# Supplementary material for: An Alternative Splicing Program for Mouse Craniofacial Development
Source: Front Physiol. 2020 Sep 4;11:1099. doi: 10.3389/fphys.2020.01099 (PMC7498679; doi:10.3389/fphys.2020.01099)
Supplement: Supplementary file 12 [file Data_Sheet_1.zip]

Archive with 244 entries (233 files):
- Filtered rMATS results/
- Filtered rMATS results/SE/
- Filtered rMATS results/SE/E11.5_MNP_Ect_vs_Mes_SE_filtered_output.txt
- Filtered rMATS results/SE/FNP_Ect_E10.5_vs_E11.5_SE_filtered_output.txt
- Filtered rMATS results/SE/E11.5_MXP_Ect_vs_Mes_SE_filtered_output.txt
- __MACOSX/
- __MACOSX/Filtered rMATS results/
- __MACOSX/Filtered rMATS results/SE/
- __MACOSX/Filtered rMATS results/SE/._E11.5_MXP_Ect_vs_Mes_SE_filtered_output.txt
- Filtered rMATS results/SE/MNP_Mes_E11.5_vs_E12.5_SE_filtered_output.txt
- Filtered rMATS results/SE/E10.5_MXP_Ect_vs_Mes_SE_filtered_output.txt
- Filtered rMATS results/SE/E12.5_Ect_MXP_vs_FNP_SE_filtered_output.txt
- Filtered rMATS results/SE/E10.5_MNP_Ect_vs_Mes_SE_filtered_output.txt
- __MACOSX/Filtered rMATS results/SE/._E10.5_MNP_Ect_vs_Mes_SE_filtered_output.txt
- Filtered rMATS results/SE/E12.5_MNP_Ect_vs_Mes_SE_filtered_output.txt
- Filtered rMATS results/SE/E10.5_Ect_MXP_vs_FNP_SE_filtered_output.txt
- Filtered rMATS results/SE/E12.5_MXP_Ect_vs_Mes_SE_filtered_output.txt
- Filtered rMATS results/SE/E11.5_Ect_MXP_vs_FNP_SE_filtered_output.txt
- Filtered rMATS results/SE/MXP_Ect_E11.5_vs_E12.5_SE_filtered_output.txt
- Filtered rMATS results/SE/E12.5_Mes_MXP_vs_FNP_SE_filtered_output.txt
- Filtered rMATS results/SE/MXP_Mes_E11.5_vs_E12.5_SE_filtered_output.txt
- Filtered rMATS results/SE/FNP_Mes_E10.5_vs_E11.5_SE_filtered_output.txt
- Filtered rMATS results/SE/E11.5_Mes_MXP_vs_FNP_SE_filtered_output.txt
- Filtered rMATS results/SE/E10.5_Mes_MXP_vs_FNP_SE_filtered_output.txt
- Filtered rMATS results/SE/MNP_Ect_E11.5_vs_E12.5_SE_filtered_output.txt
- Filtered rMATS results/SE/E10.5_Ect_MXP_vs_MNP_SE_filtered_output.txt
- Filtered rMATS results/SE/E10.5_Mes_FNP_vs_MNP_SE_filtered_output.txt
- Filtered rMATS results/SE/MNP_Ect_E10.5_vs_E11.5_SE_filtered_output.txt
- Filtered rMATS results/SE/E10.5_FNP_Ect_vs_E11.5_NE_SE_filtered_output.txt
- Filtered rMATS results/SE/E11.5_Mes_FNP_vs_MNP_SE_filtered_output.txt
- Filtered rMATS results/SE/E11.5_Ect_MXP_vs_MNP_SE_filtered_output.txt
- Filtered rMATS results/SE/FNP_Mes_E11.5_vs_E12.5_SE_filtered_output.txt
- Filtered rMATS results/SE/MXP_Mes_E10.5_vs_E11.5_SE_filtered_output.txt
- Filtered rMATS results/SE/E12.5_FNP_Mes_vs_NE_SE_filtered_output.txt
- Filtered rMATS results/SE/E12.5_Mes_FNP_vs_MNP_SE_filtered_output.txt
- Filtered rMATS results/SE/E12.5_Ect_MXP_vs_MNP_SE_filtered_output.txt
- Filtered rMATS results/SE/E11.5_FNP_Mes_vs_NE_SE_filtered_output.txt
- Filtered rMATS results/SE/MXP_Ect_E10.5_vs_E11.5_SE_filtered_output.txt
- Filtered rMATS results/SE/E11.5_FNP_Ect_vs_NE_SE_filtered_output.txt
- Filtered rMATS results/SE/Nasal_epi_E11.5_vs_E12.5_SE_filtered_output.txt
- Filtered rMATS results/SE/E11.5_Mes_MXP_vs_MNP_SE_filtered_output.txt
- Filtered rMATS results/SE/E11.5_Ect_FNP_vs_MNP_SE_filtered_output.txt
- Filtered rMATS results/SE/E12.5_FNP_Ect_vs_Mes_SE_filtered_output.txt
- Filtered rMATS results/SE/E10.5_Ect_FNP_vs_MNP_SE_filtered_output.txt
- Filtered rMATS results/SE/E10.5_Mes_MXP_vs_MNP_SE_filtered_output.txt
- Filtered rMATS results/SE/E12.5_FNP_Ect_vs_NE_SE_filtered_output.txt
- Filtered rMATS results/SE/MNP_Mes_E10.5_vs_E11.5_SE_filtered_output.txt
- Filtered rMATS results/SE/E12.5_Mes_MXP_vs_MNP_SE_filtered_output.txt
- Filtered rMATS results/SE/E12.5_Ect_FNP_vs_MNP_SE_filtered_output.txt
- Filtered rMATS results/SE/E10.5_FNP_Ect_vs_Mes_SE_filtered_output.txt
- Filtered rMATS results/SE/E11.5_FNP_Ect_vs_Mes_SE_filtered_output.txt
- Filtered rMATS results/SE/FNP_Ect_E11.5_vs_E12.5_SE_filtered_output.txt
- Filtered rMATS results/A3SS/
- Filtered rMATS results/A3SS/E11.5_Ect_FNP_vs_MNP_A3SS_filtered_output.txt
- Filtered rMATS results/A3SS/E10.5_FNP_Ect_vs_E11.5_NE_A3SS_filtered_output.txt
- Filtered rMATS results/A3SS/E10.5_Mes_MXP_vs_FNP_A3SS_filtered_output.txt
- Filtered rMATS results/A3SS/E11.5_Mes_MXP_vs_FNP_A3SS_filtered_output.txt
- Filtered rMATS results/A3SS/FNP_Ect_E10.5_vs_E11.5_A3SS_filtered_output.txt
- Filtered rMATS results/A3SS/MNP_Mes_E10.5_vs_E11.5_A3SS_filtered_output.txt
- Filtered rMATS results/A3SS/MXP_Ect_E10.5_vs_E11.5_A3SS_filtered_output.txt
- Filtered rMATS results/A3SS/E10.5_Ect_FNP_vs_MNP_A3SS_filtered_output.txt
- Filtered rMATS results/A3SS/E11.5_MXP_Ect_vs_Mes_A3SS_filtered_output.txt
- Filtered rMATS results/A3SS/E11.5_MNP_Ect_vs_Mes_A3SS_filtered_output.txt
- Filtered rMATS results/A3SS/E11.5_Mes_MXP_vs_MNP_A3SS_filtered_output.txt
- Filtered rMATS results/A3SS/E12.5_FNP_Ect_vs_Mes_A3SS_filtered_output.txt
- Filtered rMATS results/A3SS/E10.5_Mes_MXP_vs_MNP_A3SS_filtered_output.txt
- Filtered rMATS results/A3SS/FNP_Ect_E11.5_vs_E12.5_A3SS_filtered_output.txt
- Filtered rMATS results/A3SS/MNP_Mes_E11.5_vs_E12.5_A3SS_filtered_output.txt
- Filtered rMATS results/A3SS/E10.5_MXP_Ect_vs_Mes_A3SS_filtered_output.txt
- Filtered rMATS results/A3SS/MXP_Ect_E11.5_vs_E12.5_A3SS_filtered_output.txt
- Filtered rMATS results/A3SS/E10.5_MNP_Ect_vs_Mes_A3SS_filtered_output.txt
- Filtered rMATS results/A3SS/E10.5_Ect_MXP_vs_MNP_A3SS_filtered_output.txt
- Filtered rMATS results/A3SS/E11.5_Ect_MXP_vs_MNP_A3SS_filtered_output.txt
- Filtered rMATS results/A3SS/E10.5_Mes_FNP_vs_MNP_A3SS_filtered_output.txt
- Filtered rMATS results/A3SS/E11.5_Ect_MXP_vs_FNP_A3SS_filtered_output.txt
- Filtered rMATS results/A3SS/E10.5_Ect_MXP_vs_FNP_A3SS_filtered_output.txt
- Filtered rMATS results/A3SS/E11.5_Mes_FNP_vs_MNP_A3SS_filtered_output.txt
- Filtered rMATS results/A3SS/E12.5_Mes_MXP_vs_FNP_A3SS_filtered_output.txt
- Filtered rMATS results/A3SS/E12.5_Ect_FNP_vs_MNP_A3SS_filtered_output.txt
- Filtered rMATS results/A3SS/E10.5_FNP_Ect_vs_Mes_A3SS_filtered_output.txt
- Filtered rMATS results/A3SS/E12.5_Mes_MXP_vs_MNP_A3SS_filtered_output.txt
- Filtered rMATS results/A3SS/E12.5_FNP_Mes_vs_NE_A3SS_filtered_output.txt
- Filtered rMATS results/A3SS/E11.5_FNP_Ect_vs_Mes_A3SS_filtered_output.txt
- Filtered rMATS results/A3SS/E12.5_MXP_Ect_vs_Mes_A3SS_filtered_output.txt
- Filtered rMATS results/A3SS/E12.5_MNP_Ect_vs_Mes_A3SS_filtered_output.txt
- Filtered rMATS results/A3SS/E12.5_FNP_Ect_vs_NE_A3SS_filtered_output.txt
- Filtered rMATS results/A3SS/MNP_Ect_E11.5_vs_E12.5_A3SS_filtered_output.txt
- Filtered rMATS results/A3SS/FNP_Mes_E11.5_vs_E12.5_A3SS_filtered_output.txt
- Filtered rMATS results/A3SS/E12.5_Ect_MXP_vs_MNP_A3SS_filtered_output.txt
- Filtered rMATS results/A3SS/MXP_Mes_E11.5_vs_E12.5_A3SS_filtered_output.txt
- Filtered rMATS results/A3SS/E11.5_FNP_Mes_vs_NE_A3SS_filtered_output.txt
- Filtered rMATS results/A3SS/E11.5_FNP_Ect_vs_NE_A3SS_filtered_output.txt
- Filtered rMATS results/A3SS/MNP_Ect_E10.5_vs_E11.5_A3SS_filtered_output.txt
- Filtered rMATS results/A3SS/FNP_Mes_E10.5_vs_E11.5_A3SS_filtered_output.txt
- Filtered rMATS results/A3SS/E12.5_Mes_FNP_vs_MNP_A3SS_filtered_output.txt
- Filtered rMATS results/A3SS/Nasal_epi_E11.5_vs_E12.5_A3SS_filtered_output.txt
- Filtered rMATS results/A3SS/MXP_Mes_E10.5_vs_E11.5_A3SS_filtered_output.txt
- Filtered rMATS results/A3SS/E12.5_Ect_MXP_vs_FNP_A3SS_filtered_output.txt
- Filtered rMATS results/.DS_Store
- __MACOSX/Filtered rMATS results/._.DS_Store
- Filtered rMATS results/MXE/
- Filtered rMATS results/MXE/.DS_Store
- __MACOSX/Filtered rMATS results/MXE/
- __MACOSX/Filtered rMATS results/MXE/._.DS_Store
- Filtered rMATS results/MXE/MXP_Mes_E10.5_vs_E11.5_MXE_filtered_output.txt
- Filtered rMATS results/MXE/E10.5_Mes_MXP_vs_MNP_MXE_filtered_output.txt
- Filtered rMATS results/MXE/E11.5_Mes_MXP_vs_FNP_MXE_filtered_output.txt
- Filtered rMATS results/MXE/FNP_Mes_E10.5_vs_E11.5_MXE_filtered_output.txt
- Filtered rMATS results/MXE/E12.5_Ect_FNP_vs_MNP_MXE_filtered_output.txt
- Filtered rMATS results/MXE/E11.5_MXP_Ect_vs_Mes_MXE_filtered_output.txt
- Filtered rMATS results/MXE/MNP_Ect_E10.5_vs_E11.5_MXE_filtered_output.txt
- Filtered rMATS results/MXE/E11.5_Ect_MXP_vs_MNP_MXE_filtered_output.txt
- Filtered rMATS results/MXE/E10.5_Ect_MXP_vs_FNP_MXE_filtered_output.txt
- Filtered rMATS results/MXE/E10.5_FNP_Ect_vs_Mes_MXE_filtered_output.txt
- Filtered rMATS results/MXE/E10.5_Mes_FNP_vs_MNP_MXE_filtered_output.txt
- Filtered rMATS results/MXE/E12.5_Mes_MXP_vs_FNP_MXE_filtered_output.txt
- Filtered rMATS results/MXE/E12.5_Ect_MXP_vs_MNP_MXE_filtered_output.txt
- Filtered rMATS results/MXE/E11.5_Ect_FNP_vs_MNP_MXE_filtered_output.txt
- Filtered rMATS results/MXE/E12.5_MXP_Ect_vs_Mes_MXE_filtered_output.txt
- Filtered rMATS results/MXE/MXP_Ect_E11.5_vs_E12.5_MXE_filtered_output.txt
- Filtered rMATS results/MXE/E10.5_MNP_Ect_vs_Mes_MXE_filtered_output.txt
- Filtered rMATS results/MXE/FNP_Ect_E11.5_vs_E12.5_MXE_filtered_output.txt
- Filtered rMATS results/MXE/MNP_Mes_E11.5_vs_E12.5_MXE_filtered_output.txt
- Filtered rMATS results/MXE/E10.5_MXP_Ect_vs_Mes_MXE_filtered_output.txt
- Filtered rMATS results/MXE/E11.5_Ect_MXP_vs_FNP_MXE_filtered_output.txt
- Filtered rMATS results/MXE/E10.5_Ect_MXP_vs_MNP_MXE_filtered_output.txt
- Filtered rMATS results/MXE/E11.5_FNP_Ect_vs_Mes_MXE_filtered_output.txt
- Filtered rMATS results/MXE/MNP_Mes_E10.5_vs_E11.5_MXE_filtered_output.txt
- Filtered rMATS results/MXE/FNP_Ect_E10.5_vs_E11.5_MXE_filtered_output.txt
- __MACOSX/Filtered rMATS results/MXE/._FNP_Ect_E10.5_vs_E11.5_MXE_filtered_output.txt
- Filtered rMATS results/MXE/E10.5_Mes_MXP_vs_FNP_MXE_filtered_output.txt
- Filtered rMATS results/MXE/E11.5_Mes_MXP_vs_MNP_MXE_filtered_output.txt
- Filtered rMATS results/MXE/MXP_Ect_E10.5_vs_E11.5_MXE_filtered_output.txt
- Filtered rMATS results/MXE/E12.5_Mes_FNP_vs_MNP_MXE_filtered_output.txt
- Filtered rMATS results/MXE/E12.5_MNP_Ect_vs_Mes_MXE_filtered_output.txt
- Filtered rMATS results/MXE/MNP_Ect_E11.5_vs_E12.5_MXE_filtered_output.txt
- Filtered rMATS results/MXE/FNP_Mes_E11.5_vs_E12.5_MXE_filtered_output.txt
- Filtered rMATS results/MXE/E11.5_MNP_Ect_vs_Mes_MXE_filtered_output.txt
- Filtered rMATS results/MXE/E11.5_FNP_Ect_vs_NE_MXE_filtered_output.txt
- Filtered rMATS results/MXE/E11.5_FNP_Mes_vs_NE_MXE_filtered_output.txt
- Filtered rMATS results/MXE/MXP_Mes_E11.5_vs_E12.5_MXE_filtered_output.txt
- Filtered rMATS results/MXE/E12.5_Ect_MXP_vs_FNP_MXE_filtered_output.txt
- Filtered rMATS results/MXE/E10.5_FNP_Ect_vs_E11.5_NE_MXE_filtered_output.txt
- Filtered rMATS results/MXE/E10.5_Ect_FNP_vs_MNP_MXE_filtered_output.txt
- Filtered rMATS results/MXE/E12.5_FNP_Ect_vs_Mes_MXE_filtered_output.txt
- Filtered rMATS results/MXE/E12.5_FNP_Ect_vs_NE_MXE_filtered_output.txt
- Filtered rMATS results/MXE/E11.5_Mes_FNP_vs_MNP_MXE_filtered_output.txt
- Filtered rMATS results/MXE/E12.5_FNP_Mes_vs_NE_MXE_filtered_output.txt
- Filtered rMATS results/MXE/Nasal_epi_E11.5_vs_E12.5_MXE_filtered_output.txt
- Filtered rMATS results/MXE/E12.5_Mes_MXP_vs_MNP_MXE_filtered_output.txt
- Filtered rMATS results/RI/
- Filtered rMATS results/RI/E12.5_MNP_Ect_vs_Mes_RI_filtered_output.txt
- Filtered rMATS results/RI/E12.5_MXP_Ect_vs_Mes_RI_filtered_output.txt
- Filtered rMATS results/RI/E10.5_Ect_MXP_vs_FNP_RI_filtered_output.txt
- Filtered rMATS results/RI/E11.5_Ect_MXP_vs_FNP_RI_filtered_output.txt
- Filtered rMATS results/RI/MXP_Ect_E11.5_vs_E12.5_RI_filtered_output.txt
- Filtered rMATS results/RI/E11.5_MNP_Ect_vs_Mes_RI_filtered_output.txt
- Filtered rMATS results/RI/FNP_Ect_E10.5_vs_E11.5_RI_filtered_output.txt
- Filtered rMATS results/RI/E11.5_MXP_Ect_vs_Mes_RI_filtered_output.txt
- Filtered rMATS results/RI/MNP_Mes_E11.5_vs_E12.5_RI_filtered_output.txt
- Filtered rMATS results/RI/E12.5_Ect_MXP_vs_FNP_RI_filtered_output.txt
- Filtered rMATS results/RI/E10.5_MXP_Ect_vs_Mes_RI_filtered_output.txt
- Filtered rMATS results/RI/E10.5_MNP_Ect_vs_Mes_RI_filtered_output.txt
- Filtered rMATS results/RI/E11.5_Mes_MXP_vs_FNP_RI_filtered_output.txt
- Filtered rMATS results/RI/FNP_Mes_E10.5_vs_E11.5_RI_filtered_output.txt
- Filtered rMATS results/RI/E10.5_Mes_MXP_vs_FNP_RI_filtered_output.txt
- Filtered rMATS results/RI/MNP_Ect_E11.5_vs_E12.5_RI_filtered_output.txt
- Filtered rMATS results/RI/E12.5_Mes_MXP_vs_FNP_RI_filtered_output.txt
- Filtered rMATS results/RI/MXP_Mes_E11.5_vs_E12.5_RI_filtered_output.txt
- Filtered rMATS results/RI/MXP_Mes_E10.5_vs_E11.5_RI_filtered_output.txt
- Filtered rMATS results/RI/E12.5_FNP_Mes_vs_NE_RI_filtered_output.txt
- Filtered rMATS results/RI/E12.5_Mes_FNP_vs_MNP_RI_filtered_output.txt
- Filtered rMATS results/RI/E11.5_FNP_Mes_vs_NE_RI_filtered_output.txt
- Filtered rMATS results/RI/E12.5_Ect_MXP_vs_MNP_RI_filtered_output.txt
- Filtered rMATS results/RI/E10.5_Ect_MXP_vs_MNP_RI_filtered_output.txt
- Filtered rMATS results/RI/E10.5_Mes_FNP_vs_MNP_RI_filtered_output.txt
- Filtered rMATS results/RI/MNP_Ect_E10.5_vs_E11.5_RI_filtered_output.txt
- Filtered rMATS results/RI/E10.5_FNP_Ect_vs_E11.5_NE_RI_filtered_output.txt
- Filtered rMATS results/RI/E11.5_Mes_FNP_vs_MNP_RI_filtered_output.txt
- Filtered rMATS results/RI/E11.5_Ect_MXP_vs_MNP_RI_filtered_output.txt
- Filtered rMATS results/RI/FNP_Mes_E11.5_vs_E12.5_RI_filtered_output.txt
- Filtered rMATS results/RI/MNP_Mes_E10.5_vs_E11.5_RI_filtered_output.txt
- Filtered rMATS results/RI/E12.5_Mes_MXP_vs_MNP_RI_filtered_output.txt
- Filtered rMATS results/RI/E10.5_FNP_Ect_vs_Mes_RI_filtered_output.txt
- Filtered rMATS results/RI/E12.5_Ect_FNP_vs_MNP_RI_filtered_output.txt
- Filtered rMATS results/RI/E11.5_FNP_Ect_vs_Mes_RI_filtered_output.txt
- Filtered rMATS results/RI/FNP_Ect_E11.5_vs_E12.5_RI_filtered_output.txt
- Filtered rMATS results/RI/MXP_Ect_E10.5_vs_E11.5_RI_filtered_output.txt
- Filtered rMATS results/RI/E11.5_FNP_Ect_vs_NE_RI_filtered_output.txt
- Filtered rMATS results/RI/Nasal_epi_E11.5_vs_E12.5_RI_filtered_output.txt
- Filtered rMATS results/RI/E11.5_Mes_MXP_vs_MNP_RI_filtered_output.txt
- Filtered rMATS results/RI/E11.5_Ect_FNP_vs_MNP_RI_filtered_output.txt
- Filtered rMATS results/RI/E10.5_Ect_FNP_vs_MNP_RI_filtered_output.txt
- Filtered rMATS results/RI/E12.5_FNP_Ect_vs_Mes_RI_filtered_output.txt
- Filtered rMATS results/RI/E10.5_Mes_MXP_vs_MNP_RI_filtered_output.txt
- Filtered rMATS results/RI/E12.5_FNP_Ect_vs_NE_RI_filtered_output.txt
- Filtered rMATS results/A5SS/
- Filtered rMATS results/A5SS/E11.5_Mes_FNP_vs_MNP_A5SS_filtered_output.txt
- Filtered rMATS results/A5SS/E10.5_Ect_MXP_vs_FNP_A5SS_filtered_output.txt
- Filtered rMATS results/A5SS/E11.5_Ect_MXP_vs_FNP_A5SS_filtered_output.txt
- Filtered rMATS results/A5SS/E10.5_Mes_FNP_vs_MNP_A5SS_filtered_output.txt
- Filtered rMATS results/A5SS/E11.5_Ect_MXP_vs_MNP_A5SS_filtered_output.txt
- Filtered rMATS results/A5SS/E10.5_Ect_MXP_vs_MNP_A5SS_filtered_output.txt
- Filtered rMATS results/A5SS/MXP_Ect_E11.5_vs_E12.5_A5SS_filtered_output.txt
- Filtered rMATS results/A5SS/E10.5_MXP_Ect_vs_Mes_A5SS_filtered_output.txt
- Filtered rMATS results/A5SS/E10.5_MNP_Ect_vs_Mes_A5SS_filtered_output.txt
- Filtered rMATS results/A5SS/E10.5_Mes_MXP_vs_MNP_A5SS_filtered_output.txt
- Filtered rMATS results/A5SS/FNP_Ect_E11.5_vs_E12.5_A5SS_filtered_output.txt
- Filtered rMATS results/A5SS/MNP_Mes_E11.5_vs_E12.5_A5SS_filtered_output.txt
- Filtered rMATS results/A5SS/E11.5_Mes_MXP_vs_MNP_A5SS_filtered_output.txt
- Filtered rMATS results/A5SS/E12.5_FNP_Ect_vs_Mes_A5SS_filtered_output.txt
- Filtered rMATS results/A5SS/E11.5_MXP_Ect_vs_Mes_A5SS_filtered_output.txt
- Filtered rMATS results/A5SS/E11.5_MNP_Ect_vs_Mes_A5SS_filtered_output.txt
- Filtered rMATS results/A5SS/E10.5_Ect_FNP_vs_MNP_A5SS_filtered_output.txt
- __MACOSX/Filtered rMATS results/A5SS/
- __MACOSX/Filtered rMATS results/A5SS/._E10.5_Ect_FNP_vs_MNP_A5SS_filtered_output.txt
- Filtered rMATS results/A5SS/MXP_Ect_E10.5_vs_E11.5_A5SS_filtered_output.txt
- Filtered rMATS results/A5SS/FNP_Ect_E10.5_vs_E11.5_A5SS_filtered_output.txt
- Filtered rMATS results/A5SS/MNP_Mes_E10.5_vs_E11.5_A5SS_filtered_output.txt
- Filtered rMATS results/A5SS/E11.5_Mes_MXP_vs_FNP_A5SS_filtered_output.txt
- Filtered rMATS results/A5SS/E10.5_FNP_Ect_vs_E11.5_NE_A5SS_filtered_output.txt
- Filtered rMATS results/A5SS/E10.5_Mes_MXP_vs_FNP_A5SS_filtered_output.txt
- Filtered rMATS results/A5SS/E11.5_Ect_FNP_vs_MNP_A5SS_filtered_output.txt
- Filtered rMATS results/A5SS/E12.5_Ect_MXP_vs_FNP_A5SS_filtered_output.txt
- Filtered rMATS results/A5SS/MXP_Mes_E10.5_vs_E11.5_A5SS_filtered_output.txt
- Filtered rMATS results/A5SS/Nasal_epi_E11.5_vs_E12.5_A5SS_filtered_output.txt
- Filtered rMATS results/A5SS/E12.5_Mes_FNP_vs_MNP_A5SS_filtered_output.txt
- Filtered rMATS results/A5SS/MNP_Ect_E10.5_vs_E11.5_A5SS_filtered_output.txt
- Filtered rMATS results/A5SS/FNP_Mes_E10.5_vs_E11.5_A5SS_filtered_output.txt
- Filtered rMATS results/A5SS/E11.5_FNP_Ect_vs_NE_A5SS_filtered_output.txt
- Filtered rMATS results/A5SS/E11.5_FNP_Mes_vs_NE_A5SS_filtered_output.txt
- Filtered rMATS results/A5SS/E12.5_Ect_MXP_vs_MNP_A5SS_filtered_output.txt
- Filtered rMATS results/A5SS/MXP_Mes_E11.5_vs_E12.5_A5SS_filtered_output.txt
- Filtered rMATS results/A5SS/MNP_Ect_E11.5_vs_E12.5_A5SS_filtered_output.txt
- Filtered rMATS results/A5SS/FNP_Mes_E11.5_vs_E12.5_A5SS_filtered_output.txt
- Filtered rMATS results/A5SS/E12.5_MXP_Ect_vs_Mes_A5SS_filtered_output.txt
- Filtered rMATS results/A5SS/E12.5_FNP_Ect_vs_NE_A5SS_filtered_output.txt
- Filtered rMATS results/A5SS/E12.5_MNP_Ect_vs_Mes_A5SS_filtered_output.txt
- Filtered rMATS results/A5SS/E12.5_FNP_Mes_vs_NE_A5SS_filtered_output.txt
- Filtered rMATS results/A5SS/E12.5_Mes_MXP_vs_MNP_A5SS_filtered_output.txt
- Filtered rMATS results/A5SS/E11.5_FNP_Ect_vs_Mes_A5SS_filtered_output.txt
- Filtered rMATS results/A5SS/E10.5_FNP_Ect_vs_Mes_A5SS_filtered_output.txt
- Filtered rMATS results/A5SS/E12.5_Ect_FNP_vs_MNP_A5SS_filtered_output.txt
- Filtered rMATS results/A5SS/E12.5_Mes_MXP_vs_FNP_A5SS_filtered_output.txt
