# Supplementary material for: An Alternative Splicing Program for Mouse Craniofacial Development
Source: Front Physiol. 2020 Sep 4;11:1099. doi: 10.3389/fphys.2020.01099 (PMC7498679; doi:10.3389/fphys.2020.01099)
Supplement: Supplementary file 12 [file Data_Sheet_1.zip › Filtered rMATS results/SE/E11.5_MNP_Ect_vs_Mes_SE_filtered_output.txt]

GeneID	geneSymbol	chr	strand	exonStart_0base	exonEnd	upstreamES	upstreamEE	downstreamES	downstreamEE	IC_SAMPLE_1	SC_SAMPLE_1	IC_SAMPLE_2	SC_SAMPLE_2	IncFormLen	SkipFormLen	FDR	IncLevel1	IncLevel2	DeltaPSI
ENSMUSG00000036053	Fmnl2	chr2	+	53130411	53130458	53126852	53126976	53131839	53133804	347,449,353	27,28,26	201,186,214	62,58,56	172	125	0.0	0.903,0.921,0.908	0.702,0.7,0.735	0.198
ENSMUSG00000024985	Tcf7l2	chr19	+	55755013	55755082	55743072	55743197	55817763	55817865	184,143,117	97,91,64	57,30,45	129,84,97	194	125	0.0	0.55,0.503,0.541	0.222,0.187,0.23	0.318
ENSMUSG00000027291	Vps39	chr2	-	120346856	120346889	120346327	120346392	120350163	120350229	66,60,48	106,111,77	5,8,8	123,74,146	158	125	0.0	0.33,0.3,0.33	0.031,0.079,0.042	0.269
ENSMUSG00000057738	Sptan1	chr2	+	30001099	30001159	29999913	30000062	30002230	30002429	346,335,359	247,261,257	104,93,81	225,206,195	185	125	0.0	0.486,0.464,0.486	0.238,0.234,0.219	0.248
ENSMUSG00000057738	Sptan1	chr2	+	30014157	30014172	30013675	30013838	30015588	30015720	307,327,218	348,402,299	49,30,36	388,311,401	140	125	0.0	0.441,0.421,0.394	0.101,0.079,0.074	0.334
ENSMUSG00000025404	R3hdm2	chr10	+	127481692	127481794	127476519	127476698	127483975	127484218	220,192,188	319,285,277	57,42,43	457,328,370	227	125	0.0	0.275,0.271,0.272	0.064,0.066,0.06	0.209
ENSMUSG00000040481	Bptf	chr11	-	107095001	107095190	107082512	107082700	107095715	107095925	109,106,83	197,201,148	237,190,144	89,64,90	314	125	0.0	0.181,0.174,0.183	0.515,0.542,0.389	-0.303
ENSMUSG00000024958	Gpr137	chr19	-	6939528	6939754	6939260	6939410	6940351	6940482	141,115,81	80,51,56	182,186,142	1,3,5	351	125	0.0	0.386,0.445,0.34	0.985,0.957,0.91	-0.56
ENSMUSG00000024044	Epb41l3	chr17	+	69274100	69274166	69270610	69270664	69274703	69274895	47,55,49	643,695,520	207,166,193	481,386,464	191	125	0.0	0.046,0.049,0.058	0.22,0.22,0.214	-0.167
ENSMUSG00000032624	Eml4	chr17	+	83425257	83425431	83421605	83421735	83427222	83427351	670,617,658	19,9,12	618,606,643	134,105,144	299	125	0.0	0.936,0.966,0.958	0.658,0.707,0.651	0.281
ENSMUSG00000032624	Eml4	chr17	+	83427222	83427351	83421605	83421735	83427999	83428025	320,250,250	2,3,3	470,377,413	66,42,29	254	125	0.0	0.987,0.976,0.976	0.778,0.815,0.875	0.157
ENSMUSG00000027985	Lef1	chr3	+	131191022	131191106	131189334	131189425	131193128	131193251	432,456,368	327,330,342	24,45,38	887,633,801	209	125	0.0	0.441,0.452,0.392	0.016,0.041,0.028	0.4
ENSMUSG00000014426	Map3k4	chr17	-	12242649	12242805	12239969	12240070	12243499	12243596	33,35,32	136,159,148	92,88,95	121,91,110	281	125	0.0	0.097,0.089,0.088	0.253,0.301,0.278	-0.186
ENSMUSG00000066043	Phactr4	chr4	-	132383281	132383362	132378404	132378563	132386891	132387065	316,259,267	121,77,94	40,57,63	158,121,157	206	125	0.0	0.613,0.671,0.633	0.133,0.222,0.196	0.455
ENSMUSG00000011832	Evi5l	chr8	+	4201933	4201966	4200867	4200921	4202935	4203076	15,2,13	122,104,94	68,44,39	90,78,86	158	125	0.0	0.089,0.015,0.099	0.374,0.309,0.264	-0.248
ENSMUSG00000025558	Dock9	chr14	-	121577346	121577424	121575912	121576019	121578154	121578212	78,51,73	69,55,49	0,4,1	20,33,23	203	125	0.0	0.41,0.363,0.478	0.0,0.069,0.026	0.385
ENSMUSG00000015222	Map2	chr1	+	66431526	66431619	66425196	66425528	66433513	66433595	112,115,87	1,2,1	72,43,54	35,21,25	218	125	0.0	0.985,0.971,0.98	0.541,0.54,0.553	0.434
ENSMUSG00000036026	Tmem63b	chr17	-	45678962	45679001	45677925	45678016	45679236	45679316	298,331,269	0,0,0	115,100,113	16,15,12	164	125	0.0	1.0,1.0,1.0	0.846,0.836,0.878	0.147
ENSMUSG00000031328	Flna	chrX	-	74232966	74232990	74230505	74230753	74233148	74233338	1370,1318,1237	919,819,833	2296,1782,1762	619,510,537	149	125	0.0	0.556,0.574,0.555	0.757,0.746,0.734	-0.184
ENSMUSG00000062949	Atp11c	chrX	-	60229147	60229252	60223292	60225793	60236556	60236710	251,283,247	6,5,11	130,141,142	51,43,39	230	125	0.0	0.958,0.969,0.924	0.581,0.641,0.664	0.322
ENSMUSG00000037470	Uggt1	chr1	-	36176775	36176799	36176232	36176327	36177517	36177616	155,163,138	64,61,39	184,109,128	10,12,3	149	125	0.0	0.67,0.692,0.748	0.939,0.884,0.973	-0.229
ENSMUSG00000053110	Yap1	chr9	-	7950491	7950539	7938407	7938538	7952952	7953134	995,834,761	1483,1351,1112	336,332,327	1106,1124,1124	173	125	0.0	0.327,0.308,0.331	0.18,0.176,0.174	0.145
ENSMUSG00000031565	Fgfr1	chr8	+	25564339	25564484	25563373	25563524	25566710	25566907	233,198,228	158,100,92	1622,1308,1382	0,0,0	270	125	0.0	0.406,0.478,0.534	1.0,1.0,1.0	-0.527
ENSMUSG00000031565	Fgfr1	chr8	+	25563373	25563524	25562137	25562328	25564339	25564484	262,229,210	94,129,137	3,4,0	1793,1497,1578	276	125	0.0	0.558,0.446,0.41	0.001,0.001,0.0	0.471
ENSMUSG00000030849	Fgfr2	chr7	-	130198418	130198563	130196171	130196374	130200982	130201173	15,27,26	9,8,17	387,283,277	0,0,0	270	125	0.0	0.436,0.61,0.415	1.0,1.0,1.0	-0.513
ENSMUSG00000022483	Col2a1	chr15	-	98000399	98000606	97999274	97999291	98004408	98004635	303,392,287	76,111,92	355,283,351	0,0,5	332	125	0.0	0.6,0.571,0.54	1.0,1.0,0.964	-0.418
ENSMUSG00000022483	Col2a1	chr15	-	98000402	98000606	97999274	97999291	98004408	98004695	536,681,587	76,111,92	653,502,581	0,0,5	329	125	0.0	0.728,0.7,0.708	1.0,1.0,0.978	-0.281
ENSMUSG00000040785	Ttc3	chr16	+	94387336	94387390	94385335	94385423	94388264	94388385	385,392,278	99,106,85	241,261,237	14,15,19	179	125	0.0	0.731,0.721,0.695	0.923,0.924,0.897	-0.199
ENSMUSG00000034101	Ctnnd1	chr2	-	84624269	84624558	84622010	84622082	84650405	84650510	615,504,495	551,430,410	895,674,730	74,56,72	414	125	0.0	0.252,0.261,0.267	0.785,0.784,0.754	-0.514
ENSMUSG00000034101	Ctnnd1	chr2	-	84612531	84612549	84612023	84612092	84612935	84613089	216,190,187	560,461,404	449,374,404	116,106,119	143	125	0.0	0.252,0.265,0.288	0.772,0.755,0.748	-0.49
ENSMUSG00000034101	Ctnnd1	chr2	-	84624269	84624449	84622010	84622082	84650405	84650745	334,222,276	551,430,410	454,330,378	74,56,72	305	125	0.0	0.199,0.175,0.216	0.715,0.707,0.683	-0.505
ENSMUSG00000028649	Macf1	chr4	-	123364056	123364074	123360909	123361027	123365272	123365347	412,362,351	47,30,39	245,224,216	253,232,247	143	125	0.0	0.885,0.913,0.887	0.458,0.458,0.433	0.445
ENSMUSG00000032497	Lrrfip2	chr9	+	111193046	111193118	111190167	111190284	111199664	111199835	323,295,304	18,22,26	277,215,257	118,87,123	197	125	0.0	0.919,0.895,0.881	0.598,0.611,0.57	0.305
ENSMUSG00000037679	Inf2	chr12	+	112612547	112612604	112611409	112612036	112614894	112615556	50,49,30	2,2,0	13,8,5	33,30,12	182	125	0.0	0.945,0.944,1.0	0.213,0.155,0.222	0.766
ENSMUSG00000039108	Lsm14b	chr2	+	180031360	180031528	180027908	180028035	180032060	180032222	1327,1497,1269	2,9,6	350,269,330	56,33,41	293	125	0.0	0.996,0.986,0.989	0.727,0.777,0.774	0.231
ENSMUSG00000039108	Lsm14b	chr2	+	180031793	180031871	180031360	180031528	180032060	180032222	351,334,332	860,948,874	1831,1442,1745	4,6,2	203	125	0.0	0.201,0.178,0.19	0.996,0.993,0.998	-0.806
ENSMUSG00000039108	Lsm14b	chr2	+	180028957	180029074	180027899	180028035	180031360	180031528	714,723,648	467,549,395	1278,1301,1259	346,263,328	242	125	0.0	0.441,0.405,0.459	0.656,0.719,0.665	-0.245
ENSMUSG00000039953	Clstn1	chr4	+	149641657	149641714	149638232	149638395	149643194	149643352	1222,1066,1095	203,175,191	750,621,732	2,0,4	182	125	0.0	0.805,0.807,0.797	0.996,1.0,0.992	-0.193
ENSMUSG00000046434	Hnrnpa1	chr15	+	103242379	103242472	103242205	103242298	103243624	103243780	229,185,221	42,13,17	196,229,199	0,0,0	218	125	0.0	0.758,0.891,0.882	1.0,1.0,1.0	-0.156
ENSMUSG00000003992	Ssbp2	chr13	+	91642301	91642391	91564609	91564694	91664117	91664177	877,792,590	130,139,106	750,622,586	342,277,253	215	125	0.0	0.797,0.768,0.764	0.56,0.566,0.574	0.21
ENSMUSG00000028995	Fam126a	chr5	-	23966133	23966431	23964480	23965358	23979487	23979647	95,87,95	39,30,36	351,347,297	18,10,19	423	125	0.0	0.419,0.461,0.438	0.852,0.911,0.822	-0.422
ENSMUSG00000009073	Nf2	chr11	-	4780577	4780622	4767664	4768273	4782186	4782352	417,410,342	24,29,32	170,151,130	382,300,349	170	125	0.0	0.927,0.912,0.887	0.247,0.27,0.215	0.665
ENSMUSG00000027692	Tnik	chr3	+	28594906	28594993	28594021	28594132	28596071	28596260	0,1,0	78,94,76	6,13,13	13,11,11	212	125	0.0	0.0,0.006,0.0	0.214,0.411,0.411	-0.343
ENSMUSG00000037736	Limch1	chr5	+	67025304	67025373	67021891	67021997	67026071	67026112	73,42,38	175,192,205	0,0,0	335,271,407	194	125	0.0	0.212,0.124,0.107	0.0,0.0,0.0	0.148
ENSMUSG00000021709	Erbin	chr13	-	103824719	103824848	103823313	103823406	103833497	103835028	526,442,472	153,147,165	414,304,346	332,294,364	254	125	0.0	0.629,0.597,0.585	0.38,0.337,0.319	0.258
ENSMUSG00000021709	Erbin	chr13	-	103824719	103824926	103823313	103823406	103833497	103835028	557,474,499	153,147,165	451,328,372	332,294,364	332	125	0.0	0.578,0.548,0.532	0.338,0.296,0.278	0.249
ENSMUSG00000021709	Erbin	chr13	-	103830187	103830331	103823313	103823406	103833497	103835028	60,68,54	153,147,165	31,17,24	332,294,364	269	125	0.0	0.154,0.177,0.132	0.042,0.026,0.03	0.122
ENSMUSG00000021709	Erbin	chr13	-	103827906	103828023	103823313	103823406	103833497	103835028	648,523,517	153,147,165	544,388,450	332,294,364	242	125	0.0	0.686,0.648,0.618	0.458,0.405,0.39	0.233
ENSMUSG00000026566	Mpzl1	chr1	-	165601749	165601864	165593653	165593677	165604609	165604742	504,500,482	110,125,116	543,454,467	386,312,341	240	125	0.0	0.705,0.676,0.684	0.423,0.431,0.416	0.265
ENSMUSG00000026566	Mpzl1	chr1	-	165601749	165601855	165593367	165593677	165604609	165604742	925,901,836	110,125,116	1040,873,893	386,312,341	231	125	0.0	0.82,0.796,0.796	0.593,0.602,0.586	0.21
ENSMUSG00000033295	Ptprf	chr4	-	118227818	118227845	118226453	118226571	118230694	118230888	1428,1228,1013	2106,1897,1650	0,2,4	434,379,384	152	125	0.0	0.358,0.347,0.335	0.0,0.004,0.008	0.343
ENSMUSG00000025162	Csnk1d	chr11	-	120964947	120965010	120961748	120963906	120967994	120968134	1963,1792,1566	250,266,258	422,360,413	1063,927,947	188	125	0.0	0.839,0.817,0.801	0.209,0.205,0.225	0.606
ENSMUSG00000023951	Vegfa	chr17	-	46022276	46022348	46020990	46021122	46024064	46024094	64,71,71	251,261,228	5,9,3	186,152,162	197	125	0.0	0.139,0.147,0.165	0.017,0.036,0.012	0.129
ENSMUSG00000005417	Mprip	chr11	+	59772151	59772217	59771616	59771702	59775515	59776223	1525,1484,1138	780,648,499	2222,2047,2057	266,216,240	191	125	0.0	0.561,0.6,0.599	0.845,0.861,0.849	-0.265
ENSMUSG00000052105	Mtcl1	chr17	-	66384299	66384374	66379128	66380436	66385859	66385910	89,73,67	108,85,119	0,0,0	50,33,39	200	125	0.0	0.34,0.349,0.26	0.0,0.0,0.0	0.316
ENSMUSG00000028906	Epb41	chr4	-	131937014	131937464	131935738	131935867	131957642	131957819	1256,1141,1056	200,181,221	124,99,106	1335,1095,1311	575	125	0.0	0.577,0.578,0.51	0.02,0.019,0.017	0.536
ENSMUSG00000028906	Epb41	chr4	-	131962923	131962986	131957642	131957819	131967787	131967975	448,579,306	271,348,190	320,285,257	576,461,553	188	125	0.0	0.524,0.525,0.517	0.27,0.291,0.236	0.256
ENSMUSG00000030766	Arhgap17	chr7	-	123294471	123294705	123292035	123292205	123296409	123296590	162,158,148	74,77,58	320,273,309	10,6,3	359	125	0.0	0.433,0.417,0.47	0.918,0.941,0.973	-0.504
ENSMUSG00000025278	Flnb	chr14	+	7922674	7922746	7919109	7919357	7923454	7923557	125,105,74	20,21,8	24,17,17	182,163,213	197	125	0.0	0.799,0.76,0.854	0.077,0.062,0.048	0.742
ENSMUSG00000018417	Myo1b	chr1	-	51766821	51766908	51763889	51763964	51769003	51769090	395,431,417	89,96,102	334,252,264	4,0,2	212	125	0.0	0.724,0.726,0.707	0.98,1.0,0.987	-0.27
ENSMUSG00000018417	Myo1b	chr1	-	51768649	51768736	51766821	51766908	51769003	51769090	103,128,98	240,272,274	745,617,724	27,25,27	212	125	0.0	0.202,0.217,0.174	0.942,0.936,0.941	-0.742
ENSMUSG00000018417	Myo1b	chr1	-	51768649	51768736	51763889	51763964	51769003	51769090	34,51,46	89,96,102	335,256,298	4,0,2	212	125	0.0	0.184,0.239,0.21	0.98,1.0,0.989	-0.779
ENSMUSG00000050379	Sept6	chrX	-	36920368	36920413	36913445	36916545	36922839	36923030	43,39,23	137,129,103	7,6,15	215,200,225	170	125	0.0	0.188,0.182,0.141	0.023,0.022,0.047	0.14
ENSMUSG00000052374	Actn2	chr13	-	12304313	12304392	12300934	12301016	12306273	12306361	0,0,0	8,5,2	61,39,5	4,2,2	204	125	0.0	0.0,0.0,0.0	0.903,0.923,0.605	-0.81
ENSMUSG00000027523	Gnas	chr2	+	174328107	174330434	174327767	174327941	174334211	174334284	7044,8116,6697	44,69,39	9733,7738,9241	290,230,315	2452	125	0.0	0.891,0.857,0.897	0.631,0.632,0.599	0.261
ENSMUSG00000033335	Dnm2	chr9	+	21490657	21490669	21489742	21489794	21494503	21494617	195,189,191	38,40,53	90,85,88	209,197,197	137	125	0.0	0.824,0.812,0.767	0.282,0.282,0.29	0.516
ENSMUSG00000020099	Unc5b	chr10	-	60777184	60777217	60774965	60775160	60777389	60777554	357,341,289	1,4,0	166,181,157	28,18,14	158	125	0.0	0.996,0.985,1.0	0.824,0.888,0.899	0.123
ENSMUSG00000026113	Inpp4a	chr1	+	37374271	37374289	37372310	37372419	37377577	37377761	36,38,29	10,3,24	0,0,0	77,54,64	143	125	0.0	0.759,0.917,0.514	0.0,0.0,0.0	0.73
ENSMUSG00000026594	Ralgps2	chr1	-	156821386	156821464	156819812	156819918	156823990	156824045	167,184,111	271,201,270	17,11,15	271,194,226	203	125	0.0	0.275,0.36,0.202	0.037,0.034,0.039	0.242
ENSMUSG00000019854	Reps1	chr10	+	18107667	18107748	18104153	18104275	18114398	18114486	938,870,787	109,95,80	479,391,455	144,117,132	206	125	0.0	0.839,0.847,0.857	0.669,0.67,0.677	0.176
ENSMUSG00000019854	Reps1	chr10	+	18107670	18107748	18104153	18104275	18114398	18114486	606,545,493	109,95,80	278,248,297	144,117,132	203	125	0.0	0.774,0.779,0.791	0.543,0.566,0.581	0.218
ENSMUSG00000036617	Etl4	chr2	+	20805774	20807373	20805584	20805662	20807901	20808024	699,627,518	0,2,0	52,43,41	3,8,6	1724	125	0.0	1.0,0.958,1.0	0.557,0.28,0.331	0.597
ENSMUSG00000036617	Etl4	chr2	+	20805584	20805662	20801541	20801661	20807901	20808190	130,150,87	25,34,24	11,10,13	29,26,17	203	125	0.0	0.762,0.731,0.691	0.189,0.191,0.32	0.495
ENSMUSG00000036617	Etl4	chr2	+	20801541	20801661	20798615	20798783	20807901	20808024	312,301,201	36,20,16	76,51,57	33,37,29	245	125	0.0	0.816,0.885,0.865	0.54,0.413,0.501	0.371
ENSMUSG00000042323	Pbrm1	chr14	+	31113848	31114004	31107108	31107310	31117012	31117083	667,627,531	35,33,32	468,400,466	193,177,147	281	125	0.0	0.894,0.894,0.881	0.519,0.501,0.585	0.355
ENSMUSG00000042323	Pbrm1	chr14	+	31113848	31114004	31110414	31110579	31117012	31117083	591,554,473	9,11,6	440,367,434	45,42,28	281	125	0.0	0.967,0.957,0.972	0.813,0.795,0.873	0.138
ENSMUSG00000042323	Pbrm1	chr14	+	31110414	31110579	31107108	31107310	31117012	31117083	226,229,186	35,33,32	238,218,239	193,177,147	290	125	0.0	0.736,0.749,0.715	0.347,0.347,0.412	0.365
ENSMUSG00000025060	Slk	chr19	+	47627647	47627740	47625304	47625484	47635468	47635598	140,174,144	194,224,142	0,0,2	201,181,196	218	125	0.0	0.293,0.308,0.368	0.0,0.0,0.006	0.321
ENSMUSG00000027111	Itga6	chr2	+	71853533	71853663	71849380	71849506	71855853	71856758	1131,1028,1020	145,140,197	30,19,26	108,119,112	255	125	0.0	0.793,0.783,0.717	0.12,0.073,0.102	0.666
ENSMUSG00000034109	Golim4	chr3	-	75902400	75902484	75897970	75898132	75903246	75903329	417,370,309	122,85,88	464,410,330	5,10,8	209	125	0.0	0.672,0.722,0.677	0.982,0.961,0.961	-0.278
ENSMUSG00000024330	Col11a2	chr17	+	34047097	34047277	34044818	34045010	34049618	34049678	11,10,5	0,0,0	0,3,0	5,4,3	305	125	0.0	1.0,1.0,1.0	0.0,0.235,0.0	0.922
ENSMUSG00000066306	Numa1	chr7	+	102002294	102002336	102001414	102001659	102007485	102007780	793,740,587	160,179,150	729,540,568	384,277,350	167	125	0.0	0.788,0.756,0.745	0.587,0.593,0.548	0.187
ENSMUSG00000042035	Igsf3	chr3	+	101432914	101432974	101431203	101431593	101435330	101435732	78,80,54	79,45,65	244,207,205	34,17,23	185	125	0.0	0.4,0.546,0.36	0.829,0.892,0.858	-0.424
ENSMUSG00000032612	Usp4	chr9	+	108365829	108365970	108362836	108362898	108366760	108366878	577,531,503	296,228,232	1060,799,1061	16,9,13	266	125	0.0	0.478,0.523,0.505	0.969,0.977,0.975	-0.472
ENSMUSG00000025812	Pard3	chr8	+	127410728	127410773	127409555	127409704	127415569	127415797	131,134,97	7,3,0	14,17,15	6,15,20	170	125	0.0	0.932,0.97,1.0	0.632,0.455,0.355	0.487
ENSMUSG00000025812	Pard3	chr8	+	127410728	127410773	127409555	127409707	127415569	127415797	337,318,259	34,39,30	45,47,37	148,111,94	170	125	0.0	0.879,0.857,0.864	0.183,0.237,0.224	0.652
ENSMUSG00000037533	Rapgef6	chr11	+	54671654	54671678	54668613	54668737	54676194	54676415	5,0,2	138,126,129	30,21,12	82,75,81	149	125	0.0	0.029,0.0,0.013	0.235,0.19,0.111	-0.165
ENSMUSG00000022568	Scrib	chr15	-	76061738	76061801	76061133	76061223	76062669	76063047	298,293,325	367,318,359	598,487,568	2,5,1	188	125	0.0	0.351,0.38,0.376	0.995,0.985,0.997	-0.623
ENSMUSG00000004562	Arhgef40	chr14	+	52003972	52004116	52003653	52003758	52004611	52004742	415,493,333	54,108,49	682,585,691	440,427,445	269	125	0.0	0.781,0.68,0.759	0.419,0.389,0.419	0.331
ENSMUSG00000020827	Mink1	chr11	+	70608588	70608699	70608340	70608426	70608839	70608958	287,331,252	8,9,19	153,130,137	47,44,50	236	125	0.0	0.95,0.951,0.875	0.633,0.61,0.592	0.314
ENSMUSG00000040407	Akap9	chr5	+	4004802	4004943	4003560	4003782	4005409	4005513	97,79,88	106,94,63	143,121,109	4,1,7	266	125	0.0	0.301,0.283,0.396	0.944,0.983,0.88	-0.609
ENSMUSG00000073563	Csnk1g3	chr18	+	53948644	53948668	53948047	53948154	53953244	53955684	247,221,169	419,390,340	538,416,461	221,226,203	149	125	0.0	0.331,0.322,0.294	0.671,0.607,0.656	-0.329
ENSMUSG00000040268	Plekha1	chr7	+	130909587	130909628	130908335	130908425	130910831	130910901	60,53,32	212,199,167	91,105,86	6,1,4	166	125	0.0	0.176,0.167,0.126	0.919,0.988,0.942	-0.793
ENSMUSG00000040268	Plekha1	chr7	+	130909587	130909735	130908335	130908425	130910831	130913312	46,39,31	212,199,167	76,77,56	6,1,4	273	125	0.0	0.09,0.082,0.078	0.853,0.972,0.865	-0.813
ENSMUSG00000040268	Plekha1	chr7	+	130909587	130909658	130908335	130908425	130910831	130911163	40,21,19	212,199,167	45,30,27	6,1,4	196	125	0.0	0.107,0.063,0.068	0.827,0.95,0.811	-0.783
ENSMUSG00000034751	Mast4	chr13	-	102754055	102754256	102751380	102751610	102758501	102758737	5,13,9	85,92,72	30,26,29	32,23,27	326	125	0.0	0.022,0.051,0.046	0.264,0.302,0.292	-0.246
ENSMUSG00000017677	Wsb1	chr11	-	79243399	79243575	79241983	79242156	79244462	79244563	213,165,204	451,303,346	437,359,449	280,205,287	301	125	0.0	0.164,0.184,0.197	0.393,0.421,0.394	-0.221
ENSMUSG00000001173	Ocrl	chrX	+	47956209	47956233	47948124	47948360	47960452	47960569	202,139,164	18,24,12	131,90,118	55,55,67	149	125	0.0	0.904,0.829,0.92	0.666,0.579,0.596	0.271
ENSMUSG00000055320	Tead1	chr7	+	112841887	112841950	112839415	112839480	112842039	112842102	70,44,42	138,140,109	9,0,1	120,98,115	188	125	0.0	0.252,0.173,0.204	0.047,0.0,0.006	0.192
ENSMUSG00000030605	Mfge8	chr7	-	79143277	79143388	79142868	79143050	79145246	79145378	878,932,722	381,330,338	42,41,46	406,246,347	236	125	0.0	0.55,0.599,0.531	0.052,0.081,0.066	0.494
ENSMUSG00000036087	Slain2	chr5	+	72965803	72965881	72958148	72958286	72974530	72974702	213,166,210	217,149,119	37,25,27	358,357,353	203	125	0.0	0.377,0.407,0.521	0.06,0.041,0.045	0.386
ENSMUSG00000037426	Depdc5	chr5	+	32959280	32959346	32955852	32955958	32964631	32964783	93,103,78	115,90,90	227,233,176	61,51,51	191	125	0.0	0.346,0.428,0.362	0.709,0.749,0.693	-0.338
ENSMUSG00000068036	Mllt4	chr17	+	13890962	13890998	13888529	13888977	13896087	13896222	88,106,100	529,492,552	2,6,2	166,153,194	161	125	0.0	0.114,0.143,0.123	0.009,0.03,0.008	0.111
ENSMUSG00000005087	Cd44	chr2	-	102831329	102831536	102828541	102828610	102853014	102853236	36,43,30	0,2,2	0,1,0	16,11,12	332	125	0.0	1.0,0.89,0.85	0.0,0.033,0.0	0.902
ENSMUSG00000024533	Spire1	chr18	-	67501067	67501241	67497176	67497314	67503430	67503573	52,40,57	104,84,92	8,6,14	189,176,160	299	125	0.0	0.173,0.166,0.206	0.017,0.014,0.035	0.16
ENSMUSG00000031996	Aplp2	chr9	-	31167560	31167728	31164542	31164673	31168707	31168916	1788,1768,1427	466,418,436	406,347,343	317,281,329	293	125	0.0	0.621,0.643,0.583	0.353,0.345,0.308	0.28
ENSMUSG00000045095	Magi1	chr6	-	93769507	93769543	93760707	93760765	93773606	93773689	72,50,94	125,114,124	152,121,139	7,19,7	161	125	0.0	0.309,0.254,0.37	0.944,0.832,0.939	-0.594
ENSMUSG00000024219	Anks1	chr17	+	27978426	27978489	27976560	27976717	27985065	27985362	87,91,56	61,48,42	26,24,21	77,83,62	188	125	0.0	0.487,0.558,0.47	0.183,0.161,0.184	0.329
ENSMUSG00000031708	Tecr	chr8	-	83573410	83573455	83573219	83573323	83573870	83573922	1321,1360,1029	359,303,233	1005,884,948	560,443,521	170	125	0.0	0.73,0.767,0.765	0.569,0.595,0.572	0.175
ENSMUSG00000002732	Fkbp7	chr2	-	76667326	76667442	76665706	76665810	76671696	76671848	46,46,38	74,54,57	13,36,46	353,270,293	241	125	0.0	0.244,0.306,0.257	0.019,0.065,0.075	0.216
ENSMUSG00000022995	Enah	chr1	-	181911596	181911659	181908297	181908376	181913306	181913373	447,379,441	396,338,333	14,15,8	1021,1031,1116	188	125	0.0	0.429,0.427,0.468	0.009,0.01,0.005	0.433
ENSMUSG00000020917	Acly	chr11	-	100503159	100503189	100498620	100498762	100504202	100504293	1172,1082,1111	696,578,635	419,414,447	837,691,757	155	125	0.0	0.576,0.602,0.585	0.288,0.326,0.323	0.275
ENSMUSG00000013787	Ehmt2	chr17	+	34903322	34903478	34903181	34903219	34905128	34905266	1118,1025,913	57,49,63	1365,1123,1363	2,0,1	281	125	0.0	0.897,0.903,0.866	0.997,1.0,0.998	-0.11
ENSMUSG00000027455	Nsfl1c	chr2	+	151502454	151502460	151500714	151500789	151503013	151503179	14,15,10	403,307,411	36,25,34	111,89,141	131	125	0.0	0.032,0.045,0.023	0.236,0.211,0.187	-0.178
ENSMUSG00000041977	Arhgef11	chr3	+	87734423	87734552	87733147	87733504	87735344	87735571	8,20,6	262,212,227	305,224,270	49,36,50	254	125	0.0	0.015,0.044,0.013	0.754,0.754,0.727	-0.721
ENSMUSG00000030172	Erc1	chr6	-	119777987	119778071	119773733	119773901	119779476	119779632	205,145,175	41,33,22	122,74,85	84,60,71	209	125	0.0	0.749,0.724,0.826	0.465,0.425,0.417	0.331
ENSMUSG00000068328	Aup1	chr6	+	83056066	83056140	83055505	83055690	83056367	83056385	167,156,146	20,17,26	206,162,203	2,0,0	199	125	0.0	0.84,0.852,0.779	0.985,1.0,1.0	-0.171
ENSMUSG00000068328	Aup1	chr6	+	83055897	83055970	83055505	83055690	83056367	83056385	280,248,251	20,17,26	320,336,304	2,0,0	198	125	0.0	0.898,0.902,0.859	0.99,1.0,1.0	-0.11
ENSMUSG00000026305	Lrrfip1	chr1	+	91103246	91103318	91101184	91101310	91105126	91105297	19,14,21	230,192,239	62,33,39	101,84,56	197	125	0.0	0.05,0.044,0.053	0.28,0.2,0.306	-0.213
ENSMUSG00000029673	Auts2	chr5	-	131470413	131470458	131466031	131466127	131472258	131472479	165,215,129	105,87,78	52,52,63	231,167,181	170	125	0.0	0.536,0.645,0.549	0.142,0.186,0.204	0.399
ENSMUSG00000029673	Auts2	chr5	-	131470413	131470458	131466031	131466127	131472237	131472479	122,144,120	73,40,49	47,46,47	138,102,86	170	125	0.0	0.551,0.726,0.643	0.2,0.249,0.287	0.395
ENSMUSG00000071650	Ganab	chr19	+	8907850	8907916	8907214	8907394	8908677	8908747	705,584,653	680,581,774	223,182,168	786,615,681	191	125	0.0	0.404,0.397,0.356	0.157,0.162,0.139	0.233
ENSMUSG00000020859	Spag9	chr11	+	94113262	94113301	94112032	94112146	94114172	94114349	15,9,14	208,203,205	114,100,86	263,220,299	164	125	0.0	0.052,0.033,0.049	0.248,0.257,0.18	-0.184
ENSMUSG00000024426	Atat1	chr17	-	35902355	35902438	35901983	35902054	35904289	35904335	66,52,46	120,119,136	22,23,16	235,194,214	208	125	0.0	0.248,0.208,0.169	0.053,0.067,0.043	0.154
ENSMUSG00000052374	Actn2	chr13	-	12296474	12296560	12294309	12294402	12300934	12301016	0,4,1	9,7,14	37,19,6	1,2,1	211	125	4.54185050882e-14	0.0,0.253,0.041	0.956,0.849,0.78	-0.764
ENSMUSG00000021111	Papola	chr12	+	105833099	105833162	105829056	105829277	105834709	105834784	1248,1150,1154	409,352,312	848,908,921	650,541,570	188	125	4.54185050882e-14	0.67,0.685,0.711	0.465,0.527,0.518	0.185
ENSMUSG00000059005	Hnrnpa3	chr2	+	75662844	75662925	75662660	75662756	75663570	75663714	18,18,21	97,79,67	15,20,16	0,0,5	206	125	4.54185050882e-14	0.101,0.121,0.16	1.0,1.0,0.66	-0.759
ENSMUSG00000000631	Myo18a	chr11	+	77854677	77854722	77853751	77853891	77857722	77857845	108,125,91	45,40,20	174,102,118	5,4,6	170	125	9.0188174389e-14	0.638,0.697,0.77	0.962,0.949,0.935	-0.247
ENSMUSG00000032624	Eml4	chr17	+	83428215	83428248	83427999	83428025	83440030	83440154	125,114,114	196,151,154	357,238,231	140,144,109	158	125	1.3432281292e-13	0.335,0.374,0.369	0.669,0.567,0.626	-0.261
ENSMUSG00000039361	Picalm	chr7	+	90182218	90182368	90177499	90177603	90189149	90189257	1376,1147,1118	356,336,286	1000,823,1096	622,521,531	275	125	2.64888344359e-13	0.637,0.608,0.64	0.422,0.418,0.484	0.187
ENSMUSG00000026131	Dst	chr1	+	34296741	34296759	34295461	34295536	34299720	34299838	44,40,32	59,55,54	1,2,4	53,34,32	143	125	3.04773830694e-13	0.395,0.389,0.341	0.016,0.049,0.099	0.32
ENSMUSG00000004562	Arhgef40	chr14	+	52003972	52004116	52002432	52002462	52004611	52004742	192,242,138	2,1,1	270,278,308	32,33,21	269	125	3.04773830694e-13	0.978,0.991,0.985	0.797,0.797,0.872	0.163
ENSMUSG00000020954	Strn3	chr12	-	51643103	51643214	51633578	51633719	51647993	51648135	400,343,473	4,3,15	247,234,226	19,34,28	236	125	7.78336299523e-13	0.981,0.984,0.944	0.873,0.785,0.81	0.147
ENSMUSG00000030987	Stim1	chr7	+	102428773	102428866	102427081	102427317	102430884	102430928	6,10,13	29,28,25	33,33,41	11,10,9	218	125	1.03072199302e-12	0.106,0.17,0.23	0.632,0.654,0.723	-0.501
ENSMUSG00000030313	Dennd5b	chr6	-	149084870	149084936	149080805	149080915	149101182	149101584	14,28,29	2,2,0	8,0,3	12,8,13	191	125	1.10162736502e-12	0.821,0.902,1.0	0.304,0.0,0.131	0.763
ENSMUSG00000005899	Smpd4	chr16	+	17635481	17635568	17631985	17632057	17638495	17638641	174,141,137	267,222,208	58,71,73	304,242,300	212	125	1.10162736502e-12	0.278,0.272,0.28	0.101,0.147,0.125	0.152
ENSMUSG00000024219	Anks1	chr17	+	28058747	28058846	28058289	28058460	28059293	28062597	20,20,16	248,191,202	68,61,52	206,179,147	224	125	1.1363709973e-12	0.043,0.055,0.042	0.156,0.16,0.165	-0.114
ENSMUSG00000030672	Mylpf	chr7	+	127211748	127211763	127209283	127209398	127212860	127212953	1,1,0	17,23,15	33,25,10	11,10,13	140	125	1.95209930092e-12	0.05,0.037,0.0	0.728,0.691,0.407	-0.58
ENSMUSG00000039585	Myo9a	chr9	+	59875201	59875414	59874601	59874683	59884479	59884592	149,138,161	11,1,3	145,96,128	31,26,42	338	125	5.62075977159e-12	0.834,0.981,0.952	0.634,0.577,0.53	0.342
ENSMUSG00000029462	Vps29	chr5	+	122356793	122356805	122354384	122354476	122360012	122360204	10,8,9	269,281,245	35,27,34	180,173,184	137	125	6.15129599679e-12	0.033,0.025,0.032	0.151,0.125,0.144	-0.11
ENSMUSG00000023994	Nfya	chr17	-	48398981	48399065	48395649	48395796	48400437	48400580	299,224,188	132,127,77	401,322,341	55,53,73	209	125	7.07718667817e-12	0.575,0.513,0.594	0.813,0.784,0.736	-0.217
ENSMUSG00000023994	Nfya	chr17	-	48398981	48399068	48395649	48395796	48400437	48400580	350,270,184	132,127,77	420,398,362	55,53,73	212	125	8.23109794108e-12	0.61,0.556,0.585	0.818,0.816,0.745	-0.209
ENSMUSG00000051674	Dcun1d4	chr5	+	73502631	73502768	73492846	73493076	73510885	73510956	38,34,20	12,4,9	0,0,0	7,8,2	262	125	8.49697391414e-12	0.602,0.802,0.515	0.0,0.0,0.0	0.64
ENSMUSG00000022789	Dnm1l	chr16	-	16318444	16318477	16316601	16316778	16319451	16319508	139,172,122	92,74,58	47,58,47	126,85,87	158	125	1.33713771594e-11	0.544,0.648,0.625	0.228,0.351,0.299	0.313
ENSMUSG00000022016	Akap11	chr14	-	78502938	78503025	78502189	78502236	78507724	78507880	156,127,166	76,54,63	264,197,232	32,25,33	212	125	1.55491093252e-11	0.548,0.581,0.608	0.829,0.823,0.806	-0.24
ENSMUSG00000062232	Rapgef2	chr3	-	79082623	79082647	79081061	79081285	79083198	79083322	68,59,63	12,7,15	126,114,147	3,0,0	149	125	2.13021148097e-11	0.826,0.876,0.779	0.972,1.0,1.0	-0.164
ENSMUSG00000024392	Bag6	chr17	+	35142497	35142605	35142306	35142384	35142726	35142839	1580,1451,1357	247,191,131	1540,1350,1547	405,369,408	233	125	2.42903150168e-11	0.774,0.803,0.847	0.671,0.662,0.67	0.14
ENSMUSG00000022139	Mbnl2	chr14	+	120395711	120395765	120388899	120389163	120396450	120396604	410,625,435	30,55,20	183,163,125	49,42,26	179	125	2.51761655294e-11	0.905,0.888,0.938	0.723,0.73,0.771	0.169
ENSMUSG00000058799	Nap1l1	chr10	+	111485498	111485584	111481279	111481316	111490027	111490169	110,240,280	55,63,76	137,104,139	164,131,156	211	125	3.20602660885e-11	0.542,0.693,0.686	0.331,0.32,0.345	0.308
ENSMUSG00000024426	Atat1	chr17	-	35902355	35902438	35901983	35902054	35904107	35904176	67,52,59	149,132,111	29,24,24	213,184,186	208	125	3.28511775334e-11	0.213,0.191,0.242	0.076,0.073,0.072	0.142
ENSMUSG00000024050	Wiz	chr17	-	32388603	32388755	32387572	32387817	32389259	32389376	52,79,31	21,26,12	20,12,9	30,33,31	277	125	4.50940871945e-11	0.528,0.578,0.538	0.231,0.141,0.116	0.385
ENSMUSG00000031714	Gab1	chr8	-	80776160	80776250	80774933	80775027	80784626	80784930	102,91,99	328,321,274	27,14,18	241,165,199	215	125	5.88491023293e-11	0.153,0.141,0.174	0.061,0.047,0.05	0.103
ENSMUSG00000032374	Plod2	chr9	+	92601984	92602047	92600740	92600882	92602947	92603061	35,37,55	137,120,119	315,199,178	291,210,215	188	125	8.44570305164e-11	0.145,0.17,0.235	0.419,0.387,0.355	-0.204
ENSMUSG00000022016	Akap11	chr14	-	78502938	78503022	78502189	78502236	78507724	78507880	119,91,113	76,54,63	192,141,160	32,25,33	209	125	1.17906701743e-10	0.484,0.502,0.518	0.782,0.771,0.744	-0.264
ENSMUSG00000039953	Clstn1	chr4	+	149626086	149626116	149614049	149614172	149627211	149627407	139,126,99	561,508,457	119,93,109	196,180,179	155	125	1.62945151624e-10	0.167,0.167,0.149	0.329,0.294,0.329	-0.156
ENSMUSG00000052534	Pbx1	chr1	-	168184955	168185068	168183529	168183619	168191277	168191437	198,191,182	690,654,623	404,390,345	771,575,555	238	125	1.64322853737e-10	0.131,0.133,0.133	0.216,0.263,0.246	-0.109
ENSMUSG00000039116	Adgrg6	chr10	-	14456137	14456221	14450578	14450664	14458079	14458148	5,2,1	1,0,0	0,0,0	7,4,5	209	125	2.56022316969e-10	0.749,1.0,1.0	0.0,0.0,0.0	0.916
ENSMUSG00000053332	Gas5	chr1	+	161037123	161037164	161036819	161036852	161037287	161037315	178,167,171	90,114,112	88,77,90	145,108,153	166	125	3.53608578124e-10	0.598,0.525,0.535	0.314,0.349,0.307	0.229
ENSMUSG00000054252	Fgfr3	chr5	+	33732116	33732261	33730143	33730334	33732721	33732912	59,63,35	17,18,11	29,28,25	0,0,0	270	125	4.62510010536e-10	0.616,0.618,0.596	1.0,1.0,1.0	-0.39
ENSMUSG00000028399	Ptprd	chr4	-	76095519	76095546	76091421	76091539	76099411	76099605	148,120,68	53,87,34	147,141,73	17,11,10	152	125	5.4314208625e-10	0.697,0.531,0.622	0.877,0.913,0.857	-0.266
ENSMUSG00000011831	Evi5	chr5	-	107810289	107810322	107799125	107799260	107812357	107812411	23,19,2	57,69,41	57,48,49	20,34,30	158	125	6.40700733511e-10	0.242,0.179,0.037	0.693,0.528,0.564	-0.442
ENSMUSG00000023951	Vegfa	chr17	-	46022276	46022348	46018857	46018879	46024064	46024094	16,19,23	106,103,92	2,0,2	78,81,99	197	125	7.54270515116e-10	0.087,0.105,0.137	0.016,0.0,0.013	0.1
ENSMUSG00000040964	Arhgef10l	chr4	-	140586783	140586900	140583823	140583932	140591817	140592040	7,11,7	85,100,92	32,37,55	74,117,102	242	125	7.83373518163e-10	0.041,0.054,0.038	0.183,0.14,0.218	-0.136
ENSMUSG00000025006	Sorbs1	chr19	-	40321792	40321960	40318021	40318068	40324746	40324832	72,66,41	30,14,16	32,12,9	40,38,42	293	125	8.69303664514e-10	0.506,0.668,0.522	0.254,0.119,0.084	0.413
ENSMUSG00000035325	Sec31a	chr5	-	100373424	100373715	100368293	100368352	100375207	100375331	712,620,575	4,12,6	759,611,582	40,27,36	416	125	1.02854602437e-09	0.982,0.939,0.966	0.851,0.872,0.829	0.112
ENSMUSG00000038535	Zfp280d	chr9	+	72359521	72359580	72351524	72351570	72360285	72360341	12,11,21	90,88,67	0,0,0	68,73,66	184	125	1.08171221688e-09	0.083,0.078,0.176	0.0,0.0,0.0	0.112
ENSMUSG00000055320	Tead1	chr7	+	112842039	112842102	112841887	112841950	112856797	112856932	49,64,44	20,14,6	54,31,41	0,0,0	188	125	1.18654756391e-09	0.62,0.752,0.83	1.0,1.0,1.0	-0.266
ENSMUSG00000020954	Strn3	chr12	-	51643103	51643214	51629373	51629507	51647993	51648135	418,379,480	321,269,232	235,224,210	406,331,302	236	125	1.22583486252e-09	0.408,0.427,0.523	0.235,0.264,0.269	0.197
ENSMUSG00000035325	Sec31a	chr5	-	100373379	100373715	100368293	100368352	100375207	100375331	809,728,652	4,12,6	855,732,675	40,27,36	461	125	1.25752532786e-09	0.982,0.943,0.967	0.853,0.88,0.836	0.108
ENSMUSG00000098912	1500004A13Rik	chr3	-	88810637	88811002	88805288	88808272	88811213	88811369	104,83,88	0,0,0	91,76,71	8,7,11	490	125	1.43015897537e-09	1.0,1.0,1.0	0.744,0.735,0.622	0.3
ENSMUSG00000046434	Hnrnpa1	chr15	+	103242643	103242718	103242205	103242298	103243624	103243780	39,69,50	42,13,17	34,29,27	0,0,0	200	125	1.48471709828e-09	0.367,0.768,0.648	1.0,1.0,1.0	-0.406
ENSMUSG00000032735	Ablim3	chr18	-	61818988	61819087	61814197	61814332	61819790	61819917	0,0,0	4,12,2	16,5,8	6,0,3	224	125	1.72891641295e-09	0.0,0.0,0.0	0.598,1.0,0.598	-0.732
ENSMUSG00000043410	Hfm1	chr5	-	106920962	106921076	106917323	106917627	106922812	106922910	8,9,5	6,4,4	28,12,17	0,0,0	239	125	2.19460459186e-09	0.411,0.541,0.395	1.0,1.0,1.0	-0.551
ENSMUSG00000038005	Hpf1	chr8	+	60893700	60893860	60890444	60890536	60903999	60904087	187,233,205	21,27,19	135,102,143	49,46,44	285	125	2.25676966892e-09	0.796,0.791,0.826	0.547,0.493,0.588	0.262
ENSMUSG00000040964	Arhgef10l	chr4	-	140568755	140568770	140568338	140568520	140570256	140570402	14,8,5	76,51,73	1,0,0	151,153,132	140	125	2.49649840656e-09	0.141,0.123,0.058	0.006,0.0,0.0	0.105
ENSMUSG00000025059	Gk	chrX	-	85739221	85739239	85737313	85737349	85740294	85740361	6,5,9	61,65,65	18,8,17	5,10,10	143	125	2.97203520321e-09	0.079,0.063,0.108	0.759,0.412,0.598	-0.506
ENSMUSG00000026463	Atp2b4	chr1	-	133736615	133736651	133735047	133735209	133737989	133738118	72,72,78	10,10,4	44,21,26	24,21,20	161	125	3.81511527351e-09	0.848,0.848,0.938	0.587,0.437,0.502	0.369
ENSMUSG00000030172	Erc1	chr6	-	119777978	119778071	119773733	119773901	119779476	119779632	93,52,76	41,33,22	47,33,30	84,60,71	218	125	4.85547614257e-09	0.565,0.475,0.665	0.243,0.24,0.195	0.342
ENSMUSG00000026987	Baz2b	chr2	-	59959820	59960105	59958431	59958492	59962020	59962630	355,300,303	47,57,50	155,116,149	74,44,66	410	125	5.25240678433e-09	0.697,0.616,0.649	0.39,0.446,0.408	0.239
ENSMUSG00000022519	Srl	chr16	-	4496404	4497715	4493778	4493880	4522992	4523075	1,2,2	0,0,0	1,2,4	5,4,6	1436	125	5.38176684413e-09	1.0,1.0,1.0	0.017,0.042,0.055	0.962
ENSMUSG00000031644	Nek1	chr8	+	61071750	61071834	61054519	61054622	61072275	61072359	5,15,4	100,139,109	49,32,15	72,83,75	209	125	5.49916567785e-09	0.029,0.061,0.021	0.289,0.187,0.107	-0.157
ENSMUSG00000029822	Osbpl3	chr6	-	50346010	50346103	50344873	50345030	50346327	50346431	305,272,225	56,47,52	66,93,69	1,1,4	218	125	6.60615127004e-09	0.757,0.768,0.713	0.974,0.982,0.908	-0.209
ENSMUSG00000029920	Smarcad1	chr6	+	65043835	65044108	65043205	65043445	65052619	65052749	254,168,177	429,428,472	260,210,256	261,283,243	398	125	6.70372528975e-09	0.157,0.11,0.105	0.238,0.189,0.249	-0.101
ENSMUSG00000024044	Epb41l3	chr17	+	69283884	69284007	69270610	69270664	69284538	69284916	80,56,63	28,26,18	37,35,30	51,42,57	248	125	8.5906268515e-09	0.59,0.521,0.638	0.268,0.296,0.21	0.325
ENSMUSG00000021224	Numb	chr12	-	83797196	83797343	83795438	83796154	83799507	83799657	162,140,120	113,80,90	48,62,55	105,109,76	272	125	1.21933782554e-08	0.397,0.446,0.38	0.174,0.207,0.25	0.197
ENSMUSG00000023994	Nfya	chr17	-	48398984	48399065	48395649	48395796	48400437	48400580	142,128,121	132,127,77	190,193,195	55,53,73	206	125	1.60283623275e-08	0.395,0.379,0.488	0.677,0.688,0.618	-0.24
ENSMUSG00000032386	Trip4	chr9	-	65896696	65896930	65884927	65885247	65908438	65908794	4,8,10	4,5,2	15,5,2	0,0,0	359	125	2.05659262833e-08	0.258,0.358,0.635	1.0,1.0,1.0	-0.583
ENSMUSG00000036246	Gmip	chr8	+	69817232	69817429	69817002	69817140	69817722	69818972	31,19,30	10,11,9	73,59,93	2,2,3	322	125	2.57917997631e-08	0.546,0.401,0.564	0.934,0.92,0.923	-0.422
ENSMUSG00000014353	Tmem87b	chr2	+	128839147	128839221	128837301	128837395	128840731	128840803	55,41,24	37,29,33	6,8,12	46,33,49	199	125	3.68961896551e-08	0.483,0.47,0.314	0.076,0.132,0.133	0.309
ENSMUSG00000069769	Msi2	chr11	-	88348783	88348992	88343888	88344660	88366784	88366847	290,316,227	7,13,6	156,157,130	24,19,20	334	125	3.98881516285e-08	0.939,0.901,0.934	0.709,0.756,0.709	0.2
ENSMUSG00000051285	Pcmtd1	chr1	+	7155079	7155271	7147636	7147739	7160891	7161063	37,22,19	118,147,133	53,34,39	68,70,60	317	125	4.28417126959e-08	0.11,0.056,0.053	0.235,0.161,0.204	-0.127
ENSMUSG00000020532	Acaca	chr11	+	84290287	84290311	84280391	84280510	84292890	84293034	221,203,167	3,8,1	141,117,110	20,16,12	149	125	4.47524512392e-08	0.984,0.955,0.993	0.855,0.86,0.885	0.111
ENSMUSG00000026113	Inpp4a	chr1	+	37374274	37374289	37372310	37372419	37377577	37377761	9,7,3	10,3,24	0,0,0	77,54,64	140	125	4.75508679621e-08	0.446,0.676,0.1	0.0,0.0,0.0	0.407
ENSMUSG00000026034	Clk1	chr1	-	58420120	58420211	58419666	58419733	58421082	58421308	1504,727,1101	71,76,80	663,417,456	80,97,82	216	125	5.18720705928e-08	0.925,0.847,0.888	0.827,0.713,0.763	0.119
ENSMUSG00000024426	Atat1	chr17	-	35904107	35904176	35902355	35902438	35904289	35904327	187,190,141	29,25,14	246,198,198	8,5,4	194	125	6.65852169358e-08	0.806,0.83,0.866	0.952,0.962,0.97	-0.127
ENSMUSG00000033793	Atp6v1h	chr1	+	5101069	5101123	5098028	5098133	5117389	5117487	361,304,334	42,35,23	326,261,299	75,71,79	179	125	6.69052453933e-08	0.857,0.858,0.91	0.752,0.72,0.726	0.142
ENSMUSG00000038535	Zfp280d	chr9	+	72359521	72359580	72338747	72338864	72360285	72360341	5,5,5	5,4,9	0,0,0	22,13,19	184	125	6.83352803866e-08	0.405,0.459,0.274	0.0,0.0,0.0	0.379
ENSMUSG00000071454	Dtnb	chr12	+	3754095	3754116	3751810	3751907	3772586	3772746	84,91,61	256,247,204	124,74,108	126,110,142	146	125	7.33325243241e-08	0.219,0.24,0.204	0.457,0.365,0.394	-0.184
ENSMUSG00000022940	Pigp	chr16	-	94367560	94367633	94365354	94365473	94370088	94370192	331,340,364	58,37,57	207,193,182	60,96,80	198	125	8.35753387095e-08	0.783,0.853,0.801	0.685,0.559,0.59	0.201
ENSMUSG00000058174	Gm5148	chr3	-	37716121	37716338	37714197	37715135	37724202	37724329	17,9,3	4,8,3	2,2,6	0,0,0	342	125	8.7233466998e-08	0.608,0.291,0.268	1.0,1.0,1.0	-0.611
ENSMUSG00000062825	Actg1	chr11	-	120347491	120347536	120346910	120347349	120347635	120347875	0,2,3	7,12,10	21,20,22	7,7,10	170	125	9.00705779909e-08	0.0,0.109,0.181	0.688,0.678,0.618	-0.565
ENSMUSG00000020694	Tlk2	chr11	+	105210544	105210640	105209793	105209837	105221185	105221353	392,392,266	155,110,90	256,265,276	205,181,169	221	125	1.17576101788e-07	0.589,0.668,0.626	0.414,0.453,0.48	0.179
ENSMUSG00000001247	Lsr	chr7	-	30962810	30962867	30959152	30959314	30965968	30966088	143,83,88	93,68,43	3,10,8	0,0,0	182	125	1.21446675611e-07	0.514,0.456,0.584	1.0,1.0,1.0	-0.482
ENSMUSG00000029534	St7	chr6	+	17850356	17850425	17848003	17848079	17852257	17852412	37,51,61	152,160,182	56,46,41	61,49,57	194	125	1.21948106331e-07	0.136,0.17,0.178	0.372,0.377,0.317	-0.194
ENSMUSG00000033075	Senp1	chr15	-	98061949	98062027	98059915	98059954	98064818	98064873	154,161,160	184,149,150	109,97,112	235,218,241	203	125	1.2221049066e-07	0.34,0.4,0.396	0.222,0.215,0.222	0.159
ENSMUSG00000022641	Bbx	chr16	-	50210444	50210534	50209084	50209144	50220444	50220593	51,57,50	74,64,63	20,12,12	88,51,56	215	125	1.25479019666e-07	0.286,0.341,0.316	0.117,0.12,0.111	0.198
ENSMUSG00000027763	Mbnl1	chr3	+	60614682	60614736	60613262	60613520	60615619	60615773	87,98,69	4,7,3	73,51,54	17,23,20	179	125	1.37121180203e-07	0.938,0.907,0.941	0.75,0.608,0.653	0.258
ENSMUSG00000061755	Bod1l	chr5	-	41791796	41791937	41787537	41788949	41794226	41794380	107,109,116	110,104,81	57,33,75	131,116,130	266	125	1.76262151854e-07	0.314,0.33,0.402	0.17,0.118,0.213	0.182
ENSMUSG00000069678	Pcgf1	chr6	+	83078400	83078478	83077868	83078238	83078894	83078995	74,55,57	1,1,1	73,58,73	13,11,13	203	125	1.80812169656e-07	0.979,0.971,0.972	0.776,0.765,0.776	0.202
ENSMUSG00000052512	Nav2	chr7	+	49554214	49554259	49547838	49548541	49556909	49557070	19,33,18	111,77,66	0,0,0	28,13,21	170	125	1.89290472778e-07	0.112,0.24,0.167	0.0,0.0,0.0	0.173
ENSMUSG00000059456	Ptk2b	chr14	-	66163024	66163150	66158530	66158677	66165263	66165329	20,9,16	0,0,0	3,3,4	2,1,5	251	125	1.98938182083e-07	1.0,1.0,1.0	0.428,0.599,0.285	0.563
ENSMUSG00000031012	Cask	chrX	-	13550946	13550982	13549164	13549361	13554877	13554946	26,29,25	10,11,11	49,36,52	0,0,5	161	125	1.98938182083e-07	0.669,0.672,0.638	1.0,1.0,0.89	-0.304
ENSMUSG00000037514	Pank2	chr2	+	131282591	131282768	131273910	131274120	131287473	131287597	390,309,357	22,14,26	356,281,313	60,37,60	302	125	2.00995743452e-07	0.88,0.901,0.85	0.711,0.759,0.683	0.159
ENSMUSG00000061887	Ssbp3	chr4	+	107027216	107027297	107009678	107009768	107028192	107028252	1658,1665,1077	510,501,290	3097,2800,2910	551,496,425	206	125	2.03591942924e-07	0.664,0.669,0.693	0.773,0.774,0.806	-0.109
ENSMUSG00000052539	Magi3	chr3	-	104016601	104016692	104013258	104016068	104017500	104017639	45,45,37	47,54,29	74,71,78	21,21,23	216	125	2.1988977002e-07	0.357,0.325,0.425	0.671,0.662,0.662	-0.296
ENSMUSG00000055320	Tead1	chr7	+	112856052	112856064	112841887	112841950	112856797	112856932	42,26,13	20,14,6	11,11,8	0,0,0	137	125	2.20708280988e-07	0.657,0.629,0.664	1.0,1.0,1.0	-0.35
ENSMUSG00000038371	Sbf2	chr7	-	110341289	110341364	110339889	110340074	110348854	110348995	75,70,90	184,154,134	33,30,22	181,125,158	200	125	2.51721206108e-07	0.203,0.221,0.296	0.102,0.13,0.08	0.136
ENSMUSG00000063450	Syne2	chr12	+	76100027	76100096	76099229	76099512	76100991	76101131	175,230,222	142,145,102	172,138,145	230,215,248	194	125	2.76717754768e-07	0.443,0.505,0.584	0.325,0.293,0.274	0.213
ENSMUSG00000040690	Col16a1	chr4	+	130081434	130081479	130080575	130080620	130083121	130083175	8,9,4	0,0,0	16,12,16	15,8,8	170	125	2.9825897966e-07	1.0,1.0,1.0	0.44,0.524,0.595	0.48
ENSMUSG00000024104	Fam21	chr6	+	116256226	116256289	116255048	116255168	116256615	116256828	334,292,267	30,19,12	276,227,237	46,45,52	188	125	3.01992649097e-07	0.881,0.911,0.937	0.8,0.77,0.752	0.136
ENSMUSG00000087174	5530601H04Rik	chrX	-	105042603	105042817	105038816	105039812	105043129	105043304	82,69,74	26,28,17	30,29,36	39,32,43	339	125	3.22157461302e-07	0.538,0.476,0.616	0.221,0.25,0.236	0.308
ENSMUSG00000026131	Dst	chr1	+	34301860	34301932	34299720	34299838	34302829	34303032	34,27,40	99,100,96	2,6,3	71,42,55	197	125	3.31508810449e-07	0.179,0.146,0.209	0.018,0.083,0.033	0.133
ENSMUSG00000070003	Ssbp4	chr8	-	70602434	70602462	70602231	70602316	70602573	70602646	31,38,19	7,4,4	102,97,108	0,0,0	153	125	3.38089664564e-07	0.783,0.886,0.795	1.0,1.0,1.0	-0.179
ENSMUSG00000031788	Kifc3	chr8	-	95100646	95100673	95100213	95100452	95101408	95101517	204,151,148	55,53,77	49,46,41	50,51,53	152	125	4.22151123613e-07	0.753,0.701,0.613	0.446,0.426,0.389	0.269
ENSMUSG00000034883	Lrr1	chr12	+	69174391	69175113	69171861	69171960	69178579	69179010	213,169,177	57,41,40	209,144,234	106,97,132	847	125	4.85656648499e-07	0.355,0.378,0.395	0.225,0.18,0.207	0.172
ENSMUSG00000001151	Pcnt	chr10	-	76403623	76403644	76401331	76401535	76403757	76403874	71,114,53	8,16,11	40,39,37	28,22,21	146	125	5.71221391755e-07	0.884,0.859,0.805	0.55,0.603,0.601	0.265
ENSMUSG00000005267	Zfp287	chr11	-	62727549	62727653	62725247	62725374	62728281	62728671	56,54,43	0,2,1	82,86,65	17,14,14	229	125	5.71221391755e-07	1.0,0.936,0.959	0.725,0.77,0.717	0.228
ENSMUSG00000073664	Nbeal1	chr1	+	60228621	60228708	60224624	60224731	60230601	60230685	8,12,5	8,6,3	0,1,0	10,8,2	212	125	5.90573649184e-07	0.371,0.541,0.496	0.0,0.069,0.0	0.446
ENSMUSG00000098900	Gm18190	chr7	-	7267476	7267641	7267253	7267305	7267779	7267918	7,6,1	0,0,0	16,9,0	6,4,2	290	125	5.96900063845e-07	1.0,1.0,1.0	0.535,0.492,0.0	0.658
ENSMUSG00000040690	Col16a1	chr4	+	130081434	130081521	130080575	130080620	130083121	130083175	4,2,4	0,0,0	7,8,8	15,8,8	212	125	6.27338958039e-07	1.0,1.0,1.0	0.216,0.371,0.371	0.681
ENSMUSG00000001247	Lsr	chr7	-	30962097	30962244	30959152	30959314	30965968	30966088	1267,1200,1090	93,68,43	88,73,76	0,0,0	272	125	7.01885470801e-07	0.862,0.89,0.921	1.0,1.0,1.0	-0.109
ENSMUSG00000000167	Pih1d2	chr9	+	50619754	50619838	50618445	50618649	50620944	50621190	12,7,14	1,0,0	2,3,3	6,1,6	209	125	7.26744305694e-07	0.878,1.0,1.0	0.166,0.642,0.23	0.613
ENSMUSG00000070806	Zmynd12	chr4	+	119448081	119448193	119444759	119444882	119450254	119450400	11,5,2	2,3,8	1,1,3	0,0,0	237	125	8.26496022029e-07	0.744,0.468,0.116	1.0,1.0,1.0	-0.557
ENSMUSG00000013787	Ehmt2	chr17	+	34905609	34905711	34905341	34905456	34905909	34906058	1311,1107,1035	357,293,301	1773,1542,1549	227,211,309	227	125	8.69701453369e-07	0.669,0.675,0.654	0.811,0.801,0.734	-0.116
ENSMUSG00000000631	Myo18a	chr11	+	77822662	77822674	77821041	77821186	77823275	77823446	9,9,9	47,53,29	0,3,2	77,78,85	137	125	1.07669721456e-06	0.149,0.134,0.221	0.0,0.034,0.021	0.15
ENSMUSG00000037736	Limch1	chr5	+	66993142	66993178	66974409	66974662	66997119	66997246	55,78,80	66,81,63	193,165,132	80,54,56	161	125	1.10642405224e-06	0.393,0.428,0.496	0.652,0.703,0.647	-0.228
ENSMUSG00000059005	Hnrnpa3	chr2	+	75662844	75662925	75662660	75662756	75665027	75665150	11,6,12	3,5,5	7,6,8	0,0,0	206	125	1.34925162446e-06	0.69,0.421,0.593	1.0,1.0,1.0	-0.432
ENSMUSG00000050471	Fam118b	chr9	-	35227163	35227391	35223613	35223742	35235230	35235483	553,462,539	79,69,65	559,492,577	155,127,166	353	125	1.54632705798e-06	0.713,0.703,0.746	0.561,0.578,0.552	0.157
ENSMUSG00000029469	Ift81	chr5	-	122610077	122610177	122609172	122609353	122610942	122611107	139,105,110	1,2,0	94,99,109	6,11,11	225	125	1.86207829975e-06	0.987,0.967,1.0	0.897,0.833,0.846	0.126
ENSMUSG00000031342	Gpm6b	chrX	+	166385390	166385481	166383934	166384000	166386951	166388988	1,2,2	33,25,32	24,13,9	30,31,29	216	125	1.9238162418e-06	0.017,0.044,0.035	0.316,0.195,0.152	-0.189
ENSMUSG00000036617	Etl4	chr2	+	20805584	20805662	20798615	20798783	20807901	20808190	36,56,41	36,20,16	8,14,9	33,37,29	203	125	2.16692032385e-06	0.381,0.633,0.612	0.13,0.189,0.16	0.382
ENSMUSG00000052942	Glis3	chr19	-	28540200	28540408	28530872	28531986	28665752	28666236	12,9,6	1,0,0	2,3,2	5,1,3	333	125	2.61560630962e-06	0.818,1.0,1.0	0.131,0.53,0.2	0.652
ENSMUSG00000028919	Arhgef19	chr4	+	141244817	141244966	141240631	141240744	141246174	141246412	693,672,519	49,19,40	14,7,6	8,5,3	274	125	2.71528324672e-06	0.866,0.942,0.855	0.444,0.39,0.477	0.451
ENSMUSG00000022629	Kif21a	chr15	-	90964974	90964995	90959687	90959748	90965466	90965632	52,54,25	180,161,176	33,28,19	26,25,29	146	125	2.98736686775e-06	0.198,0.223,0.108	0.521,0.49,0.359	-0.28
ENSMUSG00000033029	1700088E04Rik	chr15	-	79136306	79136489	79135636	79135765	79139237	79139300	205,228,226	2,5,10	64,67,74	10,8,13	308	125	3.03898779043e-06	0.977,0.949,0.902	0.722,0.773,0.698	0.212
ENSMUSG00000052512	Nav2	chr7	+	49551596	49552049	49547838	49548541	49556909	49556996	242,197,121	111,77,66	19,9,12	28,13,21	578	125	3.10979762685e-06	0.32,0.356,0.284	0.128,0.13,0.11	0.197
ENSMUSG00000061306	Slc38a10	chr11	-	120147720	120147838	120141599	120141645	120150979	120151346	693,619,560	49,37,64	311,351,316	68,51,58	243	125	3.20665659686e-06	0.879,0.896,0.818	0.702,0.78,0.737	0.125
ENSMUSG00000037936	Scarb1	chr5	-	125281104	125281233	125277086	125277865	125283898	125284045	157,113,98	96,112,97	93,95,79	213,167,160	254	125	3.31929299453e-06	0.446,0.332,0.332	0.177,0.219,0.195	0.173
ENSMUSG00000024505	Dtwd2	chr18	-	49723621	49723814	49700258	49700387	49724112	49724207	72,76,84	1,2,3	87,78,71	11,17,16	318	125	3.55720633676e-06	0.966,0.937,0.917	0.757,0.643,0.636	0.261
ENSMUSG00000055320	Tead1	chr7	+	112842039	112842102	112839415	112839480	112856797	112856932	146,158,124	12,16,11	151,111,136	2,2,1	188	125	4.06506175886e-06	0.89,0.868,0.882	0.98,0.974,0.989	-0.101
ENSMUSG00000022770	Dlg1	chr16	+	31846836	31846933	31842769	31842839	31847635	31847669	106,108,91	57,54,50	128,114,102	18,23,24	222	125	4.36168329145e-06	0.512,0.53,0.506	0.8,0.736,0.705	-0.231
ENSMUSG00000069769	Msi2	chr11	-	88348783	88348938	88339381	88344660	88366784	88366847	305,304,256	7,13,6	177,175,211	24,19,20	280	125	4.52371105593e-06	0.951,0.913,0.95	0.767,0.804,0.825	0.139
ENSMUSG00000027210	Meis2	chr2	-	115866809	115866904	115863144	115864513	115867268	115867379	2178,1963,1547	656,533,457	748,674,617	109,97,125	220	125	4.62862399535e-06	0.654,0.677,0.658	0.796,0.798,0.737	-0.114
ENSMUSG00000058690	Ccser2	chr14	-	36890341	36890426	36874935	36879762	36896254	36896344	88,98,63	108,125,65	80,84,87	32,48,41	210	125	4.70608887853e-06	0.327,0.318,0.366	0.598,0.51,0.558	-0.218
ENSMUSG00000026825	Dnm1	chr2	-	32310450	32310487	32308470	32309064	32312126	32312342	0,0,0	2,1,1	18,15,12	2,8,9	162	125	4.76684322731e-06	0.0,0.0,0.0	0.874,0.591,0.507	-0.657
ENSMUSG00000032198	Dock6	chr9	-	21829473	21829578	21825782	21825875	21830213	21830377	21,23,20	29,26,26	53,53,44	21,14,15	230	125	5.378557746e-06	0.282,0.325,0.295	0.578,0.673,0.615	-0.321
ENSMUSG00000032370	Lactb	chr9	-	66967678	66967844	66955392	66956200	66970581	66970936	131,123,126	2,2,0	155,122,136	9,8,19	291	125	5.62386709466e-06	0.966,0.964,1.0	0.881,0.868,0.755	0.142
ENSMUSG00000030189	Ybx3	chr6	-	131375973	131376180	131370322	131370414	131379357	131379480	1506,1356,1483	722,669,563	1980,1699,1822	559,455,484	332	125	6.65745004496e-06	0.44,0.433,0.498	0.571,0.584,0.586	-0.123
ENSMUSG00000027201	Myef2	chr2	-	125098796	125098847	125098449	125098518	125100318	125100420	267,240,206	543,385,423	310,279,257	328,229,308	176	125	6.80545954991e-06	0.259,0.307,0.257	0.402,0.464,0.372	-0.138
ENSMUSG00000022246	Rai14	chr15	-	10589258	10589345	10587837	10587924	10591586	10591615	140,144,166	77,63,41	374,354,394	522,365,363	212	125	6.90620793979e-06	0.517,0.574,0.705	0.297,0.364,0.39	0.248
ENSMUSG00000038866	Zcchc2	chr1	+	106006014	106006086	106004136	106004176	106011701	106011814	85,96,81	4,1,3	62,55,59	19,9,9	197	125	7.07939775485e-06	0.931,0.984,0.945	0.674,0.795,0.806	0.195
ENSMUSG00000041609	Ccdc64	chr5	-	115661374	115661518	115655900	115656031	115662699	115662918	23,17,17	20,26,18	4,3,1	0,0,0	269	125	7.10758880952e-06	0.348,0.233,0.305	1.0,1.0,1.0	-0.705
ENSMUSG00000094724	Rnaset2b	chr17	+	6984138	6984191	6981107	6981168	6988721	6988792	79,98,67	0,0,2	55,43,51	5,5,9	178	125	8.15001597546e-06	1.0,1.0,0.959	0.885,0.858,0.799	0.139
ENSMUSG00000056211	R3hdm1	chr1	+	128162201	128162243	128153188	128153399	128162768	128162858	4,5,12	13,6,10	1,0,1	19,13,16	167	125	8.98931658915e-06	0.187,0.384,0.473	0.038,0.0,0.045	0.32
ENSMUSG00000021706	Zfyve16	chr13	-	92516530	92516692	92513786	92513929	92519466	92519563	190,201,169	3,8,4	152,134,177	14,22,19	287	125	9.97406680886e-06	0.965,0.916,0.948	0.825,0.726,0.802	0.159
ENSMUSG00000031012	Cask	chrX	-	13550946	13550982	13549164	13549361	13552372	13552441	88,58,55	150,139,163	150,141,182	169,143,121	161	125	1.00474533864e-05	0.313,0.245,0.208	0.408,0.434,0.539	-0.205
ENSMUSG00000032570	Atp2c1	chr9	-	105494414	105494597	105470036	105470147	105494892	105495105	373,549,563	39,31,28	264,204,270	5,3,4	308	125	1.01496987687e-05	0.795,0.878,0.891	0.955,0.965,0.965	-0.107
ENSMUSG00000028613	Lrp8	chr4	+	107848280	107848403	107847440	107847566	107851307	107851362	10,11,5	0,0,0	26,26,21	10,5,7	248	125	1.01837402461e-05	1.0,1.0,1.0	0.567,0.724,0.602	0.369
ENSMUSG00000032595	Cdhr4	chr9	+	107997252	107997403	107996880	107997020	107997488	107997709	2,1,3	0,0,0	22,12,12	4,4,5	276	125	1.06081814649e-05	1.0,1.0,1.0	0.714,0.576,0.521	0.396
ENSMUSG00000019977	Hbs1l	chr10	+	21304529	21304643	21299177	21299243	21336966	21337075	14,16,6	0,0,0	14,8,10	6,2,2	239	125	1.07859240877e-05	1.0,1.0,1.0	0.55,0.677,0.723	0.35
ENSMUSG00000036578	Fxyd7	chr7	-	31047372	31047402	31044952	31045027	31051355	31051403	15,5,8	0,0,0	88,59,63	20,19,19	155	125	1.19372230792e-05	1.0,1.0,1.0	0.78,0.715,0.728	0.259
ENSMUSG00000000167	Pih1d2	chr9	+	50619754	50619878	50618445	50618649	50620944	50621190	36,28,18	1,0,0	5,14,6	6,1,6	249	125	1.2417491977e-05	0.948,1.0,1.0	0.295,0.875,0.334	0.481
ENSMUSG00000058174	Gm5148	chr3	-	37716121	37716232	37714189	37715135	37724202	37724410	20,19,6	4,8,3	2,2,6	0,0,0	236	125	1.42112350616e-05	0.726,0.557,0.514	1.0,1.0,1.0	-0.401
ENSMUSG00000027478	Dnmt3b	chr2	+	153684358	153684477	153678470	153678556	153686257	153687726	71,76,50	52,46,42	43,39,35	73,62,79	244	125	1.5654356271e-05	0.412,0.458,0.379	0.232,0.244,0.185	0.196
ENSMUSG00000034156	Bzrap1	chr11	+	87768800	87768821	87768429	87768480	87769677	87769882	7,4,22	7,11,4	1,1,1	0,0,0	146	125	1.60182307912e-05	0.461,0.237,0.825	1.0,1.0,1.0	-0.492
ENSMUSG00000023092	Fhl1	chrX	+	56791238	56791438	56790463	56790650	56791843	56793338	148,130,93	336,320,284	83,56,47	102,68,49	325	125	1.64121883099e-05	0.145,0.135,0.112	0.238,0.241,0.269	-0.119
ENSMUSG00000026987	Baz2b	chr2	-	59933411	59933438	59932104	59932170	59933670	59933715	27,18,13	110,122,121	29,24,21	58,36,46	152	125	1.68707038489e-05	0.168,0.108,0.081	0.291,0.354,0.273	-0.187
ENSMUSG00000032076	Cadm1	chr9	+	47829376	47829409	47818733	47818817	47848166	47848298	216,211,204	575,495,439	129,107,100	144,142,136	158	125	1.70161756005e-05	0.229,0.252,0.269	0.415,0.373,0.368	-0.135
ENSMUSG00000028478	Clta	chr4	+	44030214	44030268	44025448	44025560	44031399	44031435	3,0,3	7,5,3	6,3,1	0,1,0	179	125	1.72557601022e-05	0.23,0.0,0.411	1.0,0.677,1.0	-0.679
ENSMUSG00000024206	Rfx2	chr17	-	56799249	56799324	56787578	56787760	56803477	56803739	0,0,0	26,28,28	2,10,7	30,23,21	200	125	1.74384663701e-05	0.0,0.0,0.0	0.04,0.214,0.172	-0.142
ENSMUSG00000059900	Tmem40	chr6	-	115741540	115741672	115738947	115739022	115742309	115742387	2,3,3	0,0,0	10,13,9	3,3,4	257	125	1.76466185351e-05	1.0,1.0,1.0	0.619,0.678,0.523	0.393
ENSMUSG00000059005	Hnrnpa3	chr2	+	75663672	75663714	75662660	75662756	75665027	75665150	13,11,21	3,5,5	12,17,12	0,0,0	167	125	2.05709293922e-05	0.764,0.622,0.759	1.0,1.0,1.0	-0.285
ENSMUSG00000032570	Atp2c1	chr9	-	105494414	105494482	105470036	105470147	105494892	105495094	214,224,250	39,31,28	113,93,127	5,3,4	193	125	2.08257028015e-05	0.78,0.824,0.853	0.936,0.953,0.954	-0.129
ENSMUSG00000036435	Exoc1	chr5	+	76557818	76557863	76554099	76554205	76559003	76559167	174,132,142	51,52,50	106,65,85	86,47,65	170	125	2.45747649029e-05	0.715,0.651,0.676	0.475,0.504,0.49	0.191
ENSMUSG00000045114	Prrt2	chr7	-	127019394	127020355	127018883	127019016	127021004	127021211	7,10,9	0,0,0	50,37,48	4,2,4	1086	125	2.51748648595e-05	1.0,1.0,1.0	0.59,0.68,0.58	0.383
ENSMUSG00000042331	Specc1	chr11	+	62117699	62119282	62076994	62077236	62128199	62128407	196,218,149	0,0,0	304,241,301	10,4,3	1708	125	2.59057323462e-05	1.0,1.0,1.0	0.69,0.815,0.88	0.205
ENSMUSG00000052512	Nav2	chr7	+	49554214	49554259	49551596	49552049	49556909	49557070	19,34,18	59,52,31	0,0,0	4,7,3	170	125	2.64794519989e-05	0.191,0.325,0.299	0.0,0.0,0.0	0.272
ENSMUSG00000040242	Fgfr1op2	chr6	+	146592633	146592747	146589893	146590036	146595175	146595289	570,532,711	341,305,286	607,488,640	165,146,170	239	125	2.660538802e-05	0.466,0.477,0.565	0.658,0.636,0.663	-0.15
ENSMUSG00000038005	Hpf1	chr8	+	60893700	60893860	60890444	60890536	60905547	60905720	187,232,203	11,8,9	135,99,140	24,14,21	285	125	2.67340255581e-05	0.882,0.927,0.908	0.712,0.756,0.745	0.168
ENSMUSG00000041769	Ppp2r2d	chr7	+	138869689	138869855	138868409	138868507	138870389	138870502	827,833,801	54,52,48	640,533,617	73,57,112	291	125	2.89874111915e-05	0.868,0.873,0.878	0.79,0.801,0.703	0.108
ENSMUSG00000031754	Nudt21	chr8	-	94022774	94022889	94019447	94019704	94028834	94028924	17,10,21	0,1,0	6,8,12	6,3,3	240	125	2.93472704729e-05	1.0,0.839,1.0	0.342,0.581,0.676	0.413
ENSMUSG00000094936	Rbm4	chr19	-	4787360	4788042	4784292	4785567	4792397	4792820	775,696,632	191,179,109	619,560,556	248,229,246	807	125	3.03377808711e-05	0.386,0.376,0.473	0.279,0.275,0.259	0.141
ENSMUSG00000027405	Nop56	chr2	+	130277031	130277314	130276596	130276653	130277475	130277624	500,422,348	49,51,38	523,501,505	22,30,18	408	125	3.07832490307e-05	0.758,0.717,0.737	0.879,0.837,0.896	-0.133
ENSMUSG00000015937	H2afy	chr13	-	56084195	56084285	56073618	56074392	56096123	56096234	11,10,9	1,0,0	21,13,5	5,10,5	215	125	3.2319725989e-05	0.865,1.0,1.0	0.709,0.43,0.368	0.453
ENSMUSG00000027104	Atf2	chr2	-	73853794	73853891	73850863	73850982	73863168	73863238	536,443,515	27,50,41	545,403,494	82,98,71	222	125	3.34646609322e-05	0.918,0.833,0.876	0.789,0.698,0.797	0.114
ENSMUSG00000021820	Camk2g	chr14	-	20745791	20745860	20744603	20744648	20755658	20755702	64,57,56	78,64,58	104,104,147	63,44,58	194	125	3.39655155717e-05	0.346,0.365,0.384	0.515,0.604,0.62	-0.215
ENSMUSG00000019961	Tmpo	chr10	-	91153084	91153180	91151708	91151797	91158747	91158845	337,360,273	81,64,51	545,445,439	212,188,142	221	125	3.90313231017e-05	0.702,0.761,0.752	0.593,0.572,0.636	0.138
ENSMUSG00000044647	Csrnp3	chr2	+	65860530	65860692	65845766	65845884	65877964	65878052	1,4,1	0,0,0	11,8,12	1,2,6	287	125	4.04076465577e-05	1.0,1.0,1.0	0.827,0.635,0.466	0.357
ENSMUSG00000022537	Tmem44	chr16	-	30518299	30518332	30511854	30514822	30529411	30529570	88,71,77	89,99,99	148,95,161	80,61,92	158	125	4.30682111596e-05	0.439,0.362,0.381	0.594,0.552,0.581	-0.182
ENSMUSG00000004947	Dtx2	chr5	+	136026469	136026607	136021754	136021858	136028498	136028572	264,247,214	68,77,85	122,109,137	92,74,82	263	125	4.35245647397e-05	0.649,0.604,0.545	0.387,0.412,0.443	0.185
ENSMUSG00000038024	Dennd4c	chr4	+	86813781	86813928	86813392	86813537	86819861	86819981	257,225,190	14,18,20	113,102,73	40,16,27	272	125	4.38288247824e-05	0.894,0.852,0.814	0.565,0.746,0.554	0.232
ENSMUSG00000024743	Syt7	chr19	+	10430337	10430460	10417962	10418042	10435549	10435685	19,13,6	17,12,32	0,1,0	10,10,5	248	125	4.38676096855e-05	0.36,0.353,0.086	0.0,0.048,0.0	0.25
ENSMUSG00000016487	Ppfibp1	chr6	+	147016860	147016893	147016221	147016393	147019033	147019181	22,24,27	221,224,246	42,38,25	153,100,129	158	125	4.87253305804e-05	0.073,0.078,0.08	0.178,0.231,0.133	-0.104
ENSMUSG00000087174	5530601H04Rik	chrX	-	105042603	105042817	105038816	105039812	105044001	105044111	57,49,45	78,53,65	22,22,29	91,67,85	339	125	4.87253305804e-05	0.212,0.254,0.203	0.082,0.108,0.112	0.122
ENSMUSG00000041658	Rragb	chrX	+	153148451	153148535	153143975	153144075	153150361	153150428	146,125,134	31,27,28	94,100,150	73,61,61	209	125	5.00064468671e-05	0.738,0.735,0.741	0.435,0.495,0.595	0.23
ENSMUSG00000029913	Prdm5	chr6	+	65886084	65886178	65831248	65831371	65927916	65928021	1,2,6	0,0,0	8,6,10	4,2,3	219	125	5.01312707995e-05	1.0,1.0,1.0	0.533,0.631,0.655	0.394
ENSMUSG00000021271	Zfp839	chr12	+	110860795	110861023	110854999	110855872	110863963	110864056	44,22,31	40,26,42	20,7,7	50,49,27	353	125	5.46085865889e-05	0.28,0.231,0.207	0.124,0.048,0.084	0.154
ENSMUSG00000041890	Git2	chr5	-	114737347	114737437	114733860	114733943	114739032	114739281	145,125,125	114,95,82	237,182,242	93,71,82	215	125	5.70880315429e-05	0.425,0.433,0.47	0.597,0.598,0.632	-0.166
ENSMUSG00000051331	Cacna1c	chr6	-	118637729	118637813	118627441	118627570	118638426	118638510	1,2,3	0,0,0	29,21,14	15,16,14	209	125	5.85278902061e-05	1.0,1.0,1.0	0.536,0.44,0.374	0.55
ENSMUSG00000027478	Dnmt3b	chr2	+	153670848	153670908	153670302	153670447	153672215	153672335	12,22,19	53,38,75	5,4,5	73,59,72	185	125	5.91704759826e-05	0.133,0.281,0.146	0.044,0.044,0.045	0.142
ENSMUSG00000026670	Uap1	chr1	-	170147995	170148043	170143396	170143463	170149270	170149459	249,195,167	25,26,11	216,195,193	63,53,35	173	125	5.98193049673e-05	0.878,0.844,0.916	0.712,0.727,0.799	0.133
ENSMUSG00000028284	Map3k7	chr4	+	31994873	31994954	31992386	31992516	32002088	32002153	215,200,147	324,259,271	136,120,178	400,356,408	206	125	6.12012995955e-05	0.287,0.319,0.248	0.171,0.17,0.209	0.101
ENSMUSG00000039137	Whrn	chr4	-	63429085	63429118	63419421	63419493	63431849	63432059	12,15,8	77,63,57	3,1,1	67,65,46	158	125	6.12012995955e-05	0.11,0.159,0.1	0.034,0.012,0.017	0.102
ENSMUSG00000055320	Tead1	chr7	+	112842039	112842102	112841887	112841950	112856052	112856064	44,30,18	13,6,2	15,12,5	0,0,0	188	125	6.13265667593e-05	0.692,0.769,0.857	1.0,1.0,1.0	-0.227
ENSMUSG00000031826	Usp10	chr8	+	119941109	119942138	119910359	119910939	119948417	119948473	1,2,4	2,2,0	9,5,4	0,0,0	1154	125	6.80755198865e-05	0.051,0.098,1.0	1.0,1.0,1.0	-0.617
ENSMUSG00000026082	Rev1	chr1	-	38074898	38075023	38074314	38074443	38079289	38079398	49,27,26	59,56,44	21,23,19	87,92,102	250	125	6.92933221285e-05	0.293,0.194,0.228	0.108,0.111,0.085	0.137
ENSMUSG00000039842	Mcph1	chr8	+	18627117	18627240	18622606	18622694	18631515	18632643	6,3,11	0,0,0	7,10,12	1,3,4	248	125	8.21477462884e-05	1.0,1.0,1.0	0.779,0.627,0.602	0.331
ENSMUSG00000030852	Tacc2	chr7	+	130621720	130626841	130601836	130601937	130663015	130663141	20,18,23	0,0,1	0,0,1	1,4,0	5246	125	8.26589247886e-05	1.0,1.0,0.354	0.0,0.0,1.0	0.451
ENSMUSG00000086970	Bcas1os1	chr2	+	170406101	170406470	170405180	170405480	170406605	170407175	7,14,2	5,4,0	2,1,1	0,0,0	494	125	8.38331409121e-05	0.262,0.47,1.0	1.0,1.0,1.0	-0.423
ENSMUSG00000040687	Madd	chr2	-	91163962	91164022	91163498	91163601	91165365	91165467	1,6,4	71,52,60	6,10,17	30,33,33	185	125	9.50322038526e-05	0.009,0.072,0.043	0.119,0.17,0.258	-0.141
ENSMUSG00000031150	Ccdc120	chrX	-	7740348	7740405	7738512	7738523	7750597	7750897	11,7,19	55,55,49	0,2,2	41,39,35	182	125	0.000104004684231	0.121,0.08,0.21	0.0,0.034,0.038	0.113
ENSMUSG00000071064	Zfp827	chr8	+	79188148	79188181	79186175	79186353	79189666	79190856	35,31,30	65,65,45	17,20,16	101,83,84	158	125	0.000105477972085	0.299,0.274,0.345	0.118,0.16,0.131	0.17
ENSMUSG00000048796	Cyb561d1	chr3	-	108200124	108200162	108195686	108199715	108200759	108200834	32,22,25	10,5,5	11,3,8	0,0,0	163	125	0.000111870234505	0.71,0.771,0.793	1.0,1.0,1.0	-0.242
ENSMUSG00000022791	Tnk2	chr16	+	32665885	32665956	32644672	32645108	32668220	32668279	190,147,137	9,4,4	133,146,127	18,13,24	196	125	0.000112616120292	0.931,0.959,0.956	0.825,0.877,0.771	0.124
ENSMUSG00000025571	Tnrc6c	chr11	+	117720949	117723550	117702378	117702400	117733609	117733776	2,8,8	0,0,0	12,6,12	1,6,0	2726	125	0.000113587018272	1.0,1.0,1.0	0.355,0.044,1.0	0.534
ENSMUSG00000027763	Mbnl1	chr3	+	60621422	60621458	60615619	60615773	60622145	60622240	38,63,25	57,42,39	65,90,77	26,30,16	161	125	0.000120223635072	0.341,0.538,0.332	0.66,0.7,0.789	-0.313
ENSMUSG00000018411	Mapt	chr11	+	104318156	104318249	104310268	104310534	104321350	104321432	38,21,20	11,2,2	2,1,0	2,4,3	218	125	0.0001404308023	0.665,0.858,0.851	0.364,0.125,0.0	0.628
ENSMUSG00000028693	Nasp	chr4	-	116610402	116611377	116605683	116605763	116611971	116612081	4821,4077,3985	902,803,708	5920,5121,5833	688,715,652	1100	125	0.000143261787973	0.378,0.366,0.39	0.494,0.449,0.504	-0.104
ENSMUSG00000054708	Ankrd24	chr10	+	81628739	81628925	81628578	81628640	81629548	81629747	6,5,1	2,2,2	9,3,7	0,0,0	311	125	0.00015345058516	0.547,0.501,0.167	1.0,1.0,1.0	-0.595
ENSMUSG00000097378	B230208H11Rik	chr10	-	12922365	12922458	12921608	12921717	12922573	12923090	17,12,11	40,25,51	0,0,1	15,6,10	218	125	0.000154384463056	0.196,0.216,0.11	0.0,0.0,0.054	0.156
ENSMUSG00000022701	Ccdc191	chr16	+	43892152	43892191	43889799	43890038	43898089	43898231	23,14,18	61,76,45	1,2,1	27,22,29	164	125	0.000156613786871	0.223,0.123,0.234	0.027,0.065,0.026	0.154
ENSMUSG00000043410	Hfm1	chr5	-	106918376	106918489	106917323	106917627	106922812	106922910	65,50,36	6,4,4	47,33,54	0,0,0	238	125	0.000163769326115	0.851,0.868,0.825	1.0,1.0,1.0	-0.152
ENSMUSG00000025812	Pard3	chr8	+	127410728	127410773	127409555	127409707	127426521	127426753	138,103,106	1,1,0	19,20,18	3,2,5	170	125	0.000170877477177	0.99,0.987,1.0	0.823,0.88,0.726	0.183
ENSMUSG00000030067	Foxp1	chr6	-	99520596	99520732	99435235	99435345	99522547	99522721	13,16,14	3,1,5	6,8,9	0,0,0	261	125	0.000178285204272	0.675,0.885,0.573	1.0,1.0,1.0	-0.289
ENSMUSG00000019977	Hbs1l	chr10	+	21299177	21299243	21295978	21296176	21336966	21337075	1,4,2	1,1,5	10,4,2	0,1,0	191	125	0.000181521842774	0.396,0.724,0.207	1.0,0.724,1.0	-0.466
ENSMUSG00000026970	Rbms1	chr2	-	60759758	60759806	60758803	60758854	60762052	60762146	396,383,321	791,672,668	331,405,335	451,371,408	173	125	0.000182002425041	0.266,0.292,0.258	0.347,0.441,0.372	-0.115
ENSMUSG00000030616	Sytl2	chr7	+	90395162	90395282	90392358	90392453	90396473	90396643	20,22,25	0,0,0	31,35,23	6,3,3	245	125	0.000189521260552	1.0,1.0,1.0	0.725,0.856,0.796	0.208
ENSMUSG00000027939	Nup210l	chr3	+	90169293	90169382	90167733	90167926	90169989	90170094	12,7,6	0,0,0	20,5,6	3,3,2	214	125	0.000192215751928	1.0,1.0,1.0	0.796,0.493,0.637	0.358
ENSMUSG00000022103	Gfra2	chr14	+	70895771	70896086	70890129	70890894	70901488	70901572	3,3,5	0,0,0	71,29,30	12,3,4	440	125	0.000193387366441	1.0,1.0,1.0	0.627,0.733,0.681	0.32
ENSMUSG00000047986	Palm3	chr8	+	84026999	84027084	84026748	84026891	84028125	84028171	326,347,266	13,6,7	19,34,27	4,4,9	210	125	0.0001958822375	0.937,0.972,0.958	0.739,0.835,0.641	0.217
ENSMUSG00000044807	Zfp354c	chr11	-	50817288	50817359	50817192	50817211	50817792	50817935	5,5,6	0,0,2	5,5,6	7,6,10	196	125	0.000197072008335	1.0,1.0,0.657	0.313,0.347,0.277	0.573
ENSMUSG00000026825	Dnm1	chr2	-	32309892	32310027	32308470	32309064	32312126	32312342	0,0,0	2,1,1	5,4,7	2,8,9	260	125	0.000225888468026	0.0,0.0,0.0	0.546,0.194,0.272	-0.337
ENSMUSG00000062683	Atp5g2	chr15	-	102665053	102665247	102662863	102663128	102665762	102665855	23,24,14	5,2,2	23,11,12	0,0,0	319	125	0.000249774184951	0.643,0.825,0.733	1.0,1.0,1.0	-0.266
ENSMUSG00000035597	Prpf39	chr12	+	65043714	65043877	65043231	65043357	65044005	65044124	140,128,130	123,94,103	77,97,79	137,114,141	288	125	0.000252021128019	0.331,0.371,0.354	0.196,0.27,0.196	0.131
ENSMUSG00000068758	Il3ra	chr14	+	14347009	14347188	14346494	14346512	14349242	14349372	7,9,9	0,0,0	8,3,4	0,3,5	304	125	0.000255281820792	1.0,1.0,1.0	1.0,0.291,0.248	0.487
ENSMUSG00000048126	Col6a3	chr1	-	90813214	90813814	90811258	90811831	90830142	90830258	6,7,8	0,0,0	126,94,86	11,10,9	725	125	0.000255765984444	1.0,1.0,1.0	0.664,0.618,0.622	0.365
ENSMUSG00000022577	Ly6h	chr15	-	75566762	75566831	75566131	75566259	75567094	75567216	17,18,14	2,7,2	6,5,2	0,0,0	194	125	0.000256299156586	0.846,0.624,0.819	1.0,1.0,1.0	-0.237
ENSMUSG00000024044	Epb41l3	chr17	+	69283884	69284007	69262125	69262346	69284538	69284916	77,56,62	4,4,5	37,34,25	14,7,16	248	125	0.00026176772824	0.907,0.876,0.862	0.571,0.71,0.441	0.308
ENSMUSG00000024050	Wiz	chr17	-	32362792	32362963	32361674	32361964	32367823	32368147	651,536,445	98,114,90	451,380,445	42,33,50	296	125	0.00026176772824	0.737,0.665,0.676	0.819,0.829,0.79	-0.12
ENSMUSG00000018736	Ndel1	chr11	-	68826169	68826204	68822109	68822665	68829914	68830066	119,91,98	123,130,111	85,76,75	219,152,165	160	125	0.000262845719622	0.43,0.354,0.408	0.233,0.281,0.262	0.139
ENSMUSG00000040648	Ppip5k2	chr1	-	97717441	97717561	97716541	97716604	97719833	97719906	75,72,64	12,15,16	81,54,83	4,2,4	245	125	0.000264560776321	0.761,0.71,0.671	0.912,0.932,0.914	-0.205
ENSMUSG00000040016	Ptger3	chr3	+	157641720	157641809	157604964	157605144	157643874	157644756	3,6,4	0,0,0	11,9,26	3,3,4	214	125	0.000267473142764	1.0,1.0,1.0	0.682,0.637,0.792	0.296
ENSMUSG00000008575	Nfib	chr4	-	82310302	82310391	82296080	82296811	82320473	82320556	53,34,57	8,14,12	17,16,12	25,15,10	214	125	0.000279171672481	0.795,0.587,0.735	0.284,0.384,0.412	0.346
ENSMUSG00000002769	Gnmt	chr17	-	46726268	46726411	46726060	46726182	46726605	46726716	10,9,8	0,0,0	4,1,0	1,3,1	268	125	0.000303369848757	1.0,1.0,1.0	0.651,0.135,0.0	0.738
ENSMUSG00000021709	Erbin	chr13	-	103830187	103830331	103824719	103824926	103833497	103835028	59,68,54	33,33,29	29,17,24	45,25,29	269	125	0.000306192681912	0.454,0.489,0.464	0.23,0.24,0.278	0.22
ENSMUSG00000030761	Myo7a	chr7	-	98099473	98099491	98098255	98098371	98102549	98102702	6,2,7	46,36,27	0,0,0	52,29,34	143	125	0.000307592210769	0.102,0.046,0.185	0.0,0.0,0.0	0.111
ENSMUSG00000026743	Mllt10	chr2	+	18065034	18065194	18055236	18055371	18109781	18109891	5,9,15	0,0,0	0,0,5	2,2,0	285	125	0.000331159017881	1.0,1.0,1.0	0.0,0.0,1.0	0.667
ENSMUSG00000004056	Akt2	chr7	+	27607242	27607405	27605816	27605937	27608622	27608753	8,7,1	1,0,0	5,5,2	1,3,2	288	125	0.000342120528814	0.776,1.0,1.0	0.685,0.42,0.303	0.456
ENSMUSG00000072591	5930412G12Rik	chr5	-	128582714	128582987	128579127	128579285	128585271	128585350	19,29,37	92,84,61	31,41,56	50,30,48	398	125	0.000345163740977	0.061,0.098,0.16	0.163,0.3,0.268	-0.137
ENSMUSG00000070871	Ccnyl1	chr1	+	64714568	64714688	64713110	64713162	64718130	64718297	9,7,12	0,0,0	10,6,16	4,0,5	245	125	0.000346240576684	1.0,1.0,1.0	0.561,1.0,0.62	0.273
ENSMUSG00000045114	Prrt2	chr7	-	127019394	127019530	127018883	127019016	127021004	127021137	1,5,3	0,0,0	23,21,16	4,2,4	261	125	0.000346240576684	1.0,1.0,1.0	0.734,0.834,0.657	0.258
ENSMUSG00000020289	Nprl3	chr11	-	32255438	32255568	32253874	32253949	32263024	32263094	199,188,226	5,9,7	233,170,203	27,14,24	255	125	0.000351331176696	0.951,0.911,0.941	0.809,0.856,0.806	0.111
ENSMUSG00000021711	Trappc13	chr13	-	104152164	104152182	104150049	104150183	104154295	104154340	133,110,104	256,170,175	99,81,59	276,237,233	143	125	0.000351331176696	0.312,0.361,0.342	0.239,0.23,0.181	0.122
ENSMUSG00000022883	Robo1	chr16	+	72993666	72993693	72989598	72989796	72995116	72995159	183,217,144	50,95,41	374,291,352	241,219,191	152	125	0.000353423412801	0.751,0.653,0.743	0.561,0.522,0.602	0.154
ENSMUSG00000028860	Sytl1	chr4	-	133258860	133258906	133257733	133257821	133259287	133259436	23,14,22	2,4,10	0,0,1	2,1,1	171	125	0.000357735018003	0.894,0.719,0.617	0.0,0.0,0.422	0.603
ENSMUSG00000051427	Ccdc157	chr11	-	4152908	4153056	4149930	4150102	4160158	4160293	30,23,24	1,1,0	25,18,21	3,3,11	273	125	0.000367140853104	0.932,0.913,1.0	0.792,0.733,0.466	0.285
ENSMUSG00000042515	Mum1l1	chrX	+	139218147	139218308	139217165	139217214	139231285	139231414	3,2,2	0,0,0	33,35,44	8,6,13	286	125	0.000372132281807	1.0,1.0,1.0	0.643,0.718,0.597	0.347
ENSMUSG00000027806	Tsc22d2	chr3	+	58428227	58428299	58414714	58417613	58459330	58459382	109,80,111	197,139,198	54,39,56	193,147,170	197	125	0.000372132281807	0.26,0.268,0.262	0.151,0.144,0.173	0.107
ENSMUSG00000020598	Nrcam	chr12	+	44566839	44566869	44566287	44566412	44568543	44568645	4,4,1	6,10,3	0,0,0	5,4,4	155	125	0.000382985574068	0.35,0.244,0.212	0.0,0.0,0.0	0.269
ENSMUSG00000051331	Cacna1c	chr6	-	118630398	118630431	118627441	118627570	118638426	118638510	1,3,1	0,0,0	30,41,45	15,16,14	158	125	0.000383332238039	1.0,1.0,1.0	0.613,0.67,0.718	0.333
ENSMUSG00000032456	Nmnat3	chr9	+	98399455	98399639	98354018	98354164	98403533	98403613	105,66,60	3,7,6	49,20,42	0,0,0	309	125	0.000393589227903	0.934,0.792,0.802	1.0,1.0,1.0	-0.157
ENSMUSG00000020680	Taf15	chr11	+	83488924	83489045	83484976	83485079	83497893	83497926	46,46,39	2,0,0	40,29,33	7,6,2	246	125	0.000403986094388	0.921,1.0,1.0	0.744,0.711,0.893	0.191
ENSMUSG00000024163	Mapk8ip3	chr17	-	24920471	24920495	24918087	24918139	24923815	24923907	54,52,47	23,25,14	88,72,49	6,6,11	149	125	0.000436832611903	0.663,0.636,0.738	0.925,0.91,0.789	-0.196
ENSMUSG00000028608	0610037L13Rik	chr4	+	107895550	107895586	107894872	107894938	107896661	107897118	1,0,0	26,8,12	8,6,2	20,16,19	161	125	0.000438014865827	0.029,0.0,0.0	0.237,0.225,0.076	-0.17
ENSMUSG00000031788	Kifc3	chr8	-	95126525	95126707	95110693	95110759	95134716	95134859	118,107,93	93,64,78	29,17,22	40,35,43	307	125	0.000445773036324	0.341,0.405,0.327	0.228,0.165,0.172	0.169
ENSMUSG00000024921	Smarca2	chr19	+	26749851	26749947	26748402	26748544	26751823	26752041	385,347,310	59,52,50	282,233,253	82,64,79	221	125	0.000456954347423	0.787,0.791,0.778	0.66,0.673,0.644	0.126
ENSMUSG00000028392	Bspry	chr4	+	62495997	62496571	62494732	62494857	62496981	62497298	83,75,74	9,4,6	1,2,3	0,0,0	699	125	0.000494007636915	0.623,0.77,0.688	1.0,1.0,1.0	-0.306
ENSMUSG00000037995	Igsf9	chr1	+	172484280	172484546	172481787	172481868	172489512	172489665	173,125,168	7,8,13	30,19,21	0,0,0	391	125	0.000499193238956	0.888,0.833,0.805	1.0,1.0,1.0	-0.158
ENSMUSG00000022791	Tnk2	chr16	+	32663738	32663919	32644642	32645108	32668220	32668442	257,207,204	9,4,4	232,200,222	18,13,24	306	125	0.00052844564243	0.921,0.955,0.954	0.84,0.863,0.791	0.112
ENSMUSG00000040297	Suco	chr1	-	161845559	161845580	161845302	161845358	161847204	161847310	126,109,137	190,164,180	57,54,56	191,126,134	146	125	0.000577462031233	0.362,0.363,0.395	0.204,0.268,0.264	0.128
ENSMUSG00000030960	Mettl10	chr7	-	132831359	132831576	132827456	132827882	132850594	132850709	301,238,278	6,9,12	260,220,312	23,24,26	342	125	0.000577462031233	0.948,0.906,0.894	0.805,0.77,0.814	0.12
ENSMUSG00000040785	Ttc3	chr16	+	94408553	94408716	94403313	94403368	94415948	94416009	460,479,413	95,125,80	272,224,243	114,87,87	288	125	0.000587560715086	0.678,0.625,0.691	0.509,0.528,0.548	0.136
ENSMUSG00000029320	1700016H13Rik	chr5	-	103649421	103649576	103648428	103648954	103654921	103655056	11,9,8	1,4,2	1,1,1	0,0,0	280	125	0.000607486363181	0.831,0.501,0.641	1.0,1.0,1.0	-0.342
ENSMUSG00000005312	Ubqln1	chr13	-	58180821	58180905	58179552	58179668	58183181	58183324	670,676,618	468,384,318	605,530,570	583,531,451	209	125	0.000612000618433	0.461,0.513,0.538	0.383,0.374,0.43	0.108
ENSMUSG00000052512	Nav2	chr7	+	49552839	49552905	49551596	49552049	49556909	49557070	41,51,42	59,52,31	2,0,0	4,7,3	191	125	0.000613454469005	0.313,0.391,0.47	0.247,0.0,0.0	0.309
ENSMUSG00000051586	Mical3	chr6	-	120953633	120953684	120952374	120952485	120957698	120957793	112,95,91	41,19,30	85,66,85	11,4,8	176	125	0.000622435621808	0.66,0.78,0.683	0.846,0.921,0.883	-0.176
ENSMUSG00000028672	Hmgcl	chr4	+	135953288	135953433	135952370	135952478	135955586	135955735	8,2,5	0,0,0	4,8,2	2,2,2	270	125	0.000653904333897	1.0,1.0,1.0	0.481,0.649,0.316	0.518
ENSMUSG00000086587	Gm11837	chr4	+	14938483	14938557	14936440	14936539	14942199	14942275	18,9,10	0,1,0	27,22,11	5,5,5	199	125	0.000666321192027	1.0,0.85,1.0	0.772,0.734,0.58	0.255
ENSMUSG00000049550	Clip1	chr5	-	123638955	123638988	123635173	123635278	123640493	123640554	3,0,0	5,3,3	6,7,7	1,2,3	158	125	0.000666995720239	0.322,0.0,0.0	0.826,0.735,0.649	-0.629
ENSMUSG00000045095	Magi1	chr6	-	93694007	93694175	93686781	93686875	93697193	93697487	339,301,329	14,16,16	228,164,162	25,24,19	293	125	0.000674839417741	0.912,0.889,0.898	0.796,0.745,0.784	0.125
ENSMUSG00000040828	Catsperd	chr17	+	56661241	56661370	56660170	56660245	56662661	56662845	19,9,13	1,0,0	4,9,4	2,1,4	254	125	0.000676124849844	0.903,1.0,1.0	0.496,0.816,0.33	0.42
ENSMUSG00000045095	Magi1	chr6	-	93694007	93694208	93686781	93686875	93697193	93697487	359,302,354	14,16,16	224,174,183	25,24,19	326	125	0.00068208371685	0.908,0.879,0.895	0.775,0.735,0.787	0.128
ENSMUSG00000053580	Tanc2	chr11	+	105758921	105759032	105713381	105713564	105776805	105776897	11,11,1	42,29,22	16,22,22	25,16,14	236	125	0.000687983098903	0.122,0.167,0.024	0.253,0.421,0.454	-0.272
ENSMUSG00000085125	Gm16070	chr1	-	17724521	17724589	17712449	17712594	17727098	17727284	5,2,2	0,2,0	3,0,1	3,5,7	193	125	0.000709242720754	1.0,0.393,1.0	0.393,0.0,0.085	0.638
ENSMUSG00000029924	Slc37a3	chr6	-	39372078	39372137	39366888	39367046	39377234	39377639	9,12,9	4,6,4	3,5,9	0,1,0	184	125	0.000718272416317	0.605,0.576,0.605	1.0,0.773,1.0	-0.329
ENSMUSG00000005360	Slc1a3	chr15	-	8687710	8687812	8680520	8681176	8688287	8688425	7,8,18	3,7,7	8,2,11	0,1,0	227	125	0.000742351602945	0.562,0.386,0.586	1.0,0.524,1.0	-0.33
ENSMUSG00000032318	Isl2	chr9	+	55542396	55542659	55542099	55542289	55544075	55544359	108,221,110	18,5,12	12,10,10	0,0,0	388	125	0.000755920059615	0.659,0.934,0.747	1.0,1.0,1.0	-0.22
ENSMUSG00000036053	Fmnl2	chr2	+	53130411	53130504	53126852	53126976	53131839	53133804	178,235,189	27,28,26	246,210,178	62,58,56	218	125	0.000771147293342	0.791,0.828,0.807	0.695,0.675,0.646	0.137
ENSMUSG00000038535	Zfp280d	chr9	+	72351524	72351570	72338745	72338864	72360285	72360341	72,71,47	5,4,9	52,49,50	22,13,19	171	125	0.000799163466036	0.913,0.928,0.792	0.633,0.734,0.658	0.203
ENSMUSG00000042359	Osbpl6	chr2	+	76560185	76560260	76555013	76555117	76564783	76564949	8,16,11	30,27,21	19,17,30	11,13,12	200	125	0.000829559869197	0.143,0.27,0.247	0.519,0.45,0.61	-0.306
ENSMUSG00000028115	Bnipl	chr3	-	95244141	95244273	95242997	95243084	95244984	95245087	309,219,202	34,37,29	5,2,5	0,0,0	257	125	0.00083667224673	0.816,0.742,0.772	1.0,1.0,1.0	-0.223
ENSMUSG00000046794	Ppp1r3b	chr8	+	35376566	35376753	35375757	35375805	35383983	35388134	125,95,71	2,3,1	10,9,6	7,1,2	312	125	0.000846831430944	0.962,0.927,0.966	0.364,0.783,0.546	0.387
ENSMUSG00000040189	Ccdc114	chr7	+	45947981	45948060	45947622	45947720	45948140	45948963	8,6,3	1,1,6	2,3,11	0,0,0	204	125	0.000854208414995	0.831,0.786,0.235	1.0,1.0,1.0	-0.383
ENSMUSG00000033577	Myo6	chr9	+	80303272	80303299	80300534	80300666	80306959	80307178	6,7,2	41,40,23	0,0,0	32,23,18	152	125	0.000871887461036	0.107,0.126,0.067	0.0,0.0,0.0	0.1
ENSMUSG00000030852	Tacc2	chr7	+	130663015	130663141	130627397	130627499	130674601	130674739	71,51,63	4,6,3	38,38,56	0,0,0	251	125	0.00088534088138	0.898,0.809,0.913	1.0,1.0,1.0	-0.127
ENSMUSG00000028519	Dab1	chr4	+	104681597	104681663	104679452	104679572	104688382	104688442	13,8,10	19,17,16	1,2,4	1,0,0	191	125	0.000889333621525	0.309,0.235,0.29	0.396,1.0,1.0	-0.521
ENSMUSG00000038005	Hpf1	chr8	+	60893700	60893860	60890444	60890536	60900083	60900234	187,232,204	28,32,13	137,101,138	43,28,35	285	125	0.000932657651904	0.745,0.761,0.873	0.583,0.613,0.634	0.183
ENSMUSG00000003119	Cdk12	chr11	+	98249709	98250100	98245216	98245669	98263469	98263570	191,198,154	23,31,29	186,147,164	4,12,8	516	125	0.000947823552234	0.668,0.607,0.563	0.918,0.748,0.832	-0.22
ENSMUSG00000040297	Suco	chr1	-	161837718	161837809	161834035	161835193	161844001	161844067	307,255,358	60,54,44	181,163,179	63,58,57	216	125	0.000961992230163	0.748,0.732,0.825	0.624,0.619,0.645	0.139
ENSMUSG00000078700	D030028A08Rik	chr11	+	96959339	96959451	96958852	96959024	96959553	96960062	16,12,9	0,1,0	12,1,10	5,1,2	237	125	0.00100571678122	1.0,0.864,1.0	0.559,0.345,0.725	0.412
ENSMUSG00000022565	Plec	chr15	-	76178518	76181899	76170973	76178385	76182909	76183008	191,171,195	0,5,1	52,36,43	3,7,4	3506	125	0.00104764343914	1.0,0.549,0.874	0.382,0.155,0.277	0.536
ENSMUSG00000037466	4930427A07Rik	chr12	+	113157160	113157363	113156674	113156753	113157577	113157727	300,244,238	13,11,16	135,162,172	28,17,22	328	125	0.00105449869495	0.898,0.894,0.85	0.648,0.784,0.749	0.154
ENSMUSG00000002608	Ccdc97	chr7	-	25718144	25718279	25715903	25716187	25718895	25718991	5,1,0	3,2,1	12,5,7	0,1,1	260	125	0.00111374647017	0.445,0.194,0.0	1.0,0.706,0.771	-0.613
ENSMUSG00000042210	Abhd14a	chr9	-	106445525	106445834	106444089	106444306	106447530	106447563	218,156,169	122,118,92	131,114,135	166,117,127	434	125	0.00113258125186	0.34,0.276,0.346	0.185,0.219,0.234	0.108
ENSMUSG00000031754	Nudt21	chr8	-	94024541	94024617	94019404	94019704	94028834	94028924	18,26,13	0,1,0	25,14,30	6,3,3	201	125	0.00113884777563	1.0,0.942,1.0	0.722,0.744,0.861	0.205
ENSMUSG00000048200	Cracr2b	chr7	+	141465765	141465837	141465263	141465356	141466045	141466613	40,16,5	25,21,24	14,15,15	4,3,0	197	125	0.00119926430683	0.504,0.326,0.117	0.69,0.76,1.0	-0.501
ENSMUSG00000021636	Marveld2	chr13	-	100607776	100607812	100600888	100601037	100611432	100612584	227,207,281	37,42,44	2,1,7	0,0,0	161	125	0.00123451919475	0.826,0.793,0.832	1.0,1.0,1.0	-0.183
ENSMUSG00000025892	Gria4	chr9	-	4427029	4427144	4424319	4424454	4456004	4456252	9,8,13	1,0,0	12,13,5	5,2,2	240	125	0.00124380685553	0.824,1.0,1.0	0.556,0.772,0.566	0.31
ENSMUSG00000054640	Slc8a1	chr17	-	81437744	81437813	81432643	81432774	81441772	81441790	1,0,0	4,1,2	5,5,8	7,4,8	194	125	0.00124887030449	0.139,0.0,0.0	0.315,0.446,0.392	-0.338
ENSMUSG00000049225	Pdp1	chr4	-	11965613	11965648	11959806	11962233	11966301	11966427	19,32,20	19,38,19	48,47,36	21,11,14	160	125	0.00125790345706	0.439,0.397,0.451	0.641,0.769,0.668	-0.264
ENSMUSG00000006705	Pknox1	chr17	+	31581803	31582050	31564748	31564888	31583695	31583803	56,35,35	42,41,31	29,15,12	49,43,37	372	125	0.00125790345706	0.309,0.223,0.275	0.166,0.105,0.098	0.146
ENSMUSG00000025404	R3hdm2	chr10	+	127481692	127481794	127471767	127472000	127483975	127484218	103,104,97	6,7,5	23,23,24	13,11,3	227	125	0.00129650093348	0.904,0.891,0.914	0.493,0.535,0.815	0.289
ENSMUSG00000026792	Lrsam1	chr2	-	32956474	32956552	32955180	32955249	32957248	32957293	80,54,82	0,0,1	63,37,42	3,7,2	203	125	0.00132038327755	1.0,1.0,0.981	0.928,0.765,0.928	0.12
ENSMUSG00000024381	Bin1	chr18	+	32426223	32426352	32424819	32424967	32431982	32432093	129,106,93	151,156,132	325,261,285	233,215,246	254	125	0.00132091247961	0.296,0.251,0.257	0.407,0.374,0.363	-0.113
ENSMUSG00000032479	Map4	chr9	+	110072612	110072705	110068692	110068985	110081420	110081610	7,2,2	4,0,4	19,13,18	0,0,1	218	125	0.00134510886956	0.501,1.0,0.223	1.0,1.0,0.912	-0.396
ENSMUSG00000068250	Amn1	chr6	-	149184991	149185124	149170832	149171050	149188605	149188712	39,57,49	9,16,10	24,27,33	17,23,21	258	125	0.00137117206312	0.677,0.633,0.704	0.406,0.363,0.432	0.271
ENSMUSG00000018796	Acsl1	chr8	+	46492799	46493026	46471036	46471230	46505648	46505766	52,30,42	0,0,0	56,51,44	4,1,5	352	125	0.00137693463932	1.0,1.0,1.0	0.833,0.948,0.758	0.154
ENSMUSG00000040112	Mrps35	chr6	+	147055851	147055991	147048133	147048301	147070553	147073991	12,2,3	1,0,0	3,3,0	3,1,1	265	125	0.00137693463932	0.85,1.0,1.0	0.321,0.586,0.0	0.648
ENSMUSG00000031627	Irf2	chr8	+	46793492	46793585	46739760	46739936	46806470	46806570	108,99,74	1,0,0	82,48,44	2,6,4	218	125	0.0014050119534	0.984,1.0,1.0	0.959,0.821,0.863	0.114
ENSMUSG00000027478	Dnmt3b	chr2	+	153683607	153683677	153678470	153678556	153686257	153687316	23,21,13	52,46,42	12,8,9	73,62,79	195	125	0.00144746993498	0.221,0.226,0.166	0.095,0.076,0.068	0.125
ENSMUSG00000022623	Shank3	chr15	+	89547625	89549882	89543793	89543878	89557734	89560261	16,22,17	0,0,0	92,57,70	2,0,5	2382	125	0.00145455308722	1.0,1.0,1.0	0.707,1.0,0.424	0.29
ENSMUSG00000045095	Magi1	chr6	-	93694007	93694211	93686781	93686875	93697193	93697487	449,370,372	14,16,16	275,211,227	25,24,19	329	125	0.00147460729547	0.924,0.898,0.898	0.807,0.77,0.819	0.108
ENSMUSG00000029456	Acad10	chr5	-	121639123	121639305	121637243	121637394	121642611	121642680	29,29,27	5,3,9	11,13,7	0,1,0	307	125	0.00148923874307	0.703,0.797,0.55	1.0,0.841,1.0	-0.264
ENSMUSG00000018411	Mapt	chr11	+	104305312	104305409	104302360	104302410	104306625	104306734	2,5,10	16,18,10	0,0,0	3,2,5	222	125	0.0014980467141	0.066,0.135,0.36	0.0,0.0,0.0	0.187
ENSMUSG00000063063	Ctnna2	chr6	-	76902286	76902430	76881639	76882837	76915733	76915868	3,5,3	10,7,7	47,42,33	20,14,20	269	125	0.0014980467141	0.122,0.249,0.166	0.522,0.582,0.434	-0.334
ENSMUSG00000037860	Aim2	chr1	+	173393962	173394033	173350878	173350973	173427758	173427898	0,2,0	9,8,6	10,4,4	17,7,6	196	125	0.00151264103271	0.0,0.138,0.0	0.273,0.267,0.298	-0.233
ENSMUSG00000022297	Fzd6	chr15	+	39034807	39035227	39030814	39031832	39036385	39038186	556,542,351	34,18,19	11,3,16	0,0,0	545	125	0.00156387592307	0.79,0.874,0.809	1.0,1.0,1.0	-0.176
ENSMUSG00000051331	Cacna1c	chr6	-	118674345	118674405	118670349	118670456	118674554	118674614	0,0,0	2,2,3	13,13,19	66,46,41	185	125	0.00157376070228	0.0,0.0,0.0	0.117,0.16,0.238	-0.172
ENSMUSG00000028519	Dab1	chr4	+	104680069	104680108	104679452	104679572	104688382	104688442	35,53,32	19,17,16	5,4,2	1,0,0	164	125	0.00158170513074	0.584,0.704,0.604	0.792,1.0,1.0	-0.3
ENSMUSG00000037339	Fam53a	chr5	-	33610431	33610486	33600346	33600880	33628852	33628977	5,2,4	0,1,0	7,6,5	2,9,3	180	125	0.00159689528993	1.0,0.581,1.0	0.709,0.316,0.536	0.34
ENSMUSG00000061306	Slc38a10	chr11	-	120140592	120140686	120134779	120134882	120147720	120147838	23,20,17	0,0,0	9,11,7	1,2,4	219	125	0.0016102687258	1.0,1.0,1.0	0.837,0.758,0.5	0.302
ENSMUSG00000027478	Dnmt3b	chr2	+	153683607	153683677	153678470	153678556	153684358	153684477	59,48,42	6,6,2	20,16,20	13,6,7	195	125	0.00162370455566	0.863,0.837,0.931	0.497,0.631,0.647	0.285
ENSMUSG00000027254	Map1a	chr2	+	121299268	121307372	121298905	121299046	121307514	121307735	7,9,9	0,0,0	30,30,29	1,1,1	8229	125	0.00165081566786	1.0,1.0,1.0	0.313,0.313,0.306	0.689
ENSMUSG00000028849	Map7d1	chr4	-	126238521	126238632	126237155	126237278	126240022	126240137	193,201,164	112,109,104	693,521,611	232,176,238	236	125	0.00166288135417	0.477,0.494,0.455	0.613,0.611,0.576	-0.125
ENSMUSG00000040327	Cul9	chr17	-	46520011	46520240	46511438	46511584	46520481	46520642	14,13,13	0,0,0	28,17,26	2,0,7	354	125	0.00166293443565	1.0,1.0,1.0	0.832,1.0,0.567	0.2
ENSMUSG00000040690	Col16a1	chr4	+	130049605	130049739	130047944	130048083	130051654	130051729	7,4,9	0,0,0	39,36,53	4,5,5	259	125	0.00168123095145	1.0,1.0,1.0	0.825,0.777,0.836	0.187
ENSMUSG00000020828	Pld2	chr11	+	70555595	70555730	70555298	70555381	70555907	70556061	58,61,81	0,0,0	37,18,28	0,2,7	260	125	0.00168469315974	1.0,1.0,1.0	1.0,0.812,0.658	0.177
ENSMUSG00000018501	Ncor1	chr11	-	62349352	62349493	62345234	62345318	62351377	62351546	395,471,360	60,57,37	400,289,341	97,64,71	266	125	0.0018861583658	0.756,0.795,0.821	0.66,0.68,0.693	0.113
ENSMUSG00000040785	Ttc3	chr16	+	94410832	94410956	94403313	94403368	94416281	94416366	14,11,8	4,2,1	7,7,17	0,0,0	249	125	0.00189152778526	0.637,0.734,0.801	1.0,1.0,1.0	-0.276
ENSMUSG00000097910	5033428I22Rik	chr8	+	57332769	57333631	57332442	57332633	57339828	57340682	4,16,11	0,0,0	239,221,234	7,7,8	987	125	0.00192045453604	1.0,1.0,1.0	0.812,0.8,0.787	0.2
ENSMUSG00000027676	Ccdc39	chr3	-	33821376	33821514	33819807	33820016	33825390	33825555	9,12,18	2,1,7	16,6,12	1,0,0	263	125	0.00192696268157	0.681,0.851,0.55	0.884,1.0,1.0	-0.267
ENSMUSG00000034006	Pqlc1	chr18	+	80272461	80272515	80263419	80263553	80283275	80283492	35,57,32	126,145,102	58,49,44	79,66,79	179	125	0.00194638344315	0.162,0.215,0.18	0.339,0.341,0.28	-0.134
ENSMUSG00000036053	Fmnl2	chr2	+	53128716	53128842	53126852	53126976	53131839	53132203	10,22,7	27,28,26	5,6,10	62,58,56	251	125	0.00197152866092	0.156,0.281,0.118	0.039,0.049,0.082	0.128
ENSMUSG00000079334	Nat6	chr9	+	107580456	107580935	107578886	107578970	107582816	107583519	168,101,105	5,4,7	97,83,113	1,0,1	604	125	0.00201417526686	0.874,0.839,0.756	0.953,1.0,0.959	-0.148
ENSMUSG00000020696	Rffl	chr11	-	82845751	82845895	82818415	82818603	82871007	82871210	30,40,25	61,81,52	0,6,2	27,17,18	269	125	0.00202936285012	0.186,0.187,0.183	0.0,0.141,0.049	0.122
ENSMUSG00000015189	Casd1	chr6	+	4619288	4619333	4614648	4614711	4624051	4624474	80,65,69	5,6,2	94,91,95	22,20,14	170	125	0.00208623486226	0.922,0.888,0.962	0.759,0.77,0.833	0.137
ENSMUSG00000028559	Osbpl9	chr4	-	109087394	109087485	109083212	109083248	109098502	109098553	22,10,10	0,1,0	11,21,6	2,3,3	216	125	0.0020880406342	1.0,0.853,1.0	0.761,0.802,0.536	0.251
ENSMUSG00000097039	Pvt1	chr15	+	62175466	62175548	62159996	62160128	62242173	62242297	27,19,26	2,4,3	19,8,15	0,0,0	207	125	0.0020880406342	0.891,0.741,0.84	1.0,1.0,1.0	-0.176
ENSMUSG00000068758	Il3ra	chr14	+	14347913	14348068	14347009	14347188	14348820	14348944	46,37,59	1,0,0	40,28,33	3,6,1	280	125	0.00211833572185	0.954,1.0,1.0	0.856,0.676,0.936	0.162
ENSMUSG00000042589	Cux2	chr5	-	122043769	122043844	121924804	121924915	122049775	122049851	7,8,9	0,6,2	9,8,12	0,0,0	200	125	0.00214338865553	1.0,0.455,0.738	1.0,1.0,1.0	-0.269
ENSMUSG00000096054	Syne1	chr10	-	5030375	5030434	5020202	5022247	5031765	5031858	4,8,10	0,0,0	43,36,30	7,3,4	184	125	0.0021593262051	1.0,1.0,1.0	0.807,0.891,0.836	0.155
ENSMUSG00000030086	Chchd6	chr6	-	89567586	89567731	89419747	89419818	89595458	89595652	15,18,7	0,0,0	15,18,21	5,0,3	270	125	0.00217401477489	1.0,1.0,1.0	0.581,1.0,0.764	0.218
ENSMUSG00000049690	Nckap5	chr1	-	126033772	126033964	126024275	126028015	126102543	126102663	145,100,72	14,9,10	1,3,2	0,0,0	317	125	0.00218695481206	0.803,0.814,0.74	1.0,1.0,1.0	-0.214
ENSMUSG00000060261	Gtf2i	chr5	-	134276371	134276428	134274538	134274595	134282786	134282830	26,31,43	43,47,39	12,17,20	63,62,50	182	125	0.00219343284983	0.293,0.312,0.431	0.116,0.158,0.216	0.182
ENSMUSG00000021546	Hnrnpk	chr13	-	58397752	58397796	58396826	58396899	58399155	58399212	214,230,271	46,27,41	171,165,137	59,44,46	169	125	0.00223438358592	0.775,0.863,0.83	0.682,0.735,0.688	0.121
ENSMUSG00000015889	Lta4h	chr10	+	93482249	93482332	93480690	93480786	93482961	93483066	748,622,739	285,231,262	901,794,825	494,401,509	208	125	0.00223438358592	0.612,0.618,0.629	0.523,0.543,0.493	0.1
ENSMUSG00000021592	Arsk	chr13	-	76093887	76094017	76091657	76091817	76098373	76098648	110,111,93	4,1,1	83,93,65	10,6,7	255	125	0.00223663481674	0.931,0.982,0.979	0.803,0.884,0.82	0.128
ENSMUSG00000034275	Igsf9b	chr9	+	27326845	27327021	27324176	27324288	27328479	27328706	35,18,13	4,3,1	5,7,5	0,0,0	301	125	0.00225288756208	0.784,0.714,0.844	1.0,1.0,1.0	-0.219
ENSMUSG00000061981	Flot2	chr11	+	78053362	78053453	78049477	78049559	78055756	78055880	101,74,72	16,10,10	28,38,30	0,1,2	216	125	0.00225288756208	0.785,0.811,0.806	1.0,0.957,0.897	-0.151
ENSMUSG00000018411	Mapt	chr11	+	104305211	104305409	104302360	104302410	104306625	104306758	9,11,7	16,18,10	1,0,0	3,2,5	323	125	0.0023349250981	0.179,0.191,0.213	0.114,0.0,0.0	0.156
ENSMUSG00000024293	Esco1	chr18	-	10593745	10595875	10585977	10586041	10610025	10610352	8,8,10	2,2,0	10,12,7	0,0,0	2255	125	0.00235955872258	0.181,0.181,1.0	1.0,1.0,1.0	-0.546
ENSMUSG00000030074	Gxylt2	chr6	+	100750397	100750529	100733180	100733370	100783108	100783360	28,18,16	0,0,0	315,221,213	14,16,10	257	125	0.00238002512453	1.0,1.0,1.0	0.916,0.87,0.912	0.101
ENSMUSG00000025602	Zfp202	chr9	+	40210440	40210560	40209766	40209896	40210895	40213604	127,96,97	4,0,5	81,71,85	6,13,10	245	125	0.00243936154061	0.942,1.0,0.908	0.873,0.736,0.813	0.143
ENSMUSG00000035121	Neil2	chr14	-	63188440	63188781	63186037	63186234	63193423	63193541	21,23,17	0,0,0	11,5,2	2,0,4	466	125	0.00245410459553	1.0,1.0,1.0	0.596,1.0,0.118	0.429
ENSMUSG00000039473	Ubn1	chr16	+	5081893	5081983	5081417	5081661	5084055	5086285	392,294,350	197,141,247	503,395,457	179,134,141	215	125	0.00253894432529	0.536,0.548,0.452	0.62,0.632,0.653	-0.123
ENSMUSG00000061740	Cyp2d22	chr15	-	82373903	82374056	82373672	82373833	82374297	82374469	12,3,6	0,0,0	17,6,8	2,0,7	278	125	0.00253894432529	1.0,1.0,1.0	0.793,1.0,0.339	0.289
ENSMUSG00000037366	Pafah2	chr4	+	134405005	134405102	134404092	134404243	134410903	134410972	149,112,102	6,9,4	108,78,81	15,15,14	222	125	0.00262536639284	0.933,0.875,0.935	0.802,0.745,0.765	0.144
ENSMUSG00000034951	Cog7	chr7	-	121941169	121941235	121936953	121937140	121943777	121943894	215,209,193	44,45,61	164,126,163	22,11,18	191	125	0.00269195169177	0.762,0.752,0.674	0.83,0.882,0.856	-0.127
ENSMUSG00000073792	Alg6	chr4	+	99748685	99748770	99726862	99726947	99761870	99763460	8,4,8	0,0,0	10,7,14	2,3,2	210	125	0.00271512386833	1.0,1.0,1.0	0.749,0.581,0.806	0.288
ENSMUSG00000055320	Tead1	chr7	+	112841887	112841950	112839415	112839480	112856797	112856932	71,40,35	12,16,11	2,0,0	2,2,1	188	125	0.00278252745352	0.797,0.624,0.679	0.399,0.0,0.0	0.567
ENSMUSG00000002109	Ddb2	chr2	-	91217052	91217230	91212449	91212614	91234107	91234299	18,16,22	28,28,21	34,21,29	13,12,10	303	125	0.00279237045527	0.21,0.191,0.302	0.519,0.419,0.545	-0.26
ENSMUSG00000061306	Slc38a10	chr11	-	120147720	120147838	120140592	120140686	120150979	120151346	328,280,266	11,18,13	135,141,127	23,12,17	243	125	0.00280200310864	0.939,0.889,0.913	0.751,0.858,0.794	0.113
ENSMUSG00000068394	Cep152	chr2	-	125571668	125571833	125569554	125569651	125576713	125576855	135,109,120	8,4,1	86,95,95	11,8,18	290	125	0.00284999774625	0.879,0.922,0.981	0.771,0.837,0.695	0.16
ENSMUSG00000023966	Rsph9	chr17	-	46141546	46141712	46136741	46136871	46143921	46144216	61,47,61	0,0,0	85,71,85	1,4,7	291	125	0.00286344716751	1.0,1.0,1.0	0.973,0.884,0.839	0.101
ENSMUSG00000039887	Alg14	chr3	+	121298588	121298758	121291797	121291983	121320079	121320197	282,252,228	17,17,7	277,205,220	35,29,23	295	125	0.00288262764703	0.875,0.863,0.932	0.77,0.75,0.802	0.116
ENSMUSG00000026150	Mff	chr1	+	82741817	82741976	82735469	82735507	82747082	82747142	456,354,371	226,193,196	415,368,375	349,287,298	284	125	0.00294452150005	0.47,0.447,0.454	0.344,0.361,0.356	0.103
ENSMUSG00000015501	Hivep2	chr10	+	14004200	14004275	13966074	13966220	14066582	14066684	12,3,12	3,3,1	3,2,1	0,0,0	200	125	0.00296726183589	0.714,0.385,0.882	1.0,1.0,1.0	-0.34
ENSMUSG00000025978	Rftn2	chr1	-	55214119	55214303	55206335	55206615	55226120	55226782	6,2,2	0,0,0	195,154,175	16,13,14	309	125	0.0029886556915	1.0,1.0,1.0	0.831,0.827,0.835	0.169
ENSMUSG00000031302	Nlgn3	chrX	+	101301784	101302431	101299174	101299296	101308756	101308906	25,10,8	0,0,0	73,35,44	0,6,2	772	125	0.00309681258504	1.0,1.0,1.0	1.0,0.486,0.781	0.244
ENSMUSG00000036817	Sun1	chr5	+	139229752	139229944	139226705	139226885	139230772	139230838	417,410,361	77,51,59	198,160,201	47,56,60	317	125	0.00311425973023	0.681,0.76,0.707	0.624,0.53,0.569	0.142
ENSMUSG00000029836	Cbx3	chr6	+	51475230	51475373	51471815	51471868	51481723	51481818	110,114,166	3,2,3	155,103,118	12,8,11	268	125	0.00322941030389	0.945,0.964,0.963	0.858,0.857,0.833	0.108
ENSMUSG00000054702	Ap1s3	chr1	-	79623681	79623790	79614202	79614340	79625104	79625285	29,19,23	0,2,0	9,14,13	2,4,3	234	125	0.00329260270991	1.0,0.835,1.0	0.706,0.652,0.698	0.26
ENSMUSG00000021451	Sema4d	chr13	-	51734506	51734570	51725313	51725542	51763251	51763320	10,16,12	56,42,34	2,1,0	10,28,9	189	125	0.00334928525224	0.106,0.201,0.189	0.117,0.023,0.0	0.119
ENSMUSG00000057766	Ankrd29	chr18	-	12295878	12295989	12290716	12290815	12305610	12305638	11,10,2	2,5,0	5,5,3	0,0,0	236	125	0.00334928525224	0.744,0.514,1.0	1.0,1.0,1.0	-0.247
ENSMUSG00000025978	Rftn2	chr1	-	55211149	55211261	55206335	55206615	55226120	55226782	4,6,13	0,0,0	208,190,172	16,13,14	237	125	0.00338255467253	1.0,1.0,1.0	0.873,0.885,0.866	0.125
ENSMUSG00000040473	Cfap69	chr5	-	5644423	5644500	5640128	5640227	5646935	5647045	9,2,1	0,0,0	5,3,7	5,2,0	202	125	0.0034074532107	1.0,1.0,1.0	0.382,0.481,1.0	0.379
ENSMUSG00000029330	Cds1	chr5	+	101812494	101812563	101806547	101806621	101814399	101814552	54,49,62	5,9,3	8,2,9	3,10,6	194	125	0.0034074532107	0.874,0.778,0.93	0.632,0.114,0.491	0.448
ENSMUSG00000059119	Nap1l4	chr7	-	143527165	143527311	143521400	143521430	143532308	143532380	13,5,8	0,1,0	10,6,7	0,8,4	271	125	0.00343928326405	1.0,0.698,1.0	1.0,0.257,0.447	0.331
ENSMUSG00000034940	Synrg	chr11	+	83986813	83987047	83982195	83982307	83987912	83987990	106,119,66	36,40,34	68,26,51	1,5,6	359	125	0.00346528350985	0.506,0.509,0.403	0.959,0.644,0.747	-0.311
ENSMUSG00000002006	Pdzd4	chrX	-	73799833	73800087	73798193	73798292	73824281	73824969	80,94,80	0,2,0	107,74,70	6,1,7	379	125	0.00351118812184	1.0,0.939,1.0	0.855,0.961,0.767	0.119
ENSMUSG00000027584	Oprl1	chr2	+	181717995	181718093	181715702	181715946	181718376	181718732	3,10,4	7,6,5	1,0,0	2,3,1	223	125	0.00351849368567	0.194,0.483,0.31	0.219,0.0,0.0	0.256
ENSMUSG00000051331	Cacna1c	chr6	-	118638426	118638510	118637729	118637813	118651947	118652058	1,4,3	0,1,0	54,47,41	20,19,23	209	125	0.00363009609122	1.0,0.705,1.0	0.618,0.597,0.516	0.325
ENSMUSG00000030748	Il4ra	chr7	+	125571933	125572047	125571433	125571590	125572850	125572950	2,0,1	12,13,16	6,7,9	18,16,21	239	125	0.00372367846934	0.08,0.0,0.032	0.148,0.186,0.183	-0.135
ENSMUSG00000073096	Lrrc61	chr6	+	48556954	48557094	48554828	48554961	48568136	48568221	121,98,107	24,9,19	93,42,73	4,3,2	265	125	0.00374327496425	0.704,0.837,0.727	0.916,0.868,0.945	-0.154
ENSMUSG00000034647	Ankrd12	chr17	-	66042532	66042601	66037492	66037639	66049785	66049933	4,4,5	22,16,16	10,15,32	18,12,20	194	125	0.00384698408602	0.105,0.139,0.168	0.264,0.446,0.508	-0.269
ENSMUSG00000051323	Pcdh19	chrX	-	133682091	133682232	133681080	133681408	133685117	133688987	0,0,1	2,1,9	11,13,9	29,28,24	266	125	0.0038628216925	0.0,0.0,0.05	0.151,0.179,0.15	-0.143
ENSMUSG00000022297	Fzd6	chr15	+	39033849	39033998	39030814	39031832	39036385	39038186	434,475,363	34,18,19	17,8,7	0,0,0	274	125	0.0040974783063	0.853,0.923,0.897	1.0,1.0,1.0	-0.109
ENSMUSG00000073779	Lrp8os2	chr4	-	107810762	107810946	107806032	107808837	107822933	107823022	80,85,47	8,5,3	28,19,29	1,0,0	309	125	0.00415454590854	0.802,0.873,0.864	0.919,1.0,1.0	-0.127
ENSMUSG00000038866	Zcchc2	chr1	+	106018218	106018302	106015998	106016093	106019847	106019905	48,40,49	8,6,7	41,51,43	3,0,1	209	125	0.00420832190157	0.782,0.799,0.807	0.891,1.0,0.963	-0.155
ENSMUSG00000034593	Myo5a	chr9	+	75192383	75192464	75189899	75190000	75193938	75194137	157,167,173	37,35,25	168,166,165	13,14,16	206	125	0.00422109785834	0.72,0.743,0.808	0.887,0.878,0.862	-0.119
ENSMUSG00000018900	Slc22a5	chr11	-	53876008	53876163	53874934	53875106	53891146	53891660	42,26,36	0,0,0	24,24,34	5,2,1	280	125	0.00422109785834	1.0,1.0,1.0	0.682,0.843,0.938	0.179
ENSMUSG00000091617	Gm3752	chr14	-	7473840	7473974	7472945	7473108	7483705	7483762	9,7,3	0,0,1	7,2,4	2,1,3	259	125	0.00422492586929	1.0,1.0,0.591	0.628,0.491,0.392	0.36
ENSMUSG00000018501	Ncor1	chr11	-	62349394	62349493	62345234	62345318	62351377	62351390	146,188,140	60,57,37	151,108,121	97,64,71	224	125	0.00429145201686	0.576,0.648,0.679	0.465,0.485,0.487	0.155
ENSMUSG00000079164	Tlr5	chr1	+	182957945	182958069	182954821	182954882	182969013	182969141	9,11,4	1,1,1	1,0,4	3,2,2	249	125	0.00431467701905	0.819,0.847,0.668	0.143,0.0,0.501	0.563
ENSMUSG00000021816	Ppp3cb	chr14	-	20503246	20503276	20499867	20501662	20508623	20508721	332,331,296	212,198,211	283,199,245	310,205,220	155	125	0.00435568561024	0.558,0.574,0.531	0.424,0.439,0.473	0.109
ENSMUSG00000040852	Plekhh2	chr17	+	84569875	84569951	84565970	84566935	84571041	84571136	42,32,40	3,4,3	65,53,77	0,0,1	201	125	0.00442995069192	0.897,0.833,0.892	1.0,1.0,0.98	-0.119
ENSMUSG00000020385	Clk4	chr11	+	51273077	51273168	51271799	51272022	51273559	51273626	589,282,362	47,65,62	345,185,246	79,89,87	216	125	0.00446510169074	0.879,0.715,0.772	0.716,0.546,0.621	0.161
ENSMUSG00000019564	Arid3a	chr10	+	79930634	79931288	79927340	79927400	79931765	79932078	220,230,248	0,0,0	83,106,90	2,4,2	779	125	0.00464358142898	1.0,1.0,1.0	0.869,0.81,0.878	0.148
ENSMUSG00000006638	Abhd1	chr5	+	30952884	30953045	30950088	30950248	30953342	30953402	35,22,28	1,0,0	37,31,40	5,2,3	286	125	0.00464358142898	0.939,1.0,1.0	0.764,0.871,0.854	0.15
ENSMUSG00000040570	Rundc3b	chr5	-	8548235	8548316	8528605	8528774	8559411	8559501	128,95,95	2,1,2	46,70,57	4,6,6	206	125	0.00473301723664	0.975,0.983,0.966	0.875,0.876,0.852	0.107
ENSMUSG00000043410	Hfm1	chr5	-	106917323	106917627	106911403	106911591	106922812	106922910	12,8,8	3,0,3	7,5,9	0,0,0	429	125	0.00474198552167	0.538,1.0,0.437	1.0,1.0,1.0	-0.342
ENSMUSG00000035948	Acss3	chr10	-	107023856	107023937	107004663	107004815	107045212	107045353	8,12,7	0,0,0	34,30,29	3,1,6	206	125	0.00474198552167	1.0,1.0,1.0	0.873,0.948,0.746	0.144
ENSMUSG00000086938	4930481A15Rik	chr19	+	5415007	5415112	5406873	5407083	5415606	5415812	28,30,27	0,1,1	19,18,20	3,4,3	230	125	0.00476674288506	1.0,0.942,0.936	0.775,0.71,0.784	0.203
ENSMUSG00000031156	Slc35a2	chrX	+	7892139	7892867	7889611	7889763	7894190	7894464	96,111,102	1,1,0	106,92,81	5,0,9	853	125	0.00477667730372	0.934,0.942,1.0	0.756,1.0,0.569	0.184
ENSMUSG00000073077	Gm7173	chrX	-	79429820	79430049	79428535	79428757	79431116	79431235	6,8,1	2,0,0	2,0,2	2,1,1	354	125	0.00480891129601	0.514,1.0,1.0	0.261,0.0,0.414	0.613
ENSMUSG00000031788	Kifc3	chr8	-	95129195	95129334	95110693	95110759	95134716	95134859	70,79,74	93,64,78	21,12,17	40,35,43	264	125	0.00485746368952	0.263,0.369,0.31	0.199,0.14,0.158	0.148
ENSMUSG00000010476	Ebf3	chr7	-	137199093	137199282	137198491	137198689	137200382	137200560	2,5,4	0,0,0	831,562,594	52,39,32	314	125	0.00504188219171	1.0,1.0,1.0	0.864,0.852,0.881	0.134
ENSMUSG00000029775	Klhdc10	chr6	+	30427708	30427795	30401895	30402150	30439643	30439865	133,123,96	75,90,81	373,258,328	174,99,116	212	125	0.00508620278012	0.511,0.446,0.411	0.558,0.606,0.625	-0.14
ENSMUSG00000014444	Piezo1	chr8	-	122489554	122489616	122489098	122489199	122490062	122490163	58,63,53	13,12,16	76,44,33	4,5,1	187	125	0.00511084343575	0.749,0.778,0.689	0.927,0.855,0.957	-0.174
ENSMUSG00000024921	Smarca2	chr19	+	26759877	26759931	26751823	26752041	26771507	26771609	64,54,30	15,6,18	47,46,41	2,1,4	179	125	0.00512541510717	0.749,0.863,0.538	0.943,0.97,0.877	-0.213
ENSMUSG00000048796	Cyb561d1	chr3	-	108200124	108200270	108195770	108199715	108200626	108201212	35,36,33	12,4,2	14,4,9	1,0,0	271	125	0.00513068656463	0.574,0.806,0.884	0.866,1.0,1.0	-0.201
ENSMUSG00000037999	Arap2	chr5	-	62641327	62641396	62638961	62639036	62642794	62642942	83,78,57	7,5,10	3,5,4	0,0,0	194	125	0.0051368312146	0.884,0.91,0.786	1.0,1.0,1.0	-0.14
ENSMUSG00000028538	St3gal3	chr4	-	118054649	118054697	118031839	118031882	118107548	118107693	152,101,94	28,16,37	173,109,130	73,97,76	173	125	0.0051368312146	0.797,0.82,0.647	0.631,0.448,0.553	0.211
ENSMUSG00000026991	Pkp4	chr2	+	59350493	59350622	59347923	59348041	59354202	59354824	502,399,325	461,328,335	143,160,157	89,77,97	254	125	0.00527362012654	0.349,0.374,0.323	0.442,0.506,0.443	-0.115
ENSMUSG00000052446	Zfp961	chr8	+	71965793	71965920	71951070	71951160	71966099	71966160	102,109,73	14,29,13	115,86,73	3,7,7	252	125	0.00532868551719	0.783,0.651,0.736	0.95,0.859,0.838	-0.159
ENSMUSG00000034023	Fancd2	chr6	+	113586209	113586248	113585471	113585543	113587381	113587456	89,79,75	26,18,28	89,66,77	52,46,47	164	125	0.00550543945298	0.723,0.77,0.671	0.566,0.522,0.555	0.174
ENSMUSG00000027951	Adar	chr3	+	89734841	89736273	89715021	89715150	89737989	89738173	301,238,224	2,6,1	232,227,238	0,0,0	1557	125	0.00552385626818	0.924,0.761,0.947	1.0,1.0,1.0	-0.123
ENSMUSG00000032702	Kank1	chr19	+	25409085	25411764	25378410	25378530	25422143	25422341	629,569,559	5,1,6	80,63,75	0,0,0	2804	125	0.00555060375683	0.849,0.962,0.806	1.0,1.0,1.0	-0.128
ENSMUSG00000034903	Cobll1	chr2	-	65105714	65105828	65103159	65103394	65107011	65107086	110,125,146	34,24,32	1,5,6	0,1,0	239	125	0.00557921281139	0.629,0.731,0.705	1.0,0.723,1.0	-0.219
ENSMUSG00000020954	Strn3	chr12	-	51633578	51633719	51629373	51629507	51643103	51643214	309,261,308	130,131,128	208,195,231	52,56,59	266	125	0.00557921281139	0.528,0.484,0.531	0.653,0.621,0.648	-0.126
ENSMUSG00000048200	Cracr2b	chr7	+	141465518	141465685	141465263	141465356	141466045	141466613	61,55,44	25,21,24	33,23,15	4,3,0	292	125	0.00561626092708	0.511,0.529,0.44	0.779,0.766,1.0	-0.355
ENSMUSG00000029647	Pan3	chr5	+	147503084	147503202	147488110	147488258	147521829	147521934	48,48,31	7,3,0	19,17,31	0,0,0	243	125	0.00561702736174	0.779,0.892,1.0	1.0,1.0,1.0	-0.11
ENSMUSG00000097910	5033428I22Rik	chr8	+	57338882	57338947	57332442	57332633	57339828	57340682	1,8,4	0,0,0	84,71,73	7,7,8	190	125	0.00563493065388	1.0,1.0,1.0	0.888,0.87,0.857	0.128
ENSMUSG00000032740	Ccdc88a	chr11	+	29497342	29497426	29493878	29494093	29498408	29498612	64,61,57	81,75,85	176,153,126	125,105,110	209	125	0.00565033337615	0.321,0.327,0.286	0.457,0.466,0.407	-0.132
ENSMUSG00000027699	Ect2	chr3	-	27148794	27148887	27146836	27147019	27148992	27149069	209,249,144	276,198,193	233,224,181	141,117,137	218	125	0.00568028843313	0.303,0.419,0.3	0.487,0.523,0.431	-0.14
ENSMUSG00000047583	Tyw3	chr3	-	154587476	154587610	154576430	154580291	154591083	154591155	197,207,198	12,15,7	280,222,202	31,27,32	259	125	0.00569207384946	0.888,0.869,0.932	0.813,0.799,0.753	0.108
ENSMUSG00000037989	Wnk2	chr13	-	49072501	49072795	49071990	49072040	49076136	49076664	44,52,52	52,45,43	44,34,24	13,13,11	419	125	0.00573665322917	0.202,0.256,0.265	0.502,0.438,0.394	-0.204
ENSMUSG00000029925	Tbxas1	chr6	+	39083692	39083855	39080938	39081076	39084295	39084585	4,4,3	0,0,0	12,15,11	1,7,0	288	125	0.00604608882904	1.0,1.0,1.0	0.839,0.482,1.0	0.226
ENSMUSG00000031133	Arhgef6	chrX	-	57243389	57243515	57240593	57240687	57244604	57244750	3,1,4	2,4,1	20,14,20	1,1,1	251	125	0.00608975976281	0.428,0.111,0.666	0.909,0.875,0.909	-0.496
ENSMUSG00000029673	Auts2	chr5	-	131461281	131461353	131457838	131457910	131472237	131472479	6,8,2	1,3,2	4,1,14	0,0,0	197	125	0.00612760785956	0.792,0.629,0.388	1.0,1.0,1.0	-0.397
ENSMUSG00000036833	Pnpla7	chr2	+	25038836	25038900	25029506	25029656	25039602	25039771	26,22,13	8,1,2	27,29,31	0,2,0	189	125	0.00614205935535	0.682,0.936,0.811	1.0,0.906,1.0	-0.159
ENSMUSG00000029780	Nt5c3	chr6	-	56897774	56897829	56892789	56892888	56923671	56923819	63,61,67	114,122,80	53,30,51	164,103,158	180	125	0.00642580715564	0.277,0.258,0.368	0.183,0.168,0.183	0.123
ENSMUSG00000037857	Nufip2	chr11	+	77688286	77688331	77687458	77687811	77691541	77691920	6,14,7	3,3,3	6,5,5	0,0,1	170	125	0.00659952359264	0.595,0.774,0.632	1.0,1.0,0.786	-0.262
ENSMUSG00000036817	Sun1	chr5	+	139229752	139229944	139226705	139226885	139233470	139233569	224,219,162	2,4,1	102,99,86	4,8,5	317	125	0.00667616965496	0.978,0.956,0.985	0.91,0.83,0.872	0.102
ENSMUSG00000087516	Tbx3os1	chr5	-	119639993	119640104	119617900	119617956	119671250	119671365	19,13,15	1,0,0	176,162,182	14,8,21	236	125	0.00670671252505	0.91,1.0,1.0	0.869,0.915,0.821	0.102
ENSMUSG00000054252	Fgfr3	chr5	+	33731280	33731431	33730143	33730334	33732721	33732912	270,207,187	17,18,11	2,3,1	0,0,0	276	125	0.00683773606437	0.878,0.839,0.885	1.0,1.0,1.0	-0.133
ENSMUSG00000032702	Kank1	chr19	+	25424137	25424383	25422918	25423027	25425896	25425984	647,567,595	42,68,45	129,81,104	24,32,16	371	125	0.00690675554182	0.838,0.737,0.817	0.644,0.46,0.687	0.2
ENSMUSG00000020707	Rnf135	chr11	+	80189223	80189367	80183850	80184255	80193885	80194048	55,61,54	3,4,3	61,47,38	0,0,0	269	125	0.00701579627561	0.895,0.876,0.893	1.0,1.0,1.0	-0.112
ENSMUSG00000109780	RP23-480D17.3	chr2	+	161112103	161112319	161109410	161109828	161113687	161114858	20,8,8	4,1,1	10,4,1	0,0,0	341	125	0.00706978467446	0.647,0.746,0.746	1.0,1.0,1.0	-0.287
ENSMUSG00000072591	5930412G12Rik	chr5	-	128584163	128584296	128579177	128579285	128585271	128585406	184,91,122	92,84,61	154,129,154	50,30,48	258	125	0.00709715759118	0.492,0.344,0.492	0.599,0.676,0.609	-0.185
ENSMUSG00000026027	Stradb	chr1	+	58992203	58992375	58991012	58991136	58992650	58992755	156,125,112	18,9,15	170,130,147	43,25,38	297	125	0.00709715759118	0.785,0.854,0.759	0.625,0.686,0.62	0.156
ENSMUSG00000038696	Mapkap1	chr2	+	34432002	34432330	34407182	34407254	34444257	34444406	210,274,232	12,20,10	197,192,182	29,25,21	453	125	0.00717235124835	0.828,0.791,0.865	0.652,0.679,0.705	0.149
ENSMUSG00000054737	Zfp182	chrX	-	21060502	21060557	21036627	21036772	21061942	21062043	39,38,9	7,2,1	32,13,34	1,0,0	180	125	0.00739665643984	0.795,0.93,0.862	0.957,1.0,1.0	-0.123
ENSMUSG00000020400	Tnip1	chr11	-	54956020	54956178	54940710	54940882	54962832	54962917	29,32,33	8,11,4	12,12,13	2,0,0	283	125	0.00739665643984	0.616,0.562,0.785	0.726,1.0,1.0	-0.254
ENSMUSG00000030022	Adamts9	chr6	-	92816469	92816643	92807014	92807185	92823346	92823514	31,28,23	0,0,0	121,86,70	3,2,8	299	125	0.00743871745887	1.0,1.0,1.0	0.944,0.947,0.785	0.108
ENSMUSG00000031309	Rps6ka3	chrX	+	159279166	159279203	159255924	159256188	159285265	159285322	34,31,40	75,85,80	16,23,34	106,107,132	162	125	0.00756020789475	0.259,0.22,0.278	0.104,0.142,0.166	0.115
ENSMUSG00000056486	Chn1	chr2	-	73679614	73679903	73659679	73659757	73706918	73707032	160,147,162	16,10,8	452,462,491	10,10,15	414	125	0.00760230168662	0.751,0.816,0.859	0.932,0.933,0.908	-0.116
ENSMUSG00000026199	Ankzf1	chr1	+	75194177	75194284	75192159	75192677	75194840	75195712	172,150,151	25,20,13	160,131,123	7,9,3	232	125	0.00768643639816	0.788,0.802,0.862	0.925,0.887,0.957	-0.106
ENSMUSG00000040690	Col16a1	chr4	+	130049632	130049739	130047839	130048083	130051654	130051729	7,5,11	0,0,0	68,51,78	4,5,5	232	125	0.00774342344061	1.0,1.0,1.0	0.902,0.846,0.894	0.119
ENSMUSG00000043410	Hfm1	chr5	-	106920962	106921076	106911403	106911591	106922812	106922910	6,6,5	3,0,3	26,9,14	0,0,0	239	125	0.00782054229401	0.511,1.0,0.466	1.0,1.0,1.0	-0.341
ENSMUSG00000058897	Col25a1	chr3	+	130575374	130575410	130570308	130570335	130577301	130577355	2,2,1	0,0,0	17,19,10	6,0,2	161	125	0.00782054229401	1.0,1.0,1.0	0.687,1.0,0.795	0.173
ENSMUSG00000029086	Prom1	chr5	-	44001269	44001293	43995074	43995114	44001785	44001901	72,74,99	22,15,13	70,59,81	4,2,8	149	125	0.007909033346	0.733,0.805,0.865	0.936,0.961,0.895	-0.13
ENSMUSG00000035778	Ggta1	chr2	-	35423231	35423411	35413325	35413427	35432513	35432632	8,0,7	5,2,1	1,2,5	1,0,0	305	125	0.0079894649899	0.396,0.0,0.742	0.291,1.0,1.0	-0.384
ENSMUSG00000035064	Eef2k	chr7	+	120889688	120889751	120885809	120885937	120895183	120895308	16,10,10	0,4,5	10,5,14	0,1,0	188	125	0.00805362214423	1.0,0.624,0.571	1.0,0.769,1.0	-0.191
ENSMUSG00000031441	Atp11a	chr8	+	12863758	12863862	12859313	12859479	12864919	12868728	152,124,113	24,17,14	25,18,20	10,10,8	229	125	0.00808308297134	0.776,0.799,0.815	0.577,0.496,0.577	0.247
ENSMUSG00000024969	Mark2	chr19	-	7279110	7279278	7278041	7278086	7279985	7280012	50,65,71	73,69,78	52,30,46	13,19,23	293	125	0.00810345000415	0.226,0.287,0.28	0.631,0.402,0.46	-0.233
ENSMUSG00000027792	Bche	chr3	-	73706538	73706594	73701567	73702099	73708134	73708267	0,0,0	11,7,4	6,0,2	9,8,4	181	125	0.00815854355274	0.0,0.0,0.0	0.315,0.0,0.257	-0.191
ENSMUSG00000022948	Setd4	chr16	-	93593246	93593335	93591077	93591303	93596297	93596335	117,87,74	6,0,0	86,76,101	2,13,10	214	125	0.00842606373023	0.919,1.0,1.0	0.962,0.773,0.855	0.11
ENSMUSG00000028312	Smc2	chr4	+	52440200	52440423	52439242	52439334	52447712	52447751	72,75,52	2,4,4	96,41,100	0,1,0	348	125	0.00842606373023	0.928,0.871,0.824	1.0,0.936,1.0	-0.104
ENSMUSG00000032812	Arap1	chr7	+	101384861	101385040	101378368	101378532	101385551	101385593	147,132,130	10,11,8	36,32,34	0,1,1	304	125	0.00859192042983	0.858,0.831,0.87	1.0,0.929,0.933	-0.101
ENSMUSG00000074500	Zfp558	chr9	-	18461339	18461403	18459656	18459752	18468613	18468702	19,15,13	0,0,0	16,8,7	4,0,3	189	125	0.00889494069165	1.0,1.0,1.0	0.726,1.0,0.607	0.222
ENSMUSG00000003534	Ddr1	chr17	-	35703923	35704139	35693787	35693917	35704530	35704599	61,58,54	16,13,17	43,33,22	3,2,2	341	125	0.0090105594761	0.583,0.621,0.538	0.84,0.858,0.801	-0.252
ENSMUSG00000037995	Igsf9	chr1	+	172493486	172493627	172484781	172484970	172495107	172495283	8,4,2	2,0,4	8,4,9	0,0,0	266	125	0.0091039637913	0.653,1.0,0.19	1.0,1.0,1.0	-0.386
ENSMUSG00000020131	Pcsk4	chr10	-	80322080	80322209	80321282	80321951	80322723	80322848	32,41,15	8,9,7	20,21,12	1,0,2	254	125	0.00915505861613	0.663,0.692,0.513	0.908,1.0,0.747	-0.262
ENSMUSG00000072653	Zfp783	chr6	+	47945428	47945751	47943207	47943377	47948893	47949019	63,50,36	0,0,0	94,53,67	4,3,2	448	125	0.00949089733717	1.0,1.0,1.0	0.868,0.831,0.903	0.133
ENSMUSG00000029798	Herc6	chr6	+	57607041	57607178	57604072	57604200	57607633	57607707	8,4,2	3,5,3	44,53,56	6,4,6	262	125	0.00949089733717	0.56,0.276,0.241	0.778,0.863,0.817	-0.46
ENSMUSG00000048796	Cyb561d1	chr3	-	108200124	108200162	108195686	108199715	108200626	108200834	32,32,32	12,4,2	8,4,10	1,0,0	163	125	0.0097066457558	0.672,0.86,0.925	0.86,1.0,1.0	-0.134
ENSMUSG00000054737	Zfp182	chrX	-	21060502	21060523	21036627	21036772	21061942	21062316	15,17,10	7,2,1	13,5,6	1,0,0	146	125	0.00978549102257	0.647,0.879,0.895	0.918,1.0,1.0	-0.166
ENSMUSG00000031480	Thsd1	chr8	+	22252152	22252311	22242996	22243956	22258291	22261334	2,3,5	1,0,0	57,44,52	15,13,12	284	125	0.00979049674612	0.468,1.0,1.0	0.626,0.598,0.656	0.196
ENSMUSG00000010476	Ebf3	chr7	-	137199093	137199282	137198491	137198581	137200382	137200560	3,4,4	0,0,1	940,614,650	153,108,146	314	125	0.00982846028477	1.0,1.0,0.614	0.71,0.694,0.639	0.19
ENSMUSG00000091512	Lamtor3	chr3	+	137925111	137925170	137919920	137919955	137926808	137926814	27,49,32	3,0,0	29,37,32	9,8,0	184	125	0.00983397181618	0.859,1.0,1.0	0.686,0.759,1.0	0.138
ENSMUSG00000058690	Ccser2	chr14	-	36890293	36890426	36879142	36879762	36896254	36896344	47,36,20	108,125,65	34,33,25	32,48,41	258	125	0.00996390410946	0.174,0.122,0.13	0.34,0.25,0.228	-0.131
ENSMUSG00000078681	Tm2d3	chr7	+	65693865	65693943	65693480	65693569	65695169	65695327	4,7,5	26,20,14	0,2,0	14,10,15	203	125	0.0100235064428	0.087,0.177,0.18	0.0,0.11,0.0	0.111
ENSMUSG00000028755	Cda	chr4	-	138351183	138351295	138343506	138343564	138367789	138367992	6,5,5	0,0,0	32,26,44	0,1,9	237	125	0.0101017495274	1.0,1.0,1.0	1.0,0.932,0.721	0.116
ENSMUSG00000034327	Kctd9	chr14	+	67734140	67734290	67733346	67733442	67737605	67737711	154,140,129	39,22,34	123,101,107	56,44,47	275	125	0.0101045417891	0.642,0.743,0.633	0.5,0.511,0.509	0.166
ENSMUSG00000034035	Ccdc17	chr4	+	116599556	116599667	116599288	116599490	116599886	116600266	12,7,3	7,3,1	2,4,1	0,0,1	236	125	0.0101367533859	0.476,0.553,0.614	1.0,1.0,0.346	-0.234
ENSMUSG00000040428	Plekha4	chr7	+	45553568	45553681	45549803	45549965	45553764	45554229	18,18,5	0,4,3	7,11,8	0,0,0	238	125	0.0102507912423	1.0,0.703,0.467	1.0,1.0,1.0	-0.277
ENSMUSG00000092202	Stk19-ps1	chr17	-	34744987	34745135	34744752	34744798	34745224	34745322	35,36,21	2,0,0	27,36,29	3,3,5	273	125	0.0102951252948	0.889,1.0,1.0	0.805,0.846,0.726	0.171
ENSMUSG00000030655	Smg1	chr7	-	118217719	118217777	118212888	118213052	118243204	118243670	26,41,29	23,44,25	23,11,6	45,31,18	183	125	0.0103642407346	0.436,0.389,0.442	0.259,0.195,0.185	0.209
ENSMUSG00000109293	Dcst2	chr3	+	89373222	89373316	89372647	89372775	89373424	89373580	2,3,2	0,1,0	10,6,4	1,6,1	219	125	0.0103883980763	1.0,0.631,1.0	0.851,0.363,0.695	0.241
ENSMUSG00000053219	Raet1e	chr10	+	22172003	22172101	22158568	22158718	22173180	22173250	153,140,132	13,6,8	5,5,5	0,0,0	223	125	0.0105292129842	0.868,0.929,0.902	1.0,1.0,1.0	-0.1
ENSMUSG00000029769	Ccdc136	chr6	+	29417071	29417578	29415430	29415655	29426624	29426953	72,94,79	2,0,1	79,42,62	5,1,7	632	125	0.0105292129842	0.877,1.0,0.94	0.758,0.893,0.637	0.176
ENSMUSG00000025157	Zdhhc16	chr19	+	41938363	41938452	41937602	41937850	41940649	41940735	10,6,6	6,0,1	1,2,2	0,0,0	214	125	0.010530017965	0.493,1.0,0.778	1.0,1.0,1.0	-0.243
ENSMUSG00000014767	Tbp	chr17	+	15501153	15501202	15499911	15500024	15502964	15503128	85,66,74	234,192,159	93,116,119	190,142,156	174	125	0.0106346070978	0.207,0.198,0.251	0.26,0.37,0.354	-0.109
ENSMUSG00000026082	Rev1	chr1	-	38074314	38075023	38071342	38071497	38079289	38079398	160,98,120	0,2,0	225,149,170	3,6,5	834	125	0.0108072790074	1.0,0.88,1.0	0.918,0.788,0.836	0.113
ENSMUSG00000063488	Zkscan7	chr9	+	122892684	122892778	122892317	122892391	122894691	122896124	79,58,66	29,21,24	40,15,28	1,3,4	219	125	0.0109280685787	0.609,0.612,0.611	0.958,0.741,0.8	-0.222
ENSMUSG00000030309	Caprin2	chr6	-	148868988	148869645	148865829	148865952	148870612	148870656	128,104,152	43,21,24	77,63,91	37,34,47	782	125	0.0109437421865	0.322,0.442,0.503	0.25,0.229,0.236	0.184
ENSMUSG00000089960	Ugt1a1	chr1	+	88215794	88215882	88215043	88215175	88216137	88216357	73,47,50	3,5,4	6,7,11	0,0,0	213	125	0.0109437421865	0.935,0.847,0.88	1.0,1.0,1.0	-0.113
ENSMUSG00000024620	Pdgfrb	chr18	+	61061204	61061525	61045149	61045572	61063866	61064133	3,15,18	0,0,1	315,228,223	24,11,15	446	125	0.0109437421865	1.0,1.0,0.835	0.786,0.853,0.806	0.13
ENSMUSG00000030281	Il17rc	chr6	+	113474552	113474597	113474160	113474272	113476398	113476538	12,18,8	10,3,5	1,2,4	1,0,0	170	125	0.0109437421865	0.469,0.815,0.541	0.424,1.0,1.0	-0.2
ENSMUSG00000092572	Serpinb10	chr1	+	107532362	107532538	107529026	107529091	107535444	107535510	21,13,22	10,2,6	2,1,5	1,0,0	301	125	0.0111458027035	0.466,0.73,0.604	0.454,1.0,1.0	-0.218
ENSMUSG00000038371	Sbf2	chr7	-	110347886	110347982	110341326	110341364	110348854	110348995	34,27,15	43,47,59	24,26,21	19,10,16	221	125	0.0113226113348	0.309,0.245,0.126	0.417,0.595,0.426	-0.253
ENSMUSG00000044937	Ttc41	chr10	+	86744425	86744604	86736800	86736999	86750246	86750386	13,17,12	0,2,0	12,20,17	7,3,2	304	125	0.0113435171689	1.0,0.778,1.0	0.413,0.733,0.778	0.285
ENSMUSG00000054405	Dnajc8	chr4	+	132544009	132544122	132541781	132541838	132546636	132546708	7,5,21	0,1,0	11,11,8	1,3,3	238	125	0.0114008671721	1.0,0.724,1.0	0.852,0.658,0.583	0.21
ENSMUSG00000071398	2410004P03Rik	chr12	-	17008272	17008312	17007019	17007236	17011127	17011351	9,10,2	0,5,3	4,5,9	1,0,0	165	125	0.0114047138605	1.0,0.602,0.336	0.752,1.0,1.0	-0.271
ENSMUSG00000056486	Chn1	chr2	-	73706918	73707032	73659679	73659757	73716363	73716419	16,14,9	0,0,0	10,10,15	2,2,2	239	125	0.01147650177	1.0,1.0,1.0	0.723,0.723,0.797	0.252
ENSMUSG00000097040	2610316D01Rik	chr3	-	45287331	45287452	45281994	45282164	45327065	45327162	2,0,0	10,4,7	19,24,17	48,64,86	246	125	0.0115983045138	0.092,0.0,0.0	0.167,0.16,0.091	-0.109
ENSMUSG00000017670	Elmo2	chr2	-	165303665	165303701	165298619	165298742	165304899	165304978	2,0,1	7,9,13	2,8,7	12,6,8	161	125	0.0116708076701	0.182,0.0,0.056	0.115,0.509,0.405	-0.264
ENSMUSG00000039706	Ldb2	chr5	-	44476492	44476635	44472131	44473512	44479098	44479244	1,1,0	2,1,1	119,93,116	69,51,46	268	125	0.0118083148158	0.189,0.318,0.0	0.446,0.46,0.54	-0.313
ENSMUSG00000050623	Tex40	chr19	-	6923522	6923599	6923300	6923367	6924793	6925106	26,15,19	7,1,0	3,1,3	0,0,0	202	125	0.011949343015	0.697,0.903,1.0	1.0,1.0,1.0	-0.133
ENSMUSG00000086288	Gm15265	chr3	-	95002138	95002264	94998799	94999000	95004222	95004446	3,3,5	15,12,16	0,0,0	6,6,7	251	125	0.0119817293689	0.091,0.111,0.135	0.0,0.0,0.0	0.112
ENSMUSG00000032478	Nme6	chr9	+	109841475	109841515	109835317	109835414	109842451	109842956	5,4,3	0,0,0	4,5,6	1,7,0	165	125	0.0121617322224	1.0,1.0,1.0	0.752,0.351,1.0	0.299
ENSMUSG00000021991	Cacna2d3	chr14	-	29063884	29063946	29062472	29062540	29064246	29064318	4,6,3	1,0,0	30,23,22	6,7,3	187	125	0.0121948800816	0.728,1.0,1.0	0.77,0.687,0.831	0.147
ENSMUSG00000071369	Map3k5	chr10	+	20067828	20067936	20058936	20059090	20076481	20076531	74,55,79	3,5,4	21,18,16	0,0,0	233	125	0.0124759645687	0.93,0.855,0.914	1.0,1.0,1.0	-0.1
ENSMUSG00000048249	Crebrf	chr17	+	26742041	26743131	26739542	26739668	26757804	26757999	89,49,75	3,2,3	42,28,24	1,0,0	1215	125	0.0125731937089	0.753,0.716,0.72	0.812,1.0,1.0	-0.208
ENSMUSG00000029330	Cds1	chr5	+	101809885	101809973	101806562	101806621	101812494	101812563	21,26,48	6,8,5	7,1,2	1,0,0	213	125	0.0126640716669	0.673,0.656,0.849	0.804,1.0,1.0	-0.209
ENSMUSG00000069755	Zfp125	chr12	-	20902532	20902659	20902269	20902330	20920841	20921262	116,122,139	7,3,8	108,103,87	20,10,11	252	125	0.0127796500622	0.892,0.953,0.896	0.728,0.836,0.797	0.127
ENSMUSG00000026743	Mllt10	chr2	+	18123718	18123812	18071124	18071204	18146776	18146872	26,23,10	4,2,4	17,25,20	0,1,1	219	125	0.0131495991301	0.788,0.868,0.588	1.0,0.935,0.919	-0.203
ENSMUSG00000068040	Tm9sf4	chr2	+	153203781	153203901	153200247	153200818	153208606	153210466	15,8,1	6,1,3	2,1,6	0,1,0	245	125	0.0132943160436	0.561,0.803,0.145	1.0,0.338,1.0	-0.276
ENSMUSG00000044098	Rsbn1	chr3	+	103928350	103929024	103914150	103915153	103953636	103953774	191,159,151	2,3,4	209,137,182	10,11,11	799	125	0.0134148344016	0.937,0.892,0.855	0.766,0.661,0.721	0.179
ENSMUSG00000007411	Mark3	chr12	+	111653389	111653434	111647470	111647728	111655269	111656227	299,283,244	144,161,95	320,248,311	89,85,89	170	125	0.0136219940111	0.604,0.564,0.654	0.726,0.682,0.72	-0.102
ENSMUSG00000013878	Rnf170	chr8	+	26138979	26139090	26135628	26135702	26140810	26141325	27,31,33	5,3,0	35,26,19	0,0,0	236	125	0.0140325830724	0.741,0.846,1.0	1.0,1.0,1.0	-0.138
ENSMUSG00000054708	Ankrd24	chr10	+	81634666	81634753	81633708	81633755	81634864	81634995	21,18,8	5,0,3	13,13,15	0,1,0	212	125	0.0141725580766	0.712,1.0,0.611	1.0,0.885,1.0	-0.187
ENSMUSG00000021548	Ccnh	chr13	+	85197350	85197561	85190753	85190876	85202440	85202496	36,33,39	1,0,0	39,31,27	3,5,0	336	125	0.0141725580766	0.931,1.0,1.0	0.829,0.698,1.0	0.135
ENSMUSG00000020072	Pbld2	chr10	+	63053863	63053952	63052428	63052458	63054326	63054505	10,10,7	3,2,1	7,1,11	0,0,0	214	125	0.0143584906432	0.661,0.745,0.803	1.0,1.0,1.0	-0.264
ENSMUSG00000024104	Fam21	chr6	+	116256226	116256289	116255048	116255168	116258641	116258982	119,114,126	4,10,9	103,96,109	18,27,10	188	125	0.0146526449709	0.952,0.883,0.903	0.792,0.703,0.879	0.121
ENSMUSG00000040374	Pex2	chr3	-	5562668	5562732	5560503	5561764	5563164	5563272	190,189,191	302,243,283	146,183,155	156,139,154	189	125	0.0146722363682	0.294,0.34,0.309	0.382,0.465,0.4	-0.101
ENSMUSG00000069601	Ank3	chr10	+	69904447	69904510	69904197	69904270	69927694	69927818	105,62,64	143,110,84	40,20,46	106,80,96	188	125	0.014774283392	0.328,0.273,0.336	0.201,0.143,0.242	0.117
ENSMUSG00000063179	Pstk	chr7	+	131373535	131373830	131371140	131371389	131374064	131374263	348,415,373	123,133,92	244,193,285	116,88,147	420	125	0.014774283392	0.457,0.482,0.547	0.385,0.395,0.366	0.113
ENSMUSG00000008575	Nfib	chr4	-	82310302	82310391	82296080	82296811	82327728	82327913	39,23,36	81,52,63	28,9,7	76,59,58	214	125	0.0152832754741	0.22,0.205,0.25	0.177,0.082,0.066	0.117
ENSMUSG00000085287	4833418N02Rik	chr17	-	87277411	87277582	87276445	87276474	87280558	87281693	11,9,19	7,3,2	2,2,2	1,0,0	296	125	0.0153021493712	0.399,0.559,0.8	0.458,1.0,1.0	-0.233
ENSMUSG00000030960	Mettl10	chr7	-	132837099	132837207	132827780	132827882	132850590	132850709	131,81,150	6,8,4	123,111,135	15,13,22	233	125	0.0153296049812	0.921,0.845,0.953	0.815,0.821,0.767	0.105
ENSMUSG00000022498	Txndc11	chr16	-	11093815	11093928	11091585	11091786	11116794	11116924	110,88,90	5,3,3	98,95,89	12,11,11	238	125	0.0153416213802	0.92,0.939,0.94	0.811,0.819,0.81	0.12
ENSMUSG00000089889	0610040B10Rik	chr5	+	143330703	143330885	143329326	143329353	143332310	143332701	13,22,9	6,5,7	8,9,7	15,13,18	307	125	0.0154355031858	0.469,0.642,0.344	0.178,0.22,0.137	0.307
ENSMUSG00000037795	N4bp2	chr5	+	65786105	65786361	65775584	65775663	65790017	65791170	87,93,47	55,69,46	56,50,50	71,81,66	381	125	0.015578132061	0.342,0.307,0.251	0.206,0.168,0.199	0.109
ENSMUSG00000057230	Aak1	chr6	+	86981295	86981397	86970990	86971086	86982541	86982643	0,1,2	2,5,3	10,4,4	4,3,3	227	125	0.0164161923519	0.0,0.099,0.269	0.579,0.423,0.423	-0.352
ENSMUSG00000061981	Flot2	chr11	+	78054784	78054875	78053362	78053453	78055756	78055880	211,218,199	47,41,24	115,112,103	7,7,12	216	125	0.0164161923519	0.722,0.755,0.828	0.905,0.903,0.832	-0.112
ENSMUSG00000029864	Gstk1	chr6	+	42247733	42247827	42247483	42247584	42249378	42249495	106,83,89	57,42,49	35,27,29	6,8,4	219	125	0.0165432946338	0.515,0.53,0.509	0.769,0.658,0.805	-0.226
ENSMUSG00000028995	Fam126a	chr5	-	24029655	24029759	23999940	24000019	24029913	24030305	2,2,0	2,1,1	4,5,6	1,1,0	229	125	0.0165450113304	0.353,0.522,0.0	0.686,0.732,1.0	-0.514
ENSMUSG00000038569	Rad9b	chr5	-	122351560	122351710	122351271	122351373	122354138	122354232	29,29,55	2,1,6	36,25,29	0,0,1	275	125	0.0169404536266	0.868,0.929,0.806	1.0,1.0,0.929	-0.109
ENSMUSG00000032652	Crebl2	chr6	+	134851079	134851224	134849102	134849300	134852277	134852314	34,43,26	0,1,0	13,19,22	0,3,4	270	125	0.0169808813857	1.0,0.952,1.0	1.0,0.746,0.718	0.163
ENSMUSG00000035696	Rnf38	chr4	-	44158902	44159052	44152359	44152553	44168242	44168339	45,63,60	9,11,7	51,32,38	2,2,1	275	125	0.0170624931217	0.694,0.722,0.796	0.921,0.879,0.945	-0.178
ENSMUSG00000019966	Kitl	chr10	+	100080856	100080940	100079973	100080130	100087346	100087456	243,274,203	44,34,29	33,47,60	4,1,2	209	125	0.0171521811622	0.768,0.828,0.807	0.831,0.966,0.947	-0.114
ENSMUSG00000005102	Eif2ak4	chr2	+	118400534	118400647	118388846	118388852	118410882	118410963	69,64,67	0,0,0	56,54,45	2,2,5	238	125	0.017293098741	1.0,1.0,1.0	0.936,0.934,0.825	0.102
ENSMUSG00000047909	Ankrd16	chr2	+	11785122	11785260	11784290	11784452	11786223	11786302	68,95,62	48,46,43	54,53,52	75,61,50	263	125	0.0173421605262	0.402,0.495,0.407	0.255,0.292,0.331	0.142
ENSMUSG00000039069	Mtg2	chr2	+	180078003	180078142	180071793	180071886	180078618	180078823	134,137,80	24,26,27	81,80,104	49,35,43	264	125	0.0174450658092	0.726,0.714,0.584	0.439,0.52,0.534	0.177
ENSMUSG00000015790	Surf1	chr2	-	26915954	26916006	26915431	26915514	26916256	26916300	37,39,37	0,2,1	30,28,43	4,1,9	177	125	0.0176935654515	1.0,0.932,0.963	0.841,0.952,0.771	0.11
ENSMUSG00000027939	Nup210l	chr3	+	90175837	90175970	90174329	90174457	90180149	90180212	16,9,4	0,1,0	9,4,5	3,0,3	258	125	0.017862738684	1.0,0.813,1.0	0.592,1.0,0.447	0.258
ENSMUSG00000026927	Sdccag3	chr2	-	26385497	26385609	26384681	26384821	26386903	26387311	6,15,10	2,1,3	24,23,15	0,0,0	237	125	0.0179409597021	0.613,0.888,0.637	1.0,1.0,1.0	-0.287
ENSMUSG00000034252	Senp6	chr9	+	80087429	80087523	80066902	80067572	80092266	80092412	127,170,170	59,92,65	116,100,105	93,73,83	219	125	0.0180314580925	0.551,0.513,0.599	0.416,0.439,0.419	0.13
ENSMUSG00000031736	Crnde	chr8	-	92350690	92350754	92326032	92326462	92355687	92355764	65,62,82	10,11,8	49,34,41	16,14,15	189	125	0.0180482304568	0.811,0.788,0.871	0.669,0.616,0.644	0.18
ENSMUSG00000037860	Aim2	chr1	+	173427758	173427898	173393962	173394033	173452827	173452948	16,8,9	0,0,1	41,28,23	0,5,5	265	125	0.0182309550455	1.0,1.0,0.809	1.0,0.725,0.685	0.133
ENSMUSG00000025702	March8	chr6	+	116338385	116338490	116338023	116338215	116392523	116392574	11,28,16	4,6,4	3,12,13	0,0,2	230	125	0.0182675883648	0.599,0.717,0.685	1.0,1.0,0.779	-0.259
ENSMUSG00000040723	Rcsd1	chr1	-	165663565	165663655	165659372	165659444	165664948	165665050	137,96,97	10,10,13	84,62,65	18,18,15	215	125	0.0183120927466	0.888,0.848,0.813	0.731,0.667,0.716	0.145
ENSMUSG00000101556	Gm28869	chr17	+	15065825	15065945	15061068	15061182	15074416	15074993	7,5,5	4,2,1	1,3,0	3,2,10	245	125	0.0186199020132	0.472,0.561,0.718	0.145,0.434,0.0	0.391
ENSMUSG00000006241	Ccdc159	chr9	+	21931309	21931343	21929307	21929534	21931698	21931787	20,3,13	0,2,0	17,6,13	4,3,6	159	125	0.0192575326132	1.0,0.541,1.0	0.77,0.611,0.63	0.177
ENSMUSG00000018900	Slc22a5	chr11	-	53883660	53883764	53874934	53875106	53891146	53891660	31,21,26	0,0,0	28,40,31	5,2,1	229	125	0.0195327150596	1.0,1.0,1.0	0.753,0.916,0.944	0.129
ENSMUSG00000029097	Trmt44	chr5	-	35568760	35568832	35565360	35565544	35569870	35569978	26,28,26	0,1,0	12,8,10	2,2,2	197	125	0.019822830047	1.0,0.947,1.0	0.792,0.717,0.76	0.226
ENSMUSG00000023868	Pde10a	chr17	+	8930509	8930559	8929091	8929212	8941140	8941281	37,38,22	3,7,2	27,14,29	1,0,1	175	125	0.0201979902876	0.898,0.795,0.887	0.951,1.0,0.954	-0.108
ENSMUSG00000031169	Porcn	chrX	-	8203158	8203289	8201443	8201569	8203791	8203835	34,31,46	0,0,0	51,26,37	0,4,4	256	125	0.020226104844	1.0,1.0,1.0	1.0,0.76,0.819	0.14
ENSMUSG00000040570	Rundc3b	chr5	-	8494783	8494905	8492266	8492589	8520858	8521016	118,80,81	3,3,1	87,44,66	5,3,13	247	125	0.0208156175591	0.952,0.931,0.976	0.898,0.881,0.72	0.12
ENSMUSG00000032423	Syncrip	chr9	-	88480605	88480765	88479793	88479912	88482055	88482196	158,93,131	131,165,132	81,95,63	191,136,169	285	125	0.02101616888	0.346,0.198,0.303	0.157,0.235,0.141	0.105
ENSMUSG00000033039	Micall1	chr15	+	79119735	79119827	79108971	79109429	79120758	79120901	173,156,143	5,9,6	43,43,30	9,7,3	217	125	0.0211204199365	0.952,0.909,0.932	0.733,0.78,0.852	0.143
ENSMUSG00000070436	Serpinh1	chr7	-	99351823	99351867	99348802	99349464	99352886	99352997	63,59,72	119,108,67	87,66,93	66,57,56	169	125	0.0211204199365	0.281,0.288,0.443	0.494,0.461,0.551	-0.165
ENSMUSG00000028028	Alpk1	chr3	-	127685237	127685314	127684341	127684437	127686256	127686343	19,9,11	8,4,0	1,3,2	0,1,0	202	125	0.0213157050989	0.595,0.582,1.0	1.0,0.65,1.0	-0.158
ENSMUSG00000034252	Senp6	chr9	+	80089848	80089906	80067492	80067572	80092266	80092412	263,237,276	59,92,65	180,156,185	93,73,83	183	125	0.0217396715674	0.753,0.638,0.744	0.569,0.593,0.604	0.123
ENSMUSG00000036834	Plch1	chr3	-	63885927	63886013	63870655	63870774	63899226	63899442	53,38,39	6,6,2	1,3,4	3,2,3	211	125	0.0218124233012	0.84,0.79,0.92	0.165,0.471,0.441	0.491
ENSMUSG00000021457	Syk	chr13	+	52624707	52624776	52623244	52623276	52631656	52631744	12,8,8	41,30,39	23,10,25	23,22,9	194	125	0.0219376898184	0.159,0.147,0.117	0.392,0.227,0.642	-0.279
ENSMUSG00000038860	Garnl3	chr2	-	33085874	33085944	33064003	33064078	33104848	33105023	17,24,17	2,3,2	12,5,20	0,0,0	195	125	0.0221120051182	0.845,0.837,0.845	1.0,1.0,1.0	-0.158
ENSMUSG00000024381	Bin1	chr18	+	32426223	32426352	32424819	32424967	32431670	32431742	170,137,130	122,107,87	413,325,339	172,161,172	254	125	0.0223118232388	0.407,0.387,0.424	0.542,0.498,0.492	-0.105
ENSMUSG00000020593	Lpin1	chr12	-	16584507	16584651	16580703	16580904	16589717	16589770	5,1,7	8,8,10	2,0,0	9,5,4	269	125	0.0223583978007	0.225,0.055,0.245	0.094,0.0,0.0	0.144
ENSMUSG00000003308	Keap1	chr9	-	21237070	21237756	21231696	21231902	21239075	21239332	72,66,87	0,0,0	65,39,42	3,1,2	811	125	0.0223601653112	1.0,1.0,1.0	0.77,0.857,0.764	0.203
ENSMUSG00000039988	Ankrd13c	chr3	+	157972999	157975294	157962277	157962382	157988639	157988784	113,86,77	0,0,2	34,38,38	7,2,0	2420	125	0.0226456680791	1.0,1.0,0.665	0.201,0.495,1.0	0.323
ENSMUSG00000030166	Rad52	chr6	+	119915966	119916042	119902733	119902835	119918586	119918786	79,79,69	6,8,2	78,47,55	11,13,13	201	125	0.0227157372637	0.891,0.86,0.955	0.815,0.692,0.725	0.158
ENSMUSG00000028184	Adgrl2	chr3	-	148821279	148821408	148817092	148817928	148822987	148823051	28,22,18	16,12,17	10,2,6	13,7,20	254	125	0.02298317961	0.463,0.474,0.343	0.275,0.123,0.129	0.251
ENSMUSG00000060336	Zfp937	chr2	+	150237028	150237089	150236691	150236818	150238242	150240725	85,42,61	7,9,11	39,57,32	2,1,2	186	125	0.0229939046802	0.891,0.758,0.788	0.929,0.975,0.915	-0.127
ENSMUSG00000059900	Tmem40	chr6	-	115741540	115741672	115736382	115736436	115742309	115742387	6,2,3	2,0,0	6,12,7	3,7,8	257	125	0.023116733305	0.593,1.0,1.0	0.493,0.455,0.299	0.449
ENSMUSG00000046111	Cep295	chr9	-	15332991	15333300	15330753	15330910	15335049	15335305	15,21,22	0,0,2	11,12,13	2,0,4	434	125	0.0233121287916	1.0,1.0,0.76	0.613,1.0,0.483	0.221
ENSMUSG00000037977	6430571L13Rik	chr9	+	107341310	107341417	107340601	107340788	107342206	107342589	26,22,13	0,3,4	5,11,8	0,0,0	232	125	0.0237676801136	1.0,0.798,0.637	1.0,1.0,1.0	-0.188
ENSMUSG00000020717	Pecam1	chr11	-	106681031	106681085	106679548	106679611	106682879	106682953	3,11,9	0,2,0	268,221,180	62,40,38	179	125	0.0238758822856	1.0,0.793,1.0	0.751,0.794,0.768	0.16
ENSMUSG00000028919	Arhgef19	chr4	+	141244817	141244966	141242868	141243010	141246174	141246412	1375,1272,926	330,191,192	9,9,9	0,0,2	274	125	0.0239441553234	0.655,0.752,0.688	1.0,1.0,0.672	-0.192
ENSMUSG00000086370	Ftx	chrX	-	103613022	103613195	103609303	103609416	103615064	103615192	47,44,22	3,1,0	62,43,56	12,7,4	298	125	0.0239746129629	0.868,0.949,1.0	0.684,0.72,0.854	0.186
ENSMUSG00000020532	Acaca	chr11	+	84193078	84193125	84129671	84130130	84195437	84195687	12,13,10	0,0,0	12,11,21	5,1,1	172	125	0.0245444057778	1.0,1.0,1.0	0.636,0.889,0.939	0.179
ENSMUSG00000032855	Pkd1	chr17	+	24572617	24576243	24571975	24572109	24576437	24576587	118,109,86	1,0,0	154,135,133	1,4,1	3751	125	0.0246683490885	0.797,1.0,1.0	0.837,0.529,0.816	0.205
ENSMUSG00000068114	Ccdc134	chr15	+	82131744	82131829	82131423	82131545	82134580	82134762	73,92,45	19,9,3	108,113,138	2,9,4	210	125	0.0247972441292	0.696,0.859,0.899	0.97,0.882,0.954	-0.117
ENSMUSG00000049811	Fam161a	chr11	+	23021493	23021661	23020555	23021133	23023429	23023730	40,31,57	1,3,7	8,10,13	0,0,1	293	125	0.0248791074034	0.945,0.815,0.776	1.0,1.0,0.847	-0.104
ENSMUSG00000027708	Dcun1d1	chr3	-	35916219	35916350	35897792	35897875	35919000	35919169	35,30,30	33,28,11	6,19,15	29,30,28	256	125	0.0251446100219	0.341,0.343,0.571	0.092,0.236,0.207	0.24
ENSMUSG00000006423	C330007P06Rik	chrX	-	36854282	36854421	36853329	36853419	36856851	36856893	86,65,97	13,7,16	67,46,61	25,14,19	264	125	0.0251446100219	0.758,0.815,0.742	0.559,0.609,0.603	0.181
ENSMUSG00000022253	Nadk2	chr15	+	9098808	9098874	9096013	9096092	9100105	9100202	52,35,38	42,56,49	119,80,80	69,45,49	191	125	0.0255930544705	0.448,0.29,0.337	0.53,0.538,0.517	-0.17
ENSMUSG00000020656	Grhl1	chr12	+	24582884	24582961	24581327	24581718	24584304	24584461	50,43,42	0,0,0	0,1,0	1,0,1	202	125	0.0255955160289	1.0,1.0,1.0	0.0,1.0,0.0	0.667
ENSMUSG00000051427	Ccdc157	chr11	-	4158159	4158289	4149930	4150102	4160158	4160218	1,3,3	1,1,0	0,4,3	3,3,11	255	125	0.0256270780151	0.329,0.595,1.0	0.0,0.395,0.118	0.47
ENSMUSG00000027520	Zdbf2	chr1	+	63290646	63290782	63280766	63280877	63294915	63295022	5,4,9	16,20,17	4,2,3	43,37,38	261	125	0.0262049229999	0.13,0.087,0.202	0.043,0.025,0.036	0.105
ENSMUSG00000027544	Nfatc2	chr2	-	168486685	168486771	168476409	168480249	168504444	168505134	7,6,11	0,2,0	17,14,10	6,3,4	211	125	0.0262049229999	1.0,0.64,1.0	0.627,0.734,0.597	0.227
ENSMUSG00000029478	Ncor2	chr5	-	125153606	125153652	125119481	125119609	125178996	125179202	19,37,14	3,1,0	3,18,9	1,4,6	171	125	0.0262049229999	0.822,0.964,1.0	0.687,0.767,0.523	0.27
ENSMUSG00000078700	D030028A08Rik	chr11	+	96958852	96959024	96952580	96952728	96959553	96960062	5,3,0	30,25,13	9,3,11	11,21,14	297	125	0.0269433082738	0.066,0.048,0.0	0.256,0.057,0.249	-0.149
ENSMUSG00000048078	Tenm4	chr7	+	96496243	96496340	96355355	96355411	96550011	96550299	14,14,12	1,4,2	10,9,9	0,0,1	222	125	0.0270288384184	0.887,0.663,0.772	1.0,1.0,0.835	-0.171
ENSMUSG00000022016	Akap11	chr14	-	78502189	78502236	78492245	78495946	78507724	78507880	30,22,34	0,2,0	11,10,11	4,1,2	172	125	0.0271021314186	1.0,0.889,1.0	0.667,0.879,0.8	0.181
ENSMUSG00000044026	Slc35g1	chr19	+	38400433	38400614	38395979	38396301	38402639	38405607	72,115,40	10,8,17	13,12,12	0,0,2	306	125	0.0271305022976	0.746,0.854,0.49	1.0,1.0,0.71	-0.207
ENSMUSG00000003534	Ddr1	chr17	-	35686480	35686591	35685305	35685550	35687144	35687310	1765,1613,1270	372,309,351	172,169,113	67,48,56	236	125	0.0271792582153	0.715,0.734,0.657	0.576,0.651,0.517	0.121
ENSMUSG00000028518	Prkaa2	chr4	-	105075413	105075555	105051915	105052009	105109704	105109890	23,12,11	3,2,1	3,8,6	0,0,0	267	125	0.0275677741898	0.782,0.737,0.837	1.0,1.0,1.0	-0.215
ENSMUSG00000024044	Epb41l3	chr17	+	69274100	69274166	69262125	69262346	69274703	69274895	23,23,18	2,2,4	78,68,73	0,0,3	191	125	0.0277795875816	0.883,0.883,0.747	1.0,1.0,0.941	-0.143
ENSMUSG00000047617	BC029214	chr2	-	25459774	25459915	25455140	25455648	25460008	25460074	15,12,8	1,2,0	5,11,5	3,3,4	266	125	0.0278417735259	0.876,0.738,1.0	0.439,0.633,0.37	0.391
ENSMUSG00000033722	BC034090	chr1	-	155240735	155240799	155232445	155232589	155241424	155242326	20,16,14	1,2,0	30,33,20	10,4,5	189	125	0.0278643910605	0.93,0.841,1.0	0.665,0.845,0.726	0.178
ENSMUSG00000035778	Ggta1	chr2	-	35414218	35414284	35413325	35413427	35432513	35432632	23,12,16	5,2,1	11,11,7	1,0,0	191	125	0.0278909059748	0.751,0.797,0.913	0.878,1.0,1.0	-0.139
ENSMUSG00000031060	Rbm10	chrX	+	20637425	20637656	20619973	20620114	20639432	20639502	63,43,30	2,1,5	63,53,48	13,12,12	356	125	0.0282125118404	0.917,0.938,0.678	0.63,0.608,0.584	0.237
ENSMUSG00000024534	Sncaip	chr18	+	52908609	52908680	52906417	52907477	52915306	52915935	58,92,68	41,70,36	102,72,75	92,107,109	196	125	0.0287770879278	0.474,0.456,0.546	0.414,0.3,0.305	0.152
ENSMUSG00000032386	Trip4	chr9	-	65898376	65898528	65896696	65896930	65908438	65908794	10,8,8	4,1,6	8,5,6	2,0,0	277	125	0.0290378409129	0.53,0.783,0.376	0.644,1.0,1.0	-0.318
ENSMUSG00000057229	Atp5sl	chr7	+	25621423	25621512	25620895	25621092	25621972	25622003	13,12,14	3,1,1	7,10,5	4,6,5	214	125	0.0291123978233	0.717,0.875,0.891	0.505,0.493,0.369	0.372
ENSMUSG00000026017	Carf	chr1	+	60102626	60102784	60098246	60098307	60105310	60105434	38,21,12	12,8,9	13,5,6	17,7,11	283	125	0.0293235023717	0.583,0.537,0.371	0.252,0.24,0.194	0.268
ENSMUSG00000040690	Col16a1	chr4	+	130073068	130073116	130072825	130072885	130073239	130073293	5,9,5	0,4,2	41,30,25	1,0,0	173	125	0.029454262807	1.0,0.619,0.644	0.967,1.0,1.0	-0.235
ENSMUSG00000039599	Fam149b	chr14	+	20363262	20363450	20356354	20356497	20382916	20383489	18,16,22	0,1,0	21,26,21	2,4,1	313	125	0.0295556896048	1.0,0.865,1.0	0.807,0.722,0.893	0.148
ENSMUSG00000025104	Hdgfrp3	chr7	-	81899673	81899829	81881250	81886083	81933938	81934473	9,10,3	1,0,1	13,15,14	7,5,2	281	125	0.0302857397805	0.8,1.0,0.572	0.452,0.572,0.757	0.197
ENSMUSG00000028621	Cyb5rl	chr4	+	107070115	107070547	107069095	107069211	107070869	107071018	4,2,11	0,0,0	8,1,3	2,2,0	557	125	0.0311709072006	1.0,1.0,1.0	0.473,0.101,1.0	0.475
ENSMUSG00000026942	Traf2	chr2	-	25537070	25537149	25528231	25530448	25538865	25539140	77,71,72	2,5,4	60,63,68	10,5,16	204	125	0.0312251867578	0.959,0.897,0.917	0.786,0.885,0.723	0.126
ENSMUSG00000035601	Trmt10b	chr4	+	45299746	45299897	45297154	45297195	45300416	45300627	7,9,7	8,15,16	2,4,5	26,22,24	276	125	0.0313443003757	0.284,0.214,0.165	0.034,0.076,0.086	0.156
ENSMUSG00000028573	Fggy	chr4	+	95800556	95800664	95769425	95769529	95837584	95837659	54,53,48	3,1,3	44,31,32	9,5,5	233	125	0.0314853934748	0.906,0.966,0.896	0.724,0.769,0.774	0.167
ENSMUSG00000029673	Auts2	chr5	-	131470413	131470458	131461281	131461353	131472258	131472479	60,61,32	4,8,4	17,17,17	5,6,9	170	125	0.0316802877441	0.917,0.849,0.855	0.714,0.676,0.581	0.217
ENSMUSG00000032599	Ip6k2	chr9	+	108796654	108796783	108796540	108796572	108797206	108797442	98,60,47	6,3,7	171,154,167	4,3,2	254	125	0.0321013901063	0.889,0.908,0.768	0.955,0.962,0.976	-0.109
ENSMUSG00000020553	Pctp	chr11	-	89986092	89986160	89982664	89984756	89987195	89987367	86,83,92	8,15,14	113,112,115	6,5,7	193	125	0.0326536515115	0.874,0.782,0.81	0.924,0.936,0.914	-0.103
ENSMUSG00000040481	Bptf	chr11	-	107095001	107095190	107086711	107086897	107095715	107095925	66,65,52	8,9,7	133,128,93	2,4,8	314	125	0.032991428163	0.767,0.742,0.747	0.964,0.927,0.822	-0.152
ENSMUSG00000023805	Synj2	chr17	+	6036356	6036505	6035410	6035559	6037383	6037462	34,34,23	39,42,32	3,2,2	8,7,12	274	125	0.032991428163	0.285,0.27,0.247	0.146,0.115,0.071	0.157
ENSMUSG00000009995	Taz	chrX	+	74288661	74288714	74288447	74288513	74289104	74289182	118,105,134	114,89,92	145,97,138	66,61,58	178	125	0.0330788503863	0.421,0.453,0.506	0.607,0.528,0.626	-0.127
ENSMUSG00000032599	Ip6k2	chr9	+	108796670	108796783	108796540	108796572	108797206	108797994	96,59,47	6,3,7	165,152,163	4,3,2	238	125	0.0335442464828	0.894,0.912,0.779	0.956,0.964,0.977	-0.104
ENSMUSG00000068747	Sort1	chr3	+	108355471	108355570	108354132	108354241	108356230	108356337	180,198,140	169,174,156	177,169,137	126,89,91	224	125	0.0337415659739	0.373,0.388,0.334	0.439,0.514,0.457	-0.105
ENSMUSG00000031626	Sorbs2	chr8	+	45741486	45741579	45736152	45736202	45745419	45745446	55,57,53	2,4,3	23,12,19	5,5,4	218	125	0.0341020150777	0.94,0.891,0.91	0.725,0.579,0.731	0.235
ENSMUSG00000040434	Gyltl1b	chr2	-	92370176	92370259	92369859	92369983	92370565	92370893	314,275,220	16,24,21	20,20,29	9,5,5	208	125	0.0342658202509	0.922,0.873,0.863	0.572,0.706,0.777	0.201
ENSMUSG00000056458	Mok	chr12	-	110810604	110810778	110809908	110810023	110811778	110811880	38,40,47	22,23,16	25,26,25	41,23,25	299	125	0.0342990006025	0.419,0.421,0.551	0.203,0.321,0.295	0.191
ENSMUSG00000024985	Tcf7l2	chr19	+	55926683	55926756	55925976	55926049	55931433	55932209	33,38,29	42,35,18	11,13,15	44,26,24	198	125	0.0357573091309	0.332,0.407,0.504	0.136,0.24,0.283	0.195
ENSMUSG00000031729	Ist1	chr8	-	109676757	109676850	109671772	109672641	109678854	109678965	16,10,9	4,3,4	2,6,4	8,5,6	218	125	0.0358230321169	0.696,0.657,0.563	0.125,0.408,0.277	0.369
ENSMUSG00000027309	4930402H24Rik	chr2	-	130822420	130822500	130814178	130814303	130839963	130840111	26,29,35	0,3,0	68,43,52	7,2,10	205	125	0.0360551188605	1.0,0.855,1.0	0.856,0.929,0.76	0.103
ENSMUSG00000087574	C030037D09Rik	chr11	+	88727540	88727640	88720405	88720572	88728158	88728893	56,39,37	1,3,0	42,39,36	8,1,7	225	125	0.0363873907581	0.969,0.878,1.0	0.745,0.956,0.741	0.135
ENSMUSG00000031295	Phka2	chrX	+	160582966	160582996	160581160	160581279	160586778	160586949	32,23,33	2,3,3	32,28,34	0,0,0	155	125	0.0368654132162	0.928,0.861,0.899	1.0,1.0,1.0	-0.104
ENSMUSG00000082079	Dnmt3c-ps	chr2	+	153726475	153726545	153723481	153723567	153727226	153727345	32,16,12	0,1,0	11,7,12	1,3,2	195	125	0.0369100071821	1.0,0.911,1.0	0.876,0.599,0.794	0.214
ENSMUSG00000002885	Adgre5	chr8	-	83730110	83730257	83729381	83729525	83733413	83733566	0,2,2	1,3,3	166,107,116	39,53,35	272	125	0.0369747144856	0.0,0.235,0.235	0.662,0.481,0.604	-0.426
ENSMUSG00000026565	Pou2f1	chr1	-	165945901	165946002	165931661	165931727	166002561	166002609	6,0,4	39,38,21	5,4,5	11,9,6	226	125	0.036980471033	0.078,0.0,0.095	0.201,0.197,0.315	-0.18
ENSMUSG00000022305	Lrp12	chr15	-	39904538	39904595	39885005	39885141	39943603	39943788	236,269,230	91,56,67	189,177,230	26,45,17	182	125	0.0370324622597	0.64,0.767,0.702	0.833,0.73,0.903	-0.119
ENSMUSG00000087331	1810021B22Rik	chr15	-	89074072	89074198	89071570	89071748	89075098	89075149	8,3,4	11,3,6	1,0,2	5,5,7	251	125	0.038464687397	0.266,0.332,0.249	0.091,0.0,0.125	0.21
ENSMUSG00000028782	Adgrb2	chr4	+	130006751	130006916	130005024	130005108	130007561	130007726	10,6,17	0,0,0	17,10,16	0,4,2	290	125	0.0385900381631	1.0,1.0,1.0	1.0,0.519,0.775	0.235
ENSMUSG00000012126	Ubxn11	chr4	+	134116030	134116157	134109559	134109658	134123391	134123603	9,9,25	0,0,0	21,22,21	6,1,0	252	125	0.0386301518784	1.0,1.0,1.0	0.635,0.916,1.0	0.15
ENSMUSG00000024937	Ehbp1l1	chr19	-	5720685	5720726	5717038	5717196	5720808	5720877	3,0,4	3,2,0	30,49,33	0,0,0	166	125	0.0388414634171	0.43,0.0,1.0	1.0,1.0,1.0	-0.523
ENSMUSG00000097571	Jpx	chrX	+	103496437	103496530	103493557	103493700	103502859	103506425	88,92,76	4,1,0	52,42,68	6,4,4	218	125	0.039868836256	0.927,0.981,1.0	0.832,0.858,0.907	0.104
ENSMUSG00000036552	Ermard	chr17	+	14985773	14985910	14984817	14984915	14986717	14986832	11,3,4	1,2,2	8,7,8	0,0,0	262	125	0.0399146354043	0.84,0.417,0.488	1.0,1.0,1.0	-0.418
ENSMUSG00000019845	Tube1	chr10	+	39144755	39144931	39144374	39144562	39145572	39145713	223,166,170	15,3,0	206,133,185	13,12,17	301	125	0.040070015411	0.861,0.958,1.0	0.868,0.822,0.819	0.103
ENSMUSG00000074829	2010315B03Rik	chr9	-	124304655	124304718	124295357	124295484	124312559	124312642	5,4,4	8,7,6	0,1,1	3,4,2	188	125	0.0401753809866	0.294,0.275,0.307	0.0,0.143,0.25	0.161
ENSMUSG00000019088	Dnase1l1	chrX	-	74274367	74274468	74273777	74274026	74277038	74277342	9,14,14	2,0,0	10,13,8	0,6,3	226	125	0.0402482703662	0.713,1.0,1.0	1.0,0.545,0.596	0.191
ENSMUSG00000050050	Ccdc158	chr5	-	92661924	92662252	92661532	92661609	92662632	92662742	33,22,31	3,2,1	15,8,8	0,0,0	453	125	0.0406713644295	0.752,0.752,0.895	1.0,1.0,1.0	-0.2
ENSMUSG00000029823	Luc7l2	chr6	+	38559203	38559304	38551513	38551908	38565654	38565722	8,6,18	0,0,2	22,7,24	9,0,4	226	125	0.0410523320133	1.0,1.0,0.833	0.575,1.0,0.768	0.163
ENSMUSG00000037795	N4bp2	chr5	+	65788052	65788141	65775584	65775663	65790017	65791170	63,64,38	55,69,46	49,30,36	71,81,66	214	125	0.0410523320133	0.401,0.351,0.325	0.287,0.178,0.242	0.123
ENSMUSG00000019139	Isyna1	chr8	+	70594822	70594984	70594372	70594543	70595704	70595757	6,4,3	2,1,1	5,9,5	0,0,0	287	125	0.0413893480277	0.566,0.635,0.566	1.0,1.0,1.0	-0.411
ENSMUSG00000046873	Mbtps2	chrX	-	157593724	157593873	157591353	157591555	157598495	157598715	213,186,192	56,48,26	153,121,151	61,48,59	274	125	0.0413893480277	0.634,0.639,0.771	0.534,0.535,0.539	0.145
ENSMUSG00000035694	Caps2	chr10	+	112211096	112211193	112208277	112208403	112215428	112216555	5,4,14	0,0,0	13,12,1	2,0,4	222	125	0.0413893480277	1.0,1.0,1.0	0.785,1.0,0.123	0.364
ENSMUSG00000043467	Zbtb37	chr1	-	161034087	161034284	161031804	161032764	161034777	161034849	7,7,12	1,1,6	11,5,8	1,1,0	322	125	0.0413893480277	0.731,0.731,0.437	0.81,0.66,1.0	-0.19
ENSMUSG00000014353	Tmem87b	chr2	+	128839147	128839254	128837301	128837395	128841245	128841343	55,41,26	1,5,4	6,8,12	0,0,1	232	125	0.0417733291085	0.967,0.815,0.778	1.0,1.0,0.866	-0.102
ENSMUSG00000026103	Gls	chr1	-	52200617	52200651	52199854	52199887	52204345	52204516	5,4,1	8,6,3	0,0,2	5,3,4	159	125	0.042003688884	0.329,0.344,0.208	0.0,0.0,0.282	0.2
ENSMUSG00000059495	Arhgef12	chr9	-	43040539	43040596	43027196	43027295	43042590	43042676	146,171,123	95,83,73	104,72,52	76,78,91	182	125	0.0431324002828	0.514,0.586,0.536	0.484,0.388,0.282	0.161
ENSMUSG00000029061	Mmp23	chr4	-	155651430	155651595	155651238	155651349	155651984	155652152	39,35,50	3,2,0	81,61,65	12,6,10	290	125	0.0437917240983	0.849,0.883,1.0	0.744,0.814,0.737	0.146
ENSMUSG00000034617	Mtrr	chr13	-	68575017	68575390	68572577	68572700	68577587	68577705	141,134,136	6,9,5	176,176,157	18,21,18	498	125	0.0439788432017	0.855,0.789,0.872	0.711,0.678,0.686	0.147
ENSMUSG00000039069	Mtg2	chr2	+	180073139	180073233	180071793	180071886	180078618	180080607	165,212,112	24,26,27	150,148,123	49,35,43	219	125	0.0439788432017	0.797,0.823,0.703	0.636,0.707,0.62	0.12
ENSMUSG00000028108	Ecm1	chr3	-	95735846	95736221	95734822	95734910	95736471	95736791	4,8,3	0,0,0	9,5,2	4,0,1	500	125	0.0439826327846	1.0,1.0,1.0	0.36,1.0,0.333	0.436
ENSMUSG00000044442	N6amt1	chr16	+	87366138	87366280	87362519	87362603	87367464	87368742	300,299,246	59,50,33	266,219,266	72,61,68	267	125	0.0440751780594	0.704,0.737,0.777	0.634,0.627,0.647	0.103
ENSMUSG00000030269	Mtmr14	chr6	+	113277830	113277945	113270521	113270701	113280602	113281087	172,178,158	51,61,39	176,150,141	81,71,71	240	125	0.044293698019	0.637,0.603,0.678	0.531,0.524,0.508	0.118
ENSMUSG00000040785	Ttc3	chr16	+	94393111	94393174	94370738	94370861	94403313	94403368	173,154,143	219,322,158	92,74,84	216,171,206	188	125	0.0444286623452	0.344,0.241,0.376	0.221,0.223,0.213	0.101
ENSMUSG00000044906	4930503L19Rik	chr18	-	70463961	70464064	70452212	70453388	70467330	70467456	26,29,36	1,2,1	86,109,83	10,9,21	228	125	0.0445543900134	0.934,0.888,0.952	0.825,0.869,0.684	0.132
ENSMUSG00000029864	Gstk1	chr6	+	42247733	42247846	42247483	42247584	42249378	42249495	130,96,95	57,42,49	35,28,33	6,8,4	238	125	0.0447228565023	0.545,0.546,0.505	0.754,0.648,0.812	-0.206
ENSMUSG00000107283	Mpv17	chr5	-	31145239	31145278	31144699	31144752	31145494	31145590	35,30,38	23,31,24	39,26,23	48,53,43	164	125	0.0447228565023	0.537,0.424,0.547	0.382,0.272,0.29	0.188
ENSMUSG00000024050	Wiz	chr17	-	32378839	32379118	32367823	32368147	32381055	32381156	19,7,22	1,3,2	4,5,8	0,1,0	404	125	0.0454531465894	0.855,0.419,0.773	1.0,0.607,1.0	-0.187
ENSMUSG00000029836	Cbx3	chr6	+	51478437	51478600	51471815	51471868	51481723	51481818	10,16,22	3,2,3	15,17,15	12,8,11	288	125	0.0457066248836	0.591,0.776,0.761	0.352,0.48,0.372	0.308
ENSMUSG00000045411	2410002F23Rik	chr7	+	44247909	44248059	44247230	44247416	44248251	44248295	212,152,163	135,100,90	226,139,182	92,56,70	275	125	0.046333224544	0.417,0.409,0.452	0.528,0.53,0.542	-0.107
ENSMUSG00000053510	Nrd1	chr4	+	109016651	109016785	109013509	109013840	109017626	109017696	48,29,36	1,3,0	25,31,25	6,7,1	259	125	0.0465099771135	0.959,0.823,1.0	0.668,0.681,0.923	0.17
ENSMUSG00000041144	Dnah7b	chr1	+	46224608	46224777	46223071	46223227	46225765	46225892	7,8,10	0,0,1	8,9,5	5,0,1	294	125	0.0467739415535	1.0,1.0,0.81	0.405,1.0,0.68	0.242
ENSMUSG00000050323	Ndufaf6	chr4	-	11066650	11066707	11062049	11062152	11070199	11070322	169,122,117	68,71,53	140,109,105	93,91,85	182	125	0.0478306039379	0.631,0.541,0.603	0.508,0.451,0.459	0.119
ENSMUSG00000026179	Pnkd	chr1	+	74287091	74287208	74285841	74286010	74347384	74347500	338,315,247	53,49,34	321,305,291	88,55,87	242	125	0.0478306039379	0.767,0.769,0.79	0.653,0.741,0.633	0.1
ENSMUSG00000043079	Synpo	chr18	-	60609910	60610001	60600205	60604490	60624170	60624236	0,2,7	11,8,2	12,19,12	7,3,3	216	125	0.0484063427404	0.0,0.126,0.669	0.498,0.786,0.698	-0.396
ENSMUSG00000064215	Ifi27	chr12	+	103437389	103437524	103436562	103436682	103437675	103437705	15,10,13	1,5,1	16,15,8	2,0,0	260	125	0.0487842474074	0.878,0.49,0.862	0.794,1.0,1.0	-0.188
ENSMUSG00000022228	Zscan26	chr13	-	21448166	21448484	21447785	21447894	21449440	21449516	98,73,84	35,48,25	64,42,65	52,31,64	443	125	0.0491019771902	0.441,0.3,0.487	0.258,0.277,0.223	0.157
ENSMUSG00000039585	Myo9a	chr9	+	59790035	59790092	59788414	59788514	59801913	59802011	58,35,50	34,42,20	25,16,21	43,30,31	182	125	0.0493189495573	0.54,0.364,0.632	0.285,0.268,0.318	0.222
ENSMUSG00000029166	Mapre3	chr5	+	30863203	30863405	30862497	30862643	30864573	30864728	88,98,56	4,1,0	122,65,95	3,11,7	327	125	0.0493264265222	0.894,0.974,1.0	0.94,0.693,0.838	0.132
ENSMUSG00000045813	Gm9801	chr7	-	62117722	62117902	62114645	62114776	62118894	62119043	3,5,3	2,0,6	9,1,8	0,0,2	305	125	0.0493488579324	0.381,1.0,0.17	1.0,1.0,0.621	-0.357
ENSMUSG00000058486	Wdr91	chr6	-	34909676	34909827	34909446	34909540	34910509	34910563	12,7,6	0,0,1	6,5,3	0,3,2	276	125	0.0493488579324	1.0,1.0,0.731	1.0,0.43,0.405	0.299
ENSMUSG00000014039	Prdm15	chr16	-	97829610	97829712	97821767	97822010	97835577	97835830	79,80,79	5,8,10	56,32,52	12,13,11	227	125	0.0493488579324	0.897,0.846,0.813	0.72,0.575,0.722	0.18
