# Supplementary material for: An Alternative Splicing Program for Mouse Craniofacial Development
Source: Front Physiol. 2020 Sep 4;11:1099. doi: 10.3389/fphys.2020.01099 (PMC7498679; doi:10.3389/fphys.2020.01099)
Supplement: Supplementary file 12 [file Data_Sheet_1.zip › Filtered rMATS results/SE/FNP_Ect_E10.5_vs_E11.5_SE_filtered_output.txt]

GeneID	geneSymbol	chr	strand	exonStart_0base	exonEnd	upstreamES	upstreamEE	downstreamES	downstreamEE	IC_SAMPLE_1	SC_SAMPLE_1	IC_SAMPLE_2	SC_SAMPLE_2	IncFormLen	SkipFormLen	FDR	IncLevel1	IncLevel2	DeltaPSI
ENSMUSG00000027291	Vps39	chr2	-	120346856	120346889	120346327	120346392	120350163	120350229	11,11,16	73,112,101	76,62,51	91,77,69	158	125	0.0	0.107,0.072,0.111	0.398,0.389,0.369	-0.289
ENSMUSG00000009621	Vav2	chr2	-	27300429	27300444	27299373	27299472	27302007	27302110	29,30,40	219,199,271	0,0,0	318,248,267	140	125	0.0	0.106,0.119,0.116	0.0,0.0,0.0	0.114
ENSMUSG00000024958	Gpr137	chr19	-	6939528	6939754	6939260	6939410	6940351	6940482	111,140,142	8,6,6	103,98,96	75,47,67	351	125	0.0	0.832,0.893,0.894	0.328,0.426,0.338	0.509
ENSMUSG00000098912	1500004A13Rik	chr3	-	88810637	88811002	88805288	88808272	88811213	88811369	94,104,136	30,35,34	85,84,80	0,0,0	490	125	0.0	0.444,0.431,0.505	1.0,1.0,1.0	-0.54
ENSMUSG00000032624	Eml4	chr17	+	83425257	83425431	83421605	83421735	83427222	83427351	447,750,673	69,138,106	665,627,526	12,3,7	299	125	0.0	0.73,0.694,0.726	0.959,0.989,0.969	-0.256
ENSMUSG00000027985	Lef1	chr3	+	131191022	131191106	131189334	131189425	131193128	131193251	96,92,124	339,422,469	529,576,525	320,260,279	209	125	0.0	0.145,0.115,0.137	0.497,0.57,0.53	-0.4
ENSMUSG00000014426	Map3k4	chr17	-	12242649	12242805	12239969	12240070	12243499	12243596	150,170,182	89,130,108	27,31,26	176,156,153	281	125	0.0	0.428,0.368,0.428	0.064,0.081,0.07	0.336
ENSMUSG00000028284	Map3k7	chr4	+	31994873	31994954	31992386	31992516	32002088	32002153	414,420,475	116,121,135	259,223,258	252,198,255	206	125	0.0	0.684,0.678,0.681	0.384,0.406,0.38	0.291
ENSMUSG00000028284	Map3k7	chr4	+	31994873	31995010	31992472	31992516	32002088	32002153	244,243,260	116,121,135	142,110,119	252,198,255	262	125	0.0	0.501,0.489,0.479	0.212,0.21,0.182	0.288
ENSMUSG00000025558	Dock9	chr14	-	121577346	121577424	121575912	121576019	121578154	121578212	17,18,13	59,97,67	62,64,50	49,43,31	203	125	0.0	0.151,0.103,0.107	0.438,0.478,0.498	-0.351
ENSMUSG00000024969	Mark2	chr19	-	7281797	7281959	7280997	7281255	7282725	7282823	789,975,976	46,56,58	715,520,645	111,87,125	287	125	0.0	0.882,0.883,0.88	0.737,0.722,0.692	0.165
ENSMUSG00000028693	Nasp	chr4	-	116610402	116611377	116605683	116605763	116611971	116612081	7801,10620,10147	520,662,632	5517,4509,4463	820,787,656	1100	125	0.0	0.63,0.646,0.646	0.433,0.394,0.436	0.22
ENSMUSG00000001517	Foxm1	chr6	+	128371967	128372012	128370956	128371085	128372533	128372603	586,624,767	83,101,129	454,427,430	4,11,13	170	125	0.0	0.838,0.82,0.814	0.988,0.966,0.961	-0.148
ENSMUSG00000031565	Fgfr1	chr8	+	25564339	25564484	25563373	25563524	25566710	25566907	524,623,505	24,35,32	153,154,135	109,58,80	270	125	0.0	0.91,0.892,0.88	0.394,0.551,0.439	0.433
ENSMUSG00000031565	Fgfr1	chr8	+	25563373	25563524	25562137	25562328	25564339	25564484	95,106,70	515,636,605	183,199,127	95,90,93	276	125	0.0	0.077,0.07,0.05	0.466,0.5,0.382	-0.384
ENSMUSG00000034101	Ctnnd1	chr2	-	84612531	84612549	84612023	84612092	84612935	84613089	211,274,297	126,219,197	254,161,225	589,474,428	143	125	0.0	0.594,0.522,0.569	0.274,0.229,0.315	0.289
ENSMUSG00000034101	Ctnnd1	chr2	-	84624269	84624449	84622010	84622082	84650405	84650745	359,458,404	241,359,380	296,248,250	537,485,508	305	125	0.0	0.379,0.343,0.303	0.184,0.173,0.168	0.167
ENSMUSG00000034101	Ctnnd1	chr2	-	84626019	84626137	84624269	84624558	84650405	84650745	64,129,101	254,447,359	7,3,11	296,317,325	243	125	0.0	0.115,0.129,0.126	0.012,0.005,0.017	0.112
ENSMUSG00000001151	Pcnt	chr10	-	76403623	76403644	76401331	76401535	76403757	76403874	40,32,47	71,97,77	97,100,52	7,7,10	146	125	0.0	0.325,0.22,0.343	0.922,0.924,0.817	-0.592
ENSMUSG00000059495	Arhgef12	chr9	-	43040539	43040596	43027196	43027295	43042590	43042676	48,48,77	151,183,175	224,197,161	107,89,67	182	125	0.0	0.179,0.153,0.232	0.59,0.603,0.623	-0.417
ENSMUSG00000032497	Lrrfip2	chr9	+	111193046	111193118	111190167	111190284	111199664	111199835	242,279,297	101,168,132	340,287,333	16,14,13	197	125	0.0	0.603,0.513,0.588	0.931,0.929,0.942	-0.366
ENSMUSG00000055407	Map6	chr7	+	99317471	99317668	99315688	99315902	99335984	99337137	49,44,75	3,2,2	8,5,8	15,11,14	322	125	0.0	0.864,0.895,0.936	0.172,0.15,0.182	0.73
ENSMUSG00000037936	Scarb1	chr5	-	125281104	125281233	125277786	125277865	125283898	125284159	79,107,109	372,411,477	157,124,137	80,41,69	254	125	0.0	0.095,0.114,0.101	0.491,0.598,0.494	-0.424
ENSMUSG00000039108	Lsm14b	chr2	+	180031793	180031871	180031360	180031528	180032060	180032222	844,1110,977	295,382,408	322,302,290	963,789,857	203	125	0.0	0.638,0.641,0.596	0.171,0.191,0.172	0.447
ENSMUSG00000039108	Lsm14b	chr2	+	180028957	180029074	180027899	180028035	180031360	180031528	945,1101,1070	264,258,311	694,620,617	564,462,503	242	125	0.0	0.649,0.688,0.64	0.389,0.409,0.388	0.264
ENSMUSG00000027506	Tpd52	chr3	-	8936438	8936480	8934991	8935040	8943550	8943577	27,39,33	10,10,15	6,2,6	39,32,19	167	125	0.0	0.669,0.745,0.622	0.103,0.045,0.191	0.566
ENSMUSG00000061887	Ssbp3	chr4	+	107027216	107027297	107009678	107009768	107028192	107028252	2701,3190,3574	270,357,424	1698,1388,1575	511,426,418	206	125	0.0	0.859,0.844,0.836	0.668,0.664,0.696	0.17
ENSMUSG00000027692	Tnik	chr3	+	28594906	28594993	28594021	28594132	28596071	28596260	21,13,11	9,9,29	0,0,0	142,74,108	212	125	0.0	0.579,0.46,0.183	0.0,0.0,0.0	0.407
ENSMUSG00000026566	Mpzl1	chr1	-	165601749	165601864	165593653	165593677	165604609	165604742	409,473,478	480,673,593	550,423,475	116,134,157	240	125	0.0	0.307,0.268,0.296	0.712,0.622,0.612	-0.358
ENSMUSG00000026566	Mpzl1	chr1	-	165601749	165601855	165592239	165593677	165604609	165604742	635,719,695	480,673,593	992,817,926	116,134,157	231	125	0.0	0.417,0.366,0.388	0.822,0.767,0.761	-0.393
ENSMUSG00000025237	Parp6	chr9	+	59641740	59641810	59641023	59641096	59648829	59648909	44,79,79	31,53,40	11,14,18	75,77,74	195	125	0.0	0.476,0.489,0.559	0.086,0.104,0.135	0.4
ENSMUSG00000033295	Ptprf	chr4	-	118227818	118227845	118226453	118226571	118230694	118230888	390,401,340	1832,1985,2088	1458,1342,1322	2094,2037,1878	152	125	0.0	0.149,0.142,0.118	0.364,0.351,0.367	-0.224
ENSMUSG00000025162	Csnk1d	chr11	-	120964947	120965010	120961748	120963906	120967994	120968134	672,928,869	522,624,637	1801,1664,1762	344,291,340	188	125	0.0	0.461,0.497,0.476	0.777,0.792,0.775	-0.303
ENSMUSG00000001419	Mef2d	chr3	+	88161780	88161801	88161190	88161381	88162957	88163087	17,39,34	109,155,143	3,0,1	127,81,95	146	125	0.0	0.118,0.177,0.169	0.02,0.0,0.009	0.145
ENSMUSG00000052337	Immt	chr6	+	71866725	71866740	71863140	71863270	71868579	71868803	1335,1832,1664	81,106,119	1152,1078,1049	217,179,202	140	125	0.0	0.936,0.939,0.926	0.826,0.843,0.823	0.103
ENSMUSG00000052105	Mtcl1	chr17	-	66384299	66384374	66379128	66380436	66385859	66385910	11,14,14	128,181,149	82,63,56	107,116,125	200	125	0.0	0.051,0.046,0.055	0.324,0.253,0.219	-0.215
ENSMUSG00000028906	Epb41	chr4	-	131937014	131937464	131935738	131935867	131957642	131957819	1003,1409,1388	729,1024,866	1464,1230,1286	209,216,218	575	125	0.0	0.23,0.23,0.258	0.604,0.553,0.562	-0.334
ENSMUSG00000030766	Arhgap17	chr7	-	123294471	123294705	123292035	123292205	123296409	123296590	280,377,391	8,8,8	148,152,185	90,65,72	359	125	0.0	0.924,0.943,0.944	0.364,0.449,0.472	0.509
ENSMUSG00000052534	Pbx1	chr1	-	168184955	168185068	168183529	168183619	168191277	168191437	596,886,791	692,875,924	211,166,182	828,740,766	238	125	0.0	0.311,0.347,0.31	0.118,0.105,0.111	0.211
ENSMUSG00000018417	Myo1b	chr1	-	51766821	51766908	51763889	51763964	51769003	51769090	368,340,325	9,10,11	507,342,397	103,87,76	212	125	0.0	0.96,0.952,0.946	0.744,0.699,0.755	0.22
ENSMUSG00000018417	Myo1b	chr1	-	51768649	51768736	51766821	51766908	51769003	51769090	380,454,425	248,177,223	73,56,67	332,232,249	212	125	0.0	0.475,0.602,0.529	0.115,0.125,0.137	0.41
ENSMUSG00000018417	Myo1b	chr1	-	51768649	51768736	51763889	51763964	51769003	51769090	132,164,162	9,10,11	28,21,37	103,87,76	212	125	0.0	0.896,0.906,0.897	0.138,0.125,0.223	0.738
ENSMUSG00000024381	Bin1	chr18	+	32426223	32426352	32424819	32424967	32431982	32432093	221,290,319	75,84,97	99,61,75	127,98,93	254	125	0.0	0.592,0.629,0.618	0.277,0.234,0.284	0.348
ENSMUSG00000024381	Bin1	chr18	+	32414944	32415037	32414182	32414290	32419842	32419928	89,118,125	176,262,236	29,15,20	272,240,257	218	125	0.0	0.225,0.205,0.233	0.058,0.035,0.043	0.176
ENSMUSG00000031865	Dctn1	chr6	+	83197318	83197333	83195940	83196107	83197490	83197624	69,109,127	313,361,322	2,4,4	272,283,348	140	125	0.0	0.164,0.212,0.26	0.007,0.012,0.01	0.202
ENSMUSG00000041890	Git2	chr5	-	114737347	114737437	114733860	114733943	114739032	114739281	73,84,67	126,151,164	202,157,179	86,61,47	215	125	0.0	0.252,0.244,0.192	0.577,0.599,0.689	-0.392
ENSMUSG00000027523	Gnas	chr2	+	174328107	174330434	174327767	174327941	174334211	174334284	9572,11079,12427	401,341,358	8407,7147,8262	48,66,97	2452	125	0.0	0.549,0.624,0.639	0.899,0.847,0.813	-0.249
ENSMUSG00000025026	Add3	chr19	+	53244309	53244405	53242503	53242627	53244997	53247399	418,567,518	20,28,32	270,247,280	170,141,131	221	125	0.0	0.922,0.92,0.902	0.473,0.498,0.547	0.409
ENSMUSG00000021224	Numb	chr12	-	83797196	83797343	83795438	83796154	83799507	83799657	288,343,340	26,24,32	192,137,137	115,94,77	272	125	0.0	0.836,0.868,0.83	0.434,0.401,0.45	0.416
ENSMUSG00000034109	Golim4	chr3	-	75902400	75902484	75897970	75898132	75903246	75903329	154,233,196	156,318,225	517,388,357	148,154,106	209	125	0.0	0.371,0.305,0.343	0.676,0.601,0.668	-0.309
ENSMUSG00000025060	Slk	chr19	+	47627647	47627740	47625304	47625484	47635468	47635598	11,19,6	207,389,281	157,155,150	176,184,178	218	125	0.0	0.03,0.027,0.012	0.338,0.326,0.326	-0.307
ENSMUSG00000027111	Itga6	chr2	+	71853533	71853663	71849380	71849506	71855853	71856758	187,239,235	213,340,268	1355,1168,1155	119,128,155	255	125	0.0	0.301,0.256,0.301	0.848,0.817,0.785	-0.531
ENSMUSG00000028556	Dock7	chr4	-	98993646	98993736	98992368	98992458	99001032	99001202	327,392,365	281,340,306	83,103,79	327,293,259	215	125	0.0	0.404,0.401,0.41	0.129,0.17,0.151	0.255
ENSMUSG00000031012	Cask	chrX	-	13552372	13552441	13550946	13550982	13554877	13554946	349,601,577	4,14,12	169,167,151	31,16,23	194	125	0.0	0.983,0.965,0.969	0.778,0.871,0.809	0.153
ENSMUSG00000066306	Numa1	chr7	+	102002294	102002336	102001414	102001659	102007485	102007780	164,214,261	409,569,466	941,817,745	132,115,145	167	125	0.0	0.231,0.22,0.295	0.842,0.842,0.794	-0.577
ENSMUSG00000033060	Lmo7	chr14	+	101931171	101931280	101929175	101929451	101932569	101932672	124,166,159	51,51,50	542,422,461	5,2,3	234	125	0.0	0.565,0.635,0.629	0.983,0.991,0.988	-0.378
ENSMUSG00000032612	Usp4	chr9	+	108365829	108365970	108362836	108362898	108366760	108366878	871,1133,1000	89,142,97	603,483,520	286,228,260	266	125	0.0	0.821,0.789,0.829	0.498,0.499,0.484	0.319
ENSMUSG00000032076	Cadm1	chr9	+	47829376	47829409	47818733	47818817	47848166	47848298	728,898,805	459,485,417	175,165,141	429,320,331	158	125	0.0	0.557,0.594,0.604	0.244,0.29,0.252	0.323
ENSMUSG00000001247	Lsr	chr7	-	30962097	30962244	30959152	30959314	30965968	30966088	2052,2638,2673	13,9,23	1234,1046,1322	88,82,70	272	125	0.0	0.986,0.993,0.982	0.866,0.854,0.897	0.115
ENSMUSG00000001247	Lsr	chr7	-	30962810	30962867	30959152	30959314	30965968	30966088	121,144,121	13,9,23	132,116,113	88,82,70	182	125	0.0	0.865,0.917,0.783	0.507,0.493,0.526	0.346
ENSMUSG00000022568	Scrib	chr15	-	76061738	76061801	76061133	76061223	76062669	76063047	540,618,594	99,89,126	272,269,293	374,314,330	188	125	0.0	0.784,0.822,0.758	0.326,0.363,0.371	0.435
ENSMUSG00000004562	Arhgef40	chr14	+	52003972	52004116	52003653	52003758	52004611	52004742	282,256,277	178,230,236	575,498,558	134,77,113	269	125	0.0	0.424,0.341,0.353	0.666,0.75,0.696	-0.331
ENSMUSG00000005899	Smpd4	chr16	+	17635481	17635568	17631985	17632057	17638495	17638641	56,75,87	245,330,348	188,172,177	220,200,233	212	125	0.0	0.119,0.118,0.128	0.335,0.336,0.309	-0.205
ENSMUSG00000073563	Csnk1g3	chr18	+	53948644	53948668	53948047	53948154	53953244	53955684	78,118,107	656,1016,931	188,160,209	443,384,359	149	125	0.0	0.091,0.089,0.088	0.263,0.259,0.328	-0.194
ENSMUSG00000014353	Tmem87b	chr2	+	128839147	128839221	128837301	128837395	128840731	128840803	5,11,4	77,61,74	44,38,34	42,22,26	199	125	0.0	0.039,0.102,0.033	0.397,0.52,0.451	-0.398
ENSMUSG00000021144	Mta1	chr12	+	113133540	113133576	113133184	113133337	113135796	113135828	196,223,248	805,1070,1144	666,608,523	216,216,248	161	125	0.0	0.159,0.139,0.144	0.705,0.686,0.621	-0.523
ENSMUSG00000055320	Tead1	chr7	+	112842039	112842102	112839415	112839480	112856797	112856932	223,289,266	2,2,1	185,156,158	38,31,30	188	125	0.0	0.987,0.99,0.994	0.764,0.77,0.778	0.22
ENSMUSG00000055320	Tead1	chr7	+	112856052	112856064	112842039	112842102	112856797	112856932	15,6,9	180,238,213	53,48,49	123,88,106	137	125	0.0	0.071,0.022,0.037	0.282,0.332,0.297	-0.26
ENSMUSG00000055320	Tead1	chr7	+	112841887	112841950	112839415	112839480	112842039	112842102	11,5,5	128,176,171	85,58,56	136,133,114	188	125	0.0	0.054,0.019,0.019	0.294,0.225,0.246	-0.224
ENSMUSG00000023994	Nfya	chr17	-	48398981	48399068	48395649	48395796	48400437	48400580	129,123,121	205,240,302	305,238,217	142,98,136	212	125	0.0	0.271,0.232,0.191	0.559,0.589,0.485	-0.313
ENSMUSG00000023994	Nfya	chr17	-	48398984	48399065	48395649	48395796	48400437	48400580	46,64,79	205,240,302	149,101,121	142,98,136	206	125	0.0	0.12,0.139,0.137	0.389,0.385,0.351	-0.243
ENSMUSG00000023994	Nfya	chr17	-	48398981	48399065	48395649	48395796	48400437	48400580	93,114,117	205,240,302	264,193,207	142,98,136	209	125	0.0	0.213,0.221,0.188	0.527,0.541,0.477	-0.308
ENSMUSG00000036087	Slain2	chr5	+	72965803	72965881	72958148	72958286	72974530	72974702	43,46,51	282,477,457	286,194,228	212,184,191	203	125	0.0	0.086,0.056,0.064	0.454,0.394,0.424	-0.355
ENSMUSG00000000325	Arvcf	chr16	+	18405101	18405221	18404459	18404545	18405606	18407076	686,866,942	51,63,64	724,656,731	158,135,148	245	125	0.0	0.873,0.875,0.882	0.7,0.713,0.716	0.167
ENSMUSG00000068036	Mllt4	chr17	+	13848354	13848375	13846433	13846639	13849107	13849253	10,9,23	285,394,298	120,116,99	471,525,457	146	125	0.0	0.029,0.019,0.062	0.179,0.159,0.156	-0.128
ENSMUSG00000027699	Ect2	chr3	-	27148794	27148887	27146836	27147019	27148992	27149069	296,378,451	147,235,234	161,143,122	279,196,174	218	125	0.0	0.536,0.48,0.525	0.249,0.295,0.287	0.237
ENSMUSG00000032826	Ank2	chr3	-	126963382	126963481	126962250	126962405	126964937	126965162	12,15,17	32,63,32	1,2,1	89,132,121	224	125	0.0	0.173,0.117,0.229	0.006,0.008,0.005	0.167
ENSMUSG00000021711	Trappc13	chr13	-	104152164	104152182	104150049	104150183	104154295	104154340	93,96,101	349,489,499	165,117,121	236,176,171	143	125	0.0	0.189,0.146,0.15	0.379,0.368,0.382	-0.215
ENSMUSG00000048537	Phldb1	chr9	-	44700945	44701086	44699555	44699696	44703802	44703892	135,140,174	254,255,291	35,34,44	405,293,372	266	125	0.0	0.2,0.205,0.219	0.039,0.052,0.053	0.16
ENSMUSG00000042632	Pla2g6	chr15	-	79304304	79304469	79302618	79302697	79305702	79305811	107,125,133	40,29,31	32,23,34	54,48,43	290	125	0.0	0.536,0.65,0.649	0.203,0.171,0.254	0.402
ENSMUSG00000013787	Ehmt2	chr17	+	34903322	34903478	34903181	34903219	34905128	34905266	838,859,837	11,8,3	984,833,877	56,50,58	281	125	0.0	0.971,0.979,0.992	0.887,0.881,0.871	0.101
ENSMUSG00000063450	Syne2	chr12	+	76100027	76100096	76099229	76099512	76100991	76101131	165,207,157	326,435,335	280,282,243	225,216,209	194	125	0.0	0.246,0.235,0.232	0.445,0.457,0.428	-0.206
ENSMUSG00000070733	Fryl	chr5	-	73115255	73115300	73112748	73112852	73118483	73118585	29,40,42	6,17,11	25,30,16	70,71,48	170	125	0.0	0.78,0.634,0.737	0.208,0.237,0.197	0.503
ENSMUSG00000029673	Auts2	chr5	-	131470413	131470458	131466031	131466127	131472258	131472479	54,94,108	141,191,225	286,270,269	159,133,107	170	125	0.0	0.22,0.266,0.261	0.569,0.599,0.649	-0.357
ENSMUSG00000029673	Auts2	chr5	-	131470413	131470458	131466031	131466127	131472237	131472479	52,72,90	103,103,111	212,185,217	103,70,76	170	125	0.0	0.271,0.339,0.374	0.602,0.66,0.677	-0.318
ENSMUSG00000040728	Esrp1	chr4	-	11344111	11344262	11338721	11338831	11353294	11353463	370,345,340	201,203,186	869,794,756	167,150,186	276	125	0.0	0.455,0.435,0.453	0.702,0.706,0.648	-0.238
ENSMUSG00000040648	Ppip5k2	chr1	-	97721105	97721279	97719833	97719906	97723669	97723834	42,87,100	362,574,574	207,184,197	316,320,363	299	125	0.0	0.046,0.06,0.068	0.215,0.194,0.185	-0.14
ENSMUSG00000037300	Ttc13	chr8	-	124695635	124695752	124690276	124690359	124709902	124709973	89,74,86	139,233,194	102,89,100	62,58,58	242	125	5.91102140269e-14	0.249,0.141,0.186	0.459,0.442,0.471	-0.265
ENSMUSG00000030189	Ybx3	chr6	-	131375973	131376180	131370322	131370414	131379357	131379480	2172,2159,2273	471,583,559	1435,1110,1552	797,559,753	332	125	5.91102140269e-14	0.635,0.582,0.605	0.404,0.428,0.437	0.184
ENSMUSG00000020212	Mdm1	chr10	+	118156833	118156863	118152174	118152274	118157194	118157370	52,34,42	609,682,675	44,47,49	228,157,204	155	125	5.91102140269e-14	0.064,0.039,0.048	0.135,0.194,0.162	-0.113
ENSMUSG00000031626	Sorbs2	chr8	+	45770545	45770590	45769828	45769895	45772533	45772708	251,320,353	42,29,42	74,30,51	45,14,31	170	125	1.17083693168e-13	0.815,0.89,0.861	0.547,0.612,0.547	0.287
ENSMUSG00000031788	Kifc3	chr8	-	95100646	95100673	95099827	95100452	95101408	95101517	94,75,136	121,112,123	217,183,215	83,54,70	152	125	1.72311850323e-13	0.39,0.355,0.476	0.683,0.736,0.716	-0.305
ENSMUSG00000022537	Tmem44	chr16	-	30518299	30518332	30513692	30514822	30529411	30529570	23,24,25	80,75,96	82,82,93	77,73,69	158	125	2.84502431998e-13	0.185,0.202,0.171	0.457,0.471,0.516	-0.295
ENSMUSG00000025006	Sorbs1	chr19	-	40376644	40377016	40373475	40373617	40382520	40382633	24,44,35	60,72,105	56,49,55	26,21,30	497	125	4.50989040351e-13	0.091,0.133,0.077	0.351,0.37,0.316	-0.245
ENSMUSG00000022483	Col2a1	chr15	-	98000402	98000606	97999274	97999291	98004408	98004695	889,788,739	23,29,31	508,546,704	62,53,89	329	125	5.02707966997e-13	0.936,0.912,0.901	0.757,0.797,0.75	0.148
ENSMUSG00000029094	Afap1	chr5	+	35987054	35987321	35984187	35984306	35989553	35989668	32,42,25	26,34,56	1,1,6	39,43,44	392	125	6.08835204475e-13	0.282,0.283,0.125	0.008,0.007,0.042	0.211
ENSMUSG00000029207	Apbb2	chr5	-	66392272	66392335	66391771	66391857	66400075	66400281	12,19,9	31,68,37	50,38,46	31,18,17	188	125	8.77600294737e-13	0.205,0.157,0.139	0.517,0.584,0.643	-0.414
ENSMUSG00000024188	Luc7l	chr17	+	26253973	26254044	26252998	26253091	26255030	26255125	183,153,125	480,415,446	306,309,376	366,249,218	196	125	1.30464686673e-12	0.196,0.19,0.152	0.348,0.442,0.524	-0.259
ENSMUSG00000033392	Clasp2	chr9	+	113887044	113887047	113881687	113881751	113889957	113890121	17,27,23	43,70,92	50,37,45	23,23,29	128	125	1.93965197886e-12	0.279,0.274,0.196	0.68,0.611,0.602	-0.381
ENSMUSG00000032826	Ank2	chr3	-	127052225	127052249	127048181	127048280	127052687	127052873	19,20,15	37,45,51	5,2,2	79,96,87	149	125	2.18967047223e-12	0.301,0.272,0.198	0.05,0.017,0.019	0.228
ENSMUSG00000032374	Plod2	chr9	+	92601984	92602047	92600740	92600882	92602947	92603061	7,10,34	142,223,270	41,38,53	127,144,121	188	125	2.80593615975e-12	0.032,0.029,0.077	0.177,0.149,0.226	-0.138
ENSMUSG00000064302	Clasp1	chr1	+	118523320	118523347	118521826	118521934	118525296	118525455	29,41,26	166,170,213	4,3,11	219,187,228	152	125	4.16297575709e-12	0.126,0.166,0.091	0.015,0.013,0.038	0.106
ENSMUSG00000015222	Map2	chr1	+	66431526	66431619	66425196	66425528	66433513	66433595	191,219,227	39,61,50	123,94,90	2,6,1	218	125	4.54046593167e-12	0.737,0.673,0.722	0.972,0.9,0.981	-0.24
ENSMUSG00000040964	Arhgef10l	chr4	-	140568755	140568770	140568338	140568520	140570256	140570402	0,0,0	163,170,183	11,11,9	69,63,80	140	125	5.5302531073e-12	0.0,0.0,0.0	0.125,0.135,0.091	-0.117
ENSMUSG00000037426	Depdc5	chr5	+	32959280	32959346	32955852	32955958	32964631	32964783	175,238,200	34,61,68	125,108,91	107,88,87	191	125	6.23930292191e-12	0.771,0.719,0.658	0.433,0.445,0.406	0.288
ENSMUSG00000061751	Kalrn	chr16	-	34049829	34049922	34039878	34040009	34053559	34053664	16,27,33	34,75,67	9,8,4	102,118,109	218	125	6.28797014458e-12	0.212,0.171,0.22	0.048,0.037,0.021	0.166
ENSMUSG00000012123	Aim1l	chr4	+	134082574	134082687	134082311	134082447	134087485	134087615	42,75,37	13,11,13	138,137,162	4,1,1	238	125	8.73973116099e-12	0.629,0.782,0.599	0.948,0.986,0.988	-0.304
ENSMUSG00000022246	Rai14	chr15	-	10589258	10589345	10587837	10587924	10591586	10591615	307,629,486	38,69,39	172,136,168	57,53,46	212	125	1.17870495586e-11	0.826,0.843,0.88	0.64,0.602,0.683	0.208
ENSMUSG00000024219	Anks1	chr17	+	28058747	28058846	28058289	28058460	28059293	28062597	69,76,76	207,258,248	10,14,24	209,171,192	224	125	1.41268793538e-11	0.157,0.141,0.146	0.026,0.044,0.065	0.103
ENSMUSG00000039953	Clstn1	chr4	+	149626086	149626116	149614049	149614172	149627211	149627407	49,74,91	537,605,601	124,92,157	429,365,400	155	125	1.45365304634e-11	0.069,0.09,0.109	0.189,0.169,0.24	-0.11
ENSMUSG00000023980	Taf8	chr17	-	47490142	47490282	47488049	47489896	47493561	47493704	233,241,262	25,15,20	256,257,276	3,2,1	265	125	2.49622433834e-11	0.815,0.883,0.861	0.976,0.984,0.992	-0.131
ENSMUSG00000034101	Ctnnd1	chr2	-	84624269	84624558	84622010	84622082	84650405	84650510	613,905,763	241,359,380	592,565,575	537,485,508	414	125	2.96981447068e-11	0.434,0.432,0.377	0.25,0.26,0.255	0.159
ENSMUSG00000032624	Eml4	chr17	+	83427222	83427351	83421605	83421735	83427999	83428025	334,493,417	20,41,27	280,241,220	1,2,2	254	125	3.35546018706e-11	0.892,0.855,0.884	0.993,0.983,0.982	-0.109
ENSMUSG00000003863	Ppfia3	chr7	-	45343552	45343579	45342325	45342501	45343740	45343803	9,9,6	17,12,2	0,1,2	84,91,75	152	125	3.35546018706e-11	0.303,0.381,0.712	0.0,0.009,0.021	0.455
ENSMUSG00000025006	Sorbs1	chr19	-	40321792	40321960	40318021	40318068	40324746	40324832	11,17,9	54,47,81	78,55,33	36,36,38	293	125	3.70753378247e-11	0.08,0.134,0.045	0.48,0.395,0.27	-0.295
ENSMUSG00000028175	Depdc1a	chr3	+	159522525	159523356	159520829	159520970	159523776	159523949	95,136,129	23,47,33	88,53,62	84,52,66	956	125	4.28423007856e-11	0.351,0.274,0.338	0.12,0.118,0.109	0.205
ENSMUSG00000020385	Clk4	chr11	+	51268164	51268231	51267170	51267331	51270536	51270595	16,23,20	92,86,110	45,56,68	63,62,53	192	125	4.78624463663e-11	0.102,0.148,0.106	0.317,0.37,0.455	-0.262
ENSMUSG00000036053	Fmnl2	chr2	+	53130411	53130458	53126852	53126976	53131839	53133804	267,424,428	77,112,99	368,390,308	39,34,22	172	125	5.23423071474e-11	0.716,0.733,0.759	0.873,0.893,0.911	-0.156
ENSMUSG00000038677	Scube3	chr17	+	28158880	28158928	28157072	28157189	28160811	28160928	316,372,342	393,456,415	585,479,452	334,286,267	173	125	8.72231995061e-11	0.367,0.371,0.373	0.559,0.548,0.55	-0.182
ENSMUSG00000038902	Pogz	chr3	+	94856042	94856201	94853949	94854074	94860795	94860971	508,658,628	5,11,15	402,302,312	31,23,29	284	125	1.13363400044e-10	0.978,0.963,0.949	0.851,0.852,0.826	0.12
ENSMUSG00000033737	Fndc3c1	chrX	-	106473830	106473913	106473067	106473181	106484944	106485072	256,327,342	66,122,111	116,112,137	2,10,13	208	125	1.15593537073e-10	0.7,0.617,0.649	0.972,0.871,0.864	-0.247
ENSMUSG00000022641	Bbx	chr16	-	50210444	50210534	50209084	50209144	50220444	50220593	18,44,34	90,205,156	49,57,50	71,78,61	215	125	1.35338992328e-10	0.104,0.111,0.112	0.286,0.298,0.323	-0.193
ENSMUSG00000017421	Zfp207	chr11	+	80393083	80393176	80391834	80391992	80394285	80394531	736,1206,1022	2277,3387,3739	901,694,896	1691,1199,1288	218	125	1.62935897579e-10	0.156,0.17,0.135	0.234,0.249,0.285	-0.102
ENSMUSG00000025237	Parp6	chr9	+	59641740	59641810	59640039	59640149	59648829	59648909	17,40,33	15,27,18	6,4,5	30,29,29	195	125	1.62935897579e-10	0.421,0.487,0.54	0.114,0.081,0.1	0.384
ENSMUSG00000052512	Nav2	chr7	+	49554214	49554259	49547838	49548541	49556909	49557070	5,4,6	131,174,216	18,18,19	101,80,80	170	125	1.78989322612e-10	0.027,0.017,0.02	0.116,0.142,0.149	-0.114
ENSMUSG00000024897	Apba1	chr19	+	23932683	23932716	23917552	23917698	23933699	23933786	4,7,7	2,0,1	0,0,0	2,1,1	158	125	2.29763782199e-10	0.613,1.0,0.847	0.0,0.0,0.0	0.82
ENSMUSG00000055320	Tead1	chr7	+	112842039	112842102	112841887	112841950	112856797	112856932	106,124,107	4,4,0	83,65,68	18,19,13	188	125	2.45227530703e-10	0.946,0.954,1.0	0.754,0.695,0.777	0.225
ENSMUSG00000024381	Bin1	chr18	+	32426223	32426352	32424819	32424967	32431670	32431742	248,327,354	80,103,89	121,76,110	90,71,78	254	125	2.94588694034e-10	0.604,0.61,0.662	0.398,0.345,0.41	0.241
ENSMUSG00000059005	Hnrnpa3	chr2	+	75662844	75662925	75662660	75662756	75663570	75663714	6,7,9	1,3,3	21,15,15	154,127,144	206	125	3.64984844655e-10	0.785,0.586,0.645	0.076,0.067,0.059	0.605
ENSMUSG00000005069	Pex5	chr6	-	124404132	124404243	124403811	124403907	124404629	124404720	194,289,255	111,100,107	213,139,157	213,189,199	236	125	3.90675802819e-10	0.481,0.605,0.558	0.346,0.28,0.295	0.241
ENSMUSG00000024533	Spire1	chr18	-	67501067	67501241	67497176	67497314	67503430	67503573	36,33,29	111,148,133	108,87,82	134,116,118	299	125	5.26351607026e-10	0.119,0.085,0.084	0.252,0.239,0.225	-0.143
ENSMUSG00000022483	Col2a1	chr15	-	98000399	98000606	97999274	97999291	98004408	98004635	446,412,356	23,29,31	236,321,357	62,53,89	332	125	6.05444223588e-10	0.88,0.842,0.812	0.589,0.695,0.602	0.216
ENSMUSG00000026193	Fn1	chr1	-	71613762	71614035	71612467	71612650	71615359	71615551	458,587,499	5,4,3	801,789,851	43,38,28	398	125	7.66219104832e-10	0.966,0.979,0.981	0.854,0.867,0.905	0.1
ENSMUSG00000034940	Synrg	chr11	+	83986813	83987047	83982195	83982307	83987912	83987990	31,64,51	45,63,74	116,93,86	46,33,30	359	125	7.79119982473e-10	0.193,0.261,0.194	0.468,0.495,0.5	-0.272
ENSMUSG00000025812	Pard3	chr8	+	127410728	127410773	127409555	127409707	127415569	127415797	261,265,255	7,14,16	311,250,290	45,83,50	170	125	1.0669183301e-09	0.965,0.933,0.921	0.836,0.689,0.81	0.161
ENSMUSG00000025404	R3hdm2	chr10	+	127481692	127481794	127476519	127476698	127483975	127484218	108,129,132	346,533,502	236,188,200	361,381,322	227	125	1.18151153766e-09	0.147,0.118,0.126	0.265,0.214,0.255	-0.114
ENSMUSG00000026131	Dst	chr1	+	34303420	34303531	34302829	34303032	34306527	34306651	91,96,150	16,14,17	230,241,216	5,4,4	236	125	1.52046445064e-09	0.751,0.784,0.824	0.961,0.97,0.966	-0.179
ENSMUSG00000036053	Fmnl2	chr2	+	53130411	53130504	53126852	53126976	53131839	53133804	161,254,245	77,112,99	215,200,203	39,34,22	218	125	1.7446429522e-09	0.545,0.565,0.587	0.76,0.771,0.841	-0.225
ENSMUSG00000021843	Ktn1	chr14	+	47726470	47726554	47726225	47726309	47730339	47730423	93,177,153	503,714,683	287,269,205	593,545,510	209	125	1.91629969178e-09	0.1,0.129,0.118	0.224,0.228,0.194	-0.1
ENSMUSG00000033737	Fndc3c1	chrX	-	106473830	106473947	106473067	106473181	106484944	106485274	722,977,997	66,122,111	249,290,305	2,10,13	242	125	2.68283773238e-09	0.85,0.805,0.823	0.985,0.937,0.924	-0.123
ENSMUSG00000029086	Prom1	chr5	-	44001269	44001293	43995074	43995114	44001785	44001901	111,144,151	4,4,7	92,94,52	17,23,25	149	125	3.23219865903e-09	0.959,0.968,0.948	0.819,0.774,0.636	0.215
ENSMUSG00000039759	Thap3	chr4	-	151983634	151983736	151982638	151983352	151985668	151985861	171,237,260	12,0,5	193,178,164	22,31,24	227	125	4.54867546098e-09	0.887,1.0,0.966	0.828,0.76,0.79	0.158
ENSMUSG00000046434	Hnrnpa1	chr15	+	103242379	103242472	103242205	103242298	103243624	103243780	69,76,79	0,0,0	275,189,234	32,21,17	218	125	4.8908119096e-09	1.0,1.0,1.0	0.831,0.838,0.888	0.148
ENSMUSG00000025278	Flnb	chr14	+	7922674	7922746	7919109	7919357	7923454	7923557	101,71,71	41,47,48	96,112,138	15,17,14	197	125	5.01998622301e-09	0.61,0.489,0.484	0.802,0.807,0.862	-0.296
ENSMUSG00000022791	Tnk2	chr16	+	32678668	32678713	32677893	32677985	32679458	32680807	73,80,97	152,161,192	64,50,52	275,270,310	170	125	6.4711876213e-09	0.261,0.268,0.271	0.146,0.12,0.11	0.141
ENSMUSG00000029822	Osbpl3	chr6	-	50346010	50346103	50344873	50345030	50346327	50346431	89,158,120	4,9,4	317,257,277	80,43,58	218	125	6.66574796239e-09	0.927,0.91,0.945	0.694,0.774,0.733	0.194
ENSMUSG00000017677	Wsb1	chr11	-	79243399	79243575	79241983	79242156	79244462	79244563	111,159,166	109,146,147	216,152,157	392,287,403	301	125	6.68145330572e-09	0.297,0.311,0.319	0.186,0.18,0.139	0.141
ENSMUSG00000031708	Tecr	chr8	-	83573410	83573455	83573219	83573323	83573870	83573922	1217,1425,1298	450,529,482	1580,1136,1465	296,224,302	170	125	7.81929407716e-09	0.665,0.665,0.664	0.797,0.789,0.781	-0.124
ENSMUSG00000034681	Rnps1	chr17	+	24415040	24415162	24414674	24414734	24418037	24418218	1077,1049,1091	1005,838,1070	941,728,787	444,362,389	247	125	8.88671921644e-09	0.352,0.388,0.34	0.518,0.504,0.506	-0.149
ENSMUSG00000028402	Mpdz	chr4	-	81313499	81313598	81310156	81310319	81317593	81317704	357,459,458	52,89,58	243,240,180	99,75,79	224	125	1.04849363539e-08	0.793,0.742,0.815	0.578,0.641,0.56	0.19
ENSMUSG00000021546	Hnrnpk	chr13	-	58396187	58396259	58395573	58395687	58396826	58396899	163,255,286	78,80,115	505,403,350	78,64,52	197	125	1.05440055312e-08	0.57,0.669,0.612	0.804,0.8,0.81	-0.188
ENSMUSG00000026987	Baz2b	chr2	-	59933411	59933438	59932104	59932170	59933670	59933715	5,7,4	118,170,138	23,27,19	129,111,91	152	125	1.05702629427e-08	0.034,0.033,0.023	0.128,0.167,0.147	-0.117
ENSMUSG00000040811	Eml2	chr7	+	19201829	19201927	19201564	19201653	19202508	19202596	157,170,166	36,28,36	247,200,250	14,13,10	223	125	1.29010247018e-08	0.71,0.773,0.721	0.908,0.896,0.933	-0.178
ENSMUSG00000026131	Dst	chr1	+	34296741	34296759	34295461	34295536	34299720	34299838	8,7,11	41,37,36	46,44,30	37,35,32	143	125	1.3054131751e-08	0.146,0.142,0.211	0.521,0.524,0.45	-0.332
ENSMUSG00000043940	Wdfy3	chr5	-	101935989	101936073	101930827	101931005	101937281	101937739	120,184,177	11,13,6	93,151,107	29,36,27	209	125	1.44025864713e-08	0.867,0.894,0.946	0.657,0.715,0.703	0.211
ENSMUSG00000032478	Nme6	chr9	+	109841475	109841515	109839607	109839710	109841926	109842087	376,492,523	52,93,98	433,357,343	34,24,14	165	125	1.67105920426e-08	0.846,0.8,0.802	0.906,0.918,0.949	-0.108
ENSMUSG00000021156	Zmynd11	chr13	-	9710145	9710307	9698627	9698705	9720772	9720928	427,569,669	167,240,270	854,790,803	172,173,153	287	125	1.67171636051e-08	0.527,0.508,0.519	0.684,0.665,0.696	-0.164
ENSMUSG00000054423	Cadps	chr14	-	12457682	12457829	12454163	12454319	12465858	12466000	48,36,41	8,14,13	0,3,0	9,4,8	272	125	1.77246991986e-08	0.734,0.542,0.592	0.0,0.256,0.0	0.537
ENSMUSG00000039262	Prrc2b	chr2	+	32229262	32229344	32226944	32227036	32230610	32234522	415,523,453	220,301,285	527,441,490	576,491,546	207	125	1.91564845405e-08	0.533,0.512,0.49	0.356,0.352,0.351	0.159
ENSMUSG00000029422	Rsrc2	chr5	-	123745496	123745589	123744954	123745111	123749288	123749380	217,258,217	772,802,924	227,228,214	530,359,349	218	125	1.92899183741e-08	0.139,0.156,0.119	0.197,0.267,0.26	-0.103
ENSMUSG00000024985	Tcf7l2	chr19	+	55755013	55755082	55743072	55743197	55817763	55817865	70,70,69	119,140,137	116,110,126	76,93,96	194	125	2.03421113417e-08	0.275,0.244,0.245	0.496,0.432,0.458	-0.207
ENSMUSG00000020694	Tlk2	chr11	+	105210544	105210640	105209793	105209837	105221185	105221353	307,399,370	159,263,274	347,329,326	113,78,103	221	125	2.45149647529e-08	0.522,0.462,0.433	0.635,0.705,0.642	-0.188
ENSMUSG00000042605	Atxn2	chr5	+	121813384	121813553	121811384	121811612	121814337	121814720	457,573,495	144,232,201	368,305,311	258,233,245	294	125	2.60040146709e-08	0.574,0.512,0.511	0.378,0.358,0.351	0.17
ENSMUSG00000026566	Mpzl1	chr1	-	165604609	165604742	165592239	165593677	165608437	165608604	480,674,593	30,37,58	116,134,157	36,25,34	258	125	2.7688175546e-08	0.886,0.898,0.832	0.61,0.722,0.691	0.198
ENSMUSG00000038866	Zcchc2	chr1	+	106006014	106006086	106004136	106004176	106011701	106011814	72,137,103	20,18,33	86,78,92	4,2,1	197	125	3.06598366374e-08	0.696,0.828,0.664	0.932,0.961,0.983	-0.229
ENSMUSG00000013787	Ehmt2	chr17	+	34905609	34905711	34905341	34905456	34905909	34906058	1098,1174,1149	503,612,623	1180,880,1022	314,256,276	227	125	3.49342547102e-08	0.546,0.514,0.504	0.674,0.654,0.671	-0.145
ENSMUSG00000033793	Atp6v1h	chr1	+	5101069	5101123	5098028	5098133	5117389	5117487	301,397,366	55,119,106	402,338,387	59,24,24	179	125	3.66444968149e-08	0.793,0.7,0.707	0.826,0.908,0.918	-0.151
ENSMUSG00000038485	Socs7	chr11	+	97376996	97377098	97376436	97376541	97377935	97378066	202,259,211	219,246,225	129,104,121	263,261,243	227	125	3.93397847792e-08	0.337,0.367,0.341	0.213,0.18,0.215	0.146
ENSMUSG00000026131	Dst	chr1	+	34249803	34250130	34249478	34249638	34250609	34250694	54,79,71	4,5,12	87,109,91	0,0,0	452	125	4.07700463761e-08	0.789,0.814,0.621	1.0,1.0,1.0	-0.259
ENSMUSG00000059005	Hnrnpa3	chr2	+	75663672	75663714	75662660	75662756	75665027	75665150	13,4,13	0,0,0	23,10,15	13,7,10	167	125	4.12266327352e-08	1.0,1.0,1.0	0.57,0.517,0.529	0.461
ENSMUSG00000021241	Isca2	chr12	+	84773792	84773908	84773574	84773677	84774542	84775089	314,477,407	32,53,67	347,269,361	117,87,89	241	125	4.61860394598e-08	0.836,0.824,0.759	0.606,0.616,0.678	0.173
ENSMUSG00000041264	Uspl1	chr5	+	149185484	149185661	149184780	149184806	149188344	149188473	38,56,58	102,117,107	37,10,22	146,147,159	302	125	4.82639524619e-08	0.134,0.165,0.183	0.095,0.027,0.054	0.102
ENSMUSG00000018412	Kansl1	chr11	-	104342858	104343047	104342362	104342511	104343490	104343673	324,536,570	448,717,657	518,393,415	320,304,278	314	125	5.01235225705e-08	0.224,0.229,0.257	0.392,0.34,0.373	-0.132
ENSMUSG00000014602	Kif1a	chr1	-	93026831	93026855	93025620	93025735	93036845	93036951	6,18,8	48,57,60	0,0,1	73,47,58	149	125	5.3638576119e-08	0.095,0.209,0.101	0.0,0.0,0.014	0.13
ENSMUSG00000019302	Atp6v0a1	chr11	+	101049458	101049476	101048417	101048525	101055025	101055143	15,25,14	83,123,143	4,2,0	106,88,114	143	125	5.9373830535e-08	0.136,0.151,0.079	0.032,0.019,0.0	0.105
ENSMUSG00000022858	Tra2b	chr16	-	22258985	22259261	22254983	22255117	22265740	22265829	226,345,328	366,529,464	544,396,427	460,297,346	401	125	7.01204975762e-08	0.161,0.169,0.181	0.269,0.294,0.278	-0.11
ENSMUSG00000037989	Wnk2	chr13	-	49072501	49072795	49071990	49072040	49076136	49076664	96,130,130	17,21,25	87,86,102	55,48,50	419	125	7.01204975762e-08	0.628,0.649,0.608	0.321,0.348,0.378	0.279
ENSMUSG00000014075	Tctex1d2	chr16	+	32425240	32425310	32422819	32422953	32426857	32426921	171,303,279	32,66,87	235,166,248	19,18,12	195	125	7.21162081187e-08	0.774,0.746,0.673	0.888,0.855,0.93	-0.16
ENSMUSG00000037570	Mcrs1	chr15	-	99250462	99250582	99249875	99250014	99251861	99251961	553,631,653	90,107,98	692,635,690	44,54,44	245	125	9.72114994279e-08	0.758,0.751,0.773	0.889,0.857,0.889	-0.118
ENSMUSG00000018411	Mapt	chr11	+	104318156	104318249	104310268	104310534	104321350	104321432	3,7,16	9,23,28	24,18,16	3,2,6	218	125	1.05120405788e-07	0.16,0.149,0.247	0.821,0.838,0.605	-0.569
ENSMUSG00000033029	1700088E04Rik	chr15	-	79136306	79136489	79135636	79135765	79139237	79139300	42,62,64	7,7,9	208,237,266	4,3,2	308	125	1.11422668342e-07	0.709,0.782,0.743	0.955,0.97,0.982	-0.224
ENSMUSG00000086968	4933431E20Rik	chr3	-	107894588	107894656	107894050	107894215	107895642	107895763	0,0,1	8,18,11	9,6,6	10,6,6	193	125	1.17529312699e-07	0.0,0.0,0.056	0.368,0.393,0.393	-0.366
ENSMUSG00000040225	Prrc2c	chr1	-	162675604	162675841	162674102	162674151	162676690	162676817	257,362,338	61,93,49	179,231,204	102,112,127	362	125	1.20741814226e-07	0.593,0.573,0.704	0.377,0.416,0.357	0.24
ENSMUSG00000037519	Ppfia1	chr7	-	144488690	144488717	144485032	144485208	144489196	144489259	8,9,8	4,5,3	0,0,0	4,2,3	152	125	1.23163775929e-07	0.622,0.597,0.687	0.0,0.0,0.0	0.635
ENSMUSG00000045962	Wnk1	chr6	-	119953770	119954232	119951897	119951995	119956070	119956196	211,263,280	8,14,15	221,191,139	38,36,22	587	125	1.27285773885e-07	0.849,0.8,0.799	0.553,0.53,0.574	0.264
ENSMUSG00000030447	Cyfip1	chr7	+	55897824	55897972	55896667	55896815	55899914	55900071	29,42,33	0,0,0	11,14,7	4,4,3	273	125	1.41525653851e-07	1.0,1.0,1.0	0.557,0.616,0.517	0.437
ENSMUSG00000052512	Nav2	chr7	+	49554214	49554259	49552839	49552905	49556909	49557070	8,9,17	13,19,11	78,49,43	4,5,10	170	125	1.42849210362e-07	0.312,0.258,0.532	0.935,0.878,0.76	-0.49
ENSMUSG00000023805	Synj2	chr17	+	6036356	6036505	6035410	6035559	6037383	6037462	7,4,10	22,43,40	39,31,26	44,20,24	274	125	1.42849210362e-07	0.127,0.041,0.102	0.288,0.414,0.331	-0.254
ENSMUSG00000046434	Hnrnpa1	chr15	+	103242643	103242718	103242205	103242298	103243624	103243780	5,20,10	0,0,0	68,61,55	32,21,17	200	125	1.63914422101e-07	1.0,1.0,1.0	0.57,0.645,0.669	0.372
ENSMUSG00000036006	Fam65b	chr13	+	24696470	24696596	24695572	24695702	24701061	24701730	25,8,10	4,7,5	0,0,0	6,1,3	251	125	1.98441410607e-07	0.757,0.363,0.499	0.0,0.0,0.0	0.54
ENSMUSG00000052512	Nav2	chr7	+	49554214	49554259	49551596	49552049	49556909	49557070	5,4,5	90,68,72	16,13,20	55,35,43	170	125	2.2130154857e-07	0.039,0.041,0.049	0.176,0.215,0.255	-0.172
ENSMUSG00000037736	Limch1	chr5	+	67025304	67025373	67021891	67021997	67026071	67026112	15,20,18	115,179,141	71,77,82	206,203,255	194	125	2.2207641216e-07	0.078,0.067,0.076	0.182,0.196,0.172	-0.11
ENSMUSG00000026153	Fam135a	chr1	-	24086519	24086611	24067898	24067978	24100060	24100333	25,29,15	15,25,17	48,66,56	5,13,3	217	125	2.45397043866e-07	0.49,0.401,0.337	0.847,0.745,0.915	-0.426
ENSMUSG00000054252	Fgfr3	chr5	+	33732116	33732261	33730143	33730334	33732721	33732912	19,18,20	0,0,0	41,24,46	13,11,7	270	125	2.58416948333e-07	1.0,1.0,1.0	0.594,0.503,0.753	0.383
ENSMUSG00000037098	Rab11fip3	chr17	-	26011996	26012131	26008854	26008890	26013773	26013917	65,95,77	135,119,140	125,143,143	93,86,111	260	125	3.64553759278e-07	0.188,0.277,0.209	0.393,0.444,0.382	-0.182
ENSMUSG00000028849	Map7d1	chr4	-	126238521	126238632	126237155	126237278	126240022	126240137	271,369,355	90,83,85	170,92,191	99,100,121	236	125	4.24112867304e-07	0.615,0.702,0.689	0.476,0.328,0.455	0.249
ENSMUSG00000020532	Acaca	chr11	+	84290287	84290311	84280391	84280510	84292890	84293034	122,174,218	21,23,18	198,240,190	4,8,4	149	125	4.56143582879e-07	0.83,0.864,0.91	0.976,0.962,0.976	-0.103
ENSMUSG00000069601	Ank3	chr10	+	69993544	69993762	69989934	69992475	69994371	69994446	10,15,21	0,0,0	1,5,3	4,2,1	343	125	4.57178727369e-07	1.0,1.0,1.0	0.084,0.477,0.522	0.639
ENSMUSG00000009741	Ubp1	chr9	+	113959375	113959483	113958828	113958939	113964551	113964655	543,752,723	572,988,1083	691,551,593	461,481,398	233	125	4.84709856682e-07	0.337,0.29,0.264	0.446,0.381,0.444	-0.127
ENSMUSG00000038708	Golga4	chr9	+	118579541	118579606	118577141	118577228	118581848	118582519	155,129,116	162,152,179	68,89,87	237,220,206	190	125	5.55597881791e-07	0.386,0.358,0.299	0.159,0.21,0.217	0.152
ENSMUSG00000040612	Ildr2	chr1	+	166291415	166291472	166270498	166270618	166303501	166303615	8,3,6	3,6,4	1,2,1	0,0,0	182	125	5.55597881791e-07	0.647,0.256,0.507	1.0,1.0,1.0	-0.53
ENSMUSG00000030849	Fgfr2	chr7	-	130198418	130198563	130196177	130196374	130200982	130201173	28,46,19	0,1,4	36,23,44	27,17,28	270	125	6.16151955103e-07	1.0,0.955,0.687	0.382,0.385,0.421	0.485
ENSMUSG00000028538	St3gal3	chr4	-	118054649	118054697	118031839	118031882	118107548	118107693	79,97,102	31,67,71	125,90,114	20,16,20	173	125	7.6819067107e-07	0.648,0.511,0.509	0.819,0.803,0.805	-0.253
ENSMUSG00000066036	Ubr4	chr4	+	139441191	139441296	139440644	139440822	139442685	139442823	202,224,201	15,12,23	160,181,156	32,43,51	230	125	7.8390392529e-07	0.88,0.91,0.826	0.731,0.696,0.624	0.188
ENSMUSG00000028478	Clta	chr4	+	44030214	44030268	44025448	44025560	44031399	44031435	13,33,19	1,0,2	0,3,1	2,2,7	179	125	8.00115870538e-07	0.901,1.0,0.869	0.0,0.512,0.091	0.722
ENSMUSG00000028863	Meaf6	chr4	+	125107651	125107709	125107516	125107546	125108322	125108356	27,40,47	14,19,15	42,23,38	2,2,1	183	125	9.5100393029e-07	0.568,0.59,0.682	0.935,0.887,0.963	-0.315
ENSMUSG00000062825	Actg1	chr11	-	120347491	120347536	120346910	120347349	120347635	120347875	8,5,8	5,6,4	0,2,1	14,14,15	170	125	9.5100393029e-07	0.541,0.38,0.595	0.0,0.095,0.047	0.458
ENSMUSG00000070808	Gltscr1	chr7	-	15986912	15987089	15979350	15979986	15987478	15989440	67,104,60	38,55,50	100,126,85	19,16,20	302	125	9.98162524332e-07	0.422,0.439,0.332	0.685,0.765,0.638	-0.298
ENSMUSG00000028519	Dab1	chr4	+	104681597	104681663	104679452	104679572	104688382	104688442	30,61,65	11,15,21	23,18,22	28,29,23	191	125	1.01414409748e-06	0.641,0.727,0.669	0.35,0.289,0.385	0.338
ENSMUSG00000020300	Cpeb4	chr11	+	31918800	31918824	31908824	31908875	31920408	31920582	7,7,2	13,15,4	0,0,0	14,17,13	149	125	1.09684534759e-06	0.311,0.281,0.296	0.0,0.0,0.0	0.296
ENSMUSG00000066043	Phactr4	chr4	-	132383281	132383362	132378404	132378563	132386891	132387065	137,233,214	114,179,183	330,240,215	128,100,87	206	125	1.19890385142e-06	0.422,0.441,0.415	0.61,0.593,0.6	-0.175
ENSMUSG00000022973	Synj1	chr16	-	90971563	90971587	90969182	90969374	90973909	90974066	5,8,8	15,39,25	0,0,0	32,22,26	149	125	1.23076015371e-06	0.219,0.147,0.212	0.0,0.0,0.0	0.193
ENSMUSG00000009073	Nf2	chr11	-	4780577	4780622	4767664	4768273	4782186	4782352	359,418,457	63,79,88	449,401,412	39,34,28	170	125	1.2745202702e-06	0.807,0.796,0.792	0.894,0.897,0.915	-0.104
ENSMUSG00000042705	Commd10	chr18	+	46963659	46963770	46960415	46960506	46990478	46990589	236,312,322	34,42,35	307,222,265	8,11,12	236	125	1.31446115321e-06	0.786,0.797,0.83	0.953,0.914,0.921	-0.125
ENSMUSG00000004947	Dtx2	chr5	+	136026469	136026607	136021754	136021858	136028498	136028572	136,145,143	100,115,123	244,203,222	58,53,96	263	125	1.39314897414e-06	0.393,0.375,0.356	0.667,0.645,0.524	-0.237
ENSMUSG00000027692	Tnik	chr3	+	28625198	28625222	28623010	28623108	28630430	28630615	9,22,12	16,20,3	19,4,10	126,113,120	149	125	1.4526167262e-06	0.321,0.48,0.77	0.112,0.029,0.065	0.455
ENSMUSG00000005087	Cd44	chr2	-	102839357	102839477	102837812	102837938	102853014	102853236	14,11,19	19,30,20	21,20,14	0,2,4	245	125	1.7336284727e-06	0.273,0.158,0.326	1.0,0.836,0.641	-0.573
ENSMUSG00000052516	Robo2	chr16	-	73898911	73899184	73897015	73897207	73904382	73904556	83,101,106	43,46,48	154,102,115	160,127,124	398	125	1.79412365816e-06	0.377,0.408,0.41	0.232,0.201,0.226	0.179
ENSMUSG00000042670	Immp1l	chr2	+	105930718	105930852	105908323	105908429	105933264	105933353	26,25,32	7,14,13	77,60,61	7,1,2	259	125	1.94600549174e-06	0.642,0.463,0.543	0.841,0.967,0.936	-0.365
ENSMUSG00000023460	Rab12	chr17	-	66504988	66505178	66500348	66500448	66506032	66506093	109,134,137	131,131,140	135,109,114	270,246,259	315	125	2.31606448811e-06	0.248,0.289,0.28	0.166,0.15,0.149	0.117
ENSMUSG00000026594	Ralgps2	chr1	-	156821386	156821464	156819812	156819918	156823990	156824045	76,80,81	186,299,285	131,122,153	224,202,212	203	125	2.57708801161e-06	0.201,0.141,0.149	0.265,0.271,0.308	-0.118
ENSMUSG00000073468	Sft2d1	chr17	+	8317849	8317871	8311138	8311285	8318843	8318930	9,9,7	23,18,19	0,2,3	36,33,55	147	125	2.72012527202e-06	0.25,0.298,0.239	0.0,0.049,0.044	0.231
ENSMUSG00000087578	Ccdc142os	chr6	-	83107742	83107914	83106866	83107190	83108883	83108987	12,22,13	4,3,5	7,9,16	0,0,0	297	125	3.12373489163e-06	0.558,0.755,0.523	1.0,1.0,1.0	-0.388
ENSMUSG00000051984	Sec31b	chr19	-	44543265	44543389	44536057	44536253	44543700	44543812	6,10,11	2,0,2	2,0,0	4,3,2	249	125	3.15250783475e-06	0.601,1.0,0.734	0.201,0.0,0.0	0.711
ENSMUSG00000040687	Madd	chr2	-	91155012	91155075	91154644	91154765	91155545	91155648	11,21,21	47,75,42	4,1,2	50,46,45	188	125	3.92445595579e-06	0.135,0.157,0.25	0.051,0.014,0.029	0.149
ENSMUSG00000027936	Crtc2	chr3	+	90257116	90257218	90254295	90254558	90259385	90259492	40,68,61	28,38,41	83,83,103	18,18,19	227	125	3.92445595579e-06	0.44,0.496,0.45	0.717,0.717,0.749	-0.266
ENSMUSG00000041225	Arhgap12	chr18	-	6057516	6057591	6052861	6052923	6061846	6061972	50,90,47	112,178,219	117,91,115	131,112,116	200	125	4.12201838862e-06	0.218,0.24,0.118	0.358,0.337,0.383	-0.167
ENSMUSG00000020319	Wdpcp	chr11	+	21691769	21691903	21689567	21689682	21695113	21695305	119,170,127	0,2,4	251,201,177	22,17,16	259	125	4.27186670897e-06	1.0,0.976,0.939	0.846,0.851,0.842	0.125
ENSMUSG00000040374	Pex2	chr3	-	5562668	5562732	5560503	5561764	5563164	5563272	383,447,428	224,271,280	249,273,257	302,278,282	189	125	4.42712404819e-06	0.531,0.522,0.503	0.353,0.394,0.376	0.144
ENSMUSG00000020593	Lpin1	chr12	-	16584507	16584651	16580703	16580904	16589717	16589770	10,8,2	8,5,2	1,0,0	8,4,7	269	125	4.46540983028e-06	0.367,0.426,0.317	0.055,0.0,0.0	0.352
ENSMUSG00000029478	Ncor2	chr5	-	125019818	125020046	125018810	125018990	125022870	125022924	402,473,414	27,50,22	421,405,361	81,64,69	353	125	4.66603619733e-06	0.841,0.77,0.87	0.648,0.691,0.649	0.164
ENSMUSG00000028613	Lrp8	chr4	+	107848280	107848403	107847440	107847566	107851307	107851362	22,23,21	18,17,26	9,3,7	0,0,1	248	125	4.69729593628e-06	0.381,0.405,0.289	1.0,1.0,0.779	-0.568
ENSMUSG00000052512	Nav2	chr7	+	49552839	49552905	49551596	49552049	49556909	49557070	18,26,18	90,68,72	53,38,28	55,35,43	191	125	4.91911190118e-06	0.116,0.2,0.141	0.387,0.415,0.299	-0.215
ENSMUSG00000048200	Cracr2b	chr7	+	141465765	141465837	141465263	141465356	141466045	141466613	20,41,52	7,3,6	20,15,27	29,12,26	197	125	5.05900318531e-06	0.644,0.897,0.846	0.304,0.442,0.397	0.415
ENSMUSG00000040118	Cacna2d1	chr5	+	16341989	16342010	16340706	16340783	16342682	16342743	5,15,9	5,10,8	0,0,0	4,2,1	146	125	5.80263740562e-06	0.461,0.562,0.491	0.0,0.0,0.0	0.505
ENSMUSG00000031027	Stk33	chr7	-	109340368	109340479	109338319	109338433	109438578	109438817	10,12,12	5,7,8	3,2,4	0,0,0	236	125	6.4998125414e-06	0.514,0.476,0.443	1.0,1.0,1.0	-0.522
ENSMUSG00000030172	Erc1	chr6	-	119777987	119778071	119773733	119773901	119779476	119779632	101,68,119	38,72,84	217,168,146	30,33,29	209	125	6.69422038446e-06	0.614,0.361,0.459	0.812,0.753,0.751	-0.294
ENSMUSG00000005312	Ubqln1	chr13	-	58180821	58180905	58179552	58179668	58183181	58183324	989,1713,1539	375,567,556	782,631,750	506,370,416	209	125	6.97693109955e-06	0.612,0.644,0.623	0.48,0.505,0.519	0.125
ENSMUSG00000066735	Vkorc1l1	chr5	+	129976988	129977192	129942173	129942365	129978518	129978628	3,8,11	0,0,0	11,14,6	3,5,1	329	125	7.29199396486e-06	1.0,1.0,1.0	0.582,0.515,0.695	0.403
ENSMUSG00000063077	Kif1b	chr4	-	149220541	149220790	149214971	149215025	149222226	149222364	66,93,92	94,111,90	38,34,19	99,89,74	374	125	7.4541606251e-06	0.19,0.219,0.255	0.114,0.113,0.079	0.119
ENSMUSG00000040268	Plekha1	chr7	+	130909587	130909628	130908335	130908425	130910831	130910901	84,162,137	123,163,177	96,69,78	265,154,205	166	125	7.50740976844e-06	0.34,0.428,0.368	0.214,0.252,0.223	0.149
ENSMUSG00000020400	Tnip1	chr11	-	54956020	54956178	54940710	54940882	54962832	54962917	28,31,16	0,0,0	38,27,31	9,4,3	283	125	7.85835432212e-06	1.0,1.0,1.0	0.651,0.749,0.82	0.26
ENSMUSG00000042323	Pbrm1	chr14	+	31110414	31110579	31107108	31107310	31113848	31114004	450,544,576	154,213,220	385,337,384	246,234,253	290	125	8.15593379765e-06	0.557,0.524,0.53	0.403,0.383,0.395	0.143
ENSMUSG00000025221	Kcnip2	chr19	-	45797090	45797186	45795579	45795704	45815730	45816061	0,0,0	1,4,1	8,4,7	2,6,5	221	125	8.15593379765e-06	0.0,0.0,0.0	0.693,0.274,0.442	-0.47
ENSMUSG00000041757	Plekha6	chr1	+	133286246	133286396	133285246	133285386	133287469	133287599	41,54,50	20,19,28	30,18,23	37,37,41	275	125	8.24351700267e-06	0.482,0.564,0.448	0.269,0.181,0.203	0.28
ENSMUSG00000068394	Cep152	chr2	-	125571668	125571833	125569554	125569651	125576713	125576855	247,303,277	42,54,49	119,138,152	5,6,11	290	125	8.31906359188e-06	0.717,0.707,0.709	0.911,0.908,0.856	-0.181
ENSMUSG00000039361	Picalm	chr7	+	90182218	90182368	90177499	90177603	90189149	90189257	1194,1766,1724	276,380,378	1160,885,1031	429,349,363	275	125	8.60102463369e-06	0.663,0.679,0.675	0.551,0.535,0.564	0.122
ENSMUSG00000021254	Gpatch2l	chr12	+	86267143	86267183	86265181	86265249	86288799	86291414	6,15,20	0,0,0	16,13,15	7,4,3	165	125	8.6014707711e-06	1.0,1.0,1.0	0.634,0.711,0.791	0.288
ENSMUSG00000034684	Sema3f	chr9	-	107691355	107691448	107689685	107689779	107692167	107692287	245,191,225	102,108,123	418,435,533	491,380,448	218	125	9.17836730368e-06	0.579,0.503,0.512	0.328,0.396,0.406	0.155
ENSMUSG00000039219	Arid4b	chr13	+	14169918	14170179	14164766	14164942	14181219	14181304	395,463,412	7,17,12	438,401,334	42,24,33	386	125	1.04581243015e-05	0.948,0.898,0.917	0.772,0.844,0.766	0.127
ENSMUSG00000075415	Fnbp1	chr2	-	31052984	31053080	31044881	31044896	31054023	31054218	4,3,3	2,2,3	21,15,22	0,0,0	221	125	1.11413167543e-05	0.531,0.459,0.361	1.0,1.0,1.0	-0.55
ENSMUSG00000048251	Bcl11b	chr12	-	107965671	107965887	107910402	107917414	108003085	108003602	32,28,30	0,0,0	59,46,42	4,8,6	341	125	1.18157064421e-05	1.0,1.0,1.0	0.844,0.678,0.72	0.253
ENSMUSG00000029798	Herc6	chr6	+	57607041	57607178	57604072	57604200	57607633	57607707	21,43,17	0,3,3	4,1,1	3,2,6	262	125	1.4465423811e-05	1.0,0.872,0.73	0.389,0.193,0.074	0.649
ENSMUSG00000078937	Cpt1b	chr15	-	89422124	89422209	89421344	89421540	89422288	89422396	10,15,6	1,5,5	13,8,17	0,0,0	210	125	1.52689512385e-05	0.856,0.641,0.417	1.0,1.0,1.0	-0.362
ENSMUSG00000028519	Dab1	chr4	+	104732069	104732180	104731624	104731752	104741512	104744844	313,414,405	22,31,36	208,179,183	39,34,38	236	125	1.61337823242e-05	0.883,0.876,0.856	0.739,0.736,0.718	0.141
ENSMUSG00000039985	Fam60a	chr6	-	148941887	148942022	148933001	148933148	148946291	148946356	11,69,44	10,21,19	10,10,11	29,35,18	260	125	1.71543779917e-05	0.346,0.612,0.527	0.142,0.121,0.227	0.332
ENSMUSG00000030605	Mfge8	chr7	-	79143277	79143388	79142868	79143050	79145246	79145378	429,537,525	326,340,406	691,715,701	324,232,307	236	125	1.78470125408e-05	0.411,0.456,0.406	0.53,0.62,0.547	-0.141
ENSMUSG00000038696	Mapkap1	chr2	+	34432002	34432330	34407182	34407254	34444257	34444406	158,170,203	19,22,28	261,278,242	12,8,11	453	125	1.92433641874e-05	0.696,0.681,0.667	0.857,0.906,0.859	-0.193
ENSMUSG00000050786	Ccdc126	chr6	+	49339262	49339332	49333922	49334297	49339825	49341578	6,2,10	15,27,18	5,0,0	79,55,76	195	125	1.99717009203e-05	0.204,0.045,0.263	0.039,0.0,0.0	0.158
ENSMUSG00000032745	Gpbp1	chr13	-	111447895	111447955	111440631	111440816	111448932	111448999	644,1104,1203	203,381,401	788,666,614	469,330,349	185	125	2.28023203716e-05	0.682,0.662,0.67	0.532,0.577,0.543	0.121
ENSMUSG00000024462	Gabbr1	chr17	+	37067213	37067364	37064659	37064737	37067775	37067908	38,42,53	37,51,42	19,3,32	68,52,56	276	125	2.28023203716e-05	0.317,0.272,0.364	0.112,0.025,0.206	0.203
ENSMUSG00000003534	Ddr1	chr17	-	35686480	35686591	35685305	35685550	35687144	35687310	783,949,1177	308,351,441	1733,1417,1644	421,296,392	236	125	2.28731119815e-05	0.574,0.589,0.586	0.686,0.717,0.69	-0.115
ENSMUSG00000040407	Akap9	chr5	+	4001404	4001758	3992045	3992138	4005409	4005513	151,201,177	0,1,0	153,163,120	4,10,4	479	125	2.30993483003e-05	1.0,0.981,1.0	0.909,0.81,0.887	0.125
ENSMUSG00000085201	Nr6a1os	chr2	+	38838268	38838408	38823340	38823569	38852214	38852370	6,6,3	0,0,0	24,8,14	5,4,2	265	125	2.31847426034e-05	1.0,1.0,1.0	0.694,0.485,0.768	0.351
ENSMUSG00000039116	Adgrg6	chr10	-	14456137	14456221	14450578	14450664	14458079	14458148	1,3,6	7,1,9	10,2,4	0,0,1	209	125	2.5008921738e-05	0.079,0.642,0.285	1.0,1.0,0.705	-0.566
ENSMUSG00000024163	Mapk8ip3	chr17	-	24920471	24920495	24918087	24918139	24923815	24923907	35,63,82	1,9,3	54,48,55	16,22,17	149	125	2.62087330686e-05	0.967,0.854,0.958	0.739,0.647,0.731	0.221
ENSMUSG00000039205	Ciz1	chr2	+	32365802	32365874	32364218	32364334	32367302	32367532	320,444,426	52,51,81	294,305,281	15,23,19	197	125	3.08231905412e-05	0.796,0.847,0.769	0.926,0.894,0.904	-0.104
ENSMUSG00000026113	Inpp4a	chr1	+	37374274	37374289	37372310	37372419	37377577	37377761	1,0,2	29,26,27	6,4,6	18,6,9	140	125	3.13124551437e-05	0.03,0.0,0.062	0.229,0.373,0.373	-0.294
ENSMUSG00000037997	Parp11	chr6	+	127470701	127470830	127453674	127453822	127474235	127474311	32,34,38	50,36,77	49,60,48	24,6,16	254	125	3.39294551429e-05	0.24,0.317,0.195	0.501,0.831,0.596	-0.392
ENSMUSG00000034902	Pip5k1c	chr10	+	81317325	81317403	81314991	81315118	81317765	81318020	308,333,291	302,349,423	98,72,99	209,232,172	203	125	3.40501809509e-05	0.386,0.37,0.298	0.224,0.16,0.262	0.136
ENSMUSG00000029283	Cdc7	chr5	+	106974600	106974696	106973776	106974020	106975484	106975660	419,562,483	83,103,91	252,197,208	88,92,68	221	125	3.48781907061e-05	0.741,0.755,0.75	0.618,0.548,0.634	0.149
ENSMUSG00000020189	Osbpl8	chr10	+	111224671	111224708	111204734	111204840	111233552	111233690	206,271,224	7,21,11	193,209,141	36,31,20	162	125	3.69347356576e-05	0.958,0.909,0.94	0.805,0.839,0.845	0.106
ENSMUSG00000003778	Brd8	chr18	-	34610409	34610628	34609804	34609949	34611131	34611268	657,972,921	210,177,179	480,465,505	214,217,238	344	125	3.78063228687e-05	0.532,0.666,0.652	0.449,0.438,0.435	0.176
ENSMUSG00000030527	Crtc3	chr7	-	80616464	80616565	80609896	80609932	80618593	80618656	47,68,64	7,7,7	89,87,58	2,0,1	226	125	3.83061074842e-05	0.788,0.843,0.835	0.961,1.0,0.97	-0.155
ENSMUSG00000055717	Slain1	chr14	+	103684233	103684383	103656932	103657072	103685668	103685818	170,264,262	109,160,147	82,40,76	82,75,99	275	125	3.84294978318e-05	0.415,0.429,0.448	0.312,0.195,0.259	0.175
ENSMUSG00000032624	Eml4	chr17	+	83428215	83428248	83427999	83428025	83440030	83440154	110,143,119	189,276,236	153,128,132	139,135,135	158	125	3.87345344996e-05	0.315,0.291,0.285	0.465,0.429,0.436	-0.146
ENSMUSG00000042302	Ehbp1	chr11	-	22151787	22151892	22151066	22151189	22169034	22169174	13,19,29	28,79,95	10,3,8	96,90,76	230	125	4.09956036827e-05	0.201,0.116,0.142	0.054,0.018,0.054	0.111
ENSMUSG00000021012	Zc3h14	chr12	+	98780047	98780280	98774244	98774319	98783581	98783702	367,631,632	197,297,259	753,664,659	228,164,179	358	125	4.13258271284e-05	0.394,0.426,0.46	0.536,0.586,0.562	-0.135
ENSMUSG00000032860	P2ry2	chr7	-	101003563	101003754	100996567	100999100	101011711	101011998	4,6,4	0,0,0	25,22,13	3,6,2	316	125	4.48824783524e-05	1.0,1.0,1.0	0.767,0.592,0.72	0.307
ENSMUSG00000021271	Zfp839	chr12	+	110860795	110861023	110854999	110855872	110863963	110864056	12,15,11	46,51,39	43,28,26	39,40,26	353	125	4.57205734638e-05	0.085,0.094,0.091	0.281,0.199,0.262	-0.157
ENSMUSG00000021359	Tfap2a	chr13	-	40725128	40725180	40721268	40721387	40733669	40733823	2,5,1	0,0,0	10,16,17	6,7,3	177	125	4.64794921863e-05	1.0,1.0,1.0	0.541,0.617,0.8	0.347
ENSMUSG00000005069	Pex5	chr6	-	124404132	124404222	124403811	124403907	124404629	124404720	51,82,90	111,100,107	65,55,58	213,189,199	215	125	4.64794921863e-05	0.211,0.323,0.328	0.151,0.145,0.145	0.14
ENSMUSG00000040415	Dtx3	chr10	-	127192608	127193357	127190377	127191039	127193729	127193803	238,274,298	10,4,14	446,408,497	6,0,1	874	125	5.04316441166e-05	0.773,0.907,0.753	0.914,1.0,0.986	-0.156
ENSMUSG00000040297	Suco	chr1	-	161845559	161845580	161845302	161845358	161847204	161847310	72,59,73	110,127,130	206,235,201	230,186,157	146	125	5.09113369071e-05	0.359,0.285,0.325	0.434,0.52,0.523	-0.169
ENSMUSG00000073664	Nbeal1	chr1	+	60280030	60280138	60279698	60279800	60281246	60281342	4,6,12	9,31,17	0,1,2	28,28,24	233	125	5.65261184275e-05	0.193,0.094,0.275	0.0,0.019,0.043	0.167
ENSMUSG00000063663	Brwd3	chrX	-	108749282	108749441	108742567	108743770	108750230	108750328	172,259,229	7,10,12	291,225,263	28,34,38	284	125	5.69808578146e-05	0.915,0.919,0.894	0.821,0.744,0.753	0.137
ENSMUSG00000008305	Tle1	chr4	-	72158212	72158417	72145309	72145420	72169121	72169196	572,583,747	25,37,57	223,176,198	29,23,44	330	125	5.7252671031e-05	0.897,0.856,0.832	0.744,0.743,0.63	0.156
ENSMUSG00000047213	Ythdf3	chr3	+	16203186	16203219	16189477	16189563	16203825	16205424	55,62,70	185,239,265	134,106,104	258,221,172	158	125	5.7252671031e-05	0.19,0.17,0.173	0.291,0.275,0.324	-0.119
ENSMUSG00000000732	Icosl	chr10	+	78071737	78072091	78071160	78071279	78073706	78074000	53,54,48	1,10,5	25,23,30	0,0,0	479	125	6.03387657168e-05	0.933,0.585,0.715	1.0,1.0,1.0	-0.256
ENSMUSG00000025377	Enthd2	chr11	-	120095821	120095871	120095533	120095609	120096580	120096674	22,31,30	6,5,6	30,22,21	0,1,0	175	125	6.1381291575e-05	0.724,0.816,0.781	1.0,0.94,1.0	-0.206
ENSMUSG00000040785	Ttc3	chr16	+	94409683	94409729	94403313	94403368	94415948	94416009	43,40,61	119,141,158	62,87,67	100,102,88	171	125	6.26196587768e-05	0.209,0.172,0.22	0.312,0.384,0.358	-0.151
ENSMUSG00000068250	Amn1	chr6	-	149183393	149183538	149170832	149171050	149188235	149188685	68,55,48	3,12,2	117,86,116	0,2,0	270	125	6.26196587768e-05	0.913,0.68,0.917	1.0,0.952,1.0	-0.147
ENSMUSG00000040139	9430038I01Rik	chr7	-	137376954	137377117	137376136	137376351	137387370	137387433	19,34,20	124,153,164	32,22,28	73,40,67	288	125	6.65462408516e-05	0.062,0.088,0.05	0.16,0.193,0.154	-0.102
ENSMUSG00000035365	Parpbp	chr10	-	88146495	88146648	88143939	88144095	88146851	88146933	34,40,41	11,19,12	44,47,39	2,5,1	278	125	6.78954255919e-05	0.582,0.486,0.606	0.908,0.809,0.946	-0.33
ENSMUSG00000024044	Epb41l3	chr17	+	69287611	69287728	69287256	69287337	69288850	69289985	296,396,388	177,258,203	720,651,634	236,233,228	242	125	6.79783628645e-05	0.463,0.442,0.497	0.612,0.591,0.59	-0.13
ENSMUSG00000086968	4933431E20Rik	chr3	-	107894050	107894992	107892863	107893507	107895642	107895692	67,76,80	0,0,0	81,70,64	5,7,0	1067	125	7.0323999431e-05	1.0,1.0,1.0	0.655,0.539,1.0	0.269
ENSMUSG00000028556	Dock7	chr4	-	98953865	98953880	98946628	98946754	98955315	98955447	32,46,30	14,13,21	36,40,40	2,5,2	140	125	7.64193298622e-05	0.671,0.76,0.561	0.941,0.877,0.947	-0.258
ENSMUSG00000063406	Tmed5	chr5	-	108125900	108126084	108121626	108124759	108130017	108130115	277,353,369	27,30,39	577,503,620	18,30,18	309	125	7.91008923408e-05	0.806,0.826,0.793	0.928,0.872,0.933	-0.103
ENSMUSG00000032855	Pkd1	chr17	+	24587178	24587292	24586461	24586588	24587399	24587449	56,89,63	2,5,5	64,57,62	12,15,23	239	125	8.57396352351e-05	0.936,0.903,0.868	0.736,0.665,0.585	0.24
ENSMUSG00000074698	Csnk2a1	chr2	+	152257940	152257991	152257377	152257479	152258675	152258735	25,51,21	0,0,2	26,21,17	4,5,7	176	125	8.57496010621e-05	1.0,1.0,0.882	0.822,0.749,0.633	0.226
ENSMUSG00000029086	Prom1	chr5	-	44000776	44000845	43995074	43995114	44001785	44001901	126,130,154	4,4,7	173,134,178	17,23,25	194	125	8.86810643985e-05	0.953,0.954,0.934	0.868,0.79,0.821	0.121
ENSMUSG00000040407	Akap9	chr5	+	4003560	4003782	3992045	3992138	4005409	4005513	42,47,58	0,1,0	67,95,37	4,10,4	347	125	9.36945583755e-05	1.0,0.944,1.0	0.858,0.774,0.769	0.181
ENSMUSG00000035365	Parpbp	chr10	-	88146495	88146578	88143939	88144095	88146851	88146878	25,29,30	11,19,12	27,41,26	2,5,1	208	125	9.36945583755e-05	0.577,0.478,0.6	0.89,0.831,0.94	-0.335
ENSMUSG00000023051	Tarbp2	chr15	+	102520474	102520577	102519121	102519291	102521120	102521213	144,240,160	59,141,102	227,172,210	57,47,51	228	125	9.78888320308e-05	0.572,0.483,0.462	0.686,0.667,0.693	-0.176
ENSMUSG00000019978	Epb41l2	chr10	+	25493566	25493629	25488950	25489093	25495444	25495591	4,9,19	9,19,24	20,20,14	7,5,1	188	125	9.99497936909e-05	0.228,0.24,0.345	0.655,0.727,0.903	-0.491
ENSMUSG00000027806	Tsc22d2	chr3	+	58428227	58428299	58417483	58417613	58459330	58459382	32,47,49	148,204,154	72,86,100	180,148,136	197	125	0.000104630575307	0.121,0.128,0.168	0.202,0.269,0.318	-0.124
ENSMUSG00000062232	Rapgef2	chr3	-	79082623	79082647	79081061	79081285	79083198	79083322	61,73,48	3,1,5	83,60,72	22,11,17	149	125	0.000104630575307	0.945,0.984,0.89	0.76,0.821,0.78	0.153
ENSMUSG00000059119	Nap1l4	chr7	-	143518849	143518885	143513578	143514637	143520383	143520440	284,389,412	236,329,330	305,285,310	470,375,391	161	125	0.000104885389589	0.483,0.479,0.492	0.335,0.371,0.381	0.122
ENSMUSG00000085642	3110053B16Rik	chr12	-	20915747	20915791	20914758	20914841	20920841	20921262	30,37,49	38,69,51	54,65,89	31,35,33	169	125	0.000110400649462	0.369,0.284,0.415	0.563,0.579,0.666	-0.247
ENSMUSG00000028399	Ptprd	chr4	-	76095519	76095546	76091421	76091539	76099411	76099605	53,26,44	101,133,121	68,71,73	77,88,76	152	125	0.000111754700166	0.301,0.138,0.23	0.421,0.399,0.441	-0.197
ENSMUSG00000026792	Lrsam1	chr2	-	32935167	32935248	32933814	32933910	32936435	32936510	87,89,71	0,0,1	106,68,86	8,6,5	206	125	0.000112734165146	1.0,1.0,0.977	0.889,0.873,0.913	0.101
ENSMUSG00000036617	Etl4	chr2	+	20801541	20801661	20798615	20798783	20807901	20808024	192,243,266	42,57,44	336,284,260	28,22,30	245	125	0.000118033829815	0.7,0.685,0.755	0.86,0.868,0.816	-0.135
ENSMUSG00000054405	Dnajc8	chr4	+	132544009	132544122	132541781	132541838	132546636	132546708	12,14,8	3,1,5	10,3,6	0,0,0	238	125	0.000118875554501	0.678,0.88,0.457	1.0,1.0,1.0	-0.328
ENSMUSG00000029104	Htt	chr5	+	34790266	34790387	34782741	34782825	34794104	34794164	49,46,54	3,10,5	65,58,54	0,2,0	246	125	0.00012190280205	0.892,0.7,0.846	1.0,0.936,1.0	-0.166
ENSMUSG00000042323	Pbrm1	chr14	+	31110414	31110579	31107108	31107310	31117012	31117083	278,374,396	14,14,20	239,206,241	28,26,29	290	125	0.000122061792854	0.895,0.92,0.895	0.786,0.774,0.782	0.123
ENSMUSG00000038371	Sbf2	chr7	-	110341289	110341364	110339889	110340074	110348854	110348995	162,218,245	146,186,191	92,87,94	159,133,132	200	125	0.000131120835681	0.41,0.423,0.445	0.266,0.29,0.308	0.138
ENSMUSG00000031012	Cask	chrX	-	13550946	13550982	13549164	13549361	13552372	13552441	138,258,243	183,244,224	76,60,58	175,100,121	161	125	0.000131242322574	0.369,0.451,0.457	0.252,0.318,0.271	0.145
ENSMUSG00000026153	Fam135a	chr1	-	24049129	24049207	24046357	24046407	24053182	24053336	119,192,182	29,17,30	249,210,190	12,8,11	203	125	0.000132766055136	0.716,0.874,0.789	0.927,0.942,0.914	-0.135
ENSMUSG00000033287	Kctd17	chr15	+	78436900	78436994	78435584	78435710	78437157	78437579	150,116,171	47,104,79	104,93,96	13,8,19	219	125	0.000136807947671	0.646,0.389,0.553	0.82,0.869,0.743	-0.281
ENSMUSG00000037470	Uggt1	chr1	-	36176775	36176799	36176232	36176327	36177517	36177616	132,180,219	23,46,27	171,169,163	67,98,55	149	125	0.000159285978389	0.828,0.767,0.872	0.682,0.591,0.713	0.16
ENSMUSG00000110218	TINCR	chr17	-	56552687	56552996	56551413	56551989	56553448	56553562	7,12,14	0,0,0	57,63,54	6,10,3	434	125	0.000161619247101	1.0,1.0,1.0	0.732,0.645,0.838	0.262
ENSMUSG00000041264	Uspl1	chr5	+	149187707	149187834	149184666	149184806	149188344	149188473	111,142,158	102,117,107	112,96,93	146,147,159	252	125	0.000169694979646	0.351,0.376,0.423	0.276,0.245,0.225	0.135
ENSMUSG00000029478	Ncor2	chr5	-	125019818	125020046	125018810	125018990	125023500	125023646	173,175,188	1,4,0	169,144,144	14,4,9	353	125	0.000172116364834	0.984,0.939,1.0	0.81,0.927,0.85	0.112
ENSMUSG00000033768	Nrxn2	chr19	+	6463823	6463847	6454978	6455280	6472257	6472419	9,0,8	5,2,0	0,0,0	1,4,2	149	125	0.000183621356789	0.602,0.0,1.0	0.0,0.0,0.0	0.534
ENSMUSG00000033632	AW554918	chr18	+	25339713	25340384	25289938	25290066	25419966	25420075	55,79,81	1,4,5	56,86,62	0,0,0	796	125	0.000187707128904	0.896,0.756,0.718	1.0,1.0,1.0	-0.21
ENSMUSG00000030846	Tial1	chr7	-	128447038	128447107	128446730	128446798	128448120	128448208	3,6,8	12,33,38	25,20,24	33,25,27	194	125	0.000188579421562	0.139,0.105,0.119	0.328,0.34,0.364	-0.223
ENSMUSG00000024457	Trim26	chr17	+	36837496	36837572	36837183	36837264	36850655	36851128	50,71,53	17,10,30	128,102,136	9,4,11	201	125	0.000190996915569	0.647,0.815,0.524	0.898,0.941,0.885	-0.246
ENSMUSG00000022565	Plec	chr15	-	76178518	76181899	76170973	76178385	76182909	76183008	43,63,49	9,2,12	134,150,169	3,0,1	3506	125	0.000193984451623	0.146,0.529,0.127	0.614,1.0,0.858	-0.557
ENSMUSG00000029428	Stx2	chr5	-	128987717	128987842	128986154	128986430	128988801	128989158	103,146,219	2,8,2	127,109,127	21,10,10	250	125	0.000197492390293	0.963,0.901,0.982	0.751,0.845,0.864	0.129
ENSMUSG00000031098	Syt8	chr7	+	142439659	142439765	142439353	142439521	142439850	142439984	0,1,0	3,2,3	5,3,10	0,3,5	231	125	0.000201706344117	0.0,0.213,0.0	1.0,0.351,0.52	-0.553
ENSMUSG00000020400	Tnip1	chr11	-	54940710	54940882	54939597	54939735	54962832	54962912	24,35,37	0,0,0	58,42,39	2,5,6	297	125	0.000204096407385	1.0,1.0,1.0	0.924,0.78,0.732	0.188
ENSMUSG00000049690	Nckap5	chr1	-	125940162	125940237	125914959	125915021	125981382	125981697	2,4,2	0,0,0	17,24,24	10,3,4	200	125	0.000205501930372	1.0,1.0,1.0	0.515,0.833,0.789	0.288
ENSMUSG00000051674	Dcun1d4	chr5	+	73502631	73502768	73492846	73493076	73510885	73510956	3,8,4	10,8,12	25,30,38	13,5,2	262	125	0.000205626508966	0.125,0.323,0.137	0.478,0.741,0.901	-0.512
ENSMUSG00000018537	Pcgf2	chr11	-	97699205	97699300	97693415	97693568	97699535	97699581	95,131,97	110,112,80	56,44,67	109,106,103	220	125	0.000208912458555	0.329,0.399,0.408	0.226,0.191,0.27	0.15
ENSMUSG00000036617	Etl4	chr2	+	20805584	20805662	20801541	20801661	20807901	20808190	48,91,63	45,46,82	128,134,90	38,37,23	203	125	0.000210333019884	0.396,0.549,0.321	0.675,0.69,0.707	-0.269
ENSMUSG00000022150	Dab2	chr15	+	6429295	6429949	6424634	6424697	6430953	6431107	103,177,142	1,2,0	271,236,250	10,11,12	779	125	0.000217789225783	0.943,0.934,1.0	0.813,0.775,0.77	0.173
ENSMUSG00000037736	Limch1	chr5	+	66993142	66993178	66974409	66974662	66997119	66997246	35,38,54	89,107,106	124,96,79	118,118,105	161	125	0.000219500867428	0.234,0.216,0.283	0.449,0.387,0.369	-0.157
ENSMUSG00000061306	Slc38a10	chr11	-	120147720	120147838	120141599	120141645	120150979	120151312	300,236,306	38,57,26	719,631,692	39,36,36	243	125	0.000220738252423	0.802,0.68,0.858	0.905,0.9,0.908	-0.124
ENSMUSG00000086968	4933431E20Rik	chr3	-	107894860	107894992	107894588	107894656	107895642	107895800	20,14,37	0,0,1	14,23,15	6,2,3	257	125	0.000228734532793	1.0,1.0,0.947	0.532,0.848,0.709	0.286
ENSMUSG00000008140	Emc10	chr7	-	44491162	44491249	44490110	44490970	44491954	44492048	265,242,258	145,177,172	248,204,264	232,244,310	212	125	0.000237311160165	0.519,0.446,0.469	0.387,0.33,0.334	0.128
ENSMUSG00000021254	Gpatch2l	chr12	+	86281448	86281543	86265181	86265249	86288799	86291414	42,60,39	0,0,0	46,65,51	7,4,3	220	125	0.000256839783979	1.0,1.0,1.0	0.789,0.902,0.906	0.134
ENSMUSG00000041229	Phf8	chrX	+	151572365	151572668	151570341	151570431	151573412	151573516	130,147,156	35,38,45	146,118,104	82,77,50	428	125	0.000269803652476	0.52,0.53,0.503	0.342,0.309,0.378	0.175
ENSMUSG00000063179	Pstk	chr7	+	131373535	131373830	131371140	131371389	131374064	131374263	248,283,269	142,120,163	331,296,404	98,96,82	420	125	0.000276460499262	0.342,0.412,0.329	0.501,0.479,0.595	-0.164
ENSMUSG00000027438	Napb	chr2	-	148707158	148707205	148706945	148707023	148709316	148709433	15,10,8	5,3,6	2,0,3	9,4,9	172	125	0.000279304941639	0.686,0.708,0.492	0.139,0.0,0.195	0.517
ENSMUSG00000027244	Atg13	chr2	-	91686500	91686541	91685150	91685249	91688640	91688781	48,54,44	9,4,3	101,82,84	3,0,0	166	125	0.000280617452209	0.801,0.91,0.917	0.962,1.0,1.0	-0.111
ENSMUSG00000020319	Wdpcp	chr11	+	21691834	21691903	21689567	21689682	21695113	21697568	33,35,33	0,2,4	66,58,55	22,17,16	194	125	0.000280617452209	1.0,0.919,0.842	0.659,0.687,0.689	0.242
ENSMUSG00000024180	Tmem8	chr17	+	26120538	26120685	26120283	26120462	26121539	26121656	90,102,110	0,0,2	4,8,11	4,0,5	272	125	0.000287672605398	1.0,1.0,0.962	0.315,1.0,0.503	0.381
ENSMUSG00000048497	Mmgt2	chr11	+	62660163	62660369	62648816	62648856	62664669	62664789	24,30,26	44,54,32	21,7,9	67,56,54	331	125	0.000298654580485	0.171,0.173,0.235	0.106,0.045,0.059	0.123
ENSMUSG00000032278	Paqr5	chr9	-	61972625	61972831	61968780	61968907	61988992	61989138	1,1,4	0,0,0	43,35,33	7,3,7	331	125	0.00030479827158	1.0,1.0,1.0	0.699,0.815,0.64	0.282
ENSMUSG00000040407	Akap9	chr5	+	3954396	3954450	3951689	3951734	3954791	3954962	75,92,70	17,27,23	133,138,106	11,17,9	179	125	0.000314051396667	0.755,0.704,0.68	0.894,0.85,0.892	-0.166
ENSMUSG00000004980	Hnrnpa2b1	chr6	-	51461919	51462055	51461123	51461433	51463410	51463493	456,598,538	172,241,263	790,662,668	500,464,457	261	125	0.000322071516709	0.559,0.543,0.495	0.431,0.406,0.412	0.116
ENSMUSG00000038005	Hpf1	chr8	+	60893700	60893860	60890444	60890536	60905547	60905720	107,107,109	15,18,15	211,176,184	3,12,10	285	125	0.000322569490415	0.758,0.723,0.761	0.969,0.865,0.89	-0.161
ENSMUSG00000004677	Myo9b	chr8	+	71338906	71339020	71334315	71334394	71342761	71342884	0,21,7	5,2,6	10,4,7	1,0,0	239	125	0.000332379477687	0.0,0.846,0.379	0.839,1.0,1.0	-0.538
ENSMUSG00000003282	Plag1	chr4	-	3912419	3912511	3908905	3909002	3915620	3915725	6,16,9	36,34,39	33,34,20	39,33,20	217	125	0.00033738878952	0.088,0.213,0.117	0.328,0.372,0.365	-0.216
ENSMUSG00000038369	Ncoa6	chr2	-	155405474	155408450	155402671	155402740	155411524	155411646	589,857,837	42,68,50	569,554,517	9,17,16	3101	125	0.000346191147157	0.361,0.337,0.403	0.718,0.568,0.566	-0.25
ENSMUSG00000013523	Bcas1	chr2	-	170384188	170384326	170378722	170378929	170387162	170387207	11,10,1	1,0,0	31,27,15	11,9,4	263	125	0.000348388938113	0.839,1.0,1.0	0.573,0.588,0.641	0.346
ENSMUSG00000041886	Macc1	chr12	+	119445613	119447652	119443409	119443524	119450244	119450433	145,215,183	0,1,0	291,267,286	4,7,4	2164	125	0.000357473935845	1.0,0.925,1.0	0.808,0.688,0.805	0.208
ENSMUSG00000038812	Trmt112	chr19	+	6910362	6910464	6909953	6910262	6910583	6910673	14,22,33	0,4,6	43,31,40	0,0,0	227	125	0.000361411946698	1.0,0.752,0.752	1.0,1.0,1.0	-0.165
ENSMUSG00000037989	Wnk2	chr13	-	49044373	49044418	49042627	49042866	49050483	49050582	72,43,70	4,5,11	81,62,66	1,2,0	170	125	0.000362914112404	0.93,0.863,0.824	0.983,0.958,1.0	-0.108
ENSMUSG00000034681	Rnps1	chr17	+	24415040	24415162	24414674	24414734	24418456	24418612	252,201,248	211,200,267	355,283,282	217,156,159	247	125	0.000371019353109	0.377,0.337,0.32	0.453,0.479,0.473	-0.124
ENSMUSG00000028252	Ccnc	chr4	+	21746655	21746774	21743246	21743314	21759424	21759922	13,8,9	2,6,7	8,5,9	0,1,0	244	125	0.000381456004498	0.769,0.406,0.397	1.0,0.719,1.0	-0.382
ENSMUSG00000032702	Kank1	chr19	+	25409085	25411764	25378410	25378530	25422143	25422341	392,517,506	3,0,0	552,502,617	6,7,10	2804	125	0.000383354869458	0.853,1.0,1.0	0.804,0.762,0.733	0.185
ENSMUSG00000068747	Sort1	chr3	+	108355471	108355570	108354132	108354241	108356230	108356337	441,584,611	220,378,281	250,167,232	216,192,183	224	125	0.000384824236155	0.528,0.463,0.548	0.392,0.327,0.414	0.135
ENSMUSG00000015702	Anxa9	chr3	-	95297236	95297359	95296095	95296852	95300152	95300211	21,10,32	0,6,4	186,131,145	0,0,1	248	125	0.000391549425486	1.0,0.457,0.801	1.0,1.0,0.987	-0.243
ENSMUSG00000029208	Guf1	chr5	+	69563082	69563222	69561653	69561857	69564523	69564647	229,335,281	35,47,36	263,221,195	59,69,66	265	125	0.000402056105377	0.755,0.771,0.786	0.678,0.602,0.582	0.15
ENSMUSG00000048200	Cracr2b	chr7	+	141465518	141465685	141465263	141465356	141466045	141466613	61,51,49	7,3,6	54,43,71	29,12,26	292	125	0.000405307057732	0.789,0.879,0.778	0.444,0.605,0.539	0.286
ENSMUSG00000038319	Kcnh2	chr5	-	24321244	24321422	24319588	24320149	24321635	24321822	148,234,211	21,25,22	23,19,15	0,1,0	303	125	0.000406670190278	0.744,0.794,0.798	1.0,0.887,1.0	-0.184
ENSMUSG00000037536	Fbxo34	chr14	+	47526204	47526314	47504985	47505132	47529174	47531962	79,110,155	1,0,0	98,64,69	2,5,7	235	125	0.000435515519125	0.977,1.0,1.0	0.963,0.872,0.84	0.101
ENSMUSG00000031365	Zfp275	chrX	+	73351268	73351360	73342620	73342751	73351808	73351923	23,22,16	6,8,6	31,20,16	2,1,0	217	125	0.000444708021538	0.688,0.613,0.606	0.899,0.92,1.0	-0.304
ENSMUSG00000000740	Rpl13	chr8	+	123102844	123102986	123102650	123102762	123103182	123103641	78,67,72	2,8,3	90,130,153	0,0,1	267	125	0.000446606641348	0.948,0.797,0.918	1.0,1.0,0.986	-0.108
ENSMUSG00000084843	B230312C02Rik	chr2	-	180382629	180383052	180382106	180382266	180383277	180383379	3,0,2	2,2,0	3,2,11	0,0,0	548	125	0.000450783814923	0.255,0.0,1.0	1.0,1.0,1.0	-0.582
ENSMUSG00000028137	Celf3	chr3	+	94489470	94490460	94488138	94488670	94491132	94492182	130,131,164	3,4,11	5,16,5	0,0,0	1115	125	0.000450783814923	0.829,0.786,0.626	1.0,1.0,1.0	-0.253
ENSMUSG00000026623	Lpgat1	chr1	+	191718428	191718597	191717833	191718205	191719353	191719398	13,19,17	77,63,85	32,39,31	38,73,66	294	125	0.000450856521385	0.067,0.114,0.078	0.264,0.185,0.166	-0.119
ENSMUSG00000090210	Itga10	chr3	+	96657426	96657511	96656933	96657023	96657653	96657767	5,15,18	0,1,1	6,7,8	2,3,6	210	125	0.000451999429985	1.0,0.899,0.915	0.641,0.581,0.442	0.383
ENSMUSG00000043015	Nemp2	chr1	+	52640828	52641060	52637364	52637480	52645260	52645486	44,51,46	0,0,0	51,28,49	2,5,3	357	125	0.000469719650135	1.0,1.0,1.0	0.899,0.662,0.851	0.196
ENSMUSG00000041997	Tlk1	chr2	-	70731813	70732066	70725479	70725577	70742053	70742242	2,8,8	0,0,0	9,22,10	3,2,2	378	125	0.000470821152081	1.0,1.0,1.0	0.498,0.784,0.623	0.365
ENSMUSG00000029686	Cul1	chr6	+	47497220	47497388	47453903	47454029	47508225	47508388	9,20,30	2,6,1	12,9,2	0,0,0	293	125	0.000480661797891	0.658,0.587,0.928	1.0,1.0,1.0	-0.276
ENSMUSG00000018736	Ndel1	chr11	-	68826169	68826204	68822109	68822665	68829914	68830066	40,72,59	81,111,115	110,121,115	124,82,90	160	125	0.000483440348163	0.278,0.336,0.286	0.409,0.535,0.5	-0.181
ENSMUSG00000030309	Caprin2	chr6	-	148868988	148869645	148865829	148865952	148870612	148870656	93,155,128	49,78,75	100,83,106	25,23,21	782	125	0.000491006738404	0.233,0.241,0.214	0.39,0.366,0.447	-0.172
ENSMUSG00000029330	Cds1	chr5	+	101812494	101812563	101806547	101806621	101814399	101814552	36,66,52	2,0,1	121,95,98	15,11,8	194	125	0.000503155707395	0.921,1.0,0.971	0.839,0.848,0.888	0.106
ENSMUSG00000106864	Gtf3c2	chr5	-	31173382	31173511	31172781	31173061	31173767	31174089	651,753,687	551,643,759	635,425,594	394,271,325	254	125	0.000503299737746	0.368,0.366,0.308	0.442,0.436,0.474	-0.103
ENSMUSG00000029267	Mtf2	chr5	+	108069161	108069363	108065715	108065965	108080824	108081023	154,229,264	175,245,291	209,218,233	162,136,125	327	125	0.000507195108487	0.252,0.263,0.257	0.33,0.38,0.416	-0.118
ENSMUSG00000029478	Ncor2	chr5	-	125019959	125020046	125018810	125018990	125022870	125022924	184,237,190	27,50,22	236,228,184	81,64,69	212	125	0.00052008950634	0.801,0.736,0.836	0.632,0.677,0.611	0.151
ENSMUSG00000003363	Pld3	chr7	-	27549009	27549093	27542743	27542904	27552997	27553218	3,5,2	6,6,9	0,0,0	5,4,12	209	125	0.000527175388227	0.23,0.333,0.117	0.0,0.0,0.0	0.227
ENSMUSG00000033697	Arhgap39	chr15	-	76730363	76730456	76727402	76727476	76734876	76735438	188,277,251	57,80,64	291,317,263	53,28,39	218	125	0.000538542033925	0.654,0.665,0.692	0.759,0.867,0.795	-0.137
ENSMUSG00000021268	Meg3	chr12	+	109549290	109549371	109546429	109546542	109549478	109549552	230,215,185	21,45,27	48,64,63	4,1,1	206	125	0.00053888317626	0.869,0.744,0.806	0.879,0.975,0.975	-0.137
ENSMUSG00000039648	Kyat1	chr2	-	30197956	30198159	30194053	30194112	30205632	30205801	17,21,30	40,52,57	74,54,67	61,58,63	328	125	0.000549963734402	0.139,0.133,0.167	0.316,0.262,0.288	-0.142
ENSMUSG00000029810	Tmem176b	chr6	-	48840360	48840453	48838171	48838365	48841347	48841370	54,77,80	0,1,0	42,52,37	4,4,4	218	125	0.000567008941627	1.0,0.978,1.0	0.858,0.882,0.841	0.132
ENSMUSG00000015968	Cacna1d	chr14	-	30048970	30049120	30047207	30047371	30051369	30051734	8,14,8	2,3,4	8,20,6	0,1,0	275	125	0.000570114865218	0.645,0.68,0.476	1.0,0.901,1.0	-0.367
ENSMUSG00000036555	Iqce	chr5	-	140675077	140675248	140674336	140674360	140677415	140677506	93,128,148	16,20,27	118,90,100	7,5,4	296	125	0.000578297506837	0.711,0.73,0.698	0.877,0.884,0.913	-0.178
ENSMUSG00000027288	Zfp106	chr2	-	120539294	120539492	120531594	120532222	120545842	120545904	351,351,347	65,57,65	225,225,212	71,93,61	323	125	0.000579142383358	0.676,0.704,0.674	0.551,0.484,0.574	0.148
ENSMUSG00000039738	Slx4	chr16	-	3984990	3987176	3981584	3981687	3987914	3988081	114,151,154	8,5,1	123,98,92	0,0,1	2311	125	0.000598223988759	0.435,0.62,0.893	1.0,1.0,0.833	-0.295
ENSMUSG00000014602	Kif1a	chr1	-	93034545	93034572	93025620	93025735	93036845	93036951	9,17,21	48,57,60	5,7,1	73,47,58	152	125	0.000604648241615	0.134,0.197,0.223	0.053,0.109,0.014	0.126
ENSMUSG00000092232	Gm20521	chr14	+	54884373	54884813	54883796	54883884	54894847	54894962	92,82,83	0,2,9	150,146,184	0,0,0	565	125	0.000621748286623	1.0,0.901,0.671	1.0,1.0,1.0	-0.143
ENSMUSG00000026504	Sdccag8	chr1	+	176824751	176824904	176814659	176815055	176831056	176831182	59,64,41	2,17,7	54,47,50	0,0,3	278	125	0.000621748286623	0.93,0.629,0.725	1.0,1.0,0.882	-0.199
ENSMUSG00000064302	Clasp1	chr1	+	118541674	118541698	118539265	118539369	118543101	118543346	120,132,164	143,154,190	81,95,100	198,182,192	149	125	0.000642121809245	0.413,0.418,0.42	0.256,0.305,0.304	0.129
ENSMUSG00000026866	Kynu	chr2	+	43628952	43629051	43604141	43604288	43631545	43631619	4,15,4	1,4,2	6,2,9	0,0,0	224	125	0.000644155284759	0.691,0.677,0.527	1.0,1.0,1.0	-0.368
ENSMUSG00000060126	Tpt1	chr14	+	75847243	75847360	75846202	75846393	75848098	75848297	38,87,99	0,0,0	79,53,74	4,2,7	242	125	0.000644155284759	1.0,1.0,1.0	0.911,0.932,0.845	0.104
ENSMUSG00000024220	Zfp523	chr17	+	28201350	28201440	28201007	28201133	28202434	28202478	7,19,22	0,5,4	18,15,15	0,0,0	215	125	0.000653526394084	1.0,0.688,0.762	1.0,1.0,1.0	-0.183
ENSMUSG00000049606	Zfp644	chr5	-	106695642	106695699	106666784	106666845	106695797	106696166	3,4,13	1,0,0	11,11,7	5,7,2	182	125	0.000702908582263	0.673,1.0,1.0	0.602,0.519,0.706	0.282
ENSMUSG00000038248	Sobp	chr10	-	43020981	43022918	43002499	43004414	43074592	43074688	192,286,291	5,10,0	10,17,18	0,0,0	2062	125	0.000702908582263	0.7,0.634,1.0	1.0,1.0,1.0	-0.222
ENSMUSG00000050312	Nsun3	chr16	-	62776287	62776631	62770657	62770812	62785787	62785897	32,47,21	0,0,0	66,53,74	4,5,2	469	125	0.000711735171204	1.0,1.0,1.0	0.815,0.739,0.908	0.179
ENSMUSG00000032036	Kirrel3	chr9	+	35025110	35025146	35023453	35023652	35028331	35028439	1,0,0	2,2,2	11,8,4	6,4,7	161	125	0.000726196704293	0.28,0.0,0.0	0.587,0.608,0.307	-0.407
ENSMUSG00000040728	Esrp1	chr4	-	11344111	11344262	11331932	11333473	11359737	11359956	49,34,45	8,10,5	110,121,110	6,1,4	276	125	0.000728999891995	0.735,0.606,0.803	0.893,0.982,0.926	-0.219
ENSMUSG00000022185	Acin1	chr14	-	54653213	54653278	54651716	54651858	54653534	54653682	293,398,321	173,176,186	240,191,172	196,156,202	190	125	0.000756153236451	0.527,0.598,0.532	0.446,0.446,0.359	0.135
ENSMUSG00000059119	Nap1l4	chr7	-	143524160	143524280	143520383	143520440	143527165	143527311	11,12,2	2,6,0	5,7,15	0,0,0	245	125	0.000756473730212	0.737,0.505,1.0	1.0,1.0,1.0	-0.253
ENSMUSG00000050312	Nsun3	chr16	-	62776287	62776383	62770657	62770812	62785787	62785897	34,39,19	0,0,0	40,29,40	4,5,2	221	125	0.000759663169363	1.0,1.0,1.0	0.85,0.766,0.919	0.155
ENSMUSG00000041658	Rragb	chrX	+	153148451	153148535	153143975	153144075	153150361	153150428	647,949,958	34,68,107	150,66,119	27,17,19	209	125	0.000762088550169	0.919,0.893,0.843	0.769,0.699,0.789	0.133
ENSMUSG00000023805	Synj2	chr17	+	6029699	6029834	6028418	6028586	6032696	6032809	10,14,9	26,49,25	51,33,28	45,35,37	260	125	0.000771281107318	0.156,0.121,0.148	0.353,0.312,0.267	-0.169
ENSMUSG00000032462	Pik3cb	chr9	-	99101174	99101400	99094439	99094663	99105530	99105717	83,113,111	1,3,0	221,227,207	18,10,13	351	125	0.000771281107318	0.967,0.931,1.0	0.814,0.89,0.85	0.115
ENSMUSG00000028906	Epb41	chr4	-	131962923	131962986	131957642	131957819	131967787	131967975	755,1196,1148	253,390,443	517,540,422	285,257,257	188	125	0.000771281107318	0.665,0.671,0.633	0.547,0.583,0.522	0.106
ENSMUSG00000048440	Cyp4f16	chr17	+	32540270	32540415	32536997	32537196	32542876	32543004	36,46,38	0,0,1	48,43,43	5,2,6	270	125	0.000771281107318	1.0,1.0,0.946	0.816,0.909,0.768	0.151
ENSMUSG00000038535	Zfp280d	chr9	+	72351524	72351570	72338747	72338864	72360285	72360341	14,19,33	9,5,16	58,59,42	5,4,5	171	125	0.000785345640649	0.532,0.735,0.601	0.895,0.915,0.86	-0.267
ENSMUSG00000030172	Erc1	chr6	-	119777978	119778071	119773733	119773901	119779476	119779632	56,38,73	38,72,84	87,79,64	30,33,29	218	125	0.000802280880548	0.458,0.232,0.333	0.624,0.579,0.559	-0.246
ENSMUSG00000059142	Zfp945	chr17	-	22861731	22861852	22861505	22861561	22865246	22865336	28,27,45	87,102,78	72,52,65	83,78,60	246	125	0.000818980615343	0.141,0.119,0.227	0.306,0.253,0.355	-0.142
ENSMUSG00000062328	Rpl17	chr18	+	75001349	75001390	75001190	75001243	75001665	75001800	72,95,98	80,81,127	94,53,78	175,141,154	166	125	0.000819604534427	0.404,0.469,0.368	0.288,0.221,0.276	0.152
ENSMUSG00000023942	Slc29a1	chr17	-	45593331	45593432	45592178	45592261	45595481	45595543	63,85,90	0,3,2	33,39,29	5,4,7	226	125	0.000827399092215	1.0,0.94,0.961	0.785,0.844,0.696	0.192
ENSMUSG00000020728	Cep112	chr11	+	108432755	108432862	108425276	108425351	108434125	108434239	10,4,1	8,10,10	0,1,0	20,5,7	232	125	0.000828052892328	0.402,0.177,0.051	0.0,0.097,0.0	0.178
ENSMUSG00000052144	Ppp4r2	chr6	+	100865073	100865217	100864678	100864753	100865787	100866083	49,73,62	56,84,67	111,71,68	61,34,40	269	125	0.000836910242978	0.289,0.288,0.301	0.458,0.492,0.441	-0.171
ENSMUSG00000025261	Huwe1	chrX	+	151859454	151859688	151857807	151857913	151860166	151860268	700,677,575	82,113,99	486,569,438	126,142,115	359	125	0.000853711511192	0.748,0.676,0.669	0.573,0.583,0.57	0.122
ENSMUSG00000023805	Synj2	chr17	+	6029683	6029834	6028418	6028586	6032696	6032809	4,6,6	26,49,25	28,18,19	45,35,37	276	125	0.000875262560318	0.065,0.053,0.098	0.22,0.189,0.189	-0.127
ENSMUSG00000020598	Nrcam	chr12	+	44545378	44545435	44544724	44544895	44547231	44547343	100,113,113	10,9,11	41,22,24	1,0,0	182	125	0.000875262560318	0.873,0.896,0.876	0.966,1.0,1.0	-0.107
ENSMUSG00000028158	Mttp	chr3	-	138138901	138138996	138125057	138125245	138143171	138143388	11,23,19	1,0,0	22,16,26	4,1,8	220	125	0.000885560033888	0.862,1.0,1.0	0.758,0.901,0.649	0.185
ENSMUSG00000076432	Ywhaq	chr12	-	21391716	21391799	21390331	21391415	21396281	21396445	7,6,7	8,14,23	21,30,49	16,11,16	208	125	0.000925943862456	0.345,0.205,0.155	0.441,0.621,0.648	-0.335
ENSMUSG00000020608	Smc6	chr12	+	11273993	11274111	11271728	11271871	11279604	11279741	280,322,351	37,54,45	359,383,332	28,32,14	243	125	0.000943697613575	0.796,0.754,0.8	0.868,0.86,0.924	-0.101
ENSMUSG00000008489	Elavl2	chr4	-	91254140	91254179	91250768	91253567	91260760	91260986	36,52,73	61,109,130	2,1,9	28,27,26	164	125	0.000945925895629	0.31,0.267,0.3	0.052,0.027,0.209	0.196
ENSMUSG00000049225	Pdp1	chr4	-	11965613	11965648	11959806	11962233	11966301	11966427	24,38,29	10,21,15	22,21,11	28,32,27	160	125	0.000948809114202	0.652,0.586,0.602	0.38,0.339,0.241	0.293
ENSMUSG00000003534	Ddr1	chr17	-	35703923	35704139	35693787	35693917	35704530	35704599	116,151,173	17,17,14	49,47,33	19,14,10	341	125	0.000953388658967	0.714,0.765,0.819	0.486,0.552,0.547	0.238
ENSMUSG00000038005	Hpf1	chr8	+	60893700	60893860	60890444	60890536	60900083	60900234	104,107,111	23,52,28	210,176,183	19,27,15	285	125	0.000985247886254	0.665,0.474,0.635	0.829,0.741,0.843	-0.213
ENSMUSG00000086968	4933431E20Rik	chr3	-	107894050	107894228	107892894	107893507	107895642	107896213	68,85,62	0,0,0	88,57,62	5,7,0	303	125	0.000992703060618	1.0,1.0,1.0	0.879,0.771,1.0	0.117
ENSMUSG00000086968	4933431E20Rik	chr3	-	107894050	107894208	107893472	107893507	107895642	107895800	48,63,43	0,0,0	70,51,55	5,7,0	283	125	0.00104075261825	1.0,1.0,1.0	0.861,0.763,1.0	0.125
ENSMUSG00000009418	Nav1	chr1	-	135584554	135585355	135537196	135537299	135602544	135602648	55,78,48	0,3,6	8,21,12	0,0,0	926	125	0.00104659363697	1.0,0.778,0.519	1.0,1.0,1.0	-0.234
ENSMUSG00000020166	Cnot2	chr10	-	116537220	116537278	116507040	116507188	116549032	116549175	11,27,17	31,59,41	36,21,34	29,23,19	183	125	0.00107757800421	0.195,0.238,0.221	0.459,0.384,0.55	-0.246
ENSMUSG00000032278	Paqr5	chr9	-	61968780	61968907	61963727	61963824	61988992	61989138	2,1,1	0,0,0	46,28,38	6,3,7	252	125	0.00107839622319	1.0,1.0,1.0	0.792,0.822,0.729	0.219
ENSMUSG00000107011	Gm42906	chr5	-	151073300	151073364	151063545	151063656	151092746	151092828	10,17,17	0,0,0	16,23,20	4,3,2	189	125	0.00108119237814	1.0,1.0,1.0	0.726,0.835,0.869	0.19
ENSMUSG00000086968	4933431E20Rik	chr3	-	107894050	107894215	107893502	107893507	107895642	107895798	56,81,54	0,0,0	80,57,60	5,7,0	290	125	0.00108119237814	1.0,1.0,1.0	0.873,0.778,1.0	0.116
ENSMUSG00000026504	Sdccag8	chr1	+	176828869	176828983	176814659	176815055	176831056	176831182	91,100,97	2,17,7	70,64,71	0,0,3	239	125	0.00110963784931	0.96,0.755,0.879	1.0,1.0,0.925	-0.11
ENSMUSG00000071350	Setdb2	chr14	-	59426488	59426554	59423387	59423484	59431142	59431268	83,86,115	10,27,9	70,101,109	3,1,6	191	125	0.0011553148987	0.845,0.676,0.893	0.939,0.985,0.922	-0.144
ENSMUSG00000018411	Mapt	chr11	+	104305312	104305409	104302360	104302410	104306625	104306734	3,1,1	21,29,39	3,4,7	6,12,8	222	125	0.0011696782426	0.074,0.019,0.014	0.22,0.158,0.33	-0.2
ENSMUSG00000029022	Miip	chr4	-	147863027	147863136	147862437	147862949	147865188	147865270	169,223,218	30,30,27	197,137,202	54,47,54	234	125	0.0011696782426	0.751,0.799,0.812	0.661,0.609,0.666	0.142
ENSMUSG00000044712	Slc38a6	chr12	+	73293698	73293799	73292159	73292233	73310144	73310197	39,81,51	16,15,50	23,22,16	55,32,37	226	125	0.00117698170348	0.574,0.749,0.361	0.188,0.275,0.193	0.343
ENSMUSG00000037536	Fbxo34	chr14	+	47507264	47507446	47504985	47505132	47529174	47531900	5,3,4	1,0,0	10,10,5	2,5,7	307	125	0.00117992133823	0.671,1.0,1.0	0.671,0.449,0.225	0.442
ENSMUSG00000036435	Exoc1	chr5	+	76557818	76557863	76554099	76554205	76559003	76559167	99,149,125	22,24,20	163,124,133	65,59,40	170	125	0.00118255909676	0.768,0.82,0.821	0.648,0.607,0.71	0.148
ENSMUSG00000041700	Lhfpl1	chrX	-	145326838	145326937	145290358	145291327	145340727	145341333	20,10,10	1,0,0	37,42,26	6,7,4	224	125	0.00118291265099	0.918,1.0,1.0	0.775,0.77,0.784	0.196
ENSMUSG00000049225	Pdp1	chr4	-	11965613	11965648	11959806	11962233	11965883	11965927	18,26,28	0,0,0	19,22,13	1,5,3	160	125	0.00118543721433	1.0,1.0,1.0	0.937,0.775,0.772	0.172
ENSMUSG00000021733	Slc4a7	chr14	+	14762347	14762522	14760234	14760341	14765576	14765710	202,273,247	75,56,59	199,218,218	25,25,25	300	125	0.00119400881664	0.529,0.67,0.636	0.768,0.784,0.784	-0.167
ENSMUSG00000030876	Mettl9	chr7	+	121052086	121052296	121034444	121034975	121076129	121076835	13,20,15	6,2,3	8,11,15	0,1,0	335	125	0.00120024392141	0.447,0.789,0.651	1.0,0.804,1.0	-0.306
ENSMUSG00000038095	Sbno1	chr5	-	124413184	124413289	124410069	124410379	124414398	124414527	59,97,106	43,60,66	111,90,83	35,29,23	230	125	0.00120607567625	0.427,0.468,0.466	0.633,0.628,0.662	-0.187
ENSMUSG00000072591	5930412G12Rik	chr5	-	128584163	128584296	128579177	128579285	128585271	128585406	20,14,16	26,30,13	137,118,127	67,58,53	258	125	0.00122650856911	0.272,0.184,0.374	0.498,0.496,0.537	-0.234
ENSMUSG00000058897	Col25a1	chr3	+	130559861	130559885	130552883	130552961	130560818	130560863	7,8,2	2,4,1	8,10,6	0,0,0	149	125	0.0012712101306	0.746,0.627,0.627	1.0,1.0,1.0	-0.333
ENSMUSG00000034255	Arhgap27	chr11	-	103339024	103339108	103338687	103338755	103339454	103339719	34,34,33	0,0,0	58,54,54	3,3,7	209	125	0.00128237289793	1.0,1.0,1.0	0.92,0.915,0.822	0.114
ENSMUSG00000008450	Nutf2	chr8	+	105876353	105876425	105875533	105875658	105876509	105876521	61,69,55	4,10,7	70,65,72	1,2,1	197	125	0.00129120636701	0.906,0.814,0.833	0.978,0.954,0.979	-0.119
ENSMUSG00000029534	St7	chr6	+	17921988	17922124	17906407	17906510	17930765	17930858	80,118,148	14,6,14	158,176,171	3,5,4	261	125	0.00130589951409	0.732,0.904,0.835	0.962,0.944,0.953	-0.129
ENSMUSG00000036817	Sun1	chr5	+	139229752	139229944	139226705	139226885	139230772	139230838	260,306,382	88,110,84	364,335,325	59,42,57	317	125	0.00130813914966	0.538,0.523,0.642	0.709,0.759,0.692	-0.152
ENSMUSG00000044024	Rell2	chr18	+	37957088	37957155	37956928	37956994	37957588	37957774	26,33,16	3,1,7	15,6,8	0,0,0	192	125	0.00130860479307	0.849,0.956,0.598	1.0,1.0,1.0	-0.199
ENSMUSG00000051166	Eml5	chr12	-	98802283	98802457	98800902	98801111	98805466	98805487	73,84,115	3,11,2	37,30,35	0,0,0	299	125	0.00133100767724	0.91,0.761,0.96	1.0,1.0,1.0	-0.123
ENSMUSG00000059005	Hnrnpa3	chr2	+	75663570	75663714	75662660	75662756	75665027	75665150	21,16,22	0,0,0	181,143,170	13,7,10	269	125	0.00133362766332	1.0,1.0,1.0	0.866,0.905,0.888	0.114
ENSMUSG00000006638	Abhd1	chr5	+	30952884	30953045	30950088	30950248	30953342	30953402	19,16,13	4,7,3	21,25,33	1,0,2	286	125	0.00134845733449	0.675,0.5,0.654	0.902,1.0,0.878	-0.317
ENSMUSG00000042510	AA986860	chr1	+	130737501	130737687	130731975	130732223	130741002	130741183	1,4,1	0,0,0	14,14,17	0,7,2	311	125	0.00138091035286	1.0,1.0,1.0	1.0,0.446,0.774	0.26
ENSMUSG00000107429	Gm44206	chr6	+	115841004	115841091	115837197	115837309	115842348	115842525	5,11,9	1,6,4	4,5,8	1,0,0	212	125	0.0013832078407	0.747,0.519,0.57	0.702,1.0,1.0	-0.289
ENSMUSG00000079481	Nhsl2	chrX	+	102076161	102076293	102071323	102071479	102077481	102079797	20,12,24	4,1,3	16,14,12	0,0,0	257	125	0.00140842246474	0.709,0.854,0.796	1.0,1.0,1.0	-0.214
ENSMUSG00000060073	Psma3	chr12	+	70986862	70986935	70978732	70978815	70988423	70988489	2,6,1	6,3,0	16,6,10	0,1,0	198	125	0.00152486439379	0.174,0.558,1.0	1.0,0.791,1.0	-0.353
ENSMUSG00000034164	Emid1	chr11	-	5109543	5109634	5106264	5106969	5116879	5116924	25,26,24	60,42,41	45,49,46	26,16,44	216	125	0.00159234612343	0.194,0.264,0.253	0.5,0.639,0.377	-0.268
ENSMUSG00000040123	Zmym5	chr14	-	56810739	56810859	56804414	56804863	56811591	56811716	60,84,96	23,24,24	56,59,48	46,39,29	245	125	0.00163001144064	0.571,0.641,0.671	0.383,0.436,0.458	0.202
ENSMUSG00000029470	P2rx4	chr5	+	122724593	122724674	122719129	122719226	122724989	122725131	12,18,16	2,2,4	22,11,16	0,0,0	206	125	0.0016409499574	0.785,0.845,0.708	1.0,1.0,1.0	-0.221
ENSMUSG00000042589	Cux2	chr5	-	121924804	121924915	121921313	121921361	122043769	122043844	57,57,74	6,7,9	35,28,29	2,0,0	236	125	0.00165945846201	0.834,0.812,0.813	0.903,1.0,1.0	-0.148
ENSMUSG00000027282	Mtch2	chr2	+	90852839	90852866	90849597	90849704	90853050	90853113	143,228,205	51,53,63	305,192,241	32,40,36	152	125	0.00165945846201	0.698,0.78,0.728	0.887,0.798,0.846	-0.108
ENSMUSG00000057766	Ankrd29	chr18	-	12295878	12295989	12290716	12290815	12305610	12305638	2,2,5	0,3,4	7,13,7	0,0,1	236	125	0.00169940039602	1.0,0.261,0.398	1.0,1.0,0.788	-0.376
ENSMUSG00000028041	Adam15	chr3	-	89340862	89340937	89340054	89340179	89341507	89341577	10,24,41	14,18,23	10,16,15	45,37,34	200	125	0.00171504847736	0.309,0.455,0.527	0.122,0.213,0.216	0.247
ENSMUSG00000022841	Ap2m1	chr16	+	20540807	20540813	20540332	20540415	20540974	20541110	9,23,16	4,14,1	9,15,15	38,22,25	131	125	0.00171504847736	0.682,0.611,0.939	0.184,0.394,0.364	0.43
ENSMUSG00000021816	Ppp3cb	chr14	-	20503246	20503276	20499867	20501662	20508623	20508721	347,493,495	83,93,164	359,346,360	183,127,146	155	125	0.00177509919024	0.771,0.81,0.709	0.613,0.687,0.665	0.108
ENSMUSG00000020817	Rabep1	chr11	+	70884764	70884968	70844974	70845008	70893568	70894121	6,4,12	0,0,0	1,4,6	0,4,2	329	125	0.00178838000178	1.0,1.0,1.0	1.0,0.275,0.533	0.397
ENSMUSG00000028158	Mttp	chr3	-	138133999	138134135	138125057	138125245	138143171	138143388	61,37,41	1,0,0	52,56,54	4,1,8	261	125	0.00179216546007	0.967,1.0,1.0	0.862,0.964,0.764	0.126
ENSMUSG00000090290	Tarbp1	chr8	-	126470018	126470088	126467033	126467182	126471301	126471399	33,51,43	3,0,8	53,40,53	0,0,0	195	125	0.0018215205015	0.876,1.0,0.775	1.0,1.0,1.0	-0.116
ENSMUSG00000024055	Cyp4f13	chr17	-	32932412	32932540	32930540	32930662	32932628	32932682	8,6,14	0,0,0	48,20,41	4,2,5	253	125	0.00183723150941	1.0,1.0,1.0	0.856,0.832,0.802	0.17
ENSMUSG00000057363	Uxs1	chr1	-	43790463	43790550	43780064	43780169	43797244	43797305	7,21,18	14,20,21	30,30,29	10,12,4	212	125	0.00187471599669	0.228,0.382,0.336	0.639,0.596,0.81	-0.366
ENSMUSG00000034757	Tmub2	chr11	+	102285663	102285718	102284930	102285088	102287307	102287871	71,117,100	106,86,133	199,153,215	127,71,100	180	125	0.00191158347166	0.317,0.486,0.343	0.521,0.599,0.599	-0.191
ENSMUSG00000028863	Meaf6	chr4	+	125107516	125107546	125102838	125103031	125107651	125107709	4,8,10	33,29,51	2,1,1	44,41,30	155	125	0.00191719455785	0.089,0.182,0.137	0.035,0.019,0.026	0.109
ENSMUSG00000030465	Psd3	chr8	-	67906258	67906296	67903647	67904175	67908485	67908566	6,1,5	1,0,0	8,3,5	6,1,2	163	125	0.00193186846037	0.821,1.0,1.0	0.506,0.697,0.657	0.32
ENSMUSG00000057363	Uxs1	chr1	-	43790463	43790644	43780064	43780169	43797244	43797305	14,44,22	14,20,21	47,50,53	10,12,4	306	125	0.00194670338705	0.29,0.473,0.3	0.658,0.63,0.844	-0.356
ENSMUSG00000039929	Urb1	chr16	-	90776124	90776304	90774048	90774901	90777353	90777572	124,135,101	19,15,13	73,64,71	3,3,1	305	125	0.00195274003457	0.728,0.787,0.761	0.909,0.897,0.967	-0.166
ENSMUSG00000032839	Trpc1	chr9	-	95743196	95743351	95736819	95736921	95749667	95750358	45,30,58	4,2,5	19,12,22	0,0,0	280	125	0.00196494361076	0.834,0.87,0.838	1.0,1.0,1.0	-0.153
ENSMUSG00000030495	Slc7a10	chr7	+	35199539	35199689	35199224	35199321	35200275	35200453	13,6,5	0,0,0	101,59,84	2,10,9	275	125	0.00198430989694	1.0,1.0,1.0	0.958,0.728,0.809	0.168
ENSMUSG00000029569	Tmem168	chr6	-	13606923	13607084	13605934	13605959	13607829	13608044	5,1,3	1,0,0	7,3,9	4,2,1	286	125	0.00198430989694	0.686,1.0,1.0	0.433,0.396,0.797	0.353
ENSMUSG00000017686	Rhot1	chr11	+	80255861	80255957	80254659	80254862	80257513	80257636	65,64,79	16,10,15	78,62,73	30,35,41	221	125	0.00199423798999	0.697,0.784,0.749	0.595,0.5,0.502	0.211
ENSMUSG00000042439	Zfp532	chr18	+	65651559	65651722	65646892	65647003	65682894	65683007	10,17,14	0,0,1	10,20,9	4,2,1	288	125	0.00201937521895	1.0,1.0,0.859	0.52,0.813,0.796	0.243
ENSMUSG00000034321	Exosc1	chr19	-	41926531	41926565	41925188	41925239	41931355	41931430	72,147,142	0,9,8	77,38,73	15,12,7	159	125	0.00202816902717	1.0,0.928,0.933	0.801,0.713,0.891	0.152
ENSMUSG00000031993	Snx19	chr9	+	30462230	30462415	30440095	30440225	30463219	30463307	117,200,187	4,20,16	267,184,182	40,36,44	310	125	0.00209151112423	0.922,0.801,0.825	0.729,0.673,0.625	0.174
ENSMUSG00000001518	Itfg2	chr6	-	128416256	128416298	128414144	128414284	128424717	128424869	4,8,5	2,2,0	2,1,1	3,2,7	167	125	0.00220328174643	0.6,0.75,1.0	0.333,0.272,0.097	0.549
ENSMUSG00000050875	A730017C20Rik	chr18	+	59066909	59066989	59062510	59062562	59072192	59072417	52,63,49	21,26,13	122,134,85	94,104,78	205	125	0.00222761319978	0.602,0.596,0.697	0.442,0.44,0.399	0.205
ENSMUSG00000040785	Ttc3	chr16	+	94387336	94387390	94385335	94385423	94388264	94388385	217,251,326	47,39,38	356,308,279	100,87,85	179	125	0.00224222688199	0.763,0.818,0.857	0.713,0.712,0.696	0.106
ENSMUSG00000048440	Cyp4f16	chr17	+	32542737	32542791	32536994	32537196	32542876	32543004	15,16,33	0,0,1	35,31,32	5,2,6	179	125	0.00225171648123	1.0,1.0,0.958	0.83,0.915,0.788	0.142
ENSMUSG00000028755	Cda	chr4	-	138351183	138351295	138343506	138343564	138367789	138367992	55,40,59	2,5,9	1,5,7	0,0,0	237	125	0.00225171648123	0.936,0.808,0.776	1.0,1.0,1.0	-0.16
ENSMUSG00000032839	Trpc1	chr9	-	95743196	95743351	95732006	95732209	95749667	95750358	38,55,47	9,6,18	25,19,29	1,2,0	280	125	0.00225707712407	0.653,0.804,0.538	0.918,0.809,1.0	-0.244
ENSMUSG00000000631	Myo18a	chr11	+	77822662	77822674	77821041	77821186	77823275	77823446	22,22,29	32,40,40	12,13,6	58,46,29	137	125	0.0022631970151	0.385,0.334,0.398	0.159,0.205,0.159	0.198
ENSMUSG00000025871	4833439L19Rik	chr13	-	54564514	54564621	54556526	54556651	54565181	54565435	289,345,353	93,98,93	358,294,285	64,48,43	232	125	0.00226856036745	0.626,0.655,0.672	0.751,0.767,0.781	-0.115
ENSMUSG00000090084	Srpx	chrX	-	10073768	10073828	10069372	10069564	10117443	10117682	4,8,14	0,0,0	40,36,26	4,2,6	185	125	0.00226856036745	1.0,1.0,1.0	0.871,0.924,0.745	0.153
ENSMUSG00000039844	Rapgef1	chr2	+	29719592	29719850	29707197	29707400	29720642	29720738	3,17,10	1,0,0	1,2,2	2,1,1	383	125	0.00229420917565	0.495,1.0,1.0	0.14,0.395,0.395	0.522
ENSMUSG00000040415	Dtx3	chr10	-	127192608	127193338	127190377	127191039	127193729	127193803	26,23,33	10,4,14	54,38,58	6,0,1	855	125	0.00230449459904	0.275,0.457,0.256	0.568,1.0,0.895	-0.492
ENSMUSG00000022681	Ntan1	chr16	+	13826882	13826985	13819324	13819436	13827387	13827496	261,246,260	15,16,39	302,210,291	67,35,53	228	125	0.00234247634953	0.905,0.894,0.785	0.712,0.767,0.751	0.118
ENSMUSG00000023050	Map3k12	chr15	-	102508327	102508463	102505468	102505568	102509289	102509378	32,28,25	107,127,125	28,24,24	43,42,51	261	125	0.0024026484001	0.125,0.096,0.087	0.238,0.215,0.184	-0.11
ENSMUSG00000043384	Gprasp1	chrX	+	135796141	135796336	135751944	135752017	135797552	135797629	16,15,26	3,0,2	16,29,15	10,11,15	320	125	0.00240488136552	0.676,1.0,0.835	0.385,0.507,0.281	0.446
ENSMUSG00000038116	Phf20	chr2	+	156254225	156254310	156251775	156251947	156267154	156267542	45,72,64	5,2,6	86,87,80	0,2,0	210	125	0.00244955342406	0.843,0.955,0.864	1.0,0.963,1.0	-0.1
ENSMUSG00000005087	Cd44	chr2	-	102842260	102842377	102839357	102839477	102853014	102853236	4,2,0	5,5,11	4,9,5	1,3,2	242	125	0.00247794263695	0.292,0.171,0.0	0.674,0.608,0.564	-0.461
ENSMUSG00000039275	Foxk2	chr11	+	121296913	121297089	121290743	121290890	121306767	121309896	0,0,3	2,4,1	6,8,6	1,2,1	301	125	0.0025166448251	0.0,0.0,0.555	0.714,0.624,0.714	-0.499
ENSMUSG00000031824	6430548M08Rik	chr8	+	120157467	120157497	120156296	120156374	120159958	120160039	0,6,3	6,11,8	0,0,0	2,2,2	155	125	0.00260427100682	0.0,0.305,0.232	0.0,0.0,0.0	0.179
ENSMUSG00000070985	Acnat1	chr4	-	49458719	49458849	49450965	49451134	49473782	49473912	1,7,11	2,2,2	2,1,6	0,0,0	255	125	0.00261217443041	0.197,0.632,0.729	1.0,1.0,1.0	-0.481
ENSMUSG00000068250	Amn1	chr6	-	149184991	149185124	149170832	149171050	149188235	149188685	26,51,54	3,12,2	36,31,35	0,2,0	258	125	0.00262209859857	0.808,0.673,0.929	1.0,0.882,1.0	-0.157
ENSMUSG00000028898	Trnau1ap	chr4	-	132328468	132328566	132325207	132325260	132329352	132329414	154,141,149	31,20,48	150,186,186	6,23,15	223	125	0.00267908320017	0.736,0.798,0.635	0.933,0.819,0.874	-0.152
ENSMUSG00000022724	Mina	chr16	+	59489489	59489566	59487427	59487599	59491204	59491668	1,0,0	3,8,2	4,6,5	8,10,12	202	125	0.00271045372544	0.171,0.0,0.0	0.236,0.271,0.205	-0.18
ENSMUSG00000018411	Mapt	chr11	+	104305211	104305409	104302360	104302410	104306625	104306758	3,2,1	21,29,39	7,2,6	6,12,8	323	125	0.0027341067384	0.052,0.026,0.01	0.311,0.061,0.225	-0.17
ENSMUSG00000031111	Igsf1	chrX	-	49783099	49783223	49782535	49782952	49783611	49783890	66,98,136	13,4,6	14,6,8	0,0,0	249	125	0.00277934541792	0.718,0.925,0.919	1.0,1.0,1.0	-0.146
ENSMUSG00000024381	Bin1	chr18	+	32431670	32431742	32424819	32424967	32431982	32432093	201,231,215	75,84,97	185,129,157	127,98,93	197	125	0.00277934541792	0.63,0.636,0.584	0.48,0.455,0.517	0.133
ENSMUSG00000025871	4833439L19Rik	chr13	-	54564509	54564621	54556586	54556651	54565181	54565325	291,348,350	93,98,93	358,295,279	64,48,43	237	125	0.00280579334184	0.623,0.652,0.665	0.747,0.764,0.774	-0.115
ENSMUSG00000093460	Six3os1	chr17	-	85615593	85615743	85601932	85602686	85618056	85618340	1330,1368,1230	32,40,28	242,140,195	5,22,17	275	125	0.00281799623749	0.95,0.94,0.952	0.957,0.743,0.839	0.101
ENSMUSG00000039275	Foxk2	chr11	+	121296222	121296351	121290743	121290890	121296913	121297089	14,3,16	0,0,2	17,15,14	6,5,4	254	125	0.00281799623749	1.0,1.0,0.797	0.582,0.596,0.633	0.329
ENSMUSG00000021066	Atl1	chr12	+	69960547	69960562	69959040	69959472	69963227	69964085	26,41,34	13,20,10	16,6,15	18,15,22	140	125	0.00289818043821	0.641,0.647,0.752	0.442,0.263,0.378	0.319
ENSMUSG00000006705	Pknox1	chr17	+	31581803	31582050	31564748	31564888	31583695	31583803	23,33,17	44,49,64	42,32,32	30,38,20	372	125	0.00289818043821	0.149,0.185,0.082	0.32,0.221,0.35	-0.158
ENSMUSG00000028497	Hacd4	chr4	-	88437459	88437563	88434938	88435066	88438832	88438928	21,25,42	4,2,4	4,2,7	0,0,0	229	125	0.00291776756934	0.741,0.872,0.851	1.0,1.0,1.0	-0.179
ENSMUSG00000049728	Zfp668	chr7	-	127874676	127874758	127867755	127868424	127876046	127876780	17,15,19	46,61,47	5,7,5	68,45,48	207	125	0.0029183509357	0.182,0.129,0.196	0.043,0.086,0.059	0.106
ENSMUSG00000049336	Tenm2	chr11	-	36139575	36139761	36106718	36106865	36141482	36141683	3,10,5	31,52,40	22,13,12	34,16,43	311	125	0.00296392146225	0.037,0.072,0.048	0.206,0.246,0.101	-0.132
ENSMUSG00000005102	Eif2ak4	chr2	+	118408351	118408504	118388617	118388852	118412934	118413083	3,11,9	2,5,3	4,3,3	1,0,0	278	125	0.00298621455811	0.403,0.497,0.574	0.643,1.0,1.0	-0.39
ENSMUSG00000035069	Oma1	chr4	+	103328837	103328966	103325292	103325400	103331304	103331379	194,214,217	1,8,9	155,144,145	13,11,16	254	125	0.00298688528396	0.99,0.929,0.922	0.854,0.866,0.817	0.101
ENSMUSG00000039831	Arhgap29	chr3	+	121973878	121974115	121953228	121953404	121981814	121981949	156,123,167	13,8,13	859,767,808	29,23,13	362	125	0.00303838300157	0.806,0.841,0.816	0.911,0.92,0.955	-0.108
ENSMUSG00000022378	Fam49b	chr15	-	63970929	63970968	63950005	63950127	63997897	63997969	81,37,40	4,4,13	24,29,32	0,2,0	164	125	0.00308386190435	0.939,0.876,0.701	1.0,0.917,1.0	-0.134
ENSMUSG00000008682	Rpl10	chrX	+	74271360	74271718	74270978	74271024	74271799	74271907	23,51,57	0,0,0	81,82,89	3,6,1	483	125	0.00312710056043	1.0,1.0,1.0	0.875,0.78,0.958	0.129
ENSMUSG00000028382	Ptbp3	chr4	-	59546148	59546182	59501309	59501474	59549147	59549252	23,28,27	0,0,0	27,24,14	0,9,1	159	125	0.00313441539669	1.0,1.0,1.0	1.0,0.677,0.917	0.135
ENSMUSG00000069094	Pde7a	chr3	-	19241145	19241209	19236443	19236539	19256777	19256861	127,165,157	37,55,53	165,139,137	30,25,15	189	125	0.00314062979312	0.694,0.665,0.662	0.784,0.786,0.858	-0.136
ENSMUSG00000055809	Dnaaf3	chr7	-	4531737	4531880	4530773	4530867	4532186	4532275	45,37,50	5,2,8	26,9,14	1,0,0	268	125	0.00314087058001	0.808,0.896,0.745	0.924,1.0,1.0	-0.158
ENSMUSG00000023942	Slc29a1	chr17	-	45593331	45593563	45592178	45592261	45595481	45595541	28,41,37	0,3,2	21,15,17	5,4,7	357	125	0.00323094397197	1.0,0.827,0.866	0.595,0.568,0.46	0.357
ENSMUSG00000031736	Crnde	chr8	-	92350690	92350754	92326032	92326462	92355687	92355764	16,23,30	0,2,2	70,78,86	18,14,26	189	125	0.00323101276498	1.0,0.884,0.908	0.72,0.787,0.686	0.2
ENSMUSG00000025983	Ccdc150	chr1	+	54360991	54361118	54356663	54356833	54364417	54365209	6,11,0	3,2,2	2,1,9	1,0,0	252	125	0.00326301221891	0.498,0.732,0.0	0.498,1.0,1.0	-0.423
ENSMUSG00000032480	Dhx30	chr9	-	110115035	110115211	110109113	110109121	110115490	110115582	3,5,0	0,3,3	3,10,3	0,0,1	301	125	0.00328318456449	1.0,0.409,0.0	1.0,1.0,0.555	-0.382
ENSMUSG00000055320	Tead1	chr7	+	112856052	112856064	112839415	112839480	112856797	112856932	8,4,8	2,2,1	32,15,17	38,31,30	137	125	0.00347045368193	0.785,0.646,0.88	0.434,0.306,0.341	0.41
ENSMUSG00000017686	Rhot1	chr11	+	80257513	80257636	80255861	80255957	80265741	80266812	22,42,27	50,58,54	84,56,69	77,40,63	248	125	0.00349682050135	0.182,0.267,0.201	0.355,0.414,0.356	-0.158
ENSMUSG00000055835	Zfp1	chr8	+	111666077	111666204	111658385	111658441	111669490	111671011	127,123,168	7,18,12	193,156,165	5,3,5	252	125	0.00353637892728	0.9,0.772,0.874	0.95,0.963,0.942	-0.103
ENSMUSG00000024457	Trim26	chr17	+	36837464	36837572	36837145	36837264	36850655	36851128	110,169,132	17,10,30	211,146,185	9,4,11	233	125	0.00354693154043	0.776,0.901,0.702	0.926,0.951,0.9	-0.133
ENSMUSG00000025019	Lcor	chr19	+	41552448	41552736	41528560	41528640	41555607	41555701	100,125,130	0,0,0	122,74,77	4,4,2	413	125	0.00360597530999	1.0,1.0,1.0	0.902,0.848,0.921	0.11
ENSMUSG00000043015	Nemp2	chr1	+	52643121	52643236	52637364	52637480	52645260	52645486	15,21,37	0,0,0	51,37,48	2,5,3	240	125	0.00363493973209	1.0,1.0,1.0	0.93,0.794,0.893	0.128
ENSMUSG00000029074	Ttll10	chr4	-	156047562	156047643	156047349	156047482	156048291	156048704	2,1,3	13,17,13	13,13,11	29,17,9	206	125	0.00377827711579	0.085,0.034,0.123	0.214,0.317,0.426	-0.238
ENSMUSG00000014329	Bicc1	chr10	-	71079189	71079236	71027897	71027967	71159420	71159690	26,31,28	0,8,2	22,27,19	0,0,0	172	125	0.0038019175989	1.0,0.738,0.911	1.0,1.0,1.0	-0.117
ENSMUSG00000050875	A730017C20Rik	chr18	+	59065834	59066989	59062509	59062562	59072192	59074664	56,63,47	21,26,13	132,142,83	94,104,78	1280	125	0.00381483690182	0.207,0.191,0.261	0.121,0.118,0.094	0.109
ENSMUSG00000027985	Lef1	chr3	+	131204932	131204973	131204255	131204304	131223075	131224356	241,285,253	89,183,164	510,420,456	161,133,117	166	125	0.00390149633346	0.671,0.54,0.537	0.705,0.704,0.746	-0.136
ENSMUSG00000023971	Rrp36	chr17	-	46672705	46672847	46670110	46670185	46674196	46674255	421,463,546	48,56,87	364,335,316	80,76,73	267	125	0.00390149633346	0.804,0.795,0.746	0.681,0.674,0.67	0.107
ENSMUSG00000031075	Ano1	chr7	-	144648574	144648640	144648023	144648079	144650502	144650554	33,48,44	53,71,91	34,14,34	12,12,2	191	125	0.00391414695535	0.29,0.307,0.24	0.65,0.433,0.918	-0.388
ENSMUSG00000054252	Fgfr3	chr5	+	33731280	33731431	33730143	33730334	33732721	33732912	12,5,13	0,0,0	227,146,162	13,11,7	276	125	0.00392812677469	1.0,1.0,1.0	0.888,0.857,0.913	0.114
ENSMUSG00000016921	Srsf6	chr2	+	162932814	162932979	162931660	162931777	162933425	162933509	4,7,8	1,5,7	7,17,13	0,3,0	290	125	0.00396589947185	0.633,0.376,0.33	1.0,0.71,1.0	-0.457
ENSMUSG00000034850	Tmem127	chr2	+	127248491	127248809	127247968	127248084	127256004	127256169	103,121,104	2,5,12	161,226,210	3,1,2	443	125	0.00397908463207	0.936,0.872,0.71	0.938,0.985,0.967	-0.124
ENSMUSG00000026482	Rgl1	chr1	-	152623817	152623928	152586406	152586615	152674859	152675023	69,67,51	7,6,5	74,71,80	0,3,1	236	125	0.00405082248359	0.839,0.855,0.844	1.0,0.926,0.977	-0.122
ENSMUSG00000028188	Spata1	chr3	-	146475255	146475381	146469624	146469803	146476193	146476302	8,1,7	4,13,8	22,16,16	4,3,4	251	125	0.00408214199594	0.499,0.037,0.304	0.733,0.726,0.666	-0.428
ENSMUSG00000039842	Mcph1	chr8	+	18788238	18788476	18688981	18689059	18801405	18803189	210,300,344	1,6,14	247,198,204	14,10,23	363	125	0.00419041117661	0.986,0.945,0.894	0.859,0.872,0.753	0.114
ENSMUSG00000066880	Zfp617	chr8	+	71929137	71929198	71928201	71928328	71932018	71932495	259,407,399	69,98,126	305,269,252	129,119,119	186	125	0.00422344922418	0.716,0.736,0.68	0.614,0.603,0.587	0.109
ENSMUSG00000033577	Myo6	chr9	+	80303272	80303299	80300534	80300666	80306959	80307178	1,3,1	27,33,57	2,9,7	34,16,17	152	125	0.00430822044707	0.03,0.07,0.014	0.046,0.316,0.253	-0.167
ENSMUSG00000046169	Adamts6	chr13	+	104314237	104314383	104313635	104313719	104347347	104347391	38,35,54	0,0,0	33,23,29	1,5,2	271	125	0.00438682896081	1.0,1.0,1.0	0.938,0.68,0.87	0.171
ENSMUSG00000025950	Idh1	chr1	-	65179762	65179815	65175295	65175368	65186304	65186479	2,0,0	14,20,13	2,2,7	13,7,10	178	125	0.00447214037385	0.091,0.0,0.0	0.098,0.167,0.33	-0.168
ENSMUSG00000109926	RP23-218K15.5	chr7	-	45481788	45482041	45479008	45479133	45486740	45486811	52,66,53	2,9,2	19,31,31	0,0,1	378	125	0.0045307410714	0.896,0.708,0.898	1.0,1.0,0.911	-0.136
ENSMUSG00000027939	Nup210l	chr3	+	90192954	90193172	90186031	90186123	90198050	90198187	0,7,6	1,4,3	5,9,9	0,0,2	343	125	0.00455573347013	0.0,0.389,0.422	1.0,1.0,0.621	-0.603
ENSMUSG00000029127	Zbtb49	chr5	-	38213307	38214383	38210617	38210664	38216446	38216613	58,83,82	2,0,0	73,67,62	6,3,2	1201	125	0.00459754669749	0.751,1.0,1.0	0.559,0.699,0.763	0.243
ENSMUSG00000028710	Atpaf1	chr4	+	115800317	115800425	115797965	115798061	115811001	115812186	2,7,11	2,0,7	7,8,8	0,1,0	233	125	0.00464666051405	0.349,1.0,0.457	1.0,0.811,1.0	-0.335
ENSMUSG00000043384	Gprasp1	chrX	+	135796948	135797037	135751944	135752017	135797552	135797629	27,37,34	3,0,2	64,50,45	10,11,15	214	125	0.00485193160514	0.84,1.0,0.909	0.789,0.726,0.637	0.199
ENSMUSG00000001065	Zfp276	chr8	+	123258310	123258357	123256418	123256865	123264815	123265070	23,15,19	0,0,0	31,34,33	6,0,4	172	125	0.00496464793465	1.0,1.0,1.0	0.79,1.0,0.857	0.118
ENSMUSG00000042514	Klhl14	chr18	-	21572697	21572787	21565510	21565589	21624576	21624698	33,82,42	2,6,7	4,1,1	0,0,0	215	125	0.005051435784	0.906,0.888,0.777	1.0,1.0,1.0	-0.143
ENSMUSG00000039678	Tbc1d13	chr2	+	30136672	30136713	30134796	30134870	30137120	30137182	197,221,199	5,24,13	192,130,154	30,35,15	166	125	0.005051435784	0.967,0.874,0.92	0.828,0.737,0.885	0.104
ENSMUSG00000029822	Osbpl3	chr6	-	50333185	50333293	50328669	50328804	50336214	50336345	40,55,60	28,41,50	99,85,108	146,145,137	233	125	0.005051435784	0.434,0.418,0.392	0.267,0.239,0.297	0.147
ENSMUSG00000044442	N6amt1	chr16	+	87366138	87366280	87362519	87362603	87367464	87368742	167,237,215	58,53,81	264,252,269	43,37,46	267	125	0.0050635980256	0.574,0.677,0.554	0.742,0.761,0.732	-0.143
ENSMUSG00000039693	Msantd3	chr4	+	48549921	48549997	48540545	48540568	48552379	48552553	47,37,43	14,16,16	28,19,20	21,19,29	201	125	0.0050635980256	0.676,0.59,0.626	0.453,0.383,0.3	0.252
ENSMUSG00000097040	2610316D01Rik	chr3	-	45287331	45287452	45281994	45282164	45327065	45327162	8,6,7	9,5,12	1,1,1	5,7,10	246	125	0.00508586420888	0.311,0.379,0.229	0.092,0.068,0.048	0.237
ENSMUSG00000024044	Epb41l3	chr17	+	69283884	69284007	69270610	69270664	69284538	69284916	17,23,19	17,26,27	64,46,53	27,28,19	248	125	0.00514725496409	0.335,0.308,0.262	0.544,0.453,0.584	-0.225
ENSMUSG00000005087	Cd44	chr2	-	102834233	102834335	102832482	102832572	102853014	102853236	40,84,45	1,5,13	28,13,15	0,1,0	227	125	0.00514725496409	0.957,0.902,0.656	1.0,0.877,1.0	-0.121
ENSMUSG00000029810	Tmem176b	chr6	-	48840360	48840453	48838171	48838365	48840995	48841117	66,80,92	83,36,59	65,68,59	99,119,131	218	125	0.00518423490991	0.313,0.56,0.472	0.274,0.247,0.205	0.206
ENSMUSG00000008450	Nutf2	chr8	+	105876509	105876608	105875533	105875658	105878804	105879330	7,14,9	0,0,1	6,7,4	2,2,2	224	125	0.00521074939807	1.0,1.0,0.834	0.626,0.661,0.527	0.34
ENSMUSG00000039985	Fam60a	chr6	-	148941677	148941800	148933001	148933148	148941887	148942022	12,14,22	4,32,32	16,25,19	3,6,2	248	125	0.00524380760237	0.602,0.181,0.257	0.729,0.677,0.827	-0.398
ENSMUSG00000037386	Rims2	chr15	+	39506965	39507034	39478556	39478710	39509644	39509801	38,29,42	4,1,5	16,10,6	0,0,0	194	125	0.00527333046487	0.86,0.949,0.844	1.0,1.0,1.0	-0.116
ENSMUSG00000079491	H2-T10	chr17	-	36117664	36117734	36117089	36117456	36117856	36117903	6,8,16	0,0,1	17,21,23	3,3,5	195	125	0.00534722156133	1.0,1.0,0.911	0.784,0.818,0.747	0.187
ENSMUSG00000062604	Srpk2	chr5	-	23616326	23616390	23548454	23548563	23675719	23675774	5,4,4	0,0,0	2,9,4	0,6,1	189	125	0.00566717036138	1.0,1.0,1.0	1.0,0.498,0.726	0.259
ENSMUSG00000036661	Dennd3	chr15	+	73567985	73568113	73567032	73567166	73568421	73568525	1,5,2	3,5,5	2,0,0	21,17,24	253	125	0.00566717036138	0.141,0.331,0.165	0.045,0.0,0.0	0.197
ENSMUSG00000008200	Fnbp4	chr2	+	90767852	90767955	90767407	90767541	90768515	90768700	123,153,221	164,193,170	132,125,98	235,201,247	228	125	0.00568677273053	0.291,0.303,0.416	0.235,0.254,0.179	0.114
ENSMUSG00000020694	Tlk2	chr11	+	105241568	105241661	105221185	105221353	105247458	105247595	41,83,85	1,10,13	49,42,37	2,0,1	218	125	0.00575058724162	0.959,0.826,0.789	0.934,1.0,0.955	-0.105
ENSMUSG00000032827	Ppp1r9a	chr6	+	5157003	5157027	5156120	5156240	5158088	5158271	16,33,35	76,83,91	8,7,10	57,67,69	149	125	0.00576088961285	0.15,0.25,0.244	0.105,0.081,0.108	0.117
ENSMUSG00000027676	Ccdc39	chr3	-	33841068	33841188	33839077	33839224	33844104	33844310	40,26,23	2,5,3	27,14,21	0,1,0	245	125	0.00584621482593	0.911,0.726,0.796	1.0,0.877,1.0	-0.148
ENSMUSG00000032578	Cish	chr9	+	107299923	107300144	107296025	107297034	107300367	107300458	54,63,71	5,2,2	92,59,78	12,15,14	346	125	0.00585284912696	0.796,0.919,0.928	0.735,0.587,0.668	0.218
ENSMUSG00000024921	Smarca2	chr19	+	26749851	26749947	26748402	26748544	26751823	26752041	286,309,448	58,101,99	388,277,301	51,38,44	221	125	0.00585284912696	0.736,0.634,0.719	0.811,0.805,0.795	-0.107
ENSMUSG00000071064	Zfp827	chr8	+	79188148	79188181	79186175	79186353	79189666	79190856	13,16,17	61,46,59	25,25,31	50,31,31	158	125	0.00588252506915	0.144,0.216,0.186	0.283,0.39,0.442	-0.19
ENSMUSG00000038909	Kat7	chr11	-	95291519	95291609	95289771	95289870	95294562	95294645	422,593,518	214,308,241	489,353,433	145,114,158	215	125	0.00600846354943	0.534,0.528,0.555	0.662,0.643,0.614	-0.101
ENSMUSG00000032599	Ip6k2	chr9	+	108796670	108796783	108796130	108796396	108797206	108797994	125,196,192	124,244,226	73,59,81	147,115,142	238	125	0.00604036003437	0.346,0.297,0.309	0.207,0.212,0.231	0.101
ENSMUSG00000030701	Plekhb1	chr7	-	100649927	100650032	100645569	100645669	100653653	100653693	25,20,10	23,44,31	0,3,1	12,12,8	230	125	0.00606591526295	0.371,0.198,0.149	0.0,0.12,0.064	0.178
ENSMUSG00000016200	Syt14	chr1	-	192980345	192980561	192933113	192933385	193026969	193027017	43,61,23	1,1,0	33,28,18	3,4,2	341	125	0.00613360944571	0.94,0.957,1.0	0.801,0.72,0.767	0.203
ENSMUSG00000107283	Mpv17	chr5	-	31145239	31145278	31144699	31144752	31145494	31145590	40,50,45	12,19,12	52,30,32	39,23,26	164	125	0.00619021333307	0.718,0.667,0.741	0.504,0.499,0.484	0.213
ENSMUSG00000037697	Ddhd1	chr14	-	45599101	45599185	45595415	45595664	45601564	45601756	103,149,125	23,15,20	78,80,84	36,20,38	209	125	0.00621798180074	0.728,0.856,0.789	0.564,0.705,0.569	0.178
ENSMUSG00000020696	Rffl	chr11	-	82811027	82811111	82810007	82810218	82812399	82812810	173,204,203	52,40,50	164,185,185	91,65,86	209	125	0.00630051819237	0.666,0.753,0.708	0.519,0.63,0.563	0.138
ENSMUSG00000020882	Cacnb1	chr11	-	98010626	98010646	98010295	98010376	98011865	98011942	5,8,8	10,5,10	2,0,2	9,8,13	145	125	0.00637297856827	0.301,0.58,0.408	0.161,0.0,0.117	0.337
ENSMUSG00000054752	Fsd1l	chr4	+	53655740	53655763	53649791	53649893	53659512	53659678	48,82,58	5,14,3	21,22,17	17,6,7	148	125	0.00649562006308	0.89,0.832,0.942	0.511,0.756,0.672	0.242
ENSMUSG00000026657	Frmd4a	chr2	+	4607998	4608070	4605969	4606066	4610966	4614043	39,35,58	77,91,113	8,16,22	79,52,85	197	125	0.00649562006308	0.243,0.196,0.246	0.06,0.163,0.141	0.107
ENSMUSG00000015937	H2afy	chr13	-	56088251	56088342	56084195	56084285	56096123	56096234	5,7,7	2,10,5	58,46,48	4,10,7	216	125	0.00652088376286	0.591,0.288,0.448	0.894,0.727,0.799	-0.364
ENSMUSG00000044348	Slc25a53	chrX	-	137030025	137030099	137016248	137016339	137032350	137032500	29,31,23	2,0,0	42,27,37	3,2,9	199	125	0.00687869855484	0.901,1.0,1.0	0.898,0.895,0.721	0.129
ENSMUSG00000031012	Cask	chrX	-	13550946	13550982	13549164	13549361	13554877	13554946	8,37,28	2,0,2	50,26,33	14,12,5	161	125	0.00697742222936	0.756,1.0,0.916	0.735,0.627,0.837	0.158
ENSMUSG00000021180	Rps6ka5	chr12	-	100678517	100678589	100654270	100654489	100724780	100725028	31,21,16	1,0,0	29,20,25	6,1,2	197	125	0.00702064904208	0.952,1.0,1.0	0.754,0.927,0.888	0.128
ENSMUSG00000015222	Map2	chr1	+	66193118	66193181	66175312	66175495	66251661	66251712	18,17,24	141,199,215	13,9,11	39,39,28	188	125	0.00710451207015	0.078,0.054,0.069	0.181,0.133,0.207	-0.107
ENSMUSG00000054405	Dnajc8	chr4	+	132546636	132546708	132541781	132541838	132551534	132551610	3,1,9	11,7,4	0,0,1	6,5,3	197	125	0.007179753493	0.148,0.083,0.588	0.0,0.0,0.175	0.215
ENSMUSG00000037965	Zc3h7a	chr16	-	11145241	11145285	11141662	11141771	11145645	11145779	50,74,62	12,6,7	68,67,54	5,0,1	169	125	0.00745965059492	0.755,0.901,0.868	0.91,1.0,0.976	-0.121
ENSMUSG00000040231	Syngr4	chr7	-	45887366	45887506	45886844	45887125	45888611	45888849	9,12,6	4,4,4	0,2,2	3,5,4	265	125	0.00754157082942	0.515,0.586,0.414	0.0,0.159,0.191	0.388
ENSMUSG00000078441	Scamp4	chr10	+	80609329	80609458	80602881	80602949	80611027	80611129	12,5,25	0,1,0	23,19,27	5,2,3	254	125	0.00791265046124	1.0,0.711,1.0	0.694,0.824,0.816	0.126
ENSMUSG00000049690	Nckap5	chr1	-	126033772	126033964	126024275	126028015	126102543	126102663	20,24,18	10,7,9	147,140,110	22,19,9	317	125	0.00791265046124	0.441,0.575,0.441	0.725,0.744,0.828	-0.28
ENSMUSG00000089872	Rps6kc1	chr1	-	190904942	190905118	190899450	190899571	190911555	190911738	23,20,26	0,2,0	46,22,25	9,4,1	301	125	0.00791265046124	1.0,0.806,1.0	0.68,0.695,0.912	0.173
ENSMUSG00000024534	Sncaip	chr18	+	52908609	52908680	52906417	52907477	52915306	52915935	92,136,108	12,27,16	53,55,57	40,17,20	196	125	0.00796252964891	0.83,0.763,0.811	0.458,0.674,0.645	0.209
ENSMUSG00000040813	Tex264	chr9	-	106681867	106682163	106673516	106673738	106684928	106684995	132,172,167	9,21,7	277,235,248	2,11,5	421	125	0.00797126929995	0.813,0.709,0.876	0.976,0.864,0.936	-0.126
ENSMUSG00000050875	A730017C20Rik	chr18	+	59066816	59066989	59062493	59062562	59072192	59072417	49,61,45	21,26,13	125,139,79	94,104,78	298	125	0.00798640479269	0.495,0.496,0.592	0.358,0.359,0.298	0.189
ENSMUSG00000028568	Btf3l4	chr4	-	108818184	108818244	108814294	108816886	108819135	108819337	5,9,18	0,0,1	12,9,10	0,2,6	185	125	0.00801478283374	1.0,1.0,0.924	1.0,0.753,0.53	0.214
ENSMUSG00000061755	Bod1l	chr5	-	41791796	41791937	41787537	41788949	41794226	41794380	52,103,69	103,146,140	142,94,121	134,104,133	266	125	0.00805740954479	0.192,0.249,0.188	0.332,0.298,0.299	-0.1
ENSMUSG00000070880	Gad1	chr2	+	70584419	70584499	70579110	70579201	70585833	70585946	2,3,6	0,0,2	7,6,0	10,1,5	205	125	0.0080985453154	1.0,1.0,0.647	0.299,0.785,0.0	0.521
ENSMUSG00000044712	Slc38a6	chr12	+	73337509	73337568	73337021	73337104	73341407	73341473	27,10,22	2,8,2	29,19,19	1,0,1	184	125	0.00810504999343	0.902,0.459,0.882	0.952,1.0,0.928	-0.212
ENSMUSG00000072762	4930522L14Rik	chr5	-	109738949	109739010	109735989	109737799	109751594	109751597	16,13,26	4,4,2	23,21,25	0,2,0	186	125	0.00810504999343	0.729,0.686,0.897	1.0,0.876,1.0	-0.188
ENSMUSG00000022996	Wnt10b	chr15	-	98776517	98776780	98774123	98774497	98776889	98777003	45,33,30	3,0,0	400,369,314	40,24,38	388	125	0.00816550691495	0.829,1.0,1.0	0.763,0.832,0.727	0.169
ENSMUSG00000029810	Tmem176b	chr6	-	48840360	48840453	48838171	48838362	48840995	48841117	36,50,41	28,19,10	43,35,36	60,52,37	218	125	0.0082493759393	0.424,0.601,0.702	0.291,0.278,0.358	0.267
ENSMUSG00000030759	Far1	chr7	+	113554116	113554288	113551234	113551353	113561375	113561505	1,13,8	1,5,3	10,9,9	2,0,0	297	125	0.0082519103502	0.296,0.523,0.529	0.678,1.0,1.0	-0.443
ENSMUSG00000036333	Kidins220	chr12	+	25040455	25040569	25038323	25038550	25051094	25051226	228,232,242	51,36,52	384,344,361	43,31,46	239	125	0.00855517217349	0.7,0.771,0.709	0.824,0.853,0.804	-0.1
ENSMUSG00000044026	Slc35g1	chr19	+	38400433	38400614	38395979	38396301	38402639	38405607	139,153,168	9,6,9	69,63,69	6,12,17	306	125	0.00856146620553	0.863,0.912,0.884	0.824,0.682,0.624	0.176
ENSMUSG00000024206	Rfx2	chr17	-	56799249	56799324	56787578	56787760	56803477	56803739	4,6,7	19,10,33	0,4,0	29,16,34	200	125	0.00865997034232	0.116,0.273,0.117	0.0,0.135,0.0	0.124
ENSMUSG00000030987	Stim1	chr7	+	102428773	102428866	102427081	102427317	102430884	102430928	8,15,10	7,2,10	5,6,8	23,20,27	218	125	0.00894629252437	0.396,0.811,0.364	0.111,0.147,0.145	0.389
ENSMUSG00000026113	Inpp4a	chr1	+	37374271	37374289	37372310	37372419	37377577	37377761	24,32,31	29,26,27	34,22,47	18,6,9	143	125	0.00895089253224	0.42,0.518,0.501	0.623,0.762,0.82	-0.255
ENSMUSG00000091418	Gm3164	chr14	+	4439971	4440154	4432069	4432201	4442706	4443839	11,32,11	1,4,4	6,7,4	1,0,0	308	125	0.00905764795244	0.817,0.765,0.527	0.709,1.0,1.0	-0.2
ENSMUSG00000028252	Ccnc	chr4	+	21747482	21747576	21746655	21746774	21748136	21750546	95,109,122	38,71,61	83,76,87	98,70,72	219	125	0.00908262398574	0.588,0.467,0.533	0.326,0.383,0.408	0.157
ENSMUSG00000028931	Kcnab2	chr4	-	152434781	152434823	152412816	152412860	152435804	152435937	11,3,9	17,23,19	2,0,1	16,3,19	167	125	0.00917526715733	0.326,0.089,0.262	0.086,0.0,0.038	0.184
ENSMUSG00000004562	Arhgef40	chr14	+	51987115	51987222	51984970	51984991	51987402	51987600	10,9,21	26,30,32	17,3,10	59,73,72	232	125	0.0093901807254	0.172,0.139,0.261	0.134,0.022,0.07	0.115
ENSMUSG00000030519	Apba2	chr7	+	64734654	64734690	64733512	64733658	64736880	64736967	59,59,64	129,152,146	11,6,4	45,36,34	161	125	0.00940797161372	0.262,0.232,0.254	0.16,0.115,0.084	0.13
ENSMUSG00000032386	Trip4	chr9	-	65896696	65896930	65884927	65885247	65908438	65908794	7,9,8	1,0,0	18,8,13	2,3,2	359	125	0.0095543967788	0.709,1.0,1.0	0.758,0.481,0.694	0.259
ENSMUSG00000061306	Slc38a10	chr11	-	120147720	120147838	120140592	120140686	120150979	120151312	129,117,151	16,20,5	378,309,311	10,16,9	243	125	0.0096171192734	0.806,0.751,0.94	0.951,0.909,0.947	-0.103
ENSMUSG00000031728	Zfp821	chr8	+	109708028	109708144	109706356	109706419	109709410	109709527	298,319,331	129,122,169	488,428,478	142,139,120	241	125	0.00981117139585	0.545,0.576,0.504	0.641,0.615,0.674	-0.102
ENSMUSG00000026442	Nfasc	chr1	-	132665478	132665587	132642677	132642858	132741670	132741778	51,36,36	3,0,6	10,7,15	0,0,0	234	125	0.00993869090562	0.901,1.0,0.762	1.0,1.0,1.0	-0.112
ENSMUSG00000078441	Scamp4	chr10	+	80608802	80608850	80602881	80602949	80611027	80611129	2,2,3	0,1,0	6,8,12	5,2,3	173	125	0.00996007727205	1.0,0.591,1.0	0.464,0.743,0.743	0.214
ENSMUSG00000029267	Mtf2	chr5	+	108073306	108073454	108065673	108065965	108080921	108081023	99,118,113	0,1,1	74,57,47	2,5,3	273	125	0.010036573753	1.0,0.982,0.981	0.944,0.839,0.878	0.101
ENSMUSG00000026632	Tatdn3	chr1	-	191054855	191054911	191045837	191046320	191055261	191055371	24,69,36	2,5,3	31,38,25	0,0,0	181	125	0.010287971503	0.892,0.905,0.892	1.0,1.0,1.0	-0.104
ENSMUSG00000000275	Trim25	chr11	+	89015532	89015631	89015166	89015190	89015718	89015817	37,53,60	2,7,3	11,29,28	0,1,0	224	125	0.0102915231163	0.912,0.809,0.918	1.0,0.942,1.0	-0.101
ENSMUSG00000029267	Mtf2	chr5	+	108069161	108069363	108065715	108065965	108073306	108073454	154,182,241	97,117,103	184,202,209	72,57,45	327	125	0.0103617816593	0.378,0.373,0.472	0.494,0.575,0.64	-0.162
ENSMUSG00000029780	Nt5c3	chr6	-	56897774	56897829	56892789	56892888	56923671	56923819	11,27,22	54,76,98	53,54,41	101,89,92	180	125	0.0104074479087	0.124,0.198,0.135	0.267,0.296,0.236	-0.114
ENSMUSG00000026999	Nup35	chr2	+	80655948	80657353	80654792	80654862	80658320	80658906	8,18,21	2,2,2	28,30,32	0,2,0	1530	125	0.0104788673521	0.246,0.424,0.462	1.0,0.551,1.0	-0.473
ENSMUSG00000028549	Itgb3bp	chr4	-	99802096	99802232	99789600	99789679	99814057	99814100	307,397,438	177,204,200	221,170,177	188,132,126	261	125	0.0105032106183	0.454,0.482,0.512	0.36,0.381,0.402	0.102
ENSMUSG00000045102	Poln	chr5	-	34149716	34149861	34133110	34133190	34169389	34169426	5,10,2	0,2,4	2,3,3	0,0,0	270	125	0.0105230210715	1.0,0.698,0.188	1.0,1.0,1.0	-0.371
ENSMUSG00000085028	Slc2a4rg-ps	chr2	+	181386384	181386484	181386119	181386309	181386564	181386846	1,2,0	14,10,11	7,3,6	10,5,22	225	125	0.0106427381913	0.038,0.1,0.0	0.28,0.25,0.132	-0.175
ENSMUSG00000025735	Rhbdl1	chr17	-	25836398	25836572	25835968	25836193	25836987	25837082	5,2,1	2,2,2	5,4,6	0,0,2	299	125	0.0106635146677	0.511,0.295,0.173	1.0,1.0,0.556	-0.526
ENSMUSG00000038143	Stox2	chr8	-	47191632	47191686	47185955	47186572	47191838	47194104	61,81,64	95,86,101	96,64,82	239,212,151	179	125	0.0110500374997	0.31,0.397,0.307	0.219,0.174,0.275	0.115
ENSMUSG00000026017	Carf	chr1	+	60143993	60144156	60139199	60139343	60146108	60146172	21,29,32	3,0,5	33,22,27	1,0,0	288	125	0.0110922894131	0.752,1.0,0.735	0.935,1.0,1.0	-0.149
ENSMUSG00000028546	Elavl4	chr4	-	110255418	110255505	110251280	110251521	110287232	110287527	12,29,58	113,132,143	3,1,2	1,0,1	212	125	0.0111688398707	0.059,0.115,0.193	0.639,1.0,0.541	-0.604
ENSMUSG00000048677	Tpcn2	chr7	-	145256513	145256596	145254063	145254698	145256729	145256811	9,12,14	1,0,0	18,22,23	5,0,4	208	125	0.0114537474951	0.844,1.0,1.0	0.684,1.0,0.776	0.128
ENSMUSG00000026958	Dpp7	chr2	-	25353607	25353726	25353359	25353516	25354232	25354293	55,94,97	27,26,17	123,77,101	14,5,12	244	125	0.011526876618	0.511,0.649,0.745	0.818,0.888,0.812	-0.204
ENSMUSG00000000131	Xpo6	chr7	-	126149503	126149537	126149233	126149360	126156723	126156801	1,6,2	1,1,0	9,3,1	4,7,5	159	125	0.0116673122246	0.44,0.825,1.0	0.639,0.252,0.136	0.413
ENSMUSG00000036748	Cuedc2	chr19	-	46338312	46338420	46332617	46332701	46338568	46338660	71,82,89	88,99,101	68,62,68	155,124,125	233	125	0.0118011893649	0.302,0.308,0.321	0.191,0.212,0.226	0.101
ENSMUSG00000026646	Suv39h2	chr2	-	3472501	3472647	3464266	3464926	3474702	3474960	242,358,348	90,72,66	243,192,169	98,98,80	271	125	0.0118011893649	0.554,0.696,0.709	0.534,0.475,0.494	0.152
ENSMUSG00000026096	Osgepl1	chr1	+	53317901	53318289	53314855	53315099	53319942	53320296	291,346,340	12,24,16	244,186,197	3,6,3	513	125	0.0118404655566	0.855,0.778,0.838	0.952,0.883,0.941	-0.102
ENSMUSG00000029131	Dnajb6	chr5	+	29756233	29756338	29753541	29753652	29757547	29757960	12,15,6	2,0,0	3,9,11	1,8,1	230	125	0.0118552282835	0.765,1.0,1.0	0.62,0.379,0.857	0.303
ENSMUSG00000049811	Fam161a	chr11	+	23021493	23021661	23020555	23021133	23023429	23023730	4,16,7	0,1,0	22,22,29	1,3,5	293	125	0.011868938089	1.0,0.872,1.0	0.904,0.758,0.712	0.166
ENSMUSG00000026765	Lypd6b	chr2	+	49863810	49863906	49787687	49787773	49930924	49930984	26,42,18	11,8,8	52,55,41	6,2,4	221	125	0.0119323644584	0.572,0.748,0.56	0.831,0.94,0.853	-0.248
ENSMUSG00000030465	Psd3	chr8	-	67906258	67906371	67904116	67904175	67908485	67908566	32,20,44	1,0,0	40,28,36	6,1,2	238	125	0.0119869120071	0.944,1.0,1.0	0.778,0.936,0.904	0.109
ENSMUSG00000031774	Fam192a	chr8	-	94597050	94597108	94591590	94591702	94601496	94601726	16,17,28	7,5,3	12,10,7	12,11,8	183	125	0.0120366401977	0.61,0.699,0.864	0.406,0.383,0.374	0.337
ENSMUSG00000036246	Gmip	chr8	+	69809773	69809858	69808689	69808820	69810629	69810717	28,24,27	3,1,4	19,10,13	0,0,0	210	125	0.0120366401977	0.847,0.935,0.801	1.0,1.0,1.0	-0.139
ENSMUSG00000022330	Osr2	chr15	+	35300188	35300955	35296097	35296467	35301911	35302011	13,10,12	0,0,0	79,50,88	3,4,0	892	125	0.0120533023245	1.0,1.0,1.0	0.787,0.637,1.0	0.192
ENSMUSG00000074221	Zfp568	chr7	+	29987588	29987806	29985259	29985326	29997749	29997876	6,4,2	6,4,4	20,18,12	1,5,3	343	125	0.0120909897669	0.267,0.267,0.154	0.879,0.567,0.593	-0.45
ENSMUSG00000045302	Preb	chr5	-	30957887	30958061	30954997	30955737	30958470	30958664	46,85,46	15,19,9	35,35,45	3,1,4	299	125	0.0121380553937	0.562,0.652,0.681	0.83,0.936,0.825	-0.232
ENSMUSG00000027333	Smox	chr2	+	131520411	131520646	131520094	131520268	131522058	131522219	209,167,189	51,86,89	366,297,311	85,43,58	360	125	0.0123106570048	0.587,0.403,0.424	0.599,0.706,0.651	-0.181
ENSMUSG00000068037	Mas1	chr17	-	12854301	12854333	12848076	12848120	12854436	12854460	4,4,2	0,1,0	7,10,8	6,0,3	157	125	0.0123676023071	1.0,0.761,1.0	0.482,1.0,0.68	0.2
ENSMUSG00000032577	Mapkapk3	chr9	-	107262422	107263764	107261877	107261957	107289119	107289396	65,69,73	0,0,0	130,116,129	3,1,3	1467	125	0.0124642421906	1.0,1.0,1.0	0.787,0.908,0.786	0.173
ENSMUSG00000041225	Arhgap12	chr18	-	6064340	6064421	6039353	6039455	6111684	6112439	1,2,6	1,0,6	11,3,5	0,0,0	206	125	0.0125920590417	0.378,1.0,0.378	1.0,1.0,1.0	-0.415
ENSMUSG00000001089	Luzp1	chr4	+	136539124	136539216	136521340	136521443	136540355	136543518	197,234,203	53,92,86	242,228,217	165,118,132	217	125	0.0126277551705	0.682,0.594,0.576	0.458,0.527,0.486	0.127
ENSMUSG00000036928	Stag3	chr5	+	138297622	138297702	138297326	138297425	138297965	138298073	10,5,14	0,0,0	19,15,15	3,3,1	205	125	0.0126847359442	1.0,1.0,1.0	0.794,0.753,0.901	0.184
ENSMUSG00000028370	Pappa	chr4	+	65155616	65156679	65124173	65124947	65176208	65176354	48,54,37	2,0,4	28,36,16	0,0,0	1188	125	0.0127702200034	0.716,1.0,0.493	1.0,1.0,1.0	-0.264
ENSMUSG00000029162	Khk	chr5	+	30926687	30926822	30924738	30924855	30928442	30928515	39,49,33	35,42,30	86,59,49	31,26,25	260	125	0.0128058947819	0.349,0.359,0.346	0.572,0.522,0.485	-0.175
ENSMUSG00000020376	Rnf130	chr11	+	50099245	50099339	50095775	50095980	50104548	50104753	250,288,391	112,122,111	350,290,364	82,78,49	219	125	0.0128838353342	0.56,0.574,0.668	0.709,0.68,0.809	-0.132
ENSMUSG00000031626	Sorbs2	chr8	+	45645760	45645852	45507807	45507957	45658802	45658941	9,6,12	5,17,24	2,2,3	28,15,16	217	125	0.0130675276219	0.509,0.169,0.224	0.04,0.071,0.097	0.231
ENSMUSG00000090626	Tex9	chr9	-	72482446	72482523	72480596	72480775	72484068	72484114	121,190,183	13,14,10	106,76,95	20,19,12	202	125	0.0134594987603	0.852,0.894,0.919	0.766,0.712,0.83	0.119
ENSMUSG00000058883	Zfp708	chr13	-	67074832	67074916	67069400	67071528	67081449	67081545	8,6,17	0,2,0	2,4,8	4,1,2	209	125	0.0134895106903	1.0,0.642,1.0	0.23,0.705,0.705	0.334
ENSMUSG00000033209	Ttc28	chr5	+	111281879	111281903	111280674	111280751	111282770	111282900	8,13,14	4,12,12	41,37,30	114,73,80	149	125	0.0135439411026	0.627,0.476,0.495	0.232,0.298,0.239	0.276
ENSMUSG00000027674	Pex5l	chr3	-	33024695	33024800	33014964	33015076	33142848	33143247	5,9,12	0,9,14	0,2,0	1,3,2	230	125	0.0135515455669	1.0,0.352,0.318	0.0,0.266,0.0	0.468
ENSMUSG00000053617	Sh3pxd2a	chr19	-	47283020	47283104	47278312	47278430	47286604	47286718	88,113,84	33,58,89	266,254,222	81,48,58	209	125	0.0139002626656	0.615,0.538,0.361	0.663,0.76,0.696	-0.202
ENSMUSG00000027708	Dcun1d1	chr3	-	35916219	35916350	35897792	35897875	35919000	35919169	15,20,24	19,53,21	47,37,38	27,22,20	256	125	0.0140043425073	0.278,0.156,0.358	0.459,0.451,0.481	-0.2
ENSMUSG00000061175	Fnip2	chr3	-	79507838	79507928	79506206	79506278	79508086	79508187	43,91,98	1,12,3	63,55,53	17,8,12	215	125	0.0140203798755	0.962,0.815,0.95	0.683,0.8,0.72	0.175
ENSMUSG00000063894	Zkscan8	chr13	-	21521785	21521909	21513221	21520962	21522223	21522315	141,184,127	19,23,15	146,156,83	27,47,31	249	125	0.014160837134	0.788,0.801,0.81	0.731,0.625,0.573	0.157
ENSMUSG00000026110	Mgat4a	chr1	-	37464420	37464534	37462891	37462967	37490259	37490393	33,30,24	0,0,2	69,54,52	4,6,6	239	125	0.0142341851489	1.0,1.0,0.863	0.9,0.825,0.819	0.106
ENSMUSG00000024843	Chka	chr19	+	3875734	3875788	3864647	3864759	3884471	3884585	77,114,105	41,44,45	139,114,135	29,22,40	179	125	0.0145620183438	0.567,0.644,0.62	0.77,0.783,0.702	-0.141
ENSMUSG00000055835	Zfp1	chr8	+	111666060	111666204	111658385	111658441	111669490	111671008	87,77,119	7,18,12	133,96,96	5,3,5	269	125	0.0146279184963	0.852,0.665,0.822	0.925,0.937,0.899	-0.141
ENSMUSG00000026096	Osgepl1	chr1	+	53317906	53318289	53314855	53315099	53319942	53320296	182,213,198	12,24,16	146,113,134	3,6,3	508	125	0.0146614812154	0.789,0.686,0.753	0.923,0.823,0.917	-0.145
ENSMUSG00000035401	Emsy	chr7	-	98593330	98593666	98588935	98590884	98594751	98595312	156,233,230	25,56,30	194,199,170	67,64,58	461	125	0.0146746019229	0.629,0.53,0.675	0.44,0.457,0.443	0.165
ENSMUSG00000027951	Adar	chr3	+	89734841	89736273	89715021	89715150	89737989	89738173	230,288,240	0,0,0	277,197,207	4,0,4	1557	125	0.0147224753791	1.0,1.0,1.0	0.848,1.0,0.806	0.115
ENSMUSG00000041264	Uspl1	chr5	+	149187707	149187876	149184559	149184806	149188344	149188473	170,264,247	102,117,107	212,189,193	146,147,159	294	125	0.0147853714316	0.415,0.49,0.495	0.382,0.353,0.34	0.108
ENSMUSG00000024104	Fam21	chr6	+	116256226	116256289	116255048	116255168	116256615	116256828	161,223,194	24,26,62	289,272,329	36,10,29	188	125	0.0149227394428	0.817,0.851,0.675	0.842,0.948,0.883	-0.11
ENSMUSG00000051323	Pcdh19	chrX	-	133682091	133682232	133681080	133681408	133685117	133688987	55,80,61	69,106,94	0,0,2	2,4,2	266	125	0.0149311386049	0.273,0.262,0.234	0.0,0.0,0.32	0.15
ENSMUSG00000054387	Mdm4	chr1	-	133004653	133004692	133003790	133003890	133009136	133009192	17,36,31	27,44,37	49,55,49	30,33,31	164	125	0.0151207442775	0.324,0.384,0.39	0.555,0.56,0.546	-0.188
ENSMUSG00000020903	Stx8	chr11	+	67973232	67973271	67969771	67969871	68011314	68011439	45,51,56	11,17,8	98,111,89	7,10,7	164	125	0.0152898205145	0.757,0.696,0.842	0.914,0.894,0.906	-0.14
ENSMUSG00000064302	Clasp1	chr1	+	118541674	118541698	118539265	118539369	118543104	118543346	25,22,37	4,5,8	9,5,15	8,5,10	149	125	0.015339038036	0.84,0.787,0.795	0.486,0.456,0.557	0.308
ENSMUSG00000019737	Syne4	chr7	+	30316842	30317091	30316572	30316767	30317967	30318042	187,191,275	22,21,17	218,148,172	6,4,10	374	125	0.0153446122875	0.74,0.752,0.844	0.924,0.925,0.852	-0.122
ENSMUSG00000030380	Mzf1	chr7	-	13052182	13052366	13051732	13051803	13052742	13053181	23,27,32	0,0,2	19,19,17	4,2,2	309	125	0.0155154367779	1.0,1.0,0.866	0.658,0.794,0.775	0.213
ENSMUSG00000028782	Adgrb2	chr4	+	130006751	130006916	130005389	130005554	130007561	130007726	8,5,5	12,5,13	14,9,6	6,2,1	290	125	0.0156506526491	0.223,0.301,0.142	0.501,0.66,0.721	-0.405
ENSMUSG00000006471	Ndor1	chr2	-	25250279	25250378	25249793	25250003	25251720	25251818	18,35,42	2,6,0	52,56,61	0,0,0	224	125	0.0157471153182	0.834,0.765,1.0	1.0,1.0,1.0	-0.134
ENSMUSG00000009739	Pou6f1	chr15	-	100593972	100594065	100591840	100592033	100599762	100599864	26,13,29	3,2,8	51,37,28	1,3,0	218	125	0.0158204712297	0.832,0.788,0.675	0.967,0.876,1.0	-0.183
ENSMUSG00000047115	Fam221a	chr6	+	49385372	49385455	49382962	49383079	49388816	49390539	42,58,52	0,4,0	78,96,99	6,10,10	208	125	0.0158568398375	1.0,0.897,1.0	0.887,0.852,0.856	0.101
ENSMUSG00000034940	Synrg	chr11	+	83985248	83985551	83982195	83982307	83987912	83987990	66,78,89	45,63,74	93,87,76	46,33,30	428	125	0.0158686735788	0.3,0.266,0.26	0.371,0.435,0.425	-0.135
ENSMUSG00000030322	Mbd4	chr6	-	115845542	115845617	115845313	115845448	115848905	115849732	121,214,201	25,36,15	106,100,100	6,7,4	200	125	0.0161408033507	0.752,0.788,0.893	0.917,0.899,0.94	-0.108
ENSMUSG00000056737	Capg	chr6	+	72549729	72549868	72549450	72549501	72555272	72555308	9,10,9	8,7,8	36,22,21	81,69,70	264	125	0.0163671615168	0.348,0.403,0.348	0.174,0.131,0.124	0.223
ENSMUSG00000019856	Fam184a	chr10	-	53634301	53634395	53633368	53633715	53635231	53635434	5,2,6	16,24,31	10,11,16	29,10,6	219	125	0.0164259713379	0.151,0.045,0.099	0.164,0.386,0.604	-0.286
ENSMUSG00000014592	Camta1	chr4	-	151076576	151076597	151075091	151075285	151077863	151077935	28,44,46	20,8,33	23,22,34	57,37,36	146	125	0.0166168858573	0.545,0.825,0.544	0.257,0.337,0.447	0.291
ENSMUSG00000031245	Hmgn5	chrX	-	109010856	109010886	109010553	109010607	109013251	109013404	5,5,8	1,2,8	5,10,3	2,0,0	155	125	0.0167143041508	0.801,0.668,0.446	0.668,1.0,1.0	-0.251
ENSMUSG00000028519	Dab1	chr4	+	104680069	104680108	104679452	104679572	104688382	104688442	59,105,95	11,15,21	49,52,85	28,29,23	164	125	0.0170094667891	0.803,0.842,0.775	0.572,0.577,0.738	0.178
ENSMUSG00000059439	Bcas3	chr11	+	85354593	85354679	85353166	85353233	85354887	85354975	10,8,4	18,15,15	3,2,1	19,26,12	211	125	0.0170800966344	0.248,0.24,0.136	0.086,0.044,0.047	0.149
ENSMUSG00000009376	Met	chr6	+	17549031	17549172	17548685	17548839	17553238	17553469	134,147,154	17,16,22	210,215,211	5,15,15	266	125	0.0171791072113	0.787,0.812,0.767	0.952,0.871,0.869	-0.109
ENSMUSG00000027201	Myef2	chr2	-	125087676	125087703	125086567	125086716	125088862	125089037	22,45,27	3,0,2	29,19,22	5,12,3	152	125	0.0173126405752	0.858,1.0,0.917	0.827,0.566,0.858	0.175
ENSMUSG00000107283	Mpv17	chr5	-	31144893	31145278	31144073	31144752	31145494	31145590	36,49,37	12,19,12	47,28,33	39,23,26	510	125	0.0173126405752	0.424,0.387,0.43	0.228,0.23,0.237	0.182
ENSMUSG00000039068	Zzz3	chr3	+	152427276	152428832	152422617	152422771	152448778	152448926	144,229,187	2,3,2	292,227,241	0,0,0	1681	125	0.0173280570251	0.843,0.85,0.874	1.0,1.0,1.0	-0.144
ENSMUSG00000024581	Napg	chr18	+	62980465	62980533	62977900	62978024	62986178	62986288	23,28,27	3,7,0	40,35,21	0,2,0	193	125	0.0174330359327	0.832,0.722,1.0	1.0,0.919,1.0	-0.122
ENSMUSG00000007570	Fance	chr17	+	28317157	28317223	28316858	28316903	28317467	28317611	159,170,181	22,29,47	118,104,117	44,41,37	191	125	0.0178290755285	0.825,0.793,0.716	0.637,0.624,0.674	0.133
ENSMUSG00000026765	Lypd6b	chr2	+	49840087	49840143	49787730	49787773	49930924	49930984	5,0,3	11,8,8	7,9,6	6,2,4	181	125	0.0178999688503	0.239,0.0,0.206	0.446,0.757,0.509	-0.422
ENSMUSG00000036395	Glb1l2	chr9	-	26794082	26794178	26791781	26791890	26806297	26806432	24,13,9	1,2,4	19,9,19	0,0,1	221	125	0.0179509060508	0.931,0.786,0.56	1.0,1.0,0.915	-0.213
ENSMUSG00000057335	Cep170	chr1	-	176769232	176769526	176761350	176761500	176769712	176769870	133,229,188	8,7,23	132,114,127	26,19,18	419	125	0.018213382254	0.832,0.907,0.709	0.602,0.642,0.678	0.175
ENSMUSG00000073779	Lrp8os2	chr4	-	107810762	107810946	107806032	107808837	107822933	107823022	47,49,48	0,0,0	80,47,70	2,2,5	309	125	0.0183212240169	1.0,1.0,1.0	0.942,0.905,0.85	0.101
ENSMUSG00000037989	Wnk2	chr13	-	49044373	49044418	49042627	49042866	49052558	49052773	68,40,75	39,42,31	95,69,89	23,22,20	170	125	0.0184080067861	0.562,0.412,0.64	0.752,0.698,0.766	-0.201
ENSMUSG00000036246	Gmip	chr8	+	69817232	69817429	69817002	69817140	69817722	69818972	63,96,54	3,2,0	38,32,45	4,7,3	322	125	0.0184080067861	0.891,0.949,1.0	0.787,0.64,0.853	0.187
ENSMUSG00000035401	Emsy	chr7	-	98593330	98593810	98587136	98590884	98594751	98595312	221,330,342	25,56,30	294,272,256	67,64,58	605	125	0.0184150040282	0.646,0.549,0.702	0.476,0.468,0.477	0.159
ENSMUSG00000043384	Gprasp1	chrX	+	135743562	135743614	135742732	135742978	135744498	135744575	58,81,70	50,56,53	53,39,37	74,62,45	177	125	0.0184150040282	0.45,0.505,0.483	0.336,0.308,0.367	0.142
ENSMUSG00000023984	Gm20517	chr17	+	47618808	47619062	47611612	47611692	47649949	47651613	10,15,14	1,1,0	11,10,15	4,2,2	379	125	0.0185082905649	0.767,0.832,1.0	0.476,0.623,0.712	0.263
ENSMUSG00000002769	Gnmt	chr17	-	46726268	46726411	46726060	46726182	46726605	46726716	27,48,37	3,0,3	12,6,14	3,2,6	268	125	0.0189499048272	0.808,1.0,0.852	0.651,0.583,0.521	0.302
ENSMUSG00000078773	Rad54b	chr4	+	11583676	11583722	11569820	11569932	11593620	11593653	2,4,19	57,77,82	24,17,20	88,73,58	171	125	0.0189859477813	0.025,0.037,0.145	0.166,0.145,0.201	-0.102
ENSMUSG00000027478	Dnmt3b	chr2	+	153684358	153684477	153678470	153678556	153686257	153687726	281,394,378	123,175,195	84,84,92	74,59,62	244	125	0.0195888922487	0.539,0.536,0.498	0.368,0.422,0.432	0.117
ENSMUSG00000028898	Trnau1ap	chr4	-	132325351	132325489	132325207	132325260	132329352	132329389	19,31,34	31,20,48	57,42,38	6,23,15	263	125	0.0196717116203	0.226,0.424,0.252	0.819,0.465,0.546	-0.309
ENSMUSG00000048756	Foxo3	chr10	-	42196465	42197901	42181840	42186295	42274815	42275545	237,239,257	2,6,0	358,314,281	0,0,0	1561	125	0.0197010681392	0.905,0.761,1.0	1.0,1.0,1.0	-0.111
ENSMUSG00000024799	Tm7sf2	chr19	-	6067122	6067319	6066967	6067022	6067668	6067842	340,435,442	73,90,83	166,124,165	27,8,11	322	125	0.0198733175743	0.644,0.652,0.674	0.705,0.857,0.853	-0.148
ENSMUSG00000040025	Ythdf2	chr4	-	132204131	132205715	132184911	132186947	132210751	132210831	959,1518,1360	12,30,13	1222,1056,1225	32,29,35	1709	125	0.0200541850492	0.854,0.787,0.884	0.736,0.727,0.719	0.114
ENSMUSG00000033728	Lrrc14	chr15	+	76711421	76711530	76710963	76711083	76712866	76713220	36,33,51	5,8,13	64,53,59	5,4,2	234	125	0.0203784770346	0.794,0.688,0.677	0.872,0.876,0.94	-0.176
ENSMUSG00000039103	Nexn	chr3	-	152253611	152253803	152253050	152253129	152255284	152255311	0,1,0	10,2,5	1,6,3	10,1,4	317	125	0.0206050718582	0.0,0.165,0.0	0.038,0.703,0.228	-0.268
ENSMUSG00000020680	Taf15	chr11	+	83488924	83489045	83484976	83485079	83497893	83497926	21,27,37	5,11,2	38,33,31	1,2,1	246	125	0.0208578775288	0.681,0.555,0.904	0.951,0.893,0.94	-0.215
ENSMUSG00000037514	Pank2	chr2	+	131280156	131280410	131273910	131274263	131293398	131293524	136,152,123	67,68,35	192,171,166	49,35,30	379	125	0.0211023535535	0.401,0.424,0.537	0.564,0.617,0.646	-0.155
ENSMUSG00000047810	Ccdc88b	chr19	-	6847276	6847443	6846562	6846769	6847635	6847734	10,4,8	3,4,3	7,3,6	1,0,1	292	125	0.0212497967411	0.588,0.3,0.533	0.75,1.0,0.72	-0.35
ENSMUSG00000022552	Sharpin	chr15	-	76350054	76350229	76348300	76348435	76350480	76351111	137,183,205	21,25,29	174,164,154	6,11,15	300	125	0.0212497967411	0.731,0.753,0.747	0.924,0.861,0.811	-0.122
ENSMUSG00000060073	Psma3	chr12	+	70984492	70984745	70978732	70978815	70993012	70993080	8,13,3	1,1,0	2,4,4	0,3,3	378	125	0.0218210742735	0.726,0.811,1.0	1.0,0.306,0.306	0.308
ENSMUSG00000032641	Gpr19	chr6	-	134877216	134877334	134869156	134870482	134887629	134887832	0,0,0	1,2,4	3,2,3	8,5,10	243	125	0.0225519817289	0.0,0.0,0.0	0.162,0.171,0.134	-0.156
ENSMUSG00000020886	Dlg4	chr11	+	70043657	70043767	70042570	70042743	70044275	70044367	180,161,215	99,122,142	208,167,203	92,78,70	235	125	0.0226116065741	0.492,0.412,0.446	0.546,0.532,0.607	-0.112
ENSMUSG00000074505	Fat3	chr9	-	15922375	15923028	15919163	15919277	15937992	15938461	3,6,7	1,4,0	2,2,4	0,0,1	778	125	0.0228512226424	0.325,0.194,1.0	1.0,1.0,0.391	-0.291
ENSMUSG00000039908	Slc26a11	chr11	+	119368663	119368839	119362648	119363542	119370748	119370799	24,45,26	1,0,0	47,20,33	6,2,0	301	125	0.023077551455	0.909,1.0,1.0	0.765,0.806,1.0	0.113
ENSMUSG00000051236	Msrb3	chr10	-	120851983	120852092	120825107	120825136	120871034	120871151	74,40,56	1,5,3	53,62,61	0,0,0	234	125	0.0231141659035	0.975,0.81,0.909	1.0,1.0,1.0	-0.102
ENSMUSG00000029836	Cbx3	chr6	+	51478437	51478600	51475230	51475373	51481723	51481818	18,25,21	8,16,6	50,48,32	4,11,1	288	125	0.02331226464	0.494,0.404,0.603	0.844,0.654,0.933	-0.31
ENSMUSG00000025453	Nnt	chr13	-	119372395	119372591	119369911	119370145	119381675	119381863	140,155,105	26,29,35	273,197,217	18,27,27	321	125	0.0241759661446	0.677,0.675,0.539	0.855,0.74,0.758	-0.154
ENSMUSG00000025420	Katnal2	chr18	-	77011989	77012104	77010946	77011045	77047173	77047243	46,61,55	0,2,1	10,10,13	1,1,5	240	125	0.0241992899069	1.0,0.941,0.966	0.839,0.839,0.575	0.218
ENSMUSG00000052102	Gnpda1	chr18	-	38331967	38332152	38330485	38330660	38333153	38333336	142,169,135	19,9,14	193,135,130	5,4,7	310	125	0.0250087639349	0.751,0.883,0.795	0.94,0.932,0.882	-0.108
ENSMUSG00000053877	Srcap	chr7	+	127515203	127515310	127514164	127514240	127515941	127515996	3,3,7	30,27,46	15,25,11	45,41,55	232	125	0.025036724396	0.051,0.056,0.076	0.152,0.247,0.097	-0.104
ENSMUSG00000039782	Cpeb2	chr5	+	43238326	43238416	43237314	43237597	43244585	43244676	7,11,4	0,2,0	16,16,28	1,7,10	215	125	0.0250582076199	1.0,0.762,1.0	0.903,0.571,0.619	0.223
ENSMUSG00000055835	Zfp1	chr8	+	111666119	111666204	111658385	111658441	111669490	111670682	53,56,90	7,18,12	94,62,60	5,3,5	210	125	0.0253182659254	0.818,0.649,0.817	0.918,0.925,0.877	-0.145
ENSMUSG00000052539	Magi3	chr3	-	104016601	104016692	104013258	104016068	104017500	104017639	109,149,143	46,92,61	49,62,51	45,58,40	216	125	0.0253911083528	0.578,0.484,0.576	0.387,0.382,0.425	0.148
ENSMUSG00000020605	Hs1bp3	chr12	+	8323869	8324101	8317784	8317950	8336237	8336395	19,30,20	1,0,0	24,32,25	3,1,3	357	125	0.025534365279	0.869,1.0,1.0	0.737,0.918,0.745	0.156
ENSMUSG00000006476	Nsmf	chr2	+	25057964	25057970	25057100	25057176	25059020	25059073	8,11,15	11,12,22	3,3,1	9,12,15	131	125	0.0256757957761	0.41,0.467,0.394	0.241,0.193,0.06	0.259
ENSMUSG00000050471	Fam118b	chr9	-	35227163	35227391	35223613	35223742	35235230	35235483	323,434,455	80,107,104	661,395,501	96,78,58	353	125	0.0257674131322	0.588,0.59,0.608	0.709,0.642,0.754	-0.106
ENSMUSG00000021636	Marveld2	chr13	-	100611432	100612584	100607776	100607812	100616925	100616971	120,195,185	2,3,6	267,157,259	2,1,0	1277	125	0.0258853757639	0.855,0.864,0.751	0.929,0.939,1.0	-0.133
ENSMUSG00000032407	U2surp	chr9	-	95500687	95500873	95495834	95495933	95502539	95502584	307,530,461	62,105,164	508,499,513	74,71,71	311	125	0.0265814754282	0.666,0.67,0.53	0.734,0.739,0.744	-0.117
ENSMUSG00000060450	Rnf14	chr18	+	38297499	38297575	38296804	38297205	38299753	38299926	2,5,5	0,0,2	6,1,10	4,4,2	201	125	0.0265814754282	1.0,1.0,0.609	0.483,0.135,0.757	0.411
ENSMUSG00000031754	Nudt21	chr8	-	94024541	94024617	94022774	94022889	94028834	94028924	5,7,3	4,4,0	13,10,6	0,0,2	201	125	0.0267003984762	0.437,0.521,1.0	1.0,1.0,0.651	-0.231
ENSMUSG00000099703	Gm28285	chr18	+	35557336	35557369	35556615	35556691	35571842	35572285	16,31,43	0,0,0	26,24,27	3,0,5	158	125	0.0273336942381	1.0,1.0,1.0	0.873,1.0,0.81	0.106
ENSMUSG00000079555	Haus3	chr5	-	34167404	34168443	34163522	34163751	34169389	34169527	18,42,32	1,1,4	29,35,17	2,0,0	1164	125	0.0273446979443	0.659,0.819,0.462	0.609,1.0,1.0	-0.223
ENSMUSG00000055707	Klhl26	chr8	-	70455465	70455648	70450267	70453019	70476849	70476905	93,78,74	2,7,6	86,68,88	11,16,15	308	125	0.0273663426123	0.95,0.819,0.833	0.76,0.633,0.704	0.168
ENSMUSG00000091474	2610021A01Rik	chr7	+	41601747	41601815	41599284	41599400	41603435	41603465	0,0,0	7,6,4	0,3,5	15,12,9	193	125	0.0273663426123	0.0,0.0,0.0	0.0,0.139,0.265	-0.135
ENSMUSG00000037344	Slc12a9	chr5	-	137328436	137328745	137327596	137327704	137330942	137331074	74,76,66	7,1,4	91,80,73	0,3,0	434	125	0.0273663426123	0.753,0.956,0.826	1.0,0.885,1.0	-0.117
ENSMUSG00000044348	Slc25a53	chrX	-	137027989	137028154	137016248	137016339	137032350	137032500	36,19,11	2,0,0	39,57,48	3,2,9	290	125	0.0278123214287	0.886,1.0,1.0	0.849,0.925,0.697	0.138
ENSMUSG00000038495	Otud7b	chr3	+	96130230	96130343	96104526	96104819	96136473	96136624	22,32,37	47,53,63	50,52,56	49,47,55	238	125	0.0279571967951	0.197,0.241,0.236	0.349,0.368,0.348	-0.13
ENSMUSG00000078867	Gm14418	chr2	-	177393293	177393395	177389426	177389553	177394696	177394751	6,6,11	0,1,1	16,5,4	5,2,1	227	125	0.0279661145133	1.0,0.768,0.858	0.638,0.579,0.688	0.24
ENSMUSG00000031090	Nadsyn1	chr7	-	143821171	143821232	143816173	143816227	143822658	143822748	12,13,10	1,0,0	7,6,5	0,2,4	186	125	0.0279726570497	0.89,1.0,1.0	1.0,0.668,0.457	0.255
ENSMUSG00000052446	Zfp961	chr8	+	71965793	71965916	71951065	71951160	71966099	71966160	71,87,76	10,10,12	88,46,52	22,15,22	248	125	0.0280111848788	0.782,0.814,0.761	0.668,0.607,0.544	0.179
ENSMUSG00000003452	Bicd1	chr6	+	149550349	149550425	149518905	149519113	149556643	149563329	6,29,11	19,21,26	3,1,2	13,11,15	201	125	0.0280926706545	0.164,0.462,0.208	0.126,0.054,0.077	0.192
ENSMUSG00000046879	Irgm1	chr11	-	48868561	48868780	48865244	48867003	48871093	48871374	6,10,8	3,1,0	1,3,4	5,2,4	344	125	0.0289802288494	0.421,0.784,1.0	0.068,0.353,0.267	0.506
ENSMUSG00000045215	Asxl3	chr18	+	22392643	22392852	22375132	22375215	22409917	22410029	26,21,23	4,4,3	21,25,16	13,18,5	334	125	0.0295705374415	0.709,0.663,0.742	0.377,0.342,0.545	0.283
ENSMUSG00000073147	5031425E22Rik	chr5	-	23423223	23423343	23422403	23422902	23433209	23433309	17,19,22	2,0,5	25,13,29	1,0,0	245	125	0.0299436406905	0.813,1.0,0.692	0.927,1.0,1.0	-0.141
ENSMUSG00000040146	Rgl3	chr9	-	21988045	21988275	21987850	21987904	21988848	21988959	63,60,52	5,2,1	18,9,18	0,0,0	355	125	0.0300723668132	0.816,0.914,0.948	1.0,1.0,1.0	-0.107
ENSMUSG00000054792	Klhl18	chr9	-	110446673	110446872	110432433	110432538	110450719	110450860	27,29,41	3,2,2	45,46,29	0,1,0	324	125	0.0300723668132	0.776,0.848,0.888	1.0,0.947,1.0	-0.145
ENSMUSG00000056211	R3hdm1	chr1	+	128162201	128162243	128153188	128153399	128162768	128162858	1,9,2	23,30,9	11,6,6	8,9,11	167	125	0.0302195552335	0.032,0.183,0.143	0.507,0.333,0.29	-0.257
ENSMUSG00000087174	5530601H04Rik	chrX	-	105043129	105043304	105038816	105039812	105044001	105044111	99,117,144	39,47,74	73,49,72	61,52,43	300	125	0.0302195552335	0.514,0.509,0.448	0.333,0.282,0.411	0.148
ENSMUSG00000031028	Tub	chr7	+	109024489	109024657	109022609	109022753	109025607	109025726	38,52,73	4,2,4	18,24,23	0,0,1	293	125	0.0302346996488	0.802,0.917,0.886	1.0,1.0,0.908	-0.101
ENSMUSG00000045555	Mettl24	chr10	+	40729986	40730085	40683281	40683664	40737674	40737814	6,11,15	1,0,1	0,2,2	2,0,2	224	125	0.0303268779585	0.77,1.0,0.893	0.0,1.0,0.358	0.435
ENSMUSG00000063849	Ppcdc	chr9	-	57421125	57421221	57415085	57415254	57434902	57435085	47,63,49	25,19,20	89,41,81	14,7,16	221	125	0.0306181759014	0.515,0.652,0.581	0.782,0.768,0.741	-0.181
ENSMUSG00000040270	Bach2	chr4	+	32417434	32417583	32317197	32317304	32501612	32501867	92,119,110	6,1,1	83,91,98	8,8,7	274	125	0.03091936835	0.875,0.982,0.98	0.826,0.838,0.865	0.103
ENSMUSG00000063889	Crem	chr18	-	3287903	3288092	3276693	3276729	3295039	3295182	3,3,12	10,10,16	18,12,19	8,9,13	314	125	0.0314672022613	0.107,0.107,0.23	0.472,0.347,0.368	-0.248
ENSMUSG00000037110	Ralgapa2	chr2	-	146357087	146357146	146353170	146353279	146357956	146358085	20,44,26	0,2,5	22,26,21	9,9,4	184	125	0.0318034527739	1.0,0.937,0.779	0.624,0.662,0.781	0.216
ENSMUSG00000060227	Casc4	chr2	+	121925560	121925728	121911870	121912041	121933477	121933697	226,265,233	106,198,151	179,153,193	184,149,173	293	125	0.0323627032123	0.476,0.363,0.397	0.293,0.305,0.322	0.105
ENSMUSG00000107476	Zfp862-ps	chr6	+	48525023	48525122	48514151	48514326	48527444	48527549	11,7,13	7,22,6	49,31,25	9,3,10	224	125	0.0326828129977	0.467,0.151,0.547	0.752,0.852,0.582	-0.34
ENSMUSG00000110277	CH25-588N10.2	chr18	+	90589273	90589334	90588955	90589082	90590830	90591075	30,57,43	0,4,1	39,40,52	6,13,2	186	125	0.0329932658922	1.0,0.905,0.967	0.814,0.674,0.946	0.146
ENSMUSG00000027597	Ahcy	chr2	-	155064153	155064361	155063988	155064076	155064813	155064926	47,25,55	3,3,8	107,66,77	2,4,0	333	125	0.033121454056	0.855,0.758,0.721	0.953,0.861,1.0	-0.16
ENSMUSG00000002032	Tmem25	chr9	-	44795995	44796127	44795681	44795712	44796323	44796614	13,28,16	6,7,5	7,19,10	0,2,1	257	125	0.033121454056	0.513,0.661,0.609	1.0,0.822,0.829	-0.289
ENSMUSG00000036617	Etl4	chr2	+	20805584	20805662	20798615	20798783	20807901	20808190	42,30,46	42,57,44	51,52,42	28,22,30	203	125	0.0331319341518	0.381,0.245,0.392	0.529,0.593,0.463	-0.189
ENSMUSG00000042439	Zfp532	chr18	+	65656350	65656632	65644192	65644369	65682894	65683007	168,253,230	28,33,35	173,129,174	33,46,57	407	125	0.0332160259812	0.648,0.702,0.669	0.617,0.463,0.484	0.152
ENSMUSG00000027651	Rprd1b	chr2	+	158070560	158070656	158050086	158050213	158074929	158078207	7,26,16	20,16,22	25,19,24	12,4,8	221	125	0.0337565482705	0.165,0.479,0.291	0.541,0.729,0.629	-0.321
ENSMUSG00000027236	Eif3j1	chr2	+	122051741	122051815	122050486	122050648	122051966	122056598	5,5,5	1,5,0	7,5,10	0,0,0	199	125	0.0339473860781	0.758,0.386,1.0	1.0,1.0,1.0	-0.285
ENSMUSG00000038777	Sema6c	chr3	+	95171790	95171886	95171557	95171602	95172254	95173653	102,82,82	53,33,49	115,97,86	78,96,97	221	125	0.033950820497	0.521,0.584,0.486	0.455,0.364,0.334	0.146
ENSMUSG00000051427	Ccdc157	chr11	-	4152908	4153056	4149930	4150102	4160158	4160252	21,23,18	0,8,7	32,15,29	0,2,1	273	125	0.0343129350169	1.0,0.568,0.541	1.0,0.774,0.93	-0.198
ENSMUSG00000033904	Ccp110	chr7	+	118732886	118732972	118731696	118731759	118735267	118737024	163,221,202	22,24,46	57,59,40	24,18,11	211	125	0.0343129350169	0.814,0.845,0.722	0.585,0.66,0.683	0.151
ENSMUSG00000025266	Gnl3l	chrX	-	151004270	151004285	151003533	151003641	151014020	151014089	32,13,16	2,4,10	5,7,14	2,0,0	140	125	0.034773674899	0.935,0.744,0.588	0.691,1.0,1.0	-0.141
ENSMUSG00000054099	Slc25a40	chr5	+	8449612	8449694	8447297	8447407	8452745	8452826	27,32,23	0,1,8	47,46,55	2,0,0	207	125	0.0352033962008	1.0,0.951,0.635	0.934,1.0,1.0	-0.116
ENSMUSG00000047766	Lrrc49	chr9	-	60680504	60680702	60680068	60680171	60685034	60685122	148,159,176	141,174,168	127,113,82	60,64,66	323	125	0.035572458928	0.289,0.261,0.288	0.45,0.406,0.325	-0.114
ENSMUSG00000033767	D930015E06Rik	chr3	-	83909151	83909334	83906346	83906425	83910368	83910508	253,338,352	97,137,95	417,281,344	73,67,87	308	125	0.0359693890749	0.514,0.5,0.601	0.699,0.63,0.616	-0.11
ENSMUSG00000037860	Aim2	chr1	+	173427758	173427898	173393962	173394033	173452827	173452948	6,2,5	2,3,0	8,11,8	0,1,0	265	125	0.0360942721125	0.586,0.239,1.0	1.0,0.838,1.0	-0.338
ENSMUSG00000004187	Kifc2	chr15	+	76661479	76661618	76661235	76661384	76661726	76661872	22,23,25	1,0,2	42,17,25	8,4,2	264	125	0.0360942721125	0.912,1.0,0.855	0.713,0.668,0.855	0.177
ENSMUSG00000029211	Gabra4	chr5	-	71642258	71642326	71641062	71641283	71657170	71657289	8,33,20	0,5,2	24,15,17	0,0,0	193	125	0.0365109655826	1.0,0.81,0.866	1.0,1.0,1.0	-0.108
ENSMUSG00000031337	Mtm1	chrX	+	71307699	71307876	71302500	71302614	71313645	71315295	30,34,39	3,4,0	31,29,29	0,0,0	302	125	0.0369726320535	0.805,0.779,1.0	1.0,1.0,1.0	-0.139
ENSMUSG00000030269	Mtmr14	chr6	+	113277830	113277945	113270521	113270701	113280602	113281087	188,215,162	99,96,88	198,153,157	55,53,53	240	125	0.0372409865578	0.497,0.538,0.489	0.652,0.601,0.607	-0.112
ENSMUSG00000031932	Gpr83	chr9	+	14864771	14864897	14860209	14860920	14866848	14866982	7,10,7	1,2,2	4,4,5	7,3,5	251	125	0.0373725781954	0.777,0.713,0.635	0.222,0.399,0.332	0.391
ENSMUSG00000032826	Ank2	chr3	-	127248133	127248232	127104760	127104862	127339131	127339192	27,34,35	3,6,7	33,24,40	2,1,1	224	125	0.037373342473	0.834,0.76,0.736	0.902,0.931,0.957	-0.153
ENSMUSG00000024194	Cuta	chr17	-	26939316	26939368	26938883	26939092	26939450	26939468	188,173,187	45,37,38	135,90,110	50,34,42	177	125	0.0374385536658	0.747,0.768,0.777	0.656,0.651,0.649	0.112
ENSMUSG00000052446	Zfp961	chr8	+	71965793	71965920	71951070	71951160	71966099	71966160	105,127,111	10,10,12	129,82,73	22,15,22	252	125	0.0382414815282	0.839,0.863,0.821	0.744,0.731,0.622	0.142
ENSMUSG00000029217	Tec	chr5	-	72779420	72779486	72773830	72773885	72782002	72782175	10,7,15	2,0,1	20,6,20	2,8,10	191	125	0.0385080007549	0.766,1.0,0.908	0.867,0.329,0.567	0.304
ENSMUSG00000031558	Slit2	chr5	+	48220966	48220990	48219916	48220080	48224652	48224803	64,86,70	51,91,66	13,18,9	24,35,18	149	125	0.0385988508776	0.513,0.442,0.471	0.312,0.301,0.296	0.172
ENSMUSG00000097743	Gm16973	chr14	-	56699148	56699306	56697346	56698038	56700819	56701268	62,77,92	2,3,3	54,35,41	6,6,5	283	125	0.0393935483078	0.932,0.919,0.931	0.799,0.72,0.784	0.16
ENSMUSG00000037995	Igsf9	chr1	+	172489512	172489665	172484280	172484546	172493486	172493627	2,2,3	0,0,0	28,19,17	2,2,2	278	125	0.0396802632374	1.0,1.0,1.0	0.863,0.81,0.793	0.178
ENSMUSG00000061589	Dot1l	chr10	+	80791743	80791839	80790610	80791561	80792142	80792773	1,0,6	22,38,31	3,7,8	14,4,31	221	125	0.0397527234569	0.025,0.0,0.099	0.108,0.497,0.127	-0.203
ENSMUSG00000054280	Prr14l	chr5	-	32844043	32844564	32835615	32835688	32854092	32854256	83,95,131	20,14,23	125,122,96	11,10,7	646	125	0.0409616014054	0.445,0.568,0.524	0.687,0.702,0.726	-0.193
ENSMUSG00000034656	Cacna1a	chr8	+	84614694	84614791	84612284	84612412	84617791	84617897	6,0,0	5,2,5	6,14,8	8,0,2	222	125	0.0411042316823	0.403,0.0,0.0	0.297,1.0,0.693	-0.529
ENSMUSG00000038005	Hpf1	chr8	+	60893700	60893860	60890444	60890536	60903999	60904087	104,106,109	19,26,33	210,178,185	20,26,26	285	125	0.0412564157097	0.706,0.641,0.592	0.822,0.75,0.757	-0.13
ENSMUSG00000029022	Miip	chr4	-	147867330	147867602	147866234	147866419	147868068	147868183	10,17,4	3,7,0	0,6,1	3,6,5	397	125	0.0412935145235	0.512,0.433,1.0	0.0,0.239,0.059	0.549
ENSMUSG00000034573	Ptpn13	chr5	+	103540971	103541386	103536713	103536876	103550224	103550314	183,241,260	66,88,61	333,329,246	186,157,116	540	125	0.0413801854515	0.391,0.388,0.497	0.293,0.327,0.329	0.109
ENSMUSG00000026924	Sec16a	chr2	-	26413678	26413738	26412835	26412913	26414370	26414445	128,103,89	54,44,58	162,147,130	112,119,141	185	125	0.0417728730031	0.616,0.613,0.509	0.494,0.455,0.384	0.135
ENSMUSG00000052102	Gnpda1	chr18	-	38331967	38332152	38327557	38328973	38333153	38333336	46,72,47	2,8,4	90,44,52	4,0,0	310	125	0.0418358270106	0.903,0.784,0.826	0.901,1.0,1.0	-0.129
ENSMUSG00000040829	Zmynd15	chr11	+	70465338	70465499	70465106	70465165	70465914	70466202	0,2,1	2,0,1	6,3,6	0,0,0	286	125	0.0419109211234	0.0,1.0,0.304	1.0,1.0,1.0	-0.565
ENSMUSG00000041757	Plekha6	chr1	+	133294562	133294708	133293953	133294087	133298919	133299043	36,24,41	10,13,40	56,42,45	13,8,5	271	125	0.0420366609047	0.624,0.46,0.321	0.665,0.708,0.806	-0.258
ENSMUSG00000036908	Unc93b1	chr19	+	3941519	3941681	3936268	3936422	3941884	3942017	25,19,37	1,2,4	21,18,16	0,1,0	287	125	0.0421973151559	0.916,0.805,0.801	1.0,0.887,1.0	-0.122
ENSMUSG00000022185	Acin1	chr14	-	54653213	54653317	54651514	54651858	54653534	54653681	249,372,288	173,176,186	244,193,162	196,156,202	229	125	0.042299397441	0.44,0.536,0.458	0.405,0.403,0.304	0.107
ENSMUSG00000005968	Tuft1	chr3	-	94639394	94639469	94638924	94639026	94658724	94658871	33,16,29	17,15,21	102,77,66	27,29,18	200	125	0.0423682235857	0.548,0.4,0.463	0.702,0.624,0.696	-0.204
ENSMUSG00000072964	Bhlhb9	chrX	+	135848677	135848739	135845854	135845953	135885348	135886926	3,2,9	0,4,2	4,10,6	0,0,1	187	125	0.0425454258678	1.0,0.251,0.751	1.0,1.0,0.8	-0.266
ENSMUSG00000039055	Eme1	chr11	-	94650222	94651023	94650007	94650138	94653695	94653964	389,488,492	4,12,11	332,253,290	11,13,16	926	125	0.0426128551565	0.929,0.846,0.858	0.803,0.724,0.71	0.132
ENSMUSG00000035469	Rcbtb1	chr14	+	59205624	59205722	59201233	59201584	59210016	59210094	12,22,27	1,1,4	5,14,6	5,3,5	223	125	0.0427084893527	0.871,0.925,0.791	0.359,0.723,0.402	0.368
ENSMUSG00000018740	Slc25a35	chr11	+	68971183	68971336	68970723	68970789	68971668	68971782	17,23,20	12,5,1	24,16,14	0,2,1	278	125	0.0428265922256	0.389,0.674,0.9	1.0,0.782,0.863	-0.227
ENSMUSG00000032386	Trip4	chr9	-	65898376	65898528	65896696	65896930	65908438	65908794	4,6,4	2,1,1	5,2,7	14,5,9	277	125	0.0428797106006	0.474,0.73,0.644	0.139,0.153,0.26	0.432
ENSMUSG00000026103	Gls	chr1	-	52204345	52204516	52200617	52200651	52207300	52207359	12,13,33	2,1,0	26,19,30	7,3,5	296	125	0.043170091183	0.717,0.846,1.0	0.611,0.728,0.717	0.169
ENSMUSG00000061740	Cyp2d22	chr15	-	82372784	82372926	82372389	82372577	82373110	82373287	1,6,0	0,0,1	8,4,6	3,4,3	267	125	0.043170091183	1.0,1.0,0.0	0.555,0.319,0.484	0.214
ENSMUSG00000060073	Psma3	chr12	+	70993012	70993080	70990484	70990531	70993505	70993570	21,23,23	2,5,0	46,57,40	0,0,0	193	125	0.0435074665545	0.872,0.749,1.0	1.0,1.0,1.0	-0.126
ENSMUSG00000091625	Lsm5	chr6	-	56703005	56703033	56702095	56702168	56704622	56704710	18,32,28	37,59,68	47,30,29	47,40,27	153	125	0.0438393471702	0.284,0.307,0.252	0.45,0.38,0.467	-0.151
ENSMUSG00000044991	1110034G24Rik	chr2	+	132691949	132692131	132686930	132686981	132750212	132750503	69,61,64	3,2,8	168,125,122	2,1,3	307	125	0.0440747466519	0.904,0.925,0.765	0.972,0.981,0.943	-0.101
ENSMUSG00000039599	Fam149b	chr14	+	20363262	20363450	20356354	20356497	20375509	20375613	12,20,29	0,1,0	19,23,14	2,1,3	313	125	0.0442775740307	1.0,0.889,1.0	0.791,0.902,0.651	0.182
ENSMUSG00000052446	Zfp961	chr8	+	71965793	71965990	71951080	71951160	71966099	71966244	55,67,63	10,10,12	75,33,41	22,15,22	322	125	0.0449823363472	0.681,0.722,0.671	0.57,0.461,0.42	0.208
ENSMUSG00000000605	Clcn4	chr7	-	7296056	7296878	7294995	7295183	7298691	7298798	66,60,77	0,2,1	100,80,120	6,5,4	947	125	0.0449993718116	1.0,0.798,0.91	0.687,0.679,0.798	0.181
ENSMUSG00000033114	Slc35d2	chr13	-	64111515	64111584	64108324	64108427	64112929	64113001	18,9,11	0,1,7	39,21,32	0,2,0	194	125	0.0455910041133	1.0,0.853,0.503	1.0,0.871,1.0	-0.172
ENSMUSG00000026941	Mamdc4	chr2	-	25564824	25564971	25564575	25564710	25565095	25565186	40,40,41	3,0,0	48,37,36	2,8,2	272	125	0.0455910041133	0.86,1.0,1.0	0.917,0.68,0.892	0.124
ENSMUSG00000027333	Smox	chr2	+	131520411	131521171	131520094	131520268	131522058	131522219	435,455,547	51,86,89	732,587,645	85,43,58	885	125	0.0455913837919	0.546,0.428,0.465	0.549,0.658,0.611	-0.126
ENSMUSG00000028035	Dnajb4	chr3	-	152193376	152193618	152186414	152186983	152209834	152210083	34,47,42	2,2,6	97,85,81	0,1,3	367	125	0.0456268958494	0.853,0.889,0.705	1.0,0.967,0.902	-0.141
ENSMUSG00000059554	Ccdc28a	chr10	-	18230418	18230618	18224896	18225060	18234851	18234996	121,149,143	3,4,2	89,65,79	9,5,4	325	125	0.0456268958494	0.939,0.935,0.965	0.792,0.833,0.884	0.11
ENSMUSG00000018809	Smyd4	chr11	+	75382249	75382394	75349668	75349814	75387410	75387500	89,118,118	6,4,7	130,83,104	12,11,18	270	125	0.0465276313787	0.873,0.932,0.886	0.834,0.777,0.728	0.117
ENSMUSG00000029636	Wasf3	chr5	+	146460964	146461140	146455543	146455661	146466797	146467064	243,418,386	8,9,10	30,36,43	2,3,8	301	125	0.0467062742125	0.927,0.951,0.941	0.862,0.833,0.691	0.144
ENSMUSG00000020580	Rock2	chr12	+	16926938	16927020	16894977	16895330	16940402	16940540	14,17,14	1,3,2	29,38,22	1,0,0	207	125	0.0467151510637	0.894,0.774,0.809	0.946,1.0,1.0	-0.156
ENSMUSG00000037805	Rpl10a	chr17	+	28328966	28329047	28328470	28328618	28329373	28329522	22,24,32	4,5,14	18,20,27	2,2,1	206	125	0.0477659738288	0.769,0.744,0.581	0.845,0.859,0.942	-0.184
ENSMUSG00000023033	Scn8a	chr15	+	101023838	101023906	101018350	101018524	101029577	101029807	4,3,5	2,2,4	5,13,7	2,1,0	193	125	0.0482245601082	0.564,0.493,0.447	0.618,0.894,1.0	-0.336
ENSMUSG00000079450	Cldn34c1	chrX	+	123122897	123122938	123117566	123117569	123142609	123143270	2,2,4	13,34,35	9,5,6	17,20,19	166	125	0.0483166246713	0.104,0.042,0.079	0.285,0.158,0.192	-0.137
ENSMUSG00000037697	Ddhd1	chr14	-	45622840	45622893	45620711	45620840	45628853	45628874	14,14,22	2,8,0	20,12,12	0,0,2	178	125	0.0490845344948	0.831,0.551,1.0	1.0,1.0,0.808	-0.142
ENSMUSG00000019790	Stxbp5	chr10	-	9784340	9784400	9778020	9778071	9789362	9789428	10,14,8	6,11,7	23,27,22	9,2,4	185	125	0.0491090842012	0.53,0.462,0.436	0.633,0.901,0.788	-0.298
