# Supplementary material for: An Alternative Splicing Program for Mouse Craniofacial Development
Source: Front Physiol. 2020 Sep 4;11:1099. doi: 10.3389/fphys.2020.01099 (PMC7498679; doi:10.3389/fphys.2020.01099)
Supplement: Supplementary file 12 [file Data_Sheet_1.zip › Filtered rMATS results/SE/E11.5_MXP_Ect_vs_Mes_SE_filtered_output.txt]

GeneID	geneSymbol	chr	strand	exonStart_0base	exonEnd	upstreamES	upstreamEE	downstreamES	downstreamEE	IC_SAMPLE_1	SC_SAMPLE_1	IC_SAMPLE_2	SC_SAMPLE_2	IncFormLen	SkipFormLen	FDR	IncLevel1	IncLevel2	DeltaPSI
ENSMUSG00000040964	Arhgef10l	chr4	-	140568755	140568770	140568338	140568520	140570256	140570402	13,11,16	77,60,77	0,0,0	146,194,172	140	125	0.0	0.131,0.141,0.156	0.0,0.0,0.0	0.143
ENSMUSG00000027291	Vps39	chr2	-	120346856	120346889	120346327	120346392	120350163	120350229	52,54,54	103,80,87	4,6,4	110,144,142	158	125	0.0	0.285,0.348,0.329	0.028,0.032,0.022	0.293
ENSMUSG00000057738	Sptan1	chr2	+	30001099	30001159	29999913	30000062	30002230	30002429	290,232,254	274,226,186	82,104,103	204,287,215	185	125	0.0	0.417,0.41,0.48	0.214,0.197,0.245	0.217
ENSMUSG00000057738	Sptan1	chr2	+	30014157	30014172	30013675	30013838	30015588	30015720	247,282,219	317,352,324	37,48,51	426,463,421	140	125	0.0	0.41,0.417,0.376	0.072,0.085,0.098	0.316
ENSMUSG00000020532	Acaca	chr11	+	84290287	84290311	84280391	84280510	84292890	84293034	266,184,186	5,1,2	130,145,122	21,23,23	149	125	0.0	0.978,0.994,0.987	0.839,0.841,0.817	0.154
ENSMUSG00000025404	R3hdm2	chr10	+	127481692	127481794	127476519	127476698	127483975	127484218	240,183,152	359,335,297	36,46,39	367,389,406	227	125	0.0	0.269,0.231,0.22	0.051,0.061,0.05	0.186
ENSMUSG00000040481	Bptf	chr11	-	107095001	107095190	107082512	107082700	107095715	107095925	132,98,84	218,150,148	193,250,156	78,80,65	314	125	0.0	0.194,0.206,0.184	0.496,0.554,0.489	-0.318
ENSMUSG00000024958	Gpr137	chr19	-	6939528	6939754	6939260	6939410	6940351	6940482	164,133,128	76,68,55	147,150,157	5,5,5	351	125	0.0	0.435,0.411,0.453	0.913,0.914,0.918	-0.482
ENSMUSG00000024044	Epb41l3	chr17	+	69274100	69274166	69270610	69270664	69274703	69274895	24,24,11	572,370,385	161,193,139	494,411,371	191	125	0.0	0.027,0.041,0.018	0.176,0.235,0.197	-0.174
ENSMUSG00000032624	Eml4	chr17	+	83425257	83425431	83421605	83421735	83427999	83428025	294,204,224	2,0,0	243,284,296	70,68,48	299	125	0.0	0.984,1.0,1.0	0.592,0.636,0.721	0.345
ENSMUSG00000032624	Eml4	chr17	+	83425257	83425431	83421605	83421735	83427222	83427351	728,602,587	11,11,22	648,740,686	186,237,150	299	125	0.0	0.965,0.958,0.918	0.593,0.566,0.657	0.342
ENSMUSG00000032624	Eml4	chr17	+	83427222	83427351	83421605	83421735	83427999	83428025	306,259,263	2,0,0	538,630,520	70,68,48	254	125	0.0	0.987,1.0,1.0	0.791,0.82,0.842	0.178
ENSMUSG00000027985	Lef1	chr3	+	131191022	131191106	131189334	131189425	131193128	131193251	721,606,488	494,460,528	111,118,86	2693,2652,2481	209	125	0.0	0.466,0.441,0.356	0.024,0.026,0.02	0.398
ENSMUSG00000014426	Map3k4	chr17	-	12242649	12242805	12239969	12240070	12243499	12243596	32,45,53	141,164,175	86,107,121	85,91,99	281	125	0.0	0.092,0.109,0.119	0.31,0.343,0.352	-0.228
ENSMUSG00000066043	Phactr4	chr4	-	132383281	132383362	132378404	132378563	132386891	132387065	319,246,280	126,100,122	45,61,55	149,183,153	206	125	0.0	0.606,0.599,0.582	0.155,0.168,0.179	0.428
ENSMUSG00000011832	Evi5l	chr8	+	4201933	4201966	4200867	4200921	4202935	4203076	4,8,9	137,120,102	67,65,38	119,116,102	158	125	0.0	0.023,0.05,0.065	0.308,0.307,0.228	-0.235
ENSMUSG00000029920	Smarcad1	chr6	+	65075690	65075837	65075022	65075150	65083803	65084003	252,164,159	636,564,625	11,4,1	333,383,309	272	125	0.0	0.154,0.118,0.105	0.015,0.005,0.001	0.119
ENSMUSG00000015222	Map2	chr1	+	66431526	66431619	66425196	66425528	66433513	66433595	134,116,79	1,0,0	97,73,69	51,50,71	218	125	0.0	0.987,1.0,1.0	0.522,0.456,0.358	0.55
ENSMUSG00000036026	Tmem63b	chr17	-	45678962	45679001	45677925	45678016	45679236	45679316	326,255,269	0,0,0	107,137,105	22,22,23	164	125	0.0	1.0,1.0,1.0	0.788,0.826,0.777	0.203
ENSMUSG00000062949	Atp11c	chrX	-	60229147	60229252	60223292	60225793	60236556	60236710	369,268,300	7,5,3	189,176,191	53,60,53	230	125	0.0	0.966,0.967,0.982	0.66,0.615,0.662	0.326
ENSMUSG00000031565	Fgfr1	chr8	+	25564339	25564484	25563373	25563524	25566710	25566907	212,214,253	196,120,85	1345,1533,1333	0,1,0	270	125	0.0	0.334,0.452,0.579	1.0,0.999,1.0	-0.545
ENSMUSG00000031565	Fgfr1	chr8	+	25563373	25563524	25562137	25562328	25564339	25564484	359,291,268	110,89,120	1,2,6	1675,1808,1579	276	125	0.0	0.596,0.597,0.503	0.0,0.001,0.002	0.564
ENSMUSG00000030849	Fgfr2	chr7	-	130198418	130198563	130196177	130196374	130200982	130201173	43,25,23	19,15,21	536,464,394	0,0,0	270	125	0.0	0.512,0.436,0.336	1.0,1.0,1.0	-0.572
ENSMUSG00000022483	Col2a1	chr15	-	98000399	98000606	97999274	97999291	98004408	98004635	285,284,300	109,96,127	144,235,236	1,5,2	332	125	0.0	0.496,0.527,0.471	0.982,0.947,0.978	-0.471
ENSMUSG00000022483	Col2a1	chr15	-	98000402	98000606	97999274	97999291	98004408	98004695	552,533,595	109,96,127	284,418,421	1,5,2	329	125	0.0	0.658,0.678,0.64	0.991,0.969,0.988	-0.324
ENSMUSG00000034101	Ctnnd1	chr2	-	84624269	84624558	84622010	84622082	84650405	84650510	665,538,521	533,462,408	794,816,688	63,62,68	414	125	0.0	0.274,0.26,0.278	0.792,0.799,0.753	-0.511
ENSMUSG00000034101	Ctnnd1	chr2	-	84612531	84612549	84612023	84612092	84612935	84613089	249,216,240	564,421,375	399,397,338	87,91,95	143	125	0.0	0.278,0.31,0.359	0.8,0.792,0.757	-0.467
ENSMUSG00000034101	Ctnnd1	chr2	-	84624269	84624449	84622010	84622082	84650405	84650745	312,280,259	533,462,408	405,392,322	63,62,68	305	125	0.0	0.193,0.199,0.206	0.725,0.722,0.66	-0.503
ENSMUSG00000011831	Evi5	chr5	-	107810289	107810322	107799125	107799260	107812357	107812411	14,12,12	71,64,61	41,37,45	21,30,23	158	125	0.0	0.135,0.129,0.135	0.607,0.494,0.608	-0.437
ENSMUSG00000028649	Macf1	chr4	-	123364056	123364074	123360909	123361027	123365272	123365347	433,409,343	38,31,28	171,217,202	266,272,288	143	125	0.0	0.909,0.92,0.915	0.36,0.411,0.38	0.531
ENSMUSG00000032497	Lrrfip2	chr9	+	111193046	111193118	111190167	111190284	111199664	111199835	365,327,372	22,13,18	212,255,229	104,129,129	197	125	0.0	0.913,0.941,0.929	0.564,0.556,0.53	0.378
ENSMUSG00000037679	Inf2	chr12	+	112612547	112612604	112611409	112612036	112614894	112615556	52,33,29	3,0,2	4,3,2	29,34,12	182	125	0.0	0.923,1.0,0.909	0.087,0.057,0.103	0.862
ENSMUSG00000039108	Lsm14b	chr2	+	180031360	180031528	180027908	180028035	180032060	180032222	1586,1240,1352	7,6,4	347,353,314	57,58,55	293	125	0.0	0.99,0.989,0.993	0.722,0.722,0.709	0.273
ENSMUSG00000039108	Lsm14b	chr2	+	180031793	180031871	180031360	180031528	180032060	180032222	380,350,466	1012,769,862	1795,1872,1775	6,3,7	203	125	0.0	0.188,0.219,0.25	0.995,0.997,0.994	-0.776
ENSMUSG00000039108	Lsm14b	chr2	+	180028957	180029074	180027899	180028035	180031360	180031528	768,730,718	574,471,490	1385,1316,1252	341,350,307	242	125	0.0	0.409,0.445,0.431	0.677,0.66,0.678	-0.243
ENSMUSG00000039953	Clstn1	chr4	+	149641657	149641714	149638232	149638395	149643194	149643352	1018,876,969	208,146,167	745,790,838	2,11,8	182	125	0.0	0.771,0.805,0.799	0.996,0.98,0.986	-0.196
ENSMUSG00000046434	Hnrnpa1	chr15	+	103242643	103242718	103242205	103242298	103243624	103243780	53,72,46	34,17,22	50,58,37	0,0,0	200	125	0.0	0.493,0.726,0.567	1.0,1.0,1.0	-0.405
ENSMUSG00000046434	Hnrnpa1	chr15	+	103242379	103242472	103242205	103242298	103243624	103243780	207,272,381	34,17,22	314,262,236	0,0,0	218	125	0.0	0.777,0.902,0.909	1.0,1.0,1.0	-0.137
ENSMUSG00000028995	Fam126a	chr5	-	23966133	23966431	23964480	23965358	23979487	23979647	120,78,78	47,38,33	307,307,250	15,20,15	423	125	0.0	0.43,0.378,0.411	0.858,0.819,0.831	-0.43
ENSMUSG00000030313	Dennd5b	chr6	-	149084870	149084936	149080805	149080915	149101182	149101584	32,26,31	0,0,1	5,4,7	8,26,12	191	125	0.0	1.0,1.0,0.953	0.29,0.091,0.276	0.765
ENSMUSG00000009073	Nf2	chr11	-	4780577	4780622	4767664	4768273	4782186	4782352	543,417,406	45,17,13	126,131,116	370,320,305	170	125	0.0	0.899,0.947,0.958	0.2,0.231,0.219	0.718
ENSMUSG00000027692	Tnik	chr3	+	28594906	28594993	28594021	28594132	28596071	28596260	3,0,1	104,88,105	20,29,17	8,28,16	212	125	0.0	0.017,0.0,0.006	0.596,0.379,0.385	-0.446
ENSMUSG00000037736	Limch1	chr5	+	67025304	67025373	67021891	67021997	67026071	67026112	58,40,27	184,143,144	0,0,0	377,491,422	194	125	0.0	0.169,0.153,0.108	0.0,0.0,0.0	0.143
ENSMUSG00000026566	Mpzl1	chr1	-	165601749	165601864	165593653	165593677	165604609	165604742	572,470,524	139,150,150	454,454,444	383,396,425	240	125	0.0	0.682,0.62,0.645	0.382,0.374,0.352	0.28
ENSMUSG00000026566	Mpzl1	chr1	-	165601749	165601855	165593367	165593677	165604609	165604742	1060,868,916	139,150,150	870,911,859	383,396,425	231	125	0.0	0.805,0.758,0.768	0.551,0.555,0.522	0.234
ENSMUSG00000033295	Ptprf	chr4	-	118227818	118227845	118226453	118226571	118230694	118230888	1191,978,867	2396,2085,1807	4,11,0	327,441,317	152	125	0.0	0.29,0.278,0.283	0.01,0.02,0.0	0.274
ENSMUSG00000025162	Csnk1d	chr11	-	120964947	120965010	120961748	120963906	120967994	120968134	2096,1691,1563	340,275,302	317,334,416	930,947,911	188	125	0.0	0.804,0.803,0.775	0.185,0.19,0.233	0.591
ENSMUSG00000005417	Mprip	chr11	+	59772151	59772217	59771616	59771702	59775515	59776223	1609,1328,1217	829,660,641	2110,1917,1833	280,278,272	191	125	0.0	0.56,0.568,0.554	0.831,0.819,0.815	-0.261
ENSMUSG00000052105	Mtcl1	chr17	-	66384299	66384374	66379128	66380436	66385859	66385910	90,61,78	131,91,137	0,0,0	19,27,22	200	125	0.0	0.3,0.295,0.262	0.0,0.0,0.0	0.286
ENSMUSG00000028906	Epb41	chr4	-	131937014	131937464	131935738	131935867	131957642	131957819	1374,1074,1054	304,285,242	109,145,128	1317,1563,1300	575	125	0.0	0.496,0.45,0.486	0.018,0.02,0.021	0.458
ENSMUSG00000028906	Epb41	chr4	-	131962923	131962986	131957642	131957819	131967787	131967975	520,426,458	333,224,281	252,391,292	591,631,562	188	125	0.0	0.509,0.558,0.52	0.221,0.292,0.257	0.272
ENSMUSG00000030766	Arhgap17	chr7	-	123294471	123294705	123292035	123292205	123296409	123296590	226,168,180	67,56,51	276,254,262	7,15,6	359	125	0.0	0.54,0.511,0.551	0.932,0.855,0.938	-0.374
ENSMUSG00000025278	Flnb	chr14	+	7922674	7922746	7919109	7919357	7923454	7923557	135,97,108	23,11,22	9,27,13	144,221,138	197	125	0.0	0.788,0.848,0.757	0.038,0.072,0.056	0.742
ENSMUSG00000052534	Pbx1	chr1	-	168184955	168185068	168183529	168183619	168191277	168191437	251,177,206	930,696,726	315,423,354	479,566,439	238	125	0.0	0.124,0.118,0.13	0.257,0.282,0.298	-0.155
ENSMUSG00000018417	Myo1b	chr1	-	51766821	51766908	51763889	51763964	51769003	51769090	491,437,483	80,68,64	283,302,292	1,3,1	212	125	0.0	0.783,0.791,0.817	0.994,0.983,0.994	-0.193
ENSMUSG00000018417	Myo1b	chr1	-	51768649	51768736	51766821	51766908	51769003	51769090	125,124,129	292,279,317	826,893,801	24,17,14	212	125	0.0	0.202,0.208,0.194	0.953,0.969,0.971	-0.763
ENSMUSG00000018417	Myo1b	chr1	-	51768649	51768736	51763889	51763964	51769003	51769090	48,56,57	80,68,64	388,334,311	1,3,1	212	125	0.0	0.261,0.327,0.344	0.996,0.985,0.995	-0.681
ENSMUSG00000033335	Dnm2	chr9	+	21490657	21490669	21489742	21489794	21494503	21494617	250,194,179	51,38,43	98,128,95	180,189,203	137	125	0.0	0.817,0.823,0.792	0.332,0.382,0.299	0.473
ENSMUSG00000026113	Inpp4a	chr1	+	37374271	37374289	37372310	37372419	37377577	37377761	47,51,29	4,12,16	0,0,0	72,66,86	143	125	0.0	0.911,0.788,0.613	0.0,0.0,0.0	0.771
ENSMUSG00000026594	Ralgps2	chr1	-	156821386	156821464	156819812	156819918	156823990	156824045	157,140,125	304,246,261	8,9,5	245,245,276	203	125	0.0	0.241,0.259,0.228	0.02,0.022,0.011	0.225
ENSMUSG00000042323	Pbrm1	chr14	+	31113848	31114004	31107108	31107310	31117012	31117083	704,655,589	43,36,40	452,466,420	188,182,133	281	125	0.0	0.879,0.89,0.868	0.517,0.532,0.584	0.335
ENSMUSG00000042323	Pbrm1	chr14	+	31110414	31110579	31107108	31107310	31117012	31117083	261,180,204	43,36,40	214,253,230	188,182,133	290	125	0.0	0.723,0.683,0.687	0.329,0.375,0.427	0.321
ENSMUSG00000034109	Golim4	chr3	-	75902400	75902484	75897970	75898132	75903246	75903329	442,360,299	120,100,88	377,408,305	11,6,6	209	125	0.0	0.688,0.683,0.67	0.953,0.976,0.968	-0.285
ENSMUSG00000025060	Slk	chr19	+	47627647	47627740	47625304	47625484	47635468	47635598	126,101,93	216,182,180	0,0,0	169,223,174	218	125	0.0	0.251,0.241,0.229	0.0,0.0,0.0	0.24
ENSMUSG00000027111	Itga6	chr2	+	71853533	71853663	71849380	71849506	71855853	71856758	1299,1082,975	200,205,237	44,41,27	104,140,131	255	125	0.0	0.761,0.721,0.669	0.172,0.126,0.092	0.587
ENSMUSG00000042035	Igsf3	chr3	+	101432914	101432974	101431203	101431593	101435330	101435732	93,68,57	94,68,66	207,232,161	12,25,28	185	125	0.0	0.401,0.403,0.369	0.921,0.862,0.795	-0.468
ENSMUSG00000031012	Cask	chrX	-	13550946	13550982	13549164	13549361	13552372	13552441	102,59,63	238,178,177	182,233,206	164,149,164	161	125	0.0	0.25,0.205,0.217	0.463,0.548,0.494	-0.278
ENSMUSG00000066306	Numa1	chr7	+	102002294	102002336	102001414	102001659	102007485	102007780	815,716,649	206,144,143	428,545,446	364,454,419	167	125	0.0	0.748,0.788,0.773	0.468,0.473,0.443	0.308
ENSMUSG00000032612	Usp4	chr9	+	108365829	108365970	108362836	108362898	108366760	108366878	714,608,610	258,225,218	1034,979,956	19,23,12	266	125	0.0	0.565,0.559,0.568	0.962,0.952,0.974	-0.399
ENSMUSG00000059005	Hnrnpa3	chr2	+	75662844	75662925	75662660	75662756	75663570	75663714	19,19,22	132,96,98	19,22,23	2,0,3	206	125	0.0	0.08,0.107,0.12	0.852,1.0,0.823	-0.789
ENSMUSG00000025812	Pard3	chr8	+	127410728	127410773	127409555	127409707	127415569	127415797	323,309,286	30,41,32	32,58,46	118,96,100	170	125	0.0	0.888,0.847,0.868	0.166,0.308,0.253	0.625
ENSMUSG00000025776	Crispld1	chr1	+	17727581	17727763	17727058	17727134	17728593	17728914	87,79,66	1,0,2	207,215,171	49,48,46	307	125	0.0	0.973,1.0,0.931	0.632,0.646,0.602	0.341
ENSMUSG00000022568	Scrib	chr15	-	76061738	76061801	76061133	76061223	76062669	76063047	350,324,323	380,363,308	549,593,567	2,0,2	188	125	0.0	0.38,0.372,0.411	0.995,1.0,0.995	-0.609
ENSMUSG00000004562	Arhgef40	chr14	+	52003972	52004116	52003653	52003758	52004611	52004742	432,363,375	99,75,79	553,498,435	469,373,398	269	125	0.0	0.67,0.692,0.688	0.354,0.383,0.337	0.325
ENSMUSG00000040407	Akap9	chr5	+	4004802	4004943	4003560	4003782	4005409	4005513	95,83,93	71,80,53	106,190,102	5,4,4	266	125	0.0	0.386,0.328,0.452	0.909,0.957,0.923	-0.541
ENSMUSG00000073563	Csnk1g3	chr18	+	53948644	53948668	53948047	53948154	53953244	53955684	243,159,210	496,419,411	482,514,362	294,272,235	149	125	0.0	0.291,0.241,0.3	0.579,0.613,0.564	-0.308
ENSMUSG00000040268	Plekha1	chr7	+	130909587	130909628	130908335	130908425	130910831	130910901	73,58,52	218,160,206	125,80,69	4,3,5	166	125	0.0	0.201,0.214,0.16	0.959,0.953,0.912	-0.75
ENSMUSG00000040268	Plekha1	chr7	+	130909587	130909735	130908335	130908425	130910831	130913312	45,35,54	218,160,206	90,82,85	4,3,5	273	125	0.0	0.086,0.091,0.107	0.912,0.926,0.886	-0.813
ENSMUSG00000040268	Plekha1	chr7	+	130909587	130909658	130908335	130908425	130910831	130911163	24,29,28	218,160,206	55,43,40	4,3,5	196	125	0.0	0.066,0.104,0.08	0.898,0.901,0.836	-0.795
ENSMUSG00000034751	Mast4	chr13	-	102754055	102754256	102751380	102751610	102758501	102758737	13,8,12	101,68,84	39,35,42	17,37,36	326	125	0.0	0.047,0.043,0.052	0.468,0.266,0.309	-0.3
ENSMUSG00000001173	Ocrl	chrX	+	47956209	47956233	47948124	47948360	47960452	47960569	197,150,158	13,5,11	104,117,109	60,72,48	149	125	0.0	0.927,0.962,0.923	0.593,0.577,0.656	0.329
ENSMUSG00000017677	Wsb1	chr11	-	79243399	79243575	79241983	79242156	79244462	79244563	180,174,184	457,354,413	430,492,350	234,254,289	301	125	0.0	0.141,0.17,0.156	0.433,0.446,0.335	-0.249
ENSMUSG00000030605	Mfge8	chr7	-	79143277	79143388	79142868	79143050	79145246	79145378	762,634,710	326,325,318	51,76,50	366,348,395	236	125	0.0	0.553,0.508,0.542	0.069,0.104,0.063	0.456
ENSMUSG00000036087	Slain2	chr5	+	72965803	72965881	72958148	72958286	72974530	72974702	231,158,162	233,204,172	30,38,39	416,389,347	203	125	0.0	0.379,0.323,0.367	0.043,0.057,0.065	0.301
ENSMUSG00000068036	Mllt4	chr17	+	13890962	13890998	13888529	13888977	13896087	13896222	80,72,106	576,394,518	1,2,3	111,134,132	161	125	0.0	0.097,0.124,0.137	0.007,0.011,0.017	0.108
ENSMUSG00000005087	Cd44	chr2	-	102831329	102831536	102828541	102828610	102853014	102853236	39,25,35	1,0,6	1,4,0	21,26,18	332	125	0.0	0.936,1.0,0.687	0.018,0.055,0.0	0.85
ENSMUSG00000024533	Spire1	chr18	-	67501067	67501241	67497176	67497314	67503430	67503573	66,42,55	147,114,87	19,11,11	153,180,163	299	125	0.0	0.158,0.133,0.209	0.049,0.025,0.027	0.133
ENSMUSG00000031996	Aplp2	chr9	-	31167560	31167728	31164542	31164673	31168707	31168916	2087,1535,1501	603,495,447	410,492,377	379,402,335	293	125	0.0	0.596,0.57,0.589	0.316,0.343,0.324	0.257
ENSMUSG00000045095	Magi1	chr6	-	93769507	93769543	93760707	93760765	93773606	93773689	83,69,72	124,130,119	89,144,111	16,11,10	161	125	0.0	0.342,0.292,0.32	0.812,0.91,0.896	-0.555
ENSMUSG00000024219	Anks1	chr17	+	28058747	28058846	28058289	28058460	28059293	28062597	18,21,18	205,207,173	76,85,66	179,199,169	224	125	0.0	0.047,0.054,0.055	0.192,0.192,0.179	-0.136
ENSMUSG00000031708	Tecr	chr8	-	83573410	83573455	83573219	83573323	83573870	83573922	1694,1264,1476	459,362,360	909,702,811	539,451,526	170	125	0.0	0.731,0.72,0.751	0.554,0.534,0.531	0.194
ENSMUSG00000022995	Enah	chr1	-	181911596	181911659	181908297	181908376	181913306	181913373	474,435,386	389,341,296	13,15,8	989,1430,1148	188	125	0.0	0.448,0.459,0.464	0.009,0.007,0.005	0.45
ENSMUSG00000020917	Acly	chr11	-	100503159	100503189	100498620	100498762	100504202	100504293	1382,1138,1175	784,603,626	360,450,428	836,867,831	155	125	0.0	0.587,0.603,0.602	0.258,0.295,0.293	0.315
ENSMUSG00000027455	Nsfl1c	chr2	+	151502454	151502460	151500714	151500789	151503013	151503179	14,13,14	505,385,417	26,35,29	113,135,137	131	125	0.0	0.026,0.031,0.031	0.18,0.198,0.168	-0.153
ENSMUSG00000041977	Arhgef11	chr3	+	87734423	87734552	87733147	87733504	87735344	87735571	6,7,9	256,213,223	295,261,304	34,52,45	254	125	0.0	0.011,0.016,0.019	0.81,0.712,0.769	-0.748
ENSMUSG00000063450	Syne2	chr12	+	76100027	76100096	76099229	76099512	76100991	76101131	312,294,295	186,148,194	133,175,163	281,375,330	194	125	0.0	0.519,0.561,0.495	0.234,0.231,0.241	0.29
ENSMUSG00000068328	Aup1	chr6	+	83056066	83056140	83055505	83055690	83056367	83056385	155,139,179	28,15,20	175,207,243	2,0,0	199	125	0.0	0.777,0.853,0.849	0.982,1.0,1.0	-0.168
ENSMUSG00000068328	Aup1	chr6	+	83055897	83055970	83055505	83055690	83056367	83056385	288,242,259	28,15,20	312,280,303	2,0,0	198	125	0.0	0.867,0.911,0.891	0.99,1.0,1.0	-0.107
ENSMUSG00000026305	Lrrfip1	chr1	+	91103246	91103318	91101184	91101310	91105126	91105297	11,10,19	234,174,186	35,43,31	83,87,89	197	125	0.0	0.029,0.035,0.061	0.211,0.239,0.181	-0.169
ENSMUSG00000028399	Ptprd	chr4	-	76095519	76095546	76091421	76091539	76099411	76099605	113,88,77	79,52,44	179,224,121	18,27,18	152	125	0.0	0.541,0.582,0.59	0.891,0.872,0.847	-0.299
ENSMUSG00000029673	Auts2	chr5	-	131470413	131470458	131466031	131466127	131472258	131472479	268,224,199	109,115,100	37,93,38	193,261,176	170	125	0.0	0.644,0.589,0.594	0.124,0.208,0.137	0.453
ENSMUSG00000029673	Auts2	chr5	-	131470413	131470458	131466031	131466127	131472237	131472479	210,173,150	72,77,64	34,57,36	117,139,89	170	125	0.0	0.682,0.623,0.633	0.176,0.232,0.229	0.434
ENSMUSG00000071650	Ganab	chr19	+	8907850	8907916	8907214	8907394	8908677	8908747	734,651,680	837,652,742	174,208,199	675,831,698	191	125	0.0	0.365,0.395,0.375	0.144,0.141,0.157	0.231
ENSMUSG00000020859	Spag9	chr11	+	94113262	94113301	94112032	94112146	94114172	94114349	4,12,18	295,208,224	78,88,73	313,378,298	164	125	0.0	0.01,0.042,0.058	0.16,0.151,0.157	-0.119
ENSMUSG00000022139	Mbnl2	chr14	+	120395711	120395765	120388899	120389163	120396450	120396604	460,380,338	19,15,14	174,189,121	30,46,23	179	125	5.61629287141e-14	0.944,0.946,0.944	0.802,0.742,0.786	0.168
ENSMUSG00000022883	Robo1	chr16	+	72993666	72993693	72989598	72989796	72995116	72995159	211,221,150	56,48,31	310,452,335	212,298,239	152	125	5.61629287141e-14	0.756,0.791,0.799	0.546,0.555,0.535	0.237
ENSMUSG00000003992	Ssbp2	chr13	+	91642301	91642391	91564609	91564694	91664117	91664177	973,848,707	189,157,125	636,604,558	296,256,248	215	125	5.61629287141e-14	0.75,0.758,0.767	0.555,0.578,0.567	0.192
ENSMUSG00000038371	Sbf2	chr7	-	110341289	110341364	110339889	110340074	110348854	110348995	107,89,114	130,101,134	26,22,31	124,122,102	200	125	5.61629287141e-14	0.34,0.355,0.347	0.116,0.101,0.16	0.222
ENSMUSG00000005899	Smpd4	chr16	+	17635481	17635568	17631985	17632057	17638495	17638641	196,149,154	287,275,241	93,71,62	347,343,310	212	125	5.61629287141e-14	0.287,0.242,0.274	0.136,0.109,0.105	0.151
ENSMUSG00000036053	Fmnl2	chr2	+	53130411	53130458	53126852	53126976	53131839	53133804	449,383,388	36,31,27	274,264,230	61,85,59	172	125	1.09494113123e-13	0.901,0.9,0.913	0.765,0.693,0.739	0.172
ENSMUSG00000071454	Dtnb	chr12	+	3754095	3754116	3751810	3751907	3772586	3772746	94,71,65	280,262,217	91,124,110	117,117,123	146	125	1.09494113123e-13	0.223,0.188,0.204	0.4,0.476,0.434	-0.232
ENSMUSG00000061306	Slc38a10	chr11	-	120147720	120147838	120141599	120141645	120150979	120151346	755,666,580	49,62,34	328,284,326	87,61,64	243	125	1.6287249327e-13	0.888,0.847,0.898	0.66,0.705,0.724	0.181
ENSMUSG00000036617	Etl4	chr2	+	20805584	20805662	20801541	20801661	20807901	20808190	148,112,107	23,24,19	10,10,8	16,20,11	203	125	2.15368586142e-13	0.798,0.742,0.776	0.278,0.235,0.309	0.498
ENSMUSG00000024330	Col11a2	chr17	+	34045770	34045848	34044818	34045010	34049618	34049678	5,5,5	0,0,1	0,0,0	2,1,2	203	125	3.20404904794e-13	1.0,1.0,0.755	0.0,0.0,0.0	0.918
ENSMUSG00000021111	Papola	chr12	+	105833099	105833162	105829056	105829277	105834709	105834784	1470,1148,1259	509,297,320	956,945,900	598,576,520	188	125	5.29666644783e-13	0.658,0.72,0.723	0.515,0.522,0.535	0.176
ENSMUSG00000021709	Erbin	chr13	-	103824719	103824848	103823313	103823406	103833497	103835028	557,382,449	204,154,183	351,389,305	355,308,286	254	125	7.29668769852e-13	0.573,0.55,0.547	0.327,0.383,0.344	0.205
ENSMUSG00000036617	Etl4	chr2	+	20805774	20807373	20805584	20805662	20807901	20808024	660,546,615	0,0,1	34,40,37	5,4,3	1724	125	9.82405514963e-13	1.0,1.0,0.978	0.33,0.42,0.472	0.585
ENSMUSG00000055320	Tead1	chr7	+	112841887	112841950	112839415	112839480	112842039	112842102	73,45,36	168,133,106	11,6,4	97,135,88	188	125	1.02596846154e-12	0.224,0.184,0.184	0.07,0.029,0.029	0.155
ENSMUSG00000020827	Mink1	chr11	+	70608588	70608699	70608340	70608426	70608839	70608958	307,266,228	6,10,23	130,145,111	43,30,41	236	125	1.20275071953e-12	0.964,0.934,0.84	0.616,0.719,0.589	0.271
ENSMUSG00000035325	Sec31a	chr5	-	100388533	100388611	100386127	100386203	100390758	100390833	297,218,195	23,31,34	229,222,213	0,3,6	203	125	1.24330147534e-12	0.888,0.812,0.779	1.0,0.979,0.956	-0.152
ENSMUSG00000048200	Cracr2b	chr7	+	141465765	141465837	141465263	141465356	141466045	141466613	32,31,15	33,30,19	14,17,14	1,0,0	197	125	1.48065902973e-12	0.381,0.396,0.334	0.899,1.0,1.0	-0.596
ENSMUSG00000042323	Pbrm1	chr14	+	31113848	31114004	31110414	31110579	31117012	31117083	601,571,481	15,9,8	436,446,397	37,36,44	281	125	1.81241571458e-12	0.947,0.966,0.964	0.84,0.846,0.801	0.13
ENSMUSG00000037936	Scarb1	chr5	-	125281104	125281233	125277786	125277865	125283898	125284159	137,132,83	108,106,108	75,60,63	216,209,195	254	125	1.84750887889e-12	0.384,0.38,0.274	0.146,0.124,0.137	0.21
ENSMUSG00000037470	Uggt1	chr1	-	36176775	36176799	36176232	36176327	36177517	36177616	202,169,169	66,59,46	111,160,147	4,13,10	149	125	1.9785991775e-12	0.72,0.706,0.755	0.959,0.912,0.925	-0.205
ENSMUSG00000019854	Reps1	chr10	+	18107667	18107748	18104153	18104275	18114398	18114486	962,807,718	106,73,72	432,396,445	114,101,116	206	125	2.25147270109e-12	0.846,0.87,0.858	0.697,0.704,0.7	0.158
ENSMUSG00000040785	Ttc3	chr16	+	94387336	94387390	94385335	94385423	94388264	94388385	438,342,356	91,82,93	243,296,217	12,16,20	179	125	2.28259260641e-12	0.771,0.744,0.728	0.934,0.928,0.883	-0.167
ENSMUSG00000020954	Strn3	chr12	-	51643103	51643214	51629373	51629507	51647993	51648135	502,336,422	331,259,278	186,192,220	321,330,297	236	125	2.31326149862e-12	0.445,0.407,0.446	0.235,0.236,0.282	0.182
ENSMUSG00000040297	Suco	chr1	-	161837718	161837809	161834035	161835193	161844001	161844067	403,253,369	60,29,24	158,156,160	53,61,68	216	125	2.71844736969e-12	0.795,0.835,0.899	0.633,0.597,0.577	0.241
ENSMUSG00000037426	Depdc5	chr5	+	32959280	32959346	32955852	32955958	32964631	32964783	142,129,115	103,75,83	199,272,172	38,69,35	191	125	3.53665985386e-12	0.474,0.53,0.476	0.774,0.721,0.763	-0.259
ENSMUSG00000025812	Pard3	chr8	+	127410728	127410773	127409555	127409704	127415569	127415797	116,102,124	2,1,3	14,18,15	5,7,15	170	125	4.77147585918e-12	0.977,0.987,0.968	0.673,0.654,0.424	0.394
ENSMUSG00000021709	Erbin	chr13	-	103824719	103824926	103823313	103823406	103833497	103835028	580,394,470	204,154,183	377,427,322	355,308,286	332	125	6.51489973079e-12	0.517,0.491,0.492	0.286,0.343,0.298	0.191
ENSMUSG00000026113	Inpp4a	chr1	+	37374274	37374289	37372310	37372419	37377577	37377761	10,6,7	4,12,16	0,0,0	72,66,86	140	125	9.5461378e-12	0.691,0.309,0.281	0.0,0.0,0.0	0.427
ENSMUSG00000039108	Lsm14b	chr2	+	180028957	180029074	180027899	180028035	180032060	180032222	367,374,335	7,6,4	702,658,675	57,58,55	242	125	1.03339788834e-11	0.964,0.97,0.977	0.864,0.854,0.864	0.11
ENSMUSG00000054252	Fgfr3	chr5	+	33732116	33732261	33730143	33730334	33732721	33732912	34,36,33	15,13,9	27,28,42	0,0,0	270	125	1.65996075333e-11	0.512,0.562,0.629	1.0,1.0,1.0	-0.432
ENSMUSG00000035325	Sec31a	chr5	-	100389067	100389106	100386127	100386203	100390758	100390833	207,164,218	23,31,34	135,209,143	0,3,6	164	125	1.87026373224e-11	0.873,0.801,0.83	1.0,0.982,0.948	-0.142
ENSMUSG00000002732	Fkbp7	chr2	-	76667326	76667442	76665706	76665810	76671696	76671848	31,46,45	76,58,49	16,47,33	257,207,204	241	125	2.64117556654e-11	0.175,0.291,0.323	0.031,0.105,0.077	0.192
ENSMUSG00000029920	Smarcad1	chr6	+	65043835	65044108	65043205	65043445	65052619	65052749	229,178,222	423,359,388	288,238,320	215,249,224	398	125	3.84853679462e-11	0.145,0.135,0.152	0.296,0.231,0.31	-0.135
ENSMUSG00000069678	Pcgf1	chr6	+	83078400	83078478	83077868	83078238	83078894	83078995	66,51,72	0,0,1	77,85,60	15,13,20	203	125	5.55480924414e-11	1.0,1.0,0.978	0.76,0.801,0.649	0.256
ENSMUSG00000027523	Gnas	chr2	+	174328107	174330434	174327767	174327941	174334211	174334284	8068,6656,6514	69,34,42	7850,7392,7012	127,124,125	2452	125	7.09493596491e-11	0.856,0.909,0.888	0.759,0.752,0.741	0.134
ENSMUSG00000026150	Mff	chr1	+	82741817	82741976	82735469	82735507	82747082	82747142	524,387,457	245,160,190	392,315,332	354,323,296	284	125	7.09493596491e-11	0.485,0.516,0.514	0.328,0.3,0.331	0.185
ENSMUSG00000030987	Stim1	chr7	+	102428773	102428866	102427081	102427317	102430884	102430928	5,3,5	33,22,18	34,55,19	19,12,11	218	125	7.40443411712e-11	0.08,0.073,0.137	0.506,0.724,0.498	-0.479
ENSMUSG00000029864	Gstk1	chr6	+	42247733	42247769	42247483	42247584	42249378	42249495	649,572,445	82,50,52	234,212,187	6,4,2	161	125	7.59794994083e-11	0.86,0.899,0.869	0.968,0.976,0.986	-0.101
ENSMUSG00000047986	Palm3	chr8	+	84026999	84027084	84026748	84026891	84028125	84028171	301,260,250	7,2,3	27,41,55	6,9,11	210	125	7.83437309401e-11	0.962,0.987,0.98	0.728,0.731,0.749	0.24
ENSMUSG00000039585	Myo9a	chr9	+	59875201	59875414	59874601	59874683	59884479	59884592	170,144,132	4,14,5	89,119,101	26,45,28	338	125	9.44862787045e-11	0.94,0.792,0.907	0.559,0.494,0.572	0.338
ENSMUSG00000055320	Tead1	chr7	+	112842039	112842102	112841887	112841950	112856797	112856932	72,55,53	21,11,9	46,45,51	0,0,0	188	125	1.44373395269e-10	0.695,0.769,0.797	1.0,1.0,1.0	-0.246
ENSMUSG00000036617	Etl4	chr2	+	20801541	20801661	20798615	20798783	20807901	20808024	253,246,240	44,36,19	40,54,43	32,28,25	245	125	1.73464201421e-10	0.746,0.777,0.866	0.389,0.496,0.467	0.346
ENSMUSG00000025558	Dock9	chr14	-	121577346	121577424	121575912	121576019	121578154	121578212	47,45,56	62,39,45	4,1,0	20,27,15	203	125	2.03343840083e-10	0.318,0.415,0.434	0.11,0.022,0.0	0.345
ENSMUSG00000022246	Rai14	chr15	-	10589258	10589345	10587837	10587924	10591586	10591615	147,117,145	52,43,44	530,841,725	540,685,554	212	125	2.450544212e-10	0.625,0.616,0.66	0.367,0.42,0.436	0.226
ENSMUSG00000022629	Kif21a	chr15	-	90964974	90964995	90959687	90959748	90965466	90965632	32,37,31	183,132,137	25,23,20	18,22,20	146	125	2.53612952994e-10	0.13,0.194,0.162	0.543,0.472,0.461	-0.33
ENSMUSG00000053110	Yap1	chr9	-	7950491	7950539	7938407	7938538	7952952	7953134	911,826,676	1685,1481,1302	336,305,312	1235,1199,1005	173	125	3.08667468311e-10	0.281,0.287,0.273	0.164,0.155,0.183	0.113
ENSMUSG00000024426	Atat1	chr17	-	35902355	35902438	35901983	35902054	35904289	35904335	51,73,52	154,104,156	30,35,31	291,258,296	208	125	3.41457391773e-10	0.166,0.297,0.167	0.058,0.075,0.059	0.146
ENSMUSG00000038005	Hpf1	chr8	+	60893700	60893860	60890444	60890536	60903999	60904087	209,170,201	31,19,19	128,156,132	64,71,43	285	125	3.61938873932e-10	0.747,0.797,0.823	0.467,0.491,0.574	0.278
ENSMUSG00000039116	Adgrg6	chr10	-	14456137	14456221	14450578	14450664	14458079	14458148	5,2,4	0,0,2	0,0,0	9,9,4	209	125	3.80288333122e-10	1.0,1.0,0.545	0.0,0.0,0.0	0.848
ENSMUSG00000031644	Nek1	chr8	+	61071750	61071834	61054519	61054622	61072275	61072359	5,4,3	115,95,92	36,34,14	87,143,73	209	125	3.80763879643e-10	0.025,0.025,0.019	0.198,0.124,0.103	-0.119
ENSMUSG00000019854	Reps1	chr10	+	18107670	18107748	18104153	18104275	18114398	18114486	565,467,391	106,73,72	266,257,252	114,101,116	203	125	3.85726994407e-10	0.766,0.798,0.77	0.59,0.61,0.572	0.187
ENSMUSG00000030172	Erc1	chr6	-	119777987	119778071	119773733	119773901	119779476	119779632	177,143,129	36,36,20	91,146,105	91,99,62	209	125	4.39923257822e-10	0.746,0.704,0.794	0.374,0.469,0.503	0.299
ENSMUSG00000026131	Dst	chr1	+	34296741	34296759	34295461	34295536	34299720	34299838	36,41,30	59,47,29	4,2,2	31,37,26	143	125	5.00203636719e-10	0.348,0.433,0.475	0.101,0.045,0.063	0.349
ENSMUSG00000014353	Tmem87b	chr2	+	128839147	128839221	128837301	128837395	128840731	128840803	39,37,44	31,32,33	10,3,6	34,35,30	199	125	6.60261430259e-10	0.441,0.421,0.456	0.156,0.051,0.112	0.333
ENSMUSG00000022940	Pigp	chr16	-	94367560	94367633	94365354	94365473	94370088	94370192	372,372,409	42,49,44	235,178,226	75,65,66	198	125	6.75052193774e-10	0.848,0.827,0.854	0.664,0.634,0.684	0.182
ENSMUSG00000021709	Erbin	chr13	-	103827906	103828023	103823313	103823406	103833497	103835028	666,549,561	204,154,183	509,521,474	355,308,286	242	125	6.89427565989e-10	0.628,0.648,0.613	0.425,0.466,0.461	0.179
ENSMUSG00000062232	Rapgef2	chr3	-	79082623	79082647	79081061	79081285	79083198	79083322	66,68,60	5,12,12	152,153,127	0,1,2	149	125	9.86794866834e-10	0.917,0.826,0.807	1.0,0.992,0.982	-0.141
ENSMUSG00000026463	Atp2b4	chr1	-	133736615	133736651	133735047	133735209	133737989	133738118	83,50,59	4,6,6	19,37,14	30,22,10	161	125	1.06967610445e-09	0.942,0.866,0.884	0.33,0.566,0.521	0.425
ENSMUSG00000000378	Ccm2	chr11	+	6585033	6585217	6569963	6570137	6590752	6590888	4,7,2	0,0,0	5,1,9	8,5,4	309	125	1.46257757005e-09	1.0,1.0,1.0	0.202,0.075,0.476	0.749
ENSMUSG00000004947	Dtx2	chr5	+	136026469	136026607	136021754	136021858	136028498	136028572	252,237,203	91,88,73	108,102,95	93,87,103	263	125	2.02033898441e-09	0.568,0.561,0.569	0.356,0.358,0.305	0.226
ENSMUSG00000027763	Mbnl1	chr3	+	60621422	60621458	60615619	60615773	60622145	60622240	68,68,42	93,60,53	69,79,66	22,26,17	161	125	2.50097108933e-09	0.362,0.468,0.381	0.709,0.702,0.751	-0.317
ENSMUSG00000022789	Dnm1l	chr16	-	16318444	16318477	16316601	16316778	16319451	16319508	151,130,150	113,87,78	53,54,58	85,105,106	158	125	2.79688358599e-09	0.514,0.542,0.603	0.33,0.289,0.302	0.246
ENSMUSG00000027699	Ect2	chr3	-	27148794	27148887	27146836	27147019	27148992	27149069	213,155,176	298,223,240	210,239,210	152,149,116	218	125	2.79688358599e-09	0.291,0.285,0.296	0.442,0.479,0.509	-0.186
ENSMUSG00000024330	Col11a2	chr17	+	34047097	34047277	34044818	34045010	34049618	34049678	6,11,5	0,0,1	0,1,0	2,1,2	305	125	3.21408402001e-09	1.0,1.0,0.672	0.0,0.291,0.0	0.794
ENSMUSG00000051674	Dcun1d4	chr5	+	73502631	73502768	73492846	73493076	73510885	73510956	27,13,37	10,5,6	1,0,0	4,7,3	262	125	3.22504156316e-09	0.563,0.554,0.746	0.107,0.0,0.0	0.585
ENSMUSG00000053332	Gas5	chr1	+	161037123	161037164	161036819	161036852	161037287	161037315	181,153,141	125,85,98	83,58,81	147,115,109	166	125	3.42591128281e-09	0.522,0.575,0.52	0.298,0.275,0.359	0.228
ENSMUSG00000024219	Anks1	chr17	+	27978426	27978489	27976560	27976717	27985065	27985362	75,62,85	76,71,52	27,23,8	76,83,79	188	125	3.48560297013e-09	0.396,0.367,0.521	0.191,0.156,0.063	0.291
ENSMUSG00000039361	Picalm	chr7	+	90182218	90182368	90177499	90177603	90189149	90189257	1387,1035,1180	386,313,300	965,937,916	528,500,458	275	125	3.84988014444e-09	0.62,0.6,0.641	0.454,0.46,0.476	0.157
ENSMUSG00000072591	5930412G12Rik	chr5	-	128582714	128582987	128579127	128579285	128585271	128585350	32,29,29	99,78,99	78,94,80	65,67,103	398	125	4.20031872893e-09	0.092,0.105,0.084	0.274,0.306,0.196	-0.165
ENSMUSG00000038535	Zfp280d	chr9	+	72351524	72351570	72338745	72338864	72360285	72360341	76,51,71	3,2,5	38,71,62	17,23,24	171	125	4.24414925646e-09	0.949,0.949,0.912	0.62,0.693,0.654	0.281
ENSMUSG00000059005	Hnrnpa3	chr2	+	75663672	75663714	75662660	75662756	75665027	75665150	21,14,15	12,7,11	18,19,19	1,0,0	167	125	4.36543434734e-09	0.567,0.6,0.505	0.931,1.0,1.0	-0.42
ENSMUSG00000051674	Dcun1d4	chr5	+	73510597	73510764	73502631	73502768	73510885	73510956	0,0,0	27,13,37	3,4,1	1,0,0	292	125	8.05546694715e-09	0.0,0.0,0.0	0.562,1.0,1.0	-0.854
ENSMUSG00000032580	Rbm5	chr9	-	107759775	107759849	107756908	107756992	107760321	107760391	637,480,560	64,30,51	558,591,482	134,105,95	199	125	8.24795793637e-09	0.862,0.91,0.873	0.723,0.78,0.761	0.127
ENSMUSG00000048200	Cracr2b	chr7	+	141465518	141465685	141465263	141465356	141466045	141466613	82,47,48	33,30,19	14,15,27	1,0,0	292	125	9.12281094575e-09	0.515,0.401,0.52	0.857,1.0,1.0	-0.474
ENSMUSG00000028538	St3gal3	chr4	-	118054649	118054697	118031839	118031882	118107548	118107693	124,104,138	21,19,24	133,129,97	68,78,96	173	125	9.66563679147e-09	0.81,0.798,0.806	0.586,0.544,0.422	0.287
ENSMUSG00000022641	Bbx	chr16	-	50210444	50210534	50209084	50209144	50220444	50220593	47,48,58	76,56,59	9,17,6	52,76,43	215	125	1.09887031962e-08	0.264,0.333,0.364	0.091,0.115,0.075	0.227
ENSMUSG00000027466	Rbck1	chr2	-	152323171	152323332	152322159	152322271	152324266	152324440	748,567,505	42,41,52	356,433,427	62,75,91	286	125	1.12335485358e-08	0.886,0.858,0.809	0.715,0.716,0.672	0.15
ENSMUSG00000071064	Zfp827	chr8	+	79188148	79188181	79186175	79186353	79189666	79190856	35,24,19	56,43,44	7,9,8	71,90,63	158	125	1.32971254652e-08	0.331,0.306,0.255	0.072,0.073,0.091	0.219
ENSMUSG00000040648	Ppip5k2	chr1	-	97717441	97717561	97716541	97716604	97719833	97719906	96,74,73	12,10,31	76,96,74	0,1,2	245	125	1.35343388693e-08	0.803,0.791,0.546	1.0,0.98,0.95	-0.263
ENSMUSG00000048537	Phldb1	chr9	-	44708393	44708522	44707884	44708040	44710922	44711060	128,130,97	198,165,189	43,28,47	157,157,157	254	125	1.36407758489e-08	0.241,0.279,0.202	0.119,0.081,0.128	0.131
ENSMUSG00000024050	Wiz	chr17	-	32362792	32362963	32361674	32361964	32367823	32368147	574,471,489	97,117,89	386,508,452	33,29,42	296	125	1.98838325967e-08	0.714,0.63,0.699	0.832,0.881,0.82	-0.163
ENSMUSG00000024050	Wiz	chr17	-	32388603	32388755	32387572	32387817	32389259	32389376	47,47,43	27,28,23	15,14,16	32,41,40	277	125	2.04430116452e-08	0.44,0.431,0.458	0.175,0.134,0.153	0.289
ENSMUSG00000025059	Gk	chrX	-	85739221	85739239	85737313	85737349	85740294	85740361	8,14,3	76,56,71	18,26,15	26,25,9	143	125	2.57659842376e-08	0.084,0.179,0.036	0.377,0.476,0.593	-0.382
ENSMUSG00000055320	Tead1	chr7	+	112856052	112856064	112842039	112842102	112856797	112856932	93,64,60	101,77,80	24,30,20	84,101,85	137	125	2.80358834388e-08	0.457,0.431,0.406	0.207,0.213,0.177	0.232
ENSMUSG00000024985	Tcf7l2	chr19	+	55755013	55755082	55743072	55743197	55817763	55817865	152,104,105	125,59,103	34,43,37	89,93,96	194	125	3.3664570503e-08	0.439,0.532,0.396	0.198,0.23,0.199	0.247
ENSMUSG00000027478	Dnmt3b	chr2	+	153684358	153684477	153678470	153678556	153686257	153687726	90,75,69	37,44,49	33,51,37	74,82,72	244	125	5.2843509921e-08	0.555,0.466,0.419	0.186,0.242,0.208	0.268
ENSMUSG00000023994	Nfya	chr17	-	48398981	48399068	48395649	48395796	48400437	48400580	348,283,240	162,125,95	389,386,339	73,66,81	212	125	5.89480414515e-08	0.559,0.572,0.598	0.759,0.775,0.712	-0.172
ENSMUSG00000033793	Atp6v1h	chr1	+	5101069	5101123	5098028	5098133	5117389	5117487	439,337,359	53,35,34	265,257,264	73,67,71	179	125	6.18417041922e-08	0.853,0.871,0.881	0.717,0.728,0.722	0.146
ENSMUSG00000024426	Atat1	chr17	-	35902355	35902438	35901983	35902054	35904107	35904176	52,73,48	173,169,122	30,31,39	250,247,233	208	125	6.87965796755e-08	0.153,0.206,0.191	0.067,0.07,0.091	0.107
ENSMUSG00000059005	Hnrnpa3	chr2	+	75662844	75662925	75662660	75662756	75665027	75665150	6,13,11	12,7,11	11,8,14	1,0,0	206	125	7.02734714126e-08	0.233,0.53,0.378	0.87,1.0,1.0	-0.576
ENSMUSG00000059495	Arhgef12	chr9	-	43040539	43040596	43027196	43027295	43042590	43042676	152,153,138	89,88,79	48,86,52	67,112,90	182	125	7.77742298847e-08	0.54,0.544,0.545	0.33,0.345,0.284	0.223
ENSMUSG00000026034	Clk1	chr1	-	58420120	58420211	58419666	58419733	58421082	58421308	1616,700,1053	48,74,66	775,471,472	77,93,93	216	125	8.81376942821e-08	0.951,0.846,0.902	0.853,0.746,0.746	0.118
ENSMUSG00000032076	Cadm1	chr9	+	47829376	47829409	47818733	47818817	47848166	47848298	235,190,240	467,420,411	99,149,120	108,109,98	158	125	1.17100649526e-07	0.285,0.264,0.316	0.42,0.52,0.492	-0.189
ENSMUSG00000062825	Actg1	chr11	-	120347491	120347536	120346910	120347349	120347635	120347875	1,1,3	7,16,21	25,26,11	7,20,9	170	125	1.18240831361e-07	0.095,0.044,0.095	0.724,0.489,0.473	-0.484
ENSMUSG00000049295	Zfp219	chr14	-	52009969	52010058	52008227	52009662	52020522	52020733	961,749,838	151,123,115	330,336,362	28,15,18	214	125	1.23421613357e-07	0.788,0.781,0.81	0.873,0.929,0.922	-0.115
ENSMUSG00000024194	Cuta	chr17	-	26939316	26939368	26938883	26939092	26939450	26939468	160,117,144	52,33,39	148,106,124	99,108,91	177	125	1.28442116846e-07	0.685,0.715,0.723	0.514,0.409,0.49	0.237
ENSMUSG00000006599	Gtf2h1	chr7	+	46797396	46797465	46796113	46796288	46801671	46801840	33,52,43	166,122,154	85,93,97	126,116,84	194	125	1.92701575797e-07	0.114,0.215,0.152	0.303,0.341,0.427	-0.197
ENSMUSG00000021816	Ppp3cb	chr14	-	20503246	20503276	20499867	20501662	20508623	20508721	326,340,335	206,186,172	221,232,220	260,244,242	155	125	1.92701575797e-07	0.561,0.596,0.611	0.407,0.434,0.423	0.168
ENSMUSG00000027900	Dram2	chr3	+	106550498	106550675	106547876	106547920	106555163	106555308	4,7,8	0,0,0	8,11,8	2,3,7	302	125	2.35632800264e-07	1.0,1.0,1.0	0.623,0.603,0.321	0.484
ENSMUSG00000109844	RP23-235J18.1	chr9	-	47297164	47297336	47270706	47270799	47360736	47360886	19,5,6	13,3,3	10,2,6	0,0,0	297	125	2.63281730378e-07	0.381,0.412,0.457	1.0,1.0,1.0	-0.583
ENSMUSG00000031736	Crnde	chr8	-	92344852	92345039	92326386	92326462	92355687	92356120	326,278,297	22,23,20	208,216,249	49,41,48	312	125	3.04327514272e-07	0.856,0.829,0.856	0.63,0.679,0.675	0.186
ENSMUSG00000026082	Rev1	chr1	-	38074898	38075023	38074314	38074443	38079289	38079398	31,38,30	40,38,40	25,13,16	78,87,68	250	125	3.52226295958e-07	0.279,0.333,0.273	0.138,0.07,0.105	0.191
ENSMUSG00000026670	Uap1	chr1	-	170147995	170148046	170143396	170143463	170149270	170149459	433,382,342	34,14,19	417,366,331	63,54,55	176	125	3.53696687448e-07	0.9,0.951,0.927	0.825,0.828,0.81	0.105
ENSMUSG00000036617	Etl4	chr2	+	20805584	20805662	20798615	20798783	20807901	20808190	62,37,41	44,36,19	8,10,3	32,28,25	203	125	3.64924728262e-07	0.465,0.388,0.571	0.133,0.18,0.069	0.347
ENSMUSG00000037795	N4bp2	chr5	+	65786105	65786361	65775584	65775663	65790017	65791170	107,94,77	74,62,47	31,57,33	58,89,68	381	125	3.86695371794e-07	0.322,0.332,0.35	0.149,0.174,0.137	0.181
ENSMUSG00000055320	Tead1	chr7	+	112842039	112842102	112839415	112839480	112856052	112856064	155,114,92	12,18,6	63,79,59	0,0,0	188	125	4.04392957097e-07	0.896,0.808,0.911	1.0,1.0,1.0	-0.128
ENSMUSG00000053580	Tanc2	chr11	+	105758921	105759032	105713381	105713564	105776805	105776897	11,11,9	47,34,33	9,33,20	8,19,11	236	125	4.18723681029e-07	0.11,0.146,0.126	0.373,0.479,0.491	-0.32
ENSMUSG00000020400	Tnip1	chr11	-	54956020	54956178	54940710	54940882	54962832	54962917	33,33,44	29,15,16	10,17,12	0,0,1	283	125	4.5700017219e-07	0.334,0.493,0.548	1.0,1.0,0.841	-0.489
ENSMUSG00000031342	Gpm6b	chrX	+	166385390	166385481	166383934	166384000	166386951	166388988	8,3,5	52,41,35	19,11,19	22,13,8	216	125	5.71127694041e-07	0.082,0.041,0.076	0.333,0.329,0.579	-0.347
ENSMUSG00000024074	Crim1	chr17	+	78281245	78281366	78237741	78237915	78313123	78313306	26,13,22	19,13,17	8,10,8	0,0,1	246	125	6.2516470289e-07	0.41,0.337,0.397	1.0,1.0,0.803	-0.553
ENSMUSG00000040297	Suco	chr1	-	161845559	161845580	161845302	161845358	161847204	161847310	176,172,163	222,161,163	42,61,56	108,133,139	146	125	6.2516470289e-07	0.404,0.478,0.461	0.25,0.282,0.256	0.185
ENSMUSG00000024104	Fam21	chr6	+	116256226	116256289	116255048	116255168	116256615	116256828	309,282,242	41,14,24	258,254,252	83,52,61	188	125	6.40260935662e-07	0.834,0.931,0.87	0.674,0.765,0.733	0.154
ENSMUSG00000033060	Lmo7	chr14	+	101915687	101915744	101914276	101914337	101917630	101917656	268,215,253	5,1,2	60,63,42	8,11,2	182	125	6.68924898641e-07	0.974,0.993,0.989	0.837,0.797,0.935	0.129
ENSMUSG00000020400	Tnip1	chr11	-	54940710	54940882	54939597	54939735	54956020	54956104	101,72,76	20,7,10	19,28,25	15,22,15	297	125	6.69681124295e-07	0.68,0.812,0.762	0.348,0.349,0.412	0.382
ENSMUSG00000024392	Bag6	chr17	+	35142497	35142605	35142306	35142384	35142726	35142839	1850,1514,1534	269,231,254	1465,1530,1483	411,369,439	233	125	7.33247054923e-07	0.787,0.779,0.764	0.657,0.69,0.644	0.113
ENSMUSG00000023033	Scn8a	chr15	+	100959339	100959431	100957460	100957589	100959694	100961465	36,26,21	0,0,1	14,15,25	5,8,5	217	125	8.85456192487e-07	1.0,1.0,0.924	0.617,0.519,0.742	0.349
ENSMUSG00000031328	Flna	chrX	-	74232966	74232990	74230505	74230753	74233148	74233338	1685,1568,1507	901,737,817	1990,2181,2014	516,706,676	149	125	9.47695403738e-07	0.611,0.641,0.607	0.764,0.722,0.714	-0.114
ENSMUSG00000002326	Gmpr2	chr14	+	55676927	55677034	55675558	55675732	55677870	55678030	8,11,11	0,0,0	12,7,14	5,4,4	232	125	9.50201000639e-07	1.0,1.0,1.0	0.564,0.485,0.653	0.433
ENSMUSG00000022016	Akap11	chr14	-	78502938	78503025	78502189	78502236	78507724	78507880	180,143,152	68,89,68	245,265,199	49,41,38	212	125	9.61138490584e-07	0.609,0.486,0.569	0.747,0.792,0.755	-0.21
ENSMUSG00000018736	Ndel1	chr11	-	68826169	68826204	68822109	68822665	68829914	68830066	122,108,79	156,106,90	62,65,69	171,161,171	160	125	1.0035283838e-06	0.379,0.443,0.407	0.221,0.24,0.24	0.176
ENSMUSG00000026833	Olfm1	chr2	+	28208077	28208227	28192991	28193462	28212531	28212687	379,248,230	2,0,4	140,105,158	12,7,7	275	125	1.20437607913e-06	0.989,1.0,0.963	0.841,0.872,0.911	0.109
ENSMUSG00000025006	Sorbs1	chr19	-	40321792	40321960	40318021	40318068	40324746	40324832	40,25,35	25,26,39	12,15,13	46,55,50	293	125	1.42782874385e-06	0.406,0.291,0.277	0.1,0.104,0.1	0.223
ENSMUSG00000068758	Il3ra	chr14	+	14347009	14347188	14346494	14346512	14348820	14348944	7,1,6	0,0,0	4,7,6	2,3,4	304	125	1.55424997872e-06	1.0,1.0,1.0	0.451,0.49,0.381	0.559
ENSMUSG00000020694	Tlk2	chr11	+	105210544	105210640	105209793	105209837	105221185	105221353	393,327,287	121,92,121	282,310,243	201,179,196	221	125	1.67222995345e-06	0.648,0.668,0.573	0.442,0.495,0.412	0.18
ENSMUSG00000024921	Smarca2	chr19	+	26749851	26749947	26748188	26748340	26751823	26752041	288,223,258	6,3,3	161,119,154	13,13,13	221	125	1.82284882772e-06	0.964,0.977,0.98	0.875,0.838,0.87	0.113
ENSMUSG00000030172	Erc1	chr6	-	119777978	119778071	119773733	119773901	119779476	119779632	61,51,60	36,36,20	32,54,41	91,99,62	218	125	2.38136821413e-06	0.493,0.448,0.632	0.168,0.238,0.275	0.297
ENSMUSG00000078546	Zfp995	chr17	-	21892580	21892822	21891469	21891838	21908048	21908196	12,12,12	6,2,2	6,3,5	0,0,0	367	125	2.3823585123e-06	0.405,0.671,0.671	1.0,1.0,1.0	-0.418
ENSMUSG00000029086	Prom1	chr5	-	44000776	44000845	43995074	43995114	44001785	44001901	209,160,159	18,21,14	134,167,157	1,4,3	194	125	2.39869519588e-06	0.882,0.831,0.88	0.989,0.964,0.971	-0.11
ENSMUSG00000026670	Uap1	chr1	-	170147995	170148043	170143396	170143463	170149270	170149459	247,199,195	34,14,19	255,211,177	63,54,55	173	125	2.80087730675e-06	0.84,0.911,0.881	0.745,0.738,0.699	0.15
ENSMUSG00000044966	Fbxo48	chr11	+	16952255	16952464	16951374	16951431	16953141	16953681	41,22,17	0,0,0	6,11,5	3,3,2	334	125	2.85367723205e-06	1.0,1.0,1.0	0.428,0.578,0.483	0.504
ENSMUSG00000036817	Sun1	chr5	+	139229752	139229944	139226705	139226885	139233470	139233569	217,160,161	2,0,2	108,97,93	8,9,6	317	125	3.06155836995e-06	0.977,1.0,0.969	0.842,0.81,0.859	0.145
ENSMUSG00000030527	Crtc3	chr7	-	80616464	80616565	80609896	80609932	80618593	80618656	99,85,98	0,1,0	126,116,117	8,7,13	226	125	3.06155836995e-06	1.0,0.979,1.0	0.897,0.902,0.833	0.116
ENSMUSG00000069049	Eif2s3y	chrY	+	1023301	1023474	1016056	1017508	1028187	1028594	160,153,181	1,0,0	132,138,125	4,8,10	298	125	3.16687230193e-06	0.985,1.0,1.0	0.933,0.879,0.84	0.111
ENSMUSG00000030189	Ybx3	chr6	-	131375973	131376180	131370322	131370414	131379357	131379480	1899,1542,1473	803,544,539	1482,1408,1560	385,291,330	332	125	3.28170887719e-06	0.471,0.516,0.507	0.592,0.646,0.64	-0.128
ENSMUSG00000016763	Scube1	chr15	-	83651654	83651744	83638703	83638820	83654168	83654285	28,15,14	8,6,9	48,50,48	99,141,87	215	125	3.35484072197e-06	0.67,0.592,0.475	0.22,0.171,0.243	0.368
ENSMUSG00000098912	1500004A13Rik	chr3	-	88810637	88811002	88805288	88808272	88811213	88811369	106,74,78	1,0,0	84,104,81	7,10,4	490	125	3.44340456435e-06	0.964,1.0,1.0	0.754,0.726,0.838	0.215
ENSMUSG00000038535	Zfp280d	chr9	+	72339011	72339048	72338745	72338864	72360285	72360341	147,115,134	3,2,5	142,191,174	17,23,24	162	125	3.46192206067e-06	0.974,0.978,0.954	0.866,0.865,0.848	0.109
ENSMUSG00000005087	Cd44	chr2	-	102837812	102837938	102828541	102828610	102853014	102853236	2,4,7	1,0,6	1,0,0	21,26,18	251	125	3.95754215237e-06	0.499,1.0,0.367	0.023,0.0,0.0	0.614
ENSMUSG00000024044	Epb41l3	chr17	+	69283884	69284007	69270610	69270664	69284538	69284916	47,32,47	21,16,13	33,32,19	54,39,40	248	125	4.45651969672e-06	0.53,0.502,0.646	0.235,0.293,0.193	0.319
ENSMUSG00000028849	Map7d1	chr4	-	126238521	126238632	126237155	126237278	126240022	126240137	237,190,155	174,103,92	611,604,617	207,217,179	236	125	4.45973163704e-06	0.419,0.494,0.472	0.61,0.596,0.646	-0.156
ENSMUSG00000023994	Nfya	chr17	-	48398981	48399065	48395649	48395796	48400437	48400580	330,270,201	162,125,95	353,347,273	73,66,81	209	125	4.71870940263e-06	0.549,0.564,0.559	0.743,0.759,0.668	-0.166
ENSMUSG00000020184	Mdm2	chr10	-	117709653	117709784	117705154	117705229	117709945	117710028	95,86,108	42,36,37	113,118,99	15,16,12	256	125	5.02142957274e-06	0.525,0.538,0.588	0.786,0.783,0.801	-0.24
ENSMUSG00000021144	Mta1	chr12	+	113133540	113133576	113133184	113133337	113135796	113135828	696,563,546	317,265,286	717,734,607	539,577,637	161	125	5.15560083076e-06	0.63,0.623,0.597	0.508,0.497,0.425	0.14
ENSMUSG00000041596	Nlrp5-ps	chr7	-	14606565	14606642	14603139	14603190	14607239	14607320	0,0,0	2,2,1	8,6,10	2,7,5	202	125	5.32027300719e-06	0.0,0.0,0.0	0.712,0.347,0.553	-0.537
ENSMUSG00000028487	Bnc2	chr4	-	84277905	84277939	84276443	84276447	84291259	84291325	5,5,5	1,3,9	1,4,3	0,0,0	159	125	5.32276777806e-06	0.797,0.567,0.304	1.0,1.0,1.0	-0.444
ENSMUSG00000029924	Slc37a3	chr6	-	39372078	39372137	39367643	39367766	39377234	39377639	14,8,8	5,7,3	1,6,2	0,0,0	184	125	5.64598898825e-06	0.655,0.437,0.644	1.0,1.0,1.0	-0.421
ENSMUSG00000058799	Nap1l1	chr10	+	111485498	111485584	111481279	111481316	111490027	111490169	136,147,255	72,71,83	104,127,134	128,156,108	211	125	5.64598898825e-06	0.528,0.551,0.645	0.325,0.325,0.424	0.217
ENSMUSG00000021706	Zfyve16	chr13	-	92516530	92516692	92513786	92513929	92519466	92519563	250,157,145	6,1,2	183,203,120	11,20,15	287	125	5.70351062882e-06	0.948,0.986,0.969	0.879,0.816,0.777	0.144
ENSMUSG00000055320	Tead1	chr7	+	112856052	112856064	112841887	112841950	112856797	112856932	36,25,28	21,11,9	7,10,3	0,0,0	137	125	5.78921408723e-06	0.61,0.675,0.739	1.0,1.0,1.0	-0.325
ENSMUSG00000022016	Akap11	chr14	-	78502938	78503022	78502189	78502236	78507724	78507880	126,98,103	68,89,68	151,172,155	49,41,38	209	125	5.95424660863e-06	0.526,0.397,0.475	0.648,0.715,0.709	-0.225
ENSMUSG00000020954	Strn3	chr12	-	51643103	51643214	51633578	51633719	51647993	51648135	430,343,419	16,8,13	224,185,221	27,12,28	236	125	6.21693696165e-06	0.934,0.958,0.945	0.815,0.891,0.807	0.108
ENSMUSG00000020184	Mdm2	chr10	-	117709699	117709784	117705154	117705229	117709945	117710022	276,196,297	42,36,37	280,310,230	15,16,12	210	125	6.29281390435e-06	0.796,0.764,0.827	0.917,0.92,0.919	-0.123
ENSMUSG00000027104	Atf2	chr2	-	73853794	73853891	73850863	73850982	73863168	73863238	733,519,558	73,37,57	494,490,443	100,95,75	222	125	6.83196174507e-06	0.85,0.888,0.846	0.736,0.744,0.769	0.112
ENSMUSG00000052512	Nav2	chr7	+	49551596	49552049	49547838	49548541	49556909	49556996	258,213,180	128,121,104	6,1,1	6,12,10	578	125	6.92907300719e-06	0.304,0.276,0.272	0.178,0.018,0.021	0.212
ENSMUSG00000024163	Mapk8ip3	chr17	-	24920471	24920495	24918087	24918139	24923815	24923907	44,45,57	25,25,20	84,70,68	9,8,9	149	125	6.92907300719e-06	0.596,0.602,0.705	0.887,0.88,0.864	-0.243
ENSMUSG00000029403	Cdkl2	chr5	-	92008964	92009053	92007822	92008134	92017121	92017228	13,11,8	6,8,5	1,3,4	0,0,0	214	125	7.01120764256e-06	0.559,0.445,0.483	1.0,1.0,1.0	-0.504
ENSMUSG00000005312	Ubqln1	chr13	-	58180821	58180905	58179552	58179668	58183181	58183324	818,685,689	475,372,366	507,556,510	546,506,422	209	125	7.84479110867e-06	0.507,0.524,0.53	0.357,0.397,0.42	0.129
ENSMUSG00000028601	Echdc2	chr4	+	108169714	108169782	108165436	108165661	108169860	108169948	277,220,204	13,15,10	170,166,188	29,28,31	193	125	8.11327287618e-06	0.932,0.905,0.93	0.792,0.793,0.797	0.128
ENSMUSG00000028284	Map3k7	chr4	+	31994873	31994954	31992386	31992516	32002088	32002153	230,220,249	326,302,297	142,157,189	387,381,403	206	125	8.15555169747e-06	0.3,0.307,0.337	0.182,0.2,0.222	0.113
ENSMUSG00000021709	Erbin	chr13	-	103830187	103830331	103824719	103824926	103833497	103835028	78,90,45	25,14,25	19,23,15	27,42,24	269	125	8.15555169747e-06	0.592,0.749,0.455	0.246,0.203,0.225	0.374
ENSMUSG00000056737	Capg	chr6	+	72549729	72549868	72549450	72549501	72555272	72555308	48,42,27	94,71,74	0,0,0	7,5,8	264	125	8.15555169747e-06	0.195,0.219,0.147	0.0,0.0,0.0	0.187
ENSMUSG00000028478	Clta	chr4	+	44030214	44030268	44025448	44025560	44031399	44031435	2,2,0	3,8,1	5,5,6	1,1,0	179	125	9.71075684404e-06	0.318,0.149,0.0	0.777,0.777,1.0	-0.696
ENSMUSG00000029086	Prom1	chr5	-	44001269	44001293	43995074	43995114	44001785	44001901	77,79,80	18,21,14	63,71,62	1,4,3	149	125	1.07541197733e-05	0.782,0.759,0.827	0.981,0.937,0.945	-0.165
ENSMUSG00000013787	Ehmt2	chr17	+	34905609	34905711	34905341	34905456	34905909	34906058	1254,1101,1020	329,313,341	1554,1548,1432	226,281,277	227	125	1.08270933318e-05	0.677,0.66,0.622	0.791,0.752,0.74	-0.108
ENSMUSG00000008450	Nutf2	chr8	+	105876509	105876608	105875533	105875658	105878804	105879330	8,6,9	0,0,0	7,22,3	4,2,6	224	125	1.09354424578e-05	1.0,1.0,1.0	0.494,0.86,0.218	0.476
ENSMUSG00000042138	Msantd2	chr9	+	37513613	37513703	37489818	37489833	37517372	37517472	19,15,34	27,23,41	24,16,18	79,99,91	215	125	1.40357250587e-05	0.29,0.275,0.325	0.15,0.086,0.103	0.184
ENSMUSG00000052539	Magi3	chr3	-	104016601	104016692	104013258	104016068	104017500	104017639	31,45,46	53,31,47	67,66,69	12,25,9	216	125	1.47672416363e-05	0.253,0.457,0.362	0.764,0.604,0.816	-0.371
ENSMUSG00000041390	Mdfic	chr6	+	15738249	15738583	15721186	15721364	15770213	15771235	10,4,3	0,0,1	4,1,3	6,5,4	459	125	1.54372532323e-05	1.0,1.0,0.45	0.154,0.052,0.17	0.691
ENSMUSG00000029534	St7	chr6	+	17850356	17850425	17848003	17848079	17852257	17852412	63,15,46	179,160,190	46,39,59	76,70,51	194	125	1.57044991559e-05	0.185,0.057,0.135	0.281,0.264,0.427	-0.198
ENSMUSG00000024817	Uhrf2	chr19	+	30056234	30056494	30039063	30039297	30071242	30071461	1188,866,851	62,40,51	859,937,791	94,86,93	385	125	1.59254171098e-05	0.862,0.875,0.844	0.748,0.78,0.734	0.106
ENSMUSG00000034940	Synrg	chr11	+	83985248	83985551	83982195	83982307	83987912	83987990	60,47,43	49,50,30	26,23,15	3,2,3	428	125	1.622119739e-05	0.263,0.215,0.295	0.717,0.771,0.594	-0.436
ENSMUSG00000020598	Nrcam	chr12	+	44566839	44566869	44566287	44566412	44568543	44568645	16,6,15	10,16,17	0,0,0	3,2,5	155	125	1.66324324037e-05	0.563,0.232,0.416	0.0,0.0,0.0	0.404
ENSMUSG00000046699	Slitrk4	chrX	-	64274018	64274090	64272727	64273109	64276799	64276996	9,5,5	0,0,0	11,16,15	5,7,2	197	125	1.74558859746e-05	1.0,1.0,1.0	0.583,0.592,0.826	0.333
ENSMUSG00000057751	Megf6	chr4	+	154258859	154258994	154255995	154256124	154262513	154262639	5,7,7	9,5,8	0,1,0	6,9,10	260	125	2.04791772368e-05	0.211,0.402,0.296	0.0,0.051,0.0	0.286
ENSMUSG00000021711	Trappc13	chr13	-	104152164	104152182	104150049	104150183	104154295	104154340	129,99,138	260,209,211	86,73,78	295,312,254	143	125	2.04984790653e-05	0.303,0.293,0.364	0.203,0.17,0.212	0.125
ENSMUSG00000034940	Synrg	chr11	+	83986813	83987047	83982195	83982307	83987912	83987990	91,81,67	49,50,30	41,37,17	3,2,3	359	125	2.05804394131e-05	0.393,0.361,0.437	0.826,0.866,0.664	-0.388
ENSMUSG00000021224	Numb	chr12	-	83797196	83797343	83795438	83796154	83799507	83799657	143,152,133	98,100,96	52,71,71	70,128,88	272	125	2.08591672072e-05	0.401,0.411,0.389	0.255,0.203,0.27	0.158
ENSMUSG00000055320	Tead1	chr7	+	112842039	112842102	112841887	112841950	112856052	112856064	52,30,30	11,6,9	11,10,13	0,0,0	188	125	2.31073350992e-05	0.759,0.769,0.689	1.0,1.0,1.0	-0.261
ENSMUSG00000036817	Sun1	chr5	+	139229752	139229944	139226705	139226885	139230772	139230838	450,338,342	75,47,47	194,209,175	54,72,57	317	125	2.32364341029e-05	0.703,0.739,0.742	0.586,0.534,0.548	0.172
ENSMUSG00000001247	Lsr	chr7	-	30962810	30962867	30959152	30959314	30965968	30966088	154,142,106	94,69,39	3,5,3	0,0,0	182	125	2.43847420028e-05	0.529,0.586,0.651	1.0,1.0,1.0	-0.411
ENSMUSG00000042901	Aida	chr1	+	183306884	183306939	183306423	183306477	183313660	183313724	67,75,62	3,1,0	115,82,79	13,16,9	180	125	2.47889329487e-05	0.939,0.981,1.0	0.86,0.781,0.859	0.14
ENSMUSG00000014767	Tbp	chr17	+	15501153	15501202	15499911	15500024	15502964	15503128	81,84,76	237,163,202	130,130,125	189,152,145	174	125	2.48375171342e-05	0.197,0.27,0.213	0.331,0.381,0.382	-0.138
ENSMUSG00000027751	Supt20	chr3	+	54696950	54697009	54695122	54695207	54698592	54698659	128,61,98	5,5,0	91,85,63	12,17,15	184	125	2.55316172393e-05	0.946,0.892,1.0	0.837,0.773,0.74	0.163
ENSMUSG00000087174	5530601H04Rik	chrX	-	105042603	105042817	105038816	105039812	105044001	105044111	81,43,63	65,54,63	46,20,26	108,60,62	339	125	2.75653325942e-05	0.315,0.227,0.269	0.136,0.109,0.134	0.144
ENSMUSG00000032374	Plod2	chr9	+	92601984	92602047	92600740	92600882	92602947	92603061	44,54,51	176,140,111	234,196,178	220,303,250	188	125	2.89974961717e-05	0.143,0.204,0.234	0.414,0.301,0.321	-0.152
ENSMUSG00000029822	Osbpl3	chr6	-	50346010	50346103	50344873	50345030	50346327	50346431	355,287,271	89,38,43	78,53,70	2,4,2	218	125	2.93013861214e-05	0.696,0.812,0.783	0.957,0.884,0.953	-0.168
ENSMUSG00000027478	Dnmt3b	chr2	+	153683607	153683677	153678470	153678556	153684358	153684477	80,78,50	4,5,7	20,22,19	14,8,8	195	125	3.3239081325e-05	0.928,0.909,0.821	0.478,0.638,0.604	0.313
ENSMUSG00000040242	Fgfr1op2	chr6	+	146592633	146592747	146589893	146590036	146595175	146595289	645,599,645	351,251,293	559,555,558	170,162,127	239	125	3.34490264051e-05	0.49,0.555,0.535	0.632,0.642,0.697	-0.13
ENSMUSG00000038005	Hpf1	chr8	+	60893700	60893860	60890444	60890536	60905547	60905720	209,170,200	6,11,7	128,156,132	24,19,18	285	125	3.64313305129e-05	0.939,0.871,0.926	0.701,0.783,0.763	0.163
ENSMUSG00000051285	Pcmtd1	chr1	+	7155079	7155271	7147636	7147739	7160891	7161063	39,20,34	173,119,105	48,37,46	77,74,72	317	125	3.64313305129e-05	0.082,0.062,0.113	0.197,0.165,0.201	-0.102
ENSMUSG00000056310	Tyw1	chr5	+	130258932	130259054	130257034	130257193	130266982	130267084	110,100,105	0,0,0	76,76,84	5,4,7	247	125	3.92291229433e-05	1.0,1.0,1.0	0.885,0.906,0.859	0.117
ENSMUSG00000031788	Kifc3	chr8	-	95100646	95100673	95100213	95100452	95101408	95101517	255,148,208	79,85,86	42,32,19	39,45,34	152	125	4.02018752102e-05	0.726,0.589,0.665	0.47,0.369,0.315	0.275
ENSMUSG00000020385	Clk4	chr11	+	51273077	51273168	51271799	51272022	51273559	51273626	614,370,340	74,67,60	344,215,257	84,90,96	216	125	4.37101620608e-05	0.828,0.762,0.766	0.703,0.58,0.608	0.155
ENSMUSG00000054640	Slc8a1	chr17	-	81437744	81437813	81432643	81432774	81441772	81441790	0,0,0	2,4,5	3,8,2	7,5,4	194	125	4.46809441945e-05	0.0,0.0,0.0	0.216,0.508,0.244	-0.323
ENSMUSG00000059022	Kcp	chr6	-	29484810	29484922	29484614	29484716	29485002	29485175	2,2,2	0,0,0	67,77,65	65,62,45	237	125	4.51058774945e-05	1.0,1.0,1.0	0.352,0.396,0.432	0.607
ENSMUSG00000020717	Pecam1	chr11	-	106662001	106662024	106654217	106655162	106679548	106679611	0,0,0	5,6,4	50,42,32	113,120,91	148	125	4.51870216007e-05	0.0,0.0,0.0	0.272,0.228,0.229	-0.243
ENSMUSG00000061589	Dot1l	chr10	+	80791743	80791839	80790610	80791561	80792142	80792773	14,5,1	19,15,9	1,1,0	25,28,17	221	125	4.54756943013e-05	0.294,0.159,0.059	0.022,0.02,0.0	0.157
ENSMUSG00000037805	Rpl10a	chr17	+	28328966	28329047	28328470	28328618	28329373	28329522	34,34,30	2,1,2	15,11,25	6,7,10	206	125	4.56419914756e-05	0.912,0.954,0.901	0.603,0.488,0.603	0.358
ENSMUSG00000003680	Taf6l	chr19	-	8773504	8773692	8773027	8773106	8774334	8774467	109,105,112	28,17,22	106,86,89	8,3,3	313	125	4.62903073009e-05	0.609,0.712,0.67	0.841,0.92,0.922	-0.231
ENSMUSG00000029864	Gstk1	chr6	+	42247733	42247827	42247483	42247584	42249378	42249495	100,132,108	82,50,52	35,35,42	6,4,2	219	125	4.96637048617e-05	0.41,0.601,0.542	0.769,0.833,0.923	-0.324
ENSMUSG00000079418	Atg4a	chrX	+	140988165	140988237	140986278	140986389	140990157	140990256	65,31,58	0,0,1	74,80,87	16,6,4	197	125	5.09378960118e-05	1.0,1.0,0.974	0.746,0.894,0.932	0.134
ENSMUSG00000027624	Epb41l1	chr2	+	156524880	156525288	156514027	156514210	156526888	156526993	250,227,233	71,45,49	419,442,370	36,48,45	533	125	5.13006980215e-05	0.452,0.542,0.527	0.732,0.683,0.659	-0.184
ENSMUSG00000029027	Dffb	chr4	-	153972607	153972678	153971580	153971660	153972779	153972968	4,5,3	49,35,58	16,23,15	43,50,46	196	125	5.13006980215e-05	0.049,0.084,0.032	0.192,0.227,0.172	-0.142
ENSMUSG00000027201	Myef2	chr2	-	125098796	125098847	125098449	125098518	125100318	125100420	325,263,344	621,417,542	279,262,249	233,295,257	176	125	5.2349973713e-05	0.271,0.309,0.311	0.46,0.387,0.408	-0.121
ENSMUSG00000020694	Tlk2	chr11	+	105210544	105210640	105208852	105208921	105221185	105221353	247,203,180	21,8,15	170,197,166	37,39,25	221	125	5.45330008186e-05	0.869,0.935,0.872	0.722,0.741,0.79	0.141
ENSMUSG00000028693	Nasp	chr4	-	116610402	116611377	116605683	116605763	116611971	116612081	5656,4396,5090	1003,858,872	5566,5983,5653	675,685,636	1100	125	5.47697012125e-05	0.391,0.368,0.399	0.484,0.498,0.502	-0.109
ENSMUSG00000086968	4933431E20Rik	chr3	-	107894588	107894656	107894050	107894215	107894860	107894992	0,0,1	6,7,2	4,6,5	5,2,3	193	125	5.60517524697e-05	0.0,0.0,0.245	0.341,0.66,0.519	-0.425
ENSMUSG00000023966	Rsph9	chr17	-	46141546	46141712	46136741	46136871	46143921	46144216	70,60,74	0,0,0	85,94,98	6,8,4	291	125	5.71647220335e-05	1.0,1.0,1.0	0.859,0.835,0.913	0.131
ENSMUSG00000004880	Lbr	chr1	-	181839699	181839802	181838461	181838556	181840499	181840610	10,12,21	9,2,10	10,9,14	0,1,0	228	125	5.73744286064e-05	0.379,0.767,0.535	1.0,0.831,1.0	-0.383
ENSMUSG00000032826	Ank2	chr3	-	127012672	127012771	127010853	127011051	127013238	127013337	103,82,77	1,3,1	38,69,53	13,8,5	224	125	6.22188945335e-05	0.983,0.938,0.977	0.62,0.828,0.855	0.198
ENSMUSG00000047766	Lrrc49	chr9	-	60680504	60680702	60680068	60680171	60685034	60685122	150,99,80	80,77,57	123,122,112	159,178,148	323	125	6.35337656013e-05	0.42,0.332,0.352	0.23,0.21,0.227	0.146
ENSMUSG00000039953	Clstn1	chr4	+	149626086	149626116	149614049	149614172	149627211	149627407	166,118,122	478,436,394	133,126,112	193,252,215	155	125	6.37715993645e-05	0.219,0.179,0.2	0.357,0.287,0.296	-0.114
ENSMUSG00000062270	Morf4l1	chr9	-	90107234	90107302	90102299	90102386	90110125	90110172	89,96,100	3,1,0	106,104,95	8,7,15	193	125	6.94415781172e-05	0.951,0.984,1.0	0.896,0.906,0.804	0.11
ENSMUSG00000033419	Snap91	chr9	-	86791484	86791568	86783299	86783434	86791953	86792025	0,0,0	2,1,1	7,3,5	2,9,5	209	125	7.25122735354e-05	0.0,0.0,0.0	0.677,0.166,0.374	-0.406
ENSMUSG00000072591	5930412G12Rik	chr5	-	128582714	128582987	128579127	128579285	128584163	128584296	52,42,50	63,45,42	139,140,121	70,54,58	398	125	7.75422644888e-05	0.206,0.227,0.272	0.384,0.449,0.396	-0.175
ENSMUSG00000026987	Baz2b	chr2	-	59959820	59960105	59958431	59958492	59962020	59962630	389,254,263	45,40,59	134,181,124	46,74,51	410	125	8.39503848639e-05	0.725,0.659,0.576	0.47,0.427,0.426	0.212
ENSMUSG00000038248	Sobp	chr10	-	43020981	43022918	43002499	43004414	43074592	43074688	42,29,38	0,0,0	87,102,98	4,2,2	2062	125	9.22279080695e-05	1.0,1.0,1.0	0.569,0.756,0.748	0.309
ENSMUSG00000026825	Dnm1	chr2	-	32323178	32323190	32320503	32320617	32323421	32323473	5,3,5	44,31,27	129,161,126	326,322,289	137	125	9.3126586705e-05	0.094,0.081,0.145	0.265,0.313,0.285	-0.181
ENSMUSG00000049550	Clip1	chr5	-	123638955	123638988	123635173	123635278	123640493	123640554	1,0,1	2,5,5	15,6,8	4,6,1	158	125	9.43607738688e-05	0.283,0.0,0.137	0.748,0.442,0.864	-0.545
ENSMUSG00000036053	Fmnl2	chr2	+	53130411	53130504	53126852	53126976	53131839	53133804	272,243,245	36,31,27	267,265,241	61,85,59	218	125	9.51092249704e-05	0.812,0.818,0.839	0.715,0.641,0.701	0.137
ENSMUSG00000020696	Rffl	chr11	-	82845751	82845895	82818415	82818603	82871007	82871210	64,43,43	73,57,37	11,9,7	30,40,27	269	125	9.53825912469e-05	0.289,0.26,0.351	0.146,0.095,0.108	0.184
ENSMUSG00000033287	Kctd17	chr15	+	78436900	78436994	78435584	78435710	78437583	78437671	126,114,101	3,1,2	154,172,139	14,12,17	219	125	9.77015185131e-05	0.96,0.985,0.966	0.863,0.891,0.824	0.111
ENSMUSG00000021432	Slc35b3	chr13	-	38944499	38944654	38943058	38943166	38954108	38954230	411,342,300	38,28,39	87,86,98	25,17,31	280	125	0.000110967027071	0.828,0.845,0.774	0.608,0.693,0.585	0.187
ENSMUSG00000027281	Slx4ip	chr2	+	137046716	137046805	137043999	137044077	137066129	137066230	188,111,142	6,8,6	84,126,110	22,18,15	214	125	0.000113638634511	0.948,0.89,0.933	0.69,0.803,0.811	0.156
ENSMUSG00000029864	Gstk1	chr6	+	42247733	42247846	42247483	42247584	42249378	42249495	107,145,121	82,50,52	38,35,44	6,4,2	238	125	0.000116576544141	0.407,0.604,0.55	0.769,0.821,0.92	-0.316
ENSMUSG00000071064	Zfp827	chr8	+	79188148	79188181	79186175	79186358	79189666	79190856	13,7,14	16,19,17	1,3,4	33,28,23	158	125	0.000119562938345	0.391,0.226,0.394	0.023,0.078,0.121	0.263
ENSMUSG00000022330	Osr2	chr15	+	35300188	35300955	35296097	35296467	35301911	35302011	284,146,120	16,13,8	1645,1510,1396	42,26,25	892	125	0.000122235597256	0.713,0.611,0.678	0.846,0.891,0.887	-0.207
ENSMUSG00000029061	Mmp23	chr4	-	155651430	155651595	155651238	155651349	155651984	155652152	25,31,43	0,0,1	106,62,99	16,10,4	290	125	0.000125176886483	1.0,1.0,0.949	0.741,0.728,0.914	0.189
ENSMUSG00000032624	Eml4	chr17	+	83428215	83428248	83427999	83428025	83440030	83440154	152,145,117	189,154,172	308,293,265	194,215,202	158	125	0.000160146489807	0.389,0.427,0.35	0.557,0.519,0.509	-0.14
ENSMUSG00000018412	Kansl1	chr11	-	104342858	104343047	104342362	104342511	104343490	104343673	551,418,428	396,299,277	324,424,320	391,465,350	314	125	0.000170377178936	0.356,0.358,0.381	0.248,0.266,0.267	0.105
ENSMUSG00000027750	Postn	chr3	+	54380411	54380492	54377560	54377606	54383387	54383477	59,40,44	24,23,18	588,491,405	561,555,454	206	125	0.000192761985719	0.599,0.513,0.597	0.389,0.349,0.351	0.207
ENSMUSG00000041977	Arhgef11	chr3	+	87718228	87718258	87717420	87717520	87722356	87722483	119,110,88	124,146,110	34,52,35	86,113,101	155	125	0.000195196312446	0.436,0.378,0.392	0.242,0.271,0.218	0.158
ENSMUSG00000027257	Pacsin3	chr2	+	91259863	91259927	91256812	91256926	91260170	91260261	176,164,173	17,5,9	79,136,111	16,20,25	189	125	0.000197719735661	0.873,0.956,0.927	0.766,0.818,0.746	0.142
ENSMUSG00000021546	Hnrnpk	chr13	-	58397752	58397796	58396826	58396899	58399155	58399212	220,231,273	23,43,26	179,234,140	61,50,50	169	125	0.000218696897137	0.876,0.799,0.886	0.685,0.776,0.674	0.142
ENSMUSG00000039782	Cpeb2	chr5	+	43238326	43238416	43237306	43237588	43244585	43244676	22,13,23	24,22,19	2,0,0	7,5,5	215	125	0.000221651949965	0.348,0.256,0.413	0.142,0.0,0.0	0.292
ENSMUSG00000008450	Nutf2	chr8	+	105876353	105876608	105875533	105875658	105878804	105878833	45,53,42	0,0,0	60,60,42	4,2,6	380	125	0.000240640471968	1.0,1.0,1.0	0.831,0.908,0.697	0.188
ENSMUSG00000029575	Mmab	chr5	-	114437049	114437122	114436478	114436543	114437817	114437875	118,108,122	8,5,5	108,117,98	23,18,17	198	125	0.000245318604954	0.903,0.932,0.939	0.748,0.804,0.784	0.146
ENSMUSG00000031736	Crnde	chr8	-	92350690	92350754	92326032	92326462	92355687	92355831	135,92,99	22,23,20	91,88,110	49,41,48	189	125	0.000250207169444	0.802,0.726,0.766	0.551,0.587,0.602	0.185
ENSMUSG00000019978	Epb41l2	chr10	+	25493566	25493629	25488950	25489093	25495444	25495591	31,8,14	5,8,8	130,140,94	4,7,6	188	125	0.000257108664574	0.805,0.399,0.538	0.956,0.93,0.912	-0.352
ENSMUSG00000043251	Exoc3l	chr8	-	105295259	105295435	105294964	105295184	105295625	105295706	1,1,3	0,0,0	38,30,20	9,8,4	301	125	0.000261316146413	1.0,1.0,1.0	0.637,0.609,0.675	0.36
ENSMUSG00000033088	Triobp	chr15	+	78976466	78976544	78973251	78974292	78987891	78987948	29,22,22	11,8,3	34,61,40	49,68,51	203	125	0.00026604501715	0.619,0.629,0.819	0.299,0.356,0.326	0.362
ENSMUSG00000070808	Gltscr1	chr7	-	15986912	15987089	15979350	15979986	15987478	15989440	128,97,101	18,12,13	86,107,76	26,37,33	302	125	0.00026604501715	0.746,0.77,0.763	0.578,0.545,0.488	0.223
ENSMUSG00000020467	Efemp1	chr11	+	28916849	28916969	28915660	28915780	28921402	28921526	122,62,72	9,8,4	323,207,162	82,40,56	245	125	0.000269378281634	0.874,0.798,0.902	0.668,0.725,0.596	0.195
ENSMUSG00000019647	Sema6a	chr18	-	47270608	47270773	47245253	47249584	47276585	47276606	355,352,344	40,31,34	226,205,177	9,4,8	290	125	0.00027030736861	0.793,0.83,0.813	0.915,0.957,0.905	-0.114
ENSMUSG00000004562	Arhgef40	chr14	+	52003972	52004116	52002432	52002462	52004611	52004742	181,158,168	6,5,2	231,245,190	19,20,22	269	125	0.000297272942612	0.933,0.936,0.975	0.85,0.851,0.801	0.114
ENSMUSG00000022246	Rai14	chr15	-	10589258	10589345	10583781	10583836	10592071	10592250	2,2,3	0,0,1	5,1,4	6,9,4	212	125	0.000297745592979	1.0,1.0,0.639	0.329,0.061,0.371	0.626
ENSMUSG00000109844	RP23-235J18.1	chr9	-	47360736	47360886	47270643	47270799	47368306	47368649	13,8,5	0,0,0	0,1,0	1,0,2	275	125	0.00030649372147	1.0,1.0,1.0	0.0,1.0,0.0	0.667
ENSMUSG00000074071	Fam169b	chr7	+	68329221	68329399	68304551	68304651	68350233	68350416	11,4,1	0,0,0	21,13,15	3,1,4	303	125	0.000334005216	1.0,1.0,1.0	0.743,0.843,0.607	0.269
ENSMUSG00000085689	Gm16838	chr6	-	65773262	65773709	65768543	65768782	65779119	65779249	2,9,2	0,0,0	4,6,5	3,3,0	572	125	0.00036494509461	1.0,1.0,1.0	0.226,0.304,1.0	0.49
ENSMUSG00000029227	Fip1l1	chr5	+	74585045	74585072	74572428	74572585	74587002	74587057	581,477,552	163,116,173	478,533,519	238,232,234	152	125	0.00036494509461	0.746,0.772,0.724	0.623,0.654,0.646	0.106
ENSMUSG00000056917	Sipa1	chr19	-	5661595	5661626	5660313	5661111	5662587	5662841	7,3,1	0,0,0	18,13,13	2,8,2	156	125	0.00041339587265	1.0,1.0,1.0	0.878,0.566,0.839	0.239
ENSMUSG00000033088	Triobp	chr15	+	78978613	78978751	78973251	78974292	78987891	78987948	17,4,6	11,8,3	13,7,5	49,68,51	263	125	0.000423937136444	0.423,0.192,0.487	0.112,0.047,0.045	0.299
ENSMUSG00000094936	Rbm4	chr19	-	4787360	4788042	4784292	4785567	4792397	4792820	761,656,638	255,185,156	582,553,575	252,259,281	807	125	0.000439062144951	0.316,0.355,0.388	0.263,0.249,0.241	0.102
ENSMUSG00000024462	Gabbr1	chr17	+	37067213	37067364	37064659	37064737	37067775	37067908	18,18,18	65,52,88	92,54,55	135,86,102	276	125	0.000443127340064	0.111,0.136,0.085	0.236,0.221,0.196	-0.107
ENSMUSG00000031169	Porcn	chrX	-	8203158	8203289	8201443	8201569	8205564	8205733	71,36,41	0,0,0	39,49,30	1,5,5	256	125	0.000465536678794	1.0,1.0,1.0	0.95,0.827,0.746	0.159
ENSMUSG00000054051	Ercc6	chr14	+	32575753	32575826	32569738	32570431	32576685	32580989	101,70,87	0,0,2	66,73,42	11,3,2	198	125	0.000468324205167	1.0,1.0,0.965	0.791,0.939,0.93	0.102
ENSMUSG00000044433	Camsap3	chr8	+	3600357	3600405	3598892	3598988	3600675	3600814	30,34,25	212,157,137	0,0,0	9,14,5	173	125	0.000502393008845	0.093,0.135,0.116	0.0,0.0,0.0	0.115
ENSMUSG00000022376	Adcy8	chr15	-	64767806	64768004	64754783	64754884	64783723	64783994	43,42,26	2,5,5	4,6,8	0,0,0	323	125	0.000503862126327	0.893,0.765,0.668	1.0,1.0,1.0	-0.225
ENSMUSG00000025812	Pard3	chr8	+	127410728	127410773	127409555	127409707	127426521	127426753	108,129,98	1,0,1	10,20,17	4,3,2	170	125	0.000503906199531	0.988,1.0,0.986	0.648,0.831,0.862	0.211
ENSMUSG00000022305	Lrp12	chr15	-	39904538	39904595	39885005	39885141	39943603	39943788	257,213,225	113,60,81	172,167,161	37,29,17	182	125	0.000534844187053	0.61,0.709,0.656	0.761,0.798,0.867	-0.15
ENSMUSG00000024969	Mark2	chr19	-	7279985	7280012	7276848	7277450	7280997	7281255	14,22,18	1,0,2	10,4,8	7,3,3	152	125	0.000541516971329	0.92,1.0,0.881	0.54,0.523,0.687	0.35
ENSMUSG00000030852	Tacc2	chr7	+	130621720	130626841	130601836	130601937	130663015	130663141	16,6,1	0,0,0	0,3,1	2,0,0	5246	125	0.000560376778286	1.0,1.0,1.0	0.0,1.0,1.0	0.333
ENSMUSG00000042670	Immp1l	chr2	+	105930718	105930852	105908323	105908429	105933264	105933353	74,61,69	4,2,1	70,73,67	13,8,15	259	125	0.000565949121013	0.899,0.936,0.971	0.722,0.815,0.683	0.195
ENSMUSG00000061313	Ddhd2	chr8	-	25741286	25741354	25739462	25739585	25741600	25741809	119,89,106	7,6,5	99,85,88	22,14,17	193	125	0.000566103723367	0.917,0.906,0.932	0.745,0.797,0.77	0.148
ENSMUSG00000031169	Porcn	chrX	-	8204195	8204388	8201443	8201569	8205564	8205733	44,34,30	0,0,0	57,37,36	1,5,5	318	125	0.000566103723367	1.0,1.0,1.0	0.957,0.744,0.739	0.187
ENSMUSG00000036817	Sun1	chr5	+	139230772	139230838	139226705	139226885	139233470	139233569	60,36,34	2,0,2	32,52,32	8,9,6	191	125	0.000582767406727	0.952,1.0,0.918	0.724,0.791,0.777	0.193
ENSMUSG00000033565	Rbfox2	chr15	-	77091811	77091854	77086066	77086155	77097939	77098072	7,3,4	28,36,20	26,10,18	25,15,33	168	125	0.000610965171187	0.157,0.058,0.13	0.436,0.332,0.289	-0.237
ENSMUSG00000086495	Gm13778	chr2	-	91045725	91045818	91044091	91044469	91053852	91053918	6,5,2	0,1,1	3,1,1	1,5,9	218	125	0.000619791334616	1.0,0.741,0.534	0.632,0.103,0.06	0.493
ENSMUSG00000024084	Qpct	chr17	+	79063927	79064074	79051905	79052388	79070672	79070951	7,9,7	0,0,0	41,28,29	5,5,2	272	125	0.000622800258963	1.0,1.0,1.0	0.79,0.72,0.87	0.207
ENSMUSG00000025404	R3hdm2	chr10	+	127471767	127472000	127459494	127459575	127483975	127484218	6,6,9	2,4,1	7,11,4	0,1,0	358	125	0.000636488629088	0.512,0.344,0.759	1.0,0.793,1.0	-0.393
ENSMUSG00000051331	Cacna1c	chr6	-	118630398	118630431	118627441	118627570	118638426	118638510	1,2,4	0,0,0	37,41,45	13,10,11	158	125	0.000637065408104	1.0,1.0,1.0	0.692,0.764,0.764	0.26
ENSMUSG00000019856	Fam184a	chr10	-	53634301	53634395	53633368	53633715	53635231	53635434	14,11,4	22,6,19	2,2,0	10,25,24	219	125	0.000647298648988	0.266,0.511,0.107	0.102,0.044,0.0	0.246
ENSMUSG00000044349	Snhg11	chr2	+	158376744	158376824	158376080	158376326	158376993	158377072	13,4,9	17,13,22	2,0,0	8,15,7	205	125	0.000660381654117	0.318,0.158,0.2	0.132,0.0,0.0	0.181
ENSMUSG00000054051	Ercc6	chr14	+	32574805	32575010	32569738	32570431	32576685	32580989	62,59,55	0,0,2	42,50,42	11,3,2	330	125	0.000674732070233	1.0,1.0,0.912	0.591,0.863,0.888	0.19
ENSMUSG00000025857	Dnaaf5	chr5	+	139163198	139163411	139153357	139153476	139166059	139166203	176,136,159	1,0,3	89,67,54	8,2,5	338	125	0.000685455167825	0.985,1.0,0.951	0.804,0.925,0.8	0.136
ENSMUSG00000026027	Stradb	chr1	+	58992203	58992375	58991012	58991136	58992650	58992755	215,183,154	19,16,25	181,136,124	43,33,44	297	125	0.000696497364776	0.826,0.828,0.722	0.639,0.634,0.543	0.187
ENSMUSG00000010476	Ebf3	chr7	-	137199093	137199282	137198491	137198581	137200382	137200560	2,3,2	0,0,0	445,399,304	61,90,44	314	125	0.000706766108954	1.0,1.0,1.0	0.744,0.638,0.733	0.295
ENSMUSG00000029575	Mmab	chr5	-	114436709	114436807	114436478	114436543	114437817	114437875	204,175,137	8,5,5	193,173,156	23,18,17	223	125	0.000730654587704	0.935,0.952,0.939	0.825,0.843,0.837	0.107
ENSMUSG00000000631	Myo18a	chr11	+	77822662	77822674	77821041	77821186	77823275	77823446	21,8,11	60,49,47	7,8,0	55,103,81	137	125	0.00073710669847	0.242,0.13,0.176	0.104,0.066,0.0	0.126
ENSMUSG00000094526	Gm21451	chr14	+	69477395	69477606	69471858	69471995	69480071	69480287	1,6,3	0,0,0	22,23,19	4,3,1	336	125	0.000740420705045	1.0,1.0,1.0	0.672,0.74,0.876	0.237
ENSMUSG00000026305	Lrrfip1	chr1	+	91093559	91093637	91084945	91085005	91100576	91100612	8,8,9	4,4,0	6,2,11	0,0,0	203	125	0.000807153323196	0.552,0.552,1.0	1.0,1.0,1.0	-0.299
ENSMUSG00000024293	Esco1	chr18	-	10593745	10595875	10585977	10586041	10610025	10610352	15,5,7	0,4,1	11,8,4	0,0,0	2255	125	0.000808903619128	1.0,0.065,0.28	1.0,1.0,1.0	-0.552
ENSMUSG00000024795	Kif20b	chr19	+	34972396	34972498	34969919	34970117	34972858	34973009	183,203,240	182,164,155	126,106,136	203,169,160	227	125	0.000831187875759	0.356,0.405,0.46	0.255,0.257,0.319	0.13
ENSMUSG00000031728	Zfp821	chr8	+	109708028	109708144	109706087	109706419	109709410	109709527	489,374,427	143,139,142	335,348,344	206,168,184	241	125	0.000877186467726	0.639,0.583,0.609	0.458,0.518,0.492	0.121
ENSMUSG00000024534	Sncaip	chr18	+	52908609	52908680	52906417	52907477	52915306	52915930	103,102,68	39,32,37	201,232,189	178,228,132	196	125	0.000902232284925	0.627,0.67,0.54	0.419,0.394,0.477	0.182
ENSMUSG00000026743	Mllt10	chr2	+	18065034	18065194	18055236	18055371	18071124	18071204	146,130,122	62,59,59	106,135,99	14,33,20	285	125	0.000953931881252	0.508,0.491,0.476	0.769,0.642,0.685	-0.207
ENSMUSG00000051331	Cacna1c	chr6	-	118637729	118637813	118630398	118630431	118638426	118638510	0,0,0	1,1,3	5,23,10	24,31,23	209	125	0.000954488730916	0.0,0.0,0.0	0.111,0.307,0.206	-0.208
ENSMUSG00000027806	Tsc22d2	chr3	+	58428227	58428299	58414714	58417613	58459330	58459382	114,102,99	174,167,173	54,78,46	173,185,172	197	125	0.000981890979879	0.294,0.279,0.266	0.165,0.211,0.145	0.106
ENSMUSG00000008450	Nutf2	chr8	+	105876353	105876425	105875533	105875658	105878804	105879330	40,50,38	0,0,0	47,50,39	4,2,6	197	125	0.00103821025386	1.0,1.0,1.0	0.882,0.941,0.805	0.124
ENSMUSG00000031351	Zfp185	chrX	+	73003372	73003459	73002574	73002658	73012439	73012628	254,167,180	33,31,19	28,19,21	1,0,1	212	125	0.00103893795777	0.819,0.761,0.848	0.943,1.0,0.925	-0.147
ENSMUSG00000023079	Gtf2ird1	chr5	-	134382529	134382685	134379936	134380020	134382780	134382830	419,356,338	43,35,49	239,216,190	53,45,47	281	125	0.00108569322707	0.813,0.819,0.754	0.667,0.681,0.643	0.132
ENSMUSG00000050270	Tmem220	chr11	+	67025908	67025938	67025153	67025271	67029965	67030026	7,4,10	4,0,4	3,3,2	0,0,0	155	125	0.00109268236477	0.585,1.0,0.668	1.0,1.0,1.0	-0.249
ENSMUSG00000001998	Ap4e1	chr2	+	127019285	127019359	127014169	127014293	127028171	127028293	91,72,58	1,0,0	50,57,39	9,4,0	199	125	0.00110921748142	0.983,1.0,1.0	0.777,0.9,1.0	0.102
ENSMUSG00000063659	Zbtb18	chr1	+	177444738	177444822	177443215	177443341	177447088	177447096	23,19,22	20,8,11	24,23,18	3,2,2	209	125	0.00110921748142	0.408,0.587,0.545	0.827,0.873,0.843	-0.334
ENSMUSG00000035342	Lzts2	chr19	+	45021386	45021836	45015175	45015323	45024718	45024979	64,44,53	0,0,0	130,95,85	5,4,3	575	125	0.00113170480198	1.0,1.0,1.0	0.85,0.838,0.86	0.151
ENSMUSG00000032318	Isl2	chr9	+	55542396	55542659	55542099	55542289	55544075	55544359	90,74,66	13,3,3	7,5,18	0,0,0	388	125	0.00114911512816	0.69,0.888,0.876	1.0,1.0,1.0	-0.182
ENSMUSG00000040732	Erg	chr16	-	95369994	95370063	95369321	95369378	95379111	95379192	6,6,1	0,0,0	25,37,30	7,2,5	194	125	0.00116236333104	1.0,1.0,1.0	0.697,0.923,0.794	0.195
ENSMUSG00000052512	Nav2	chr7	+	49554214	49554259	49547838	49548541	49556909	49557070	24,15,16	128,121,104	0,0,0	6,12,10	170	125	0.00116812876568	0.121,0.084,0.102	0.0,0.0,0.0	0.102
ENSMUSG00000033029	1700088E04Rik	chr15	-	79136306	79136489	79135636	79135765	79139237	79139300	248,197,205	1,1,8	79,76,74	9,8,3	308	125	0.00120626327745	0.99,0.988,0.912	0.781,0.794,0.909	0.135
ENSMUSG00000044349	Snhg11	chr2	+	158376732	158376824	158376080	158376326	158376993	158377072	8,3,3	17,13,22	0,0,0	8,15,7	217	125	0.00120844858505	0.213,0.117,0.073	0.0,0.0,0.0	0.134
ENSMUSG00000040003	Magi2	chr5	+	20661263	20661352	20651054	20651193	20702069	20704792	6,4,4	3,1,6	2,0,0	4,5,7	214	125	0.00121029370406	0.539,0.7,0.28	0.226,0.0,0.0	0.431
ENSMUSG00000051557	Pusl1	chr4	-	155889668	155889723	155889433	155889596	155890498	155890669	178,122,174	12,7,12	172,132,167	20,34,30	180	125	0.00121029370406	0.912,0.924,0.91	0.857,0.729,0.794	0.122
ENSMUSG00000024462	Gabbr1	chr17	+	37049652	37049797	37048577	37048606	37050998	37051127	50,27,51	1,0,1	77,56,40	6,5,7	270	125	0.00121029370406	0.959,1.0,0.959	0.856,0.838,0.726	0.166
ENSMUSG00000001755	Coasy	chr11	+	101082998	101083706	101082564	101082690	101084315	101084530	372,333,276	13,5,10	246,227,269	19,23,19	833	125	0.00121293151586	0.811,0.909,0.806	0.66,0.597,0.68	0.196
ENSMUSG00000022565	Plec	chr15	-	76178518	76181899	76170973	76178385	76182909	76183008	200,164,128	3,4,1	59,94,33	3,11,7	3506	125	0.00125228811975	0.704,0.594,0.82	0.412,0.234,0.144	0.443
ENSMUSG00000001768	Rin2	chr2	+	145822609	145822761	145822264	145822365	145844710	145844818	50,44,33	50,22,24	11,14,10	23,30,28	277	125	0.00129333547477	0.311,0.474,0.383	0.178,0.174,0.139	0.226
ENSMUSG00000087095	Emx2os	chr19	-	59429999	59430099	59425103	59429261	59432802	59433032	1,2,5	0,0,0	214,171,163	35,32,17	225	125	0.00130189140062	1.0,1.0,1.0	0.773,0.748,0.842	0.212
ENSMUSG00000049225	Pdp1	chr4	-	11965613	11965648	11959806	11962233	11966301	11966427	30,15,14	32,19,26	48,37,51	10,19,23	160	125	0.00132258271839	0.423,0.381,0.296	0.789,0.603,0.634	-0.309
ENSMUSG00000087174	5530601H04Rik	chrX	-	105042603	105042817	105038816	105039812	105043129	105043304	101,80,79	24,29,32	53,28,42	37,34,34	339	125	0.00132258271839	0.608,0.504,0.477	0.346,0.233,0.313	0.232
ENSMUSG00000008318	Relt	chr7	-	100848421	100848503	100848018	100848273	100848798	100848879	30,19,14	0,0,0	46,27,24	6,1,4	207	125	0.00136822635633	1.0,1.0,1.0	0.822,0.942,0.784	0.151
ENSMUSG00000098912	1500004A13Rik	chr3	-	88811213	88811369	88807018	88808272	88832263	88832487	5,2,2	0,0,0	12,19,5	7,0,2	281	125	0.00138761818794	1.0,1.0,1.0	0.433,1.0,0.527	0.347
ENSMUSG00000063889	Crem	chr18	-	3276693	3276729	3273421	3273578	3281687	3281738	8,2,5	0,0,0	4,18,10	6,1,2	161	125	0.00138761818794	1.0,1.0,1.0	0.341,0.933,0.795	0.31
ENSMUSG00000025404	R3hdm2	chr10	+	127481692	127481794	127471767	127472000	127483975	127484218	114,95,64	5,5,5	17,21,27	7,11,4	227	125	0.00140113482734	0.926,0.913,0.876	0.572,0.512,0.788	0.281
ENSMUSG00000024581	Napg	chr18	+	62980465	62980533	62977900	62978024	62986178	62986288	25,32,46	0,0,0	40,29,24	3,2,5	193	125	0.0014364858941	1.0,1.0,1.0	0.896,0.904,0.757	0.148
ENSMUSG00000032423	Syncrip	chr9	-	88480605	88480765	88479793	88479912	88482055	88482196	131,147,164	143,138,132	116,105,49	156,163,149	285	125	0.00149686527247	0.287,0.318,0.353	0.246,0.22,0.126	0.122
ENSMUSG00000022747	St3gal6	chr16	-	58523501	58523672	58507447	58507614	58524123	58524169	15,7,6	0,0,0	20,23,29	4,5,0	296	125	0.00156250020888	1.0,1.0,1.0	0.679,0.66,1.0	0.22
ENSMUSG00000027751	Supt20	chr3	+	54696483	54696519	54695122	54695207	54698592	54698659	15,19,13	5,5,0	14,6,10	12,17,15	161	125	0.00156250020888	0.7,0.747,1.0	0.475,0.215,0.341	0.472
ENSMUSG00000010067	Rassf1	chr9	+	107554125	107554244	107551566	107551846	107557452	107557557	11,2,9	1,0,0	50,40,31	8,9,11	244	125	0.00163833353932	0.849,1.0,1.0	0.762,0.695,0.591	0.267
ENSMUSG00000028524	Sgip1	chr4	+	102863664	102863733	102860769	102860794	102867639	102867696	4,4,2	0,0,0	20,22,11	2,5,2	194	125	0.00172319482213	1.0,1.0,1.0	0.866,0.739,0.78	0.205
ENSMUSG00000034023	Fancd2	chr6	+	113586209	113586248	113585471	113585543	113587381	113587456	91,64,86	31,25,29	66,83,70	71,62,45	164	125	0.00173036456187	0.691,0.661,0.693	0.415,0.505,0.542	0.194
ENSMUSG00000010651	Acaa1b	chr9	-	119155744	119155802	119153925	119154005	119156590	119156684	20,5,13	0,0,0	10,4,8	1,2,4	183	125	0.00175030703937	1.0,1.0,1.0	0.872,0.577,0.577	0.325
ENSMUSG00000041658	Rragb	chrX	+	153148451	153148535	153143975	153144075	153150361	153150428	150,138,162	35,28,38	114,117,93	47,53,48	209	125	0.00177375162411	0.719,0.747,0.718	0.592,0.569,0.537	0.162
ENSMUSG00000030752	Kdm8	chr7	+	125452227	125452728	125444675	125444792	125455090	125455257	144,121,141	6,5,7	123,124,164	0,2,1	626	125	0.00179453436161	0.827,0.829,0.801	1.0,0.925,0.97	-0.146
ENSMUSG00000040596	Pogk	chr1	-	166403497	166403624	166398689	166400165	166408398	166408532	449,332,322	33,22,20	274,296,234	36,39,39	252	125	0.00179453436161	0.871,0.882,0.889	0.791,0.79,0.749	0.104
ENSMUSG00000030309	Caprin2	chr6	-	148868988	148869645	148865829	148865952	148870612	148870656	138,116,133	38,26,29	137,106,74	63,58,36	782	125	0.0018049867228	0.367,0.416,0.423	0.258,0.226,0.247	0.158
ENSMUSG00000050471	Fam118b	chr9	-	35227163	35227391	35223613	35223742	35235230	35235483	670,558,524	96,80,83	624,603,644	146,157,152	353	125	0.00189096969067	0.712,0.712,0.691	0.602,0.576,0.6	0.112
ENSMUSG00000056598	Lrrc48	chr11	+	60358617	60358816	60354101	60354200	60363463	60363580	35,23,36	0,1,2	43,38,36	5,12,6	324	125	0.00189709675438	1.0,0.899,0.874	0.768,0.55,0.698	0.252
ENSMUSG00000048200	Cracr2b	chr7	+	141465765	141465837	141465673	141465685	141466045	141466613	53,50,42	19,5,8	39,35,35	0,0,4	197	125	0.00189941945637	0.639,0.864,0.769	1.0,1.0,0.847	-0.192
ENSMUSG00000029673	Auts2	chr5	-	131470413	131470458	131461281	131461353	131472258	131472479	83,69,57	5,5,3	16,27,14	7,5,9	170	125	0.00192777944579	0.924,0.91,0.933	0.627,0.799,0.534	0.269
ENSMUSG00000038485	Socs7	chr11	+	97376996	97377098	97376436	97376541	97377935	97378066	101,77,105	223,203,179	44,77,53	50,81,63	227	125	0.00193320848679	0.2,0.173,0.244	0.326,0.344,0.317	-0.123
ENSMUSG00000031078	Cttn	chr7	-	144452026	144452137	144441698	144441847	144454675	144454786	6,9,1	3,6,1	3,5,1	0,1,0	236	125	0.00194674618664	0.514,0.443,0.346	1.0,0.726,1.0	-0.474
ENSMUSG00000087516	Tbx3os1	chr5	-	119639993	119640104	119617900	119617956	119671250	119671365	11,7,9	0,0,0	415,366,306	38,20,29	236	125	0.00199301262509	1.0,1.0,1.0	0.853,0.906,0.848	0.131
ENSMUSG00000056770	Setd3	chr12	-	108160232	108160381	108158275	108158348	108162972	108163065	769,519,609	145,101,103	545,527,529	167,130,182	274	125	0.00199301262509	0.708,0.701,0.73	0.598,0.649,0.57	0.107
ENSMUSG00000043015	Nemp2	chr1	+	52645260	52645486	52637364	52637480	52648749	52648926	77,75,46	5,10,4	94,89,69	1,2,1	351	125	0.00208616259983	0.846,0.728,0.804	0.971,0.941,0.961	-0.165
ENSMUSG00000029676	Pot1a	chr6	-	25798008	25798055	25794559	25794674	25805874	25805941	71,48,40	7,6,3	50,41,46	15,19,14	172	125	0.0020868248416	0.881,0.853,0.906	0.708,0.611,0.705	0.205
ENSMUSG00000025983	Ccdc150	chr1	+	54259923	54260087	54250682	54250885	54263443	54263664	7,6,10	0,0,1	4,2,2	0,3,3	289	125	0.00209328589926	1.0,1.0,0.812	1.0,0.224,0.224	0.455
ENSMUSG00000049690	Nckap5	chr1	-	126033772	126033964	126024275	126028015	126102543	126102663	188,146,102	12,15,8	6,5,7	0,0,0	317	125	0.00211796307881	0.861,0.793,0.834	1.0,1.0,1.0	-0.171
ENSMUSG00000043872	Zmym1	chr4	-	127058792	127059031	127051274	127051425	127060995	127061152	12,2,2	0,0,0	4,6,2	4,2,0	364	125	0.00212242962064	1.0,1.0,1.0	0.256,0.507,1.0	0.412
ENSMUSG00000030447	Cyfip1	chr7	+	55897824	55897972	55896667	55896815	55899914	55900071	14,10,13	2,4,3	31,29,20	2,0,0	273	125	0.00212282464612	0.762,0.534,0.665	0.876,1.0,1.0	-0.305
ENSMUSG00000052512	Nav2	chr7	+	49554214	49554259	49551596	49552049	49556909	49557070	24,16,16	73,59,54	0,0,0	2,1,1	170	125	0.00213683030967	0.195,0.166,0.179	0.0,0.0,0.0	0.18
ENSMUSG00000030688	Stard10	chr7	+	101343916	101344034	101321713	101322033	101345891	101346308	41,30,29	7,3,1	9,6,2	0,0,0	243	125	0.00216520305025	0.751,0.837,0.937	1.0,1.0,1.0	-0.158
ENSMUSG00000029207	Apbb2	chr5	-	66543398	66543617	66492057	66492172	66618567	66618784	22,15,11	0,0,0	44,40,17	5,4,0	344	125	0.00217049903141	1.0,1.0,1.0	0.762,0.784,1.0	0.151
ENSMUSG00000059005	Hnrnpa3	chr2	+	75663570	75663714	75662660	75662756	75665027	75665150	167,116,124	12,7,11	29,24,29	1,0,0	269	125	0.00219480547215	0.866,0.885,0.84	0.931,1.0,1.0	-0.113
ENSMUSG00000027130	Slc12a6	chr2	+	112316240	112316285	112284576	112284805	112333382	112333477	31,21,34	9,3,0	8,23,12	0,0,0	170	125	0.00226179561053	0.717,0.837,1.0	1.0,1.0,1.0	-0.149
ENSMUSG00000023994	Nfya	chr17	-	48398984	48399065	48395649	48395796	48400437	48400580	193,144,104	162,125,95	174,172,133	73,66,81	206	125	0.00227131459284	0.42,0.411,0.399	0.591,0.613,0.499	-0.158
ENSMUSG00000074340	Ovgp1	chr3	+	105981232	105981349	105980091	105980277	105985052	105985188	6,9,13	5,2,4	22,7,12	1,1,0	242	125	0.00227520124424	0.383,0.699,0.627	0.919,0.783,1.0	-0.331
ENSMUSG00000037857	Nufip2	chr11	+	77688286	77688331	77687458	77687811	77691541	77691920	16,9,9	3,3,2	5,9,5	0,0,0	170	125	0.00229448990726	0.797,0.688,0.768	1.0,1.0,1.0	-0.249
ENSMUSG00000038677	Scube3	chr17	+	28158880	28158928	28157072	28157189	28160811	28160928	416,367,410	321,259,227	37,43,30	43,52,49	173	125	0.00233340535709	0.484,0.506,0.566	0.383,0.374,0.307	0.164
ENSMUSG00000025857	Dnaaf5	chr5	+	139161700	139161933	139153357	139153476	139166059	139166203	208,168,162	1,0,3	80,107,99	8,2,5	358	125	0.00233407350687	0.986,1.0,0.95	0.777,0.949,0.874	0.112
ENSMUSG00000028563	Tm2d1	chr4	-	98365562	98365636	98357917	98358047	98374919	98375028	65,39,65	1,0,0	58,41,62	3,3,7	199	125	0.00238955685735	0.976,1.0,1.0	0.924,0.896,0.848	0.103
ENSMUSG00000027674	Pex5l	chr3	-	33080464	33080536	33014964	33015076	33142848	33143247	0,0,2	7,2,3	7,8,4	5,5,5	197	125	0.0023971764607	0.0,0.0,0.297	0.47,0.504,0.337	-0.338
ENSMUSG00000028292	Rars2	chr4	+	34633657	34633713	34630476	34630570	34645696	34645855	102,95,93	5,7,1	79,74,65	15,14,7	181	125	0.00243262650629	0.934,0.904,0.985	0.784,0.785,0.865	0.13
ENSMUSG00000033075	Senp1	chr15	-	98061949	98062027	98059915	98059954	98064818	98064873	167,147,141	211,156,173	99,133,117	250,220,218	203	125	0.00248697928786	0.328,0.367,0.334	0.196,0.271,0.248	0.105
ENSMUSG00000024381	Bin1	chr18	+	32426223	32426352	32424819	32424967	32431670	32431742	169,163,171	110,108,156	381,354,328	186,134,148	254	125	0.00248941250994	0.431,0.426,0.35	0.502,0.565,0.522	-0.127
ENSMUSG00000020454	Eif4enif1	chr11	+	3233987	3234059	3229868	3230101	3234461	3234645	565,521,481	356,271,246	573,558,566	209,210,192	197	125	0.00259121203329	0.502,0.55,0.554	0.635,0.628,0.652	-0.103
ENSMUSG00000000631	Myo18a	chr11	+	77854677	77854722	77853751	77853891	77857722	77857845	112,95,104	29,31,29	149,143,131	26,15,11	170	125	0.00263475002678	0.74,0.693,0.725	0.808,0.875,0.898	-0.141
ENSMUSG00000010067	Rassf1	chr9	+	107554137	107554244	107551554	107551846	107557452	107557557	20,7,15	1,0,0	79,82,73	8,9,11	232	125	0.00268178259397	0.915,1.0,1.0	0.842,0.831,0.781	0.154
ENSMUSG00000037736	Limch1	chr5	+	66993142	66993178	66974409	66974662	66997119	66997246	105,54,44	96,68,76	146,171,139	79,100,92	161	125	0.00283881148165	0.459,0.381,0.31	0.589,0.57,0.54	-0.183
ENSMUSG00000029592	Usp30	chr5	+	114102382	114102492	114100314	114100515	114105747	114105851	63,45,52	0,2,0	44,55,53	4,5,5	235	125	0.00283961931843	1.0,0.923,1.0	0.854,0.854,0.849	0.122
ENSMUSG00000038777	Sema6c	chr3	+	95162614	95162663	95160504	95160712	95163431	95163521	13,9,6	0,1,0	11,11,13	5,3,2	174	125	0.00286892037875	1.0,0.866,1.0	0.612,0.725,0.824	0.235
ENSMUSG00000091568	Gm8206	chr14	-	6020476	6020659	6016758	6017902	6021332	6021464	14,7,3	3,2,1	2,3,2	0,0,0	308	125	0.00290421887487	0.654,0.587,0.549	1.0,1.0,1.0	-0.403
ENSMUSG00000027257	Pacsin3	chr2	+	91259867	91259927	91256837	91256926	91260170	91260261	104,81,88	17,5,9	55,73,43	16,20,25	185	125	0.00290421887487	0.805,0.916,0.869	0.699,0.712,0.537	0.214
ENSMUSG00000004631	Sgce	chr6	-	4737297	4737392	4694021	4694184	4746979	4747063	2,6,3	2,1,4	14,15,7	2,0,0	220	125	0.00292571020601	0.362,0.773,0.299	0.799,1.0,1.0	-0.455
ENSMUSG00000032479	Map4	chr9	+	110072612	110072705	110068692	110068985	110078002	110078084	102,96,118	126,108,123	188,184,185	117,143,94	218	125	0.00292571020601	0.317,0.338,0.355	0.48,0.425,0.53	-0.142
ENSMUSG00000064127	Med14	chrX	-	12689328	12689460	12687018	12687201	12693584	12693696	430,356,346	107,98,61	198,250,180	87,106,66	257	125	0.002980272264	0.662,0.639,0.734	0.525,0.534,0.57	0.135
ENSMUSG00000044562	Rasip1	chr7	+	45634816	45634854	45632235	45632889	45634966	45635118	24,19,21	3,0,6	97,83,93	0,0,0	163	125	0.00301646605778	0.86,1.0,0.729	1.0,1.0,1.0	-0.137
ENSMUSG00000039883	Lrrc17	chr5	+	21560399	21561299	21543562	21543719	21570219	21570375	14,4,8	0,0,0	1089,1069,903	32,21,25	1025	125	0.00301912349152	1.0,1.0,1.0	0.806,0.861,0.815	0.173
ENSMUSG00000048747	E130114P18Rik	chr4	-	97577510	97577653	97569181	97569278	97584547	97584596	0,0,1	2,2,1	25,21,39	29,25,41	268	125	0.00312733817382	0.0,0.0,0.318	0.287,0.282,0.307	-0.186
ENSMUSG00000041642	Kif21b	chr1	+	136167161	136167200	136165017	136165131	136169186	136169323	89,77,80	56,34,37	69,105,88	70,103,91	164	125	0.00325766422473	0.548,0.633,0.622	0.429,0.437,0.424	0.171
ENSMUSG00000034883	Lrr1	chr12	+	69174391	69175113	69171861	69171960	69178579	69179010	257,242,191	56,50,45	260,269,220	97,103,90	847	125	0.00330413789102	0.404,0.417,0.385	0.283,0.278,0.265	0.127
ENSMUSG00000042790	Rnf214	chr9	-	45866946	45867051	45866565	45866661	45867499	45867632	75,63,60	104,126,120	49,41,19	148,108,120	230	125	0.00334709401415	0.282,0.214,0.214	0.152,0.171,0.079	0.103
ENSMUSG00000024462	Gabbr1	chr17	+	37049776	37049797	37048420	37048606	37050998	37051159	3,4,4	1,0,1	8,4,3	6,5,7	146	125	0.00341422543719	0.72,1.0,0.774	0.533,0.407,0.268	0.429
ENSMUSG00000053310	Nrgn	chr9	-	37545699	37545717	37544491	37545331	37545947	37546174	2,4,5	0,0,0	40,26,30	2,8,5	143	125	0.00343440868719	1.0,1.0,1.0	0.946,0.74,0.84	0.158
ENSMUSG00000019856	Fam184a	chr10	-	53646982	53647129	53640944	53641062	53647571	53647756	65,62,66	0,0,3	50,54,36	3,7,4	272	125	0.00343440868719	1.0,1.0,0.91	0.885,0.78,0.805	0.147
ENSMUSG00000022770	Dlg1	chr16	+	31846836	31846933	31842769	31842839	31847635	31847669	114,101,88	65,48,76	109,116,79	28,19,28	222	125	0.00346816565855	0.497,0.542,0.395	0.687,0.775,0.614	-0.214
ENSMUSG00000028035	Dnajb4	chr3	-	152193376	152193618	152186414	152186983	152209834	152210083	124,87,124	6,4,6	97,81,89	0,2,0	367	125	0.00351956693467	0.876,0.881,0.876	1.0,0.932,1.0	-0.1
ENSMUSG00000030008	Pradc1	chr6	-	85448490	85448591	85447935	85448045	85451112	85451283	111,126,107	1,9,6	92,114,113	10,15,23	226	125	0.00354763336917	0.984,0.886,0.908	0.836,0.808,0.731	0.134
ENSMUSG00000026767	Fam188a	chr2	-	12403997	12404168	12386608	12386679	12405859	12405920	67,62,110	4,3,1	78,58,80	15,6,10	296	125	0.00354763336917	0.876,0.897,0.979	0.687,0.803,0.772	0.163
ENSMUSG00000026131	Dst	chr1	+	34301860	34301932	34299720	34299838	34302829	34303032	39,33,27	86,93,62	4,7,4	34,48,24	197	125	0.00379722834847	0.223,0.184,0.216	0.069,0.085,0.096	0.124
ENSMUSG00000037466	4930427A07Rik	chr12	+	113157160	113157363	113156674	113156753	113157577	113157727	313,249,248	22,16,15	161,166,182	23,20,33	328	125	0.00382126461354	0.844,0.856,0.863	0.727,0.76,0.678	0.133
ENSMUSG00000032567	Aste1	chr9	+	105396797	105397858	105396544	105396705	105401475	105401686	90,63,78	5,2,1	53,62,40	0,0,1	1186	125	0.0039978274302	0.655,0.769,0.892	1.0,1.0,0.808	-0.164
ENSMUSG00000024381	Bin1	chr18	+	32426223	32426352	32424819	32424967	32431982	32432093	130,130,99	176,143,110	285,295,267	214,225,182	254	125	0.00404497918855	0.267,0.309,0.307	0.396,0.392,0.419	-0.108
ENSMUSG00000039620	6430573F11Rik	chr8	+	36505551	36505725	36489043	36489245	36511572	36516570	36,59,57	3,8,0	17,10,21	0,0,0	299	125	0.00425177900947	0.834,0.755,1.0	1.0,1.0,1.0	-0.137
ENSMUSG00000032216	Nedd4	chr9	+	72677314	72677393	72662486	72662613	72686060	72686114	6,13,13	1,1,0	7,10,13	4,2,6	204	125	0.00431195608338	0.786,0.888,1.0	0.517,0.754,0.57	0.278
ENSMUSG00000021884	Hacl1	chr14	-	31635743	31635784	31632895	31632968	31640493	31640598	20,14,10	1,0,2	18,14,22	10,5,6	166	125	0.00433816853148	0.938,1.0,0.79	0.575,0.678,0.734	0.247
ENSMUSG00000040599	Mis12	chr11	+	71020005	71020189	71019610	71019723	71024549	71024711	429,375,389	23,23,33	392,370,381	62,35,52	309	125	0.004373032333	0.883,0.868,0.827	0.719,0.81,0.748	0.1
ENSMUSG00000026238	Ptma	chr1	+	86527848	86528012	86526736	86526950	86528774	86528856	2,6,5	5,3,0	0,2,0	2,9,5	289	125	0.00441316695225	0.147,0.464,1.0	0.0,0.088,0.0	0.508
ENSMUSG00000085396	Firre	chrX	-	50627206	50627250	50626436	50626509	50630890	50630995	110,98,109	72,45,66	13,23,18	43,27,21	169	125	0.00481383564282	0.531,0.617,0.55	0.183,0.387,0.388	0.247
ENSMUSG00000026767	Fam188a	chr2	-	12396178	12396258	12386608	12386679	12405859	12405920	63,72,48	4,3,1	63,56,51	15,6,10	205	125	0.00487544195083	0.906,0.936,0.967	0.719,0.851,0.757	0.161
ENSMUSG00000049606	Zfp644	chr5	-	106634830	106635436	106619539	106619642	106635609	106636323	673,602,590	27,17,26	598,593,522	49,37,40	731	125	0.00488632782793	0.81,0.858,0.795	0.676,0.733,0.691	0.121
ENSMUSG00000051331	Cacna1c	chr6	-	118638426	118638510	118637729	118637813	118651947	118652058	4,2,3	0,0,1	36,52,27	15,17,10	209	125	0.0050304642513	1.0,1.0,0.642	0.589,0.647,0.618	0.263
ENSMUSG00000100199	Gm20324	chr15	+	82901715	82901814	82899079	82899268	82905342	82905818	32,30,30	2,2,5	10,9,10	0,0,0	224	125	0.00507062537911	0.899,0.893,0.77	1.0,1.0,1.0	-0.146
ENSMUSG00000037995	Igsf9	chr1	+	172484280	172484546	172482230	172482260	172489512	172489665	282,209,152	3,2,2	71,92,99	5,4,7	391	125	0.00509112190939	0.968,0.971,0.96	0.819,0.88,0.819	0.127
ENSMUSG00000029925	Tbxas1	chr6	+	39083692	39083855	39080938	39081076	39084295	39084585	0,0,1	1,1,0	7,26,9	4,2,0	288	125	0.00515849488855	0.0,0.0,1.0	0.432,0.849,1.0	-0.427
ENSMUSG00000059288	Cdyl	chr13	+	35858075	35858248	35815908	35816575	35871577	35871721	10,2,7	2,0,6	11,5,7	1,0,0	298	125	0.0053458237225	0.677,1.0,0.329	0.822,1.0,1.0	-0.272
ENSMUSG00000073758	Sh3d21	chr4	-	126162175	126162266	126161967	126162023	126162452	126162571	20,13,9	2,5,10	19,13,10	56,32,29	216	125	0.00537567018218	0.853,0.601,0.342	0.164,0.19,0.166	0.425
ENSMUSG00000019088	Dnase1l1	chrX	-	74273777	74274026	74273217	74273691	74274367	74274468	28,15,17	1,4,3	17,10,10	0,1,0	374	125	0.00537567018218	0.903,0.556,0.654	1.0,0.77,1.0	-0.219
ENSMUSG00000027201	Myef2	chr2	-	125110479	125110671	125108955	125109019	125113848	125113942	9,10,11	7,6,4	6,7,7	1,1,0	317	125	0.00538690872557	0.336,0.397,0.52	0.703,0.734,1.0	-0.395
ENSMUSG00000074221	Zfp568	chr7	+	29987581	29987806	29985298	29985326	29997749	29997876	199,145,134	1,1,2	39,73,44	6,3,2	350	125	0.00552700987176	0.986,0.981,0.96	0.699,0.897,0.887	0.148
ENSMUSG00000033308	Dpyd	chr3	+	118899166	118899336	118811179	118811267	118917072	118917283	9,19,13	0,0,0	49,32,33	3,2,4	295	125	0.00568382489245	1.0,1.0,1.0	0.874,0.871,0.778	0.159
ENSMUSG00000038346	Zfp384	chr6	+	125031670	125032612	125030797	125031022	125033239	125033318	243,202,209	36,42,43	273,277,255	24,25,25	1067	125	0.00568382489245	0.442,0.36,0.363	0.571,0.565,0.544	-0.172
ENSMUSG00000022724	Mina	chr16	+	59489489	59489566	59487427	59487599	59491204	59491668	6,7,8	14,14,16	0,0,2	6,6,8	202	125	0.005850612135	0.21,0.236,0.236	0.0,0.0,0.134	0.183
ENSMUSG00000028758	Kif17	chr4	+	138277795	138278248	138274966	138275156	138281356	138281466	1,5,6	0,0,0	3,10,12	0,6,1	578	125	0.00593943007152	1.0,1.0,1.0	1.0,0.265,0.722	0.338
ENSMUSG00000027939	Nup210l	chr3	+	90211755	90211830	90207282	90207484	90211916	90212017	3,2,11	0,0,1	4,2,5	4,3,0	200	125	0.00593943007152	1.0,1.0,0.873	0.385,0.294,1.0	0.398
ENSMUSG00000062526	Mppe1	chr18	-	67237349	67237732	67233600	67233709	67243963	67244047	88,67,82	2,0,0	112,113,112	6,3,6	508	125	0.00594825096902	0.915,1.0,1.0	0.821,0.903,0.821	0.123
ENSMUSG00000024985	Tcf7l2	chr19	+	55926683	55926756	55925976	55926049	55931433	55932209	19,27,28	27,28,23	7,11,10	33,24,32	198	125	0.00606198580457	0.308,0.378,0.435	0.118,0.224,0.165	0.205
ENSMUSG00000035513	Ntng2	chr2	-	29203870	29204008	29200873	29200948	29204897	29204922	101,62,98	6,6,9	3,4,1	0,0,0	263	125	0.00611945124639	0.889,0.831,0.838	1.0,1.0,1.0	-0.147
ENSMUSG00000024074	Crim1	chr17	+	78281245	78281366	78237741	78237915	78335226	78335355	17,8,10	3,4,0	3,4,4	0,0,0	246	125	0.00615635569151	0.742,0.504,1.0	1.0,1.0,1.0	-0.251
ENSMUSG00000033904	Ccp110	chr7	+	118732886	118732972	118731696	118731759	118735267	118737024	45,47,48	18,19,23	99,96,117	19,13,23	211	125	0.00615635569151	0.597,0.594,0.553	0.755,0.814,0.751	-0.192
ENSMUSG00000033287	Kctd17	chr15	+	78436900	78437099	78435584	78435710	78438486	78438647	136,132,112	56,53,41	172,186,153	140,108,106	324	125	0.00625739631785	0.484,0.49,0.513	0.322,0.399,0.358	0.136
ENSMUSG00000061882	Ccdc62	chr5	+	123961221	123961338	123957393	123957502	123966835	123966928	24,14,33	3,0,5	6,9,6	0,0,0	242	125	0.00642958631848	0.805,1.0,0.773	1.0,1.0,1.0	-0.141
ENSMUSG00000055717	Slain1	chr14	+	103684233	103684383	103656932	103657072	103685668	103685818	68,72,82	77,69,79	0,2,1	5,8,1	275	125	0.0064642075515	0.286,0.322,0.321	0.0,0.102,0.313	0.171
ENSMUSG00000073758	Sh3d21	chr4	-	126161334	126161421	126160467	126160510	126161734	126161780	5,8,5	0,0,0	34,27,30	4,2,4	212	125	0.0066286519638	1.0,1.0,1.0	0.834,0.888,0.816	0.154
ENSMUSG00000032386	Trip4	chr9	-	65898376	65898528	65896696	65896930	65908438	65908794	14,5,8	4,4,1	8,3,3	0,0,1	277	125	0.00667422741297	0.612,0.361,0.783	1.0,1.0,0.575	-0.273
ENSMUSG00000033767	D930015E06Rik	chr3	-	83909151	83909334	83906346	83906425	83910368	83910508	445,393,328	99,87,76	419,478,420	165,154,151	308	125	0.00671649611898	0.646,0.647,0.637	0.508,0.557,0.53	0.112
ENSMUSG00000053091	Lins1	chr7	+	66709293	66709435	66708039	66708553	66710158	66710746	112,76,55	6,1,8	44,28,46	1,0,0	267	125	0.00695184150479	0.897,0.973,0.763	0.954,1.0,1.0	-0.107
ENSMUSG00000032182	Yipf2	chr9	-	21592527	21592588	21592060	21592218	21592726	21592831	83,65,51	7,0,4	33,32,19	10,7,4	186	125	0.00695184150479	0.888,1.0,0.895	0.689,0.754,0.761	0.193
ENSMUSG00000071553	Cpa2	chr6	+	30551965	30552056	30550744	30550855	30554163	30554363	54,44,47	0,0,0	42,37,65	4,2,4	216	125	0.00699175437631	1.0,1.0,1.0	0.859,0.915,0.904	0.107
ENSMUSG00000028028	Alpk1	chr3	-	127685237	127685314	127684341	127684437	127695553	127695752	7,5,8	2,0,5	7,6,6	0,1,0	202	125	0.00699845827214	0.684,1.0,0.498	1.0,0.788,1.0	-0.202
ENSMUSG00000024581	Napg	chr18	+	62986178	62986288	62977900	62978024	62991800	62991879	0,0,1	4,2,5	3,2,5	5,7,3	235	125	0.00699845827214	0.0,0.0,0.096	0.242,0.132,0.47	-0.249
ENSMUSG00000070871	Ccnyl1	chr1	+	64714568	64714688	64713110	64713162	64718130	64718297	10,10,4	0,0,1	9,15,12	0,4,9	245	125	0.00702194504413	1.0,1.0,0.671	1.0,0.657,0.405	0.203
ENSMUSG00000038535	Zfp280d	chr9	+	72351524	72351570	72339011	72339048	72360285	72360341	149,111,128	49,42,46	93,135,140	74,88,76	171	125	0.00702194504413	0.69,0.659,0.67	0.479,0.529,0.574	0.146
ENSMUSG00000064105	Cnnm2	chr19	+	46871655	46871721	46868537	46868631	46877207	46877392	26,22,19	18,11,11	40,39,49	8,8,8	191	125	0.00710479208198	0.486,0.567,0.531	0.766,0.761,0.8	-0.248
ENSMUSG00000025978	Rftn2	chr1	-	55214119	55214303	55206335	55206615	55226120	55226782	1,4,3	0,0,0	257,216,215	14,10,18	309	125	0.00712222803476	1.0,1.0,1.0	0.881,0.897,0.829	0.131
ENSMUSG00000038705	Gmeb2	chr2	-	181264969	181265108	181260294	181260398	181277948	181278121	2,1,6	0,0,1	12,15,6	6,1,5	264	125	0.00737221126798	1.0,1.0,0.74	0.486,0.877,0.362	0.338
ENSMUSG00000048747	E130114P18Rik	chr4	-	97574800	97574921	97569181	97569278	97584547	97584629	0,0,0	2,2,1	6,9,10	29,25,41	246	125	0.00745189165365	0.0,0.0,0.0	0.095,0.155,0.11	-0.12
ENSMUSG00000028519	Dab1	chr4	+	104732069	104732180	104731624	104731752	104741512	104744844	210,210,220	56,20,26	39,35,29	2,1,1	236	125	0.00746823697892	0.665,0.848,0.818	0.912,0.949,0.939	-0.156
ENSMUSG00000031626	Sorbs2	chr8	+	45741486	45741579	45736152	45736202	45745419	45745446	36,33,23	1,0,1	12,8,5	2,4,1	218	125	0.00755192719469	0.954,1.0,0.93	0.775,0.534,0.741	0.278
ENSMUSG00000028580	Pum1	chr4	+	130730277	130730548	130701041	130701110	130741462	130741556	478,365,309	20,29,12	283,361,227	35,36,25	396	125	0.00796558989228	0.883,0.799,0.89	0.718,0.76,0.741	0.118
ENSMUSG00000028164	Manba	chr3	+	135512345	135512447	135511802	135511973	135517902	135518026	0,0,0	16,21,5	7,2,0	7,7,10	227	125	0.00796558989228	0.0,0.0,0.0	0.355,0.136,0.0	-0.164
ENSMUSG00000057092	Fxyd3	chr7	-	31073581	31073635	31072180	31072213	31076620	31076655	193,138,163	15,15,19	3,1,1	0,0,0	179	125	0.00796558989228	0.9,0.865,0.857	1.0,1.0,1.0	-0.126
ENSMUSG00000022672	Prkdc	chr16	+	15730439	15730505	15729838	15730007	15731549	15731622	33,57,43	4,4,5	20,29,20	0,1,0	191	125	0.008047950776	0.844,0.903,0.849	1.0,0.95,1.0	-0.118
ENSMUSG00000027282	Mtch2	chr2	+	90852815	90852866	90849597	90849704	90853050	90853113	69,74,51	53,54,41	53,48,40	78,68,63	176	125	0.0081448114527	0.48,0.493,0.469	0.326,0.334,0.311	0.157
ENSMUSG00000050323	Ndufaf6	chr4	-	11066650	11066707	11059011	11059113	11070199	11070322	37,40,38	5,5,7	36,26,41	1,0,2	182	125	0.00857202834771	0.836,0.846,0.789	0.961,1.0,0.934	-0.141
ENSMUSG00000049606	Zfp644	chr5	-	106695642	106695699	106636806	106638635	106695797	106696166	8,7,5	2,1,0	3,6,3	5,5,3	182	125	0.00873536653384	0.733,0.828,1.0	0.292,0.452,0.407	0.47
ENSMUSG00000054280	Prr14l	chr5	-	32844043	32844564	32835615	32835688	32854092	32854256	145,81,93	7,3,2	66,71,58	7,14,7	646	125	0.00875814271653	0.8,0.839,0.9	0.646,0.495,0.616	0.261
ENSMUSG00000032295	Man2c1	chr9	+	57139687	57139708	57139245	57139401	57139869	57139964	26,20,18	1,0,2	6,14,13	4,3,4	146	125	0.00880685359358	0.957,1.0,0.885	0.562,0.8,0.736	0.248
ENSMUSG00000038990	Cables2	chr2	-	180262116	180262225	180261515	180261681	180263077	180263155	254,217,236	15,23,20	180,177,190	29,32,32	234	125	0.00880685359358	0.9,0.834,0.863	0.768,0.747,0.76	0.107
ENSMUSG00000049659	Aftph	chr11	-	20696750	20698373	20692464	20692588	20703710	20703833	135,152,112	3,3,4	68,70,55	5,17,4	1748	125	0.00881522071025	0.763,0.784,0.667	0.493,0.227,0.496	0.333
ENSMUSG00000022391	Rangap1	chr15	-	81729216	81729264	81721898	81722026	81729711	81729919	11,7,9	6,0,3	4,8,8	0,0,1	173	125	0.00896236005639	0.57,1.0,0.684	1.0,1.0,0.853	-0.2
ENSMUSG00000037860	Aim2	chr1	+	173393962	173394033	173350878	173350973	173427758	173427898	0,0,0	6,1,4	8,4,2	33,11,24	196	125	0.00901229640458	0.0,0.0,0.0	0.134,0.188,0.05	-0.124
ENSMUSG00000093593	Gm20683	chr17	-	25836410	25836572	25835968	25836193	25839291	25839494	22,25,20	5,2,2	18,9,12	1,0,0	287	125	0.00914367257565	0.657,0.845,0.813	0.887,1.0,1.0	-0.191
ENSMUSG00000034480	Diaph2	chrX	+	129801394	129801427	129749741	129750116	129804012	129804189	17,11,15	2,5,2	6,16,12	0,0,1	158	125	0.00927965906133	0.871,0.635,0.856	1.0,1.0,0.905	-0.181
ENSMUSG00000051427	Ccdc157	chr11	-	4149930	4150102	4148438	4149084	4160158	4160293	59,43,40	3,0,0	61,62,34	7,4,5	297	125	0.00927965906133	0.892,1.0,1.0	0.786,0.867,0.741	0.166
ENSMUSG00000027939	Nup210l	chr3	+	90210353	90210458	90207282	90207484	90211916	90212017	4,5,3	0,0,1	5,6,7	4,3,0	230	125	0.00933935004257	1.0,1.0,0.62	0.405,0.521,1.0	0.231
ENSMUSG00000041617	Ccdc74a	chr16	+	17648794	17648960	17648066	17648126	17650148	17650205	1,4,11	0,1,0	9,10,14	5,1,2	291	125	0.00937030446115	1.0,0.632,1.0	0.436,0.811,0.75	0.212
ENSMUSG00000086370	Ftx	chrX	-	103613043	103613195	103609303	103609416	103623546	103623663	8,2,1	0,0,0	3,9,3	4,2,0	277	125	0.00942905299254	1.0,1.0,1.0	0.253,0.67,1.0	0.359
ENSMUSG00000028758	Kif17	chr4	+	138278071	138278248	138274966	138275156	138281356	138281466	1,3,5	0,0,0	2,8,8	0,6,1	302	125	0.00944127524757	1.0,1.0,1.0	1.0,0.356,0.768	0.292
ENSMUSG00000041199	Rpusd1	chr17	+	25728202	25728391	25727750	25727847	25728522	25728646	142,155,136	30,20,18	132,148,100	45,43,35	314	125	0.00946325027301	0.653,0.755,0.75	0.539,0.578,0.532	0.17
ENSMUSG00000059482	2610301B20Rik	chr4	+	10879522	10879610	10874567	10874772	10893262	10893469	58,75,65	0,2,2	53,69,42	3,9,5	213	125	0.00958108389804	1.0,0.957,0.95	0.912,0.818,0.831	0.115
ENSMUSG00000051586	Mical3	chr6	-	120953633	120953684	120952374	120952485	120957698	120957793	100,71,116	39,40,23	70,105,81	9,18,6	176	125	0.0096142132042	0.646,0.558,0.782	0.847,0.806,0.906	-0.191
ENSMUSG00000019088	Dnase1l1	chrX	-	74274105	74274218	74273216	74273691	74274367	74274468	15,16,19	1,4,3	9,17,13	0,1,0	238	125	0.0097537117611	0.887,0.678,0.769	1.0,0.899,1.0	-0.188
ENSMUSG00000030304	Ergic2	chr6	-	148190918	148191023	148189499	148189584	148195194	148195290	13,5,3	1,1,0	9,8,3	4,5,1	230	125	0.00976644069238	0.876,0.731,1.0	0.55,0.465,0.62	0.324
ENSMUSG00000030701	Plekhb1	chr7	-	100649927	100650032	100645569	100645669	100653653	100653693	7,1,5	4,8,14	0,1,0	5,4,5	230	125	0.00987202778433	0.487,0.064,0.163	0.0,0.12,0.0	0.198
ENSMUSG00000028438	Kif24	chr4	-	41429266	41429411	41428533	41428982	41464709	41464846	30,27,26	26,15,14	16,12,15	25,33,22	270	125	0.00990165002783	0.348,0.455,0.462	0.229,0.144,0.24	0.217
ENSMUSG00000031483	Erlin2	chr8	+	27024833	27024927	27023436	27023626	27025056	27025178	10,8,4	4,1,1	5,9,7	0,0,0	219	125	0.00999115515509	0.588,0.82,0.695	1.0,1.0,1.0	-0.299
ENSMUSG00000097072	Foxl2os	chr9	-	98954203	98954234	98953604	98953857	98954404	98955299	6,4,1	0,0,0	28,30,34	2,2,7	156	125	0.0100238529274	1.0,1.0,1.0	0.918,0.923,0.796	0.121
ENSMUSG00000086938	4930481A15Rik	chr19	+	5415007	5415099	5406814	5407083	5415606	5415812	14,5,4	4,4,1	13,9,8	1,0,1	217	125	0.0100531737007	0.668,0.419,0.697	0.882,1.0,0.822	-0.307
ENSMUSG00000039813	Tbc1d2	chr4	-	46637588	46637736	46629875	46630009	46646116	46646258	160,143,141	9,5,11	3,6,6	0,0,0	273	125	0.010165527504	0.891,0.929,0.854	1.0,1.0,1.0	-0.109
ENSMUSG00000035126	Wdr78	chr4	-	103103226	103103404	103096590	103096775	103114109	103114299	67,50,48	1,0,0	61,68,53	9,0,2	303	125	0.0103113185155	0.965,1.0,1.0	0.737,1.0,0.916	0.104
ENSMUSG00000027955	Fam198b	chr3	+	79885987	79887130	79884532	79884690	79908588	79908803	162,116,134	10,9,5	20,18,10	0,0,1	1268	125	0.0103113185155	0.615,0.56,0.725	1.0,1.0,0.496	-0.199
ENSMUSG00000048796	Cyb561d1	chr3	-	108200124	108200162	108195686	108199715	108200626	108200834	23,20,37	11,5,9	5,9,10	1,0,1	163	125	0.0103222105545	0.616,0.754,0.759	0.793,1.0,0.885	-0.183
ENSMUSG00000026193	Fn1	chr1	-	71597280	71597387	71590766	71590892	71598373	71598463	3,5,4	0,0,2	1,6,7	7,7,2	232	125	0.0103264530857	1.0,1.0,0.519	0.071,0.316,0.653	0.493
ENSMUSG00000030534	Vps33b	chr7	+	80279971	80280033	80276397	80276465	80282484	80282579	58,46,50	1,1,0	40,42,33	7,1,3	187	125	0.0103327445356	0.975,0.969,1.0	0.793,0.966,0.88	0.102
ENSMUSG00000038578	Susd1	chr4	-	59365721	59365914	59351637	59351729	59379598	59379785	58,49,61	3,10,12	17,2,4	0,0,1	318	125	0.0103327445356	0.884,0.658,0.666	1.0,1.0,0.611	-0.134
ENSMUSG00000038274	Fau	chr19	+	6059143	6059199	6058427	6058572	6059348	6059524	89,93,61	31,11,4	73,55,65	3,5,0	181	125	0.0103641931982	0.665,0.854,0.913	0.944,0.884,1.0	-0.132
ENSMUSG00000024530	Slmo1	chr18	+	67477949	67478061	67476963	67477066	67479067	67480581	22,12,17	0,0,3	47,40,44	9,20,8	237	125	0.0103957802625	1.0,1.0,0.749	0.734,0.513,0.744	0.253
ENSMUSG00000038861	Pi4kb	chr3	+	94983982	94984919	94974730	94975085	94992965	94993193	339,258,282	3,3,1	411,395,362	8,12,13	1062	125	0.0104880415776	0.93,0.91,0.971	0.858,0.795,0.766	0.131
ENSMUSG00000054405	Dnajc8	chr4	+	132544009	132544122	132541781	132541838	132546636	132546708	7,4,8	0,1,0	12,7,9	5,3,0	238	125	0.0104880415776	1.0,0.678,1.0	0.558,0.551,1.0	0.19
ENSMUSG00000029676	Pot1a	chr6	-	25800283	25800510	25794559	25794674	25805874	25805941	161,146,128	7,6,3	149,119,183	15,19,14	352	125	0.0105510598857	0.891,0.896,0.938	0.779,0.69,0.823	0.144
ENSMUSG00000033981	Gria2	chr3	-	80690403	80690518	80689102	80689351	80691319	80691434	66,46,45	36,17,14	12,9,9	16,10,12	240	125	0.0105889734115	0.488,0.585,0.626	0.281,0.319,0.281	0.273
ENSMUSG00000038022	Fam188b	chr6	+	55300942	55301104	55284745	55284813	55308154	55308335	59,62,54	0,0,1	68,43,58	4,3,3	287	125	0.0106469830494	1.0,1.0,0.959	0.881,0.862,0.894	0.107
ENSMUSG00000038005	Hpf1	chr8	+	60893700	60893860	60890444	60890536	60900083	60900234	209,169,200	29,18,30	128,154,134	49,34,33	285	125	0.0108399405347	0.76,0.805,0.745	0.534,0.665,0.64	0.157
ENSMUSG00000028524	Sgip1	chr4	+	102863661	102863733	102860769	102860794	102867639	102867696	10,4,5	0,0,0	27,33,20	2,5,2	197	125	0.0108788332455	1.0,1.0,1.0	0.895,0.807,0.864	0.145
ENSMUSG00000028613	Lrp8	chr4	+	107848280	107848403	107847440	107847566	107851307	107851362	9,4,10	1,0,0	30,23,24	7,3,2	248	125	0.0109087257615	0.819,1.0,1.0	0.684,0.794,0.858	0.161
ENSMUSG00000000693	Loxl3	chr6	+	83035579	83035797	83034172	83034289	83037428	83037555	14,12,24	0,0,0	67,69,85	4,1,5	343	125	0.0110476781667	1.0,1.0,1.0	0.859,0.962,0.861	0.106
ENSMUSG00000039577	Nphp4	chr4	+	152546945	152547126	152538822	152539010	152551803	152551929	33,15,18	1,0,0	13,12,14	2,0,5	306	125	0.0111794611397	0.931,1.0,1.0	0.726,1.0,0.534	0.224
ENSMUSG00000042589	Cux2	chr5	-	122043769	122043844	121924804	121924915	122049775	122049851	17,3,13	2,0,5	4,10,10	0,0,0	200	125	0.0111802659238	0.842,1.0,0.619	1.0,1.0,1.0	-0.18
ENSMUSG00000107011	Gm42906	chr5	-	151073300	151073364	151063545	151063656	151092746	151092828	18,12,14	4,1,3	14,14,20	1,0,0	189	125	0.0114091235168	0.749,0.888,0.755	0.903,1.0,1.0	-0.17
ENSMUSG00000029569	Tmem168	chr6	-	13606923	13607084	13605934	13605959	13607829	13608044	11,9,9	1,0,0	2,5,6	0,4,2	286	125	0.0114222927705	0.828,1.0,1.0	1.0,0.353,0.567	0.303
ENSMUSG00000021457	Syk	chr13	+	52624707	52624776	52623244	52623276	52631656	52631744	22,8,13	76,56,52	12,15,10	20,7,13	194	125	0.0114762458838	0.157,0.084,0.139	0.279,0.58,0.331	-0.27
ENSMUSG00000020053	Igf1	chr10	+	87861295	87861385	87859610	87859639	87864730	87864887	6,4,3	0,0,0	117,123,134	15,3,8	215	125	0.0115067591494	1.0,1.0,1.0	0.819,0.96,0.907	0.105
ENSMUSG00000052707	Tnrc6a	chr7	+	123175425	123175458	123174143	123174319	123176823	123176904	153,129,159	24,27,19	175,227,188	72,52,59	158	125	0.0117000923118	0.835,0.791,0.869	0.658,0.775,0.716	0.115
ENSMUSG00000019966	Kitl	chr10	+	100080856	100080940	100079973	100080130	100087346	100087456	358,333,282	52,34,39	62,64,51	3,4,1	209	125	0.0117034219301	0.805,0.854,0.812	0.925,0.905,0.968	-0.109
ENSMUSG00000070003	Ssbp4	chr8	-	70602434	70602462	70602231	70602316	70602573	70602646	30,19,44	4,4,1	105,84,115	0,1,0	153	125	0.0117380713331	0.86,0.795,0.973	1.0,0.986,1.0	-0.119
ENSMUSG00000029330	Cds1	chr5	+	101809885	101809973	101806562	101806621	101812494	101812563	42,25,42	5,0,4	7,7,8	0,0,0	213	125	0.011752104538	0.831,1.0,0.86	1.0,1.0,1.0	-0.103
ENSMUSG00000013878	Rnf170	chr8	+	26135628	26135702	26129046	26129155	26140810	26140967	14,6,7	1,1,0	2,3,4	3,2,1	199	125	0.0119506915661	0.898,0.79,1.0	0.295,0.485,0.715	0.398
ENSMUSG00000036054	Sugp2	chr8	+	70261230	70261317	70260441	70260589	70262870	70263105	205,130,188	21,12,7	222,277,209	40,33,41	212	125	0.0119506915661	0.852,0.865,0.941	0.766,0.832,0.75	0.103
ENSMUSG00000052783	Grk4	chr5	+	34719700	34719891	34716188	34716329	34730004	34730042	1,2,1	0,0,0	12,9,7	0,6,1	316	125	0.0119549508163	1.0,1.0,1.0	1.0,0.372,0.735	0.298
ENSMUSG00000040387	Klhl32	chr4	-	24800805	24800890	24792616	24792797	24850737	24851086	44,27,38	3,0,7	5,4,5	0,0,0	210	125	0.0119878394676	0.897,1.0,0.764	1.0,1.0,1.0	-0.113
ENSMUSG00000073176	Zfp449	chrX	+	56348282	56348728	56346399	56346439	56353462	56353667	45,37,33	2,0,0	67,59,40	1,5,9	571	125	0.0120268554813	0.831,1.0,1.0	0.936,0.721,0.493	0.227
ENSMUSG00000097039	Pvt1	chr15	+	62149238	62149352	62038049	62038201	62159996	62160128	11,3,4	0,0,0	4,7,6	0,2,4	239	125	0.0120423358832	1.0,1.0,1.0	1.0,0.647,0.44	0.304
ENSMUSG00000030881	Arfip2	chr7	-	105637651	105637725	105637119	105637278	105637862	105637915	40,20,18	3,3,6	22,23,19	1,0,1	199	125	0.0120859786516	0.893,0.807,0.653	0.933,1.0,0.923	-0.168
ENSMUSG00000029798	Herc6	chr6	+	57607041	57607178	57604072	57604200	57607633	57607707	5,0,7	1,6,3	45,46,42	5,2,1	262	125	0.0121005461332	0.705,0.0,0.527	0.811,0.916,0.952	-0.482
ENSMUSG00000032198	Dock6	chr9	-	21829473	21829578	21825782	21825875	21830213	21830377	40,33,32	23,13,33	55,39,38	5,9,10	230	125	0.012412245467	0.486,0.58,0.345	0.857,0.702,0.674	-0.274
ENSMUSG00000028919	Arhgef19	chr4	+	141245945	141246052	141242854	141243010	141246174	141246356	96,85,97	303,232,214	0,0,1	1,2,3	232	125	0.0126478492487	0.146,0.165,0.196	0.0,0.0,0.152	0.118
ENSMUSG00000055320	Tead1	chr7	+	112856052	112856064	112839415	112839480	112856797	112856932	37,37,25	12,12,10	7,10,3	0,1,1	137	125	0.012693664663	0.738,0.738,0.695	1.0,0.901,0.732	-0.154
ENSMUSG00000058318	Phf21a	chr2	+	92351608	92351631	92349387	92349448	92356863	92357019	7,8,10	5,2,5	9,9,3	0,1,1	148	125	0.0127277490618	0.542,0.772,0.628	1.0,0.884,0.717	-0.22
ENSMUSG00000023235	Ccl25	chr8	+	4349771	4349894	4327756	4327893	4353882	4354000	17,13,14	0,0,2	11,13,26	2,5,4	248	125	0.0128192744612	1.0,1.0,0.779	0.735,0.567,0.766	0.237
ENSMUSG00000021733	Slc4a7	chr14	+	14762347	14762522	14760234	14760341	14765576	14765710	230,162,151	37,30,35	112,135,112	43,38,54	300	125	0.012913846188	0.721,0.692,0.643	0.52,0.597,0.464	0.158
ENSMUSG00000044442	N6amt1	chr16	+	87366138	87366280	87362519	87362603	87367464	87368742	365,287,311	47,58,58	222,210,217	63,86,54	267	125	0.0131533662454	0.784,0.698,0.715	0.623,0.533,0.653	0.129
ENSMUSG00000097039	Pvt1	chr15	+	62107147	62107465	62037985	62038201	62159996	62160128	30,19,20	0,0,0	19,14,10	0,2,4	443	125	0.0131533662454	1.0,1.0,1.0	1.0,0.664,0.414	0.307
ENSMUSG00000040481	Bptf	chr11	-	107044491	107044665	107043632	107043825	107046999	107047343	477,389,369	201,197,210	419,506,340	100,168,126	299	125	0.0131998802756	0.498,0.452,0.423	0.637,0.557,0.53	-0.117
ENSMUSG00000048078	Tenm4	chr7	+	96643998	96644208	96553477	96553747	96694769	96695025	132,112,93	25,11,14	25,44,36	2,2,0	335	125	0.0132400827764	0.663,0.792,0.713	0.823,0.891,1.0	-0.182
ENSMUSG00000000693	Loxl3	chr6	+	83035454	83035797	83034172	83034289	83037428	83037592	16,21,27	0,0,0	91,109,116	4,1,5	468	125	0.0133782042297	1.0,1.0,1.0	0.859,0.967,0.861	0.104
ENSMUSG00000029149	Krtcap3	chr5	+	31252191	31252251	31251761	31252103	31252364	31252698	117,105,106	0,1,1	15,12,16	2,4,1	185	125	0.0135208794744	1.0,0.986,0.986	0.835,0.67,0.915	0.184
ENSMUSG00000054582	Pabpc1l	chr2	+	164049493	164049624	164047480	164047574	164049976	164050538	0,0,0	6,4,10	3,4,1	10,2,5	256	125	0.0136591789403	0.0,0.0,0.0	0.128,0.494,0.089	-0.237
ENSMUSG00000068394	Cep152	chr2	-	125571668	125571833	125569554	125569651	125576713	125576855	149,131,115	9,8,14	76,71,71	18,15,12	290	125	0.0138744913936	0.877,0.876,0.78	0.645,0.671,0.718	0.166
ENSMUSG00000024505	Dtwd2	chr18	-	49723621	49723814	49700258	49700387	49724112	49724207	71,67,51	3,6,3	78,68,62	17,12,12	318	125	0.0139487017342	0.903,0.814,0.87	0.643,0.69,0.67	0.195
ENSMUSG00000043067	Dpy19l1	chr9	-	24481928	24482066	24462576	24462634	24502838	24503140	0,1,0	1,0,1	4,7,4	0,2,0	263	125	0.014045944682	0.0,1.0,0.0	1.0,0.625,1.0	-0.542
ENSMUSG00000013878	Rnf170	chr8	+	26138979	26139090	26135628	26135702	26140810	26141124	41,36,37	11,0,4	23,30,34	0,0,2	236	125	0.0141234412819	0.664,1.0,0.83	1.0,1.0,0.9	-0.135
ENSMUSG00000092572	Serpinb10	chr1	+	107532362	107532538	107529026	107529091	107535444	107535510	18,12,16	5,6,4	1,3,7	1,0,0	301	125	0.0143079075601	0.599,0.454,0.624	0.293,1.0,1.0	-0.205
ENSMUSG00000109129	Gm44973	chr7	+	5017436	5018039	5015495	5015560	5032762	5033097	18,30,15	2,2,3	37,24,46	0,1,1	728	125	0.0149024784941	0.607,0.72,0.462	1.0,0.805,0.888	-0.301
ENSMUSG00000025081	Tdrd1	chr19	+	56860265	56860385	56858404	56858674	56864271	56864439	36,32,35	0,8,1	4,2,5	0,0,0	245	125	0.014911805768	1.0,0.671,0.947	1.0,1.0,1.0	-0.127
ENSMUSG00000048796	Cyb561d1	chr3	-	108200124	108200270	108195770	108199715	108200626	108201212	20,38,38	11,5,9	7,13,8	1,0,1	271	125	0.0149740478834	0.456,0.778,0.661	0.764,1.0,0.787	-0.219
ENSMUSG00000049225	Pdp1	chr4	-	11965613	11965648	11959806	11962233	11965883	11965927	25,15,14	3,4,6	41,27,34	1,2,1	160	125	0.0149859930215	0.867,0.746,0.646	0.97,0.913,0.964	-0.196
ENSMUSG00000056698	Elmod3	chr6	-	72597623	72597645	72596435	72596466	72598321	72598413	0,0,1	7,6,10	1,3,3	7,4,6	147	125	0.0151916580134	0.0,0.0,0.078	0.108,0.389,0.298	-0.239
ENSMUSG00000037605	Adgrl3	chr5	+	81329756	81329960	81309936	81310079	81465194	81465304	41,39,34	0,0,0	105,93,63	1,3,6	329	125	0.0154693767031	1.0,1.0,1.0	0.976,0.922,0.8	0.101
ENSMUSG00000028487	Bnc2	chr4	-	84291259	84291325	84277905	84277939	84291692	84291868	4,2,2	13,10,9	0,0,0	19,7,9	191	125	0.0155398157921	0.168,0.116,0.127	0.0,0.0,0.0	0.137
ENSMUSG00000052783	Grk4	chr5	+	34674533	34674646	34669109	34669202	34676109	34676184	4,6,2	0,0,0	42,9,28	4,4,0	238	125	0.0163276248085	1.0,1.0,1.0	0.847,0.542,1.0	0.204
ENSMUSG00000020590	Snx13	chr12	+	35078899	35079012	35047188	35047411	35085938	35086028	44,47,30	0,0,0	47,56,39	0,4,5	238	125	0.0164533314896	1.0,1.0,1.0	1.0,0.88,0.804	0.105
ENSMUSG00000038319	Kcnh2	chr5	-	24321244	24321422	24319588	24320149	24321635	24321822	35,31,21	1,0,0	14,17,24	0,3,4	303	125	0.0164611144404	0.935,1.0,1.0	1.0,0.7,0.712	0.174
ENSMUSG00000022094	Slc39a14	chr14	-	70313600	70313770	70310855	70310975	70316437	70316624	39,71,54	0,0,2	67,66,53	3,2,7	295	125	0.0166051604377	1.0,1.0,0.92	0.904,0.933,0.762	0.107
ENSMUSG00000021007	Spata7	chr12	+	98658212	98658646	98648348	98648482	98661971	98662087	92,53,64	1,1,0	124,109,100	1,9,4	559	125	0.0167018147371	0.954,0.922,1.0	0.965,0.73,0.848	0.111
ENSMUSG00000053617	Sh3pxd2a	chr19	-	47283020	47283104	47278312	47278430	47286604	47286718	286,251,238	103,68,52	270,340,318	132,176,125	209	125	0.0168755258265	0.624,0.688,0.732	0.55,0.536,0.603	0.118
ENSMUSG00000008892	Vdac3	chr8	-	22578991	22579142	22578042	22578100	22582082	22582135	52,59,42	3,2,0	39,45,31	3,6,10	276	125	0.0169254995666	0.887,0.93,1.0	0.855,0.773,0.584	0.202
ENSMUSG00000006423	C330007P06Rik	chrX	-	36854282	36854421	36853329	36853419	36856851	36856893	94,70,110	10,10,6	70,55,78	19,22,14	264	125	0.016965937373	0.817,0.768,0.897	0.636,0.542,0.725	0.193
ENSMUSG00000037773	Pced1a	chr2	-	130422465	130422704	130422224	130422375	130422812	130422892	162,117,145	9,2,3	144,160,156	14,14,15	364	125	0.0169958937126	0.861,0.953,0.943	0.779,0.797,0.781	0.133
ENSMUSG00000044456	Rin3	chr12	+	102325794	102325912	102312974	102313182	102350881	102350954	35,18,23	0,1,0	38,37,19	5,3,1	243	125	0.0170074775278	1.0,0.903,1.0	0.796,0.864,0.907	0.112
ENSMUSG00000109780	RP23-480D17.3	chr2	+	161112103	161112319	161109410	161109828	161113687	161114858	17,20,20	2,0,6	8,5,7	1,0,0	341	125	0.0170596598001	0.757,1.0,0.55	0.746,1.0,1.0	-0.146
ENSMUSG00000029769	Ccdc136	chr6	+	29415430	29415655	29412363	29412534	29426624	29426994	2,1,2	0,2,2	8,7,2	1,0,0	350	125	0.0170680279947	1.0,0.152,0.263	0.741,1.0,1.0	-0.442
ENSMUSG00000041020	Map7d2	chrX	+	159491767	159491824	159490679	159490784	159492323	159492411	19,23,23	0,0,1	24,34,21	3,0,6	182	125	0.0171165291575	1.0,1.0,0.94	0.846,1.0,0.706	0.129
ENSMUSG00000047766	Lrrc49	chr9	-	60680504	60680702	60680068	60680171	60687138	60687195	67,51,35	0,1,0	49,49,59	3,3,3	323	125	0.0171165291575	1.0,0.952,1.0	0.863,0.863,0.884	0.114
ENSMUSG00000028382	Ptbp3	chr4	-	59546148	59546182	59524394	59524476	59548530	59548737	12,2,7	5,1,2	5,2,2	0,1,0	159	125	0.0171693491379	0.654,0.611,0.733	1.0,0.611,1.0	-0.204
ENSMUSG00000018362	Kpna2	chr11	-	106998112	106998238	106997237	106997335	106999358	106999450	8,26,9	23,25,27	35,47,69	35,17,31	251	125	0.0174466688657	0.148,0.341,0.142	0.332,0.579,0.526	-0.269
ENSMUSG00000002885	Adgre5	chr8	-	83731902	83732037	83729381	83729525	83733413	83733566	0,1,0	2,0,1	47,73,55	26,27,31	260	125	0.01755186121	0.0,1.0,0.0	0.465,0.565,0.46	-0.163
ENSMUSG00000027869	Hsd3b6	chr3	-	98810901	98811108	98807764	98807929	98814181	98814443	1,2,5	0,0,0	162,109,95	7,3,6	332	125	0.0176889181146	1.0,1.0,1.0	0.897,0.932,0.856	0.105
ENSMUSG00000033006	Sox10	chr15	-	79163288	79163794	79159134	79159403	79164281	79164490	24,20,18	0,0,0	145,185,101	7,1,2	631	125	0.0179225726589	1.0,1.0,1.0	0.804,0.973,0.909	0.105
ENSMUSG00000037570	Mcrs1	chr15	-	99249875	99250014	99248701	99248860	99251861	99251961	70,49,66	1,0,5	39,41,56	12,5,4	264	125	0.0181490061508	0.971,1.0,0.862	0.606,0.795,0.869	0.188
ENSMUSG00000039069	Mtg2	chr2	+	180078003	180078142	180071793	180071886	180078618	180078823	175,116,119	26,17,30	109,124,107	45,48,31	264	125	0.0183948250699	0.761,0.764,0.653	0.534,0.55,0.62	0.158
ENSMUSG00000035150	Eif2s3x	chrX	-	94199713	94199858	94197287	94197457	94202813	94202948	12,14,4	0,2,0	7,9,9	1,2,4	270	125	0.0184689659089	1.0,0.764,1.0	0.764,0.676,0.51	0.271
ENSMUSG00000090386	Mir99ahg	chr16	+	77679976	77680023	77596898	77596959	77691234	77691399	1,4,5	0,0,0	8,8,6	3,2,1	172	125	0.0185965122831	1.0,1.0,1.0	0.66,0.744,0.813	0.261
ENSMUSG00000028438	Kif24	chr4	-	41428344	41428982	41414901	41414999	41464709	41464840	28,16,18	4,0,2	25,33,25	0,1,0	763	125	0.0186105701253	0.534,1.0,0.596	1.0,0.844,1.0	-0.238
ENSMUSG00000051727	Kctd14	chr7	+	97454856	97454977	97453203	97453462	97457593	97459556	1,0,0	5,2,1	0,5,5	9,3,4	246	125	0.0187090834348	0.092,0.0,0.0	0.0,0.459,0.388	-0.252
ENSMUSG00000025912	Mybl1	chr1	-	9681784	9681889	9678271	9678505	9683096	9683168	29,22,21	1,0,0	33,34,34	1,5,3	230	125	0.0187090834348	0.94,1.0,1.0	0.947,0.787,0.86	0.115
ENSMUSG00000058656	Samd12	chr15	-	53719644	53719744	53658349	53658490	53860103	53860282	13,9,11	2,2,2	4,2,1	0,0,0	225	125	0.0187736946091	0.783,0.714,0.753	1.0,1.0,1.0	-0.25
ENSMUSG00000034771	Tle2	chr10	+	81580483	81580667	81580256	81580331	81581644	81581755	3,6,6	0,1,0	24,27,35	2,2,8	309	125	0.0193169821046	1.0,0.708,1.0	0.829,0.845,0.639	0.132
ENSMUSG00000002031	Ift46	chr9	+	44774182	44774231	44773699	44773784	44782099	44782198	4,5,8	0,0,1	10,9,6	2,0,7	174	125	0.0193638109779	1.0,1.0,0.852	0.782,1.0,0.381	0.23
ENSMUSG00000032740	Ccdc88a	chr11	+	29497342	29497426	29493878	29494093	29499334	29499406	45,39,30	1,3,2	104,103,77	12,25,13	209	125	0.0194515075818	0.964,0.886,0.9	0.838,0.711,0.78	0.14
ENSMUSG00000052712	BC004004	chr17	+	29277856	29277947	29268787	29269002	29294006	29294161	118,125,112	5,7,13	72,57,62	10,23,10	216	125	0.0195632738387	0.932,0.912,0.833	0.806,0.589,0.782	0.167
ENSMUSG00000029924	Slc37a3	chr6	-	39372846	39372927	39367643	39367766	39377618	39377659	3,3,5	4,6,9	1,0,0	2,1,1	206	125	0.0195971994369	0.313,0.233,0.252	0.233,0.0,0.0	0.188
ENSMUSG00000057367	Birc2	chr9	-	7825614	7825663	7820973	7821219	7833504	7835255	104,102,87	5,7,2	105,94,81	15,8,16	174	125	0.0196811216687	0.937,0.913,0.969	0.834,0.894,0.784	0.102
ENSMUSG00000041609	Ccdc64	chr5	-	115661374	115661518	115655900	115656031	115662699	115662918	29,35,37	43,35,25	0,2,0	3,2,1	269	125	0.0198753379395	0.239,0.317,0.407	0.0,0.317,0.0	0.215
ENSMUSG00000042870	Tom1	chr8	+	75050189	75050268	75047992	75048077	75051507	75051657	4,8,20	2,2,4	5,4,1	9,2,11	204	125	0.0198753379395	0.551,0.71,0.754	0.254,0.551,0.053	0.386
ENSMUSG00000029769	Ccdc136	chr6	+	29412363	29412534	29411247	29411385	29414785	29414980	12,3,7	0,0,0	9,19,14	1,2,3	296	125	0.0199348058021	1.0,1.0,1.0	0.792,0.8,0.663	0.248
ENSMUSG00000024558	Mapk4	chr18	-	73937129	73937274	73935005	73935167	73969890	73971276	101,61,60	2,8,6	7,20,17	0,1,0	270	125	0.0202392479919	0.959,0.779,0.822	1.0,0.903,1.0	-0.114
ENSMUSG00000021068	Nin	chr12	-	70042131	70044252	70040754	70040880	70045146	70045637	120,80,89	3,2,1	99,139,105	0,1,0	2246	125	0.0206439952236	0.69,0.69,0.832	1.0,0.886,1.0	-0.225
ENSMUSG00000051166	Eml5	chr12	-	98794113	98794286	98792515	98792678	98794430	98794619	7,15,11	2,0,4	3,6,5	0,0,0	298	125	0.0208797627316	0.595,1.0,0.536	1.0,1.0,1.0	-0.29
ENSMUSG00000028108	Ecm1	chr3	-	95735198	95735419	95734822	95734910	95736471	95736791	10,14,15	2,4,0	34,26,23	0,0,0	346	125	0.0208919927566	0.644,0.558,1.0	1.0,1.0,1.0	-0.266
ENSMUSG00000037514	Pank2	chr2	+	131282591	131282768	131274184	131274263	131296272	131299188	8,13,16	4,1,1	10,12,6	0,0,0	302	125	0.0214441028789	0.453,0.843,0.869	1.0,1.0,1.0	-0.278
ENSMUSG00000024104	Fam21	chr6	+	116256226	116256289	116255048	116255168	116258641	116258982	100,140,115	9,7,6	102,104,114	21,12,17	188	125	0.0217489397219	0.881,0.93,0.927	0.764,0.852,0.817	0.102
ENSMUSG00000029863	Casp2	chr6	+	42276869	42276930	42273916	42274045	42279776	42279926	53,36,37	16,6,13	50,59,46	6,2,5	186	125	0.0217894046334	0.69,0.801,0.657	0.848,0.952,0.861	-0.171
ENSMUSG00000011658	Fuz	chr7	+	44898515	44898700	44897519	44897624	44898775	44898871	69,59,63	14,8,6	49,40,49	15,20,19	310	125	0.0219218680059	0.665,0.748,0.809	0.568,0.446,0.51	0.233
ENSMUSG00000020828	Pld2	chr11	+	70544127	70544277	70542942	70543095	70551179	70551263	30,14,21	4,3,6	11,9,15	1,1,0	275	125	0.0224454145035	0.773,0.68,0.614	0.833,0.804,1.0	-0.19
ENSMUSG00000021277	Traf3	chr12	+	111166998	111167107	111166485	111166602	111237561	111237820	14,16,22	0,3,0	13,15,9	6,2,4	234	125	0.0224654242763	1.0,0.74,1.0	0.536,0.8,0.546	0.286
ENSMUSG00000063488	Zkscan7	chr9	+	122892684	122892778	122892317	122892391	122894691	122896124	80,79,101	24,17,19	41,31,26	5,2,0	219	125	0.0225911987347	0.655,0.726,0.752	0.824,0.898,1.0	-0.196
ENSMUSG00000033287	Kctd17	chr15	+	78436900	78436994	78435584	78435710	78438486	78438909	127,114,100	56,53,41	156,175,145	140,108,106	219	125	0.0226129705446	0.564,0.551,0.582	0.389,0.48,0.438	0.13
ENSMUSG00000045349	Sh2d5	chr4	+	138254697	138254772	138254272	138254353	138255551	138255698	6,8,6	0,1,0	31,13,18	0,2,6	200	125	0.0226129705446	1.0,0.833,1.0	1.0,0.802,0.652	0.126
ENSMUSG00000097589	Dleu2	chr14	-	61624432	61624482	61603471	61603806	61635524	61635591	2,1,1	1,1,0	0,1,2	4,3,9	175	125	0.0226378472171	0.588,0.417,1.0	0.0,0.192,0.137	0.559
ENSMUSG00000006705	Pknox1	chr17	+	31581803	31582050	31564748	31564888	31583695	31583803	56,44,27	44,40,32	12,21,18	41,31,31	372	125	0.0229904728186	0.3,0.27,0.221	0.09,0.185,0.163	0.118
ENSMUSG00000069911	Fam196b	chr11	+	34401055	34403305	34314821	34314945	34404277	34404352	382,324,297	40,26,36	6,12,7	0,0,1	2375	125	0.0230480199328	0.335,0.396,0.303	1.0,1.0,0.269	-0.412
ENSMUSG00000054752	Fsd1l	chr4	+	53659512	53659634	53649791	53649893	53679793	53680003	79,45,38	3,1,0	103,88,56	11,7,5	247	125	0.0232193830295	0.93,0.958,1.0	0.826,0.864,0.85	0.116
ENSMUSG00000038024	Dennd4c	chr4	+	86813781	86813928	86813392	86813537	86819861	86819981	201,189,132	23,9,24	82,165,109	21,41,25	272	125	0.0232401706614	0.801,0.906,0.717	0.642,0.649,0.667	0.155
ENSMUSG00000054423	Cadps	chr14	-	12486524	12486593	12473408	12473515	12488980	12489104	0,0,1	6,7,3	1,2,4	6,3,1	194	125	0.0238649117293	0.0,0.0,0.177	0.097,0.3,0.72	-0.313
ENSMUSG00000026659	Dusp12	chr1	-	170880129	170880226	170874187	170874570	170885066	170885407	12,8,6	3,2,1	14,6,7	0,0,1	222	125	0.0239786208858	0.693,0.693,0.772	1.0,1.0,0.798	-0.213
ENSMUSG00000026193	Fn1	chr1	-	71597280	71597672	71590766	71590892	71598373	71598463	7,15,15	0,0,2	20,25,31	7,7,2	517	125	0.024019428058	1.0,1.0,0.645	0.409,0.463,0.789	0.328
ENSMUSG00000056211	R3hdm1	chr1	+	128162768	128162858	128153188	128153399	128174948	128175008	12,7,8	0,0,0	8,13,11	0,1,6	215	125	0.0240317758728	1.0,1.0,1.0	1.0,0.883,0.516	0.2
ENSMUSG00000039128	Cdc123	chr2	-	5810795	5810844	5798360	5798489	5833080	5833113	1,5,1	0,0,1	5,7,5	0,4,5	174	125	0.0240673479291	1.0,1.0,0.418	1.0,0.557,0.418	0.148
ENSMUSG00000039748	Exo1	chr1	+	175892873	175893061	175888723	175888861	175896127	175896353	4,2,2	2,2,1	6,2,10	0,1,1	313	125	0.0242783547883	0.444,0.285,0.444	1.0,0.444,0.8	-0.357
ENSMUSG00000024901	Peli3	chr19	-	4936117	4936219	4935015	4935097	4938048	4938178	50,44,49	5,3,1	29,34,27	0,0,0	227	125	0.0244964469452	0.846,0.89,0.964	1.0,1.0,1.0	-0.1
ENSMUSG00000038836	Agbl3	chr6	+	34793881	34793989	34785190	34785376	34798193	34798332	14,6,13	0,0,2	18,15,9	2,5,3	233	125	0.0244964469452	1.0,1.0,0.777	0.828,0.617,0.617	0.238
ENSMUSG00000034867	Ankrd27	chr7	+	35600314	35600425	35591751	35591882	35602427	35602582	124,102,81	7,3,0	129,109,81	10,14,8	236	125	0.024587352102	0.904,0.947,1.0	0.872,0.805,0.843	0.11
ENSMUSG00000004561	Mettl17	chr14	+	51889146	51889397	51888741	51888836	51889527	51889635	118,93,77	41,37,38	50,73,45	39,47,41	376	125	0.0248363970551	0.489,0.455,0.403	0.299,0.341,0.267	0.147
ENSMUSG00000097039	Pvt1	chr15	+	62175466	62175548	62149238	62149352	62242173	62242297	21,21,14	0,0,1	17,14,13	1,4,2	207	125	0.0248425829592	1.0,1.0,0.894	0.911,0.679,0.797	0.169
ENSMUSG00000061981	Flot2	chr11	+	78054784	78054875	78053362	78053453	78055756	78055880	235,189,236	47,39,36	115,122,115	5,11,15	216	125	0.0250889996746	0.743,0.737,0.791	0.93,0.865,0.816	-0.113
ENSMUSG00000087231	E230016M11Rik	chr6	+	67043758	67043918	67036654	67036935	67063394	67064718	0,2,8	8,2,8	0,0,1	4,5,4	285	125	0.0252949496293	0.0,0.305,0.305	0.0,0.0,0.099	0.17
ENSMUSG00000027673	Ndufb5	chr3	+	32746447	32746514	32737070	32737205	32751028	32751230	1,0,0	2,5,2	3,2,3	9,1,5	192	125	0.0253645556688	0.246,0.0,0.0	0.178,0.566,0.281	-0.26
ENSMUSG00000030598	Fbxo17	chr7	+	28737338	28737546	28736067	28736203	28737664	28738138	92,73,78	122,94,93	93,70,68	49,51,61	333	125	0.0258461910974	0.221,0.226,0.239	0.416,0.34,0.295	-0.122
ENSMUSG00000040033	Stat2	chr10	+	128283229	128283316	128283112	128283157	128283483	128283582	47,25,25	0,0,0	40,30,33	2,2,4	212	125	0.0258461910974	1.0,1.0,1.0	0.922,0.898,0.829	0.117
ENSMUSG00000031133	Arhgef6	chrX	-	57241805	57241826	57240593	57240687	57243389	57243515	3,0,0	5,7,6	4,4,4	2,5,5	146	125	0.0263256928236	0.339,0.0,0.0	0.631,0.407,0.407	-0.369
ENSMUSG00000023286	Ube2j2	chr4	+	155946254	155946417	155943868	155944013	155949006	155949137	189,214,243	143,127,147	269,217,315	113,109,116	288	125	0.0263256928236	0.365,0.422,0.418	0.508,0.464,0.541	-0.103
ENSMUSG00000011658	Fuz	chr7	+	44898502	44898700	44897519	44897624	44898775	44898871	163,134,140	14,8,6	129,121,112	15,20,19	323	125	0.0264414344342	0.818,0.866,0.9	0.769,0.701,0.695	0.14
ENSMUSG00000028524	Sgip1	chr4	+	102908807	102908832	102870563	102870724	102909737	102909789	7,2,3	2,0,0	22,8,21	8,11,6	150	125	0.026901429039	0.745,1.0,1.0	0.696,0.377,0.745	0.309
ENSMUSG00000068373	D430041D05Rik	chr2	-	104258163	104258508	104254955	104255570	104409928	104410334	5,6,4	2,3,0	3,4,2	1,0,0	470	125	0.026901429039	0.399,0.347,1.0	0.444,1.0,1.0	-0.233
ENSMUSG00000036246	Gmip	chr8	+	69817232	69817429	69817002	69817140	69817722	69818972	32,50,49	6,12,2	87,80,85	1,4,3	322	125	0.0269668685894	0.674,0.618,0.905	0.971,0.886,0.917	-0.192
ENSMUSG00000074452	Pate2	chr9	+	35574229	35574387	35570283	35570530	35607594	35607719	1,3,2	3,7,3	7,6,3	3,1,0	283	125	0.0275527941571	0.128,0.159,0.227	0.508,0.726,1.0	-0.573
ENSMUSG00000073664	Nbeal1	chr1	+	60228621	60228708	60224624	60224731	60230601	60230685	4,7,4	8,5,4	0,3,0	3,9,4	212	125	0.0276708083307	0.228,0.452,0.371	0.0,0.164,0.0	0.296
ENSMUSG00000027674	Pex5l	chr3	-	33024695	33024800	33014964	33015076	33142848	33143247	7,0,0	7,2,3	13,11,21	5,5,5	230	125	0.0277549087389	0.352,0.0,0.0	0.586,0.545,0.695	-0.491
ENSMUSG00000068921	Dap3	chr3	-	88928208	88928367	88925293	88925411	88929395	88929526	4,2,2	1,3,4	2,0,0	5,4,6	284	125	0.0278001702953	0.638,0.227,0.18	0.15,0.0,0.0	0.298
ENSMUSG00000050357	Rltpr	chr8	+	105697560	105697641	105697216	105697438	105697867	105697945	2,7,1	8,6,3	7,2,4	1,0,2	206	125	0.028017303569	0.132,0.414,0.168	0.809,1.0,0.548	-0.548
ENSMUSG00000073437	D330041H03Rik	chr17	-	24413504	24413928	24412466	24412574	24414311	24414429	8,13,12	1,1,3	12,16,14	1,0,0	549	125	0.0281018728951	0.646,0.747,0.477	0.732,1.0,1.0	-0.287
ENSMUSG00000036834	Plch1	chr3	-	63885927	63886013	63870655	63870774	63899226	63899442	44,38,60	14,8,14	3,13,6	1,1,0	211	125	0.0281018728951	0.651,0.738,0.717	0.64,0.885,1.0	-0.14
ENSMUSG00000085396	Firre	chrX	-	50627206	50627309	50626436	50626509	50630890	50630995	255,204,187	72,45,66	50,54,46	43,27,21	228	125	0.0282228606812	0.66,0.713,0.608	0.389,0.523,0.546	0.174
ENSMUSG00000004267	Eno2	chr6	-	124766530	124766664	124766104	124766327	124767032	124767102	4,6,1	0,0,0	32,22,44	3,2,3	259	125	0.0283131320013	1.0,1.0,1.0	0.837,0.841,0.876	0.149
ENSMUSG00000028524	Sgip1	chr4	+	102921021	102921519	102918780	102918855	102927460	102927585	2,3,4	4,3,3	3,1,3	31,30,33	623	125	0.0283950216325	0.091,0.167,0.211	0.019,0.007,0.018	0.142
ENSMUSG00000040594	Ranbp17	chr11	-	33500679	33500770	33493250	33493417	33504681	33504828	111,85,73	14,11,12	49,40,50	3,1,2	216	125	0.028406049649	0.821,0.817,0.779	0.904,0.959,0.935	-0.127
ENSMUSG00000056211	R3hdm1	chr1	+	128162201	128162243	128153188	128153399	128162768	128162858	3,6,3	14,9,10	0,3,0	10,15,16	167	125	0.0288840442499	0.138,0.333,0.183	0.0,0.13,0.0	0.175
ENSMUSG00000040327	Cul9	chr17	-	46520011	46520240	46519744	46519931	46520481	46520642	33,27,43	0,0,0	42,34,34	4,1,2	354	125	0.0288840442499	1.0,1.0,1.0	0.788,0.923,0.857	0.144
ENSMUSG00000025920	Stau2	chr1	-	16486019	16486150	16463034	16463194	16509341	16509408	201,175,150	103,91,90	122,140,122	105,99,131	256	125	0.0294175051165	0.488,0.484,0.449	0.362,0.408,0.313	0.113
ENSMUSG00000034295	Fhod3	chr18	+	25028064	25028169	25001790	25002032	25056259	25056394	2,13,10	0,0,1	39,53,55	5,5,4	230	125	0.0294175051165	1.0,1.0,0.845	0.809,0.852,0.882	0.101
ENSMUSG00000028587	Orc1	chr4	+	108590652	108590777	108588675	108588781	108593292	108593471	150,98,102	14,10,5	86,82,116	16,21,18	250	125	0.0297798146402	0.843,0.831,0.911	0.729,0.661,0.763	0.144
ENSMUSG00000019891	Dcbld1	chr10	+	52290850	52290923	52284102	52284237	52311399	52311440	10,5,9	0,0,0	2,8,11	4,2,0	198	125	0.0302557930161	1.0,1.0,1.0	0.24,0.716,1.0	0.348
ENSMUSG00000074500	Zfp558	chr9	-	18461339	18461403	18459656	18459752	18468613	18468702	15,13,14	0,2,0	10,17,17	5,2,2	189	125	0.030785265568	1.0,0.811,1.0	0.569,0.849,0.849	0.181
ENSMUSG00000041700	Lhfpl1	chrX	-	145326838	145326937	145290358	145291327	145340727	145341333	54,30,38	3,2,4	8,6,8	0,0,0	224	125	0.0311654599541	0.909,0.893,0.841	1.0,1.0,1.0	-0.119
ENSMUSG00000020776	Fbf1	chr11	-	116167132	116167228	116165831	116165912	116167551	116168154	97,97,69	128,98,95	94,90,98	67,79,62	221	125	0.031370665003	0.3,0.359,0.291	0.442,0.392,0.472	-0.119
ENSMUSG00000036053	Fmnl2	chr2	+	53128716	53128842	53126852	53126976	53131839	53132203	18,20,18	36,31,27	15,20,18	61,85,59	251	125	0.0316441782331	0.199,0.243,0.249	0.109,0.105,0.132	0.115
ENSMUSG00000063179	Pstk	chr7	+	131373535	131373830	131371140	131371389	131374064	131374263	467,346,403	148,146,117	280,231,271	144,107,155	420	125	0.0317324132274	0.484,0.414,0.506	0.367,0.391,0.342	0.101
ENSMUSG00000022623	Shank3	chr15	+	89547625	89549882	89543793	89543878	89557734	89560261	12,17,10	1,0,0	60,66,55	2,3,1	2382	125	0.0318675014844	0.386,1.0,1.0	0.612,0.536,0.743	0.165
ENSMUSG00000045980	Tmem104	chr11	+	115228420	115228514	115205477	115205583	115243369	115247023	58,42,43	5,4,4	47,57,48	1,0,2	219	125	0.0323169661868	0.869,0.857,0.86	0.964,1.0,0.932	-0.103
ENSMUSG00000026987	Baz2b	chr2	-	59933411	59933438	59932104	59932170	59933670	59933715	20,17,15	125,105,108	21,19,13	41,57,51	152	125	0.0324844684338	0.116,0.118,0.103	0.296,0.215,0.173	-0.116
ENSMUSG00000032850	Rnft2	chr5	-	118237126	118237599	118232401	118232502	118242457	118242516	14,22,7	0,0,1	25,27,20	2,2,2	598	125	0.0332507385808	1.0,1.0,0.594	0.723,0.738,0.676	0.152
ENSMUSG00000073147	5031425E22Rik	chr5	-	23386863	23387037	23385074	23385172	23433209	23433324	9,3,3	7,3,7	0,1,2	11,2,4	299	125	0.0334248189201	0.35,0.295,0.152	0.0,0.173,0.173	0.15
ENSMUSG00000049680	Urgcp	chr11	-	5726830	5726857	5723110	5723161	5761880	5762371	22,21,28	0,4,0	27,21,10	5,7,3	152	125	0.0334488034824	1.0,0.812,1.0	0.816,0.712,0.733	0.184
ENSMUSG00000038007	Acer2	chr4	+	86900481	86900619	86887023	86887165	86911615	86911753	18,28,16	0,0,0	14,32,17	1,0,6	263	125	0.0335732931861	1.0,1.0,1.0	0.869,1.0,0.574	0.186
ENSMUSG00000056763	Cspp1	chr1	+	10085746	10085952	10083500	10083558	10088050	10088184	227,220,176	11,9,16	161,203,158	30,15,26	331	125	0.0336064741682	0.886,0.902,0.806	0.67,0.836,0.697	0.13
ENSMUSG00000019813	Cep57l1	chr10	-	41722883	41723005	41718840	41719907	41729330	41729408	3,3,1	4,7,5	0,0,0	2,1,3	247	125	0.0336064741682	0.275,0.178,0.092	0.0,0.0,0.0	0.182
ENSMUSG00000006476	Nsmf	chr2	+	25058252	25058321	25057964	25057970	25059020	25059073	65,47,59	3,2,1	77,57,74	9,7,9	194	125	0.0344812029118	0.933,0.938,0.974	0.846,0.84,0.841	0.106
ENSMUSG00000020717	Pecam1	chr11	-	106662001	106662024	106654217	106655162	106671741	106671798	0,0,1	3,1,0	82,37,37	68,49,41	148	125	0.0347229452336	0.0,0.0,1.0	0.505,0.389,0.433	-0.109
ENSMUSG00000026941	Mamdc4	chr2	-	25564824	25564971	25564575	25564710	25565095	25565186	58,64,50	1,0,2	55,53,46	1,3,9	272	125	0.0350299556667	0.964,1.0,0.92	0.962,0.89,0.701	0.11
ENSMUSG00000025323	Sp4	chr12	-	118298637	118300192	118261726	118261955	118300698	118300808	174,123,120	7,2,0	155,161,143	0,2,0	1680	125	0.0350299556667	0.649,0.821,1.0	1.0,0.857,1.0	-0.129
ENSMUSG00000038510	Rpf2	chr10	-	40239747	40239787	40236122	40236204	40244584	40244717	47,35,44	1,3,0	29,26,29	7,2,4	165	125	0.0350781378341	0.973,0.898,1.0	0.758,0.908,0.846	0.12
ENSMUSG00000022361	Zhx1	chr15	-	58052223	58055082	58047304	58048785	58064054	58064180	435,299,354	3,6,1	268,271,287	0,1,1	2984	125	0.0356566330608	0.859,0.676,0.937	1.0,0.919,0.923	-0.123
ENSMUSG00000022558	Mroh1	chr15	+	76432371	76432398	76432148	76432295	76433273	76433396	43,32,45	10,7,4	19,31,18	11,10,22	152	125	0.0357675934678	0.78,0.79,0.902	0.587,0.718,0.402	0.255
ENSMUSG00000063704	Mapk15	chr15	+	75995071	75995101	75994844	75994943	75995233	75995324	3,0,5	3,4,3	12,11,8	1,2,2	155	125	0.0359630343992	0.446,0.0,0.573	0.906,0.816,0.763	-0.489
ENSMUSG00000038323	1700066M21Rik	chr1	+	57379706	57379812	57377632	57377946	57380041	57380162	3,1,0	4,4,8	2,5,8	2,4,3	231	125	0.0368723124644	0.289,0.119,0.0	0.351,0.403,0.591	-0.312
ENSMUSG00000032059	Alg9	chr9	+	50783257	50783328	50778969	50779104	50788152	50788241	263,185,188	43,26,16	162,144,116	30,36,41	196	125	0.0368723124644	0.796,0.819,0.882	0.775,0.718,0.643	0.12
ENSMUSG00000039648	Kyat1	chr2	-	30197956	30198159	30194053	30194112	30205632	30205801	90,74,52	84,63,65	53,43,32	17,21,20	328	125	0.0371434535908	0.29,0.309,0.234	0.543,0.438,0.379	-0.176
ENSMUSG00000021963	Sap18	chr14	+	57801493	57801616	57798425	57798597	57801921	57802327	6,12,7	1,0,0	18,7,7	3,1,2	248	125	0.0376028705509	0.752,1.0,1.0	0.752,0.779,0.638	0.194
ENSMUSG00000039069	Mtg2	chr2	+	180073139	180073233	180071793	180071886	180078618	180080607	201,123,135	26,17,30	154,133,127	45,48,31	219	125	0.0377158205359	0.815,0.805,0.72	0.661,0.613,0.7	0.122
ENSMUSG00000044702	Palb2	chr7	-	122128922	122129016	122127048	122128443	122129673	122129733	119,91,97	1,6,3	59,81,59	7,9,6	219	125	0.0378892805608	0.985,0.896,0.949	0.828,0.837,0.849	0.105
ENSMUSG00000073437	D330041H03Rik	chr17	-	24413700	24413928	24412466	24412574	24414311	24414407	6,7,11	1,1,3	8,18,9	1,0,0	353	125	0.0378986417218	0.68,0.713,0.565	0.739,1.0,1.0	-0.26
ENSMUSG00000072591	5930412G12Rik	chr5	-	128584163	128584296	128579177	128579285	128585271	128585406	212,145,147	99,78,99	278,220,238	65,67,103	258	125	0.0382547208831	0.509,0.474,0.418	0.674,0.614,0.528	-0.138
ENSMUSG00000054280	Prr14l	chr5	-	32851881	32851998	32835615	32835688	32854092	32854256	14,11,9	7,3,2	9,5,3	7,14,7	242	125	0.0383560670414	0.508,0.654,0.699	0.399,0.156,0.181	0.375
ENSMUSG00000087177	E130307A14Rik	chr10	-	39640275	39640511	39622654	39622727	39731737	39732007	23,22,10	0,0,0	39,24,24	1,0,6	361	125	0.039083769748	1.0,1.0,1.0	0.931,1.0,0.581	0.163
ENSMUSG00000045679	Pqlc3	chr12	-	16993452	16993573	16992277	16992319	16995613	16995671	291,229,201	62,46,31	10,9,4	1,0,1	246	125	0.039243413879	0.705,0.717,0.767	0.836,1.0,0.67	-0.106
ENSMUSG00000002109	Ddb2	chr2	-	91216665	91216808	91212449	91212614	91217052	91217230	127,139,125	11,12,20	119,99,69	27,19,23	268	125	0.0396819909437	0.843,0.844,0.745	0.673,0.708,0.583	0.156
ENSMUSG00000043251	Exoc3l	chr8	-	105295259	105295435	105294964	105295184	105295905	105296101	1,1,1	3,0,2	27,17,5	3,1,1	301	125	0.0397175040003	0.122,1.0,0.172	0.789,0.876,0.675	-0.349
ENSMUSG00000056763	Cspp1	chr1	+	10104211	10104364	10095865	10096013	10108368	10108481	230,239,196	15,16,4	174,165,184	17,19,23	278	125	0.0397453158773	0.873,0.87,0.957	0.821,0.796,0.782	0.1
ENSMUSG00000022537	Tmem44	chr16	-	30549392	30549461	30547342	30547469	30550362	30550578	41,28,44	67,44,39	99,98,90	90,49,41	194	125	0.0398407455165	0.283,0.291,0.421	0.415,0.563,0.586	-0.19
ENSMUSG00000078700	D030028A08Rik	chr11	+	96958852	96959024	96952580	96952728	96959339	96959451	3,3,4	6,3,4	7,4,4	0,3,0	297	125	0.0399012108021	0.174,0.296,0.296	1.0,0.359,1.0	-0.531
ENSMUSG00000038782	1700028J19Rik	chr7	-	44230842	44230915	44229932	44230641	44231325	44231472	0,0,0	6,5,3	0,6,1	4,11,3	198	125	0.0399016742957	0.0,0.0,0.0	0.0,0.256,0.174	-0.143
ENSMUSG00000034998	Foxn2	chr17	+	88484400	88484469	88479275	88479340	88486402	88490533	55,34,23	7,4,3	43,51,37	15,12,22	194	125	0.0401349412759	0.835,0.846,0.832	0.649,0.733,0.52	0.204
ENSMUSG00000029823	Luc7l2	chr6	+	38568846	38568917	38559203	38559304	38570509	38570604	18,16,12	2,0,0	14,18,16	4,5,0	196	125	0.0402845286142	0.852,1.0,1.0	0.691,0.697,1.0	0.155
ENSMUSG00000021809	Nudt13	chr14	+	20310621	20310733	20309671	20309797	20311470	20311625	120,78,95	6,1,2	97,78,89	7,13,6	237	125	0.0402845286142	0.913,0.976,0.962	0.88,0.76,0.887	0.108
ENSMUSG00000067629	Syngap1	chr17	+	26944632	26944754	26941452	26941518	26952561	26952653	11,15,13	0,1,0	28,43,31	4,4,1	247	125	0.0404689962934	1.0,0.884,1.0	0.78,0.845,0.94	0.106
ENSMUSG00000032850	Rnft2	chr5	-	118237126	118237596	118232401	118232502	118242457	118242516	23,14,16	0,0,1	33,32,20	2,2,2	595	125	0.0408432694501	1.0,1.0,0.771	0.776,0.771,0.678	0.182
ENSMUSG00000022911	Arl13b	chr16	-	62830742	62830813	62813158	62813264	62846684	62847040	103,80,110	4,2,8	62,66,66	14,7,7	196	125	0.0412009074312	0.943,0.962,0.898	0.739,0.857,0.857	0.117
ENSMUSG00000013523	Bcas1	chr2	-	170370449	170370491	170349181	170349463	170378722	170378929	5,9,7	10,4,7	0,1,0	2,0,1	167	125	0.0414049331897	0.272,0.627,0.428	0.0,1.0,0.0	0.109
ENSMUSG00000020346	Mgat1	chr11	+	49251549	49251674	49245230	49245617	49260570	49260822	134,114,88	19,10,10	138,188,146	47,31,36	250	125	0.0423548630265	0.779,0.851,0.815	0.595,0.752,0.67	0.143
ENSMUSG00000044712	Slc38a6	chr12	+	73344792	73344893	73341706	73341760	73350513	73350638	32,18,23	2,3,6	24,48,18	3,0,0	226	125	0.0425269960318	0.898,0.768,0.68	0.816,1.0,1.0	-0.157
ENSMUSG00000033722	BC034090	chr1	-	155240735	155240799	155232445	155232589	155241424	155242326	21,18,13	2,1,1	14,21,14	5,4,8	189	125	0.0425269960318	0.874,0.923,0.896	0.649,0.776,0.536	0.244
ENSMUSG00000044348	Slc25a53	chrX	-	137032350	137032500	137027989	137028154	137038165	137038272	16,13,12	2,0,4	8,13,20	0,0,0	275	125	0.0425331703153	0.784,1.0,0.577	1.0,1.0,1.0	-0.213
ENSMUSG00000031536	Polb	chr8	-	22645044	22645094	22642304	22642356	22650488	22650555	104,95,81	9,12,21	87,91,89	34,27,26	175	125	0.0425331703153	0.892,0.85,0.734	0.646,0.707,0.71	0.138
ENSMUSG00000052407	Ccdc171	chr4	+	83557898	83558030	83554693	83554884	83580747	83580894	27,36,32	3,5,3	27,20,10	0,2,0	257	125	0.0427085137576	0.814,0.778,0.838	1.0,0.829,1.0	-0.133
ENSMUSG00000048154	Kmt2d	chr15	-	98856606	98856828	98856269	98856389	98857387	98857435	75,60,45	1,0,0	24,50,22	5,2,0	347	125	0.0436853280877	0.964,1.0,1.0	0.634,0.9,1.0	0.143
ENSMUSG00000028919	Arhgef19	chr4	+	141244817	141244966	141240631	141240744	141246174	141246412	713,567,546	44,38,36	8,6,2	3,1,6	274	125	0.0439048198011	0.881,0.872,0.874	0.549,0.732,0.132	0.405
ENSMUSG00000032313	Tmem266	chr9	+	55396503	55396623	55380678	55380867	55397740	55397895	5,1,2	0,0,1	10,7,8	3,1,2	245	125	0.0440213392421	1.0,1.0,0.505	0.63,0.781,0.671	0.141
ENSMUSG00000042133	Ppig	chr2	+	69731490	69731580	69723325	69723363	69731745	69731813	31,36,17	56,57,43	35,53,36	41,49,28	215	125	0.044278519906	0.243,0.269,0.187	0.332,0.386,0.428	-0.149
ENSMUSG00000097466	D430036J16Rik	chr9	+	81636834	81636937	81632032	81632279	81639160	81639183	1,3,2	0,0,0	82,35,32	3,4,2	228	125	0.0445403998868	1.0,1.0,1.0	0.937,0.828,0.898	0.112
ENSMUSG00000049680	Urgcp	chr11	-	5723110	5723161	5713416	5718263	5761880	5762376	0,2,0	7,4,8	5,4,3	6,11,14	176	125	0.0445664872145	0.0,0.262,0.0	0.372,0.205,0.132	-0.149
ENSMUSG00000079084	Ccdc82	chr9	+	13249258	13249342	13246981	13247021	13252070	13252798	3,2,5	15,20,8	19,12,8	13,19,11	209	125	0.0454782745166	0.107,0.056,0.272	0.466,0.274,0.303	-0.203
ENSMUSG00000044252	Osbpl1a	chr18	-	12911076	12911162	12906887	12906949	12914501	12914613	80,57,54	2,4,0	89,101,54	11,6,8	211	125	0.0456946333681	0.96,0.894,1.0	0.827,0.909,0.8	0.106
ENSMUSG00000039069	Mtg2	chr2	+	180082085	180082233	180071793	180071886	180085379	180085902	7,2,4	0,0,1	5,14,7	2,0,4	273	125	0.045800139895	1.0,1.0,0.647	0.534,1.0,0.445	0.223
ENSMUSG00000031736	Crnde	chr8	-	92346783	92346918	92326386	92326462	92355687	92356120	24,11,10	22,23,20	10,4,20	49,41,48	260	125	0.0462741054257	0.344,0.187,0.194	0.089,0.045,0.167	0.141
ENSMUSG00000021918	Nek4	chr14	+	30974214	30974358	30970162	30970564	30975222	30975372	202,130,187	62,48,47	209,209,149	31,47,21	269	125	0.0462741054257	0.602,0.557,0.649	0.758,0.674,0.767	-0.13
ENSMUSG00000029823	Luc7l2	chr6	+	38565654	38565722	38559203	38559304	38570509	38570604	18,13,10	2,0,0	19,13,13	4,5,0	193	125	0.0463953855122	0.854,1.0,1.0	0.755,0.627,1.0	0.157
ENSMUSG00000021666	Gfm2	chr13	+	97151634	97151724	97150349	97150413	97155189	97155250	14,14,3	2,0,1	14,5,2	3,6,2	215	125	0.0467043379138	0.803,1.0,0.636	0.731,0.326,0.368	0.338
ENSMUSG00000035112	Wnk4	chr11	+	101262722	101262845	101260566	101261280	101263768	101263989	12,15,9	3,3,0	16,16,7	0,2,0	248	125	0.0467845044446	0.668,0.716,1.0	1.0,0.801,1.0	-0.139
ENSMUSG00000038708	Golga4	chr9	+	118537241	118537325	118536854	118536943	118538876	118539024	216,162,141	101,70,75	67,84,48	42,73,48	209	125	0.0470793195231	0.561,0.581,0.529	0.488,0.408,0.374	0.134
ENSMUSG00000038685	Rtel1	chr2	+	181355008	181355125	181354352	181354442	181355327	181355552	179,134,143	18,22,22	170,177,169	41,44,42	242	125	0.047461816374	0.837,0.759,0.771	0.682,0.675,0.675	0.112
ENSMUSG00000030519	Apba2	chr7	+	64734654	64734690	64733512	64733658	64736880	64736967	10,3,6	31,26,37	16,13,8	12,18,23	161	125	0.0477959230277	0.2,0.082,0.112	0.509,0.359,0.213	-0.229
ENSMUSG00000018411	Mapt	chr11	+	104318156	104318249	104310268	104310534	104321350	104321432	39,15,18	6,7,9	5,2,0	3,4,6	218	125	0.0479743040629	0.788,0.551,0.534	0.489,0.223,0.0	0.387
ENSMUSG00000007646	Rad51c	chr11	-	87389833	87389900	87380831	87380892	87395265	87395397	40,39,42	6,0,2	32,30,35	6,10,7	192	125	0.0479743040629	0.813,1.0,0.932	0.776,0.661,0.765	0.181
ENSMUSG00000023764	Sfi1	chr11	-	3155398	3155496	3153431	3153498	3164556	3164713	47,36,57	0,1,2	30,47,32	5,4,2	223	125	0.0480266833186	1.0,0.953,0.941	0.771,0.868,0.9	0.118
ENSMUSG00000013878	Rnf170	chr8	+	26138868	26138979	26129046	26129155	26140810	26141078	3,9,10	1,1,0	4,4,6	3,2,1	236	125	0.048247387492	0.614,0.827,1.0	0.414,0.514,0.761	0.251
ENSMUSG00000014353	Tmem87b	chr2	+	128839147	128839254	128837301	128837395	128841245	128841343	39,37,44	3,4,1	11,3,6	0,0,0	232	125	0.0484717723817	0.875,0.833,0.96	1.0,1.0,1.0	-0.111
ENSMUSG00000055923	Aasdh	chr5	-	76904958	76905012	76904208	76904380	76905422	76905487	23,28,22	9,8,7	11,11,12	9,13,11	179	125	0.0487302551157	0.641,0.71,0.687	0.46,0.371,0.432	0.258
ENSMUSG00000033287	Kctd17	chr15	+	78437157	78437232	78435584	78435710	78437583	78437671	16,13,6	3,1,2	22,20,23	14,12,17	200	125	0.0492785155289	0.769,0.89,0.652	0.495,0.51,0.458	0.283
ENSMUSG00000038248	Sobp	chr10	-	43020981	43022918	43002499	43004414	43127778	43127930	23,11,23	0,1,0	57,80,73	3,1,2	2062	125	0.0493870078638	1.0,0.4,1.0	0.535,0.829,0.689	0.116
ENSMUSG00000039108	Lsm14b	chr2	+	180031360	180031528	180026397	180026798	180032060	180032222	1013,769,867	0,0,1	7,7,7	2,1,2	293	125	0.0496447351852	1.0,1.0,0.997	0.599,0.749,0.599	0.35
