# Supplementary material for: An Alternative Splicing Program for Mouse Craniofacial Development
Source: Front Physiol. 2020 Sep 4;11:1099. doi: 10.3389/fphys.2020.01099 (PMC7498679; doi:10.3389/fphys.2020.01099)
Supplement: Supplementary file 12 [file Data_Sheet_1.zip › Filtered rMATS results/SE/MNP_Mes_E11.5_vs_E12.5_SE_filtered_output.txt]

GeneID	geneSymbol	chr	strand	exonStart_0base	exonEnd	upstreamES	upstreamEE	downstreamES	downstreamEE	IC_SAMPLE_1	SC_SAMPLE_1	IC_SAMPLE_2	SC_SAMPLE_2	IncFormLen	SkipFormLen	FDR	IncLevel1	IncLevel2	DeltaPSI
ENSMUSG00000067786	Nnat	chr2	+	157561212	157561288	157560106	157560260	157561541	157562238	6401,5626,6876	2035,1773,1936	2152,1660,1522	1286,1017,1144	201	125	0.0	0.662,0.664,0.688	0.51,0.504,0.453	0.182
ENSMUSG00000067786	Nnat	chr2	+	157561212	157561239	157560115	157560260	157561541	157562504	2436,2208,2774	2035,1773,1936	687,560,440	1286,1017,1144	152	125	0.0	0.496,0.506,0.541	0.305,0.312,0.24	0.229
ENSMUSG00000032624	Eml4	chr17	+	83425257	83425431	83421605	83421735	83427222	83427351	618,606,643	134,105,144	1242,1117,615	106,87,32	299	125	0.0	0.658,0.707,0.651	0.83,0.843,0.889	-0.182
ENSMUSG00000022858	Tra2b	chr16	-	22258985	22259261	22254983	22255117	22265740	22265829	221,221,269	524,469,395	507,452,361	272,240,135	401	125	0.0	0.116,0.128,0.175	0.368,0.37,0.455	-0.258
ENSMUSG00000035325	Sec31a	chr5	-	100373424	100373715	100368293	100368352	100375207	100375331	759,611,582	40,27,36	853,925,919	165,198,198	416	125	0.0	0.851,0.872,0.829	0.608,0.584,0.582	0.259
ENSMUSG00000035325	Sec31a	chr5	-	100373379	100373715	100368293	100368352	100375207	100375331	855,732,675	40,27,36	917,956,973	165,198,198	461	125	0.0	0.853,0.88,0.836	0.601,0.567,0.571	0.277
ENSMUSG00000032479	Map4	chr9	+	110071025	110071139	110068692	110068985	110078002	110078084	213,176,181	151,106,115	459,433,413	90,90,80	239	125	0.0	0.425,0.465,0.452	0.727,0.716,0.73	-0.277
ENSMUSG00000025026	Add3	chr19	+	53244309	53244405	53242503	53242627	53244997	53247399	365,319,338	255,190,206	137,151,93	366,339,248	221	125	0.0	0.447,0.487,0.481	0.175,0.201,0.175	0.288
ENSMUSG00000016921	Srsf6	chr2	+	162932814	162933082	162931993	162932142	162933425	162933550	374,272,273	1921,1614,1780	1352,1139,1021	1980,1864,1469	393	125	0.0	0.058,0.051,0.047	0.178,0.163,0.181	-0.122
ENSMUSG00000050017	Pitpnb	chr5	+	111385519	111385604	111382987	111383110	111386502	111388359	1075,918,1060	287,251,226	939,812,561	466,509,337	210	125	0.0	0.69,0.685,0.736	0.545,0.487,0.498	0.194
ENSMUSG00000066306	Numa1	chr7	+	102002294	102002336	102001414	102001659	102007485	102007780	729,540,568	384,277,350	965,784,882	147,66,96	167	125	0.0	0.587,0.593,0.548	0.831,0.899,0.873	-0.292
ENSMUSG00000005899	Smpd4	chr16	+	17635481	17635568	17631985	17632057	17638495	17638641	58,71,73	304,242,300	218,187,137	230,190,110	212	125	0.0	0.101,0.147,0.125	0.359,0.367,0.423	-0.259
ENSMUSG00000017677	Wsb1	chr11	-	79243399	79243575	79241983	79242156	79244462	79244563	437,359,449	280,205,287	710,546,402	115,98,49	301	125	0.0	0.393,0.421,0.394	0.719,0.698,0.773	-0.327
ENSMUSG00000021144	Mta1	chr12	+	113133540	113133576	113133184	113133337	113135796	113135828	881,823,852	546,474,582	931,781,775	199,192,150	161	125	0.0	0.556,0.574,0.532	0.784,0.76,0.8	-0.227
ENSMUSG00000036087	Slain2	chr5	+	72965803	72965881	72958148	72958286	72974530	72974702	37,25,27	358,357,353	180,128,85	390,411,211	203	125	0.0	0.06,0.041,0.045	0.221,0.161,0.199	-0.145
ENSMUSG00000022246	Rai14	chr15	-	10589258	10589345	10587837	10587924	10591586	10591615	374,354,394	522,365,363	372,335,195	1312,1212,760	212	125	0.0	0.297,0.364,0.39	0.143,0.14,0.131	0.212
ENSMUSG00000032374	Plod2	chr9	+	92601984	92602047	92600740	92600882	92602947	92603061	315,199,178	291,210,215	835,821,460	304,313,193	188	125	0.0	0.419,0.387,0.355	0.646,0.636,0.613	-0.245
ENSMUSG00000029817	Tra2a	chr6	-	49252802	49253108	49252381	49252515	49263837	49264011	36,47,36	1304,1157,1194	354,280,348	894,870,461	431	125	0.0	0.008,0.012,0.009	0.103,0.085,0.18	-0.113
ENSMUSG00000028556	Dock7	chr4	-	98993646	98993736	98992368	98992458	99001032	99001202	128,114,131	277,209,271	106,73,40	497,457,273	215	125	5.48635211336e-13	0.212,0.241,0.219	0.11,0.085,0.078	0.133
ENSMUSG00000001151	Pcnt	chr10	-	76403623	76403644	76401331	76401535	76403757	76403874	40,39,37	28,22,21	75,66,65	4,5,5	146	125	4.93771690201e-12	0.55,0.603,0.601	0.941,0.919,0.918	-0.341
ENSMUSG00000032624	Eml4	chr17	+	83428215	83428248	83427999	83428025	83440030	83440154	357,238,231	140,144,109	677,585,303	120,101,49	158	125	1.04429874709e-11	0.669,0.567,0.626	0.817,0.821,0.83	-0.202
ENSMUSG00000020212	Mdm1	chr10	+	118156833	118156863	118152174	118152274	118157194	118157370	51,44,61	210,224,242	158,151,110	246,231,182	155	125	4.54868466126e-11	0.164,0.137,0.169	0.341,0.345,0.328	-0.181
ENSMUSG00000030061	Uba3	chr6	-	97205305	97205347	97203473	97203594	97205532	97205647	303,282,299	42,46,54	268,214,105	147,84,48	167	125	4.60853577522e-11	0.844,0.821,0.806	0.577,0.656,0.621	0.206
ENSMUSG00000014426	Map3k4	chr17	-	12242649	12242805	12239969	12240070	12243499	12243596	92,88,95	121,91,110	43,35,20	150,124,101	281	125	5.58667398058e-11	0.253,0.301,0.278	0.113,0.112,0.081	0.175
ENSMUSG00000067786	Nnat	chr2	+	157561212	157561293	157560109	157560260	157561541	157562522	12028,10923,13159	2035,1773,1936	4547,3451,3410	1286,1017,1144	206	125	6.52875901489e-11	0.782,0.789,0.805	0.682,0.673,0.644	0.126
ENSMUSG00000002546	Golga2	chr2	+	32293314	32293395	32292092	32292215	32296625	32296721	14,13,19	171,124,162	97,117,55	297,209,173	206	125	7.6334434269e-11	0.047,0.06,0.066	0.165,0.254,0.162	-0.136
ENSMUSG00000025925	Terf1	chr1	+	15833400	15833489	15831506	15831566	15838181	15838288	811,786,768	86,55,55	794,755,614	162,161,117	214	125	1.02805798063e-10	0.846,0.893,0.891	0.741,0.733,0.754	0.134
ENSMUSG00000026566	Mpzl1	chr1	-	165601749	165601864	165593653	165593677	165604609	165604742	543,454,467	386,312,341	1117,1124,812	437,371,246	240	125	1.24430465931e-10	0.423,0.431,0.416	0.571,0.612,0.632	-0.182
ENSMUSG00000036435	Exoc1	chr5	+	76557818	76557863	76554099	76554205	76559003	76559167	106,65,85	86,47,65	42,29,47	132,102,91	170	125	1.60671740462e-10	0.475,0.504,0.49	0.19,0.173,0.275	0.277
ENSMUSG00000024381	Bin1	chr18	+	32426223	32426352	32424819	32424967	32431982	32432093	325,261,285	233,215,246	549,533,451	217,168,175	254	125	5.11035411519e-10	0.407,0.374,0.363	0.555,0.61,0.559	-0.193
ENSMUSG00000031012	Cask	chrX	-	13552372	13552441	13550946	13550982	13554877	13554946	338,303,326	31,12,17	455,422,212	76,86,58	194	125	6.96003399841e-10	0.875,0.942,0.925	0.794,0.76,0.702	0.162
ENSMUSG00000024381	Bin1	chr18	+	32426223	32426352	32424819	32424967	32431670	32431742	413,325,339	172,161,172	674,613,541	153,120,113	254	125	1.07093593253e-09	0.542,0.498,0.492	0.684,0.715,0.702	-0.19
ENSMUSG00000063450	Syne2	chr12	+	76100027	76100096	76099229	76099512	76100991	76101131	172,138,145	230,215,248	281,231,306	182,182,169	194	125	1.74385381418e-09	0.325,0.293,0.274	0.499,0.45,0.538	-0.198
ENSMUSG00000100510	AV026068	chr8	-	57305254	57305415	57304264	57304432	57307078	57307175	1108,916,1166	98,99,146	2178,1907,1842	494,424,397	286	125	1.80470260957e-09	0.832,0.802,0.777	0.658,0.663,0.67	0.14
ENSMUSG00000022139	Mbnl2	chr14	+	120395711	120395765	120388899	120389163	120396450	120396604	183,163,125	49,42,26	211,187,119	148,124,129	179	125	1.97154173329e-09	0.723,0.73,0.771	0.499,0.513,0.392	0.273
ENSMUSG00000029673	Auts2	chr5	-	131470413	131470458	131466031	131466127	131472258	131472479	52,52,63	231,167,181	176,145,84	235,221,97	170	125	4.08134909517e-09	0.142,0.186,0.204	0.355,0.325,0.389	-0.179
ENSMUSG00000021546	Hnrnpk	chr13	-	58396187	58396259	58395573	58395687	58396826	58396899	289,322,281	73,54,57	256,221,139	115,120,81	197	125	5.08914022035e-09	0.715,0.791,0.758	0.585,0.539,0.521	0.206
ENSMUSG00000005267	Zfp287	chr11	-	62727549	62727653	62725247	62725374	62728281	62728671	82,86,65	17,14,14	108,125,58	3,1,1	229	125	5.94429293667e-09	0.725,0.77,0.717	0.952,0.986,0.969	-0.232
ENSMUSG00000034902	Pip5k1c	chr10	+	81317325	81317403	81314991	81315118	81317765	81318254	180,149,185	308,259,240	163,137,132	483,503,489	203	125	5.98063325054e-09	0.265,0.262,0.322	0.172,0.144,0.143	0.13
ENSMUSG00000032503	Arpp21	chr9	-	112126434	112126539	112124739	112125000	112127278	112127460	6,3,2	6,4,1	6,8,5	0,0,0	230	125	1.64493932812e-08	0.352,0.29,0.521	1.0,1.0,1.0	-0.612
ENSMUSG00000028364	Tnc	chr4	-	64000697	64000970	63976445	63976568	64006245	64006509	108,59,66	87,42,37	95,93,61	119,225,202	398	125	1.75322913154e-08	0.281,0.306,0.359	0.2,0.115,0.087	0.181
ENSMUSG00000032621	Srek1	chr13	-	103764295	103764419	103763881	103764006	103769316	103769348	86,69,90	308,254,287	209,170,96	338,254,133	249	125	1.7951789881e-08	0.123,0.12,0.136	0.237,0.251,0.266	-0.125
ENSMUSG00000031708	Tecr	chr8	-	83573027	83573045	83572840	83572946	83573219	83573252	51,41,43	32,45,32	13,9,11	47,38,48	143	125	4.68614506676e-08	0.582,0.443,0.54	0.195,0.172,0.167	0.344
ENSMUSG00000058174	Gm5148	chr3	-	37716121	37716338	37714197	37715135	37724202	37724329	2,2,6	0,0,0	3,13,4	1,5,5	342	125	6.28305195174e-08	1.0,1.0,1.0	0.523,0.487,0.226	0.588
ENSMUSG00000026927	Sdccag3	chr2	-	26385497	26385609	26384681	26384821	26386903	26387311	24,23,15	0,0,0	28,30,30	12,9,8	237	125	6.3249325339e-08	1.0,1.0,1.0	0.552,0.637,0.664	0.382
ENSMUSG00000040648	Ppip5k2	chr1	-	97721105	97721279	97719833	97719906	97723669	97723834	170,121,129	290,199,276	179,154,107	149,136,76	299	125	8.88598848827e-08	0.197,0.203,0.163	0.334,0.321,0.371	-0.154
ENSMUSG00000029920	Smarcad1	chr6	+	65043835	65044108	65043205	65043445	65052619	65052749	260,210,256	261,283,243	124,122,109	369,350,157	398	125	9.9725155461e-08	0.238,0.189,0.249	0.095,0.099,0.179	0.101
ENSMUSG00000055320	Tead1	chr7	+	112841887	112841950	112839415	112839480	112842039	112842102	9,0,1	120,98,115	17,8,4	52,34,13	188	125	1.82027757946e-07	0.047,0.0,0.006	0.179,0.135,0.17	-0.144
ENSMUSG00000026335	Pam	chr1	-	97864202	97864520	97853102	97853232	97884125	97884197	260,210,229	169,118,126	666,585,355	194,149,111	443	125	2.10845531728e-07	0.303,0.334,0.339	0.492,0.526,0.474	-0.172
ENSMUSG00000026927	Sdccag3	chr2	-	26385497	26386063	26384681	26384821	26386903	26387311	205,219,188	0,0,0	331,256,206	12,9,8	691	125	2.13304493409e-07	1.0,1.0,1.0	0.833,0.837,0.823	0.169
ENSMUSG00000023886	Smoc2	chr17	+	14368907	14369094	14325534	14325706	14397520	14397623	0,2,0	2,1,2	9,5,6	0,0,0	312	125	2.29243342466e-07	0.0,0.445,0.0	1.0,1.0,1.0	-0.852
ENSMUSG00000032497	Lrrfip2	chr9	+	111193046	111193118	111190167	111190284	111199664	111199835	277,215,257	118,87,123	329,293,254	65,51,50	197	125	2.31387918331e-07	0.598,0.611,0.57	0.763,0.785,0.763	-0.177
ENSMUSG00000030846	Tial1	chr7	-	128446730	128446798	128446194	128446270	128448120	128448208	71,86,76	253,248,265	248,187,174	378,340,207	193	125	3.09135406955e-07	0.154,0.183,0.157	0.298,0.263,0.353	-0.14
ENSMUSG00000003352	Cacnb3	chr15	+	98640958	98640978	98640685	98640750	98641176	98641257	240,211,218	87,61,94	269,177,139	223,140,107	145	125	3.14071330312e-07	0.704,0.749,0.667	0.51,0.522,0.528	0.187
ENSMUSG00000024534	Sncaip	chr18	+	52908609	52908680	52906417	52907477	52915306	52915930	102,72,75	92,107,109	117,102,78	309,311,350	196	125	3.6339120059e-07	0.414,0.3,0.305	0.195,0.173,0.124	0.176
ENSMUSG00000022711	Pmm2	chr16	+	8645368	8645445	8642737	8642849	8646172	8646264	289,265,369	13,10,14	383,305,286	48,36,44	202	125	4.27537118692e-07	0.932,0.943,0.942	0.832,0.84,0.801	0.115
ENSMUSG00000047045	Tmem164	chrX	+	142682290	142682949	142681417	142681556	142770966	142771033	33,46,40	11,9,13	64,64,23	2,1,0	784	125	5.09489980486e-07	0.324,0.449,0.329	0.836,0.911,1.0	-0.548
ENSMUSG00000066842	Hmcn1	chr1	-	150577271	150577622	150573475	150573595	150580227	150580356	42,18,43	132,81,88	62,47,118	71,62,78	476	125	7.77130591777e-07	0.077,0.055,0.114	0.187,0.166,0.284	-0.13
ENSMUSG00000042323	Pbrm1	chr14	+	31113848	31114004	31107108	31107310	31117012	31117083	468,400,466	193,177,147	272,187,97	201,153,88	281	125	8.26548595523e-07	0.519,0.501,0.585	0.376,0.352,0.329	0.183
ENSMUSG00000087174	5530601H04Rik	chrX	-	105043129	105043304	105038816	105039812	105044001	105044111	94,60,101	91,67,85	84,99,57	194,210,140	300	125	1.07489331979e-06	0.301,0.272,0.331	0.153,0.164,0.145	0.147
ENSMUSG00000025871	4833439L19Rik	chr13	-	54564514	54564621	54556526	54556651	54565181	54565435	380,312,327	61,58,69	351,273,218	117,128,103	232	125	1.19438769716e-06	0.77,0.743,0.719	0.618,0.535,0.533	0.182
ENSMUSG00000090063	Dlx6os1	chr6	-	6869308	6869787	6820542	6824567	6871488	6871592	234,196,275	16,14,20	131,123,56	1,1,0	604	125	1.26982673043e-06	0.752,0.743,0.74	0.964,0.962,1.0	-0.23
ENSMUSG00000087174	5530601H04Rik	chrX	-	105043124	105043304	105038807	105039812	105044001	105044111	56,28,58	91,67,85	49,45,22	194,210,140	305	125	1.26982673043e-06	0.201,0.146,0.219	0.094,0.081,0.061	0.11
ENSMUSG00000107476	Zfp862-ps	chr6	+	48514151	48514326	48511814	48512512	48525023	48525122	55,31,53	2,3,6	53,38,12	25,23,17	300	125	1.4939661109e-06	0.92,0.812,0.786	0.469,0.408,0.227	0.471
ENSMUSG00000032076	Cadm1	chr9	+	47829376	47829409	47818733	47818817	47848166	47848298	129,107,100	144,142,136	36,34,21	123,112,58	158	125	1.4939661109e-06	0.415,0.373,0.368	0.188,0.194,0.223	0.184
ENSMUSG00000029687	Ezh2	chr6	-	47541844	47541970	47540676	47540855	47542365	47542406	2200,1867,2369	422,412,408	2021,1777,1297	214,196,142	251	125	1.6066120379e-06	0.722,0.693,0.743	0.825,0.819,0.82	-0.102
ENSMUSG00000052337	Immt	chr6	+	71866725	71866740	71863140	71863270	71868579	71868803	1081,925,1054	247,195,259	972,853,707	424,434,237	140	125	1.89662314742e-06	0.796,0.809,0.784	0.672,0.637,0.727	0.118
ENSMUSG00000004947	Dtx2	chr5	+	136026469	136026607	136021754	136021858	136028498	136028572	122,109,137	92,74,82	234,214,213	80,47,59	263	125	1.99294560111e-06	0.387,0.412,0.443	0.582,0.684,0.632	-0.219
ENSMUSG00000022663	Atg3	chr16	+	45166979	45167029	45162405	45162447	45169865	45169936	360,330,355	34,26,26	473,423,319	83,87,70	175	125	2.08177669449e-06	0.883,0.901,0.907	0.803,0.776,0.765	0.116
ENSMUSG00000025871	4833439L19Rik	chr13	-	54559197	54559324	54556193	54556651	54565181	54565291	320,298,250	61,58,69	261,251,136	117,128,103	252	125	2.14987755006e-06	0.722,0.718,0.643	0.525,0.493,0.396	0.223
ENSMUSG00000071337	Tia1	chr6	+	86423605	86423671	86419928	86420411	86424344	86424423	121,104,107	530,423,442	237,107,101	373,295,149	191	125	2.98374635085e-06	0.13,0.139,0.137	0.294,0.192,0.307	-0.129
ENSMUSG00000034518	Hmgxb4	chr8	+	74999998	75000113	74999812	74999891	75000649	75001584	333,334,364	187,132,159	376,337,198	350,311,165	240	125	3.0999041121e-06	0.481,0.569,0.544	0.359,0.361,0.385	0.163
ENSMUSG00000030609	Aen	chr7	+	78902343	78902830	78895933	78896014	78905842	78906043	272,199,190	74,60,50	202,182,98	131,94,71	612	125	3.53304269875e-06	0.429,0.404,0.437	0.24,0.283,0.22	0.176
ENSMUSG00000003534	Ddr1	chr17	-	35703923	35704139	35693787	35693917	35704530	35704599	43,33,22	3,2,2	17,16,2	16,9,4	341	125	4.29165116991e-06	0.84,0.858,0.801	0.28,0.395,0.155	0.556
ENSMUSG00000054400	Cklf	chr8	+	104261473	104261569	104257284	104257443	104262167	104262281	63,50,77	6,1,4	46,32,24	14,17,9	221	125	5.72369839391e-06	0.856,0.966,0.916	0.65,0.516,0.601	0.324
ENSMUSG00000078427	Sarnp	chr10	+	128853182	128853251	128851156	128851182	128872420	128872510	110,112,79	33,24,24	66,60,58	54,58,36	194	125	5.75938788254e-06	0.682,0.75,0.68	0.441,0.4,0.509	0.254
ENSMUSG00000025968	Ndufs1	chr1	-	63172153	63172257	63170848	63170914	63176427	63176524	214,172,214	147,90,124	144,127,56	185,155,68	229	125	6.30339656294e-06	0.443,0.511,0.485	0.298,0.309,0.31	0.174
ENSMUSG00000026150	Mff	chr1	+	82741817	82741976	82735469	82735507	82750519	82750604	244,221,230	480,430,546	290,228,144	303,259,179	284	125	6.39848342319e-06	0.183,0.184,0.156	0.296,0.279,0.261	-0.104
ENSMUSG00000058174	Gm5148	chr3	-	37716121	37716232	37714189	37715135	37724202	37724410	2,2,6	0,0,0	6,12,4	1,5,5	236	125	6.61214633004e-06	1.0,1.0,1.0	0.761,0.56,0.298	0.46
ENSMUSG00000042323	Pbrm1	chr14	+	31113848	31114004	31110414	31110579	31117012	31117083	440,367,434	45,42,28	245,181,78	67,35,25	281	125	7.00827198121e-06	0.813,0.795,0.873	0.619,0.697,0.581	0.195
ENSMUSG00000030166	Rad52	chr6	+	119913898	119913992	119913001	119913103	119914169	119914237	114,118,111	44,25,34	120,95,55	91,75,56	219	125	7.67331633082e-06	0.597,0.729,0.651	0.429,0.42,0.359	0.256
ENSMUSG00000022016	Akap11	chr14	-	78502938	78503025	78502189	78502236	78507724	78507880	264,197,232	32,25,33	222,143,120	67,51,39	212	125	8.45876639867e-06	0.829,0.823,0.806	0.661,0.623,0.645	0.176
ENSMUSG00000025871	4833439L19Rik	chr13	-	54564509	54564621	54556586	54556651	54565181	54565330	367,318,322	61,58,69	367,285,219	117,128,103	237	125	1.01376618542e-05	0.76,0.743,0.711	0.623,0.54,0.529	0.174
ENSMUSG00000031629	Cenpu	chr8	+	46569970	46570079	46568609	46568679	46572751	46572830	260,195,250	12,10,4	237,242,185	42,21,25	234	125	1.07380834709e-05	0.92,0.912,0.971	0.751,0.86,0.798	0.131
ENSMUSG00000038766	Gabpb2	chr3	-	95216213	95216268	95206462	95206602	95217588	95217709	64,80,64	34,32,35	78,76,11	105,94,17	180	125	1.1950801206e-05	0.567,0.635,0.559	0.34,0.36,0.31	0.25
ENSMUSG00000044134	Fam109a	chr5	+	121850469	121850546	121849004	121849124	121851167	121851279	577,525,596	124,88,115	775,750,512	60,84,52	202	125	1.34676076676e-05	0.742,0.787,0.762	0.889,0.847,0.859	-0.101
ENSMUSG00000032469	Dbr1	chr9	+	99578440	99578521	99576575	99576700	99579356	99579442	316,242,237	11,1,5	195,194,158	20,15,16	206	125	1.36125189266e-05	0.946,0.993,0.966	0.855,0.887,0.857	0.102
ENSMUSG00000022016	Akap11	chr14	-	78502938	78503022	78502189	78502236	78507724	78507880	192,141,160	32,25,33	162,92,89	67,51,39	209	125	1.36125189266e-05	0.782,0.771,0.744	0.591,0.519,0.577	0.203
ENSMUSG00000109061	Map2k7	chr8	+	4240687	4240735	4238864	4239033	4243303	4243445	39,53,58	198,168,189	170,131,117	302,273,169	173	125	1.45925635362e-05	0.125,0.186,0.181	0.289,0.257,0.333	-0.129
ENSMUSG00000005069	Pex5	chr6	-	124404132	124404222	124403811	124403907	124404629	124404720	50,60,65	182,154,158	112,138,107	185,155,130	215	125	1.62441850592e-05	0.138,0.185,0.193	0.26,0.341,0.324	-0.136
ENSMUSG00000058979	Cecr5	chr6	-	120517049	120517080	120514397	120514572	120518443	120518537	101,75,80	36,27,22	60,51,39	56,43,39	156	125	1.63149453743e-05	0.692,0.69,0.744	0.462,0.487,0.445	0.244
ENSMUSG00000066839	Ecsit	chr9	-	22078147	22078265	22076227	22076645	22084022	22084208	314,327,303	17,9,3	252,257,213	28,30,17	243	125	1.66804376562e-05	0.905,0.949,0.981	0.822,0.815,0.866	0.111
ENSMUSG00000068036	Mllt4	chr17	+	13848354	13848375	13846433	13846639	13849107	13849253	19,11,8	104,80,108	34,31,8	80,58,21	146	125	1.69446388057e-05	0.135,0.105,0.06	0.267,0.314,0.246	-0.176
ENSMUSG00000026879	Gsn	chr2	+	35266819	35266903	35256379	35256473	35283904	35284109	219,168,194	15,8,15	767,663,399	124,120,68	209	125	1.78827920544e-05	0.897,0.926,0.886	0.787,0.768,0.778	0.125
ENSMUSG00000031997	Trpc6	chr9	+	8649297	8649531	8643505	8643722	8652935	8653200	16,7,11	0,0,0	12,10,8	2,4,2	359	125	1.84611503627e-05	1.0,1.0,1.0	0.676,0.465,0.582	0.426
ENSMUSG00000021611	Tert	chr13	+	73634151	73634347	73627350	73628674	73642364	73642436	53,57,33	0,0,0	33,34,17	2,6,4	321	125	2.0301184366e-05	1.0,1.0,1.0	0.865,0.688,0.623	0.275
ENSMUSG00000032409	Atr	chr9	+	95922747	95922907	95921652	95921832	95927168	95927348	203,189,188	11,2,3	126,94,109	13,11,20	285	125	2.0301184366e-05	0.89,0.976,0.965	0.81,0.789,0.705	0.176
ENSMUSG00000035969	Rusc2	chr4	+	43414627	43416718	43406434	43406680	43421604	43422249	107,94,86	0,0,0	165,156,97	8,2,2	2216	125	2.08715850302e-05	1.0,1.0,1.0	0.538,0.815,0.732	0.305
ENSMUSG00000037860	Aim2	chr1	+	173393962	173394033	173350878	173350973	173427758	173427898	10,4,4	17,7,6	0,0,0	14,6,3	196	125	2.10513605151e-05	0.273,0.267,0.298	0.0,0.0,0.0	0.279
ENSMUSG00000028402	Mpdz	chr4	-	81358625	81358742	81356329	81356497	81360003	81360213	201,198,163	172,178,143	250,245,90	105,107,44	242	125	2.14429111092e-05	0.376,0.365,0.371	0.552,0.542,0.514	-0.165
ENSMUSG00000026150	Mff	chr1	+	82747082	82747142	82735418	82735507	82750519	82750604	562,450,477	480,430,546	492,484,326	303,259,179	185	125	2.32089576628e-05	0.442,0.414,0.371	0.523,0.558,0.552	-0.135
ENSMUSG00000015968	Cacna1d	chr14	-	30089821	30089905	30082410	30082539	30095317	30095428	30,14,22	0,0,0	46,39,23	9,6,4	209	125	2.66282460057e-05	1.0,1.0,1.0	0.754,0.795,0.775	0.225
ENSMUSG00000043987	Cep164	chr9	-	45785777	45785921	45779689	45779836	45787425	45787511	157,130,127	31,16,32	151,111,86	72,64,47	269	125	2.67617071034e-05	0.702,0.791,0.648	0.494,0.446,0.46	0.247
ENSMUSG00000037995	Igsf9	chr1	+	172484781	172484970	172484280	172484546	172489512	172489665	398,371,449	19,15,17	238,182,100	29,24,14	314	125	2.70511241948e-05	0.893,0.908,0.913	0.766,0.751,0.74	0.152
ENSMUSG00000030172	Erc1	chr6	-	119777978	119778071	119773733	119773901	119779476	119779632	47,33,30	84,60,71	107,108,36	76,93,30	218	125	3.12693089964e-05	0.243,0.24,0.195	0.447,0.4,0.408	-0.192
ENSMUSG00000028555	Ttc39a	chr4	+	109443507	109443624	109442696	109442811	109444081	109444745	75,102,81	0,0,0	64,84,64	2,8,7	242	125	3.26191910176e-05	1.0,1.0,1.0	0.943,0.844,0.825	0.129
ENSMUSG00000023951	Vegfa	chr17	-	46020990	46021122	46018832	46018879	46024064	46024094	428,358,402	78,81,99	893,820,581	336,341,229	257	125	3.41234029418e-05	0.727,0.683,0.664	0.564,0.539,0.552	0.14
ENSMUSG00000001911	Nfix	chr8	-	84723727	84723850	84721642	84721818	84726468	84726605	212,168,165	6,6,12	722,734,476	85,97,65	248	125	3.46484742887e-05	0.947,0.934,0.874	0.811,0.792,0.787	0.122
ENSMUSG00000054404	Slfn5	chr11	+	82954716	82954782	82952101	82952195	82956262	82957290	7,4,5	0,0,0	3,11,2	4,3,1	191	125	3.99304235913e-05	1.0,1.0,1.0	0.329,0.706,0.567	0.466
ENSMUSG00000073437	D330041H03Rik	chr17	-	24413504	24413928	24411924	24412083	24414311	24414429	4,3,8	4,1,1	12,5,5	0,0,0	549	125	5.78464831239e-05	0.185,0.406,0.646	1.0,1.0,1.0	-0.588
ENSMUSG00000019960	Dusp6	chr10	+	99264543	99264981	99263230	99264091	99265991	99267488	851,876,942	14,10,10	514,509,419	34,15,14	563	125	5.78464831239e-05	0.931,0.951,0.954	0.77,0.883,0.869	0.105
ENSMUSG00000026014	Raph1	chr1	-	60518979	60519060	60510416	60510491	60525591	60526100	4,12,8	5,3,7	0,0,1	5,2,6	206	125	5.78464831239e-05	0.327,0.708,0.41	0.0,0.0,0.092	0.451
ENSMUSG00000024969	Mark2	chr19	-	7281797	7281959	7280997	7281255	7282725	7282823	413,339,420	42,38,34	569,479,440	98,106,93	287	125	6.17304735995e-05	0.811,0.795,0.843	0.717,0.663,0.673	0.132
ENSMUSG00000001052	Sec24b	chr3	-	130020537	130020642	130011791	130011872	130033830	130033974	266,213,294	108,91,98	258,230,101	199,179,61	230	125	6.41425308134e-05	0.572,0.56,0.62	0.413,0.411,0.474	0.151
ENSMUSG00000039108	Lsm14b	chr2	+	180031360	180031528	180026397	180026798	180032060	180032222	4,7,2	0,0,0	12,11,5	3,2,3	293	125	6.91158187218e-05	1.0,1.0,1.0	0.631,0.701,0.416	0.417
ENSMUSG00000031060	Rbm10	chrX	+	20641182	20641256	20639432	20639502	20642743	20642830	492,504,499	37,28,40	360,375,181	50,66,29	199	125	6.91158187218e-05	0.893,0.919,0.887	0.819,0.781,0.797	0.101
ENSMUSG00000058402	Zfp420	chr7	+	29872891	29872933	29860040	29860093	29874178	29876827	6,17,10	0,0,0	9,10,6	1,5,4	167	125	7.01114015918e-05	1.0,1.0,1.0	0.871,0.6,0.529	0.333
ENSMUSG00000026987	Baz2b	chr2	-	59933411	59933438	59932104	59932170	59933670	59933715	29,24,21	58,36,46	56,39,37	27,28,10	152	125	7.01206661356e-05	0.291,0.354,0.273	0.63,0.534,0.753	-0.333
ENSMUSG00000020527	Myo19	chr11	+	84895267	84895364	84894549	84894652	84897120	84897211	58,45,65	4,11,7	65,67,44	2,0,0	222	125	7.01206661356e-05	0.891,0.697,0.839	0.948,1.0,1.0	-0.174
ENSMUSG00000014504	Srp19	chr18	+	34331749	34334364	34331144	34331259	34334456	34334568	977,903,997	28,20,13	1205,952,989	65,52,65	2740	125	7.10834105566e-05	0.614,0.673,0.778	0.458,0.455,0.41	0.247
ENSMUSG00000091625	Lsm5	chr6	-	56703005	56703033	56702095	56702168	56704622	56704710	61,51,54	58,54,67	23,17,24	72,57,55	153	125	8.37063006253e-05	0.462,0.436,0.397	0.207,0.196,0.263	0.21
ENSMUSG00000022330	Osr2	chr15	+	35300188	35300955	35296097	35296467	35301911	35302011	912,730,796	18,11,17	1674,1318,1217	63,56,77	892	125	9.35381049117e-05	0.877,0.903,0.868	0.788,0.767,0.689	0.135
ENSMUSG00000035064	Eef2k	chr7	+	120889688	120889751	120885809	120885937	120895183	120895308	10,5,14	0,1,0	4,10,5	3,5,4	188	125	9.53831014145e-05	1.0,0.769,1.0	0.47,0.571,0.454	0.425
ENSMUSG00000039108	Lsm14b	chr2	+	180028957	180029074	180026397	180026798	180032060	180032222	9,5,11	0,0,0	12,8,6	3,2,3	242	125	9.98404895083e-05	1.0,1.0,1.0	0.674,0.674,0.508	0.381
ENSMUSG00000021156	Zmynd11	chr13	-	9710145	9710307	9698627	9698705	9720772	9720928	893,845,864	195,143,183	1072,798,434	305,308,157	287	125	0.000100100677722	0.666,0.72,0.673	0.605,0.53,0.546	0.126
ENSMUSG00000031644	Nek1	chr8	+	61071750	61071834	61054519	61054622	61072275	61072359	49,32,15	72,83,75	96,87,53	66,78,53	209	125	0.000101891805846	0.289,0.187,0.107	0.465,0.4,0.374	-0.219
ENSMUSG00000038774	Ascc3	chr10	+	50607919	50608070	50604750	50604882	50617711	50618271	90,67,78	0,2,0	153,141,35	13,9,4	276	125	0.000109435645038	1.0,0.938,1.0	0.842,0.876,0.799	0.14
ENSMUSG00000037514	Pank2	chr2	+	131280156	131280410	131273910	131274263	131293398	131293524	212,136,135	49,59,60	109,74,38	86,76,51	379	125	0.000109435645038	0.588,0.432,0.426	0.295,0.243,0.197	0.237
ENSMUSG00000071553	Cpa2	chr6	+	30551965	30552056	30550744	30550855	30554163	30554363	71,69,105	0,0,0	58,55,63	7,1,7	216	125	0.000110247441687	1.0,1.0,1.0	0.827,0.97,0.839	0.121
ENSMUSG00000027287	Snap23	chr2	+	120585555	120585604	120584268	120584365	120594800	120594956	4,1,8	0,0,0	7,16,5	7,11,0	174	125	0.000119130281288	1.0,1.0,1.0	0.418,0.511,1.0	0.357
ENSMUSG00000022199	Slc22a17	chr14	-	54908822	54908988	54908501	54908647	54909670	54909825	383,313,340	61,59,48	470,342,321	124,116,111	291	125	0.000120047414989	0.73,0.695,0.753	0.62,0.559,0.554	0.148
ENSMUSG00000021262	Evl	chr12	+	108683347	108683410	108683194	108683261	108686049	108686116	1909,1522,1983	927,895,838	2035,1913,1584	1602,1300,1380	188	125	0.00012027016649	0.578,0.531,0.611	0.458,0.495,0.433	0.111
ENSMUSG00000029836	Cbx3	chr6	+	51478437	51478600	51475230	51475373	51481723	51481818	53,48,31	20,9,16	22,17,24	39,26,30	288	125	0.000120324742381	0.535,0.698,0.457	0.197,0.221,0.258	0.338
ENSMUSG00000078700	D030028A08Rik	chr11	+	96959339	96959451	96958852	96959024	96959553	96960062	12,1,10	5,1,2	20,6,1	0,0,0	237	125	0.000123439245098	0.559,0.345,0.725	1.0,1.0,1.0	-0.457
ENSMUSG00000014504	Srp19	chr18	+	34331749	34331825	34331144	34331259	34334456	34334568	307,253,317	28,20,13	388,327,421	65,52,65	201	125	0.000123482133377	0.872,0.887,0.938	0.788,0.796,0.801	0.104
ENSMUSG00000021901	Bap1	chr14	+	31253455	31253640	31251899	31251954	31254032	31254094	9,5,9	0,0,0	11,5,4	4,1,2	310	125	0.000123974071534	1.0,1.0,1.0	0.526,0.668,0.446	0.453
ENSMUSG00000026743	Mllt10	chr2	+	18065034	18065194	18055236	18055371	18071124	18071204	117,88,108	21,23,24	120,95,50	8,5,2	285	125	0.000124348269113	0.71,0.627,0.664	0.868,0.893,0.916	-0.225
ENSMUSG00000026566	Mpzl1	chr1	-	165601749	165601855	165593367	165593677	165604609	165604742	1040,873,893	386,312,341	1665,1641,1230	437,371,246	231	125	0.000158388333253	0.593,0.602,0.586	0.673,0.705,0.73	-0.109
ENSMUSG00000039842	Mcph1	chr8	+	18627117	18627240	18622606	18622694	18631515	18632643	7,10,12	1,3,4	2,3,1	0,0,0	248	125	0.000163895774843	0.779,0.627,0.602	1.0,1.0,1.0	-0.331
ENSMUSG00000031754	Nudt21	chr8	-	94022774	94022889	94019447	94019704	94028834	94028924	6,8,12	6,3,3	12,15,6	0,1,0	240	125	0.000178968342691	0.342,0.581,0.676	1.0,0.887,1.0	-0.429
ENSMUSG00000020527	Myo19	chr11	+	84895477	84895554	84894549	84894652	84897120	84897211	42,33,45	4,11,7	46,31,30	2,0,0	202	125	0.000183153628748	0.867,0.65,0.799	0.934,1.0,1.0	-0.206
ENSMUSG00000037134	Prmt9	chr8	+	77562448	77562516	77560806	77560974	77563975	77564082	121,87,89	10,14,8	97,83,61	25,31,29	193	125	0.00021767643682	0.887,0.801,0.878	0.715,0.634,0.577	0.213
ENSMUSG00000063160	Numbl	chr7	+	27261007	27261107	27258782	27258961	27262167	27262252	8,11,11	81,64,67	49,36,36	74,70,134	225	125	0.000219090246152	0.052,0.087,0.084	0.269,0.222,0.13	-0.133
ENSMUSG00000055436	Srsf11	chr3	-	158024122	158024231	158023242	158023359	158026724	158026858	82,63,55	55,31,69	190,138,90	32,43,19	234	125	0.000226012072398	0.443,0.521,0.299	0.76,0.632,0.717	-0.282
ENSMUSG00000109783	RP23-389N20.2	chr16	+	23554697	23554933	23534579	23534799	23559771	23560081	10,2,4	0,0,0	7,11,9	2,2,3	361	125	0.000258484030108	1.0,1.0,1.0	0.548,0.656,0.51	0.429
ENSMUSG00000031229	Atrx	chrX	-	105884306	105884420	105879908	105880015	105887714	105887839	233,229,179	36,37,28	518,396,128	32,32,3	239	125	0.00026072975858	0.772,0.764,0.77	0.894,0.866,0.957	-0.137
ENSMUSG00000028069	Gpatch4	chr3	+	88043466	88043601	88043123	88043179	88051672	88051746	12,1,6	3,1,3	7,13,4	0,0,0	260	125	0.000273238271002	0.658,0.325,0.49	1.0,1.0,1.0	-0.509
ENSMUSG00000037134	Prmt9	chr8	+	77562413	77562516	77560806	77560974	77563975	77564082	286,227,260	10,14,8	271,278,179	25,31,29	228	125	0.000285577920659	0.94,0.899,0.947	0.856,0.831,0.772	0.109
ENSMUSG00000027624	Epb41l1	chr2	+	156524880	156525288	156514027	156514210	156526888	156526993	453,381,387	43,44,51	738,689,488	38,28,34	533	125	0.000286211794958	0.712,0.67,0.64	0.82,0.852,0.771	-0.14
ENSMUSG00000032580	Rbm5	chr9	-	107759775	107759849	107756908	107756992	107760321	107760391	534,453,477	91,73,78	653,577,309	155,197,114	199	125	0.000286211794958	0.787,0.796,0.793	0.726,0.648,0.63	0.124
ENSMUSG00000041890	Git2	chr5	-	114737347	114737437	114733860	114733943	114739032	114739281	237,182,242	93,71,82	411,375,323	74,91,52	215	125	0.000291163849877	0.597,0.598,0.632	0.764,0.706,0.783	-0.142
ENSMUSG00000002326	Gmpr2	chr14	+	55677205	55677248	55675558	55675732	55677870	55678030	90,88,56	4,5,0	78,68,67	19,22,5	168	125	0.00029146946109	0.944,0.929,1.0	0.753,0.697,0.909	0.171
ENSMUSG00000038708	Golga4	chr9	+	118579541	118579606	118577141	118577228	118581848	118582519	74,57,76	194,112,126	43,20,40	147,147,165	190	125	0.000291523491428	0.201,0.251,0.284	0.161,0.082,0.138	0.118
ENSMUSG00000007411	Mark3	chr12	+	111615395	111615444	111604510	111604564	111623244	111623315	222,219,184	60,38,74	416,397,161	69,27,9	174	125	0.000295011418944	0.727,0.805,0.641	0.812,0.914,0.928	-0.16
ENSMUSG00000021711	Trappc13	chr13	-	104152164	104152182	104150049	104150183	104154295	104154340	99,81,59	276,237,233	160,150,126	308,265,163	143	125	0.000301576431651	0.239,0.23,0.181	0.312,0.331,0.403	-0.132
ENSMUSG00000003680	Taf6l	chr19	-	8773289	8773424	8773027	8773106	8774334	8774467	223,194,230	14,6,12	204,206,221	26,27,34	260	125	0.000323090061302	0.884,0.94,0.902	0.79,0.786,0.758	0.131
ENSMUSG00000097336	Fendrr	chr8	-	121066664	121066846	121065593	121065779	121073522	121074070	16,11,10	0,0,0	17,17,21	2,5,2	307	125	0.000323090061302	1.0,1.0,1.0	0.776,0.581,0.81	0.278
ENSMUSG00000027939	Nup210l	chr3	+	90169293	90169382	90167733	90167926	90169989	90170094	20,5,6	3,3,2	14,17,9	0,0,0	214	125	0.000328754719005	0.796,0.493,0.637	1.0,1.0,1.0	-0.358
ENSMUSG00000002393	Nr2f6	chr8	-	71378388	71378527	71375751	71376273	71380990	71381090	227,199,251	23,15,16	174,112,168	39,25,28	264	125	0.000337770580278	0.824,0.863,0.881	0.679,0.68,0.74	0.156
ENSMUSG00000049811	Fam161a	chr11	+	23021493	23021661	23020555	23021133	23023429	23023730	8,10,13	0,0,1	15,18,15	7,2,10	293	125	0.000342662017516	1.0,1.0,0.847	0.478,0.793,0.39	0.395
ENSMUSG00000030609	Aen	chr7	+	78902229	78902830	78895926	78896014	78905842	78906043	275,205,198	74,60,50	243,219,96	131,94,71	726	125	0.000348764540736	0.39,0.37,0.405	0.242,0.286,0.189	0.149
ENSMUSG00000086370	Ftx	chrX	-	103613043	103613195	103609303	103609416	103623546	103623663	13,12,7	0,0,2	0,5,2	4,2,2	277	125	0.000391214070146	1.0,1.0,0.612	0.0,0.53,0.311	0.59
ENSMUSG00000037736	Limch1	chr5	+	66993142	66993178	66974409	66974662	66997119	66997246	193,165,132	80,54,56	713,644,386	175,118,69	161	125	0.000401031672879	0.652,0.703,0.647	0.76,0.809,0.813	-0.127
ENSMUSG00000002393	Nr2f6	chr8	-	71378388	71378556	71375818	71376273	71380990	71381177	231,205,257	23,15,16	181,117,172	39,25,28	293	125	0.000415175125752	0.811,0.854,0.873	0.664,0.666,0.724	0.161
ENSMUSG00000004626	Stxbp2	chr8	+	3632219	3632269	3631152	3631204	3633290	3633367	0,0,3	1,2,2	8,9,5	2,0,0	175	125	0.000427239503844	0.0,0.0,0.517	0.741,1.0,1.0	-0.741
ENSMUSG00000030555	Ttc23	chr7	+	67662326	67662526	67647409	67647845	67667162	67667286	333,280,315	133,127,123	359,308,215	230,245,151	325	125	0.000440581209153	0.491,0.459,0.496	0.375,0.326,0.354	0.13
ENSMUSG00000038866	Zcchc2	chr1	+	106018218	106018302	106015998	106016093	106019847	106019905	41,51,43	3,0,1	37,18,16	6,7,5	209	125	0.000478699102763	0.891,1.0,0.963	0.787,0.606,0.657	0.268
ENSMUSG00000020923	Ubtf	chr11	-	102310925	102311036	102310442	102310576	102311379	102311500	1369,1285,1495	728,641,768	1655,1517,1073	1369,1053,899	236	125	0.000487947737001	0.499,0.515,0.508	0.39,0.433,0.387	0.104
ENSMUSG00000045312	Lhfpl2	chr13	+	94174022	94174638	94120776	94120835	94191847	94195409	441,355,298	5,8,4	585,569,307	27,34,12	741	125	0.000508456395437	0.937,0.882,0.926	0.785,0.738,0.812	0.137
ENSMUSG00000026103	Gls	chr1	-	52200617	52200651	52199854	52199887	52204345	52204516	0,0,2	5,3,4	8,11,5	5,7,0	159	125	0.000535939593552	0.0,0.0,0.282	0.557,0.553,1.0	-0.609
ENSMUSG00000021906	Oxnad1	chr14	+	32095364	32095471	32091620	32091759	32096486	32100042	84,77,103	1,1,1	96,97,64	13,3,6	232	125	0.000535939593552	0.978,0.976,0.982	0.799,0.946,0.852	0.113
ENSMUSG00000029022	Miip	chr4	-	147863027	147863136	147862437	147862949	147865654	147866014	72,74,73	3,0,0	37,45,50	10,3,4	234	125	0.000546749726301	0.928,1.0,1.0	0.664,0.889,0.87	0.168
ENSMUSG00000022160	Mettl3	chr14	-	52298639	52298736	52298024	52298085	52299700	52299819	174,173,142	55,49,30	102,80,106	67,65,50	222	125	0.000567981390453	0.64,0.665,0.727	0.462,0.409,0.544	0.206
ENSMUSG00000029221	Slc30a9	chr5	+	67324676	67324733	67315725	67315845	67326852	67326952	121,115,120	46,60,67	75,82,40	113,68,48	182	125	0.000573094152262	0.644,0.568,0.552	0.313,0.453,0.364	0.211
ENSMUSG00000028538	St3gal3	chr4	-	118054649	118054697	118031839	118031882	118107548	118107693	173,109,130	73,97,76	255,199,167	69,48,38	173	125	0.000588745759843	0.631,0.448,0.553	0.728,0.75,0.761	-0.202
ENSMUSG00000070871	Ccnyl1	chr1	+	64714568	64714688	64713110	64713162	64718130	64718297	10,6,16	4,0,5	9,5,12	0,0,0	245	125	0.000596356935548	0.561,1.0,0.62	1.0,1.0,1.0	-0.273
ENSMUSG00000073437	D330041H03Rik	chr17	-	24413700	24413928	24411924	24412083	24414311	24414407	3,3,8	4,1,1	12,4,5	0,0,0	353	125	0.000606846851735	0.21,0.515,0.739	1.0,1.0,1.0	-0.512
ENSMUSG00000025272	Tro	chrX	-	150649547	150649655	150645307	150645521	150650433	150650548	143,136,136	1,3,0	124,87,48	7,4,8	233	125	0.00061720133818	0.987,0.961,1.0	0.905,0.921,0.763	0.12
ENSMUSG00000037857	Nufip2	chr11	+	77688286	77688331	77687458	77687811	77691541	77691920	6,5,5	0,0,1	7,2,3	2,2,3	170	125	0.000617618663553	1.0,1.0,0.786	0.72,0.424,0.424	0.406
ENSMUSG00000029283	Cdc7	chr5	+	106974600	106974696	106973776	106974020	106975484	106975660	315,242,318	78,85,92	496,514,280	239,251,158	221	125	0.000622594006994	0.696,0.617,0.662	0.54,0.537,0.501	0.132
ENSMUSG00000079036	Alkbh1	chr12	-	87441642	87441780	87440305	87440414	87443641	87443826	133,119,139	133,105,89	250,266,187	125,112,68	263	125	0.000636675173095	0.322,0.35,0.426	0.487,0.53,0.567	-0.162
ENSMUSG00000027111	Itga6	chr2	+	71853533	71853663	71849380	71849506	71855853	71856758	30,19,26	108,119,112	52,51,31	92,98,72	255	125	0.000712515096721	0.12,0.073,0.102	0.217,0.203,0.174	-0.1
ENSMUSG00000031788	Kifc3	chr8	-	95100646	95100673	95100213	95100452	95101408	95101517	49,46,41	50,51,53	115,97,107	58,51,56	152	125	0.000748042239436	0.446,0.426,0.389	0.62,0.61,0.611	-0.193
ENSMUSG00000028559	Osbpl9	chr4	-	109087394	109087485	109083212	109083248	109098502	109098553	11,21,6	2,3,3	13,16,3	0,0,0	216	125	0.000807522611056	0.761,0.802,0.536	1.0,1.0,1.0	-0.3
ENSMUSG00000039826	Trub2	chr2	-	29783311	29783373	29782119	29782201	29784952	29785027	330,359,364	162,148,184	240,213,114	180,183,91	187	125	0.00081832260549	0.577,0.619,0.569	0.471,0.438,0.456	0.133
ENSMUSG00000053617	Sh3pxd2a	chr19	-	47283020	47283104	47278312	47278430	47286604	47286718	376,330,292	132,115,109	506,435,144	116,73,29	209	125	0.000830230227591	0.63,0.632,0.616	0.723,0.781,0.748	-0.125
ENSMUSG00000027534	Snx16	chr3	-	10426162	10426232	10420739	10420876	10434357	10434506	75,98,89	3,2,5	122,95,73	18,14,13	195	125	0.000838545099658	0.941,0.969,0.919	0.813,0.813,0.783	0.14
ENSMUSG00000054484	Tmem62	chr2	+	120993477	120993637	120990330	120990486	120996405	120996519	14,5,6	0,0,0	8,11,15	0,6,3	285	125	0.000839414401828	1.0,1.0,1.0	1.0,0.446,0.687	0.289
ENSMUSG00000038260	Trpm4	chr7	-	45327720	45327895	45326976	45327140	45333381	45333452	21,7,9	0,0,2	16,16,13	12,4,9	300	125	0.000840519671907	1.0,1.0,0.652	0.357,0.625,0.376	0.431
ENSMUSG00000022721	Trmt2a	chr16	+	18251358	18251474	18250819	18251001	18251548	18251660	301,225,256	13,9,10	299,217,221	27,33,21	241	125	0.000844669032718	0.923,0.928,0.93	0.852,0.773,0.845	0.104
ENSMUSG00000072591	5930412G12Rik	chr5	-	128584163	128584296	128579177	128579285	128585271	128585406	154,129,154	50,30,48	190,131,168	101,82,98	258	125	0.000861901943005	0.599,0.676,0.609	0.477,0.436,0.454	0.172
ENSMUSG00000074221	Zfp568	chr7	+	29987588	29987806	29985259	29985326	29997749	29997876	8,4,7	0,3,4	1,2,1	0,0,0	343	125	0.000863211754668	1.0,0.327,0.389	1.0,1.0,1.0	-0.428
ENSMUSG00000037669	Ldah	chr12	+	8227219	8227363	8220599	8220755	8268363	8268598	284,262,277	27,23,35	283,287,152	49,70,39	269	125	0.000863211754668	0.83,0.841,0.786	0.729,0.656,0.644	0.143
ENSMUSG00000066892	Fbxl12	chr9	-	20644194	20644298	20642023	20642096	20644572	20644758	41,39,31	3,3,5	51,33,30	0,0,0	229	125	0.000897405792152	0.882,0.876,0.772	1.0,1.0,1.0	-0.157
ENSMUSG00000063894	Zkscan8	chr13	-	21522223	21522315	21513221	21520962	21525137	21525306	82,63,73	8,13,11	41,45,7	26,20,3	217	125	0.000922504978756	0.855,0.736,0.793	0.476,0.564,0.573	0.257
ENSMUSG00000031543	Ank1	chr8	+	23131437	23131554	23123831	23123978	23132096	23132634	0,0,0	35,38,28	8,1,2	21,9,5	242	125	0.000922504978756	0.0,0.0,0.0	0.164,0.054,0.171	-0.13
ENSMUSG00000027257	Pacsin3	chr2	+	91259867	91259927	91256837	91256926	91260170	91260261	61,62,64	8,3,13	146,91,57	58,38,22	185	125	0.000944731221572	0.837,0.933,0.769	0.63,0.618,0.636	0.218
ENSMUSG00000027257	Pacsin3	chr2	+	91259863	91259927	91256812	91256926	91260170	91260261	96,105,115	8,3,13	261,174,119	58,38,22	189	125	0.000944827445872	0.888,0.959,0.854	0.749,0.752,0.782	0.139
ENSMUSG00000078812	Eif5a	chr11	-	69920340	69920422	69919150	69919336	69920800	69920919	198,160,242	56,42,81	138,120,96	67,78,90	207	125	0.000967708089284	0.681,0.697,0.643	0.554,0.482,0.392	0.198
ENSMUSG00000036885	Arhgef26	chr3	+	62459609	62459714	62458372	62458440	62460203	62462221	74,57,64	1,0,0	107,74,68	7,5,5	230	125	0.000982946249307	0.976,1.0,1.0	0.893,0.889,0.881	0.104
ENSMUSG00000021115	Vrk1	chr12	+	106073618	106073678	106070524	106070615	106075006	106077410	372,287,352	443,368,400	197,206,224	396,390,419	185	125	0.000994879217529	0.362,0.345,0.373	0.252,0.263,0.265	0.1
ENSMUSG00000029165	Agbl5	chr5	+	30905017	30905155	30904702	30904815	30905630	30905761	126,76,83	50,48,57	207,146,203	59,30,45	263	125	0.000996080503121	0.545,0.429,0.409	0.625,0.698,0.682	-0.207
ENSMUSG00000001998	Ap4e1	chr2	+	127043646	127043756	127037785	127037859	127046147	127046287	52,61,60	0,0,0	56,34,10	4,4,2	235	125	0.00101488981649	1.0,1.0,1.0	0.882,0.819,0.727	0.191
ENSMUSG00000049728	Zfp668	chr7	-	127874676	127874758	127867755	127868424	127876046	127876780	18,11,27	41,41,31	6,8,6	65,60,41	207	125	0.00102082003987	0.21,0.139,0.345	0.053,0.075,0.081	0.162
ENSMUSG00000066839	Ecsit	chr9	-	22084022	22084208	22076227	22076645	22085356	22085438	54,38,36	0,0,2	53,60,45	6,8,4	311	125	0.00104987600087	1.0,1.0,0.879	0.78,0.751,0.819	0.176
ENSMUSG00000029101	Rgs12	chr5	+	35030467	35030621	35030010	35030090	35031870	35033595	472,394,427	77,64,69	498,386,501	54,35,27	279	125	0.00105990326674	0.733,0.734,0.735	0.805,0.832,0.893	-0.109
ENSMUSG00000031592	Pcm1	chr8	+	41303986	41304151	41293457	41293816	41309519	41309692	601,462,517	58,61,60	437,311,291	94,53,75	290	125	0.00105990326674	0.817,0.766,0.788	0.667,0.717,0.626	0.12
ENSMUSG00000020160	Meis1	chr11	-	18883987	18884082	18880667	18881922	18884386	18884476	267,228,209	9,5,5	75,112,118	9,13,10	220	125	0.0010747658553	0.944,0.963,0.96	0.826,0.83,0.87	0.114
ENSMUSG00000074852	Hpse2	chr19	-	43384740	43384898	43294202	43294364	43388021	43388311	30,16,18	0,0,0	156,119,76	14,8,3	283	125	0.00110991629108	1.0,1.0,1.0	0.831,0.868,0.918	0.128
ENSMUSG00000042793	Lgr6	chr1	-	135021774	135021846	135005690	135005759	135027051	135027267	2,3,2	0,0,0	38,29,19	7,7,4	197	125	0.0011508403093	1.0,1.0,1.0	0.775,0.724,0.751	0.25
ENSMUSG00000037337	Map4k1	chr7	+	29001748	29001838	29001541	29001669	29003096	29003274	40,44,51	0,1,0	26,24,24	0,10,3	215	125	0.00117731713037	1.0,0.962,1.0	1.0,0.583,0.823	0.185
ENSMUSG00000032745	Gpbp1	chr13	-	111447895	111447955	111440631	111440816	111448932	111448999	829,658,778	542,429,474	1165,1021,666	457,442,286	185	125	0.0012048683517	0.508,0.509,0.526	0.633,0.609,0.611	-0.103
ENSMUSG00000047656	Trpt1	chr19	+	6997932	6998102	6996695	6996777	6998191	6998366	100,97,104	40,42,45	112,76,104	104,70,75	295	125	0.00120716943434	0.514,0.495,0.495	0.313,0.315,0.37	0.169
ENSMUSG00000029298	Gbp9	chr5	-	105081650	105081753	105081129	105081323	105082703	105082910	19,15,12	0,0,0	13,24,4	3,1,4	228	125	0.00123091208355	1.0,1.0,1.0	0.704,0.929,0.354	0.338
ENSMUSG00000098090	2700099C18Rik	chr17	+	94755210	94755305	94750099	94750232	94756433	94756523	228,197,228	10,13,12	291,218,258	44,31,27	220	125	0.00123710795009	0.928,0.896,0.915	0.79,0.8,0.844	0.102
ENSMUSG00000036411	9530077C05Rik	chr9	+	22424112	22424807	22411576	22411749	22435094	22435400	3,8,4	0,0,0	3,2,5	1,5,0	820	125	0.0012411258972	1.0,1.0,1.0	0.314,0.057,1.0	0.543
ENSMUSG00000037605	Adgrl3	chr5	+	81511979	81512784	81465194	81465304	81560862	81560943	58,55,82	0,0,0	259,196,68	3,10,1	930	125	0.00127744180515	1.0,1.0,1.0	0.921,0.725,0.901	0.151
ENSMUSG00000036026	Tmem63b	chr17	-	45678962	45679001	45677925	45678016	45679236	45679316	115,100,113	16,15,12	246,158,131	10,9,2	164	125	0.00132509152198	0.846,0.836,0.878	0.949,0.93,0.98	-0.1
ENSMUSG00000021611	Tert	chr13	+	73641975	73642089	73627350	73628674	73642364	73642436	105,66,90	0,0,0	74,64,49	2,6,4	239	125	0.00139498311973	1.0,1.0,1.0	0.951,0.848,0.865	0.112
ENSMUSG00000101678	Gm29609	chr5	-	31145245	31145278	31144738	31144752	31145494	31145565	234,198,201	48,53,43	274,214,135	29,22,15	158	125	0.00139498311973	0.794,0.747,0.787	0.882,0.885,0.877	-0.105
ENSMUSG00000047045	Tmem164	chrX	+	142682290	142682949	142681417	142681556	142752039	142752089	148,154,148	110,100,130	191,165,73	82,62,18	784	125	0.00140195410256	0.177,0.197,0.154	0.271,0.298,0.393	-0.145
ENSMUSG00000036249	Rbm43	chr2	-	51932399	51932523	51929659	51929849	51934831	51935007	57,74,71	0,2,0	87,76,54	5,5,7	249	125	0.0014026478428	1.0,0.949,1.0	0.897,0.884,0.795	0.124
ENSMUSG00000038024	Dennd4c	chr4	+	86813392	86813537	86812324	86812453	86819861	86819981	106,56,87	0,0,1	92,111,32	3,8,3	270	125	0.00142959807633	1.0,1.0,0.976	0.934,0.865,0.832	0.115
ENSMUSG00000048796	Cyb561d1	chr3	-	108200124	108200162	108195686	108199715	108200759	108200834	11,3,8	0,0,0	4,4,3	2,2,2	163	125	0.00143738706989	1.0,1.0,1.0	0.605,0.605,0.535	0.418
ENSMUSG00000085396	Firre	chrX	-	50627206	50627309	50626436	50626509	50630890	50630995	96,54,61	24,21,23	104,92,33	79,65,32	228	125	0.00148354266657	0.687,0.585,0.593	0.419,0.437,0.361	0.216
ENSMUSG00000042133	Ppig	chr2	+	69731490	69731580	69723325	69723363	69731745	69731813	28,27,39	64,39,47	22,25,14	107,84,64	215	125	0.00148892407295	0.203,0.287,0.325	0.107,0.148,0.113	0.149
ENSMUSG00000039835	Nhsl1	chr10	+	18516028	18516160	18511549	18511742	18523790	18525959	92,72,84	39,29,21	84,71,36	60,70,33	257	125	0.00152563686175	0.534,0.547,0.661	0.405,0.33,0.347	0.22
ENSMUSG00000028438	Kif24	chr4	-	41414901	41414999	41409731	41409819	41423451	41423635	40,26,15	2,0,0	34,27,14	9,5,1	223	125	0.00152893907236	0.918,1.0,1.0	0.679,0.752,0.887	0.2
ENSMUSG00000057894	Zfp329	chr7	-	12807911	12807973	12804976	12806592	12809696	12811666	2,8,7	0,0,0	16,16,10	7,3,0	187	125	0.00154917590753	1.0,1.0,1.0	0.604,0.781,1.0	0.205
ENSMUSG00000031592	Pcm1	chr8	+	41303986	41304151	41293457	41293816	41312157	41312278	274,192,236	9,11,14	169,103,138	20,19,17	290	125	0.00156971896607	0.929,0.883,0.879	0.785,0.7,0.778	0.143
ENSMUSG00000032534	Cep63	chr9	-	102590327	102590533	102588707	102588987	102594507	102594594	4,13,8	0,0,1	14,4,12	1,2,4	331	125	0.00157637127387	1.0,1.0,0.751	0.841,0.43,0.531	0.316
ENSMUSG00000028519	Dab1	chr4	+	104680069	104680108	104679452	104679572	104688382	104688442	5,4,2	1,0,0	5,7,4	8,4,1	164	125	0.00160250795732	0.792,1.0,1.0	0.323,0.572,0.753	0.381
ENSMUSG00000003206	Ebi3	chr17	+	55953888	55954018	55952622	55952928	55954302	55954481	10,5,6	2,1,4	6,2,12	0,0,1	255	125	0.00160947140233	0.71,0.71,0.424	1.0,1.0,0.855	-0.337
ENSMUSG00000029049	Morn1	chr4	+	155142401	155142445	155128882	155128965	155145166	155145505	25,15,26	0,0,0	28,21,29	4,4,3	169	125	0.00161999660503	1.0,1.0,1.0	0.838,0.795,0.877	0.163
ENSMUSG00000027378	Nphp1	chr2	-	127756091	127756168	127747999	127748112	127761161	127761236	0,0,1	5,12,8	4,6,1	9,9,2	202	125	0.00161999660503	0.0,0.0,0.072	0.216,0.292,0.236	-0.224
ENSMUSG00000031728	Zfp821	chr8	+	109708028	109708144	109706087	109706419	109709410	109709527	348,267,295	168,133,159	318,243,224	257,212,181	241	125	0.00164329887117	0.518,0.51,0.49	0.391,0.373,0.391	0.121
ENSMUSG00000044906	4930503L19Rik	chr18	-	70458316	70458448	70452211	70453388	70463961	70464064	214,182,238	30,36,29	171,145,101	46,48,50	257	125	0.00172372028693	0.776,0.711,0.8	0.644,0.595,0.496	0.184
ENSMUSG00000057110	Cntrl	chr2	+	35160520	35160661	35160247	35160378	35161928	35162093	163,108,142	5,0,0	203,125,104	5,13,9	266	125	0.00179999400155	0.939,1.0,1.0	0.95,0.819,0.844	0.109
ENSMUSG00000051278	Zgrf1	chr3	+	127608484	127608868	127606368	127606446	127611783	127611911	108,65,70	3,3,1	51,29,32	10,4,5	509	125	0.00187688029841	0.898,0.842,0.945	0.556,0.64,0.611	0.293
ENSMUSG00000036278	Macrod1	chr19	+	7197701	7197736	7197531	7197613	7197912	7198061	102,67,79	19,17,15	80,107,96	5,7,6	160	125	0.0019138209137	0.807,0.755,0.804	0.926,0.923,0.926	-0.136
ENSMUSG00000027994	Ccdc109b	chr3	-	129926364	129926469	129918585	129918746	129933582	129933753	13,5,12	0,0,0	46,47,56	5,2,9	230	125	0.00196886565767	1.0,1.0,1.0	0.833,0.927,0.772	0.156
ENSMUSG00000028772	Zcchc17	chr4	-	130354135	130354256	130338483	130338584	130359875	130359943	361,277,365	37,20,17	418,412,303	60,66,43	246	125	0.00198215666268	0.832,0.876,0.916	0.78,0.76,0.782	0.101
ENSMUSG00000038695	Josd2	chr7	+	44470858	44471307	44470411	44470537	44471414	44471652	261,228,275	4,2,2	190,163,209	8,7,12	574	125	0.00199467285136	0.934,0.961,0.968	0.838,0.835,0.791	0.133
ENSMUSG00000048915	Efna5	chr17	-	62613315	62613396	62604183	62607463	62613836	62613902	223,187,157	46,40,22	279,309,237	98,109,87	206	125	0.0020134420142	0.746,0.739,0.812	0.633,0.632,0.623	0.136
ENSMUSG00000107283	Mpv17	chr5	-	31145239	31145278	31144699	31144752	31145494	31145590	39,26,23	48,53,43	45,46,20	29,22,15	164	125	0.00205707282582	0.382,0.272,0.29	0.542,0.614,0.504	-0.239
ENSMUSG00000028672	Hmgcl	chr4	+	135953288	135953433	135952370	135952478	135955586	135955735	4,8,2	2,2,2	19,12,15	0,1,0	270	125	0.00211527088113	0.481,0.649,0.316	1.0,0.847,1.0	-0.467
ENSMUSG00000015377	Dennd6b	chr15	-	89188458	89188521	89187331	89187454	89188610	89188690	26,26,28	2,0,0	38,15,20	6,5,3	188	125	0.00213014303344	0.896,1.0,1.0	0.808,0.666,0.816	0.202
ENSMUSG00000074643	Cpne1	chr2	-	156098229	156098372	156079338	156079464	156103348	156103429	270,215,242	23,28,31	350,336,139	21,9,8	268	125	0.00213014303344	0.846,0.782,0.785	0.886,0.946,0.89	-0.103
ENSMUSG00000078812	Eif5a	chr11	-	69920340	69920434	69919150	69919336	69920800	69920940	231,181,272	56,42,81	164,137,105	67,78,90	219	125	0.00214243883364	0.702,0.711,0.657	0.583,0.501,0.4	0.195
ENSMUSG00000030660	Pik3c2a	chr7	-	116405859	116405963	116394200	116394358	116417452	116418581	247,190,229	12,9,14	256,227,43	39,25,9	229	125	0.00221468416251	0.918,0.92,0.899	0.782,0.832,0.723	0.133
ENSMUSG00000022677	Fopnl	chr16	-	14313815	14314013	14304453	14304587	14317293	14317347	261,194,294	76,60,84	578,567,377	104,94,58	323	125	0.00228044326488	0.571,0.556,0.575	0.683,0.7,0.716	-0.132
ENSMUSG00000032582	Rbm6	chr9	-	107847267	107847337	107800732	107800773	107860348	107860459	6,6,5	61,52,44	19,11,12	58,28,21	195	125	0.00232740235919	0.059,0.069,0.068	0.174,0.201,0.268	-0.149
ENSMUSG00000023868	Pde10a	chr17	+	8930509	8930559	8929091	8929212	8941140	8941281	27,14,29	1,0,1	35,30,20	5,8,3	175	125	0.00232832052623	0.951,1.0,0.954	0.833,0.728,0.826	0.173
ENSMUSG00000044906	4930503L19Rik	chr18	-	70458316	70458448	70452211	70453388	70467330	70467456	1,0,0	10,9,21	8,3,5	22,21,3	257	125	0.00233241268891	0.046,0.0,0.0	0.15,0.065,0.448	-0.206
ENSMUSG00000058799	Nap1l1	chr10	+	111485498	111485584	111481279	111481316	111490027	111490169	137,104,139	164,131,156	174,122,166	129,89,85	211	125	0.00240096664189	0.331,0.32,0.345	0.444,0.448,0.536	-0.144
ENSMUSG00000045962	Wnk1	chr6	-	119953770	119953902	119951897	119951995	119956070	119956170	22,10,19	28,21,22	3,18,2	49,38,32	257	125	0.00243810331407	0.276,0.188,0.296	0.029,0.187,0.03	0.171
ENSMUSG00000018654	Ikzf1	chr11	+	11761218	11761353	11754006	11754174	11768880	11772112	32,13,10	6,1,1	8,12,2	0,0,0	260	125	0.00247935658586	0.719,0.862,0.828	1.0,1.0,1.0	-0.197
ENSMUSG00000003190	Bcl2l12	chr7	-	44993810	44994271	44992743	44993031	44996543	44996686	40,43,43	1,0,2	77,49,52	6,12,8	586	125	0.00251910759205	0.895,1.0,0.821	0.732,0.466,0.581	0.312
ENSMUSG00000033335	Dnm2	chr9	+	21490657	21490669	21489742	21489794	21494503	21494617	90,85,88	209,197,197	80,69,70	312,308,265	137	125	0.00251910759205	0.282,0.282,0.29	0.19,0.17,0.194	0.1
ENSMUSG00000042520	Ubap2l	chr3	-	90001817	90001868	90000139	90000253	90002278	90002476	40,51,43	101,78,122	45,35,40	50,29,36	176	125	0.00251910759205	0.22,0.317,0.2	0.39,0.462,0.441	-0.185
ENSMUSG00000037605	Adgrl3	chr5	+	81511983	81512784	81465194	81465304	81560862	81560943	103,109,142	0,0,0	355,306,107	3,10,1	926	125	0.00254648984197	1.0,1.0,1.0	0.941,0.805,0.935	0.106
ENSMUSG00000026074	Map4k4	chr1	+	40003762	40003987	40000530	40000749	40004806	40004910	1179,968,1097	285,201,217	1473,1144,616	480,383,199	350	125	0.00254648984197	0.596,0.632,0.644	0.523,0.516,0.525	0.103
ENSMUSG00000042988	Notum	chr11	-	120656559	120656751	120656331	120656432	120657492	120657595	71,92,106	6,2,8	60,48,49	0,1,0	317	125	0.00254648984197	0.824,0.948,0.839	1.0,0.95,1.0	-0.113
ENSMUSG00000024188	Luc7l	chr17	+	26253973	26254044	26252998	26253091	26255030	26255125	164,145,212	357,245,323	383,236,160	257,315,135	196	125	0.00258079302681	0.227,0.274,0.295	0.487,0.323,0.43	-0.148
ENSMUSG00000072653	Zfp783	chr6	+	47945836	47945962	47945428	47945751	47946661	47946790	36,29,33	1,0,0	59,55,44	10,2,3	251	125	0.00258337790816	0.947,1.0,1.0	0.746,0.932,0.88	0.13
ENSMUSG00000039804	Ncoa5	chr2	-	165023145	165023201	165012996	165013162	165034682	165034829	323,254,318	35,28,22	444,394,249	67,68,74	181	125	0.00258337790816	0.864,0.862,0.909	0.821,0.8,0.699	0.105
ENSMUSG00000024242	Map4k3	chr17	-	80629285	80629348	80624055	80624114	80630414	80630473	167,156,211	128,89,103	408,346,136	94,119,53	188	125	0.0026293938662	0.465,0.538,0.577	0.743,0.659,0.63	-0.151
ENSMUSG00000025272	Tro	chrX	-	150645693	150649655	150645303	150645521	150650433	150650548	484,440,461	1,3,0	371,325,388	7,4,8	4087	125	0.00269612110368	0.937,0.818,1.0	0.618,0.713,0.597	0.276
ENSMUSG00000026277	Stk25	chr1	-	93626050	93627133	93621901	93622526	93629033	93629264	12,15,11	0,0,0	27,24,5	2,4,0	1208	125	0.00272823907449	1.0,1.0,1.0	0.583,0.383,1.0	0.345
ENSMUSG00000032235	Ice2	chr9	+	69421660	69421790	69416933	69417109	69425656	69425705	240,175,176	18,22,11	168,130,126	37,30,20	255	125	0.00276212483557	0.867,0.796,0.887	0.69,0.68,0.755	0.142
ENSMUSG00000028232	Tmem68	chr4	-	3569363	3569752	3564092	3564257	3574703	3574809	63,74,77	2,1,0	79,99,60	7,7,5	514	125	0.00276866137995	0.885,0.947,1.0	0.733,0.775,0.745	0.193
ENSMUSG00000039607	Rbms3	chr9	-	116627889	116627937	116582737	116582865	116636368	116636479	25,16,10	0,0,0	47,23,8	4,4,2	173	125	0.00280592195421	1.0,1.0,1.0	0.895,0.806,0.743	0.185
ENSMUSG00000098950	Gm28036	chr2	-	156098184	156098372	156079338	156079464	156103348	156103429	266,201,229	23,28,31	325,321,138	21,9,8	313	125	0.00284609602896	0.822,0.741,0.747	0.861,0.934,0.873	-0.119
ENSMUSG00000039953	Clstn1	chr4	+	149626086	149626116	149614049	149614172	149627211	149627407	119,93,109	196,180,179	226,205,132	252,226,112	155	125	0.00284995033953	0.329,0.294,0.329	0.42,0.422,0.487	-0.126
ENSMUSG00000006599	Gtf2h1	chr7	+	46797396	46797465	46796113	46796288	46801671	46801840	71,82,85	138,89,128	81,64,32	178,221,121	194	125	0.00285470551045	0.249,0.373,0.3	0.227,0.157,0.146	0.131
ENSMUSG00000021706	Zfyve16	chr13	-	92516530	92516692	92513786	92513929	92519466	92519563	152,134,177	14,22,19	137,104,54	3,5,2	287	125	0.00285470551045	0.825,0.726,0.802	0.952,0.901,0.922	-0.141
ENSMUSG00000022803	Popdc2	chr16	+	38369483	38369592	38362244	38363147	38373818	38374236	14,20,6	0,0,2	9,4,9	6,2,3	234	125	0.00289417393747	1.0,1.0,0.616	0.445,0.517,0.616	0.346
ENSMUSG00000097040	2610316D01Rik	chr3	-	45364629	45364751	45363699	45363787	45366304	45366348	170,131,168	28,19,35	290,274,207	24,19,16	247	125	0.00291668164906	0.754,0.777,0.708	0.859,0.879,0.868	-0.122
ENSMUSG00000037337	Map4k1	chr7	+	29002347	29002403	29001606	29001669	29003096	29003279	27,26,24	0,1,0	14,12,20	0,10,3	181	125	0.00293811435258	1.0,0.947,1.0	1.0,0.453,0.822	0.224
ENSMUSG00000041351	Rap1gap	chr4	+	137723745	137723823	137721825	137721957	137724691	137724801	14,8,5	56,48,53	43,48,34	122,81,81	203	125	0.00294730931955	0.133,0.093,0.055	0.178,0.267,0.205	-0.123
ENSMUSG00000056260	Lrif1	chr3	+	106731662	106733142	106721935	106722106	106734357	106734639	68,60,62	13,18,16	33,45,31	19,31,22	1605	125	0.00297450125182	0.289,0.206,0.232	0.119,0.102,0.099	0.136
ENSMUSG00000053877	Srcap	chr7	+	127514164	127514240	127512464	127512630	127515941	127516201	69,53,54	2,0,0	47,35,12	8,2,1	201	125	0.00304390475053	0.955,1.0,1.0	0.785,0.916,0.882	0.124
ENSMUSG00000060510	Zfp266	chr9	-	20521019	20521119	20508018	20508185	20521343	20521417	432,333,407	44,27,34	418,369,108	69,61,23	225	125	0.00304913047386	0.845,0.873,0.869	0.771,0.771,0.723	0.107
ENSMUSG00000029406	Pitpnm2	chr5	-	124124797	124124959	124123938	124124087	124125298	124125463	44,33,20	76,69,57	74,74,60	83,79,42	287	125	0.00304913047386	0.201,0.172,0.133	0.28,0.29,0.384	-0.149
ENSMUSG00000072591	5930412G12Rik	chr5	-	128582714	128582987	128579127	128579285	128584163	128584296	59,56,93	44,49,58	128,126,141	46,48,51	398	125	0.00305265938469	0.296,0.264,0.335	0.466,0.452,0.465	-0.163
ENSMUSG00000074115	Saa1	chr7	-	46741255	46741394	46740496	46740842	46742431	46742523	14,15,20	2,11,5	8,4,3	1,0,0	264	125	0.00305312108527	0.768,0.392,0.654	0.791,1.0,1.0	-0.326
ENSMUSG00000028028	Alpk1	chr3	-	127677685	127677839	127673319	127673482	127679360	127681452	14,1,11	0,0,0	35,14,22	4,5,0	279	125	0.00307156248751	1.0,1.0,1.0	0.797,0.556,1.0	0.216
ENSMUSG00000024220	Zfp523	chr17	+	28201350	28201440	28201007	28201133	28202434	28202478	24,14,21	0,0,0	25,26,21	6,3,0	215	125	0.00311355701582	1.0,1.0,1.0	0.708,0.834,1.0	0.153
ENSMUSG00000017404	Rpl19	chr11	+	98029774	98029885	98029394	98029515	98030270	98030492	55,69,58	0,3,0	36,44,56	0,7,10	236	125	0.00311930713651	1.0,0.924,1.0	1.0,0.769,0.748	0.136
ENSMUSG00000061028	Clasrp	chr7	-	19594404	19594552	19591992	19592077	19603189	19603301	2,6,3	0,0,0	14,4,4	4,1,1	273	125	0.00313272593135	1.0,1.0,1.0	0.616,0.647,0.647	0.363
ENSMUSG00000003813	Rad23a	chr8	-	84838272	84838311	84838006	84838134	84838468	84838666	109,93,88	4,4,7	121,94,56	18,20,8	164	125	0.00315237182539	0.954,0.947,0.905	0.837,0.782,0.842	0.115
ENSMUSG00000038260	Trpm4	chr7	-	45327271	45327452	45326976	45327140	45333381	45333452	43,28,33	0,0,2	118,80,47	12,4,9	306	125	0.00317866202578	1.0,1.0,0.871	0.801,0.891,0.681	0.166
ENSMUSG00000024958	Gpr137	chr19	-	6939528	6939754	6939260	6939410	6940351	6940482	182,186,142	1,3,5	165,135,161	10,10,12	351	125	0.0032815562185	0.985,0.957,0.91	0.855,0.828,0.827	0.114
ENSMUSG00000018654	Ikzf1	chr11	+	11758194	11758317	11754006	11754174	11768880	11769798	7,15,15	6,1,1	6,8,2	0,0,0	248	125	0.0033258128746	0.37,0.883,0.883	1.0,1.0,1.0	-0.288
ENSMUSG00000031302	Nlgn3	chrX	+	101301784	101302431	101299209	101299296	101308756	101308906	73,35,44	0,6,2	65,49,29	0,0,0	772	125	0.00337562411443	1.0,0.486,0.781	1.0,1.0,1.0	-0.244
ENSMUSG00000008200	Fnbp4	chr2	+	90767852	90767955	90767407	90767541	90768515	90768700	218,169,202	164,153,201	382,426,250	227,185,150	228	125	0.00344357067706	0.422,0.377,0.355	0.48,0.558,0.477	-0.12
ENSMUSG00000026632	Tatdn3	chr1	-	191052859	191052972	191049281	191049359	191054855	191054911	55,45,44	4,7,7	90,48,53	1,0,3	238	125	0.00344357067706	0.878,0.771,0.768	0.979,1.0,0.903	-0.155
ENSMUSG00000024219	Anks1	chr17	+	27978426	27978489	27976560	27976717	27985065	27985362	26,24,21	77,83,62	60,70,36	103,90,30	188	125	0.00345264276918	0.183,0.161,0.184	0.279,0.341,0.444	-0.179
ENSMUSG00000051113	Fam71e1	chr7	+	44497405	44497633	44496914	44497033	44500149	44500366	5,5,13	1,2,4	8,8,5	0,1,0	353	125	0.00363088141385	0.639,0.47,0.535	1.0,0.739,1.0	-0.365
ENSMUSG00000022217	Emc9	chr14	-	55582055	55582125	55581521	55581743	55584678	55584755	2,10,1	0,0,0	6,4,9	0,8,2	195	125	0.00366020449289	1.0,1.0,1.0	1.0,0.243,0.743	0.338
ENSMUSG00000083844	Ube2d-ps	chr11	+	5769041	5769072	5765508	5765571	5769166	5769243	0,2,0	10,12,2	7,3,4	4,13,5	156	125	0.00367621504681	0.0,0.118,0.0	0.584,0.156,0.391	-0.338
ENSMUSG00000023764	Sfi1	chr11	-	3188877	3189056	3187239	3187410	3193359	3193424	16,11,17	1,0,0	26,28,14	3,7,1	304	125	0.00368463955443	0.868,1.0,1.0	0.781,0.622,0.852	0.204
ENSMUSG00000073096	Lrrc61	chr6	+	48556954	48557094	48554828	48554961	48568136	48568221	93,42,73	4,3,2	36,23,21	4,12,6	265	125	0.00377112803767	0.916,0.868,0.945	0.809,0.475,0.623	0.274
ENSMUSG00000020385	Clk4	chr11	+	51270536	51270595	51268164	51268231	51271799	51272022	47,34,50	10,9,11	66,58,39	32,40,30	184	125	0.00382164484143	0.762,0.72,0.755	0.584,0.496,0.469	0.229
ENSMUSG00000107283	Mpv17	chr5	-	31144893	31145278	31144073	31144752	31145494	31145590	38,18,22	48,53,43	39,38,16	29,22,15	510	125	0.00385498966153	0.163,0.077,0.111	0.248,0.297,0.207	-0.134
ENSMUSG00000020694	Tlk2	chr11	+	105210544	105210640	105209793	105209837	105221185	105221353	256,265,276	205,181,169	377,303,157	129,156,59	221	125	0.00387387000654	0.414,0.453,0.48	0.623,0.523,0.601	-0.133
ENSMUSG00000028898	Trnau1ap	chr4	-	132325351	132325489	132325207	132325260	132329352	132329389	71,48,47	29,28,26	87,97,81	19,18,18	263	125	0.00388917600292	0.538,0.449,0.462	0.685,0.719,0.681	-0.212
ENSMUSG00000021759	Plpp1	chr13	+	112851402	112851554	112800922	112801266	112856745	112857026	160,144,172	49,45,62	463,408,387	87,86,54	277	125	0.00388917600292	0.596,0.591,0.556	0.706,0.682,0.764	-0.136
ENSMUSG00000085022	Gm5860	chr4	+	82077433	82077499	82065430	82066040	82102456	82102808	17,6,10	4,1,2	28,9,15	0,0,0	191	125	0.00388917600292	0.736,0.797,0.766	1.0,1.0,1.0	-0.234
ENSMUSG00000059439	Bcas3	chr11	+	85354593	85354661	85353166	85353233	85354887	85354975	3,6,1	16,12,14	0,0,0	15,10,19	193	125	0.00388917600292	0.108,0.245,0.044	0.0,0.0,0.0	0.132
ENSMUSG00000026490	Cdc42bpa	chr1	+	180024644	180024802	179999361	179999453	180031504	180031588	77,71,78	83,72,47	64,50,20	124,93,39	283	125	0.00389969448908	0.291,0.303,0.423	0.186,0.192,0.185	0.151
ENSMUSG00000031754	Nudt21	chr8	-	94024541	94024617	94019404	94019704	94028834	94028924	25,14,30	6,3,3	9,15,16	0,1,0	201	125	0.00389969448908	0.722,0.744,0.861	1.0,0.903,1.0	-0.192
ENSMUSG00000041617	Ccdc74a	chr16	+	17648794	17648960	17648066	17648126	17649994	17650074	4,9,3	3,4,1	21,8,9	0,0,2	291	125	0.00395662667798	0.364,0.491,0.563	1.0,1.0,0.659	-0.414
ENSMUSG00000027200	Sema6d	chr2	+	124662203	124662371	124660282	124660344	124664020	124665309	43,40,51	7,10,10	99,80,31	5,4,1	293	125	0.00399094531394	0.724,0.631,0.685	0.894,0.895,0.93	-0.226
ENSMUSG00000052539	Magi3	chr3	-	104016601	104016692	104013258	104016068	104017500	104017639	74,71,78	21,21,23	83,72,41	43,57,31	216	125	0.00402441103477	0.671,0.662,0.662	0.528,0.422,0.434	0.204
ENSMUSG00000046862	Pramef8	chr4	+	143415348	143415413	143412425	143413091	143416619	143416952	26,20,19	0,0,1	25,18,8	9,2,0	190	125	0.00404963209267	1.0,1.0,0.926	0.646,0.856,1.0	0.141
ENSMUSG00000032175	Tyk2	chr9	-	21120502	21120703	21116132	21116241	21121391	21121758	52,38,62	0,0,0	82,58,33	4,6,0	326	125	0.004097021451	1.0,1.0,1.0	0.887,0.788,1.0	0.108
ENSMUSG00000020131	Pcsk4	chr10	-	80322080	80322209	80321282	80321951	80322723	80322848	20,21,12	1,0,2	29,16,23	4,14,11	254	125	0.00413605295611	0.908,1.0,0.747	0.781,0.36,0.507	0.336
ENSMUSG00000036908	Unc93b1	chr19	+	3941519	3941681	3936268	3936422	3941884	3942017	74,41,66	2,6,2	80,80,66	14,20,17	287	125	0.0041738872235	0.942,0.749,0.935	0.713,0.635,0.628	0.217
ENSMUSG00000041491	Cep78	chr19	-	15960942	15961109	15955773	15956403	15962371	15962449	157,168,175	2,0,2	141,61,89	4,6,5	292	125	0.00424346564847	0.971,1.0,0.974	0.938,0.813,0.884	0.103
ENSMUSG00000040451	Sgms1	chr19	-	32247993	32248036	32223508	32223590	32289540	32289631	43,50,48	10,2,7	148,124,62	4,3,1	168	125	0.00452851410423	0.762,0.949,0.836	0.965,0.969,0.979	-0.122
ENSMUSG00000060126	Tpt1	chr14	+	75847243	75847360	75846693	75846799	75848098	75848297	91,109,89	43,21,24	53,73,55	51,55,35	242	125	0.00452851410423	0.522,0.728,0.657	0.349,0.407,0.448	0.234
ENSMUSG00000029027	Dffb	chr4	-	153972607	153972678	153971580	153971660	153972779	153972968	19,11,10	66,37,48	44,19,20	57,34,30	196	125	0.00454717911389	0.155,0.159,0.117	0.33,0.263,0.298	-0.153
ENSMUSG00000001998	Ap4e1	chr2	+	127043420	127043543	127037785	127037859	127046147	127046287	51,43,43	0,0,0	71,47,16	4,4,2	248	125	0.00457606278355	1.0,1.0,1.0	0.899,0.856,0.801	0.148
ENSMUSG00000029924	Slc37a3	chr6	-	39372078	39372137	39366888	39367046	39377234	39377639	3,5,9	0,1,0	6,6,3	3,3,1	184	125	0.00466893349143	1.0,0.773,1.0	0.576,0.576,0.671	0.317
ENSMUSG00000060176	Kif27	chr13	-	58323827	58324033	58320118	58320316	58325942	58326098	12,8,18	0,1,0	14,9,6	5,2,0	331	125	0.00475688871198	1.0,0.751,1.0	0.514,0.63,1.0	0.202
ENSMUSG00000063659	Zbtb18	chr1	+	177443984	177444092	177443223	177443341	177447088	177447145	3,1,1	5,4,3	7,10,4	0,2,2	233	125	0.00477293586532	0.244,0.118,0.152	1.0,0.728,0.518	-0.577
ENSMUSG00000029130	Rnf32	chr5	+	29224116	29224284	29206695	29206804	29225042	29225522	23,27,17	3,8,1	37,21,28	0,2,0	293	125	0.00486172195223	0.766,0.59,0.879	1.0,0.818,1.0	-0.194
ENSMUSG00000027763	Mbnl1	chr3	+	60621422	60621458	60615619	60615773	60622145	60622240	65,90,77	26,30,16	119,61,36	71,47,42	161	125	0.00489759028826	0.66,0.7,0.789	0.565,0.502,0.4	0.227
ENSMUSG00000038930	Rccd1	chr7	-	80320091	80320213	80319245	80319341	80320861	80321155	59,37,41	4,3,7	105,122,108	2,2,1	247	125	0.00494106935033	0.882,0.862,0.748	0.964,0.969,0.982	-0.141
ENSMUSG00000003282	Plag1	chr4	-	3912419	3912511	3908905	3909002	3915620	3915725	15,10,19	27,36,28	34,21,10	21,15,6	217	125	0.00494869854622	0.242,0.138,0.281	0.483,0.446,0.49	-0.253
ENSMUSG00000015222	Map2	chr1	+	66431526	66431619	66425196	66425528	66433513	66433595	72,43,54	35,21,25	108,55,37	20,12,3	218	125	0.00500910744184	0.541,0.54,0.553	0.756,0.724,0.876	-0.241
ENSMUSG00000033904	Ccp110	chr7	+	118732886	118732972	118731696	118731759	118735267	118737024	108,68,117	15,12,22	103,81,77	44,34,23	211	125	0.00501730726545	0.81,0.77,0.759	0.581,0.585,0.665	0.169
ENSMUSG00000037514	Pank2	chr2	+	131280156	131280410	131273910	131274263	131287473	131287597	213,136,136	52,74,71	113,79,41	103,82,42	379	125	0.00510135046541	0.575,0.377,0.387	0.266,0.241,0.244	0.196
ENSMUSG00000090812	Samd15	chr12	+	87207908	87208069	87203037	87203136	87208699	87208858	5,2,4	6,3,5	0,0,2	4,8,10	286	125	0.00538410321892	0.267,0.226,0.259	0.0,0.0,0.08	0.224
ENSMUSG00000073437	D330041H03Rik	chr17	-	24412466	24412597	24412034	24412083	24414311	24414542	8,4,8	4,1,1	16,8,6	0,0,0	256	125	0.00541318588262	0.494,0.661,0.796	1.0,1.0,1.0	-0.35
ENSMUSG00000003680	Taf6l	chr19	-	8773504	8773692	8773027	8773106	8774334	8774467	104,67,84	14,6,12	82,86,113	26,27,34	313	125	0.00543525026897	0.748,0.817,0.737	0.557,0.56,0.57	0.205
ENSMUSG00000038766	Gabpb2	chr3	-	95208839	95208936	95206462	95206602	95217588	95217754	68,88,83	34,32,35	132,106,20	105,94,17	222	125	0.00562444163092	0.53,0.608,0.572	0.414,0.388,0.398	0.17
ENSMUSG00000055320	Tead1	chr7	+	112856052	112856064	112842039	112842102	112856797	112856932	30,34,21	84,62,86	36,23,6	30,23,8	137	125	0.00562522329713	0.246,0.333,0.182	0.523,0.477,0.406	-0.215
ENSMUSG00000027405	Nop56	chr2	+	130277031	130277314	130276596	130276653	130277475	130277624	523,501,505	22,30,18	401,295,259	30,42,23	408	125	0.00569285435369	0.879,0.837,0.896	0.804,0.683,0.775	0.117
ENSMUSG00000027574	Nkain4	chr2	-	180944076	180944214	180943029	180943227	180954570	180954699	28,43,16	1,7,2	23,34,13	0,1,0	263	125	0.00571324993602	0.93,0.745,0.792	1.0,0.942,1.0	-0.158
ENSMUSG00000097378	B230208H11Rik	chr10	-	12922365	12922458	12921608	12921717	12922573	12923090	0,0,1	15,6,10	1,2,8	6,12,6	218	125	0.00576421301052	0.0,0.0,0.054	0.087,0.087,0.433	-0.184
ENSMUSG00000021451	Sema4d	chr13	-	51734506	51734570	51725313	51725542	51763251	51763320	2,1,0	10,28,9	11,5,2	16,17,12	189	125	0.00594571315947	0.117,0.023,0.0	0.313,0.163,0.099	-0.145
ENSMUSG00000042401	Crtac1	chr19	-	42287172	42287215	42284122	42284266	42287852	42287998	9,10,6	0,0,0	44,34,33	3,5,4	168	125	0.00612679887385	1.0,1.0,1.0	0.916,0.835,0.86	0.13
ENSMUSG00000029673	Auts2	chr5	-	131470413	131470458	131466031	131466127	131472237	131472479	47,46,47	138,102,86	131,89,76	131,142,64	170	125	0.00618288422413	0.2,0.249,0.287	0.424,0.315,0.466	-0.156
ENSMUSG00000063894	Zkscan8	chr13	-	21522223	21522315	21521785	21521909	21525137	21525306	108,71,104	0,0,0	76,59,13	8,1,1	217	125	0.00621333399238	1.0,1.0,1.0	0.845,0.971,0.882	0.101
ENSMUSG00000022197	Pdzd2	chr15	-	12445522	12445665	12437103	12437259	12457797	12458299	20,10,9	0,0,1	24,10,4	4,4,0	268	125	0.00627966146033	1.0,1.0,0.808	0.737,0.538,1.0	0.178
ENSMUSG00000054405	Dnajc8	chr4	+	132544009	132544122	132541781	132541838	132546636	132546708	11,11,8	1,3,3	15,15,17	0,0,1	238	125	0.00630111368225	0.852,0.658,0.583	1.0,1.0,0.899	-0.269
ENSMUSG00000020064	Herc4	chr10	+	63285651	63285728	63283180	63283341	63287518	63287578	115,104,113	12,4,2	96,100,36	17,16,7	202	125	0.00636792409583	0.856,0.941,0.972	0.778,0.795,0.761	0.145
ENSMUSG00000046897	Zfp740	chr15	+	102205228	102205305	102204570	102204883	102207770	102207920	174,176,135	258,191,227	120,78,22	241,217,61	202	125	0.00653443360301	0.294,0.363,0.269	0.236,0.182,0.182	0.109
ENSMUSG00000027699	Ect2	chr3	-	27148794	27148887	27146836	27147019	27148992	27149069	233,224,181	141,117,137	251,197,137	88,80,32	218	125	0.00660107304844	0.487,0.523,0.431	0.621,0.585,0.711	-0.159
ENSMUSG00000015165	Hnrnpl	chr7	+	28810671	28811168	28808540	28808859	28813278	28813397	659,406,590	92,62,99	415,306,772	219,188,147	622	125	0.0066306749239	0.59,0.568,0.545	0.276,0.246,0.513	0.223
ENSMUSG00000055862	Izumo4	chr10	+	80704698	80704713	80704417	80704435	80705063	80705382	13,2,5	0,0,0	6,7,10	2,3,2	140	125	0.0066306749239	1.0,1.0,1.0	0.728,0.676,0.817	0.26
ENSMUSG00000033149	Phldb2	chr16	-	45774162	45774345	45772134	45772275	45777712	45777802	47,54,48	7,9,5	35,43,20	18,19,7	308	125	0.00664099135434	0.732,0.709,0.796	0.441,0.479,0.537	0.26
ENSMUSG00000059897	Zfp930	chr8	+	69226671	69226729	69226342	69226469	69227842	69228980	64,63,96	19,22,16	32,51,22	26,27,21	183	125	0.00680219248097	0.697,0.662,0.804	0.457,0.563,0.417	0.242
ENSMUSG00000045302	Preb	chr5	-	30957887	30958061	30954997	30955737	30958470	30958664	29,29,32	7,3,9	46,70,23	4,1,0	299	125	0.00709439664388	0.634,0.802,0.598	0.828,0.967,1.0	-0.254
ENSMUSG00000032456	Nmnat3	chr9	+	98399455	98399639	98354018	98354164	98403533	98403613	49,20,42	0,0,0	61,46,39	4,5,0	309	125	0.00711804849834	1.0,1.0,1.0	0.861,0.788,1.0	0.117
ENSMUSG00000032673	Prorsd1	chr11	-	29514431	29514522	29511756	29513676	29514916	29515031	55,27,48	78,55,81	53,50,48	149,150,186	216	125	0.00721216961544	0.29,0.221,0.255	0.171,0.162,0.13	0.101
ENSMUSG00000042594	Sh2b3	chr5	-	121832502	121832590	121828401	121829076	121836549	121836859	15,13,18	24,8,21	21,16,25	2,4,9	213	125	0.00747654224517	0.268,0.488,0.335	0.86,0.701,0.62	-0.363
ENSMUSG00000039257	Vstm2b	chr7	+	40900775	40900895	40900128	40900188	40902429	40902801	12,8,7	3,6,4	1,6,4	7,13,14	245	125	0.00754183543914	0.671,0.405,0.472	0.068,0.191,0.127	0.387
ENSMUSG00000069743	Zfp820	chr17	-	21840623	21840714	21823843	21823891	21845643	21845759	49,48,79	4,6,3	38,50,20	0,1,0	216	125	0.0076930101848	0.876,0.822,0.938	1.0,0.967,1.0	-0.11
ENSMUSG00000068250	Amn1	chr6	-	149184991	149185124	149170832	149171050	149188605	149188712	24,27,33	17,23,21	46,35,48	15,9,9	258	125	0.0076930101848	0.406,0.363,0.432	0.598,0.653,0.721	-0.257
ENSMUSG00000001419	Mef2d	chr3	+	88159121	88159332	88156321	88156525	88161190	88161381	13,3,12	0,0,2	8,8,0	4,3,1	336	125	0.00776427573611	1.0,1.0,0.691	0.427,0.498,0.0	0.589
ENSMUSG00000005069	Pex5	chr6	-	124404132	124404243	124403811	124403907	124404629	124404720	220,194,191	182,154,158	315,383,241	185,155,130	236	125	0.00781474127704	0.39,0.4,0.39	0.474,0.567,0.495	-0.119
ENSMUSG00000032478	Nme6	chr9	+	109841475	109841515	109839607	109839710	109842451	109842956	106,75,120	18,19,21	97,88,62	8,4,5	165	125	0.00781980705421	0.817,0.749,0.812	0.902,0.943,0.904	-0.124
ENSMUSG00000054823	Whsc1l1	chr8	+	25691014	25691161	25683151	25683322	25694688	25694845	66,58,81	40,41,40	118,73,30	34,17,9	272	125	0.00810523870671	0.431,0.394,0.482	0.615,0.664,0.605	-0.192
ENSMUSG00000037022	Mmaa	chr8	-	79281176	79281654	79274103	79274274	79294913	79294937	16,14,19	0,0,2	27,24,16	4,9,2	603	125	0.00815613585375	1.0,1.0,0.663	0.583,0.356,0.624	0.367
ENSMUSG00000048796	Cyb561d1	chr3	-	108200124	108200162	108195686	108199715	108200626	108200834	8,4,10	1,0,0	4,8,4	2,5,0	163	125	0.00815613585375	0.86,1.0,1.0	0.605,0.551,1.0	0.235
ENSMUSG00000071723	Gspt2	chrX	+	94639092	94639234	94638245	94638380	94640925	94641588	4,6,11	4,0,3	6,6,5	0,1,0	267	125	0.00815613585375	0.319,1.0,0.632	1.0,0.737,1.0	-0.262
ENSMUSG00000039748	Exo1	chr1	+	175892873	175893061	175888723	175888861	175896127	175896353	9,3,3	8,2,1	2,4,1	0,0,1	313	125	0.00816632619936	0.31,0.375,0.545	1.0,1.0,0.285	-0.352
ENSMUSG00000037940	Inpp4b	chr8	+	81736845	81736917	81715200	81715264	81741297	81741500	0,0,1	3,2,9	3,3,3	5,9,5	197	125	0.00833278208853	0.0,0.0,0.066	0.276,0.175,0.276	-0.22
ENSMUSG00000032679	Cd59a	chr2	+	104104170	104104249	104095800	104095927	104110739	104110844	88,58,66	2,0,0	81,73,32	1,7,5	204	125	0.00834717825821	0.964,1.0,1.0	0.98,0.865,0.797	0.107
ENSMUSG00000046169	Adamts6	chr13	+	104314237	104314383	104313635	104313719	104347347	104347391	49,39,27	2,7,1	108,92,22	1,0,1	271	125	0.00865469611208	0.919,0.72,0.926	0.98,1.0,0.91	-0.108
ENSMUSG00000059119	Nap1l4	chr7	-	143524160	143524280	143520383	143520440	143527165	143527311	13,13,12	3,2,5	15,15,15	0,2,0	245	125	0.00880232110167	0.689,0.768,0.55	1.0,0.793,1.0	-0.262
ENSMUSG00000000325	Arvcf	chr16	+	18405101	18405221	18404459	18404545	18405606	18407076	355,352,323	68,59,62	269,235,266	108,78,66	245	125	0.00885144408635	0.727,0.753,0.727	0.56,0.606,0.673	0.123
ENSMUSG00000027939	Nup210l	chr3	+	90210353	90210458	90207282	90207484	90211755	90211830	9,18,13	0,0,1	7,9,23	2,0,7	230	125	0.0089848382223	1.0,1.0,0.876	0.655,1.0,0.641	0.193
ENSMUSG00000063052	Lrrc40	chr3	+	158041585	158041659	158036661	158036876	158043560	158043690	141,122,130	12,4,4	60,62,53	14,7,9	199	125	0.00899165433744	0.881,0.95,0.953	0.729,0.848,0.787	0.14
ENSMUSG00000097910	5033428I22Rik	chr8	+	57338882	57338947	57332769	57333631	57339828	57340682	82,70,80	4,0,0	83,77,46	6,4,8	190	125	0.00925090864543	0.931,1.0,1.0	0.901,0.927,0.791	0.104
ENSMUSG00000034771	Tle2	chr10	+	81580483	81580667	81580256	81580331	81581644	81581755	25,27,20	4,4,2	64,44,47	0,0,3	309	125	0.00932326772459	0.717,0.732,0.802	1.0,1.0,0.864	-0.204
ENSMUSG00000021254	Gpatch2l	chr12	+	86281448	86281543	86244034	86244706	86288799	86291414	89,74,89	5,1,6	73,76,20	12,14,3	220	125	0.00952016370774	0.91,0.977,0.894	0.776,0.755,0.791	0.153
ENSMUSG00000027318	Adam33	chr2	-	131053222	131053300	131053041	131053150	131053389	131053588	2,1,3	0,0,0	16,8,8	3,0,4	203	125	0.00954203683948	1.0,1.0,1.0	0.767,1.0,0.552	0.227
ENSMUSG00000049606	Zfp644	chr5	-	106695642	106695699	106690670	106690877	106695797	106696166	11,6,6	1,0,1	10,10,4	6,4,1	182	125	0.00985460101729	0.883,1.0,0.805	0.534,0.632,0.733	0.263
ENSMUSG00000021870	Slmap	chr14	-	26459409	26459460	26442574	26442634	26459903	26459954	47,41,48	30,30,17	113,81,50	26,19,7	176	125	0.00988989617583	0.527,0.493,0.667	0.755,0.752,0.835	-0.218
ENSMUSG00000074500	Zfp558	chr9	-	18461339	18461403	18459656	18459752	18467919	18468046	36,26,23	59,36,36	63,42,28	31,35,20	189	125	0.00991292533041	0.288,0.323,0.297	0.573,0.442,0.481	-0.196
ENSMUSG00000029022	Miip	chr4	-	147863027	147863136	147862437	147862949	147865188	147865270	163,151,177	61,42,61	81,84,86	52,49,52	234	125	0.00995749819327	0.588,0.658,0.608	0.454,0.478,0.469	0.151
ENSMUSG00000020807	4933427D14Rik	chr11	-	72191277	72191344	72189547	72189758	72191418	72191634	28,14,21	49,37,48	43,35,23	36,32,25	192	125	0.0101324097707	0.271,0.198,0.222	0.437,0.416,0.375	-0.179
ENSMUSG00000026730	Pter	chr2	+	12978159	12978413	12924068	12924198	12980292	12980558	19,25,23	2,3,3	9,20,13	0,1,0	379	125	0.0103631656549	0.758,0.733,0.717	1.0,0.868,1.0	-0.22
ENSMUSG00000037234	Hook3	chr8	-	26048251	26048339	26039668	26039751	26059239	26059380	99,67,66	22,12,3	76,74,30	27,35,14	213	125	0.0105069795089	0.725,0.766,0.928	0.623,0.554,0.557	0.228
ENSMUSG00000018068	Ints2	chr11	-	86257203	86257415	86256442	86256497	86257504	86257565	70,48,70	6,4,1	54,39,25	0,1,0	337	125	0.010574611069	0.812,0.817,0.963	1.0,0.935,1.0	-0.114
ENSMUSG00000034656	Cacna1a	chr8	+	84614694	84614791	84612284	84612412	84617791	84617897	1,1,0	2,2,3	6,5,4	6,3,1	222	125	0.0106688990465	0.22,0.22,0.0	0.36,0.484,0.693	-0.366
ENSMUSG00000003282	Plag1	chr4	-	3905446	3905805	3900995	3904947	3908905	3909002	69,57,61	33,33,28	99,113,29	25,24,6	484	125	0.0106828422852	0.351,0.308,0.36	0.506,0.549,0.555	-0.197
ENSMUSG00000020385	Clk4	chr11	+	51268164	51268231	51267170	51267331	51270536	51270595	32,34,24	72,48,58	81,92,54	86,92,35	192	125	0.0106828422852	0.224,0.316,0.212	0.38,0.394,0.501	-0.174
ENSMUSG00000025006	Sorbs1	chr19	-	40376644	40377016	40373475	40373617	40382520	40382633	48,53,52	25,28,19	120,105,51	26,15,12	497	125	0.0106828422852	0.326,0.323,0.408	0.537,0.638,0.517	-0.212
ENSMUSG00000036053	Fmnl2	chr2	+	53130411	53130504	53126852	53126976	53131839	53133804	246,210,178	62,58,56	423,355,315	62,72,43	218	125	0.0107112592097	0.695,0.675,0.646	0.796,0.739,0.808	-0.109
ENSMUSG00000018583	G3bp1	chr11	+	55497912	55498041	55496143	55496245	55499458	55504838	3,1,5	5,2,6	9,4,4	2,0,1	254	125	0.0108427712024	0.228,0.197,0.291	0.689,1.0,0.663	-0.545
ENSMUSG00000059482	2610301B20Rik	chr4	+	10882406	10882472	10881800	10881868	10891621	10891778	41,59,51	0,0,0	34,35,34	1,6,2	191	125	0.0108427712024	1.0,1.0,1.0	0.957,0.792,0.918	0.111
ENSMUSG00000028078	Dclk2	chr3	-	86793218	86793299	86791994	86792111	86793816	86793913	125,112,127	16,14,27	346,225,252	110,75,65	206	125	0.0108833742688	0.826,0.829,0.741	0.656,0.645,0.702	0.131
ENSMUSG00000072653	Zfp783	chr6	+	47945428	47945751	47943207	47943377	47948893	47949019	94,53,67	4,3,2	121,113,66	1,0,0	448	125	0.0109510860125	0.868,0.831,0.903	0.971,1.0,1.0	-0.123
ENSMUSG00000024206	Rfx2	chr17	-	56799249	56799324	56787578	56787760	56803477	56803739	2,10,7	30,23,21	2,0,1	26,20,13	200	125	0.0110224482504	0.04,0.214,0.172	0.046,0.0,0.046	0.111
ENSMUSG00000073437	D330041H03Rik	chr17	-	24412466	24412574	24411924	24412083	24414311	24414513	11,4,9	4,1,1	18,10,6	0,0,0	233	125	0.0112002458186	0.596,0.682,0.828	1.0,1.0,1.0	-0.298
ENSMUSG00000032216	Nedd4	chr9	+	72677314	72677393	72662486	72662613	72686060	72686114	4,12,6	7,8,2	14,17,4	1,0,2	204	125	0.0112214074608	0.259,0.479,0.648	0.896,1.0,0.551	-0.354
ENSMUSG00000028559	Osbpl9	chr4	-	109101115	109101163	109073036	109073149	109102496	109102592	33,23,35	2,0,0	23,22,17	8,3,0	173	125	0.0113477137817	0.923,1.0,1.0	0.675,0.841,1.0	0.136
ENSMUSG00000038055	Dexi	chr16	-	10519076	10519167	10502530	10503914	10542271	10543054	7,5,4	0,0,0	6,3,11	4,1,1	216	125	0.0113612892179	1.0,1.0,1.0	0.465,0.635,0.864	0.345
ENSMUSG00000022779	Top3b	chr16	+	16875071	16875155	16870786	16871055	16877831	16878016	47,32,48	49,44,52	21,30,21	64,67,43	209	125	0.0114162573788	0.365,0.303,0.356	0.164,0.211,0.226	0.141
ENSMUSG00000046111	Cep295	chr9	-	15332991	15333300	15330753	15330910	15335049	15335305	11,12,13	2,0,4	25,26,13	0,0,0	434	125	0.0114525515367	0.613,1.0,0.483	1.0,1.0,1.0	-0.301
ENSMUSG00000044176	Spink10	chr18	+	62651747	62651779	62650849	62650923	62653416	62653532	11,5,15	3,5,8	11,22,2	1,2,0	157	125	0.0115573240609	0.745,0.443,0.599	0.898,0.898,1.0	-0.336
ENSMUSG00000038292	Ccdc155	chr7	-	45186651	45186710	45185277	45185329	45188141	45188297	9,3,4	0,1,0	10,9,11	2,2,5	184	125	0.0116592564731	1.0,0.671,1.0	0.773,0.754,0.599	0.182
ENSMUSG00000037772	Mrpl23	chr7	+	142535004	142535127	142533011	142533194	142536069	142536152	113,70,99	4,3,4	130,100,95	17,10,13	248	125	0.0116592564731	0.934,0.922,0.926	0.794,0.834,0.786	0.123
ENSMUSG00000031060	Rbm10	chrX	+	20637425	20637656	20619973	20620114	20639432	20639502	63,53,48	13,12,12	61,58,38	1,8,0	356	125	0.0117729766546	0.63,0.608,0.584	0.955,0.718,1.0	-0.284
ENSMUSG00000039069	Mtg2	chr2	+	180084063	180084312	180082085	180082233	180085379	180085902	11,14,11	0,1,1	24,16,13	2,5,7	374	125	0.0117729766546	1.0,0.824,0.786	0.8,0.517,0.383	0.303
ENSMUSG00000050565	Tor1aip2	chr1	+	156041074	156041134	156035725	156035920	156051293	156053529	200,187,211	30,14,21	166,130,50	37,27,15	185	125	0.0118287978746	0.818,0.9,0.872	0.752,0.765,0.693	0.127
ENSMUSG00000059495	Arhgef12	chr9	-	43040539	43040596	43027196	43027295	43042590	43042676	104,72,52	76,78,91	202,128,48	113,62,20	182	125	0.0118648724269	0.484,0.388,0.282	0.551,0.586,0.622	-0.202
ENSMUSG00000021816	Ppp3cb	chr14	-	20503246	20503276	20499867	20501662	20508623	20508721	283,199,245	310,205,220	191,158,108	254,273,176	155	125	0.0122135856711	0.424,0.439,0.473	0.378,0.318,0.331	0.103
ENSMUSG00000028580	Pum1	chr4	+	130718153	130718262	130701041	130701110	130727997	130728164	398,330,344	67,31,55	382,322,154	107,70,36	234	125	0.0122911710319	0.76,0.85,0.77	0.656,0.711,0.696	0.106
ENSMUSG00000033066	Gas7	chr11	+	67643280	67643366	67629609	67629690	67652858	67652912	27,27,11	1,0,0	72,32,13	2,7,2	211	125	0.0124894448278	0.941,1.0,1.0	0.955,0.73,0.794	0.154
ENSMUSG00000026792	Lrsam1	chr2	-	32956474	32956552	32955180	32955249	32957248	32957293	63,37,42	3,7,2	85,99,43	1,2,0	203	125	0.0124894448278	0.928,0.765,0.928	0.981,0.968,1.0	-0.109
ENSMUSG00000048154	Kmt2d	chr15	-	98856606	98856828	98856269	98856389	98857387	98857435	27,36,34	0,0,0	36,34,5	2,3,2	347	125	0.0129580190171	1.0,1.0,1.0	0.866,0.803,0.474	0.286
ENSMUSG00000033502	Cdc14a	chr3	-	116392821	116392914	116366626	116366706	116422566	116422649	33,35,27	0,6,5	44,45,23	1,1,0	218	125	0.012995445556	1.0,0.77,0.756	0.962,0.963,1.0	-0.133
ENSMUSG00000040785	Ttc3	chr16	+	94412059	94412123	94403313	94403368	94415948	94416009	247,204,250	114,87,87	273,235,93	163,166,64	189	125	0.013073890017	0.589,0.608,0.655	0.526,0.484,0.49	0.117
ENSMUSG00000028028	Alpk1	chr3	-	127685237	127685314	127684341	127684437	127686256	127686343	1,3,2	0,1,0	8,11,2	7,4,0	202	125	0.0130787936934	1.0,0.65,1.0	0.414,0.63,1.0	0.202
ENSMUSG00000109111	6530437J22Rik	chr7	+	44973698	44973771	44973044	44973154	44974074	44974303	4,4,5	2,0,0	6,5,6	9,2,4	198	125	0.0130947558472	0.558,1.0,1.0	0.296,0.612,0.486	0.388
ENSMUSG00000040938	Slc16a11	chr11	+	70215283	70216051	70214954	70215098	70216136	70216417	20,24,20	0,0,0	40,31,35	4,1,1	893	125	0.0131462378741	1.0,1.0,1.0	0.583,0.813,0.83	0.258
ENSMUSG00000040505	Abcg5	chr17	-	84672153	84672293	84671121	84671251	84673522	84673655	21,19,33	0,1,0	39,29,24	4,3,2	265	125	0.0132934399708	1.0,0.9,1.0	0.821,0.82,0.85	0.136
ENSMUSG00000032425	Zfp949	chr9	+	88552715	88552861	88548019	88548508	88567158	88567285	21,19,24	3,3,1	50,38,19	0,0,0	271	125	0.0132934399708	0.764,0.745,0.917	1.0,1.0,1.0	-0.191
ENSMUSG00000024293	Esco1	chr18	-	10588438	10588550	10585977	10586041	10593745	10595875	128,124,122	6,4,3	102,69,66	14,11,4	237	125	0.0132934399708	0.918,0.942,0.955	0.794,0.768,0.897	0.119
ENSMUSG00000028549	Itgb3bp	chr4	-	99802096	99802232	99789600	99789679	99814057	99814100	133,121,160	104,121,145	225,225,175	149,111,89	261	125	0.0133158829024	0.38,0.324,0.346	0.42,0.493,0.485	-0.116
ENSMUSG00000030876	Mettl9	chr7	+	121052086	121052296	121034444	121034975	121076129	121076835	34,30,35	4,3,1	47,28,40	17,6,15	335	125	0.0133158829024	0.76,0.789,0.929	0.508,0.635,0.499	0.279
ENSMUSG00000037337	Map4k1	chr7	+	29001919	29001990	29001606	29001669	29003096	29003276	10,2,11	0,1,0	8,5,10	0,10,3	196	125	0.0133526405515	1.0,0.561,1.0	1.0,0.242,0.68	0.213
ENSMUSG00000041440	Gk5	chr9	+	96133388	96133464	96119431	96119612	96137744	96137838	19,8,13	0,0,0	10,20,3	5,0,2	201	125	0.013602650158	1.0,1.0,1.0	0.554,1.0,0.483	0.321
ENSMUSG00000004561	Mettl17	chr14	+	51889146	51889217	51888741	51888836	51889527	51889635	127,122,146	29,24,36	77,79,97	43,31,39	196	125	0.0137114397797	0.736,0.764,0.721	0.533,0.619,0.613	0.152
ENSMUSG00000026643	Nmt2	chr2	+	3306982	3307032	3305396	3305439	3309466	3309611	124,114,130	8,11,14	108,156,68	24,31,14	175	125	0.013739089495	0.917,0.881,0.869	0.763,0.782,0.776	0.115
ENSMUSG00000040447	Spns2	chr11	-	72454053	72454217	72453553	72453600	72456302	72456368	43,28,36	6,1,1	27,25,20	0,0,0	289	125	0.0137944931462	0.756,0.924,0.94	1.0,1.0,1.0	-0.127
ENSMUSG00000048186	Bend7	chr2	+	4720480	4720564	4718144	4718292	4744218	4744521	2,6,3	0,0,0	10,4,2	0,4,2	209	125	0.0140667200607	1.0,1.0,1.0	1.0,0.374,0.374	0.417
ENSMUSG00000068205	Macrod2	chr2	+	140596065	140596114	140452578	140452686	140645432	140645744	3,6,8	2,4,4	2,2,1	4,12,4	174	125	0.0142527423634	0.519,0.519,0.59	0.264,0.107,0.152	0.368
ENSMUSG00000027200	Sema6d	chr2	+	124660704	124660761	124660282	124660344	124664020	124667769	13,2,5	7,10,10	23,13,8	5,4,1	182	125	0.0143036107105	0.561,0.121,0.256	0.76,0.691,0.846	-0.453
ENSMUSG00000073096	Lrrc61	chr6	+	48556954	48557094	48554810	48554893	48568136	48568221	92,54,69	11,8,9	41,26,12	13,11,10	265	125	0.014481419709	0.798,0.761,0.783	0.598,0.527,0.361	0.285
ENSMUSG00000032507	Fbxl2	chr9	-	114000497	114000592	113990808	113990877	114017988	114018050	17,17,22	0,0,0	37,27,14	6,0,2	220	125	0.0145138260215	1.0,1.0,1.0	0.778,1.0,0.799	0.141
ENSMUSG00000030279	C2cd5	chr6	-	143019327	143019429	143017882	143018073	143020323	143020374	64,35,74	27,18,14	90,81,50	9,9,7	227	125	0.0145273624284	0.566,0.517,0.744	0.846,0.832,0.797	-0.216
ENSMUSG00000020271	Fbxw11	chr11	+	32708187	32708250	32680200	32680302	32711771	32711997	87,70,88	14,7,17	64,71,18	30,21,12	188	125	0.0146378898308	0.805,0.869,0.775	0.587,0.692,0.499	0.224
ENSMUSG00000020528	Prpsap2	chr11	-	61761479	61761574	61756581	61756677	61761953	61762040	17,11,12	59,36,43	18,19,31	30,29,35	220	125	0.0147484070858	0.141,0.148,0.137	0.254,0.271,0.335	-0.145
ENSMUSG00000024426	Atat1	chr17	-	35902355	35902438	35901983	35902054	35908562	35908664	15,18,12	0,0,0	31,24,19	1,1,6	208	125	0.0147675485395	1.0,1.0,1.0	0.949,0.935,0.656	0.153
ENSMUSG00000039958	Mettl20	chr6	+	149142605	149142715	149141563	149141704	149144033	149144442	37,31,55	7,15,2	33,22,23	25,20,17	235	125	0.0148767659147	0.738,0.524,0.936	0.412,0.369,0.418	0.333
ENSMUSG00000048796	Cyb561d1	chr3	-	108200124	108200270	108195770	108199715	108200626	108201212	14,4,9	1,0,0	17,8,5	2,5,0	271	125	0.0148861834121	0.866,1.0,1.0	0.797,0.425,1.0	0.215
ENSMUSG00000063052	Lrrc40	chr3	+	158041619	158041659	158036859	158036876	158043560	158043690	67,58,47	12,4,4	20,21,29	14,7,9	165	125	0.0149642080941	0.809,0.917,0.899	0.52,0.694,0.709	0.234
ENSMUSG00000042589	Cux2	chr5	-	122043769	122043844	121924804	121924915	122049775	122049851	9,8,12	0,0,0	11,6,6	2,3,1	200	125	0.0149663208536	1.0,1.0,1.0	0.775,0.556,0.789	0.293
ENSMUSG00000031767	Nudt7	chr8	+	114136337	114136491	114133641	114133700	114147894	114148388	55,73,97	1,0,2	86,53,62	7,2,5	279	125	0.0150175678097	0.961,1.0,0.956	0.846,0.922,0.847	0.101
ENSMUSG00000039480	Nt5dc1	chr10	-	34398113	34398198	34324287	34324462	34399737	34399817	43,40,60	6,1,4	39,31,23	13,7,7	210	125	0.0151532531315	0.81,0.96,0.899	0.641,0.725,0.662	0.214
ENSMUSG00000028487	Bnc2	chr4	-	84291263	84291325	84277905	84277939	84291692	84291868	3,4,3	14,7,19	0,1,0	11,11,4	187	125	0.0151532531315	0.125,0.276,0.095	0.0,0.057,0.0	0.146
ENSMUSG00000028015	Ctso	chr3	+	81946313	81946435	81942192	81942332	81951372	81951536	38,25,23	0,8,2	47,56,42	0,2,0	247	125	0.0152052097313	1.0,0.613,0.853	1.0,0.934,1.0	-0.156
ENSMUSG00000025189	Cnnm1	chr19	+	43484844	43485008	43472376	43472424	43491420	43491604	1,2,1	0,1,0	29,29,14	16,14,2	289	125	0.0155989401021	1.0,0.464,1.0	0.439,0.473,0.752	0.267
ENSMUSG00000029097	Trmt44	chr5	-	35568760	35568832	35565360	35565544	35569870	35569978	12,8,10	2,2,2	15,16,8	0,0,0	197	125	0.0156848837298	0.792,0.717,0.76	1.0,1.0,1.0	-0.244
ENSMUSG00000066735	Vkorc1l1	chr5	+	129976988	129977192	129942173	129942365	129978518	129978628	6,12,6	3,1,2	7,5,3	0,1,0	329	125	0.015712396829	0.432,0.82,0.533	1.0,0.655,1.0	-0.29
ENSMUSG00000028487	Bnc2	chr4	-	84291259	84291325	84277905	84277939	84291692	84291868	3,4,3	14,7,19	0,1,0	11,11,4	191	125	0.0157678541093	0.123,0.272,0.094	0.0,0.056,0.0	0.144
ENSMUSG00000018740	Slc25a35	chr11	+	68971195	68971336	68970723	68970789	68971668	68971803	12,9,13	0,1,0	24,11,16	0,9,2	266	125	0.0163470130116	1.0,0.809,1.0	1.0,0.365,0.79	0.218
ENSMUSG00000026031	Cflar	chr1	+	58729055	58729161	58726305	58726732	58731151	58731287	3,12,5	8,5,7	1,2,0	8,11,1	231	125	0.0166371239635	0.169,0.565,0.279	0.063,0.09,0.0	0.287
ENSMUSG00000049411	Tmem241	chr18	-	12113394	12113472	12104098	12104180	12121380	12121468	22,16,43	0,2,0	19,16,14	4,5,0	203	125	0.0168024259067	1.0,0.831,1.0	0.745,0.663,1.0	0.141
ENSMUSG00000026730	Pter	chr2	+	12974368	12974453	12924040	12924198	12980292	12980558	31,18,18	2,3,3	27,29,31	0,1,0	210	125	0.016852079953	0.902,0.781,0.781	1.0,0.945,1.0	-0.16
ENSMUSG00000000131	Xpo6	chr7	-	126151223	126153279	126149233	126149360	126156723	126156801	384,374,363	2,2,1	379,321,179	7,3,10	2181	125	0.016852079953	0.917,0.915,0.954	0.756,0.86,0.506	0.221
ENSMUSG00000079109	Pms2	chr5	+	143925220	143926073	143923476	143923632	143928098	143929042	380,303,379	4,4,2	296,216,164	9,8,6	978	125	0.0169076229423	0.924,0.906,0.96	0.808,0.775,0.777	0.143
ENSMUSG00000086968	4933431E20Rik	chr3	-	107894588	107894656	107894050	107894228	107895642	107895763	2,2,1	9,21,17	9,7,1	17,11,2	193	125	0.0169865843663	0.126,0.058,0.037	0.255,0.292,0.245	-0.19
ENSMUSG00000029119	Man2b2	chr5	-	36818461	36818652	36817555	36817697	36820881	36821080	62,62,57	0,2,0	75,42,59	5,5,1	316	125	0.017417855284	1.0,0.925,1.0	0.856,0.769,0.959	0.114
ENSMUSG00000040785	Ttc3	chr16	+	94409683	94409729	94403313	94403368	94415948	94416009	70,47,74	114,87,87	65,50,27	163,166,64	171	125	0.0176563512043	0.31,0.283,0.383	0.226,0.18,0.236	0.111
ENSMUSG00000087174	5530601H04Rik	chrX	-	105047908	105048010	105037196	105039812	105066758	105066877	115,110,127	3,4,13	111,96,60	18,15,9	227	125	0.017700558707	0.955,0.938,0.843	0.773,0.779,0.786	0.133
ENSMUSG00000006527	Sfmbt1	chr14	+	30738538	30738630	30715166	30715241	30765962	30766101	24,8,25	3,1,3	12,15,11	0,0,0	217	125	0.0177384397045	0.822,0.822,0.828	1.0,1.0,1.0	-0.176
ENSMUSG00000017830	Dhx58	chr11	-	100701549	100701676	100701223	100701415	100702201	100702318	12,8,8	0,0,1	5,4,5	4,0,2	252	125	0.0178829816798	1.0,1.0,0.799	0.383,1.0,0.554	0.287
ENSMUSG00000064293	Cntn4	chr6	+	106124251	106124309	105924768	105924824	106181682	106181830	3,2,1	0,0,1	14,16,7	12,11,0	183	125	0.0180796854621	1.0,1.0,0.406	0.443,0.498,1.0	0.155
ENSMUSG00000034156	Bzrap1	chr11	+	87777766	87778606	87777046	87777235	87779228	87779328	0,3,1	2,2,3	16,10,8	5,3,3	965	125	0.0182816882417	0.0,0.163,0.041	0.293,0.302,0.257	-0.216
ENSMUSG00000026767	Fam188a	chr2	-	12403997	12404168	12397492	12397566	12405859	12405920	80,57,64	4,1,3	62,54,35	10,7,6	296	125	0.0184042821839	0.894,0.96,0.9	0.724,0.765,0.711	0.185
ENSMUSG00000051786	Tubgcp6	chr15	-	89109220	89109296	89108946	89109056	89110045	89110167	128,140,148	5,5,3	123,90,39	16,4,8	201	125	0.0185429479866	0.941,0.946,0.968	0.827,0.933,0.752	0.114
ENSMUSG00000058159	T2	chr17	+	8417993	8418220	8413050	8413157	8421607	8421722	8,7,7	0,1,0	14,16,16	2,2,3	352	125	0.0187938910516	1.0,0.713,1.0	0.713,0.74,0.654	0.202
ENSMUSG00000054199	Gon4l	chr3	+	88890812	88890957	88887558	88887645	88894441	88894558	6,5,11	7,4,2	6,12,2	1,0,1	270	125	0.0188900129255	0.284,0.367,0.718	0.735,1.0,0.481	-0.282
ENSMUSG00000055817	Mta3	chr17	+	83818361	83818552	83804450	83804597	83820179	83821516	1,0,0	3,1,7	4,1,5	5,9,4	316	125	0.0189082145882	0.116,0.0,0.0	0.24,0.042,0.331	-0.166
ENSMUSG00000034771	Tle2	chr10	+	81580894	81580914	81580256	81580331	81581644	81581755	13,7,9	4,4,2	11,25,18	0,0,3	145	125	0.0189245600945	0.737,0.601,0.795	1.0,1.0,0.838	-0.235
ENSMUSG00000032855	Pkd1	chr17	+	24572617	24576243	24571975	24572109	24576437	24576587	154,135,133	1,4,1	200,150,55	0,2,0	3751	125	0.019031472298	0.837,0.529,0.816	1.0,0.714,1.0	-0.177
ENSMUSG00000078546	Zfp995	chr17	-	21892580	21892822	21891469	21891838	21908048	21908196	3,6,9	3,3,2	6,6,14	2,0,0	367	125	0.0192947837066	0.254,0.405,0.605	0.505,1.0,1.0	-0.414
ENSMUSG00000040701	Ap1g2	chr14	-	55104581	55104658	55104362	55104458	55104830	55104927	39,23,43	1,3,0	54,46,18	8,7,5	202	125	0.0193727187275	0.96,0.826,1.0	0.807,0.803,0.69	0.162
ENSMUSG00000029207	Apbb2	chr5	-	66392272	66392335	66391771	66391857	66400075	66400281	66,58,60	29,26,23	251,180,115	55,46,7	188	125	0.0201720752123	0.602,0.597,0.634	0.752,0.722,0.916	-0.186
ENSMUSG00000037940	Inpp4b	chr8	+	81844455	81844506	81770807	81770924	81856691	81856771	82,58,75	9,9,6	68,52,17	1,3,0	176	125	0.0201859980918	0.866,0.821,0.899	0.98,0.925,1.0	-0.106
ENSMUSG00000035934	Pknox2	chr9	-	36987167	36987272	36968377	36968486	37083206	37083279	177,162,166	36,23,38	65,104,41	27,40,14	230	125	0.0202509669574	0.728,0.793,0.704	0.567,0.586,0.614	0.153
ENSMUSG00000041921	Metap1d	chr2	+	71500778	71500869	71453362	71453398	71506784	71506942	25,11,28	51,30,47	29,26,28	109,119,138	216	125	0.0207320984369	0.221,0.175,0.256	0.133,0.112,0.105	0.101
ENSMUSG00000040621	Gemin8	chrX	+	166178533	166178642	166170494	166170550	166178791	166178830	17,12,11	41,79,51	40,17,15	44,42,29	234	125	0.0210469314445	0.181,0.075,0.103	0.327,0.178,0.216	-0.121
ENSMUSG00000036109	Mbnl3	chrX	-	51164417	51164664	51139203	51139368	51205773	51205990	124,101,93	7,11,9	108,96,46	36,23,6	372	125	0.0210469314445	0.856,0.755,0.776	0.502,0.584,0.72	0.194
ENSMUSG00000020346	Mgat1	chr11	+	49251549	49251674	49245230	49245617	49260570	49260822	202,184,206	46,34,28	179,191,158	65,60,47	250	125	0.0210469314445	0.687,0.73,0.786	0.579,0.614,0.627	0.128
ENSMUSG00000051113	Fam71e1	chr7	+	44497502	44497633	44496914	44497033	44500149	44501133	12,16,21	1,2,4	12,22,18	0,1,0	256	125	0.0210469314445	0.854,0.796,0.719	1.0,0.915,1.0	-0.182
ENSMUSG00000022383	Ppara	chr15	+	85777520	85777767	85736793	85736878	85787107	85787268	8,7,13	0,0,0	16,18,6	2,4,0	372	125	0.0211337262759	1.0,1.0,1.0	0.729,0.602,1.0	0.223
ENSMUSG00000097451	Rian	chr12	+	109606213	109606343	109603939	109604066	109607413	109607485	306,272,207	119,75,91	285,352,240	65,84,40	255	125	0.0211640920231	0.558,0.64,0.527	0.682,0.673,0.746	-0.125
ENSMUSG00000043987	Cep164	chr9	-	45781951	45782248	45779689	45779836	45787425	45787511	50,38,44	31,16,32	67,28,46	72,64,47	422	125	0.0211714409974	0.323,0.413,0.289	0.216,0.115,0.225	0.156
ENSMUSG00000049878	Rlf	chr4	-	121188214	121188296	121170617	121170820	121214834	121215084	3,5,1	5,3,8	2,0,0	7,15,4	207	125	0.0214861213569	0.266,0.502,0.07	0.147,0.0,0.0	0.23
ENSMUSG00000028607	Cpt2	chr4	-	107906920	107908225	107903980	107904563	107912640	107912747	271,268,234	0,0,0	208,236,225	1,3,4	1430	125	0.0215962932936	1.0,1.0,1.0	0.948,0.873,0.831	0.116
ENSMUSG00000020184	Mdm2	chr10	-	117709653	117709784	117705154	117705229	117709945	117710028	101,102,91	23,16,21	97,76,47	38,30,24	256	125	0.0216832385323	0.682,0.757,0.679	0.555,0.553,0.489	0.174
ENSMUSG00000018126	Baiap2l2	chr15	-	79258803	79258847	79258194	79258652	79259651	79259774	17,14,7	0,0,2	34,19,9	4,4,6	169	125	0.02187121376	1.0,1.0,0.721	0.863,0.778,0.526	0.185
ENSMUSG00000035778	Ggta1	chr2	-	35414218	35414284	35413325	35413427	35423231	35423327	10,11,7	1,2,5	15,18,9	0,2,0	191	125	0.02187121376	0.867,0.783,0.478	1.0,0.855,1.0	-0.242
ENSMUSG00000025464	Paox	chr7	+	140131646	140131759	140129017	140129270	140132380	140132538	144,138,148	8,8,9	106,75,66	13,12,13	238	125	0.0226821248336	0.904,0.901,0.896	0.811,0.766,0.727	0.132
ENSMUSG00000033439	Trmt13	chr3	-	116590404	116590556	116590229	116590292	116592192	116592259	7,1,5	26,16,33	18,15,13	29,36,24	277	125	0.0232218448443	0.108,0.027,0.064	0.219,0.158,0.196	-0.125
ENSMUSG00000107318	Gm43278	chr5	+	134774493	134774940	134747041	134747308	134800445	134800596	1,1,3	0,0,1	18,13,12	3,3,5	572	125	0.0232218448443	1.0,1.0,0.396	0.567,0.486,0.344	0.333
ENSMUSG00000028681	Ptch2	chr4	+	117105233	117105325	117105029	117105099	117105934	117106130	69,45,72	0,0,0	72,45,29	4,1,4	217	125	0.0232787122141	1.0,1.0,1.0	0.912,0.963,0.807	0.106
ENSMUSG00000070871	Ccnyl1	chr1	+	64708377	64708478	64702345	64702380	64713110	64713162	6,1,6	2,0,4	3,13,4	0,0,1	226	125	0.0233761425238	0.624,1.0,0.453	1.0,1.0,0.689	-0.204
ENSMUSG00000056211	R3hdm1	chr1	+	128162201	128162243	128153188	128153399	128162768	128162858	1,0,1	19,13,16	5,5,0	18,11,9	167	125	0.0233765966759	0.038,0.0,0.045	0.172,0.254,0.0	-0.114
ENSMUSG00000005102	Eif2ak4	chr2	+	118400534	118400647	118388846	118388852	118410882	118410963	56,54,45	2,2,5	62,53,29	0,0,0	238	125	0.0235118240696	0.936,0.934,0.825	1.0,1.0,1.0	-0.102
ENSMUSG00000040481	Bptf	chr11	-	107095001	107095190	107082512	107082700	107095715	107095925	237,190,144	89,64,90	254,221,72	46,44,22	314	125	0.0236731354035	0.515,0.542,0.389	0.687,0.667,0.566	-0.158
ENSMUSG00000020385	Clk4	chr11	+	51270536	51270595	51268768	51268846	51271799	51272022	44,31,47	2,0,4	55,42,34	17,2,10	184	125	0.0237372427707	0.937,1.0,0.889	0.687,0.934,0.698	0.169
ENSMUSG00000079834	Tmlhe	chrX_GL456233_random	+	326113	326350	285395	285515	332449	332588	189,161,161	27,13,12	284,225,183	55,52,32	362	125	0.0239137131705	0.707,0.81,0.822	0.641,0.599,0.664	0.145
ENSMUSG00000018740	Slc25a35	chr11	+	68971183	68971336	68970723	68970789	68971668	68971782	13,12,14	0,1,0	29,21,31	0,9,2	278	125	0.024216791349	1.0,0.844,1.0	1.0,0.512,0.875	0.152
ENSMUSG00000059974	Ntm	chr9	-	29000704	29000737	28996230	28996634	29009225	29009377	6,4,3	24,22,11	10,17,12	19,15,14	158	125	0.0243854139543	0.165,0.126,0.177	0.294,0.473,0.404	-0.234
ENSMUSG00000027574	Nkain4	chr2	-	180943740	180943821	180943029	180943227	180954570	180954620	23,27,19	1,7,2	3,6,9	0,1,0	206	125	0.0246897645758	0.933,0.701,0.852	1.0,0.785,1.0	-0.1
ENSMUSG00000044037	Als2cl	chr9	+	110894295	110894392	110893986	110894160	110894565	110894723	16,15,18	0,2,2	36,15,35	14,8,8	222	125	0.0249215822911	1.0,0.809,0.835	0.591,0.514,0.711	0.276
ENSMUSG00000037818	Abhd18	chr3	+	40910502	40910603	40905871	40905956	40916685	40916764	29,39,28	0,0,0	51,34,16	1,6,1	226	125	0.0249646517833	1.0,1.0,1.0	0.966,0.758,0.898	0.126
ENSMUSG00000035683	Melk	chr4	+	44324199	44324268	44318023	44318122	44332879	44332966	133,112,131	26,18,18	56,47,41	18,20,15	194	125	0.0250669053012	0.767,0.8,0.824	0.667,0.602,0.638	0.161
ENSMUSG00000031302	Nlgn3	chrX	+	101307074	101307134	101299209	101299296	101308756	101308906	28,20,30	0,6,2	61,53,17	0,0,0	185	125	0.0265076291588	1.0,0.693,0.91	1.0,1.0,1.0	-0.132
ENSMUSG00000042359	Osbpl6	chr2	+	76555889	76555982	76555013	76555117	76560185	76560260	17,14,17	6,4,7	42,37,21	2,4,2	218	125	0.0267408794252	0.619,0.667,0.582	0.923,0.841,0.858	-0.251
ENSMUSG00000041658	Rragb	chrX	+	153148451	153148535	153143975	153144075	153150361	153150428	94,100,150	73,61,61	62,39,49	62,75,48	209	125	0.026813709252	0.435,0.495,0.595	0.374,0.237,0.379	0.178
ENSMUSG00000026811	St6galnac6	chr2	+	32608041	32608096	32607025	32607111	32609225	32609316	43,34,53	19,18,15	77,74,50	10,16,5	180	125	0.0271882981559	0.611,0.567,0.71	0.842,0.763,0.874	-0.197
ENSMUSG00000079109	Pms2	chr5	+	143925220	143925501	143923476	143923632	143928098	143928266	168,156,175	4,4,2	132,123,78	9,8,6	406	125	0.0274965998509	0.928,0.923,0.964	0.819,0.826,0.8	0.123
ENSMUSG00000043079	Synpo	chr18	-	60609910	60610001	60600205	60604490	60624170	60624236	12,19,12	7,3,3	16,10,6	17,16,8	216	125	0.0277366598147	0.498,0.786,0.698	0.353,0.266,0.303	0.353
ENSMUSG00000040782	Rfwd2	chr1	+	159244588	159244686	159239561	159239621	159249201	159249266	66,80,69	25,17,26	75,56,46	11,8,2	223	125	0.0278479035191	0.597,0.725,0.598	0.793,0.797,0.928	-0.199
ENSMUSG00000022159	Rab2b	chr14	-	52268917	52268956	52268641	52268734	52275442	52275510	23,17,15	1,2,0	23,16,11	6,2,5	164	125	0.0278479035191	0.946,0.866,1.0	0.745,0.859,0.626	0.194
ENSMUSG00000026730	Pter	chr2	+	12978159	12978617	12924100	12924198	12980292	12980558	69,60,45	2,3,3	37,45,28	0,1,0	583	125	0.0278530377298	0.881,0.811,0.763	1.0,0.906,1.0	-0.15
ENSMUSG00000038608	Dock10	chr1	-	80503918	80503994	80501187	80501826	80505324	80505463	16,21,13	23,5,7	16,6,13	37,26,31	201	125	0.0280232684597	0.302,0.723,0.536	0.212,0.126,0.207	0.339
ENSMUSG00000035696	Rnf38	chr4	-	44158902	44159052	44152359	44152553	44233542	44233789	51,32,38	1,2,0	52,39,28	6,5,2	275	125	0.0284710453471	0.959,0.879,1.0	0.798,0.78,0.864	0.132
ENSMUSG00000062991	Nrg1	chr8	-	31838260	31838328	31837669	31837728	31849309	31849439	5,4,2	19,9,11	0,0,1	5,4,5	193	125	0.0284870537895	0.146,0.224,0.105	0.0,0.0,0.115	0.12
ENSMUSG00000030145	Zfp248	chr6	-	118454676	118454911	118433304	118433431	118455415	118455419	25,21,11	2,0,0	30,19,5	3,1,5	360	125	0.0284870537895	0.813,1.0,1.0	0.776,0.868,0.258	0.304
ENSMUSG00000024050	Wiz	chr17	-	32378839	32379118	32367823	32368147	32381083	32381156	23,22,27	13,8,7	34,31,12	43,26,18	404	125	0.0287093417666	0.354,0.46,0.544	0.197,0.269,0.171	0.24
ENSMUSG00000015750	Aph1a	chr3	+	95895447	95895570	95895142	95895216	95896236	95896360	3,15,11	1,0,0	6,5,10	5,0,2	248	125	0.0287429477328	0.602,1.0,1.0	0.377,1.0,0.716	0.17
ENSMUSG00000025902	Sox17	chr1	-	4495135	4495942	4493771	4493863	4496290	4497354	5,5,5	1,1,2	18,11,13	0,2,0	932	125	0.0287429477328	0.401,0.401,0.251	1.0,0.425,1.0	-0.457
ENSMUSG00000038848	Ythdf1	chr2	-	180920311	180920336	180910686	180912207	180920683	180920949	16,7,8	0,0,0	4,2,5	2,1,2	150	125	0.029073215211	1.0,1.0,1.0	0.625,0.625,0.676	0.358
ENSMUSG00000022537	Tmem44	chr16	-	30549392	30549461	30547342	30547469	30550362	30550578	67,60,59	61,58,41	143,95,69	44,56,31	194	125	0.029136322552	0.414,0.4,0.481	0.677,0.522,0.589	-0.164
ENSMUSG00000098090	2700099C18Rik	chr17	+	94761497	94761604	94756433	94756523	94762461	94762620	151,148,155	51,32,41	229,203,137	23,23,30	232	125	0.0291597428741	0.615,0.714,0.671	0.843,0.826,0.711	-0.127
ENSMUSG00000020777	Acox1	chr11	-	116189414	116189575	116181912	116182020	116198221	116198381	11,17,11	0,1,2	22,25,9	4,11,5	286	125	0.0295199072355	1.0,0.881,0.706	0.706,0.498,0.44	0.314
ENSMUSG00000085396	Firre	chrX	-	50627206	50627250	50626436	50626509	50630890	50630995	30,28,29	24,21,23	42,48,16	79,65,32	169	125	0.0297343900218	0.48,0.497,0.483	0.282,0.353,0.27	0.185
ENSMUSG00000078861	Zfp931	chr2	-	178069554	178069615	178067694	178068400	178069822	178069949	74,68,71	22,17,17	51,95,49	10,6,3	186	125	0.0297584462884	0.693,0.729,0.737	0.774,0.914,0.917	-0.149
ENSMUSG00000030086	Chchd6	chr6	-	89567586	89567731	89419747	89419818	89595458	89595652	15,18,21	5,0,3	27,36,21	0,0,2	270	125	0.0299300253498	0.581,1.0,0.764	1.0,1.0,0.829	-0.161
ENSMUSG00000028772	Zcchc17	chr4	-	130349264	130349322	130338483	130338584	130359875	130359943	181,169,181	37,20,17	228,198,221	60,66,43	183	125	0.0299840028608	0.77,0.852,0.879	0.722,0.672,0.778	0.11
ENSMUSG00000021614	Vcan	chr13	-	89688284	89693501	89685078	89685192	89712204	89712498	1442,1146,1269	6,0,2	2072,1995,3113	18,22,8	5342	125	0.0300028957664	0.849,1.0,0.937	0.729,0.68,0.901	0.159
ENSMUSG00000026305	Lrrfip1	chr1	+	91110354	91110447	91108579	91108672	91112155	91112297	14,5,7	0,0,1	7,9,3	3,0,3	218	125	0.030078141746	1.0,1.0,0.801	0.572,1.0,0.364	0.288
ENSMUSG00000051149	Adnp	chr2	-	168204599	168204774	168187566	168187659	168206573	168206922	36,26,21	24,18,27	18,12,15	48,17,31	300	125	0.0301030956509	0.385,0.376,0.245	0.135,0.227,0.168	0.159
ENSMUSG00000055148	Klf2	chr8	+	72319425	72320242	72319032	72319149	72320743	72321656	55,57,61	2,0,0	86,120,103	7,5,1	942	125	0.0301420385202	0.785,1.0,1.0	0.62,0.761,0.932	0.157
ENSMUSG00000021481	Zfp346	chr13	+	55115479	55115624	55113677	55113770	55122281	55122515	144,179,147	11,4,9	203,225,101	16,32,16	270	125	0.0301508112035	0.858,0.954,0.883	0.855,0.765,0.745	0.11
ENSMUSG00000050558	Prokr2	chr2	-	132381171	132381750	132371164	132374090	132385255	132385427	21,16,11	0,0,0	5,10,1	0,4,1	704	125	0.0309512032884	1.0,1.0,1.0	1.0,0.307,0.151	0.514
ENSMUSG00000026743	Mllt10	chr2	+	18126133	18126229	18123718	18123812	18146776	18146872	192,198,182	22,28,26	281,248,150	64,58,37	221	125	0.0312407007604	0.832,0.8,0.798	0.713,0.707,0.696	0.105
ENSMUSG00000030145	Zfp248	chr6	-	118453845	118453887	118433304	118433431	118455415	118455419	32,17,13	2,0,0	27,18,5	3,1,5	167	125	0.0315510980486	0.923,1.0,1.0	0.871,0.931,0.428	0.231
ENSMUSG00000036617	Etl4	chr2	+	20805584	20805662	20798615	20798783	20807901	20808190	8,14,9	33,37,29	3,7,5	49,45,53	203	125	0.0315976880405	0.13,0.189,0.16	0.036,0.087,0.055	0.1
ENSMUSG00000005899	Smpd4	chr16	+	17620585	17620630	17619362	17619434	17620711	17620762	7,5,4	2,1,4	1,4,1	9,5,6	170	125	0.0317628440294	0.72,0.786,0.424	0.076,0.37,0.109	0.458
ENSMUSG00000020828	Pld2	chr11	+	70555595	70555730	70555298	70555381	70555907	70556061	37,18,28	0,2,7	31,47,38	2,0,0	260	125	0.0317628440294	1.0,0.812,0.658	0.882,1.0,1.0	-0.137
ENSMUSG00000032579	Hemk1	chr9	-	107330772	107330822	107329323	107329432	107331444	107331579	18,13,16	0,0,1	18,10,7	0,5,2	175	125	0.03183945553	1.0,1.0,0.92	1.0,0.588,0.714	0.206
ENSMUSG00000054400	Cklf	chr8	+	104261473	104261569	104257284	104257443	104263270	104263447	120,102,132	8,13,10	105,63,51	11,43,18	221	125	0.0326758188055	0.895,0.816,0.882	0.844,0.453,0.616	0.227
ENSMUSG00000025486	Sirt3	chr7	-	140865665	140865826	140864974	140865184	140876353	140876454	3,0,0	5,7,4	6,2,3	4,1,4	286	125	0.0327041316029	0.208,0.0,0.0	0.396,0.466,0.247	-0.3
ENSMUSG00000042473	Tbc1d8b	chrX	+	139700998	139701109	139684995	139685310	139704601	139704720	29,28,23	0,3,0	74,50,16	6,14,1	236	125	0.0327424707715	1.0,0.832,1.0	0.867,0.654,0.894	0.139
ENSMUSG00000004980	Hnrnpa2b1	chr6	-	51461919	51462055	51461123	51461433	51463410	51463493	950,760,902	452,366,422	906,751,885	257,315,219	261	125	0.0327860045713	0.502,0.499,0.506	0.628,0.533,0.659	-0.104
ENSMUSG00000018068	Ints2	chr11	-	86257203	86257415	86256022	86256329	86257504	86257565	119,109,125	12,7,6	94,75,28	3,1,0	337	125	0.0328036486589	0.786,0.852,0.885	0.921,0.965,1.0	-0.121
ENSMUSG00000024150	Mcfd2	chr17	-	87264140	87264365	87258782	87258881	87265834	87265863	21,9,12	7,4,6	34,26,8	4,1,1	350	125	0.0329171351159	0.517,0.446,0.417	0.752,0.903,0.741	-0.339
ENSMUSG00000038822	Hace1	chr10	+	45589480	45589570	45588379	45588434	45590267	45590372	146,104,119	7,3,8	111,110,42	15,15,5	215	125	0.0331830928222	0.924,0.953,0.896	0.811,0.81,0.83	0.107
ENSMUSG00000039607	Rbms3	chr9	-	116627889	116627937	116578024	116578702	116636368	116636479	25,16,10	0,0,0	49,22,8	3,5,0	173	125	0.0332526661343	1.0,1.0,1.0	0.922,0.761,1.0	0.106
ENSMUSG00000099913	Gm28551	chr1	-	53330211	53330408	53325506	53326457	53346579	53346761	17,15,16	2,3,3	41,36,43	2,1,0	322	125	0.0333900925702	0.767,0.66,0.674	0.888,0.933,1.0	-0.24
ENSMUSG00000000167	Pih1d2	chr9	+	50619754	50619838	50618445	50618649	50620944	50621190	2,3,3	6,1,6	7,5,3	2,1,0	209	125	0.0339208125266	0.166,0.642,0.23	0.677,0.749,1.0	-0.463
ENSMUSG00000096054	Syne1	chr10	-	5030375	5030434	5020202	5022247	5031765	5031858	43,36,30	7,3,4	48,43,95	2,2,1	184	125	0.0342767437662	0.807,0.891,0.836	0.942,0.936,0.985	-0.11
ENSMUSG00000025728	Pigq	chr17	-	25931673	25931827	25930957	25931038	25934757	25934878	20,18,16	67,40,52	35,33,21	49,45,30	279	125	0.0345006085916	0.118,0.168,0.121	0.242,0.247,0.239	-0.107
ENSMUSG00000039720	Got1l1	chr8	-	27199837	27199947	27199509	27199602	27200232	27200344	6,2,4	1,0,0	30,23,17	5,2,3	235	125	0.0345538462873	0.761,1.0,1.0	0.761,0.859,0.751	0.13
ENSMUSG00000030126	Tmcc1	chr6	-	116133766	116134457	116024801	116024937	116138194	116138250	42,52,49	0,0,1	54,55,25	3,2,1	816	125	0.034779462944	1.0,1.0,0.882	0.734,0.808,0.793	0.182
ENSMUSG00000062270	Morf4l1	chr9	-	90107234	90107302	90102299	90102386	90114535	90114715	16,22,13	8,3,4	14,18,18	20,20,14	193	125	0.034779462944	0.564,0.826,0.678	0.312,0.368,0.454	0.311
ENSMUSG00000024592	C330018D20Rik	chr18	-	56962400	56962518	56955832	56957921	56973383	56973484	132,104,123	14,10,8	73,90,37	22,13,10	243	125	0.035372728705	0.829,0.843,0.888	0.631,0.781,0.656	0.164
ENSMUSG00000038506	Dcun1d2	chr8	-	13261384	13261467	13255962	13257976	13271589	13271720	85,64,70	109,74,93	101,81,43	172,173,115	208	125	0.0356134250701	0.319,0.342,0.311	0.261,0.22,0.183	0.103
ENSMUSG00000020680	Taf15	chr11	+	83488924	83489045	83484976	83485079	83497893	83497926	40,29,33	7,6,2	52,67,72	2,2,2	246	125	0.0365565339145	0.744,0.711,0.893	0.93,0.945,0.948	-0.158
ENSMUSG00000021254	Gpatch2l	chr12	+	86268975	86269061	86244034	86244706	86288799	86291414	37,38,24	5,1,6	33,18,8	12,14,3	211	125	0.0365565339145	0.814,0.957,0.703	0.62,0.432,0.612	0.27
ENSMUSG00000028175	Depdc1a	chr3	+	159522525	159523356	159516902	159516950	159523776	159523949	47,32,38	2,4,3	21,20,18	6,10,4	956	125	0.0370534881506	0.754,0.511,0.624	0.314,0.207,0.37	0.333
ENSMUSG00000022537	Tmem44	chr16	-	30549392	30549457	30547342	30547469	30550362	30550570	89,72,78	61,58,41	155,126,81	44,56,31	190	125	0.0370534881506	0.49,0.45,0.556	0.699,0.597,0.632	-0.144
ENSMUSG00000045519	Zfp560	chr9	-	20349580	20349663	20345135	20349159	20350531	20350612	21,41,54	15,10,18	93,65,35	4,14,4	208	125	0.0372411747299	0.457,0.711,0.643	0.933,0.736,0.84	-0.233
ENSMUSG00000029822	Osbpl3	chr6	-	50347970	50348138	50344873	50345030	50351843	50351957	78,53,51	4,4,9	89,93,40	3,2,0	293	125	0.037494489328	0.893,0.85,0.707	0.927,0.952,1.0	-0.143
ENSMUSG00000021514	Zfp369	chr13	+	65295599	65295726	65294395	65294484	65296062	65297795	142,112,99	17,0,6	134,98,29	33,11,4	252	125	0.0378416231153	0.806,1.0,0.891	0.668,0.815,0.782	0.144
ENSMUSG00000002109	Ddb2	chr2	-	91217052	91217230	91212449	91212614	91234107	91234299	34,21,29	13,12,10	30,25,21	37,19,26	303	125	0.0378829942964	0.519,0.419,0.545	0.251,0.352,0.25	0.21
ENSMUSG00000031290	Lrch2	chrX	-	147496766	147496832	147492038	147492087	147503383	147503491	164,118,152	151,145,118	174,117,70	241,207,102	191	125	0.0380242887286	0.415,0.348,0.457	0.321,0.27,0.31	0.106
ENSMUSG00000027478	Dnmt3b	chr2	+	153684358	153684477	153678470	153678556	153686257	153687726	43,39,35	73,62,79	46,35,37	32,38,39	244	125	0.0380774814378	0.232,0.244,0.185	0.424,0.321,0.327	-0.137
ENSMUSG00000064179	Tnnt1	chr7	-	4513580	4513613	4512264	4512283	4513810	4513837	23,15,6	40,15,21	6,20,18	2,16,1	158	125	0.0384881426754	0.313,0.442,0.184	0.704,0.497,0.934	-0.399
ENSMUSG00000002608	Ccdc97	chr7	-	25718144	25718279	25715903	25716187	25718895	25718991	12,5,7	0,1,1	24,15,12	5,6,2	260	125	0.0386488312264	1.0,0.706,0.771	0.698,0.546,0.743	0.163
ENSMUSG00000020289	Nprl3	chr11	-	32255438	32255568	32253874	32253949	32263024	32263094	233,170,203	27,14,24	151,165,131	35,44,18	255	125	0.039118120554	0.809,0.856,0.806	0.679,0.648,0.781	0.121
ENSMUSG00000029647	Pan3	chr5	+	147503084	147503202	147488110	147488258	147521829	147521934	19,17,31	0,0,0	32,28,17	1,5,1	243	125	0.0392450523145	1.0,1.0,1.0	0.943,0.742,0.897	0.139
ENSMUSG00000040785	Ttc3	chr16	+	94408553	94408716	94403313	94403368	94415948	94416009	272,224,243	114,87,87	313,270,82	163,166,64	288	125	0.0392597090897	0.509,0.528,0.548	0.455,0.414,0.357	0.12
ENSMUSG00000030852	Tacc2	chr7	+	130663015	130663141	130645928	130646430	130674601	130674739	84,73,108	42,32,29	88,76,48	64,60,38	251	125	0.0394028540201	0.499,0.532,0.65	0.406,0.387,0.386	0.167
ENSMUSG00000052713	Zfp608	chr18	-	54897164	54899619	54895219	54895637	54946552	54946808	127,113,87	0,0,0	283,212,262	6,1,0	2580	125	0.0394028540201	1.0,1.0,1.0	0.696,0.911,1.0	0.131
ENSMUSG00000024163	Mapk8ip3	chr17	-	24920471	24920495	24918087	24918139	24923815	24923907	88,72,49	6,6,11	106,93,55	27,26,15	149	125	0.0397136724971	0.925,0.91,0.789	0.767,0.75,0.755	0.117
ENSMUSG00000098950	Gm28036	chr2	-	156096417	156098372	156079338	156079464	156103348	156103397	296,218,250	23,28,31	358,347,152	21,9,8	2080	125	0.039718519875	0.436,0.319,0.326	0.506,0.699,0.533	-0.219
ENSMUSG00000028246	Faxc	chr4	+	21958443	21958667	21948691	21948888	21982385	21982502	121,98,93	73,49,70	110,83,36	108,84,45	349	125	0.039718519875	0.373,0.417,0.322	0.267,0.261,0.223	0.12
ENSMUSG00000047213	Ythdf3	chr3	+	16203186	16203219	16189477	16189563	16203825	16205424	54,50,97	213,218,201	100,86,39	151,202,60	158	125	0.039933664614	0.167,0.154,0.276	0.344,0.252,0.34	-0.113
ENSMUSG00000021661	Ankra2	chr13	+	98266150	98266532	98263193	98263476	98267315	98267474	147,145,159	10,3,4	230,268,197	16,23,28	507	125	0.0399530730221	0.784,0.923,0.907	0.78,0.742,0.634	0.153
ENSMUSG00000052102	Gnpda1	chr18	-	38331967	38332152	38330485	38330660	38333153	38333336	193,144,152	7,5,6	118,106,84	11,9,11	310	125	0.0400982068569	0.917,0.921,0.911	0.812,0.826,0.755	0.119
ENSMUSG00000035268	Pkig	chr2	+	163659149	163659235	163658414	163658492	163721127	163721198	24,27,22	32,26,43	8,14,12	43,26,51	211	125	0.041036946156	0.308,0.381,0.233	0.099,0.242,0.122	0.153
ENSMUSG00000026527	Rgs7	chr1	-	175076823	175076877	175059736	175059794	175078188	175078278	0,0,0	2,5,7	3,4,1	10,19,10	179	125	0.0412977840116	0.0,0.0,0.0	0.173,0.128,0.065	-0.122
ENSMUSG00000031342	Gpm6b	chrX	+	166353564	166353684	166344691	166345081	166372637	166372824	18,7,3	10,4,2	11,11,2	21,22,8	245	125	0.0412978728599	0.479,0.472,0.434	0.211,0.203,0.113	0.286
ENSMUSG00000041225	Arhgap12	chr18	-	6073210	6073286	6069830	6070091	6135803	6135941	3,3,2	12,5,8	0,0,1	10,4,4	201	125	0.0414691190593	0.135,0.272,0.135	0.0,0.0,0.135	0.136
ENSMUSG00000044367	Slc16a13	chr11	-	70220194	70220338	70218592	70219330	70220478	70220994	112,112,77	6,0,2	78,70,63	9,7,4	269	125	0.0420632077398	0.897,1.0,0.947	0.801,0.823,0.88	0.113
ENSMUSG00000033364	Usp37	chr1	-	74459914	74459980	74456078	74456220	74461565	74461730	148,120,129	97,64,78	142,116,61	42,44,26	191	125	0.0420986134572	0.5,0.551,0.52	0.689,0.633,0.606	-0.119
ENSMUSG00000030276	Ttll3	chr6	+	113401301	113401497	113399666	113399771	113405298	113405447	14,16,15	0,3,3	39,16,22	0,1,0	321	125	0.0423063791616	1.0,0.675,0.661	1.0,0.862,1.0	-0.175
ENSMUSG00000032175	Tyk2	chr9	-	21124410	21124558	21121391	21121758	21124863	21124981	57,62,55	1,1,4	66,57,45	9,5,7	273	125	0.0425508562016	0.963,0.966,0.863	0.771,0.839,0.746	0.145
ENSMUSG00000058159	T2	chr17	+	8396760	8396874	8392210	8392311	8411817	8411901	7,9,12	5,0,4	8,22,8	2,0,0	239	125	0.0425797935974	0.423,1.0,0.611	0.677,1.0,1.0	-0.214
ENSMUSG00000047996	Prrg1	chrX	-	78561559	78561644	78520337	78520821	78583768	78583890	14,3,11	35,10,19	2,10,0	29,36,26	210	125	0.0426693646889	0.192,0.152,0.256	0.039,0.142,0.0	0.14
ENSMUSG00000013878	Rnf170	chr8	+	26135628	26135702	26129046	26129155	26138979	26139090	8,9,3	25,28,11	3,2,0	25,26,9	199	125	0.0428091719562	0.167,0.168,0.146	0.07,0.046,0.0	0.122
ENSMUSG00000043940	Wdfy3	chr5	-	101935989	101936073	101930827	101931005	101937281	101937739	93,111,89	15,23,15	122,79,28	42,34,8	209	125	0.0428146562529	0.788,0.743,0.78	0.635,0.582,0.677	0.139
ENSMUSG00000061816	Myl1	chr1	-	66934245	66934273	66930185	66930329	66934517	66934542	13,16,2	31,10,15	4,33,20	2,16,5	153	125	0.0430956123676	0.255,0.567,0.098	0.62,0.628,0.766	-0.365
ENSMUSG00000066036	Ubr4	chr4	+	139441191	139441296	139440644	139440822	139442685	139442823	131,155,101	25,19,25	147,68,42	49,32,13	230	125	0.0430956123676	0.74,0.816,0.687	0.62,0.536,0.637	0.15
ENSMUSG00000071723	Gspt2	chrX	+	94638245	94638380	94636075	94636575	94639092	94639234	6,5,6	0,0,0	6,4,4	0,2,3	260	125	0.0430956123676	1.0,1.0,1.0	1.0,0.49,0.391	0.373
ENSMUSG00000020930	Ccdc103	chr11	+	102882351	102882431	102881244	102881315	102882544	102882696	5,5,17	0,0,2	7,8,5	4,0,4	205	125	0.0434268036225	1.0,1.0,0.838	0.516,1.0,0.433	0.296
ENSMUSG00000049225	Pdp1	chr4	-	11965613	11965648	11959806	11962233	11966301	11966427	48,47,36	21,11,14	24,25,16	24,17,15	160	125	0.0434268036225	0.641,0.769,0.668	0.439,0.535,0.455	0.216
ENSMUSG00000029290	Zfp326	chr5	+	105878387	105878520	105876940	105877231	105878748	105878793	5,2,5	3,0,2	16,7,1	1,0,0	258	125	0.0439249274155	0.447,1.0,0.548	0.886,1.0,1.0	-0.297
ENSMUSG00000053119	Chmp3	chr6	+	71560896	71561076	71543891	71544033	71577730	71577845	58,22,37	1,1,9	62,74,51	0,1,2	305	125	0.0440239620753	0.96,0.9,0.628	1.0,0.968,0.913	-0.131
ENSMUSG00000091568	Gm8206	chr14	-	6020476	6020659	6016758	6017902	6021332	6021464	5,5,5	1,1,0	4,11,5	4,4,1	308	125	0.0440410726383	0.67,0.67,1.0	0.289,0.527,0.67	0.285
ENSMUSG00000051527	Usp29	chr7	+	6737564	6737634	6730854	6731302	6738792	6738945	58,34,48	9,12,13	40,45,12	6,0,1	195	125	0.0443921336165	0.805,0.645,0.703	0.81,1.0,0.885	-0.181
ENSMUSG00000024150	Mcfd2	chr17	-	87258749	87258881	87257927	87258089	87265791	87265880	33,27,24	8,18,9	22,4,4	18,17,6	257	125	0.0443938271395	0.667,0.422,0.565	0.373,0.103,0.245	0.311
ENSMUSG00000035694	Caps2	chr10	+	112211096	112211193	112208277	112208403	112215428	112216555	13,12,1	2,0,4	3,11,1	0,0,0	222	125	0.0444529154125	0.785,1.0,0.123	1.0,1.0,1.0	-0.364
ENSMUSG00000025949	Pikfyve	chr1	+	65264346	65264430	65262879	65262975	65265248	65265346	107,77,102	8,6,2	90,87,47	13,13,8	209	125	0.0446368946751	0.889,0.885,0.968	0.805,0.8,0.778	0.12
ENSMUSG00000036377	C530008M17Rik	chr5	+	76840787	76840923	76822465	76822637	76848816	76848981	131,125,121	44,52,34	200,161,87	43,25,18	261	125	0.0450713778118	0.588,0.535,0.63	0.69,0.755,0.698	-0.13
ENSMUSG00000022091	Sorbs3	chr14	-	70202930	70203048	70201348	70201542	70203271	70203416	29,10,20	5,2,0	31,19,21	0,1,0	243	125	0.0451454273188	0.749,0.72,1.0	1.0,0.907,1.0	-0.146
ENSMUSG00000002963	Pnkp	chr7	+	44858452	44858749	44857339	44857554	44860988	44861059	16,8,10	1,0,1	12,8,7	8,2,0	422	125	0.0452602900349	0.826,1.0,0.748	0.308,0.542,1.0	0.241
ENSMUSG00000030924	2610020H08Rik	chr7	+	119825535	119825638	119823755	119823894	119827302	119827376	66,58,58	14,8,7	119,88,50	6,4,4	228	125	0.0465940026962	0.721,0.799,0.82	0.916,0.923,0.873	-0.124
ENSMUSG00000039480	Nt5dc1	chr10	-	34398113	34398195	34324287	34324462	34399737	34399817	29,22,39	6,1,4	29,21,15	13,7,7	207	125	0.0469163370491	0.745,0.93,0.855	0.574,0.644,0.564	0.249
ENSMUSG00000053825	Ppfia2	chr10	+	106929053	106929145	106927702	106927862	106931122	106933467	5,3,1	1,0,0	6,12,8	3,1,2	217	125	0.0470978591372	0.742,1.0,1.0	0.535,0.874,0.697	0.212
ENSMUSG00000025161	Slc16a3	chr11	+	120954173	120954268	120949080	120949150	120955225	120955469	164,152,181	44,39,59	156,197,106	77,84,51	220	125	0.0475197811344	0.679,0.689,0.635	0.535,0.571,0.541	0.119
ENSMUSG00000056962	Jmjd6	chr11	-	116839837	116839926	116838989	116839128	116840447	116840545	35,38,32	20,19,12	47,44,25	10,9,3	214	125	0.0476171774781	0.505,0.539,0.609	0.733,0.741,0.83	-0.217
ENSMUSG00000027580	Helz2	chr2	-	181230066	181230262	181229555	181229909	181230333	181230450	26,20,19	2,0,0	20,28,12	4,0,3	321	125	0.0479601278699	0.835,1.0,1.0	0.661,1.0,0.609	0.188
ENSMUSG00000054400	Cklf	chr8	+	104262167	104262281	104261473	104261569	104263270	104263444	9,10,18	57,55,57	22,18,26	67,34,33	239	125	0.0483012623376	0.076,0.087,0.142	0.147,0.217,0.292	-0.117
ENSMUSG00000032198	Dock6	chr9	-	21825782	21825875	21825434	21825530	21829473	21829578	21,31,21	58,59,44	13,4,7	49,31,39	218	125	0.048459808731	0.172,0.232,0.215	0.132,0.069,0.093	0.108
ENSMUSG00000073164	2410018L13Rik	chr12	-	22983060	22983185	22982385	22982546	22992787	22992848	9,3,4	0,0,3	1,6,3	2,5,4	250	125	0.0485830000804	1.0,1.0,0.4	0.2,0.375,0.273	0.517
ENSMUSG00000019856	Fam184a	chr10	-	53638176	53638281	53635231	53635434	53640944	53641062	15,24,15	6,11,3	16,8,28	17,18,25	230	125	0.0492337677154	0.576,0.542,0.731	0.338,0.195,0.378	0.313
