# Supplementary material for: An Alternative Splicing Program for Mouse Craniofacial Development
Source: Front Physiol. 2020 Sep 4;11:1099. doi: 10.3389/fphys.2020.01099 (PMC7498679; doi:10.3389/fphys.2020.01099)
Supplement: Supplementary file 12 [file Data_Sheet_1.zip › Filtered rMATS results/SE/E10.5_MXP_Ect_vs_Mes_SE_filtered_output.txt]

GeneID	geneSymbol	chr	strand	exonStart_0base	exonEnd	upstreamES	upstreamEE	downstreamES	downstreamEE	IC_SAMPLE_1	SC_SAMPLE_1	IC_SAMPLE_2	SC_SAMPLE_2	IncFormLen	SkipFormLen	FDR	IncLevel1	IncLevel2	DeltaPSI
ENSMUSG00000032624	Eml4	chr17	+	83425257	83425431	83421605	83421735	83427222	83427351	925,946,865	72,57,66	814,1407,1365	172,398,397	299	125	0.0	0.843,0.874,0.846	0.664,0.596,0.59	0.238
ENSMUSG00000027985	Lef1	chr3	+	131191022	131191106	131189334	131189425	131193128	131193251	269,225,314	882,779,955	10,12,7	253,476,518	209	125	0.0	0.154,0.147,0.164	0.023,0.015,0.008	0.14
ENSMUSG00000066043	Phactr4	chr4	-	132383281	132383362	132378404	132378563	132386891	132387065	296,217,271	179,129,203	95,164,109	171,247,233	206	125	0.0	0.501,0.505,0.448	0.252,0.287,0.221	0.231
ENSMUSG00000036026	Tmem63b	chr17	-	45678962	45679001	45677925	45678016	45679236	45679316	261,270,295	0,0,0	54,109,94	23,30,9	164	125	0.0	1.0,1.0,1.0	0.642,0.735,0.888	0.245
ENSMUSG00000015222	Map2	chr1	+	66431526	66431619	66425196	66425528	66433513	66433595	53,88,87	0,0,0	8,101,62	2,39,13	218	125	0.0	1.0,1.0,1.0	0.696,0.598,0.732	0.325
ENSMUSG00000031565	Fgfr1	chr8	+	25564339	25564484	25563373	25563524	25566710	25566907	401,389,327	129,98,106	590,967,836	0,1,0	270	125	0.0	0.59,0.648,0.588	1.0,0.998,1.0	-0.391
ENSMUSG00000062949	Atp11c	chrX	-	60229147	60229252	60223292	60225793	60236556	60236710	256,257,270	2,5,2	155,395,288	95,91,62	230	125	0.0	0.986,0.965,0.987	0.47,0.702,0.716	0.35
ENSMUSG00000031565	Fgfr1	chr8	+	25563373	25563524	25562137	25562328	25564339	25564484	357,343,339	244,256,216	0,12,2	1110,1290,1234	276	125	0.0	0.399,0.378,0.415	0.0,0.004,0.001	0.396
ENSMUSG00000022483	Col2a1	chr15	-	98000399	98000606	97999274	97999291	98004408	98004635	433,432,393	60,88,70	171,391,253	0,0,0	332	125	0.0	0.731,0.649,0.679	1.0,1.0,1.0	-0.314
ENSMUSG00000022483	Col2a1	chr15	-	98000402	98000606	97999274	97999291	98004408	98004695	859,931,825	60,88,70	583,779,601	0,0,0	329	125	0.0	0.845,0.801,0.817	1.0,1.0,1.0	-0.179
ENSMUSG00000030849	Fgfr2	chr7	-	130198418	130198563	130196171	130196374	130200982	130201173	17,26,45	11,25,9	212,323,380	0,0,0	270	125	0.0	0.417,0.325,0.698	1.0,1.0,1.0	-0.52
ENSMUSG00000034101	Ctnnd1	chr2	-	84624269	84624558	84622010	84622082	84650405	84650510	678,783,641	474,437,398	656,1055,852	33,119,137	414	125	0.0	0.302,0.351,0.327	0.857,0.728,0.653	-0.419
ENSMUSG00000034101	Ctnnd1	chr2	-	84624269	84624449	84622010	84622082	84650405	84650745	327,431,339	474,437,398	322,594,526	33,119,137	305	125	0.0	0.22,0.288,0.259	0.8,0.672,0.611	-0.439
ENSMUSG00000032497	Lrrfip2	chr9	+	111193046	111193118	111190167	111190284	111199664	111199835	326,379,321	45,47,46	139,281,252	128,275,241	197	125	0.0	0.821,0.837,0.816	0.408,0.393,0.399	0.425
ENSMUSG00000028649	Macf1	chr4	-	123364056	123364074	123360909	123361027	123365272	123365347	319,417,368	31,12,28	72,298,277	301,406,247	143	125	0.0	0.9,0.968,0.92	0.173,0.391,0.495	0.576
ENSMUSG00000039108	Lsm14b	chr2	+	180031360	180031528	180027908	180028035	180032060	180032222	928,885,868	9,5,4	124,233,185	26,65,46	293	125	0.0	0.978,0.987,0.989	0.67,0.605,0.632	0.349
ENSMUSG00000039108	Lsm14b	chr2	+	180031793	180031871	180031360	180031528	180032060	180032222	606,685,589	669,588,623	1307,1768,1820	0,14,4	203	125	0.0	0.358,0.418,0.368	1.0,0.987,0.996	-0.613
ENSMUSG00000039953	Clstn1	chr4	+	149641657	149641714	149638232	149638395	149643194	149643352	840,865,750	129,122,135	498,791,645	14,18,7	182	125	0.0	0.817,0.83,0.792	0.961,0.968,0.984	-0.158
ENSMUSG00000026670	Uap1	chr1	-	170147995	170148046	170143396	170143463	170149270	170149459	392,359,449	21,14,19	191,319,307	107,103,103	176	125	0.0	0.93,0.948,0.944	0.559,0.687,0.679	0.299
ENSMUSG00000026670	Uap1	chr1	-	170147995	170148043	170143396	170143463	170149270	170149459	220,245,226	21,14,19	206,192,131	107,103,103	173	125	0.0	0.883,0.927,0.896	0.582,0.574,0.479	0.357
ENSMUSG00000020954	Strn3	chr12	-	51643103	51643214	51629373	51629507	51647993	51648135	535,573,573	263,230,271	234,357,370	242,435,414	236	125	0.0	0.519,0.569,0.528	0.339,0.303,0.321	0.218
ENSMUSG00000003992	Ssbp2	chr13	+	91642301	91642391	91564609	91564694	91664117	91664177	734,656,735	113,133,148	261,485,490	138,198,276	215	125	0.0	0.791,0.741,0.743	0.524,0.587,0.508	0.219
ENSMUSG00000030313	Dennd5b	chr6	-	149084870	149084936	149080805	149080915	149101182	149101584	23,34,28	0,0,1	0,19,5	24,57,19	191	125	0.0	1.0,1.0,0.948	0.0,0.179,0.147	0.874
ENSMUSG00000009073	Nf2	chr11	-	4780577	4780622	4767664	4768273	4782186	4782352	407,281,481	32,26,41	161,152,151	246,417,268	170	125	0.0	0.903,0.888,0.896	0.325,0.211,0.293	0.619
ENSMUSG00000027692	Tnik	chr3	+	28594906	28594993	28594021	28594132	28596071	28596260	0,0,1	71,68,96	74,68,25	23,79,45	212	125	0.0	0.0,0.0,0.006	0.655,0.337,0.247	-0.411
ENSMUSG00000025162	Csnk1d	chr11	-	120964947	120965010	120961748	120963906	120967994	120968134	1209,1090,1263	366,425,449	302,448,407	570,804,804	188	125	0.0	0.687,0.63,0.652	0.261,0.27,0.252	0.395
ENSMUSG00000005417	Mprip	chr11	+	59772151	59772217	59771616	59771702	59775515	59776223	1835,1676,1855	567,538,587	1974,2236,1957	71,368,216	191	125	0.0	0.679,0.671,0.674	0.948,0.799,0.856	-0.193
ENSMUSG00000028906	Epb41	chr4	-	131937014	131937464	131935738	131935867	131957642	131957819	1439,1378,1404	431,434,461	30,151,131	1029,1958,2000	575	125	0.0	0.421,0.408,0.398	0.006,0.016,0.014	0.397
ENSMUSG00000028906	Epb41	chr4	-	131962923	131962986	131957642	131957819	131967787	131967975	631,750,758	348,306,361	259,642,540	672,904,672	188	125	0.0	0.547,0.62,0.583	0.204,0.321,0.348	0.292
ENSMUSG00000033352	Map2k4	chr11	-	65775732	65775765	65756268	65756371	65788135	65788285	45,60,63	208,176,229	13,5,15	250,206,213	158	125	0.0	0.146,0.212,0.179	0.04,0.019,0.053	0.142
ENSMUSG00000030766	Arhgap17	chr7	-	123294471	123294705	123292035	123292205	123296409	123296590	345,275,308	43,22,23	228,460,392	0,1,5	359	125	0.0	0.736,0.813,0.823	1.0,0.994,0.965	-0.196
ENSMUSG00000025278	Flnb	chr14	+	7922674	7922746	7919109	7919357	7923454	7923557	99,132,99	15,19,11	29,24,21	131,130,120	197	125	0.0	0.807,0.815,0.851	0.123,0.105,0.1	0.715
ENSMUSG00000018417	Myo1b	chr1	-	51768649	51768736	51766821	51766908	51769003	51769090	299,326,314	529,439,455	1005,1131,887	0,11,16	212	125	0.0	0.25,0.305,0.289	1.0,0.984,0.97	-0.703
ENSMUSG00000018417	Myo1b	chr1	-	51768649	51768736	51763889	51763964	51769003	51769090	106,109,123	6,21,10	361,357,354	0,0,3	212	125	0.0	0.912,0.754,0.879	1.0,1.0,0.986	-0.147
ENSMUSG00000052374	Actn2	chr13	-	12304313	12304392	12300934	12301016	12306273	12306361	0,1,0	2,1,11	18,3,1	0,0,0	204	125	0.0	0.0,0.38,0.0	1.0,1.0,1.0	-0.873
ENSMUSG00000033335	Dnm2	chr9	+	21490657	21490669	21489742	21489794	21494503	21494617	207,199,261	19,20,27	87,142,146	131,186,119	137	125	0.0	0.909,0.901,0.898	0.377,0.411,0.528	0.464
ENSMUSG00000020099	Unc5b	chr10	-	60777184	60777217	60774965	60775160	60777389	60777554	443,440,494	0,1,1	80,114,116	12,27,5	158	125	0.0	1.0,0.997,0.997	0.841,0.77,0.948	0.145
ENSMUSG00000026113	Inpp4a	chr1	+	37374271	37374289	37372310	37372419	37377577	37377761	25,27,36	22,40,32	0,0,0	15,68,43	143	125	0.0	0.498,0.371,0.496	0.0,0.0,0.0	0.455
ENSMUSG00000026594	Ralgps2	chr1	-	156821386	156821464	156819812	156819918	156823990	156824045	81,90,112	245,189,243	6,17,4	141,237,243	203	125	0.0	0.169,0.227,0.221	0.026,0.042,0.01	0.18
ENSMUSG00000028760	Eif4g3	chr4	+	138087532	138087565	138082892	138082988	138096751	138096931	40,77,106	736,634,967	95,248,124	205,708,484	158	125	0.0	0.041,0.088,0.08	0.268,0.217,0.169	-0.148
ENSMUSG00000034109	Golim4	chr3	-	75902400	75902484	75897970	75898132	75903246	75903329	305,313,296	156,148,178	344,612,562	10,53,20	209	125	0.0	0.539,0.558,0.499	0.954,0.874,0.944	-0.392
ENSMUSG00000027478	Dnmt3b	chr2	+	153670848	153670908	153670302	153670447	153672215	153672335	143,145,117	99,119,111	9,39,23	121,142,108	185	125	0.0	0.494,0.452,0.416	0.048,0.157,0.126	0.344
ENSMUSG00000027478	Dnmt3b	chr2	+	153684358	153684477	153678470	153678556	153686257	153687726	229,250,287	88,85,81	78,122,83	75,145,154	244	125	0.0	0.571,0.601,0.645	0.348,0.301,0.216	0.317
ENSMUSG00000042323	Pbrm1	chr14	+	31113848	31114004	31107108	31107310	31117012	31117083	683,615,704	44,55,39	304,453,485	153,124,149	281	125	0.0	0.873,0.833,0.889	0.469,0.619,0.591	0.305
ENSMUSG00000042323	Pbrm1	chr14	+	31110414	31110579	31107108	31107310	31117012	31117083	379,336,314	44,55,39	336,356,330	153,124,149	290	125	0.0	0.788,0.725,0.776	0.486,0.553,0.488	0.254
ENSMUSG00000047986	Palm3	chr8	+	84026999	84027084	84026748	84026891	84028125	84028171	325,389,356	7,5,9	41,27,27	16,14,6	210	125	0.0	0.965,0.979,0.959	0.604,0.534,0.728	0.346
ENSMUSG00000027111	Itga6	chr2	+	71853533	71853663	71849380	71849506	71855853	71856758	527,572,476	277,377,297	27,28,18	38,127,111	255	125	0.0	0.483,0.427,0.44	0.258,0.098,0.074	0.307
ENSMUSG00000032612	Usp4	chr9	+	108365829	108365970	108362836	108362898	108366760	108366878	947,898,847	161,142,161	748,1262,1267	0,19,12	266	125	0.0	0.734,0.748,0.712	1.0,0.969,0.98	-0.252
ENSMUSG00000025812	Pard3	chr8	+	127410728	127410773	127409555	127409707	127415569	127415797	330,337,258	8,5,17	48,88,91	64,54,66	170	125	0.0	0.968,0.98,0.918	0.355,0.545,0.503	0.488
ENSMUSG00000022568	Scrib	chr15	-	76061738	76061801	76061133	76061223	76062669	76063047	557,633,448	156,167,172	421,690,485	0,12,0	188	125	0.0	0.704,0.716,0.634	1.0,0.975,1.0	-0.307
ENSMUSG00000040407	Akap9	chr5	+	4004802	4004943	4003560	4003782	4005409	4005513	69,88,99	72,106,71	145,146,104	0,0,1	266	125	0.0	0.311,0.281,0.396	1.0,1.0,0.98	-0.664
ENSMUSG00000073563	Csnk1g3	chr18	+	53948644	53948668	53948047	53948154	53953244	53955684	175,166,158	869,867,800	290,636,590	453,696,583	149	125	0.0	0.145,0.138,0.142	0.349,0.434,0.459	-0.272
ENSMUSG00000040268	Plekha1	chr7	+	130909587	130909628	130908335	130908425	130910831	130910901	94,102,87	179,155,214	53,141,118	23,14,13	166	125	0.0	0.283,0.331,0.234	0.634,0.884,0.872	-0.514
ENSMUSG00000030605	Mfge8	chr7	-	79143277	79143388	79142868	79143050	79145246	79145378	1131,1116,1542	612,581,543	38,113,59	309,381,355	236	125	0.0	0.495,0.504,0.601	0.061,0.136,0.081	0.441
ENSMUSG00000022246	Rai14	chr15	-	10589258	10589345	10587837	10587924	10591586	10591615	546,610,528	63,69,59	563,1296,1262	189,409,399	212	125	0.0	0.836,0.839,0.841	0.637,0.651,0.651	0.192
ENSMUSG00000068036	Mllt4	chr17	+	13890962	13890998	13888529	13888977	13896087	13896222	111,132,141	683,654,727	0,9,2	218,218,257	161	125	0.0	0.112,0.135,0.131	0.0,0.031,0.006	0.114
ENSMUSG00000005087	Cd44	chr2	-	102831329	102831536	102828541	102828610	102853014	102853236	28,73,38	0,3,0	0,0,0	12,42,26	332	125	0.0	1.0,0.902,1.0	0.0,0.0,0.0	0.967
ENSMUSG00000024533	Spire1	chr18	-	67501067	67501241	67497176	67497314	67503430	67503573	52,37,33	82,83,89	0,27,15	167,260,168	299	125	0.0	0.21,0.157,0.134	0.0,0.042,0.036	0.141
ENSMUSG00000070738	Dgkd	chr1	+	87941368	87941499	87940176	87940306	87942382	87944490	440,403,419	57,30,36	410,597,488	0,0,8	256	125	0.0	0.79,0.868,0.85	1.0,1.0,0.968	-0.153
ENSMUSG00000002732	Fkbp7	chr2	-	76667326	76667442	76665706	76665810	76671696	76671848	45,39,41	47,59,37	2,37,49	186,199,274	241	125	0.0	0.332,0.255,0.365	0.006,0.088,0.085	0.258
ENSMUSG00000022995	Enah	chr1	-	181911596	181911659	181908297	181908376	181913306	181913373	647,662,703	549,581,594	13,15,19	748,1877,1653	188	125	0.0	0.439,0.431,0.44	0.011,0.005,0.008	0.429
ENSMUSG00000041977	Arhgef11	chr3	+	87734423	87734552	87733147	87733504	87735344	87735571	15,8,23	269,178,229	185,247,224	37,51,22	254	125	0.0	0.027,0.022,0.047	0.711,0.704,0.834	-0.718
ENSMUSG00000063450	Syne2	chr12	+	76100027	76100096	76099229	76099512	76100991	76101131	355,533,378	215,206,190	175,303,185	417,422,396	194	125	0.0	0.515,0.625,0.562	0.213,0.316,0.231	0.314
ENSMUSG00000029673	Auts2	chr5	-	131470413	131470458	131466031	131466127	131472258	131472479	217,195,265	149,134,197	18,65,38	51,191,109	170	125	0.0	0.517,0.517,0.497	0.206,0.2,0.204	0.307
ENSMUSG00000071650	Ganab	chr19	+	8907850	8907916	8907214	8907394	8908677	8908747	614,648,561	516,532,508	200,267,198	422,701,653	191	125	0.0	0.438,0.444,0.42	0.237,0.2,0.166	0.233
ENSMUSG00000024050	Wiz	chr17	-	32362792	32362963	32361674	32361964	32367823	32368147	390,413,435	104,73,99	372,439,392	2,11,11	296	125	0.0	0.613,0.705,0.65	0.987,0.944,0.938	-0.3
ENSMUSG00000025404	R3hdm2	chr10	+	127481692	127481794	127476519	127476698	127483975	127484218	176,171,239	409,474,614	36,66,18	287,546,457	227	125	0.0	0.192,0.166,0.177	0.065,0.062,0.021	0.129
ENSMUSG00000020696	Rffl	chr11	-	82845751	82845895	82818415	82818603	82871007	82871210	69,36,49	38,28,39	0,0,0	9,16,13	269	125	0.0	0.458,0.374,0.369	0.0,0.0,0.0	0.4
ENSMUSG00000045095	Magi1	chr6	-	93769507	93769543	93760707	93760765	93773606	93773689	51,43,54	85,44,82	69,72,65	0,13,15	161	125	5.89961683844e-14	0.318,0.431,0.338	1.0,0.811,0.771	-0.498
ENSMUSG00000035597	Prpf39	chr12	+	65043714	65043877	65043231	65043357	65044005	65044124	122,168,138	123,192,213	59,113,88	203,376,332	288	125	5.89961683844e-14	0.301,0.275,0.219	0.112,0.115,0.103	0.155
ENSMUSG00000051586	Mical3	chr6	-	120953633	120953684	120952374	120952485	120957698	120957793	82,133,88	32,23,23	52,123,75	0,2,1	176	125	1.16570742349e-13	0.645,0.804,0.731	1.0,0.978,0.982	-0.26
ENSMUSG00000013236	Ptprs	chr17	-	56425326	56425926	56424879	56424977	56426386	56426504	416,373,497	1,7,2	344,332,327	23,21,38	725	125	2.27655802706e-13	0.986,0.902,0.977	0.721,0.732,0.597	0.272
ENSMUSG00000027291	Vps39	chr2	-	120346856	120346889	120346327	120346392	120350163	120350229	21,18,15	62,72,64	0,0,6	82,84,152	158	125	2.27655802706e-13	0.211,0.165,0.156	0.0,0.0,0.03	0.167
ENSMUSG00000020532	Acaca	chr11	+	84290287	84290311	84280391	84280510	84292890	84293034	200,255,219	1,1,4	69,200,140	3,29,55	149	125	1.18254541961e-12	0.994,0.995,0.979	0.951,0.853,0.681	0.161
ENSMUSG00000024044	Epb41l3	chr17	+	69274100	69274166	69270610	69270664	69274703	69274895	29,34,10	254,285,298	106,81,90	65,157,181	191	125	2.05075811405e-12	0.07,0.072,0.021	0.516,0.252,0.246	-0.284
ENSMUSG00000026074	Map4k4	chr1	+	40001429	40001591	40000623	40000749	40004806	40004913	183,175,202	271,238,346	35,100,68	272,318,213	287	125	2.49687009419e-12	0.227,0.243,0.203	0.053,0.12,0.122	0.126
ENSMUSG00000026305	Lrrfip1	chr1	+	91103246	91103318	91101184	91101310	91105126	91105297	20,50,43	213,184,165	33,75,72	42,118,78	197	125	3.13934930061e-12	0.056,0.147,0.142	0.333,0.287,0.369	-0.215
ENSMUSG00000023951	Vegfa	chr17	-	46022276	46022348	46020990	46021122	46024064	46024094	54,50,54	210,178,279	0,2,20	200,169,126	197	125	7.35731383223e-12	0.14,0.151,0.109	0.0,0.007,0.092	0.1
ENSMUSG00000066306	Numa1	chr7	+	102002294	102002336	102001414	102001659	102007485	102007780	377,377,379	353,410,356	135,279,221	362,578,422	167	125	1.19695318948e-11	0.444,0.408,0.443	0.218,0.265,0.282	0.177
ENSMUSG00000029798	Herc6	chr6	+	57607041	57607178	57604072	57604200	57607633	57607707	13,11,9	4,3,11	46,103,88	0,0,0	262	125	1.63395306355e-11	0.608,0.636,0.281	1.0,1.0,1.0	-0.492
ENSMUSG00000042035	Igsf3	chr3	+	101432914	101432974	101431203	101431593	101435330	101435732	99,46,82	36,14,38	208,138,147	12,10,14	185	125	2.49140819086e-11	0.65,0.689,0.593	0.921,0.903,0.876	-0.256
ENSMUSG00000034101	Ctnnd1	chr2	-	84612531	84612549	84612023	84612092	84612935	84613089	164,218,195	256,207,198	230,352,299	107,79,96	143	125	2.62480378467e-11	0.359,0.479,0.463	0.653,0.796,0.731	-0.293
ENSMUSG00000040481	Bptf	chr11	-	107095001	107095190	107082512	107082700	107095715	107095925	122,95,112	181,205,176	145,199,204	117,115,117	314	125	2.82672621693e-11	0.212,0.156,0.202	0.33,0.408,0.41	-0.193
ENSMUSG00000040785	Ttc3	chr16	+	94387336	94387390	94385335	94385423	94388264	94388385	295,342,264	32,48,40	387,286,321	0,6,23	179	125	1.03219469296e-10	0.866,0.833,0.822	1.0,0.971,0.907	-0.119
ENSMUSG00000030609	Aen	chr7	+	78902229	78902830	78895926	78896014	78905842	78906043	426,396,483	97,58,89	315,314,352	259,224,133	726	125	1.16473044965e-10	0.431,0.54,0.483	0.173,0.194,0.313	0.258
ENSMUSG00000029673	Auts2	chr5	-	131470413	131470458	131466031	131466127	131472237	131472479	162,135,173	70,63,91	72,53,36	85,85,78	170	125	9.09310600791e-10	0.63,0.612,0.583	0.384,0.314,0.253	0.291
ENSMUSG00000034312	Iqsec1	chr6	-	90664021	90664071	90659597	90662955	90667899	90668076	172,123,129	42,19,42	29,68,91	0,2,2	175	125	1.18782464024e-09	0.745,0.822,0.687	1.0,0.96,0.97	-0.225
ENSMUSG00000053332	Gas5	chr1	+	161037123	161037164	161036819	161036852	161037287	161037315	122,110,99	85,58,69	83,76,108	114,146,206	166	125	1.36515286804e-09	0.519,0.588,0.519	0.354,0.282,0.283	0.236
ENSMUSG00000024219	Anks1	chr17	+	27978426	27978489	27976560	27976717	27985065	27985362	94,76,164	101,73,111	15,57,48	55,153,126	188	125	1.45593490712e-09	0.382,0.409,0.496	0.153,0.199,0.202	0.244
ENSMUSG00000021843	Ktn1	chr14	+	47704419	47704488	47704186	47704277	47705762	47705800	1070,1174,1064	224,293,274	727,712,690	91,83,61	194	125	1.67859566956e-09	0.755,0.721,0.714	0.837,0.847,0.879	-0.124
ENSMUSG00000050668	Gpatch11	chr17	+	78836793	78836920	78835515	78835678	78837830	78837902	299,339,288	4,8,1	198,346,404	30,26,25	252	125	2.74304525583e-09	0.974,0.955,0.993	0.766,0.868,0.889	0.133
ENSMUSG00000021514	Zfp369	chr13	+	65295599	65295726	65294395	65294484	65296062	65297795	140,150,125	19,19,12	137,94,128	0,0,4	252	125	7.6525386479e-09	0.785,0.797,0.838	1.0,1.0,0.941	-0.174
ENSMUSG00000029769	Ccdc136	chr6	+	29417071	29417578	29412901	29413087	29426624	29426955	47,62,48	24,22,31	0,12,0	36,14,4	632	125	8.35010821383e-09	0.279,0.358,0.234	0.0,0.145,0.0	0.242
ENSMUSG00000022120	Rnf219	chr14	-	104510301	104510437	104507938	104508030	104522540	104522666	560,639,593	27,9,7	393,817,796	56,56,53	261	125	8.45147431869e-09	0.909,0.971,0.976	0.771,0.875,0.878	0.111
ENSMUSG00000078812	Eif5a	chr11	-	69920340	69920422	69919150	69919336	69920800	69920919	179,158,182	70,63,93	285,441,432	58,66,77	207	125	9.88294895793e-09	0.607,0.602,0.542	0.748,0.801,0.772	-0.19
ENSMUSG00000037470	Uggt1	chr1	-	36176775	36176799	36176232	36176327	36177517	36177616	147,181,180	46,33,38	91,239,214	1,22,8	149	125	1.12127736152e-08	0.728,0.821,0.799	0.987,0.901,0.957	-0.166
ENSMUSG00000024908	Ppp6r3	chr19	-	3544107	3544255	3526701	3526934	3575640	3575749	848,744,783	67,106,97	783,1201,1045	21,59,60	273	125	1.56539570262e-08	0.853,0.763,0.787	0.945,0.903,0.889	-0.111
ENSMUSG00000069678	Pcgf1	chr6	+	83078400	83078478	83077868	83078238	83078894	83078995	60,66,66	3,0,0	65,77,69	26,10,14	203	125	1.73070897367e-08	0.925,1.0,1.0	0.606,0.826,0.752	0.247
ENSMUSG00000024219	Anks1	chr17	+	28058747	28058846	28058289	28058460	28059293	28062597	50,33,56	241,234,200	67,113,89	133,185,195	224	125	1.97045207569e-08	0.104,0.073,0.135	0.219,0.254,0.203	-0.121
ENSMUSG00000054514	Atad3aos	chr4	+	155761384	155761777	155761220	155761286	155763369	155763560	6,1,6	7,6,11	4,4,2	0,0,0	518	125	2.06153143001e-08	0.171,0.039,0.116	1.0,1.0,1.0	-0.891
ENSMUSG00000005893	Nr2c2	chr6	+	92152314	92152417	92149603	92149804	92154334	92154514	258,336,309	5,5,0	105,225,227	16,23,8	228	125	3.69544281423e-08	0.966,0.974,1.0	0.783,0.843,0.94	0.125
ENSMUSG00000038535	Zfp280d	chr9	+	72359521	72359580	72351524	72351570	72360285	72360341	8,14,6	40,53,32	0,0,0	46,46,56	184	125	3.78633005754e-08	0.12,0.152,0.113	0.0,0.0,0.0	0.128
ENSMUSG00000001173	Ocrl	chrX	+	47956209	47956233	47948124	47948360	47960452	47960569	167,153,177	14,17,19	59,128,119	24,78,33	149	125	3.89347274183e-08	0.909,0.883,0.887	0.673,0.579,0.752	0.225
ENSMUSG00000023007	Prpf40b	chr15	+	99301786	99301984	99295240	99295273	99303282	99303363	22,18,15	2,8,8	0,1,1	8,6,8	323	125	4.01235738614e-08	0.81,0.465,0.42	0.0,0.061,0.046	0.529
ENSMUSG00000011832	Evi5l	chr8	+	4201933	4201966	4200867	4200921	4202935	4203076	6,15,6	74,101,95	30,33,22	74,57,57	158	125	4.12543841838e-08	0.06,0.105,0.048	0.243,0.314,0.234	-0.193
ENSMUSG00000034751	Mast4	chr13	-	102754055	102754256	102751380	102751610	102758501	102758737	16,8,18	101,97,124	21,40,29	38,76,59	326	125	4.40738472154e-08	0.057,0.031,0.053	0.175,0.168,0.159	-0.12
ENSMUSG00000033819	Ppp1r16a	chr15	+	76693438	76693514	76693013	76693138	76693594	76693724	111,90,106	20,5,16	116,105,124	0,1,3	201	125	5.20371135787e-08	0.775,0.918,0.805	1.0,0.985,0.963	-0.15
ENSMUSG00000014353	Tmem87b	chr2	+	128839147	128839221	128837301	128837395	128840731	128840803	19,17,13	38,67,51	0,5,0	26,70,59	199	125	5.33893476507e-08	0.239,0.137,0.138	0.0,0.043,0.0	0.157
ENSMUSG00000033419	Snap91	chr9	-	86769458	86769561	86765932	86767336	86773518	86773623	10,13,15	7,12,5	2,8,23	0,0,0	228	125	5.33893476507e-08	0.439,0.373,0.622	1.0,1.0,1.0	-0.522
ENSMUSG00000022099	Dmtn	chr14	-	70617954	70618029	70617284	70617440	70618238	70618408	169,137,218	41,20,32	40,34,40	0,1,0	200	125	6.45144708627e-08	0.72,0.811,0.81	1.0,0.955,1.0	-0.205
ENSMUSG00000048537	Phldb1	chr9	-	44708393	44708522	44707884	44708040	44710922	44711060	170,138,156	165,181,179	81,55,39	181,158,120	254	125	7.18808725631e-08	0.336,0.273,0.3	0.18,0.146,0.138	0.148
ENSMUSG00000078812	Eif5a	chr11	-	69920340	69920434	69919150	69919336	69920800	69920940	221,179,216	70,63,93	295,527,486	58,66,77	219	125	7.19098833031e-08	0.643,0.619,0.57	0.744,0.82,0.783	-0.172
ENSMUSG00000022359	Wdyhv1	chr15	+	58153579	58153704	58150605	58150656	58157901	58158652	76,118,107	2,2,0	96,190,169	19,11,37	250	125	7.70746149958e-08	0.95,0.967,1.0	0.716,0.896,0.695	0.203
ENSMUSG00000029253	Cenpc1	chr5	-	86029133	86029190	86022378	86022483	86032388	86032471	312,342,345	11,11,11	205,369,411	27,29,59	182	125	8.21754787832e-08	0.951,0.955,0.956	0.839,0.897,0.827	0.1
ENSMUSG00000030598	Fbxo17	chr7	+	28737338	28737546	28736067	28736203	28737664	28738138	48,78,68	137,173,101	57,64,81	47,52,55	333	125	1.00829072678e-07	0.116,0.145,0.202	0.313,0.316,0.356	-0.174
ENSMUSG00000021870	Slmap	chr14	-	26459409	26459460	26438947	26439028	26460041	26460210	11,13,5	0,0,0	18,8,21	9,4,15	176	125	1.01425410611e-07	1.0,1.0,1.0	0.587,0.587,0.499	0.442
ENSMUSG00000052105	Mtcl1	chr17	-	66384299	66384374	66379128	66380436	66385859	66385910	45,67,73	275,245,273	0,4,0	33,58,41	200	125	1.07655079681e-07	0.093,0.146,0.143	0.0,0.041,0.0	0.114
ENSMUSG00000027806	Tsc22d2	chr3	+	58428227	58428299	58414714	58417613	58459330	58459382	78,95,79	167,148,117	39,56,41	115,230,247	197	125	1.11610525704e-07	0.229,0.289,0.3	0.177,0.134,0.095	0.137
ENSMUSG00000024194	Cuta	chr17	-	26939316	26939368	26938883	26939092	26939450	26939468	148,176,181	44,38,33	113,173,151	88,106,78	177	125	1.15169823979e-07	0.704,0.766,0.795	0.476,0.535,0.578	0.225
ENSMUSG00000010751	Tnfrsf22	chr7	-	143639244	143639289	143636724	143638436	143639901	143639975	9,7,7	19,26,17	11,40,21	4,16,4	170	125	1.15333654775e-07	0.258,0.165,0.232	0.669,0.648,0.794	-0.485
ENSMUSG00000020859	Spag9	chr11	+	94113262	94113301	94112032	94112146	94114172	94114349	17,26,28	245,286,263	51,102,49	76,316,238	164	125	1.25597107008e-07	0.05,0.065,0.075	0.338,0.197,0.136	-0.16
ENSMUSG00000073096	Lrrc61	chr6	+	48556954	48557094	48554828	48554961	48568136	48568221	110,93,94	22,22,19	71,75,71	0,4,2	265	125	1.28045507391e-07	0.702,0.666,0.7	1.0,0.898,0.944	-0.258
ENSMUSG00000086308	G630016G05Rik	chr2	+	116082795	116083246	116068183	116068250	116085414	116085459	11,6,12	8,2,1	5,3,10	0,0,0	576	125	1.36027054082e-07	0.23,0.394,0.723	1.0,1.0,1.0	-0.551
ENSMUSG00000030714	Sgf29	chr7	+	126671537	126671660	126664915	126664988	126671733	126671880	3,4,1	6,1,2	17,9,8	0,0,0	248	125	1.39443953434e-07	0.201,0.668,0.201	1.0,1.0,1.0	-0.643
ENSMUSG00000022884	Eif4a2	chr16	+	23112350	23112457	23111816	23111896	23113166	23113184	864,900,800	1287,1261,1164	725,1283,1384	690,825,808	232	125	1.54221180867e-07	0.266,0.278,0.27	0.361,0.456,0.48	-0.161
ENSMUSG00000014602	Kif1a	chr1	-	93026831	93026855	93025620	93025735	93036845	93036951	0,4,0	63,70,63	14,7,4	5,11,17	149	125	1.56401713115e-07	0.0,0.046,0.0	0.701,0.348,0.165	-0.389
ENSMUSG00000036617	Etl4	chr2	+	20805774	20807373	20805584	20805662	20807901	20808024	654,698,783	2,0,2	12,43,81	16,1,4	1724	125	1.68684911827e-07	0.96,1.0,0.966	0.052,0.757,0.595	0.507
ENSMUSG00000042790	Rnf214	chr9	-	45866946	45867051	45866565	45866661	45867499	45867632	87,73,123	105,109,141	18,45,30	179,90,115	230	125	1.7514496277e-07	0.31,0.267,0.322	0.052,0.214,0.124	0.17
ENSMUSG00000030609	Aen	chr7	+	78902343	78902830	78895933	78896014	78905842	78906043	387,372,442	97,58,89	284,313,364	259,224,133	612	125	1.93851980263e-07	0.449,0.567,0.504	0.183,0.222,0.359	0.252
ENSMUSG00000036246	Gmip	chr8	+	69817232	69817429	69817002	69817140	69817722	69818972	36,43,43	7,2,8	37,88,106	0,0,0	322	125	2.24288185561e-07	0.666,0.893,0.676	1.0,1.0,1.0	-0.255
ENSMUSG00000026150	Mff	chr1	+	82741817	82741976	82735469	82735507	82747082	82747142	400,307,379	212,196,199	150,277,269	174,322,264	284	125	2.29183347402e-07	0.454,0.408,0.456	0.275,0.275,0.31	0.153
ENSMUSG00000031150	Ccdc120	chrX	-	7740348	7740405	7738512	7738523	7750597	7750897	14,29,7	47,41,58	0,0,1	41,18,28	182	125	2.32256110385e-07	0.17,0.327,0.077	0.0,0.0,0.024	0.183
ENSMUSG00000037876	Jmjd1c	chr10	+	67189735	67189849	67157906	67158071	67215269	67215375	149,150,138	18,8,10	49,126,123	0,1,0	239	125	2.80875606904e-07	0.812,0.907,0.878	1.0,0.985,1.0	-0.129
ENSMUSG00000058239	Usf2	chr7	-	30955799	30956000	30955289	30955440	30956148	30956267	615,724,645	20,25,15	468,673,467	45,40,72	326	125	2.87731777532e-07	0.922,0.917,0.943	0.8,0.866,0.713	0.134
ENSMUSG00000025006	Sorbs1	chr19	-	40344355	40344439	40336985	40337035	40349898	40350013	0,2,2	54,90,47	9,13,12	74,39,34	209	125	2.95089751739e-07	0.0,0.013,0.025	0.068,0.166,0.174	-0.123
ENSMUSG00000022770	Dlg1	chr16	+	31846836	31846933	31842769	31842839	31847635	31847669	164,153,186	82,103,74	126,257,246	23,43,52	222	125	3.28568316548e-07	0.53,0.455,0.586	0.755,0.771,0.727	-0.227
ENSMUSG00000020407	Upp1	chr11	+	9118630	9118660	9118244	9118284	9119373	9119449	1,4,3	0,0,0	0,9,7	5,4,8	155	125	3.59499881545e-07	1.0,1.0,1.0	0.0,0.645,0.414	0.647
ENSMUSG00000040462	Os9	chr10	-	127096914	127097079	127096629	127096742	127097931	127098121	314,335,317	363,272,300	23,118,98	171,210,171	290	125	3.7681353795e-07	0.272,0.347,0.313	0.055,0.195,0.198	0.161
ENSMUSG00000037447	Arid5a	chr1	+	36317203	36317662	36316211	36316327	36318083	36318181	7,9,9	1,1,8	1,6,1	0,0,0	584	125	3.84129413208e-07	0.6,0.658,0.194	1.0,1.0,1.0	-0.516
ENSMUSG00000028399	Ptprd	chr4	-	76095519	76095546	76091421	76091539	76099411	76099605	95,99,139	59,52,94	35,92,148	0,15,28	152	125	3.96440856919e-07	0.57,0.61,0.549	1.0,0.835,0.813	-0.306
ENSMUSG00000030869	Ndufab1	chr7	-	122093616	122093704	122091585	122091685	122096608	122096731	137,128,144	0,0,1	122,178,265	18,11,8	213	125	4.1225990245e-07	1.0,1.0,0.988	0.799,0.905,0.951	0.111
ENSMUSG00000032374	Plod2	chr9	+	92601984	92602047	92600740	92600882	92602947	92603061	33,33,38	210,209,171	66,104,133	180,283,241	188	125	4.64631186152e-07	0.095,0.095,0.129	0.196,0.196,0.268	-0.114
ENSMUSG00000029131	Dnajb6	chr5	+	29748344	29748435	29735687	29736116	29750937	29751047	223,221,261	17,18,13	87,192,111	21,36,31	216	125	4.76008203748e-07	0.884,0.877,0.921	0.706,0.755,0.674	0.182
ENSMUSG00000028437	Ubap1	chr4	+	41378946	41379870	41371724	41371849	41387174	41387357	919,940,904	6,10,16	436,852,811	14,47,29	1049	125	4.76864873261e-07	0.948,0.918,0.871	0.788,0.684,0.769	0.165
ENSMUSG00000032872	Cyb5r4	chr9	+	87047473	87047506	87042779	87042873	87055764	87055905	40,55,41	16,20,16	0,26,19	28,38,49	158	125	4.85312568671e-07	0.664,0.685,0.67	0.0,0.351,0.235	0.478
ENSMUSG00000020271	Fbxw11	chr11	+	32680200	32680302	32652747	32652904	32711771	32711997	30,24,10	43,44,21	0,6,14	105,22,64	227	125	5.37271622714e-07	0.278,0.231,0.208	0.0,0.131,0.108	0.159
ENSMUSG00000085218	BB218582	chr2	-	106647352	106647462	106646342	106646478	106647874	106648061	12,14,8	13,3,8	9,8,3	0,0,0	235	125	5.56212540415e-07	0.329,0.713,0.347	1.0,1.0,1.0	-0.537
ENSMUSG00000050908	Tvp23a	chr16	-	10428658	10428803	10427382	10427472	10446929	10447362	62,44,77	24,24,36	77,85,88	7,13,2	270	125	5.628907436e-07	0.545,0.459,0.498	0.836,0.752,0.953	-0.346
ENSMUSG00000039108	Lsm14b	chr2	+	180028957	180029074	180027899	180028035	180031360	180031528	885,853,1154	259,297,245	938,1560,1295	124,219,181	242	125	5.63131516613e-07	0.638,0.597,0.709	0.796,0.786,0.787	-0.142
ENSMUSG00000050379	Sept6	chrX	-	36920368	36920413	36913445	36916545	36922839	36923030	61,54,49	148,110,157	33,6,16	117,205,143	170	125	6.4595654693e-07	0.233,0.265,0.187	0.172,0.021,0.076	0.139
ENSMUSG00000028809	Srrm1	chr4	-	135329003	135329045	135324818	135325280	135329372	135329517	137,119,105	0,4,4	105,125,108	28,6,25	167	125	6.81736748839e-07	1.0,0.957,0.952	0.737,0.94,0.764	0.156
ENSMUSG00000052534	Pbx1	chr1	-	168184955	168185068	168183529	168183619	168191277	168191437	296,298,282	671,611,600	280,600,480	129,537,492	238	125	7.2737889265e-07	0.188,0.204,0.198	0.533,0.37,0.339	-0.217
ENSMUSG00000047603	Zfp235	chr7	+	24138292	24138502	24137045	24137172	24140299	24140944	0,0,4	11,23,27	13,12,14	3,20,10	335	125	7.42388421879e-07	0.0,0.0,0.052	0.618,0.183,0.343	-0.364
ENSMUSG00000052151	Plpp2	chr10	-	79530876	79531028	79530497	79530772	79533664	79533742	467,485,459	3,2,8	91,288,279	14,5,22	277	125	7.91628590473e-07	0.986,0.991,0.963	0.746,0.963,0.851	0.127
ENSMUSG00000028106	Rprd2	chr3	-	95786319	95786451	95785053	95785106	95787283	95787384	52,60,43	11,8,5	28,58,98	0,0,2	257	125	1.22064265917e-06	0.697,0.785,0.807	1.0,1.0,0.96	-0.224
ENSMUSG00000040268	Plekha1	chr7	+	130909587	130909658	130908335	130908425	130910831	130911163	37,33,49	179,155,214	16,50,53	23,14,13	196	125	1.24086271822e-06	0.116,0.12,0.127	0.307,0.695,0.722	-0.454
ENSMUSG00000025006	Sorbs1	chr19	-	40321792	40321960	40318021	40318068	40324746	40324832	39,19,38	29,57,66	0,15,3	40,67,60	293	125	1.28266642421e-06	0.365,0.125,0.197	0.0,0.087,0.021	0.193
ENSMUSG00000049580	Tsku	chr7	-	98353476	98353616	98350667	98353130	98361241	98361288	10,4,11	20,21,25	0,0,2	36,20,38	265	125	1.31480270451e-06	0.191,0.082,0.172	0.0,0.0,0.024	0.14
ENSMUSG00000020454	Eif4enif1	chr11	+	3233987	3234059	3229868	3230101	3234461	3234645	533,532,535	316,285,353	433,916,1042	157,261,376	197	125	1.35531307945e-06	0.517,0.542,0.49	0.636,0.69,0.637	-0.138
ENSMUSG00000048445	Ccdc57	chr11	-	120881814	120881915	120878877	120879048	120885232	120885385	40,31,51	10,5,5	47,17,47	0,0,0	226	125	1.35694974192e-06	0.689,0.774,0.849	1.0,1.0,1.0	-0.229
ENSMUSG00000004562	Arhgef40	chr14	+	51987115	51987222	51984970	51984991	51987402	51987600	0,0,12	21,31,24	38,36,43	31,47,36	232	125	1.38108855865e-06	0.0,0.0,0.212	0.398,0.292,0.392	-0.29
ENSMUSG00000073758	Sh3d21	chr4	-	126162175	126162266	126161967	126162023	126162452	126162571	25,29,30	4,21,11	0,5,15	37,20,26	216	125	1.43873235308e-06	0.783,0.444,0.612	0.0,0.126,0.25	0.488
ENSMUSG00000021709	Erbin	chr13	-	103824719	103824926	103823313	103823406	103833497	103835028	331,396,348	126,140,141	223,481,325	222,291,263	332	125	1.46049984818e-06	0.497,0.516,0.482	0.274,0.384,0.318	0.173
ENSMUSG00000040407	Akap9	chr5	+	3954396	3954450	3951689	3951734	3954791	3954962	110,90,70	8,15,3	34,76,123	0,0,0	179	125	1.50750984572e-06	0.906,0.807,0.942	1.0,1.0,1.0	-0.115
ENSMUSG00000042439	Zfp532	chr18	+	65651559	65651722	65644192	65644369	65682894	65683007	195,191,196	81,88,55	87,290,184	15,37,24	288	125	1.51138926246e-06	0.511,0.485,0.607	0.716,0.773,0.769	-0.218
ENSMUSG00000031708	Tecr	chr8	-	83573027	83573045	83572840	83572946	83573219	83573252	84,51,130	46,38,40	14,38,31	30,61,64	143	125	1.51757815663e-06	0.615,0.54,0.74	0.29,0.353,0.297	0.318
ENSMUSG00000042632	Pla2g6	chr15	-	79306283	79306466	79305702	79305811	79307312	79307409	88,55,97	0,0,0	31,75,67	0,12,9	308	125	1.51757815663e-06	1.0,1.0,1.0	1.0,0.717,0.751	0.177
ENSMUSG00000026596	Abl2	chr1	+	156620838	156620901	156559048	156559205	156622484	156622655	50,60,47	19,14,20	114,49,44	8,1,3	188	125	1.52857725472e-06	0.636,0.74,0.61	0.905,0.97,0.907	-0.265
ENSMUSG00000021302	Ggps1	chr13	-	14055149	14055220	14052448	14054455	14057795	14057888	315,346,334	7,7,12	298,448,499	60,29,35	196	125	1.60397722809e-06	0.966,0.969,0.947	0.76,0.908,0.901	0.104
ENSMUSG00000031133	Arhgef6	chrX	-	57243389	57243515	57240593	57240687	57244604	57244750	32,15,23	4,5,10	10,18,25	0,0,0	251	125	1.6294443903e-06	0.799,0.599,0.534	1.0,1.0,1.0	-0.356
ENSMUSG00000034164	Emid1	chr11	-	5109543	5109634	5106264	5106969	5116879	5116924	32,14,23	39,19,46	0,0,1	31,21,1	216	125	1.6294443903e-06	0.322,0.299,0.224	0.0,0.0,0.367	0.159
ENSMUSG00000032599	Ip6k2	chr9	+	108796670	108796783	108796130	108796396	108797206	108797994	161,138,215	263,175,262	274,310,281	154,259,183	238	125	1.77502491267e-06	0.243,0.293,0.301	0.483,0.386,0.446	-0.159
ENSMUSG00000041471	Fam35a	chr14	-	34267500	34268952	34259624	34259732	34309039	34309094	59,58,62	11,3,7	10,120,57	0,0,1	1577	125	1.81823648463e-06	0.298,0.605,0.412	1.0,1.0,0.819	-0.501
ENSMUSG00000039831	Arhgap29	chr3	+	121973878	121974115	121953228	121953404	121981814	121981949	367,353,309	24,21,22	102,93,101	0,2,0	362	125	1.82385677377e-06	0.841,0.853,0.829	1.0,0.941,1.0	-0.139
ENSMUSG00000074212	Dnajb14	chr3	+	137905884	137906057	137904744	137904854	137908344	137916557	121,102,64	0,0,0	74,131,119	13,12,1	298	125	1.88442983026e-06	1.0,1.0,1.0	0.705,0.821,0.98	0.165
ENSMUSG00000030213	Atf7ip	chr6	+	136559763	136561439	136518801	136518963	136563759	136563769	477,544,467	0,1,0	252,437,382	9,4,6	1801	125	1.9295794055e-06	1.0,0.974,1.0	0.66,0.883,0.815	0.205
ENSMUSG00000042323	Pbrm1	chr14	+	31113848	31114004	31110414	31110579	31117012	31117083	609,548,667	9,2,12	205,455,468	38,15,19	281	125	1.96166567017e-06	0.968,0.992,0.961	0.706,0.931,0.916	0.123
ENSMUSG00000026162	Nhej1	chr1	-	74968168	74968275	74967138	74967768	74968794	74968912	148,196,186	4,4,3	257,188,344	29,14,34	232	125	1.9664953325e-06	0.952,0.964,0.971	0.827,0.879,0.845	0.112
ENSMUSG00000031133	Arhgef6	chrX	-	57241805	57241826	57240593	57240687	57243389	57243515	3,0,4	24,8,13	6,6,8	3,2,1	146	125	1.97415458487e-06	0.097,0.0,0.209	0.631,0.72,0.873	-0.639
ENSMUSG00000040964	Arhgef10l	chr4	-	140586783	140586900	140583823	140583932	140591817	140591987	23,23,20	104,103,88	43,57,62	33,104,80	242	125	2.04869384141e-06	0.103,0.103,0.105	0.402,0.221,0.286	-0.199
ENSMUSG00000030528	Blm	chr7	-	80512778	80513494	80509403	80509563	80514588	80514690	336,354,314	2,0,0	200,522,470	9,17,5	841	125	2.10474783793e-06	0.961,1.0,1.0	0.768,0.82,0.933	0.147
ENSMUSG00000029328	Hnrnpdl	chr5	-	100035634	100035739	100034827	100034984	100036103	100036725	894,913,1134	1018,834,930	895,1120,1138	1154,1957,1937	230	125	2.10474783793e-06	0.323,0.373,0.399	0.297,0.237,0.242	0.106
ENSMUSG00000032599	Ip6k2	chr9	+	108796654	108796783	108796063	108796396	108797206	108797442	226,201,325	263,175,262	381,445,479	154,259,183	254	125	2.1145485327e-06	0.297,0.361,0.379	0.549,0.458,0.563	-0.178
ENSMUSG00000000740	Rpl13	chr8	+	123102844	123102986	123102650	123102762	123103182	123103641	28,45,48	2,0,0	55,73,95	16,12,14	267	125	2.14926580464e-06	0.868,1.0,1.0	0.617,0.74,0.761	0.25
ENSMUSG00000026131	Dst	chr1	+	34301860	34301932	34299720	34299838	34302829	34303032	26,35,29	66,111,74	14,8,2	85,83,84	197	125	2.15845156587e-06	0.2,0.167,0.199	0.095,0.058,0.015	0.133
ENSMUSG00000023963	Cyp39a1	chr17	+	43676830	43676966	43667424	43667794	43680123	43680298	506,550,645	2,2,4	123,303,241	25,2,7	261	125	2.16895141783e-06	0.992,0.992,0.987	0.702,0.986,0.943	0.113
ENSMUSG00000064302	Clasp1	chr1	+	118541674	118541698	118539265	118539369	118543101	118543346	117,129,106	117,163,101	53,91,81	299,204,167	149	125	2.25595460003e-06	0.456,0.399,0.468	0.129,0.272,0.289	0.211
ENSMUSG00000057572	Zbtb8os	chr4	+	129344211	129344248	129343120	129343173	129346803	129349871	57,62,54	2,3,0	46,36,73	30,18,7	162	125	2.27107289795e-06	0.957,0.941,1.0	0.542,0.607,0.889	0.287
ENSMUSG00000027104	Atf2	chr2	-	73853794	73853891	73850863	73850982	73863168	73863238	514,497,447	57,72,62	332,510,576	81,145,152	222	125	2.31203981564e-06	0.835,0.795,0.802	0.698,0.664,0.681	0.13
ENSMUSG00000021709	Erbin	chr13	-	103824719	103824848	103823313	103823406	103833497	103835028	302,323,295	126,140,141	176,397,289	222,291,263	254	125	2.43967691716e-06	0.541,0.532,0.507	0.281,0.402,0.351	0.182
ENSMUSG00000030022	Adamts9	chr6	-	92823346	92823514	92816469	92816643	92849291	92849468	57,85,46	0,1,3	78,144,130	34,23,17	293	125	2.53285160969e-06	1.0,0.973,0.867	0.495,0.728,0.765	0.284
ENSMUSG00000050017	Pitpnb	chr5	+	111385519	111385604	111382987	111383110	111386502	111388359	1026,1147,1184	407,334,415	1013,1458,1281	198,276,274	210	125	2.77991837028e-06	0.6,0.671,0.629	0.753,0.759,0.736	-0.116
ENSMUSG00000029822	Osbpl3	chr6	-	50346010	50346103	50344873	50345030	50346327	50346431	261,228,238	16,26,14	45,63,59	0,0,0	218	125	2.88964908898e-06	0.903,0.834,0.907	1.0,1.0,1.0	-0.119
ENSMUSG00000033216	Eefsec	chr6	-	88297576	88298236	88257333	88258391	88376203	88376411	6,9,5	0,0,0	0,6,6	8,2,0	785	125	2.92025568633e-06	1.0,1.0,1.0	0.0,0.323,1.0	0.559
ENSMUSG00000028995	Fam126a	chr5	-	23966133	23966431	23964480	23965358	23979487	23979647	98,108,104	27,31,31	393,339,329	6,50,19	423	125	3.11281696403e-06	0.518,0.507,0.498	0.951,0.667,0.837	-0.311
ENSMUSG00000028519	Dab1	chr4	+	104732069	104732180	104731624	104731752	104741512	104744844	319,360,374	53,45,42	40,41,18	0,0,1	236	125	3.14208581944e-06	0.761,0.809,0.825	1.0,1.0,0.905	-0.17
ENSMUSG00000031708	Tecr	chr8	-	83573410	83573455	83573219	83573323	83573870	83573922	1399,1455,1629	408,363,400	744,1047,1145	296,524,492	170	125	3.31040787314e-06	0.716,0.747,0.75	0.649,0.595,0.631	0.113
ENSMUSG00000001065	Zfp276	chr8	+	123264994	123265070	123264815	123264926	123265313	123265431	102,124,134	0,0,0	95,117,109	11,3,8	201	125	3.67041036711e-06	1.0,1.0,1.0	0.843,0.96,0.894	0.101
ENSMUSG00000070858	Gm1673	chr5	+	33983756	33983896	33983469	33983639	33984051	33984140	438,320,411	38,27,27	322,465,291	54,118,45	265	125	3.73308227901e-06	0.845,0.848,0.878	0.738,0.65,0.753	0.143
ENSMUSG00000021068	Nin	chr12	-	70042131	70044252	70040754	70040880	70045146	70045637	57,86,64	3,8,5	115,137,110	0,2,0	2246	125	4.14260163804e-06	0.514,0.374,0.416	1.0,0.792,1.0	-0.496
ENSMUSG00000068394	Cep152	chr2	-	125571668	125571833	125569554	125569651	125576713	125576855	144,165,151	7,14,5	156,132,107	25,30,27	290	125	4.15387238848e-06	0.899,0.836,0.929	0.729,0.655,0.631	0.216
ENSMUSG00000078484	Klhl17	chr4	-	156231546	156231714	156231084	156231173	156231801	156231946	277,269,250	19,18,7	176,274,218	36,32,51	293	125	4.15387238848e-06	0.861,0.864,0.938	0.676,0.785,0.646	0.185
ENSMUSG00000020917	Acly	chr11	-	100503159	100503189	100498620	100498762	100504202	100504293	1723,1637,1613	980,907,906	749,1172,841	725,998,800	155	125	4.34705749248e-06	0.586,0.593,0.589	0.454,0.486,0.459	0.123
ENSMUSG00000028657	Ppt1	chr4	+	122854379	122854478	122848432	122848535	122857509	122859078	2,10,3	7,2,2	58,7,21	0,1,0	224	125	4.3686692154e-06	0.138,0.736,0.456	1.0,0.796,1.0	-0.489
ENSMUSG00000068962	Zfp114	chr7	+	24176108	24176166	24175059	24175149	24177749	24177876	0,2,2	2,2,9	2,3,12	0,0,2	183	125	4.51688184175e-06	0.0,0.406,0.132	1.0,1.0,0.804	-0.755
ENSMUSG00000004562	Arhgef40	chr14	+	51986931	51987222	51984718	51984991	51987402	51987467	3,2,12	21,31,24	38,39,39	31,47,36	416	125	4.60410330654e-06	0.041,0.019,0.131	0.269,0.2,0.246	-0.175
ENSMUSG00000031012	Cask	chrX	-	13550946	13550982	13549164	13549361	13552372	13552441	165,141,143	194,210,199	165,291,293	141,186,187	161	125	4.70037068851e-06	0.398,0.343,0.358	0.476,0.548,0.549	-0.158
ENSMUSG00000003341	Atp8b3	chr10	-	80522010	80522149	80521769	80521897	80524328	80524412	9,10,0	0,1,1	0,0,0	10,2,5	264	125	5.00825030547e-06	1.0,0.826,0.0	0.0,0.0,0.0	0.609
ENSMUSG00000073664	Nbeal1	chr1	+	60228621	60228708	60224624	60224731	60230601	60230685	4,8,15	11,9,7	0,2,0	3,19,18	212	125	5.16560590673e-06	0.177,0.344,0.558	0.0,0.058,0.0	0.34
ENSMUSG00000047248	C2cd3	chr7	+	100399667	100399815	100395798	100395844	100405957	100406106	297,383,293	13,8,2	153,250,232	13,29,16	273	125	5.4280103799e-06	0.913,0.956,0.985	0.843,0.798,0.869	0.115
ENSMUSG00000085396	Firre	chrX	-	50620674	50620804	50615510	50615515	50626436	50626509	53,82,77	112,131,127	0,4,6	3,45,33	255	125	5.48979278834e-06	0.188,0.235,0.229	0.0,0.042,0.082	0.176
ENSMUSG00000032567	Aste1	chr9	+	105396797	105397858	105396544	105396705	105401475	105401686	41,61,69	5,2,3	27,49,70	0,0,0	1186	125	5.75507373561e-06	0.464,0.763,0.708	1.0,1.0,1.0	-0.355
ENSMUSG00000074513	Arfip1	chr3	-	84519481	84519703	84497735	84497891	84534586	84534695	3,10,6	0,0,0	0,4,4	8,5,0	347	125	5.82030464492e-06	1.0,1.0,1.0	0.0,0.224,1.0	0.592
ENSMUSG00000040883	Tmem205	chr9	-	21926248	21926357	21925990	21926154	21927291	21927535	276,233,352	0,3,3	89,119,90	22,7,0	234	125	6.57521694223e-06	1.0,0.976,0.984	0.684,0.901,1.0	0.125
ENSMUSG00000039953	Clstn1	chr4	+	149626086	149626116	149614049	149614172	149627211	149627407	75,70,83	318,385,317	121,75,75	183,176,184	155	125	7.16435356236e-06	0.16,0.128,0.174	0.348,0.256,0.247	-0.13
ENSMUSG00000055897	Ppp4r1l-ps	chr2	-	173600765	173601042	173597132	173597187	173608732	173608818	5,8,5	15,15,11	0,0,0	7,22,45	402	125	7.16435356236e-06	0.094,0.142,0.124	0.0,0.0,0.0	0.12
ENSMUSG00000034023	Fancd2	chr6	+	113542206	113542285	113539260	113539313	113545009	113545134	117,132,146	2,0,0	125,199,231	24,3,11	204	125	7.59285859808e-06	0.973,1.0,1.0	0.761,0.976,0.928	0.103
ENSMUSG00000053580	Tanc2	chr11	+	105758921	105759032	105713381	105713564	105776805	105776897	0,6,8	26,24,38	48,33,11	0,21,9	236	125	7.59285859808e-06	0.0,0.117,0.1	1.0,0.454,0.393	-0.543
ENSMUSG00000001419	Mef2d	chr3	+	88158033	88158171	88156321	88156525	88159121	88159332	155,155,189	1,4,6	110,200,121	15,16,16	263	125	7.75244131576e-06	0.987,0.948,0.937	0.777,0.856,0.782	0.152
ENSMUSG00000029613	Eif2ak1	chr5	+	143899013	143899247	143897474	143897557	143901784	143904251	870,855,811	54,70,51	731,1377,1111	106,162,157	359	125	7.96966975463e-06	0.849,0.81,0.847	0.706,0.747,0.711	0.114
ENSMUSG00000087177	E130307A14Rik	chr10	-	39622902	39623091	39621411	39622727	39640275	39640511	14,20,14	4,2,4	14,29,18	0,0,0	314	125	8.42926653655e-06	0.582,0.799,0.582	1.0,1.0,1.0	-0.346
ENSMUSG00000079334	Nat6	chr9	+	107579099	107580935	107578886	107578970	107582816	107583519	226,308,335	4,14,4	175,119,135	0,0,0	1961	125	8.42926653655e-06	0.783,0.584,0.842	1.0,1.0,1.0	-0.264
ENSMUSG00000018736	Ndel1	chr11	-	68826169	68826204	68822109	68822665	68829914	68830066	81,69,98	69,49,90	4,72,39	52,123,126	160	125	8.54522825479e-06	0.478,0.524,0.46	0.057,0.314,0.195	0.299
ENSMUSG00000026566	Mpzl1	chr1	-	165601749	165601864	165593653	165593677	165604609	165604742	766,708,795	364,383,452	435,674,631	410,522,597	240	125	9.08590485544e-06	0.523,0.491,0.478	0.356,0.402,0.355	0.126
ENSMUSG00000032478	Nme6	chr9	+	109835269	109835414	109833195	109833295	109841475	109841515	1,9,3	0,0,0	0,10,3	14,0,5	270	125	9.3264362878e-06	1.0,1.0,1.0	0.0,1.0,0.217	0.594
ENSMUSG00000025702	March8	chr6	+	116338385	116338490	116338023	116338215	116376692	116376863	102,77,88	7,11,7	40,67,32	0,0,0	230	125	9.49807624319e-06	0.888,0.792,0.872	1.0,1.0,1.0	-0.149
ENSMUSG00000006435	Neurl1a	chr19	+	47253118	47253808	47240349	47240671	47256711	47256858	39,34,38	1,0,0	3,21,19	18,1,2	815	125	9.92892961735e-06	0.857,1.0,1.0	0.025,0.763,0.593	0.492
ENSMUSG00000058239	Usf2	chr7	-	30955880	30956000	30955289	30955440	30956148	30956267	311,329,306	20,25,15	148,346,191	45,40,72	245	125	1.00391592149e-05	0.888,0.87,0.912	0.627,0.815,0.575	0.218
ENSMUSG00000038369	Ncoa6	chr2	-	155405474	155408450	155399654	155399691	155411524	155411646	433,429,488	0,3,0	195,440,381	14,8,6	3101	125	1.01167867712e-05	1.0,0.852,1.0	0.36,0.689,0.719	0.361
ENSMUSG00000031511	Arhgef7	chr8	+	11758430	11758517	11728104	11728416	11781154	11781239	72,82,113	0,0,0	98,167,219	32,6,5	212	125	1.04518965945e-05	1.0,1.0,1.0	0.644,0.943,0.963	0.15
ENSMUSG00000026566	Mpzl1	chr1	-	165601749	165601855	165593367	165593677	165604609	165604742	1090,1040,1207	364,383,452	635,1011,953	410,522,597	231	125	1.14684686588e-05	0.618,0.595,0.591	0.456,0.512,0.463	0.124
ENSMUSG00000014554	Dguok	chr6	-	83480842	83480942	83480216	83480436	83481346	83481462	388,393,284	129,86,94	182,230,283	99,160,149	225	125	1.15433623061e-05	0.626,0.717,0.627	0.505,0.444,0.513	0.169
ENSMUSG00000102976	Zc3h11a	chr1	-	133655344	133655398	133654319	133654438	133661236	133661318	39,49,38	12,5,5	25,40,43	0,1,0	179	125	1.16870257485e-05	0.694,0.873,0.841	1.0,0.965,1.0	-0.186
ENSMUSG00000033916	Chmp2a	chr7	-	13032791	13032821	13032434	13032565	13033828	13034042	147,202,160	14,30,21	75,119,174	21,53,54	155	125	1.18454830182e-05	0.894,0.844,0.86	0.742,0.644,0.722	0.163
ENSMUSG00000037860	Aim2	chr1	+	173393962	173394033	173350878	173350973	173452827	173452948	9,1,4	0,3,2	0,0,1	25,5,13	196	125	1.2333103644e-05	1.0,0.175,0.561	0.0,0.0,0.047	0.563
ENSMUSG00000071064	Zfp827	chr8	+	79188148	79188181	79186175	79186358	79189666	79190856	1,15,9	15,20,25	0,0,0	8,20,11	158	125	1.32665018819e-05	0.05,0.372,0.222	0.0,0.0,0.0	0.215
ENSMUSG00000000732	Icosl	chr10	+	78071737	78072091	78071160	78071279	78073706	78074000	37,53,46	12,2,5	17,27,31	0,0,0	479	125	1.35826761502e-05	0.446,0.874,0.706	1.0,1.0,1.0	-0.325
ENSMUSG00000043079	Synpo	chr18	-	60609910	60610001	60600205	60604490	60624170	60624236	0,2,1	4,9,11	4,14,25	0,14,3	216	125	1.41257816183e-05	0.0,0.114,0.05	1.0,0.367,0.828	-0.677
ENSMUSG00000026463	Atp2b4	chr1	-	133736615	133736651	133735047	133735209	133737989	133738118	39,65,51	1,8,0	20,45,49	6,17,17	161	125	1.46587278334e-05	0.968,0.863,1.0	0.721,0.673,0.691	0.249
ENSMUSG00000063594	Gng8	chr7	+	16892449	16892511	16892270	16892356	16894941	16895027	4,2,2	0,0,0	4,31,16	8,2,16	187	125	1.48249827029e-05	1.0,1.0,1.0	0.251,0.912,0.401	0.479
ENSMUSG00000031788	Kifc3	chr8	-	95129195	95129334	95126555	95126707	95134716	95134859	56,59,75	16,4,5	21,22,52	0,0,0	264	125	1.55997969325e-05	0.624,0.875,0.877	1.0,1.0,1.0	-0.208
ENSMUSG00000057751	Megf6	chr4	+	154224100	154224223	154182657	154182767	154242401	154242524	456,474,445	17,44,34	126,233,167	16,54,30	248	125	1.62826839672e-05	0.931,0.844,0.868	0.799,0.685,0.737	0.141
ENSMUSG00000037211	Spry1	chr3	+	37640519	37640808	37639946	37640064	37642554	37644598	21,22,34	2,1,0	24,15,18	16,6,5	414	125	1.63496502034e-05	0.76,0.869,1.0	0.312,0.43,0.521	0.455
ENSMUSG00000071669	Snx29	chr16	+	11395218	11395399	11367676	11367801	11399764	11399835	28,40,31	3,7,4	19,30,28	0,0,0	306	125	1.7881733785e-05	0.792,0.7,0.76	1.0,1.0,1.0	-0.249
ENSMUSG00000007411	Mark3	chr12	+	111615395	111615444	111604510	111604564	111623244	111623315	330,299,315	18,28,19	222,467,432	44,93,49	174	125	1.85953142001e-05	0.929,0.885,0.923	0.784,0.783,0.864	0.102
ENSMUSG00000033004	Mycbp2	chr14	-	103174765	103174990	103173786	103173919	103182353	103182494	120,165,145	9,9,2	120,160,90	0,0,0	350	125	1.87788279844e-05	0.826,0.868,0.963	1.0,1.0,1.0	-0.114
ENSMUSG00000055320	Tead1	chr7	+	112856052	112856064	112839415	112839480	112856797	112856932	4,6,22	9,5,3	5,1,3	0,0,0	137	125	1.93237309764e-05	0.289,0.523,0.87	1.0,1.0,1.0	-0.439
ENSMUSG00000041020	Map7d2	chrX	+	159462113	159462224	159459124	159459483	159469962	159470093	70,72,59	0,0,0	86,95,85	4,6,10	236	125	2.11355098253e-05	1.0,1.0,1.0	0.919,0.893,0.818	0.123
ENSMUSG00000033287	Kctd17	chr15	+	78436900	78436994	78435584	78435710	78437583	78437671	109,100,100	10,7,3	96,139,85	15,46,24	219	125	2.23809243494e-05	0.862,0.891,0.95	0.785,0.633,0.669	0.205
ENSMUSG00000063488	Zkscan7	chr9	+	122892684	122892778	122892317	122892391	122894691	122896124	79,108,77	5,10,14	35,34,21	0,0,0	219	125	2.24321008324e-05	0.9,0.86,0.758	1.0,1.0,1.0	-0.161
ENSMUSG00000034940	Synrg	chr11	+	84039655	84039691	84039210	84039321	84040796	84040928	0,0,3	63,78,100	22,4,1	9,10,21	161	125	2.25761008071e-05	0.0,0.0,0.023	0.655,0.237,0.036	-0.302
ENSMUSG00000037679	Inf2	chr12	+	112612547	112612604	112611409	112612036	112614894	112615556	13,13,9	8,3,1	0,2,2	11,7,4	182	125	2.29426257984e-05	0.527,0.749,0.861	0.0,0.164,0.256	0.572
ENSMUSG00000040596	Pogk	chr1	-	166401865	166401964	166398689	166400165	166408398	166408532	255,234,331	10,21,4	184,279,242	22,35,36	224	125	2.36871343484e-05	0.934,0.861,0.979	0.824,0.816,0.79	0.115
ENSMUSG00000040723	Rcsd1	chr1	-	165663565	165663655	165659372	165659444	165664948	165665050	102,97,110	1,4,10	22,84,63	5,23,12	215	125	2.44933893055e-05	0.983,0.934,0.865	0.719,0.68,0.753	0.21
ENSMUSG00000102976	Zc3h11a	chr1	-	133655344	133655398	133653972	133654032	133661255	133661360	38,45,39	10,8,5	4,40,33	0,1,0	179	125	2.46328431469e-05	0.726,0.797,0.845	1.0,0.965,1.0	-0.199
ENSMUSG00000026987	Baz2b	chr2	-	59959820	59960105	59958431	59958492	59962020	59962630	249,319,263	71,76,61	201,136,147	87,76,81	410	125	2.48052356171e-05	0.517,0.561,0.568	0.413,0.353,0.356	0.175
ENSMUSG00000011831	Evi5	chr5	-	107810289	107810322	107799125	107799260	107812357	107812411	20,23,13	63,45,60	15,51,66	17,30,21	158	125	2.49312783145e-05	0.201,0.288,0.146	0.411,0.574,0.713	-0.354
ENSMUSG00000096795	Zfp433	chr10	+	81718468	81718616	81704877	81704900	81718918	81719045	12,7,4	26,28,23	0,0,0	9,19,24	273	125	2.55364012345e-05	0.174,0.103,0.074	0.0,0.0,0.0	0.117
ENSMUSG00000039678	Tbc1d13	chr2	+	30136672	30136713	30134796	30134870	30137120	30137182	131,168,211	7,10,6	227,286,231	45,27,35	166	125	2.61366715751e-05	0.934,0.927,0.964	0.792,0.889,0.832	0.104
ENSMUSG00000029086	Prom1	chr5	-	44000776	44000845	43995074	43995114	44001785	44001901	103,90,92	5,16,2	36,101,76	0,0,0	194	125	2.6572219257e-05	0.93,0.784,0.967	1.0,1.0,1.0	-0.106
ENSMUSG00000087013	2610027K06Rik	chr11	-	85801788	85801943	85795874	85796284	85832167	85832209	28,37,27	0,0,0	65,111,92	18,7,5	280	125	2.71656444033e-05	1.0,1.0,1.0	0.617,0.876,0.891	0.205
ENSMUSG00000042138	Msantd2	chr9	+	37513613	37513703	37489818	37489833	37517372	37517472	17,26,16	47,61,37	5,10,23	151,126,77	215	125	2.75048237146e-05	0.174,0.199,0.201	0.019,0.044,0.148	0.121
ENSMUSG00000040297	Suco	chr1	-	161845559	161845580	161845302	161845358	161847204	161847310	85,92,76	117,155,155	12,43,33	39,149,157	146	125	2.843239688e-05	0.383,0.337,0.296	0.209,0.198,0.153	0.152
ENSMUSG00000025477	Inpp5a	chr7	+	139578181	139578218	139577349	139577418	139578353	139579652	87,43,53	0,0,2	66,64,72	15,5,5	162	125	2.89339760942e-05	1.0,1.0,0.953	0.772,0.908,0.917	0.119
ENSMUSG00000040242	Fgfr1op2	chr6	+	146592633	146592747	146589893	146590036	146595175	146595289	731,807,739	419,333,323	615,1036,1026	139,323,294	239	125	2.93719782418e-05	0.477,0.559,0.545	0.698,0.627,0.646	-0.13
ENSMUSG00000061046	Haghl	chr17	-	25785003	25785194	25784660	25784725	25785427	25785673	510,547,476	54,39,45	187,324,291	0,9,15	316	125	3.17488691691e-05	0.789,0.847,0.807	1.0,0.934,0.885	-0.125
ENSMUSG00000024817	Uhrf2	chr19	+	30056234	30056494	30039063	30039297	30071242	30071461	792,840,751	25,32,37	504,927,1103	76,88,70	385	125	3.27947139474e-05	0.911,0.895,0.868	0.683,0.774,0.836	0.127
ENSMUSG00000000823	Zfp512b	chr2	-	181587728	181587899	181587046	181587241	181587980	181588079	273,237,258	2,4,0	127,155,175	21,6,3	296	125	3.28301575871e-05	0.983,0.962,1.0	0.719,0.916,0.961	0.116
ENSMUSG00000071454	Dtnb	chr12	+	3754095	3754116	3751810	3751907	3772586	3772746	145,97,145	518,489,659	54,103,121	134,245,170	146	125	3.30534623292e-05	0.193,0.145,0.159	0.257,0.265,0.379	-0.135
ENSMUSG00000051527	Usp29	chr7	+	6737564	6737634	6730854	6731302	6738792	6738945	6,13,7	0,0,0	51,42,45	19,13,4	195	125	3.33208228893e-05	1.0,1.0,1.0	0.632,0.674,0.878	0.272
ENSMUSG00000019088	Dnase1l1	chrX	-	74276645	74276734	74274367	74274468	74277038	74277342	9,7,5	7,15,15	22,10,15	0,1,5	214	125	3.365056187e-05	0.429,0.214,0.163	1.0,0.854,0.637	-0.562
ENSMUSG00000062761	Zfp512	chr5	+	31453154	31453213	31452515	31452577	31465445	31465633	287,287,303	98,88,74	286,271,290	16,55,35	184	125	3.365056187e-05	0.665,0.689,0.736	0.924,0.77,0.849	-0.151
ENSMUSG00000002602	Axl	chr7	-	25773098	25773125	25770632	25770765	25773342	25773493	216,204,230	33,22,22	43,62,49	0,0,3	152	125	3.54990515206e-05	0.843,0.884,0.896	1.0,1.0,0.931	-0.103
ENSMUSG00000085399	Foxd2os	chr4	+	114920439	114920555	114916188	114916310	114921768	114921967	8,4,2	0,0,0	70,77,101	35,17,27	241	125	3.54990515206e-05	1.0,1.0,1.0	0.509,0.701,0.66	0.377
ENSMUSG00000026131	Dst	chr1	+	34177795	34180498	34174696	34174795	34181134	34183904	169,176,220	2,11,3	8,14,4	0,0,0	2828	125	3.55802663132e-05	0.789,0.414,0.764	1.0,1.0,1.0	-0.344
ENSMUSG00000034021	Pds5b	chr5	+	150792566	150792686	150790504	150790619	150794267	150794413	65,42,40	0,0,0	49,71,76	10,10,0	245	125	3.6054611347e-05	1.0,1.0,1.0	0.714,0.784,1.0	0.167
ENSMUSG00000021709	Erbin	chr13	-	103827906	103828023	103823313	103823406	103833497	103835028	532,479,500	126,140,141	183,507,516	222,291,263	242	125	3.73579544533e-05	0.686,0.639,0.647	0.299,0.474,0.503	0.232
ENSMUSG00000024926	Kat5	chr19	-	5608801	5608957	5608637	5608712	5609235	5609372	413,352,401	214,196,198	186,256,253	154,226,258	281	125	3.73751310152e-05	0.462,0.444,0.474	0.349,0.335,0.304	0.131
ENSMUSG00000028284	Map3k7	chr4	+	31994873	31994954	31992386	31992516	32002088	32002153	342,277,353	176,145,186	200,296,286	149,330,300	206	125	3.75859027756e-05	0.541,0.537,0.535	0.449,0.352,0.366	0.149
ENSMUSG00000026743	Mllt10	chr2	+	18123718	18123812	18071124	18071204	18146776	18146872	27,11,25	7,5,5	8,35,41	0,2,0	219	125	3.75859027756e-05	0.688,0.557,0.741	1.0,0.909,1.0	-0.308
ENSMUSG00000023079	Gtf2ird1	chr5	-	134410953	134411109	134404655	134404966	134415134	134415276	274,280,243	5,14,11	151,113,126	47,15,11	281	125	3.8077978911e-05	0.961,0.899,0.908	0.588,0.77,0.836	0.191
ENSMUSG00000037426	Depdc5	chr5	+	32864009	32864312	32863759	32863821	32864576	32864699	36,62,59	33,33,20	67,101,113	12,13,7	428	125	3.90562052827e-05	0.242,0.354,0.463	0.62,0.694,0.825	-0.36
ENSMUSG00000032228	Tcf12	chr9	-	71943953	71944018	71885182	71885288	72015637	72015711	12,6,3	2,4,2	15,2,19	0,0,0	190	125	4.01221920293e-05	0.798,0.497,0.497	1.0,1.0,1.0	-0.403
ENSMUSG00000041491	Cep78	chr19	-	15962371	15962449	15955773	15956403	15969071	15969200	236,287,192	9,11,2	280,367,279	50,28,19	203	125	4.01857459273e-05	0.942,0.941,0.983	0.775,0.89,0.9	0.1
ENSMUSG00000034377	Tulp4	chr17	+	6185136	6185298	6176828	6176957	6198671	6198852	300,272,305	0,0,3	80,150,165	13,1,5	287	125	4.61151957778e-05	1.0,1.0,0.978	0.728,0.985,0.935	0.11
ENSMUSG00000026458	Ppfia4	chr1	-	134323001	134323093	134321060	134321169	134324078	134324210	17,12,9	13,15,13	3,20,4	1,0,1	217	125	4.61151957778e-05	0.43,0.315,0.285	0.633,1.0,0.697	-0.433
ENSMUSG00000028613	Lrp8	chr4	+	107846238	107846619	107843215	107843344	107847443	107847566	22,18,21	29,24,20	0,8,23	24,59,57	506	125	4.66291625868e-05	0.158,0.156,0.206	0.0,0.032,0.091	0.132
ENSMUSG00000041235	Chd7	chr4	+	8751323	8753148	8691364	8691434	8785341	8785763	184,210,227	0,0,0	130,199,175	13,0,5	1950	125	4.93153922916e-05	1.0,1.0,1.0	0.391,1.0,0.692	0.306
ENSMUSG00000020594	Pum2	chr12	+	8678169	8678231	8677533	8677596	8698090	8698159	0,0,0	1,3,4	5,7,3	0,4,14	187	125	5.06265192839e-05	0.0,0.0,0.0	1.0,0.539,0.125	-0.555
ENSMUSG00000022016	Akap11	chr14	-	78502938	78503022	78502189	78502236	78507724	78507880	64,70,74	50,50,59	157,164,216	32,72,46	209	125	5.09670593138e-05	0.434,0.456,0.429	0.746,0.577,0.737	-0.247
ENSMUSG00000064307	Lrrc51	chr7	-	101921503	101921566	101920636	101920774	101933763	101933802	15,7,9	18,47,37	0,2,2	51,30,30	188	125	5.30445158524e-05	0.357,0.09,0.139	0.0,0.042,0.042	0.167
ENSMUSG00000024985	Tcf7l2	chr19	+	55755013	55755082	55743072	55743197	55817763	55817865	138,126,119	148,136,142	42,47,62	80,164,122	194	125	5.34373934506e-05	0.375,0.374,0.351	0.253,0.156,0.247	0.148
ENSMUSG00000039108	Lsm14b	chr2	+	180031360	180031528	180026397	180026798	180032060	180032222	673,588,623	0,0,0	0,14,6	3,1,3	293	125	5.35584201143e-05	1.0,1.0,1.0	0.0,0.857,0.46	0.561
ENSMUSG00000027667	Zfp639	chr3	+	32514383	32514454	32513000	32513192	32517028	32517139	63,89,107	8,4,18	66,126,148	0,0,6	196	125	5.39716418632e-05	0.834,0.934,0.791	1.0,1.0,0.94	-0.127
ENSMUSG00000025812	Pard3	chr8	+	127410728	127410773	127409555	127409704	127415569	127415797	104,154,109	0,1,0	32,35,63	0,22,4	170	125	5.42926326432e-05	1.0,0.991,1.0	1.0,0.539,0.921	0.177
ENSMUSG00000027763	Mbnl1	chr3	+	60528755	60528978	60501219	60501423	60595593	60598100	61,53,86	0,2,0	69,68,39	9,3,7	348	125	5.45707531885e-05	1.0,0.905,1.0	0.734,0.891,0.667	0.204
ENSMUSG00000102644	Thap6	chr5	+	91963682	91963785	91962889	91962978	91965095	91965304	22,19,23	1,10,4	2,18,19	0,0,0	228	125	5.4944163662e-05	0.923,0.51,0.759	1.0,1.0,1.0	-0.269
ENSMUSG00000057738	Sptan1	chr2	+	30014157	30014172	30013675	30013838	30015588	30015720	262,236,206	284,382,293	72,62,43	127,314,286	140	125	5.57367104548e-05	0.452,0.356,0.386	0.336,0.15,0.118	0.197
ENSMUSG00000038535	Zfp280d	chr9	+	72339011	72339048	72338745	72338864	72360285	72360341	93,125,91	1,13,0	190,141,128	23,28,27	162	125	5.58725395059e-05	0.986,0.881,1.0	0.864,0.795,0.785	0.141
ENSMUSG00000058799	Nap1l1	chr10	+	111485498	111485584	111481279	111481316	111490027	111490169	136,178,160	100,75,108	40,126,144	70,176,168	211	125	5.65663744634e-05	0.446,0.584,0.467	0.253,0.298,0.337	0.203
ENSMUSG00000022475	Hdac7	chr15	-	97808659	97808770	97808352	97808533	97808966	97809058	82,109,116	38,35,65	46,66,76	62,69,76	236	125	5.97006099654e-05	0.533,0.623,0.486	0.282,0.336,0.346	0.226
ENSMUSG00000028107	Tars2	chr3	-	95746534	95746697	95746032	95746170	95747438	95747656	364,277,347	0,5,4	242,348,324	49,14,3	288	125	6.04715963974e-05	1.0,0.96,0.974	0.682,0.915,0.979	0.119
ENSMUSG00000062270	Morf4l1	chr9	-	90107234	90107302	90097371	90100523	90114535	90114715	1,2,7	0,0,0	18,13,9	18,0,6	193	125	6.04715963974e-05	1.0,1.0,1.0	0.393,1.0,0.493	0.371
ENSMUSG00000026743	Mllt10	chr2	+	18101457	18101512	18071124	18071204	18146776	18146872	35,37,31	7,5,5	27,51,52	0,2,0	180	125	6.09475156698e-05	0.776,0.837,0.812	1.0,0.947,1.0	-0.174
ENSMUSG00000018501	Ncor1	chr11	-	62349394	62349493	62344631	62344888	62351377	62351390	194,214,185	0,0,4	114,216,222	24,10,0	224	125	6.12886813145e-05	1.0,1.0,0.963	0.726,0.923,1.0	0.105
ENSMUSG00000031949	Adat1	chr8	-	111979298	111979444	111972104	111972191	111987121	111987252	2,2,11	0,0,0	1,5,3	6,4,0	271	125	6.1372603922e-05	1.0,1.0,1.0	0.071,0.366,1.0	0.521
ENSMUSG00000023353	Agap3	chr5	+	24498069	24498207	24492957	24493126	24500122	24500345	15,9,13	0,1,0	4,2,9	1,2,4	263	125	6.16769177841e-05	1.0,0.811,1.0	0.655,0.322,0.517	0.439
ENSMUSG00000059439	Bcas3	chr11	+	85813999	85814065	85801784	85801952	85825201	85826058	27,12,24	45,39,43	0,10,10	47,57,60	191	125	6.31309834011e-05	0.282,0.168,0.268	0.0,0.103,0.098	0.172
ENSMUSG00000024985	Tcf7l2	chr19	+	55925976	55926049	55923895	55923944	55926683	55926756	19,18,33	2,2,14	3,18,9	0,0,0	198	125	6.38212223094e-05	0.857,0.85,0.598	1.0,1.0,1.0	-0.232
ENSMUSG00000003452	Bicd1	chr6	+	149550349	149550425	149520352	149520546	149556643	149563329	9,2,3	2,5,4	11,9,2	0,1,0	201	125	6.50867317141e-05	0.737,0.199,0.318	1.0,0.848,1.0	-0.531
ENSMUSG00000026131	Dst	chr1	+	34296741	34296759	34295461	34295536	34299720	34299838	20,16,19	36,51,45	6,3,3	55,32,42	143	125	7.04919294973e-05	0.327,0.215,0.27	0.087,0.076,0.059	0.197
ENSMUSG00000021420	Fars2	chr13	+	36204508	36205141	36117410	36118005	36232121	36232281	137,114,112	0,9,6	100,95,120	0,0,0	758	125	7.21474516105e-05	1.0,0.676,0.755	1.0,1.0,1.0	-0.19
ENSMUSG00000028344	Invs	chr4	+	48382104	48382278	48307682	48307849	48385104	48385272	142,86,83	0,0,0	40,88,89	0,6,8	299	125	7.37061749851e-05	1.0,1.0,1.0	1.0,0.86,0.823	0.106
ENSMUSG00000006673	Qrich1	chr9	+	108518702	108518826	108517113	108517240	108528588	108528918	88,74,61	163,248,180	63,156,117	49,209,158	249	125	7.38133700404e-05	0.213,0.13,0.145	0.392,0.273,0.271	-0.149
ENSMUSG00000030172	Erc1	chr6	-	119777978	119778071	119773733	119773901	119779476	119779632	68,86,73	18,29,41	36,71,53	34,79,66	218	125	7.38133700404e-05	0.684,0.63,0.505	0.378,0.34,0.315	0.262
ENSMUSG00000021288	Klc1	chr12	+	111795547	111795678	111789324	111789486	111806007	111806074	282,237,270	103,87,80	349,465,370	66,73,74	256	125	7.52568736312e-05	0.572,0.571,0.622	0.721,0.757,0.709	-0.141
ENSMUSG00000028621	Cyb5rl	chr4	+	107073872	107073960	107070869	107071018	107080890	107081094	72,44,31	0,0,0	7,31,30	0,7,4	213	125	7.77846020644e-05	1.0,1.0,1.0	1.0,0.722,0.815	0.154
ENSMUSG00000022185	Acin1	chr14	-	54678742	54678862	54667072	54667161	54679240	54679352	537,543,583	403,385,337	468,478,370	595,445,404	245	125	7.86149196351e-05	0.405,0.418,0.469	0.286,0.354,0.318	0.111
ENSMUSG00000025144	Stra13	chr11	-	120712439	120712539	120711843	120711895	120713692	120713732	7,24,11	106,109,120	41,35,28	82,107,112	225	125	8.03224484816e-05	0.035,0.109,0.048	0.217,0.154,0.122	-0.1
ENSMUSG00000019854	Reps1	chr10	+	18107667	18107748	18104153	18104275	18114398	18114486	1463,1241,1611	79,116,126	501,828,834	147,118,93	206	125	8.50739886531e-05	0.918,0.867,0.886	0.674,0.81,0.845	0.114
ENSMUSG00000041477	Dcp1b	chr6	+	119214769	119217979	119206469	119206598	119220002	119220206	223,190,265	0,0,0	62,135,141	0,4,4	3335	125	8.51218419792e-05	1.0,1.0,1.0	1.0,0.558,0.569	0.291
ENSMUSG00000032579	Hemk1	chr9	-	107331090	107331155	107330772	107330822	107331444	107331579	72,41,38	7,10,8	18,24,24	0,1,0	190	125	8.51218419792e-05	0.871,0.73,0.758	1.0,0.94,1.0	-0.194
ENSMUSG00000039908	Slc26a11	chr11	+	119362216	119362296	119359296	119359382	119363399	119363542	40,72,67	2,1,6	37,24,29	22,4,9	205	125	8.70362038642e-05	0.924,0.978,0.872	0.506,0.785,0.663	0.273
ENSMUSG00000000876	Pxmp4	chr2	-	154592164	154592363	154585757	154588092	154596201	154596264	116,131,143	0,0,2	57,114,59	5,5,5	324	125	8.9333376034e-05	1.0,1.0,0.965	0.815,0.898,0.82	0.144
ENSMUSG00000030424	Zfp939	chr7	+	39467341	39467434	39459815	39459942	39471396	39471506	29,37,28	0,0,0	81,38,58	15,0,6	218	125	9.3360197273e-05	1.0,1.0,1.0	0.756,1.0,0.847	0.132
ENSMUSG00000022378	Fam49b	chr15	-	63970929	63970968	63950005	63950127	63997897	63997969	20,29,34	8,6,4	21,32,11	0,0,1	164	125	9.42874885197e-05	0.656,0.787,0.866	1.0,1.0,0.893	-0.195
ENSMUSG00000027763	Mbnl1	chr3	+	60528755	60529804	60501277	60501423	60595593	60595764	128,141,172	0,2,0	173,143,160	9,3,7	1174	125	9.65639332295e-05	1.0,0.882,1.0	0.672,0.835,0.709	0.222
ENSMUSG00000049606	Zfp644	chr5	-	106695642	106695699	106636806	106638635	106696531	106696826	13,20,15	15,22,15	1,4,1	2,12,39	182	125	9.664029444e-05	0.373,0.384,0.407	0.256,0.186,0.017	0.235
ENSMUSG00000028284	Map3k7	chr4	+	31994873	31995010	31992472	31992516	32002088	32002153	179,143,217	176,145,186	114,168,175	149,330,300	262	125	0.000100276197278	0.327,0.32,0.358	0.267,0.195,0.218	0.108
ENSMUSG00000038042	Ptpdc1	chr13	-	48606272	48606360	48592485	48592657	48625376	48625573	43,35,44	0,0,0	22,83,64	7,8,2	213	125	0.000100390435221	1.0,1.0,1.0	0.648,0.859,0.949	0.181
ENSMUSG00000075704	Txnrd2	chr16	+	18472793	18472886	18472153	18472249	18474681	18474753	76,128,91	0,1,3	65,170,170	14,6,15	218	125	0.000105843943967	1.0,0.987,0.946	0.727,0.942,0.867	0.132
ENSMUSG00000027940	Tpm3	chr3	+	90091012	90091091	90090009	90090079	90098374	90098783	31,23,50	24,17,17	34,47,54	0,7,7	204	125	0.000109002478062	0.442,0.453,0.643	1.0,0.804,0.825	-0.364
ENSMUSG00000000631	Myo18a	chr11	+	77854677	77854722	77853751	77853891	77857722	77857845	104,115,124	21,19,19	146,201,146	3,22,1	170	125	0.000111127972967	0.785,0.817,0.828	0.973,0.87,0.991	-0.135
ENSMUSG00000039852	Rere	chr4	+	150439342	150439468	150431522	150431593	150468694	150468800	337,352,378	21,36,24	214,291,199	25,63,52	251	125	0.000111127972967	0.889,0.83,0.887	0.81,0.697,0.656	0.148
ENSMUSG00000073652	Apol7d	chr1	+	71654317	71654498	71653338	71653386	71657044	71657245	3,2,6	0,2,4	0,0,0	11,5,5	306	125	0.000111335564332	1.0,0.29,0.38	0.0,0.0,0.0	0.557
ENSMUSG00000021706	Zfyve16	chr13	-	92516530	92516692	92513786	92513929	92519466	92519563	123,107,91	9,1,2	23,113,129	12,17,23	287	125	0.000112269240476	0.856,0.979,0.952	0.455,0.743,0.71	0.293
ENSMUSG00000048200	Cracr2b	chr7	+	141465518	141465685	141465263	141465356	141466045	141466613	69,53,71	6,9,5	24,9,25	0,0,0	292	125	0.000112623172322	0.831,0.716,0.859	1.0,1.0,1.0	-0.198
ENSMUSG00000029804	Herc3	chr6	+	58832401	58832536	58831502	58831932	58843603	58843728	27,37,25	4,7,2	12,13,10	0,0,0	260	125	0.000112623172322	0.764,0.718,0.857	1.0,1.0,1.0	-0.22
ENSMUSG00000032872	Cyb5r4	chr9	+	87049101	87049224	87042779	87042873	87055764	87055905	230,306,283	16,20,16	134,252,363	28,38,49	248	125	0.000117814702279	0.879,0.885,0.899	0.707,0.77,0.789	0.132
ENSMUSG00000027523	Gnas	chr2	+	174328107	174330434	174327767	174327941	174334211	174334284	10415,9436,10289	89,122,123	6734,8922,6897	269,192,121	2452	125	0.000117814702279	0.856,0.798,0.81	0.561,0.703,0.744	0.152
ENSMUSG00000048200	Cracr2b	chr7	+	141465765	141465837	141465263	141465356	141466045	141466613	29,40,31	6,9,5	3,14,5	0,0,0	197	125	0.000118858988773	0.754,0.738,0.797	1.0,1.0,1.0	-0.237
ENSMUSG00000027894	Slc6a17	chr3	-	107491419	107491530	107477176	107477418	107493058	107493196	34,39,46	8,2,7	9,19,15	0,0,0	236	125	0.0001194141805	0.692,0.912,0.777	1.0,1.0,1.0	-0.206
ENSMUSG00000022361	Zhx1	chr15	-	58064054	58064180	58052223	58055082	58069318	58069429	90,78,70	189,151,129	37,103,103	33,109,95	251	125	0.00012314293631	0.192,0.205,0.213	0.358,0.32,0.351	-0.14
ENSMUSG00000035725	Prkx	chrX	-	77771246	77771342	77765348	77765406	77773115	77773235	392,338,384	5,13,9	68,221,223	19,17,13	221	125	0.000123872909513	0.978,0.936,0.96	0.669,0.88,0.907	0.139
ENSMUSG00000040268	Plekha1	chr7	+	130909587	130909735	130908335	130908425	130910831	130913312	68,50,71	179,155,214	17,88,109	23,14,13	273	125	0.000124454536328	0.148,0.129,0.132	0.253,0.742,0.793	-0.46
ENSMUSG00000030629	Zfand6	chr7	-	84652881	84653042	84634238	84634409	84689745	84689883	66,55,83	171,151,149	47,84,91	18,100,61	286	125	0.000126858185601	0.144,0.137,0.196	0.533,0.269,0.395	-0.24
ENSMUSG00000040557	Wbscr27	chr5	+	134934288	134934424	134933472	134933601	134940456	134941723	98,98,108	30,28,28	23,2,11	26,13,9	261	125	0.000127285694325	0.61,0.626,0.649	0.298,0.069,0.369	0.383
ENSMUSG00000034023	Fancd2	chr6	+	113586209	113586248	113585471	113585543	113588344	113588419	10,8,11	0,0,0	14,11,6	0,9,4	164	125	0.000128025216185	1.0,1.0,1.0	1.0,0.482,0.533	0.328
ENSMUSG00000030706	Mrpl48	chr7	-	100565193	100565427	100559789	100559917	100571251	100571289	56,80,67	5,2,3	26,59,55	7,11,19	359	125	0.000129489920618	0.796,0.933,0.886	0.564,0.651,0.502	0.299
ENSMUSG00000020100	Slc29a3	chr10	-	60723763	60723990	60714025	60716490	60730569	60730652	18,24,18	3,3,3	27,21,18	0,0,0	352	125	0.000130242501501	0.681,0.74,0.681	1.0,1.0,1.0	-0.299
ENSMUSG00000030022	Adamts9	chr6	-	92823346	92823514	92807014	92807185	92849291	92849468	20,38,7	0,0,0	21,59,29	12,8,0	293	125	0.000132142651748	1.0,1.0,1.0	0.427,0.759,1.0	0.271
ENSMUSG00000030321	Efcab12	chr6	-	115820044	115820201	115817232	115817429	115822116	115822302	15,21,20	2,5,3	9,4,3	0,0,0	282	125	0.000132520741381	0.769,0.651,0.747	1.0,1.0,1.0	-0.278
ENSMUSG00000035173	Ccdc186	chr19	-	56812994	56813689	56810238	56810365	56821987	56822190	187,185,173	0,0,2	63,106,163	17,6,1	820	125	0.000132564528274	1.0,1.0,0.93	0.361,0.729,0.961	0.293
ENSMUSG00000058486	Wdr91	chr6	-	34909676	34909827	34909446	34909540	34910696	34910836	2,7,6	46,54,48	20,20,33	48,92,52	276	125	0.000133787972063	0.019,0.055,0.054	0.159,0.09,0.223	-0.115
ENSMUSG00000039519	Cyp7b1	chr3	-	18079304	18079480	18071949	18072753	18096522	18096729	7,25,26	0,0,0	17,56,37	4,3,5	301	125	0.000139625895158	1.0,1.0,1.0	0.638,0.886,0.754	0.241
ENSMUSG00000063849	Ppcdc	chr9	-	57415085	57415254	57412667	57414726	57434902	57435085	57,72,81	1,7,8	23,59,46	0,0,0	294	125	0.000139711717099	0.96,0.814,0.811	1.0,1.0,1.0	-0.138
ENSMUSG00000042594	Sh2b3	chr5	-	121832502	121832590	121828401	121829076	121836549	121836859	1,2,0	1,5,6	9,15,1	0,3,1	213	125	0.000140159991519	0.37,0.19,0.0	1.0,0.746,0.37	-0.519
ENSMUSG00000030706	Mrpl48	chr7	-	100565193	100565279	100559747	100559917	100571251	100571289	110,153,112	5,2,3	46,135,120	7,11,19	211	125	0.000148142049145	0.929,0.978,0.957	0.796,0.879,0.789	0.133
ENSMUSG00000042726	Trafd1	chr5	-	121384744	121384845	121384039	121384104	121385524	121385577	2,1,2	59,34,35	9,17,4	5,45,29	226	125	0.000151438950216	0.018,0.016,0.031	0.499,0.173,0.071	-0.226
ENSMUSG00000040722	Scamp5	chr9	-	57447076	57447233	57446071	57446173	57451355	57451484	143,115,112	8,12,18	13,44,25	10,17,10	282	125	0.000152094087542	0.888,0.809,0.734	0.366,0.534,0.526	0.335
ENSMUSG00000039990	Edrf1	chr7	+	133646989	133647091	133643992	133644149	133647344	133647466	113,134,120	1,2,4	69,168,175	13,13,13	227	125	0.000153209206107	0.984,0.974,0.943	0.745,0.877,0.881	0.133
ENSMUSG00000030313	Dennd5b	chr6	-	149068049	149068716	149054899	149055087	149080805	149080915	121,114,119	0,0,0	47,132,194	0,8,5	792	125	0.00015403003956	1.0,1.0,1.0	1.0,0.723,0.86	0.139
ENSMUSG00000028796	Phc2	chr4	+	128711057	128711144	128709498	128709663	128712058	128712359	4,8,10	0,0,0	17,53,32	17,6,2	212	125	0.000156923557099	1.0,1.0,1.0	0.371,0.839,0.904	0.295
ENSMUSG00000044937	Ttc41	chr10	+	86744425	86744604	86736800	86736999	86750246	86750386	14,15,24	0,4,6	24,3,11	0,0,0	304	125	0.0001573162624	1.0,0.607,0.622	1.0,1.0,1.0	-0.257
ENSMUSG00000070699	Sars2	chr7	+	28746958	28747013	28746740	28746881	28748954	28749002	75,125,92	0,0,0	38,121,73	10,0,6	180	125	0.000159879027126	1.0,1.0,1.0	0.725,1.0,0.894	0.127
ENSMUSG00000042377	Fam83g	chr11	+	61702456	61703717	61701642	61701767	61707364	61709951	79,88,86	6,2,1	37,13,14	0,0,0	1386	125	0.000162725467731	0.543,0.799,0.886	1.0,1.0,1.0	-0.257
ENSMUSG00000048249	Crebrf	chr17	+	26742041	26743131	26739542	26739668	26757804	26757999	70,68,79	0,3,8	6,36,53	0,0,0	1215	125	0.000164342663795	1.0,0.7,0.504	1.0,1.0,1.0	-0.265
ENSMUSG00000045466	Zfp956	chr6	+	47957475	47957724	47955816	47956170	47962524	47962632	60,63,55	6,3,7	33,50,44	0,0,1	374	125	0.000165882681669	0.77,0.875,0.724	1.0,1.0,0.936	-0.189
ENSMUSG00000042496	Prdm10	chr9	+	31313426	31313621	31280537	31280662	31325626	31325834	34,42,38	0,0,2	40,59,8	13,4,2	320	125	0.000165882681669	1.0,1.0,0.881	0.546,0.852,0.61	0.291
ENSMUSG00000041491	Cep78	chr19	-	15959531	15959700	15955773	15956403	15969071	15969200	357,334,317	9,11,2	305,494,480	50,28,19	294	125	0.000166898794774	0.944,0.928,0.985	0.722,0.882,0.915	0.113
ENSMUSG00000020319	Wdpcp	chr11	+	21691834	21691903	21689567	21689682	21695113	21697568	56,34,52	3,5,10	17,54,30	0,1,0	194	125	0.000167233062524	0.923,0.814,0.77	1.0,0.972,1.0	-0.155
ENSMUSG00000037426	Depdc5	chr5	+	32959280	32959346	32955852	32955958	32964631	32964783	196,208,206	101,70,96	173,210,265	30,52,57	191	125	0.000168771518336	0.559,0.66,0.584	0.791,0.725,0.753	-0.155
ENSMUSG00000051278	Zgrf1	chr3	+	127573139	127573325	127567627	127567701	127581445	127581569	70,68,69	0,4,10	79,81,71	0,0,0	311	125	0.000170531915655	1.0,0.872,0.735	1.0,1.0,1.0	-0.131
ENSMUSG00000047921	Trappc9	chr15	-	73050594	73050723	73031521	73031643	73052161	73052307	264,242,244	0,0,0	67,139,85	24,0,2	254	125	0.000171453623036	1.0,1.0,1.0	0.579,1.0,0.954	0.156
ENSMUSG00000038535	Zfp280d	chr9	+	72351524	72351570	72338747	72338864	72360285	72360341	32,41,24	1,13,0	5,31,49	23,28,27	171	125	0.000179933628996	0.959,0.697,1.0	0.137,0.447,0.57	0.501
ENSMUSG00000040596	Pogk	chr1	-	166403497	166403624	166398689	166400165	166408398	166408532	232,263,238	10,21,4	226,238,261	22,35,36	252	125	0.000186941602532	0.92,0.861,0.967	0.836,0.771,0.782	0.12
ENSMUSG00000049550	Clip1	chr5	-	123635173	123635278	123630224	123631169	123638955	123638988	4,5,3	0,0,0	8,23,26	0,5,7	230	125	0.000188195252839	1.0,1.0,1.0	1.0,0.714,0.669	0.206
ENSMUSG00000036561	Ppp6r2	chr15	+	89262352	89262418	89259065	89259203	89268502	89268629	27,61,53	1,4,8	62,62,49	0,0,0	191	125	0.000189087745992	0.946,0.909,0.813	1.0,1.0,1.0	-0.111
ENSMUSG00000034401	Spata6	chr4	+	111746140	111746278	111719983	111720257	111767662	111767704	33,30,43	0,1,0	5,66,67	0,17,5	263	125	0.000189294822463	1.0,0.934,1.0	1.0,0.649,0.864	0.14
ENSMUSG00000028842	Ago3	chr4	-	126404204	126404413	126376906	126377041	126407741	126407862	18,15,36	4,0,6	2,24,36	0,0,0	334	125	0.000191012364573	0.627,1.0,0.692	1.0,1.0,1.0	-0.227
ENSMUSG00000044712	Slc38a6	chr12	+	73344792	73344893	73341706	73341760	73350513	73350638	30,30,44	5,6,1	1,45,52	0,0,0	226	125	0.000191460882149	0.768,0.734,0.961	1.0,1.0,1.0	-0.179
ENSMUSG00000020827	Mink1	chr11	+	70608588	70608699	70608340	70608426	70608839	70608958	235,200,349	15,10,0	89,126,154	62,13,19	236	125	0.00019459248496	0.892,0.914,1.0	0.432,0.837,0.811	0.242
ENSMUSG00000057229	Atp5sl	chr7	+	25621423	25621512	25620895	25621092	25621972	25622003	10,22,7	6,8,2	18,10,3	0,0,1	214	125	0.00019502791982	0.493,0.616,0.672	1.0,1.0,0.637	-0.285
ENSMUSG00000055320	Tead1	chr7	+	112856052	112856064	112841887	112841950	112856797	112856932	4,6,18	7,2,2	5,1,3	0,0,0	137	125	0.000195969616101	0.343,0.732,0.891	1.0,1.0,1.0	-0.345
ENSMUSG00000037337	Map4k1	chr7	+	29001919	29001990	29001748	29001838	29003096	29003276	22,32,41	0,0,0	27,32,55	22,0,6	196	125	0.000196351698125	1.0,1.0,1.0	0.439,1.0,0.854	0.236
ENSMUSG00000040998	Npnt	chr3	-	132931581	132931632	132909895	132910015	132948046	132948147	76,55,52	26,24,37	11,3,4	0,1,0	176	125	0.000199186157198	0.675,0.619,0.5	1.0,0.681,1.0	-0.296
ENSMUSG00000079179	Rab10os	chr12	+	3247351	3247438	3241521	3241578	3249866	3250376	30,31,28	0,1,0	16,44,32	0,7,10	212	125	0.000202789715742	1.0,0.948,1.0	1.0,0.788,0.654	0.169
ENSMUSG00000041658	Rragb	chrX	+	153158194	153158290	153153130	153153353	153160401	153160524	158,222,196	5,13,16	190,296,257	20,45,52	221	125	0.00020301429878	0.947,0.906,0.874	0.843,0.788,0.737	0.12
ENSMUSG00000045629	Sh3tc2	chr18	+	61987555	61987689	61977876	61978072	61989192	61989234	135,108,113	0,13,17	19,31,32	0,0,0	259	125	0.000205735650992	1.0,0.8,0.762	1.0,1.0,1.0	-0.146
ENSMUSG00000020212	Mdm1	chr10	+	118147980	118148115	118146594	118146971	118150788	118150956	571,664,555	126,120,104	216,646,623	10,75,69	260	125	0.000209423492679	0.685,0.727,0.72	0.912,0.805,0.813	-0.133
ENSMUSG00000087178	A230056P14Rik	chr7	+	55976763	55976984	55975691	55975830	55979430	55980868	51,35,64	7,4,0	90,71,75	0,0,0	346	125	0.000209495402649	0.725,0.76,1.0	1.0,1.0,1.0	-0.172
ENSMUSG00000022092	Ppp3cc	chr14	-	70220016	70220046	70217897	70218277	70224309	70224407	34,38,30	4,9,8	31,15,35	0,2,0	155	125	0.000209495402649	0.873,0.773,0.752	1.0,0.858,1.0	-0.153
ENSMUSG00000020385	Clk4	chr11	+	51268164	51268231	51267170	51267331	51268768	51268846	20,19,32	4,5,4	12,37,21	0,1,0	192	125	0.000209495402649	0.765,0.712,0.839	1.0,0.96,1.0	-0.215
ENSMUSG00000051246	Msantd1	chr5	+	34921403	34921679	34917650	34917915	34923323	34923564	9,22,19	3,5,4	35,7,6	0,1,0	401	125	0.000209495402649	0.483,0.578,0.597	1.0,0.686,1.0	-0.343
ENSMUSG00000075600	Zc3h3	chr15	-	75839255	75840564	75837466	75837663	75841849	75841915	105,112,144	0,0,1	27,89,129	0,12,5	1434	125	0.000209495402649	1.0,1.0,0.926	1.0,0.393,0.692	0.28
ENSMUSG00000024349	Tmem173	chr18	-	35739924	35740014	35739350	35739577	35740306	35740554	14,23,10	0,0,0	157,132,210	18,13,17	215	125	0.00021061574101	1.0,1.0,1.0	0.835,0.855,0.878	0.144
ENSMUSG00000036775	Decr2	chr17	-	26088021	26088073	26087323	26087459	26089963	26090300	28,28,39	4,3,10	17,51,31	0,1,1	177	125	0.000214848960339	0.832,0.868,0.734	1.0,0.973,0.956	-0.165
ENSMUSG00000037536	Fbxo34	chr14	+	47526204	47526314	47509056	47509229	47529174	47531962	95,93,114	0,0,0	30,68,60	0,4,8	235	125	0.000217223258304	1.0,1.0,1.0	1.0,0.9,0.8	0.1
ENSMUSG00000036879	Phkb	chr8	+	85848673	85848731	85843050	85843112	85875633	85875723	9,14,18	40,62,56	0,4,8	58,65,70	183	125	0.000221437402291	0.133,0.134,0.18	0.0,0.04,0.072	0.112
ENSMUSG00000079109	Pms2	chr5	+	143922024	143922100	143919578	143919608	143923476	143923632	76,52,54	5,4,7	23,82,72	1,0,0	201	125	0.000227859814745	0.904,0.89,0.828	0.935,1.0,1.0	-0.104
ENSMUSG00000052748	Swt1	chr1	-	151391435	151391574	151384316	151384504	151394608	151394772	71,95,97	1,0,1	57,103,101	10,0,10	264	125	0.000237623995816	0.971,1.0,0.979	0.73,1.0,0.827	0.131
ENSMUSG00000044702	Palb2	chr7	-	122124256	122124927	122123636	122123708	122128137	122128443	60,68,68	0,0,1	26,67,69	0,8,6	796	125	0.000240016584213	1.0,1.0,0.914	1.0,0.568,0.644	0.234
ENSMUSG00000028621	Cyb5rl	chr4	+	107077675	107077780	107070869	107071018	107080890	107081094	39,28,38	0,0,0	27,22,28	0,7,4	230	125	0.000242800628708	1.0,1.0,1.0	1.0,0.631,0.792	0.192
ENSMUSG00000024505	Dtwd2	chr18	-	49724112	49724207	49700258	49700387	49728368	49728459	26,34,42	3,0,1	35,70,40	12,13,10	220	125	0.000253899457506	0.831,1.0,0.96	0.624,0.754,0.694	0.24
ENSMUSG00000029456	Acad10	chr5	-	121639123	121639305	121637243	121637394	121642611	121642680	8,31,20	0,2,2	3,6,7	12,4,2	307	125	0.00025581928143	1.0,0.863,0.803	0.092,0.379,0.588	0.536
ENSMUSG00000020828	Pld2	chr11	+	70544127	70544277	70542942	70543095	70551179	70551263	26,27,8	1,4,5	2,7,2	0,0,0	275	125	0.000257534270188	0.922,0.754,0.421	1.0,1.0,1.0	-0.301
ENSMUSG00000042590	Ipo11	chr13	-	106836211	106836426	106833713	106834836	106842088	106842210	0,3,0	9,9,5	28,20,5	0,8,13	340	125	0.000258365301371	0.0,0.109,0.0	1.0,0.479,0.124	-0.498
ENSMUSG00000070371	Prss36	chr7	-	127934389	127934627	127932637	127933114	127935446	127935519	24,29,27	4,4,1	1,15,27	0,0,0	363	125	0.000259296366373	0.674,0.714,0.903	1.0,1.0,1.0	-0.236
ENSMUSG00000070003	Ssbp4	chr8	-	70602434	70602462	70602231	70602316	70602573	70602646	17,14,19	3,3,3	65,102,69	0,0,0	153	125	0.000262306488365	0.822,0.792,0.838	1.0,1.0,1.0	-0.183
ENSMUSG00000038170	Pde4dip	chr3	-	97709481	97709634	97703166	97703418	97710220	97710444	11,15,9	9,9,1	0,1,0	1,2,2	278	125	0.000263448398384	0.355,0.428,0.802	0.0,0.184,0.0	0.467
ENSMUSG00000024381	Bin1	chr18	+	32431670	32431742	32424819	32424967	32431982	32432093	245,301,284	109,98,88	199,347,231	147,182,178	197	125	0.000263448398384	0.588,0.661,0.672	0.462,0.547,0.452	0.153
ENSMUSG00000053091	Lins1	chr7	+	66708638	66708728	66708039	66708553	66709293	66709902	122,114,107	1,0,1	49,93,91	21,5,0	215	125	0.000272811511761	0.986,1.0,0.984	0.576,0.915,1.0	0.16
ENSMUSG00000037211	Spry1	chr3	+	37640519	37640808	37639957	37640105	37642554	37644598	57,46,77	60,51,34	26,19,39	93,56,57	414	125	0.000272811511761	0.223,0.214,0.406	0.078,0.093,0.171	0.167
ENSMUSG00000058318	Phf21a	chr2	+	92351608	92351631	92349387	92349448	92356863	92357019	0,1,10	5,4,1	20,12,10	0,0,2	148	125	0.000272811511761	0.0,0.174,0.894	1.0,1.0,0.809	-0.58
ENSMUSG00000027099	Mtx2	chr2	+	74847237	74847285	74825802	74826043	74859404	74859477	78,72,64	2,2,0	20,52,44	0,9,11	173	125	0.000274311576063	0.966,0.963,1.0	1.0,0.807,0.743	0.126
ENSMUSG00000064302	Clasp1	chr1	+	118523320	118523347	118521826	118521934	118525296	118525455	8,10,12	191,183,181	74,23,19	103,169,181	152	125	0.000279012753907	0.033,0.043,0.052	0.371,0.101,0.079	-0.141
ENSMUSG00000040374	Pex2	chr3	-	5562668	5562732	5560503	5561764	5563164	5563272	383,362,324	313,254,379	218,375,331	84,196,167	189	125	0.000280506254848	0.447,0.485,0.361	0.632,0.559,0.567	-0.155
ENSMUSG00000019854	Reps1	chr10	+	18107670	18107748	18104153	18104275	18114398	18114486	920,737,814	79,116,126	333,471,459	147,118,93	203	125	0.000280551954445	0.878,0.796,0.799	0.582,0.711,0.752	0.143
ENSMUSG00000034321	Exosc1	chr19	-	41926531	41926565	41922979	41924088	41931355	41931430	9,11,19	6,4,10	6,23,17	0,1,2	159	125	0.000287062160428	0.541,0.684,0.599	1.0,0.948,0.87	-0.331
ENSMUSG00000014767	Tbp	chr17	+	15501153	15501202	15499911	15500024	15502964	15503128	107,105,89	198,176,155	101,162,158	95,151,166	174	125	0.000289822773408	0.28,0.3,0.292	0.433,0.435,0.406	-0.134
ENSMUSG00000047342	Zfp286	chr11	-	62783671	62783761	62780729	62780899	62787958	62788044	38,18,20	6,2,7	66,55,68	0,0,4	215	125	0.000290728246253	0.786,0.84,0.624	1.0,1.0,0.908	-0.219
ENSMUSG00000036617	Etl4	chr2	+	20805584	20805662	20801541	20801661	20807901	20808190	132,86,157	37,38,45	26,22,13	16,38,25	203	125	0.000290728246253	0.687,0.582,0.682	0.5,0.263,0.243	0.315
ENSMUSG00000033216	Eefsec	chr6	-	88297576	88298236	88257333	88258391	88355482	88355647	163,155,130	0,1,0	127,171,201	11,3,2	785	125	0.000295587426938	1.0,0.961,1.0	0.648,0.901,0.941	0.157
ENSMUSG00000055897	Ppp4r1l-ps	chr2	-	173615482	173615576	173608732	173608879	173659322	173659367	42,40,67	4,0,5	11,36,55	29,10,18	219	125	0.000297257218941	0.857,1.0,0.884	0.178,0.673,0.636	0.418
ENSMUSG00000038902	Pogz	chr3	+	94864087	94864378	94862421	94862530	94864484	94864667	326,372,376	0,5,1	225,348,330	26,0,9	416	125	0.000306590048492	1.0,0.957,0.991	0.722,1.0,0.917	0.103
ENSMUSG00000013236	Ptprs	chr17	-	56434452	56434597	56428851	56429157	56434880	56435014	162,172,200	0,0,3	84,199,99	10,2,6	270	125	0.000313134912027	1.0,1.0,0.969	0.795,0.979,0.884	0.104
ENSMUSG00000055835	Zfp1	chr8	+	111666077	111666204	111658385	111658441	111669490	111671011	113,190,131	6,9,8	187,157,177	50,22,20	252	125	0.000315640636602	0.903,0.913,0.89	0.65,0.78,0.814	0.154
ENSMUSG00000030534	Vps33b	chr7	+	80279971	80280033	80276397	80276465	80282484	80282579	35,34,37	0,0,1	42,25,30	0,4,14	187	125	0.000315817496218	1.0,1.0,0.961	1.0,0.807,0.589	0.188
ENSMUSG00000036086	Zranb3	chr1	-	128057981	128058000	128040817	128040996	128091842	128092010	70,80,57	2,1,0	34,88,52	6,7,6	144	125	0.000315898864671	0.968,0.986,1.0	0.831,0.916,0.883	0.108
ENSMUSG00000036775	Decr2	chr17	-	26088928	26088997	26087323	26087459	26089963	26090300	22,36,19	4,3,10	26,25,33	0,1,1	194	125	0.000316968940218	0.78,0.885,0.55	1.0,0.942,0.955	-0.227
ENSMUSG00000030022	Adamts9	chr6	-	92816469	92816643	92807014	92807185	92849291	92849468	32,29,32	0,0,0	135,65,70	12,8,0	299	125	0.000317453773274	1.0,1.0,1.0	0.825,0.773,1.0	0.134
ENSMUSG00000079414	Gm11110	chr17	-	57102054	57102153	57092034	57092769	57103349	57103460	12,31,32	12,20,24	0,6,3	36,8,6	224	125	0.000317453773274	0.358,0.464,0.427	0.0,0.295,0.218	0.245
ENSMUSG00000036667	Tcaf1	chr6	-	42709528	42709637	42685238	42686958	42709958	42710072	47,55,49	101,100,76	26,42,50	256,149,115	234	125	0.000330892915795	0.199,0.227,0.256	0.051,0.131,0.188	0.104
ENSMUSG00000047554	Tmem41b	chr7	-	109985961	109986024	109982655	109982773	109986209	109986259	4,8,3	0,0,0	0,5,8	4,2,1	188	125	0.000332141325499	1.0,1.0,1.0	0.0,0.624,0.842	0.511
ENSMUSG00000031791	Tmem38a	chr8	+	72581184	72581272	72579562	72579719	72584699	72584817	66,86,74	16,22,24	28,35,28	0,2,3	213	125	0.000332823728788	0.708,0.696,0.644	1.0,0.911,0.846	-0.236
ENSMUSG00000035392	Dennd1a	chr2	-	38136925	38136975	38048724	38048794	38159806	38159850	9,14,6	5,6,8	7,30,18	0,4,0	175	125	0.000334082434769	0.563,0.625,0.349	1.0,0.843,1.0	-0.435
ENSMUSG00000062270	Morf4l1	chr9	-	90102299	90102386	90100442	90100523	90114535	90114698	90,74,100	0,0,0	88,184,203	18,0,6	212	125	0.000334082434769	1.0,1.0,1.0	0.742,1.0,0.952	0.102
ENSMUSG00000040811	Eml2	chr7	+	19201829	19201927	19201564	19201653	19202508	19202596	236,182,176	34,30,28	5,41,57	10,20,33	223	125	0.000337029613084	0.796,0.773,0.779	0.219,0.535,0.492	0.367
ENSMUSG00000042446	Zmym4	chr4	-	126906520	126906636	126905871	126906147	126910789	126911002	320,273,288	45,37,46	226,332,253	0,34,15	241	125	0.000337379800421	0.787,0.793,0.765	1.0,0.835,0.897	-0.129
ENSMUSG00000024180	Tmem8	chr17	+	26120538	26120685	26120283	26120462	26121539	26121656	31,13,25	6,1,3	1,5,3	0,0,0	272	125	0.000337510008834	0.704,0.857,0.793	1.0,1.0,1.0	-0.215
ENSMUSG00000026659	Dusp12	chr1	-	170880914	170881041	170880129	170880226	170885066	170885457	38,73,30	10,13,5	13,59,33	2,1,0	252	125	0.000339828551471	0.653,0.736,0.749	0.763,0.967,1.0	-0.197
ENSMUSG00000005871	Apc	chr18	+	34289837	34289942	34279268	34279352	34296030	34296129	207,224,212	19,16,30	93,191,143	59,34,52	230	125	0.000343143943633	0.856,0.884,0.793	0.461,0.753,0.599	0.24
ENSMUSG00000030188	Magohb	chr6	-	131291740	131291940	131288035	131288146	131293071	131293151	19,3,8	4,6,0	1,14,23	0,0,0	325	125	0.000344167795115	0.646,0.161,1.0	1.0,1.0,1.0	-0.398
ENSMUSG00000054708	Ankrd24	chr10	+	81646792	81646858	81646304	81646433	81647099	81647474	40,72,60	0,1,1	44,49,60	0,6,12	191	125	0.000350512379542	1.0,0.979,0.975	1.0,0.842,0.766	0.115
ENSMUSG00000027763	Mbnl1	chr3	+	60622145	60622240	60615619	60615773	60625123	60625198	85,89,126	23,18,20	144,104,137	0,10,13	220	125	0.000351585982155	0.677,0.737,0.782	1.0,0.855,0.857	-0.172
ENSMUSG00000024969	Mark2	chr19	-	7279985	7280012	7276848	7277450	7280997	7281255	4,11,9	0,0,0	2,5,5	0,11,2	152	125	0.000368651311704	1.0,1.0,1.0	1.0,0.272,0.673	0.352
ENSMUSG00000032478	Nme6	chr9	+	109835317	109835414	109833029	109833295	109839607	109839710	662,664,693	109,102,94	618,837,767	196,171,201	222	125	0.000373703942998	0.774,0.786,0.806	0.64,0.734,0.682	0.103
ENSMUSG00000040952	Rps19	chr7	+	24886106	24886187	24885451	24885552	24888906	24888961	215,201,190	11,7,2	88,144,169	39,9,20	206	125	0.000380067371099	0.922,0.946,0.983	0.578,0.907,0.837	0.176
ENSMUSG00000048677	Tpcn2	chr7	-	145255879	145255961	145255311	145255533	145256729	145256811	11,14,13	0,0,0	9,13,18	0,5,4	207	125	0.000380143164424	1.0,1.0,1.0	1.0,0.611,0.731	0.219
ENSMUSG00000025059	Gk	chrX	-	85706237	85706324	85701936	85704396	85711050	85711131	111,101,92	14,19,8	46,73,140	0,1,7	212	125	0.000382203078237	0.824,0.758,0.871	1.0,0.977,0.922	-0.149
ENSMUSG00000034593	Myo5a	chr9	+	75192383	75192464	75189899	75190000	75193938	75194137	215,244,221	44,27,40	302,343,294	39,12,12	206	125	0.000386211770351	0.748,0.846,0.77	0.825,0.945,0.937	-0.114
ENSMUSG00000028402	Mpdz	chr4	-	81313499	81313598	81310156	81310319	81317593	81317704	509,448,564	43,89,38	306,461,339	53,129,97	224	125	0.000390056626977	0.869,0.737,0.892	0.763,0.666,0.661	0.136
ENSMUSG00000023033	Scn8a	chr15	+	100959339	100959431	100957460	100957589	100959694	100961465	17,26,25	0,0,1	4,21,27	0,18,4	217	125	0.000394193015052	1.0,1.0,0.935	1.0,0.402,0.795	0.246
ENSMUSG00000039117	Taf4	chr2	-	179929276	179929424	179924416	179924586	179931979	179932225	39,58,76	0,0,0	19,64,37	18,5,0	273	125	0.000413434133813	1.0,1.0,1.0	0.326,0.854,1.0	0.273
ENSMUSG00000047583	Tyw3	chr3	-	154591083	154591155	154576519	154580291	154593716	154593815	45,72,90	4,0,0	85,130,91	24,4,10	197	125	0.000426162028699	0.877,1.0,1.0	0.692,0.954,0.852	0.126
ENSMUSG00000047554	Tmem41b	chr7	-	109982655	109982773	109980988	109981117	109985961	109986451	83,50,67	0,0,2	35,53,41	6,3,4	243	125	0.000426162028699	1.0,1.0,0.945	0.75,0.901,0.841	0.151
ENSMUSG00000021271	Zfp839	chr12	+	110860795	110861023	110854999	110855872	110863963	110864056	22,16,18	25,35,24	0,5,9	22,24,36	353	125	0.0004318008979	0.238,0.139,0.21	0.0,0.069,0.081	0.146
ENSMUSG00000074994	Qser1	chr2	-	104786519	104790197	104779934	104780260	104795187	104795294	679,709,829	1,0,0	495,882,886	0,6,8	3803	125	0.000432986812677	0.957,1.0,1.0	1.0,0.829,0.784	0.115
ENSMUSG00000028797	Tmem234	chr4	+	129601869	129601961	129601406	129601533	129602194	129602261	208,180,181	123,149,114	94,170,134	187,180,156	217	125	0.000446562047905	0.493,0.41,0.478	0.225,0.352,0.331	0.158
ENSMUSG00000048930	Tada3	chr6	-	113377315	113377373	113376891	113376945	113377489	113377756	32,35,31	0,0,3	4,9,33	4,7,3	183	125	0.00046788481128	1.0,1.0,0.876	0.406,0.468,0.883	0.373
ENSMUSG00000030987	Stim1	chr7	+	102428773	102428866	102427081	102427317	102430884	102430928	19,12,9	5,7,11	25,10,21	0,3,0	218	125	0.000470465354588	0.685,0.496,0.319	1.0,0.657,1.0	-0.386
ENSMUSG00000027810	Eif2a	chr3	+	58539589	58539646	58537533	58537608	58541039	58541139	75,96,76	19,19,22	34,96,94	36,43,75	182	125	0.000492954217592	0.731,0.776,0.703	0.393,0.605,0.463	0.25
ENSMUSG00000022124	Fbxl3	chr14	-	103095192	103095541	103089301	103089473	103099161	103099554	27,27,26	10,0,2	28,19,1	0,0,0	474	125	0.000500883540374	0.416,1.0,0.774	1.0,1.0,1.0	-0.27
ENSMUSG00000031791	Tmem38a	chr8	+	72579959	72580144	72579562	72579719	72584699	72584817	149,71,106	16,22,24	40,53,42	0,2,3	310	125	0.000501602440065	0.79,0.565,0.64	1.0,0.914,0.85	-0.256
ENSMUSG00000027361	Gabpb1	chr2	-	126650067	126650181	126628912	126630382	126653554	126653722	0,0,0	1,1,3	4,7,2	20,0,2	239	125	0.000506640388284	0.0,0.0,0.0	0.095,1.0,0.343	-0.479
ENSMUSG00000021240	Abcd4	chr12	-	84605871	84605963	84605347	84605384	84606099	84606308	27,35,26	0,0,0	23,47,23	0,4,8	217	125	0.0005166843841	1.0,1.0,1.0	1.0,0.871,0.624	0.168
ENSMUSG00000030166	Rad52	chr6	+	119920806	119921028	119918925	119919077	119922471	119922823	66,93,67	0,0,0	35,102,111	30,4,1	347	125	0.000520978473784	1.0,1.0,1.0	0.296,0.902,0.976	0.275
ENSMUSG00000032478	Nme6	chr9	+	109835269	109835414	109833195	109833295	109839607	109839710	272,272,280	109,102,94	266,317,333	196,171,201	270	125	0.000536275371587	0.536,0.552,0.58	0.386,0.462,0.434	0.129
ENSMUSG00000020271	Fbxw11	chr11	+	32708187	32708250	32680200	32680302	32711771	32711997	82,78,68	36,25,7	65,118,113	0,7,12	188	125	0.000537219847518	0.602,0.675,0.866	1.0,0.918,0.862	-0.212
ENSMUSG00000106247	Gm43720	chr5	-	138270767	138271071	138264951	138266306	138271278	138274569	53,51,49	8,2,1	3,11,42	0,0,0	429	125	0.000546238909771	0.659,0.881,0.935	1.0,1.0,1.0	-0.175
ENSMUSG00000035401	Emsy	chr7	-	98593330	98593810	98587136	98590884	98594751	98595312	244,270,234	47,46,45	171,387,330	8,44,16	605	125	0.000547871357201	0.518,0.548,0.518	0.815,0.645,0.81	-0.229
ENSMUSG00000042439	Zfp532	chr18	+	65656350	65656632	65644192	65644369	65682894	65683007	255,174,248	81,88,55	178,233,195	15,37,24	407	125	0.000555593149385	0.492,0.378,0.581	0.785,0.659,0.714	-0.236
ENSMUSG00000070371	Prss36	chr7	-	127934509	127934627	127932901	127933114	127935446	127935479	22,28,18	4,4,1	1,12,23	0,0,0	243	125	0.000555593149385	0.739,0.783,0.903	1.0,1.0,1.0	-0.192
ENSMUSG00000071253	Slc25a16	chr10	+	62932718	62932782	62930302	62930436	62937417	62937539	75,99,71	0,2,8	38,123,115	28,15,20	189	125	0.000565996115713	1.0,0.97,0.854	0.473,0.844,0.792	0.238
ENSMUSG00000045251	Zfp688	chr7	-	127420009	127420105	127418966	127419641	127421622	127421967	62,57,37	4,7,3	18,35,12	0,0,0	221	125	0.000577138579982	0.898,0.822,0.875	1.0,1.0,1.0	-0.135
ENSMUSG00000014426	Map3k4	chr17	-	12242649	12242805	12239969	12240070	12243499	12243596	81,98,96	137,149,188	148,136,90	97,136,97	281	125	0.000577192071209	0.208,0.226,0.185	0.404,0.308,0.292	-0.128
ENSMUSG00000015659	Serac1	chr17	-	6061547	6061661	6060202	6060365	6064948	6065077	81,91,85	20,9,9	32,81,71	3,2,0	239	125	0.000577507105429	0.679,0.841,0.832	0.848,0.955,1.0	-0.15
ENSMUSG00000026743	Mllt10	chr2	+	18101457	18101512	18071124	18071204	18122244	18122348	50,44,44	20,15,14	27,60,57	0,6,7	180	125	0.000577507105429	0.635,0.671,0.686	1.0,0.874,0.85	-0.244
ENSMUSG00000090386	Mir99ahg	chr16	+	77436354	77436402	77360662	77360718	77459373	77459502	7,3,4	0,0,0	17,1,8	0,3,9	173	125	0.000578531980405	1.0,1.0,1.0	1.0,0.194,0.391	0.472
ENSMUSG00000032567	Aste1	chr9	+	105397624	105397858	105396544	105396705	105401475	105402143	36,57,60	5,2,3	27,48,66	0,0,0	359	125	0.000579724745557	0.715,0.908,0.874	1.0,1.0,1.0	-0.168
ENSMUSG00000040812	Agbl2	chr2	+	90811256	90811364	90810640	90810763	90813274	90813352	14,3,15	1,4,12	0,0,2	8,4,2	233	125	0.000590635071666	0.883,0.287,0.401	0.0,0.0,0.349	0.407
ENSMUSG00000029470	P2rx4	chr5	+	122724593	122724674	122719129	122719226	122724989	122725131	9,10,14	3,0,5	10,18,22	0,0,0	206	125	0.000595668227287	0.645,1.0,0.629	1.0,1.0,1.0	-0.242
ENSMUSG00000040506	Ambra1	chr2	+	91805023	91805110	91772290	91773747	91810029	91810209	526,486,478	46,52,95	115,382,305	57,95,75	212	125	0.000616701000206	0.871,0.846,0.748	0.543,0.703,0.706	0.171
ENSMUSG00000025912	Mybl1	chr1	-	9687560	9687781	9685635	9685810	9690080	9690173	43,41,62	0,0,0	55,43,60	0,3,8	346	125	0.000624084555397	1.0,1.0,1.0	1.0,0.838,0.73	0.144
ENSMUSG00000027630	Tbl1xr1	chr3	+	22089412	22089522	22076651	22076954	22148941	22149008	12,6,9	32,18,28	0,0,7	33,31,41	235	125	0.000650662104783	0.166,0.151,0.146	0.0,0.0,0.083	0.127
ENSMUSG00000052748	Swt1	chr1	-	151388619	151388768	151384316	151384504	151394608	151394772	118,109,73	1,0,1	72,125,164	10,0,10	274	125	0.0006607876015	0.982,1.0,0.971	0.767,1.0,0.882	0.101
ENSMUSG00000035666	Gtf3c4	chr2	-	28836024	28836127	28835203	28835373	28839882	28840286	82,63,44	351,332,396	99,100,126	77,350,311	228	125	0.000666844919206	0.114,0.094,0.057	0.413,0.135,0.182	-0.155
ENSMUSG00000025776	Crispld1	chr1	+	17727581	17727763	17727058	17727134	17728593	17728914	75,37,92	0,7,1	95,80,115	35,29,14	307	125	0.000669609223991	1.0,0.683,0.974	0.525,0.529,0.77	0.278
ENSMUSG00000023048	Prr13	chr15	+	102459463	102459581	102459174	102459255	102460107	102460146	290,193,392	320,216,409	108,238,260	53,129,200	243	125	0.000674522163503	0.318,0.315,0.33	0.512,0.487,0.401	-0.146
ENSMUSG00000042700	Sipa1l1	chr12	+	82340661	82342499	82311348	82311409	82357232	82357363	550,570,520	3,8,7	305,486,419	0,0,2	1963	125	0.000679729019495	0.921,0.819,0.825	1.0,1.0,0.93	-0.122
ENSMUSG00000050312	Nsun3	chr16	-	62771698	62771736	62770691	62770812	62776287	62776383	8,6,1	15,32,18	0,1,0	20,21,15	163	125	0.000680040188006	0.29,0.126,0.041	0.0,0.035,0.0	0.141
ENSMUSG00000028842	Ago3	chr4	-	126403164	126403301	126376906	126377041	126404204	126404335	39,47,27	6,2,6	58,39,37	0,0,2	262	125	0.000691523492137	0.756,0.918,0.682	1.0,1.0,0.898	-0.181
ENSMUSG00000038260	Trpm4	chr7	-	45327271	45327452	45326976	45327140	45333381	45333452	115,146,144	16,6,11	9,8,11	0,0,0	306	125	0.00069760761354	0.746,0.909,0.842	1.0,1.0,1.0	-0.168
ENSMUSG00000028898	Trnau1ap	chr4	-	132321688	132321810	132319454	132319574	132325207	132325260	273,356,379	10,8,12	224,411,341	42,24,19	247	125	0.000704537827947	0.933,0.957,0.941	0.73,0.897,0.901	0.101
ENSMUSG00000026987	Baz2b	chr2	-	59983781	59983970	59978674	59978707	60001505	60001556	161,163,179	36,46,61	73,113,76	50,59,43	314	125	0.000705767598162	0.64,0.585,0.539	0.368,0.433,0.413	0.183
ENSMUSG00000087095	Emx2os	chr19	-	59429999	59430099	59425103	59429261	59432802	59433032	25,27,19	0,6,1	0,35,13	8,12,16	225	125	0.000705767598162	1.0,0.714,0.913	0.0,0.618,0.311	0.566
ENSMUSG00000031996	Aplp2	chr9	-	31167560	31167728	31164542	31164673	31168707	31168916	1557,1485,1608	591,479,621	463,744,709	207,479,458	293	125	0.000713099910411	0.529,0.569,0.525	0.488,0.399,0.398	0.113
ENSMUSG00000021140	Pcnx	chr12	+	81928241	81928374	81917664	81919380	81933530	81933715	65,69,82	4,16,7	3,29,22	0,0,1	258	125	0.000715500578623	0.887,0.676,0.85	1.0,1.0,0.914	-0.167
ENSMUSG00000038538	Ubn2	chr6	+	38452869	38452971	38440454	38440547	38461474	38461612	165,150,160	3,5,7	121,113,140	17,7,18	227	125	0.000733687757972	0.968,0.943,0.926	0.797,0.899,0.811	0.11
ENSMUSG00000048661	Lemd3	chr10	-	120949296	120949363	120933629	120933709	120977783	120979332	4,8,9	0,0,2	0,2,1	3,0,5	192	125	0.000735420777148	1.0,1.0,0.746	0.0,1.0,0.115	0.544
ENSMUSG00000031209	Heph	chrX	+	96459574	96459769	96456389	96456615	96462890	96463091	371,467,452	22,39,33	200,366,233	0,15,7	320	125	0.000735931178275	0.868,0.824,0.843	1.0,0.905,0.929	-0.1
ENSMUSG00000079334	Nat6	chr9	+	107579099	107579385	107578886	107578970	107582816	107583519	120,145,133	4,14,4	11,16,30	0,0,0	411	125	0.000758376071608	0.901,0.759,0.91	1.0,1.0,1.0	-0.143
ENSMUSG00000038533	Cbfa2t2	chr2	+	154515816	154515998	154510507	154510597	154523903	154524099	16,23,16	2,4,0	1,14,19	6,19,8	307	125	0.000758376071608	0.765,0.701,1.0	0.064,0.231,0.492	0.56
ENSMUSG00000057092	Fxyd3	chr7	-	31073581	31073635	31072180	31072213	31076620	31076655	96,75,71	6,9,12	8,13,7	0,0,0	179	125	0.00076212266462	0.918,0.853,0.805	1.0,1.0,1.0	-0.141
ENSMUSG00000032579	Hemk1	chr9	-	107331090	107331155	107330772	107330822	107336571	107336663	32,7,14	5,3,1	5,13,14	0,0,0	190	125	0.000769373059765	0.808,0.606,0.902	1.0,1.0,1.0	-0.228
ENSMUSG00000038312	Edem2	chr2	-	155716009	155716221	155713337	155713479	155718263	155718389	280,303,236	5,3,3	183,181,114	23,3,6	337	125	0.000781481286658	0.954,0.974,0.967	0.747,0.957,0.876	0.105
ENSMUSG00000073609	D2hgdh	chr1	+	93832595	93832789	93829756	93829896	93835286	93835455	98,60,118	14,18,25	31,73,76	3,3,3	319	125	0.00078966146442	0.733,0.566,0.649	0.802,0.905,0.908	-0.222
ENSMUSG00000076435	Acsf2	chr11	-	94570302	94570460	94569940	94570032	94570613	94570709	172,282,199	8,8,4	61,235,195	66,26,22	283	125	0.00078966146442	0.905,0.94,0.956	0.29,0.8,0.797	0.305
ENSMUSG00000028631	Kcnq4	chr4	-	120711222	120711384	120704354	120704575	120713011	120713100	39,30,26	0,1,0	51,40,57	0,12,6	287	125	0.000791796973851	1.0,0.929,1.0	1.0,0.592,0.805	0.177
ENSMUSG00000039069	Mtg2	chr2	+	180073139	180073233	180071793	180071886	180078618	180080607	257,234,262	15,36,25	139,277,174	34,48,50	219	125	0.000792825249234	0.907,0.788,0.857	0.7,0.767,0.665	0.14
ENSMUSG00000032624	Eml4	chr17	+	83428215	83428248	83427999	83428025	83440030	83440154	190,191,197	294,260,260	281,504,533	230,441,519	158	125	0.000795463729674	0.338,0.368,0.375	0.491,0.475,0.448	-0.111
ENSMUSG00000035642	Aamdc	chr7	-	97558130	97558226	97550669	97550741	97575587	97575691	109,108,65	4,4,11	101,159,117	0,4,0	221	125	0.000795463729674	0.939,0.939,0.77	1.0,0.957,1.0	-0.103
ENSMUSG00000040648	Ppip5k2	chr1	-	97717441	97717561	97716541	97716604	97719833	97719906	88,74,89	17,21,25	28,111,126	0,12,8	245	125	0.000798972816681	0.725,0.643,0.645	1.0,0.825,0.889	-0.234
ENSMUSG00000087259	2610035D17Rik	chr11	-	113067341	113067386	113043894	113045160	113172952	113173077	76,69,58	1,2,0	17,63,53	16,5,2	170	125	0.000814046779736	0.982,0.962,1.0	0.439,0.903,0.951	0.217
ENSMUSG00000000538	Tom1l2	chr11	-	60261054	60261213	60258855	60258972	60270317	60270467	56,49,62	0,1,0	42,76,36	8,5,0	284	125	0.000821841983927	1.0,0.956,1.0	0.698,0.87,1.0	0.129
ENSMUSG00000025026	Add3	chr19	+	53244309	53244405	53242503	53242627	53244997	53247399	419,386,415	34,34,68	372,450,525	99,107,82	221	125	0.000823751027208	0.875,0.865,0.775	0.68,0.704,0.784	0.116
ENSMUSG00000092074	Dynlt1a	chr17	-	6314916	6314958	6311708	6311832	6317373	6317474	11,16,29	6,1,3	16,13,4	0,0,0	167	125	0.000828652745273	0.578,0.923,0.879	1.0,1.0,1.0	-0.207
ENSMUSG00000017747	Ghdc	chr11	-	100770069	100770350	100769691	100769777	100770878	100770957	100,59,80	8,4,0	41,38,74	0,0,0	406	125	0.000836182755734	0.794,0.82,1.0	1.0,1.0,1.0	-0.129
ENSMUSG00000089872	Rps6kc1	chr1	-	190904942	190905118	190899450	190899571	190911555	190911738	39,35,33	3,10,4	4,40,22	1,0,0	301	125	0.0008493141451	0.844,0.592,0.774	0.624,1.0,1.0	-0.138
ENSMUSG00000039850	Endov	chr11	+	119491784	119491956	119491425	119491459	119499526	119499661	172,151,122	1,3,1	88,113,83	5,5,9	297	125	0.000852311876702	0.986,0.955,0.981	0.881,0.905,0.795	0.114
ENSMUSG00000026305	Lrrfip1	chr1	+	91084945	91085005	91068562	91068649	91093559	91093637	1,7,2	12,7,9	0,0,0	19,7,6	185	125	0.000852390666666	0.053,0.403,0.131	0.0,0.0,0.0	0.196
ENSMUSG00000020053	Igf1	chr10	+	87915297	87915349	87913618	87913800	87930674	87931801	3,6,5	22,20,14	329,608,577	467,687,771	177	125	0.000866820988817	0.088,0.175,0.201	0.332,0.385,0.346	-0.2
ENSMUSG00000090386	Mir99ahg	chr16	+	77670352	77670560	77596898	77596959	77679976	77680187	12,3,6	2,0,1	7,1,17	22,4,14	333	125	0.00087086353902	0.693,1.0,0.693	0.107,0.086,0.313	0.627
ENSMUSG00000085396	Firre	chrX	-	50608477	50608604	50600743	50600898	50608686	50608814	45,58,41	10,4,4	12,13,34	0,1,0	252	125	0.000872927275555	0.691,0.878,0.836	1.0,0.866,1.0	-0.154
ENSMUSG00000031837	Necab2	chr8	+	119454200	119454226	119452081	119452190	119462560	119462697	8,16,8	0,1,0	5,14,8	6,0,6	151	125	0.00088278031138	1.0,0.93,1.0	0.408,1.0,0.525	0.332
ENSMUSG00000097039	Pvt1	chr15	+	62175827	62175926	62175466	62175548	62242173	62242301	10,19,5	16,14,16	0,2,12	13,28,68	224	125	0.000903900069963	0.259,0.431,0.148	0.0,0.038,0.09	0.237
ENSMUSG00000019817	Plagl1	chr10	+	13108822	13108908	13105854	13105893	13116695	13116704	5,3,14	1,6,1	1,12,15	0,0,0	211	125	0.00090412897422	0.748,0.229,0.892	1.0,1.0,1.0	-0.377
ENSMUSG00000040687	Madd	chr2	-	91140556	91140626	91138708	91138755	91142755	91142862	33,35,38	19,8,8	58,25,45	0,4,3	195	125	0.000921662404776	0.527,0.737,0.753	1.0,0.8,0.906	-0.23
ENSMUSG00000047617	BC029214	chr2	-	25459774	25459915	25459449	25459701	25460008	25460074	40,39,34	4,0,6	22,31,48	0,0,0	266	125	0.000929597384804	0.825,1.0,0.727	1.0,1.0,1.0	-0.149
ENSMUSG00000035642	Aamdc	chr7	-	97565150	97565300	97550330	97550741	97575587	97575653	97,80,89	4,4,11	81,103,158	0,4,0	275	125	0.000935739312699	0.917,0.901,0.786	1.0,0.921,1.0	-0.106
ENSMUSG00000037369	Kdm6a	chrX	+	18208735	18208785	18199157	18199266	18216937	18216996	270,309,274	2,0,7	75,230,204	30,1,7	175	125	0.000940877625527	0.99,1.0,0.965	0.641,0.994,0.954	0.122
ENSMUSG00000035642	Aamdc	chr7	-	97569686	97569774	97550547	97550741	97575587	97575691	4,2,7	4,4,11	19,5,15	0,4,0	213	125	0.000951666595398	0.37,0.227,0.272	1.0,0.423,1.0	-0.518
ENSMUSG00000023232	Serinc2	chr4	-	130274814	130274970	130265068	130265230	130275457	130275532	60,56,69	278,205,271	4,15,26	3,28,17	281	125	0.000971268193883	0.088,0.108,0.102	0.372,0.192,0.405	-0.224
ENSMUSG00000034687	Fras1	chr5	+	96588078	96588222	96572910	96573045	96596782	96596923	74,103,73	8,5,8	2,12,14	0,0,0	269	125	0.000985703008288	0.811,0.905,0.809	1.0,1.0,1.0	-0.158
ENSMUSG00000041245	Wnk3	chrX	+	151285778	151285916	151284504	151284556	151286259	151287206	102,70,63	0,0,0	59,153,185	12,4,1	263	125	0.000987027666453	1.0,1.0,1.0	0.7,0.948,0.989	0.121
ENSMUSG00000062604	Srpk2	chr5	-	23616326	23616390	23565237	23565265	23675719	23675774	116,128,119	66,105,91	118,187,158	42,83,52	189	125	0.000993276768182	0.538,0.446,0.464	0.65,0.598,0.668	-0.156
ENSMUSG00000018501	Ncor1	chr11	-	62349352	62349493	62345234	62345318	62351377	62351546	498,547,553	52,83,84	308,535,503	101,99,135	266	125	0.00100391043678	0.818,0.756,0.756	0.589,0.717,0.636	0.129
ENSMUSG00000051736	Fam229b	chr10	-	39120257	39120396	39118819	39119034	39122176	39122332	45,38,35	0,1,0	55,82,109	0,11,8	264	125	0.00103226180609	1.0,0.947,1.0	1.0,0.779,0.866	0.101
ENSMUSG00000091896	Ube2d2a	chr18	+	35799840	35799872	35793464	35793528	35801273	35801367	37,39,22	4,5,2	40,51,15	0,0,0	157	125	0.00104026765356	0.88,0.861,0.898	1.0,1.0,1.0	-0.12
ENSMUSG00000027522	Stx16	chr2	+	174092401	174092567	174091481	174091622	174093433	174093526	315,268,309	30,32,37	229,287,180	73,72,29	291	125	0.00105098897274	0.819,0.782,0.782	0.574,0.631,0.727	0.15
ENSMUSG00000037536	Fbxo34	chr14	+	47507264	47507446	47500793	47500870	47526204	47526314	7,7,6	7,7,7	0,1,2	20,6,2	307	125	0.00106508187307	0.289,0.289,0.259	0.0,0.064,0.289	0.161
ENSMUSG00000046572	Zfp518b	chr5	-	38683192	38683258	38682484	38682782	38684678	38684750	20,28,15	40,30,31	73,56,44	32,43,22	191	125	0.00107681217974	0.247,0.379,0.241	0.599,0.46,0.567	-0.253
ENSMUSG00000000915	Hip1r	chr5	+	124000991	124001090	124000711	124000774	124001205	124001311	121,116,123	2,1,0	39,54,37	0,4,8	224	125	0.0010823759452	0.971,0.985,1.0	1.0,0.883,0.721	0.117
ENSMUSG00000070814	6330408A02Rik	chr7	-	13269334	13269647	13258966	13261640	13277145	13278144	68,66,89	6,5,0	4,68,44	0,0,0	438	125	0.00109280149436	0.764,0.79,1.0	1.0,1.0,1.0	-0.149
ENSMUSG00000029769	Ccdc136	chr6	+	29414785	29414980	29412901	29413087	29415430	29415655	394,316,354	0,1,1	97,133,113	20,0,0	320	125	0.00110754404803	1.0,0.992,0.993	0.655,1.0,1.0	0.11
ENSMUSG00000035842	Ddx11	chr17	+	66149030	66149099	66148653	66148803	66149967	66150052	41,36,29	6,4,0	25,69,57	0,0,0	194	125	0.00111003044788	0.815,0.853,1.0	1.0,1.0,1.0	-0.111
ENSMUSG00000037355	Uvssa	chr5	+	33409426	33409549	33408808	33408980	33410858	33411042	92,61,67	2,0,0	19,57,51	22,0,6	248	125	0.00111856146257	0.959,1.0,1.0	0.303,1.0,0.811	0.282
ENSMUSG00000022016	Akap11	chr14	-	78502938	78503025	78502189	78502236	78507724	78507880	139,115,94	50,50,59	187,263,237	32,72,46	212	125	0.00113148480443	0.621,0.576,0.484	0.775,0.683,0.752	-0.176
ENSMUSG00000032120	C2cd2l	chr9	-	44316999	44317119	44316707	44316818	44317582	44317678	74,100,92	0,0,0	21,107,84	26,6,0	245	125	0.00113599077984	1.0,1.0,1.0	0.292,0.901,1.0	0.269
ENSMUSG00000006638	Abhd1	chr5	+	30952884	30953045	30950088	30950248	30953342	30953402	23,49,37	6,1,3	1,10,21	0,0,0	286	125	0.00114966535711	0.626,0.955,0.844	1.0,1.0,1.0	-0.192
ENSMUSG00000027882	Stxbp3	chr3	-	108809876	108810001	108805237	108805333	108812877	108812968	247,252,254	1,4,2	71,188,171	20,4,3	250	125	0.00115749869411	0.992,0.969,0.984	0.64,0.959,0.966	0.127
ENSMUSG00000020124	Usp15	chr10	-	123153040	123153127	123146793	123146938	123168226	123168372	56,57,80	8,5,1	14,133,102	0,2,0	212	125	0.00116075877303	0.805,0.87,0.979	1.0,0.975,1.0	-0.107
ENSMUSG00000026305	Lrrfip1	chr1	+	91108579	91108672	91107297	91107390	91110354	91110447	1,2,0	14,30,35	18,4,0	16,16,16	218	125	0.00117952275361	0.039,0.037,0.0	0.392,0.125,0.0	-0.147
ENSMUSG00000036501	Fam13b	chr18	-	34465155	34465220	34462960	34463009	34473549	34473685	401,366,387	5,5,3	161,284,243	58,3,5	190	125	0.001202491623	0.981,0.98,0.988	0.646,0.984,0.97	0.116
ENSMUSG00000063524	Eno1	chr4	+	150242121	150242180	150241044	150241140	150244004	150244074	14,19,11	1,7,6	2,15,6	0,0,1	184	125	0.00121099456148	0.905,0.648,0.555	1.0,1.0,0.803	-0.232
ENSMUSG00000025728	Pigq	chr17	-	25931673	25932231	25930957	25931038	25934757	25934878	172,135,210	66,58,126	74,150,123	115,90,110	683	125	0.00121672782082	0.323,0.299,0.234	0.105,0.234,0.17	0.116
ENSMUSG00000000884	Gnb1l	chr16	+	18544110	18544273	18540971	18541097	18548092	18548191	90,93,61	2,1,0	44,78,98	22,9,0	288	125	0.00121770357177	0.951,0.976,1.0	0.465,0.79,1.0	0.224
ENSMUSG00000048445	Ccdc57	chr11	-	120882676	120882758	120881814	120881915	120885232	120885385	0,3,0	28,9,12	0,8,14	5,8,22	207	125	0.00126510065004	0.0,0.168,0.0	0.0,0.377,0.278	-0.162
ENSMUSG00000036552	Ermard	chr17	+	14985773	14985910	14984817	14984915	14986717	14986832	5,5,5	0,1,0	1,7,5	5,6,0	262	125	0.00126586903283	1.0,0.705,1.0	0.087,0.358,1.0	0.42
ENSMUSG00000040481	Bptf	chr11	-	107095001	107095190	107086711	107086897	107095715	107095925	53,75,57	0,6,10	77,109,90	0,0,3	314	125	0.00127072116216	1.0,0.833,0.694	1.0,1.0,0.923	-0.132
ENSMUSG00000032855	Pkd1	chr17	+	24572617	24576243	24571975	24572109	24576437	24576587	61,57,94	0,0,0	27,102,128	14,1,0	3751	125	0.00127072116216	1.0,1.0,1.0	0.06,0.773,1.0	0.389
ENSMUSG00000011960	Ccnt1	chr15	-	98546744	98546908	98546523	98546594	98548665	98548711	208,208,219	5,7,9	85,290,257	40,27,21	289	125	0.00128270374511	0.947,0.928,0.913	0.479,0.823,0.841	0.215
ENSMUSG00000026925	Inpp5e	chr2	-	26400885	26400908	26400372	26400492	26401600	26401698	24,36,34	11,3,2	12,41,44	0,2,0	148	125	0.00128483721791	0.648,0.91,0.935	1.0,0.945,1.0	-0.151
ENSMUSG00000044768	D1Ertd622e	chr1	-	97654599	97654689	97645934	97646361	97661554	97661676	31,25,30	0,0,0	35,54,47	0,9,3	215	125	0.00130553827971	1.0,1.0,1.0	1.0,0.777,0.901	0.107
ENSMUSG00000069633	Pex11g	chr8	-	3465782	3465971	3463921	3464100	3467571	3467670	90,77,69	13,2,7	29,15,21	0,0,1	314	125	0.00131929586272	0.734,0.939,0.797	1.0,1.0,0.893	-0.141
ENSMUSG00000006589	Aprt	chr8	-	122575880	122576006	122575401	122575535	122576118	122576231	4,3,12	26,23,17	0,2,2	50,23,22	251	125	0.00132869366486	0.071,0.061,0.26	0.0,0.042,0.043	0.102
ENSMUSG00000039108	Lsm14b	chr2	+	180028957	180029074	180026397	180026798	180032060	180032222	4,3,2	0,0,0	2,2,31	3,1,3	242	125	0.00133389980187	1.0,1.0,1.0	0.256,0.508,0.842	0.465
ENSMUSG00000066640	Fbxl18	chr5	-	142885538	142887082	142878657	142878876	142888668	142888875	94,107,121	0,1,0	38,92,101	0,6,3	1669	125	0.00133800205704	1.0,0.889,1.0	1.0,0.535,0.716	0.213
ENSMUSG00000026956	Uap1l1	chr2	-	25363243	25363384	25362662	25362848	25363805	25363999	22,29,32	0,0,0	67,44,42	0,2,19	266	125	0.0013403546166	1.0,1.0,1.0	1.0,0.912,0.51	0.193
ENSMUSG00000022297	Fzd6	chr15	+	39034807	39035227	39030814	39031832	39036385	39038186	338,274,357	10,14,13	25,4,11	0,0,0	545	125	0.00134251898752	0.886,0.818,0.863	1.0,1.0,1.0	-0.144
ENSMUSG00000042523	Dnal1	chr12	+	84121282	84121321	84114365	84114399	84124474	84124584	41,47,65	0,0,0	57,36,61	22,0,0	164	125	0.00136383094689	1.0,1.0,1.0	0.664,1.0,1.0	0.112
ENSMUSG00000054792	Klhl18	chr9	-	110446673	110446872	110438897	110439058	110455356	110455401	54,79,87	0,0,0	33,61,73	0,8,2	324	125	0.00136669785167	1.0,1.0,1.0	1.0,0.746,0.934	0.107
ENSMUSG00000032397	Tipin	chr9	+	64290373	64290449	64288107	64288243	64301041	64301248	7,5,8	0,0,0	22,63,44	0,7,8	201	125	0.00136958089754	1.0,1.0,1.0	1.0,0.848,0.774	0.126
ENSMUSG00000073771	Btbd19	chr4	-	117120970	117121096	117120174	117120861	117121197	117121329	9,3,15	3,8,3	0,3,5	28,22,9	251	125	0.00137198807446	0.599,0.157,0.713	0.0,0.064,0.217	0.396
ENSMUSG00000071253	Slc25a16	chr10	+	62932718	62932791	62930302	62930436	62937417	62937539	36,58,35	0,2,8	37,65,56	28,15,20	198	125	0.00139145316034	1.0,0.948,0.734	0.455,0.732,0.639	0.285
ENSMUSG00000039285	Azi2	chr9	+	118059619	118059666	118059056	118059175	118061713	118062489	26,40,31	178,171,241	81,56,56	79,161,193	172	125	0.0014219900944	0.096,0.145,0.085	0.427,0.202,0.174	-0.159
ENSMUSG00000034211	Mrps17	chr5	+	129715683	129715763	129715502	129715549	129716726	129716866	198,221,177	10,0,5	145,210,218	49,17,6	205	125	0.00142655086586	0.924,1.0,0.956	0.643,0.883,0.957	0.132
ENSMUSG00000042564	Fam227a	chr15	-	79626236	79626331	79623454	79623612	79630025	79630119	26,33,16	1,0,0	14,26,22	0,4,6	220	125	0.00144522684563	0.937,1.0,1.0	1.0,0.787,0.676	0.158
ENSMUSG00000110605	RP24-122D14.3	chr8	+	129267484	129267699	129263647	129263724	129268393	129271868	24,33,20	1,1,6	47,12,38	0,0,0	340	125	0.00144522684563	0.898,0.924,0.551	1.0,1.0,1.0	-0.209
ENSMUSG00000041225	Arhgap12	chr18	-	6073210	6073286	6069830	6070091	6135803	6135941	8,4,2	13,10,26	16,10,26	0,9,11	201	125	0.00144999634275	0.277,0.199,0.046	1.0,0.409,0.595	-0.494
ENSMUSG00000018362	Kpna2	chr11	-	106997237	106997314	106996508	106996646	106999358	106999440	21,21,29	0,1,0	16,30,51	4,3,5	202	125	0.00145262654811	1.0,0.929,1.0	0.712,0.861,0.863	0.164
ENSMUSG00000057738	Sptan1	chr2	+	30001099	30001159	29999913	30000062	30002230	30002429	256,353,284	259,273,247	89,130,130	144,181,169	185	125	0.00147307042017	0.4,0.466,0.437	0.295,0.327,0.342	0.113
ENSMUSG00000037514	Pank2	chr2	+	131280156	131280410	131273910	131274120	131282591	131282768	213,272,254	10,4,8	178,307,306	22,30,15	379	125	0.00147655158947	0.875,0.957,0.913	0.727,0.771,0.871	0.125
ENSMUSG00000078897	Gm4724	chr2	-	175430772	175430874	175425028	175425155	175432179	175432234	37,25,23	3,2,3	22,17,29	31,4,15	227	125	0.0014945763841	0.872,0.873,0.808	0.281,0.701,0.516	0.352
ENSMUSG00000043410	Hfm1	chr5	-	106920962	106921076	106917323	106917627	106922812	106922910	17,10,6	5,6,6	25,27,34	0,4,2	239	125	0.00149657286828	0.64,0.466,0.343	1.0,0.779,0.899	-0.41
ENSMUSG00000085793	Lin52	chr12	+	84457948	84457986	84456240	84456315	84459618	84459685	7,21,11	0,2,0	1,14,32	1,9,6	163	125	0.0015390173829	1.0,0.89,1.0	0.434,0.544,0.804	0.369
ENSMUSG00000029478	Ncor2	chr5	-	125019959	125020046	125018810	125018990	125023500	125023646	14,11,14	0,5,7	11,21,5	0,0,1	212	125	0.00154742316867	1.0,0.565,0.541	1.0,1.0,0.747	-0.214
ENSMUSG00000038844	Kif16b	chr2	-	142707258	142707411	142703941	142704038	142711694	142713038	221,295,222	3,3,5	136,125,115	0,24,9	278	125	0.00154861525843	0.971,0.978,0.952	1.0,0.701,0.852	0.116
ENSMUSG00000034883	Lrr1	chr12	+	69174391	69175113	69171861	69171960	69178579	69179010	279,225,226	34,41,45	275,401,345	86,135,106	847	125	0.00156368957046	0.548,0.447,0.426	0.321,0.305,0.324	0.157
ENSMUSG00000021816	Ppp3cb	chr14	-	20503246	20503276	20499867	20501662	20508623	20508721	377,408,369	113,124,132	271,377,305	113,221,222	155	125	0.00156390743136	0.729,0.726,0.693	0.659,0.579,0.526	0.128
ENSMUSG00000052102	Gnpda1	chr18	-	38331967	38332152	38330485	38330660	38333153	38333336	112,133,125	8,9,8	61,97,171	32,11,51	310	125	0.0015694249144	0.85,0.856,0.863	0.435,0.78,0.575	0.26
ENSMUSG00000030852	Tacc2	chr7	+	130663015	130663141	130601836	130601937	130674601	130674739	37,36,85	2,6,2	19,108,93	0,0,0	251	125	0.00158605094598	0.902,0.749,0.955	1.0,1.0,1.0	-0.131
ENSMUSG00000037287	Tbcel	chr9	-	42444406	42444588	42442818	42443075	42449923	42450063	240,210,222	25,19,14	44,235,238	0,8,7	307	125	0.00160365669309	0.796,0.818,0.866	1.0,0.923,0.933	-0.125
ENSMUSG00000021012	Zc3h14	chr12	+	98780047	98780280	98763822	98763978	98783581	98783702	521,510,596	51,27,50	204,517,426	60,66,66	358	125	0.00160684634591	0.781,0.868,0.806	0.543,0.732,0.693	0.162
ENSMUSG00000026743	Mllt10	chr2	+	18109781	18109891	18071124	18071204	18146776	18146872	57,57,74	7,5,5	27,53,44	0,2,0	235	125	0.0016190646648	0.812,0.858,0.887	1.0,0.934,1.0	-0.126
ENSMUSG00000048874	Phf3	chr1	-	30837104	30837266	30824209	30824519	30873577	30873581	34,26,19	3,6,4	14,32,29	0,0,2	287	125	0.0016279049258	0.832,0.654,0.674	1.0,1.0,0.863	-0.234
ENSMUSG00000042670	Immp1l	chr2	+	105933264	105933353	105908323	105908429	105936991	105937118	62,88,62	4,2,2	84,102,139	25,4,32	214	125	0.0016279049258	0.901,0.963,0.948	0.662,0.937,0.717	0.165
ENSMUSG00000004562	Arhgef40	chr14	+	51986931	51987222	51985304	51985426	51987402	51987467	0,0,12	4,1,2	38,38,37	0,8,0	416	125	0.0016279049258	0.0,0.0,0.643	1.0,0.588,1.0	-0.648
ENSMUSG00000051736	Fam229b	chr10	-	39120225	39120396	39118867	39119034	39122176	39122335	29,21,12	0,1,0	59,52,55	0,11,8	296	125	0.00162886425509	1.0,0.899,1.0	1.0,0.666,0.744	0.163
ENSMUSG00000029798	Herc6	chr6	+	57662065	57662249	57660090	57660161	57662342	57662445	6,16,18	0,0,0	13,29,24	0,2,6	309	125	0.00164860575391	1.0,1.0,1.0	1.0,0.854,0.618	0.176
ENSMUSG00000031865	Dctn1	chr6	+	83187763	83187784	83186427	83186445	83189076	83189153	44,31,45	6,2,8	2,10,7	0,0,0	146	125	0.00167823962455	0.863,0.93,0.828	1.0,1.0,1.0	-0.126
ENSMUSG00000026305	Lrrfip1	chr1	+	91093559	91093637	91084945	91085005	91100576	91100612	6,5,9	1,7,2	1,6,7	0,1,0	203	125	0.00167823962455	0.787,0.305,0.735	1.0,0.787,1.0	-0.32
ENSMUSG00000050174	Nudt6	chr3	-	37409507	37409562	37404909	37405494	37416700	37416904	23,13,15	0,2,7	5,13,3	0,0,0	180	125	0.00172546570106	1.0,0.819,0.598	1.0,1.0,1.0	-0.194
ENSMUSG00000038056	Kmt2c	chr5	-	25275899	25275973	25275627	25275736	25276139	25276256	225,174,195	0,0,0	118,187,246	37,0,0	199	125	0.00173088626707	1.0,1.0,1.0	0.667,1.0,1.0	0.111
ENSMUSG00000020527	Myo19	chr11	+	84895267	84895364	84894549	84894652	84897120	84897211	69,48,60	10,1,11	49,65,120	0,3,2	222	125	0.00174285490722	0.795,0.964,0.754	1.0,0.924,0.971	-0.127
ENSMUSG00000028108	Ecm1	chr3	-	95738011	95738116	95737807	95737942	95738238	95738301	3,11,14	0,0,0	6,8,16	9,0,2	230	125	0.0017549821992	1.0,1.0,1.0	0.266,1.0,0.813	0.307
ENSMUSG00000029097	Trmt44	chr5	-	35569870	35569978	35566421	35566528	35571043	35571112	62,114,107	0,0,0	80,104,80	24,0,0	233	125	0.00180280548755	1.0,1.0,1.0	0.641,1.0,1.0	0.12
ENSMUSG00000086968	4933431E20Rik	chr3	-	107894588	107894656	107894050	107894228	107895642	107895763	2,1,7	15,15,14	0,0,0	5,16,26	193	125	0.00181919717343	0.079,0.041,0.245	0.0,0.0,0.0	0.122
ENSMUSG00000026988	Wdsub1	chr2	-	59878129	59878587	59876667	59876851	59882400	59882574	164,165,190	8,0,6	47,81,54	0,0,0	583	125	0.00182912218984	0.815,1.0,0.872	1.0,1.0,1.0	-0.104
ENSMUSG00000049164	Zfp518a	chr19	+	40908058	40908203	40897083	40897165	40911032	40911109	124,189,118	3,1,1	70,176,146	14,10,1	270	125	0.00183876474574	0.95,0.989,0.982	0.698,0.891,0.985	0.116
ENSMUSG00000004567	Mcoln1	chr8	+	3511687	3511810	3507148	3507316	3512649	3512865	123,82,104	1,0,1	73,89,103	22,0,2	248	125	0.00183876474574	0.984,1.0,0.981	0.626,1.0,0.963	0.125
ENSMUSG00000004561	Mettl17	chr14	+	51889146	51889217	51888741	51888836	51889527	51889635	128,186,146	36,29,17	118,195,188	10,7,17	196	125	0.00183876474574	0.694,0.804,0.846	0.883,0.947,0.876	-0.121
ENSMUSG00000045031	Cetn4	chr3	-	37309936	37310065	37308759	37309181	37310292	37310439	52,69,76	5,7,2	65,75,145	0,3,0	254	125	0.00184270003813	0.837,0.829,0.949	1.0,0.925,1.0	-0.103
ENSMUSG00000028078	Dclk2	chr3	-	86793218	86793299	86791994	86792111	86793816	86793913	17,9,16	0,0,1	298,324,310	10,34,64	206	125	0.00184633718009	1.0,1.0,0.907	0.948,0.853,0.746	0.12
ENSMUSG00000055835	Zfp1	chr8	+	111666060	111666204	111658385	111658441	111669490	111671008	81,121,80	6,9,8	138,124,109	50,22,20	269	125	0.00184633718009	0.863,0.862,0.823	0.562,0.724,0.717	0.182
ENSMUSG00000070871	Ccnyl1	chr1	+	64714568	64714688	64713110	64713162	64718130	64718297	11,6,1	0,0,0	22,12,7	0,2,7	245	125	0.00186482309738	1.0,1.0,1.0	1.0,0.754,0.338	0.303
ENSMUSG00000034300	Fam53c	chr18	+	34763072	34763130	34762494	34762724	34768167	34768952	325,261,349	99,90,119	115,237,267	130,124,158	183	125	0.00187552369069	0.692,0.665,0.667	0.377,0.566,0.536	0.182
ENSMUSG00000079491	H2-T10	chr17	-	36117664	36117734	36117089	36117456	36117856	36117903	16,11,12	0,0,0	30,26,9	0,3,10	195	125	0.00189607854945	1.0,1.0,1.0	1.0,0.847,0.366	0.262
ENSMUSG00000014496	Ankrd28	chr14	-	31743222	31743435	31736759	31736838	31755732	31755803	210,280,239	0,0,0	140,179,201	32,0,0	338	125	0.00190015022473	1.0,1.0,1.0	0.618,1.0,1.0	0.127
ENSMUSG00000034617	Mtrr	chr13	-	68575017	68575390	68572577	68572700	68577587	68577705	88,148,135	1,3,2	296,242,290	46,11,11	498	125	0.00190156831187	0.957,0.925,0.944	0.618,0.847,0.869	0.164
ENSMUSG00000048497	Mmgt2	chr11	+	62649446	62649548	62648812	62648856	62664669	62664929	9,17,27	50,43,30	0,6,7	50,41,32	227	125	0.00193394692961	0.09,0.179,0.331	0.0,0.075,0.108	0.139
ENSMUSG00000020100	Slc29a3	chr10	-	60720860	60721023	60712071	60716490	60730569	60730652	29,25,38	3,3,3	2,34,7	0,0,0	288	125	0.00194085084164	0.808,0.783,0.846	1.0,1.0,1.0	-0.188
ENSMUSG00000020467	Efemp1	chr11	+	28867652	28868039	28867465	28867514	28910609	28910732	38,38,23	0,0,0	108,149,113	0,7,6	512	125	0.00197686159787	1.0,1.0,1.0	1.0,0.839,0.821	0.113
ENSMUSG00000051278	Zgrf1	chr3	+	127581445	127581569	127567627	127567701	127583583	127584170	29,28,26	0,0,1	34,28,39	0,8,4	249	125	0.00197686159787	1.0,1.0,0.929	1.0,0.637,0.83	0.154
ENSMUSG00000030967	Zranb1	chr7	+	132971185	132971339	132966506	132966694	132981280	132981401	270,301,328	6,12,7	122,423,288	42,26,17	279	125	0.00197686159787	0.953,0.918,0.955	0.565,0.879,0.884	0.166
ENSMUSG00000052609	Plekhg3	chr12	+	76571603	76571642	76566167	76566266	76572049	76572069	114,133,100	7,13,12	4,11,9	0,0,0	164	125	0.00197686159787	0.925,0.886,0.864	1.0,1.0,1.0	-0.108
ENSMUSG00000024539	Ptpn2	chr18	-	67695623	67695724	67688890	67688989	67724441	67724573	264,269,260	0,4,0	129,330,388	46,4,1	226	125	0.00199477537725	1.0,0.974,1.0	0.608,0.979,0.995	0.131
ENSMUSG00000018362	Kpna2	chr11	-	106997237	106997335	106996214	106996646	106999358	106999369	45,32,21	0,1,0	5,42,80	4,3,5	223	125	0.0019959275296	1.0,0.947,1.0	0.412,0.887,0.9	0.249
ENSMUSG00000065979	Cpped1	chr16	-	11894882	11894954	11887577	11887796	11909265	11909398	0,0,0	66,99,101	42,0,0	62,169,87	197	125	0.00199904398722	0.0,0.0,0.0	0.301,0.0,0.0	-0.1
ENSMUSG00000026121	Sema4c	chr1	-	36556802	36556929	36555931	36556077	36557359	36557534	24,23,36	1,9,4	33,47,11	0,1,1	252	125	0.00202803641744	0.923,0.559,0.817	1.0,0.959,0.845	-0.168
ENSMUSG00000079553	Kifc1	chr17	-	33881987	33882061	33881428	33881504	33883098	33883878	32,30,46	0,0,1	8,80,42	7,9,0	199	125	0.00204404207946	1.0,1.0,0.967	0.418,0.848,1.0	0.234
ENSMUSG00000029283	Cdc7	chr5	+	106974600	106974696	106973776	106974020	106975484	106975660	402,472,445	130,143,141	578,706,712	13,154,164	221	125	0.00205127404904	0.636,0.651,0.641	0.962,0.722,0.711	-0.156
ENSMUSG00000021003	Galc	chr12	-	98246253	98246292	98242641	98242772	98252009	98252149	158,168,166	0,3,5	62,136,131	20,5,3	164	125	0.00207526667742	1.0,0.977,0.962	0.703,0.954,0.971	0.104
ENSMUSG00000038569	Rad9b	chr5	-	122351560	122351710	122351271	122351373	122352543	122352785	45,53,45	0,2,3	42,21,11	4,12,3	275	125	0.00207710492894	1.0,0.923,0.872	0.827,0.443,0.625	0.3
ENSMUSG00000092232	Gm20521	chr14	+	54884373	54884813	54883796	54883884	54894847	54894962	76,111,184	0,0,2	108,56,49	18,1,0	565	125	0.00207746453981	1.0,1.0,0.953	0.57,0.925,1.0	0.153
ENSMUSG00000028538	St3gal3	chr4	-	118054649	118054697	118031839	118031882	118107548	118107693	98,108,122	52,56,51	84,127,73	58,141,96	173	125	0.00208646328818	0.577,0.582,0.633	0.511,0.394,0.355	0.177
ENSMUSG00000038371	Sbf2	chr7	-	110341289	110341364	110339889	110340074	110348854	110348995	160,163,241	193,208,296	72,136,144	254,270,230	200	125	0.00211861541582	0.341,0.329,0.337	0.151,0.239,0.281	0.112
ENSMUSG00000021079	Timm9	chr12	-	71132000	71132086	71126332	71126397	71136554	71136675	270,253,242	27,42,31	305,491,526	65,114,129	211	125	0.00212405024953	0.856,0.781,0.822	0.735,0.718,0.707	0.1
ENSMUSG00000087177	E130307A14Rik	chr10	-	39640379	39640511	39632949	39633016	39681472	39681549	15,29,31	1,2,5	4,56,32	0,0,0	257	125	0.00218557858928	0.879,0.876,0.751	1.0,1.0,1.0	-0.165
ENSMUSG00000032599	Ip6k2	chr9	+	108796540	108796572	108796130	108796396	108796654	108796783	21,18,13	65,60,106	0,29,4	91,127,194	157	125	0.00218738897638	0.205,0.193,0.089	0.0,0.154,0.016	0.106
ENSMUSG00000026280	Atg4b	chr1	+	93775627	93778364	93775132	93775234	93780717	93780911	413,463,545	0,0,0	587,626,643	25,1,0	2862	125	0.00221394783177	1.0,1.0,1.0	0.506,0.965,1.0	0.176
ENSMUSG00000024050	Wiz	chr17	-	32378839	32379118	32367823	32368147	32381083	32381156	38,47,33	7,10,12	2,12,9	14,13,4	404	125	0.00223230942338	0.627,0.593,0.46	0.042,0.222,0.41	0.335
ENSMUSG00000020131	Pcsk4	chr10	-	80322080	80322209	80321282	80321951	80322723	80322848	34,27,30	10,2,7	36,38,15	0,1,2	254	125	0.00224403980779	0.626,0.869,0.678	1.0,0.949,0.787	-0.188
ENSMUSG00000003534	Ddr1	chr17	-	35703923	35704139	35693787	35693917	35704530	35704599	115,97,104	15,29,26	12,2,11	0,1,0	341	125	0.00228811257385	0.738,0.551,0.595	1.0,0.423,1.0	-0.18
ENSMUSG00000026956	Uap1l1	chr2	-	25363311	25363384	25362662	25362848	25363805	25363857	6,5,13	0,0,0	35,13,8	0,2,19	198	125	0.00229561625411	1.0,1.0,1.0	1.0,0.804,0.21	0.329
ENSMUSG00000030424	Zfp939	chr7	+	39471396	39471506	39467341	39467434	39472861	39474772	33,34,20	0,0,0	50,34,48	4,0,6	235	125	0.00231823035062	1.0,1.0,1.0	0.869,1.0,0.81	0.107
ENSMUSG00000048874	Phf3	chr1	-	30829842	30831559	30824209	30824519	30873577	30873581	202,183,195	3,6,4	83,207,185	0,0,2	1842	125	0.00231865810592	0.82,0.674,0.768	1.0,1.0,0.863	-0.2
ENSMUSG00000070814	6330408A02Rik	chr7	-	13269533	13269647	13258966	13261640	13277145	13277428	59,44,56	6,5,0	4,56,26	0,0,0	239	125	0.0023224131509	0.837,0.822,1.0	1.0,1.0,1.0	-0.114
ENSMUSG00000026743	Mllt10	chr2	+	18123718	18123812	18109781	18109891	18146776	18146872	25,12,25	1,0,0	8,35,41	7,1,4	219	125	0.00233380657091	0.935,1.0,1.0	0.395,0.952,0.854	0.245
ENSMUSG00000052593	Adam17	chr12	-	21347296	21347449	21342863	21342977	21349784	21349953	7,28,11	1,0,0	27,15,5	0,6,4	278	125	0.00233380657091	0.759,1.0,1.0	1.0,0.529,0.36	0.29
ENSMUSG00000006589	Aprt	chr8	-	122576118	122576252	122575136	122575215	122576514	122576671	5,5,4	5,7,1	0,0,2	34,4,1	259	125	0.00234591496924	0.326,0.256,0.659	0.0,0.0,0.491	0.25
ENSMUSG00000027534	Snx16	chr3	-	10426162	10426232	10420739	10420876	10434357	10434506	63,97,65	10,9,10	47,94,104	0,6,2	195	125	0.00234591496924	0.802,0.874,0.806	1.0,0.909,0.971	-0.133
ENSMUSG00000049580	Tsku	chr7	-	98353476	98353616	98350667	98353130	98359357	98359467	14,11,13	5,4,0	0,0,10	20,1,5	265	125	0.00234823111341	0.569,0.565,1.0	0.0,0.0,0.485	0.55
ENSMUSG00000022836	Mylk	chr16	+	34894810	34894945	34880090	34880297	34899360	34899513	35,42,76	5,0,7	5,15,6	0,0,0	260	125	0.00235318226798	0.771,1.0,0.839	1.0,1.0,1.0	-0.13
ENSMUSG00000068663	Clec16a	chr16	+	10638786	10638915	10635245	10635296	10644760	10644881	28,33,36	0,0,2	10,36,35	1,14,1	254	125	0.00236259693111	1.0,1.0,0.899	0.831,0.559,0.945	0.188
ENSMUSG00000054400	Cklf	chr8	+	104261473	104261569	104257284	104257443	104262167	104262281	28,27,51	4,2,5	63,34,61	0,0,2	221	125	0.0023725746703	0.798,0.884,0.852	1.0,1.0,0.945	-0.137
ENSMUSG00000053091	Lins1	chr7	+	66708638	66708743	66708039	66708553	66709293	66709435	72,74,67	1,0,1	19,70,35	21,5,0	230	125	0.00238150340251	0.975,1.0,0.973	0.33,0.884,1.0	0.245
ENSMUSG00000029823	Luc7l2	chr6	+	38568846	38568917	38565654	38565722	38570509	38570604	24,44,20	2,0,1	23,50,28	18,3,5	196	125	0.00238675608934	0.884,1.0,0.927	0.449,0.914,0.781	0.222
ENSMUSG00000042757	Tmem108	chr9	-	103498801	103500208	103489188	103489343	103609710	103609796	216,172,197	0,0,1	204,309,340	0,6,6	1532	125	0.00240610521006	1.0,1.0,0.941	1.0,0.808,0.822	0.104
ENSMUSG00000035505	Cox18	chr5	-	90219359	90219523	90218911	90219033	90222230	90222331	144,111,116	2,14,7	98,165,136	0,5,0	289	125	0.00240911216943	0.969,0.774,0.878	1.0,0.935,1.0	-0.105
ENSMUSG00000031592	Pcm1	chr8	+	41303986	41304151	41293457	41293816	41309519	41309692	632,728,573	74,72,55	306,672,649	117,109,118	290	125	0.00246460401253	0.786,0.813,0.818	0.53,0.727,0.703	0.152
ENSMUSG00000021709	Erbin	chr13	-	103830187	103830331	103824719	103824926	103833497	103835028	30,36,32	37,76,56	6,10,20	48,89,36	269	125	0.0024686661959	0.274,0.18,0.21	0.055,0.05,0.205	0.118
ENSMUSG00000038930	Rccd1	chr7	-	80320301	80320698	80319245	80319341	80320861	80321181	17,22,30	1,0,1	6,23,20	4,5,1	522	125	0.00247998252447	0.803,1.0,0.878	0.264,0.524,0.827	0.355
ENSMUSG00000079481	Nhsl2	chrX	+	102073351	102073479	102071323	102071479	102076161	102076293	4,6,5	6,1,7	0,0,1	2,2,1	253	125	0.00248144457745	0.248,0.748,0.261	0.0,0.0,0.331	0.309
ENSMUSG00000056367	Actr3b	chr5	+	25798445	25798501	25760025	25760128	25809784	25809909	14,13,6	1,1,0	0,4,23	16,4,0	181	125	0.00251080283633	0.906,0.9,1.0	0.0,0.408,1.0	0.466
ENSMUSG00000062825	Actg1	chr11	-	120347491	120347536	120346910	120347349	120347635	120347875	2,8,2	5,4,11	16,13,38	2,4,7	170	125	0.00254723359594	0.227,0.595,0.118	0.855,0.705,0.8	-0.473
ENSMUSG00000024985	Tcf7l2	chr19	+	55924529	55924580	55923895	55923944	55931433	55933654	42,47,65	52,36,57	16,56,51	8,20,19	176	125	0.0025676972012	0.365,0.481,0.447	0.587,0.665,0.656	-0.205
ENSMUSG00000048445	Ccdc57	chr11	-	120882012	120882055	120881814	120881915	120885232	120885385	7,2,1	28,9,12	0,0,0	5,8,22	168	125	0.00257694845067	0.157,0.142,0.058	0.0,0.0,0.0	0.119
ENSMUSG00000004562	Arhgef40	chr14	+	52003972	52004116	52003653	52003758	52004611	52004742	179,227,317	153,120,194	408,589,496	420,579,603	269	125	0.00258800954879	0.352,0.468,0.432	0.311,0.321,0.277	0.114
ENSMUSG00000032456	Nmnat3	chr9	+	98399455	98399639	98354018	98354164	98403533	98403613	27,29,21	3,4,6	2,14,6	0,1,0	309	125	0.00260197965826	0.785,0.746,0.586	1.0,0.85,1.0	-0.244
ENSMUSG00000051149	Adnp	chr2	-	168204599	168204774	168187566	168187659	168206573	168206922	21,22,30	17,16,18	5,5,14	10,26,20	300	125	0.00264972733314	0.34,0.364,0.41	0.172,0.074,0.226	0.214
ENSMUSG00000055835	Zfp1	chr8	+	111666119	111666204	111658385	111658441	111669490	111670682	59,92,69	6,9,8	75,97,77	50,22,20	210	125	0.0026545820892	0.854,0.859,0.837	0.472,0.724,0.696	0.219
ENSMUSG00000037736	Limch1	chr5	+	66993142	66993178	66974409	66974662	66997119	66997246	27,36,27	87,49,126	225,235,153	153,248,224	161	125	0.00267067027052	0.194,0.363,0.143	0.533,0.424,0.347	-0.201
ENSMUSG00000029267	Mtf2	chr5	+	108073306	108073454	108065673	108065965	108080824	108080841	166,211,191	262,220,217	272,337,416	159,316,306	273	125	0.00267067027052	0.225,0.305,0.287	0.439,0.328,0.384	-0.111
ENSMUSG00000021794	Glud1	chr14	+	34339926	34340018	34336495	34336576	34342118	34342181	153,208,199	10,4,3	73,243,254	18,7,33	217	125	0.00267932586047	0.898,0.968,0.974	0.7,0.952,0.816	0.124
ENSMUSG00000062116	Zfp954	chr7	-	7117785	7117912	7116612	7116711	7119371	7119410	100,110,118	0,1,0	92,140,137	28,0,1	252	125	0.00268358339511	1.0,0.982,1.0	0.62,1.0,0.985	0.126
ENSMUSG00000043410	Hfm1	chr5	-	106878802	106878900	106878590	106878722	106880298	106880346	3,5,10	4,2,1	12,12,3	0,0,1	223	125	0.00270336768121	0.296,0.584,0.849	1.0,1.0,0.627	-0.299
ENSMUSG00000056476	Med12l	chr3	+	59092693	59092798	59091406	59091621	59093518	59093695	5,11,2	8,25,14	0,1,0	2,9,3	230	125	0.00271638990018	0.254,0.193,0.072	0.0,0.057,0.0	0.154
ENSMUSG00000037104	Socs5	chr17	+	87120747	87120808	87107678	87108047	87133621	87137583	2,9,3	73,75,86	32,0,20	65,69,64	186	125	0.00271826262538	0.018,0.075,0.023	0.249,0.0,0.174	-0.102
ENSMUSG00000019817	Plagl1	chr10	+	13091774	13091812	13091012	13091020	13105854	13105893	0,0,1	5,4,9	0,10,6	22,12,3	163	125	0.00272149307104	0.0,0.0,0.079	0.0,0.39,0.605	-0.305
ENSMUSG00000061536	Sec22c	chr9	-	121695533	121695742	121690235	121690415	121704923	121705029	89,52,69	0,2,8	37,83,58	0,0,0	334	125	0.00272765754376	1.0,0.907,0.763	1.0,1.0,1.0	-0.11
ENSMUSG00000047909	Ankrd16	chr2	+	11785122	11785260	11784290	11784452	11786223	11786302	95,78,118	46,48,59	83,51,48	68,53,68	263	125	0.00276358859209	0.495,0.436,0.487	0.367,0.314,0.251	0.162
ENSMUSG00000032307	Ube2q2	chr9	+	55168202	55168307	55162967	55163069	55176190	55176247	315,345,255	6,14,15	179,331,412	52,19,33	230	125	0.00281753742105	0.966,0.931,0.902	0.652,0.904,0.872	0.124
ENSMUSG00000009418	Nav1	chr1	-	135584554	135585355	135537196	135537299	135602544	135602648	19,27,6	0,1,0	56,97,101	11,2,5	926	125	0.00284339953593	1.0,0.785,1.0	0.407,0.867,0.732	0.26
ENSMUSG00000040414	Slc25a28	chr19	-	43666914	43667143	43665771	43665828	43674475	43674881	116,135,143	0,5,0	133,180,170	35,9,2	354	125	0.00292117927895	1.0,0.905,1.0	0.573,0.876,0.968	0.163
ENSMUSG00000000826	Dnajc5	chr2	+	181521234	181521287	181520550	181520697	181546370	181546488	49,73,54	398,361,388	79,68,133	129,436,360	178	125	0.00293319074027	0.08,0.124,0.089	0.301,0.099,0.206	-0.104
ENSMUSG00000022453	Naga	chr15	-	82335496	82335591	82334785	82334947	82335842	82336020	175,165,173	5,3,6	97,140,111	34,13,3	220	125	0.00298736825235	0.952,0.969,0.942	0.618,0.86,0.955	0.143
ENSMUSG00000029534	St7	chr6	+	17921988	17922124	17906407	17906510	17930765	17930858	183,157,180	18,11,20	54,35,101	0,0,5	261	125	0.00300404623367	0.83,0.872,0.812	1.0,1.0,0.906	-0.131
ENSMUSG00000020527	Myo19	chr11	+	84893324	84893394	84892075	84892208	84894549	84894652	120,106,92	19,32,26	122,187,161	9,25,14	195	125	0.00302733336905	0.802,0.68,0.694	0.897,0.827,0.881	-0.143
ENSMUSG00000022272	Myo10	chr15	+	25776020	25776145	25744175	25744256	25778080	25778187	130,197,133	4,4,3	16,31,45	0,9,9	250	125	0.00303836788773	0.942,0.961,0.957	1.0,0.633,0.714	0.171
ENSMUSG00000003190	Bcl2l12	chr7	-	44993810	44994271	44991221	44991454	44994362	44994449	188,170,223	2,2,4	180,214,201	18,8,7	586	125	0.00304993899596	0.952,0.948,0.922	0.681,0.851,0.86	0.143
ENSMUSG00000022629	Kif21a	chr15	-	90964974	90964995	90959687	90959748	90965466	90965632	27,31,47	159,162,119	34,24,12	21,36,25	146	125	0.00307464279442	0.127,0.141,0.253	0.581,0.363,0.291	-0.238
ENSMUSG00000059439	Bcas3	chr11	+	85354593	85354661	85353166	85353233	85354887	85354975	0,6,5	15,14,19	0,0,0	3,8,9	193	125	0.00309503609499	0.0,0.217,0.146	0.0,0.0,0.0	0.121
ENSMUSG00000031309	Rps6ka3	chrX	+	159278109	159278203	159255781	159256188	159279166	159279203	81,123,62	0,4,1	35,39,35	0,8,7	219	125	0.00319357299719	1.0,0.946,0.973	1.0,0.736,0.741	0.147
ENSMUSG00000061536	Sec22c	chr9	-	121700552	121700677	121695533	121695742	121704923	121705465	52,18,44	64,47,59	0,24,8	37,59,32	250	125	0.00320268895618	0.289,0.161,0.272	0.0,0.169,0.111	0.147
ENSMUSG00000034022	Cpsf1	chr15	-	76601262	76601337	76600937	76601027	76601403	76601498	128,167,124	0,0,0	71,126,153	24,0,0	200	125	0.00322748672409	1.0,1.0,1.0	0.649,1.0,1.0	0.117
ENSMUSG00000002661	Alkbh7	chr17	+	56998388	56998562	56997342	56997567	56998670	56998795	352,277,340	11,8,3	118,280,191	38,24,4	299	125	0.00325429100372	0.93,0.935,0.979	0.565,0.83,0.952	0.166
ENSMUSG00000030706	Mrpl48	chr7	-	100574461	100574514	100571251	100571289	100582989	100583102	128,147,92	3,6,4	32,133,95	18,5,18	178	125	0.00325588795128	0.968,0.945,0.942	0.555,0.949,0.788	0.188
ENSMUSG00000001211	Agpat3	chr10	-	78351626	78351711	78329275	78329336	78352212	78352489	45,49,48	22,26,24	31,24,9	0,1,4	210	125	0.00326098049717	0.549,0.529,0.543	1.0,0.935,0.573	-0.296
ENSMUSG00000023908	Pkmyt1	chr17	+	23734965	23735072	23733822	23734316	23735199	23735372	279,252,261	0,0,2	72,142,153	19,0,0	232	125	0.00329379624271	1.0,1.0,0.986	0.671,1.0,1.0	0.105
ENSMUSG00000042323	Pbrm1	chr14	+	31045329	31045425	31044623	31044709	31046331	31046423	394,483,414	292,298,260	459,503,568	140,259,229	221	125	0.00329805102187	0.433,0.478,0.474	0.65,0.523,0.584	-0.124
ENSMUSG00000025262	Fam120c	chrX	+	151428916	151429016	151399674	151399803	151429836	151429913	54,77,44	0,0,1	20,40,47	0,0,14	225	125	0.00330316058416	1.0,1.0,0.961	1.0,1.0,0.651	0.103
ENSMUSG00000059439	Bcas3	chr11	+	85813999	85814065	85801784	85801952	85822021	85822112	31,16,30	8,7,7	3,12,16	2,11,29	191	125	0.00330316058416	0.717,0.599,0.737	0.495,0.417,0.265	0.292
ENSMUSG00000007888	Crlf1	chr8	+	70498596	70498878	70493157	70493400	70499092	70499222	92,112,121	19,26,14	1941,2460,1766	165,161,158	407	125	0.00330370624459	0.598,0.57,0.726	0.783,0.824,0.774	-0.162
ENSMUSG00000058886	Deaf1	chr7	-	141324441	141324616	141324081	141324179	141327278	141327584	115,143,109	170,142,165	146,108,168	55,108,63	300	125	0.00343651312403	0.22,0.296,0.216	0.525,0.294,0.526	-0.204
ENSMUSG00000027075	Slc43a1	chr2	+	84859688	84859830	84855470	84855649	84862882	84863578	3,16,2	5,4,0	6,9,4	0,0,1	267	125	0.00346262999638	0.219,0.652,1.0	1.0,1.0,0.652	-0.26
ENSMUSG00000040434	Gyltl1b	chr2	-	92370176	92370259	92369859	92369983	92370565	92370663	312,299,377	19,10,22	4,22,28	3,5,8	208	125	0.00346447692145	0.908,0.947,0.911	0.445,0.726,0.678	0.306
ENSMUSG00000028085	Gatb	chr3	+	85644969	85645048	85618823	85619013	85652280	85652833	92,91,104	0,5,3	80,117,103	51,8,7	204	125	0.00347893227525	1.0,0.918,0.955	0.49,0.9,0.9	0.194
ENSMUSG00000027806	Tsc22d2	chr3	+	58437316	58437475	58428227	58428299	58459330	58459382	12,15,24	63,71,52	17,29,24	39,31,21	284	125	0.00348262608335	0.077,0.085,0.169	0.161,0.292,0.335	-0.152
ENSMUSG00000030172	Erc1	chr6	-	119777987	119778071	119773733	119773901	119779476	119779632	120,149,127	18,29,41	95,155,97	34,79,66	209	125	0.00356584604351	0.799,0.754,0.649	0.626,0.54,0.468	0.189
ENSMUSG00000039585	Myo9a	chr9	+	59875201	59875414	59874601	59874683	59884479	59884592	150,92,137	2,5,2	54,125,82	1,18,12	338	125	0.00356928952202	0.965,0.872,0.962	0.952,0.72,0.716	0.137
ENSMUSG00000031302	Nlgn3	chrX	+	101307074	101307134	101302287	101302431	101308756	101308906	20,12,14	4,0,4	15,28,38	0,1,0	185	125	0.0036040768455	0.772,1.0,0.703	1.0,0.95,1.0	-0.158
ENSMUSG00000032300	1700017B05Rik	chr9	-	57256385	57259140	57252321	57254329	57262428	57262599	232,231,219	7,12,6	84,175,154	21,12,17	2880	125	0.00360936407689	0.59,0.455,0.613	0.148,0.388,0.282	0.28
ENSMUSG00000039599	Fam149b	chr14	+	20363262	20363450	20358023	20358140	20374329	20374454	231,280,224	17,5,8	214,236,242	43,15,23	313	125	0.0037081517655	0.844,0.957,0.918	0.665,0.863,0.808	0.128
ENSMUSG00000027281	Slx4ip	chr2	+	136947041	136947249	136905542	136905600	137000183	137000273	10,27,23	75,54,41	60,38,50	15,62,34	333	125	0.00372364035903	0.048,0.158,0.174	0.6,0.187,0.356	-0.254
ENSMUSG00000059939	9430015G10Rik	chr4	+	156123975	156124001	156123534	156123669	156125416	156127263	60,67,60	0,1,2	28,33,38	0,12,2	151	125	0.00372899624269	1.0,0.982,0.961	1.0,0.695,0.94	0.103
ENSMUSG00000028521	Slc35d1	chr4	-	103208109	103208212	103190831	103190899	103210528	103210597	31,35,38	7,2,0	4,24,17	0,0,0	228	125	0.00373081622498	0.708,0.906,1.0	1.0,1.0,1.0	-0.129
ENSMUSG00000025766	D3Ertd751e	chr3	+	41753723	41753923	41748672	41748733	41756048	41756129	104,70,84	4,7,7	58,65,85	1,2,0	325	125	0.00373081622498	0.909,0.794,0.822	0.957,0.926,1.0	-0.119
ENSMUSG00000110195	Pde2a	chr7	+	101461479	101461541	101451401	101451468	101481370	101481460	2,0,0	3,2,1	24,7,26	7,13,10	187	125	0.00378080871258	0.308,0.0,0.0	0.696,0.265,0.635	-0.429
ENSMUSG00000036817	Sun1	chr5	+	139230772	139230838	139226705	139226885	139233470	139233569	49,55,65	0,1,0	4,22,31	2,2,4	191	125	0.00378668322685	1.0,0.973,1.0	0.567,0.878,0.835	0.231
ENSMUSG00000000296	Tpd52l1	chr10	-	31338184	31338245	31332379	31332969	31341139	31341178	27,27,28	9,7,7	23,6,6	0,2,0	186	125	0.00385580394814	0.668,0.722,0.729	1.0,0.668,1.0	-0.183
ENSMUSG00000087651	1500009L16Rik	chr10	+	83737908	83737933	83722864	83723034	83757444	83757480	239,241,250	4,1,2	77,143,154	31,1,0	150	125	0.00400637567482	0.98,0.995,0.99	0.674,0.992,1.0	0.1
ENSMUSG00000067629	Syngap1	chr17	+	26961068	26961110	26960342	26960521	26961435	26962498	5,7,7	124,115,158	44,20,10	70,225,152	167	125	0.00402363402171	0.029,0.044,0.032	0.32,0.062,0.047	-0.108
ENSMUSG00000085396	Firre	chrX	-	50560808	50561006	50558230	50558384	50562679	50562954	322,416,324	61,80,62	25,49,78	0,7,1	323	125	0.00402363402171	0.671,0.668,0.669	1.0,0.73,0.968	-0.23
ENSMUSG00000061894	Zscan20	chr4	-	128609029	128609162	128604476	128604712	128609897	128609981	7,11,12	6,1,2	13,13,2	0,0,1	258	125	0.00402363402171	0.361,0.842,0.744	1.0,1.0,0.492	-0.182
ENSMUSG00000068735	Trp53i11	chr2	+	93189088	93189223	93187547	93187747	93196896	93196978	39,59,70	356,264,322	26,18,13	4,38,15	260	125	0.00402363402171	0.05,0.097,0.095	0.758,0.185,0.294	-0.332
ENSMUSG00000004565	Pnpla6	chr8	+	3516509	3516568	3515424	3515556	3516680	3516749	23,39,33	21,7,16	5,6,7	0,1,1	184	125	0.00404094515412	0.427,0.791,0.584	1.0,0.803,0.826	-0.276
ENSMUSG00000036712	Cyld	chr8	+	88702304	88702438	88697046	88697099	88705225	88705879	7,4,3	2,1,1	0,0,11	5,9,12	259	125	0.00406245043111	0.628,0.659,0.591	0.0,0.0,0.307	0.524
ENSMUSG00000063889	Crem	chr18	-	3276693	3276729	3273421	3273578	3287903	3288092	2,7,7	5,3,0	12,5,13	0,1,0	161	125	0.00408206452695	0.237,0.644,1.0	1.0,0.795,1.0	-0.305
ENSMUSG00000042323	Pbrm1	chr14	+	31023066	31023170	31019148	31019293	31025497	31025650	27,48,30	11,18,12	79,58,48	5,14,2	229	125	0.00408206452695	0.573,0.593,0.577	0.896,0.693,0.929	-0.258
ENSMUSG00000090626	Tex9	chr9	-	72482446	72482523	72480596	72480775	72484068	72484114	190,182,172	15,11,17	136,192,176	15,43,33	202	125	0.00413394738593	0.887,0.911,0.862	0.849,0.734,0.767	0.103
ENSMUSG00000097174	Gm4890	chr8	+	79296611	79296651	79295122	79295507	79305602	79308961	25,28,21	2,0,3	15,8,11	26,6,1	165	125	0.0041766347656	0.904,1.0,0.841	0.304,0.503,0.893	0.348
ENSMUSG00000022883	Robo1	chr16	+	72993666	72993693	72989598	72989796	72995116	72995159	246,247,263	88,64,72	246,267,297	137,173,112	152	125	0.00421927052539	0.697,0.76,0.75	0.596,0.559,0.686	0.122
ENSMUSG00000090086	AI480526	chr5	-	123134623	123134717	123133722	123134430	123137954	123138109	24,27,34	5,22,4	16,38,47	0,2,3	219	125	0.00429205394311	0.733,0.412,0.829	1.0,0.916,0.899	-0.28
ENSMUSG00000109129	Gm44973	chr7	+	5017436	5018039	5015495	5015560	5032762	5033097	39,34,23	0,0,0	31,13,25	0,4,2	728	125	0.00430405481809	1.0,1.0,1.0	1.0,0.358,0.682	0.32
ENSMUSG00000059708	Akap17b	chrX	-	36623567	36624336	36618602	36618733	36636472	36636574	31,59,57	0,0,3	6,40,50	10,4,2	894	125	0.00434557989288	1.0,1.0,0.727	0.077,0.583,0.778	0.43
ENSMUSG00000039159	Ube2h	chr6	-	30241371	30241424	30221667	30221796	30260928	30261003	3,3,3	1,1,0	0,5,10	3,6,8	178	125	0.00435835149337	0.678,0.678,1.0	0.0,0.369,0.467	0.507
ENSMUSG00000044252	Osbpl1a	chr18	-	12841183	12841346	12819532	12819661	12862106	12862423	106,125,123	20,12,16	198,167,237	0,18,10	288	125	0.00447987961467	0.697,0.819,0.769	1.0,0.801,0.911	-0.142
ENSMUSG00000019966	Kitl	chr10	+	100080856	100080940	100079973	100080130	100087346	100087456	138,123,142	29,30,27	129,108,121	22,7,2	209	125	0.00454893708473	0.74,0.71,0.759	0.778,0.902,0.973	-0.148
ENSMUSG00000036053	Fmnl2	chr2	+	53128716	53128842	53126852	53126976	53131839	53132203	26,12,18	27,44,30	0,16,1	16,49,35	251	125	0.00455523497538	0.324,0.12,0.23	0.0,0.14,0.014	0.173
ENSMUSG00000060002	Chpt1	chr10	-	88482230	88482315	88477009	88477168	88488381	88488523	92,108,90	0,0,0	68,135,122	22,0,0	210	125	0.00459645378691	1.0,1.0,1.0	0.648,1.0,1.0	0.117
ENSMUSG00000023286	Ube2j2	chr4	+	155946254	155946417	155944157	155944259	155949006	155949137	201,196,219	0,0,0	179,390,348	42,0,0	288	125	0.00459645378691	1.0,1.0,1.0	0.649,1.0,1.0	0.117
ENSMUSG00000021504	B4galt7	chr13	+	55607196	55607422	55604119	55604382	55608341	55608425	212,252,256	3,0,1	73,241,213	10,0,6	351	125	0.00459645378691	0.962,1.0,0.989	0.722,1.0,0.927	0.101
ENSMUSG00000053091	Lins1	chr7	+	66709293	66709435	66708039	66708553	66710229	66710746	71,54,59	0,1,0	41,78,73	8,2,1	267	125	0.00461712981039	1.0,0.962,1.0	0.706,0.948,0.972	0.112
ENSMUSG00000040687	Madd	chr2	-	91163962	91164022	91163498	91163601	91165365	91165467	0,4,1	60,42,58	20,3,2	14,24,51	185	125	0.00470568007244	0.0,0.06,0.012	0.491,0.078,0.026	-0.174
ENSMUSG00000062101	Zfp119b	chr17	-	55940928	55940989	55938380	55939993	55941185	55941312	31,48,16	0,0,0	37,37,25	11,0,0	186	125	0.00470568007244	1.0,1.0,1.0	0.693,1.0,1.0	0.102
ENSMUSG00000004187	Kifc2	chr15	+	76661479	76661618	76661235	76661384	76661726	76661872	18,26,26	1,3,2	0,7,4	2,2,6	264	125	0.00471823836446	0.895,0.804,0.86	0.0,0.624,0.24	0.565
ENSMUSG00000052446	Zfp961	chr8	+	71965793	71965990	71951080	71951160	71967898	71968053	68,47,55	16,13,12	15,54,25	35,20,24	322	125	0.00475655628134	0.623,0.584,0.64	0.143,0.512,0.288	0.301
ENSMUSG00000010608	Rbm25	chr12	+	83642401	83642519	83639127	83639191	83642628	83642698	152,114,157	102,86,104	263,259,260	40,99,114	243	125	0.00477094752201	0.434,0.405,0.437	0.772,0.574,0.54	-0.203
ENSMUSG00000034832	Tet3	chr6	-	83402666	83404824	83385984	83386075	83441216	83441273	331,389,371	0,0,0	115,296,235	10,0,1	2283	125	0.00480850750552	1.0,1.0,1.0	0.386,1.0,0.928	0.229
ENSMUSG00000056962	Jmjd6	chr11	-	116839837	116839926	116838989	116839128	116840447	116840545	37,29,43	13,10,6	27,37,20	30,28,13	214	125	0.00484017541283	0.624,0.629,0.807	0.345,0.436,0.473	0.269
ENSMUSG00000005907	Pex1	chr5	+	3633715	3633946	3631588	3631765	3635314	3635512	128,133,103	1,0,1	40,175,92	8,0,4	356	125	0.00486483700105	0.978,1.0,0.973	0.637,1.0,0.89	0.141
ENSMUSG00000026767	Fam188a	chr2	-	12403997	12404168	12386608	12386679	12419158	12419391	0,0,0	27,13,17	26,0,0	19,32,14	296	125	0.00489176822586	0.0,0.0,0.0	0.366,0.0,0.0	-0.122
ENSMUSG00000033159	Cnppd1	chr1	-	75142057	75142560	75141415	75141503	75142642	75142697	245,214,303	0,0,0	130,170,255	18,0,0	628	125	0.00491517546995	1.0,1.0,1.0	0.59,1.0,1.0	0.137
ENSMUSG00000018347	Zkscan6	chr11	+	65816488	65816580	65815917	65816125	65828041	65829239	44,51,43	0,0,0	42,50,50	14,0,0	217	125	0.00492542397585	1.0,1.0,1.0	0.633,1.0,1.0	0.122
ENSMUSG00000036932	Aifm1	chrX	-	48503582	48503713	48499771	48499871	48513235	48513559	21,8,15	0,1,1	11,2,14	8,1,1	256	125	0.0049496398893	1.0,0.796,0.88	0.402,0.494,0.872	0.303
ENSMUSG00000061306	Slc38a10	chr11	-	120138985	120139092	120134806	120134882	120140592	120140686	29,27,28	0,0,0	11,27,12	14,0,1	232	125	0.00495126162532	1.0,1.0,1.0	0.297,1.0,0.866	0.279
ENSMUSG00000037426	Depdc5	chr5	+	32864157	32864312	32863771	32863821	32864576	32864699	30,64,61	33,33,20	36,100,118	12,13,7	280	125	0.00495766834713	0.289,0.464,0.577	0.573,0.774,0.883	-0.3
ENSMUSG00000055436	Srsf11	chr3	-	158031990	158032066	158031451	158031648	158036515	158036615	0,0,0	82,62,83	38,2,1	20,57,65	201	125	0.00497113824117	0.0,0.0,0.0	0.542,0.021,0.009	-0.191
ENSMUSG00000022498	Txndc11	chr16	-	11093815	11093928	11091585	11091786	11116794	11116924	63,117,80	0,5,1	72,130,115	0,18,15	238	125	0.00502853276861	1.0,0.925,0.977	1.0,0.791,0.801	0.103
ENSMUSG00000060450	Rnf14	chr18	+	38307864	38308395	38296634	38296798	38313211	38313384	8,6,4	0,0,0	10,6,10	0,3,2	656	125	0.00505589247945	1.0,1.0,1.0	1.0,0.276,0.488	0.412
ENSMUSG00000007850	Hnrnph1	chr11	+	50377313	50377440	50376989	50377147	50378290	50378427	24,33,13	4,6,1	0,13,15	30,5,6	252	125	0.00507305634687	0.749,0.732,0.866	0.0,0.563,0.554	0.41
ENSMUSG00000055897	Ppp4r1l-ps	chr2	-	173615482	173616423	173608732	173608879	173659322	173659367	29,19,43	4,0,5	11,28,34	29,10,18	1066	125	0.00507430250375	0.46,1.0,0.502	0.043,0.247,0.181	0.497
ENSMUSG00000090077	Lime1	chr2	+	181382193	181382544	181381357	181381394	181382615	181382703	175,179,198	0,0,0	59,107,119	5,4,0	476	125	0.00511315144679	1.0,1.0,1.0	0.756,0.875,1.0	0.123
ENSMUSG00000025728	Pigq	chr17	-	25932104	25932231	25930957	25931038	25934757	25934878	166,111,174	66,58,126	40,110,105	115,90,110	252	125	0.00516217822807	0.555,0.487,0.407	0.147,0.377,0.321	0.201
ENSMUSG00000019845	Tube1	chr10	+	39144755	39144931	39144374	39144562	39145572	39145713	195,239,221	6,8,5	190,347,303	38,12,24	301	125	0.00518286320631	0.931,0.925,0.948	0.675,0.923,0.84	0.122
ENSMUSG00000051527	Usp29	chr7	+	6737564	6737634	6730854	6731302	6738806	6738945	12,23,12	35,32,22	57,72,80	3,62,45	195	125	0.00518957865394	0.18,0.315,0.259	0.924,0.427,0.533	-0.377
ENSMUSG00000028497	Hacd4	chr4	-	88437459	88437563	88434938	88435066	88438832	88438928	49,47,21	2,11,5	6,25,24	0,2,0	229	125	0.00519798848908	0.93,0.7,0.696	1.0,0.872,1.0	-0.182
ENSMUSG00000032579	Hemk1	chr9	-	107336178	107336272	107330772	107330822	107336571	107336663	32,29,62	5,3,1	12,24,25	0,0,0	219	125	0.00523911231915	0.785,0.847,0.973	1.0,1.0,1.0	-0.132
ENSMUSG00000032740	Ccdc88a	chr11	+	29497342	29497426	29493878	29494093	29498408	29498612	94,85,78	87,107,82	203,225,187	133,152,116	209	125	0.00526968395293	0.393,0.322,0.363	0.477,0.47,0.491	-0.12
ENSMUSG00000024491	Rbm27	chr18	+	42313970	42314135	42305679	42305814	42317600	42317750	403,493,445	28,47,43	344,524,448	94,90,50	290	125	0.0052925981213	0.861,0.819,0.817	0.612,0.715,0.794	0.125
ENSMUSG00000019817	Plagl1	chr10	+	13108822	13108908	13105854	13105893	13112518	13112550	8,8,23	27,34,49	29,16,19	16,20,22	211	125	0.00530852195468	0.149,0.122,0.218	0.518,0.322,0.338	-0.23
ENSMUSG00000037989	Wnk2	chr13	-	49071990	49072040	49070954	49071123	49076136	49076664	86,85,86	0,0,0	22,10,20	10,0,0	175	125	0.00533508283889	1.0,1.0,1.0	0.611,1.0,1.0	0.13
ENSMUSG00000030922	Lyrm1	chr7	+	119909670	119909962	119896291	119896572	119914172	119914265	64,35,64	0,0,0	23,47,53	0,0,10	417	125	0.00536520650142	1.0,1.0,1.0	1.0,1.0,0.614	0.129
ENSMUSG00000033904	Ccp110	chr7	+	118732886	118732972	118731696	118731759	118735267	118737021	97,70,94	18,18,28	59,143,154	10,4,18	211	125	0.0053897459017	0.761,0.697,0.665	0.778,0.955,0.835	-0.148
ENSMUSG00000022843	Clcn2	chr16	-	20709076	20709315	20708633	20708767	20709879	20709949	3,1,1	0,1,0	3,2,4	32,1,0	364	125	0.00554685217634	1.0,0.256,1.0	0.031,0.407,1.0	0.273
ENSMUSG00000026017	Carf	chr1	+	60143993	60144156	60141334	60141568	60146108	60146172	44,30,31	8,3,1	67,61,30	0,3,0	288	125	0.00561959540392	0.705,0.813,0.931	1.0,0.898,1.0	-0.15
ENSMUSG00000020166	Cnot2	chr10	-	116504034	116504114	116501191	116501317	116517316	116517383	371,387,461	62,56,112	331,504,423	145,129,126	205	125	0.00564199947888	0.785,0.808,0.715	0.582,0.704,0.672	0.117
ENSMUSG00000027763	Mbnl1	chr3	+	60614682	60614736	60613262	60613520	60615619	60615773	66,46,76	1,4,1	26,43,56	0,32,11	179	125	0.00585178568389	0.979,0.889,0.982	1.0,0.484,0.78	0.195
ENSMUSG00000026958	Dpp7	chr2	-	25353607	25353726	25353359	25353516	25354232	25354293	77,82,78	16,19,10	29,64,97	56,26,43	244	125	0.00586638368288	0.711,0.689,0.8	0.21,0.558,0.536	0.299
ENSMUSG00000030924	2610020H08Rik	chr7	+	119843241	119843334	119834263	119834401	119843847	119844064	29,36,44	20,14,20	1,23,20	13,34,23	218	125	0.00590282098751	0.454,0.596,0.558	0.042,0.279,0.333	0.318
ENSMUSG00000032827	Ppp1r9a	chr6	+	5157003	5157027	5156120	5156240	5158088	5158271	21,23,25	88,102,80	37,19,30	43,52,28	149	125	0.00591499380601	0.167,0.159,0.208	0.419,0.235,0.473	-0.198
ENSMUSG00000028041	Adam15	chr3	-	89340862	89340937	89340400	89340472	89341507	89341577	30,32,57	7,7,2	16,32,31	17,9,25	200	125	0.00594526994972	0.728,0.741,0.947	0.37,0.69,0.437	0.306
ENSMUSG00000020385	Clk4	chr11	+	51273077	51273168	51271799	51272022	51273559	51273626	375,367,287	81,50,67	179,310,298	70,100,84	216	125	0.00603047034873	0.728,0.809,0.713	0.597,0.642,0.672	0.113
ENSMUSG00000026525	Opn3	chr1	-	175665309	175665629	175663526	175663778	175692169	175692776	70,100,94	0,0,0	103,138,183	16,0,0	445	125	0.00604720225139	1.0,1.0,1.0	0.644,1.0,1.0	0.119
ENSMUSG00000021704	Mtx3	chr13	+	92850289	92850378	92848917	92849075	92852783	92858230	83,84,82	10,8,26	84,107,112	0,10,5	214	125	0.00614977134166	0.829,0.86,0.648	1.0,0.862,0.929	-0.151
ENSMUSG00000079559	Gm684	chr9	-	51273880	51273935	51272327	51272557	51277595	51277690	8,14,12	0,0,0	31,37,31	0,6,3	180	125	0.00617454772476	1.0,1.0,1.0	1.0,0.811,0.878	0.104
ENSMUSG00000025892	Gria4	chr9	-	4795186	4795363	4793809	4793968	4795844	4796142	30,25,37	0,4,4	31,7,16	0,0,1	302	125	0.00621286202286	1.0,0.721,0.793	1.0,1.0,0.869	-0.118
ENSMUSG00000020474	Polm	chr11	-	5836193	5836374	5835700	5835799	5837560	5837789	109,122,141	13,6,8	51,56,48	0,1,2	306	125	0.00639401445825	0.774,0.893,0.878	1.0,0.958,0.907	-0.107
ENSMUSG00000025323	Sp4	chr12	-	118298637	118300192	118261726	118261955	118300698	118300808	137,180,217	7,1,0	99,175,151	0,0,0	1680	125	0.00642979306106	0.593,0.931,1.0	1.0,1.0,1.0	-0.159
ENSMUSG00000039607	Rbms3	chr9	-	116586017	116586095	116578024	116578702	116636368	116636479	18,19,30	0,0,0	30,13,29	0,0,14	203	125	0.0064308882677	1.0,1.0,1.0	1.0,1.0,0.561	0.146
ENSMUSG00000030166	Rad52	chr6	+	119918925	119919077	119918586	119918786	119920806	119921315	42,45,46	0,0,0	8,37,52	0,10,0	277	125	0.00650465324725	1.0,1.0,1.0	1.0,0.625,1.0	0.125
ENSMUSG00000039607	Rbms3	chr9	-	116582737	116582865	116578025	116578702	116636368	116636479	35,38,57	0,0,0	30,63,41	0,0,14	253	125	0.00653241456753	1.0,1.0,1.0	1.0,1.0,0.591	0.136
ENSMUSG00000031156	Slc35a2	chrX	+	7892139	7892867	7889611	7889763	7894190	7894464	88,82,35	0,0,2	34,37,39	0,5,4	853	125	0.00662557926419	1.0,1.0,0.719	1.0,0.52,0.588	0.204
ENSMUSG00000033728	Lrrc14	chr15	+	76713815	76713985	76712866	76713220	76714079	76715052	156,113,153	0,0,3	84,139,98	20,0,1	295	125	0.00662557926419	1.0,1.0,0.956	0.64,1.0,0.976	0.113
ENSMUSG00000018340	Anxa6	chr11	-	54987050	54987068	54986121	54986215	54991390	54991444	69,83,80	72,81,84	96,127,139	46,93,68	143	125	0.00673265816046	0.456,0.472,0.454	0.646,0.544,0.641	-0.15
ENSMUSG00000042807	Hecw2	chr1	-	53925309	53926683	53923898	53923994	53927064	53927165	4,11,13	0,0,0	3,9,6	20,0,0	1499	125	0.006806926474	1.0,1.0,1.0	0.012,1.0,1.0	0.329
ENSMUSG00000007837	Prrg2	chr7	-	45060204	45060386	45059971	45060011	45060740	45060892	153,123,128	36,43,31	22,42,97	0,10,1	307	125	0.00687366622649	0.634,0.538,0.627	1.0,0.631,0.975	-0.269
ENSMUSG00000043535	Setx	chr2	+	29125851	29125963	29124991	29125549	29130179	29130245	66,47,53	0,0,0	52,35,29	0,1,8	237	125	0.00690411295648	1.0,1.0,1.0	1.0,0.949,0.657	0.131
ENSMUSG00000033021	Gmppa	chr1	+	75436114	75436312	75435967	75436011	75436783	75436838	33,18,15	2,4,2	75,29,23	0,2,0	323	125	0.00697535005361	0.865,0.635,0.744	1.0,0.849,1.0	-0.202
ENSMUSG00000028282	Casp8ap2	chr4	+	32624083	32624166	32615469	32615492	32630177	32630246	86,80,104	9,9,11	39,143,138	17,29,37	208	125	0.00703988696245	0.852,0.842,0.85	0.58,0.748,0.691	0.175
ENSMUSG00000047617	BC029214	chr2	-	25460654	25460715	25460444	25460494	25460786	25461094	21,15,31	1,0,0	9,3,22	0,7,3	186	125	0.00709688041413	0.934,1.0,1.0	1.0,0.224,0.831	0.293
ENSMUSG00000036555	Iqce	chr5	-	140671806	140671926	140671343	140671465	140674336	140677506	244,217,247	0,0,0	64,214,133	24,0,0	245	125	0.00721800605748	1.0,1.0,1.0	0.576,1.0,1.0	0.141
ENSMUSG00000057666	Gapdh	chr6	-	125162842	125163040	125162211	125162393	125163138	125163436	118,130,152	0,0,4	38,93,106	7,0,7	323	125	0.0072213643428	1.0,1.0,0.936	0.678,1.0,0.854	0.135
ENSMUSG00000089862	Umad1	chr6	+	8401076	8401154	8270472	8270581	8426970	8427279	2,5,6	0,1,0	13,1,1	0,2,4	203	125	0.00728879273451	1.0,0.755,1.0	1.0,0.235,0.133	0.462
ENSMUSG00000035401	Emsy	chr7	-	98593330	98593666	98588935	98590884	98594751	98595312	164,196,160	47,46,45	90,237,214	8,44,16	461	125	0.0073189258916	0.486,0.536,0.491	0.753,0.594,0.784	-0.206
ENSMUSG00000044712	Slc38a6	chr12	+	73337509	73337568	73337021	73337104	73341407	73341473	23,51,28	0,0,2	1,49,21	6,11,0	184	125	0.00736521532545	1.0,1.0,0.905	0.102,0.752,1.0	0.35
ENSMUSG00000022199	Slc22a17	chr14	-	54908501	54908647	54907518	54907630	54909670	54909825	69,59,58	0,0,0	32,18,40	12,0,0	271	125	0.00748750486801	1.0,1.0,1.0	0.552,1.0,1.0	0.149
ENSMUSG00000027944	Hax1	chr3	-	89997737	89998103	89997386	89997574	89998527	89998680	159,194,180	2,3,2	122,181,339	38,8,7	491	125	0.00749738400974	0.953,0.943,0.958	0.45,0.852,0.925	0.209
ENSMUSG00000035268	Pkig	chr2	+	163659149	163659235	163658457	163658659	163721127	163721301	13,8,19	1,0,0	17,14,28	0,5,4	211	125	0.00749738400974	0.885,1.0,1.0	1.0,0.624,0.806	0.152
ENSMUSG00000026113	Inpp4a	chr1	+	37383338	37383371	37379921	37380060	37387697	37387870	11,9,17	33,10,18	36,13,9	0,10,4	158	125	0.0075580236848	0.209,0.416,0.428	1.0,0.507,0.64	-0.365
ENSMUSG00000030451	Herc2	chr7	+	56202100	56202208	56197055	56197209	56203775	56203907	101,118,116	3,6,3	75,130,117	11,11,13	233	125	0.00761021961046	0.948,0.913,0.954	0.785,0.864,0.828	0.113
ENSMUSG00000003680	Taf6l	chr19	-	8773289	8773424	8773027	8773106	8774334	8774467	342,308,283	3,22,21	148,216,159	38,10,28	260	125	0.00763533560762	0.982,0.871,0.866	0.652,0.912,0.732	0.141
ENSMUSG00000000884	Gnb1l	chr16	+	18540971	18541097	18499045	18499140	18548092	18548191	12,1,2	4,4,2	22,9,1	0,3,0	251	125	0.00764705542571	0.599,0.111,0.332	1.0,0.599,1.0	-0.519
ENSMUSG00000057858	Fam204a	chr19	-	60220489	60220577	60220329	60220360	60221053	60221304	333,396,346	68,93,107	395,546,584	235,195,211	213	125	0.00764705542571	0.742,0.714,0.655	0.497,0.622,0.619	0.124
ENSMUSG00000024713	Pcsk5	chr19	-	17617650	17617754	17595660	17595778	17642492	17642593	173,174,158	29,31,35	34,40,28	14,15,17	229	125	0.00769310743228	0.765,0.754,0.711	0.57,0.593,0.473	0.198
ENSMUSG00000013701	Timm23	chr14	-	32193853	32193947	32193402	32193487	32201642	32201898	11,9,26	0,0,2	2,21,22	0,4,7	219	125	0.00774041029664	1.0,1.0,0.881	1.0,0.75,0.642	0.163
ENSMUSG00000037860	Aim2	chr1	+	173427758	173427898	173350878	173350973	173452827	173452948	35,13,18	0,3,2	9,42,10	25,5,13	265	125	0.00774694129707	1.0,0.671,0.809	0.145,0.798,0.266	0.424
ENSMUSG00000028521	Slc35d1	chr4	-	103205105	103205198	103190831	103190899	103210528	103210597	42,33,56	7,2,0	29,21,46	0,0,0	218	125	0.00774694129707	0.775,0.904,1.0	1.0,1.0,1.0	-0.107
ENSMUSG00000021432	Slc35b3	chr13	-	38944499	38944654	38943058	38943166	38954108	38954230	201,168,276	10,25,22	137,99,64	17,32,25	280	125	0.00790664988773	0.9,0.75,0.848	0.782,0.58,0.533	0.201
ENSMUSG00000031631	Cfap97	chr8	+	46164761	46164896	46163714	46163863	46169558	46170795	30,35,30	4,10,6	53,31,60	0,5,1	260	125	0.00793819356649	0.783,0.627,0.706	1.0,0.749,0.966	-0.2
ENSMUSG00000032413	Rasa2	chr9	-	96557399	96557477	96553112	96553186	96560697	96560781	71,90,50	0,0,0	35,98,168	8,4,0	203	125	0.00804813921566	1.0,1.0,1.0	0.729,0.938,1.0	0.111
ENSMUSG00000029647	Pan3	chr5	+	147503084	147503202	147488110	147488258	147521829	147521934	16,28,39	4,9,2	2,30,14	0,0,2	243	125	0.00806641632024	0.673,0.615,0.909	1.0,1.0,0.783	-0.195
ENSMUSG00000038126	Mphosph9	chr5	-	124306952	124307046	124298514	124299079	124312704	124312831	32,26,35	0,0,0	14,35,53	0,10,0	219	125	0.00807660848444	1.0,1.0,1.0	1.0,0.666,1.0	0.111
ENSMUSG00000006673	Qrich1	chr9	+	108518766	108518826	108517086	108517240	108528588	108528859	91,103,71	163,248,180	90,170,112	49,209,158	185	125	0.00809582595265	0.274,0.219,0.21	0.554,0.355,0.324	-0.177
ENSMUSG00000024381	Bin1	chr18	+	32426223	32426352	32424819	32424967	32431982	32432093	279,258,287	109,98,88	275,361,291	147,182,178	254	125	0.00822283141141	0.557,0.564,0.616	0.479,0.494,0.446	0.106
ENSMUSG00000014786	Slc9a5	chr8	+	105361560	105361638	105359326	105359453	105363262	105363433	15,0,0	36,12,13	47,50,58	98,75,70	203	125	0.00826912715971	0.204,0.0,0.0	0.228,0.291,0.338	-0.218
ENSMUSG00000020131	Pcsk4	chr10	-	80322080	80322209	80321286	80321921	80322723	80322848	29,18,22	4,1,2	36,24,13	0,0,0	254	125	0.00842427422121	0.781,0.899,0.844	1.0,1.0,1.0	-0.159
ENSMUSG00000024163	Mapk8ip3	chr17	-	24920471	24920495	24918087	24918139	24923815	24923907	55,43,59	9,14,4	26,50,42	0,2,3	149	125	0.00844583840176	0.837,0.72,0.925	1.0,0.954,0.922	-0.131
ENSMUSG00000016918	Sulf1	chr1	+	12728593	12728688	12692531	12692684	12786078	12786151	1183,1141,1344	186,244,252	348,272,247	2,33,47	220	125	0.00851689152031	0.783,0.727,0.752	0.99,0.824,0.749	-0.1
ENSMUSG00000043154	Ppp2r3a	chr9	-	101211130	101213562	101194158	101194425	101251661	101251795	211,267,251	3,2,2	139,195,195	0,0,0	2557	125	0.00862296662965	0.775,0.867,0.86	1.0,1.0,1.0	-0.166
ENSMUSG00000024989	Cep55	chr19	+	38057409	38057566	38055041	38055317	38057788	38057983	46,53,71	6,9,4	38,53,64	0,4,0	282	125	0.00867690929993	0.773,0.723,0.887	1.0,0.855,1.0	-0.157
ENSMUSG00000031380	Vegfd	chrX	+	164385803	164386029	164373377	164373919	164391601	164391792	4,4,1	0,0,0	242,397,450	22,5,11	351	125	0.00883204595267	1.0,1.0,1.0	0.797,0.966,0.936	0.1
ENSMUSG00000020589	Fam49a	chr12	+	12276342	12276415	12262138	12262238	12304180	12304322	10,9,12	18,13,17	0,0,4	21,6,5	198	125	0.0089463433637	0.26,0.304,0.308	0.0,0.0,0.336	0.179
ENSMUSG00000063652	Slc22a21	chr11	-	53959203	53959375	53957973	53958100	53960282	53960437	5,7,5	0,5,1	2,8,20	0,0,0	297	125	0.00917267987293	1.0,0.371,0.678	1.0,1.0,1.0	-0.317
ENSMUSG00000030538	Cib1	chr7	-	80232343	80232378	80228397	80228548	80232509	80232813	29,31,20	12,16,17	0,9,19	40,20,14	160	125	0.00925880935226	0.654,0.602,0.479	0.0,0.26,0.515	0.32
ENSMUSG00000030269	Mtmr14	chr6	+	113277830	113277945	113270521	113270701	113280602	113281087	167,157,221	73,75,76	55,143,125	135,113,74	240	125	0.00928076392441	0.544,0.522,0.602	0.175,0.397,0.468	0.209
ENSMUSG00000087060	Eldr	chr11	-	16950881	16950930	16937372	16937484	16951019	16951082	63,51,69	0,3,2	20,20,16	0,4,11	174	125	0.00933439952152	1.0,0.924,0.961	1.0,0.782,0.511	0.197
ENSMUSG00000031229	Atrx	chrX	-	105910573	105910643	105899880	105899993	105911469	105911654	13,9,3	22,39,35	16,14,29	5,16,38	195	125	0.00943211474548	0.275,0.129,0.052	0.672,0.359,0.329	-0.301
ENSMUSG00000020464	Pnpt1	chr11	+	29146795	29146832	29141663	29141766	29147297	29147364	35,34,32	6,1,6	36,63,122	0,1,4	162	125	0.00956694745763	0.818,0.963,0.805	1.0,0.98,0.959	-0.118
ENSMUSG00000031791	Tmem38a	chr8	+	72579959	72580144	72579562	72579719	72581184	72581272	186,121,148	10,14,6	69,84,61	3,1,0	310	125	0.00957480221472	0.882,0.777,0.909	0.903,0.971,1.0	-0.102
ENSMUSG00000040451	Sgms1	chr19	-	32259975	32260097	32247993	32248036	32289540	32289631	0,6,10	35,38,66	6,19,25	11,75,72	247	125	0.00962581726327	0.0,0.074,0.071	0.216,0.114,0.149	-0.111
ENSMUSG00000060126	Tpt1	chr14	+	75847243	75847360	75846202	75846393	75848098	75848297	56,55,75	7,2,9	33,61,85	0,4,0	242	125	0.0096488382764	0.805,0.934,0.811	1.0,0.887,1.0	-0.112
ENSMUSG00000037989	Wnk2	chr13	-	49050483	49050582	49044373	49044418	49052558	49052773	61,30,29	66,30,44	0,2,3	4,8,9	224	125	0.00967455759368	0.34,0.358,0.269	0.0,0.122,0.157	0.229
ENSMUSG00000028911	Srsf4	chr4	+	131885308	131885492	131884275	131884482	131886130	131886304	192,167,112	0,0,0	63,170,121	13,0,0	309	125	0.00974037515021	1.0,1.0,1.0	0.662,1.0,1.0	0.113
ENSMUSG00000048728	Zfp454	chr11	-	50886172	50886278	50883684	50883811	50886368	50886498	13,12,4	13,31,32	0,9,9	66,49,70	231	125	0.0100086545228	0.351,0.173,0.063	0.0,0.09,0.065	0.144
ENSMUSG00000030269	Mtmr14	chr6	+	113277789	113277945	113270521	113270701	113280602	113281387	396,378,513	73,75,76	170,280,321	135,113,74	281	125	0.0100086545228	0.707,0.692,0.75	0.359,0.524,0.659	0.202
ENSMUSG00000033004	Mycbp2	chr14	-	103252408	103252526	103248361	103248566	103260195	103260277	109,110,128	1,1,4	21,71,105	24,0,15	243	125	0.0100699134816	0.982,0.983,0.943	0.31,1.0,0.783	0.272
ENSMUSG00000029267	Mtf2	chr5	+	108078865	108078974	108078164	108078428	108080824	108081023	26,24,21	5,2,3	30,35,56	0,0,3	234	125	0.0103302528554	0.735,0.865,0.789	1.0,1.0,0.909	-0.173
ENSMUSG00000059439	Bcas3	chr11	+	85822021	85822112	85813999	85814065	85825201	85825646	33,40,46	5,4,4	13,27,32	0,2,0	216	125	0.0104282810921	0.793,0.853,0.869	1.0,0.887,1.0	-0.124
ENSMUSG00000038055	Dexi	chr16	-	10519076	10519167	10502530	10503914	10542271	10543054	0,1,6	2,2,0	6,2,14	0,0,0	216	125	0.0104512440628	0.0,0.224,1.0	1.0,1.0,1.0	-0.592
ENSMUSG00000024381	Bin1	chr18	+	32431670	32431742	32426223	32426352	32431982	32432093	198,256,230	4,13,20	122,307,207	31,23,23	197	125	0.010466039084	0.969,0.926,0.879	0.714,0.894,0.851	0.105
ENSMUSG00000044566	Cage1	chr13	-	38032364	38032624	38028102	38028190	38036787	38036923	5,10,16	1,5,0	33,4,6	0,0,0	385	125	0.0105066747674	0.619,0.394,1.0	1.0,1.0,1.0	-0.329
ENSMUSG00000047534	Mis18bp1	chr12	-	65161402	65162028	65158394	65158861	65172448	65172580	501,451,423	32,33,27	409,740,687	37,110,78	751	125	0.0105066747674	0.723,0.695,0.723	0.648,0.528,0.594	0.124
ENSMUSG00000030083	Abtb1	chr6	-	88836524	88836725	88835923	88836452	88838117	88838265	218,190,211	4,0,0	55,109,69	20,0,1	326	125	0.0106539899281	0.954,1.0,1.0	0.513,1.0,0.964	0.159
ENSMUSG00000053460	Ggcx	chr6	+	72419016	72419266	72418235	72418466	72422415	72422494	9,12,8	10,31,21	24,18,28	0,40,1	375	125	0.0107333952759	0.231,0.114,0.113	1.0,0.13,0.903	-0.525
ENSMUSG00000022843	Clcn2	chr16	-	20709569	20709724	20708633	20708767	20709879	20709949	9,4,4	0,1,0	8,7,20	32,1,0	280	125	0.0107663638027	1.0,0.641,1.0	0.1,0.758,1.0	0.261
ENSMUSG00000042524	Sun2	chr15	-	79737472	79737568	79737065	79737159	79738519	79738660	204,212,194	15,6,14	114,320,246	32,25,31	221	125	0.0109002260993	0.885,0.952,0.887	0.668,0.879,0.818	0.12
ENSMUSG00000073652	Apol7d	chr1	+	71657044	71657166	71653334	71653386	71660751	71660945	0,2,8	3,0,2	11,7,5	0,0,0	247	125	0.0109105063602	0.0,1.0,0.669	1.0,1.0,1.0	-0.444
ENSMUSG00000020794	Ube2g1	chr11	+	72645536	72645652	72607282	72607635	72672959	72673057	16,13,31	3,5,10	31,47,14	0,6,0	241	125	0.0109703343623	0.734,0.574,0.617	1.0,0.802,1.0	-0.292
ENSMUSG00000038831	Ralgps1	chr2	-	33336512	33336620	33324652	33324703	33340712	33340833	60,52,81	4,4,3	9,6,20	0,0,0	233	125	0.0110073968897	0.889,0.875,0.935	1.0,1.0,1.0	-0.1
ENSMUSG00000086370	Ftx	chrX	-	103613022	103613195	103609303	103609416	103615064	103615192	56,33,36	2,0,0	39,59,43	0,6,5	298	125	0.0110073968897	0.922,1.0,1.0	1.0,0.805,0.783	0.111
ENSMUSG00000030166	Rad52	chr6	+	119915966	119916042	119902733	119902835	119918586	119918786	111,85,126	0,1,8	73,100,136	20,7,5	201	125	0.0110173634629	1.0,0.981,0.907	0.694,0.899,0.944	0.117
ENSMUSG00000039952	Dag1	chr9	-	108253100	108253157	108218012	108218410	108263624	108263709	300,277,316	3,4,7	24,55,40	11,1,2	182	125	0.0112308246434	0.986,0.979,0.969	0.6,0.974,0.932	0.143
ENSMUSG00000042359	Osbpl6	chr2	+	76555889	76555982	76555013	76555117	76560185	76560260	28,27,29	8,8,8	21,44,34	0,1,6	218	125	0.0113672075126	0.667,0.659,0.675	1.0,0.962,0.765	-0.242
ENSMUSG00000062785	Kcnc3	chr7	+	44598805	44598933	44598383	44598575	44600868	44600928	26,10,28	0,2,5	11,7,6	0,0,0	253	125	0.0116550674262	1.0,0.712,0.735	1.0,1.0,1.0	-0.184
ENSMUSG00000029823	Luc7l2	chr6	+	38568846	38568917	38559203	38559304	38570509	38570604	33,33,16	3,2,5	22,39,12	11,16,8	196	125	0.0117233398241	0.875,0.913,0.671	0.561,0.609,0.489	0.267
ENSMUSG00000019817	Plagl1	chr10	+	13112518	13112550	13105854	13105893	13116695	13116781	10,26,34	1,6,1	18,15,12	0,0,0	157	125	0.0118614641787	0.888,0.775,0.964	1.0,1.0,1.0	-0.124
ENSMUSG00000033282	Rpgrip1l	chr8	-	91260744	91261123	91253075	91253266	91270098	91270551	64,50,49	12,4,4	25,48,33	11,17,11	504	125	0.0118630431196	0.569,0.756,0.752	0.36,0.412,0.427	0.293
ENSMUSG00000022701	Ccdc191	chr16	+	43898089	43898231	43889898	43890038	43905345	43905483	170,211,167	26,9,27	62,166,99	46,30,32	267	125	0.0118879594449	0.754,0.916,0.743	0.387,0.721,0.592	0.238
ENSMUSG00000020680	Taf15	chr11	+	83488924	83489045	83484976	83485079	83497893	83497926	46,26,66	4,2,2	18,47,50	1,16,17	246	125	0.0118905116899	0.854,0.869,0.944	0.901,0.599,0.599	0.189
ENSMUSG00000029016	Clcn6	chr4	-	148013866	148014026	148013675	148013782	148014500	148014627	77,133,124	0,0,0	43,98,84	14,0,0	285	125	0.0119012423319	1.0,1.0,1.0	0.574,1.0,1.0	0.142
ENSMUSG00000040813	Tex264	chr9	-	106681867	106682163	106673516	106673738	106684928	106684995	188,132,175	8,0,1	72,103,116	0,13,14	421	125	0.0119012423319	0.875,1.0,0.981	1.0,0.702,0.711	0.148
ENSMUSG00000097391	Mirg	chr12	+	109739625	109739763	109737701	109737807	109741689	109741815	16,35,13	5,6,3	30,15,21	0,3,0	263	125	0.012045153538	0.603,0.735,0.673	1.0,0.704,1.0	-0.231
ENSMUSG00000030111	A2m	chr6	+	121659919	121660148	121659286	121659413	121660842	121660969	1,1,1	0,0,0	10,52,43	0,8,0	354	125	0.0120762772196	1.0,1.0,1.0	1.0,0.697,1.0	0.101
ENSMUSG00000031156	Slc35a2	chrX	+	7892139	7893415	7889611	7889763	7894190	7894464	74,70,35	0,0,2	34,29,32	0,5,4	1401	125	0.0121128744611	1.0,1.0,0.61	1.0,0.341,0.416	0.284
ENSMUSG00000087165	2010001A14Rik	chr11	-	57796025	57796173	57795498	57795794	57796311	57796397	70,79,78	12,12,15	44,45,30	0,3,3	273	125	0.0123094398223	0.728,0.751,0.704	1.0,0.873,0.821	-0.17
ENSMUSG00000040640	Erc2	chr14	+	27628411	27628465	27622495	27622614	27652686	27653483	2,2,5	16,12,18	0,0,0	3,3,8	179	125	0.0123591546184	0.08,0.104,0.162	0.0,0.0,0.0	0.115
ENSMUSG00000044433	Camsap3	chr8	+	3600357	3600405	3598892	3598988	3600675	3600814	52,59,40	197,211,239	10,5,7	0,5,8	173	125	0.0123713599819	0.16,0.168,0.108	1.0,0.419,0.387	-0.457
ENSMUSG00000040387	Klhl32	chr4	-	24800805	24800890	24792616	24792797	24850737	24850931	41,34,32	4,3,2	6,3,4	0,0,0	210	125	0.0124288318555	0.859,0.871,0.905	1.0,1.0,1.0	-0.122
ENSMUSG00000053091	Lins1	chr7	+	66707024	66707124	66689899	66690023	66708039	66708221	1,9,8	2,0,1	0,3,2	3,6,2	225	125	0.0127783448801	0.217,1.0,0.816	0.0,0.217,0.357	0.486
ENSMUSG00000021782	Dlg5	chr14	-	24202297	24202366	24192791	24192954	24245146	24245920	360,302,425	22,25,21	75,216,262	25,18,34	194	125	0.0129870739862	0.913,0.886,0.929	0.659,0.885,0.832	0.117
ENSMUSG00000029913	Prdm5	chr6	+	65862914	65862994	65831248	65831371	65869180	65869265	57,53,53	17,19,15	0,56,45	26,32,33	205	125	0.0131146219613	0.672,0.63,0.683	0.0,0.516,0.454	0.338
ENSMUSG00000003808	Farsa	chr8	+	84867752	84867918	84867548	84867648	84868223	84868338	6,10,5	0,0,0	23,1,15	12,0,0	291	125	0.0131569940308	1.0,1.0,1.0	0.452,1.0,1.0	0.183
ENSMUSG00000060288	Ppih	chr4	-	119311531	119311572	119310758	119310847	119317027	119317120	35,46,48	7,3,5	20,69,55	13,22,15	166	125	0.0132362178117	0.79,0.92,0.878	0.537,0.703,0.734	0.205
ENSMUSG00000028789	Azin2	chr4	-	128959783	128959957	128950599	128950772	128961362	128961559	62,58,55	7,15,12	0,15,17	38,4,7	299	125	0.0134239854666	0.787,0.618,0.657	0.0,0.611,0.504	0.316
ENSMUSG00000027615	Hps3	chr3	-	20008814	20008922	20003224	20003431	20010799	20010988	116,87,95	9,2,5	71,93,112	35,10,12	233	125	0.0134420775433	0.874,0.959,0.911	0.521,0.833,0.834	0.185
ENSMUSG00000022324	Matn2	chr15	+	34402834	34402957	34399049	34399172	34409752	34409875	12,8,8	0,0,0	0,11,7	3,0,2	248	125	0.0135723811726	1.0,1.0,1.0	0.0,1.0,0.638	0.454
ENSMUSG00000036552	Ermard	chr17	+	15017140	15017277	15016188	15016286	15018084	15018199	2,10,17	0,2,0	2,29,41	14,2,5	262	125	0.0135723811726	1.0,0.705,1.0	0.064,0.874,0.796	0.324
ENSMUSG00000037286	Stag1	chr9	+	100776755	100776832	100737977	100738142	100796703	100796855	11,5,7	0,0,0	28,23,40	0,2,6	202	125	0.0135873276454	1.0,1.0,1.0	1.0,0.877,0.805	0.106
ENSMUSG00000026238	Ptma	chr1	+	86527848	86528012	86526736	86526950	86528774	86528856	2,3,4	7,8,2	0,2,0	25,4,5	289	125	0.0136379567678	0.11,0.14,0.464	0.0,0.178,0.0	0.179
ENSMUSG00000078700	D030028A08Rik	chr11	+	96958852	96959024	96952580	96952728	96959339	96959451	1,6,7	1,0,0	5,12,3	11,2,0	297	125	0.0136379567678	0.296,1.0,1.0	0.161,0.716,1.0	0.14
ENSMUSG00000030922	Lyrm1	chr7	+	119909670	119909962	119895869	119895890	119914172	119914265	66,36,64	0,0,0	23,50,53	0,0,8	417	125	0.0136994094035	1.0,1.0,1.0	1.0,1.0,0.665	0.112
ENSMUSG00000047767	Atg16l2	chr7	-	101294858	101294921	101293875	101293984	101296120	101296234	13,8,7	7,25,24	0,3,1	4,16,16	188	125	0.0139622463787	0.553,0.175,0.162	0.0,0.111,0.04	0.246
ENSMUSG00000037020	Wdr62	chr7	-	30244472	30244538	30243832	30243960	30245286	30245505	60,40,45	1,3,4	4,94,33	16,15,6	191	125	0.013986157545	0.975,0.897,0.88	0.141,0.804,0.783	0.341
ENSMUSG00000025326	Ube3a	chr7	+	59243349	59243469	59228801	59229271	59247172	59247217	76,39,87	79,54,54	58,127,85	28,53,44	245	125	0.0140544169585	0.329,0.269,0.451	0.514,0.55,0.496	-0.17
ENSMUSG00000026193	Fn1	chr1	-	71597280	71597672	71590766	71590892	71598373	71598463	6,6,4	0,2,0	0,20,6	14,3,1	517	125	0.0140544169585	1.0,0.42,1.0	0.0,0.617,0.592	0.404
ENSMUSG00000024163	Mapk8ip3	chr17	-	24908410	24908428	24907328	24907386	24909149	24909161	6,10,3	4,12,14	30,6,12	1,5,3	143	125	0.0140690467405	0.567,0.421,0.158	0.963,0.512,0.778	-0.369
ENSMUSG00000019891	Dcbld1	chr10	+	52290850	52290923	52284102	52284237	52304586	52304720	95,92,102	0,0,0	37,91,78	12,0,0	198	125	0.0142212286975	1.0,1.0,1.0	0.661,1.0,1.0	0.113
ENSMUSG00000055923	Aasdh	chr5	-	76877526	76877658	76876459	76876678	76878403	76878526	48,45,52	0,0,0	35,61,29	18,0,0	257	125	0.0143926776851	1.0,1.0,1.0	0.486,1.0,1.0	0.171
ENSMUSG00000041477	Dcp1b	chr6	+	119217802	119217979	119206469	119206598	119220002	119221616	66,79,80	0,0,0	53,59,42	0,4,4	302	125	0.014403878546	1.0,1.0,1.0	1.0,0.859,0.813	0.109
ENSMUSG00000030022	Adamts9	chr6	-	92869934	92870099	92860099	92860204	92872287	92872452	22,28,15	0,1,0	39,45,56	12,0,1	290	125	0.0144681265215	1.0,0.923,1.0	0.583,1.0,0.96	0.127
ENSMUSG00000085396	Firre	chrX	-	50603438	50603525	50600743	50600898	50608686	50608814	29,48,60	10,4,4	1,7,1	0,1,0	212	125	0.0146076814013	0.631,0.876,0.898	1.0,0.805,1.0	-0.133
ENSMUSG00000055897	Ppp4r1l-ps	chr2	-	173592116	173592333	173589787	173590796	173592801	173593014	29,24,28	0,0,0	35,36,21	15,0,0	342	125	0.0146748933232	1.0,1.0,1.0	0.46,1.0,1.0	0.18
ENSMUSG00000039934	Gsap	chr5	+	21225562	21225727	21222389	21222439	21226243	21226348	0,4,7	25,24,7	0,0,0	12,2,9	290	125	0.0147005517666	0.0,0.067,0.301	0.0,0.0,0.0	0.123
ENSMUSG00000020954	Strn3	chr12	-	51633578	51633719	51629373	51629507	51643103	51643214	282,270,236	127,111,133	168,171,222	29,68,40	266	125	0.0147827285467	0.511,0.533,0.455	0.731,0.542,0.723	-0.166
ENSMUSG00000028559	Osbpl9	chr4	-	109087394	109087485	109073036	109073149	109098502	109098553	13,7,12	18,4,0	0,6,3	5,16,12	216	125	0.0148181720168	0.295,0.503,1.0	0.0,0.178,0.126	0.498
ENSMUSG00000041477	Dcp1b	chr6	+	119217901	119217979	119206469	119206598	119220002	119220185	44,61,54	0,0,0	40,36,28	0,4,4	203	125	0.0148537752933	1.0,1.0,1.0	1.0,0.847,0.812	0.114
ENSMUSG00000107476	Zfp862-ps	chr6	+	48525023	48525122	48515236	48515356	48527444	48527549	18,37,43	9,6,15	30,31,33	23,31,29	224	125	0.0149358417329	0.527,0.775,0.615	0.421,0.358,0.388	0.25
ENSMUSG00000034343	Ube2f	chr1	+	91253759	91253827	91250310	91250437	91254214	91254393	14,15,7	42,26,30	7,16,7	79,90,58	193	125	0.0149395873903	0.178,0.272,0.131	0.054,0.103,0.072	0.117
ENSMUSG00000030752	Kdm8	chr7	+	125452227	125452728	125444675	125444792	125455090	125455257	99,104,78	2,5,3	26,129,98	0,0,2	626	125	0.0149661565415	0.908,0.806,0.838	1.0,1.0,0.907	-0.118
ENSMUSG00000027523	Gnas	chr2	+	174328107	174328131	174327698	174327941	174328366	174328947	12,7,20	2,0,4	10,8,8	3,11,9	149	125	0.0151615327747	0.834,1.0,0.807	0.737,0.379,0.427	0.366
ENSMUSG00000034908	Sidt2	chr9	-	45947628	45947697	45946983	45947055	45947835	45947888	10,26,22	142,153,148	37,13,21	31,80,65	194	125	0.0153274758084	0.043,0.099,0.087	0.435,0.095,0.172	-0.158
ENSMUSG00000031729	Ist1	chr8	-	109677485	109677686	109675375	109675424	109682106	109682194	29,14,35	11,12,7	15,17,2	30,13,13	326	125	0.0153274758084	0.503,0.309,0.657	0.161,0.334,0.056	0.306
ENSMUSG00000020400	Tnip1	chr11	-	54940710	54940882	54939597	54939735	54962832	54962912	27,32,36	10,0,2	5,7,11	0,1,0	297	125	0.0153274758084	0.532,1.0,0.883	1.0,0.747,1.0	-0.111
ENSMUSG00000005968	Tuft1	chr3	-	94639386	94639469	94638924	94639026	94658724	94658803	18,4,5	14,29,18	0,3,0	18,8,4	208	125	0.0153475838306	0.436,0.077,0.143	0.0,0.184,0.0	0.157
ENSMUSG00000070808	Gltscr1	chr7	-	15993079	15993145	15987478	15989440	15996400	15996443	59,89,77	15,8,6	38,128,113	1,5,5	191	125	0.0155040544061	0.72,0.879,0.894	0.961,0.944,0.937	-0.116
ENSMUSG00000018900	Slc22a5	chr11	-	53883660	53883764	53876008	53876163	53891146	53891660	66,44,37	2,1,2	14,46,31	20,0,15	229	125	0.0157874959267	0.947,0.96,0.91	0.276,1.0,0.53	0.337
ENSMUSG00000043257	Pigv	chr4	-	133669737	133669860	133662253	133662791	133672318	133672647	46,91,97	18,14,23	14,64,64	0,5,6	248	125	0.0158517849886	0.563,0.766,0.68	1.0,0.866,0.843	-0.233
ENSMUSG00000057766	Ankrd29	chr18	-	12290716	12290815	12282302	12282401	12305610	12305711	16,2,8	5,1,4	0,8,0	2,4,12	224	125	0.0158744769295	0.641,0.527,0.527	0.0,0.527,0.0	0.389
ENSMUSG00000020777	Acox1	chr11	-	116189414	116189575	116181912	116182020	116198221	116198381	3,9,18	0,0,0	0,17,9	1,5,1	286	125	0.0159661744062	1.0,1.0,1.0	0.0,0.598,0.797	0.535
ENSMUSG00000039069	Mtg2	chr2	+	180073139	180073233	180071793	180071886	180078003	180078142	344,298,324	20,5,26	214,306,236	54,33,12	219	125	0.0161769790773	0.908,0.971,0.877	0.693,0.841,0.918	0.101
ENSMUSG00000095362	Gm14325	chr2	-	177834250	177834311	177831790	177833096	177834519	177834646	113,150,153	0,1,4	115,208,295	53,5,0	186	125	0.0164055759193	1.0,0.99,0.963	0.593,0.965,1.0	0.132
ENSMUSG00000028631	Kcnq4	chr4	-	120715250	120715361	120714984	120715080	120715765	120715891	20,23,30	0,0,0	24,36,18	12,0,0	236	125	0.0164129921176	1.0,1.0,1.0	0.514,1.0,1.0	0.162
ENSMUSG00000027624	Epb41l1	chr2	+	156524880	156525288	156514027	156514210	156526888	156526993	153,193,193	77,31,42	176,250,293	16,33,30	533	125	0.0165339263683	0.318,0.594,0.519	0.721,0.64,0.696	-0.209
ENSMUSG00000038506	Dcun1d2	chr8	-	13261384	13261467	13258946	13259043	13271589	13271720	56,60,88	12,17,4	15,99,140	0,3,9	208	125	0.0165351353051	0.737,0.68,0.93	1.0,0.952,0.903	-0.169
ENSMUSG00000007646	Rad51c	chr11	-	87389833	87389900	87380831	87380892	87395265	87395397	32,51,43	2,3,5	39,31,60	18,14,6	192	125	0.016537168201	0.912,0.917,0.848	0.585,0.59,0.867	0.212
ENSMUSG00000030672	Mylpf	chr7	+	127211748	127211763	127209283	127209398	127212860	127212953	4,3,1	14,29,24	14,8,7	8,29,15	140	125	0.0167475388977	0.203,0.085,0.036	0.61,0.198,0.294	-0.259
ENSMUSG00000037697	Ddhd1	chr14	-	45622840	45622942	45620711	45620840	45629579	45629753	41,35,32	29,29,19	0,11,8	2,18,22	227	125	0.0167741491375	0.438,0.399,0.481	0.0,0.252,0.167	0.3
ENSMUSG00000018906	P4ha2	chr11	+	54126237	54126297	54125762	54125816	54129047	54129116	85,66,86	0,0,0	38,75,64	28,0,0	185	125	0.0168240806621	1.0,1.0,1.0	0.478,1.0,1.0	0.174
ENSMUSG00000028826	Tmem57	chr4	-	134837848	134837990	134833197	134833321	134853037	134853149	129,108,128	8,4,8	26,132,99	13,20,10	267	125	0.0169191959357	0.883,0.927,0.882	0.484,0.755,0.823	0.21
ENSMUSG00000022843	Clcn2	chr16	-	20709101	20709315	20708633	20708767	20709879	20709949	50,53,49	0,1,0	11,28,19	32,1,0	339	125	0.0169191959357	1.0,0.951,1.0	0.112,0.912,1.0	0.309
ENSMUSG00000007837	Prrg2	chr7	-	45060204	45060415	45059971	45060011	45060740	45060892	110,87,74	36,43,31	4,37,69	0,10,1	336	125	0.0169203157517	0.532,0.429,0.47	1.0,0.579,0.963	-0.37
ENSMUSG00000067367	Lyar	chr5	+	38223133	38223231	38222930	38223054	38224626	38224797	35,58,37	7,4,0	60,114,107	0,3,1	223	125	0.0172561572956	0.737,0.89,1.0	1.0,0.955,0.984	-0.104
ENSMUSG00000080316	Spaca6	chr17	+	17837669	17837769	17837508	17837586	17838086	17838243	2,3,0	1,6,10	5,4,6	0,9,0	225	125	0.0173026781838	0.526,0.217,0.0	1.0,0.198,1.0	-0.485
ENSMUSG00000044906	4930503L19Rik	chr18	-	70456473	70456544	70452211	70453388	70463961	70464064	42,59,68	0,11,5	107,221,258	40,37,63	196	125	0.0174112893948	1.0,0.774,0.897	0.63,0.792,0.723	0.175
ENSMUSG00000045438	Cox19	chr5	-	139339181	139339385	139338139	139338375	139339464	139339575	4,8,2	5,10,4	2,11,4	1,1,1	329	125	0.0174186128515	0.233,0.233,0.16	0.432,0.807,0.603	-0.405
ENSMUSG00000030990	Pgap2	chr7	+	102222781	102222801	102210371	102210591	102226270	102226445	0,0,0	25,7,9	0,4,3	14,7,10	145	125	0.0174214149184	0.0,0.0,0.0	0.0,0.33,0.205	-0.178
ENSMUSG00000036826	Igflr1	chr7	+	30566163	30566381	30565426	30565466	30566748	30566936	13,17,21	2,0,4	8,13,2	0,0,0	343	125	0.0174221993424	0.703,1.0,0.657	1.0,1.0,1.0	-0.213
ENSMUSG00000039988	Ankrd13c	chr3	+	157975227	157975294	157972231	157972317	157988639	157988784	56,63,49	0,0,3	13,28,50	12,0,3	192	125	0.0174867660066	1.0,1.0,0.914	0.414,1.0,0.916	0.195
ENSMUSG00000059070	Rpl18	chr7	+	45720437	45720487	45719919	45720018	45720713	45720830	196,265,241	15,15,19	110,285,244	93,41,27	175	125	0.017523994014	0.903,0.927,0.901	0.458,0.832,0.866	0.192
ENSMUSG00000027692	Tnik	chr3	+	28625198	28625222	28623010	28623108	28630430	28630615	21,11,8	106,76,101	42,39,20	48,94,132	149	125	0.0175601426329	0.143,0.108,0.062	0.423,0.258,0.113	-0.16
ENSMUSG00000049606	Zfp644	chr5	-	106690670	106690877	106638426	106638635	106695642	106695699	12,16,27	4,8,5	2,9,30	0,1,2	332	125	0.0176710653836	0.53,0.43,0.67	1.0,0.772,0.85	-0.331
ENSMUSG00000034401	Spata6	chr4	+	111805930	111805982	111799069	111799254	111822740	111822832	85,59,76	0,0,0	49,164,143	22,0,0	177	125	0.0176744069566	1.0,1.0,1.0	0.611,1.0,1.0	0.13
ENSMUSG00000045031	Cetn4	chr3	-	37309344	37309482	37308621	37309181	37310292	37310439	21,16,21	5,7,2	11,17,29	0,3,0	263	125	0.0177643553466	0.666,0.521,0.833	1.0,0.729,1.0	-0.236
ENSMUSG00000034157	Cipc	chr12	+	86959727	86959828	86952743	86953004	86960271	86960441	13,13,6	5,1,5	40,26,41	0,2,3	226	125	0.0178205064612	0.59,0.878,0.399	1.0,0.878,0.883	-0.298
ENSMUSG00000079681	Zglp1	chr9	-	21063313	21063396	21062893	21062987	21066023	21066377	15,25,12	0,0,0	14,14,19	0,0,14	208	125	0.0178205064612	1.0,1.0,1.0	1.0,1.0,0.449	0.184
ENSMUSG00000052144	Ppp4r2	chr6	+	100865073	100865217	100864678	100864753	100865787	100866083	52,82,59	59,44,62	5,44,70	77,88,64	269	125	0.0179119341291	0.291,0.464,0.307	0.029,0.189,0.337	0.169
ENSMUSG00000069769	Msi2	chr11	-	88348783	88348992	88343888	88344660	88366784	88366847	151,154,233	2,3,8	91,134,143	0,17,18	334	125	0.0179255619593	0.966,0.951,0.916	1.0,0.747,0.748	0.113
ENSMUSG00000023994	Nfya	chr17	-	48398981	48399068	48395649	48395796	48400437	48400580	299,189,203	190,193,172	250,397,310	34,141,200	212	125	0.0181773991145	0.481,0.366,0.41	0.813,0.624,0.478	-0.219
ENSMUSG00000023286	Ube2j2	chr4	+	155946254	155946417	155943868	155944013	155949006	155949137	306,301,279	161,190,161	233,513,422	104,194,94	288	125	0.0182089714988	0.452,0.407,0.429	0.493,0.534,0.661	-0.133
ENSMUSG00000046679	C87436	chr6	+	86445433	86446268	86443726	86443975	86449760	86449865	81,61,60	0,0,0	81,70,65	0,10,0	960	125	0.0182332136881	1.0,1.0,1.0	1.0,0.477,1.0	0.174
ENSMUSG00000060288	Ppih	chr4	-	119319829	119319853	119319519	119319564	119320168	119320233	6,2,5	0,1,0	0,14,7	18,2,0	149	125	0.0182803114966	1.0,0.627,1.0	0.0,0.854,1.0	0.258
ENSMUSG00000040712	Camta2	chr11	-	70683278	70683417	70682893	70683047	70683889	70684025	41,28,30	6,8,7	46,19,22	38,6,26	264	125	0.0184527255024	0.764,0.624,0.67	0.364,0.6,0.286	0.269
ENSMUSG00000022843	Clcn2	chr16	-	20709569	20709680	20708633	20708767	20709879	20709949	72,57,71	0,1,0	20,28,50	32,1,0	236	125	0.0185520097773	1.0,0.968,1.0	0.249,0.937,1.0	0.261
ENSMUSG00000020598	Nrcam	chr12	+	44566839	44566869	44566287	44566412	44568543	44568645	9,10,12	14,31,14	0,3,0	4,10,4	155	125	0.0185520741637	0.341,0.206,0.409	0.0,0.195,0.0	0.254
ENSMUSG00000069633	Pex11g	chr8	-	3460271	3460334	3459286	3459434	3463921	3464100	102,76,72	0,0,0	22,17,43	19,0,0	188	125	0.018688258251	1.0,1.0,1.0	0.435,1.0,1.0	0.188
ENSMUSG00000046822	Slc39a3	chr10	-	81036987	81037111	81034917	81035005	81037203	81037282	0,2,6	37,17,34	0,13,12	17,27,19	249	125	0.0188428843931	0.0,0.056,0.081	0.0,0.195,0.241	-0.1
ENSMUSG00000069601	Ank3	chr10	+	69953439	69953472	69950951	69951058	69955925	69956150	22,39,31	294,326,320	44,19,5	64,90,61	158	125	0.0189529588182	0.056,0.086,0.071	0.352,0.143,0.061	-0.114
ENSMUSG00000033257	Ttll4	chr1	+	74678897	74678931	74672843	74673010	74680353	74680463	79,29,42	8,5,1	70,46,33	28,14,4	159	125	0.0190650157433	0.886,0.82,0.971	0.663,0.721,0.866	0.142
ENSMUSG00000034771	Tle2	chr10	+	81588808	81588959	81587873	81588021	81589419	81589496	50,49,46	2,0,6	34,60,26	0,0,0	276	125	0.0192139383859	0.919,1.0,0.776	1.0,1.0,1.0	-0.102
ENSMUSG00000020166	Cnot2	chr10	-	116537220	116537278	116507040	116507188	116549032	116549175	23,19,29	18,34,44	28,19,12	47,69,103	183	125	0.0192529887462	0.466,0.276,0.31	0.289,0.158,0.074	0.177
ENSMUSG00000043410	Hfm1	chr5	-	106881792	106881884	106880434	106880541	106886510	106886591	12,12,14	11,7,13	2,8,17	0,4,0	217	125	0.0194855910581	0.386,0.497,0.383	1.0,0.535,1.0	-0.423
ENSMUSG00000062115	Rai1	chr11	+	60185095	60190622	60105012	60105394	60193938	60194032	319,388,403	0,4,6	309,308,227	0,2,0	5652	125	0.0195176147572	1.0,0.682,0.598	1.0,0.773,1.0	-0.164
ENSMUSG00000087574	C030037D09Rik	chr11	+	88727540	88727640	88720405	88720572	88728158	88728893	50,30,29	0,1,7	16,31,26	0,0,0	225	125	0.0196656068099	1.0,0.943,0.697	1.0,1.0,1.0	-0.12
ENSMUSG00000029094	Afap1	chr5	+	35945187	35945296	35936037	35936132	35948034	35948246	51,79,50	2,1,0	6,48,55	4,5,1	234	125	0.0196677353801	0.932,0.977,1.0	0.445,0.837,0.967	0.22
ENSMUSG00000067367	Lyar	chr5	+	38223133	38223227	38222930	38223054	38224626	38224797	31,34,26	7,4,0	53,80,67	0,3,1	219	125	0.0197350581002	0.717,0.829,1.0	1.0,0.938,0.975	-0.122
ENSMUSG00000014164	Klhl3	chr13	-	58051028	58051138	58033225	58033342	58063700	58063863	11,20,17	0,0,0	0,2,12	8,0,1	235	125	0.0197350581002	1.0,1.0,1.0	0.0,1.0,0.865	0.378
ENSMUSG00000005936	Kctd20	chr17	+	28957878	28958057	28952598	28952757	28961413	28961687	205,156,164	37,41,45	109,214,259	0,27,41	304	125	0.0198827511331	0.695,0.61,0.6	1.0,0.765,0.722	-0.194
ENSMUSG00000055923	Aasdh	chr5	-	76904257	76904380	76902094	76902185	76904958	76905012	17,13,19	0,1,0	15,12,25	0,0,10	248	125	0.0199328380124	1.0,0.868,1.0	1.0,1.0,0.558	0.103
ENSMUSG00000024163	Mapk8ip3	chr17	-	24909149	24909161	24907328	24907386	24912747	24912866	3,8,11	1,4,1	1,12,9	11,11,10	137	125	0.0200862675598	0.732,0.646,0.909	0.077,0.499,0.451	0.42
ENSMUSG00000004698	Hdac9	chr12	-	34407765	34407897	34402751	34402867	34429497	34429619	6,13,26	0,0,1	1,24,27	0,6,1	257	125	0.0202299651747	1.0,1.0,0.927	1.0,0.661,0.929	0.112
ENSMUSG00000069227	Gprin1	chr13	-	54742008	54742108	54736672	54740613	54749569	54749669	3,4,13	0,0,3	0,16,17	7,9,4	225	125	0.0204066192385	1.0,1.0,0.707	0.0,0.497,0.702	0.503
ENSMUSG00000039958	Mettl20	chr6	+	149142605	149142715	149141563	149141704	149144014	149144442	27,48,28	10,0,0	3,32,9	0,0,0	235	125	0.0204123520109	0.59,1.0,1.0	1.0,1.0,1.0	-0.137
ENSMUSG00000032387	Rbpms2	chr9	+	65650561	65650624	65649966	65650005	65650932	65651083	40,49,48	0,0,1	55,184,188	18,2,0	188	125	0.0204123520109	1.0,1.0,0.97	0.67,0.984,1.0	0.105
ENSMUSG00000007646	Rad51c	chr11	-	87388618	87388679	87380831	87380892	87395265	87395397	52,49,40	2,3,5	13,42,61	18,14,6	186	125	0.0204425576686	0.946,0.917,0.843	0.327,0.668,0.872	0.28
ENSMUSG00000063063	Ctnna2	chr6	-	76902286	76902430	76881639	76882837	76915733	76915868	0,6,12	4,7,10	23,6,6	0,7,0	269	125	0.0206091522129	0.0,0.285,0.358	1.0,0.285,1.0	-0.547
ENSMUSG00000045251	Zfp688	chr7	-	127421404	127421518	127420009	127420105	127421622	127422039	41,58,80	8,1,0	16,59,34	0,0,0	239	125	0.0207485236734	0.728,0.968,1.0	1.0,1.0,1.0	-0.101
ENSMUSG00000024799	Tm7sf2	chr19	-	6067122	6067319	6066967	6067022	6067668	6067842	306,266,345	44,41,39	71,196,124	18,44,31	322	125	0.0208404229725	0.73,0.716,0.774	0.605,0.634,0.608	0.124
ENSMUSG00000025006	Sorbs1	chr19	-	40340044	40340146	40336985	40337035	40344355	40344439	1,1,2	0,0,2	0,3,0	7,10,8	227	125	0.0208569682081	1.0,1.0,0.355	0.0,0.142,0.0	0.738
ENSMUSG00000102644	Thap6	chr5	+	91965095	91965304	91963682	91963785	91966451	91966598	190,166,242	0,0,0	60,168,164	11,0,0	334	125	0.0210214833684	1.0,1.0,1.0	0.671,1.0,1.0	0.11
ENSMUSG00000042523	Dnal1	chr12	+	84121154	84121321	84114370	84114399	84124474	84124584	39,24,44	0,0,0	33,30,28	22,0,0	292	125	0.0210263332039	1.0,1.0,1.0	0.391,1.0,1.0	0.203
ENSMUSG00000020310	Madcam1	chr10	+	79666338	79666770	79665430	79665757	79668236	79668536	2,1,5	1,0,0	23,23,10	0,14,1	557	125	0.021046809305	0.31,1.0,1.0	1.0,0.269,0.692	0.116
ENSMUSG00000094526	Gm21451	chr14	+	69477395	69477606	69471858	69471995	69480071	69480287	18,10,21	5,9,4	11,5,3	0,2,0	336	125	0.0211210581145	0.573,0.292,0.661	1.0,0.482,1.0	-0.319
ENSMUSG00000069049	Eif2s3y	chrY	+	1013378	1013473	1012047	1012169	1014633	1014792	171,202,176	37,48,76	221,137,143	0,21,41	220	125	0.0211293612734	0.724,0.705,0.568	1.0,0.788,0.665	-0.152
ENSMUSG00000031805	Jak3	chr8	+	71688039	71688162	71687238	71687349	71690171	71690575	17,3,9	4,2,0	1,8,9	0,0,0	248	125	0.0211946878122	0.682,0.431,1.0	1.0,1.0,1.0	-0.296
ENSMUSG00000041688	Amot	chrX	-	145486764	145487656	145480004	145480458	145496988	145497051	886,772,920	146,115,134	231,283,184	99,47,57	1017	125	0.0212257215632	0.427,0.452,0.458	0.223,0.425,0.284	0.135
ENSMUSG00000005968	Tuft1	chr3	-	94639394	94639469	94638924	94639026	94658724	94658871	56,41,34	14,29,18	4,10,2	18,8,4	200	125	0.0213680036715	0.714,0.469,0.541	0.122,0.439,0.238	0.308
ENSMUSG00000033460	Armcx1	chrX	+	134718725	134718818	134718369	134718461	134718919	134718992	287,291,299	15,16,16	148,294,205	85,16,30	218	125	0.0216084327452	0.916,0.913,0.915	0.5,0.913,0.797	0.178
ENSMUSG00000096916	Zfp850	chr7	-	28012335	28012450	28008383	28008436	28014015	28014115	103,143,113	11,0,4	82,105,146	28,13,7	240	125	0.0218111641882	0.83,1.0,0.936	0.604,0.808,0.916	0.146
ENSMUSG00000073633	Fbxo36	chr1	+	84896489	84896662	84881091	84881200	84899996	84900487	53,93,60	0,0,0	33,76,71	12,0,0	298	125	0.0218697240896	1.0,1.0,1.0	0.536,1.0,1.0	0.155
ENSMUSG00000031712	Il15	chr8	-	82337565	82337610	82334468	82334606	82343238	82343323	25,20,31	11,4,1	6,11,11	0,2,0	170	125	0.0220186497677	0.626,0.786,0.958	1.0,0.802,1.0	-0.144
ENSMUSG00000026743	Mllt10	chr2	+	18065034	18065194	18055236	18055371	18071124	18071204	144,118,147	60,61,87	86,111,103	0,42,22	285	125	0.0221465108979	0.513,0.459,0.426	1.0,0.537,0.672	-0.27
ENSMUSG00000046027	Stard5	chr7	+	83637603	83637697	83636750	83636868	83640421	83642328	194,256,190	0,0,0	37,159,174	18,0,0	219	125	0.0221899219549	1.0,1.0,1.0	0.54,1.0,1.0	0.153
ENSMUSG00000043467	Zbtb37	chr1	-	161029641	161029741	161019483	161020406	161031804	161032761	73,59,35	2,6,7	52,40,66	16,9,17	225	125	0.0224776206488	0.953,0.845,0.735	0.644,0.712,0.683	0.165
ENSMUSG00000042323	Pbrm1	chr14	+	31023066	31023179	31019176	31019293	31025497	31025650	45,69,36	11,18,12	36,109,54	5,14,2	238	125	0.0225154726662	0.682,0.668,0.612	0.791,0.804,0.934	-0.189
ENSMUSG00000075415	Fnbp1	chr2	-	31105241	31105357	31084022	31084085	31141778	31141996	163,130,145	2,0,0	59,162,154	22,0,0	241	125	0.0228520723829	0.977,1.0,1.0	0.582,1.0,1.0	0.132
ENSMUSG00000035112	Wnk4	chr11	+	101268225	101268490	101265307	101265463	101268702	101268824	23,6,8	0,0,0	3,20,27	0,0,7	390	125	0.0228865533626	1.0,1.0,1.0	1.0,1.0,0.553	0.149
ENSMUSG00000029060	Mib2	chr4	-	155658893	155659001	155657854	155657959	155659122	155659265	88,111,135	33,35,67	7,97,61	10,62,58	233	125	0.0230139472423	0.589,0.63,0.519	0.273,0.456,0.361	0.216
ENSMUSG00000039478	Micu3	chr8	+	40359409	40359448	40356855	40356927	40366148	40366244	36,43,26	0,0,0	16,16,24	9,0,0	164	125	0.0230196989574	1.0,1.0,1.0	0.575,1.0,1.0	0.142
ENSMUSG00000071866	Ppia	chr11	+	6419112	6419285	6418225	6418314	6419477	6419817	104,109,95	13,15,21	73,140,176	40,42,47	298	125	0.0230738168305	0.77,0.753,0.655	0.434,0.583,0.611	0.183
ENSMUSG00000004455	Ppp1cc	chr5	+	122173145	122173280	122172731	122172955	122174054	122174115	22,37,23	0,0,0	40,33,54	0,9,0	260	125	0.0232115689157	1.0,1.0,1.0	1.0,0.638,1.0	0.121
ENSMUSG00000021277	Traf3	chr12	+	111166998	111167107	111166485	111166602	111237561	111237820	14,10,16	0,4,1	0,15,3	8,4,2	234	125	0.0232506867359	1.0,0.572,0.895	0.0,0.667,0.445	0.452
ENSMUSG00000038181	Chpf2	chr5	+	24589096	24589661	24586740	24588300	24590308	24590491	198,196,171	3,4,1	31,115,96	1,12,3	690	125	0.0232956152446	0.923,0.899,0.969	0.849,0.635,0.853	0.151
ENSMUSG00000035150	Eif2s3x	chrX	-	94199713	94199858	94197287	94197457	94200889	94200984	11,7,19	2,0,0	9,10,17	8,0,3	270	125	0.0233419499384	0.718,1.0,1.0	0.342,1.0,0.724	0.217
ENSMUSG00000047193	Dync2h1	chr9	-	7139373	7139506	7139160	7139278	7140898	7141281	127,104,78	0,1,0	38,101,89	15,0,0	258	125	0.0233553570845	1.0,0.981,1.0	0.551,1.0,1.0	0.143
ENSMUSG00000032839	Trpc1	chr9	-	95736819	95736921	95732006	95732209	95743196	95743351	35,10,15	9,11,9	6,0,2	0,1,0	227	125	0.0234805168932	0.682,0.334,0.479	1.0,0.0,1.0	-0.168
ENSMUSG00000054051	Ercc6	chr14	+	32574805	32575010	32569738	32570431	32576685	32580989	51,41,58	6,2,1	30,51,70	0,1,1	330	125	0.0235295681416	0.763,0.886,0.956	1.0,0.951,0.964	-0.103
ENSMUSG00000001998	Ap4e1	chr2	+	127043646	127043756	127037785	127037859	127046147	127046287	41,67,38	2,2,4	33,32,69	0,0,0	235	125	0.0240949343426	0.916,0.947,0.835	1.0,1.0,1.0	-0.101
ENSMUSG00000015968	Cacna1d	chr14	-	30048970	30049120	30047207	30047371	30051369	30051734	17,10,26	0,1,9	16,26,12	0,2,0	275	125	0.0243115295864	1.0,0.82,0.568	1.0,0.855,1.0	-0.156
ENSMUSG00000074405	Zfp865	chr7	+	5028990	5031279	5020569	5020655	5032762	5033138	75,81,52	10,9,12	93,107,45	0,10,0	2414	125	0.0244262980509	0.28,0.318,0.183	1.0,0.357,1.0	-0.525
ENSMUSG00000036860	Mrpl55	chr11	+	59204171	59204255	59202488	59202659	59205648	59205888	231,218,282	10,12,12	182,356,209	53,21,15	209	125	0.0246026738636	0.933,0.916,0.934	0.673,0.91,0.893	0.102
ENSMUSG00000043251	Exoc3l	chr8	-	105295625	105295706	105295259	105295435	105295905	105295940	3,0,2	1,4,0	21,59,106	0,2,0	206	125	0.0248975129475	0.645,0.0,1.0	1.0,0.947,1.0	-0.434
ENSMUSG00000033287	Kctd17	chr15	+	78436900	78436994	78435584	78435710	78438486	78438909	104,101,104	46,71,65	107,139,83	104,122,94	219	125	0.0250721066904	0.563,0.448,0.477	0.37,0.394,0.335	0.13
ENSMUSG00000029061	Mmp23	chr4	-	155651430	155651595	155651238	155651349	155651984	155652152	45,22,33	2,5,0	56,23,21	0,0,0	290	125	0.0251365382893	0.907,0.655,1.0	1.0,1.0,1.0	-0.146
ENSMUSG00000038005	Hpf1	chr8	+	60900083	60900234	60893700	60893860	60905547	60905720	3,3,8	0,0,0	16,5,15	0,6,1	276	125	0.0251447412029	1.0,1.0,1.0	1.0,0.274,0.872	0.285
ENSMUSG00000026319	2310035C23Rik	chr1	+	105692211	105692303	105691905	105692109	105692883	105693177	128,140,132	9,4,4	66,87,132	12,8,12	217	125	0.0253584071339	0.891,0.953,0.95	0.76,0.862,0.864	0.103
ENSMUSG00000033728	Lrrc14	chr15	+	76713400	76713985	76712866	76713220	76714079	76717699	275,208,243	0,0,3	110,204,197	20,0,1	710	125	0.0253596262833	1.0,1.0,0.934	0.492,1.0,0.972	0.157
ENSMUSG00000062098	Btbd3	chr2	+	138279748	138279839	138278492	138279257	138280372	138280491	167,148,173	8,2,1	86,304,191	26,9,6	216	125	0.0254080028632	0.924,0.977,0.99	0.657,0.951,0.949	0.111
ENSMUSG00000033943	Mga	chr2	+	119941728	119941845	119938638	119938786	119946171	119946460	178,209,220	29,5,27	61,190,132	16,33,30	242	125	0.025477298341	0.76,0.956,0.808	0.663,0.748,0.694	0.14
ENSMUSG00000004880	Lbr	chr1	-	181840499	181840610	181839699	181839802	181842287	181842361	4,1,5	3,2,9	0,2,1	5,14,3	236	125	0.0259455042143	0.414,0.209,0.227	0.0,0.07,0.15	0.21
ENSMUSG00000048731	Ggnbp1	chr17	+	27022250	27022340	27018012	27018170	27025336	27026693	39,30,33	20,13,8	35,12,18	0,4,2	215	125	0.0259455042143	0.531,0.573,0.706	1.0,0.636,0.84	-0.222
ENSMUSG00000031153	Gripap1	chrX	+	7794991	7795099	7792275	7792337	7799289	7799428	196,208,257	46,47,45	143,214,199	65,72,56	233	125	0.0260394635987	0.696,0.704,0.754	0.541,0.615,0.656	0.114
ENSMUSG00000037466	4930427A07Rik	chr12	+	113157160	113157363	113156674	113156753	113157577	113157727	263,262,282	7,7,16	24,142,121	5,10,14	328	125	0.0261429091565	0.935,0.934,0.87	0.647,0.844,0.767	0.16
ENSMUSG00000027708	Dcun1d1	chr3	-	35916219	35916350	35897792	35897875	35919000	35919169	18,27,21	23,21,22	2,13,50	26,56,58	256	125	0.0261429091565	0.276,0.386,0.318	0.036,0.102,0.296	0.182
ENSMUSG00000055817	Mta3	chr17	+	83818361	83818552	83804450	83804597	83820179	83821516	2,4,9	5,3,6	0,3,0	10,2,3	316	125	0.026675068723	0.137,0.345,0.372	0.0,0.372,0.0	0.161
ENSMUSG00000032410	Xrn1	chr9	+	96026837	96026933	96024021	96024220	96033584	96033693	56,112,82	0,0,0	34,48,68	9,0,0	221	125	0.0270905670865	1.0,1.0,1.0	0.681,1.0,1.0	0.106
ENSMUSG00000016200	Syt14	chr1	-	192980345	192980561	192933113	192933385	193026969	193027017	27,32,25	0,0,9	9,19,10	0,0,0	341	125	0.0271702298908	1.0,1.0,0.505	1.0,1.0,1.0	-0.165
ENSMUSG00000063889	Crem	chr18	-	3299161	3299308	3276693	3276729	3325360	3325478	41,19,23	1,7,1	22,30,27	0,0,2	272	125	0.0272968722577	0.95,0.555,0.914	1.0,1.0,0.861	-0.147
ENSMUSG00000018554	Ybx2	chr11	+	69939237	69939327	69938341	69938375	69939873	69940158	143,113,153	0,0,0	6,65,28	0,0,8	215	125	0.0276977930546	1.0,1.0,1.0	1.0,1.0,0.67	0.11
ENSMUSG00000031480	Thsd1	chr8	+	22252152	22252311	22242996	22243956	22258291	22261334	1,1,0	0,2,3	17,61,26	7,17,19	284	125	0.0277580892087	1.0,0.18,0.0	0.517,0.612,0.376	-0.108
ENSMUSG00000038533	Cbfa2t2	chr2	+	154517708	154517962	154510507	154510597	154523903	154524099	8,5,13	2,4,0	4,14,0	6,19,8	379	125	0.0277580892087	0.569,0.292,1.0	0.18,0.196,0.0	0.495
ENSMUSG00000029165	Agbl5	chr5	+	30905108	30905155	30904702	30904815	30905630	30905761	212,176,132	51,53,53	206,132,113	2,29,32	172	125	0.027993560303	0.751,0.707,0.644	0.987,0.768,0.72	-0.124
ENSMUSG00000039463	Slc9a8	chr2	+	167468963	167469075	167467684	167467767	167471381	167471602	268,230,298	18,9,9	95,214,254	28,25,10	237	125	0.0283385238876	0.887,0.931,0.946	0.642,0.819,0.931	0.124
ENSMUSG00000034157	Cipc	chr12	+	86959727	86959828	86952743	86952931	86960271	86960441	48,25,40	134,115,175	116,63,57	53,150,120	226	125	0.0284542107327	0.165,0.107,0.112	0.548,0.189,0.208	-0.187
ENSMUSG00000051864	Tbc1d22a	chr15	+	86311726	86311841	86301545	86301608	86351653	86351763	233,204,246	4,2,1	82,172,167	26,2,0	240	125	0.0285064033178	0.968,0.982,0.992	0.622,0.978,1.0	0.114
ENSMUSG00000063889	Crem	chr18	-	3309645	3309755	3295321	3295416	3325360	3325478	3,1,7	15,15,10	0,3,0	1,22,29	235	125	0.0285690424632	0.096,0.034,0.271	0.0,0.068,0.0	0.111
ENSMUSG00000058159	T2	chr17	+	8396760	8396874	8392210	8392311	8411817	8411901	8,2,6	0,2,0	1,2,6	0,4,5	239	125	0.0286352617273	1.0,0.343,1.0	1.0,0.207,0.386	0.25
ENSMUSG00000052446	Zfp961	chr8	+	71965793	71965916	71951065	71951160	71967898	71969926	73,49,55	16,13,12	15,62,35	35,20,24	248	125	0.0286906795475	0.697,0.655,0.698	0.178,0.61,0.424	0.279
ENSMUSG00000031652	N4bp1	chr8	-	86848446	86848554	86841138	86845041	86860425	86862110	6,17,7	6,4,8	3,5,11	32,18,13	233	125	0.0289296849096	0.349,0.695,0.319	0.048,0.13,0.312	0.291
ENSMUSG00000063179	Pstk	chr7	+	131373535	131373830	131371140	131371389	131374064	131374263	285,385,296	122,138,168	140,288,272	160,175,159	420	125	0.0289582265085	0.41,0.454,0.344	0.207,0.329,0.337	0.112
ENSMUSG00000031592	Pcm1	chr8	+	41303986	41304151	41293457	41293816	41312157	41312278	280,280,224	11,19,16	92,268,209	40,25,22	290	125	0.029288236365	0.916,0.864,0.858	0.498,0.822,0.804	0.171
ENSMUSG00000078681	Tm2d3	chr7	+	65693865	65693943	65693480	65693569	65695169	65695327	7,1,11	17,28,13	0,2,2	22,5,24	203	125	0.0293329668147	0.202,0.022,0.343	0.0,0.198,0.049	0.107
ENSMUSG00000020101	Vsir	chr10	+	60367765	60367793	60364200	60364308	60368528	60368725	12,26,17	0,3,4	6,26,19	0,0,0	153	125	0.0294355444361	1.0,0.876,0.776	1.0,1.0,1.0	-0.116
ENSMUSG00000038544	Inip	chr4	-	59782253	59782334	59775446	59775549	59783727	59783866	350,321,391	160,134,121	348,505,418	53,130,134	206	125	0.0294355444361	0.57,0.592,0.662	0.799,0.702,0.654	-0.11
ENSMUSG00000086370	Ftx	chrX	-	103613043	103613195	103609303	103609416	103615064	103615192	22,15,19	2,0,0	29,51,27	0,6,5	277	125	0.0301951251574	0.832,1.0,1.0	1.0,0.793,0.709	0.11
ENSMUSG00000039103	Nexn	chr3	-	152253050	152253129	152252807	152252956	152255284	152255365	50,34,29	3,4,10	11,22,65	0,0,4	204	125	0.0302161210589	0.911,0.839,0.64	1.0,1.0,0.909	-0.173
ENSMUSG00000019813	Cep57l1	chr10	-	41728627	41728714	41723860	41723938	41729330	41729408	109,101,99	90,89,69	49,107,135	23,60,25	212	125	0.0304020578232	0.417,0.401,0.458	0.557,0.513,0.761	-0.185
ENSMUSG00000085260	Med9os	chr11	-	59947823	59947921	59946888	59947096	59948001	59948141	4,7,5	0,0,0	9,12,3	0,11,0	223	125	0.0309028907349	1.0,1.0,1.0	1.0,0.379,1.0	0.207
ENSMUSG00000030616	Sytl2	chr7	+	90395162	90395282	90392358	90392453	90396473	90396643	62,76,55	1,0,0	3,27,7	0,1,6	245	125	0.0309137140822	0.969,1.0,1.0	1.0,0.932,0.373	0.221
ENSMUSG00000024566	Atp9b	chr18	-	80877314	80877373	80869741	80869793	80909591	80909705	52,74,61	0,0,0	25,101,83	30,1,0	184	125	0.0309137140822	1.0,1.0,1.0	0.361,0.986,1.0	0.218
ENSMUSG00000016833	Mrps18c	chr5	+	100801907	100801991	100798742	100798860	100803969	100804029	30,10,19	0,6,1	34,80,61	0,0,0	209	125	0.0310706128679	1.0,0.499,0.919	1.0,1.0,1.0	-0.194
ENSMUSG00000026737	Pip4k2a	chr2	-	18872283	18872430	18866111	18866150	18889051	18889204	152,107,104	8,1,6	72,251,214	55,14,24	272	125	0.031080882459	0.897,0.98,0.888	0.376,0.892,0.804	0.231
ENSMUSG00000039599	Fam149b	chr14	+	20359754	20359916	20358023	20358140	20374329	20374454	146,208,150	17,5,8	139,183,182	43,15,23	287	125	0.0313985815792	0.789,0.948,0.891	0.585,0.842,0.775	0.142
ENSMUSG00000033287	Kctd17	chr15	+	78437157	78437232	78435584	78435710	78437583	78437671	47,23,46	10,7,3	55,37,41	15,46,24	200	125	0.0316092761642	0.746,0.673,0.906	0.696,0.335,0.516	0.259
ENSMUSG00000025766	D3Ertd751e	chr3	+	41753588	41753640	41748672	41748733	41756048	41756331	7,7,7	4,7,7	2,2,26	1,2,0	177	125	0.0318138364067	0.553,0.414,0.414	0.585,0.414,1.0	-0.206
ENSMUSG00000041658	Rragb	chrX	+	153148451	153148535	153143975	153144075	153150361	153150428	200,214,172	31,27,36	137,327,209	48,63,74	209	125	0.0318138364067	0.794,0.826,0.741	0.631,0.756,0.628	0.115
ENSMUSG00000004317	Clcn5	chrX	-	7318424	7318488	7316658	7316823	7319105	7319233	2,5,5	31,20,25	12,13,4	12,15,22	189	125	0.0321371515619	0.041,0.142,0.117	0.398,0.364,0.107	-0.19
ENSMUSG00000025237	Parp6	chr9	+	59641023	59641096	59640039	59640149	59648829	59648909	73,73,103	15,17,34	51,141,149	8,22,14	198	125	0.0325304225929	0.754,0.731,0.657	0.801,0.802,0.87	-0.11
ENSMUSG00000040599	Mis12	chr11	+	71020005	71020189	71019610	71019723	71024549	71024711	518,521,507	46,50,42	348,797,681	147,93,104	309	125	0.0325304225929	0.82,0.808,0.83	0.489,0.776,0.726	0.156
ENSMUSG00000016028	Celsr1	chr15	-	85905914	85906027	85905438	85905518	85907594	85907769	320,356,262	2,0,0	2,21,13	0,0,10	238	125	0.0326635844931	0.988,1.0,1.0	1.0,1.0,0.406	0.194
ENSMUSG00000040712	Camta2	chr11	-	70683278	70683365	70682893	70683047	70683889	70684025	28,18,23	6,8,7	33,17,1	38,6,26	212	125	0.0326635844931	0.733,0.57,0.66	0.339,0.626,0.022	0.325
ENSMUSG00000025592	Dach2	chrX	+	113765785	113765875	113752819	113752903	113814842	113815021	16,26,17	10,8,8	1,22,20	53,10,25	215	125	0.0326820133812	0.482,0.654,0.553	0.011,0.561,0.317	0.267
ENSMUSG00000074405	Zfp865	chr7	+	5028990	5032207	5020375	5020655	5032762	5036768	74,75,47	10,9,12	73,110,44	0,10,0	3342	125	0.0326892446017	0.217,0.238,0.128	1.0,0.291,1.0	-0.569
ENSMUSG00000030922	Lyrm1	chr7	+	119914172	119914265	119909803	119909962	119916140	119916756	81,70,93	0,0,0	28,93,127	14,0,0	218	125	0.0327568381393	1.0,1.0,1.0	0.534,1.0,1.0	0.155
ENSMUSG00000016763	Scube1	chr15	-	83651654	83651744	83638703	83638820	83654168	83654285	52,37,53	42,30,40	105,99,105	162,132,119	215	125	0.0328219977321	0.419,0.418,0.435	0.274,0.304,0.339	0.118
ENSMUSG00000001151	Pcnt	chr10	-	76403623	76403644	76401331	76401535	76403757	76403874	65,82,74	40,53,37	46,50,45	60,41,48	146	125	0.033121042276	0.582,0.57,0.631	0.396,0.511,0.445	0.144
ENSMUSG00000032586	Traip	chr9	+	107956393	107956429	107950987	107951172	107958815	107958855	48,62,38	5,2,11	17,88,76	0,0,6	161	125	0.033121042276	0.882,0.96,0.728	1.0,1.0,0.908	-0.113
ENSMUSG00000057691	Zfp746	chr6	-	48082153	48082267	48067168	48067360	48083092	48083174	282,265,287	25,19,25	199,256,156	25,30,52	239	125	0.0334553352863	0.855,0.879,0.857	0.806,0.817,0.611	0.119
ENSMUSG00000039662	Icmt	chr4	+	152299136	152299245	152298684	152298773	152299670	152299840	110,95,113	151,143,159	122,211,109	25,139,113	234	125	0.0337319816761	0.28,0.262,0.275	0.723,0.448,0.34	-0.231
ENSMUSG00000035683	Melk	chr4	+	44324199	44324268	44318023	44318122	44332879	44332966	72,63,85	16,14,22	57,67,83	31,22,45	194	125	0.0338195940805	0.744,0.744,0.713	0.542,0.662,0.543	0.151
ENSMUSG00000031478	Nek3	chr8	-	22142889	22142939	22132992	22133095	22146930	22147003	44,52,49	0,1,2	15,37,84	38,2,1	175	125	0.0340567898031	1.0,0.974,0.946	0.22,0.93,0.984	0.262
ENSMUSG00000070939	Tgfbrap1	chr1	-	43075250	43075952	43071460	43071655	43092380	43092729	44,51,59	5,0,1	59,62,59	0,0,0	827	125	0.0341400869331	0.571,1.0,0.899	1.0,1.0,1.0	-0.177
ENSMUSG00000038126	Mphosph9	chr5	-	124262888	124263035	124259967	124260215	124265316	124265495	83,76,97	0,0,0	27,81,78	10,0,0	272	125	0.034168924058	1.0,1.0,1.0	0.554,1.0,1.0	0.149
ENSMUSG00000002799	Jag2	chr12	-	112913935	112914049	112913615	112913729	112914125	112914278	1534,1371,1885	5,5,6	14,16,18	10,0,0	239	125	0.0342141528381	0.994,0.993,0.994	0.423,1.0,1.0	0.186
ENSMUSG00000021846	Peli2	chr14	+	48168196	48168326	48120868	48121233	48240209	48240311	488,526,512	45,50,29	150,251,265	44,32,28	255	125	0.0348715464816	0.842,0.838,0.896	0.626,0.794,0.823	0.111
ENSMUSG00000046753	Ccdc66	chr14	-	27484064	27484318	27482411	27482602	27485092	27485133	219,191,155	0,1,1	105,301,233	30,0,0	379	125	0.0348715464816	1.0,0.984,0.981	0.536,1.0,1.0	0.143
ENSMUSG00000068115	Ninl	chr2	-	150969979	150970132	150966182	150966242	150971023	150971214	143,184,215	16,25,29	32,107,114	0,11,3	278	125	0.0349036364645	0.801,0.768,0.769	1.0,0.814,0.945	-0.14
ENSMUSG00000061689	Dlgap4	chr2	+	156748022	156748102	156745834	156746196	156748943	156749356	6,5,7	2,7,2	9,22,11	0,0,4	205	125	0.0349123302402	0.647,0.303,0.681	1.0,1.0,0.626	-0.332
ENSMUSG00000029267	Mtf2	chr5	+	108073306	108073454	108069161	108069363	108080824	108080841	178,186,172	110,94,90	239,267,444	34,136,93	273	125	0.0350949038602	0.426,0.475,0.467	0.763,0.473,0.686	-0.185
ENSMUSG00000004105	Angptl2	chr2	+	33228174	33229032	33216072	33216453	33242199	33242393	443,458,461	4,1,2	288,570,466	20,8,0	983	125	0.0356150738423	0.934,0.983,0.967	0.647,0.901,1.0	0.112
ENSMUSG00000001870	Ltbp1	chr17	+	75151264	75151434	75065910	75066202	75179036	75179204	337,299,279	0,6,0	19,56,49	13,1,0	295	125	0.0356226591784	1.0,0.955,1.0	0.382,0.96,1.0	0.204
ENSMUSG00000025006	Sorbs1	chr19	-	40376644	40377016	40373475	40373617	40382520	40382633	55,68,41	70,62,75	34,67,51	7,33,44	497	125	0.0365556912122	0.165,0.216,0.121	0.55,0.338,0.226	-0.204
ENSMUSG00000040428	Plekha4	chr7	+	45540479	45540527	45539205	45539289	45540830	45540911	12,4,11	0,6,1	3,4,18	0,0,0	173	125	0.0366621194784	1.0,0.325,0.888	1.0,1.0,1.0	-0.262
ENSMUSG00000027371	Fahd2a	chr2	-	127440385	127440602	127438509	127438569	127441873	127442124	261,252,230	0,2,0	47,139,60	9,0,0	342	125	0.0366740538962	1.0,0.979,1.0	0.656,1.0,1.0	0.108
ENSMUSG00000060288	Ppih	chr4	-	119317027	119317120	119312218	119312306	119318543	119318586	18,8,19	0,3,3	15,14,31	0,0,0	218	125	0.036679076532	1.0,0.605,0.784	1.0,1.0,1.0	-0.204
ENSMUSG00000061306	Slc38a10	chr11	-	120147720	120147838	120140592	120140686	120150979	120151312	128,131,130	4,5,9	67,97,61	22,6,6	243	125	0.0371779895159	0.943,0.931,0.881	0.61,0.893,0.839	0.138
ENSMUSG00000026811	St6galnac6	chr2	+	32608041	32608096	32607025	32607111	32612223	32612403	5,10,2	12,2,4	0,1,8	11,27,27	180	125	0.0371976436829	0.224,0.776,0.258	0.0,0.025,0.171	0.354
ENSMUSG00000020385	Clk4	chr11	+	51270536	51270595	51267170	51267331	51271799	51272022	185,133,159	207,297,332	122,213,221	97,244,260	184	125	0.0372890190581	0.378,0.233,0.245	0.461,0.372,0.366	-0.114
ENSMUSG00000028573	Fggy	chr4	+	95821977	95822125	95800556	95800664	95837584	95837659	39,23,42	1,1,1	27,28,54	0,8,6	273	125	0.0377186735094	0.947,0.913,0.951	1.0,0.616,0.805	0.13
ENSMUSG00000018796	Acsl1	chr8	+	46492799	46493026	46471036	46471230	46505648	46505766	32,27,23	4,3,0	83,62,58	0,3,0	352	125	0.0377307949125	0.74,0.762,1.0	1.0,0.88,1.0	-0.126
ENSMUSG00000017307	Acot8	chr2	-	164802996	164803133	164799719	164799945	164804689	164804882	105,91,73	14,16,22	25,67,52	61,25,18	262	125	0.0378441454528	0.782,0.731,0.613	0.164,0.561,0.58	0.274
ENSMUSG00000063889	Crem	chr18	-	3287903	3288092	3273421	3273578	3295039	3295182	12,9,8	12,12,18	0,2,10	17,21,17	314	125	0.038266534625	0.285,0.23,0.15	0.0,0.037,0.19	0.146
ENSMUSG00000026490	Cdc42bpa	chr1	+	180024644	180024802	179999361	179999453	180031504	180031588	44,32,67	50,63,60	4,57,66	39,101,148	283	125	0.0385049285353	0.28,0.183,0.33	0.043,0.2,0.165	0.128
ENSMUSG00000029699	Ssc4d	chr5	-	135965570	135965885	135964618	135964696	135966074	135966152	92,102,107	8,10,10	16,3,25	6,10,3	440	125	0.0388202444033	0.766,0.743,0.752	0.431,0.079,0.703	0.349
ENSMUSG00000034211	Mrps17	chr5	+	129715683	129715910	129715496	129715549	129716726	129716866	212,267,307	10,0,5	264,445,438	49,17,6	352	125	0.0389263493262	0.883,1.0,0.956	0.657,0.903,0.963	0.105
ENSMUSG00000087177	E130307A14Rik	chr10	-	39681472	39681549	39640275	39640511	39731737	39732006	52,69,64	2,5,0	5,72,63	8,2,15	202	125	0.0389484141455	0.941,0.895,1.0	0.279,0.957,0.722	0.293
ENSMUSG00000038866	Zcchc2	chr1	+	106027387	106027531	106023663	106023758	106029751	106032448	26,24,31	2,1,4	21,40,66	0,2,0	269	125	0.0391382807324	0.858,0.918,0.783	1.0,0.903,1.0	-0.115
ENSMUSG00000020422	Tns3	chr11	-	8600554	8600592	8579082	8579121	8664478	8664535	14,23,17	0,0,0	15,13,9	26,0,0	163	125	0.0394114046841	1.0,1.0,1.0	0.307,1.0,1.0	0.231
ENSMUSG00000066839	Ecsit	chr9	-	22084022	22084208	22078147	22078265	22085356	22085438	110,94,106	1,0,1	36,158,130	14,0,1	311	125	0.0396995096793	0.978,1.0,0.977	0.508,1.0,0.981	0.155
ENSMUSG00000021775	Nr1d2	chr14	-	18219967	18220056	18216649	18216794	18221986	18222253	55,58,48	8,2,6	1,55,41	0,1,2	214	125	0.0399389286631	0.801,0.944,0.824	1.0,0.97,0.923	-0.108
ENSMUSG00000071793	2610005L07Rik	chr8	-	20401376	20401496	20399095	20399468	20405120	20405419	45,55,54	0,0,0	38,59,47	40,0,0	245	125	0.0401790909042	1.0,1.0,1.0	0.326,1.0,1.0	0.225
ENSMUSG00000038775	Vill	chr9	+	119069882	119070068	119068311	119068456	119070277	119070349	199,290,244	11,11,9	74,73,70	9,7,8	311	125	0.0402658492828	0.879,0.914,0.916	0.768,0.807,0.779	0.118
ENSMUSG00000041144	Dnah7b	chr1	+	46224608	46224777	46223071	46223227	46225765	46225892	18,13,30	2,3,1	12,2,28	1,0,0	294	125	0.0407459837589	0.793,0.648,0.927	0.836,1.0,1.0	-0.156
ENSMUSG00000029221	Slc30a9	chr5	+	67324676	67324733	67315725	67315845	67326852	67326952	145,142,125	49,54,55	61,129,96	28,88,81	182	125	0.0407870714484	0.67,0.644,0.61	0.599,0.502,0.449	0.125
ENSMUSG00000031788	Kifc3	chr8	-	95100646	95100673	95100213	95100452	95101408	95101517	147,138,111	72,99,109	50,43,17	95,39,30	152	125	0.0408981491765	0.627,0.534,0.456	0.302,0.476,0.318	0.174
ENSMUSG00000007837	Prrg2	chr7	-	45060204	45060359	45059971	45060011	45060740	45060892	95,77,65	36,43,31	4,26,55	0,10,1	280	125	0.041393453134	0.541,0.444,0.483	1.0,0.537,0.961	-0.343
ENSMUSG00000027316	Gfra4	chr2	-	131040398	131040475	131040175	131040325	131041015	131041150	6,12,5	0,0,0	8,19,23	0,7,0	202	125	0.0418020419529	1.0,1.0,1.0	1.0,0.627,1.0	0.124
ENSMUSG00000026675	Hsd17b7	chr1	-	169959422	169959479	169955500	169956033	169959686	169959791	156,190,148	32,22,24	152,198,178	66,43,43	182	125	0.0418331284332	0.77,0.856,0.809	0.613,0.76,0.74	0.107
ENSMUSG00000085642	3110053B16Rik	chr12	-	20914758	20914841	20875639	20877095	20920841	20921262	41,47,31	5,8,6	7,51,50	21,13,24	208	125	0.041941416293	0.831,0.779,0.756	0.167,0.702,0.556	0.314
ENSMUSG00000095041	AC149090.1	chrUn_JH584304	-	56985	57151	55111	55701	59591	59667	39,54,71	0,0,0	24,20,22	0,2,4	291	125	0.042261570185	1.0,1.0,1.0	1.0,0.811,0.703	0.162
ENSMUSG00000029162	Khk	chr5	+	30926687	30926822	30924738	30924855	30928442	30928515	72,53,59	32,24,30	0,15,29	11,13,26	260	125	0.0423881313609	0.52,0.515,0.486	0.0,0.357,0.349	0.272
ENSMUSG00000024534	Sncaip	chr18	+	52908609	52908680	52906417	52907477	52915306	52915935	66,55,94	21,26,30	179,140,154	85,102,114	196	125	0.0427716999195	0.667,0.574,0.666	0.573,0.467,0.463	0.135
ENSMUSG00000058402	Zfp420	chr7	+	29861015	29861068	29859978	29860093	29872891	29872933	17,19,21	12,15,7	16,43,58	5,9,10	178	125	0.0427881673435	0.499,0.471,0.678	0.692,0.77,0.803	-0.206
ENSMUSG00000029211	Gabra4	chr5	-	71640827	71640910	71638131	71638275	71657170	71657289	11,24,15	3,2,1	7,5,5	0,0,0	208	125	0.0428157560423	0.688,0.878,0.9	1.0,1.0,1.0	-0.178
ENSMUSG00000022789	Dnm1l	chr16	-	16318444	16318477	16316601	16316778	16319451	16319508	186,180,144	57,50,56	83,99,113	28,84,149	158	125	0.0428814706693	0.721,0.74,0.67	0.701,0.483,0.375	0.191
ENSMUSG00000029673	Auts2	chr5	-	131470413	131470458	131461281	131461353	131472258	131472479	65,75,125	0,6,11	9,22,14	12,1,6	170	125	0.0428814706693	1.0,0.902,0.893	0.355,0.942,0.632	0.289
ENSMUSG00000024462	Gabbr1	chr17	+	37067213	37067364	37064659	37064737	37067775	37067908	15,23,25	49,58,61	54,57,32	20,67,64	276	125	0.0428897975551	0.122,0.152,0.157	0.55,0.278,0.185	-0.194
ENSMUSG00000037995	Igsf9	chr1	+	172484280	172484546	172482230	172482260	172489512	172489665	140,121,157	9,2,0	60,62,60	12,7,1	391	125	0.0432331801239	0.833,0.951,1.0	0.615,0.739,0.95	0.16
ENSMUSG00000001127	Araf	chrX	+	20858765	20858873	20858393	20858512	20859978	20860208	4,3,12	0,0,1	0,13,2	1,10,0	233	125	0.0432572877932	1.0,1.0,0.866	0.0,0.411,1.0	0.485
ENSMUSG00000002221	Paxip1	chr5	-	27783680	27783773	27775565	27775679	27788642	27788777	157,96,110	2,15,1	80,169,176	37,20,10	218	125	0.0432974738988	0.978,0.786,0.984	0.554,0.829,0.91	0.152
ENSMUSG00000026857	Ntmt1	chr2	+	30813646	30813755	30807993	30808083	30815358	30815498	4,5,3	7,8,4	0,4,2	12,21,13	234	125	0.0433144521426	0.234,0.25,0.286	0.0,0.092,0.076	0.201
ENSMUSG00000038990	Cables2	chr2	-	180262116	180262225	180261076	180261180	180263077	180263155	71,66,79	0,1,6	53,67,70	10,13,0	234	125	0.0435814746099	1.0,0.972,0.876	0.739,0.734,1.0	0.125
ENSMUSG00000037605	Adgrl3	chr5	+	81329756	81329960	81309936	81310079	81387774	81387988	36,49,60	5,7,11	29,78,80	12,25,27	329	125	0.0438104114311	0.732,0.727,0.675	0.479,0.542,0.53	0.194
ENSMUSG00000035969	Rusc2	chr4	+	43413004	43413054	43406556	43406680	43414627	43414796	2,2,3	15,13,11	0,0,2	61,28,37	175	125	0.0438988440462	0.087,0.099,0.163	0.0,0.0,0.037	0.104
ENSMUSG00000021557	Agtpbp1	chr13	-	59531056	59531203	59528386	59528518	59532012	59532076	40,49,36	2,2,3	84,130,116	0,2,0	272	125	0.0438988440462	0.902,0.918,0.847	1.0,0.968,1.0	-0.1
ENSMUSG00000032712	2810474O19Rik	chr6	+	149324731	149324800	149310321	149310377	149325404	149325489	37,58,83	64,52,79	75,96,79	52,55,49	194	125	0.0442663808558	0.271,0.418,0.404	0.482,0.529,0.51	-0.143
ENSMUSG00000034269	Setd5	chr6	+	113109423	113109616	113104934	113105121	113109884	113109954	128,131,167	82,109,113	33,122,130	94,115,119	318	125	0.0443178219464	0.38,0.321,0.367	0.121,0.294,0.3	0.118
ENSMUSG00000029761	Cald1	chr6	+	34747885	34747969	34745980	34746639	34753442	34753588	247,260,255	133,176,150	130,155,165	169,133,120	209	125	0.0443178219464	0.526,0.469,0.504	0.315,0.411,0.451	0.107
ENSMUSG00000031024	St5	chr7	-	109556210	109557461	109552974	109553111	109570006	109570111	201,227,266	0,6,0	376,581,543	17,6,16	1376	125	0.0447473075251	1.0,0.775,1.0	0.668,0.898,0.755	0.151
ENSMUSG00000027281	Slx4ip	chr2	+	136892283	136892361	136891607	136891661	136905542	136905600	59,39,37	0,4,0	40,44,34	5,2,6	203	125	0.0447751224557	1.0,0.857,1.0	0.831,0.931,0.777	0.106
ENSMUSG00000052373	Mpp3	chr11	-	102010206	102010227	102009642	102009684	102011719	102011784	6,0,2	12,14,7	0,2,1	47,18,16	146	125	0.0448372511992	0.3,0.0,0.197	0.0,0.087,0.051	0.12
ENSMUSG00000040034	Nup43	chr10	+	7670938	7671119	7668001	7668124	7675005	7675157	12,8,3	0,10,4	0,1,4	5,6,8	306	125	0.0449547405336	1.0,0.246,0.235	0.0,0.064,0.17	0.416
ENSMUSG00000027164	Traf6	chr2	+	101680824	101681027	101678439	101678620	101684478	101684796	65,94,92	23,22,32	11,70,54	12,39,31	328	125	0.0450701068356	0.519,0.62,0.523	0.259,0.406,0.399	0.199
ENSMUSG00000091512	Lamtor3	chr3	+	137925111	137925170	137919920	137919955	137926808	137926814	26,32,23	1,1,1	2,18,24	1,6,2	184	125	0.0451185347022	0.946,0.956,0.94	0.576,0.671,0.891	0.235
ENSMUSG00000019088	Dnase1l1	chrX	-	74276478	74276556	74274367	74274468	74276645	74276734	59,53,26	0,0,0	19,36,42	22,0,0	203	125	0.0451185347022	1.0,1.0,1.0	0.347,1.0,1.0	0.218
ENSMUSG00000037138	Aff3	chr1	-	38341720	38341801	38329871	38329908	38406495	38406543	19,30,27	1,2,1	123,195,123	20,16,23	206	125	0.045138813365	0.92,0.901,0.942	0.789,0.881,0.764	0.11
ENSMUSG00000027792	Bche	chr3	-	73700571	73702099	73648415	73648803	73708134	73708415	51,38,27	0,0,0	27,44,37	26,0,0	1653	125	0.0451970696383	1.0,1.0,1.0	0.073,1.0,1.0	0.309
ENSMUSG00000071317	Bves	chr10	+	45339219	45339456	45335761	45335881	45343033	45343158	25,10,23	0,0,1	4,46,6	4,2,0	362	125	0.0452573860468	1.0,1.0,0.888	0.257,0.888,1.0	0.248
ENSMUSG00000032997	Chpf	chr1	-	75478269	75478412	75477509	75477540	75478791	75479307	13,6,3	1,8,1	0,11,8	35,14,10	268	125	0.0452760528647	0.858,0.259,0.583	0.0,0.268,0.272	0.387
ENSMUSG00000006191	Cdkal1	chr13	-	29838514	29838702	29836994	29837070	29846227	29846340	22,26,35	3,2,2	15,32,21	3,12,5	313	125	0.0452806750603	0.745,0.838,0.875	0.666,0.516,0.626	0.217
ENSMUSG00000044702	Palb2	chr7	-	122117269	122117355	122114308	122114470	122121053	122121215	130,124,114	20,25,23	71,121,101	59,33,32	211	125	0.0453620259529	0.794,0.746,0.746	0.416,0.685,0.652	0.178
ENSMUSG00000044501	Zfp758	chr17	+	22371990	22372088	22361454	22361707	22373642	22373769	30,41,39	8,10,7	13,28,47	0,6,0	223	125	0.0454135256721	0.678,0.697,0.757	1.0,0.723,1.0	-0.197
ENSMUSG00000056211	R3hdm1	chr1	+	128162201	128162243	128153188	128153399	128162768	128162858	14,2,2	12,19,5	0,7,0	28,21,31	167	125	0.0454366864232	0.466,0.073,0.23	0.0,0.2,0.0	0.19
ENSMUSG00000031918	Mtmr2	chr9	+	13760417	13760488	13749184	13749400	13782276	13782382	86,93,88	173,167,167	98,146,161	84,220,205	196	125	0.0455579512387	0.241,0.262,0.252	0.427,0.297,0.334	-0.101
ENSMUSG00000027673	Ndufb5	chr3	+	32744853	32744942	32737106	32737230	32751028	32751102	5,8,5	2,0,0	0,13,5	11,2,0	214	125	0.0456125340554	0.594,1.0,1.0	0.0,0.792,1.0	0.267
ENSMUSG00000033364	Usp37	chr1	-	74459914	74459980	74456078	74456220	74461565	74461730	155,98,136	48,36,38	121,143,171	91,75,68	191	125	0.0456720097065	0.679,0.64,0.701	0.465,0.555,0.622	0.126
ENSMUSG00000035469	Rcbtb1	chr14	+	59205624	59205722	59201233	59201584	59209927	59210067	31,20,34	40,30,19	10,16,21	19,39,58	223	125	0.0458636382378	0.303,0.272,0.501	0.228,0.187,0.169	0.164
ENSMUSG00000031262	Cenpi	chrX	+	134308565	134308633	134308083	134308228	134308726	134308847	69,86,71	24,33,17	58,127,59	35,59,55	193	125	0.0459649921342	0.651,0.628,0.73	0.518,0.582,0.41	0.166
ENSMUSG00000037697	Ddhd1	chr14	-	45599101	45599185	45594721	45595664	45601564	45601756	98,91,89	26,20,15	26,79,47	1,2,10	209	125	0.0462311145458	0.693,0.731,0.78	0.94,0.959,0.738	-0.144
ENSMUSG00000025776	Crispld1	chr1	+	17728593	17728914	17727087	17727763	17745353	17745472	185,144,209	5,3,13	199,361,324	46,24,19	446	125	0.0463941292363	0.912,0.931,0.818	0.548,0.808,0.827	0.159
ENSMUSG00000022672	Prkdc	chr16	+	15795027	15795139	15791872	15791981	15799866	15800053	163,143,97	0,0,0	41,165,90	42,0,0	237	125	0.0469377426796	1.0,1.0,1.0	0.34,1.0,1.0	0.22
ENSMUSG00000029769	Ccdc136	chr6	+	29417931	29418153	29417071	29417578	29426624	29426953	195,180,205	41,62,47	28,41,42	0,12,0	347	125	0.0469377426796	0.631,0.511,0.611	1.0,0.552,1.0	-0.266
ENSMUSG00000013701	Timm23	chr14	-	32193853	32193947	32193402	32193487	32198968	32199027	35,62,69	7,2,2	17,39,60	20,4,13	219	125	0.0473996165198	0.741,0.947,0.952	0.327,0.848,0.725	0.247
ENSMUSG00000032525	Nktr	chr9	+	121729996	121730024	121729397	121729680	121731477	121731583	38,44,46	87,113,96	44,49,59	14,69,73	153	125	0.0475809988282	0.263,0.241,0.281	0.72,0.367,0.398	-0.233
ENSMUSG00000033029	1700088E04Rik	chr15	-	79136306	79136489	79135636	79135765	79139237	79139300	90,71,84	14,10,10	33,50,36	0,4,2	308	125	0.0476365277723	0.723,0.742,0.773	1.0,0.835,0.88	-0.159
ENSMUSG00000030748	Il4ra	chr7	+	125571933	125572047	125571433	125571590	125572850	125572950	0,0,0	3,4,9	4,0,12	50,24,2	239	125	0.0477905579665	0.0,0.0,0.0	0.04,0.0,0.758	-0.266
ENSMUSG00000090841	Myl6	chr10	-	128493538	128493566	128492228	128492402	128493808	128493875	26,40,14	0,0,0	10,34,4	9,0,0	153	125	0.0479284535621	1.0,1.0,1.0	0.476,1.0,1.0	0.175
ENSMUSG00000023088	Abcc1	chr16	+	14390283	14390322	14389806	14389983	14391317	14391443	0,2,0	51,53,52	13,0,0	19,52,57	164	125	0.0479561681802	0.0,0.028,0.0	0.343,0.0,0.0	-0.105
ENSMUSG00000008450	Nutf2	chr8	+	105876353	105876425	105875533	105875658	105876509	105876521	59,51,53	3,1,0	27,91,101	5,8,4	197	125	0.0479822198647	0.926,0.97,1.0	0.774,0.878,0.941	0.101
ENSMUSG00000026811	St6galnac6	chr2	+	32609225	32609316	32606960	32607111	32612223	32612403	42,17,17	12,2,4	28,39,38	11,27,27	216	125	0.0480483523778	0.669,0.831,0.711	0.596,0.455,0.449	0.237
ENSMUSG00000022092	Ppp3cc	chr14	-	70247573	70247719	70245852	70245992	70256359	70256471	35,39,31	0,0,0	18,29,18	0,3,3	271	125	0.0481218400348	1.0,1.0,1.0	1.0,0.817,0.735	0.149
ENSMUSG00000042605	Atxn2	chr5	+	121813384	121813553	121811384	121811612	121814337	121814950	520,481,525	214,268,264	341,465,349	58,202,97	294	125	0.0481226636162	0.508,0.433,0.458	0.714,0.495,0.605	-0.138
ENSMUSG00000033799	Fam208b	chr13	-	3584499	3585373	3573486	3577200	3588297	3588534	142,164,144	1,0,6	105,252,267	0,0,0	999	125	0.0485299394293	0.947,1.0,0.75	1.0,1.0,1.0	-0.101
ENSMUSG00000058006	Mdn1	chr4	+	32729629	32729787	32728041	32728175	32729950	32730071	79,127,136	0,3,0	89,158,123	32,0,0	283	125	0.0485738086181	1.0,0.949,1.0	0.551,1.0,1.0	0.133
ENSMUSG00000039810	Zc3h10	chr10	-	128547170	128547244	128546827	128546891	128547693	128547725	4,15,14	56,66,66	14,13,27	10,66,45	199	125	0.0486929973037	0.043,0.125,0.118	0.468,0.11,0.274	-0.189
ENSMUSG00000000253	Gmpr	chr13	+	45514394	45514514	45507443	45507743	45516998	45517082	19,36,33	8,0,0	148,170,190	0,2,0	245	125	0.0488633219321	0.548,1.0,1.0	1.0,0.977,1.0	-0.143
ENSMUSG00000087177	E130307A14Rik	chr10	-	39655839	39655929	39654464	39654688	39681472	39681549	18,25,21	11,17,17	22,10,9	0,5,2	215	125	0.0490457137882	0.488,0.461,0.418	1.0,0.538,0.723	-0.298
ENSMUSG00000038485	Socs7	chr11	+	97376996	97377098	97373065	97373130	97377935	97378066	82,92,95	31,26,33	18,31,35	0,3,8	227	125	0.0492347677466	0.593,0.661,0.613	1.0,0.851,0.707	-0.23
ENSMUSG00000004221	Ikbkg	chrX	+	74427761	74427874	74393289	74393405	74432804	74433006	19,16,6	5,11,4	1,7,4	12,5,8	238	125	0.0492563245468	0.666,0.433,0.441	0.042,0.424,0.208	0.289
ENSMUSG00000046897	Zfp740	chr15	+	102205228	102205305	102204570	102204883	102207770	102207920	129,90,130	204,162,199	142,75,136	102,110,127	202	125	0.0493812234362	0.281,0.256,0.288	0.463,0.297,0.399	-0.111
ENSMUSG00000000037	Scml2	chrX	+	161228676	161228760	161227372	161227456	161230090	161230174	40,32,46	0,1,2	7,49,63	6,2,3	209	125	0.0495330347866	1.0,0.95,0.932	0.411,0.936,0.926	0.203
ENSMUSG00000087174	5530601H04Rik	chrX	-	105043124	105043304	105038807	105039812	105044001	105044111	41,44,71	91,56,52	35,60,37	138,109,77	305	125	0.0496453011069	0.156,0.244,0.359	0.094,0.184,0.165	0.105
ENSMUSG00000027750	Postn	chr3	+	54380411	54380492	54377560	54377606	54383387	54383477	79,84,100	85,91,69	158,136,148	181,206,286	206	125	0.0496897783697	0.361,0.359,0.468	0.346,0.286,0.239	0.106
