# Supplementary material for: An Alternative Splicing Program for Mouse Craniofacial Development
Source: Front Physiol. 2020 Sep 4;11:1099. doi: 10.3389/fphys.2020.01099 (PMC7498679; doi:10.3389/fphys.2020.01099)
Supplement: Supplementary file 12 [file Data_Sheet_1.zip › Filtered rMATS results/SE/E12.5_Ect_MXP_vs_FNP_SE_filtered_output.txt]

GeneID	geneSymbol	chr	strand	exonStart_0base	exonEnd	upstreamES	upstreamEE	downstreamES	downstreamEE	IC_SAMPLE_1	SC_SAMPLE_1	IC_SAMPLE_2	SC_SAMPLE_2	IncFormLen	SkipFormLen	FDR	IncLevel1	IncLevel2	DeltaPSI
ENSMUSG00000036155	Mgat5	chr1	+	127249789	127249839	127205017	127205427	127306636	127307016	20,16,24	0,0,0	15,10,14	5,5,8	175	125	5.9984862394e-06	1.0,1.0,1.0	0.682,0.588,0.556	0.391
ENSMUSG00000039068	Zzz3	chr3	+	152427276	152428832	152420014	152420140	152448778	152448926	33,17,5	0,0,0	15,26,16	2,2,3	1681	125	2.51028569004e-05	1.0,1.0,1.0	0.358,0.492,0.284	0.622
ENSMUSG00000030126	Tmcc1	chr6	-	116042870	116043805	116024801	116024937	116133766	116134457	263,256,216	5,8,6	242,260,271	0,1,0	1060	125	0.000393394939733	0.861,0.791,0.809	1.0,0.968,1.0	-0.169
ENSMUSG00000073077	Gm7173	chrX	-	79319045	79319202	79313654	79313753	79320221	79320326	4,0,2	4,1,1	2,3,10	0,0,1	282	125	0.000824840423162	0.307,0.0,0.47	1.0,1.0,0.816	-0.68
ENSMUSG00000020516	Rps6kb1	chr11	-	86516743	86516987	86516090	86516191	86517150	86517249	31,14,17	6,2,2	9,31,27	0,0,0	369	125	0.00102533724898	0.636,0.703,0.742	1.0,1.0,1.0	-0.306
ENSMUSG00000051427	Ccdc157	chr11	-	4158159	4158289	4149930	4150102	4160158	4160218	5,6,6	0,0,0	4,4,6	1,2,4	255	125	0.00105915464294	1.0,1.0,1.0	0.662,0.495,0.424	0.473
ENSMUSG00000015750	Aph1a	chr3	+	95895447	95895570	95895142	95895216	95896236	95896360	13,9,12	2,2,5	9,16,10	0,0,0	248	125	0.00124474245861	0.766,0.694,0.547	1.0,1.0,1.0	-0.331
ENSMUSG00000004651	Tyr	chr7	-	87472398	87472546	87437936	87438118	87483820	87484037	12,8,25	0,0,1	129,105,120	21,19,34	273	125	0.00125830664236	1.0,1.0,0.92	0.738,0.717,0.618	0.282
ENSMUSG00000038695	Josd2	chr7	+	44470858	44470987	44470411	44470537	44471233	44471307	17,11,9	2,8,3	17,19,19	0,0,1	254	125	0.00167133435988	0.807,0.404,0.596	1.0,1.0,0.903	-0.365
ENSMUSG00000100005	B130024G19Rik	chr7	+	70388703	70388885	70388306	70388459	70390196	70390325	15,15,12	0,0,0	9,15,23	1,5,3	307	125	0.00167133435988	1.0,1.0,1.0	0.786,0.55,0.757	0.302
ENSMUSG00000032185	Carm1	chr9	+	21575413	21575518	21569454	21569580	21583038	21583129	4,7,6	0,0,0	2,2,0	0,4,3	230	125	0.00167133435988	1.0,1.0,1.0	1.0,0.214,0.0	0.595
ENSMUSG00000051977	Prdm9	chr17	-	15553351	15553545	15543078	15545360	15554687	15554755	10,17,14	6,2,1	8,16,20	0,0,0	319	125	0.00242199574343	0.395,0.769,0.846	1.0,1.0,1.0	-0.33
ENSMUSG00000074064	Mlycd	chr8	+	119401480	119402590	119394897	119395470	119407555	119407705	105,107,103	1,0,0	120,119,123	2,5,8	1235	125	0.00265275785718	0.914,1.0,1.0	0.859,0.707,0.609	0.246
ENSMUSG00000035401	Emsy	chr7	-	98645166	98645208	98637260	98637520	98646448	98646523	17,7,2	6,2,1	4,5,9	0,0,0	167	125	0.00267426458935	0.68,0.724,0.6	1.0,1.0,1.0	-0.332
ENSMUSG00000031754	Nudt21	chr8	-	94024541	94024617	94022774	94022889	94028834	94028924	4,9,6	0,0,0	11,10,11	6,6,0	201	125	0.00267426458935	1.0,1.0,1.0	0.533,0.509,1.0	0.319
ENSMUSG00000074064	Mlycd	chr8	+	119401480	119401593	119394877	119395470	119407555	119407705	23,33,31	1,0,0	31,28,28	2,5,8	238	125	0.00267426458935	0.924,1.0,1.0	0.891,0.746,0.648	0.213
ENSMUSG00000049606	Zfp644	chr5	-	106666784	106666845	106619539	106619642	106696531	106696830	9,3,14	4,2,2	6,10,7	0,0,0	186	125	0.00318795432738	0.602,0.502,0.825	1.0,1.0,1.0	-0.357
ENSMUSG00000086629	2810403D21Rik	chrX	+	108855879	108855929	108836265	108836355	108886344	108886896	0,0,0	15,13,13	3,6,3	15,14,10	175	125	0.00382755650431	0.0,0.0,0.0	0.125,0.234,0.176	-0.178
ENSMUSG00000041144	Dnah7b	chr1	+	46224608	46224777	46223071	46223227	46225765	46225892	16,11,11	3,3,4	9,25,12	0,1,0	294	125	0.00415174457553	0.694,0.609,0.539	1.0,0.914,1.0	-0.357
ENSMUSG00000041594	Tmtc4	chr14	-	122979870	122980074	122978073	122978286	122982938	122983142	7,5,8	0,0,1	9,8,7	4,2,6	329	125	0.0047526805008	1.0,1.0,0.752	0.461,0.603,0.307	0.46
ENSMUSG00000027574	Nkain4	chr2	-	180943740	180943821	180943029	180943227	180954570	180954620	3,0,2	8,2,0	3,7,5	0,0,0	206	125	0.0047526805008	0.185,0.0,1.0	1.0,1.0,1.0	-0.605
ENSMUSG00000036893	Ehmt1	chr2	-	24887002	24887066	24877454	24877626	24919553	24919607	6,8,5	2,0,0	2,1,1	1,4,1	189	125	0.00541484875057	0.665,1.0,1.0	0.569,0.142,0.398	0.519
ENSMUSG00000058402	Zfp420	chr7	+	29872891	29872933	29860040	29860093	29874178	29876827	7,9,9	0,0,0	6,12,9	4,2,2	167	125	0.00541484875057	1.0,1.0,1.0	0.529,0.818,0.771	0.294
ENSMUSG00000075600	Zc3h3	chr15	-	75779513	75779556	75779279	75779438	75785452	75785637	0,0,0	4,2,7	2,3,4	1,12,4	168	125	0.00699494006515	0.0,0.0,0.0	0.598,0.157,0.427	-0.394
ENSMUSG00000021772	Nkiras1	chr14	+	18276695	18276730	18271263	18271323	18276825	18276968	7,7,11	0,0,1	11,9,6	3,5,3	160	125	0.0076302291704	1.0,1.0,0.896	0.741,0.584,0.61	0.32
ENSMUSG00000020777	Acox1	chr11	-	116189414	116189575	116181912	116182020	116198221	116198381	13,20,19	5,3,2	35,21,15	0,0,1	286	125	0.00763761017371	0.532,0.744,0.806	1.0,1.0,0.868	-0.262
ENSMUSG00000027574	Nkain4	chr2	-	180944076	180944214	180943029	180943227	180954570	180954699	9,8,6	8,2,0	15,6,9	0,0,0	263	125	0.00763761017371	0.348,0.655,1.0	1.0,1.0,1.0	-0.332
ENSMUSG00000022952	Runx1	chr16	-	92644153	92644345	92601465	92606124	92668707	92668812	48,73,59	0,0,0	42,65,57	2,11,0	317	125	0.00803497961861	1.0,1.0,1.0	0.892,0.7,1.0	0.136
ENSMUSG00000074643	Cpne1	chr2	-	156098229	156098372	156079338	156079464	156111827	156111909	5,2,8	1,0,0	6,6,6	2,4,1	268	125	0.00917876657059	0.7,1.0,1.0	0.583,0.412,0.737	0.323
ENSMUSG00000057110	Cntrl	chr2	+	35132968	35133112	35132257	35132413	35133957	35134111	20,19,11	21,16,12	17,27,10	3,5,0	269	125	0.00917876657059	0.307,0.356,0.299	0.725,0.715,1.0	-0.493
ENSMUSG00000053483	Usp21	chr1	-	171283354	171283441	171282873	171282981	171283961	171284026	8,4,7	6,3,10	10,12,6	0,2,1	212	125	0.00945634290707	0.44,0.44,0.292	1.0,0.78,0.78	-0.463
ENSMUSG00000059900	Tmem40	chr6	-	115738947	115739022	115736382	115736436	115741540	115741672	3,9,6	1,4,3	7,8,12	1,0,0	200	125	0.0105957389467	0.652,0.584,0.556	0.814,1.0,1.0	-0.341
ENSMUSG00000031295	Phka2	chrX	+	160582966	160582996	160581160	160581279	160586778	160586949	17,17,12	3,4,2	23,24,22	0,0,0	155	125	0.011678689264	0.82,0.774,0.829	1.0,1.0,1.0	-0.192
ENSMUSG00000032641	Gpr19	chr6	-	134877216	134877334	134870248	134870443	134887629	134887832	0,0,0	8,10,4	8,0,4	11,7,8	243	125	0.011678689264	0.0,0.0,0.0	0.272,0.0,0.205	-0.159
ENSMUSG00000063383	Zfp947	chr17	-	22163186	22163335	22150034	22150082	22165818	22166190	12,15,12	1,0,0	13,25,16	8,4,1	274	125	0.0175908346522	0.846,1.0,1.0	0.426,0.74,0.88	0.267
ENSMUSG00000021969	Zdhhc20	chr14	-	57878432	57878459	57865520	57865641	57890062	57890262	48,60,36	8,3,5	49,51,40	2,0,0	152	125	0.0180159879325	0.831,0.943,0.856	0.953,1.0,1.0	-0.108
ENSMUSG00000032363	Adamts7	chr9	+	90186921	90187067	90186459	90186552	90188268	90188438	20,19,26	1,0,0	12,23,31	4,9,0	271	125	0.018192828107	0.902,1.0,1.0	0.58,0.541,1.0	0.26
ENSMUSG00000038217	Tlcd2	chr11	+	75469471	75469901	75468841	75468924	75470399	75470657	58,63,40	0,0,0	47,47,45	5,1,2	555	125	0.018192828107	1.0,1.0,1.0	0.679,0.914,0.835	0.191
ENSMUSG00000074797	Itpa	chr2	+	130672059	130672338	130671400	130671458	130674238	130674270	3,2,2	2,0,3	7,6,6	0,0,0	404	125	0.0189721280515	0.317,1.0,0.171	1.0,1.0,1.0	-0.504
ENSMUSG00000008489	Elavl2	chr4	-	91311572	91311663	91308610	91308854	91375935	91376463	0,0,1	6,22,16	7,4,3	24,15,13	216	125	0.0192578226538	0.0,0.0,0.035	0.144,0.134,0.118	-0.12
ENSMUSG00000052102	Gnpda1	chr18	-	38331967	38332152	38327557	38328973	38333153	38333336	42,45,48	6,2,5	45,51,59	0,0,2	310	125	0.0192578226538	0.738,0.901,0.795	1.0,1.0,0.922	-0.163
ENSMUSG00000051427	Ccdc157	chr11	-	4151671	4151930	4149930	4150102	4160158	4160293	15,18,17	0,0,0	19,18,20	1,2,4	384	125	0.0204720625329	1.0,1.0,1.0	0.861,0.746,0.619	0.258
ENSMUSG00000066113	Adamtsl1	chr4	+	86247970	86248175	86232552	86232691	86249762	86249910	24,43,36	1,0,0	26,24,29	4,2,3	330	125	0.02182861621	0.901,1.0,1.0	0.711,0.82,0.785	0.195
ENSMUSG00000029090	Adgra3	chr5	-	50058133	50058343	50050868	50050960	50058551	50058645	11,12,12	4,5,2	19,22,3	0,2,0	335	125	0.0225188794114	0.506,0.472,0.691	1.0,0.804,1.0	-0.378
ENSMUSG00000066113	Adamtsl1	chr4	+	86243716	86243767	86232552	86232691	86249762	86249910	7,4,5	1,0,0	12,4,5	4,2,3	176	125	0.0232243065056	0.833,1.0,1.0	0.681,0.587,0.542	0.341
ENSMUSG00000068758	Il3ra	chr14	+	14347913	14348068	14347009	14347188	14348820	14348944	40,38,58	0,0,0	41,43,66	1,4,5	280	125	0.0246828980987	1.0,1.0,1.0	0.948,0.828,0.855	0.123
ENSMUSG00000078441	Scamp4	chr10	+	80609640	80609797	80608802	80608850	80612341	80612459	6,7,3	2,3,4	1,1,0	2,3,4	282	125	0.0260882193873	0.571,0.508,0.25	0.181,0.129,0.0	0.34
ENSMUSG00000028563	Tm2d1	chr4	-	98365562	98365636	98357917	98358047	98374919	98375028	37,60,54	8,3,8	50,46,39	0,0,3	199	125	0.0284181384235	0.744,0.926,0.809	1.0,1.0,0.891	-0.137
ENSMUSG00000032212	Sltm	chr9	+	70559036	70559101	70542919	70543081	70572148	70572176	10,15,3	0,1,1	7,6,5	1,4,9	190	125	0.0286212773571	1.0,0.908,0.664	0.822,0.497,0.268	0.328
ENSMUSG00000042870	Tom1	chr8	+	75047992	75048077	75033730	75033827	75051507	75051657	12,5,17	1,1,0	6,17,5	3,6,2	210	125	0.0299271306817	0.877,0.749,1.0	0.543,0.628,0.598	0.286
ENSMUSG00000051285	Pcmtd1	chr1	+	7155079	7155271	7147636	7147739	7169514	7170076	19,9,10	4,3,4	21,13,13	0,2,0	317	125	0.0302524429609	0.652,0.542,0.496	1.0,0.719,1.0	-0.343
ENSMUSG00000039103	Nexn	chr3	-	152253050	152253129	152252807	152252956	152255284	152255365	23,20,10	3,3,2	7,13,31	0,0,0	204	125	0.0316243482005	0.824,0.803,0.754	1.0,1.0,1.0	-0.206
ENSMUSG00000009863	Sdhb	chr4	+	140971136	140971222	140961402	140961476	140973663	140973780	4,3,8	0,0,0	2,3,2	2,0,4	211	125	0.0316243482005	1.0,1.0,1.0	0.372,1.0,0.229	0.466
ENSMUSG00000052854	Nrk	chrX	+	138997441	138997584	138995880	138995981	138997819	138997969	1,1,0	10,6,7	7,4,5	10,9,12	268	125	0.0322484631816	0.045,0.072,0.0	0.246,0.172,0.163	-0.155
ENSMUSG00000074340	Ovgp1	chr3	+	105981232	105981349	105980091	105980277	105985052	105985188	6,11,2	6,0,3	4,4,13	0,0,1	242	125	0.033384474324	0.341,1.0,0.256	1.0,1.0,0.87	-0.424
ENSMUSG00000054702	Ap1s3	chr1	-	79623681	79623790	79614202	79614340	79625104	79625285	24,25,16	0,4,4	19,17,18	0,0,0	234	125	0.0335542332584	1.0,0.77,0.681	1.0,1.0,1.0	-0.183
ENSMUSG00000019841	Rev3l	chr10	+	39817141	39817379	39813970	39814090	39820447	39820590	90,99,72	0,3,10	88,83,67	0,1,0	363	125	0.0335542332584	1.0,0.919,0.713	1.0,0.966,1.0	-0.111
ENSMUSG00000032480	Dhx30	chr9	-	110115035	110115211	110109113	110109121	110115490	110115582	12,2,11	1,0,0	12,7,2	0,4,4	301	125	0.0345011381861	0.833,1.0,1.0	1.0,0.421,0.172	0.413
ENSMUSG00000000708	Kat2b	chr17	+	53665405	53665442	53663534	53663649	53665652	53665716	23,11,6	4,3,3	6,4,14	0,0,1	162	125	0.0345011381861	0.816,0.739,0.607	1.0,1.0,0.915	-0.251
ENSMUSG00000093460	Six3os1	chr17	-	85614647	85614727	85611619	85611748	85615593	85615743	15,5,9	0,0,0	12,8,12	5,1,1	205	125	0.0345011381861	1.0,1.0,1.0	0.594,0.83,0.88	0.232
ENSMUSG00000029470	P2rx4	chr5	+	122727398	122727464	122727197	122727291	122727744	122727840	12,23,32	6,4,6	34,47,29	0,0,4	191	125	0.0345324994498	0.567,0.79,0.777	1.0,1.0,0.826	-0.231
ENSMUSG00000018412	Kansl1	chr11	-	104423921	104425293	104378684	104378826	104441724	104442291	278,322,268	1,0,0	336,335,378	3,5,4	1497	125	0.0345324994498	0.959,1.0,1.0	0.903,0.848,0.888	0.107
ENSMUSG00000040387	Klhl32	chr4	-	24800805	24800890	24792616	24792797	24850737	24850931	27,26,16	2,4,3	28,31,31	0,1,0	210	125	0.0345324994498	0.889,0.795,0.76	1.0,0.949,1.0	-0.168
ENSMUSG00000024669	Cd5	chr19	-	10721265	10721319	10720217	10720337	10721948	10722074	17,19,12	4,2,2	14,14,9	0,0,0	179	125	0.0345324994498	0.748,0.869,0.807	1.0,1.0,1.0	-0.192
ENSMUSG00000034593	Myo5a	chr9	+	75192383	75192464	75189899	75190000	75193938	75194137	157,136,166	25,40,22	167,135,203	12,13,13	206	125	0.0352514275442	0.792,0.674,0.821	0.894,0.863,0.905	-0.125
ENSMUSG00000062184	Hs6st2	chrX	-	51471373	51471406	51428657	51428744	51679889	51680408	3,4,8	2,3,2	1,18,13	0,0,2	158	125	0.0352514275442	0.543,0.513,0.76	1.0,1.0,0.837	-0.34
ENSMUSG00000028175	Depdc1a	chr3	+	159522525	159523356	159516902	159516950	159523776	159523949	42,39,36	1,0,0	40,39,25	3,0,5	956	125	0.0352514275442	0.846,1.0,1.0	0.635,1.0,0.395	0.272
ENSMUSG00000109771	RP23-316L10.2	chr5	-	110087520	110087573	110080737	110080864	110094330	110094401	4,1,3	9,3,3	1,0,0	7,3,9	178	125	0.0399722572053	0.238,0.19,0.413	0.091,0.0,0.0	0.25
ENSMUSG00000026983	Il1f5	chr2	+	24279661	24279747	24277477	24277530	24280810	24280938	10,16,9	1,4,3	5,1,7	0,0,1	211	125	0.040590843465	0.856,0.703,0.64	1.0,1.0,0.806	-0.202
ENSMUSG00000006010	BC003331	chr1	-	150384428	150384535	150382267	150382408	150386357	150386453	39,61,54	3,5,2	57,64,36	0,0,0	232	125	0.042790471519	0.875,0.868,0.936	1.0,1.0,1.0	-0.107
ENSMUSG00000038766	Gabpb2	chr3	-	95216213	95216268	95206462	95206602	95217588	95217694	66,73,44	34,33,33	35,47,22	36,61,33	180	125	0.0478354220434	0.574,0.606,0.481	0.403,0.349,0.316	0.198
ENSMUSG00000022760	Thap7	chr16	-	17530677	17530857	17528185	17528740	17531024	17531112	15,10,26	5,4,0	12,17,9	0,1,0	305	125	0.0478354220434	0.551,0.506,1.0	1.0,0.874,1.0	-0.272
ENSMUSG00000005087	Cd44	chr2	-	102831329	102831536	102828541	102828610	102853014	102853236	35,26,21	2,4,3	9,46,16	9,18,8	332	125	0.0478354220434	0.868,0.71,0.725	0.274,0.49,0.43	0.37
ENSMUSG00000022837	Iqcb1	chr16	+	36849626	36849736	36843358	36843458	36856290	36856433	25,3,9	1,5,4	10,23,21	1,1,0	235	125	0.0478354220434	0.93,0.242,0.545	0.842,0.924,1.0	-0.35
