# Supplementary material for: An Alternative Splicing Program for Mouse Craniofacial Development
Source: Front Physiol. 2020 Sep 4;11:1099. doi: 10.3389/fphys.2020.01099 (PMC7498679; doi:10.3389/fphys.2020.01099)
Supplement: Supplementary file 12 [file Data_Sheet_1.zip › Filtered rMATS results/SE/E10.5_MNP_Ect_vs_Mes_SE_filtered_output.txt]

GeneID	geneSymbol	chr	strand	exonStart_0base	exonEnd	upstreamES	upstreamEE	downstreamES	downstreamEE	IC_SAMPLE_1	SC_SAMPLE_1	IC_SAMPLE_2	SC_SAMPLE_2	IncFormLen	SkipFormLen	FDR	IncLevel1	IncLevel2	DeltaPSI
ENSMUSG00000020532	Acaca	chr11	+	84290287	84290311	84280391	84280510	84292890	84293034	117,279,172	7,11,3	108,134,101	40,52,32	149	125	0.0	0.933,0.955,0.98	0.694,0.684,0.726	0.255
ENSMUSG00000024044	Epb41l3	chr17	+	69274100	69274166	69270610	69270664	69274703	69274895	29,57,24	311,524,551	126,125,129	250,240,323	191	125	0.0	0.058,0.066,0.028	0.248,0.254,0.207	-0.186
ENSMUSG00000032624	Eml4	chr17	+	83425257	83425431	83421605	83421735	83427999	83428025	252,459,534	6,12,7	537,517,603	45,83,94	299	125	0.0	0.946,0.941,0.97	0.833,0.723,0.728	0.191
ENSMUSG00000032624	Eml4	chr17	+	83425257	83425431	83421605	83421735	83427222	83427351	535,951,1047	31,38,48	1016,1132,1175	225,241,256	299	125	0.0	0.878,0.913,0.901	0.654,0.663,0.657	0.239
ENSMUSG00000027985	Lef1	chr3	+	131191022	131191106	131189334	131189425	131193128	131193251	158,216,151	476,626,511	5,11,15	488,490,498	209	125	0.0	0.166,0.171,0.15	0.006,0.013,0.018	0.15
ENSMUSG00000062949	Atp11c	chrX	-	60229147	60229252	60223292	60225793	60236556	60236710	164,256,317	3,13,3	231,230,270	81,72,95	230	125	0.0	0.967,0.915,0.983	0.608,0.635,0.607	0.338
ENSMUSG00000031565	Fgfr1	chr8	+	25564339	25564484	25563373	25563524	25566710	25566907	191,243,330	90,129,118	955,1089,1123	0,0,0	270	125	0.0	0.496,0.466,0.564	1.0,1.0,1.0	-0.491
ENSMUSG00000031565	Fgfr1	chr8	+	25563373	25563524	25562137	25562328	25564339	25564484	205,276,257	108,139,165	5,6,1	1184,1458,1182	276	125	0.0	0.462,0.473,0.414	0.002,0.002,0.0	0.448
ENSMUSG00000022483	Col2a1	chr15	-	98000399	98000606	97999274	97999291	98004408	98004635	333,351,268	40,50,69	278,273,275	2,4,4	332	125	0.0	0.758,0.726,0.594	0.981,0.963,0.963	-0.276
ENSMUSG00000022483	Col2a1	chr15	-	98000402	98000606	97999274	97999291	98004408	98004695	687,719,642	40,50,69	583,657,605	2,4,4	329	125	0.0	0.867,0.845,0.779	0.991,0.984,0.983	-0.156
ENSMUSG00000034101	Ctnnd1	chr2	-	84624269	84624558	84622010	84622082	84650405	84650510	495,580,637	251,412,473	772,831,888	90,98,87	414	125	0.0	0.373,0.298,0.289	0.721,0.719,0.755	-0.412
ENSMUSG00000034101	Ctnnd1	chr2	-	84612531	84612549	84612023	84612092	84612935	84613089	165,214,174	229,301,284	263,336,259	62,58,40	143	125	0.0	0.386,0.383,0.349	0.788,0.835,0.85	-0.452
ENSMUSG00000034101	Ctnnd1	chr2	-	84624269	84624449	84622010	84622082	84650405	84650745	287,296,313	251,412,473	386,446,459	90,98,87	305	125	0.0	0.319,0.227,0.213	0.637,0.651,0.684	-0.404
ENSMUSG00000032497	Lrrfip2	chr9	+	111193046	111193118	111190167	111190284	111199664	111199835	277,316,453	31,32,56	195,313,266	150,221,185	197	125	0.0	0.85,0.862,0.837	0.452,0.473,0.477	0.382
ENSMUSG00000028649	Macf1	chr4	-	123364056	123364074	123360909	123361027	123365272	123365347	300,428,316	20,26,20	156,190,191	250,270,263	143	125	0.0	0.929,0.935,0.932	0.353,0.381,0.388	0.558
ENSMUSG00000039108	Lsm14b	chr2	+	180031360	180031528	180027908	180028035	180032060	180032222	676,935,916	4,8,5	197,225,169	73,49,43	293	125	0.0	0.986,0.98,0.987	0.535,0.662,0.626	0.377
ENSMUSG00000039108	Lsm14b	chr2	+	180031793	180031871	180031360	180031528	180032060	180032222	387,501,532	443,684,701	1548,1599,1775	6,12,8	203	125	0.0	0.35,0.311,0.318	0.994,0.988,0.993	-0.665
ENSMUSG00000039108	Lsm14b	chr2	+	180028957	180029074	180027899	180028035	180031360	180031528	725,765,640	233,251,215	1514,1392,1252	191,213,161	242	125	0.0	0.616,0.612,0.606	0.804,0.771,0.801	-0.181
ENSMUSG00000039953	Clstn1	chr4	+	149641657	149641714	149638232	149638395	149643194	149643352	770,882,889	128,129,101	516,544,531	4,21,17	182	125	0.0	0.805,0.824,0.858	0.989,0.947,0.955	-0.135
ENSMUSG00000030313	Dennd5b	chr6	-	149084870	149084936	149080805	149080915	149101182	149101584	35,55,44	5,1,1	24,3,4	22,18,31	191	125	0.0	0.821,0.973,0.966	0.417,0.098,0.078	0.722
ENSMUSG00000009073	Nf2	chr11	-	4780577	4780622	4767664	4768273	4782186	4782352	280,414,255	14,40,18	127,133,128	300,313,320	170	125	0.0	0.936,0.884,0.912	0.237,0.238,0.227	0.677
ENSMUSG00000027692	Tnik	chr3	+	28594906	28594993	28594021	28594132	28596071	28596260	2,0,0	38,75,69	12,18,17	13,12,16	212	125	0.0	0.03,0.0,0.0	0.352,0.469,0.385	-0.392
ENSMUSG00000033295	Ptprf	chr4	-	118227818	118227845	118226453	118226571	118230694	118230888	502,531,448	1775,1881,1397	8,0,3	389,405,460	152	125	0.0	0.189,0.188,0.209	0.017,0.0,0.005	0.188
ENSMUSG00000025162	Csnk1d	chr11	-	120964947	120965010	120963647	120963906	120967994	120968134	1103,1416,1140	291,433,321	422,462,451	672,687,779	188	125	0.0	0.716,0.685,0.702	0.295,0.309,0.278	0.407
ENSMUSG00000023951	Vegfa	chr17	-	46022276	46022348	46020990	46021122	46024064	46024094	56,93,105	116,206,194	4,11,5	128,152,136	197	125	0.0	0.234,0.223,0.256	0.019,0.044,0.023	0.209
ENSMUSG00000028906	Epb41	chr4	-	131937014	131937464	131935738	131935867	131957642	131957819	895,1290,1182	274,407,417	114,130,133	1559,1981,1893	575	125	0.0	0.415,0.408,0.381	0.016,0.014,0.015	0.386
ENSMUSG00000028906	Epb41	chr4	-	131962923	131962986	131957642	131957819	131967787	131967975	372,631,626	179,337,316	477,492,547	516,648,718	188	125	0.0	0.58,0.555,0.568	0.381,0.335,0.336	0.217
ENSMUSG00000025278	Flnb	chr14	+	7922674	7922746	7919109	7919357	7923454	7923557	93,118,107	9,12,1	7,25,22	103,142,116	197	125	0.0	0.868,0.862,0.985	0.041,0.1,0.107	0.822
ENSMUSG00000018417	Myo1b	chr1	-	51768649	51768736	51766821	51766908	51769003	51769090	160,189,149	310,392,388	682,920,764	21,31,4	212	125	0.0	0.233,0.221,0.185	0.95,0.946,0.991	-0.749
ENSMUSG00000018417	Myo1b	chr1	-	51768649	51768736	51763889	51763964	51769003	51769090	61,87,50	23,31,32	258,301,272	5,1,1	212	125	0.0	0.61,0.623,0.48	0.968,0.994,0.994	-0.414
ENSMUSG00000027523	Gnas	chr2	+	174328107	174330434	174327767	174327941	174334211	174334284	6772,8039,7996	94,88,74	9978,7463,10374	323,260,313	2452	125	0.0	0.786,0.823,0.846	0.612,0.594,0.628	0.207
ENSMUSG00000033335	Dnm2	chr9	+	21490657	21490669	21489742	21489794	21494503	21494617	200,275,178	24,38,23	158,171,158	110,163,150	137	125	0.0	0.884,0.868,0.876	0.567,0.489,0.49	0.361
ENSMUSG00000026113	Inpp4a	chr1	+	37374271	37374289	37372310	37372419	37377577	37377761	4,13,29	13,13,15	0,0,0	58,56,91	143	125	0.0	0.212,0.466,0.628	0.0,0.0,0.0	0.435
ENSMUSG00000026594	Ralgps2	chr1	-	156821386	156821464	156819812	156819918	156823990	156824045	78,129,105	187,284,239	4,17,19	213,202,226	203	125	0.0	0.204,0.219,0.213	0.011,0.049,0.049	0.176
ENSMUSG00000028760	Eif4g3	chr4	+	138087532	138087565	138082892	138082988	138096751	138096931	59,55,41	482,739,550	160,114,135	490,500,518	158	125	0.0	0.088,0.056,0.056	0.205,0.153,0.171	-0.11
ENSMUSG00000027478	Dnmt3b	chr2	+	153670848	153670908	153670302	153670447	153672215	153672335	136,206,197	70,118,87	22,28,23	83,85,80	185	125	0.0	0.568,0.541,0.605	0.152,0.182,0.163	0.406
ENSMUSG00000027478	Dnmt3b	chr2	+	153683607	153683677	153678470	153678556	153686257	153687316	70,74,59	84,112,67	19,6,17	102,112,84	195	125	0.0	0.348,0.298,0.361	0.107,0.033,0.115	0.251
ENSMUSG00000034109	Golim4	chr3	-	75902400	75902484	75897970	75898132	75903246	75903329	195,323,305	69,169,156	417,500,434	30,55,32	209	125	0.0	0.628,0.533,0.539	0.893,0.845,0.89	-0.309
ENSMUSG00000025060	Slk	chr19	+	47627647	47627740	47625304	47625484	47635468	47635598	45,86,67	162,255,257	0,3,0	306,309,311	218	125	0.0	0.137,0.162,0.13	0.0,0.006,0.0	0.141
ENSMUSG00000027111	Itga6	chr2	+	71853533	71853663	71849380	71849506	71855853	71856758	388,650,585	206,321,279	29,13,25	60,90,76	255	125	0.0	0.48,0.498,0.507	0.192,0.066,0.139	0.363
ENSMUSG00000032612	Usp4	chr9	+	108365829	108365970	108362836	108362898	108366760	108366878	649,760,731	165,279,197	1017,1186,1219	4,11,12	266	125	0.0	0.649,0.561,0.636	0.992,0.981,0.979	-0.369
ENSMUSG00000025812	Pard3	chr8	+	127410728	127410773	127409555	127409707	127415569	127415797	204,225,260	28,20,20	100,112,100	73,71,66	170	125	0.0	0.843,0.892,0.905	0.502,0.537,0.527	0.358
ENSMUSG00000022568	Scrib	chr15	-	76061738	76061801	76061133	76061223	76062669	76063047	362,448,407	135,210,164	437,714,575	0,2,0	188	125	0.0	0.641,0.587,0.623	1.0,0.996,1.0	-0.382
ENSMUSG00000040407	Akap9	chr5	+	4004802	4004943	4003560	4003782	4005409	4005513	22,60,57	34,83,82	111,148,143	7,3,1	266	125	0.0	0.233,0.254,0.246	0.882,0.959,0.985	-0.698
ENSMUSG00000073563	Csnk1g3	chr18	+	53948644	53948668	53948047	53948154	53953244	53955684	77,207,180	474,764,848	477,535,564	570,526,680	149	125	0.0	0.12,0.185,0.151	0.412,0.46,0.41	-0.275
ENSMUSG00000040268	Plekha1	chr7	+	130909587	130909628	130908335	130908425	130910831	130910901	59,74,66	132,199,181	91,73,108	7,6,20	166	125	0.0	0.252,0.219,0.215	0.907,0.902,0.803	-0.642
ENSMUSG00000040268	Plekha1	chr7	+	130909587	130909735	130908335	130908425	130910831	130913312	50,45,45	132,199,181	77,62,74	7,6,20	273	125	0.0	0.148,0.094,0.102	0.834,0.826,0.629	-0.648
ENSMUSG00000040268	Plekha1	chr7	+	130909587	130909658	130908335	130908425	130910831	130911163	28,33,34	132,199,181	36,23,53	7,6,20	196	125	0.0	0.119,0.096,0.107	0.766,0.71,0.628	-0.594
ENSMUSG00000030605	Mfge8	chr7	-	79143277	79143388	79142868	79143050	79145246	79145378	856,1153,1007	474,462,434	56,104,84	368,448,435	236	125	0.0	0.489,0.569,0.551	0.075,0.109,0.093	0.444
ENSMUSG00000036087	Slain2	chr5	+	72965803	72965881	72958148	72958286	72974530	72974702	101,179,116	275,338,347	24,38,26	526,430,423	203	125	0.0	0.184,0.246,0.171	0.027,0.052,0.036	0.162
ENSMUSG00000032374	Plod2	chr9	+	92601984	92602047	92600740	92600882	92602947	92603061	10,35,25	110,157,173	151,158,159	275,237,316	188	125	0.0	0.057,0.129,0.088	0.267,0.307,0.251	-0.184
ENSMUSG00000005087	Cd44	chr2	-	102831329	102831536	102828541	102828610	102853014	102853236	38,58,79	0,0,0	0,0,0	16,17,5	332	125	0.0	1.0,1.0,1.0	0.0,0.0,0.0	1.0
ENSMUSG00000024533	Spire1	chr18	-	67501067	67501241	67497176	67497314	67503430	67503573	29,53,21	79,94,73	15,8,11	178,217,251	299	125	0.0	0.133,0.191,0.107	0.034,0.015,0.018	0.121
ENSMUSG00000045095	Magi1	chr6	-	93769507	93769543	93760707	93760765	93773606	93773689	11,38,39	51,92,73	51,102,61	13,17,20	161	125	0.0	0.143,0.243,0.293	0.753,0.823,0.703	-0.533
ENSMUSG00000070738	Dgkd	chr1	+	87941368	87941499	87940176	87940306	87942382	87944490	418,418,354	42,45,56	432,468,522	0,6,5	256	125	0.0	0.829,0.819,0.755	1.0,0.974,0.981	-0.184
ENSMUSG00000022995	Enah	chr1	-	181911596	181911659	181908297	181908376	181913306	181913373	472,787,696	335,497,520	4,9,12	1383,1539,1397	188	125	0.0	0.484,0.513,0.471	0.002,0.004,0.006	0.485
ENSMUSG00000041977	Arhgef11	chr3	+	87734423	87734552	87733147	87733504	87735344	87735571	3,10,14	186,203,183	201,252,270	50,31,38	254	125	0.0	0.008,0.024,0.036	0.664,0.8,0.778	-0.725
ENSMUSG00000063450	Syne2	chr12	+	76100027	76100096	76099229	76099512	76100991	76101131	242,295,281	136,143,104	212,206,174	337,398,361	194	125	0.0	0.534,0.571,0.635	0.288,0.25,0.237	0.322
ENSMUSG00000071650	Ganab	chr19	+	8907850	8907916	8907214	8907394	8908677	8908747	449,621,526	383,442,503	219,198,202	432,534,563	191	125	0.0	0.434,0.479,0.406	0.249,0.195,0.19	0.228
ENSMUSG00000025404	R3hdm2	chr10	+	127481692	127481794	127476519	127476698	127483975	127484218	144,185,159	331,436,456	65,43,42	499,464,426	227	125	0.0	0.193,0.189,0.161	0.067,0.049,0.051	0.125
ENSMUSG00000057738	Sptan1	chr2	+	30014157	30014172	30013675	30013838	30015588	30015720	125,192,208	192,382,301	22,29,21	308,294,265	140	125	0.0	0.368,0.31,0.382	0.06,0.081,0.066	0.284
ENSMUSG00000029761	Cald1	chr6	+	34747885	34747969	34746006	34746015	34753442	34753588	406,664,697	931,1340,1545	183,269,309	1103,1195,1324	209	125	8.21733253836e-14	0.207,0.229,0.212	0.09,0.119,0.122	0.106
ENSMUSG00000036617	Etl4	chr2	+	20805774	20807373	20805584	20805662	20807901	20808024	554,675,595	4,2,2	61,56,45	9,13,3	1724	125	8.21733253836e-14	0.909,0.961,0.956	0.33,0.238,0.521	0.579
ENSMUSG00000066043	Phactr4	chr4	-	132383281	132383362	132378404	132378563	132386891	132387065	173,285,279	108,139,128	121,128,110	149,175,205	206	125	1.6189371568e-13	0.493,0.554,0.569	0.33,0.307,0.246	0.244
ENSMUSG00000001173	Ocrl	chrX	+	47956209	47956233	47948124	47948360	47960452	47960569	110,159,163	14,19,19	88,94,102	57,47,50	149	125	2.35801716317e-13	0.868,0.875,0.878	0.564,0.627,0.631	0.266
ENSMUSG00000030172	Erc1	chr6	-	119777987	119778071	119773733	119773901	119779476	119779632	124,254,203	4,30,39	75,128,104	70,70,92	209	125	3.0991082716e-13	0.949,0.835,0.757	0.391,0.522,0.403	0.408
ENSMUSG00000029673	Auts2	chr5	-	131470413	131470458	131466031	131466127	131472258	131472479	92,112,75	89,95,36	28,38,42	145,133,128	170	125	1.18869906308e-12	0.432,0.464,0.605	0.124,0.174,0.194	0.336
ENSMUSG00000031996	Aplp2	chr9	-	31167560	31167728	31164542	31164673	31168707	31168916	978,1636,1513	267,500,506	490,615,636	340,379,411	293	125	1.75895334334e-12	0.61,0.583,0.561	0.381,0.409,0.398	0.189
ENSMUSG00000030849	Fgfr2	chr7	-	130198418	130198563	130196171	130196374	130200982	130201173	10,39,11	8,3,13	395,510,545	1,0,0	270	125	1.80781315843e-12	0.367,0.858,0.281	0.995,1.0,1.0	-0.496
ENSMUSG00000071553	Cpa2	chr6	+	30543785	30543900	30541669	30541729	30544134	30544216	14,44,26	0,1,0	24,45,35	22,17,25	240	125	1.99810928037e-12	1.0,0.958,1.0	0.362,0.58,0.422	0.531
ENSMUSG00000020859	Spag9	chr11	+	94113262	94113301	94112032	94112146	94114172	94114349	15,22,17	132,196,245	67,105,97	256,281,229	164	125	2.3243312037e-12	0.08,0.079,0.05	0.166,0.222,0.244	-0.141
ENSMUSG00000022641	Bbx	chr16	-	50210444	50210534	50209084	50209144	50220444	50220593	48,99,132	108,201,176	31,18,26	198,148,139	215	125	7.99957322607e-12	0.205,0.223,0.304	0.083,0.066,0.098	0.162
ENSMUSG00000042323	Pbrm1	chr14	+	31113848	31114004	31107108	31107310	31117012	31117083	598,626,403	27,63,31	522,567,470	118,121,98	281	125	8.57037349182e-12	0.908,0.816,0.853	0.663,0.676,0.681	0.186
ENSMUSG00000071454	Dtnb	chr12	+	3754095	3754116	3751810	3751907	3772586	3772746	79,112,69	399,550,422	102,72,79	184,160,145	146	125	1.38231567114e-11	0.145,0.148,0.123	0.322,0.278,0.318	-0.167
ENSMUSG00000027291	Vps39	chr2	-	120346856	120346889	120346327	120346392	120350163	120350229	17,19,30	44,89,88	1,4,4	69,109,110	158	125	2.18874521682e-11	0.234,0.144,0.212	0.011,0.028,0.028	0.174
ENSMUSG00000027478	Dnmt3b	chr2	+	153684358	153684477	153678470	153678556	153686257	153687726	189,239,214	84,112,67	85,75,78	102,112,84	244	125	2.41183543725e-11	0.535,0.522,0.621	0.299,0.255,0.322	0.267
ENSMUSG00000036026	Tmem63b	chr17	-	45678962	45679001	45677925	45678016	45679236	45679316	216,252,294	0,0,0	107,121,116	16,7,8	164	125	4.26307568058e-11	1.0,1.0,1.0	0.836,0.929,0.917	0.106
ENSMUSG00000052105	Mtcl1	chr17	-	66384299	66384374	66379128	66380436	66385859	66385910	26,51,38	113,174,196	0,2,0	57,60,48	200	125	6.37721676232e-11	0.126,0.155,0.108	0.0,0.02,0.0	0.123
ENSMUSG00000058835	Abi1	chr2	-	22950183	22950270	22946575	22946761	22953434	22953611	671,901,818	83,112,116	1033,956,886	58,45,40	212	125	7.14907930837e-11	0.827,0.826,0.806	0.913,0.926,0.929	-0.103
ENSMUSG00000042035	Igsf3	chr3	+	101432914	101432974	101431203	101431593	101435330	101435732	66,98,57	21,42,16	154,133,118	6,7,11	185	125	9.39460237998e-11	0.68,0.612,0.706	0.945,0.928,0.879	-0.251
ENSMUSG00000034751	Mast4	chr13	-	102754055	102754256	102751380	102751610	102758501	102758737	10,12,13	103,132,96	24,34,16	32,57,34	326	125	9.69067317234e-11	0.036,0.034,0.049	0.223,0.186,0.153	-0.148
ENSMUSG00000026670	Uap1	chr1	-	170147995	170148043	170143396	170143463	170149270	170149459	205,276,252	32,33,36	209,175,202	97,58,88	173	125	2.11571228373e-10	0.822,0.858,0.835	0.609,0.686,0.624	0.199
ENSMUSG00000029673	Auts2	chr5	-	131470413	131470458	131466031	131466127	131472237	131472479	56,107,61	51,61,38	21,39,38	123,94,83	170	125	4.59650473468e-10	0.447,0.563,0.541	0.112,0.234,0.252	0.318
ENSMUSG00000051674	Dcun1d4	chr5	+	73502631	73502768	73492846	73493076	73510885	73510956	28,47,29	17,25,4	0,2,0	10,6,16	262	125	6.36368678843e-10	0.44,0.473,0.776	0.0,0.137,0.0	0.517
ENSMUSG00000052534	Pbx1	chr1	-	168184955	168185068	168183529	168183619	168191277	168191437	175,192,225	367,535,500	335,450,379	423,474,433	238	125	1.35102710098e-09	0.2,0.159,0.191	0.294,0.333,0.315	-0.131
ENSMUSG00000037736	Limch1	chr5	+	66993142	66993178	66974409	66974662	66997119	66997246	40,34,23	74,96,79	175,144,148	128,130,116	161	125	1.64048409933e-09	0.296,0.216,0.184	0.515,0.462,0.498	-0.26
ENSMUSG00000037470	Uggt1	chr1	-	36176775	36176799	36176232	36176327	36177517	36177616	125,191,205	37,44,47	149,275,175	12,24,2	149	125	2.15790908951e-09	0.739,0.785,0.785	0.912,0.906,0.987	-0.165
ENSMUSG00000026670	Uap1	chr1	-	170147995	170148046	170143396	170143463	170149270	170149459	332,441,401	32,33,36	389,269,374	97,58,88	176	125	2.81757913646e-09	0.881,0.905,0.888	0.74,0.767,0.751	0.139
ENSMUSG00000027763	Mbnl1	chr3	+	60614682	60614736	60613262	60613520	60615619	60615773	51,89,58	2,4,4	47,38,49	25,18,15	179	125	4.01756344242e-09	0.947,0.94,0.91	0.568,0.596,0.695	0.313
ENSMUSG00000073664	Nbeal1	chr1	+	60228621	60228708	60224624	60224731	60230601	60230685	9,15,15	7,3,13	0,0,0	13,7,1	212	125	1.55042695988e-08	0.431,0.747,0.405	0.0,0.0,0.0	0.528
ENSMUSG00000027806	Tsc22d2	chr3	+	58428227	58428299	58414714	58417613	58459330	58459382	61,83,97	97,131,169	50,79,42	240,264,212	197	125	1.65058574508e-08	0.285,0.287,0.267	0.117,0.16,0.112	0.15
ENSMUSG00000023951	Vegfa	chr17	-	46022276	46022348	46018857	46018879	46024064	46024094	24,23,33	55,134,76	4,3,5	66,75,112	197	125	1.73870794199e-08	0.217,0.098,0.216	0.037,0.025,0.028	0.147
ENSMUSG00000062232	Rapgef2	chr3	-	79082623	79082647	79081061	79081285	79083198	79083322	40,67,37	7,12,7	65,90,102	0,2,0	149	125	1.78519231686e-08	0.827,0.824,0.816	1.0,0.974,1.0	-0.169
ENSMUSG00000029798	Herc6	chr6	+	57607041	57607178	57604072	57604200	57607633	57607707	3,17,6	11,3,13	47,56,83	0,2,1	262	125	1.94404566833e-08	0.115,0.73,0.18	1.0,0.93,0.975	-0.627
ENSMUSG00000031012	Cask	chrX	-	13550946	13550982	13549164	13549361	13552372	13552441	57,80,76	93,131,143	215,201,234	140,172,163	161	125	3.16341476823e-08	0.322,0.322,0.292	0.544,0.476,0.527	-0.204
ENSMUSG00000023092	Fhl1	chrX	+	56791238	56791438	56790463	56790650	56791843	56793338	166,251,239	626,806,599	51,40,53	54,45,69	325	125	4.09055975041e-08	0.093,0.107,0.133	0.266,0.255,0.228	-0.139
ENSMUSG00000010080	Epn3	chr11	-	94494092	94494173	94493772	94493904	94494933	94495052	152,197,163	3,2,3	5,3,4	5,8,1	206	125	4.41799603276e-08	0.968,0.984,0.971	0.378,0.185,0.708	0.551
ENSMUSG00000026566	Mpzl1	chr1	-	165601749	165601855	165593367	165593677	165604609	165604742	884,972,1099	272,357,286	1015,1059,921	581,523,613	231	125	4.64377816237e-08	0.638,0.596,0.675	0.486,0.523,0.448	0.151
ENSMUSG00000008450	Nutf2	chr8	+	105876509	105876608	105875533	105875658	105878804	105879330	7,8,12	0,0,0	5,8,5	6,2,7	224	125	6.70770994305e-08	1.0,1.0,1.0	0.317,0.691,0.285	0.569
ENSMUSG00000015222	Map2	chr1	+	66431526	66431619	66425196	66425528	66433513	66433595	30,83,58	0,0,0	35,23,33	5,15,4	218	125	7.79092454156e-08	1.0,1.0,1.0	0.801,0.468,0.825	0.302
ENSMUSG00000030220	Arhgdib	chr6	-	136933583	136933773	136932259	136932343	136941812	136941899	277,340,398	1,2,6	135,168,233	7,9,21	315	125	1.0220778599e-07	0.991,0.985,0.963	0.884,0.881,0.815	0.12
ENSMUSG00000024219	Anks1	chr17	+	27978426	27978489	27976560	27976717	27985065	27985362	94,114,96	54,96,81	56,50,26	117,91,96	188	125	1.13842051816e-07	0.536,0.441,0.441	0.241,0.268,0.153	0.252
ENSMUSG00000027405	Nop56	chr2	+	130277031	130277314	130276596	130276653	130277475	130277624	495,701,757	39,37,42	1025,982,1144	17,27,21	408	125	1.37593892088e-07	0.795,0.853,0.847	0.949,0.918,0.943	-0.105
ENSMUSG00000030629	Zfand6	chr7	-	84652881	84653042	84634238	84634409	84689745	84689883	38,33,50	105,151,187	74,37,71	63,64,79	286	125	1.90157403878e-07	0.137,0.087,0.105	0.339,0.202,0.282	-0.165
ENSMUSG00000014353	Tmem87b	chr2	+	128839147	128839221	128837301	128837395	128840731	128840803	9,34,13	35,58,61	4,2,0	51,59,42	199	125	2.74498956979e-07	0.139,0.269,0.118	0.047,0.021,0.0	0.153
ENSMUSG00000034312	Iqsec1	chr6	-	90664021	90664071	90659597	90662955	90667899	90668076	151,164,123	41,18,29	79,38,64	1,3,0	175	125	2.74498956979e-07	0.725,0.867,0.752	0.983,0.9,1.0	-0.18
ENSMUSG00000061306	Slc38a10	chr11	-	120147720	120147838	120141599	120141645	120150979	120151346	309,260,268	27,24,26	154,161,154	43,51,33	243	125	2.74498956979e-07	0.855,0.848,0.841	0.648,0.619,0.706	0.19
ENSMUSG00000031328	Flna	chrX	-	74232966	74232990	74230505	74230753	74233148	74233338	1319,1673,1193	962,1051,828	1268,1938,1473	563,689,578	149	125	3.74583152347e-07	0.535,0.572,0.547	0.654,0.702,0.681	-0.128
ENSMUSG00000024163	Mapk8ip3	chr17	-	24920471	24920495	24918087	24918139	24923815	24923907	33,38,42	17,9,18	37,46,47	2,0,3	149	125	3.95694841415e-07	0.62,0.78,0.662	0.939,1.0,0.929	-0.269
ENSMUSG00000026566	Mpzl1	chr1	-	165601749	165601864	165593653	165593677	165604609	165604742	614,617,753	272,357,286	660,629,610	581,523,613	240	125	4.0655779342e-07	0.54,0.474,0.578	0.372,0.385,0.341	0.165
ENSMUSG00000039585	Myo9a	chr9	+	59875201	59875414	59874601	59874683	59884479	59884592	97,125,132	0,2,5	77,118,89	9,17,17	338	125	4.55767940876e-07	1.0,0.959,0.907	0.76,0.72,0.659	0.242
ENSMUSG00000026463	Atp2b4	chr1	-	133736615	133736651	133735047	133735209	133737989	133738118	42,68,65	4,7,7	35,33,47	18,21,23	161	125	4.92916654386e-07	0.891,0.883,0.878	0.602,0.55,0.613	0.296
ENSMUSG00000029924	Slc37a3	chr6	-	39372078	39372137	39367643	39367766	39377234	39377639	2,1,3	1,1,6	12,1,3	0,0,0	184	125	5.2361815753e-07	0.576,0.405,0.254	1.0,1.0,1.0	-0.588
ENSMUSG00000024044	Epb41l3	chr17	+	69274703	69274895	69270610	69270664	69284538	69284916	526,848,844	18,20,27	450,502,504	42,40,39	317	125	5.39831780646e-07	0.92,0.944,0.925	0.809,0.832,0.836	0.104
ENSMUSG00000022884	Eif4a2	chr16	+	23112350	23112457	23111816	23111896	23113166	23113930	688,874,1025	915,1082,1106	861,1129,1146	657,738,795	232	125	5.55500215556e-07	0.288,0.303,0.333	0.414,0.452,0.437	-0.126
ENSMUSG00000038535	Zfp280d	chr9	+	72359521	72359580	72351524	72351570	72360285	72360341	5,8,14	31,42,58	0,1,0	37,64,51	184	125	6.61012224747e-07	0.099,0.115,0.141	0.0,0.011,0.0	0.115
ENSMUSG00000030172	Erc1	chr6	-	119777978	119778071	119773733	119773901	119779476	119779632	75,125,103	4,30,39	43,76,68	70,70,92	218	125	6.87442862752e-07	0.915,0.705,0.602	0.26,0.384,0.298	0.427
ENSMUSG00000027763	Mbnl1	chr3	+	60621422	60621458	60615619	60615773	60622145	60622240	52,47,20	44,41,39	130,96,102	34,20,29	161	125	6.99065964231e-07	0.479,0.471,0.285	0.748,0.788,0.732	-0.344
ENSMUSG00000024985	Tcf7l2	chr19	+	55755013	55755082	55743072	55743197	55817763	55817865	88,105,83	71,116,105	22,41,27	84,101,80	194	125	7.69691661159e-07	0.444,0.368,0.337	0.144,0.207,0.179	0.206
ENSMUSG00000066306	Numa1	chr7	+	102002294	102002336	102001414	102001659	102007485	102007780	283,364,369	295,370,346	281,244,230	458,481,451	167	125	7.74371725398e-07	0.418,0.424,0.444	0.315,0.275,0.276	0.14
ENSMUSG00000050379	Sept6	chrX	-	36920368	36920413	36913445	36916545	36922839	36923030	36,43,29	124,151,142	14,12,19	198,157,201	170	125	8.75412680955e-07	0.176,0.173,0.131	0.049,0.053,0.065	0.104
ENSMUSG00000024050	Wiz	chr17	-	32362792	32362963	32361674	32361964	32367823	32368147	345,414,312	75,100,44	327,349,357	21,16,36	296	125	8.75412680955e-07	0.66,0.636,0.75	0.868,0.902,0.807	-0.177
ENSMUSG00000070003	Ssbp4	chr8	-	70602434	70602462	70602231	70602316	70602573	70602646	15,12,16	2,9,3	57,55,66	0,0,0	153	125	1.15082377509e-06	0.86,0.521,0.813	1.0,1.0,1.0	-0.269
ENSMUSG00000033088	Triobp	chr15	+	78976466	78976544	78973251	78974292	78987891	78987948	10,7,7	0,1,0	30,17,34	20,31,23	203	125	1.15082377509e-06	1.0,0.812,1.0	0.48,0.252,0.477	0.534
ENSMUSG00000039953	Clstn1	chr4	+	149626086	149626116	149614049	149614172	149627211	149627407	50,87,100	385,381,398	51,68,105	134,156,165	155	125	1.18751550897e-06	0.095,0.156,0.168	0.235,0.26,0.339	-0.138
ENSMUSG00000027478	Dnmt3b	chr2	+	153683607	153683677	153678470	153678556	153684358	153684477	152,152,122	13,3,7	45,28,42	16,14,9	195	125	1.33016619362e-06	0.882,0.97,0.918	0.643,0.562,0.749	0.272
ENSMUSG00000034023	Fancd2	chr6	+	113586209	113586248	113585471	113585543	113587381	113587456	65,113,88	36,43,33	49,64,50	75,64,64	164	125	1.45283923093e-06	0.579,0.667,0.67	0.332,0.433,0.373	0.259
ENSMUSG00000029864	Gstk1	chr6	+	42247733	42247769	42247483	42247584	42249378	42249495	274,368,354	45,38,41	111,184,209	5,3,8	161	125	1.54822570487e-06	0.825,0.883,0.87	0.945,0.979,0.953	-0.1
ENSMUSG00000026113	Inpp4a	chr1	+	37374274	37374289	37372310	37372419	37377577	37377761	5,1,7	13,13,15	0,0,0	58,56,91	140	125	1.74555117986e-06	0.256,0.064,0.294	0.0,0.0,0.0	0.205
ENSMUSG00000039844	Rapgef1	chr2	+	29710155	29710308	29707197	29707400	29719592	29719850	2,9,5	11,6,7	31,15,6	0,3,0	278	125	1.74555117986e-06	0.076,0.403,0.243	1.0,0.692,1.0	-0.657
ENSMUSG00000008305	Tle1	chr4	-	72158212	72158417	72145309	72145420	72169091	72169196	39,38,50	0,0,0	43,50,36	8,4,6	330	125	1.74555117986e-06	1.0,1.0,1.0	0.671,0.826,0.694	0.27
ENSMUSG00000032599	Ip6k2	chr9	+	108796654	108796783	108796063	108796396	108797206	108797442	193,279,201	136,221,202	394,358,435	180,151,172	254	125	1.80024521366e-06	0.411,0.383,0.329	0.519,0.538,0.554	-0.163
ENSMUSG00000021963	Sap18	chr14	+	57801493	57801616	57798425	57798597	57801921	57802327	2,7,7	0,0,0	9,15,5	2,5,8	248	125	1.83833082119e-06	1.0,1.0,1.0	0.694,0.602,0.24	0.488
ENSMUSG00000042323	Pbrm1	chr14	+	31110414	31110579	31107108	31107310	31117012	31117083	204,336,336	27,63,31	364,331,299	118,121,98	290	125	1.87289903948e-06	0.765,0.697,0.824	0.571,0.541,0.568	0.202
ENSMUSG00000012609	Ttll5	chr12	+	85863563	85863633	85849250	85849381	85876490	85876592	13,3,8	0,0,0	9,4,9	4,2,6	195	125	2.16544071915e-06	1.0,1.0,1.0	0.591,0.562,0.49	0.452
ENSMUSG00000003992	Ssbp2	chr13	+	91642301	91642391	91564609	91564694	91664117	91664177	355,476,348	74,81,93	454,366,364	165,205,168	215	125	2.84100971727e-06	0.736,0.774,0.685	0.615,0.509,0.557	0.171
ENSMUSG00000020590	Snx13	chr12	+	35078899	35079012	35047199	35047411	35085938	35086028	32,44,56	0,0,0	35,18,25	4,4,6	238	125	2.87095713434e-06	1.0,1.0,1.0	0.821,0.703,0.686	0.263
ENSMUSG00000058239	Usf2	chr7	-	30955799	30956000	30955289	30955440	30956148	30956267	476,576,565	8,23,23	543,604,517	31,70,56	326	125	3.80550493378e-06	0.958,0.906,0.904	0.87,0.768,0.78	0.117
ENSMUSG00000023033	Scn8a	chr15	+	101023838	101023906	101018350	101018524	101029577	101029807	6,3,2	0,0,0	6,9,13	2,7,5	193	125	3.90035230102e-06	1.0,1.0,1.0	0.66,0.454,0.627	0.42
ENSMUSG00000060791	Gmfg	chr7	+	28441433	28441530	28437446	28437574	28441668	28441718	4,9,15	3,2,7	35,17,31	1,0,0	222	125	4.23700015789e-06	0.429,0.717,0.547	0.952,1.0,1.0	-0.42
ENSMUSG00000085614	1700123M08Rik	chr4	+	11980141	11980408	11977456	11977570	11993864	11993999	12,2,2	3,1,3	11,3,3	0,0,0	392	125	4.63099875436e-06	0.561,0.389,0.175	1.0,1.0,1.0	-0.625
ENSMUSG00000052889	Prkcb	chr7	+	122627655	122627871	122600689	122600830	122633744	122634399	10,19,12	4,12,1	1,8,2	0,0,0	341	125	4.77081838841e-06	0.478,0.367,0.815	1.0,1.0,1.0	-0.447
ENSMUSG00000090077	Lime1	chr2	+	181382798	181383160	181382615	181382703	181383257	181383628	256,348,324	1,2,1	233,203,252	11,8,8	487	125	5.10042146092e-06	0.985,0.978,0.988	0.845,0.867,0.89	0.116
ENSMUSG00000024044	Epb41l3	chr17	+	69283884	69284007	69270610	69270664	69284538	69284916	21,30,24	18,20,27	11,15,4	42,40,39	248	125	5.54345835527e-06	0.37,0.431,0.309	0.117,0.159,0.049	0.262
ENSMUSG00000026131	Dst	chr1	+	34296741	34296759	34295461	34295536	34299720	34299838	15,22,20	23,54,43	0,1,5	33,45,21	143	125	5.66982475344e-06	0.363,0.263,0.289	0.0,0.019,0.172	0.241
ENSMUSG00000022789	Dnm1l	chr16	-	16318444	16318477	16316601	16316778	16319451	16319508	98,178,154	27,42,57	72,101,80	59,62,88	158	125	5.94742758545e-06	0.742,0.77,0.681	0.491,0.563,0.418	0.24
ENSMUSG00000025377	Enthd2	chr11	-	120095821	120095871	120095533	120095609	120096580	120096674	27,28,37	0,0,0	27,25,20	10,3,3	175	125	7.4140632789e-06	1.0,1.0,1.0	0.659,0.856,0.826	0.22
ENSMUSG00000027333	Smox	chr2	+	131520411	131520646	131520094	131520268	131522058	131522219	218,255,206	61,79,68	136,154,113	76,99,91	360	125	7.58088789306e-06	0.554,0.528,0.513	0.383,0.351,0.301	0.187
ENSMUSG00000020696	Rffl	chr11	-	82845751	82845895	82818415	82818603	82871007	82871210	23,31,25	29,30,38	3,0,2	10,30,8	269	125	7.67182137948e-06	0.269,0.324,0.234	0.122,0.0,0.104	0.2
ENSMUSG00000035597	Prpf39	chr12	+	65043714	65043877	65043231	65043357	65044005	65044124	105,142,167	102,212,229	99,109,121	228,333,300	288	125	7.83201770373e-06	0.309,0.225,0.24	0.159,0.124,0.149	0.114
ENSMUSG00000031433	Rbm41	chrX	-	139968195	139968599	139954906	139955054	139993297	139993502	90,166,158	7,14,5	68,166,170	2,0,0	529	125	7.94690125349e-06	0.752,0.737,0.882	0.889,1.0,1.0	-0.173
ENSMUSG00000110605	RP24-122D14.3	chr8	+	129267484	129267699	129263647	129263724	129268393	129271868	9,28,31	4,12,2	10,17,12	0,0,0	340	125	8.14117508644e-06	0.453,0.462,0.851	1.0,1.0,1.0	-0.411
ENSMUSG00000071723	Gspt2	chrX	+	94638245	94638380	94636075	94636575	94640925	94641588	9,4,2	2,1,5	13,2,5	0,0,0	260	125	1.05919445276e-05	0.684,0.658,0.161	1.0,1.0,1.0	-0.499
ENSMUSG00000030924	2610020H08Rik	chr7	+	119799564	119799677	119794005	119794502	119802740	119802837	15,33,19	0,1,0	8,14,10	2,9,2	238	125	1.07886213681e-05	1.0,0.945,1.0	0.678,0.45,0.724	0.364
ENSMUSG00000073758	Sh3d21	chr4	-	126162175	126162266	126161967	126162023	126162452	126162571	18,21,10	5,12,8	10,7,2	22,23,40	216	125	1.23406093431e-05	0.676,0.503,0.42	0.208,0.15,0.028	0.404
ENSMUSG00000058897	Col25a1	chr3	+	130559861	130559885	130552883	130552961	130560818	130560863	10,11,17	2,1,11	24,32,42	0,0,0	149	125	1.25685731402e-05	0.807,0.902,0.565	1.0,1.0,1.0	-0.242
ENSMUSG00000038866	Zcchc2	chr1	+	106006014	106006086	106004136	106004176	106011701	106011814	66,86,116	5,3,5	75,71,90	19,15,20	197	125	1.31731100767e-05	0.893,0.948,0.936	0.715,0.75,0.741	0.19
ENSMUSG00000011832	Evi5l	chr8	+	4201933	4201966	4200867	4200921	4202935	4203076	14,10,2	50,89,69	45,20,47	55,62,65	158	125	1.36336034083e-05	0.181,0.082,0.022	0.393,0.203,0.364	-0.225
ENSMUSG00000039361	Picalm	chr7	+	90182218	90182368	90177499	90177603	90189149	90189257	882,1349,1418	245,356,333	1145,1247,1319	489,547,554	275	125	1.52575867225e-05	0.621,0.633,0.659	0.516,0.509,0.52	0.123
ENSMUSG00000035401	Emsy	chr7	-	98593330	98593666	98588935	98590884	98594751	98595312	136,154,186	62,54,52	225,206,203	30,16,31	461	125	1.56721983983e-05	0.373,0.436,0.492	0.67,0.777,0.64	-0.262
ENSMUSG00000040785	Ttc3	chr16	+	94408553	94408716	94403313	94403368	94410832	94410956	239,368,419	2,9,14	210,260,266	27,13,27	288	125	1.60747945143e-05	0.981,0.947,0.929	0.771,0.897,0.81	0.126
ENSMUSG00000004455	Ppp1cc	chr5	+	122172731	122172955	122168918	122169149	122173145	122173280	10,36,40	0,0,0	60,46,32	7,3,8	349	125	1.80585839623e-05	1.0,1.0,1.0	0.754,0.846,0.589	0.27
ENSMUSG00000035392	Dennd1a	chr2	-	38136925	38136975	38126528	38126648	38159806	38159850	67,93,80	3,0,1	82,79,90	9,11,12	175	125	2.1644274181e-05	0.941,1.0,0.983	0.867,0.837,0.843	0.126
ENSMUSG00000040877	Wdr25	chr12	+	108980690	108980838	108897908	108898725	109024962	109025133	35,46,22	0,0,0	19,17,27	2,1,17	273	125	2.31752753327e-05	1.0,1.0,1.0	0.813,0.886,0.421	0.293
ENSMUSG00000038248	Sobp	chr10	-	43020981	43022918	43002499	43004414	43127778	43127930	8,6,15	0,0,0	81,70,96	2,4,3	2062	125	2.37595834261e-05	1.0,1.0,1.0	0.711,0.515,0.66	0.371
ENSMUSG00000025607	Copg2	chr6	-	30896063	30896241	30895541	30895594	30896366	30896437	4,5,7	2,2,1	0,1,0	7,1,4	303	125	2.43535404745e-05	0.452,0.508,0.743	0.0,0.292,0.0	0.47
ENSMUSG00000034157	Cipc	chr12	+	86959727	86959828	86952743	86952931	86960271	86960441	28,25,59	174,183,150	75,82,54	152,134,111	226	125	2.70408110122e-05	0.082,0.07,0.179	0.214,0.253,0.212	-0.116
ENSMUSG00000040723	Rcsd1	chr1	-	165663565	165663655	165659372	165659444	165664948	165665050	78,82,68	6,6,1	61,76,64	26,16,16	215	125	2.75197635905e-05	0.883,0.888,0.975	0.577,0.734,0.699	0.245
ENSMUSG00000025404	R3hdm2	chr10	+	127462205	127462283	127459464	127459575	127471767	127472000	10,17,18	2,6,4	15,16,11	0,0,0	203	125	2.76696429814e-05	0.755,0.636,0.735	1.0,1.0,1.0	-0.291
ENSMUSG00000043467	Zbtb37	chr1	-	161012884	161013021	161008793	161009491	161019483	161020406	0,10,0	4,2,1	6,10,13	0,0,1	262	125	2.98972595245e-05	0.0,0.705,0.0	1.0,1.0,0.861	-0.719
ENSMUSG00000030452	Nipa2	chr7	-	55961451	55961572	55944609	55944709	55962395	55962430	80,133,149	0,2,6	93,169,169	17,19,14	246	125	3.03796614744e-05	1.0,0.971,0.927	0.735,0.819,0.86	0.161
ENSMUSG00000028073	Pear1	chr3	-	87763224	87763358	87762211	87762281	87768877	87768943	3,1,2	0,0,0	11,12,14	13,12,11	259	125	3.33664517442e-05	1.0,1.0,1.0	0.29,0.326,0.381	0.668
ENSMUSG00000037857	Nufip2	chr11	+	77688286	77688331	77687458	77687811	77691541	77691920	1,1,3	0,0,0	6,5,13	3,6,2	170	125	3.35653221559e-05	1.0,1.0,1.0	0.595,0.38,0.827	0.399
ENSMUSG00000026150	Mff	chr1	+	82741817	82741976	82735469	82735507	82747082	82747142	288,386,323	127,180,166	261,278,308	230,215,273	284	125	3.37341821124e-05	0.5,0.486,0.461	0.333,0.363,0.332	0.14
ENSMUSG00000035401	Emsy	chr7	-	98593330	98593810	98587136	98590884	98594751	98595312	200,223,262	62,54,52	286,264,287	30,16,31	605	125	3.40386165795e-05	0.4,0.46,0.51	0.663,0.773,0.657	-0.241
ENSMUSG00000020400	Tnip1	chr11	-	54940710	54940882	54939597	54939735	54956020	54956178	61,59,61	14,12,13	10,25,24	25,21,16	297	125	3.87223867504e-05	0.647,0.674,0.664	0.144,0.334,0.387	0.373
ENSMUSG00000055320	Tead1	chr7	+	112856052	112856064	112839415	112839480	112856797	112856932	8,19,8	9,18,8	2,7,4	0,1,0	137	125	4.03660127957e-05	0.448,0.491,0.477	1.0,0.865,1.0	-0.483
ENSMUSG00000002885	Adgre5	chr8	-	83730110	83730257	83729381	83729525	83733413	83733566	2,6,1	0,0,0	16,22,20	13,5,11	272	125	4.12577556016e-05	1.0,1.0,1.0	0.361,0.669,0.455	0.505
ENSMUSG00000026131	Dst	chr1	+	34301860	34301932	34299720	34299838	34302829	34303032	38,26,43	75,93,81	3,16,2	43,75,59	197	125	4.15587113937e-05	0.243,0.151,0.252	0.042,0.119,0.021	0.155
ENSMUSG00000025776	Crispld1	chr1	+	17728593	17728914	17727087	17727763	17745353	17745472	124,168,129	0,1,2	375,393,375	17,21,15	446	125	4.43287559955e-05	1.0,0.979,0.948	0.861,0.84,0.875	0.117
ENSMUSG00000032599	Ip6k2	chr9	+	108796670	108796783	108796130	108796396	108797206	108797994	120,197,130	136,221,202	244,201,298	180,151,172	238	125	4.61005823038e-05	0.317,0.319,0.253	0.416,0.411,0.476	-0.138
ENSMUSG00000026987	Baz2b	chr2	-	59959820	59960105	59958431	59958492	59962020	59962630	225,217,253	50,51,62	115,182,176	52,94,86	410	125	4.84001210811e-05	0.578,0.565,0.554	0.403,0.371,0.384	0.18
ENSMUSG00000024921	Smarca2	chr19	+	26749851	26749947	26748188	26748340	26751823	26752041	143,231,263	10,5,9	195,262,227	30,22,32	221	125	5.07886120392e-05	0.89,0.963,0.943	0.786,0.871,0.8	0.113
ENSMUSG00000073096	Lrrc61	chr6	+	48556954	48557094	48554828	48554961	48568136	48568221	71,81,103	12,12,10	32,41,50	0,1,1	265	125	5.31849759178e-05	0.736,0.761,0.829	1.0,0.951,0.959	-0.195
ENSMUSG00000027763	Mbnl1	chr3	+	60528755	60529804	60501277	60501423	60595593	60595764	120,144,174	0,1,0	109,138,163	1,9,7	1174	125	5.94753728809e-05	1.0,0.939,1.0	0.921,0.62,0.713	0.228
ENSMUSG00000024050	Wiz	chr17	-	32388603	32388755	32387572	32387817	32389259	32389376	33,42,41	6,6,14	12,4,0	7,13,16	277	125	5.94753728809e-05	0.713,0.76,0.569	0.436,0.122,0.0	0.495
ENSMUSG00000037624	Kcnk2	chr1	-	189295593	189295711	189258737	189258898	189339784	189340095	79,91,122	13,22,20	12,6,10	0,0,0	243	125	6.00971315005e-05	0.758,0.68,0.758	1.0,1.0,1.0	-0.268
ENSMUSG00000004455	Ppp1cc	chr5	+	122172731	122172803	122168935	122169149	122173145	122173280	18,37,48	0,0,0	57,47,45	7,3,8	197	125	6.08029630453e-05	1.0,1.0,1.0	0.838,0.909,0.781	0.157
ENSMUSG00000022016	Akap11	chr14	-	78502938	78503025	78502189	78502236	78507724	78507880	53,112,135	53,52,55	187,249,217	14,52,39	212	125	6.12117587542e-05	0.371,0.559,0.591	0.887,0.738,0.766	-0.29
ENSMUSG00000031133	Arhgef6	chrX	-	57241805	57241826	57240593	57240687	57243389	57243515	0,0,0	1,3,9	13,4,1	3,1,13	146	125	6.38668843539e-05	0.0,0.0,0.0	0.788,0.774,0.062	-0.541
ENSMUSG00000098912	1500004A13Rik	chr3	-	88810637	88811002	88805288	88808272	88811213	88811369	62,96,91	0,0,0	74,101,108	0,8,9	490	125	7.00440645213e-05	1.0,1.0,1.0	1.0,0.763,0.754	0.161
ENSMUSG00000097589	Dleu2	chr14	-	61625219	61625362	61603033	61603806	61632436	61632483	0,0,0	5,4,2	4,6,10	6,6,13	268	125	7.15927005389e-05	0.0,0.0,0.0	0.237,0.318,0.264	-0.273
ENSMUSG00000058239	Usf2	chr7	-	30955880	30956000	30955289	30955440	30956148	30956267	174,233,280	8,23,23	224,222,226	31,70,56	245	125	7.33502098695e-05	0.917,0.838,0.861	0.787,0.618,0.673	0.179
ENSMUSG00000031665	Sall1	chr8	-	89029943	89033398	89027234	89028818	89042351	89042444	126,154,184	0,0,2	31,43,63	4,6,1	3580	125	7.43756242895e-05	1.0,1.0,0.763	0.213,0.2,0.687	0.554
ENSMUSG00000034525	Ice1	chr13	-	70602178	70606876	70601067	70601236	70608775	70609176	360,394,501	0,0,0	461,437,498	8,2,2	4823	125	7.43756242895e-05	1.0,1.0,1.0	0.599,0.85,0.866	0.228
ENSMUSG00000028284	Map3k7	chr4	+	31994873	31994954	31992386	31992516	32002088	32002153	251,361,368	158,161,138	239,313,211	213,262,263	206	125	7.76486845738e-05	0.491,0.576,0.618	0.405,0.42,0.327	0.178
ENSMUSG00000072770	Acrbp	chr6	+	125062435	125062519	125061085	125061253	125062935	125063267	20,15,18	7,10,7	2,1,5	0,0,0	209	125	8.05951136302e-05	0.631,0.473,0.606	1.0,1.0,1.0	-0.43
ENSMUSG00000038679	Trps1	chr15	-	50765504	50765537	50664686	50664809	50822104	50822708	6,6,9	66,136,102	39,38,24	114,143,180	158	125	8.5025631005e-05	0.067,0.034,0.065	0.213,0.174,0.095	-0.105
ENSMUSG00000027763	Mbnl1	chr3	+	60528755	60528978	60501219	60501423	60595593	60598100	62,60,64	0,1,0	52,52,64	1,9,7	348	125	8.78637802569e-05	1.0,0.956,1.0	0.949,0.675,0.767	0.188
ENSMUSG00000036617	Etl4	chr2	+	20805584	20805662	20801541	20801661	20807901	20808190	84,114,103	47,57,31	19,22,12	33,24,25	203	125	8.96431713771e-05	0.524,0.552,0.672	0.262,0.361,0.228	0.299
ENSMUSG00000027955	Fam198b	chr3	+	79885987	79887130	79884532	79884690	79908588	79908803	76,117,112	4,3,10	9,3,17	0,0,0	1268	125	8.96431713771e-05	0.652,0.794,0.525	1.0,1.0,1.0	-0.343
ENSMUSG00000020917	Acly	chr11	-	100503159	100503189	100498620	100498762	100504202	100504293	1095,1604,1476	673,960,821	788,951,829	829,802,742	155	125	9.0939804032e-05	0.567,0.574,0.592	0.434,0.489,0.474	0.112
ENSMUSG00000054280	Prr14l	chr5	-	32844043	32844564	32835615	32835688	32854092	32854256	90,135,135	7,12,12	75,86,107	20,23,30	646	125	9.14420402816e-05	0.713,0.685,0.685	0.42,0.42,0.408	0.278
ENSMUSG00000021271	Zfp839	chr12	+	110860795	110861023	110854999	110855872	110863963	110864056	27,20,27	33,23,16	0,16,8	36,32,36	353	125	9.27921216222e-05	0.225,0.235,0.374	0.0,0.15,0.073	0.204
ENSMUSG00000030839	Sergef	chr7	-	46626208	46626269	46621560	46621674	46632659	46632754	67,86,35	0,0,0	52,44,36	6,3,5	186	125	9.54862642459e-05	1.0,1.0,1.0	0.853,0.908,0.829	0.137
ENSMUSG00000042138	Msantd2	chr9	+	37513613	37513703	37489818	37489833	37517372	37517472	23,22,20	29,50,57	22,18,4	91,119,116	215	125	9.58298443503e-05	0.316,0.204,0.169	0.123,0.081,0.02	0.155
ENSMUSG00000008450	Nutf2	chr8	+	105876353	105876608	105875533	105875658	105878804	105878833	43,55,47	0,0,0	36,107,55	6,2,7	380	125	9.79473218359e-05	1.0,1.0,1.0	0.664,0.946,0.721	0.223
ENSMUSG00000021709	Erbin	chr13	-	103827906	103828023	103823313	103823406	103833497	103835028	300,513,502	77,168,212	395,486,453	268,318,257	242	125	9.84028247805e-05	0.668,0.612,0.55	0.432,0.441,0.477	0.16
ENSMUSG00000028944	Prkag2	chr5	-	24875160	24875215	24871493	24871659	24878704	24878763	6,5,6	0,7,20	0,0,0	5,4,6	180	125	0.000106997625614	1.0,0.332,0.172	0.0,0.0,0.0	0.501
ENSMUSG00000038695	Josd2	chr7	+	44470858	44471307	44470411	44470537	44471414	44471652	137,116,64	0,1,0	129,122,136	8,3,7	574	125	0.000108269959981	1.0,0.962,1.0	0.778,0.899,0.809	0.159
ENSMUSG00000028017	Egf	chr3	-	129692917	129693040	129690770	129690915	129696790	129696916	3,1,5	0,0,0	4,8,5	3,2,2	248	125	0.000109559895826	1.0,1.0,1.0	0.402,0.668,0.558	0.457
ENSMUSG00000046111	Cep295	chr9	-	15332991	15333300	15330753	15330910	15335049	15335305	16,14,19	0,0,0	4,14,5	4,0,6	434	125	0.000110818086845	1.0,1.0,1.0	0.224,1.0,0.194	0.527
ENSMUSG00000022629	Kif21a	chr15	-	90964974	90964995	90959687	90959748	90965466	90965632	24,40,45	62,161,164	19,25,42	16,38,47	146	125	0.000110930734362	0.249,0.175,0.19	0.504,0.36,0.433	-0.228
ENSMUSG00000027201	Myef2	chr2	-	125098796	125098847	125098449	125098518	125100318	125100420	104,255,198	336,634,540	236,399,271	372,488,531	176	125	0.000116868247693	0.18,0.222,0.207	0.311,0.367,0.266	-0.112
ENSMUSG00000044906	4930503L19Rik	chr18	-	70463961	70464064	70452212	70453388	70467330	70467456	24,43,39	1,0,2	71,90,107	20,8,28	228	125	0.000116868247693	0.929,1.0,0.914	0.661,0.86,0.677	0.215
ENSMUSG00000051246	Msantd1	chr5	+	34921403	34921679	34917650	34917915	34923323	34923564	8,26,12	11,5,9	9,8,7	0,0,1	401	125	0.000118829899135	0.185,0.618,0.294	1.0,1.0,0.686	-0.53
ENSMUSG00000062729	Ppox	chr1	-	171280139	171280255	171279429	171279574	171280387	171280522	78,91,76	0,0,2	103,112,109	6,14,5	241	125	0.000120108811027	1.0,1.0,0.952	0.899,0.806,0.919	0.109
ENSMUSG00000022246	Rai14	chr15	-	10589258	10589345	10587837	10587924	10591586	10591615	164,281,339	30,38,47	659,756,788	216,170,273	212	125	0.000120108811027	0.763,0.813,0.81	0.643,0.724,0.63	0.13
ENSMUSG00000040177	2310057M21Rik	chr7	-	131348691	131351102	131343185	131343804	131357459	131357666	112,126,107	0,0,0	123,88,133	6,4,0	2536	125	0.000122701439135	1.0,1.0,1.0	0.503,0.52,1.0	0.326
ENSMUSG00000097391	Mirg	chr12	+	109739625	109739763	109737680	109737807	109741689	109741815	49,58,37	8,13,12	27,22,47	2,0,1	263	125	0.000131637142993	0.744,0.68,0.594	0.865,1.0,0.957	-0.268
ENSMUSG00000021969	Zdhhc20	chr14	-	57878432	57878459	57865520	57865641	57890062	57890262	36,45,68	0,4,0	53,33,54	12,3,13	152	125	0.000132415044746	1.0,0.902,1.0	0.784,0.9,0.774	0.148
ENSMUSG00000069678	Pcgf1	chr6	+	83078400	83078478	83077868	83078238	83078894	83078995	54,76,41	1,2,0	78,50,75	8,7,11	203	125	0.00014129203425	0.971,0.959,1.0	0.857,0.815,0.808	0.15
ENSMUSG00000044566	Cage1	chr13	-	38015679	38015787	38012391	38012496	38016410	38016491	1,0,9	0,4,5	4,7,10	0,0,0	233	125	0.000146846690419	1.0,0.0,0.491	1.0,1.0,1.0	-0.503
ENSMUSG00000032397	Tipin	chr9	+	64294009	64294132	64288107	64288243	64301041	64301248	42,26,47	1,0,0	16,39,33	4,5,4	248	125	0.0001473897955	0.955,1.0,1.0	0.668,0.797,0.806	0.228
ENSMUSG00000043411	Usp48	chr4	+	137634897	137635008	137633342	137633465	137644342	137644498	10,4,27	0,2,0	9,4,15	8,9,9	236	125	0.0001473897955	1.0,0.514,1.0	0.373,0.191,0.469	0.494
ENSMUSG00000019966	Kitl	chr10	+	100080856	100080940	100079973	100080130	100087346	100087456	109,130,223	34,56,47	73,55,65	6,6,4	209	125	0.000148605289169	0.657,0.581,0.739	0.879,0.846,0.907	-0.218
ENSMUSG00000021224	Numb	chr12	-	83797196	83797343	83795438	83796154	83799507	83799657	217,228,193	46,41,38	121,100,152	80,43,56	272	125	0.000155841965092	0.684,0.719,0.7	0.41,0.517,0.555	0.207
ENSMUSG00000020042	Btbd11	chr10	+	85631292	85631428	85629514	85631181	85633683	85633862	71,84,65	7,14,3	20,19,25	0,0,0	261	125	0.000158201202856	0.829,0.742,0.912	1.0,1.0,1.0	-0.172
ENSMUSG00000024958	Gpr137	chr19	-	6939528	6939754	6939260	6939410	6940351	6940482	77,105,71	12,19,9	102,88,105	2,4,4	351	125	0.000163534642812	0.696,0.663,0.737	0.948,0.887,0.903	-0.214
ENSMUSG00000028284	Map3k7	chr4	+	31994873	31995010	31992472	31992516	32002088	32002153	147,211,209	158,161,138	155,190,126	213,262,263	262	125	0.000163534642812	0.307,0.385,0.419	0.258,0.257,0.186	0.137
ENSMUSG00000039108	Lsm14b	chr2	+	180031360	180031528	180026397	180026798	180032060	180032222	443,685,702	0,0,0	6,15,8	0,3,6	293	125	0.000184384121892	1.0,1.0,1.0	1.0,0.681,0.363	0.319
ENSMUSG00000053332	Gas5	chr1	+	161037123	161037164	161036819	161036852	161037287	161037315	73,129,90	42,104,111	68,90,85	162,176,180	166	125	0.000186465738552	0.567,0.483,0.379	0.24,0.278,0.262	0.216
ENSMUSG00000028402	Mpdz	chr4	-	81313499	81313598	81310156	81310319	81317593	81317704	366,521,399	47,69,71	315,350,347	99,84,94	224	125	0.000186713018963	0.813,0.808,0.758	0.64,0.699,0.673	0.122
ENSMUSG00000038116	Phf20	chr2	+	156254225	156254310	156251775	156251947	156267154	156267542	67,59,81	1,1,0	69,97,73	8,3,11	210	125	0.000192173229686	0.976,0.972,1.0	0.837,0.951,0.798	0.121
ENSMUSG00000040231	Syngr4	chr7	-	45887366	45887506	45886844	45887125	45888611	45888849	4,2,2	0,0,1	8,4,1	16,6,8	265	125	0.000219846195309	1.0,1.0,0.485	0.191,0.239,0.056	0.666
ENSMUSG00000029822	Osbpl3	chr6	-	50333185	50333293	50328669	50328804	50336214	50336345	115,185,130	65,81,77	16,11,9	21,21,15	233	125	0.000220702866239	0.487,0.551,0.475	0.29,0.219,0.244	0.253
ENSMUSG00000028524	Sgip1	chr4	+	102908807	102908832	102870563	102870724	102909737	102909789	1,16,2	1,0,0	15,13,11	18,7,24	150	125	0.000228470262838	0.455,1.0,1.0	0.41,0.607,0.276	0.387
ENSMUSG00000055320	Tead1	chr7	+	112842039	112842102	112841887	112841950	112856052	112856064	9,18,6	4,2,3	3,12,1	0,0,0	188	125	0.000238506708994	0.599,0.857,0.571	1.0,1.0,1.0	-0.324
ENSMUSG00000030766	Arhgap17	chr7	-	123283776	123283825	123279384	123280116	123286497	123287013	50,38,61	141,140,127	24,28,24	155,146,182	174	125	0.000256168860674	0.203,0.163,0.257	0.1,0.121,0.087	0.105
ENSMUSG00000015968	Cacna1d	chr14	-	30048970	30049120	30047207	30047371	30051369	30051734	10,14,26	0,1,0	43,17,23	16,3,2	275	125	0.000263228122488	1.0,0.864,1.0	0.55,0.72,0.839	0.252
ENSMUSG00000043323	Fbrsl1	chr5	-	110396044	110396074	110381600	110381646	110417842	110417947	2,3,11	0,0,0	4,2,4	4,0,5	155	125	0.000264463644269	1.0,1.0,1.0	0.446,1.0,0.392	0.387
ENSMUSG00000022453	Naga	chr15	-	82335496	82335591	82334785	82334947	82335842	82336020	124,197,118	4,1,4	86,144,111	17,4,17	220	125	0.000264463644269	0.946,0.991,0.944	0.742,0.953,0.788	0.133
ENSMUSG00000031133	Arhgef6	chrX	-	57243389	57243515	57240593	57240687	57244604	57244750	7,15,17	5,22,14	14,3,21	0,0,4	251	125	0.00026481907177	0.411,0.253,0.377	1.0,1.0,0.723	-0.561
ENSMUSG00000061981	Flot2	chr11	+	78054784	78054875	78053362	78053453	78055756	78055880	273,301,297	44,76,47	82,117,110	5,5,10	216	125	0.00026515659687	0.782,0.696,0.785	0.905,0.931,0.864	-0.146
ENSMUSG00000039958	Mettl20	chr6	+	149142605	149142715	149141563	149141704	149144014	149144442	31,22,45	0,0,1	17,13,21	6,9,0	235	125	0.000273201061181	1.0,1.0,0.96	0.601,0.434,1.0	0.308
ENSMUSG00000020459	Mtif2	chr11	+	29526692	29526843	29526407	29526487	29529928	29530154	110,152,156	4,8,16	97,137,113	13,36,34	276	125	0.000284605782853	0.926,0.896,0.815	0.772,0.633,0.601	0.21
ENSMUSG00000030447	Cyfip1	chr7	+	55897824	55897972	55896667	55896815	55899914	55900071	19,20,9	1,2,10	20,18,23	0,0,0	273	125	0.000293284523555	0.897,0.821,0.292	1.0,1.0,1.0	-0.33
ENSMUSG00000051984	Sec31b	chr19	-	44543265	44543389	44536057	44536253	44543700	44543812	5,1,19	4,8,0	9,4,5	0,0,0	249	125	0.000294560890362	0.386,0.059,1.0	1.0,1.0,1.0	-0.518
ENSMUSG00000018126	Baiap2l2	chr15	-	79259187	79259395	79258803	79258847	79259651	79259774	19,20,15	0,0,0	19,25,14	6,4,0	333	125	0.000303994011053	1.0,1.0,1.0	0.543,0.701,1.0	0.252
ENSMUSG00000018411	Mapt	chr11	+	104318156	104318249	104310268	104310534	104321350	104321432	9,6,14	9,4,3	0,2,0	12,2,3	218	125	0.000304224395727	0.364,0.462,0.728	0.0,0.364,0.0	0.397
ENSMUSG00000029851	Tcaf2	chr6	-	42629400	42630395	42629021	42629119	42642468	42643105	16,20,23	2,6,0	57,53,30	0,0,0	1120	125	0.00030676168232	0.472,0.271,1.0	1.0,1.0,1.0	-0.419
ENSMUSG00000038695	Josd2	chr7	+	44471233	44471307	44470411	44470537	44471414	44471603	78,82,39	0,1,0	79,81,69	8,3,7	199	125	0.00030676168232	1.0,0.981,1.0	0.861,0.944,0.861	0.105
ENSMUSG00000035401	Emsy	chr7	-	98646448	98646523	98637260	98637520	98647804	98647904	87,115,121	2,1,4	73,114,124	11,9,14	200	125	0.00030763167208	0.965,0.986,0.95	0.806,0.888,0.847	0.12
ENSMUSG00000029227	Fip1l1	chr5	+	74585045	74585072	74572428	74572585	74587002	74587057	495,687,598	141,200,191	624,671,688	296,338,328	152	125	0.000308443265441	0.743,0.739,0.72	0.634,0.62,0.633	0.105
ENSMUSG00000049606	Zfp644	chr5	-	106695136	106695699	106690590	106690877	106696233	106696546	39,50,53	4,2,3	33,32,30	0,0,0	688	125	0.000308443265441	0.639,0.82,0.762	1.0,1.0,1.0	-0.26
ENSMUSG00000053846	Lipg	chr18	-	74947005	74947126	74945803	74946022	74947972	74948215	87,99,105	1,15,6	30,49,45	0,0,0	246	125	0.000322901037603	0.978,0.77,0.899	1.0,1.0,1.0	-0.118
ENSMUSG00000053580	Tanc2	chr11	+	105758921	105759032	105713381	105713564	105776805	105776897	4,13,5	11,32,32	31,32,20	6,29,13	236	125	0.000324496511143	0.161,0.177,0.076	0.732,0.369,0.449	-0.379
ENSMUSG00000100005	B130024G19Rik	chr7	+	70402422	70402549	70402095	70402191	70404247	70404384	1,1,9	0,0,0	12,27,7	0,10,3	252	125	0.000347377294101	1.0,1.0,1.0	1.0,0.573,0.536	0.297
ENSMUSG00000009739	Pou6f1	chr15	-	100593972	100594065	100591840	100592033	100599762	100599864	31,18,23	7,6,0	12,14,16	0,0,0	218	125	0.000361963984916	0.717,0.632,1.0	1.0,1.0,1.0	-0.217
ENSMUSG00000053819	Camk2d	chr3	+	126779900	126779999	126770784	126770857	126780359	126780462	0,0,2	17,24,20	10,2,7	2,16,9	224	125	0.000363407690199	0.0,0.0,0.053	0.736,0.065,0.303	-0.35
ENSMUSG00000020454	Eif4enif1	chr11	+	3233987	3234059	3229868	3230101	3234461	3234645	393,648,596	218,379,341	810,746,755	265,264,299	197	125	0.000373333483919	0.534,0.52,0.526	0.66,0.642,0.616	-0.113
ENSMUSG00000035268	Pkig	chr2	+	163659149	163659235	163658457	163658659	163721127	163721198	12,10,13	2,10,2	9,16,19	0,1,0	211	125	0.000373333483919	0.78,0.372,0.794	1.0,0.905,1.0	-0.32
ENSMUSG00000055436	Srsf11	chr3	-	158024697	158024761	158023408	158024231	158026724	158026858	12,5,10	69,90,87	28,22,17	89,57,50	189	125	0.000373844997798	0.103,0.035,0.071	0.172,0.203,0.184	-0.117
ENSMUSG00000020930	Ccdc103	chr11	+	102882351	102882431	102881244	102881315	102882544	102882696	5,22,7	7,2,4	8,10,19	0,1,0	205	125	0.00038815022401	0.303,0.87,0.516	1.0,0.859,1.0	-0.39
ENSMUSG00000027333	Smox	chr2	+	131520411	131521171	131520094	131520268	131522058	131522219	510,651,565	61,79,68	377,424,413	76,99,91	885	125	0.000393146640083	0.541,0.538,0.54	0.412,0.377,0.391	0.146
ENSMUSG00000037686	Aspg	chr12	+	112123289	112123453	112122943	112123039	112124809	112124896	25,22,32	0,0,0	14,25,16	6,4,0	289	125	0.000402373764412	1.0,1.0,1.0	0.502,0.73,1.0	0.256
ENSMUSG00000031256	Cstf2	chrX	+	134072677	134072764	134072414	134072474	134073213	134073277	0,2,1	10,4,7	4,8,8	5,3,3	212	125	0.000404898728327	0.0,0.228,0.078	0.321,0.611,0.611	-0.412
ENSMUSG00000021706	Zfyve16	chr13	-	92516530	92516692	92513786	92513929	92519466	92519563	75,96,121	2,5,3	94,107,67	10,15,18	287	125	0.00040822854558	0.942,0.893,0.946	0.804,0.757,0.618	0.201
ENSMUSG00000048677	Tpcn2	chr7	-	145256513	145256596	145254020	145254698	145256729	145256811	17,9,13	5,0,4	21,16,23	0,0,0	208	125	0.000427625643685	0.671,1.0,0.661	1.0,1.0,1.0	-0.223
ENSMUSG00000025505	Tmem80	chr7	+	141334010	141334103	141333647	141333731	141335844	141336811	31,53,59	15,5,24	54,60,70	1,1,6	218	125	0.000440234956659	0.542,0.859,0.585	0.969,0.972,0.87	-0.275
ENSMUSG00000036636	Clcn7	chr17	+	25151703	25151758	25150541	25150606	25152347	25152408	11,19,5	6,1,2	15,20,5	0,0,0	180	125	0.000441706344899	0.56,0.93,0.635	1.0,1.0,1.0	-0.292
ENSMUSG00000027534	Snx16	chr3	-	10420196	10420316	10418145	10419223	10420739	10420876	82,161,187	6,19,16	78,117,120	30,30,25	245	125	0.000449070945399	0.875,0.812,0.856	0.57,0.666,0.71	0.199
ENSMUSG00000038116	Phf20	chr2	+	156264280	156264360	156251775	156251947	156267154	156267542	56,81,99	1,1,0	73,137,95	8,3,11	205	125	0.000473233126968	0.972,0.98,1.0	0.848,0.965,0.84	0.1
ENSMUSG00000054252	Fgfr3	chr5	+	33732116	33732261	33730143	33730334	33732721	33732912	59,57,35	3,4,9	7,20,24	0,0,0	270	125	0.000474008493916	0.901,0.868,0.643	1.0,1.0,1.0	-0.196
ENSMUSG00000035401	Emsy	chr7	-	98641492	98641668	98637260	98637520	98647804	98647904	107,238,146	2,1,4	171,166,162	11,9,14	301	125	0.000495037389155	0.957,0.99,0.938	0.866,0.885,0.828	0.102
ENSMUSG00000014426	Map3k4	chr17	-	12242649	12242805	12239969	12240070	12243499	12243596	86,93,65	144,186,128	144,117,111	105,140,111	281	125	0.000497353423254	0.21,0.182,0.184	0.379,0.271,0.308	-0.127
ENSMUSG00000031196	F8	chrX	-	75296089	75296299	75285366	75288379	75316508	75316659	2,14,6	1,0,0	5,2,1	2,2,2	335	125	0.000510541620288	0.427,1.0,1.0	0.483,0.272,0.157	0.505
ENSMUSG00000026333	Gin1	chr1	+	97782926	97783232	97770209	97770255	97784752	97784944	24,23,66	2,5,7	31,42,68	0,0,2	431	125	0.000517201682335	0.777,0.572,0.732	1.0,1.0,0.908	-0.276
ENSMUSG00000006589	Aprt	chr8	-	122575880	122576006	122575401	122575535	122576118	122576231	10,14,18	30,42,45	2,2,1	20,28,25	251	125	0.000545972529068	0.142,0.142,0.166	0.047,0.034,0.02	0.116
ENSMUSG00000028849	Map7d1	chr4	-	126238521	126238632	126237155	126237278	126240022	126240137	223,214,218	81,69,74	620,485,535	97,106,107	236	125	0.000563556195638	0.593,0.622,0.609	0.772,0.708,0.726	-0.127
ENSMUSG00000048661	Lemd3	chr10	-	120949296	120949363	120933629	120933709	120977783	120979332	1,9,8	5,2,1	2,7,2	0,0,0	192	125	0.000586682603956	0.115,0.746,0.839	1.0,1.0,1.0	-0.433
ENSMUSG00000022099	Dmtn	chr14	-	70617954	70618029	70617284	70617440	70618238	70618408	142,177,117	28,33,15	17,49,23	2,0,1	200	125	0.000605882793763	0.76,0.77,0.83	0.842,1.0,0.935	-0.139
ENSMUSG00000027075	Slc43a1	chr2	+	84855470	84855649	84852667	84852760	84859688	84859830	10,3,6	0,0,0	3,11,14	1,3,3	304	125	0.000624662452551	1.0,1.0,1.0	0.552,0.601,0.657	0.397
ENSMUSG00000033943	Mga	chr2	+	119916430	119917373	119902605	119903733	119919625	119919704	191,295,328	0,2,0	206,262,197	5,2,8	1068	125	0.000654483071824	1.0,0.945,1.0	0.828,0.939,0.742	0.145
ENSMUSG00000041263	Rusc1	chr3	-	89090495	89090906	89089668	89089767	89091137	89092561	2,5,3	1,2,4	0,0,0	9,1,5	536	125	0.000670560651011	0.318,0.368,0.149	0.0,0.0,0.0	0.278
ENSMUSG00000050174	Nudt6	chr3	-	37409507	37409562	37404985	37405491	37416700	37416904	7,12,2	4,2,4	7,9,11	0,1,0	180	125	0.000672554871756	0.549,0.806,0.258	1.0,0.862,1.0	-0.416
ENSMUSG00000021709	Erbin	chr13	-	103824719	103824848	103823313	103823406	103833497	103835028	190,370,288	77,168,212	209,314,293	268,318,257	254	125	0.000686234047589	0.548,0.52,0.401	0.277,0.327,0.359	0.169
ENSMUSG00000049606	Zfp644	chr5	-	106695642	106695699	106690670	106690877	106696233	106696544	13,12,20	4,2,3	7,11,7	0,0,0	182	125	0.000699495567026	0.691,0.805,0.821	1.0,1.0,1.0	-0.228
ENSMUSG00000026571	Dcaf6	chr1	-	165336744	165336833	165333288	165333394	165338187	165338344	74,108,118	2,1,3	51,81,101	16,6,7	214	125	0.000708011511473	0.956,0.984,0.958	0.651,0.887,0.894	0.155
ENSMUSG00000037636	Slc25a43	chrX	+	36752132	36752374	36743658	36744018	36757767	36757940	33,58,33	1,4,7	2,4,6	0,0,0	367	125	0.000710692598518	0.918,0.832,0.616	1.0,1.0,1.0	-0.211
ENSMUSG00000006435	Neurl1a	chr19	+	47253118	47253808	47240349	47240671	47256711	47256858	50,39,7	1,0,0	27,14,13	7,6,0	815	125	0.000716695641922	0.885,1.0,1.0	0.372,0.264,1.0	0.416
ENSMUSG00000022016	Akap11	chr14	-	78502938	78503022	78502189	78502236	78507724	78507880	50,89,97	53,52,55	115,165,141	14,52,39	209	125	0.000718796577099	0.361,0.506,0.513	0.831,0.655,0.684	-0.263
ENSMUSG00000090063	Dlx6os1	chr6	-	6869308	6869787	6820542	6824567	6871488	6871592	4,2,12	0,0,0	350,431,462	22,24,50	604	125	0.000722476738309	1.0,1.0,1.0	0.767,0.788,0.657	0.263
ENSMUSG00000055553	Kxd1	chr8	-	70514594	70514748	70514126	70514168	70518364	70518517	1,5,4	1,2,8	7,5,12	2,0,0	279	125	0.000735502303889	0.309,0.528,0.183	0.611,1.0,1.0	-0.53
ENSMUSG00000029130	Rnf32	chr5	+	29206173	29206298	29205668	29205701	29206695	29206804	61,66,78	0,5,5	12,22,19	6,5,7	250	125	0.000761868063128	1.0,0.868,0.886	0.5,0.688,0.576	0.33
ENSMUSG00000058076	Sdhc	chr1	-	171145755	171145812	171138693	171138755	171150558	171150591	15,7,9	0,0,0	1,3,11	2,1,4	182	125	0.000761868063128	1.0,1.0,1.0	0.256,0.673,0.654	0.472
ENSMUSG00000046862	Pramef8	chr4	+	143415348	143415413	143412425	143413091	143416619	143416952	14,7,20	2,1,6	15,37,26	0,1,0	190	125	0.000766694866436	0.822,0.822,0.687	1.0,0.961,1.0	-0.21
ENSMUSG00000021709	Erbin	chr13	-	103824719	103824926	103823313	103823406	103833497	103835028	223,434,335	77,168,212	263,375,328	268,318,257	332	125	0.000766694866436	0.522,0.493,0.373	0.27,0.307,0.325	0.162
ENSMUSG00000028175	Depdc1a	chr3	+	159522525	159523356	159516902	159516950	159523776	159523949	67,122,122	0,0,2	110,106,146	16,5,2	956	125	0.000766694866436	1.0,1.0,0.889	0.473,0.735,0.905	0.259
ENSMUSG00000020389	Cdkl3	chr11	+	52084370	52084490	52035946	52036020	52089588	52089778	9,17,6	0,1,0	4,4,15	2,1,5	245	125	0.00078337573798	1.0,0.897,1.0	0.505,0.671,0.605	0.372
ENSMUSG00000043913	Ccdc60	chr5	-	116180803	116180911	116172441	116172549	116190059	116190230	22,12,8	0,0,0	10,13,9	4,0,4	233	125	0.000790848925784	1.0,1.0,1.0	0.573,1.0,0.547	0.293
ENSMUSG00000000631	Myo18a	chr11	+	77854677	77854722	77853751	77853891	77857722	77857845	64,91,116	7,15,11	158,161,172	4,7,4	170	125	0.000822762359605	0.871,0.817,0.886	0.967,0.944,0.969	-0.102
ENSMUSG00000037697	Ddhd1	chr14	-	45629579	45629753	45620711	45620840	45657221	45658142	47,102,73	6,4,4	35,49,38	0,0,0	299	125	0.000859590445096	0.766,0.914,0.884	1.0,1.0,1.0	-0.145
ENSMUSG00000072591	5930412G12Rik	chr5	-	128582714	128582987	128579127	128579285	128585271	128585350	3,15,3	38,29,40	19,10,21	13,20,26	398	125	0.000904135886572	0.024,0.14,0.023	0.315,0.136,0.202	-0.155
ENSMUSG00000011831	Evi5	chr5	-	107809589	107809736	107799125	107799260	107810289	107810322	34,63,72	11,8,13	209,234,213	8,14,9	272	125	0.000904182730092	0.587,0.784,0.718	0.923,0.885,0.916	-0.212
ENSMUSG00000071064	Zfp827	chr8	+	79188148	79188181	79186175	79186353	79189666	79190856	10,21,13	56,79,48	1,5,1	40,46,41	158	125	0.000917124053559	0.124,0.174,0.176	0.019,0.079,0.019	0.119
ENSMUSG00000013033	Adgrl1	chr8	+	83924205	83924355	83923091	83923108	83929463	83930052	40,35,41	73,69,50	33,17,19	82,80,112	275	125	0.000918374932678	0.199,0.187,0.272	0.155,0.088,0.072	0.114
ENSMUSG00000027075	Slc43a1	chr2	+	84859688	84859830	84855470	84855649	84862882	84863578	11,3,6	0,0,0	3,13,14	1,4,2	267	125	0.000954662832501	1.0,1.0,1.0	0.584,0.603,0.766	0.349
ENSMUSG00000068457	Uty	chrY	-	1224496	1224546	1199454	1199513	1239710	1239819	31,50,47	0,0,0	37,42,46	6,4,2	175	125	0.000957541695129	1.0,1.0,1.0	0.815,0.882,0.943	0.12
ENSMUSG00000032624	Eml4	chr17	+	83428215	83428248	83427999	83428025	83440030	83440154	118,185,165	160,259,292	333,510,427	318,452,412	158	125	0.000964950649577	0.368,0.361,0.309	0.453,0.472,0.451	-0.113
ENSMUSG00000001864	Aif1l	chr2	+	31965070	31965112	31950462	31950590	31969629	31969792	105,117,119	6,14,9	129,148,176	28,24,52	167	125	0.000964950649577	0.929,0.862,0.908	0.775,0.822,0.717	0.128
ENSMUSG00000048200	Cracr2b	chr7	+	141465518	141465685	141465263	141465356	141466045	141466613	36,66,56	9,20,18	15,16,7	0,2,0	292	125	0.00100321353363	0.631,0.586,0.571	1.0,0.774,1.0	-0.329
ENSMUSG00000049295	Zfp219	chr14	-	52014947	52015052	52008227	52009662	52019494	52019713	8,2,5	3,5,0	2,4,6	0,0,0	230	125	0.00105002777475	0.592,0.179,1.0	1.0,1.0,1.0	-0.41
ENSMUSG00000030616	Sytl2	chr7	+	90387502	90387556	90385042	90385144	90392358	90392453	1,6,6	4,0,4	7,1,18	0,0,0	179	125	0.00105968051975	0.149,1.0,0.512	1.0,1.0,1.0	-0.446
ENSMUSG00000078864	Gm14322	chr2	+	177767738	177767775	177759287	177759375	177768043	177768170	1,4,1	0,0,0	5,5,7	2,3,2	162	125	0.00106155350347	1.0,1.0,1.0	0.659,0.563,0.73	0.349
ENSMUSG00000010476	Ebf3	chr7	-	137199093	137199282	137198491	137198689	137200382	137200560	13,8,10	0,0,0	664,883,894	57,63,57	314	125	0.00107346160286	1.0,1.0,1.0	0.823,0.848,0.862	0.156
ENSMUSG00000079481	Nhsl2	chrX	+	102073351	102073479	102071323	102071479	102076161	102076293	10,1,2	6,4,7	6,1,2	0,1,0	253	125	0.00110088479841	0.452,0.11,0.124	1.0,0.331,1.0	-0.548
ENSMUSG00000040860	Crocc	chr4	-	141051040	141051195	141046635	141046697	141052949	141053091	75,69,66	0,0,0	64,80,54	5,3,4	280	125	0.00110352321333	1.0,1.0,1.0	0.851,0.923,0.858	0.123
ENSMUSG00000027763	Mbnl1	chr3	+	60621422	60621458	60615619	60615773	60625123	60625198	17,23,8	12,28,14	50,23,27	8,5,11	161	125	0.0011182428753	0.524,0.389,0.307	0.829,0.781,0.656	-0.349
ENSMUSG00000036928	Stag3	chr5	+	138297622	138297702	138297326	138297425	138297965	138298073	23,20,20	11,2,3	29,20,22	2,0,0	205	125	0.00114600111339	0.56,0.859,0.803	0.898,1.0,1.0	-0.225
ENSMUSG00000032076	Cadm1	chr9	+	47829376	47829409	47818733	47818817	47848166	47848298	191,361,238	490,532,411	167,259,212	216,232,158	158	125	0.00114826871238	0.236,0.349,0.314	0.38,0.469,0.515	-0.155
ENSMUSG00000078812	Eif5a	chr11	-	69920340	69920434	69919150	69919336	69920800	69920940	238,230,213	69,44,89	358,331,440	59,43,45	219	125	0.00116407126077	0.663,0.749,0.577	0.776,0.815,0.848	-0.15
ENSMUSG00000032006	Pdgfd	chr9	+	6359702	6359917	6337242	6337441	6376894	6378843	58,95,80	24,34,26	6,5,9	6,10,12	340	125	0.00117020355266	0.47,0.507,0.531	0.269,0.155,0.216	0.289
ENSMUSG00000020788	Atp2a3	chr11	+	72989474	72989547	72988969	72989087	72991688	72993043	0,4,3	4,0,5	11,3,9	1,0,0	198	125	0.00117020355266	0.0,1.0,0.275	0.874,1.0,1.0	-0.533
ENSMUSG00000030166	Rad52	chr6	+	119915966	119916042	119902733	119902835	119918586	119918786	73,96,107	0,1,5	104,78,142	7,6,20	201	125	0.00117684942872	1.0,0.984,0.93	0.902,0.89,0.815	0.102
ENSMUSG00000025059	Gk	chrX	-	85739221	85739239	85737313	85737349	85740294	85740361	6,6,8	44,68,81	8,14,7	18,23,22	143	125	0.00120890838639	0.107,0.072,0.079	0.28,0.347,0.218	-0.196
ENSMUSG00000024566	Atp9b	chr18	-	80836354	80836431	80808611	80808772	80844526	80844602	79,162,227	2,2,11	109,180,129	16,11,19	202	125	0.00121212572603	0.961,0.98,0.927	0.808,0.91,0.808	0.114
ENSMUSG00000038371	Sbf2	chr7	-	110341289	110341364	110339889	110340074	110348854	110348995	137,195,152	209,210,258	110,92,73	231,229,225	200	125	0.00121398960562	0.291,0.367,0.269	0.229,0.201,0.169	0.109
ENSMUSG00000066640	Fbxl18	chr5	-	142885538	142887082	142878657	142878876	142895109	142895421	70,42,41	0,0,0	20,56,52	5,2,0	1669	125	0.00124459770586	1.0,1.0,1.0	0.231,0.677,1.0	0.364
ENSMUSG00000020492	Ska2	chr11	+	87116144	87116190	87109250	87109304	87121933	87122139	2,5,9	0,0,0	9,4,7	4,4,0	171	125	0.00126541443018	1.0,1.0,1.0	0.622,0.422,1.0	0.319
ENSMUSG00000038020	Rapgefl1	chr11	+	98842557	98842655	98842194	98842330	98845874	98845987	132,137,145	21,9,14	3,8,11	0,0,0	223	125	0.00127516185742	0.779,0.895,0.853	1.0,1.0,1.0	-0.158
ENSMUSG00000043410	Hfm1	chr5	-	106892697	106892831	106889901	106889949	106893449	106893544	8,11,15	2,0,6	10,9,15	0,0,0	259	125	0.00128534446109	0.659,1.0,0.547	1.0,1.0,1.0	-0.265
ENSMUSG00000034303	Ccdc15	chr9	-	37277357	37277481	37275834	37276565	37278966	37279115	67,94,89	10,9,7	43,60,68	11,17,36	249	125	0.00129897157533	0.771,0.84,0.865	0.662,0.639,0.487	0.229
ENSMUSG00000036053	Fmnl2	chr2	+	53130411	53130458	53126852	53126976	53131839	53133804	230,358,379	26,40,40	183,176,288	48,46,48	172	125	0.00132418810032	0.865,0.867,0.873	0.735,0.735,0.813	0.107
ENSMUSG00000060550	H2-Q7	chr17	+	35442266	35442551	35439908	35440184	35442966	35442999	0,0,2	10,6,3	16,9,5	13,14,12	410	125	0.00133446180344	0.0,0.0,0.169	0.273,0.164,0.113	-0.127
ENSMUSG00000087396	4933407K13Rik	chrX	-	75709243	75710703	75706931	75708459	75727457	75727518	4,6,9	0,0,0	13,6,1	0,1,3	1585	125	0.00134493417107	1.0,1.0,1.0	1.0,0.321,0.026	0.551
ENSMUSG00000035696	Rnf38	chr4	-	44158902	44159052	44152359	44152553	44187448	44187519	95,120,97	20,46,47	75,46,37	56,41,74	275	125	0.00137326549243	0.683,0.542,0.484	0.378,0.338,0.185	0.269
ENSMUSG00000014444	Piezo1	chr8	-	122489554	122489626	122489098	122489199	122490062	122490163	127,159,99	16,17,20	115,101,86	3,4,5	197	125	0.00139617891424	0.834,0.856,0.759	0.961,0.941,0.916	-0.123
ENSMUSG00000021611	Tert	chr13	+	73634151	73634347	73627350	73628674	73641975	73642089	47,52,32	0,0,0	37,48,31	2,0,10	321	125	0.00146413009562	1.0,1.0,1.0	0.878,1.0,0.547	0.192
ENSMUSG00000031652	N4bp1	chr8	-	86848446	86848554	86841138	86845041	86853158	86853289	5,2,12	0,1,1	3,10,2	1,12,6	233	125	0.00147592970788	1.0,0.518,0.866	0.617,0.309,0.152	0.435
ENSMUSG00000030924	2610020H08Rik	chr7	+	119801229	119801356	119794005	119794502	119802740	119802837	26,38,34	0,1,0	34,28,43	2,9,2	252	125	0.00147592970788	1.0,0.95,1.0	0.894,0.607,0.914	0.178
ENSMUSG00000029864	Gstk1	chr6	+	42247733	42247827	42247483	42247584	42249378	42249495	37,63,65	45,38,41	18,42,32	5,3,8	219	125	0.00149638115217	0.319,0.486,0.475	0.673,0.889,0.695	-0.326
ENSMUSG00000072944	Nup62cl	chrX	-	140027567	140027702	140025228	140025340	140027838	140027888	63,32,109	9,2,8	5,14,10	0,0,0	260	125	0.00150318960718	0.771,0.885,0.868	1.0,1.0,1.0	-0.159
ENSMUSG00000028538	St3gal3	chr4	-	118054649	118054697	118031839	118031882	118107548	118107693	84,109,123	27,50,46	124,132,83	95,87,90	173	125	0.00150335905043	0.692,0.612,0.659	0.485,0.523,0.4	0.185
ENSMUSG00000097284	4930480K23Rik	chr14	+	69739406	69739495	69738237	69738387	69740724	69740849	22,34,9	4,0,11	5,10,15	0,0,0	214	125	0.00150795392959	0.763,1.0,0.323	1.0,1.0,1.0	-0.305
ENSMUSG00000080316	Spaca6	chr17	+	17837669	17837769	17837508	17837586	17838086	17838243	1,1,7	4,7,7	3,6,14	2,1,0	225	125	0.00152243738329	0.122,0.074,0.357	0.455,0.769,1.0	-0.557
ENSMUSG00000022772	Senp5	chr16	-	31977598	31977757	31968799	31968937	31983263	31983311	69,87,95	1,13,17	67,97,100	0,2,3	284	125	0.00152243738329	0.968,0.747,0.711	1.0,0.955,0.936	-0.155
ENSMUSG00000026879	Gsn	chr2	+	35266819	35266903	35256379	35256473	35283904	35284109	16,12,14	0,0,0	15,20,36	1,1,8	209	125	0.00153136244359	1.0,1.0,1.0	0.9,0.923,0.729	0.149
ENSMUSG00000043323	Fbrsl1	chr5	-	110416029	110416065	110381600	110381646	110417842	110417947	7,9,9	0,0,0	12,6,3	4,0,5	161	125	0.00154155120516	1.0,1.0,1.0	0.7,1.0,0.318	0.327
ENSMUSG00000044176	Spink10	chr18	+	62651747	62651779	62650849	62650923	62653416	62653532	10,4,6	0,2,1	3,5,4	2,8,12	157	125	0.00154398592372	1.0,0.614,0.827	0.544,0.332,0.21	0.452
ENSMUSG00000028085	Gatb	chr3	+	85644969	85645048	85618823	85619013	85652280	85652833	101,94,88	3,5,3	116,81,76	10,15,16	204	125	0.00154559352506	0.954,0.92,0.947	0.877,0.768,0.744	0.144
ENSMUSG00000044452	Zfp507	chr7	-	35793522	35795618	35791647	35791762	35801437	35801528	225,399,380	0,4,0	337,364,315	8,17,3	2221	125	0.00156147825171	1.0,0.849,1.0	0.703,0.547,0.855	0.248
ENSMUSG00000040690	Col16a1	chr4	+	130049632	130049739	130047839	130048083	130051654	130051729	14,3,7	0,0,0	21,18,11	2,10,0	232	125	0.00157909780836	1.0,1.0,1.0	0.85,0.492,1.0	0.219
ENSMUSG00000038024	Dennd4c	chr4	+	86813392	86813537	86812324	86812453	86819861	86819981	63,105,104	0,0,3	56,94,89	4,5,8	270	125	0.00160258306608	1.0,1.0,0.941	0.866,0.897,0.837	0.114
ENSMUSG00000063488	Zkscan7	chr9	+	122892684	122892778	122892317	122892391	122894691	122896124	61,83,72	14,7,12	20,26,21	0,2,0	219	125	0.00160258306608	0.713,0.871,0.774	1.0,0.881,1.0	-0.174
ENSMUSG00000057230	Aak1	chr6	+	86970990	86971086	86967268	86967373	86982541	86982643	14,17,12	14,8,14	1,1,12	18,17,25	221	125	0.00164333766656	0.361,0.546,0.327	0.03,0.032,0.214	0.319
ENSMUSG00000037679	Inf2	chr12	+	112612547	112612604	112611409	112612036	112614894	112615556	15,8,14	4,4,0	5,4,5	8,7,12	182	125	0.00166051693855	0.72,0.579,1.0	0.3,0.282,0.222	0.498
ENSMUSG00000075376	Rc3h2	chr2	-	37419431	37419467	37414515	37414812	37422766	37422903	16,8,13	2,5,4	14,25,26	0,0,2	161	125	0.00166792671556	0.861,0.554,0.716	1.0,1.0,0.91	-0.26
ENSMUSG00000028995	Fam126a	chr5	-	23966133	23966431	23964480	23965358	23979487	23979647	57,116,96	15,20,22	330,326,323	28,27,29	423	125	0.00170673402903	0.529,0.632,0.563	0.777,0.781,0.767	-0.2
ENSMUSG00000031441	Atp11a	chr8	+	12863758	12863862	12859313	12859479	12864919	12868728	113,117,87	11,7,9	22,29,21	10,11,5	229	125	0.001726404996	0.849,0.901,0.841	0.546,0.59,0.696	0.253
ENSMUSG00000028020	Glrb	chr3	-	80908786	80908938	80879625	80879732	80911967	80912118	15,36,21	28,48,44	10,5,2	23,40,35	277	125	0.00173304771887	0.195,0.253,0.177	0.164,0.053,0.025	0.128
ENSMUSG00000019841	Rev3l	chr10	+	39742690	39742818	39732126	39732613	39790768	39790843	9,8,18	0,0,0	13,19,19	4,4,0	253	125	0.00173304771887	1.0,1.0,1.0	0.616,0.701,1.0	0.228
ENSMUSG00000021240	Abcd4	chr12	-	84612779	84612896	84612324	84612450	84613904	84614044	85,75,47	3,7,5	79,61,75	0,2,0	242	125	0.00187625762483	0.936,0.847,0.829	1.0,0.94,1.0	-0.109
ENSMUSG00000044150	A830080D01Rik	chrX	+	159555474	159555650	159553243	159553894	159558334	159558398	86,120,128	0,2,2	69,96,127	6,4,10	301	125	0.00188667248057	1.0,0.961,0.964	0.827,0.909,0.841	0.116
ENSMUSG00000025026	Add3	chr19	+	53244309	53244405	53242503	53242627	53244997	53247399	407,374,402	17,58,67	360,420,335	81,100,90	221	125	0.00188667248057	0.931,0.785,0.772	0.715,0.704,0.678	0.13
ENSMUSG00000031813	Mvb12a	chr8	+	71543956	71544123	71543132	71543231	71545223	71545350	18,27,18	1,6,4	21,13,14	0,0,1	292	125	0.00188667248057	0.885,0.658,0.658	1.0,1.0,0.857	-0.219
ENSMUSG00000093985	Gm10406	chr14	-	7025875	7025989	7012636	7012771	7027364	7027449	9,18,24	5,1,2	9,1,6	0,0,0	239	125	0.00188667248057	0.485,0.904,0.863	1.0,1.0,1.0	-0.249
ENSMUSG00000028108	Ecm1	chr3	-	95735846	95736221	95735198	95735419	95736471	95736791	6,11,14	0,0,1	19,22,18	4,2,1	500	125	0.00189649307016	1.0,1.0,0.778	0.543,0.733,0.818	0.228
ENSMUSG00000022016	Akap11	chr14	-	78502189	78502236	78492245	78495946	78507724	78507880	15,27,23	0,0,0	2,32,13	4,0,6	172	125	0.00191844236808	1.0,1.0,1.0	0.267,1.0,0.612	0.374
ENSMUSG00000031398	Plxna3	chrX	+	74330968	74331592	74329065	74329215	74331966	74332506	82,115,89	0,0,0	68,47,65	0,3,5	749	125	0.0019553055241	1.0,1.0,1.0	1.0,0.723,0.684	0.198
ENSMUSG00000033004	Mycbp2	chr14	-	103204321	103204540	103201211	103201437	103206635	103206778	56,50,50	0,0,0	67,33,32	2,6,1	344	125	0.00196959777239	1.0,1.0,1.0	0.924,0.667,0.921	0.163
ENSMUSG00000024620	Pdgfrb	chr18	+	61060143	61060189	61045149	61045572	61063866	61064133	1,7,1	0,0,0	60,75,73	14,14,5	171	125	0.00197467506096	1.0,1.0,1.0	0.758,0.797,0.914	0.177
ENSMUSG00000038248	Sobp	chr10	-	43074592	43074688	43020981	43022918	43127778	43127930	29,44,24	2,2,3	130,115,150	30,31,47	221	125	0.00198538928999	0.891,0.926,0.819	0.71,0.677,0.644	0.202
ENSMUSG00000054252	Fgfr3	chr5	+	33728191	33728245	33727646	33727916	33729680	33729837	60,66,38	8,5,6	10,5,9	0,0,0	179	125	0.00207748120737	0.84,0.902,0.816	1.0,1.0,1.0	-0.147
ENSMUSG00000040722	Scamp5	chr9	-	57447076	57447233	57446071	57446173	57451355	57451484	67,73,79	15,3,10	15,30,24	12,12,13	282	125	0.00207788632946	0.664,0.915,0.778	0.357,0.526,0.45	0.341
ENSMUSG00000036617	Etl4	chr2	+	20801541	20801661	20798615	20798783	20807901	20808024	225,339,305	38,32,37	94,71,81	47,35,15	245	125	0.00208600028962	0.751,0.844,0.808	0.505,0.509,0.734	0.218
ENSMUSG00000053580	Tanc2	chr11	+	105914040	105914070	105913356	105913489	105914891	105914983	1,2,1	20,33,43	12,14,2	39,33,42	155	125	0.00208600028962	0.039,0.047,0.018	0.199,0.255,0.037	-0.129
ENSMUSG00000026277	Stk25	chr1	-	93626050	93627133	93621901	93622526	93629033	93629264	11,29,17	3,0,3	20,22,26	0,1,0	1208	125	0.00211637196754	0.275,1.0,0.37	1.0,0.695,1.0	-0.35
ENSMUSG00000023994	Nfya	chr17	-	48398981	48399065	48395649	48395796	48400437	48400580	170,187,165	182,210,189	267,250,243	162,179,179	209	125	0.00211637196754	0.358,0.348,0.343	0.496,0.455,0.448	-0.117
ENSMUSG00000071506	Tmem139	chr6	+	42263243	42263505	42261969	42262026	42263727	42264555	28,22,16	6,3,4	5,11,10	0,0,1	387	125	0.00212531417995	0.601,0.703,0.564	1.0,1.0,0.764	-0.299
ENSMUSG00000030166	Rad52	chr6	+	119911047	119911141	119902727	119902835	119918586	119918786	53,59,53	0,1,5	41,61,40	7,6,20	219	125	0.00213872547929	1.0,0.971,0.858	0.77,0.853,0.533	0.224
ENSMUSG00000024921	Smarca2	chr19	+	26749851	26749947	26748402	26748544	26751823	26752041	221,375,382	40,63,70	307,407,361	91,112,126	221	125	0.00215756080062	0.758,0.771,0.755	0.656,0.673,0.618	0.112
ENSMUSG00000005986	Ankrd13d	chr19	-	4281162	4281208	4280936	4281080	4281917	4282042	53,31,28	11,0,2	16,31,21	0,0,0	171	125	0.00216955100183	0.779,1.0,0.911	1.0,1.0,1.0	-0.103
ENSMUSG00000069094	Pde7a	chr3	-	19243049	19243201	19236443	19236539	19256777	19256861	289,469,548	18,48,28	323,386,386	45,41,85	277	125	0.00220692356981	0.879,0.815,0.898	0.764,0.809,0.672	0.116
ENSMUSG00000059839	Zfp874b	chr13	-	67481169	67481262	67471513	67474951	67484140	67484225	14,9,25	0,0,0	10,15,23	0,3,5	218	125	0.00222745895794	1.0,1.0,1.0	1.0,0.741,0.725	0.178
ENSMUSG00000020954	Strn3	chr12	-	51643103	51643214	51629373	51629507	51647993	51648135	379,690,612	209,277,351	288,411,427	256,309,330	236	125	0.00223031483533	0.49,0.569,0.48	0.373,0.413,0.407	0.115
ENSMUSG00000001128	Cfp	chrX	-	20927952	20928126	20927534	20927723	20928327	20928519	81,46,60	1,0,0	82,81,98	8,0,7	299	125	0.00231010333495	0.971,1.0,1.0	0.811,1.0,0.854	0.102
ENSMUSG00000078867	Gm14418	chr2	-	177394696	177394751	177389426	177389553	177398223	177398320	6,20,24	0,0,0	15,20,34	4,1,4	180	125	0.00233040017101	1.0,1.0,1.0	0.723,0.933,0.855	0.163
ENSMUSG00000029207	Apbb2	chr5	-	66543398	66543617	66492057	66492172	66618567	66618784	8,16,9	2,5,0	23,12,13	0,0,0	344	125	0.00233040017101	0.592,0.538,1.0	1.0,1.0,1.0	-0.29
ENSMUSG00000032478	Nme6	chr9	+	109841475	109841515	109839607	109839710	109842451	109842956	64,106,83	6,13,0	95,83,116	30,17,21	165	125	0.00233040017101	0.89,0.861,1.0	0.706,0.787,0.807	0.15
ENSMUSG00000029033	Acap3	chr4	+	155895491	155895576	155891901	155892441	155896110	155896168	0,2,1	17,28,32	9,1,13	25,37,37	210	125	0.00237997923779	0.0,0.041,0.018	0.176,0.016,0.173	-0.102
ENSMUSG00000023994	Nfya	chr17	-	48398981	48399068	48395649	48395796	48400437	48400580	222,242,182	182,210,189	313,295,316	162,179,179	212	125	0.00239334547314	0.418,0.405,0.362	0.533,0.493,0.51	-0.117
ENSMUSG00000028177	1810013D15Rik	chr3	+	157926788	157927025	157925710	157926246	157928362	157928450	6,9,12	2,5,3	9,3,5	0,1,0	362	125	0.00244943974465	0.509,0.383,0.58	1.0,0.509,1.0	-0.346
ENSMUSG00000044452	Zfp507	chr7	-	35795295	35795618	35791721	35791762	35801437	35801528	76,64,109	0,4,0	106,103,71	8,17,3	448	125	0.0024538675786	1.0,0.817,1.0	0.787,0.628,0.868	0.178
ENSMUSG00000029217	Tec	chr5	-	72779420	72779486	72773830	72773885	72782002	72782175	14,20,20	4,6,9	5,2,6	1,0,0	191	125	0.0024538675786	0.696,0.686,0.593	0.766,1.0,1.0	-0.264
ENSMUSG00000031728	Zfp821	chr8	+	109708028	109708144	109706087	109706419	109709410	109709527	208,341,307	76,114,100	238,304,274	165,140,175	241	125	0.0024538675786	0.587,0.608,0.614	0.428,0.53,0.448	0.134
ENSMUSG00000040296	Ddx58	chr4	-	40227965	40228200	40226596	40226719	40229494	40229676	62,81,100	7,2,7	9,8,7	0,0,0	360	125	0.0024538675786	0.755,0.934,0.832	1.0,1.0,1.0	-0.16
ENSMUSG00000021451	Sema4d	chr13	-	51734506	51734570	51725223	51725542	51763251	51763320	7,4,4	20,32,25	0,0,0	11,4,13	189	125	0.00246021723971	0.188,0.076,0.096	0.0,0.0,0.0	0.12
ENSMUSG00000069769	Msi2	chr11	-	88348783	88348938	88339381	88344660	88366784	88366847	222,275,213	7,5,12	202,194,210	26,15,16	280	125	0.00247486835247	0.934,0.961,0.888	0.776,0.852,0.854	0.1
ENSMUSG00000027130	Slc12a6	chr2	+	112316240	112316285	112284576	112284805	112333382	112333477	30,39,20	3,1,8	13,7,8	0,0,0	170	125	0.00260713155419	0.88,0.966,0.648	1.0,1.0,1.0	-0.169
ENSMUSG00000040690	Col16a1	chr4	+	130049605	130049739	130047944	130048083	130051654	130051729	10,2,3	0,0,0	19,10,10	2,10,0	259	125	0.00262750002652	1.0,1.0,1.0	0.821,0.326,1.0	0.284
ENSMUSG00000053070	9230110C19Rik	chr9	-	8023899	8023966	8021671	8022544	8037459	8037535	49,72,98	1,0,3	69,75,88	9,5,8	192	125	0.00263377627595	0.97,1.0,0.955	0.833,0.907,0.877	0.103
ENSMUSG00000087165	2010001A14Rik	chr11	-	57796025	57796173	57795498	57795794	57801233	57801398	39,39,46	0,0,2	34,33,34	0,6,8	273	125	0.00271736104316	1.0,1.0,0.913	1.0,0.716,0.661	0.179
ENSMUSG00000054580	Pla2r1	chr2	-	60455085	60455231	60452401	60452486	60458249	60458452	92,102,113	3,13,15	3,5,1	0,0,0	271	125	0.00272144315427	0.934,0.784,0.777	1.0,1.0,1.0	-0.168
ENSMUSG00000039128	Cdc123	chr2	-	5810795	5810844	5798360	5798489	5823101	5823197	2,4,2	0,0,0	4,8,5	0,3,4	174	125	0.00280564264639	1.0,1.0,1.0	1.0,0.657,0.473	0.29
ENSMUSG00000030598	Fbxo17	chr7	+	28737338	28737546	28736067	28736203	28737664	28738138	49,56,73	124,136,119	68,55,64	72,75,61	333	125	0.00280596932315	0.129,0.134,0.187	0.262,0.216,0.283	-0.104
ENSMUSG00000058799	Nap1l1	chr10	+	111485498	111485584	111481279	111481316	111490027	111490169	86,134,276	35,72,105	148,317,172	171,191,180	211	125	0.00280596932315	0.593,0.524,0.609	0.339,0.496,0.361	0.177
ENSMUSG00000051373	Plpp7	chr2	+	32108470	32108601	32096154	32096262	32109608	32110808	0,6,4	6,5,12	0,0,0	12,6,13	256	125	0.00281315634195	0.0,0.369,0.14	0.0,0.0,0.0	0.17
ENSMUSG00000055320	Tead1	chr7	+	112841887	112841950	112839415	112839480	112856797	112856932	16,20,24	9,18,8	4,2,2	0,1,0	188	125	0.00282482635276	0.542,0.425,0.666	1.0,0.571,1.0	-0.313
ENSMUSG00000054405	Dnajc8	chr4	+	132544009	132544122	132541781	132541838	132546636	132546708	10,8,15	0,0,0	7,22,10	0,2,9	238	125	0.00282775657552	1.0,1.0,1.0	1.0,0.852,0.369	0.26
ENSMUSG00000074513	Arfip1	chr3	-	84519481	84519703	84509807	84509982	84534586	84534695	3,4,12	3,0,4	8,14,13	0,1,0	347	125	0.0028375107901	0.265,1.0,0.519	1.0,0.835,1.0	-0.35
ENSMUSG00000040040	Ift88	chr14	+	57437176	57437283	57434794	57434857	57438241	57438295	50,61,73	0,0,0	27,50,27	2,4,3	232	125	0.0028375107901	1.0,1.0,1.0	0.879,0.871,0.829	0.14
ENSMUSG00000057604	Lmcd1	chr6	+	112305048	112305137	112273757	112273972	112310485	112310741	5,24,19	0,8,1	12,13,1	0,0,0	214	125	0.00284425272036	1.0,0.637,0.917	1.0,1.0,1.0	-0.149
ENSMUSG00000027751	Supt20	chr3	+	54696950	54697009	54695122	54695207	54698592	54698659	46,97,113	5,0,6	89,117,86	9,19,18	184	125	0.00285730412968	0.862,1.0,0.928	0.87,0.807,0.764	0.116
ENSMUSG00000097277	2900076A07Rik	chr7	+	81529156	81529258	81528791	81528940	81529346	81529527	6,15,10	33,27,31	2,2,4	46,31,30	227	125	0.0028775993836	0.091,0.234,0.151	0.023,0.034,0.068	0.117
ENSMUSG00000053070	9230110C19Rik	chr9	-	8025961	8026134	8021671	8022544	8037459	8037535	30,49,51	1,0,3	37,52,39	9,5,8	298	125	0.00289822390871	0.926,1.0,0.877	0.633,0.814,0.672	0.228
ENSMUSG00000035266	Helq	chr5	-	100786983	100787082	100785281	100785427	100790125	100790236	34,53,45	0,0,0	56,50,31	3,0,8	224	125	0.00291059084693	1.0,1.0,1.0	0.912,1.0,0.684	0.135
ENSMUSG00000019977	Hbs1l	chr10	+	21304529	21304643	21299177	21299243	21336966	21337075	4,12,7	4,3,0	5,18,4	0,0,0	239	125	0.00292606267649	0.343,0.677,1.0	1.0,1.0,1.0	-0.327
ENSMUSG00000055897	Ppp4r1l-ps	chr2	-	173592116	173592333	173589504	173589674	173592801	173593014	9,5,11	0,0,0	17,4,23	8,1,0	342	125	0.00296740979973	1.0,1.0,1.0	0.437,0.594,1.0	0.323
ENSMUSG00000070858	Gm1673	chr5	+	33983756	33983896	33983469	33983639	33984051	33984140	244,311,346	36,9,11	483,297,317	48,69,56	265	125	0.00302937568844	0.762,0.942,0.937	0.826,0.67,0.728	0.139
ENSMUSG00000015790	Surf1	chr2	-	26915954	26916006	26915595	26915769	26916256	26916300	46,72,57	6,4,0	29,33,39	12,5,11	177	125	0.00302937568844	0.844,0.927,1.0	0.631,0.823,0.715	0.201
ENSMUSG00000031075	Ano1	chr7	-	144619474	144619486	144618848	144618920	144621667	144621750	25,23,31	0,0,0	0,3,6	1,7,1	137	125	0.00306543652924	1.0,1.0,1.0	0.0,0.281,0.846	0.624
ENSMUSG00000074829	2010315B03Rik	chr9	-	124311675	124311750	124295357	124295484	124312559	124312671	2,5,3	7,5,7	1,10,14	0,1,4	200	125	0.00319674143535	0.152,0.385,0.211	1.0,0.862,0.686	-0.6
ENSMUSG00000055897	Ppp4r1l-ps	chr2	-	173592116	173592221	173589504	173589674	173592801	173593014	26,14,25	0,0,0	33,15,26	8,1,0	230	125	0.00320259500959	1.0,1.0,1.0	0.692,0.891,1.0	0.139
ENSMUSG00000022253	Nadk2	chr15	+	9098808	9098874	9096013	9096092	9100105	9100202	60,86,61	55,93,65	119,181,191	74,94,108	191	125	0.00320604307309	0.417,0.377,0.38	0.513,0.558,0.536	-0.144
ENSMUSG00000024050	Wiz	chr17	-	32378839	32379118	32367823	32368147	32387572	32387817	17,12,16	15,34,27	3,3,2	10,22,25	404	125	0.00328497081102	0.26,0.098,0.155	0.085,0.04,0.024	0.121
ENSMUSG00000069601	Ank3	chr10	+	69904447	69904510	69904197	69904270	69927694	69927818	55,63,82	60,51,47	75,98,51	111,156,119	188	125	0.0032987785756	0.379,0.451,0.537	0.31,0.295,0.222	0.18
ENSMUSG00000024799	Tm7sf2	chr19	-	6067122	6067319	6066967	6067022	6067668	6067842	316,302,244	36,44,42	139,158,134	30,49,55	322	125	0.0032987785756	0.773,0.727,0.693	0.643,0.556,0.486	0.169
ENSMUSG00000025195	Dnmbp	chr19	-	43901069	43903058	43874826	43875020	43910724	43910847	33,41,35	0,0,0	59,47,46	3,3,0	2114	125	0.00330047231315	1.0,1.0,1.0	0.538,0.481,1.0	0.327
ENSMUSG00000023235	Ccl25	chr8	+	4349771	4349894	4325232	4325288	4353882	4354000	19,25,24	2,0,0	31,15,39	1,4,14	248	125	0.00334768850812	0.827,1.0,1.0	0.94,0.654,0.584	0.216
ENSMUSG00000027716	Trpc3	chr3	-	36655017	36655182	36651519	36651736	36662744	36662933	1,5,7	0,0,0	25,29,22	5,0,3	290	125	0.00340704965578	1.0,1.0,1.0	0.683,1.0,0.76	0.186
ENSMUSG00000031105	Slc25a14	chrX	+	48625595	48625640	48623577	48623828	48628135	48628183	3,18,7	3,3,2	4,14,9	1,0,0	170	125	0.0034361254321	0.424,0.815,0.72	0.746,1.0,1.0	-0.262
ENSMUSG00000017652	Cd40	chr2	+	165066502	165066564	165063467	165063561	165069628	165069848	1,4,7	0,0,0	30,26,20	3,2,5	187	125	0.00345608226375	1.0,1.0,1.0	0.87,0.897,0.728	0.168
ENSMUSG00000032702	Kank1	chr19	+	25409085	25411764	25378410	25378530	25422143	25422341	552,745,703	5,10,0	64,96,92	0,0,0	2804	125	0.00354877564289	0.831,0.769,1.0	1.0,1.0,1.0	-0.133
ENSMUSG00000080316	Spaca6	chr17	+	17837664	17837769	17837508	17837586	17838086	17838243	2,4,7	4,7,7	3,8,15	2,1,0	230	125	0.00359587255595	0.214,0.237,0.352	0.449,0.813,1.0	-0.486
ENSMUSG00000092202	Stk19-ps1	chr17	-	34744987	34745135	34744752	34744798	34745224	34745322	37,49,47	0,0,1	46,41,51	4,4,3	273	125	0.0036882282518	1.0,1.0,0.956	0.84,0.824,0.886	0.135
ENSMUSG00000042213	Zfand4	chr6	+	116313844	116315017	116273572	116273872	116328206	116328324	0,0,4	1,1,0	14,8,10	1,0,0	1298	125	0.00373781254377	0.0,0.0,1.0	0.574,1.0,1.0	-0.525
ENSMUSG00000025894	Aasdhppt	chr9	-	4308693	4308919	4302469	4302631	4309253	4309467	206,215,243	6,13,27	226,235,255	32,45,38	351	125	0.00378643359891	0.924,0.855,0.762	0.716,0.65,0.705	0.157
ENSMUSG00000021552	Gkap1	chr13	-	58241653	58241755	58238648	58238712	58243801	58243954	8,7,3	33,57,67	12,18,6	28,33,24	227	125	0.00378772340766	0.118,0.063,0.024	0.191,0.231,0.121	-0.113
ENSMUSG00000013236	Ptprs	chr17	-	56426386	56426504	56424879	56424977	56428851	56429157	4,5,4	0,0,0	7,15,11	0,4,3	243	125	0.00379904887509	1.0,1.0,1.0	1.0,0.659,0.654	0.229
ENSMUSG00000020284	1810043G02Rik	chr10	+	77979752	77980051	77978692	77978781	77980500	77980522	24,23,21	0,0,0	25,26,22	2,2,3	424	125	0.00385600834202	1.0,1.0,1.0	0.787,0.793,0.684	0.245
ENSMUSG00000021240	Abcd4	chr12	-	84612779	84612896	84612324	84612450	84615076	84615204	41,7,10	0,0,0	26,20,15	6,0,2	242	125	0.00394283365388	1.0,1.0,1.0	0.691,1.0,0.795	0.171
ENSMUSG00000040363	Bcor	chrX	-	12136400	12137200	12134323	12134869	12160288	12160346	9,3,12	13,6,4	36,23,52	4,6,10	925	125	0.00394283365388	0.086,0.063,0.288	0.549,0.341,0.413	-0.289
ENSMUSG00000043384	Gprasp1	chrX	+	135796948	135797037	135751944	135752017	135797552	135797629	35,39,31	2,1,0	19,52,35	2,10,5	214	125	0.00394283365388	0.911,0.958,1.0	0.847,0.752,0.803	0.156
ENSMUSG00000039844	Rapgef1	chr2	+	29710152	29710308	29707197	29707400	29719592	29719850	8,16,3	11,6,7	6,9,14	0,3,0	281	125	0.00394283365388	0.244,0.543,0.16	1.0,0.572,1.0	-0.542
ENSMUSG00000027939	Nup210l	chr3	+	90175837	90175970	90174329	90174457	90180149	90180212	10,20,11	0,0,0	8,7,7	2,1,3	258	125	0.00394798294902	1.0,1.0,1.0	0.66,0.772,0.531	0.346
ENSMUSG00000028863	Meaf6	chr4	+	125107651	125107709	125107516	125107546	125108322	125108356	20,30,29	13,5,6	55,43,42	0,5,2	183	125	0.00397068372218	0.512,0.804,0.768	1.0,0.855,0.935	-0.235
ENSMUSG00000029864	Gstk1	chr6	+	42247733	42247846	42247483	42247584	42249378	42249495	39,68,71	45,38,41	18,42,32	5,3,8	238	125	0.00401411633157	0.313,0.484,0.476	0.654,0.88,0.678	-0.313
ENSMUSG00000062861	Zfp28	chr7	+	6384344	6384391	6384174	6384266	6389432	6389559	2,2,5	8,12,18	0,0,0	16,20,14	172	125	0.00411023301261	0.154,0.108,0.168	0.0,0.0,0.0	0.143
ENSMUSG00000025059	Gk	chrX	-	85706237	85706324	85701936	85704396	85711050	85711131	72,137,158	16,14,17	52,51,76	1,4,1	212	125	0.00415566658	0.726,0.852,0.846	0.968,0.883,0.978	-0.135
ENSMUSG00000036391	Sec24a	chr11	-	51736350	51736521	51734583	51734661	51743535	51744000	97,134,108	0,2,2	64,89,87	1,10,6	296	125	0.00415793820954	1.0,0.966,0.958	0.964,0.79,0.86	0.103
ENSMUSG00000086587	Gm11837	chr4	+	14947438	14947545	14942199	14942275	14952620	14952905	16,21,28	0,0,0	19,43,39	0,4,5	232	125	0.00415823022288	1.0,1.0,1.0	1.0,0.853,0.808	0.113
ENSMUSG00000025006	Sorbs1	chr19	-	40321792	40321960	40318021	40318068	40324746	40324832	16,36,31	31,66,46	10,9,11	53,39,43	293	125	0.0041972075231	0.18,0.189,0.223	0.074,0.09,0.098	0.11
ENSMUSG00000034243	Golgb1	chr16	+	36893315	36893438	36891366	36891492	36894830	36894944	105,130,154	6,14,14	39,85,48	15,18,11	248	125	0.0041972075231	0.898,0.824,0.847	0.567,0.704,0.687	0.204
ENSMUSG00000025272	Tro	chrX	-	150645693	150649655	150645303	150645521	150650433	150650548	194,291,243	0,0,0	378,375,423	0,2,6	4087	125	0.00427256719243	1.0,1.0,1.0	1.0,0.852,0.683	0.155
ENSMUSG00000053819	Camk2d	chr3	+	126779944	126779999	126770784	126770857	126780359	126780462	1,0,0	17,24,20	6,0,5	2,16,9	180	125	0.00430472766729	0.039,0.0,0.0	0.676,0.0,0.278	-0.305
ENSMUSG00000022672	Prkdc	chr16	+	15714147	15714280	15713579	15713788	15714915	15715074	30,52,57	1,0,0	25,36,34	2,4,3	258	125	0.00431355365821	0.936,1.0,1.0	0.858,0.813,0.846	0.14
ENSMUSG00000026825	Dnm1	chr2	-	32310450	32310487	32309474	32309637	32312126	32312342	0,0,0	1,5,2	3,6,9	27,35,25	162	125	0.00431355365821	0.0,0.0,0.0	0.079,0.117,0.217	-0.138
ENSMUSG00000057230	Aak1	chr6	+	86981295	86981397	86970990	86971086	86982541	86982643	1,0,0	3,9,8	7,1,1	0,0,5	227	125	0.00433526864329	0.155,0.0,0.0	1.0,1.0,0.099	-0.648
ENSMUSG00000031754	Nudt21	chr8	-	94032301	94032502	94031143	94031207	94036776	94037031	14,21,6	1,0,0	16,27,17	2,5,2	326	125	0.00437713847591	0.843,1.0,1.0	0.754,0.674,0.765	0.217
ENSMUSG00000026611	Spata17	chr1	-	187140372	187140496	187117262	187117469	187174374	187174478	7,11,13	1,1,0	2,4,2	1,1,4	249	125	0.00438367360794	0.778,0.847,1.0	0.501,0.668,0.201	0.418
ENSMUSG00000062825	Actg1	chr11	-	120347491	120347536	120346910	120347349	120347635	120347875	2,1,2	3,6,6	22,36,24	15,14,8	170	125	0.00443473494795	0.329,0.109,0.197	0.519,0.654,0.688	-0.409
ENSMUSG00000003352	Cacnb3	chr15	+	98640958	98640978	98640685	98640750	98641176	98641257	234,304,244	157,180,112	49,69,58	16,13,18	145	125	0.00443473494795	0.562,0.593,0.653	0.725,0.821,0.735	-0.158
ENSMUSG00000034867	Ankrd27	chr7	+	35600314	35600425	35591751	35591882	35602427	35602582	45,70,77	5,1,2	114,96,126	14,21,17	236	125	0.004510272728	0.827,0.974,0.953	0.812,0.708,0.797	0.146
ENSMUSG00000030016	Zfp638	chr6	+	83928652	83930165	83914372	83914479	83934948	83935010	491,782,708	8,12,21	558,679,634	24,34,31	1638	125	0.00463714720611	0.824,0.833,0.72	0.64,0.604,0.609	0.175
ENSMUSG00000039988	Ankrd13c	chr3	+	157972999	157975294	157962277	157962382	157988639	157988784	41,58,50	0,4,3	38,43,30	0,1,0	2420	125	0.00466564509984	1.0,0.428,0.463	1.0,0.69,1.0	-0.266
ENSMUSG00000000884	Gnb1l	chr16	+	18540971	18541097	18499045	18499140	18544110	18544273	27,62,39	5,0,6	38,49,26	0,0,1	251	125	0.00466564509984	0.729,1.0,0.764	1.0,1.0,0.928	-0.145
ENSMUSG00000036928	Stag3	chr5	+	138290365	138290470	138290190	138290267	138290708	138291481	0,0,0	4,1,11	8,0,4	1,5,6	230	125	0.00466564509984	0.0,0.0,0.0	0.813,0.0,0.266	-0.36
ENSMUSG00000030213	Atf7ip	chr6	+	136559763	136561439	136518801	136518963	136563759	136563837	270,435,479	3,4,6	293,465,432	2,0,0	1801	125	0.00469663519488	0.862,0.883,0.847	0.91,1.0,1.0	-0.106
ENSMUSG00000019813	Cep57l1	chr10	-	41745770	41745921	41730998	41731115	41809787	41809868	14,17,35	1,0,7	16,24,27	0,0,0	276	125	0.00469844273055	0.864,1.0,0.694	1.0,1.0,1.0	-0.147
ENSMUSG00000096401	Gm21811	chr8	+	20147548	20147716	20145519	20145639	20151480	20151665	145,226,233	50,76,85	169,255,230	27,29,57	293	125	0.00471127836021	0.553,0.559,0.539	0.728,0.79,0.633	-0.167
ENSMUSG00000038347	Tcte2	chr17	-	13727921	13728022	13716435	13717633	13761285	13761825	14,23,23	2,0,6	1,6,3	0,0,0	226	125	0.00473577840817	0.795,1.0,0.68	1.0,1.0,1.0	-0.175
ENSMUSG00000086040	Wipf3	chr6	+	54489007	54489109	54487907	54488030	54496479	54496556	95,129,154	10,12,2	8,18,12	0,0,0	227	125	0.00475054464941	0.84,0.855,0.977	1.0,1.0,1.0	-0.109
ENSMUSG00000048200	Cracr2b	chr7	+	141465765	141465837	141465263	141465356	141466045	141466613	22,30,20	9,20,18	12,3,7	0,2,0	197	125	0.00476425266174	0.608,0.488,0.413	1.0,0.488,1.0	-0.326
ENSMUSG00000032397	Tipin	chr9	+	64290373	64290449	64288107	64288243	64301041	64301248	9,17,16	1,0,0	23,36,32	4,5,4	201	125	0.00486796296186	0.848,1.0,1.0	0.781,0.817,0.833	0.139
ENSMUSG00000002983	Relb	chr7	-	19611816	19611925	19611622	19611700	19612504	19612720	10,6,8	0,0,0	20,17,8	0,2,7	234	125	0.00487620728102	1.0,1.0,1.0	1.0,0.82,0.379	0.267
ENSMUSG00000078812	Eif5a	chr11	-	69920340	69920422	69919150	69919336	69920800	69920919	214,207,171	69,44,89	301,291,388	59,43,45	207	125	0.00490289198308	0.652,0.74,0.537	0.755,0.803,0.839	-0.156
ENSMUSG00000039473	Ubn1	chr16	+	5081893	5081983	5081417	5081661	5084055	5086285	347,381,343	113,130,158	527,651,638	111,183,133	215	125	0.00493835621773	0.641,0.63,0.558	0.734,0.674,0.736	-0.105
ENSMUSG00000050891	Tatdn1	chr15	-	58923904	58923968	58921273	58921417	58926435	58926485	116,170,219	15,11,14	129,156,182	36,32,22	189	125	0.00500146134375	0.836,0.911,0.912	0.703,0.763,0.845	0.116
ENSMUSG00000045095	Magi1	chr6	-	93704276	93704360	93701289	93701381	93708003	93708217	65,111,95	51,72,77	54,40,13	66,61,47	209	125	0.00500146134375	0.433,0.48,0.425	0.329,0.282,0.142	0.195
ENSMUSG00000029414	Kntc1	chr5	+	123753822	123753997	123749725	123749824	123757798	123757914	51,76,94	0,0,2	59,81,73	3,2,8	300	125	0.00500894197299	1.0,1.0,0.951	0.891,0.944,0.792	0.108
ENSMUSG00000042870	Tom1	chr8	+	75047992	75048077	75033730	75033827	75051922	75052057	15,15,8	1,0,0	9,13,5	3,1,3	210	125	0.00503054728189	0.899,1.0,1.0	0.641,0.886,0.498	0.291
ENSMUSG00000035969	Rusc2	chr4	+	43414627	43416718	43406434	43406680	43421604	43422249	44,59,27	0,0,0	55,62,61	2,4,0	2216	125	0.00528532477383	1.0,1.0,1.0	0.608,0.466,1.0	0.309
ENSMUSG00000026384	Ptpn4	chr1	-	119765877	119765922	119765428	119765481	119783481	119783589	29,31,43	0,7,4	15,15,14	0,0,0	170	125	0.00529312580381	1.0,0.765,0.888	1.0,1.0,1.0	-0.116
ENSMUSG00000039232	Stx11	chr10	-	12944151	12944286	12939982	12941983	12963999	12964259	24,36,24	2,8,6	1,6,14	0,1,0	260	125	0.00530406719582	0.852,0.684,0.658	1.0,0.743,1.0	-0.183
ENSMUSG00000063889	Crem	chr18	-	3299161	3299308	3295321	3295416	3309645	3309900	6,26,23	0,0,1	5,31,17	0,13,1	272	125	0.00531231582239	1.0,1.0,0.914	1.0,0.523,0.887	0.168
ENSMUSG00000035376	Hacd2	chr16	+	35048719	35048738	35025824	35025942	35099755	35099877	27,26,27	2,1,8	37,22,19	0,0,1	144	125	0.00550050042858	0.921,0.958,0.746	1.0,1.0,0.943	-0.106
ENSMUSG00000074698	Csnk2a1	chr2	+	152276946	152277033	152275397	152275546	152278968	152281852	41,70,24	7,5,9	56,68,45	0,1,4	212	125	0.00554723726959	0.775,0.892,0.611	1.0,0.976,0.869	-0.189
ENSMUSG00000038831	Ralgps1	chr2	-	33157771	33157929	33146569	33146653	33158909	33159036	4,7,9	12,15,26	0,1,0	1,4,10	283	125	0.00554994817671	0.128,0.171,0.133	0.0,0.099,0.0	0.111
ENSMUSG00000030641	Ddias	chr7	-	92868111	92868198	92866570	92866699	92872761	92872844	22,37,39	24,29,36	40,26,44	70,59,93	212	125	0.00557480209167	0.351,0.429,0.39	0.252,0.206,0.218	0.165
ENSMUSG00000036202	Rif1	chr2	+	52116667	52116745	52116247	52116394	52116834	52116950	295,417,426	154,217,205	384,424,424	152,131,118	203	125	0.00561901414102	0.541,0.542,0.561	0.609,0.666,0.689	-0.107
ENSMUSG00000062270	Morf4l1	chr9	-	90097863	90097889	90096502	90096604	90100442	90100523	15,37,36	4,3,10	48,115,40	0,7,0	151	125	0.00562213173121	0.756,0.911,0.749	1.0,0.932,1.0	-0.172
ENSMUSG00000029458	Brap	chr5	+	121663241	121663491	121662040	121662161	121672084	121672198	0,1,3	1,0,3	5,7,15	0,0,0	375	125	0.00571354841394	0.0,1.0,0.25	1.0,1.0,1.0	-0.583
ENSMUSG00000023079	Gtf2ird1	chr5	-	134410953	134411109	134404655	134404966	134415134	134415276	206,279,186	14,10,18	144,199,179	28,21,29	281	125	0.00578550601363	0.867,0.925,0.821	0.696,0.808,0.733	0.125
ENSMUSG00000051355	Commd1	chr11	-	22973899	22974102	22956410	22956692	22978316	22978996	71,67,65	0,0,1	52,65,60	3,4,3	328	125	0.00585490953459	1.0,1.0,0.961	0.869,0.861,0.884	0.116
ENSMUSG00000032680	6820408C15Rik	chr2	+	152442373	152442492	152441215	152441302	152444072	152444330	4,3,6	2,0,4	11,6,22	0,0,0	244	125	0.00586303825628	0.506,1.0,0.435	1.0,1.0,1.0	-0.353
ENSMUSG00000042213	Zfand4	chr6	+	116305616	116305761	116273572	116273872	116313844	116315017	19,40,42	0,0,4	59,55,50	14,6,10	270	125	0.00586527379043	1.0,1.0,0.829	0.661,0.809,0.698	0.22
ENSMUSG00000069769	Msi2	chr11	-	88348783	88348992	88343888	88344660	88366784	88366847	151,195,141	7,5,12	113,143,132	26,15,16	334	125	0.00588672790865	0.89,0.936,0.815	0.619,0.781,0.755	0.162
ENSMUSG00000071793	2610005L07Rik	chr8	-	20399095	20399468	20385781	20388402	20401376	20401496	25,58,30	3,6,0	21,48,24	1,0,0	498	125	0.00592261563008	0.677,0.708,1.0	0.841,1.0,1.0	-0.152
ENSMUSG00000025912	Mybl1	chr1	-	9671578	9671758	9667414	9670012	9672211	9672316	11,17,24	24,21,36	16,39,53	7,21,36	305	125	0.00599045142211	0.158,0.249,0.215	0.484,0.432,0.376	-0.223
ENSMUSG00000041762	Gpr155	chr2	-	73384067	73384192	73382794	73382958	73386264	73386411	0,0,0	2,2,3	1,6,3	15,5,7	250	125	0.00617530967278	0.0,0.0,0.0	0.032,0.375,0.176	-0.194
ENSMUSG00000029576	Radil	chr5	-	142503912	142503950	142497837	142497998	142506458	142507088	10,3,16	0,0,0	45,32,24	2,2,7	163	125	0.00624614080815	1.0,1.0,1.0	0.945,0.925,0.724	0.135
ENSMUSG00000070371	Prss36	chr7	-	127933566	127933832	127932798	127933114	127934509	127934627	3,8,10	0,0,2	2,2,1	6,1,0	391	125	0.00626890652777	1.0,1.0,0.615	0.096,0.39,1.0	0.376
ENSMUSG00000023235	Ccl25	chr8	+	4327756	4327893	4325240	4325288	4353882	4354000	21,26,13	2,0,0	32,21,22	1,4,14	262	125	0.00630138521915	0.834,1.0,1.0	0.939,0.715,0.428	0.251
ENSMUSG00000060002	Chpt1	chr10	-	88480814	88480946	88477009	88477168	88482230	88482315	49,100,113	3,2,2	107,100,127	4,19,14	257	125	0.0063399038616	0.888,0.961,0.965	0.929,0.719,0.815	0.117
ENSMUSG00000003308	Keap1	chr9	-	21237070	21237756	21231696	21231902	21239075	21239332	26,34,17	4,0,4	21,24,13	0,0,1	811	125	0.00637013967671	0.5,1.0,0.396	1.0,1.0,0.667	-0.257
ENSMUSG00000097039	Pvt1	chr15	+	62149238	62149352	62107147	62107465	62159996	62160128	6,2,0	1,3,1	7,11,4	0,2,0	239	125	0.00640431180402	0.758,0.259,0.0	1.0,0.742,1.0	-0.575
ENSMUSG00000023235	Ccl25	chr8	+	4327756	4327850	4325235	4325288	4353882	4354000	27,31,28	2,0,0	54,38,44	1,4,14	219	125	0.00641644957497	0.885,1.0,1.0	0.969,0.844,0.642	0.143
ENSMUSG00000029108	Pcdh7	chr5	+	57942166	57942262	57913155	57913372	58128974	58129454	21,20,27	39,66,33	2,1,1	17,7,9	221	125	0.00644949578198	0.233,0.146,0.316	0.062,0.075,0.059	0.166
ENSMUSG00000048677	Tpcn2	chr7	-	145255450	145255533	145254057	145254698	145256729	145256811	23,34,46	5,0,4	19,30,59	0,0,0	208	125	0.00650420196979	0.734,1.0,0.874	1.0,1.0,1.0	-0.131
ENSMUSG00000063889	Crem	chr18	-	3276693	3276729	3273421	3273578	3299161	3299308	2,8,3	7,1,4	5,5,10	0,2,0	161	125	0.00651704610984	0.182,0.861,0.368	1.0,0.66,1.0	-0.416
ENSMUSG00000036206	Sh3bp4	chr1	+	89143549	89145906	89137558	89137803	89152199	89152388	675,892,632	1,0,1	328,319,319	5,3,1	2482	125	0.00659319719216	0.971,1.0,0.97	0.768,0.843,0.941	0.13
ENSMUSG00000027574	Nkain4	chr2	-	180943740	180943821	180943029	180943227	180954570	180954620	18,18,20	7,4,10	7,15,21	0,3,0	206	125	0.00660370457729	0.609,0.732,0.548	1.0,0.752,1.0	-0.288
ENSMUSG00000030452	Nipa2	chr7	-	55944480	55944709	55937571	55937662	55962199	55962439	13,16,18	0,1,0	20,18,22	0,4,3	354	125	0.00661277274423	1.0,0.85,1.0	1.0,0.614,0.721	0.172
ENSMUSG00000062526	Mppe1	chr18	-	67237349	67237732	67233600	67233709	67243963	67244047	32,44,46	0,0,1	140,176,169	4,6,8	508	125	0.00700568554404	1.0,1.0,0.919	0.896,0.878,0.839	0.102
ENSMUSG00000030924	2610020H08Rik	chr7	+	119801229	119801356	119799564	119799677	119802740	119802837	44,67,50	2,9,6	46,44,57	0,1,2	252	125	0.00702090855	0.916,0.787,0.805	1.0,0.956,0.934	-0.127
ENSMUSG00000054715	Zscan22	chr7	+	12903600	12904085	12897814	12897943	12906233	12908239	13,24,31	24,35,20	34,52,44	22,14,10	610	125	0.0070367727428	0.1,0.123,0.241	0.241,0.432,0.474	-0.228
ENSMUSG00000042870	Tom1	chr8	+	75051507	75051657	75033752	75033827	75051922	75052057	4,1,7	1,0,0	7,3,12	3,1,3	275	125	0.0070367727428	0.645,1.0,1.0	0.515,0.577,0.645	0.303
ENSMUSG00000005899	Smpd4	chr16	+	17620711	17620762	17620585	17620630	17621441	17621525	18,10,17	0,0,0	12,13,26	6,1,1	176	125	0.0071366054021	1.0,1.0,1.0	0.587,0.902,0.949	0.187
ENSMUSG00000028631	Kcnq4	chr4	-	120711222	120711384	120704354	120704575	120713011	120713100	12,17,33	0,0,4	43,21,46	15,7,11	287	125	0.00718166751562	1.0,1.0,0.782	0.555,0.566,0.646	0.338
ENSMUSG00000028438	Kif24	chr4	-	41428344	41428982	41409731	41409819	41464709	41464840	23,18,27	0,0,0	28,26,28	0,1,6	763	125	0.0072643292476	1.0,1.0,1.0	1.0,0.81,0.433	0.252
ENSMUSG00000097910	5033428I22Rik	chr8	+	57332769	57333631	57332442	57332633	57339828	57340682	4,9,7	0,0,0	194,212,155	2,7,2	987	125	0.00728560649598	1.0,1.0,1.0	0.925,0.793,0.908	0.125
ENSMUSG00000037940	Inpp4b	chr8	+	81844455	81844506	81770807	81770924	81856691	81856771	1,3,6	0,0,0	20,51,41	2,8,2	176	125	0.00734182065545	1.0,1.0,1.0	0.877,0.819,0.936	0.123
ENSMUSG00000029130	Rnf32	chr5	+	29203054	29203197	29198573	29198838	29205668	29205701	66,67,89	3,9,17	21,17,14	9,13,5	268	125	0.00737479498792	0.911,0.776,0.709	0.521,0.379,0.566	0.31
ENSMUSG00000021592	Arsk	chr13	-	76093887	76094017	76091657	76091817	76098373	76098648	82,65,74	3,0,0	70,69,65	7,1,7	255	125	0.00742609755972	0.931,1.0,1.0	0.831,0.971,0.82	0.103
ENSMUSG00000078484	Klhl17	chr4	-	156231546	156231714	156231084	156231173	156231801	156231946	244,262,196	8,19,12	244,214,212	17,33,48	293	125	0.00753390287245	0.929,0.855,0.875	0.86,0.735,0.653	0.137
ENSMUSG00000062785	Kcnc3	chr7	+	44598805	44598933	44598383	44598575	44600868	44600928	8,15,1	0,0,1	10,6,7	6,1,2	253	125	0.00759611986155	1.0,1.0,0.331	0.452,0.748,0.634	0.166
ENSMUSG00000050875	A730017C20Rik	chr18	+	59066816	59066989	59065834	59065885	59072192	59072417	52,79,87	4,6,2	5,20,8	0,0,0	298	125	0.00774125040212	0.845,0.847,0.948	1.0,1.0,1.0	-0.12
ENSMUSG00000036833	Pnpla7	chr2	+	25021941	25022011	25019403	25019517	25029506	25029656	22,25,15	6,0,2	22,20,28	0,0,0	195	125	0.00783085661027	0.702,1.0,0.828	1.0,1.0,1.0	-0.157
ENSMUSG00000087165	2010001A14Rik	chr11	-	57796311	57796397	57795518	57795794	57801233	57801414	17,32,22	0,0,2	19,33,17	0,6,8	211	125	0.00799835072298	1.0,1.0,0.867	1.0,0.765,0.557	0.182
ENSMUSG00000005936	Kctd20	chr17	+	28957878	28958057	28952598	28952757	28961413	28961687	143,183,169	39,38,46	187,150,183	30,18,16	304	125	0.00811679795545	0.601,0.664,0.602	0.719,0.774,0.825	-0.15
ENSMUSG00000061306	Slc38a10	chr11	-	120147720	120147838	120140592	120140686	120150979	120151346	153,121,129	8,15,6	74,76,78	16,13,16	243	125	0.00820294273023	0.908,0.806,0.917	0.704,0.75,0.715	0.154
ENSMUSG00000056900	Usp13	chr3	+	32854555	32854677	32847809	32847870	32861770	32861913	33,30,103	11,10,5	92,97,87	2,3,5	247	125	0.00830036032956	0.603,0.603,0.912	0.959,0.942,0.898	-0.227
ENSMUSG00000027763	Mbnl1	chr3	+	60622145	60622240	60615619	60615773	60625123	60625198	89,92,93	12,28,14	117,103,132	8,5,11	220	125	0.00858964703828	0.808,0.651,0.791	0.893,0.921,0.872	-0.145
ENSMUSG00000022091	Sorbs3	chr14	-	70202930	70203048	70201348	70201542	70203271	70203416	7,14,9	0,0,1	41,20,48	8,3,3	243	125	0.00860195825206	1.0,1.0,0.822	0.725,0.774,0.892	0.144
ENSMUSG00000014444	Piezo1	chr8	-	122489554	122489616	122489098	122489199	122490062	122490163	51,68,47	16,17,20	52,41,29	3,4,5	187	125	0.00872015406887	0.681,0.728,0.611	0.921,0.873,0.795	-0.19
ENSMUSG00000033565	Rbfox2	chr15	-	77091811	77091854	77086066	77086155	77097939	77098072	1,8,1	16,19,19	14,5,7	10,8,9	168	125	0.00874819335526	0.044,0.239,0.038	0.51,0.317,0.367	-0.291
ENSMUSG00000021918	Nek4	chr14	+	30974214	30974358	30970162	30970564	30975222	30975372	166,187,231	41,62,56	306,280,281	56,38,39	269	125	0.00880343408198	0.653,0.584,0.657	0.717,0.774,0.77	-0.122
ENSMUSG00000036908	Unc93b1	chr19	+	3941519	3941681	3936268	3936422	3941884	3942017	7,9,5	0,0,0	42,48,51	0,2,8	287	125	0.00886504692934	1.0,1.0,1.0	1.0,0.913,0.735	0.117
ENSMUSG00000043015	Nemp2	chr1	+	52643167	52643236	52642318	52642412	52645260	52645486	15,16,18	17,15,11	42,34,38	7,12,11	194	125	0.00889209246396	0.362,0.407,0.513	0.794,0.646,0.69	-0.283
ENSMUSG00000035126	Wdr78	chr4	-	103090397	103090554	103082212	103082341	103095328	103095441	41,42,53	1,0,0	33,29,36	9,0,1	282	125	0.00892743464463	0.948,1.0,1.0	0.619,1.0,0.941	0.129
ENSMUSG00000060550	H2-Q7	chr17	+	35442677	35442794	35442266	35442551	35442966	35442999	7,7,10	0,0,0	4,14,8	5,2,0	242	125	0.00903844589124	1.0,1.0,1.0	0.292,0.783,1.0	0.308
ENSMUSG00000032480	Dhx30	chr9	-	110116677	110116755	110115490	110115582	110117357	110117385	31,70,37	76,73,110	29,34,24	113,171,116	203	125	0.00907196306509	0.201,0.371,0.172	0.136,0.109,0.113	0.129
ENSMUSG00000030987	Stim1	chr7	+	102428773	102428866	102427081	102427317	102430884	102430928	5,20,4	7,14,7	27,17,12	8,2,2	218	125	0.00914387312534	0.291,0.45,0.247	0.659,0.83,0.775	-0.425
ENSMUSG00000000740	Rpl13	chr8	+	123102844	123102986	123102650	123102762	123103182	123103641	46,90,63	4,0,0	68,98,67	12,6,4	267	125	0.00914709146699	0.843,1.0,1.0	0.726,0.884,0.887	0.115
ENSMUSG00000020250	Txnrd1	chr10	+	82860523	82860630	82859205	82859300	82874612	82874735	303,364,485	40,42,54	324,321,294	53,64,87	232	125	0.0092099103433	0.803,0.824,0.829	0.767,0.73,0.645	0.105
ENSMUSG00000109926	RP23-218K15.5	chr7	-	45481788	45482041	45479008	45479133	45486740	45486811	34,49,57	0,0,2	71,87,76	8,3,4	378	125	0.00929974414786	1.0,1.0,0.904	0.746,0.906,0.863	0.13
ENSMUSG00000059475	Zfp426	chr9	-	20474910	20475033	20473027	20473108	20476395	20476478	82,110,107	4,1,7	74,95,104	14,16,7	248	125	0.009392291262	0.912,0.982,0.885	0.727,0.75,0.882	0.14
ENSMUSG00000037669	Ldah	chr12	+	8227219	8227363	8220599	8220755	8268363	8268598	171,231,217	12,18,19	243,256,324	48,57,34	269	125	0.00969343336309	0.869,0.856,0.841	0.702,0.676,0.816	0.124
ENSMUSG00000091568	Gm8206	chr14	-	6020476	6020659	6016758	6017902	6021332	6021464	12,15,2	0,0,1	4,2,3	2,0,4	308	125	0.00973357005633	1.0,1.0,0.448	0.448,1.0,0.233	0.256
ENSMUSG00000027333	Smox	chr2	+	131520921	131521171	131520094	131520268	131522058	131522219	294,400,360	61,79,68	253,272,301	76,99,91	375	125	0.0097880718962	0.616,0.628,0.638	0.526,0.478,0.524	0.118
ENSMUSG00000037270	4932438A13Rik	chr3	+	37022969	37023032	37022383	37022474	37026089	37026343	21,24,23	21,20,28	49,56,47	25,11,19	188	125	0.0098770084752	0.399,0.444,0.353	0.566,0.772,0.622	-0.255
ENSMUSG00000022332	Khdrbs3	chr15	+	69017327	69017474	68995051	68995170	69049378	69049461	1,13,7	1,3,2	5,8,10	0,0,1	272	125	0.0098770084752	0.315,0.666,0.617	1.0,1.0,0.821	-0.408
ENSMUSG00000020694	Tlk2	chr11	+	105210544	105210640	105209793	105209837	105221185	105221353	323,431,360	110,208,193	326,282,320	194,227,259	221	125	0.0100034936113	0.624,0.54,0.513	0.487,0.413,0.411	0.122
ENSMUSG00000025997	Ikzf2	chr1	-	69685693	69685797	69684123	69684172	69687040	69687245	58,81,105	30,24,23	4,4,2	5,3,10	229	125	0.0102462064664	0.513,0.648,0.714	0.304,0.421,0.098	0.351
ENSMUSG00000010554	Mettl16	chr11	+	74795751	74795817	74787554	74787695	74795981	74796124	5,6,15	0,0,0	10,17,15	4,1,2	191	125	0.0103344267899	1.0,1.0,1.0	0.621,0.918,0.831	0.21
ENSMUSG00000044456	Rin3	chr12	+	102325794	102325912	102312974	102313182	102358704	102358796	5,1,4	0,0,0	17,14,8	2,0,5	243	125	0.0103663204798	1.0,1.0,1.0	0.814,1.0,0.451	0.245
ENSMUSG00000044024	Rell2	chr18	+	37957088	37957155	37956928	37956994	37957588	37957774	5,15,1	6,0,8	5,1,1	0,1,0	192	125	0.0107799124924	0.352,1.0,0.075	1.0,0.394,1.0	-0.322
ENSMUSG00000013236	Ptprs	chr17	-	56425326	56425926	56424879	56424977	56426386	56426504	207,337,343	4,5,2	271,284,269	7,15,11	725	125	0.0109953452225	0.899,0.921,0.967	0.87,0.765,0.808	0.115
ENSMUSG00000026946	Nmi	chr2	-	51949983	51950090	51948486	51948776	51952441	51952628	7,8,17	0,2,5	39,72,43	0,2,0	232	125	0.0109961593591	1.0,0.683,0.647	1.0,0.951,1.0	-0.207
ENSMUSG00000068394	Cep152	chr2	-	125571668	125571833	125569554	125569651	125576713	125576855	90,176,168	7,17,1	105,125,102	17,17,18	290	125	0.0110531880545	0.847,0.817,0.986	0.727,0.76,0.71	0.151
ENSMUSG00000033004	Mycbp2	chr14	-	103205176	103205277	103201211	103201437	103206635	103206778	67,92,70	0,0,0	33,52,54	2,6,1	226	125	0.01111951295	1.0,1.0,1.0	0.901,0.827,0.968	0.101
ENSMUSG00000047617	BC029214	chr2	-	25459774	25459915	25455140	25455648	25460008	25460074	13,1,6	4,3,3	1,1,2	1,0,0	266	125	0.0112532166579	0.604,0.135,0.484	0.32,1.0,1.0	-0.366
ENSMUSG00000038705	Gmeb2	chr2	-	181264969	181265108	181260294	181260398	181277948	181278121	8,11,10	0,0,2	0,8,5	1,4,1	264	125	0.0113008714134	1.0,1.0,0.703	0.0,0.486,0.703	0.505
ENSMUSG00000020389	Cdkl3	chr11	+	52035946	52036020	52033513	52033611	52037430	52038165	18,6,19	1,0,0	5,7,29	2,6,0	199	125	0.0113428718838	0.919,1.0,1.0	0.611,0.423,1.0	0.295
ENSMUSG00000055884	Fancm	chr12	+	65097301	65097508	65095720	65095905	65099247	65099452	162,177,172	3,0,4	133,250,201	27,5,6	332	125	0.0113694177275	0.953,1.0,0.942	0.65,0.95,0.927	0.123
ENSMUSG00000020385	Clk4	chr11	+	51273077	51273168	51271799	51272022	51273559	51273626	159,256,328	45,70,74	181,222,214	71,95,95	216	125	0.0115564840971	0.672,0.679,0.72	0.596,0.575,0.566	0.111
ENSMUSG00000021820	Camk2g	chr14	-	20745791	20745860	20744603	20744648	20760143	20760186	17,40,34	4,1,4	62,77,50	0,2,0	194	125	0.011703148386	0.733,0.963,0.846	1.0,0.961,1.0	-0.14
ENSMUSG00000045962	Wnk1	chr6	-	119953770	119954232	119951897	119951995	119956070	119956196	146,210,174	12,26,15	152,148,138	26,40,28	587	125	0.0118440466897	0.722,0.632,0.712	0.555,0.441,0.512	0.186
ENSMUSG00000002983	Relb	chr7	-	19611816	19611885	19611622	19611700	19612504	19612720	24,13,13	0,0,0	36,40,22	0,2,7	194	125	0.0119847823688	1.0,1.0,1.0	1.0,0.928,0.669	0.134
ENSMUSG00000087060	Eldr	chr11	-	16938584	16938625	16937372	16937484	16950881	16950930	0,0,2	26,27,21	8,2,1	18,15,23	166	125	0.0120021507884	0.0,0.0,0.067	0.251,0.091,0.032	-0.102
ENSMUSG00000035045	Zc3h12b	chrX	+	95778894	95778969	95741904	95741971	95898264	95898354	10,3,6	2,0,3	8,3,0	13,8,3	200	125	0.012103559675	0.758,1.0,0.556	0.278,0.19,0.0	0.615
ENSMUSG00000021240	Abcd4	chr12	-	84613904	84614044	84611720	84611771	84617282	84617466	16,6,7	0,1,0	8,16,12	5,0,2	265	125	0.0121616308254	1.0,0.739,1.0	0.43,1.0,0.739	0.19
ENSMUSG00000087578	Ccdc142os	chr6	-	83107742	83107914	83106866	83107190	83108883	83108987	13,9,14	0,2,0	5,1,17	2,3,2	297	125	0.0121616308254	1.0,0.654,1.0	0.513,0.123,0.782	0.412
ENSMUSG00000051674	Dcun1d4	chr5	+	73520115	73520230	73510885	73510956	73531503	73531574	2,7,15	0,0,2	0,3,7	16,0,2	240	125	0.0122217508033	1.0,1.0,0.796	0.0,1.0,0.646	0.383
ENSMUSG00000026765	Lypd6b	chr2	+	49903375	49903452	49863810	49863906	49930924	49930984	24,60,29	22,27,19	0,0,1	9,1,0	202	125	0.0123010157969	0.403,0.579,0.486	0.0,0.0,1.0	0.156
ENSMUSG00000070883	Ccdc173	chr2	-	69776129	69776269	69761721	69761886	69778059	69778216	35,40,70	3,4,1	22,36,54	11,4,15	265	125	0.0123193325441	0.846,0.825,0.971	0.485,0.809,0.629	0.24
ENSMUSG00000027333	Smox	chr2	+	131521054	131521171	131520094	131520268	131522058	131522219	294,398,360	61,79,68	256,272,305	76,99,91	242	125	0.012333281025	0.713,0.722,0.732	0.635,0.587,0.634	0.104
ENSMUSG00000068250	Amn1	chr6	-	149184991	149185124	149170832	149171050	149188235	149188685	40,29,57	0,5,7	44,35,39	2,0,0	258	125	0.012333281025	1.0,0.738,0.798	0.914,1.0,1.0	-0.126
ENSMUSG00000019027	Dnah1	chr14	-	31264910	31265055	31264522	31264681	31265262	31265459	88,43,64	5,3,2	60,33,29	0,0,0	270	125	0.0123833515071	0.891,0.869,0.937	1.0,1.0,1.0	-0.101
ENSMUSG00000038056	Kmt2c	chr5	-	25330795	25330900	25329446	25329575	25338412	25338581	17,37,28	2,6,27	11,23,19	31,30,29	230	125	0.0126799524679	0.822,0.77,0.36	0.162,0.294,0.263	0.411
ENSMUSG00000031216	Stard8	chrX	+	99063364	99063446	99060727	99060799	99064393	99064457	313,355,344	3,13,2	32,58,42	6,0,8	207	125	0.0128953416145	0.984,0.943,0.99	0.763,1.0,0.76	0.131
ENSMUSG00000029769	Ccdc136	chr6	+	29414785	29414980	29412363	29412534	29426624	29426953	4,11,9	1,6,0	10,5,3	0,1,0	320	125	0.0128953416145	0.61,0.417,1.0	1.0,0.661,1.0	-0.211
ENSMUSG00000048251	Bcl11b	chr12	-	107965671	107965887	107910402	107917414	108003085	108003602	26,29,23	0,4,4	24,13,19	1,0,0	341	125	0.0128953416145	1.0,0.727,0.678	0.898,1.0,1.0	-0.164
ENSMUSG00000058291	Zfp68	chr5	-	138616469	138616565	138612038	138612165	138617054	138617167	109,128,125	96,85,89	132,122,178	168,189,174	221	125	0.012955928403	0.391,0.46,0.443	0.308,0.267,0.367	0.117
ENSMUSG00000056458	Mok	chr12	-	110810604	110810778	110809908	110810023	110811778	110811880	45,55,83	21,29,24	20,54,45	21,44,46	299	125	0.012955928403	0.473,0.442,0.591	0.285,0.339,0.29	0.197
ENSMUSG00000037363	Letm2	chr8	-	25579719	25579794	25578489	25578804	25580315	25580408	21,48,39	2,3,4	18,21,28	0,0,0	200	125	0.0129938466348	0.868,0.909,0.859	1.0,1.0,1.0	-0.121
ENSMUSG00000023353	Agap3	chr5	+	24496732	24496903	24487788	24487893	24499657	24499812	5,6,7	0,1,0	5,1,1	0,5,1	296	125	0.0132010138777	1.0,0.717,1.0	1.0,0.078,0.297	0.447
ENSMUSG00000026305	Lrrfip1	chr1	+	91103246	91103318	91101184	91101310	91105126	91105297	42,61,60	136,193,150	49,43,74	66,96,102	197	125	0.0132575776788	0.164,0.167,0.202	0.32,0.221,0.315	-0.108
ENSMUSG00000062604	Srpk2	chr5	-	23616326	23616390	23565132	23565265	23675719	23675774	54,70,84	54,80,62	89,148,131	53,72,65	189	125	0.0133555529822	0.398,0.367,0.473	0.526,0.576,0.571	-0.145
ENSMUSG00000017677	Wsb1	chr11	-	79243399	79243575	79241983	79242156	79244462	79244563	123,193,188	142,175,168	248,256,201	142,124,154	301	125	0.0133555529822	0.265,0.314,0.317	0.42,0.462,0.352	-0.113
ENSMUSG00000060176	Kif27	chr13	-	58323827	58324033	58320118	58320316	58325942	58326098	24,24,20	3,5,2	29,13,20	1,1,0	331	125	0.0137040614745	0.751,0.644,0.791	0.916,0.831,1.0	-0.187
ENSMUSG00000021870	Slmap	chr14	-	26459409	26459460	26438947	26439028	26460041	26460210	7,4,14	1,1,2	7,12,9	5,13,6	176	125	0.0139657230662	0.833,0.74,0.833	0.499,0.396,0.516	0.332
ENSMUSG00000029149	Krtcap3	chr5	+	31251918	31252103	31251705	31251814	31252364	31252571	30,31,31	6,3,1	14,4,8	1,0,0	310	125	0.0139822907855	0.668,0.806,0.926	0.85,1.0,1.0	-0.15
ENSMUSG00000039275	Foxk2	chr11	+	121296222	121296351	121290743	121290890	121296913	121297089	5,7,5	4,2,2	3,8,12	1,1,0	254	125	0.0145570393446	0.381,0.633,0.552	0.596,0.797,1.0	-0.276
ENSMUSG00000054405	Dnajc8	chr4	+	132546636	132546708	132541781	132541838	132551534	132551610	0,0,1	1,18,2	0,5,13	29,19,12	197	125	0.0146370012093	0.0,0.0,0.241	0.0,0.143,0.407	-0.103
ENSMUSG00000036246	Gmip	chr8	+	69809773	69809858	69808689	69808820	69810629	69810717	8,5,14	0,0,0	23,26,32	6,2,0	210	125	0.0147457127198	1.0,1.0,1.0	0.695,0.886,1.0	0.14
ENSMUSG00000039153	Runx2	chr17	-	44658518	44658692	44639664	44639826	44717191	44717296	13,8,8	1,1,0	26,7,27	2,10,6	299	125	0.0148306013068	0.845,0.77,1.0	0.845,0.226,0.653	0.297
ENSMUSG00000039087	Rreb1	chr13	+	37941542	37941704	37929557	37932489	37946856	37947663	50,118,104	37,75,54	69,29,37	16,10,11	287	125	0.0148516217721	0.371,0.407,0.456	0.653,0.558,0.594	-0.19
ENSMUSG00000040123	Zmym5	chr14	-	56810739	56810859	56804414	56804863	56811591	56811716	36,68,71	21,30,25	97,85,119	11,25,16	245	125	0.01524046244	0.467,0.536,0.592	0.818,0.634,0.791	-0.216
ENSMUSG00000029022	Miip	chr4	-	147863027	147863136	147862896	147862949	147865188	147865270	160,162,178	54,35,33	214,196,177	12,24,30	234	125	0.015474214001	0.613,0.712,0.742	0.905,0.814,0.759	-0.137
ENSMUSG00000021470	Ercc6l2	chr13	+	63819630	63820055	63815333	63815517	63834595	63834789	16,25,24	0,0,0	20,27,30	6,0,1	550	125	0.0154781657279	1.0,1.0,1.0	0.431,1.0,0.872	0.232
ENSMUSG00000006586	Runx1t1	chr4	+	13771375	13771545	13751296	13751748	13835632	13835770	4,4,4	0,0,1	26,16,31	13,2,1	295	125	0.0154912441079	1.0,1.0,0.629	0.459,0.772,0.929	0.156
ENSMUSG00000027438	Napb	chr2	-	148707158	148707205	148706945	148707023	148709316	148709433	2,0,0	5,15,7	5,0,8	5,11,10	172	125	0.0154912441079	0.225,0.0,0.0	0.421,0.0,0.368	-0.188
ENSMUSG00000029788	Cpa5	chr6	+	30630778	30630863	30630419	30630486	30631211	30631436	9,5,8	0,0,1	0,5,4	4,2,0	210	125	0.0155306348504	1.0,1.0,0.826	0.0,0.598,1.0	0.409
ENSMUSG00000030876	Mettl9	chr7	+	121052086	121052296	121034444	121034975	121076129	121076835	10,19,15	1,1,4	13,31,21	0,0,0	335	125	0.0157336036726	0.789,0.876,0.583	1.0,1.0,1.0	-0.251
ENSMUSG00000029238	Clock	chr5	-	76273958	76274043	76266799	76266889	76303423	76303502	24,30,51	0,0,0	19,41,28	0,4,4	210	125	0.0158970727056	1.0,1.0,1.0	1.0,0.859,0.806	0.112
ENSMUSG00000014158	Trpv4	chr5	-	114630743	114630902	114630421	114630514	114633134	114633314	18,34,15	0,4,3	3,2,4	0,0,0	284	125	0.0160369784951	1.0,0.789,0.688	1.0,1.0,1.0	-0.174
ENSMUSG00000099913	Gm28551	chr1	-	53330211	53330408	53325506	53326457	53346579	53346761	16,27,23	1,0,4	4,15,9	6,5,3	322	125	0.0160369784951	0.861,1.0,0.691	0.206,0.538,0.538	0.423
ENSMUSG00000029348	Asphd2	chr5	-	112393459	112393583	112391810	112392255	112393784	112393930	19,28,33	9,11,18	101,117,159	26,21,21	249	125	0.0160996275922	0.515,0.561,0.479	0.661,0.737,0.792	-0.212
ENSMUSG00000037994	Slc9b2	chr3	+	135317053	135317193	135307744	135307781	135318279	135318460	23,44,49	0,2,0	22,33,44	0,4,6	265	125	0.0161256808567	1.0,0.912,1.0	1.0,0.796,0.776	0.113
ENSMUSG00000043384	Gprasp1	chrX	+	135796141	135796336	135751944	135752017	135797552	135797629	18,8,21	2,1,0	8,19,25	2,10,5	320	125	0.016211191706	0.779,0.758,1.0	0.61,0.426,0.661	0.28
ENSMUSG00000028718	Stil	chr4	+	115009270	115009518	115007135	115007323	115011793	115011880	92,58,86	3,1,0	84,72,109	5,9,5	373	125	0.0162250238975	0.911,0.951,1.0	0.849,0.728,0.88	0.135
ENSMUSG00000087174	5530601H04Rik	chrX	-	105042603	105042817	105038816	105039812	105043129	105043304	68,91,96	7,17,33	68,79,75	49,48,30	339	125	0.0164918960519	0.782,0.664,0.518	0.338,0.378,0.48	0.256
ENSMUSG00000022297	Fzd6	chr15	+	39033849	39033998	39030814	39031832	39036385	39038186	157,155,192	21,17,14	14,8,28	0,0,2	274	125	0.0166558293044	0.773,0.806,0.862	1.0,1.0,0.865	-0.141
ENSMUSG00000038248	Sobp	chr10	-	43020981	43022918	43002499	43004414	43074592	43074688	23,36,26	0,1,0	123,107,156	0,3,7	2062	125	0.0168128671169	1.0,0.686,1.0	1.0,0.684,0.575	0.142
ENSMUSG00000022332	Khdrbs3	chr15	+	69024699	69024839	68995051	68995170	69049378	69049461	4,10,10	1,3,2	8,4,3	0,0,1	265	125	0.0169062733426	0.654,0.611,0.702	1.0,1.0,0.586	-0.206
ENSMUSG00000026313	Hdac4	chr1	-	92012668	92012819	92002154	92002275	92029954	92030196	111,133,127	3,4,3	82,111,68	11,5,9	276	125	0.01702104126	0.944,0.938,0.95	0.771,0.91,0.774	0.126
ENSMUSG00000030166	Rad52	chr6	+	119913898	119913992	119913001	119913103	119914169	119914237	93,147,116	31,41,52	143,181,180	38,20,25	219	125	0.0173438403366	0.631,0.672,0.56	0.682,0.838,0.804	-0.154
ENSMUSG00000021493	Pdlim7	chr13	-	55507863	55507880	55507551	55507624	55508779	55508810	8,14,3	18,27,17	1,1,3	21,13,21	142	125	0.0176533457936	0.281,0.313,0.134	0.04,0.063,0.112	0.171
ENSMUSG00000031754	Nudt21	chr8	-	94024541	94024617	94022774	94022889	94028834	94028924	2,4,9	2,6,9	6,17,11	1,0,5	201	125	0.0176832438261	0.383,0.293,0.383	0.789,1.0,0.578	-0.436
ENSMUSG00000058897	Col25a1	chr3	+	130475592	130475664	130439312	130439339	130476368	130476476	5,3,6	2,0,4	7,9,12	0,0,1	197	125	0.0177115183832	0.613,1.0,0.488	1.0,1.0,0.884	-0.261
ENSMUSG00000029004	Kmt2e	chr5	+	23446525	23446598	23434448	23434783	23463015	23463130	6,3,7	2,1,2	4,4,5	0,1,0	198	125	0.017724352224	0.654,0.654,0.688	1.0,0.716,1.0	-0.24
ENSMUSG00000040648	Ppip5k2	chr1	-	97716541	97716604	97713003	97713144	97717441	97717561	27,47,39	6,14,20	84,61,62	10,8,6	188	125	0.0179971593701	0.75,0.691,0.565	0.848,0.835,0.873	-0.183
ENSMUSG00000021373	Cap2	chr13	+	46610063	46610149	46609595	46609739	46615249	46615355	16,27,17	1,0,11	87,60,94	0,3,0	211	125	0.0180801457399	0.905,1.0,0.478	1.0,0.922,1.0	-0.18
ENSMUSG00000019790	Stxbp5	chr10	-	9778020	9778066	9770449	9770689	9789362	9789428	8,8,29	3,1,3	5,14,1	0,0,0	171	125	0.0183496781854	0.661,0.854,0.876	1.0,1.0,1.0	-0.203
ENSMUSG00000023033	Scn8a	chr15	+	100959339	100959431	100957460	100957589	100959694	100961465	13,37,30	6,0,0	14,15,27	15,4,10	217	125	0.0184353182533	0.555,1.0,1.0	0.35,0.684,0.609	0.304
ENSMUSG00000022838	Eaf2	chr16	-	36810471	36810608	36808014	36808160	36828050	36828261	18,33,21	1,2,6	6,4,16	0,0,1	262	125	0.0184866514426	0.896,0.887,0.625	1.0,1.0,0.884	-0.159
ENSMUSG00000038005	Hpf1	chr8	+	60896737	60896836	60890444	60890536	60903999	60904087	13,17,24	19,22,35	2,17,25	46,59,54	224	125	0.018513804469	0.276,0.301,0.277	0.024,0.139,0.205	0.162
ENSMUSG00000056458	Mok	chr12	-	110828040	110828130	110815130	110815209	110834125	110834240	3,18,34	1,0,1	17,22,24	7,2,3	215	125	0.018532952785	0.636,1.0,0.952	0.585,0.865,0.823	0.105
ENSMUSG00000025786	Zdhhc3	chr9	-	123098922	123098974	123084213	123084310	123100262	123100592	18,31,28	9,29,12	14,11,34	32,36,39	177	125	0.0187365602364	0.585,0.43,0.622	0.236,0.177,0.381	0.281
ENSMUSG00000042787	Exog	chr9	+	119445286	119445321	119444950	119445150	119446948	119447098	27,29,42	48,49,76	9,27,22	61,74,80	160	125	0.0191362156025	0.305,0.316,0.302	0.103,0.222,0.177	0.14
ENSMUSG00000039826	Trub2	chr2	-	29783311	29783373	29782119	29782201	29784952	29785027	262,287,252	123,107,134	358,370,333	106,83,117	187	125	0.0192062699905	0.587,0.642,0.557	0.693,0.749,0.655	-0.104
ENSMUSG00000097626	4921504A21Rik	chr5	-	19207084	19207172	19202367	19203925	19210227	19210322	2,0,6	1,5,4	0,1,0	12,8,6	213	125	0.0193466663502	0.54,0.0,0.468	0.0,0.068,0.0	0.313
ENSMUSG00000050908	Tvp23a	chr16	-	10446929	10447009	10428658	10428803	10447224	10447327	9,26,29	4,2,2	42,45,37	0,0,2	205	125	0.0193898866933	0.578,0.888,0.898	1.0,1.0,0.919	-0.185
ENSMUSG00000029130	Rnf32	chr5	+	29205668	29205701	29198573	29198838	29206695	29206804	2,6,10	4,11,8	9,8,7	0,2,3	158	125	0.0194350749605	0.283,0.301,0.497	1.0,0.76,0.649	-0.443
ENSMUSG00000023868	Pde10a	chr17	+	8930509	8930559	8929091	8929212	8941140	8941281	40,32,41	4,7,0	23,15,13	1,0,0	175	125	0.0194451330218	0.877,0.766,1.0	0.943,1.0,1.0	-0.1
ENSMUSG00000046541	Zfp526	chr7	+	25224114	25224207	25221424	25221504	25224300	25227507	77,145,116	10,29,8	103,91,122	4,1,10	218	125	0.0195063964738	0.815,0.741,0.893	0.937,0.981,0.875	-0.115
ENSMUSG00000054580	Pla2r1	chr2	-	60534722	60535103	60530366	60530540	60553009	60553308	46,82,81	3,3,2	8,6,4	0,0,0	506	125	0.0195063964738	0.791,0.871,0.909	1.0,1.0,1.0	-0.143
ENSMUSG00000030768	Disp1	chr1	-	183202951	183203039	183135457	183135876	183221322	183221522	12,18,9	6,0,1	11,21,14	0,0,0	213	125	0.0195063964738	0.54,1.0,0.841	1.0,1.0,1.0	-0.206
ENSMUSG00000049606	Zfp644	chr5	-	106666784	106666845	106636416	106638635	106690670	106690877	45,70,69	0,0,0	26,75,82	11,1,0	186	125	0.0199770245962	1.0,1.0,1.0	0.614,0.981,1.0	0.135
ENSMUSG00000031109	Enox2	chrX	-	49286844	49286904	49168640	49168784	49288100	49288212	24,19,31	0,0,0	28,19,40	2,1,5	185	125	0.0200182410216	1.0,1.0,1.0	0.904,0.928,0.844	0.108
ENSMUSG00000057738	Sptan1	chr2	+	30001099	30001159	29999913	30000062	30002230	30002429	274,330,301	163,216,238	121,173,198	172,176,173	185	125	0.0204974117465	0.532,0.508,0.461	0.322,0.399,0.436	0.115
ENSMUSG00000087368	BC065397	chrX	+	136743542	136743672	136743402	136743460	136744492	136744587	6,5,9	4,10,9	0,2,0	1,4,2	255	125	0.0206296772166	0.424,0.197,0.329	0.0,0.197,0.0	0.251
ENSMUSG00000004631	Sgce	chr6	-	4711307	4711380	4694021	4694184	4746979	4747063	3,5,8	6,1,4	6,4,3	2,0,0	198	125	0.0206296772166	0.24,0.759,0.558	0.654,1.0,1.0	-0.366
ENSMUSG00000024242	Map4k3	chr17	-	80629285	80629348	80624055	80624114	80630414	80630473	255,388,310	91,145,154	219,229,168	123,141,169	188	125	0.0206448597634	0.651,0.64,0.572	0.542,0.519,0.398	0.135
ENSMUSG00000006476	Nsmf	chr2	+	25055635	25056136	25054997	25055059	25057100	25057176	269,316,210	5,3,10	264,276,272	17,10,25	626	125	0.0207271388441	0.915,0.955,0.807	0.756,0.846,0.685	0.13
ENSMUSG00000029470	P2rx4	chr5	+	122727398	122727464	122727197	122727291	122727744	122727840	11,6,11	0,8,1	7,22,4	0,0,0	191	125	0.0207271388441	1.0,0.329,0.878	1.0,1.0,1.0	-0.264
ENSMUSG00000020166	Cnot2	chr10	-	116537220	116537278	116507040	116507188	116549032	116549175	23,24,43	23,43,38	28,18,16	52,64,58	183	125	0.020825427417	0.406,0.276,0.436	0.269,0.161,0.159	0.176
ENSMUSG00000072704	Smim10l1	chr6	+	133107863	133107982	133105255	133105605	133110792	133110899	6,4,5	5,1,4	13,9,36	2,0,3	244	125	0.0212012111999	0.381,0.672,0.39	0.769,1.0,0.86	-0.395
ENSMUSG00000056763	Cspp1	chr1	+	10085746	10085952	10083500	10083558	10088050	10088184	350,465,405	12,32,19	327,308,255	28,23,45	331	125	0.0212112365306	0.917,0.846,0.889	0.815,0.835,0.682	0.107
ENSMUSG00000024743	Syt7	chr19	+	10430337	10430460	10417962	10418042	10435549	10435685	18,8,29	25,10,29	0,4,5	3,8,27	248	125	0.0213063092972	0.266,0.287,0.335	0.0,0.201,0.085	0.201
ENSMUSG00000053091	Lins1	chr7	+	66696175	66696306	66689948	66690023	66708039	66708553	80,126,92	2,2,3	58,88,90	9,6,6	256	125	0.0217294217469	0.951,0.969,0.937	0.759,0.877,0.88	0.114
ENSMUSG00000078441	Scamp4	chr10	+	80609329	80609458	80602881	80602949	80611027	80611129	15,15,17	1,0,0	10,20,27	1,2,4	254	125	0.021751809734	0.881,1.0,1.0	0.831,0.831,0.769	0.15
ENSMUSG00000050017	Pitpnb	chr5	+	111338282	111338428	111330762	111330833	111371311	111371389	8,14,10	0,0,0	14,18,12	1,3,2	271	125	0.021841210086	1.0,1.0,1.0	0.866,0.735,0.735	0.221
ENSMUSG00000026811	St6galnac6	chr2	+	32609225	32609316	32608041	32608225	32612223	32612403	14,18,16	0,0,0	35,51,63	6,3,0	216	125	0.0222955280493	1.0,1.0,1.0	0.771,0.908,1.0	0.107
ENSMUSG00000073427	Gm4924	chr10	+	82368897	82368958	82368570	82368697	82376560	82379636	26,36,36	0,0,0	18,32,35	2,0,6	186	125	0.022353914416	1.0,1.0,1.0	0.858,1.0,0.797	0.115
ENSMUSG00000028104	Polr3gl	chr3	-	96582087	96582255	96580834	96580903	96594083	96594181	14,16,10	0,1,0	33,64,49	4,6,1	293	125	0.0224077840572	1.0,0.872,1.0	0.779,0.82,0.954	0.106
ENSMUSG00000028718	Stil	chr4	+	115010063	115010147	115007135	115007323	115011793	115011880	38,35,54	3,1,0	43,35,71	5,9,5	209	125	0.0225968372681	0.883,0.954,1.0	0.837,0.699,0.895	0.135
ENSMUSG00000039697	Ncoa7	chr10	-	30647966	30648040	30645583	30647651	30648444	30648540	45,67,74	7,10,5	61,99,149	5,4,1	199	125	0.0227730192231	0.802,0.808,0.903	0.885,0.94,0.989	-0.1
ENSMUSG00000036572	Upf3b	chrX	-	37099065	37099104	37096857	37097018	37099506	37099689	139,214,219	54,62,65	107,86,168	92,39,87	164	125	0.0228478878111	0.662,0.725,0.72	0.47,0.627,0.595	0.138
ENSMUSG00000019856	Fam184a	chr10	-	53634301	53634395	53633368	53633715	53635231	53635434	7,10,13	9,13,11	4,0,10	26,23,14	219	125	0.0232096614364	0.307,0.305,0.403	0.081,0.0,0.29	0.215
ENSMUSG00000051323	Pcdh19	chrX	-	133682091	133682232	133681080	133681408	133685117	133688987	0,2,3	1,0,0	27,32,31	39,78,41	266	125	0.0233186830539	0.0,1.0,1.0	0.245,0.162,0.262	0.444
ENSMUSG00000090210	Itga10	chr3	+	96657426	96657511	96656933	96657023	96657653	96657767	4,15,16	0,0,0	17,16,13	6,0,1	210	125	0.023360104615	1.0,1.0,1.0	0.628,1.0,0.886	0.162
ENSMUSG00000066640	Fbxl18	chr5	-	142888668	142888875	142878657	142878876	142895109	142895421	22,24,13	0,0,0	24,47,17	5,2,0	332	125	0.0239982570082	1.0,1.0,1.0	0.644,0.898,1.0	0.153
ENSMUSG00000031788	Kifc3	chr8	-	95129195	95129334	95110693	95110759	95134716	95134859	54,54,65	65,83,62	20,19,16	42,41,49	264	125	0.0240675282314	0.282,0.236,0.332	0.184,0.18,0.134	0.117
ENSMUSG00000034327	Kctd9	chr14	+	67734140	67734290	67733346	67733442	67737605	67737711	121,161,125	13,24,31	113,108,178	39,58,48	275	125	0.0241878012806	0.809,0.753,0.647	0.568,0.458,0.628	0.185
ENSMUSG00000074781	Ube2n	chr10	+	95541637	95541778	95541204	95541451	95542271	95545658	82,132,108	13,5,15	123,467,194	2,8,16	266	125	0.0242188611549	0.748,0.925,0.772	0.967,0.965,0.851	-0.113
ENSMUSG00000026031	Cflar	chr1	+	58729055	58729161	58726305	58726732	58731151	58731287	9,7,7	7,17,18	7,15,3	3,5,1	231	125	0.0246665075	0.41,0.182,0.174	0.558,0.619,0.619	-0.343
ENSMUSG00000012123	Aim1l	chr4	+	134082574	134082687	134082311	134082447	134087485	134087615	32,27,37	2,5,2	1,15,27	0,1,0	238	125	0.0249033786175	0.894,0.739,0.907	1.0,0.887,1.0	-0.116
ENSMUSG00000078441	Scamp4	chr10	+	80608802	80608850	80602881	80602949	80611027	80611129	2,5,2	1,0,0	12,5,5	1,2,4	173	125	0.0249371164192	0.591,1.0,1.0	0.897,0.644,0.475	0.192
ENSMUSG00000026743	Mllt10	chr2	+	18109781	18109891	18071124	18071204	18146776	18146872	31,66,45	1,0,2	51,31,47	2,2,9	235	125	0.0249771294803	0.943,1.0,0.923	0.931,0.892,0.735	0.103
ENSMUSG00000015536	Mocs2	chr13	+	114819335	114819457	114818276	114818323	114820801	114820946	219,213,256	16,33,38	245,450,420	66,102,76	247	125	0.025788466052	0.874,0.766,0.773	0.653,0.691,0.737	0.111
ENSMUSG00000037514	Pank2	chr2	+	131280156	131280410	131273910	131274263	131293398	131293524	69,129,141	23,27,40	85,168,121	44,65,92	379	125	0.025788466052	0.497,0.612,0.538	0.389,0.46,0.303	0.165
ENSMUSG00000021277	Traf3	chr12	+	111166998	111167107	111166485	111166602	111237561	111237820	11,17,15	6,4,2	3,12,8	0,2,0	234	125	0.0258432061024	0.495,0.694,0.8	1.0,0.762,1.0	-0.258
ENSMUSG00000049107	Ntf3	chr6	-	126164729	126164840	126101411	126102523	126166539	126166715	44,44,48	21,25,13	74,136,121	12,17,29	236	125	0.025959227303	0.526,0.482,0.662	0.766,0.809,0.688	-0.198
ENSMUSG00000048661	Lemd3	chr10	-	120952217	120952255	120933629	120933709	120977783	120979332	14,29,39	5,2,1	21,27,24	0,0,0	163	125	0.0263136548844	0.682,0.917,0.968	1.0,1.0,1.0	-0.144
ENSMUSG00000051166	Eml5	chr12	-	98802283	98802457	98800902	98801111	98805466	98805487	4,25,9	0,4,2	3,7,8	0,0,0	299	125	0.0264236986055	1.0,0.723,0.653	1.0,1.0,1.0	-0.208
ENSMUSG00000021240	Abcd4	chr12	-	84612324	84612450	84611720	84611771	84617282	84617466	30,23,40	0,1,0	27,14,19	5,0,2	251	125	0.0264236986055	1.0,0.92,1.0	0.729,1.0,0.826	0.122
ENSMUSG00000026791	Slc2a8	chr2	-	32980001	32980101	32976860	32977060	32981360	32981567	132,115,87	12,7,11	42,53,53	13,12,10	225	125	0.0264236986055	0.859,0.901,0.815	0.642,0.71,0.746	0.159
ENSMUSG00000002732	Fkbp7	chr2	-	76667326	76667442	76665706	76665810	76671696	76671848	28,22,50	48,84,47	62,37,50	207,190,217	241	125	0.0265149559873	0.232,0.12,0.356	0.134,0.092,0.107	0.125
ENSMUSG00000040687	Madd	chr2	-	91160316	91160370	91159204	91159305	91162027	91162234	7,15,4	26,32,17	2,5,3	24,38,39	179	125	0.0265799395434	0.158,0.247,0.141	0.055,0.084,0.051	0.119
ENSMUSG00000022498	Txndc11	chr16	-	11093815	11093928	11091585	11091786	11116794	11116924	113,101,118	1,9,5	110,102,132	17,9,16	238	125	0.0267651639727	0.983,0.855,0.925	0.773,0.856,0.812	0.107
ENSMUSG00000022124	Fbxl3	chr14	-	103095192	103095541	103089301	103089473	103099161	103099554	15,17,36	0,4,2	11,26,18	9,10,8	474	125	0.026894446591	1.0,0.528,0.826	0.244,0.407,0.372	0.444
ENSMUSG00000026743	Mllt10	chr2	+	18162316	18162886	18146776	18146872	18186217	18186396	16,12,3	1,0,4	8,4,5	0,0,0	695	125	0.0271033384821	0.742,1.0,0.119	1.0,1.0,1.0	-0.38
ENSMUSG00000031109	Enox2	chrX	-	49286855	49286904	49168640	49168784	49288100	49288212	21,21,27	0,0,0	36,18,33	2,1,5	174	125	0.0273046269017	1.0,1.0,1.0	0.928,0.928,0.826	0.106
ENSMUSG00000043987	Cep164	chr9	-	45785777	45785921	45779689	45779836	45787425	45787511	170,243,192	47,77,75	124,121,152	62,68,82	269	125	0.0273171628801	0.627,0.595,0.543	0.482,0.453,0.463	0.122
ENSMUSG00000074405	Zfp865	chr7	+	5028990	5032207	5020375	5020655	5032762	5036768	58,68,65	2,4,2	53,52,61	9,8,10	3342	125	0.0282952100735	0.52,0.389,0.549	0.181,0.196,0.186	0.298
ENSMUSG00000038005	Hpf1	chr8	+	60893700	60893860	60890444	60890536	60903999	60904087	69,111,123	19,22,35	94,142,113	46,59,54	285	125	0.0283490461302	0.614,0.689,0.607	0.473,0.514,0.479	0.148
ENSMUSG00000020400	Tnip1	chr11	-	54956020	54956178	54940710	54940882	54962832	54962917	20,27,39	0,1,0	3,13,5	2,1,2	283	125	0.028513854944	1.0,0.923,1.0	0.399,0.852,0.525	0.382
ENSMUSG00000031342	Gpm6b	chrX	+	166385390	166385481	166383934	166384000	166386951	166388988	9,6,5	43,34,43	6,15,9	17,28,12	216	125	0.0288720400554	0.108,0.093,0.063	0.17,0.237,0.303	-0.149
ENSMUSG00000020131	Pcsk4	chr10	-	80322080	80322209	80321282	80321951	80322723	80322848	26,45,37	3,0,1	6,14,22	5,5,1	254	125	0.0291000577385	0.81,1.0,0.948	0.371,0.579,0.915	0.298
ENSMUSG00000074284	Gm10658	chr9	-	57057268	57057801	57056629	57057138	57071608	57071807	17,31,26	4,2,0	51,40,37	0,2,0	658	125	0.0291218038958	0.447,0.746,1.0	1.0,0.792,1.0	-0.2
ENSMUSG00000027247	Arhgap1	chr2	+	91651763	91651823	91649859	91650252	91654045	91654207	15,28,11	4,3,0	26,13,26	0,0,0	185	125	0.0293617093385	0.717,0.863,1.0	1.0,1.0,1.0	-0.14
ENSMUSG00000001755	Coasy	chr11	+	101082998	101083706	101082564	101082690	101084315	101084530	337,237,213	18,10,3	205,179,228	13,17,33	833	125	0.0293617093385	0.737,0.781,0.914	0.703,0.612,0.509	0.203
ENSMUSG00000059475	Zfp426	chr9	-	20474906	20475075	20473104	20473108	20476395	20476478	55,100,86	4,1,7	76,85,81	14,16,7	294	125	0.0296130793826	0.854,0.977,0.839	0.698,0.693,0.831	0.149
ENSMUSG00000074733	Zfp950	chr19	-	61118226	61118350	61114983	61117288	61127006	61127067	28,58,37	9,3,14	13,25,23	9,24,14	249	125	0.0298281089578	0.61,0.907,0.57	0.42,0.343,0.452	0.291
ENSMUSG00000046873	Mbtps2	chrX	-	157593724	157593873	157591353	157591555	157598495	157598715	95,181,140	30,55,72	139,184,149	89,102,131	274	125	0.0298816608295	0.591,0.6,0.47	0.416,0.451,0.342	0.151
ENSMUSG00000031274	Col4a5	chrX	+	141664675	141664684	141656684	141656870	141666841	141666975	46,38,45	180,185,119	4,4,0	23,37,19	134	125	0.0305933580691	0.193,0.161,0.261	0.14,0.092,0.0	0.128
ENSMUSG00000035469	Rcbtb1	chr14	+	59206763	59206930	59205624	59205722	59209924	59209971	13,1,17	4,7,9	14,15,27	0,5,1	292	125	0.0306728606477	0.582,0.058,0.447	1.0,0.562,0.92	-0.465
ENSMUSG00000051396	Hspa14	chr2	-	3508292	3509095	3504526	3507749	3511014	3511097	47,102,84	4,2,1	55,51,72	0,1,0	928	125	0.0308080858157	0.613,0.873,0.919	1.0,0.873,1.0	-0.156
ENSMUSG00000021820	Camk2g	chr14	-	20745791	20745860	20744603	20744648	20755658	20755702	41,69,64	37,58,71	106,122,94	50,67,61	194	125	0.0309247431371	0.417,0.434,0.367	0.577,0.54,0.498	-0.132
ENSMUSG00000021240	Abcd4	chr12	-	84613904	84614044	84612324	84612450	84615076	84615204	59,60,73	0,0,0	24,71,48	6,0,2	265	125	0.0317299609592	1.0,1.0,1.0	0.654,1.0,0.919	0.142
ENSMUSG00000024122	Pdpk1	chr17	-	24107228	24107271	24100810	24100908	24110847	24111117	30,33,23	0,0,3	38,30,27	3,1,12	168	125	0.031870068797	1.0,1.0,0.851	0.904,0.957,0.626	0.121
ENSMUSG00000043323	Fbrsl1	chr5	-	110381600	110381646	110379268	110379593	110396044	110396074	36,42,23	0,2,0	35,29,16	3,5,1	171	125	0.031870068797	1.0,0.939,1.0	0.895,0.809,0.921	0.105
ENSMUSG00000026027	Stradb	chr1	+	58992203	58992375	58991012	58991136	58992650	58992755	85,74,96	8,2,23	87,63,86	30,21,24	297	125	0.031870068797	0.817,0.94,0.637	0.55,0.558,0.601	0.228
ENSMUSG00000030924	2610020H08Rik	chr7	+	119799564	119799677	119794005	119794502	119805142	119805286	13,24,15	9,13,13	10,13,8	21,23,15	238	125	0.0319066112528	0.431,0.492,0.377	0.2,0.229,0.219	0.217
ENSMUSG00000006050	Sra1	chr18	-	36678393	36678470	36677444	36677505	36678996	36679366	24,25,25	7,3,1	14,12,24	0,2,0	202	125	0.0320157445617	0.68,0.838,0.939	1.0,0.788,1.0	-0.11
ENSMUSG00000049411	Tmem241	chr18	-	12105853	12106003	12104098	12104180	12113394	12113472	10,13,4	7,11,5	8,10,2	28,21,14	275	125	0.0320900292587	0.394,0.349,0.267	0.115,0.178,0.061	0.219
ENSMUSG00000031959	Wdr59	chr8	-	111460582	111460655	111458922	111459046	111465788	111465870	7,4,7	2,4,0	3,11,1	0,1,0	198	125	0.0320900292587	0.688,0.387,1.0	1.0,0.874,1.0	-0.266
ENSMUSG00000024194	Cuta	chr17	-	26939316	26939368	26938883	26939092	26939450	26939468	132,132,113	30,62,31	138,153,151	71,84,104	177	125	0.0321482360174	0.757,0.601,0.72	0.579,0.563,0.506	0.143
ENSMUSG00000019647	Sema6a	chr18	-	47276418	47276469	47247439	47249584	47276585	47276606	0,3,1	8,22,20	4,3,3	8,7,5	176	125	0.0325492659366	0.0,0.088,0.034	0.262,0.233,0.299	-0.224
ENSMUSG00000029823	Luc7l2	chr6	+	38568846	38568917	38559203	38559304	38570509	38570604	21,18,29	0,0,0	17,14,18	11,0,0	196	125	0.0328011913852	1.0,1.0,1.0	0.496,1.0,1.0	0.168
ENSMUSG00000037514	Pank2	chr2	+	131282591	131282768	131274184	131274263	131293398	131293524	12,19,19	23,27,40	11,13,24	44,65,92	302	125	0.0328492157021	0.178,0.226,0.164	0.094,0.076,0.097	0.1
ENSMUSG00000009995	Taz	chrX	+	74288661	74288714	74288450	74288513	74289104	74289182	87,71,109	61,67,71	123,122,107	59,47,49	178	125	0.0333298610176	0.5,0.427,0.519	0.594,0.646,0.605	-0.133
ENSMUSG00000028035	Dnajb4	chr3	-	152195049	152195100	152193376	152193618	152209834	152210057	1,3,3	5,10,17	0,0,0	4,14,9	176	125	0.0340282062092	0.124,0.176,0.111	0.0,0.0,0.0	0.137
ENSMUSG00000057751	Megf6	chr4	+	154258859	154258994	154255995	154256124	154262513	154262639	3,2,3	8,4,8	0,1,0	4,6,1	260	125	0.0340282062092	0.153,0.194,0.153	0.0,0.074,0.0	0.142
ENSMUSG00000107476	Zfp862-ps	chr6	+	48514151	48514326	48512437	48512512	48525023	48525122	29,27,35	3,7,3	14,19,21	7,8,12	300	125	0.0343743155197	0.801,0.616,0.829	0.455,0.497,0.422	0.291
ENSMUSG00000038623	Tm6sf1	chr7	+	81868640	81868744	81865246	81865344	81870696	81870779	7,11,6	4,0,2	67,75,77	0,3,0	229	125	0.0343743155197	0.489,1.0,0.621	1.0,0.932,1.0	-0.274
ENSMUSG00000034173	Zbed5	chr5	+	129899002	129899093	129895777	129895852	129899182	129899432	3,6,0	4,12,5	0,2,0	11,8,6	216	125	0.0344546851319	0.303,0.224,0.0	0.0,0.126,0.0	0.134
ENSMUSG00000035126	Wdr78	chr4	-	103087332	103087472	103082212	103082341	103095328	103095441	31,42,61	1,0,0	22,35,61	9,0,1	265	125	0.0346822289743	0.936,1.0,1.0	0.536,1.0,0.966	0.145
ENSMUSG00000039062	Anpep	chr7	-	79843026	79843108	79842613	79842660	79848144	79848193	8,3,0	6,7,16	2,0,0	5,4,20	207	125	0.0347577179628	0.446,0.206,0.0	0.195,0.0,0.0	0.152
ENSMUSG00000030451	Herc2	chr7	+	56202100	56202208	56197055	56197209	56203775	56203907	120,105,119	8,6,4	99,109,77	16,11,11	233	125	0.0348392036024	0.889,0.904,0.941	0.768,0.842,0.79	0.111
ENSMUSG00000020333	Acsl6	chr11	+	54337070	54337148	54335051	54335125	54338411	54338546	4,12,9	0,6,2	5,14,11	0,2,0	203	125	0.0348766286287	1.0,0.552,0.735	1.0,0.812,1.0	-0.175
ENSMUSG00000038775	Vill	chr9	+	119061894	119062094	119061476	119061587	119062605	119062704	61,135,94	0,1,0	42,36,31	3,0,4	325	125	0.0349746427078	1.0,0.981,1.0	0.843,1.0,0.749	0.13
ENSMUSG00000029165	Agbl5	chr5	+	30905017	30905155	30904702	30904815	30906115	30906666	5,7,3	0,1,10	4,4,5	0,1,0	263	125	0.0355275846987	1.0,0.769,0.125	1.0,0.655,1.0	-0.254
ENSMUSG00000074733	Zfp950	chr19	-	61118226	61118347	61117273	61117288	61127006	61127067	24,37,32	9,3,14	11,15,20	9,24,14	246	125	0.035709831429	0.575,0.862,0.537	0.383,0.241,0.421	0.31
ENSMUSG00000036523	Greb1	chr12	-	16757140	16757239	16739888	16740254	16800646	16800684	22,56,37	3,0,2	39,49,57	10,4,10	224	125	0.0360563729324	0.804,1.0,0.912	0.685,0.872,0.761	0.133
ENSMUSG00000005360	Slc1a3	chr15	-	8687710	8687812	8680520	8681176	8688287	8688425	5,14,14	0,4,3	0,5,4	2,6,4	227	125	0.0361897563751	1.0,0.658,0.72	0.0,0.315,0.355	0.569
ENSMUSG00000036131	Frmd7	chrX	-	50897249	50897325	50895179	50896241	50898723	50898887	5,0,11	1,3,1	8,9,6	0,1,0	201	125	0.0365073408584	0.757,0.0,0.872	1.0,0.848,1.0	-0.406
ENSMUSG00000020231	Dip2a	chr10	-	76321489	76321606	76319466	76319586	76327701	76327773	69,132,109	8,15,18	74,85,51	23,18,20	242	125	0.0366340700247	0.817,0.82,0.758	0.624,0.709,0.568	0.165
ENSMUSG00000056310	Tyw1	chr5	+	130258932	130259054	130257034	130257193	130266982	130267084	54,79,41	10,0,3	45,68,59	0,3,0	247	125	0.0371875984418	0.732,1.0,0.874	1.0,0.92,1.0	-0.105
ENSMUSG00000030102	Itpr1	chr6	+	108432648	108432696	108417888	108418000	108438299	108438432	14,19,30	63,55,66	3,4,6	29,31,37	173	125	0.0374716885296	0.138,0.2,0.247	0.07,0.085,0.105	0.108
ENSMUSG00000037286	Stag1	chr9	+	100705152	100705254	100643635	100643796	100737977	100738142	58,93,83	1,5,7	82,117,119	14,13,18	227	125	0.0378055542392	0.97,0.911,0.867	0.763,0.832,0.785	0.123
ENSMUSG00000047030	Spata2	chr2	-	167486431	167486492	167485354	167485593	167489168	167489368	4,0,6	7,1,7	0,1,2	7,7,19	186	125	0.0379699470992	0.277,0.0,0.365	0.0,0.088,0.066	0.163
ENSMUSG00000031729	Ist1	chr8	-	109677485	109677686	109675375	109675424	109682106	109682194	14,25,9	9,12,6	8,3,16	12,13,21	326	125	0.0380667178993	0.374,0.444,0.365	0.204,0.081,0.226	0.224
ENSMUSG00000042439	Zfp532	chr18	+	65644192	65644369	65622983	65625334	65656350	65656632	28,30,38	1,2,11	22,14,13	0,2,0	302	125	0.0382788432073	0.921,0.861,0.588	1.0,0.743,1.0	-0.124
ENSMUSG00000030967	Zranb1	chr7	+	132966506	132966694	132931141	132931545	132981280	132981401	13,13,18	1,0,6	16,26,28	0,2,0	313	125	0.0383861466298	0.838,1.0,0.545	1.0,0.838,1.0	-0.152
ENSMUSG00000020467	Efemp1	chr11	+	28867652	28868039	28854464	28854554	28910609	28910732	24,31,37	4,2,0	77,50,49	0,0,0	512	125	0.038562384183	0.594,0.791,1.0	1.0,1.0,1.0	-0.205
ENSMUSG00000023092	Fhl1	chrX	+	56790463	56790650	56789876	56790046	56791843	56793340	1387,1808,1677	145,171,159	130,133,204	29,22,28	312	125	0.0394676650343	0.793,0.809,0.809	0.642,0.708,0.745	0.105
ENSMUSG00000066640	Fbxl18	chr5	-	142885538	142887082	142878657	142878876	142888668	142888875	108,78,84	3,4,0	39,108,107	0,0,2	1669	125	0.0394695059141	0.729,0.594,1.0	1.0,1.0,0.8	-0.159
ENSMUSG00000055923	Aasdh	chr5	-	76891602	76891795	76888592	76888834	76894289	76894362	62,69,49	2,0,6	79,35,56	0,0,0	318	125	0.0397586107892	0.924,1.0,0.762	1.0,1.0,1.0	-0.105
ENSMUSG00000069094	Pde7a	chr3	-	19243049	19243201	19236443	19236539	19260231	19260292	11,12,29	0,0,1	10,19,39	2,0,5	277	125	0.0397696710318	1.0,1.0,0.929	0.693,1.0,0.779	0.152
ENSMUSG00000044456	Rin3	chr12	+	102350881	102350954	102312974	102313182	102358704	102358796	8,18,7	0,0,0	23,14,28	2,0,5	198	125	0.0401898301413	1.0,1.0,1.0	0.879,1.0,0.78	0.114
ENSMUSG00000029761	Cald1	chr6	+	34747885	34747969	34745980	34746639	34753442	34753588	281,477,544	141,241,247	121,164,233	118,117,143	209	125	0.0403528418691	0.544,0.542,0.568	0.38,0.456,0.494	0.108
ENSMUSG00000024766	Lipo3	chr19	-	33582052	33582251	33580464	33580574	33583046	33583164	51,80,83	0,0,3	59,36,66	9,2,0	324	125	0.041058745596	1.0,1.0,0.914	0.717,0.874,1.0	0.108
ENSMUSG00000040729	Cep126	chr9	-	8103317	8103516	8099731	8101841	8112079	8112191	44,64,87	4,4,0	60,52,58	0,0,0	324	125	0.0415868600224	0.809,0.861,1.0	1.0,1.0,1.0	-0.11
ENSMUSG00000054051	Ercc6	chr14	+	32516946	32517378	32513520	32513599	32526148	32526878	15,36,17	7,1,0	5,6,12	9,4,4	557	125	0.0416372800644	0.325,0.89,1.0	0.111,0.252,0.402	0.483
ENSMUSG00000039096	Rsad1	chr11	-	94548177	94548363	94544634	94544785	94548470	94548602	8,11,11	1,2,2	21,12,22	1,0,0	311	125	0.0417168199534	0.763,0.689,0.689	0.894,1.0,1.0	-0.251
ENSMUSG00000022629	Kif21a	chr15	-	90951245	90951374	90943764	90943901	90952710	90952818	62,75,86	30,31,49	40,40,45	8,9,12	254	125	0.0423083191839	0.504,0.544,0.463	0.711,0.686,0.649	-0.178
ENSMUSG00000026319	2310035C23Rik	chr1	+	105740434	105740517	105735922	105736022	105741012	105741095	23,37,27	1,4,2	20,38,42	0,0,0	208	125	0.0423083191839	0.933,0.848,0.89	1.0,1.0,1.0	-0.11
ENSMUSG00000020454	Eif4enif1	chr11	+	3236213	3236353	3229868	3230101	3240894	3241027	1,5,1	1,0,3	0,1,1	9,8,18	265	125	0.0426781220729	0.321,1.0,0.136	0.0,0.056,0.026	0.458
ENSMUSG00000022629	Kif21a	chr15	-	90949005	90949044	90943764	90943901	90956294	90956509	0,0,1	27,11,19	4,1,1	4,7,4	164	125	0.0433545175169	0.0,0.0,0.039	0.433,0.098,0.16	-0.217
ENSMUSG00000048661	Lemd3	chr10	-	120947203	120947271	120933394	120933540	120977783	120979332	8,8,2	1,2,0	4,0,0	0,1,3	193	125	0.0433809853513	0.838,0.722,1.0	1.0,0.0,0.0	0.52
ENSMUSG00000029165	Agbl5	chr5	+	30905108	30905155	30904702	30904815	30906115	30906667	35,26,12	0,1,10	24,23,27	0,1,0	172	125	0.0440430090299	1.0,0.95,0.466	1.0,0.944,1.0	-0.176
ENSMUSG00000034032	Rpap1	chr2	-	119787186	119787297	119783733	119783970	119787434	119787504	1,4,3	12,36,14	3,7,8	6,9,19	236	125	0.0441135376945	0.042,0.056,0.102	0.209,0.292,0.182	-0.161
ENSMUSG00000040297	Suco	chr1	-	161837718	161837809	161834035	161835193	161844001	161844067	93,167,199	16,33,39	68,115,106	58,45,28	216	125	0.0445854409238	0.771,0.745,0.747	0.404,0.597,0.687	0.192
ENSMUSG00000005338	Cadm3	chr1	-	173349021	173349123	173346421	173346562	173367412	173367648	5,7,6	8,14,16	2,0,0	3,5,2	227	125	0.0454188269297	0.256,0.216,0.171	0.269,0.0,0.0	0.125
ENSMUSG00000024985	Tcf7l2	chr19	+	55925976	55926049	55923895	55923944	55926683	55926756	12,10,17	7,7,7	7,11,12	1,2,1	198	125	0.0455151493433	0.52,0.474,0.605	0.815,0.776,0.883	-0.292
ENSMUSG00000044702	Palb2	chr7	-	122124256	122124927	122123636	122123708	122128137	122128443	56,79,93	2,4,1	43,43,40	0,1,0	796	125	0.0463666667393	0.815,0.756,0.936	1.0,0.871,1.0	-0.121
ENSMUSG00000063889	Crem	chr18	-	3276693	3276775	3273421	3273578	3280948	3281078	2,10,3	0,4,0	11,3,8	19,4,8	207	125	0.0465391404131	1.0,0.602,1.0	0.259,0.312,0.377	0.551
ENSMUSG00000026792	Lrsam1	chr2	-	32961043	32961255	32959516	32959613	32961561	32961614	52,80,77	0,0,0	24,54,28	0,0,8	337	125	0.0469884714129	1.0,1.0,1.0	1.0,1.0,0.565	0.145
ENSMUSG00000079652	Fam71f2	chr6	+	29287661	29287780	29285878	29286128	29290328	29290680	3,6,6	2,0,3	11,16,6	0,0,0	244	125	0.0471082831428	0.435,1.0,0.506	1.0,1.0,1.0	-0.353
ENSMUSG00000023791	Pigx	chr16	-	32098700	32098796	32097043	32097063	32098898	32099711	2,4,2	0,0,0	5,2,9	3,1,1	221	125	0.0475668648128	1.0,1.0,1.0	0.485,0.531,0.836	0.383
ENSMUSG00000035469	Rcbtb1	chr14	+	59206803	59206930	59205624	59205722	59209927	59210067	2,1,1	1,2,6	8,7,4	2,4,0	252	125	0.0479667296059	0.498,0.199,0.076	0.665,0.465,1.0	-0.452
ENSMUSG00000024050	Wiz	chr17	-	32381055	32381156	32367823	32368147	32387572	32387817	35,31,27	15,34,27	6,11,9	10,22,25	226	125	0.0483486691491	0.563,0.335,0.356	0.249,0.217,0.166	0.207
ENSMUSG00000001127	Araf	chrX	+	20858765	20858873	20858393	20858512	20859978	20860208	11,11,4	2,7,1	2,6,7	0,2,0	233	125	0.0490813431572	0.747,0.457,0.682	1.0,0.617,1.0	-0.244
ENSMUSG00000026014	Raph1	chr1	-	60510416	60510491	60503517	60503595	60518979	60519060	3,6,11	6,4,14	10,4,7	2,1,2	200	125	0.0490813431572	0.238,0.484,0.329	0.758,0.714,0.686	-0.369
ENSMUSG00000030894	Tpp1	chr7	-	105751981	105752053	105750179	105750330	105752170	105752198	3,3,5	3,0,2	7,2,8	0,0,0	197	125	0.0490813431572	0.388,1.0,0.613	1.0,1.0,1.0	-0.333
ENSMUSG00000048249	Crebrf	chr17	+	26736815	26736983	26715654	26715774	26739542	26739668	14,18,13	0,8,0	11,9,4	0,0,0	293	125	0.0495411559325	1.0,0.49,1.0	1.0,1.0,1.0	-0.17
ENSMUSG00000078700	D030028A08Rik	chr11	+	96958852	96959024	96952580	96952728	96959339	96959451	4,8,5	0,1,0	2,7,11	0,5,1	297	125	0.0497640928543	1.0,0.771,1.0	1.0,0.371,0.822	0.193
