# Supplementary material for: An Alternative Splicing Program for Mouse Craniofacial Development
Source: Front Physiol. 2020 Sep 4;11:1099. doi: 10.3389/fphys.2020.01099 (PMC7498679; doi:10.3389/fphys.2020.01099)
Supplement: Supplementary file 12 [file Data_Sheet_1.zip › Filtered rMATS results/SE/E12.5_MNP_Ect_vs_Mes_SE_filtered_output.txt]

GeneID	geneSymbol	chr	strand	exonStart_0base	exonEnd	upstreamES	upstreamEE	downstreamES	downstreamEE	IC_SAMPLE_1	SC_SAMPLE_1	IC_SAMPLE_2	SC_SAMPLE_2	IncFormLen	SkipFormLen	FDR	IncLevel1	IncLevel2	DeltaPSI
ENSMUSG00000024985	Tcf7l2	chr19	+	55755013	55755082	55743072	55743197	55817763	55817865	112,159,138	73,83,78	96,106,94	184,196,156	194	125	0.0	0.497,0.552,0.533	0.252,0.258,0.28	0.264
ENSMUSG00000027291	Vps39	chr2	-	120346856	120346889	120346327	120346392	120350163	120350229	76,96,47	35,60,33	8,7,4	128,95,69	158	125	0.0	0.632,0.559,0.53	0.047,0.055,0.044	0.525
ENSMUSG00000025404	R3hdm2	chr10	+	127481692	127481794	127476519	127476698	127483975	127484218	197,286,240	256,287,254	91,68,53	572,560,374	227	125	0.0	0.298,0.354,0.342	0.081,0.063,0.072	0.259
ENSMUSG00000025404	R3hdm2	chr10	+	127481692	127481755	127476519	127476698	127483975	127484218	46,64,66	256,287,254	20,16,15	572,560,374	188	125	0.0	0.107,0.129,0.147	0.023,0.019,0.026	0.105
ENSMUSG00000057738	Sptan1	chr2	+	30001099	30001159	29999913	30000062	30002230	30002429	234,267,252	177,180,188	96,88,88	328,307,283	185	125	0.0	0.472,0.501,0.475	0.165,0.162,0.174	0.316
ENSMUSG00000057738	Sptan1	chr2	+	30014157	30014172	30013675	30013838	30015588	30015720	121,174,208	290,225,246	74,43,58	432,348,427	140	125	0.0	0.271,0.408,0.43	0.133,0.099,0.108	0.256
ENSMUSG00000040481	Bptf	chr11	-	107095001	107095190	107082512	107082700	107095715	107095925	53,92,75	70,79,70	254,221,72	46,44,22	314	125	0.0	0.232,0.317,0.299	0.687,0.667,0.566	-0.357
ENSMUSG00000024958	Gpr137	chr19	-	6939528	6939754	6939260	6939410	6940351	6940482	40,28,22	72,84,66	165,135,161	10,10,12	351	125	0.0	0.165,0.106,0.106	0.855,0.828,0.827	-0.711
ENSMUSG00000067786	Nnat	chr2	+	157561212	157561293	157560109	157560260	157561541	157562522	1543,1646,1722	188,245,237	4547,3451,3410	1286,1017,1144	206	125	0.0	0.833,0.803,0.815	0.682,0.673,0.644	0.151
ENSMUSG00000067786	Nnat	chr2	+	157561212	157561288	157560106	157560260	157561541	157562238	783,809,796	188,245,237	2152,1660,1522	1286,1017,1144	201	125	0.0	0.721,0.673,0.676	0.51,0.504,0.453	0.201
ENSMUSG00000067786	Nnat	chr2	+	157561212	157561239	157560115	157560260	157561541	157562504	274,264,259	188,245,237	687,560,440	1286,1017,1144	152	125	0.0	0.545,0.47,0.473	0.305,0.312,0.24	0.21
ENSMUSG00000024044	Epb41l3	chr17	+	69274100	69274166	69270610	69270664	69274703	69274895	15,15,26	542,662,593	172,168,135	818,729,681	191	125	0.0	0.018,0.015,0.028	0.121,0.131,0.115	-0.102
ENSMUSG00000032624	Eml4	chr17	+	83428215	83428248	83427999	83428025	83440030	83440154	204,231,171	113,174,111	677,585,303	120,101,49	158	125	0.0	0.588,0.512,0.549	0.817,0.821,0.83	-0.273
ENSMUSG00000032624	Eml4	chr17	+	83425257	83425431	83421605	83421735	83427222	83427351	583,872,529	4,12,2	1242,1117,615	106,87,32	299	125	0.0	0.984,0.968,0.991	0.83,0.843,0.889	0.127
ENSMUSG00000032624	Eml4	chr17	+	83427222	83427351	83421605	83421735	83427999	83428025	272,369,272	0,3,3	709,610,299	63,68,23	254	125	0.0	1.0,0.984,0.978	0.847,0.815,0.865	0.145
ENSMUSG00000027985	Lef1	chr3	+	131191022	131191106	131189334	131189425	131193128	131193251	522,729,613	117,103,94	341,270,245	1761,1376,1245	209	125	0.0	0.727,0.809,0.796	0.104,0.105,0.105	0.673
ENSMUSG00000022139	Mbnl2	chr14	+	120395711	120395765	120388899	120389163	120396450	120396604	279,329,350	28,55,72	211,187,119	148,124,129	179	125	0.0	0.874,0.807,0.772	0.499,0.513,0.392	0.35
ENSMUSG00000029428	Stx2	chr5	-	128987717	128987842	128986154	128986430	128988801	128989158	107,107,70	19,26,11	279,208,170	4,4,2	250	125	0.0	0.738,0.673,0.761	0.972,0.963,0.977	-0.247
ENSMUSG00000066043	Phactr4	chr4	-	132383281	132383362	132378404	132378563	132386891	132387065	247,361,280	36,58,57	92,91,29	179,167,112	206	125	0.0	0.806,0.791,0.749	0.238,0.248,0.136	0.575
ENSMUSG00000028284	Map3k7	chr4	+	31994873	31994954	31992386	31992516	32002088	32002153	132,143,91	147,153,165	72,69,47	411,319,167	206	125	0.0	0.353,0.362,0.251	0.096,0.116,0.146	0.203
ENSMUSG00000011832	Evi5l	chr8	+	4201933	4201966	4200867	4200921	4202935	4203076	3,3,0	88,178,109	99,84,59	221,203,147	158	125	0.0	0.026,0.013,0.0	0.262,0.247,0.241	-0.237
ENSMUSG00000055762	Eef1d	chr15	-	75900690	75900762	75896819	75896919	75901131	75901255	2039,2220,2122	281,368,319	2737,2478,2638	156,194,158	197	125	0.0	0.822,0.793,0.808	0.918,0.89,0.914	-0.1
ENSMUSG00000029920	Smarcad1	chr6	+	65075690	65075837	65075022	65075150	65083803	65084003	179,324,188	489,531,348	10,12,0	464,368,223	272	125	0.0	0.144,0.219,0.199	0.01,0.015,0.0	0.179
ENSMUSG00000022789	Dnm1l	chr16	-	16318444	16318477	16316601	16316778	16319451	16319508	145,168,165	49,61,57	29,32,33	104,102,80	158	125	0.0	0.701,0.685,0.696	0.181,0.199,0.246	0.485
ENSMUSG00000031328	Flna	chrX	-	74232966	74232990	74230505	74230753	74233148	74233338	880,989,1004	560,732,621	2868,2593,1975	499,474,272	149	125	0.0	0.569,0.531,0.576	0.828,0.821,0.859	-0.277
ENSMUSG00000062949	Atp11c	chrX	-	60229147	60229252	60223292	60225793	60236556	60236710	223,199,158	1,9,1	145,93,96	42,50,18	230	125	0.0	0.992,0.923,0.988	0.652,0.503,0.743	0.335
ENSMUSG00000031565	Fgfr1	chr8	+	25564339	25564484	25563373	25563524	25566710	25566907	191,173,144	148,167,148	2570,2036,1542	0,0,0	270	125	0.0	0.374,0.324,0.311	1.0,1.0,1.0	-0.664
ENSMUSG00000031565	Fgfr1	chr8	+	25564339	25564484	25562137	25562328	25566710	25566907	200,165,156	9,13,11	6091,4681,3593	9,8,2	270	125	0.0	0.911,0.855,0.868	0.997,0.996,0.999	-0.119
ENSMUSG00000031565	Fgfr1	chr8	+	25563373	25563524	25562137	25562328	25564339	25564484	326,285,263	55,49,49	23,15,4	3521,2648,2053	276	125	0.0	0.729,0.725,0.709	0.003,0.003,0.001	0.719
ENSMUSG00000053110	Yap1	chr9	-	7950491	7950539	7938407	7938538	7952952	7953134	588,770,584	680,954,689	312,266,158	1020,879,529	173	125	0.0	0.385,0.368,0.38	0.181,0.179,0.178	0.198
ENSMUSG00000022483	Col2a1	chr15	-	98000399	98000606	97999274	97999291	98004408	98004635	29,25,31	27,6,23	277,276,319	4,5,8	332	125	0.0	0.288,0.611,0.337	0.963,0.954,0.938	-0.54
ENSMUSG00000022883	Robo1	chr16	+	72993666	72993693	72989598	72989796	72995116	72995159	130,133,149	31,29,42	483,388,298	379,309,258	152	125	0.0	0.775,0.79,0.745	0.512,0.508,0.487	0.268
ENSMUSG00000034101	Ctnnd1	chr2	-	84624269	84624558	84622010	84622082	84650405	84650510	368,591,443	409,529,366	1219,1104,553	93,68,48	414	125	0.0	0.214,0.252,0.268	0.798,0.831,0.777	-0.557
ENSMUSG00000034101	Ctnnd1	chr2	-	84612531	84612549	84612023	84612092	84612935	84613089	101,93,89	240,324,280	344,227,164	90,121,60	143	125	0.0	0.269,0.201,0.217	0.77,0.621,0.705	-0.47
ENSMUSG00000034101	Ctnnd1	chr2	-	84624269	84624449	84622010	84622082	84650405	84650745	167,297,256	409,529,366	646,604,312	93,68,48	305	125	0.0	0.143,0.187,0.223	0.74,0.784,0.727	-0.566
ENSMUSG00000040785	Ttc3	chr16	+	94387336	94387390	94385335	94385423	94388264	94388385	246,319,170	75,100,54	358,238,71	17,18,1	179	125	0.0	0.696,0.69,0.687	0.936,0.902,0.98	-0.248
ENSMUSG00000032497	Lrrfip2	chr9	+	111193046	111193118	111190167	111190284	111199664	111199835	238,261,223	4,10,8	329,293,254	65,51,50	197	125	0.0	0.974,0.943,0.946	0.763,0.785,0.763	0.184
ENSMUSG00000028649	Macf1	chr4	-	123364056	123364074	123360909	123361027	123365272	123365347	255,303,356	25,26,36	165,133,215	217,166,265	143	125	0.0	0.899,0.911,0.896	0.399,0.412,0.415	0.493
ENSMUSG00000037936	Scarb1	chr5	-	125281104	125281233	125277786	125277865	125283898	125284159	192,199,223	68,52,56	225,188,133	311,293,208	254	125	0.0	0.582,0.653,0.662	0.263,0.24,0.239	0.385
ENSMUSG00000037679	Inf2	chr12	+	112612547	112612604	112611409	112612036	112614894	112615556	34,59,55	0,1,0	15,18,18	41,23,24	182	125	0.0	1.0,0.976,1.0	0.201,0.35,0.34	0.695
ENSMUSG00000039108	Lsm14b	chr2	+	180031360	180031528	180027908	180028035	180032060	180032222	723,948,975	2,1,1	283,250,184	48,41,31	293	125	0.0	0.994,0.998,0.998	0.716,0.722,0.717	0.278
ENSMUSG00000039108	Lsm14b	chr2	+	180031793	180031871	180031360	180031528	180032060	180032222	181,190,173	500,659,703	1888,1440,1411	12,9,4	203	125	0.0	0.182,0.151,0.132	0.99,0.99,0.995	-0.837
ENSMUSG00000039108	Lsm14b	chr2	+	180028957	180029074	180027899	180028035	180031360	180031528	383,461,502	223,289,272	1375,1111,975	271,241,180	242	125	0.0	0.47,0.452,0.488	0.724,0.704,0.737	-0.252
ENSMUSG00000039953	Clstn1	chr4	+	149626086	149626116	149614049	149614172	149627211	149627407	71,93,80	318,310,309	226,205,132	252,226,112	155	125	0.0	0.153,0.195,0.173	0.42,0.422,0.487	-0.269
ENSMUSG00000039953	Clstn1	chr4	+	149641657	149641714	149638232	149638395	149643194	149643352	681,839,591	122,131,86	1068,827,630	3,2,2	182	125	0.0	0.793,0.815,0.825	0.996,0.996,0.995	-0.185
ENSMUSG00000046434	Hnrnpa1	chr15	+	103242643	103242718	103242205	103242298	103243624	103243780	27,24,19	47,34,33	20,25,23	0,0,0	200	125	0.0	0.264,0.306,0.265	1.0,1.0,1.0	-0.722
ENSMUSG00000046434	Hnrnpa1	chr15	+	103242379	103242472	103242205	103242298	103243624	103243780	53,79,64	47,34,33	97,116,63	0,0,0	218	125	0.0	0.393,0.571,0.527	1.0,1.0,1.0	-0.503
ENSMUSG00000046434	Hnrnpa1	chr15	+	103242379	103242472	103242205	103242298	103242921	103243080	55,76,58	15,13,18	97,117,61	0,0,0	218	125	0.0	0.678,0.77,0.649	1.0,1.0,1.0	-0.301
ENSMUSG00000020954	Strn3	chr12	-	51643103	51643214	51629373	51629507	51647993	51648135	444,493,345	206,301,130	230,215,128	442,476,211	236	125	0.0	0.533,0.465,0.584	0.216,0.193,0.243	0.31
ENSMUSG00000020954	Strn3	chr12	-	51643103	51643214	51633578	51633719	51647993	51648135	410,446,342	7,8,7	252,217,124	56,46,17	236	125	0.0	0.969,0.967,0.963	0.704,0.714,0.794	0.229
ENSMUSG00000035325	Sec31a	chr5	-	100373424	100373715	100368293	100368352	100375207	100375331	469,701,682	22,14,24	853,925,919	165,198,198	416	125	0.0	0.865,0.938,0.895	0.608,0.584,0.582	0.308
ENSMUSG00000035325	Sec31a	chr5	-	100373379	100373715	100368293	100368352	100375207	100375331	505,756,802	22,14,24	917,956,973	165,198,198	461	125	0.0	0.862,0.936,0.901	0.601,0.567,0.571	0.32
ENSMUSG00000003992	Ssbp2	chr13	+	91642301	91642391	91564609	91564694	91664117	91664177	724,922,755	120,165,157	643,604,324	304,310,167	215	125	0.0	0.778,0.765,0.737	0.552,0.531,0.53	0.222
ENSMUSG00000058835	Abi1	chr2	-	22950183	22950270	22946575	22946761	22953434	22953611	585,868,636	111,135,102	1221,1168,668	54,60,41	212	125	0.0	0.757,0.791,0.786	0.93,0.92,0.906	-0.141
ENSMUSG00000031644	Nek1	chr8	+	61071750	61071834	61054519	61054622	61072275	61072359	3,3,2	84,107,68	96,87,53	66,78,53	209	125	0.0	0.021,0.016,0.017	0.465,0.4,0.374	-0.395
ENSMUSG00000028995	Fam126a	chr5	-	23966133	23966431	23964480	23965358	23979487	23979647	70,65,55	20,21,18	609,439,205	17,11,4	423	125	0.0	0.508,0.478,0.474	0.914,0.922,0.938	-0.438
ENSMUSG00000009073	Nf2	chr11	-	4780577	4780622	4767664	4768273	4782186	4782352	317,306,270	18,19,40	155,127,97	389,272,250	170	125	0.0	0.928,0.922,0.832	0.227,0.256,0.222	0.659
ENSMUSG00000037736	Limch1	chr5	+	67025304	67025373	67021891	67021997	67026071	67026112	37,57,48	89,157,82	0,0,1	972,686,563	194	125	0.0	0.211,0.19,0.274	0.0,0.0,0.001	0.225
ENSMUSG00000021709	Erbin	chr13	-	103824719	103824848	103823313	103823406	103833497	103835028	314,271,231	98,127,88	387,315,272	417,328,341	254	125	0.0	0.612,0.512,0.564	0.314,0.321,0.282	0.257
ENSMUSG00000021709	Erbin	chr13	-	103824719	103824926	103823313	103823406	103833497	103835028	352,291,249	98,127,88	423,342,297	417,328,341	332	125	0.0	0.575,0.463,0.516	0.276,0.282,0.247	0.25
ENSMUSG00000026566	Mpzl1	chr1	-	165601749	165601864	165593653	165593677	165604609	165604742	431,642,467	54,64,75	1117,1124,812	437,371,246	240	125	0.0	0.806,0.839,0.764	0.571,0.612,0.632	0.198
ENSMUSG00000026566	Mpzl1	chr1	-	165601749	165601855	165593367	165593677	165604609	165604742	649,942,689	54,64,75	1665,1641,1230	437,371,246	231	125	0.0	0.867,0.888,0.833	0.673,0.705,0.73	0.16
ENSMUSG00000033295	Ptprf	chr4	-	118227818	118227845	118226453	118226571	118230694	118230888	563,665,536	1645,1992,1535	13,3,0	490,336,128	152	125	0.0	0.22,0.215,0.223	0.021,0.007,0.0	0.21
ENSMUSG00000025162	Csnk1d	chr11	-	120964947	120965010	120961748	120963906	120967994	120968134	1264,1327,1166	126,135,78	416,319,283	874,755,591	188	125	0.0	0.87,0.867,0.909	0.24,0.219,0.241	0.649
ENSMUSG00000024392	Bag6	chr17	+	35142497	35142605	35142306	35142384	35142726	35142839	1138,1418,1244	149,150,143	1376,1173,914	413,353,318	233	125	0.0	0.804,0.835,0.824	0.641,0.641,0.607	0.191
ENSMUSG00000024104	Fam21	chr6	+	116256226	116256289	116255048	116255168	116256615	116256828	202,249,195	4,1,5	245,224,221	49,30,43	188	125	0.0	0.971,0.994,0.963	0.769,0.832,0.774	0.184
ENSMUSG00000005417	Mprip	chr11	+	59772151	59772217	59771616	59771702	59775515	59776223	680,875,768	617,838,691	2120,1987,1779	301,228,214	191	125	0.0	0.419,0.406,0.421	0.822,0.851,0.845	-0.424
ENSMUSG00000021338	Lrrc16a	chr13	-	24019563	24019713	24012343	24013460	24022495	24022636	60,43,56	127,136,130	2,0,1	159,131,181	275	125	0.0	0.177,0.126,0.164	0.006,0.0,0.003	0.153
ENSMUSG00000021338	Lrrc16a	chr13	-	24019563	24019710	24012483	24013460	24022495	24022556	50,46,56	127,136,130	2,1,3	159,131,181	272	125	0.0	0.153,0.135,0.165	0.006,0.003,0.008	0.145
ENSMUSG00000052105	Mtcl1	chr17	-	66384299	66384374	66379128	66380436	66385859	66385910	44,87,53	41,50,32	3,0,0	38,39,12	200	125	0.0	0.401,0.521,0.509	0.047,0.0,0.0	0.461
ENSMUSG00000071454	Dtnb	chr12	+	3754095	3754116	3751810	3751907	3772586	3772746	66,116,101	285,404,352	161,137,135	203,158,147	146	125	0.0	0.165,0.197,0.197	0.404,0.426,0.44	-0.237
ENSMUSG00000028906	Epb41	chr4	-	131937014	131937464	131935738	131935867	131957642	131957819	748,1025,772	175,169,165	157,133,97	1495,1280,877	575	125	0.0	0.482,0.569,0.504	0.022,0.022,0.023	0.496
ENSMUSG00000028906	Epb41	chr4	-	131962923	131962986	131957642	131957819	131967787	131967975	316,429,456	172,255,202	284,242,183	612,580,429	188	125	0.0	0.55,0.528,0.6	0.236,0.217,0.221	0.335
ENSMUSG00000030766	Arhgap17	chr7	-	123294471	123294705	123292035	123292205	123296409	123296590	96,114,95	83,58,46	349,266,307	1,2,3	359	125	0.0	0.287,0.406,0.418	0.992,0.979,0.973	-0.611
ENSMUSG00000025278	Flnb	chr14	+	7922674	7922746	7919109	7919357	7923454	7923557	76,93,89	21,15,18	29,13,32	308,205,260	197	125	0.0	0.697,0.797,0.758	0.056,0.039,0.072	0.695
ENSMUSG00000025278	Flnb	chr14	+	7934563	7934701	7933713	7933980	7935933	7936049	263,306,405	22,15,25	657,503,789	0,1,2	263	125	0.0	0.85,0.907,0.885	1.0,0.996,0.995	-0.116
ENSMUSG00000018417	Myo1b	chr1	-	51766821	51766908	51763889	51763964	51769003	51769090	227,275,201	72,103,74	312,261,170	5,3,2	212	125	0.0	0.65,0.612,0.616	0.974,0.981,0.98	-0.352
ENSMUSG00000018417	Myo1b	chr1	-	51768649	51768736	51766821	51766908	51769003	51769090	21,25,22	187,198,144	1096,980,571	75,66,43	212	125	0.0	0.062,0.069,0.083	0.896,0.897,0.887	-0.822
ENSMUSG00000018417	Myo1b	chr1	-	51768649	51768736	51763889	51763964	51769003	51769090	9,13,8	72,103,74	371,335,160	5,3,2	212	125	0.0	0.069,0.069,0.06	0.978,0.985,0.979	-0.915
ENSMUSG00000038371	Sbf2	chr7	-	110341289	110341364	110339889	110340074	110348854	110348995	67,59,58	129,159,151	17,16,11	258,224,161	200	125	0.0	0.245,0.188,0.194	0.04,0.043,0.041	0.168
ENSMUSG00000039361	Picalm	chr7	+	90182218	90182368	90177499	90177603	90189149	90189257	855,941,751	194,292,210	1018,860,551	704,616,425	275	125	0.0	0.667,0.594,0.619	0.397,0.388,0.371	0.241
ENSMUSG00000050379	Sept6	chrX	-	36920368	36920413	36913445	36916545	36922839	36923030	19,49,30	52,88,99	9,3,0	130,119,102	170	125	0.0	0.212,0.29,0.182	0.048,0.018,0.0	0.206
ENSMUSG00000026463	Atp2b4	chr1	-	133736615	133736651	133735047	133735209	133737989	133738118	93,129,68	9,9,3	245,187,49	155,167,30	161	125	0.0	0.889,0.918,0.946	0.551,0.465,0.559	0.393
ENSMUSG00000027523	Gnas	chr2	+	174328107	174330434	174327767	174327941	174334211	174334284	5665,7020,7456	24,31,32	11579,11917,11501	268,294,252	2452	125	0.0	0.923,0.92,0.922	0.688,0.674,0.699	0.235
ENSMUSG00000033335	Dnm2	chr9	+	21490657	21490669	21489742	21489794	21494503	21494617	153,174,153	28,37,23	80,69,70	312,308,265	137	125	0.0	0.833,0.811,0.859	0.19,0.17,0.194	0.65
ENSMUSG00000020099	Unc5b	chr10	-	60777184	60777217	60774965	60775160	60777389	60777554	264,273,236	0,1,2	277,200,68	42,33,17	158	125	0.0	1.0,0.995,0.989	0.839,0.827,0.76	0.186
ENSMUSG00000026113	Inpp4a	chr1	+	37374271	37374289	37372310	37372419	37377577	37377761	67,39,40	15,10,6	0,1,0	139,115,82	143	125	0.0	0.796,0.773,0.854	0.0,0.008,0.0	0.805
ENSMUSG00000026594	Ralgps2	chr1	-	156821386	156821464	156819812	156819918	156823990	156824045	112,115,136	163,195,176	18,9,5	273,231,152	203	125	0.0	0.297,0.266,0.322	0.039,0.023,0.02	0.268
ENSMUSG00000019854	Reps1	chr10	+	18107667	18107748	18104153	18104275	18114398	18114486	676,915,731	63,108,66	471,445,349	144,140,108	206	125	0.0	0.867,0.837,0.87	0.665,0.659,0.662	0.196
ENSMUSG00000019854	Reps1	chr10	+	18107670	18107748	18104153	18104275	18114398	18114486	415,535,425	63,108,66	284,269,205	144,140,108	203	125	0.0	0.802,0.753,0.799	0.548,0.542,0.539	0.242
ENSMUSG00000031788	Kifc3	chr8	-	95100646	95100673	95100213	95100452	95101408	95101517	232,301,218	15,27,24	115,97,107	58,51,56	152	125	0.0	0.927,0.902,0.882	0.62,0.61,0.611	0.29
ENSMUSG00000036617	Etl4	chr2	+	20805584	20805662	20801541	20801661	20807901	20808190	81,123,151	32,25,29	3,11,7	31,39,36	203	125	0.0	0.609,0.752,0.762	0.056,0.148,0.107	0.604
ENSMUSG00000036617	Etl4	chr2	+	20805584	20805662	20798615	20798783	20807901	20808190	23,35,37	20,18,34	3,7,5	49,45,53	203	125	0.0	0.415,0.545,0.401	0.036,0.087,0.055	0.394
ENSMUSG00000036617	Etl4	chr2	+	20801541	20801661	20798615	20798783	20807901	20808024	263,242,280	20,18,34	72,91,72	49,45,53	245	125	0.0	0.87,0.873,0.808	0.428,0.508,0.409	0.402
ENSMUSG00000034109	Golim4	chr3	-	75902400	75902484	75897970	75898132	75903246	75903329	285,349,237	62,81,48	532,394,260	4,10,0	209	125	0.0	0.733,0.72,0.747	0.988,0.959,1.0	-0.249
ENSMUSG00000042323	Pbrm1	chr14	+	31113848	31114004	31110414	31110579	31117012	31117083	293,284,263	5,7,5	245,181,78	67,35,25	281	125	0.0	0.963,0.948,0.959	0.619,0.697,0.581	0.324
ENSMUSG00000042323	Pbrm1	chr14	+	31113848	31114004	31107108	31107310	31117012	31117083	400,363,317	26,24,18	272,187,97	201,153,88	281	125	0.0	0.873,0.871,0.887	0.376,0.352,0.329	0.525
ENSMUSG00000042323	Pbrm1	chr14	+	31110414	31110579	31107108	31107310	31117012	31117083	200,179,156	26,24,18	294,197,99	201,153,88	290	125	0.0	0.768,0.763,0.789	0.387,0.357,0.327	0.416
ENSMUSG00000070047	Fat1	chr8	+	45049841	45049877	45045030	45045168	45050780	45050918	55,54,76	423,404,699	98,83,227	289,233,523	161	125	0.0	0.092,0.094,0.078	0.208,0.217,0.252	-0.138
ENSMUSG00000025060	Slk	chr19	+	47627647	47627740	47625304	47625484	47635468	47635598	121,161,161	130,146,102	2,0,0	314,248,154	218	125	0.0	0.348,0.387,0.475	0.004,0.0,0.0	0.402
ENSMUSG00000027111	Itga6	chr2	+	71853533	71853663	71849380	71849506	71855853	71856758	1007,1102,903	62,46,39	52,51,31	92,98,72	255	125	0.0	0.888,0.922,0.919	0.217,0.203,0.174	0.712
ENSMUSG00000021111	Papola	chr12	+	105833099	105833162	105829056	105829277	105834709	105834784	833,966,723	234,288,206	902,680,471	659,591,318	188	125	0.0	0.703,0.69,0.7	0.476,0.433,0.496	0.229
ENSMUSG00000039585	Myo9a	chr9	+	59875201	59875414	59874601	59874683	59884479	59884592	106,135,106	5,4,5	125,102,42	65,41,13	338	125	0.0	0.887,0.926,0.887	0.416,0.479,0.544	0.42
ENSMUSG00000030987	Stim1	chr7	+	102428773	102428866	102427081	102427317	102430884	102430928	4,1,4	24,26,17	46,43,30	13,15,12	218	125	0.0	0.087,0.022,0.119	0.67,0.622,0.589	-0.551
ENSMUSG00000032612	Usp4	chr9	+	108365829	108365970	108362836	108362898	108366760	108366878	348,429,327	303,392,268	1134,1076,633	64,68,37	266	125	0.0	0.351,0.34,0.364	0.893,0.881,0.889	-0.536
ENSMUSG00000025812	Pard3	chr8	+	127410728	127410773	127409555	127409704	127415569	127415797	76,141,92	1,0,2	9,12,8	13,8,10	170	125	0.0	0.982,1.0,0.971	0.337,0.524,0.37	0.574
ENSMUSG00000025812	Pard3	chr8	+	127410728	127410773	127409555	127409707	127415569	127415797	205,332,211	12,34,22	43,36,28	223,179,155	170	125	0.0	0.926,0.878,0.876	0.124,0.129,0.117	0.77
ENSMUSG00000026193	Fn1	chr1	-	71613762	71614035	71612467	71612650	71615359	71615551	221,188,267	34,23,36	1285,1079,1031	15,28,15	398	125	0.0	0.671,0.72,0.7	0.964,0.924,0.956	-0.251
ENSMUSG00000037533	Rapgef6	chr11	+	54671654	54671678	54668613	54668737	54676194	54676415	2,1,0	117,108,101	43,30,10	117,100,27	149	125	0.0	0.014,0.008,0.0	0.236,0.201,0.237	-0.217
ENSMUSG00000039116	Adgrg6	chr10	-	14456137	14456221	14450578	14450664	14458079	14458148	1,18,5	0,1,0	1,0,2	41,25,12	209	125	0.0	1.0,0.915,1.0	0.014,0.0,0.091	0.937
ENSMUSG00000022568	Scrib	chr15	-	76061738	76061801	76061133	76061223	76062669	76063047	157,192,149	302,303,221	619,515,337	15,12,12	188	125	0.0	0.257,0.296,0.31	0.965,0.966,0.949	-0.672
ENSMUSG00000004562	Arhgef40	chr14	+	52003972	52004116	52003653	52003758	52004611	52004742	440,539,628	59,47,56	1020,847,1247	434,458,557	269	125	0.0	0.776,0.842,0.839	0.522,0.462,0.51	0.321
ENSMUSG00000042590	Ipo11	chr13	-	106836211	106836426	106822955	106823051	106842088	106842210	3,2,1	216,257,160	77,69,56	191,158,174	340	125	0.0	0.005,0.003,0.002	0.129,0.138,0.106	-0.121
ENSMUSG00000020827	Mink1	chr11	+	70608588	70608699	70608340	70608426	70608839	70608958	237,240,310	1,1,4	168,186,117	32,36,25	236	125	0.0	0.992,0.992,0.976	0.736,0.732,0.713	0.26
ENSMUSG00000001173	Ocrl	chrX	+	47956209	47956233	47948124	47948360	47960452	47960569	133,155,125	20,17,6	139,111,55	89,87,50	149	125	0.0	0.848,0.884,0.946	0.567,0.517,0.48	0.371
ENSMUSG00000073563	Csnk1g3	chr18	+	53948644	53948668	53948047	53948154	53953244	53955684	262,290,227	443,443,363	756,788,551	232,265,174	149	125	0.0	0.332,0.354,0.344	0.732,0.714,0.727	-0.381
ENSMUSG00000040268	Plekha1	chr7	+	130909587	130909628	130908335	130908425	130910831	130910901	57,94,65	201,250,192	131,112,46	4,2,5	166	125	0.0	0.176,0.221,0.203	0.961,0.977,0.874	-0.737
ENSMUSG00000040268	Plekha1	chr7	+	130909587	130909735	130908335	130908425	130910831	130913312	29,30,31	201,250,192	61,59,25	4,2,5	273	125	0.0	0.062,0.052,0.069	0.875,0.931,0.696	-0.773
ENSMUSG00000040268	Plekha1	chr7	+	130909587	130909658	130908335	130908425	130910831	130911163	20,17,19	201,250,192	28,42,19	4,2,5	196	125	0.0	0.06,0.042,0.059	0.817,0.931,0.708	-0.765
ENSMUSG00000029822	Osbpl3	chr6	-	50346010	50346103	50344873	50345030	50346327	50346431	212,188,131	66,81,43	78,67,54	1,2,2	218	125	0.0	0.648,0.571,0.636	0.978,0.951,0.939	-0.338
ENSMUSG00000036529	Sbf1	chr15	-	89295951	89296029	89295394	89295576	89299482	89299620	221,238,208	42,56,66	591,442,365	21,28,11	203	125	0.0	0.764,0.724,0.66	0.945,0.907,0.953	-0.219
ENSMUSG00000036087	Slain2	chr5	+	72965803	72965881	72958148	72958286	72974530	72974702	267,317,227	67,83,77	180,128,85	390,411,211	203	125	0.0	0.71,0.702,0.645	0.221,0.161,0.199	0.492
ENSMUSG00000030605	Mfge8	chr7	-	79143277	79143388	79142868	79143050	79145246	79145378	439,555,473	206,209,181	86,65,43	593,541,406	236	125	0.0	0.53,0.584,0.581	0.071,0.06,0.053	0.504
ENSMUSG00000026074	Map4k4	chr1	+	40003756	40003987	40001429	40001591	40004806	40004913	634,753,573	25,41,31	1613,1288,693	10,9,4	356	125	0.0	0.899,0.866,0.866	0.983,0.98,0.984	-0.105
ENSMUSG00000026425	Srgap2	chr1	-	131291595	131291690	131289357	131289740	131292520	131292845	21,29,23	80,72,61	1,7,2	140,129,74	220	125	0.0	0.13,0.186,0.176	0.004,0.03,0.015	0.148
ENSMUSG00000022246	Rai14	chr15	-	10589258	10589345	10587837	10587924	10591586	10591615	133,163,110	58,80,79	372,335,195	1312,1212,760	212	125	0.0	0.575,0.546,0.451	0.143,0.14,0.131	0.386
ENSMUSG00000032374	Plod2	chr9	+	92601984	92602047	92600740	92600882	92602947	92603061	58,77,41	107,112,101	835,821,460	304,313,193	188	125	0.0	0.265,0.314,0.213	0.646,0.636,0.613	-0.368
ENSMUSG00000031996	Aplp2	chr9	-	31167560	31167728	31164542	31164673	31168707	31168916	1193,1606,1480	257,332,264	553,623,316	677,579,394	293	125	0.0	0.664,0.674,0.705	0.258,0.315,0.255	0.405
ENSMUSG00000045095	Magi1	chr6	-	93769507	93769543	93760707	93760765	93773606	93773689	33,30,24	80,109,49	136,96,68	11,17,9	161	125	0.0	0.243,0.176,0.276	0.906,0.814,0.854	-0.626
ENSMUSG00000070738	Dgkd	chr1	+	87941368	87941499	87940176	87940306	87942382	87944490	259,315,224	21,12,37	575,522,339	3,1,4	256	125	0.0	0.858,0.928,0.747	0.989,0.996,0.976	-0.143
ENSMUSG00000031708	Tecr	chr8	-	83573410	83573455	83573219	83573323	83573870	83573922	1014,1323,1269	239,288,286	1010,952,937	672,570,604	170	125	0.0	0.757,0.772,0.765	0.525,0.551,0.533	0.228
ENSMUSG00000002732	Fkbp7	chr2	-	76667326	76667442	76665706	76665810	76671696	76671848	39,52,30	95,77,64	22,23,12	603,680,534	241	125	0.0	0.176,0.259,0.196	0.019,0.017,0.012	0.194
ENSMUSG00000022995	Enah	chr1	-	181911596	181911659	181908297	181908376	181913306	181913373	275,322,254	183,244,184	37,21,9	1128,903,594	188	125	0.0	0.5,0.467,0.479	0.021,0.015,0.01	0.467
ENSMUSG00000020917	Acly	chr11	-	100503159	100503189	100498620	100498762	100504202	100504293	1032,1236,988	438,597,370	470,381,220	911,810,433	155	125	0.0	0.655,0.625,0.683	0.294,0.275,0.291	0.368
ENSMUSG00000013787	Ehmt2	chr17	+	34903322	34903478	34903181	34903219	34905128	34905266	469,495,409	32,45,14	1024,896,567	3,2,1	281	125	0.0	0.867,0.83,0.929	0.993,0.995,0.996	-0.119
ENSMUSG00000027455	Nsfl1c	chr2	+	151502454	151502460	151500714	151500789	151503013	151503179	4,9,6	381,451,376	21,19,20	76,83,55	131	125	0.0	0.01,0.019,0.015	0.209,0.179,0.258	-0.201
ENSMUSG00000041977	Arhgef11	chr3	+	87734423	87734552	87733147	87733504	87735344	87735571	7,9,10	217,212,202	329,247,257	68,46,45	254	125	0.0	0.016,0.02,0.024	0.704,0.725,0.738	-0.702
ENSMUSG00000026305	Lrrfip1	chr1	+	91103246	91103318	91101184	91101310	91105126	91105297	3,3,5	131,161,102	73,49,41	98,105,75	197	125	0.0	0.014,0.012,0.03	0.321,0.228,0.258	-0.25
ENSMUSG00000028399	Ptprd	chr4	-	76095519	76095546	76091421	76091539	76099411	76099605	45,67,45	25,42,38	311,299,90	33,39,4	152	125	0.0	0.597,0.567,0.493	0.886,0.863,0.949	-0.347
ENSMUSG00000062232	Rapgef2	chr3	-	79082623	79082647	79081061	79081285	79083198	79083322	34,29,20	18,21,8	168,151,103	2,4,0	149	125	0.0	0.613,0.537,0.677	0.986,0.969,1.0	-0.376
ENSMUSG00000029673	Auts2	chr5	-	131470413	131470458	131466031	131466127	131472258	131472479	188,223,194	33,47,57	176,145,84	235,221,97	170	125	0.0	0.807,0.777,0.714	0.355,0.325,0.389	0.41
ENSMUSG00000029673	Auts2	chr5	-	131470413	131470458	131466031	131466127	131472237	131472479	160,216,154	20,22,30	131,89,76	131,142,64	170	125	0.0	0.855,0.878,0.791	0.424,0.315,0.466	0.44
ENSMUSG00000071650	Ganab	chr19	+	8907850	8907916	8907214	8907394	8908677	8908747	306,368,326	531,523,416	220,149,111	887,814,482	191	125	0.0	0.274,0.315,0.339	0.14,0.107,0.131	0.183
ENSMUSG00000020859	Spag9	chr11	+	94113262	94113301	94112032	94112146	94114172	94114349	13,11,9	172,203,134	225,183,96	411,360,163	164	125	0.0	0.054,0.04,0.049	0.294,0.279,0.31	-0.247
ENSMUSG00000040964	Arhgef10l	chr4	-	140568755	140568770	140568338	140568520	140570256	140570402	11,14,9	22,9,14	0,0,0	239,156,119	140	125	0.0	0.309,0.581,0.365	0.0,0.0,0.0	0.418
ENSMUSG00000030189	Ybx3	chr6	-	131375973	131376180	131370322	131370414	131379357	131379480	952,1089,969	609,672,580	1353,1219,1045	312,335,344	332	125	3.88184998295e-14	0.37,0.379,0.386	0.62,0.578,0.534	-0.199
ENSMUSG00000030766	Arhgap17	chr7	-	123285419	123285467	123279217	123280116	123286497	123287013	42,37,40	81,88,102	14,14,11	166,156,145	173	125	3.88184998295e-14	0.273,0.233,0.221	0.057,0.061,0.052	0.186
ENSMUSG00000054252	Fgfr3	chr5	+	33732116	33732261	33730143	33730334	33732721	33732912	15,28,28	7,23,4	254,203,102	1,2,0	270	125	3.88184998295e-14	0.498,0.36,0.764	0.992,0.979,1.0	-0.45
ENSMUSG00000013787	Ehmt2	chr17	+	34905609	34905711	34905341	34905456	34905909	34906058	654,783,646	377,342,281	1769,1459,927	368,284,212	227	125	3.88184998295e-14	0.489,0.558,0.559	0.726,0.739,0.707	-0.189
ENSMUSG00000022483	Col2a1	chr15	-	98000402	98000606	97999274	97999291	98004408	98004695	46,65,74	27,6,23	580,623,550	4,5,8	329	125	7.66843984358e-14	0.393,0.805,0.55	0.982,0.979,0.963	-0.392
ENSMUSG00000031012	Cask	chrX	-	13550946	13550982	13549164	13549361	13552372	13552441	31,44,37	103,117,72	223,220,114	146,138,101	161	125	1.14325215961e-13	0.189,0.226,0.285	0.543,0.553,0.467	-0.288
ENSMUSG00000061887	Ssbp3	chr4	+	107027216	107027297	107009678	107009768	107028192	107028252	1044,1549,1496	573,854,801	3308,3048,2271	861,751,661	206	125	1.88246339534e-13	0.525,0.524,0.531	0.7,0.711,0.676	-0.169
ENSMUSG00000028284	Map3k7	chr4	+	31994873	31995010	31992472	31992516	32002088	32002153	64,76,42	147,153,165	36,36,22	411,319,167	262	125	2.21885626243e-13	0.172,0.192,0.108	0.04,0.051,0.059	0.107
ENSMUSG00000011831	Evi5	chr5	-	107810289	107810322	107799125	107799260	107812357	107812411	13,14,7	33,41,23	62,53,23	20,15,2	158	125	2.21885626243e-13	0.238,0.213,0.194	0.71,0.737,0.901	-0.568
ENSMUSG00000052374	Actn2	chr13	-	12296474	12296560	12294309	12294402	12300934	12301016	0,0,0	4,7,7	9,54,17	6,1,0	211	125	3.2893570908e-13	0.0,0.0,0.0	0.471,0.97,1.0	-0.814
ENSMUSG00000021843	Ktn1	chr14	+	47726470	47726554	47726225	47726309	47730339	47730423	316,324,254	428,409,444	101,51,110	321,271,335	209	125	4.36031056222e-13	0.306,0.321,0.255	0.158,0.101,0.164	0.153
ENSMUSG00000021709	Erbin	chr13	-	103827906	103828023	103823313	103823406	103833497	103835028	407,382,300	98,127,88	589,474,313	417,328,341	242	125	4.66937472084e-13	0.682,0.608,0.638	0.422,0.427,0.322	0.252
ENSMUSG00000040407	Akap9	chr5	+	4004802	4004943	4003560	4003782	4005409	4005513	59,66,65	22,20,26	152,125,70	3,6,5	266	125	4.66937472084e-13	0.558,0.608,0.54	0.96,0.907,0.868	-0.343
ENSMUSG00000025372	Baiap2	chr11	+	120003037	120003085	120000551	120000586	120006358	120006782	32,49,39	178,179,169	2,2,8	147,102,141	173	125	5.35695297646e-13	0.115,0.165,0.143	0.01,0.014,0.039	0.12
ENSMUSG00000048537	Phldb1	chr9	-	44708393	44708522	44707884	44708040	44710922	44711060	71,71,54	105,123,93	40,30,17	206,168,143	254	125	7.45712204107e-13	0.25,0.221,0.222	0.087,0.081,0.055	0.157
ENSMUSG00000001247	Lsr	chr7	-	30962097	30962244	30959152	30959314	30965968	30966088	883,1074,825	127,182,167	84,48,31	0,0,0	272	125	8.47427589494e-13	0.762,0.731,0.694	1.0,1.0,1.0	-0.271
ENSMUSG00000036053	Fmnl2	chr2	+	53130411	53130458	53126852	53126976	53131839	53133804	272,310,293	9,10,22	360,317,242	62,72,43	172	125	1.21523470299e-12	0.956,0.957,0.906	0.808,0.762,0.804	0.148
ENSMUSG00000032702	Kank1	chr19	+	25424137	25424383	25422918	25423027	25425896	25425984	463,507,425	30,60,37	79,65,39	32,25,19	371	125	1.45022483893e-12	0.839,0.74,0.795	0.454,0.467,0.409	0.348
ENSMUSG00000025558	Dock9	chr14	-	121577346	121577424	121575912	121576019	121578154	121578212	38,38,38	26,28,40	4,4,3	32,32,27	203	125	2.40376095097e-12	0.474,0.455,0.369	0.071,0.071,0.064	0.364
ENSMUSG00000087174	5530601H04Rik	chrX	-	105042603	105042817	105038816	105039812	105044001	105044111	71,83,44	91,99,75	50,37,31	194,210,140	339	125	2.69799179961e-12	0.223,0.236,0.178	0.087,0.061,0.075	0.138
ENSMUSG00000026074	Map4k4	chr1	+	40001429	40001591	40000623	40000749	40003756	40003987	213,281,233	302,350,272	308,272,164	910,849,408	287	125	2.98902448686e-12	0.235,0.259,0.272	0.128,0.122,0.149	0.122
ENSMUSG00000031441	Atp11a	chr8	+	12863758	12863862	12859313	12859479	12864919	12868728	137,243,143	15,30,7	55,52,25	34,24,17	229	125	5.41424659116e-12	0.833,0.816,0.918	0.469,0.542,0.445	0.37
ENSMUSG00000056770	Setd3	chr12	-	108160232	108160381	108158275	108158348	108162972	108163065	553,734,522	86,123,65	740,678,397	247,226,164	274	125	8.15760558519e-12	0.746,0.731,0.786	0.577,0.578,0.525	0.194
ENSMUSG00000037736	Limch1	chr5	+	66993142	66993178	66974409	66974662	66997119	66997246	77,107,70	44,67,46	713,644,386	175,118,69	161	125	8.86748673325e-12	0.576,0.554,0.542	0.76,0.809,0.813	-0.237
ENSMUSG00000030849	Fgfr2	chr7	-	130198418	130198563	130196177	130196374	130200982	130201173	18,29,12	6,4,4	1056,874,624	1,0,0	270	125	9.43976956786e-12	0.581,0.77,0.581	0.998,1.0,1.0	-0.355
ENSMUSG00000041658	Rragb	chrX	+	153148451	153148535	153143975	153144075	153150361	153150428	139,140,91	40,37,22	62,39,49	62,75,48	209	125	1.07832965355e-11	0.675,0.694,0.712	0.374,0.237,0.379	0.364
ENSMUSG00000008575	Nfib	chr4	-	82310302	82310391	82296080	82296811	82320473	82320556	79,56,54	16,10,15	52,34,16	51,48,32	214	125	1.63009685933e-11	0.743,0.766,0.678	0.373,0.293,0.226	0.432
ENSMUSG00000071064	Zfp827	chr8	+	79188148	79188181	79186175	79186353	79189666	79190856	20,26,34	31,31,23	19,10,5	115,108,67	158	125	1.77557808912e-11	0.338,0.399,0.539	0.116,0.068,0.056	0.345
ENSMUSG00000020289	Nprl3	chr11	-	32255438	32255568	32253874	32253949	32263024	32263094	159,195,167	5,5,6	151,165,131	35,44,18	255	125	2.047121316e-11	0.94,0.95,0.932	0.679,0.648,0.781	0.238
ENSMUSG00000040785	Ttc3	chr16	+	94383911	94384066	94370797	94370861	94403313	94403368	138,159,144	153,186,128	130,103,44	337,304,110	280	125	3.44213687447e-11	0.287,0.276,0.334	0.147,0.131,0.152	0.156
ENSMUSG00000015222	Map2	chr1	+	66431526	66431619	66425196	66425528	66433513	66433595	107,109,82	1,0,0	108,55,37	20,12,3	218	125	4.27068195623e-11	0.984,1.0,1.0	0.756,0.724,0.876	0.209
ENSMUSG00000037426	Depdc5	chr5	+	32959280	32959346	32955852	32955958	32964631	32964783	55,65,59	95,96,55	208,179,135	82,63,30	191	125	4.89304264332e-11	0.275,0.307,0.412	0.624,0.65,0.747	-0.342
ENSMUSG00000022641	Bbx	chr16	-	50210444	50210534	50209084	50209144	50220444	50220593	51,64,30	46,43,24	28,19,13	95,81,32	215	125	5.58126982993e-11	0.392,0.464,0.421	0.146,0.12,0.191	0.273
ENSMUSG00000024426	Atat1	chr17	-	35902355	35902438	35901983	35902054	35904289	35904335	65,54,79	97,100,122	76,50,32	268,249,239	208	125	5.81043760961e-11	0.287,0.245,0.28	0.146,0.108,0.074	0.161
ENSMUSG00000026179	Pnkd	chr1	+	74287091	74287208	74285841	74286010	74347384	74347500	315,322,272	32,35,19	338,257,379	89,87,95	242	125	6.94182711313e-11	0.836,0.826,0.881	0.662,0.604,0.673	0.201
ENSMUSG00000069678	Pcgf1	chr6	+	83078400	83078478	83077868	83078238	83078894	83078995	40,53,48	1,2,0	69,49,48	24,21,13	203	125	7.16904200513e-11	0.961,0.942,1.0	0.639,0.59,0.695	0.326
ENSMUSG00000037519	Ppfia1	chr7	-	144479026	144479097	144476977	144477989	144481084	144481250	444,533,494	17,21,12	591,517,588	62,54,81	196	125	7.68692559955e-11	0.943,0.942,0.963	0.859,0.859,0.822	0.103
ENSMUSG00000008575	Nfib	chr4	-	82310302	82310391	82296080	82296811	82327728	82327913	59,38,26	76,87,57	41,26,10	219,218,138	214	125	7.88133121799e-11	0.312,0.203,0.21	0.099,0.065,0.041	0.173
ENSMUSG00000024533	Spire1	chr18	-	67501067	67501241	67497176	67497314	67503430	67503573	27,32,15	57,92,42	9,7,0	136,108,36	299	125	8.18750883146e-11	0.165,0.127,0.13	0.027,0.026,0.0	0.123
ENSMUSG00000035325	Sec31a	chr5	-	100389067	100389106	100386127	100386203	100390758	100390833	225,247,221	26,40,30	387,382,284	12,8,12	164	125	9.42823723854e-11	0.868,0.825,0.849	0.961,0.973,0.947	-0.113
ENSMUSG00000035325	Sec31a	chr5	-	100388533	100388611	100386127	100386203	100390758	100390833	178,200,222	26,40,30	306,344,262	12,8,12	203	125	1.05332351332e-10	0.808,0.755,0.82	0.94,0.964,0.931	-0.151
ENSMUSG00000025812	Pard3	chr8	+	127410728	127410773	127409555	127409707	127426521	127426753	88,141,78	0,1,1	20,18,8	6,5,13	170	125	1.20212875126e-10	1.0,0.99,0.983	0.71,0.726,0.312	0.408
ENSMUSG00000036435	Exoc1	chr5	+	76557818	76557863	76554099	76554205	76559003	76559167	43,62,74	32,53,46	42,29,47	132,102,91	170	125	1.53148506736e-10	0.497,0.462,0.542	0.19,0.173,0.275	0.288
ENSMUSG00000027624	Epb41l1	chr2	+	156524880	156525288	156514027	156514210	156526888	156526993	250,381,278	49,54,75	738,689,488	38,28,34	533	125	1.77701074541e-10	0.545,0.623,0.465	0.82,0.852,0.771	-0.27
ENSMUSG00000001247	Lsr	chr7	-	30962810	30962867	30959152	30959314	30965968	30966088	53,82,51	127,182,167	3,7,4	0,0,0	182	125	1.79322772228e-10	0.223,0.236,0.173	1.0,1.0,1.0	-0.789
ENSMUSG00000021224	Numb	chr12	-	83797196	83797343	83795438	83796154	83799507	83799657	95,115,67	53,74,59	20,30,28	81,79,50	272	125	1.87408129924e-10	0.452,0.417,0.343	0.102,0.149,0.205	0.252
ENSMUSG00000023994	Nfya	chr17	-	48398981	48399068	48395649	48395796	48400437	48400580	217,306,196	62,86,60	508,414,238	67,35,15	212	125	1.87408129924e-10	0.674,0.677,0.658	0.817,0.875,0.903	-0.195
ENSMUSG00000005312	Ubqln1	chr13	-	58180821	58180905	58179552	58179668	58183181	58183324	599,827,637	261,372,344	553,528,384	547,491,363	209	125	1.91772481779e-10	0.579,0.571,0.526	0.377,0.391,0.388	0.173
ENSMUSG00000026319	2310035C23Rik	chr1	+	105741012	105741095	105740434	105740517	105741296	105741360	23,26,18	90,77,74	5,2,3	117,88,78	208	125	2.42171909332e-10	0.133,0.169,0.128	0.025,0.013,0.023	0.123
ENSMUSG00000040003	Magi2	chr5	+	20661263	20661352	20651054	20651193	20702069	20702903	3,3,3	0,0,0	7,0,2	27,22,19	214	125	3.1993843636e-10	1.0,1.0,1.0	0.132,0.0,0.058	0.937
ENSMUSG00000024219	Anks1	chr17	+	28058747	28058846	28058289	28058460	28059293	28062597	12,16,26	192,196,208	79,56,53	254,210,150	224	125	3.40182386458e-10	0.034,0.044,0.065	0.148,0.13,0.165	-0.1
ENSMUSG00000025026	Add3	chr19	+	53244309	53244405	53242503	53242627	53244997	53247399	141,155,133	117,195,120	137,151,93	366,339,248	221	125	3.91726203116e-10	0.405,0.31,0.385	0.175,0.201,0.175	0.183
ENSMUSG00000058690	Ccser2	chr14	-	36890341	36890426	36874935	36879762	36896254	36896344	80,126,74	138,154,116	219,191,64	65,61,39	210	125	4.32276344349e-10	0.257,0.328,0.275	0.667,0.651,0.494	-0.317
ENSMUSG00000014353	Tmem87b	chr2	+	128839147	128839221	128837301	128837395	128840731	128840803	16,32,20	7,14,7	7,11,6	31,36,17	199	125	4.60156849613e-10	0.589,0.589,0.642	0.124,0.161,0.181	0.451
ENSMUSG00000017677	Wsb1	chr11	-	79243399	79243575	79241983	79242156	79244462	79244563	210,199,239	83,85,83	710,546,402	115,98,49	301	125	4.91693944978e-10	0.512,0.493,0.545	0.719,0.698,0.773	-0.213
ENSMUSG00000023994	Nfya	chr17	-	48398981	48399065	48395649	48395796	48400437	48400580	191,282,165	62,86,60	438,384,220	67,35,15	209	125	5.57859499809e-10	0.648,0.662,0.622	0.796,0.868,0.898	-0.21
ENSMUSG00000026825	Dnm1	chr2	-	32309892	32310027	32308470	32309064	32312126	32312342	1,1,1	0,0,0	0,4,4	12,2,4	260	125	5.71548890012e-10	1.0,1.0,1.0	0.0,0.49,0.325	0.728
ENSMUSG00000040234	Tm7sf3	chr6	-	146609815	146609968	146607578	146607676	146610873	146610954	271,255,183	28,6,7	404,292,219	1,0,1	278	125	6.5116865619e-10	0.813,0.95,0.922	0.995,1.0,0.99	-0.1
ENSMUSG00000027699	Ect2	chr3	-	27148794	27148887	27146836	27147019	27148992	27149069	133,154,136	135,153,127	251,197,137	88,80,32	218	125	6.64401555338e-10	0.361,0.366,0.38	0.621,0.585,0.711	-0.27
ENSMUSG00000024534	Sncaip	chr18	+	52908609	52908680	52906417	52907477	52915306	52915930	71,58,75	67,80,56	117,102,78	309,311,350	196	125	8.19351209663e-10	0.403,0.316,0.461	0.195,0.173,0.124	0.229
ENSMUSG00000040242	Fgfr1op2	chr6	+	146592633	146592747	146589893	146590036	146595175	146595289	609,731,490	303,441,318	869,837,542	228,241,174	239	125	9.06662423428e-10	0.512,0.464,0.446	0.666,0.645,0.62	-0.17
ENSMUSG00000022629	Kif21a	chr15	-	90964974	90964995	90959687	90959748	90965466	90965632	64,48,64	173,184,183	59,38,19	38,36,18	146	125	9.25540110293e-10	0.241,0.183,0.23	0.571,0.475,0.475	-0.289
ENSMUSG00000028919	Arhgef19	chr4	+	141244817	141244966	141240631	141240744	141246174	141246412	507,635,527	37,49,46	32,23,12	21,10,5	274	125	9.9301459448e-10	0.862,0.855,0.839	0.41,0.512,0.523	0.37
ENSMUSG00000029048	Rer1	chr4	-	155083108	155083317	155082666	155082754	155086204	155086371	235,346,257	250,351,365	257,213,195	550,491,526	334	125	1.98811830536e-09	0.26,0.269,0.209	0.149,0.14,0.122	0.109
ENSMUSG00000037470	Uggt1	chr1	-	36176775	36176799	36176232	36176327	36177517	36177616	128,106,105	51,72,27	167,190,115	13,12,12	149	125	2.03788508291e-09	0.678,0.553,0.765	0.915,0.93,0.889	-0.246
ENSMUSG00000031565	Fgfr1	chr8	+	25563373	25563524	25562137	25562328	25566710	25566913	428,395,374	9,13,11	23,13,2	9,8,2	276	125	2.05969419927e-09	0.956,0.932,0.939	0.536,0.424,0.312	0.518
ENSMUSG00000042772	Smg7	chr1	-	152843229	152843379	152841512	152841593	152844035	152844407	98,92,78	175,225,188	41,33,24	231,211,153	275	125	2.17245323791e-09	0.203,0.157,0.159	0.075,0.066,0.067	0.104
ENSMUSG00000028106	Rprd2	chr3	-	95786319	95786397	95785053	95785106	95787283	95787384	125,148,99	9,20,20	181,183,105	0,2,4	203	125	2.53001032213e-09	0.895,0.82,0.753	1.0,0.983,0.942	-0.152
ENSMUSG00000029864	Gstk1	chr6	+	42247733	42247769	42247483	42247584	42249378	42249495	421,548,397	54,82,56	227,230,197	15,3,5	161	125	2.72460461984e-09	0.858,0.838,0.846	0.922,0.983,0.968	-0.11
ENSMUSG00000038323	1700066M21Rik	chr1	+	57379706	57379812	57377632	57377946	57380041	57380162	0,0,0	1,4,2	10,9,3	2,2,0	231	125	2.83467134863e-09	0.0,0.0,0.0	0.73,0.709,1.0	-0.813
ENSMUSG00000033793	Atp6v1h	chr1	+	5101069	5101123	5098028	5098133	5117389	5117487	327,371,284	15,19,27	400,349,260	85,65,42	179	125	3.50185215915e-09	0.938,0.932,0.88	0.767,0.789,0.812	0.127
ENSMUSG00000040785	Ttc3	chr16	+	94408553	94408716	94403313	94403368	94415948	94416009	264,393,184	53,96,52	313,270,82	163,166,64	288	125	3.76996971742e-09	0.684,0.64,0.606	0.455,0.414,0.357	0.235
ENSMUSG00000030733	Sh2b1	chr7	-	126473478	126473615	126472072	126473094	126474995	126475090	44,51,30	45,51,54	28,14,14	110,96,76	262	125	4.12803995345e-09	0.318,0.323,0.21	0.108,0.065,0.081	0.199
ENSMUSG00000021338	Lrrc16a	chr13	-	24019563	24019713	24012343	24013460	24024322	24024535	48,36,44	9,7,3	2,0,1	5,5,4	275	125	4.53169972251e-09	0.708,0.7,0.87	0.154,0.0,0.102	0.674
ENSMUSG00000033809	Alg3	chr16	-	20608986	20609086	20608741	20608889	20610542	20610768	202,245,221	35,24,30	303,295,287	11,7,9	225	125	4.61345081431e-09	0.762,0.85,0.804	0.939,0.959,0.947	-0.143
ENSMUSG00000029613	Eif2ak1	chr5	+	143899013	143899247	143897474	143897557	143901784	143904251	499,637,553	34,24,32	1013,934,814	130,117,127	359	125	4.61345081431e-09	0.836,0.902,0.857	0.731,0.735,0.691	0.146
ENSMUSG00000000631	Myo18a	chr11	+	77854677	77854722	77853751	77853891	77857722	77857845	89,103,95	34,64,21	198,144,239	18,11,12	170	125	5.45716660578e-09	0.658,0.542,0.769	0.89,0.906,0.936	-0.254
ENSMUSG00000051586	Mical3	chr6	-	120953633	120953684	120952374	120952485	120957698	120957793	61,79,70	32,35,30	107,97,57	9,11,6	176	125	5.7719829083e-09	0.575,0.616,0.624	0.894,0.862,0.871	-0.271
ENSMUSG00000025006	Sorbs1	chr19	-	40321792	40321960	40318021	40318068	40324746	40324832	44,50,48	7,9,15	44,38,21	42,50,37	293	125	5.81559846002e-09	0.728,0.703,0.577	0.309,0.245,0.195	0.42
ENSMUSG00000059005	Hnrnpa3	chr2	+	75662844	75662925	75662660	75662756	75663570	75663714	11,8,7	44,62,39	13,8,8	3,4,1	206	125	6.3497986915e-09	0.132,0.073,0.098	0.724,0.548,0.829	-0.599
ENSMUSG00000022770	Dlg1	chr16	+	31846836	31846933	31842769	31842839	31847635	31847669	106,100,80	42,60,48	206,135,119	21,22,22	222	125	6.77992066612e-09	0.587,0.484,0.484	0.847,0.776,0.753	-0.274
ENSMUSG00000020788	Atp2a3	chr11	+	72989474	72989560	72988969	72989087	72991688	72993043	0,1,1	2,3,1	8,11,8	0,0,0	211	125	7.81135048007e-09	0.0,0.165,0.372	1.0,1.0,1.0	-0.821
ENSMUSG00000022253	Nadk2	chr15	+	9098808	9098874	9096013	9096092	9100105	9100145	32,40,23	39,60,50	115,122,67	49,56,30	191	125	1.40595063158e-08	0.349,0.304,0.231	0.606,0.588,0.594	-0.301
ENSMUSG00000042035	Igsf3	chr3	+	101432914	101432974	101431203	101431593	101435330	101435732	32,27,27	18,41,30	285,308,102	41,43,28	185	125	1.61793339203e-08	0.546,0.308,0.378	0.824,0.829,0.711	-0.377
ENSMUSG00000061306	Slc38a10	chr11	-	120147720	120147838	120141599	120141645	120150979	120151312	365,409,299	21,21,7	352,264,133	44,44,33	243	125	1.74662858776e-08	0.899,0.909,0.956	0.805,0.755,0.675	0.176
ENSMUSG00000038005	Hpf1	chr8	+	60893700	60893860	60890444	60890536	60903999	60904087	111,118,150	15,21,11	100,97,109	43,53,54	285	125	1.75513539837e-08	0.764,0.711,0.857	0.505,0.445,0.47	0.304
ENSMUSG00000026113	Inpp4a	chr1	+	37374274	37374289	37372310	37372419	37377577	37377761	7,5,1	15,10,6	0,0,0	139,115,82	140	125	2.35035625053e-08	0.294,0.309,0.13	0.0,0.0,0.0	0.244
ENSMUSG00000039678	Tbc1d13	chr2	+	30136672	30136713	30134796	30134870	30137120	30137182	95,111,90	19,30,15	305,266,145	15,13,7	166	125	2.75011311828e-08	0.79,0.736,0.819	0.939,0.939,0.94	-0.158
ENSMUSG00000028799	Zfp362	chr4	-	128794850	128794976	128790249	128790313	128806011	128806045	476,653,642	23,17,37	758,710,527	66,87,102	251	125	3.03505036289e-08	0.912,0.95,0.896	0.851,0.803,0.72	0.128
ENSMUSG00000024044	Epb41l3	chr17	+	69283884	69284007	69270610	69270664	69284538	69284916	64,64,58	9,13,17	43,40,53	66,46,38	248	125	3.26125580554e-08	0.782,0.713,0.632	0.247,0.305,0.413	0.387
ENSMUSG00000021614	Vcan	chr13	-	89702917	89705797	89685078	89685192	89712204	89712498	77,160,130	42,42,21	367,314,86	18,22,8	3005	125	3.83817356198e-08	0.071,0.137,0.205	0.459,0.373,0.309	-0.243
ENSMUSG00000023994	Nfya	chr17	-	48398984	48399065	48395649	48395796	48400437	48400580	111,165,98	62,86,60	263,217,128	67,35,15	206	125	4.7227005086e-08	0.521,0.538,0.498	0.704,0.79,0.838	-0.258
ENSMUSG00000026131	Dst	chr1	+	34296741	34296759	34295461	34295536	34299720	34299838	17,18,30	16,17,31	5,6,6	34,38,34	143	125	4.78408175018e-08	0.482,0.481,0.458	0.114,0.121,0.134	0.351
ENSMUSG00000107318	Gm43278	chr5	+	134774493	134774940	134747041	134747308	134800445	134800596	1,1,1	0,0,0	18,13,12	3,3,5	572	125	6.06033781895e-08	1.0,1.0,1.0	0.567,0.486,0.344	0.534
ENSMUSG00000051674	Dcun1d4	chr5	+	73510597	73510764	73502631	73502768	73510885	73510956	0,0,0	36,46,45	2,1,1	0,0,0	292	125	6.63653305644e-08	0.0,0.0,0.0	1.0,1.0,1.0	-1.0
ENSMUSG00000024426	Atat1	chr17	-	35902355	35902438	35901983	35902054	35904107	35904176	78,68,67	59,118,106	59,41,38	239,203,209	208	125	6.99003218166e-08	0.443,0.257,0.275	0.129,0.108,0.099	0.213
ENSMUSG00000034940	Synrg	chr11	+	83986813	83987047	83982195	83982307	83987912	83987990	52,89,45	24,27,16	65,53,34	5,1,0	359	125	9.82304930695e-08	0.43,0.534,0.495	0.819,0.949,1.0	-0.436
ENSMUSG00000021816	Ppp3cb	chr14	-	20503246	20503276	20499867	20501662	20508623	20508721	231,248,236	115,208,150	191,158,108	254,273,176	155	125	1.00297690587e-07	0.618,0.49,0.559	0.378,0.318,0.331	0.213
ENSMUSG00000027692	Tnik	chr3	+	28594906	28594993	28594021	28594132	28596071	28596260	0,0,2	62,66,56	4,14,1	18,14,4	212	125	1.34414604187e-07	0.0,0.0,0.021	0.116,0.371,0.128	-0.198
ENSMUSG00000030672	Mylpf	chr7	+	127211748	127211763	127209283	127209398	127212860	127212953	1,2,0	13,15,15	14,64,16	26,9,6	140	125	1.54502298989e-07	0.064,0.106,0.0	0.325,0.864,0.704	-0.574
ENSMUSG00000029048	Rer1	chr4	-	155083108	155083236	155082687	155082754	155086204	155086382	172,251,163	250,351,365	189,148,133	550,491,526	253	125	1.57925841609e-07	0.254,0.261,0.181	0.145,0.13,0.111	0.103
ENSMUSG00000032370	Lactb	chr9	-	66967678	66967844	66955392	66956200	66970581	66970936	94,120,94	4,1,3	182,166,165	26,22,33	291	125	1.92368160412e-07	0.91,0.981,0.931	0.75,0.764,0.682	0.209
ENSMUSG00000024330	Col11a2	chr17	+	34047097	34047277	34045770	34045848	34049618	34049678	3,9,6	0,0,0	9,11,9	2,7,3	305	125	2.05805830079e-07	1.0,1.0,1.0	0.648,0.392,0.551	0.47
ENSMUSG00000054400	Cklf	chr8	+	104261473	104261569	104257284	104257443	104262167	104262281	47,40,25	1,1,2	46,32,24	14,17,9	221	125	2.4952998415e-07	0.964,0.958,0.876	0.65,0.516,0.601	0.344
ENSMUSG00000030172	Erc1	chr6	-	119777987	119778071	119773733	119773901	119779476	119779632	138,144,92	28,22,10	189,156,57	76,93,30	209	125	2.50110919423e-07	0.747,0.797,0.846	0.598,0.501,0.532	0.253
ENSMUSG00000031728	Zfp821	chr8	+	109708028	109708144	109706087	109706419	109709410	109709527	307,282,269	85,133,78	318,243,224	257,212,181	241	125	2.64101048602e-07	0.652,0.524,0.641	0.391,0.373,0.391	0.221
ENSMUSG00000030313	Dennd5b	chr6	-	149084870	149084936	149080805	149080915	149101182	149101584	12,10,18	0,0,3	15,8,4	9,24,16	191	125	2.74678519559e-07	1.0,1.0,0.797	0.522,0.179,0.141	0.652
ENSMUSG00000048661	Lemd3	chr10	-	120949296	120949363	120933629	120933709	120977783	120979332	3,4,8	0,0,0	14,6,2	7,4,3	192	125	2.94824348147e-07	1.0,1.0,1.0	0.566,0.494,0.303	0.546
ENSMUSG00000027882	Stxbp3	chr3	-	108809876	108810001	108805237	108805333	108812877	108812968	188,236,213	0,3,0	161,203,143	17,6,8	250	125	3.37056963568e-07	1.0,0.975,1.0	0.826,0.944,0.899	0.102
ENSMUSG00000094936	Rbm4	chr19	-	4787360	4788042	4784292	4785567	4792397	4792820	480,538,513	101,131,137	566,541,432	250,210,258	807	125	3.40179528654e-07	0.424,0.389,0.367	0.26,0.285,0.206	0.143
ENSMUSG00000037514	Pank2	chr2	+	131282591	131282768	131273910	131274120	131287473	131287597	337,363,271	15,27,13	406,293,202	76,40,31	302	125	3.51970531364e-07	0.903,0.848,0.896	0.689,0.752,0.73	0.159
ENSMUSG00000017478	Zc3h18	chr8	+	122387692	122387764	122386861	122386946	122397817	122397966	140,192,207	274,278,275	118,123,114	439,404,273	197	125	4.20877077006e-07	0.245,0.305,0.323	0.146,0.162,0.209	0.119
ENSMUSG00000034656	Cacna1a	chr8	+	84614694	84614791	84612284	84612412	84617791	84617897	1,4,4	0,0,0	6,5,4	6,3,1	222	125	4.64401485694e-07	1.0,1.0,1.0	0.36,0.484,0.693	0.488
ENSMUSG00000055320	Tead1	chr7	+	112841887	112841950	112839415	112839480	112842039	112842102	51,65,31	14,42,25	17,8,4	52,34,13	188	125	4.64401485694e-07	0.708,0.507,0.452	0.179,0.135,0.17	0.394
ENSMUSG00000026987	Baz2b	chr2	-	59933411	59933438	59932104	59932170	59933670	59933715	26,27,25	64,66,46	56,39,37	27,28,10	152	125	4.84475971965e-07	0.25,0.252,0.309	0.63,0.534,0.753	-0.369
ENSMUSG00000040537	Adam22	chr5	-	8087981	8088068	8082142	8082269	8092339	8092406	0,0,0	34,41,37	22,6,4	63,52,29	212	125	5.31115948391e-07	0.0,0.0,0.0	0.171,0.064,0.075	-0.103
ENSMUSG00000047656	Trpt1	chr19	+	6997932	6998102	6996695	6996777	6998191	6998366	106,78,93	27,30,25	112,76,104	104,70,75	295	125	5.44815704179e-07	0.625,0.524,0.612	0.313,0.315,0.37	0.254
ENSMUSG00000014767	Tbp	chr17	+	15501153	15501202	15499911	15500024	15502964	15503128	43,32,39	162,166,106	114,89,62	144,167,84	174	125	7.09515051392e-07	0.16,0.122,0.209	0.363,0.277,0.347	-0.165
ENSMUSG00000025059	Gk	chrX	-	85739221	85739239	85737313	85737349	85740294	85740361	4,9,5	40,59,27	14,15,7	15,8,7	143	125	7.1541233405e-07	0.08,0.118,0.139	0.449,0.621,0.466	-0.4
ENSMUSG00000071073	Lrrc73	chr17	+	46255178	46255339	46254164	46254616	46255658	46255781	16,15,10	0,0,0	12,11,15	4,7,2	286	125	7.42370158598e-07	1.0,1.0,1.0	0.567,0.407,0.766	0.42
ENSMUSG00000055320	Tead1	chr7	+	112842039	112842102	112841887	112841950	112856797	112856932	7,18,12	1,15,4	26,19,5	0,0,0	188	125	7.60636016588e-07	0.823,0.444,0.666	1.0,1.0,1.0	-0.356
ENSMUSG00000020400	Tnip1	chr11	-	54940710	54940882	54939597	54939735	54956020	54956178	70,92,60	11,10,11	51,57,35	26,32,29	297	125	8.21609844728e-07	0.728,0.795,0.697	0.452,0.428,0.337	0.334
ENSMUSG00000048915	Efna5	chr17	-	62613315	62613396	62604183	62607463	62613836	62613902	238,285,279	35,47,45	279,309,237	98,109,87	206	125	9.8069169267e-07	0.805,0.786,0.79	0.633,0.632,0.623	0.164
ENSMUSG00000025949	Pikfyve	chr1	+	65264346	65264430	65262879	65262975	65265248	65265346	61,114,68	1,0,3	90,87,47	13,13,8	209	125	1.02481826802e-06	0.973,1.0,0.931	0.805,0.8,0.778	0.174
ENSMUSG00000034751	Mast4	chr13	-	102754055	102754256	102751380	102751610	102758501	102758737	8,20,8	67,68,73	66,60,10	55,42,31	326	125	1.33729362249e-06	0.044,0.101,0.04	0.315,0.354,0.11	-0.198
ENSMUSG00000040003	Magi2	chr5	+	20661241	20661352	20651054	20651193	20702069	20702353	2,1,1	0,0,0	5,0,2	27,22,19	236	125	1.5605837512e-06	1.0,1.0,1.0	0.089,0.0,0.053	0.953
ENSMUSG00000038535	Zfp280d	chr9	+	72359521	72359580	72351524	72351570	72360285	72360341	15,8,5	52,51,33	0,0,3	69,51,56	184	125	1.61186924492e-06	0.164,0.096,0.093	0.0,0.0,0.035	0.106
ENSMUSG00000052512	Nav2	chr7	+	49554214	49554259	49547838	49548541	49556909	49557070	7,32,16	41,56,34	0,0,0	11,16,6	170	125	1.8455738317e-06	0.112,0.296,0.257	0.0,0.0,0.0	0.222
ENSMUSG00000027584	Oprl1	chr2	+	181717954	181718093	181715689	181715946	181718376	181718732	9,11,5	0,0,0	2,1,1	7,6,0	264	125	1.91078187368e-06	1.0,1.0,1.0	0.119,0.073,1.0	0.603
ENSMUSG00000034593	Myo5a	chr9	+	75192383	75192464	75189899	75190000	75193938	75194137	119,147,134	26,38,29	200,141,116	11,14,6	206	125	2.02319539746e-06	0.735,0.701,0.737	0.917,0.859,0.921	-0.175
ENSMUSG00000028693	Nasp	chr4	-	116610402	116611377	116605683	116605763	116611971	116612081	4300,4932,3943	1200,1600,1085	7153,6483,5598	1293,1343,860	1100	125	2.14291933294e-06	0.289,0.259,0.292	0.386,0.354,0.425	-0.108
ENSMUSG00000040690	Col16a1	chr4	+	130081434	130081479	130080575	130080620	130083121	130083175	2,4,7	0,0,0	93,83,69	67,51,47	170	125	2.38676443803e-06	1.0,1.0,1.0	0.505,0.545,0.519	0.477
ENSMUSG00000026150	Mff	chr1	+	82741817	82741976	82735469	82735507	82747082	82747142	324,378,301	120,152,134	464,413,274	350,321,200	284	125	2.40204268119e-06	0.543,0.523,0.497	0.368,0.362,0.376	0.152
ENSMUSG00000066113	Adamtsl1	chr4	+	86247970	86248175	86232552	86232691	86249762	86249910	31,34,42	0,0,0	53,69,17	10,9,1	330	125	2.41215785998e-06	1.0,1.0,1.0	0.668,0.744,0.866	0.241
ENSMUSG00000036352	Ubac1	chr2	-	26005325	26005464	25998805	25999067	26006526	26006613	660,644,512	44,47,28	785,637,616	113,107,69	264	125	2.44724210478e-06	0.877,0.866,0.896	0.767,0.738,0.809	0.108
ENSMUSG00000033577	Myo6	chr9	+	80303272	80303299	80300534	80300666	80306959	80307178	11,11,15	37,82,54	0,2,0	49,33,30	152	125	2.50389137117e-06	0.196,0.099,0.186	0.0,0.047,0.0	0.145
ENSMUSG00000022246	Rai14	chr15	-	10589258	10589345	10587837	10587924	10592071	10592250	57,58,48	0,2,0	146,132,62	10,19,19	212	125	2.54562778121e-06	1.0,0.945,1.0	0.896,0.804,0.658	0.196
ENSMUSG00000007411	Mark3	chr12	+	111653389	111653434	111647470	111647728	111655269	111656227	244,275,242	111,153,95	312,254,245	54,73,43	170	125	2.67180781703e-06	0.618,0.569,0.652	0.809,0.719,0.807	-0.165
ENSMUSG00000028106	Rprd2	chr3	-	95786319	95786451	95785053	95785106	95787283	95787384	42,44,40	9,20,20	56,49,39	0,2,4	257	125	2.70583174365e-06	0.694,0.517,0.493	1.0,0.923,0.826	-0.348
ENSMUSG00000018893	Mb	chr15	-	77022488	77022591	77017575	77017798	77050524	77050670	0,4,4	22,13,12	1,2,1	0,0,0	228	125	2.77839136838e-06	0.0,0.144,0.155	1.0,1.0,1.0	-0.9
ENSMUSG00000037995	Igsf9	chr1	+	172484781	172484970	172484280	172484546	172489512	172489665	1186,1194,1054	53,53,49	238,182,100	29,24,14	314	125	2.91529709942e-06	0.899,0.9,0.895	0.766,0.751,0.74	0.146
ENSMUSG00000045411	2410002F23Rik	chr7	+	44247237	44247416	44246807	44246823	44248251	44248295	136,151,149	32,34,36	158,124,66	79,86,73	304	125	3.01772632766e-06	0.636,0.646,0.63	0.451,0.372,0.271	0.273
ENSMUSG00000052337	Immt	chr6	+	71866725	71866740	71863140	71863270	71868579	71868803	891,1026,686	212,240,158	972,853,707	424,434,237	140	125	3.34590914723e-06	0.79,0.792,0.795	0.672,0.637,0.727	0.114
ENSMUSG00000024163	Mapk8ip3	chr17	-	24920471	24920495	24918087	24918139	24923815	24923907	9,22,23	35,26,22	106,93,55	27,26,15	149	125	3.46272304919e-06	0.177,0.415,0.467	0.767,0.75,0.755	-0.404
ENSMUSG00000038665	Dgki	chr6	-	36994858	36994921	36975146	36975247	37000041	37000241	0,0,1	11,16,14	8,3,4	6,6,6	188	125	3.55538147377e-06	0.0,0.0,0.045	0.47,0.25,0.307	-0.327
ENSMUSG00000026193	Fn1	chr1	-	71597280	71597672	71590766	71590892	71598373	71598463	13,12,13	1,0,0	12,17,33	5,8,15	517	125	3.55767929424e-06	0.759,1.0,1.0	0.367,0.339,0.347	0.569
ENSMUSG00000038005	Hpf1	chr8	+	60893700	60893860	60890444	60890536	60900083	60900234	112,113,149	14,22,22	98,94,105	54,33,54	285	125	3.92769833099e-06	0.778,0.693,0.748	0.443,0.555,0.46	0.254
ENSMUSG00000043410	Hfm1	chr5	-	106920962	106921076	106917323	106917627	106922812	106922910	6,4,4	7,6,1	11,16,5	1,0,0	239	125	4.62229518937e-06	0.31,0.259,0.677	0.852,1.0,1.0	-0.535
ENSMUSG00000030519	Apba2	chr7	+	64734654	64734690	64733512	64733658	64736880	64736967	0,0,0	2,4,6	15,23,19	33,19,19	161	125	4.62874404607e-06	0.0,0.0,0.0	0.261,0.484,0.437	-0.394
ENSMUSG00000070003	Ssbp4	chr8	-	70602434	70602462	70602231	70602316	70602573	70602646	25,11,23	4,2,6	61,60,92	0,0,0	153	125	4.78526758146e-06	0.836,0.818,0.758	1.0,1.0,1.0	-0.196
ENSMUSG00000032735	Ablim3	chr18	-	61818988	61819087	61814197	61814332	61819790	61819917	0,0,0	3,3,5	2,20,6	3,11,8	224	125	4.83942091009e-06	0.0,0.0,0.0	0.271,0.504,0.295	-0.357
ENSMUSG00000034551	Hdx	chrX	-	111671342	111671489	111659633	111660743	111696966	111697079	0,0,1	3,1,4	12,11,2	2,4,1	272	125	4.848244823e-06	0.0,0.0,0.103	0.734,0.558,0.479	-0.556
ENSMUSG00000025812	Pard3	chr8	+	127410731	127410773	127409555	127409617	127415569	127415797	53,93,67	0,0,1	9,7,6	3,1,6	167	125	4.88268775998e-06	1.0,1.0,0.98	0.692,0.84,0.428	0.34
ENSMUSG00000033075	Senp1	chr15	-	98061949	98062027	98059915	98059954	98064818	98064873	143,145,112	91,124,95	140,114,49	216,168,109	203	125	4.88268775998e-06	0.492,0.419,0.421	0.285,0.295,0.217	0.178
ENSMUSG00000026082	Rev1	chr1	-	38074898	38075023	38074314	38074443	38079289	38079398	14,35,17	18,24,21	20,8,11	77,49,49	250	125	4.91935528063e-06	0.28,0.422,0.288	0.115,0.075,0.101	0.233
ENSMUSG00000061755	Bod1l	chr5	-	41791796	41791937	41787537	41788949	41794226	41794380	92,78,118	87,93,74	50,43,68	115,88,179	266	125	4.92963712435e-06	0.332,0.283,0.428	0.17,0.187,0.151	0.178
ENSMUSG00000071064	Zfp827	chr8	+	79188148	79188181	79186175	79186358	79189666	79190856	14,11,15	17,26,24	5,5,2	63,47,21	158	125	5.35428855145e-06	0.394,0.251,0.331	0.059,0.078,0.07	0.256
ENSMUSG00000024050	Wiz	chr17	-	32388603	32388755	32387572	32387817	32389259	32389376	35,37,33	9,20,16	32,8,14	52,35,24	277	125	5.71953512635e-06	0.637,0.455,0.482	0.217,0.094,0.208	0.352
ENSMUSG00000024127	Prepl	chr17	-	85088339	85088875	85083192	85083315	85090105	85090267	211,292,219	121,161,101	260,278,133	261,295,125	661	125	5.7196894331e-06	0.248,0.255,0.291	0.159,0.151,0.168	0.105
ENSMUSG00000020696	Rffl	chr11	-	82845751	82845895	82818415	82818603	82871007	82871210	41,32,28	79,69,67	5,3,2	46,30,27	269	125	5.81384905709e-06	0.194,0.177,0.163	0.048,0.044,0.033	0.136
ENSMUSG00000041594	Tmtc4	chr14	-	122979870	122980074	122978073	122978286	122982938	122983142	5,3,4	2,6,3	10,8,8	1,0,0	329	125	6.58378559336e-06	0.487,0.16,0.336	0.792,1.0,1.0	-0.603
ENSMUSG00000034867	Ankrd27	chr7	+	35600314	35600425	35591751	35591882	35602427	35602582	75,80,61	2,2,0	127,106,55	15,15,10	236	125	6.70721960358e-06	0.952,0.955,1.0	0.818,0.789,0.744	0.185
ENSMUSG00000072591	5930412G12Rik	chr5	-	128582714	128582987	128579127	128579285	128585271	128585350	37,47,43	70,108,87	104,100,110	101,82,98	398	125	6.92740908488e-06	0.142,0.12,0.134	0.244,0.277,0.261	-0.129
ENSMUSG00000037669	Ldah	chr12	+	8238442	8238615	8220599	8220755	8268363	8268598	449,540,456	23,19,11	648,660,383	49,70,39	298	125	6.95942123757e-06	0.891,0.923,0.946	0.847,0.798,0.805	0.103
ENSMUSG00000056342	Usp34	chr11	+	23473169	23473294	23472949	23473054	23484101	23484181	195,187,212	20,26,13	227,154,237	60,38,68	250	125	7.00590605566e-06	0.83,0.782,0.891	0.654,0.67,0.635	0.181
ENSMUSG00000058690	Ccser2	chr14	-	36890293	36890426	36879142	36879762	36896254	36896344	26,44,28	138,154,116	60,62,16	65,61,39	258	125	7.03780467528e-06	0.084,0.122,0.105	0.309,0.33,0.166	-0.165
ENSMUSG00000030172	Erc1	chr6	-	119777978	119778071	119773733	119773901	119779476	119779632	84,83,49	28,22,10	107,108,36	76,93,30	218	125	7.05296307418e-06	0.632,0.684,0.738	0.447,0.4,0.408	0.266
ENSMUSG00000028438	Kif24	chr4	-	41414901	41414999	41409731	41409819	41423451	41423635	17,38,29	0,0,0	34,27,14	9,5,1	223	125	7.11930399657e-06	1.0,1.0,1.0	0.679,0.752,0.887	0.227
ENSMUSG00000016763	Scube1	chr15	-	83651654	83651744	83638703	83638820	83654168	83654285	18,22,21	9,9,5	112,138,75	230,229,110	215	125	7.15191063727e-06	0.538,0.587,0.709	0.221,0.259,0.284	0.357
ENSMUSG00000045095	Magi1	chr6	-	93694007	93694211	93686781	93686875	93697193	93697487	332,347,326	17,25,15	262,273,200	38,41,33	329	125	7.16107194254e-06	0.881,0.841,0.892	0.724,0.717,0.697	0.159
ENSMUSG00000018736	Ndel1	chr11	-	68826169	68826204	68822109	68822665	68829914	68830066	110,93,61	107,102,99	85,68,60	223,208,166	160	125	8.25508287879e-06	0.445,0.416,0.325	0.229,0.203,0.22	0.178
ENSMUSG00000040785	Ttc3	chr16	+	94393111	94393174	94370738	94370861	94403313	94403368	115,186,78	153,186,128	147,104,28	337,304,110	188	125	8.35829787336e-06	0.333,0.399,0.288	0.225,0.185,0.145	0.155
ENSMUSG00000037514	Pank2	chr2	+	131280156	131280410	131273910	131274263	131293398	131293524	75,92,67	33,30,23	109,74,38	86,76,51	379	125	8.35829787336e-06	0.428,0.503,0.49	0.295,0.243,0.197	0.229
ENSMUSG00000032570	Atp2c1	chr9	-	105494414	105494597	105470036	105470147	105494892	105495105	294,308,267	35,17,30	366,206,112	3,11,1	308	125	8.36617098345e-06	0.773,0.88,0.783	0.98,0.884,0.978	-0.135
ENSMUSG00000029647	Pan3	chr5	+	147488110	147488258	147455117	147455188	147521829	147521934	98,205,114	1,3,2	130,127,44	8,21,4	273	125	8.79102311867e-06	0.978,0.969,0.963	0.882,0.735,0.834	0.153
ENSMUSG00000003190	Bcl2l12	chr7	-	44993810	44994271	44992743	44993031	44996543	44996686	78,74,73	2,1,0	77,49,52	6,12,8	586	125	8.9385740685e-06	0.893,0.94,1.0	0.732,0.466,0.581	0.351
ENSMUSG00000022677	Fopnl	chr16	-	14313815	14314013	14304453	14304587	14317293	14317347	528,589,382	33,51,34	578,567,377	104,94,58	323	125	9.22746242289e-06	0.861,0.817,0.813	0.683,0.7,0.716	0.131
ENSMUSG00000031150	Ccdc120	chrX	-	7740348	7740405	7738512	7738523	7750597	7750897	11,6,6	41,36,37	0,0,0	42,30,16	182	125	9.31495426164e-06	0.156,0.103,0.1	0.0,0.0,0.0	0.12
ENSMUSG00000039108	Lsm14b	chr2	+	180031360	180031528	180026397	180026798	180032060	180032222	502,660,705	0,0,0	12,11,5	3,2,3	293	125	9.45006885643e-06	1.0,1.0,1.0	0.631,0.701,0.416	0.417
ENSMUSG00000020788	Atp2a3	chr11	+	72989474	72989547	72988969	72989087	72991688	72993043	0,1,3	2,3,1	18,17,14	0,0,0	198	125	9.57097777788e-06	0.0,0.174,0.654	1.0,1.0,1.0	-0.724
ENSMUSG00000049295	Zfp219	chr14	-	52014947	52015052	52009969	52010058	52019494	52019713	30,48,35	1,3,2	14,19,9	5,11,7	230	125	9.60574154376e-06	0.942,0.897,0.905	0.603,0.484,0.411	0.415
ENSMUSG00000031342	Gpm6b	chrX	+	166385390	166385481	166383934	166384000	166386951	166388988	11,19,20	86,96,71	43,25,11	44,39,22	216	125	1.03802437463e-05	0.069,0.103,0.14	0.361,0.271,0.224	-0.181
ENSMUSG00000047986	Palm3	chr8	+	84026999	84027084	84026748	84026891	84028125	84028171	127,130,113	1,4,4	38,37,20	8,5,9	210	125	1.08476168847e-05	0.987,0.951,0.944	0.739,0.815,0.569	0.253
ENSMUSG00000028392	Bspry	chr4	+	62495997	62496571	62494732	62494857	62496981	62497298	37,45,38	3,4,6	4,2,2	0,0,0	699	125	1.08476168847e-05	0.688,0.668,0.531	1.0,1.0,1.0	-0.371
ENSMUSG00000034940	Synrg	chr11	+	83985248	83985551	83982195	83982307	83987912	83987990	48,84,62	24,27,16	62,47,24	5,1,0	428	125	1.08789800575e-05	0.369,0.476,0.531	0.784,0.932,1.0	-0.447
ENSMUSG00000066113	Adamtsl1	chr4	+	86243716	86243767	86232552	86232691	86249762	86249910	5,4,10	0,0,0	16,16,9	10,9,1	176	125	1.14780210018e-05	1.0,1.0,1.0	0.532,0.558,0.865	0.348
ENSMUSG00000029094	Afap1	chr5	+	35945187	35945296	35936037	35936132	35948034	35948246	37,44,39	0,0,0	91,71,37	14,4,4	234	125	1.20366542142e-05	1.0,1.0,1.0	0.776,0.905,0.832	0.162
ENSMUSG00000020385	Clk4	chr11	+	51273077	51273168	51271799	51272022	51273559	51273626	515,615,464	56,57,42	341,459,328	101,91,55	216	125	1.26329817544e-05	0.842,0.862,0.865	0.661,0.745,0.775	0.129
ENSMUSG00000087174	5530601H04Rik	chrX	-	105042603	105042817	105038816	105039812	105043129	105043304	119,113,75	22,33,14	65,49,51	35,56,35	339	125	1.44289176601e-05	0.666,0.558,0.664	0.406,0.244,0.35	0.296
ENSMUSG00000027959	Sass6	chr3	+	116628517	116628612	116627072	116627167	116628707	116629147	86,136,82	4,1,1	148,124,88	17,16,10	220	125	1.45335315398e-05	0.924,0.987,0.979	0.832,0.815,0.833	0.137
ENSMUSG00000010406	Mrpl52	chr14	+	54427033	54427091	54426922	54426960	54428583	54428648	5,3,2	2,2,1	0,0,1	4,10,4	183	125	1.51526283611e-05	0.631,0.506,0.577	0.0,0.0,0.146	0.523
ENSMUSG00000034656	Cacna1a	chr8	+	84615573	84615670	84612284	84612412	84617791	84617897	2,2,5	0,0,0	10,7,9	6,3,1	222	125	1.51539697678e-05	1.0,1.0,1.0	0.484,0.568,0.835	0.371
ENSMUSG00000055320	Tead1	chr7	+	112842039	112842102	112841887	112841950	112856052	112856064	10,20,10	6,8,4	23,10,3	0,1,0	188	125	1.52880720827e-05	0.526,0.624,0.624	1.0,0.869,1.0	-0.365
ENSMUSG00000059005	Hnrnpa3	chr2	+	75663672	75663714	75662660	75662756	75665027	75665150	10,9,15	4,4,3	20,13,14	0,0,0	167	125	1.58646367768e-05	0.652,0.627,0.789	1.0,1.0,1.0	-0.311
ENSMUSG00000026027	Stradb	chr1	+	58992203	58992375	58991012	58991136	58992650	58992755	111,136,93	14,21,12	91,77,88	33,48,33	297	125	1.61734414362e-05	0.769,0.732,0.765	0.537,0.403,0.529	0.266
ENSMUSG00000022565	Plec	chr15	-	76178518	76181899	76170973	76178385	76182909	76183008	74,109,113	0,2,0	83,64,28	7,4,6	3506	125	1.63924992066e-05	1.0,0.66,1.0	0.297,0.363,0.143	0.619
ENSMUSG00000028364	Tnc	chr4	-	63982650	63982923	63976445	63976568	64006245	64006509	12,3,13	14,21,16	338,367,651	119,225,202	398	125	1.66364505011e-05	0.212,0.043,0.203	0.471,0.339,0.503	-0.285
ENSMUSG00000026131	Dst	chr1	+	34301860	34301932	34299720	34299838	34302829	34303032	16,13,21	54,66,87	2,3,6	64,67,91	197	125	1.67083409606e-05	0.158,0.111,0.133	0.019,0.028,0.04	0.105
ENSMUSG00000042790	Rnf214	chr9	-	45866946	45867051	45866565	45866661	45867499	45867632	45,48,58	53,48,68	54,37,36	119,124,108	230	125	1.69052617987e-05	0.316,0.352,0.317	0.198,0.14,0.153	0.165
ENSMUSG00000041890	Git2	chr5	-	114737347	114737437	114733860	114733943	114739032	114739281	156,198,165	67,84,59	411,375,323	74,91,52	215	125	1.7278582262e-05	0.575,0.578,0.619	0.764,0.706,0.783	-0.16
ENSMUSG00000026743	Mllt10	chr2	+	18126133	18126229	18123718	18123812	18146776	18146872	252,336,335	30,42,15	281,248,150	64,58,37	221	125	1.86743939262e-05	0.826,0.819,0.927	0.713,0.707,0.696	0.152
ENSMUSG00000021611	Tert	chr13	+	73634151	73634347	73627350	73628674	73642364	73642436	27,28,35	0,0,0	33,34,17	2,6,4	321	125	1.96777497802e-05	1.0,1.0,1.0	0.865,0.688,0.623	0.275
ENSMUSG00000035969	Rusc2	chr4	+	43414627	43416718	43406434	43406680	43421604	43422249	23,35,23	0,0,0	165,156,97	8,2,2	2216	125	1.96777497802e-05	1.0,1.0,1.0	0.538,0.815,0.732	0.305
ENSMUSG00000025272	Tro	chrX	-	150645693	150649655	150645303	150645521	150650433	150650548	113,69,86	0,0,0	371,325,388	7,4,8	4087	125	2.00002442104e-05	1.0,1.0,1.0	0.618,0.713,0.597	0.357
ENSMUSG00000037514	Pank2	chr2	+	131282591	131282768	131274184	131274263	131287473	131287597	351,373,268	38,50,30	397,292,201	103,82,42	302	125	2.23090460531e-05	0.793,0.755,0.787	0.615,0.596,0.665	0.153
ENSMUSG00000052688	Rab7b	chr1	+	131705595	131705721	131698415	131698631	131711619	131715439	32,41,42	28,30,20	5,2,1	0,0,0	251	125	2.25348444692e-05	0.363,0.405,0.511	1.0,1.0,1.0	-0.574
ENSMUSG00000029478	Ncor2	chr5	-	125019959	125020046	125018810	125018990	125023500	125023646	35,33,43	1,1,2	43,25,36	11,9,10	212	125	2.28645006406e-05	0.954,0.951,0.927	0.697,0.621,0.68	0.278
ENSMUSG00000023873	1700010I14Rik	chr17	+	9001769	9001945	9001127	9001186	9005191	9005245	24,24,12	5,2,4	16,17,10	0,0,0	301	125	2.29948713739e-05	0.666,0.833,0.555	1.0,1.0,1.0	-0.315
ENSMUSG00000039069	Mtg2	chr2	+	180073139	180073233	180071793	180071886	180078618	180080607	142,223,146	17,14,8	145,150,125	31,55,23	219	125	2.29948713739e-05	0.827,0.901,0.912	0.728,0.609,0.756	0.182
ENSMUSG00000052512	Nav2	chr7	+	49554214	49554259	49551596	49552049	49556909	49557070	7,28,18	32,26,14	0,0,0	3,3,5	170	125	2.65488687914e-05	0.139,0.442,0.486	0.0,0.0,0.0	0.356
ENSMUSG00000027281	Slx4ip	chr2	+	137046716	137046805	137043999	137044077	137066129	137066230	72,109,46	3,5,5	106,84,37	29,23,7	214	125	2.76146881594e-05	0.933,0.927,0.843	0.681,0.681,0.755	0.195
ENSMUSG00000030759	Far1	chr7	+	113554116	113554288	113551934	113552002	113561375	113561505	10,19,4	0,0,2	0,1,0	4,0,2	297	125	2.82871276423e-05	1.0,1.0,0.457	0.0,1.0,0.0	0.486
ENSMUSG00000002546	Golga2	chr2	+	32297753	32297834	32297520	32297577	32298599	32298638	172,220,155	58,54,48	221,175,135	120,119,80	206	125	2.87435865062e-05	0.643,0.712,0.662	0.528,0.472,0.506	0.17
ENSMUSG00000016487	Ppfibp1	chr6	+	147016860	147016893	147016221	147016393	147019033	147019181	30,50,29	194,292,216	72,48,27	154,165,82	158	125	2.91191266666e-05	0.109,0.119,0.096	0.27,0.187,0.207	-0.113
ENSMUSG00000020954	Strn3	chr12	-	51633578	51633719	51629373	51629507	51643103	51643214	203,221,173	95,106,73	211,164,105	36,31,28	266	125	3.03650881274e-05	0.501,0.495,0.527	0.734,0.713,0.638	-0.187
ENSMUSG00000031078	Cttn	chr7	-	144452547	144452658	144449559	144449615	144456440	144456495	2,5,6	1,0,0	3,5,3	5,5,9	236	125	3.07076270301e-05	0.514,1.0,1.0	0.241,0.346,0.15	0.592
ENSMUSG00000032198	Dock6	chr9	-	21825782	21825875	21825434	21825530	21829473	21829578	16,9,16	8,12,12	13,4,7	49,31,39	218	125	3.24457416107e-05	0.534,0.301,0.433	0.132,0.069,0.093	0.325
ENSMUSG00000032249	Anp32a	chr9	+	62373484	62373677	62341328	62341554	62377299	62377363	18,19,9	0,0,0	13,11,9	5,1,2	318	125	3.28272071205e-05	1.0,1.0,1.0	0.505,0.812,0.639	0.348
ENSMUSG00000026150	Mff	chr1	+	82747082	82747142	82735418	82735507	82750519	82750604	202,230,222	226,284,182	492,484,326	303,259,179	185	125	3.38422476391e-05	0.377,0.354,0.452	0.523,0.558,0.552	-0.15
ENSMUSG00000009995	Taz	chrX	+	74288661	74288714	74288450	74288513	74289104	74289182	82,84,75	58,86,51	156,99,95	57,31,28	178	125	3.92385039193e-05	0.498,0.407,0.508	0.658,0.692,0.704	-0.214
ENSMUSG00000000154	Slc22a18	chr7	+	143479719	143479880	143476069	143476305	143480389	143480522	21,13,13	2,3,5	2,1,3	0,0,0	286	125	4.24260939491e-05	0.821,0.654,0.532	1.0,1.0,1.0	-0.331
ENSMUSG00000027466	Rbck1	chr2	-	152323171	152323332	152322159	152322271	152324266	152324440	438,416,454	32,35,35	501,357,379	77,67,60	286	125	4.34282930735e-05	0.857,0.839,0.85	0.74,0.7,0.734	0.124
ENSMUSG00000023868	Pde10a	chr17	+	8930509	8930559	8929091	8929212	8941140	8941281	15,18,23	0,0,0	35,30,20	5,8,3	175	125	4.34282930735e-05	1.0,1.0,1.0	0.833,0.728,0.826	0.204
ENSMUSG00000035696	Rnf38	chr4	-	44158902	44159052	44152359	44152553	44187448	44187519	71,59,53	20,15,24	52,43,29	54,64,22	275	125	4.35702799609e-05	0.617,0.641,0.501	0.304,0.234,0.375	0.282
ENSMUSG00000025812	Pard3	chr8	+	127410728	127410773	127409555	127409617	127415569	127415797	67,120,80	0,0,1	15,14,15	3,1,6	170	125	4.35767565959e-05	1.0,1.0,0.983	0.786,0.911,0.648	0.213
ENSMUSG00000029647	Pan3	chr5	+	147519504	147519752	147455117	147455188	147521829	147521934	194,271,236	1,3,2	250,255,106	8,21,4	373	125	4.44411110716e-05	0.985,0.968,0.975	0.913,0.803,0.899	0.104
ENSMUSG00000020993	Trappc6b	chr12	-	59048122	59048206	59043092	59043676	59061155	59061461	3,2,2	0,0,0	10,8,7	4,4,3	209	125	4.48723584196e-05	1.0,1.0,1.0	0.599,0.545,0.583	0.424
ENSMUSG00000044709	Gemin7	chr7	-	19573308	19573544	19564945	19565676	19573767	19573823	156,104,137	4,13,7	225,186,255	2,2,1	361	125	4.68626463472e-05	0.931,0.735,0.871	0.975,0.97,0.989	-0.132
ENSMUSG00000025949	Pikfyve	chr1	+	65192530	65192566	65192144	65192294	65195655	65195774	12,11,7	41,59,38	3,2,1	79,79,23	161	125	4.95941931301e-05	0.185,0.126,0.125	0.029,0.019,0.033	0.118
ENSMUSG00000022094	Slc39a14	chr14	-	70313600	70313770	70310855	70310975	70316437	70316624	41,46,25	0,0,0	76,66,44	8,5,4	295	125	5.08868245639e-05	1.0,1.0,1.0	0.801,0.848,0.823	0.176
ENSMUSG00000045095	Magi1	chr6	-	93694007	93694208	93686781	93686875	93697193	93697487	277,301,292	17,25,15	251,244,187	38,41,33	326	125	5.15728035289e-05	0.862,0.822,0.882	0.717,0.695,0.685	0.156
ENSMUSG00000030616	Sytl2	chr7	+	90395162	90395282	90392358	90392453	90396473	90396643	1,14,4	0,0,0	26,39,21	7,6,8	245	125	5.69665777799e-05	1.0,1.0,1.0	0.655,0.768,0.573	0.335
ENSMUSG00000040785	Ttc3	chr16	+	94412059	94412123	94403313	94403368	94415948	94416009	207,261,140	53,96,52	273,235,93	163,166,64	189	125	5.79403805891e-05	0.721,0.643,0.64	0.526,0.484,0.49	0.168
ENSMUSG00000031697	Orc6	chr8	+	85301108	85301238	85299631	85299992	85302795	85302959	639,595,462	22,29,26	769,685,397	69,57,71	255	125	5.79403805891e-05	0.934,0.91,0.897	0.845,0.855,0.733	0.103
ENSMUSG00000038005	Hpf1	chr8	+	60893700	60893860	60890444	60890536	60905547	60905720	113,113,149	8,9,11	99,96,108	17,30,32	285	125	5.97132543255e-05	0.861,0.846,0.856	0.719,0.584,0.597	0.221
ENSMUSG00000027544	Nfatc2	chr2	-	168486685	168486771	168476409	168480249	168504444	168505134	6,8,3	0,0,0	264,179,120	50,54,34	211	125	5.97132543255e-05	1.0,1.0,1.0	0.758,0.663,0.676	0.301
ENSMUSG00000024795	Kif20b	chr19	+	34972396	34972498	34969919	34970117	34972858	34973009	173,173,163	89,103,87	184,120,127	168,140,139	227	125	6.24445275908e-05	0.517,0.48,0.508	0.376,0.321,0.335	0.158
ENSMUSG00000037151	Lrrc20	chr10	+	61482335	61482482	61475832	61475889	61527059	61527209	75,81,73	2,3,3	240,217,132	37,27,25	272	125	6.41194740492e-05	0.945,0.925,0.918	0.749,0.787,0.708	0.181
ENSMUSG00000031133	Arhgef6	chrX	-	57243389	57243515	57240593	57240687	57244604	57244750	2,6,0	3,3,7	37,81,29	6,6,2	251	125	8.71186983108e-05	0.249,0.499,0.0	0.754,0.871,0.878	-0.585
ENSMUSG00000089837	Npcd	chr15	-	79828687	79828978	79794255	79794475	79833511	79833578	152,194,246	0,4,1	152,121,93	16,4,4	416	125	9.02900666698e-05	1.0,0.936,0.987	0.741,0.901,0.875	0.135
ENSMUSG00000044060	A830010M20Rik	chr5	+	107461437	107461555	107452155	107452185	107470707	107470797	10,13,8	0,0,0	18,13,6	6,2,1	243	125	9.21595985232e-05	1.0,1.0,1.0	0.607,0.77,0.755	0.289
ENSMUSG00000026970	Rbms1	chr2	-	60759758	60759806	60758803	60758854	60762052	60762146	319,426,293	580,725,641	555,449,271	574,544,345	173	125	9.21595985232e-05	0.284,0.298,0.248	0.411,0.374,0.362	-0.106
ENSMUSG00000029534	St7	chr6	+	17850356	17850425	17848003	17848079	17852257	17852412	30,39,17	92,134,72	73,56,44	100,92,64	194	125	9.43004864932e-05	0.174,0.158,0.132	0.32,0.282,0.307	-0.148
ENSMUSG00000038482	Tfdp1	chr8	+	13357042	13357109	13339664	13339739	13365088	13365195	521,625,430	119,148,111	696,669,435	291,276,173	192	125	9.43004864932e-05	0.74,0.733,0.716	0.609,0.612,0.621	0.116
ENSMUSG00000020717	Pecam1	chr11	-	106662001	106662024	106654217	106655162	106679548	106679611	0,0,0	7,7,3	73,60,55	244,242,171	148	125	9.54019832106e-05	0.0,0.0,0.0	0.202,0.173,0.214	-0.196
ENSMUSG00000073147	5031425E22Rik	chr5	-	23386863	23387037	23385074	23385172	23433209	23433324	3,16,2	6,10,13	0,0,0	8,13,2	299	125	9.68952853362e-05	0.173,0.401,0.06	0.0,0.0,0.0	0.211
ENSMUSG00000055320	Tead1	chr7	+	112856052	112856064	112841887	112841950	112856797	112856932	15,19,16	1,15,4	11,9,4	0,0,0	137	125	0.00010359060024	0.932,0.536,0.785	1.0,1.0,1.0	-0.249
ENSMUSG00000029221	Slc30a9	chr5	+	67324673	67324733	67315677	67315845	67326852	67326952	285,355,271	37,38,43	322,308,191	113,68,48	185	125	0.000103846085037	0.839,0.863,0.81	0.658,0.754,0.729	0.124
ENSMUSG00000038024	Dennd4c	chr4	+	86813781	86813928	86813392	86813537	86819861	86819981	214,220,203	3,8,10	208,134,67	30,43,4	272	125	0.000104528709196	0.97,0.927,0.903	0.761,0.589,0.885	0.188
ENSMUSG00000035258	Abi3bp	chr16	+	56650710	56650770	56647024	56647099	56652136	56652217	3,1,1	0,0,0	24,21,11	20,12,3	185	125	0.00010475383153	1.0,1.0,1.0	0.448,0.542,0.712	0.433
ENSMUSG00000110206	Flt3l	chr7	-	45131666	45131740	45131374	45131566	45132068	45132137	3,4,3	1,0,0	7,3,1	8,4,3	199	125	0.00010600503655	0.653,1.0,1.0	0.355,0.32,0.173	0.602
ENSMUSG00000019856	Fam184a	chr10	-	53646982	53647129	53640944	53641062	53647571	53647756	75,89,72	3,3,0	100,100,88	20,10,11	272	125	0.000107422415127	0.92,0.932,1.0	0.697,0.821,0.786	0.183
ENSMUSG00000036053	Fmnl2	chr2	+	53130411	53130504	53126852	53126976	53131839	53133804	197,199,222	9,10,22	423,355,315	62,72,43	218	125	0.000107455207983	0.926,0.919,0.853	0.796,0.739,0.808	0.118
ENSMUSG00000027201	Myef2	chr2	-	125098796	125098847	125098449	125098518	125100318	125100420	196,187,134	431,535,370	217,172,129	292,313,171	176	125	0.000108321037086	0.244,0.199,0.205	0.345,0.281,0.349	-0.109
ENSMUSG00000059456	Ptk2b	chr14	-	66163024	66163150	66158530	66158677	66165263	66165329	2,19,6	1,0,2	1,0,1	3,1,1	251	125	0.000108718176729	0.499,1.0,0.599	0.142,0.0,0.332	0.541
ENSMUSG00000032423	Syncrip	chr9	-	88480605	88480765	88479793	88479912	88482055	88482196	60,73,70	91,85,76	73,76,27	181,177,98	285	125	0.00011304511337	0.224,0.274,0.288	0.15,0.158,0.108	0.123
ENSMUSG00000025189	Cnnm1	chr19	+	43484844	43485008	43472376	43472424	43491420	43491604	2,1,1	0,0,0	29,29,14	16,14,2	289	125	0.000115117900726	1.0,1.0,1.0	0.439,0.473,0.752	0.445
ENSMUSG00000037098	Rab11fip3	chr17	-	26011996	26012131	26008854	26008890	26013773	26013917	158,184,123	39,41,39	249,186,139	128,93,82	260	125	0.000115117900726	0.661,0.683,0.603	0.483,0.49,0.449	0.175
ENSMUSG00000045095	Magi1	chr6	-	93694007	93694175	93686781	93686875	93697193	93697487	271,290,282	17,25,15	238,250,194	38,41,33	293	125	0.000118590433795	0.872,0.832,0.889	0.728,0.722,0.715	0.143
ENSMUSG00000050908	Tvp23a	chr16	-	10428057	10428111	10427382	10427472	10428658	10429261	1,2,0	18,10,3	34,33,15	66,46,17	179	125	0.000119735355275	0.037,0.123,0.0	0.265,0.334,0.381	-0.273
ENSMUSG00000034480	Diaph2	chrX	+	129801394	129801427	129749741	129750116	129804012	129804189	12,15,11	0,0,0	29,21,7	4,8,1	158	125	0.00012051146877	1.0,1.0,1.0	0.852,0.675,0.847	0.209
ENSMUSG00000020946	Gosr2	chr11	-	103689254	103689319	103683791	103683932	103697629	103697898	45,66,62	0,0,2	44,44,40	6,9,2	190	125	0.000120528411008	1.0,1.0,0.953	0.828,0.763,0.929	0.144
ENSMUSG00000044348	Slc25a53	chrX	-	137032350	137032500	137027989	137028154	137038223	137038300	10,15,9	0,1,0	13,11,7	6,2,4	275	125	0.00012087320636	1.0,0.872,1.0	0.496,0.714,0.443	0.406
ENSMUSG00000028782	Adgrb2	chr4	+	130005389	130005554	129992053	129992879	130007561	130007726	9,2,3	0,0,0	46,43,29	9,13,5	290	125	0.000127445618981	1.0,1.0,1.0	0.688,0.588,0.714	0.337
ENSMUSG00000029162	Khk	chr5	+	30926687	30926822	30924738	30924855	30928442	30928515	77,99,80	39,34,25	23,25,11	24,26,27	260	125	0.000130108757486	0.487,0.583,0.606	0.315,0.316,0.164	0.294
ENSMUSG00000057637	Prdm2	chr4	-	143131709	143136099	143111633	143111777	143162055	143162182	132,165,125	0,0,0	229,247,212	4,2,2	4515	125	0.000145660805268	1.0,1.0,1.0	0.613,0.774,0.746	0.289
ENSMUSG00000021240	Abcd4	chr12	-	84609378	84609473	84608974	84609096	84617282	84617466	47,34,58	0,2,0	40,41,50	10,6,3	220	125	0.000147456210507	1.0,0.906,1.0	0.694,0.795,0.904	0.171
ENSMUSG00000069601	Ank3	chr10	+	69904447	69904510	69904197	69904270	69927694	69927818	87,117,77	122,156,126	31,33,14	125,88,39	188	125	0.00014931787796	0.322,0.333,0.289	0.142,0.2,0.193	0.136
ENSMUSG00000029769	Ccdc136	chr6	+	29417071	29417578	29415430	29415655	29426624	29426955	51,37,33	0,0,0	78,57,53	4,5,2	632	125	0.000152731577846	1.0,1.0,1.0	0.794,0.693,0.84	0.224
ENSMUSG00000087177	E130307A14Rik	chr10	-	39640275	39640511	39622654	39622727	39731737	39732007	15,28,19	0,0,0	27,33,26	5,1,4	361	125	0.000159622203568	1.0,1.0,1.0	0.652,0.92,0.692	0.245
ENSMUSG00000020777	Acox1	chr11	-	116189414	116189575	116181912	116182020	116198221	116198381	18,18,19	2,0,0	22,25,9	4,11,5	286	125	0.000162852315493	0.797,1.0,1.0	0.706,0.498,0.44	0.384
ENSMUSG00000029330	Cds1	chr5	+	101812494	101812563	101806547	101806621	101814399	101814552	50,63,41	5,13,9	7,17,3	27,8,10	194	125	0.00016506361531	0.866,0.757,0.746	0.143,0.578,0.162	0.495
ENSMUSG00000039678	Tbc1d13	chr2	+	30135408	30135552	30134796	30134870	30137120	30137182	16,26,20	19,30,15	67,44,19	15,13,7	269	125	0.000167029198916	0.281,0.287,0.383	0.675,0.611,0.558	-0.298
ENSMUSG00000041757	Plekha6	chr1	+	133274792	133274879	133273857	133274374	133280338	133280407	27,37,21	15,25,25	6,2,4	1,0,0	212	125	0.000174815256605	0.515,0.466,0.331	0.78,1.0,1.0	-0.489
ENSMUSG00000028782	Adgrb2	chr4	+	130005024	130005108	129992053	129992879	130007561	130007726	9,19,14	0,0,0	83,82,45	9,13,5	209	125	0.000177115332735	1.0,1.0,1.0	0.847,0.79,0.843	0.173
ENSMUSG00000024381	Bin1	chr18	+	32426223	32426352	32424819	32424967	32431670	32431742	110,114,134	55,48,47	674,613,541	153,120,113	254	125	0.000177288642987	0.496,0.539,0.584	0.684,0.715,0.702	-0.161
ENSMUSG00000028364	Tnc	chr4	-	64000697	64000970	63976445	63976568	64006245	64006509	2,1,2	14,21,16	95,93,61	119,225,202	398	125	0.000177288642987	0.043,0.015,0.038	0.2,0.115,0.087	-0.102
ENSMUSG00000000627	Sema4f	chr6	-	82935586	82935685	82919562	82919682	82935894	82935954	3,5,3	0,0,0	58,45,31	19,18,3	224	125	0.000177688043946	1.0,1.0,1.0	0.63,0.582,0.852	0.312
ENSMUSG00000055717	Slain1	chr14	+	103684233	103684383	103656932	103657072	103685668	103685818	24,45,32	40,39,51	8,5,4	36,32,17	275	125	0.000183583626747	0.214,0.344,0.222	0.092,0.066,0.097	0.175
ENSMUSG00000041769	Ppp2r2d	chr7	+	138869689	138869855	138868409	138868507	138870389	138870502	664,780,664	64,111,57	769,697,650	152,144,116	291	125	0.00018547316028	0.817,0.751,0.833	0.685,0.675,0.706	0.112
ENSMUSG00000038248	Sobp	chr10	-	43020981	43022918	43002499	43004414	43127778	43127930	3,8,3	0,0,0	120,102,110	2,4,2	2062	125	0.000186192796921	1.0,1.0,1.0	0.784,0.607,0.769	0.28
ENSMUSG00000030852	Tacc2	chr7	+	130663015	130663141	130627397	130627499	130674601	130674739	74,66,58	4,4,7	64,55,31	0,0,0	251	125	0.000196684156206	0.902,0.892,0.805	1.0,1.0,1.0	-0.134
ENSMUSG00000017686	Rhot1	chr11	+	80255861	80255957	80254659	80254862	80265741	80266767	97,123,135	184,205,143	100,74,48	253,234,183	221	125	0.000201361396216	0.23,0.253,0.348	0.183,0.152,0.129	0.122
ENSMUSG00000038056	Kmt2c	chr5	-	25330795	25330900	25329446	25329575	25338412	25338581	30,27,20	7,4,5	26,22,3	45,17,2	230	125	0.000215054975676	0.7,0.786,0.685	0.239,0.413,0.449	0.357
ENSMUSG00000037514	Pank2	chr2	+	131287473	131287597	131274076	131274263	131293398	131293524	430,415,317	33,30,23	642,493,286	86,76,51	249	125	0.000221138451369	0.867,0.874,0.874	0.789,0.765,0.738	0.108
ENSMUSG00000020400	Tnip1	chr11	-	54956020	54956178	54940710	54940882	54962832	54962917	32,37,30	4,15,23	32,26,21	0,3,0	283	125	0.000223222302676	0.779,0.521,0.366	1.0,0.793,1.0	-0.376
ENSMUSG00000040690	Col16a1	chr4	+	130073068	130073116	130072825	130072885	130073239	130073293	0,5,1	1,3,2	113,105,124	0,0,0	173	125	0.000224986305091	0.0,0.546,0.265	1.0,1.0,1.0	-0.73
ENSMUSG00000031918	Mtmr2	chr9	+	13783605	13783710	13782276	13782382	13785851	13785927	154,162,122	164,177,122	142,155,52	334,227,122	230	125	0.000226536092291	0.338,0.332,0.352	0.188,0.271,0.188	0.125
ENSMUSG00000030281	Il17rc	chr6	+	113474552	113474597	113474160	113474272	113476398	113476538	19,25,14	4,7,5	5,1,3	0,0,0	170	125	0.000226536092291	0.777,0.724,0.673	1.0,1.0,1.0	-0.275
ENSMUSG00000027506	Tpd52	chr3	-	8943550	8943577	8934991	8935040	8944610	8944712	9,36,23	113,138,167	0,1,0	18,22,19	152	125	0.000227631944985	0.061,0.177,0.102	0.0,0.036,0.0	0.101
ENSMUSG00000022686	B3gnt5	chr16	+	19765500	19765621	19765107	19765214	19768743	19772233	56,34,34	64,63,30	74,69,26	256,204,84	246	125	0.000227631944985	0.308,0.215,0.365	0.128,0.147,0.136	0.159
ENSMUSG00000048661	Lemd3	chr10	-	120952217	120952255	120933629	120933709	120977783	120979332	31,26,26	0,0,0	62,28,17	7,4,3	163	125	0.000246345246348	1.0,1.0,1.0	0.872,0.843,0.813	0.157
ENSMUSG00000052102	Gnpda1	chr18	-	38331967	38332152	38330485	38330660	38333153	38333336	88,102,90	1,1,3	118,106,84	11,9,11	310	125	0.000246936957592	0.973,0.976,0.924	0.812,0.826,0.755	0.16
ENSMUSG00000025237	Parp6	chr9	+	59640039	59640149	59637633	59637701	59648829	59648909	17,38,49	2,5,0	19,23,32	11,11,11	235	125	0.000249895907084	0.819,0.802,1.0	0.479,0.527,0.607	0.336
ENSMUSG00000047534	Mis18bp1	chr12	-	65161402	65162028	65158394	65158861	65172448	65172580	361,346,311	28,32,24	408,358,222	84,54,36	751	125	0.000249935123501	0.682,0.643,0.683	0.447,0.525,0.507	0.176
ENSMUSG00000026946	Nmi	chr2	-	51972587	51972627	51960570	51960660	51972973	51973494	1,3,3	1,0,0	8,19,14	35,46,17	165	125	0.000250643483847	0.431,1.0,1.0	0.148,0.238,0.384	0.554
ENSMUSG00000039069	Mtg2	chr2	+	180078003	180078142	180071793	180071886	180078618	180078823	88,102,65	17,14,8	79,65,58	31,55,23	264	125	0.00025076617833	0.71,0.775,0.794	0.547,0.359,0.544	0.276
ENSMUSG00000028702	Rad54l	chr4	-	116112480	116112541	116105757	116105908	116118837	116118957	107,163,81	1,10,5	153,134,64	17,32,10	186	125	0.00025586757495	0.986,0.916,0.916	0.858,0.738,0.811	0.137
ENSMUSG00000029769	Ccdc136	chr6	+	29417071	29417578	29411247	29411385	29426624	29426955	22,17,13	3,0,0	31,23,31	17,25,13	632	125	0.000255974614681	0.592,1.0,1.0	0.265,0.154,0.32	0.618
ENSMUSG00000039201	Tbc1d25	chrX	-	8172737	8172892	8156315	8156778	8174200	8174310	113,109,97	0,2,5	73,83,66	16,5,9	280	125	0.000255974614681	1.0,0.961,0.896	0.671,0.881,0.766	0.18
ENSMUSG00000029815	Malsu1	chr6	+	49075085	49075264	49073794	49074103	49082844	49082926	461,524,465	20,13,42	612,546,593	70,48,83	304	125	0.000256050485824	0.905,0.943,0.82	0.782,0.824,0.746	0.105
ENSMUSG00000028078	Dclk2	chr3	-	86789408	86789490	86787348	86787412	86791994	86792111	0,1,2	4,5,14	81,77,33	61,65,77	207	125	0.000257900968248	0.0,0.108,0.079	0.445,0.417,0.206	-0.294
ENSMUSG00000032580	Rbm5	chr9	-	107759775	107759849	107756908	107756992	107760321	107760391	345,495,348	47,73,75	653,577,309	155,197,114	199	125	0.000272420699849	0.822,0.81,0.745	0.726,0.648,0.63	0.124
ENSMUSG00000032570	Atp2c1	chr9	-	105494414	105494482	105470036	105470147	105494892	105495094	146,148,106	35,17,30	155,91,44	3,11,1	193	125	0.000282004390733	0.73,0.849,0.696	0.971,0.843,0.966	-0.168
ENSMUSG00000049336	Tenm2	chr11	-	36139575	36139761	36106718	36106865	36141482	36141683	20,27,22	28,29,26	0,0,0	1,2,1	311	125	0.000288088618991	0.223,0.272,0.254	0.0,0.0,0.0	0.25
ENSMUSG00000069495	Epc2	chr2	+	49532043	49532235	49530010	49530143	49535254	49535344	311,416,296	16,26,35	337,281,200	52,52,38	317	125	0.000291653338691	0.885,0.863,0.769	0.719,0.681,0.675	0.147
ENSMUSG00000040687	Madd	chr2	-	91163962	91164022	91163498	91163601	91165365	91165467	6,4,3	62,88,68	18,11,15	62,69,52	185	125	0.000300192455299	0.061,0.03,0.029	0.164,0.097,0.163	-0.101
ENSMUSG00000032735	Ablim3	chr18	-	61816921	61816969	61814197	61814332	61819790	61819917	0,1,0	3,3,5	1,10,12	3,11,8	173	125	0.000310807139952	0.0,0.194,0.0	0.194,0.396,0.52	-0.305
ENSMUSG00000028653	Trit1	chr4	+	123049151	123049264	123048768	123048880	123049476	123049554	320,337,243	23,39,29	203,157,138	45,55,25	238	125	0.000313228087191	0.88,0.819,0.815	0.703,0.6,0.744	0.156
ENSMUSG00000042870	Tom1	chr8	+	75050189	75050268	75047992	75048077	75051922	75052057	2,2,2	0,0,0	5,6,5	3,0,8	204	125	0.000313228087191	1.0,1.0,1.0	0.505,1.0,0.277	0.406
ENSMUSG00000038866	Zcchc2	chr1	+	106006014	106006086	106004136	106004176	106011701	106011814	78,104,52	0,6,4	108,86,33	25,13,5	197	125	0.000314476994196	1.0,0.917,0.892	0.733,0.808,0.807	0.154
ENSMUSG00000030695	Aldoa	chr7	-	126797973	126798126	126797643	126797776	126800001	126800036	51,78,77	0,8,2	31,43,43	9,11,10	278	125	0.000314476994196	1.0,0.814,0.945	0.608,0.637,0.659	0.285
ENSMUSG00000029822	Osbpl3	chr6	-	50333185	50333293	50328669	50328804	50336214	50336345	90,97,78	69,84,86	6,11,3	16,27,16	233	125	0.000318715047461	0.412,0.383,0.327	0.167,0.179,0.091	0.228
ENSMUSG00000000631	Myo18a	chr11	+	77822662	77822674	77821041	77821186	77823275	77823446	6,6,6	25,45,39	1,4,1	135,85,52	137	125	0.000324396224474	0.18,0.108,0.123	0.007,0.041,0.017	0.115
ENSMUSG00000044348	Slc25a53	chrX	-	137030025	137030099	137027989	137028154	137038223	137038300	32,36,17	0,1,0	24,28,16	6,2,4	199	125	0.000347252223745	1.0,0.958,1.0	0.715,0.898,0.715	0.21
ENSMUSG00000001036	Epn2	chr11	-	61534577	61534613	61533570	61533681	61535270	61535383	17,19,21	131,203,104	55,61,22	165,133,111	161	125	0.000352053079826	0.092,0.068,0.136	0.206,0.263,0.133	-0.102
ENSMUSG00000019978	Epb41l2	chr10	+	25493566	25493629	25488950	25489093	25495444	25495591	31,26,34	3,5,3	287,257,246	4,2,1	188	125	0.000353564120904	0.873,0.776,0.883	0.979,0.988,0.994	-0.143
ENSMUSG00000003680	Taf6l	chr19	-	8773504	8773692	8773027	8773106	8774334	8774467	56,101,71	66,56,57	82,86,113	26,27,34	313	125	0.000355385848105	0.253,0.419,0.332	0.557,0.56,0.57	-0.228
ENSMUSG00000012114	Med15	chr16	-	17663376	17663496	17655677	17655805	17671544	17671673	332,380,344	7,26,27	403,331,296	52,46,35	245	125	0.000366983267567	0.96,0.882,0.867	0.798,0.786,0.812	0.104
ENSMUSG00000037661	Gpr160	chr3	+	30889941	30890041	30877234	30877561	30895709	30897190	17,19,8	5,5,0	5,2,2	0,0,0	225	125	0.000370055339815	0.654,0.679,1.0	1.0,1.0,1.0	-0.222
ENSMUSG00000036246	Gmip	chr8	+	69809773	69809858	69808689	69808820	69810629	69810717	27,23,9	0,0,0	56,40,32	12,2,2	210	125	0.000384141405489	1.0,1.0,1.0	0.735,0.923,0.905	0.146
ENSMUSG00000027309	4930402H24Rik	chr2	-	130822420	130822500	130814178	130814303	130839963	130840111	18,19,21	0,0,1	119,79,39	14,12,6	205	125	0.000386819853042	1.0,1.0,0.928	0.838,0.801,0.799	0.163
ENSMUSG00000042323	Pbrm1	chr14	+	31110414	31110579	31107108	31107310	31113848	31114004	256,242,209	168,149,112	299,203,88	99,47,33	290	125	0.000432987063633	0.396,0.412,0.446	0.566,0.651,0.535	-0.166
ENSMUSG00000054752	Fsd1l	chr4	+	53659512	53659634	53649791	53649893	53679793	53680003	15,39,28	2,0,0	59,55,20	14,6,5	247	125	0.000436716126522	0.791,1.0,1.0	0.681,0.823,0.669	0.206
ENSMUSG00000032826	Ank2	chr3	-	127248133	127248232	127104760	127104862	127339131	127339192	10,23,17	0,0,1	93,71,18	13,10,5	224	125	0.000446973010056	1.0,1.0,0.905	0.8,0.798,0.668	0.213
ENSMUSG00000000627	Sema4f	chr6	-	82930897	82930991	82919562	82919682	82935894	82935954	2,8,3	0,0,0	102,60,44	19,18,3	219	125	0.000454079940765	1.0,1.0,1.0	0.754,0.655,0.893	0.233
ENSMUSG00000030663	1110004F10Rik	chr7	+	116097761	116097953	116088273	116088414	116099439	116099523	16,31,21	0,0,0	38,46,28	3,5,3	317	125	0.000457982679591	1.0,1.0,1.0	0.833,0.784,0.786	0.199
ENSMUSG00000029769	Ccdc136	chr6	+	29414785	29414980	29412901	29413087	29426624	29426953	114,112,95	7,7,2	177,98,108	19,28,25	320	125	0.000493529526161	0.864,0.862,0.949	0.784,0.578,0.628	0.228
ENSMUSG00000027994	Ccdc109b	chr3	-	129926364	129926469	129918585	129918746	129933582	129933753	24,17,10	0,0,0	46,47,56	5,2,9	230	125	0.000513034540357	1.0,1.0,1.0	0.833,0.927,0.772	0.156
ENSMUSG00000027650	Tti1	chr2	-	158007018	158009358	158000619	158000808	158028373	158028433	143,168,128	0,0,0	171,132,123	7,0,2	2465	125	0.000513710277274	1.0,1.0,1.0	0.553,1.0,0.757	0.23
ENSMUSG00000019817	Plagl1	chr10	+	13108822	13108908	13105854	13105893	13116709	13116720	19,20,11	2,3,0	24,40,17	12,23,18	211	125	0.000518237617577	0.849,0.798,1.0	0.542,0.507,0.359	0.413
ENSMUSG00000027309	4930402H24Rik	chr2	-	130820468	130820588	130814178	130814303	130839963	130840134	35,51,31	0,0,1	205,147,86	14,12,6	245	125	0.000520605250789	1.0,1.0,0.941	0.882,0.862,0.88	0.106
ENSMUSG00000054484	Tmem62	chr2	+	120993477	120993637	120990330	120990486	120996405	120996519	2,5,6	0,0,0	8,11,15	0,6,3	285	125	0.000537430332024	1.0,1.0,1.0	1.0,0.446,0.687	0.289
ENSMUSG00000036667	Tcaf1	chr6	-	42691036	42691192	42690298	42690523	42692932	42693008	12,13,11	1,0,0	27,4,14	5,6,2	281	125	0.000543276237835	0.842,1.0,1.0	0.706,0.229,0.757	0.383
ENSMUSG00000020930	Ccdc103	chr11	+	102882351	102882431	102881244	102881315	102882544	102882696	6,6,6	0,0,0	7,8,5	4,0,4	205	125	0.000545565639007	1.0,1.0,1.0	0.516,1.0,0.433	0.35
ENSMUSG00000042331	Specc1	chr11	+	62117699	62119282	62076994	62077236	62128199	62128407	90,100,78	0,0,0	203,202,131	6,2,2	1708	125	0.000546885923219	1.0,1.0,1.0	0.712,0.881,0.827	0.193
ENSMUSG00000071064	Zfp827	chr8	+	79188153	79188181	79186175	79186353	79189666	79189761	3,2,7	31,31,23	0,0,1	115,108,67	153	125	0.000557877774157	0.073,0.05,0.199	0.0,0.0,0.012	0.103
ENSMUSG00000028800	Hdac1	chr4	-	129521417	129521510	129519051	129519160	129534613	129534726	17,20,15	1,1,1	11,6,13	8,8,3	218	125	0.000557877774157	0.907,0.92,0.896	0.441,0.301,0.713	0.423
ENSMUSG00000027254	Map1a	chr2	+	121299268	121307372	121298905	121299046	121307514	121307735	2,4,1	0,0,0	32,31,11	1,0,3	8229	125	0.000561908181072	1.0,1.0,1.0	0.327,1.0,0.053	0.54
ENSMUSG00000037514	Pank2	chr2	+	131280156	131280410	131273910	131274263	131287473	131287597	86,97,71	38,50,30	113,79,41	103,82,42	379	125	0.000562652083265	0.427,0.39,0.438	0.266,0.241,0.244	0.168
ENSMUSG00000025404	R3hdm2	chr10	+	127481692	127481794	127471767	127472000	127483975	127484218	94,155,114	4,6,6	50,42,26	30,4,7	227	125	0.00059018060188	0.928,0.934,0.913	0.479,0.853,0.672	0.257
ENSMUSG00000027574	Nkain4	chr2	-	180944076	180944214	180943029	180943227	180954570	180954699	7,5,5	0,4,4	23,34,13	0,1,0	263	125	0.000596166270232	1.0,0.373,0.373	1.0,0.942,1.0	-0.399
ENSMUSG00000037995	Igsf9	chr1	+	172484280	172484546	172481787	172481868	172489512	172489665	155,140,116	8,10,5	33,26,15	0,0,0	391	125	0.000605189284029	0.861,0.817,0.881	1.0,1.0,1.0	-0.147
ENSMUSG00000068699	Flnc	chr6	+	29452798	29452897	29452132	29452380	29453198	29453298	3,10,10	0,0,0	144,152,92	15,17,14	224	125	0.00061269877162	1.0,1.0,1.0	0.843,0.833,0.786	0.179
ENSMUSG00000025495	Ptdss2	chr7	+	141147080	141147148	141135308	141135410	141154352	141154456	4,7,2	0,0,0	30,8,7	1,4,4	193	125	0.000622327209334	1.0,1.0,1.0	0.951,0.564,0.531	0.318
ENSMUSG00000028702	Rad54l	chr4	-	116109968	116110093	116105757	116105908	116118837	116118957	203,190,129	1,10,5	233,174,126	17,32,10	250	125	0.000673993497213	0.99,0.905,0.928	0.873,0.731,0.863	0.119
ENSMUSG00000032415	Ube2cbp	chr9	-	86451813	86452010	86440585	86440754	86464740	86464950	20,26,18	0,0,1	25,22,13	10,1,2	322	125	0.000676713125235	1.0,1.0,0.875	0.493,0.895,0.716	0.257
ENSMUSG00000036817	Sun1	chr5	+	139229752	139229944	139226705	139226885	139230772	139230838	384,508,352	61,75,42	389,287,221	101,91,48	317	125	0.000686459262422	0.713,0.728,0.768	0.603,0.554,0.645	0.136
ENSMUSG00000038943	Prc1	chr7	+	80313526	80313568	80313031	80313208	80315113	80315517	103,127,73	198,199,182	184,155,116	188,176,125	167	125	0.000694289585237	0.28,0.323,0.231	0.423,0.397,0.41	-0.132
ENSMUSG00000056342	Usp34	chr11	+	23474265	23474389	23472949	23473054	23484101	23484181	133,120,151	20,26,13	130,116,207	60,38,68	249	125	0.000706209301018	0.769,0.699,0.854	0.521,0.605,0.604	0.197
ENSMUSG00000027247	Arhgap1	chr2	+	91651763	91651823	91649859	91650252	91654072	91654207	97,122,109	5,12,6	213,217,103	46,36,20	185	125	0.000710553367822	0.929,0.873,0.925	0.758,0.803,0.777	0.13
ENSMUSG00000038831	Ralgps1	chr2	-	33157771	33157929	33146569	33146653	33158909	33159036	7,6,6	4,9,5	1,4,0	17,19,6	283	125	0.000727051020118	0.436,0.227,0.346	0.025,0.085,0.0	0.3
ENSMUSG00000031012	Cask	chrX	-	13550946	13550982	13549164	13549361	13554877	13554946	26,39,17	10,9,9	98,107,76	11,8,2	161	125	0.000734365021447	0.669,0.771,0.595	0.874,0.912,0.967	-0.239
ENSMUSG00000030447	Cyfip1	chr7	+	55897824	55897972	55896667	55896815	55899914	55900071	13,2,6	3,3,3	5,8,6	0,1,0	273	125	0.000747906963194	0.665,0.234,0.478	1.0,0.786,1.0	-0.47
ENSMUSG00000024330	Col11a2	chr17	+	34047097	34047277	34044818	34045010	34049618	34049678	3,7,5	1,0,2	10,12,7	44,51,22	305	125	0.000750415822029	0.551,1.0,0.506	0.085,0.088,0.115	0.59
ENSMUSG00000020459	Mtif2	chr11	+	29526692	29526843	29526407	29526487	29529928	29530154	129,167,118	5,18,9	177,138,95	31,41,18	276	125	0.000766945074989	0.921,0.808,0.856	0.721,0.604,0.705	0.185
ENSMUSG00000042210	Abhd14a	chr9	-	106445525	106445834	106444089	106444306	106447530	106447563	151,213,207	80,75,69	241,204,171	186,154,126	434	125	0.000769600513056	0.352,0.45,0.464	0.272,0.276,0.281	0.146
ENSMUSG00000045411	2410002F23Rik	chr7	+	44247909	44248059	44246786	44246823	44248251	44248295	86,89,77	32,34,36	116,89,71	79,86,73	275	125	0.000775307654388	0.55,0.543,0.493	0.4,0.32,0.307	0.186
ENSMUSG00000029406	Pitpnm2	chr5	-	124124797	124124959	124123938	124124087	124125298	124125463	46,28,54	80,118,90	74,74,60	83,79,42	287	125	0.000782910774953	0.2,0.094,0.207	0.28,0.29,0.384	-0.151
ENSMUSG00000029102	Hgfac	chr5	+	35046488	35046628	35045211	35045506	35046883	35047024	1,0,1	1,3,0	5,5,7	1,0,0	265	125	0.00079710761551	0.321,0.0,1.0	0.702,1.0,1.0	-0.46
ENSMUSG00000018501	Ncor1	chr11	-	62349352	62349493	62345234	62345318	62351377	62351546	304,341,397	29,43,22	455,343,291	90,64,47	266	125	0.000800564645721	0.831,0.788,0.895	0.704,0.716,0.744	0.117
ENSMUSG00000026254	Eif4e2	chr1	+	87214345	87214495	87213978	87214019	87219580	87219695	1005,981,856	341,475,304	1498,1392,1088	364,375,242	275	125	0.000826155914588	0.573,0.484,0.561	0.652,0.628,0.671	-0.111
ENSMUSG00000029913	Prdm5	chr6	+	65886084	65886178	65831248	65831371	65927916	65928021	1,1,0	1,2,2	8,13,2	0,0,5	219	125	0.000854213276729	0.363,0.222,0.0	1.0,1.0,0.186	-0.534
ENSMUSG00000058318	Phf21a	chr2	+	92215448	92215575	92214048	92214089	92221471	92221589	287,304,286	31,27,32	456,405,308	103,93,46	252	125	0.000854641113537	0.821,0.848,0.816	0.687,0.684,0.769	0.115
ENSMUSG00000022677	Fopnl	chr16	-	14311046	14311131	14304453	14304587	14317293	14317375	188,231,152	33,51,34	266,217,165	104,94,58	210	125	0.000857552304009	0.772,0.729,0.727	0.604,0.579,0.629	0.139
ENSMUSG00000027104	Atf2	chr2	-	73853794	73853891	73850863	73850982	73863168	73863238	297,332,280	31,44,36	442,403,216	119,84,44	222	125	0.000875546243934	0.844,0.809,0.814	0.677,0.73,0.734	0.109
ENSMUSG00000027016	Zfp385b	chr2	-	77450150	77450313	77415729	77415975	77476734	77476845	14,21,29	0,8,2	33,55,18	0,0,0	288	125	0.000883784893783	1.0,0.533,0.863	1.0,1.0,1.0	-0.201
ENSMUSG00000004266	Ptpn6	chr6	-	124732299	124732494	124728780	124728970	124738498	124738584	52,35,37	4,2,5	8,24,13	0,0,0	320	125	0.000929723279844	0.835,0.872,0.743	1.0,1.0,1.0	-0.183
ENSMUSG00000036202	Rif1	chr2	+	52116667	52116745	52116247	52116394	52116834	52116950	229,210,204	65,116,108	293,262,257	58,51,54	203	125	0.000937979624863	0.684,0.527,0.538	0.757,0.76,0.746	-0.171
ENSMUSG00000047766	Lrrc49	chr9	-	60680504	60680702	60680068	60680171	60685034	60685122	64,112,51	61,67,46	98,98,45	152,169,71	323	125	0.000937979624863	0.289,0.393,0.3	0.2,0.183,0.197	0.134
ENSMUSG00000024969	Mark2	chr19	-	7279110	7279278	7278041	7278086	7279985	7280012	45,59,33	47,44,47	55,49,40	17,22,15	293	125	0.00093854614386	0.29,0.364,0.23	0.58,0.487,0.532	-0.238
ENSMUSG00000022228	Zscan26	chr13	-	21448166	21448484	21447785	21447894	21449440	21449516	101,147,155	20,28,6	110,110,65	53,64,24	443	125	0.000952757497938	0.588,0.597,0.879	0.369,0.327,0.433	0.312
ENSMUSG00000021611	Tert	chr13	+	73641975	73642089	73627350	73628674	73642364	73642436	83,59,73	0,0,0	74,64,49	2,6,4	239	125	0.000981435912488	1.0,1.0,1.0	0.951,0.848,0.865	0.112
ENSMUSG00000025272	Tro	chrX	-	150649547	150649655	150645307	150645521	150650433	150650548	35,21,17	0,0,0	124,87,48	7,4,8	233	125	0.000995862432939	1.0,1.0,1.0	0.905,0.921,0.763	0.137
ENSMUSG00000022330	Osr2	chr15	+	35300188	35300955	35296097	35296467	35301911	35302011	6,5,5	0,0,0	1674,1318,1217	63,56,77	892	125	0.00101195055446	1.0,1.0,1.0	0.788,0.767,0.689	0.252
ENSMUSG00000021223	Papln	chr12	+	83775848	83775914	83775342	83775469	83776353	83776561	6,7,9	2,9,6	0,0,1	3,2,1	191	125	0.00106852512868	0.663,0.337,0.495	0.0,0.0,0.396	0.366
ENSMUSG00000087177	E130307A14Rik	chr10	-	39640379	39640511	39622713	39622727	39731737	39731816	7,24,6	0,0,0	29,35,25	5,1,4	257	125	0.00108220185875	1.0,1.0,1.0	0.738,0.945,0.752	0.188
ENSMUSG00000050619	Zscan29	chr2	-	121169198	121169403	121166043	121166718	121169809	121170268	69,111,90	18,27,22	82,63,66	40,42,38	330	125	0.00108358861593	0.592,0.609,0.608	0.437,0.362,0.397	0.204
ENSMUSG00000074071	Fam169b	chr7	+	68329221	68329399	68304551	68304651	68350233	68350416	4,2,3	0,0,0	22,16,10	3,0,9	303	125	0.0010982972493	1.0,1.0,1.0	0.752,1.0,0.314	0.311
ENSMUSG00000029761	Cald1	chr6	+	34747885	34747969	34745980	34746639	34753442	34753588	237,386,233	140,204,137	235,215,98	190,210,110	209	125	0.00110292080802	0.503,0.531,0.504	0.425,0.38,0.348	0.128
ENSMUSG00000026482	Rgl1	chr1	-	152623817	152623928	152586406	152586615	152674859	152675023	36,29,16	0,1,0	303,225,153	27,14,12	236	125	0.00113305949259	1.0,0.939,1.0	0.856,0.895,0.871	0.106
ENSMUSG00000028292	Rars2	chr4	+	34633657	34633713	34630476	34630570	34639244	34639321	81,98,50	1,2,1	69,58,44	5,10,4	181	125	0.00114992272707	0.982,0.971,0.972	0.905,0.8,0.884	0.112
ENSMUSG00000021012	Zc3h14	chr12	+	98780047	98780280	98763822	98763978	98783581	98783702	434,506,428	20,41,32	589,399,462	87,56,47	358	125	0.0011516052678	0.883,0.812,0.824	0.703,0.713,0.774	0.11
ENSMUSG00000026121	Sema4c	chr1	-	36556802	36556929	36555931	36556077	36558015	36558250	35,34,35	82,76,47	46,35,17	182,158,97	252	125	0.0011516052678	0.175,0.182,0.27	0.111,0.099,0.08	0.112
ENSMUSG00000064127	Med14	chrX	-	12689328	12689460	12687018	12687201	12693584	12693696	348,452,329	50,75,71	264,286,173	86,88,53	257	125	0.0011516052678	0.772,0.746,0.693	0.599,0.613,0.614	0.128
ENSMUSG00000040690	Col16a1	chr4	+	130049605	130049739	130047944	130048083	130051654	130051729	4,12,8	0,0,0	291,308,173	35,24,10	259	125	0.0011516052678	1.0,1.0,1.0	0.801,0.861,0.893	0.148
ENSMUSG00000036185	Sapcd1	chr17	-	35027443	35027584	35026693	35026786	35027796	35028016	9,2,1	0,0,0	97,94,97	10,10,14	266	125	0.00115447231441	1.0,1.0,1.0	0.82,0.815,0.765	0.2
ENSMUSG00000026074	Map4k4	chr1	+	40003756	40003987	40000623	40000749	40004806	40004913	797,929,714	241,291,214	2345,1957,1003	480,383,199	356	125	0.0012085174029	0.537,0.529,0.539	0.632,0.642,0.639	-0.103
ENSMUSG00000071553	Cpa2	chr6	+	30551965	30552056	30550744	30550855	30554163	30554363	31,22,18	0,0,0	58,55,63	7,1,7	216	125	0.00123115687084	1.0,1.0,1.0	0.827,0.97,0.839	0.121
ENSMUSG00000031483	Erlin2	chr8	+	27024833	27024927	27023865	27024165	27025056	27025178	19,15,6	9,6,3	3,4,1	12,6,6	219	125	0.00123494389214	0.546,0.588,0.533	0.125,0.276,0.087	0.393
ENSMUSG00000063406	Tmed5	chr5	-	108125900	108126084	108121626	108124759	108130017	108130115	373,442,288	21,16,11	261,276,165	37,30,11	309	125	0.00125565459438	0.878,0.918,0.914	0.741,0.788,0.859	0.107
ENSMUSG00000083844	Ube2d-ps	chr11	+	5769041	5769072	5765508	5765571	5769166	5769243	0,1,0	6,5,2	7,3,4	4,13,5	156	125	0.00126482681956	0.0,0.138,0.0	0.584,0.156,0.391	-0.331
ENSMUSG00000036502	Tmem255a	chrX	-	38226887	38226956	38225053	38225125	38233102	38233192	6,2,2	0,0,0	284,259,129	40,40,15	194	125	0.00132590055052	1.0,1.0,1.0	0.821,0.807,0.847	0.175
ENSMUSG00000028175	Depdc1a	chr3	+	159515504	159515626	159514174	159514331	159516013	159516144	21,21,15	3,10,1	42,30,12	0,2,0	247	125	0.00134364881976	0.78,0.515,0.884	1.0,0.884,1.0	-0.235
ENSMUSG00000036185	Sapcd1	chr17	-	35027443	35027588	35026693	35026786	35027796	35027914	6,2,2	0,0,0	110,86,95	10,10,14	270	125	0.00136511370255	1.0,1.0,1.0	0.836,0.799,0.759	0.202
ENSMUSG00000038879	Nipal2	chr15	-	34624971	34625031	34609172	34609294	34648665	34648837	20,15,25	2,4,4	5,3,5	0,0,0	185	125	0.0013910394727	0.871,0.717,0.809	1.0,1.0,1.0	-0.201
ENSMUSG00000049411	Tmem241	chr18	-	12113394	12113472	12104098	12104180	12121380	12121537	11,10,2	0,0,0	19,16,14	4,5,0	203	125	0.00141055351746	1.0,1.0,1.0	0.745,0.663,1.0	0.197
ENSMUSG00000027534	Snx16	chr3	-	10420196	10420316	10418145	10419223	10420739	10420876	120,140,105	12,11,5	177,135,120	29,35,23	245	125	0.00141651180012	0.836,0.867,0.915	0.757,0.663,0.727	0.157
ENSMUSG00000041734	Kirrel	chr3	-	87140976	87141119	87097741	87097906	87174395	87174700	122,137,96	3,1,2	413,371,145	30,13,18	268	125	0.001428449378	0.95,0.985,0.957	0.865,0.93,0.79	0.102
ENSMUSG00000041144	Dnah7b	chr1	+	46224608	46224777	46223071	46223227	46225765	46225892	13,13,13	5,6,3	5,7,3	0,1,0	294	125	0.001428449378	0.525,0.479,0.648	1.0,0.749,1.0	-0.366
ENSMUSG00000026490	Cdc42bpa	chr1	+	180024644	180024802	179999361	179999453	180031504	180031588	13,16,8	46,78,49	64,50,20	124,93,39	283	125	0.00145277168914	0.111,0.083,0.067	0.186,0.192,0.185	-0.101
ENSMUSG00000037514	Pank2	chr2	+	131280156	131280410	131273910	131274120	131287473	131287597	32,38,26	15,27,13	46,34,15	76,40,31	379	125	0.00145290761332	0.413,0.317,0.397	0.166,0.219,0.138	0.201
ENSMUSG00000047342	Zfp286	chr11	-	62784878	62785009	62783671	62783761	62787958	62788044	47,80,47	5,1,3	113,79,68	18,20,16	256	125	0.00146132816927	0.821,0.975,0.884	0.754,0.659,0.675	0.197
ENSMUSG00000022012	Enox1	chr14	+	77668736	77668793	77664618	77664726	77699194	77699297	70,86,71	12,16,11	192,198,146	9,8,12	182	125	0.00146620334832	0.8,0.787,0.816	0.936,0.944,0.893	-0.123
ENSMUSG00000030761	Myo7a	chr7	-	98099473	98099491	98098255	98098371	98102549	98102702	0,8,10	18,21,22	2,2,0	56,36,30	143	125	0.00147546377201	0.0,0.25,0.284	0.03,0.046,0.0	0.153
ENSMUSG00000031137	Fgf13	chrX	-	59250798	59250966	59131876	59131950	59567139	59567472	3,6,4	0,0,0	40,57,48	6,9,0	293	125	0.00147777783784	1.0,1.0,1.0	0.74,0.73,1.0	0.177
ENSMUSG00000033565	Rbfox2	chr15	-	77091811	77091854	77086066	77086155	77097939	77098072	5,4,3	20,24,20	34,43,25	69,56,25	168	125	0.00147777783784	0.157,0.11,0.1	0.268,0.364,0.427	-0.231
ENSMUSG00000026589	Sec16b	chr1	+	157507385	157507553	157506727	157506860	157524784	157524853	8,5,3	0,0,0	26,33,9	3,5,1	293	125	0.00147985863938	1.0,1.0,1.0	0.787,0.738,0.793	0.227
ENSMUSG00000033434	Gtpbp6	chr5	-	110106652	110106697	110106265	110106336	110107059	110107176	51,41,59	3,5,4	79,43,69	0,0,0	170	125	0.00149685836582	0.926,0.858,0.916	1.0,1.0,1.0	-0.1
ENSMUSG00000087177	E130307A14Rik	chr10	-	39632949	39633016	39622624	39622727	39731737	39732001	12,6,7	0,0,0	21,30,19	5,1,4	192	125	0.0015000988609	1.0,1.0,1.0	0.732,0.951,0.756	0.187
ENSMUSG00000038538	Ubn2	chr6	+	38489253	38489304	38487107	38487150	38490383	38491931	7,17,4	34,32,31	4,1,0	48,41,11	176	125	0.00151930267198	0.128,0.274,0.084	0.056,0.017,0.0	0.138
ENSMUSG00000050323	Ndufaf6	chr4	-	11053431	11053488	11051212	11051225	11059011	11059113	102,133,124	9,5,2	145,105,128	13,18,23	182	125	0.00159987267022	0.886,0.948,0.977	0.885,0.8,0.793	0.111
ENSMUSG00000041491	Cep78	chr19	-	15960942	15961109	15955773	15956403	15962371	15962449	77,51,90	0,1,0	141,61,89	4,6,5	292	125	0.0016054292237	1.0,0.956,1.0	0.938,0.813,0.884	0.107
ENSMUSG00000026277	Stk25	chr1	-	93626050	93627133	93621901	93622526	93629033	93629264	23,11,17	0,0,0	27,24,5	2,4,0	1208	125	0.00164778545089	1.0,1.0,1.0	0.583,0.383,1.0	0.345
ENSMUSG00000066842	Hmcn1	chr1	-	150656692	150656774	150656453	150656585	150657070	150657273	11,5,21	0,0,0	153,91,43	18,7,1	207	125	0.00164778545089	1.0,1.0,1.0	0.837,0.887,0.963	0.104
ENSMUSG00000038077	Kcna6	chr6	-	126727479	126727585	126708330	126708707	126735214	126736811	0,0,0	2,3,3	31,32,28	100,105,118	231	125	0.00165569293421	0.0,0.0,0.0	0.144,0.142,0.114	-0.133
ENSMUSG00000034903	Cobll1	chr2	-	65105714	65105828	65103159	65103394	65107011	65107086	70,73,70	4,9,9	9,5,5	0,0,0	239	125	0.00166645097951	0.902,0.809,0.803	1.0,1.0,1.0	-0.162
ENSMUSG00000061028	Clasrp	chr7	-	19594404	19594552	19591992	19592077	19603189	19603301	5,3,10	0,0,0	14,4,4	4,1,1	273	125	0.00167034263276	1.0,1.0,1.0	0.616,0.647,0.647	0.363
ENSMUSG00000037669	Ldah	chr12	+	8227219	8227363	8220599	8220755	8268363	8268598	171,200,155	23,19,11	283,287,152	49,70,39	269	125	0.00168382380669	0.776,0.83,0.868	0.729,0.656,0.644	0.148
ENSMUSG00000028573	Fggy	chr4	+	95812107	95812169	95800556	95800664	95837584	95837659	24,33,22	1,0,0	23,28,20	7,1,3	187	125	0.00169836717364	0.941,1.0,1.0	0.687,0.949,0.817	0.163
ENSMUSG00000049336	Tenm2	chr11	-	36139575	36139758	36106718	36106865	36141482	36141683	9,23,9	28,29,26	0,0,0	1,2,1	308	125	0.001714751661	0.115,0.243,0.123	0.0,0.0,0.0	0.16
ENSMUSG00000043079	Synpo	chr18	-	60609910	60610001	60600205	60604490	60624170	60624236	2,1,0	8,4,10	16,10,6	17,16,8	216	125	0.001714751661	0.126,0.126,0.0	0.353,0.266,0.303	-0.223
ENSMUSG00000020946	Gosr2	chr11	-	103687524	103687633	103683791	103683932	103697629	103697698	22,36,20	0,0,2	47,41,18	6,9,2	234	125	0.00179521412432	1.0,1.0,0.842	0.807,0.709,0.828	0.166
ENSMUSG00000017686	Rhot1	chr11	+	80255861	80255957	80254659	80254862	80257513	80257636	64,81,77	16,24,20	59,58,26	42,34,17	221	125	0.00179659592529	0.693,0.656,0.685	0.443,0.491,0.464	0.212
ENSMUSG00000036617	Etl4	chr2	+	20805774	20807373	20805584	20805662	20807901	20808024	455,556,606	0,0,2	62,45,34	2,2,2	1724	125	0.00184262156772	1.0,1.0,0.956	0.692,0.62,0.552	0.364
ENSMUSG00000001419	Mef2d	chr3	+	88168037	88168344	88167514	88167734	88168631	88168655	255,267,224	8,6,7	472,415,262	26,32,28	432	125	0.00190760182897	0.902,0.928,0.903	0.84,0.79,0.73	0.124
ENSMUSG00000026792	Lrsam1	chr2	-	32958157	32958214	32955180	32955249	32959516	32959613	27,29,17	0,1,0	35,30,13	5,3,3	182	125	0.00193840915442	1.0,0.952,1.0	0.828,0.873,0.749	0.167
ENSMUSG00000032740	Ccdc88a	chr11	+	29497342	29497426	29493878	29494093	29498408	29498612	38,25,30	53,46,45	187,178,98	145,126,85	209	125	0.00197160197447	0.3,0.245,0.285	0.435,0.458,0.408	-0.157
ENSMUSG00000024620	Pdgfrb	chr18	+	61060143	61060189	61045149	61045572	61063866	61064133	1,4,2	0,0,0	198,160,74	28,18,18	171	125	0.00197185989746	1.0,1.0,1.0	0.838,0.867,0.75	0.182
ENSMUSG00000038248	Sobp	chr10	-	43020981	43022918	43002499	43004414	43074592	43074688	6,13,4	0,0,0	251,208,174	1,5,3	2062	125	0.00197185989746	1.0,1.0,1.0	0.938,0.716,0.779	0.189
ENSMUSG00000026921	Egfl7	chr2	+	26589329	26589446	26585584	26585675	26590656	26590752	1,4,1	0,0,0	28,16,21	8,0,2	242	125	0.0020001573706	1.0,1.0,1.0	0.644,1.0,0.844	0.171
ENSMUSG00000033216	Eefsec	chr6	-	88355482	88355647	88258272	88258391	88376203	88376411	3,0,8	2,2,1	6,4,17	0,0,1	290	125	0.00203588926858	0.393,0.0,0.775	1.0,1.0,0.88	-0.571
ENSMUSG00000047045	Tmem164	chrX	+	142682290	142682949	142681417	142681556	142770966	142771033	56,61,34	3,12,6	64,64,23	2,1,0	784	125	0.00204171609887	0.749,0.448,0.475	0.836,0.911,1.0	-0.358
ENSMUSG00000040812	Agbl2	chr2	+	90788932	90789067	90784061	90784125	90791459	90791645	16,10,13	0,1,0	1,6,3	6,0,2	260	125	0.00206465119525	1.0,0.828,1.0	0.074,1.0,0.419	0.445
ENSMUSG00000071451	Psmg4	chr13	+	34166060	34166136	34162963	34163249	34177980	34178172	411,480,420	135,138,109	674,535,714	332,230,317	201	125	0.00208093195006	0.654,0.684,0.706	0.558,0.591,0.583	0.104
ENSMUSG00000022537	Tmem44	chr16	-	30518299	30518332	30513692	30514822	30529411	30529570	41,68,52	53,66,35	250,188,194	122,78,76	158	125	0.00212772144557	0.38,0.449,0.54	0.618,0.656,0.669	-0.191
ENSMUSG00000025498	Irf7	chr7	-	141264222	141264315	141263658	141264048	141264492	141264655	4,5,7	0,0,1	11,12,2	5,2,1	218	125	0.00215139220571	1.0,1.0,0.801	0.558,0.775,0.534	0.311
ENSMUSG00000030616	Sytl2	chr7	+	90388867	90388915	90387502	90387556	90392358	90392453	4,9,2	0,7,3	35,29,17	1,1,0	173	125	0.00219260957986	1.0,0.482,0.325	0.962,0.954,1.0	-0.37
ENSMUSG00000040651	Fam208a	chr14	+	27479628	27479807	27477111	27477220	27479923	27480091	88,67,70	7,5,7	127,83,123	0,3,2	304	125	0.00220362303085	0.838,0.846,0.804	1.0,0.919,0.962	-0.131
ENSMUSG00000028246	Faxc	chr4	+	21958443	21958667	21936632	21936768	21982385	21982502	40,55,37	54,41,22	58,58,22	128,112,53	349	125	0.00221895433261	0.21,0.325,0.376	0.14,0.156,0.129	0.162
ENSMUSG00000064215	Ifi27	chr12	+	103437389	103437524	103436562	103436682	103437675	103437705	20,11,8	7,3,2	78,69,65	0,5,3	260	125	0.00223338520214	0.579,0.638,0.658	1.0,0.869,0.912	-0.302
ENSMUSG00000058159	T2	chr17	+	8417993	8418220	8413050	8413157	8421607	8421722	5,5,2	0,0,0	14,16,16	2,2,3	352	125	0.00223927925139	1.0,1.0,1.0	0.713,0.74,0.654	0.298
ENSMUSG00000038774	Ascc3	chr10	+	50607919	50608070	50604750	50604882	50617711	50618271	178,185,129	1,8,0	153,141,35	13,9,4	276	125	0.00224989438046	0.988,0.913,1.0	0.842,0.876,0.799	0.128
ENSMUSG00000028573	Fggy	chr4	+	95821977	95822125	95800556	95800664	95837584	95837659	32,36,28	1,0,0	50,29,31	7,1,3	273	125	0.00224989438046	0.936,1.0,1.0	0.766,0.93,0.826	0.138
ENSMUSG00000041642	Kif21b	chr1	+	136167161	136167200	136165017	136165131	136169186	136169323	39,49,43	20,24,15	96,50,36	82,62,50	164	125	0.00228570761867	0.598,0.609,0.686	0.472,0.381,0.354	0.229
ENSMUSG00000057497	Fam136a	chr6	+	86366609	86366893	86365723	86365819	86368730	86368798	113,126,96	2,1,1	203,135,114	4,16,8	409	125	0.00228570761867	0.945,0.975,0.967	0.939,0.721,0.813	0.138
ENSMUSG00000025038	Efhc2	chrX	-	17223087	17223226	17215657	17215823	17223938	17224052	33,59,28	1,6,4	7,8,7	0,0,0	264	125	0.00229193299752	0.94,0.823,0.768	1.0,1.0,1.0	-0.156
ENSMUSG00000042138	Msantd2	chr9	+	37513613	37513703	37489818	37489833	37517372	37517472	18,15,34	24,24,23	31,27,21	111,73,82	215	125	0.00234756941053	0.304,0.267,0.462	0.14,0.177,0.13	0.195
ENSMUSG00000024050	Wiz	chr17	-	32362792	32362963	32361674	32361964	32367823	32368147	334,316,357	88,90,78	431,315,259	52,52,40	296	125	0.00238635758169	0.616,0.597,0.659	0.778,0.719,0.732	-0.119
ENSMUSG00000027255	Arfgap2	chr2	+	91269069	91269111	91268451	91268508	91269451	91269504	14,13,9	46,43,34	3,4,4	66,42,37	167	125	0.00243112234891	0.186,0.185,0.165	0.033,0.067,0.075	0.12
ENSMUSG00000040785	Ttc3	chr16	+	94410832	94410956	94408553	94408716	94415948	94416009	12,15,8	4,2,2	10,13,4	0,1,0	249	125	0.00243947356249	0.601,0.79,0.668	1.0,0.867,1.0	-0.269
ENSMUSG00000019817	Plagl1	chr10	+	13108822	13108908	13105854	13105893	13112518	13112550	39,31,18	57,85,61	41,64,27	299,278,142	211	125	0.00257773888235	0.288,0.178,0.149	0.075,0.12,0.101	0.106
ENSMUSG00000040506	Ambra1	chr2	+	91805023	91805110	91772290	91773747	91810029	91810209	250,358,247	28,45,55	349,327,253	107,98,62	212	125	0.00257773888235	0.84,0.824,0.726	0.658,0.663,0.706	0.121
ENSMUSG00000024220	Zfp523	chr17	+	28201350	28201440	28201007	28201133	28202434	28202478	11,17,11	0,0,0	25,26,21	6,3,0	215	125	0.00259162648152	1.0,1.0,1.0	0.708,0.834,1.0	0.153
ENSMUSG00000042389	Tsen2	chr6	+	115549912	115549994	115547821	115548030	115559592	115560100	95,68,60	0,2,0	104,50,81	1,9,6	207	125	0.00264193296908	1.0,0.954,1.0	0.984,0.77,0.891	0.103
ENSMUSG00000087177	E130307A14Rik	chr10	-	39622902	39623091	39621411	39622727	39731737	39732007	13,17,16	0,0,0	44,47,44	5,1,4	314	125	0.00264456205536	1.0,1.0,1.0	0.778,0.949,0.814	0.153
ENSMUSG00000031626	Sorbs2	chr8	+	45783542	45783626	45782801	45782960	45789975	45790025	11,11,12	2,0,0	8,3,0	3,3,1	209	125	0.00265231319119	0.767,1.0,1.0	0.615,0.374,0.0	0.593
ENSMUSG00000029208	Guf1	chr5	+	69563082	69563222	69561653	69561857	69564523	69564647	224,234,206	55,56,62	206,275,139	100,110,71	265	125	0.00265231319119	0.658,0.663,0.61	0.493,0.541,0.48	0.139
ENSMUSG00000042389	Tsen2	chr6	+	115553990	115554027	115547821	115548030	115559592	115559742	31,49,37	0,2,0	53,42,41	1,9,6	162	125	0.00270604274578	1.0,0.95,1.0	0.976,0.783,0.841	0.117
ENSMUSG00000037514	Pank2	chr2	+	131282591	131282768	131274184	131274263	131293398	131293524	18,18,10	33,30,23	18,14,6	86,76,51	302	125	0.00271861909452	0.184,0.199,0.153	0.08,0.071,0.046	0.113
ENSMUSG00000024962	Vegfb	chr19	-	6986289	6986486	6985804	6985840	6987351	6987629	24,30,11	0,0,1	31,37,23	10,0,4	322	125	0.00273485363454	1.0,1.0,0.81	0.546,1.0,0.691	0.191
ENSMUSG00000028232	Tmem68	chr4	-	3569363	3569752	3564092	3564257	3574703	3574809	70,86,44	2,1,0	79,99,60	7,7,5	514	125	0.0027351895703	0.895,0.954,1.0	0.733,0.775,0.745	0.199
ENSMUSG00000023235	Ccl25	chr8	+	4349771	4349894	4327756	4327893	4353882	4354000	8,12,5	1,0,0	12,8,14	9,5,0	248	125	0.00273694228943	0.801,1.0,1.0	0.402,0.446,1.0	0.318
ENSMUSG00000087177	E130307A14Rik	chr10	-	39655839	39655929	39654464	39654688	39731737	39732006	11,15,19	2,6,0	14,21,5	0,0,0	215	125	0.00276067397633	0.762,0.592,1.0	1.0,1.0,1.0	-0.215
ENSMUSG00000029320	1700016H13Rik	chr5	-	103649421	103649576	103648428	103648954	103654921	103655056	5,8,13	0,0,2	2,1,0	2,0,2	280	125	0.00276541735793	1.0,1.0,0.744	0.309,1.0,0.0	0.478
ENSMUSG00000027210	Meis2	chr2	-	115866809	115866904	115863144	115864513	115867268	115867379	1066,1268,985	403,472,449	212,186,139	55,45,28	220	125	0.00279774456778	0.6,0.604,0.555	0.687,0.701,0.738	-0.122
ENSMUSG00000029422	Rsrc2	chr5	-	123746771	123746870	123745496	123745589	123749288	123749367	64,63,54	94,115,111	47,30,28	161,104,96	224	125	0.00279774456778	0.275,0.234,0.214	0.14,0.139,0.14	0.101
ENSMUSG00000022016	Akap11	chr14	-	78502938	78503025	78502189	78502236	78507724	78507880	81,73,60	55,39,42	222,143,120	67,51,39	212	125	0.00279774456778	0.465,0.525,0.457	0.661,0.623,0.645	-0.161
ENSMUSG00000052384	Nrros	chr16	-	32147552	32147673	32142824	32145005	32165379	32165585	6,11,6	0,0,0	90,69,45	7,4,6	246	125	0.00288503848855	1.0,1.0,1.0	0.867,0.898,0.792	0.148
ENSMUSG00000030495	Slc7a10	chr7	+	35198835	35198939	35198630	35198754	35199224	35199321	116,118,117	11,9,13	6,3,3	0,0,0	229	125	0.00289820104704	0.852,0.877,0.831	1.0,1.0,1.0	-0.147
ENSMUSG00000028601	Echdc2	chr4	+	108169714	108169782	108165465	108165661	108169860	108169948	226,227,180	24,19,12	254,250,211	70,27,52	193	125	0.00292305495661	0.859,0.886,0.907	0.702,0.857,0.724	0.123
ENSMUSG00000049336	Tenm2	chr11	-	36054925	36054946	36051789	36052022	36063088	36063338	11,17,17	33,38,47	1,0,0	4,3,3	146	125	0.00294520493258	0.222,0.277,0.236	0.176,0.0,0.0	0.186
ENSMUSG00000047911	Npm2	chr14	-	70649470	70649564	70648259	70648411	70652122	70652236	9,7,6	2,2,2	23,6,15	0,0,0	219	125	0.00297571025177	0.72,0.666,0.631	1.0,1.0,1.0	-0.328
ENSMUSG00000026987	Baz2b	chr2	-	59959820	59960105	59958431	59958492	59962020	59962630	152,219,166	45,29,50	141,75,75	83,76,32	410	125	0.00305348624715	0.507,0.697,0.503	0.341,0.231,0.417	0.239
ENSMUSG00000049606	Zfp644	chr5	-	106666784	106666845	106619539	106619642	106696531	106696830	3,8,11	0,0,1	10,9,6	3,2,3	186	125	0.00307206705417	1.0,1.0,0.881	0.691,0.752,0.573	0.288
ENSMUSG00000029924	Slc37a3	chr6	-	39367643	39367766	39366888	39367046	39372846	39372927	19,21,23	0,0,1	19,7,2	9,0,2	248	125	0.00308353977577	1.0,1.0,0.921	0.516,1.0,0.335	0.357
ENSMUSG00000061175	Fnip2	chr3	-	79507838	79507928	79506206	79506278	79508086	79508187	30,45,19	8,13,10	76,45,20	7,2,2	215	125	0.00311715854161	0.686,0.668,0.525	0.863,0.929,0.853	-0.255
ENSMUSG00000042508	Dmtf1	chr5	-	9126539	9126749	9124441	9124527	9127956	9128108	277,385,297	109,150,129	373,370,206	246,242,125	335	125	0.00312466962718	0.487,0.489,0.462	0.361,0.363,0.381	0.111
ENSMUSG00000023235	Ccl25	chr8	+	4349771	4349894	4325232	4325288	4353882	4354000	8,12,5	0,0,0	12,9,12	3,0,4	248	125	0.00312466962718	1.0,1.0,1.0	0.668,1.0,0.602	0.243
ENSMUSG00000005357	Slc1a6	chr10	+	78795923	78796267	78791164	78791369	78800028	78800262	4,5,4	0,0,0	38,19,24	2,3,2	469	125	0.00314140065367	1.0,1.0,1.0	0.835,0.628,0.762	0.258
ENSMUSG00000086370	Ftx	chrX	-	103615064	103615192	103609303	103609416	103623546	103623754	2,11,9	0,0,0	28,22,11	4,2,2	253	125	0.00314646637511	1.0,1.0,1.0	0.776,0.845,0.731	0.216
ENSMUSG00000015750	Aph1a	chr3	+	95895447	95895570	95895142	95895216	95896236	95896360	5,8,4	0,0,0	6,5,10	5,0,2	248	125	0.00316865858877	1.0,1.0,1.0	0.377,1.0,0.716	0.302
ENSMUSG00000031767	Nudt7	chr8	+	114136337	114136491	114133641	114133700	114147894	114148388	190,189,108	1,1,3	86,53,62	7,2,5	279	125	0.00320337656731	0.988,0.988,0.942	0.846,0.922,0.847	0.101
ENSMUSG00000037624	Kcnk2	chr1	-	189339784	189340095	189295593	189295711	189402112	189402213	101,76,63	0,0,0	145,114,52	0,4,7	436	125	0.00323525810391	1.0,1.0,1.0	1.0,0.891,0.68	0.143
ENSMUSG00000029924	Slc37a3	chr6	-	39372078	39372137	39366888	39367046	39372846	39372927	18,14,16	0,0,1	19,15,7	9,0,2	184	125	0.00324475327912	1.0,1.0,0.916	0.589,1.0,0.704	0.208
ENSMUSG00000048249	Crebrf	chr17	+	26736788	26736983	26715649	26715774	26757804	26757999	9,15,11	1,3,10	3,11,4	1,0,0	320	125	0.00325312279683	0.779,0.661,0.301	0.54,1.0,1.0	-0.266
ENSMUSG00000029027	Dffb	chr4	-	153972607	153972678	153971580	153971660	153972779	153972968	8,13,12	36,65,30	44,19,20	57,34,30	196	125	0.00332223355817	0.124,0.113,0.203	0.33,0.263,0.298	-0.15
ENSMUSG00000067916	Zfp991	chr4	+	147140037	147140119	147134571	147134664	147165340	147165386	40,27,28	4,6,3	18,16,12	1,0,0	207	125	0.00339945314768	0.858,0.731,0.849	0.916,1.0,1.0	-0.159
ENSMUSG00000053070	9230110C19Rik	chr9	-	8023899	8023966	8021671	8022544	8025961	8026134	147,170,134	18,21,24	114,109,92	42,28,26	192	125	0.00341297418212	0.842,0.841,0.784	0.639,0.717,0.697	0.138
ENSMUSG00000021901	Bap1	chr14	+	31253455	31253640	31251899	31251954	31254032	31254094	6,3,6	0,0,1	11,5,4	4,1,2	310	125	0.00343137199672	1.0,1.0,0.708	0.526,0.668,0.446	0.356
ENSMUSG00000072964	Bhlhb9	chrX	+	135848677	135848739	135845854	135845953	135885348	135886926	5,7,8	0,0,0	8,3,5	0,2,5	187	125	0.0034326195303	1.0,1.0,1.0	1.0,0.501,0.401	0.366
ENSMUSG00000039883	Lrrc17	chr5	+	21560399	21561299	21543562	21543719	21570219	21570375	4,5,4	0,0,0	1938,1960,1605	48,44,37	1025	125	0.00346631385618	1.0,1.0,1.0	0.831,0.845,0.841	0.161
ENSMUSG00000036863	Syde2	chr3	+	145998462	145999110	145988136	145989169	146007015	146007142	17,30,27	2,2,2	12,7,2	0,0,0	773	125	0.00346712555098	0.579,0.708,0.686	1.0,1.0,1.0	-0.342
ENSMUSG00000020166	Cnot2	chr10	-	116504034	116504114	116501191	116501317	116517316	116517383	328,455,343	95,104,65	439,342,276	183,187,87	205	125	0.00348962879743	0.678,0.727,0.763	0.594,0.527,0.659	0.129
ENSMUSG00000024969	Mark2	chr19	-	7279110	7279278	7277279	7277450	7279985	7280012	13,19,9	4,3,0	20,14,16	0,0,0	293	125	0.00349474368215	0.581,0.73,1.0	1.0,1.0,1.0	-0.23
ENSMUSG00000072704	Smim10l1	chr6	+	133107863	133107982	133105255	133105605	133110792	133110899	1,0,1	3,2,2	8,11,6	12,3,1	244	125	0.00350514160302	0.146,0.0,0.204	0.255,0.653,0.755	-0.438
ENSMUSG00000026785	Pkn3	chr2	+	30082815	30082962	30081052	30081236	30084690	30084766	22,14,10	0,0,1	27,18,13	3,1,4	272	125	0.00356811943759	1.0,1.0,0.821	0.805,0.892,0.599	0.175
ENSMUSG00000022843	Clcn2	chr16	-	20709569	20709724	20708633	20708767	20709879	20709949	14,6,11	0,0,0	24,29,22	6,1,1	280	125	0.00356811943759	1.0,1.0,1.0	0.641,0.928,0.908	0.174
ENSMUSG00000040370	Lyrm5	chr6	+	145214521	145215271	145211155	145211252	145215350	145216939	177,227,206	0,4,3	214,264,156	13,12,5	875	125	0.00358024232648	1.0,0.89,0.907	0.702,0.759,0.817	0.173
ENSMUSG00000034312	Iqsec1	chr6	-	90787117	90787162	90694558	90694850	90873439	90873469	33,32,52	1,5,8	5,5,5	0,0,0	170	125	0.00358024232648	0.96,0.825,0.827	1.0,1.0,1.0	-0.129
ENSMUSG00000002342	Tmem161a	chr8	+	70176844	70176925	70172407	70172440	70180538	70180599	5,7,9	6,15,11	4,2,2	29,25,14	206	125	0.00361723523953	0.336,0.221,0.332	0.077,0.046,0.08	0.229
ENSMUSG00000034883	Lrr1	chr12	+	69174391	69175113	69171861	69171960	69178579	69179010	212,223,173	28,52,27	265,187,168	90,57,71	847	125	0.00367368377937	0.528,0.388,0.486	0.303,0.326,0.259	0.171
ENSMUSG00000034156	Bzrap1	chr11	+	87781301	87781370	87780881	87780953	87781489	87781593	18,19,18	2,1,5	6,2,1	0,0,0	194	125	0.00373475083158	0.853,0.924,0.699	1.0,1.0,1.0	-0.175
ENSMUSG00000004018	Fancl	chr11	+	26403321	26403378	26399648	26399709	26422407	26422504	31,43,40	0,2,0	56,46,24	5,5,4	182	125	0.00380983584633	1.0,0.937,1.0	0.885,0.863,0.805	0.128
ENSMUSG00000043410	Hfm1	chr5	-	106918376	106918489	106917323	106917627	106922812	106922910	64,45,46	7,6,1	26,26,26	1,0,0	238	125	0.00382322785039	0.828,0.798,0.96	0.932,1.0,1.0	-0.115
ENSMUSG00000056211	R3hdm1	chr1	+	128162201	128162243	128153188	128153399	128162768	128162858	12,12,12	3,12,7	5,5,0	18,11,9	167	125	0.00382976481112	0.75,0.428,0.562	0.172,0.254,0.0	0.438
ENSMUSG00000033216	Eefsec	chr6	-	88297576	88298236	88257333	88258391	88376203	88376411	13,11,9	2,2,1	14,27,15	0,0,1	785	125	0.00383068188682	0.509,0.467,0.589	1.0,1.0,0.705	-0.38
ENSMUSG00000040812	Agbl2	chr2	+	90789778	90789832	90788932	90789067	90791459	90791612	6,8,15	4,2,1	9,7,6	0,0,0	179	125	0.00386867272009	0.512,0.736,0.913	1.0,1.0,1.0	-0.28
ENSMUSG00000026927	Sdccag3	chr2	-	26385497	26386063	26384681	26384821	26386903	26387311	198,187,188	1,1,3	331,256,206	12,9,8	691	125	0.00397691013725	0.973,0.971,0.919	0.833,0.837,0.823	0.123
ENSMUSG00000028085	Gatb	chr3	+	85644969	85645048	85618823	85619013	85652280	85652415	67,62,53	1,1,0	57,50,54	0,10,4	204	125	0.0040088281634	0.976,0.974,1.0	1.0,0.754,0.892	0.101
ENSMUSG00000032649	Colgalt2	chr1	+	152504496	152504590	152504077	152504205	152506792	152506999	0,0,0	1,2,1	10,7,6	34,32,14	219	125	0.00402063532428	0.0,0.0,0.0	0.144,0.111,0.197	-0.151
ENSMUSG00000020598	Nrcam	chr12	+	44566839	44566869	44566287	44566412	44568543	44568645	1,2,4	3,2,5	0,0,1	14,8,3	155	125	0.00404257792617	0.212,0.446,0.392	0.0,0.0,0.212	0.279
ENSMUSG00000031105	Slc25a14	chrX	+	48625595	48625640	48623577	48623828	48628135	48628183	6,7,8	1,0,0	10,9,4	7,3,0	170	125	0.00408113608926	0.815,1.0,1.0	0.512,0.688,1.0	0.205
ENSMUSG00000024743	Syt7	chr19	+	10421756	10421888	10417962	10418042	10435549	10435685	7,9,5	15,19,13	0,2,0	12,8,3	257	125	0.00408113608926	0.185,0.187,0.158	0.0,0.108,0.0	0.141
ENSMUSG00000020287	Mpg	chr11	+	32229246	32229616	32227751	32227949	32229879	32230053	19,17,13	4,4,1	15,15,5	15,14,7	495	125	0.00408113608926	0.545,0.518,0.767	0.202,0.213,0.153	0.421
ENSMUSG00000024194	Cuta	chr17	-	26939316	26939368	26938883	26939092	26939450	26939468	115,140,136	76,75,48	166,143,192	175,155,157	177	125	0.00408113608926	0.517,0.569,0.667	0.401,0.395,0.463	0.165
ENSMUSG00000040785	Ttc3	chr16	+	94383911	94384066	94370745	94370971	94403313	94403368	26,33,40	35,46,47	30,15,12	73,68,31	280	125	0.00408364941161	0.249,0.243,0.275	0.155,0.09,0.147	0.125
ENSMUSG00000049690	Nckap5	chr1	-	125976925	125977062	125913619	125915021	125981382	125981697	146,144,135	6,18,7	5,5,5	0,0,0	262	125	0.00413659418769	0.921,0.792,0.902	1.0,1.0,1.0	-0.128
ENSMUSG00000003680	Taf6l	chr19	-	8773504	8773692	8773289	8773424	8774334	8774467	172,204,175	7,15,19	181,162,200	2,8,2	313	125	0.00414199880103	0.908,0.845,0.786	0.973,0.89,0.976	-0.1
ENSMUSG00000002963	Pnkp	chr7	+	44858452	44858749	44857339	44857554	44860988	44861059	3,9,9	0,1,0	12,8,7	8,2,0	422	125	0.00414199880103	1.0,0.727,1.0	0.308,0.542,1.0	0.292
ENSMUSG00000035401	Emsy	chr7	-	98602582	98602747	98597045	98597184	98610666	98610865	203,186,176	45,46,47	229,261,155	106,105,66	290	125	0.00415659546774	0.66,0.635,0.617	0.482,0.517,0.503	0.137
ENSMUSG00000058979	Cecr5	chr6	-	120517049	120517080	120514397	120514572	120518443	120518537	78,84,46	30,38,23	60,51,39	56,43,39	156	125	0.00425348510926	0.676,0.639,0.616	0.462,0.487,0.445	0.179
ENSMUSG00000055897	Ppp4r1l-ps	chr2	-	173615482	173615576	173597039	173597187	173659322	173659367	20,19,10	1,1,0	42,40,23	12,3,5	219	125	0.00428997459947	0.919,0.916,1.0	0.666,0.884,0.724	0.187
ENSMUSG00000107789	Gm44965	chr6	+	48594861	48594976	48593943	48594052	48613177	48613259	18,17,10	0,0,1	25,16,13	5,2,2	240	125	0.00435329810921	1.0,1.0,0.839	0.723,0.806,0.772	0.179
ENSMUSG00000027615	Hps3	chr3	-	20030558	20030805	20030313	20030409	20035048	20035302	33,41,27	0,0,0	41,42,21	2,6,0	372	125	0.00442496052464	1.0,1.0,1.0	0.873,0.702,1.0	0.142
ENSMUSG00000027478	Dnmt3b	chr2	+	153683607	153683677	153678470	153678556	153684358	153684477	24,30,17	6,13,4	4,8,10	14,7,13	195	125	0.00448605807229	0.719,0.597,0.731	0.155,0.423,0.33	0.38
ENSMUSG00000020593	Lpin1	chr12	-	16571163	16571262	16568389	16568519	16573659	16573785	8,1,1	21,20,23	16,6,4	19,8,7	224	125	0.0045048273282	0.175,0.027,0.024	0.32,0.295,0.242	-0.21
ENSMUSG00000057092	Fxyd3	chr7	-	31073581	31073635	31072180	31072213	31076620	31076655	260,285,239	22,29,20	7,4,1	0,0,0	179	125	0.00456028423034	0.892,0.873,0.893	1.0,1.0,1.0	-0.114
ENSMUSG00000061306	Slc38a10	chr11	-	120147720	120147838	120140592	120140686	120150979	120151312	146,196,130	5,0,9	172,123,65	9,18,10	243	125	0.00458485561731	0.938,1.0,0.881	0.908,0.779,0.77	0.121
ENSMUSG00000032418	Me1	chr9	-	86613540	86613638	86611852	86611966	86646310	86646414	4,4,8	0,0,1	20,15,15	4,1,10	223	125	0.00463898830144	1.0,1.0,0.818	0.737,0.894,0.457	0.243
ENSMUSG00000052512	Nav2	chr7	+	49551596	49552049	49547838	49548541	49556909	49556996	119,146,150	41,56,34	6,14,12	11,16,6	578	125	0.00464397358512	0.386,0.361,0.488	0.106,0.159,0.302	0.223
ENSMUSG00000094526	Gm21451	chr14	+	69477395	69477606	69471858	69471995	69480071	69480287	3,1,6	0,0,1	40,32,22	10,9,7	336	125	0.00464397358512	1.0,1.0,0.691	0.598,0.569,0.539	0.328
ENSMUSG00000052688	Rab7b	chr1	+	131698415	131698631	131697828	131697955	131711619	131712751	54,61,63	4,4,3	6,5,1	0,0,0	341	125	0.00465492713943	0.832,0.848,0.885	1.0,1.0,1.0	-0.145
ENSMUSG00000020021	Fgd6	chr10	+	94100401	94100553	94089731	94089762	94103241	94103398	43,93,47	0,0,0	96,93,40	7,0,4	277	125	0.00465492713943	1.0,1.0,1.0	0.861,1.0,0.819	0.107
ENSMUSG00000006705	Pknox1	chr17	+	31581803	31582050	31564748	31564888	31583695	31583803	29,31,25	26,34,21	21,13,9	49,33,24	372	125	0.00466918808386	0.273,0.235,0.286	0.126,0.117,0.112	0.146
ENSMUSG00000029761	Cald1	chr6	+	34747891	34747969	34745618	34746639	34753442	34753588	196,315,179	140,204,137	198,178,79	190,210,110	203	125	0.00471104297744	0.463,0.487,0.446	0.391,0.343,0.307	0.118
ENSMUSG00000045519	Zfp560	chr9	-	20349580	20349663	20345135	20349159	20350531	20350612	56,57,33	13,31,18	93,65,35	4,14,4	208	125	0.00475362986766	0.721,0.525,0.524	0.933,0.736,0.84	-0.246
ENSMUSG00000029022	Miip	chr4	-	147863027	147863136	147862437	147862949	147865188	147865270	102,107,116	29,41,25	81,84,86	52,49,52	234	125	0.00477781239106	0.653,0.582,0.713	0.454,0.478,0.469	0.182
ENSMUSG00000000326	Comt	chr16	-	18424303	18424360	18411689	18411957	18426355	18426385	115,159,158	13,17,28	157,119,132	50,35,29	182	125	0.00480332614195	0.859,0.865,0.795	0.683,0.7,0.758	0.126
ENSMUSG00000044876	Zfp444	chr7	+	6173981	6174101	6172563	6172574	6183861	6183951	296,282,261	47,53,36	287,290,224	104,74,56	245	125	0.00496787915756	0.763,0.731,0.787	0.585,0.667,0.671	0.119
ENSMUSG00000024013	Fgd2	chr17	+	29373383	29373414	29373217	29373297	29374846	29374984	12,14,13	2,6,0	1,2,1	0,0,0	156	125	0.00496787915756	0.828,0.652,1.0	1.0,1.0,1.0	-0.173
ENSMUSG00000024381	Bin1	chr18	+	32426223	32426352	32424819	32424967	32431982	32432093	95,93,122	54,66,70	549,533,451	217,168,175	254	125	0.0049860744108	0.464,0.409,0.462	0.555,0.61,0.559	-0.13
ENSMUSG00000035597	Prpf39	chr12	+	65043714	65043877	65043231	65043357	65044005	65044124	139,147,133	94,116,89	200,161,101	207,251,103	288	125	0.00514635092009	0.391,0.355,0.393	0.295,0.218,0.299	0.109
ENSMUSG00000035248	Zcchc6	chr13	-	59778751	59778815	59771878	59772859	59782017	59782343	71,69,78	61,106,90	86,70,93	183,181,189	189	125	0.00515249331374	0.435,0.301,0.364	0.237,0.204,0.246	0.138
ENSMUSG00000029221	Slc30a9	chr5	+	67324676	67324733	67315725	67315845	67326852	67326952	76,71,69	37,38,43	75,82,40	113,68,48	182	125	0.00517101170879	0.585,0.562,0.524	0.313,0.453,0.364	0.18
ENSMUSG00000024245	Tmem178	chr17	+	80989704	80989842	80986179	80986293	81000829	81001816	79,67,65	2,8,2	30,24,23	0,0,0	263	125	0.00519220487363	0.949,0.799,0.939	1.0,1.0,1.0	-0.104
ENSMUSG00000032418	Me1	chr9	-	86619724	86619834	86611852	86611966	86646310	86646414	22,31,26	0,0,1	67,53,59	4,1,10	235	125	0.0052485867632	1.0,1.0,0.933	0.899,0.966,0.758	0.103
ENSMUSG00000041890	Git2	chr5	-	114743730	114743880	114739032	114739281	114745428	114745571	189,200,188	89,103,88	263,234,174	189,188,147	275	125	0.00531280145286	0.491,0.469,0.493	0.387,0.361,0.35	0.118
ENSMUSG00000050471	Fam118b	chr9	-	35227163	35227391	35223613	35223742	35235230	35235483	446,562,400	70,73,77	667,590,500	160,155,129	353	125	0.00537347770592	0.693,0.732,0.648	0.596,0.574,0.579	0.108
ENSMUSG00000010476	Ebf3	chr7	-	137199093	137199282	137198491	137198689	137200382	137200560	2,2,2	0,0,0	532,980,636	31,64,33	314	125	0.00541679409969	1.0,1.0,1.0	0.872,0.859,0.885	0.128
ENSMUSG00000032479	Map4	chr9	+	110027678	110027792	109999771	109999840	110063016	110063123	5,2,2	0,1,0	9,12,3	5,4,1	239	125	0.00542106940555	1.0,0.511,1.0	0.485,0.611,0.611	0.268
ENSMUSG00000040945	Rcc2	chr4	+	140701143	140701204	140700540	140700749	140701510	140701650	6,12,5	11,22,14	5,9,2	1,3,0	186	125	0.00542140871986	0.268,0.268,0.194	0.771,0.668,1.0	-0.57
ENSMUSG00000040728	Esrp1	chr4	-	11338721	11338831	11332037	11333473	11344111	11344262	602,755,659	98,178,102	10,2,1	1,0,0	235	125	0.00542140871986	0.766,0.693,0.775	0.842,1.0,1.0	-0.203
ENSMUSG00000038248	Sobp	chr10	-	43127778	43127930	43020981	43022918	43157907	43158093	6,4,3	0,0,0	139,109,71	10,6,5	277	125	0.0054939480304	1.0,1.0,1.0	0.862,0.891,0.865	0.127
ENSMUSG00000017830	Dhx58	chr11	-	100701549	100701676	100701223	100701415	100702201	100702318	4,5,13	0,0,0	5,4,5	4,0,2	252	125	0.00554464586206	1.0,1.0,1.0	0.383,1.0,0.554	0.354
ENSMUSG00000057858	Fam204a	chr19	-	60221053	60221304	60220039	60220139	60226231	60226697	80,77,55	2,1,0	106,70,100	9,9,2	376	125	0.00555655041557	0.93,0.962,1.0	0.797,0.721,0.943	0.144
ENSMUSG00000032409	Atr	chr9	+	95922747	95922907	95921652	95921832	95927168	95927348	131,99,115	7,5,3	126,94,109	13,11,20	285	125	0.00558220719115	0.891,0.897,0.944	0.81,0.789,0.705	0.143
ENSMUSG00000029471	Camkk2	chr5	-	122742099	122742228	122737432	122737533	122743869	122743957	126,184,87	23,27,8	429,245,179	108,86,52	254	125	0.00558383546778	0.729,0.77,0.843	0.662,0.584,0.629	0.156
ENSMUSG00000054580	Pla2r1	chr2	-	60455085	60455231	60452401	60452486	60458249	60458452	98,103,92	8,5,6	5,9,2	0,0,0	271	125	0.00566718683997	0.85,0.905,0.876	1.0,1.0,1.0	-0.123
ENSMUSG00000052712	BC004004	chr17	+	29282059	29282267	29277856	29277947	29294006	29294161	190,281,203	11,12,13	210,212,160	27,25,20	333	125	0.00568160058563	0.866,0.898,0.854	0.745,0.761,0.75	0.121
ENSMUSG00000021614	Vcan	chr13	-	89688284	89693501	89685078	89685192	89712204	89712498	1370,1468,1818	42,42,21	2072,1995,3113	18,22,8	5342	125	0.00569195624999	0.433,0.45,0.67	0.729,0.68,0.901	-0.252
ENSMUSG00000074643	Cpne1	chr2	-	156098229	156098372	156079338	156079464	156111827	156111909	4,9,6	0,1,0	25,15,2	3,4,0	268	125	0.00569765263222	1.0,0.808,1.0	0.795,0.636,1.0	0.126
ENSMUSG00000003680	Taf6l	chr19	-	8773289	8773424	8773027	8773106	8774334	8774467	249,236,218	66,56,57	204,206,221	26,27,34	260	125	0.00578476371055	0.645,0.67,0.648	0.79,0.786,0.758	-0.124
ENSMUSG00000002031	Ift46	chr9	+	44776359	44776437	44774182	44774231	44778561	44778638	3,2,5	14,7,5	0,2,1	26,30,18	203	125	0.00578842648167	0.117,0.15,0.381	0.0,0.039,0.033	0.192
ENSMUSG00000085601	Gm4969	chr7	-	19102903	19103010	19102306	19102462	19103689	19103783	23,27,13	0,0,0	44,26,46	4,5,0	232	125	0.00582290299654	1.0,1.0,1.0	0.856,0.737,1.0	0.136
ENSMUSG00000101166	Gm28496	chr7	+	44247250	44247416	44246773	44246823	44248251	44248295	118,146,109	32,34,36	193,136,77	79,86,73	291	125	0.00583613363857	0.613,0.648,0.565	0.512,0.405,0.312	0.199
ENSMUSG00000063889	Crem	chr18	-	3276693	3276729	3273421	3273578	3281687	3281738	2,10,6	0,1,0	13,15,6	5,6,0	161	125	0.00584063253324	1.0,0.886,1.0	0.669,0.66,1.0	0.186
ENSMUSG00000057691	Zfp746	chr6	-	48082153	48082267	48067168	48067360	48083092	48083174	217,270,271	10,21,14	341,254,160	32,36,27	239	125	0.005941374065	0.919,0.871,0.91	0.848,0.787,0.756	0.103
ENSMUSG00000025323	Sp4	chr12	-	118261726	118261955	118254409	118254609	118300698	118300808	51,49,50	2,0,0	113,85,24	8,6,1	354	125	0.00601850746821	0.9,1.0,1.0	0.833,0.833,0.894	0.113
ENSMUSG00000041977	Arhgef11	chr3	+	87718228	87718258	87717420	87717520	87722356	87722483	128,138,104	75,93,74	91,65,45	104,120,44	155	125	0.0060284690919	0.579,0.545,0.531	0.414,0.304,0.452	0.162
ENSMUSG00000032278	Paqr5	chr9	-	61976071	61976199	61972625	61972831	61988992	61989138	53,81,58	3,7,5	2,3,2	0,0,0	253	125	0.00611070270836	0.897,0.851,0.851	1.0,1.0,1.0	-0.134
ENSMUSG00000029836	Cbx3	chr6	+	51478437	51478600	51475230	51475373	51481723	51481818	19,20,24	7,14,8	22,17,24	39,26,30	288	125	0.00612338763263	0.541,0.383,0.566	0.197,0.221,0.258	0.271
ENSMUSG00000031791	Tmem38a	chr8	+	72581184	72581272	72579959	72580144	72584699	72584817	150,161,141	8,6,3	91,105,56	14,10,7	213	125	0.00614950022365	0.917,0.94,0.965	0.792,0.86,0.824	0.115
ENSMUSG00000038578	Susd1	chr4	-	59324867	59324907	59315711	59315805	59329462	59329721	51,62,25	7,2,3	14,18,12	0,0,0	165	125	0.00616368211562	0.847,0.959,0.863	1.0,1.0,1.0	-0.11
ENSMUSG00000063524	Eno1	chr4	+	150241766	150241825	150241044	150241140	150244004	150244074	1,2,2	13,5,10	4,13,10	6,11,10	184	125	0.00624776683232	0.05,0.214,0.12	0.312,0.445,0.405	-0.259
ENSMUSG00000022092	Ppp3cc	chr14	-	70247573	70247719	70245852	70245992	70256359	70256471	21,19,13	0,0,1	72,52,39	3,11,2	271	125	0.00635112369914	1.0,1.0,0.857	0.917,0.686,0.9	0.118
ENSMUSG00000037300	Ttc13	chr8	-	124694829	124694940	124690276	124690359	124709902	124709973	104,106,70	53,53,51	105,105,67	127,134,53	236	125	0.00635880602994	0.51,0.514,0.421	0.305,0.293,0.401	0.149
ENSMUSG00000031153	Gripap1	chrX	+	7794259	7794286	7792275	7792337	7794991	7795099	56,74,65	7,8,3	88,90,56	28,16,17	152	125	0.00636694042319	0.868,0.884,0.947	0.721,0.822,0.73	0.142
ENSMUSG00000051246	Msantd1	chr5	+	34921403	34921679	34917650	34917915	34923323	34923564	7,11,11	0,4,2	14,16,13	0,0,0	401	125	0.00640702368649	1.0,0.462,0.632	1.0,1.0,1.0	-0.302
ENSMUSG00000040785	Ttc3	chr16	+	94408553	94408716	94403313	94403368	94409683	94409729	500,730,399	72,88,60	617,496,144	130,109,50	288	125	0.0064598756822	0.751,0.783,0.743	0.673,0.664,0.556	0.128
ENSMUSG00000030409	Dmpk	chr7	+	19092207	19092254	19091938	19092036	19092949	19093821	4,2,6	1,0,0	5,9,9	5,1,2	172	125	0.00649036340692	0.744,1.0,1.0	0.421,0.867,0.766	0.23
ENSMUSG00000023935	Spats1	chr17	-	45454090	45454211	45449434	45449550	45457157	45457319	14,13,11	1,7,5	3,2,4	0,0,1	246	125	0.00675433966106	0.877,0.486,0.528	1.0,1.0,0.67	-0.26
ENSMUSG00000098912	1500004A13Rik	chr3	-	88810637	88811002	88805288	88808272	88811213	88811369	69,71,69	0,5,0	110,83,60	19,6,5	490	125	0.0068691914661	1.0,0.784,1.0	0.596,0.779,0.754	0.218
ENSMUSG00000052056	Zfp217	chr2	-	170114060	170115572	170108645	170110655	170119018	170120753	23,35,21	2,1,2	10,22,8	0,0,0	1637	125	0.00688405654716	0.468,0.728,0.445	1.0,1.0,1.0	-0.453
ENSMUSG00000040599	Mis12	chr11	+	71020005	71020189	71019610	71019723	71024549	71024711	303,395,271	18,30,9	529,453,179	56,51,25	309	125	0.00688405654716	0.872,0.842,0.924	0.793,0.782,0.743	0.107
ENSMUSG00000075569	Rsph10b	chr5	+	143948442	143948563	143946940	143947026	143949265	143949442	12,4,2	0,0,0	4,6,7	1,2,2	246	125	0.00695769255237	1.0,1.0,1.0	0.67,0.604,0.64	0.362
ENSMUSG00000024645	Timm21	chr18	-	84949193	84949291	84947833	84947939	84951002	84951524	26,60,41	1,0,0	34,38,35	8,0,2	223	125	0.00697829512834	0.936,1.0,1.0	0.704,1.0,0.907	0.108
ENSMUSG00000087396	4933407K13Rik	chrX	-	75709243	75710703	75706931	75708459	75727457	75727518	7,4,4	1,0,0	6,12,10	3,9,2	1585	125	0.00703984578421	0.356,1.0,1.0	0.136,0.095,0.283	0.614
ENSMUSG00000036249	Rbm43	chr2	-	51932399	51932523	51929659	51929849	51934831	51935007	82,78,99	0,1,3	87,76,54	5,5,7	249	125	0.0070490810091	1.0,0.975,0.943	0.897,0.884,0.795	0.114
ENSMUSG00000022996	Wnt10b	chr15	-	98776517	98776780	98774123	98774497	98776889	98777003	483,714,667	25,20,21	11,6,9	0,0,0	388	125	0.00711815913905	0.862,0.92,0.911	1.0,1.0,1.0	-0.102
ENSMUSG00000008305	Tle1	chr4	-	72158212	72158417	72145309	72145420	72170707	72170770	10,13,9	3,0,0	18,10,9	12,7,4	330	125	0.00717794357038	0.558,1.0,1.0	0.362,0.351,0.46	0.462
ENSMUSG00000107789	Gm44965	chr6	+	48594790	48594976	48593940	48594052	48613177	48613251	33,32,50	0,0,1	37,52,35	5,2,2	311	125	0.00718142547129	1.0,1.0,0.953	0.748,0.913,0.876	0.139
ENSMUSG00000007411	Mark3	chr12	+	111604510	111604564	111574509	111575101	111623244	111623315	10,17,6	0,0,0	33,17,11	2,5,1	179	125	0.007191261465	1.0,1.0,1.0	0.92,0.704,0.885	0.164
ENSMUSG00000028364	Tnc	chr4	-	63982650	63982923	63976445	63976568	63993026	63993299	15,4,14	0,0,0	416,414,686	24,17,9	398	125	0.00732168254305	1.0,1.0,1.0	0.845,0.884,0.96	0.104
ENSMUSG00000008450	Nutf2	chr8	+	105876509	105876608	105875533	105875658	105878804	105879330	2,2,1	0,1,0	4,10,2	2,4,1	224	125	0.00745860356084	1.0,0.527,1.0	0.527,0.582,0.527	0.297
ENSMUSG00000021770	Samd8	chr14	+	21774962	21775555	21750530	21750780	21780085	21780181	54,78,57	6,0,2	131,110,57	0,1,0	718	125	0.00750078568147	0.61,1.0,0.832	1.0,0.95,1.0	-0.169
ENSMUSG00000040297	Suco	chr1	-	161837718	161837809	161834035	161835193	161844001	161844067	180,183,117	19,19,26	159,127,87	45,42,23	216	125	0.00756823162502	0.846,0.848,0.723	0.672,0.636,0.686	0.141
ENSMUSG00000059005	Hnrnpa3	chr2	+	75663570	75663714	75662660	75662756	75665027	75665150	58,75,57	4,4,3	27,26,22	0,0,0	269	125	0.00757261189445	0.871,0.897,0.898	1.0,1.0,1.0	-0.111
ENSMUSG00000037795	N4bp2	chr5	+	65786105	65786361	65775584	65775663	65788052	65788141	52,42,24	4,11,4	31,46,4	19,26,4	381	125	0.00759191199854	0.81,0.556,0.663	0.349,0.367,0.247	0.355
ENSMUSG00000032386	Trip4	chr9	-	65898376	65898528	65896696	65896930	65908438	65908794	1,2,4	2,3,5	8,6,4	2,0,1	277	125	0.00768541542864	0.184,0.231,0.265	0.644,1.0,0.644	-0.536
ENSMUSG00000069743	Zfp820	chr17	-	21840623	21840714	21823843	21823891	21845643	21845759	34,25,34	0,5,4	38,50,20	0,1,0	216	125	0.00770508140356	1.0,0.743,0.831	1.0,0.967,1.0	-0.131
ENSMUSG00000026305	Lrrfip1	chr1	+	91120140	91120190	91112155	91112297	91122421	91122539	2,11,10	4,1,2	145,131,142	0,1,4	175	125	0.00780001680731	0.263,0.887,0.781	1.0,0.989,0.962	-0.34
ENSMUSG00000029254	Stap1	chr5	+	86081166	86081280	86077988	86078060	86084388	86084445	8,11,7	4,4,2	3,2,2	0,1,0	239	125	0.00782426244635	0.511,0.59,0.647	1.0,0.511,1.0	-0.254
ENSMUSG00000040732	Erg	chr16	-	95369994	95370063	95369321	95369378	95377300	95377372	21,19,11	2,0,0	133,107,72	9,18,14	194	125	0.00788324541654	0.871,1.0,1.0	0.905,0.793,0.768	0.135
ENSMUSG00000034164	Emid1	chr11	-	5109543	5109634	5106264	5106969	5116879	5116924	54,69,70	48,85,66	45,30,44	73,73,85	216	125	0.00806104923622	0.394,0.32,0.38	0.263,0.192,0.231	0.136
ENSMUSG00000037860	Aim2	chr1	+	173454223	173454313	173452827	173452948	173455333	173455615	3,3,1	0,0,0	90,52,28	8,5,1	215	125	0.00808663089753	1.0,1.0,1.0	0.867,0.858,0.942	0.111
ENSMUSG00000085396	Firre	chrX	-	50627206	50627309	50626436	50626509	50630890	50630995	220,192,191	89,58,101	104,92,33	79,65,32	228	125	0.00817079794976	0.575,0.645,0.509	0.419,0.437,0.361	0.171
ENSMUSG00000069769	Msi2	chr11	-	88348783	88348992	88343888	88344660	88366784	88366847	171,147,181	12,2,9	120,90,33	21,17,2	334	125	0.00833106148615	0.842,0.965,0.883	0.681,0.665,0.861	0.161
ENSMUSG00000021906	Oxnad1	chr14	+	32085848	32086053	32085375	32085566	32091635	32091759	118,112,117	1,2,3	92,92,67	9,3,8	330	125	0.00837458212617	0.978,0.955,0.937	0.795,0.921,0.76	0.131
ENSMUSG00000028849	Map7d1	chr4	-	126238521	126238632	126237155	126237278	126240022	126240137	120,195,181	81,61,79	679,594,506	144,135,126	236	125	0.00838094905574	0.44,0.629,0.548	0.714,0.7,0.68	-0.159
ENSMUSG00000026927	Sdccag3	chr2	-	26385497	26385609	26384681	26384821	26385989	26386063	180,183,190	16,18,16	247,209,188	53,38,27	237	125	0.00840241553713	0.856,0.843,0.862	0.711,0.744,0.786	0.107
ENSMUSG00000020516	Rps6kb1	chr11	-	86543930	86544045	86534025	86534146	86544565	86544765	19,34,21	0,1,1	40,52,23	8,3,3	240	125	0.00846133922505	1.0,0.947,0.916	0.723,0.9,0.8	0.147
ENSMUSG00000078773	Rad54b	chr4	+	11610303	11610565	11609293	11609469	11612371	11612438	227,284,182	0,12,0	252,194,191	16,10,9	387	125	0.00847559333191	1.0,0.884,1.0	0.836,0.862,0.873	0.104
ENSMUSG00000019647	Sema6a	chr18	-	47270608	47270773	47247439	47249584	47276585	47276606	145,151,146	16,18,21	643,478,566	42,29,26	290	125	0.00848072330141	0.796,0.783,0.75	0.868,0.877,0.904	-0.107
ENSMUSG00000069094	Pde7a	chr3	-	19241341	19241518	19236443	19236539	19243049	19243201	15,31,27	0,2,0	20,23,10	6,2,1	302	125	0.00854016703072	1.0,0.865,1.0	0.58,0.826,0.805	0.218
ENSMUSG00000026017	Carf	chr1	+	60108082	60108200	60105310	60105434	60109326	60109449	23,27,22	0,2,1	52,34,15	11,6,2	243	125	0.0086026994984	1.0,0.874,0.919	0.709,0.745,0.794	0.182
ENSMUSG00000110218	TINCR	chr17	-	56552687	56552996	56551413	56551989	56553448	56553562	79,68,73	5,3,1	17,14,7	0,0,0	434	125	0.00879649740222	0.82,0.867,0.955	1.0,1.0,1.0	-0.119
ENSMUSG00000028188	Spata1	chr3	-	146468105	146468204	146465908	146465996	146469624	146469803	20,20,22	0,0,1	25,37,36	4,1,5	224	125	0.00881645854959	1.0,1.0,0.925	0.777,0.954,0.801	0.131
ENSMUSG00000025237	Parp6	chr9	+	59639763	59639812	59637633	59637701	59648829	59648909	49,68,45	2,5,0	94,64,58	11,11,11	174	125	0.00891590912196	0.946,0.907,1.0	0.86,0.807,0.791	0.132
ENSMUSG00000032812	Arap1	chr7	+	101384861	101385040	101378368	101378532	101385551	101385593	126,189,105	7,5,12	60,57,15	1,1,0	304	125	0.0089267698407	0.881,0.94,0.783	0.961,0.959,1.0	-0.105
ENSMUSG00000042104	Uggt2	chr14	-	119019466	119019625	119014522	119014607	119026421	119026611	17,12,11	0,0,0	40,66,61	6,4,0	284	125	0.0089267698407	1.0,1.0,1.0	0.746,0.879,1.0	0.125
ENSMUSG00000056367	Actr3b	chr5	+	25798445	25798501	25760025	25760128	25809784	25809909	5,12,6	0,1,0	10,12,3	5,0,3	181	125	0.00892701955933	1.0,0.892,1.0	0.58,1.0,0.408	0.301
ENSMUSG00000079164	Tlr5	chr1	+	182957945	182958069	182954821	182954882	182969013	182969141	10,8,5	1,0,6	1,2,0	2,2,3	249	125	0.00892701955933	0.834,1.0,0.295	0.201,0.334,0.0	0.531
ENSMUSG00000035566	Pcdh17	chr14	+	84477322	84477381	84443562	84448653	84477514	84477687	6,3,6	0,0,0	160,104,65	14,2,9	184	125	0.00895895678228	1.0,1.0,1.0	0.886,0.972,0.831	0.104
ENSMUSG00000048154	Kmt2d	chr15	-	98856606	98856828	98856269	98856389	98857387	98857435	14,10,23	0,0,0	36,34,5	2,3,2	347	125	0.00899547466898	1.0,1.0,1.0	0.866,0.803,0.474	0.286
ENSMUSG00000027994	Ccdc109b	chr3	-	129934624	129934700	129933582	129933753	129969949	129970076	13,11,7	0,0,0	41,29,37	4,0,5	201	125	0.00917670939865	1.0,1.0,1.0	0.864,1.0,0.821	0.105
ENSMUSG00000033610	Pank1	chr19	-	34821712	34821889	34821099	34821223	34827119	34827373	347,404,251	7,13,6	225,207,104	13,13,12	302	125	0.00932861814757	0.954,0.928,0.945	0.878,0.868,0.782	0.1
ENSMUSG00000040524	Zfp609	chr9	-	65702271	65704618	65700821	65701188	65730975	65731201	201,254,183	6,2,0	269,229,141	1,0,0	2472	125	0.00935451644849	0.629,0.865,1.0	0.932,1.0,1.0	-0.146
ENSMUSG00000029821	Dfna5	chr6	-	50216349	50216423	50207400	50208206	50219236	50219438	18,20,12	0,0,0	70,65,43	2,2,8	199	125	0.00937449824262	1.0,1.0,1.0	0.956,0.953,0.771	0.107
ENSMUSG00000054099	Slc25a40	chr5	+	8427195	8427267	8422857	8423039	8427407	8427516	9,12,23	8,14,12	14,6,6	32,26,16	197	125	0.00951627023612	0.417,0.352,0.549	0.217,0.128,0.192	0.26
ENSMUSG00000028538	St3gal3	chr4	-	118054649	118054697	118031839	118031882	118107548	118107693	156,132,93	13,18,16	255,199,167	69,48,38	173	125	0.00951627023612	0.897,0.841,0.808	0.728,0.75,0.761	0.102
ENSMUSG00000056598	Lrrc48	chr11	+	60358617	60358816	60354101	60354200	60363463	60363580	38,32,12	0,2,0	40,22,52	10,0,6	324	125	0.00951835430394	1.0,0.861,1.0	0.607,1.0,0.77	0.161
ENSMUSG00000053080	2700081O15Rik	chr19	+	7421913	7422462	7420066	7420561	7422642	7425904	157,135,146	5,2,2	471,390,276	21,35,15	674	125	0.00953151471604	0.853,0.926,0.931	0.806,0.674,0.773	0.152
ENSMUSG00000044037	Als2cl	chr9	+	110894295	110894392	110893986	110894160	110894565	110894723	15,20,18	1,1,2	36,15,35	14,8,8	222	125	0.00962314464447	0.894,0.918,0.835	0.591,0.514,0.711	0.277
ENSMUSG00000020346	Mgat1	chr11	+	49251549	49251674	49245230	49245617	49260570	49260822	69,85,80	10,17,8	179,191,158	65,60,47	250	125	0.00962314464447	0.775,0.714,0.833	0.579,0.614,0.627	0.167
ENSMUSG00000063889	Crem	chr18	-	3299161	3299308	3273421	3273578	3325360	3325478	17,41,22	5,2,2	16,35,15	12,17,7	272	125	0.00972673264084	0.61,0.904,0.835	0.38,0.486,0.496	0.329
ENSMUSG00000028402	Mpdz	chr4	-	81358625	81358742	81356329	81356497	81360003	81360213	125,137,108	92,89,89	250,245,90	105,107,44	242	125	0.00975244284682	0.412,0.443,0.385	0.552,0.542,0.514	-0.123
ENSMUSG00000021254	Gpatch2l	chr12	+	86281448	86281543	86261615	86261695	86288799	86291414	57,47,32	0,1,0	78,74,17	6,2,3	220	125	0.00994789214411	1.0,0.964,1.0	0.881,0.955,0.763	0.122
ENSMUSG00000027201	Myef2	chr2	-	125098796	125098847	125097976	125098075	125100318	125100420	23,9,7	3,6,5	25,23,23	0,3,1	176	125	0.0100170786804	0.845,0.516,0.499	1.0,0.845,0.942	-0.309
ENSMUSG00000066258	Trim12a	chr7	-	104305998	104306094	104304155	104304386	104306911	104307387	22,25,16	0,1,0	71,42,47	4,4,5	221	125	0.0100170786804	1.0,0.934,1.0	0.909,0.856,0.842	0.109
ENSMUSG00000037940	Inpp4b	chr8	+	81768093	81768212	81743769	81743814	81770807	81770924	6,8,10	0,0,0	66,46,22	6,3,1	244	125	0.0100352035098	1.0,1.0,1.0	0.849,0.887,0.919	0.115
ENSMUSG00000062115	Rai1	chr11	+	60140240	60140370	60105012	60105394	60185095	60190622	127,120,185	2,2,12	185,137,129	14,18,14	255	125	0.0100695612481	0.969,0.967,0.883	0.866,0.789,0.819	0.115
ENSMUSG00000022940	Pigp	chr16	-	94367560	94367633	94365354	94365473	94370088	94370192	144,211,161	33,32,12	171,177,148	66,67,32	198	125	0.0101951151245	0.734,0.806,0.894	0.621,0.625,0.745	0.148
ENSMUSG00000000693	Loxl3	chr6	+	83035454	83035797	83034172	83034289	83037428	83037592	5,1,1	0,0,0	127,126,84	7,5,0	468	125	0.010511974245	1.0,1.0,1.0	0.829,0.871,1.0	0.1
ENSMUSG00000029864	Gstk1	chr6	+	42247733	42247827	42247483	42247584	42249378	42249495	79,85,48	54,82,56	29,36,23	15,3,5	219	125	0.0106230151885	0.455,0.372,0.329	0.525,0.873,0.724	-0.322
ENSMUSG00000055320	Tead1	chr7	+	112842039	112842102	112839415	112839480	112856797	112856932	13,33,25	4,7,7	57,43,12	6,0,0	188	125	0.0108110664437	0.684,0.758,0.704	0.863,1.0,1.0	-0.239
ENSMUSG00000002885	Adgre5	chr8	-	83731902	83732037	83730110	83730257	83733413	83733566	1,0,0	0,1,5	134,141,51	77,60,29	260	125	0.0108352617844	1.0,0.0,0.0	0.456,0.53,0.458	-0.148
ENSMUSG00000044098	Rsbn1	chr3	+	103928350	103929024	103914150	103915153	103953636	103953774	102,105,90	0,1,2	159,149,85	9,4,4	799	125	0.0108821766897	1.0,0.943,0.876	0.734,0.854,0.769	0.154
ENSMUSG00000030126	Tmcc1	chr6	-	116133766	116134457	116024801	116024937	116138194	116138250	46,82,70	0,0,0	54,55,25	3,2,1	816	125	0.0109107809459	1.0,1.0,1.0	0.734,0.808,0.793	0.222
ENSMUSG00000073164	2410018L13Rik	chr12	-	22983060	22983185	22982385	22982546	22992787	22992848	9,11,8	1,3,0	1,6,3	2,5,4	250	125	0.0109846199974	0.818,0.647,1.0	0.2,0.375,0.273	0.539
ENSMUSG00000029061	Mmp23	chr4	-	155651430	155651595	155651238	155651349	155651984	155652152	16,6,22	1,1,0	108,87,100	23,7,15	290	125	0.0112490399155	0.873,0.721,1.0	0.669,0.843,0.742	0.113
ENSMUSG00000020385	Clk4	chr11	+	51268164	51268231	51267170	51267331	51270536	51270595	56,47,40	74,115,78	81,92,54	86,92,35	192	125	0.0113107327662	0.33,0.21,0.25	0.38,0.394,0.501	-0.162
ENSMUSG00000042508	Dmtf1	chr5	-	9126539	9126643	9124441	9124527	9127956	9128108	126,213,184	109,150,129	209,212,106	246,242,125	229	125	0.0113767264788	0.387,0.437,0.438	0.317,0.323,0.316	0.102
ENSMUSG00000041199	Rpusd1	chr17	+	25728202	25728391	25727750	25727847	25728522	25728646	105,136,99	16,7,11	148,151,112	35,36,27	314	125	0.0113840402192	0.723,0.886,0.782	0.627,0.625,0.623	0.172
ENSMUSG00000068115	Ninl	chr2	-	150969979	150970132	150966182	150966242	150971023	150971214	97,131,88	11,18,4	92,59,30	23,16,10	278	125	0.0113981370423	0.799,0.766,0.908	0.643,0.624,0.574	0.211
ENSMUSG00000035342	Lzts2	chr19	+	45021386	45021836	45015175	45015323	45024718	45024979	34,42,44	0,1,0	96,86,97	4,4,3	575	125	0.0114383291133	1.0,0.901,1.0	0.839,0.824,0.875	0.121
ENSMUSG00000044350	Lacc1	chr14	-	77034004	77034183	77033185	77033351	77034792	77035405	67,47,44	4,5,1	136,91,69	27,13,22	304	125	0.0114383291133	0.873,0.794,0.948	0.674,0.742,0.563	0.212
ENSMUSG00000034023	Fancd2	chr6	+	113586209	113586248	113585471	113585543	113587381	113587456	65,50,41	6,21,11	37,27,33	47,30,14	164	125	0.0114747577973	0.892,0.645,0.74	0.375,0.407,0.642	0.284
ENSMUSG00000032579	Hemk1	chr9	-	107330772	107330822	107329323	107329432	107331444	107331579	11,6,4	0,0,0	18,10,7	0,5,2	175	125	0.0115252201927	1.0,1.0,1.0	1.0,0.588,0.714	0.233
ENSMUSG00000024201	Kdm4b	chr17	+	56344333	56344442	56326061	56326229	56351632	56351797	54,52,64	34,58,87	52,68,27	134,115,68	234	125	0.0116849892942	0.459,0.324,0.282	0.172,0.24,0.175	0.159
ENSMUSG00000029769	Ccdc136	chr6	+	29412363	29412534	29411247	29411385	29414785	29414980	1,12,5	0,0,0	12,8,7	4,2,0	296	125	0.0116925811463	1.0,1.0,1.0	0.559,0.628,1.0	0.271
ENSMUSG00000022788	Fgd4	chr16	-	16490422	16490606	16484089	16484597	16504096	16504216	52,80,48	0,4,5	11,27,15	0,0,0	309	125	0.0117198987313	1.0,0.89,0.795	1.0,1.0,1.0	-0.105
ENSMUSG00000055897	Ppp4r1l-ps	chr2	-	173581971	173582113	173580437	173581296	173586996	173587115	2,1,2	0,1,0	10,6,6	6,2,2	267	125	0.0117934291552	1.0,0.319,1.0	0.438,0.584,0.584	0.238
ENSMUSG00000019320	Noxo1	chr17	+	24698785	24698861	24698517	24698598	24698944	24699122	6,6,3	0,0,0	21,4,11	2,0,5	201	125	0.0117934291552	1.0,1.0,1.0	0.867,1.0,0.578	0.185
ENSMUSG00000028878	Fam76a	chr4	-	132910691	132910778	132903897	132904033	132913668	132913826	105,142,109	19,20,12	173,158,114	50,50,27	212	125	0.0122060861473	0.765,0.807,0.843	0.671,0.651,0.713	0.127
ENSMUSG00000026082	Rev1	chr1	-	38081158	38081358	38079289	38079395	38083703	38083820	34,42,24	1,2,4	57,49,19	18,12,6	325	125	0.0122119069913	0.929,0.89,0.698	0.549,0.611,0.549	0.269
ENSMUSG00000021140	Pcnx	chr12	+	81933530	81933715	81917664	81919380	81946930	81947021	24,40,24	37,44,43	45,42,10	137,109,42	310	125	0.0122470992479	0.207,0.268,0.184	0.117,0.134,0.088	0.107
ENSMUSG00000037606	Osbpl5	chr7	-	143702689	143702771	143700713	143700810	143704509	143704702	21,18,11	0,0,1	6,14,18	2,3,2	207	125	0.0123007850236	1.0,1.0,0.869	0.644,0.738,0.845	0.214
ENSMUSG00000028528	Dnajc6	chr4	+	101625692	101625761	101623660	101623795	101628036	101628156	26,20,24	4,2,2	11,15,11	0,0,0	194	125	0.0123568324324	0.807,0.866,0.885	1.0,1.0,1.0	-0.147
ENSMUSG00000023235	Ccl25	chr8	+	4327756	4327893	4325240	4325288	4353882	4354000	12,8,7	0,0,0	24,25,10	3,0,4	262	125	0.0123568324324	1.0,1.0,1.0	0.792,1.0,0.544	0.221
ENSMUSG00000022843	Clcn2	chr16	-	20709076	20709315	20708633	20708767	20709569	20709680	48,75,34	0,0,2	133,79,55	4,8,3	364	125	0.0123574598359	1.0,1.0,0.854	0.919,0.772,0.863	0.1
ENSMUSG00000000693	Loxl3	chr6	+	83035579	83035797	83034172	83034289	83037428	83037555	5,1,1	0,0,0	80,104,79	7,5,0	343	125	0.0126493369407	1.0,1.0,1.0	0.806,0.883,1.0	0.104
ENSMUSG00000054720	Lrrc8c	chr5	+	105544199	105544270	105519387	105519630	105579467	105579569	27,21,32	3,5,0	81,50,42	0,0,0	196	125	0.0127397763729	0.852,0.728,1.0	1.0,1.0,1.0	-0.14
ENSMUSG00000045629	Sh3tc2	chr18	+	61987555	61987689	61977876	61978072	61989192	61989234	67,90,54	6,7,5	14,6,16	1,0,0	259	125	0.0127528941587	0.843,0.861,0.839	0.871,1.0,1.0	-0.109
ENSMUSG00000026921	Egfl7	chr2	+	26592117	26592241	26591028	26591063	26592417	26592682	22,23,15	0,2,0	210,151,177	23,15,13	249	125	0.0129792005914	1.0,0.852,1.0	0.821,0.835,0.872	0.108
ENSMUSG00000027534	Snx16	chr3	-	10426162	10426232	10420739	10420876	10434357	10434506	71,88,45	21,29,23	122,95,73	18,14,13	195	125	0.0129792005914	0.684,0.66,0.556	0.813,0.813,0.783	-0.17
ENSMUSG00000074643	Cpne1	chr2	-	156103348	156103429	156079338	156079464	156111827	156111863	15,18,14	0,1,0	17,7,6	3,4,0	206	125	0.0132476973118	1.0,0.916,1.0	0.775,0.515,1.0	0.209
ENSMUSG00000028030	Tbck	chr3	+	132694382	132694455	132686771	132686992	132705512	132705627	52,88,29	7,14,6	141,96,38	3,8,2	198	125	0.013391363013	0.824,0.799,0.753	0.967,0.883,0.923	-0.132
ENSMUSG00000015968	Cacna1d	chr14	-	30171295	30171399	30142547	30142717	30178544	30178741	2,3,5	0,0,0	41,23,9	5,2,1	229	125	0.013533248659	1.0,1.0,1.0	0.817,0.863,0.831	0.163
ENSMUSG00000029924	Slc37a3	chr6	-	39367643	39367766	39366888	39367046	39377618	39377657	28,26,32	24,44,50	24,7,4	56,34,29	248	125	0.013623550145	0.37,0.229,0.244	0.178,0.094,0.065	0.169
ENSMUSG00000048186	Bend7	chr2	+	4720480	4720564	4718144	4718292	4744218	4744521	17,27,24	0,1,0	10,4,2	0,4,2	209	125	0.0142043095621	1.0,0.942,1.0	1.0,0.374,0.374	0.398
ENSMUSG00000033632	AW554918	chr18	+	25339713	25340384	25289938	25290066	25399925	25400107	48,77,42	9,0,3	86,60,33	2,0,0	796	125	0.0144249483549	0.456,1.0,0.687	0.871,1.0,1.0	-0.243
ENSMUSG00000038039	Gcc2	chr10	+	58272332	58272405	58269261	58271706	58274735	58274836	138,157,89	25,19,16	208,165,122	18,13,3	198	125	0.0144334804847	0.777,0.839,0.778	0.879,0.889,0.963	-0.112
ENSMUSG00000004791	Pgf	chr12	-	85169510	85169540	85169357	85169417	85171374	85171454	18,14,9	0,0,2	64,54,46	6,11,10	155	125	0.0145293846683	1.0,1.0,0.784	0.896,0.798,0.788	0.101
ENSMUSG00000072770	Acrbp	chr6	+	125062435	125062519	125061085	125061253	125062935	125063267	7,9,12	3,2,2	2,6,7	0,1,0	209	125	0.0145438094687	0.583,0.729,0.782	1.0,0.782,1.0	-0.229
ENSMUSG00000024726	Carnmt1	chr19	+	18691416	18691595	18679103	18679267	18703360	18703464	11,11,8	0,0,1	11,9,11	3,1,2	304	125	0.0147682543688	1.0,1.0,0.767	0.601,0.787,0.693	0.229
ENSMUSG00000002963	Pnkp	chr7	+	44858162	44858749	44857166	44857554	44860988	44861059	45,80,51	0,1,0	112,125,83	8,2,0	712	125	0.0149198859742	1.0,0.934,1.0	0.711,0.916,1.0	0.102
ENSMUSG00000021481	Zfp346	chr13	+	55122329	55122515	55113677	55113770	55132306	55132588	29,48,31	0,1,0	61,53,27	4,2,3	311	125	0.0151284142958	1.0,0.951,1.0	0.86,0.914,0.783	0.131
ENSMUSG00000037286	Stag1	chr9	+	100776755	100776832	100737977	100738142	100796703	100796855	5,5,7	0,0,0	29,19,5	0,2,6	202	125	0.0152653467083	1.0,1.0,1.0	1.0,0.855,0.34	0.268
ENSMUSG00000059119	Nap1l4	chr7	-	143524160	143524280	143520383	143520440	143527165	143527311	9,10,6	3,2,2	15,15,15	0,2,0	245	125	0.0153173297844	0.605,0.718,0.605	1.0,0.793,1.0	-0.288
ENSMUSG00000035258	Abi3bp	chr16	+	56611042	56611084	56606118	56606193	56642488	56642560	0,1,0	1,0,2	21,26,21	10,20,9	167	125	0.0157161207059	0.0,1.0,0.0	0.611,0.493,0.636	-0.247
ENSMUSG00000026131	Dst	chr1	+	34177795	34180498	34174696	34174795	34181134	34183904	556,686,586	19,12,13	44,14,16	0,1,0	2828	125	0.0159337481103	0.564,0.716,0.666	1.0,0.382,1.0	-0.145
ENSMUSG00000031833	Mast3	chr8	-	70796712	70796802	70789996	70790085	70799457	70799489	4,4,4	0,1,1	7,7,4	6,4,2	215	125	0.0159355629703	1.0,0.699,0.699	0.404,0.504,0.538	0.317
ENSMUSG00000038174	Fam126b	chr1	-	58556508	58556564	58552149	58552329	58557271	58557373	0,3,4	10,4,4	0,0,0	11,6,3	181	125	0.015936791077	0.0,0.341,0.408	0.0,0.0,0.0	0.25
ENSMUSG00000002109	Ddb2	chr2	-	91218743	91218889	91217306	91217406	91234107	91234951	153,168,134	41,38,40	132,143,95	83,49,75	271	125	0.0159866189203	0.633,0.671,0.607	0.423,0.574,0.369	0.182
ENSMUSG00000028550	Atg4c	chr4	+	99229487	99229564	99224413	99224550	99258396	99259783	2,5,1	1,1,2	1,2,0	6,12,3	202	125	0.016097932275	0.553,0.756,0.236	0.093,0.093,0.0	0.453
ENSMUSG00000029119	Man2b2	chr5	-	36818461	36818652	36817555	36817697	36820881	36821080	161,174,193	1,1,3	75,42,59	5,5,1	316	125	0.0161054680807	0.985,0.986,0.962	0.856,0.769,0.959	0.116
ENSMUSG00000073164	2410018L13Rik	chr12	-	22993050	22993177	22992787	22992848	23009844	23009998	168,185,152	18,21,9	138,108,119	30,23,20	252	125	0.0161885988899	0.822,0.814,0.893	0.695,0.7,0.747	0.129
ENSMUSG00000030852	Tacc2	chr7	+	130627397	130627499	130621720	130626841	130663015	130663141	13,9,9	2,3,1	2,2,2	0,0,0	227	125	0.0163857818995	0.782,0.623,0.832	1.0,1.0,1.0	-0.254
ENSMUSG00000052512	Nav2	chr7	+	49552839	49552905	49551596	49552049	49556909	49557070	28,34,22	32,26,14	3,0,0	3,3,5	191	125	0.0166776290338	0.364,0.461,0.507	0.396,0.0,0.0	0.312
ENSMUSG00000060073	Psma3	chr12	+	70986862	70986935	70978732	70978815	70988423	70988489	10,9,5	0,0,1	14,3,4	1,3,2	198	125	0.01668016395	1.0,1.0,0.759	0.898,0.387,0.558	0.305
ENSMUSG00000036002	Fam214b	chr4	-	43039814	43039918	43037062	43037206	43040273	43040295	22,24,27	1,2,2	32,27,44	17,6,8	229	125	0.0169261593014	0.923,0.868,0.881	0.507,0.711,0.75	0.235
ENSMUSG00000026927	Sdccag3	chr2	-	26385497	26386063	26384681	26384821	26387555	26387581	39,49,44	2,0,0	116,89,56	6,5,3	691	125	0.0169261593014	0.779,1.0,1.0	0.778,0.763,0.772	0.155
ENSMUSG00000019338	Zfp687	chr3	-	95013832	95013928	95011968	95012476	95015110	95015224	60,62,42	18,20,15	64,75,25	43,46,24	221	125	0.0169986914069	0.653,0.637,0.613	0.457,0.48,0.371	0.198
ENSMUSG00000055862	Izumo4	chr10	+	80704698	80704713	80704417	80704435	80705063	80705382	8,5,5	0,1,0	6,7,10	2,3,2	140	125	0.0170210291583	1.0,0.817,1.0	0.728,0.676,0.817	0.199
ENSMUSG00000026080	Chst10	chr1	-	38894563	38894671	38884349	38884481	38895936	38896056	12,3,3	16,13,9	6,7,9	99,83,46	233	125	0.0172238155574	0.287,0.11,0.152	0.031,0.043,0.095	0.127
ENSMUSG00000027676	Ccdc39	chr3	-	33841068	33841188	33839077	33839224	33844104	33844310	13,29,16	0,2,0	26,31,17	6,1,4	245	125	0.017329578351	1.0,0.881,1.0	0.689,0.941,0.684	0.189
ENSMUSG00000027750	Postn	chr3	+	54380411	54380492	54377560	54377606	54383387	54383477	50,61,50	26,31,18	1821,1851,1902	1700,1618,1354	206	125	0.0173594837717	0.539,0.544,0.628	0.394,0.41,0.46	0.149
ENSMUSG00000040596	Pogk	chr1	-	166403497	166403624	166398689	166400165	166408398	166408532	194,295,184	12,28,9	309,252,95	68,32,9	252	125	0.0173827116543	0.889,0.839,0.91	0.693,0.796,0.84	0.103
ENSMUSG00000022092	Ppp3cc	chr14	-	70220016	70220046	70217897	70218277	70224309	70224407	16,9,18	1,3,0	71,41,52	21,30,15	155	125	0.0174919126136	0.928,0.708,1.0	0.732,0.524,0.737	0.214
ENSMUSG00000052512	Nav2	chr7	+	49575246	49575255	49572307	49572453	49575647	49575820	4,4,4	309,540,432	4,1,1	9,1,3	134	125	0.0179017419409	0.012,0.007,0.009	0.293,0.483,0.237	-0.328
ENSMUSG00000033287	Kctd17	chr15	+	78436900	78436994	78435584	78435710	78438486	78438909	63,68,64	39,30,21	209,147,105	144,156,130	219	125	0.0180243582695	0.48,0.564,0.635	0.453,0.35,0.316	0.187
ENSMUSG00000038822	Hace1	chr10	+	45638320	45638403	45618497	45618629	45652587	45652738	46,64,60	0,2,0	64,45,21	3,1,6	208	125	0.0180556235523	1.0,0.951,1.0	0.928,0.964,0.678	0.127
ENSMUSG00000024426	Atat1	chr17	-	35902355	35902438	35901983	35902054	35908562	35908664	33,35,45	0,1,0	31,24,19	1,1,6	208	125	0.0183196709053	1.0,0.955,1.0	0.949,0.935,0.656	0.138
ENSMUSG00000028108	Ecm1	chr3	-	95735846	95736221	95734822	95734910	95736471	95736791	4,9,2	0,2,3	28,17,14	0,2,0	500	125	0.01871336627	1.0,0.529,0.143	1.0,0.68,1.0	-0.336
ENSMUSG00000042589	Cux2	chr5	-	121924804	121924915	121921313	121921361	122043769	122043844	14,28,19	2,4,2	39,36,21	0,2,0	236	125	0.0187293061081	0.788,0.788,0.834	1.0,0.905,1.0	-0.165
ENSMUSG00000026767	Fam188a	chr2	-	12405859	12405920	12397492	12397566	12419158	12419410	1,0,2	2,9,7	9,6,5	5,7,13	186	125	0.0189149979047	0.252,0.0,0.161	0.547,0.365,0.205	-0.235
ENSMUSG00000031576	Kcnu1	chr8	+	25932239	25932434	25921419	25921559	25934404	25934517	14,10,13	0,1,0	42,20,14	3,3,2	320	125	0.0190914683011	1.0,0.796,1.0	0.845,0.723,0.732	0.165
ENSMUSG00000016386	Mpped2	chr2	+	106774574	106774670	106699287	106699535	106783632	106783858	9,7,8	9,13,5	12,18,8	63,71,37	221	125	0.019119711129	0.361,0.233,0.475	0.097,0.125,0.109	0.246
ENSMUSG00000025104	Hdgfrp3	chr7	-	81900284	81900423	81881250	81886083	81933938	81934459	7,5,2	0,0,1	10,19,7	1,4,3	264	125	0.0191215644559	1.0,1.0,0.486	0.826,0.692,0.525	0.148
ENSMUSG00000028556	Dock7	chr4	-	98993646	98993736	98991392	98991459	99001032	99001202	27,36,37	1,5,1	35,16,16	12,10,2	215	125	0.019562075415	0.94,0.807,0.956	0.629,0.482,0.823	0.256
ENSMUSG00000032599	Ip6k2	chr9	+	108796654	108796783	108796540	108796572	108797206	108797442	72,82,94	11,11,16	285,269,279	17,17,19	254	125	0.0196686035854	0.763,0.786,0.743	0.892,0.886,0.878	-0.121
ENSMUSG00000026311	Asb1	chr1	+	91546927	91547230	91544150	91544297	91552053	91552779	18,43,19	0,0,0	96,79,24	1,5,2	428	125	0.0198174323721	1.0,1.0,1.0	0.966,0.822,0.778	0.145
ENSMUSG00000027130	Slc12a6	chr2	+	112316240	112316285	112284576	112284805	112333382	112333477	34,55,30	2,5,3	15,12,7	0,0,0	170	125	0.0200572116518	0.926,0.89,0.88	1.0,1.0,1.0	-0.101
ENSMUSG00000039159	Ube2h	chr6	-	30241371	30241424	30221667	30221796	30242537	30242577	3,5,3	0,0,0	3,8,6	2,4,0	178	125	0.0201108731146	1.0,1.0,1.0	0.513,0.584,1.0	0.301
ENSMUSG00000056763	Cspp1	chr1	+	10085746	10085952	10083500	10083558	10088050	10088184	165,245,209	23,7,5	279,227,147	34,33,22	331	125	0.0201673470986	0.73,0.93,0.94	0.756,0.722,0.716	0.135
ENSMUSG00000030309	Caprin2	chr6	-	148868988	148869645	148865829	148865952	148870612	148870656	83,93,81	26,34,24	113,109,91	74,65,49	782	125	0.0205704302466	0.338,0.304,0.35	0.196,0.211,0.229	0.119
ENSMUSG00000028797	Tmem234	chr4	+	129601869	129601961	129600982	129601243	129607086	129607179	51,55,39	17,17,10	35,31,32	24,22,22	217	125	0.020672524912	0.633,0.651,0.692	0.457,0.448,0.456	0.205
ENSMUSG00000032599	Ip6k2	chr9	+	108796670	108796783	108796540	108796572	108797206	108797994	70,79,93	11,11,16	277,263,271	17,17,19	238	125	0.020672524912	0.77,0.79,0.753	0.895,0.89,0.882	-0.118
ENSMUSG00000042213	Zfand4	chr6	+	116284739	116284815	116273572	116273872	116285853	116285921	14,27,17	2,2,0	29,27,26	12,11,3	201	125	0.0207764070346	0.813,0.894,1.0	0.6,0.604,0.843	0.22
ENSMUSG00000025323	Sp4	chr12	-	118298637	118300192	118254409	118254609	118300698	118300808	23,60,42	2,0,0	92,83,20	8,6,1	1680	125	0.0207893776374	0.461,1.0,1.0	0.461,0.507,0.598	0.298
ENSMUSG00000001998	Ap4e1	chr2	+	127043646	127043756	127037785	127037859	127046147	127046287	58,79,43	0,3,0	56,34,10	4,4,2	235	125	0.0209956488513	1.0,0.933,1.0	0.882,0.819,0.727	0.168
ENSMUSG00000032599	Ip6k2	chr9	+	108796540	108796572	108796130	108796396	108796654	108796783	13,22,9	37,43,36	21,12,21	123,118,115	157	125	0.0213438731771	0.219,0.289,0.166	0.12,0.075,0.127	0.117
ENSMUSG00000056900	Usp13	chr3	+	32905289	32905464	32901954	32902108	32914098	32914221	25,39,22	2,0,1	68,51,27	11,6,2	300	125	0.0214250480314	0.839,1.0,0.902	0.72,0.78,0.849	0.131
ENSMUSG00000057842	Zfp595	chr13	-	67320271	67320367	67316297	67317977	67320827	67320954	39,31,32	2,4,4	44,45,21	0,0,2	221	125	0.0217683072477	0.917,0.814,0.819	1.0,1.0,0.856	-0.102
ENSMUSG00000038055	Dexi	chr16	-	10514884	10515036	10502530	10503914	10519076	10519167	0,1,0	2,0,4	12,4,3	3,2,5	277	125	0.0217831597546	0.0,1.0,0.0	0.644,0.474,0.213	-0.11
ENSMUSG00000033565	Rbfox2	chr15	-	77113604	77113658	77102878	77102939	77132716	77132941	5,1,6	0,0,0	8,11,2	3,3,0	179	125	0.021939040534	1.0,1.0,1.0	0.651,0.719,1.0	0.21
ENSMUSG00000053158	Fes	chr7	-	80381600	80381810	80381164	80381287	80382312	80382390	9,12,3	0,0,0	60,75,61	11,0,0	335	125	0.0219845995943	1.0,1.0,1.0	0.671,1.0,1.0	0.11
ENSMUSG00000052748	Swt1	chr1	-	151410770	151411458	151407575	151407635	151420099	151420183	128,88,69	0,1,2	142,149,58	3,10,2	813	125	0.0220089499318	1.0,0.931,0.841	0.879,0.696,0.817	0.127
ENSMUSG00000021820	Camk2g	chr14	-	20745791	20745860	20744603	20744648	20755658	20755702	81,90,79	58,102,47	190,170,121	76,60,64	194	125	0.0220089499318	0.474,0.362,0.52	0.617,0.646,0.549	-0.152
ENSMUSG00000038369	Ncoa6	chr2	-	155405474	155408450	155399654	155399691	155411524	155411646	191,268,256	0,0,0	404,347,238	2,2,3	3101	125	0.0221363070391	1.0,1.0,1.0	0.891,0.875,0.762	0.157
ENSMUSG00000036523	Greb1	chr12	-	16733277	16733454	16724757	16724940	16735145	16735265	46,54,37	0,0,0	47,32,16	4,1,2	302	125	0.0222291488314	1.0,1.0,1.0	0.829,0.93,0.768	0.158
ENSMUSG00000044122	Proca1	chr11	+	78201811	78201892	78194703	78194954	78204839	78205467	9,5,11	1,0,0	35,21,25	0,7,3	206	125	0.0223929605163	0.845,1.0,1.0	1.0,0.645,0.835	0.122
ENSMUSG00000038766	Gabpb2	chr3	-	95216213	95216268	95206462	95206602	95217588	95217694	46,47,53	30,32,40	78,76,11	105,94,17	180	125	0.0227015094649	0.516,0.505,0.479	0.34,0.36,0.31	0.163
ENSMUSG00000038453	Srcin1	chr11	-	97542533	97542557	97537043	97537239	97551676	97551978	4,13,6	16,19,26	2,0,0	8,4,3	149	125	0.0228256865218	0.173,0.365,0.162	0.173,0.0,0.0	0.176
ENSMUSG00000086644	Gm13470	chr2	-	46422630	46422715	46419534	46419809	46442649	46442710	2,2,1	0,1,0	21,23,23	5,4,5	210	125	0.023296007329	1.0,0.543,1.0	0.714,0.774,0.732	0.108
ENSMUSG00000043384	Gprasp1	chrX	+	135796948	135797037	135751944	135752017	135797552	135797629	15,15,12	1,2,0	31,29,12	12,5,3	214	125	0.0233237256061	0.898,0.814,1.0	0.601,0.772,0.7	0.213
ENSMUSG00000026999	Nup35	chr2	+	80624325	80624360	80621193	80621240	80642624	80642795	6,5,11	0,0,0	10,5,2	0,2,4	160	125	0.0234473547708	1.0,1.0,1.0	1.0,0.661,0.281	0.353
ENSMUSG00000026836	Acvr1	chr2	-	58516023	58516300	58507276	58507521	58537777	58537873	16,12,11	0,1,0	29,28,20	3,2,2	402	125	0.0234964497148	1.0,0.789,1.0	0.75,0.813,0.757	0.156
ENSMUSG00000026404	Ddx59	chr1	+	136434505	136434634	136433712	136433865	136439752	136440158	152,176,142	12,12,7	203,168,136	21,24,28	254	125	0.0241701459492	0.862,0.878,0.909	0.826,0.775,0.705	0.114
ENSMUSG00000078700	D030028A08Rik	chr11	+	96958852	96959024	96952580	96952728	96959339	96959451	12,4,3	3,2,2	12,5,4	2,0,0	297	125	0.0242238149374	0.627,0.457,0.387	0.716,1.0,1.0	-0.415
ENSMUSG00000026743	Mllt10	chr2	+	18171042	18171075	18170253	18170298	18196582	18196700	15,38,10	0,0,0	30,30,16	5,1,2	158	125	0.0244017742722	1.0,1.0,1.0	0.826,0.96,0.864	0.117
ENSMUSG00000035401	Emsy	chr7	-	98639730	98639883	98637260	98637520	98641492	98641668	62,96,90	82,94,77	126,115,45	193,189,97	278	125	0.0244720705834	0.254,0.315,0.345	0.227,0.215,0.173	0.1
ENSMUSG00000097391	Mirg	chr12	+	109739625	109739763	109737701	109737807	109741689	109741815	6,8,13	0,0,1	24,42,31	6,1,1	263	125	0.0248616883549	1.0,1.0,0.861	0.655,0.952,0.936	0.106
ENSMUSG00000026914	Psmd14	chr2	+	61722709	61722848	61711759	61711873	61760635	61760707	0,2,0	1,9,5	0,6,3	1,4,4	264	125	0.0248787275866	0.0,0.095,0.0	0.0,0.415,0.262	-0.194
ENSMUSG00000043243	Fam129c	chr8	+	71605606	71605718	71604960	71605035	71606660	71606744	30,39,23	4,3,2	54,26,24	1,0,1	237	125	0.0248787275866	0.798,0.873,0.858	0.966,1.0,0.927	-0.121
ENSMUSG00000034321	Exosc1	chr19	-	41926531	41926565	41925188	41925239	41931355	41931430	75,69,72	6,8,5	129,77,96	26,20,17	159	125	0.0251289295119	0.908,0.871,0.919	0.796,0.752,0.816	0.111
ENSMUSG00000021457	Syk	chr13	+	52624707	52624776	52623244	52623276	52631656	52631744	15,16,19	53,48,64	30,11,4	14,14,7	194	125	0.0251335837396	0.154,0.177,0.161	0.58,0.336,0.269	-0.231
ENSMUSG00000062825	Actg1	chr11	-	120347491	120347536	120346910	120347349	120347635	120347875	4,0,0	2,3,5	16,22,11	7,11,4	170	125	0.0251812655517	0.595,0.0,0.0	0.627,0.595,0.669	-0.432
ENSMUSG00000025104	Hdgfrp3	chr7	-	81899673	81899829	81881250	81886083	81933938	81934473	8,4,1	0,0,1	12,11,10	1,4,3	281	125	0.0255581135372	1.0,1.0,0.308	0.842,0.55,0.597	0.106
ENSMUSG00000025521	Tmem192	chr8	+	64964197	64964532	64959542	64959609	64965538	64965591	158,189,149	11,13,12	194,159,140	3,6,4	460	125	0.0258243327209	0.796,0.798,0.771	0.946,0.878,0.905	-0.121
ENSMUSG00000061740	Cyp2d22	chr15	-	82373110	82373287	82372389	82372577	82374297	82374469	3,3,9	0,0,1	36,18,15	2,0,5	302	125	0.0260653352073	1.0,1.0,0.788	0.882,1.0,0.554	0.117
ENSMUSG00000031626	Sorbs2	chr8	+	45770545	45770590	45769828	45769895	45772533	45772708	58,83,59	34,40,34	74,72,27	21,19,3	170	125	0.0261904460157	0.556,0.604,0.561	0.722,0.736,0.869	-0.202
ENSMUSG00000035958	Tdp2	chr13	+	24832688	24832826	24832009	24832095	24836854	24836946	7,2,5	3,8,7	4,1,0	23,14,7	263	125	0.0262380883378	0.526,0.106,0.253	0.076,0.033,0.0	0.259
ENSMUSG00000027478	Dnmt3b	chr2	+	153684358	153684477	153678470	153678556	153686257	153687726	42,58,37	15,20,21	46,35,37	32,38,39	244	125	0.0263823869856	0.589,0.598,0.474	0.424,0.321,0.327	0.196
ENSMUSG00000021271	Zfp839	chr12	+	110860795	110861023	110854999	110855872	110863963	110864056	39,41,42	21,21,21	13,26,10	34,18,15	353	125	0.0263823869856	0.397,0.409,0.415	0.119,0.338,0.191	0.191
ENSMUSG00000029575	Mmab	chr5	-	114437049	114437122	114436478	114436543	114437817	114437875	88,118,86	6,12,5	143,116,88	33,22,10	198	125	0.0263823869856	0.903,0.861,0.916	0.732,0.769,0.847	0.111
ENSMUSG00000072591	5930412G12Rik	chr5	-	128582714	128582987	128579127	128579285	128584163	128584296	40,54,55	36,36,30	128,126,141	46,48,51	398	125	0.0264878818207	0.259,0.32,0.365	0.466,0.452,0.465	-0.146
ENSMUSG00000033287	Kctd17	chr15	+	78436900	78437099	78435584	78435710	78438486	78438647	67,78,71	39,30,21	233,174,117	144,156,130	324	125	0.0265391462178	0.399,0.501,0.566	0.384,0.301,0.258	0.174
ENSMUSG00000040929	Rfx3	chr19	-	27837406	27837481	27830652	27830792	27849710	27849969	66,56,38	1,4,0	54,41,10	10,3,2	200	125	0.0267652762607	0.976,0.897,1.0	0.771,0.895,0.758	0.15
ENSMUSG00000029049	Morn1	chr4	+	155142401	155142445	155128882	155128965	155145166	155145505	15,25,18	2,0,0	28,21,29	4,4,3	169	125	0.0269005975804	0.847,1.0,1.0	0.838,0.795,0.877	0.112
ENSMUSG00000008450	Nutf2	chr8	+	105876353	105876608	105875533	105875658	105878804	105878833	28,41,35	0,1,0	31,35,33	2,4,1	380	125	0.0269426924516	1.0,0.931,1.0	0.836,0.742,0.916	0.146
ENSMUSG00000028559	Osbpl9	chr4	-	109101115	109101163	109073036	109073149	109102496	109102592	18,19,16	2,0,0	23,22,17	8,3,0	173	125	0.0271393679218	0.867,1.0,1.0	0.675,0.841,1.0	0.117
ENSMUSG00000027423	Snx5	chr2	-	144254725	144254812	144252444	144252530	144255339	144255415	2,4,6	7,9,8	0,3,0	16,7,8	212	125	0.0271606576303	0.144,0.208,0.307	0.0,0.202,0.0	0.152
ENSMUSG00000028772	Zcchc17	chr4	-	130349264	130349322	130338483	130338584	130359875	130359943	138,154,143	16,23,23	228,198,221	60,66,43	183	125	0.0271791022974	0.855,0.821,0.809	0.722,0.672,0.778	0.104
ENSMUSG00000041890	Git2	chr5	-	114743775	114743880	114739032	114739281	114745428	114745571	117,121,125	89,103,88	175,155,110	189,188,147	230	125	0.0273401830235	0.417,0.39,0.436	0.335,0.309,0.289	0.103
ENSMUSG00000013155	Enkd1	chr8	-	105704634	105704760	105704112	105704249	105707548	105708145	7,1,9	1,0,1	12,12,7	2,3,7	251	125	0.0274651284722	0.777,1.0,0.818	0.749,0.666,0.332	0.283
ENSMUSG00000028437	Ubap1	chr4	+	41378946	41379870	41371724	41371849	41387174	41387357	627,718,573	13,8,3	739,680,500	13,29,15	1049	125	0.0276616731789	0.852,0.914,0.958	0.871,0.736,0.799	0.106
ENSMUSG00000018861	Fdxr	chr11	-	115270014	115270099	115269696	115269896	115270322	115270430	85,70,72	5,5,1	67,50,70	10,8,10	210	125	0.0277215969855	0.91,0.893,0.977	0.8,0.788,0.806	0.129
ENSMUSG00000030166	Rad52	chr6	+	119913898	119913992	119913001	119913103	119914169	119914237	96,115,80	55,51,36	120,95,55	91,75,56	219	125	0.0277215969855	0.499,0.563,0.559	0.429,0.42,0.359	0.138
ENSMUSG00000032577	Mapkapk3	chr9	-	107262422	107263764	107261877	107261957	107289119	107289396	119,175,126	1,6,0	36,37,20	0,0,0	1467	125	0.0277945238657	0.91,0.713,1.0	1.0,1.0,1.0	-0.126
ENSMUSG00000036002	Fam214b	chr4	-	43039814	43039899	43037062	43037206	43040273	43040291	14,23,24	1,2,2	28,26,37	17,6,8	210	125	0.0281420454153	0.893,0.873,0.877	0.495,0.721,0.734	0.231
ENSMUSG00000039678	Tbc1d13	chr2	+	30136867	30136983	30134796	30134870	30137120	30137179	4,15,2	19,30,15	20,10,7	15,13,7	241	125	0.0281420454153	0.098,0.206,0.065	0.409,0.285,0.342	-0.222
ENSMUSG00000023235	Ccl25	chr8	+	4327756	4327850	4325235	4325288	4353882	4354000	16,9,6	0,0,0	18,31,19	3,0,4	219	125	0.0283543992395	1.0,1.0,1.0	0.774,1.0,0.731	0.165
ENSMUSG00000052713	Zfp608	chr18	-	54897164	54899619	54895219	54895637	54946552	54946808	186,228,172	0,0,0	283,212,262	6,1,0	2580	125	0.0284662038895	1.0,1.0,1.0	0.696,0.911,1.0	0.131
ENSMUSG00000040648	Ppip5k2	chr1	-	97717441	97717561	97716541	97716604	97719833	97719906	48,57,32	10,14,7	67,48,35	8,2,1	245	125	0.0285214439406	0.71,0.675,0.7	0.81,0.924,0.947	-0.199
ENSMUSG00000070436	Serpinh1	chr7	-	99351823	99351867	99348802	99349464	99352886	99352997	48,45,34	57,78,50	91,77,60	76,67,44	169	125	0.0285410156451	0.384,0.299,0.335	0.47,0.459,0.502	-0.138
ENSMUSG00000030465	Psd3	chr8	-	67906258	67906296	67903647	67904175	67908485	67908566	7,2,3	0,0,0	11,9,5	1,4,1	163	125	0.0288699383603	1.0,1.0,1.0	0.894,0.633,0.793	0.227
ENSMUSG00000073436	Eme2	chr17	-	24893038	24893154	24888485	24892944	24893550	24893642	52,56,51	2,1,2	62,63,46	3,12,6	241	125	0.0289914732632	0.931,0.967,0.93	0.915,0.731,0.799	0.128
ENSMUSG00000029521	Chek2	chr5	+	110866937	110867053	110866262	110866426	110868007	110868093	227,242,156	14,15,9	131,111,84	20,8,27	241	125	0.0290563796392	0.894,0.893,0.9	0.773,0.878,0.617	0.14
ENSMUSG00000026927	Sdccag3	chr2	-	26385497	26385609	26384681	26384821	26386903	26387311	18,23,17	1,1,3	28,30,30	12,9,8	237	125	0.0290563796392	0.905,0.924,0.749	0.552,0.637,0.664	0.242
ENSMUSG00000032855	Pkd1	chr17	+	24572617	24576243	24571975	24572109	24576437	24576587	44,53,43	1,0,4	200,150,55	0,2,0	3751	125	0.0291103977439	0.595,1.0,0.264	1.0,0.714,1.0	-0.285
ENSMUSG00000014504	Srp19	chr18	+	34331749	34334364	34331144	34331259	34334456	34334568	827,767,692	31,17,25	1205,952,989	65,52,65	2740	125	0.0296377671127	0.549,0.673,0.558	0.458,0.455,0.41	0.152
ENSMUSG00000039908	Slc26a11	chr11	+	119357977	119358170	119356807	119357033	119359296	119359382	37,41,22	0,5,2	83,53,35	0,0,0	318	125	0.0296893703423	1.0,0.763,0.812	1.0,1.0,1.0	-0.142
ENSMUSG00000026927	Sdccag3	chr2	-	26385989	26386063	26384681	26384821	26387555	26387671	14,15,11	2,0,0	40,32,22	6,5,3	199	125	0.0297350950346	0.815,1.0,1.0	0.807,0.801,0.822	0.128
ENSMUSG00000021098	4930447C04Rik	chr12	-	72909903	72910091	72909770	72909813	72913184	72913274	0,0,4	2,2,1	10,4,8	2,0,3	313	125	0.0299328947585	0.0,0.0,0.615	0.666,1.0,0.516	-0.522
ENSMUSG00000024104	Fam21	chr6	+	116256226	116256289	116255048	116255168	116258641	116258982	114,142,122	18,11,4	165,136,140	30,28,25	188	125	0.0301424221424	0.808,0.896,0.953	0.785,0.764,0.788	0.107
ENSMUSG00000026730	Pter	chr2	+	12978159	12978413	12924068	12924198	12980292	12980558	10,23,12	0,3,3	9,20,13	0,1,0	379	125	0.0301812107486	1.0,0.717,0.569	1.0,0.868,1.0	-0.194
ENSMUSG00000021772	Nkiras1	chr14	+	18276695	18276730	18271263	18271323	18276825	18276968	9,8,2	2,0,0	23,10,11	4,4,5	160	125	0.0307610914782	0.779,1.0,1.0	0.818,0.661,0.632	0.223
ENSMUSG00000004565	Pnpla6	chr8	+	3537766	3537883	3537450	3537520	3541290	3541394	10,21,12	3,1,3	23,7,8	2,0,0	242	125	0.0307828389115	0.633,0.916,0.674	0.856,1.0,1.0	-0.211
ENSMUSG00000005360	Slc1a3	chr15	-	8687710	8687812	8680520	8681176	8688287	8688425	9,23,9	2,5,7	26,24,11	0,4,0	227	125	0.0307912743702	0.712,0.717,0.415	1.0,0.768,1.0	-0.308
ENSMUSG00000027104	Atf2	chr2	-	73845438	73845553	73842359	73842446	73850588	73850717	209,261,188	70,93,68	367,302,152	206,160,75	240	125	0.0319567075953	0.609,0.594,0.59	0.481,0.496,0.514	0.101
ENSMUSG00000071723	Gspt2	chrX	+	94638245	94638380	94636075	94636575	94639092	94639234	3,11,5	0,0,0	6,4,4	0,2,3	260	125	0.0320414624316	1.0,1.0,1.0	1.0,0.49,0.391	0.373
ENSMUSG00000073176	Zfp449	chrX	+	56348282	56348728	56346399	56346439	56353462	56353667	35,22,17	0,2,0	75,61,32	26,5,0	571	125	0.0323697464223	1.0,0.707,1.0	0.387,0.728,1.0	0.197
ENSMUSG00000031290	Lrch2	chrX	-	147496766	147496832	147492038	147492087	147503383	147503491	73,92,76	67,90,74	174,117,70	241,207,102	191	125	0.0325982302028	0.416,0.401,0.402	0.321,0.27,0.31	0.106
ENSMUSG00000049580	Tsku	chr7	-	98359357	98359467	98353476	98353616	98361241	98361288	7,9,6	0,2,0	1,8,13	0,4,2	235	125	0.0325982302028	1.0,0.705,1.0	1.0,0.515,0.776	0.138
ENSMUSG00000037426	Depdc5	chr5	+	32864157	32864312	32863712	32863743	32864576	32864699	26,66,41	0,6,3	65,55,11	16,9,7	280	125	0.0327519810551	1.0,0.831,0.859	0.645,0.732,0.412	0.3
ENSMUSG00000014075	Tctex1d2	chr16	+	32426857	32426921	32422819	32422953	32428755	32429095	54,78,55	0,2,4	60,62,73	11,6,5	189	125	0.0328092358872	1.0,0.963,0.901	0.783,0.872,0.906	0.101
ENSMUSG00000024989	Cep55	chr19	+	38057409	38057566	38055041	38055317	38057788	38057983	52,32,27	2,0,1	50,43,21	3,4,6	282	125	0.0328194892698	0.92,1.0,0.923	0.881,0.827,0.608	0.176
ENSMUSG00000006342	Susd2	chr10	-	75642124	75642276	75641432	75641600	75643873	75644008	8,17,14	2,0,0	6,3,2	6,1,0	277	125	0.0329833683013	0.644,1.0,1.0	0.311,0.575,1.0	0.253
ENSMUSG00000049680	Urgcp	chr11	-	5726830	5726857	5723110	5723161	5761880	5762371	13,25,14	0,0,2	17,21,11	0,4,5	152	125	0.0332276729474	1.0,1.0,0.852	1.0,0.812,0.644	0.132
ENSMUSG00000025962	Fastkd2	chr1	+	63737778	63737918	63735462	63735571	63745841	63746005	15,27,11	2,1,0	31,24,11	3,6,6	265	125	0.0333038896162	0.78,0.927,1.0	0.83,0.654,0.464	0.253
ENSMUSG00000004561	Mettl17	chr14	+	51889146	51889397	51888741	51888836	51889527	51889635	74,101,94	29,32,14	62,43,74	43,31,39	376	125	0.033359850043	0.459,0.512,0.691	0.324,0.316,0.387	0.212
ENSMUSG00000033697	Arhgap39	chr15	-	76730363	76730456	76727402	76727476	76734876	76735438	238,253,204	27,34,23	321,219,195	49,66,44	218	125	0.0335643743446	0.835,0.81,0.836	0.79,0.655,0.718	0.106
ENSMUSG00000038738	Shank1	chr7	+	44327032	44327226	44325955	44326286	44333291	44333405	26,26,35	4,2,1	101,56,62	2,0,0	319	125	0.0336908603624	0.718,0.836,0.932	0.952,1.0,1.0	-0.155
ENSMUSG00000029651	Mtus2	chr5	+	148301397	148301496	148298251	148298325	148303482	148303602	17,13,14	0,0,0	32,65,11	1,1,6	224	125	0.0337281657113	1.0,1.0,1.0	0.947,0.973,0.506	0.191
ENSMUSG00000018501	Ncor1	chr11	-	62349394	62349493	62345234	62345318	62351377	62351390	115,129,168	29,43,22	173,129,135	90,64,47	224	125	0.0337903213228	0.689,0.626,0.81	0.518,0.529,0.616	0.154
ENSMUSG00000029319	Coq2	chr5	-	100667891	100668058	100663579	100663701	100673988	100674284	257,292,203	29,33,29	218,194,146	40,38,44	292	125	0.0341365595328	0.791,0.791,0.75	0.7,0.686,0.587	0.12
ENSMUSG00000052748	Swt1	chr1	-	151412790	151412846	151407575	151407635	151420099	151420183	22,33,19	0,1,2	38,36,23	3,10,2	181	125	0.0345235649619	1.0,0.958,0.868	0.897,0.713,0.888	0.109
ENSMUSG00000045962	Wnk1	chr6	-	119953770	119954232	119951897	119951995	119956070	119956196	125,176,124	39,48,32	113,80,51	49,38,32	587	125	0.0345483586611	0.406,0.438,0.452	0.329,0.31,0.253	0.135
ENSMUSG00000035476	Tab3	chrX	+	85575549	85575610	85574021	85574165	85609389	85609584	3,3,4	0,2,4	7,2,6	0,0,2	186	125	0.0348013563173	1.0,0.502,0.402	1.0,1.0,0.668	-0.255
ENSMUSG00000025261	Huwe1	chrX	+	151804445	151804540	151803657	151803802	151806271	151806407	11,17,7	4,5,3	27,18,11	3,1,0	220	125	0.0351231450508	0.61,0.659,0.57	0.836,0.911,1.0	-0.303
ENSMUSG00000031220	Awat2	chrX	-	100403139	100403339	100402220	100402940	100404130	100404305	19,18,20	5,3,4	3,10,14	0,2,0	325	125	0.0351241482907	0.594,0.698,0.658	1.0,0.658,1.0	-0.236
ENSMUSG00000043987	Cep164	chr9	-	45785777	45785921	45779689	45779836	45787425	45787511	122,158,181	37,61,38	151,111,86	72,64,47	269	125	0.0351835551394	0.605,0.546,0.689	0.494,0.446,0.46	0.147
ENSMUSG00000041440	Gk5	chr9	+	96133388	96133464	96119431	96119612	96137744	96137838	8,9,5	0,0,1	10,20,3	5,0,2	201	125	0.0355768393536	1.0,1.0,0.757	0.554,1.0,0.483	0.24
ENSMUSG00000055320	Tead1	chr7	+	112856052	112856064	112842039	112842102	112856797	112856932	19,35,24	4,14,10	36,23,6	30,23,8	137	125	0.0357520503174	0.813,0.695,0.686	0.523,0.477,0.406	0.263
ENSMUSG00000058447	Gm26920	chr7	-	30072028	30072139	30056033	30057519	30081090	30081217	11,14,11	0,2,4	48,24,9	0,0,0	236	125	0.035925536189	1.0,0.788,0.593	1.0,1.0,1.0	-0.206
ENSMUSG00000029505	Ep400	chr5	-	110755396	110756766	110741969	110742060	110770491	110770717	107,108,104	0,0,0	182,133,51	7,0,0	1495	125	0.0375546731675	1.0,1.0,1.0	0.685,1.0,1.0	0.105
ENSMUSG00000025404	R3hdm2	chr10	+	127471767	127472000	127459534	127459575	127483975	127484218	5,6,6	0,0,0	32,6,8	4,2,0	358	125	0.0377801184936	1.0,1.0,1.0	0.736,0.512,1.0	0.251
ENSMUSG00000038535	Zfp280d	chr9	+	72329708	72329953	72329509	72329610	72330865	72331173	7,8,5	3,2,0	11,14,4	0,1,0	370	125	0.0378817916829	0.441,0.575,1.0	1.0,0.825,1.0	-0.27
ENSMUSG00000041189	Chrnb1	chr11	-	69786880	69787104	69785706	69785879	69792698	69792908	19,22,19	0,0,0	23,37,15	2,2,2	349	125	0.0382246375294	1.0,1.0,1.0	0.805,0.869,0.729	0.199
ENSMUSG00000027104	Atf2	chr2	-	73846196	73846375	73842359	73842446	73850588	73850717	261,329,256	70,93,68	382,436,202	206,160,75	304	125	0.038389236348	0.605,0.593,0.608	0.433,0.528,0.525	0.107
ENSMUSG00000041670	Rims1	chr1	-	22726929	22727010	22630411	22630480	22805560	22805724	0,2,1	1,0,0	31,20,17	18,24,9	206	125	0.0385902972208	0.0,1.0,1.0	0.511,0.336,0.534	0.206
ENSMUSG00000031819	Emc8	chr8	-	120659958	120660187	120658527	120659074	120667756	120668573	27,12,21	1,3,0	46,19,15	13,7,5	354	125	0.0387427607882	0.905,0.585,1.0	0.555,0.489,0.514	0.311
ENSMUSG00000021870	Slmap	chr14	-	26459903	26459954	26459409	26459460	26460041	26460210	82,97,70	36,24,24	141,108,60	19,15,15	176	125	0.0389884337917	0.618,0.742,0.674	0.841,0.836,0.74	-0.128
ENSMUSG00000029769	Ccdc136	chr6	+	29412363	29412534	29411247	29411385	29426624	29426857	1,12,5	3,0,0	13,8,7	17,25,13	296	125	0.0391791948545	0.123,1.0,1.0	0.244,0.119,0.185	0.525
ENSMUSG00000039990	Edrf1	chr7	+	133646989	133647091	133643992	133644149	133647344	133647466	68,89,61	2,3,1	106,106,65	6,7,12	227	125	0.039399533336	0.949,0.942,0.971	0.907,0.893,0.749	0.104
ENSMUSG00000026596	Abl2	chr1	+	156620838	156620901	156615922	156616058	156622484	156622655	12,22,5	0,0,0	15,11,2	2,4,0	188	125	0.0394220840595	1.0,1.0,1.0	0.833,0.646,1.0	0.174
ENSMUSG00000068115	Ninl	chr2	-	150958750	150958861	150958558	150958636	150959767	150959942	71,67,74	1,0,2	71,62,30	4,0,7	236	125	0.0395386079238	0.974,1.0,0.951	0.904,1.0,0.694	0.109
ENSMUSG00000109111	6530437J22Rik	chr7	+	44973698	44973771	44973044	44973154	44974074	44974303	10,4,6	0,3,0	6,5,6	9,2,4	198	125	0.0399807888232	1.0,0.457,1.0	0.296,0.612,0.486	0.354
ENSMUSG00000024403	Atp6v1g2	chr17	+	35235487	35235558	35235087	35235258	35237116	35237217	7,2,5	0,1,1	7,15,21	7,7,3	196	125	0.0400908321413	1.0,0.561,0.761	0.389,0.577,0.817	0.18
ENSMUSG00000074829	2010315B03Rik	chr9	-	124295097	124295158	124293640	124294101	124295357	124295484	51,76,48	1,2,0	26,39,24	2,1,6	186	125	0.0401204377069	0.972,0.962,1.0	0.897,0.963,0.729	0.115
ENSMUSG00000090206	Tepp	chr8	+	95325486	95325604	95320649	95320714	95325960	95326211	1,10,7	2,1,2	4,3,1	0,0,0	243	125	0.0401846204297	0.205,0.837,0.643	1.0,1.0,1.0	-0.438
ENSMUSG00000039840	Epg5	chr18	+	77988263	77988387	77986385	77986607	77991345	77991490	23,22,36	3,4,0	47,49,27	1,0,0	249	125	0.0401995518145	0.794,0.734,1.0	0.959,1.0,1.0	-0.144
ENSMUSG00000039599	Fam149b	chr14	+	20359754	20359916	20358023	20358140	20374329	20374454	140,195,202	5,14,7	193,174,106	24,13,14	287	125	0.0403339453293	0.924,0.858,0.926	0.778,0.854,0.767	0.103
ENSMUSG00000027806	Tsc22d2	chr3	+	58428227	58428299	58414714	58417613	58437316	58437475	23,33,31	17,15,11	18,20,7	29,18,15	197	125	0.0404349734188	0.462,0.583,0.641	0.283,0.413,0.228	0.254
ENSMUSG00000010608	Rbm25	chr12	+	83642401	83642519	83639127	83639191	83642628	83642698	101,117,120	43,66,44	82,104,36	62,71,57	243	125	0.0409459179836	0.547,0.477,0.584	0.405,0.43,0.245	0.176
ENSMUSG00000044712	Slc38a6	chr12	+	73344792	73344893	73341706	73341760	73350513	73350638	23,31,19	3,4,3	39,26,40	2,0,1	226	125	0.0410927752579	0.809,0.811,0.778	0.915,1.0,0.957	-0.158
ENSMUSG00000029864	Gstk1	chr6	+	42247733	42247846	42247483	42247584	42249378	42249495	102,96,56	54,82,56	30,39,23	15,3,5	238	125	0.0411050536955	0.498,0.381,0.344	0.512,0.872,0.707	-0.289
ENSMUSG00000053332	Gas5	chr1	+	161037123	161037164	161036819	161036852	161037287	161037315	110,93,82	90,80,100	70,60,70	85,103,140	166	125	0.0417692460006	0.479,0.467,0.382	0.383,0.305,0.274	0.122
ENSMUSG00000031480	Thsd1	chr8	+	22252152	22252311	22242996	22243956	22258291	22260377	4,3,8	1,1,0	78,68,63	26,26,19	284	125	0.0417899704645	0.638,0.569,1.0	0.569,0.535,0.593	0.17
ENSMUSG00000057766	Ankrd29	chr18	-	12295878	12295989	12290716	12290815	12305610	12305638	8,16,15	0,4,2	14,15,19	0,0,0	236	125	0.0424512790628	1.0,0.679,0.799	1.0,1.0,1.0	-0.174
ENSMUSG00000039096	Rsad1	chr11	-	94548177	94548363	94544634	94544785	94548470	94548602	3,9,12	1,3,4	26,12,6	2,0,1	311	125	0.0425134277228	0.547,0.547,0.547	0.839,1.0,0.707	-0.302
ENSMUSG00000025404	R3hdm2	chr10	+	127462205	127462283	127459464	127459575	127483975	127484218	5,15,4	0,0,0	10,14,8	4,2,0	203	125	0.0425336004638	1.0,1.0,1.0	0.606,0.812,1.0	0.194
ENSMUSG00000102976	Zc3h11a	chr1	-	133655344	133655398	133654319	133654438	133661255	133661360	17,28,40	0,4,0	34,17,12	6,3,4	179	125	0.0429724103352	1.0,0.83,1.0	0.798,0.798,0.677	0.186
ENSMUSG00000014164	Klhl3	chr13	-	58051028	58051138	58033225	58033342	58063700	58063863	6,3,11	1,1,0	20,9,1	4,3,2	235	125	0.0429724103352	0.761,0.615,1.0	0.727,0.615,0.21	0.275
ENSMUSG00000021546	Hnrnpk	chr13	-	58397752	58397796	58396826	58396899	58399155	58399212	139,157,140	28,19,15	172,131,100	59,55,15	169	125	0.0430716231819	0.786,0.859,0.873	0.683,0.638,0.831	0.122
ENSMUSG00000079834	Tmlhe	chrX_GL456233_random	+	272713	272993	258246	258423	285395	285515	163,263,171	3,10,7	271,238,219	27,21,9	405	125	0.0431817159232	0.944,0.89,0.883	0.756,0.778,0.882	0.1
ENSMUSG00000028959	Fastk	chr5	-	24444374	24444395	24443930	24444258	24445065	24445197	9,4,3	3,6,0	6,5,7	1,1,0	146	125	0.0448770723059	0.72,0.363,1.0	0.837,0.811,1.0	-0.188
ENSMUSG00000029521	Chek2	chr5	+	110840410	110840540	110839978	110840048	110841205	110841333	45,45,31	24,23,29	25,15,10	33,24,15	255	125	0.0448843383725	0.479,0.49,0.344	0.271,0.235,0.246	0.187
ENSMUSG00000031626	Sorbs2	chr8	+	45785268	45785325	45782801	45782960	45789975	45790025	30,32,24	2,0,0	22,16,10	3,3,1	182	125	0.0452533593546	0.912,1.0,1.0	0.834,0.786,0.873	0.14
ENSMUSG00000032245	Cln6	chr9	+	62840484	62840591	62838791	62838954	62844569	62844684	31,64,44	31,50,69	80,86,63	37,33,47	232	125	0.0452533593546	0.35,0.408,0.256	0.538,0.584,0.419	-0.176
ENSMUSG00000018126	Baiap2l2	chr15	-	79258803	79258847	79258194	79258652	79259651	79259774	9,7,4	2,0,0	34,19,9	4,4,6	169	125	0.046073859142	0.769,1.0,1.0	0.863,0.778,0.526	0.201
ENSMUSG00000022681	Ntan1	chr16	+	13826882	13826985	13819324	13819436	13827387	13827496	250,292,235	32,72,54	455,430,322	140,141,109	228	125	0.0461598038112	0.811,0.69,0.705	0.641,0.626,0.618	0.107
ENSMUSG00000031150	Ccdc120	chrX	-	7735071	7735170	7731713	7734098	7735300	7735475	117,112,87	8,6,7	85,72,54	12,13,10	224	125	0.0461598038112	0.891,0.912,0.874	0.798,0.756,0.751	0.124
ENSMUSG00000074415	2610203C20Rik	chr9	+	41393377	41393417	41393193	41393299	41402123	41402263	0,0,0	6,3,3	2,4,1	9,17,9	165	125	0.0465217550894	0.0,0.0,0.0	0.144,0.151,0.078	-0.124
ENSMUSG00000027763	Mbnl1	chr3	+	60621422	60621458	60615619	60615773	60622145	60622240	46,78,51	74,91,96	119,61,36	71,47,42	161	125	0.04686287998	0.326,0.4,0.292	0.565,0.502,0.4	-0.15
ENSMUSG00000034998	Foxn2	chr17	+	88484400	88484469	88479275	88479340	88486402	88490533	37,51,35	4,3,1	67,47,32	8,20,5	194	125	0.0469151899182	0.856,0.916,0.958	0.844,0.602,0.805	0.16
ENSMUSG00000026767	Fam188a	chr2	-	12403997	12404168	12397492	12397566	12405859	12405920	78,62,36	2,2,4	62,54,35	10,7,6	296	125	0.0469901061004	0.943,0.929,0.792	0.724,0.765,0.711	0.155
ENSMUSG00000022228	Zscan26	chr13	-	21449273	21449333	21447785	21447894	21449440	21449516	41,52,65	20,28,6	77,50,24	53,64,24	185	125	0.0470195283131	0.581,0.557,0.88	0.495,0.345,0.403	0.258
ENSMUSG00000090386	Mir99ahg	chr16	+	77670352	77670560	77596898	77596959	77679976	77680187	7,13,8	5,20,9	11,24,8	3,9,3	333	125	0.0470195283131	0.344,0.196,0.25	0.579,0.5,0.5	-0.263
ENSMUSG00000021666	Gfm2	chr13	+	97151634	97151724	97150349	97150413	97155189	97155250	4,16,4	1,1,1	6,9,4	11,1,5	215	125	0.0470866696455	0.699,0.903,0.699	0.241,0.84,0.317	0.301
ENSMUSG00000029836	Cbx3	chr6	+	51475230	51475373	51471815	51471868	51481723	51481818	83,99,101	5,6,2	143,111,116	21,13,9	268	125	0.0473519472507	0.886,0.885,0.959	0.761,0.799,0.857	0.104
ENSMUSG00000075511	1700001L05Rik	chr15	-	83365028	83365513	83358822	83358950	83366989	83367282	4,6,8	0,2,0	4,9,1	1,4,0	610	125	0.0483862138087	1.0,0.381,1.0	0.45,0.316,1.0	0.205
ENSMUSG00000053580	Tanc2	chr11	+	105758921	105759032	105713381	105713564	105776805	105776897	2,9,3	24,27,22	18,16,5	34,23,2	236	125	0.0487441825118	0.042,0.15,0.067	0.219,0.269,0.57	-0.266
ENSMUSG00000004561	Mettl17	chr14	+	51889146	51889217	51888741	51888836	51889527	51889635	105,117,94	29,32,14	77,79,97	43,31,39	196	125	0.0493440481971	0.698,0.7,0.811	0.533,0.619,0.613	0.148
ENSMUSG00000033029	1700088E04Rik	chr15	-	79136306	79136489	79135636	79135765	79139237	79139300	167,136,148	7,6,8	81,39,63	12,11,4	308	125	0.0494234062789	0.906,0.902,0.882	0.733,0.59,0.865	0.167
ENSMUSG00000031626	Sorbs2	chr8	+	45782801	45782960	45775588	45775703	45785268	45785325	40,69,37	5,7,3	37,34,25	1,2,0	284	125	0.0495314864636	0.779,0.813,0.844	0.942,0.882,1.0	-0.129
ENSMUSG00000106918	Mrpl33	chr5	+	31650302	31650484	31616380	31616487	31654467	31654651	22,25,16	0,0,3	31,34,39	11,3,5	307	125	0.0499726818685	1.0,1.0,0.685	0.534,0.822,0.761	0.189
