# Supplementary material for: An Alternative Splicing Program for Mouse Craniofacial Development
Source: Front Physiol. 2020 Sep 4;11:1099. doi: 10.3389/fphys.2020.01099 (PMC7498679; doi:10.3389/fphys.2020.01099)
Supplement: Supplementary file 12 [file Data_Sheet_1.zip › Filtered rMATS results/SE/E10.5_Ect_MXP_vs_FNP_SE_filtered_output.txt]

GeneID	geneSymbol	chr	strand	exonStart_0base	exonEnd	upstreamES	upstreamEE	downstreamES	downstreamEE	IC_SAMPLE_1	SC_SAMPLE_1	IC_SAMPLE_2	SC_SAMPLE_2	IncFormLen	SkipFormLen	FDR	IncLevel1	IncLevel2	DeltaPSI
ENSMUSG00000015222	Map2	chr1	+	66431526	66431619	66425196	66425528	66433513	66433595	53,88,87	0,0,0	191,219,227	39,61,50	218	125	0.0	1.0,1.0,1.0	0.737,0.673,0.722	0.289
ENSMUSG00000031565	Fgfr1	chr8	+	25564339	25564484	25563373	25563524	25566710	25566907	401,389,327	129,98,106	524,623,505	24,35,32	270	125	0.0	0.59,0.648,0.588	0.91,0.892,0.88	-0.285
ENSMUSG00000031565	Fgfr1	chr8	+	25563373	25563524	25562137	25562328	25564339	25564484	357,343,339	244,256,216	95,106,70	515,636,605	276	125	0.0	0.399,0.378,0.415	0.077,0.07,0.05	0.332
ENSMUSG00000032497	Lrrfip2	chr9	+	111193046	111193118	111190167	111190284	111199664	111199835	326,379,321	45,47,46	242,279,297	101,168,132	197	125	0.0	0.821,0.837,0.816	0.603,0.513,0.588	0.257
ENSMUSG00000039108	Lsm14b	chr2	+	180031793	180031871	180031360	180031528	180032060	180032222	606,685,589	669,588,623	844,1110,977	295,382,408	203	125	0.0	0.358,0.418,0.368	0.638,0.641,0.596	-0.244
ENSMUSG00000027506	Tpd52	chr3	-	8936438	8936480	8934991	8935040	8943550	8943577	4,5,6	37,14,34	27,39,33	10,10,15	167	125	0.0	0.075,0.211,0.117	0.669,0.745,0.622	-0.544
ENSMUSG00000027692	Tnik	chr3	+	28594906	28594993	28594021	28594132	28596071	28596260	0,0,1	71,68,96	21,13,11	9,9,29	212	125	0.0	0.0,0.0,0.006	0.579,0.46,0.183	-0.405
ENSMUSG00000026566	Mpzl1	chr1	-	165601749	165601864	165593653	165593677	165604609	165604742	766,708,795	364,383,452	409,473,478	480,673,593	240	125	0.0	0.523,0.491,0.478	0.307,0.268,0.296	0.207
ENSMUSG00000026566	Mpzl1	chr1	-	165601749	165601855	165593367	165593677	165604609	165604742	1090,1040,1207	364,383,452	635,719,695	480,673,593	231	125	0.0	0.618,0.595,0.591	0.417,0.366,0.388	0.211
ENSMUSG00000001419	Mef2d	chr3	+	88161780	88161801	88161190	88161381	88162957	88163087	0,4,0	149,157,166	17,39,34	109,155,143	146	125	0.0	0.0,0.021,0.0	0.118,0.177,0.169	-0.148
ENSMUSG00000028906	Epb41	chr4	-	131937014	131937464	131935738	131935867	131957642	131957819	1439,1378,1404	431,434,461	1003,1409,1388	729,1024,866	575	125	0.0	0.421,0.408,0.398	0.23,0.23,0.258	0.17
ENSMUSG00000018417	Myo1b	chr1	-	51768649	51768736	51766821	51766908	51769003	51769090	299,326,314	529,439,455	380,454,425	248,177,223	212	125	0.0	0.25,0.305,0.289	0.475,0.602,0.529	-0.254
ENSMUSG00000031865	Dctn1	chr6	+	83197318	83197333	83195940	83196107	83197490	83197624	1,2,0	279,270,345	69,109,127	313,361,322	140	125	0.0	0.003,0.007,0.0	0.164,0.212,0.26	-0.209
ENSMUSG00000027523	Gnas	chr2	+	174328107	174330434	174327767	174327941	174334211	174334284	10415,9436,10289	89,122,123	9572,11079,12427	401,341,358	2452	125	0.0	0.856,0.798,0.81	0.549,0.624,0.639	0.217
ENSMUSG00000027478	Dnmt3b	chr2	+	153670848	153670908	153670302	153670447	153672215	153672335	143,145,117	99,119,111	76,116,77	154,263,241	185	125	0.0	0.494,0.452,0.416	0.25,0.23,0.178	0.235
ENSMUSG00000033060	Lmo7	chr14	+	101931171	101931280	101929175	101929451	101932569	101932672	205,200,240	8,4,13	124,166,159	51,51,50	234	125	0.0	0.932,0.964,0.908	0.565,0.635,0.629	0.325
ENSMUSG00000032826	Ank2	chr3	-	127052225	127052249	127048181	127048280	127052687	127052873	0,0,0	31,41,66	19,20,15	37,45,51	149	125	0.0	0.0,0.0,0.0	0.301,0.272,0.198	-0.257
ENSMUSG00000063450	Syne2	chr12	+	76100027	76100096	76099229	76099512	76100991	76101131	355,533,378	215,206,190	165,207,157	326,435,335	194	125	0.0	0.515,0.625,0.562	0.246,0.235,0.232	0.33
ENSMUSG00000029673	Auts2	chr5	-	131470413	131470458	131466031	131466127	131472258	131472479	217,195,265	149,134,197	54,94,108	141,191,225	170	125	0.0	0.517,0.517,0.497	0.22,0.266,0.261	0.261
ENSMUSG00000009621	Vav2	chr2	-	27300429	27300444	27299373	27299472	27302007	27302110	0,0,0	367,390,335	29,30,40	219,199,271	140	125	0.0	0.0,0.0,0.0	0.106,0.119,0.116	-0.114
ENSMUSG00000025237	Parp6	chr9	+	59641740	59641810	59641023	59641096	59648829	59648909	8,17,14	42,56,46	44,79,79	31,53,40	195	125	2.1407661968e-13	0.109,0.163,0.163	0.476,0.489,0.559	-0.363
ENSMUSG00000024381	Bin1	chr18	+	32429195	32429303	32426223	32426352	32431670	32431742	3,2,0	85,105,88	12,14,24	45,50,52	233	125	2.1407661968e-13	0.019,0.01,0.0	0.125,0.131,0.198	-0.142
ENSMUSG00000028399	Ptprd	chr4	-	76095519	76095546	76091421	76091539	76099411	76099605	95,99,139	59,52,94	53,26,44	101,133,121	152	125	2.1407661968e-13	0.57,0.61,0.549	0.301,0.138,0.23	0.353
ENSMUSG00000020532	Acaca	chr11	+	84290287	84290311	84280391	84280510	84292890	84293034	200,255,219	1,1,4	122,174,218	21,23,18	149	125	3.83861524942e-13	0.994,0.995,0.979	0.83,0.864,0.91	0.121
ENSMUSG00000039542	Ncam1	chr9	-	49506852	49507653	49502147	49505563	49508588	49508705	9,3,3	33,29,24	49,95,65	23,65,55	926	125	3.83861524942e-13	0.036,0.014,0.017	0.223,0.165,0.138	-0.153
ENSMUSG00000066306	Numa1	chr7	+	102002294	102002336	102001414	102001659	102007485	102007780	377,377,379	353,410,356	164,214,261	409,569,466	167	125	3.41141452005e-12	0.444,0.408,0.443	0.231,0.22,0.295	0.183
ENSMUSG00000001517	Foxm1	chr6	+	128371967	128372012	128370956	128371085	128372533	128372603	636,579,642	34,36,27	586,624,767	83,101,129	170	125	3.82661957677e-12	0.932,0.922,0.946	0.838,0.82,0.814	0.109
ENSMUSG00000025162	Csnk1d	chr11	-	120964947	120965010	120961748	120963906	120967994	120968134	1209,1090,1263	366,425,449	672,928,869	522,624,637	188	125	5.22865925641e-12	0.687,0.63,0.652	0.461,0.497,0.476	0.178
ENSMUSG00000098912	1500004A13Rik	chr3	-	88810637	88811002	88805288	88808272	88811213	88811369	117,92,93	6,2,0	94,104,136	30,35,34	490	125	6.22081471303e-12	0.833,0.921,1.0	0.444,0.431,0.505	0.458
ENSMUSG00000023994	Nfya	chr17	-	48398981	48399065	48395649	48395796	48400437	48400580	260,182,199	190,193,172	93,114,117	205,240,302	209	125	7.31530391818e-12	0.45,0.361,0.409	0.213,0.221,0.188	0.199
ENSMUSG00000031865	Dctn1	chr6	+	83186427	83186445	83183935	83183956	83189076	83189153	3,1,1	0,0,0	0,0,0	7,7,7	143	125	8.81282084345e-12	1.0,1.0,1.0	0.0,0.0,0.0	1.0
ENSMUSG00000032826	Ank2	chr3	-	126963382	126963481	126962250	126962405	126964937	126965162	0,0,0	40,55,48	12,15,17	32,63,32	224	125	2.01579173774e-11	0.0,0.0,0.0	0.173,0.117,0.229	-0.173
ENSMUSG00000024044	Epb41l3	chr17	+	69287611	69287728	69287256	69287337	69288850	69289985	487,459,426	103,121,117	296,396,388	177,258,203	242	125	2.18245480167e-11	0.709,0.662,0.653	0.463,0.442,0.497	0.207
ENSMUSG00000032076	Cadm1	chr9	+	47829376	47829409	47818733	47818817	47848166	47848298	243,328,281	332,329,355	728,898,805	459,485,417	158	125	3.48231301345e-11	0.367,0.441,0.385	0.557,0.594,0.604	-0.187
ENSMUSG00000021144	Mta1	chr12	+	113133540	113133576	113133184	113133337	113135796	113135828	376,323,383	758,737,797	196,223,248	805,1070,1144	161	125	3.61789487258e-11	0.278,0.254,0.272	0.159,0.139,0.144	0.121
ENSMUSG00000019302	Atp6v0a1	chr11	+	101049458	101049476	101048417	101048525	101055025	101055143	2,0,0	99,102,134	15,25,14	83,123,143	143	125	3.76043857299e-11	0.017,0.0,0.0	0.136,0.151,0.079	-0.116
ENSMUSG00000039953	Clstn1	chr4	+	149641657	149641714	149638232	149638395	149643194	149643352	840,865,750	129,122,135	879,1051,1113	297,373,382	182	125	4.20099880808e-11	0.817,0.83,0.792	0.67,0.659,0.667	0.148
ENSMUSG00000029673	Auts2	chr5	-	131470413	131470458	131466031	131466127	131472237	131472479	162,135,173	70,63,91	52,72,90	103,103,111	170	125	6.69213470169e-11	0.63,0.612,0.583	0.271,0.339,0.374	0.28
ENSMUSG00000014426	Map3k4	chr17	-	12242649	12242805	12239969	12240070	12243499	12243596	81,98,96	137,149,188	150,170,182	89,130,108	281	125	1.13976338469e-10	0.208,0.226,0.185	0.428,0.368,0.428	-0.202
ENSMUSG00000000631	Myo18a	chr11	+	77822662	77822674	77821041	77821186	77823275	77823446	3,6,3	52,43,62	22,22,29	32,40,40	137	125	1.18122721481e-10	0.05,0.113,0.042	0.385,0.334,0.398	-0.304
ENSMUSG00000036053	Fmnl2	chr2	+	53130411	53130458	53126852	53126976	53131839	53133804	339,386,364	27,44,30	267,424,428	77,112,99	172	125	5.7374246687e-10	0.901,0.864,0.898	0.716,0.733,0.759	0.152
ENSMUSG00000029094	Afap1	chr5	+	35987054	35987321	35984187	35984306	35989553	35989668	11,7,6	77,43,77	32,42,25	26,34,56	392	125	6.01018010959e-10	0.044,0.049,0.024	0.282,0.283,0.125	-0.191
ENSMUSG00000034109	Golim4	chr3	-	75902400	75902484	75897970	75898132	75903246	75903329	305,313,296	156,148,178	154,233,196	156,318,225	209	125	1.11116469444e-09	0.539,0.558,0.499	0.371,0.305,0.343	0.192
ENSMUSG00000023994	Nfya	chr17	-	48398984	48399065	48395649	48395796	48400437	48400580	120,115,119	190,193,172	46,64,79	205,240,302	206	125	2.0737443573e-09	0.277,0.266,0.296	0.12,0.139,0.137	0.148
ENSMUSG00000052534	Pbx1	chr1	-	168184955	168185068	168183529	168183619	168191277	168191437	296,298,282	671,611,600	596,886,791	692,875,924	238	125	2.54507519302e-09	0.188,0.204,0.198	0.311,0.347,0.31	-0.126
ENSMUSG00000031075	Ano1	chr7	-	144648574	144648640	144648023	144648079	144650502	144650554	71,41,48	11,19,15	33,48,44	53,71,91	191	125	3.94404248052e-09	0.809,0.585,0.677	0.29,0.307,0.24	0.411
ENSMUSG00000027111	Itga6	chr2	+	71853533	71853663	71849380	71849506	71855853	71856758	527,572,476	277,377,297	187,239,235	213,340,268	255	125	6.85211364485e-09	0.483,0.427,0.44	0.301,0.256,0.301	0.164
ENSMUSG00000016921	Srsf6	chr2	+	162932814	162932979	162931660	162931777	162933425	162933509	10,26,13	0,0,0	4,7,8	1,5,7	290	125	9.17024132612e-09	1.0,1.0,1.0	0.633,0.376,0.33	0.554
ENSMUSG00000032624	Eml4	chr17	+	83425257	83425431	83421605	83421735	83427222	83427351	925,946,865	72,57,66	447,750,673	69,138,106	299	125	1.02445177033e-08	0.843,0.874,0.846	0.73,0.694,0.726	0.138
ENSMUSG00000031865	Dctn1	chr6	+	83187763	83187784	83183935	83183956	83189076	83189153	8,11,20	0,0,0	11,9,8	7,7,7	146	125	1.62106041507e-08	1.0,1.0,1.0	0.574,0.524,0.495	0.469
ENSMUSG00000023994	Nfya	chr17	-	48398981	48399068	48395649	48395796	48400437	48400580	299,189,203	190,193,172	129,123,121	205,240,302	212	125	2.61452359459e-08	0.481,0.366,0.41	0.271,0.232,0.191	0.188
ENSMUSG00000025278	Flnb	chr14	+	7922674	7922746	7919109	7919357	7923454	7923557	99,132,99	15,19,11	101,71,71	41,47,48	197	125	2.99564187685e-08	0.807,0.815,0.851	0.61,0.489,0.484	0.297
ENSMUSG00000022858	Tra2b	chr16	-	22258985	22259261	22254983	22255117	22265740	22265829	392,435,377	299,316,315	226,345,328	366,529,464	401	125	3.04042319099e-08	0.29,0.3,0.272	0.161,0.169,0.181	0.117
ENSMUSG00000036053	Fmnl2	chr2	+	53130411	53130504	53126852	53126976	53131839	53133804	190,216,203	27,44,30	161,254,245	77,112,99	218	125	3.0940220817e-08	0.801,0.738,0.795	0.545,0.565,0.587	0.212
ENSMUSG00000001151	Pcnt	chr10	-	76403623	76403644	76401331	76401535	76403757	76403874	65,82,74	40,53,37	40,32,47	71,97,77	146	125	3.42864318936e-08	0.582,0.57,0.631	0.325,0.22,0.343	0.298
ENSMUSG00000073468	Sft2d1	chr17	+	8317849	8317871	8311138	8311285	8318843	8318930	0,0,0	31,20,19	9,9,7	23,18,19	147	125	3.80049861097e-08	0.0,0.0,0.0	0.25,0.298,0.239	-0.262
ENSMUSG00000026131	Dst	chr1	+	34303420	34303531	34302829	34303032	34306527	34306651	184,204,218	8,4,1	91,96,150	16,14,17	236	125	5.87731911097e-08	0.924,0.964,0.991	0.751,0.784,0.824	0.173
ENSMUSG00000030766	Arhgap17	chr7	-	123294471	123294705	123292035	123292205	123296409	123296590	345,275,308	43,22,23	280,377,391	8,8,8	359	125	3.09703628826e-07	0.736,0.813,0.823	0.924,0.943,0.944	-0.146
ENSMUSG00000040118	Cacna2d1	chr5	+	16341989	16342010	16340706	16340783	16342682	16342743	0,0,0	5,4,5	5,15,9	5,10,8	146	125	4.85398509979e-07	0.0,0.0,0.0	0.461,0.562,0.491	-0.505
ENSMUSG00000022483	Col2a1	chr15	-	98000399	98000606	97999274	97999291	98004408	98004635	433,432,393	60,88,70	446,412,356	23,29,31	332	125	9.86215027026e-07	0.731,0.649,0.679	0.88,0.842,0.812	-0.158
ENSMUSG00000074513	Arfip1	chr3	-	84519481	84519703	84497735	84497891	84534586	84534695	3,10,6	0,0,0	1,0,12	3,2,2	347	125	1.00738910422e-06	1.0,1.0,1.0	0.107,0.0,0.684	0.736
ENSMUSG00000041890	Git2	chr5	-	114737347	114737437	114733860	114733943	114739032	114739281	138,156,138	92,87,140	73,84,67	126,151,164	215	125	1.15954991739e-06	0.466,0.51,0.364	0.252,0.244,0.192	0.217
ENSMUSG00000021224	Numb	chr12	-	83797196	83797343	83795438	83796154	83799507	83799657	236,235,268	45,50,69	288,343,340	26,24,32	272	125	1.19836591904e-06	0.707,0.684,0.641	0.836,0.868,0.83	-0.167
ENSMUSG00000042323	Pbrm1	chr14	+	31110414	31110579	31107108	31107310	31117012	31117083	379,336,314	44,55,39	278,374,396	14,14,20	290	125	1.39422206115e-06	0.788,0.725,0.776	0.895,0.92,0.895	-0.14
ENSMUSG00000040687	Madd	chr2	-	91155012	91155075	91154644	91154765	91155545	91155648	0,3,1	30,40,39	11,21,21	47,75,42	188	125	2.25463253675e-06	0.0,0.047,0.017	0.135,0.157,0.25	-0.159
ENSMUSG00000022973	Synj1	chr16	-	90971563	90971587	90969182	90969374	90973909	90974066	0,0,0	34,22,29	5,8,8	15,39,25	149	125	2.28303696018e-06	0.0,0.0,0.0	0.219,0.147,0.212	-0.193
ENSMUSG00000086040	Wipf3	chr6	+	54489007	54489109	54487907	54488030	54496479	54496556	93,112,91	14,21,10	91,148,162	2,1,7	227	125	2.38191858289e-06	0.785,0.746,0.834	0.962,0.988,0.927	-0.171
ENSMUSG00000070808	Gltscr1	chr7	-	15986912	15987089	15979350	15979986	15987478	15989440	149,173,208	41,31,38	67,104,60	38,55,50	302	125	2.87105840002e-06	0.601,0.698,0.694	0.422,0.439,0.332	0.267
ENSMUSG00000027438	Napb	chr2	-	148707158	148707205	148706945	148707023	148709316	148709433	2,2,0	5,18,9	15,10,8	5,3,6	172	125	4.03229395974e-06	0.225,0.075,0.0	0.686,0.708,0.492	-0.529
ENSMUSG00000028175	Depdc1a	chr3	+	159522525	159523356	159520829	159520970	159523776	159523949	74,96,101	63,45,114	95,136,129	23,47,33	956	125	4.09339716252e-06	0.133,0.218,0.104	0.351,0.274,0.338	-0.169
ENSMUSG00000023707	Ogfod2	chr5	+	124114064	124114192	124113428	124113528	124114478	124114645	68,46,101	0,1,1	77,71,80	10,8,9	253	125	5.30498017117e-06	1.0,0.958,0.98	0.792,0.814,0.815	0.172
ENSMUSG00000018411	Mapt	chr11	+	104318156	104318249	104310268	104310534	104321350	104321432	10,6,15	1,2,2	3,7,16	9,23,28	218	125	5.30498017117e-06	0.851,0.632,0.811	0.16,0.149,0.247	0.579
ENSMUSG00000005417	Mprip	chr11	+	59772151	59772217	59771616	59771702	59775515	59776223	1835,1676,1855	567,538,587	1162,1438,1605	610,793,812	191	125	5.72449203541e-06	0.679,0.671,0.674	0.555,0.543,0.564	0.121
ENSMUSG00000027806	Tsc22d2	chr3	+	58428227	58428299	58417483	58417613	58459330	58459382	78,95,79	167,148,117	32,47,49	148,204,154	197	125	6.72208917579e-06	0.229,0.289,0.3	0.121,0.128,0.168	0.134
ENSMUSG00000014602	Kif1a	chr1	-	93026831	93026855	93025620	93025735	93036845	93036951	0,4,0	63,70,63	6,18,8	48,57,60	149	125	7.15107386753e-06	0.0,0.046,0.0	0.095,0.209,0.101	-0.12
ENSMUSG00000026131	Dst	chr1	+	34249803	34250130	34249478	34249638	34250609	34250694	76,107,102	0,0,2	54,79,71	4,5,12	452	125	9.36290468173e-06	1.0,1.0,0.934	0.789,0.814,0.621	0.237
ENSMUSG00000020882	Cacnb1	chr11	-	98010626	98010646	98010295	98010376	98011865	98011942	0,0,1	11,7,10	5,8,8	10,5,10	145	125	9.64793243145e-06	0.0,0.0,0.079	0.301,0.58,0.408	-0.403
ENSMUSG00000028782	Adgrb2	chr4	+	130006751	130006916	130005024	130005108	130007561	130007726	1,1,5	0,0,0	5,3,9	2,1,5	290	125	1.00156713192e-05	1.0,1.0,1.0	0.519,0.564,0.437	0.493
ENSMUSG00000060126	Tpt1	chr14	+	75847243	75847360	75846202	75846393	75848098	75848297	56,55,75	7,2,9	38,87,99	0,0,0	242	125	1.20051492358e-05	0.805,0.934,0.811	1.0,1.0,1.0	-0.15
ENSMUSG00000053141	Ptprt	chr2	-	161687068	161687098	161656141	161656290	161697973	161698109	0,0,0	1,10,2	3,5,7	5,9,3	155	125	1.24746887531e-05	0.0,0.0,0.0	0.326,0.309,0.653	-0.429
ENSMUSG00000041670	Rims1	chr1	-	22630411	22630480	22596370	22596584	22726929	22727010	0,2,3	2,17,6	7,5,8	2,1,1	194	125	1.35363781097e-05	0.0,0.07,0.244	0.693,0.763,0.838	-0.66
ENSMUSG00000063077	Kif1b	chr4	-	149220541	149220790	149214971	149215025	149222226	149222364	32,31,38	87,104,98	66,93,92	94,111,90	374	125	1.45034555131e-05	0.109,0.091,0.115	0.19,0.219,0.255	-0.116
ENSMUSG00000039738	Slx4	chr16	-	3984990	3987176	3981584	3981687	3987914	3988081	132,118,132	0,0,0	114,151,154	8,5,1	2311	125	1.52643058621e-05	1.0,1.0,1.0	0.435,0.62,0.893	0.351
ENSMUSG00000040407	Akap9	chr5	+	4004802	4004943	4003560	4003782	4005409	4005513	69,88,99	72,106,71	100,169,124	37,47,56	266	125	1.5368447722e-05	0.311,0.281,0.396	0.559,0.628,0.51	-0.236
ENSMUSG00000021870	Slmap	chr14	-	26459409	26459460	26438947	26439028	26460041	26460210	11,13,5	0,0,0	12,9,14	5,6,2	176	125	2.33894106277e-05	1.0,1.0,1.0	0.63,0.516,0.833	0.34
ENSMUSG00000035268	Pkig	chr2	+	163659149	163659235	163658457	163658659	163721127	163721301	13,8,19	1,0,0	13,16,17	7,6,6	211	125	2.41313167126e-05	0.885,1.0,1.0	0.524,0.612,0.627	0.374
ENSMUSG00000021268	Meg3	chr12	+	109549290	109549371	109546429	109546542	109549478	109549552	244,236,320	14,12,10	230,215,185	21,45,27	206	125	2.87786066223e-05	0.914,0.923,0.951	0.869,0.744,0.806	0.123
ENSMUSG00000028556	Dock7	chr4	-	98953865	98953880	98946628	98946754	98955315	98955447	57,46,50	4,3,4	32,46,30	14,13,21	140	125	2.87807912904e-05	0.927,0.932,0.918	0.671,0.76,0.561	0.262
ENSMUSG00000038119	Cdon	chr9	+	35430737	35430860	35423587	35423616	35452044	35452177	4,7,2	0,0,0	12,9,2	2,5,2	248	125	3.0466109539e-05	1.0,1.0,1.0	0.752,0.476,0.335	0.479
ENSMUSG00000051736	Fam229b	chr10	-	39122176	39122332	39118823	39119034	39132246	39132378	0,1,2	6,2,0	3,7,12	0,0,0	281	125	3.0466109539e-05	0.0,0.182,1.0	1.0,1.0,1.0	-0.606
ENSMUSG00000068394	Cep152	chr2	-	125571668	125571833	125569554	125569651	125576713	125576855	144,165,151	7,14,5	247,303,277	42,54,49	290	125	3.30173213437e-05	0.899,0.836,0.929	0.717,0.707,0.709	0.177
ENSMUSG00000028284	Map3k7	chr4	+	31994873	31995010	31992472	31992516	32002088	32002153	179,143,217	176,145,186	244,243,260	116,121,135	262	125	3.37267760827e-05	0.327,0.32,0.358	0.501,0.489,0.479	-0.155
ENSMUSG00000036435	Exoc1	chr5	+	76557818	76557863	76554099	76554205	76559003	76559167	90,111,103	58,47,44	99,149,125	22,24,20	170	125	3.37610651346e-05	0.533,0.635,0.633	0.768,0.82,0.821	-0.203
ENSMUSG00000075415	Fnbp1	chr2	-	31052984	31053080	31044881	31044896	31054023	31054218	6,8,7	0,0,0	4,3,3	2,2,3	221	125	3.43781974912e-05	1.0,1.0,1.0	0.531,0.459,0.361	0.55
ENSMUSG00000028284	Map3k7	chr4	+	31994873	31994954	31992386	31992516	32002088	32002153	342,277,353	176,145,186	414,420,475	116,121,135	206	125	3.62004464428e-05	0.541,0.537,0.535	0.684,0.678,0.681	-0.143
ENSMUSG00000031865	Dctn1	chr6	+	83187763	83187784	83186427	83186445	83189076	83189153	44,31,45	6,2,8	51,64,57	0,0,0	146	125	3.62763332444e-05	0.863,0.93,0.828	1.0,1.0,1.0	-0.126
ENSMUSG00000034813	Grip1	chr10	+	119897714	119897795	119454319	119454422	119929900	119930036	200,189,148	2,3,8	132,143,134	16,12,18	206	125	3.76259495813e-05	0.984,0.975,0.918	0.834,0.879,0.819	0.115
ENSMUSG00000034480	Diaph2	chrX	+	129825926	129825947	129821238	129821343	129902899	129903039	28,14,13	0,0,0	8,18,20	9,2,5	146	125	5.0252295205e-05	1.0,1.0,1.0	0.432,0.885,0.774	0.303
ENSMUSG00000056737	Capg	chr6	+	72549729	72549868	72549450	72549501	72555272	72555308	3,8,4	45,29,20	9,10,9	8,7,8	264	125	5.3327571977e-05	0.031,0.116,0.087	0.348,0.403,0.348	-0.288
ENSMUSG00000028556	Dock7	chr4	-	98993646	98993736	98992368	98992458	99001032	99001202	217,337,238	310,475,377	327,392,365	281,340,306	215	125	5.81990650943e-05	0.289,0.292,0.268	0.404,0.401,0.41	-0.122
ENSMUSG00000020142	Slc1a4	chr11	-	20307891	20308086	20306465	20306600	20308403	20308637	83,90,79	0,0,0	142,185,148	5,6,14	320	125	6.27391930282e-05	1.0,1.0,1.0	0.917,0.923,0.805	0.118
ENSMUSG00000051527	Usp29	chr7	+	6737564	6737634	6730854	6731302	6738792	6738945	6,13,7	0,0,0	6,13,3	7,2,1	195	125	6.72333485574e-05	1.0,1.0,1.0	0.355,0.806,0.658	0.394
ENSMUSG00000042589	Cux2	chr5	-	121924804	121924915	121921313	121921361	122043769	122043844	26,29,28	0,0,0	57,57,74	6,7,9	236	125	7.16426131794e-05	1.0,1.0,1.0	0.834,0.812,0.813	0.18
ENSMUSG00000039263	Npepl1	chr2	+	174119504	174119659	174116050	174116193	174120226	174120382	7,10,9	2,4,2	6,6,4	0,0,0	280	125	7.44608860915e-05	0.61,0.527,0.668	1.0,1.0,1.0	-0.398
ENSMUSG00000022537	Tmem44	chr16	-	30518299	30518332	30511854	30514822	30529411	30529570	48,57,62	63,89,78	23,24,25	80,75,96	158	125	8.2273450397e-05	0.376,0.336,0.386	0.185,0.202,0.171	0.18
ENSMUSG00000026482	Rgl1	chr1	-	152623817	152623928	152586406	152586615	152674859	152675023	69,55,64	0,1,0	69,67,51	7,6,5	236	125	9.25465361393e-05	1.0,0.967,1.0	0.839,0.855,0.844	0.143
ENSMUSG00000095041	AC149090.1	chrUn_JH584304	-	56985	57151	55111	55701	59591	59667	39,54,71	0,0,0	44,57,49	11,0,6	291	125	0.000115146152621	1.0,1.0,1.0	0.632,1.0,0.778	0.197
ENSMUSG00000021870	Slmap	chr14	-	26453537	26453600	26438947	26439028	26460041	26460210	13,14,14	0,0,0	12,18,27	5,6,2	188	125	0.000121885319197	1.0,1.0,1.0	0.615,0.666,0.9	0.273
ENSMUSG00000055897	Ppp4r1l-ps	chr2	-	173600765	173601042	173597132	173597187	173608732	173608818	5,8,5	15,15,11	0,0,0	11,17,18	402	125	0.000140780982534	0.094,0.142,0.124	0.0,0.0,0.0	0.12
ENSMUSG00000030519	Apba2	chr7	+	64734654	64734690	64733512	64733658	64736880	64736967	11,13,6	72,75,50	59,59,64	129,152,146	161	125	0.000162374346651	0.106,0.119,0.085	0.262,0.232,0.254	-0.146
ENSMUSG00000075600	Zc3h3	chr15	-	75839255	75840564	75837466	75837663	75841849	75841915	105,112,144	0,0,1	104,98,121	6,2,5	1434	125	0.000168812387269	1.0,1.0,0.926	0.602,0.81,0.678	0.279
ENSMUSG00000033632	AW554918	chr18	+	25344863	25344962	25289938	25290066	25419966	25420075	5,6,6	0,0,1	2,5,4	1,4,5	224	125	0.000168812387269	1.0,1.0,0.77	0.527,0.411,0.309	0.508
ENSMUSG00000022353	Mtss1	chr15	-	58947325	58947520	58945845	58946019	58951469	58951680	97,103,114	114,151,126	183,172,154	120,118,92	320	125	0.000171470597195	0.249,0.21,0.261	0.373,0.363,0.395	-0.137
ENSMUSG00000036775	Decr2	chr17	-	26088021	26088073	26087323	26087459	26089963	26090300	28,28,39	4,3,10	31,46,52	0,0,2	177	125	0.000180042842502	0.832,0.868,0.734	1.0,1.0,0.948	-0.171
ENSMUSG00000018736	Ndel1	chr11	-	68826169	68826204	68822109	68822665	68829914	68830066	81,69,98	69,49,90	40,72,59	81,111,115	160	125	0.000193844477875	0.478,0.524,0.46	0.278,0.336,0.286	0.187
ENSMUSG00000022760	Thap7	chr16	-	17530677	17530857	17528185	17528740	17531024	17531112	34,22,23	0,2,0	42,25,28	5,6,16	305	125	0.000218834382843	1.0,0.818,1.0	0.775,0.631,0.418	0.331
ENSMUSG00000024055	Cyp4f13	chr17	-	32932412	32932540	32930540	32930662	32932628	32932682	25,36,18	13,1,4	8,6,14	0,0,0	253	125	0.000259863569237	0.487,0.947,0.69	1.0,1.0,1.0	-0.292
ENSMUSG00000024462	Gabbr1	chr17	+	37067213	37067364	37064659	37064737	37067775	37067908	15,23,25	49,58,61	38,42,53	37,51,42	276	125	0.000259863569237	0.122,0.152,0.157	0.317,0.272,0.364	-0.174
ENSMUSG00000095041	AC149090.1	chrUn_JH584304	-	58563	58835	55111	55701	59591	59667	218,175,217	0,0,0	107,187,203	11,0,6	397	125	0.000281670702415	1.0,1.0,1.0	0.754,1.0,0.914	0.111
ENSMUSG00000024180	Tmem8	chr17	+	26120538	26120685	26120283	26120462	26121539	26121656	31,13,25	6,1,3	90,102,110	0,0,2	272	125	0.000289221761012	0.704,0.857,0.793	1.0,1.0,0.962	-0.203
ENSMUSG00000027692	Tnik	chr3	+	28625198	28625222	28623010	28623108	28630430	28630615	21,11,8	106,76,101	9,22,12	16,20,3	149	125	0.000299923849244	0.143,0.108,0.062	0.321,0.48,0.77	-0.419
ENSMUSG00000030922	Lyrm1	chr7	+	119909670	119909962	119895869	119895890	119914172	119914265	66,36,64	0,0,0	32,53,31	1,6,3	417	125	0.00030503778067	1.0,1.0,1.0	0.906,0.726,0.756	0.204
ENSMUSG00000035168	Tanc1	chr2	+	59646768	59646872	59612041	59612196	59699347	59699427	154,136,156	22,17,4	101,87,122	1,1,3	229	125	0.000308396707857	0.793,0.814,0.955	0.982,0.979,0.957	-0.119
ENSMUSG00000036775	Decr2	chr17	-	26088928	26088997	26087323	26087459	26089963	26090300	22,36,19	4,3,10	27,35,49	0,0,2	194	125	0.000310134428784	0.78,0.885,0.55	1.0,1.0,0.94	-0.242
ENSMUSG00000015937	H2afy	chr13	-	56084195	56084285	56073618	56074392	56096123	56096234	2,9,10	1,0,0	2,9,5	3,6,4	215	125	0.000313430714589	0.538,1.0,1.0	0.279,0.466,0.421	0.457
ENSMUSG00000027763	Mbnl1	chr3	+	60622145	60622240	60615619	60615773	60625123	60625198	85,89,126	23,18,20	55,92,82	1,9,1	220	125	0.000368640357953	0.677,0.737,0.782	0.969,0.853,0.979	-0.202
ENSMUSG00000069601	Ank3	chr10	+	69929446	69929458	69927694	69927818	69932408	69932496	0,3,0	3,5,10	7,7,14	0,7,3	137	125	0.000420081707532	0.0,0.354,0.0	1.0,0.477,0.81	-0.644
ENSMUSG00000040640	Erc2	chr14	+	28317248	28317314	28302875	28303010	28475602	28478535	1,0,0	12,7,3	1,6,3	3,1,2	191	125	0.000441985354163	0.052,0.0,0.0	0.179,0.797,0.495	-0.473
ENSMUSG00000042377	Fam83g	chr11	+	61702456	61703717	61701642	61701767	61707364	61709951	79,88,86	6,2,1	45,39,56	0,0,0	1386	125	0.000487336207195	0.543,0.799,0.886	1.0,1.0,1.0	-0.257
ENSMUSG00000025735	Rhbdl1	chr17	-	25836398	25836572	25835968	25836193	25836987	25837082	11,5,5	0,0,1	5,2,1	2,2,2	299	125	0.000527715948722	1.0,1.0,0.676	0.511,0.295,0.173	0.566
ENSMUSG00000038930	Rccd1	chr7	-	80320091	80320213	80319245	80319341	80320861	80321155	60,114,106	1,0,1	88,71,90	5,4,9	247	125	0.000538736985208	0.968,1.0,0.982	0.899,0.9,0.835	0.105
ENSMUSG00000032599	Ip6k2	chr9	+	108796540	108796572	108796130	108796396	108796654	108796783	21,18,13	65,60,106	4,7,3	57,97,90	157	125	0.000555673395604	0.205,0.193,0.089	0.053,0.054,0.026	0.118
ENSMUSG00000046111	Cep295	chr9	-	15332991	15333300	15330753	15330910	15335049	15335305	12,17,10	0,0,0	11,14,15	3,2,2	434	125	0.000557112250635	1.0,1.0,1.0	0.514,0.668,0.684	0.378
ENSMUSG00000064284	Cdpf1	chr15	-	85810842	85811048	85809211	85809324	85811638	85811654	70,39,44	4,3,5	37,39,45	19,11,15	331	125	0.000558557115372	0.869,0.831,0.769	0.424,0.572,0.531	0.314
ENSMUSG00000064179	Tnnt1	chr7	-	4513580	4513613	4512264	4512283	4513810	4513837	4,4,5	0,0,1	12,6,8	9,8,3	158	125	0.000596286207539	1.0,1.0,0.798	0.513,0.372,0.678	0.412
ENSMUSG00000032036	Kirrel3	chr9	+	35025110	35025146	35023453	35023652	35028331	35028439	5,3,7	1,5,1	1,0,0	2,2,2	161	125	0.000630774103461	0.795,0.318,0.845	0.28,0.0,0.0	0.559
ENSMUSG00000028438	Kif24	chr4	-	41428344	41428982	41414901	41414999	41464709	41464840	18,19,16	0,0,0	23,45,13	3,5,0	763	125	0.000638751307517	1.0,1.0,1.0	0.557,0.596,1.0	0.282
ENSMUSG00000004698	Hdac9	chr12	-	34407765	34407897	34402751	34402867	34429497	34429619	6,13,26	0,0,1	53,58,53	8,11,9	257	125	0.000648006781682	1.0,1.0,0.927	0.763,0.719,0.741	0.235
ENSMUSG00000018362	Kpna2	chr11	-	106997237	106997314	106996508	106996646	106999358	106999440	21,21,29	0,1,0	24,24,28	2,3,10	202	125	0.000655179634764	1.0,0.929,1.0	0.881,0.832,0.634	0.194
ENSMUSG00000039463	Slc9a8	chr2	+	167467684	167467767	167459648	167459754	167471381	167471602	17,9,8	0,0,0	10,3,1	0,4,4	208	125	0.000766329934959	1.0,1.0,1.0	1.0,0.311,0.131	0.519
ENSMUSG00000043410	Hfm1	chr5	-	106892697	106892831	106889901	106889949	106893449	106893544	15,17,11	4,0,6	5,15,11	0,0,0	259	125	0.000802356628026	0.644,1.0,0.469	1.0,1.0,1.0	-0.296
ENSMUSG00000028755	Cda	chr4	-	138351183	138351295	138343506	138343564	138367789	138367992	20,30,15	0,0,0	55,40,59	2,5,9	237	125	0.000807531195539	1.0,1.0,1.0	0.936,0.808,0.776	0.16
ENSMUSG00000018362	Kpna2	chr11	-	106997237	106997335	106996214	106996646	106999358	106999369	45,32,21	0,1,0	42,27,36	2,3,10	223	125	0.000819910537271	1.0,0.947,1.0	0.922,0.835,0.669	0.174
ENSMUSG00000028863	Meaf6	chr4	+	125107516	125107546	125102838	125103031	125107651	125107709	0,1,2	30,53,27	4,8,10	33,29,51	155	125	0.000857981022956	0.0,0.015,0.056	0.089,0.182,0.137	-0.112
ENSMUSG00000027939	Nup210l	chr3	+	90207282	90207484	90203707	90203955	90211755	90211830	2,10,7	2,0,8	11,14,6	0,0,0	327	125	0.000858103846281	0.277,1.0,0.251	1.0,1.0,1.0	-0.491
ENSMUSG00000048251	Bcl11b	chr12	-	107965671	107965887	107910402	107917414	108003085	108003602	39,37,50	10,1,2	32,28,30	0,0,0	341	125	0.00091965874041	0.588,0.931,0.902	1.0,1.0,1.0	-0.193
ENSMUSG00000070371	Prss36	chr7	-	127933566	127933832	127932798	127933114	127934138	127934280	13,8,20	3,2,2	11,18,15	0,0,0	391	125	0.00092708341267	0.581,0.561,0.762	1.0,1.0,1.0	-0.365
ENSMUSG00000004789	Dlst	chr12	+	85111497	85111531	85110832	85110959	85118358	85118414	7,5,15	0,1,0	11,3,10	5,2,4	159	125	0.000953915252282	1.0,0.797,1.0	0.634,0.541,0.663	0.32
ENSMUSG00000023805	Synj2	chr17	+	6036356	6036505	6035410	6035559	6037383	6037462	36,43,31	62,28,54	7,4,10	22,43,40	274	125	0.000989590145479	0.209,0.412,0.208	0.127,0.041,0.102	0.186
ENSMUSG00000084843	B230312C02Rik	chr2	-	180382629	180383052	180382106	180382266	180383277	180383379	15,5,7	0,0,0	3,0,2	2,2,0	548	125	0.00100034526313	1.0,1.0,1.0	0.255,0.0,1.0	0.582
ENSMUSG00000034617	Mtrr	chr13	-	68575017	68575390	68572577	68572700	68577587	68577705	88,148,135	1,3,2	136,117,140	9,10,13	498	125	0.00100692041982	0.957,0.925,0.944	0.791,0.746,0.73	0.186
ENSMUSG00000051246	Msantd1	chr5	+	34921403	34921679	34917650	34917915	34923323	34923564	9,22,19	3,5,4	8,13,13	0,1,0	401	125	0.00107479455396	0.483,0.578,0.597	1.0,0.802,1.0	-0.381
ENSMUSG00000020284	1810043G02Rik	chr10	+	77979752	77980051	77978692	77978781	77980500	77980522	19,32,24	0,1,0	28,32,32	4,6,2	424	125	0.00116731612222	1.0,0.904,1.0	0.674,0.611,0.825	0.265
ENSMUSG00000100005	B130024G19Rik	chr7	+	70388703	70388885	70388306	70388459	70390196	70390325	44,22,32	0,15,5	7,1,9	0,0,0	307	125	0.00116854225894	1.0,0.374,0.723	1.0,1.0,1.0	-0.301
ENSMUSG00000106247	Gm43720	chr5	-	138270767	138271071	138264951	138266306	138271278	138274569	53,51,49	8,2,1	29,46,36	0,0,0	429	125	0.00119541459561	0.659,0.881,0.935	1.0,1.0,1.0	-0.175
ENSMUSG00000022568	Scrib	chr15	-	76061738	76061801	76061133	76061223	76062669	76063047	557,633,448	156,167,172	540,618,594	99,89,126	188	125	0.00122899096075	0.704,0.716,0.634	0.784,0.822,0.758	-0.103
ENSMUSG00000028556	Dock7	chr4	-	98953865	98953923	98946628	98946754	98955315	98955447	9,6,4	4,3,4	1,6,1	14,13,21	183	125	0.00130024823837	0.606,0.577,0.406	0.047,0.24,0.032	0.423
ENSMUSG00000003363	Pld3	chr7	-	27549009	27549093	27542743	27542904	27552997	27553218	0,0,0	6,3,10	3,5,2	6,6,9	209	125	0.00130267124093	0.0,0.0,0.0	0.23,0.333,0.117	-0.227
ENSMUSG00000038077	Kcna6	chr6	-	126727479	126727585	126708330	126708707	126735214	126736811	4,7,0	2,2,3	0,0,0	6,5,9	231	125	0.00130466271097	0.52,0.654,0.0	0.0,0.0,0.0	0.391
ENSMUSG00000014767	Tbp	chr17	+	15501153	15501202	15499911	15500024	15502961	15503128	11,16,16	6,7,7	13,30,37	4,0,0	174	125	0.00132581906256	0.568,0.622,0.622	0.7,1.0,1.0	-0.296
ENSMUSG00000026657	Frmd4a	chr2	+	4607998	4608070	4605969	4606066	4610966	4614043	13,25,9	78,74,105	39,35,58	77,91,113	197	125	0.00133898368188	0.096,0.177,0.052	0.243,0.196,0.246	-0.12
ENSMUSG00000018411	Mapt	chr11	+	104305211	104305409	104302360	104302410	104306625	104306758	10,2,10	15,15,14	3,2,1	21,29,39	323	125	0.00133898368188	0.205,0.049,0.217	0.052,0.026,0.01	0.128
ENSMUSG00000025089	Gfra1	chr19	-	58392572	58392587	58300241	58300578	58451968	58452052	6,18,18	28,19,27	37,61,37	19,15,17	140	125	0.00137752079385	0.161,0.458,0.373	0.635,0.784,0.66	-0.362
ENSMUSG00000064284	Cdpf1	chr15	-	85810901	85811048	85809211	85809324	85811638	85811659	190,164,150	4,3,5	156,163,190	19,11,15	272	125	0.00137752079385	0.956,0.962,0.932	0.79,0.872,0.853	0.112
ENSMUSG00000020598	Nrcam	chr12	+	44545378	44545435	44544724	44544895	44547231	44547343	23,20,10	0,0,0	100,113,113	10,9,11	182	125	0.001439494401	1.0,1.0,1.0	0.873,0.896,0.876	0.118
ENSMUSG00000021990	Spata13	chr14	+	60706713	60707079	60690853	60692548	60709424	60709569	29,38,54	0,0,0	116,150,161	7,8,3	491	125	0.00147310206007	1.0,1.0,1.0	0.808,0.827,0.932	0.144
ENSMUSG00000031626	Sorbs2	chr8	+	45770545	45770590	45769828	45769895	45772533	45772708	97,92,96	24,26,30	251,320,353	42,29,42	170	125	0.00147310206007	0.748,0.722,0.702	0.815,0.89,0.861	-0.131
ENSMUSG00000086171	Pcsk2os1	chr2	-	143539065	143539134	143537969	143538122	143542210	143542363	0,0,0	2,2,1	5,3,2	2,9,6	194	125	0.00148085279443	0.0,0.0,0.0	0.617,0.177,0.177	-0.324
ENSMUSG00000027793	Ccna1	chr3	-	55045966	55046100	55045474	55045708	55047208	55047322	0,1,1	4,1,6	7,2,6	2,2,2	259	125	0.00151033982651	0.0,0.326,0.074	0.628,0.326,0.591	-0.382
ENSMUSG00000039782	Cpeb2	chr5	+	43268868	43268892	43261733	43261784	43277430	43277601	0,0,0	2,6,11	4,2,5	17,14,6	149	125	0.00155955509875	0.0,0.0,0.0	0.165,0.107,0.411	-0.228
ENSMUSG00000030022	Adamts9	chr6	-	92823346	92823514	92816469	92816643	92849291	92849468	57,85,46	0,1,3	164,169,190	12,34,14	293	125	0.00157238292823	1.0,0.973,0.867	0.854,0.68,0.853	0.151
ENSMUSG00000015702	Anxa9	chr3	-	95297236	95297359	95296095	95296852	95300152	95300211	50,30,35	0,0,0	21,10,32	0,6,4	248	125	0.00164076759087	1.0,1.0,1.0	1.0,0.457,0.801	0.247
ENSMUSG00000030849	Fgfr2	chr7	-	130198418	130198563	130196171	130196374	130200982	130201173	17,26,45	11,25,9	28,46,19	0,1,4	270	125	0.00168830526721	0.417,0.325,0.698	1.0,0.955,0.687	-0.401
ENSMUSG00000037989	Wnk2	chr13	-	49044373	49044418	49042627	49042866	49050483	49050582	143,107,92	1,4,1	72,43,70	4,5,11	170	125	0.00171161517071	0.991,0.952,0.985	0.93,0.863,0.824	0.104
ENSMUSG00000027763	Mbnl1	chr3	+	60621422	60621458	60615619	60615773	60625123	60625198	11,7,25	23,18,20	10,21,17	1,9,1	161	125	0.00173973575888	0.271,0.232,0.493	0.886,0.644,0.93	-0.488
ENSMUSG00000036617	Etl4	chr2	+	20801541	20801661	20798615	20798783	20807901	20808024	324,362,354	27,34,45	192,243,266	42,57,44	245	125	0.00174693938435	0.86,0.845,0.801	0.7,0.685,0.755	0.122
ENSMUSG00000030321	Efcab12	chr6	-	115820044	115820201	115817232	115817429	115822116	115822302	15,21,20	2,5,3	25,37,52	0,0,2	282	125	0.00174828722331	0.769,0.651,0.747	1.0,1.0,0.92	-0.251
ENSMUSG00000052512	Nav2	chr7	+	49554214	49554259	49552839	49552905	49556909	49557070	24,39,15	5,8,5	8,9,17	13,19,11	170	125	0.00175122735706	0.779,0.782,0.688	0.312,0.258,0.532	0.382
ENSMUSG00000030922	Lyrm1	chr7	+	119909803	119909962	119895860	119895890	119914172	119914265	75,37,71	0,0,0	39,55,37	1,6,3	284	125	0.00177488007123	1.0,1.0,1.0	0.945,0.801,0.844	0.137
ENSMUSG00000040407	Akap9	chr5	+	4003560	4003782	3992045	3992138	4005409	4005513	88,110,71	3,8,6	42,47,58	0,1,0	347	125	0.00185625478067	0.914,0.832,0.81	1.0,0.944,1.0	-0.129
ENSMUSG00000000275	Trim25	chr11	+	89015532	89015631	89015166	89015190	89015718	89015817	44,41,37	0,0,0	37,53,60	2,7,3	224	125	0.00192500404265	1.0,1.0,1.0	0.912,0.809,0.918	0.12
ENSMUSG00000018347	Zkscan6	chr11	+	65807964	65808064	65807243	65807261	65814364	65814851	0,0,0	15,21,9	6,1,8	26,19,23	225	125	0.00214529505932	0.0,0.0,0.0	0.114,0.028,0.162	-0.101
ENSMUSG00000022044	Stmn4	chr14	+	66356268	66356349	66355585	66355681	66356708	66356917	0,0,0	2,2,1	13,25,29	53,56,68	206	125	0.00218993114568	0.0,0.0,0.0	0.13,0.213,0.206	-0.183
ENSMUSG00000022330	Osr2	chr15	+	35300188	35300955	35296097	35296467	35301911	35302011	114,122,109	3,6,3	13,10,12	0,0,0	892	125	0.00222429400899	0.842,0.74,0.836	1.0,1.0,1.0	-0.194
ENSMUSG00000040648	Ppip5k2	chr1	-	97717441	97717561	97716541	97716604	97719833	97719906	88,74,89	17,21,25	53,77,86	6,7,3	245	125	0.00222429400899	0.725,0.643,0.645	0.818,0.849,0.936	-0.197
ENSMUSG00000042564	Fam227a	chr15	-	79637013	79637137	79636678	79636786	79640003	79640108	11,16,13	4,0,4	5,2,6	6,11,10	249	125	0.00224793272173	0.58,1.0,0.62	0.295,0.084,0.231	0.53
ENSMUSG00000042988	Notum	chr11	-	120656559	120656751	120656331	120656432	120657492	120657595	62,75,74	7,3,6	31,41,45	1,0,0	317	125	0.00228257082522	0.777,0.908,0.829	0.924,1.0,1.0	-0.137
ENSMUSG00000035919	Bbs9	chr9	+	22476569	22476625	22475866	22476190	22490817	22490940	21,18,15	15,12,16	13,13,12	35,41,30	181	125	0.00236947805112	0.492,0.509,0.393	0.204,0.18,0.216	0.265
ENSMUSG00000058317	Ube2e2	chr14	-	18727363	18727405	18630298	18630431	18888265	18888449	3,5,4	9,18,8	0,1,0	6,14,10	167	125	0.0024476220539	0.2,0.172,0.272	0.0,0.051,0.0	0.198
ENSMUSG00000051736	Fam229b	chr10	-	39120225	39120396	39118867	39119034	39122176	39122335	29,21,12	0,1,0	12,52,26	2,2,10	296	125	0.00257454515882	1.0,0.899,1.0	0.717,0.917,0.523	0.247
ENSMUSG00000033793	Atp6v1h	chr1	+	5101069	5101123	5098028	5098133	5117389	5117487	337,359,333	41,47,54	301,397,366	55,119,106	179	125	0.00263861075091	0.852,0.842,0.812	0.793,0.7,0.707	0.102
ENSMUSG00000033060	Lmo7	chr14	+	101886936	101887891	101885290	101885572	101888676	101888706	5,13,5	3,2,0	4,3,1	0,0,0	1080	125	0.00270522972041	0.162,0.429,1.0	1.0,1.0,1.0	-0.47
ENSMUSG00000051736	Fam229b	chr10	-	39122176	39122335	39118803	39119034	39132246	39132378	7,11,8	6,2,0	17,21,21	0,0,0	284	125	0.00272621847905	0.339,0.708,1.0	1.0,1.0,1.0	-0.318
ENSMUSG00000014353	Tmem87b	chr2	+	128839147	128839221	128837301	128837395	128840731	128840803	19,17,13	38,67,51	5,11,4	77,61,74	199	125	0.00272621847905	0.239,0.137,0.138	0.039,0.102,0.033	0.113
ENSMUSG00000028710	Atpaf1	chr4	+	115800317	115800425	115797965	115798061	115811001	115812186	2,2,2	0,0,0	2,7,11	2,0,7	233	125	0.00275968445058	1.0,1.0,1.0	0.349,1.0,0.457	0.398
ENSMUSG00000029283	Cdc7	chr5	+	106974600	106974696	106973776	106974020	106975484	106975660	402,472,445	130,143,141	419,562,483	83,103,91	221	125	0.00281053523251	0.636,0.651,0.641	0.741,0.755,0.75	-0.106
ENSMUSG00000020300	Cpeb4	chr11	+	31918800	31918824	31908824	31908875	31920408	31920582	0,0,1	9,5,2	7,7,2	13,15,4	149	125	0.0028641778826	0.0,0.0,0.296	0.311,0.281,0.296	-0.197
ENSMUSG00000020400	Tnip1	chr11	-	54940710	54940882	54939597	54939735	54962832	54962912	27,32,36	10,0,2	24,35,37	0,0,0	297	125	0.0028935393963	0.532,1.0,0.883	1.0,1.0,1.0	-0.195
ENSMUSG00000029127	Zbtb49	chr5	-	38211845	38212088	38210617	38210664	38213307	38213552	26,18,19	16,19,22	14,9,14	23,46,46	368	125	0.00298563298126	0.356,0.243,0.227	0.171,0.062,0.094	0.166
ENSMUSG00000078897	Gm4724	chr2	-	175430772	175430874	175425028	175425155	175432179	175432234	37,25,23	3,2,3	16,35,38	7,12,19	227	125	0.00310510492913	0.872,0.873,0.808	0.557,0.616,0.524	0.285
ENSMUSG00000028041	Adam15	chr3	-	89340862	89340937	89340054	89340179	89341507	89341577	16,12,22	50,34,52	10,24,41	14,18,23	200	125	0.00310510492913	0.167,0.181,0.209	0.309,0.455,0.527	-0.245
ENSMUSG00000038271	Iffo1	chr6	+	125151794	125151803	125151384	125151525	125152613	125152771	2,7,1	13,2,6	0,0,0	7,4,14	134	125	0.00316861087761	0.126,0.766,0.135	0.0,0.0,0.0	0.342
ENSMUSG00000079334	Nat6	chr9	+	107580456	107580935	107578886	107578970	107582816	107583519	106,166,198	4,14,4	145,179,185	0,0,4	604	125	0.00322257384015	0.846,0.71,0.911	1.0,1.0,0.905	-0.146
ENSMUSG00000026207	Speg	chr1	+	75384827	75385164	75384655	75384745	75387797	75389104	78,71,109	1,0,0	41,42,48	4,0,5	462	125	0.00322514229176	0.955,1.0,1.0	0.735,1.0,0.722	0.166
ENSMUSG00000040407	Akap9	chr5	+	3954396	3954450	3951689	3951734	3954791	3954962	110,90,70	8,15,3	75,92,70	17,27,23	179	125	0.00322514229176	0.906,0.807,0.942	0.755,0.704,0.68	0.172
ENSMUSG00000028613	Lrp8	chr4	+	107848280	107848403	107847440	107847566	107851307	107851362	15,20,21	5,3,1	22,23,21	18,17,26	248	125	0.00325568613076	0.602,0.771,0.914	0.381,0.405,0.289	0.404
ENSMUSG00000042632	Pla2g6	chr15	-	79304304	79304469	79302618	79302697	79305702	79305811	72,43,44	39,27,44	107,125,133	40,29,31	290	125	0.00325784841297	0.443,0.407,0.301	0.536,0.65,0.649	-0.228
ENSMUSG00000020385	Clk4	chr11	+	51268164	51268231	51267170	51267331	51268768	51268846	20,19,32	4,5,4	9,21,9	0,1,0	192	125	0.00326057236027	0.765,0.712,0.839	1.0,0.932,1.0	-0.205
ENSMUSG00000036923	Stox1	chr10	-	62724262	62724432	62667820	62667973	62725767	62725801	0,0,0	3,2,5	9,4,10	18,20,25	295	125	0.00326765701941	0.0,0.0,0.0	0.175,0.078,0.145	-0.133
ENSMUSG00000000631	Myo18a	chr11	+	77854677	77854722	77853751	77853891	77857722	77857845	104,115,124	21,19,19	70,86,79	22,37,36	170	125	0.00329569414849	0.785,0.817,0.828	0.701,0.631,0.617	0.16
ENSMUSG00000070942	Il1rl2	chr1	+	40350935	40351065	40345805	40345877	40351761	40351898	7,21,14	2,6,0	13,10,22	0,0,0	255	125	0.00335557429486	0.632,0.632,1.0	1.0,1.0,1.0	-0.245
ENSMUSG00000055401	Fbxo6	chr4	-	148151087	148151170	148149443	148149666	148151613	148151646	0,1,0	6,5,8	4,8,5	18,7,14	208	125	0.00338556246911	0.0,0.107,0.0	0.118,0.407,0.177	-0.198
ENSMUSG00000038708	Golga4	chr9	+	118579541	118579606	118577141	118577228	118581848	118582519	71,103,93	233,177,197	155,129,116	162,152,179	190	125	0.00342327084487	0.167,0.277,0.237	0.386,0.358,0.299	-0.121
ENSMUSG00000053580	Tanc2	chr11	+	105758921	105759032	105713381	105713564	105776805	105776897	0,6,8	26,24,38	11,13,15	20,20,20	236	125	0.00342327084487	0.0,0.117,0.1	0.226,0.256,0.284	-0.183
ENSMUSG00000058239	Usf2	chr7	-	30955289	30955440	30954743	30954802	30956148	30956267	24,29,19	0,0,0	34,43,44	1,3,6	276	125	0.00343051548014	1.0,1.0,1.0	0.939,0.867,0.769	0.142
ENSMUSG00000040813	Tex264	chr9	-	106681867	106682163	106673516	106673738	106684928	106684995	188,132,175	8,0,1	132,172,167	9,21,7	421	125	0.00345758308013	0.875,1.0,0.981	0.813,0.709,0.876	0.153
ENSMUSG00000037287	Tbcel	chr9	-	42444406	42444588	42442818	42443075	42449923	42450063	240,210,222	25,19,14	221,332,291	14,1,10	307	125	0.00346908110448	0.796,0.818,0.866	0.865,0.993,0.922	-0.1
ENSMUSG00000042439	Zfp532	chr18	+	65644192	65644369	65622983	65625334	65682894	65683007	81,91,76	111,79,86	33,40,36	61,114,70	302	125	0.00349649002431	0.232,0.323,0.268	0.183,0.127,0.176	0.112
ENSMUSG00000030022	Adamts9	chr6	-	92823346	92823514	92807014	92807185	92849291	92849468	20,38,7	0,0,0	59,82,80	4,6,4	293	125	0.00355321613664	1.0,1.0,1.0	0.863,0.854,0.895	0.129
ENSMUSG00000059708	Akap17b	chrX	-	36623567	36624336	36618602	36618733	36636472	36636574	31,59,57	0,0,3	77,64,55	11,7,6	894	125	0.00363094103654	1.0,1.0,0.727	0.495,0.561,0.562	0.37
ENSMUSG00000023353	Agap3	chr5	+	24498069	24498207	24492957	24493126	24500122	24500345	15,9,13	0,1,0	6,8,3	9,0,2	263	125	0.00364629972392	1.0,0.811,1.0	0.241,1.0,0.416	0.385
ENSMUSG00000057766	Ankrd29	chr18	-	12295878	12295989	12290716	12290815	12305610	12305638	8,2,7	1,0,0	2,2,5	0,3,4	236	125	0.00367172060949	0.809,1.0,1.0	1.0,0.261,0.398	0.383
ENSMUSG00000035842	Ddx11	chr17	+	66149030	66149099	66148653	66148803	66149967	66150052	41,36,29	6,4,0	35,49,51	0,0,0	194	125	0.00370155992451	0.815,0.853,1.0	1.0,1.0,1.0	-0.111
ENSMUSG00000030172	Erc1	chr6	-	119777987	119778071	119773733	119773901	119779476	119779632	120,149,127	18,29,41	101,68,119	38,72,84	209	125	0.00370155992451	0.799,0.754,0.649	0.614,0.361,0.459	0.256
ENSMUSG00000042439	Zfp532	chr18	+	65651559	65651722	65644192	65644369	65682894	65683007	195,191,196	81,88,55	117,199,215	28,33,35	288	125	0.00396105432542	0.511,0.485,0.607	0.645,0.724,0.727	-0.164
ENSMUSG00000023015	Racgap1	chr15	-	99643392	99643523	99642882	99642971	99651506	99651612	104,101,111	84,107,71	86,109,118	157,149,178	256	125	0.00410601007174	0.377,0.315,0.433	0.211,0.263,0.245	0.135
ENSMUSG00000031824	6430548M08Rik	chr8	+	120157467	120157497	120156296	120156374	120159958	120160039	0,0,0	4,3,3	0,6,3	6,11,8	155	125	0.00410601007174	0.0,0.0,0.0	0.0,0.305,0.232	-0.179
ENSMUSG00000032827	Ppp1r9a	chr6	+	5083040	5083106	5077479	5077615	5100431	5100587	39,72,59	54,72,88	26,22,43	88,85,81	191	125	0.00415888820653	0.321,0.396,0.305	0.162,0.145,0.258	0.152
ENSMUSG00000030022	Adamts9	chr6	-	92816469	92816643	92807014	92807185	92849291	92849468	32,29,32	0,0,0	65,115,85	4,6,4	299	125	0.00415888820653	1.0,1.0,1.0	0.872,0.889,0.899	0.113
ENSMUSG00000107429	Gm44206	chr6	+	115841004	115841091	115837197	115837309	115842348	115842525	9,10,15	0,0,2	5,11,9	1,6,4	212	125	0.00418673366342	1.0,1.0,0.816	0.747,0.519,0.57	0.327
ENSMUSG00000079555	Haus3	chr5	-	34167404	34168443	34163522	34163751	34169389	34169527	19,28,22	0,0,0	18,42,32	1,1,4	1164	125	0.00429520922508	1.0,1.0,1.0	0.659,0.819,0.462	0.353
ENSMUSG00000045031	Cetn4	chr3	-	37309344	37309482	37308621	37309181	37310292	37310439	21,16,21	5,7,2	20,21,15	0,2,0	263	125	0.00431670373702	0.666,0.521,0.833	1.0,0.833,1.0	-0.271
ENSMUSG00000021767	Kat6b	chr14	+	21624832	21625215	21621954	21622087	21626718	21626840	66,107,104	3,7,0	68,103,100	0,0,0	508	125	0.00439034971049	0.844,0.79,1.0	1.0,1.0,1.0	-0.122
ENSMUSG00000027763	Mbnl1	chr3	+	60528755	60528978	60501219	60501423	60595593	60598100	61,53,86	0,2,0	49,43,36	6,3,2	348	125	0.0044838531911	1.0,0.905,1.0	0.746,0.837,0.866	0.152
ENSMUSG00000030172	Erc1	chr6	-	119777978	119778071	119773733	119773901	119779476	119779632	68,86,73	18,29,41	56,38,73	38,72,84	218	125	0.00469697247262	0.684,0.63,0.505	0.458,0.232,0.333	0.265
ENSMUSG00000091512	Lamtor3	chr3	+	137925111	137925170	137919920	137919955	137926808	137926814	26,32,23	1,1,1	27,24,49	2,17,10	184	125	0.0048242662872	0.946,0.956,0.94	0.902,0.49,0.769	0.227
ENSMUSG00000046782	Ttc6	chr12	+	57704400	57704550	57702225	57702360	57705536	57705677	14,16,3	6,0,2	2,3,1	0,0,0	275	125	0.00483175903989	0.515,1.0,0.405	1.0,1.0,1.0	-0.36
ENSMUSG00000030924	2610020H08Rik	chr7	+	119801229	119801356	119799564	119799677	119805142	119805286	13,41,21	0,0,0	27,37,37	0,5,4	252	125	0.00483175903989	1.0,1.0,1.0	1.0,0.786,0.821	0.131
ENSMUSG00000022771	Ppil2	chr16	-	17092684	17092791	17091855	17091889	17094882	17095043	6,8,1	0,5,5	9,14,1	1,0,0	232	125	0.00486022765688	1.0,0.463,0.097	0.829,1.0,1.0	-0.423
ENSMUSG00000037259	Dzank1	chr2	-	144491771	144491897	144490112	144490277	144501426	144501519	2,2,7	0,1,0	5,10,0	4,1,3	251	125	0.00496222435954	1.0,0.499,1.0	0.384,0.833,0.0	0.427
ENSMUSG00000019817	Plagl1	chr10	+	13091774	13091812	13091012	13091020	13105854	13105893	0,0,1	5,4,9	6,1,3	7,6,7	163	125	0.00496222435954	0.0,0.0,0.079	0.397,0.113,0.247	-0.226
ENSMUSG00000031245	Hmgn5	chrX	-	109010856	109010886	109010553	109010607	109013251	109013404	2,3,6	0,1,0	5,5,8	1,2,8	155	125	0.00496222435954	1.0,0.708,1.0	0.801,0.668,0.446	0.264
ENSMUSG00000031441	Atp11a	chr8	+	12863758	12863862	12859313	12859479	12864919	12868728	102,93,158	5,7,6	59,81,85	18,9,14	229	125	0.00496222435954	0.918,0.879,0.935	0.641,0.831,0.768	0.164
ENSMUSG00000017978	Cadps2	chr6	-	23320932	23320947	23314132	23314207	23321705	23321853	9,3,5	0,0,0	13,22,26	0,16,2	140	125	0.00496222435954	1.0,1.0,1.0	1.0,0.551,0.921	0.176
ENSMUSG00000024220	Zfp523	chr17	+	28201350	28201440	28201007	28201133	28202434	28202478	20,22,24	0,1,0	7,19,22	0,5,4	215	125	0.004998250034	1.0,0.927,1.0	1.0,0.688,0.762	0.159
ENSMUSG00000028782	Adgrb2	chr4	+	130005389	130005554	130005024	130005108	130007561	130007726	7,13,14	0,0,0	30,17,30	2,1,5	290	125	0.0051268024071	1.0,1.0,1.0	0.866,0.88,0.721	0.178
ENSMUSG00000006476	Nsmf	chr2	+	25058252	25058321	25057964	25057970	25059020	25059073	69,70,86	4,1,3	82,90,72	8,11,16	194	125	0.00513143501419	0.917,0.978,0.949	0.868,0.841,0.744	0.13
ENSMUSG00000073164	2410018L13Rik	chr12	-	22983060	22983185	22982385	22982546	22992787	22992848	14,11,14	0,0,4	9,1,2	2,5,9	250	125	0.00518501936066	1.0,1.0,0.636	0.692,0.091,0.1	0.584
ENSMUSG00000027763	Mbnl1	chr3	+	60528755	60529804	60501277	60501423	60595593	60595764	128,141,172	0,2,0	104,115,115	6,3,2	1174	125	0.00519723163417	1.0,0.882,1.0	0.649,0.803,0.86	0.19
ENSMUSG00000028653	Trit1	chr4	+	123049151	123049264	123048768	123048880	123049476	123049554	196,248,222	31,35,42	225,220,231	17,18,16	238	125	0.00522757201075	0.769,0.788,0.735	0.874,0.865,0.883	-0.11
ENSMUSG00000000708	Kat2b	chr17	+	53648746	53648883	53644696	53644736	53653021	53653230	29,50,34	3,0,6	59,70,59	0,0,0	262	125	0.00528683980299	0.822,1.0,0.73	1.0,1.0,1.0	-0.149
ENSMUSG00000019737	Syne4	chr7	+	30316842	30317091	30316572	30316767	30317967	30318042	183,183,145	8,4,4	187,191,275	22,21,17	374	125	0.00532198504255	0.884,0.939,0.924	0.74,0.752,0.844	0.137
ENSMUSG00000043872	Zmym1	chr4	-	127058792	127059031	127051274	127051425	127060995	127061152	5,5,14	0,0,0	2,6,8	2,4,0	364	125	0.00537948294273	1.0,1.0,1.0	0.256,0.34,1.0	0.468
ENSMUSG00000014554	Dguok	chr6	-	83480842	83480942	83480216	83480436	83481346	83481462	388,393,284	129,86,94	186,266,246	84,149,118	225	125	0.00537948294273	0.626,0.717,0.627	0.552,0.498,0.537	0.128
ENSMUSG00000054400	Cklf	chr8	+	104261473	104261569	104257284	104257443	104262167	104262281	28,27,51	4,2,5	35,21,45	0,0,1	221	125	0.00538353618787	0.798,0.884,0.852	1.0,1.0,0.962	-0.143
ENSMUSG00000049411	Tmem241	chr18	-	12113394	12113472	12104098	12104180	12118403	12118450	13,12,17	0,0,0	16,36,27	2,0,8	203	125	0.00543709966898	1.0,1.0,1.0	0.831,1.0,0.675	0.165
ENSMUSG00000038695	Josd2	chr7	+	44470858	44471307	44470411	44470537	44471414	44471652	96,106,116	0,0,2	130,116,142	2,4,9	574	125	0.00573106727911	1.0,1.0,0.927	0.934,0.863,0.775	0.118
ENSMUSG00000028842	Ago3	chr4	-	126404204	126404413	126376906	126377041	126407741	126407862	18,15,36	4,0,6	15,26,23	0,1,0	334	125	0.00591965122893	0.627,1.0,0.692	1.0,0.907,1.0	-0.196
ENSMUSG00000000308	Ckmt1	chr2	+	121359315	121359777	121358843	121359001	121359944	121360019	35,29,47	0,0,0	259,252,318	5,4,12	587	125	0.00591965122893	1.0,1.0,1.0	0.917,0.931,0.849	0.101
ENSMUSG00000025505	Tmem80	chr7	+	141333647	141333731	141332909	141333008	141334010	141334103	20,32,28	4,7,5	17,12,21	1,0,1	209	125	0.006054993402	0.749,0.732,0.77	0.91,1.0,0.926	-0.195
ENSMUSG00000030990	Pgap2	chr7	+	102223378	102223490	102210534	102210591	102236447	102236554	39,15,22	0,2,0	20,33,16	9,0,10	237	125	0.00605739690428	1.0,0.798,1.0	0.54,1.0,0.458	0.267
ENSMUSG00000030447	Cyfip1	chr7	+	55897824	55897972	55896667	55896815	55899914	55900071	25,19,30	6,1,1	29,42,33	0,0,0	273	125	0.00609515223214	0.656,0.897,0.932	1.0,1.0,1.0	-0.172
ENSMUSG00000024426	Atat1	chr17	-	35898256	35898299	35897594	35897915	35898387	35898467	274,198,177	29,30,20	121,116,120	24,31,38	168	125	0.00609515223214	0.875,0.831,0.868	0.79,0.736,0.701	0.116
ENSMUSG00000002546	Golga2	chr2	+	32297753	32297834	32297520	32297577	32298599	32298638	157,196,182	44,48,40	156,261,217	24,36,18	206	125	0.00610166607776	0.684,0.712,0.734	0.798,0.815,0.88	-0.121
ENSMUSG00000044712	Slc38a6	chr12	+	73337509	73337568	73337021	73337104	73341407	73341473	23,51,28	0,0,2	27,10,22	2,8,2	184	125	0.00612844868394	1.0,1.0,0.905	0.902,0.459,0.882	0.221
ENSMUSG00000028842	Ago3	chr4	-	126403164	126403301	126376906	126377041	126407741	126407862	20,22,19	4,0,6	10,22,27	0,1,0	262	125	0.00619674393658	0.705,1.0,0.602	1.0,0.913,1.0	-0.202
ENSMUSG00000020694	Tlk2	chr11	+	105241568	105241661	105221185	105221353	105247458	105247595	48,68,67	0,0,4	41,83,85	1,10,13	218	125	0.00620451492768	1.0,1.0,0.906	0.959,0.826,0.789	0.111
ENSMUSG00000051736	Fam229b	chr10	-	39120257	39120396	39118819	39119034	39122176	39122332	45,38,35	0,1,0	43,81,71	2,2,10	264	125	0.00624259693906	1.0,0.947,1.0	0.911,0.95,0.771	0.105
ENSMUSG00000041923	Nol4	chr18	-	22952160	22952310	22921845	22921957	23039778	23040344	1,4,8	0,0,0	42,53,55	6,6,0	275	125	0.00637227220367	1.0,1.0,1.0	0.761,0.801,1.0	0.146
ENSMUSG00000025006	Sorbs1	chr19	-	40321792	40321960	40318021	40318068	40324746	40324832	39,19,38	29,57,66	11,17,9	54,47,81	293	125	0.00643674415315	0.365,0.125,0.197	0.08,0.134,0.045	0.143
ENSMUSG00000091418	Gm3164	chr14	+	4439971	4440154	4432069	4432201	4442706	4443839	9,10,14	0,1,0	11,32,11	1,4,4	308	125	0.00644827493872	1.0,0.802,1.0	0.817,0.765,0.527	0.231
ENSMUSG00000036617	Etl4	chr2	+	20805584	20805662	20801541	20801661	20807901	20808190	132,86,157	37,38,45	48,91,63	45,46,82	203	125	0.00644827493872	0.687,0.582,0.682	0.396,0.549,0.321	0.228
ENSMUSG00000078487	Ankrd65	chr4	+	155791597	155792132	155791171	155791508	155799473	155799503	4,9,7	6,1,0	6,3,1	0,0,0	660	125	0.00653522071143	0.112,0.63,1.0	1.0,1.0,1.0	-0.419
ENSMUSG00000069769	Msi2	chr11	-	88348783	88348992	88343888	88344660	88366784	88366847	151,154,233	2,3,8	133,162,196	7,20,13	334	125	0.00675509925213	0.966,0.951,0.916	0.877,0.752,0.849	0.118
ENSMUSG00000032816	Igdcc4	chr9	+	65124611	65124776	65123915	65124189	65125284	65125422	47,47,39	6,0,5	30,47,40	1,0,0	290	125	0.00681995712291	0.772,1.0,0.771	0.928,1.0,1.0	-0.128
ENSMUSG00000016624	Phf21b	chr15	-	84793895	84793918	84791782	84791941	84795079	84795134	0,7,1	24,7,15	29,43,46	21,42,44	148	125	0.00689090292544	0.0,0.458,0.053	0.538,0.464,0.469	-0.32
ENSMUSG00000033419	Snap91	chr9	-	86798537	86798699	86793356	86793464	86798829	86798844	12,7,10	4,2,1	26,35,40	0,1,1	287	125	0.00703102730744	0.566,0.604,0.813	1.0,0.938,0.946	-0.3
ENSMUSG00000070644	Etnk2	chr1	+	133374526	133374610	133373134	133373277	133376905	133377051	52,39,41	27,23,16	23,40,37	2,5,8	209	125	0.00707572374284	0.535,0.504,0.605	0.873,0.827,0.734	-0.263
ENSMUSG00000089872	Rps6kc1	chr1	-	190904942	190905118	190899450	190899571	190911555	190911738	39,35,33	3,10,4	23,20,26	0,2,0	301	125	0.00721541303213	0.844,0.592,0.774	1.0,0.806,1.0	-0.199
ENSMUSG00000013878	Rnf170	chr8	+	26138979	26139090	26135628	26135702	26140810	26141124	17,25,11	6,2,0	8,9,13	0,0,0	236	125	0.00730607475731	0.6,0.869,1.0	1.0,1.0,1.0	-0.177
ENSMUSG00000016763	Scube1	chr15	-	83654168	83654285	83638703	83638820	83676905	83677040	42,30,40	0,0,0	41,59,47	4,6,0	242	125	0.00730909570736	1.0,1.0,1.0	0.841,0.836,1.0	0.108
ENSMUSG00000047045	Tmem164	chrX	+	142682290	142682949	142681417	142681556	142805989	142806068	45,55,81	3,4,4	83,54,59	0,0,2	784	125	0.00732086077572	0.705,0.687,0.764	1.0,1.0,0.825	-0.223
ENSMUSG00000049680	Urgcp	chr11	-	5726830	5726857	5723110	5723161	5761880	5762371	25,13,16	8,0,1	18,21,22	0,0,0	152	125	0.00735502783939	0.72,1.0,0.929	1.0,1.0,1.0	-0.117
ENSMUSG00000023984	Gm20517	chr17	+	47680681	47682862	47679663	47679869	47683619	47683861	130,123,114	0,0,0	99,186,112	2,0,5	2306	125	0.00735502783939	1.0,1.0,1.0	0.728,1.0,0.548	0.241
ENSMUSG00000063594	Gng8	chr7	+	16892449	16892511	16892270	16892356	16894941	16895027	4,2,2	0,0,0	10,6,12	1,0,8	187	125	0.00743583994367	1.0,1.0,1.0	0.87,1.0,0.501	0.21
ENSMUSG00000033060	Lmo7	chr14	+	101886936	101887656	101885290	101885572	101888676	101888706	7,12,5	3,2,0	3,3,1	0,0,0	845	125	0.00752465165612	0.257,0.47,1.0	1.0,1.0,1.0	-0.424
ENSMUSG00000029660	Tex26	chr5	+	149456817	149456962	149453293	149453459	149460820	149460997	58,41,41	4,2,5	32,38,30	1,0,0	270	125	0.00764162288367	0.87,0.905,0.792	0.937,1.0,1.0	-0.123
ENSMUSG00000045251	Zfp688	chr7	-	127421404	127421518	127418966	127419641	127421808	127422034	154,150,135	5,15,4	124,93,155	21,20,16	239	125	0.0078131478496	0.942,0.839,0.946	0.755,0.709,0.835	0.143
ENSMUSG00000045252	Zfp574	chr7	+	25076022	25076113	25072566	25072711	25076806	25077016	2,1,5	6,5,8	0,0,0	6,9,13	216	125	0.00813115526506	0.162,0.104,0.266	0.0,0.0,0.0	0.177
ENSMUSG00000025529	Zfp711	chrX	+	112614892	112615435	112604273	112604372	112623951	112624107	111,141,96	0,0,0	99,109,120	3,6,0	668	125	0.00813115526506	1.0,1.0,1.0	0.861,0.773,1.0	0.122
ENSMUSG00000068663	Clec16a	chr16	+	10638786	10638915	10635245	10635296	10644760	10644881	28,33,36	0,0,2	48,27,48	4,6,4	254	125	0.00813115526506	1.0,1.0,0.899	0.855,0.689,0.855	0.167
ENSMUSG00000079481	Nhsl2	chrX	+	102076161	102076293	102071323	102071479	102077481	102079797	22,26,23	0,1,0	20,12,24	4,1,3	257	125	0.00833358824235	1.0,0.927,1.0	0.709,0.854,0.796	0.189
ENSMUSG00000045031	Cetn4	chr3	-	37309936	37310065	37308759	37309181	37310292	37310439	52,69,76	5,7,2	42,58,72	0,2,0	254	125	0.00834924421423	0.837,0.829,0.949	1.0,0.935,1.0	-0.107
ENSMUSG00000024985	Tcf7l2	chr19	+	55755013	55755082	55743072	55743197	55817763	55817865	138,126,119	148,136,142	70,70,69	119,140,137	194	125	0.00877389112335	0.375,0.374,0.351	0.275,0.244,0.245	0.112
ENSMUSG00000034312	Iqsec1	chr6	-	90664021	90664071	90660980	90661025	90667899	90668076	57,45,36	0,0,1	30,30,29	1,0,11	175	125	0.00887464902067	1.0,1.0,0.963	0.955,1.0,0.653	0.118
ENSMUSG00000025983	Ccdc150	chr1	+	54259923	54260087	54250721	54250885	54263443	54263664	15,7,19	0,0,3	8,11,2	4,5,2	289	125	0.00894925635908	1.0,1.0,0.733	0.464,0.488,0.302	0.493
ENSMUSG00000042439	Zfp532	chr18	+	65656350	65656632	65644192	65644369	65682894	65683007	255,174,248	81,88,55	168,253,230	28,33,35	407	125	0.00912616518052	0.492,0.378,0.581	0.648,0.702,0.669	-0.189
ENSMUSG00000024505	Dtwd2	chr18	-	49723621	49723814	49700258	49700387	49724112	49724207	50,55,64	5,12,9	68,72,85	0,3,5	318	125	0.00945250322409	0.797,0.643,0.737	1.0,0.904,0.87	-0.199
ENSMUSG00000049606	Zfp644	chr5	-	106695642	106695699	106666784	106666845	106696233	106696544	12,10,11	3,2,1	4,3,16	12,6,9	182	125	0.00956344980549	0.733,0.774,0.883	0.186,0.256,0.55	0.466
ENSMUSG00000037860	Aim2	chr1	+	173393962	173394033	173350878	173350973	173427758	173427898	10,2,4	11,1,3	0,2,0	2,4,4	196	125	0.00971363328846	0.367,0.561,0.46	0.0,0.242,0.0	0.382
ENSMUSG00000036246	Gmip	chr8	+	69817232	69817429	69817002	69817140	69817722	69818972	36,43,43	7,2,8	63,96,54	3,2,0	322	125	0.00997490712273	0.666,0.893,0.676	0.891,0.949,1.0	-0.202
ENSMUSG00000051343	Rab11fip5	chr6	-	85340342	85342361	85337480	85337670	85347779	85348455	41,12,21	5,4,3	10,23,16	11,19,8	2144	125	0.0101142521955	0.323,0.149,0.29	0.05,0.066,0.104	0.181
ENSMUSG00000028078	Dclk2	chr3	-	86793218	86793299	86791994	86792111	86793816	86793913	17,9,16	0,0,1	77,102,97	9,4,14	206	125	0.0106734012017	1.0,1.0,0.907	0.838,0.939,0.808	0.107
ENSMUSG00000026743	Mllt10	chr2	+	18171042	18171075	18170253	18170298	18196582	18196700	52,27,43	5,4,10	36,41,53	2,0,2	158	125	0.0106734012017	0.892,0.842,0.773	0.934,1.0,0.954	-0.127
ENSMUSG00000005981	Trap1	chr16	-	4056329	4056439	4054753	4054909	4062329	4062401	8,11,2	2,1,3	2,2,0	3,11,2	235	125	0.0107860197242	0.68,0.854,0.262	0.262,0.088,0.0	0.482
ENSMUSG00000008489	Elavl2	chr4	-	91254140	91254179	91250768	91253567	91263991	91264145	1,2,12	8,3,6	21,21,25	5,4,1	164	125	0.0108738020832	0.087,0.337,0.604	0.762,0.8,0.95	-0.495
ENSMUSG00000029797	Sspo	chr6	+	48478266	48478398	48477770	48477941	48478610	48478756	6,1,3	0,0,0	10,4,4	0,2,4	257	125	0.0115915006645	1.0,1.0,1.0	1.0,0.493,0.327	0.393
ENSMUSG00000030067	Foxp1	chr6	-	99520596	99520732	99435235	99435345	99522547	99522721	9,19,12	0,0,0	19,9,16	0,2,5	261	125	0.0116607672885	1.0,1.0,1.0	1.0,0.683,0.605	0.237
ENSMUSG00000030605	Mfge8	chr7	-	79143277	79143388	79142868	79143050	79145246	79145378	1131,1116,1542	612,581,543	429,537,525	326,340,406	236	125	0.0119438869831	0.495,0.504,0.601	0.411,0.456,0.406	0.109
ENSMUSG00000008450	Nutf2	chr8	+	105876353	105876425	105875533	105875658	105876509	105876521	59,51,53	3,1,0	61,69,55	4,10,7	197	125	0.0119438869831	0.926,0.97,1.0	0.906,0.814,0.833	0.114
ENSMUSG00000032860	P2ry2	chr7	-	101003563	101003754	100996567	100999100	101011711	101011998	10,5,6	2,4,0	4,6,4	0,0,0	316	125	0.0124390768168	0.664,0.331,1.0	1.0,1.0,1.0	-0.335
ENSMUSG00000000085	Scmh1	chr4	+	120453243	120453306	120447146	120447161	120468234	120468469	50,48,53	11,4,2	27,58,56	1,0,2	188	125	0.012579757715	0.751,0.889,0.946	0.947,1.0,0.949	-0.103
ENSMUSG00000036395	Glb1l2	chr9	-	26794082	26794178	26791781	26791890	26806297	26806432	6,19,20	0,0,0	24,13,9	1,2,4	221	125	0.0127242529335	1.0,1.0,1.0	0.931,0.786,0.56	0.241
ENSMUSG00000028344	Invs	chr4	+	48402832	48402939	48398049	48398279	48407597	48407810	52,65,36	13,0,0	39,44,33	0,0,0	232	125	0.0127540845457	0.683,1.0,1.0	1.0,1.0,1.0	-0.106
ENSMUSG00000051323	Pcdh19	chrX	-	133682091	133682232	133681080	133681408	133685117	133688987	2,1,1	11,5,5	55,80,61	69,106,94	266	125	0.0127540845457	0.079,0.086,0.086	0.273,0.262,0.234	-0.173
ENSMUSG00000019796	Lrp11	chr10	+	7596103	7596264	7589816	7590613	7608543	7608639	8,9,4	0,0,0	20,17,21	2,3,2	286	125	0.0129224913375	1.0,1.0,1.0	0.814,0.712,0.821	0.218
ENSMUSG00000005087	Cd44	chr2	-	102834233	102834335	102832482	102832572	102853014	102853236	36,69,52	1,0,2	40,84,45	1,5,13	227	125	0.0129224913375	0.952,1.0,0.935	0.957,0.902,0.656	0.124
ENSMUSG00000028631	Kcnq4	chr4	-	120711222	120711384	120704354	120704575	120713011	120713100	39,30,26	0,1,0	23,30,23	4,0,4	287	125	0.0132176047604	1.0,0.929,1.0	0.715,1.0,0.715	0.166
ENSMUSG00000046111	Cep295	chr9	-	15330504	15330648	15327795	15327951	15330753	15330910	180,212,168	11,12,8	188,229,220	14,47,30	269	125	0.0133188123402	0.884,0.891,0.907	0.862,0.694,0.773	0.118
ENSMUSG00000041757	Plekha6	chr1	+	133286246	133286396	133285246	133285386	133287469	133287599	26,15,40	32,34,32	41,54,50	20,19,28	275	125	0.0133483119969	0.27,0.167,0.362	0.482,0.564,0.448	-0.232
ENSMUSG00000020696	Rffl	chr11	-	82845751	82845895	82818415	82818603	82871007	82871210	69,36,49	38,28,39	33,55,46	82,60,62	269	125	0.0134106609176	0.458,0.374,0.369	0.158,0.299,0.256	0.163
ENSMUSG00000025420	Katnal2	chr18	-	77011989	77012104	77010946	77011045	77047173	77047243	46,22,46	2,2,9	46,61,55	0,2,1	240	125	0.0135326898585	0.923,0.851,0.727	1.0,0.941,0.966	-0.135
ENSMUSG00000034401	Spata6	chr4	+	111746140	111746278	111719983	111720257	111767662	111767704	33,30,43	0,1,0	41,43,29	1,11,0	263	125	0.0135779783253	1.0,0.934,1.0	0.951,0.65,1.0	0.111
ENSMUSG00000049606	Zfp644	chr5	-	106695642	106695699	106636806	106638635	106695797	106696166	1,7,8	0,1,4	1,2,0	2,4,2	182	125	0.0139456988506	1.0,0.828,0.579	0.256,0.256,0.0	0.632
ENSMUSG00000049606	Zfp644	chr5	-	106695642	106695699	106666784	106666845	106695797	106696166	9,7,10	2,0,18	3,4,13	1,0,0	182	125	0.014275759935	0.756,1.0,0.276	0.673,1.0,1.0	-0.214
ENSMUSG00000052854	Nrk	chrX	+	138997441	138997584	138995880	138995981	138997819	138997969	6,1,7	13,26,9	0,0,1	6,10,7	268	125	0.0142965694144	0.177,0.018,0.266	0.0,0.0,0.062	0.133
ENSMUSG00000030924	2610020H08Rik	chr7	+	119802740	119802837	119799564	119799677	119805142	119805286	67,58,56	0,0,0	33,42,48	0,5,4	222	125	0.0142965694144	1.0,1.0,1.0	1.0,0.825,0.871	0.101
ENSMUSG00000031245	Hmgn5	chrX	-	109011421	109011445	109010856	109010886	109013251	109013404	25,27,33	2,0,0	35,34,31	5,2,6	149	125	0.0145404382354	0.913,1.0,1.0	0.854,0.934,0.813	0.104
ENSMUSG00000059439	Bcas3	chr11	+	85822021	85822112	85801820	85801952	85825201	85826055	32,39,44	45,39,43	15,30,11	32,64,44	216	125	0.0145404382354	0.292,0.367,0.372	0.213,0.213,0.126	0.16
ENSMUSG00000026110	Mgat4a	chr1	-	37466536	37466579	37464420	37464534	37490259	37490393	12,20,23	2,2,9	12,15,18	2,0,0	168	125	0.0147934914501	0.817,0.882,0.655	0.817,1.0,1.0	-0.154
ENSMUSG00000085218	BB218582	chr2	-	106644058	106644169	106643700	106643875	106647874	106648061	6,8,8	0,2,1	0,3,0	6,0,1	236	125	0.0148468087615	1.0,0.679,0.809	0.0,1.0,0.0	0.496
ENSMUSG00000002012	Pnck	chrX	-	73659179	73659249	73658687	73658819	73660018	73660117	31,45,20	0,0,2	32,23,45	5,3,4	195	125	0.0148557949824	1.0,1.0,0.865	0.804,0.831,0.878	0.117
ENSMUSG00000027597	Ahcy	chr2	-	155064153	155064361	155063988	155064076	155064813	155064926	33,62,44	2,0,1	47,25,55	3,3,8	333	125	0.014883587815	0.861,1.0,0.943	0.855,0.758,0.721	0.157
ENSMUSG00000042700	Sipa1l1	chr12	+	82340661	82342499	82311348	82311409	82357232	82357363	550,570,520	3,8,7	516,554,619	0,2,2	1963	125	0.014989531763	0.921,0.819,0.825	1.0,0.946,0.952	-0.111
ENSMUSG00000038879	Nipal2	chr15	-	34624971	34625031	34609172	34609294	34648665	34648837	0,2,3	2,3,0	12,12,1	0,0,0	185	125	0.0149960928775	0.0,0.311,1.0	1.0,1.0,1.0	-0.563
ENSMUSG00000092232	Gm20521	chr14	+	54884373	54884813	54883796	54883884	54894847	54894962	76,111,184	0,0,2	92,82,83	0,2,9	565	125	0.0150817492368	1.0,1.0,0.953	1.0,0.901,0.671	0.127
ENSMUSG00000025464	Paox	chr7	+	140126325	140126815	140125656	140125882	140129017	140129270	78,62,44	13,2,3	50,63,63	2,0,1	615	125	0.0151177327692	0.549,0.863,0.749	0.836,1.0,0.928	-0.201
ENSMUSG00000033114	Slc35d2	chr13	-	64111515	64111584	64108324	64108427	64112929	64113001	32,34,27	0,0,0	18,9,11	0,1,7	194	125	0.0152209737177	1.0,1.0,1.0	1.0,0.853,0.503	0.215
ENSMUSG00000039943	Plcb4	chr2	+	135939946	135940004	135939209	135939310	135947045	135947154	87,62,77	4,1,2	65,84,59	3,12,11	183	125	0.0158617510033	0.937,0.977,0.963	0.937,0.827,0.786	0.109
ENSMUSG00000005087	Cd44	chr2	-	102839357	102839477	102832482	102832572	102853014	102853236	9,6,13	1,0,2	5,5,11	1,5,13	245	125	0.0160519045568	0.821,1.0,0.768	0.718,0.338,0.302	0.41
ENSMUSG00000041700	Lhfpl1	chrX	-	145326838	145326937	145290358	145291327	145340727	145341333	22,23,37	5,4,1	20,10,10	1,0,0	224	125	0.0162693886553	0.711,0.762,0.954	0.918,1.0,1.0	-0.164
ENSMUSG00000038506	Dcun1d2	chr8	-	13258946	13259043	13255963	13257976	13261384	13261467	77,72,73	4,1,4	69,118,82	9,19,8	222	125	0.0166014050903	0.916,0.976,0.911	0.812,0.778,0.852	0.12
ENSMUSG00000086968	4933431E20Rik	chr3	-	107894588	107894656	107894050	107894215	107895642	107895763	4,3,1	5,9,8	0,0,1	8,18,11	193	125	0.0166395933316	0.341,0.178,0.075	0.0,0.0,0.056	0.179
ENSMUSG00000034101	Ctnnd1	chr2	-	84612531	84612549	84612023	84612092	84612935	84613089	164,218,195	256,207,198	211,274,297	126,219,197	143	125	0.016708725014	0.359,0.479,0.463	0.594,0.522,0.569	-0.128
ENSMUSG00000045102	Poln	chr5	-	34149716	34149861	34133110	34133190	34169389	34169426	3,11,2	0,0,0	5,10,2	0,2,4	270	125	0.0168441412473	1.0,1.0,1.0	1.0,0.698,0.188	0.371
ENSMUSG00000003863	Ppfia3	chr7	-	45343552	45343579	45342325	45342501	45343740	45343803	0,2,0	10,2,2	9,9,6	17,12,2	152	125	0.017169967809	0.0,0.451,0.0	0.303,0.381,0.712	-0.315
ENSMUSG00000058897	Col25a1	chr3	+	130559861	130559885	130552883	130552961	130560818	130560863	30,33,39	0,1,2	7,8,2	2,4,1	149	125	0.0173205781451	1.0,0.965,0.942	0.746,0.627,0.627	0.302
ENSMUSG00000028797	Tmem234	chr4	+	129601869	129601961	129600982	129601134	129602194	129602261	199,162,169	178,129,160	109,147,145	143,209,201	217	125	0.018006469991	0.392,0.42,0.378	0.305,0.288,0.294	0.101
ENSMUSG00000032212	Sltm	chr9	+	70559036	70559101	70542919	70543081	70572148	70572176	14,14,12	0,1,0	9,16,6	1,2,4	190	125	0.0180077136903	1.0,0.902,1.0	0.856,0.84,0.497	0.236
ENSMUSG00000024534	Sncaip	chr18	+	52908609	52908680	52906417	52907477	52915306	52915935	66,55,94	21,26,30	92,136,108	12,27,16	196	125	0.0180097111197	0.667,0.574,0.666	0.83,0.763,0.811	-0.166
ENSMUSG00000058498	Rnf207	chr4	-	152311771	152311823	152311383	152311501	152312070	152312256	15,11,21	7,1,0	3,12,12	0,0,0	177	125	0.018035795722	0.602,0.886,1.0	1.0,1.0,1.0	-0.171
ENSMUSG00000011658	Fuz	chr7	+	44898502	44898700	44897519	44897624	44898775	44898871	119,120,109	1,4,2	108,112,155	8,16,5	323	125	0.018035795722	0.979,0.921,0.955	0.839,0.73,0.923	0.121
ENSMUSG00000037661	Gpr160	chr3	+	30894128	30894240	30889941	30890041	30895709	30895821	8,1,1	1,1,0	7,7,6	12,13,17	237	125	0.0183468800481	0.808,0.345,1.0	0.235,0.221,0.157	0.513
ENSMUSG00000027699	Ect2	chr3	-	27148794	27148887	27146836	27147019	27148992	27149069	395,410,306	113,89,138	296,378,451	147,235,234	218	125	0.0185944583001	0.667,0.725,0.56	0.536,0.48,0.525	0.137
ENSMUSG00000005087	Cd44	chr2	-	102839357	102839477	102837812	102837938	102853014	102853236	28,44,41	21,23,18	14,11,19	19,30,20	245	125	0.0189280778131	0.405,0.494,0.537	0.273,0.158,0.326	0.226
ENSMUSG00000028797	Tmem234	chr4	+	129601869	129601961	129601406	129601533	129607086	129607179	43,53,46	1,6,11	30,32,51	0,0,3	217	125	0.0190390422273	0.961,0.836,0.707	1.0,1.0,0.907	-0.134
ENSMUSG00000020102	Slc16a7	chr10	-	125298621	125298702	125294594	125294844	125301956	125302081	3,0,8	21,20,8	0,0,0	4,11,3	206	125	0.0190390422273	0.08,0.0,0.378	0.0,0.0,0.0	0.153
ENSMUSG00000044024	Rell2	chr18	+	37957088	37957155	37956928	37956994	37957588	37957774	10,15,6	0,1,0	26,33,16	3,1,7	192	125	0.019182512192	1.0,0.907,1.0	0.849,0.956,0.598	0.168
ENSMUSG00000032599	Ip6k2	chr9	+	108796540	108796572	108796130	108796396	108797283	108797693	16,18,13	43,32,41	4,7,3	28,43,34	157	125	0.0192070107801	0.229,0.309,0.202	0.102,0.115,0.066	0.152
ENSMUSG00000097767	Miat	chr5	-	112224207	112224356	112221857	112221874	112228054	112228178	5,3,3	0,0,0	101,146,101	3,7,8	274	125	0.0197855687646	1.0,1.0,1.0	0.939,0.905,0.852	0.101
ENSMUSG00000029647	Pan3	chr5	+	147466935	147467097	147455117	147455188	147503084	147503202	7,10,6	6,5,0	3,1,0	2,11,6	287	125	0.0197855687646	0.337,0.466,1.0	0.395,0.038,0.0	0.457
ENSMUSG00000029798	Herc6	chr6	+	57607041	57607178	57604072	57604200	57607633	57607707	13,11,9	4,3,11	21,43,17	0,3,3	262	125	0.0197855687646	0.608,0.636,0.281	1.0,0.872,0.73	-0.359
ENSMUSG00000003352	Cacnb3	chr15	+	98640958	98640978	98640685	98640750	98641176	98641257	327,276,320	144,176,202	224,252,209	80,79,81	145	125	0.0199432552922	0.662,0.575,0.577	0.707,0.733,0.69	-0.105
ENSMUSG00000043079	Synpo	chr18	-	60609910	60610001	60600205	60604490	60624170	60624236	0,2,1	4,9,11	6,3,3	10,3,2	216	125	0.0199665095576	0.0,0.114,0.05	0.258,0.367,0.465	-0.309
ENSMUSG00000028370	Pappa	chr4	+	65155616	65156679	65124173	65124947	65176208	65176354	4,16,12	0,0,0	48,54,37	2,0,4	1188	125	0.0200610666129	1.0,1.0,1.0	0.716,1.0,0.493	0.264
ENSMUSG00000086370	Ftx	chrX	-	103613022	103613195	103609303	103609416	103615064	103615192	56,33,36	2,0,0	27,36,23	6,2,1	298	125	0.0201928564506	0.922,1.0,1.0	0.654,0.883,0.906	0.16
ENSMUSG00000110444	RP23-114B10.6	chr8	-	69376485	69376595	69375305	69375432	69395440	69395522	1,7,0	33,44,24	5,19,5	32,25,27	235	125	0.02048841891	0.016,0.078,0.0	0.077,0.288,0.09	-0.12
ENSMUSG00000014329	Bicc1	chr10	-	71079189	71079236	71027897	71027967	71159420	71159690	15,23,27	0,0,1	26,31,28	0,8,2	172	125	0.0206682297654	1.0,1.0,0.952	1.0,0.738,0.911	0.101
ENSMUSG00000032185	Carm1	chr9	+	21575413	21575518	21569454	21569580	21583038	21583129	2,8,9	0,0,1	5,3,1	2,0,4	230	125	0.0207370612147	1.0,1.0,0.83	0.576,1.0,0.12	0.378
ENSMUSG00000030990	Pgap2	chr7	+	102222781	102222801	102210371	102210591	102226270	102226445	0,0,0	25,7,9	0,3,4	8,5,1	145	125	0.0209651076841	0.0,0.0,0.0	0.0,0.341,0.775	-0.372
ENSMUSG00000068762	Gstm6	chr3	-	107942332	107942414	107941188	107941284	107942701	107942766	10,12,17	0,3,0	1,6,5	2,6,1	207	125	0.021063687961	1.0,0.707,1.0	0.232,0.377,0.751	0.449
ENSMUSG00000056268	Dennd1b	chr1	+	139085882	139085928	139081172	139081273	139090453	139090555	16,19,14	0,1,0	20,22,21	2,0,7	171	125	0.0215612470637	1.0,0.933,1.0	0.88,1.0,0.687	0.122
ENSMUSG00000022537	Tmem44	chr16	-	30518299	30518332	30511854	30514822	30537453	30537558	15,12,11	0,3,5	4,5,3	0,1,0	158	125	0.0217763310099	1.0,0.76,0.635	1.0,0.798,1.0	-0.134
ENSMUSG00000025747	Tyms	chr5	-	30069833	30069955	30064084	30064186	30071633	30071707	0,4,2	22,25,22	2,6,7	4,15,12	247	125	0.0221256407081	0.0,0.075,0.044	0.202,0.168,0.228	-0.16
ENSMUSG00000028232	Tmem68	chr4	-	3569363	3569752	3564092	3564257	3574703	3574809	54,93,61	0,1,2	31,72,64	8,0,8	514	125	0.0222528217731	1.0,0.958,0.881	0.485,1.0,0.661	0.231
ENSMUSG00000029422	Rsrc2	chr5	-	123746771	123746870	123745496	123745589	123749288	123749367	68,65,52	142,141,125	66,69,66	89,92,76	224	125	0.0222528217731	0.211,0.205,0.188	0.293,0.295,0.326	-0.103
ENSMUSG00000024505	Dtwd2	chr18	-	49724112	49724207	49700258	49700387	49728368	49728459	26,34,42	3,0,1	33,42,23	4,7,7	220	125	0.0225162638197	0.831,1.0,0.96	0.824,0.773,0.651	0.181
ENSMUSG00000047642	D930020B18Rik	chr10	+	121671708	121671853	121669156	121669230	121677249	121677356	8,1,2	0,0,0	60,64,56	1,4,5	270	125	0.0225982140774	1.0,1.0,1.0	0.965,0.881,0.838	0.105
ENSMUSG00000074340	Ovgp1	chr3	+	105981232	105981349	105980091	105980277	105985052	105985188	14,17,18	5,1,2	6,20,9	1,0,0	242	125	0.02369467295	0.591,0.898,0.823	0.756,1.0,1.0	-0.148
ENSMUSG00000034883	Lrr1	chr12	+	69174391	69175113	69171861	69171960	69178579	69179010	279,225,226	34,41,45	207,317,303	68,90,87	847	125	0.02369467295	0.548,0.447,0.426	0.31,0.342,0.339	0.143
ENSMUSG00000009418	Nav1	chr1	-	135584554	135585355	135537196	135537299	135602544	135602648	19,27,6	0,1,0	55,78,48	0,3,6	926	125	0.0240837755488	1.0,0.785,1.0	1.0,0.778,0.519	0.163
ENSMUSG00000029823	Luc7l2	chr6	+	38568846	38568917	38565654	38565722	38570509	38570604	24,44,20	2,0,1	15,40,34	2,5,7	196	125	0.0242154972609	0.884,1.0,0.927	0.827,0.836,0.756	0.131
ENSMUSG00000049606	Zfp644	chr5	-	106690670	106690877	106638426	106638635	106695642	106695699	12,16,27	4,8,5	25,16,6	1,2,0	332	125	0.0242557226904	0.53,0.43,0.67	0.904,0.751,1.0	-0.342
ENSMUSG00000027676	Ccdc39	chr3	-	33841068	33841188	33839077	33839224	33844104	33844310	24,38,23	0,1,1	40,26,23	2,5,3	245	125	0.0245340567156	1.0,0.951,0.921	0.911,0.726,0.796	0.146
ENSMUSG00000087177	E130307A14Rik	chr10	-	39681472	39681549	39640275	39640511	39731737	39732006	52,69,64	2,5,0	30,32,41	3,4,11	202	125	0.0247434508544	0.941,0.895,1.0	0.861,0.832,0.698	0.148
ENSMUSG00000026743	Mllt10	chr2	+	18162316	18162886	18146776	18146872	18186217	18186396	5,12,7	0,0,1	8,11,7	3,0,2	695	125	0.0247434508544	1.0,1.0,0.557	0.324,1.0,0.386	0.282
ENSMUSG00000006476	Nsmf	chr2	+	25057964	25057970	25057100	25057176	25059020	25059073	4,1,3	10,9,25	8,11,15	11,12,22	131	125	0.0248653911185	0.276,0.096,0.103	0.41,0.467,0.394	-0.265
ENSMUSG00000075410	Gm11744	chr11	+	116659732	116659827	116659297	116659376	116668031	116668389	15,1,2	2,0,0	3,1,2	0,4,3	220	125	0.0249406700173	0.81,1.0,1.0	1.0,0.124,0.275	0.47
ENSMUSG00000037697	Ddhd1	chr14	-	45622840	45622893	45620711	45620840	45628853	45628874	10,8,8	0,0,1	14,14,22	2,8,0	178	125	0.0250010990609	1.0,1.0,0.849	0.831,0.551,1.0	0.156
ENSMUSG00000034998	Foxn2	chr17	+	88479275	88479340	88475855	88475950	88486402	88487251	28,35,36	3,0,0	25,36,38	2,8,4	190	125	0.0250010990609	0.86,1.0,1.0	0.892,0.748,0.862	0.119
ENSMUSG00000063652	Slc22a21	chr11	-	53959203	53959375	53957973	53958100	53960282	53960437	5,7,5	0,5,1	11,14,11	0,0,0	297	125	0.02513312055	1.0,0.371,0.678	1.0,1.0,1.0	-0.317
ENSMUSG00000006471	Ndor1	chr2	-	25250279	25250378	25249793	25250003	25251720	25251818	28,33,47	0,0,0	18,35,42	2,6,0	224	125	0.0253867646915	1.0,1.0,1.0	0.834,0.765,1.0	0.134
ENSMUSG00000073147	5031425E22Rik	chr5	-	23423223	23423343	23422403	23422902	23433209	23433309	9,20,9	0,0,0	17,19,22	2,0,5	245	125	0.025412439001	1.0,1.0,1.0	0.813,1.0,0.692	0.165
ENSMUSG00000034813	Grip1	chr10	+	120077227	120077387	120075289	120075479	120086951	120087260	6,2,11	19,20,19	3,14,13	2,7,13	285	125	0.0254761015018	0.122,0.042,0.203	0.397,0.467,0.305	-0.267
ENSMUSG00000029049	Morn1	chr4	+	155102089	155102200	155101265	155101362	155110927	155111051	24,37,17	0,2,3	18,13,26	5,4,9	236	125	0.0256735367674	1.0,0.907,0.75	0.656,0.633,0.605	0.254
ENSMUSG00000034940	Synrg	chr11	+	83986813	83987047	83982195	83982307	83987912	83987990	63,53,61	23,31,49	31,64,51	45,63,74	359	125	0.0264172479643	0.488,0.373,0.302	0.193,0.261,0.194	0.172
ENSMUSG00000048078	Tenm4	chr7	+	96496243	96496340	96355355	96355411	96550011	96550299	13,21,20	0,0,2	25,14,20	1,4,5	222	125	0.0265944178031	1.0,1.0,0.849	0.934,0.663,0.693	0.186
ENSMUSG00000037386	Rims2	chr15	+	39274975	39275008	39198331	39198538	39275413	39275500	8,15,6	0,0,1	5,4,0	0,3,3	158	125	0.0265944178031	1.0,1.0,0.826	1.0,0.513,0.0	0.438
ENSMUSG00000067367	Lyar	chr5	+	38222930	38223054	38220553	38220635	38223133	38223231	32,16,11	41,44,28	1,9,15	50,38,46	249	125	0.0268023040053	0.282,0.154,0.165	0.01,0.106,0.141	0.115
ENSMUSG00000082286	Pisd-ps1	chr11	+	3130152	3130313	3129764	3129911	3130792	3131004	21,18,19	0,0,0	4,21,13	1,1,4	286	125	0.026829308103	1.0,1.0,1.0	0.636,0.902,0.587	0.292
ENSMUSG00000037697	Ddhd1	chr14	-	45622840	45622942	45620711	45620840	45628853	45628874	13,15,12	0,0,1	25,20,26	2,8,0	227	125	0.0270436327824	1.0,1.0,0.869	0.873,0.579,1.0	0.139
ENSMUSG00000079330	Lemd1	chr1	+	132232266	132232337	132228913	132229036	132256696	132259227	0,0,0	1,2,2	3,1,3	3,7,8	196	125	0.0271221010586	0.0,0.0,0.0	0.389,0.084,0.193	-0.222
ENSMUSG00000031948	Kars	chr8	-	112010221	112010280	112008481	112008539	112011209	112011275	0,2,0	33,20,26	3,1,5	4,15,18	184	125	0.0274350072224	0.0,0.064,0.0	0.338,0.043,0.159	-0.159
ENSMUSG00000055978	Fut2	chr7	-	45655492	45655596	45650992	45651348	45666197	45666343	7,14,6	0,0,2	5,6,1	6,0,4	229	125	0.0277081655286	1.0,1.0,0.621	0.313,1.0,0.12	0.396
ENSMUSG00000085218	BB218582	chr2	-	106644058	106644169	106643700	106643875	106646342	106646478	6,11,10	7,5,12	0,3,0	2,4,6	236	125	0.0285431144658	0.312,0.538,0.306	0.0,0.284,0.0	0.291
ENSMUSG00000037337	Map4k1	chr7	+	29002347	29002403	29001919	29001990	29003096	29003279	70,101,125	5,16,10	59,77,54	14,16,20	181	125	0.0286974824214	0.906,0.813,0.896	0.744,0.769,0.651	0.15
ENSMUSG00000035769	Xylb	chr9	+	119361113	119361183	119359231	119359314	119364496	119364577	25,8,8	6,3,5	40,34,36	3,0,4	195	125	0.0287129231391	0.728,0.631,0.506	0.895,1.0,0.852	-0.294
ENSMUSG00000068250	Amn1	chr6	-	149183393	149183538	149170832	149171050	149188235	149188685	94,88,79	2,2,1	68,55,48	3,12,2	270	125	0.0291808668606	0.956,0.953,0.973	0.913,0.68,0.917	0.124
ENSMUSG00000054999	Naaladl1	chr19	+	6112694	6112786	6112474	6112542	6112875	6112966	11,19,24	1,0,0	11,4,9	2,5,0	217	125	0.0293273842133	0.864,1.0,1.0	0.76,0.315,1.0	0.263
ENSMUSG00000028689	Ccdc163	chr4	+	116709242	116709273	116708942	116709094	116709437	116709619	17,23,11	4,5,1	11,11,14	5,14,12	156	125	0.0297592213095	0.773,0.787,0.898	0.638,0.386,0.483	0.317
ENSMUSG00000078247	Airn	chr17	+	12779289	12779512	12741384	12741424	12814495	12814717	2,6,10	43,42,34	5,5,12	7,16,12	348	125	0.0298714880419	0.016,0.049,0.096	0.204,0.101,0.264	-0.136
ENSMUSG00000062866	Phactr2	chr10	-	13261765	13261924	13253341	13253879	13291794	13291962	89,72,79	10,6,10	55,86,85	2,2,3	284	125	0.0300894823017	0.797,0.841,0.777	0.924,0.95,0.926	-0.128
ENSMUSG00000043384	Gprasp1	chrX	+	135743562	135743614	135742732	135742978	135744498	135744575	48,55,52	51,80,91	58,81,70	50,56,53	177	125	0.0304352732102	0.399,0.327,0.288	0.45,0.505,0.483	-0.141
ENSMUSG00000022763	Aifm3	chr16	+	17491292	17491483	17489662	17489891	17491920	17492103	12,5,8	0,0,0	34,25,28	2,3,2	316	125	0.0305076421235	1.0,1.0,1.0	0.871,0.767,0.847	0.172
ENSMUSG00000035215	Lsm7	chr10	-	80853757	80853829	80852824	80853100	80854617	80854708	23,26,28	0,0,3	36,31,16	6,3,5	197	125	0.0305076421235	1.0,1.0,0.856	0.792,0.868,0.67	0.175
ENSMUSG00000048756	Foxo3	chr10	-	42196465	42197901	42181840	42186295	42274815	42275545	261,181,225	0,0,0	237,239,257	2,6,0	1561	125	0.0305961759862	1.0,1.0,1.0	0.905,0.761,1.0	0.111
ENSMUSG00000039599	Fam149b	chr14	+	20358023	20358140	20351311	20351416	20374329	20374454	17,7,8	2,0,0	16,9,9	2,3,3	242	125	0.0312347592372	0.814,1.0,1.0	0.805,0.608,0.608	0.264
ENSMUSG00000028863	Meaf6	chr4	+	125107651	125107709	125107516	125107546	125108322	125108356	44,22,31	6,3,5	27,40,47	14,19,15	183	125	0.0316238364645	0.834,0.834,0.809	0.568,0.59,0.682	0.212
ENSMUSG00000038866	Zcchc2	chr1	+	106027387	106027531	106023663	106023758	106029751	106032448	26,24,31	2,1,4	43,81,63	0,1,0	269	125	0.0324557356849	0.858,0.918,0.783	1.0,0.974,1.0	-0.138
ENSMUSG00000024989	Cep55	chr19	+	38057409	38057566	38055041	38055317	38057788	38057983	46,53,71	6,9,4	64,92,67	1,0,5	282	125	0.0333240338606	0.773,0.723,0.887	0.966,1.0,0.856	-0.146
ENSMUSG00000051998	Lax1	chr1	-	133684005	133684109	133683537	133683642	133688820	133689004	6,37,28	4,1,3	8,5,6	0,0,1	229	125	0.0337956452239	0.45,0.953,0.836	1.0,1.0,0.766	-0.176
ENSMUSG00000045098	Suv420h1	chr19	+	3782219	3782279	3768021	3768340	3793067	3793215	20,12,17	12,6,13	28,17,26	9,2,1	185	125	0.0341798853806	0.53,0.575,0.469	0.678,0.852,0.946	-0.301
ENSMUSG00000034998	Foxn2	chr17	+	88484400	88484469	88475855	88475950	88486402	88490533	26,18,23	3,0,0	30,24,17	2,8,4	194	125	0.0342255882022	0.848,1.0,1.0	0.906,0.659,0.733	0.183
ENSMUSG00000061740	Cyp2d22	chr15	-	82372784	82372926	82372389	82372577	82373110	82373287	0,4,4	3,11,1	1,6,0	0,0,1	267	125	0.0342535788569	0.0,0.145,0.652	1.0,1.0,0.0	-0.401
ENSMUSG00000044966	Fbxo48	chr11	+	16952255	16952464	16951374	16951431	16953141	16953681	22,25,19	0,1,0	7,18,21	2,2,2	334	125	0.0342588192564	1.0,0.903,1.0	0.567,0.771,0.797	0.256
ENSMUSG00000042616	Oscp1	chr4	+	126083411	126083724	126082927	126082985	126084392	126084423	71,67,31	2,0,0	56,76,110	8,3,1	438	125	0.0345846899736	0.91,1.0,1.0	0.666,0.878,0.969	0.132
ENSMUSG00000035642	Aamdc	chr7	-	97565150	97565300	97550330	97550741	97575587	97575653	97,80,89	4,4,11	60,72,88	0,0,4	275	125	0.0350589940703	0.917,0.901,0.786	1.0,1.0,0.909	-0.102
ENSMUSG00000013523	Bcas1	chr2	-	170384188	170384326	170378722	170378929	170387162	170387207	29,22,28	2,0,7	11,10,1	1,0,0	263	125	0.0352326198455	0.873,1.0,0.655	0.839,1.0,1.0	-0.104
ENSMUSG00000027646	Src	chr2	+	157424827	157424935	157424391	157424414	157455590	157455767	9,4,7	1,0,1	7,0,3	0,2,5	233	125	0.0353356963295	0.828,1.0,0.79	1.0,0.0,0.244	0.458
ENSMUSG00000042213	Zfand4	chr6	+	116285853	116285921	116273572	116273872	116287981	116288159	8,9,4	0,0,0	5,13,7	4,1,1	193	125	0.0354308680705	1.0,1.0,1.0	0.447,0.894,0.819	0.28
ENSMUSG00000068921	Dap3	chr3	-	88929395	88929526	88925293	88925411	88933564	88933666	3,6,7	0,0,0	3,5,19	0,2,4	256	125	0.0354899532015	1.0,1.0,1.0	1.0,0.55,0.699	0.25
ENSMUSG00000026791	Slc2a8	chr2	-	32981360	32981567	32976860	32977060	32981720	32981883	24,18,27	0,0,0	29,19,36	0,1,6	332	125	0.0354899532015	1.0,1.0,1.0	1.0,0.877,0.693	0.143
ENSMUSG00000063142	Kcnma1	chr14	-	23425566	23425740	23386259	23386353	23435949	23436026	0,2,1	3,8,0	5,6,7	2,1,1	299	125	0.0354899532015	0.0,0.095,1.0	0.511,0.715,0.745	-0.292
ENSMUSG00000090394	4930523C07Rik	chr1	+	160070699	160070803	160044383	160044753	160075030	160080208	28,25,22	0,2,0	17,44,41	4,5,2	229	125	0.0355671865331	1.0,0.872,1.0	0.699,0.828,0.918	0.142
ENSMUSG00000035642	Aamdc	chr7	-	97569686	97569774	97550547	97550741	97575587	97575691	4,2,7	4,4,11	12,7,3	0,0,4	213	125	0.0357916079	0.37,0.227,0.272	1.0,1.0,0.306	-0.479
ENSMUSG00000026811	St6galnac6	chr2	+	32608041	32608096	32607025	32607111	32612223	32612403	5,10,2	12,2,4	2,2,0	9,15,9	180	125	0.0359928348651	0.224,0.776,0.258	0.134,0.085,0.0	0.346
ENSMUSG00000037965	Zc3h7a	chr16	-	11145241	11145285	11141662	11141771	11145645	11145779	58,45,78	0,1,6	50,74,62	12,6,7	169	125	0.0365980940634	1.0,0.971,0.906	0.755,0.901,0.868	0.118
ENSMUSG00000013701	Timm23	chr14	-	32189143	32189254	32180290	32180670	32191341	32191400	4,8,22	0,2,0	5,4,5	0,2,4	236	125	0.0366132744642	1.0,0.679,1.0	1.0,0.514,0.398	0.256
ENSMUSG00000056698	Elmod3	chr6	-	72597623	72597645	72594739	72595020	72598321	72598413	0,0,0	9,21,21	2,0,5	7,10,9	147	125	0.0367671212145	0.0,0.0,0.0	0.195,0.0,0.321	-0.172
ENSMUSG00000047617	BC029214	chr2	-	25459774	25459915	25459449	25459701	25460008	25460074	40,39,34	4,0,6	31,30,45	0,1,1	266	125	0.0367743977915	0.825,1.0,0.727	1.0,0.934,0.955	-0.112
ENSMUSG00000014599	Csf1	chr3	-	107756988	107757128	107756616	107756739	107760024	107760221	0,1,2	4,7,15	2,4,4	1,2,9	265	125	0.0367782806718	0.0,0.063,0.059	0.485,0.485,0.173	-0.34
ENSMUSG00000086370	Ftx	chrX	-	103613043	103613195	103609303	103609416	103615064	103615192	22,15,19	2,0,0	17,20,21	6,2,1	277	125	0.0374357045443	0.832,1.0,1.0	0.561,0.819,0.905	0.182
ENSMUSG00000005087	Cd44	chr2	-	102837812	102837938	102832482	102832572	102853014	102853236	21,23,19	1,0,2	19,30,20	1,5,13	251	125	0.0396098782524	0.913,1.0,0.826	0.904,0.749,0.434	0.217
ENSMUSG00000003072	Atp5d	chr10	+	80140478	80140546	80139704	80139925	80142040	80142400	16,11,15	0,0,2	11,10,17	2,5,1	193	125	0.0397630518141	1.0,1.0,0.829	0.781,0.564,0.917	0.189
ENSMUSG00000091617	Gm3752	chr14	-	7473840	7473974	7472945	7473108	7483705	7483762	11,14,5	0,2,0	11,5,2	0,3,4	259	125	0.042158735151	1.0,0.772,1.0	1.0,0.446,0.194	0.377
ENSMUSG00000052102	Gnpda1	chr18	-	38331967	38332152	38327557	38328973	38333153	38333336	36,60,42	2,1,0	46,72,47	2,8,4	310	125	0.0428635411652	0.879,0.96,1.0	0.903,0.784,0.826	0.109
ENSMUSG00000066036	Ubr4	chr4	+	139441191	139441296	139440644	139440822	139442685	139442823	148,261,235	42,30,34	202,224,201	15,12,23	230	125	0.0429661715315	0.657,0.825,0.79	0.88,0.91,0.826	-0.115
ENSMUSG00000087231	E230016M11Rik	chr6	+	67043758	67043918	67036654	67036935	67063394	67064718	2,0,9	12,1,4	1,0,0	4,4,10	285	125	0.0429858136894	0.068,0.0,0.497	0.099,0.0,0.0	0.155
ENSMUSG00000025529	Zfp711	chrX	+	112627169	112627304	112624738	112624876	112628103	112628148	36,61,47	62,90,50	71,80,79	39,79,54	260	125	0.0430907848242	0.218,0.246,0.311	0.467,0.327,0.413	-0.144
ENSMUSG00000026311	Asb1	chr1	+	91546927	91547230	91544150	91544297	91552053	91552779	44,63,58	0,0,3	59,73,53	5,1,8	428	125	0.0433856063345	1.0,1.0,0.85	0.775,0.955,0.659	0.154
ENSMUSG00000073147	5031425E22Rik	chr5	-	23390055	23390306	23385074	23385172	23433209	23433324	0,0,0	10,8,8	4,0,4	10,2,4	376	125	0.0433856063345	0.0,0.0,0.0	0.117,0.0,0.25	-0.122
ENSMUSG00000034940	Synrg	chr11	+	83986813	83986851	83985248	83985551	83987912	83987990	15,4,5	1,0,0	3,4,13	1,8,0	163	125	0.043724222777	0.92,1.0,1.0	0.697,0.277,1.0	0.315
ENSMUSG00000020646	Mboat2	chr12	+	24882716	24882794	24831598	24831774	24939293	24939348	3,10,5	0,3,0	1,4,5	1,7,2	203	125	0.0444659630223	1.0,0.672,1.0	0.381,0.26,0.606	0.475
ENSMUSG00000075324	Fign	chr2	-	64096894	64097064	64027909	64027967	64097841	64098038	27,34,34	0,0,3	27,51,33	2,4,8	295	125	0.0445457415402	1.0,1.0,0.828	0.851,0.844,0.636	0.166
ENSMUSG00000054715	Zscan22	chr7	+	12903600	12904085	12897840	12897877	12906233	12908239	41,44,28	0,1,3	18,27,22	4,3,6	610	125	0.0447368954988	1.0,0.9,0.657	0.48,0.648,0.429	0.333
ENSMUSG00000056698	Elmod3	chr6	-	72596435	72596466	72594739	72595020	72598321	72598342	6,10,10	9,21,21	15,12,15	7,10,9	156	125	0.0452535236283	0.348,0.276,0.276	0.632,0.49,0.572	-0.265
ENSMUSG00000034616	Ssh3	chr19	-	4267746	4267978	4266521	4266637	4268544	4268585	132,119,100	3,1,1	86,85,107	3,13,2	357	125	0.0456149755185	0.939,0.977,0.972	0.909,0.696,0.949	0.111
ENSMUSG00000028550	Atg4c	chr4	+	99228555	99228634	99224413	99224550	99258396	99259787	29,18,44	2,0,0	22,30,27	4,0,5	204	125	0.0465906236561	0.899,1.0,1.0	0.771,1.0,0.768	0.12
ENSMUSG00000031004	Mki67	chr7	-	135707360	135708320	135705609	135705785	135708765	135708811	564,672,599	44,44,42	496,735,632	56,74,80	1085	125	0.0466530568804	0.596,0.638,0.622	0.505,0.534,0.476	0.114
ENSMUSG00000019796	Lrp11	chr10	+	7604173	7604383	7589978	7590613	7608543	7608639	17,16,22	0,0,0	37,24,52	2,3,2	335	125	0.0466530568804	1.0,1.0,1.0	0.873,0.749,0.907	0.157
ENSMUSG00000037860	Aim2	chr1	+	173427758	173427898	173393962	173394033	173452827	173452948	25,14,15	0,1,0	6,2,5	2,3,0	265	125	0.0466530568804	1.0,0.868,1.0	0.586,0.239,1.0	0.348
ENSMUSG00000039375	Wdr17	chr8	-	54703833	54703939	54696268	54696397	54724287	54724388	5,8,9	0,0,0	4,5,3	0,1,5	231	125	0.0466530568804	1.0,1.0,1.0	1.0,0.73,0.245	0.342
ENSMUSG00000039958	Mettl20	chr6	+	149142605	149142715	149141563	149141704	149144014	149144442	27,48,28	10,0,0	22,29,34	0,0,0	235	125	0.047156313248	0.59,1.0,1.0	1.0,1.0,1.0	-0.137
ENSMUSG00000030495	Slc7a10	chr7	+	35199539	35199689	35199224	35199321	35200275	35200453	33,42,69	2,6,0	13,6,5	0,0,0	275	125	0.0472062388803	0.882,0.761,1.0	1.0,1.0,1.0	-0.119
ENSMUSG00000015126	Tsr3	chr17	+	25241687	25241861	25240169	25240364	25242453	25242798	14,14,10	0,1,0	9,16,11	2,0,4	299	125	0.0474578793981	1.0,0.854,1.0	0.653,1.0,0.535	0.222
ENSMUSG00000040428	Plekha4	chr7	+	45553568	45553681	45553244	45553294	45553764	45554229	1,6,0	0,1,5	9,19,8	1,0,0	238	125	0.0477002880732	1.0,0.759,0.0	0.825,1.0,1.0	-0.355
ENSMUSG00000027939	Nup210l	chr3	+	90210353	90210458	90207282	90207484	90211916	90212017	0,12,4	2,2,1	2,1,9	1,0,0	230	125	0.0478021526602	0.0,0.765,0.685	0.521,1.0,1.0	-0.357
ENSMUSG00000021271	Zfp839	chr12	+	110860795	110861023	110854999	110855872	110863963	110864056	22,16,18	25,35,24	12,15,11	46,51,39	353	125	0.0479403804999	0.238,0.139,0.21	0.085,0.094,0.091	0.106
ENSMUSG00000025735	Rhbdl1	chr17	-	25836410	25836572	25835968	25836193	25836987	25837295	17,15,23	0,0,1	19,14,19	2,2,2	287	125	0.0483469233487	1.0,1.0,0.909	0.805,0.753,0.805	0.182
ENSMUSG00000027236	Eif3j1	chr2	+	122051741	122051815	122050486	122050648	122051966	122056598	5,7,8	0,0,0	5,5,5	1,5,0	199	125	0.0484967168063	1.0,1.0,1.0	0.758,0.386,1.0	0.285
ENSMUSG00000029211	Gabra4	chr5	-	71642258	71642326	71641062	71641283	71657170	71657289	34,40,30	0,0,0	8,33,20	0,5,2	193	125	0.04874155161	1.0,1.0,1.0	1.0,0.81,0.866	0.108
ENSMUSG00000015750	Aph1a	chr3	+	95894820	95894991	95893968	95894283	95895142	95895216	45,8,14	0,1,0	6,8,19	2,0,4	296	125	0.0487520220703	1.0,0.772,1.0	0.559,1.0,0.667	0.182
ENSMUSG00000086288	Gm15265	chr3	-	95002138	95002264	94998799	94999000	95004222	95004446	3,0,0	14,11,10	3,1,6	7,7,5	251	125	0.0489141987231	0.096,0.0,0.0	0.176,0.066,0.374	-0.173
ENSMUSG00000090386	Mir99ahg	chr16	+	77436354	77436402	77360662	77360718	77459373	77459502	7,3,4	0,0,0	7,8,9	4,2,0	173	125	0.0492849880254	1.0,1.0,1.0	0.558,0.743,1.0	0.233
ENSMUSG00000006342	Susd2	chr10	-	75642124	75642276	75641432	75641600	75643873	75644008	9,17,11	3,2,1	9,7,5	1,0,0	277	125	0.0492849880254	0.575,0.793,0.832	0.802,1.0,1.0	-0.201
ENSMUSG00000028282	Casp8ap2	chr4	+	32639363	32641558	32634767	32634883	32643539	32646660	344,419,383	7,5,7	286,473,416	11,21,15	2320	125	0.0496765287429	0.726,0.819,0.747	0.583,0.548,0.599	0.187
ENSMUSG00000027520	Zdbf2	chr1	+	63275095	63275178	63273264	63273472	63277930	63277983	6,7,12	1,7,2	5,3,8	14,8,13	208	125	0.0496854840551	0.783,0.375,0.783	0.177,0.184,0.27	0.437
ENSMUSG00000028689	Ccdc163	chr4	+	116708942	116709094	116708608	116708656	116709437	116709619	4,5,1	4,8,10	5,15,12	5,3,3	277	125	0.0496854840551	0.311,0.22,0.043	0.311,0.693,0.644	-0.358
ENSMUSG00000069227	Gprin1	chr13	-	54742008	54742108	54736672	54740613	54749569	54749669	3,4,13	0,0,3	25,32,37	20,15,17	225	125	0.04979623893	1.0,1.0,0.707	0.41,0.542,0.547	0.403
ENSMUSG00000037989	Wnk2	chr13	-	49051356	49051527	49042627	49042866	49052558	49052773	142,165,167	38,31,32	104,85,96	39,42,31	296	125	0.04979623893	0.612,0.692,0.688	0.53,0.461,0.567	0.145
ENSMUSG00000034850	Tmem127	chr2	+	127248491	127248809	127247968	127248084	127256004	127256169	65,78,134	0,4,0	103,121,104	2,5,12	443	125	0.0498477084799	1.0,0.846,1.0	0.936,0.872,0.71	0.109
