# Supplementary material for: An Alternative Splicing Program for Mouse Craniofacial Development
Source: Front Physiol. 2020 Sep 4;11:1099. doi: 10.3389/fphys.2020.01099 (PMC7498679; doi:10.3389/fphys.2020.01099)
Supplement: Supplementary file 12 [file Data_Sheet_1.zip › Filtered rMATS results/SE/E12.5_MXP_Ect_vs_Mes_SE_filtered_output.txt]

GeneID	geneSymbol	chr	strand	exonStart_0base	exonEnd	upstreamES	upstreamEE	downstreamES	downstreamEE	IC_SAMPLE_1	SC_SAMPLE_1	IC_SAMPLE_2	SC_SAMPLE_2	IncFormLen	SkipFormLen	FDR	IncLevel1	IncLevel2	DeltaPSI
ENSMUSG00000040964	Arhgef10l	chr4	-	140568755	140568770	140568338	140568520	140570256	140570402	13,13,13	22,31,23	0,0,2	193,148,161	140	125	0.0	0.345,0.272,0.335	0.0,0.0,0.011	0.314
ENSMUSG00000027291	Vps39	chr2	-	120346856	120346889	120346327	120346392	120350163	120350229	63,56,71	37,58,46	7,10,7	109,117,59	158	125	0.0	0.574,0.433,0.55	0.048,0.063,0.086	0.453
ENSMUSG00000057738	Sptan1	chr2	+	30001099	30001159	29999913	30000062	30002230	30002429	203,291,257	119,199,204	82,123,98	270,365,420	185	125	0.0	0.535,0.497,0.46	0.17,0.185,0.136	0.334
ENSMUSG00000057738	Sptan1	chr2	+	30014157	30014172	30013675	30013838	30015588	30015720	162,179,164	252,261,270	56,47,45	347,395,535	140	125	0.0	0.365,0.38,0.352	0.126,0.096,0.07	0.268
ENSMUSG00000025404	R3hdm2	chr10	+	127481692	127481794	127476519	127476698	127483975	127484218	272,334,271	278,344,289	59,78,78	489,557,537	227	125	0.0	0.35,0.348,0.341	0.062,0.072,0.074	0.277
ENSMUSG00000025404	R3hdm2	chr10	+	127481692	127481794	127471767	127472000	127483975	127484218	121,160,131	6,2,3	29,41,36	12,25,12	227	125	0.0	0.917,0.978,0.96	0.571,0.475,0.623	0.395
ENSMUSG00000025404	R3hdm2	chr10	+	127481692	127481755	127476519	127476698	127483975	127484218	74,97,76	278,344,289	14,12,18	489,557,537	188	125	0.0	0.15,0.158,0.149	0.019,0.014,0.022	0.134
ENSMUSG00000024958	Gpr137	chr19	-	6939528	6939754	6939260	6939410	6940351	6940482	42,44,49	80,78,82	155,112,152	4,12,11	351	125	0.0	0.158,0.167,0.175	0.932,0.769,0.831	-0.677
ENSMUSG00000067786	Nnat	chr2	+	157561212	157561293	157560109	157560260	157561541	157562522	1713,1429,1756	280,222,315	2466,1938,2750	967,702,1068	206	125	0.0	0.788,0.796,0.772	0.607,0.626,0.61	0.171
ENSMUSG00000067786	Nnat	chr2	+	157561212	157561288	157560106	157560260	157561541	157562238	848,724,773	280,222,315	1216,982,1234	967,702,1068	201	125	0.0	0.653,0.67,0.604	0.439,0.465,0.418	0.202
ENSMUSG00000032624	Eml4	chr17	+	83428215	83428248	83427999	83428025	83440030	83440154	203,232,184	121,123,135	683,560,410	114,105,69	158	125	0.0	0.57,0.599,0.519	0.826,0.808,0.825	-0.257
ENSMUSG00000032624	Eml4	chr17	+	83425257	83425431	83421605	83421735	83427999	83428025	300,376,273	2,3,2	550,518,327	48,53,31	299	125	0.0	0.984,0.981,0.983	0.827,0.803,0.815	0.168
ENSMUSG00000032624	Eml4	chr17	+	83425257	83425431	83421605	83421735	83427222	83427351	647,802,634	5,6,1	1309,1199,778	76,64,38	299	125	0.0	0.982,0.982,0.996	0.878,0.887,0.895	0.1
ENSMUSG00000032624	Eml4	chr17	+	83427222	83427351	83421605	83421735	83427999	83428025	306,342,268	2,3,2	685,572,431	48,53,31	254	125	0.0	0.987,0.982,0.985	0.875,0.842,0.872	0.122
ENSMUSG00000027985	Lef1	chr3	+	131191022	131191106	131189334	131189425	131193128	131193251	852,836,801	164,154,116	700,709,686	2964,2900,2795	209	125	0.0	0.757,0.765,0.805	0.124,0.128,0.128	0.649
ENSMUSG00000022139	Mbnl2	chr14	+	120395711	120395765	120388899	120389163	120396450	120396604	337,294,507	43,38,67	220,207,239	163,173,150	179	125	0.0	0.846,0.844,0.841	0.485,0.455,0.527	0.355
ENSMUSG00000066043	Phactr4	chr4	-	132383281	132383362	132378404	132378563	132386891	132387065	327,299,296	54,46,49	95,48,54	190,139,126	206	125	0.0	0.786,0.798,0.786	0.233,0.173,0.206	0.586
ENSMUSG00000028284	Map3k7	chr4	+	31994873	31994954	31992386	31992516	32002088	32002153	124,129,155	163,175,156	82,72,49	354,297,221	206	125	0.0	0.316,0.309,0.376	0.123,0.128,0.119	0.21
ENSMUSG00000011832	Evi5l	chr8	+	4201933	4201966	4200867	4200921	4202935	4203076	2,4,2	136,129,131	84,94,67	232,176,179	158	125	0.0	0.012,0.024,0.012	0.223,0.297,0.228	-0.233
ENSMUSG00000029920	Smarcad1	chr6	+	65075690	65075837	65075022	65075150	65083803	65084003	260,317,270	532,548,533	9,14,2	455,375,244	272	125	0.0	0.183,0.21,0.189	0.009,0.017,0.004	0.184
ENSMUSG00000022789	Dnm1l	chr16	-	16318444	16318477	16316601	16316778	16319451	16319508	125,132,163	60,67,63	45,47,27	81,91,78	158	125	0.0	0.622,0.609,0.672	0.305,0.29,0.215	0.364
ENSMUSG00000031328	Flna	chrX	-	74232966	74232990	74230505	74230753	74233148	74233338	1108,1313,1308	620,776,731	2536,2884,3028	506,562,555	149	125	0.0	0.6,0.587,0.6	0.808,0.812,0.821	-0.218
ENSMUSG00000062949	Atp11c	chrX	-	60229147	60229252	60223292	60225793	60236556	60236710	220,252,228	1,10,3	160,134,94	47,71,39	230	125	0.0	0.992,0.932,0.976	0.649,0.506,0.567	0.393
ENSMUSG00000024534	Sncaip	chr18	+	52908609	52908680	52906417	52907477	52915306	52915930	109,78,98	58,66,74	94,88,158	344,351,386	196	125	0.0	0.545,0.43,0.458	0.148,0.138,0.207	0.313
ENSMUSG00000053110	Yap1	chr9	-	7950491	7950539	7938407	7938538	7952952	7953134	749,785,754	808,888,862	260,261,187	938,861,681	173	125	0.0	0.401,0.39,0.387	0.167,0.18,0.166	0.222
ENSMUSG00000031565	Fgfr1	chr8	+	25564339	25564484	25563373	25563524	25566710	25566907	170,178,173	123,162,139	1972,1928,1845	0,2,0	270	125	0.0	0.39,0.337,0.366	1.0,0.998,1.0	-0.635
ENSMUSG00000031565	Fgfr1	chr8	+	25563373	25563524	25562137	25562328	25564339	25564484	266,326,300	100,87,37	7,4,7	2467,2656,2398	276	125	0.0	0.546,0.629,0.786	0.001,0.001,0.001	0.653
ENSMUSG00000030849	Fgfr2	chr7	-	130198418	130198563	130196177	130196374	130200982	130201173	17,15,18	9,5,9	845,812,762	0,0,0	270	125	0.0	0.467,0.581,0.481	1.0,1.0,1.0	-0.49
ENSMUSG00000022883	Robo1	chr16	+	72993666	72993693	72989598	72989796	72995116	72995159	229,239,235	29,42,25	313,333,333	226,259,273	152	125	0.0	0.867,0.824,0.885	0.532,0.514,0.501	0.343
ENSMUSG00000022483	Col2a1	chr15	-	98000399	98000606	97999274	97999291	98004408	98004635	27,21,40	16,16,18	84,92,125	0,1,0	332	125	0.0	0.389,0.331,0.456	1.0,0.972,1.0	-0.599
ENSMUSG00000022483	Col2a1	chr15	-	98000402	98000606	97999274	97999291	98004408	98004695	48,60,80	16,16,18	164,176,230	0,1,0	329	125	0.0	0.533,0.588,0.628	1.0,0.985,1.0	-0.412
ENSMUSG00000034101	Ctnnd1	chr2	-	84624269	84624558	84622010	84622082	84650405	84650510	602,678,553	398,576,409	1030,996,712	65,93,45	414	125	0.0	0.314,0.262,0.29	0.827,0.764,0.827	-0.517
ENSMUSG00000034101	Ctnnd1	chr2	-	84612531	84612549	84612023	84612092	84612935	84613089	112,126,123	310,314,285	286,254,273	95,104,102	143	125	0.0	0.24,0.26,0.274	0.725,0.681,0.701	-0.444
ENSMUSG00000034101	Ctnnd1	chr2	-	84624269	84624449	84622010	84622082	84650405	84650745	287,350,312	398,576,409	520,517,413	65,93,45	305	125	0.0	0.228,0.199,0.238	0.766,0.695,0.79	-0.529
ENSMUSG00000011831	Evi5	chr5	-	107810289	107810322	107799125	107799260	107812357	107812411	9,13,10	34,39,43	62,63,32	14,13,0	158	125	0.0	0.173,0.209,0.155	0.778,0.793,1.0	-0.678
ENSMUSG00000028649	Macf1	chr4	-	123364056	123364074	123360909	123361027	123365272	123365347	216,300,327	17,29,25	103,140,253	197,228,320	143	125	0.0	0.917,0.9,0.92	0.314,0.349,0.409	0.555
ENSMUSG00000037936	Scarb1	chr5	-	125281104	125281233	125277786	125277865	125283898	125284159	239,264,211	63,67,54	153,208,173	346,293,292	254	125	0.0	0.651,0.66,0.658	0.179,0.259,0.226	0.435
ENSMUSG00000032497	Lrrfip2	chr9	+	111193046	111193118	111190167	111190284	111199664	111199835	265,277,251	11,3,5	292,270,313	45,61,36	197	125	0.0	0.939,0.983,0.97	0.805,0.737,0.847	0.168
ENSMUSG00000037679	Inf2	chr12	+	112612547	112612604	112611409	112612036	112614894	112615556	49,47,52	0,0,1	12,13,19	11,34,40	182	125	0.0	1.0,1.0,0.973	0.428,0.208,0.246	0.697
ENSMUSG00000039108	Lsm14b	chr2	+	180031360	180031528	180027908	180028035	180032060	180032222	775,886,1010	0,1,1	215,246,286	40,58,38	293	125	0.0	1.0,0.997,0.998	0.696,0.644,0.763	0.297
ENSMUSG00000039108	Lsm14b	chr2	+	180031793	180031871	180031360	180031528	180032060	180032222	142,171,210	510,621,701	1560,1360,1648	12,15,9	203	125	0.0	0.146,0.145,0.156	0.988,0.982,0.991	-0.838
ENSMUSG00000039108	Lsm14b	chr2	+	180028957	180029074	180027899	180028035	180031360	180031528	449,500,511	265,265,309	1263,1029,1152	203,231,277	242	125	0.0	0.467,0.494,0.461	0.763,0.697,0.682	-0.24
ENSMUSG00000039108	Lsm14b	chr2	+	180028957	180029074	180027899	180028035	180032060	180032222	280,283,295	0,1,1	787,598,634	40,58,38	242	125	0.0	1.0,0.993,0.993	0.91,0.842,0.896	0.113
ENSMUSG00000039953	Clstn1	chr4	+	149626086	149626116	149614049	149614172	149627211	149627407	98,93,82	307,316,263	237,210,161	198,190,180	155	125	0.0	0.205,0.192,0.201	0.491,0.471,0.419	-0.261
ENSMUSG00000039953	Clstn1	chr4	+	149641657	149641714	149638232	149638395	149643194	149643352	712,779,697	105,102,122	845,905,836	2,2,0	182	125	0.0	0.823,0.84,0.797	0.997,0.997,1.0	-0.178
ENSMUSG00000046434	Hnrnpa1	chr15	+	103242643	103242718	103242205	103242298	103243624	103243780	28,16,22	32,42,41	19,12,24	0,0,0	200	125	0.0	0.354,0.192,0.251	1.0,1.0,1.0	-0.734
ENSMUSG00000046434	Hnrnpa1	chr15	+	103242379	103242472	103242205	103242298	103243624	103243780	92,88,80	32,42,41	127,72,72	0,0,0	218	125	0.0	0.622,0.546,0.528	1.0,1.0,1.0	-0.435
ENSMUSG00000020954	Strn3	chr12	-	51643103	51643214	51629373	51629507	51647993	51648135	622,550,469	198,257,170	217,159,150	351,347,248	236	125	0.0	0.625,0.531,0.594	0.247,0.195,0.243	0.355
ENSMUSG00000020954	Strn3	chr12	-	51643103	51643214	51633578	51633719	51647993	51648135	577,524,416	12,5,4	234,186,170	37,28,26	236	125	0.0	0.962,0.982,0.982	0.77,0.779,0.776	0.2
ENSMUSG00000035325	Sec31a	chr5	-	100373424	100373715	100368293	100368352	100375207	100375331	682,734,701	24,21,14	731,823,996	112,160,175	416	125	0.0	0.895,0.913,0.938	0.662,0.607,0.631	0.282
ENSMUSG00000035325	Sec31a	chr5	-	100373379	100373715	100368293	100368352	100375207	100375331	730,800,786	24,21,14	826,903,1086	112,160,175	461	125	0.0	0.892,0.912,0.938	0.667,0.605,0.627	0.281
ENSMUSG00000003992	Ssbp2	chr13	+	91642301	91642391	91564609	91564694	91664117	91664177	906,938,870	147,194,186	610,531,472	299,286,225	215	125	0.0	0.782,0.738,0.731	0.543,0.519,0.549	0.213
ENSMUSG00000058835	Abi1	chr2	-	22950183	22950270	22946575	22946761	22953434	22953611	891,848,790	114,130,128	1023,938,727	45,49,24	212	125	0.0	0.822,0.794,0.784	0.931,0.919,0.947	-0.132
ENSMUSG00000028799	Zfp362	chr4	-	128794850	128794976	128790249	128790313	128806011	128806045	611,569,593	11,6,20	538,538,599	56,42,107	251	125	0.0	0.965,0.979,0.937	0.827,0.864,0.736	0.151
ENSMUSG00000031644	Nek1	chr8	+	61071750	61071834	61054519	61054622	61072275	61072359	11,4,1	85,118,105	48,78,67	76,76,51	209	125	0.0	0.072,0.02,0.006	0.274,0.38,0.44	-0.332
ENSMUSG00000028995	Fam126a	chr5	-	23966133	23966431	23964480	23965358	23979487	23979647	91,90,75	37,38,28	542,462,304	31,17,14	423	125	0.0	0.421,0.412,0.442	0.838,0.889,0.865	-0.439
ENSMUSG00000030313	Dennd5b	chr6	-	149084870	149084936	149080805	149080915	149101182	149101584	15,19,18	0,0,0	9,8,3	22,19,3	191	125	0.0	1.0,1.0,1.0	0.211,0.216,0.396	0.726
ENSMUSG00000009073	Nf2	chr11	-	4780577	4780622	4767664	4768273	4782186	4782352	307,400,319	30,22,29	140,139,108	312,290,295	170	125	0.0	0.883,0.93,0.89	0.248,0.261,0.212	0.661
ENSMUSG00000037736	Limch1	chr5	+	67025304	67025373	67021891	67021997	67026071	67026112	85,93,62	179,188,151	0,0,4	613,545,536	194	125	0.0	0.234,0.242,0.209	0.0,0.0,0.005	0.227
ENSMUSG00000021709	Erbin	chr13	-	103827906	103828023	103823313	103823406	103833497	103835028	452,435,363	98,118,100	419,334,317	244,249,260	242	125	0.0	0.704,0.656,0.652	0.47,0.409,0.386	0.249
ENSMUSG00000026566	Mpzl1	chr1	-	165604609	165604742	165592239	165593677	165608437	165608604	81,74,74	41,36,29	325,317,316	31,18,25	258	125	0.0	0.489,0.499,0.553	0.836,0.895,0.86	-0.35
ENSMUSG00000026566	Mpzl1	chr1	-	165601749	165601864	165593653	165593677	165604609	165604742	524,556,567	81,74,74	873,920,870	325,316,316	240	125	0.0	0.771,0.796,0.8	0.583,0.603,0.589	0.197
ENSMUSG00000026566	Mpzl1	chr1	-	165601749	165601855	165593367	165593677	165604609	165604742	830,810,823	81,74,74	1267,1333,1236	325,316,316	231	125	0.0	0.847,0.856,0.858	0.678,0.695,0.679	0.17
ENSMUSG00000033295	Ptprf	chr4	-	118227818	118227845	118226453	118226571	118230694	118230888	696,729,577	2022,2027,1665	9,7,2	393,429,240	152	125	0.0	0.221,0.228,0.222	0.018,0.013,0.007	0.211
ENSMUSG00000025162	Csnk1d	chr11	-	120964947	120965010	120961748	120963906	120967994	120968134	1410,1329,1185	143,137,128	300,317,277	705,675,688	188	125	0.0	0.868,0.866,0.86	0.221,0.238,0.211	0.641
ENSMUSG00000024392	Bag6	chr17	+	35142497	35142605	35142306	35142384	35142726	35142839	1400,1445,1268	161,159,153	1115,1099,1104	344,299,370	233	125	0.0	0.823,0.83,0.816	0.635,0.664,0.615	0.185
ENSMUSG00000024911	Fibp	chr19	+	5464333	5464431	5464128	5464215	5464924	5465052	588,666,599	13,17,11	1199,1183,1371	109,111,135	223	125	0.0	0.962,0.956,0.968	0.86,0.857,0.851	0.106
ENSMUSG00000005417	Mprip	chr11	+	59772151	59772217	59771616	59771702	59775515	59776223	733,738,703	699,795,761	1963,1796,1969	319,324,317	191	125	0.0	0.407,0.378,0.377	0.801,0.784,0.803	-0.409
ENSMUSG00000021338	Lrrc16a	chr13	-	24019563	24019713	24012343	24013460	24022495	24022636	47,58,58	124,168,148	5,3,1	121,139,180	275	125	0.0	0.147,0.136,0.151	0.018,0.01,0.003	0.134
ENSMUSG00000021338	Lrrc16a	chr13	-	24019563	24019710	24012483	24013460	24022495	24022556	48,61,62	124,168,148	6,1,0	121,139,180	272	125	0.0	0.151,0.143,0.161	0.022,0.003,0.0	0.143
ENSMUSG00000025006	Sorbs1	chr19	-	40321792	40321960	40318021	40318068	40324746	40324832	57,68,66	4,6,6	52,51,37	85,68,49	293	125	0.0	0.859,0.829,0.824	0.207,0.242,0.244	0.606
ENSMUSG00000052105	Mtcl1	chr17	-	66384299	66384374	66379128	66380436	66385859	66385910	81,74,100	51,77,61	0,2,0	28,39,27	200	125	0.0	0.498,0.375,0.506	0.0,0.031,0.0	0.449
ENSMUSG00000071454	Dtnb	chr12	+	3754095	3754116	3751810	3751907	3772586	3772746	87,101,114	404,422,344	150,156,170	202,179,204	146	125	0.0	0.156,0.17,0.221	0.389,0.427,0.416	-0.228
ENSMUSG00000026034	Clk1	chr1	-	58420120	58420211	58419666	58419733	58421082	58421308	1657,1895,1810	41,67,28	763,902,986	93,117,71	216	125	0.0	0.959,0.942,0.974	0.826,0.817,0.889	0.114
ENSMUSG00000028906	Epb41	chr4	-	131937014	131937464	131935738	131935867	131957642	131957819	995,1083,922	213,221,163	167,167,144	1387,1411,1168	575	125	0.0	0.504,0.516,0.552	0.026,0.025,0.026	0.498
ENSMUSG00000028906	Epb41	chr4	-	131962923	131962986	131957642	131957819	131967787	131967975	437,453,581	212,221,281	312,249,323	547,655,686	188	125	0.0	0.578,0.577,0.579	0.275,0.202,0.238	0.34
ENSMUSG00000030766	Arhgap17	chr7	-	123294471	123294705	123292035	123292205	123296409	123296590	103,92,91	57,70,58	284,293,321	3,7,7	359	125	0.0	0.386,0.314,0.353	0.971,0.936,0.941	-0.598
ENSMUSG00000025278	Flnb	chr14	+	7922674	7922746	7919109	7919357	7923454	7923557	70,113,95	20,18,19	17,30,37	201,243,273	197	125	0.0	0.69,0.799,0.76	0.051,0.073,0.079	0.682
ENSMUSG00000018417	Myo1b	chr1	-	51766821	51766908	51763889	51763964	51769003	51769090	265,355,276	73,75,66	248,275,229	1,6,3	212	125	0.0	0.682,0.736,0.711	0.993,0.964,0.978	-0.269
ENSMUSG00000018417	Myo1b	chr1	-	51768649	51768736	51766821	51766908	51769003	51769090	28,26,26	195,255,208	995,972,790	70,98,70	212	125	0.0	0.078,0.057,0.069	0.893,0.854,0.869	-0.804
ENSMUSG00000018417	Myo1b	chr1	-	51768649	51768736	51763889	51763964	51769003	51769090	9,10,11	73,75,66	289,288,253	1,6,3	212	125	0.0	0.068,0.073,0.089	0.994,0.966,0.98	-0.903
ENSMUSG00000039361	Picalm	chr7	+	90182218	90182368	90177499	90177603	90189149	90189257	1146,985,898	266,247,222	719,712,680	531,556,378	275	125	0.0	0.662,0.644,0.648	0.381,0.368,0.45	0.252
ENSMUSG00000050379	Sept6	chrX	-	36920368	36920413	36913445	36916545	36922839	36923030	36,30,42	69,86,85	5,4,12	146,118,131	170	125	0.0	0.277,0.204,0.266	0.025,0.024,0.063	0.212
ENSMUSG00000026463	Atp2b4	chr1	-	133736615	133736651	133735047	133735209	133737989	133738118	95,98,148	11,5,7	220,201,108	146,117,68	161	125	0.0	0.87,0.938,0.943	0.539,0.572,0.552	0.363
ENSMUSG00000027523	Gnas	chr2	+	174328107	174330434	174327767	174327941	174334211	174334284	6407,7551,8698	34,36,44	9323,9445,11947	155,132,200	2452	125	0.0	0.906,0.914,0.91	0.754,0.785,0.753	0.146
ENSMUSG00000033335	Dnm2	chr9	+	21490657	21490669	21489742	21489794	21494503	21494617	191,264,220	32,25,41	68,85,89	212,272,320	137	125	0.0	0.845,0.906,0.83	0.226,0.222,0.202	0.644
ENSMUSG00000020099	Unc5b	chr10	-	60777184	60777217	60774965	60775160	60777389	60777554	286,240,260	0,1,0	156,147,108	20,25,15	158	125	0.0	1.0,0.995,1.0	0.861,0.823,0.851	0.153
ENSMUSG00000026113	Inpp4a	chr1	+	37374271	37374289	37372310	37372419	37377577	37377761	53,56,63	9,9,11	2,4,0	140,139,123	143	125	0.0	0.837,0.845,0.834	0.012,0.025,0.0	0.826
ENSMUSG00000026594	Ralgps2	chr1	-	156821386	156821464	156819812	156819918	156823990	156824045	118,97,103	192,210,187	17,5,7	292,290,247	203	125	0.0	0.275,0.221,0.253	0.035,0.011,0.017	0.229
ENSMUSG00000031788	Kifc3	chr8	-	95100646	95100673	95100213	95100452	95101408	95101517	316,294,290	30,28,22	95,74,91	55,34,44	152	125	0.0	0.897,0.896,0.916	0.587,0.642,0.63	0.283
ENSMUSG00000042323	Pbrm1	chr14	+	31113848	31114004	31107108	31107310	31117012	31117083	373,512,399	29,33,21	295,261,218	124,158,91	281	125	0.0	0.851,0.873,0.894	0.514,0.424,0.516	0.388
ENSMUSG00000034109	Golim4	chr3	-	75902400	75902484	75897970	75898132	75903246	75903329	266,320,317	54,68,68	423,415,359	2,11,4	209	125	0.0	0.747,0.738,0.736	0.992,0.958,0.982	-0.237
ENSMUSG00000042323	Pbrm1	chr14	+	31110414	31110579	31107108	31107310	31117012	31117083	171,224,160	29,33,21	250,217,157	124,158,91	290	125	0.0	0.718,0.745,0.767	0.465,0.372,0.426	0.322
ENSMUSG00000070047	Fat1	chr8	+	45049841	45049877	45045030	45045168	45050780	45050918	52,66,59	388,538,688	87,115,218	215,388,633	161	125	0.0	0.094,0.087,0.062	0.239,0.187,0.211	-0.131
ENSMUSG00000025060	Slk	chr19	+	47627647	47627740	47625304	47625484	47635468	47635598	178,181,149	141,137,123	0,2,2	246,242,203	218	125	0.0	0.42,0.431,0.41	0.0,0.005,0.006	0.417
ENSMUSG00000027111	Itga6	chr2	+	71853533	71853663	71849380	71849506	71855853	71856758	1024,1084,1121	50,44,45	66,99,76	119,94,96	255	125	0.0	0.909,0.924,0.924	0.214,0.34,0.28	0.641
ENSMUSG00000021111	Papola	chr12	+	105833099	105833162	105829056	105829277	105834709	105834784	1060,1007,832	219,287,229	848,732,638	485,499,344	188	125	0.0	0.763,0.7,0.707	0.538,0.494,0.552	0.195
ENSMUSG00000042035	Igsf3	chr3	+	101432914	101432974	101431203	101431593	101435330	101435732	35,42,48	45,54,46	180,206,119	24,30,26	185	125	0.0	0.344,0.344,0.414	0.835,0.823,0.756	-0.437
ENSMUSG00000031012	Cask	chrX	-	13550946	13550982	13549164	13549361	13552372	13552441	42,46,32	132,132,103	207,191,146	130,109,103	161	125	0.0	0.198,0.213,0.194	0.553,0.576,0.524	-0.349
ENSMUSG00000030987	Stim1	chr7	+	102428773	102428866	102427081	102427317	102430884	102430928	3,0,1	13,18,17	38,27,42	7,13,8	218	125	0.0	0.117,0.0,0.033	0.757,0.544,0.751	-0.634
ENSMUSG00000032612	Usp4	chr9	+	108365829	108365970	108362836	108362898	108366760	108366878	438,477,395	323,393,278	1089,970,779	63,48,34	266	125	0.0	0.389,0.363,0.4	0.89,0.905,0.915	-0.519
ENSMUSG00000025812	Pard3	chr8	+	127410728	127410773	127409555	127409704	127415569	127415797	81,100,85	1,1,3	11,5,7	15,19,10	170	125	0.0	0.983,0.987,0.954	0.35,0.162,0.34	0.691
ENSMUSG00000025812	Pard3	chr8	+	127410728	127410773	127409555	127409707	127415569	127415797	210,228,198	21,24,28	31,15,33	208,169,185	170	125	0.0	0.88,0.875,0.839	0.099,0.061,0.116	0.773
ENSMUSG00000026193	Fn1	chr1	-	71613762	71614035	71612467	71612650	71615359	71615551	304,349,370	33,42,36	1292,1567,1826	12,24,28	398	125	0.0	0.743,0.723,0.763	0.971,0.954,0.953	-0.216
ENSMUSG00000037533	Rapgef6	chr11	+	54671654	54671678	54668613	54668737	54676194	54676415	0,0,0	115,120,103	24,21,15	120,117,60	149	125	0.0	0.0,0.0,0.0	0.144,0.131,0.173	-0.149
ENSMUSG00000039116	Adgrg6	chr10	-	14456137	14456221	14450578	14450664	14458079	14458148	5,4,7	2,0,0	1,0,0	25,27,27	209	125	0.0	0.599,1.0,1.0	0.023,0.0,0.0	0.859
ENSMUSG00000022568	Scrib	chr15	-	76061738	76061801	76061133	76061223	76062669	76063047	171,207,182	276,330,248	527,499,397	9,8,11	188	125	0.0	0.292,0.294,0.328	0.975,0.976,0.96	-0.666
ENSMUSG00000004562	Arhgef40	chr14	+	52003972	52004116	52003653	52003758	52004611	52004742	413,487,518	43,38,62	658,817,963	369,446,499	269	125	0.0	0.817,0.856,0.795	0.453,0.46,0.473	0.361
ENSMUSG00000042590	Ipo11	chr13	-	106836211	106836426	106822955	106823051	106842088	106842210	1,0,3	199,242,218	76,73,47	181,179,180	340	125	0.0	0.002,0.0,0.005	0.134,0.13,0.088	-0.115
ENSMUSG00000020827	Mink1	chr11	+	70608588	70608699	70608340	70608426	70608839	70608958	328,250,361	3,6,4	111,128,128	31,31,30	236	125	0.0	0.983,0.957,0.98	0.655,0.686,0.693	0.295
ENSMUSG00000040407	Akap9	chr5	+	4004802	4004943	4003560	4003782	4005409	4005513	85,71,80	33,37,39	127,108,73	1,4,3	266	125	0.0	0.548,0.474,0.491	0.984,0.927,0.92	-0.439
ENSMUSG00000073563	Csnk1g3	chr18	+	53948644	53948668	53948047	53948154	53953244	53955684	282,315,260	407,448,481	759,716,671	256,285,241	149	125	0.0	0.368,0.371,0.312	0.713,0.678,0.7	-0.347
ENSMUSG00000040268	Plekha1	chr7	+	130909587	130909628	130908335	130908425	130910831	130910901	69,84,66	234,250,243	114,130,90	9,8,7	166	125	0.0	0.182,0.202,0.17	0.905,0.924,0.906	-0.727
ENSMUSG00000040268	Plekha1	chr7	+	130909587	130909735	130908335	130908425	130910831	130913312	28,32,33	234,250,243	68,61,55	9,8,7	273	125	0.0	0.052,0.055,0.059	0.776,0.777,0.782	-0.723
ENSMUSG00000040268	Plekha1	chr7	+	130909587	130909658	130908335	130908425	130910831	130911163	11,27,29	234,250,243	41,35,29	9,8,7	196	125	0.0	0.029,0.064,0.071	0.744,0.736,0.725	-0.68
ENSMUSG00000055320	Tead1	chr7	+	112841887	112841950	112839415	112839480	112842039	112842102	84,69,62	31,34,18	14,6,4	59,62,23	188	125	0.0	0.643,0.574,0.696	0.136,0.06,0.104	0.538
ENSMUSG00000030605	Mfge8	chr7	-	79143277	79143388	79142868	79143050	79145246	79145378	484,513,433	204,191,184	80,72,45	502,483,535	236	125	0.0	0.557,0.587,0.555	0.078,0.073,0.043	0.502
ENSMUSG00000036087	Slain2	chr5	+	72965803	72965881	72958148	72958286	72974530	72974702	299,297,252	111,84,83	129,114,72	367,323,259	203	125	0.0	0.624,0.685,0.652	0.178,0.179,0.146	0.486
ENSMUSG00000022246	Rai14	chr15	-	10589258	10589345	10587837	10587924	10591586	10591615	170,222,181	123,94,121	456,396,316	1116,1113,835	212	125	0.0	0.449,0.582,0.469	0.194,0.173,0.182	0.317
ENSMUSG00000032374	Plod2	chr9	+	92601984	92602047	92600740	92600882	92602947	92603061	84,85,53	124,93,100	427,424,349	127,146,122	188	125	0.0	0.311,0.378,0.261	0.691,0.659,0.655	-0.352
ENSMUSG00000005087	Cd44	chr2	-	102831329	102831536	102828541	102828610	102853014	102853236	35,26,21	2,4,3	6,6,7	100,98,106	332	125	0.0	0.868,0.71,0.725	0.022,0.023,0.024	0.745
ENSMUSG00000031996	Aplp2	chr9	-	31167560	31167728	31164542	31164673	31168707	31168916	1724,2014,1794	406,395,393	477,544,423	575,519,431	293	125	0.0	0.644,0.685,0.661	0.261,0.309,0.295	0.375
ENSMUSG00000045095	Magi1	chr6	-	93769507	93769543	93760707	93760765	93773606	93773689	35,44,35	92,122,80	60,74,64	6,13,14	161	125	0.0	0.228,0.219,0.254	0.886,0.815,0.78	-0.593
ENSMUSG00000031708	Tecr	chr8	-	83573410	83573455	83573219	83573323	83573870	83573922	1249,1569,1456	280,335,360	739,735,830	553,514,631	170	125	0.0	0.766,0.775,0.748	0.496,0.513,0.492	0.263
ENSMUSG00000002732	Fkbp7	chr2	-	76667326	76667442	76665706	76665810	76671696	76671848	56,33,31	94,92,77	23,19,31	539,472,505	241	125	0.0	0.236,0.157,0.173	0.022,0.02,0.031	0.164
ENSMUSG00000022995	Enah	chr1	-	181911596	181911659	181908297	181908376	181913306	181913373	350,360,345	235,273,222	20,25,5	972,859,678	188	125	0.0	0.498,0.467,0.508	0.013,0.019,0.005	0.479
ENSMUSG00000020917	Acly	chr11	-	100503159	100503189	100498620	100498762	100504202	100504293	1075,1199,1109	474,555,452	429,384,385	823,781,599	155	125	0.0	0.647,0.635,0.664	0.296,0.284,0.341	0.342
ENSMUSG00000013787	Ehmt2	chr17	+	34903322	34903478	34903181	34903219	34905128	34905266	513,510,508	24,28,34	805,748,740	1,4,1	281	125	0.0	0.905,0.89,0.869	0.997,0.988,0.997	-0.106
ENSMUSG00000032580	Rbm5	chr9	-	107759775	107759849	107756908	107756992	107760321	107760391	351,415,331	39,41,31	495,456,352	136,151,127	199	125	0.0	0.85,0.864,0.87	0.696,0.655,0.635	0.199
ENSMUSG00000027455	Nsfl1c	chr2	+	151502454	151502460	151500714	151500789	151503013	151503179	8,7,5	378,454,355	19,19,25	60,62,87	131	125	0.0	0.02,0.014,0.013	0.232,0.226,0.215	-0.209
ENSMUSG00000041977	Arhgef11	chr3	+	87734423	87734552	87733147	87733504	87735344	87735571	5,2,11	229,222,232	284,254,283	50,50,33	254	125	0.0	0.011,0.004,0.023	0.737,0.714,0.808	-0.74
ENSMUSG00000021969	Zdhhc20	chr14	-	57837590	57837667	57832701	57836646	57839089	57839205	404,371,257	1,3,6	398,331,221	28,43,23	202	125	0.0	0.996,0.987,0.964	0.898,0.826,0.856	0.122
ENSMUSG00000016763	Scube1	chr15	-	83651654	83651744	83638703	83638820	83654168	83654285	53,53,32	16,18,16	20,18,21	63,79,59	215	125	0.0	0.658,0.631,0.538	0.156,0.117,0.171	0.461
ENSMUSG00000030172	Erc1	chr6	-	119777987	119778071	119773733	119773901	119779476	119779632	138,167,113	17,17,13	147,130,116	74,78,51	209	125	0.0	0.829,0.855,0.839	0.543,0.499,0.576	0.302
ENSMUSG00000026305	Lrrfip1	chr1	+	91103246	91103318	91101184	91101310	91105126	91105297	12,11,18	137,142,105	75,50,43	77,76,57	197	125	0.0	0.053,0.047,0.098	0.382,0.295,0.324	-0.268
ENSMUSG00000028399	Ptprd	chr4	-	76095519	76095546	76091421	76091539	76099411	76099605	67,64,56	56,53,36	294,225,105	28,24,12	152	125	0.0	0.496,0.498,0.561	0.896,0.885,0.878	-0.368
ENSMUSG00000029673	Auts2	chr5	-	131470413	131470458	131466031	131466127	131472258	131472479	366,332,265	51,56,49	136,143,131	150,166,151	170	125	0.0	0.841,0.813,0.799	0.4,0.388,0.389	0.425
ENSMUSG00000029673	Auts2	chr5	-	131470413	131470458	131466031	131466127	131472237	131472479	293,257,187	32,50,41	111,123,83	90,111,78	170	125	0.0	0.871,0.791,0.77	0.476,0.449,0.439	0.356
ENSMUSG00000071650	Ganab	chr19	+	8907850	8907916	8907214	8907394	8908677	8908747	338,441,445	519,514,462	193,194,154	709,619,448	191	125	0.0	0.299,0.36,0.387	0.151,0.17,0.184	0.18
ENSMUSG00000020859	Spag9	chr11	+	94113262	94113301	94112032	94112146	94114172	94114349	5,23,12	188,183,148	235,189,108	401,342,252	164	125	0.0	0.02,0.087,0.058	0.309,0.296,0.246	-0.229
ENSMUSG00000041658	Rragb	chrX	+	153148451	153148535	153143975	153144075	153150361	153150428	111,96,90	28,25,29	35,41,42	46,53,54	209	125	4.12644828703e-14	0.703,0.697,0.65	0.313,0.316,0.317	0.368
ENSMUSG00000046434	Hnrnpa1	chr15	+	103242379	103242472	103242205	103242298	103242921	103243080	83,83,77	15,12,20	128,72,72	0,0,0	218	125	4.12644828703e-14	0.76,0.799,0.688	1.0,1.0,1.0	-0.251
ENSMUSG00000025758	Plk4	chr3	+	40811233	40811383	40810661	40810764	40811879	40812013	704,755,654	10,22,15	909,858,902	65,76,92	275	125	4.12644828703e-14	0.97,0.94,0.952	0.864,0.837,0.817	0.115
ENSMUSG00000030189	Ybx3	chr6	-	131375973	131376180	131370322	131370414	131379357	131379480	1129,1179,1102	639,776,695	1103,1009,1076	302,297,306	332	125	4.12644828703e-14	0.399,0.364,0.374	0.579,0.561,0.57	-0.191
ENSMUSG00000036617	Etl4	chr2	+	20801541	20801661	20798615	20798783	20807901	20808024	265,315,307	21,34,24	62,79,51	38,31,47	245	125	4.12644828703e-14	0.866,0.825,0.867	0.454,0.565,0.356	0.394
ENSMUSG00000037470	Uggt1	chr1	-	36176775	36176799	36176232	36176327	36177517	36177616	92,138,125	45,46,41	153,172,119	17,8,3	149	125	8.04527653442e-14	0.632,0.716,0.719	0.883,0.947,0.971	-0.245
ENSMUSG00000037736	Limch1	chr5	+	66993142	66993178	66974409	66974662	66997119	66997246	105,143,143	98,89,94	548,523,459	126,126,98	161	125	8.04527653442e-14	0.454,0.555,0.542	0.772,0.763,0.784	-0.256
ENSMUSG00000024533	Spire1	chr18	-	67501067	67501241	67497176	67497314	67503430	67503573	50,34,32	86,70,61	8,8,4	104,88,65	299	125	8.04527653442e-14	0.196,0.169,0.18	0.031,0.037,0.025	0.151
ENSMUSG00000021338	Lrrc16a	chr13	-	24019563	24019713	24012343	24013460	24024322	24024535	36,50,51	1,7,10	4,1,0	13,6,8	275	125	1.19924903341e-13	0.942,0.765,0.699	0.123,0.07,0.0	0.738
ENSMUSG00000040481	Bptf	chr11	-	107095001	107095190	107082512	107082700	107095715	107095925	72,55,84	76,101,78	194,191,118	57,53,43	314	125	1.56956928708e-13	0.274,0.178,0.3	0.575,0.589,0.522	-0.311
ENSMUSG00000042323	Pbrm1	chr14	+	31113848	31114004	31110414	31110579	31117012	31117083	335,373,312	6,9,7	246,239,178	53,52,15	281	125	3.1199974853e-13	0.961,0.949,0.952	0.674,0.672,0.841	0.225
ENSMUSG00000021709	Erbin	chr13	-	103824719	103824848	103823313	103823406	103833497	103835028	293,323,295	98,118,100	281,299,285	244,249,260	254	125	3.48872446084e-13	0.595,0.574,0.592	0.362,0.371,0.35	0.226
ENSMUSG00000001173	Ocrl	chrX	+	47956209	47956233	47948124	47948360	47960452	47960569	153,126,134	21,22,10	106,98,91	99,90,43	149	125	4.62361073123e-13	0.859,0.828,0.918	0.473,0.477,0.64	0.338
ENSMUSG00000036617	Etl4	chr2	+	20805584	20805662	20801541	20801661	20807901	20808190	88,117,149	29,45,40	9,17,11	22,32,21	203	125	5.32999570407e-13	0.651,0.616,0.696	0.201,0.246,0.244	0.424
ENSMUSG00000054752	Fsd1l	chr4	+	53655740	53655763	53649791	53649893	53659512	53659678	13,11,11	7,8,9	2,1,0	27,31,13	148	125	6.05537973478e-13	0.611,0.537,0.508	0.059,0.027,0.0	0.523
ENSMUSG00000040785	Ttc3	chr16	+	94387336	94387390	94385335	94385423	94388264	94388385	301,269,194	73,90,61	272,222,114	17,17,10	179	125	6.39599484486e-13	0.742,0.676,0.69	0.918,0.901,0.888	-0.2
ENSMUSG00000052337	Immt	chr6	+	71866725	71866740	71863140	71863270	71868579	71868803	1052,1007,860	230,197,196	950,870,797	445,417,363	140	125	6.73262615251e-13	0.803,0.82,0.797	0.656,0.651,0.662	0.15
ENSMUSG00000021709	Erbin	chr13	-	103824719	103824926	103823313	103823406	103833497	103835028	308,363,330	98,118,100	318,327,321	244,249,260	332	125	7.06534314259e-13	0.542,0.537,0.554	0.329,0.331,0.317	0.219
ENSMUSG00000036617	Etl4	chr2	+	20805584	20805662	20798615	20798783	20807901	20808190	33,47,25	21,34,24	10,3,4	38,31,47	203	125	8.13363506285e-13	0.492,0.46,0.391	0.139,0.056,0.05	0.366
ENSMUSG00000038371	Sbf2	chr7	-	110341289	110341364	110339889	110340074	110348854	110348995	66,85,59	165,169,180	36,15,28	223,244,211	200	125	1.16290815361e-12	0.2,0.239,0.17	0.092,0.037,0.077	0.134
ENSMUSG00000036529	Sbf1	chr15	-	89295951	89296029	89295394	89295576	89299482	89299620	222,225,232	41,46,37	467,419,419	19,22,18	203	125	1.16290815361e-12	0.769,0.751,0.794	0.938,0.921,0.935	-0.16
ENSMUSG00000025812	Pard3	chr8	+	127410731	127410773	127409555	127409617	127415569	127415797	53,71,65	0,0,1	10,3,7	6,3,7	167	125	1.19247361514e-12	1.0,1.0,0.98	0.555,0.428,0.428	0.523
ENSMUSG00000055320	Tead1	chr7	+	112842039	112842102	112841887	112841950	112856797	112856932	27,15,13	20,13,8	32,16,7	0,0,0	188	125	1.54509987825e-12	0.473,0.434,0.519	1.0,1.0,1.0	-0.525
ENSMUSG00000067786	Nnat	chr2	+	157561212	157561239	157560115	157560260	157561541	157562504	293,256,255	280,222,315	392,351,417	967,702,1068	152	125	1.96524981267e-12	0.463,0.487,0.4	0.25,0.291,0.243	0.189
ENSMUSG00000030172	Erc1	chr6	-	119777978	119778071	119773733	119773901	119779476	119779632	80,88,65	17,17,13	89,71,64	74,78,51	218	125	2.02539836754e-12	0.73,0.748,0.741	0.408,0.343,0.418	0.35
ENSMUSG00000028917	Plekhm2	chr4	-	141637424	141637484	141634252	141634478	141639675	141639862	114,102,87	168,183,182	52,64,73	332,333,275	185	125	2.5796001308e-12	0.314,0.274,0.244	0.096,0.115,0.152	0.156
ENSMUSG00000000631	Myo18a	chr11	+	77854677	77854722	77853751	77853891	77857722	77857845	104,115,115	25,44,46	139,151,220	12,9,11	170	125	2.7411406478e-12	0.754,0.658,0.648	0.895,0.925,0.936	-0.232
ENSMUSG00000019854	Reps1	chr10	+	18107670	18107748	18104153	18104275	18114398	18114486	472,437,461	94,101,82	230,256,224	136,135,100	203	125	2.86596490316e-12	0.756,0.727,0.776	0.51,0.539,0.58	0.21
ENSMUSG00000026425	Srgap2	chr1	-	131291595	131291690	131289357	131289740	131292520	131292845	22,28,20	97,80,71	7,3,4	132,146,114	220	125	2.91991069005e-12	0.114,0.166,0.138	0.029,0.012,0.02	0.119
ENSMUSG00000026113	Inpp4a	chr1	+	37374274	37374289	37372310	37372419	37377577	37377761	10,3,5	9,9,11	2,0,0	140,139,123	140	125	3.28442978519e-12	0.498,0.229,0.289	0.013,0.0,0.0	0.334
ENSMUSG00000004562	Arhgef40	chr14	+	52003972	52004116	52002432	52002462	52004611	52004742	222,277,297	7,0,0	338,442,531	33,33,36	269	125	6.02176110395e-12	0.936,1.0,1.0	0.826,0.862,0.873	0.125
ENSMUSG00000048537	Phldb1	chr9	-	44708393	44708522	44707884	44708040	44710922	44711060	67,73,88	124,106,144	14,35,36	154,166,150	254	125	7.78348579005e-12	0.21,0.253,0.231	0.043,0.094,0.106	0.15
ENSMUSG00000036053	Fmnl2	chr2	+	53130411	53130458	53126852	53126976	53131839	53133804	282,298,338	17,22,9	423,377,470	80,73,85	172	125	8.01182512147e-12	0.923,0.908,0.965	0.794,0.79,0.801	0.137
ENSMUSG00000029428	Stx2	chr5	-	128987717	128987842	128986154	128986430	128988801	128988912	103,114,65	25,17,10	239,208,193	6,3,4	250	125	9.00797179721e-12	0.673,0.77,0.765	0.952,0.972,0.96	-0.225
ENSMUSG00000013787	Ehmt2	chr17	+	34905609	34905711	34905341	34905456	34905909	34906058	674,800,670	372,428,333	1352,1347,1169	333,378,275	227	125	9.09430517005e-12	0.499,0.507,0.526	0.691,0.662,0.701	-0.174
ENSMUSG00000062232	Rapgef2	chr3	-	79082623	79082647	79081061	79081285	79083198	79083322	47,39,39	17,14,7	137,119,127	5,1,2	149	125	9.14660402687e-12	0.699,0.7,0.824	0.958,0.99,0.982	-0.236
ENSMUSG00000019854	Reps1	chr10	+	18107667	18107748	18104153	18104275	18114398	18114486	814,714,759	94,101,82	424,444,373	136,135,100	206	125	9.89071367764e-12	0.84,0.811,0.849	0.654,0.666,0.694	0.162
ENSMUSG00000039068	Zzz3	chr3	+	152427276	152428832	152420014	152420140	152448778	152448926	33,17,5	0,0,0	12,15,10	4,1,4	1681	125	2.73195759705e-11	1.0,1.0,1.0	0.182,0.527,0.157	0.711
ENSMUSG00000021224	Numb	chr12	-	83797196	83797343	83795438	83796154	83799507	83799657	115,90,83	55,73,67	26,23,31	81,72,79	272	125	3.24596738376e-11	0.49,0.362,0.363	0.129,0.128,0.153	0.268
ENSMUSG00000020400	Tnip1	chr11	-	54956020	54956178	54940710	54940882	54962832	54962917	24,35,28	35,39,37	16,26,34	2,4,3	283	125	3.54946050548e-11	0.232,0.284,0.251	0.779,0.742,0.833	-0.529
ENSMUSG00000015222	Map2	chr1	+	66431526	66431619	66425196	66425528	66433513	66433595	104,91,112	5,2,0	124,104,84	28,24,17	218	125	3.94787268012e-11	0.923,0.963,1.0	0.717,0.713,0.739	0.239
ENSMUSG00000037519	Ppfia1	chr7	-	144479026	144479097	144476977	144477989	144481084	144481250	475,548,535	30,14,23	526,560,652	57,86,93	196	125	4.22323777257e-11	0.91,0.961,0.937	0.855,0.806,0.817	0.11
ENSMUSG00000026987	Baz2b	chr2	-	59933411	59933438	59932104	59932170	59933670	59933715	21,22,27	54,63,77	47,37,30	19,25,13	152	125	5.22236083935e-11	0.242,0.223,0.224	0.67,0.549,0.655	-0.395
ENSMUSG00000025812	Pard3	chr8	+	127410728	127410773	127409555	127409617	127415569	127415797	84,93,90	0,0,1	14,10,17	6,3,7	170	125	9.20533612122e-11	1.0,1.0,0.985	0.632,0.71,0.641	0.334
ENSMUSG00000026074	Map4k4	chr1	+	40001429	40001591	40000623	40000749	40003756	40003987	240,257,237	385,362,330	282,249,190	867,723,655	287	125	9.47216379405e-11	0.214,0.236,0.238	0.124,0.13,0.112	0.107
ENSMUSG00000051586	Mical3	chr6	-	120953633	120953684	120952374	120952485	120957698	120957793	69,88,56	24,35,30	75,110,97	6,4,9	176	125	9.70562047922e-11	0.671,0.641,0.57	0.899,0.951,0.884	-0.284
ENSMUSG00000028284	Map3k7	chr4	+	31994873	31995010	31992472	31992516	32002088	32002153	64,56,75	163,175,156	44,42,29	354,297,221	262	125	1.44268537926e-10	0.158,0.132,0.187	0.056,0.063,0.059	0.1
ENSMUSG00000026150	Mff	chr1	+	82741817	82741976	82735469	82735507	82747082	82747142	456,400,361	160,137,116	387,355,305	296,245,240	284	125	1.63826714468e-10	0.556,0.562,0.578	0.365,0.389,0.359	0.194
ENSMUSG00000034940	Synrg	chr11	+	83986813	83987047	83982195	83982307	83987912	83987990	47,70,76	25,24,29	60,66,43	2,1,3	359	125	1.64400756383e-10	0.396,0.504,0.477	0.913,0.958,0.833	-0.442
ENSMUSG00000026841	Fibcd1	chr2	-	31838297	31838771	31834288	31834448	31845710	31846005	1,1,1	0,0,0	7,5,5	1,5,5	599	125	1.77673073386e-10	1.0,1.0,1.0	0.594,0.173,0.173	0.687
ENSMUSG00000028919	Arhgef19	chr4	+	141244817	141244966	141240631	141240744	141246174	141246412	517,625,587	40,45,43	21,21,18	17,10,8	274	125	2.22049081304e-10	0.855,0.864,0.862	0.36,0.489,0.507	0.408
ENSMUSG00000025026	Add3	chr19	+	53244309	53244405	53242503	53242627	53244997	53247399	183,199,186	192,233,171	133,158,115	348,319,304	221	125	2.27639271069e-10	0.35,0.326,0.381	0.178,0.219,0.176	0.161
ENSMUSG00000026131	Dst	chr1	+	34296741	34296759	34295461	34295536	34299720	34299838	21,32,34	11,30,39	0,5,6	20,32,55	143	125	3.03982619856e-10	0.625,0.483,0.432	0.0,0.12,0.087	0.444
ENSMUSG00000087174	5530601H04Rik	chrX	-	105042603	105042817	105038816	105039812	105044001	105044111	68,48,74	95,82,68	39,24,34	167,132,137	339	125	3.55508323327e-10	0.209,0.178,0.286	0.079,0.063,0.084	0.149
ENSMUSG00000047986	Palm3	chr8	+	84026999	84027084	84026748	84026891	84028125	84028171	108,96,134	5,4,2	72,51,66	27,18,12	210	125	3.89670275215e-10	0.928,0.935,0.976	0.613,0.628,0.766	0.277
ENSMUSG00000022837	Iqcb1	chr16	+	36851184	36851294	36849626	36849736	36856290	36856433	626,579,531	25,4,10	443,376,396	36,26,45	235	125	4.28956167537e-10	0.93,0.987,0.966	0.867,0.885,0.824	0.102
ENSMUSG00000027257	Pacsin3	chr2	+	91259863	91259927	91256812	91256926	91260170	91260261	124,144,122	11,14,11	139,130,116	45,49,49	189	125	4.93505945849e-10	0.882,0.872,0.88	0.671,0.637,0.61	0.239
ENSMUSG00000024330	Col11a2	chr17	+	34045770	34045848	34044818	34045010	34049618	34049678	11,11,9	0,0,0	2,2,2	4,2,4	203	125	5.42961309101e-10	1.0,1.0,1.0	0.235,0.381,0.235	0.716
ENSMUSG00000024426	Atat1	chr17	-	35902355	35902438	35901983	35902054	35904289	35904335	64,48,56	121,101,129	52,51,48	332,239,354	208	125	6.15823068867e-10	0.241,0.222,0.207	0.086,0.114,0.075	0.132
ENSMUSG00000029613	Eif2ak1	chr5	+	143899013	143899247	143897474	143897557	143901784	143904251	546,575,552	27,29,36	907,821,959	113,139,136	359	125	6.64463568343e-10	0.876,0.873,0.842	0.736,0.673,0.711	0.157
ENSMUSG00000019856	Fam184a	chr10	-	53646982	53647129	53640944	53641062	53647571	53647756	91,86,69	0,1,1	95,110,103	12,15,19	272	125	6.85115809871e-10	1.0,0.975,0.969	0.784,0.771,0.714	0.225
ENSMUSG00000039671	Zmynd8	chr2	-	165883327	165883398	165875704	165875775	165884607	165884772	25,27,20	73,102,107	2,4,1	72,80,80	196	125	8.88988382193e-10	0.179,0.144,0.107	0.017,0.031,0.008	0.125
ENSMUSG00000025059	Gk	chrX	-	85739221	85739239	85737313	85737349	85740294	85740361	6,6,10	67,51,46	17,9,8	11,7,4	143	125	1.01742586932e-09	0.073,0.093,0.16	0.575,0.529,0.636	-0.471
ENSMUSG00000054252	Fgfr3	chr5	+	33732116	33732261	33730143	33730334	33732721	33732912	32,21,23	6,3,14	43,75,75	0,0,0	270	125	1.01742586932e-09	0.712,0.764,0.432	1.0,1.0,1.0	-0.364
ENSMUSG00000034940	Synrg	chr11	+	83985248	83985551	83982195	83982307	83987912	83987990	53,80,44	25,24,29	55,55,48	2,1,3	428	125	1.24616648927e-09	0.382,0.493,0.307	0.889,0.941,0.824	-0.491
ENSMUSG00000022641	Bbx	chr16	-	50210444	50210534	50209084	50209144	50220444	50220593	46,35,51	40,46,45	22,16,9	79,80,46	215	125	1.44689227919e-09	0.401,0.307,0.397	0.139,0.104,0.102	0.253
ENSMUSG00000007411	Mark3	chr12	+	111653389	111653434	111647470	111647728	111655269	111656227	298,296,238	104,160,144	312,284,273	51,33,58	170	125	1.6541541312e-09	0.678,0.576,0.549	0.818,0.864,0.776	-0.218
ENSMUSG00000031565	Fgfr1	chr8	+	25555468	25555774	25532249	25532428	25557730	25557814	323,320,268	19,30,17	2087,2183,1825	45,50,24	431	125	1.65624286508e-09	0.831,0.756,0.821	0.931,0.927,0.957	-0.136
ENSMUSG00000033793	Atp6v1h	chr1	+	5101069	5101123	5098028	5098133	5117389	5117487	364,352,311	25,32,12	292,319,320	76,58,55	179	125	1.74239107697e-09	0.91,0.885,0.948	0.728,0.793,0.802	0.14
ENSMUSG00000017677	Wsb1	chr11	-	79243399	79243575	79241983	79242156	79244462	79244563	199,271,236	97,104,81	506,421,364	68,83,52	301	125	1.9046433829e-09	0.46,0.52,0.548	0.756,0.678,0.744	-0.217
ENSMUSG00000026927	Sdccag3	chr2	-	26385497	26385609	26384681	26384821	26385989	26386063	217,194,194	12,13,9	252,199,276	56,41,56	237	125	2.02943611122e-09	0.905,0.887,0.919	0.704,0.719,0.722	0.189
ENSMUSG00000010080	Epn3	chr11	-	94494092	94494173	94493772	94493904	94494933	94495052	59,104,89	0,1,0	10,7,8	6,2,4	206	125	2.90779534054e-09	1.0,0.984,1.0	0.503,0.68,0.548	0.418
ENSMUSG00000039585	Myo9a	chr9	+	59875201	59875414	59874601	59874683	59884479	59884592	105,136,142	8,3,3	114,114,88	22,34,21	338	125	2.99105604084e-09	0.829,0.944,0.946	0.657,0.554,0.608	0.3
ENSMUSG00000029521	Chek2	chr5	+	110866937	110867053	110866262	110866426	110868007	110868093	191,181,191	12,3,7	121,129,102	27,19,31	241	125	3.08628584983e-09	0.892,0.969,0.934	0.699,0.779,0.631	0.229
ENSMUSG00000061306	Slc38a10	chr11	-	120147720	120147838	120141599	120141645	120150979	120151346	436,447,361	20,21,8	219,188,185	34,33,21	243	125	3.19968596508e-09	0.918,0.916,0.959	0.768,0.746,0.819	0.153
ENSMUSG00000074238	Ap1ar	chr3	-	127815595	127815694	127813239	127813295	127816909	127817006	1025,1156,1198	87,100,66	761,794,673	142,125,103	224	125	3.55909194091e-09	0.868,0.866,0.91	0.749,0.78,0.785	0.11
ENSMUSG00000020532	Acaca	chr11	+	84290287	84290311	84280391	84280510	84292890	84293034	197,200,177	3,5,5	147,152,104	31,23,8	149	125	3.58865872022e-09	0.982,0.971,0.967	0.799,0.847,0.916	0.119
ENSMUSG00000034751	Mast4	chr13	-	102754055	102754256	102751380	102751610	102758501	102758737	12,15,6	62,97,76	29,31,26	46,40,42	326	125	3.61590266041e-09	0.069,0.056,0.029	0.195,0.229,0.192	-0.154
ENSMUSG00000031754	Nudt21	chr8	-	94024541	94024617	94022774	94022889	94028834	94028924	4,9,6	0,0,0	10,6,2	7,11,8	201	125	4.00391785522e-09	1.0,1.0,1.0	0.47,0.253,0.135	0.714
ENSMUSG00000031441	Atp11a	chr8	+	12863758	12863862	12859313	12859479	12864919	12868728	169,220,167	23,19,5	55,52,28	31,26,9	229	125	4.35908202746e-09	0.8,0.863,0.948	0.492,0.522,0.629	0.323
ENSMUSG00000027257	Pacsin3	chr2	+	91259867	91259927	91256837	91256926	91260170	91260261	62,79,67	11,14,11	77,53,59	45,49,49	185	125	4.88101174034e-09	0.792,0.792,0.805	0.536,0.422,0.449	0.327
ENSMUSG00000008575	Nfib	chr4	-	82310302	82310391	82296080	82296811	82327728	82327913	57,59,44	99,108,77	20,27,30	166,175,102	214	125	5.99258156082e-09	0.252,0.242,0.25	0.066,0.083,0.147	0.149
ENSMUSG00000025812	Pard3	chr8	+	127410728	127410773	127409555	127409707	127426521	127426753	76,82,60	0,1,2	10,7,16	9,2,6	170	125	6.13527261226e-09	1.0,0.984,0.957	0.45,0.72,0.662	0.37
ENSMUSG00000005087	Cd44	chr2	-	102832482	102832572	102831329	102831536	102853014	102853236	27,27,18	0,0,0	2,0,1	1,3,3	215	125	8.46137019151e-09	1.0,1.0,1.0	0.538,0.0,0.162	0.767
ENSMUSG00000020954	Strn3	chr12	-	51633578	51633719	51629373	51629507	51643103	51643214	312,227,190	129,107,114	224,180,122	36,15,24	266	125	8.72291066863e-09	0.532,0.499,0.439	0.745,0.849,0.705	-0.276
ENSMUSG00000033352	Map2k4	chr11	-	65775732	65775765	65756268	65756371	65788135	65788286	36,28,39	86,98,108	17,12,7	128,131,142	158	125	1.28125141508e-08	0.249,0.184,0.222	0.095,0.068,0.038	0.151
ENSMUSG00000052406	Rexo4	chr2	-	26960223	26960417	26958478	26958567	26960602	26960740	639,747,687	23,28,21	638,567,607	55,54,68	319	125	1.33523644351e-08	0.916,0.913,0.928	0.82,0.804,0.778	0.118
ENSMUSG00000016487	Ppfibp1	chr6	+	147016860	147016893	147016221	147016393	147019033	147019181	42,36,36	210,244,221	73,54,39	148,124,75	158	125	1.39422501404e-08	0.137,0.105,0.114	0.281,0.256,0.291	-0.157
ENSMUSG00000038005	Hpf1	chr8	+	60893700	60893860	60890444	60890536	60905547	60905720	98,87,133	3,1,8	95,67,106	32,11,30	285	125	1.61386234483e-08	0.935,0.974,0.879	0.566,0.728,0.608	0.295
ENSMUSG00000038535	Zfp280d	chr9	+	72359521	72359580	72351524	72351570	72360285	72360341	16,5,9	54,40,40	0,0,0	37,43,65	184	125	2.22249382766e-08	0.168,0.078,0.133	0.0,0.0,0.0	0.126
ENSMUSG00000028653	Trit1	chr4	+	123049151	123049264	123048768	123048880	123049476	123049554	219,272,250	16,31,15	159,152,167	50,31,51	238	125	2.6682555454e-08	0.878,0.822,0.897	0.625,0.72,0.632	0.207
ENSMUSG00000026927	Sdccag3	chr2	-	26385082	26385145	26384681	26384821	26385989	26386063	181,256,222	12,13,9	341,278,241	56,41,56	188	125	3.12626958458e-08	0.909,0.929,0.943	0.802,0.818,0.741	0.14
ENSMUSG00000037960	Card19	chr13	-	49203928	49203988	49203717	49203789	49205191	49205345	141,110,102	2,5,4	254,284,292	46,32,59	185	125	3.13634418838e-08	0.979,0.937,0.945	0.789,0.857,0.77	0.148
ENSMUSG00000039069	Mtg2	chr2	+	180073139	180073233	180071793	180071886	180078618	180080607	172,199,158	20,10,15	128,106,132	34,39,38	219	125	3.25939667223e-08	0.831,0.919,0.857	0.682,0.608,0.665	0.217
ENSMUSG00000021733	Slc4a7	chr14	+	14762347	14762522	14760234	14760341	14765576	14765710	120,110,79	24,23,16	64,43,28	39,40,24	300	125	3.38939814128e-08	0.676,0.666,0.673	0.406,0.309,0.327	0.324
ENSMUSG00000027699	Ect2	chr3	-	27148794	27148887	27146836	27147019	27148992	27149069	153,104,148	156,144,126	237,186,123	92,89,49	218	125	3.80416641243e-08	0.36,0.293,0.402	0.596,0.545,0.59	-0.225
ENSMUSG00000031565	Fgfr1	chr8	+	25563373	25563524	25562137	25562328	25566710	25566913	345,446,399	13,12,4	6,5,7	8,4,2	276	125	4.74256440304e-08	0.923,0.944,0.978	0.254,0.361,0.613	0.539
ENSMUSG00000027075	Slc43a1	chr2	+	84855470	84855649	84852667	84852760	84859688	84859830	1,3,1	0,0,0	1,9,5	8,5,1	304	125	5.01646658914e-08	1.0,1.0,1.0	0.049,0.425,0.673	0.618
ENSMUSG00000027692	Tnik	chr3	+	28594906	28594993	28594021	28594132	28596071	28596260	0,0,0	98,100,67	9,4,4	14,25,3	212	125	6.30811836412e-08	0.0,0.0,0.0	0.275,0.086,0.44	-0.267
ENSMUSG00000022228	Zscan26	chr13	-	21448166	21448484	21447785	21447894	21449440	21449516	130,170,189	5,26,16	95,130,80	72,66,27	443	125	6.44883112956e-08	0.88,0.648,0.769	0.271,0.357,0.455	0.405
ENSMUSG00000046794	Ppp1r3b	chr8	+	35376566	35376753	35375757	35375805	35383983	35388134	79,91,119	1,5,0	116,190,122	27,31,15	312	125	6.53268862041e-08	0.969,0.879,1.0	0.633,0.711,0.765	0.246
ENSMUSG00000029534	St7	chr6	+	17850356	17850425	17848003	17848079	17852257	17852412	20,16,16	97,96,101	45,59,39	74,87,82	194	125	6.93272504341e-08	0.117,0.097,0.093	0.282,0.304,0.235	-0.171
ENSMUSG00000028041	Adam15	chr3	-	89340862	89340937	89340054	89340179	89341507	89341577	14,14,12	69,42,57	8,6,6	166,170,181	200	125	6.93272504341e-08	0.113,0.172,0.116	0.029,0.022,0.02	0.11
ENSMUSG00000029822	Osbpl3	chr6	-	50346010	50346103	50344873	50345030	50346327	50346431	154,198,186	53,61,54	63,75,56	2,8,1	218	125	7.49056496059e-08	0.625,0.65,0.664	0.948,0.843,0.97	-0.274
ENSMUSG00000055320	Tead1	chr7	+	112856052	112856064	112841887	112841950	112856797	112856932	22,24,17	20,13,8	9,13,5	0,0,0	137	125	7.78387096596e-08	0.501,0.627,0.66	1.0,1.0,1.0	-0.404
ENSMUSG00000017307	Acot8	chr2	-	164802996	164803133	164799719	164799945	164804689	164804882	77,89,65	13,11,17	59,46,65	50,41,39	262	125	9.93572175842e-08	0.739,0.794,0.646	0.36,0.349,0.443	0.342
ENSMUSG00000027281	Slx4ip	chr2	+	137046716	137046805	137043999	137044077	137066129	137066230	83,79,68	5,2,6	69,32,30	22,15,11	214	125	1.24418284193e-07	0.907,0.958,0.869	0.647,0.555,0.614	0.306
ENSMUSG00000059005	Hnrnpa3	chr2	+	75662844	75662925	75662660	75662756	75663570	75663714	14,12,13	36,48,47	16,12,4	2,2,2	206	125	1.30972272377e-07	0.191,0.132,0.144	0.829,0.785,0.548	-0.565
ENSMUSG00000033060	Lmo7	chr14	+	101888676	101888706	101884086	101884414	101896466	101896584	92,92,102	14,14,14	42,47,39	0,0,0	155	125	1.36956901036e-07	0.841,0.841,0.855	1.0,1.0,1.0	-0.154
ENSMUSG00000024426	Atat1	chr17	-	35902355	35902438	35901983	35902054	35904107	35904176	47,40,52	88,104,88	48,36,38	225,204,248	208	125	1.46583966028e-07	0.243,0.188,0.262	0.114,0.096,0.084	0.133
ENSMUSG00000028601	Echdc2	chr4	+	108169714	108169782	108165436	108165661	108169860	108169948	189,233,238	21,19,14	191,161,231	53,33,58	193	125	1.47062748232e-07	0.854,0.888,0.917	0.7,0.76,0.721	0.159
ENSMUSG00000024985	Tcf7l2	chr19	+	55755013	55755082	55743072	55743197	55817763	55817865	98,147,131	74,94,95	110,130,114	186,213,162	194	125	1.53165396841e-07	0.46,0.502,0.47	0.276,0.282,0.312	0.187
ENSMUSG00000005312	Ubqln1	chr13	-	58180821	58180905	58179552	58179668	58183181	58183324	701,814,704	310,370,340	495,505,482	429,416,394	209	125	1.79390333786e-07	0.575,0.568,0.553	0.408,0.421,0.423	0.148
ENSMUSG00000030852	Tacc2	chr7	+	130621720	130626841	130601836	130601937	130663015	130663141	17,16,15	0,0,0	1,3,0	1,0,2	5246	125	2.36891243742e-07	1.0,1.0,1.0	0.023,1.0,0.0	0.659
ENSMUSG00000020400	Tnip1	chr11	-	54940710	54940882	54939597	54939735	54956020	54956178	67,89,86	10,14,9	40,41,54	29,28,24	297	125	2.47449076518e-07	0.738,0.728,0.801	0.367,0.381,0.486	0.344
ENSMUSG00000038485	Socs7	chr11	+	97376996	97377098	97376436	97376541	97377935	97378066	66,60,41	244,209,151	65,44,33	87,61,41	227	125	2.54481107623e-07	0.13,0.137,0.13	0.291,0.284,0.307	-0.162
ENSMUSG00000051427	Ccdc157	chr11	-	4158159	4158289	4149930	4150102	4160158	4160218	5,6,6	0,0,0	6,6,2	2,3,4	255	125	2.54481107623e-07	1.0,1.0,1.0	0.595,0.495,0.197	0.571
ENSMUSG00000022228	Zscan26	chr13	-	21448166	21448484	21447785	21447894	21449273	21449333	231,262,284	9,11,9	149,181,127	31,25,16	443	125	2.59965763969e-07	0.879,0.87,0.899	0.576,0.671,0.691	0.237
ENSMUSG00000024194	Cuta	chr17	-	26939316	26939368	26938883	26939092	26939450	26939468	109,118,113	67,57,55	114,126,133	161,148,148	177	125	2.78107848319e-07	0.535,0.594,0.592	0.333,0.375,0.388	0.208
ENSMUSG00000045411	2410002F23Rik	chr7	+	44247237	44247416	44246807	44246823	44248251	44248295	146,160,143	38,52,46	109,129,118	74,104,87	304	125	2.84072811496e-07	0.612,0.559,0.561	0.377,0.338,0.358	0.22
ENSMUSG00000002546	Golga2	chr2	+	32297753	32297834	32297520	32297577	32298885	32298948	124,103,84	0,2,3	64,74,70	8,12,12	206	125	2.94064161594e-07	1.0,0.969,0.944	0.829,0.789,0.78	0.172
ENSMUSG00000033577	Myo6	chr9	+	80303272	80303299	80300534	80300666	80306959	80307178	7,18,14	46,60,49	0,0,2	32,48,33	152	125	3.03241175326e-07	0.111,0.198,0.19	0.0,0.0,0.047	0.151
ENSMUSG00000037514	Pank2	chr2	+	131282591	131282768	131273910	131274120	131287473	131287597	361,353,273	21,17,16	376,308,263	50,53,45	302	125	3.0515165089e-07	0.877,0.896,0.876	0.757,0.706,0.708	0.159
ENSMUSG00000022629	Kif21a	chr15	-	90964974	90964995	90959687	90959748	90965466	90965632	44,48,35	181,153,164	33,35,23	31,30,35	146	125	3.11838427597e-07	0.172,0.212,0.154	0.477,0.5,0.36	-0.266
ENSMUSG00000047656	Trpt1	chr19	+	6997932	6998102	6996695	6996777	6998191	6998366	76,106,124	29,34,26	99,72,100	79,91,87	295	125	3.21819760803e-07	0.526,0.569,0.669	0.347,0.251,0.328	0.279
ENSMUSG00000071064	Zfp827	chr8	+	79188148	79188181	79186175	79186353	79189666	79190856	25,30,27	45,37,40	22,15,11	105,84,82	158	125	3.33906982861e-07	0.305,0.391,0.348	0.142,0.124,0.096	0.227
ENSMUSG00000038005	Hpf1	chr8	+	60893700	60893860	60890444	60890536	60900083	60900234	97,86,132	10,7,15	98,67,106	31,28,79	285	125	3.8711853554e-07	0.81,0.843,0.794	0.581,0.512,0.37	0.328
ENSMUSG00000042298	Ttc19	chr11	+	62315876	62315968	62313015	62313178	62327897	62328451	2,1,4	0,0,0	7,9,4	2,5,5	217	125	3.99294090699e-07	1.0,1.0,1.0	0.668,0.509,0.315	0.503
ENSMUSG00000018449	Rpain	chr11	+	70974899	70975040	70973014	70973075	70977657	70977687	250,266,238	8,5,13	334,278,399	38,41,42	266	125	4.32191821156e-07	0.936,0.962,0.896	0.805,0.761,0.817	0.137
ENSMUSG00000032570	Atp2c1	chr9	-	105494414	105494597	105470036	105470147	105494892	105495105	317,313,283	25,13,47	244,253,154	5,0,4	308	125	4.93245789396e-07	0.837,0.907,0.71	0.952,1.0,0.94	-0.146
ENSMUSG00000020385	Clk4	chr11	+	51273077	51273168	51271799	51272022	51273559	51273626	512,480,509	36,39,52	370,417,367	98,85,56	216	125	5.00495285146e-07	0.892,0.877,0.85	0.686,0.74,0.791	0.134
ENSMUSG00000036435	Exoc1	chr5	+	76557818	76557863	76554099	76554205	76559003	76559167	79,55,60	46,52,62	43,47,40	125,105,109	170	125	5.12024126194e-07	0.558,0.437,0.416	0.202,0.248,0.212	0.25
ENSMUSG00000031697	Orc6	chr8	+	85301108	85301238	85299631	85299992	85302795	85302959	560,532,482	21,30,17	659,593,549	69,57,72	255	125	5.23133627075e-07	0.929,0.897,0.933	0.824,0.836,0.789	0.103
ENSMUSG00000029769	Ccdc136	chr6	+	29412363	29412534	29411247	29411385	29426624	29426857	8,5,8	1,0,0	8,12,11	18,13,8	296	125	5.47920869655e-07	0.772,1.0,1.0	0.158,0.28,0.367	0.656
ENSMUSG00000027624	Epb41l1	chr2	+	156524880	156525288	156514027	156514210	156526888	156526993	309,352,320	55,58,61	665,659,553	42,51,49	533	125	5.82941215073e-07	0.569,0.587,0.552	0.788,0.752,0.726	-0.186
ENSMUSG00000024921	Smarca2	chr19	+	26749851	26749947	26748188	26748340	26751823	26752041	247,270,245	3,7,9	149,157,154	12,18,24	221	125	6.29973062087e-07	0.979,0.956,0.939	0.875,0.831,0.784	0.128
ENSMUSG00000029027	Dffb	chr4	-	153972607	153972678	153971580	153971660	153972779	153972968	5,11,5	46,57,49	47,21,45	45,54,44	196	125	7.56155269815e-07	0.065,0.11,0.061	0.4,0.199,0.395	-0.253
ENSMUSG00000023994	Nfya	chr17	-	48398981	48399068	48395649	48395796	48400437	48400580	216,267,241	81,72,64	361,369,300	60,26,36	212	125	7.83862622793e-07	0.611,0.686,0.689	0.78,0.893,0.831	-0.173
ENSMUSG00000026131	Dst	chr1	+	34301860	34301932	34299720	34299838	34302829	34303032	27,18,35	47,78,89	6,5,3	43,58,94	197	125	8.3033847182e-07	0.267,0.128,0.2	0.081,0.052,0.02	0.147
ENSMUSG00000036617	Etl4	chr2	+	20805774	20807373	20805584	20805662	20807901	20808024	556,690,655	0,4,2	46,46,35	3,2,6	1724	125	8.88495408749e-07	1.0,0.926,0.96	0.526,0.625,0.297	0.479
ENSMUSG00000020346	Mgat1	chr11	+	49251549	49251674	49245230	49245617	49260570	49260822	68,67,67	6,6,8	178,138,139	58,60,52	250	125	1.05827252393e-06	0.85,0.848,0.807	0.605,0.535,0.572	0.264
ENSMUSG00000030761	Myo7a	chr7	-	98099473	98099491	98098246	98098371	98102549	98102702	6,8,7	28,40,16	0,0,1	53,37,28	143	125	1.12192794233e-06	0.158,0.149,0.277	0.0,0.0,0.03	0.185
ENSMUSG00000028614	Ndc1	chr4	+	107381675	107381727	107375077	107375216	107384785	107384878	3,1,2	0,0,0	4,9,8	4,8,4	177	125	1.17896577507e-06	1.0,1.0,1.0	0.414,0.443,0.585	0.519
ENSMUSG00000040407	Akap9	chr5	+	3954396	3954450	3951689	3951734	3954791	3954962	81,85,48	9,11,10	71,55,25	1,0,0	179	125	1.17896577507e-06	0.863,0.844,0.77	0.98,1.0,1.0	-0.168
ENSMUSG00000039069	Mtg2	chr2	+	180078003	180078142	180071793	180071886	180078618	180078823	89,108,80	20,10,15	65,54,58	34,39,38	264	125	1.2005269103e-06	0.678,0.836,0.716	0.475,0.396,0.42	0.313
ENSMUSG00000027763	Mbnl1	chr3	+	60614682	60614736	60613262	60613520	60615619	60615773	102,94,109	16,15,11	57,32,40	48,33,15	179	125	1.54716236214e-06	0.817,0.814,0.874	0.453,0.404,0.651	0.332
ENSMUSG00000004880	Lbr	chr1	-	181839699	181839802	181838461	181838556	181840499	181840610	5,8,10	3,5,2	10,11,9	0,0,0	228	125	1.61099632541e-06	0.477,0.467,0.733	1.0,1.0,1.0	-0.441
ENSMUSG00000024013	Fgd2	chr17	+	29363710	29363942	29360941	29361157	29364910	29364991	1,1,2	0,0,0	4,9,5	1,2,5	357	125	1.80370094914e-06	1.0,1.0,1.0	0.583,0.612,0.259	0.515
ENSMUSG00000050619	Zscan29	chr2	-	121169198	121169403	121166043	121166718	121169809	121170268	111,112,133	25,28,19	83,92,57	53,61,31	330	125	1.83271482855e-06	0.627,0.602,0.726	0.372,0.364,0.411	0.269
ENSMUSG00000026792	Lrsam1	chr2	-	32935167	32935248	32933814	32933910	32936435	32936510	68,63,88	5,7,8	97,109,129	0,0,1	206	125	1.86589368663e-06	0.892,0.845,0.87	1.0,1.0,0.987	-0.127
ENSMUSG00000029769	Ccdc136	chr6	+	29412901	29413087	29411247	29411385	29426624	29426857	9,14,13	1,0,0	16,24,27	18,13,8	311	125	2.04535233873e-06	0.783,1.0,1.0	0.263,0.426,0.576	0.506
ENSMUSG00000052512	Nav2	chr7	+	49554214	49554259	49547838	49548541	49556909	49557070	21,19,18	61,61,54	0,0,0	18,10,8	170	125	2.07050334843e-06	0.202,0.186,0.197	0.0,0.0,0.0	0.195
ENSMUSG00000058690	Ccser2	chr14	-	36890341	36890426	36874935	36879762	36896254	36896344	124,116,102	166,139,149	159,156,97	91,101,64	210	125	2.39534971124e-06	0.308,0.332,0.29	0.51,0.479,0.474	-0.178
ENSMUSG00000008200	Fnbp4	chr2	+	90767852	90767955	90767407	90767541	90768515	90768700	180,194,151	199,206,169	352,331,307	165,161,210	228	125	2.66635950916e-06	0.332,0.341,0.329	0.539,0.53,0.445	-0.171
ENSMUSG00000030748	Il4ra	chr7	+	125571933	125572047	125571433	125571590	125572850	125572950	0,2,0	19,16,20	13,12,5	27,13,16	239	125	2.83173147694e-06	0.0,0.061,0.0	0.201,0.326,0.14	-0.202
ENSMUSG00000041471	Fam35a	chr14	-	34267500	34268952	34249176	34249371	34309039	34309094	45,38,34	0,0,0	65,43,32	6,1,2	1577	125	2.88767424812e-06	1.0,1.0,1.0	0.462,0.773,0.559	0.402
ENSMUSG00000052512	Nav2	chr7	+	49554214	49554259	49551596	49552049	49556909	49557070	21,19,17	25,21,17	0,0,0	2,3,6	170	125	2.93290974961e-06	0.382,0.399,0.424	0.0,0.0,0.0	0.402
ENSMUSG00000031150	Ccdc120	chrX	-	7740348	7740405	7738512	7738523	7750597	7750897	9,15,15	26,36,37	4,0,1	36,33,33	182	125	3.3179761392e-06	0.192,0.222,0.218	0.071,0.0,0.02	0.18
ENSMUSG00000032570	Atp2c1	chr9	-	105494414	105494482	105470036	105470147	105494892	105495094	153,144,121	25,13,47	121,123,72	5,0,4	193	125	3.40568292332e-06	0.799,0.878,0.625	0.94,1.0,0.921	-0.186
ENSMUSG00000022681	Ntan1	chr16	+	13826882	13827125	13819343	13819436	13827387	13827493	566,616,622	46,54,66	833,719,776	152,123,153	368	125	3.41367306951e-06	0.807,0.795,0.762	0.651,0.665,0.633	0.138
ENSMUSG00000030616	Sytl2	chr7	+	90395162	90395282	90392358	90392453	90396473	90396643	8,14,20	0,0,0	28,22,11	9,3,5	245	125	3.41367306951e-06	1.0,1.0,1.0	0.613,0.789,0.529	0.356
ENSMUSG00000027883	Gpsm2	chr3	-	108711276	108711580	108702864	108703086	108722040	108722309	662,717,667	55,61,52	551,468,454	99,71,83	429	125	3.41367306951e-06	0.778,0.774,0.789	0.619,0.658,0.614	0.15
ENSMUSG00000046897	Zfp740	chr15	+	102205228	102205305	102204570	102204883	102207770	102207920	123,106,96	167,144,152	68,47,34	165,183,119	202	125	3.42358786268e-06	0.313,0.313,0.281	0.203,0.137,0.15	0.139
ENSMUSG00000038024	Dennd4c	chr4	+	86813781	86813928	86813392	86813537	86819861	86819981	179,229,223	5,12,16	185,145,107	25,37,20	272	125	3.52731394462e-06	0.943,0.898,0.865	0.773,0.643,0.711	0.193
ENSMUSG00000087174	5530601H04Rik	chrX	-	105043124	105043304	105038807	105039812	105044001	105044111	37,55,43	95,82,68	46,21,23	167,132,137	305	125	3.57151889205e-06	0.138,0.216,0.206	0.101,0.061,0.064	0.111
ENSMUSG00000026987	Baz2b	chr2	-	59959820	59960105	59958431	59958492	59962020	59962630	225,219,155	38,47,33	109,113,86	89,51,38	410	125	3.67663815601e-06	0.644,0.587,0.589	0.272,0.403,0.408	0.246
ENSMUSG00000002546	Golga2	chr2	+	32297753	32297834	32297520	32297577	32298599	32298638	198,214,174	56,58,49	131,154,139	90,90,80	206	125	3.87130435029e-06	0.682,0.691,0.683	0.469,0.509,0.513	0.188
ENSMUSG00000039678	Tbc1d13	chr2	+	30136672	30136713	30134796	30134870	30137120	30137182	88,125,98	32,23,14	256,223,154	13,14,7	166	125	3.87130435029e-06	0.674,0.804,0.841	0.937,0.923,0.943	-0.161
ENSMUSG00000006423	C330007P06Rik	chrX	-	36854282	36854421	36853329	36853419	36856851	36856893	57,82,56	1,11,5	75,51,50	27,26,23	264	125	4.19080599903e-06	0.964,0.779,0.841	0.568,0.482,0.507	0.342
ENSMUSG00000029769	Ccdc136	chr6	+	29421990	29422097	29411247	29411385	29426624	29426948	4,1,4	1,0,0	4,2,4	18,13,8	232	125	4.28004830849e-06	0.683,1.0,1.0	0.107,0.077,0.212	0.762
ENSMUSG00000021090	Lrrc9	chr12	+	72508970	72509042	72506285	72506426	72510335	72510565	16,11,5	0,0,0	17,14,11	3,4,9	197	125	4.42697794862e-06	1.0,1.0,1.0	0.782,0.69,0.437	0.364
ENSMUSG00000008575	Nfib	chr4	-	82310302	82310391	82296080	82296811	82320473	82320556	69,68,66	15,23,13	24,32,34	34,52,22	214	125	4.56821386668e-06	0.729,0.633,0.748	0.292,0.264,0.474	0.36
ENSMUSG00000042594	Sh2b3	chr5	-	121832502	121832590	121828401	121829076	121836549	121836859	9,5,3	0,0,0	15,5,14	4,1,13	213	125	4.58069057562e-06	1.0,1.0,1.0	0.688,0.746,0.387	0.393
ENSMUSG00000014353	Tmem87b	chr2	+	128839147	128839221	128837301	128837395	128840731	128840803	34,29,21	16,17,13	5,11,7	28,22,17	199	125	4.66960404191e-06	0.572,0.517,0.504	0.101,0.239,0.205	0.349
ENSMUSG00000022779	Top3b	chr16	+	16875068	16875155	16870839	16871055	16877831	16878016	43,41,38	42,42,49	14,21,10	53,49,67	212	125	5.06589554905e-06	0.376,0.365,0.314	0.135,0.202,0.081	0.212
ENSMUSG00000026313	Hdac4	chr1	-	92012668	92012819	92002154	92002275	92029954	92030196	79,89,54	1,2,0	178,177,114	18,16,15	276	125	5.43537684158e-06	0.973,0.953,1.0	0.817,0.834,0.775	0.167
ENSMUSG00000036775	Decr2	chr17	-	26088021	26088073	26087323	26087459	26088928	26088997	122,131,70	1,0,4	112,84,97	16,9,9	177	125	5.61598548419e-06	0.989,1.0,0.925	0.832,0.868,0.884	0.11
ENSMUSG00000040690	Col16a1	chr4	+	130073068	130073116	130072825	130072885	130073239	130073293	4,0,4	4,1,3	91,91,108	1,1,1	173	125	5.61598548419e-06	0.419,0.0,0.491	0.985,0.985,0.987	-0.682
ENSMUSG00000017686	Rhot1	chr11	+	80255861	80255957	80254659	80254862	80265741	80266767	156,110,112	153,161,158	76,70,67	183,202,189	221	125	5.76183137739e-06	0.366,0.279,0.286	0.19,0.164,0.167	0.137
ENSMUSG00000037995	Igsf9	chr1	+	172484781	172484970	172484280	172484546	172489512	172489665	1446,1535,1338	45,57,52	273,213,139	23,24,16	314	125	5.8216280494e-06	0.927,0.915,0.911	0.825,0.779,0.776	0.124
ENSMUSG00000028364	Tnc	chr4	-	63984459	63984732	63982650	63982923	64006245	64006509	0,0,0	1,3,5	34,55,74	43,43,54	398	125	6.15831441646e-06	0.0,0.0,0.0	0.199,0.287,0.301	-0.262
ENSMUSG00000006288	Ttc5	chr14	-	50775290	50775382	50773276	50773333	50777261	50777412	251,319,334	12,17,14	213,227,263	48,19,45	217	125	7.05704921514e-06	0.923,0.915,0.932	0.719,0.873,0.771	0.136
ENSMUSG00000033852	Gm28042	chr2	+	120031306	120031402	120030815	120030872	120031574	120031651	182,148,129	11,7,15	160,130,161	30,34,40	221	125	7.0815788506e-06	0.903,0.923,0.829	0.751,0.684,0.695	0.175
ENSMUSG00000034164	Emid1	chr11	-	5109543	5109634	5106264	5106969	5116879	5116924	51,54,51	62,60,52	26,43,28	70,100,115	216	125	7.0840097502e-06	0.323,0.342,0.362	0.177,0.199,0.124	0.176
ENSMUSG00000052512	Nav2	chr7	+	49552839	49552905	49551596	49552049	49556909	49557070	33,29,26	25,21,17	0,0,1	2,3,6	191	125	7.35793710074e-06	0.463,0.475,0.5	0.0,0.0,0.098	0.447
ENSMUSG00000041144	Dnah7b	chr1	+	46224608	46224777	46223071	46223227	46225765	46225892	16,11,11	3,3,4	17,12,7	0,0,0	294	125	7.65781809399e-06	0.694,0.609,0.539	1.0,1.0,1.0	-0.386
ENSMUSG00000049580	Tsku	chr7	-	98359357	98359467	98353476	98353616	98361241	98361288	12,12,11	0,0,0	12,3,8	2,2,5	235	125	7.84025971936e-06	1.0,1.0,1.0	0.761,0.444,0.46	0.445
ENSMUSG00000021144	Mta1	chr12	+	113133540	113133576	113133184	113133337	113135796	113135828	565,528,563	99,83,74	762,708,678	209,194,211	161	125	7.84025971936e-06	0.816,0.832,0.855	0.739,0.739,0.714	0.104
ENSMUSG00000033722	BC034090	chr1	-	155240735	155240799	155232445	155232589	155241424	155242326	5,9,16	0,0,1	40,35,39	15,19,15	189	125	7.88113278335e-06	1.0,1.0,0.914	0.638,0.549,0.632	0.365
ENSMUSG00000018501	Ncor1	chr11	-	62349352	62349493	62345234	62345318	62351377	62351546	374,410,452	25,40,22	444,418,401	75,69,59	266	125	8.00239800123e-06	0.875,0.828,0.906	0.736,0.74,0.762	0.124
ENSMUSG00000048796	Cyb561d1	chr3	-	108200124	108200162	108195686	108199715	108200759	108200834	13,13,18	10,7,7	4,4,6	0,0,0	163	125	8.62641769203e-06	0.499,0.587,0.664	1.0,1.0,1.0	-0.417
ENSMUSG00000046434	Hnrnpa1	chr15	+	103242643	103242718	103242379	103242472	103243624	103243780	74,90,95	10,5,5	100,79,98	0,0,0	200	125	8.75722746792e-06	0.822,0.918,0.922	1.0,1.0,1.0	-0.113
ENSMUSG00000002799	Jag2	chr12	-	112915604	112915718	112915470	112915517	112915879	112915993	937,884,842	73,64,58	50,28,48	0,0,0	239	125	8.84076907012e-06	0.87,0.878,0.884	1.0,1.0,1.0	-0.123
ENSMUSG00000026150	Mff	chr1	+	82747082	82747142	82735415	82735507	82750519	82750604	271,225,208	242,258,271	427,388,358	278,200,223	185	125	8.84076907012e-06	0.431,0.371,0.341	0.509,0.567,0.52	-0.151
ENSMUSG00000025272	Tro	chrX	-	150645693	150649655	150645303	150645521	150650433	150650548	89,75,59	0,0,0	275,267,359	4,11,9	4087	125	9.29841535026e-06	1.0,1.0,1.0	0.678,0.426,0.55	0.449
ENSMUSG00000018736	Ndel1	chr11	-	68826169	68826204	68822109	68822665	68829914	68830066	92,88,114	94,103,106	74,62,66	175,139,135	160	125	9.4682024598e-06	0.433,0.4,0.457	0.248,0.258,0.276	0.169
ENSMUSG00000024044	Epb41l3	chr17	+	69283884	69284007	69270610	69270664	69284538	69284916	42,65,55	11,25,14	48,49,56	45,60,46	248	125	9.53611769985e-06	0.658,0.567,0.664	0.35,0.292,0.38	0.289
ENSMUSG00000024381	Bin1	chr18	+	32426223	32426352	32424819	32424967	32431982	32432093	80,115,101	64,81,66	425,448,480	146,147,181	254	125	1.03030986969e-05	0.381,0.411,0.43	0.589,0.6,0.566	-0.178
ENSMUSG00000037326	Capn15	chr17	-	25973090	25973379	25960649	25960811	25985470	25985796	13,17,17	1,0,0	16,18,16	6,3,11	414	125	1.03030986969e-05	0.797,1.0,1.0	0.446,0.644,0.305	0.467
ENSMUSG00000026254	Eif4e2	chr1	+	87214345	87214495	87213978	87214019	87219580	87219695	940,1207,1047	418,431,383	1267,1224,1383	316,277,304	275	125	1.03054694997e-05	0.505,0.56,0.554	0.646,0.668,0.674	-0.123
ENSMUSG00000040690	Col16a1	chr4	+	130081434	130081479	130080575	130080620	130083121	130083175	5,4,3	0,0,0	83,104,136	43,64,60	170	125	1.12905703296e-05	1.0,1.0,1.0	0.587,0.544,0.625	0.415
ENSMUSG00000019978	Epb41l2	chr10	+	25493566	25493629	25488950	25489093	25495444	25495591	52,45,42	4,2,9	311,296,314	2,1,4	188	125	1.14167894812e-05	0.896,0.937,0.756	0.99,0.995,0.981	-0.126
ENSMUSG00000001366	Fbxo9	chr9	-	78095144	78095259	78087469	78087588	78095867	78095998	231,239,203	5,9,8	257,242,197	25,30,24	240	125	1.14659301221e-05	0.96,0.933,0.93	0.843,0.808,0.81	0.121
ENSMUSG00000038005	Hpf1	chr8	+	60893700	60893860	60890444	60890536	60903999	60904087	99,86,131	11,12,22	96,70,107	33,29,58	285	125	1.20557479704e-05	0.798,0.759,0.723	0.561,0.514,0.447	0.253
ENSMUSG00000055320	Tead1	chr7	+	112842039	112842102	112839415	112839480	112856052	112856064	26,30,21	8,9,5	48,47,14	1,2,0	188	125	1.20557479704e-05	0.684,0.689,0.736	0.97,0.94,1.0	-0.267
ENSMUSG00000031728	Zfp821	chr8	+	109708028	109708144	109706087	109706419	109709410	109709527	262,289,274	91,120,108	265,222,303	202,238,193	241	125	1.24696705333e-05	0.599,0.555,0.568	0.405,0.326,0.449	0.181
ENSMUSG00000027763	Mbnl1	chr3	+	60528755	60529804	60473041	60473173	60595593	60595764	222,204,201	0,0,0	136,141,93	7,7,0	1174	125	1.32398779152e-05	1.0,1.0,1.0	0.674,0.682,1.0	0.215
ENSMUSG00000025558	Dock9	chr14	-	121577346	121577424	121575912	121576019	121578154	121578212	68,63,46	43,65,69	2,3,7	20,24,21	203	125	1.40985363373e-05	0.493,0.374,0.291	0.058,0.071,0.17	0.286
ENSMUSG00000026018	Ica1l	chr1	-	59997450	59997711	59989067	59991239	60003655	60003705	1,1,1	0,0,0	16,21,14	6,2,2	386	125	1.44741564684e-05	1.0,1.0,1.0	0.463,0.773,0.694	0.357
ENSMUSG00000028382	Ptbp3	chr4	-	59546148	59546182	59524403	59524476	59549147	59549252	104,79,87	212,206,222	66,53,19	294,240,149	159	125	1.61228143969e-05	0.278,0.232,0.236	0.15,0.148,0.091	0.119
ENSMUSG00000041977	Arhgef11	chr3	+	87718228	87718258	87717420	87717520	87722356	87722483	107,135,106	75,69,44	64,77,73	97,107,78	155	125	1.61286006127e-05	0.535,0.612,0.66	0.347,0.367,0.43	0.221
ENSMUSG00000003190	Bcl2l12	chr7	-	44993810	44994271	44992743	44993031	44994362	44994449	172,272,192	24,27,14	256,238,264	97,66,61	586	125	1.62155286367e-05	0.605,0.682,0.745	0.36,0.435,0.48	0.252
ENSMUSG00000098912	1500004A13Rik	chr3	-	88810637	88811002	88805288	88808272	88811213	88811369	76,65,77	0,0,0	74,58,55	9,8,0	490	125	1.69887993119e-05	1.0,1.0,1.0	0.677,0.649,1.0	0.225
ENSMUSG00000022681	Ntan1	chr16	+	13826882	13826985	13819324	13819436	13827387	13827496	252,274,321	46,54,66	392,370,348	152,123,153	228	125	1.72295445541e-05	0.75,0.736,0.727	0.586,0.623,0.555	0.15
ENSMUSG00000024219	Anks1	chr17	+	27978426	27978489	27976560	27976717	27985065	27985362	72,87,77	55,78,57	65,49,43	123,103,67	188	125	1.72295445541e-05	0.465,0.426,0.473	0.26,0.24,0.299	0.188
ENSMUSG00000031012	Cask	chrX	-	13550946	13550982	13549164	13549361	13554877	13554946	26,38,23	17,13,16	87,92,66	13,7,7	161	125	1.78522206861e-05	0.543,0.694,0.527	0.839,0.911,0.88	-0.289
ENSMUSG00000059119	Nap1l4	chr7	-	143527165	143527311	143521400	143521430	143532308	143532380	13,10,8	0,0,0	20,14,13	1,5,6	271	125	1.8120980739e-05	1.0,1.0,1.0	0.902,0.564,0.5	0.345
ENSMUSG00000024426	Atat1	chr17	-	35904107	35904176	35902355	35902438	35904289	35904327	188,171,206	43,27,36	422,334,427	31,28,30	194	125	1.83331059566e-05	0.738,0.803,0.787	0.898,0.885,0.902	-0.119
ENSMUSG00000041890	Git2	chr5	-	114737347	114737437	114733860	114733943	114739032	114739281	207,180,157	63,62,56	373,355,297	48,71,39	215	125	1.84452773773e-05	0.656,0.628,0.62	0.819,0.744,0.816	-0.158
ENSMUSG00000037514	Pank2	chr2	+	131280156	131280410	131273910	131274263	131293398	131293524	110,95,84	39,39,26	82,77,69	61,72,65	379	125	1.89880102429e-05	0.482,0.445,0.516	0.307,0.261,0.259	0.205
ENSMUSG00000031872	Bean1	chr8	+	104213915	104214026	104210917	104211169	104215013	104215164	4,1,9	0,0,0	26,17,17	4,10,9	236	125	2.07790832606e-05	1.0,1.0,1.0	0.775,0.474,0.5	0.417
ENSMUSG00000022940	Pigp	chr16	-	94367560	94367633	94365354	94365473	94370088	94370192	258,213,237	33,26,21	188,152,180	53,46,42	198	125	2.22509640773e-05	0.832,0.838,0.877	0.691,0.676,0.73	0.15
ENSMUSG00000000827	Tpd52l2	chr2	+	181502875	181502935	181501904	181502053	181508165	181508267	812,868,783	199,204,178	867,776,718	345,302,296	185	125	2.22509640773e-05	0.734,0.742,0.748	0.629,0.635,0.621	0.113
ENSMUSG00000071350	Setdb2	chr14	-	59426488	59426554	59423387	59423484	59431142	59431268	74,95,76	0,0,2	74,70,60	8,10,3	191	125	2.32036942312e-05	1.0,1.0,0.961	0.858,0.821,0.929	0.118
ENSMUSG00000028392	Bspry	chr4	+	62495997	62496571	62494732	62494857	62496981	62497298	26,46,54	3,6,2	5,4,2	0,0,0	699	125	2.44317280476e-05	0.608,0.578,0.828	1.0,1.0,1.0	-0.329
ENSMUSG00000074064	Mlycd	chr8	+	119401480	119402590	119394897	119395470	119407555	119407705	105,107,103	1,0,0	104,95,88	6,7,2	1235	125	2.58379854813e-05	0.914,1.0,1.0	0.637,0.579,0.817	0.294
ENSMUSG00000022537	Tmem44	chr16	-	30518299	30518332	30511854	30514822	30529411	30529570	83,62,48	81,62,55	268,205,228	110,112,116	158	125	2.61948495584e-05	0.448,0.442,0.408	0.658,0.592,0.609	-0.187
ENSMUSG00000047766	Lrrc49	chr9	-	60680504	60680702	60680068	60680171	60685034	60685122	98,99,98	72,91,53	82,87,60	133,128,122	323	125	2.62077442218e-05	0.345,0.296,0.417	0.193,0.208,0.16	0.166
ENSMUSG00000026791	Slc2a8	chr2	-	32980001	32980101	32976860	32977060	32981360	32981567	104,68,87	6,4,2	102,67,93	16,16,23	225	125	2.67260328005e-05	0.906,0.904,0.96	0.78,0.699,0.692	0.2
ENSMUSG00000025949	Pikfyve	chr1	+	65264346	65264430	65262879	65262975	65265248	65265346	129,102,84	0,3,0	107,82,70	10,7,6	209	125	2.70642838121e-05	1.0,0.953,1.0	0.865,0.875,0.875	0.113
ENSMUSG00000061755	Bod1l	chr5	-	41791796	41791937	41787537	41788949	41794226	41794380	89,124,106	63,105,105	47,52,86	78,96,164	266	125	2.81611832632e-05	0.399,0.357,0.322	0.221,0.203,0.198	0.152
ENSMUSG00000026811	St6galnac6	chr2	+	32608041	32608225	32607010	32607111	32609225	32609316	5,3,7	0,0,0	38,19,26	4,9,11	309	125	3.10389941268e-05	1.0,1.0,1.0	0.794,0.461,0.489	0.419
ENSMUSG00000034653	Ythdc2	chr18	+	44833021	44833218	44830151	44830242	44837340	44837507	27,23,22	0,0,0	35,33,14	8,8,0	322	125	3.18000715512e-05	1.0,1.0,1.0	0.629,0.616,1.0	0.252
ENSMUSG00000072591	5930412G12Rik	chr5	-	128582714	128582987	128579105	128579285	128585271	128585350	60,51,41	133,112,110	80,80,92	83,69,120	398	125	3.44684967732e-05	0.124,0.125,0.105	0.232,0.267,0.194	-0.113
ENSMUSG00000071553	Cpa2	chr6	+	30551965	30552056	30550744	30550855	30554163	30554363	26,29,30	0,0,0	47,25,27	5,2,8	216	125	3.96836719346e-05	1.0,1.0,1.0	0.845,0.879,0.661	0.205
ENSMUSG00000028023	Pitx2	chr3	+	129204478	129204577	129203946	129203992	129215638	129215844	71,78,63	141,148,157	15,15,20	106,78,80	224	125	4.31977377989e-05	0.219,0.227,0.183	0.073,0.097,0.122	0.112
ENSMUSG00000027584	Oprl1	chr2	+	181715689	181715931	181715045	181715229	181718376	181718590	7,8,2	1,0,0	3,3,2	2,5,1	367	125	4.50381637749e-05	0.705,1.0,1.0	0.338,0.17,0.405	0.597
ENSMUSG00000040481	Bptf	chr11	-	107095001	107095190	107086711	107086897	107095715	107095925	46,40,62	1,6,5	123,120,71	0,0,0	314	125	4.64344392567e-05	0.948,0.726,0.832	1.0,1.0,1.0	-0.165
ENSMUSG00000023994	Nfya	chr17	-	48398981	48399065	48395649	48395796	48400437	48400580	224,225,233	81,72,64	313,331,234	60,26,36	209	125	4.65475598623e-05	0.623,0.651,0.685	0.757,0.884,0.795	-0.159
ENSMUSG00000022453	Naga	chr15	-	82336769	82336941	82335842	82336020	82337386	82337522	185,227,224	37,38,40	201,212,246	100,74,86	297	125	5.10387131716e-05	0.678,0.715,0.702	0.458,0.547,0.546	0.181
ENSMUSG00000005357	Slc1a6	chr10	+	78793289	78793332	78791164	78791369	78800028	78800262	0,0,2	2,4,0	10,11,10	0,0,0	168	125	5.12999547506e-05	0.0,0.0,1.0	1.0,1.0,1.0	-0.667
ENSMUSG00000027763	Mbnl1	chr3	+	60528755	60528978	60501219	60501423	60595593	60598100	106,107,116	20,8,19	81,71,43	0,3,1	348	125	5.13907629279e-05	0.656,0.828,0.687	1.0,0.895,0.939	-0.221
ENSMUSG00000035069	Oma1	chr4	+	103321639	103321868	103319021	103319528	103325018	103325192	252,271,289	4,2,4	167,172,190	15,12,7	354	125	5.25193009133e-05	0.957,0.98,0.962	0.797,0.835,0.906	0.12
ENSMUSG00000024180	Tmem8	chr17	+	26120538	26120685	26120283	26120462	26121539	26121656	3,4,10	4,7,1	8,13,17	0,1,0	272	125	5.39657804457e-05	0.256,0.208,0.821	1.0,0.857,1.0	-0.524
ENSMUSG00000037426	Depdc5	chr5	+	32959280	32959346	32955852	32955958	32964631	32964783	68,88,80	100,92,73	144,171,156	89,70,52	191	125	5.64042344612e-05	0.308,0.385,0.418	0.514,0.615,0.663	-0.227
ENSMUSG00000003812	Dnase2a	chr8	+	84909525	84909690	84908984	84909162	84909771	84909969	85,59,71	0,0,1	139,129,112	12,5,8	290	125	5.9954968967e-05	1.0,1.0,0.968	0.833,0.917,0.858	0.12
ENSMUSG00000024127	Prepl	chr17	-	85088339	85088875	85083192	85083315	85090105	85090267	329,269,266	127,133,120	289,217,142	223,180,113	661	125	6.04380644971e-05	0.329,0.277,0.295	0.197,0.186,0.192	0.109
ENSMUSG00000022770	Dlg1	chr16	+	31846836	31846933	31842769	31842839	31847635	31847669	101,116,106	58,30,67	201,166,147	23,30,19	222	125	6.21397162907e-05	0.495,0.685,0.471	0.831,0.757,0.813	-0.25
ENSMUSG00000023861	Mpc1	chr17	+	8296823	8296956	8296534	8296631	8297137	8297150	4,7,5	0,0,0	18,19,24	2,6,4	258	125	6.29965902654e-05	1.0,1.0,1.0	0.813,0.605,0.744	0.279
ENSMUSG00000020532	Acaca	chr11	+	84193078	84193125	84129671	84130130	84195437	84195687	9,12,5	0,0,0	9,15,0	3,3,4	172	125	6.53814988025e-05	1.0,1.0,1.0	0.686,0.784,0.0	0.51
ENSMUSG00000067916	Zfp991	chr4	+	147140037	147140119	147134571	147134664	147165340	147165386	30,26,25	8,9,6	16,10,12	1,0,0	207	125	6.55211855199e-05	0.694,0.636,0.716	0.906,1.0,1.0	-0.287
ENSMUSG00000021816	Ppp3cb	chr14	-	20503246	20503276	20499867	20501662	20508623	20508721	318,290,254	178,165,162	212,169,154	185,220,235	155	125	6.69054982326e-05	0.59,0.586,0.558	0.48,0.383,0.346	0.175
ENSMUSG00000029924	Slc37a3	chr6	-	39367643	39367766	39366888	39367046	39377618	39377657	28,27,27	47,42,33	10,6,5	37,40,37	248	125	6.91150503374e-05	0.231,0.245,0.292	0.12,0.07,0.064	0.171
ENSMUSG00000026921	Egfl7	chr2	+	26591663	26591728	26590898	26591063	26592417	26592684	51,71,50	0,0,2	254,189,228	6,23,32	190	125	6.91998885952e-05	1.0,1.0,0.943	0.965,0.844,0.824	0.103
ENSMUSG00000022843	Clcn2	chr16	-	20709076	20709315	20708633	20708767	20709569	20709680	62,58,60	0,0,0	56,54,66	6,3,4	364	125	7.07126753268e-05	1.0,1.0,1.0	0.762,0.861,0.85	0.176
ENSMUSG00000020781	Tsen54	chr11	+	115820124	115820223	115817052	115817105	115820378	115821007	206,234,198	7,7,7	225,236,227	20,23,31	224	125	7.15304534494e-05	0.943,0.949,0.94	0.863,0.851,0.803	0.105
ENSMUSG00000027763	Mbnl1	chr3	+	60528755	60529804	60501277	60501423	60595593	60595764	319,309,311	20,8,19	206,204,134	0,3,1	1174	125	7.25463724974e-05	0.629,0.804,0.635	1.0,0.879,0.935	-0.249
ENSMUSG00000028759	Hp1bp3	chr4	+	138221525	138221723	138216295	138216740	138222088	138222188	1611,1673,1675	464,466,511	1998,1916,1722	944,796,822	323	125	7.63781014347e-05	0.573,0.581,0.559	0.45,0.482,0.448	0.111
ENSMUSG00000004267	Eno2	chr6	-	124768237	124768720	124767707	124767796	124769436	124769486	1,3,6	0,0,0	33,22,32	6,1,2	608	125	7.66318567047e-05	1.0,1.0,1.0	0.531,0.819,0.767	0.294
ENSMUSG00000040242	Fgfr1op2	chr6	+	146592633	146592747	146589893	146590036	146595175	146595289	800,871,697	270,370,363	877,820,816	204,201,196	239	125	7.70537239586e-05	0.608,0.552,0.501	0.692,0.681,0.685	-0.132
ENSMUSG00000028759	Hp1bp3	chr4	+	138221525	138221718	138217267	138217294	138222088	138222188	56,65,58	17,8,13	60,43,45	34,42,44	318	125	7.9999443942e-05	0.564,0.762,0.637	0.41,0.287,0.287	0.326
ENSMUSG00000038990	Cables2	chr2	-	180264402	180264474	180264213	180264306	180273099	180273496	91,112,93	2,2,2	145,99,156	13,6,26	197	125	8.37379381551e-05	0.967,0.973,0.967	0.876,0.913,0.792	0.109
ENSMUSG00000000131	Xpo6	chr7	-	126149503	126149537	126149295	126149360	126151223	126153279	4,4,4	4,4,2	12,3,6	0,0,1	159	125	8.50878187642e-05	0.44,0.44,0.611	1.0,1.0,0.825	-0.445
ENSMUSG00000094936	Rbm4	chr19	-	4787360	4788042	4784292	4785567	4792397	4792820	516,603,567	160,159,172	472,435,511	231,209,261	807	125	8.74231960066e-05	0.333,0.37,0.338	0.24,0.244,0.233	0.108
ENSMUSG00000028653	Trit1	chr4	+	123049151	123049264	123044490	123044636	123049476	123049554	106,120,134	0,0,3	68,63,70	7,3,7	238	125	8.77316657681e-05	1.0,1.0,0.959	0.836,0.917,0.84	0.122
ENSMUSG00000037860	Aim2	chr1	+	173427758	173427898	173350878	173350973	173452827	173452948	5,6,2	0,0,0	32,39,16	6,5,9	265	125	9.09821917745e-05	1.0,1.0,1.0	0.716,0.786,0.456	0.347
ENSMUSG00000058402	Zfp420	chr7	+	29872891	29872933	29860040	29860093	29874178	29876827	7,9,9	0,0,0	8,7,11	0,6,7	167	125	9.09821917745e-05	1.0,1.0,1.0	1.0,0.466,0.54	0.331
ENSMUSG00000057110	Cntrl	chr2	+	35116671	35116802	35113323	35113454	35118054	35118196	107,89,71	0,0,0	111,102,78	6,5,6	256	125	9.25656448413e-05	1.0,1.0,1.0	0.9,0.909,0.864	0.109
ENSMUSG00000040481	Bptf	chr11	-	107086711	107086897	107082512	107082700	107095001	107095190	23,30,20	29,24,29	30,22,6	84,81,49	311	125	9.25895613199e-05	0.242,0.334,0.217	0.126,0.098,0.047	0.174
ENSMUSG00000020593	Lpin1	chr12	-	16584507	16584651	16580703	16580904	16589717	16589770	8,3,4	2,3,3	0,0,1	2,4,5	269	125	9.26826431489e-05	0.65,0.317,0.383	0.0,0.0,0.085	0.422
ENSMUSG00000010025	Aldh3a2	chr11	-	61266853	61267014	61265223	61265295	61267238	61267441	59,47,45	0,0,0	75,73,40	3,8,4	286	125	9.43976814504e-05	1.0,1.0,1.0	0.916,0.8,0.814	0.157
ENSMUSG00000041757	Plekha6	chr1	+	133294562	133294708	133293953	133294087	133298919	133299043	90,182,122	10,20,14	16,20,7	6,17,4	271	125	9.61118675408e-05	0.806,0.808,0.801	0.552,0.352,0.447	0.355
ENSMUSG00000031342	Gpm6b	chrX	+	166385390	166385481	166383934	166384000	166386951	166388988	17,18,12	37,55,47	29,52,39	37,35,36	216	125	9.79604108483e-05	0.21,0.159,0.129	0.312,0.462,0.385	-0.22
ENSMUSG00000023186	Vwa5a	chr9	+	38719257	38719333	38718267	38718387	38722372	38722430	202,198,179	5,2,1	78,84,37	5,12,3	201	125	0.000100960666602	0.962,0.984,0.991	0.907,0.813,0.885	0.111
ENSMUSG00000040785	Ttc3	chr16	+	94408553	94408716	94403313	94403368	94415948	94415958	348,379,242	82,77,91	252,230,102	140,121,80	288	125	0.00010439299858	0.648,0.681,0.536	0.439,0.452,0.356	0.206
ENSMUSG00000021820	Camk2g	chr14	-	20745791	20745860	20744603	20744648	20755658	20755702	58,75,72	58,81,73	165,144,129	69,74,73	194	125	0.00010439299858	0.392,0.374,0.389	0.606,0.556,0.532	-0.18
ENSMUSG00000038485	Socs7	chr11	+	97376996	97377098	97373065	97373130	97377935	97378066	17,19,16	62,61,29	22,21,11	17,16,7	227	125	0.000106561649883	0.131,0.146,0.233	0.416,0.42,0.464	-0.263
ENSMUSG00000007850	Hnrnph1	chr11	+	50377313	50377440	50376989	50377147	50378290	50378427	2,9,9	0,1,0	17,12,4	7,5,6	252	125	0.000111557845727	1.0,0.817,1.0	0.546,0.543,0.249	0.493
ENSMUSG00000021481	Zfp346	chr13	+	55115479	55115624	55113677	55113770	55122329	55122515	215,213,191	9,15,7	266,215,139	34,33,21	270	125	0.000112117216644	0.917,0.868,0.927	0.784,0.751,0.754	0.141
ENSMUSG00000036908	Unc93b1	chr19	+	3941519	3941681	3936268	3936422	3941884	3942017	15,18,14	0,0,0	42,38,37	3,8,4	287	125	0.00011244591226	1.0,1.0,1.0	0.859,0.674,0.801	0.222
ENSMUSG00000035064	Eef2k	chr7	+	120889688	120889751	120886585	120886787	120895183	120895308	10,4,7	0,0,0	10,7,6	8,0,4	188	125	0.000115421302567	1.0,1.0,1.0	0.454,1.0,0.499	0.349
ENSMUSG00000034653	Ythdc2	chr18	+	44834458	44834658	44830151	44830242	44837340	44837507	23,29,36	0,0,0	58,52,32	8,8,0	325	125	0.000117352999137	1.0,1.0,1.0	0.736,0.714,1.0	0.183
ENSMUSG00000040812	Agbl2	chr2	+	90788932	90789067	90783985	90784125	90791459	90791645	16,13,14	0,0,0	12,3,5	3,2,2	260	125	0.00011949401202	1.0,1.0,1.0	0.658,0.419,0.546	0.459
ENSMUSG00000031156	Slc35a2	chrX	+	7892139	7893415	7889611	7889763	7894190	7894464	59,65,65	0,1,0	57,28,29	2,5,2	1401	125	0.000123249089648	1.0,0.853,1.0	0.718,0.333,0.564	0.413
ENSMUSG00000049624	Slc17a5	chr9	-	78552933	78553081	78540898	78540989	78557456	78557589	78,64,70	0,0,1	119,110,90	7,6,8	273	125	0.000123513146807	1.0,1.0,0.97	0.886,0.894,0.837	0.118
ENSMUSG00000048200	Cracr2b	chr7	+	141465765	141465837	141465673	141465685	141466045	141466613	51,37,25	7,6,5	30,21,26	0,0,1	197	125	0.000126046490346	0.822,0.796,0.76	1.0,1.0,0.943	-0.188
ENSMUSG00000055320	Tead1	chr7	+	112842039	112842102	112839415	112839480	112856797	112856932	40,36,25	15,9,5	74,59,23	1,4,2	188	125	0.000128740982206	0.639,0.727,0.769	0.98,0.907,0.884	-0.212
ENSMUSG00000030609	Aen	chr7	+	78902229	78902830	78896008	78896201	78905842	78906043	220,241,226	5,7,5	151,162,121	0,0,0	726	125	0.000130989115437	0.883,0.856,0.886	1.0,1.0,1.0	-0.125
ENSMUSG00000058690	Ccser2	chr14	-	36890293	36890426	36879142	36879762	36896254	36896344	40,32,38	166,139,149	59,48,34	91,101,64	258	125	0.000133065173322	0.105,0.1,0.11	0.239,0.187,0.205	-0.105
ENSMUSG00000048915	Efna5	chr17	-	62613315	62613396	62604183	62607463	62613836	62613902	298,343,325	36,45,38	249,305,270	59,94,56	206	125	0.00014040314378	0.834,0.822,0.838	0.719,0.663,0.745	0.122
ENSMUSG00000028758	Kif17	chr4	+	138298205	138298326	138296194	138296262	138301248	138301492	4,4,5	0,0,0	8,15,10	1,5,2	246	125	0.00014040314378	1.0,1.0,1.0	0.803,0.604,0.718	0.292
ENSMUSG00000031819	Emc8	chr8	-	120658527	120659074	120655977	120658248	120667756	120668012	557,610,516	11,13,7	807,691,777	28,36,49	672	125	0.000140517297917	0.904,0.897,0.932	0.843,0.781,0.747	0.121
ENSMUSG00000029836	Cbx3	chr6	+	51475230	51475373	51471815	51471868	51481723	51481818	98,88,132	3,5,1	126,96,109	15,16,12	268	125	0.000144895668394	0.938,0.891,0.984	0.797,0.737,0.809	0.157
ENSMUSG00000052712	BC004004	chr17	+	29282059	29282267	29277856	29277947	29294006	29294161	258,266,245	8,16,6	249,219,218	23,31,23	333	125	0.000154900775526	0.924,0.862,0.939	0.803,0.726,0.781	0.138
ENSMUSG00000061887	Ssbp3	chr4	+	107027216	107027297	107009678	107009768	107028192	107028252	1432,1703,1664	645,804,766	3079,2786,2811	821,920,873	206	125	0.000155084969034	0.574,0.562,0.569	0.695,0.648,0.661	-0.1
ENSMUSG00000017478	Zc3h18	chr8	+	122387692	122387764	122386861	122386946	122397817	122397966	233,211,168	236,331,287	151,130,117	370,359,324	197	125	0.000156842143597	0.385,0.288,0.271	0.206,0.187,0.186	0.122
ENSMUSG00000033439	Trmt13	chr3	-	116592463	116592510	116592192	116592259	116594638	116594887	38,67,65	3,0,0	77,68,42	10,5,10	172	125	0.000158326222355	0.902,1.0,1.0	0.848,0.908,0.753	0.131
ENSMUSG00000062825	Actg1	chr11	-	120347491	120347536	120346910	120347349	120347635	120347875	5,0,0	4,6,8	36,21,28	11,6,7	170	125	0.000158326222355	0.479,0.0,0.0	0.706,0.72,0.746	-0.564
ENSMUSG00000061306	Slc38a10	chr11	-	120147720	120147838	120140592	120140686	120150979	120151346	195,220,174	1,8,11	105,81,95	12,11,15	243	125	0.000160791442254	0.99,0.934,0.891	0.818,0.791,0.765	0.147
ENSMUSG00000020788	Atp2a3	chr11	+	72989474	72989547	72988969	72989087	72991688	72993043	2,0,0	0,3,2	29,13,16	0,0,2	198	125	0.000164914491445	1.0,0.0,0.0	1.0,1.0,0.835	-0.612
ENSMUSG00000022253	Nadk2	chr15	+	9098808	9098874	9096013	9096092	9100105	9100145	42,41,30	42,51,52	125,103,74	70,56,29	191	125	0.000168074113081	0.396,0.345,0.274	0.539,0.546,0.625	-0.232
ENSMUSG00000099481	Xndc1	chr7	+	102069896	102069991	102065519	102065804	102071218	102071361	57,88,110	11,12,7	136,116,86	4,3,0	220	125	0.000169542594107	0.746,0.806,0.899	0.951,0.956,1.0	-0.152
ENSMUSG00000038578	Susd1	chr4	-	59365721	59365914	59351637	59351729	59379598	59379785	50,38,43	5,6,6	9,15,6	0,0,0	318	125	0.000170281581957	0.797,0.713,0.738	1.0,1.0,1.0	-0.251
ENSMUSG00000039585	Myo9a	chr9	+	59790035	59790092	59788414	59788514	59801913	59802011	49,37,20	20,17,14	32,23,7	62,39,8	182	125	0.000170356453278	0.627,0.599,0.495	0.262,0.288,0.375	0.265
ENSMUSG00000031480	Thsd1	chr8	+	22252152	22252311	22242996	22243956	22258291	22261334	2,3,2	0,0,0	68,64,59	14,16,32	284	125	0.000175306168703	1.0,1.0,1.0	0.681,0.638,0.448	0.411
ENSMUSG00000025272	Tro	chrX	-	150649547	150649655	150645307	150645521	150650433	150650548	23,20,12	0,0,0	87,73,56	4,11,9	233	125	0.000175306168703	1.0,1.0,1.0	0.921,0.781,0.769	0.176
ENSMUSG00000059456	Ptk2b	chr14	-	66163024	66163150	66158530	66158677	66165263	66165329	29,35,33	0,0,0	5,8,5	0,4,4	251	125	0.000176193877618	1.0,1.0,1.0	1.0,0.499,0.384	0.372
ENSMUSG00000092558	Med20	chr17	+	47618808	47619062	47612962	47613117	47622884	47624418	399,401,283	13,16,7	385,378,299	24,35,37	379	125	0.000177783124759	0.91,0.892,0.93	0.841,0.781,0.727	0.128
ENSMUSG00000070371	Prss36	chr7	-	127933370	127933492	127932637	127933114	127934389	127934627	114,94,102	3,1,3	83,62,67	9,5,15	247	125	0.000191038744542	0.951,0.979,0.945	0.824,0.863,0.693	0.165
ENSMUSG00000022779	Top3b	chr16	+	16875071	16875155	16870786	16871055	16877831	16878016	41,50,35	42,42,49	23,18,16	53,49,67	209	125	0.000197590643405	0.369,0.416,0.299	0.206,0.18,0.125	0.191
ENSMUSG00000026463	Atp2b4	chr1	-	133753088	133753749	133739913	133740111	133800636	133801041	75,101,84	1,0,0	242,226,120	9,9,4	786	125	0.000197590643405	0.923,1.0,1.0	0.81,0.8,0.827	0.162
ENSMUSG00000036411	9530077C05Rik	chr9	+	22424112	22424807	22411576	22411749	22435094	22435400	1,1,1	0,0,0	8,9,8	2,0,5	820	125	0.000199288421429	1.0,1.0,1.0	0.379,1.0,0.196	0.475
ENSMUSG00000030979	Uros	chr7	-	133691085	133691166	133690507	133690593	133697668	133697743	138,123,127	3,3,7	153,119,164	23,18,14	206	125	0.000200265707757	0.965,0.961,0.917	0.801,0.8,0.877	0.122
ENSMUSG00000029330	Cds1	chr5	+	101812494	101812563	101806547	101806621	101814399	101814552	66,68,58	13,6,7	20,23,20	10,13,13	194	125	0.000209254869441	0.766,0.88,0.842	0.563,0.533,0.498	0.298
ENSMUSG00000035578	Iqcg	chr16	-	33035540	33035622	33030774	33030936	33040763	33040892	11,4,17	0,0,0	14,14,22	4,1,5	207	125	0.000215332377803	1.0,1.0,1.0	0.679,0.894,0.727	0.233
ENSMUSG00000021271	Zfp839	chr12	+	110860795	110861023	110854999	110855872	110863963	110864056	30,35,40	21,23,23	11,12,13	25,24,27	353	125	0.00021974928626	0.336,0.35,0.381	0.135,0.15,0.146	0.212
ENSMUSG00000030733	Sh2b1	chr7	-	126473478	126473615	126472072	126473094	126474995	126475090	28,34,36	48,33,40	28,29,16	93,73,81	262	125	0.000224144782537	0.218,0.33,0.3	0.126,0.159,0.086	0.159
ENSMUSG00000022150	Dab2	chr15	+	6429295	6429949	6424634	6424697	6430953	6431107	127,101,109	3,1,0	1305,1268,1037	72,83,49	779	125	0.000224144782537	0.872,0.942,1.0	0.744,0.71,0.773	0.196
ENSMUSG00000002944	Cd36	chr5	-	17835617	17835671	17829455	17829549	17888710	17888747	5,16,7	15,23,24	1,5,2	1,0,0	179	125	0.00022748167591	0.189,0.327,0.169	0.411,1.0,1.0	-0.575
ENSMUSG00000052512	Nav2	chr7	+	49551596	49552049	49547838	49548541	49556909	49556996	141,154,121	61,61,54	3,11,8	18,10,8	578	125	0.000238771835103	0.333,0.353,0.326	0.035,0.192,0.178	0.202
ENSMUSG00000030060	Hmces	chr6	+	87932858	87932982	87921525	87921651	87933241	87933425	2,8,1	0,0,0	16,15,16	4,9,0	249	125	0.000263848422647	1.0,1.0,1.0	0.668,0.456,1.0	0.292
ENSMUSG00000070371	Prss36	chr7	-	127934138	127934280	127932637	127933114	127934389	127934627	8,3,7	3,1,3	4,1,1	9,5,15	267	125	0.000265183274552	0.555,0.584,0.522	0.172,0.086,0.03	0.458
ENSMUSG00000038267	Slc22a23	chr13	-	34305157	34305261	34298996	34299151	34344158	34344203	22,30,16	0,0,0	38,34,37	2,7,4	229	125	0.000269688494441	1.0,1.0,1.0	0.912,0.726,0.835	0.176
ENSMUSG00000056476	Med12l	chr3	+	59092693	59092798	59091406	59091621	59093518	59093695	0,0,2	10,10,9	2,5,4	3,4,2	230	125	0.000269962489676	0.0,0.0,0.108	0.266,0.405,0.521	-0.361
ENSMUSG00000001247	Lsr	chr7	-	30962097	30962244	30959152	30959314	30965968	30966088	1134,1020,1049	192,176,154	43,31,40	2,1,1	272	125	0.000273255029957	0.731,0.727,0.758	0.908,0.934,0.948	-0.191
ENSMUSG00000024163	Mapk8ip3	chr17	-	24920471	24920495	24918087	24918139	24923815	24923907	22,23,20	23,17,22	74,61,61	19,20,20	149	125	0.000286825205778	0.445,0.532,0.433	0.766,0.719,0.719	-0.265
ENSMUSG00000086629	2810403D21Rik	chrX	+	108871471	108871598	108836265	108836355	108874267	108874770	28,36,29	8,2,2	15,21,25	0,0,0	252	125	0.000291953173171	0.635,0.899,0.878	1.0,1.0,1.0	-0.196
ENSMUSG00000031629	Cenpu	chr8	+	46569970	46570079	46568609	46568679	46572751	46572830	193,199,173	17,6,13	266,218,212	46,28,40	234	125	0.000305064945135	0.858,0.947,0.877	0.755,0.806,0.739	0.127
ENSMUSG00000019845	Tube1	chr10	+	39144755	39144931	39144374	39144562	39145572	39145713	157,157,163	6,4,1	171,184,167	17,17,13	301	125	0.000310540093206	0.916,0.942,0.985	0.807,0.818,0.842	0.125
ENSMUSG00000022558	Mroh1	chr15	+	76432371	76432398	76432148	76432295	76433273	76433396	28,35,34	0,4,5	24,11,12	11,7,9	152	125	0.000316986852894	1.0,0.878,0.848	0.642,0.564,0.523	0.332
ENSMUSG00000039452	Snx22	chr9	-	66067779	66067812	66067512	66067580	66068126	66068221	0,0,0	4,1,2	4,8,3	15,8,13	158	125	0.000321359485791	0.0,0.0,0.0	0.174,0.442,0.154	-0.257
ENSMUSG00000022197	Pdzd2	chr15	-	12437103	12437259	12419457	12419572	12457797	12458299	14,24,19	0,0,0	29,23,28	3,5,2	281	125	0.000323943065715	1.0,1.0,1.0	0.811,0.672,0.862	0.218
ENSMUSG00000021240	Abcd4	chr12	-	84609378	84609473	84608974	84609096	84617282	84617466	36,30,16	2,0,1	35,49,52	7,10,14	220	125	0.000325140025883	0.911,1.0,0.901	0.74,0.736,0.678	0.219
ENSMUSG00000044876	Zfp444	chr7	+	6173981	6174101	6172563	6172574	6183861	6183951	288,307,287	66,41,46	222,233,204	78,68,95	245	125	0.000330915818598	0.69,0.793,0.761	0.592,0.636,0.523	0.164
ENSMUSG00000004561	Mettl17	chr14	+	51889146	51889397	51888741	51888836	51889527	51889635	84,85,83	26,20,21	50,48,69	36,36,38	376	125	0.000330915818598	0.518,0.586,0.568	0.316,0.307,0.376	0.224
ENSMUSG00000029330	Cds1	chr5	+	101808665	101808748	101806562	101806621	101809885	101809973	65,69,37	0,0,0	9,20,10	0,3,7	208	125	0.000331138529321	1.0,1.0,1.0	1.0,0.8,0.462	0.246
ENSMUSG00000033088	Triobp	chr15	+	78976466	78976544	78973251	78974292	78987891	78987948	10,9,9	1,2,1	25,12,20	21,24,20	203	125	0.000333374323136	0.86,0.735,0.847	0.423,0.235,0.381	0.468
ENSMUSG00000024381	Bin1	chr18	+	32426223	32426352	32424819	32424967	32431670	32431742	103,121,120	48,60,40	494,531,579	97,116,128	254	125	0.00034053858207	0.514,0.498,0.596	0.715,0.693,0.69	-0.163
ENSMUSG00000014767	Tbp	chr17	+	15501153	15501202	15499911	15500024	15502964	15503128	57,56,31	168,170,137	89,68,82	131,121,149	174	125	0.00034891745019	0.196,0.191,0.14	0.328,0.288,0.283	-0.124
ENSMUSG00000037669	Ldah	chr12	+	8227219	8227363	8220599	8220755	8268363	8268598	224,194,197	19,19,14	260,198,159	47,45,30	269	125	0.000356300983773	0.846,0.826,0.867	0.72,0.672,0.711	0.145
ENSMUSG00000024104	Fam21	chr6	+	116256226	116256289	116255048	116255168	116256615	116256828	205,214,166	17,5,17	216,256,240	39,36,45	188	125	0.000356300983773	0.889,0.966,0.867	0.786,0.825,0.78	0.11
ENSMUSG00000024050	Wiz	chr17	-	32388603	32388755	32387572	32387817	32389259	32389376	44,25,22	10,17,10	20,25,21	52,29,43	277	125	0.000356300983773	0.665,0.399,0.498	0.148,0.28,0.181	0.318
ENSMUSG00000052848	C130026L21Rik	chr5	+	111582178	111582296	111581560	111581870	111582420	111582510	3,2,2	0,1,0	0,3,11	10,5,9	243	125	0.000359695656103	1.0,0.507,1.0	0.0,0.236,0.386	0.628
ENSMUSG00000042213	Zfand4	chr6	+	116284739	116284815	116273572	116273872	116285853	116285921	23,21,24	0,0,2	32,24,28	8,7,4	201	125	0.000359710580635	1.0,1.0,0.882	0.713,0.681,0.813	0.225
ENSMUSG00000024921	Smarca2	chr19	+	26749851	26749947	26748531	26748537	26751823	26752041	275,314,274	13,5,20	177,176,172	29,16,20	221	125	0.000367919690813	0.923,0.973,0.886	0.775,0.862,0.829	0.105
ENSMUSG00000070436	Serpinh1	chr7	-	99351823	99351867	99348802	99349464	99352886	99352997	53,53,35	81,89,79	104,64,66	72,64,54	169	125	0.000374470108436	0.326,0.306,0.247	0.517,0.425,0.475	-0.179
ENSMUSG00000040225	Prrc2c	chr1	-	162675604	162675841	162673401	162673656	162676690	162676817	222,322,332	118,196,230	216,277,407	220,271,427	362	125	0.000374610167772	0.394,0.362,0.333	0.253,0.261,0.248	0.109
ENSMUSG00000064127	Med14	chrX	-	12689328	12689460	12687018	12687201	12693584	12693696	448,545,440	55,98,77	269,283,211	73,78,72	257	125	0.000374610167772	0.798,0.73,0.735	0.642,0.638,0.588	0.132
ENSMUSG00000003812	Dnase2a	chr8	+	84909256	84909335	84908984	84909162	84909771	84909964	17,40,44	0,0,1	73,76,107	12,5,8	204	125	0.000393826527694	1.0,1.0,0.964	0.788,0.903,0.891	0.127
ENSMUSG00000053333	Dis3l2	chr1	+	86812511	86812589	86760287	86760389	86821221	86821450	15,3,15	115,93,102	22,23,23	84,74,63	203	125	0.000393826527694	0.074,0.019,0.083	0.139,0.161,0.184	-0.103
ENSMUSG00000026825	Dnm1	chr2	-	32333065	32333204	32327960	32328047	32335775	32335843	1,4,2	0,0,0	44,28,31	10,5,4	264	125	0.000393826527694	1.0,1.0,1.0	0.676,0.726,0.786	0.271
ENSMUSG00000056763	Cspp1	chr1	+	10085746	10085952	10083500	10083558	10088050	10088184	223,235,263	13,14,5	287,244,190	41,25,21	331	125	0.000416313516113	0.866,0.864,0.952	0.726,0.787,0.774	0.132
ENSMUSG00000027201	Myef2	chr2	-	125098796	125098847	125098449	125098518	125100318	125100420	214,223,178	529,542,454	167,181,137	254,257,211	176	125	0.000427974173785	0.223,0.226,0.218	0.318,0.333,0.316	-0.1
ENSMUSG00000000326	Comt	chr16	-	18424303	18424360	18411689	18411957	18426355	18426385	156,76,115	16,6,17	103,56,99	35,20,24	182	125	0.000429340909467	0.87,0.897,0.823	0.669,0.658,0.739	0.175
ENSMUSG00000015522	Arnt	chr3	+	95466792	95466837	95460376	95460421	95470176	95470390	153,163,116	34,30,32	218,229,159	17,19,20	170	125	0.000429340909467	0.768,0.8,0.727	0.904,0.899,0.854	-0.121
ENSMUSG00000026811	St6galnac6	chr2	+	32608041	32608096	32607025	32607111	32609225	32609316	8,6,4	0,0,0	46,44,38	4,9,11	180	125	0.000429340909467	1.0,1.0,1.0	0.889,0.772,0.706	0.211
ENSMUSG00000034023	Fancd2	chr6	+	113586209	113586248	113585471	113585543	113587381	113587456	49,36,40	8,13,10	37,35,39	28,30,32	164	125	0.000429340909467	0.824,0.679,0.753	0.502,0.471,0.482	0.267
ENSMUSG00000001065	Zfp276	chr8	+	123258310	123258357	123256418	123256865	123264815	123265070	15,26,21	1,0,0	43,28,31	7,4,6	172	125	0.000429340909467	0.916,1.0,1.0	0.817,0.836,0.79	0.158
ENSMUSG00000038248	Sobp	chr10	-	43020981	43022918	43002499	43004414	43074592	43074688	7,14,1	0,0,0	101,120,157	0,4,5	2062	125	0.000446499698103	1.0,1.0,1.0	1.0,0.645,0.656	0.233
ENSMUSG00000108273	Zfand4	chr6	+	116313844	116315017	116305616	116305761	116328206	116328324	34,44,41	0,0,0	110,92,103	4,4,1	1298	125	0.000455443366101	1.0,1.0,1.0	0.726,0.689,0.908	0.226
ENSMUSG00000044906	4930503L19Rik	chr18	-	70463961	70464064	70452212	70453388	70467334	70467485	60,46,39	0,2,0	244,178,181	15,22,11	228	125	0.000468904295082	1.0,0.927,1.0	0.899,0.816,0.9	0.104
ENSMUSG00000026958	Dpp7	chr2	-	25353607	25353726	25353359	25353516	25354232	25354293	120,98,125	10,26,12	94,69,94	38,25,50	244	125	0.000478642186335	0.86,0.659,0.842	0.559,0.586,0.491	0.242
ENSMUSG00000028737	Aldh4a1	chr4	+	139643389	139643542	139642513	139642561	139644111	139644233	631,633,663	21,23,31	178,157,194	27,12,17	278	125	0.000482231375248	0.931,0.925,0.906	0.748,0.855,0.837	0.107
ENSMUSG00000052854	Nrk	chrX	+	138997441	138997584	138995880	138995981	138997819	138997969	1,1,0	10,6,7	7,8,12	14,14,17	268	125	0.000494185238656	0.045,0.072,0.0	0.189,0.21,0.248	-0.177
ENSMUSG00000021271	Zfp839	chr12	+	110866239	110866368	110864855	110865005	110866707	110866825	100,84,90	9,7,6	84,65,67	24,16,16	254	125	0.000503020446331	0.845,0.855,0.881	0.633,0.667,0.673	0.203
ENSMUSG00000074796	Slc4a11	chr2	-	130696647	130696755	130696040	130696103	130697358	130697469	30,10,23	0,2,3	20,18,16	10,11,11	233	125	0.000504886425129	1.0,0.728,0.804	0.518,0.467,0.438	0.37
ENSMUSG00000018449	Rpain	chr11	+	70973801	70973913	70973014	70973075	70977657	70977833	71,75,67	8,5,13	123,97,109	38,41,42	237	125	0.000522427917122	0.824,0.888,0.731	0.631,0.555,0.578	0.226
ENSMUSG00000048445	Ccdc57	chr11	-	120881814	120881915	120878877	120879048	120885232	120885385	31,36,30	4,2,0	23,26,33	9,10,11	226	125	0.000524182972782	0.811,0.909,1.0	0.586,0.59,0.624	0.307
ENSMUSG00000033460	Armcx1	chrX	+	134718369	134718461	134717988	134718050	134718725	134718818	94,137,139	14,17,8	115,97,106	31,28,32	217	125	0.000530485656353	0.795,0.823,0.909	0.681,0.666,0.656	0.175
ENSMUSG00000033216	Eefsec	chr6	-	88297576	88298236	88257333	88258391	88376203	88376411	11,6,10	2,2,5	15,19,24	1,0,1	785	125	0.000541909532626	0.467,0.323,0.242	0.705,1.0,0.793	-0.489
ENSMUSG00000024049	Myom1	chr17	+	71082202	71082496	71080773	71080895	71084237	71084434	6,2,4	0,0,0	17,17,3	2,6,0	419	125	0.000544976369499	1.0,1.0,1.0	0.717,0.458,1.0	0.275
ENSMUSG00000085396	Firre	chrX	-	50608477	50608604	50600743	50600898	50608686	50608814	42,41,41	9,6,4	24,14,16	0,1,0	252	125	0.000551891285102	0.698,0.772,0.836	1.0,0.874,1.0	-0.189
ENSMUSG00000034035	Ccdc17	chr4	+	116598173	116598287	116597842	116597961	116598499	116598627	4,7,7	0,2,10	1,3,2	0,0,0	239	125	0.000556509298848	1.0,0.647,0.268	1.0,1.0,1.0	-0.362
ENSMUSG00000035439	Haus8	chr8	-	71269225	71269284	71263051	71263104	71272283	71272460	199,211,196	25,14,35	306,229,252	69,57,83	184	125	0.000557573830524	0.844,0.911,0.792	0.751,0.732,0.673	0.13
ENSMUSG00000022094	Slc39a14	chr14	-	70313600	70313770	70310855	70310975	70316437	70316624	38,44,44	0,0,1	54,56,31	9,4,1	295	125	0.000571582532391	1.0,1.0,0.949	0.718,0.856,0.929	0.149
ENSMUSG00000023971	Rrp36	chr17	-	46672705	46672847	46670110	46670185	46674196	46674255	488,480,482	54,57,68	549,452,465	120,82,120	267	125	0.000574922090564	0.809,0.798,0.768	0.682,0.721,0.645	0.109
ENSMUSG00000039908	Slc26a11	chr11	+	119362216	119362296	119359296	119359382	119363399	119363542	35,37,38	2,0,0	35,23,39	7,3,5	205	125	0.000574922090564	0.914,1.0,1.0	0.753,0.824,0.826	0.17
ENSMUSG00000050050	Ccdc158	chr5	-	92672672	92672716	92668671	92668808	92675177	92675271	9,4,4	0,0,0	3,4,4	5,0,3	169	125	0.000583030787925	1.0,1.0,1.0	0.307,1.0,0.497	0.399
ENSMUSG00000024201	Kdm4b	chr17	+	56344333	56344442	56326061	56326229	56351632	56351797	60,74,51	55,42,53	52,49,48	115,75,102	234	125	0.000593111374635	0.368,0.485,0.34	0.195,0.259,0.201	0.179
ENSMUSG00000039599	Fam149b	chr14	+	20358023	20358140	20352703	20352839	20374329	20374454	25,10,6	3,2,5	16,23,16	0,0,1	242	125	0.000605369688672	0.811,0.721,0.383	1.0,1.0,0.892	-0.326
ENSMUSG00000025766	D3Ertd751e	chr3	+	41753723	41753923	41748672	41748733	41756048	41756129	48,66,56	5,7,5	67,45,38	0,0,2	325	125	0.000611216617592	0.787,0.784,0.812	1.0,1.0,0.88	-0.166
ENSMUSG00000079834	Tmlhe	chrX_GL456233_random	+	272713	272993	258246	258423	285395	285515	210,214,193	5,8,3	292,309,253	27,27,15	405	125	0.000615201962303	0.928,0.892,0.952	0.769,0.779,0.839	0.128
ENSMUSG00000006342	Susd2	chr10	-	75642124	75642276	75641432	75641600	75643873	75644008	4,10,5	0,0,0	0,9,0	2,0,2	277	125	0.000615201962303	1.0,1.0,1.0	0.0,1.0,0.0	0.667
ENSMUSG00000059022	Kcp	chr6	-	29502777	29502975	29502620	29502667	29504232	29504309	2,2,1	0,0,0	73,99,72	23,12,10	323	125	0.00062468762491	1.0,1.0,1.0	0.551,0.761,0.736	0.317
ENSMUSG00000029470	P2rx4	chr5	+	122727398	122727464	122727197	122727291	122727744	122727840	12,23,32	6,4,6	47,42,54	0,1,3	191	125	0.000625405519878	0.567,0.79,0.777	1.0,0.965,0.922	-0.251
ENSMUSG00000043913	Ccdc60	chr5	-	116180803	116180911	116172441	116172549	116190059	116190230	5,7,3	0,0,0	2,5,10	2,8,0	233	125	0.000626500626431	1.0,1.0,1.0	0.349,0.251,1.0	0.467
ENSMUSG00000032215	Rsl24d1	chr9	+	73116406	73116479	73113447	73113583	73117881	73117945	30,47,58	0,2,4	48,32,32	10,8,9	198	125	0.000630026207932	1.0,0.937,0.902	0.752,0.716,0.692	0.226
ENSMUSG00000044566	Cage1	chr13	-	38015679	38015787	38012391	38012496	38016410	38016491	6,4,6	0,2,7	3,5,2	0,0,0	233	125	0.000641873206115	1.0,0.518,0.315	1.0,1.0,1.0	-0.389
ENSMUSG00000027959	Sass6	chr3	+	116628517	116628612	116627072	116627167	116628707	116629147	126,159,103	2,4,2	118,125,149	12,21,5	220	125	0.00064231212275	0.973,0.958,0.967	0.848,0.772,0.944	0.111
ENSMUSG00000026921	Egfl7	chr2	+	26591663	26591728	26590898	26591063	26592117	26592280	94,108,119	14,13,13	441,379,396	92,120,147	190	125	0.000655351890774	0.815,0.845,0.858	0.759,0.675,0.639	0.148
ENSMUSG00000087174	5530601H04Rik	chrX	-	105042603	105042817	105038816	105039812	105043129	105043304	122,66,96	25,26,19	61,36,47	51,21,32	339	125	0.000683568919715	0.643,0.483,0.651	0.306,0.387,0.351	0.244
ENSMUSG00000063849	Ppcdc	chr9	-	57415085	57415254	57412667	57414726	57434902	57435085	80,61,76	4,0,0	48,70,52	7,7,6	294	125	0.000689389028201	0.895,1.0,1.0	0.745,0.81,0.787	0.184
ENSMUSG00000044442	N6amt1	chr16	+	87366138	87366280	87362519	87362603	87367464	87368742	254,276,283	50,69,60	262,230,213	110,87,85	267	125	0.000696402739386	0.704,0.652,0.688	0.527,0.553,0.54	0.141
ENSMUSG00000063450	Syne2	chr12	+	76100027	76100096	76099229	76099512	76100991	76101131	261,320,352	122,150,193	221,241,388	186,209,293	194	125	0.000697429508548	0.58,0.579,0.54	0.434,0.426,0.46	0.126
ENSMUSG00000028687	Mutyh	chr4	+	116815961	116816035	116815798	116815838	116816312	116816354	57,50,49	4,6,5	41,39,49	18,20,12	199	125	0.000698924743862	0.9,0.84,0.86	0.589,0.551,0.719	0.247
ENSMUSG00000017686	Rhot1	chr11	+	80257513	80257636	80255861	80255957	80265741	80266812	66,51,49	67,49,48	68,59,67	28,24,32	248	125	0.000701207177042	0.332,0.344,0.34	0.55,0.553,0.513	-0.2
ENSMUSG00000024505	Dtwd2	chr18	-	49723621	49723814	49700258	49700387	49724112	49724207	64,41,48	1,3,1	49,51,45	12,6,10	318	125	0.000707904026372	0.962,0.843,0.95	0.616,0.77,0.639	0.243
ENSMUSG00000030609	Aen	chr7	+	78902343	78902830	78895933	78896014	78905842	78906043	247,255,255	96,97,82	168,174,129	118,98,88	612	125	0.000709618483747	0.344,0.349,0.388	0.225,0.266,0.23	0.12
ENSMUSG00000020828	Pld2	chr11	+	70544127	70544277	70542942	70543095	70551179	70551263	15,12,13	1,4,5	20,7,18	1,0,0	275	125	0.000724825144537	0.872,0.577,0.542	0.901,1.0,1.0	-0.303
ENSMUSG00000032480	Dhx30	chr9	-	110116677	110116792	110115490	110115582	110117357	110117431	83,65,77	104,106,105	64,40,33	149,128,100	240	125	0.000734741423715	0.294,0.242,0.276	0.183,0.14,0.147	0.114
ENSMUSG00000021481	Zfp346	chr13	+	55115479	55115624	55113677	55113770	55122281	55122515	180,177,171	10,7,1	253,181,108	20,20,20	270	125	0.000740510823182	0.893,0.921,0.988	0.854,0.807,0.714	0.142
ENSMUSG00000058159	T2	chr17	+	8396760	8396874	8392210	8392311	8411817	8411901	3,5,2	1,0,0	5,7,5	8,3,3	239	125	0.000754624380058	0.611,1.0,1.0	0.246,0.55,0.466	0.45
ENSMUSG00000029094	Afap1	chr5	+	35945187	35945296	35936037	35936132	35948034	35948246	45,41,34	2,1,2	64,70,49	16,14,8	234	125	0.000783109974413	0.923,0.956,0.901	0.681,0.728,0.766	0.202
ENSMUSG00000057691	Zfp746	chr6	-	48082153	48082267	48067168	48067360	48083092	48083174	273,259,265	16,12,15	255,222,151	23,37,25	239	125	0.000792195858145	0.899,0.919,0.902	0.853,0.758,0.76	0.116
ENSMUSG00000027584	Oprl1	chr2	+	181715689	181715946	181715066	181715229	181718376	181718732	9,9,4	1,0,0	10,7,4	2,5,1	382	125	0.00081128057633	0.747,1.0,1.0	0.621,0.314,0.567	0.415
ENSMUSG00000018411	Mapt	chr11	+	104318156	104318249	104310268	104310534	104321350	104321432	65,84,72	4,11,11	5,0,2	7,4,1	218	125	0.000846576209705	0.903,0.814,0.79	0.291,0.0,0.534	0.561
ENSMUSG00000093593	Gm20683	chr17	-	25836410	25836572	25835968	25836193	25839291	25839494	10,15,19	0,0,0	27,15,20	4,5,0	287	125	0.000859649015586	1.0,1.0,1.0	0.746,0.566,1.0	0.229
ENSMUSG00000024969	Mark2	chr19	-	7279110	7279278	7278041	7278086	7279985	7280012	47,60,41	51,66,45	57,38,53	17,22,19	293	125	0.000861169871443	0.282,0.279,0.28	0.589,0.424,0.543	-0.238
ENSMUSG00000035506	Slc12a8	chr16	+	33617107	33617254	33608144	33608232	33624553	33625175	5,2,8	1,2,3	4,8,4	0,0,0	272	125	0.000875003498653	0.697,0.315,0.551	1.0,1.0,1.0	-0.479
ENSMUSG00000055320	Tead1	chr7	+	112842039	112842102	112841887	112841950	112856052	112856064	22,12,11	9,14,7	14,7,2	0,2,0	188	125	0.000876988596031	0.619,0.363,0.511	1.0,0.699,1.0	-0.402
ENSMUSG00000051674	Dcun1d4	chr5	+	73502631	73502768	73492846	73493076	73510885	73510956	41,84,36	11,10,5	0,4,0	1,3,4	262	125	0.000893720298332	0.64,0.8,0.775	0.0,0.389,0.0	0.609
ENSMUSG00000045095	Magi1	chr6	-	93694007	93694211	93686781	93686875	93697193	93697487	380,433,380	19,40,34	226,205,188	31,40,32	329	125	0.000923782355994	0.884,0.804,0.809	0.735,0.661,0.691	0.137
ENSMUSG00000039531	Zufsp	chr10	-	33935088	33935257	33930155	33930344	33940157	33940279	230,280,207	34,40,33	236,213,207	65,54,76	294	125	0.000944820363048	0.742,0.749,0.727	0.607,0.626,0.537	0.149
ENSMUSG00000001065	Zfp276	chr8	+	123258310	123258389	123256418	123256865	123264815	123264926	22,45,45	1,0,0	74,58,57	7,4,6	204	125	0.000945350213833	0.931,1.0,1.0	0.866,0.899,0.853	0.104
ENSMUSG00000020212	Mdm1	chr10	+	118156833	118156863	118152174	118152274	118157194	118157370	65,92,77	163,195,186	182,135,148	235,208,179	155	125	0.000967682838844	0.243,0.276,0.25	0.384,0.344,0.4	-0.12
ENSMUSG00000037940	Inpp4b	chr8	+	81768093	81768212	81743769	81743814	81770807	81770924	6,14,5	0,0,0	43,33,14	5,4,2	244	125	0.000971500095685	1.0,1.0,1.0	0.815,0.809,0.782	0.198
ENSMUSG00000063889	Crem	chr18	-	3325360	3325478	3273421	3273578	3337379	3337589	16,15,30	0,0,0	39,27,44	2,4,5	243	125	0.000971500095685	1.0,1.0,1.0	0.909,0.776,0.819	0.165
ENSMUSG00000068115	Ninl	chr2	-	150949338	150950379	150945083	150945188	150952484	150952792	121,139,113	3,2,4	103,81,92	0,0,0	1166	125	0.000971500095685	0.812,0.882,0.752	1.0,1.0,1.0	-0.185
ENSMUSG00000019856	Fam184a	chr10	-	53634301	53634395	53633368	53633715	53635231	53635434	14,11,14	17,16,25	4,4,4	15,25,38	219	125	0.00100453519522	0.32,0.282,0.242	0.132,0.084,0.057	0.19
ENSMUSG00000031508	Ankrd10	chr8	-	11623696	11623858	11619258	11619297	11628438	11628530	135,147,131	177,178,205	303,179,190	158,178,121	287	125	0.00101508058633	0.249,0.265,0.218	0.455,0.305,0.406	-0.145
ENSMUSG00000004626	Stxbp2	chr8	+	3632499	3632600	3632219	3632269	3633290	3633367	218,240,271	10,19,9	21,25,35	9,6,6	226	125	0.00103805288212	0.923,0.875,0.943	0.563,0.697,0.763	0.239
ENSMUSG00000033610	Pank1	chr19	-	34821712	34821889	34821099	34821223	34827119	34827373	378,398,323	8,9,7	166,181,145	14,12,10	302	125	0.0010399734059	0.951,0.948,0.95	0.831,0.862,0.857	0.1
ENSMUSG00000022843	Clcn2	chr16	-	20709101	20709315	20708633	20708767	20709569	20709629	105,99,92	0,0,0	100,97,115	6,3,4	339	125	0.00108329005289	1.0,1.0,1.0	0.86,0.923,0.914	0.101
ENSMUSG00000086453	Gm11457	chr2	-	164759228	164759340	164754251	164754304	164767712	164767950	15,10,16	0,0,0	42,32,25	1,7,3	237	125	0.00109412242915	1.0,1.0,1.0	0.957,0.707,0.815	0.174
ENSMUSG00000026179	Pnkd	chr1	+	74287091	74287208	74285841	74286010	74347384	74347500	268,296,324	45,53,30	241,211,342	69,82,82	242	125	0.00110339268896	0.755,0.743,0.848	0.643,0.571,0.683	0.15
ENSMUSG00000043410	Hfm1	chr5	-	106920962	106921076	106917323	106917627	106922812	106922910	4,2,6	8,9,6	15,5,8	4,1,1	239	125	0.00112000541382	0.207,0.104,0.343	0.662,0.723,0.807	-0.513
ENSMUSG00000036053	Fmnl2	chr2	+	53130411	53130504	53126852	53126976	53131839	53133804	219,208,208	17,22,9	511,441,553	80,73,85	218	125	0.00112692838737	0.881,0.844,0.93	0.786,0.776,0.789	0.101
ENSMUSG00000068747	Sort1	chr3	+	108355471	108355570	108354132	108354241	108356230	108356337	145,215,165	180,186,148	175,193,161	95,90,107	224	125	0.00112692838737	0.31,0.392,0.384	0.507,0.545,0.456	-0.141
ENSMUSG00000025157	Zdhhc16	chr19	+	41938363	41938452	41937602	41937850	41940649	41940735	6,6,3	2,0,8	4,5,1	0,0,0	214	125	0.00113653803631	0.637,1.0,0.18	1.0,1.0,1.0	-0.394
ENSMUSG00000030852	Tacc2	chr7	+	130663015	130663141	130627397	130627499	130674601	130674739	65,74,64	4,5,4	52,49,49	0,0,0	251	125	0.00113690354984	0.89,0.881,0.888	1.0,1.0,1.0	-0.114
ENSMUSG00000101166	Gm28496	chr7	+	44247250	44247416	44246773	44246823	44248251	44248295	136,140,103	38,52,46	108,148,108	74,104,87	291	125	0.00114075084288	0.606,0.536,0.49	0.385,0.379,0.348	0.173
ENSMUSG00000110605	RP24-122D14.3	chr8	+	129267484	129267699	129263647	129263724	129268393	129271868	15,16,5	4,4,1	18,5,5	1,0,0	340	125	0.00114325155087	0.58,0.595,0.648	0.869,1.0,1.0	-0.349
ENSMUSG00000034800	Zfp661	chr2	-	127581858	127582075	127581475	127581546	127584629	127584669	6,14,6	1,0,1	7,4,2	5,3,1	342	125	0.00117333628798	0.687,1.0,0.687	0.338,0.328,0.422	0.429
ENSMUSG00000032812	Arap1	chr7	+	101385551	101385616	101378189	101378532	101386148	101386273	56,49,40	3,3,11	17,10,10	0,0,0	190	125	0.00118130519882	0.925,0.915,0.705	1.0,1.0,1.0	-0.152
ENSMUSG00000085287	4833418N02Rik	chr17	-	87277411	87277582	87276445	87276474	87280558	87281693	7,9,9	6,2,0	3,1,6	0,0,0	296	125	0.00118130519882	0.33,0.655,1.0	1.0,1.0,1.0	-0.338
ENSMUSG00000037363	Letm2	chr8	-	25585348	25585468	25581672	25581786	25586606	25586807	20,23,48	7,4,4	26,28,35	2,0,0	245	125	0.00118130519882	0.593,0.746,0.86	0.869,1.0,1.0	-0.223
ENSMUSG00000022565	Plec	chr15	-	76178518	76181899	76170973	76178385	76182909	76183008	109,119,105	0,1,0	43,54,73	3,6,0	3506	125	0.00119638461734	1.0,0.809,1.0	0.338,0.243,1.0	0.409
ENSMUSG00000069678	Pcgf1	chr6	+	83078400	83078478	83077868	83078238	83078894	83078995	44,46,32	1,0,3	69,46,74	8,9,15	203	125	0.00119726982588	0.964,1.0,0.868	0.842,0.759,0.752	0.16
ENSMUSG00000028653	Trit1	chr4	+	123046874	123047017	123044490	123044636	123049476	123049554	53,43,46	0,0,3	33,44,42	7,3,7	268	125	0.00120124857608	1.0,1.0,0.877	0.687,0.872,0.737	0.194
ENSMUSG00000022197	Pdzd2	chr15	-	12445522	12445665	12419457	12419572	12457797	12458299	14,15,9	0,0,0	28,36,23	3,5,2	268	125	0.0012182978991	1.0,1.0,1.0	0.813,0.771,0.843	0.191
ENSMUSG00000067786	Nnat	chr2	+	157561212	157561288	157560139	157560535	157561541	157562238	38,39,62	11,2,21	60,39,82	46,27,82	201	125	0.00122379477288	0.682,0.924,0.647	0.448,0.473,0.383	0.316
ENSMUSG00000029836	Cbx3	chr6	+	51478437	51478600	51475230	51475373	51481723	51481818	14,22,27	6,1,4	26,12,12	20,24,17	288	125	0.0012295117142	0.503,0.905,0.746	0.361,0.178,0.235	0.46
ENSMUSG00000007827	Ankrd26	chr6	-	118540450	118540549	118539846	118539875	118542889	118542983	45,94,47	12,19,5	119,86,76	4,6,3	224	125	0.00123779182526	0.677,0.734,0.84	0.943,0.889,0.934	-0.172
ENSMUSG00000039662	Icmt	chr4	+	152299136	152299245	152298684	152298773	152299670	152299840	127,108,87	175,163,148	182,179,84	178,128,79	234	125	0.00124540626981	0.279,0.261,0.239	0.353,0.428,0.362	-0.121
ENSMUSG00000059022	Kcp	chr6	-	29502777	29502874	29502584	29502667	29504232	29504309	8,3,1	0,0,0	120,146,94	23,12,10	222	125	0.00129088377889	1.0,1.0,1.0	0.746,0.873,0.841	0.18
ENSMUSG00000031626	Sorbs2	chr8	+	45741486	45741579	45736152	45736202	45745419	45745446	45,28,27	1,2,1	26,21,14	7,6,4	218	125	0.00129088377889	0.963,0.889,0.939	0.68,0.667,0.667	0.259
ENSMUSG00000050471	Fam118b	chr9	-	35227163	35227391	35223613	35223742	35235230	35235483	530,509,455	92,67,46	660,595,584	149,153,137	353	125	0.00129088377889	0.671,0.729,0.778	0.611,0.579,0.602	0.129
ENSMUSG00000070436	Serpinh1	chr7	-	99352886	99352965	99351823	99351867	99353052	99353103	28,19,18	59,51,36	17,21,22	178,98,83	204	125	0.00129825292761	0.225,0.186,0.235	0.055,0.116,0.14	0.112
ENSMUSG00000030498	Gas2	chr7	+	51863997	51864093	51862426	51862645	51864281	51864369	37,34,33	14,11,11	40,20,22	35,26,22	221	125	0.00133175852322	0.599,0.636,0.629	0.393,0.303,0.361	0.269
ENSMUSG00000033287	Kctd17	chr15	+	78436900	78437099	78435584	78435710	78438486	78438647	94,77,84	45,22,33	204,203,190	176,143,165	324	125	0.00134081995315	0.446,0.575,0.495	0.309,0.354,0.308	0.182
ENSMUSG00000032480	Dhx30	chr9	-	110115035	110115211	110109113	110109121	110115490	110115582	12,2,11	1,0,0	1,5,5	0,6,2	301	125	0.00134541170928	0.833,1.0,1.0	1.0,0.257,0.509	0.356
ENSMUSG00000028959	Fastk	chr5	-	24444374	24444395	24443930	24444258	24445065	24445197	7,7,8	8,2,0	4,10,6	0,0,0	146	125	0.00134541170928	0.428,0.75,1.0	1.0,1.0,1.0	-0.274
ENSMUSG00000026319	2310035C23Rik	chr1	+	105740434	105740517	105735922	105736022	105741012	105741095	43,40,30	3,5,3	51,27,23	0,0,0	208	125	0.00134541170928	0.896,0.828,0.857	1.0,1.0,1.0	-0.14
ENSMUSG00000034023	Fancd2	chr6	+	113586209	113586248	113585471	113585543	113588344	113588419	12,9,9	0,2,0	5,9,5	4,5,2	164	125	0.00135778647801	1.0,0.774,1.0	0.488,0.578,0.656	0.351
ENSMUSG00000024558	Mapk4	chr18	-	73937129	73937274	73935005	73935167	73969890	73971276	87,70,56	5,7,10	9,5,3	0,0,0	270	125	0.00135778647801	0.89,0.822,0.722	1.0,1.0,1.0	-0.189
ENSMUSG00000049225	Pdp1	chr4	-	11965613	11965648	11959806	11962233	11966301	11966427	4,7,5	26,18,22	28,18,13	24,24,14	160	125	0.00139149529421	0.107,0.233,0.151	0.477,0.369,0.42	-0.258
ENSMUSG00000030022	Adamts9	chr6	-	92823346	92823514	92807014	92807185	92849291	92849468	7,9,10	0,0,0	61,42,59	6,2,6	293	125	0.00142141566867	1.0,1.0,1.0	0.813,0.9,0.808	0.16
ENSMUSG00000026643	Nmt2	chr2	+	3306982	3307032	3305396	3305439	3309466	3309611	142,158,118	43,42,38	161,127,97	15,23,12	175	125	0.00142364873536	0.702,0.729,0.689	0.885,0.798,0.852	-0.138
ENSMUSG00000051285	Pcmtd1	chr1	+	7155079	7155271	7147636	7147739	7160891	7161063	33,31,19	87,78,84	46,43,23	70,53,25	317	125	0.00144127884345	0.13,0.135,0.082	0.206,0.242,0.266	-0.122
ENSMUSG00000045962	Wnk1	chr6	-	119944700	119944800	119943805	119943866	119946236	119946320	278,303,272	48,73,85	181,171,174	77,85,79	225	125	0.00148671567211	0.763,0.698,0.64	0.566,0.528,0.55	0.152
ENSMUSG00000043962	Thrap3	chr4	-	126194316	126194404	126180799	126180814	126202569	126202659	63,65,93	5,0,7	86,74,53	16,16,11	213	125	0.00154119514765	0.881,1.0,0.886	0.759,0.731,0.739	0.179
ENSMUSG00000004561	Mettl17	chr14	+	51889146	51889217	51888741	51888836	51889527	51889635	89,108,92	26,20,21	66,59,83	36,36,38	196	125	0.0015513228588	0.686,0.775,0.736	0.539,0.511,0.582	0.188
ENSMUSG00000038510	Rpf2	chr10	-	40239747	40239787	40236122	40236204	40244584	40244717	13,15,19	1,0,0	9,13,13	6,0,5	165	125	0.00157463796	0.908,1.0,1.0	0.532,1.0,0.663	0.238
ENSMUSG00000036667	Tcaf1	chr6	-	42691036	42691192	42690298	42690523	42692932	42693008	20,17,12	1,0,0	16,9,17	3,5,1	281	125	0.00158364215401	0.899,1.0,1.0	0.703,0.445,0.883	0.289
ENSMUSG00000031156	Slc35a2	chrX	+	7892139	7892867	7889611	7889763	7894190	7894464	71,85,66	0,1,0	83,55,57	2,5,2	853	125	0.00158911492136	1.0,0.926,1.0	0.859,0.617,0.807	0.214
ENSMUSG00000008318	Relt	chr7	-	100848421	100848503	100848018	100848273	100848798	100848879	42,25,23	1,0,0	56,34,33	7,2,4	207	125	0.00161695747299	0.962,1.0,1.0	0.829,0.911,0.833	0.13
ENSMUSG00000044966	Fbxo48	chr11	+	16952255	16952464	16951374	16951431	16953141	16953681	37,45,33	0,0,0	27,35,21	2,4,2	334	125	0.00161934029193	1.0,1.0,1.0	0.835,0.766,0.797	0.201
ENSMUSG00000032850	Rnft2	chr5	-	118237126	118237599	118232401	118232502	118242457	118242516	13,3,17	0,0,0	26,7,13	2,1,3	598	125	0.00165900661066	1.0,1.0,1.0	0.731,0.594,0.475	0.4
ENSMUSG00000018501	Ncor1	chr11	-	62349394	62349493	62345234	62345318	62351377	62351390	141,148,205	25,40,22	164,154,184	75,69,59	224	125	0.00166455657735	0.759,0.674,0.839	0.55,0.555,0.635	0.177
ENSMUSG00000022577	Ly6h	chr15	-	75566762	75566831	75566131	75566259	75567094	75567216	33,35,51	12,3,13	20,6,24	0,1,1	194	125	0.0016673188798	0.639,0.883,0.717	1.0,0.794,0.939	-0.165
ENSMUSG00000063659	Zbtb18	chr1	+	177444738	177444822	177443215	177443341	177447088	177447096	9,15,20	6,9,8	29,21,17	3,2,1	209	125	0.0016673188798	0.473,0.499,0.599	0.853,0.863,0.91	-0.352
ENSMUSG00000041642	Kif21b	chr1	+	136167161	136167200	136165017	136165131	136169186	136169323	46,42,23	21,29,18	50,46,43	91,87,50	164	125	0.0016709810587	0.625,0.525,0.493	0.295,0.287,0.396	0.222
ENSMUSG00000056342	Usp34	chr11	+	23474265	23474389	23472949	23473054	23484101	23484181	143,110,138	21,25,23	128,116,202	42,53,71	249	125	0.00170614003921	0.774,0.688,0.751	0.605,0.524,0.588	0.165
ENSMUSG00000050908	Tvp23a	chr16	-	10428658	10428803	10427382	10427472	10446929	10447362	45,36,31	27,20,18	135,156,118	37,30,31	270	125	0.00179256604405	0.436,0.455,0.444	0.628,0.707,0.638	-0.213
ENSMUSG00000032198	Dock6	chr9	-	21829473	21829578	21825782	21825875	21830213	21830377	11,14,21	11,12,19	27,21,26	5,7,4	230	125	0.00182644625902	0.352,0.388,0.375	0.746,0.62,0.779	-0.343
ENSMUSG00000023050	Map3k12	chr15	-	102509918	102510005	102505369	102505568	102510583	102510700	9,12,11	2,0,6	4,6,6	0,0,0	212	125	0.00182644625902	0.726,1.0,0.519	1.0,1.0,1.0	-0.252
ENSMUSG00000022838	Eaf2	chr16	-	36824657	36824752	36810471	36810608	36828050	36828227	35,42,53	8,4,3	1,2,8	0,0,0	220	125	0.00182691017717	0.713,0.856,0.909	1.0,1.0,1.0	-0.174
ENSMUSG00000022686	B3gnt5	chr16	+	19765500	19765621	19765107	19765214	19768743	19772233	73,53,62	81,79,56	132,85,46	252,197,130	246	125	0.00183322822687	0.314,0.254,0.36	0.21,0.18,0.152	0.129
ENSMUSG00000023951	Vegfa	chr17	-	46020990	46021122	46018832	46018879	46024064	46024094	597,537,625	138,164,172	749,691,653	290,284,297	257	125	0.00183322822687	0.678,0.614,0.639	0.557,0.542,0.517	0.105
ENSMUSG00000028246	Faxc	chr4	+	21948691	21948888	21931330	21931829	21982385	21982502	37,53,34	0,0,0	65,58,69	4,6,1	322	125	0.00186473240845	1.0,1.0,1.0	0.863,0.79,0.964	0.128
ENSMUSG00000022677	Fopnl	chr16	-	14313815	14314013	14304453	14304587	14317293	14317347	647,595,462	43,55,46	529,495,381	76,64,75	323	125	0.00186559908214	0.853,0.807,0.795	0.729,0.75,0.663	0.104
ENSMUSG00000045095	Magi1	chr6	-	93694007	93694208	93686781	93686875	93697193	93697487	320,388,365	19,40,34	200,196,183	31,40,32	326	125	0.00188605199805	0.866,0.788,0.805	0.712,0.653,0.687	0.136
ENSMUSG00000056342	Usp34	chr11	+	23473169	23473294	23472949	23473054	23484101	23484181	195,197,184	21,25,23	220,205,252	42,53,71	250	125	0.00192416021871	0.823,0.798,0.8	0.724,0.659,0.64	0.133
ENSMUSG00000040723	Rcsd1	chr1	-	165663565	165663655	165659372	165659444	165664948	165665050	81,75,102	13,8,6	110,93,88	23,36,29	215	125	0.0019445481555	0.784,0.845,0.908	0.735,0.6,0.638	0.188
ENSMUSG00000026767	Fam188a	chr2	-	12403997	12404168	12397492	12397566	12405859	12405920	69,71,56	3,2,1	73,34,42	13,4,6	296	125	0.0019455602402	0.907,0.937,0.959	0.703,0.782,0.747	0.19
ENSMUSG00000039200	Atf7ip2	chr16	+	10237165	10237232	10236157	10236219	10240560	10240814	6,8,18	0,0,0	15,14,15	4,2,2	192	125	0.00194964529384	1.0,1.0,1.0	0.709,0.82,0.83	0.214
ENSMUSG00000003680	Taf6l	chr19	-	8773289	8773424	8773027	8773106	8774334	8774467	259,214,302	39,51,62	237,185,278	20,14,33	260	125	0.00201882523436	0.761,0.669,0.701	0.851,0.864,0.802	-0.129
ENSMUSG00000026135	Zfp142	chr1	-	74585383	74585697	74578122	74578287	74587563	74588028	54,64,48	0,0,0	90,80,56	4,1,5	439	125	0.00201925090117	1.0,1.0,1.0	0.865,0.958,0.761	0.139
ENSMUSG00000073468	Sft2d1	chr17	+	8317849	8317871	8311138	8311285	8318843	8318930	0,1,0	22,15,36	6,2,4	22,14,29	147	125	0.00202044462911	0.0,0.054,0.0	0.188,0.108,0.105	-0.116
ENSMUSG00000001134	Uxt	chrX	-	20959357	20959465	20952207	20952271	20959734	20959802	284,344,277	28,22,23	253,230,221	40,33,44	233	125	0.00203666917178	0.845,0.893,0.866	0.772,0.789,0.729	0.105
ENSMUSG00000052942	Glis3	chr19	-	28540200	28540408	28530872	28531986	28665752	28666236	4,3,1	1,0,0	95,103,68	61,75,42	333	125	0.00203666917178	0.6,1.0,1.0	0.369,0.34,0.378	0.504
ENSMUSG00000087177	E130307A14Rik	chr10	-	39640275	39640511	39622654	39622727	39731737	39732007	23,24,29	0,0,1	29,23,22	4,1,4	361	125	0.00206084195231	1.0,1.0,0.909	0.715,0.888,0.656	0.217
ENSMUSG00000028292	Rars2	chr4	+	34633657	34633713	34630476	34630570	34645696	34645855	84,73,71	5,6,4	47,63,46	10,12,15	181	125	0.00210092047537	0.921,0.894,0.925	0.764,0.784,0.679	0.171
ENSMUSG00000037999	Arap2	chr5	-	62641327	62641396	62638961	62639036	62642794	62642942	58,76,77	12,9,4	7,3,4	0,0,0	194	125	0.00212251170975	0.757,0.845,0.925	1.0,1.0,1.0	-0.158
ENSMUSG00000073758	Sh3d21	chr4	-	126162175	126162266	126161967	126162023	126162452	126162571	17,17,12	11,14,8	54,38,49	122,87,98	216	125	0.00218783109844	0.472,0.413,0.465	0.204,0.202,0.224	0.24
ENSMUSG00000027684	Mecom	chr3	-	29972679	29972706	29966652	29966819	29977258	29977346	1,0,0	10,4,5	15,13,7	59,46,31	152	125	0.00218783109844	0.076,0.0,0.0	0.173,0.189,0.157	-0.148
ENSMUSG00000037514	Pank2	chr2	+	131280156	131280410	131273910	131274263	131282591	131282768	266,271,228	8,5,5	260,231,207	19,19,11	379	125	0.00219689651424	0.916,0.947,0.938	0.819,0.8,0.861	0.107
ENSMUSG00000021240	Abcd4	chr12	-	84606099	84606308	84605347	84605384	84608569	84608659	64,64,56	3,7,7	49,49,73	17,19,18	334	125	0.00220108131711	0.889,0.774,0.75	0.519,0.491,0.603	0.267
ENSMUSG00000029127	Zbtb49	chr5	-	38213307	38214383	38210617	38210664	38216446	38216613	49,36,24	2,2,2	62,57,72	0,0,0	1201	125	0.00221281678056	0.718,0.652,0.555	1.0,1.0,1.0	-0.358
ENSMUSG00000087174	5530601H04Rik	chrX	-	105043129	105043304	105038816	105039812	105044001	105044111	59,81,61	95,82,68	93,42,55	167,132,137	300	125	0.00225933827464	0.206,0.292,0.272	0.188,0.117,0.143	0.107
ENSMUSG00000000378	Ccm2	chr11	+	6585033	6585217	6569963	6570137	6590752	6590888	1,3,3	0,1,0	6,6,3	5,2,5	309	125	0.00226537086353	1.0,0.548,1.0	0.327,0.548,0.195	0.493
ENSMUSG00000031290	Lrch2	chrX	-	147496766	147496832	147492038	147492087	147503383	147503491	77,59,53	63,52,58	126,100,72	195,170,144	191	125	0.00227926258173	0.444,0.426,0.374	0.297,0.278,0.247	0.141
ENSMUSG00000028497	Hacd4	chr4	-	88437459	88437563	88434938	88435066	88438832	88438928	6,11,1	0,0,0	51,59,50	12,2,3	229	125	0.00231999631731	1.0,1.0,1.0	0.699,0.942,0.901	0.153
ENSMUSG00000039275	Foxk2	chr11	+	121296913	121297089	121290743	121290890	121306767	121309896	2,1,0	0,1,4	13,2,2	0,1,0	301	125	0.00232719421789	1.0,0.293,0.0	1.0,0.454,1.0	-0.387
ENSMUSG00000057551	Zfp317	chr9	+	19641963	19642103	19641223	19641254	19642597	19642724	211,196,149	5,15,11	230,186,121	31,27,18	265	125	0.00238102884342	0.952,0.86,0.865	0.778,0.765,0.76	0.125
ENSMUSG00000074513	Arfip1	chr3	-	84527685	84527798	84509807	84509982	84547933	84548035	1,0,2	2,2,0	4,9,2	0,0,0	238	125	0.00239675780916	0.208,0.0,1.0	1.0,1.0,1.0	-0.597
ENSMUSG00000040297	Suco	chr1	-	161837718	161837809	161834035	161835193	161844001	161844067	204,154,165	20,24,20	135,130,90	34,35,26	216	125	0.00240202397173	0.855,0.788,0.827	0.697,0.682,0.667	0.141
ENSMUSG00000068758	Il3ra	chr14	+	14347913	14348068	14347009	14347188	14348820	14348944	40,38,58	0,0,0	64,63,68	3,6,2	280	125	0.00242018729171	1.0,1.0,1.0	0.905,0.824,0.938	0.111
ENSMUSG00000038544	Inip	chr4	-	59782253	59782334	59775446	59775549	59783727	59783866	278,334,305	111,132,141	329,347,302	82,70,92	206	125	0.00242523544473	0.603,0.606,0.568	0.709,0.75,0.666	-0.116
ENSMUSG00000061306	Slc38a10	chr11	-	120147720	120147838	120116864	120117021	120150979	120151346	177,206,161	4,2,3	92,79,92	6,10,5	243	125	0.00243484421417	0.958,0.981,0.965	0.887,0.803,0.904	0.103
ENSMUSG00000029924	Slc37a3	chr6	-	39354976	39355122	39352653	39352750	39357399	39357483	248,280,190	18,8,12	228,174,145	36,19,16	271	125	0.0024424362158	0.864,0.942,0.88	0.745,0.809,0.807	0.108
ENSMUSG00000037098	Rab11fip3	chr17	-	26011996	26012131	26008854	26008890	26013773	26013917	128,150,121	43,58,43	201,199,172	126,120,122	260	125	0.00244560807178	0.589,0.554,0.575	0.434,0.444,0.404	0.145
ENSMUSG00000028782	Adgrb2	chr4	+	130005024	130005108	129992053	129992879	130007561	130007726	19,20,26	1,0,0	83,72,67	9,8,4	209	125	0.00244962395601	0.919,1.0,1.0	0.847,0.843,0.909	0.107
ENSMUSG00000003190	Bcl2l12	chr7	-	44993810	44994271	44992743	44993031	44996543	44996686	43,87,82	0,0,4	46,51,65	4,7,7	586	125	0.00251562140483	1.0,1.0,0.814	0.71,0.608,0.665	0.277
ENSMUSG00000027763	Mbnl1	chr3	+	60621422	60621458	60615619	60615773	60622145	60622240	97,86,74	146,113,111	77,77,46	46,38,44	161	125	0.00254649571816	0.34,0.371,0.341	0.565,0.611,0.448	-0.191
ENSMUSG00000006476	Nsmf	chr2	+	25058252	25058321	25057100	25057176	25059020	25059073	96,82,85	6,8,7	199,188,179	45,36,34	194	125	0.0025705323135	0.912,0.868,0.887	0.74,0.771,0.772	0.128
ENSMUSG00000038500	Prr3	chr17	-	35978710	35978781	35978163	35978443	35979707	35979808	19,31,28	0,0,0	28,45,29	5,0,5	196	125	0.0025705323135	1.0,1.0,1.0	0.781,1.0,0.787	0.144
ENSMUSG00000038990	Cables2	chr2	-	180262116	180262225	180261515	180261681	180263077	180263155	119,173,140	13,11,8	162,178,141	22,36,29	234	125	0.0025705323135	0.83,0.894,0.903	0.797,0.725,0.722	0.128
ENSMUSG00000047213	Ythdf3	chr3	+	16203186	16203219	16183921	16183946	16203825	16205424	24,20,16	0,0,0	20,11,6	4,4,0	158	125	0.00259355098275	1.0,1.0,1.0	0.798,0.685,1.0	0.172
ENSMUSG00000030609	Aen	chr7	+	78902229	78902830	78895926	78896014	78905842	78906043	280,294,264	96,97,82	184,212,154	118,98,88	726	125	0.00262292359584	0.334,0.343,0.357	0.212,0.271,0.232	0.106
ENSMUSG00000032702	Kank1	chr19	+	25409085	25411764	25378410	25378530	25422143	25422341	517,628,534	6,2,6	24,22,21	0,0,0	2804	125	0.00263919910499	0.793,0.933,0.799	1.0,1.0,1.0	-0.158
ENSMUSG00000026311	Asb1	chr1	+	91546927	91547230	91544150	91544297	91552053	91552779	38,35,20	0,0,0	101,113,50	9,2,1	428	125	0.0026792198163	1.0,1.0,1.0	0.766,0.943,0.936	0.118
ENSMUSG00000032198	Dock6	chr9	-	21825782	21825875	21825434	21825530	21829473	21829578	14,10,16	13,7,12	4,15,8	36,23,31	218	125	0.0026792198163	0.382,0.45,0.433	0.06,0.272,0.129	0.268
ENSMUSG00000028782	Adgrb2	chr4	+	130005389	130005554	129992053	129992879	130007561	130007726	8,9,11	1,0,0	56,37,40	9,8,4	290	125	0.00268921773606	0.775,1.0,1.0	0.728,0.666,0.812	0.19
ENSMUSG00000019647	Sema6a	chr18	-	47270608	47270773	47247439	47249584	47276585	47276606	199,218,158	24,29,15	342,344,408	23,18,15	290	125	0.00272014053548	0.781,0.764,0.82	0.865,0.892,0.921	-0.104
ENSMUSG00000073652	Apol7d	chr1	+	71653156	71653386	71652836	71653019	71657044	71657457	5,3,11	1,0,0	6,2,8	0,4,5	355	125	0.00274116827541	0.638,1.0,1.0	1.0,0.15,0.36	0.376
ENSMUSG00000026743	Mllt10	chr2	+	18126133	18126229	18123718	18123812	18146776	18146872	346,368,346	35,45,55	251,216,169	53,58,39	221	125	0.00280086625174	0.848,0.822,0.781	0.728,0.678,0.71	0.112
ENSMUSG00000032278	Paqr5	chr9	-	61972625	61972831	61968780	61968907	61988992	61989138	26,52,19	5,2,3	0,1,0	1,0,1	331	125	0.00280346126078	0.663,0.908,0.705	0.0,1.0,0.0	0.425
ENSMUSG00000064036	Mro	chr18	+	73871917	73872064	73869953	73870047	73873223	73873406	5,4,3	0,0,0	5,9,2	3,0,3	272	125	0.00281443064519	1.0,1.0,1.0	0.434,1.0,0.235	0.444
ENSMUSG00000037989	Wnk2	chr13	-	49044373	49044418	49042627	49042866	49051356	49051527	54,68,47	24,28,28	64,70,72	3,17,14	170	125	0.00287679317376	0.623,0.641,0.552	0.94,0.752,0.791	-0.222
ENSMUSG00000073427	Gm4924	chr10	+	82368897	82368958	82368570	82368697	82376560	82379636	23,19,26	0,0,0	17,14,16	6,1,1	186	125	0.00287679317376	1.0,1.0,1.0	0.656,0.904,0.915	0.175
ENSMUSG00000028035	Dnajb4	chr3	-	152208883	152208946	152193376	152193618	152209834	152210057	2,5,2	7,3,4	0,1,0	3,7,6	188	125	0.00288665379611	0.16,0.526,0.25	0.0,0.087,0.0	0.283
ENSMUSG00000028041	Adam15	chr3	-	89340400	89340472	89340054	89340179	89341507	89341577	36,26,28	69,42,57	44,49,37	166,170,181	197	125	0.00290080342083	0.249,0.282,0.238	0.144,0.155,0.115	0.118
ENSMUSG00000060470	Adgrg3	chr8	+	95034949	95035096	95033357	95033493	95035809	95035864	7,2,2	0,0,0	30,21,21	4,1,3	272	125	0.00290719627883	1.0,1.0,1.0	0.775,0.906,0.763	0.185
ENSMUSG00000079509	Zfx	chrX	-	94082149	94082299	94081824	94081968	94098282	94098852	334,270,221	10,19,10	300,222,100	25,34,12	275	125	0.00291161876287	0.938,0.866,0.909	0.845,0.748,0.791	0.11
ENSMUSG00000021254	Gpatch2l	chr12	+	86281448	86281543	86244034	86244706	86288799	86291414	47,51,34	2,1,1	75,55,49	9,10,7	220	125	0.00291161876287	0.93,0.967,0.951	0.826,0.758,0.799	0.155
ENSMUSG00000027676	Ccdc39	chr3	-	33841068	33841188	33839077	33839224	33844104	33844310	28,23,24	1,1,0	20,24,25	3,7,2	245	125	0.00295780629966	0.935,0.921,1.0	0.773,0.636,0.864	0.194
ENSMUSG00000036775	Decr2	chr17	-	26088021	26088073	26087323	26087459	26089963	26090300	61,56,28	1,2,0	61,33,49	7,2,8	177	125	0.00297750895053	0.977,0.952,1.0	0.86,0.921,0.812	0.112
ENSMUSG00000030616	Sytl2	chr7	+	90388867	90388915	90387502	90387556	90392358	90392453	12,11,13	5,3,1	27,29,22	0,1,1	173	125	0.00301659328565	0.634,0.726,0.904	1.0,0.954,0.941	-0.21
ENSMUSG00000052760	A630001G21Rik	chr1	-	85727513	85727698	85726613	85726615	85736471	85736561	1,0,0	20,14,23	4,3,4	10,12,11	310	125	0.00307531437055	0.02,0.0,0.0	0.139,0.092,0.128	-0.113
ENSMUSG00000034593	Myo5a	chr9	+	75192383	75192464	75189899	75190000	75193938	75194137	157,136,166	25,40,22	163,193,142	19,12,5	206	125	0.00308720561265	0.792,0.674,0.821	0.839,0.907,0.945	-0.135
ENSMUSG00000032735	Ablim3	chr18	-	61808931	61808961	61808379	61808438	61811310	61811458	0,1,0	2,0,2	5,10,6	0,4,1	155	125	0.00308752851105	0.0,1.0,0.0	1.0,0.668,0.829	-0.499
ENSMUSG00000031302	Nlgn3	chrX	+	101303071	101303131	101301784	101302431	101308756	101308906	0,0,0	1,2,3	8,7,2	27,19,20	185	125	0.00312671387585	0.0,0.0,0.0	0.167,0.199,0.063	-0.143
ENSMUSG00000009575	Cbx5	chr15	-	103215021	103215125	103213081	103213254	103215267	103215366	170,188,134	50,68,35	92,80,46	55,46,30	229	125	0.00313331419524	0.65,0.601,0.676	0.477,0.487,0.456	0.169
ENSMUSG00000044702	Palb2	chr7	-	122117269	122117355	122114308	122114470	122121053	122121215	80,66,69	8,16,10	53,42,38	23,18,19	211	125	0.00316175533507	0.856,0.71,0.803	0.577,0.58,0.542	0.223
ENSMUSG00000041696	Rasl12	chr9	+	65400918	65400975	65398487	65398667	65407576	65407650	4,2,9	0,0,0	72,49,56	4,12,4	182	125	0.00316175533507	1.0,1.0,1.0	0.925,0.737,0.906	0.144
ENSMUSG00000038975	Rabggtb	chr3	-	153910063	153910161	153909545	153909598	153910260	153910366	158,189,212	335,319,269	257,194,286	260,239,248	223	125	0.00322780048431	0.209,0.249,0.306	0.357,0.313,0.393	-0.1
ENSMUSG00000059900	Tmem40	chr6	-	115738947	115739022	115736382	115736436	115741540	115741672	3,9,6	1,4,3	8,2,6	0,1,0	200	125	0.00324150199111	0.652,0.584,0.556	1.0,0.556,1.0	-0.255
ENSMUSG00000096974	Gm26881	chr4	+	43051236	43051377	43046041	43046243	43053153	43053251	7,9,13	0,0,0	38,22,31	3,0,6	266	125	0.00325178759335	1.0,1.0,1.0	0.856,1.0,0.708	0.145
ENSMUSG00000021913	Ogdhl	chr14	+	32323878	32323947	32322018	32322116	32325793	32325998	172,169,195	64,29,64	102,93,68	61,55,45	194	125	0.00326362048551	0.634,0.79,0.663	0.519,0.521,0.493	0.185
ENSMUSG00000031586	Rbpms	chr8	-	33795081	33795150	33782642	33784186	33834303	33834454	43,37,60	2,0,1	25,28,34	3,4,6	194	125	0.00333456602831	0.933,1.0,0.975	0.843,0.819,0.785	0.154
ENSMUSG00000085396	Firre	chrX	-	50603438	50603525	50600743	50600898	50608686	50608814	41,42,48	9,6,4	20,9,5	0,1,0	212	125	0.00335099093009	0.729,0.805,0.876	1.0,0.841,1.0	-0.144
ENSMUSG00000020072	Pbld2	chr10	+	63053863	63053952	63052428	63052458	63054326	63054505	14,7,3	1,0,0	1,1,3	4,0,2	214	125	0.0033753952317	0.891,1.0,1.0	0.127,1.0,0.467	0.432
ENSMUSG00000032480	Dhx30	chr9	-	110116677	110116755	110115490	110115582	110117357	110117385	55,52,54	104,106,105	41,34,24	149,128,100	203	125	0.00338477341056	0.246,0.232,0.241	0.145,0.141,0.129	0.101
ENSMUSG00000042359	Osbpl6	chr2	+	76555889	76555982	76555013	76555117	76564783	76564949	7,4,9	20,8,13	69,71,55	56,41,27	218	125	0.0033923898696	0.167,0.223,0.284	0.414,0.498,0.539	-0.259
ENSMUSG00000071073	Lrrc73	chr17	+	46255178	46255339	46254164	46254616	46255658	46255781	9,14,10	1,0,0	36,15,16	6,3,2	286	125	0.00339467279519	0.797,1.0,1.0	0.724,0.686,0.778	0.203
ENSMUSG00000028772	Zcchc17	chr4	-	130349264	130349322	130338483	130338584	130359875	130359943	122,166,174	17,18,12	166,177,233	40,56,36	183	125	0.00346649760578	0.831,0.863,0.908	0.739,0.683,0.816	0.121
ENSMUSG00000014791	Elmo3	chr8	+	105306377	105306428	105306114	105306187	105306595	105306765	29,55,44	3,4,8	6,3,3	0,0,0	176	125	0.00349311228797	0.873,0.907,0.796	1.0,1.0,1.0	-0.141
ENSMUSG00000026914	Psmd14	chr2	+	61722709	61722848	61711759	61711873	61760635	61760707	2,0,0	10,7,8	6,2,2	4,4,4	264	125	0.00357677500255	0.087,0.0,0.0	0.415,0.191,0.191	-0.237
ENSMUSG00000046879	Irgm1	chr11	-	48868561	48868780	48865244	48867003	48871093	48871374	2,1,3	1,0,0	12,18,10	14,15,13	344	125	0.00357677500255	0.421,1.0,1.0	0.237,0.304,0.218	0.554
ENSMUSG00000044709	Gemin7	chr7	-	19573308	19573544	19564945	19565676	19573767	19573823	103,66,131	9,5,11	130,136,264	4,3,4	361	125	0.0035975711802	0.798,0.82,0.805	0.918,0.94,0.958	-0.131
ENSMUSG00000054702	Ap1s3	chr1	-	79623681	79623790	79614202	79614340	79625104	79625285	24,25,16	0,4,4	4,2,1	0,0,0	234	125	0.00362118229864	1.0,0.77,0.681	1.0,1.0,1.0	-0.183
ENSMUSG00000026027	Stradb	chr1	+	58992203	58992375	58991012	58991136	58992650	58992755	107,100,108	16,21,25	90,102,109	44,35,50	297	125	0.00362118229864	0.738,0.667,0.645	0.463,0.551,0.478	0.186
ENSMUSG00000097378	B230208H11Rik	chr10	-	12922365	12922458	12921608	12921717	12922573	12923090	15,4,8	16,33,20	0,0,2	6,8,12	218	125	0.0036638023269	0.35,0.065,0.187	0.0,0.0,0.087	0.172
ENSMUSG00000051113	Fam71e1	chr7	+	44497405	44497633	44496914	44497033	44500149	44500366	15,6,6	0,1,1	5,2,7	1,7,2	353	125	0.00366607733741	1.0,0.68,0.68	0.639,0.092,0.553	0.359
ENSMUSG00000045095	Magi1	chr6	-	93694007	93694175	93686781	93686875	93697193	93697487	310,388,326	19,40,34	201,192,179	31,40,32	293	125	0.00375554911733	0.874,0.805,0.804	0.734,0.672,0.705	0.124
ENSMUSG00000022228	Zscan26	chr13	-	21449273	21449333	21447785	21447894	21449440	21449516	72,55,60	5,26,16	66,59,51	72,66,27	185	125	0.00377895320918	0.907,0.588,0.717	0.382,0.377,0.561	0.297
ENSMUSG00000002885	Adgre5	chr8	-	83730110	83730257	83729381	83729525	83733413	83733566	5,3,5	0,1,0	134,96,69	17,38,25	272	125	0.00383237645117	1.0,0.58,1.0	0.784,0.537,0.559	0.233
ENSMUSG00000004267	Eno2	chr6	-	124768237	124768334	124767700	124767796	124769436	124769520	1,3,6	0,0,0	32,20,30	6,1,2	222	125	0.00384823172867	1.0,1.0,1.0	0.75,0.918,0.894	0.146
ENSMUSG00000033392	Clasp2	chr9	+	113887044	113887047	113881687	113881751	113889957	113890121	27,23,24	12,8,5	19,16,17	22,16,20	128	125	0.00385620324337	0.687,0.737,0.824	0.458,0.494,0.454	0.281
ENSMUSG00000029422	Rsrc2	chr5	-	123742778	123742856	123740671	123740884	123743637	123743645	161,186,191	9,15,12	213,155,179	30,27,27	203	125	0.00394284714524	0.917,0.884,0.907	0.814,0.779,0.803	0.104
ENSMUSG00000032812	Arap1	chr7	+	101384861	101385040	101378368	101378532	101386148	101386198	96,97,78	3,3,11	12,12,3	0,0,0	304	125	0.00395211243175	0.929,0.93,0.745	1.0,1.0,1.0	-0.132
ENSMUSG00000035045	Zc3h12b	chrX	+	95778894	95778969	95741904	95741971	95898264	95898354	3,1,1	1,0,0	10,10,5	4,7,5	200	125	0.00401427379905	0.652,1.0,1.0	0.61,0.472,0.385	0.395
ENSMUSG00000026743	Mllt10	chr2	+	18171042	18171075	18170253	18170298	18196582	18196700	25,25,20	1,1,1	24,21,18	6,7,3	158	125	0.00405803744302	0.952,0.952,0.941	0.76,0.704,0.826	0.185
ENSMUSG00000017686	Rhot1	chr11	+	80255861	80255957	80254659	80254862	80257513	80257636	97,69,72	25,24,21	51,47,38	34,27,29	221	125	0.00406467699764	0.687,0.619,0.66	0.459,0.496,0.426	0.195
ENSMUSG00000024457	Trim26	chr17	+	36854283	36854301	36852462	36852693	36856201	36856224	90,117,107	20,48,46	150,163,196	25,29,28	143	125	0.00407634827637	0.797,0.681,0.67	0.84,0.831,0.86	-0.128
ENSMUSG00000107499	Ccdc142	chr6	+	83103401	83103532	83103119	83103269	83103611	83103725	9,10,4	1,0,0	16,19,13	3,5,2	256	125	0.00411267638287	0.815,1.0,1.0	0.723,0.65,0.76	0.227
ENSMUSG00000027751	Supt20	chr3	+	54696950	54697009	54695122	54695207	54698592	54698659	100,109,117	3,4,7	119,101,71	20,10,10	184	125	0.00411267638287	0.958,0.949,0.919	0.802,0.873,0.828	0.108
ENSMUSG00000030022	Adamts9	chr6	-	92816469	92816643	92807014	92807185	92849291	92849468	7,5,5	0,0,0	77,81,56	6,2,6	299	125	0.00414879156792	1.0,1.0,1.0	0.843,0.944,0.796	0.139
ENSMUSG00000033029	1700088E04Rik	chr15	-	79136306	79136489	79135636	79135765	79139237	79139300	162,171,158	1,4,5	77,61,80	8,5,7	308	125	0.00415280714233	0.985,0.946,0.928	0.796,0.832,0.823	0.136
ENSMUSG00000055897	Ppp4r1l-ps	chr2	-	173615482	173615576	173597039	173597187	173659322	173659367	20,19,26	0,2,0	45,40,22	11,6,1	219	125	0.00416190964806	1.0,0.844,1.0	0.7,0.792,0.926	0.142
ENSMUSG00000024795	Kif20b	chr19	+	34972396	34972498	34969919	34970117	34972858	34973009	166,174,164	61,102,88	180,126,133	128,127,151	227	125	0.00423916933154	0.6,0.484,0.506	0.436,0.353,0.327	0.158
ENSMUSG00000040363	Bcor	chrX	-	12136400	12137200	12134323	12134869	12160288	12160346	1,1,4	6,3,4	13,26,37	1,9,17	925	125	0.00432673775907	0.022,0.043,0.119	0.637,0.281,0.227	-0.32
ENSMUSG00000020694	Tlk2	chr11	+	105210544	105210640	105209793	105209837	105221185	105221353	282,277,290	70,65,62	300,261,228	120,115,73	221	125	0.00449981716237	0.695,0.707,0.726	0.586,0.562,0.639	0.114
ENSMUSG00000061613	U2af1	chr17	-	31651645	31651712	31648844	31648894	31654978	31655066	37,30,32	0,5,3	39,23,45	13,17,11	192	125	0.00449981716237	1.0,0.796,0.874	0.661,0.468,0.727	0.271
ENSMUSG00000024074	Crim1	chr17	+	78302986	78303108	78237741	78237915	78313123	78313306	350,417,312	14,10,5	90,73,70	7,8,8	247	125	0.00451379030823	0.927,0.955,0.969	0.867,0.822,0.816	0.115
ENSMUSG00000029207	Apbb2	chr5	-	66543398	66543617	66492057	66492172	66618567	66618784	21,10,23	0,0,1	39,32,26	3,3,4	344	125	0.00452509322325	1.0,1.0,0.893	0.825,0.795,0.703	0.19
ENSMUSG00000032278	Paqr5	chr9	-	61976071	61976199	61968780	61968907	61988992	61989138	47,29,41	5,2,3	0,1,0	1,0,1	253	125	0.0045760633372	0.823,0.878,0.871	0.0,1.0,0.0	0.524
ENSMUSG00000022996	Wnt10b	chr15	-	98776517	98776780	98774123	98774497	98776889	98777003	841,928,963	53,41,33	3,4,5	0,0,0	388	125	0.00465978791137	0.836,0.879,0.904	1.0,1.0,1.0	-0.127
ENSMUSG00000070871	Ccnyl1	chr1	+	64702345	64702380	64700968	64701043	64708377	64708478	1,0,0	2,1,1	4,4,5	2,7,7	160	125	0.00493204320852	0.281,0.0,0.0	0.61,0.309,0.358	-0.332
ENSMUSG00000024921	Smarca2	chr19	+	26749851	26749947	26748402	26748544	26751823	26752041	348,393,350	61,44,70	229,212,236	65,68,60	221	125	0.00498320422792	0.763,0.835,0.739	0.666,0.638,0.69	0.114
ENSMUSG00000053310	Nrgn	chr9	-	37545699	37545717	37544491	37545331	37545947	37546174	1,4,2	0,0,0	47,38,123	10,6,10	143	125	0.00500120186988	1.0,1.0,1.0	0.804,0.847,0.915	0.145
ENSMUSG00000033931	Rbm34	chr8	-	126961911	126961971	126953365	126953449	126965381	126965622	40,67,37	4,5,10	40,28,31	18,16,12	185	125	0.00500869421678	0.871,0.901,0.714	0.6,0.542,0.636	0.236
ENSMUSG00000052712	BC004004	chr17	+	29277856	29277947	29268787	29269002	29294006	29294161	110,114,139	10,7,15	80,100,106	18,27,18	216	125	0.00502803263087	0.864,0.904,0.843	0.72,0.682,0.773	0.145
ENSMUSG00000068758	Il3ra	chr14	+	14347009	14347188	14346494	14346512	14349242	14349372	9,4,5	0,0,1	15,3,12	2,0,5	304	125	0.00509069363446	1.0,1.0,0.673	0.755,1.0,0.497	0.14
ENSMUSG00000058444	Map2k5	chr9	-	63235288	63235318	63217338	63217365	63256976	63257048	70,47,57	2,5,4	49,47,55	7,9,21	155	125	0.0051076468034	0.966,0.883,0.92	0.85,0.808,0.679	0.144
ENSMUSG00000038056	Kmt2c	chr5	-	25330795	25330900	25329446	25329575	25338412	25338581	21,23,17	8,2,5	22,14,5	24,16,5	230	125	0.00511389355489	0.588,0.862,0.649	0.333,0.322,0.352	0.364
ENSMUSG00000025261	Huwe1	chrX	+	151804445	151804540	151803657	151803802	151806271	151806407	21,16,13	10,9,6	28,11,6	2,2,0	220	125	0.00511389355489	0.544,0.503,0.552	0.888,0.758,1.0	-0.349
ENSMUSG00000058799	Nap1l1	chr10	+	111491008	111491137	111481279	111481316	111492086	111492158	7,6,7	0,0,0	5,3,6	4,2,0	254	125	0.0051517231183	1.0,1.0,1.0	0.381,0.425,1.0	0.398
ENSMUSG00000042515	Mum1l1	chrX	+	139218147	139218308	139217165	139217214	139231285	139231414	1,4,2	0,0,0	22,11,7	5,0,2	286	125	0.0052145280882	1.0,1.0,1.0	0.658,1.0,0.605	0.246
ENSMUSG00000030688	Stard10	chr7	+	101343183	101343287	101321713	101322033	101345634	101345687	17,13,11	9,1,2	0,1,0	3,0,1	229	125	0.00522694078179	0.508,0.876,0.75	0.0,1.0,0.0	0.378
ENSMUSG00000014767	Tbp	chr17	+	15501153	15501202	15499959	15500226	15502964	15503128	22,22,14	2,2,4	30,21,30	0,0,0	174	125	0.00543641670491	0.888,0.888,0.715	1.0,1.0,1.0	-0.17
ENSMUSG00000021709	Erbin	chr13	-	103830187	103830331	103824719	103824926	103833497	103835028	43,41,32	16,42,35	17,14,11	38,30,38	269	125	0.00550150683869	0.555,0.312,0.298	0.172,0.178,0.119	0.232
ENSMUSG00000045519	Zfp560	chr9	-	20349580	20349663	20345135	20349159	20350531	20350612	57,63,42	21,20,32	81,60,43	11,10,6	208	125	0.00553224659735	0.62,0.654,0.441	0.816,0.783,0.812	-0.232
ENSMUSG00000033287	Kctd17	chr15	+	78436900	78436994	78435584	78435710	78438486	78438909	83,71,69	45,22,33	193,183,171	176,143,165	219	125	0.00561743653888	0.513,0.648,0.544	0.385,0.422,0.372	0.175
ENSMUSG00000026675	Hsd17b7	chr1	-	169959422	169959479	169955500	169956033	169959686	169959791	193,186,146	21,49,28	151,143,102	52,69,33	182	125	0.00563200918859	0.863,0.723,0.782	0.666,0.587,0.68	0.145
ENSMUSG00000062604	Srpk2	chr5	-	23616326	23616390	23548454	23548563	23675719	23675774	3,3,3	0,0,0	6,5,6	0,1,8	189	125	0.00573042684948	1.0,1.0,1.0	1.0,0.768,0.332	0.3
ENSMUSG00000040016	Ptger3	chr3	+	157641720	157641809	157604964	157605144	157643874	157644756	5,3,5	0,0,1	39,53,52	10,6,15	214	125	0.00576363844203	1.0,1.0,0.745	0.695,0.838,0.669	0.181
ENSMUSG00000067916	Zfp991	chr4	+	147165340	147165386	147134571	147134664	147175846	147175904	22,25,13	0,0,0	7,10,11	3,4,0	171	125	0.0057926812842	1.0,1.0,1.0	0.63,0.646,1.0	0.241
ENSMUSG00000038535	Zfp280d	chr9	+	72351524	72351570	72339011	72339048	72360285	72360341	98,101,90	34,19,24	95,94,92	43,63,51	171	125	0.00583511422812	0.678,0.795,0.733	0.618,0.522,0.569	0.166
ENSMUSG00000027534	Snx16	chr3	-	10420196	10420316	10418145	10419223	10420739	10420876	121,114,98	2,7,6	143,136,135	11,28,18	245	125	0.00583511422812	0.969,0.893,0.893	0.869,0.712,0.793	0.127
ENSMUSG00000100005	B130024G19Rik	chr7	+	70402422	70402549	70402095	70402191	70404247	70404384	4,18,8	1,1,6	2,4,16	0,0,1	252	125	0.0059052627204	0.665,0.899,0.398	1.0,1.0,0.888	-0.309
ENSMUSG00000028580	Pum1	chr4	+	130730277	130730548	130701041	130701110	130741462	130741556	419,419,415	22,14,16	313,334,240	24,26,29	396	125	0.00592508818546	0.857,0.904,0.891	0.805,0.802,0.723	0.107
ENSMUSG00000027201	Myef2	chr2	-	125098796	125098847	125097976	125098075	125100318	125100420	19,20,21	10,1,2	20,31,19	1,1,0	176	125	0.0060538011515	0.574,0.934,0.882	0.934,0.957,1.0	-0.167
ENSMUSG00000010067	Rassf1	chr9	+	107554137	107554244	107551554	107551846	107557452	107557557	20,18,10	0,0,2	158,165,173	30,18,30	232	125	0.00606068578925	1.0,1.0,0.729	0.739,0.832,0.757	0.134
ENSMUSG00000024293	Esco1	chr18	-	10593745	10595875	10585977	10586041	10610025	10610352	18,19,5	0,2,2	18,18,7	0,0,0	2255	125	0.00606403181308	1.0,0.345,0.122	1.0,1.0,1.0	-0.511
ENSMUSG00000085028	Slc2a4rg-ps	chr2	+	181386384	181386484	181386119	181386309	181386564	181386846	6,4,6	10,12,8	1,2,0	13,7,12	225	125	0.00610124176296	0.25,0.156,0.294	0.041,0.137,0.0	0.174
ENSMUSG00000051331	Cacna1c	chr6	-	118674554	118674614	118674345	118674405	118675819	118675949	2,2,5	0,0,0	60,53,40	9,2,4	185	125	0.00611146212545	1.0,1.0,1.0	0.818,0.947,0.871	0.121
ENSMUSG00000026999	Nup35	chr2	+	80655948	80657353	80654792	80654862	80658320	80658906	12,17,9	0,0,1	18,14,29	0,4,7	1530	125	0.00611146212545	1.0,1.0,0.424	1.0,0.222,0.253	0.316
ENSMUSG00000028786	Tmem54	chr4	+	129110374	129110434	129108210	129108404	129110529	129110718	369,435,346	41,36,24	2,2,2	0,0,0	185	125	0.00616499696525	0.859,0.891,0.907	1.0,1.0,1.0	-0.114
ENSMUSG00000040785	Ttc3	chr16	+	94408553	94408716	94403313	94403368	94409683	94409729	632,685,433	78,67,53	508,469,206	96,78,61	288	125	0.00618762292065	0.779,0.816,0.78	0.697,0.723,0.594	0.12
ENSMUSG00000025776	Crispld1	chr1	+	17727581	17727763	17727058	17727134	17728593	17728914	39,40,39	5,1,2	154,144,76	41,29,18	307	125	0.00618762292065	0.761,0.942,0.888	0.605,0.669,0.632	0.228
ENSMUSG00000021240	Abcd4	chr12	-	84612324	84612450	84611720	84611771	84617282	84617466	28,21,20	0,0,1	45,34,20	2,4,4	251	125	0.00627264201985	1.0,1.0,0.909	0.918,0.809,0.713	0.156
ENSMUSG00000070733	Fryl	chr5	-	73115255	73115300	73112748	73112852	73118483	73118585	17,10,14	40,40,23	4,1,0	27,17,7	170	125	0.00630724887832	0.238,0.155,0.309	0.098,0.041,0.0	0.188
ENSMUSG00000025571	Tnrc6c	chr11	+	117741668	117741818	117739866	117740009	117742926	117743064	263,315,325	57,91,54	517,577,530	80,73,43	275	125	0.00634033169438	0.677,0.611,0.732	0.746,0.782,0.849	-0.119
ENSMUSG00000058444	Map2k5	chr9	-	63235288	63235318	63197310	63197372	63256976	63257048	20,11,15	2,4,3	9,13,13	0,0,1	155	125	0.00658816445992	0.89,0.689,0.801	1.0,1.0,0.913	-0.178
ENSMUSG00000059901	Adamts14	chr10	-	61222783	61222897	61221857	61222006	61224272	61224405	42,43,36	0,0,1	30,55,17	5,0,4	239	125	0.0066332961621	1.0,1.0,0.95	0.758,1.0,0.69	0.167
ENSMUSG00000003190	Bcl2l12	chr7	-	44993810	44994271	44991221	44991454	44996543	44996686	9,21,22	1,0,0	6,9,10	1,1,3	586	125	0.00672915776712	0.658,1.0,1.0	0.561,0.658,0.416	0.341
ENSMUSG00000013701	Timm23	chr14	-	32189143	32189254	32180217	32180670	32198968	32199027	4,6,5	2,0,4	11,5,8	0,0,0	236	125	0.0067567897924	0.514,1.0,0.398	1.0,1.0,1.0	-0.363
ENSMUSG00000031949	Adat1	chr8	-	111979298	111979444	111972104	111972191	111982161	111982765	65,74,57	0,0,2	39,55,47	7,0,4	271	125	0.00680542777385	1.0,1.0,0.929	0.72,1.0,0.844	0.122
ENSMUSG00000031389	Arhgap4	chrX	-	73906156	73906219	73905650	73905863	73906428	73906591	7,8,4	5,2,6	14,16,3	1,2,0	188	125	0.0068473260172	0.482,0.727,0.307	0.903,0.842,1.0	-0.41
ENSMUSG00000028207	Asph	chr4	-	9598268	9598301	9583811	9583856	9601306	9601363	5,2,2	0,0,1	11,4,1	1,2,4	158	125	0.00684806967678	1.0,1.0,0.613	0.897,0.613,0.165	0.313
ENSMUSG00000004947	Dtx2	chr5	+	136026469	136026607	136021754	136021858	136028498	136028572	191,240,226	29,36,36	194,161,245	63,35,76	263	125	0.0069031837912	0.758,0.76,0.749	0.594,0.686,0.605	0.127
ENSMUSG00000040812	Agbl2	chr2	+	90789778	90789832	90788932	90789067	90791459	90791645	11,9,10	3,5,8	7,4,7	2,0,0	179	125	0.00693034320748	0.719,0.557,0.466	0.71,1.0,1.0	-0.323
ENSMUSG00000022677	Fopnl	chr16	-	14311046	14311131	14304453	14304587	14317293	14317375	240,249,242	43,55,46	240,207,187	76,64,75	210	125	0.00695535055133	0.769,0.729,0.758	0.653,0.658,0.597	0.116
ENSMUSG00000058444	Map2k5	chr9	-	63216992	63217025	63197310	63197372	63256976	63257048	26,20,15	2,4,3	23,20,29	0,0,1	158	125	0.00696140342124	0.911,0.798,0.798	1.0,1.0,0.958	-0.15
ENSMUSG00000025404	R3hdm2	chr10	+	127462205	127462283	127459464	127459575	127464981	127465013	176,165,154	52,53,56	182,184,152	92,97,98	203	125	0.00696865465127	0.676,0.657,0.629	0.549,0.539,0.489	0.128
ENSMUSG00000032579	Hemk1	chr9	-	107336178	107336272	107329323	107329432	107336571	107336663	41,48,24	0,0,4	29,21,21	8,6,2	219	125	0.00701081953146	1.0,1.0,0.774	0.674,0.666,0.857	0.192
ENSMUSG00000020696	Rffl	chr11	-	82845751	82845895	82818415	82818603	82871007	82871210	26,25,12	35,44,28	8,3,3	34,17,22	269	125	0.00703254086098	0.257,0.209,0.166	0.099,0.076,0.06	0.132
ENSMUSG00000023994	Nfya	chr17	-	48398984	48399065	48395649	48395796	48400437	48400580	152,126,156	81,72,64	181,189,129	60,26,36	206	125	0.00717082943222	0.532,0.515,0.597	0.647,0.815,0.685	-0.168
ENSMUSG00000039678	Tbc1d13	chr2	+	30135408	30135552	30134796	30134870	30137120	30137182	30,16,19	32,23,14	35,45,15	13,14,7	269	125	0.0071958967185	0.303,0.244,0.387	0.556,0.599,0.499	-0.24
ENSMUSG00000020648	Dus4l	chr12	-	31646620	31646738	31642763	31642886	31652290	31652441	47,49,45	0,2,0	37,32,51	2,6,3	243	125	0.0071958967185	1.0,0.926,1.0	0.905,0.733,0.897	0.13
ENSMUSG00000040112	Mrps35	chr6	+	147055851	147055991	147048133	147048301	147070553	147073991	4,1,5	1,0,0	2,11,15	4,1,3	265	125	0.0072137331714	0.654,1.0,1.0	0.191,0.838,0.702	0.308
ENSMUSG00000006589	Aprt	chr8	-	122576118	122576231	122575170	122575215	122576514	122576621	24,16,14	10,7,2	7,4,6	8,16,7	238	125	0.0072137331714	0.558,0.546,0.786	0.315,0.116,0.31	0.383
ENSMUSG00000069769	Msi2	chr11	-	88348783	88348992	88343888	88344660	88366784	88366847	193,180,231	16,5,9	103,83,57	14,16,6	334	125	0.00723613504524	0.819,0.931,0.906	0.734,0.66,0.78	0.161
ENSMUSG00000010067	Rassf1	chr9	+	107554125	107554244	107551566	107551846	107557452	107557557	10,9,8	0,0,2	85,94,102	30,18,30	244	125	0.00743183508312	1.0,1.0,0.672	0.592,0.728,0.635	0.239
ENSMUSG00000040648	Ppip5k2	chr1	-	97717441	97717561	97716541	97716604	97719833	97719906	53,44,31	8,13,5	62,39,45	2,2,3	245	125	0.00743183508312	0.772,0.633,0.76	0.941,0.909,0.884	-0.19
ENSMUSG00000008489	Elavl2	chr4	-	91260760	91260986	91253239	91253567	91263991	91264145	37,30,25	0,0,0	47,38,44	2,5,1	351	125	0.00762870015718	1.0,1.0,1.0	0.893,0.73,0.94	0.146
ENSMUSG00000039697	Ncoa7	chr10	-	30647966	30648040	30645583	30647651	30648444	30648540	59,56,53	16,10,4	106,85,108	5,5,4	199	125	0.00762870015718	0.698,0.779,0.893	0.93,0.914,0.944	-0.139
ENSMUSG00000025920	Stau2	chr1	-	16231002	16231091	16228673	16229866	16345703	16346011	50,57,68	1,1,4	132,122,140	15,17,14	214	125	0.00767875154103	0.967,0.971,0.909	0.837,0.807,0.854	0.116
ENSMUSG00000021775	Nr1d2	chr14	-	18219967	18220056	18214535	18215493	18221986	18222253	24,22,18	0,0,0	26,24,11	0,7,1	214	125	0.00772356436365	1.0,1.0,1.0	1.0,0.667,0.865	0.156
ENSMUSG00000048796	Cyb561d1	chr3	-	108200124	108200270	108195770	108199715	108200626	108201212	29,30,29	21,13,6	20,7,8	3,0,0	271	125	0.00773437371801	0.389,0.516,0.69	0.755,1.0,1.0	-0.387
ENSMUSG00000035769	Xylb	chr9	+	119361113	119361183	119359231	119359314	119364496	119364577	6,9,3	1,0,0	27,27,25	5,10,1	195	125	0.00785148465962	0.794,1.0,1.0	0.776,0.634,0.941	0.148
ENSMUSG00000002006	Pdzd4	chrX	-	73799833	73800087	73796829	73796892	73824281	73824969	74,52,59	1,0,1	136,101,84	2,6,8	379	125	0.00798478595408	0.961,1.0,0.951	0.957,0.847,0.776	0.111
ENSMUSG00000032878	Ccdc85a	chr11	-	28396045	28396165	28388816	28388948	28434080	28434157	2,2,0	2,5,12	18,10,12	15,10,5	245	125	0.00813713044389	0.338,0.169,0.0	0.38,0.338,0.55	-0.254
ENSMUSG00000009575	Cbx5	chr15	-	103215021	103215121	103213071	103213254	103215267	103215305	181,188,145	50,68,35	100,84,52	55,46,30	225	125	0.00814111044382	0.668,0.606,0.697	0.503,0.504,0.491	0.158
ENSMUSG00000033014	Trim33	chr3	+	103353566	103353617	103352002	103352155	103353696	103358775	376,346,318	177,165,162	360,311,284	240,243,214	176	125	0.00819782361378	0.601,0.598,0.582	0.516,0.476,0.485	0.101
ENSMUSG00000030228	Pik3c2g	chr6	+	139860212	139860382	139859364	139859501	139875302	139875459	1,19,7	6,2,0	8,4,6	0,0,0	295	125	0.00825106405302	0.066,0.801,1.0	1.0,1.0,1.0	-0.378
ENSMUSG00000025656	Arhgef9	chrX	-	95052632	95052790	95051918	95052154	95054942	95054947	2,3,6	7,14,2	4,4,0	64,90,57	283	125	0.00834044514296	0.112,0.086,0.57	0.027,0.019,0.0	0.241
ENSMUSG00000000167	Pih1d2	chr9	+	50619754	50619878	50618445	50618649	50621620	50621886	22,21,15	5,4,8	6,4,5	9,6,7	249	125	0.00836400001418	0.688,0.725,0.485	0.251,0.251,0.264	0.377
ENSMUSG00000047534	Mis18bp1	chr12	-	65161402	65162028	65158394	65158861	65172448	65172580	365,354,362	33,44,35	386,349,246	65,58,66	751	125	0.00842784864859	0.648,0.572,0.633	0.497,0.5,0.383	0.158
ENSMUSG00000028099	Polr3c	chr3	-	96723796	96724052	96722539	96722625	96727348	96727454	8,9,12	0,0,0	7,12,14	2,4,0	381	125	0.00845048534737	1.0,1.0,1.0	0.535,0.496,1.0	0.323
ENSMUSG00000028519	Dab1	chr4	+	104732069	104732180	104731624	104731752	104741512	104744844	116,107,102	39,41,39	24,24,35	2,4,4	236	125	0.008629273063	0.612,0.58,0.581	0.864,0.761,0.823	-0.225
ENSMUSG00000040785	Ttc3	chr16	+	94393111	94393174	94370738	94370861	94403313	94403368	155,156,93	162,135,219	107,91,46	278,222,161	188	125	0.008629273063	0.389,0.434,0.22	0.204,0.214,0.16	0.155
ENSMUSG00000035969	Rusc2	chr4	+	43414627	43416718	43406434	43406680	43421604	43422249	36,29,34	0,0,0	169,129,101	6,0,1	2216	125	0.00865773427208	1.0,1.0,1.0	0.614,1.0,0.851	0.178
ENSMUSG00000029769	Ccdc136	chr6	+	29412363	29412534	29411247	29411385	29412901	29413087	50,54,51	0,2,1	65,56,81	6,8,4	296	125	0.0087124406174	1.0,0.919,0.956	0.821,0.747,0.895	0.137
ENSMUSG00000036022	Fam122b	chrX	-	53253853	53253928	53244863	53245371	53254035	53254132	0,0,0	3,3,6	7,1,1	14,11,12	200	125	0.0087589562754	0.0,0.0,0.0	0.238,0.054,0.05	-0.114
ENSMUSG00000034055	Phka1	chrX	-	102532076	102532115	102528066	102528117	102532402	102532518	32,19,30	0,0,0	40,31,19	2,3,4	164	125	0.0087589562754	1.0,1.0,1.0	0.938,0.887,0.784	0.13
ENSMUSG00000026005	Rpe	chr1	+	66701616	66701648	66700830	66701017	66706445	66706525	10,20,9	4,5,2	6,6,12	10,5,17	157	125	0.00881998912447	0.666,0.761,0.782	0.323,0.489,0.36	0.346
ENSMUSG00000037366	Pafah2	chr4	+	134405005	134405102	134404092	134404243	134410903	134410972	115,106,70	3,9,2	98,90,54	20,9,8	222	125	0.00882833452717	0.956,0.869,0.952	0.734,0.849,0.792	0.134
ENSMUSG00000021775	Nr1d2	chr14	-	18216649	18216794	18214535	18215493	18221986	18222253	50,50,38	0,0,0	35,25,18	0,7,1	270	125	0.00884758442259	1.0,1.0,1.0	1.0,0.623,0.893	0.161
ENSMUSG00000036053	Fmnl2	chr2	+	53128716	53128842	53126852	53126976	53131839	53132203	18,12,2	17,22,9	19,12,7	80,73,85	251	125	0.00893380558455	0.345,0.214,0.1	0.106,0.076,0.039	0.146
ENSMUSG00000085241	Snhg3	chr4	-	132352619	132352698	132351933	132352243	132353596	132353633	16,40,24	0,0,0	15,35,26	2,2,4	204	125	0.0089448593222	1.0,1.0,1.0	0.821,0.915,0.799	0.155
ENSMUSG00000073758	Sh3d21	chr4	-	126161334	126161421	126160467	126160510	126161734	126161780	6,11,11	0,0,0	59,53,42	6,2,3	212	125	0.00913016758892	1.0,1.0,1.0	0.853,0.94,0.892	0.105
ENSMUSG00000024293	Esco1	chr18	-	10577637	10577759	10577000	10577090	10582054	10582186	16,16,11	85,79,68	15,23,12	31,38,35	247	125	0.00921813631832	0.087,0.093,0.076	0.197,0.234,0.148	-0.108
ENSMUSG00000041879	Ipo9	chr1	-	135425923	135425986	135420291	135420353	135426930	135427041	9,23,17	43,49,42	11,17,5	87,87,70	188	125	0.00921877584999	0.122,0.238,0.212	0.078,0.115,0.045	0.111
ENSMUSG00000036636	Clcn7	chr17	+	25151703	25151758	25150541	25150606	25152347	25152408	10,10,7	0,1,0	15,8,15	5,3,0	180	125	0.00937753943636	1.0,0.874,1.0	0.676,0.649,1.0	0.183
ENSMUSG00000029319	Coq2	chr5	-	100667891	100668058	100663579	100663701	100673988	100674284	254,263,230	32,27,29	194,146,183	46,34,36	292	125	0.00941582599565	0.773,0.807,0.772	0.644,0.648,0.685	0.125
ENSMUSG00000031156	Slc35a2	chrX	+	7892729	7892867	7889611	7889763	7894190	7894460	21,21,15	0,1,0	28,29,31	2,5,2	263	125	0.00941660242044	1.0,0.909,1.0	0.869,0.734,0.88	0.142
ENSMUSG00000049321	Zfp2	chr11	-	50905605	50905686	50899058	50901291	50906085	50906157	3,4,2	6,8,9	0,0,1	15,5,3	206	125	0.00942980695781	0.233,0.233,0.119	0.0,0.0,0.168	0.139
ENSMUSG00000029471	Camkk2	chr5	-	122742099	122742228	122737432	122737533	122743869	122743957	121,157,125	21,31,11	322,237,233	95,86,63	254	125	0.00946322036605	0.739,0.714,0.848	0.625,0.576,0.645	0.152
ENSMUSG00000063889	Crem	chr18	-	3276693	3276775	3273421	3273578	3280948	3281078	11,3,5	1,4,3	8,2,9	35,34,20	207	125	0.00959940001771	0.869,0.312,0.502	0.121,0.034,0.214	0.438
ENSMUSG00000031133	Arhgef6	chrX	-	57241805	57241826	57240593	57240687	57243389	57243515	1,1,0	3,3,1	12,14,6	8,12,8	146	125	0.00962660601939	0.222,0.222,0.0	0.562,0.5,0.391	-0.336
ENSMUSG00000027478	Dnmt3b	chr2	+	153684358	153684477	153678470	153678556	153686257	153687726	61,64,63	40,32,41	46,31,60	66,42,56	244	125	0.00962660601939	0.439,0.506,0.44	0.263,0.274,0.354	0.165
ENSMUSG00000035513	Ntng2	chr2	-	29200873	29200949	29198467	29198915	29203870	29204024	43,42,33	6,3,1	5,5,1	0,0,0	201	125	0.00964620310945	0.817,0.897,0.954	1.0,1.0,1.0	-0.111
ENSMUSG00000037600	Kdf1	chr4	+	133527739	133529009	133519082	133519111	133529830	133530787	494,545,582	4,9,6	7,6,1	0,0,0	1395	125	0.00969226190746	0.917,0.844,0.897	1.0,1.0,1.0	-0.114
ENSMUSG00000034035	Ccdc17	chr4	+	116599556	116599667	116599288	116599490	116599886	116600201	5,7,4	0,2,6	4,2,3	0,0,1	236	125	0.00969226190746	1.0,0.65,0.261	1.0,1.0,0.614	-0.234
ENSMUSG00000029330	Cds1	chr5	+	101809885	101809973	101806562	101806621	101814399	101814552	0,1,0	13,6,7	0,4,7	10,13,13	213	125	0.00969226190746	0.0,0.089,0.0	0.0,0.153,0.24	-0.101
ENSMUSG00000004285	Atp6v1f	chr6	+	29468966	29469226	29468067	29468167	29470066	29470512	3,9,1	14,1,3	1,3,1	1,0,0	385	125	0.00969226190746	0.065,0.745,0.098	0.245,1.0,1.0	-0.446
ENSMUSG00000034848	Ttc21b	chr2	-	66186153	66186221	66184326	66184843	66188259	66188380	159,199,152	11,14,20	159,180,222	34,33,35	193	125	0.00971343731507	0.903,0.902,0.831	0.752,0.779,0.804	0.1
ENSMUSG00000005882	Uqcc1	chr2	-	155901297	155901355	155858111	155858189	155909352	155909425	12,24,19	0,0,0	19,29,19	1,4,3	183	125	0.00972206432978	1.0,1.0,1.0	0.928,0.832,0.812	0.143
ENSMUSG00000028078	Dclk2	chr3	-	86793218	86793299	86791994	86792111	86793816	86793913	10,6,5	1,0,1	229,222,259	81,53,68	206	125	0.0097634852887	0.859,1.0,0.752	0.632,0.718,0.698	0.188
ENSMUSG00000005338	Cadm3	chr1	-	173349021	173349123	173346421	173346562	173367412	173367648	2,0,0	7,5,5	15,17,20	42,46,55	227	125	0.00976971639391	0.136,0.0,0.0	0.164,0.169,0.167	-0.121
ENSMUSG00000020173	Cobl	chr11	-	12365104	12365179	12343743	12343917	12369593	12369691	16,45,33	0,3,6	1,1,3	0,0,0	200	125	0.00978463138179	1.0,0.904,0.775	1.0,1.0,1.0	-0.107
ENSMUSG00000033006	Sox10	chr15	-	79163288	79163794	79159134	79159403	79164281	79164490	14,8,11	0,0,0	207,217,352	10,4,4	631	125	0.00978463138179	1.0,1.0,1.0	0.804,0.915,0.946	0.112
ENSMUSG00000054662	Ano9	chr7	-	141108940	141108987	141108784	141108843	141110375	141110512	31,50,38	10,11,13	3,1,2	1,0,0	172	125	0.00981435616666	0.693,0.768,0.68	0.686,1.0,1.0	-0.182
ENSMUSG00000026927	Sdccag3	chr2	-	26388491	26388560	26387555	26387671	26389148	26389283	174,171,183	105,123,164	210,161,182	211,185,333	194	125	0.00981527730286	0.516,0.473,0.418	0.391,0.359,0.26	0.132
ENSMUSG00000060073	Psma3	chr12	+	70984492	70984745	70978732	70978815	70993012	70993080	1,6,8	2,3,0	5,9,5	0,0,0	378	125	0.00981527730286	0.142,0.398,1.0	1.0,1.0,1.0	-0.487
ENSMUSG00000086040	Wipf3	chr6	+	54489007	54489109	54487907	54488030	54496479	54496556	21,19,25	4,3,2	10,17,6	0,1,0	227	125	0.00992933530424	0.743,0.777,0.873	1.0,0.903,1.0	-0.17
ENSMUSG00000029166	Mapre3	chr5	+	30863203	30863405	30862497	30862643	30864573	30864728	82,73,83	3,2,2	91,140,112	9,20,7	327	125	0.00993815089778	0.913,0.933,0.941	0.794,0.728,0.859	0.135
ENSMUSG00000087177	E130307A14Rik	chr10	-	39640379	39640511	39622713	39622727	39731737	39731816	6,8,10	0,0,1	27,24,17	4,1,4	257	125	0.00993865809067	1.0,1.0,0.829	0.767,0.921,0.674	0.156
ENSMUSG00000059005	Hnrnpa3	chr2	+	75663672	75663714	75662660	75662756	75665027	75665150	11,15,13	2,2,3	14,7,7	0,0,0	167	125	0.00999339560934	0.805,0.849,0.764	1.0,1.0,1.0	-0.194
ENSMUSG00000059475	Zfp426	chr9	-	20486329	20486425	20478132	20478279	20492385	20492711	6,13,8	1,0,2	1,5,4	3,4,2	221	125	0.0100937107031	0.772,1.0,0.693	0.159,0.414,0.531	0.454
ENSMUSG00000000167	Pih1d2	chr9	+	50619754	50619838	50618445	50618649	50621620	50621886	17,17,11	5,4,8	4,4,3	9,6,7	209	125	0.0103246543798	0.67,0.718,0.451	0.21,0.285,0.204	0.38
ENSMUSG00000069094	Pde7a	chr3	-	19243049	19243201	19236443	19236539	19256777	19256861	263,206,167	13,15,9	294,277,210	31,30,35	277	125	0.0103246543798	0.901,0.861,0.893	0.811,0.806,0.73	0.103
ENSMUSG00000045679	Pqlc3	chr12	-	16997495	16997703	16993654	16995644	16997773	16997856	113,98,70	8,2,3	3,9,5	0,0,0	333	125	0.0104429575104	0.841,0.948,0.898	1.0,1.0,1.0	-0.104
ENSMUSG00000048249	Crebrf	chr17	+	26742041	26743131	26739542	26739668	26757804	26757999	59,67,36	3,1,2	42,30,21	0,0,0	1215	125	0.0104580216762	0.669,0.873,0.649	1.0,1.0,1.0	-0.27
ENSMUSG00000067367	Lyar	chr5	+	38222930	38223054	38220549	38220635	38223133	38223231	30,13,22	55,15,44	14,3,19	45,46,69	249	125	0.0105289797253	0.215,0.303,0.201	0.135,0.032,0.121	0.144
ENSMUSG00000034656	Cacna1a	chr8	+	84614694	84614791	84612284	84612412	84617791	84617897	7,4,10	0,0,2	3,5,8	4,2,2	222	125	0.0106572296646	1.0,1.0,0.738	0.297,0.585,0.693	0.388
ENSMUSG00000036009	Mettl25	chr10	-	105832850	105833015	105826572	105826591	105841075	105841378	36,17,47	0,1,0	31,26,30	4,2,2	290	125	0.0106612998309	1.0,0.88,1.0	0.77,0.849,0.866	0.132
ENSMUSG00000064307	Lrrc51	chr7	-	101921503	101921566	101920636	101920774	101933763	101933802	5,6,12	14,18,20	2,0,2	14,13,14	188	125	0.010741204859	0.192,0.181,0.285	0.087,0.0,0.087	0.161
ENSMUSG00000043257	Pigv	chr4	-	133664657	133665779	133660386	133662791	133672318	133672647	42,49,52	15,6,19	15,22,26	20,15,20	1247	125	0.010891900471	0.219,0.45,0.215	0.07,0.128,0.115	0.19
ENSMUSG00000032850	Rnft2	chr5	-	118237126	118237596	118232401	118232502	118242457	118242516	8,11,15	0,0,0	37,23,17	2,1,3	595	125	0.0109405667381	1.0,1.0,1.0	0.795,0.829,0.543	0.278
ENSMUSG00000029022	Miip	chr4	-	147863027	147863136	147862896	147862949	147865188	147865270	124,116,131	37,27,24	103,94,95	41,46,47	234	125	0.0109405667381	0.642,0.697,0.745	0.573,0.522,0.519	0.157
ENSMUSG00000026921	Egfl7	chr2	+	26592117	26592241	26591028	26591063	26592417	26592682	14,17,13	0,0,2	105,133,163	6,23,32	249	125	0.0109593875251	1.0,1.0,0.765	0.898,0.744,0.719	0.135
ENSMUSG00000037600	Kdf1	chr4	+	133527941	133529009	133519054	133519111	133529830	133529905	436,508,535	4,9,6	6,8,1	0,0,0	1193	125	0.0109863450688	0.919,0.855,0.903	1.0,1.0,1.0	-0.108
ENSMUSG00000029406	Pitpnm2	chr5	-	124124797	124124959	124123938	124124087	124125298	124125463	77,56,38	96,106,98	86,78,71	81,82,64	287	125	0.0109863450688	0.259,0.187,0.144	0.316,0.293,0.326	-0.115
ENSMUSG00000097040	2610316D01Rik	chr3	-	45366304	45366348	45363699	45363787	45378141	45378260	3,4,4	0,0,0	30,31,26	3,5,1	169	125	0.0111814431696	1.0,1.0,1.0	0.881,0.821,0.951	0.116
ENSMUSG00000037514	Pank2	chr2	+	131280156	131280410	131273910	131274263	131287473	131287597	110,97,85	47,37,34	88,79,69	93,59,39	379	125	0.0112608340897	0.436,0.464,0.452	0.238,0.306,0.368	0.147
ENSMUSG00000018995	Nars2	chr7	+	97035230	97035297	97031337	97031436	97039898	97040036	36,19,26	2,0,0	41,36,37	6,8,0	192	125	0.0112886666012	0.921,1.0,1.0	0.816,0.746,1.0	0.12
ENSMUSG00000022401	Xpnpep3	chr15	+	81415846	81415994	81414431	81414548	81427275	81427954	7,11,9	42,58,25	31,23,22	51,60,17	273	125	0.0115665645003	0.071,0.08,0.142	0.218,0.149,0.372	-0.149
ENSMUSG00000059939	9430015G10Rik	chr4	+	156121932	156122028	156119163	156119239	156122350	156122416	150,163,134	13,14,6	165,141,140	24,31,19	221	125	0.0116336897955	0.867,0.868,0.927	0.795,0.72,0.806	0.114
ENSMUSG00000097393	D030068K23Rik	chr8	+	109229148	109229285	109223133	109223179	109249856	109249923	6,1,1	0,1,0	12,3,16	5,3,3	262	125	0.0116779544165	1.0,0.323,1.0	0.534,0.323,0.718	0.249
ENSMUSG00000006154	Eps8l1	chr7	+	4478139	4478314	4477889	4477998	4478618	4478751	30,38,45	2,4,4	9,19,23	0,0,1	300	125	0.0117175033132	0.862,0.798,0.824	1.0,1.0,0.906	-0.141
ENSMUSG00000000958	Slc7a7	chr14	-	54378995	54379121	54377765	54377910	54408502	54409048	4,7,11	0,0,0	13,23,26	3,3,1	251	125	0.0117232117136	1.0,1.0,1.0	0.683,0.792,0.928	0.199
ENSMUSG00000034156	Bzrap1	chr11	+	87777766	87778606	87777046	87777235	87779228	87779328	58,34,34	5,5,9	6,8,12	6,3,9	965	125	0.0117542550356	0.6,0.468,0.329	0.115,0.257,0.147	0.293
ENSMUSG00000028538	St3gal3	chr4	-	118054649	118054697	118031839	118031882	118107548	118107693	152,97,88	13,17,15	211,175,194	71,48,41	173	125	0.0118522396435	0.894,0.805,0.809	0.682,0.725,0.774	0.109
ENSMUSG00000030924	2610020H08Rik	chr7	+	119845382	119845501	119843864	119844064	119848731	119848939	27,18,34	4,2,1	20,44,48	13,13,14	244	125	0.0118716204546	0.776,0.822,0.946	0.441,0.634,0.637	0.277
ENSMUSG00000019792	Trmt11	chr10	-	30591020	30591102	30590842	30590935	30594114	30594188	162,91,102	10,10,7	143,113,113	22,19,25	207	125	0.0118764638744	0.907,0.846,0.898	0.797,0.782,0.732	0.113
ENSMUSG00000061544	Zfp229	chr17	+	21734620	21734739	21733679	21733958	21736057	21736081	11,12,14	32,27,34	4,1,6	35,26,29	244	125	0.0119781330904	0.15,0.185,0.174	0.055,0.019,0.096	0.113
ENSMUSG00000110444	RP23-114B10.6	chr8	-	69376485	69376595	69375305	69375432	69395440	69395522	7,6,6	16,16,19	0,1,1	3,8,8	235	125	0.0119790481838	0.189,0.166,0.144	0.0,0.062,0.062	0.125
ENSMUSG00000021546	Hnrnpk	chr13	-	58397752	58397796	58396826	58396899	58399155	58399212	153,145,237	23,25,14	167,144,140	46,35,28	169	125	0.011989227606	0.831,0.811,0.926	0.729,0.753,0.787	0.1
ENSMUSG00000015189	Casd1	chr6	+	4619288	4619333	4614648	4614711	4624051	4624474	44,51,54	4,1,6	49,34,32	10,13,7	170	125	0.0121064513909	0.89,0.974,0.869	0.783,0.658,0.771	0.174
ENSMUSG00000070371	Prss36	chr7	-	127933566	127933832	127932798	127933114	127934389	127934627	13,11,12	3,1,3	9,10,4	9,5,15	391	125	0.0122334465166	0.581,0.779,0.561	0.242,0.39,0.079	0.403
ENSMUSG00000024039	Cbs	chr17	-	31614528	31614570	31612622	31613293	31615473	31615558	4,3,2	25,40,21	3,4,4	5,4,4	167	125	0.0124051751634	0.107,0.053,0.067	0.31,0.428,0.428	-0.313
ENSMUSG00000030706	Mrpl48	chr7	-	100565193	100565427	100552578	100552681	100571251	100571289	8,4,5	1,2,2	5,4,3	0,1,0	359	125	0.0124500198356	0.736,0.411,0.465	1.0,0.582,1.0	-0.323
ENSMUSG00000110218	TINCR	chr17	-	56552687	56552996	56551413	56551989	56553448	56553562	54,66,42	2,11,2	11,10,5	1,0,0	434	125	0.0125007299026	0.886,0.633,0.858	0.76,1.0,1.0	-0.128
ENSMUSG00000041471	Fam35a	chr14	-	34259624	34259732	34249176	34249371	34309039	34309094	26,36,22	0,0,0	54,49,33	6,1,2	233	125	0.0127229935403	1.0,1.0,1.0	0.828,0.963,0.898	0.104
ENSMUSG00000075302	Erich2	chr2	+	70527432	70527525	70523330	70523367	70531675	70531824	9,17,10	0,1,0	19,19,51	4,4,2	218	125	0.0130171803109	1.0,0.907,1.0	0.731,0.731,0.936	0.17
ENSMUSG00000064302	Clasp1	chr1	+	118541674	118541698	118539265	118539369	118543101	118543346	64,45,41	129,132,111	122,84,63	123,136,102	149	125	0.0131420101048	0.294,0.222,0.237	0.454,0.341,0.341	-0.128
ENSMUSG00000031864	Ints10	chr8	+	68824189	68824267	68822156	68822250	68825051	68825129	8,6,4	5,2,2	14,6,1	0,2,0	203	125	0.0131908037278	0.496,0.649,0.552	1.0,0.649,1.0	-0.317
ENSMUSG00000017718	Afmid	chr11	+	117828078	117828169	117825923	117826006	117834766	117834852	6,6,8	4,2,0	2,5,5	0,0,0	216	125	0.0132400533756	0.465,0.635,1.0	1.0,1.0,1.0	-0.3
ENSMUSG00000024293	Esco1	chr18	-	10588438	10588550	10585977	10586041	10595675	10595875	121,90,87	2,1,2	56,46,54	8,4,2	237	125	0.0132491118819	0.97,0.979,0.958	0.787,0.858,0.934	0.109
ENSMUSG00000026096	Osgepl1	chr1	+	53321495	53321567	53321079	53321210	53323166	53323270	173,137,130	43,40,32	97,79,131	41,42,62	197	125	0.0134675074223	0.719,0.685,0.72	0.6,0.544,0.573	0.136
ENSMUSG00000069495	Epc2	chr2	+	49532043	49532235	49530010	49530143	49535254	49535344	392,379,359	19,42,32	319,327,240	75,38,36	317	125	0.0135328400442	0.891,0.781,0.816	0.626,0.772,0.724	0.122
ENSMUSG00000004455	Ppp1cc	chr5	+	122171821	122171926	122168918	122169149	122172731	122172955	18,9,12	61,47,52	33,22,23	52,45,43	230	125	0.0135956137381	0.138,0.094,0.111	0.256,0.21,0.225	-0.116
ENSMUSG00000058291	Zfp68	chr5	-	138616469	138616565	138612038	138612165	138617054	138617167	137,137,90	85,67,58	183,168,92	162,144,111	221	125	0.0136040643736	0.477,0.536,0.467	0.39,0.398,0.319	0.124
ENSMUSG00000107476	Zfp862-ps	chr6	+	48528350	48530440	48527444	48527549	48532034	48534832	96,133,80	0,1,1	205,177,164	8,3,2	2215	125	0.0138380557369	1.0,0.882,0.819	0.591,0.769,0.822	0.173
ENSMUSG00000037224	Zfyve28	chr5	-	34216560	34217865	34199592	34199744	34224951	34225053	162,170,143	3,3,2	2,4,3	0,0,0	1430	125	0.0140522311579	0.825,0.832,0.862	1.0,1.0,1.0	-0.16
ENSMUSG00000044348	Slc25a53	chrX	-	137027989	137028154	137016248	137016339	137038223	137038302	57,30,40	0,3,0	37,38,19	0,10,5	290	125	0.014054038362	1.0,0.812,1.0	1.0,0.621,0.621	0.19
ENSMUSG00000010608	Rbm25	chr12	+	83642401	83642519	83639127	83639191	83642628	83642698	156,147,111	61,76,73	77,114,49	91,83,56	243	125	0.0140627927426	0.568,0.499,0.439	0.303,0.414,0.31	0.16
ENSMUSG00000019813	Cep57l1	chr10	-	41728627	41728714	41718845	41719907	41729330	41729408	34,21,26	4,1,0	33,34,51	9,14,7	212	125	0.0144126883081	0.834,0.925,1.0	0.684,0.589,0.811	0.225
ENSMUSG00000069601	Ank3	chr10	+	69904447	69904510	69904197	69904270	69927694	69927818	77,147,125	132,186,150	34,44,35	104,82,80	188	125	0.0144175377356	0.279,0.344,0.357	0.179,0.263,0.225	0.104
ENSMUSG00000069769	Msi2	chr11	-	88348783	88348938	88339381	88344660	88366784	88366847	241,208,325	16,5,9	124,100,106	14,16,6	280	125	0.0145546916886	0.871,0.949,0.942	0.798,0.736,0.887	0.114
ENSMUSG00000028524	Sgip1	chr4	+	102934545	102934605	102928785	102928912	102956098	102956210	1,1,2	0,2,0	0,2,1	10,21,19	185	125	0.0145575684905	1.0,0.253,1.0	0.0,0.06,0.034	0.72
ENSMUSG00000031949	Adat1	chr8	-	111978038	111978138	111970864	111972191	111982161	111982765	28,48,32	0,0,2	26,29,43	7,0,4	225	125	0.0145792190466	1.0,1.0,0.899	0.674,1.0,0.857	0.123
ENSMUSG00000001751	Naglu	chr11	+	101071079	101071227	101070011	101070501	101071895	101072042	14,14,21	0,0,0	38,31,41	0,6,2	273	125	0.014642168748	1.0,1.0,1.0	1.0,0.703,0.904	0.131
ENSMUSG00000040481	Bptf	chr11	-	107044491	107044665	107043632	107043825	107046999	107047343	273,373,303	112,128,125	408,516,599	115,132,139	299	125	0.0146674481016	0.505,0.549,0.503	0.597,0.62,0.643	-0.101
ENSMUSG00000039069	Mtg2	chr2	+	180078003	180078142	180073139	180073233	180078618	180078823	154,169,160	17,15,15	110,86,117	25,13,30	264	125	0.0146674481016	0.811,0.842,0.835	0.676,0.758,0.649	0.135
ENSMUSG00000024050	Wiz	chr17	-	32362792	32362963	32361674	32361964	32367823	32368147	327,359,281	81,94,73	324,309,309	47,52,49	296	125	0.0146775602923	0.63,0.617,0.619	0.744,0.715,0.727	-0.107
ENSMUSG00000058291	Zfp68	chr5	-	138616469	138616559	138612038	138612165	138617054	138617167	101,83,55	85,67,58	109,104,68	162,144,111	215	125	0.0148183414557	0.409,0.419,0.355	0.281,0.296,0.263	0.114
ENSMUSG00000024293	Esco1	chr18	-	10595675	10595875	10585977	10586041	10610025	10610109	2,1,2	0,2,2	10,4,2	0,0,0	325	125	0.0148264165819	1.0,0.161,0.278	1.0,1.0,1.0	-0.52
ENSMUSG00000040570	Rundc3b	chr5	-	8512260	8512407	8492266	8492589	8520858	8521016	23,40,19	8,3,2	17,19,8	10,13,7	272	125	0.0148264165819	0.569,0.86,0.814	0.439,0.402,0.344	0.353
ENSMUSG00000025602	Zfp202	chr9	+	40210440	40210560	40209766	40209896	40210895	40213604	72,52,53	3,1,2	69,74,45	10,8,6	245	125	0.0149805200406	0.924,0.964,0.931	0.779,0.825,0.793	0.141
ENSMUSG00000032212	Sltm	chr9	+	70559036	70559101	70542919	70543081	70572148	70572176	10,15,3	0,1,1	19,9,11	2,5,5	190	125	0.0150683259296	1.0,0.908,0.664	0.862,0.542,0.591	0.192
ENSMUSG00000035069	Oma1	chr4	+	103328837	103328966	103325292	103325400	103331304	103331379	121,135,131	15,16,10	113,110,100	3,5,4	254	125	0.015118142791	0.799,0.806,0.866	0.949,0.915,0.925	-0.106
ENSMUSG00000027439	Gzf1	chr2	+	148688003	148688145	148684611	148684968	148690075	148690215	4,3,2	3,9,4	7,4,1	0,0,2	267	125	0.0152660180296	0.384,0.135,0.19	1.0,1.0,0.19	-0.494
ENSMUSG00000022094	Slc39a14	chr14	-	70331268	70331366	70318661	70318940	70351279	70351425	31,36,12	3,2,0	76,44,24	11,11,14	223	125	0.0154380854024	0.853,0.91,1.0	0.795,0.692,0.49	0.262
ENSMUSG00000055923	Aasdh	chr5	-	76877526	76877658	76875985	76876422	76878403	76878526	52,49,38	0,2,0	65,57,49	4,4,4	257	125	0.0154522211247	1.0,0.923,1.0	0.888,0.874,0.856	0.102
ENSMUSG00000023072	Cep89	chr7	+	35416416	35416459	35409580	35409692	35417641	35417860	58,42,63	3,2,1	73,63,48	9,10,6	168	125	0.0154522211247	0.935,0.94,0.979	0.858,0.824,0.856	0.105
ENSMUSG00000059708	Akap17b	chrX	-	36623567	36624336	36618602	36618733	36636472	36636574	52,79,46	2,3,3	17,27,19	0,1,0	894	125	0.0154522211247	0.784,0.786,0.682	1.0,0.791,1.0	-0.18
ENSMUSG00000032740	Ccdc88a	chr11	+	29497342	29497426	29493878	29494093	29498408	29498612	46,36,35	51,70,54	199,164,133	151,152,106	209	125	0.0154522211247	0.35,0.235,0.279	0.441,0.392,0.429	-0.133
ENSMUSG00000021990	Spata13	chr14	+	60709424	60709569	60691974	60692548	60745644	60745781	7,21,15	0,0,0	45,38,33	4,0,4	270	125	0.015585985982	1.0,1.0,1.0	0.839,1.0,0.793	0.123
ENSMUSG00000050891	Tatdn1	chr15	-	58909572	58909649	58905740	58905811	58921139	58921182	59,58,55	7,6,10	46,46,59	18,12,23	202	125	0.0156088897011	0.839,0.857,0.773	0.613,0.703,0.614	0.18
ENSMUSG00000021884	Hacl1	chr14	-	31635743	31635784	31632895	31632968	31640493	31640598	14,8,2	2,0,0	11,8,7	7,6,0	166	125	0.015636421156	0.841,1.0,1.0	0.542,0.501,1.0	0.266
ENSMUSG00000042323	Pbrm1	chr14	+	31110414	31110579	31107108	31107310	31113848	31114004	252,275,212	125,199,146	254,222,174	106,79,72	290	125	0.015955154106	0.465,0.373,0.385	0.508,0.548,0.51	-0.114
ENSMUSG00000002781	Tmem143	chr7	+	45897434	45897749	45897083	45897101	45899631	45899736	10,6,7	1,3,1	8,9,14	1,0,0	440	125	0.0160910916388	0.74,0.362,0.665	0.694,1.0,1.0	-0.309
ENSMUSG00000049606	Zfp644	chr5	-	106695642	106695699	106666784	106666845	106695797	106696166	8,6,3	0,2,0	9,5,7	1,5,6	182	125	0.0165072626549	1.0,0.673,1.0	0.861,0.407,0.445	0.32
ENSMUSG00000034156	Bzrap1	chr11	+	87781301	87781370	87780881	87780953	87781489	87781593	14,20,14	5,4,1	10,2,3	0,0,1	194	125	0.0165655476813	0.643,0.763,0.9	1.0,1.0,0.659	-0.118
ENSMUSG00000026409	Pfkfb2	chr1	-	130697905	130698085	130691014	130691148	130698678	130698743	87,77,64	3,10,10	51,26,36	17,13,8	305	125	0.0169027230188	0.922,0.759,0.724	0.551,0.45,0.648	0.252
ENSMUSG00000037989	Wnk2	chr13	-	49044373	49044418	49042627	49042866	49052558	49052773	57,62,58	13,25,14	60,75,79	7,11,6	170	125	0.0169027230188	0.763,0.646,0.753	0.863,0.834,0.906	-0.147
ENSMUSG00000022094	Slc39a14	chr14	-	70315663	70315833	70310855	70310975	70316437	70316624	7,4,1	0,0,1	21,13,17	9,4,1	295	125	0.0170113478089	1.0,1.0,0.298	0.497,0.579,0.878	0.115
ENSMUSG00000109111	6530437J22Rik	chr7	+	44973698	44973771	44973044	44973154	44974074	44974303	4,1,3	2,3,3	2,1,12	1,1,0	198	125	0.0170833038191	0.558,0.174,0.387	0.558,0.387,1.0	-0.275
ENSMUSG00000030792	Dkkl1	chr7	-	45211400	45211570	45210330	45210471	45211755	45212123	27,26,27	3,2,2	3,10,13	0,0,0	295	125	0.0170833038191	0.792,0.846,0.851	1.0,1.0,1.0	-0.17
ENSMUSG00000075600	Zc3h3	chr15	-	75779513	75779556	75779279	75779438	75785452	75785637	0,0,0	4,2,7	2,3,1	4,8,3	168	125	0.0176320035677	0.0,0.0,0.0	0.271,0.218,0.199	-0.229
ENSMUSG00000025702	March8	chr6	+	116338385	116338490	116338023	116338215	116392523	116392574	12,10,3	0,0,1	8,5,10	2,2,2	230	125	0.0177114256645	1.0,1.0,0.62	0.685,0.576,0.731	0.209
ENSMUSG00000039275	Foxk2	chr11	+	121296222	121296351	121290743	121290890	121296913	121297089	23,9,17	2,1,0	13,4,11	6,2,2	254	125	0.0178461936117	0.85,0.816,1.0	0.516,0.496,0.73	0.308
ENSMUSG00000068250	Amn1	chr6	-	149184991	149185124	149170832	149171050	149188605	149188712	44,57,58	4,9,1	36,26,39	8,13,11	258	125	0.0178461936117	0.842,0.754,0.966	0.686,0.492,0.632	0.251
ENSMUSG00000015501	Hivep2	chr10	+	14004200	14004275	13966074	13966220	14066582	14066684	5,4,8	2,2,2	2,7,2	1,0,0	200	125	0.0179421544212	0.61,0.556,0.714	0.556,1.0,1.0	-0.225
ENSMUSG00000030519	Apba2	chr7	+	64734654	64734690	64733512	64733658	64736880	64736967	5,2,3	14,15,9	24,23,37	26,35,38	161	125	0.0181321049544	0.217,0.094,0.206	0.417,0.338,0.431	-0.223
ENSMUSG00000087177	E130307A14Rik	chr10	-	39640275	39640511	39622654	39622727	39681472	39681549	34,35,36	4,8,8	75,57,53	40,22,38	361	125	0.0181339658924	0.746,0.602,0.609	0.394,0.473,0.326	0.255
ENSMUSG00000048661	Lemd3	chr10	-	120952217	120952255	120933629	120933709	120977783	120979332	44,40,47	2,2,0	32,45,28	5,4,6	163	125	0.0182664388422	0.944,0.939,1.0	0.831,0.896,0.782	0.125
ENSMUSG00000097039	Pvt1	chr15	+	62149238	62149352	62107147	62107465	62242173	62242301	0,2,0	4,3,1	8,4,5	7,6,7	239	125	0.0182885789366	0.0,0.259,0.0	0.374,0.259,0.272	-0.215
ENSMUSG00000037605	Adgrl3	chr5	+	81663385	81663424	81660261	81660447	81688508	81688692	2,12,4	47,38,22	40,52,45	140,100,82	164	125	0.0183739023855	0.031,0.194,0.122	0.179,0.284,0.295	-0.137
ENSMUSG00000021706	Zfyve16	chr13	-	92516530	92516692	92513786	92513929	92519466	92519563	82,81,77	3,2,0	98,110,75	8,10,4	287	125	0.0183739023855	0.923,0.946,1.0	0.842,0.827,0.891	0.103
ENSMUSG00000055835	Zfp1	chr8	+	111666119	111666204	111658385	111658441	111669490	111670682	91,92,90	7,6,6	105,104,131	22,19,17	210	125	0.0183855947964	0.886,0.901,0.899	0.74,0.765,0.821	0.12
ENSMUSG00000018995	Nars2	chr7	+	97031545	97031583	97031337	97031436	97039898	97040036	23,14,12	2,0,0	28,28,26	6,8,0	163	125	0.0183963067423	0.898,1.0,1.0	0.782,0.729,1.0	0.129
ENSMUSG00000029263	Pigg	chr5	+	108317262	108317472	108313958	108314164	108318824	108319013	100,81,88	4,0,0	52,57,43	4,6,2	335	125	0.018576067178	0.903,1.0,1.0	0.829,0.78,0.889	0.135
ENSMUSG00000052407	Ccdc171	chr4	+	83620824	83620963	83604021	83604182	83635639	83635742	12,8,29	4,7,3	12,17,23	0,2,1	264	125	0.0186980428418	0.587,0.351,0.821	1.0,0.801,0.916	-0.319
ENSMUSG00000032059	Alg9	chr9	+	50783257	50783328	50778969	50779104	50788152	50788241	118,107,119	16,19,21	95,83,108	43,32,25	196	125	0.0188768713203	0.825,0.782,0.783	0.585,0.623,0.734	0.149
ENSMUSG00000055835	Zfp1	chr8	+	111666060	111666204	111658385	111658441	111669490	111671008	126,127,110	7,6,6	157,139,163	22,19,17	269	125	0.0190120858597	0.893,0.908,0.895	0.768,0.773,0.817	0.113
ENSMUSG00000022498	Txndc11	chr16	-	11093815	11093928	11091585	11091786	11104565	11104659	174,186,144	27,25,24	249,204,154	71,57,36	238	125	0.0191711785788	0.772,0.796,0.759	0.648,0.653,0.692	0.111
ENSMUSG00000022668	Gtpbp8	chr16	-	44745394	44745493	44743737	44743868	44745998	44746363	73,69,87	5,6,8	96,96,78	29,10,30	224	125	0.019191111963	0.891,0.865,0.859	0.649,0.843,0.592	0.177
ENSMUSG00000033852	Gm28042	chr2	+	120034477	120034670	120032113	120032465	120034919	120034993	61,70,62	0,0,3	92,75,84	2,10,4	318	125	0.0194856212245	1.0,1.0,0.89	0.948,0.747,0.892	0.101
ENSMUSG00000042988	Notum	chr11	-	120656559	120656751	120656331	120656432	120657492	120657595	114,97,95	3,2,4	61,53,66	9,5,6	317	125	0.0199413798946	0.937,0.95,0.904	0.728,0.807,0.813	0.148
ENSMUSG00000002020	Ltbp2	chr12	-	84790994	84791117	84790241	84790373	84791596	84791722	4,6,10	0,0,0	8,6,15	2,0,4	248	125	0.0201368916302	1.0,1.0,1.0	0.668,1.0,0.654	0.226
ENSMUSG00000055148	Klf2	chr8	+	72319425	72320242	72319032	72319149	72320743	72321656	3,6,5	0,0,0	48,108,90	1,0,6	942	125	0.0202225966456	1.0,1.0,1.0	0.864,1.0,0.666	0.157
ENSMUSG00000062867	Impdh2	chr9	+	108562791	108562879	108562173	108562380	108563135	108563336	16,22,26	0,6,4	30,16,25	10,21,20	213	125	0.0202315086013	1.0,0.683,0.792	0.638,0.309,0.423	0.368
ENSMUSG00000036893	Ehmt1	chr2	-	24887002	24887066	24877454	24877626	24919553	24919607	6,8,5	2,0,0	3,2,4	3,2,1	189	125	0.0203413674051	0.665,1.0,1.0	0.398,0.398,0.726	0.381
ENSMUSG00000027630	Tbl1xr1	chr3	+	22089412	22089522	22076651	22076954	22148941	22149008	7,6,9	15,21,25	3,1,5	35,33,28	235	125	0.0204057035678	0.199,0.132,0.161	0.044,0.016,0.087	0.115
ENSMUSG00000037013	Ss18	chr18	-	14637391	14637484	14636495	14636618	14640955	14641123	137,138,116	91,121,87	136,98,111	174,182,105	218	125	0.0205046287952	0.463,0.395,0.433	0.309,0.236,0.377	0.123
ENSMUSG00000061882	Ccdc62	chr5	+	123961221	123961338	123957393	123957502	123966835	123966928	18,25,19	0,2,0	9,13,14	2,2,3	242	125	0.0205319591678	1.0,0.866,1.0	0.699,0.771,0.707	0.23
ENSMUSG00000022791	Tnk2	chr16	+	32665885	32665956	32644672	32645108	32668220	32668279	120,146,110	6,7,7	120,83,91	14,17,10	196	125	0.0205482578308	0.927,0.93,0.909	0.845,0.757,0.853	0.104
ENSMUSG00000027361	Gabpb1	chr2	-	126662990	126663088	126658469	126658577	126676033	126676337	24,19,16	3,3,1	34,29,19	0,0,1	223	125	0.0206045575388	0.818,0.78,0.9	1.0,1.0,0.914	-0.139
ENSMUSG00000031392	Irak1	chrX	-	74022184	74022249	74020942	74021061	74022848	74022952	9,8,4	2,0,0	2,5,3	5,0,3	190	125	0.020845072261	0.748,1.0,1.0	0.208,1.0,0.397	0.381
ENSMUSG00000027130	Slc12a6	chr2	+	112316240	112316285	112284576	112284805	112333382	112333477	41,39,39	5,4,9	19,14,6	2,0,0	170	125	0.0213863779084	0.858,0.878,0.761	0.875,1.0,1.0	-0.126
ENSMUSG00000022305	Lrp12	chr15	-	39904538	39904595	39885005	39885141	39943603	39943788	203,246,226	94,96,68	247,220,137	29,37,47	182	125	0.0213951927434	0.597,0.638,0.695	0.854,0.803,0.667	-0.131
ENSMUSG00000021482	Aaed1	chr13	-	64309092	64309146	64308821	64308927	64312266	64312335	123,90,99	2,4,4	112,57,53	4,14,7	179	125	0.0215674339672	0.977,0.94,0.945	0.951,0.74,0.841	0.11
ENSMUSG00000074582	Arfgef2	chr2	+	166827541	166827665	166805587	166805835	166834470	166834617	34,46,27	2,0,0	49,43,16	7,1,2	249	125	0.0216028964277	0.895,1.0,1.0	0.778,0.956,0.801	0.12
ENSMUSG00000055809	Dnaaf3	chr7	-	4527093	4527219	4526866	4526989	4527441	4527624	34,43,32	1,4,3	4,4,10	0,0,0	251	125	0.0216690274611	0.944,0.843,0.842	1.0,1.0,1.0	-0.124
ENSMUSG00000039908	Slc26a11	chr11	+	119357977	119358170	119356807	119357033	119359296	119359382	38,32,24	3,3,1	50,34,54	0,1,0	318	125	0.0217096883136	0.833,0.807,0.904	1.0,0.93,1.0	-0.129
ENSMUSG00000055639	Dach1	chr14	-	97916392	97916548	97915796	97915969	98018877	98018993	16,20,17	3,9,2	9,12,7	2,0,0	281	125	0.0219034635725	0.703,0.497,0.791	0.667,1.0,1.0	-0.225
ENSMUSG00000038685	Rtel1	chr2	+	181355008	181355125	181354352	181354442	181355309	181355552	107,157,133	16,14,11	136,166,210	29,41,36	242	125	0.0221350543663	0.775,0.853,0.862	0.708,0.677,0.751	0.118
ENSMUSG00000039717	Ralyl	chr3	+	14143273	14143446	14129557	14129671	14181037	14182287	15,7,5	2,0,0	12,4,7	1,4,2	298	125	0.0221527576316	0.759,1.0,1.0	0.834,0.296,0.595	0.345
ENSMUSG00000037426	Depdc5	chr5	+	32864157	32864312	32863712	32863743	32864576	32864699	48,72,43	5,5,6	43,34,26	15,7,10	280	125	0.0222391892218	0.811,0.865,0.762	0.561,0.684,0.537	0.219
ENSMUSG00000022952	Runx1	chr16	-	92644153	92644345	92601465	92606124	92668707	92668812	48,73,59	0,0,0	29,13,18	0,6,1	317	125	0.0227066806535	1.0,1.0,1.0	1.0,0.461,0.877	0.221
ENSMUSG00000013523	Bcas1	chr2	-	170356247	170356313	170349181	170349463	170378722	170378929	2,8,14	0,3,2	5,1,0	3,7,1	191	125	0.0227066806535	1.0,0.636,0.821	0.522,0.085,0.0	0.617
ENSMUSG00000006276	Eps15l1	chr8	-	72345965	72346171	72340998	72341524	72358312	72358445	173,232,212	46,73,65	211,259,277	90,108,157	331	125	0.0227323527941	0.587,0.545,0.552	0.47,0.475,0.4	0.113
ENSMUSG00000022701	Ccdc191	chr16	+	43898089	43898231	43889898	43890038	43905345	43905483	148,158,113	7,13,6	63,52,63	7,11,13	267	125	0.0229055651642	0.908,0.851,0.898	0.808,0.689,0.694	0.155
ENSMUSG00000052539	Magi3	chr3	-	104016601	104016692	104013258	104016068	104017500	104017639	46,32,25	44,43,47	50,54,56	31,21,42	216	125	0.0233003554922	0.377,0.301,0.235	0.483,0.598,0.436	-0.201
ENSMUSG00000028657	Ppt1	chr4	+	122854379	122854478	122848432	122848535	122857509	122859078	8,2,4	0,1,1	12,12,12	18,3,4	224	125	0.0235029661053	1.0,0.527,0.691	0.271,0.691,0.626	0.21
ENSMUSG00000033565	Rbfox2	chr15	-	77091811	77091854	77086066	77086155	77097939	77098072	3,1,8	30,25,18	20,20,17	41,37,33	168	125	0.0238213312014	0.069,0.029,0.249	0.266,0.287,0.277	-0.161
ENSMUSG00000018449	Rpain	chr11	+	70974068	70974132	70973014	70973075	70977657	70977687	11,8,9	8,5,13	13,13,11	38,41,42	189	125	0.0238837013745	0.476,0.514,0.314	0.185,0.173,0.148	0.266
ENSMUSG00000038217	Tlcd2	chr11	+	75469471	75469901	75468841	75468924	75470399	75470657	58,63,40	0,0,0	93,94,91	1,1,6	555	125	0.0238837013745	1.0,1.0,1.0	0.954,0.955,0.774	0.106
ENSMUSG00000030447	Cyfip1	chr7	+	55897824	55897972	55896667	55896815	55899914	55900071	2,13,2	2,2,1	16,15,7	0,0,0	273	125	0.023988888473	0.314,0.749,0.478	1.0,1.0,1.0	-0.486
ENSMUSG00000097320	Tmem147os	chr7	+	30737300	30737359	30735815	30735962	30745548	30745929	5,9,8	2,2,3	1,1,2	0,0,1	184	125	0.0240423645026	0.629,0.754,0.644	1.0,1.0,0.576	-0.183
ENSMUSG00000020492	Ska2	chr11	+	87116144	87116190	87109250	87109304	87121933	87122139	3,6,6	0,0,2	1,8,5	3,4,1	171	125	0.0241973101387	1.0,1.0,0.687	0.196,0.594,0.785	0.371
ENSMUSG00000023764	Sfi1	chr11	-	3155398	3155496	3153431	3153498	3164556	3164713	42,55,45	1,1,2	30,17,23	5,2,4	223	125	0.0243937126027	0.959,0.969,0.927	0.771,0.827,0.763	0.165
ENSMUSG00000106247	Gm43720	chr5	-	138270767	138271071	138264951	138266306	138271278	138274569	8,3,2	0,0,0	31,18,24	1,2,3	429	125	0.0244350272275	1.0,1.0,1.0	0.9,0.724,0.7	0.225
ENSMUSG00000097075	D830044I16Rik	chr7	-	126974608	126974712	126974452	126974510	126974939	126975084	0,1,0	1,2,2	2,4,4	9,5,7	229	125	0.0244999192295	0.0,0.214,0.0	0.108,0.304,0.238	-0.145
ENSMUSG00000073164	2410018L13Rik	chr12	-	22993050	22993177	22992787	22992848	23009844	23009998	153,131,155	10,9,16	113,143,140	16,19,38	252	125	0.0252350704217	0.884,0.878,0.828	0.778,0.789,0.646	0.126
ENSMUSG00000028524	Sgip1	chr4	+	102921021	102921519	102918780	102918855	102927460	102927585	7,5,9	1,8,4	3,12,9	37,33,28	623	125	0.0255487929944	0.584,0.111,0.311	0.016,0.068,0.061	0.287
ENSMUSG00000023033	Scn8a	chr15	+	100959339	100959431	100957460	100957589	100959694	100961465	23,17,20	8,0,1	11,14,10	5,8,10	217	125	0.0257790154716	0.624,1.0,0.92	0.559,0.502,0.365	0.373
ENSMUSG00000037466	4930427A07Rik	chr12	+	113157160	113157363	113156674	113156753	113157577	113157727	141,146,113	9,6,2	103,114,97	13,8,16	328	125	0.0258851744078	0.857,0.903,0.956	0.751,0.844,0.698	0.141
ENSMUSG00000026492	Tfb2m	chr1	-	179545366	179545458	179542306	179542457	179545821	179545892	3,8,5	8,17,24	0,3,0	8,11,17	217	125	0.0260554880494	0.178,0.213,0.107	0.0,0.136,0.0	0.121
ENSMUSG00000038371	Sbf2	chr7	-	110347886	110347982	110341326	110341364	110348854	110348995	15,16,11	38,52,35	18,6,12	16,9,11	221	125	0.0263515836472	0.183,0.148,0.151	0.389,0.274,0.382	-0.188
ENSMUSG00000003680	Taf6l	chr19	-	8773504	8773692	8773027	8773106	8774334	8774467	78,97,132	39,51,62	81,66,105	20,14,33	313	125	0.0264929925936	0.444,0.432,0.46	0.618,0.653,0.56	-0.165
ENSMUSG00000040605	Bace2	chr16	+	97399633	97399722	97356727	97357101	97408276	97408493	1,15,3	0,0,0	39,37,26	1,4,3	214	125	0.0265584164363	1.0,1.0,1.0	0.958,0.844,0.835	0.121
ENSMUSG00000032878	Ccdc85a	chr11	-	28434080	28434157	28385691	28388948	28576390	28576437	2,5,17	0,1,0	21,22,10	3,2,3	202	125	0.0265584164363	1.0,0.756,1.0	0.812,0.872,0.673	0.133
ENSMUSG00000032036	Kirrel3	chr9	+	35025110	35025146	35023453	35023652	35028331	35028439	11,6,10	12,15,15	3,2,1	0,1,1	161	125	0.0267163875361	0.416,0.237,0.341	1.0,0.608,0.437	-0.35
ENSMUSG00000020107	Anapc16	chr10	-	60002417	60002467	59990832	59990907	60002955	60002995	20,9,21	33,23,35	12,11,10	41,53,55	175	125	0.0267883683051	0.302,0.218,0.3	0.173,0.129,0.115	0.134
ENSMUSG00000040297	Suco	chr1	-	161845559	161845580	161845302	161845358	161847204	161847310	120,119,81	67,94,55	74,41,52	77,101,56	146	125	0.0269124680476	0.605,0.52,0.558	0.451,0.258,0.443	0.177
ENSMUSG00000049580	Tsku	chr7	-	98359357	98359467	98350785	98353130	98361241	98361288	6,12,13	24,14,14	4,7,8	26,39,45	235	125	0.0269124680476	0.117,0.313,0.331	0.076,0.087,0.086	0.171
ENSMUSG00000002963	Pnkp	chr7	+	44860359	44860431	44859887	44859945	44860988	44861059	6,7,9	0,0,0	6,9,11	4,2,0	197	125	0.0269911266966	1.0,1.0,1.0	0.488,0.741,1.0	0.257
ENSMUSG00000061740	Cyp2d22	chr15	-	82372784	82372926	82372389	82372577	82373110	82373287	3,6,7	3,0,0	23,19,34	34,36,27	267	125	0.0269911266966	0.319,1.0,1.0	0.241,0.198,0.371	0.503
ENSMUSG00000035953	Tmem55b	chr14	-	50929005	50929058	50927214	50928037	50929583	50929690	4,5,1	2,1,2	7,7,7	0,0,1	178	125	0.0270637675139	0.584,0.778,0.26	1.0,1.0,0.831	-0.403
ENSMUSG00000045411	2410002F23Rik	chr7	+	44247909	44248059	44246798	44246808	44248251	44248295	86,82,71	2,0,1	102,79,50	2,2,9	275	125	0.0271321471883	0.951,1.0,0.97	0.959,0.947,0.716	0.1
ENSMUSG00000053332	Gas5	chr1	+	161037123	161037164	161036819	161036852	161037287	161037315	80,83,94	87,68,88	42,54,73	82,82,102	166	125	0.0272301795925	0.409,0.479,0.446	0.278,0.331,0.35	0.125
ENSMUSG00000038860	Garnl3	chr2	-	33085874	33085944	33064003	33064078	33104848	33105023	11,4,6	0,0,0	2,7,18	2,4,0	195	125	0.0272866439645	1.0,1.0,1.0	0.391,0.529,1.0	0.36
ENSMUSG00000057894	Zfp329	chr7	-	12807911	12807973	12804976	12806592	12809696	12811666	29,25,29	6,6,5	17,16,19	0,2,1	187	125	0.0274932303745	0.764,0.736,0.795	1.0,0.842,0.927	-0.158
ENSMUSG00000034312	Iqsec1	chr6	-	90664021	90664071	90662627	90662955	90667899	90668076	94,102,101	42,43,45	91,88,85	22,21,19	175	125	0.0281499027488	0.615,0.629,0.616	0.747,0.75,0.762	-0.133
ENSMUSG00000020886	Dlg4	chr11	+	70043657	70043767	70042570	70042743	70044275	70044367	144,141,170	81,102,82	247,272,246	235,212,247	235	125	0.0282137504213	0.486,0.424,0.524	0.359,0.406,0.346	0.108
ENSMUSG00000061689	Dlgap4	chr2	+	156748022	156748102	156745834	156746196	156748943	156749356	5,14,5	0,1,1	13,9,5	1,4,3	205	125	0.0283106727933	1.0,0.895,0.753	0.888,0.578,0.504	0.226
ENSMUSG00000021245	Mlh3	chr12	-	85240797	85240876	85237514	85237666	85245762	85245922	30,36,42	0,1,0	20,41,38	2,2,4	204	125	0.0283946005978	1.0,0.957,1.0	0.86,0.926,0.853	0.106
ENSMUSG00000001998	Ap4e1	chr2	+	127043420	127043543	127037785	127037859	127046147	127046287	85,59,54	0,0,0	46,57,30	0,4,4	248	125	0.0285134401908	1.0,1.0,1.0	1.0,0.878,0.791	0.11
ENSMUSG00000021589	Rhobtb3	chr13	-	75917692	75917847	75892905	75893026	75943206	75943432	1,3,1	0,0,0	11,8,4	1,5,0	280	125	0.0285199560851	1.0,1.0,1.0	0.831,0.417,1.0	0.251
ENSMUSG00000001998	Ap4e1	chr2	+	127043646	127043756	127037785	127037859	127046147	127046287	67,55,59	0,0,0	64,43,23	0,4,4	235	125	0.0285862528205	1.0,1.0,1.0	1.0,0.851,0.754	0.132
ENSMUSG00000041623	D11Wsu47e	chr11	+	113685189	113685271	113684439	113684711	113687773	113688213	59,61,94	29,22,47	66,57,54	54,39,69	207	125	0.0288616808279	0.551,0.626,0.547	0.425,0.469,0.321	0.17
ENSMUSG00000067916	Zfp991	chr4	+	147140037	147140119	147134571	147134664	147175846	147175904	33,36,47	0,0,0	26,21,18	3,4,0	207	125	0.0289985139546	1.0,1.0,1.0	0.84,0.76,1.0	0.133
ENSMUSG00000026778	Prkcq	chr2	+	11226858	11226985	11172111	11172460	11232529	11232729	4,3,2	0,0,0	57,32,34	2,4,2	252	125	0.0291423831219	1.0,1.0,1.0	0.934,0.799,0.894	0.124
ENSMUSG00000095687	Rnaset2a	chr17	-	8142517	8142570	8137887	8137958	8145541	8145602	27,22,55	4,0,0	32,35,68	6,10,4	178	125	0.0294536930458	0.826,1.0,1.0	0.789,0.711,0.923	0.134
ENSMUSG00000037697	Ddhd1	chr14	-	45599101	45599185	45595415	45595664	45601564	45601756	87,94,110	15,9,16	73,64,104	27,21,23	209	125	0.0295177417396	0.776,0.862,0.804	0.618,0.646,0.73	0.149
ENSMUSG00000031304	Il2rg	chrX	-	101265629	101265726	101265375	101265442	101266180	101266343	5,7,12	0,1,0	23,47,23	5,3,2	222	125	0.029743752458	1.0,0.798,1.0	0.721,0.898,0.866	0.104
ENSMUSG00000034216	Vps18	chr2	+	119290120	119290294	119288786	119289130	119292697	119292789	32,33,33	0,0,0	53,21,30	1,3,3	299	125	0.0297613979493	1.0,1.0,1.0	0.957,0.745,0.807	0.164
ENSMUSG00000002190	Clgn	chr8	+	83408153	83408235	83399948	83400090	83409485	83409678	2,3,1	0,0,0	45,32,28	3,0,5	207	125	0.0304626587641	1.0,1.0,1.0	0.901,1.0,0.772	0.109
ENSMUSG00000015189	Casd1	chr6	+	4619760	4619884	4614648	4614711	4624051	4624266	8,6,8	4,1,6	6,2,3	10,13,7	249	125	0.0305528846708	0.501,0.751,0.401	0.231,0.072,0.177	0.391
ENSMUSG00000039206	Daglb	chr5	+	143472946	143473118	143466952	143467104	143474612	143474871	61,65,53	3,5,1	55,73,49	8,10,10	297	125	0.0306398795719	0.895,0.845,0.957	0.743,0.754,0.673	0.176
ENSMUSG00000045098	Suv420h1	chr19	+	3782219	3782279	3768546	3768702	3786388	3786627	21,24,15	2,3,2	24,19,25	0,0,1	185	125	0.0311900670075	0.876,0.844,0.835	1.0,1.0,0.944	-0.13
ENSMUSG00000029061	Mmp23	chr4	-	155651430	155651595	155651238	155651349	155651984	155652152	7,8,19	2,0,0	110,87,100	13,11,25	290	125	0.0311900670075	0.601,1.0,1.0	0.785,0.773,0.633	0.137
ENSMUSG00000013483	Card14	chr11	+	119340990	119341164	119339574	119339686	119343894	119344010	21,16,21	0,0,2	1,0,2	1,1,1	299	125	0.0313224665872	1.0,1.0,0.814	0.295,0.0,0.455	0.688
ENSMUSG00000042210	Abhd14a	chr9	-	106445525	106445834	106444089	106444306	106447530	106447563	167,182,196	75,74,63	222,159,205	103,145,140	434	125	0.031461997006	0.391,0.415,0.473	0.383,0.24,0.297	0.12
ENSMUSG00000025825	Iscu	chr5	+	113776770	113777078	113774262	113774376	113777832	113778273	51,50,48	0,0,1	33,43,46	5,1,1	433	125	0.0315733519894	1.0,1.0,0.933	0.656,0.925,0.93	0.141
ENSMUSG00000014786	Slc9a5	chr8	+	105357580	105357651	105357393	105357483	105358373	105358503	0,2,0	2,1,1	72,44,55	52,40,39	196	125	0.0316410103606	0.0,0.561,0.0	0.469,0.412,0.474	-0.265
ENSMUSG00000032534	Cep63	chr9	-	102623555	102623593	102619691	102619760	102625903	102626023	6,6,4	4,8,8	1,3,2	14,9,16	163	125	0.0316607774804	0.535,0.365,0.277	0.052,0.204,0.087	0.278
ENSMUSG00000002006	Pdzd4	chrX	-	73798757	73798848	73796829	73796892	73824281	73824969	6,6,1	1,0,1	10,7,7	2,6,8	216	125	0.0318369123123	0.776,1.0,0.367	0.743,0.403,0.336	0.22
ENSMUSG00000021268	Meg3	chr12	+	109546429	109546542	109544947	109545041	109549290	109549371	6,5,14	0,0,0	21,20,43	2,2,3	238	125	0.0319417823739	1.0,1.0,1.0	0.847,0.84,0.883	0.143
ENSMUSG00000054474	Thnsl2	chr6	-	71141219	71141454	71139748	71139943	71144290	71144439	37,28,22	0,0,0	29,21,33	2,2,2	360	125	0.0321983635747	1.0,1.0,1.0	0.834,0.785,0.851	0.177
ENSMUSG00000062604	Srpk2	chr5	-	23629331	23629477	23616326	23616390	23675719	23675774	0,2,1	6,7,4	5,5,5	8,6,7	271	125	0.0323063987188	0.0,0.116,0.103	0.224,0.278,0.248	-0.177
ENSMUSG00000037907	Ankrd13b	chr11	-	77472013	77472179	77470486	77471878	77472301	77472378	50,31,24	25,25,36	40,28,24	59,67,60	291	125	0.0323172817948	0.462,0.348,0.223	0.226,0.152,0.147	0.169
ENSMUSG00000087177	E130307A14Rik	chr10	-	39655839	39655929	39654464	39654688	39681472	39681549	25,28,26	28,23,17	31,50,28	13,18,5	215	125	0.0325216750211	0.342,0.414,0.471	0.581,0.618,0.765	-0.246
ENSMUSG00000042298	Ttc19	chr11	+	62284130	62284169	62283596	62283707	62285002	62285059	80,76,80	7,8,10	134,151,89	20,42,25	164	125	0.0333542542138	0.897,0.879,0.859	0.836,0.733,0.731	0.112
ENSMUSG00000022779	Top3b	chr16	+	16875071	16875155	16870756	16870829	16877831	16878016	50,54,48	29,34,41	17,19,14	20,25,31	209	125	0.0334122142662	0.508,0.487,0.412	0.337,0.313,0.213	0.181
ENSMUSG00000031788	Kifc3	chr8	-	95126525	95126707	95110693	95110759	95134716	95134859	127,138,119	107,101,119	47,46,36	60,63,59	307	125	0.0343895867023	0.326,0.357,0.289	0.242,0.229,0.199	0.101
ENSMUSG00000025892	Gria4	chr9	-	4427029	4427144	4424319	4424454	4456004	4456252	8,3,5	1,0,0	10,23,14	1,5,1	240	125	0.0348979100599	0.806,1.0,1.0	0.839,0.706,0.879	0.127
ENSMUSG00000039069	Mtg2	chr2	+	180084063	180084282	180082085	180082233	180085379	180085895	17,14,15	0,2,1	22,15,16	3,4,8	344	125	0.0354666268821	1.0,0.718,0.845	0.727,0.577,0.421	0.279
ENSMUSG00000048078	Tenm4	chr7	+	96643998	96644208	96553477	96553747	96694769	96695025	99,93,113	26,19,16	35,52,28	5,2,0	335	125	0.0359425813482	0.587,0.646,0.725	0.723,0.907,1.0	-0.224
ENSMUSG00000022092	Ppp3cc	chr14	-	70220016	70220046	70217897	70218277	70224309	70224407	17,28,12	6,0,2	74,73,73	50,22,38	155	125	0.0360534353884	0.696,1.0,0.829	0.544,0.728,0.608	0.215
ENSMUSG00000004187	Kifc2	chr15	+	76661479	76661618	76661235	76661384	76661726	76661872	39,40,34	1,2,3	55,44,61	13,6,9	264	125	0.0362187958647	0.949,0.904,0.843	0.667,0.776,0.762	0.164
ENSMUSG00000045411	2410002F23Rik	chr7	+	44247909	44248059	44246786	44246823	44248251	44248295	90,82,71	38,52,46	107,83,48	74,104,87	275	125	0.0362187958647	0.518,0.418,0.412	0.397,0.266,0.201	0.161
ENSMUSG00000022838	Eaf2	chr16	-	36824657	36824752	36808014	36808160	36828050	36828227	10,22,25	1,6,5	0,0,7	5,1,2	220	125	0.0364864060071	0.85,0.676,0.74	0.0,0.0,0.665	0.534
ENSMUSG00000068394	Cep152	chr2	-	125571668	125571833	125569554	125569651	125576713	125576855	102,133,116	5,7,3	108,108,102	17,10,9	290	125	0.036591789274	0.898,0.891,0.943	0.733,0.823,0.83	0.115
ENSMUSG00000032017	Grik4	chr9	-	42550406	42550516	42547566	42547740	42566298	42566412	15,23,26	7,4,4	3,10,8	0,2,0	235	125	0.0366908899665	0.533,0.754,0.776	1.0,0.727,1.0	-0.221
ENSMUSG00000019856	Fam184a	chr10	-	53638176	53638281	53635231	53635434	53647571	53647756	6,5,4	1,0,0	6,11,7	2,4,0	230	125	0.0367195868258	0.765,1.0,1.0	0.62,0.599,1.0	0.182
ENSMUSG00000025871	4833439L19Rik	chr13	-	54564514	54564621	54556526	54556651	54565181	54565435	221,237,255	51,67,65	342,277,260	118,103,143	232	125	0.0371233654958	0.7,0.656,0.679	0.61,0.592,0.495	0.113
ENSMUSG00000034354	Mtmr3	chr11	-	4485878	4485989	4480889	4482939	4487233	4488632	55,41,47	2,5,3	56,39,36	8,10,11	236	125	0.0372406666477	0.936,0.813,0.892	0.788,0.674,0.634	0.182
ENSMUSG00000021963	Sap18	chr14	+	57801493	57801616	57798425	57798597	57801921	57802327	11,7,9	2,0,0	4,6,10	2,0,5	248	125	0.0373805989817	0.735,1.0,1.0	0.502,1.0,0.502	0.244
ENSMUSG00000043323	Fbrsl1	chr5	-	110381600	110381646	110379268	110379593	110417842	110417947	40,25,18	1,0,0	12,14,11	6,1,0	171	125	0.0375783335367	0.967,1.0,1.0	0.594,0.911,1.0	0.154
ENSMUSG00000000167	Pih1d2	chr9	+	50619754	50619838	50618445	50618649	50620944	50621190	19,16,11	0,0,0	4,4,3	0,2,3	209	125	0.0375783335367	1.0,1.0,1.0	1.0,0.545,0.374	0.36
ENSMUSG00000043051	Disc1	chr8	+	125232783	125233057	125218096	125218157	125250947	125251067	1,1,3	0,0,0	26,23,19	2,0,4	399	125	0.037670928565	1.0,1.0,1.0	0.803,1.0,0.598	0.2
ENSMUSG00000022020	Naa16	chr14	-	79350688	79350830	79344894	79345108	79351372	79351501	69,45,59	60,45,34	115,90,77	47,43,31	267	125	0.0382219122339	0.35,0.319,0.448	0.534,0.495,0.538	-0.15
ENSMUSG00000020289	Nprl3	chr11	-	32255438	32255568	32253874	32253949	32263024	32263094	159,171,169	7,9,15	139,101,140	13,23,18	255	125	0.0384487738059	0.918,0.903,0.847	0.84,0.683,0.792	0.118
ENSMUSG00000056917	Sipa1	chr19	-	5662587	5662841	5661595	5661626	5663603	5663707	8,4,5	1,0,2	13,13,14	28,12,15	379	125	0.0388481982744	0.725,1.0,0.452	0.133,0.263,0.235	0.515
ENSMUSG00000013236	Ptprs	chr17	-	56428851	56429157	56424879	56424977	56434452	56434597	72,56,180	11,16,43	285,211,804	32,32,70	431	125	0.0391329356672	0.655,0.504,0.548	0.721,0.657,0.769	-0.147
ENSMUSG00000006705	Pknox1	chr17	+	31581803	31582050	31564748	31564888	31583695	31583803	32,18,14	26,25,21	18,14,3	42,26,29	372	125	0.0393559689659	0.293,0.195,0.183	0.126,0.153,0.034	0.119
ENSMUSG00000030177	Ccdc77	chr6	-	120341972	120342077	120334811	120334917	120348387	120348530	19,12,14	1,2,0	6,4,8	1,3,3	230	125	0.0394474588599	0.912,0.765,1.0	0.765,0.42,0.592	0.3
ENSMUSG00000039137	Whrn	chr4	-	63429232	63429417	63429085	63429118	63431849	63431929	35,14,8	8,11,8	4,4,4	0,0,2	310	125	0.0400126828002	0.638,0.339,0.287	1.0,1.0,0.446	-0.394
ENSMUSG00000058586	Serhl	chr15	+	83102624	83102684	83102298	83102340	83102933	83103008	2,5,2	3,0,2	7,6,10	0,0,2	185	125	0.0408562041262	0.311,1.0,0.403	1.0,1.0,0.772	-0.353
ENSMUSG00000018727	Cpsf4l	chr11	-	113706416	113706569	113703270	113703366	113708803	113708854	27,35,35	0,3,4	6,4,2	0,0,0	278	125	0.0412031168146	1.0,0.84,0.797	1.0,1.0,1.0	-0.121
ENSMUSG00000015363	Trabd	chr15	+	89081352	89081453	89080979	89081044	89081950	89082117	121,128,92	7,8,13	138,115,108	34,21,13	226	125	0.0426440215419	0.905,0.898,0.797	0.692,0.752,0.821	0.112
ENSMUSG00000033981	Gria2	chr3	-	80691319	80691434	80690403	80690518	80692284	80692532	72,60,86	3,6,3	89,77,85	17,7,14	240	125	0.0430944514689	0.926,0.839,0.937	0.732,0.851,0.76	0.12
ENSMUSG00000055717	Slain1	chr14	+	103684233	103684383	103656932	103657072	103685668	103685818	20,39,25	55,44,33	8,9,10	21,37,41	275	125	0.0432236371225	0.142,0.287,0.256	0.148,0.1,0.1	0.112
ENSMUSG00000026014	Raph1	chr1	-	60510416	60510491	60503517	60503595	60518979	60519060	8,8,4	3,2,2	2,1,4	8,4,3	200	125	0.0432243666194	0.625,0.714,0.556	0.135,0.135,0.455	0.39
ENSMUSG00000002031	Ift46	chr9	+	44774182	44774231	44773699	44773784	44776359	44776437	2,6,3	0,0,1	3,5,10	2,4,0	174	125	0.0433980805115	1.0,1.0,0.683	0.519,0.473,1.0	0.23
ENSMUSG00000048796	Cyb561d1	chr3	-	108200124	108200162	108195686	108199715	108200626	108200834	20,10,27	21,13,6	8,2,7	3,0,0	163	125	0.0436867663275	0.422,0.371,0.775	0.672,1.0,1.0	-0.368
ENSMUSG00000046169	Adamts6	chr13	+	104426934	104427068	104399942	104400006	104444052	104444216	4,6,4	2,1,2	19,13,9	0,2,0	259	125	0.0438260518051	0.491,0.743,0.491	1.0,0.758,1.0	-0.344
ENSMUSG00000002885	Adgre5	chr8	-	83731902	83732037	83729381	83729525	83733413	83733566	2,0,4	0,1,0	58,47,54	17,38,25	260	125	0.0440642836349	1.0,0.0,1.0	0.621,0.373,0.509	0.166
ENSMUSG00000040297	Suco	chr1	-	161838753	161838822	161834035	161835193	161844001	161844067	177,134,95	20,24,20	126,121,42	34,35,26	194	125	0.0441847966698	0.851,0.782,0.754	0.705,0.69,0.51	0.161
ENSMUSG00000034156	Bzrap1	chr11	+	87782659	87782710	87781944	87782049	87784735	87785928	3,14,6	11,18,18	2,1,0	6,9,5	176	125	0.0447130936077	0.162,0.356,0.191	0.191,0.073,0.0	0.148
ENSMUSG00000032534	Cep63	chr9	-	102588707	102588987	102586577	102587012	102596121	102596319	7,7,7	2,2,3	7,9,5	0,0,2	405	125	0.0449129831735	0.519,0.519,0.419	1.0,1.0,0.436	-0.326
ENSMUSG00000071533	Pcnp	chr16	-	56022054	56022129	56018471	56018527	56029602	56029686	24,19,22	12,8,11	24,19,22	25,18,33	200	125	0.0450023751917	0.556,0.597,0.556	0.375,0.397,0.294	0.214
ENSMUSG00000007570	Fance	chr17	+	28322645	28322771	28320789	28320856	28326093	28326284	125,140,111	10,11,13	150,134,153	27,19,33	251	125	0.0450023751917	0.862,0.864,0.81	0.735,0.778,0.698	0.108
ENSMUSG00000085201	Nr6a1os	chr2	+	38838268	38838408	38823340	38823569	38852214	38852370	15,14,9	4,7,0	10,8,11	0,2,0	265	125	0.0452136245591	0.639,0.485,1.0	1.0,0.654,1.0	-0.177
ENSMUSG00000074513	Arfip1	chr3	-	84515632	84515790	84497735	84497891	84527685	84527798	13,4,5	0,0,2	3,5,2	3,3,0	283	125	0.0455934043362	1.0,1.0,0.525	0.306,0.424,1.0	0.265
ENSMUSG00000040225	Prrc2c	chr1	-	162674098	162674151	162670724	162673656	162676690	162676817	120,130,124	118,196,230	127,98,164	220,271,427	178	125	0.046259677443	0.417,0.318,0.275	0.288,0.203,0.212	0.102
ENSMUSG00000052446	Zfp961	chr8	+	71965793	71965920	71951070	71951160	71966099	71966160	79,83,77	16,22,23	70,55,53	7,9,3	252	125	0.0465323664783	0.71,0.652,0.624	0.832,0.752,0.898	-0.165
ENSMUSG00000028246	Faxc	chr4	+	21948691	21948888	21936632	21936768	21993297	21994751	64,68,65	2,4,1	105,99,72	11,10,8	322	125	0.046572308114	0.925,0.868,0.962	0.787,0.794,0.777	0.132
ENSMUSG00000024349	Tmem173	chr18	-	35739924	35740014	35739350	35739577	35740306	35740554	41,46,34	10,9,9	75,90,62	10,5,4	215	125	0.0468726581306	0.704,0.748,0.687	0.813,0.913,0.9	-0.162
ENSMUSG00000043987	Cep164	chr9	-	45785777	45785921	45781951	45782248	45787425	45787511	137,149,132	3,9,1	96,74,84	7,3,16	269	125	0.0470142318338	0.955,0.885,0.984	0.864,0.92,0.709	0.11
ENSMUSG00000021268	Meg3	chr12	+	109544947	109545041	109544026	109544742	109549290	109549371	2,0,3	0,1,0	11,10,19	5,4,10	219	125	0.0470170924819	1.0,0.0,1.0	0.557,0.588,0.52	0.112
ENSMUSG00000049580	Tsku	chr7	-	98359357	98359467	98350785	98353130	98360020	98360079	19,14,19	0,0,0	6,12,7	0,1,5	235	125	0.0470720313317	1.0,1.0,1.0	1.0,0.865,0.427	0.236
ENSMUSG00000044712	Slc38a6	chr12	+	73337509	73337568	73337021	73337104	73341407	73341473	26,26,25	1,1,1	42,38,35	13,1,4	184	125	0.0476789275349	0.946,0.946,0.944	0.687,0.963,0.856	0.11
ENSMUSG00000013236	Ptprs	chr17	-	56429098	56429157	56424879	56424977	56434452	56434597	14,0,67	11,16,43	101,49,496	32,32,70	184	125	0.0480256343036	0.464,0.0,0.514	0.682,0.51,0.828	-0.347
ENSMUSG00000022629	Kif21a	chr15	-	90951245	90951374	90943764	90943901	90956294	90956509	42,36,26	18,25,10	5,4,0	7,9,1	254	125	0.0480837428609	0.535,0.415,0.561	0.26,0.179,0.0	0.357
ENSMUSG00000060288	Ppih	chr4	-	119319829	119319853	119319519	119319564	119320168	119320233	3,3,8	0,1,0	9,3,9	1,3,2	149	125	0.0481111333375	1.0,0.716,1.0	0.883,0.456,0.791	0.195
ENSMUSG00000032827	Ppp1r9a	chr6	+	5157003	5157027	5156120	5156240	5158088	5158271	3,13,7	39,40,29	3,3,1	46,39,27	149	125	0.0481894356731	0.061,0.214,0.168	0.052,0.061,0.03	0.1
ENSMUSG00000035112	Wnk4	chr11	+	101274974	101275549	101274826	101274869	101275981	101276387	21,30,26	2,0,0	21,6,17	2,3,0	700	125	0.0487003732009	0.652,1.0,1.0	0.652,0.263,1.0	0.246
ENSMUSG00000091509	Gm17066	chr14	-	105112318	105112402	105109389	105109802	105114119	105114676	32,21,20	2,3,2	11,24,24	0,1,0	209	125	0.0489489250362	0.905,0.807,0.857	1.0,0.935,1.0	-0.122
ENSMUSG00000035342	Lzts2	chr19	+	45021386	45021836	45015175	45015323	45024718	45024979	59,41,44	0,2,1	84,84,101	6,5,6	575	125	0.0489851993086	1.0,0.817,0.905	0.753,0.785,0.785	0.133
ENSMUSG00000068114	Ccdc134	chr15	+	82131744	82131829	82131423	82131545	82134580	82134762	74,68,70	5,4,3	121,112,157	19,14,20	210	125	0.049414817671	0.898,0.91,0.933	0.791,0.826,0.824	0.1
ENSMUSG00000021668	Polk	chr13	-	96490936	96490969	96489181	96489278	96495407	96495532	16,24,10	0,0,1	21,19,12	4,1,2	158	125	0.049414817671	1.0,1.0,0.888	0.806,0.938,0.826	0.106
ENSMUSG00000013833	Med16	chr10	-	79907490	79907511	79907038	79907146	79908817	79908910	5,8,5	0,2,0	3,10,4	2,0,6	146	125	0.0498649908633	1.0,0.774,1.0	0.562,1.0,0.363	0.283
