# Supplementary material for: An Alternative Splicing Program for Mouse Craniofacial Development
Source: Front Physiol. 2020 Sep 4;11:1099. doi: 10.3389/fphys.2020.01099 (PMC7498679; doi:10.3389/fphys.2020.01099)
Supplement: Supplementary file 12 [file Data_Sheet_1.zip › Filtered rMATS results/SE/E11.5_Ect_MXP_vs_FNP_SE_filtered_output.txt]

GeneID	geneSymbol	chr	strand	exonStart_0base	exonEnd	upstreamES	upstreamEE	downstreamES	downstreamEE	IC_SAMPLE_1	SC_SAMPLE_1	IC_SAMPLE_2	SC_SAMPLE_2	IncFormLen	SkipFormLen	FDR	IncLevel1	IncLevel2	DeltaPSI
ENSMUSG00000055320	Tead1	chr7	+	112856052	112856064	112839415	112839480	112856797	112856932	37,37,25	12,12,10	32,15,17	38,31,30	137	125	0.000116462541203	0.738,0.738,0.695	0.434,0.306,0.341	0.363
ENSMUSG00000023984	Gm20517	chr17	+	47618808	47619062	47611612	47611692	47649949	47651613	17,9,15	0,0,0	11,10,15	4,2,2	379	125	0.000695452245018	1.0,1.0,1.0	0.476,0.623,0.712	0.396
ENSMUSG00000041674	BC006965	chr11	-	112669200	112669327	112663926	112664956	112672083	112672234	22,10,11	4,5,2	3,7,1	0,0,0	252	125	0.000966491135409	0.732,0.498,0.732	1.0,1.0,1.0	-0.346
ENSMUSG00000086968	4933431E20Rik	chr3	-	107894588	107894656	107894050	107894215	107894860	107894992	0,0,1	6,7,2	6,8,8	5,0,7	193	125	0.000966491135409	0.0,0.0,0.245	0.437,1.0,0.425	-0.539
ENSMUSG00000039717	Ralyl	chr3	+	14143273	14143446	14129557	14129671	14181037	14182287	4,1,5	0,0,0	5,5,6	1,2,4	298	125	0.000966491135409	1.0,1.0,1.0	0.677,0.512,0.386	0.475
ENSMUSG00000025766	D3Ertd751e	chr3	+	41751094	41751198	41748672	41748733	41753588	41753640	1,2,0	29,25,34	4,11,7	19,23,24	229	125	0.0017935967472	0.018,0.042,0.0	0.103,0.207,0.137	-0.129
ENSMUSG00000030876	Mettl9	chr7	+	121052086	121052296	121034444	121034975	121076129	121076835	15,7,20	6,2,7	8,11,15	0,1,0	335	125	0.00184810412187	0.483,0.566,0.516	1.0,0.804,1.0	-0.413
ENSMUSG00000027111	Itga6	chr2	+	71853533	71853663	71849380	71849506	71855853	71856758	1299,1082,975	200,205,237	1355,1168,1155	119,128,155	255	125	0.00184810412187	0.761,0.721,0.669	0.848,0.817,0.785	-0.1
ENSMUSG00000054199	Gon4l	chr3	+	88890812	88890957	88887558	88887645	88894441	88894558	7,5,6	1,3,3	2,7,13	0,0,0	270	125	0.00202536502577	0.764,0.436,0.481	1.0,1.0,1.0	-0.44
ENSMUSG00000030041	M1ap	chr6	+	83028391	83028532	83026197	83026404	83029769	83030183	5,6,5	0,0,0	2,2,5	2,1,3	266	125	0.00202536502577	1.0,1.0,1.0	0.32,0.484,0.439	0.586
ENSMUSG00000020593	Lpin1	chr12	-	16584507	16584651	16580703	16580904	16589717	16589770	6,3,5	3,1,9	1,0,0	8,4,7	269	125	0.00307813649175	0.482,0.582,0.205	0.055,0.0,0.0	0.405
ENSMUSG00000062785	Kcnc3	chr7	+	44598805	44598933	44598383	44598575	44600868	44600928	8,2,8	7,1,7	11,7,11	0,2,0	253	125	0.00488116108172	0.361,0.497,0.361	1.0,0.634,1.0	-0.472
ENSMUSG00000055320	Tead1	chr7	+	112842039	112842102	112839415	112839480	112856797	112856932	188,142,131	12,12,10	185,156,158	38,31,30	188	125	0.00488116108172	0.912,0.887,0.897	0.764,0.77,0.778	0.128
ENSMUSG00000093593	Gm20683	chr17	-	25836410	25836572	25835968	25836193	25839291	25839494	22,25,20	5,2,2	17,23,31	0,0,0	287	125	0.00491980087311	0.657,0.845,0.813	1.0,1.0,1.0	-0.228
ENSMUSG00000025871	4833439L19Rik	chr13	-	54564184	54564272	54559197	54559324	54565181	54565356	6,3,3	2,8,0	1,0,0	8,6,3	213	125	0.00491980087311	0.638,0.18,1.0	0.068,0.0,0.0	0.583
ENSMUSG00000027900	Dram2	chr3	+	106550498	106550675	106547876	106547920	106555163	106555308	4,7,8	0,0,0	11,7,8	2,4,1	302	125	0.00491980087311	1.0,1.0,1.0	0.695,0.42,0.768	0.372
ENSMUSG00000078247	Airn	chr17	+	12859106	12859252	12741310	12741424	12859540	12860122	7,5,14	7,3,0	12,9,12	0,0,0	271	125	0.00491980087311	0.316,0.435,1.0	1.0,1.0,1.0	-0.416
ENSMUSG00000029569	Tmem168	chr6	-	13606923	13607084	13605934	13605959	13607829	13608044	11,9,9	1,0,0	7,3,9	4,2,1	286	125	0.00603724173002	0.828,1.0,1.0	0.433,0.396,0.797	0.401
ENSMUSG00000018417	Myo1b	chr1	-	51768649	51768736	51763889	51763964	51769003	51769090	48,56,57	80,68,64	28,21,37	103,87,76	212	125	0.00772343137127	0.261,0.327,0.344	0.138,0.125,0.223	0.149
ENSMUSG00000020728	Cep112	chr11	+	108432755	108432862	108425276	108425351	108434125	108434239	7,2,5	12,7,12	0,1,0	20,5,7	232	125	0.00939234156077	0.239,0.133,0.183	0.0,0.097,0.0	0.153
ENSMUSG00000041890	Git2	chr5	-	114737347	114737437	114733860	114733943	114739032	114739281	150,143,118	115,88,90	202,157,179	86,61,47	215	125	0.00939234156077	0.431,0.486,0.433	0.577,0.599,0.689	-0.172
ENSMUSG00000061751	Kalrn	chr16	-	34009269	34009329	33993635	33993663	34010521	34010645	7,17,7	3,3,4	16,12,7	0,1,0	185	125	0.0115272315921	0.612,0.793,0.542	1.0,0.89,1.0	-0.314
ENSMUSG00000087578	Ccdc142os	chr6	-	83107742	83107914	83106866	83107190	83108883	83108987	10,10,11	2,2,3	7,9,16	0,0,0	297	125	0.0115272315921	0.678,0.678,0.607	1.0,1.0,1.0	-0.346
ENSMUSG00000020027	Socs2	chr10	-	95390564	95390645	95388889	95389042	95412658	95412734	50,44,22	1,2,0	26,18,13	4,3,7	206	125	0.0123998656738	0.968,0.93,1.0	0.798,0.785,0.53	0.262
ENSMUSG00000020400	Tnip1	chr11	-	54940710	54940882	54939597	54939735	54962832	54962912	97,54,48	30,21,26	58,42,39	2,5,6	297	125	0.0123998656738	0.576,0.52,0.437	0.924,0.78,0.732	-0.301
ENSMUSG00000040811	Eml2	chr7	+	19201829	19201927	19201564	19201653	19202508	19202596	226,176,162	25,24,27	247,200,250	14,13,10	223	125	0.0137277761876	0.835,0.804,0.771	0.908,0.896,0.933	-0.109
ENSMUSG00000038535	Zfp280d	chr9	+	72329509	72329610	72329027	72329162	72329708	72329953	0,0,0	6,5,5	2,2,3	0,2,2	226	125	0.0142863690375	0.0,0.0,0.0	1.0,0.356,0.453	-0.603
ENSMUSG00000026082	Rev1	chr1	-	38074898	38075023	38074314	38074443	38079289	38079398	31,38,30	40,38,40	16,16,20	59,48,53	250	125	0.0143704546667	0.279,0.333,0.273	0.119,0.143,0.159	0.155
ENSMUSG00000031860	Pbx4	chr8	+	69866467	69866603	69859079	69859153	69870028	69870182	30,24,23	1,1,0	22,17,30	3,9,3	261	125	0.0143704546667	0.935,0.92,1.0	0.778,0.475,0.827	0.258
ENSMUSG00000027630	Tbl1xr1	chr3	+	22089412	22089522	22076651	22076954	22179202	22179305	6,6,6	1,0,0	6,1,5	1,2,3	235	125	0.0143704546667	0.761,1.0,1.0	0.761,0.21,0.47	0.44
ENSMUSG00000026754	Golga1	chr2	-	39017738	39017914	39016778	39016942	39018338	39018406	10,7,3	3,5,5	8,10,7	1,1,0	301	125	0.0144388654937	0.581,0.368,0.199	0.769,0.806,1.0	-0.476
ENSMUSG00000042429	Adora1	chr1	-	134234014	134234446	134203396	134203590	134235227	134235364	7,6,5	3,2,2	17,15,11	1,1,0	557	125	0.0151305032277	0.344,0.402,0.359	0.792,0.771,1.0	-0.486
ENSMUSG00000022483	Col2a1	chr15	-	98000402	98000606	97999274	97999291	98004408	98004695	552,533,595	109,96,127	508,546,704	62,53,89	329	125	0.0161661935533	0.658,0.678,0.64	0.757,0.797,0.75	-0.109
ENSMUSG00000037936	Scarb1	chr5	-	125281104	125281233	125277786	125277865	125283898	125284159	137,132,83	108,106,108	157,124,137	80,41,69	254	125	0.0223302651642	0.384,0.38,0.274	0.491,0.598,0.494	-0.182
ENSMUSG00000021180	Rps6ka5	chr12	-	100678517	100678589	100654270	100654489	100724780	100725028	37,16,26	0,0,0	29,20,25	6,1,2	197	125	0.0226715337696	1.0,1.0,1.0	0.754,0.927,0.888	0.144
ENSMUSG00000030380	Mzf1	chr7	-	13052182	13052366	13051732	13051803	13052742	13053181	29,17,34	0,0,1	19,19,17	4,2,2	309	125	0.0226715337696	1.0,1.0,0.932	0.658,0.794,0.775	0.235
ENSMUSG00000026825	Dnm1	chr2	-	32323178	32323190	32320503	32320617	32323421	32323473	5,3,5	44,31,27	6,13,8	9,21,16	137	125	0.0226715337696	0.094,0.081,0.145	0.378,0.361,0.313	-0.244
ENSMUSG00000040812	Agbl2	chr2	+	90788932	90789067	90784061	90784125	90791459	90791645	15,17,13	1,0,0	14,8,8	7,0,3	260	125	0.0229892314885	0.878,1.0,1.0	0.49,1.0,0.562	0.275
ENSMUSG00000051373	Plpp7	chr2	+	32108470	32108601	32096154	32096262	32109608	32110808	2,4,7	13,9,8	0,0,1	5,8,12	256	125	0.0238092755733	0.07,0.178,0.299	0.0,0.0,0.039	0.169
ENSMUSG00000008450	Nutf2	chr8	+	105876509	105876608	105875533	105875658	105878804	105879330	8,6,9	0,0,0	6,7,4	2,2,2	224	125	0.0239020188315	1.0,1.0,1.0	0.626,0.661,0.527	0.395
ENSMUSG00000043909	Trp53bp1	chr2	-	121227644	121227848	121215666	121216171	121235572	121236869	5,5,10	2,1,4	16,4,4	0,0,1	329	125	0.0242688086799	0.487,0.655,0.487	1.0,1.0,0.603	-0.325
ENSMUSG00000022295	Atp6v1c1	chr15	+	38676027	38676113	38661903	38662083	38679319	38679411	10,4,7	2,3,2	4,7,15	0,0,1	211	125	0.0244933653092	0.748,0.441,0.675	1.0,1.0,0.899	-0.345
ENSMUSG00000020794	Ube2g1	chr11	+	72645536	72645652	72607282	72607635	72672959	72673057	24,18,21	2,1,3	10,17,13	11,4,18	241	125	0.0244933653092	0.862,0.903,0.784	0.32,0.688,0.273	0.423
ENSMUSG00000059119	Nap1l4	chr7	-	143524160	143524280	143520383	143520440	143527165	143527311	10,10,9	4,0,3	5,7,15	0,0,0	245	125	0.0244933653092	0.561,1.0,0.605	1.0,1.0,1.0	-0.278
ENSMUSG00000109129	Gm44973	chr7	+	5017436	5018039	5015495	5015560	5032762	5033097	18,30,15	2,2,3	30,22,19	0,1,0	728	125	0.0244933653092	0.607,0.72,0.462	1.0,0.791,1.0	-0.334
ENSMUSG00000042429	Adora1	chr1	-	134234014	134234412	134199224	134203590	134235227	134235431	6,6,7	3,2,2	21,11,9	1,1,0	523	125	0.0244933653092	0.323,0.418,0.455	0.834,0.724,1.0	-0.454
ENSMUSG00000045100	Slc25a26	chr6	+	94507513	94507707	94500332	94500457	94510751	94510861	79,66,69	2,2,8	93,62,65	0,1,0	319	125	0.024654782543	0.939,0.928,0.772	1.0,0.96,1.0	-0.107
ENSMUSG00000027346	Gpcpd1	chr2	-	132558606	132558682	132556934	132556976	132564626	132564711	145,118,132	68,39,49	167,122,184	43,20,27	201	125	0.0248602120142	0.57,0.653,0.626	0.707,0.791,0.809	-0.153
ENSMUSG00000062646	Ganc	chr2	+	120444137	120444239	120441503	120441600	120446298	120446542	32,24,26	8,0,3	28,34,30	0,0,1	227	125	0.0248602120142	0.688,1.0,0.827	1.0,1.0,0.943	-0.143
ENSMUSG00000024317	Rnf138	chr18	+	21010676	21010792	21001956	21002169	21020887	21020999	67,52,43	1,8,3	69,54,45	1,0,0	241	125	0.0249488481784	0.972,0.771,0.881	0.973,1.0,1.0	-0.116
ENSMUSG00000023953	Polh	chr17	-	46194201	46194416	46190606	46190776	46198633	46198768	297,218,250	51,22,31	328,259,247	19,13,18	340	125	0.0254566128506	0.682,0.785,0.748	0.864,0.88,0.835	-0.121
ENSMUSG00000027236	Eif3j1	chr2	+	122051741	122051815	122050486	122050648	122051966	122056598	7,2,7	1,5,1	7,5,10	0,0,0	199	125	0.0269218013897	0.815,0.201,0.815	1.0,1.0,1.0	-0.39
ENSMUSG00000044562	Rasip1	chr7	+	45634816	45634854	45632235	45632889	45634966	45635118	24,19,21	3,0,6	26,16,19	0,0,0	163	125	0.0281493904699	0.86,1.0,0.729	1.0,1.0,1.0	-0.137
ENSMUSG00000037994	Slc9b2	chr3	+	135318279	135318460	135307730	135307781	135321885	135322056	12,8,16	1,0,0	6,8,15	2,3,2	306	125	0.0282891908676	0.831,1.0,1.0	0.551,0.521,0.754	0.335
ENSMUSG00000060988	Galnt13	chr2	+	54477647	54477718	54436386	54436729	54516441	54516681	15,6,12	4,14,4	3,1,3	1,0,0	196	125	0.0296192431209	0.705,0.215,0.657	0.657,1.0,1.0	-0.36
ENSMUSG00000030223	Ptpro	chr6	+	137420323	137420407	137418208	137418277	137426764	137426800	8,10,5	0,0,1	5,6,1	2,3,1	209	125	0.0303016939084	1.0,1.0,0.749	0.599,0.545,0.374	0.41
ENSMUSG00000037395	Rcor3	chr1	-	192108643	192108701	192101751	192101867	192116268	192116346	40,36,40	17,16,17	44,28,47	6,6,2	183	125	0.0303016939084	0.616,0.606,0.616	0.834,0.761,0.941	-0.233
ENSMUSG00000073792	Alg6	chr4	+	99741533	99741616	99726862	99726947	99748685	99748770	4,3,3	17,4,2	1,0,0	9,3,8	208	125	0.0331381649034	0.124,0.311,0.474	0.063,0.0,0.0	0.282
ENSMUSG00000028312	Smc2	chr4	+	52440200	52440423	52439242	52439334	52447712	52447751	89,64,57	2,6,3	70,63,63	0,1,0	348	125	0.0341956923796	0.941,0.793,0.872	1.0,0.958,1.0	-0.117
ENSMUSG00000043909	Trp53bp1	chr2	-	121223704	121223762	121215666	121216171	121235572	121236006	10,14,5	2,1,4	11,9,9	0,0,1	183	125	0.0359030802674	0.774,0.905,0.461	1.0,1.0,0.86	-0.24
ENSMUSG00000095681	Gm8281	chr14	+	5072501	5072615	5071039	5071124	5086575	5086738	7,3,2	8,4,2	2,1,0	12,9,9	239	125	0.0360754637692	0.314,0.282,0.343	0.08,0.055,0.0	0.268
ENSMUSG00000045813	Gm9801	chr7	-	62117722	62117902	62114645	62114776	62118894	62119043	9,6,8	3,0,5	7,3,9	1,0,0	305	125	0.038463121248	0.551,1.0,0.396	0.742,1.0,1.0	-0.265
ENSMUSG00000013701	Timm23	chr14	-	32189143	32189254	32180217	32180670	32191341	32191400	18,15,16	0,0,0	10,18,15	1,4,2	236	125	0.038463121248	1.0,1.0,1.0	0.841,0.704,0.799	0.219
ENSMUSG00000045503	Sys1	chr2	+	164467147	164467327	164463300	164463368	164472137	164472322	42,38,42	3,0,2	37,27,21	9,7,3	305	125	0.038463121248	0.852,1.0,0.896	0.628,0.613,0.742	0.255
ENSMUSG00000028382	Ptbp3	chr4	-	59546148	59546182	59501309	59501474	59549147	59549252	15,17,10	0,0,0	27,24,14	0,9,1	159	125	0.0395127483266	1.0,1.0,1.0	1.0,0.677,0.917	0.135
ENSMUSG00000026927	Sdccag3	chr2	-	26385497	26386063	26384681	26384821	26387555	26387581	41,49,39	11,7,4	38,52,43	1,1,2	691	125	0.0408532091076	0.403,0.559,0.638	0.873,0.904,0.795	-0.324
ENSMUSG00000035173	Ccdc186	chr19	-	56790918	56791046	56790530	56790629	56793295	56793506	4,2,2	0,1,0	8,3,5	7,1,1	253	125	0.0409353499974	1.0,0.497,1.0	0.361,0.597,0.712	0.276
ENSMUSG00000038119	Cdon	chr9	+	35430737	35430860	35423587	35423616	35452044	35452177	8,10,2	0,1,0	2,10,12	5,1,1	248	125	0.0418454420615	1.0,0.834,1.0	0.168,0.834,0.858	0.325
ENSMUSG00000052889	Prkcb	chr7	+	122627655	122627871	122600689	122600830	122633744	122634399	4,8,18	1,2,4	5,6,7	0,1,0	341	125	0.0418454420615	0.595,0.595,0.623	1.0,0.687,1.0	-0.291
ENSMUSG00000025019	Lcor	chr19	+	41552448	41552736	41528560	41528640	41555607	41555701	86,95,72	0,0,0	122,74,77	4,4,2	413	125	0.0418454420615	1.0,1.0,1.0	0.902,0.848,0.921	0.11
ENSMUSG00000062604	Srpk2	chr5	-	23616326	23616390	23548454	23548563	23675719	23675774	6,7,5	0,0,0	2,9,4	0,6,1	189	125	0.042553360643	1.0,1.0,1.0	1.0,0.498,0.726	0.259
ENSMUSG00000058159	T2	chr17	+	8396760	8396874	8392210	8392311	8411817	8411901	10,3,4	0,6,2	4,5,9	0,0,1	239	125	0.0425965766296	1.0,0.207,0.511	1.0,1.0,0.825	-0.369
ENSMUSG00000036552	Ermard	chr17	+	14985773	14985910	14984817	14984915	14986717	14986832	7,3,5	1,0,0	5,6,5	1,2,3	262	125	0.042617702778	0.77,1.0,1.0	0.705,0.589,0.443	0.344
ENSMUSG00000029802	Abcg2	chr6	+	58650460	58650543	58640581	58640627	58655637	58655856	2,0,7	14,4,10	0,0,0	12,16,12	208	125	0.0446183020523	0.079,0.0,0.296	0.0,0.0,0.0	0.125
ENSMUSG00000073792	Alg6	chr4	+	99739213	99739302	99726862	99726947	99741533	99741616	46,34,38	4,5,1	44,27,57	1,0,0	214	125	0.0448201610306	0.87,0.799,0.957	0.963,1.0,1.0	-0.112
ENSMUSG00000034940	Synrg	chr11	+	83985248	83985551	83982195	83982307	83987912	83987990	60,47,43	49,50,30	93,87,76	46,33,30	428	125	0.0450024865645	0.263,0.215,0.295	0.371,0.435,0.425	-0.153
ENSMUSG00000013878	Rnf170	chr8	+	26138979	26139090	26135628	26135702	26140810	26141124	41,36,37	11,0,4	30,37,37	0,0,2	236	125	0.0453367788549	0.664,1.0,0.83	1.0,1.0,0.907	-0.138
ENSMUSG00000024074	Crim1	chr17	+	78313123	78313306	78237741	78237915	78335226	78335355	19,13,18	3,4,0	16,13,20	0,1,0	308	125	0.0453367788549	0.72,0.569,1.0	1.0,0.841,1.0	-0.184
ENSMUSG00000038705	Gmeb2	chr2	-	181264969	181265108	181260294	181260398	181277948	181278121	2,1,6	0,0,1	6,5,9	3,0,6	264	125	0.0453367788549	1.0,1.0,0.74	0.486,1.0,0.415	0.28
ENSMUSG00000034656	Cacna1a	chr8	+	84615573	84615670	84612284	84612412	84617791	84617897	2,4,6	0,0,1	11,5,1	8,0,2	222	125	0.0453367788549	1.0,1.0,0.772	0.436,1.0,0.22	0.372
ENSMUSG00000097039	Pvt1	chr15	+	62159996	62160128	62107147	62107465	62175466	62175548	11,6,17	16,8,13	2,0,3	8,8,11	257	125	0.0453367788549	0.251,0.267,0.389	0.108,0.0,0.117	0.227
ENSMUSG00000027985	Lef1	chr3	+	131191022	131191106	131189334	131189425	131193128	131193251	721,606,488	494,460,528	529,576,525	320,260,279	209	125	0.0458659235674	0.466,0.441,0.356	0.497,0.57,0.53	-0.111
ENSMUSG00000026492	Tfb2m	chr1	-	179542924	179543132	179542306	179542457	179544897	179544986	1,1,6	13,17,16	11,7,9	12,13,7	333	125	0.0463434526776	0.028,0.022,0.123	0.256,0.168,0.326	-0.192
ENSMUSG00000069601	Ank3	chr10	+	69993544	69993762	69989934	69992475	69994371	69994446	7,3,8	2,0,0	1,5,3	4,2,1	343	125	0.047021206116	0.561,1.0,1.0	0.084,0.477,0.522	0.493
ENSMUSG00000036636	Clcn7	chr17	+	25151703	25151754	25151115	25151232	25152347	25152397	42,31,34	2,3,5	20,11,25	0,0,0	176	125	0.047021206116	0.937,0.88,0.828	1.0,1.0,1.0	-0.118
ENSMUSG00000074643	Cpne1	chr2	-	156098229	156098372	156079338	156079464	156111827	156111909	7,16,9	1,1,1	5,7,3	2,5,4	268	125	0.047021206116	0.766,0.882,0.808	0.538,0.395,0.259	0.421
ENSMUSG00000028399	Ptprd	chr4	-	76095519	76095546	76091421	76091539	76099411	76099605	113,88,77	79,52,44	68,71,73	77,88,76	152	125	0.0477742144043	0.541,0.582,0.59	0.421,0.399,0.441	0.151
ENSMUSG00000000223	Drp2	chrX	+	134430474	134430631	134428313	134428477	134431530	134431651	22,25,11	4,2,1	11,13,10	0,0,0	282	125	0.0489713666526	0.709,0.847,0.83	1.0,1.0,1.0	-0.205
