# Supplementary material for: An Alternative Splicing Program for Mouse Craniofacial Development
Source: Front Physiol. 2020 Sep 4;11:1099. doi: 10.3389/fphys.2020.01099 (PMC7498679; doi:10.3389/fphys.2020.01099)
Supplement: Supplementary file 12 [file Data_Sheet_1.zip › Filtered rMATS results/SE/MXP_Ect_E11.5_vs_E12.5_SE_filtered_output.txt]

GeneID	geneSymbol	chr	strand	exonStart_0base	exonEnd	upstreamES	upstreamEE	downstreamES	downstreamEE	IC_SAMPLE_1	SC_SAMPLE_1	IC_SAMPLE_2	SC_SAMPLE_2	IncFormLen	SkipFormLen	FDR	IncLevel1	IncLevel2	DeltaPSI
ENSMUSG00000024958	Gpr137	chr19	-	6939528	6939754	6939260	6939410	6940351	6940482	164,133,128	76,68,55	42,44,49	80,78,82	351	125	0.0	0.435,0.411,0.453	0.158,0.167,0.175	0.266
ENSMUSG00000027985	Lef1	chr3	+	131191022	131191106	131189334	131189425	131193128	131193251	721,606,488	494,460,528	852,836,801	164,154,116	209	125	0.0	0.466,0.441,0.356	0.757,0.765,0.805	-0.355
ENSMUSG00000022858	Tra2b	chr16	-	22258985	22259261	22254983	22255117	22265740	22265829	537,380,439	435,400,399	516,525,487	146,174,166	401	125	0.0	0.278,0.228,0.255	0.524,0.485,0.478	-0.242
ENSMUSG00000025006	Sorbs1	chr19	-	40321792	40321960	40318021	40318068	40324746	40324832	40,25,35	25,26,39	57,68,66	4,6,6	293	125	0.0	0.406,0.291,0.277	0.859,0.829,0.824	-0.513
ENSMUSG00000032479	Map4	chr9	+	110071025	110071139	110068692	110068985	110078002	110078084	183,180,157	126,108,123	169,270,217	35,49,42	239	125	0.0	0.432,0.466,0.4	0.716,0.742,0.73	-0.297
ENSMUSG00000018417	Myo1b	chr1	-	51768649	51768736	51766821	51766908	51769003	51769090	125,124,129	292,279,317	28,26,26	195,255,208	212	125	0.0	0.202,0.208,0.194	0.078,0.057,0.069	0.133
ENSMUSG00000031788	Kifc3	chr8	-	95100646	95100673	95100213	95100452	95101408	95101517	255,148,208	79,85,86	316,294,290	30,28,22	152	125	0.0	0.726,0.589,0.665	0.897,0.896,0.916	-0.243
ENSMUSG00000027111	Itga6	chr2	+	71853533	71853663	71849380	71849506	71855853	71856758	1299,1082,975	200,205,237	1024,1084,1121	50,44,45	255	125	0.0	0.761,0.721,0.669	0.909,0.924,0.924	-0.202
ENSMUSG00000066306	Numa1	chr7	+	102002294	102002336	102001414	102001659	102007485	102007780	815,716,649	206,144,143	676,880,829	46,68,59	167	125	0.0	0.748,0.788,0.773	0.917,0.906,0.913	-0.142
ENSMUSG00000001247	Lsr	chr7	-	30962097	30962244	30959152	30959314	30965968	30966088	1555,1273,1050	94,69,39	1134,1020,1049	192,176,154	272	125	0.0	0.884,0.894,0.925	0.731,0.727,0.758	0.162
ENSMUSG00000001247	Lsr	chr7	-	30962810	30962867	30959152	30959314	30965968	30966088	154,142,106	94,69,39	76,55,54	192,176,154	182	125	0.0	0.529,0.586,0.651	0.214,0.177,0.194	0.394
ENSMUSG00000017677	Wsb1	chr11	-	79243399	79243575	79241983	79242156	79244462	79244563	180,174,184	457,354,413	199,271,236	97,104,81	301	125	0.0	0.141,0.17,0.156	0.46,0.52,0.548	-0.354
ENSMUSG00000021144	Mta1	chr12	+	113133540	113133576	113133184	113133337	113135796	113135828	696,563,546	317,265,286	565,528,563	99,83,74	161	125	0.0	0.63,0.623,0.597	0.816,0.832,0.855	-0.218
ENSMUSG00000055320	Tead1	chr7	+	112841887	112841950	112839415	112839480	112842039	112842102	73,45,36	168,133,106	84,69,62	31,34,18	188	125	0.0	0.224,0.184,0.184	0.643,0.574,0.696	-0.44
ENSMUSG00000036087	Slain2	chr5	+	72965803	72965881	72958148	72958286	72974530	72974702	231,158,162	233,204,172	299,297,252	111,84,83	203	125	0.0	0.379,0.323,0.367	0.624,0.685,0.652	-0.297
ENSMUSG00000068036	Mllt4	chr17	+	13848354	13848375	13846433	13846639	13849107	13849253	55,71,29	431,373,356	80,104,101	178,200,185	146	125	0.0	0.098,0.14,0.065	0.278,0.308,0.319	-0.201
ENSMUSG00000037936	Scarb1	chr5	-	125281104	125281233	125277786	125277865	125283898	125284159	137,132,83	108,106,108	239,264,211	63,67,54	254	125	3.05316882888e-13	0.384,0.38,0.274	0.651,0.66,0.658	-0.31
ENSMUSG00000022677	Fopnl	chr16	-	14313815	14314013	14304453	14304587	14317293	14317347	330,246,316	91,72,76	647,595,462	43,55,46	323	125	3.05316882888e-13	0.584,0.569,0.617	0.853,0.807,0.795	-0.228
ENSMUSG00000026193	Fn1	chr1	-	71613762	71614035	71612467	71612650	71615359	71615551	874,718,660	27,17,12	304,349,370	33,42,36	398	125	5.81555967404e-13	0.91,0.93,0.945	0.743,0.723,0.763	0.185
ENSMUSG00000029673	Auts2	chr5	-	131470413	131470458	131466031	131466127	131472258	131472479	268,224,199	109,115,100	366,332,265	51,56,49	170	125	5.55121605249e-12	0.644,0.589,0.594	0.841,0.813,0.799	-0.209
ENSMUSG00000018417	Myo1b	chr1	-	51768649	51768736	51763889	51763964	51769003	51769090	48,56,57	80,68,64	9,10,11	73,75,66	212	125	7.16830942431e-12	0.261,0.327,0.344	0.068,0.073,0.089	0.234
ENSMUSG00000015165	Hnrnpl	chr7	+	28810671	28811168	28808540	28808859	28813278	28813397	603,496,632	67,64,83	175,199,313	101,122,94	622	125	9.41393722234e-12	0.644,0.609,0.605	0.258,0.247,0.401	0.317
ENSMUSG00000046434	Hnrnpa1	chr15	+	103242379	103242472	103242205	103242298	103243624	103243780	207,272,381	34,17,22	92,88,80	32,42,41	218	125	1.27011823281e-11	0.777,0.902,0.909	0.622,0.546,0.528	0.297
ENSMUSG00000005417	Mprip	chr11	+	59772151	59772217	59771616	59771702	59775515	59776223	1609,1328,1217	829,660,641	733,738,703	699,795,761	191	125	2.20767592242e-11	0.56,0.568,0.554	0.407,0.378,0.377	0.173
ENSMUSG00000046434	Hnrnpa1	chr15	+	103242379	103242472	103242205	103242298	103242921	103243080	197,268,385	8,6,6	83,83,77	15,12,20	218	125	9.37758997439e-11	0.934,0.962,0.974	0.76,0.799,0.688	0.208
ENSMUSG00000027439	Gzf1	chr2	+	148688003	148688145	148684611	148684968	148690075	148690215	5,7,1	0,0,0	4,3,2	3,9,4	267	125	2.44864140075e-10	1.0,1.0,1.0	0.384,0.135,0.19	0.764
ENSMUSG00000032612	Usp4	chr9	+	108365829	108365970	108362836	108362898	108366760	108366878	714,608,610	258,225,218	438,477,395	323,393,278	266	125	1.0004544827e-09	0.565,0.559,0.568	0.389,0.363,0.4	0.18
ENSMUSG00000042594	Sh2b3	chr5	-	121832502	121832590	121828401	121829076	121836549	121836859	5,8,1	8,13,13	9,5,3	0,0,0	213	125	1.19340736599e-09	0.268,0.265,0.043	1.0,1.0,1.0	-0.808
ENSMUSG00000031565	Fgfr1	chr8	+	25555507	25555774	25532249	25532428	25557730	25557814	636,552,550	5,5,1	528,509,435	19,30,17	392	125	1.25605515214e-09	0.976,0.972,0.994	0.899,0.844,0.891	0.103
ENSMUSG00000020212	Mdm1	chr10	+	118156833	118156863	118152174	118152274	118157194	118157370	49,27,31	228,211,274	65,92,77	163,195,186	155	125	3.0562219977e-09	0.148,0.094,0.084	0.243,0.276,0.25	-0.148
ENSMUSG00000066043	Phactr4	chr4	-	132383281	132383362	132378404	132378563	132386891	132387065	319,246,280	126,100,122	327,299,296	54,46,49	206	125	3.11439289855e-09	0.606,0.599,0.582	0.786,0.798,0.786	-0.194
ENSMUSG00000005899	Smpd4	chr16	+	17635481	17635568	17631985	17632057	17638495	17638641	196,149,154	287,275,241	200,260,211	165,143,138	212	125	3.11439289855e-09	0.287,0.242,0.274	0.417,0.517,0.474	-0.202
ENSMUSG00000001151	Pcnt	chr10	-	76403623	76403644	76401331	76401535	76403757	76403874	67,52,57	19,8,8	70,79,122	2,0,2	146	125	3.93114657777e-08	0.751,0.848,0.859	0.968,1.0,0.981	-0.164
ENSMUSG00000025060	Slk	chr19	+	47627647	47627740	47625304	47625484	47635468	47635598	126,101,93	216,182,180	178,181,149	141,137,123	218	125	5.01351138761e-08	0.251,0.241,0.229	0.42,0.431,0.41	-0.18
ENSMUSG00000039835	Nhsl1	chr10	+	18516028	18516160	18511549	18511742	18523790	18525959	216,216,220	49,43,69	88,102,92	56,78,63	257	125	6.45468386665e-08	0.682,0.71,0.608	0.433,0.389,0.415	0.254
ENSMUSG00000079036	Alkbh1	chr12	-	87441642	87441780	87440305	87440414	87443641	87443826	197,123,151	151,88,109	221,202,194	66,55,67	263	125	7.06983809225e-08	0.383,0.399,0.397	0.614,0.636,0.579	-0.217
ENSMUSG00000061887	Ssbp3	chr4	+	107027216	107027297	107009678	107009768	107028192	107028252	1886,1588,1439	557,354,354	1432,1703,1664	645,804,766	206	125	7.91788016546e-08	0.673,0.731,0.712	0.574,0.562,0.569	0.137
ENSMUSG00000022139	Mbnl2	chr14	+	120395711	120395765	120388899	120389163	120396450	120396604	460,380,338	19,15,14	337,294,507	43,38,67	179	125	8.19115349132e-08	0.944,0.946,0.944	0.846,0.844,0.841	0.101
ENSMUSG00000031565	Fgfr1	chr8	+	25555468	25555774	25532249	25532428	25557730	25557814	325,288,293	5,5,1	323,320,268	19,30,17	431	125	1.03644456713e-07	0.95,0.944,0.988	0.831,0.756,0.821	0.158
ENSMUSG00000053483	Usp21	chr1	-	171283354	171283441	171282873	171282981	171283961	171284026	9,16,15	1,0,0	8,4,7	6,3,10	212	125	1.23974977162e-07	0.841,1.0,1.0	0.44,0.44,0.292	0.556
ENSMUSG00000021962	Dcp1a	chr14	+	30521589	30521655	30518918	30519677	30522727	30522946	269,243,214	11,4,3	205,188,171	24,21,24	191	125	1.29088784582e-07	0.941,0.975,0.979	0.848,0.854,0.823	0.123
ENSMUSG00000026743	Mllt10	chr2	+	18065034	18065194	18055236	18055371	18071124	18071204	146,130,122	62,59,59	81,106,116	11,17,9	285	125	2.98281364182e-07	0.508,0.491,0.476	0.764,0.732,0.85	-0.29
ENSMUSG00000024969	Mark2	chr19	-	7281797	7281959	7280997	7281255	7282725	7282823	775,600,560	115,97,54	561,705,663	134,255,226	287	125	3.44086663448e-07	0.746,0.729,0.819	0.646,0.546,0.561	0.18
ENSMUSG00000013787	Ehmt2	chr17	+	34905609	34905711	34905341	34905456	34905909	34906058	1254,1101,1020	329,313,341	674,800,670	372,428,333	227	125	7.64774593378e-07	0.677,0.66,0.622	0.499,0.507,0.526	0.142
ENSMUSG00000032469	Dbr1	chr9	+	99578440	99578521	99576575	99576700	99579356	99579442	496,424,443	22,18,13	223,221,220	32,24,29	206	125	9.01835085869e-07	0.932,0.935,0.954	0.809,0.848,0.822	0.114
ENSMUSG00000025026	Add3	chr19	+	53244309	53244405	53242503	53242627	53244997	53247399	380,363,313	200,85,119	183,199,186	192,233,171	221	125	1.14395894821e-06	0.518,0.707,0.598	0.35,0.326,0.381	0.255
ENSMUSG00000051427	Ccdc157	chr11	-	4158159	4158289	4149930	4150102	4160158	4160218	3,5,2	1,4,3	5,6,6	0,0,0	255	125	1.76844534663e-06	0.595,0.38,0.246	1.0,1.0,1.0	-0.593
ENSMUSG00000026193	Fn1	chr1	-	71603659	71603929	71602309	71602497	71604969	71605083	859,764,777	15,16,14	364,438,494	22,25,33	395	125	2.39387217534e-06	0.948,0.938,0.946	0.84,0.847,0.826	0.106
ENSMUSG00000071350	Setdb2	chr14	-	59426488	59426554	59423387	59423484	59431142	59431268	81,70,90	9,11,9	74,95,76	0,0,2	191	125	2.39387217534e-06	0.855,0.806,0.867	1.0,1.0,0.961	-0.144
ENSMUSG00000026566	Mpzl1	chr1	-	165601749	165601864	165593653	165593677	165604609	165604742	572,470,524	139,150,150	524,556,567	81,74,74	240	125	2.84195387747e-06	0.682,0.62,0.645	0.771,0.796,0.8	-0.14
ENSMUSG00000022686	B3gnt5	chr16	+	19765500	19765621	19765107	19765214	19768743	19772233	76,43,49	179,146,182	73,53,62	81,79,56	246	125	2.99260651122e-06	0.177,0.13,0.12	0.314,0.254,0.36	-0.167
ENSMUSG00000079557	March2	chr17	-	33715942	33716062	33709744	33709972	33718545	33718591	37,16,47	91,69,100	34,27,44	17,15,40	245	125	3.03716545624e-06	0.172,0.106,0.193	0.505,0.479,0.359	-0.291
ENSMUSG00000004947	Dtx2	chr5	+	136026469	136026607	136021754	136021858	136028498	136028572	252,237,203	91,88,73	191,240,226	29,36,36	263	125	5.06371040808e-06	0.568,0.561,0.569	0.758,0.76,0.749	-0.19
ENSMUSG00000011257	Pabpc4	chr4	+	123295749	123295836	123295201	123295321	123295929	123296057	1140,945,999	121,82,102	699,546,813	130,124,137	212	125	5.54983039167e-06	0.847,0.872,0.852	0.76,0.722,0.778	0.104
ENSMUSG00000032624	Eml4	chr17	+	83428215	83428248	83427999	83428025	83440030	83440154	152,145,117	189,154,172	203,232,184	121,123,135	158	125	7.9171560796e-06	0.389,0.427,0.35	0.57,0.599,0.519	-0.174
ENSMUSG00000018449	Rpain	chr11	+	70974899	70975040	70973014	70973075	70977657	70977687	242,185,184	24,22,31	250,266,238	8,5,13	266	125	9.89708792231e-06	0.826,0.798,0.736	0.936,0.962,0.896	-0.145
ENSMUSG00000034681	Rnps1	chr17	+	24415040	24415162	24414674	24414734	24418037	24418218	1053,867,1025	445,401,461	887,1014,1087	723,784,723	247	125	1.1421656004e-05	0.545,0.522,0.529	0.383,0.396,0.432	0.128
ENSMUSG00000053110	Yap1	chr9	-	7950491	7950539	7938407	7938538	7952952	7953134	911,826,676	1685,1481,1302	749,785,754	808,888,862	173	125	1.25303573918e-05	0.281,0.287,0.273	0.401,0.39,0.387	-0.112
ENSMUSG00000028693	Nasp	chr4	-	116610402	116611377	116605683	116605763	116611971	116612081	5656,4396,5090	1003,858,872	5045,5454,5281	1490,1643,1490	1100	125	1.31155565227e-05	0.391,0.368,0.399	0.278,0.274,0.287	0.106
ENSMUSG00000004562	Arhgef40	chr14	+	52003972	52004116	52003653	52003758	52004611	52004742	432,363,375	99,75,79	413,487,518	43,38,62	269	125	1.31155565227e-05	0.67,0.692,0.688	0.817,0.856,0.795	-0.139
ENSMUSG00000060126	Tpt1	chr14	+	75847243	75847360	75846693	75846799	75848098	75848297	125,137,126	47,42,29	62,49,75	57,43,54	242	125	1.31155565227e-05	0.579,0.628,0.692	0.36,0.371,0.418	0.25
ENSMUSG00000043940	Wdfy3	chr5	-	101935989	101936073	101930827	101931005	101937281	101937739	135,111,111	35,22,19	52,51,56	32,33,35	209	125	1.41587160108e-05	0.698,0.751,0.777	0.493,0.48,0.489	0.255
ENSMUSG00000030061	Uba3	chr6	-	97205305	97205347	97203473	97203594	97205532	97205647	340,257,237	76,65,54	168,167,147	83,81,79	167	125	1.47513110014e-05	0.77,0.747,0.767	0.602,0.607,0.582	0.164
ENSMUSG00000032076	Cadm1	chr9	+	47829376	47829409	47818733	47818817	47848166	47848298	235,190,240	467,420,411	101,109,82	349,409,318	158	125	1.61565967958e-05	0.285,0.264,0.316	0.186,0.174,0.169	0.112
ENSMUSG00000047213	Ythdf3	chr3	+	16203186	16203219	16189477	16189563	16203825	16205424	92,123,81	233,211,176	155,101,114	145,124,108	158	125	1.88613532678e-05	0.238,0.316,0.267	0.458,0.392,0.455	-0.161
ENSMUSG00000026811	St6galnac6	chr2	+	32608041	32608225	32607010	32607111	32609225	32609316	13,10,6	3,2,4	5,3,7	0,0,0	309	125	1.91837210618e-05	0.637,0.669,0.378	1.0,1.0,1.0	-0.439
ENSMUSG00000018395	Kif3a	chr11	+	53590716	53590725	53586834	53586930	53593373	53593530	6,4,9	50,38,38	1,1,3	99,165,134	134	125	1.95042022057e-05	0.101,0.089,0.181	0.009,0.006,0.02	0.112
ENSMUSG00000042079	Hnrnpf	chr6	+	117919098	117919159	117906794	117906839	117923707	117925619	52,61,67	2,4,5	14,21,19	7,7,13	186	125	2.0217187155e-05	0.946,0.911,0.9	0.573,0.668,0.496	0.34
ENSMUSG00000029673	Auts2	chr5	-	131470413	131470458	131466031	131466127	131472237	131472479	210,173,150	72,77,64	293,257,187	32,50,41	170	125	2.0374343761e-05	0.682,0.623,0.633	0.871,0.791,0.77	-0.165
ENSMUSG00000041890	Git2	chr5	-	114737347	114737437	114733860	114733943	114739032	114739281	150,143,118	115,88,90	207,180,157	63,62,56	215	125	2.78465143068e-05	0.431,0.486,0.433	0.656,0.628,0.62	-0.185
ENSMUSG00000026589	Sec16b	chr1	+	157507385	157507553	157506727	157506860	157524784	157524853	5,4,5	0,0,0	5,11,10	2,1,7	293	125	3.02630058747e-05	1.0,1.0,1.0	0.516,0.824,0.379	0.427
ENSMUSG00000036435	Exoc1	chr5	+	76557818	76557863	76554099	76554205	76559003	76559167	196,137,155	46,30,59	79,55,60	46,52,62	170	125	3.19420786093e-05	0.758,0.771,0.659	0.558,0.437,0.416	0.259
ENSMUSG00000020250	Txnrd1	chr10	+	82860523	82860630	82859205	82859300	82874612	82874735	805,670,667	59,49,52	275,200,433	49,43,58	232	125	3.25593481289e-05	0.88,0.88,0.874	0.751,0.715,0.801	0.122
ENSMUSG00000020954	Strn3	chr12	-	51643103	51643214	51629373	51629507	51647993	51648135	502,336,422	331,259,278	622,550,469	198,257,170	236	125	3.69504385665e-05	0.445,0.407,0.446	0.625,0.531,0.594	-0.151
ENSMUSG00000029470	P2rx4	chr5	+	122727398	122727464	122727197	122727291	122727744	122727840	22,16,13	0,0,0	12,23,32	6,4,6	191	125	4.14902061723e-05	1.0,1.0,1.0	0.567,0.79,0.777	0.289
ENSMUSG00000030189	Ybx3	chr6	-	131375973	131376180	131370322	131370414	131379357	131379480	1899,1542,1473	803,544,539	1129,1179,1102	639,776,695	332	125	4.14902061723e-05	0.471,0.516,0.507	0.399,0.364,0.374	0.119
ENSMUSG00000020385	Clk4	chr11	+	51270536	51270595	51268164	51268231	51271799	51272022	45,69,74	10,10,10	61,45,51	52,33,21	184	125	4.82485851347e-05	0.754,0.824,0.834	0.443,0.481,0.623	0.288
ENSMUSG00000038371	Sbf2	chr7	-	110341289	110341364	110339889	110340074	110348854	110348995	107,89,114	130,101,134	66,85,59	165,169,180	200	125	4.82485851347e-05	0.34,0.355,0.347	0.2,0.239,0.17	0.144
ENSMUSG00000031754	Nudt21	chr8	-	94024541	94024617	94022774	94022889	94028834	94028924	11,7,12	1,6,5	4,9,6	0,0,0	201	125	5.58964205503e-05	0.872,0.42,0.599	1.0,1.0,1.0	-0.37
ENSMUSG00000063894	Zkscan8	chr13	-	21522223	21522315	21513221	21520962	21525137	21525306	115,90,88	20,11,12	48,56,40	20,29,21	217	125	5.82241264028e-05	0.768,0.825,0.809	0.58,0.527,0.523	0.257
ENSMUSG00000028563	Tm2d1	chr4	-	98365562	98365636	98357917	98358047	98374919	98375028	65,39,65	1,0,0	37,60,54	8,3,8	199	125	6.23654536368e-05	0.976,1.0,1.0	0.744,0.926,0.809	0.166
ENSMUSG00000028492	Saxo1	chr4	-	86478872	86479078	86444640	86445817	86487739	86487919	1,2,1	0,0,0	2,15,4	5,2,1	331	125	6.23654536368e-05	1.0,1.0,1.0	0.131,0.739,0.602	0.509
ENSMUSG00000061613	U2af1	chr17	-	31651645	31651712	31648844	31648894	31658652	31658754	22,25,22	14,10,14	10,8,9	20,23,30	192	125	7.06391133446e-05	0.506,0.619,0.506	0.246,0.185,0.163	0.346
ENSMUSG00000062270	Morf4l1	chr9	-	90103654	90103768	90102299	90102386	90107234	90107302	275,216,296	21,35,24	508,461,350	14,20,10	239	125	7.76470367509e-05	0.873,0.763,0.866	0.95,0.923,0.948	-0.106
ENSMUSG00000021262	Evl	chr12	+	108683347	108683410	108683194	108683261	108686049	108686116	1811,1472,1854	777,693,758	1345,1329,1133	854,942,840	188	125	7.76470367509e-05	0.608,0.585,0.619	0.512,0.484,0.473	0.114
ENSMUSG00000015750	Aph1a	chr3	+	95895447	95895570	95895142	95895216	95896236	95896360	24,17,16	0,0,0	13,9,12	2,2,5	248	125	9.79243757699e-05	1.0,1.0,1.0	0.766,0.694,0.547	0.331
ENSMUSG00000003680	Taf6l	chr19	-	8773289	8773424	8773027	8773106	8774334	8774467	314,260,261	28,17,22	259,214,302	39,51,62	260	125	9.98226394932e-05	0.844,0.88,0.851	0.761,0.669,0.701	0.148
ENSMUSG00000032586	Traip	chr9	+	107956393	107956429	107950987	107951172	107958815	107958855	53,42,47	0,0,4	24,20,28	6,8,6	161	125	0.000102196758284	1.0,1.0,0.901	0.756,0.66,0.784	0.234
ENSMUSG00000026754	Golga1	chr2	-	39017738	39017914	39016778	39016942	39018338	39018406	10,7,3	3,5,5	15,21,12	0,2,0	301	125	0.00010545223092	0.581,0.368,0.199	1.0,0.813,1.0	-0.555
ENSMUSG00000026150	Mff	chr1	+	82741817	82741976	82735469	82735507	82750519	82750604	327,234,291	539,458,496	301,243,228	242,258,271	284	125	0.000105944690222	0.211,0.184,0.205	0.354,0.293,0.27	-0.106
ENSMUSG00000017686	Rhot1	chr11	+	80255861	80255957	80254659	80254862	80265741	80266767	162,123,104	341,292,316	156,110,112	153,161,158	221	125	0.000108737416971	0.212,0.192,0.157	0.366,0.279,0.286	-0.123
ENSMUSG00000043909	Trp53bp1	chr2	-	121227644	121227848	121215666	121216171	121235572	121236869	5,5,10	2,1,4	7,1,5	0,0,0	329	125	0.000133129558001	0.487,0.655,0.487	1.0,1.0,1.0	-0.457
ENSMUSG00000022841	Ap2m1	chr16	+	20540807	20540813	20540332	20540415	20540974	20541110	14,10,13	33,22,16	2,5,5	45,48,41	131	125	0.000138783522618	0.288,0.303,0.437	0.041,0.09,0.104	0.264
ENSMUSG00000026490	Cdc42bpa	chr1	+	180024644	180024802	179999361	179999453	180031504	180031588	42,43,47	81,47,65	20,15,16	64,95,52	283	125	0.000157032990441	0.186,0.288,0.242	0.121,0.065,0.12	0.137
ENSMUSG00000040728	Esrp1	chr4	-	11344111	11344262	11331932	11333473	11353294	11353463	617,541,509	828,638,794	567,643,566	481,512,493	276	125	0.000157804382499	0.252,0.277,0.225	0.348,0.363,0.342	-0.1
ENSMUSG00000034156	Bzrap1	chr11	+	87777766	87778606	87777046	87777235	87779228	87779328	48,28,41	32,41,27	58,34,34	5,5,9	965	125	0.000168400110916	0.163,0.081,0.164	0.6,0.468,0.329	-0.33
ENSMUSG00000025766	D3Ertd751e	chr3	+	41751094	41751198	41748672	41748733	41753588	41753640	1,2,0	29,25,34	11,4,4	18,16,15	229	125	0.000168976179792	0.018,0.042,0.0	0.25,0.12,0.127	-0.146
ENSMUSG00000007411	Mark3	chr12	+	111615395	111615444	111604510	111604564	111623244	111623315	224,212,155	45,41,36	282,314,328	24,38,19	174	125	0.000171472948318	0.781,0.788,0.756	0.894,0.856,0.925	-0.117
ENSMUSG00000027806	Tsc22d2	chr3	+	58428227	58428299	58414714	58417613	58459330	58459382	114,102,99	174,167,173	48,49,36	150,146,151	197	125	0.000171472948318	0.294,0.279,0.266	0.169,0.176,0.131	0.121
ENSMUSG00000030766	Arhgap17	chr7	-	123294471	123294705	123292035	123292205	123296409	123296590	226,168,180	67,56,51	103,92,91	57,70,58	359	125	0.000181580952867	0.54,0.511,0.551	0.386,0.314,0.353	0.183
ENSMUSG00000041977	Arhgef11	chr3	+	87718228	87718258	87717420	87717520	87722356	87722483	119,110,88	124,146,110	107,135,106	75,69,44	155	125	0.000190268760935	0.436,0.378,0.392	0.535,0.612,0.66	-0.2
ENSMUSG00000034681	Rnps1	chr17	+	24415040	24415162	24414674	24414734	24418456	24418612	436,322,336	207,167,148	303,393,377	275,323,277	247	125	0.000194193672712	0.516,0.494,0.535	0.358,0.381,0.408	0.133
ENSMUSG00000021090	Lrrc9	chr12	+	72508970	72509042	72506285	72506426	72510335	72510565	9,5,8	4,1,3	16,11,5	0,0,0	197	125	0.000204707763049	0.588,0.76,0.629	1.0,1.0,1.0	-0.341
ENSMUSG00000020516	Rps6kb1	chr11	-	86516743	86516987	86516090	86516191	86517150	86517249	17,6,12	0,0,0	31,14,17	6,2,2	369	125	0.000221707754507	1.0,1.0,1.0	0.636,0.703,0.742	0.306
ENSMUSG00000036667	Tcaf1	chr6	-	42691036	42691192	42690298	42690523	42692932	42693008	7,3,10	2,2,4	20,17,12	1,0,0	281	125	0.000303393805441	0.609,0.4,0.527	0.899,1.0,1.0	-0.454
ENSMUSG00000021546	Hnrnpk	chr13	-	58396187	58396259	58395573	58395687	58396826	58396899	388,448,411	65,73,68	183,222,279	83,83,72	197	125	0.000308042326046	0.791,0.796,0.793	0.583,0.629,0.711	0.152
ENSMUSG00000040648	Ppip5k2	chr1	-	97721105	97721279	97719833	97719906	97723669	97723834	240,191,184	409,325,338	197,210,159	183,202,181	299	125	0.000313221870548	0.197,0.197,0.185	0.31,0.303,0.269	-0.101
ENSMUSG00000051977	Prdm9	chr17	-	15553351	15553545	15543078	15545360	15554687	15554755	14,16,10	0,0,0	10,17,14	6,2,1	319	125	0.000319643455676	1.0,1.0,1.0	0.395,0.769,0.846	0.33
ENSMUSG00000046434	Hnrnpa1	chr15	+	103242643	103242718	103242205	103242298	103243624	103243780	53,72,46	34,17,22	28,16,22	32,42,41	200	125	0.000352584936642	0.493,0.726,0.567	0.354,0.192,0.251	0.33
ENSMUSG00000078546	Zfp995	chr17	-	21892580	21892822	21891469	21891838	21908048	21908196	12,12,12	6,2,2	18,18,23	1,0,0	367	125	0.000357463378499	0.405,0.671,0.671	0.86,1.0,1.0	-0.371
ENSMUSG00000074500	Zfp558	chr9	-	18461339	18461403	18459656	18459752	18467919	18468046	47,39,46	88,66,61	34,42,45	21,20,32	189	125	0.000360810519988	0.261,0.281,0.333	0.517,0.581,0.482	-0.235
ENSMUSG00000038677	Scube3	chr17	+	28158880	28158928	28157072	28157189	28160811	28160928	416,367,410	321,259,227	283,355,337	118,149,111	173	125	0.000394204467618	0.484,0.506,0.566	0.634,0.633,0.687	-0.133
ENSMUSG00000024548	Setbp1	chr18	-	78783258	78783429	78750379	78755825	78856483	78859931	135,113,86	1,1,1	142,135,119	11,6,8	296	125	0.000477582440513	0.983,0.979,0.973	0.845,0.905,0.863	0.107
ENSMUSG00000063488	Zkscan7	chr9	+	122892684	122892778	122892317	122892391	122894691	122896124	80,79,101	24,17,19	39,42,44	29,24,29	219	125	0.000495177842698	0.655,0.726,0.752	0.434,0.5,0.464	0.245
ENSMUSG00000037266	Rsrp1	chr4	+	134925776	134925821	134925292	134925432	134926025	134926818	49,35,44	16,10,17	31,39,36	23,45,52	170	125	0.000495877196243	0.692,0.72,0.656	0.498,0.389,0.337	0.281
ENSMUSG00000085396	Firre	chrX	-	50627206	50627250	50626436	50626509	50630890	50630995	110,98,109	72,45,66	79,78,102	80,103,126	169	125	0.000504501354832	0.531,0.617,0.55	0.422,0.359,0.375	0.181
ENSMUSG00000025404	R3hdm2	chr10	+	127481692	127481794	127476519	127476698	127483975	127484218	240,183,152	359,335,297	272,334,271	278,344,289	227	125	0.000534953760513	0.269,0.231,0.22	0.35,0.348,0.341	-0.106
ENSMUSG00000026335	Pam	chr1	-	97864202	97864520	97853102	97853232	97884125	97884197	136,113,101	87,63,71	137,159,151	43,44,50	443	125	0.000561190157412	0.306,0.336,0.286	0.473,0.505,0.46	-0.17
ENSMUSG00000032599	Ip6k2	chr9	+	108796540	108796572	108796130	108796396	108796654	108796783	8,4,7	84,57,60	17,24,10	46,48,43	157	125	0.000634541491258	0.07,0.053,0.085	0.227,0.285,0.156	-0.153
ENSMUSG00000031959	Wdr59	chr8	-	111460582	111460655	111458922	111459049	111465788	111465870	80,69,63	9,5,2	44,64,68	0,0,0	198	125	0.000635656629978	0.849,0.897,0.952	1.0,1.0,1.0	-0.101
ENSMUSG00000037697	Ddhd1	chr14	-	45599101	45599185	45594721	45595664	45601564	45601756	92,75,118	40,32,35	87,94,110	15,9,16	209	125	0.000644749643401	0.579,0.584,0.668	0.776,0.862,0.804	-0.204
ENSMUSG00000003680	Taf6l	chr19	-	8773504	8773692	8773027	8773106	8774334	8774467	109,105,112	28,17,22	78,97,132	39,51,62	313	125	0.000645536450988	0.609,0.712,0.67	0.444,0.432,0.46	0.218
ENSMUSG00000003812	Dnase2a	chr8	+	84909525	84909690	84908984	84909162	84909771	84909969	59,52,38	8,0,6	85,59,71	0,0,1	290	125	0.000648646211323	0.761,1.0,0.732	1.0,1.0,0.968	-0.158
ENSMUSG00000063663	Brwd3	chrX	-	108749282	108749441	108742567	108743770	108750230	108750328	265,214,236	40,33,32	207,168,174	8,11,11	284	125	0.000672503554996	0.745,0.741,0.764	0.919,0.871,0.874	-0.138
ENSMUSG00000030376	Slc8a2	chr7	+	16157146	16157425	16153194	16153294	16158803	16161063	93,82,82	7,6,3	66,56,79	1,0,0	404	125	0.000709307164123	0.804,0.809,0.894	0.953,1.0,1.0	-0.149
ENSMUSG00000063052	Lrrc40	chr3	+	158041619	158041659	158040440	158040622	158043560	158043690	81,62,65	47,24,28	22,44,31	37,48,36	165	125	0.000723163357484	0.566,0.662,0.638	0.311,0.41,0.395	0.25
ENSMUSG00000041594	Tmtc4	chr14	-	122979870	122980074	122978073	122978286	122982938	122983142	16,10,17	7,5,6	7,5,8	0,0,1	329	125	0.000739094043399	0.465,0.432,0.518	1.0,1.0,0.752	-0.446
ENSMUSG00000022843	Clcn2	chr16	-	20709076	20709315	20708633	20708767	20709569	20709680	80,65,70	5,4,4	62,58,60	0,0,0	364	125	0.000739094043399	0.846,0.848,0.857	1.0,1.0,1.0	-0.15
ENSMUSG00000037098	Rab11fip3	chr17	-	26011996	26012131	26004550	26004644	26013773	26013917	119,82,79	15,9,8	69,72,63	0,1,3	260	125	0.000747198352846	0.792,0.814,0.826	1.0,0.972,0.91	-0.15
ENSMUSG00000030733	Sh2b1	chr7	-	126473478	126473615	126472072	126473094	126474995	126475090	34,22,27	107,87,80	28,34,36	48,33,40	262	125	0.00076234741628	0.132,0.108,0.139	0.218,0.33,0.3	-0.156
ENSMUSG00000040785	Ttc3	chr16	+	94408553	94408716	94403313	94403368	94409683	94409729	1065,829,803	226,140,170	632,685,433	78,67,53	288	125	0.000772452131339	0.672,0.72,0.672	0.779,0.816,0.78	-0.104
ENSMUSG00000027288	Zfp106	chr2	-	120539294	120539492	120531594	120532222	120545842	120545904	240,225,186	106,75,68	214,192,174	45,21,33	323	125	0.000772452131339	0.467,0.537,0.514	0.648,0.78,0.671	-0.194
ENSMUSG00000042670	Immp1l	chr2	+	105930718	105930852	105908323	105908429	105933264	105933353	74,61,69	4,2,1	19,25,38	7,7,6	259	125	0.000799775584282	0.899,0.936,0.971	0.567,0.633,0.753	0.284
ENSMUSG00000024331	Dsc2	chr18	-	20032489	20032535	20031478	20032403	20033061	20033322	224,145,158	131,111,107	185,237,251	63,95,88	171	125	0.000832114515611	0.556,0.488,0.519	0.682,0.646,0.676	-0.147
ENSMUSG00000020728	Cep112	chr11	+	108432755	108432862	108425276	108425351	108434125	108434239	7,2,5	12,7,12	2,0,0	19,11,23	232	125	0.000835944140146	0.239,0.133,0.183	0.054,0.0,0.0	0.167
ENSMUSG00000021843	Ktn1	chr14	+	47704419	47704488	47704186	47704277	47705762	47705800	719,671,634	164,116,134	490,534,520	173,183,168	194	125	0.000848776871465	0.739,0.788,0.753	0.646,0.653,0.666	0.105
ENSMUSG00000001065	Zfp276	chr8	+	123259430	123259514	123256418	123256865	123264815	123265070	76,54,45	6,2,9	51,40,58	1,0,0	209	125	0.000848776871465	0.883,0.942,0.749	0.968,1.0,1.0	-0.131
ENSMUSG00000021772	Nkiras1	chr14	+	18276695	18276730	18271263	18271323	18276825	18276968	4,2,7	2,5,2	7,7,11	0,0,1	160	125	0.000892903851723	0.61,0.238,0.732	1.0,1.0,0.896	-0.439
ENSMUSG00000028487	Bnc2	chr4	-	84506527	84506611	84414245	84414348	84555778	84555904	11,7,3	16,5,3	8,3,7	1,1,0	209	125	0.000892903851723	0.291,0.456,0.374	0.827,0.642,1.0	-0.449
ENSMUSG00000047221	Fam185a	chr5	+	21447315	21447357	21433690	21433783	21455781	21455877	20,16,16	1,1,0	18,22,14	4,6,7	167	125	0.000915573097244	0.937,0.923,1.0	0.771,0.733,0.6	0.252
ENSMUSG00000024150	Mcfd2	chr17	-	87264140	87264365	87257927	87258089	87265834	87265863	44,32,27	152,94,110	47,48,27	60,52,60	350	125	0.000925989170323	0.094,0.108,0.081	0.219,0.248,0.138	-0.107
ENSMUSG00000029676	Pot1a	chr6	-	25800283	25800510	25794559	25794674	25805874	25805941	161,146,128	7,6,3	59,86,64	9,11,12	352	125	0.000971940957617	0.891,0.896,0.938	0.7,0.735,0.654	0.212
ENSMUSG00000049690	Nckap5	chr1	-	126033772	126033964	126024275	126028015	126102543	126102663	188,146,102	12,15,8	196,165,124	41,31,29	317	125	0.00109241840078	0.861,0.793,0.834	0.653,0.677,0.628	0.177
ENSMUSG00000093593	Gm20683	chr17	-	25836410	25836572	25835968	25836193	25839291	25839494	22,25,20	5,2,2	10,15,19	0,0,0	287	125	0.00119572531092	0.657,0.845,0.813	1.0,1.0,1.0	-0.228
ENSMUSG00000106918	Mrpl33	chr5	+	31629615	31629720	31616380	31616487	31654467	31654861	19,6,13	3,4,1	5,8,11	0,0,0	230	125	0.00119572531092	0.775,0.449,0.876	1.0,1.0,1.0	-0.3
ENSMUSG00000002326	Gmpr2	chr14	+	55676927	55677034	55675558	55675732	55677870	55678030	8,11,11	0,0,0	4,8,8	4,4,0	232	125	0.00120208564693	1.0,1.0,1.0	0.35,0.519,1.0	0.377
ENSMUSG00000032586	Traip	chr9	+	107956345	107956429	107950955	107951172	107958815	107958855	92,93,93	0,0,4	60,70,78	6,8,6	209	125	0.00131070286101	1.0,1.0,0.933	0.857,0.84,0.886	0.117
ENSMUSG00000020646	Mboat2	chr12	+	24882716	24882794	24831598	24831774	24939293	24939348	8,2,9	7,3,0	4,5,5	0,0,0	203	125	0.0013339024703	0.413,0.291,1.0	1.0,1.0,1.0	-0.432
ENSMUSG00000025983	Ccdc150	chr1	+	54259923	54260087	54250721	54250885	54263443	54263664	7,6,10	0,0,1	1,1,3	4,3,0	289	125	0.0013339024703	1.0,1.0,0.812	0.098,0.126,1.0	0.529
ENSMUSG00000035572	Dcaf10	chr4	+	45349536	45349591	45348105	45348219	45370305	45370508	17,16,39	5,9,9	13,19,13	2,0,0	180	125	0.00133657269921	0.702,0.552,0.751	0.819,1.0,1.0	-0.271
ENSMUSG00000061306	Slc38a10	chr11	-	120140592	120140686	120134779	120134882	120150979	120151279	18,11,9	1,5,2	2,9,11	0,0,0	219	125	0.0013380859132	0.911,0.557,0.72	1.0,1.0,1.0	-0.271
ENSMUSG00000052889	Prkcb	chr7	+	122627655	122627871	122600689	122600830	122633744	122634399	4,8,18	1,2,4	7,4,4	0,0,0	341	125	0.00136072465718	0.595,0.595,0.623	1.0,1.0,1.0	-0.396
ENSMUSG00000003812	Dnase2a	chr8	+	84909256	84909335	84908984	84909162	84909771	84909964	38,29,20	8,0,6	17,40,44	0,0,1	204	125	0.00136576950394	0.744,1.0,0.671	1.0,1.0,0.964	-0.183
ENSMUSG00000020189	Osbpl8	chr10	+	111224671	111224708	111204734	111204840	111233552	111233690	188,127,142	20,14,14	179,128,120	36,50,29	162	125	0.00138535347804	0.879,0.875,0.887	0.793,0.664,0.761	0.141
ENSMUSG00000032318	Isl2	chr9	+	55542396	55542659	55542099	55542289	55544075	55544359	90,74,66	13,3,3	14,6,25	0,0,0	388	125	0.00139123481086	0.69,0.888,0.876	1.0,1.0,1.0	-0.182
ENSMUSG00000078897	Gm4724	chr2	-	175430772	175430874	175425028	175425155	175432179	175432234	49,39,23	15,11,16	36,30,37	2,1,4	227	125	0.00139430888296	0.643,0.661,0.442	0.908,0.943,0.836	-0.314
ENSMUSG00000034518	Hmgxb4	chr8	+	74999998	75000113	74999812	74999891	75000649	75001584	303,329,283	180,179,209	210,233,176	265,211,167	240	125	0.00141545922846	0.467,0.489,0.414	0.292,0.365,0.354	0.12
ENSMUSG00000021759	Plpp1	chr13	+	112851402	112851554	112800922	112801266	112856745	112857026	99,87,93	27,21,34	110,110,132	11,14,13	277	125	0.00142753079077	0.623,0.652,0.552	0.819,0.78,0.821	-0.198
ENSMUSG00000026873	Phf19	chr2	-	34898923	34899011	34898081	34898159	34899582	34899648	3,1,4	0,0,0	31,26,27	3,3,8	213	125	0.00142753079077	1.0,1.0,1.0	0.858,0.836,0.665	0.214
ENSMUSG00000062270	Morf4l1	chr9	-	90102299	90102386	90100442	90100523	90107234	90107302	133,131,176	2,3,3	104,111,99	9,9,10	212	125	0.00142753079077	0.975,0.963,0.972	0.872,0.879,0.854	0.102
ENSMUSG00000021363	Mak	chr13	-	41030016	41030136	41025119	41026562	41034753	41034885	9,9,6	7,4,3	5,6,19	1,0,1	245	125	0.00146094409687	0.396,0.534,0.505	0.718,1.0,0.906	-0.396
ENSMUSG00000022228	Zscan26	chr13	-	21448166	21448484	21447785	21447894	21449440	21449516	132,96,72	29,34,51	130,170,189	5,26,16	443	125	0.00146329804844	0.562,0.443,0.285	0.88,0.648,0.769	-0.336
ENSMUSG00000048796	Cyb561d1	chr3	-	108200124	108200162	108195686	108199715	108200759	108200834	16,24,28	0,5,0	13,13,18	10,7,7	163	125	0.00146329804844	1.0,0.786,1.0	0.499,0.587,0.664	0.345
ENSMUSG00000027763	Mbnl1	chr3	+	60528755	60529804	60501277	60501423	60595593	60595764	267,201,220	2,4,1	319,309,311	20,8,19	1174	125	0.00150166441875	0.934,0.843,0.959	0.629,0.804,0.635	0.223
ENSMUSG00000027534	Snx16	chr3	-	10426162	10426232	10420739	10420876	10434357	10434506	133,101,110	14,13,7	43,51,54	10,24,16	195	125	0.00157509769227	0.859,0.833,0.91	0.734,0.577,0.684	0.202
ENSMUSG00000038485	Socs7	chr11	+	97376996	97377098	97373065	97373130	97377935	97378066	45,34,42	36,50,30	17,19,16	62,61,29	227	125	0.00161587700146	0.408,0.272,0.435	0.131,0.146,0.233	0.202
ENSMUSG00000050017	Pitpnb	chr5	+	111385519	111385604	111382987	111383110	111386502	111388359	1149,954,1034	268,264,299	715,820,810	301,351,312	210	125	0.00161858528993	0.718,0.683,0.673	0.586,0.582,0.607	0.1
ENSMUSG00000031708	Tecr	chr8	-	83573027	83573045	83572840	83572946	83573219	83573252	47,57,33	35,34,34	24,20,17	33,62,58	143	125	0.00165790819552	0.54,0.594,0.459	0.389,0.22,0.204	0.26
ENSMUSG00000057363	Uxs1	chr1	-	43797244	43797305	43780064	43780169	43827614	43827800	13,3,9	0,0,0	7,7,3	1,2,4	186	125	0.00170088329704	1.0,1.0,1.0	0.825,0.702,0.335	0.379
ENSMUSG00000028917	Plekhm2	chr4	-	141637424	141637484	141634252	141634478	141639675	141639862	73,38,63	197,187,183	114,102,87	168,183,182	185	125	0.00170667726887	0.2,0.121,0.189	0.314,0.274,0.244	-0.107
ENSMUSG00000014550	Rbsn	chr6	-	92211705	92211901	92207152	92207185	92214710	92214849	146,116,100	0,0,1	82,84,95	4,4,5	321	125	0.00172854448789	1.0,1.0,0.975	0.889,0.891,0.881	0.105
ENSMUSG00000026811	St6galnac6	chr2	+	32608041	32608096	32607025	32607111	32609225	32609316	21,13,9	3,2,4	8,6,4	0,0,0	180	125	0.00174643757305	0.829,0.819,0.61	1.0,1.0,1.0	-0.247
ENSMUSG00000020817	Rabep1	chr11	+	70884764	70884968	70844974	70845008	70893568	70893688	7,13,6	4,0,3	6,5,8	0,0,0	329	125	0.00176503817607	0.399,1.0,0.432	1.0,1.0,1.0	-0.39
ENSMUSG00000097039	Pvt1	chr15	+	62149238	62149352	62107147	62107465	62242173	62242301	11,8,3	3,2,3	0,2,0	4,3,1	239	125	0.00182903391088	0.657,0.677,0.343	0.0,0.259,0.0	0.473
ENSMUSG00000031093	Dock11	chrX	+	36009942	36009981	36009338	36009450	36011631	36011810	46,27,39	175,155,152	47,36,29	72,83,62	164	125	0.00183252962468	0.167,0.117,0.164	0.332,0.248,0.263	-0.132
ENSMUSG00000036278	Macrod1	chr19	+	7197701	7197736	7197531	7197613	7197912	7198061	71,57,46	13,11,13	43,41,73	2,5,0	160	125	0.001850165925	0.81,0.802,0.734	0.944,0.865,1.0	-0.154
ENSMUSG00000039678	Tbc1d13	chr2	+	30136672	30136713	30135408	30135552	30137120	30137182	111,80,95	0,1,3	53,64,47	13,3,2	166	125	0.0019364794865	1.0,0.984,0.96	0.754,0.941,0.947	0.101
ENSMUSG00000052512	Nav2	chr7	+	49554214	49554259	49551596	49552049	49556909	49557070	24,16,16	73,59,54	21,19,17	25,21,17	170	125	0.00200808900919	0.195,0.166,0.179	0.382,0.399,0.424	-0.222
ENSMUSG00000052752	Traf7	chr17	-	24514712	24514866	24514124	24514217	24516504	24516596	702,612,565	62,42,43	341,366,299	56,48,46	279	125	0.00206025855412	0.835,0.867,0.855	0.732,0.774,0.744	0.102
ENSMUSG00000035506	Slc12a8	chr16	+	33617107	33617254	33608144	33608232	33624553	33625175	12,14,14	0,0,0	5,2,8	1,2,3	272	125	0.00207671369793	1.0,1.0,1.0	0.697,0.315,0.551	0.479
ENSMUSG00000027806	Tsc22d2	chr3	+	58428227	58428299	58414714	58417613	58437316	58437475	47,45,55	18,10,11	14,13,7	11,14,14	197	125	0.00215634537023	0.624,0.741,0.76	0.447,0.371,0.241	0.355
ENSMUSG00000021363	Mak	chr13	-	41030016	41030139	41025119	41026562	41034753	41034885	8,5,5	7,4,3	4,5,12	1,0,1	248	125	0.00215634537023	0.365,0.387,0.457	0.668,1.0,0.858	-0.439
ENSMUSG00000030970	Ctbp2	chr7	-	133025712	133025872	132999190	132999345	133081756	133081860	570,477,394	111,80,84	213,259,236	90,72,85	285	125	0.00221381245545	0.693,0.723,0.673	0.509,0.612,0.549	0.14
ENSMUSG00000047213	Ythdf3	chr3	+	16203186	16203219	16183921	16183946	16203825	16205424	15,27,11	4,1,4	24,20,16	0,0,0	158	125	0.00229420041673	0.748,0.955,0.685	1.0,1.0,1.0	-0.204
ENSMUSG00000068250	Amn1	chr6	-	149184991	149185124	149170832	149171050	149188605	149188712	56,64,43	17,21,19	44,57,58	4,9,1	258	125	0.00255167262962	0.615,0.596,0.523	0.842,0.754,0.966	-0.276
ENSMUSG00000030304	Ergic2	chr6	-	148190918	148191023	148189499	148189584	148195194	148195290	13,5,3	1,1,0	0,4,1	4,6,0	230	125	0.00256865080342	0.876,0.731,1.0	0.0,0.266,1.0	0.447
ENSMUSG00000059897	Zfp930	chr8	+	69226671	69226729	69226342	69226469	69227842	69228980	91,95,85	32,21,15	39,26,25	22,32,18	183	125	0.00258040186686	0.66,0.756,0.795	0.548,0.357,0.487	0.273
ENSMUSG00000038500	Prr3	chr17	-	35978710	35978781	35978163	35978443	35979126	35979255	99,72,70	119,99,72	70,86,89	37,44,65	196	125	0.00260044050557	0.347,0.317,0.383	0.547,0.555,0.466	-0.174
ENSMUSG00000032479	Map4	chr9	+	110072612	110072705	110068692	110068985	110078002	110078084	102,96,118	126,108,123	81,93,60	35,49,42	218	125	0.00260044050557	0.317,0.338,0.355	0.57,0.521,0.45	-0.177
ENSMUSG00000029769	Ccdc136	chr6	+	29412363	29412534	29411247	29411385	29426624	29426948	12,5,9	2,6,2	8,5,8	1,0,0	296	125	0.00275971789871	0.717,0.26,0.655	0.772,1.0,1.0	-0.38
ENSMUSG00000059327	Eda	chrX	+	100395674	100395830	100395018	100395143	100396904	100400760	0,2,0	22,21,10	4,6,7	20,19,15	281	125	0.00277256823249	0.0,0.041,0.0	0.082,0.123,0.172	-0.112
ENSMUSG00000055320	Tead1	chr7	+	112842039	112842102	112839415	112839480	112856797	112856932	188,142,131	12,12,10	40,36,25	15,9,5	188	125	0.00294489570385	0.912,0.887,0.897	0.639,0.727,0.769	0.187
ENSMUSG00000102976	Zc3h11a	chr1	-	133655344	133655398	133654319	133654438	133661236	133661318	51,31,39	17,9,9	38,44,71	0,6,4	179	125	0.0030778713734	0.677,0.706,0.752	1.0,0.837,0.925	-0.209
ENSMUSG00000030967	Zranb1	chr7	+	132949584	132950435	132931141	132931545	132966506	132966694	306,256,278	9,11,3	303,264,264	1,0,3	976	125	0.00314743853737	0.813,0.749,0.922	0.975,1.0,0.919	-0.137
ENSMUSG00000027291	Vps39	chr2	-	120346856	120346889	120346327	120346392	120350163	120350229	52,54,54	103,80,87	63,56,71	37,58,46	158	125	0.00320031488061	0.285,0.348,0.329	0.574,0.433,0.55	-0.198
ENSMUSG00000063889	Crem	chr18	-	3327493	3327591	3325360	3325478	3337379	3337679	27,20,12	37,37,19	28,34,34	12,13,24	223	125	0.00320031488061	0.29,0.233,0.261	0.567,0.594,0.443	-0.273
ENSMUSG00000036155	Mgat5	chr1	+	127249789	127249839	127205017	127205427	127306636	127307016	34,37,19	1,6,4	20,16,24	0,0,0	175	125	0.00336067483158	0.96,0.815,0.772	1.0,1.0,1.0	-0.151
ENSMUSG00000031864	Ints10	chr8	+	68824189	68824267	68822156	68822250	68825051	68825129	5,5,4	0,1,0	8,6,4	5,2,2	203	125	0.0034635862922	1.0,0.755,1.0	0.496,0.649,0.552	0.353
ENSMUSG00000057363	Uxs1	chr1	-	43790463	43790644	43780064	43780169	43827614	43827800	35,41,26	0,0,0	14,14,15	1,2,4	306	125	0.00348735342836	1.0,1.0,1.0	0.851,0.741,0.605	0.268
ENSMUSG00000052105	Mtcl1	chr17	-	66384299	66384374	66379128	66380436	66385859	66385910	90,61,78	131,91,137	81,74,100	51,77,61	200	125	0.00349175737055	0.3,0.295,0.262	0.498,0.375,0.506	-0.174
ENSMUSG00000037860	Aim2	chr1	+	173427758	173427898	173350878	173350973	173452827	173452948	16,8,15	3,5,0	5,6,2	0,0,0	265	125	0.00354282725747	0.716,0.43,1.0	1.0,1.0,1.0	-0.285
ENSMUSG00000025404	R3hdm2	chr10	+	127471767	127472000	127459494	127459575	127483975	127484218	6,6,9	2,4,1	6,4,6	0,0,1	358	125	0.00361239182015	0.512,0.344,0.759	1.0,1.0,0.677	-0.354
ENSMUSG00000026999	Nup35	chr2	+	80654792	80654862	80652853	80652995	80655948	80656077	4,3,5	34,10,20	0,0,1	34,37,39	195	125	0.00373002250912	0.07,0.161,0.138	0.0,0.0,0.016	0.118
ENSMUSG00000028681	Ptch2	chr4	+	117107898	117108042	117105237	117105325	117108154	117108302	8,3,6	0,0,0	48,47,43	2,6,5	269	125	0.00389152246963	1.0,1.0,1.0	0.918,0.784,0.8	0.166
ENSMUSG00000023805	Synj2	chr17	+	6029683	6029834	6028418	6028586	6032696	6032809	19,13,14	32,35,30	28,32,18	26,15,7	276	125	0.0039980887648	0.212,0.144,0.174	0.328,0.491,0.538	-0.276
ENSMUSG00000055320	Tead1	chr7	+	112842039	112842102	112841887	112841950	112856797	112856932	72,55,53	21,11,9	27,15,13	20,13,8	188	125	0.0039980887648	0.695,0.769,0.797	0.473,0.434,0.519	0.278
ENSMUSG00000028849	Map7d1	chr4	-	126238521	126238632	126237155	126237278	126240022	126240137	237,190,155	174,103,92	209,150,181	78,44,72	236	125	0.00404004383632	0.419,0.494,0.472	0.587,0.644,0.571	-0.139
ENSMUSG00000015452	Ager	chr17	+	34600350	34600377	34599995	34600137	34600494	34600621	8,17,24	5,8,4	20,16,23	0,2,1	152	125	0.00430470172912	0.568,0.636,0.831	1.0,0.868,0.95	-0.261
ENSMUSG00000078700	D030028A08Rik	chr11	+	96958852	96959024	96952580	96952728	96959553	96960062	3,8,5	36,15,24	15,15,12	19,15,5	297	125	0.00435846990337	0.034,0.183,0.081	0.249,0.296,0.503	-0.25
ENSMUSG00000091625	Lsm5	chr6	-	56703317	56703409	56702095	56702168	56704622	56704656	115,101,148	61,43,52	167,187,208	42,29,47	217	125	0.00436869609978	0.521,0.575,0.621	0.696,0.788,0.718	-0.162
ENSMUSG00000001065	Zfp276	chr8	+	123258310	123258389	123256418	123256865	123264815	123264926	73,80,54	6,2,9	22,45,45	1,0,0	204	125	0.00441479817314	0.882,0.961,0.786	0.931,1.0,1.0	-0.101
ENSMUSG00000022565	Plec	chr15	-	76178518	76181899	76170973	76178385	76182909	76183008	200,164,128	3,4,1	109,119,105	0,1,0	3506	125	0.00449268974875	0.704,0.594,0.82	1.0,0.809,1.0	-0.23
ENSMUSG00000022770	Dlg1	chr16	+	31771756	31771855	31743105	31743270	31781781	31781835	545,420,437	266,265,230	449,547,376	177,181,121	224	125	0.00454020445877	0.533,0.469,0.515	0.586,0.628,0.634	-0.11
ENSMUSG00000040613	Apobec1	chr6	-	122588144	122588172	122581352	122581750	122591086	122591260	15,8,12	1,0,1	6,0,1	2,2,2	153	125	0.00454675197044	0.925,1.0,0.907	0.71,0.0,0.29	0.611
ENSMUSG00000029780	Nt5c3	chr6	-	56897774	56897829	56892789	56892888	56913805	56913894	26,16,25	3,4,2	20,12,6	0,0,0	180	125	0.00459145576296	0.858,0.735,0.897	1.0,1.0,1.0	-0.17
ENSMUSG00000107499	Ccdc142	chr6	+	83103401	83103532	83103119	83103269	83103611	83103725	10,18,3	4,1,2	9,10,4	1,0,0	256	125	0.00462891078315	0.55,0.898,0.423	0.815,1.0,1.0	-0.315
ENSMUSG00000042810	Krba1	chr6	+	48402883	48403010	48395865	48395887	48403377	48403497	216,149,162	35,16,23	153,137,135	5,3,13	252	125	0.00467163437058	0.754,0.822,0.777	0.938,0.958,0.837	-0.127
ENSMUSG00000033767	D930015E06Rik	chr3	-	83909151	83909334	83906346	83906425	83910368	83910508	445,393,328	99,87,76	262,325,342	33,46,37	308	125	0.00471026869969	0.646,0.647,0.637	0.763,0.741,0.79	-0.121
ENSMUSG00000006276	Eps15l1	chr8	-	72358312	72358445	72345965	72346171	72367903	72367986	359,299,343	61,44,58	393,428,418	32,38,37	258	125	0.00473061316133	0.74,0.767,0.741	0.856,0.845,0.846	-0.1
ENSMUSG00000041482	Piezo2	chr18	-	63118905	63118944	63117648	63117787	63121222	63121342	132,121,122	2,8,3	93,78,73	16,15,3	164	125	0.00482834310377	0.981,0.92,0.969	0.816,0.799,0.949	0.102
ENSMUSG00000033060	Lmo7	chr14	+	101886936	101887656	101885290	101885572	101888676	101888706	12,5,3	3,1,2	7,5,8	0,1,0	845	125	0.00488981210065	0.372,0.425,0.182	1.0,0.425,1.0	-0.482
ENSMUSG00000034800	Zfp661	chr2	-	127581858	127582075	127581475	127581546	127584629	127584669	7,10,11	4,7,4	6,14,6	1,0,1	342	125	0.00490027126429	0.39,0.343,0.501	0.687,1.0,0.687	-0.38
ENSMUSG00000029769	Ccdc136	chr6	+	29412901	29413087	29411247	29411385	29426624	29426857	20,18,15	2,6,2	9,14,13	1,0,0	311	125	0.00490128038887	0.801,0.547,0.751	0.783,1.0,1.0	-0.228
ENSMUSG00000056737	Capg	chr6	+	72549729	72549868	72549450	72549501	72555272	72555308	48,42,27	94,71,74	61,72,108	78,64,58	264	125	0.00499800562976	0.195,0.219,0.147	0.27,0.348,0.469	-0.175
ENSMUSG00000092416	Zfp141	chr7	-	42501357	42501425	42489438	42490276	42505609	42505726	121,113,106	84,60,67	82,111,60	29,18,19	193	125	0.00501558126688	0.483,0.55,0.506	0.647,0.8,0.672	-0.193
ENSMUSG00000057335	Cep170	chr1	-	176769232	176769526	176761350	176761500	176769712	176769870	192,120,144	29,20,20	106,119,118	6,9,2	419	125	0.0054581407362	0.664,0.642,0.682	0.841,0.798,0.946	-0.199
ENSMUSG00000021271	Zfp839	chr12	+	110860795	110861023	110854999	110855872	110863963	110864056	29,36,22	56,58,25	30,35,40	21,23,23	353	125	0.00558715497282	0.155,0.18,0.238	0.336,0.35,0.381	-0.165
ENSMUSG00000006010	BC003331	chr1	-	150384428	150384535	150382267	150382408	150386357	150386453	119,90,91	0,0,0	39,61,54	3,5,2	232	125	0.00560236847763	1.0,1.0,1.0	0.875,0.868,0.936	0.107
ENSMUSG00000033060	Lmo7	chr14	+	101886936	101887891	101885290	101885572	101888676	101888706	11,5,2	3,1,2	8,5,6	0,1,0	1080	125	0.00564784827801	0.298,0.367,0.104	1.0,0.367,1.0	-0.533
ENSMUSG00000043410	Hfm1	chr5	-	106920962	106921076	106917323	106917627	106922812	106922910	15,7,13	4,3,2	4,2,6	8,9,6	239	125	0.00601436819926	0.662,0.55,0.773	0.207,0.104,0.343	0.444
ENSMUSG00000039678	Tbc1d13	chr2	+	30135408	30135552	30134796	30134870	30137120	30137182	53,47,56	18,22,17	30,16,19	32,23,14	269	125	0.00605221700652	0.578,0.498,0.605	0.303,0.244,0.387	0.249
ENSMUSG00000026643	Nmt2	chr2	+	3306982	3307032	3305396	3305439	3309466	3309611	208,193,169	26,34,23	142,158,118	43,42,38	175	125	0.0060779153051	0.851,0.802,0.84	0.702,0.729,0.689	0.124
ENSMUSG00000028549	Itgb3bp	chr4	-	99802096	99802232	99789600	99789679	99814057	99814100	211,178,208	182,152,157	315,338,287	147,162,173	261	125	0.0060779153051	0.357,0.359,0.388	0.506,0.5,0.443	-0.115
ENSMUSG00000061751	Kalrn	chr16	-	34009269	34009329	33993635	33993663	34010521	34010645	7,17,7	3,3,4	5,5,7	0,0,1	185	125	0.0061163109336	0.612,0.793,0.542	1.0,1.0,0.825	-0.293
ENSMUSG00000028519	Dab1	chr4	+	104732069	104732180	104731624	104731752	104741512	104744844	210,210,220	56,20,26	116,107,102	39,41,39	236	125	0.0061548530462	0.665,0.848,0.818	0.612,0.58,0.581	0.186
ENSMUSG00000006344	Ggt5	chr10	+	75609198	75609392	75608750	75608887	75609844	75609951	38,33,25	2,0,10	13,11,12	0,0,0	319	125	0.0061548530462	0.882,1.0,0.495	1.0,1.0,1.0	-0.208
ENSMUSG00000052942	Glis3	chr19	-	28540200	28540408	28530872	28531986	28665752	28666236	14,2,13	8,1,7	4,3,1	1,0,0	333	125	0.0061548530462	0.396,0.429,0.411	0.6,1.0,1.0	-0.455
ENSMUSG00000027763	Mbnl1	chr3	+	60528755	60528978	60501219	60501423	60595593	60598100	99,50,63	2,4,1	106,107,116	20,8,19	348	125	0.00660218054849	0.947,0.818,0.958	0.656,0.828,0.687	0.184
ENSMUSG00000030990	Pgap2	chr7	+	102222781	102222801	102210371	102210591	102226270	102226445	4,4,3	12,9,5	0,2,0	11,15,10	145	125	0.00672565405571	0.223,0.277,0.341	0.0,0.103,0.0	0.246
ENSMUSG00000027346	Gpcpd1	chr2	-	132558606	132558682	132556934	132556976	132564626	132564711	145,118,132	68,39,49	189,167,118	37,39,19	201	125	0.00672565405571	0.57,0.653,0.626	0.761,0.727,0.794	-0.144
ENSMUSG00000042810	Krba1	chr6	+	48402870	48403010	48395631	48395887	48403377	48403497	232,182,185	35,16,23	175,147,147	5,3,13	265	125	0.00682083566617	0.758,0.843,0.791	0.943,0.959,0.842	-0.117
ENSMUSG00000061306	Slc38a10	chr11	-	120134779	120134882	120116864	120117021	120150979	120151346	0,8,2	9,6,3	0,0,0	4,2,3	228	125	0.00693326458784	0.0,0.422,0.268	0.0,0.0,0.0	0.23
ENSMUSG00000037652	Phc3	chr3	-	30935951	30935999	30931738	30931892	30936284	30937156	4,9,3	29,21,9	18,16,14	15,8,17	173	125	0.00705714980221	0.091,0.236,0.194	0.464,0.591,0.373	-0.302
ENSMUSG00000037326	Capn15	chr17	-	25973090	25973379	25960649	25960811	25985470	25985796	28,17,17	1,2,6	13,17,17	1,0,0	414	125	0.00712633483945	0.894,0.72,0.461	0.797,1.0,1.0	-0.241
ENSMUSG00000032374	Plod2	chr9	+	92601984	92602047	92600740	92600882	92602947	92603061	44,54,51	176,140,111	84,85,53	124,93,100	188	125	0.00712633483945	0.143,0.204,0.234	0.311,0.378,0.261	-0.123
ENSMUSG00000027534	Snx16	chr3	-	10420196	10420316	10418145	10419223	10420739	10420876	172,119,136	23,20,14	121,114,98	2,7,6	245	125	0.00717931271072	0.792,0.752,0.832	0.969,0.893,0.893	-0.126
ENSMUSG00000050174	Nudt6	chr3	-	37409507	37409562	37404985	37405491	37416700	37416904	5,7,6	1,4,3	5,10,3	0,0,1	180	125	0.00726492469272	0.776,0.549,0.581	1.0,1.0,0.676	-0.257
ENSMUSG00000018733	Pex12	chr11	-	83298911	83299255	83298315	83298553	83302509	83302586	33,17,18	3,4,0	15,17,24	0,0,0	469	125	0.00726492469272	0.746,0.531,1.0	1.0,1.0,1.0	-0.241
ENSMUSG00000042210	Abhd14a	chr9	-	106445525	106445834	106444089	106444306	106447530	106447563	225,157,173	148,102,121	167,182,196	75,74,63	434	125	0.00731776604064	0.305,0.307,0.292	0.391,0.415,0.473	-0.125
ENSMUSG00000023994	Nfya	chr17	-	48398984	48399065	48395649	48395796	48400437	48400580	193,144,104	162,125,95	152,126,156	81,72,64	206	125	0.00771091890149	0.42,0.411,0.399	0.532,0.515,0.597	-0.138
ENSMUSG00000018995	Nars2	chr7	+	97031545	97031583	97031337	97031436	97039898	97040036	25,18,26	5,10,2	23,14,12	2,0,0	163	125	0.00773398043499	0.793,0.58,0.909	0.898,1.0,1.0	-0.205
ENSMUSG00000003680	Taf6l	chr19	-	8773504	8773692	8773289	8773424	8774334	8774467	284,257,234	8,12,11	179,191,207	18,12,34	313	125	0.00787690571267	0.934,0.895,0.895	0.799,0.864,0.709	0.117
ENSMUSG00000033852	Gm28042	chr2	+	120031306	120031402	120030815	120030872	120031574	120031651	240,189,200	37,34,34	182,148,129	11,7,15	221	125	0.00797161969256	0.786,0.759,0.769	0.903,0.923,0.829	-0.114
ENSMUSG00000027109	Sp3	chr2	-	72978897	72979029	72970154	72971514	72980249	72980446	145,140,119	4,3,5	30,27,39	3,5,8	257	125	0.00800519926737	0.946,0.958,0.92	0.829,0.724,0.703	0.189
ENSMUSG00000045503	Sys1	chr2	+	164464357	164467327	164461308	164461529	164472137	164472322	33,26,30	0,0,1	21,26,21	1,1,1	3095	125	0.00813911138211	1.0,1.0,0.548	0.459,0.512,0.459	0.373
ENSMUSG00000026648	Dclre1c	chr2	+	3433746	3433806	3425363	3425415	3436988	3437090	16,21,17	2,1,5	10,12,10	0,0,0	185	125	0.00828820914288	0.844,0.934,0.697	1.0,1.0,1.0	-0.175
ENSMUSG00000030768	Disp1	chr1	-	183202951	183203039	183135457	183135876	183221322	183221522	43,21,30	3,4,2	27,16,22	0,0,0	213	125	0.00828820914288	0.894,0.755,0.898	1.0,1.0,1.0	-0.151
ENSMUSG00000110605	RP24-122D14.3	chr8	+	129267484	129267699	129263647	129263724	129268393	129271868	20,15,16	2,0,0	15,16,5	4,4,1	340	125	0.00835954793972	0.786,1.0,1.0	0.58,0.595,0.648	0.321
ENSMUSG00000032407	U2surp	chr9	-	95500687	95500873	95495834	95495933	95502539	95502584	541,466,481	78,57,73	383,379,381	73,95,98	311	125	0.00877190652201	0.736,0.767,0.726	0.678,0.616,0.61	0.108
ENSMUSG00000003352	Cacnb3	chr15	+	98640958	98640978	98640685	98640750	98641176	98641257	408,362,339	227,172,171	224,191,188	176,195,131	145	125	0.00952443226972	0.608,0.645,0.631	0.523,0.458,0.553	0.117
ENSMUSG00000028560	Usp1	chr4	+	98926435	98926674	98923878	98924243	98928233	98928354	1064,769,823	112,147,110	712,677,690	45,38,76	364	125	0.00956226545684	0.765,0.642,0.72	0.845,0.86,0.757	-0.112
ENSMUSG00000029428	Stx2	chr5	-	128987717	128987842	128986154	128986430	128988801	128988912	172,114,127	16,6,6	103,114,65	25,17,10	250	125	0.00962590103622	0.843,0.905,0.914	0.673,0.77,0.765	0.151
ENSMUSG00000027810	Eif2a	chr3	+	58539589	58539646	58537533	58537608	58541039	58541139	189,150,148	24,21,21	81,77,79	28,24,20	182	125	0.00962590103622	0.844,0.831,0.829	0.665,0.688,0.731	0.14
ENSMUSG00000024074	Crim1	chr17	+	78313123	78313306	78237741	78237915	78335226	78335355	19,13,18	3,4,0	15,10,5	0,0,0	308	125	0.0096373110242	0.72,0.569,1.0	1.0,1.0,1.0	-0.237
ENSMUSG00000026987	Baz2b	chr2	-	59933411	59933438	59932104	59932170	59933670	59933715	20,17,15	125,105,108	21,22,27	54,63,77	152	125	0.0098110495948	0.116,0.118,0.103	0.242,0.223,0.224	-0.117
ENSMUSG00000013878	Rnf170	chr8	+	26135628	26135702	26129046	26129155	26140810	26140967	14,6,7	1,1,0	3,2,3	3,1,2	199	125	0.00989508039363	0.898,0.79,1.0	0.386,0.557,0.485	0.42
ENSMUSG00000036916	Zfp280c	chrX	-	48593513	48593598	48591672	48591761	48594363	48594504	37,38,32	31,27,32	38,35,23	12,12,6	210	125	0.0100074201778	0.415,0.456,0.373	0.653,0.635,0.695	-0.246
ENSMUSG00000086968	4933431E20Rik	chr3	-	107894588	107894656	107894050	107894215	107894860	107894992	0,0,1	6,7,2	2,1,4	1,3,2	193	125	0.0102037553158	0.0,0.0,0.245	0.564,0.178,0.564	-0.354
ENSMUSG00000038056	Kmt2c	chr5	-	25295397	25295610	25293106	25293248	25298869	25300075	55,61,52	27,13,25	86,100,67	11,10,10	338	125	0.0102337229419	0.43,0.634,0.435	0.743,0.787,0.712	-0.248
ENSMUSG00000033981	Gria2	chr3	-	80691319	80691434	80690403	80690518	80692284	80692532	76,62,50	14,12,10	72,60,86	3,6,3	240	125	0.0102337229419	0.739,0.729,0.723	0.926,0.839,0.937	-0.17
ENSMUSG00000058317	Ube2e2	chr14	-	18727363	18727405	18630298	18630431	18888265	18888449	1,0,0	27,14,16	4,7,0	9,16,30	167	125	0.0106930023933	0.027,0.0,0.0	0.25,0.247,0.0	-0.157
ENSMUSG00000001089	Luzp1	chr4	+	136539124	136539216	136521340	136521443	136540355	136543518	263,219,147	156,127,106	189,185,172	75,69,60	217	125	0.0109156017859	0.493,0.498,0.444	0.592,0.607,0.623	-0.129
ENSMUSG00000025892	Gria4	chr9	-	4427029	4427144	4424319	4424454	4456004	4456252	16,15,17	4,2,5	8,3,5	1,0,0	240	125	0.0109902108081	0.676,0.796,0.639	0.806,1.0,1.0	-0.232
ENSMUSG00000024502	Jakmip2	chr18	-	43537655	43537726	43531407	43531964	43540585	43540651	114,76,62	65,36,37	137,176,159	161,138,175	196	125	0.0111857820292	0.528,0.574,0.517	0.352,0.449,0.367	0.15
ENSMUSG00000024563	Smad2	chr18	+	76287927	76288121	76262491	76262727	76292909	76292984	35,23,31	0,6,2	26,25,18	0,0,0	319	125	0.0114098790001	1.0,0.6,0.859	1.0,1.0,1.0	-0.18
ENSMUSG00000106918	Mrpl33	chr5	+	31650302	31650484	31616380	31616487	31654467	31654651	25,39,36	3,4,1	24,15,16	0,0,0	307	125	0.0115387813057	0.772,0.799,0.936	1.0,1.0,1.0	-0.164
ENSMUSG00000024669	Cd5	chr19	-	10721265	10721319	10720217	10720337	10721948	10722074	35,21,33	0,1,0	17,19,12	4,2,2	179	125	0.0115387813057	1.0,0.936,1.0	0.748,0.869,0.807	0.171
ENSMUSG00000045100	Slc25a26	chr6	+	94507513	94507707	94500332	94500457	94510751	94510861	79,66,69	2,2,8	67,96,93	0,0,2	319	125	0.0118732802243	0.939,0.928,0.772	1.0,1.0,0.948	-0.103
ENSMUSG00000030172	Erc1	chr6	-	119777978	119778071	119773733	119773901	119779476	119779632	61,51,60	36,36,20	80,88,65	17,17,13	218	125	0.0118732802243	0.493,0.448,0.632	0.73,0.748,0.741	-0.215
ENSMUSG00000059796	Eif4a1	chr11	-	69670927	69670976	69669077	69670747	69672278	69672317	78,76,67	1,1,1	39,39,27	4,3,4	174	125	0.0121881199735	0.982,0.982,0.98	0.875,0.903,0.829	0.112
ENSMUSG00000075376	Rc3h2	chr2	-	37419431	37419467	37414515	37414812	37422766	37422903	43,26,21	6,4,0	13,12,13	0,0,0	161	125	0.0121881199735	0.848,0.835,1.0	1.0,1.0,1.0	-0.106
ENSMUSG00000018501	Ncor1	chr11	-	62349394	62349493	62345234	62345318	62351377	62351390	149,140,128	59,55,44	141,148,205	25,40,22	224	125	0.0122429600657	0.585,0.587,0.619	0.759,0.674,0.839	-0.16
ENSMUSG00000107476	Zfp862-ps	chr6	+	48528350	48530440	48527444	48527549	48532034	48534832	237,158,148	5,3,7	96,133,80	0,1,1	2215	125	0.0125676042844	0.728,0.748,0.544	1.0,0.882,0.819	-0.227
ENSMUSG00000028382	Ptbp3	chr4	-	59546148	59546182	59524403	59524476	59548530	59548737	12,2,7	5,1,2	3,6,5	0,0,1	159	125	0.0126055033866	0.654,0.611,0.733	1.0,1.0,0.797	-0.266
ENSMUSG00000087174	5530601H04Rik	chrX	-	105047908	105048010	105037196	105039812	105066758	105066877	158,107,116	8,6,2	87,78,57	16,6,10	227	125	0.0126358942148	0.916,0.908,0.97	0.75,0.877,0.758	0.136
ENSMUSG00000017718	Afmid	chr11	+	117834766	117834852	117832527	117832576	117834945	117835018	36,16,25	2,3,6	30,25,30	1,0,1	211	125	0.0127513356467	0.914,0.76,0.712	0.947,1.0,0.947	-0.169
ENSMUSG00000067786	Nnat	chr2	+	157561212	157561239	157560115	157560260	157561541	157562504	782,635,547	493,436,381	293,256,255	280,222,315	152	125	0.013127756459	0.566,0.545,0.541	0.463,0.487,0.4	0.101
ENSMUSG00000039473	Ubn1	chr16	+	5081893	5081983	5081417	5081661	5084055	5086285	396,377,361	216,165,170	403,473,342	128,129,124	215	125	0.013127756459	0.516,0.571,0.552	0.647,0.681,0.616	-0.102
ENSMUSG00000049606	Zfp644	chr5	-	106695642	106695699	106666784	106666845	106695797	106696166	7,4,18	4,7,6	8,6,3	0,2,0	182	125	0.013127756459	0.546,0.282,0.673	1.0,0.673,1.0	-0.391
ENSMUSG00000038538	Ubn2	chr6	+	38489253	38489304	38487107	38487150	38490383	38491931	4,6,3	57,51,25	20,9,12	53,32,43	176	125	0.0132365666775	0.047,0.077,0.079	0.211,0.166,0.165	-0.113
ENSMUSG00000000085	Scmh1	chr4	+	120456284	120456509	120453751	120453775	120462012	120462155	60,48,51	85,75,55	43,40,35	22,24,27	350	125	0.0135769132525	0.201,0.186,0.249	0.411,0.373,0.316	-0.155
ENSMUSG00000007850	Hnrnph1	chr11	+	50377313	50377440	50376989	50377147	50378290	50378427	17,12,8	5,0,2	2,9,9	0,1,0	252	125	0.0140014416092	0.628,1.0,0.665	1.0,0.817,1.0	-0.175
ENSMUSG00000029207	Apbb2	chr5	-	66392272	66392335	66391771	66391857	66400075	66400281	26,27,14	32,14,26	44,52,47	17,15,11	188	125	0.0142047369187	0.351,0.562,0.264	0.632,0.697,0.74	-0.297
ENSMUSG00000023953	Polh	chr17	-	46194201	46194416	46190606	46190776	46198633	46198768	297,218,250	51,22,31	293,247,220	14,18,16	340	125	0.0144751386202	0.682,0.785,0.748	0.885,0.835,0.835	-0.113
ENSMUSG00000052854	Nrk	chrX	+	138997441	138997584	138995880	138995981	138997819	138997969	12,4,6	17,21,19	1,1,0	10,6,7	268	125	0.0147048240342	0.248,0.082,0.128	0.045,0.072,0.0	0.114
ENSMUSG00000034055	Phka1	chrX	-	102545307	102545464	102541371	102541450	102554883	102555023	71,68,72	1,9,4	66,45,59	2,0,0	282	125	0.0152364831863	0.969,0.77,0.889	0.936,1.0,1.0	-0.103
ENSMUSG00000018740	Slc25a35	chr11	+	68971183	68971336	68970723	68970789	68971668	68971782	35,10,17	0,0,1	27,26,30	9,1,1	278	125	0.0155930122279	1.0,1.0,0.884	0.574,0.921,0.931	0.153
ENSMUSG00000054051	Ercc6	chr14	+	32574805	32575010	32569738	32570431	32576685	32580989	62,59,55	0,0,2	44,37,45	2,6,2	330	125	0.0156954847199	1.0,1.0,0.912	0.893,0.7,0.895	0.141
ENSMUSG00000022838	Eaf2	chr16	-	36824657	36824752	36810471	36810608	36828050	36828227	61,28,46	0,2,1	35,42,53	8,4,3	220	125	0.0158035166877	1.0,0.888,0.963	0.713,0.856,0.909	0.124
ENSMUSG00000018740	Slc25a35	chr11	+	68971195	68971336	68970723	68970789	68971668	68971803	18,8,6	0,0,1	21,17,18	9,1,1	266	125	0.0158035166877	1.0,1.0,0.738	0.523,0.889,0.894	0.144
ENSMUSG00000013236	Ptprs	chr17	-	56429098	56429157	56424879	56424977	56434452	56434597	104,151,106	35,30,24	14,0,67	11,16,43	184	125	0.0160277123901	0.669,0.774,0.75	0.464,0.0,0.514	0.405
ENSMUSG00000030022	Adamts9	chr6	-	92823346	92823514	92807014	92807185	92849291	92849468	86,96,84	7,4,3	7,9,10	0,0,0	293	125	0.0162222647887	0.84,0.911,0.923	1.0,1.0,1.0	-0.109
ENSMUSG00000018362	Kpna2	chr11	-	106992602	106992691	106991857	106992126	106996508	106996646	8,17,16	2,2,2	13,12,10	9,11,6	214	125	0.0162996804991	0.7,0.832,0.824	0.458,0.389,0.493	0.339
ENSMUSG00000028560	Usp1	chr4	+	98926454	98926674	98923809	98924243	98928233	98928354	953,700,719	112,147,110	644,643,581	45,38,76	345	125	0.0163109690154	0.755,0.633,0.703	0.838,0.86,0.735	-0.114
ENSMUSG00000024462	Gabbr1	chr17	+	37049652	37049797	37048577	37048606	37050998	37051127	50,27,51	1,0,1	21,17,20	3,1,4	270	125	0.0163109690154	0.959,1.0,0.959	0.764,0.887,0.698	0.19
ENSMUSG00000028801	Stpg1	chr4	+	135529491	135529657	135525419	135525531	135533638	135533990	18,14,22	2,0,5	17,23,19	0,0,0	291	125	0.0164009760028	0.794,1.0,0.654	1.0,1.0,1.0	-0.184
ENSMUSG00000008489	Elavl2	chr4	-	91260760	91260986	91250762	91253570	91263991	91264145	83,65,65	0,2,2	36,21,28	1,5,6	351	125	0.0164787056327	1.0,0.92,0.92	0.928,0.599,0.624	0.23
ENSMUSG00000028292	Rars2	chr4	+	34645696	34645855	34630476	34630570	34650190	34650251	5,8,1	1,0,0	7,6,4	0,4,2	284	125	0.0164787056327	0.688,1.0,1.0	1.0,0.398,0.468	0.274
ENSMUSG00000068373	D430041D05Rik	chr2	-	104258163	104258508	104254955	104255570	104409928	104410334	5,6,4	2,3,0	2,6,5	0,0,0	470	125	0.0164787056327	0.399,0.347,1.0	1.0,1.0,1.0	-0.418
ENSMUSG00000005338	Cadm3	chr1	-	173349021	173349123	173346421	173346562	173367412	173367633	15,2,3	11,10,8	2,0,0	7,5,5	227	125	0.0165229416924	0.429,0.099,0.171	0.136,0.0,0.0	0.188
ENSMUSG00000029089	5730480H06Rik	chr5	+	48380123	48380231	48379329	48379464	48381786	48381867	211,181,186	9,10,11	114,129,106	13,14,20	233	125	0.0166720245169	0.926,0.907,0.901	0.825,0.832,0.74	0.112
ENSMUSG00000058159	T2	chr17	+	8396760	8396874	8392210	8392311	8411817	8411901	10,3,4	0,6,2	3,5,2	1,0,0	239	125	0.0166720245169	1.0,0.207,0.511	0.611,1.0,1.0	-0.298
ENSMUSG00000049606	Zfp644	chr5	-	106679679	106679743	106666784	106666845	106696531	106696564	10,6,7	36,26,32	0,2,1	20,17,16	189	125	0.0166720245169	0.155,0.132,0.126	0.0,0.072,0.04	0.1
ENSMUSG00000015126	Tsr3	chr17	+	25241063	25241257	25240169	25240364	25242453	25242798	5,7,7	0,0,0	10,10,5	4,0,2	319	125	0.0168917673053	1.0,1.0,1.0	0.495,1.0,0.495	0.337
ENSMUSG00000028438	Kif24	chr4	-	41428344	41428982	41414901	41414999	41464709	41464840	28,16,18	4,0,2	22,16,13	0,1,0	763	125	0.0168917673053	0.534,1.0,0.596	1.0,0.724,1.0	-0.198
ENSMUSG00000051373	Plpp7	chr2	+	32108470	32108601	32096154	32096262	32109608	32110808	2,4,7	13,9,8	0,1,0	3,5,4	256	125	0.0170792992434	0.07,0.178,0.299	0.0,0.089,0.0	0.153
ENSMUSG00000027201	Myef2	chr2	-	125109153	125109203	125108955	125109019	125110479	125110671	15,27,33	4,3,9	9,16,20	2,0,0	175	125	0.017117033182	0.728,0.865,0.724	0.763,1.0,1.0	-0.149
ENSMUSG00000021759	Plpp1	chr13	+	112834858	112835013	112800893	112801266	112856745	112857026	70,40,48	27,21,34	72,65,51	11,14,13	280	125	0.017117033182	0.536,0.46,0.387	0.745,0.675,0.637	-0.225
ENSMUSG00000020527	Myo19	chr11	+	84895477	84895554	84895267	84895364	84897120	84897211	112,66,78	14,14,11	82,105,76	7,4,2	202	125	0.017249620281	0.832,0.745,0.814	0.879,0.942,0.959	-0.13
ENSMUSG00000034908	Sidt2	chr9	-	45947835	45947888	45946983	45947055	45949775	45949841	124,115,111	6,5,5	79,74,67	8,14,10	178	125	0.0179041887188	0.936,0.942,0.94	0.874,0.788,0.825	0.11
ENSMUSG00000097072	Foxl2os	chr9	-	98953604	98953857	98952293	98952956	98954027	98954118	49,42,39	0,0,0	41,39,34	7,1,0	378	125	0.0188678504753	1.0,1.0,1.0	0.66,0.928,1.0	0.137
ENSMUSG00000032872	Cyb5r4	chr9	+	87047473	87047506	87042779	87042873	87055764	87055905	68,56,79	35,26,14	23,19,15	16,27,25	158	125	0.0193914995865	0.606,0.63,0.817	0.532,0.358,0.322	0.28
ENSMUSG00000031949	Adat1	chr8	-	111979298	111979444	111972104	111972191	111987121	111987252	6,10,9	3,3,0	5,4,5	0,0,0	271	125	0.0193914995865	0.48,0.606,1.0	1.0,1.0,1.0	-0.305
ENSMUSG00000041623	D11Wsu47e	chr11	+	113685189	113685271	113684439	113684711	113687773	113688213	63,45,32	47,46,40	59,61,94	29,22,47	207	125	0.0199865436254	0.447,0.371,0.326	0.551,0.626,0.547	-0.193
ENSMUSG00000025871	4833439L19Rik	chr13	-	54559197	54559324	54556193	54556651	54565181	54565291	316,350,299	59,66,58	168,206,196	51,67,65	252	125	0.0200806991243	0.727,0.725,0.719	0.62,0.604,0.599	0.116
ENSMUSG00000024194	Cuta	chr17	-	26939316	26939368	26938883	26939092	26939450	26939468	160,117,144	52,33,39	109,118,113	67,57,55	177	125	0.020111531016	0.685,0.715,0.723	0.535,0.594,0.592	0.134
ENSMUSG00000039908	Slc26a11	chr11	+	119362216	119362296	119359296	119359382	119363399	119363542	37,31,26	5,6,0	35,37,38	2,0,0	205	125	0.0207250522265	0.819,0.759,1.0	0.914,1.0,1.0	-0.112
ENSMUSG00000021711	Trappc13	chr13	-	104152164	104152182	104150049	104150183	104154295	104154340	129,99,138	260,209,211	167,148,157	210,188,166	143	125	0.0211283910102	0.303,0.293,0.364	0.41,0.408,0.453	-0.104
ENSMUSG00000024414	Mrpl27	chr11	+	94656407	94656618	94653775	94653841	94656982	94657050	251,232,285	14,8,9	145,134,130	10,15,18	336	125	0.0214958489856	0.87,0.915,0.922	0.844,0.769,0.729	0.122
ENSMUSG00000031156	Slc35a2	chrX	+	7892729	7892867	7889611	7889763	7894190	7894460	19,14,13	4,1,2	21,21,15	0,1,0	263	125	0.0218106344908	0.693,0.869,0.755	1.0,0.909,1.0	-0.197
ENSMUSG00000068758	Il3ra	chr14	+	14350687	14350806	14350034	14350267	14351049	14351164	39,52,33	3,2,2	19,14,12	5,6,3	244	125	0.0221831372043	0.869,0.93,0.894	0.661,0.544,0.672	0.272
ENSMUSG00000023033	Scn8a	chr15	+	100959339	100959431	100957460	100957589	100959694	100961465	36,26,21	0,0,1	23,17,20	8,0,1	217	125	0.0227922556956	1.0,1.0,0.924	0.624,1.0,0.92	0.127
ENSMUSG00000091625	Lsm5	chr6	-	56703313	56703409	56702095	56702168	56704622	56704692	135,104,168	61,43,52	169,185,210	42,29,47	221	125	0.0229136243259	0.556,0.578,0.646	0.695,0.783,0.716	-0.138
ENSMUSG00000030016	Zfp638	chr6	+	83957508	83957592	83954710	83954761	83959930	83959968	61,66,70	11,5,5	69,40,53	1,2,1	209	125	0.0234995518039	0.768,0.888,0.893	0.976,0.923,0.969	-0.106
ENSMUSG00000028959	Fastk	chr5	-	24444374	24444395	24443930	24444258	24445065	24445197	4,3,4	1,0,0	7,7,8	8,2,0	146	125	0.0240127218319	0.774,1.0,1.0	0.428,0.75,1.0	0.199
ENSMUSG00000040964	Arhgef10l	chr4	-	140568755	140568770	140568338	140568520	140570256	140570402	13,11,16	77,60,77	13,13,13	22,31,23	140	125	0.0240127218319	0.131,0.141,0.156	0.345,0.272,0.335	-0.175
ENSMUSG00000037363	Letm2	chr8	-	25585348	25585468	25581672	25581786	25586606	25586807	50,40,38	0,2,2	20,23,48	7,4,4	245	125	0.0240635269201	1.0,0.911,0.906	0.593,0.746,0.86	0.206
ENSMUSG00000060450	Rnf14	chr18	+	38307864	38308395	38296634	38296798	38313211	38313384	7,6,1	0,0,0	4,9,3	4,1,0	656	125	0.0240639471306	1.0,1.0,1.0	0.16,0.632,1.0	0.403
ENSMUSG00000059495	Arhgef12	chr9	-	43040539	43040596	43027196	43027295	43042590	43042676	152,153,138	89,88,79	209,197,165	82,65,53	182	125	0.0242425918711	0.54,0.544,0.545	0.636,0.675,0.681	-0.121
ENSMUSG00000035045	Zc3h12b	chrX	+	95778894	95778969	95741904	95741971	95898264	95898354	12,3,7	4,0,5	3,1,1	1,0,0	200	125	0.0242914477039	0.652,1.0,0.467	0.652,1.0,1.0	-0.178
ENSMUSG00000024381	Bin1	chr18	+	32426223	32426352	32424819	32424967	32431982	32432093	130,130,99	176,143,110	80,115,101	64,81,66	254	125	0.0243229420603	0.267,0.309,0.307	0.381,0.411,0.43	-0.113
ENSMUSG00000085146	Eif2c5	chrX	+	140792377	140792543	140777706	140777774	140796090	140796880	1,2,1	0,0,1	9,8,5	6,2,3	291	125	0.0245687804753	1.0,1.0,0.3	0.392,0.632,0.417	0.286
ENSMUSG00000033981	Gria2	chr3	-	80690403	80690518	80689102	80689351	80691319	80691434	66,46,45	36,17,14	19,19,20	22,20,19	240	125	0.024824624518	0.488,0.585,0.626	0.31,0.331,0.354	0.235
ENSMUSG00000073792	Alg6	chr4	+	99739213	99739302	99726862	99726947	99741533	99741616	46,34,38	4,5,1	23,24,24	1,0,0	214	125	0.0253324423847	0.87,0.799,0.957	0.931,1.0,1.0	-0.102
ENSMUSG00000024457	Trim26	chr17	+	36854283	36854301	36852462	36852693	36856201	36856224	134,112,110	18,11,28	90,117,107	20,48,46	143	125	0.0259691399121	0.867,0.899,0.774	0.797,0.681,0.67	0.131
ENSMUSG00000099481	Xndc1	chr7	+	102069896	102069991	102065519	102065804	102071218	102071361	88,103,98	6,2,2	57,88,110	11,12,7	220	125	0.0259958426605	0.893,0.967,0.965	0.746,0.806,0.899	0.125
ENSMUSG00000044566	Cage1	chr13	-	38032364	38032624	38028102	38028190	38036818	38036937	5,12,3	2,0,3	7,6,11	0,0,0	385	125	0.0260204487903	0.448,1.0,0.245	1.0,1.0,1.0	-0.436
ENSMUSG00000049606	Zfp644	chr5	-	106681903	106682013	106666784	106666845	106695642	106695699	6,5,3	8,8,20	1,1,0	9,7,6	235	125	0.0263264376102	0.285,0.25,0.074	0.056,0.071,0.0	0.161
ENSMUSG00000041420	Meis3	chr7	+	16177960	16178011	16177708	16177868	16182040	16182152	114,95,114	6,8,4	48,44,50	7,8,11	176	125	0.0265488986734	0.931,0.894,0.953	0.83,0.796,0.763	0.13
ENSMUSG00000013033	Adgrl1	chr8	+	83924205	83924355	83922998	83923108	83926261	83926276	46,47,30	16,15,9	39,36,34	7,2,1	275	125	0.0272405990448	0.567,0.588,0.602	0.717,0.891,0.939	-0.263
ENSMUSG00000049225	Pdp1	chr4	-	11965613	11965648	11959806	11962233	11966301	11966427	30,15,14	32,19,26	4,7,5	26,18,22	160	125	0.0272405990448	0.423,0.381,0.296	0.107,0.233,0.151	0.203
ENSMUSG00000028312	Smc2	chr4	+	52440200	52440423	52439242	52439334	52447712	52447751	89,64,57	2,6,3	72,77,60	0,0,2	348	125	0.0272850715288	0.941,0.793,0.872	1.0,1.0,0.915	-0.103
ENSMUSG00000002871	Tpra1	chr6	+	88908250	88908316	88907940	88908072	88909289	88909376	134,108,114	36,32,20	133,137,135	16,15,16	191	125	0.0274062686296	0.709,0.688,0.789	0.845,0.857,0.847	-0.121
ENSMUSG00000002781	Tmem143	chr7	+	45897434	45897749	45897083	45897101	45899631	45899736	12,14,9	0,0,0	10,6,7	1,3,1	440	125	0.0274062686296	1.0,1.0,1.0	0.74,0.362,0.665	0.411
ENSMUSG00000029802	Abcg2	chr6	+	58650460	58650543	58640581	58640627	58655637	58655856	2,0,7	14,4,10	0,0,1	13,12,12	208	125	0.0274062686296	0.079,0.0,0.296	0.0,0.0,0.048	0.109
ENSMUSG00000042793	Lgr6	chr1	-	135072884	135072956	135027051	135027267	135104928	135105276	5,2,0	0,3,2	5,6,4	0,0,1	197	125	0.0279939012071	1.0,0.297,0.0	1.0,1.0,0.717	-0.473
ENSMUSG00000055897	Ppp4r1l-ps	chr2	-	173615482	173615576	173597039	173597187	173659322	173659367	15,19,17	6,4,0	20,19,26	0,2,0	219	125	0.0279939012071	0.588,0.731,1.0	1.0,0.844,1.0	-0.175
ENSMUSG00000038056	Kmt2c	chr5	-	25295397	25295610	25293106	25293176	25298869	25300075	55,58,52	2,2,4	86,95,67	0,0,0	338	125	0.0280624463491	0.91,0.915,0.828	1.0,1.0,1.0	-0.116
ENSMUSG00000018995	Nars2	chr7	+	97035230	97035297	97031337	97031436	97039898	97040036	75,46,53	5,10,2	36,19,26	2,0,0	192	125	0.0287417153595	0.907,0.75,0.945	0.921,1.0,1.0	-0.106
ENSMUSG00000040738	Ints8	chr4	-	11212791	11212931	11209391	11209465	11213705	11213809	4,8,4	3,1,0	0,1,1	5,2,0	265	125	0.0292228309691	0.386,0.791,1.0	0.0,0.191,1.0	0.329
ENSMUSG00000063383	Zfp947	chr17	-	22163186	22163335	22150034	22150082	22165818	22166190	50,19,34	1,3,5	12,15,12	1,0,0	274	125	0.0293012080062	0.958,0.743,0.756	0.846,1.0,1.0	-0.13
ENSMUSG00000051166	Eml5	chr12	-	98794113	98794286	98792515	98792678	98794430	98794619	7,15,11	2,0,4	10,6,16	0,0,0	298	125	0.0295845140488	0.595,1.0,0.536	1.0,1.0,1.0	-0.29
ENSMUSG00000070808	Gltscr1	chr7	-	15993079	15993145	15987478	15989440	15996400	15996443	94,70,74	10,9,9	64,70,63	28,12,24	191	125	0.0298295570443	0.86,0.836,0.843	0.599,0.792,0.632	0.172
ENSMUSG00000037636	Slc25a43	chrX	+	36752132	36752374	36743658	36744018	36757767	36757940	47,32,46	7,6,3	29,38,33	2,1,0	367	125	0.0306283322112	0.696,0.645,0.839	0.832,0.928,1.0	-0.193
ENSMUSG00000027016	Zfp385b	chr2	-	77481326	77481365	77476734	77476845	77503539	77503682	0,0,0	23,8,13	4,0,3	3,6,8	164	125	0.030708640657	0.0,0.0,0.0	0.504,0.0,0.222	-0.242
ENSMUSG00000037236	Matr3	chr18	+	35562894	35563100	35562191	35562259	35571842	35572123	13,9,18	18,17,32	2,4,8	26,25,23	331	125	0.0309804368546	0.214,0.167,0.175	0.028,0.057,0.116	0.118
ENSMUSG00000028653	Trit1	chr4	+	123049151	123049264	123048768	123048880	123049476	123049554	257,233,233	30,37,50	219,272,250	16,31,15	238	125	0.0309981349344	0.818,0.768,0.71	0.878,0.822,0.897	-0.1
ENSMUSG00000021187	Tc2n	chr12	-	101665552	101665744	101652738	101652853	101678513	101678630	38,20,29	2,3,2	13,12,22	0,0,0	317	125	0.0313827152753	0.882,0.724,0.851	1.0,1.0,1.0	-0.181
ENSMUSG00000029632	Ndufa4	chr6	-	11906019	11906077	11900371	11900591	11907323	11907393	19,13,12	1,0,0	10,10,10	0,5,2	183	125	0.0316423760402	0.928,1.0,1.0	1.0,0.577,0.774	0.192
ENSMUSG00000037989	Wnk2	chr13	-	49072501	49072795	49071990	49072040	49076136	49076664	97,60,77	60,46,42	46,54,48	10,18,15	419	125	0.0317409134749	0.325,0.28,0.354	0.578,0.472,0.488	-0.193
ENSMUSG00000023805	Synj2	chr17	+	6029699	6029834	6028418	6028586	6032696	6032809	35,31,32	32,35,30	44,51,33	26,15,7	260	125	0.0318026349929	0.345,0.299,0.339	0.449,0.62,0.694	-0.26
ENSMUSG00000017754	Pltp	chr2	-	164844594	164844759	164840494	164840537	164851512	164851604	10,5,2	0,2,0	6,3,2	2,4,1	290	125	0.0324989725948	1.0,0.519,1.0	0.564,0.244,0.463	0.416
ENSMUSG00000026082	Rev1	chr1	-	38074898	38075023	38074314	38074443	38079289	38079398	31,38,30	40,38,40	13,9,8	35,42,13	250	125	0.0336437533617	0.279,0.333,0.273	0.157,0.097,0.235	0.132
ENSMUSG00000040785	Ttc3	chr16	+	94409683	94409729	94403313	94403368	94415948	94416009	100,58,71	101,100,109	37,34,24	82,77,91	171	125	0.0341725634748	0.42,0.298,0.323	0.248,0.244,0.162	0.129
ENSMUSG00000058291	Zfp68	chr5	-	138616469	138616559	138612038	138612165	138617054	138617167	122,88,124	182,148,157	101,83,55	85,67,58	215	125	0.0342115853019	0.28,0.257,0.315	0.409,0.419,0.355	-0.11
ENSMUSG00000056476	Med12l	chr3	+	59092693	59092798	59091406	59091621	59093518	59093695	4,7,2	17,14,11	0,0,2	10,10,9	230	125	0.0347294866806	0.113,0.214,0.09	0.0,0.0,0.108	0.103
ENSMUSG00000029869	Ephb6	chr6	+	41617626	41617679	41616747	41616910	41617846	41617966	53,61,52	1,0,0	30,24,29	4,3,1	178	125	0.0352752463681	0.974,1.0,1.0	0.84,0.849,0.953	0.111
ENSMUSG00000066839	Ecsit	chr9	-	22084022	22084208	22076227	22076645	22085348	22085427	59,27,54	2,0,0	44,73,65	4,0,8	311	125	0.0363190418475	0.922,1.0,1.0	0.816,1.0,0.766	0.113
ENSMUSG00000025968	Ndufs1	chr1	-	63172153	63172257	63170848	63170914	63176427	63176524	188,167,153	161,131,140	128,91,91	126,182,148	229	125	0.0363190418475	0.389,0.41,0.374	0.357,0.214,0.251	0.117
ENSMUSG00000039678	Tbc1d13	chr2	+	30136672	30136713	30134796	30134870	30136867	30136983	57,44,57	1,2,0	23,28,30	7,2,1	166	125	0.0363190418475	0.977,0.943,1.0	0.712,0.913,0.958	0.112
ENSMUSG00000029823	Luc7l2	chr6	+	38559203	38559304	38551513	38551908	38565654	38565722	20,12,16	0,1,0	34,22,30	4,1,4	226	125	0.0365135893832	1.0,0.869,1.0	0.825,0.924,0.806	0.105
ENSMUSG00000053119	Chmp3	chr6	+	71560896	71561076	71543891	71544033	71577730	71577845	36,35,30	1,0,0	34,47,30	3,0,5	305	125	0.037254666416	0.937,1.0,1.0	0.823,1.0,0.711	0.134
ENSMUSG00000046311	Zfp62	chr11	+	49212694	49212776	49203295	49203538	49215063	49215280	17,8,9	1,1,0	23,14,22	4,4,4	207	125	0.0373229471485	0.911,0.829,1.0	0.776,0.679,0.769	0.172
ENSMUSG00000045100	Slc25a26	chr6	+	94576333	94576378	94535720	94535768	94598379	94598444	11,7,10	2,2,0	1,1,1	1,1,3	170	125	0.0374800121111	0.802,0.72,1.0	0.424,0.424,0.197	0.492
ENSMUSG00000024381	Bin1	chr18	+	32426223	32426352	32424819	32424967	32431670	32431742	169,163,171	110,108,156	103,121,120	48,60,40	254	125	0.0375667821375	0.431,0.426,0.35	0.514,0.498,0.596	-0.134
ENSMUSG00000086629	2810403D21Rik	chrX	+	108972120	108972170	108901463	108901555	108974264	108974398	8,4,12	9,4,2	4,4,6	2,0,0	175	125	0.0377955832037	0.388,0.417,0.811	0.588,1.0,1.0	-0.324
ENSMUSG00000040782	Rfwd2	chr1	+	159319747	159319840	159308882	159308964	159324916	159325027	8,5,8	1,2,3	7,7,3	0,0,1	218	125	0.0377955832037	0.821,0.589,0.605	1.0,1.0,0.632	-0.206
ENSMUSG00000045962	Wnk1	chr6	-	119953770	119954232	119951897	119951995	119956070	119956196	186,161,117	20,16,19	177,188,174	43,52,34	587	125	0.0382388530046	0.664,0.682,0.567	0.467,0.435,0.521	0.163
ENSMUSG00000031150	Ccdc120	chrX	-	7740348	7740405	7738512	7738523	7750597	7750897	8,11,5	40,56,72	9,15,15	26,36,37	182	125	0.0382592773642	0.121,0.119,0.046	0.192,0.222,0.218	-0.115
ENSMUSG00000031342	Gpm6b	chrX	+	166385390	166385481	166383934	166384000	166386951	166388988	8,3,5	52,41,35	17,18,12	37,55,47	216	125	0.0382592773642	0.082,0.041,0.076	0.21,0.159,0.129	-0.1
ENSMUSG00000032235	Ice2	chr9	+	69421660	69421790	69416933	69417109	69425656	69425705	144,121,81	16,18,14	83,63,80	27,18,22	255	125	0.0382808481395	0.815,0.767,0.739	0.601,0.632,0.641	0.149
ENSMUSG00000051890	Klhdc1	chr12	+	69258022	69258106	69256174	69256258	69258568	69258627	34,22,30	0,0,0	43,36,27	3,3,2	209	125	0.0384010704322	1.0,1.0,1.0	0.896,0.878,0.89	0.112
ENSMUSG00000021514	Zfp369	chr13	+	65295599	65295726	65294395	65294484	65296062	65297795	161,165,131	12,12,12	89,86,53	25,10,12	252	125	0.0384010704322	0.869,0.872,0.844	0.638,0.81,0.687	0.15
ENSMUSG00000066892	Fbxl12	chr9	-	20644194	20644298	20642023	20642096	20644572	20644758	57,32,35	0,0,2	41,50,25	5,3,2	229	125	0.0385028377588	1.0,1.0,0.905	0.817,0.901,0.872	0.105
ENSMUSG00000059796	Eif4a1	chr11	-	69670927	69671101	69670614	69670747	69672278	69672315	69,66,64	1,1,1	42,38,57	4,3,4	299	125	0.0391572960255	0.966,0.965,0.964	0.814,0.841,0.856	0.128
ENSMUSG00000062646	Ganc	chr2	+	120444137	120444239	120441503	120441600	120446298	120446542	32,24,26	8,0,3	33,25,17	2,0,0	227	125	0.0391572960255	0.688,1.0,0.827	0.901,1.0,1.0	-0.129
ENSMUSG00000025983	Ccdc150	chr1	+	54263443	54263664	54250721	54250885	54263773	54263952	6,11,18	0,0,0	9,10,7	5,1,0	346	125	0.0402504117305	1.0,1.0,1.0	0.394,0.783,1.0	0.274
ENSMUSG00000031156	Slc35a2	chrX	+	7892139	7893415	7889611	7889763	7894190	7894464	114,85,91	4,1,2	59,65,65	0,1,0	1401	125	0.0402923683899	0.718,0.884,0.802	1.0,0.853,1.0	-0.15
ENSMUSG00000034055	Phka1	chrX	-	102544673	102544753	102541371	102541450	102554883	102555023	36,17,38	1,9,4	26,21,7	2,0,0	205	125	0.0402923683899	0.956,0.535,0.853	0.888,1.0,1.0	-0.181
ENSMUSG00000051396	Hspa14	chr2	-	3508292	3509095	3504526	3507749	3511014	3511097	97,58,66	3,3,1	76,80,56	1,0,0	928	125	0.040810692374	0.813,0.723,0.899	0.911,1.0,1.0	-0.159
ENSMUSG00000038500	Prr3	chr17	-	35978710	35978781	35978163	35978443	35979707	35979808	45,23,27	5,2,1	19,31,28	0,0,0	196	125	0.0410235802175	0.852,0.88,0.945	1.0,1.0,1.0	-0.108
ENSMUSG00000055809	Dnaaf3	chr7	-	4527093	4527219	4526866	4526989	4527441	4527624	45,39,61	1,0,0	34,43,32	1,4,3	251	125	0.0411553309825	0.957,1.0,1.0	0.944,0.843,0.842	0.109
ENSMUSG00000050908	Tvp23a	chr16	-	10428658	10428803	10427382	10427472	10446929	10447009	95,74,83	29,11,24	45,36,31	27,20,18	270	125	0.04159658389	0.603,0.757,0.616	0.436,0.455,0.444	0.214
ENSMUSG00000042213	Zfand4	chr6	+	116284739	116284815	116273572	116273872	116285853	116285921	35,9,32	5,3,2	23,21,24	0,0,2	201	125	0.0427006270347	0.813,0.651,0.909	1.0,1.0,0.882	-0.17
ENSMUSG00000005069	Pex5	chr6	-	124404132	124404243	124403811	124403907	124404629	124404720	231,213,154	205,175,211	160,253,174	120,136,102	236	125	0.0427006270347	0.374,0.392,0.279	0.414,0.496,0.475	-0.113
ENSMUSG00000037514	Pank2	chr2	+	131280156	131280410	131273910	131274263	131287473	131287597	222,183,219	47,49,48	110,97,85	47,37,34	379	125	0.0437797827856	0.609,0.552,0.601	0.436,0.464,0.452	0.137
ENSMUSG00000030852	Tacc2	chr7	+	130663015	130663141	130645928	130646430	130716702	130716839	44,30,20	7,4,2	41,19,31	21,10,9	251	125	0.0438463047312	0.758,0.789,0.833	0.493,0.486,0.632	0.256
ENSMUSG00000025656	Arhgef9	chrX	-	95052632	95052790	95051918	95052154	95054942	95054947	0,1,1	4,9,9	2,3,6	7,14,2	283	125	0.0439652852247	0.0,0.047,0.047	0.112,0.086,0.57	-0.225
ENSMUSG00000036661	Dennd3	chr15	+	73567985	73568113	73567032	73567166	73568421	73568525	3,4,2	10,11,16	0,0,0	8,6,7	253	125	0.0443291209695	0.129,0.152,0.058	0.0,0.0,0.0	0.113
ENSMUSG00000029822	Osbpl3	chr6	-	50346010	50346103	50344873	50345030	50346327	50346431	355,287,271	89,38,43	154,198,186	53,61,54	218	125	0.0457566225363	0.696,0.812,0.783	0.625,0.65,0.664	0.117
ENSMUSG00000022668	Gtpbp8	chr16	-	44745394	44745493	44743737	44743868	44745998	44746363	109,94,82	28,13,18	73,69,87	5,6,8	224	125	0.0459183016622	0.685,0.801,0.718	0.891,0.865,0.859	-0.137
ENSMUSG00000005981	Trap1	chr16	-	4056329	4056439	4054753	4054909	4062329	4062401	3,3,4	5,3,7	6,3,5	0,1,2	235	125	0.046011275193	0.242,0.347,0.233	1.0,0.615,0.571	-0.455
ENSMUSG00000009575	Cbx5	chr15	-	103215021	103215125	103213081	103213254	103215267	103215366	275,271,245	53,44,49	170,188,134	50,68,35	229	125	0.0465479673125	0.739,0.771,0.732	0.65,0.601,0.676	0.105
ENSMUSG00000045114	Prrt2	chr7	-	127019394	127019530	127018883	127019016	127021004	127021137	3,7,3	1,0,1	3,10,9	5,2,7	261	125	0.0469152481589	0.59,1.0,0.59	0.223,0.705,0.381	0.29
ENSMUSG00000027200	Sema6d	chr2	+	124660704	124660761	124660282	124660344	124664020	124667769	5,5,1	6,1,1	19,13,3	0,3,0	182	125	0.0469300775597	0.364,0.774,0.407	1.0,0.749,1.0	-0.401
ENSMUSG00000028252	Ccnc	chr4	+	21747482	21747576	21746655	21746774	21748136	21750546	126,94,91	98,83,100	112,107,95	67,58,47	219	125	0.0472181833442	0.423,0.393,0.342	0.488,0.513,0.536	-0.126
ENSMUSG00000033439	Trmt13	chr3	-	116590404	116590556	116590229	116590292	116592192	116592259	11,4,5	36,39,25	8,12,10	13,14,20	277	125	0.0473881387656	0.121,0.044,0.083	0.217,0.279,0.184	-0.144
ENSMUSG00000028078	Dclk2	chr3	-	86793218	86793299	86791994	86792111	86793816	86793913	6,5,4	6,3,0	10,6,5	1,0,1	206	125	0.0477628681024	0.378,0.503,1.0	0.859,1.0,0.752	-0.243
ENSMUSG00000029060	Mib2	chr4	-	155655251	155655270	155655104	155655170	155655521	155656305	6,5,6	1,6,0	4,4,2	0,0,0	144	125	0.0478885720052	0.839,0.42,1.0	1.0,1.0,1.0	-0.247
ENSMUSG00000028487	Bnc2	chr4	-	84291692	84293662	84275094	84276447	84390888	84391124	267,245,242	0,5,2	199,219,163	9,7,5	2095	125	0.0479495457133	1.0,0.745,0.878	0.569,0.651,0.66	0.248
ENSMUSG00000059119	Nap1l4	chr7	-	143527165	143527311	143521400	143521430	143532308	143532380	7,6,4	2,1,2	13,10,8	0,0,0	271	125	0.0482135156893	0.618,0.735,0.48	1.0,1.0,1.0	-0.389
ENSMUSG00000031860	Pbx4	chr8	+	69866467	69866603	69859079	69859153	69870028	69870182	30,24,23	1,1,0	22,28,36	2,9,0	261	125	0.0485968023775	0.935,0.92,1.0	0.84,0.598,1.0	0.139
ENSMUSG00000038717	Atp5l	chr9	-	44914650	44914811	44913249	44913466	44920609	44920742	146,148,135	19,11,9	132,132,140	35,25,20	286	125	0.0485968023775	0.771,0.855,0.868	0.622,0.698,0.754	0.14
ENSMUSG00000073771	Btbd19	chr4	-	117121197	117121329	117119218	117120861	117122218	117122330	12,7,1	0,0,0	9,3,4	2,1,2	257	125	0.0486884991016	1.0,1.0,1.0	0.686,0.593,0.493	0.409
ENSMUSG00000052616	Terb1	chr8	-	104484276	104484402	104482172	104482327	104485356	104485491	24,17,11	8,0,0	16,18,16	0,0,0	251	125	0.0489739255373	0.599,1.0,1.0	1.0,1.0,1.0	-0.134
ENSMUSG00000026409	Pfkfb2	chr1	-	130697905	130698085	130691014	130691148	130698678	130698743	88,71,54	21,19,17	87,77,64	3,10,10	305	125	0.0493526211411	0.632,0.605,0.566	0.922,0.759,0.724	-0.201
ENSMUSG00000027684	Mecom	chr3	-	29972679	29972706	29966652	29966819	29977258	29977346	3,5,1	16,12,19	1,0,0	10,4,5	152	125	0.0493526211411	0.134,0.255,0.041	0.076,0.0,0.0	0.118
ENSMUSG00000026207	Speg	chr1	+	75384655	75384745	75383136	75383179	75390978	75391122	3,8,5	1,2,2	5,1,5	0,0,0	215	125	0.0495688362588	0.636,0.699,0.592	1.0,1.0,1.0	-0.358
ENSMUSG00000032175	Tyk2	chr9	-	21124410	21124558	21121391	21121758	21124863	21124981	120,77,117	7,0,0	61,77,53	8,4,5	273	125	0.0499930391152	0.887,1.0,1.0	0.777,0.898,0.829	0.128
