# Supplementary material for: An Alternative Splicing Program for Mouse Craniofacial Development
Source: Front Physiol. 2020 Sep 4;11:1099. doi: 10.3389/fphys.2020.01099 (PMC7498679; doi:10.3389/fphys.2020.01099)
Supplement: Supplementary file 12 [file Data_Sheet_1.zip › Filtered rMATS results/SE/E12.5_Mes_MXP_vs_FNP_SE_filtered_output.txt]

GeneID	geneSymbol	chr	strand	exonStart_0base	exonEnd	upstreamES	upstreamEE	downstreamES	downstreamEE	IC_SAMPLE_1	SC_SAMPLE_1	IC_SAMPLE_2	SC_SAMPLE_2	IncFormLen	SkipFormLen	FDR	IncLevel1	IncLevel2	DeltaPSI
ENSMUSG00000045629	Sh3tc2	chr18	+	61987555	61987689	61977876	61978072	61989192	61989234	22,20,9	0,0,0	10,24,19	7,7,4	259	125	1.058395853e-05	1.0,1.0,1.0	0.408,0.623,0.696	0.424
ENSMUSG00000057265	Bbof1	chr12	+	84426707	84427201	84425135	84425280	84430004	84430079	8,4,4	0,0,0	4,1,1	3,1,1	619	125	1.68095072896e-05	1.0,1.0,1.0	0.212,0.168,0.168	0.817
ENSMUSG00000063765	Chadl	chr15	-	81692986	81693153	81692107	81692306	81693533	81695243	7,6,8	9,7,9	37,39,65	7,6,8	292	125	4.92526922597e-05	0.25,0.268,0.276	0.694,0.736,0.777	-0.471
ENSMUSG00000025766	D3Ertd751e	chr3	+	41744704	41744812	41742662	41742689	41746547	41746728	18,11,15	0,0,0	17,15,10	3,4,5	233	125	9.95575194013e-05	1.0,1.0,1.0	0.752,0.668,0.518	0.354
ENSMUSG00000071072	Ptges3	chr10	+	128070133	128070232	128069215	128069285	128072067	128072157	3,8,20	0,0,0	12,9,8	5,4,1	224	125	0.000236561683247	1.0,1.0,1.0	0.573,0.557,0.817	0.351
ENSMUSG00000049580	Tsku	chr7	-	98359357	98359467	98353476	98353616	98361241	98361288	12,3,8	2,2,5	7,13,7	0,0,0	235	125	0.000236561683247	0.761,0.444,0.46	1.0,1.0,1.0	-0.445
ENSMUSG00000026018	Ica1l	chr1	-	59997450	59997711	59989067	59991239	60003655	60003705	16,21,14	6,2,2	8,7,14	0,0,0	386	125	0.000244091988288	0.463,0.773,0.694	1.0,1.0,1.0	-0.357
ENSMUSG00000021592	Arsk	chr13	-	76072099	76072271	76066634	76066859	76091657	76091817	50,66,46	1,1,0	51,51,54	6,6,9	297	125	0.000305872654219	0.955,0.965,1.0	0.782,0.782,0.716	0.213
ENSMUSG00000094002	Gm9866	chr12	-	27153316	27153605	27142574	27142718	27160229	27160311	1,2,2	0,0,0	9,9,8	6,11,11	414	125	0.000362971144631	1.0,1.0,1.0	0.312,0.198,0.18	0.77
ENSMUSG00000039903	Eva1c	chr16	+	90890529	90890673	90876038	90876191	90894577	90894655	4,5,8	0,0,0	16,22,24	3,2,9	269	125	0.000811036340588	1.0,1.0,1.0	0.713,0.836,0.553	0.299
ENSMUSG00000053399	Adamts18	chr8	-	113771035	113771141	113767045	113767183	113773064	113773292	34,16,16	0,0,0	30,18,31	5,3,5	231	125	0.000874643016023	1.0,1.0,1.0	0.765,0.765,0.77	0.233
ENSMUSG00000028693	Nasp	chr4	-	116610402	116611377	116605683	116605763	116611971	116612081	7304,6148,7038	1423,1256,1203	7053,5372,7605	856,762,810	1100	125	0.000899422039032	0.368,0.357,0.399	0.484,0.445,0.516	-0.107
ENSMUSG00000025766	D3Ertd751e	chr3	+	41744695	41744812	41742610	41742689	41746547	41746728	33,21,25	0,0,0	27,30,21	3,4,5	242	125	0.000981937687208	1.0,1.0,1.0	0.823,0.795,0.684	0.233
ENSMUSG00000027750	Postn	chr3	+	54380411	54380492	54377560	54377606	54383387	54383477	1961,2386,2513	1174,1123,1143	1654,1446,2048	553,435,690	206	125	0.00133039228363	0.503,0.563,0.572	0.645,0.669,0.643	-0.106
ENSMUSG00000022306	Zfpm2	chr15	+	40752895	40753054	40655041	40655583	40774044	40774146	20,15,20	0,0,1	19,16,12	2,7,4	284	125	0.00154995948251	1.0,1.0,0.898	0.807,0.502,0.569	0.34
ENSMUSG00000051375	Pcdh1	chr18	-	38191060	38191099	38185913	38189942	38192051	38192271	7,7,7	33,34,40	1,1,0	33,36,38	164	125	0.00154995948251	0.139,0.136,0.118	0.023,0.021,0.0	0.116
ENSMUSG00000024293	Esco1	chr18	-	10588438	10588550	10585977	10586041	10595675	10595875	56,46,54	8,4,2	75,47,43	0,0,0	237	125	0.00166679133591	0.787,0.858,0.934	1.0,1.0,1.0	-0.14
ENSMUSG00000025195	Dnmbp	chr19	-	43901069	43903058	43874826	43875020	43910724	43910847	57,64,63	1,2,4	82,51,78	0,0,0	2114	125	0.0018214587619	0.771,0.654,0.482	1.0,1.0,1.0	-0.364
ENSMUSG00000042289	Hsd3b7	chr7	+	127801391	127801616	127801074	127801246	127802013	127802113	10,11,10	0,0,0	12,6,8	5,1,1	350	125	0.00215147671316	1.0,1.0,1.0	0.462,0.682,0.741	0.372
ENSMUSG00000020053	Igf1	chr10	+	87915297	87915349	87913618	87913800	87930674	87931801	1027,825,850	1291,1105,936	188,170,199	419,339,347	177	125	0.00245530112653	0.36,0.345,0.391	0.241,0.262,0.288	0.102
ENSMUSG00000038172	Ttc39b	chr4	-	83252985	83253050	83247612	83247718	83256044	83256112	13,7,8	0,0,0	11,21,12	3,6,1	190	125	0.00304201522461	1.0,1.0,1.0	0.707,0.697,0.888	0.236
ENSMUSG00000060073	Psma3	chr12	+	70984492	70984745	70978732	70978815	70993012	70993080	5,9,5	0,0,0	8,3,9	0,4,4	378	125	0.00311181972887	1.0,1.0,1.0	1.0,0.199,0.427	0.458
ENSMUSG00000054423	Cadps	chr14	-	12457682	12457829	12454163	12454319	12465858	12466000	0,2,0	6,15,7	5,9,7	6,5,18	272	125	0.00311839528341	0.0,0.058,0.0	0.277,0.453,0.152	-0.275
ENSMUSG00000031156	Slc35a2	chrX	+	7892139	7893415	7889611	7889763	7894190	7894464	57,28,29	2,5,2	53,42,59	0,0,1	1401	125	0.00312576161823	0.718,0.333,0.564	1.0,1.0,0.84	-0.408
ENSMUSG00000079481	Nhsl2	chrX	+	102073781	102073974	102073351	102073479	102076161	102076293	18,4,1	0,0,0	10,10,8	4,2,1	318	125	0.00313705230915	1.0,1.0,1.0	0.496,0.663,0.759	0.361
ENSMUSG00000028037	Ifi44	chr3	-	151745792	151745988	151745490	151745637	151747617	151747654	15,4,6	4,9,0	6,5,6	0,0,0	321	125	0.00323246688645	0.594,0.148,1.0	1.0,1.0,1.0	-0.419
ENSMUSG00000021592	Arsk	chr13	-	76074774	76075051	76066634	76066859	76091657	76091817	55,71,41	1,1,0	95,80,65	6,6,9	402	125	0.00375949467778	0.945,0.957,1.0	0.831,0.806,0.692	0.191
ENSMUSG00000054752	Fsd1l	chr4	+	53655740	53655763	53649791	53649893	53659512	53659678	2,1,0	27,31,13	12,6,3	19,25,14	148	125	0.00403823615777	0.059,0.027,0.0	0.348,0.169,0.153	-0.195
ENSMUSG00000036356	Csgalnact1	chr8	-	68718853	68719157	68645798	68645935	68735025	68735114	11,3,6	1,3,7	1,0,0	4,7,2	429	125	0.00422280095478	0.762,0.226,0.2	0.068,0.0,0.0	0.373
ENSMUSG00000025006	Sorbs1	chr19	-	40376644	40377016	40373475	40373617	40382520	40382633	122,111,62	61,50,27	146,151,90	30,24,22	497	125	0.00453191342482	0.335,0.358,0.366	0.55,0.613,0.507	-0.204
ENSMUSG00000029090	Adgra3	chr5	-	50058133	50058343	50050868	50050960	50058551	50058645	11,4,12	0,2,8	16,16,25	0,0,0	335	125	0.00453191342482	1.0,0.427,0.359	1.0,1.0,1.0	-0.405
ENSMUSG00000028441	1110017D15Rik	chr4	-	41507093	41507328	41505567	41505654	41507520	41507593	1,2,0	9,13,5	12,17,26	18,32,33	360	125	0.00462280701658	0.037,0.051,0.0	0.188,0.156,0.215	-0.157
ENSMUSG00000038587	Akap12	chr10	+	4353141	4357939	4313742	4313857	4358477	4359468	265,303,351	0,0,0	195,172,225	2,0,6	4923	125	0.00545032174855	1.0,1.0,1.0	0.712,1.0,0.488	0.267
ENSMUSG00000033102	Cdc14b	chr13	-	64225571	64225648	64216211	64216299	64274590	64274879	7,5,6	0,0,0	8,9,4	3,5,0	202	125	0.00545150042027	1.0,1.0,1.0	0.623,0.527,1.0	0.283
ENSMUSG00000024049	Myom1	chr17	+	71082202	71082496	71080773	71080895	71084237	71084434	17,17,3	2,6,0	14,18,15	0,0,0	419	125	0.00545150042027	0.717,0.458,1.0	1.0,1.0,1.0	-0.275
ENSMUSG00000038665	Dgki	chr6	-	36994858	36994921	36975146	36975247	37000041	37000241	0,0,0	2,3,4	4,4,2	5,9,6	188	125	0.00567778351842	0.0,0.0,0.0	0.347,0.228,0.181	-0.252
ENSMUSG00000079179	Rab10os	chr12	+	3247351	3247438	3241521	3241578	3249866	3250376	44,31,36	4,4,4	39,19,33	0,0,0	212	125	0.00584660329494	0.866,0.82,0.841	1.0,1.0,1.0	-0.158
ENSMUSG00000031389	Arhgap4	chrX	-	73906156	73906219	73905650	73905863	73906428	73906591	14,16,3	1,2,0	9,8,16	11,9,6	188	125	0.00586759063228	0.903,0.842,1.0	0.352,0.371,0.639	0.461
ENSMUSG00000054737	Zfp182	chrX	-	21060502	21060557	21036627	21036772	21061942	21062043	22,24,16	6,3,1	17,22,21	0,0,0	180	125	0.0063382399755	0.718,0.847,0.917	1.0,1.0,1.0	-0.173
ENSMUSG00000019796	Lrp11	chr10	+	7596103	7596264	7589816	7590613	7608543	7608639	8,5,6	0,0,0	7,7,1	1,2,3	286	125	0.00701669616766	1.0,1.0,1.0	0.754,0.605,0.127	0.505
ENSMUSG00000106918	Mrpl33	chr5	+	31616380	31616487	31613971	31614022	31629615	31629720	25,29,26	4,5,2	35,24,35	0,0,1	232	125	0.00701669616766	0.771,0.758,0.875	1.0,1.0,0.95	-0.182
ENSMUSG00000021071	Trim9	chr12	-	70252442	70252484	70251010	70251260	70268061	70268200	0,0,0	6,3,2	2,2,4	5,2,8	167	125	0.00701669616766	0.0,0.0,0.0	0.23,0.428,0.272	-0.31
ENSMUSG00000022429	Dmc1	chr15	-	79593134	79593187	79591604	79591646	79596243	79596326	11,6,18	0,0,0	20,1,9	4,1,3	178	125	0.00715617737958	1.0,1.0,1.0	0.778,0.413,0.678	0.377
ENSMUSG00000024921	Smarca2	chr19	+	26749851	26749947	26748188	26748340	26751823	26752041	149,157,154	12,18,24	245,241,274	18,3,9	221	125	0.00737393951255	0.875,0.831,0.784	0.885,0.978,0.945	-0.106
ENSMUSG00000034035	Ccdc17	chr4	+	116599556	116599667	116599288	116599490	116599886	116600201	4,2,3	0,0,1	5,3,7	6,2,5	236	125	0.00764637550127	1.0,1.0,0.614	0.306,0.443,0.426	0.48
ENSMUSG00000063889	Crem	chr18	-	3276693	3276729	3273421	3273578	3337379	3337679	6,2,9	2,4,5	11,6,15	1,0,1	161	125	0.00830903426179	0.7,0.28,0.583	0.895,1.0,0.921	-0.418
ENSMUSG00000035578	Iqcg	chr16	-	33035540	33035622	33030774	33030936	33040763	33040892	14,14,22	4,1,5	18,17,29	0,0,1	207	125	0.00830903426179	0.679,0.894,0.727	1.0,1.0,0.946	-0.215
ENSMUSG00000060073	Psma3	chr12	+	70990484	70990531	70978732	70978815	70993012	70993080	3,3,7	0,0,0	8,3,6	0,4,4	172	125	0.00830903426179	1.0,1.0,1.0	1.0,0.353,0.522	0.375
ENSMUSG00000038990	Cables2	chr2	-	180262116	180262225	180261076	180261180	180263077	180263155	80,88,57	3,1,2	68,80,78	8,8,14	234	125	0.00830903426179	0.934,0.979,0.938	0.82,0.842,0.749	0.147
ENSMUSG00000002885	Adgre5	chr8	-	83734008	83734125	83729381	83729525	83741106	83741169	0,1,1	1,1,2	8,4,5	1,1,1	242	125	0.0088132912369	0.0,0.341,0.205	0.805,0.674,0.721	-0.551
ENSMUSG00000039717	Ralyl	chr3	+	14143273	14143446	14129557	14129671	14181037	14182287	12,4,7	1,4,2	7,7,9	1,0,0	298	125	0.00895550125097	0.834,0.296,0.595	0.746,1.0,1.0	-0.34
ENSMUSG00000032478	Nme6	chr9	+	109835269	109835414	109833195	109833295	109841475	109841515	12,9,8	6,7,1	6,3,7	0,0,1	270	125	0.00916397252746	0.481,0.373,0.787	1.0,1.0,0.764	-0.374
ENSMUSG00000029569	Tmem168	chr6	-	13606923	13607084	13605934	13605959	13607829	13608044	1,6,4	0,0,1	6,7,2	1,3,2	286	125	0.00953547214686	1.0,1.0,0.636	0.724,0.505,0.304	0.368
ENSMUSG00000034566	Atp5h	chr11	-	115419191	115419293	115417838	115417935	115419891	115419917	8,2,2	13,9,18	0,0,0	2,12,22	227	125	0.010034334723	0.253,0.109,0.058	0.0,0.0,0.0	0.14
ENSMUSG00000029864	Gstk1	chr6	+	42247733	42247827	42247483	42247584	42249378	42249495	39,32,35	19,16,18	26,29,32	4,4,3	219	125	0.0105313061204	0.54,0.533,0.526	0.788,0.805,0.859	-0.284
ENSMUSG00000002799	Jag2	chr12	-	112915604	112915718	112915470	112915517	112915879	112915993	50,28,48	0,0,0	41,37,26	5,3,2	239	125	0.0105313061204	1.0,1.0,1.0	0.811,0.866,0.872	0.15
ENSMUSG00000024013	Fgd2	chr17	+	29363710	29363942	29360941	29361157	29364910	29364991	4,9,5	1,2,5	9,4,5	0,0,1	357	125	0.0106869023997	0.583,0.612,0.259	1.0,1.0,0.636	-0.394
ENSMUSG00000086629	2810403D21Rik	chrX	+	108871471	108871598	108836265	108836355	108874267	108874770	15,21,25	0,0,0	20,13,23	3,3,2	252	125	0.0106869023997	1.0,1.0,1.0	0.768,0.682,0.851	0.233
ENSMUSG00000029864	Gstk1	chr6	+	42247733	42247846	42247483	42247584	42249378	42249495	48,33,37	19,16,18	29,33,33	4,4,3	238	125	0.0109037335437	0.57,0.52,0.519	0.792,0.812,0.852	-0.282
ENSMUSG00000086453	Gm11457	chr2	-	164759228	164759340	164754251	164754304	164767712	164767950	42,32,25	1,7,3	17,5,10	0,0,0	237	125	0.0115403283792	0.957,0.707,0.815	1.0,1.0,1.0	-0.174
ENSMUSG00000015126	Tsr3	chr17	+	25241687	25241861	25240169	25240364	25242453	25242798	14,10,11	1,3,4	15,14,8	0,0,1	299	125	0.0119969220056	0.854,0.582,0.535	1.0,1.0,0.77	-0.266
ENSMUSG00000027797	Dclk1	chr3	+	55476912	55477889	55463000	55463095	55480333	55480552	64,55,43	2,3,4	40,41,50	0,1,0	1102	125	0.0122302929474	0.784,0.675,0.549	1.0,0.823,1.0	-0.272
ENSMUSG00000031156	Slc35a2	chrX	+	7892139	7892867	7889611	7889763	7894190	7894464	83,55,57	2,5,2	74,65,91	0,0,1	853	125	0.0125614914284	0.859,0.617,0.807	1.0,1.0,0.93	-0.216
ENSMUSG00000058486	Wdr91	chr6	-	34909676	34909827	34909446	34909540	34910509	34910563	7,3,8	0,2,0	3,3,2	3,5,3	276	125	0.0128802790758	1.0,0.405,1.0	0.312,0.214,0.232	0.549
ENSMUSG00000025902	Sox17	chr1	-	4495135	4495198	4493771	4493863	4496290	4496330	9,12,8	5,3,1	10,13,10	0,0,1	188	125	0.0128802790758	0.545,0.727,0.842	1.0,1.0,0.869	-0.252
ENSMUSG00000030663	1110004F10Rik	chr7	+	116088273	116088414	116081357	116081412	116099439	116099523	3,2,6	0,0,0	35,22,23	4,3,3	266	125	0.0129055144411	1.0,1.0,1.0	0.804,0.775,0.783	0.213
ENSMUSG00000030663	1110004F10Rik	chr7	+	116097761	116097953	116081357	116081412	116099439	116099523	50,24,31	0,0,0	47,30,52	4,3,3	317	125	0.0129295755455	1.0,1.0,1.0	0.822,0.798,0.872	0.169
ENSMUSG00000034059	Ypel4	chr2	+	84737063	84737107	84736638	84736965	84737419	84737528	22,13,23	0,0,1	22,24,40	3,4,6	169	125	0.014258747402	1.0,1.0,0.944	0.844,0.816,0.831	0.151
ENSMUSG00000068115	Ninl	chr2	-	150958750	150958861	150958555	150958636	150959767	150959942	71,45,53	0,0,0	61,67,57	4,5,3	236	125	0.014258747402	1.0,1.0,1.0	0.89,0.877,0.91	0.108
ENSMUSG00000058145	Adamts17	chr7	+	67120810	67121015	67078241	67078377	67147560	67147738	23,19,23	1,0,0	43,21,44	10,3,1	330	125	0.0143777645844	0.897,1.0,1.0	0.62,0.726,0.943	0.203
ENSMUSG00000021268	Meg3	chr12	+	109546429	109546542	109544026	109544742	109549290	109549371	28,24,47	5,4,10	42,50,89	1,3,2	238	125	0.0144967534313	0.746,0.759,0.712	0.957,0.897,0.959	-0.199
ENSMUSG00000023873	1700010I14Rik	chr17	+	9001769	9001945	9001127	9001186	9005191	9005245	14,14,15	0,0,2	29,23,23	6,5,9	301	125	0.0144967534313	1.0,1.0,0.757	0.667,0.656,0.515	0.306
ENSMUSG00000025857	Dnaaf5	chr5	+	139161700	139161933	139153357	139153476	139166059	139166203	54,40,48	0,1,0	42,29,32	6,1,2	358	125	0.0163181089306	1.0,0.933,1.0	0.71,0.91,0.848	0.155
ENSMUSG00000039599	Fam149b	chr14	+	20363262	20363450	20356354	20356497	20375509	20375613	22,11,11	4,3,2	8,10,19	1,0,0	313	125	0.0164640193565	0.687,0.594,0.687	0.762,1.0,1.0	-0.265
ENSMUSG00000043079	Synpo	chr18	-	60609910	60610001	60600205	60604490	60624170	60624236	9,7,2	16,8,16	31,14,15	9,9,2	216	125	0.0165839302755	0.246,0.336,0.067	0.666,0.474,0.813	-0.435
ENSMUSG00000073468	Sft2d1	chr17	+	8317849	8317871	8311138	8311285	8318843	8318930	6,2,4	22,14,29	0,0,1	12,32,26	147	125	0.0165905442524	0.188,0.108,0.105	0.0,0.0,0.032	0.123
ENSMUSG00000074513	Arfip1	chr3	-	84515632	84515790	84497203	84497891	84527685	84527798	3,5,2	3,3,0	3,8,5	0,1,0	283	125	0.0166129728743	0.306,0.424,1.0	1.0,0.779,1.0	-0.35
ENSMUSG00000033981	Gria2	chr3	-	80690403	80690518	80689102	80689351	80691319	80691434	47,32,36	26,23,23	4,2,2	0,0,1	240	125	0.016859154623	0.485,0.42,0.449	1.0,1.0,0.51	-0.385
ENSMUSG00000040021	Lats1	chr10	+	7701609	7703120	7697501	7697649	7705459	7706042	251,292,136	5,4,0	289,218,182	0,0,0	1636	125	0.0170804771423	0.793,0.848,1.0	1.0,1.0,1.0	-0.12
ENSMUSG00000028282	Casp8ap2	chr4	+	32639363	32641558	32634767	32634883	32643539	32646660	449,339,196	15,17,12	342,291,266	4,5,2	2320	125	0.0192648358387	0.617,0.518,0.468	0.822,0.758,0.878	-0.285
ENSMUSG00000000884	Gnb1l	chr16	+	18548092	18548191	18499045	18499140	18564034	18566679	8,9,8	7,9,2	7,5,8	0,0,2	224	125	0.0193122771829	0.389,0.358,0.691	1.0,1.0,0.691	-0.418
ENSMUSG00000046873	Mbtps2	chrX	-	157593724	157593873	157591353	157591555	157598495	157598715	107,109,89	36,46,27	141,149,76	26,20,13	274	125	0.0193969815613	0.576,0.519,0.601	0.712,0.773,0.727	-0.172
ENSMUSG00000021901	Bap1	chr14	+	31253455	31253640	31251899	31251954	31254032	31254094	6,3,7	4,3,0	7,2,9	1,0,0	310	125	0.0195630890277	0.377,0.287,1.0	0.738,1.0,1.0	-0.358
ENSMUSG00000048200	Cracr2b	chr7	+	141465765	141465837	141465673	141465685	141466045	141466613	30,21,26	0,0,1	18,7,15	4,2,2	197	125	0.0206320867274	1.0,1.0,0.943	0.741,0.69,0.826	0.229
ENSMUSG00000033488	BC026585	chr1	+	157467165	157467247	157465711	157465821	157488442	157488628	13,17,11	0,0,1	22,20,27	6,4,2	207	125	0.0208257637614	1.0,1.0,0.869	0.689,0.751,0.891	0.179
ENSMUSG00000002885	Adgre5	chr8	-	83734301	83734352	83734008	83734125	83741106	83741326	15,18,30	0,1,1	31,21,20	8,2,4	176	125	0.0209972912063	1.0,0.927,0.955	0.733,0.882,0.78	0.162
ENSMUSG00000030451	Herc2	chr7	+	56072292	56072430	56050764	56050948	56084988	56085208	26,14,8	7,1,0	33,32,9	0,0,0	263	125	0.0209972912063	0.638,0.869,1.0	1.0,1.0,1.0	-0.164
ENSMUSG00000020882	Cacnb1	chr11	-	98010626	98010646	98009857	98009916	98011865	98011942	2,0,0	23,10,14	6,4,1	3,10,9	145	125	0.0211061933524	0.07,0.0,0.0	0.633,0.256,0.087	-0.302
ENSMUSG00000054708	Ankrd24	chr10	+	81635687	81635752	81629548	81629748	81636368	81636426	8,6,5	1,0,0	5,12,11	4,1,5	190	125	0.0216332015499	0.84,1.0,1.0	0.451,0.888,0.591	0.303
ENSMUSG00000022838	Eaf2	chr16	-	36810471	36810608	36808014	36808160	36828050	36828227	6,4,2	5,1,2	1,3,11	1,0,0	262	125	0.023183104271	0.364,0.656,0.323	0.323,1.0,1.0	-0.327
ENSMUSG00000025902	Sox17	chr1	-	4495135	4495942	4493771	4493863	4496290	4497354	27,18,20	5,3,1	7,13,12	0,0,1	932	125	0.023780898751	0.42,0.446,0.728	1.0,1.0,0.617	-0.341
ENSMUSG00000030145	Zfp248	chr6	-	118454676	118454911	118433304	118433431	118455415	118455419	17,12,9	1,0,0	17,15,11	3,4,0	360	125	0.023780898751	0.855,1.0,1.0	0.663,0.566,1.0	0.209
ENSMUSG00000109111	6530437J22Rik	chr7	+	44973698	44973771	44973044	44973154	44974074	44974303	2,1,12	1,1,0	2,3,0	3,2,4	198	125	0.0238916801601	0.558,0.387,1.0	0.296,0.486,0.0	0.388
ENSMUSG00000029913	Prdm5	chr6	+	65886084	65886178	65831248	65831371	65927916	65928021	3,5,5	4,3,0	7,6,15	0,0,1	219	125	0.0240553242036	0.3,0.488,1.0	1.0,1.0,0.895	-0.369
ENSMUSG00000035513	Ntng2	chr2	-	29203870	29204008	29200873	29200948	29204897	29204922	9,7,6	1,3,2	2,9,15	0,0,0	263	125	0.0257045506616	0.811,0.526,0.588	1.0,1.0,1.0	-0.358
ENSMUSG00000029699	Ssc4d	chr5	-	135968223	135968259	135967737	135968043	135970181	135970380	16,16,24	0,0,0	26,44,21	2,3,5	161	125	0.0257045506616	1.0,1.0,1.0	0.91,0.919,0.765	0.135
ENSMUSG00000061859	Inadl	chr4	+	98405378	98405434	98395790	98395924	98405534	98405701	5,10,4	5,3,0	6,17,7	0,1,0	181	125	0.0265347022586	0.408,0.697,1.0	1.0,0.922,1.0	-0.272
ENSMUSG00000058897	Col25a1	chr3	+	130519776	130519803	130517683	130517737	130522432	130522477	10,9,5	0,1,0	15,11,8	2,6,2	152	125	0.0265347022586	1.0,0.881,1.0	0.86,0.601,0.767	0.218
ENSMUSG00000034762	Glis1	chr4	+	107623102	107623235	107567618	107568501	107631753	107631926	8,6,8	3,2,4	1,4,4	0,0,1	258	125	0.0269323702356	0.564,0.592,0.492	1.0,1.0,0.66	-0.337
ENSMUSG00000026771	Spopl	chr2	-	23545443	23545579	23544745	23544897	23571842	23572104	11,8,7	0,0,0	20,19,4	3,3,1	261	125	0.027694336122	1.0,1.0,1.0	0.761,0.752,0.657	0.277
ENSMUSG00000054708	Ankrd24	chr10	+	81635069	81635158	81633698	81633755	81635687	81635752	19,16,15	0,0,1	18,21,13	2,4,3	214	125	0.0289486464767	1.0,1.0,0.898	0.84,0.754,0.717	0.196
ENSMUSG00000035469	Rcbtb1	chr14	+	59205624	59205722	59201233	59201584	59206803	59206930	28,22,11	4,3,1	16,32,4	0,0,0	223	125	0.0290325352683	0.797,0.804,0.86	1.0,1.0,1.0	-0.18
ENSMUSG00000027797	Dclk1	chr3	+	55477804	55477937	55463000	55463095	55480333	55480442	34,24,21	2,3,4	22,26,24	0,1,0	258	125	0.029329203762	0.892,0.795,0.718	1.0,0.926,1.0	-0.174
ENSMUSG00000023235	Ccl25	chr8	+	4349771	4349894	4325232	4325288	4353882	4354000	9,15,3	5,1,5	12,11,19	2,0,0	248	125	0.029329203762	0.476,0.883,0.232	0.752,1.0,1.0	-0.387
ENSMUSG00000007833	Aldh16a1	chr7	-	45149300	45149766	45148613	45148740	45154391	45154526	179,174,167	8,4,1	144,196,167	10,17,15	591	125	0.029329203762	0.826,0.902,0.972	0.753,0.709,0.702	0.179
ENSMUSG00000042423	Fbrs	chr7	+	127487264	127487336	127482920	127483221	127489166	127489250	2,1,0	1,1,2	7,2,9	0,1,0	197	125	0.029527488935	0.559,0.388,0.0	1.0,0.559,1.0	-0.537
ENSMUSG00000031156	Slc35a2	chrX	+	7892729	7892867	7889611	7889763	7894190	7894460	28,29,31	2,5,2	24,23,37	0,0,1	263	125	0.0296580602344	0.869,0.734,0.88	1.0,1.0,0.946	-0.154
ENSMUSG00000002885	Adgre5	chr8	-	83731902	83732037	83730110	83730257	83733413	83733566	136,108,94	53,43,28	153,119,96	105,67,83	260	125	0.0298327490525	0.552,0.547,0.617	0.412,0.461,0.357	0.162
ENSMUSG00000027506	Tpd52	chr3	-	8936438	8936480	8934991	8935040	8944610	8944712	0,0,0	26,18,20	2,6,1	12,18,11	167	125	0.0301402180365	0.0,0.0,0.0	0.111,0.2,0.064	-0.125
ENSMUSG00000040481	Bptf	chr11	-	107095001	107095190	107082512	107082700	107095715	107095925	194,191,118	57,53,43	257,218,192	39,37,33	314	125	0.0308043933387	0.575,0.589,0.522	0.724,0.701,0.698	-0.146
ENSMUSG00000028037	Ifi44	chr3	-	151749144	151749644	151747617	151747654	151749835	151749960	18,18,6	2,4,0	10,7,8	0,0,0	625	125	0.0309117887744	0.643,0.474,1.0	1.0,1.0,1.0	-0.294
ENSMUSG00000015476	Prrt1	chr17	+	34630632	34631171	34629532	34629704	34631769	34631955	7,11,8	4,1,2	4,1,8	0,0,1	664	125	0.0313361234204	0.248,0.674,0.43	1.0,1.0,0.601	-0.416
ENSMUSG00000042632	Pla2g6	chr15	-	79303573	79303602	79302618	79302697	79304304	79304492	2,2,0	14,8,13	3,6,10	9,6,5	154	125	0.0315732366507	0.104,0.169,0.0	0.213,0.448,0.619	-0.336
ENSMUSG00000033102	Cdc14b	chr13	-	64243633	64243726	64216211	64216299	64274590	64274879	13,16,6	0,0,0	26,6,10	3,5,0	218	125	0.0315890632957	1.0,1.0,1.0	0.832,0.408,1.0	0.253
ENSMUSG00000032580	Rbm5	chr9	-	107759775	107759849	107756908	107756992	107760321	107760391	495,456,352	136,151,127	399,414,423	189,197,223	199	125	0.0315890632957	0.696,0.655,0.635	0.57,0.569,0.544	0.101
ENSMUSG00000036356	Csgalnact1	chr8	-	68718853	68719494	68645798	68645935	68735025	68735102	13,4,4	1,3,7	2,0,0	4,7,2	766	125	0.032236948509	0.68,0.179,0.085	0.075,0.0,0.0	0.29
ENSMUSG00000027763	Mbnl1	chr3	+	60528755	60528978	60501219	60501423	60595593	60598100	81,71,43	0,3,1	87,97,53	10,12,2	348	125	0.0323333851719	1.0,0.895,0.939	0.758,0.744,0.905	0.142
ENSMUSG00000000131	Xpo6	chr7	-	126149503	126149537	126149295	126149360	126151223	126153279	12,3,6	0,0,1	9,4,7	5,3,0	159	125	0.0323333851719	1.0,1.0,0.825	0.586,0.512,1.0	0.242
ENSMUSG00000029032	Arhgef16	chr4	-	154292831	154292942	154290935	154291553	154299824	154299892	7,5,3	2,0,0	0,3,5	2,1,2	236	125	0.0323333851719	0.65,1.0,1.0	0.0,0.614,0.57	0.489
ENSMUSG00000022453	Naga	chr15	-	82336769	82336941	82335842	82336020	82337386	82337522	201,212,246	100,74,86	259,283,324	55,61,80	297	125	0.0323333851719	0.458,0.547,0.546	0.665,0.661,0.63	-0.135
ENSMUSG00000036792	Mbd5	chr2	+	49298655	49298729	49279473	49279783	49313649	49313725	43,50,69	2,12,5	83,41,116	1,1,3	199	125	0.0328273620533	0.931,0.724,0.897	0.981,0.963,0.96	-0.117
ENSMUSG00000032059	Alg9	chr9	+	50783257	50783328	50778969	50779104	50789496	50789632	17,19,22	4,3,4	9,29,26	0,2,0	196	125	0.0328769908891	0.73,0.802,0.778	1.0,0.902,1.0	-0.197
ENSMUSG00000020847	Rph3al	chr11	-	75878948	75879035	75854303	75854478	75906517	75906647	21,9,8	1,0,0	38,43,46	9,5,2	212	125	0.0330802188163	0.925,1.0,1.0	0.713,0.835,0.931	0.149
ENSMUSG00000061894	Zscan20	chr4	-	128609029	128609162	128604476	128604712	128609897	128609981	10,3,7	0,1,1	10,6,0	7,2,2	258	125	0.0336535420098	1.0,0.592,0.772	0.409,0.592,0.0	0.454
ENSMUSG00000025702	March8	chr6	+	116338385	116338490	116338023	116338215	116392523	116392574	8,5,10	2,2,2	4,4,5	0,0,0	230	125	0.0351479297436	0.685,0.576,0.731	1.0,1.0,1.0	-0.336
ENSMUSG00000037259	Dzank1	chr2	-	144491771	144491897	144490112	144490277	144501426	144501519	4,4,3	1,0,0	8,12,2	4,0,8	251	125	0.0353384073263	0.666,1.0,1.0	0.499,1.0,0.111	0.352
ENSMUSG00000085601	Gm4969	chr7	-	19102903	19103010	19102306	19102462	19103689	19103783	13,37,34	2,0,0	25,16,57	3,9,3	232	125	0.0360061611975	0.778,1.0,1.0	0.818,0.489,0.911	0.187
ENSMUSG00000048661	Lemd3	chr10	-	120947203	120947271	120931927	120932029	120977783	120979332	0,1,0	2,6,8	2,3,3	4,6,4	193	125	0.0360061611975	0.0,0.097,0.0	0.245,0.245,0.327	-0.24
ENSMUSG00000110234	Timm10b	chr7	+	105674150	105674288	105673819	105674044	105674419	105674471	5,6,5	2,0,4	5,11,6	0,0,0	263	125	0.0364342390076	0.543,1.0,0.373	1.0,1.0,1.0	-0.361
ENSMUSG00000063894	Zkscan8	chr13	-	21521785	21521909	21513221	21520962	21522223	21522315	91,90,47	22,25,9	132,84,81	16,8,3	249	125	0.0364342390076	0.675,0.644,0.724	0.806,0.841,0.931	-0.178
ENSMUSG00000028517	Plpp3	chr4	+	105208523	105208804	105157346	105157963	105219327	105219504	6,10,15	1,0,0	8,5,4	2,1,1	406	125	0.0386976181789	0.649,1.0,1.0	0.552,0.606,0.552	0.313
ENSMUSG00000059475	Zfp426	chr9	-	20486329	20486437	20478132	20478279	20492385	20492451	29,31,20	3,4,2	29,26,26	0,1,0	233	125	0.0393256613307	0.838,0.806,0.843	1.0,0.933,1.0	-0.149
ENSMUSG00000032750	Gab3	chrX	-	75024777	75025256	75005315	75005371	75025988	75026205	16,11,12	1,0,0	18,10,16	4,2,0	604	125	0.039370121093	0.768,1.0,1.0	0.482,0.509,1.0	0.259
ENSMUSG00000025857	Dnaaf5	chr5	+	139163198	139163411	139153357	139153476	139166059	139166203	58,58,43	0,1,0	41,49,50	6,1,2	338	125	0.0396251672071	1.0,0.955,1.0	0.716,0.948,0.902	0.13
ENSMUSG00000043257	Pigv	chr4	-	133669737	133669860	133662253	133662791	133672318	133672647	62,57,56	20,15,20	71,96,74	9,14,6	248	125	0.0400919634336	0.61,0.657,0.585	0.799,0.776,0.861	-0.195
ENSMUSG00000032462	Pik3cb	chr9	-	99101174	99101400	99094439	99094663	99105530	99105717	34,19,10	3,5,0	21,28,15	0,1,0	351	125	0.0434720144348	0.801,0.575,1.0	1.0,0.909,1.0	-0.178
ENSMUSG00000029735	Tpk1	chr6	-	43523883	43523956	43488874	43488970	43559942	43560012	47,49,36	2,1,0	60,52,69	7,8,4	198	125	0.0447725028901	0.937,0.969,1.0	0.844,0.804,0.916	0.114
ENSMUSG00000109378	U2af1l4	chr7	+	30566748	30566936	30565094	30566381	30567142	30567500	22,26,40	0,0,1	23,24,32	5,0,3	313	125	0.0447725028901	1.0,1.0,0.941	0.648,1.0,0.81	0.161
ENSMUSG00000085024	C230035I16Rik	chr13	-	23430228	23430352	23428304	23428412	23430709	23431022	8,16,15	0,0,0	12,17,16	2,0,5	249	125	0.0473621281045	1.0,1.0,1.0	0.751,1.0,0.616	0.211
ENSMUSG00000074796	Slc4a11	chr2	-	130692028	130692078	130691548	130691780	130692165	130692330	9,8,18	2,6,2	7,2,3	1,0,0	175	125	0.0480074786151	0.763,0.488,0.865	0.833,1.0,1.0	-0.239
