# Supplementary material for: An Alternative Splicing Program for Mouse Craniofacial Development
Source: Front Physiol. 2020 Sep 4;11:1099. doi: 10.3389/fphys.2020.01099 (PMC7498679; doi:10.3389/fphys.2020.01099)
Supplement: Supplementary file 12 [file Data_Sheet_1.zip › Filtered rMATS results/SE/MXP_Mes_E11.5_vs_E12.5_SE_filtered_output.txt]

GeneID	geneSymbol	chr	strand	exonStart_0base	exonEnd	upstreamES	upstreamEE	downstreamES	downstreamEE	IC_SAMPLE_1	SC_SAMPLE_1	IC_SAMPLE_2	SC_SAMPLE_2	IncFormLen	SkipFormLen	FDR	IncLevel1	IncLevel2	DeltaPSI
ENSMUSG00000067786	Nnat	chr2	+	157561212	157561288	157560106	157560260	157561541	157562238	3719,3564,4211	1489,1264,1436	1216,982,1234	967,702,1068	201	125	0.0	0.608,0.637,0.646	0.439,0.465,0.418	0.19
ENSMUSG00000067786	Nnat	chr2	+	157561212	157561239	157560115	157560260	157561541	157562504	1418,1464,1610	1489,1264,1436	392,351,417	967,702,1068	152	125	0.0	0.439,0.488,0.48	0.25,0.291,0.243	0.208
ENSMUSG00000024044	Epb41l3	chr17	+	69274100	69274166	69270610	69270664	69274703	69274895	161,193,139	494,411,371	139,110,117	858,871,880	191	125	0.0	0.176,0.235,0.197	0.096,0.076,0.08	0.119
ENSMUSG00000032624	Eml4	chr17	+	83428215	83428248	83427999	83428025	83440030	83440154	308,293,265	194,215,202	683,560,410	114,105,69	158	125	0.0	0.557,0.519,0.509	0.826,0.808,0.825	-0.291
ENSMUSG00000032624	Eml4	chr17	+	83425257	83425431	83421605	83421735	83427222	83427351	648,740,686	186,237,150	1309,1199,778	76,64,38	299	125	0.0	0.593,0.566,0.657	0.878,0.887,0.895	-0.281
ENSMUSG00000027985	Lef1	chr3	+	131191022	131191106	131189334	131189425	131193128	131193251	111,118,86	2693,2652,2481	700,709,686	2964,2900,2795	209	125	0.0	0.024,0.026,0.02	0.124,0.128,0.128	-0.103
ENSMUSG00000022139	Mbnl2	chr14	+	120395711	120395765	120388899	120389163	120396450	120396604	174,189,121	30,46,23	220,207,239	163,173,150	179	125	0.0	0.802,0.742,0.786	0.485,0.455,0.527	0.288
ENSMUSG00000036435	Exoc1	chr5	+	76557818	76557863	76554099	76554205	76559003	76559167	96,153,106	64,51,56	43,47,40	125,105,109	170	125	0.0	0.524,0.688,0.582	0.202,0.248,0.212	0.377
ENSMUSG00000054752	Fsd1l	chr4	+	53655740	53655763	53649791	53649893	53659512	53659678	30,33,27	28,24,16	2,1,0	27,31,13	148	125	0.0	0.475,0.537,0.588	0.059,0.027,0.0	0.505
ENSMUSG00000024534	Sncaip	chr18	+	52908609	52908680	52906417	52907477	52915306	52915930	201,232,189	178,228,132	94,88,158	344,351,386	196	125	0.0	0.419,0.394,0.477	0.148,0.138,0.207	0.266
ENSMUSG00000022858	Tra2b	chr16	-	22258985	22259261	22254983	22255117	22265740	22265829	306,274,264	494,384,439	572,476,445	184,202,169	401	125	0.0	0.162,0.182,0.158	0.492,0.423,0.451	-0.288
ENSMUSG00000035325	Sec31a	chr5	-	100373424	100373715	100368293	100368352	100375207	100375331	576,586,569	21,15,7	731,823,996	112,160,175	416	125	0.0	0.892,0.921,0.961	0.662,0.607,0.631	0.291
ENSMUSG00000035325	Sec31a	chr5	-	100373379	100373715	100368293	100368352	100375207	100375331	679,670,656	21,15,7	826,903,1086	112,160,175	461	125	0.0	0.898,0.924,0.962	0.667,0.605,0.627	0.295
ENSMUSG00000026566	Mpzl1	chr1	-	165601749	165601864	165593653	165593677	165604609	165604742	454,454,444	383,396,425	873,920,870	325,316,316	240	125	0.0	0.382,0.374,0.352	0.583,0.603,0.589	-0.222
ENSMUSG00000041890	Git2	chr5	-	114737347	114737437	114733860	114733943	114739032	114739281	161,210,202	111,127,104	373,355,297	48,71,39	215	125	0.0	0.457,0.49,0.53	0.819,0.744,0.816	-0.301
ENSMUSG00000020212	Mdm1	chr10	+	118156833	118156863	118152174	118152274	118157194	118157370	69,48,49	255,245,231	182,135,148	235,208,179	155	125	0.0	0.179,0.136,0.146	0.384,0.344,0.4	-0.222
ENSMUSG00000025026	Add3	chr19	+	53244309	53244405	53242503	53242627	53244997	53247399	445,521,438	248,202,181	133,158,115	348,319,304	221	125	0.0	0.504,0.593,0.578	0.178,0.219,0.176	0.367
ENSMUSG00000016921	Srsf6	chr2	+	162932814	162933082	162931993	162932142	162933425	162933550	558,365,366	1828,1853,1875	1329,1190,1279	1810,1580,1914	393	125	0.0	0.088,0.059,0.058	0.189,0.193,0.175	-0.117
ENSMUSG00000066306	Numa1	chr7	+	102002294	102002336	102001414	102001659	102007485	102007780	428,545,446	364,454,419	651,798,925	111,64,92	167	125	0.0	0.468,0.473,0.443	0.814,0.903,0.883	-0.405
ENSMUSG00000029207	Apbb2	chr5	-	66392272	66392335	66391771	66391857	66400075	66400281	77,90,60	74,71,42	176,185,134	41,18,23	188	125	0.0	0.409,0.457,0.487	0.741,0.872,0.795	-0.352
ENSMUSG00000005899	Smpd4	chr16	+	17635481	17635568	17631985	17632057	17638495	17638641	93,71,62	347,343,310	191,253,170	221,189,167	212	125	0.0	0.136,0.109,0.105	0.338,0.441,0.375	-0.268
ENSMUSG00000017677	Wsb1	chr11	-	79243399	79243575	79241983	79242156	79244462	79244563	430,492,350	234,254,289	506,421,364	68,83,52	301	125	0.0	0.433,0.446,0.335	0.756,0.678,0.744	-0.321
ENSMUSG00000021144	Mta1	chr12	+	113133540	113133576	113133184	113133337	113135796	113135828	717,734,607	539,577,637	762,708,678	209,194,211	161	125	0.0	0.508,0.497,0.425	0.739,0.739,0.714	-0.254
ENSMUSG00000036087	Slain2	chr5	+	72965803	72965881	72958148	72958286	72974530	72974702	30,38,39	416,389,347	129,114,72	367,323,259	203	125	0.0	0.043,0.057,0.065	0.178,0.179,0.146	-0.113
ENSMUSG00000022246	Rai14	chr15	-	10589258	10589345	10587837	10587924	10591586	10591615	530,841,725	540,685,554	456,396,316	1116,1113,835	212	125	0.0	0.367,0.42,0.436	0.194,0.173,0.182	0.225
ENSMUSG00000032374	Plod2	chr9	+	92601984	92602047	92600740	92600882	92602947	92603061	234,196,178	220,303,250	427,424,349	127,146,122	188	125	0.0	0.414,0.301,0.321	0.691,0.659,0.655	-0.323
ENSMUSG00000022462	Slc38a2	chr15	-	96697921	96698037	96695435	96695509	96698181	96698263	1833,2092,1707	40,65,34	1577,1510,1118	141,151,92	241	125	0.0	0.96,0.943,0.963	0.853,0.838,0.863	0.104
ENSMUSG00000063450	Syne2	chr12	+	76100027	76100096	76099229	76099512	76100991	76101131	133,175,163	281,375,330	221,241,388	186,209,293	194	125	0.0	0.234,0.231,0.241	0.434,0.426,0.46	-0.205
ENSMUSG00000029673	Auts2	chr5	-	131470413	131470458	131466031	131466127	131472258	131472479	37,93,38	193,261,176	136,143,131	150,166,151	170	125	0.0	0.124,0.208,0.137	0.4,0.388,0.389	-0.236
ENSMUSG00000040648	Ppip5k2	chr1	-	97721105	97721279	97719833	97719906	97723669	97723834	109,154,115	286,284,223	171,180,141	141,134,90	299	125	0.0	0.137,0.185,0.177	0.336,0.36,0.396	-0.198
ENSMUSG00000028134	Ptbp2	chr3	-	119724611	119724645	119724093	119724186	119726065	119726205	1087,1060,1043	40,42,54	418,362,346	76,53,50	159	125	0.0	0.955,0.952,0.938	0.812,0.843,0.845	0.115
ENSMUSG00000029817	Tra2a	chr6	-	49252802	49253108	49252381	49252515	49263837	49264011	70,63,81	1346,1286,1209	374,313,456	777,670,558	431	125	0.0	0.015,0.014,0.019	0.122,0.119,0.192	-0.128
ENSMUSG00000032479	Map4	chr9	+	110071025	110071139	110068692	110068985	110078002	110078084	213,246,181	117,143,94	410,471,476	86,88,96	239	125	3.45341988624e-13	0.488,0.474,0.502	0.714,0.737,0.722	-0.236
ENSMUSG00000026825	Dnm1	chr2	-	32323178	32323190	32320503	32320617	32323421	32323473	129,161,126	326,322,289	92,105,124	566,588,732	137	125	5.05062658363e-13	0.265,0.313,0.285	0.129,0.14,0.134	0.153
ENSMUSG00000027750	Postn	chr3	+	54380411	54380492	54377560	54377606	54383387	54383477	588,491,405	561,555,454	1961,2386,2513	1174,1123,1143	206	125	6.56992075919e-13	0.389,0.349,0.351	0.503,0.563,0.572	-0.183
ENSMUSG00000067786	Nnat	chr2	+	157561212	157561293	157560109	157560260	157561541	157562522	7189,6766,8005	1489,1264,1436	2466,1938,2750	967,702,1068	206	125	1.87930291484e-12	0.746,0.765,0.772	0.607,0.626,0.61	0.147
ENSMUSG00000061887	Ssbp3	chr4	+	107027216	107027297	107009678	107009768	107028192	107028252	3097,3001,2746	487,385,435	3079,2786,2811	821,920,873	206	125	2.14269006579e-12	0.794,0.825,0.793	0.695,0.648,0.661	0.136
ENSMUSG00000032497	Lrrfip2	chr9	+	111193046	111193118	111190167	111190284	111199664	111199835	212,255,229	104,129,129	292,270,313	45,61,36	197	125	2.54401931619e-12	0.564,0.556,0.53	0.805,0.737,0.847	-0.246
ENSMUSG00000004947	Dtx2	chr5	+	136026469	136026607	136021754	136021858	136028498	136028572	108,102,95	93,87,103	194,161,245	63,35,76	263	125	7.73713008556e-12	0.356,0.358,0.305	0.594,0.686,0.605	-0.289
ENSMUSG00000037736	Limch1	chr5	+	66993142	66993178	66974409	66974662	66997119	66997246	146,171,139	79,100,92	548,523,459	126,126,98	161	125	6.47304794799e-11	0.589,0.57,0.54	0.772,0.763,0.784	-0.207
ENSMUSG00000028364	Tnc	chr4	-	64000697	64000970	63976445	63976568	64006245	64006509	78,87,40	53,66,40	87,109,97	172,242,307	398	125	8.68839814908e-11	0.316,0.293,0.239	0.137,0.124,0.09	0.166
ENSMUSG00000087174	5530601H04Rik	chrX	-	105043124	105043304	105038807	105039812	105044001	105044111	66,44,62	108,60,62	46,21,23	167,132,137	305	125	8.68839814908e-11	0.2,0.231,0.291	0.101,0.061,0.064	0.165
ENSMUSG00000031012	Cask	chrX	-	13552372	13552441	13550946	13550982	13554877	13554946	353,449,357	23,16,20	397,385,300	61,73,54	194	125	1.32740826877e-10	0.908,0.948,0.92	0.807,0.773,0.782	0.138
ENSMUSG00000029673	Auts2	chr5	-	131470413	131470458	131466031	131466127	131472237	131472479	34,57,36	117,139,89	111,123,83	90,111,78	170	125	1.38876348577e-10	0.176,0.232,0.229	0.476,0.449,0.439	-0.242
ENSMUSG00000060126	Tpt1	chr14	+	75847243	75847360	75846693	75846799	75848098	75848297	101,106,100	22,15,12	55,42,50	33,56,54	242	125	2.20606380899e-10	0.703,0.785,0.811	0.463,0.279,0.324	0.411
ENSMUSG00000030061	Uba3	chr6	-	97205305	97205347	97203473	97203594	97205532	97205647	225,285,259	38,38,55	227,171,134	99,82,76	167	125	2.84181922438e-10	0.816,0.849,0.779	0.632,0.61,0.569	0.211
ENSMUSG00000052337	Immt	chr6	+	71866725	71866740	71863140	71863270	71868579	71868803	1029,1114,1075	261,261,222	950,870,797	445,417,363	140	125	4.50828549095e-10	0.779,0.792,0.812	0.656,0.651,0.662	0.138
ENSMUSG00000029920	Smarcad1	chr6	+	65043835	65044108	65043205	65043445	65052619	65052749	288,238,320	215,249,224	136,122,124	292,253,186	398	125	5.9446455421e-10	0.296,0.231,0.31	0.128,0.132,0.173	0.135
ENSMUSG00000026103	Gls	chr1	-	52204345	52204516	52199854	52199887	52207300	52207359	26,12,28	106,119,102	65,59,25	86,73,36	296	125	8.3558890954e-10	0.094,0.041,0.104	0.242,0.254,0.227	-0.161
ENSMUSG00000026335	Pam	chr1	-	97864202	97864520	97853102	97853232	97884125	97884197	528,486,439	327,341,301	524,558,496	195,168,131	443	125	1.90359745171e-09	0.313,0.287,0.292	0.431,0.484,0.517	-0.18
ENSMUSG00000034902	Pip5k1c	chr10	+	81317325	81317403	81314991	81315118	81317765	81318254	188,188,175	291,281,236	140,143,188	479,504,518	203	125	2.41093931415e-09	0.285,0.292,0.313	0.153,0.149,0.183	0.135
ENSMUSG00000109061	Map2k7	chr8	+	4240687	4240735	4238864	4239033	4243303	4243445	45,24,44	189,177,156	159,145,96	295,214,174	173	125	2.79152340132e-09	0.147,0.089,0.169	0.28,0.329,0.285	-0.163
ENSMUSG00000070808	Gltscr1	chr7	-	15986912	15987089	15979350	15979986	15987478	15989440	86,107,76	26,37,33	247,216,254	29,14,23	302	125	2.96427749355e-09	0.578,0.545,0.488	0.779,0.865,0.82	-0.284
ENSMUSG00000007411	Mark3	chr12	+	111615395	111615444	111604510	111604564	111623244	111623315	240,193,179	63,68,35	424,380,272	37,23,29	174	125	6.78982470248e-09	0.732,0.671,0.786	0.892,0.922,0.871	-0.165
ENSMUSG00000026987	Baz2b	chr2	-	59933411	59933438	59932104	59932170	59933670	59933715	21,19,13	41,57,51	47,37,30	19,25,13	152	125	8.30781714598e-09	0.296,0.215,0.173	0.67,0.549,0.655	-0.397
ENSMUSG00000028863	Meaf6	chr4	+	125107651	125107709	125102838	125103031	125108322	125108356	69,72,75	440,387,391	134,149,161	416,350,334	183	125	1.20186891675e-08	0.097,0.113,0.116	0.18,0.225,0.248	-0.109
ENSMUSG00000021156	Zmynd11	chr13	-	9710145	9710307	9698627	9698705	9720772	9720928	878,1082,806	184,221,182	811,626,550	324,303,213	287	125	1.47459185763e-08	0.675,0.681,0.659	0.522,0.474,0.529	0.163
ENSMUSG00000052534	Pbx1	chr1	-	168184955	168185068	168183529	168183619	168191277	168191437	315,423,354	479,566,439	234,221,141	599,561,442	238	125	1.48083473542e-08	0.257,0.282,0.298	0.17,0.171,0.144	0.117
ENSMUSG00000026150	Mff	chr1	+	82741817	82741976	82735469	82735507	82750519	82750604	225,199,183	549,451,525	221,194,168	278,200,223	284	125	1.67552321724e-08	0.153,0.163,0.133	0.259,0.299,0.249	-0.119
ENSMUSG00000024381	Bin1	chr18	+	32426223	32426352	32424819	32424967	32431982	32432093	285,295,267	214,225,182	425,448,480	146,147,181	254	125	1.81424628855e-08	0.396,0.392,0.419	0.589,0.6,0.566	-0.183
ENSMUSG00000014426	Map3k4	chr17	-	12242649	12242805	12239969	12240070	12243499	12243596	86,107,121	85,91,99	40,36,42	94,101,95	281	125	2.66402033322e-08	0.31,0.343,0.352	0.159,0.137,0.164	0.182
ENSMUSG00000070047	Fat1	chr8	+	45049841	45049877	45045030	45045168	45050780	45050918	33,52,27	247,312,249	87,115,218	215,388,633	161	125	2.78222598759e-08	0.094,0.115,0.078	0.239,0.187,0.211	-0.117
ENSMUSG00000087174	5530601H04Rik	chrX	-	105043129	105043304	105038816	105039812	105044001	105044111	103,78,95	108,60,62	93,42,55	167,132,137	300	125	3.09253561296e-08	0.284,0.351,0.39	0.188,0.117,0.143	0.192
ENSMUSG00000032599	Ip6k2	chr9	+	108796654	108796783	108796063	108796396	108797206	108797442	293,319,338	235,203,232	323,249,263	448,361,367	254	125	4.45465264676e-08	0.38,0.436,0.418	0.262,0.253,0.261	0.153
ENSMUSG00000037519	Ppfia1	chr7	-	144479026	144479097	144476977	144477989	144481084	144481250	493,579,501	28,26,26	526,560,652	57,86,93	196	125	5.20474616356e-08	0.918,0.934,0.925	0.855,0.806,0.817	0.1
ENSMUSG00000050017	Pitpnb	chr5	+	111385519	111385604	111382987	111383110	111386502	111388359	948,943,913	306,276,235	807,792,721	450,400,416	210	125	5.69527019484e-08	0.648,0.67,0.698	0.516,0.541,0.508	0.15
ENSMUSG00000020859	Spag9	chr11	+	94113262	94113301	94112032	94112146	94114172	94114349	78,88,73	313,378,298	235,189,108	401,342,252	164	125	6.82827311196e-08	0.16,0.151,0.157	0.309,0.296,0.246	-0.128
ENSMUSG00000024969	Mark2	chr19	-	7281797	7281959	7280997	7281255	7282725	7282823	451,382,400	33,44,24	514,422,475	88,101,105	287	125	9.09474654121e-08	0.856,0.791,0.879	0.718,0.645,0.663	0.167
ENSMUSG00000032215	Rsl24d1	chr9	+	73116406	73116479	73113447	73113583	73117881	73117945	86,65,74	3,1,0	48,32,32	10,8,9	198	125	1.02039785201e-07	0.948,0.976,1.0	0.752,0.716,0.692	0.255
ENSMUSG00000024293	Esco1	chr18	-	10588438	10588550	10585977	10586041	10593745	10595875	152,131,110	2,2,1	72,62,72	14,14,5	237	125	1.03211129163e-07	0.976,0.972,0.983	0.731,0.7,0.884	0.205
ENSMUSG00000015165	Hnrnpl	chr7	+	28810671	28811168	28808540	28808859	28813278	28813397	605,699,742	73,74,102	246,205,608	165,176,152	622	125	1.24107435137e-07	0.625,0.655,0.594	0.231,0.19,0.446	0.336
ENSMUSG00000034601	2700049A03Rik	chr12	+	71216041	71216196	71194291	71194466	71242943	71243303	42,36,21	83,82,53	40,37,63	24,28,37	280	125	1.34190434408e-07	0.184,0.164,0.15	0.427,0.371,0.432	-0.244
ENSMUSG00000024381	Bin1	chr18	+	32426223	32426352	32424819	32424967	32431670	32431742	381,354,328	186,134,148	494,531,579	97,116,128	254	125	1.57808372299e-07	0.502,0.565,0.522	0.715,0.693,0.69	-0.17
ENSMUSG00000091625	Lsm5	chr6	-	56703005	56703033	56702095	56702168	56704622	56704710	76,58,53	59,66,51	17,9,21	64,37,60	153	125	1.81694473121e-07	0.513,0.418,0.459	0.178,0.166,0.222	0.275
ENSMUSG00000026566	Mpzl1	chr1	-	165601749	165601855	165593367	165593677	165604609	165604742	870,911,859	383,396,425	1267,1333,1236	325,316,316	231	125	1.82942896001e-07	0.551,0.555,0.522	0.678,0.695,0.679	-0.141
ENSMUSG00000036026	Tmem63b	chr17	-	45678962	45679001	45677925	45678016	45679236	45679316	107,137,105	22,22,23	170,154,136	6,3,9	164	125	2.07740672751e-07	0.788,0.826,0.777	0.956,0.975,0.92	-0.153
ENSMUSG00000038535	Zfp280d	chr9	+	72339011	72339048	72338745	72338864	72360285	72360341	142,191,174	17,23,24	110,125,111	0,5,1	162	125	2.45630648551e-07	0.866,0.865,0.848	1.0,0.951,0.988	-0.12
ENSMUSG00000020184	Mdm2	chr10	-	117709653	117709784	117705154	117705229	117709945	117710028	113,118,99	15,16,12	76,61,52	31,34,27	256	125	2.9855662923e-07	0.786,0.783,0.801	0.545,0.467,0.485	0.291
ENSMUSG00000021711	Trappc13	chr13	-	104152164	104152182	104150049	104150183	104154295	104154340	86,73,78	295,312,254	160,145,125	291,244,190	143	125	3.06594093209e-07	0.203,0.17,0.212	0.325,0.342,0.365	-0.149
ENSMUSG00000029283	Cdc7	chr5	+	106974600	106974696	106973776	106974020	106975484	106975660	331,343,369	102,99,124	476,435,339	249,316,270	221	125	5.54138002724e-07	0.647,0.662,0.627	0.52,0.438,0.415	0.188
ENSMUSG00000046897	Zfp740	chr15	+	102205228	102205305	102204570	102204883	102207770	102207920	161,173,128	202,220,216	68,47,34	165,183,119	202	125	7.65919607317e-07	0.33,0.327,0.268	0.203,0.137,0.15	0.145
ENSMUSG00000001911	Nfix	chr8	-	84723727	84723850	84721642	84721818	84726468	84726605	171,115,111	6,2,2	477,538,490	47,74,58	248	125	8.80875216911e-07	0.935,0.967,0.965	0.836,0.786,0.81	0.145
ENSMUSG00000003680	Taf6l	chr19	-	8773504	8773692	8773027	8773106	8774334	8774467	106,86,89	8,3,3	81,66,105	20,14,33	313	125	9.10358662865e-07	0.841,0.92,0.922	0.618,0.653,0.56	0.284
ENSMUSG00000024074	Crim1	chr17	+	78281245	78281366	78237741	78237915	78313123	78313306	8,10,8	0,0,1	5,10,8	7,8,8	246	125	1.00307135705e-06	1.0,1.0,0.803	0.266,0.388,0.337	0.604
ENSMUSG00000041658	Rragb	chrX	+	153148451	153148535	153143975	153144075	153150361	153150428	114,117,93	47,53,48	35,41,42	46,53,54	209	125	1.02501025402e-06	0.592,0.569,0.537	0.313,0.316,0.317	0.251
ENSMUSG00000046897	Zfp740	chr15	+	102208752	102208876	102208271	102208361	102209154	102209273	1161,1148,1192	109,75,85	839,769,536	118,142,76	249	125	1.06461428663e-06	0.842,0.885,0.876	0.781,0.731,0.78	0.104
ENSMUSG00000066839	Ecsit	chr9	-	22078147	22078265	22076227	22076645	22084022	22084208	263,251,262	3,5,9	260,246,264	24,18,32	243	125	1.10089370459e-06	0.978,0.963,0.937	0.848,0.875,0.809	0.115
ENSMUSG00000032076	Cadm1	chr9	+	47829376	47829409	47818733	47818817	47848166	47848298	99,149,120	108,109,98	73,29,34	132,104,84	158	125	1.13925754469e-06	0.42,0.52,0.492	0.304,0.181,0.243	0.235
ENSMUSG00000024242	Map4k3	chr17	-	80629285	80629348	80624055	80624114	80630414	80630473	188,246,188	130,135,107	447,354,200	98,110,66	188	125	1.37108442271e-06	0.49,0.548,0.539	0.752,0.682,0.668	-0.175
ENSMUSG00000025817	Nudt5	chr2	+	5866232	5866241	5864346	5864448	5866353	5866407	210,209,169	34,50,46	199,192,173	16,17,7	134	125	1.54211639705e-06	0.852,0.796,0.774	0.921,0.913,0.958	-0.123
ENSMUSG00000031644	Nek1	chr8	+	61071750	61071834	61054519	61054622	61072275	61072359	36,34,14	87,143,73	48,78,67	76,76,51	209	125	2.66113677205e-06	0.198,0.124,0.103	0.274,0.38,0.44	-0.223
ENSMUSG00000032599	Ip6k2	chr9	+	108796540	108796572	108796130	108796396	108796654	108796783	12,5,6	147,137,160	17,18,22	93,82,77	157	125	2.74740998438e-06	0.061,0.028,0.029	0.127,0.149,0.185	-0.114
ENSMUSG00000031822	Gse1	chr8	+	120574170	120574278	120572635	120572906	120574933	120575305	168,270,174	0,7,4	176,156,137	16,12,19	233	125	2.74740998438e-06	1.0,0.954,0.959	0.855,0.875,0.795	0.129
ENSMUSG00000039835	Nhsl1	chr10	+	18516028	18516160	18511549	18511742	18523790	18525959	83,97,59	29,34,15	62,49,50	50,63,48	257	125	2.94481412094e-06	0.582,0.581,0.657	0.376,0.274,0.336	0.278
ENSMUSG00000020680	Taf15	chr11	+	83497261	83497296	83487222	83487413	83497893	83497926	266,272,281	56,56,55	341,397,418	32,31,33	160	125	3.39013256274e-06	0.788,0.791,0.8	0.893,0.909,0.908	-0.11
ENSMUSG00000025812	Pard3	chr8	+	127410728	127410773	127409555	127409707	127415569	127415797	32,58,46	118,96,100	31,15,33	208,169,185	170	125	4.13708081857e-06	0.166,0.308,0.253	0.099,0.061,0.116	0.15
ENSMUSG00000024013	Fgd2	chr17	+	29363710	29363942	29360941	29361157	29364910	29364991	7,11,6	0,0,0	4,9,5	1,2,5	357	125	4.14244094763e-06	1.0,1.0,1.0	0.583,0.612,0.259	0.515
ENSMUSG00000053617	Sh3pxd2a	chr19	-	47283020	47283104	47278312	47278430	47286604	47286718	270,340,318	132,176,125	358,330,211	85,60,57	209	125	4.16082463549e-06	0.55,0.536,0.603	0.716,0.767,0.689	-0.161
ENSMUSG00000035069	Oma1	chr4	+	103321639	103321868	103319021	103319528	103325018	103325192	217,201,209	2,3,0	167,172,190	15,12,7	354	125	5.28119291196e-06	0.975,0.959,1.0	0.797,0.835,0.906	0.132
ENSMUSG00000015476	Prrt1	chr17	+	34630632	34631171	34629532	34629704	34631769	34631955	3,1,1	0,0,0	7,11,8	4,1,2	664	125	5.67854202063e-06	1.0,1.0,1.0	0.248,0.674,0.43	0.549
ENSMUSG00000033352	Map2k4	chr11	-	65775732	65775765	65735191	65735366	65788135	65788285	5,7,6	7,8,11	0,0,0	11,7,3	158	125	5.7310686196e-06	0.361,0.409,0.301	0.0,0.0,0.0	0.357
ENSMUSG00000092558	Med20	chr17	+	47618808	47619062	47612962	47613117	47622884	47624418	540,517,534	20,10,16	385,378,299	24,35,37	379	125	6.03555527983e-06	0.899,0.945,0.917	0.841,0.781,0.727	0.137
ENSMUSG00000025871	4833439L19Rik	chr13	-	54559197	54559324	54556193	54556651	54565181	54565291	354,379,309	78,88,68	290,227,234	118,103,143	252	125	6.18777556299e-06	0.692,0.681,0.693	0.549,0.522,0.448	0.182
ENSMUSG00000015222	Map2	chr1	+	66431526	66431619	66425196	66425528	66433513	66433595	97,73,69	51,50,71	124,104,84	28,24,17	218	125	6.28522472112e-06	0.522,0.456,0.358	0.717,0.713,0.739	-0.278
ENSMUSG00000028693	Nasp	chr4	-	116610402	116611377	116605683	116605763	116611971	116612081	5566,5983,5653	675,685,636	7304,6148,7038	1423,1256,1203	1100	125	6.30567348763e-06	0.484,0.498,0.502	0.368,0.357,0.399	0.12
ENSMUSG00000001151	Pcnt	chr10	-	76403623	76403644	76401331	76401535	76403757	76403874	41,81,36	14,31,29	67,73,103	5,10,7	146	125	6.54244151884e-06	0.715,0.691,0.515	0.92,0.862,0.926	-0.262
ENSMUSG00000022680	Pdxdc1	chr16	-	13859109	13859158	13857376	13857502	13859953	13860038	252,277,213	8,4,9	131,137,89	17,19,10	174	125	6.87558334394e-06	0.958,0.98,0.944	0.847,0.838,0.865	0.111
ENSMUSG00000031229	Atrx	chrX	-	105884306	105884420	105879908	105880018	105887714	105887839	294,362,216	79,94,64	539,480,192	67,56,27	239	125	6.87595219806e-06	0.661,0.668,0.638	0.808,0.818,0.788	-0.149
ENSMUSG00000021262	Evl	chr12	+	108683347	108683410	108683194	108683261	108686049	108686116	1786,1852,1930	943,939,857	1785,1623,1899	1435,1308,1511	188	125	8.43270097987e-06	0.557,0.567,0.6	0.453,0.452,0.455	0.121
ENSMUSG00000055835	Zfp1	chr8	+	111666077	111666204	111658385	111658441	111669490	111671011	239,192,209	6,5,1	227,199,232	22,19,17	252	125	8.84307349652e-06	0.952,0.95,0.99	0.837,0.839,0.871	0.115
ENSMUSG00000037995	Igsf9	chr1	+	172484781	172484970	172484280	172484546	172489512	172489665	456,422,440	12,10,17	273,213,139	23,24,16	314	125	9.03887575142e-06	0.938,0.944,0.912	0.825,0.779,0.776	0.138
ENSMUSG00000097039	Pvt1	chr15	+	62159996	62160128	62149238	62149352	62242173	62242301	0,3,1	1,4,2	6,7,3	0,1,0	257	125	9.17276168919e-06	0.0,0.267,0.196	1.0,0.773,1.0	-0.77
ENSMUSG00000032469	Dbr1	chr9	+	99578440	99578521	99576575	99576700	99579356	99579442	238,264,249	9,4,3	204,175,185	20,18,15	206	125	1.12601987237e-05	0.941,0.976,0.981	0.861,0.855,0.882	0.1
ENSMUSG00000021115	Vrk1	chr12	+	106073618	106073678	106070524	106070615	106075006	106077410	375,344,321	395,423,356	216,220,268	401,460,544	185	125	1.17110309107e-05	0.391,0.355,0.379	0.267,0.244,0.25	0.121
ENSMUSG00000019796	Lrp11	chr10	+	7596103	7596264	7589816	7590613	7608543	7608639	11,5,4	5,1,2	8,5,6	0,0,0	286	125	1.17825915456e-05	0.49,0.686,0.466	1.0,1.0,1.0	-0.453
ENSMUSG00000031629	Cenpu	chr8	+	46569970	46570079	46568609	46568679	46572751	46572830	242,229,260	14,17,10	266,218,212	46,28,40	234	125	1.19604877774e-05	0.902,0.878,0.933	0.755,0.806,0.739	0.138
ENSMUSG00000026933	Camsap1	chr2	-	25952677	25952819	25945133	25945273	25956246	25956327	241,273,199	15,14,6	176,188,91	25,31,18	267	125	1.21740244443e-05	0.883,0.901,0.939	0.767,0.74,0.703	0.171
ENSMUSG00000040964	Arhgef10l	chr4	-	140586783	140586900	140583823	140583932	140591817	140591987	40,59,42	77,102,119	18,22,27	143,123,117	242	125	1.26276406355e-05	0.212,0.23,0.154	0.061,0.085,0.107	0.114
ENSMUSG00000043940	Wdfy3	chr5	-	101935989	101936073	101930827	101931005	101937281	101937739	68,171,64	15,23,10	93,89,51	47,53,20	209	125	1.26276406355e-05	0.731,0.816,0.793	0.542,0.501,0.604	0.231
ENSMUSG00000045095	Magi1	chr6	-	93694007	93694211	93686781	93686875	93697193	93697487	236,287,195	12,15,13	226,205,188	31,40,32	329	125	1.26276406355e-05	0.882,0.879,0.851	0.735,0.661,0.691	0.175
ENSMUSG00000025776	Crispld1	chr1	+	17728593	17728914	17727087	17727763	17745353	17745472	453,433,383	23,23,17	430,388,257	6,4,2	446	125	1.34484340167e-05	0.847,0.841,0.863	0.953,0.965,0.973	-0.113
ENSMUSG00000027111	Itga6	chr2	+	71853533	71853663	71849380	71849506	71855853	71856758	44,41,27	104,140,131	66,99,76	119,94,96	255	125	1.37539148061e-05	0.172,0.126,0.092	0.214,0.34,0.28	-0.148
ENSMUSG00000031819	Emc8	chr8	-	120660783	120660860	120657850	120658248	120667756	120668012	499,442,511	33,17,16	373,229,331	28,36,49	202	125	2.25718497628e-05	0.903,0.941,0.952	0.892,0.797,0.807	0.1
ENSMUSG00000039953	Clstn1	chr4	+	149626086	149626116	149614049	149614172	149627211	149627407	133,126,112	193,252,215	237,210,161	198,190,180	155	125	2.85584942695e-05	0.357,0.287,0.296	0.491,0.471,0.419	-0.147
ENSMUSG00000040296	Ddx58	chr4	-	40227965	40228200	40226596	40226719	40229494	40229676	9,9,15	4,1,3	17,19,12	0,0,0	360	125	2.98033783444e-05	0.439,0.758,0.635	1.0,1.0,1.0	-0.389
ENSMUSG00000024150	Mcfd2	chr17	-	87264140	87264365	87258782	87258881	87265834	87265863	11,22,25	8,12,14	31,23,11	1,2,1	350	125	3.1138159499e-05	0.329,0.396,0.389	0.917,0.804,0.797	-0.468
ENSMUSG00000048065	Cyb5r2	chr7	-	107756910	107756983	107754703	107754810	107757184	107757311	8,6,1	1,0,5	0,0,0	1,1,1	198	125	3.32510980386e-05	0.835,1.0,0.112	0.0,0.0,0.0	0.649
ENSMUSG00000024773	Atg2a	chr19	+	6255100	6255271	6254589	6254666	6255408	6255538	33,60,54	4,6,6	56,52,82	1,0,0	296	125	3.37766870198e-05	0.777,0.809,0.792	0.959,1.0,1.0	-0.194
ENSMUSG00000034762	Glis1	chr4	+	107623102	107623235	107567618	107568501	107631753	107631926	1,10,2	0,0,0	8,6,8	3,2,4	258	125	3.90631042018e-05	1.0,1.0,1.0	0.564,0.592,0.492	0.451
ENSMUSG00000032745	Gpbp1	chr13	-	111447895	111447955	111440631	111440816	111448932	111448999	744,681,801	481,426,419	1074,1068,808	418,367,281	185	125	4.28542358095e-05	0.511,0.519,0.564	0.635,0.663,0.66	-0.121
ENSMUSG00000032624	Eml4	chr17	+	83425257	83425431	83421605	83421735	83427999	83428025	243,284,296	70,68,48	550,518,327	48,53,31	299	125	4.34492889201e-05	0.592,0.636,0.721	0.827,0.803,0.815	-0.165
ENSMUSG00000022779	Top3b	chr16	+	16875071	16875155	16870786	16871055	16877831	16878016	39,61,53	39,64,56	23,18,16	53,49,67	209	125	4.8299613708e-05	0.374,0.363,0.361	0.206,0.18,0.125	0.196
ENSMUSG00000026150	Mff	chr1	+	82747082	82747142	82735415	82735507	82750519	82750604	531,497,477	549,451,525	427,388,358	278,200,223	185	125	4.8299613708e-05	0.395,0.427,0.38	0.509,0.567,0.52	-0.131
ENSMUSG00000036775	Decr2	chr17	-	26088021	26088073	26087323	26087459	26088928	26088997	162,156,159	1,5,4	112,84,97	16,9,9	177	125	4.91983174705e-05	0.991,0.957,0.966	0.832,0.868,0.884	0.11
ENSMUSG00000031708	Tecr	chr8	-	83573027	83573045	83572840	83572946	83573219	83573252	53,39,37	73,34,63	15,21,13	59,74,78	143	125	5.38335668482e-05	0.388,0.501,0.339	0.182,0.199,0.127	0.24
ENSMUSG00000031253	Srpx2	chrX	+	133908952	133909004	133908425	133908778	133910516	133910731	6,2,12	0,0,1	17,20,12	13,17,4	177	125	5.47897516908e-05	1.0,1.0,0.894	0.48,0.454,0.679	0.427
ENSMUSG00000037960	Card19	chr13	-	49203928	49203988	49203717	49203789	49205191	49205345	209,150,198	7,8,17	254,284,292	46,32,59	185	125	5.68536545874e-05	0.953,0.927,0.887	0.789,0.857,0.77	0.117
ENSMUSG00000055835	Zfp1	chr8	+	111666060	111666204	111658385	111658441	111669490	111671008	153,125,127	6,5,1	157,139,163	22,19,17	269	125	6.10648571822e-05	0.922,0.921,0.983	0.768,0.773,0.817	0.156
ENSMUSG00000031508	Ankrd10	chr8	-	11623696	11623858	11619258	11619297	11628438	11628530	137,171,132	254,210,209	303,179,190	158,178,121	287	125	6.62674420062e-05	0.19,0.262,0.216	0.455,0.305,0.406	-0.166
ENSMUSG00000022779	Top3b	chr16	+	16875068	16875155	16870839	16871055	16877831	16878016	33,48,51	39,64,56	14,21,10	53,49,67	212	125	6.65480382513e-05	0.333,0.307,0.349	0.135,0.202,0.081	0.19
ENSMUSG00000027985	Lef1	chr3	+	131204932	131204973	131204255	131204304	131223075	131224356	1800,1827,1590	937,889,777	1865,1758,1904	522,535,689	166	125	6.68868836394e-05	0.591,0.607,0.606	0.729,0.712,0.675	-0.104
ENSMUSG00000027534	Snx16	chr3	-	10426162	10426232	10420739	10420876	10434357	10434506	101,87,82	11,6,6	95,64,77	23,20,28	195	125	8.42570920083e-05	0.855,0.903,0.898	0.726,0.672,0.638	0.207
ENSMUSG00000031209	Heph	chrX	+	96459574	96459769	96456427	96456615	96462890	96463091	262,347,233	14,4,4	674,532,267	46,44,28	320	125	9.60623806212e-05	0.88,0.971,0.958	0.851,0.825,0.788	0.115
ENSMUSG00000024773	Atg2a	chr19	+	6255100	6255265	6254589	6254666	6255408	6255538	62,94,78	4,6,6	107,96,130	1,0,0	290	125	9.60623806212e-05	0.87,0.871,0.849	0.979,1.0,1.0	-0.13
ENSMUSG00000021268	Meg3	chr12	+	109546429	109546542	109544026	109544742	109549290	109549371	46,38,19	1,1,0	28,24,47	5,4,10	238	125	0.000102737762516	0.96,0.952,1.0	0.746,0.759,0.712	0.232
ENSMUSG00000032892	Rangrf	chr11	-	68973116	68973273	68972487	68972741	68973440	68973557	105,104,98	4,3,6	57,29,57	9,11,14	282	125	0.000110004359725	0.921,0.939,0.879	0.737,0.539,0.643	0.273
ENSMUSG00000030555	Ttc23	chr7	+	67662326	67662526	67647409	67647845	67667162	67667286	354,316,297	130,109,104	287,275,283	182,165,192	325	125	0.000114620654033	0.512,0.527,0.523	0.378,0.391,0.362	0.144
ENSMUSG00000022677	Fopnl	chr16	-	14313815	14314013	14304453	14304587	14317293	14317347	261,303,233	76,82,88	529,495,381	76,64,75	323	125	0.000120431869975	0.571,0.588,0.506	0.729,0.75,0.663	-0.159
ENSMUSG00000037514	Pank2	chr2	+	131280156	131280410	131273910	131274263	131287473	131287597	174,154,141	45,56,49	88,79,69	93,59,39	379	125	0.000120531168861	0.56,0.476,0.487	0.238,0.306,0.368	0.204
ENSMUSG00000000340	Dbt	chr3	+	116520236	116520360	116513127	116513191	116523351	116523427	102,137,123	0,1,0	97,111,75	11,1,6	249	125	0.000130888279628	1.0,0.986,1.0	0.816,0.982,0.863	0.108
ENSMUSG00000061894	Zscan20	chr4	-	128609029	128609162	128604476	128604712	128609897	128609981	1,2,2	3,7,1	10,3,7	0,1,1	258	125	0.00013244273543	0.139,0.122,0.492	1.0,0.592,0.772	-0.537
ENSMUSG00000021546	Hnrnpk	chr13	-	58396187	58396259	58395573	58395687	58396826	58396899	348,341,269	99,82,69	226,184,170	135,99,69	197	125	0.000148167190312	0.69,0.725,0.712	0.515,0.541,0.61	0.154
ENSMUSG00000028614	Ndc1	chr4	+	107381675	107381727	107375077	107375216	107384785	107384878	8,6,3	0,1,0	4,9,8	4,8,4	177	125	0.000158250808929	1.0,0.809,1.0	0.414,0.443,0.585	0.456
ENSMUSG00000009575	Cbx5	chr15	-	103215021	103215125	103213081	103213254	103215267	103215366	120,159,111	35,36,27	92,80,46	55,46,30	229	125	0.000168847866073	0.652,0.707,0.692	0.477,0.487,0.456	0.21
ENSMUSG00000031736	Crnde	chr8	-	92350690	92350754	92326032	92326462	92355687	92355831	91,88,110	49,41,48	62,53,69	9,8,13	189	125	0.000174684156864	0.551,0.587,0.602	0.82,0.814,0.778	-0.224
ENSMUSG00000058013	Sept11	chr5	+	93173472	93173537	93167499	93167687	93175403	93176447	2,6,3	8,4,8	0,0,0	11,15,17	190	125	0.00017742318057	0.141,0.497,0.198	0.0,0.0,0.0	0.279
ENSMUSG00000003680	Taf6l	chr19	-	8773289	8773424	8773027	8773106	8774334	8774467	175,200,164	8,3,3	237,185,278	20,14,33	260	125	0.000182915672721	0.913,0.97,0.963	0.851,0.864,0.802	0.11
ENSMUSG00000007411	Mark3	chr12	+	111653389	111653434	111647470	111647728	111655269	111656227	342,245,298	102,86,99	312,284,273	51,33,58	170	125	0.000189228969467	0.711,0.677,0.689	0.818,0.864,0.776	-0.127
ENSMUSG00000039103	Nexn	chr3	-	152253611	152253803	152253050	152253129	152255284	152255311	1,0,0	8,3,7	11,6,9	16,9,11	317	125	0.000197822409598	0.047,0.0,0.0	0.213,0.208,0.244	-0.206
ENSMUSG00000059897	Zfp930	chr8	+	69226671	69226729	69226342	69226469	69227842	69228980	85,94,95	37,24,15	36,22,20	30,22,23	183	125	0.000197822409598	0.611,0.728,0.812	0.45,0.406,0.373	0.307
ENSMUSG00000034518	Hmgxb4	chr8	+	74999998	75000113	74999812	74999891	75000649	75001584	329,352,279	148,174,146	346,285,231	286,250,190	240	125	0.000204353517185	0.537,0.513,0.499	0.387,0.373,0.388	0.134
ENSMUSG00000030598	Fbxo17	chr7	+	28737338	28737546	28736067	28736203	28737664	28738138	93,70,68	49,51,61	42,55,71	88,87,103	333	125	0.000210570032331	0.416,0.34,0.295	0.152,0.192,0.206	0.167
ENSMUSG00000071337	Tia1	chr6	+	86423605	86423671	86419928	86420411	86424344	86424420	107,133,120	473,540,434	164,108,148	305,299,175	191	125	0.000210570032331	0.129,0.139,0.153	0.26,0.191,0.356	-0.129
ENSMUSG00000038535	Zfp280d	chr9	+	72351524	72351570	72338745	72338864	72360285	72360341	38,71,62	17,23,24	25,29,39	0,5,1	171	125	0.000210570032331	0.62,0.693,0.654	1.0,0.809,0.966	-0.269
ENSMUSG00000039159	Ube2h	chr6	-	30241371	30241424	30221667	30221796	30242537	30242577	3,10,2	0,0,0	2,3,7	3,2,2	178	125	0.000216436626617	1.0,1.0,1.0	0.319,0.513,0.711	0.486
ENSMUSG00000045095	Magi1	chr6	-	93694007	93694208	93686781	93686875	93697193	93697487	220,220,158	12,15,13	200,196,183	31,40,32	326	125	0.000221439052364	0.875,0.849,0.823	0.712,0.653,0.687	0.165
ENSMUSG00000039116	Adgrg6	chr10	-	14407865	14407911	14402582	14405438	14409672	14409825	0,0,0	16,13,8	9,5,18	20,56,66	171	125	0.000232641062231	0.0,0.0,0.0	0.248,0.061,0.166	-0.158
ENSMUSG00000025272	Tro	chrX	-	150649547	150649655	150645307	150645521	150650433	150650548	152,135,140	1,4,2	87,73,56	4,11,9	233	125	0.000242919097125	0.988,0.948,0.974	0.921,0.781,0.769	0.146
ENSMUSG00000031508	Ankrd10	chr8	-	11620261	11620373	11619061	11619297	11628438	11628530	97,122,111	254,210,209	152,132,131	158,178,121	237	125	0.000254162310972	0.168,0.235,0.219	0.337,0.281,0.363	-0.12
ENSMUSG00000031060	Rbm10	chrX	+	20641182	20641256	20639432	20639502	20642743	20642830	470,596,521	62,31,30	307,276,249	50,46,46	199	125	0.000255680694252	0.826,0.924,0.916	0.794,0.79,0.773	0.103
ENSMUSG00000021240	Abcd4	chr12	-	84609378	84609473	84608974	84609096	84617282	84617466	50,58,30	3,2,0	35,49,52	7,10,14	220	125	0.000256455793628	0.904,0.943,1.0	0.74,0.736,0.678	0.231
ENSMUSG00000024074	Crim1	chr17	+	78302986	78303108	78237741	78237915	78313123	78313306	55,37,25	0,0,1	90,73,70	7,8,8	247	125	0.000275532541768	1.0,1.0,0.927	0.867,0.822,0.816	0.141
ENSMUSG00000020467	Efemp1	chr11	+	28916849	28916969	28915660	28915780	28921402	28921526	323,207,162	82,40,56	1913,1889,1932	251,258,211	245	125	0.000288537091115	0.668,0.725,0.596	0.795,0.789,0.824	-0.14
ENSMUSG00000028538	St3gal3	chr4	-	118054649	118054697	118031839	118031882	118107548	118107693	133,129,97	68,78,96	211,175,194	71,48,41	173	125	0.000302963321617	0.586,0.544,0.422	0.682,0.725,0.774	-0.21
ENSMUSG00000025892	Gria4	chr9	-	4795186	4795363	4793809	4793968	4795844	4796142	41,31,41	0,0,0	60,41,20	8,3,1	302	125	0.000304198531745	1.0,1.0,1.0	0.756,0.85,0.892	0.167
ENSMUSG00000000325	Arvcf	chr16	+	18405101	18405221	18404459	18404545	18405606	18407076	347,319,364	68,64,50	243,211,281	74,71,105	245	125	0.000304198531745	0.722,0.718,0.788	0.626,0.603,0.577	0.141
ENSMUSG00000028797	Tmem234	chr4	+	129601406	129601625	129600982	129601134	129607086	129607179	132,134,145	110,79,96	64,59,69	77,80,111	344	125	0.000312323711368	0.304,0.381,0.354	0.232,0.211,0.184	0.137
ENSMUSG00000054400	Cklf	chr8	+	104261473	104261569	104257284	104257443	104263270	104263447	154,156,164	18,10,13	91,72,74	15,30,30	221	125	0.000314334001477	0.829,0.898,0.877	0.774,0.576,0.582	0.224
ENSMUSG00000047284	Neurl4	chr11	+	69903653	69903719	69903007	69903452	69903864	69904163	266,302,289	11,17,11	276,184,160	23,27,28	191	125	0.00032205442399	0.941,0.921,0.945	0.887,0.817,0.789	0.105
ENSMUSG00000036054	Sugp2	chr8	+	70261230	70261317	70260441	70260589	70262870	70263105	222,277,209	40,33,41	240,204,269	18,13,15	212	125	0.00033018941166	0.766,0.832,0.75	0.887,0.902,0.914	-0.118
ENSMUSG00000025213	Kazald1	chr19	+	45076640	45077213	45076194	45076236	45078295	45078456	8,2,4	2,2,1	8,6,6	0,0,0	698	125	0.00033018941166	0.417,0.152,0.417	1.0,1.0,1.0	-0.671
ENSMUSG00000044702	Palb2	chr7	-	122117269	122117355	122114308	122114470	122121053	122121215	63,106,91	10,15,12	53,42,38	23,18,19	211	125	0.000342572073176	0.789,0.807,0.818	0.577,0.58,0.542	0.238
ENSMUSG00000020694	Tlk2	chr11	+	105210544	105210640	105209793	105209837	105221185	105221353	282,310,243	201,179,196	300,261,228	120,115,73	221	125	0.00034819561005	0.442,0.495,0.412	0.586,0.562,0.639	-0.146
ENSMUSG00000055436	Srsf11	chr3	-	158024122	158024231	158023242	158023359	158026724	158026858	59,58,62	27,33,26	194,159,176	37,28,38	234	125	0.000353617577942	0.539,0.484,0.56	0.737,0.752,0.712	-0.206
ENSMUSG00000029864	Gstk1	chr6	+	42247733	42247827	42247483	42247584	42249378	42249495	35,35,42	6,4,2	39,32,35	19,16,18	219	125	0.000359605119173	0.769,0.833,0.923	0.54,0.533,0.526	0.309
ENSMUSG00000060424	Pantr1	chr1	-	42663555	42663602	42648199	42648456	42666840	42667003	332,235,251	629,520,459	591,487,810	852,614,822	172	125	0.000362061323564	0.277,0.247,0.284	0.335,0.366,0.417	-0.103
ENSMUSG00000009575	Cbx5	chr15	-	103215021	103215121	103213071	103213254	103215267	103215305	126,161,119	35,36,27	100,84,52	55,46,30	225	125	0.000362061323564	0.667,0.713,0.71	0.503,0.504,0.491	0.197
ENSMUSG00000073563	Csnk1g3	chr18	+	53948644	53948668	53948047	53948154	53953244	53955684	482,514,362	294,272,235	759,716,671	256,285,241	149	125	0.000362061323564	0.579,0.613,0.564	0.713,0.678,0.7	-0.112
ENSMUSG00000025902	Sox17	chr1	-	4493771	4493863	4491389	4492668	4495135	4495942	9,4,3	0,0,0	13,13,10	3,1,5	217	125	0.000373948672785	1.0,1.0,1.0	0.714,0.882,0.535	0.29
ENSMUSG00000049690	Nckap5	chr1	-	126033772	126033964	126024275	126028015	126102543	126102663	6,5,7	0,0,0	4,11,5	3,6,0	317	125	0.000387466219558	1.0,1.0,1.0	0.345,0.42,1.0	0.412
ENSMUSG00000022376	Adcy8	chr15	-	64767806	64768004	64754783	64754884	64783723	64783994	4,6,8	0,0,0	22,19,49	4,5,2	323	125	0.000397138948076	1.0,1.0,1.0	0.68,0.595,0.905	0.273
ENSMUSG00000039717	Ralyl	chr3	+	14143273	14143446	14129557	14129671	14181037	14182287	4,2,5	0,0,0	12,4,7	1,4,2	298	125	0.000399069501939	1.0,1.0,1.0	0.834,0.296,0.595	0.425
ENSMUSG00000074796	Slc4a11	chr2	-	130692028	130692078	130691548	130691780	130692165	130692330	5,1,3	0,0,0	9,8,18	2,6,2	175	125	0.000415436339796	1.0,1.0,1.0	0.763,0.488,0.865	0.295
ENSMUSG00000042520	Ubap2l	chr3	-	90031310	90031370	90028324	90028377	90034064	90034177	947,1126,944	241,261,190	825,816,681	301,299,253	185	125	0.000417826385288	0.726,0.745,0.77	0.649,0.648,0.645	0.1
ENSMUSG00000031290	Lrch2	chrX	-	147496766	147496832	147492038	147492087	147503383	147503491	173,137,116	133,151,106	126,100,72	195,170,144	191	125	0.000424309756761	0.46,0.373,0.417	0.297,0.278,0.247	0.143
ENSMUSG00000036792	Mbd5	chr2	+	49298655	49298729	49279473	49279783	49313649	49313725	73,59,45	1,0,1	43,50,69	2,12,5	199	125	0.000444737362577	0.979,1.0,0.966	0.931,0.724,0.897	0.131
ENSMUSG00000033502	Cdc14a	chr3	-	116404542	116404618	116392821	116392914	116422566	116422657	49,37,64	1,0,3	42,59,30	10,8,6	201	125	0.000449078452359	0.968,1.0,0.93	0.723,0.821,0.757	0.199
ENSMUSG00000020562	Efcab10	chr12	+	33398278	33398443	33394853	33395198	33398547	33398635	8,22,23	2,2,5	5,1,6	0,0,0	290	125	0.000472177542482	0.633,0.826,0.665	1.0,1.0,1.0	-0.292
ENSMUSG00000029613	Eif2ak1	chr5	+	143899013	143899247	143897474	143897557	143901784	143904251	842,884,850	66,65,81	907,821,959	113,139,136	359	125	0.000477979703145	0.816,0.826,0.785	0.736,0.673,0.711	0.102
ENSMUSG00000030846	Tial1	chr7	-	128446730	128446798	128446194	128446270	128448120	128448208	76,76,71	273,237,249	153,178,179	373,266,200	193	125	0.000477979703145	0.153,0.172,0.156	0.21,0.302,0.367	-0.133
ENSMUSG00000033335	Dnm2	chr9	+	21490657	21490669	21489742	21489794	21494503	21494617	98,128,95	180,189,203	68,85,89	212,272,320	137	125	0.000484729464245	0.332,0.382,0.299	0.226,0.222,0.202	0.121
ENSMUSG00000002059	Rab34	chr11	+	78191207	78191265	78190477	78190542	78191364	78191455	7,2,4	7,6,10	0,1,0	5,12,11	183	125	0.000491937698959	0.406,0.185,0.215	0.0,0.054,0.0	0.251
ENSMUSG00000026632	Tatdn3	chr1	-	191052859	191052972	191049281	191049359	191054855	191054911	48,61,49	2,11,4	66,67,56	1,1,0	238	125	0.00049946966846	0.926,0.744,0.865	0.972,0.972,1.0	-0.136
ENSMUSG00000053091	Lins1	chr7	+	66708638	66708743	66708039	66708553	66710158	66710746	55,40,43	1,0,0	66,58,44	2,10,5	230	125	0.000500209036609	0.968,1.0,1.0	0.947,0.759,0.827	0.145
ENSMUSG00000028037	Ifi44	chr3	-	151745792	151745988	151745490	151745637	151747617	151747654	5,2,1	0,0,0	15,4,6	4,9,0	321	125	0.000505978114379	1.0,1.0,1.0	0.594,0.148,1.0	0.419
ENSMUSG00000020528	Prpsap2	chr11	-	61755409	61755462	61752866	61752933	61756194	61756345	267,269,259	101,121,87	314,254,274	215,174,178	178	125	0.00051146989894	0.65,0.61,0.676	0.506,0.506,0.519	0.135
ENSMUSG00000031901	Dus2	chr8	+	106031697	106031741	106030351	106030443	106033722	106033783	92,78,76	5,7,7	60,43,48	16,14,14	169	125	0.000512335870513	0.932,0.892,0.889	0.735,0.694,0.717	0.189
ENSMUSG00000053091	Lins1	chr7	+	66708638	66708728	66708039	66708553	66710158	66710375	54,40,43	1,0,0	64,54,46	2,10,5	215	125	0.000522198684754	0.969,1.0,1.0	0.949,0.758,0.842	0.14
ENSMUSG00000020849	Ywhae	chr11	+	75756816	75757023	75732868	75733091	75764619	75765845	11,10,13	2,3,2	2,3,5	14,3,6	332	125	0.000522877037019	0.674,0.557,0.71	0.051,0.274,0.239	0.459
ENSMUSG00000029127	Zbtb49	chr5	-	38213307	38214383	38210617	38210664	38216446	38216613	58,78,81	4,1,3	62,57,72	0,0,0	1201	125	0.000536790198075	0.601,0.89,0.738	1.0,1.0,1.0	-0.257
ENSMUSG00000040481	Bptf	chr11	-	107095001	107095190	107086711	107086897	107095715	107095925	129,144,89	10,1,5	123,120,71	0,0,0	314	125	0.000555015335672	0.837,0.983,0.876	1.0,1.0,1.0	-0.101
ENSMUSG00000021772	Nkiras1	chr14	+	18276695	18276730	18271263	18271323	18276825	18276968	7,1,2	4,4,7	15,14,18	2,2,1	160	125	0.000579180860054	0.578,0.163,0.182	0.854,0.845,0.934	-0.57
ENSMUSG00000021235	Coq6	chr12	+	84368142	84368709	84366884	84367019	84370255	84371558	365,353,372	11,11,6	364,343,365	4,1,0	692	125	0.000642204546022	0.857,0.853,0.918	0.943,0.984,1.0	-0.1
ENSMUSG00000025195	Dnmbp	chr19	-	43901069	43903058	43874826	43875020	43910724	43910847	65,87,63	0,0,1	57,64,63	1,2,4	2114	125	0.000642204546022	1.0,1.0,0.788	0.771,0.654,0.482	0.294
ENSMUSG00000022160	Mettl3	chr14	-	52298639	52298736	52298024	52298085	52299700	52299819	164,149,155	36,36,30	64,77,81	37,36,37	222	125	0.000643166461947	0.72,0.7,0.744	0.493,0.546,0.552	0.191
ENSMUSG00000029864	Gstk1	chr6	+	42247733	42247846	42247483	42247584	42249378	42249495	38,35,44	6,4,2	48,33,37	19,16,18	238	125	0.000662033580038	0.769,0.821,0.92	0.57,0.52,0.519	0.3
ENSMUSG00000003352	Cacnb3	chr15	+	98640958	98640978	98640685	98640750	98641176	98641257	224,176,192	89,94,110	181,177,178	172,132,188	145	125	0.000662033580038	0.685,0.617,0.601	0.476,0.536,0.449	0.147
ENSMUSG00000025006	Sorbs1	chr19	-	40321792	40321960	40318021	40318068	40324746	40324832	12,15,13	46,55,50	52,51,37	85,68,49	293	125	0.000676046412071	0.1,0.104,0.1	0.207,0.242,0.244	-0.13
ENSMUSG00000015027	Galns	chr8	-	122605139	122605263	122604138	122604213	122611227	122611463	51,36,42	6,1,4	53,51,75	0,0,0	249	125	0.000676279430168	0.81,0.948,0.841	1.0,1.0,1.0	-0.134
ENSMUSG00000028246	Faxc	chr4	+	21948691	21948888	21936632	21936768	21982385	21982502	164,248,190	64,79,49	168,153,137	115,112,69	322	125	0.000685438594543	0.499,0.549,0.601	0.362,0.347,0.435	0.168
ENSMUSG00000028078	Dclk2	chr3	-	86793218	86793299	86791994	86792111	86793816	86793913	188,254,156	24,32,24	229,222,259	81,53,68	206	125	0.000689380549793	0.826,0.828,0.798	0.632,0.718,0.698	0.135
ENSMUSG00000029406	Pitpnm2	chr5	-	124124797	124124959	124123938	124124087	124125298	124125463	26,40,22	73,77,39	86,78,71	81,82,64	287	125	0.000689380549793	0.134,0.185,0.197	0.316,0.293,0.326	-0.14
ENSMUSG00000001052	Sec24b	chr3	-	130020537	130020642	130011791	130011872	130033830	130033974	221,279,268	96,102,75	216,228,149	161,147,88	230	125	0.000702006168276	0.556,0.598,0.66	0.422,0.457,0.479	0.152
ENSMUSG00000054400	Cklf	chr8	+	104261473	104261569	104257284	104257443	104262167	104262281	89,82,100	9,2,0	49,34,30	6,12,9	221	125	0.000703075688812	0.848,0.959,1.0	0.822,0.616,0.653	0.239
ENSMUSG00000108273	Zfand4	chr6	+	116313844	116315017	116305616	116305761	116328206	116328324	68,53,59	0,0,0	110,92,103	4,4,1	1298	125	0.000717816030947	1.0,1.0,1.0	0.726,0.689,0.908	0.226
ENSMUSG00000086629	2810403D21Rik	chrX	+	108871471	108871598	108836265	108836355	108874267	108874770	11,15,16	3,2,3	15,21,25	0,0,0	252	125	0.000717816030947	0.645,0.788,0.726	1.0,1.0,1.0	-0.28
ENSMUSG00000047992	Fam69c	chr18	+	84724455	84724595	84720882	84721086	84730029	84730224	3,2,4	0,0,0	10,3,13	2,2,3	265	125	0.000717816030947	1.0,1.0,1.0	0.702,0.414,0.671	0.404
ENSMUSG00000032735	Ablim3	chr18	-	61816921	61816969	61814197	61814332	61819790	61819917	0,0,0	2,2,2	1,9,8	7,12,19	173	125	0.000724928529179	0.0,0.0,0.0	0.094,0.351,0.233	-0.226
ENSMUSG00000036873	2410004B18Rik	chr3	+	145938542	145938669	145938189	145938328	145938897	145939096	120,145,109	213,199,211	196,214,243	202,201,232	252	125	0.000724928529179	0.218,0.265,0.204	0.325,0.346,0.342	-0.109
ENSMUSG00000031078	Cttn	chr7	-	144452026	144452137	144441698	144441847	144454675	144454786	3,5,1	0,1,0	0,6,12	4,6,6	236	125	0.000728471858473	1.0,0.726,1.0	0.0,0.346,0.514	0.622
ENSMUSG00000039826	Trub2	chr2	-	29783311	29783373	29782119	29782201	29784952	29785027	334,364,393	161,162,155	230,197,145	159,156,113	187	125	0.000731667844227	0.581,0.6,0.629	0.492,0.458,0.462	0.133
ENSMUSG00000022391	Rangap1	chr15	-	81729216	81729264	81721898	81722026	81729711	81729919	4,8,8	0,0,1	14,6,6	4,2,8	173	125	0.00073411517937	1.0,1.0,0.853	0.717,0.684,0.351	0.367
ENSMUSG00000033075	Senp1	chr15	-	98061949	98062027	98059915	98059954	98064818	98064873	99,133,117	250,220,218	148,136,103	161,131,137	203	125	0.000782910636853	0.196,0.271,0.248	0.361,0.39,0.316	-0.117
ENSMUSG00000021901	Bap1	chr14	+	31253455	31253640	31251899	31251954	31254032	31254094	2,8,8	0,0,0	6,3,7	4,3,0	310	125	0.000796427453096	1.0,1.0,1.0	0.377,0.287,1.0	0.445
ENSMUSG00000055835	Zfp1	chr8	+	111666119	111666204	111658385	111658441	111669490	111670682	87,92,77	6,5,1	105,104,131	22,19,17	210	125	0.000804287384401	0.896,0.916,0.979	0.74,0.765,0.821	0.155
ENSMUSG00000000131	Xpo6	chr7	-	126149503	126149537	126149295	126149360	126151223	126153279	10,4,9	4,5,3	12,3,6	0,0,1	159	125	0.000805335313043	0.663,0.386,0.702	1.0,1.0,0.825	-0.358
ENSMUSG00000024050	Wiz	chr17	-	32362792	32362963	32361674	32361964	32367823	32368147	386,508,452	33,29,42	324,309,309	47,52,49	296	125	0.000826629503327	0.832,0.881,0.82	0.744,0.715,0.727	0.116
ENSMUSG00000041890	Git2	chr5	-	114743775	114743880	114739032	114739281	114745428	114745571	91,119,95	136,160,162	155,168,153	136,146,118	230	125	0.000847637153333	0.267,0.288,0.242	0.382,0.385,0.413	-0.128
ENSMUSG00000024049	Myom1	chr17	+	71082202	71082496	71080773	71080895	71084237	71084434	18,25,10	0,0,0	17,17,3	2,6,0	419	125	0.000852479832372	1.0,1.0,1.0	0.717,0.458,1.0	0.275
ENSMUSG00000025902	Sox17	chr1	-	4493099	4493490	4492466	4492668	4495135	4495942	22,30,22	0,0,0	32,48,44	3,1,5	516	125	0.000902569936227	1.0,1.0,1.0	0.721,0.921,0.681	0.226
ENSMUSG00000036748	Cuedc2	chr19	-	46338312	46338420	46332617	46332701	46338568	46338660	87,93,98	155,148,169	42,34,43	111,126,160	233	125	0.000912264427691	0.231,0.252,0.237	0.169,0.126,0.126	0.1
ENSMUSG00000021268	Meg3	chr12	+	109544947	109545041	109544026	109544742	109549290	109549371	12,5,15	1,1,0	11,10,19	5,4,10	219	125	0.000912264427691	0.873,0.741,1.0	0.557,0.588,0.52	0.316
ENSMUSG00000039693	Msantd3	chr4	+	48549921	48549997	48540545	48540568	48552379	48552553	29,26,28	41,31,49	22,24,25	10,11,11	201	125	0.000912264427691	0.305,0.343,0.262	0.578,0.576,0.586	-0.277
ENSMUSG00000037022	Mmaa	chr8	-	79281176	79281654	79274103	79274274	79294913	79294937	10,21,12	1,1,0	16,17,22	7,6,7	603	125	0.000971836759559	0.675,0.813,1.0	0.321,0.37,0.394	0.468
ENSMUSG00000040174	Alkbh3	chr2	-	94001424	94001513	93996182	93996392	94003052	94003156	141,167,163	44,49,34	215,212,232	35,25,19	214	125	0.000985983259331	0.652,0.666,0.737	0.782,0.832,0.877	-0.145
ENSMUSG00000027200	Sema6d	chr2	+	124660704	124660761	124660282	124660344	124664020	124667769	6,9,2	10,10,8	17,21,11	2,8,0	182	125	0.00100510430799	0.292,0.382,0.147	0.854,0.643,1.0	-0.559
ENSMUSG00000004562	Arhgef40	chr14	+	52003972	52004116	52003653	52003758	52004611	52004742	553,498,435	469,373,398	658,817,963	369,446,499	269	125	0.00100510430799	0.354,0.383,0.337	0.453,0.46,0.473	-0.104
ENSMUSG00000043913	Ccdc60	chr5	-	116180803	116180911	116172441	116172549	116190059	116190230	8,15,5	0,0,0	2,5,10	2,8,0	233	125	0.00101954565639	1.0,1.0,1.0	0.349,0.251,1.0	0.467
ENSMUSG00000025857	Dnaaf5	chr5	+	139163198	139163411	139153357	139153476	139166059	139166203	89,67,54	8,2,5	58,58,43	0,1,0	338	125	0.0010296503418	0.804,0.925,0.8	1.0,0.955,1.0	-0.142
ENSMUSG00000087174	5530601H04Rik	chrX	-	105047908	105048010	105037196	105039812	105066758	105066877	139,106,130	9,4,8	90,54,95	16,15,15	227	125	0.00103459484279	0.895,0.936,0.899	0.756,0.665,0.777	0.177
ENSMUSG00000037514	Pank2	chr2	+	131280156	131280410	131273910	131274263	131293398	131293524	173,153,139	60,50,76	82,77,69	61,72,65	379	125	0.00103459484279	0.487,0.502,0.376	0.307,0.261,0.259	0.179
ENSMUSG00000022020	Naa16	chr14	-	79350688	79350830	79344894	79345108	79351372	79351501	84,105,89	75,85,84	115,90,77	47,43,31	267	125	0.0010366992947	0.344,0.366,0.332	0.534,0.495,0.538	-0.175
ENSMUSG00000041264	Uspl1	chr5	+	149187707	149187834	149184666	149184806	149188344	149188473	92,104,77	191,200,221	79,79,52	83,92,70	252	125	0.00104280186376	0.193,0.205,0.147	0.321,0.299,0.269	-0.115
ENSMUSG00000025189	Cnnm1	chr19	+	43472376	43472424	43471848	43471948	43491420	43491604	1,1,2	0,0,0	11,13,11	3,2,4	173	125	0.00105214508868	1.0,1.0,1.0	0.726,0.824,0.665	0.262
ENSMUSG00000030172	Erc1	chr6	-	119777978	119778071	119773733	119773901	119779476	119779632	32,54,41	91,99,62	89,71,64	74,78,51	218	125	0.00105705081835	0.168,0.238,0.275	0.408,0.343,0.418	-0.163
ENSMUSG00000028759	Hp1bp3	chr4	+	138221525	138221718	138217267	138217294	138222088	138222188	60,58,61	20,9,17	60,43,45	34,42,44	318	125	0.00109629614068	0.541,0.717,0.585	0.41,0.287,0.287	0.286
ENSMUSG00000022681	Ntan1	chr16	+	13826882	13827125	13819343	13819436	13827387	13827493	940,697,840	99,79,93	833,719,776	152,123,153	368	125	0.00109998700447	0.763,0.75,0.754	0.651,0.665,0.633	0.106
ENSMUSG00000027200	Sema6d	chr2	+	124660704	124660761	124660282	124660344	124662203	124662359	12,23,10	44,59,30	40,31,35	26,45,27	182	125	0.00113104475463	0.158,0.211,0.186	0.514,0.321,0.471	-0.25
ENSMUSG00000040785	Ttc3	chr16	+	94408553	94408716	94403313	94403368	94415948	94415958	281,326,244	105,105,64	252,230,102	140,121,80	288	125	0.001135416179	0.537,0.574,0.623	0.439,0.452,0.356	0.162
ENSMUSG00000028478	Clta	chr4	+	44030214	44030268	44025448	44025560	44031399	44031435	5,5,6	1,1,0	2,0,1	1,2,2	179	125	0.00115131088855	0.777,0.777,1.0	0.583,0.0,0.259	0.571
ENSMUSG00000025902	Sox17	chr1	-	4493099	4493466	4490930	4492668	4495135	4495942	22,30,22	0,0,0	32,48,46	3,1,5	492	125	0.00116378300141	1.0,1.0,1.0	0.73,0.924,0.7	0.215
ENSMUSG00000032407	U2surp	chr9	-	95500687	95500873	95495834	95495933	95502539	95502584	407,474,369	51,64,59	465,401,314	102,107,84	311	125	0.00119063871306	0.762,0.749,0.715	0.647,0.601,0.6	0.126
ENSMUSG00000033767	D930015E06Rik	chr3	-	83909151	83909334	83906346	83906425	83910368	83910508	419,478,420	165,154,151	299,369,372	68,56,84	308	125	0.00120448541406	0.508,0.557,0.53	0.641,0.728,0.643	-0.139
ENSMUSG00000030609	Aen	chr7	+	78902343	78902830	78895933	78896014	78905842	78906043	197,190,174	78,67,45	168,174,129	118,98,88	612	125	0.00121861294463	0.34,0.367,0.441	0.225,0.266,0.23	0.142
ENSMUSG00000027676	Ccdc39	chr3	-	33841068	33841188	33839077	33839224	33844104	33844310	43,43,33	0,0,2	20,24,25	3,7,2	245	125	0.00121861294463	1.0,1.0,0.894	0.773,0.636,0.864	0.207
ENSMUSG00000054051	Ercc6	chr14	+	32520947	32521059	32516946	32517378	32526148	32526878	23,39,30	2,0,0	27,22,10	2,8,3	237	125	0.00127579881173	0.858,1.0,1.0	0.877,0.592,0.637	0.251
ENSMUSG00000040272	Accs	chr2	-	93842548	93842615	93841864	93841962	93842918	93842988	42,68,44	19,23,19	43,51,49	38,56,46	192	125	0.00128302015319	0.59,0.658,0.601	0.424,0.372,0.41	0.214
ENSMUSG00000031380	Vegfd	chrX	+	164385803	164386029	164373377	164373919	164391601	164391792	51,106,86	1,5,8	43,32,48	0,0,0	351	125	0.00128613942639	0.948,0.883,0.793	1.0,1.0,1.0	-0.125
ENSMUSG00000048874	Phf3	chr1	-	30837104	30837266	30829842	30831559	30862986	30863255	245,372,239	49,39,21	343,306,157	12,15,11	287	125	0.00133581896603	0.685,0.806,0.832	0.926,0.899,0.861	-0.121
ENSMUSG00000017686	Rhot1	chr11	+	80257513	80257636	80255861	80255957	80265741	80266812	45,25,39	47,36,34	68,59,67	28,24,32	248	125	0.00133581896603	0.326,0.259,0.366	0.55,0.553,0.513	-0.222
ENSMUSG00000048200	Cracr2b	chr7	+	141465765	141465837	141465263	141465356	141466045	141466613	14,17,14	1,0,0	15,10,13	5,2,3	197	125	0.00133581896603	0.899,1.0,1.0	0.656,0.76,0.733	0.25
ENSMUSG00000020827	Mink1	chr11	+	70609407	70609431	70609165	70609254	70609553	70609717	39,47,38	90,75,90	22,16,13	78,94,81	149	125	0.00142509190294	0.267,0.345,0.262	0.191,0.125,0.119	0.146
ENSMUSG00000045095	Magi1	chr6	-	93694007	93694175	93686781	93686875	93697193	93697487	185,206,145	12,15,13	201,192,179	31,40,32	293	125	0.00142550237647	0.868,0.854,0.826	0.734,0.672,0.705	0.146
ENSMUSG00000024530	Slmo1	chr18	+	67477949	67478061	67476963	67477066	67479067	67480581	47,40,44	9,20,8	86,66,97	2,3,9	237	125	0.00145535802128	0.734,0.513,0.744	0.958,0.921,0.85	-0.246
ENSMUSG00000030706	Mrpl48	chr7	-	100565193	100565427	100559789	100559917	100571251	100571289	80,64,72	5,0,4	57,56,43	13,10,8	359	125	0.00145581491436	0.848,1.0,0.862	0.604,0.661,0.652	0.264
ENSMUSG00000038274	Fau	chr19	+	6059143	6059199	6058427	6058572	6059348	6059524	73,55,65	3,5,0	42,37,44	7,5,17	181	125	0.00146050882964	0.944,0.884,1.0	0.806,0.836,0.641	0.182
ENSMUSG00000029003	Mad2l2	chr4	+	148139842	148140020	148130914	148130966	148140784	148140834	167,137,119	18,15,9	148,132,231	1,7,6	303	125	0.00146050882964	0.793,0.79,0.845	0.984,0.886,0.941	-0.128
ENSMUSG00000042594	Sh2b3	chr5	-	121832502	121832590	121828401	121829076	121836549	121836859	10,10,9	25,32,46	15,5,14	4,1,13	213	125	0.00146209379492	0.19,0.155,0.103	0.688,0.746,0.387	-0.458
ENSMUSG00000033060	Lmo7	chr14	+	101915687	101915744	101914276	101914337	101917630	101917656	60,63,42	8,11,2	96,105,87	3,1,2	182	125	0.00155666334995	0.837,0.797,0.935	0.956,0.986,0.968	-0.114
ENSMUSG00000025766	D3Ertd751e	chr3	+	41744704	41744812	41742662	41742689	41746547	41746728	24,15,29	4,1,4	18,11,15	0,0,0	233	125	0.00155666334995	0.763,0.889,0.795	1.0,1.0,1.0	-0.184
ENSMUSG00000021694	Ercc8	chr13	+	108166389	108166491	108160634	108160730	108169367	108169491	198,200,249	72,46,60	121,135,108	70,62,69	227	125	0.00158852995477	0.602,0.705,0.696	0.488,0.545,0.463	0.169
ENSMUSG00000063889	Crem	chr18	-	3276693	3276729	3273421	3273578	3299161	3299308	5,18,9	0,0,0	7,2,9	2,2,3	161	125	0.00162614097766	1.0,1.0,1.0	0.731,0.437,0.7	0.377
ENSMUSG00000029263	Pigg	chr5	+	108317262	108317472	108313958	108314164	108318824	108319013	71,88,78	0,0,2	52,57,43	4,6,2	335	125	0.00162916690436	1.0,1.0,0.936	0.829,0.78,0.889	0.146
ENSMUSG00000053091	Lins1	chr7	+	66709293	66709435	66708039	66708553	66710158	66710746	44,28,46	1,0,0	74,61,68	2,10,5	267	125	0.00164491557865	0.954,1.0,1.0	0.945,0.741,0.864	0.135
ENSMUSG00000026074	Map4k4	chr1	+	40003762	40003987	40000530	40000749	40004806	40004910	1128,1320,1205	262,292,194	1350,1069,890	413,388,259	350	125	0.00164491557865	0.606,0.618,0.689	0.539,0.496,0.551	0.109
ENSMUSG00000025871	4833439L19Rik	chr13	-	54564514	54564621	54556526	54556651	54565181	54565435	381,346,328	78,88,68	342,277,260	118,103,143	232	125	0.00166719734871	0.725,0.679,0.722	0.61,0.592,0.495	0.143
ENSMUSG00000025189	Cnnm1	chr19	+	43484844	43485008	43471848	43471948	43491420	43491604	4,2,2	0,0,0	16,16,27	3,2,4	289	125	0.00170631708989	1.0,1.0,1.0	0.698,0.776,0.745	0.26
ENSMUSG00000050891	Tatdn1	chr15	-	58923904	58923968	58921273	58921417	58926435	58926485	170,153,188	28,24,31	196,149,160	12,9,11	189	125	0.00170631708989	0.801,0.808,0.8	0.915,0.916,0.906	-0.109
ENSMUSG00000061613	U2af1	chr17	-	31651645	31651712	31648844	31648894	31658652	31658754	21,18,28	22,10,23	11,14,14	38,39,31	192	125	0.00170631708989	0.383,0.54,0.442	0.159,0.189,0.227	0.263
ENSMUSG00000098090	2700099C18Rik	chr17	+	94761497	94761604	94756433	94756523	94762461	94762620	189,176,188	51,51,53	206,237,195	26,31,31	232	125	0.00172825319398	0.666,0.65,0.656	0.81,0.805,0.772	-0.138
ENSMUSG00000027763	Mbnl1	chr3	+	60528755	60529804	60473041	60473173	60595593	60595764	106,97,85	0,0,1	136,141,93	7,7,0	1174	125	0.00174748571911	1.0,1.0,0.901	0.674,0.682,1.0	0.182
ENSMUSG00000033157	Abhd10	chr16	-	45740318	45740502	45737523	45737635	45742776	45742955	396,400,472	29,46,37	514,461,531	84,92,71	309	125	0.00175961572274	0.847,0.779,0.838	0.712,0.67,0.752	0.11
ENSMUSG00000028115	Bnipl	chr3	-	95244141	95244273	95243059	95243084	95244984	95245087	8,7,3	1,0,1	1,4,1	1,4,2	257	125	0.00176993706922	0.796,1.0,0.593	0.327,0.327,0.196	0.513
ENSMUSG00000041144	Dnah7b	chr1	+	46224608	46224777	46223071	46223227	46225765	46225892	8,2,7	1,2,3	17,12,7	0,0,0	294	125	0.00176993706922	0.773,0.298,0.498	1.0,1.0,1.0	-0.477
ENSMUSG00000029227	Fip1l1	chr5	+	74585045	74585072	74572428	74572585	74587002	74587057	478,533,519	238,232,234	771,614,619	172,222,176	152	125	0.00185366911827	0.623,0.654,0.646	0.787,0.695,0.743	-0.101
ENSMUSG00000031788	Kifc3	chr8	-	95100646	95100673	95100213	95100452	95101408	95101517	42,32,19	39,45,34	95,74,91	55,34,44	152	125	0.0019357774536	0.47,0.369,0.315	0.587,0.642,0.63	-0.235
ENSMUSG00000040524	Zfp609	chr9	-	65794621	65795495	65730975	65731201	65827465	65827564	211,250,190	3,3,8	170,189,127	1,0,0	999	125	0.0019423656379	0.898,0.912,0.748	0.955,1.0,1.0	-0.132
ENSMUSG00000087060	Eldr	chr11	-	16950881	16950930	16937372	16937484	16951019	16951082	22,10,7	2,2,4	30,21,15	0,0,0	174	125	0.00195186530032	0.888,0.782,0.557	1.0,1.0,1.0	-0.258
ENSMUSG00000016487	Ppfibp1	chr6	+	147016860	147016893	147016221	147016393	147019033	147019181	35,29,16	113,131,110	73,54,39	148,124,75	158	125	0.00195790663533	0.197,0.149,0.103	0.281,0.256,0.291	-0.126
ENSMUSG00000055320	Tead1	chr7	+	112856052	112856064	112842039	112842102	112856797	112856932	24,30,20	84,101,85	29,28,10	47,29,14	137	125	0.00197170894509	0.207,0.213,0.177	0.36,0.468,0.395	-0.209
ENSMUSG00000015363	Trabd	chr15	+	89081352	89081453	89080979	89081044	89081950	89082117	182,172,151	15,5,13	138,115,108	34,21,13	226	125	0.00198163473419	0.87,0.95,0.865	0.692,0.752,0.821	0.14
ENSMUSG00000045962	Wnk1	chr6	-	119953770	119953902	119951897	119951995	119956070	119956170	13,30,16	12,33,19	20,11,6	48,49,29	257	125	0.00200316181775	0.345,0.307,0.291	0.169,0.098,0.091	0.195
ENSMUSG00000028549	Itgb3bp	chr4	-	99802096	99802232	99789600	99789679	99814057	99814100	114,127,160	103,124,134	269,203,223	105,126,108	261	125	0.00201609605067	0.346,0.329,0.364	0.551,0.436,0.497	-0.148
ENSMUSG00000063160	Numbl	chr7	+	27261007	27261107	27258782	27258961	27262167	27262252	17,20,11	73,74,109	36,33,44	67,59,128	225	125	0.00204519602083	0.115,0.131,0.053	0.23,0.237,0.16	-0.109
ENSMUSG00000044176	Spink10	chr18	+	62651747	62651779	62650849	62650923	62653416	62653532	10,3,3	13,9,4	9,12,12	3,3,1	157	125	0.0020672264665	0.38,0.21,0.374	0.705,0.761,0.905	-0.469
ENSMUSG00000033209	Ttc28	chr5	+	111281879	111281903	111280674	111280751	111282770	111282900	30,38,35	45,77,52	13,6,14	45,42,61	149	125	0.00207728288048	0.359,0.293,0.361	0.195,0.107,0.161	0.183
ENSMUSG00000040296	Ddx58	chr4	-	40227965	40228113	40226596	40226719	40229494	40229676	17,18,29	4,1,3	25,34,22	0,0,0	273	125	0.00215243394004	0.661,0.892,0.816	1.0,1.0,1.0	-0.21
ENSMUSG00000028041	Adam15	chr3	-	89340400	89340472	89340054	89340179	89341507	89341577	37,30,29	67,60,47	44,49,37	166,170,181	197	125	0.00215813338683	0.259,0.241,0.281	0.144,0.155,0.115	0.122
ENSMUSG00000033004	Mycbp2	chr14	-	103205176	103205277	103204321	103204540	103206635	103206778	66,97,65	2,5,0	80,91,33	14,9,6	226	125	0.00218494174656	0.948,0.915,1.0	0.76,0.848,0.753	0.167
ENSMUSG00000028078	Dclk2	chr3	-	86789408	86789490	86787348	86787412	86791994	86792111	35,25,18	66,60,58	69,52,71	74,68,65	207	125	0.00219798435335	0.243,0.201,0.158	0.36,0.316,0.397	-0.157
ENSMUSG00000059708	Akap17b	chrX	-	36623567	36624336	36618602	36618733	36636472	36636574	11,32,20	1,4,2	17,27,19	0,1,0	894	125	0.00220670411856	0.606,0.528,0.583	1.0,0.791,1.0	-0.358
ENSMUSG00000010651	Acaa1b	chr9	-	119155744	119155802	119153925	119154005	119156590	119156684	10,4,8	1,2,4	1,4,3	0,0,0	183	125	0.0022359850661	0.872,0.577,0.577	1.0,1.0,1.0	-0.325
ENSMUSG00000027673	Ndufb5	chr3	+	32746447	32746514	32737070	32737205	32751028	32751230	3,2,3	9,1,5	0,0,0	15,10,18	192	125	0.00224521177437	0.178,0.566,0.281	0.0,0.0,0.0	0.342
ENSMUSG00000029422	Rsrc2	chr5	-	123742778	123742856	123740671	123740884	123743637	123743645	193,210,186	19,11,7	213,155,179	30,27,27	203	125	0.00227669469198	0.862,0.922,0.942	0.814,0.779,0.803	0.11
ENSMUSG00000038836	Agbl3	chr6	+	34793881	34793989	34785190	34785376	34798193	34798332	18,15,9	2,5,3	17,15,3	1,0,0	233	125	0.00227669469198	0.828,0.617,0.617	0.901,1.0,1.0	-0.28
ENSMUSG00000033488	BC026585	chr1	+	157467165	157467247	157465711	157465821	157488442	157488628	33,22,12	7,3,3	13,17,11	0,0,1	207	125	0.00227669469198	0.74,0.816,0.707	1.0,1.0,0.869	-0.202
ENSMUSG00000030924	2610020H08Rik	chr7	+	119825535	119825638	119823755	119823894	119827302	119827376	64,71,60	8,10,14	87,76,75	1,5,3	228	125	0.00227669469198	0.814,0.796,0.701	0.979,0.893,0.932	-0.164
ENSMUSG00000055409	Nell1	chr7	+	50826259	50826400	50701155	50701251	50848482	50848676	0,2,0	1,2,1	9,6,11	3,1,1	266	125	0.00229885409316	0.0,0.32,0.0	0.585,0.738,0.838	-0.614
ENSMUSG00000020385	Clk4	chr11	+	51270536	51270595	51268164	51268231	51271799	51272022	40,53,39	11,11,11	99,43,44	50,49,37	184	125	0.00230193383156	0.712,0.766,0.707	0.574,0.373,0.447	0.264
ENSMUSG00000011831	Evi5	chr5	-	107810289	107810322	107799125	107799260	107812357	107812411	41,37,45	21,30,23	62,63,32	14,13,0	158	125	0.00231239901126	0.607,0.494,0.608	0.778,0.793,1.0	-0.287
ENSMUSG00000030279	C2cd5	chr6	-	143019327	143019429	143017882	143018073	143020323	143020374	66,50,55	26,16,21	82,81,51	6,9,10	227	125	0.00237513103613	0.583,0.632,0.591	0.883,0.832,0.737	-0.215
ENSMUSG00000059474	Mbtd1	chr11	+	93887021	93887073	93886105	93886121	93891338	93891388	27,13,21	7,2,2	22,24,10	1,0,0	177	125	0.00240343882019	0.731,0.821,0.881	0.94,1.0,1.0	-0.169
ENSMUSG00000028441	1110017D15Rik	chr4	-	41507093	41507328	41505567	41505654	41507520	41507593	9,14,27	32,20,34	1,2,0	9,13,5	360	125	0.00240343882019	0.089,0.196,0.216	0.037,0.051,0.0	0.138
ENSMUSG00000078427	Sarnp	chr10	+	128853182	128853251	128851156	128851182	128872420	128872510	105,105,79	24,21,27	58,62,67	37,36,37	194	125	0.00243766460845	0.738,0.763,0.653	0.502,0.526,0.538	0.196
ENSMUSG00000040016	Ptger3	chr3	+	157641720	157641809	157604964	157605144	157643874	157644756	8,5,11	1,0,0	39,53,52	10,6,15	214	125	0.00243766460845	0.824,1.0,1.0	0.695,0.838,0.669	0.207
ENSMUSG00000068758	Il3ra	chr14	+	14348820	14348944	14347009	14347188	14349242	14349372	39,39,36	1,0,1	48,73,83	12,3,7	249	125	0.00243766460845	0.951,1.0,0.948	0.668,0.924,0.856	0.15
ENSMUSG00000021843	Ktn1	chr14	+	47734154	47734270	47733226	47733322	47736099	47736291	178,149,123	134,121,98	91,86,108	117,114,163	241	125	0.00243766460845	0.408,0.39,0.394	0.287,0.281,0.256	0.123
ENSMUSG00000057286	St6galnac2	chr11	-	116685096	116685265	116681858	116681962	116685835	116686010	18,18,13	0,1,0	24,8,7	0,6,5	294	125	0.00245685139891	1.0,0.884,1.0	1.0,0.362,0.373	0.383
ENSMUSG00000039046	Usp6nl	chr2	+	6400279	6400319	6391054	6391122	6408928	6409009	49,47,45	5,2,6	33,28,25	0,0,0	165	125	0.00248126488711	0.881,0.947,0.85	1.0,1.0,1.0	-0.107
ENSMUSG00000031365	Zfp275	chrX	+	73351268	73351360	73344836	73344912	73351808	73351923	64,81,66	76,86,74	105,118,37	64,52,24	217	125	0.00251371774792	0.327,0.352,0.339	0.486,0.567,0.47	-0.168
ENSMUSG00000035642	Aamdc	chr7	-	97558130	97558226	97550669	97550741	97565150	97565300	301,249,271	67,43,53	439,367,424	57,40,33	221	125	0.00262794040289	0.718,0.766,0.743	0.813,0.838,0.879	-0.101
ENSMUSG00000030752	Kdm8	chr7	+	125452227	125452728	125444675	125444792	125455090	125455257	123,124,164	0,2,1	112,100,82	5,8,2	626	125	0.00264847373672	1.0,0.925,0.97	0.817,0.714,0.891	0.158
ENSMUSG00000038352	Arl5c	chr11	-	97993424	97993508	97992281	97992433	97994337	97994485	13,11,12	0,0,0	22,50,37	0,4,9	209	125	0.00267917747303	1.0,1.0,1.0	1.0,0.882,0.711	0.136
ENSMUSG00000038095	Sbno1	chr5	-	124413184	124413289	124410069	124410382	124414398	124414527	168,190,127	86,83,59	131,111,62	93,108,60	230	125	0.00276326814062	0.515,0.554,0.539	0.434,0.358,0.36	0.152
ENSMUSG00000025213	Kazald1	chr19	+	45076663	45077213	45076138	45076236	45078295	45078456	12,5,5	2,2,1	10,7,8	0,0,0	675	125	0.00278619545675	0.526,0.316,0.481	1.0,1.0,1.0	-0.559
ENSMUSG00000059495	Arhgef12	chr9	-	43040539	43040596	43027196	43027295	43042590	43042676	48,86,52	67,112,90	146,93,73	98,72,24	182	125	0.0028037043684	0.33,0.345,0.284	0.506,0.47,0.676	-0.231
ENSMUSG00000036916	Zfp280c	chrX	-	48543584	48543703	48543404	48543441	48547264	48547327	248,277,194	34,27,54	178,150,196	6,14,9	244	125	0.00298286285061	0.789,0.84,0.648	0.938,0.846,0.918	-0.142
ENSMUSG00000030706	Mrpl48	chr7	-	100565193	100565279	100559747	100559917	100571251	100571289	113,121,108	5,0,4	98,110,83	13,10,8	211	125	0.00301695693251	0.931,1.0,0.941	0.817,0.867,0.86	0.109
ENSMUSG00000029836	Cbx3	chr6	+	51478437	51478600	51475230	51475373	51481723	51481818	39,45,29	16,12,12	26,12,12	20,24,17	288	125	0.00301771083579	0.514,0.619,0.512	0.361,0.178,0.235	0.29
ENSMUSG00000027288	Zfp106	chr2	-	120539294	120539492	120531594	120532222	120545842	120545904	150,217,135	43,68,58	192,173,88	35,26,12	323	125	0.00301771083579	0.574,0.553,0.474	0.68,0.72,0.739	-0.179
ENSMUSG00000042901	Aida	chr1	+	183306884	183306939	183306423	183306477	183313660	183313724	115,82,79	13,16,9	95,75,82	3,2,4	180	125	0.00301771083579	0.86,0.781,0.859	0.957,0.963,0.934	-0.118
ENSMUSG00000020593	Lpin1	chr12	-	16584507	16584651	16580703	16580904	16589717	16589770	2,8,7	11,6,7	0,0,1	2,4,5	269	125	0.00307633250646	0.078,0.383,0.317	0.0,0.0,0.085	0.231
ENSMUSG00000106918	Mrpl33	chr5	+	31650302	31650484	31629615	31629720	31654467	31654651	40,16,23	3,3,2	22,20,19	0,0,0	307	125	0.00336960544338	0.844,0.685,0.824	1.0,1.0,1.0	-0.216
ENSMUSG00000062761	Zfp512	chr5	+	31453154	31453213	31452434	31452577	31465445	31465633	183,236,217	70,65,65	291,244,161	60,36,23	184	125	0.00336960544338	0.64,0.712,0.694	0.767,0.822,0.826	-0.123
ENSMUSG00000042439	Zfp532	chr18	+	65638749	65638931	65622983	65625334	65682894	65683007	192,204,187	92,71,95	341,344,281	88,90,61	307	125	0.00336960544338	0.459,0.539,0.445	0.612,0.609,0.652	-0.143
ENSMUSG00000087178	A230056P14Rik	chr7	+	55976579	55976667	55975691	55975830	55976763	55976984	79,46,57	5,6,2	50,48,75	0,0,1	213	125	0.0034203140082	0.903,0.818,0.944	1.0,1.0,0.978	-0.104
ENSMUSG00000047213	Ythdf3	chr3	+	16203186	16203219	16189477	16189563	16203825	16205424	107,95,61	234,294,203	120,93,39	143,151,75	158	125	0.00342744946534	0.266,0.204,0.192	0.399,0.328,0.291	-0.119
ENSMUSG00000075302	Erich2	chr2	+	70527432	70527525	70523330	70523367	70531675	70531824	8,4,8	0,0,0	19,19,51	4,4,2	218	125	0.00343194289837	1.0,1.0,1.0	0.731,0.731,0.936	0.201
ENSMUSG00000025137	Pcyt2	chr11	-	120612845	120613083	120612204	120612601	120613378	120613423	141,110,119	134,87,93	151,128,137	67,62,67	363	125	0.00351301335904	0.266,0.303,0.306	0.437,0.416,0.413	-0.13
ENSMUSG00000056211	R3hdm1	chr1	+	128162201	128162243	128153188	128153399	128162768	128162858	0,3,0	10,15,16	6,7,4	16,13,8	167	125	0.00366042996574	0.0,0.13,0.0	0.219,0.287,0.272	-0.216
ENSMUSG00000030374	Strn4	chr7	+	16824138	16824217	16815888	16816634	16828674	16828814	0,0,0	3,1,2	7,1,1	10,7,1	204	125	0.00367449921247	0.0,0.0,0.0	0.3,0.08,0.38	-0.253
ENSMUSG00000048200	Cracr2b	chr7	+	141465518	141465685	141465263	141465356	141466045	141466613	14,15,27	1,0,0	21,26,25	5,2,3	292	125	0.00371526103101	0.857,1.0,1.0	0.643,0.848,0.781	0.195
ENSMUSG00000026289	Atg16l1	chr1	+	87774812	87774869	87774144	87774231	87775756	87775859	53,26,45	110,120,92	82,67,53	91,86,72	182	125	0.00388771659249	0.249,0.13,0.251	0.382,0.349,0.336	-0.146
ENSMUSG00000034681	Rnps1	chr17	+	24415040	24415162	24414674	24414734	24418456	24418612	276,293,292	122,142,172	354,328,312	251,245,296	247	125	0.00392184926307	0.534,0.511,0.462	0.416,0.404,0.348	0.113
ENSMUSG00000097413	A830052D11Rik	chr18	-	32371429	32371583	32359056	32359435	32377687	32378284	18,21,12	0,1,0	5,17,22	1,3,4	279	125	0.00392772246268	1.0,0.904,1.0	0.691,0.717,0.711	0.262
ENSMUSG00000044906	4930503L19Rik	chr18	-	70458316	70458448	70452211	70453388	70467334	70467485	2,0,0	16,10,16	6,7,3	15,22,11	257	125	0.00397324860019	0.057,0.0,0.0	0.163,0.134,0.117	-0.119
ENSMUSG00000024962	Vegfb	chr19	-	6986289	6986486	6985804	6985840	6987351	6987629	58,34,36	1,0,0	38,30,51	1,5,4	322	125	0.00397324860019	0.957,1.0,1.0	0.937,0.7,0.832	0.163
ENSMUSG00000015968	Cacna1d	chr14	-	30171295	30171399	30142547	30142717	30178544	30178741	2,11,16	0,1,0	7,7,5	3,4,0	229	125	0.00398687063115	1.0,0.857,1.0	0.56,0.489,1.0	0.269
ENSMUSG00000033364	Usp37	chr1	-	74459914	74459980	74456078	74456220	74461565	74461730	127,127,105	106,111,69	168,128,74	46,49,40	191	125	0.00402436215862	0.439,0.428,0.499	0.705,0.631,0.548	-0.173
ENSMUSG00000023048	Prr13	chr15	+	102459463	102459581	102459174	102459255	102460107	102460146	132,127,119	123,121,98	139,113,103	182,173,189	243	125	0.00405663442496	0.356,0.351,0.384	0.282,0.251,0.219	0.113
ENSMUSG00000085396	Firre	chrX	-	50608477	50608604	50600743	50600898	50608686	50608814	16,14,11	6,1,1	24,14,16	0,1,0	252	125	0.00422303508941	0.569,0.874,0.845	1.0,0.874,1.0	-0.195
ENSMUSG00000024293	Esco1	chr18	-	10588438	10588550	10585977	10586041	10595675	10595875	93,71,62	3,0,0	56,46,54	8,4,2	237	125	0.00422303508941	0.942,1.0,1.0	0.787,0.858,0.934	0.121
ENSMUSG00000021759	Plpp1	chr13	+	112851402	112851554	112800922	112801266	112856745	112857026	111,90,104	34,32,36	212,267,258	40,42,40	277	125	0.00422494571191	0.596,0.559,0.566	0.705,0.742,0.744	-0.157
ENSMUSG00000022016	Akap11	chr14	-	78502938	78503025	78502189	78502236	78507724	78507880	245,265,199	49,41,38	101,139,122	46,40,45	212	125	0.00423364860363	0.747,0.792,0.755	0.564,0.672,0.615	0.148
ENSMUSG00000005986	Ankrd13d	chr19	-	4281162	4281208	4280936	4281080	4281917	4282042	70,51,35	1,3,1	73,53,62	11,5,12	171	125	0.00434677474687	0.981,0.926,0.962	0.829,0.886,0.791	0.121
ENSMUSG00000037679	Inf2	chr12	+	112612547	112612604	112611409	112612036	112614894	112615556	4,3,2	29,34,12	12,13,19	11,34,40	182	125	0.00463285672507	0.087,0.057,0.103	0.428,0.208,0.246	-0.212
ENSMUSG00000064036	Mro	chr18	+	73871917	73872064	73869953	73870047	73873223	73873406	7,9,3	0,0,0	5,9,2	3,0,3	272	125	0.00463285672507	1.0,1.0,1.0	0.434,1.0,0.235	0.444
ENSMUSG00000039985	Fam60a	chr6	-	148941677	148941800	148933001	148933148	148941887	148942022	4,6,9	9,6,4	7,5,3	0,1,1	248	125	0.0047929525878	0.183,0.335,0.531	1.0,0.716,0.602	-0.423
ENSMUSG00000017119	Nbr1	chr11	+	101560432	101560451	101556174	101556291	101562296	101562319	38,46,32	0,1,1	41,34,22	5,2,6	144	125	0.00479938528161	1.0,0.976,0.965	0.877,0.937,0.761	0.122
ENSMUSG00000066880	Zfp617	chr8	+	71929137	71929198	71928201	71928328	71932018	71932495	254,287,256	119,136,124	260,234,169	81,45,52	186	125	0.00479938528161	0.589,0.586,0.581	0.683,0.778,0.686	-0.13
ENSMUSG00000011658	Fuz	chr7	+	44898502	44898700	44897519	44897624	44898775	44898871	129,121,112	15,20,19	126,113,157	10,2,8	323	125	0.00487000735917	0.769,0.701,0.695	0.83,0.956,0.884	-0.168
ENSMUSG00000061882	Ccdc62	chr5	+	123961221	123961338	123957393	123957502	123966835	123966928	6,9,6	0,0,0	9,13,14	2,2,3	242	125	0.00490272299805	1.0,1.0,1.0	0.699,0.771,0.707	0.274
ENSMUSG00000030102	Itpr1	chr6	+	108432645	108432696	108417876	108418000	108438299	108438432	6,19,13	20,33,26	9,0,3	37,27,36	176	125	0.00509780046559	0.176,0.29,0.262	0.147,0.0,0.056	0.175
ENSMUSG00000035258	Abi3bp	chr16	+	56613166	56613253	56611042	56611084	56642488	56642560	1,1,3	0,0,1	6,7,8	10,3,5	212	125	0.00510057133991	1.0,1.0,0.639	0.261,0.579,0.485	0.438
ENSMUSG00000060450	Rnf14	chr18	+	38307864	38308395	38296634	38296798	38313211	38313384	12,5,6	0,0,1	7,6,7	0,2,5	656	125	0.00510057133991	1.0,1.0,0.533	1.0,0.364,0.211	0.319
ENSMUSG00000025857	Dnaaf5	chr5	+	139161700	139161933	139153357	139153476	139166059	139166203	80,107,99	8,2,5	54,40,48	0,1,0	358	125	0.00510057133991	0.777,0.949,0.874	1.0,0.933,1.0	-0.111
ENSMUSG00000047115	Fam221a	chr6	+	49385372	49385455	49382962	49383079	49388816	49390539	67,43,44	2,2,0	82,89,76	12,8,9	208	125	0.00510526692765	0.953,0.928,1.0	0.804,0.87,0.835	0.124
ENSMUSG00000056763	Cspp1	chr1	+	10104211	10104364	10095865	10096013	10108368	10108481	174,165,184	17,19,23	237,250,272	12,14,8	278	125	0.00510598401264	0.821,0.796,0.782	0.899,0.889,0.939	-0.109
ENSMUSG00000029004	Kmt2e	chr5	+	23495985	23496240	23493198	23493507	23496403	23496548	345,389,370	59,63,48	465,434,452	37,40,37	380	125	0.00516699027509	0.658,0.67,0.717	0.805,0.781,0.801	-0.114
ENSMUSG00000025272	Tro	chrX	-	150645693	150649655	150645303	150645521	150650433	150650548	464,470,437	1,4,2	275,267,359	4,11,9	4087	125	0.00522406076356	0.934,0.782,0.87	0.678,0.426,0.55	0.311
ENSMUSG00000070733	Fryl	chr5	-	73115255	73115300	73112748	73112852	73118483	73118585	8,13,10	16,26,26	4,1,0	27,17,7	170	125	0.00537760233278	0.269,0.269,0.22	0.098,0.041,0.0	0.206
ENSMUSG00000035513	Ntng2	chr2	-	29203870	29204008	29200873	29200948	29204897	29204922	3,4,1	0,0,0	9,7,6	1,3,2	263	125	0.00549317373897	1.0,1.0,1.0	0.811,0.526,0.588	0.358
ENSMUSG00000006599	Gtf2h1	chr7	+	46797396	46797465	46796113	46796288	46801671	46801840	85,93,97	126,116,84	87,61,55	156,163,133	194	125	0.00554728661956	0.303,0.341,0.427	0.264,0.194,0.21	0.134
ENSMUSG00000023286	Ube2j2	chr4	+	155946254	155946417	155943868	155944013	155949006	155949137	269,217,315	113,109,116	219,218,266	154,130,200	288	125	0.00556010484344	0.508,0.464,0.541	0.382,0.421,0.366	0.115
ENSMUSG00000055150	Zfp78	chr7	+	6370958	6371105	6363331	6363347	6371305	6371396	4,5,3	2,5,0	4,4,9	1,0,0	272	125	0.00557413540925	0.479,0.315,1.0	0.648,1.0,1.0	-0.285
ENSMUSG00000037426	Depdc5	chr5	+	32959280	32959346	32955852	32955958	32964631	32964783	199,272,172	38,69,35	144,171,156	89,70,52	191	125	0.00559375682213	0.774,0.721,0.763	0.514,0.615,0.663	0.155
ENSMUSG00000024219	Anks1	chr17	+	27978426	27978489	27976560	27976717	27985065	27985362	27,23,8	76,83,79	65,49,43	123,103,67	188	125	0.00559375682213	0.191,0.156,0.063	0.26,0.24,0.299	-0.13
ENSMUSG00000046753	Ccdc66	chr14	-	27500240	27500682	27498723	27498889	27505637	27505663	186,162,171	2,1,1	216,197,184	7,8,7	567	125	0.00564983552679	0.953,0.973,0.974	0.872,0.844,0.853	0.11
ENSMUSG00000025453	Nnt	chr13	-	119374628	119374774	119369911	119370145	119381675	119381863	211,244,212	34,40,28	238,248,178	16,18,13	271	125	0.00572091512106	0.741,0.738,0.777	0.873,0.864,0.863	-0.115
ENSMUSG00000027845	Dclre1b	chr3	-	103808071	103808237	103807393	103807576	103808899	103809202	145,154,160	18,18,29	148,99,84	36,35,32	291	125	0.00572091512106	0.776,0.786,0.703	0.638,0.549,0.53	0.183
ENSMUSG00000045962	Wnk1	chr6	-	119953770	119954232	119951897	119951995	119956070	119956196	72,155,108	12,33,19	128,113,73	48,49,29	587	125	0.00581370205248	0.561,0.5,0.548	0.362,0.329,0.349	0.19
ENSMUSG00000001518	Itfg2	chr6	-	128415917	128416064	128414144	128414284	128416256	128416298	124,145,137	9,8,3	76,63,73	12,9,13	272	125	0.00586164550299	0.864,0.893,0.955	0.744,0.763,0.721	0.161
ENSMUSG00000038677	Scube3	chr17	+	28158880	28158928	28157072	28157189	28160811	28160928	37,43,30	43,52,49	51,72,61	35,47,31	173	125	0.00589958932485	0.383,0.374,0.307	0.513,0.525,0.587	-0.187
ENSMUSG00000085201	Nr6a1os	chr2	+	38838268	38838408	38823340	38823569	38852214	38852370	9,25,13	7,9,3	10,8,11	0,2,0	265	125	0.00589958932485	0.378,0.567,0.671	1.0,0.654,1.0	-0.346
ENSMUSG00000021592	Arsk	chr13	-	76074774	76075051	76066634	76066859	76091657	76091817	53,51,43	5,8,0	55,71,41	1,1,0	402	125	0.00591529506968	0.767,0.665,1.0	0.945,0.957,1.0	-0.157
ENSMUSG00000078681	Tm2d3	chr7	+	65693865	65693943	65693480	65693569	65695169	65695327	0,2,1	31,13,27	5,5,3	14,17,12	203	125	0.0060481565061	0.0,0.087,0.022	0.18,0.153,0.133	-0.119
ENSMUSG00000028560	Usp1	chr4	+	98926435	98926674	98923878	98924243	98928233	98928354	885,875,949	145,181,176	839,633,581	77,63,88	364	125	0.00609897134604	0.677,0.624,0.649	0.789,0.775,0.694	-0.103
ENSMUSG00000033460	Armcx1	chrX	+	134718369	134718461	134717988	134718050	134718725	134718818	133,89,93	19,13,5	115,97,106	31,28,32	217	125	0.00610668486973	0.801,0.798,0.915	0.681,0.666,0.656	0.17
ENSMUSG00000100199	Gm20324	chr15	+	82901715	82901814	82899079	82899268	82905342	82905818	10,9,10	0,0,0	8,9,22	3,1,3	224	125	0.006117352315	1.0,1.0,1.0	0.598,0.834,0.804	0.255
ENSMUSG00000046753	Ccdc66	chr14	-	27505637	27505663	27498723	27498889	27506650	27506715	2,7,3	7,3,8	11,13,9	1,3,1	151	125	0.00631798479713	0.191,0.659,0.237	0.901,0.782,0.882	-0.493
ENSMUSG00000021905	Dph3	chr14	-	32084906	32085107	32080568	32083246	32085409	32085609	260,249,253	85,75,101	155,111,128	86,92,66	326	125	0.00635558094872	0.54,0.56,0.49	0.409,0.316,0.426	0.146
ENSMUSG00000097080	1700086O06Rik	chr18	-	38240838	38240953	38238404	38239189	38249713	38250198	25,32,24	13,23,14	8,9,7	10,22,18	240	125	0.00635558094872	0.5,0.42,0.472	0.294,0.176,0.168	0.251
ENSMUSG00000032409	Atr	chr9	+	95922747	95922907	95921652	95921832	95927168	95927348	208,209,173	5,9,5	115,121,114	15,16,6	285	125	0.00635558094872	0.948,0.911,0.938	0.771,0.768,0.893	0.122
ENSMUSG00000022779	Top3b	chr16	+	16875068	16875155	16870773	16870829	16877831	16878016	30,42,45	18,34,22	13,18,11	20,25,31	212	125	0.00638015445367	0.496,0.421,0.547	0.277,0.298,0.173	0.239
ENSMUSG00000074340	Ovgp1	chr3	+	105981232	105981349	105980111	105980277	105985052	105985188	22,7,12	1,1,0	11,6,6	1,4,4	242	125	0.0064607281193	0.919,0.783,1.0	0.85,0.437,0.437	0.326
ENSMUSG00000021224	Numb	chr12	-	83797196	83797343	83795438	83796154	83799507	83799657	52,71,71	70,128,88	26,23,31	81,72,79	272	125	0.00646756639449	0.255,0.203,0.27	0.129,0.128,0.153	0.106
ENSMUSG00000031229	Atrx	chrX	-	105884306	105884420	105879908	105880015	105887714	105887839	183,271,141	32,45,23	449,388,151	36,33,13	239	125	0.00651441007801	0.749,0.759,0.762	0.867,0.86,0.859	-0.105
ENSMUSG00000031351	Zfp185	chrX	+	73003372	73003459	73002574	73002658	73012439	73012628	28,19,21	1,0,1	266,239,194	28,15,30	212	125	0.0065493064917	0.943,1.0,0.925	0.849,0.904,0.792	0.108
ENSMUSG00000015290	Ubl4a	chrX	-	74372613	74372682	74370850	74371011	74373190	74373218	67,63,63	35,32,20	99,83,89	86,85,85	194	125	0.0066798424084	0.552,0.559,0.67	0.426,0.386,0.403	0.189
ENSMUSG00000022103	Gfra2	chr14	+	70925717	70926072	70890129	70890894	70966206	70966316	28,29,10	0,0,0	132,137,126	3,3,8	480	125	0.00670160585166	1.0,1.0,1.0	0.92,0.922,0.804	0.118
ENSMUSG00000029635	Cdk8	chr5	+	146292638	146292767	146286107	146286239	146295162	146295232	182,207,189	38,33,32	276,255,195	24,24,15	254	125	0.00691501980546	0.702,0.755,0.744	0.85,0.839,0.865	-0.118
ENSMUSG00000040785	Ttc3	chr16	+	94409683	94409729	94403313	94403368	94415948	94416009	62,70,56	105,105,64	53,39,31	140,121,80	171	125	0.00698006785994	0.301,0.328,0.39	0.217,0.191,0.221	0.13
ENSMUSG00000025464	Paox	chr7	+	140126325	140126815	140125656	140125882	140129017	140129270	61,77,60	1,5,2	24,28,37	5,5,8	615	125	0.00698173157201	0.925,0.758,0.859	0.494,0.532,0.485	0.344
ENSMUSG00000059456	Ptk2b	chr14	-	66163024	66163150	66158530	66158677	66165263	66165329	0,0,3	3,2,7	5,8,5	0,4,4	251	125	0.00699990864023	0.0,0.0,0.176	1.0,0.499,0.384	-0.569
ENSMUSG00000030257	Srgap3	chr6	-	112727212	112727540	112717973	112723201	112729648	112729798	36,43,33	3,4,3	77,63,62	31,21,14	453	125	0.00703238689692	0.768,0.748,0.752	0.407,0.453,0.55	0.286
ENSMUSG00000028364	Tnc	chr4	-	63999912	64000185	63984459	63984732	64006245	64006509	3,2,2	1,0,0	5,6,9	4,1,7	398	125	0.00715024932874	0.485,1.0,1.0	0.282,0.653,0.288	0.421
ENSMUSG00000041977	Arhgef11	chr3	+	87718228	87718258	87717420	87717520	87722356	87722483	34,52,35	86,113,101	64,77,73	97,107,78	155	125	0.00716223953143	0.242,0.271,0.218	0.347,0.367,0.43	-0.138
ENSMUSG00000047221	Fam185a	chr5	+	21438699	21438838	21433690	21433783	21455781	21455877	19,25,28	2,0,0	27,34,18	5,7,1	264	125	0.00720250683667	0.818,1.0,1.0	0.719,0.697,0.895	0.169
ENSMUSG00000059901	Adamts14	chr10	-	61222783	61222897	61221857	61222006	61224272	61224405	8,7,11	0,0,0	30,55,17	5,0,4	239	125	0.00723293092872	1.0,1.0,1.0	0.758,1.0,0.69	0.184
ENSMUSG00000028898	Trnau1ap	chr4	-	132325351	132325489	132325207	132325260	132329352	132329389	71,48,62	31,36,41	89,65,87	10,10,31	263	125	0.00726155721653	0.521,0.388,0.418	0.809,0.755,0.572	-0.27
ENSMUSG00000017760	Ctsa	chr2	+	164833807	164833850	164832925	164833196	164834029	164834208	145,149,118	56,47,47	258,257,227	61,37,49	168	125	0.00726155721653	0.658,0.702,0.651	0.759,0.838,0.775	-0.12
ENSMUSG00000000739	Sult5a1	chr8	-	123148050	123148145	123145341	123145522	123148309	123148436	47,60,55	2,1,1	72,67,85	8,5,12	220	125	0.00731573590188	0.93,0.972,0.969	0.836,0.884,0.801	0.117
ENSMUSG00000049550	Clip1	chr5	-	123635173	123635278	123630224	123631169	123638955	123638988	13,7,10	1,0,0	6,10,3	1,1,5	230	125	0.00740948515621	0.876,1.0,1.0	0.765,0.845,0.246	0.34
ENSMUSG00000042079	Hnrnpf	chr6	+	117919098	117919159	117906794	117906839	117923707	117925619	58,53,35	1,1,1	18,21,17	3,2,5	186	125	0.00744375723883	0.975,0.973,0.959	0.801,0.876,0.696	0.178
ENSMUSG00000044906	4930503L19Rik	chr18	-	70458316	70458448	70452211	70453388	70467330	70467456	2,1,0	27,14,10	8,9,3	22,35,10	257	125	0.00754410424001	0.035,0.034,0.0	0.15,0.111,0.127	-0.106
ENSMUSG00000031169	Porcn	chrX	-	8201443	8201569	8201175	8201276	8205564	8205733	64,75,60	3,4,2	25,45,49	6,9,8	251	125	0.00757312718562	0.914,0.903,0.937	0.675,0.713,0.753	0.204
ENSMUSG00000027584	Oprl1	chr2	+	181715689	181715946	181715066	181715229	181718376	181718732	3,1,6	1,0,0	10,7,4	2,5,1	382	125	0.00760038838104	0.495,1.0,1.0	0.621,0.314,0.567	0.331
ENSMUSG00000028364	Tnc	chr4	-	64000697	64000970	63984459	63984732	64006245	64006509	78,86,38	1,0,0	84,104,94	4,1,7	398	125	0.00760529091172	0.961,1.0,1.0	0.868,0.97,0.808	0.105
ENSMUSG00000083844	Ube2d-ps	chr11	+	5769041	5769072	5765508	5765571	5769166	5769243	0,0,2	5,5,5	6,4,6	8,7,9	156	125	0.00799513981585	0.0,0.0,0.243	0.375,0.314,0.348	-0.265
ENSMUSG00000027763	Mbnl1	chr3	+	60614682	60614736	60613262	60613520	60615619	60615773	93,82,43	12,10,18	57,32,40	48,33,15	179	125	0.00804441231248	0.844,0.851,0.625	0.453,0.404,0.651	0.271
ENSMUSG00000035953	Tmem55b	chr14	-	50929005	50929058	50927865	50928037	50929583	50929690	5,4,8	0,4,3	7,7,7	0,0,1	178	125	0.00807589853409	1.0,0.413,0.652	1.0,1.0,0.831	-0.255
ENSMUSG00000058318	Phf21a	chr2	+	92351608	92351631	92349387	92349448	92356863	92357019	9,9,3	0,1,1	1,1,1	3,3,0	148	125	0.00815078339494	1.0,0.884,0.717	0.22,0.22,1.0	0.387
ENSMUSG00000022779	Top3b	chr16	+	16875071	16875155	16870756	16870829	16877831	16878016	37,48,46	18,34,22	17,19,14	20,25,31	209	125	0.00815078339494	0.551,0.458,0.556	0.337,0.313,0.213	0.234
ENSMUSG00000039599	Fam149b	chr14	+	20358023	20358140	20352703	20352839	20374329	20374454	42,22,17	2,5,3	16,23,16	0,0,1	242	125	0.00815078339494	0.916,0.694,0.745	1.0,1.0,0.892	-0.179
ENSMUSG00000038665	Dgki	chr6	-	36934636	36934681	36920353	36920423	36937320	36937400	7,4,5	0,3,4	4,1,2	1,0,0	170	125	0.00818564250337	1.0,0.495,0.479	0.746,1.0,1.0	-0.257
ENSMUSG00000017760	Ctsa	chr2	+	164833772	164833850	164832908	164833196	164834029	164834062	156,160,126	56,47,47	270,263,254	61,37,49	203	125	0.00828649779635	0.632,0.677,0.623	0.732,0.814,0.761	-0.125
ENSMUSG00000034333	Zbed4	chr15	+	88754759	88754933	88751659	88751802	88779408	88784516	140,183,189	14,14,6	125,87,84	1,4,0	299	125	0.00843596503104	0.807,0.845,0.929	0.981,0.901,1.0	-0.1
ENSMUSG00000044702	Palb2	chr7	-	122128922	122129016	122127048	122128443	122129673	122129733	59,81,59	7,9,6	80,41,47	1,1,2	219	125	0.00851181383602	0.828,0.837,0.849	0.979,0.959,0.931	-0.118
ENSMUSG00000022601	Zbtb11	chr16	+	55990258	55991094	55982174	55982406	55991441	55991618	165,131,142	1,5,5	184,215,121	1,1,0	961	125	0.00852320011083	0.955,0.773,0.787	0.96,0.965,1.0	-0.137
ENSMUSG00000022292	Rrm2b	chr15	-	37945038	37945172	37944497	37944592	37946734	37946851	45,44,61	2,0,0	46,33,40	5,1,5	259	125	0.00859625165205	0.916,1.0,1.0	0.816,0.941,0.794	0.122
ENSMUSG00000004631	Sgce	chr6	-	4737297	4737392	4694021	4694184	4746979	4747063	14,15,7	2,0,0	10,8,13	4,3,3	220	125	0.00869342152937	0.799,1.0,1.0	0.587,0.602,0.711	0.3
ENSMUSG00000057335	Cep170	chr1	-	176769232	176769526	176758396	176758517	176769712	176769870	154,226,155	35,65,49	206,236,162	39,24,10	419	125	0.00872096174172	0.568,0.509,0.486	0.612,0.746,0.829	-0.208
ENSMUSG00000107011	Gm42906	chr5	-	151073300	151073364	151063545	151063656	151092746	151092828	14,14,20	1,0,0	31,44,30	4,6,3	189	125	0.00879537821738	0.903,1.0,1.0	0.837,0.829,0.869	0.123
ENSMUSG00000042133	Ppig	chr2	+	69731490	69731580	69723325	69723363	69731745	69731813	35,53,36	41,49,28	33,27,20	59,50,60	215	125	0.00882032106004	0.332,0.386,0.428	0.245,0.239,0.162	0.167
ENSMUSG00000042589	Cux2	chr5	-	122043769	122043844	121924804	121924915	122049775	122049851	4,10,10	0,0,0	12,3,4	1,3,2	200	125	0.00892918032355	1.0,1.0,1.0	0.882,0.385,0.556	0.392
ENSMUSG00000022119	Rbm26	chr14	-	105139090	105139162	105131881	105132007	105140315	105140438	279,308,239	236,225,238	327,276,261	177,147,153	197	125	0.0090723932821	0.429,0.465,0.389	0.54,0.544,0.52	-0.107
ENSMUSG00000031586	Rbpms	chr8	-	33789391	33789495	33782646	33784186	33834303	33834454	10,15,12	0,4,1	2,0,10	3,4,6	229	125	0.00913358591809	1.0,0.672,0.868	0.267,0.0,0.476	0.599
ENSMUSG00000027939	Nup210l	chr3	+	90210353	90210458	90207282	90207484	90211916	90212017	5,6,7	4,3,0	3,3,9	1,0,0	230	125	0.00913358591809	0.405,0.521,1.0	0.62,1.0,1.0	-0.231
ENSMUSG00000053580	Tanc2	chr11	+	105758921	105759032	105713381	105713564	105776805	105776897	9,33,20	8,19,11	11,3,6	24,8,12	236	125	0.00925754263701	0.373,0.479,0.491	0.195,0.166,0.209	0.258
ENSMUSG00000102644	Thap6	chr5	+	91963234	91963522	91962388	91962978	91963682	91963785	24,26,22	5,0,2	13,7,2	0,0,0	413	125	0.00930792102944	0.592,1.0,0.769	1.0,1.0,1.0	-0.213
ENSMUSG00000032534	Cep63	chr9	-	102590327	102590533	102588707	102588987	102594507	102594594	9,4,5	0,1,0	9,2,12	0,3,5	331	125	0.00931235273375	1.0,0.602,1.0	1.0,0.201,0.475	0.309
ENSMUSG00000026743	Mllt10	chr2	+	18065034	18065194	18055236	18055371	18071124	18071204	106,135,99	14,33,20	86,83,50	8,2,4	285	125	0.00931561993845	0.769,0.642,0.685	0.825,0.948,0.846	-0.174
ENSMUSG00000028797	Tmem234	chr4	+	129601406	129601533	129600982	129601243	129607086	129607179	92,124,116	17,27,11	63,58,62	26,36,19	252	125	0.0094191496064	0.729,0.695,0.84	0.546,0.444,0.618	0.219
ENSMUSG00000061589	Dot1l	chr10	+	80791743	80791839	80790610	80791561	80792142	80792773	1,1,0	25,28,17	1,4,5	11,9,14	221	125	0.0094191496064	0.022,0.02,0.0	0.049,0.201,0.168	-0.125
ENSMUSG00000020212	Mdm1	chr10	+	118147980	118148115	118146594	118146971	118150788	118150956	405,407,363	66,77,56	358,320,237	114,91,54	260	125	0.0094191496064	0.747,0.718,0.757	0.602,0.628,0.678	0.105
ENSMUSG00000096974	Gm26881	chr4	+	43051236	43051377	43046041	43046243	43053153	43053251	34,30,33	0,1,0	38,22,31	3,0,6	266	125	0.0094191496064	1.0,0.934,1.0	0.856,1.0,0.708	0.123
ENSMUSG00000028560	Usp1	chr4	+	98926454	98926674	98923809	98924243	98928233	98928354	787,755,915	145,181,176	760,603,511	77,63,88	345	125	0.00952062583574	0.663,0.602,0.653	0.781,0.776,0.678	-0.106
ENSMUSG00000087368	BC065397	chrX	+	136760417	136760575	136759855	136759918	136788520	136788617	27,48,28	7,2,2	37,41,41	0,1,1	283	125	0.00952062583574	0.63,0.914,0.861	1.0,0.948,0.948	-0.164
ENSMUSG00000042401	Crtac1	chr19	-	42287172	42287215	42284122	42284266	42287852	42287998	21,11,9	1,0,0	36,28,41	6,3,4	168	125	0.00980054898368	0.94,1.0,1.0	0.817,0.874,0.884	0.122
ENSMUSG00000029823	Luc7l2	chr6	+	38568846	38568917	38559203	38559304	38570509	38570604	14,18,16	4,5,0	39,36,20	1,1,0	196	125	0.0100353640456	0.691,0.697,1.0	0.961,0.958,1.0	-0.177
ENSMUSG00000022838	Eaf2	chr16	-	36810471	36810608	36808014	36808160	36828050	36828227	16,5,5	0,0,2	6,4,2	5,1,2	262	125	0.0100353640456	1.0,1.0,0.544	0.364,0.656,0.323	0.4
ENSMUSG00000026927	Sdccag3	chr2	-	26385497	26385609	26384681	26384821	26385989	26386063	219,260,223	28,21,30	252,199,276	56,41,56	237	125	0.0103585193465	0.805,0.867,0.797	0.704,0.719,0.722	0.108
ENSMUSG00000025189	Cnnm1	chr19	+	43484844	43485008	43472376	43472424	43491420	43491604	8,1,4	0,1,0	20,19,29	10,10,5	289	125	0.0103867008335	1.0,0.302,1.0	0.464,0.451,0.715	0.224
ENSMUSG00000048445	Ccdc57	chr11	-	120881814	120881915	120878877	120879048	120885232	120885385	43,36,37	2,3,6	23,26,33	9,10,11	226	125	0.0103867008335	0.922,0.869,0.773	0.586,0.59,0.624	0.255
ENSMUSG00000020847	Rph3al	chr11	-	75878948	75879035	75854303	75854478	75906517	75906647	18,22,22	1,4,4	21,9,8	1,0,0	212	125	0.0103867008335	0.914,0.764,0.764	0.925,1.0,1.0	-0.161
ENSMUSG00000032235	Ice2	chr9	+	69421660	69421790	69416933	69417109	69425656	69425705	218,227,187	33,19,9	129,120,132	26,32,24	255	125	0.0104368559979	0.764,0.854,0.911	0.709,0.648,0.729	0.148
ENSMUSG00000030792	Dkkl1	chr7	-	45211400	45211570	45210330	45210471	45211755	45212123	10,10,4	0,3,3	3,10,13	0,0,0	295	125	0.0104564347712	1.0,0.585,0.361	1.0,1.0,1.0	-0.351
ENSMUSG00000085028	Slc2a4rg-ps	chr2	+	181386384	181386484	181386119	181386309	181386564	181386846	5,3,4	5,7,6	1,2,0	13,7,12	225	125	0.0105616266072	0.357,0.192,0.27	0.041,0.137,0.0	0.214
ENSMUSG00000018362	Kpna2	chr11	-	106992602	106992691	106991857	106992126	106996508	106996646	10,20,8	3,10,3	10,9,8	14,25,10	214	125	0.0106068133436	0.661,0.539,0.609	0.294,0.174,0.318	0.341
ENSMUSG00000042213	Zfand4	chr6	+	116313844	116315017	116273572	116273872	116329348	116330298	16,4,5	1,2,1	30,20,14	0,0,0	1298	125	0.0106946870383	0.606,0.161,0.325	1.0,1.0,1.0	-0.636
ENSMUSG00000001864	Aif1l	chr2	+	31965070	31965112	31950462	31950590	31969629	31969792	150,143,148	37,16,30	86,57,60	27,28,30	167	125	0.0106946870383	0.752,0.87,0.787	0.705,0.604,0.6	0.167
ENSMUSG00000021495	Fam193b	chr13	-	55555982	55556225	55542783	55543789	55569704	55571120	26,31,23	3,2,2	24,20,17	0,0,0	368	125	0.0106946870383	0.746,0.84,0.796	1.0,1.0,1.0	-0.206
ENSMUSG00000026490	Cdc42bpa	chr1	+	180024644	180024802	179999361	179999453	180031504	180031588	102,90,48	73,83,70	73,47,17	115,102,49	283	125	0.0107012840367	0.382,0.324,0.232	0.219,0.169,0.133	0.139
ENSMUSG00000025968	Ndufs1	chr1	-	63172153	63172257	63170848	63170914	63176427	63176524	206,182,185	104,139,110	107,135,81	148,128,74	229	125	0.0108470372668	0.52,0.417,0.479	0.283,0.365,0.374	0.131
ENSMUSG00000058444	Map2k5	chr9	-	63235288	63235318	63217338	63217365	63256976	63257048	106,94,77	5,8,7	49,47,55	7,9,21	155	125	0.0109276262929	0.945,0.905,0.899	0.85,0.808,0.679	0.137
ENSMUSG00000040732	Erg	chr16	-	95530263	95530365	95524526	95524614	95586497	95586593	10,4,7	0,0,0	61,57,44	2,7,3	227	125	0.0109337189195	1.0,1.0,1.0	0.944,0.818,0.89	0.116
ENSMUSG00000070814	6330408A02Rik	chr7	-	13269533	13269647	13258966	13261640	13277145	13277428	68,44,50	8,7,1	56,45,55	3,0,0	239	125	0.0109670864132	0.816,0.767,0.963	0.907,1.0,1.0	-0.12
ENSMUSG00000021775	Nr1d2	chr14	-	18219967	18220056	18214535	18215493	18221986	18222253	32,41,28	0,0,0	26,24,11	0,7,1	214	125	0.0110460094045	1.0,1.0,1.0	1.0,0.667,0.865	0.156
ENSMUSG00000024163	Mapk8ip3	chr17	-	24920471	24920495	24918087	24918139	24923815	24923907	84,70,68	9,8,9	74,61,61	19,20,20	149	125	0.0110739896352	0.887,0.88,0.864	0.766,0.719,0.719	0.142
ENSMUSG00000040957	Cables1	chr18	+	11923359	11923456	11905924	11906002	11939718	11939825	41,35,43	0,0,0	42,36,38	5,2,2	222	125	0.0111094956581	1.0,1.0,1.0	0.825,0.91,0.915	0.117
ENSMUSG00000085396	Firre	chrX	-	50603438	50603525	50600743	50600898	50608686	50608814	22,21,15	6,1,1	20,9,5	0,1,0	212	125	0.0111094956581	0.684,0.925,0.898	1.0,0.841,1.0	-0.111
ENSMUSG00000020598	Nrcam	chr12	+	44566839	44566869	44566287	44566412	44568543	44568645	0,0,0	3,2,5	0,4,3	4,5,6	155	125	0.0111110143674	0.0,0.0,0.0	0.0,0.392,0.287	-0.226
ENSMUSG00000043962	Thrap3	chr4	-	126194316	126194404	126180799	126180814	126202569	126202659	126,122,92	9,7,9	86,74,53	16,16,11	213	125	0.0111551588118	0.891,0.911,0.857	0.759,0.731,0.739	0.143
ENSMUSG00000028252	Ccnc	chr4	+	21747482	21747576	21746655	21746774	21748136	21750546	83,83,100	88,90,83	101,109,96	71,40,31	219	125	0.0112688045529	0.35,0.345,0.407	0.448,0.609,0.639	-0.198
ENSMUSG00000027257	Pacsin3	chr2	+	91259863	91259927	91256812	91256926	91260170	91260261	79,136,111	16,20,25	139,130,116	45,49,49	189	125	0.0112688045529	0.766,0.818,0.746	0.671,0.637,0.61	0.137
ENSMUSG00000049321	Zfp2	chr11	-	50905605	50905686	50899058	50901291	50906085	50906157	6,2,3	9,17,6	0,0,1	15,5,3	206	125	0.0112688045529	0.288,0.067,0.233	0.0,0.0,0.168	0.14
ENSMUSG00000010080	Epn3	chr11	-	94494092	94494173	94493772	94493904	94494933	94495052	3,12,7	1,0,1	10,7,8	6,2,4	206	125	0.0112978454027	0.645,1.0,0.809	0.503,0.68,0.548	0.241
ENSMUSG00000070972	Dnajc25	chr4	+	59013631	59013855	59003192	59003557	59017669	59017822	42,63,55	38,65,35	87,97,120	26,31,65	349	125	0.0115182335385	0.284,0.258,0.36	0.545,0.528,0.398	-0.19
ENSMUSG00000039782	Cpeb2	chr5	+	43238326	43238416	43237306	43237588	43244585	43244676	2,0,0	7,5,5	0,6,2	4,0,0	215	125	0.0115648349495	0.142,0.0,0.0	0.0,1.0,1.0	-0.619
ENSMUSG00000087060	Eldr	chr11	-	16937372	16937484	16936454	16936564	16951019	16951282	15,16,18	5,3,2	4,8,7	11,9,4	237	125	0.0115995541618	0.613,0.738,0.826	0.161,0.319,0.48	0.406
ENSMUSG00000022957	Itsn1	chr16	+	91861193	91861239	91854572	91854655	91863256	91863378	114,107,73	3,8,6	101,105,91	17,18,13	171	125	0.0116082647957	0.965,0.907,0.899	0.813,0.81,0.837	0.104
ENSMUSG00000037514	Pank2	chr2	+	131280156	131280410	131273910	131274120	131282591	131282768	224,197,196	17,14,10	225,184,172	3,7,3	379	125	0.0116082647957	0.813,0.823,0.866	0.961,0.897,0.95	-0.102
ENSMUSG00000025894	Aasdhppt	chr9	-	4308693	4308919	4302469	4302631	4309253	4309467	264,229,242	14,12,15	197,212,215	29,22,25	351	125	0.0118376864221	0.87,0.872,0.852	0.708,0.774,0.754	0.119
ENSMUSG00000071669	Snx29	chr16	+	11395218	11395399	11367676	11367801	11399764	11399835	35,51,39	10,9,8	56,40,25	2,4,0	306	125	0.0118427794161	0.588,0.698,0.666	0.92,0.803,1.0	-0.257
ENSMUSG00000068758	Il3ra	chr14	+	14351049	14351164	14350034	14350267	14351916	14352019	31,28,26	2,2,4	15,24,27	0,0,0	240	125	0.0118827368021	0.89,0.879,0.772	1.0,1.0,1.0	-0.153
ENSMUSG00000037533	Rapgef6	chr11	+	54552789	54552873	54546372	54546429	54568352	54568496	28,43,20	0,0,1	11,21,6	6,2,0	209	125	0.0120204936471	1.0,1.0,0.923	0.523,0.863,1.0	0.179
ENSMUSG00000085218	BB218582	chr2	-	106647874	106648061	106643700	106643875	106650293	106650364	13,8,10	1,3,1	2,6,5	4,6,6	312	125	0.0120928566878	0.839,0.517,0.8	0.167,0.286,0.25	0.484
ENSMUSG00000074912	Gm14207	chr2	-	119325167	119325329	119321342	119321666	119325498	119325543	4,4,2	0,1,0	15,9,16	3,5,2	287	125	0.0120928566878	1.0,0.635,1.0	0.685,0.439,0.777	0.245
ENSMUSG00000035401	Emsy	chr7	-	98593330	98593666	98588935	98590884	98594751	98595312	235,287,244	60,59,70	143,144,213	68,59,83	461	125	0.0121215141455	0.515,0.569,0.486	0.363,0.398,0.41	0.133
ENSMUSG00000028099	Polr3c	chr3	-	96723796	96724052	96722539	96722625	96727348	96727454	13,23,17	0,0,0	7,12,14	2,4,0	381	125	0.0121974900828	1.0,1.0,1.0	0.535,0.496,1.0	0.323
ENSMUSG00000034312	Iqsec1	chr6	-	90664021	90664071	90659597	90662955	90667899	90668076	76,77,50	8,7,3	91,88,85	22,21,19	175	125	0.0122110217031	0.872,0.887,0.923	0.747,0.75,0.762	0.141
ENSMUSG00000036817	Sun1	chr5	+	139229752	139229944	139226705	139226885	139233470	139233569	108,97,93	8,9,6	125,112,82	0,3,3	317	125	0.012493170626	0.842,0.81,0.859	1.0,0.936,0.915	-0.113
ENSMUSG00000035969	Rusc2	chr4	+	43414627	43416718	43406434	43406680	43421604	43422249	89,91,83	0,0,0	169,129,101	6,0,1	2216	125	0.0124953060026	1.0,1.0,1.0	0.614,1.0,0.851	0.178
ENSMUSG00000033429	Mcee	chr7	+	64400168	64400344	64392774	64392843	64411834	64412121	225,222,223	23,24,19	234,199,233	38,38,50	301	125	0.0126860250817	0.802,0.793,0.83	0.719,0.685,0.659	0.121
ENSMUSG00000037669	Ldah	chr12	+	8227219	8227363	8220599	8220755	8268363	8268598	266,292,248	26,32,27	260,198,159	47,45,30	269	125	0.0127359971285	0.826,0.809,0.81	0.72,0.672,0.711	0.114
ENSMUSG00000025812	Pard3	chr8	+	127410731	127410773	127409555	127409617	127415569	127415797	10,12,11	4,0,0	10,3,7	6,3,7	167	125	0.0127702496773	0.652,1.0,1.0	0.555,0.428,0.428	0.414
ENSMUSG00000021775	Nr1d2	chr14	-	18216649	18216794	18214535	18215493	18221986	18222253	46,35,23	0,0,0	35,25,18	0,7,1	270	125	0.012969364723	1.0,1.0,1.0	1.0,0.623,0.893	0.161
ENSMUSG00000070371	Prss36	chr7	-	127934138	127934280	127932637	127933114	127934389	127934627	7,7,5	1,5,5	4,1,1	9,5,15	267	125	0.0132452983656	0.766,0.396,0.319	0.172,0.086,0.03	0.398
ENSMUSG00000085399	Foxd2os	chr4	+	114920439	114920555	114916188	114916310	114921768	114921967	34,27,18	28,23,24	25,20,38	11,2,9	241	125	0.0133110764754	0.386,0.378,0.28	0.541,0.838,0.687	-0.341
ENSMUSG00000025766	D3Ertd751e	chr3	+	41744695	41744812	41742610	41742689	41746547	41746728	45,30,47	4,1,4	33,21,25	0,0,0	242	125	0.0133749863066	0.853,0.939,0.859	1.0,1.0,1.0	-0.116
ENSMUSG00000032567	Aste1	chr9	+	105402717	105402776	105401475	105401686	105403395	105403591	36,24,22	33,28,13	35,32,40	10,7,16	184	125	0.0135554983344	0.426,0.368,0.535	0.704,0.756,0.629	-0.253
ENSMUSG00000093593	Gm20683	chr17	-	25836410	25836572	25835968	25836193	25839291	25839494	18,9,12	1,0,0	27,15,20	4,5,0	287	125	0.0135647675193	0.887,1.0,1.0	0.746,0.566,1.0	0.192
ENSMUSG00000039128	Cdc123	chr2	-	5810795	5810844	5798360	5798489	5833080	5833113	5,7,5	0,4,5	3,2,4	0,1,0	174	125	0.0136873491636	1.0,0.557,0.418	1.0,0.59,1.0	-0.205
ENSMUSG00000005882	Uqcc1	chr2	-	155901297	155901355	155858007	155858189	155909352	155909425	39,59,47	0,1,0	19,29,19	1,4,3	183	125	0.0137281770782	1.0,0.976,1.0	0.928,0.832,0.812	0.135
ENSMUSG00000036555	Iqce	chr5	-	140686327	140686400	140683375	140683539	140689812	140689863	9,8,6	5,2,1	22,9,16	0,2,0	198	125	0.0137499773223	0.532,0.716,0.791	1.0,0.74,1.0	-0.234
ENSMUSG00000017307	Acot8	chr2	-	164802996	164803133	164799719	164799945	164804689	164804882	93,80,91	25,37,33	59,46,65	50,41,39	262	125	0.0137554660336	0.64,0.508,0.568	0.36,0.349,0.443	0.188
ENSMUSG00000054582	Pabpc1l	chr2	+	164049493	164049624	164047480	164047574	164049976	164050538	3,4,1	10,2,5	0,0,0	11,4,5	256	125	0.0138525238371	0.128,0.494,0.089	0.0,0.0,0.0	0.237
ENSMUSG00000047284	Neurl4	chr11	+	69903676	69903719	69903007	69903452	69903864	69903914	65,69,76	11,17,11	71,51,32	23,27,28	168	125	0.0138525238371	0.815,0.751,0.837	0.697,0.584,0.46	0.221
ENSMUSG00000036932	Aifm1	chrX	-	48503582	48503713	48499771	48499871	48513235	48513559	3,7,12	0,0,1	9,7,6	1,2,3	256	125	0.0139661536162	1.0,1.0,0.854	0.815,0.631,0.494	0.305
ENSMUSG00000004626	Stxbp2	chr8	+	3632499	3632600	3632219	3632269	3633290	3633367	37,28,27	2,2,1	21,25,35	9,6,6	226	125	0.0139661536162	0.911,0.886,0.937	0.563,0.697,0.763	0.237
ENSMUSG00000052783	Grk4	chr5	+	34674533	34674646	34669109	34669202	34676109	34676184	42,9,28	4,4,0	28,18,18	0,0,0	238	125	0.0139732379303	0.847,0.542,1.0	1.0,1.0,1.0	-0.204
ENSMUSG00000002320	Tm9sf1	chr14	-	55637909	55638132	55635967	55636612	55640966	55641588	8,1,2	1,0,0	11,5,8	3,2,1	348	125	0.0140046198106	0.742,1.0,1.0	0.568,0.473,0.742	0.32
ENSMUSG00000079834	Tmlhe	chrX_GL456233_random	+	272713	272993	258246	258423	285395	285515	175,212,153	10,4,3	292,309,253	27,27,15	405	125	0.0142143228276	0.844,0.942,0.94	0.769,0.779,0.839	0.113
ENSMUSG00000028797	Tmem234	chr4	+	129601406	129601625	129600982	129601243	129607086	129607179	89,119,113	17,27,11	58,56,62	26,36,19	344	125	0.0143707006735	0.655,0.616,0.789	0.448,0.361,0.542	0.236
ENSMUSG00000026806	Ddx31	chr2	+	28846762	28846871	28845993	28846037	28847440	28847511	21,9,11	31,27,30	34,20,16	17,19,14	234	125	0.0145735831574	0.266,0.151,0.164	0.517,0.36,0.379	-0.225
ENSMUSG00000038932	Tcfl5	chr2	-	180635253	180635395	180621955	180622714	180638403	180638647	33,36,35	2,0,1	20,31,48	4,3,7	267	125	0.0146906227857	0.885,1.0,0.942	0.701,0.829,0.762	0.178
ENSMUSG00000036009	Mettl25	chr10	-	105832850	105833015	105826572	105826591	105841075	105841378	36,25,43	0,0,1	31,26,30	4,2,2	290	125	0.0148155784538	1.0,1.0,0.949	0.77,0.849,0.866	0.155
ENSMUSG00000085241	Snhg3	chr4	-	132352619	132352698	132351933	132352243	132353596	132353633	16,19,20	0,0,0	15,35,26	2,2,4	204	125	0.0149349896437	1.0,1.0,1.0	0.821,0.915,0.799	0.155
ENSMUSG00000026565	Pou2f1	chr1	-	165945901	165946002	165931661	165931727	166002561	166002609	5,0,6	11,18,9	1,0,0	12,5,8	226	125	0.0149349896437	0.201,0.0,0.269	0.044,0.0,0.0	0.142
ENSMUSG00000020400	Tnip1	chr11	-	54956020	54956178	54940710	54940882	54962832	54962917	10,17,12	0,0,1	16,26,34	2,4,3	283	125	0.0151922335375	1.0,1.0,0.841	0.779,0.742,0.833	0.162
ENSMUSG00000027109	Sp3	chr2	-	72978897	72979029	72970154	72971514	72980249	72980446	171,244,289	5,5,4	42,35,70	5,7,3	257	125	0.0152083851404	0.943,0.96,0.972	0.803,0.709,0.919	0.148
ENSMUSG00000038608	Dock10	chr1	-	80503918	80503994	80501187	80501826	80505324	80505463	10,10,10	8,8,4	13,12,13	25,34,41	201	125	0.0152505600043	0.437,0.437,0.609	0.244,0.18,0.165	0.298
ENSMUSG00000020614	Fam20a	chr11	-	109677153	109677334	109675842	109675977	109677770	109677886	26,15,17	0,0,1	27,35,31	0,3,5	306	125	0.0152642930245	1.0,1.0,0.874	1.0,0.827,0.717	0.11
ENSMUSG00000034055	Phka1	chrX	-	102532076	102532115	102528066	102528117	102532402	102532518	53,57,46	0,1,0	40,31,19	2,3,4	164	125	0.0155362403839	1.0,0.978,1.0	0.938,0.887,0.784	0.123
ENSMUSG00000013033	Adgrl1	chr8	+	83924205	83924355	83922998	83923108	83926261	83926276	41,63,32	17,13,10	75,45,44	4,8,1	275	125	0.0155402084387	0.523,0.688,0.593	0.895,0.719,0.952	-0.254
ENSMUSG00000057751	Megf6	chr4	+	154258859	154258994	154255995	154256124	154262513	154262639	0,1,0	6,9,10	0,6,3	8,4,6	260	125	0.0155402084387	0.0,0.051,0.0	0.0,0.419,0.194	-0.187
ENSMUSG00000063524	Eno1	chr4	+	150242121	150242180	150241044	150241140	150244004	150244074	8,15,8	2,0,4	4,2,8	8,7,6	184	125	0.0155402084387	0.731,1.0,0.576	0.254,0.163,0.475	0.472
ENSMUSG00000026305	Lrrfip1	chr1	+	91103246	91103318	91101184	91101310	91105126	91105297	35,43,31	83,87,89	75,50,43	77,76,57	197	125	0.0157248056755	0.211,0.239,0.181	0.382,0.295,0.324	-0.123
ENSMUSG00000027346	Gpcpd1	chr2	-	132558606	132558682	132556934	132556976	132564626	132564711	159,185,208	60,72,54	227,223,132	31,34,35	201	125	0.0159082125363	0.622,0.615,0.705	0.82,0.803,0.701	-0.127
ENSMUSG00000028689	Ccdc163	chr4	+	116709261	116709273	116708570	116708656	116709437	116709619	8,7,3	6,7,6	0,3,1	13,11,3	137	125	0.0160472034444	0.549,0.477,0.313	0.0,0.199,0.233	0.302
ENSMUSG00000040505	Abcg5	chr17	-	84672153	84672293	84671121	84671251	84673522	84673655	16,18,23	5,3,1	23,28,21	2,0,0	265	125	0.0160484144075	0.602,0.739,0.916	0.844,1.0,1.0	-0.196
ENSMUSG00000063704	Mapk15	chr15	+	75995071	75995101	75994844	75994943	75995233	75995324	12,11,8	1,2,2	16,14,18	10,10,15	155	125	0.0161274855397	0.906,0.816,0.763	0.563,0.53,0.492	0.3
ENSMUSG00000038248	Sobp	chr10	-	43020981	43022918	43002499	43004414	43127778	43127930	57,80,73	3,1,2	42,76,78	0,1,0	2062	125	0.0161370311221	0.535,0.829,0.689	1.0,0.822,1.0	-0.256
ENSMUSG00000108273	Zfand4	chr6	+	116315587	116315642	116305616	116305761	116328206	116328324	28,17,18	0,0,0	22,44,39	4,4,1	180	125	0.0165492110195	1.0,1.0,1.0	0.793,0.884,0.964	0.12
ENSMUSG00000035401	Emsy	chr7	-	98593330	98593810	98587136	98590884	98594751	98595312	357,382,337	60,59,70	207,228,292	68,59,83	605	125	0.016708315919	0.551,0.572,0.499	0.386,0.444,0.421	0.124
ENSMUSG00000052760	A630001G21Rik	chr1	-	85727513	85727698	85726613	85726615	85736471	85736561	0,0,0	4,3,2	4,3,4	10,12,11	310	125	0.0167345407787	0.0,0.0,0.0	0.139,0.092,0.128	-0.12
ENSMUSG00000027646	Src	chr2	+	157424827	157424935	157424391	157424414	157455590	157455767	8,11,7	0,6,9	6,1,5	0,1,0	233	125	0.0168202744229	1.0,0.496,0.294	1.0,0.349,1.0	-0.186
ENSMUSG00000023764	Sfi1	chr11	-	3188877	3189056	3187239	3187410	3193359	3193424	31,27,12	0,1,0	31,18,14	3,2,2	304	125	0.0168202744229	1.0,0.917,1.0	0.809,0.787,0.742	0.193
ENSMUSG00000040952	Rps19	chr7	+	24886106	24886187	24885451	24885552	24888906	24888961	69,72,64	28,4,17	157,133,130	9,9,7	206	125	0.0168608172699	0.599,0.916,0.696	0.914,0.9,0.918	-0.174
ENSMUSG00000032370	Lactb	chr9	-	66967678	66967844	66955392	66956200	66970581	66970936	186,148,189	4,4,11	188,177,185	15,29,11	291	125	0.0168919024933	0.952,0.941,0.881	0.843,0.724,0.878	0.11
ENSMUSG00000050908	Tvp23a	chr16	-	10428658	10428803	10427382	10427472	10446929	10447362	223,244,195	29,26,27	135,156,118	37,30,31	270	125	0.0169516042329	0.781,0.813,0.77	0.628,0.707,0.638	0.13
ENSMUSG00000043257	Pigv	chr4	-	133669737	133669860	133662253	133662791	133672318	133672647	76,118,99	6,20,12	62,57,56	20,15,20	248	125	0.0170078595406	0.865,0.748,0.806	0.61,0.657,0.585	0.189
ENSMUSG00000028832	Stmn1	chr4	+	134470020	134470175	134468405	134468429	134472803	134472925	26,28,27	1,1,0	18,15,17	1,2,5	280	125	0.0172237034479	0.921,0.926,1.0	0.889,0.77,0.603	0.195
ENSMUSG00000026987	Baz2b	chr2	-	59983781	59983970	59978674	59978707	60001505	60001556	76,108,67	47,74,56	115,93,49	39,22,23	314	125	0.0172861552412	0.392,0.367,0.323	0.54,0.627,0.459	-0.181
ENSMUSG00000042670	Immp1l	chr2	+	105930718	105930852	105908323	105908429	105933264	105933353	70,73,67	13,8,15	40,25,23	15,14,13	259	125	0.017656645791	0.722,0.815,0.683	0.563,0.463,0.461	0.244
ENSMUSG00000097039	Pvt1	chr15	+	62175466	62175548	62149238	62149352	62242173	62242297	17,14,13	1,4,2	23,27,34	0,1,0	207	125	0.0178278558004	0.911,0.679,0.797	1.0,0.942,1.0	-0.185
ENSMUSG00000022016	Akap11	chr14	-	78502938	78503022	78502189	78502236	78507724	78507880	151,172,155	49,41,38	89,81,99	46,40,45	209	125	0.0181187769042	0.648,0.715,0.709	0.536,0.548,0.568	0.14
ENSMUSG00000013495	Tmem175	chr5	+	108642116	108642152	108639471	108639569	108643038	108643203	8,10,6	0,0,0	7,12,17	4,3,0	161	125	0.0183996069226	1.0,1.0,1.0	0.576,0.756,1.0	0.223
ENSMUSG00000029458	Brap	chr5	+	121663241	121663491	121662040	121662161	121672084	121672198	12,6,7	5,1,0	4,2,5	0,0,0	375	125	0.018653549162	0.444,0.667,1.0	1.0,1.0,1.0	-0.296
ENSMUSG00000040537	Adam22	chr5	-	8087981	8088068	8082142	8082269	8090141	8090252	4,2,2	0,1,1	4,6,8	8,8,12	212	125	0.018684471422	1.0,0.541,0.541	0.228,0.307,0.282	0.422
ENSMUSG00000053835	H2-T24	chr17	-	36015383	36015656	36005694	36006789	36017240	36017537	9,4,1	4,0,3	14,14,16	2,0,0	398	125	0.0188825446137	0.414,1.0,0.095	0.687,1.0,1.0	-0.393
ENSMUSG00000028487	Bnc2	chr4	-	84277905	84277939	84276443	84276447	84291259	84291325	1,4,3	0,0,0	5,8,2	8,1,0	159	125	0.0188993569236	1.0,1.0,1.0	0.329,0.863,1.0	0.269
ENSMUSG00000039286	Fndc3b	chr3	-	27459944	27460050	27458716	27458889	27463774	27463846	66,81,51	9,10,11	91,88,54	26,35,23	231	125	0.0194724547151	0.799,0.814,0.715	0.654,0.576,0.56	0.179
ENSMUSG00000026648	Dclre1c	chr2	+	3436437	3436493	3433746	3433806	3436988	3437090	15,19,17	3,0,0	9,13,5	3,4,3	181	125	0.019598962697	0.775,1.0,1.0	0.674,0.692,0.535	0.291
ENSMUSG00000056367	Actr3b	chr5	+	25798445	25798501	25760025	25760128	25809784	25809909	10,11,10	0,2,0	3,13,3	4,0,6	181	125	0.0196650318251	1.0,0.792,1.0	0.341,1.0,0.257	0.398
ENSMUSG00000002393	Nr2f6	chr8	-	71378388	71378527	71375751	71376273	71380990	71381090	228,203,262	27,20,20	130,94,199	21,23,38	264	125	0.0199482269422	0.8,0.828,0.861	0.746,0.659,0.713	0.124
ENSMUSG00000031169	Porcn	chrX	-	8204195	8204388	8201175	8201276	8205564	8205733	58,37,36	3,4,2	23,33,31	6,9,8	318	125	0.0199858590631	0.884,0.784,0.876	0.601,0.59,0.604	0.25
ENSMUSG00000002326	Gmpr2	chr14	+	55677205	55677248	55676754	55676836	55677870	55678030	74,69,63	1,5,3	56,40,54	9,2,16	168	125	0.0201578176024	0.982,0.911,0.94	0.822,0.937,0.715	0.12
ENSMUSG00000021669	Col4a3bp	chr13	+	96616993	96617071	96616456	96616549	96624694	96624790	125,117,88	123,105,82	100,102,51	150,156,83	203	125	0.0203045968628	0.385,0.407,0.398	0.291,0.287,0.275	0.112
ENSMUSG00000052707	Tnrc6a	chr7	+	123175425	123175458	123174143	123174319	123176823	123176904	175,227,188	72,52,59	259,218,249	26,46,50	158	125	0.0203460965504	0.658,0.775,0.716	0.887,0.789,0.798	-0.108
ENSMUSG00000072591	5930412G12Rik	chr5	-	128584163	128584296	128579177	128579285	128585271	128585406	278,220,238	65,67,103	149,142,187	83,69,120	258	125	0.0203572990623	0.674,0.614,0.528	0.465,0.499,0.43	0.141
ENSMUSG00000047996	Prrg1	chrX	-	78561559	78561644	78520337	78520821	78583768	78583890	7,9,7	23,22,17	1,4,1	19,36,12	210	125	0.0206441982816	0.153,0.196,0.197	0.03,0.062,0.047	0.136
ENSMUSG00000031754	Nudt21	chr8	-	94022774	94022889	94019447	94019704	94028834	94028924	18,16,7	7,6,0	12,14,9	0,1,1	240	125	0.0207297929699	0.573,0.581,1.0	1.0,0.879,0.824	-0.183
ENSMUSG00000008489	Elavl2	chr4	-	91260760	91260986	91250762	91253570	91263991	91264145	46,42,52	0,0,2	48,38,33	9,0,2	351	125	0.0208149409722	1.0,1.0,0.903	0.655,1.0,0.855	0.131
ENSMUSG00000049225	Pdp1	chr4	-	11965613	11965648	11959806	11962233	11966301	11966427	48,37,51	10,19,23	28,18,13	24,24,14	160	125	0.0208149409722	0.789,0.603,0.634	0.477,0.369,0.42	0.253
ENSMUSG00000102976	Zc3h11a	chr1	-	133655344	133655398	133654319	133654438	133661236	133661318	12,18,14	15,4,5	50,32,51	2,5,5	179	125	0.0209170433957	0.358,0.759,0.662	0.946,0.817,0.877	-0.287
ENSMUSG00000021990	Spata13	chr14	+	60709424	60709569	60691974	60692548	60745644	60745781	31,36,34	0,0,0	45,38,33	4,0,4	270	125	0.0210853470323	1.0,1.0,1.0	0.839,1.0,0.793	0.123
ENSMUSG00000035293	G2e3	chr12	+	51363951	51364020	51363416	51363546	51367774	51367956	9,12,18	19,28,22	23,17,5	10,9,4	194	125	0.0211284520541	0.234,0.216,0.345	0.597,0.549,0.446	-0.266
ENSMUSG00000070814	6330408A02Rik	chr7	-	13269334	13269647	13258966	13261640	13277145	13278144	105,77,82	8,7,1	74,63,79	3,0,0	438	125	0.0211441859664	0.789,0.758,0.959	0.876,1.0,1.0	-0.123
ENSMUSG00000027810	Eif2a	chr3	+	58539589	58539646	58537533	58537608	58541039	58541139	162,145,179	28,22,41	80,72,39	44,26,11	182	125	0.0211864057984	0.799,0.819,0.75	0.555,0.655,0.709	0.15
ENSMUSG00000044906	4930503L19Rik	chr18	-	70458316	70458448	70452211	70453388	70463961	70464064	246,236,196	35,36,28	187,133,145	50,38,35	257	125	0.0211864057984	0.774,0.761,0.773	0.645,0.63,0.668	0.122
ENSMUSG00000017760	Ctsa	chr2	+	164833723	164833850	164832872	164833196	164834029	164834208	188,180,154	56,47,47	306,285,285	61,37,49	252	125	0.0212752202302	0.625,0.655,0.619	0.713,0.793,0.743	-0.117
ENSMUSG00000011658	Fuz	chr7	+	44898515	44898700	44897519	44897624	44898775	44898871	49,40,49	15,20,19	49,45,64	10,2,8	310	125	0.0212752202302	0.568,0.446,0.51	0.664,0.901,0.763	-0.268
ENSMUSG00000044349	Snhg11	chr2	+	158376744	158376824	158376080	158376326	158376993	158377072	2,0,0	8,15,7	4,2,4	9,9,7	205	125	0.0213419560229	0.132,0.0,0.0	0.213,0.119,0.258	-0.153
ENSMUSG00000061613	U2af1	chr17	-	31651645	31651712	31648844	31648894	31654978	31655066	62,52,73	12,7,1	39,23,45	13,17,11	192	125	0.0214014110435	0.771,0.829,0.979	0.661,0.468,0.727	0.241
ENSMUSG00000010025	Aldh3a2	chr11	-	61266853	61267014	61265223	61265295	61267238	61267441	79,74,87	2,1,1	75,73,40	3,8,4	286	125	0.0214549681654	0.945,0.97,0.974	0.916,0.8,0.814	0.12
ENSMUSG00000002688	Prkd1	chr12	-	50419852	50419876	50394829	50395040	50425438	50425599	37,44,35	66,85,76	11,19,12	62,62,48	149	125	0.0215823215527	0.32,0.303,0.279	0.13,0.205,0.173	0.131
ENSMUSG00000035778	Ggta1	chr2	-	35423231	35423412	35413325	35413427	35432513	35432632	45,33,35	3,2,3	98,101,60	0,0,2	306	125	0.0215894361268	0.86,0.871,0.827	1.0,1.0,0.925	-0.122
ENSMUSG00000040033	Stat2	chr10	+	128283229	128283316	128283112	128283157	128283483	128283582	40,30,33	2,2,4	45,37,52	0,0,0	212	125	0.0215894361268	0.922,0.898,0.829	1.0,1.0,1.0	-0.117
ENSMUSG00000062604	Srpk2	chr5	-	23616326	23616390	23548454	23548563	23675719	23675774	5,5,5	0,1,0	6,5,6	0,1,8	189	125	0.021684155887	1.0,0.768,1.0	1.0,0.768,0.332	0.223
ENSMUSG00000020150	Gamt	chr10	-	80259767	80259913	80259176	80259244	80260720	80260968	37,32,18	1,1,0	30,39,56	3,5,4	271	125	0.0217612374565	0.945,0.937,1.0	0.822,0.783,0.866	0.137
ENSMUSG00000035778	Ggta1	chr2	-	35422179	35422268	35413325	35413427	35432513	35432632	17,27,13	3,2,3	46,50,20	0,0,2	214	125	0.0218820463575	0.768,0.887,0.717	1.0,1.0,0.854	-0.161
ENSMUSG00000006586	Runx1t1	chr4	+	13771375	13771545	13751296	13751748	13835632	13835770	25,14,15	5,2,1	54,29,15	0,0,2	295	125	0.0218914997389	0.679,0.748,0.864	1.0,1.0,0.761	-0.157
ENSMUSG00000020492	Ska2	chr11	+	87116144	87116190	87109250	87109304	87121933	87122139	7,6,6	1,1,0	1,8,5	3,4,1	171	125	0.021987125266	0.837,0.814,1.0	0.196,0.594,0.785	0.359
ENSMUSG00000038319	Kcnh2	chr5	-	24321244	24321422	24319588	24320149	24321635	24321822	14,17,24	0,3,4	18,19,21	0,0,1	303	125	0.022182802281	1.0,0.7,0.712	1.0,1.0,0.897	-0.162
ENSMUSG00000075376	Rc3h2	chr2	-	37419431	37419467	37414515	37414812	37422766	37422903	24,32,50	4,4,5	12,16,3	1,0,0	161	125	0.0224665386898	0.823,0.861,0.886	0.903,1.0,1.0	-0.111
ENSMUSG00000045215	Asxl3	chr18	+	22392643	22392852	22375132	22375215	22409920	22410029	17,22,21	2,4,5	20,14,6	2,0,0	334	125	0.0227526120077	0.761,0.673,0.611	0.789,1.0,1.0	-0.248
ENSMUSG00000020385	Clk4	chr11	+	51268164	51268231	51267170	51267331	51270536	51270595	22,33,27	40,78,50	99,74,46	72,57,70	192	125	0.0228951810414	0.264,0.216,0.26	0.472,0.458,0.3	-0.163
ENSMUSG00000061981	Flot2	chr11	+	78053362	78053453	78049477	78049559	78055756	78055880	33,32,48	2,1,0	54,38,67	4,6,7	216	125	0.0228982232398	0.905,0.949,1.0	0.887,0.786,0.847	0.111
ENSMUSG00000030609	Aen	chr7	+	78902229	78902830	78895926	78896014	78905842	78906043	198,194,184	78,67,45	184,212,154	118,98,88	726	125	0.0232609030353	0.304,0.333,0.413	0.212,0.271,0.232	0.112
ENSMUSG00000069601	Ank3	chr10	+	69929446	69929458	69927694	69927818	69932408	69932496	0,3,1	3,4,1	6,10,2	1,3,0	137	125	0.0233879595794	0.0,0.406,0.477	0.846,0.753,1.0	-0.572
ENSMUSG00000036817	Sun1	chr5	+	139230772	139230838	139226705	139226885	139233470	139233569	32,52,32	8,9,6	59,35,27	0,3,3	191	125	0.0234347039132	0.724,0.791,0.777	1.0,0.884,0.855	-0.149
ENSMUSG00000078684	5830417I10Rik	chr3	+	88795463	88795487	88789357	88789398	88799614	88799718	52,75,45	43,41,41	29,38,27	49,46,51	149	125	0.0235221441432	0.504,0.605,0.479	0.332,0.409,0.308	0.18
ENSMUSG00000034601	2700049A03Rik	chr12	+	71219190	71219299	71194291	71194466	71242943	71243303	46,37,37	83,82,53	28,31,41	24,28,37	234	125	0.0236888705194	0.228,0.194,0.272	0.384,0.372,0.372	-0.145
ENSMUSG00000097040	2610316D01Rik	chr3	-	45364629	45364751	45363699	45363787	45366304	45366348	245,226,238	55,44,31	238,225,231	19,27,21	247	125	0.0237197422106	0.693,0.722,0.795	0.864,0.808,0.848	-0.103
ENSMUSG00000022537	Tmem44	chr16	-	30518299	30518332	30511854	30514822	30529411	30529570	156,149,175	130,149,107	268,205,228	110,112,116	158	125	0.023886828682	0.487,0.442,0.564	0.658,0.592,0.609	-0.122
ENSMUSG00000030231	Plekha5	chr6	+	140555950	140556070	140552714	140552798	140556803	140556857	1,12,5	4,0,2	9,9,7	0,1,0	245	125	0.0239429173181	0.113,1.0,0.561	1.0,0.821,1.0	-0.382
ENSMUSG00000019088	Dnase1l1	chrX	-	74276478	74276556	74273217	74273691	74277038	74277342	0,0,0	12,9,5	3,1,5	14,8,21	203	125	0.0242792260158	0.0,0.0,0.0	0.117,0.071,0.128	-0.105
ENSMUSG00000028232	Tmem68	chr4	-	3569363	3569752	3564092	3564257	3574703	3574809	83,45,70	0,0,0	113,64,67	0,3,5	514	125	0.0245113973921	1.0,1.0,1.0	1.0,0.838,0.765	0.132
ENSMUSG00000018340	Anxa6	chr11	-	54987050	54987068	54986121	54986215	54991390	54991444	246,190,166	188,102,109	475,493,654	493,466,615	143	125	0.024580548843	0.534,0.62,0.571	0.457,0.48,0.482	0.102
ENSMUSG00000026017	Carf	chr1	+	60139199	60139343	60136263	60136384	60141334	60141568	52,62,34	7,0,2	55,56,50	1,0,0	269	125	0.024580548843	0.775,1.0,0.888	0.962,1.0,1.0	-0.1
ENSMUSG00000021733	Slc4a7	chr14	+	14762347	14762522	14760234	14760341	14765576	14765710	112,135,112	43,38,54	64,43,28	39,40,24	300	125	0.024580548843	0.52,0.597,0.464	0.406,0.309,0.327	0.18
ENSMUSG00000060450	Rnf14	chr18	+	38300428	38300590	38296634	38296798	38313211	38313384	11,13,6	0,0,1	18,22,11	0,2,5	287	125	0.0247512693479	1.0,1.0,0.723	1.0,0.827,0.489	0.136
ENSMUSG00000040550	Otud6b	chr4	-	14819094	14819215	14818175	14818488	14825498	14825653	6,5,20	14,7,12	4,2,3	21,13,13	246	125	0.0251828700015	0.179,0.266,0.459	0.088,0.073,0.105	0.213
ENSMUSG00000022429	Dmc1	chr15	-	79584861	79584976	79584318	79584379	79585097	79585171	32,16,16	0,0,1	23,16,37	4,2,2	240	125	0.0253175372012	1.0,1.0,0.893	0.75,0.806,0.906	0.144
ENSMUSG00000034573	Ptpn13	chr5	+	103501366	103501912	103492222	103492310	103516327	103516423	194,242,182	9,17,7	290,260,115	40,23,17	671	125	0.0253639398722	0.801,0.726,0.829	0.575,0.678,0.558	0.182
ENSMUSG00000051359	Ncald	chr15	-	37584455	37584505	37563390	37563464	37661031	37661086	12,10,10	0,0,1	17,17,14	1,3,4	175	125	0.0261270598117	1.0,1.0,0.877	0.924,0.802,0.714	0.146
ENSMUSG00000048661	Lemd3	chr10	-	120949296	120949363	120933629	120933709	120977783	120979332	4,8,0	0,0,1	7,8,2	5,4,6	192	125	0.0261270598117	1.0,1.0,0.0	0.477,0.566,0.178	0.26
ENSMUSG00000050619	Zscan29	chr2	-	121169198	121169403	121166043	121166718	121169809	121170268	117,143,90	36,58,28	83,92,57	53,61,31	330	125	0.0261270598117	0.552,0.483,0.549	0.372,0.364,0.411	0.146
ENSMUSG00000021254	Gpatch2l	chr12	+	86281448	86281543	86244034	86244706	86288799	86291414	73,84,74	5,3,2	75,55,49	9,10,7	220	125	0.0261270598117	0.892,0.941,0.955	0.826,0.758,0.799	0.135
ENSMUSG00000022747	St3gal6	chr16	-	58523501	58523672	58507447	58507614	58524123	58524169	20,23,29	4,5,0	36,34,21	2,0,0	296	125	0.0262816407188	0.679,0.66,1.0	0.884,1.0,1.0	-0.182
ENSMUSG00000030016	Zfp638	chr6	+	83981683	83981785	83976201	83976350	83983975	83984074	112,150,92	40,47,21	92,84,99	12,12,16	227	125	0.026505533107	0.607,0.637,0.707	0.808,0.794,0.773	-0.141
ENSMUSG00000074698	Csnk2a1	chr2	+	152274092	152274193	152272627	152272729	152275397	152275546	7,7,4	1,0,0	7,5,3	2,4,0	226	125	0.0267757030405	0.795,1.0,1.0	0.659,0.409,1.0	0.242
ENSMUSG00000047534	Mis18bp1	chr12	-	65161402	65162028	65158394	65158861	65172448	65172580	406,446,433	48,55,35	386,349,246	65,58,66	751	125	0.0270140195484	0.585,0.574,0.673	0.497,0.5,0.383	0.151
ENSMUSG00000097451	Rian	chr12	+	109640266	109640328	109627047	109627153	109645261	109645331	2,1,4	4,4,9	4,4,6	2,2,0	187	125	0.0271236722916	0.251,0.143,0.229	0.572,0.572,1.0	-0.507
ENSMUSG00000043257	Pigv	chr4	-	133664657	133665779	133660386	133662791	133672318	133672647	54,44,39	6,20,12	15,22,26	20,15,20	1247	125	0.0271615400069	0.474,0.181,0.246	0.07,0.128,0.115	0.196
ENSMUSG00000040785	Ttc3	chr16	+	94387336	94387390	94370617	94370861	94388264	94388385	73,98,68	2,1,3	66,64,36	3,6,9	179	125	0.0271656318806	0.962,0.986,0.941	0.939,0.882,0.736	0.111
ENSMUSG00000045302	Preb	chr5	-	30957887	30958061	30954997	30955737	30958470	30958664	31,47,27	7,6,9	59,69,55	2,5,3	299	125	0.0271656318806	0.649,0.766,0.556	0.925,0.852,0.885	-0.23
ENSMUSG00000055148	Klf2	chr8	+	72319425	72320242	72319032	72319149	72320743	72321656	106,93,89	0,0,0	48,108,90	1,0,6	942	125	0.0271656318806	1.0,1.0,1.0	0.864,1.0,0.666	0.157
ENSMUSG00000038900	Rpl12	chr2	+	32963496	32963583	32962984	32963066	32963740	32963853	126,92,122	64,67,87	42,54,71	66,63,66	212	125	0.0271809836718	0.537,0.447,0.453	0.273,0.336,0.388	0.147
ENSMUSG00000048271	Rbm33	chr5	+	28342394	28342514	28338995	28339308	28352471	28352643	157,173,147	62,65,40	234,182,185	47,33,40	245	125	0.027301811554	0.564,0.576,0.652	0.718,0.738,0.702	-0.122
ENSMUSG00000068036	Mllt4	chr17	+	13848354	13848375	13846433	13846639	13849107	13849253	17,14,8	66,99,78	17,32,17	67,74,30	146	125	0.0273604042633	0.181,0.108,0.081	0.178,0.27,0.327	-0.135
ENSMUSG00000039958	Mettl20	chr6	+	149142605	149142715	149141563	149141704	149144033	149144442	55,51,31	11,7,4	53,34,28	23,32,8	235	125	0.027661780937	0.727,0.795,0.805	0.551,0.361,0.651	0.255
ENSMUSG00000042700	Sipa1l1	chr12	+	82265956	82266025	82234462	82234528	82340661	82342499	12,17,11	1,0,0	15,2,4	3,4,0	194	125	0.0276752709232	0.885,1.0,1.0	0.763,0.244,1.0	0.293
ENSMUSG00000017692	Rhbdl3	chr11	+	80319557	80319716	80300911	80301271	80323358	80323583	17,15,5	0,1,0	40,35,38	5,3,2	284	125	0.0278603078088	1.0,0.868,1.0	0.779,0.837,0.893	0.12
ENSMUSG00000023861	Mpc1	chr17	+	8296823	8296956	8296534	8296631	8297137	8297150	27,26,20	2,1,0	18,19,24	2,6,4	258	125	0.0280743914415	0.867,0.926,1.0	0.813,0.605,0.744	0.21
ENSMUSG00000037395	Rcor3	chr1	-	192101625	192101867	192100583	192101155	192116268	192116346	104,78,70	13,8,3	126,128,85	25,34,19	367	125	0.0280743914415	0.732,0.769,0.888	0.632,0.562,0.604	0.197
ENSMUSG00000027405	Nop56	chr2	+	130277031	130277314	130276596	130276653	130277475	130277624	538,476,492	30,26,20	344,292,285	22,29,47	408	125	0.0282341836927	0.846,0.849,0.883	0.827,0.755,0.65	0.115
ENSMUSG00000025812	Pard3	chr8	+	127410728	127410773	127409555	127409617	127415569	127415797	14,19,18	4,0,0	14,10,17	6,3,7	170	125	0.0282341836927	0.72,1.0,1.0	0.632,0.71,0.641	0.246
ENSMUSG00000046753	Ccdc66	chr14	-	27500240	27500682	27498723	27498889	27506650	27506715	180,141,149	7,3,8	190,174,164	1,3,1	567	125	0.0282341836927	0.85,0.912,0.804	0.977,0.927,0.973	-0.104
ENSMUSG00000025453	Nnt	chr13	-	119396746	119396976	119387687	119389281	119408902	119408997	22,12,21	1,3,2	11,12,3	0,0,0	355	125	0.0282900066583	0.886,0.585,0.787	1.0,1.0,1.0	-0.247
ENSMUSG00000022197	Pdzd2	chr15	-	12437103	12437259	12419457	12419572	12442479	12442612	3,8,5	0,1,0	46,42,36	6,6,1	281	125	0.0284982604078	1.0,0.781,1.0	0.773,0.757,0.941	0.103
ENSMUSG00000028364	Tnc	chr4	-	63993026	63993299	63976445	63976568	63999912	64000185	3,3,1	0,1,0	5,11,12	0,1,6	398	125	0.0287547761041	1.0,0.485,1.0	1.0,0.776,0.386	0.108
ENSMUSG00000025464	Paox	chr7	+	140127507	140127707	140125656	140125882	140129017	140129270	20,14,12	1,5,2	5,8,5	5,5,8	325	125	0.0290078376908	0.885,0.519,0.698	0.278,0.381,0.194	0.416
ENSMUSG00000027763	Mbnl1	chr3	+	60621422	60621458	60615619	60615773	60622145	60622240	69,79,66	22,26,17	77,77,46	46,38,44	161	125	0.0290677479534	0.709,0.702,0.751	0.565,0.611,0.448	0.179
ENSMUSG00000066406	Akap13	chr7	+	75683393	75683459	75679819	75679873	75685116	75685309	1,1,1	5,5,9	13,2,2	4,6,2	191	125	0.029162521661	0.116,0.116,0.068	0.68,0.179,0.396	-0.318
ENSMUSG00000085218	BB218582	chr2	-	106644058	106644169	106643700	106643875	106646342	106646478	2,2,5	10,3,7	0,0,2	11,12,7	236	125	0.029162521661	0.096,0.261,0.274	0.0,0.0,0.131	0.167
ENSMUSG00000020189	Osbpl8	chr10	+	111224671	111224708	111204734	111204840	111255687	111255758	14,15,17	2,0,0	8,10,6	3,0,4	162	125	0.0293848677102	0.844,1.0,1.0	0.673,1.0,0.536	0.212
ENSMUSG00000047888	Tnrc6b	chr15	+	80747405	80747473	80711318	80711488	80759539	80759630	9,10,7	0,2,0	7,11,7	2,1,6	193	125	0.029570489454	1.0,0.764,1.0	0.694,0.877,0.43	0.254
ENSMUSG00000028028	Alpk1	chr3	-	127685237	127685314	127684341	127684437	127695553	127695752	7,6,6	0,1,0	7,6,2	2,4,0	202	125	0.0296455094714	1.0,0.788,1.0	0.684,0.481,1.0	0.208
ENSMUSG00000019891	Dcbld1	chr10	+	52290850	52290923	52284102	52284237	52311399	52311440	2,8,11	4,2,0	9,11,3	0,0,0	198	125	0.02993814021	0.24,0.716,1.0	1.0,1.0,1.0	-0.348
ENSMUSG00000037857	Nufip2	chr11	+	77688286	77688331	77687458	77687811	77691541	77691920	5,9,5	0,0,0	8,11,6	1,2,3	170	125	0.0302164784351	1.0,1.0,1.0	0.855,0.802,0.595	0.249
ENSMUSG00000070371	Prss36	chr7	-	127934138	127934280	127933566	127933832	127934389	127934627	9,6,7	9,6,2	2,1,2	9,8,4	267	125	0.030268259237	0.319,0.319,0.621	0.094,0.055,0.19	0.307
ENSMUSG00000037989	Wnk2	chr13	-	49044373	49044418	49042627	49042866	49052558	49052773	28,31,20	8,13,6	60,75,79	7,11,6	170	125	0.0306418282949	0.72,0.637,0.71	0.863,0.834,0.906	-0.179
ENSMUSG00000106247	Gm43720	chr5	-	138270767	138271071	138264951	138266306	138271278	138274569	38,23,45	0,0,0	31,18,24	1,2,3	429	125	0.0307781389814	1.0,1.0,1.0	0.9,0.724,0.7	0.225
ENSMUSG00000021552	Gkap1	chr13	-	58241653	58241755	58238648	58238712	58243801	58243954	7,5,4	15,26,15	3,4,2	33,45,68	227	125	0.0308431703276	0.204,0.096,0.128	0.048,0.047,0.016	0.106
ENSMUSG00000022199	Slc22a17	chr14	-	54908822	54908988	54908501	54908647	54909670	54909825	385,364,275	89,66,55	283,244,277	92,72,94	291	125	0.0309226346107	0.65,0.703,0.682	0.569,0.593,0.559	0.105
ENSMUSG00000031442	Mcf2l	chr8	+	13014818	13014893	13013534	13013650	13017346	13017468	0,0,5	53,25,45	5,9,1	21,17,37	200	125	0.0309226346107	0.0,0.0,0.065	0.13,0.249,0.017	-0.11
ENSMUSG00000042564	Fam227a	chr15	-	79637013	79637137	79636678	79636786	79640003	79640108	1,9,2	10,12,10	14,7,10	8,6,6	249	125	0.0311714132463	0.048,0.274,0.091	0.468,0.369,0.456	-0.293
ENSMUSG00000061028	Clasrp	chr7	-	19594404	19594552	19591992	19592077	19603189	19603301	2,6,3	2,3,0	8,13,1	0,0,0	273	125	0.0311749850478	0.314,0.478,1.0	1.0,1.0,1.0	-0.403
ENSMUSG00000026842	Abl1	chr2	+	31695748	31695892	31688536	31689942	31706615	31707082	7,6,7	2,0,4	7,14,4	1,1,0	269	125	0.0312192613259	0.619,1.0,0.448	0.765,0.867,1.0	-0.188
ENSMUSG00000040785	Ttc3	chr16	+	94412059	94412123	94403313	94403368	94415948	94416009	224,278,245	105,105,64	230,226,93	140,121,80	189	125	0.0315993701831	0.585,0.637,0.717	0.521,0.553,0.435	0.143
ENSMUSG00000002105	Slc39a13	chr2	-	91064905	91065007	91064714	91064804	91065581	91065700	121,81,103	82,74,52	236,211,231	82,101,66	227	125	0.0317517277197	0.448,0.376,0.522	0.613,0.535,0.658	-0.153
ENSMUSG00000038217	Tlcd2	chr11	+	75469471	75469901	75468841	75468924	75470399	75470657	79,67,65	0,0,0	93,94,91	1,1,6	555	125	0.0318470419357	1.0,1.0,1.0	0.954,0.955,0.774	0.106
ENSMUSG00000050174	Nudt6	chr3	-	37409507	37409562	37404985	37405491	37416700	37416904	6,0,5	1,3,2	6,6,4	0,2,0	180	125	0.0318910814585	0.806,0.0,0.635	1.0,0.676,1.0	-0.412
ENSMUSG00000028020	Glrb	chr3	-	80908786	80908938	80879625	80879732	80911967	80912118	7,14,6	12,20,18	13,8,4	47,72,34	277	125	0.0322481172284	0.208,0.24,0.131	0.111,0.048,0.05	0.123
ENSMUSG00000053483	Usp21	chr1	-	171283354	171283441	171282873	171282981	171283961	171284026	1,7,7	0,1,0	11,5,9	2,2,2	212	125	0.0322481172284	1.0,0.805,1.0	0.764,0.596,0.726	0.24
ENSMUSG00000052539	Magi3	chr3	-	104016601	104016692	104013258	104016068	104017500	104017639	67,66,69	12,25,9	50,54,56	31,21,42	216	125	0.0322481172284	0.764,0.604,0.816	0.483,0.598,0.436	0.222
ENSMUSG00000038766	Gabpb2	chr3	-	95216213	95216268	95206462	95206602	95217588	95217709	69,84,91	34,45,25	90,68,29	80,56,24	180	125	0.0326230440426	0.585,0.565,0.717	0.439,0.457,0.456	0.172
ENSMUSG00000060288	Ppih	chr4	-	119319829	119319853	119319519	119319564	119320168	119320233	12,15,10	0,0,0	9,3,9	1,3,2	149	125	0.0326254553747	1.0,1.0,1.0	0.883,0.456,0.791	0.29
ENSMUSG00000091110	Gm2832	chr14	+	41281662	41281844	41280852	41280984	41287688	41288815	3,1,3	5,4,1	0,0,0	5,7,6	307	125	0.0326279622837	0.196,0.092,0.55	0.0,0.0,0.0	0.279
ENSMUSG00000033429	Mcee	chr7	+	64400168	64400506	64392644	64392843	64411834	64412125	341,339,311	23,24,19	364,319,374	38,38,50	463	125	0.0332366353257	0.8,0.792,0.815	0.721,0.694,0.669	0.108
ENSMUSG00000031864	Ints10	chr8	+	68824189	68824267	68822156	68822250	68825051	68825129	1,7,6	1,2,4	14,6,1	0,2,0	203	125	0.0334763826074	0.381,0.683,0.48	1.0,0.649,1.0	-0.368
ENSMUSG00000029699	Ssc4d	chr5	-	135968223	135968259	135967737	135968043	135970181	135970380	32,24,22	5,2,1	16,16,24	0,0,0	161	125	0.0335450464286	0.832,0.903,0.945	1.0,1.0,1.0	-0.107
ENSMUSG00000030592	Ryr1	chr7	-	29065575	29065625	29064816	29064877	29066494	29066616	10,7,0	3,3,7	0,2,0	4,2,8	175	125	0.0336758681627	0.704,0.625,0.0	0.0,0.417,0.0	0.304
ENSMUSG00000042213	Zfand4	chr6	+	116285853	116285921	116273572	116273872	116313844	116315017	13,3,9	16,4,5	6,7,2	30,19,14	193	125	0.0339656146818	0.345,0.327,0.538	0.115,0.193,0.085	0.272
ENSMUSG00000002546	Golga2	chr2	+	32297753	32297834	32297520	32297577	32298599	32298638	132,169,113	45,59,51	131,154,139	90,90,80	206	125	0.0341480953624	0.64,0.635,0.573	0.469,0.509,0.513	0.119
ENSMUSG00000087368	BC065397	chrX	+	136761990	136762088	136759855	136759918	136788520	136788617	32,53,33	7,2,2	26,34,26	0,1,1	223	125	0.0343780672768	0.719,0.937,0.902	1.0,0.95,0.936	-0.109
ENSMUSG00000025353	Ormdl2	chr10	-	128820260	128820514	128819953	128820105	128821541	128821631	212,198,203	8,8,3	147,139,171	13,15,9	379	125	0.0345573966169	0.897,0.891,0.957	0.789,0.753,0.862	0.114
ENSMUSG00000052102	Gnpda1	chr18	-	38331967	38332152	38327557	38328973	38333153	38333336	66,69,68	2,1,6	46,32,42	9,6,5	310	125	0.0347385852497	0.93,0.965,0.82	0.673,0.683,0.772	0.196
ENSMUSG00000064145	Arih2	chr9	-	108629288	108629334	108620058	108620126	108644025	108644368	2,6,4	82,72,59	5,6,8	36,31,21	171	125	0.0348010017779	0.018,0.057,0.047	0.092,0.124,0.218	-0.104
ENSMUSG00000050628	Ubald2	chr11	+	116434558	116434621	116434093	116434428	116437993	116439077	64,95,73	0,0,0	45,19,93	3,6,0	188	125	0.0352900093139	1.0,1.0,1.0	0.909,0.678,1.0	0.138
ENSMUSG00000107008	Gm2762	chr13	+	53432445	53432622	53397898	53398033	53452517	53452629	5,5,5	3,2,0	4,1,3	0,0,0	302	125	0.0353514597359	0.408,0.509,1.0	1.0,1.0,1.0	-0.361
ENSMUSG00000004043	Stat5a	chr11	+	100881737	100881789	100881029	100881185	100882061	100882166	31,18,11	0,0,0	26,28,34	3,1,4	177	125	0.0353897514794	1.0,1.0,1.0	0.86,0.952,0.857	0.11
ENSMUSG00000035597	Prpf39	chr12	+	65043542	65043611	65043231	65043357	65043714	65043877	48,51,28	4,14,6	62,54,51	33,32,18	194	125	0.0357534174413	0.885,0.701,0.75	0.548,0.521,0.646	0.207
ENSMUSG00000026927	Sdccag3	chr2	-	26388491	26388560	26387555	26387671	26388915	26389065	149,143,136	13,13,20	190,166,127	29,44,29	194	125	0.0359774577927	0.881,0.876,0.814	0.808,0.709,0.738	0.105
ENSMUSG00000054405	Dnajc8	chr4	+	132544009	132544122	132541781	132541838	132546636	132546708	12,7,9	5,3,0	8,9,20	0,0,2	238	125	0.0360213839786	0.558,0.551,1.0	1.0,1.0,0.84	-0.244
ENSMUSG00000073437	D330041H03Rik	chr17	-	24413504	24413928	24412466	24412574	24414311	24414429	12,16,14	1,0,0	8,4,4	4,1,0	549	125	0.0362017424267	0.732,1.0,1.0	0.313,0.477,1.0	0.314
ENSMUSG00000067916	Zfp991	chr4	+	147140037	147140119	147134571	147134664	147165340	147165386	16,19,13	4,1,2	16,10,12	1,0,0	207	125	0.0363662217932	0.707,0.92,0.797	0.906,1.0,1.0	-0.161
ENSMUSG00000002963	Pnkp	chr7	+	44860359	44860431	44859887	44859945	44860988	44861059	5,4,5	0,0,0	6,9,11	4,2,0	197	125	0.0365220165354	1.0,1.0,1.0	0.488,0.741,1.0	0.257
ENSMUSG00000026743	Mllt10	chr2	+	18126133	18126229	18123718	18123812	18146776	18146872	182,237,196	24,37,23	251,216,169	53,58,39	221	125	0.0365276110008	0.811,0.784,0.828	0.728,0.678,0.71	0.102
ENSMUSG00000029769	Ccdc136	chr6	+	29412363	29412534	29411247	29411385	29414785	29414980	9,19,14	1,2,3	8,13,13	0,0,1	296	125	0.0365771300342	0.792,0.8,0.663	1.0,1.0,0.846	-0.197
ENSMUSG00000058159	T2	chr17	+	8417993	8418220	8413050	8413157	8421607	8421722	13,13,8	0,0,1	8,13,7	6,0,1	352	125	0.0366066981053	1.0,1.0,0.74	0.321,1.0,0.713	0.235
ENSMUSG00000071369	Map3k5	chr10	+	20067828	20067936	20058936	20059090	20076481	20076531	24,20,25	2,1,4	42,28,38	0,0,1	233	125	0.0366164524857	0.866,0.915,0.77	1.0,1.0,0.953	-0.134
ENSMUSG00000025404	R3hdm2	chr10	+	127462205	127462283	127459464	127459575	127471767	127472000	10,6,16	0,0,0	7,16,21	1,2,3	203	125	0.0369029658318	1.0,1.0,1.0	0.812,0.831,0.812	0.182
ENSMUSG00000106918	Mrpl33	chr5	+	31616380	31616487	31613971	31614022	31629615	31629720	30,42,32	0,1,2	25,29,26	4,5,2	232	125	0.0369029658318	1.0,0.958,0.896	0.771,0.758,0.875	0.15
ENSMUSG00000003813	Rad23a	chr8	-	84838272	84838311	84838006	84838134	84838468	84838666	98,86,92	11,7,6	81,58,56	17,12,13	164	125	0.0370064174363	0.872,0.904,0.921	0.784,0.787,0.767	0.12
ENSMUSG00000043323	Fbrsl1	chr5	-	110381600	110381646	110379268	110379593	110417842	110417947	37,25,20	0,0,0	12,14,11	6,1,0	171	125	0.0372685336726	1.0,1.0,1.0	0.594,0.911,1.0	0.165
ENSMUSG00000029823	Luc7l2	chr6	+	38565654	38565722	38559203	38559304	38570509	38570604	19,13,13	4,5,0	16,19,11	1,1,0	193	125	0.0373435690047	0.755,0.627,1.0	0.912,0.925,1.0	-0.152
ENSMUSG00000019856	Fam184a	chr10	-	53638176	53638281	53635231	53635434	53647571	53647756	12,5,7	2,0,0	6,11,7	2,4,0	230	125	0.0374022232775	0.765,1.0,1.0	0.62,0.599,1.0	0.182
ENSMUSG00000027763	Mbnl1	chr3	+	60528755	60528978	60501219	60501423	60595593	60598100	43,50,23	5,1,7	81,71,43	0,3,1	348	125	0.0375693985999	0.755,0.947,0.541	1.0,0.895,0.939	-0.197
ENSMUSG00000032076	Cadm1	chr9	+	47829376	47829409	47813772	47813945	47848166	47848298	15,24,20	1,4,0	16,3,3	7,2,2	158	125	0.0376270716862	0.922,0.826,1.0	0.644,0.543,0.543	0.339
ENSMUSG00000003282	Plag1	chr4	-	3912419	3912511	3908905	3909002	3915620	3915725	12,8,19	36,37,34	21,19,10	27,14,10	217	125	0.0376427104812	0.161,0.111,0.244	0.309,0.439,0.365	-0.199
ENSMUSG00000079020	Slc45a4	chr15	-	73587520	73587724	73586018	73587085	73589385	73589574	43,43,39	3,2,2	23,24,31	0,0,0	329	125	0.0376427104812	0.845,0.891,0.881	1.0,1.0,1.0	-0.128
ENSMUSG00000043323	Fbrsl1	chr5	-	110416029	110416065	110379268	110379593	110417842	110417947	15,7,9	0,0,0	16,13,10	6,1,0	161	125	0.0376427104812	1.0,1.0,1.0	0.674,0.91,1.0	0.139
ENSMUSG00000004558	Ndrg2	chr14	-	51911085	51911127	51910679	51910785	51911465	51911546	8,16,9	36,37,40	7,11,4	79,64,69	167	125	0.0378720725759	0.143,0.245,0.144	0.062,0.114,0.042	0.105
ENSMUSG00000001127	Araf	chrX	+	20858765	20858873	20858393	20858512	20859978	20860208	12,8,7	0,1,1	5,6,6	4,3,0	233	125	0.0381971496409	1.0,0.811,0.79	0.401,0.518,1.0	0.227
ENSMUSG00000022841	Ap2m1	chr16	+	20540807	20540813	20540332	20540415	20540974	20541110	16,20,11	24,34,18	11,8,9	46,27,42	131	125	0.0387829352995	0.389,0.36,0.368	0.186,0.22,0.17	0.18
ENSMUSG00000078700	D030028A08Rik	chr11	+	96959339	96959451	96958852	96959024	96959553	96960062	7,4,6	1,0,0	7,4,4	1,2,2	237	125	0.038813193067	0.787,1.0,1.0	0.787,0.513,0.513	0.325
ENSMUSG00000038782	1700028J19Rik	chr7	-	44230842	44230915	44229932	44230641	44231325	44231472	0,6,1	4,11,3	0,0,0	2,8,2	198	125	0.038813193067	0.0,0.256,0.174	0.0,0.0,0.0	0.143
ENSMUSG00000016386	Mpped2	chr2	+	106774574	106774670	106699287	106699535	106783632	106783858	55,40,42	60,64,64	13,13,7	40,33,23	221	125	0.0390158664014	0.341,0.261,0.271	0.155,0.182,0.147	0.13
ENSMUSG00000029130	Rnf32	chr5	+	29203054	29203197	29198573	29198838	29205668	29205701	11,10,5	6,6,5	39,40,13	1,7,4	268	125	0.0391357208907	0.461,0.437,0.318	0.948,0.727,0.603	-0.354
ENSMUSG00000026890	Lhx6	chr2	-	36087367	36087471	36081953	36084075	36090961	36091136	567,574,509	405,272,287	360,271,320	246,265,316	229	125	0.0393262594213	0.433,0.535,0.492	0.444,0.358,0.356	0.101
ENSMUSG00000026121	Sema4c	chr1	-	36556802	36556929	36555931	36556077	36557359	36557534	34,19,22	18,10,17	48,31,32	6,11,5	252	125	0.039953830236	0.484,0.485,0.391	0.799,0.583,0.76	-0.261
ENSMUSG00000034480	Diaph2	chrX	+	129825926	129825947	129821238	129821343	129902899	129903039	24,31,8	1,4,4	14,20,9	13,12,4	146	125	0.0401756959348	0.954,0.869,0.631	0.48,0.588,0.658	0.243
ENSMUSG00000048126	Col6a3	chr1	-	90810125	90810728	90807470	90808076	90811258	90811831	192,305,161	7,14,5	320,516,407	5,6,6	728	125	0.0403358803914	0.825,0.789,0.847	0.917,0.937,0.921	-0.105
ENSMUSG00000028497	Hacd4	chr4	-	88437459	88437563	88434938	88435066	88438832	88438928	69,45,56	2,1,1	51,59,50	12,2,3	229	125	0.040372428405	0.95,0.961,0.968	0.699,0.942,0.901	0.112
ENSMUSG00000030180	Kdm5a	chr6	+	120438443	120438525	120431812	120432223	120438986	120439711	63,68,66	127,138,130	68,59,72	101,61,78	207	125	0.0404052078954	0.231,0.229,0.235	0.289,0.369,0.358	-0.107
ENSMUSG00000026335	Pam	chr1	-	97825836	97826037	97821094	97821988	97831454	97831508	175,124,138	21,18,30	161,172,180	49,47,55	326	125	0.0407422410664	0.762,0.725,0.638	0.557,0.584,0.557	0.142
ENSMUSG00000045576	St7l	chr3	+	104887605	104887640	104874826	104874942	104889285	104889372	1,1,0	4,11,3	6,2,4	7,13,13	160	125	0.0413967112453	0.163,0.066,0.0	0.401,0.107,0.194	-0.158
ENSMUSG00000073427	Gm4924	chr10	+	82368897	82368958	82368570	82368697	82376560	82379636	19,24,28	1,0,1	17,14,16	6,1,1	186	125	0.0423772778853	0.927,1.0,0.95	0.656,0.904,0.915	0.134
ENSMUSG00000027985	Lef1	chr3	+	131189334	131189425	131115412	131115546	131223075	131224356	2,1,0	5,15,4	1,6,3	6,4,2	216	125	0.0424470816794	0.188,0.037,0.0	0.088,0.465,0.465	-0.264
ENSMUSG00000109780	RP23-480D17.3	chr2	+	161112103	161112319	161109410	161109828	161113687	161114858	8,5,7	1,0,0	2,7,8	7,0,1	341	125	0.0424470816794	0.746,1.0,1.0	0.095,1.0,0.746	0.302
ENSMUSG00000031754	Nudt21	chr8	-	94024541	94024617	94019404	94019704	94028834	94028924	16,21,19	7,6,0	10,15,6	0,1,1	201	125	0.0424470816794	0.587,0.685,1.0	1.0,0.903,0.789	-0.14
ENSMUSG00000028402	Mpdz	chr4	-	81358625	81358742	81356329	81356497	81360003	81360213	246,268,201	135,206,122	221,213,128	87,99,50	242	125	0.0428819957731	0.485,0.402,0.46	0.567,0.526,0.569	-0.105
ENSMUSG00000033904	Ccp110	chr7	+	118732886	118732972	118731696	118731759	118735267	118737024	99,96,117	19,13,23	96,84,67	31,34,20	211	125	0.0432535418166	0.755,0.814,0.751	0.647,0.594,0.665	0.138
ENSMUSG00000063488	Zkscan7	chr9	+	122892684	122892778	122892317	122892391	122894691	122896124	41,31,26	5,2,0	17,19,21	7,4,6	219	125	0.0433094705968	0.824,0.898,1.0	0.581,0.731,0.666	0.248
ENSMUSG00000037236	Matr3	chr18	+	35562894	35563100	35562191	35562259	35571842	35572123	6,14,10	23,22,17	7,5,0	41,21,17	331	125	0.0434920236252	0.09,0.194,0.182	0.061,0.082,0.0	0.108
ENSMUSG00000031586	Rbpms	chr8	-	33795081	33795150	33782642	33784186	33834303	33834454	49,59,45	0,4,1	25,28,34	3,4,6	194	125	0.0434920236252	1.0,0.905,0.967	0.843,0.819,0.785	0.142
ENSMUSG00000043789	Vwce	chr19	+	10637316	10637406	10637143	10637238	10638051	10638180	12,14,6	0,0,0	14,12,14	2,3,1	215	125	0.043725389233	1.0,1.0,1.0	0.803,0.699,0.891	0.202
ENSMUSG00000074656	Eif2s2	chr2	-	154876615	154876672	154873548	154873634	154878469	154878564	16,15,12	0,1,0	11,6,7	3,0,3	182	125	0.0440130538535	1.0,0.912,1.0	0.716,1.0,0.616	0.193
ENSMUSG00000027004	Frzb	chr2	-	80418311	80418516	80413113	80413472	80438494	80438542	12,1,7	0,4,3	0,0,3	6,1,3	330	125	0.0441700643467	1.0,0.087,0.469	0.0,0.0,0.275	0.427
ENSMUSG00000029330	Cds1	chr5	+	101808665	101808748	101806562	101806621	101809885	101809973	10,15,15	0,0,2	9,20,10	0,3,7	208	125	0.0446600973456	1.0,1.0,0.818	1.0,0.8,0.462	0.185
ENSMUSG00000028264	Spaca1	chr4	-	34029064	34029185	34028482	34028554	34039245	34039381	26,22,27	2,0,0	23,28,33	2,0,8	246	125	0.0446600973456	0.869,1.0,1.0	0.854,1.0,0.677	0.113
ENSMUSG00000029149	Krtcap3	chr5	+	31252191	31252251	31251690	31252103	31252364	31252571	15,12,16	2,4,1	9,10,10	1,0,0	185	125	0.0446600973456	0.835,0.67,0.915	0.859,1.0,1.0	-0.146
ENSMUSG00000028175	Depdc1a	chr3	+	159522525	159523356	159516902	159516950	159523776	159523949	61,42,61	8,2,1	25,26,21	5,9,6	956	125	0.0447634932438	0.499,0.733,0.889	0.395,0.274,0.314	0.379
ENSMUSG00000025323	Sp4	chr12	-	118298637	118300192	118254409	118254609	118300698	118300808	54,54,44	2,2,1	73,70,26	0,1,0	1680	125	0.0450520560608	0.668,0.668,0.766	1.0,0.839,1.0	-0.246
ENSMUSG00000052581	Lrrtm4	chr6	+	80019642	80019706	80018887	80019186	80021613	80021756	2,0,1	3,2,1	4,6,5	1,3,1	189	125	0.0457957792061	0.306,0.0,0.398	0.726,0.569,0.768	-0.453
ENSMUSG00000035112	Wnk4	chr11	+	101274974	101275549	101274826	101274869	101275981	101276387	13,16,8	1,0,0	21,6,17	2,3,0	700	125	0.0458920762499	0.699,1.0,1.0	0.652,0.263,1.0	0.261
ENSMUSG00000078812	Eif5a	chr11	-	69920340	69920434	69919150	69919336	69920800	69920940	177,221,215	55,66,79	134,101,115	79,41,92	219	125	0.0463001387085	0.647,0.657,0.608	0.492,0.584,0.416	0.14
ENSMUSG00000019813	Cep57l1	chr10	-	41728627	41728714	41718845	41719907	41729330	41729408	33,26,24	2,1,3	33,34,51	9,14,7	212	125	0.0468011806142	0.907,0.939,0.825	0.684,0.589,0.811	0.196
ENSMUSG00000018740	Slc25a35	chr11	+	68971183	68971336	68970723	68970789	68971668	68971782	42,22,20	0,0,1	25,26,34	7,0,1	278	125	0.0470660986258	1.0,1.0,0.9	0.616,1.0,0.939	0.115
ENSMUSG00000028601	Echdc2	chr4	+	108172750	108172972	108172088	108172175	108173794	108173851	115,121,134	21,11,14	186,156,232	5,10,15	347	125	0.0470660986258	0.664,0.798,0.775	0.931,0.849,0.848	-0.13
ENSMUSG00000004677	Myo9b	chr8	+	71336875	71336965	71334312	71334394	71338906	71339008	92,115,86	9,10,10	107,113,80	21,21,22	215	125	0.0470859837465	0.856,0.87,0.833	0.748,0.758,0.679	0.125
ENSMUSG00000048747	E130114P18Rik	chr4	-	97574818	97574921	97569189	97569278	97690622	97690736	14,26,26	1,2,0	3,8,0	4,1,1	228	125	0.0479157338701	0.885,0.877,1.0	0.291,0.814,0.0	0.552
ENSMUSG00000039852	Rere	chr4	+	150439342	150439468	150431522	150431593	150468694	150468800	175,213,190	32,44,27	147,190,137	13,22,10	251	125	0.0479471192594	0.731,0.707,0.778	0.849,0.811,0.872	-0.105
ENSMUSG00000028601	Echdc2	chr4	+	108172738	108172972	108172088	108172175	108173794	108173851	117,122,137	21,11,14	187,158,237	5,10,15	359	125	0.0481157038712	0.66,0.794,0.773	0.929,0.846,0.846	-0.131
ENSMUSG00000031949	Adat1	chr8	-	111979298	111979444	111972104	111972191	111982161	111982765	101,95,86	1,0,3	39,55,47	7,0,4	271	125	0.048324374389	0.979,1.0,0.93	0.72,1.0,0.844	0.115
ENSMUSG00000043051	Disc1	chr8	+	125232783	125233057	125218096	125218157	125250947	125251067	32,28,16	0,0,0	26,23,19	2,0,4	399	125	0.0484442998439	1.0,1.0,1.0	0.803,1.0,0.598	0.2
ENSMUSG00000071866	Ppia	chr11	+	6418100	6418131	6415442	6415979	6419112	6419285	31,41,26	8,4,0	22,18,29	15,7,8	156	125	0.0491378974253	0.756,0.891,1.0	0.54,0.673,0.744	0.23
ENSMUSG00000033439	Trmt13	chr3	-	116592463	116592510	116592192	116592259	116594638	116594887	61,63,48	2,2,3	77,68,42	10,5,10	172	125	0.0491378974253	0.957,0.958,0.921	0.848,0.908,0.753	0.109
ENSMUSG00000038352	Arl5c	chr11	-	97993424	97993508	97989577	97990339	97994337	97994485	10,1,6	0,0,0	7,16,12	4,1,1	209	125	0.0494254092405	1.0,1.0,1.0	0.511,0.905,0.878	0.235
ENSMUSG00000002393	Nr2f6	chr8	-	71378388	71378556	71375818	71376273	71380990	71381177	231,208,264	27,20,20	146,98,211	21,23,38	293	125	0.0495349127438	0.785,0.816,0.849	0.748,0.645,0.703	0.118
ENSMUSG00000024268	Celf4	chr18	-	25491080	25491224	25486793	25486965	25496221	25496302	6,1,5	0,0,0	4,5,6	0,2,3	269	125	0.049843980844	1.0,1.0,1.0	1.0,0.537,0.482	0.327
ENSMUSG00000073437	D330041H03Rik	chr17	-	24413700	24413928	24412466	24412574	24414311	24414407	8,18,9	1,0,0	3,5,2	4,1,0	353	125	0.0498454733309	0.739,1.0,1.0	0.21,0.639,1.0	0.297
