# Supplementary material for: An Alternative Splicing Program for Mouse Craniofacial Development
Source: Front Physiol. 2020 Sep 4;11:1099. doi: 10.3389/fphys.2020.01099 (PMC7498679; doi:10.3389/fphys.2020.01099)
Supplement: Supplementary file 12 [file Data_Sheet_1.zip › Filtered rMATS results/SE/FNP_Mes_E10.5_vs_E11.5_SE_filtered_output.txt]

GeneID	geneSymbol	chr	strand	exonStart_0base	exonEnd	upstreamES	upstreamEE	downstreamES	downstreamEE	IC_SAMPLE_1	SC_SAMPLE_1	IC_SAMPLE_2	SC_SAMPLE_2	IncFormLen	SkipFormLen	FDR	IncLevel1	IncLevel2	DeltaPSI
ENSMUSG00000028284	Map3k7	chr4	+	31994873	31995010	31992472	31992516	32002088	32002153	195,66,165	210,81,254	81,79,73	440,414,375	262	125	0.0	0.307,0.28,0.237	0.081,0.083,0.085	0.192
ENSMUSG00000024795	Kif20b	chr19	+	34972396	34972498	34969919	34970117	34972858	34973009	241,273,250	116,185,155	117,109,118	238,215,162	227	125	0.0	0.534,0.448,0.47	0.213,0.218,0.286	0.245
ENSMUSG00000011257	Pabpc4	chr4	+	123295749	123295836	123295201	123295321	123295929	123296057	1313,949,1220	414,281,297	1042,1182,1096	94,107,108	212	125	0.0	0.652,0.666,0.708	0.867,0.867,0.857	-0.188
ENSMUSG00000017561	Crlf3	chr11	-	80048591	80048704	80046492	80047737	80056451	80056584	798,488,812	12,12,20	603,607,559	52,60,57	238	125	0.0	0.972,0.955,0.955	0.859,0.842,0.837	0.115
ENSMUSG00000017421	Zfp207	chr11	+	80393083	80393176	80391834	80391992	80394285	80394531	1210,491,1174	3771,2310,3488	1213,1040,1052	1675,1719,1675	218	125	0.0	0.155,0.109,0.162	0.293,0.258,0.265	-0.13
ENSMUSG00000070858	Gm1673	chr5	+	33983756	33983896	33983469	33983639	33984051	33984140	344,301,295	63,90,65	933,996,1102	42,70,61	265	125	0.0	0.72,0.612,0.682	0.913,0.87,0.895	-0.221
ENSMUSG00000037736	Limch1	chr5	+	66993142	66993178	66974409	66974662	66997119	66997246	203,41,244	232,49,238	302,266,272	116,102,94	161	125	0.0	0.405,0.394,0.443	0.669,0.669,0.692	-0.263
ENSMUSG00000024212	Mllt1	chr17	-	56902562	56902688	56899768	56900296	56905711	56905855	2050,1215,1987	43,68,57	1438,1593,1382	170,168,155	251	125	0.0	0.96,0.899,0.946	0.808,0.825,0.816	0.119
ENSMUSG00000066306	Numa1	chr7	+	102002294	102002336	102001414	102001659	102007485	102007780	189,162,171	356,255,395	702,598,566	349,342,283	167	125	0.0	0.284,0.322,0.245	0.601,0.567,0.6	-0.306
ENSMUSG00000021144	Mta1	chr12	+	113133540	113133576	113133184	113133337	113135796	113135828	502,244,378	876,586,780	746,732,687	468,443,482	161	125	0.0	0.308,0.244,0.273	0.553,0.562,0.525	-0.272
ENSMUSG00000022246	Rai14	chr15	-	10589258	10589345	10587837	10587924	10591586	10591615	1064,326,1205	355,148,387	614,596,602	682,566,538	212	125	0.0	0.639,0.565,0.647	0.347,0.383,0.398	0.241
ENSMUSG00000027699	Ect2	chr3	-	27148794	27148887	27146836	27147019	27148992	27149069	487,253,588	58,33,87	258,233,214	133,118,102	218	125	0.0	0.828,0.815,0.795	0.527,0.531,0.546	0.278
ENSMUSG00000005312	Ubqln1	chr13	-	58180821	58180905	58179552	58179668	58183181	58183324	1474,989,1248	479,344,424	576,558,557	483,526,459	209	125	0.0	0.648,0.632,0.638	0.416,0.388,0.421	0.231
ENSMUSG00000037570	Mcrs1	chr15	-	99250462	99250582	99249875	99250014	99251861	99251961	554,309,529	91,43,98	920,1030,869	45,34,41	245	125	0.0	0.756,0.786,0.734	0.913,0.939,0.915	-0.164
ENSMUSG00000025104	Hdgfrp3	chr7	-	81900284	81900423	81891973	81893945	81905559	81905636	289,252,412	27,35,43	550,530,474	13,7,4	264	125	0.0	0.835,0.773,0.819	0.952,0.973,0.982	-0.16
ENSMUSG00000024392	Bag6	chr17	+	35142497	35142605	35142306	35142384	35142726	35142839	1413,778,1239	186,33,143	1351,1458,1375	372,415,415	233	125	2.54841602367e-13	0.803,0.927,0.823	0.661,0.653,0.64	0.2
ENSMUSG00000032374	Plod2	chr9	+	92601984	92602047	92600740	92600882	92602947	92603061	137,99,154	226,214,267	380,313,271	265,210,203	188	125	2.54841602367e-13	0.287,0.235,0.277	0.488,0.498,0.47	-0.219
ENSMUSG00000003778	Brd8	chr18	-	34610409	34610628	34609804	34609949	34611131	34611268	1060,429,944	282,90,224	584,507,606	322,307,291	344	125	5.37291044989e-12	0.577,0.634,0.605	0.397,0.375,0.431	0.204
ENSMUSG00000040374	Pex2	chr3	-	5562668	5562732	5560503	5561764	5563164	5563272	333,351,446	143,72,100	145,175,196	164,172,185	189	125	6.05503647222e-12	0.606,0.763,0.747	0.369,0.402,0.412	0.311
ENSMUSG00000015120	Ube2i	chr17	-	25272537	25272765	25269402	25269479	25273320	25273383	428,215,395	323,140,379	260,254,230	446,508,422	353	125	6.46905606007e-12	0.319,0.352,0.27	0.171,0.15,0.162	0.153
ENSMUSG00000050619	Zscan29	chr2	-	121169198	121169403	121166043	121166718	121169809	121170268	218,129,169	23,0,10	111,103,111	53,63,38	330	125	1.34971663475e-11	0.782,1.0,0.865	0.442,0.382,0.525	0.433
ENSMUSG00000020917	Acly	chr11	-	100503159	100503189	100498620	100498762	100504202	100504293	821,342,713	679,329,639	412,430,413	761,796,759	155	125	3.28657790637e-11	0.494,0.456,0.474	0.304,0.303,0.305	0.171
ENSMUSG00000028284	Map3k7	chr4	+	31994873	31994954	31992386	31992516	32002088	32002153	357,138,235	210,81,254	156,165,172	440,414,375	206	125	4.06924494101e-11	0.508,0.508,0.36	0.177,0.195,0.218	0.262
ENSMUSG00000001366	Fbxo9	chr9	-	78095144	78095259	78087469	78087588	78095867	78095998	264,272,215	0,0,4	262,263,213	17,25,15	240	125	4.32752896017e-11	1.0,1.0,0.966	0.889,0.846,0.881	0.117
ENSMUSG00000032869	Psmf1	chr2	-	151735473	151735626	151727445	151729676	151741010	151741310	231,100,239	1,0,0	237,268,180	20,19,11	278	125	1.40327778809e-10	0.99,1.0,1.0	0.842,0.864,0.88	0.135
ENSMUSG00000018363	Smurf2	chr11	-	106868996	106869108	106868534	106868668	106871501	106871610	56,7,108	321,127,348	132,107,122	208,194,209	237	125	1.74736392022e-10	0.084,0.028,0.141	0.251,0.225,0.235	-0.153
ENSMUSG00000021552	Gkap1	chr13	-	58241653	58241755	58238648	58238712	58243801	58243954	1,1,0	16,70,15	9,12,11	12,19,22	227	125	5.59645227597e-10	0.033,0.008,0.0	0.292,0.258,0.216	-0.242
ENSMUSG00000047342	Zfp286	chr11	-	62784878	62784993	62778386	62780899	62787958	62788044	102,101,145	2,0,0	205,162,110	16,23,16	240	125	5.91767684855e-10	0.964,1.0,1.0	0.87,0.786,0.782	0.175
ENSMUSG00000021111	Papola	chr12	+	105833099	105833162	105829056	105829277	105834709	105834784	1573,803,1619	507,221,449	956,945,1009	616,569,492	188	125	6.11246906748e-10	0.674,0.707,0.706	0.508,0.525,0.577	0.159
ENSMUSG00000070371	Prss36	chr7	-	127934138	127934280	127932637	127933114	127934389	127934627	4,10,10	0,0,0	4,5,2	3,3,8	267	125	6.12979000891e-10	1.0,1.0,1.0	0.384,0.438,0.105	0.691
ENSMUSG00000026646	Suv39h2	chr2	-	3472501	3472647	3464266	3464926	3474702	3474960	437,286,466	64,71,68	201,216,158	109,98,87	271	125	8.52451086464e-10	0.759,0.65,0.76	0.46,0.504,0.456	0.25
ENSMUSG00000038371	Sbf2	chr7	-	110341289	110341364	110339889	110340074	110348854	110348995	165,93,123	264,94,211	36,26,38	156,167,146	200	125	8.59835566383e-10	0.281,0.382,0.267	0.126,0.089,0.14	0.192
ENSMUSG00000024381	Bin1	chr18	+	32414944	32415037	32414182	32414290	32419842	32419928	162,134,114	331,255,295	86,103,116	522,550,461	218	125	1.03583484012e-09	0.219,0.232,0.181	0.086,0.097,0.126	0.108
ENSMUSG00000059070	Rpl18	chr7	+	45720437	45720487	45719919	45720018	45720713	45720830	236,164,211	22,53,42	394,428,346	11,18,13	175	125	1.48133883421e-09	0.885,0.688,0.782	0.962,0.944,0.95	-0.167
ENSMUSG00000034681	Rnps1	chr17	+	24415040	24415162	24414674	24414734	24418037	24418218	998,745,996	802,933,882	926,971,831	411,473,363	247	125	1.71792971515e-09	0.386,0.288,0.364	0.533,0.51,0.537	-0.181
ENSMUSG00000013787	Ehmt2	chr17	+	34905609	34905711	34905341	34905456	34905909	34906058	1171,672,916	382,193,450	1599,1641,1332	222,235,207	227	125	1.81433698677e-09	0.628,0.657,0.529	0.799,0.794,0.78	-0.186
ENSMUSG00000028560	Usp1	chr4	+	98926454	98926674	98923809	98924243	98928233	98928354	785,590,827	78,56,69	811,776,772	150,157,195	345	125	1.9105882676e-09	0.785,0.792,0.813	0.662,0.642,0.589	0.166
ENSMUSG00000047342	Zfp286	chr11	-	62783671	62783761	62780729	62780899	62787958	62788044	50,27,60	2,0,0	78,74,59	16,23,16	215	125	2.53986134085e-09	0.936,1.0,1.0	0.739,0.652,0.682	0.288
ENSMUSG00000029048	Rer1	chr4	-	155083108	155083236	155082687	155082754	155086204	155086382	285,142,212	420,235,418	162,173,151	575,714,473	253	125	3.15043843843e-09	0.251,0.23,0.2	0.122,0.107,0.136	0.105
ENSMUSG00000067786	Nnat	chr2	+	157561212	157561288	157560106	157560260	157561541	157562238	2210,1845,2277	443,292,446	2886,3174,2714	993,1075,959	201	125	3.34494893601e-09	0.756,0.797,0.76	0.644,0.647,0.638	0.128
ENSMUSG00000021338	Lrrc16a	chr13	-	24019563	24019713	24012343	24013460	24022495	24022636	4,30,16	71,40,55	2,3,6	176,143,106	275	125	3.34494893601e-09	0.025,0.254,0.117	0.005,0.009,0.025	0.119
ENSMUSG00000022681	Ntan1	chr16	+	13826882	13826985	13819324	13819436	13827387	13827496	326,217,389	27,24,26	387,430,352	93,135,68	228	125	5.39096476388e-09	0.869,0.832,0.891	0.695,0.636,0.739	0.174
ENSMUSG00000019088	Dnase1l1	chrX	-	74276645	74276734	74274367	74274468	74277038	74277342	0,0,0	11,24,2	9,15,6	4,8,11	214	125	1.06538043642e-08	0.0,0.0,0.0	0.568,0.523,0.242	-0.444
ENSMUSG00000028560	Usp1	chr4	+	98926435	98926674	98923878	98924243	98928233	98928354	816,640,851	78,56,69	866,845,861	150,157,195	364	125	1.48373622888e-08	0.782,0.797,0.809	0.665,0.649,0.603	0.157
ENSMUSG00000037514	Pank2	chr2	+	131280156	131280410	131273910	131274263	131282591	131282768	257,269,323	0,0,2	378,377,351	11,20,16	379	125	1.49121357393e-08	1.0,1.0,0.982	0.919,0.861,0.879	0.108
ENSMUSG00000021224	Numb	chr12	-	83797196	83797343	83795438	83796154	83799507	83799657	110,27,91	85,22,50	58,46,50	106,122,106	272	125	2.05634903874e-08	0.373,0.361,0.455	0.201,0.148,0.178	0.221
ENSMUSG00000022677	Fopnl	chr16	-	14313815	14314013	14304453	14304587	14317293	14317347	404,556,469	62,7,41	250,219,273	87,92,72	323	125	2.21120112069e-08	0.716,0.968,0.816	0.527,0.479,0.595	0.3
ENSMUSG00000109061	Map2k7	chr8	+	4240687	4240735	4238864	4239033	4243303	4243445	44,4,24	338,189,307	46,50,49	206,179,173	173	125	2.52418508448e-08	0.086,0.015,0.053	0.139,0.168,0.17	-0.108
ENSMUSG00000085399	Foxd2os	chr4	+	114920439	114920555	114916188	114916310	114921768	114921967	292,353,256	60,40,49	71,80,46	34,50,25	241	125	2.73191675079e-08	0.716,0.821,0.73	0.52,0.454,0.488	0.268
ENSMUSG00000036873	2410004B18Rik	chr3	+	145938542	145938669	145938189	145938328	145938897	145939096	125,105,120	233,305,354	115,164,141	135,195,145	252	125	3.79336821954e-08	0.21,0.146,0.144	0.297,0.294,0.325	-0.139
ENSMUSG00000027104	Atf2	chr2	-	73823200	73823306	73816508	73819148	73828471	73828678	594,233,585	78,81,100	745,676,688	35,45,33	231	125	4.11598093143e-08	0.805,0.609,0.76	0.92,0.89,0.919	-0.185
ENSMUSG00000021338	Lrrc16a	chr13	-	24019563	24019710	24012483	24013460	24022495	24022556	0,30,16	71,40,55	4,3,2	176,143,106	272	125	4.51663899254e-08	0.0,0.256,0.118	0.01,0.01,0.009	0.115
ENSMUSG00000037514	Pank2	chr2	+	131280156	131280410	131273910	131274120	131282591	131282768	217,210,242	4,2,1	246,260,209	13,23,22	379	125	5.03764575581e-08	0.947,0.972,0.988	0.862,0.789,0.758	0.166
ENSMUSG00000047022	Mipol1	chr12	+	57460841	57460984	57456952	57457183	57466455	57467041	3,15,4	0,0,1	0,1,2	3,1,6	268	125	5.51301582846e-08	1.0,1.0,0.651	0.0,0.318,0.135	0.733
ENSMUSG00000029810	Tmem176b	chr6	-	48840360	48840453	48838171	48838365	48840995	48841117	75,55,60	62,24,29	96,87,80	215,164,170	218	125	5.82054929445e-08	0.41,0.568,0.543	0.204,0.233,0.212	0.291
ENSMUSG00000021012	Zc3h14	chr12	+	98780047	98780280	98774244	98774319	98783581	98783702	465,361,608	225,210,286	789,697,644	211,157,183	358	125	7.74884482296e-08	0.419,0.375,0.426	0.566,0.608,0.551	-0.168
ENSMUSG00000022681	Ntan1	chr16	+	13826882	13827125	13819343	13819436	13827387	13827493	616,470,772	27,24,26	892,891,771	93,135,68	368	125	8.05492663394e-08	0.886,0.869,0.91	0.765,0.692,0.794	0.138
ENSMUSG00000028693	Nasp	chr4	-	116610402	116611377	116605683	116605763	116611971	116612081	11710,11006,13002	567,605,672	6716,5591,5721	562,536,542	1100	125	9.04095566901e-08	0.701,0.674,0.687	0.576,0.542,0.545	0.133
ENSMUSG00000020516	Rps6kb1	chr11	-	86517349	86517392	86516743	86516987	86517582	86517640	5,4,12	0,0,0	7,4,10	5,6,9	168	125	9.18407129999e-08	1.0,1.0,1.0	0.51,0.332,0.453	0.568
ENSMUSG00000003190	Bcl2l12	chr7	-	44993810	44994271	44992743	44993031	44996543	44996686	69,66,52	0,0,0	41,34,48	5,5,6	586	125	9.66584890989e-08	1.0,1.0,1.0	0.636,0.592,0.631	0.38
ENSMUSG00000042605	Atxn2	chr5	+	121813384	121813553	121811384	121811612	121814337	121814950	393,448,365	163,168,165	254,307,252	262,220,202	294	125	1.09879887616e-07	0.506,0.531,0.485	0.292,0.372,0.347	0.17
ENSMUSG00000073563	Csnk1g3	chr18	+	53948644	53948668	53948047	53948154	53953244	53955684	532,429,495	521,390,585	430,437,368	256,217,190	149	125	1.18775504256e-07	0.461,0.48,0.415	0.585,0.628,0.619	-0.159
ENSMUSG00000071324	Armc2	chr10	-	42008652	42008725	42000329	42000498	42011767	42012023	0,2,2	12,11,27	15,21,17	19,10,14	198	125	1.19314627754e-07	0.0,0.103,0.045	0.333,0.57,0.434	-0.396
ENSMUSG00000026307	Scly	chr1	+	91309796	91309903	91308650	91308815	91315488	91315525	227,114,280	5,0,1	178,166,155	8,19,15	232	125	1.38219771628e-07	0.961,1.0,0.993	0.923,0.825,0.848	0.119
ENSMUSG00000041471	Fam35a	chr14	-	34269470	34269536	34267500	34268952	34309039	34309094	0,0,0	20,37,32	16,5,5	23,14,30	191	125	1.51450287598e-07	0.0,0.0,0.0	0.313,0.189,0.098	-0.2
ENSMUSG00000028799	Zfp362	chr4	-	128794850	128794976	128790249	128790313	128806011	128806045	671,295,578	37,1,27	645,623,648	64,81,75	251	125	1.71528383339e-07	0.9,0.993,0.914	0.834,0.793,0.811	0.123
ENSMUSG00000037366	Pafah2	chr4	+	134405005	134405102	134404092	134404243	134410903	134410972	38,38,61	0,0,0	74,77,80	10,12,11	222	125	1.93039013621e-07	1.0,1.0,1.0	0.806,0.783,0.804	0.202
ENSMUSG00000048728	Zfp454	chr11	-	50883183	50883276	50872719	50874287	50886368	50886498	4,2,2	0,0,0	6,10,1	8,3,6	218	125	2.17465569107e-07	1.0,1.0,1.0	0.301,0.657,0.087	0.652
ENSMUSG00000022686	B3gnt5	chr16	+	19765500	19765621	19765107	19765214	19768743	19772233	147,81,238	269,104,325	99,116,118	393,335,327	246	125	2.17465569107e-07	0.217,0.284,0.271	0.113,0.15,0.155	0.118
ENSMUSG00000056116	H2-T22	chr17	-	36040224	36040329	36039341	36039374	36040477	36040753	108,141,114	0,0,0	229,218,198	15,13,13	230	125	2.21194009536e-07	1.0,1.0,1.0	0.892,0.901,0.892	0.105
ENSMUSG00000031918	Mtmr2	chr9	+	13760417	13760488	13749184	13749400	13782276	13782382	196,65,148	194,77,149	89,80,76	211,214,153	196	125	2.29217668723e-07	0.392,0.35,0.388	0.212,0.193,0.241	0.161
ENSMUSG00000029022	Miip	chr4	-	147863027	147863136	147862437	147862949	147865188	147865270	151,160,163	15,15,26	178,165,178	61,65,59	234	125	2.29217668723e-07	0.843,0.851,0.77	0.609,0.576,0.617	0.221
ENSMUSG00000039480	Nt5dc1	chr10	-	34398113	34398195	34324287	34324462	34399737	34399817	66,16,21	0,0,1	38,17,27	7,9,8	207	125	2.8032895884e-07	1.0,1.0,0.927	0.766,0.533,0.671	0.319
ENSMUSG00000056900	Usp13	chr3	+	32854555	32854677	32847809	32847870	32861770	32861913	68,66,134	0,0,0	78,50,48	11,11,1	247	125	3.03361682319e-07	1.0,1.0,1.0	0.782,0.697,0.96	0.187
ENSMUSG00000020954	Strn3	chr12	-	51643103	51643214	51629373	51629507	51647993	51648135	266,112,347	210,111,294	190,186,188	380,316,273	236	125	4.03874442863e-07	0.402,0.348,0.385	0.209,0.238,0.267	0.14
ENSMUSG00000035666	Gtf3c4	chr2	-	28836024	28836127	28835203	28835373	28839882	28840286	85,2,71	392,49,365	92,92,92	226,198,171	228	125	4.45118493022e-07	0.106,0.022,0.096	0.182,0.203,0.228	-0.13
ENSMUSG00000052144	Ppp4r2	chr6	+	100865073	100865217	100864678	100864753	100865787	100866083	86,6,37	102,127,75	103,80,66	62,50,42	269	125	4.62138090806e-07	0.282,0.021,0.186	0.436,0.426,0.422	-0.265
ENSMUSG00000039480	Nt5dc1	chr10	-	34398113	34398198	34324287	34324462	34399737	34399817	98,4,62	0,0,1	54,29,53	7,9,8	210	125	4.75294398471e-07	1.0,1.0,0.974	0.821,0.657,0.798	0.233
ENSMUSG00000072591	5930412G12Rik	chr5	-	128582714	128582987	128579127	128579285	128585271	128585350	8,27,2	23,94,55	34,48,39	40,50,57	398	125	5.24908048058e-07	0.098,0.083,0.011	0.211,0.232,0.177	-0.143
ENSMUSG00000010067	Rassf1	chr9	+	107554137	107554244	107551554	107551846	107557452	107557557	43,103,116	4,0,0	63,89,69	7,19,12	232	125	5.24908048058e-07	0.853,1.0,1.0	0.829,0.716,0.756	0.184
ENSMUSG00000043384	Gprasp1	chrX	+	135796948	135797037	135796141	135796336	135797552	135797629	134,45,117	2,0,0	216,193,153	14,15,20	214	125	5.55115485602e-07	0.975,1.0,1.0	0.9,0.883,0.817	0.125
ENSMUSG00000058881	Zfp516	chr18	+	82993069	82993189	82986743	82988198	83001272	83005314	394,99,345	26,1,21	294,356,310	66,72,39	245	125	5.89430110378e-07	0.885,0.981,0.893	0.694,0.716,0.802	0.182
ENSMUSG00000037570	Mcrs1	chr15	-	99249875	99250014	99248701	99248860	99251861	99251961	91,43,98	0,0,0	46,37,43	7,5,4	264	125	6.98972687012e-07	1.0,1.0,1.0	0.757,0.778,0.836	0.21
ENSMUSG00000028189	Ctbs	chr3	+	146454162	146454485	146450477	146450630	146454947	146455156	18,61,40	0,0,0	52,49,38	8,5,6	448	125	7.30679365094e-07	1.0,1.0,1.0	0.645,0.732,0.639	0.328
ENSMUSG00000039176	Polg	chr7	-	79459512	79459585	79459173	79459300	79459688	79459871	102,60,153	0,0,0	155,148,98	12,8,10	198	125	8.00617203315e-07	1.0,1.0,1.0	0.891,0.921,0.861	0.109
ENSMUSG00000046364	Rpl27a	chr7	+	109519917	109519993	109519584	109519648	109520467	109520642	362,306,410	9,29,15	174,144,169	25,28,28	201	125	9.55164014243e-07	0.962,0.868,0.944	0.812,0.762,0.79	0.137
ENSMUSG00000030016	Zfp638	chr6	+	83981683	83981785	83978993	83979909	83983975	83984074	206,593,289	304,785,397	205,169,201	513,498,460	227	125	1.04494823957e-06	0.272,0.294,0.286	0.18,0.157,0.194	0.107
ENSMUSG00000031918	Mtmr2	chr9	+	13783605	13783710	13782276	13782382	13785851	13785927	304,129,309	346,102,378	133,136,155	373,294,291	230	125	1.11906897253e-06	0.323,0.407,0.308	0.162,0.201,0.224	0.15
ENSMUSG00000051149	Adnp	chr2	-	168204599	168204774	168189281	168189394	168206573	168206922	236,61,230	73,9,73	180,156,128	169,120,118	300	125	1.12883867412e-06	0.574,0.738,0.568	0.307,0.351,0.311	0.304
ENSMUSG00000037995	Igsf9	chr1	+	172484781	172484970	172484280	172484546	172489512	172491045	270,82,298	4,0,5	346,397,433	33,21,30	314	125	1.25008806203e-06	0.964,1.0,0.96	0.807,0.883,0.852	0.127
ENSMUSG00000037339	Fam53a	chr5	-	33608330	33608489	33607463	33608227	33610431	33610486	37,31,48	148,70,85	19,34,22	172,232,175	284	125	1.39236755527e-06	0.099,0.163,0.199	0.046,0.061,0.052	0.101
ENSMUSG00000090733	Rps27	chr3	-	90213380	90213493	90213192	90213301	90213609	90213647	39,105,56	0,0,4	37,52,44	10,9,10	238	125	1.42612891823e-06	1.0,1.0,0.88	0.66,0.752,0.698	0.257
ENSMUSG00000008305	Tle1	chr4	-	72158212	72158417	72145309	72145420	72169121	72169196	788,385,673	50,21,66	446,464,469	89,99,61	330	125	1.47978718039e-06	0.857,0.874,0.794	0.655,0.64,0.744	0.162
ENSMUSG00000018809	Smyd4	chr11	+	75382249	75382394	75349668	75349814	75387410	75387500	130,65,127	0,0,2	192,127,127	15,9,11	270	125	1.81491733434e-06	1.0,1.0,0.967	0.856,0.867,0.842	0.134
ENSMUSG00000025766	D3Ertd751e	chr3	+	41744704	41744812	41742662	41742689	41746547	41746728	8,12,6	7,15,7	26,36,23	1,4,4	233	125	1.9467725751e-06	0.38,0.3,0.315	0.933,0.828,0.755	-0.507
ENSMUSG00000052456	Asna1	chr8	-	85019759	85020050	85018809	85018918	85024177	85024325	37,22,17	0,0,0	19,19,7	1,7,5	416	125	1.99841968871e-06	1.0,1.0,1.0	0.851,0.449,0.296	0.468
ENSMUSG00000033737	Fndc3c1	chrX	-	106473830	106473913	106473067	106473181	106484944	106485072	672,217,807	173,92,169	357,330,412	36,44,33	208	125	2.09468236574e-06	0.7,0.586,0.742	0.856,0.818,0.882	-0.176
ENSMUSG00000072591	5930412G12Rik	chr5	-	128584163	128584296	128579177	128579285	128585271	128585406	33,93,43	23,94,55	122,161,149	40,50,57	258	125	2.2096943589e-06	0.41,0.324,0.275	0.596,0.609,0.559	-0.252
ENSMUSG00000066880	Zfp617	chr8	+	71929137	71929198	71928201	71928328	71932018	71932495	331,255,476	89,66,104	269,287,270	147,140,125	186	125	2.23387433401e-06	0.714,0.722,0.755	0.552,0.579,0.592	0.156
ENSMUSG00000025453	Nnt	chr13	-	119372395	119372591	119369911	119370145	119381675	119381863	109,57,99	36,20,31	251,229,197	29,29,16	321	125	2.3952149424e-06	0.541,0.526,0.554	0.771,0.755,0.827	-0.244
ENSMUSG00000037455	Slc18b1	chr10	+	23805037	23805145	23804187	23804261	23805892	23805959	13,1,11	135,40,113	50,61,60	256,182,155	233	125	2.42728714939e-06	0.049,0.013,0.05	0.095,0.152,0.172	-0.102
ENSMUSG00000040594	Ranbp17	chr11	-	33500679	33500770	33493250	33493417	33504681	33504828	54,75,41	0,0,0	43,29,24	7,5,3	216	125	2.43735073595e-06	1.0,1.0,1.0	0.78,0.77,0.822	0.209
ENSMUSG00000071451	Psmg4	chr13	+	34166060	34166136	34162963	34163249	34177980	34178172	571,832,567	125,139,119	557,684,543	226,230,195	201	125	2.68782251781e-06	0.74,0.788,0.748	0.605,0.649,0.634	0.129
ENSMUSG00000026930	Gpsm1	chr2	+	26340404	26340584	26339430	26339706	26344601	26344758	691,285,695	35,8,28	747,738,682	70,69,83	305	125	2.74810929624e-06	0.89,0.936,0.91	0.814,0.814,0.771	0.112
ENSMUSG00000029003	Mad2l2	chr4	+	148139842	148140020	148130914	148130966	148140784	148140834	41,34,78	0,0,0	175,200,191	16,14,16	303	125	2.9440195635e-06	1.0,1.0,1.0	0.819,0.855,0.831	0.165
ENSMUSG00000023033	Scn8a	chr15	+	101023838	101023906	101018350	101018524	101029577	101029807	10,5,3	0,0,0	13,7,9	9,2,3	193	125	3.3744477028e-06	1.0,1.0,1.0	0.483,0.694,0.66	0.388
ENSMUSG00000039108	Lsm14b	chr2	+	180028957	180029074	180027899	180028035	180031360	180031528	1500,732,1257	203,114,182	1157,1376,1293	305,367,308	242	125	3.66399471898e-06	0.792,0.768,0.781	0.662,0.659,0.684	0.112
ENSMUSG00000033075	Senp1	chr15	-	98061949	98062027	98059915	98059954	98064818	98064873	215,119,180	198,135,211	109,126,99	274,215,220	203	125	3.67930464565e-06	0.401,0.352,0.344	0.197,0.265,0.217	0.139
ENSMUSG00000026121	Sema4c	chr1	-	36556802	36557085	36555931	36556080	36557359	36557526	13,12,5	0,0,0	28,20,21	14,7,2	408	125	3.84083104035e-06	1.0,1.0,1.0	0.38,0.467,0.763	0.463
ENSMUSG00000035469	Rcbtb1	chr14	+	59206803	59206930	59205624	59205722	59209927	59210067	7,2,5	1,0,0	6,3,4	10,3,11	252	125	3.89178542177e-06	0.776,1.0,1.0	0.229,0.332,0.153	0.687
ENSMUSG00000079414	Gm11110	chr17	-	57102054	57102153	57092034	57092769	57103349	57103460	26,9,19	2,0,3	19,16,23	28,11,22	224	125	3.89178542177e-06	0.879,1.0,0.779	0.275,0.448,0.368	0.522
ENSMUSG00000004562	Arhgef40	chr14	+	51986931	51987222	51985304	51985426	51987402	51987467	56,20,49	3,0,0	15,16,18	4,5,8	416	125	4.04024359563e-06	0.849,1.0,1.0	0.53,0.49,0.403	0.475
ENSMUSG00000037536	Fbxo34	chr14	+	47526204	47526314	47500793	47500870	47529174	47531962	127,55,115	0,0,3	66,68,65	12,8,4	235	125	4.05276449073e-06	1.0,1.0,0.953	0.745,0.819,0.896	0.164
ENSMUSG00000037514	Pank2	chr2	+	131282591	131282768	131274184	131274263	131293398	131293524	4,7,2	54,79,28	17,30,21	62,63,46	302	125	4.07463689608e-06	0.03,0.035,0.029	0.102,0.165,0.159	-0.111
ENSMUSG00000026659	Dusp12	chr1	-	170880914	170881028	170880129	170880226	170885066	170885540	149,67,161	21,20,32	163,165,151	10,5,7	239	125	4.54427458595e-06	0.788,0.637,0.725	0.895,0.945,0.919	-0.203
ENSMUSG00000025766	D3Ertd751e	chr3	+	41744695	41744812	41742610	41742689	41746547	41746728	16,12,7	7,15,7	44,44,33	1,4,4	242	125	4.61226382653e-06	0.541,0.292,0.341	0.958,0.85,0.81	-0.481
ENSMUSG00000020827	Mink1	chr11	+	70608588	70608699	70608340	70608426	70608839	70608958	135,46,156	17,0,15	132,133,100	50,41,48	236	125	4.83258164504e-06	0.808,1.0,0.846	0.583,0.632,0.525	0.305
ENSMUSG00000020271	Fbxw11	chr11	+	32708187	32708250	32680200	32680302	32711771	32711997	140,43,122	9,1,4	101,91,86	19,17,24	188	125	4.97926031417e-06	0.912,0.966,0.953	0.779,0.781,0.704	0.189
ENSMUSG00000026879	Gsn	chr2	+	35282650	35282721	35266819	35266903	35283904	35284109	0,0,0	20,23,37	23,19,24	134,136,105	196	125	5.12009967656e-06	0.0,0.0,0.0	0.099,0.082,0.127	-0.103
ENSMUSG00000030528	Blm	chr7	-	80512778	80513494	80509403	80509563	80514588	80514690	511,121,378	17,0,10	419,388,387	1,1,0	841	125	5.17350578418e-06	0.817,1.0,0.849	0.984,0.983,1.0	-0.1
ENSMUSG00000022677	Fopnl	chr16	-	14311046	14311131	14304453	14304587	14317293	14317375	302,293,365	62,7,41	233,250,268	87,92,72	210	125	5.17350578418e-06	0.744,0.961,0.841	0.615,0.618,0.689	0.208
ENSMUSG00000039069	Mtg2	chr2	+	180078003	180078142	180071793	180071886	180082085	180082760	28,19,37	0,0,1	13,19,13	4,6,3	264	125	5.27950700039e-06	1.0,1.0,0.946	0.606,0.6,0.672	0.356
ENSMUSG00000038024	Dennd4c	chr4	+	86813392	86813537	86812324	86812453	86819861	86819981	84,19,92	9,0,12	104,100,83	0,0,1	270	125	5.4747294611e-06	0.812,1.0,0.78	1.0,1.0,0.975	-0.128
ENSMUSG00000019731	Slc35e1	chr8	-	72489451	72489589	72484660	72484906	72491841	72491912	187,69,162	6,28,16	224,279,239	3,0,5	263	125	5.63543466268e-06	0.937,0.539,0.828	0.973,1.0,0.958	-0.209
ENSMUSG00000086629	2810403D21Rik	chrX	+	108871471	108871598	108836265	108836355	108886344	108886690	5,21,12	0,0,3	23,15,9	30,16,14	252	125	5.99198597019e-06	1.0,1.0,0.665	0.276,0.317,0.242	0.61
ENSMUSG00000059482	2610301B20Rik	chr4	+	10882406	10882472	10879522	10879610	10893262	10893358	57,31,61	7,0,12	73,88,61	0,0,0	191	125	6.3528476124e-06	0.842,1.0,0.769	1.0,1.0,1.0	-0.13
ENSMUSG00000057738	Sptan1	chr2	+	30001099	30001159	29999913	30000062	30002230	30002429	167,99,163	201,116,190	104,84,112	241,225,242	185	125	6.40556789321e-06	0.36,0.366,0.367	0.226,0.201,0.238	0.143
ENSMUSG00000049107	Ntf3	chr6	-	126164729	126164840	126101411	126102523	126166539	126166715	97,8,80	6,0,4	115,107,79	34,41,16	236	125	6.6872011731e-06	0.895,1.0,0.914	0.642,0.58,0.723	0.288
ENSMUSG00000026566	Mpzl1	chr1	-	165601749	165601855	165593367	165593677	165604609	165604742	1173,541,1135	632,322,605	1182,1175,971	375,383,330	231	125	6.95394338192e-06	0.501,0.476,0.504	0.63,0.624,0.614	-0.129
ENSMUSG00000034681	Rnps1	chr17	+	24415040	24415162	24414674	24414734	24418456	24418612	259,159,245	211,178,216	344,322,278	162,143,157	247	125	7.06431229703e-06	0.383,0.311,0.365	0.518,0.533,0.473	-0.155
ENSMUSG00000021033	Gstz1	chr12	+	87159077	87159145	87157892	87157944	87159639	87159720	166,124,170	32,44,53	237,263,201	26,27,15	193	125	7.11606335155e-06	0.771,0.646,0.675	0.855,0.863,0.897	-0.174
ENSMUSG00000026490	Cdc42bpa	chr1	+	180024644	180024802	179999361	179999453	180031504	180031588	20,0,54	97,71,92	80,61,68	97,72,83	283	125	7.30707710425e-06	0.083,0.0,0.206	0.267,0.272,0.266	-0.172
ENSMUSG00000028587	Orc1	chr4	+	108590652	108590777	108588675	108588781	108593292	108593471	206,196,327	11,4,12	94,120,121	11,18,21	250	125	7.3567371141e-06	0.904,0.961,0.932	0.81,0.769,0.742	0.159
ENSMUSG00000028580	Pum1	chr4	+	130718153	130718262	130701041	130701110	130741462	130741556	286,91,291	63,15,39	436,351,334	25,22,25	234	125	7.61116523624e-06	0.708,0.764,0.799	0.903,0.895,0.877	-0.135
ENSMUSG00000010067	Rassf1	chr9	+	107554125	107554244	107551566	107551846	107557452	107557557	24,63,81	4,0,0	39,56,42	7,19,12	244	125	8.03746618557e-06	0.755,1.0,1.0	0.741,0.602,0.642	0.257
ENSMUSG00000058239	Usf2	chr7	-	30955880	30956000	30955289	30955440	30956148	30956267	257,185,186	43,33,30	300,398,414	27,23,20	245	125	8.46762694395e-06	0.753,0.741,0.76	0.85,0.898,0.914	-0.136
ENSMUSG00000030172	Erc1	chr6	-	119824385	119825209	119796906	119797323	119847876	119848099	140,5,234	0,0,0	220,208,200	9,8,4	949	125	8.81805091511e-06	1.0,1.0,1.0	0.763,0.774,0.868	0.198
ENSMUSG00000028107	Tars2	chr3	-	95748041	95748140	95746534	95746697	95750338	95750417	3,11,4	0,0,0	11,7,7	5,4,1	224	125	8.89695175735e-06	1.0,1.0,1.0	0.551,0.494,0.796	0.386
ENSMUSG00000042213	Zfand4	chr6	+	116284739	116284815	116273572	116273872	116285853	116285921	19,23,13	0,0,0	33,26,36	4,11,7	201	125	8.90828730013e-06	1.0,1.0,1.0	0.837,0.595,0.762	0.269
ENSMUSG00000028125	Abca4	chr3	+	122157834	122157958	122156337	122156485	122158313	122158443	20,1,8	0,0,0	14,6,9	4,3,3	249	125	9.24017392244e-06	1.0,1.0,1.0	0.637,0.501,0.601	0.42
ENSMUSG00000040842	Szrd1	chr4	-	141120323	141120373	141118526	141118781	141139691	141139766	481,290,547	534,305,495	168,181,151	271,335,302	175	125	9.35806130746e-06	0.392,0.404,0.441	0.307,0.278,0.263	0.13
ENSMUSG00000030967	Zranb1	chr7	+	132966506	132966694	132949584	132950435	132981280	132981401	310,206,306	0,29,8	261,234,251	0,0,1	313	125	9.76056208995e-06	1.0,0.739,0.939	1.0,1.0,0.99	-0.104
ENSMUSG00000020593	Lpin1	chr12	-	16571163	16571262	16568389	16568519	16573659	16573785	0,0,0	17,8,8	6,13,10	28,19,22	224	125	1.055010456e-05	0.0,0.0,0.0	0.107,0.276,0.202	-0.195
ENSMUSG00000031060	Rbm10	chrX	+	20637425	20637656	20619973	20620114	20639432	20639502	63,26,63	0,0,3	57,57,53	12,8,10	356	125	1.09230792437e-05	1.0,1.0,0.881	0.625,0.714,0.65	0.297
ENSMUSG00000026319	2310035C23Rik	chr1	+	105692211	105692303	105691905	105692109	105692883	105693177	88,48,104	0,0,0	126,70,95	7,7,8	217	125	1.095967982e-05	1.0,1.0,1.0	0.912,0.852,0.872	0.121
ENSMUSG00000044026	Slc35g1	chr19	+	38400433	38400614	38395979	38396301	38402639	38405607	35,20,36	2,0,0	5,9,11	7,4,2	306	125	1.23952128865e-05	0.877,1.0,1.0	0.226,0.479,0.692	0.493
ENSMUSG00000038593	Tctn1	chr5	-	122247919	122248045	122246484	122246634	122248848	122248983	24,12,40	14,7,0	77,49,39	0,0,0	251	125	1.30225610496e-05	0.461,0.461,1.0	1.0,1.0,1.0	-0.359
ENSMUSG00000033102	Cdc14b	chr13	-	64205270	64205417	64201331	64201448	64209106	64209204	67,1,118	279,59,260	91,72,86	138,115,91	272	125	1.30677251612e-05	0.099,0.008,0.173	0.233,0.223,0.303	-0.16
ENSMUSG00000067786	Nnat	chr2	+	157561212	157561239	157560115	157560260	157561541	157562504	769,601,807	443,292,446	1151,1169,1086	993,1075,959	152	125	1.3465864506e-05	0.588,0.629,0.598	0.488,0.472,0.482	0.124
ENSMUSG00000031627	Irf2	chr8	+	46818790	46818908	46807704	46807751	46837673	46837798	72,47,83	4,0,0	76,92,84	21,8,13	243	125	1.3465864506e-05	0.903,1.0,1.0	0.651,0.855,0.769	0.209
ENSMUSG00000021546	Hnrnpk	chr13	-	58396187	58396259	58395573	58395687	58396826	58396899	200,28,204	132,60,116	459,383,307	101,74,62	197	125	1.48481821651e-05	0.49,0.228,0.527	0.743,0.767,0.759	-0.341
ENSMUSG00000026659	Dusp12	chr1	-	170880914	170881041	170880129	170880226	170885066	170885457	38,28,35	21,20,32	47,41,48	10,5,7	252	125	1.49696063888e-05	0.473,0.41,0.352	0.7,0.803,0.773	-0.347
ENSMUSG00000078484	Klhl17	chr4	-	156231546	156231714	156231084	156231173	156231801	156231946	154,199,152	36,54,33	368,366,346	45,39,23	293	125	1.51747944409e-05	0.646,0.611,0.663	0.777,0.8,0.865	-0.174
ENSMUSG00000039069	Mtg2	chr2	+	180073139	180073233	180071793	180071886	180078618	180080607	229,135,222	25,0,10	121,155,153	37,25,29	219	125	1.55547371325e-05	0.839,1.0,0.927	0.651,0.78,0.751	0.195
ENSMUSG00000068735	Trp53i11	chr2	+	93189088	93189223	93187547	93187747	93196896	93196978	18,17,30	27,33,74	23,12,11	119,99,108	260	125	1.59935189265e-05	0.243,0.199,0.163	0.085,0.055,0.047	0.139
ENSMUSG00000059482	2610301B20Rik	chr4	+	10881800	10881868	10879522	10879610	10893262	10893358	36,35,38	7,0,12	49,42,46	0,0,0	193	125	1.61983397232e-05	0.769,1.0,0.672	1.0,1.0,1.0	-0.186
ENSMUSG00000033632	AW554918	chr18	+	25339713	25340384	25289938	25290066	25399925	25400107	126,17,125	0,0,0	87,87,60	6,6,1	796	125	1.61983397232e-05	1.0,1.0,1.0	0.695,0.695,0.904	0.235
ENSMUSG00000029233	Srd5a3	chr5	+	76147685	76147828	76140270	76140548	76149202	76149238	149,86,116	2,12,5	190,222,191	0,1,0	268	125	1.68836298829e-05	0.972,0.77,0.915	1.0,0.99,1.0	-0.111
ENSMUSG00000029521	Chek2	chr5	+	110866937	110867053	110866262	110866426	110868007	110868093	210,297,246	18,10,22	161,194,154	27,42,29	241	125	1.69017628966e-05	0.858,0.939,0.853	0.756,0.706,0.734	0.151
ENSMUSG00000027285	Haus2	chr2	+	120613050	120613120	120612337	120612430	120615854	120615987	263,168,308	16,2,30	214,235,215	31,39,51	195	125	1.90910154976e-05	0.913,0.982,0.868	0.816,0.794,0.73	0.141
ENSMUSG00000028702	Rad54l	chr4	-	116112480	116112541	116105757	116105908	116118837	116118957	338,173,313	12,10,13	166,145,135	29,22,13	186	125	1.92319849432e-05	0.95,0.921,0.942	0.794,0.816,0.875	0.109
ENSMUSG00000022884	Eif4a2	chr16	+	23112350	23112457	23111816	23111896	23113166	23113184	993,1031,1193	602,818,789	762,681,618	889,807,610	232	125	1.92355809361e-05	0.471,0.404,0.449	0.316,0.313,0.353	0.114
ENSMUSG00000004562	Arhgef40	chr14	+	51986931	51987222	51984718	51984991	51987402	51987467	52,20,49	42,2,50	16,17,17	147,109,106	416	125	1.96329886722e-05	0.271,0.75,0.227	0.032,0.045,0.046	0.375
ENSMUSG00000019817	Plagl1	chr10	+	13112518	13112550	13090831	13091020	13116709	13116764	16,39,17	2,0,0	91,84,48	24,17,14	157	125	2.12879026905e-05	0.864,1.0,1.0	0.751,0.797,0.732	0.195
ENSMUSG00000018537	Pcgf2	chr11	-	97697988	97698060	97693415	97693568	97699535	97699648	11,13,12	95,14,99	2,2,4	124,119,99	197	125	2.1374086473e-05	0.068,0.371,0.071	0.01,0.011,0.025	0.155
ENSMUSG00000062270	Morf4l1	chr9	-	90102299	90102386	90100442	90100523	90107234	90107302	122,84,126	12,21,10	163,151,135	1,5,4	212	125	2.1374086473e-05	0.857,0.702,0.881	0.99,0.947,0.952	-0.15
ENSMUSG00000020562	Efcab10	chr12	+	33398278	33398443	33394853	33395198	33398547	33398635	10,71,6	0,0,0	35,25,37	5,8,2	290	125	2.1374086473e-05	1.0,1.0,1.0	0.751,0.574,0.889	0.262
ENSMUSG00000056770	Setd3	chr12	-	108119105	108119164	108113318	108113393	108157753	108158010	589,452,632	44,29,66	356,283,315	62,51,57	184	125	2.15738394537e-05	0.901,0.914,0.867	0.796,0.79,0.79	0.102
ENSMUSG00000051169	Rpusd3	chr6	-	113416788	113416912	113415328	113415722	113417140	113417225	118,106,102	6,20,6	139,131,150	0,2,3	249	125	2.16940866182e-05	0.908,0.727,0.895	1.0,0.97,0.962	-0.134
ENSMUSG00000028189	Ctbs	chr3	+	146454346	146454485	146450469	146450630	146454947	146455156	57,63,67	0,0,0	94,80,65	8,5,6	264	125	2.16979396934e-05	1.0,1.0,1.0	0.848,0.883,0.837	0.144
ENSMUSG00000099703	Gm28285	chr18	+	35559342	35559508	35557336	35557369	35571842	35571950	5,18,1	7,13,4	2,0,0	12,16,11	291	125	2.22633532193e-05	0.235,0.373,0.097	0.067,0.0,0.0	0.213
ENSMUSG00000004562	Arhgef40	chr14	+	51987115	51987222	51984970	51984991	51987402	51987600	48,20,40	42,2,50	15,14,17	147,109,106	232	125	2.32532274725e-05	0.381,0.843,0.301	0.052,0.065,0.08	0.443
ENSMUSG00000021884	Hacl1	chr14	-	31634198	31634279	31632895	31632968	31640493	31640598	14,18,15	0,0,0	39,44,39	3,12,10	206	125	2.35213324022e-05	1.0,1.0,1.0	0.887,0.69,0.703	0.24
ENSMUSG00000079450	Cldn34c1	chrX	+	123122897	123122938	123117566	123117569	123142609	123143270	0,0,0	38,45,52	8,5,8	44,50,49	166	125	2.36101927262e-05	0.0,0.0,0.0	0.12,0.07,0.109	-0.1
ENSMUSG00000049411	Tmem241	chr18	-	12066615	12066707	12064203	12064239	12067059	12067105	0,0,0	9,10,3	4,8,4	7,9,10	217	125	2.48610676802e-05	0.0,0.0,0.0	0.248,0.339,0.187	-0.258
ENSMUSG00000034601	2700049A03Rik	chr12	+	71216041	71216196	71194291	71194466	71242943	71243303	57,42,69	31,40,28	28,38,29	71,72,54	280	125	2.61732315236e-05	0.451,0.319,0.524	0.15,0.191,0.193	0.253
ENSMUSG00000060594	Layn	chr9	-	51059456	51059556	51056779	51057656	51062182	51062266	21,8,23	3,4,6	34,32,28	0,0,1	225	125	2.61732315236e-05	0.795,0.526,0.68	1.0,1.0,0.94	-0.313
ENSMUSG00000029127	Zbtb49	chr5	-	38213307	38214383	38205888	38205962	38216446	38216613	50,4,43	0,0,0	60,53,39	4,2,3	1201	125	2.6302114373e-05	1.0,1.0,1.0	0.61,0.734,0.575	0.36
ENSMUSG00000042670	Immp1l	chr2	+	105930718	105930852	105908323	105908429	105933264	105933353	25,18,37	22,7,10	69,75,74	2,5,7	259	125	2.64878950784e-05	0.354,0.554,0.641	0.943,0.879,0.836	-0.37
ENSMUSG00000040877	Wdr25	chr12	+	108992806	108992937	108980690	108980838	109024962	109025133	53,52,65	1,0,0	67,62,50	6,9,4	256	125	2.67340893834e-05	0.963,1.0,1.0	0.845,0.771,0.859	0.163
ENSMUSG00000032480	Dhx30	chr9	-	110115035	110115161	110112970	110113025	110115490	110115582	681,188,611	23,38,31	459,420,427	10,7,4	251	125	2.67340893834e-05	0.936,0.711,0.908	0.958,0.968,0.982	-0.118
ENSMUSG00000050052	Tdrp	chr8	-	13955719	13955817	13953755	13954135	13974540	13974777	0,0,12	5,3,0	4,5,10	0,0,0	223	125	2.67340893834e-05	0.0,0.0,1.0	1.0,1.0,1.0	-0.667
ENSMUSG00000005968	Tuft1	chr3	-	94639394	94639469	94638924	94639026	94658724	94658871	3,8,15	1,0,0	11,12,7	11,7,4	200	125	2.6834857257e-05	0.652,1.0,1.0	0.385,0.517,0.522	0.409
ENSMUSG00000049606	Zfp644	chr5	-	106695642	106695699	106666784	106666845	106695797	106696166	5,2,8	0,0,0	16,11,9	4,3,5	182	125	2.86984872162e-05	1.0,1.0,1.0	0.733,0.716,0.553	0.333
ENSMUSG00000042705	Commd10	chr18	+	46963659	46963770	46960415	46960506	46990478	46990589	229,240,267	37,59,26	338,346,264	15,19,17	236	125	2.9295417275e-05	0.766,0.683,0.845	0.923,0.906,0.892	-0.142
ENSMUSG00000027333	Smox	chr2	+	131520411	131520646	131520094	131520268	131522058	131522219	153,78,172	54,40,72	270,257,278	52,54,42	360	125	2.95829995954e-05	0.496,0.404,0.453	0.643,0.623,0.697	-0.203
ENSMUSG00000057406	Whsc1	chr5	+	33843111	33843737	33820828	33820877	33854609	33854776	32,1,54	2,16,4	63,71,68	2,0,0	751	125	3.01186398408e-05	0.727,0.01,0.692	0.84,1.0,1.0	-0.47
ENSMUSG00000051113	Fam71e1	chr7	+	44497502	44497633	44496914	44497033	44500149	44501133	7,8,18	0,0,0	13,13,21	7,1,4	256	125	3.02538943517e-05	1.0,1.0,1.0	0.476,0.864,0.719	0.314
ENSMUSG00000001036	Epn2	chr11	-	61546149	61546911	61535270	61535383	61579566	61579685	280,145,248	3,0,1	308,309,247	16,7,14	887	125	3.27660615685e-05	0.929,1.0,0.972	0.731,0.862,0.713	0.198
ENSMUSG00000109129	Gm44973	chr7	+	5017436	5018039	5015495	5015560	5032762	5033097	16,26,24	0,6,6	41,27,19	0,0,0	728	125	3.33043721814e-05	1.0,0.427,0.407	1.0,1.0,1.0	-0.389
ENSMUSG00000019892	Lrriq1	chr10	-	103071049	103071200	103063197	103063509	103137106	103137208	16,0,5	8,32,20	60,33,42	10,14,9	276	125	3.51127723453e-05	0.475,0.0,0.102	0.731,0.516,0.679	-0.45
ENSMUSG00000052299	Ltn1	chr16	-	87418434	87418570	87415550	87416360	87420172	87420363	353,70,282	4,14,14	339,252,226	4,1,0	261	125	3.52072671446e-05	0.977,0.705,0.906	0.976,0.992,1.0	-0.127
ENSMUSG00000032254	Kif23	chr9	-	61932074	61932187	61929663	61929766	61935379	61935550	199,66,273	32,20,2	242,217,183	4,3,1	238	125	3.54195482417e-05	0.766,0.634,0.986	0.969,0.974,0.99	-0.182
ENSMUSG00000064127	Med14	chrX	-	12689328	12689460	12687018	12687201	12693584	12693696	385,94,380	67,15,48	242,239,219	72,72,81	257	125	3.56795578805e-05	0.736,0.753,0.794	0.62,0.618,0.568	0.159
ENSMUSG00000032745	Gpbp1	chr13	-	111447895	111447955	111440631	111440816	111448932	111448999	1274,875,1263	407,283,442	960,829,731	496,470,393	185	125	3.74646142911e-05	0.679,0.676,0.659	0.567,0.544,0.557	0.115
ENSMUSG00000032839	Trpc1	chr9	-	95743196	95743351	95732006	95732209	95749667	95750358	4,2,11	0,0,0	14,7,4	9,6,0	280	125	3.8652490357e-05	1.0,1.0,1.0	0.41,0.342,1.0	0.416
ENSMUSG00000036054	Sugp2	chr8	+	70261230	70261317	70260441	70260589	70262870	70263105	201,265,159	22,1,5	218,257,183	25,36,39	212	125	3.90820352844e-05	0.843,0.994,0.949	0.837,0.808,0.735	0.135
ENSMUSG00000027466	Rbck1	chr2	-	152323171	152323332	152322159	152322271	152324266	152324440	459,355,509	27,8,47	464,460,452	66,68,63	286	125	3.98014647353e-05	0.881,0.951,0.826	0.754,0.747,0.758	0.133
ENSMUSG00000026648	Dclre1c	chr2	+	3429267	3429352	3425363	3425415	3433746	3433806	32,16,40	1,0,0	52,13,24	7,5,5	210	125	4.00122447693e-05	0.95,1.0,1.0	0.816,0.607,0.741	0.262
ENSMUSG00000019854	Reps1	chr10	+	18107670	18107748	18104153	18104275	18114398	18114486	406,369,468	126,94,148	231,245,239	129,139,120	203	125	4.00122447693e-05	0.665,0.707,0.661	0.524,0.52,0.551	0.146
ENSMUSG00000034218	Atm	chr9	-	53451659	53451689	53450517	53450634	53453352	53453435	29,7,40	0,0,0	30,23,25	6,2,7	155	125	4.00122447693e-05	1.0,1.0,1.0	0.801,0.903,0.742	0.185
ENSMUSG00000092544	Gm20422	chr8	-	69744191	69744252	69743183	69743610	69744460	69744587	74,7,83	2,0,1	62,70,84	4,14,14	186	125	4.03772211201e-05	0.961,1.0,0.982	0.912,0.771,0.801	0.153
ENSMUSG00000043323	Fbrsl1	chr5	-	110416029	110416065	110396044	110396074	110417842	110417947	9,0,22	7,16,5	45,38,45	1,1,3	161	125	4.03772211201e-05	0.5,0.0,0.774	0.972,0.967,0.921	-0.529
ENSMUSG00000040415	Dtx3	chr10	-	127192608	127193338	127190377	127191039	127193729	127193803	25,20,22	12,32,7	87,80,71	7,3,12	855	125	4.03772211201e-05	0.233,0.084,0.315	0.645,0.796,0.464	-0.424
ENSMUSG00000025357	Dgka	chr10	-	128733264	128733384	128732982	128733097	128733564	128733639	40,19,35	4,0,10	79,53,66	0,0,0	245	125	4.06288576409e-05	0.836,1.0,0.641	1.0,1.0,1.0	-0.174
ENSMUSG00000001419	Mef2d	chr3	+	88161780	88161801	88161190	88161381	88162957	88163087	4,19,7	134,45,84	2,1,1	110,127,81	146	125	4.0673874016e-05	0.025,0.266,0.067	0.015,0.007,0.01	0.109
ENSMUSG00000031078	Cttn	chr7	-	144449936	144450021	144449559	144449615	144452026	144452137	6,11,4	38,17,19	3,0,1	59,39,49	210	125	4.09531809692e-05	0.086,0.278,0.111	0.029,0.0,0.012	0.145
ENSMUSG00000025812	Pard3	chr8	+	127410728	127410773	127409555	127409707	127415569	127415797	60,43,75	69,25,77	44,56,40	134,126,111	170	125	4.17396012067e-05	0.39,0.558,0.417	0.194,0.246,0.209	0.239
ENSMUSG00000040481	Bptf	chr11	-	107086711	107086897	107082512	107082700	107095715	107095925	35,0,18	138,24,110	34,37,28	65,53,58	311	125	4.21348474925e-05	0.093,0.0,0.062	0.174,0.219,0.163	-0.134
ENSMUSG00000026458	Ppfia4	chr1	-	134299025	134299136	134296782	134298828	134299290	134299468	0,0,2	14,11,24	6,11,3	13,8,10	236	125	4.22749716813e-05	0.0,0.0,0.042	0.196,0.421,0.137	-0.237
ENSMUSG00000058046	4933430I17Rik	chr4	+	62547264	62547328	62546019	62546141	62547532	62547993	21,39,28	0,0,0	17,17,18	1,3,8	189	125	4.32182864562e-05	1.0,1.0,1.0	0.918,0.789,0.598	0.232
ENSMUSG00000019917	Sept10	chr10	-	59192697	59192815	59183524	59183711	59221390	59221847	62,34,106	9,0,13	179,201,181	3,3,0	243	125	4.34814512165e-05	0.78,1.0,0.807	0.968,0.972,1.0	-0.118
ENSMUSG00000021139	Gm20498	chr12	-	81510828	81510965	81504543	81504639	81532715	81532882	413,447,501	61,109,72	667,699,566	60,55,42	262	125	4.37672214586e-05	0.764,0.662,0.769	0.841,0.858,0.865	-0.123
ENSMUSG00000015452	Ager	chr17	+	34600350	34600377	34599995	34600137	34600494	34600621	9,19,16	0,0,0	22,22,25	5,6,5	152	125	4.43149848695e-05	1.0,1.0,1.0	0.783,0.751,0.804	0.221
ENSMUSG00000060073	Psma3	chr12	+	70984671	70984745	70984492	70984594	70986862	70986935	211,55,236	12,28,0	273,258,241	1,0,1	199	125	4.46289341246e-05	0.917,0.552,1.0	0.994,1.0,0.993	-0.173
ENSMUSG00000073436	Eme2	chr17	-	24893038	24893154	24888485	24892944	24893550	24893642	45,2,32	0,0,0	53,71,64	9,9,4	241	125	4.63495834005e-05	1.0,1.0,1.0	0.753,0.804,0.892	0.184
ENSMUSG00000028295	Smim8	chr4	-	34771873	34772053	34771257	34771414	34778223	34778337	9,0,8	73,57,52	23,11,17	22,45,40	305	125	4.69956320908e-05	0.048,0.0,0.059	0.3,0.091,0.148	-0.144
ENSMUSG00000031012	Cask	chrX	-	13550946	13550982	13549164	13549361	13554877	13554946	52,4,58	1,0,0	59,51,38	15,2,6	161	125	4.91191441966e-05	0.976,1.0,1.0	0.753,0.952,0.831	0.147
ENSMUSG00000025902	Sox17	chr1	-	4493099	4493490	4492466	4492668	4495135	4495942	45,90,57	0,0,0	24,29,22	8,4,0	516	125	4.98116239193e-05	1.0,1.0,1.0	0.421,0.637,1.0	0.314
ENSMUSG00000000740	Rpl13	chr8	+	123102844	123102986	123102650	123102762	123103182	123103641	73,48,62	0,14,6	114,133,127	1,0,1	267	125	5.07811056128e-05	1.0,0.616,0.829	0.982,1.0,0.983	-0.173
ENSMUSG00000035969	Rusc2	chr4	+	43414627	43416718	43406434	43406680	43421604	43422249	70,9,74	0,0,0	95,89,96	2,4,2	2216	125	5.12867397517e-05	1.0,1.0,1.0	0.728,0.557,0.73	0.328
ENSMUSG00000071573	Rnls	chr19	-	33389916	33390059	33382366	33382525	33391079	33391185	5,1,6	0,0,0	6,25,2	2,6,1	268	125	5.4851822771e-05	1.0,1.0,1.0	0.583,0.66,0.483	0.425
ENSMUSG00000034450	Gulo	chr14	-	65996823	65996900	65991029	65991179	65997559	65997667	56,24,35	0,0,0	65,66,83	8,8,5	202	125	5.51367040855e-05	1.0,1.0,1.0	0.834,0.836,0.911	0.14
ENSMUSG00000057751	Megf6	chr4	+	154258859	154258994	154255995	154256124	154262513	154262639	0,0,0	4,6,1	11,6,2	5,7,7	260	125	5.55362123171e-05	0.0,0.0,0.0	0.514,0.292,0.121	-0.309
ENSMUSG00000033007	Asic4	chr1	+	75469670	75469833	75469356	75469484	75470278	75470335	118,82,105	11,2,24	21,33,24	0,0,0	288	125	5.63312878309e-05	0.823,0.947,0.655	1.0,1.0,1.0	-0.192
ENSMUSG00000028702	Rad54l	chr4	-	116109968	116110093	116105757	116105908	116118837	116118957	372,287,394	12,10,13	229,211,182	29,22,13	250	125	6.25176854457e-05	0.939,0.935,0.938	0.798,0.827,0.875	0.104
ENSMUSG00000073436	Eme2	chr17	-	24893304	24893398	24888485	24892944	24893550	24893642	24,28,37	0,0,0	98,47,58	9,9,4	219	125	6.25176854457e-05	1.0,1.0,1.0	0.861,0.749,0.892	0.166
ENSMUSG00000027282	Mtch2	chr2	+	90852839	90852866	90849597	90849704	90854923	90854981	83,45,72	2,15,3	99,108,101	1,0,0	152	125	6.35548674204e-05	0.972,0.712,0.952	0.988,1.0,1.0	-0.117
ENSMUSG00000030172	Erc1	chr6	-	119824385	119824619	119796906	119797323	119847876	119848102	109,3,192	0,0,0	185,156,153	9,8,4	359	125	6.4053595397e-05	1.0,1.0,1.0	0.877,0.872,0.93	0.107
ENSMUSG00000038766	Gabpb2	chr3	-	95216213	95216268	95206462	95206602	95217588	95217709	64,8,83	66,12,76	100,79,77	38,25,33	180	125	6.46081242995e-05	0.402,0.316,0.431	0.646,0.687,0.618	-0.267
ENSMUSG00000032540	Abhd5	chr9	+	122365135	122365221	122351607	122351839	122367888	122368261	217,208,253	5,0,12	193,188,195	18,21,15	211	125	6.63430001602e-05	0.963,1.0,0.926	0.864,0.841,0.885	0.1
ENSMUSG00000025950	Idh1	chr1	-	65179762	65179815	65175295	65175368	65186208	65186459	0,0,0	7,34,3	2,2,8	9,7,12	178	125	6.65360158938e-05	0.0,0.0,0.0	0.135,0.167,0.319	-0.207
ENSMUSG00000039361	Picalm	chr7	+	90182218	90182368	90177499	90177603	90189149	90189257	1084,548,1161	442,123,378	905,839,878	573,538,491	275	125	6.95446560884e-05	0.527,0.669,0.583	0.418,0.415,0.448	0.166
ENSMUSG00000047115	Fam221a	chr6	+	49385372	49385455	49382962	49383079	49388816	49390539	34,21,40	0,0,0	40,43,35	4,4,7	208	125	7.06760676856e-05	1.0,1.0,1.0	0.857,0.866,0.75	0.176
ENSMUSG00000030876	Mettl9	chr7	+	121052086	121052296	121034444	121034975	121076129	121076835	14,2,33	0,0,1	21,24,38	4,12,5	335	125	7.06760676856e-05	1.0,1.0,0.925	0.662,0.427,0.739	0.366
ENSMUSG00000014418	Hps5	chr7	-	46775153	46775284	46774813	46774937	46775764	46775951	13,0,18	19,6,31	3,3,6	65,71,58	256	125	7.26204175367e-05	0.25,0.0,0.221	0.022,0.02,0.048	0.127
ENSMUSG00000092417	Gpank1	chr17	+	35122228	35122460	35121454	35121550	35123052	35123301	14,9,20	1,0,3	8,13,5	11,7,14	357	125	7.35586078213e-05	0.831,1.0,0.7	0.203,0.394,0.111	0.608
ENSMUSG00000049357	4933408B17Rik	chr18	-	34584837	34584906	34580799	34580977	34592914	34593060	2,12,6	0,0,0	6,2,3	1,3,3	194	125	7.39175495305e-05	1.0,1.0,1.0	0.794,0.3,0.392	0.505
ENSMUSG00000006288	Ttc5	chr14	-	50775290	50775382	50773276	50773333	50777261	50777412	265,129,262	6,5,22	272,259,238	37,30,41	217	125	7.40952274289e-05	0.962,0.937,0.873	0.809,0.833,0.77	0.12
ENSMUSG00000036792	Mbd5	chr2	+	49278580	49279783	49274562	49274774	49298655	49298729	40,20,49	1,0,0	68,57,46	12,3,4	1328	125	7.4369033324e-05	0.79,1.0,1.0	0.348,0.641,0.52	0.427
ENSMUSG00000032743	D430042O09Rik	chr7	+	125797573	125797705	125795215	125795480	125812779	125812949	92,37,97	6,12,2	129,118,93	1,1,0	257	125	7.73298246216e-05	0.882,0.6,0.959	0.984,0.983,1.0	-0.175
ENSMUSG00000024726	Carnmt1	chr19	+	18703360	18703464	18679103	18679267	18704019	18704788	10,12,15	2,0,0	10,21,10	6,11,6	229	125	7.86449994281e-05	0.732,1.0,1.0	0.476,0.51,0.476	0.423
ENSMUSG00000066842	Hmcn1	chr1	-	150656692	150656774	150656453	150656585	150657070	150657273	197,2,121	6,0,3	87,101,80	15,15,8	207	125	7.86449994281e-05	0.952,1.0,0.961	0.778,0.803,0.858	0.158
ENSMUSG00000027259	Adal	chr2	+	121142523	121142654	121142092	121142303	121143148	121143209	195,119,249	15,15,13	149,149,117	34,33,25	256	125	7.93291566963e-05	0.864,0.795,0.903	0.682,0.688,0.696	0.165
ENSMUSG00000063889	Crem	chr18	-	3299161	3299308	3295321	3295416	3309645	3309900	20,10,15	0,0,0	25,9,14	3,8,1	272	125	8.07658584578e-05	1.0,1.0,1.0	0.793,0.341,0.865	0.334
ENSMUSG00000037536	Fbxo34	chr14	+	47526204	47526314	47472560	47472717	47529174	47531962	145,61,131	6,3,13	118,119,86	41,17,26	235	125	8.07658584578e-05	0.928,0.915,0.843	0.605,0.788,0.638	0.218
ENSMUSG00000091625	Lsm5	chr6	-	56703005	56703033	56702095	56702168	56704622	56704710	30,38,45	67,148,100	51,44,64	59,49,68	153	125	8.14719834208e-05	0.268,0.173,0.269	0.414,0.423,0.435	-0.187
ENSMUSG00000014767	Tbp	chr17	+	15501153	15501202	15499911	15500024	15502961	15503128	45,1,25	0,0,0	27,30,29	6,3,5	174	125	8.85294079174e-05	1.0,1.0,1.0	0.764,0.878,0.806	0.184
ENSMUSG00000039257	Vstm2b	chr7	+	40901249	40901279	40900003	40900188	40902429	40902901	40,26,69	2,0,1	70,68,55	15,11,5	155	125	8.86497803306e-05	0.942,1.0,0.982	0.79,0.833,0.899	0.134
ENSMUSG00000059482	2610301B20Rik	chr4	+	10879522	10879610	10874567	10874772	10893262	10893469	68,29,52	0,0,1	55,68,39	10,3,5	213	125	9.1359751588e-05	1.0,1.0,0.968	0.763,0.93,0.821	0.151
ENSMUSG00000024104	Fam21	chr6	+	116256226	116256289	116255048	116255168	116256615	116256828	316,282,225	46,23,31	270,238,274	65,70,65	188	125	9.30819786851e-05	0.82,0.891,0.828	0.734,0.693,0.737	0.125
ENSMUSG00000027722	Spata5	chr3	+	37529982	37530019	37528157	37528322	37578751	37579096	44,108,61	182,267,145	33,33,35	213,208,207	162	125	9.31307572751e-05	0.157,0.238,0.245	0.107,0.109,0.115	0.103
ENSMUSG00000000167	Pih1d2	chr9	+	50620944	50621190	50618445	50618649	50621620	50621886	8,0,7	16,80,17	7,20,12	15,11,10	371	125	9.59193360476e-05	0.144,0.0,0.122	0.136,0.38,0.288	-0.179
ENSMUSG00000022139	Mbnl2	chr14	+	120395711	120395765	120388899	120389163	120396450	120396604	147,65,111	18,7,9	209,163,154	53,54,41	179	125	9.66682612026e-05	0.851,0.866,0.896	0.734,0.678,0.724	0.159
ENSMUSG00000047361	Gm973	chr1	+	59558085	59558304	59556155	59556324	59562642	59562791	7,20,4	0,0,0	12,28,7	2,2,4	344	125	9.72993396489e-05	1.0,1.0,1.0	0.686,0.836,0.389	0.363
ENSMUSG00000075703	Ept1	chr5	+	30252709	30252784	30248411	30248520	30256077	30256340	124,27,210	6,31,7	239,224,225	2,1,1	200	125	9.72993396489e-05	0.928,0.352,0.949	0.987,0.993,0.993	-0.248
ENSMUSG00000054387	Mdm4	chr1	-	133004653	133004721	133003790	133003890	133009136	133009192	216,32,227	61,7,60	232,209,172	25,22,21	193	125	9.81308496214e-05	0.696,0.748,0.71	0.857,0.86,0.841	-0.135
ENSMUSG00000019278	Dpep1	chr8	+	123194032	123194186	123186241	123186441	123198713	123198846	646,357,638	30,70,50	191,308,328	7,8,6	279	125	9.89082953377e-05	0.906,0.696,0.851	0.924,0.945,0.961	-0.126
ENSMUSG00000006276	Eps15l1	chr8	-	72358312	72358445	72345965	72346171	72367903	72367986	365,388,374	24,32,36	338,282,300	68,68,39	258	125	0.000101540908528	0.881,0.855,0.834	0.707,0.668,0.788	0.136
ENSMUSG00000004698	Hdac9	chr12	-	34407765	34407897	34402751	34402867	34429497	34429619	38,42,33	0,0,0	84,46,67	3,4,11	257	125	0.000101841888733	1.0,1.0,1.0	0.932,0.848,0.748	0.157
ENSMUSG00000087174	5530601H04Rik	chrX	-	105042603	105042817	105038816	105039812	105044001	105044111	73,48,79	98,69,107	20,26,39	105,68,96	339	125	0.000104029991252	0.215,0.204,0.214	0.066,0.124,0.13	0.104
ENSMUSG00000028402	Mpdz	chr4	-	81313499	81313598	81310156	81310319	81317593	81317704	439,100,475	67,19,109	304,279,289	132,91,96	224	125	0.000104641773835	0.785,0.746,0.709	0.562,0.631,0.627	0.14
ENSMUSG00000028559	Osbpl9	chr4	-	109086326	109086431	109083088	109083248	109087394	109087485	304,117,286	4,26,15	311,279,296	5,4,1	230	125	0.000107332761472	0.976,0.71,0.912	0.971,0.974,0.994	-0.114
ENSMUSG00000031229	Atrx	chrX	-	105884306	105884420	105879908	105880015	105887714	105887839	348,174,391	35,0,20	360,213,179	43,35,46	239	125	0.00011016115069	0.839,1.0,0.911	0.814,0.761,0.671	0.168
ENSMUSG00000042520	Ubap2l	chr3	-	90001817	90001868	90000139	90000253	90002278	90002476	69,100,58	43,28,33	64,75,64	89,86,97	176	125	0.000111700702558	0.533,0.717,0.555	0.338,0.382,0.319	0.255
ENSMUSG00000041696	Rasl12	chr9	+	65400918	65400975	65398487	65398667	65407576	65407650	62,9,46	0,0,0	77,89,65	9,7,5	182	125	0.000113133346366	1.0,1.0,1.0	0.855,0.897,0.899	0.116
ENSMUSG00000025902	Sox17	chr1	-	4493771	4493863	4491389	4492668	4495135	4495942	12,19,8	0,0,0	11,4,8	8,4,0	217	125	0.000117633745029	1.0,1.0,1.0	0.442,0.365,1.0	0.398
ENSMUSG00000038500	Prr3	chr17	-	35978710	35978781	35978163	35978443	35979126	35979255	101,22,102	32,10,49	89,89,89	84,94,82	196	125	0.000118533526904	0.668,0.584,0.57	0.403,0.376,0.409	0.211
ENSMUSG00000008129	4930432K21Rik	chr8	+	84148837	84148885	84148251	84148398	84159444	84159607	3,4,12	0,0,1	6,11,9	4,7,4	173	125	0.000119838708013	1.0,1.0,0.897	0.52,0.532,0.619	0.409
ENSMUSG00000040016	Ptger3	chr3	+	157641720	157641809	157604964	157605144	157643874	157644756	13,3,10	0,0,0	17,24,20	3,7,2	214	125	0.000123276249141	1.0,1.0,1.0	0.768,0.667,0.854	0.237
ENSMUSG00000058388	Phtf1	chr3	+	103982945	103983104	103981885	103981955	103985752	103985909	306,127,383	29,15,19	658,578,523	16,14,17	284	125	0.000126206971547	0.823,0.788,0.899	0.948,0.948,0.931	-0.106
ENSMUSG00000021003	Galc	chr12	-	98212981	98213159	98208710	98208874	98214332	98214483	196,83,250	0,26,6	277,263,187	0,0,0	303	125	0.000127149516588	1.0,0.568,0.945	1.0,1.0,1.0	-0.162
ENSMUSG00000066224	Arid3c	chr4	-	41724704	41724794	41724138	41724333	41725006	41725189	16,7,11	1,0,0	10,11,8	5,2,5	215	125	0.000129569642255	0.903,1.0,1.0	0.538,0.762,0.482	0.374
ENSMUSG00000024556	Me2	chr18	-	73797828	73797978	73794780	73794942	73805051	73805169	16,14,9	0,0,0	8,8,4	4,1,2	275	125	0.000130012170645	1.0,1.0,1.0	0.476,0.784,0.476	0.421
ENSMUSG00000022789	Dnm1l	chr16	-	16318444	16318477	16316601	16316778	16319451	16319508	91,50,93	61,37,75	67,54,40	127,68,107	158	125	0.000132065119155	0.541,0.517,0.495	0.294,0.386,0.228	0.215
ENSMUSG00000041264	Uspl1	chr5	+	149187707	149187834	149184666	149184806	149188344	149188473	146,63,152	126,87,180	81,105,89	183,213,204	252	125	0.000132747322402	0.365,0.264,0.295	0.18,0.196,0.178	0.123
ENSMUSG00000039242	B3galnt2	chr13	+	13975437	13975634	13970766	13970867	13980600	13980696	487,152,544	8,23,31	508,453,436	4,7,7	322	125	0.000132942882656	0.959,0.72,0.872	0.98,0.962,0.96	-0.117
ENSMUSG00000063659	Zbtb18	chr1	+	177443223	177443341	177442465	177442595	177447088	177447486	13,4,6	11,5,12	2,1,1	14,22,11	243	125	0.000135871213431	0.378,0.292,0.205	0.068,0.023,0.045	0.246
ENSMUSG00000062115	Rai1	chr11	+	60140240	60140370	60105012	60105394	60185095	60190622	163,61,152	3,4,2	176,158,135	22,15,13	255	125	0.000141722527472	0.964,0.882,0.974	0.797,0.838,0.836	0.116
ENSMUSG00000001482	Def8	chr8	+	123446097	123446184	123443004	123443051	123447787	123447912	79,27,50	108,56,79	29,38,45	134,138,127	212	125	0.000147487894567	0.301,0.221,0.272	0.113,0.14,0.173	0.123
ENSMUSG00000028797	Tmem234	chr4	+	129601406	129601533	129600982	129601243	129607086	129607179	111,75,152	17,0,9	82,109,93	27,24,31	252	125	0.000152413381019	0.764,1.0,0.893	0.601,0.693,0.598	0.255
ENSMUSG00000025372	Baiap2	chr11	+	119997488	119997690	119996888	119997090	119998633	119998702	130,132,109	0,30,8	153,147,194	2,2,0	327	125	0.000152904483405	1.0,0.627,0.839	0.967,0.966,1.0	-0.156
ENSMUSG00000038781	Stap2	chr17	-	55999912	56000015	55997777	55997951	56000086	56000156	18,11,15	35,26,54	27,31,28	15,29,21	228	125	0.000153395778117	0.22,0.188,0.132	0.497,0.37,0.422	-0.25
ENSMUSG00000069045	Ddx3y	chrY	-	1282900	1282968	1280309	1280439	1284321	1284382	89,20,70	1,0,1	50,62,59	7,3,9	193	125	0.000157070240681	0.983,1.0,0.978	0.822,0.93,0.809	0.133
ENSMUSG00000018654	Ikzf1	chr11	+	11740949	11741009	11707784	11707904	11748310	11748571	0,0,0	18,14,18	3,4,4	13,12,6	185	125	0.000160051268383	0.0,0.0,0.0	0.135,0.184,0.311	-0.21
ENSMUSG00000042213	Zfand4	chr6	+	116285853	116285921	116273572	116273872	116287981	116288159	6,15,5	0,0,0	14,33,22	9,3,3	193	125	0.000164911070188	1.0,1.0,1.0	0.502,0.877,0.826	0.265
ENSMUSG00000029699	Ssc4d	chr5	-	135961888	135961966	135960223	135961208	135962199	135962327	26,16,29	3,0,12	27,37,24	0,0,0	203	125	0.000168952478423	0.842,1.0,0.598	1.0,1.0,1.0	-0.187
ENSMUSG00000060073	Psma3	chr12	+	70986862	70986935	70978732	70978815	70993012	70993080	1,10,6	0,0,6	1,0,0	1,2,1	198	125	0.000172659358308	1.0,1.0,0.387	0.387,0.0,0.0	0.667
ENSMUSG00000035778	Ggta1	chr2	-	35414218	35414284	35413325	35413427	35416471	35416507	38,31,36	1,0,3	17,15,30	7,7,6	191	125	0.000177025157489	0.961,1.0,0.887	0.614,0.584,0.766	0.295
ENSMUSG00000022131	Gpr180	chr14	+	118148084	118148285	118139736	118139895	118153568	118153749	379,224,284	44,16,36	419,438,472	11,24,22	326	125	0.00017748537466	0.768,0.843,0.752	0.936,0.875,0.892	-0.113
ENSMUSG00000015522	Arnt	chr3	+	95466792	95466837	95460376	95460421	95470176	95470390	128,89,159	12,0,3	209,166,162	30,25,20	170	125	0.000184911490087	0.887,1.0,0.975	0.837,0.83,0.856	0.113
ENSMUSG00000041762	Gpr155	chr2	-	73384067	73384192	73382794	73382958	73386264	73386411	0,1,0	8,9,17	8,3,3	6,13,4	250	125	0.000189625151673	0.0,0.053,0.0	0.4,0.103,0.273	-0.241
ENSMUSG00000013236	Ptprs	chr17	-	56425326	56425926	56424879	56424977	56426386	56426504	335,43,275	22,0,9	654,618,643	2,2,8	725	125	0.000189625151673	0.724,1.0,0.84	0.983,0.982,0.933	-0.111
ENSMUSG00000033460	Armcx1	chrX	+	134718725	134718818	134718369	134718461	134718919	134718992	255,185,192	12,6,12	216,223,209	32,31,23	218	125	0.000189755458384	0.924,0.946,0.902	0.795,0.805,0.839	0.111
ENSMUSG00000021843	Ktn1	chr14	+	47734154	47734270	47733226	47733322	47736099	47736291	143,191,178	142,238,260	155,167,156	122,96,108	241	125	0.000195506123485	0.343,0.294,0.262	0.397,0.474,0.428	-0.133
ENSMUSG00000028849	Map7d1	chr4	-	126238521	126238632	126237155	126237278	126240022	126240137	611,345,545	101,72,89	643,602,590	196,190,172	236	125	0.000197420994248	0.762,0.717,0.764	0.635,0.627,0.645	0.112
ENSMUSG00000086587	Gm11837	chr4	+	14938483	14938557	14936440	14936539	14942199	14942275	38,23,10	1,0,2	41,19,36	9,7,17	199	125	0.000197710637849	0.96,1.0,0.758	0.741,0.63,0.571	0.259
ENSMUSG00000002983	Relb	chr7	-	19617761	19617919	19616345	19616437	19619513	19619842	11,4,22	0,0,0	17,31,33	5,9,0	283	125	0.0001977791081	1.0,1.0,1.0	0.6,0.603,1.0	0.266
ENSMUSG00000041769	Ppp2r2d	chr7	+	138869689	138869855	138868409	138868507	138870389	138870502	913,884,863	74,1,98	629,566,507	73,82,73	291	125	0.000198161063042	0.841,0.997,0.791	0.787,0.748,0.749	0.115
ENSMUSG00000049327	Kmt5a	chr5	+	124445968	124446084	124445504	124445728	124447213	124447370	101,32,103	245,84,227	123,112,107	132,158,139	241	125	0.000203720474674	0.176,0.165,0.191	0.326,0.269,0.285	-0.116
ENSMUSG00000097174	Gm4890	chr8	+	79296611	79296651	79295122	79295507	79305602	79308961	5,39,14	0,0,0	13,19,12	6,2,2	165	125	0.00021076725341	1.0,1.0,1.0	0.621,0.878,0.82	0.227
ENSMUSG00000026927	Sdccag3	chr2	-	26385497	26385609	26384681	26384821	26386903	26387311	28,21,20	0,0,0	27,31,21	6,6,0	237	125	0.000211807546851	1.0,1.0,1.0	0.704,0.732,1.0	0.188
ENSMUSG00000004562	Arhgef40	chr14	+	52003972	52004116	52003653	52003758	52004611	52004742	637,472,538	631,540,540	665,695,596	423,461,413	269	125	0.000211807546851	0.319,0.289,0.316	0.422,0.412,0.401	-0.104
ENSMUSG00000079427	Mthfsl	chr9	-	88715487	88715749	88703982	88704136	88719488	88719587	19,8,9	0,0,0	19,10,7	2,3,2	387	125	0.000212273887669	1.0,1.0,1.0	0.754,0.518,0.531	0.399
ENSMUSG00000021268	Meg3	chr12	+	109544947	109545041	109544026	109544742	109549290	109549371	11,7,15	6,0,4	14,10,10	0,0,0	219	125	0.000216284966153	0.511,1.0,0.682	1.0,1.0,1.0	-0.269
ENSMUSG00000034940	Synrg	chr11	+	83986813	83987047	83982195	83982307	83987912	83987990	37,38,33	0,0,0	46,34,48	4,2,5	359	125	0.000217530379197	1.0,1.0,1.0	0.8,0.855,0.77	0.192
ENSMUSG00000027455	Nsfl1c	chr2	+	151502454	151502460	151500714	151500789	151503013	151503179	24,22,14	85,92,155	34,30,35	63,58,71	131	125	0.000225080027892	0.212,0.186,0.079	0.34,0.33,0.32	-0.171
ENSMUSG00000048200	Cracr2b	chr7	+	141465765	141465837	141465673	141465685	141466045	141466613	43,27,22	1,0,0	27,38,24	7,3,4	197	125	0.000226376899499	0.965,1.0,1.0	0.71,0.889,0.792	0.191
ENSMUSG00000074358	Ccdc61	chr7	-	18903781	18903939	18893934	18894145	18910132	18910415	61,53,47	6,6,6	112,121,110	2,3,0	283	125	0.000230212967816	0.818,0.796,0.776	0.961,0.947,1.0	-0.173
ENSMUSG00000004113	Cacna1b	chr2	-	24638671	24638737	24637425	24637517	24639093	24639210	4,29,7	0,10,3	4,6,2	0,0,0	191	125	0.000230212967816	1.0,0.655,0.604	1.0,1.0,1.0	-0.247
ENSMUSG00000066036	Ubr4	chr4	+	139441191	139441296	139440644	139440822	139442685	139442823	176,58,192	15,3,23	126,133,108	30,30,34	230	125	0.000235051857951	0.864,0.913,0.819	0.695,0.707,0.633	0.187
ENSMUSG00000015980	Lrrc27	chr7	+	139216748	139216890	139214674	139214959	139218227	139218358	2,0,0	28,25,17	8,4,3	17,17,6	267	125	0.000235051857951	0.032,0.0,0.0	0.181,0.099,0.19	-0.146
ENSMUSG00000040548	Tex2	chr11	-	106529261	106529361	106519881	106520014	106533870	106534017	46,48,77	10,0,9	106,85,86	0,3,0	225	125	0.000238504270997	0.719,1.0,0.826	1.0,0.94,1.0	-0.132
ENSMUSG00000007570	Fance	chr17	+	28317157	28317223	28316858	28316903	28317467	28317611	195,194,164	26,41,29	116,161,144	70,56,50	191	125	0.000240657269816	0.831,0.756,0.787	0.52,0.653,0.653	0.183
ENSMUSG00000031644	Nek1	chr8	+	61071750	61071834	61054519	61054622	61072275	61072359	29,0,26	95,86,110	48,40,31	114,61,63	209	125	0.000246219566566	0.154,0.0,0.124	0.201,0.282,0.227	-0.144
ENSMUSG00000013878	Rnf170	chr8	+	26135628	26135702	26129046	26129155	26138979	26139090	2,0,1	39,35,28	9,8,5	43,33,22	199	125	0.000257812761001	0.031,0.0,0.022	0.116,0.132,0.125	-0.107
ENSMUSG00000054717	Hmgb2	chr8	+	57512514	57512748	57511973	57512005	57513061	57513209	926,142,703	4,23,3	1044,1148,954	0,0,0	359	125	0.000257812761001	0.988,0.683,0.988	1.0,1.0,1.0	-0.114
ENSMUSG00000021870	Slmap	chr14	-	26459409	26459460	26453537	26453600	26460041	26460210	13,0,4	18,24,34	18,15,16	12,11,13	176	125	0.000258831022978	0.339,0.0,0.077	0.516,0.492,0.466	-0.353
ENSMUSG00000027615	Hps3	chr3	-	20008814	20008922	20003224	20003431	20010799	20010988	75,31,93	18,5,24	102,112,99	6,10,4	233	125	0.000260141922417	0.691,0.769,0.675	0.901,0.857,0.93	-0.184
ENSMUSG00000073609	D2hgdh	chr1	+	93832595	93832789	93829756	93829896	93835286	93835455	33,44,56	3,0,3	98,102,78	21,22,22	319	125	0.000263022870308	0.812,1.0,0.88	0.646,0.645,0.581	0.273
ENSMUSG00000037536	Fbxo34	chr14	+	47504985	47505132	47500793	47500870	47529174	47531900	10,10,10	0,0,3	6,5,7	12,8,4	272	125	0.000263022870308	1.0,1.0,0.605	0.187,0.223,0.446	0.583
ENSMUSG00000047045	Tmem164	chrX	+	142682290	142682949	142681417	142681556	142832500	142832601	135,6,113	0,0,0	64,62,56	4,3,2	784	125	0.00026539428004	1.0,1.0,1.0	0.718,0.767,0.817	0.233
ENSMUSG00000059439	Bcas3	chr11	+	85822021	85822112	85813999	85814065	85825201	85826055	19,42,23	0,0,1	69,64,83	10,10,5	216	125	0.000266794591837	1.0,1.0,0.93	0.8,0.787,0.906	0.146
ENSMUSG00000020594	Pum2	chr12	+	8733272	8733509	8728855	8729149	8743760	8744028	929,308,937	156,20,129	789,689,667	179,223,185	362	125	0.000268313860267	0.673,0.842,0.715	0.603,0.516,0.555	0.185
ENSMUSG00000028519	Dab1	chr4	+	104681597	104681663	104680069	104680108	104688382	104688442	7,14,7	0,0,0	24,11,12	2,2,6	191	125	0.000268313860267	1.0,1.0,1.0	0.887,0.783,0.567	0.254
ENSMUSG00000026941	Mamdc4	chr2	-	25564824	25564971	25564575	25564710	25565095	25565186	28,48,43	0,0,0	53,59,47	5,0,10	272	125	0.000280745727195	1.0,1.0,1.0	0.83,1.0,0.684	0.162
ENSMUSG00000029127	Zbtb49	chr5	-	38210617	38210664	38205888	38205962	38216446	38216613	15,10,12	0,0,0	13,14,12	4,2,3	172	125	0.000288056000162	1.0,1.0,1.0	0.703,0.836,0.744	0.239
ENSMUSG00000040415	Dtx3	chr10	-	127192608	127193357	127190377	127191039	127193729	127193803	283,291,303	12,32,7	650,663,681	7,3,12	874	125	0.00029192747195	0.771,0.565,0.861	0.93,0.969,0.89	-0.197
ENSMUSG00000028898	Trnau1ap	chr4	-	132328468	132328566	132325207	132325260	132329352	132329489	117,48,129	39,69,56	191,219,225	28,35,24	223	125	0.000297400463016	0.627,0.281,0.564	0.793,0.778,0.84	-0.313
ENSMUSG00000038305	Spats2l	chr1	+	57900633	57900840	57885702	57885949	57902088	57902224	42,15,45	0,0,0	184,139,114	12,5,8	332	125	0.000307374016875	1.0,1.0,1.0	0.852,0.913,0.843	0.131
ENSMUSG00000046753	Ccdc66	chr14	-	27483807	27483932	27482411	27482602	27485092	27485133	118,163,113	8,10,16	85,118,109	0,2,3	250	125	0.000307926862476	0.881,0.891,0.779	1.0,0.967,0.948	-0.121
ENSMUSG00000031652	N4bp1	chr8	-	86848446	86848554	86841138	86845041	86853158	86853289	6,0,5	2,12,0	10,4,7	0,0,0	233	125	0.00031306795984	0.617,0.0,1.0	1.0,1.0,1.0	-0.461
ENSMUSG00000018362	Kpna2	chr11	-	106992602	106992691	106991857	106992126	106996508	106996646	7,1,1	9,6,4	22,22,13	7,5,0	214	125	0.000318540560444	0.312,0.089,0.127	0.647,0.72,1.0	-0.613
ENSMUSG00000078861	Zfp931	chr2	-	178069554	178069615	178067694	178068400	178069822	178069949	61,44,93	32,69,59	109,85,69	24,20,16	186	125	0.000321278537616	0.562,0.3,0.514	0.753,0.741,0.743	-0.287
ENSMUSG00000066892	Fbxl12	chr9	-	20644194	20644298	20642023	20642096	20644572	20644758	34,12,22	6,0,4	32,37,37	0,0,0	229	125	0.000321833194327	0.756,1.0,0.75	1.0,1.0,1.0	-0.165
ENSMUSG00000027361	Gabpb1	chr2	-	126662990	126663088	126658469	126658577	126676033	126676337	30,19,30	0,0,0	44,29,23	1,3,9	223	125	0.000322746786378	1.0,1.0,1.0	0.961,0.844,0.589	0.202
ENSMUSG00000048728	Zfp454	chr11	-	50878042	50878105	50872719	50874287	50886368	50886498	37,25,25	0,0,0	62,68,45	8,3,6	188	125	0.000324415079101	1.0,1.0,1.0	0.837,0.938,0.833	0.131
ENSMUSG00000057230	Aak1	chr6	+	86981295	86981397	86967268	86967373	86982541	86982643	0,0,0	26,9,10	4,2,10	22,20,17	227	125	0.00032778004894	0.0,0.0,0.0	0.091,0.052,0.245	-0.129
ENSMUSG00000026755	Arpc5l	chr2	+	39013116	39013187	39008156	39008324	39015057	39015326	7,25,7	3,7,0	21,20,21	0,0,0	196	125	0.000327798223501	0.598,0.695,1.0	1.0,1.0,1.0	-0.236
ENSMUSG00000047045	Tmem164	chrX	+	142770966	142771033	142681414	142681556	142832500	142832601	18,9,15	0,0,0	7,23,13	4,3,2	192	125	0.000327798223501	1.0,1.0,1.0	0.533,0.833,0.809	0.275
ENSMUSG00000048232	Fbxo10	chr4	-	45058328	45059150	45051552	45051702	45061939	45062530	148,52,96	6,4,0	163,150,192	0,0,0	947	125	0.000331936183984	0.765,0.632,1.0	1.0,1.0,1.0	-0.201
ENSMUSG00000038346	Zfp384	chr6	+	125024504	125024552	125024032	125024270	125024745	125025082	309,75,204	39,20,68	365,306,269	24,38,18	173	125	0.000335434178557	0.851,0.73,0.684	0.917,0.853,0.915	-0.14
ENSMUSG00000000605	Clcn4	chr7	-	7296723	7296878	7295969	7296069	7298691	7298836	71,12,114	2,0,0	228,174,161	13,13,10	280	125	0.000346474878196	0.941,1.0,1.0	0.887,0.857,0.878	0.106
ENSMUSG00000038368	Focad	chr4	+	88128897	88129052	88124587	88124662	88154636	88154741	98,40,140	5,48,8	102,99,85	0,0,3	280	125	0.000352357901924	0.897,0.271,0.887	1.0,1.0,0.927	-0.291
ENSMUSG00000041658	Rragb	chrX	+	153148451	153148535	153143975	153144075	153150361	153150428	112,108,85	40,25,34	59,68,59	57,48,42	209	125	0.000352357901924	0.626,0.721,0.599	0.382,0.459,0.457	0.216
ENSMUSG00000015126	Tsr3	chr17	+	25240443	25240663	25240169	25240364	25241063	25241257	388,333,409	38,22,52	364,375,412	14,15,17	345	125	0.000354824614121	0.787,0.846,0.74	0.904,0.901,0.898	-0.11
ENSMUSG00000019731	Slc35e1	chr8	-	72488120	72488246	72484573	72484906	72491841	72491912	469,66,466	6,28,16	370,361,321	3,0,5	251	125	0.000355092150338	0.975,0.54,0.936	0.984,1.0,0.97	-0.168
ENSMUSG00000026959	Grin1	chr2	-	25294437	25294548	25291180	25292484	25295791	25295937	3,10,2	1,0,1	1,3,0	8,1,2	236	125	0.000356826567485	0.614,1.0,0.514	0.062,0.614,0.0	0.484
ENSMUSG00000100005	B130024G19Rik	chr7	+	70402422	70402549	70402095	70402191	70404247	70404384	4,12,8	0,0,0	15,14,15	4,3,1	252	125	0.000356826567485	1.0,1.0,1.0	0.65,0.698,0.882	0.257
ENSMUSG00000036667	Tcaf1	chr6	-	42709528	42709637	42685238	42686958	42709958	42710072	65,49,127	157,63,106	101,67,83	335,303,232	234	125	0.00035768202076	0.181,0.294,0.39	0.139,0.106,0.16	0.153
ENSMUSG00000021156	Zmynd11	chr13	-	9710145	9710307	9698627	9698705	9720772	9720928	518,223,546	156,105,191	970,901,768	201,170,165	287	125	0.000359426460833	0.591,0.481,0.555	0.678,0.698,0.67	-0.14
ENSMUSG00000026179	Pnkd	chr1	+	74287091	74287208	74285841	74286010	74347384	74347500	349,387,284	48,2,43	311,390,304	85,75,67	242	125	0.000361099078315	0.79,0.99,0.773	0.654,0.729,0.701	0.156
ENSMUSG00000000131	Xpo6	chr7	-	126151223	126153279	126149233	126149360	126156723	126156801	372,122,328	0,0,0	438,344,340	9,0,4	2181	125	0.000371377247832	1.0,1.0,1.0	0.736,1.0,0.83	0.145
ENSMUSG00000056050	Mia3	chr1	-	183329922	183329991	183326826	183327653	183331091	183331192	11,0,5	0,16,2	17,13,13	0,0,0	194	125	0.000382166237412	1.0,0.0,0.617	1.0,1.0,1.0	-0.461
ENSMUSG00000036273	Lrrk2	chr15	+	91756979	91757068	91755789	91755991	91764631	91764819	22,1,4	6,0,11	24,24,22	1,0,0	214	125	0.000386272460801	0.682,1.0,0.175	0.933,1.0,1.0	-0.359
ENSMUSG00000059900	Tmem40	chr6	-	115738947	115739022	115736382	115736436	115741540	115741672	12,2,3	0,0,0	12,5,4	7,2,0	200	125	0.000392012250537	1.0,1.0,1.0	0.517,0.61,1.0	0.291
ENSMUSG00000040225	Prrc2c	chr1	-	162675604	162675841	162673401	162673656	162676690	162676817	381,299,351	342,155,249	277,292,263	385,353,304	362	125	0.000397356700506	0.278,0.4,0.327	0.199,0.222,0.23	0.118
ENSMUSG00000016763	Scube1	chr15	-	83608217	83608309	83606505	83607477	83608723	83608876	761,561,713	63,70,83	251,271,297	51,53,61	217	125	0.000397356700506	0.874,0.822,0.832	0.739,0.747,0.737	0.102
ENSMUSG00000031732	Phlpp2	chr8	+	109920080	109920141	109913568	109913771	109922815	109922911	42,5,55	8,0,18	52,37,30	0,1,2	186	125	0.000414471965226	0.779,1.0,0.673	1.0,0.961,0.91	-0.14
ENSMUSG00000014554	Dguok	chr6	-	83480842	83480942	83480216	83480436	83481346	83481462	217,306,328	140,202,157	283,372,269	109,107,93	225	125	0.000415733503821	0.463,0.457,0.537	0.591,0.659,0.616	-0.136
ENSMUSG00000050174	Nudt6	chr3	-	37409507	37409562	37404909	37405494	37416700	37416904	11,22,5	0,0,0	15,7,9	5,4,0	180	125	0.000428513263792	1.0,1.0,1.0	0.676,0.549,1.0	0.258
ENSMUSG00000038777	Sema6c	chr3	+	95162614	95162663	95160504	95160712	95163431	95163521	11,1,5	0,0,0	16,9,10	4,3,2	174	125	0.000428513263792	1.0,1.0,1.0	0.742,0.683,0.782	0.264
ENSMUSG00000030199	Etv6	chr6	+	134066306	134066465	134035699	134036138	134137284	134137417	172,32,151	140,22,145	180,159,164	92,57,76	284	125	0.000428885214228	0.351,0.39,0.314	0.463,0.551,0.487	-0.149
ENSMUSG00000058006	Mdn1	chr4	+	32672896	32673015	32671549	32671630	32673953	32674035	37,5,44	0,0,0	32,19,21	2,4,3	244	125	0.000451424046053	1.0,1.0,1.0	0.891,0.709,0.782	0.206
ENSMUSG00000021978	Extl3	chr14	-	65080379	65080475	65075583	65078189	65097996	65098106	232,114,320	29,8,39	300,325,263	88,72,51	221	125	0.000456391357863	0.819,0.89,0.823	0.658,0.719,0.745	0.137
ENSMUSG00000061613	U2af1	chr17	-	31651645	31651712	31648844	31648894	31658652	31658754	15,6,13	22,52,24	21,23,29	17,14,12	192	125	0.000456391357863	0.307,0.07,0.261	0.446,0.517,0.611	-0.312
ENSMUSG00000024381	Bin1	chr18	+	32426223	32426352	32424819	32424967	32431982	32432093	381,309,366	139,132,144	337,336,336	201,249,209	254	125	0.000460312354942	0.574,0.535,0.556	0.452,0.399,0.442	0.124
ENSMUSG00000042331	Specc1	chr11	+	62117699	62119282	62076994	62077236	62128199	62128407	304,66,278	0,0,0	242,180,189	3,4,3	1708	125	0.000460312354942	1.0,1.0,1.0	0.855,0.767,0.822	0.185
ENSMUSG00000038957	Edc3	chr9	+	57715947	57716267	57713380	57713561	57727185	57727521	652,289,868	37,1,21	687,638,565	51,38,54	445	125	0.000460312354942	0.832,0.988,0.921	0.791,0.825,0.746	0.126
ENSMUSG00000055320	Tead1	chr7	+	112856052	112856064	112842039	112842102	112856797	112856932	9,0,18	121,15,83	47,36,22	63,74,87	137	125	0.000478518349201	0.064,0.0,0.165	0.405,0.307,0.187	-0.223
ENSMUSG00000086629	2810403D21Rik	chrX	+	108871471	108871598	108836265	108836355	108874267	108874770	6,21,12	0,0,0	18,16,13	5,0,4	252	125	0.000482537597841	1.0,1.0,1.0	0.641,1.0,0.617	0.247
ENSMUSG00000030533	Unc45a	chr7	-	80339550	80339712	80339313	80339350	80340068	80340219	210,66,175	20,20,9	282,257,195	6,10,2	287	125	0.000505933637131	0.821,0.59,0.894	0.953,0.918,0.977	-0.181
ENSMUSG00000074529	Zfp972	chr2	-	177921688	177921815	177903339	177903727	177925558	177925613	1,27,8	6,0,4	10,12,5	0,0,0	252	125	0.000505933637131	0.076,1.0,0.498	1.0,1.0,1.0	-0.475
ENSMUSG00000025950	Idh1	chr1	-	65179762	65179815	65175295	65175368	65181627	65181698	0,0,0	3,14,3	2,2,8	14,9,9	178	125	0.000505933637131	0.0,0.0,0.0	0.091,0.135,0.384	-0.203
ENSMUSG00000029587	Zfp12	chr5	+	143240319	143240415	143239953	143240080	143244061	143248834	211,97,239	13,0,12	303,264,238	46,29,25	221	125	0.000514412361381	0.902,1.0,0.918	0.788,0.837,0.843	0.117
ENSMUSG00000061762	Tac1	chr6	+	7557215	7557260	7556683	7556780	7557719	7557743	1,0,1	2,9,7	23,13,11	27,22,14	170	125	0.000514551775605	0.269,0.0,0.095	0.385,0.303,0.366	-0.23
ENSMUSG00000022094	Slc39a14	chr14	-	70315663	70315833	70310855	70310975	70316437	70316624	16,0,2	10,16,7	23,22,26	6,9,5	295	125	0.000519889334531	0.404,0.0,0.108	0.619,0.509,0.688	-0.435
ENSMUSG00000050471	Fam118b	chr9	-	35248668	35248730	35244613	35244706	35267722	35267767	21,52,18	28,29,58	7,11,5	48,61,48	187	125	0.000520448039141	0.334,0.545,0.172	0.089,0.108,0.065	0.263
ENSMUSG00000028708	Mknk1	chr4	+	115876580	115876624	115875380	115875545	115877949	115879250	121,63,71	5,0,2	84,81,82	14,5,14	169	125	0.000528369358048	0.947,1.0,0.963	0.816,0.923,0.812	0.12
ENSMUSG00000025026	Add3	chr19	+	53244309	53244405	53242503	53242627	53244997	53247399	586,269,492	163,135,119	313,316,343	268,221,193	221	125	0.00053183984441	0.67,0.53,0.7	0.398,0.447,0.501	0.185
ENSMUSG00000027624	Epb41l1	chr2	+	156524880	156525288	156514027	156514210	156526888	156526993	297,75,211	54,47,51	539,402,352	35,37,40	533	125	0.000548480514098	0.563,0.272,0.492	0.783,0.718,0.674	-0.283
ENSMUSG00000066892	Fbxl12	chr9	-	20642203	20644298	20642023	20642096	20644572	20644747	402,248,393	6,0,4	719,605,531	0,0,0	2220	125	0.000550758643874	0.79,1.0,0.847	1.0,1.0,1.0	-0.121
ENSMUSG00000038084	Opa1	chr16	+	29597585	29597696	29589680	29589748	29602211	29602265	253,93,315	141,34,202	143,134,132	170,144,128	236	125	0.000552873451488	0.487,0.592,0.452	0.308,0.33,0.353	0.18
ENSMUSG00000019854	Reps1	chr10	+	18107667	18107748	18104153	18104275	18114398	18114486	694,571,768	126,94,148	418,405,467	129,139,120	206	125	0.000560728150375	0.77,0.787,0.759	0.663,0.639,0.703	0.104
ENSMUSG00000020092	Pald1	chr10	-	61344103	61344199	61343627	61343756	61346760	61346865	192,104,151	13,22,0	199,224,194	2,2,4	221	125	0.000567141706165	0.893,0.728,1.0	0.983,0.984,0.965	-0.104
ENSMUSG00000029575	Mmab	chr5	-	114437049	114437122	114436478	114436543	114437817	114437875	91,80,111	1,5,0	108,89,121	19,8,7	198	125	0.000568083475347	0.983,0.91,1.0	0.782,0.875,0.916	0.107
ENSMUSG00000040537	Adam22	chr5	-	8111894	8111985	8092730	8092831	8116544	8116605	31,22,28	0,0,0	49,29,36	4,4,4	216	125	0.000580263084638	1.0,1.0,1.0	0.876,0.808,0.839	0.159
ENSMUSG00000047361	Gm973	chr1	+	59558085	59558226	59556155	59556324	59562642	59562810	2,20,4	0,0,0	8,30,16	2,2,4	266	125	0.00058393623611	1.0,1.0,1.0	0.653,0.876,0.653	0.273
ENSMUSG00000028760	Eif4g3	chr4	+	138057948	138058077	138045342	138045418	138082892	138082988	588,220,597	112,70,102	552,472,447	53,56,44	254	125	0.000588483036191	0.721,0.607,0.742	0.837,0.806,0.833	-0.135
ENSMUSG00000012076	Brms1l	chr12	+	55863133	55863173	55845283	55845363	55865950	55866077	97,29,78	5,18,0	158,122,108	2,0,0	165	125	0.000590858082022	0.936,0.55,1.0	0.984,1.0,1.0	-0.166
ENSMUSG00000026014	Raph1	chr1	-	60518979	60519060	60510416	60510491	60525591	60526100	13,4,17	5,0,0	13,3,1	12,5,9	206	125	0.000598355305491	0.612,1.0,1.0	0.397,0.267,0.063	0.628
ENSMUSG00000054387	Mdm4	chr1	-	133004653	133004692	133003790	133003890	133009136	133009192	34,3,46	61,7,60	56,44,29	25,22,21	164	125	0.000600730290081	0.298,0.246,0.369	0.631,0.604,0.513	-0.278
ENSMUSG00000037461	Ints7	chr1	+	191583178	191583325	191575741	191575951	191586523	191586661	565,238,464	30,0,18	482,434,441	25,46,49	272	125	0.000606749471014	0.896,1.0,0.922	0.899,0.813,0.805	0.1
ENSMUSG00000022223	Sdr39u1	chr14	-	55898242	55898386	55897285	55898012	55899183	55899305	139,103,118	7,18,0	389,519,412	5,5,4	269	125	0.000609808399236	0.902,0.727,1.0	0.973,0.98,0.98	-0.101
ENSMUSG00000022701	Ccdc191	chr16	+	43931193	43931384	43915449	43915603	43938913	43939567	154,27,132	4,16,4	130,104,118	2,0,0	316	125	0.000609808399236	0.938,0.4,0.929	0.963,1.0,1.0	-0.232
ENSMUSG00000038005	Hpf1	chr8	+	60893700	60893860	60890444	60890536	60900083	60900234	77,51,102	37,44,53	137,131,139	17,39,30	285	125	0.000611896055913	0.477,0.337,0.458	0.779,0.596,0.67	-0.258
ENSMUSG00000037395	Rcor3	chr1	-	192101625	192101867	192100583	192101155	192108643	192108701	92,13,133	1,0,0	93,70,84	3,2,9	367	125	0.000611896055913	0.969,1.0,1.0	0.913,0.923,0.761	0.124
ENSMUSG00000027316	Gfra4	chr2	-	131040398	131040475	131040175	131040325	131041015	131041150	8,22,10	0,0,0	62,62,48	5,3,12	202	125	0.000625160962098	1.0,1.0,1.0	0.885,0.927,0.712	0.159
ENSMUSG00000000884	Gnb1l	chr16	+	18544110	18544273	18540971	18541097	18548092	18548191	68,28,57	1,15,17	108,150,121	0,5,2	288	125	0.000629273457413	0.967,0.448,0.593	1.0,0.929,0.963	-0.295
ENSMUSG00000054474	Thnsl2	chr6	-	71141219	71141454	71139748	71139943	71144290	71144439	11,45,21	0,0,0	37,42,44	6,2,2	360	125	0.000629273457413	1.0,1.0,1.0	0.682,0.879,0.884	0.185
ENSMUSG00000063316	Rpl27	chr11	+	101443954	101443999	101443611	101443670	101445219	101445330	11,5,0	37,18,30	1,3,0	68,78,48	170	125	0.000630359908721	0.179,0.17,0.0	0.011,0.028,0.0	0.103
ENSMUSG00000042203	Tbc1d22b	chr17	+	29564431	29564488	29549787	29549994	29570586	29570766	33,23,29	0,22,3	58,62,63	1,0,0	182	125	0.000633051556867	1.0,0.418,0.869	0.976,1.0,1.0	-0.23
ENSMUSG00000035152	Ap2b1	chr11	+	83364794	83364836	83350978	83351171	83365646	83365793	83,23,126	269,83,269	208,190,185	319,301,278	167	125	0.000635285043597	0.188,0.172,0.26	0.328,0.321,0.332	-0.12
ENSMUSG00000007888	Crlf1	chr8	+	70498596	70498878	70493157	70493400	70499092	70499222	2290,1860,1835	223,66,150	1582,1860,1854	206,251,209	407	125	0.000635759685847	0.759,0.896,0.79	0.702,0.695,0.732	0.105
ENSMUSG00000029913	Prdm5	chr6	+	65855948	65856123	65831248	65831371	65862914	65862994	97,42,88	0,0,0	89,95,68	7,3,3	300	125	0.000640679837804	1.0,1.0,1.0	0.841,0.93,0.904	0.108
ENSMUSG00000047045	Tmem164	chrX	+	142682290	142682949	142681417	142681556	142805989	142806068	153,6,122	3,0,0	62,65,56	9,5,2	784	125	0.000662391700365	0.89,1.0,1.0	0.523,0.675,0.817	0.292
ENSMUSG00000030929	Eri2	chr7	-	119787403	119787485	119786738	119786827	119787733	119787834	147,75,112	9,3,13	163,163,118	36,31,25	207	125	0.000666670751873	0.908,0.938,0.839	0.732,0.76,0.74	0.151
ENSMUSG00000027506	Tpd52	chr3	-	8936438	8936480	8934991	8935040	8944610	8944712	16,4,2	9,12,41	0,0,1	16,20,10	167	125	0.000670263316104	0.571,0.2,0.035	0.0,0.0,0.07	0.245
ENSMUSG00000022020	Naa16	chr14	-	79350688	79350830	79344894	79345108	79351372	79351501	80,32,82	106,102,111	111,108,97	68,83,91	267	125	0.000693102362583	0.261,0.128,0.257	0.433,0.379,0.333	-0.166
ENSMUSG00000021969	Zdhhc20	chr14	-	57878432	57878459	57865520	57865641	57890062	57890262	32,21,55	2,0,0	64,71,54	10,6,7	152	125	0.000711616279515	0.929,1.0,1.0	0.84,0.907,0.864	0.106
ENSMUSG00000029348	Asphd2	chr5	-	112393459	112393583	112391810	112392255	112393784	112393930	77,27,74	14,0,0	39,45,35	17,12,12	249	125	0.000712368011711	0.734,1.0,1.0	0.535,0.653,0.594	0.317
ENSMUSG00000039990	Edrf1	chr7	+	133646989	133647091	133643992	133644149	133647344	133647466	127,71,155	2,0,6	171,170,143	28,12,7	227	125	0.000727676781145	0.972,1.0,0.934	0.771,0.886,0.918	0.11
ENSMUSG00000057230	Aak1	chr6	+	86970990	86971086	86967268	86967373	86981295	86981397	13,8,10	0,0,0	5,9,11	3,1,3	221	125	0.000729919135257	1.0,1.0,1.0	0.485,0.836,0.675	0.335
ENSMUSG00000070371	Prss36	chr7	-	127933370	127933492	127932637	127933114	127934389	127934627	65,35,46	0,0,0	69,76,80	3,3,8	247	125	0.000729919135257	1.0,1.0,1.0	0.921,0.928,0.835	0.105
ENSMUSG00000042203	Tbc1d22b	chr17	+	29568391	29568699	29549787	29549994	29570586	29570766	375,166,342	0,22,3	267,268,275	1,0,0	433	125	0.000729920656649	1.0,0.685,0.971	0.987,1.0,1.0	-0.11
ENSMUSG00000074165	Zfp788	chr7	+	41634679	41634710	41633530	41633694	41643332	41643432	9,9,19	1,0,3	18,9,12	11,13,7	156	125	0.00074442027024	0.878,1.0,0.835	0.567,0.357,0.579	0.403
ENSMUSG00000037965	Zc3h7a	chr16	-	11151865	11151930	11151138	11151325	11153058	11153263	159,79,182	3,0,13	148,125,90	24,13,10	190	125	0.000745351293261	0.972,1.0,0.902	0.802,0.863,0.856	0.118
ENSMUSG00000001036	Epn2	chr11	-	61546149	61546911	61535270	61535383	61565821	61565894	158,96,147	4,0,6	196,183,156	0,0,0	887	125	0.00074547312352	0.848,1.0,0.775	1.0,1.0,1.0	-0.126
ENSMUSG00000028556	Dock7	chr4	-	98993646	98993736	98992368	98992458	99001032	99001202	305,146,197	345,92,275	97,112,147	284,211,292	215	125	0.00074547312352	0.339,0.48,0.294	0.166,0.236,0.226	0.162
ENSMUSG00000060073	Psma3	chr12	+	70984671	70984745	70978732	70978815	70986862	70986935	6,1,9	2,0,12	33,37,30	1,1,0	199	125	0.000751560067593	0.653,1.0,0.32	0.954,0.959,1.0	-0.313
ENSMUSG00000041225	Arhgap12	chr18	-	6111684	6112439	6069830	6070091	6115813	6115850	294,191,407	0,6,11	263,198,192	1,0,0	880	125	0.000752090274118	1.0,0.819,0.84	0.974,1.0,1.0	-0.105
ENSMUSG00000031885	Cbfb	chr8	+	105194474	105194591	105171305	105171392	105215903	105217981	27,19,13	2,0,1	27,30,16	6,13,5	242	125	0.000772649331294	0.875,1.0,0.87	0.699,0.544,0.623	0.293
ENSMUSG00000023861	Mpc1	chr17	+	8296823	8296956	8296534	8296631	8297137	8297494	1,1,2	0,7,6	22,18,14	2,0,1	258	125	0.000773441642768	1.0,0.065,0.139	0.842,1.0,0.872	-0.503
ENSMUSG00000053205	Styx	chr14	+	45372384	45372478	45371018	45371091	45373511	45373585	10,11,10	10,0,1	1,0,3	7,1,7	219	125	0.000773441642768	0.363,1.0,0.851	0.075,0.0,0.197	0.647
ENSMUSG00000044456	Rin3	chr12	+	102325794	102325912	102312974	102313182	102350881	102350954	40,31,58	0,0,0	79,67,58	5,1,8	243	125	0.000786779371723	1.0,1.0,1.0	0.89,0.972,0.789	0.116
ENSMUSG00000038965	Ube2l3	chr16	-	17176411	17176507	17159989	17160176	17201434	17201494	40,12,11	40,30,38	27,33,39	13,12,25	221	125	0.000792730088155	0.361,0.185,0.141	0.54,0.609,0.469	-0.31
ENSMUSG00000038569	Rad9b	chr5	-	122333295	122333415	122331468	122331697	122334261	122334326	123,42,53	4,0,10	74,68,64	0,0,0	245	125	0.000794056092808	0.94,1.0,0.73	1.0,1.0,1.0	-0.11
ENSMUSG00000024083	Pja2	chr17	-	64297723	64297909	64292838	64293024	64308621	64309666	434,207,426	144,108,146	760,613,536	173,122,112	311	125	0.000795197100051	0.548,0.435,0.54	0.638,0.669,0.658	-0.147
ENSMUSG00000028630	Dyrk2	chr10	-	118868149	118868298	118859348	118861153	118868720	118868903	69,15,64	0,0,0	110,71,103	8,8,0	274	125	0.000796071826597	1.0,1.0,1.0	0.863,0.802,1.0	0.112
ENSMUSG00000046152	Fut10	chr8	+	31188301	31188406	31187346	31187462	31201209	31201504	17,27,36	0,0,2	33,28,44	8,9,2	230	125	0.000817733123081	1.0,1.0,0.907	0.692,0.628,0.923	0.221
ENSMUSG00000025402	Nab2	chr10	-	127662730	127662922	127660917	127661779	127663131	127663264	310,129,234	129,167,151	735,828,677	209,201,212	317	125	0.0008183495759	0.487,0.233,0.379	0.581,0.619,0.557	-0.219
ENSMUSG00000024069	Slc30a6	chr17	+	74418619	74418667	74415619	74415722	74423016	74424229	23,3,25	0,0,0	26,32,34	2,7,3	173	125	0.000828725708726	1.0,1.0,1.0	0.904,0.768,0.891	0.146
ENSMUSG00000041225	Arhgap12	chr18	-	6073210	6073286	6069830	6070091	6135803	6135941	7,11,8	7,11,7	2,2,1	11,6,16	201	125	0.000838430422154	0.383,0.383,0.415	0.102,0.172,0.037	0.29
ENSMUSG00000042523	Dnal1	chr12	+	84121154	84121321	84114370	84114399	84124474	84124584	27,26,34	0,0,0	38,35,32	4,3,3	292	125	0.000847406225836	1.0,1.0,1.0	0.803,0.833,0.82	0.181
ENSMUSG00000022665	Ccdc80	chr16	+	45094871	45096757	45094028	45094425	45104379	45104536	42,24,35	0,0,0	170,162,139	3,1,4	2011	125	0.000851617965577	1.0,1.0,1.0	0.779,0.91,0.684	0.209
ENSMUSG00000043635	Adamts3	chr5	-	89881534	89881562	89861298	89861705	89882821	89883334	88,22,69	0,26,8	95,67,85	0,2,0	153	125	0.000859221546832	1.0,0.409,0.876	1.0,0.965,1.0	-0.227
ENSMUSG00000014303	Glis2	chr16	+	4621608	4621706	4611750	4611869	4624469	4624924	17,8,40	0,0,0	21,30,22	1,5,3	223	125	0.000914978930913	1.0,1.0,1.0	0.922,0.771,0.804	0.168
ENSMUSG00000041264	Uspl1	chr5	+	149187707	149187876	149184559	149184806	149188344	149188473	219,117,290	126,87,180	166,211,188	183,213,204	294	125	0.000914978930913	0.425,0.364,0.407	0.278,0.296,0.282	0.113
ENSMUSG00000028017	Egf	chr3	-	129692917	129693040	129690770	129690915	129696790	129696916	0,0,8	3,4,1	8,16,8	1,2,0	248	125	0.000930602853317	0.0,0.0,0.801	0.801,0.801,1.0	-0.6
ENSMUSG00000060073	Psma3	chr12	+	70990484	70990531	70986862	70986935	70993012	70993080	5,16,11	0,10,1	26,26,14	0,0,0	172	125	0.000930602853317	1.0,0.538,0.889	1.0,1.0,1.0	-0.191
ENSMUSG00000029127	Zbtb49	chr5	-	38211845	38212088	38210617	38210664	38213307	38213552	1,1,13	14,9,32	30,18,18	26,18,20	368	125	0.000930602853317	0.024,0.036,0.121	0.282,0.254,0.234	-0.196
ENSMUSG00000014547	Wdfy2	chr14	+	62900254	62900328	62885809	62885877	62925129	62925184	230,41,267	9,0,6	157,154,184	15,26,8	199	125	0.000934674046446	0.941,1.0,0.965	0.868,0.788,0.935	0.105
ENSMUSG00000033671	Cep350	chr1	-	155878909	155879118	155875321	155875466	155885906	155886106	142,0,147	2,14,6	155,131,142	0,1,0	334	125	0.000934674046446	0.964,0.0,0.902	1.0,0.98,1.0	-0.371
ENSMUSG00000026199	Ankzf1	chr1	+	75194840	75195712	75194177	75194284	75197643	75198124	58,41,89	2,12,0	74,67,62	0,0,0	997	125	0.00093605321588	0.784,0.3,1.0	1.0,1.0,1.0	-0.305
ENSMUSG00000005968	Tuft1	chr3	-	94639386	94639469	94638924	94639026	94658724	94658803	0,8,4	1,0,0	1,1,3	11,7,4	208	125	0.000940865443741	0.0,1.0,1.0	0.052,0.079,0.311	0.519
ENSMUSG00000001419	Mef2d	chr3	+	88158033	88158171	88156321	88156525	88159121	88159332	137,74,148	5,12,4	226,190,191	0,3,3	263	125	0.000955289603276	0.929,0.746,0.946	1.0,0.968,0.968	-0.105
ENSMUSG00000042213	Zfand4	chr6	+	116285853	116285921	116273572	116273872	116305616	116305761	0,0,0	28,9,2	3,7,4	34,13,19	193	125	0.000967340041979	0.0,0.0,0.0	0.054,0.259,0.12	-0.144
ENSMUSG00000058298	Mcm9	chr10	-	53622755	53623072	53615851	53616052	53625715	53626034	54,33,44	0,0,0	75,73,53	7,4,0	442	125	0.000975089685829	1.0,1.0,1.0	0.752,0.838,1.0	0.137
ENSMUSG00000037860	Aim2	chr1	+	173393962	173394033	173350878	173350973	173452827	173452948	2,0,0	10,2,10	4,9,6	12,11,7	196	125	0.000996509784202	0.113,0.0,0.0	0.175,0.343,0.353	-0.253
ENSMUSG00000041225	Arhgap12	chr18	-	6057516	6057591	6056978	6056993	6061846	6061972	30,3,14	4,0,10	24,16,19	1,0,0	200	125	0.00102345597257	0.824,1.0,0.467	0.938,1.0,1.0	-0.216
ENSMUSG00000068329	Htra2	chr6	-	83052697	83052726	83052472	83052542	83053037	83053070	54,40,61	10,4,3	34,49,64	15,24,18	154	125	0.00102345597257	0.814,0.89,0.943	0.648,0.624,0.743	0.211
ENSMUSG00000030706	Mrpl48	chr7	-	100574461	100574514	100571251	100571289	100607557	100607994	26,10,24	5,28,0	33,46,34	0,0,1	178	125	0.0010375324965	0.785,0.201,1.0	1.0,1.0,0.96	-0.325
ENSMUSG00000027598	Itch	chr2	+	155157773	155157975	155138195	155138272	155163392	155163483	76,11,84	55,7,125	68,73,52	171,171,144	327	125	0.00104292753735	0.346,0.375,0.204	0.132,0.14,0.121	0.177
ENSMUSG00000029823	Luc7l2	chr6	+	38559203	38559304	38555722	38558075	38570509	38570604	8,14,13	5,12,0	9,17,9	1,0,0	226	125	0.00105116295629	0.469,0.392,1.0	0.833,1.0,1.0	-0.324
ENSMUSG00000042589	Cux2	chr5	-	121885837	121885958	121884746	121884823	121887353	121887488	44,19,21	0,0,0	72,61,54	2,9,3	246	125	0.00107562759748	1.0,1.0,1.0	0.948,0.775,0.901	0.125
ENSMUSG00000037902	Sirpa	chr2	+	129618456	129618570	129608903	129609260	129621202	129621227	207,63,151	0,17,4	186,162,151	1,0,1	239	125	0.00107631071356	1.0,0.66,0.952	0.99,1.0,0.987	-0.122
ENSMUSG00000087543	Gm16576	chr15	+	79743082	79743230	79742697	79742911	79744512	79744668	20,42,18	1,10,0	20,21,27	0,0,0	273	125	0.00107712136493	0.902,0.658,1.0	1.0,1.0,1.0	-0.147
ENSMUSG00000032462	Pik3cb	chr9	-	99101174	99101400	99094439	99094663	99105530	99105717	46,27,42	0,0,0	49,35,26	3,4,2	351	125	0.00107969187722	1.0,1.0,1.0	0.853,0.757,0.822	0.189
ENSMUSG00000060073	Psma3	chr12	+	70993012	70993080	70990484	70990531	70994350	70994475	2,38,10	0,24,4	23,20,12	0,0,2	193	125	0.00108505707274	1.0,0.506,0.618	1.0,1.0,0.795	-0.224
ENSMUSG00000031075	Ano1	chr7	-	144619474	144619486	144618848	144618920	144621667	144621750	1,7,2	0,0,0	8,4,3	3,2,2	137	125	0.00108890235075	1.0,1.0,1.0	0.709,0.646,0.578	0.356
ENSMUSG00000037646	Vps13b	chr15	+	35839874	35840056	35834183	35834380	35841248	35841598	66,22,71	1,0,13	95,82,81	0,1,0	307	125	0.00109097560915	0.964,1.0,0.69	1.0,0.971,1.0	-0.106
ENSMUSG00000030967	Zranb1	chr7	+	132972689	132972761	132966506	132966694	132981280	132981401	0,0,0	39,18,38	2,3,5	11,16,15	197	125	0.00111789956549	0.0,0.0,0.0	0.103,0.106,0.175	-0.128
ENSMUSG00000033852	Gm28042	chr2	+	120034477	120034670	120032113	120032465	120034919	120034993	46,13,36	0,0,0	57,43,42	2,3,5	318	125	0.00112358668441	1.0,1.0,1.0	0.918,0.849,0.768	0.155
ENSMUSG00000029406	Pitpnm2	chr5	-	124124797	124124959	124123938	124124087	124125298	124125463	58,16,63	52,5,43	39,27,32	64,83,70	287	125	0.00114283069289	0.327,0.582,0.39	0.21,0.124,0.166	0.266
ENSMUSG00000074165	Zfp788	chr7	+	41634679	41634899	41633555	41633694	41643332	41643432	8,13,16	1,0,3	18,11,4	11,13,7	345	125	0.00115105168435	0.743,1.0,0.659	0.372,0.235,0.172	0.541
ENSMUSG00000046862	Pramef8	chr4	+	143415348	143415413	143412425	143413091	143416619	143416952	22,15,15	1,0,0	17,10,29	3,6,2	190	125	0.001214946483	0.935,1.0,1.0	0.788,0.523,0.905	0.24
ENSMUSG00000033126	Ybey	chr10	-	76468156	76468386	76466236	76466365	76468773	76469114	103,45,135	0,0,0	113,112,68	4,1,7	355	125	0.001214946483	1.0,1.0,1.0	0.909,0.975,0.774	0.114
ENSMUSG00000057406	Whsc1	chr5	+	33821658	33821728	33820743	33820877	33854609	33854776	51,2,44	2,16,4	63,68,78	2,0,0	195	125	0.00123722715	0.942,0.074,0.876	0.953,1.0,1.0	-0.354
ENSMUSG00000026305	Lrrfip1	chr1	+	91103246	91103318	91101184	91101310	91105126	91105297	102,61,132	109,29,105	59,56,53	130,104,79	197	125	0.00123722715	0.373,0.572,0.444	0.224,0.255,0.299	0.204
ENSMUSG00000051243	Islr2	chr9	-	58200271	58200461	58196297	58199983	58201279	58201372	0,0,0	12,23,15	2,5,6	19,19,9	315	125	0.00126909759605	0.0,0.0,0.0	0.04,0.095,0.209	-0.115
ENSMUSG00000028789	Azin2	chr4	-	128962083	128962204	128950599	128950772	128962300	128962442	36,18,23	0,2,0	79,95,81	13,13,8	246	125	0.00127384801573	1.0,0.821,1.0	0.755,0.788,0.837	0.147
ENSMUSG00000038544	Inip	chr4	-	59782253	59782334	59775446	59775549	59783727	59783866	409,153,390	151,70,156	305,303,324	76,76,67	206	125	0.00134990525945	0.622,0.57,0.603	0.709,0.708,0.746	-0.123
ENSMUSG00000040473	Cfap69	chr5	-	5644423	5644500	5640128	5640227	5646935	5647045	8,11,1	0,0,0	11,5,11	3,5,0	202	125	0.00135661099793	1.0,1.0,1.0	0.694,0.382,1.0	0.308
ENSMUSG00000026586	Prrx1	chr1	-	163253976	163254048	163245118	163248396	163257760	163257942	1435,749,1554	920,296,999	1186,1091,1029	1191,988,905	197	125	0.00135661099793	0.497,0.616,0.497	0.387,0.412,0.419	0.131
ENSMUSG00000063952	Brpf3	chr17	+	28831313	28831411	28823972	28824066	28835761	28835916	60,15,77	28,4,13	136,121,121	12,7,10	223	125	0.00138423243553	0.546,0.678,0.769	0.864,0.906,0.872	-0.216
ENSMUSG00000032298	Neil1	chr9	-	57145097	57145217	57144637	57144737	57146600	57147034	14,19,11	0,0,0	26,27,11	2,7,0	245	125	0.00139160936141	1.0,1.0,1.0	0.869,0.663,1.0	0.156
ENSMUSG00000019813	Cep57l1	chr10	-	41728627	41728714	41723860	41723938	41729330	41729408	133,83,126	44,21,55	57,70,43	48,44,42	212	125	0.00140043861081	0.641,0.7,0.575	0.412,0.484,0.376	0.215
ENSMUSG00000026110	Mgat4a	chr1	-	37464420	37464534	37462891	37462967	37490259	37490393	8,2,14	0,0,0	31,21,7	3,2,3	239	125	0.00140079791018	1.0,1.0,1.0	0.844,0.846,0.55	0.253
ENSMUSG00000028538	St3gal3	chr4	-	118054649	118054697	118031839	118031882	118107548	118107693	111,55,109	90,61,130	131,128,114	75,75,49	173	125	0.00140831178913	0.471,0.394,0.377	0.558,0.552,0.627	-0.165
ENSMUSG00000032246	Calml4	chr9	+	62871265	62871454	62858241	62858272	62875476	62875918	2,0,15	0,7,3	16,10,23	1,0,0	314	125	0.001414518925	1.0,0.0,0.666	0.864,1.0,1.0	-0.399
ENSMUSG00000039985	Fam60a	chr6	-	148930550	148930650	148928508	148928635	148933001	148933148	349,70,306	9,20,17	188,205,173	5,2,2	225	125	0.00141584901182	0.956,0.66,0.909	0.954,0.983,0.98	-0.131
ENSMUSG00000032294	Pkm	chr9	+	59675028	59675195	59671920	59672073	59678043	59678225	309,182,207	22,21,33	376,400,362	13,17,21	292	125	0.00145268592524	0.857,0.788,0.729	0.925,0.91,0.881	-0.114
ENSMUSG00000019792	Trmt11	chr10	-	30591020	30591102	30590842	30590935	30594114	30594188	258,148,236	20,6,10	144,105,147	23,17,18	207	125	0.00148458880735	0.886,0.937,0.934	0.791,0.789,0.831	0.115
ENSMUSG00000026153	Fam135a	chr1	-	24030741	24030896	24028199	24030528	24032662	24032736	263,67,275	9,0,11	234,197,205	19,27,15	280	125	0.00151031778233	0.929,1.0,0.918	0.846,0.765,0.859	0.126
ENSMUSG00000028898	Trnau1ap	chr4	-	132325351	132325489	132325207	132325260	132329352	132329389	20,92,19	39,69,56	61,60,55	28,35,24	263	125	0.0015582774874	0.196,0.388,0.139	0.509,0.449,0.521	-0.252
ENSMUSG00000024037	Wdr4	chr17	-	31512166	31512487	31510577	31510646	31518817	31518839	283,233,313	3,0,5	162,206,158	12,4,8	446	125	0.00156349547822	0.964,1.0,0.946	0.791,0.935,0.847	0.112
ENSMUSG00000037486	Asxl2	chr12	+	3476025	3476169	3474489	3474613	3484444	3484608	58,48,93	0,0,2	102,93,67	2,5,11	269	125	0.00160719969365	1.0,1.0,0.956	0.96,0.896,0.739	0.12
ENSMUSG00000045466	Zfp956	chr6	+	47957475	47957724	47955816	47956170	47962524	47962632	70,34,60	2,0,2	60,68,38	10,8,4	374	125	0.00162551090349	0.921,1.0,0.909	0.667,0.74,0.76	0.221
ENSMUSG00000008305	Tle1	chr4	-	72158212	72158417	72145309	72145420	72169091	72169196	80,54,94	2,0,0	42,58,63	4,3,5	330	125	0.00165202651511	0.938,1.0,1.0	0.799,0.88,0.827	0.144
ENSMUSG00000026773	Pfkfb3	chr2	-	11481246	11481333	11480197	11480371	11481870	11481935	44,7,35	72,35,105	23,9,15	111,114,101	212	125	0.00165368282736	0.265,0.105,0.164	0.109,0.044,0.081	0.1
ENSMUSG00000000037	Scml2	chrX	+	161225876	161225960	161224460	161224544	161227372	161227456	17,1,21	0,0,1	21,22,16	3,3,5	209	125	0.00165894430004	1.0,1.0,0.926	0.807,0.814,0.657	0.216
ENSMUSG00000034300	Fam53c	chr18	+	34763072	34763130	34762494	34762724	34768167	34768952	281,57,261	141,61,167	276,283,256	102,88,67	183	125	0.00166081011676	0.577,0.39,0.516	0.649,0.687,0.723	-0.192
ENSMUSG00000013495	Tmem175	chr5	+	108641821	108641873	108639471	108639569	108642116	108642152	56,39,72	1,0,5	50,62,38	14,13,2	177	125	0.00166357454903	0.975,1.0,0.91	0.716,0.771,0.931	0.156
ENSMUSG00000019088	Dnase1l1	chrX	-	74276645	74276734	74276478	74276556	74277038	74277342	0,11,3	2,13,0	26,23,21	0,0,1	214	125	0.00167453716742	0.0,0.331,1.0	1.0,1.0,0.925	-0.531
ENSMUSG00000038533	Cbfa2t2	chr2	+	154515816	154515998	154510507	154510597	154523903	154524099	9,0,5	8,2,21	30,21,30	15,7,6	307	125	0.00167702124733	0.314,0.0,0.088	0.449,0.55,0.671	-0.423
ENSMUSG00000053119	Chmp3	chr6	+	71559013	71559128	71543928	71544033	71560896	71560971	7,0,3	19,13,33	30,18,9	22,28,23	240	125	0.00167781942395	0.161,0.0,0.045	0.415,0.251,0.169	-0.21
ENSMUSG00000026384	Ptpn4	chr1	-	119783481	119783589	119773228	119773271	119802322	119802477	32,12,65	0,0,0	53,57,37	1,4,6	233	125	0.00168396831332	1.0,1.0,1.0	0.966,0.884,0.768	0.127
ENSMUSG00000000301	Pemt	chr11	-	60031712	60031820	59983442	59983558	60046343	60046477	55,40,60	18,0,5	19,27,27	1,0,0	233	125	0.00168807379527	0.621,1.0,0.866	0.911,1.0,1.0	-0.141
ENSMUSG00000021709	Erbin	chr13	-	103830187	103830331	103824719	103824926	103833497	103835028	27,0,18	69,27,42	26,18,32	29,24,23	269	125	0.00169356444118	0.154,0.0,0.166	0.294,0.258,0.393	-0.208
ENSMUSG00000042870	Tom1	chr8	+	75051507	75051657	75047992	75048077	75051922	75052057	13,1,4	0,0,1	12,4,3	1,2,4	275	125	0.00169651669734	1.0,1.0,0.645	0.845,0.476,0.254	0.357
ENSMUSG00000028487	Bnc2	chr4	-	84277905	84277939	84276443	84276447	84291692	84291930	12,31,15	61,53,74	13,10,10	144,121,87	159	125	0.00173450312069	0.134,0.315,0.137	0.066,0.061,0.083	0.125
ENSMUSG00000054942	Fam73a	chr3	-	152290790	152290909	152289055	152289142	152297116	152297217	74,48,97	0,0,8	101,109,88	19,9,16	244	125	0.00174023939601	1.0,1.0,0.861	0.731,0.861,0.738	0.177
ENSMUSG00000001036	Epn2	chr11	-	61565821	61565894	61535270	61535383	61579566	61579687	4,3,7	3,0,1	3,3,3	16,7,14	198	125	0.00176763057663	0.457,1.0,0.815	0.106,0.213,0.119	0.611
ENSMUSG00000054708	Ankrd24	chr10	+	81646792	81646858	81646304	81646433	81647099	81647474	35,41,42	10,5,6	78,65,67	4,3,0	191	125	0.00178193031022	0.696,0.843,0.821	0.927,0.934,1.0	-0.167
ENSMUSG00000027333	Smox	chr2	+	131520411	131521171	131520094	131520268	131522058	131522219	417,242,368	54,40,72	565,582,573	52,54,42	885	125	0.00179915772036	0.522,0.461,0.419	0.605,0.604,0.658	-0.155
ENSMUSG00000029064	Gnb1	chr4	+	155515630	155515679	155491360	155491580	155527412	155527509	886,553,788	377,109,381	1121,1070,1224	803,741,844	174	125	0.00181035643883	0.628,0.785,0.598	0.501,0.509,0.51	0.164
ENSMUSG00000031537	Ikbkb	chr8	-	22669606	22669730	22668944	22669096	22671630	22671745	248,137,227	7,34,3	254,277,236	3,2,4	249	125	0.00181864174569	0.947,0.669,0.974	0.977,0.986,0.967	-0.113
ENSMUSG00000034771	Tle2	chr10	+	81589419	81589496	81588808	81588959	81590224	81590468	22,59,24	2,14,0	111,105,106	0,2,3	202	125	0.00184889729644	0.872,0.723,1.0	1.0,0.97,0.956	-0.11
ENSMUSG00000040003	Magi2	chr5	+	20661263	20661352	20651054	20651193	20702069	20702903	1,0,0	12,5,10	5,14,7	37,40,29	214	125	0.00187900675809	0.046,0.0,0.0	0.073,0.17,0.124	-0.107
ENSMUSG00000107476	Zfp862-ps	chr6	+	48525023	48525122	48515236	48515356	48527444	48527549	14,7,21	24,18,41	35,34,40	27,28,19	224	125	0.00187900675809	0.246,0.178,0.222	0.42,0.404,0.54	-0.239
ENSMUSG00000019841	Rev3l	chr10	+	39817141	39817379	39813970	39814090	39820447	39820590	276,31,225	17,0,53	250,174,183	4,0,5	363	125	0.00187900675809	0.848,1.0,0.594	0.956,1.0,0.926	-0.147
ENSMUSG00000052488	Cherp	chr8	-	72468374	72468519	72468199	72468289	72469863	72470015	313,77,312	0,25,4	422,421,407	2,1,1	270	125	0.00187900675809	1.0,0.588,0.973	0.99,0.995,0.995	-0.14
ENSMUSG00000047617	BC029214	chr2	-	25459774	25459915	25459449	25459701	25460008	25460074	21,55,22	0,0,0	63,54,46	4,1,6	266	125	0.00189536017221	1.0,1.0,1.0	0.881,0.962,0.783	0.125
ENSMUSG00000007411	Mark3	chr12	+	111653389	111653434	111647470	111647728	111655269	111656227	211,236,200	89,78,74	322,303,285	68,66,60	170	125	0.00190661241888	0.635,0.69,0.665	0.777,0.771,0.777	-0.112
ENSMUSG00000029454	Mapkapk5	chr5	-	121535674	121535943	121534406	121534430	121537111	121537184	281,100,274	4,30,5	243,263,252	2,2,1	394	125	0.00191245251541	0.957,0.514,0.946	0.975,0.977,0.988	-0.174
ENSMUSG00000035696	Rnf38	chr4	-	44158902	44159052	44152359	44152553	44168242	44168339	71,24,60	3,16,4	38,46,38	2,0,0	275	125	0.00191948577498	0.915,0.405,0.872	0.896,1.0,1.0	-0.235
ENSMUSG00000021843	Ktn1	chr14	+	47734154	47734264	47733226	47733322	47736099	47736557	189,264,254	142,238,260	217,221,173	122,96,108	235	125	0.00192894486047	0.415,0.371,0.342	0.486,0.55,0.46	-0.123
ENSMUSG00000020166	Cnot2	chr10	-	116537220	116537278	116507040	116507188	116549032	116549175	17,1,14	72,43,33	30,26,24	35,41,43	183	125	0.00194955681793	0.139,0.016,0.225	0.369,0.302,0.276	-0.189
ENSMUSG00000002546	Golga2	chr2	+	32293314	32293395	32292092	32292215	32296964	32297008	9,35,1	2,1,0	13,20,4	7,5,9	206	125	0.0019799871188	0.732,0.955,1.0	0.53,0.708,0.212	0.412
ENSMUSG00000110277	CH25-588N10.2	chr18	+	90589273	90589334	90588955	90589082	90590830	90591075	44,30,24	0,0,1	48,51,61	9,3,3	186	125	0.00198025676194	1.0,1.0,0.942	0.782,0.92,0.932	0.103
ENSMUSG00000057363	Uxs1	chr1	-	43802531	43802624	43797244	43797305	43805352	43805396	4,0,8	69,59,61	13,2,11	37,25,24	218	125	0.00198238582397	0.032,0.0,0.07	0.168,0.044,0.208	-0.106
ENSMUSG00000037679	Inf2	chr12	+	112612547	112612604	112611409	112612036	112614894	112615556	2,0,0	11,26,1	8,4,7	26,23,7	182	125	0.00200396503291	0.111,0.0,0.0	0.174,0.107,0.407	-0.192
ENSMUSG00000051373	Plpp7	chr2	+	32108470	32108601	32096154	32096262	32109608	32110808	1,0,0	10,2,14	11,4,2	14,20,14	256	125	0.00200396503291	0.047,0.0,0.0	0.277,0.089,0.065	-0.128
ENSMUSG00000031302	Nlgn3	chrX	+	101307074	101307134	101302287	101302431	101308756	101308906	33,2,84	2,0,4	120,73,83	22,19,13	185	125	0.00203331118311	0.918,1.0,0.934	0.787,0.722,0.812	0.177
ENSMUSG00000025815	Dhtkd1	chr2	-	5911813	5911964	5910301	5910408	5913511	5913651	60,33,34	0,0,0	64,55,52	4,3,4	276	125	0.00205837692725	1.0,1.0,1.0	0.879,0.893,0.855	0.124
ENSMUSG00000035165	Kcne3	chr7	+	100181135	100181274	100178715	100178766	100184137	100184734	12,6,10	31,58,38	15,28,27	28,27,47	264	125	0.00207501438761	0.155,0.047,0.111	0.202,0.329,0.214	-0.144
ENSMUSG00000058835	Abi1	chr2	-	22953434	22953608	22946575	22946761	22957017	22957118	288,137,308	5,28,4	305,297,302	3,2,3	299	125	0.00216256203504	0.96,0.672,0.97	0.977,0.984,0.977	-0.112
ENSMUSG00000042557	Sin3a	chr9	+	57081094	57081202	57076375	57076630	57086580	57086801	195,83,179	12,10,29	243,231,223	69,77,40	233	125	0.00222734247074	0.897,0.817,0.768	0.654,0.617,0.749	0.154
ENSMUSG00000015467	Egfl8	chr17	-	34613776	34613930	34613353	34613581	34614008	34614091	6,24,19	2,6,1	17,14,12	0,0,1	279	125	0.00222734247074	0.573,0.642,0.895	1.0,1.0,0.843	-0.244
ENSMUSG00000096054	Syne1	chr10	-	5030375	5030434	5020202	5022247	5031765	5031858	10,23,16	6,8,3	61,48,43	4,1,3	184	125	0.00224094328812	0.531,0.661,0.784	0.912,0.97,0.907	-0.271
ENSMUSG00000063889	Crem	chr18	-	3309645	3309755	3295321	3295416	3325360	3325478	0,0,2	25,15,28	4,10,1	24,18,17	235	125	0.00227715104621	0.0,0.0,0.037	0.081,0.228,0.03	-0.101
ENSMUSG00000053091	Lins1	chr7	+	66709293	66709435	66708039	66708553	66710158	66710746	76,23,43	3,0,0	39,38,35	3,3,10	267	125	0.00232052001182	0.922,1.0,1.0	0.859,0.856,0.621	0.195
ENSMUSG00000041058	Wwp1	chr4	-	19661965	19662032	19659562	19659747	19672418	19672543	142,46,131	7,22,11	82,75,95	1,4,1	192	125	0.00232139186722	0.93,0.576,0.886	0.982,0.924,0.984	-0.166
ENSMUSG00000023050	Map3k12	chr15	-	102508327	102508463	102505468	102505568	102509289	102509378	33,0,23	141,42,107	32,37,41	92,86,79	261	125	0.00232888408429	0.101,0.0,0.093	0.143,0.171,0.199	-0.106
ENSMUSG00000034613	Ppm1h	chr10	+	122907506	122907614	122904091	122904155	122920693	122920845	29,25,46	0,0,12	47,58,57	0,0,0	233	125	0.00236635471026	1.0,1.0,0.673	1.0,1.0,1.0	-0.109
ENSMUSG00000033769	Exoc6b	chr6	-	85003194	85003285	85003047	85003093	85004988	85005036	191,54,240	0,16,4	340,288,227	4,0,0	216	125	0.00236739901987	1.0,0.661,0.972	0.98,1.0,1.0	-0.116
ENSMUSG00000029227	Fip1l1	chr5	+	74564518	74564626	74557039	74557149	74571098	74571192	655,382,556	467,275,514	760,642,681	342,407,315	233	125	0.00237818741225	0.429,0.427,0.367	0.544,0.458,0.537	-0.105
ENSMUSG00000039585	Myo9a	chr9	+	59889412	59889555	59884479	59884592	59894140	59894364	193,108,180	0,26,0	204,205,197	0,0,0	268	125	0.00240369127771	1.0,0.66,1.0	1.0,1.0,1.0	-0.113
ENSMUSG00000003868	Ruvbl2	chr7	-	45422091	45422134	45421896	45422005	45422384	45422514	83,72,90	6,15,6	88,89,74	4,2,0	168	125	0.002437992759	0.911,0.781,0.918	0.942,0.971,1.0	-0.101
ENSMUSG00000033111	3830406C13Rik	chr14	+	12299721	12299782	12297581	12297656	12301147	12303231	4,0,7	56,41,70	18,16,16	111,76,44	186	125	0.00244659360697	0.046,0.0,0.063	0.098,0.124,0.196	-0.103
ENSMUSG00000031389	Arhgap4	chrX	-	73906156	73906219	73905650	73905863	73906428	73906591	20,18,5	3,0,0	11,4,6	5,5,2	188	125	0.00245912170454	0.816,1.0,1.0	0.594,0.347,0.666	0.403
ENSMUSG00000058886	Deaf1	chr7	-	141324441	141324616	141324081	141324179	141327278	141327584	125,83,132	80,36,72	132,106,139	124,150,117	300	125	0.00247635334084	0.394,0.49,0.433	0.307,0.227,0.331	0.151
ENSMUSG00000037697	Ddhd1	chr14	-	45599101	45599185	45595415	45595664	45601564	45601756	85,33,57	11,7,12	62,65,71	41,41,22	209	125	0.00250621857953	0.822,0.738,0.74	0.475,0.487,0.659	0.226
ENSMUSG00000024799	Tm7sf2	chr19	-	6066310	6066414	6064078	6064198	6066967	6067022	16,38,35	0,12,0	111,110,110	0,0,0	229	125	0.00252613447149	1.0,0.634,1.0	1.0,1.0,1.0	-0.122
ENSMUSG00000047767	Atg16l2	chr7	-	101299005	101299108	101297159	101297233	101300111	101300211	47,59,85	0,0,0	56,51,31	8,0,2	228	125	0.0025265088692	1.0,1.0,1.0	0.793,1.0,0.895	0.104
ENSMUSG00000042515	Mum1l1	chrX	+	139210738	139210806	139210043	139210217	139213090	139213238	23,42,37	0,0,0	65,49,44	3,4,5	193	125	0.0026221485315	1.0,1.0,1.0	0.933,0.888,0.851	0.109
ENSMUSG00000018900	Slc22a5	chr11	-	53883660	53883764	53874934	53875106	53891146	53891660	28,31,4	0,0,0	23,41,28	0,3,6	229	125	0.0026221485315	1.0,1.0,1.0	1.0,0.882,0.718	0.133
ENSMUSG00000040726	Hesx1	chr14	+	27001818	27001920	27001371	27001571	27002005	27002329	38,12,33	4,0,5	15,7,5	0,0,0	227	125	0.00272936877595	0.84,1.0,0.784	1.0,1.0,1.0	-0.125
ENSMUSG00000013033	Adgrl1	chr8	+	83926261	83926276	83922998	83923108	83929463	83930264	14,0,30	49,9,63	8,15,8	178,158,121	140	125	0.00274406311933	0.203,0.0,0.298	0.039,0.078,0.056	0.109
ENSMUSG00000021457	Syk	chr13	+	52596957	52597054	52583436	52583605	52610795	52611252	1,0,3	22,40,19	2,8,6	21,16,10	222	125	0.00275906282202	0.025,0.0,0.082	0.051,0.22,0.253	-0.139
ENSMUSG00000038290	Smg6	chr11	+	74928992	74930748	74925822	74926003	74931576	74931769	180,61,199	2,0,0	228,220,211	4,4,7	1881	125	0.00277075197419	0.857,1.0,1.0	0.791,0.785,0.667	0.205
ENSMUSG00000036636	Clcn7	chr17	+	25155367	25155537	25153731	25153825	25156800	25156852	155,48,186	6,11,17	258,278,212	3,10,4	295	125	0.00280912587863	0.916,0.649,0.823	0.973,0.922,0.957	-0.155
ENSMUSG00000033545	Znrf1	chr8	+	111606746	111606848	111537486	111537564	111619205	111619311	6,0,0	24,2,3	22,19,21	20,21,25	227	125	0.00282093787902	0.121,0.0,0.0	0.377,0.333,0.316	-0.302
ENSMUSG00000049321	Zfp2	chr11	-	50906085	50906157	50898711	50901291	50910435	50910525	53,56,63	0,0,0	42,45,42	4,2,4	197	125	0.00285456839425	1.0,1.0,1.0	0.869,0.935,0.869	0.109
ENSMUSG00000026740	Dnajc1	chr2	-	18316898	18317000	18308584	18308949	18392290	18392811	38,0,36	3,21,0	57,45,48	0,0,0	227	125	0.00288064788313	0.875,0.0,1.0	1.0,1.0,1.0	-0.375
ENSMUSG00000022629	Kif21a	chr15	-	90951245	90951374	90943764	90943901	90952710	90952818	23,14,20	2,0,7	18,11,19	9,24,19	254	125	0.00288064788313	0.85,1.0,0.584	0.496,0.184,0.33	0.475
ENSMUSG00000039205	Ciz1	chr2	+	32365802	32365874	32364218	32364334	32367302	32367532	316,159,340	54,39,53	332,320,308	37,20,34	197	125	0.00290531886048	0.788,0.721,0.803	0.851,0.91,0.852	-0.1
ENSMUSG00000004455	Ppp1cc	chr5	+	122172731	122172955	122168918	122169149	122173145	122173280	28,51,65	0,0,0	59,62,40	0,4,5	349	125	0.00295251140301	1.0,1.0,1.0	1.0,0.847,0.741	0.137
ENSMUSG00000054400	Cklf	chr8	+	104261473	104261569	104257284	104257443	104262167	104262281	30,14,41	0,0,0	53,68,54	8,2,2	221	125	0.00295710001339	1.0,1.0,1.0	0.789,0.951,0.939	0.107
ENSMUSG00000021244	Ylpm1	chr12	+	85028769	85030887	85014649	85015593	85033916	85034034	378,180,303	104,24,74	454,419,398	58,36,48	2243	125	0.00302613191648	0.168,0.295,0.186	0.304,0.393,0.316	-0.121
ENSMUSG00000061306	Slc38a10	chr11	-	120147720	120147838	120140592	120140686	120150979	120151312	90,31,68	14,14,31	199,172,124	9,10,23	243	125	0.00306661940856	0.768,0.532,0.53	0.919,0.898,0.735	-0.241
ENSMUSG00000068114	Ccdc134	chr15	+	82131744	82131829	82131423	82131545	82134580	82134762	149,106,134	8,4,0	120,111,100	15,11,9	210	125	0.00308769407849	0.917,0.94,1.0	0.826,0.857,0.869	0.102
ENSMUSG00000040524	Zfp609	chr9	-	65794621	65795495	65730975	65731201	65827465	65827564	129,11,183	1,0,0	298,272,285	3,6,7	999	125	0.00308769407849	0.942,1.0,1.0	0.926,0.85,0.836	0.11
ENSMUSG00000040481	Bptf	chr11	-	107095001	107095190	107082512	107082700	107095715	107095925	243,18,230	138,24,110	273,219,184	65,53,58	314	125	0.00309688780329	0.412,0.23,0.454	0.626,0.622,0.558	-0.237
ENSMUSG00000097451	Rian	chr12	+	109640266	109640328	109637838	109637926	109645261	109645331	34,16,27	14,0,0	45,38,30	0,0,0	187	125	0.00312073085696	0.619,1.0,1.0	1.0,1.0,1.0	-0.127
ENSMUSG00000022330	Osr2	chr15	+	35300188	35300955	35296097	35296467	35301911	35302011	28,12,10	0,0,0	186,143,125	3,5,3	892	125	0.00323544332126	1.0,1.0,1.0	0.897,0.8,0.854	0.15
ENSMUSG00000024293	Esco1	chr18	-	10577637	10577759	10577000	10577090	10584247	10584362	7,30,5	0,30,1	11,14,9	0,1,0	247	125	0.00325206299337	1.0,0.336,0.717	1.0,0.876,1.0	-0.274
ENSMUSG00000034243	Golgb1	chr16	+	36893315	36893438	36891366	36891492	36894830	36894944	106,54,79	18,0,2	73,43,70	27,16,11	248	125	0.0032725247301	0.748,1.0,0.952	0.577,0.575,0.762	0.262
ENSMUSG00000034321	Exosc1	chr19	-	41926531	41926565	41925188	41925239	41931355	41931430	132,83,110	3,0,9	104,72,94	11,15,9	159	125	0.00327884196565	0.972,1.0,0.906	0.881,0.791,0.891	0.105
ENSMUSG00000071072	Ptges3	chr10	+	128074221	128074284	128072067	128072157	128075337	128075362	18,3,28	0,0,11	29,21,30	0,0,0	188	125	0.00328662434636	1.0,1.0,0.629	1.0,1.0,1.0	-0.124
ENSMUSG00000055116	Arntl	chr7	+	113279456	113279582	113234622	113234696	113280649	113280802	54,12,75	0,0,0	52,77,54	4,5,2	251	125	0.0032968338738	1.0,1.0,1.0	0.866,0.885,0.931	0.106
ENSMUSG00000039678	Tbc1d13	chr2	+	30135408	30135552	30134796	30134870	30137120	30137182	35,15,72	26,20,40	76,77,70	25,21,15	269	125	0.00330169542462	0.385,0.258,0.455	0.586,0.63,0.684	-0.267
ENSMUSG00000027215	Cd82	chr2	-	93443368	93443444	93437387	93437470	93462329	93462443	15,18,26	0,0,3	66,75,57	11,13,18	201	125	0.00332039387372	1.0,1.0,0.843	0.789,0.782,0.663	0.203
ENSMUSG00000035299	Mid1	chrX	+	169985935	169986097	169983955	169984083	169987558	169987766	51,26,60	0,0,3	88,99,133	9,9,11	287	125	0.00332436732873	1.0,1.0,0.897	0.81,0.827,0.84	0.14
ENSMUSG00000063849	Ppcdc	chr9	-	57415085	57415254	57412667	57414726	57420162	57420291	76,55,29	4,10,6	116,111,99	4,4,0	294	125	0.00332616833268	0.89,0.7,0.673	0.925,0.922,1.0	-0.195
ENSMUSG00000078812	Eif5a	chr11	-	69920340	69920434	69919150	69919336	69920800	69920940	396,293,368	55,53,89	198,195,237	59,84,71	219	125	0.00337730256582	0.804,0.759,0.702	0.657,0.57,0.656	0.127
ENSMUSG00000035048	Anapc13	chr9	+	102629546	102629577	102626662	102626687	102629762	102629888	5,0,7	14,17,28	0,1,0	15,18,18	156	125	0.0034193178547	0.222,0.0,0.167	0.0,0.043,0.0	0.115
ENSMUSG00000022641	Bbx	chr16	-	50320299	50320413	50280368	50280539	50331028	50331102	21,20,34	80,7,87	9,1,6	67,44,53	239	125	0.00342800290405	0.121,0.599,0.17	0.066,0.012,0.056	0.252
ENSMUSG00000063849	Ppcdc	chr9	-	57420162	57420291	57415085	57415254	57434902	57435085	13,1,6	21,7,11	40,27,21	10,12,16	254	125	0.00344705909795	0.234,0.066,0.212	0.663,0.525,0.392	-0.356
ENSMUSG00000032841	Prr5l	chr2	-	101729423	101729550	101716240	101717466	101734604	101734745	80,47,63	0,11,7	107,113,130	1,4,0	252	125	0.00349317970658	1.0,0.679,0.817	0.982,0.933,1.0	-0.14
ENSMUSG00000060073	Psma3	chr12	+	70993505	70993570	70990484	70990531	70994350	70994921	56,21,31	0,24,4	41,51,41	0,0,2	190	125	0.00350018635037	1.0,0.365,0.836	1.0,1.0,0.931	-0.243
ENSMUSG00000086370	Ftx	chrX	-	103613043	103613195	103609303	103609416	103615064	103615192	18,39,14	2,0,0	28,31,33	4,4,6	277	125	0.00353347927665	0.802,1.0,1.0	0.76,0.778,0.713	0.184
ENSMUSG00000085399	Foxd2os	chr4	+	114920439	114920555	114909256	114909658	114921768	114921967	26,25,30	7,0,8	9,15,7	0,1,0	241	125	0.0035529693064	0.658,1.0,0.66	1.0,0.886,1.0	-0.189
ENSMUSG00000024726	Carnmt1	chr19	+	18693648	18693762	18679103	18679267	18704019	18704788	5,6,35	2,0,0	21,17,30	6,11,6	239	125	0.00356201896947	0.567,1.0,1.0	0.647,0.447,0.723	0.25
ENSMUSG00000030166	Rad52	chr6	+	119911047	119911141	119902727	119902835	119918586	119918786	33,3,53	25,10,28	68,76,43	16,7,11	219	125	0.00361398321742	0.43,0.146,0.519	0.708,0.861,0.691	-0.388
ENSMUSG00000058006	Mdn1	chr4	+	32672830	32673015	32671515	32671630	32673953	32674035	94,5,95	0,0,0	68,38,45	2,4,3	310	125	0.0036352538422	1.0,1.0,1.0	0.932,0.793,0.858	0.139
ENSMUSG00000035778	Ggta1	chr2	-	35416471	35416507	35413325	35413427	35423231	35423327	3,0,0	4,19,14	3,4,2	2,4,2	161	125	0.00369475408708	0.368,0.0,0.0	0.538,0.437,0.437	-0.348
ENSMUSG00000067629	Syngap1	chr17	+	26946632	26946738	26944632	26944754	26952561	26952653	31,7,24	12,0,0	87,70,65	0,0,0	231	125	0.00369601953204	0.583,1.0,1.0	1.0,1.0,1.0	-0.139
ENSMUSG00000086370	Ftx	chrX	-	103613022	103613195	103609303	103609416	103615064	103615192	54,43,36	2,0,0	53,55,60	4,4,6	298	125	0.00369601953204	0.919,1.0,1.0	0.848,0.852,0.807	0.137
ENSMUSG00000038351	Sgsm2	chr11	-	74867030	74867155	74866568	74866636	74867610	74867745	18,11,39	0,0,1	26,41,47	8,2,2	250	125	0.00378076642911	1.0,1.0,0.951	0.619,0.911,0.922	0.166
ENSMUSG00000000223	Drp2	chrX	+	134446961	134447027	134446627	134446693	134447847	134447991	25,27,25	0,0,0	71,67,46	0,7,6	191	125	0.00379343360107	1.0,1.0,1.0	1.0,0.862,0.834	0.101
ENSMUSG00000038346	Zfp384	chr6	+	125024413	125024552	125024032	125024270	125024745	125024767	117,29,99	39,20,68	148,134,114	24,38,18	264	125	0.00379440789397	0.587,0.407,0.408	0.745,0.625,0.75	-0.239
ENSMUSG00000042104	Uggt2	chr14	-	119002825	119002986	118998114	118998213	119007144	119007327	27,85,57	0,26,0	86,54,72	0,1,0	286	125	0.00379625014342	1.0,0.588,1.0	1.0,0.959,1.0	-0.124
ENSMUSG00000003585	Sec14l2	chr11	-	4116680	4116756	4111893	4111937	4118624	4118831	9,61,2	1,0,0	34,41,19	1,6,4	201	125	0.00382926473266	0.848,1.0,1.0	0.955,0.81,0.747	0.112
ENSMUSG00000026005	Rpe	chr1	+	66701616	66701648	66700830	66701417	66706445	66706525	2,1,2	12,15,20	6,5,5	9,8,6	157	125	0.00384017920848	0.117,0.05,0.074	0.347,0.332,0.399	-0.279
ENSMUSG00000024414	Mrpl27	chr11	+	94656486	94656618	94653766	94653841	94656982	94657050	160,125,228	25,23,10	265,322,259	14,12,8	257	125	0.00387456989434	0.757,0.726,0.917	0.902,0.929,0.94	-0.124
ENSMUSG00000032298	Neil1	chr9	-	57145097	57145217	57144944	57145008	57146600	57147034	23,36,14	0,0,0	58,58,42	4,3,4	245	125	0.00388970539546	1.0,1.0,1.0	0.881,0.908,0.843	0.123
ENSMUSG00000031562	Dctd	chr8	+	48138178	48138878	48137257	48137374	48140342	48141663	931,533,803	2,34,8	380,364,361	3,0,1	825	125	0.0039369035358	0.986,0.704,0.938	0.95,1.0,0.982	-0.101
ENSMUSG00000034729	Mrps10	chr17	+	47370263	47370370	47368892	47368954	47372426	47372491	6,0,28	93,43,77	22,15,16	40,44,38	232	125	0.00397540219527	0.034,0.0,0.164	0.229,0.155,0.185	-0.124
ENSMUSG00000004113	Cacna1b	chr2	-	24625237	24625334	24622598	24622707	24631898	24632026	17,2,1	7,0,2	10,11,3	0,0,0	222	125	0.00406768953095	0.578,1.0,0.22	1.0,1.0,1.0	-0.401
ENSMUSG00000025420	Katnal2	chr18	-	76978429	76978532	76977147	76977525	76979998	76980161	68,89,65	0,36,0	77,63,55	0,0,0	228	125	0.00410506233249	1.0,0.575,1.0	1.0,1.0,1.0	-0.142
ENSMUSG00000021268	Meg3	chr12	+	109546429	109546542	109544026	109544742	109549290	109549371	43,48,57	6,0,4	38,26,28	0,0,0	238	125	0.00420981720782	0.79,1.0,0.882	1.0,1.0,1.0	-0.109
ENSMUSG00000026049	Tex30	chr1	-	44101899	44101957	44099847	44099935	44102327	44102401	11,52,24	5,10,2	11,4,7	0,0,1	183	125	0.00422137031702	0.6,0.78,0.891	1.0,1.0,0.827	-0.185
ENSMUSG00000028760	Eif4g3	chr4	+	138087532	138087565	138057948	138058077	138096751	138096931	19,7,20	23,5,28	21,28,27	10,7,8	158	125	0.00423022652423	0.395,0.526,0.361	0.624,0.76,0.728	-0.277
ENSMUSG00000020829	Slc46a1	chr11	+	78466350	78467203	78465696	78466005	78468624	78468708	41,7,51	10,9,15	104,81,81	9,8,10	978	125	0.00426651408566	0.344,0.09,0.303	0.596,0.564,0.509	-0.311
ENSMUSG00000028344	Invs	chr4	+	48382104	48382278	48307682	48307849	48385104	48385272	83,7,37	5,0,4	84,40,78	1,0,0	299	125	0.00434220800513	0.874,1.0,0.795	0.972,1.0,1.0	-0.101
ENSMUSG00000003190	Bcl2l12	chr7	-	44994179	44994271	44991221	44991454	44994362	44994449	161,140,170	7,53,6	244,293,237	11,3,3	217	125	0.00434268539379	0.93,0.603,0.942	0.927,0.983,0.978	-0.138
ENSMUSG00000045427	Hnrnph2	chrX	+	134602917	134602962	134602691	134602762	134604854	134607054	426,302,430	108,54,158	245,195,253	133,125,94	170	125	0.00434580373777	0.744,0.804,0.667	0.575,0.534,0.664	0.147
ENSMUSG00000041774	Ydjc	chr16	+	17147796	17147974	17147597	17147697	17148155	17148846	21,4,24	2,0,5	18,19,34	0,0,0	303	125	0.00436428504964	0.812,1.0,0.664	1.0,1.0,1.0	-0.175
ENSMUSG00000062328	Rpl17	chr18	+	75001349	75001390	75001190	75001243	75001665	75001800	92,196,197	124,53,135	63,75,74	159,171,117	166	125	0.00445822496205	0.358,0.736,0.524	0.23,0.248,0.323	0.272
ENSMUSG00000030862	Cpxm2	chr7	-	132057633	132057813	132054730	132055028	132059733	132059930	4,6,14	0,0,0	640,546,456	23,32,21	305	125	0.00449506018596	1.0,1.0,1.0	0.919,0.875,0.899	0.102
ENSMUSG00000058290	Espl1	chr15	+	102313182	102313339	102312935	102313064	102313986	102314096	250,38,130	0,5,9	375,363,363	4,1,1	282	125	0.00449506018596	1.0,0.771,0.865	0.977,0.994,0.994	-0.11
ENSMUSG00000029769	Ccdc136	chr6	+	29411709	29411868	29411247	29411385	29412901	29413087	39,32,31	1,0,0	115,86,117	7,12,0	284	125	0.00453001600947	0.945,1.0,1.0	0.879,0.759,1.0	0.102
ENSMUSG00000021816	Ppp3cb	chr14	-	20503246	20503276	20499867	20501662	20508623	20508721	404,188,330	207,150,149	227,218,237	232,212,231	155	125	0.00454698514333	0.611,0.503,0.641	0.441,0.453,0.453	0.136
ENSMUSG00000019891	Dcbld1	chr10	+	52261726	52261939	52233618	52233835	52284102	52288545	152,79,201	3,0,5	228,224,187	9,13,18	338	125	0.00463206502299	0.949,1.0,0.937	0.904,0.864,0.793	0.108
ENSMUSG00000028689	Ccdc163	chr4	+	116711285	116711378	116710100	116710284	116714087	116714149	9,47,15	0,0,0	15,20,15	2,3,2	218	125	0.00464534044996	1.0,1.0,1.0	0.811,0.793,0.811	0.195
ENSMUSG00000061533	Cep128	chr12	-	91266735	91267086	91255574	91255739	91289488	91289640	73,27,78	0,0,10	78,85,78	0,0,0	476	125	0.00464534044996	1.0,1.0,0.672	1.0,1.0,1.0	-0.109
ENSMUSG00000040618	Pck2	chr14	+	55544394	55544582	55543859	55544063	55544884	55545047	72,39,66	0,0,4	218,207,197	21,11,20	313	125	0.0047395753435	1.0,1.0,0.868	0.806,0.883,0.797	0.127
ENSMUSG00000029924	Slc37a3	chr6	-	39372078	39372137	39366888	39367046	39377618	39377662	5,0,7	55,32,38	15,21,11	50,55,46	184	125	0.00480428024657	0.058,0.0,0.111	0.169,0.206,0.14	-0.115
ENSMUSG00000052593	Adam17	chr12	-	21347296	21347449	21342863	21342977	21349784	21349953	21,2,29	1,0,0	15,15,15	0,7,2	278	125	0.00488118278481	0.904,1.0,1.0	1.0,0.491,0.771	0.214
ENSMUSG00000030016	Zfp638	chr6	+	83978021	83978087	83972245	83972283	83983975	83984074	6,2,2	2,7,0	5,6,5	0,1,0	191	125	0.0049246452994	0.663,0.158,1.0	1.0,0.797,1.0	-0.325
ENSMUSG00000049580	Tsku	chr7	-	98359357	98359467	98353476	98353616	98361241	98361288	4,2,10	0,0,1	9,6,5	0,8,2	235	125	0.00494973462566	1.0,1.0,0.842	1.0,0.285,0.571	0.329
ENSMUSG00000000296	Tpd52l1	chr10	-	31338184	31338245	31332379	31332969	31341139	31341178	18,2,3	13,37,25	20,14,17	6,15,5	186	125	0.00494973462566	0.482,0.035,0.075	0.691,0.385,0.696	-0.393
ENSMUSG00000068264	Ap5s1	chr2	+	131211262	131211473	131210439	131210681	131212450	131212864	14,26,39	0,0,0	44,46,28	1,3,4	336	125	0.00497520584655	1.0,1.0,1.0	0.942,0.851,0.723	0.161
ENSMUSG00000040782	Rfwd2	chr1	+	159319723	159319840	159308882	159308964	159324916	159325106	5,1,8	6,0,14	13,13,26	2,0,1	242	125	0.0050694209635	0.301,1.0,0.228	0.771,1.0,0.931	-0.391
ENSMUSG00000000037	Scml2	chrX	+	161224460	161224544	161223156	161223240	161225876	161225960	14,19,21	0,0,1	15,20,15	4,2,2	209	125	0.00511005020339	1.0,1.0,0.926	0.692,0.857,0.818	0.186
ENSMUSG00000041264	Uspl1	chr5	+	149193839	149194440	149188344	149188473	149198644	149198758	464,240,610	0,18,0	392,425,374	0,0,0	726	125	0.00511005020339	1.0,0.697,1.0	1.0,1.0,1.0	-0.101
ENSMUSG00000027201	Myef2	chr2	-	125098796	125098847	125098449	125098518	125100318	125100420	234,102,209	332,258,341	289,235,186	319,235,211	176	125	0.00512396850585	0.334,0.219,0.303	0.392,0.415,0.385	-0.112
ENSMUSG00000043510	Hscb	chr5	-	110835974	110836069	110834654	110834799	110836306	110836403	106,88,100	2,3,4	89,90,91	11,15,5	220	125	0.00512396850585	0.968,0.943,0.934	0.821,0.773,0.912	0.113
ENSMUSG00000035401	Emsy	chr7	-	98593330	98593810	98587136	98590884	98594751	98595312	274,373,258	20,22,34	305,306,293	68,48,50	605	125	0.00516044467268	0.739,0.778,0.611	0.481,0.568,0.548	0.177
ENSMUSG00000060073	Psma3	chr12	+	70984492	70984745	70978732	70978815	70986862	70986935	26,37,28	2,0,12	58,59,47	1,1,0	378	125	0.00516448247391	0.811,1.0,0.436	0.95,0.951,1.0	-0.218
ENSMUSG00000024381	Bin1	chr18	+	32426223	32426352	32424819	32424967	32431670	32431742	436,284,427	124,93,109	409,427,392	179,201,164	254	125	0.00528826934509	0.634,0.6,0.658	0.529,0.511,0.541	0.104
ENSMUSG00000022199	Slc22a17	chr14	-	54908822	54908988	54908501	54908647	54909670	54909825	101,22,94	34,13,33	430,377,315	52,57,73	291	125	0.00530139660146	0.561,0.421,0.55	0.78,0.74,0.65	-0.213
ENSMUSG00000087177	E130307A14Rik	chr10	-	39640379	39640511	39632949	39633016	39681472	39681549	23,33,65	2,0,0	79,58,52	4,2,11	257	125	0.00531126785943	0.848,1.0,1.0	0.906,0.934,0.697	0.104
ENSMUSG00000021959	Lats2	chr14	-	57722699	57722846	57722188	57722551	57733877	57734300	10,3,3	0,0,2	0,3,1	1,1,2	272	125	0.00537578603388	1.0,1.0,0.408	0.0,0.58,0.187	0.547
ENSMUSG00000021870	Slmap	chr14	-	26459903	26459954	26442574	26442634	26460041	26460210	73,4,82	210,171,288	71,44,41	140,125,91	176	125	0.00540356555501	0.198,0.016,0.168	0.265,0.2,0.242	-0.108
ENSMUSG00000024726	Carnmt1	chr19	+	18693648	18693762	18679103	18679267	18703360	18703464	104,55,131	0,12,11	83,107,75	1,2,1	239	125	0.00540356555501	1.0,0.706,0.862	0.977,0.965,0.975	-0.116
ENSMUSG00000028487	Bnc2	chr4	-	84291692	84293662	84275094	84276447	84390888	84391124	110,53,121	2,0,0	255,204,166	10,5,3	2095	125	0.00541768333115	0.766,1.0,1.0	0.603,0.709,0.768	0.229
ENSMUSG00000020271	Fbxw11	chr11	+	32680200	32680302	32652747	32652904	32711771	32711997	10,1,7	44,4,39	21,22,28	37,31,53	227	125	0.00545770696733	0.111,0.121,0.09	0.238,0.281,0.225	-0.141
ENSMUSG00000026743	Mllt10	chr2	+	18065034	18065194	18055236	18055371	18071124	18071204	107,12,74	51,45,33	136,130,93	28,14,27	285	125	0.00549123227622	0.479,0.105,0.496	0.681,0.803,0.602	-0.335
ENSMUSG00000032298	Neil1	chr9	-	57144944	57145008	57144637	57144737	57146600	57147057	2,17,8	0,0,0	23,8,13	2,7,0	189	125	0.00552564472823	1.0,1.0,1.0	0.884,0.43,1.0	0.229
ENSMUSG00000037486	Asxl2	chr12	+	3455546	3455640	3451661	3451770	3457061	3457209	2,0,5	19,17,34	12,8,17	43,25,30	219	125	0.00557639008067	0.057,0.0,0.077	0.137,0.154,0.244	-0.134
ENSMUSG00000039883	Lrrc17	chr5	+	21560399	21561299	21543562	21543719	21570219	21570375	40,1,33	1,0,0	738,580,493	19,20,19	1025	125	0.00560155823885	0.83,1.0,1.0	0.826,0.78,0.76	0.155
ENSMUSG00000021824	Ap3m1	chr14	-	21045487	21045763	21040051	21040137	21052139	21052222	112,69,120	0,0,2	76,76,47	6,1,3	401	125	0.00561752718598	1.0,1.0,0.949	0.798,0.959,0.83	0.121
ENSMUSG00000031109	Enox2	chrX	-	49013132	49013180	49009706	49011634	49013496	49013582	39,84,44	19,0,53	19,23,23	41,41,37	173	125	0.00568465817506	0.597,1.0,0.375	0.251,0.288,0.31	0.374
ENSMUSG00000027615	Hps3	chr3	-	20019802	20019957	20018810	20018919	20022757	20022839	63,57,107	1,0,9	73,67,48	11,12,7	280	125	0.00572730347868	0.966,1.0,0.841	0.748,0.714,0.754	0.197
ENSMUSG00000087177	E130307A14Rik	chr10	-	39632949	39633016	39622624	39622727	39681472	39681549	9,0,3	14,20,16	26,22,25	23,27,29	192	125	0.00572730347868	0.295,0.0,0.109	0.424,0.347,0.359	-0.242
ENSMUSG00000078867	Gm14418	chr2	-	177389821	177389858	177389426	177389553	177394696	177394751	14,15,12	0,0,0	11,14,13	2,3,2	162	125	0.00575836093183	1.0,1.0,1.0	0.809,0.783,0.834	0.191
ENSMUSG00000030533	Unc45a	chr7	-	80339550	80339707	80339313	80339350	80340068	80340219	151,32,124	20,20,9	181,174,138	6,10,2	282	125	0.00590816013232	0.77,0.415,0.859	0.93,0.885,0.968	-0.246
ENSMUSG00000026959	Grin1	chr2	-	25294437	25294548	25291180	25292128	25295791	25295937	3,10,2	2,0,0	1,2,0	0,1,6	236	125	0.0059526679835	0.443,1.0,1.0	1.0,0.514,0.0	0.31
ENSMUSG00000087174	5530601H04Rik	chrX	-	105042603	105042817	105038816	105039812	105043129	105043304	86,96,112	51,11,40	25,28,51	42,32,42	339	125	0.00596585226957	0.383,0.763,0.508	0.18,0.244,0.309	0.307
ENSMUSG00000023994	Nfya	chr17	-	48398981	48399065	48395649	48395796	48400437	48400580	341,112,293	143,100,87	393,371,352	57,79,83	209	125	0.00598713002556	0.588,0.401,0.668	0.805,0.737,0.717	-0.201
ENSMUSG00000095325	Zfp870	chr17	-	32885702	32885763	32879227	32884165	32885956	32886083	125,67,152	18,24,14	112,144,111	10,7,3	186	125	0.0060150732852	0.824,0.652,0.879	0.883,0.933,0.961	-0.141
ENSMUSG00000028086	Fbxw7	chr3	+	84864136	84864200	84863963	84864011	84903500	84904079	16,28,44	37,44,78	55,38,39	41,33,39	189	125	0.00603122903046	0.222,0.296,0.272	0.47,0.432,0.398	-0.17
ENSMUSG00000014301	Pam16	chr16	-	4617918	4618003	4617125	4617262	4624850	4624988	26,38,16	54,28,60	60,66,48	30,23,36	210	125	0.00605374290349	0.223,0.447,0.137	0.543,0.631,0.442	-0.27
ENSMUSG00000040296	Ddx58	chr4	-	40227965	40228200	40226596	40226719	40229494	40229676	8,0,8	0,12,2	14,17,11	0,2,0	360	125	0.00605374290349	1.0,0.0,0.581	1.0,0.747,1.0	-0.389
ENSMUSG00000023330	Dtwd1	chr2	+	126158409	126158553	126154545	126154860	126159769	126160028	191,114,197	24,50,11	135,169,118	6,6,4	269	125	0.00607990760311	0.787,0.514,0.893	0.913,0.929,0.932	-0.193
ENSMUSG00000025656	Arhgef9	chrX	-	95054228	95054290	95051523	95052154	95054942	95055011	161,116,120	38,5,6	130,104,121	41,28,28	187	125	0.00629713605432	0.739,0.939,0.93	0.679,0.713,0.743	0.158
ENSMUSG00000031137	Fgf13	chrX	-	59250798	59250966	59131876	59131950	59567139	59567472	11,6,16	1,0,0	34,22,21	2,2,5	293	125	0.00632908655642	0.824,1.0,1.0	0.879,0.824,0.642	0.16
ENSMUSG00000024188	Luc7l	chr17	+	26253973	26254044	26252998	26253091	26255030	26255125	116,102,136	369,148,384	221,222,248	354,316,267	196	125	0.00638810964483	0.167,0.305,0.184	0.285,0.309,0.372	-0.103
ENSMUSG00000063406	Tmed5	chr5	-	108125900	108126084	108121626	108124759	108130017	108130115	320,229,313	25,82,45	280,225,240	12,12,17	309	125	0.00640054136389	0.838,0.53,0.738	0.904,0.884,0.851	-0.178
ENSMUSG00000021621	Zcchc9	chr13	-	91798822	91798891	91796532	91797254	91800610	91800703	387,263,310	49,8,62	293,308,255	80,59,62	194	125	0.00642628094082	0.836,0.955,0.763	0.702,0.771,0.726	0.118
ENSMUSG00000024581	Napg	chr18	+	62984039	62984070	62977835	62978024	62986178	62986288	15,2,14	1,0,0	12,8,25	1,7,2	156	125	0.0064939959456	0.923,1.0,1.0	0.906,0.478,0.909	0.21
ENSMUSG00000073838	Tufm	chr7	+	126488259	126488426	126487587	126487782	126488649	126488754	5,2,3	9,14,12	15,20,10	9,10,15	292	125	0.00664115729838	0.192,0.058,0.097	0.416,0.461,0.222	-0.251
ENSMUSG00000044465	Fam160a2	chr7	-	105391576	105391667	105390020	105390352	105399883	105400032	13,16,3	51,13,8	6,7,4	46,62,51	216	125	0.00675242326162	0.129,0.416,0.178	0.07,0.061,0.043	0.183
ENSMUSG00000042594	Sh2b3	chr5	-	121832502	121832590	121828401	121829076	121836549	121836859	23,4,2	4,0,1	15,5,10	12,8,25	213	125	0.00677444875006	0.771,1.0,0.54	0.423,0.268,0.19	0.477
ENSMUSG00000049411	Tmem241	chr18	-	12047564	12047634	12043213	12043307	12058925	12058960	22,3,19	0,0,0	31,39,29	5,2,2	195	125	0.00678716181613	1.0,1.0,1.0	0.799,0.926,0.903	0.124
ENSMUSG00000027378	Nphp1	chr2	-	127759575	127759686	127747999	127748112	127761161	127761236	195,170,221	12,23,42	214,197,161	13,6,10	236	125	0.00681103516447	0.896,0.797,0.736	0.897,0.946,0.895	-0.103
ENSMUSG00000026333	Gin1	chr1	+	97782926	97783232	97777325	97777519	97784752	97784944	66,83,90	4,0,6	73,57,66	0,1,0	431	125	0.00687651340632	0.827,1.0,0.813	1.0,0.943,1.0	-0.101
ENSMUSG00000020646	Mboat2	chr12	+	24924198	24924294	24882716	24882794	24934566	24934622	104,101,140	17,25,38	217,200,169	27,16,20	221	125	0.00701464832643	0.776,0.696,0.676	0.82,0.876,0.827	-0.125
ENSMUSG00000092074	Dynlt1a	chr17	-	6314916	6314958	6311708	6311832	6317373	6317474	11,29,15	8,0,2	10,27,16	0,1,0	167	125	0.00711767284259	0.507,1.0,0.849	1.0,0.953,1.0	-0.199
ENSMUSG00000049659	Aftph	chr11	-	20696750	20698373	20692464	20692588	20703710	20703833	84,64,78	0,0,3	68,58,64	3,8,4	1748	125	0.00721170423404	1.0,1.0,0.65	0.618,0.341,0.534	0.386
ENSMUSG00000055053	Nfic	chr10	-	81403351	81403428	81399137	81401071	81404823	81405008	60,21,50	29,11,26	170,157,122	38,32,35	202	125	0.00722930667628	0.561,0.542,0.543	0.735,0.752,0.683	-0.175
ENSMUSG00000023994	Nfya	chr17	-	48398981	48399068	48395649	48395796	48400437	48400580	404,105,291	143,100,87	421,427,373	57,79,83	212	125	0.00722930667628	0.625,0.382,0.664	0.813,0.761,0.726	-0.21
ENSMUSG00000038696	Mapkap1	chr2	+	34432002	34432330	34406770	34406848	34444257	34444406	0,10,2	1,0,4	2,8,11	0,0,1	453	125	0.00722930667628	0.0,1.0,0.121	1.0,1.0,0.752	-0.544
ENSMUSG00000040848	Sft2d2	chr1	-	165187968	165188054	165185007	165185089	165188247	165188334	53,37,75	9,6,4	108,108,93	6,0,2	211	125	0.00726280196327	0.777,0.785,0.917	0.914,1.0,0.965	-0.133
ENSMUSG00000069495	Epc2	chr2	+	49532043	49532235	49530010	49530143	49535254	49535344	450,210,485	26,28,52	511,378,379	71,69,80	317	125	0.00734195682584	0.872,0.747,0.786	0.739,0.684,0.651	0.11
ENSMUSG00000087174	5530601H04Rik	chrX	-	105069610	105069699	105068463	105068628	105069999	105070087	72,43,98	25,7,18	168,132,95	19,5,9	214	125	0.00734195682584	0.627,0.782,0.761	0.838,0.939,0.86	-0.156
ENSMUSG00000037995	Igsf9	chr1	+	172484280	172484546	172482230	172482260	172489512	172489665	65,14,74	2,0,0	111,81,103	7,6,3	391	125	0.00735296867462	0.912,1.0,1.0	0.835,0.812,0.917	0.116
ENSMUSG00000032637	Atxn2l	chr7	-	126492443	126492608	126491785	126492215	126492757	126493001	32,11,25	3,2,1	6,4,10	4,6,3	290	125	0.00740596762609	0.821,0.703,0.915	0.393,0.223,0.59	0.411
ENSMUSG00000027869	Hsd3b6	chr3	-	98810901	98811108	98807764	98807929	98814181	98814443	47,49,103	0,0,3	172,151,104	22,2,5	332	125	0.00746951088491	1.0,1.0,0.928	0.746,0.966,0.887	0.11
ENSMUSG00000085396	Firre	chrX	-	50608477	50608604	50600743	50600898	50608686	50608814	8,24,14	0,0,0	19,14,14	2,5,0	252	125	0.00749431914602	1.0,1.0,1.0	0.825,0.581,1.0	0.198
ENSMUSG00000033904	Ccp110	chr7	+	118732886	118732972	118731696	118731759	118735267	118737024	184,36,90	10,0,12	83,94,94	20,18,17	211	125	0.00756163665582	0.916,1.0,0.816	0.711,0.756,0.766	0.166
ENSMUSG00000027282	Mtch2	chr2	+	90852815	90852866	90849597	90849704	90854923	90854981	0,0,0	2,15,3	0,2,1	1,0,0	176	125	0.00765147250259	0.0,0.0,0.0	0.0,1.0,1.0	-0.667
ENSMUSG00000026200	Glb1l	chr1	-	75200329	75200461	75199910	75200126	75200943	75201057	47,55,82	0,0,0	81,83,46	4,0,6	257	125	0.00776362553094	1.0,1.0,1.0	0.908,1.0,0.789	0.101
ENSMUSG00000032577	Mapkapk3	chr9	-	107262422	107263764	107261877	107261957	107289119	107289396	61,1,49	8,0,1	29,19,19	0,0,1	1467	125	0.00786928572256	0.394,1.0,0.807	1.0,1.0,0.618	-0.139
ENSMUSG00000021546	Hnrnpk	chr13	-	58401109	58401172	58400332	58400417	58402063	58402103	25,25,31	118,56,77	10,16,10	91,87,76	188	125	0.00789589758526	0.123,0.229,0.211	0.068,0.109,0.08	0.102
ENSMUSG00000032534	Cep63	chr9	-	102621695	102621728	102619691	102619760	102625903	102626023	5,16,13	2,0,2	11,8,14	13,8,5	158	125	0.00794662854052	0.664,1.0,0.837	0.401,0.442,0.689	0.323
ENSMUSG00000015968	Cacna1d	chr14	-	30050233	30050260	30048970	30049120	30051369	30051734	17,8,38	22,6,20	15,24,13	42,53,31	152	125	0.00816316481427	0.389,0.523,0.61	0.227,0.271,0.256	0.256
ENSMUSG00000048747	E130114P18Rik	chr4	-	97574818	97574921	97569189	97569278	97577510	97577653	85,73,137	21,25,27	66,72,65	9,7,3	228	125	0.00816344542232	0.689,0.616,0.736	0.801,0.849,0.922	-0.177
ENSMUSG00000030083	Abtb1	chr6	-	88840709	88840781	88839626	88839771	88840837	88840900	36,33,13	2,0,0	35,54,26	3,5,5	197	125	0.00817348206674	0.919,1.0,1.0	0.881,0.873,0.767	0.133
ENSMUSG00000020941	Map3k14	chr11	-	103226986	103227137	103225289	103225622	103227531	103227695	42,24,58	0,0,0	37,52,30	2,3,3	276	125	0.00822260885633	1.0,1.0,1.0	0.893,0.887,0.819	0.134
ENSMUSG00000022185	Acin1	chr14	-	54653213	54653278	54651716	54651858	54653679	54653701	192,156,159	18,25,36	137,146,145	9,12,7	190	125	0.00823859837402	0.875,0.804,0.744	0.909,0.889,0.932	-0.102
ENSMUSG00000061306	Slc38a10	chr11	-	120141599	120141645	120140592	120140686	120150979	120151320	113,42,89	14,14,31	171,174,134	9,10,23	171	125	0.00826227026717	0.855,0.687,0.677	0.933,0.927,0.81	-0.15
ENSMUSG00000048661	Lemd3	chr10	-	120952217	120952255	120949296	120949363	120977783	120979332	95,31,105	1,0,8	109,78,77	13,10,11	163	125	0.00826484162989	0.986,1.0,0.91	0.865,0.857,0.843	0.11
ENSMUSG00000028832	Stmn1	chr4	+	134470020	134470175	134468405	134468429	134472803	134472925	19,21,29	0,0,0	22,22,28	2,3,2	280	125	0.00832203972377	1.0,1.0,1.0	0.831,0.766,0.862	0.18
ENSMUSG00000042197	Zfp451	chr1	-	33783040	33783191	33782067	33782194	33786406	33786532	154,90,154	0,24,0	150,99,133	0,0,1	276	125	0.00835887051247	1.0,0.629,1.0	1.0,1.0,0.984	-0.118
ENSMUSG00000028580	Pum1	chr4	+	130718153	130718262	130701041	130701110	130727997	130728164	301,98,312	76,40,81	440,366,341	60,70,54	234	125	0.00841451832371	0.679,0.567,0.673	0.797,0.736,0.771	-0.128
ENSMUSG00000034211	Mrps17	chr5	+	129715683	129715912	129715508	129715549	129716726	129716866	232,94,264	2,0,12	151,132,115	11,12,7	354	125	0.00843863291942	0.976,1.0,0.886	0.829,0.795,0.853	0.128
ENSMUSG00000038020	Rapgefl1	chr11	+	98842557	98842655	98842194	98842330	98845874	98845987	11,2,2	0,0,0	18,18,14	1,5,1	223	125	0.00844132354467	1.0,1.0,1.0	0.91,0.669,0.887	0.178
ENSMUSG00000040732	Erg	chr16	-	95409734	95409952	95389893	95390045	95459227	95459245	127,56,124	2,22,0	159,136,117	1,0,1	343	125	0.00853263997537	0.959,0.481,1.0	0.983,1.0,0.977	-0.173
ENSMUSG00000017858	Ift52	chr2	+	163040626	163040714	163033234	163033303	163045202	163046141	31,2,12	8,0,0	11,12,12	0,0,0	213	125	0.00853263997537	0.695,1.0,1.0	1.0,1.0,1.0	-0.102
ENSMUSG00000034401	Spata6	chr4	+	111768699	111768840	111747754	111747803	111774798	111774879	157,201,190	7,0,8	159,136,95	11,9,13	266	125	0.00858313878013	0.913,1.0,0.918	0.872,0.877,0.774	0.103
ENSMUSG00000000861	Bcl11a	chr11	+	24163145	24164888	24158252	24158354	24172698	24173194	333,316,386	0,10,0	530,423,458	0,0,0	1868	125	0.00864774312002	1.0,0.679,1.0	1.0,1.0,1.0	-0.107
ENSMUSG00000042520	Ubap2l	chr3	-	90031295	90031370	90028324	90028377	90034064	90034177	705,607,680	172,78,220	744,582,658	274,256,243	200	125	0.0086522951367	0.719,0.829,0.659	0.629,0.587,0.629	0.121
ENSMUSG00000025759	Mfsd8	chr3	-	40826873	40826982	40823826	40823961	40832012	40832157	10,28,3	0,8,0	23,29,23	0,0,0	234	125	0.00870140584524	1.0,0.652,1.0	1.0,1.0,1.0	-0.116
ENSMUSG00000060073	Psma3	chr12	+	70993505	70993570	70993012	70993080	70994350	70994921	72,45,68	0,22,0	78,83,65	0,0,0	190	125	0.0088349314327	1.0,0.574,1.0	1.0,1.0,1.0	-0.142
ENSMUSG00000033852	Gm28042	chr2	+	120034573	120034670	120032113	120032465	120034919	120035056	49,13,34	0,0,0	65,50,48	2,3,5	222	125	0.00889391352043	1.0,1.0,1.0	0.948,0.904,0.844	0.101
ENSMUSG00000025815	Dhtkd1	chr2	-	5902967	5903050	5902328	5902498	5903959	5904124	30,25,31	0,0,10	73,56,37	0,0,0	208	125	0.00893712461096	1.0,1.0,0.651	1.0,1.0,1.0	-0.116
ENSMUSG00000020389	Cdkl3	chr11	+	52084370	52084490	52040560	52040620	52089588	52089778	25,0,17	14,18,6	26,28,16	2,3,5	245	125	0.00913625827188	0.477,0.0,0.591	0.869,0.826,0.62	-0.416
ENSMUSG00000039908	Slc26a11	chr11	+	119373110	119373171	119370748	119370799	119374484	119374540	45,19,40	0,18,13	54,44,61	4,1,0	186	125	0.00917921423771	1.0,0.415,0.674	0.901,0.967,1.0	-0.26
ENSMUSG00000047454	Gphn	chr12	+	78590533	78590671	78493949	78494057	78609144	78609237	61,43,49	0,13,0	47,54,53	0,0,0	263	125	0.00920682195316	1.0,0.611,1.0	1.0,1.0,1.0	-0.13
ENSMUSG00000034252	Senp6	chr9	+	80087429	80087523	80066902	80067572	80093536	80093641	116,53,124	13,15,27	92,86,78	6,6,5	219	125	0.00923039573169	0.836,0.669,0.724	0.897,0.891,0.899	-0.153
ENSMUSG00000022035	Ccdc25	chr14	+	65851616	65851668	65846295	65846335	65856693	65856896	70,40,59	0,17,0	40,50,47	0,0,0	177	125	0.00925486585762	1.0,0.624,1.0	1.0,1.0,1.0	-0.125
ENSMUSG00000028687	Mutyh	chr4	+	116810848	116810941	116807724	116807771	116814318	116814436	92,53,44	34,43,35	13,19,22	33,27,29	218	125	0.00926297564373	0.608,0.414,0.419	0.184,0.287,0.303	0.222
ENSMUSG00000038766	Gabpb2	chr3	-	95208839	95208936	95206462	95206602	95217588	95217754	68,5,84	66,12,76	110,66,57	38,25,33	222	125	0.0093747269394	0.367,0.19,0.384	0.62,0.598,0.493	-0.257
ENSMUSG00000049606	Zfp644	chr5	-	106695136	106695699	106690590	106690877	106696233	106696546	63,28,28	2,0,0	28,42,27	1,3,3	688	125	0.00944123573004	0.851,1.0,1.0	0.836,0.718,0.621	0.225
ENSMUSG00000035696	Rnf38	chr4	-	44159004	44159054	44152359	44152553	44168242	44168252	21,0,16	3,16,4	5,3,10	2,0,0	175	125	0.00949167114574	0.833,0.0,0.741	0.641,1.0,1.0	-0.356
ENSMUSG00000035401	Emsy	chr7	-	98602582	98602747	98597045	98597184	98610666	98610865	276,185,294	109,51,82	174,152,170	90,102,77	290	125	0.00951378941546	0.522,0.61,0.607	0.455,0.391,0.488	0.135
ENSMUSG00000032397	Tipin	chr9	+	64290373	64290449	64288107	64288243	64301041	64301248	40,64,31	0,0,0	39,23,13	0,2,6	201	125	0.00955945269137	1.0,1.0,1.0	1.0,0.877,0.574	0.183
ENSMUSG00000032479	Map4	chr9	+	110072612	110072705	110068692	110068985	110081420	110081610	11,30,8	0,0,0	34,33,17	3,3,2	218	125	0.0095829154672	1.0,1.0,1.0	0.867,0.863,0.83	0.147
ENSMUSG00000039065	Fam173b	chr15	+	31609565	31609616	31602117	31602149	31616870	31618609	43,16,28	0,4,6	26,26,23	8,14,18	176	125	0.00962177954375	1.0,0.74,0.768	0.698,0.569,0.476	0.255
ENSMUSG00000036053	Fmnl2	chr2	+	53128716	53128842	53126852	53126976	53131839	53132203	24,39,24	62,41,75	15,10,6	64,52,48	251	125	0.00965551012765	0.162,0.321,0.137	0.105,0.087,0.059	0.123
ENSMUSG00000071337	Tia1	chr6	+	86419693	86419812	86418877	86418932	86420323	86420411	9,10,33	45,11,88	20,7,15	122,126,92	244	125	0.00966019613828	0.093,0.318,0.161	0.077,0.028,0.077	0.13
ENSMUSG00000058835	Abi1	chr2	-	22953434	22953611	22946575	22946761	22957017	22957118	258,77,221	5,28,4	241,243,263	3,2,3	302	125	0.00978571254296	0.955,0.532,0.958	0.971,0.981,0.973	-0.16
ENSMUSG00000044433	Camsap3	chr8	+	3600357	3600405	3598892	3598988	3600675	3600814	3,8,4	5,0,23	3,0,1	26,21,16	173	125	0.00983998313704	0.302,1.0,0.112	0.077,0.0,0.043	0.431
ENSMUSG00000019790	Stxbp5	chr10	-	9784187	9784235	9778020	9778071	9784340	9784400	2,0,2	4,8,6	6,2,4	5,0,1	173	125	0.00983998313704	0.265,0.0,0.194	0.464,1.0,0.743	-0.583
ENSMUSG00000032577	Mapkapk3	chr9	-	107263624	107263764	107261877	107261957	107289119	107289396	24,1,22	8,0,1	17,6,15	0,0,1	265	125	0.00987281598835	0.586,1.0,0.912	1.0,1.0,0.876	-0.126
ENSMUSG00000026017	Carf	chr1	+	60143993	60144156	60141334	60141568	60146108	60146172	15,6,33	0,0,14	55,46,57	0,0,1	288	125	0.0100238557635	1.0,1.0,0.506	1.0,1.0,0.961	-0.152
ENSMUSG00000048264	Dip2c	chr13	+	9494833	9495001	9493104	9493176	9506578	9506689	8,3,2	28,20,29	11,11,17	27,19,26	293	125	0.0100930165329	0.109,0.06,0.029	0.148,0.198,0.218	-0.122
ENSMUSG00000020954	Strn3	chr12	-	51633578	51633719	51629373	51629507	51643103	51643214	174,45,157	65,36,82	178,195,181	37,45,56	266	125	0.0102316945001	0.557,0.37,0.474	0.693,0.671,0.603	-0.189
ENSMUSG00000063889	Crem	chr18	-	3287903	3288092	3273421	3273578	3295039	3295182	4,6,2	16,33,15	12,14,9	26,18,8	314	125	0.0102316945001	0.091,0.067,0.05	0.155,0.236,0.309	-0.164
ENSMUSG00000026927	Sdccag3	chr2	-	26388491	26388560	26387555	26387671	26389148	26389283	256,291,242	156,63,111	163,177,170	126,142,163	194	125	0.0103425306144	0.514,0.749,0.584	0.455,0.445,0.402	0.182
ENSMUSG00000040782	Rfwd2	chr1	+	159319747	159319840	159308882	159308964	159324916	159325027	5,1,6	6,0,14	8,14,16	2,0,1	218	125	0.0105349998316	0.323,1.0,0.197	0.696,1.0,0.902	-0.359
ENSMUSG00000024534	Sncaip	chr18	+	52908609	52908680	52906417	52907477	52915306	52915930	156,160,142	150,95,109	108,106,144	191,147,147	196	125	0.010559447847	0.399,0.518,0.454	0.265,0.315,0.385	0.135
ENSMUSG00000020608	Smc6	chr12	+	11273993	11274111	11271728	11271871	11279604	11279741	386,125,390	34,29,107	485,434,457	41,32,42	243	125	0.0106592191221	0.854,0.689,0.652	0.859,0.875,0.848	-0.129
ENSMUSG00000027282	Mtch2	chr2	+	90852839	90852866	90849597	90849704	90853050	90853113	249,87,205	121,94,77	231,228,248	52,74,50	152	125	0.010752444367	0.629,0.432,0.686	0.785,0.717,0.803	-0.186
ENSMUSG00000040785	Ttc3	chr16	+	94409683	94409729	94403313	94403368	94415948	94416009	36,2,34	83,62,100	78,48,48	105,94,84	171	125	0.0108805074985	0.241,0.023,0.199	0.352,0.272,0.295	-0.152
ENSMUSG00000028556	Dock7	chr4	-	98993646	98993736	98991392	98991459	99001032	99001202	127,29,71	2,0,2	40,53,60	4,8,2	215	125	0.0108938832298	0.974,1.0,0.954	0.853,0.794,0.946	0.112
ENSMUSG00000037236	Matr3	chr18	+	35562894	35563100	35562191	35562259	35571842	35572123	7,0,2	16,2,35	22,14,22	34,44,17	331	125	0.0110086545089	0.142,0.0,0.021	0.196,0.107,0.328	-0.156
ENSMUSG00000033543	Gtf2a2	chr9	+	70018679	70018818	70015291	70015410	70019388	70019515	19,0,6	0,11,1	14,22,27	1,0,0	264	125	0.0111551572961	1.0,0.0,0.74	0.869,1.0,1.0	-0.376
ENSMUSG00000001948	Spa17	chr9	-	37607616	37607687	37605792	37605870	37613555	37613720	26,11,46	10,53,33	43,40,50	17,4,6	196	125	0.0112002502779	0.624,0.117,0.471	0.617,0.864,0.842	-0.37
ENSMUSG00000041225	Arhgap12	chr18	-	6056978	6056993	6052861	6052923	6057516	6057591	2,0,2	31,41,23	8,2,4	16,22,20	140	125	0.0112082495518	0.054,0.0,0.072	0.309,0.075,0.152	-0.137
ENSMUSG00000035934	Pknox2	chr9	-	36987167	36987272	36968377	36968486	37083206	37083279	490,132,350	105,83,157	231,181,201	30,39,34	230	125	0.0112437726095	0.717,0.464,0.548	0.807,0.716,0.763	-0.186
ENSMUSG00000029053	Prkcz	chr4	-	155267694	155267784	155262701	155262817	155268183	155268335	23,21,37	0,1,7	35,21,20	0,0,0	215	125	0.0113021158508	1.0,0.924,0.754	1.0,1.0,1.0	-0.107
ENSMUSG00000029913	Prdm5	chr6	+	65855948	65856123	65831248	65831371	65927916	65928021	97,42,88	8,12,2	90,93,69	1,4,0	300	125	0.0113122508302	0.835,0.593,0.948	0.974,0.906,1.0	-0.168
ENSMUSG00000032064	Dixdc1	chr9	-	50710764	50710972	50706124	50706250	50727785	50727975	219,64,221	1,18,0	197,203,210	1,0,0	333	125	0.0113390675085	0.988,0.572,1.0	0.987,1.0,1.0	-0.142
ENSMUSG00000037860	Aim2	chr1	+	173427758	173427898	173393962	173394033	173452827	173452948	50,2,60	1,0,0	51,32,44	3,4,2	265	125	0.0113681445596	0.959,1.0,1.0	0.889,0.791,0.912	0.122
ENSMUSG00000028402	Mpdz	chr4	-	81313499	81313598	81310156	81310319	81320345	81320523	186,54,175	16,6,11	128,112,121	24,23,18	224	125	0.0114480463505	0.866,0.834,0.899	0.749,0.731,0.79	0.11
ENSMUSG00000000244	Tspan32	chr7	+	143011033	143011108	143006907	143007005	143014958	143015060	26,17,13	0,0,0	38,30,7	4,0,4	200	125	0.0114816871873	1.0,1.0,1.0	0.856,1.0,0.522	0.207
ENSMUSG00000031523	Dlc1	chr8	-	36937559	36938758	36857710	36858075	36952120	36952422	110,35,119	0,0,9	56,89,93	0,0,0	1324	125	0.0114839872081	1.0,1.0,0.555	1.0,1.0,1.0	-0.148
ENSMUSG00000053617	Sh3pxd2a	chr19	-	47283020	47283104	47278312	47278430	47286604	47286718	208,57,211	138,39,90	400,373,293	142,118,92	209	125	0.011514601481	0.474,0.466,0.584	0.628,0.654,0.656	-0.138
ENSMUSG00000031153	Gripap1	chrX	+	7800535	7800583	7800156	7800341	7801176	7801208	46,47,34	7,0,9	44,31,42	14,20,17	173	125	0.011514601481	0.826,1.0,0.732	0.694,0.528,0.641	0.232
ENSMUSG00000024906	Mus81	chr19	-	5483634	5483665	5483454	5483558	5483929	5484025	8,15,9	2,0,0	17,16,12	2,2,15	156	125	0.0115781189204	0.762,1.0,1.0	0.872,0.865,0.391	0.211
ENSMUSG00000071650	Ganab	chr19	+	8907850	8907916	8907214	8907394	8908677	8908747	243,211,256	506,163,485	280,269,269	931,846,682	191	125	0.0116033599367	0.239,0.459,0.257	0.164,0.172,0.205	0.138
ENSMUSG00000020397	Med7	chr11	+	46439805	46439824	46436970	46437191	46440562	46441100	2,2,5	19,44,23	15,9,13	34,37,32	144	125	0.0116630040177	0.084,0.038,0.159	0.277,0.174,0.261	-0.144
ENSMUSG00000025321	Itgb8	chr12	-	119208518	119208604	119202406	119202581	119237671	119238770	11,6,5	0,0,0	20,18,11	5,0,2	211	125	0.0117026201542	1.0,1.0,1.0	0.703,1.0,0.765	0.177
ENSMUSG00000034175	Rhbdd3	chr11	+	5103160	5103349	5101868	5101905	5105432	5105717	59,66,58	0,0,13	121,126,110	0,0,2	314	125	0.0117026201542	1.0,1.0,0.64	1.0,1.0,0.956	-0.105
ENSMUSG00000075376	Rc3h2	chr2	-	37419431	37419467	37414515	37414812	37422766	37422903	16,8,16	0,0,1	35,25,30	4,2,5	161	125	0.0117672309701	1.0,1.0,0.925	0.872,0.907,0.823	0.108
ENSMUSG00000029319	Coq2	chr5	-	100667891	100668058	100663579	100663701	100673988	100674284	293,276,325	22,12,69	240,326,246	44,79,61	292	125	0.0118164204662	0.851,0.908,0.668	0.7,0.639,0.633	0.152
ENSMUSG00000005936	Kctd20	chr17	+	28957878	28958057	28952465	28952569	28961413	28961687	226,173,165	311,59,355	137,111,120	399,409,369	304	125	0.0118178863658	0.23,0.547,0.16	0.124,0.1,0.118	0.198
ENSMUSG00000041477	Dcp1b	chr6	+	119214769	119217979	119206469	119206598	119220002	119220206	143,168,170	0,0,0	171,143,125	2,0,4	3335	125	0.0120979347892	1.0,1.0,1.0	0.762,1.0,0.539	0.233
ENSMUSG00000019813	Cep57l1	chr10	-	41740839	41740913	41730998	41731115	41745770	41745921	53,38,65	0,12,0	46,37,50	0,0,0	199	125	0.0123262217395	1.0,0.665,1.0	1.0,1.0,1.0	-0.112
ENSMUSG00000068115	Ninl	chr2	-	150949338	150950379	150945083	150945188	150952484	150952792	185,133,261	3,14,6	182,185,141	0,2,2	1166	125	0.012584471021	0.869,0.505,0.823	1.0,0.908,0.883	-0.198
ENSMUSG00000029141	Slc4a1ap	chr5	+	31543669	31543913	31534857	31534927	31546179	31546266	129,77,97	0,0,31	92,70,59	0,0,0	369	125	0.0126100596614	1.0,1.0,0.515	1.0,1.0,1.0	-0.162
ENSMUSG00000035378	Shq1	chr6	-	100636967	100637122	100611735	100611856	100648163	100648291	65,65,171	0,14,8	105,115,129	2,2,1	280	125	0.0126890245764	1.0,0.675,0.905	0.959,0.963,0.983	-0.108
ENSMUSG00000033014	Trim33	chr3	+	103353566	103353617	103352002	103352155	103353696	103358775	352,324,385	222,112,255	325,240,322	312,258,250	176	125	0.0127121796235	0.53,0.673,0.517	0.425,0.398,0.478	0.14
ENSMUSG00000024797	Vps51	chr19	-	6071265	6071485	6070438	6071156	6071561	6071708	101,47,189	20,0,2	282,303,263	1,4,2	345	125	0.0127317465086	0.647,1.0,0.972	0.99,0.965,0.979	-0.105
ENSMUSG00000026492	Tfb2m	chr1	-	179532064	179532127	179531327	179531464	179533632	179533722	12,20,0	1,0,6	1,1,1	6,4,7	188	125	0.0127647493696	0.889,1.0,0.0	0.1,0.143,0.087	0.52
ENSMUSG00000033029	1700088E04Rik	chr15	-	79136306	79136489	79135636	79135765	79139237	79139300	33,59,40	6,39,8	86,91,61	4,10,6	308	125	0.0127647493696	0.691,0.38,0.67	0.897,0.787,0.805	-0.249
ENSMUSG00000021417	Eci2	chr13	-	34987468	34987568	34980251	34980351	34990180	34990369	5,18,2	0,9,0	7,13,5	0,0,0	225	125	0.0127732829935	1.0,0.526,1.0	1.0,1.0,1.0	-0.158
ENSMUSG00000074582	Arfgef2	chr2	+	166827541	166827665	166805587	166805835	166834470	166834617	58,22,37	0,0,0	40,29,45	4,3,1	249	125	0.0127732829935	1.0,1.0,1.0	0.834,0.829,0.958	0.126
ENSMUSG00000020814	Mxra7	chr11	-	116810787	116810867	116807728	116807968	116811922	116812016	55,21,39	33,27,33	39,33,35	16,7,10	205	125	0.012778243906	0.504,0.322,0.419	0.598,0.742,0.681	-0.259
ENSMUSG00000054400	Cklf	chr8	+	104261473	104261569	104257284	104257443	104263270	104263447	94,89,70	6,0,2	98,112,123	15,6,13	221	125	0.0128579431109	0.899,1.0,0.952	0.787,0.913,0.843	0.103
ENSMUSG00000029778	Adcyap1r1	chr6	+	55491226	55491310	55484941	55485033	55494076	55494206	1,0,6	13,11,9	5,9,6	6,6,5	209	125	0.0128930255111	0.044,0.0,0.285	0.333,0.473,0.418	-0.298
ENSMUSG00000025825	Iscu	chr5	+	113776770	113777078	113774262	113774376	113777832	113778273	56,65,42	5,19,1	34,40,49	0,3,0	433	125	0.013062000244	0.764,0.497,0.924	1.0,0.794,1.0	-0.203
ENSMUSG00000060261	Gtf2i	chr5	-	134272523	134272586	134266542	134266656	134279436	134279514	217,80,165	41,32,35	213,202,200	28,18,26	188	125	0.0131373252723	0.779,0.624,0.758	0.835,0.882,0.836	-0.131
ENSMUSG00000030733	Sh2b1	chr7	-	126473478	126473615	126472072	126473094	126474995	126475090	67,29,36	87,5,62	23,20,23	85,93,96	262	125	0.0132230908382	0.269,0.735,0.217	0.114,0.093,0.103	0.304
ENSMUSG00000047193	Dync2h1	chr9	-	6996863	6996939	6993937	6994146	7001340	7001496	68,41,77	0,16,0	116,120,131	2,0,0	201	125	0.0133563132153	1.0,0.614,1.0	0.973,1.0,1.0	-0.12
ENSMUSG00000010721	Lmbr1	chr5	-	29346766	29346906	29323801	29323905	29361047	29361090	48,32,93	10,0,0	88,61,85	0,0,0	265	125	0.0134808875691	0.694,1.0,1.0	1.0,1.0,1.0	-0.102
ENSMUSG00000028621	Cyb5rl	chr4	+	107077675	107077780	107073872	107073960	107080890	107081094	56,27,56	11,15,12	71,62,61	1,4,10	230	125	0.0137086199054	0.735,0.495,0.717	0.975,0.894,0.768	-0.23
ENSMUSG00000060733	Ipmk	chr10	+	71366008	71366105	71363449	71363535	71372707	71372880	230,42,269	0,24,4	121,147,150	0,2,0	222	125	0.0139129225854	1.0,0.496,0.974	1.0,0.976,1.0	-0.169
ENSMUSG00000022498	Txndc11	chr16	-	11093815	11093928	11091585	11091786	11104565	11104659	206,204,165	37,0,26	207,204,205	44,60,41	238	125	0.0140975333213	0.745,1.0,0.769	0.712,0.641,0.724	0.146
ENSMUSG00000031754	Nudt21	chr8	-	94032301	94032502	94031143	94031207	94036776	94037031	4,6,7	0,0,0	24,12,15	1,0,6	326	125	0.0141461169931	1.0,1.0,1.0	0.902,1.0,0.489	0.203
ENSMUSG00000056427	Slit3	chr11	+	35700203	35700489	35698305	35698460	35703111	35703320	49,45,40	0,17,0	136,157,124	0,0,0	411	125	0.0142161843678	1.0,0.446,1.0	1.0,1.0,1.0	-0.185
ENSMUSG00000032579	Hemk1	chr9	-	107330772	107330822	107329323	107329432	107336571	107336663	10,5,7	2,0,0	15,9,14	4,4,4	175	125	0.0142717802774	0.781,1.0,1.0	0.728,0.616,0.714	0.241
ENSMUSG00000048200	Cracr2b	chr7	+	141465765	141465837	141465263	141465356	141466045	141466613	19,6,6	1,0,0	13,14,15	2,2,3	197	125	0.0142861815548	0.923,1.0,1.0	0.805,0.816,0.76	0.181
ENSMUSG00000045519	Zfp560	chr9	-	20349580	20349663	20345135	20349159	20350531	20350612	16,4,27	11,59,14	37,34,24	10,8,10	208	125	0.0143579367549	0.466,0.039,0.537	0.69,0.719,0.591	-0.319
ENSMUSG00000020707	Rnf135	chr11	+	80193885	80194048	80189223	80189367	80196872	80196947	26,31,19	0,0,2	37,35,27	3,4,4	288	125	0.0143579367549	1.0,1.0,0.805	0.843,0.792,0.746	0.141
ENSMUSG00000026825	Dnm1	chr2	-	32333065	32333204	32327960	32328047	32335775	32335843	28,10,23	0,0,1	39,37,35	4,4,1	264	125	0.0146390945966	1.0,1.0,0.916	0.822,0.814,0.943	0.112
ENSMUSG00000078812	Eif5a	chr11	-	69920340	69920422	69919150	69919336	69920800	69920919	334,252,320	55,53,89	182,174,218	59,84,71	207	125	0.0146664757531	0.786,0.742,0.685	0.651,0.556,0.65	0.119
ENSMUSG00000019088	Dnase1l1	chrX	-	74276478	74276556	74273216	74273691	74277038	74277342	4,26,0	9,0,8	0,0,2	9,4,11	203	125	0.0147449735381	0.215,1.0,0.0	0.0,0.0,0.101	0.371
ENSMUSG00000040093	Bmf	chr2	-	118547293	118547370	118546908	118547012	118549040	118549170	0,36,8	128,28,120	3,1,8	152,185,158	202	125	0.0147950584361	0.0,0.443,0.04	0.012,0.003,0.03	0.146
ENSMUSG00000022635	Zcrb1	chr15	-	93395586	93395615	93387746	93387859	93397169	93397255	48,22,55	7,7,0	84,81,76	0,3,2	154	125	0.0147950584361	0.848,0.718,1.0	1.0,0.956,0.969	-0.12
ENSMUSG00000030592	Ryr1	chr7	-	29004782	29004847	29004424	29004525	29005494	29005651	9,50,16	0,0,0	31,29,28	1,3,4	190	125	0.0148287674745	1.0,1.0,1.0	0.953,0.864,0.822	0.12
ENSMUSG00000038930	Rccd1	chr7	-	80320091	80320213	80319245	80319341	80320861	80321155	78,72,67	4,9,11	53,57,61	2,0,3	247	125	0.0148377690879	0.908,0.802,0.755	0.931,1.0,0.911	-0.126
ENSMUSG00000031708	Tecr	chr8	-	83573027	83573045	83572840	83572946	83573219	83573252	96,27,51	41,20,23	45,41,41	38,55,45	143	125	0.0148384137223	0.672,0.541,0.66	0.509,0.395,0.443	0.175
ENSMUSG00000006423	C330007P06Rik	chrX	-	36856851	36856893	36854282	36854421	36863623	36863741	3,3,2	0,6,6	10,15,12	0,0,3	167	125	0.0148471448046	1.0,0.272,0.2	1.0,1.0,0.75	-0.426
ENSMUSG00000041923	Nol4	chr18	-	22769743	22769935	22751926	22752040	22770680	22770860	4,0,3	10,16,18	2,5,3	1,3,2	317	125	0.0151114054688	0.136,0.0,0.062	0.441,0.397,0.372	-0.337
ENSMUSG00000014504	Srp19	chr18	+	34331749	34334364	34331144	34331259	34334456	34334568	928,1125,936	12,6,13	899,911,805	18,29,17	2740	125	0.0151353284498	0.779,0.895,0.767	0.695,0.589,0.684	0.158
ENSMUSG00000006241	Ccdc159	chr9	+	21931309	21931343	21929307	21929534	21931698	21931787	7,7,0	4,0,3	5,12,11	1,0,0	159	125	0.0151776468753	0.579,1.0,0.0	0.797,1.0,1.0	-0.406
ENSMUSG00000059482	2610301B20Rik	chr4	+	10882406	10882472	10881800	10881868	10891621	10891778	14,6,25	0,4,3	47,41,34	0,0,0	191	125	0.0151916633439	1.0,0.495,0.845	1.0,1.0,1.0	-0.22
ENSMUSG00000031948	Kars	chr8	-	112010221	112010280	112008481	112008539	112011209	112011275	0,0,0	32,36,17	5,1,2	17,8,17	184	125	0.0151916633439	0.0,0.0,0.0	0.167,0.078,0.074	-0.106
ENSMUSG00000022701	Ccdc191	chr16	+	43898089	43898231	43889898	43890038	43905350	43905483	26,6,38	0,6,2	33,21,27	0,0,0	267	125	0.0151957869243	1.0,0.319,0.899	1.0,1.0,1.0	-0.261
ENSMUSG00000078502	Gm13212	chr4	+	145620557	145620684	145617070	145617175	145622151	145625345	12,22,34	0,0,8	26,12,21	0,0,0	252	125	0.0152189067788	1.0,1.0,0.678	1.0,1.0,1.0	-0.107
ENSMUSG00000022044	Stmn4	chr14	+	66358678	66358731	66357845	66358037	66361074	66361674	16,9,0	34,13,10	0,0,2	4,6,7	178	125	0.0153732908927	0.248,0.327,0.0	0.0,0.0,0.167	0.136
ENSMUSG00000024963	Dnajc4	chr19	-	6989422	6989587	6988188	6988275	6989680	6989865	117,145,133	19,28,12	188,173,133	10,15,6	290	125	0.0154585354677	0.726,0.691,0.827	0.89,0.833,0.905	-0.128
ENSMUSG00000021495	Fam193b	chr13	-	55564519	55564580	55554216	55554448	55569704	55571120	23,20,22	0,0,0	29,21,39	2,3,3	186	125	0.0154626798321	1.0,1.0,1.0	0.907,0.825,0.897	0.124
ENSMUSG00000026921	Egfl7	chr2	+	26592117	26592241	26591028	26591063	26592417	26592682	142,204,124	6,16,0	142,115,127	21,11,13	249	125	0.0156227393024	0.922,0.865,1.0	0.772,0.84,0.831	0.115
ENSMUSG00000002280	Narfl	chr17	+	25781192	25781378	25780879	25780952	25781687	25781845	65,33,45	3,0,0	85,87,64	3,13,3	311	125	0.0157906014031	0.897,1.0,1.0	0.919,0.729,0.896	0.118
ENSMUSG00000042705	Commd10	chr18	+	46967739	46967895	46960415	46960506	46990478	46990589	304,126,292	37,59,26	318,312,266	15,19,17	281	125	0.0159738686889	0.785,0.487,0.833	0.904,0.88,0.874	-0.184
ENSMUSG00000048271	Rbm33	chr5	+	28394001	28394670	28390883	28391171	28408251	28408461	234,143,317	0,22,0	295,250,261	0,0,0	794	125	0.016144473846	1.0,0.506,1.0	1.0,1.0,1.0	-0.165
ENSMUSG00000048440	Cyp4f16	chr17	+	32540270	32540415	32536994	32537196	32542876	32543004	47,2,11	2,0,0	47,46,59	3,5,7	270	125	0.016252427348	0.916,1.0,1.0	0.879,0.81,0.796	0.144
ENSMUSG00000027708	Dcun1d1	chr3	-	35916219	35916350	35897792	35897875	35919000	35919169	17,5,26	68,25,36	32,31,29	36,34,32	256	125	0.016252427348	0.109,0.089,0.261	0.303,0.308,0.307	-0.153
ENSMUSG00000078427	Sarnp	chr10	+	128853182	128853251	128851156	128851182	128872420	128872510	100,29,91	46,58,34	94,95,90	19,20,17	194	125	0.016359885854	0.583,0.244,0.633	0.761,0.754,0.773	-0.276
ENSMUSG00000029686	Cul1	chr6	+	47497220	47497388	47454319	47454483	47508225	47508388	23,4,29	1,0,0	9,19,15	2,2,2	293	125	0.016359885854	0.908,1.0,1.0	0.658,0.802,0.762	0.229
ENSMUSG00000054792	Klhl18	chr9	-	110438897	110439058	110432433	110432538	110446673	110446872	82,9,63	0,18,2	93,60,55	0,0,0	286	125	0.01640218669	1.0,0.179,0.932	1.0,1.0,1.0	-0.296
ENSMUSG00000023051	Tarbp2	chr15	+	102520474	102520577	102519121	102519291	102521120	102521213	157,58,131	68,42,88	171,131,145	55,43,45	228	125	0.0166722474043	0.559,0.431,0.449	0.63,0.626,0.639	-0.152
ENSMUSG00000038860	Garnl3	chr2	-	33085874	33085944	33064003	33064078	33104852	33105023	28,31,26	2,0,0	58,49,34	4,3,6	195	125	0.0168691839918	0.9,1.0,1.0	0.903,0.913,0.784	0.1
ENSMUSG00000033653	Vps8	chr16	+	21540018	21540108	21533062	21533161	21554074	21554222	31,10,27	3,0,5	54,27,44	0,0,2	215	125	0.0168860106514	0.857,1.0,0.758	1.0,1.0,0.927	-0.104
ENSMUSG00000038369	Ncoa6	chr2	-	155405474	155408450	155402671	155402740	155411524	155411646	818,587,706	65,34,38	585,544,508	19,16,21	3101	125	0.0169045505308	0.337,0.41,0.428	0.554,0.578,0.494	-0.15
ENSMUSG00000000275	Trim25	chr11	+	89015532	89015631	89015166	89015190	89015718	89015817	20,1,36	0,0,0	26,27,15	1,4,2	224	125	0.0169200488936	1.0,1.0,1.0	0.936,0.79,0.807	0.156
ENSMUSG00000029673	Auts2	chr5	-	131470413	131470458	131461281	131461353	131472237	131472479	16,8,3	2,0,0	19,18,20	5,4,4	170	125	0.017168451901	0.855,1.0,1.0	0.736,0.768,0.786	0.188
ENSMUSG00000024414	Mrpl27	chr11	+	94656407	94656618	94653775	94653841	94656982	94657050	164,124,227	25,23,10	243,297,244	14,12,8	336	125	0.0172366572919	0.709,0.667,0.894	0.866,0.902,0.919	-0.139
ENSMUSG00000069678	Pcgf1	chr6	+	83078400	83078478	83077868	83078238	83078894	83078995	81,95,77	22,12,21	81,85,88	45,35,37	203	125	0.0173492481901	0.694,0.83,0.693	0.526,0.599,0.594	0.166
ENSMUSG00000019088	Dnase1l1	chrX	-	74273777	74274026	74273216	74273691	74276478	74276556	18,16,7	2,26,0	15,18,22	0,0,2	374	125	0.0176719990846	0.751,0.171,1.0	1.0,1.0,0.786	-0.288
ENSMUSG00000031826	Usp10	chr8	+	119941112	119942138	119931848	119931917	119947074	119947166	500,291,521	0,24,0	542,585,611	0,2,0	1151	125	0.0177236746408	1.0,0.568,1.0	1.0,0.969,1.0	-0.134
ENSMUSG00000068264	Ap5s1	chr2	+	131211262	131211473	131210439	131210681	131212446	131212736	16,26,59	7,0,8	61,58,33	44,35,30	336	125	0.0177293951835	0.46,1.0,0.733	0.34,0.381,0.29	0.394
ENSMUSG00000027378	Nphp1	chr2	-	127756091	127756168	127747999	127748112	127761161	127761236	0,0,2	12,23,42	1,2,5	13,6,10	202	125	0.0177293951835	0.0,0.0,0.029	0.045,0.171,0.236	-0.141
ENSMUSG00000045031	Cetn4	chr3	-	37309344	37309482	37308621	37309181	37309936	37310065	20,42,18	25,52,27	33,25,28	14,18,15	263	125	0.0177293951835	0.275,0.277,0.241	0.528,0.398,0.47	-0.201
ENSMUSG00000032198	Dock6	chr9	-	21825782	21825875	21825434	21825530	21829473	21829578	16,24,21	21,13,16	16,18,28	50,46,44	218	125	0.0178986431909	0.304,0.514,0.429	0.155,0.183,0.267	0.214
ENSMUSG00000050565	Tor1aip2	chr1	+	156041074	156041134	156040916	156041002	156051293	156053529	574,163,597	404,191,349	429,424,361	607,526,460	185	125	0.0179795325761	0.49,0.366,0.536	0.323,0.353,0.347	0.123
ENSMUSG00000031393	Mecp2	chrX	-	74079908	74080032	74036981	74037332	74085509	74085612	151,54,121	31,5,35	150,104,101	58,45,58	249	125	0.0180213495077	0.71,0.844,0.634	0.565,0.537,0.466	0.207
ENSMUSG00000027750	Postn	chr3	+	54385207	54385285	54384483	54384573	54389338	54389380	33,16,26	3,0,12	277,198,121	7,5,1	203	125	0.0181581494345	0.871,1.0,0.572	0.961,0.961,0.987	-0.155
ENSMUSG00000031826	Usp10	chr8	+	119941109	119942138	119931848	119931917	119947074	119947166	497,288,517	0,24,0	547,579,609	0,2,0	1154	125	0.0182542490038	1.0,0.565,1.0	1.0,0.969,1.0	-0.135
ENSMUSG00000031543	Ank1	chr8	+	23110346	23110370	23109656	23109729	23111359	23111456	0,0,0	12,16,24	4,4,0	23,11,14	149	125	0.0184822587771	0.0,0.0,0.0	0.127,0.234,0.0	-0.12
ENSMUSG00000097336	Fendrr	chr8	-	121066664	121066846	121065593	121065779	121073522	121074070	3,8,8	1,0,0	18,16,10	2,2,3	307	125	0.0187558181511	0.55,1.0,1.0	0.786,0.765,0.576	0.141
ENSMUSG00000039069	Mtg2	chr2	+	180078003	180078142	180071793	180071886	180078618	180078823	98,78,85	25,0,10	94,90,90	37,25,29	264	125	0.0189908031759	0.65,1.0,0.801	0.546,0.63,0.595	0.227
ENSMUSG00000041115	Iqsec2	chrX	+	152166933	152166963	152144271	152145179	152202907	152203169	3,16,7	0,0,0	14,15,16	1,1,5	155	125	0.0191751584391	1.0,1.0,1.0	0.919,0.924,0.721	0.145
ENSMUSG00000030166	Rad52	chr6	+	119920806	119921028	119918925	119919077	119922474	119922823	14,26,14	0,2,0	17,18,27	3,1,4	347	125	0.0192029867479	1.0,0.824,1.0	0.671,0.866,0.709	0.193
ENSMUSG00000025983	Ccdc150	chr1	+	54263443	54263664	54250682	54250885	54263773	54263952	12,1,21	1,0,0	8,8,4	5,0,1	346	125	0.0192140462433	0.813,1.0,1.0	0.366,1.0,0.591	0.285
ENSMUSG00000031398	Plxna3	chrX	+	74339465	74339625	74339069	74339136	74339774	74339878	59,41,52	0,10,0	112,87,63	1,0,0	285	125	0.0192140462433	1.0,0.643,1.0	0.98,1.0,1.0	-0.112
ENSMUSG00000030924	2610020H08Rik	chr7	+	119799564	119799677	119794005	119794502	119805142	119805286	18,2,7	20,13,17	32,48,21	23,28,17	238	125	0.0192140462433	0.321,0.075,0.178	0.422,0.474,0.393	-0.238
ENSMUSG00000036833	Pnpla7	chr2	+	24978125	24978221	24976100	24976313	24980033	24980102	0,0,0	8,6,18	1,3,3	8,7,5	221	125	0.0192183459741	0.0,0.0,0.0	0.066,0.195,0.253	-0.171
ENSMUSG00000064138	Fam172a	chr13	+	77825322	77825388	77761837	77761938	77834509	77834701	139,33,248	2,15,0	235,190,225	3,0,1	191	125	0.0193425616208	0.978,0.59,1.0	0.981,1.0,0.993	-0.135
ENSMUSG00000037395	Rcor3	chr1	-	192101625	192101867	192100583	192101155	192116268	192116346	83,13,124	8,0,0	101,69,85	18,4,14	367	125	0.0193425616208	0.779,1.0,1.0	0.656,0.855,0.674	0.198
ENSMUSG00000035824	Tk2	chr8	-	104236771	104236845	104231159	104231248	104238743	104238833	34,27,51	21,0,16	35,45,46	39,51,44	199	125	0.0194342856767	0.504,1.0,0.667	0.36,0.357,0.396	0.353
ENSMUSG00000079317	Trappc2	chrX	+	166446790	166446902	166440573	166440839	166449787	166449932	44,38,38	0,9,0	58,43,43	0,0,0	237	125	0.0194352375415	1.0,0.69,1.0	1.0,1.0,1.0	-0.103
ENSMUSG00000060424	Pantr1	chr1	-	42663555	42663602	42648199	42648456	42666840	42667003	59,95,92	80,165,46	157,144,116	388,326,378	172	125	0.0195079071276	0.349,0.295,0.592	0.227,0.243,0.182	0.195
ENSMUSG00000070371	Prss36	chr7	-	127934138	127934280	127933370	127933492	127934389	127934627	4,11,23	11,0,5	3,8,4	19,19,20	267	125	0.019527537996	0.145,1.0,0.683	0.069,0.165,0.086	0.503
ENSMUSG00000029221	Slc30a9	chr5	+	67324676	67324733	67315725	67315845	67326852	67326952	120,85,125	34,9,45	127,112,85	71,56,45	182	125	0.019534913408	0.708,0.866,0.656	0.551,0.579,0.565	0.178
ENSMUSG00000035455	Fignl1	chr11	-	11805958	11806215	11800551	11803063	11808894	11808932	72,48,68	1,0,6	86,77,122	8,15,13	382	125	0.0196703662486	0.959,1.0,0.788	0.779,0.627,0.754	0.196
ENSMUSG00000097589	Dleu2	chr14	-	61643963	61644059	61643415	61643455	61682109	61682325	0,22,4	4,0,5	2,0,0	3,7,2	221	125	0.0196736693723	0.0,1.0,0.312	0.274,0.0,0.0	0.346
ENSMUSG00000002781	Tmem143	chr7	+	45897434	45897666	45897077	45897101	45906917	45907112	24,16,18	2,0,0	40,35,13	3,3,4	357	125	0.0197502943484	0.808,1.0,1.0	0.824,0.803,0.532	0.216
ENSMUSG00000026811	St6galnac6	chr2	+	32608041	32608096	32607025	32607111	32612223	32612403	14,0,3	25,25,35	16,10,16	18,21,27	180	125	0.0199299779458	0.28,0.0,0.056	0.382,0.249,0.292	-0.196
ENSMUSG00000017760	Ctsa	chr2	+	164833723	164833850	164832900	164833196	164834319	164834431	7,0,18	4,5,6	18,18,17	1,2,3	252	125	0.0200090359218	0.465,0.0,0.598	0.899,0.817,0.738	-0.464
ENSMUSG00000034211	Mrps17	chr5	+	129715683	129715941	129715515	129715549	129716726	129716866	223,115,265	2,0,12	163,162,127	11,12,7	383	125	0.0200711438879	0.973,1.0,0.878	0.829,0.815,0.856	0.117
ENSMUSG00000042323	Pbrm1	chr14	+	31110414	31110579	31107108	31107310	31113848	31114004	408,232,321	126,38,121	262,238,257	115,121,152	290	125	0.0202647444166	0.583,0.725,0.533	0.495,0.459,0.422	0.155
ENSMUSG00000014426	Map3k4	chr17	-	12242649	12242805	12239969	12240070	12243499	12243596	231,74,161	105,64,101	86,116,116	147,125,97	281	125	0.0203211142433	0.495,0.34,0.415	0.207,0.292,0.347	0.135
ENSMUSG00000021578	Ccdc127	chr13	+	74352855	74352986	74350308	74350408	74356455	74365783	331,153,469	24,61,18	511,506,482	21,11,18	256	125	0.0203691704042	0.871,0.551,0.927	0.922,0.957,0.929	-0.153
ENSMUSG00000024104	Fam21	chr6	+	116256226	116256289	116255048	116255168	116258641	116258982	183,219,124	23,0,8	123,68,106	12,19,14	188	125	0.020421171582	0.841,1.0,0.912	0.872,0.704,0.834	0.114
ENSMUSG00000102644	Thap6	chr5	+	91963682	91963785	91963234	91963522	91965095	91965304	11,0,37	11,21,40	46,46,50	26,27,27	228	125	0.0205628079122	0.354,0.0,0.336	0.492,0.483,0.504	-0.263
ENSMUSG00000028718	Stil	chr4	+	115009270	115009518	115007135	115007323	115011793	115011880	97,18,134	0,0,7	100,104,116	12,7,10	373	125	0.0206990390254	1.0,1.0,0.865	0.736,0.833,0.795	0.167
ENSMUSG00000024963	Dnajc4	chr19	-	6989422	6989584	6988188	6988275	6989680	6989865	89,107,81	19,28,12	131,117,93	10,15,6	287	125	0.020832346564	0.671,0.625,0.746	0.851,0.773,0.871	-0.151
ENSMUSG00000044906	4930503L19Rik	chr18	-	70458316	70458448	70452211	70453388	70463961	70464064	117,65,176	54,126,46	270,222,218	44,50,34	257	125	0.020832346564	0.513,0.201,0.65	0.749,0.683,0.757	-0.275
ENSMUSG00000028898	Trnau1ap	chr4	-	132328468	132328566	132325351	132325489	132329352	132329489	105,35,108	0,9,3	174,199,209	3,0,2	223	125	0.0209498214915	1.0,0.686,0.953	0.97,1.0,0.983	-0.105
ENSMUSG00000033653	Vps8	chr16	+	21543267	21543314	21533062	21533161	21554074	21554222	17,6,24	3,0,5	29,18,25	0,0,2	172	125	0.0210322992721	0.805,1.0,0.777	1.0,1.0,0.901	-0.106
ENSMUSG00000037686	Aspg	chr12	+	112123289	112123453	112122943	112123039	112124809	112124896	3,8,5	2,0,8	9,6,10	0,0,2	289	125	0.0210322992721	0.393,1.0,0.213	1.0,1.0,0.684	-0.359
ENSMUSG00000038095	Sbno1	chr5	-	124413184	124413289	124410069	124410379	124414398	124414527	92,0,71	50,13,46	114,121,85	27,34,22	230	125	0.0211234657032	0.5,0.0,0.456	0.696,0.659,0.677	-0.359
ENSMUSG00000026289	Atg16l1	chr1	+	87774812	87774869	87774144	87774231	87775756	87775859	66,65,82	94,54,97	66,45,57	140,92,108	182	125	0.0211234657032	0.325,0.453,0.367	0.245,0.251,0.266	0.128
ENSMUSG00000027936	Crtc2	chr3	+	90257116	90257218	90254295	90254558	90259385	90259492	58,18,46	19,44,32	91,79,69	18,22,14	227	125	0.0211970366794	0.627,0.184,0.442	0.736,0.664,0.731	-0.293
ENSMUSG00000038056	Kmt2c	chr5	-	25295397	25295610	25293106	25293248	25298869	25300075	119,52,101	16,8,4	89,44,36	18,17,13	338	125	0.0212611427549	0.733,0.706,0.903	0.646,0.489,0.506	0.234
ENSMUSG00000020032	Nuak1	chr10	-	84393991	84394143	84392255	84392321	84409615	84409736	118,57,243	0,12,0	351,277,253	0,0,0	277	125	0.0213190326228	1.0,0.682,1.0	1.0,1.0,1.0	-0.106
ENSMUSG00000023994	Nfya	chr17	-	48398984	48399065	48395649	48395796	48400437	48400580	205,95,182	143,100,87	228,213,180	57,79,83	206	125	0.0214454818519	0.465,0.366,0.559	0.708,0.621,0.568	-0.169
ENSMUSG00000048874	Phf3	chr1	-	30837104	30837266	30829842	30831559	30862986	30863256	296,101,344	35,25,44	360,272,259	34,19,13	287	125	0.0214469625176	0.786,0.638,0.773	0.822,0.862,0.897	-0.128
ENSMUSG00000005501	Usp40	chr1	-	87974076	87974134	87967509	87967598	87975807	87975931	95,11,66	12,0,6	104,86,67	43,15,17	183	125	0.021493574602	0.844,1.0,0.883	0.623,0.797,0.729	0.193
ENSMUSG00000061536	Sec22c	chr9	-	121700552	121700677	121695533	121695742	121704923	121705465	18,28,15	28,35,30	18,19,19	80,62,50	250	125	0.0215192617875	0.243,0.286,0.2	0.101,0.133,0.16	0.112
ENSMUSG00000073460	Pnldc1	chr17	-	12894359	12894415	12892758	12892823	12895511	12895597	12,16,9	1,0,7	25,29,26	0,1,0	181	125	0.0216380261588	0.892,1.0,0.47	1.0,0.952,1.0	-0.197
ENSMUSG00000031480	Thsd1	chr8	+	22242996	22243956	22227361	22227429	22258291	22260379	22,5,18	0,0,0	11,10,7	1,2,1	1085	125	0.0218327218124	1.0,1.0,1.0	0.559,0.365,0.446	0.543
ENSMUSG00000034165	Ccnd3	chr17	+	47575905	47576033	47505218	47505266	47578708	47579286	5,4,13	27,0,33	4,1,1	52,36,46	253	125	0.0218871010446	0.084,1.0,0.163	0.037,0.014,0.011	0.395
ENSMUSG00000034445	Cyb561a3	chr19	+	10585181	10585390	10582297	10582496	10586690	10586845	140,54,195	0,14,0	141,156,125	0,0,0	334	125	0.0221121611913	1.0,0.591,1.0	1.0,1.0,1.0	-0.136
ENSMUSG00000027281	Slx4ip	chr2	+	137004933	137005054	137000183	137000273	137043999	137044077	64,33,88	41,20,58	108,96,84	40,31,30	246	125	0.0221737949252	0.442,0.456,0.435	0.578,0.611,0.587	-0.148
ENSMUSG00000036552	Ermard	chr17	+	15059765	15059984	15059343	15059469	15061068	15061182	116,72,175	0,9,2	149,134,122	11,13,17	344	125	0.0221737949252	1.0,0.744,0.97	0.831,0.789,0.723	0.124
ENSMUSG00000032534	Cep63	chr9	-	102623555	102623593	102621695	102621728	102625903	102626023	12,12,9	0,2,3	8,5,3	7,3,4	163	125	0.0223009141826	1.0,0.821,0.697	0.467,0.561,0.365	0.375
ENSMUSG00000034111	Tmed8	chr12	-	87176633	87176763	87174540	87174667	87181388	87181470	55,6,36	1,0,0	26,47,39	4,4,0	255	125	0.0223009141826	0.964,1.0,1.0	0.761,0.852,1.0	0.117
ENSMUSG00000032579	Hemk1	chr9	-	107336178	107336272	107329323	107329432	107336571	107336663	34,20,18	2,0,0	40,40,44	4,4,4	219	125	0.0224886285363	0.907,1.0,1.0	0.851,0.851,0.863	0.114
ENSMUSG00000066800	Rnasel	chr1	+	153753634	153755213	153752844	153752947	153755950	153756036	32,41,25	0,0,0	104,86,95	2,4,0	1704	125	0.0224903168934	1.0,1.0,1.0	0.792,0.612,1.0	0.199
ENSMUSG00000042104	Uggt2	chr14	-	119032628	119032787	119032193	119032296	119034841	119034937	19,17,73	6,0,9	40,31,33	30,11,21	284	125	0.0225395685807	0.582,1.0,0.781	0.37,0.554,0.409	0.343
ENSMUSG00000054770	Kctd18	chr1	-	57965328	57965540	57963067	57963261	57967496	57967723	125,65,71	0,27,0	130,157,134	1,0,0	337	125	0.0225596538567	1.0,0.472,1.0	0.98,1.0,1.0	-0.169
ENSMUSG00000020778	Ten1	chr11	+	116205610	116205768	116198854	116198983	116214838	116215318	155,136,133	10,5,28	219,302,258	4,11,10	283	125	0.0226410513996	0.873,0.923,0.677	0.96,0.924,0.919	-0.11
ENSMUSG00000058440	Nrf1	chr6	+	30090268	30090304	30089914	30090146	30095339	30095454	78,76,59	220,91,248	49,70,45	284,281,275	161	125	0.0226410513996	0.216,0.393,0.156	0.118,0.162,0.113	0.124
ENSMUSG00000030313	Dennd5b	chr6	-	149068049	149068716	149054899	149055087	149080805	149080915	186,10,137	0,0,2	121,88,102	7,1,1	792	125	0.0226410513996	1.0,1.0,0.915	0.732,0.933,0.942	0.103
ENSMUSG00000036246	Gmip	chr8	+	69817232	69817429	69817002	69817140	69817722	69818972	103,21,92	1,0,4	71,72,45	7,8,2	322	125	0.022649191848	0.976,1.0,0.899	0.797,0.777,0.897	0.135
ENSMUSG00000025237	Parp6	chr9	+	59641023	59641096	59640039	59640149	59648829	59648909	102,132,67	33,47,34	122,135,113	21,32,22	198	125	0.0228544204733	0.661,0.639,0.554	0.786,0.727,0.764	-0.141
ENSMUSG00000001999	Blvra	chr2	+	127080529	127080658	127070666	127070730	127085962	127086082	45,24,47	0,6,2	59,68,51	0,1,0	254	125	0.0228544204733	1.0,0.663,0.92	1.0,0.971,1.0	-0.129
ENSMUSG00000031987	Egln1	chr8	-	124914016	124914153	124908586	124910763	124948232	124949324	5,6,4	1,0,1	13,8,10	6,3,3	262	125	0.0228544204733	0.705,1.0,0.656	0.508,0.56,0.614	0.226
ENSMUSG00000018381	Abi3	chr11	-	95833208	95833331	95832722	95832876	95833639	95833800	50,61,33	0,0,0	32,38,23	4,2,1	248	125	0.0229789605733	1.0,1.0,1.0	0.801,0.905,0.921	0.124
ENSMUSG00000022641	Bbx	chr16	-	50240853	50240934	50224287	50225293	50247781	50247856	159,5,174	0,18,5	131,123,96	0,0,1	206	125	0.0230881394274	1.0,0.144,0.955	1.0,1.0,0.983	-0.295
ENSMUSG00000060550	H2-Q7	chr17	+	35442266	35442551	35439908	35440184	35442966	35442999	12,7,4	14,4,13	1,8,8	35,31,31	410	125	0.0231168018467	0.207,0.348,0.086	0.009,0.073,0.073	0.162
ENSMUSG00000025962	Fastkd2	chr1	+	63737778	63737918	63735844	63735968	63745841	63746005	231,66,216	0,14,0	224,231,216	1,0,0	265	125	0.0231970462809	1.0,0.69,1.0	0.991,1.0,1.0	-0.1
ENSMUSG00000027878	Notch2	chr3	+	98124148	98124333	98123744	98123898	98126111	98126244	224,55,271	0,14,0	367,343,310	0,0,0	310	125	0.0233685077325	1.0,0.613,1.0	1.0,1.0,1.0	-0.129
ENSMUSG00000026743	Mllt10	chr2	+	18109781	18109891	18071124	18071204	18122244	18122348	138,13,104	17,8,15	159,138,118	6,10,6	235	125	0.0234531682057	0.812,0.464,0.787	0.934,0.88,0.913	-0.221
ENSMUSG00000027099	Mtx2	chr2	+	74847237	74847285	74825802	74826043	74859404	74859477	52,4,41	5,13,2	173,139,163	7,1,3	173	125	0.0234994635051	0.883,0.182,0.937	0.947,0.99,0.975	-0.303
ENSMUSG00000038126	Mphosph9	chr5	-	124316081	124316171	124315372	124315896	124320844	124320998	103,2,84	2,0,6	63,64,66	5,11,11	215	125	0.023638756026	0.968,1.0,0.891	0.88,0.772,0.777	0.143
ENSMUSG00000025332	Kdm5c	chrX	+	152239629	152239752	152237632	152237710	152240025	152240196	535,107,621	32,25,50	629,572,546	28,28,23	248	125	0.0236526264369	0.894,0.683,0.862	0.919,0.911,0.923	-0.105
ENSMUSG00000040118	Cacna2d1	chr5	+	16341989	16342010	16340706	16340783	16342682	16342743	0,0,12	26,6,15	0,0,1	42,14,15	146	125	0.0239002468242	0.0,0.0,0.407	0.0,0.0,0.054	0.118
ENSMUSG00000063889	Crem	chr18	-	3299161	3299308	3276693	3276729	3325360	3325474	18,31,15	0,0,4	20,14,13	5,6,4	272	125	0.0239285045419	1.0,1.0,0.633	0.648,0.517,0.599	0.29
ENSMUSG00000097277	2900076A07Rik	chr7	+	81529156	81529258	81528791	81528940	81529346	81529527	8,26,4	6,37,23	15,3,6	61,54,49	227	125	0.0241004350798	0.423,0.279,0.087	0.119,0.03,0.063	0.192
ENSMUSG00000052534	Pbx1	chr1	-	168184955	168185068	168183529	168183619	168191277	168191437	582,347,467	497,168,510	480,432,416	656,592,550	238	125	0.0241532482658	0.381,0.52,0.325	0.278,0.277,0.284	0.129
ENSMUSG00000034321	Exosc1	chr19	-	41926531	41926565	41924710	41924795	41931355	41931430	14,14,11	1,0,0	12,8,17	0,4,3	159	125	0.0243260057066	0.917,1.0,1.0	1.0,0.611,0.817	0.163
ENSMUSG00000035126	Wdr78	chr4	-	103066259	103066486	103062295	103062447	103072648	103072843	69,3,40	8,0,5	47,38,37	2,1,0	352	125	0.0247664439624	0.754,1.0,0.74	0.893,0.931,1.0	-0.11
ENSMUSG00000028964	Park7	chr4	-	150907039	150907141	150901007	150901094	150914319	150914437	53,13,27	0,0,0	23,28,22	2,5,0	227	125	0.024935344962	1.0,1.0,1.0	0.864,0.755,1.0	0.127
ENSMUSG00000031537	Ikbkb	chr8	-	22669606	22669725	22668944	22669096	22671630	22671745	148,76,137	7,34,3	146,153,126	3,2,4	244	125	0.0250401039834	0.915,0.534,0.959	0.961,0.975,0.942	-0.157
ENSMUSG00000020131	Pcsk4	chr10	-	80322080	80322209	80321282	80321951	80322723	80322848	35,7,29	1,0,0	18,29,23	3,4,0	254	125	0.0251428496515	0.945,1.0,1.0	0.747,0.781,1.0	0.139
ENSMUSG00000022773	Ypel1	chr16	+	17077192	17077402	17070198	17070363	17077774	17078054	39,36,73	65,9,95	40,50,33	112,146,122	335	125	0.0252578729112	0.183,0.599,0.223	0.118,0.113,0.092	0.227
ENSMUSG00000057375	Yipf1	chr4	+	107336113	107336194	107318941	107319105	107336436	107336524	282,97,180	1,35,4	352,320,246	8,1,3	206	125	0.0255901931549	0.994,0.627,0.965	0.964,0.995,0.98	-0.118
ENSMUSG00000029131	Dnajb6	chr5	+	29748344	29748435	29735687	29736116	29750937	29751047	197,32,186	32,6,27	304,255,246	19,23,22	216	125	0.0256284884166	0.781,0.755,0.799	0.903,0.865,0.866	-0.1
ENSMUSG00000029771	Irf5	chr6	+	29534534	29534593	29533951	29534141	29535040	29535074	20,0,9	2,11,0	6,7,7	1,0,0	184	125	0.0258630507773	0.872,0.0,1.0	0.803,1.0,1.0	-0.31
ENSMUSG00000022770	Dlg1	chr16	+	31846836	31846933	31842769	31842839	31847635	31847669	123,127,160	20,3,18	133,106,121	21,26,32	222	125	0.0258630507773	0.776,0.96,0.833	0.781,0.697,0.68	0.137
ENSMUSG00000026004	Kansl1l	chr1	-	66728443	66728575	66726686	66726808	66735636	66735744	43,34,76	15,0,24	81,52,75	64,51,40	257	125	0.0260596089134	0.582,1.0,0.606	0.381,0.332,0.477	0.333
ENSMUSG00000038248	Sobp	chr10	-	43020981	43022918	43002499	43004414	43074592	43074688	121,173,116	0,0,3	184,170,157	5,2,9	2062	125	0.0261301962878	1.0,1.0,0.701	0.69,0.837,0.514	0.22
ENSMUSG00000021140	Pcnx	chr12	+	81933530	81933715	81928241	81928374	81946930	81947021	62,13,55	0,0,2	61,81,37	2,1,8	310	125	0.0262858372897	1.0,1.0,0.917	0.925,0.97,0.651	0.124
ENSMUSG00000020776	Fbf1	chr11	-	116167132	116167228	116165831	116165912	116167551	116168154	85,7,48	82,44,108	78,56,93	77,49,69	221	125	0.0264304637569	0.37,0.083,0.201	0.364,0.393,0.433	-0.179
ENSMUSG00000022843	Clcn2	chr16	-	20709101	20709315	20708633	20708767	20709879	20709949	48,18,17	0,0,0	61,49,73	4,1,3	339	125	0.0264704415458	1.0,1.0,1.0	0.849,0.948,0.9	0.101
ENSMUSG00000046605	B3gntl1	chr11	-	121651608	121651673	121644526	121644592	121670869	121670969	30,15,58	0,0,7	33,61,49	10,8,13	190	125	0.0265412059009	1.0,1.0,0.845	0.685,0.834,0.713	0.204
ENSMUSG00000032497	Lrrfip2	chr9	+	111193046	111193118	111190167	111190284	111199664	111199835	316,283,222	156,186,192	336,296,311	141,126,120	197	125	0.0265572559865	0.562,0.491,0.423	0.602,0.598,0.622	-0.115
ENSMUSG00000027361	Gabpb1	chr2	-	126662990	126663088	126653614	126653722	126675355	126675544	3,1,5	0,0,1	16,20,14	0,1,8	223	125	0.026601210351	1.0,1.0,0.737	1.0,0.918,0.495	0.108
ENSMUSG00000071454	Dtnb	chr12	+	3774569	3774610	3773550	3773640	3779618	3779654	44,64,58	100,97,85	51,42,41	146,117,130	166	125	0.0266052395168	0.249,0.332,0.339	0.208,0.213,0.192	0.102
ENSMUSG00000041245	Wnk3	chrX	+	151285778	151285916	151284504	151284556	151286259	151287206	131,20,149	0,7,4	141,112,91	1,0,1	263	125	0.0266377157723	1.0,0.576,0.947	0.985,1.0,0.977	-0.146
ENSMUSG00000032712	2810474O19Rik	chr6	+	149324731	149324800	149317634	149317708	149325404	149325489	66,17,63	66,27,63	61,53,43	26,34,26	194	125	0.0267554414518	0.392,0.289,0.392	0.602,0.501,0.516	-0.182
ENSMUSG00000024219	Anks1	chr17	+	27978426	27978489	27976560	27976717	27985065	27985362	27,5,43	150,37,117	47,27,43	63,101,55	188	125	0.0272111283746	0.107,0.082,0.196	0.332,0.151,0.342	-0.147
ENSMUSG00000025420	Katnal2	chr18	-	76978429	76978672	76977148	76977525	76979998	76980161	54,62,33	0,36,0	40,31,36	0,0,0	368	125	0.0275295874236	1.0,0.369,1.0	1.0,1.0,1.0	-0.21
ENSMUSG00000020648	Dus4l	chr12	-	31646620	31646738	31642763	31642886	31652290	31652441	78,52,95	2,0,2	78,58,52	4,3,7	243	125	0.0276050149784	0.953,1.0,0.961	0.909,0.909,0.793	0.101
ENSMUSG00000021639	Gtf2h2	chr13	-	100468914	100469026	100461847	100461962	100476469	100476572	3,0,7	0,36,0	13,4,5	0,0,0	237	125	0.0276841548148	1.0,0.0,1.0	1.0,1.0,1.0	-0.333
ENSMUSG00000045007	Tubg2	chr11	+	101156447	101156560	101155906	101156168	101156752	101156920	33,34,33	1,16,0	75,57,48	0,1,2	238	125	0.0277427224626	0.945,0.527,1.0	1.0,0.968,0.926	-0.141
ENSMUSG00000052848	C130026L21Rik	chr5	+	111582178	111582296	111581560	111581870	111582420	111582510	52,0,0	72,89,87	17,8,8	18,31,25	243	125	0.0278259264375	0.271,0.0,0.0	0.327,0.117,0.141	-0.105
ENSMUSG00000032006	Pdgfd	chr9	+	6359702	6359917	6337242	6337441	6376894	6378843	11,0,4	11,2,5	22,30,15	5,4,8	340	125	0.0280896789207	0.269,0.0,0.227	0.618,0.734,0.408	-0.421
ENSMUSG00000074829	2010315B03Rik	chr9	-	124311675	124311750	124295357	124295484	124312559	124312671	0,0,17	2,7,11	14,10,8	6,2,3	200	125	0.0282858763142	0.0,0.0,0.491	0.593,0.758,0.625	-0.495
ENSMUSG00000037339	Fam53a	chr5	-	33607463	33608227	33600355	33600880	33614602	33614834	339,364,296	7,1,2	245,265,210	6,6,11	889	125	0.0284056305177	0.872,0.981,0.954	0.852,0.861,0.729	0.122
ENSMUSG00000006589	Aprt	chr8	-	122575880	122576006	122575401	122575535	122576118	122576231	7,10,4	11,3,17	0,4,2	14,16,17	251	125	0.0291733043046	0.241,0.624,0.105	0.0,0.111,0.055	0.268
ENSMUSG00000003119	Cdk12	chr11	+	98249709	98250100	98245216	98245669	98263469	98263570	298,87,205	15,0,8	177,151,154	20,18,9	516	125	0.0292038454276	0.828,1.0,0.861	0.682,0.67,0.806	0.177
ENSMUSG00000024073	Birc6	chr17	+	74594321	74594453	74593088	74593249	74594869	74595001	92,1,140	6,0,1	112,47,72	7,11,6	257	125	0.0295732412578	0.882,1.0,0.986	0.886,0.675,0.854	0.151
ENSMUSG00000060450	Rnf14	chr18	+	38307864	38308395	38296634	38296798	38313211	38313384	3,2,8	0,0,0	2,6,7	3,0,1	656	125	0.0295732412578	1.0,1.0,1.0	0.113,1.0,0.572	0.438
ENSMUSG00000020346	Mgat1	chr11	+	49251549	49251674	49245230	49245617	49260570	49260822	146,59,88	30,0,9	189,182,214	60,54,44	250	125	0.0296802300099	0.709,1.0,0.83	0.612,0.628,0.709	0.197
ENSMUSG00000094786	Gm14403	chr2	+	177507242	177507303	177506908	177507035	177508453	177509471	42,10,49	22,18,22	40,27,21	9,2,6	186	125	0.02979714737	0.562,0.272,0.599	0.749,0.901,0.702	-0.306
ENSMUSG00000045215	Asxl3	chr18	+	22392643	22392852	22375132	22375215	22409917	22410029	28,5,26	8,26,20	130,96,72	29,18,24	334	125	0.029863357609	0.567,0.067,0.327	0.627,0.666,0.529	-0.287
ENSMUSG00000034518	Hmgxb4	chr8	+	74998834	74998938	74993355	74993749	74999559	74999708	205,94,202	22,26,20	253,244,187	13,15,15	229	125	0.0298926997254	0.836,0.664,0.846	0.914,0.899,0.872	-0.113
ENSMUSG00000042632	Pla2g6	chr15	-	79304304	79304469	79302618	79302697	79305702	79305811	42,52,55	32,1,63	25,9,20	46,39,40	290	125	0.0299081926309	0.361,0.957,0.273	0.19,0.09,0.177	0.378
ENSMUSG00000074342	I830077J02Rik	chr3	-	105927146	105927241	105926867	105926917	105928733	105928781	17,20,10	12,0,0	9,9,8	0,0,0	220	125	0.0300493120144	0.446,1.0,1.0	1.0,1.0,1.0	-0.185
ENSMUSG00000053070	9230110C19Rik	chr9	-	8025961	8026134	8023899	8023966	8037459	8037535	70,49,117	0,20,0	89,85,82	1,0,0	298	125	0.0303238848271	1.0,0.507,1.0	0.974,1.0,1.0	-0.156
ENSMUSG00000038429	Usp5	chr6	-	124828014	124828139	124826298	124826424	124828849	124828895	7,0,10	2,16,6	15,16,24	5,3,2	250	125	0.0304106775303	0.636,0.0,0.455	0.6,0.727,0.857	-0.364
ENSMUSG00000049327	Kmt5a	chr5	+	124445968	124446084	124439929	124440015	124447213	124447370	103,32,103	32,5,27	126,127,138	14,15,18	241	125	0.0305258790182	0.625,0.768,0.664	0.824,0.815,0.799	-0.127
ENSMUSG00000025880	Smad7	chr18	+	75370894	75370948	75368989	75369568	75393826	75393986	89,105,37	0,0,11	141,136,148	0,0,0	179	125	0.0306981138297	1.0,1.0,0.701	1.0,1.0,1.0	-0.1
ENSMUSG00000040570	Rundc3b	chr5	-	8512260	8512407	8494783	8494905	8520858	8521016	14,0,10	42,15,43	21,12,25	39,26,35	272	125	0.0307281691855	0.133,0.0,0.097	0.198,0.175,0.247	-0.13
ENSMUSG00000021254	Gpatch2l	chr12	+	86268975	86269061	86265181	86265249	86288799	86291414	28,14,12	2,0,0	25,29,31	5,3,2	211	125	0.0307677685953	0.892,1.0,1.0	0.748,0.851,0.902	0.13
ENSMUSG00000000085	Scmh1	chr4	+	120456284	120456509	120453751	120453775	120462012	120462155	37,12,79	20,0,12	56,31,38	38,54,38	350	125	0.0309046339969	0.398,1.0,0.702	0.345,0.17,0.263	0.441
ENSMUSG00000026436	Elk4	chr1	+	132013025	132013234	132007875	132007940	132014382	132014456	11,14,14	18,0,7	4,7,11	35,21,23	334	125	0.0309567365417	0.186,1.0,0.428	0.041,0.111,0.152	0.437
ENSMUSG00000028919	Arhgef19	chr4	+	141244817	141244966	141240631	141240744	141246174	141246412	0,2,0	4,0,6	12,11,11	6,3,4	274	125	0.031061334272	0.0,1.0,0.0	0.477,0.626,0.556	-0.22
ENSMUSG00000015882	Lcorl	chr5	-	45747055	45747307	45697183	45701997	45775391	45775521	41,38,63	0,6,4	112,108,126	2,2,0	377	125	0.0313621699564	1.0,0.677,0.839	0.949,0.947,1.0	-0.127
ENSMUSG00000028689	Ccdc163	chr4	+	116714087	116714149	116710100	116710284	116714839	116715104	34,88,51	9,24,8	56,47,45	0,5,7	187	125	0.0314758485691	0.716,0.71,0.81	1.0,0.863,0.811	-0.146
ENSMUSG00000066043	Phactr4	chr4	-	132383281	132383362	132378404	132378563	132386891	132387065	108,52,134	190,36,152	63,65,68	155,148,137	206	125	0.0316379519893	0.256,0.467,0.349	0.198,0.21,0.231	0.144
ENSMUSG00000037375	Hhat	chr1	-	192716956	192717128	192693798	192693949	192741509	192741623	50,29,60	0,15,0	57,66,35	0,0,0	297	125	0.0316379519893	1.0,0.449,1.0	1.0,1.0,1.0	-0.184
ENSMUSG00000032397	Tipin	chr9	+	64294009	64294132	64288107	64288243	64301041	64301248	39,11,44	0,0,0	53,50,39	0,2,6	248	125	0.0316459007581	1.0,1.0,1.0	1.0,0.926,0.766	0.103
ENSMUSG00000037112	Sik2	chr9	-	50915441	50915662	50913383	50913536	50935415	50935577	136,29,180	0,24,5	125,116,85	2,0,1	346	125	0.0316988838694	1.0,0.304,0.929	0.958,1.0,0.968	-0.231
ENSMUSG00000019188	H13	chr2	+	152703994	152704194	152695481	152695584	152704621	152705036	46,75,63	0,1,5	113,118,76	9,8,15	325	125	0.0317916757354	1.0,0.966,0.829	0.828,0.85,0.661	0.152
ENSMUSG00000026670	Uap1	chr1	-	170147995	170148043	170143396	170143463	170149270	170149459	226,213,155	92,66,121	235,224,195	60,53,43	173	125	0.0317916757354	0.64,0.7,0.481	0.739,0.753,0.766	-0.146
ENSMUSG00000049606	Zfp644	chr5	-	106695642	106695699	106636806	106638635	106696531	106696826	0,0,8	10,10,39	6,18,7	24,26,18	182	125	0.0317916757354	0.0,0.0,0.123	0.147,0.322,0.211	-0.186
ENSMUSG00000097391	Mirg	chr12	+	109739625	109739763	109737701	109737807	109741689	109741815	9,1,5	0,0,0	23,6,10	5,1,0	263	125	0.0317916757354	1.0,1.0,1.0	0.686,0.74,1.0	0.191
ENSMUSG00000110393	RP23-414P13.3	chr13	+	65247640	65247767	65241752	65242015	65247968	65248029	7,16,23	0,10,0	30,23,14	0,0,0	252	125	0.0324565536763	1.0,0.442,1.0	1.0,1.0,1.0	-0.186
ENSMUSG00000012114	Med15	chr16	-	17680548	17680761	17674404	17674658	17683158	17683188	260,71,164	13,10,20	239,246,228	4,6,16	338	125	0.0325246191485	0.881,0.724,0.752	0.957,0.938,0.841	-0.126
ENSMUSG00000019984	Med23	chr10	+	24883203	24883221	24882553	24882649	24888399	24888600	33,1,35	189,23,118	56,37,30	100,84,103	143	125	0.0325340737797	0.132,0.037,0.206	0.329,0.278,0.203	-0.145
ENSMUSG00000039844	Rapgef1	chr2	+	29719592	29719850	29710152	29710308	29722223	29722309	7,17,11	21,0,15	5,3,4	36,37,18	383	125	0.0326994540307	0.098,1.0,0.193	0.043,0.026,0.068	0.385
ENSMUSG00000079084	Ccdc82	chr9	+	13249258	13249342	13246981	13247021	13252070	13252798	42,22,36	28,0,17	22,11,11	30,15,17	209	125	0.0327130015133	0.473,1.0,0.559	0.305,0.305,0.279	0.381
ENSMUSG00000035401	Emsy	chr7	-	98593330	98593666	98588935	98590884	98594751	98595312	178,330,166	20,22,34	209,239,211	68,48,50	461	125	0.0329666638339	0.707,0.803,0.57	0.455,0.574,0.534	0.172
ENSMUSG00000020886	Dlg4	chr11	+	70043657	70043767	70042570	70042743	70044275	70044367	92,35,95	91,114,62	275,261,233	118,156,142	235	125	0.0329691650493	0.35,0.14,0.449	0.553,0.471,0.466	-0.184
ENSMUSG00000031012	Cask	chrX	-	13550946	13550982	13549164	13549361	13552372	13552441	348,173,278	117,45,202	149,155,131	113,122,115	161	125	0.0330240510895	0.698,0.749,0.517	0.506,0.497,0.469	0.164
ENSMUSG00000074165	Zfp788	chr7	+	41643332	41643432	41633555	41633694	41647490	41647617	1,0,14	18,6,29	15,20,20	26,27,20	225	125	0.0330600113793	0.03,0.0,0.211	0.243,0.292,0.357	-0.217
ENSMUSG00000030924	2610020H08Rik	chr7	+	119805142	119805286	119794150	119794502	119827302	119827376	20,13,17	0,0,10	24,28,17	0,0,0	269	125	0.033104120077	1.0,1.0,0.441	1.0,1.0,1.0	-0.186
ENSMUSG00000032855	Pkd1	chr17	+	24572617	24576243	24571975	24572109	24576437	24576587	102,10,115	4,0,1	175,127,121	0,0,0	3751	125	0.0331723195608	0.459,1.0,0.793	1.0,1.0,1.0	-0.249
ENSMUSG00000034135	Sik3	chr9	+	46201999	46202070	46198551	46198707	46207921	46208072	88,36,72	0,10,0	132,136,110	0,0,0	196	125	0.0332764898231	1.0,0.697,1.0	1.0,1.0,1.0	-0.101
ENSMUSG00000052056	Zfp217	chr2	-	170114060	170115572	170112479	170112614	170119018	170120753	202,86,186	0,12,2	163,138,143	0,0,2	1637	125	0.033353195465	1.0,0.354,0.877	1.0,1.0,0.845	-0.205
ENSMUSG00000038178	Slc43a2	chr11	+	75543157	75543365	75532587	75532788	75544681	75544737	25,6,11	0,0,0	45,41,36	3,4,0	333	125	0.0334518059763	1.0,1.0,1.0	0.849,0.794,1.0	0.119
ENSMUSG00000015755	Tab2	chr10	-	7919113	7920614	7911491	7911548	7924684	7924872	1037,320,992	0,11,0	1424,1303,1172	1,0,0	1626	125	0.0336254240963	1.0,0.691,1.0	0.991,1.0,1.0	-0.1
ENSMUSG00000037210	Fam193a	chr5	+	34440347	34440590	34440120	34440233	34443300	34443454	457,269,423	32,43,6	572,553,548	19,11,14	368	125	0.0336637537251	0.829,0.68,0.96	0.911,0.945,0.93	-0.106
ENSMUSG00000026999	Nup35	chr2	+	80657188	80657353	80655948	80656077	80658320	80658902	24,3,16	0,0,0	41,42,26	5,1,1	290	125	0.0337721650528	1.0,1.0,1.0	0.779,0.948,0.918	0.118
ENSMUSG00000036339	Tmem260	chr14	+	48483249	48483333	48480303	48480344	48484938	48485053	86,23,60	0,14,0	179,139,130	0,0,0	209	125	0.0338318036188	1.0,0.496,1.0	1.0,1.0,1.0	-0.168
ENSMUSG00000087095	Emx2os	chr19	-	59429999	59430099	59425103	59429261	59432802	59433032	29,50,41	6,0,1	14,2,12	4,6,2	225	125	0.0338741987761	0.729,1.0,0.958	0.66,0.156,0.769	0.367
ENSMUSG00000044252	Osbpl1a	chr18	-	12911076	12911162	12906944	12906949	12914501	12914613	94,31,82	1,0,5	82,70,71	6,9,6	211	125	0.0339484557941	0.982,1.0,0.907	0.89,0.822,0.875	0.101
ENSMUSG00000003534	Ddr1	chr17	-	35686480	35686591	35685305	35685550	35687144	35687310	13,24,22	4,0,2	85,90,67	27,34,28	236	125	0.0340758752981	0.633,1.0,0.854	0.625,0.584,0.559	0.24
ENSMUSG00000038481	Cdk19	chr10	+	40454014	40454072	40436071	40436212	40466637	40466769	122,40,164	36,14,53	363,287,296	61,57,58	183	125	0.034128451951	0.698,0.661,0.679	0.803,0.775,0.777	-0.106
ENSMUSG00000040296	Ddx58	chr4	-	40227965	40228113	40226596	40226719	40229494	40229676	12,1,26	0,12,2	23,24,22	0,2,0	273	125	0.0341291456056	1.0,0.037,0.856	1.0,0.846,1.0	-0.318
ENSMUSG00000026200	Glb1l	chr1	-	75208686	75208837	75208318	75208379	75209055	75209222	34,15,34	4,0,16	52,60,65	0,2,3	276	125	0.0345818086994	0.794,1.0,0.49	1.0,0.931,0.908	-0.185
ENSMUSG00000021870	Slmap	chr14	-	26453537	26453600	26442574	26442634	26459409	26459460	31,15,21	38,49,46	29,29,33	22,19,38	188	125	0.0347124847131	0.352,0.169,0.233	0.467,0.504,0.366	-0.194
ENSMUSG00000022292	Rrm2b	chr15	-	37945038	37945172	37944497	37944592	37946734	37946851	35,59,35	3,0,0	63,56,36	2,7,4	259	125	0.0347124847131	0.849,1.0,1.0	0.938,0.794,0.813	0.101
ENSMUSG00000028383	Hsdl2	chr4	+	59594395	59594510	59581644	59581775	59596862	59596966	126,32,148	1,6,3	216,158,147	0,0,0	240	125	0.035276157029	0.985,0.735,0.963	1.0,1.0,1.0	-0.106
ENSMUSG00000028124	Gclm	chr3	+	122255544	122255610	122245556	122246111	122259206	122259291	109,26,108	0,16,0	150,117,141	0,0,0	191	125	0.0353103966716	1.0,0.515,1.0	1.0,1.0,1.0	-0.162
ENSMUSG00000035278	Plekhj1	chr10	-	80797909	80797977	80796731	80796822	80798080	80798626	114,79,67	18,10,26	131,157,139	15,9,12	193	125	0.0353466657035	0.804,0.837,0.625	0.85,0.919,0.882	-0.128
ENSMUSG00000034617	Mtrr	chr13	-	68575017	68575390	68572577	68572700	68577587	68577705	192,79,331	7,3,7	194,171,156	9,13,15	498	125	0.0353484367366	0.873,0.869,0.922	0.844,0.768,0.723	0.11
ENSMUSG00000033460	Armcx1	chrX	+	134718369	134718461	134717988	134718050	134718919	134718992	37,20,46	33,56,61	62,58,56	52,35,32	217	125	0.0353484367366	0.392,0.171,0.303	0.407,0.488,0.502	-0.177
ENSMUSG00000026767	Fam188a	chr2	-	12386608	12386679	12364505	12364519	12419158	12419449	35,24,38	3,0,2	33,49,38	8,5,8	196	125	0.0353484367366	0.882,1.0,0.924	0.725,0.862,0.752	0.156
ENSMUSG00000045098	Suv420h1	chr19	+	3782755	3782852	3782219	3782279	3786388	3786627	8,0,17	19,12,31	21,29,20	19,11,27	222	125	0.035751793126	0.192,0.0,0.236	0.384,0.597,0.294	-0.282
ENSMUSG00000051331	Cacna1c	chr6	-	118637729	118637813	118630398	118630431	118638426	118638510	5,0,3	11,16,9	19,24,22	31,37,29	209	125	0.0358282694489	0.214,0.0,0.166	0.268,0.28,0.312	-0.16
ENSMUSG00000058806	Col13a1	chr10	-	61862014	61862113	61860439	61860484	61862627	61862771	265,226,227	75,64,54	66,106,105	13,17,9	224	125	0.0358282694489	0.663,0.663,0.701	0.739,0.777,0.867	-0.119
ENSMUSG00000053332	Gas5	chr1	+	161036548	161036579	161035982	161036014	161036819	161036852	59,49,66	12,14,3	61,42,55	1,6,1	156	125	0.0360862514992	0.798,0.737,0.946	0.98,0.849,0.978	-0.109
ENSMUSG00000043885	Slc36a4	chr9	+	15723513	15723609	15721932	15722021	15724520	15724605	132,30,141	0,13,0	220,161,151	0,0,0	221	125	0.0363800976977	1.0,0.566,1.0	1.0,1.0,1.0	-0.145
ENSMUSG00000002578	Ikzf4	chr10	-	128643693	128643765	128642628	128642733	128643874	128643968	8,0,2	7,19,2	0,2,0	15,7,3	197	125	0.0363942063393	0.42,0.0,0.388	0.0,0.153,0.0	0.218
ENSMUSG00000041623	D11Wsu47e	chr11	+	113685189	113685271	113684439	113684711	113687773	113688213	25,44,113	22,0,24	48,18,29	23,37,42	207	125	0.0366740101806	0.407,1.0,0.74	0.558,0.227,0.294	0.356
ENSMUSG00000033799	Fam208b	chr13	-	3581751	3582193	3570311	3570437	3588297	3588534	2,14,5	0,0,0	3,5,2	0,3,1	567	125	0.0369763969439	1.0,1.0,1.0	1.0,0.269,0.306	0.475
ENSMUSG00000023079	Gtf2ird1	chr5	-	134410953	134411109	134404655	134404966	134415134	134415276	110,9,100	18,0,28	274,250,207	3,11,19	281	125	0.0370262104275	0.731,1.0,0.614	0.976,0.91,0.829	-0.123
ENSMUSG00000051285	Pcmtd1	chr1	+	7155079	7155271	7147636	7147739	7160891	7161063	63,13,65	40,2,75	51,25,31	92,83,63	317	125	0.0371115754347	0.383,0.719,0.255	0.179,0.106,0.163	0.303
ENSMUSG00000025316	Banp	chr8	+	121989954	121990071	121978554	121978754	121991527	121991703	207,181,254	86,22,41	233,234,239	102,138,85	242	125	0.0373128108199	0.554,0.81,0.762	0.541,0.467,0.592	0.175
ENSMUSG00000004789	Dlst	chr12	+	85111497	85111531	85110832	85110959	85121986	85122139	13,7,3	0,0,0	20,17,15	6,0,1	159	125	0.0375000070502	1.0,1.0,1.0	0.724,1.0,0.922	0.118
ENSMUSG00000047284	Neurl4	chr11	+	69903676	69903719	69903007	69903452	69903864	69903914	69,5,35	8,0,0	65,60,60	16,14,8	168	125	0.0375000070502	0.865,1.0,1.0	0.751,0.761,0.848	0.168
ENSMUSG00000025759	Mfsd8	chr3	-	40830623	40830679	40823826	40823961	40832012	40832157	12,12,6	0,8,0	20,16,14	0,0,0	181	125	0.037551178335	1.0,0.509,1.0	1.0,1.0,1.0	-0.164
ENSMUSG00000019909	Fam162b	chr10	-	51587194	51587303	51585419	51585590	51590060	51590169	57,183,49	4,0,6	22,36,23	0,0,0	234	125	0.0375532847751	0.884,1.0,0.814	1.0,1.0,1.0	-0.101
ENSMUSG00000032624	Eml4	chr17	+	83425257	83425431	83421605	83421735	83427999	83428025	658,246,474	67,11,62	324,242,278	55,46,40	299	125	0.0379752584539	0.804,0.903,0.762	0.711,0.687,0.744	0.109
ENSMUSG00000031169	Porcn	chrX	-	8201443	8201569	8201175	8201276	8205564	8205733	67,15,72	1,0,4	49,57,45	7,4,6	251	125	0.0379857276548	0.971,1.0,0.9	0.777,0.876,0.789	0.143
ENSMUSG00000030269	Mtmr14	chr6	+	113269731	113269870	113268627	113268695	113277789	113277945	2,11,5	1,0,0	7,7,3	1,1,3	264	125	0.0382183476723	0.486,1.0,1.0	0.768,0.768,0.321	0.21
ENSMUSG00000026458	Ppfia4	chr1	-	134323001	134323093	134321060	134321169	134324078	134324210	22,12,13	0,0,5	17,9,9	6,5,6	217	125	0.0383419258552	1.0,1.0,0.6	0.62,0.509,0.464	0.336
ENSMUSG00000054099	Slc25a40	chr5	+	8424796	8424887	8422872	8423039	8427195	8427267	10,12,8	5,0,2	3,0,6	2,2,10	216	125	0.0383863412885	0.536,1.0,0.698	0.465,0.0,0.258	0.504
ENSMUSG00000002396	Ocel1	chr8	+	71372467	71372633	71371338	71371985	71372748	71372802	6,4,7	0,0,2	10,11,13	5,3,2	291	125	0.0385775672947	1.0,1.0,0.601	0.462,0.612,0.736	0.264
ENSMUSG00000023092	Fhl1	chrX	+	56790463	56790650	56789876	56790046	56791843	56793340	127,80,142	10,30,45	209,216,169	18,20,11	312	125	0.0387774916324	0.836,0.517,0.558	0.823,0.812,0.86	-0.195
ENSMUSG00000014786	Slc9a5	chr8	+	105361560	105361638	105359326	105359453	105363262	105363433	56,20,30	89,83,53	86,42,63	65,73,51	203	125	0.0387894934356	0.279,0.129,0.258	0.449,0.262,0.432	-0.159
ENSMUSG00000025377	Enthd2	chr11	-	120095821	120095871	120095533	120095609	120096580	120096674	24,19,30	14,0,1	23,20,17	2,0,0	175	125	0.0389513948437	0.55,1.0,0.955	0.891,1.0,1.0	-0.129
ENSMUSG00000037860	Aim2	chr1	+	173427758	173427898	173420597	173420686	173452827	173452948	44,2,59	0,0,0	52,30,41	4,1,2	265	125	0.0390015016031	1.0,1.0,1.0	0.86,0.934,0.906	0.1
ENSMUSG00000107476	Zfp862-ps	chr6	+	48515236	48515356	48511814	48512512	48527444	48527549	24,18,41	5,1,3	27,29,21	7,12,9	245	125	0.0395177465897	0.71,0.902,0.875	0.663,0.552,0.543	0.243
ENSMUSG00000056770	Setd3	chr12	-	108113318	108113393	108108556	108108717	108157753	108158010	26,26,62	0,16,0	40,34,42	0,0,1	200	125	0.0395177465897	1.0,0.504,1.0	1.0,1.0,0.963	-0.153
ENSMUSG00000050908	Tvp23a	chr16	-	10428658	10428803	10427382	10427472	10446929	10447362	89,33,97	17,22,25	235,233,168	23,21,31	270	125	0.0396307349455	0.708,0.41,0.642	0.825,0.837,0.715	-0.206
ENSMUSG00000043987	Cep164	chr9	-	45781951	45782248	45779689	45779836	45785777	45785921	102,28,76	45,16,48	80,56,58	74,54,52	422	125	0.0399689836235	0.402,0.341,0.319	0.243,0.235,0.248	0.112
ENSMUSG00000059005	Hnrnpa3	chr2	+	75663672	75663714	75662660	75662756	75665027	75665150	23,15,15	0,18,0	25,6,15	0,0,0	167	125	0.0403258193148	1.0,0.384,1.0	1.0,1.0,1.0	-0.205
ENSMUSG00000031864	Ints10	chr8	+	68825051	68825129	68824189	68824267	68827276	68827501	1,0,6	3,6,3	0,0,0	4,6,10	203	125	0.040367672389	0.17,0.0,0.552	0.0,0.0,0.0	0.241
ENSMUSG00000022092	Ppp3cc	chr14	-	70247573	70247719	70245852	70245992	70266629	70266754	7,19,9	0,0,0	33,35,29	6,0,1	271	125	0.0408696612674	1.0,1.0,1.0	0.717,1.0,0.93	0.118
ENSMUSG00000024050	Wiz	chr17	-	32381083	32381156	32378839	32379118	32387572	32387817	32,3,15	0,0,3	39,32,39	6,7,7	198	125	0.0408959545475	1.0,1.0,0.759	0.804,0.743,0.779	0.144
ENSMUSG00000042323	Pbrm1	chr14	+	31110414	31110579	31107108	31107310	31117012	31117083	337,218,302	149,27,156	222,211,209	190,155,142	290	125	0.0410277294402	0.494,0.777,0.455	0.335,0.37,0.388	0.211
ENSMUSG00000086968	4933431E20Rik	chr3	-	107894050	107894992	107892863	107893507	107895642	107895692	41,30,44	0,0,0	77,64,84	4,0,2	1067	125	0.0410277294402	1.0,1.0,1.0	0.693,1.0,0.831	0.159
ENSMUSG00000021363	Mak	chr13	-	41030016	41030139	41025119	41026562	41034753	41034885	0,0,5	8,21,0	8,2,4	3,1,0	248	125	0.0410277294402	0.0,0.0,1.0	0.573,0.502,1.0	-0.358
ENSMUSG00000041420	Meis3	chr7	+	16178744	16178795	16177960	16178011	16182040	16182152	14,3,12	1,0,0	31,27,19	2,3,3	176	125	0.0410640854541	0.909,1.0,1.0	0.917,0.865,0.818	0.103
ENSMUSG00000026743	Mllt10	chr2	+	18101457	18101512	18082510	18082725	18109781	18109891	74,50,97	11,0,1	60,54,57	11,10,6	180	125	0.0413422534665	0.824,1.0,0.985	0.791,0.789,0.868	0.12
ENSMUSG00000030016	Zfp638	chr6	+	83981683	83981785	83976201	83976350	83983975	83984074	129,302,137	17,35,30	96,102,126	31,28,29	227	125	0.0417196837267	0.807,0.826,0.715	0.63,0.667,0.705	0.115
ENSMUSG00000056310	Tyw1	chr5	+	130258932	130259054	130257034	130257193	130262818	130262941	238,77,178	26,17,22	285,264,256	22,15,18	247	125	0.0419020129504	0.822,0.696,0.804	0.868,0.899,0.878	-0.108
ENSMUSG00000035268	Pkig	chr2	+	163659149	163659235	163658414	163658492	163703485	163703555	38,73,77	140,62,141	40,48,41	154,174,168	211	125	0.0419020129504	0.139,0.411,0.244	0.133,0.14,0.126	0.132
ENSMUSG00000039199	Zdhhc1	chr8	-	105484188	105484427	105483540	105483783	105485461	105485508	60,30,53	13,11,5	83,50,62	44,29,33	364	125	0.04214231833	0.613,0.484,0.784	0.393,0.372,0.392	0.241
ENSMUSG00000033423	Eri3	chr4	+	117552967	117553043	117550364	117550730	117582599	117582716	129,36,119	23,15,42	184,216,180	18,30,33	201	125	0.0422383088206	0.777,0.599,0.638	0.864,0.817,0.772	-0.146
ENSMUSG00000032872	Cyb5r4	chr9	+	87047473	87047506	87042779	87042873	87055764	87055905	41,72,69	56,82,46	76,41,42	23,23,26	158	125	0.0422891120637	0.367,0.41,0.543	0.723,0.585,0.561	-0.183
ENSMUSG00000036864	Proser3	chr7	-	30550757	30550834	30549606	30549703	30552207	30552272	73,12,73	50,64,29	126,135,92	29,42,33	202	125	0.0422891120637	0.475,0.104,0.609	0.729,0.665,0.633	-0.28
ENSMUSG00000025786	Zdhhc3	chr9	-	123098922	123098974	123084213	123084310	123100258	123100349	5,9,3	1,22,0	2,7,5	0,1,1	177	125	0.042311210064	0.779,0.224,1.0	1.0,0.832,0.779	-0.203
ENSMUSG00000034252	Senp6	chr9	+	80089848	80089906	80067492	80067572	80093536	80093641	14,0,6	13,15,27	8,8,8	6,6,5	183	125	0.0425141656133	0.424,0.0,0.132	0.477,0.477,0.522	-0.307
ENSMUSG00000041361	Myzap	chr9	-	71586171	71586216	71579610	71579697	71592189	71592342	2,2,10	20,4,29	1,4,0	29,29,27	170	125	0.0432643910757	0.068,0.269,0.202	0.025,0.092,0.0	0.141
ENSMUSG00000044791	Setd2	chr9	+	110547208	110551494	110532596	110532752	110553102	110553234	138,29,167	0,17,0	257,206,214	0,0,0	4411	125	0.0432643910757	1.0,0.046,1.0	1.0,1.0,1.0	-0.318
ENSMUSG00000031133	Arhgef6	chrX	-	57243389	57243515	57240593	57240687	57244604	57244750	20,30,16	1,0,2	25,12,17	5,1,4	251	125	0.0432785863229	0.909,1.0,0.799	0.713,0.857,0.679	0.153
ENSMUSG00000097275	Gm26648	chr5	-	24699191	24704217	24696901	24697409	24704393	24704690	390,253,400	0,13,0	326,291,259	0,0,0	5151	125	0.0432785863229	1.0,0.321,1.0	1.0,1.0,1.0	-0.226
ENSMUSG00000022092	Ppp3cc	chr14	-	70220016	70220046	70217897	70218277	70224309	70224407	39,55,18	13,0,1	47,50,51	20,12,18	155	125	0.0435216218536	0.708,1.0,0.936	0.655,0.771,0.696	0.174
ENSMUSG00000028264	Spaca1	chr4	-	34029064	34029185	34028482	34028554	34039245	34039381	53,59,55	0,0,0	42,29,45	3,2,2	246	125	0.0435942745371	1.0,1.0,1.0	0.877,0.88,0.92	0.108
ENSMUSG00000031729	Ist1	chr8	-	109675375	109676850	109671328	109672641	109678854	109678965	400,333,395	6,13,7	360,346,336	1,3,4	1600	125	0.0437138161646	0.839,0.667,0.815	0.966,0.9,0.868	-0.138
ENSMUSG00000043557	Mdga1	chr17	-	29837991	29838126	29833221	29833352	29838436	29838589	7,10,13	0,0,8	28,16,27	0,0,0	260	125	0.0439587570332	1.0,1.0,0.439	1.0,1.0,1.0	-0.187
ENSMUSG00000065952	C330021F23Rik	chr8	+	3573120	3573221	3567994	3568096	3577840	3578597	40,23,6	3,0,0	6,9,8	3,1,2	226	125	0.0443632195646	0.881,1.0,1.0	0.525,0.833,0.689	0.278
ENSMUSG00000021000	Ctage5	chr12	+	59144698	59144770	59137697	59137786	59146846	59146957	450,382,534	149,53,144	332,274,229	145,99,87	197	125	0.0443714246302	0.657,0.821,0.702	0.592,0.637,0.625	0.109
ENSMUSG00000035517	Tdrd7	chr4	+	46029646	46029807	46025656	46026159	46034295	46034761	27,35,32	0,14,0	36,43,52	0,0,2	286	125	0.0449835603433	1.0,0.522,1.0	1.0,1.0,0.919	-0.132
ENSMUSG00000053390	Zfp952	chr17	+	33002522	33002632	33001957	33002018	33002757	33005457	26,19,61	26,39,47	25,45,36	96,76,84	235	125	0.0457407220446	0.347,0.206,0.408	0.122,0.24,0.186	0.138
ENSMUSG00000017802	Fam134c	chr11	-	101103889	101103920	101100921	101101059	101106306	101106413	37,0,48	0,7,3	38,37,41	0,0,1	156	125	0.0459260082053	1.0,0.0,0.928	1.0,1.0,0.97	-0.347
ENSMUSG00000038812	Trmt112	chr19	+	6910362	6910464	6909953	6910262	6910583	6910673	11,1,11	0,0,8	40,39,34	0,0,0	227	125	0.0459508465491	1.0,1.0,0.431	1.0,1.0,1.0	-0.19
ENSMUSG00000017670	Elmo2	chr2	-	165325866	165325997	165316238	165316351	165326417	165326479	0,14,9	109,2,86	2,3,4	128,130,115	256	125	0.0460742768645	0.0,0.774,0.049	0.008,0.011,0.017	0.262
ENSMUSG00000026670	Uap1	chr1	-	170147995	170148046	170143396	170143463	170149270	170149459	400,391,266	92,66,121	389,342,338	60,53,43	176	125	0.0460861184884	0.755,0.808,0.61	0.822,0.821,0.848	-0.106
ENSMUSG00000024969	Mark2	chr19	-	7279985	7280012	7276848	7277450	7280997	7281255	3,12,5	0,0,0	5,6,7	5,0,1	152	125	0.0462316380877	1.0,1.0,1.0	0.451,1.0,0.852	0.232
ENSMUSG00000025766	D3Ertd751e	chr3	+	41753723	41753923	41748672	41748733	41756048	41756129	50,57,72	6,0,0	69,44,37	6,4,9	325	125	0.0464792328568	0.762,1.0,1.0	0.816,0.809,0.613	0.175
ENSMUSG00000027810	Eif2a	chr3	+	58539589	58539646	58537533	58537608	58541039	58541139	58,119,187	42,29,65	155,154,150	29,29,26	182	125	0.0465950665651	0.487,0.738,0.664	0.786,0.785,0.798	-0.16
ENSMUSG00000037989	Wnk2	chr13	-	49051356	49051527	49044373	49044418	49052558	49052773	15,43,26	2,0,10	28,50,33	15,22,18	296	125	0.046622942605	0.76,1.0,0.523	0.441,0.49,0.436	0.305
ENSMUSG00000037994	Slc9b2	chr3	+	135318279	135318460	135307730	135307781	135321885	135322056	33,57,43	0,0,0	54,41,31	2,5,0	306	125	0.046622942605	1.0,1.0,1.0	0.917,0.77,1.0	0.104
ENSMUSG00000046138	9930021J03Rik	chr19	-	29786248	29786449	29753599	29755017	29805281	29805507	109,40,128	12,0,18	138,78,87	27,23,24	326	125	0.0469362689853	0.777,1.0,0.732	0.662,0.565,0.582	0.233
ENSMUSG00000049680	Urgcp	chr11	-	5723110	5723161	5713416	5718263	5726347	5726425	6,14,9	0,0,0	15,18,10	3,1,2	176	125	0.0471547187254	1.0,1.0,1.0	0.78,0.927,0.78	0.171
ENSMUSG00000066191	Anks6	chr4	-	47049068	47049571	47046009	47046054	47056948	47057306	68,58,132	0,9,0	128,111,89	0,1,0	628	125	0.0473232029421	1.0,0.562,1.0	1.0,0.957,1.0	-0.132
ENSMUSG00000042097	Zfp239	chr6	+	117869217	117869273	117863076	117863142	117870255	117870467	61,4,42	23,15,30	61,50,56	10,16,12	181	125	0.0473431618592	0.647,0.156,0.492	0.808,0.683,0.763	-0.32
ENSMUSG00000060860	Ube2s	chr7	-	4810421	4810612	4808013	4808484	4811408	4811556	107,98,102	3,3,5	102,87,78	4,13,11	316	125	0.047665221072	0.934,0.928,0.89	0.91,0.726,0.737	0.126
ENSMUSG00000001482	Def8	chr8	+	123446122	123446184	123443007	123443051	123447316	123447363	11,12,21	3,2,1	1,5,5	6,1,5	187	125	0.0476761619184	0.71,0.8,0.933	0.1,0.77,0.401	0.391
ENSMUSG00000060176	Kif27	chr13	-	58337542	58337686	58330918	58331125	58343865	58344824	11,13,25	0,0,0	16,11,14	0,0,8	269	125	0.047804438067	1.0,1.0,1.0	1.0,1.0,0.448	0.184
ENSMUSG00000034518	Hmgxb4	chr8	+	74999998	75000113	74999812	74999891	75000649	75001584	327,91,447	241,135,289	340,342,344	210,133,169	240	125	0.0485307487625	0.414,0.26,0.446	0.457,0.573,0.515	-0.142
ENSMUSG00000025159	Mms19	chr19	-	41969702	41969751	41966213	41966314	41980998	41981130	169,26,183	0,14,3	239,232,217	5,0,2	174	125	0.0487069401123	1.0,0.572,0.978	0.972,1.0,0.987	-0.136
ENSMUSG00000059119	Nap1l4	chr7	-	143541747	143541778	143535897	143536039	143549041	143549092	6,8,15	10,0,4	0,3,1	1,4,5	156	125	0.0487069401123	0.325,1.0,0.75	0.0,0.375,0.138	0.521
ENSMUSG00000051977	Prdm9	chr17	-	15555086	15555358	15554687	15554755	15555565	15555667	24,34,13	2,0,6	20,18,24	2,0,0	397	125	0.048969927127	0.791,1.0,0.406	0.759,1.0,1.0	-0.187
ENSMUSG00000054252	Fgfr3	chr5	+	33734850	33734988	33734552	33734623	33735132	33735238	35,18,12	0,18,0	111,103,55	0,0,0	263	125	0.0495101482993	1.0,0.322,1.0	1.0,1.0,1.0	-0.226
ENSMUSG00000005069	Pex5	chr6	-	124404132	124404243	124403811	124403907	124404629	124404720	239,87,201	123,20,115	234,237,178	190,162,185	236	125	0.0495692013436	0.507,0.697,0.481	0.395,0.437,0.338	0.172
ENSMUSG00000038502	Ptov1	chr7	-	44867059	44867117	44865471	44865627	44867374	44867512	5,8,6	0,0,0	3,6,3	2,3,0	183	125	0.0496279413201	1.0,1.0,1.0	0.506,0.577,1.0	0.306
ENSMUSG00000024127	Prepl	chr17	-	85088339	85088875	85083192	85083315	85090105	85090267	378,138,423	110,118,184	254,197,204	202,177,165	661	125	0.0496279413201	0.394,0.181,0.303	0.192,0.174,0.189	0.108
ENSMUSG00000057497	Fam136a	chr6	+	86366609	86366893	86365723	86365819	86368730	86368798	258,90,208	4,14,40	207,274,259	4,11,8	409	125	0.0496456569563	0.952,0.663,0.614	0.941,0.884,0.908	-0.168
ENSMUSG00000042133	Ppig	chr2	+	69731490	69731580	69723325	69723363	69731745	69731813	63,51,35	29,8,45	22,35,38	52,64,41	215	125	0.0498003009601	0.558,0.788,0.311	0.197,0.241,0.35	0.29
