# Supplementary material for: An Alternative Splicing Program for Mouse Craniofacial Development
Source: Front Physiol. 2020 Sep 4;11:1099. doi: 10.3389/fphys.2020.01099 (PMC7498679; doi:10.3389/fphys.2020.01099)
Supplement: Supplementary file 12 [file Data_Sheet_1.zip › Filtered rMATS results/SE/E11.5_Mes_MXP_vs_FNP_SE_filtered_output.txt]

GeneID	geneSymbol	chr	strand	exonStart_0base	exonEnd	upstreamES	upstreamEE	downstreamES	downstreamEE	IC_SAMPLE_1	SC_SAMPLE_1	IC_SAMPLE_2	SC_SAMPLE_2	IncFormLen	SkipFormLen	FDR	IncLevel1	IncLevel2	DeltaPSI
ENSMUSG00000028364	Tnc	chr4	-	64000697	64000970	63976445	63976568	64006245	64006509	78,87,40	53,66,40	70,25,23	2,0,2	398	125	1.99307237381e-11	0.316,0.293,0.239	0.917,1.0,0.783	-0.617
ENSMUSG00000041390	Mdfic	chr6	+	15738249	15738583	15721186	15721364	15770213	15771235	4,1,3	6,5,4	2,3,1	0,0,0	459	125	6.99236224477e-10	0.154,0.052,0.17	1.0,1.0,1.0	-0.875
ENSMUSG00000028364	Tnc	chr4	-	63982650	63982923	63976445	63976568	64006245	64006509	123,162,105	53,66,40	76,43,30	2,0,2	398	125	6.99236224477e-10	0.422,0.435,0.452	0.923,1.0,0.825	-0.48
ENSMUSG00000041890	Git2	chr5	-	114737347	114737437	114733860	114733943	114739032	114739281	161,210,202	111,127,104	282,293,261	58,74,59	215	125	2.42822650875e-09	0.457,0.49,0.53	0.739,0.697,0.72	-0.226
ENSMUSG00000029245	Epha5	chr5	-	84237398	84237554	84156411	84156536	84331227	84331891	11,8,3	5,2,2	4,2,2	0,0,0	281	125	7.9628205191e-05	0.495,0.64,0.4	1.0,1.0,1.0	-0.488
ENSMUSG00000044966	Fbxo48	chr11	+	16952255	16952464	16951374	16951431	16953141	16953681	6,11,5	3,3,2	21,16,10	0,0,0	334	125	8.30680666025e-05	0.428,0.578,0.483	1.0,1.0,1.0	-0.504
ENSMUSG00000026305	Lrrfip1	chr1	+	91093559	91093637	91084945	91085005	91100576	91100612	6,2,11	0,0,0	14,6,7	5,3,4	203	125	0.000108634570225	1.0,1.0,1.0	0.633,0.552,0.519	0.432
ENSMUSG00000028107	Tars2	chr3	-	95748041	95748140	95746534	95746697	95750338	95750417	4,5,10	0,0,0	11,7,7	5,4,1	224	125	0.000151421869039	1.0,1.0,1.0	0.551,0.494,0.796	0.386
ENSMUSG00000045114	Prrt2	chr7	-	127019394	127020355	127018883	127019016	127021004	127021211	32,46,25	1,8,1	47,39,37	0,0,0	1086	125	0.000181390993712	0.786,0.398,0.742	1.0,1.0,1.0	-0.358
ENSMUSG00000037857	Nufip2	chr11	+	77688286	77688331	77687458	77687811	77691541	77691920	5,9,5	0,0,0	8,8,7	4,6,1	170	125	0.000215436047012	1.0,1.0,1.0	0.595,0.495,0.837	0.358
ENSMUSG00000046753	Ccdc66	chr14	-	27505637	27505663	27498723	27498889	27506650	27506715	2,7,3	7,3,8	4,8,3	0,1,0	151	125	0.000317612919697	0.191,0.659,0.237	1.0,0.869,1.0	-0.594
ENSMUSG00000063450	Syne2	chr12	+	76100027	76100096	76099229	76099512	76100991	76101131	133,175,163	281,375,330	234,239,242	295,262,279	194	125	0.000387796419049	0.234,0.231,0.241	0.338,0.37,0.359	-0.12
ENSMUSG00000066306	Numa1	chr7	+	102002294	102002336	102001414	102001659	102007485	102007780	428,545,446	364,454,419	702,598,566	349,342,283	167	125	0.000470037057045	0.468,0.473,0.443	0.601,0.567,0.6	-0.128
ENSMUSG00000035969	Rusc2	chr4	+	43414627	43416718	43406434	43406680	43421604	43422249	89,91,83	0,0,0	95,89,96	2,4,2	2216	125	0.000794405214172	1.0,1.0,1.0	0.728,0.557,0.73	0.328
ENSMUSG00000020752	Recql5	chr11	-	115895767	115895841	115895414	115895508	115895923	115895982	128,85,80	6,5,10	100,97,86	0,0,1	199	125	0.000794405214172	0.931,0.914,0.834	1.0,1.0,0.982	-0.101
ENSMUSG00000046753	Ccdc66	chr14	-	27500240	27500682	27498723	27498889	27506650	27506715	180,141,149	7,3,8	171,148,151	0,1,0	567	125	0.000794405214172	0.85,0.912,0.804	1.0,0.97,1.0	-0.135
ENSMUSG00000057751	Megf6	chr4	+	154258859	154258994	154255995	154256124	154262513	154262639	0,1,0	6,9,10	11,6,2	5,7,7	260	125	0.000931054587218	0.0,0.051,0.0	0.514,0.292,0.121	-0.292
ENSMUSG00000025892	Gria4	chr9	-	4795186	4795363	4793809	4793968	4795844	4796142	41,31,41	0,0,0	27,13,30	7,7,0	302	125	0.000931054587218	1.0,1.0,1.0	0.615,0.435,1.0	0.317
ENSMUSG00000026707	Nsun6	chr2	-	15039732	15039842	15038073	15038227	15042226	15042306	91,105,116	13,7,3	117,135,122	2,1,0	235	125	0.00101677480191	0.788,0.889,0.954	0.969,0.986,1.0	-0.108
ENSMUSG00000036555	Iqce	chr5	-	140686327	140686400	140683029	140683539	140689812	140689863	9,8,6	5,2,1	11,7,7	0,0,0	198	125	0.00124268653481	0.532,0.716,0.791	1.0,1.0,1.0	-0.32
ENSMUSG00000053091	Lins1	chr7	+	66709293	66709435	66708039	66708553	66710158	66710746	44,28,46	1,0,0	39,38,35	3,3,10	267	125	0.00131260164855	0.954,1.0,1.0	0.859,0.856,0.621	0.206
ENSMUSG00000047361	Gm973	chr1	+	59558085	59558304	59556155	59556324	59562642	59562791	14,8,2	0,0,0	12,28,7	2,2,4	344	125	0.00131260164855	1.0,1.0,1.0	0.686,0.836,0.389	0.363
ENSMUSG00000048251	Bcl11b	chr12	-	107965671	107965887	107910402	107917414	108003085	108003602	31,26,36	2,4,5	27,21,26	0,0,0	341	125	0.00131260164855	0.85,0.704,0.725	1.0,1.0,1.0	-0.24
ENSMUSG00000025902	Sox17	chr1	-	4493099	4493490	4492466	4492668	4495135	4495942	22,30,22	0,0,0	24,29,22	8,4,0	516	125	0.00131985851341	1.0,1.0,1.0	0.421,0.637,1.0	0.314
ENSMUSG00000024074	Crim1	chr17	+	78281245	78281366	78237741	78237915	78313123	78313306	8,10,8	0,0,1	5,3,5	3,2,3	246	125	0.00143615106348	1.0,1.0,0.803	0.459,0.433,0.459	0.484
ENSMUSG00000043940	Wdfy3	chr5	-	101878005	101878059	101875840	101876009	101882422	101882650	110,171,122	21,47,39	188,145,146	9,21,15	179	125	0.00145294301728	0.785,0.718,0.686	0.936,0.828,0.872	-0.149
ENSMUSG00000053825	Ppfia2	chr10	+	106929053	106929145	106927702	106927862	106931122	106933467	7,11,6	0,0,0	25,29,12	6,5,3	217	125	0.00164105226476	1.0,1.0,1.0	0.706,0.77,0.697	0.276
ENSMUSG00000025902	Sox17	chr1	-	4493771	4493863	4491389	4492668	4495135	4495942	9,4,3	0,0,0	11,4,8	8,4,0	217	125	0.00186639238535	1.0,1.0,1.0	0.442,0.365,1.0	0.398
ENSMUSG00000026743	Mllt10	chr2	+	18170253	18170298	18146776	18146872	18186217	18186396	15,19,11	0,0,0	5,9,8	2,4,2	170	125	0.00224090161039	1.0,1.0,1.0	0.648,0.623,0.746	0.328
ENSMUSG00000028364	Tnc	chr4	-	63984459	63984732	63982650	63982923	64006245	64006509	46,20,18	24,37,23	39,28,17	10,2,2	398	125	0.00253396423729	0.376,0.145,0.197	0.551,0.815,0.727	-0.458
ENSMUSG00000032028	Nxpe2	chr9	-	48326090	48326821	48323040	48323102	48339513	48339622	5,9,2	0,4,2	12,4,5	0,0,0	856	125	0.0026517656943	1.0,0.247,0.127	1.0,1.0,1.0	-0.542
ENSMUSG00000057182	Scn3a	chr2	-	65525876	65525968	65524747	65524876	65526496	65526625	2,6,4	0,0,0	13,16,11	5,2,2	217	125	0.00286813652967	1.0,1.0,1.0	0.6,0.822,0.76	0.273
ENSMUSG00000032295	Man2c1	chr9	+	57139687	57139708	57139245	57139401	57139869	57139964	6,14,13	4,3,4	15,23,13	0,0,1	146	125	0.00286813652967	0.562,0.8,0.736	1.0,1.0,0.918	-0.273
ENSMUSG00000040648	Ppip5k2	chr1	-	97717441	97717561	97716541	97716604	97719833	97719906	76,96,74	0,1,2	101,67,80	10,9,3	245	125	0.0029869371678	1.0,0.98,0.95	0.837,0.792,0.932	0.123
ENSMUSG00000031196	F8	chrX	-	75296089	75296299	75285366	75288379	75316508	75316659	8,6,6	0,0,0	10,16,6	3,2,2	335	125	0.00310729225179	1.0,1.0,1.0	0.554,0.749,0.528	0.39
ENSMUSG00000068758	Il3ra	chr14	+	14347913	14348068	14346494	14346512	14348820	14348944	20,25,24	2,3,4	54,35,40	0,0,0	280	125	0.00357162085702	0.817,0.788,0.728	1.0,1.0,1.0	-0.222
ENSMUSG00000036435	Exoc1	chr5	+	76557818	76557863	76554099	76554205	76559003	76559167	96,153,106	64,51,56	77,69,90	104,84,86	170	125	0.00359642642312	0.524,0.688,0.582	0.352,0.377,0.435	0.21
ENSMUSG00000036578	Fxyd7	chr7	-	31047372	31047402	31044952	31045027	31051355	31051403	56,37,27	9,13,1	14,12,4	0,0,0	155	125	0.00359642642312	0.834,0.697,0.956	1.0,1.0,1.0	-0.171
ENSMUSG00000001036	Epn2	chr11	-	61546149	61546911	61535270	61535383	61579566	61579685	271,293,248	2,2,3	308,309,247	16,7,14	887	125	0.00362711439165	0.95,0.954,0.921	0.731,0.862,0.713	0.173
ENSMUSG00000047992	Fam69c	chr18	+	84724455	84724595	84720276	84720361	84730029	84730224	8,3,5	20,7,4	0,0,0	3,3,6	265	125	0.00388398067701	0.159,0.168,0.371	0.0,0.0,0.0	0.233
ENSMUSG00000045114	Prrt2	chr7	-	127019394	127019530	127018883	127019016	127021004	127021137	23,31,12	1,8,1	20,20,19	0,0,0	261	125	0.00391914775312	0.917,0.65,0.852	1.0,1.0,1.0	-0.194
ENSMUSG00000079427	Mthfsl	chr9	-	88715487	88715749	88703982	88704136	88719488	88719587	28,17,8	0,1,0	19,10,7	2,3,2	387	125	0.00449602901781	1.0,0.846,1.0	0.754,0.518,0.531	0.348
ENSMUSG00000032374	Plod2	chr9	+	92601984	92602047	92600740	92600882	92602947	92603061	234,196,178	220,303,250	380,313,271	265,210,203	188	125	0.00477208859268	0.414,0.301,0.321	0.488,0.498,0.47	-0.14
ENSMUSG00000038932	Tcfl5	chr2	-	180635253	180635395	180621955	180622714	180638403	180638647	33,36,35	2,0,1	43,21,44	10,4,7	267	125	0.00479751083533	0.885,1.0,0.942	0.668,0.711,0.746	0.234
ENSMUSG00000008489	Elavl2	chr4	-	91254140	91254179	91253239	91253570	91260760	91260986	0,0,1	8,4,5	3,5,4	6,7,5	164	125	0.00536842145131	0.0,0.0,0.132	0.276,0.353,0.379	-0.292
ENSMUSG00000047361	Gm973	chr1	+	59558085	59558226	59556155	59556324	59562642	59562810	10,9,5	0,0,0	8,30,16	2,2,4	266	125	0.00641307464645	1.0,1.0,1.0	0.653,0.876,0.653	0.273
ENSMUSG00000022747	St3gal6	chr16	-	58523501	58523672	58507447	58507614	58524123	58524169	20,23,29	4,5,0	25,24,22	0,0,0	296	125	0.00641307464645	0.679,0.66,1.0	1.0,1.0,1.0	-0.22
ENSMUSG00000031959	Wdr59	chr8	-	111472629	111472686	111466788	111466922	111476043	111476197	3,3,8	74,65,62	11,25,11	63,64,50	182	125	0.00641307464645	0.027,0.031,0.081	0.107,0.212,0.131	-0.104
ENSMUSG00000053091	Lins1	chr7	+	66708638	66708728	66708039	66708553	66710158	66710375	54,40,43	1,0,0	56,70,55	3,3,10	215	125	0.0077201914394	0.969,1.0,1.0	0.916,0.931,0.762	0.12
ENSMUSG00000039375	Wdr17	chr8	-	54703833	54703939	54696268	54696397	54724287	54724388	8,6,3	0,0,0	8,12,6	3,3,1	231	125	0.0077201914394	1.0,1.0,1.0	0.591,0.684,0.765	0.32
ENSMUSG00000058006	Mdn1	chr4	+	32672896	32673015	32671549	32671630	32673953	32674035	8,25,14	0,0,0	32,19,21	2,4,3	244	125	0.0077201914394	1.0,1.0,1.0	0.891,0.709,0.782	0.206
ENSMUSG00000098912	1500004A13Rik	chr3	-	88811213	88811369	88807018	88808272	88832263	88832487	12,19,5	7,0,2	12,8,9	0,0,0	281	125	0.00834515462963	0.433,1.0,0.527	1.0,1.0,1.0	-0.347
ENSMUSG00000002885	Adgre5	chr8	-	83734301	83734352	83734008	83734125	83741106	83741326	26,40,20	0,2,0	44,34,29	7,5,5	176	125	0.00834515462963	1.0,0.934,1.0	0.817,0.828,0.805	0.161
ENSMUSG00000032425	Zfp949	chr9	+	88554375	88554544	88548182	88548508	88567158	88567285	66,67,53	2,7,2	75,82,64	0,0,0	294	125	0.00834515462963	0.933,0.803,0.918	1.0,1.0,1.0	-0.115
ENSMUSG00000027939	Nup210l	chr3	+	90211755	90211830	90207282	90207484	90211916	90212017	4,2,5	4,3,0	4,7,6	0,0,0	200	125	0.00834515462963	0.385,0.294,1.0	1.0,1.0,1.0	-0.44
ENSMUSG00000054051	Ercc6	chr14	+	32574805	32575010	32569738	32570431	32576685	32580989	42,50,42	11,3,2	57,39,61	0,2,0	330	125	0.00839241243215	0.591,0.863,0.888	1.0,0.881,1.0	-0.18
ENSMUSG00000013701	Timm23	chr14	-	32193853	32193947	32193402	32193487	32201642	32201898	12,19,19	0,1,0	15,12,13	3,4,2	219	125	0.00889877137164	1.0,0.916,1.0	0.741,0.631,0.788	0.252
ENSMUSG00000018740	Slc25a35	chr11	+	68971195	68971336	68970723	68970789	68971668	68971803	22,15,11	0,0,1	16,10,13	1,4,4	266	125	0.00931021285982	1.0,1.0,0.838	0.883,0.54,0.604	0.27
ENSMUSG00000027939	Nup210l	chr3	+	90210353	90210458	90207282	90207484	90211916	90212017	5,6,7	4,3,0	4,3,4	0,0,0	230	125	0.0096449830297	0.405,0.521,1.0	1.0,1.0,1.0	-0.358
ENSMUSG00000036206	Sh3bp4	chr1	+	89143549	89145906	89137558	89137803	89152199	89152388	429,384,352	2,4,4	436,443,428	0,0,0	2482	125	0.00968419377524	0.915,0.829,0.816	1.0,1.0,1.0	-0.147
ENSMUSG00000043079	Synpo	chr18	-	60609910	60610001	60600205	60604490	60624170	60624236	7,7,11	12,16,7	23,19,11	2,1,5	216	125	0.0097755781211	0.252,0.202,0.476	0.869,0.917,0.56	-0.472
ENSMUSG00000087060	Eldr	chr11	-	16950881	16950930	16937372	16937484	16951019	16951082	22,10,7	2,2,4	10,20,19	0,0,0	174	125	0.0100225190564	0.888,0.782,0.557	1.0,1.0,1.0	-0.258
ENSMUSG00000044349	Snhg11	chr2	+	158376744	158376824	158376080	158376326	158376993	158377072	2,0,0	8,15,7	3,6,7	10,10,2	205	125	0.010591159278	0.132,0.0,0.0	0.155,0.268,0.681	-0.324
ENSMUSG00000025485	Ric8a	chr7	+	140857981	140858272	140857450	140857554	140858366	140858572	10,4,2	1,0,0	4,8,11	1,6,2	416	125	0.011234255371	0.75,1.0,1.0	0.546,0.286,0.623	0.432
ENSMUSG00000032624	Eml4	chr17	+	83425257	83425431	83421605	83421735	83427222	83427351	648,740,686	186,237,150	850,629,718	145,113,110	299	125	0.012972564008	0.593,0.566,0.657	0.71,0.699,0.732	-0.108
ENSMUSG00000021991	Cacna2d3	chr14	-	28953880	28953933	28952241	28952297	28956791	28956867	71,60,48	2,1,2	45,26,23	8,5,4	178	125	0.0132203920043	0.961,0.977,0.944	0.798,0.785,0.802	0.166
ENSMUSG00000039232	Stx11	chr10	-	12944151	12944286	12939982	12941983	12963999	12964259	8,9,6	6,1,1	17,15,8	0,1,0	260	125	0.0132203920043	0.391,0.812,0.743	1.0,0.878,1.0	-0.311
ENSMUSG00000038172	Ttc39b	chr4	-	83252985	83253050	83247612	83247718	83256044	83256112	9,26,7	1,0,1	11,14,11	2,5,6	190	125	0.0132599873667	0.856,1.0,0.822	0.783,0.648,0.547	0.233
ENSMUSG00000027455	Nsfl1c	chr2	+	151502454	151502460	151500714	151500789	151503013	151503179	26,35,29	113,135,137	34,30,35	63,58,71	131	125	0.0143824527436	0.18,0.198,0.168	0.34,0.33,0.32	-0.148
ENSMUSG00000002885	Adgre5	chr8	-	83734008	83734125	83729381	83729525	83741106	83741169	0,2,0	2,1,1	8,5,6	3,1,0	242	125	0.0159962242366	0.0,0.508,0.0	0.579,0.721,1.0	-0.597
ENSMUSG00000072704	Smim10l1	chr6	+	133106362	133106530	133105289	133105605	133107863	133107982	18,16,15	0,1,0	15,25,23	3,3,4	293	125	0.016015683579	1.0,0.872,1.0	0.681,0.78,0.71	0.234
ENSMUSG00000038010	Ccdc138	chr10	+	58507520	58507641	58499361	58499419	58513078	58513257	65,67,67	0,0,0	45,46,37	10,0,1	246	125	0.016015683579	1.0,1.0,1.0	0.696,1.0,0.949	0.118
ENSMUSG00000027750	Postn	chr3	+	54385670	54385754	54385207	54385285	54389338	54389380	596,534,349	827,645,538	171,102,86	137,97,65	209	125	0.0178524811552	0.301,0.331,0.28	0.427,0.386,0.442	-0.114
ENSMUSG00000062991	Nrg1	chr8	-	31838260	31838328	31837669	31837728	31849309	31849439	0,0,1	8,3,5	6,2,1	4,4,3	193	125	0.0178524811552	0.0,0.0,0.115	0.493,0.245,0.178	-0.267
ENSMUSG00000070808	Gltscr1	chr7	-	15986912	15987089	15979350	15979986	15987478	15989440	86,107,76	26,37,33	133,163,115	28,13,16	302	125	0.0178524811552	0.578,0.545,0.488	0.663,0.838,0.748	-0.213
ENSMUSG00000027750	Postn	chr3	+	54380411	54380492	54377560	54377606	54383387	54383477	588,491,405	561,555,454	168,90,101	95,70,60	206	125	0.0187167621961	0.389,0.349,0.351	0.518,0.438,0.505	-0.124
ENSMUSG00000059474	Mbtd1	chr11	+	93887021	93887073	93886105	93886121	93891338	93891388	27,13,21	7,2,2	31,31,31	0,2,0	177	125	0.0187167621961	0.731,0.821,0.881	1.0,0.916,1.0	-0.161
ENSMUSG00000074656	Eif2s2	chr2	-	154873548	154873634	154872239	154872900	154876615	154876672	19,19,11	0,1,0	11,7,6	0,3,5	211	125	0.0187167621961	1.0,0.918,1.0	1.0,0.58,0.416	0.307
ENSMUSG00000107011	Gm42906	chr5	-	151073300	151073364	151063545	151063656	151092746	151092828	14,14,20	1,0,0	40,16,22	9,3,1	189	125	0.0189955599836	0.903,1.0,1.0	0.746,0.779,0.936	0.147
ENSMUSG00000036030	Prtg	chr9	+	72904704	72904887	72893823	72893994	72906147	72906268	18,15,14	0,0,0	37,32,17	4,1,3	308	125	0.0205081832481	1.0,1.0,1.0	0.79,0.929,0.697	0.195
ENSMUSG00000070972	Dnajc25	chr4	+	59013631	59013855	59003192	59003557	59017669	59017822	42,63,55	38,65,35	93,79,64	38,23,28	349	125	0.0210268469532	0.284,0.258,0.36	0.467,0.552,0.45	-0.189
ENSMUSG00000018740	Slc25a35	chr11	+	68971183	68971336	68970723	68970789	68971668	68971782	42,22,20	0,0,1	34,22,14	1,4,4	278	125	0.021284350592	1.0,1.0,0.9	0.939,0.712,0.611	0.213
ENSMUSG00000002031	Ift46	chr9	+	44774182	44774231	44773699	44773784	44782099	44782198	10,9,6	2,0,7	7,5,3	0,0,0	174	125	0.0214949989185	0.782,1.0,0.381	1.0,1.0,1.0	-0.279
ENSMUSG00000016833	Mrps18c	chr5	+	100801907	100801991	100798742	100798860	100803969	100804029	35,41,44	3,2,6	29,33,61	0,0,1	209	125	0.0220254495766	0.875,0.925,0.814	1.0,1.0,0.973	-0.12
ENSMUSG00000038119	Cdon	chr9	+	35430737	35430860	35423587	35423616	35452044	35452177	3,3,1	0,0,0	9,3,7	1,2,3	248	125	0.0220254495766	1.0,1.0,1.0	0.819,0.431,0.54	0.403
ENSMUSG00000028364	Tnc	chr4	-	64000697	64000970	63982650	63982923	64006245	64006509	80,89,38	24,37,23	70,26,23	10,2,2	398	125	0.0231830916602	0.511,0.43,0.342	0.687,0.803,0.783	-0.33
ENSMUSG00000047220	Ccdc36	chr9	-	108412962	108413011	108412492	108412580	108417321	108417485	3,10,9	0,4,3	4,5,1	0,0,0	174	125	0.0238414806612	1.0,0.642,0.683	1.0,1.0,1.0	-0.225
ENSMUSG00000029130	Rnf32	chr5	+	29224116	29224284	29206695	29206804	29225042	29225522	27,28,22	3,1,7	19,15,20	0,1,0	293	125	0.0241037962628	0.793,0.923,0.573	1.0,0.865,1.0	-0.192
ENSMUSG00000071553	Cpa2	chr6	+	30551965	30552056	30550744	30550855	30554163	30554363	42,37,65	4,2,4	65,72,63	0,0,0	216	125	0.0254895064931	0.859,0.915,0.904	1.0,1.0,1.0	-0.107
ENSMUSG00000002885	Adgre5	chr8	-	83734008	83734125	83730110	83730257	83741106	83741169	0,2,0	2,0,1	9,6,10	0,0,0	242	125	0.0254895064931	0.0,1.0,0.0	1.0,1.0,1.0	-0.667
ENSMUSG00000028546	Elavl4	chr4	-	110209739	110209778	110203736	110206701	110211425	110211651	12,5,4	0,0,1	5,5,7	5,4,0	164	125	0.0254895064931	1.0,1.0,0.753	0.433,0.488,1.0	0.277
ENSMUSG00000031253	Srpx2	chrX	+	133908952	133909004	133908425	133908778	133910516	133910731	6,2,12	0,0,1	3,3,4	3,4,0	177	125	0.0254895064931	1.0,1.0,0.894	0.414,0.346,1.0	0.378
ENSMUSG00000028438	Kif24	chr4	-	41428344	41428982	41414901	41414999	41464709	41464840	25,33,25	0,1,0	32,28,23	2,3,2	763	125	0.0254895064931	1.0,0.844,1.0	0.724,0.605,0.653	0.287
ENSMUSG00000025857	Dnaaf5	chr5	+	139163198	139163411	139153357	139153476	139166059	139166203	89,67,54	8,2,5	83,74,95	1,0,2	338	125	0.0256166518088	0.804,0.925,0.8	0.968,1.0,0.946	-0.128
ENSMUSG00000051736	Fam229b	chr10	-	39122176	39122332	39118823	39119034	39132246	39132378	24,16,18	0,0,1	27,23,14	5,2,2	281	125	0.0257962119013	1.0,1.0,0.889	0.706,0.836,0.757	0.197
ENSMUSG00000090386	Mir99ahg	chr16	+	77436354	77436402	77360662	77360718	77555921	77555967	5,3,5	0,0,0	9,2,8	2,0,5	173	125	0.0277445384165	1.0,1.0,1.0	0.765,1.0,0.536	0.233
ENSMUSG00000028125	Abca4	chr3	+	122157834	122157958	122156337	122156485	122158313	122158443	14,12,10	2,0,0	14,6,9	4,3,3	249	125	0.0278649204761	0.778,1.0,1.0	0.637,0.501,0.601	0.346
ENSMUSG00000029676	Pot1a	chr6	-	25798008	25798055	25794559	25794674	25800283	25800510	139,119,128	48,50,54	136,103,129	31,22,20	172	125	0.0285546854976	0.678,0.634,0.633	0.761,0.773,0.824	-0.138
ENSMUSG00000058046	4933430I17Rik	chr4	+	62536510	62536568	62532515	62532660	62538862	62538963	10,16,7	1,0,0	14,12,13	3,4,2	183	125	0.0285546854976	0.872,1.0,1.0	0.761,0.672,0.816	0.208
ENSMUSG00000054823	Whsc1l1	chr8	+	25649540	25649703	25640576	25641325	25662740	25663599	13,20,19	0,0,0	13,17,16	3,0,4	288	125	0.0285546854976	1.0,1.0,1.0	0.653,1.0,0.635	0.237
ENSMUSG00000028758	Kif17	chr4	+	138277795	138278248	138274966	138275156	138281356	138281466	3,10,12	0,6,1	15,5,7	0,0,0	578	125	0.0285546854976	1.0,0.265,0.722	1.0,1.0,1.0	-0.338
ENSMUSG00000037940	Inpp4b	chr8	+	81736845	81736917	81715200	81715264	81741297	81741500	3,2,4	7,12,10	0,0,0	4,3,3	197	125	0.0288644074435	0.214,0.096,0.202	0.0,0.0,0.0	0.171
ENSMUSG00000048249	Crebrf	chr17	+	26736815	26736983	26715654	26715774	26739542	26739668	14,17,10	3,2,3	11,12,10	0,0,1	293	125	0.0298235303352	0.666,0.784,0.587	1.0,1.0,0.81	-0.258
ENSMUSG00000022292	Rrm2b	chr15	-	37945038	37945172	37944497	37944592	37946734	37946851	45,44,61	2,0,0	63,56,36	2,7,4	259	125	0.0309134199032	0.916,1.0,1.0	0.938,0.794,0.813	0.124
ENSMUSG00000039599	Fam149b	chr14	+	20363262	20363450	20356354	20356497	20382916	20383489	17,30,26	1,2,7	19,19,10	1,0,0	313	125	0.0309134199032	0.872,0.857,0.597	0.884,1.0,1.0	-0.186
ENSMUSG00000033419	Snap91	chr9	-	86798537	86798699	86783299	86783434	86798829	86798844	3,4,4	0,13,8	2,1,4	0,1,0	287	125	0.0309134199032	1.0,0.118,0.179	1.0,0.303,1.0	-0.335
ENSMUSG00000097040	2610316D01Rik	chr3	-	45366304	45366348	45363699	45363787	45378141	45378260	61,49,39	4,6,3	22,12,5	0,0,0	169	125	0.0317531839675	0.919,0.858,0.906	1.0,1.0,1.0	-0.106
ENSMUSG00000040016	Ptger3	chr3	+	157641720	157641809	157604964	157605144	157643874	157644756	8,5,11	1,0,0	17,24,20	3,7,2	214	125	0.0320059554244	0.824,1.0,1.0	0.768,0.667,0.854	0.178
ENSMUSG00000037860	Aim2	chr1	+	173420570	173420686	173419456	173419555	173427758	173427898	18,2,13	1,1,0	8,6,2	4,3,1	241	125	0.0322070830761	0.903,0.509,1.0	0.509,0.509,0.509	0.295
ENSMUSG00000035778	Ggta1	chr2	-	35414218	35414284	35413325	35413427	35432513	35432632	11,12,7	3,2,3	9,9,9	1,0,0	191	125	0.0322217540105	0.706,0.797,0.604	0.855,1.0,1.0	-0.249
ENSMUSG00000035778	Ggta1	chr2	-	35422179	35422268	35413325	35413427	35432513	35432632	17,27,13	3,2,3	44,27,21	1,0,0	214	125	0.0336005597143	0.768,0.887,0.717	0.963,1.0,1.0	-0.197
ENSMUSG00000038665	Dgki	chr6	-	36934636	36934681	36920353	36920423	36937320	36937400	7,4,5	0,3,4	16,7,10	1,0,0	170	125	0.0350644363462	1.0,0.495,0.479	0.922,1.0,1.0	-0.316
ENSMUSG00000058006	Mdn1	chr4	+	32672830	32673015	32671515	32671630	32673953	32674035	21,58,50	0,0,0	68,38,45	2,4,3	310	125	0.0353326918634	1.0,1.0,1.0	0.932,0.793,0.858	0.139
ENSMUSG00000048249	Crebrf	chr17	+	26736788	26736983	26715649	26715774	26739542	26739668	19,17,15	3,2,3	17,10,11	0,0,1	320	125	0.0353326918634	0.712,0.769,0.661	1.0,1.0,0.811	-0.223
ENSMUSG00000031351	Zfp185	chrX	+	73003372	73003459	73002574	73002658	73012439	73012628	28,19,21	1,0,1	56,27,23	6,7,2	212	125	0.0361474005669	0.943,1.0,0.925	0.846,0.695,0.871	0.152
ENSMUSG00000033769	Exoc6b	chr6	-	85004988	85005036	85003047	85003093	85069295	85069502	3,3,4	0,0,1	10,5,3	3,4,0	173	125	0.0365265468129	1.0,1.0,0.743	0.707,0.475,1.0	0.187
ENSMUSG00000033006	Sox10	chr15	-	79163288	79163794	79159134	79159403	79164281	79164490	145,185,101	7,1,2	105,73,65	0,0,0	631	125	0.0365265468129	0.804,0.973,0.909	1.0,1.0,1.0	-0.105
ENSMUSG00000029060	Mib2	chr4	-	155655251	155655270	155655104	155655170	155655521	155656305	6,11,9	0,2,1	5,10,5	4,3,11	144	125	0.0373464121986	1.0,0.827,0.887	0.52,0.743,0.283	0.389
ENSMUSG00000028995	Fam126a	chr5	-	24029655	24029759	23999940	24000019	24029913	24030305	0,5,3	2,0,4	6,3,11	1,0,0	229	125	0.039583891276	0.0,1.0,0.29	0.766,1.0,1.0	-0.492
ENSMUSG00000101299	Gm28175	chr1	+	42301854	42301952	42295747	42296181	42303850	42304412	8,8,4	9,3,6	4,4,5	0,0,2	223	125	0.039583891276	0.333,0.599,0.272	1.0,1.0,0.584	-0.46
ENSMUSG00000032318	Isl2	chr9	+	55542396	55542659	55542099	55542289	55544075	55544359	7,5,18	0,0,0	59,62,68	5,3,1	388	125	0.039583891276	1.0,1.0,1.0	0.792,0.869,0.956	0.128
ENSMUSG00000031078	Cttn	chr7	-	144452026	144452137	144441698	144441847	144454675	144454786	3,5,1	0,1,0	7,9,4	6,0,3	236	125	0.0402329122903	1.0,0.726,1.0	0.382,1.0,0.414	0.31
ENSMUSG00000025213	Kazald1	chr19	+	45076663	45077213	45076138	45076236	45078295	45078456	12,5,5	2,2,1	6,5,2	0,1,0	675	125	0.0405453630641	0.526,0.316,0.481	1.0,0.481,1.0	-0.386
ENSMUSG00000028758	Kif17	chr4	+	138278071	138278248	138274966	138275156	138281356	138281466	2,8,8	0,6,1	8,7,3	0,0,0	302	125	0.0405453630641	1.0,0.356,0.768	1.0,1.0,1.0	-0.292
ENSMUSG00000054099	Slc25a40	chr5	+	8442446	8442571	8440720	8440788	8443611	8443785	21,26,35	2,2,1	32,32,22	9,8,7	250	125	0.0423345691593	0.84,0.867,0.946	0.64,0.667,0.611	0.245
ENSMUSG00000030792	Dkkl1	chr7	-	45211400	45211570	45210330	45210471	45211755	45212123	10,10,4	0,3,3	8,2,5	0,0,0	295	125	0.0424697161829	1.0,0.585,0.361	1.0,1.0,1.0	-0.351
ENSMUSG00000028487	Bnc2	chr4	-	84291263	84291325	84277905	84277939	84291692	84291868	0,0,0	19,7,9	1,4,2	4,5,6	187	125	0.0424697161829	0.0,0.0,0.0	0.143,0.348,0.182	-0.224
ENSMUSG00000041180	Hectd2	chr19	+	36601428	36601528	36599595	36599719	36604249	36604357	16,12,9	0,0,2	14,16,10	4,8,1	225	125	0.0430252668364	1.0,1.0,0.714	0.66,0.526,0.847	0.227
ENSMUSG00000020173	Cobl	chr11	-	12365104	12365179	12343743	12343917	12369593	12369691	4,1,8	0,0,1	19,13,9	2,5,1	200	125	0.043280994171	1.0,1.0,0.833	0.856,0.619,0.849	0.17
ENSMUSG00000049550	Clip1	chr5	-	123635173	123635278	123630224	123631169	123638955	123638988	13,7,10	1,0,0	12,17,13	5,1,1	230	125	0.0445348576183	0.876,1.0,1.0	0.566,0.902,0.876	0.177
ENSMUSG00000028487	Bnc2	chr4	-	84291259	84291325	84277905	84277939	84291692	84291868	0,0,0	19,7,9	1,4,2	4,5,6	191	125	0.0445348576183	0.0,0.0,0.0	0.141,0.344,0.179	-0.221
ENSMUSG00000040473	Cfap69	chr5	-	5644423	5644500	5640128	5640227	5646935	5647045	6,2,15	1,0,0	11,5,11	3,5,0	202	125	0.0445387579109	0.788,1.0,1.0	0.694,0.382,1.0	0.237
ENSMUSG00000087620	5330434G04Rik	chrX	-	105389869	105389943	105387881	105387936	105391475	105391754	0,2,0	3,5,7	7,3,5	11,6,7	199	125	0.0460367470268	0.0,0.201,0.0	0.286,0.239,0.31	-0.211
ENSMUSG00000035953	Tmem55b	chr14	-	50929005	50929058	50927865	50928037	50929583	50929690	5,4,8	0,4,3	12,9,5	1,0,0	178	125	0.0463751303458	1.0,0.413,0.652	0.894,1.0,1.0	-0.276
ENSMUSG00000022779	Top3b	chr16	+	16875068	16875155	16870806	16870898	16877831	16878016	30,42,41	6,6,3	38,37,42	2,0,1	212	125	0.0482307868021	0.747,0.805,0.89	0.918,1.0,0.961	-0.146
ENSMUSG00000038248	Sobp	chr10	-	43020981	43022918	43002499	43004414	43127778	43127930	57,80,73	3,1,2	124,102,98	0,1,0	2062	125	0.0488674915255	0.535,0.829,0.689	1.0,0.861,1.0	-0.269
ENSMUSG00000092192	Dyx1c1	chr9	+	72961914	72962140	72961257	72961391	72964090	72964236	15,9,17	1,2,3	19,9,12	0,0,0	351	125	0.0493219686595	0.842,0.616,0.669	1.0,1.0,1.0	-0.291
ENSMUSG00000018362	Kpna2	chr11	-	106998112	106998238	106997237	106997335	106999358	106999450	35,47,69	35,17,31	13,21,23	14,38,44	251	125	0.0497196028217	0.332,0.579,0.526	0.316,0.216,0.207	0.233
