# Supplementary material for: An Alternative Splicing Program for Mouse Craniofacial Development
Source: Front Physiol. 2020 Sep 4;11:1099. doi: 10.3389/fphys.2020.01099 (PMC7498679; doi:10.3389/fphys.2020.01099)
Supplement: Supplementary file 12 [file Data_Sheet_1.zip › Filtered rMATS results/SE/E10.5_Mes_MXP_vs_FNP_SE_filtered_output.txt]

GeneID	geneSymbol	chr	strand	exonStart_0base	exonEnd	upstreamES	upstreamEE	downstreamES	downstreamEE	IC_SAMPLE_1	SC_SAMPLE_1	IC_SAMPLE_2	SC_SAMPLE_2	IncFormLen	SkipFormLen	FDR	IncLevel1	IncLevel2	DeltaPSI
ENSMUSG00000026659	Dusp12	chr1	-	170880572	170880691	170880129	170880226	170885066	170885199	339,425,410	2,1,0	371,283,311	21,20,32	244	125	0.0	0.989,0.995,1.0	0.901,0.879,0.833	0.124
ENSMUSG00000026659	Dusp12	chr1	-	170880914	170881028	170880129	170880226	170885066	170885199	102,273,120	2,1,0	149,67,161	21,20,32	239	125	0.0	0.964,0.993,1.0	0.788,0.637,0.725	0.269
ENSMUSG00000022131	Gpr180	chr14	+	118148084	118148285	118139736	118139895	118153568	118153749	324,483,396	3,12,0	379,224,284	44,16,36	326	125	0.0	0.976,0.939,1.0	0.768,0.843,0.752	0.184
ENSMUSG00000019088	Dnase1l1	chrX	-	74276645	74276734	74274367	74274468	74277038	74277342	22,10,15	0,1,5	0,0,0	11,24,2	214	125	0.0	1.0,0.854,0.637	0.0,0.0,0.0	0.83
ENSMUSG00000052374	Actn2	chr13	-	12304313	12304392	12300934	12301016	12306273	12306361	18,3,1	0,0,0	0,0,1	6,4,4	204	125	0.0	1.0,1.0,1.0	0.0,0.0,0.133	0.956
ENSMUSG00000007570	Fance	chr17	+	28323570	28323665	28322645	28322771	28326151	28326499	42,25,24	92,140,71	9,0,3	122,100,140	220	125	1.57865387429e-12	0.206,0.092,0.161	0.04,0.0,0.012	0.136
ENSMUSG00000079414	Gm11110	chr17	-	57102054	57102153	57092034	57092769	57103349	57103460	0,6,3	36,8,6	26,9,19	2,0,3	224	125	1.2671328431e-10	0.0,0.295,0.218	0.879,1.0,0.779	-0.715
ENSMUSG00000022359	Wdyhv1	chr15	+	58153579	58153704	58150605	58150656	58157901	58158652	96,190,169	19,11,37	201,222,205	4,0,3	250	125	2.80522009662e-10	0.716,0.896,0.695	0.962,1.0,0.972	-0.209
ENSMUSG00000026659	Dusp12	chr1	-	170880914	170881041	170880129	170880226	170885066	170885396	13,59,33	2,1,0	38,28,35	21,20,32	252	125	3.56775775588e-10	0.763,0.967,1.0	0.473,0.41,0.352	0.498
ENSMUSG00000036377	C530008M17Rik	chr5	+	76822465	76822637	76759585	76759731	76840787	76840881	255,358,375	24,8,15	309,108,353	0,0,0	297	125	5.79659546093e-09	0.817,0.95,0.913	1.0,1.0,1.0	-0.107
ENSMUSG00000005893	Nr2c2	chr6	+	92152314	92152417	92149603	92149804	92154334	92154514	105,225,227	16,23,8	249,67,256	3,0,0	228	125	8.43115980062e-09	0.783,0.843,0.94	0.978,1.0,1.0	-0.137
ENSMUSG00000035325	Sec31a	chr5	-	100373424	100373715	100368293	100368352	100375207	100375331	479,820,712	1,1,7	703,286,590	14,23,19	416	125	1.24449174347e-08	0.993,0.996,0.968	0.938,0.789,0.903	0.109
ENSMUSG00000024299	Adamts10	chr17	+	33545303	33545437	33544954	33545057	33545541	33545665	174,292,190	20,20,8	205,67,165	0,0,1	259	125	2.31704291308e-08	0.808,0.876,0.92	1.0,1.0,0.988	-0.128
ENSMUSG00000028437	Ubap1	chr4	+	41378946	41379870	41371724	41371849	41387174	41387357	436,852,811	14,47,29	781,548,911	12,0,6	1049	125	3.67522235021e-08	0.788,0.684,0.769	0.886,1.0,0.948	-0.198
ENSMUSG00000000296	Tpd52l1	chr10	-	31338184	31338245	31332379	31332969	31341139	31341178	23,6,6	0,2,0	18,2,3	13,37,25	186	125	3.93524031287e-08	1.0,0.668,1.0	0.482,0.035,0.075	0.692
ENSMUSG00000012114	Med15	chr16	-	17671544	17671673	17663376	17663496	17673068	17673398	178,222,149	24,18,3	182,123,206	1,0,1	254	125	3.94970372465e-08	0.785,0.859,0.961	0.989,1.0,0.99	-0.125
ENSMUSG00000037514	Pank2	chr2	+	131280156	131280410	131273910	131274120	131282591	131282768	178,307,306	22,30,15	217,210,242	4,2,1	379	125	4.4053388798e-08	0.727,0.771,0.871	0.947,0.972,0.988	-0.179
ENSMUSG00000047045	Tmem164	chrX	+	142752034	142752089	142682887	142682949	142770966	142771290	257,257,182	0,0,2	275,136,315	16,28,5	180	125	4.61840772023e-08	1.0,1.0,0.984	0.923,0.771,0.978	0.104
ENSMUSG00000031078	Cttn	chr7	-	144449936	144450021	144449559	144449615	144452026	144452137	0,1,1	117,118,71	6,11,4	38,17,19	210	125	6.48019495541e-08	0.0,0.005,0.008	0.086,0.278,0.111	-0.154
ENSMUSG00000001036	Epn2	chr11	-	61565821	61565894	61535270	61535383	61579566	61579687	0,0,0	3,6,7	4,3,7	3,0,1	198	125	6.48019495541e-08	0.0,0.0,0.0	0.457,1.0,0.815	-0.757
ENSMUSG00000027254	Map1a	chr2	+	121299268	121307372	121298905	121299046	121307514	121307735	22,20,17	0,0,0	31,32,10	0,31,4	8229	125	6.48019495541e-08	1.0,1.0,1.0	1.0,0.015,0.037	0.649
ENSMUSG00000026319	2310035C23Rik	chr1	+	105692211	105692303	105691905	105692109	105692883	105693177	66,87,132	12,8,12	88,48,104	0,0,0	217	125	6.92356599654e-08	0.76,0.862,0.864	1.0,1.0,1.0	-0.171
ENSMUSG00000033287	Kctd17	chr15	+	78436900	78436994	78435584	78435710	78437583	78437671	96,139,85	15,46,24	110,34,104	7,0,1	219	125	7.38314558721e-08	0.785,0.633,0.669	0.9,1.0,0.983	-0.265
ENSMUSG00000020385	Clk4	chr11	+	51270536	51270595	51267170	51267331	51271799	51272022	122,213,221	97,244,260	92,72,143	241,295,282	184	125	7.96367232264e-08	0.461,0.372,0.366	0.206,0.142,0.256	0.198
ENSMUSG00000051169	Rpusd3	chr6	-	113416788	113416912	113415328	113415722	113417140	113417225	54,131,140	0,0,0	118,106,102	6,20,6	249	125	9.15405822873e-08	1.0,1.0,1.0	0.908,0.727,0.895	0.157
ENSMUSG00000041890	Git2	chr5	-	114737347	114737437	114733860	114733943	114739032	114739281	149,200,213	86,117,119	277,152,268	55,36,75	215	125	9.51595333745e-08	0.502,0.498,0.51	0.745,0.711,0.675	-0.207
ENSMUSG00000026014	Raph1	chr1	-	60518979	60519060	60510416	60510491	60525591	60526100	0,2,1	9,7,4	13,4,17	5,0,0	206	125	1.04307438179e-07	0.0,0.148,0.132	0.612,1.0,1.0	-0.777
ENSMUSG00000039257	Vstm2b	chr7	+	40901249	40901279	40900003	40900188	40902429	40902901	54,64,32	29,15,6	40,26,69	2,0,1	155	125	1.61743789186e-07	0.6,0.775,0.811	0.942,1.0,0.982	-0.246
ENSMUSG00000005225	Plekha8	chr6	+	54615214	54615370	54613091	54613208	54619193	54619352	81,289,248	0,1,3	234,187,206	19,3,27	281	125	1.71321446445e-07	1.0,0.992,0.974	0.846,0.965,0.772	0.128
ENSMUSG00000040760	Appl1	chr14	-	26960950	26961038	26959424	26959466	26962805	26962877	186,394,452	45,11,15	368,217,446	3,0,4	213	125	2.20584820115e-07	0.708,0.955,0.946	0.986,1.0,0.985	-0.121
ENSMUSG00000028189	Ctbs	chr3	+	146454162	146454485	146450477	146450630	146454947	146455156	44,72,47	37,8,6	18,61,40	0,0,0	448	125	2.46718868307e-07	0.249,0.715,0.686	1.0,1.0,1.0	-0.45
ENSMUSG00000031562	Dctd	chr8	+	48138178	48138878	48137257	48137374	48140342	48141663	680,924,1087	0,0,0	931,533,803	2,34,8	825	125	2.53319847925e-07	1.0,1.0,1.0	0.986,0.704,0.938	0.124
ENSMUSG00000073096	Lrrc61	chr6	+	48556954	48557094	48554828	48554961	48568136	48568221	71,75,71	0,4,2	80,15,70	15,14,32	265	125	2.58995708676e-07	1.0,0.898,0.944	0.716,0.336,0.508	0.427
ENSMUSG00000002221	Paxip1	chr5	-	27783680	27783773	27775565	27775679	27788642	27788777	80,169,176	37,20,10	127,110,146	1,0,3	218	125	3.65999129663e-07	0.554,0.829,0.91	0.986,1.0,0.965	-0.219
ENSMUSG00000005968	Tuft1	chr3	-	94639394	94639469	94638924	94639026	94658724	94658871	4,10,2	18,8,4	3,8,15	1,0,0	200	125	4.05210424153e-07	0.122,0.439,0.238	0.652,1.0,1.0	-0.618
ENSMUSG00000028189	Ctbs	chr3	+	146454346	146454485	146450469	146450630	146454947	146455156	78,120,68	37,8,6	57,63,67	0,0,0	264	125	5.26636535248e-07	0.5,0.877,0.843	1.0,1.0,1.0	-0.26
ENSMUSG00000029348	Asphd2	chr5	-	112393078	112393241	112391880	112392255	112393459	112393583	57,10,39	110,98,88	2,0,4	64,17,51	288	125	5.26636535248e-07	0.184,0.042,0.161	0.013,0.0,0.033	0.114
ENSMUSG00000039069	Mtg2	chr2	+	180073139	180073233	180071793	180071886	180078618	180080607	139,277,174	34,48,50	229,135,222	25,0,10	219	125	5.99050517355e-07	0.7,0.767,0.665	0.839,1.0,0.927	-0.211
ENSMUSG00000054514	Atad3aos	chr4	+	155761384	155761777	155761220	155761286	155763369	155763560	4,4,2	0,0,0	4,20,14	1,35,21	518	125	8.90496749799e-07	1.0,1.0,1.0	0.491,0.121,0.139	0.75
ENSMUSG00000031708	Tecr	chr8	-	83573027	83573045	83572840	83572946	83573219	83573252	14,38,31	30,61,64	96,27,51	41,20,23	143	125	1.07904838032e-06	0.29,0.353,0.297	0.672,0.541,0.66	-0.311
ENSMUSG00000097174	Gm4890	chr8	+	79296611	79296651	79295122	79295507	79305602	79308961	15,8,11	26,6,1	5,39,14	0,0,0	165	125	1.35418895478e-06	0.304,0.503,0.893	1.0,1.0,1.0	-0.433
ENSMUSG00000024726	Carnmt1	chr19	+	18693648	18693762	18679103	18679267	18703360	18703464	181,191,154	0,0,0	104,55,131	0,12,11	239	125	1.47149139637e-06	1.0,1.0,1.0	1.0,0.706,0.862	0.144
ENSMUSG00000030967	Zranb1	chr7	+	132966506	132966694	132949583	132950435	132981280	132981401	268,337,295	0,0,0	310,206,306	0,29,8	313	125	1.74823793411e-06	1.0,1.0,1.0	1.0,0.739,0.939	0.107
ENSMUSG00000023963	Cyp39a1	chr17	+	43676830	43676966	43667424	43667794	43680123	43680298	123,303,241	25,2,7	317,138,367	0,0,0	261	125	1.86136661038e-06	0.702,0.986,0.943	1.0,1.0,1.0	-0.123
ENSMUSG00000050668	Gpatch11	chr17	+	78836793	78836920	78835515	78835678	78837830	78837902	198,346,404	30,26,25	321,346,303	7,0,13	252	125	1.91854866549e-06	0.766,0.868,0.889	0.958,1.0,0.92	-0.118
ENSMUSG00000042447	Mios	chr6	+	8233049	8233254	8231160	8231313	8234231	8234361	146,208,297	18,3,9	221,353,237	0,0,2	330	125	1.9286239549e-06	0.754,0.963,0.926	1.0,1.0,0.978	-0.112
ENSMUSG00000038774	Ascc3	chr10	+	50607919	50608070	50604750	50604882	50617711	50618271	138,185,200	24,6,7	159,20,139	0,0,0	276	125	1.94207066934e-06	0.723,0.933,0.928	1.0,1.0,1.0	-0.139
ENSMUSG00000001039	B9d1	chr11	+	61509071	61509168	61507627	61507739	61509469	61509532	238,408,415	1,27,10	359,264,338	31,53,34	222	125	2.58447592838e-06	0.993,0.895,0.959	0.867,0.737,0.848	0.132
ENSMUSG00000030659	Nucb2	chr7	+	116530448	116530591	116528974	116529067	116533071	116533161	14,12,24	24,127,88	2,0,9	112,123,80	268	125	2.58447592838e-06	0.214,0.042,0.113	0.008,0.0,0.05	0.104
ENSMUSG00000020092	Pald1	chr10	-	61344103	61344199	61343627	61343756	61346760	61346865	106,125,131	0,0,0	192,104,151	13,22,0	221	125	2.85181692867e-06	1.0,1.0,1.0	0.893,0.728,1.0	0.126
ENSMUSG00000027357	Crls1	chr2	+	132854892	132855022	132849865	132850003	132862334	132862403	178,423,375	0,4,15	247,213,407	29,23,18	255	125	3.37007518523e-06	1.0,0.981,0.925	0.807,0.819,0.917	0.121
ENSMUSG00000022721	Trmt2a	chr16	+	18251358	18251474	18250819	18251001	18251548	18251660	115,219,230	8,12,5	170,225,195	30,40,24	241	125	3.50783803338e-06	0.882,0.904,0.96	0.746,0.745,0.808	0.149
ENSMUSG00000021470	Ercc6l2	chr13	+	63819630	63820055	63815333	63815517	63824808	63824928	120,158,269	0,0,0	129,72,199	1,8,11	550	125	3.52510786057e-06	1.0,1.0,1.0	0.967,0.672,0.804	0.186
ENSMUSG00000000326	Comt	chr16	-	18411126	18411320	18410682	18410814	18411689	18411957	258,338,315	0,4,7	505,284,395	27,30,14	319	125	3.62209938854e-06	1.0,0.971,0.946	0.88,0.788,0.917	0.111
ENSMUSG00000041702	Btbd7	chr12	-	102787934	102788384	102784655	102785932	102790704	102790883	195,333,341	0,15,12	374,66,287	0,0,0	575	125	3.84734276955e-06	1.0,0.828,0.861	1.0,1.0,1.0	-0.104
ENSMUSG00000038024	Dennd4c	chr4	+	86813392	86813537	86812324	86812453	86819861	86819981	69,59,99	0,0,0	84,19,92	9,0,12	270	125	4.35110769257e-06	1.0,1.0,1.0	0.812,1.0,0.78	0.136
ENSMUSG00000021906	Oxnad1	chr14	+	32095364	32095471	32091620	32091759	32096486	32100042	107,112,116	0,0,0	105,99,139	15,4,5	232	125	4.49148496929e-06	1.0,1.0,1.0	0.79,0.93,0.937	0.114
ENSMUSG00000095325	Zfp870	chr17	-	32885702	32885763	32879227	32884165	32885956	32886083	83,200,161	1,7,4	125,67,152	18,24,14	186	125	4.88218738322e-06	0.982,0.95,0.964	0.824,0.652,0.879	0.18
ENSMUSG00000102976	Zc3h11a	chr1	-	133655344	133655398	133654319	133654438	133661236	133661318	25,40,43	0,1,0	31,12,15	2,11,8	179	125	4.89400004636e-06	1.0,0.965,1.0	0.915,0.432,0.567	0.35
ENSMUSG00000025486	Sirt3	chr7	-	140869488	140869650	140864974	140865184	140876353	140876454	106,159,156	1,0,1	139,82,125	5,10,9	287	125	5.91767335886e-06	0.979,1.0,0.985	0.924,0.781,0.858	0.134
ENSMUSG00000022094	Slc39a14	chr14	-	70313600	70313770	70310855	70310975	70316437	70316624	48,82,88	0,2,0	84,14,66	10,16,7	295	125	6.25003238585e-06	1.0,0.946,1.0	0.781,0.27,0.8	0.365
ENSMUSG00000034848	Ttc21b	chr2	-	66186153	66186221	66184326	66184843	66188259	66188380	92,164,160	0,7,8	117,189,133	22,28,18	193	125	6.32514987669e-06	1.0,0.938,0.928	0.775,0.814,0.827	0.15
ENSMUSG00000022223	Sdr39u1	chr14	-	55898242	55898386	55897285	55898012	55899183	55899305	76,153,204	0,0,0	139,103,118	7,18,0	269	125	6.79534961371e-06	1.0,1.0,1.0	0.902,0.727,1.0	0.124
ENSMUSG00000102976	Zc3h11a	chr1	-	133655344	133655398	133653972	133654032	133661255	133661360	4,40,33	0,1,0	32,2,27	9,14,6	179	125	7.15054243521e-06	1.0,0.965,1.0	0.713,0.091,0.759	0.467
ENSMUSG00000025477	Inpp5a	chr7	+	139578181	139578218	139577349	139577418	139578353	139579652	66,64,72	15,5,5	64,41,90	0,0,1	162	125	7.18146676966e-06	0.772,0.908,0.917	1.0,1.0,0.986	-0.13
ENSMUSG00000059482	2610301B20Rik	chr4	+	10882406	10882472	10879522	10879610	10893262	10893358	40,61,116	0,0,0	57,31,61	7,0,12	191	125	7.89746414086e-06	1.0,1.0,1.0	0.842,1.0,0.769	0.13
ENSMUSG00000000037	Scml2	chrX	+	161225876	161225960	161224460	161224544	161227372	161227456	4,21,26	6,9,9	17,1,21	0,0,1	209	125	8.66935125225e-06	0.285,0.583,0.633	1.0,1.0,0.926	-0.475
ENSMUSG00000037936	Scarb1	chr5	-	125281104	125281233	125277786	125277865	125283898	125284159	66,91,79	181,244,277	192,91,186	267,124,311	254	125	8.85129317757e-06	0.152,0.155,0.123	0.261,0.265,0.227	-0.108
ENSMUSG00000002781	Tmem143	chr7	+	45908106	45908237	45906917	45907112	45909321	45909601	36,50,64	0,0,0	87,46,59	7,2,13	256	125	9.61186314998e-06	1.0,1.0,1.0	0.859,0.918,0.689	0.178
ENSMUSG00000061313	Ddhd2	chr8	-	25741286	25741354	25739462	25739585	25741600	25741809	78,75,93	0,0,2	64,32,81	18,0,10	193	125	9.89012690356e-06	1.0,1.0,0.968	0.697,1.0,0.84	0.144
ENSMUSG00000074513	Arfip1	chr3	-	84519481	84519703	84497735	84497891	84534586	84534695	0,4,4	8,5,0	4,10,9	0,0,0	347	125	1.02789361631e-05	0.0,0.224,1.0	1.0,1.0,1.0	-0.592
ENSMUSG00000056900	Usp13	chr3	+	32854555	32854677	32847809	32847870	32861770	32861913	27,104,70	34,7,4	68,66,134	0,0,0	247	125	1.12667814881e-05	0.287,0.883,0.899	1.0,1.0,1.0	-0.31
ENSMUSG00000021147	Wdr37	chr13	-	8835296	8835438	8820410	8820545	8836782	8837023	216,333,290	40,1,6	313,58,247	0,0,0	267	125	1.21708168117e-05	0.717,0.994,0.958	1.0,1.0,1.0	-0.11
ENSMUSG00000021338	Lrrc16a	chr13	-	24019563	24019713	24012343	24013460	24022495	24022636	0,2,0	9,56,24	4,30,16	71,40,55	275	125	1.25295923297e-05	0.0,0.016,0.0	0.025,0.254,0.117	-0.127
ENSMUSG00000040548	Tex2	chr11	-	106529261	106529361	106519881	106520014	106533870	106534017	85,74,68	0,0,0	46,48,77	10,0,9	225	125	1.29321926073e-05	1.0,1.0,1.0	0.719,1.0,0.826	0.152
ENSMUSG00000021906	Oxnad1	chr14	+	32092067	32092131	32091635	32091759	32096486	32096628	58,100,70	0,0,0	87,79,123	15,4,5	189	125	1.48134875565e-05	1.0,1.0,1.0	0.793,0.929,0.942	0.112
ENSMUSG00000030035	Wbp1	chr6	-	83120184	83120876	83119867	83120044	83121202	83121559	710,1028,893	0,9,15	937,697,939	36,19,25	817	125	1.49134815652e-05	1.0,0.946,0.901	0.799,0.849,0.852	0.116
ENSMUSG00000071350	Setdb2	chr14	-	59437436	59437765	59431142	59431268	59440586	59440884	32,149,128	2,5,13	117,85,110	0,0,1	454	125	1.56475247249e-05	0.815,0.891,0.731	1.0,1.0,0.968	-0.177
ENSMUSG00000030869	Ndufab1	chr7	-	122093616	122093704	122091585	122091685	122096608	122096731	122,178,265	18,11,8	143,114,205	4,0,0	213	125	1.68288521754e-05	0.799,0.905,0.951	0.955,1.0,1.0	-0.1
ENSMUSG00000040451	Sgms1	chr19	-	32259975	32260097	32247993	32248036	32289540	32289631	6,19,25	11,75,72	3,0,8	67,43,70	247	125	1.80991559911e-05	0.216,0.114,0.149	0.022,0.0,0.055	0.134
ENSMUSG00000060073	Psma3	chr12	+	70993012	70993080	70990484	70990531	70994350	70994501	5,15,17	0,0,0	2,38,10	0,24,4	193	125	2.08264601762e-05	1.0,1.0,1.0	1.0,0.506,0.618	0.292
ENSMUSG00000009418	Nav1	chr1	-	135584554	135585355	135537196	135537299	135602544	135602648	56,97,101	11,2,5	73,11,72	0,0,0	926	125	2.08264601762e-05	0.407,0.867,0.732	1.0,1.0,1.0	-0.331
ENSMUSG00000028069	Gpatch4	chr3	+	88043466	88043601	88043123	88043179	88051672	88051746	4,28,6	0,1,0	12,0,5	2,2,7	260	125	2.26058968314e-05	1.0,0.931,1.0	0.743,0.0,0.256	0.644
ENSMUSG00000022099	Dmtn	chr14	-	70617954	70618029	70617284	70617440	70618238	70618408	40,34,40	0,1,0	49,31,44	2,6,16	200	125	2.27486890364e-05	1.0,0.955,1.0	0.939,0.764,0.632	0.207
ENSMUSG00000036501	Fam13b	chr18	-	34465155	34465220	34462960	34463009	34473549	34473685	161,284,243	58,3,5	170,127,213	0,0,0	190	125	2.46984956071e-05	0.646,0.984,0.97	1.0,1.0,1.0	-0.133
ENSMUSG00000017747	Ghdc	chr11	-	100770069	100770350	100769691	100769777	100770878	100770957	41,38,74	0,0,0	47,28,82	5,0,22	406	125	2.46984956071e-05	1.0,1.0,1.0	0.743,1.0,0.534	0.241
ENSMUSG00000043090	Zfp866	chr8	-	69767632	69767693	69766641	69766777	69769120	69769247	136,293,256	0,0,1	215,1,141	15,28,13	186	125	2.46984956071e-05	1.0,1.0,0.994	0.906,0.023,0.879	0.395
ENSMUSG00000097571	Jpx	chrX	+	103496437	103496530	103493557	103493700	103502859	103506425	26,65,31	29,1,7	43,38,53	0,0,0	218	125	2.63565897288e-05	0.34,0.974,0.717	1.0,1.0,1.0	-0.323
ENSMUSG00000013419	Zfp651	chr9	+	121766466	121766582	121765482	121765630	121767238	121767383	104,182,177	0,0,0	128,73,89	7,11,0	241	125	2.63892621487e-05	1.0,1.0,1.0	0.905,0.775,1.0	0.107
ENSMUSG00000024726	Carnmt1	chr19	+	18691416	18691595	18679103	18679267	18703360	18703464	1,20,3	0,0,0	7,6,10	0,12,11	304	125	3.08248381846e-05	1.0,1.0,1.0	1.0,0.171,0.272	0.519
ENSMUSG00000099913	Gm28551	chr1	-	53330211	53330408	53325506	53326457	53346579	53346761	38,9,41	0,0,0	49,52,33	10,18,0	322	125	3.08248381846e-05	1.0,1.0,1.0	0.655,0.529,1.0	0.272
ENSMUSG00000034021	Pds5b	chr5	+	150792566	150792686	150790504	150790619	150794267	150794413	49,71,76	10,10,0	58,21,95	0,0,0	245	125	3.21093689728e-05	0.714,0.784,1.0	1.0,1.0,1.0	-0.167
ENSMUSG00000027381	Bcl2l11	chr2	+	128128924	128129014	128128619	128128756	128147084	128147194	162,278,233	28,21,27	228,102,228	11,0,6	215	125	3.24069081998e-05	0.771,0.885,0.834	0.923,1.0,0.957	-0.13
ENSMUSG00000014602	Kif1a	chr1	-	93034545	93034572	93025620	93025735	93036845	93036951	2,10,4	5,11,17	0,0,1	22,11,16	152	125	3.40295651483e-05	0.248,0.428,0.162	0.0,0.0,0.049	0.263
ENSMUSG00000032411	Tfdp2	chr9	+	96247049	96247088	96232681	96232748	96273838	96273942	15,7,8	19,61,73	0,0,3	61,19,84	164	125	3.78277263798e-05	0.376,0.08,0.077	0.0,0.0,0.026	0.169
ENSMUSG00000074829	2010315B03Rik	chr9	-	124304655	124304718	124295357	124295484	124312559	124312642	4,4,3	0,0,8	1,0,0	2,7,11	188	125	3.87742622659e-05	1.0,1.0,0.2	0.25,0.0,0.0	0.65
ENSMUSG00000057367	Birc2	chr9	-	7826930	7827009	7820973	7821219	7833504	7835255	34,72,85	3,11,6	107,62,62	0,2,0	204	125	3.97702872806e-05	0.874,0.8,0.897	1.0,0.95,1.0	-0.126
ENSMUSG00000042500	Ago4	chr4	-	126511399	126511533	126509950	126510135	126511725	126511854	14,5,14	0,0,0	8,14,4	4,13,0	259	125	3.97702872806e-05	1.0,1.0,1.0	0.491,0.342,1.0	0.389
ENSMUSG00000025237	Parp6	chr9	+	59641023	59641096	59640039	59640149	59648829	59648909	51,141,149	8,22,14	102,132,67	33,47,34	198	125	3.99533409031e-05	0.801,0.802,0.87	0.661,0.639,0.554	0.206
ENSMUSG00000028796	Phc2	chr4	+	128711057	128711144	128709498	128709663	128712058	128712359	17,53,32	17,6,2	51,7,27	0,0,0	212	125	4.2470449047e-05	0.371,0.839,0.904	1.0,1.0,1.0	-0.295
ENSMUSG00000023861	Mpc1	chr17	+	8296823	8296956	8296534	8296631	8297137	8297150	11,6,9	0,1,0	1,1,2	0,7,6	258	125	4.2470449047e-05	1.0,0.744,1.0	1.0,0.065,0.139	0.513
ENSMUSG00000031791	Tmem38a	chr8	+	72581184	72581272	72579562	72579719	72584699	72584817	28,35,28	0,2,3	26,15,16	9,13,7	213	125	4.2470449047e-05	1.0,0.911,0.846	0.629,0.404,0.573	0.384
ENSMUSG00000040883	Tmem205	chr9	-	21926248	21926357	21925990	21926154	21927291	21927535	89,119,90	22,7,0	117,87,164	2,0,0	234	125	4.38693745474e-05	0.684,0.901,1.0	0.969,1.0,1.0	-0.128
ENSMUSG00000028344	Invs	chr4	+	48385104	48385272	48382187	48382278	48389958	48390139	69,94,85	17,1,7	100,11,36	0,0,0	293	125	4.63930475144e-05	0.634,0.976,0.838	1.0,1.0,1.0	-0.184
ENSMUSG00000000884	Gnb1l	chr16	+	18548092	18548191	18499045	18499140	18552366	18552388	107,61,36	7,1,13	48,72,74	0,0,0	224	125	4.93379569832e-05	0.895,0.971,0.607	1.0,1.0,1.0	-0.176
ENSMUSG00000000876	Pxmp4	chr2	-	154592164	154592363	154585757	154588092	154596201	154596264	57,114,59	5,5,5	93,76,68	0,0,0	324	125	5.20997201786e-05	0.815,0.898,0.82	1.0,1.0,1.0	-0.156
ENSMUSG00000019088	Dnase1l1	chrX	-	74274367	74274468	74273216	74273691	74276478	74276556	19,35,24	0,0,0	5,0,7	2,26,0	226	125	5.51272860051e-05	1.0,1.0,1.0	0.58,0.0,1.0	0.473
ENSMUSG00000087095	Emx2os	chr19	-	59429999	59430099	59425103	59429261	59432802	59433032	0,35,13	8,12,16	29,50,41	6,0,1	225	125	5.56750626153e-05	0.0,0.618,0.311	0.729,1.0,0.958	-0.586
ENSMUSG00000026200	Glb1l	chr1	-	75208686	75208837	75208318	75208379	75209055	75209222	32,49,44	0,0,0	34,15,34	4,0,16	276	125	5.59412795305e-05	1.0,1.0,1.0	0.794,1.0,0.49	0.239
ENSMUSG00000072704	Smim10l1	chr6	+	133106362	133106530	133105289	133105605	133110792	133110899	14,30,20	0,1,0	18,0,17	2,5,5	293	125	5.69458900415e-05	1.0,0.928,1.0	0.793,0.0,0.592	0.514
ENSMUSG00000039697	Ncoa7	chr10	-	30647966	30648040	30645583	30647651	30648444	30648540	91,155,92	14,13,10	118,84,110	5,0,1	199	125	5.82706686938e-05	0.803,0.882,0.852	0.937,1.0,0.986	-0.129
ENSMUSG00000100005	B130024G19Rik	chr7	+	70402422	70402549	70402095	70402191	70404247	70404384	0,8,3	16,3,0	4,12,8	0,0,0	252	125	5.82706686938e-05	0.0,0.569,1.0	1.0,1.0,1.0	-0.477
ENSMUSG00000020389	Cdkl3	chr11	+	52084370	52084490	52040560	52040620	52089588	52089778	1,17,11	0,2,0	25,0,17	14,18,6	245	125	5.86300748452e-05	1.0,0.813,1.0	0.477,0.0,0.591	0.582
ENSMUSG00000062270	Morf4l1	chr9	-	90107234	90107302	90097371	90100523	90114535	90114715	18,13,9	18,0,6	9,11,3	0,0,0	193	125	5.95500017884e-05	0.393,1.0,0.493	1.0,1.0,1.0	-0.371
ENSMUSG00000032202	Rab27a	chr9	+	73060975	73061124	73044853	73045011	73075392	73075567	8,4,11	18,18,12	0,0,2	20,16,15	274	125	6.10182714836e-05	0.169,0.092,0.295	0.0,0.0,0.057	0.166
ENSMUSG00000046572	Zfp518b	chr5	-	38683192	38683258	38682484	38682782	38684678	38684750	73,56,44	32,43,22	26,14,40	53,21,62	191	125	6.14257342889e-05	0.599,0.46,0.567	0.243,0.304,0.297	0.261
ENSMUSG00000026837	Col5a1	chr2	+	28028966	28029035	28025592	28025705	28032590	28032824	236,239,210	60,4,0	104,157,136	0,0,0	194	125	6.32040594242e-05	0.717,0.975,1.0	1.0,1.0,1.0	-0.103
ENSMUSG00000021338	Lrrc16a	chr13	-	24019563	24019710	24012483	24013460	24022495	24022556	0,2,0	9,56,24	0,30,16	71,40,55	272	125	6.55816397957e-05	0.0,0.016,0.0	0.0,0.256,0.118	-0.119
ENSMUSG00000029798	Herc6	chr6	+	57652031	57652169	57647064	57647172	57654388	57654532	24,31,20	11,2,9	30,7,16	1,0,0	263	125	6.55816397957e-05	0.509,0.88,0.514	0.934,1.0,1.0	-0.344
ENSMUSG00000036932	Aifm1	chrX	-	48503582	48503713	48499771	48499871	48513235	48513559	11,2,14	8,1,1	2,17,28	0,0,0	256	125	6.85632233915e-05	0.402,0.494,0.872	1.0,1.0,1.0	-0.411
ENSMUSG00000048445	Ccdc57	chr11	-	120881814	120881915	120878877	120879048	120885232	120885385	47,17,47	0,0,0	16,19,32	13,0,6	226	125	6.99867976942e-05	1.0,1.0,1.0	0.405,1.0,0.747	0.283
ENSMUSG00000005968	Tuft1	chr3	-	94639386	94639469	94638924	94639026	94658724	94658803	0,3,0	18,8,4	0,8,4	1,0,0	208	125	7.12615956901e-05	0.0,0.184,0.0	0.0,1.0,1.0	-0.605
ENSMUSG00000071042	Rasgrp3	chr17	+	75496939	75497071	75496381	75496444	75498383	75498531	97,157,175	28,0,5	172,58,235	0,0,0	257	125	7.17125911417e-05	0.628,1.0,0.945	1.0,1.0,1.0	-0.142
ENSMUSG00000031822	Gse1	chr8	+	120574170	120574278	120572635	120572906	120574933	120575305	134,183,157	0,0,0	127,63,161	5,21,0	233	125	7.17125911417e-05	1.0,1.0,1.0	0.932,0.617,1.0	0.15
ENSMUSG00000047409	Ctdspl	chr9	+	119020011	119020044	119011234	119011389	119026936	119027038	149,129,149	0,12,17	87,30,121	28,25,23	158	125	7.54169721632e-05	1.0,0.895,0.874	0.711,0.487,0.806	0.255
ENSMUSG00000040818	Dennd6a	chr14	+	26599615	26599728	26592394	26592437	26603047	26603153	58,123,167	5,8,6	115,59,125	0,0,0	238	125	7.8077420222e-05	0.859,0.89,0.936	1.0,1.0,1.0	-0.105
ENSMUSG00000031537	Ikbkb	chr8	-	22669606	22669730	22668944	22669096	22671630	22671745	174,246,271	0,2,3	248,137,227	7,34,3	249	125	7.91911106392e-05	1.0,0.984,0.978	0.947,0.669,0.974	0.124
ENSMUSG00000035725	Prkx	chrX	-	77771246	77771342	77765348	77765406	77782037	77782301	37,93,85	0,0,0	122,19,62	7,0,10	221	125	7.94231359505e-05	1.0,1.0,1.0	0.908,1.0,0.778	0.105
ENSMUSG00000034940	Synrg	chr11	+	84039655	84039691	84039210	84039321	84040796	84040928	22,4,1	9,10,21	0,0,1	10,55,28	161	125	8.57681224621e-05	0.655,0.237,0.036	0.0,0.0,0.027	0.3
ENSMUSG00000041115	Iqsec2	chrX	+	152166933	152166963	152144271	152145179	152202907	152203169	0,23,1	1,14,1	3,16,7	0,0,0	155	125	8.57681224621e-05	0.0,0.57,0.446	1.0,1.0,1.0	-0.661
ENSMUSG00000027520	Zdbf2	chr1	+	63290676	63290782	63280766	63280877	63294915	63295046	22,5,4	19,73,43	0,0,0	55,13,30	231	125	8.60771775859e-05	0.385,0.036,0.048	0.0,0.0,0.0	0.156
ENSMUSG00000036667	Tcaf1	chr6	-	42709528	42709637	42685238	42686958	42709958	42710072	26,42,50	256,149,115	65,49,127	157,63,106	234	125	8.60771775859e-05	0.051,0.131,0.188	0.181,0.294,0.39	-0.165
ENSMUSG00000022330	Osr2	chr15	+	35300188	35300955	35296097	35296467	35301911	35302011	14,74,131	0,7,9	28,12,10	0,0,0	892	125	9.07443683113e-05	1.0,0.597,0.671	1.0,1.0,1.0	-0.244
ENSMUSG00000027952	Pmvk	chr3	+	89461881	89461945	89459117	89459464	89467546	89467676	122,206,277	0,0,0	93,54,155	2,14,2	189	125	9.18053860837e-05	1.0,1.0,1.0	0.969,0.718,0.981	0.111
ENSMUSG00000040296	Ddx58	chr4	-	40227965	40228200	40226596	40226719	40229494	40229676	27,18,14	0,0,0	8,0,8	0,12,2	360	125	9.3276043727e-05	1.0,1.0,1.0	1.0,0.0,0.581	0.473
ENSMUSG00000096054	Syne1	chr10	-	5030375	5030434	5020202	5022247	5031765	5031858	10,27,27	0,2,0	10,23,16	6,8,3	184	125	9.43253756536e-05	1.0,0.902,1.0	0.531,0.661,0.784	0.309
ENSMUSG00000027750	Postn	chr3	+	54385670	54385754	54385207	54385285	54389338	54389380	42,134,174	163,261,264	26,28,32	14,1,13	209	125	9.43253756536e-05	0.134,0.235,0.283	0.526,0.944,0.596	-0.471
ENSMUSG00000028621	Cyb5rl	chr4	+	107073872	107073960	107070869	107071018	107080890	107081094	7,31,30	0,7,4	57,39,61	0,0,0	213	125	9.43253756536e-05	1.0,0.722,0.815	1.0,1.0,1.0	-0.154
ENSMUSG00000006589	Aprt	chr8	-	122575880	122576006	122575401	122575535	122576118	122576231	0,2,2	50,23,22	7,10,4	11,3,17	251	125	9.43253756536e-05	0.0,0.042,0.043	0.241,0.624,0.105	-0.295
ENSMUSG00000032841	Prr5l	chr2	-	101729423	101729550	101716240	101717466	101734604	101734745	20,66,67	0,0,0	80,47,63	0,11,7	252	125	9.56345958174e-05	1.0,1.0,1.0	1.0,0.679,0.817	0.168
ENSMUSG00000021902	Phf7	chr14	-	31240858	31240983	31239630	31239737	31241725	31241827	103,124,123	0,2,1	82,92,80	2,10,8	250	125	9.58297806347e-05	1.0,0.969,0.984	0.953,0.821,0.833	0.115
ENSMUSG00000062098	Btbd3	chr2	+	138279748	138279839	138278492	138279257	138280372	138280491	86,304,191	26,9,6	201,101,227	0,0,5	216	125	9.59166189013e-05	0.657,0.951,0.949	1.0,1.0,0.963	-0.135
ENSMUSG00000057666	Gapdh	chr6	-	125162477	125162708	125162211	125162393	125163138	125163436	7,26,21	7,0,7	30,22,19	0,0,0	356	125	9.82481625379e-05	0.26,1.0,0.513	1.0,1.0,1.0	-0.409
ENSMUSG00000026254	Eif4e2	chr1	+	87232402	87232481	87226096	87226233	87237845	87240488	4,32,20	97,273,213	60,75,38	207,125,312	204	125	0.00010050855186	0.025,0.067,0.054	0.151,0.269,0.069	-0.114
ENSMUSG00000031822	Gse1	chr8	+	120553583	120553802	120488446	120489151	120562625	120562825	122,124,135	0,0,0	94,48,120	6,0,8	344	125	0.000100857268304	1.0,1.0,1.0	0.851,1.0,0.845	0.101
ENSMUSG00000050619	Zscan29	chr2	-	121169198	121169403	121166043	121166718	121169809	121170268	266,195,126	46,45,27	218,129,169	23,0,10	330	125	0.000101098508323	0.687,0.621,0.639	0.782,1.0,0.865	-0.233
ENSMUSG00000002031	Ift46	chr9	+	44776359	44776437	44774182	44774231	44778561	44778638	3,9,9	2,39,36	0,0,0	12,30,19	203	125	0.000102934834789	0.48,0.124,0.133	0.0,0.0,0.0	0.246
ENSMUSG00000032411	Tfdp2	chr9	+	96247049	96247088	96223093	96223198	96273838	96273942	15,7,8	5,33,37	0,0,3	49,39,25	164	125	0.000103221726755	0.696,0.139,0.141	0.0,0.0,0.084	0.297
ENSMUSG00000026098	Pms1	chr1	-	53290378	53290423	53281946	53282092	53296885	53297017	15,20,5	15,46,58	6,2,0	53,83,45	170	125	0.000106225913627	0.424,0.242,0.06	0.077,0.017,0.0	0.211
ENSMUSG00000022701	Ccdc191	chr16	+	43898089	43898231	43889898	43890038	43905345	43905483	62,166,99	46,30,32	91,55,131	9,0,8	267	125	0.000106807662896	0.387,0.721,0.592	0.826,1.0,0.885	-0.337
ENSMUSG00000032397	Tipin	chr9	+	64290373	64290449	64288107	64288243	64301041	64301248	22,63,44	0,7,8	40,64,31	0,0,0	201	125	0.000107547166847	1.0,0.848,0.774	1.0,1.0,1.0	-0.126
ENSMUSG00000041235	Chd7	chr4	+	8751323	8753148	8691364	8691434	8785341	8785763	130,199,175	13,0,5	207,52,125	0,0,0	1950	125	0.00010786018157	0.391,1.0,0.692	1.0,1.0,1.0	-0.306
ENSMUSG00000037369	Kdm6a	chrX	+	18208735	18208785	18199157	18199266	18216937	18216996	75,230,204	30,1,7	193,39,207	0,0,1	175	125	0.000108374565818	0.641,0.994,0.954	1.0,1.0,0.993	-0.135
ENSMUSG00000036552	Ermard	chr17	+	14985773	14985910	14984817	14984915	14986717	14986832	1,7,5	5,6,0	5,5,8	0,0,0	262	125	0.000110199756335	0.087,0.358,1.0	1.0,1.0,1.0	-0.518
ENSMUSG00000049321	Zfp2	chr11	-	50906085	50906157	50898711	50901291	50910435	50910525	35,74,63	0,4,14	53,56,63	0,0,0	197	125	0.000111124297578	1.0,0.921,0.741	1.0,1.0,1.0	-0.113
ENSMUSG00000003868	Ruvbl2	chr7	-	45422091	45422134	45421896	45422005	45422384	45422514	46,112,99	0,4,0	83,72,90	6,15,6	168	125	0.000112946713687	1.0,0.954,1.0	0.911,0.781,0.918	0.115
ENSMUSG00000026632	Tatdn3	chr1	-	191052859	191052972	191049281	191049359	191054855	191054911	78,56,81	12,5,0	31,110,57	0,0,0	238	125	0.000112946713687	0.773,0.855,1.0	1.0,1.0,1.0	-0.124
ENSMUSG00000037337	Map4k1	chr7	+	29001919	29001990	29001748	29001838	29003096	29003276	27,32,55	22,0,6	46,32,73	0,0,0	196	125	0.000114704225809	0.439,1.0,0.854	1.0,1.0,1.0	-0.236
ENSMUSG00000035165	Kcne3	chr7	+	100182681	100183074	100181150	100181274	100184137	100184865	44,90,97	0,1,0	89,30,92	7,6,2	518	125	0.000116286641467	1.0,0.956,1.0	0.754,0.547,0.917	0.246
ENSMUSG00000039988	Ankrd13c	chr3	+	157972999	157975294	157972231	157972317	157988639	157988784	22,59,88	12,0,3	62,43,98	0,0,0	2420	125	0.000117953288191	0.087,1.0,0.602	1.0,1.0,1.0	-0.437
ENSMUSG00000041477	Dcp1b	chr6	+	119214769	119217979	119206469	119206598	119220002	119220206	62,135,141	0,4,4	143,168,170	0,0,0	3335	125	0.000117953288191	1.0,0.558,0.569	1.0,1.0,1.0	-0.291
ENSMUSG00000036822	Topors	chr4	-	40268303	40268501	40259600	40263081	40269673	40269850	359,352,297	0,1,0	227,114,234	2,21,1	323	125	0.000117953288191	1.0,0.993,1.0	0.978,0.678,0.989	0.116
ENSMUSG00000071669	Snx29	chr16	+	11395218	11395399	11367676	11367801	11399764	11399835	19,30,28	0,0,0	22,43,53	13,8,0	306	125	0.000118887773566	1.0,1.0,1.0	0.409,0.687,1.0	0.301
ENSMUSG00000021224	Numb	chr12	-	83797196	83797343	83795438	83796154	83799507	83799657	107,149,131	21,44,42	110,27,91	85,22,50	272	125	0.000124906260914	0.701,0.609,0.589	0.373,0.361,0.455	0.237
ENSMUSG00000035778	Ggta1	chr2	-	35422179	35422268	35413325	35413427	35423231	35423412	31,127,120	0,1,1	114,11,135	4,19,14	214	125	0.000126725546167	1.0,0.987,0.986	0.943,0.253,0.849	0.309
ENSMUSG00000037366	Pafah2	chr4	+	134405005	134405102	134404092	134404243	134410903	134410972	98,66,33	0,8,12	38,38,61	0,0,0	222	125	0.000126795630888	1.0,0.823,0.608	1.0,1.0,1.0	-0.19
ENSMUSG00000021003	Galc	chr12	-	98212981	98213159	98208710	98208874	98214332	98214483	160,318,208	0,0,0	196,83,250	0,26,6	303	125	0.000129867435731	1.0,1.0,1.0	1.0,0.568,0.945	0.162
ENSMUSG00000048874	Phf3	chr1	-	30837104	30837266	30829842	30831559	30862986	30863256	371,530,510	0,30,44	296,101,344	35,25,44	287	125	0.000131714290388	1.0,0.885,0.835	0.786,0.638,0.773	0.174
ENSMUSG00000001622	Csn3	chr5	+	87928269	87928299	87927571	87927633	87929723	87930215	69,57,39	35,2,3	24,5,35	0,0,0	155	125	0.000132336637234	0.614,0.958,0.913	1.0,1.0,1.0	-0.172
ENSMUSG00000039599	Fam149b	chr14	+	20363262	20363450	20358023	20358140	20374329	20374454	214,236,242	43,15,23	242,106,247	5,0,12	313	125	0.000134562678899	0.665,0.863,0.808	0.951,1.0,0.892	-0.169
ENSMUSG00000038902	Pogz	chr3	+	94864087	94864378	94862421	94862530	94864484	94864667	225,348,330	26,0,9	409,90,233	0,0,3	416	125	0.000158615129771	0.722,1.0,0.917	1.0,1.0,0.959	-0.107
ENSMUSG00000004267	Eno2	chr6	-	124766530	124766664	124766104	124766327	124767032	124767102	0,13,9	6,7,0	1,12,6	0,0,0	259	125	0.000159977739572	0.0,0.473,1.0	1.0,1.0,1.0	-0.509
ENSMUSG00000000823	Zfp512b	chr2	-	181587728	181587899	181587046	181587241	181587980	181588079	127,155,175	21,6,3	207,61,206	2,0,2	296	125	0.000160126765675	0.719,0.916,0.961	0.978,1.0,0.978	-0.12
ENSMUSG00000038346	Zfp384	chr6	+	125024504	125024552	125023678	125023749	125024745	125025082	27,48,70	5,10,0	86,20,55	0,0,0	173	125	0.000160126765675	0.796,0.776,1.0	1.0,1.0,1.0	-0.143
ENSMUSG00000032579	Hemk1	chr9	-	107336178	107336272	107331444	107331579	107336571	107336663	60,65,44	0,2,1	54,27,27	10,1,9	219	125	0.000160126765675	1.0,0.949,0.962	0.755,0.939,0.631	0.195
ENSMUSG00000087060	Eldr	chr11	-	16950881	16950930	16937372	16937484	16951019	16951082	20,20,16	0,4,11	30,30,13	0,0,0	174	125	0.000162205724236	1.0,0.782,0.511	1.0,1.0,1.0	-0.236
ENSMUSG00000026335	Pam	chr1	-	97825836	97826037	97822935	97822989	97831454	97831508	133,110,136	19,0,6	138,154,176	2,0,1	326	125	0.000169826871416	0.729,1.0,0.897	0.964,1.0,0.985	-0.108
ENSMUSG00000001482	Def8	chr8	+	123446097	123446184	123443004	123443051	123447787	123447912	7,35,35	121,115,85	79,27,50	108,56,79	212	125	0.000172471718116	0.033,0.152,0.195	0.301,0.221,0.272	-0.138
ENSMUSG00000025357	Dgka	chr10	-	128733264	128733384	128732982	128733097	128733564	128733639	2,40,47	0,0,0	40,19,35	4,0,10	245	125	0.000173622365028	1.0,1.0,1.0	0.836,1.0,0.641	0.174
ENSMUSG00000038696	Mapkap1	chr2	+	34432002	34432330	34407182	34407254	34435132	34435222	320,677,663	22,57,45	646,493,718	7,14,37	453	125	0.000173622365028	0.801,0.766,0.803	0.962,0.907,0.843	-0.114
ENSMUSG00000059554	Ccdc28a	chr10	-	18230418	18230618	18224896	18225060	18234851	18234996	36,79,71	0,0,0	42,76,56	6,0,7	325	125	0.000190114898284	1.0,1.0,1.0	0.729,1.0,0.755	0.172
ENSMUSG00000034006	Pqlc1	chr18	+	80283275	80283492	80263419	80263553	80291575	80292714	123,138,193	0,0,0	101,86,142	7,7,0	342	125	0.000200395094804	1.0,1.0,1.0	0.841,0.818,1.0	0.114
ENSMUSG00000030672	Mylpf	chr7	+	127211748	127211763	127209283	127209398	127212860	127212953	14,8,7	8,29,15	3,0,0	14,32,8	140	125	0.000201174716672	0.61,0.198,0.294	0.161,0.0,0.0	0.314
ENSMUSG00000026436	Elk4	chr1	+	132013025	132013234	132007875	132007940	132014382	132014456	0,5,1	19,22,24	11,14,14	18,0,7	334	125	0.000201558946457	0.0,0.078,0.015	0.186,1.0,0.428	-0.507
ENSMUSG00000030276	Ttll3	chr6	+	113401301	113401497	113399666	113399771	113405298	113405447	8,10,15	0,0,0	21,4,14	10,0,2	321	125	0.00020386058395	1.0,1.0,1.0	0.45,1.0,0.732	0.273
ENSMUSG00000041361	Myzap	chr9	-	71586171	71586216	71579610	71579697	71592189	71592342	0,0,0	17,13,21	2,2,10	20,4,29	170	125	0.000205705145454	0.0,0.0,0.0	0.068,0.269,0.202	-0.18
ENSMUSG00000028441	1110017D15Rik	chr4	-	41507520	41507593	41505567	41505654	41508516	41508629	25,30,50	0,0,1	71,85,64	5,10,8	198	125	0.000205705145454	1.0,1.0,0.969	0.9,0.843,0.835	0.13
ENSMUSG00000066640	Fbxl18	chr5	-	142885538	142887082	142878657	142878876	142888668	142888875	38,92,101	0,6,3	63,36,82	0,0,0	1669	125	0.000205705145454	1.0,0.535,0.716	1.0,1.0,1.0	-0.25
ENSMUSG00000028264	Spaca1	chr4	-	34029064	34029185	34028482	34028554	34039245	34039381	6,54,30	0,4,7	53,59,55	0,0,0	246	125	0.000205705145454	1.0,0.873,0.685	1.0,1.0,1.0	-0.147
ENSMUSG00000026723	Trdmt1	chr2	-	13524950	13524997	13523425	13523497	13525617	13525694	0,0,0	44,83,82	0,15,7	65,24,97	172	125	0.000208406844575	0.0,0.0,0.0	0.0,0.312,0.05	-0.121
ENSMUSG00000034908	Sidt2	chr9	-	45947628	45947697	45946983	45947055	45947835	45947888	37,13,21	31,80,65	10,0,4	78,35,86	194	125	0.000210445996528	0.435,0.095,0.172	0.076,0.0,0.029	0.199
ENSMUSG00000020562	Efcab10	chr12	+	33398278	33398443	33394853	33395198	33398547	33398635	7,9,22	0,2,7	10,71,6	0,0,0	290	125	0.000211818400471	1.0,0.66,0.575	1.0,1.0,1.0	-0.255
ENSMUSG00000030022	Adamts9	chr6	-	92823346	92823514	92816469	92816643	92849291	92849468	78,144,130	34,23,17	77,60,95	3,0,6	293	125	0.000215423515951	0.495,0.728,0.765	0.916,1.0,0.871	-0.266
ENSMUSG00000003680	Taf6l	chr19	-	8773289	8773424	8773027	8773106	8774334	8774467	148,216,159	38,10,28	237,261,188	8,0,14	260	125	0.000219003469299	0.652,0.912,0.732	0.934,1.0,0.866	-0.168
ENSMUSG00000026648	Dclre1c	chr2	+	3429267	3429352	3425363	3425415	3433746	3433806	47,38,19	12,0,9	32,16,40	1,0,0	210	125	0.000219020555873	0.7,1.0,0.557	0.95,1.0,1.0	-0.231
ENSMUSG00000021772	Nkiras1	chr14	+	18277843	18278101	18276825	18276968	18278303	18278545	5,27,33	0,2,0	18,61,26	2,21,6	383	125	0.000221922865793	1.0,0.815,1.0	0.746,0.487,0.586	0.332
ENSMUSG00000053091	Lins1	chr7	+	66707024	66707124	66696175	66696306	66708039	66708553	0,4,8	81,43,50	17,43,22	61,25,99	225	125	0.000222134976776	0.0,0.049,0.082	0.134,0.489,0.11	-0.201
ENSMUSG00000032743	D430042O09Rik	chr7	+	125797573	125797705	125795215	125795480	125812779	125812949	26,127,106	0,0,2	92,37,97	6,12,2	257	125	0.000226405797125	1.0,1.0,0.963	0.882,0.6,0.959	0.174
ENSMUSG00000000037	Scml2	chrX	+	161224460	161224544	161223156	161223240	161225876	161225960	1,20,16	0,5,12	14,19,21	0,0,1	209	125	0.000226405797125	1.0,0.705,0.444	1.0,1.0,0.926	-0.259
ENSMUSG00000030424	Zfp939	chr7	+	39467341	39467434	39459815	39459942	39471396	39471506	81,38,58	15,0,6	27,4,41	0,0,0	218	125	0.000226817761093	0.756,1.0,0.847	1.0,1.0,1.0	-0.132
ENSMUSG00000040998	Npnt	chr3	-	132931581	132931632	132917460	132917553	132948046	132948147	52,17,13	34,22,9	4,3,10	12,10,42	176	125	0.000227852223506	0.521,0.354,0.506	0.191,0.176,0.145	0.29
ENSMUSG00000057367	Birc2	chr9	-	7819306	7819561	7819020	7819062	7820973	7821219	320,444,372	0,19,5	286,541,428	26,38,16	380	125	0.000252189471496	1.0,0.885,0.961	0.783,0.824,0.898	0.114
ENSMUSG00000000301	Pemt	chr11	-	60031712	60031820	59983442	59983558	60046343	60046477	43,79,85	0,2,0	55,40,60	18,0,5	233	125	0.000255769261139	1.0,0.955,1.0	0.621,1.0,0.866	0.156
ENSMUSG00000063849	Ppcdc	chr9	-	57415085	57415254	57412667	57414726	57420162	57420291	51,83,55	1,2,0	76,55,29	4,10,6	294	125	0.000260936706585	0.956,0.946,1.0	0.89,0.7,0.673	0.213
ENSMUSG00000032397	Tipin	chr9	+	64294009	64294132	64288107	64288243	64301041	64301248	24,40,83	0,7,8	39,11,44	0,0,0	248	125	0.000265612994184	1.0,0.742,0.839	1.0,1.0,1.0	-0.14
ENSMUSG00000035165	Kcne3	chr7	+	100181150	100181274	100178687	100178766	100182732	100182823	86,163,121	0,0,0	168,113,129	0,21,2	249	125	0.000265612994184	1.0,1.0,1.0	1.0,0.73,0.97	0.1
ENSMUSG00000062270	Morf4l1	chr9	-	90102299	90102386	90100442	90100523	90114535	90114698	88,184,203	18,0,6	108,74,124	0,0,0	212	125	0.000266149099398	0.742,1.0,0.952	1.0,1.0,1.0	-0.102
ENSMUSG00000038042	Ptpdc1	chr13	-	48606272	48606360	48592485	48592657	48625376	48625573	22,83,64	7,8,2	36,6,45	0,0,0	213	125	0.000267740450347	0.648,0.859,0.949	1.0,1.0,1.0	-0.181
ENSMUSG00000085399	Foxd2os	chr4	+	114920439	114920555	114909256	114909658	114921768	114921967	7,2,11	0,0,0	26,25,30	7,0,8	241	125	0.000267740450347	1.0,1.0,1.0	0.658,1.0,0.66	0.227
ENSMUSG00000006638	Abhd1	chr5	+	30952884	30953045	30950088	30950248	30953342	30953402	1,10,21	0,0,0	12,3,29	5,8,0	286	125	0.000277163838545	1.0,1.0,1.0	0.512,0.141,1.0	0.449
ENSMUSG00000037686	Aspg	chr12	+	112123289	112123453	112122943	112123039	112124809	112124896	1,18,5	0,0,0	3,8,5	2,0,8	289	125	0.000287590866664	1.0,1.0,1.0	0.393,1.0,0.213	0.465
ENSMUSG00000041361	Myzap	chr9	-	71558847	71558961	71552238	71555737	71560954	71561047	65,54,90	0,3,0	106,52,50	15,0,13	239	125	0.000293472991361	1.0,0.904,1.0	0.787,1.0,0.668	0.15
ENSMUSG00000024831	Ighmbp2	chr19	-	3279532	3279630	3276755	3276919	3279806	3279996	114,336,291	25,0,12	182,112,272	2,0,2	223	125	0.000293472991361	0.719,1.0,0.931	0.981,1.0,0.987	-0.106
ENSMUSG00000046138	9930021J03Rik	chr19	-	29753599	29755017	29743532	29743612	29786248	29786449	111,252,229	0,1,0	157,52,180	3,0,15	1543	125	0.000294365095375	1.0,0.953,1.0	0.809,1.0,0.493	0.217
ENSMUSG00000013033	Adgrl1	chr8	+	83926261	83926276	83922998	83923108	83929463	83930264	6,3,1	65,78,70	14,0,30	49,9,63	140	125	0.000295499958851	0.076,0.033,0.013	0.203,0.0,0.298	-0.126
ENSMUSG00000037536	Fbxo34	chr14	+	47526204	47526314	47509056	47509229	47529174	47531962	30,68,60	0,4,8	121,51,109	0,0,0	235	125	0.000301778551964	1.0,0.9,0.8	1.0,1.0,1.0	-0.1
ENSMUSG00000019817	Plagl1	chr10	+	13108822	13108908	13105854	13105893	13112518	13112550	29,16,19	16,20,22	7,0,13	24,8,56	211	125	0.000306762074328	0.518,0.322,0.338	0.147,0.0,0.121	0.303
ENSMUSG00000057666	Gapdh	chr6	-	125162842	125163040	125162211	125162393	125163138	125163436	38,93,106	7,0,7	87,55,97	0,0,0	323	125	0.000307646473827	0.678,1.0,0.854	1.0,1.0,1.0	-0.156
ENSMUSG00000042564	Fam227a	chr15	-	79626236	79626331	79623454	79623612	79630025	79630119	14,26,22	0,4,6	23,25,44	0,0,0	220	125	0.00031195026571	1.0,0.787,0.676	1.0,1.0,1.0	-0.179
ENSMUSG00000074874	Ctla2b	chr13	-	60896627	60896745	60896237	60896360	60897334	60897447	21,36,52	0,0,0	73,23,81	6,18,1	243	125	0.00031195026571	1.0,1.0,1.0	0.862,0.397,0.977	0.255
ENSMUSG00000031189	Aff2	chrX	+	69523435	69523568	69360293	69360838	69544408	69545269	31,64,27	0,10,8	15,10,9	0,0,0	258	125	0.000320230421962	1.0,0.756,0.621	1.0,1.0,1.0	-0.208
ENSMUSG00000070699	Sars2	chr7	+	28746958	28747013	28746740	28746881	28748954	28749002	38,121,73	10,0,6	112,46,75	0,0,0	180	125	0.000322587778418	0.725,1.0,0.894	1.0,1.0,1.0	-0.127
ENSMUSG00000047989	Ino80c	chr18	-	24111714	24111782	24104756	24106658	24121648	24121953	29,58,62	0,0,0	62,37,63	1,5,8	193	125	0.000323137424724	1.0,1.0,1.0	0.976,0.827,0.836	0.12
ENSMUSG00000020648	Dus4l	chr12	-	31646620	31646738	31642763	31642886	31652290	31652441	52,97,70	21,4,8	78,52,95	2,0,2	243	125	0.000334111208875	0.56,0.926,0.818	0.953,1.0,0.961	-0.203
ENSMUSG00000044937	Ttc41	chr10	+	86744425	86744604	86736800	86736999	86750246	86750386	24,3,11	0,0,0	30,14,21	4,0,6	304	125	0.000338560646433	1.0,1.0,1.0	0.755,1.0,0.59	0.218
ENSMUSG00000039480	Nt5dc1	chr10	-	34398113	34398195	34324287	34324462	34399737	34399817	37,34,23	0,6,11	66,16,21	0,0,1	207	125	0.00034408333509	1.0,0.774,0.558	1.0,1.0,0.927	-0.198
ENSMUSG00000026755	Arpc5l	chr2	+	39013116	39013187	39008156	39008324	39015057	39015326	3,23,24	0,0,0	7,25,7	3,7,0	196	125	0.000349355619917	1.0,1.0,1.0	0.598,0.695,1.0	0.236
ENSMUSG00000028708	Mknk1	chr4	+	115876580	115876624	115875380	115875545	115877949	115879250	58,99,36	7,12,9	121,63,71	5,0,2	169	125	0.000360546836508	0.86,0.859,0.747	0.947,1.0,0.963	-0.148
ENSMUSG00000030522	Mtmr10	chr7	+	64308127	64308218	64300539	64300682	64314083	64314264	26,111,115	29,3,9	155,48,100	2,0,1	216	125	0.000366720276844	0.342,0.955,0.881	0.978,1.0,0.983	-0.261
ENSMUSG00000000958	Slc7a7	chr14	-	54377765	54377910	54374547	54374671	54408502	54409048	17,33,32	0,0,0	13,22,23	5,4,0	270	125	0.000383607548538	1.0,1.0,1.0	0.546,0.718,1.0	0.245
ENSMUSG00000054717	Hmgb2	chr8	+	57512514	57512748	57511973	57512005	57513061	57513209	334,612,1075	0,2,0	926,142,703	4,23,3	359	125	0.000385306341905	1.0,0.991,1.0	0.988,0.683,0.988	0.111
ENSMUSG00000063524	Eno1	chr4	+	150242121	150242180	150241044	150241140	150244004	150244074	2,15,6	0,0,1	21,6,3	1,8,11	184	125	0.00041310770067	1.0,1.0,0.803	0.934,0.338,0.156	0.458
ENSMUSG00000024044	Epb41l3	chr17	+	69274703	69274895	69270610	69270664	69284538	69284916	161,316,284	0,8,13	347,154,266	38,25,11	317	125	0.000417012416816	1.0,0.94,0.896	0.783,0.708,0.905	0.147
ENSMUSG00000031537	Ikbkb	chr8	-	22669606	22669725	22668944	22669096	22671630	22671745	114,156,198	0,2,3	148,76,137	7,34,3	244	125	0.000425028492715	1.0,0.976,0.971	0.915,0.534,0.959	0.18
ENSMUSG00000042213	Zfand4	chr6	+	116284739	116284815	116273572	116273872	116285853	116285921	1,23,19	0,2,10	19,23,13	0,0,0	201	125	0.000425028492715	1.0,0.877,0.542	1.0,1.0,1.0	-0.194
ENSMUSG00000052609	Plekhg3	chr12	+	76571603	76571642	76566167	76566266	76572049	76572069	4,11,9	0,0,0	2,4,5	4,0,4	164	125	0.000432329982726	1.0,1.0,1.0	0.276,1.0,0.488	0.412
ENSMUSG00000027628	Aar2	chr2	+	156549851	156550027	156547609	156547883	156550648	156551065	115,116,76	136,134,154	64,25,71	147,156,150	301	125	0.000434359736313	0.26,0.264,0.17	0.153,0.062,0.164	0.105
ENSMUSG00000029650	Slc46a3	chr5	-	147894480	147894596	147893880	147894045	147894708	147894815	14,10,2	2,0,0	0,0,10	5,7,0	241	125	0.000435186156071	0.784,1.0,1.0	0.0,0.0,1.0	0.595
ENSMUSG00000004561	Mettl17	chr14	+	51889146	51889217	51888741	51888836	51889527	51889635	118,195,188	10,7,17	117,89,141	27,58,20	196	125	0.000440383088921	0.883,0.947,0.876	0.734,0.495,0.818	0.22
ENSMUSG00000037355	Uvssa	chr5	+	33409426	33409549	33408808	33408980	33410858	33411042	19,57,51	22,0,6	74,10,34	0,0,0	248	125	0.000449782191819	0.303,1.0,0.811	1.0,1.0,1.0	-0.295
ENSMUSG00000061175	Fnip2	chr3	-	79507838	79507928	79506206	79506278	79508086	79508187	38,55,73	0,7,16	53,11,70	2,0,0	215	125	0.000449923366223	1.0,0.82,0.726	0.939,1.0,1.0	-0.131
ENSMUSG00000024969	Mark2	chr19	-	7279985	7280012	7276848	7277450	7280997	7281255	2,5,5	0,11,2	3,12,5	0,0,0	152	125	0.000454258927076	1.0,0.272,0.673	1.0,1.0,1.0	-0.352
ENSMUSG00000043987	Cep164	chr9	-	45781951	45782248	45779689	45779836	45785777	45785921	100,75,82	112,109,74	102,28,76	45,16,48	422	125	0.000456371769799	0.209,0.169,0.247	0.402,0.341,0.319	-0.146
ENSMUSG00000030061	Uba3	chr6	-	97205305	97205347	97203473	97203594	97205532	97205647	199,274,239	70,80,41	207,115,302	25,17,30	167	125	0.000459328562881	0.68,0.719,0.814	0.861,0.835,0.883	-0.122
ENSMUSG00000079553	Kifc1	chr17	-	33881987	33882061	33881428	33881504	33883098	33883878	8,80,42	7,9,0	83,57,70	0,0,0	199	125	0.000460507050768	0.418,0.848,1.0	1.0,1.0,1.0	-0.245
ENSMUSG00000015790	Surf1	chr2	-	26915595	26916006	26915431	26915514	26916256	26916311	96,291,268	0,1,0	218,206,232	2,23,0	536	125	0.000473306387016	1.0,0.985,1.0	0.962,0.676,1.0	0.116
ENSMUSG00000032478	Nme6	chr9	+	109835269	109835414	109833195	109833295	109841475	109841515	0,10,3	14,0,5	18,16,19	0,0,2	270	125	0.000477927315	0.0,1.0,0.217	1.0,1.0,0.815	-0.533
ENSMUSG00000042401	Crtac1	chr19	-	42287172	42287215	42284122	42284266	42287852	42287998	7,15,4	0,0,0	373,309,448	30,71,40	168	125	0.00047817128583	1.0,1.0,1.0	0.902,0.764,0.893	0.147
ENSMUSG00000026319	2310035C23Rik	chr1	+	105686948	105687020	105678162	105678252	105687129	105687141	30,73,65	0,0,0	68,23,50	0,10,4	197	125	0.000502087542178	1.0,1.0,1.0	1.0,0.593,0.888	0.173
ENSMUSG00000026743	Mllt10	chr2	+	18109781	18109891	18071124	18071204	18122244	18122348	75,178,169	0,6,7	138,13,104	17,8,15	235	125	0.000502087542178	1.0,0.94,0.928	0.812,0.464,0.787	0.268
ENSMUSG00000039285	Azi2	chr9	+	118059619	118059666	118059056	118059175	118061713	118062489	81,56,56	79,161,193	51,5,36	169,225,241	172	125	0.000505664914188	0.427,0.202,0.174	0.18,0.016,0.098	0.17
ENSMUSG00000026596	Abl2	chr1	+	156620838	156620901	156559048	156559205	156622484	156622655	114,49,44	8,1,3	36,8,59	12,10,13	188	125	0.000505664914188	0.905,0.97,0.907	0.666,0.347,0.751	0.339
ENSMUSG00000032595	Cdhr4	chr9	+	107993376	107993462	107993133	107993296	107994976	107995080	16,16,10	0,0,0	15,48,18	4,0,8	211	125	0.000513891271658	1.0,1.0,1.0	0.69,1.0,0.571	0.246
ENSMUSG00000040722	Scamp5	chr9	-	57447076	57447233	57446071	57446173	57451355	57451484	13,44,25	10,17,10	28,16,55	6,0,0	282	125	0.000517837334911	0.366,0.534,0.526	0.674,1.0,1.0	-0.416
ENSMUSG00000030839	Sergef	chr7	-	46590606	46590773	46515667	46515704	46614617	46614776	71,57,97	6,5,3	87,111,123	0,0,2	292	125	0.000520061473514	0.835,0.83,0.933	1.0,1.0,0.963	-0.122
ENSMUSG00000034211	Mrps17	chr5	+	129715683	129715763	129715502	129715549	129716726	129716866	145,210,218	49,17,6	205,196,234	2,0,12	205	125	0.000529045342249	0.643,0.883,0.957	0.984,1.0,0.922	-0.141
ENSMUSG00000024325	Ring1	chr17	-	34022295	34022685	34021682	34021956	34022978	34023194	105,199,234	0,0,0	228,211,198	1,20,0	515	125	0.000529045342249	1.0,1.0,1.0	0.982,0.719,1.0	0.1
ENSMUSG00000019088	Dnase1l1	chrX	-	74273777	74274026	74273216	74273691	74276478	74276556	20,6,9	0,0,0	18,16,7	2,26,0	374	125	0.000529045342249	1.0,1.0,1.0	0.751,0.171,1.0	0.359
ENSMUSG00000000538	Tom1l2	chr11	-	60261054	60261213	60258855	60258972	60270317	60270467	42,76,36	8,5,0	54,11,43	0,0,0	284	125	0.000529045342249	0.698,0.87,1.0	1.0,1.0,1.0	-0.144
ENSMUSG00000038718	Pbx3	chr2	-	34224544	34224646	34213251	34213442	34370823	34370846	282,319,256	1,31,9	162,84,201	16,45,31	227	125	0.000539674547026	0.994,0.85,0.94	0.848,0.507,0.781	0.216
ENSMUSG00000060073	Psma3	chr12	+	70984492	70984745	70978732	70978815	70986862	70986935	38,23,35	0,0,0	26,37,28	2,0,12	378	125	0.000549650986045	1.0,1.0,1.0	0.811,1.0,0.436	0.251
ENSMUSG00000037646	Vps13b	chr15	+	35839874	35840056	35834183	35834380	35841248	35841598	36,72,88	0,0,0	66,22,71	1,0,13	307	125	0.000557692828762	1.0,1.0,1.0	0.964,1.0,0.69	0.115
ENSMUSG00000037995	Igsf9	chr1	+	172484280	172484546	172482230	172482260	172489512	172489665	60,62,60	12,7,1	65,14,74	2,0,0	391	125	0.000576233899363	0.615,0.739,0.95	0.912,1.0,1.0	-0.203
ENSMUSG00000025766	D3Ertd751e	chr3	+	41744704	41744812	41742662	41742689	41746547	41746728	29,18,24	0,10,0	8,12,6	7,15,7	233	125	0.000579325339648	1.0,0.491,1.0	0.38,0.3,0.315	0.499
ENSMUSG00000031835	Mbtps1	chr8	-	119547399	119547885	119542724	119542928	119558645	119558735	531,576,604	0,8,1	633,193,500	6,16,10	611	125	0.000582294342407	1.0,0.936,0.992	0.956,0.712,0.911	0.116
ENSMUSG00000036086	Zranb3	chr1	-	128057981	128058000	128040817	128040996	128091842	128092010	34,88,52	6,7,6	43,26,74	2,0,0	144	125	0.0005869458068	0.831,0.916,0.883	0.949,1.0,1.0	-0.106
ENSMUSG00000091896	Ube2d2a	chr18	+	35800109	35800215	35799951	35800029	35801273	35801367	74,91,178	0,0,0	142,39,107	0,18,4	231	125	0.000588623146226	1.0,1.0,1.0	1.0,0.54,0.935	0.175
ENSMUSG00000048232	Fbxo10	chr4	-	45058328	45059150	45051552	45051702	45061939	45062530	34,138,85	0,0,0	148,52,96	6,4,0	947	125	0.000589170195587	1.0,1.0,1.0	0.765,0.632,1.0	0.201
ENSMUSG00000060073	Psma3	chr12	+	70993505	70993570	70990484	70990531	70994350	70994921	9,36,51	0,0,0	56,21,31	0,24,4	190	125	0.000594788393408	1.0,1.0,1.0	1.0,0.365,0.836	0.266
ENSMUSG00000038039	Gcc2	chr10	+	58272332	58272405	58269261	58271706	58274735	58274836	161,327,278	37,6,18	217,212,207	10,0,2	198	125	0.000594834632453	0.733,0.972,0.907	0.932,1.0,0.985	-0.102
ENSMUSG00000026737	Pip4k2a	chr2	-	18889051	18889204	18872283	18872430	18906228	18906274	96,219,161	0,0,0	240,98,209	0,26,3	278	125	0.000597370162939	1.0,1.0,1.0	1.0,0.629,0.969	0.134
ENSMUSG00000022361	Zhx1	chr15	-	58064054	58064180	58052223	58055082	58069318	58069429	37,103,103	33,109,95	60,0,77	154,30,127	251	125	0.000598938985588	0.358,0.32,0.351	0.162,0.0,0.232	0.212
ENSMUSG00000037784	Dzip1l	chr9	+	99632636	99632748	99629495	99629669	99637346	99637796	151,96,63	1,4,9	127,20,74	28,13,12	237	125	0.000620484256192	0.988,0.927,0.787	0.705,0.448,0.765	0.261
ENSMUSG00000020648	Dus4l	chr12	-	31648765	31648887	31642763	31642886	31652290	31652441	78,193,205	21,4,8	138,99,135	2,0,2	247	125	0.000626724450009	0.653,0.961,0.928	0.972,1.0,0.972	-0.134
ENSMUSG00000021884	Hacl1	chr14	-	31634198	31634279	31632895	31632968	31640493	31640598	16,17,41	0,5,6	14,18,15	0,0,0	206	125	0.000626724450009	1.0,0.674,0.806	1.0,1.0,1.0	-0.173
ENSMUSG00000074513	Arfip1	chr3	-	84519481	84519703	84515632	84515790	84527685	84527798	238,439,409	0,2,6	403,230,480	0,35,15	347	125	0.000626724450009	1.0,0.988,0.961	1.0,0.703,0.92	0.109
ENSMUSG00000038718	Pbx3	chr2	-	34224404	34224646	34213251	34213442	34370823	34370897	476,920,836	1,31,9	569,225,643	16,45,31	367	125	0.000631169099074	0.994,0.91,0.969	0.924,0.63,0.876	0.148
ENSMUSG00000039990	Edrf1	chr7	+	133646989	133647091	133643992	133644149	133647344	133647466	69,168,175	13,13,13	127,71,155	2,0,6	227	125	0.000654043256787	0.745,0.877,0.881	0.972,1.0,0.934	-0.134
ENSMUSG00000070371	Prss36	chr7	-	127934138	127934280	127932637	127933114	127934389	127934627	1,1,10	0,3,4	4,10,10	0,0,0	267	125	0.000654302981522	1.0,0.135,0.539	1.0,1.0,1.0	-0.442
ENSMUSG00000030533	Unc45a	chr7	-	80339550	80339712	80339313	80339350	80340068	80340219	140,183,151	0,3,8	210,66,175	20,20,9	287	125	0.000654302981522	1.0,0.964,0.892	0.821,0.59,0.894	0.184
ENSMUSG00000001036	Epn2	chr11	-	61546149	61546911	61535270	61535383	61565821	61565894	141,213,171	0,0,0	158,96,147	4,0,6	887	125	0.000660135743012	1.0,1.0,1.0	0.848,1.0,0.775	0.126
ENSMUSG00000020593	Lpin1	chr12	-	16571163	16571262	16568389	16568519	16573659	16573785	9,1,11	40,34,12	0,0,0	17,8,8	224	125	0.000665855511905	0.112,0.016,0.338	0.0,0.0,0.0	0.155
ENSMUSG00000038569	Rad9b	chr5	-	122333295	122333415	122331468	122331697	122334261	122334326	54,95,61	0,0,0	123,42,53	4,0,10	245	125	0.000665855511905	1.0,1.0,1.0	0.94,1.0,0.73	0.11
ENSMUSG00000051736	Fam229b	chr10	-	39120257	39120396	39118819	39119034	39132246	39132378	16,30,61	0,10,3	47,61,86	1,0,0	264	125	0.000693880444892	1.0,0.587,0.906	0.957,1.0,1.0	-0.155
ENSMUSG00000035165	Kcne3	chr7	+	100181135	100181274	100178715	100178766	100182732	100182823	30,64,53	0,0,0	60,62,68	0,21,2	264	125	0.000697021556411	1.0,1.0,1.0	1.0,0.583,0.942	0.158
ENSMUSG00000030083	Abtb1	chr6	-	88840709	88840765	88839626	88839771	88840837	88840900	53,103,53	0,8,12	82,66,35	2,0,0	181	125	0.000699638210575	1.0,0.899,0.753	0.966,1.0,1.0	-0.105
ENSMUSG00000026941	Mamdc4	chr2	-	25564824	25564971	25564575	25564710	25565095	25565186	75,49,32	0,5,7	28,48,43	0,0,0	272	125	0.000705563283	1.0,0.818,0.678	1.0,1.0,1.0	-0.168
ENSMUSG00000032577	Mapkapk3	chr9	-	107262422	107263764	107261877	107261957	107289119	107289396	47,46,51	0,0,0	61,1,49	8,0,1	1467	125	0.000711705055054	1.0,1.0,1.0	0.394,1.0,0.807	0.266
ENSMUSG00000058331	Zfp85	chr13	-	67751609	67751705	67747799	67749722	67752387	67752514	55,63,105	14,5,2	66,29,70	2,0,0	221	125	0.000719989030242	0.69,0.877,0.967	0.949,1.0,1.0	-0.138
ENSMUSG00000044768	D1Ertd622e	chr1	-	97654599	97654689	97645934	97646361	97661554	97661676	35,54,47	0,9,3	58,26,54	0,0,0	215	125	0.000733519131326	1.0,0.777,0.901	1.0,1.0,1.0	-0.107
ENSMUSG00000047921	Trappc9	chr15	-	73050594	73050723	73031521	73031643	73052161	73052307	67,139,85	24,0,2	127,38,131	0,0,0	254	125	0.000737079904964	0.579,1.0,0.954	1.0,1.0,1.0	-0.156
ENSMUSG00000031189	Aff2	chrX	+	69523435	69523556	69360504	69360838	69544408	69544623	35,104,66	0,10,8	24,20,12	0,0,0	246	125	0.00075104686719	1.0,0.841,0.807	1.0,1.0,1.0	-0.117
ENSMUSG00000025766	D3Ertd751e	chr3	+	41744695	41744812	41742610	41742689	41746547	41746728	29,26,35	0,10,0	16,12,7	7,15,7	242	125	0.000754163119105	1.0,0.573,1.0	0.541,0.292,0.341	0.466
ENSMUSG00000060073	Psma3	chr12	+	70990484	70990531	70986862	70986935	70993012	70993080	25,31,17	0,0,0	5,16,11	0,10,1	172	125	0.000754583369106	1.0,1.0,1.0	1.0,0.538,0.889	0.191
ENSMUSG00000038305	Spats2l	chr1	+	57900633	57900840	57885702	57885949	57902088	57902224	13,79,76	10,7,0	42,15,45	0,0,0	332	125	0.000788901783042	0.329,0.809,1.0	1.0,1.0,1.0	-0.287
ENSMUSG00000025702	March8	chr6	+	116338385	116338490	116338023	116338215	116376692	116376863	40,67,32	0,0,0	54,18,57	0,11,4	230	125	0.000792109011761	1.0,1.0,1.0	1.0,0.471,0.886	0.214
ENSMUSG00000003813	Rad23a	chr8	-	84838272	84838311	84838006	84838134	84838468	84838666	26,78,89	0,9,0	71,69,64	9,39,10	164	125	0.000812652828915	1.0,0.869,1.0	0.857,0.574,0.83	0.203
ENSMUSG00000027361	Gabpb1	chr2	-	126662990	126663088	126658469	126658577	126676033	126676337	21,43,34	0,2,13	30,19,30	0,0,0	223	125	0.000822159370848	1.0,0.923,0.594	1.0,1.0,1.0	-0.161
ENSMUSG00000034377	Tulp4	chr17	+	6185136	6185298	6176828	6176957	6198671	6198852	80,150,165	13,1,5	170,7,196	2,0,0	287	125	0.000833026165046	0.728,0.985,0.935	0.974,1.0,1.0	-0.109
ENSMUSG00000029670	Ing3	chr6	+	21950037	21950109	21949648	21949793	21952128	21952229	153,257,280	5,5,4	219,119,248	17,29,4	197	125	0.000853366021327	0.951,0.97,0.978	0.891,0.723,0.975	0.103
ENSMUSG00000044702	Palb2	chr7	-	122124256	122124927	122123636	122123708	122128137	122128443	26,67,69	0,8,6	33,38,49	0,0,1	796	125	0.000873667129442	1.0,0.568,0.644	1.0,1.0,0.885	-0.224
ENSMUSG00000026956	Uap1l1	chr2	-	25363243	25363384	25362662	25362848	25363805	25363999	67,44,42	0,2,19	32,56,46	0,0,0	266	125	0.000900168920948	1.0,0.912,0.51	1.0,1.0,1.0	-0.193
ENSMUSG00000026927	Sdccag3	chr2	-	26385497	26385609	26384681	26384821	26385989	26386063	193,419,361	0,8,23	319,186,343	24,49,18	237	125	0.000908268738147	1.0,0.965,0.892	0.875,0.667,0.91	0.135
ENSMUSG00000021902	Phf7	chr14	-	31240273	31240433	31239630	31239737	31241725	31241827	77,102,109	0,2,1	101,93,119	2,10,8	285	125	0.000915508439245	1.0,0.957,0.98	0.957,0.803,0.867	0.103
ENSMUSG00000020220	Vps13d	chr4	-	145152646	145152798	145148316	145149348	145154568	145155486	78,130,50	0,0,0	101,23,84	0,0,18	277	125	0.000915581325153	1.0,1.0,1.0	1.0,1.0,0.678	0.107
ENSMUSG00000039987	Phtf2	chr5	-	20782272	20782491	20775878	20776007	20789628	20789784	97,136,183	10,9,7	113,76,142	4,0,0	344	125	0.000924912275764	0.779,0.846,0.905	0.911,1.0,1.0	-0.127
ENSMUSG00000020282	Rhbdf1	chr11	-	32210826	32210902	32210707	32210758	32211110	32211139	81,131,82	11,2,12	109,171,93	6,0,0	201	125	0.000937068701371	0.821,0.976,0.81	0.919,1.0,1.0	-0.104
ENSMUSG00000033029	1700088E04Rik	chr15	-	79136306	79136489	79135636	79135765	79139237	79139300	33,50,36	0,4,2	33,59,40	6,39,8	308	125	0.000947648259016	1.0,0.835,0.88	0.691,0.38,0.67	0.325
ENSMUSG00000052488	Cherp	chr8	-	72468374	72468519	72468199	72468289	72469863	72470015	297,398,292	0,1,0	313,77,312	0,25,4	270	125	0.000947648259016	1.0,0.995,1.0	1.0,0.588,0.973	0.145
ENSMUSG00000028550	Atg4c	chr4	+	99235066	99235186	99224413	99224550	99258396	99259787	58,150,119	0,0,0	128,43,97	2,22,1	245	125	0.000953868359919	1.0,1.0,1.0	0.97,0.499,0.98	0.184
ENSMUSG00000018501	Ncor1	chr11	-	62349352	62349493	62344784	62344888	62351377	62351546	139,280,265	24,10,0	247,53,287	5,0,0	266	125	0.000975575368041	0.731,0.929,1.0	0.959,1.0,1.0	-0.1
ENSMUSG00000030752	Kdm8	chr7	+	125452227	125452728	125444675	125444792	125455090	125455257	26,129,98	0,0,2	149,80,80	10,0,12	626	125	0.000982818920792	1.0,1.0,0.907	0.748,1.0,0.571	0.196
ENSMUSG00000060073	Psma3	chr12	+	70988423	70988489	70986862	70986935	70990484	70990531	1,19,15	25,16,14	13,41,28	4,9,9	191	125	0.00098366295958	0.026,0.437,0.412	0.68,0.749,0.671	-0.408
ENSMUSG00000095362	Gm14325	chr2	-	177834250	177834311	177831790	177833096	177834519	177834646	115,208,295	53,5,0	164,98,239	2,0,0	186	125	0.00100467179664	0.593,0.965,1.0	0.982,1.0,1.0	-0.141
ENSMUSG00000034243	Golgb1	chr16	+	36893315	36893438	36891366	36891492	36894830	36894944	70,84,70	23,18,21	106,54,79	18,0,2	248	125	0.00101398876133	0.605,0.702,0.627	0.748,1.0,0.952	-0.255
ENSMUSG00000034771	Tle2	chr10	+	81589419	81589496	81588808	81588959	81590224	81590423	83,72,45	0,1,2	22,59,24	2,14,0	202	125	0.00104045160385	1.0,0.978,0.933	0.872,0.723,1.0	0.105
ENSMUSG00000021140	Pcnx	chr12	+	81928241	81928374	81917664	81919380	81933530	81933715	3,29,22	0,0,1	56,21,47	9,0,10	258	125	0.00105108134956	1.0,1.0,0.914	0.751,1.0,0.695	0.156
ENSMUSG00000051864	Tbc1d22a	chr15	+	86311726	86311841	86301545	86301608	86351653	86351763	82,172,167	26,2,0	125,88,184	0,0,0	240	125	0.00105540360571	0.622,0.978,1.0	1.0,1.0,1.0	-0.133
ENSMUSG00000040174	Alkbh3	chr2	-	94006846	94006881	94004732	94004780	94008038	94008142	40,101,57	17,2,0	74,82,61	0,0,0	160	125	0.00105683327791	0.648,0.975,1.0	1.0,1.0,1.0	-0.126
ENSMUSG00000031732	Phlpp2	chr8	+	109920080	109920141	109913568	109913771	109922815	109922911	56,93,50	0,4,2	42,5,55	8,0,18	186	125	0.00107232789588	1.0,0.94,0.944	0.779,1.0,0.673	0.144
ENSMUSG00000019088	Dnase1l1	chrX	-	74276478	74276556	74274367	74274468	74277038	74277342	19,28,10	0,1,5	7,0,8	11,24,2	203	125	0.00108266626377	1.0,0.945,0.552	0.282,0.0,0.711	0.501
ENSMUSG00000036291	Ap5m1	chr14	+	49078694	49078922	49073548	49074194	49080235	49080375	79,212,231	12,15,1	151,34,132	3,0,0	353	125	0.00110734519341	0.7,0.833,0.988	0.947,1.0,1.0	-0.142
ENSMUSG00000022701	Ccdc191	chr16	+	43931193	43931384	43915449	43915603	43938913	43939567	150,177,190	0,4,0	154,27,132	4,16,4	316	125	0.00110838787814	1.0,0.946,1.0	0.938,0.4,0.929	0.226
ENSMUSG00000025326	Ube3a	chr7	+	59240966	59241033	59228801	59229271	59243349	59243469	15,43,47	11,8,11	40,10,51	2,0,3	192	125	0.00117343682516	0.47,0.778,0.736	0.929,1.0,0.917	-0.287
ENSMUSG00000037605	Adgrl3	chr5	+	81329756	81329960	81309936	81310079	81387774	81387988	29,78,80	12,25,27	62,18,51	6,0,5	329	125	0.0012056423866	0.479,0.542,0.53	0.797,1.0,0.795	-0.347
ENSMUSG00000036273	Lrrk2	chr15	+	91756979	91757068	91755789	91755991	91764631	91764819	8,9,14	0,1,0	22,1,4	6,0,11	214	125	0.0012330986425	1.0,0.84,1.0	0.682,1.0,0.175	0.328
ENSMUSG00000041180	Hectd2	chr19	+	36597076	36597186	36595208	36595254	36598886	36599035	14,25,79	0,0,1	17,16,18	8,0,2	235	125	0.00125426349658	1.0,1.0,0.977	0.531,1.0,0.827	0.206
ENSMUSG00000024112	Cacna1h	chr17	-	25391088	25391528	25389337	25389489	25391820	25392610	42,66,54	0,0,0	120,28,96	4,0,6	565	125	0.00125722139905	1.0,1.0,1.0	0.869,1.0,0.78	0.117
ENSMUSG00000070284	Gmppb	chr9	+	108050450	108050609	108050114	108050257	108050848	108051242	58,150,142	11,3,4	122,117,156	0,0,3	284	125	0.00125999136011	0.699,0.957,0.94	1.0,1.0,0.958	-0.121
ENSMUSG00000053510	Nrd1	chr4	+	109016651	109016785	109013509	109013840	109017626	109017696	54,73,61	0,1,5	31,0,60	11,15,4	259	125	0.00126476893817	1.0,0.972,0.855	0.576,0.0,0.879	0.457
ENSMUSG00000018501	Ncor1	chr11	-	62349394	62349493	62344631	62344888	62351377	62351390	114,216,222	24,10,0	197,35,232	5,0,0	224	125	0.00126629328831	0.726,0.923,1.0	0.956,1.0,1.0	-0.102
ENSMUSG00000032254	Kif23	chr9	-	61932074	61932187	61929663	61929766	61935379	61935550	136,282,301	0,4,11	199,66,273	32,20,2	238	125	0.0013266659514	1.0,0.974,0.935	0.766,0.634,0.986	0.174
ENSMUSG00000025006	Sorbs1	chr19	-	40321792	40321960	40318021	40318068	40324746	40324832	0,15,3	40,67,60	6,18,33	22,3,34	293	125	0.00133039003208	0.0,0.087,0.021	0.104,0.719,0.293	-0.336
ENSMUSG00000024317	Rnf138	chr18	+	21024408	21024516	21020887	21020999	21026085	21028223	483,530,556	121,246,225	343,409,449	225,329,255	233	125	0.00133900738815	0.682,0.536,0.57	0.45,0.4,0.486	0.151
ENSMUSG00000026743	Mllt10	chr2	+	18101457	18101512	18071124	18071204	18122244	18122348	27,60,57	0,6,7	45,20,50	17,8,15	180	125	0.00134938835602	1.0,0.874,0.85	0.648,0.635,0.698	0.248
ENSMUSG00000021254	Gpatch2l	chr12	+	86256867	86256932	86244034	86244706	86260576	86260753	129,209,147	0,1,1	198,52,175	2,51,5	190	125	0.00135069787751	1.0,0.993,0.99	0.985,0.401,0.958	0.213
ENSMUSG00000029913	Prdm5	chr6	+	65886084	65886178	65831248	65831371	65927916	65928021	17,6,14	0,1,3	11,0,5	8,12,2	219	125	0.00135573071111	1.0,0.774,0.727	0.44,0.0,0.588	0.491
ENSMUSG00000057738	Sptan1	chr2	+	30014157	30014172	30013675	30013838	30015588	30015720	72,62,43	127,314,286	63,22,10	355,236,348	140	125	0.00137107912491	0.336,0.15,0.118	0.137,0.077,0.025	0.122
ENSMUSG00000030534	Vps33b	chr7	+	80279971	80280033	80276397	80276465	80282484	80282579	42,25,30	0,4,14	24,22,63	0,0,2	187	125	0.00138075873092	1.0,0.807,0.589	1.0,1.0,0.955	-0.186
ENSMUSG00000030083	Abtb1	chr6	-	88840709	88840781	88839626	88839771	88840837	88840900	7,59,22	0,8,12	36,33,13	2,0,0	197	125	0.00139497655192	1.0,0.824,0.538	0.919,1.0,1.0	-0.186
ENSMUSG00000019254	Ppp1r12c	chr7	-	4482972	4483013	4482790	4482893	4483102	4483185	30,118,93	17,4,1	129,53,93	1,1,0	166	125	0.00140801691556	0.571,0.957,0.986	0.99,0.976,1.0	-0.151
ENSMUSG00000031627	Irf2	chr8	+	46818790	46818908	46807704	46807751	46837673	46837798	42,96,82	0,15,13	72,47,83	4,0,0	243	125	0.0014236462767	1.0,0.767,0.764	0.903,1.0,1.0	-0.124
ENSMUSG00000028487	Bnc2	chr4	-	84277905	84277939	84276443	84276447	84291692	84291930	4,9,6	76,66,77	12,31,15	61,53,74	159	125	0.00142915622298	0.04,0.097,0.058	0.134,0.315,0.137	-0.13
ENSMUSG00000034321	Exosc1	chr19	-	41926531	41926565	41922979	41924088	41931355	41931430	6,23,17	0,1,2	14,10,35	8,5,9	159	125	0.00142922794807	1.0,0.948,0.87	0.579,0.611,0.754	0.291
ENSMUSG00000044712	Slc38a6	chr12	+	73337509	73337568	73337021	73337104	73341407	73341473	1,49,21	6,11,0	30,15,15	0,0,0	184	125	0.00144388643716	0.102,0.752,1.0	1.0,1.0,1.0	-0.382
ENSMUSG00000034473	Sec22a	chr16	-	35318803	35318869	35314069	35314287	35329497	35329613	63,223,220	0,2,15	234,196,219	27,39,7	191	125	0.00148132350693	1.0,0.986,0.906	0.85,0.767,0.953	0.107
ENSMUSG00000027523	Gnas	chr2	+	174328107	174330434	174327767	174327941	174334211	174334284	6734,8922,6897	269,192,121	7778,5962,6795	109,44,97	2452	125	0.00150034691543	0.561,0.703,0.744	0.784,0.874,0.781	-0.144
ENSMUSG00000087013	2610027K06Rik	chr11	-	85801788	85801943	85795874	85796284	85832167	85832209	65,111,92	18,7,5	129,110,110	1,0,6	280	125	0.00150100398653	0.617,0.876,0.891	0.983,1.0,0.891	-0.163
ENSMUSG00000052056	Zfp217	chr2	-	170114060	170115572	170112479	170112614	170119018	170120753	128,233,220	0,0,0	202,86,186	0,12,2	1637	125	0.00152376300266	1.0,1.0,1.0	1.0,0.354,0.877	0.256
ENSMUSG00000028487	Bnc2	chr4	-	84291259	84291325	84277905	84277939	84291692	84291868	0,0,0	4,5,3	3,0,12	6,27,9	191	125	0.00152381694073	0.0,0.0,0.0	0.247,0.0,0.466	-0.238
ENSMUSG00000040648	Ppip5k2	chr1	-	97716541	97716604	97713003	97713144	97717441	97717561	7,67,73	0,1,17	56,8,38	21,13,21	188	125	0.00152381694073	1.0,0.978,0.741	0.639,0.29,0.546	0.415
ENSMUSG00000048915	Efna5	chr17	-	62613315	62613396	62604183	62607463	62613836	62613902	150,235,272	4,33,16	445,83,309	61,35,66	206	125	0.00155142974213	0.958,0.812,0.912	0.816,0.59,0.74	0.179
ENSMUSG00000000085	Scmh1	chr4	+	120462012	120462155	120447032	120447161	120463074	120463145	61,98,97	0,3,0	88,74,53	0,11,6	268	125	0.00157207921483	1.0,0.938,1.0	1.0,0.758,0.805	0.125
ENSMUSG00000034471	Caskin2	chr11	-	115807838	115807890	115807263	115807361	115811886	115812382	67,63,115	16,7,4	108,27,52	2,0,2	177	125	0.00157306386323	0.747,0.864,0.953	0.974,1.0,0.948	-0.119
ENSMUSG00000042523	Dnal1	chr12	+	84121282	84121321	84114365	84114399	84124474	84124584	57,36,61	22,0,0	56,46,42	0,0,0	164	125	0.00157306386323	0.664,1.0,1.0	1.0,1.0,1.0	-0.112
ENSMUSG00000038085	Cnbd2	chr2	+	156328317	156328455	156320009	156320063	156333578	156333632	0,4,11	14,7,0	5,18,24	2,0,0	263	125	0.00159566770443	0.0,0.214,1.0	0.543,1.0,1.0	-0.443
ENSMUSG00000052748	Swt1	chr1	-	151388619	151388768	151384316	151384504	151394608	151394772	72,125,164	10,0,10	131,77,124	3,0,0	274	125	0.00159986736875	0.767,1.0,0.882	0.952,1.0,1.0	-0.101
ENSMUSG00000045100	Slc25a26	chr6	+	94592411	94592481	94535720	94535768	94598379	94598444	42,70,59	0,1,3	53,30,59	14,17,0	195	125	0.00160595272172	1.0,0.978,0.927	0.708,0.531,1.0	0.222
ENSMUSG00000020467	Efemp1	chr11	+	28867652	28868039	28867465	28867514	28910609	28910732	108,149,113	0,7,6	36,46,50	0,0,0	512	125	0.00162702364018	1.0,0.839,0.821	1.0,1.0,1.0	-0.113
ENSMUSG00000039410	Prdm16	chr4	-	154476638	154476686	154367177	154367312	154528581	154528931	8,20,21	0,0,0	34,3,43	5,0,5	173	125	0.00163098175288	1.0,1.0,1.0	0.831,1.0,0.861	0.103
ENSMUSG00000028232	Tmem68	chr4	-	3562019	3562146	3560498	3560692	3564092	3564257	0,3,12	20,80,114	15,39,2	28,27,69	252	125	0.00165862899246	0.0,0.018,0.05	0.21,0.417,0.014	-0.191
ENSMUSG00000026333	Gin1	chr1	+	97782926	97783232	97777325	97777519	97784752	97784944	2,84,119	0,0,0	66,83,90	4,0,6	431	125	0.00168071040514	1.0,1.0,1.0	0.827,1.0,0.813	0.12
ENSMUSG00000029769	Ccdc136	chr6	+	29414785	29414980	29412901	29413087	29415430	29415655	97,133,113	20,0,0	163,125,155	0,0,0	320	125	0.0016819235893	0.655,1.0,1.0	1.0,1.0,1.0	-0.115
ENSMUSG00000040434	Gyltl1b	chr2	-	92370176	92370259	92369705	92369983	92370565	92370893	4,22,28	3,5,8	19,18,30	0,0,3	208	125	0.00168509692466	0.445,0.726,0.678	1.0,1.0,0.857	-0.336
ENSMUSG00000029798	Herc6	chr6	+	57662065	57662249	57660090	57660161	57662342	57662445	13,29,24	0,2,6	3,32,16	0,0,0	309	125	0.00170903579042	1.0,0.854,0.618	1.0,1.0,1.0	-0.176
ENSMUSG00000053091	Lins1	chr7	+	66708638	66708728	66708039	66708553	66710229	66710746	19,67,35	8,2,1	34,15,58	0,0,0	215	125	0.0017257806673	0.58,0.951,0.953	1.0,1.0,1.0	-0.172
ENSMUSG00000024713	Pcsk5	chr19	-	17617650	17617754	17595660	17595778	17642492	17642593	34,40,28	14,15,17	158,115,131	27,0,29	229	125	0.00173958443831	0.57,0.593,0.473	0.762,1.0,0.711	-0.279
ENSMUSG00000052593	Adam17	chr12	-	21347296	21347449	21342863	21342977	21349784	21349953	27,15,5	0,6,4	21,2,29	1,0,0	278	125	0.00174335832404	1.0,0.529,0.36	0.904,1.0,1.0	-0.338
ENSMUSG00000021556	Golm1	chr13	-	59674960	59675096	59665526	59665676	59675726	59675784	0,3,4	59,95,43	11,20,6	63,6,67	261	125	0.00175160631783	0.0,0.015,0.043	0.077,0.615,0.041	-0.225
ENSMUSG00000029130	Rnf32	chr5	+	29196579	29196645	29195996	29196112	29197925	29198020	22,8,9	0,0,0	14,16,10	6,0,2	191	125	0.00176450344714	1.0,1.0,1.0	0.604,1.0,0.766	0.21
ENSMUSG00000021629	Slc30a5	chr13	-	100826451	100826518	100821118	100821206	100828899	100829022	68,138,89	15,3,9	134,75,105	2,1,3	192	125	0.00176703471705	0.747,0.968,0.866	0.978,0.98,0.958	-0.112
ENSMUSG00000021420	Fars2	chr13	+	36204508	36205141	36117410	36118005	36232121	36232281	100,95,120	0,0,0	122,165,122	1,0,13	758	125	0.00177722498523	1.0,1.0,1.0	0.953,1.0,0.607	0.147
ENSMUSG00000020397	Med7	chr11	+	46439805	46439824	46436970	46437191	46440562	46441100	13,11,10	14,16,37	2,2,5	19,44,23	144	125	0.00178610524802	0.446,0.374,0.19	0.084,0.038,0.159	0.243
ENSMUSG00000023330	Dtwd1	chr2	+	126158409	126158553	126154545	126154860	126159769	126160028	134,222,225	0,8,12	191,114,197	24,50,11	269	125	0.00179103774466	1.0,0.928,0.897	0.787,0.514,0.893	0.21
ENSMUSG00000005907	Pex1	chr5	+	3633715	3633946	3631588	3631765	3635314	3635512	40,175,92	8,0,4	162,108,123	1,0,0	356	125	0.00179691211442	0.637,1.0,0.89	0.983,1.0,1.0	-0.152
ENSMUSG00000004561	Mettl17	chr14	+	51889146	51889397	51888741	51888836	51889527	51889635	73,89,80	10,7,17	59,56,68	27,58,20	376	125	0.00181427703687	0.708,0.809,0.61	0.421,0.243,0.531	0.311
ENSMUSG00000074582	Arfgef2	chr2	+	166827541	166827665	166805587	166805835	166834470	166834617	42,79,30	0,27,0	58,22,37	0,0,0	249	125	0.00183073531544	1.0,0.595,1.0	1.0,1.0,1.0	-0.135
ENSMUSG00000000915	Hip1r	chr5	+	124000991	124001090	124000711	124000774	124001205	124001311	39,54,37	0,4,8	14,18,14	0,0,0	224	125	0.00185330335198	1.0,0.883,0.721	1.0,1.0,1.0	-0.132
ENSMUSG00000029203	Ube2k	chr5	+	65571531	65571590	65537361	65537546	65591875	65591975	2,21,31	7,18,12	18,48,27	3,4,4	184	125	0.00190141863492	0.163,0.442,0.637	0.803,0.891,0.821	-0.424
ENSMUSG00000039599	Fam149b	chr14	+	20359754	20359916	20358023	20358140	20374329	20374454	139,183,182	43,15,23	161,109,136	5,0,12	287	125	0.0019101357792	0.585,0.842,0.775	0.933,1.0,0.832	-0.188
ENSMUSG00000092558	Med20	chr17	+	47618808	47619062	47611581	47611692	47622884	47624418	160,188,186	27,0,0	190,44,173	0,0,0	379	125	0.00192339409393	0.662,1.0,1.0	1.0,1.0,1.0	-0.113
ENSMUSG00000043635	Adamts3	chr5	-	89881534	89881562	89861298	89861705	89882821	89883334	5,49,42	0,1,0	88,22,69	0,26,8	153	125	0.00193041976448	1.0,0.976,1.0	1.0,0.409,0.876	0.23
ENSMUSG00000037652	Phc3	chr3	-	30948701	30948800	30942408	30942652	30950875	30951031	26,59,25	0,3,0	40,7,35	11,0,7	224	125	0.00196264305852	1.0,0.916,1.0	0.67,1.0,0.736	0.17
ENSMUSG00000047030	Spata2	chr2	-	167489168	167489368	167485405	167485593	167492758	167492845	0,4,8	103,90,47	13,17,6	61,8,70	325	125	0.00197089541232	0.0,0.017,0.061	0.076,0.45,0.032	-0.16
ENSMUSG00000035842	Ddx11	chr17	+	66149030	66149099	66148653	66148803	66149967	66150052	25,69,57	0,0,0	39,28,48	8,2,0	194	125	0.00198432642352	1.0,1.0,1.0	0.759,0.9,1.0	0.114
ENSMUSG00000021457	Syk	chr13	+	52596957	52597054	52583436	52583605	52610795	52611252	12,0,10	5,26,4	1,0,3	22,40,19	222	125	0.00200096900372	0.575,0.0,0.585	0.025,0.0,0.082	0.351
ENSMUSG00000026743	Mllt10	chr2	+	18123718	18123812	18109781	18109891	18146776	18146872	8,35,41	7,1,4	32,3,37	0,0,1	219	125	0.00200106746987	0.395,0.952,0.854	1.0,1.0,0.955	-0.251
ENSMUSG00000006307	Kmt2b	chr7	-	30587254	30587327	30584993	30587029	30588354	30588726	72,99,84	20,0,0	130,14,86	0,0,0	198	125	0.00200749315902	0.694,1.0,1.0	1.0,1.0,1.0	-0.102
ENSMUSG00000045007	Tubg2	chr11	+	101156447	101156560	101155906	101156168	101156752	101156920	19,34,23	0,0,0	33,34,33	1,16,0	238	125	0.00201962090683	1.0,1.0,1.0	0.945,0.527,1.0	0.176
ENSMUSG00000021495	Fam193b	chr13	-	55555982	55556225	55554216	55554448	55564519	55564580	259,282,239	0,0,2	288,136,347	2,22,0	368	125	0.0020199970154	1.0,1.0,0.976	0.98,0.677,1.0	0.106
ENSMUSG00000051977	Prdm9	chr17	-	15555086	15555358	15554687	15554755	15555565	15555667	20,19,18	0,0,0	24,34,13	2,0,6	397	125	0.00203371050438	1.0,1.0,1.0	0.791,1.0,0.406	0.268
ENSMUSG00000039988	Ankrd13c	chr3	+	157975227	157975294	157972231	157972317	157988639	157988784	13,28,50	12,0,3	22,33,56	0,0,0	192	125	0.00204264651087	0.414,1.0,0.916	1.0,1.0,1.0	-0.223
ENSMUSG00000026333	Gin1	chr1	+	97783137	97783232	97777398	97777519	97784752	97784944	2,27,55	0,0,0	43,36,40	4,0,6	220	125	0.00211201845946	1.0,1.0,1.0	0.859,1.0,0.791	0.117
ENSMUSG00000021592	Arsk	chr13	-	76074774	76075051	76072099	76072271	76091657	76091817	82,54,135	0,0,4	73,56,117	13,0,14	402	125	0.00213771232688	1.0,1.0,0.913	0.636,1.0,0.722	0.185
ENSMUSG00000029071	Dvl1	chr4	+	155854885	155855025	155854730	155854800	155855103	155855180	195,231,240	0,1,0	185,84,207	0,22,1	265	125	0.00215445784088	1.0,0.991,1.0	1.0,0.643,0.99	0.119
ENSMUSG00000053091	Lins1	chr7	+	66709293	66709435	66708039	66708553	66710229	66710746	41,78,73	8,2,1	67,30,65	0,0,0	267	125	0.00218119673344	0.706,0.948,0.972	1.0,1.0,1.0	-0.125
ENSMUSG00000038056	Kmt2c	chr5	-	25275899	25275973	25275627	25275736	25276139	25276256	118,187,246	37,0,0	221,140,161	0,0,0	199	125	0.00218119673344	0.667,1.0,1.0	1.0,1.0,1.0	-0.111
ENSMUSG00000087651	1500009L16Rik	chr10	+	83737908	83737933	83722864	83723034	83757444	83757480	77,143,154	31,1,0	170,167,157	0,0,3	150	125	0.00218320767418	0.674,0.992,1.0	1.0,1.0,0.978	-0.104
ENSMUSG00000029221	Slc30a9	chr5	+	67324676	67324733	67315725	67315845	67326852	67326952	61,129,96	28,88,81	120,85,125	34,9,45	182	125	0.00220297986406	0.599,0.502,0.449	0.708,0.866,0.656	-0.227
ENSMUSG00000035299	Mid1	chrX	+	169985935	169986097	169983955	169984083	169987558	169987766	4,44,62	5,7,4	51,26,60	0,0,3	287	125	0.00220756837773	0.258,0.732,0.871	1.0,1.0,0.897	-0.345
ENSMUSG00000025894	Aasdhppt	chr9	-	4308693	4308919	4302469	4302631	4309287	4309469	61,42,46	0,3,2	28,27,41	9,10,3	351	125	0.00225412797012	1.0,0.833,0.891	0.526,0.49,0.83	0.293
ENSMUSG00000026740	Dnajc1	chr2	-	18316898	18317000	18308584	18308949	18392290	18392811	28,55,37	0,0,0	38,0,36	3,21,0	227	125	0.00226178260908	1.0,1.0,1.0	0.875,0.0,1.0	0.375
ENSMUSG00000026956	Uap1l1	chr2	-	25363311	25363384	25362662	25362848	25363805	25363857	35,13,8	0,2,19	8,16,6	0,0,0	198	125	0.00226178260908	1.0,0.804,0.21	1.0,1.0,1.0	-0.329
ENSMUSG00000024726	Carnmt1	chr19	+	18703360	18703464	18679103	18679267	18704019	18704788	3,9,8	1,6,2	10,12,15	2,0,0	229	125	0.00226178260908	0.621,0.45,0.686	0.732,1.0,1.0	-0.325
ENSMUSG00000041225	Arhgap12	chr18	-	6056978	6056993	6052861	6052923	6057516	6057591	0,19,9	26,48,16	2,0,2	31,41,23	140	125	0.0023253729843	0.0,0.261,0.334	0.054,0.0,0.072	0.156
ENSMUSG00000026305	Lrrfip1	chr1	+	91084945	91085005	91068562	91068649	91093559	91093637	0,0,0	19,7,6	4,12,0	7,0,8	185	125	0.00232559458057	0.0,0.0,0.0	0.279,1.0,0.0	-0.426
ENSMUSG00000033149	Phldb2	chr16	-	45774162	45774345	45772134	45772275	45774967	45775087	37,39,98	0,0,0	55,18,54	0,0,13	308	125	0.00235226955513	1.0,1.0,1.0	1.0,1.0,0.628	0.124
ENSMUSG00000033004	Mycbp2	chr14	-	103252408	103252526	103248361	103248566	103260195	103260277	21,71,105	24,0,15	80,20,109	3,0,0	243	125	0.00235226955513	0.31,1.0,0.783	0.932,1.0,1.0	-0.28
ENSMUSG00000030245	Golt1b	chr6	+	142393927	142394106	142387220	142387369	142396187	142396269	149,371,471	31,41,18	393,236,421	12,15,7	304	125	0.00238733437531	0.664,0.788,0.915	0.931,0.866,0.961	-0.13
ENSMUSG00000024163	Mapk8ip3	chr17	-	24908410	24908428	24907328	24907386	24909149	24909161	30,6,12	1,5,3	5,0,8	13,3,11	143	125	0.00238733437531	0.963,0.512,0.778	0.252,0.0,0.389	0.537
ENSMUSG00000033653	Vps8	chr16	+	21543267	21543314	21533062	21533161	21554074	21554222	12,31,18	0,0,0	17,6,24	3,0,5	172	125	0.00240828245404	1.0,1.0,1.0	0.805,1.0,0.777	0.139
ENSMUSG00000049728	Zfp668	chr7	-	127874676	127874758	127867755	127868424	127876046	127876780	13,9,7	47,60,75	17,10,23	44,9,41	207	125	0.00240929174995	0.143,0.083,0.053	0.189,0.402,0.253	-0.188
ENSMUSG00000034613	Ppm1h	chr10	+	122907506	122907614	122904091	122904155	122920693	122920845	27,67,26	0,0,0	29,25,46	0,0,12	233	125	0.00241528387542	1.0,1.0,1.0	1.0,1.0,0.673	0.109
ENSMUSG00000032059	Alg9	chr9	+	50783257	50783328	50778969	50779104	50788152	50788241	50,119,141	22,50,41	141,100,111	24,17,18	196	125	0.00241844556931	0.592,0.603,0.687	0.789,0.79,0.797	-0.165
ENSMUSG00000028382	Ptbp3	chr4	-	59546148	59546182	59524403	59524476	59549147	59549252	50,95,54	88,200,185	59,10,46	219,74,237	159	125	0.00241941130283	0.309,0.272,0.187	0.175,0.096,0.132	0.122
ENSMUSG00000092074	Dynlt1a	chr17	-	6314916	6314958	6311708	6311832	6317373	6317474	16,13,4	0,0,0	11,29,15	8,0,2	167	125	0.00244662616125	1.0,1.0,1.0	0.507,1.0,0.849	0.215
ENSMUSG00000069633	Pex11g	chr8	-	3465782	3465971	3463921	3464100	3467571	3467670	29,15,21	0,0,1	47,21,34	8,0,4	314	125	0.00245144836013	1.0,1.0,0.893	0.7,1.0,0.772	0.14
ENSMUSG00000025262	Fam120c	chrX	+	151428916	151429016	151399674	151399803	151429836	151429913	20,40,47	0,0,14	34,10,61	0,0,0	225	125	0.00245606079003	1.0,1.0,0.651	1.0,1.0,1.0	-0.116
ENSMUSG00000014767	Tbp	chr17	+	15501153	15501202	15499911	15500024	15502961	15503128	9,21,33	20,0,3	45,1,25	0,0,0	174	125	0.00246275214579	0.244,1.0,0.888	1.0,1.0,1.0	-0.289
ENSMUSG00000035024	Ncapd3	chr9	+	27030622	27030830	27030174	27030499	27036984	27037139	63,127,102	8,4,10	103,41,117	0,0,4	333	125	0.00246571930564	0.747,0.923,0.793	1.0,1.0,0.917	-0.151
ENSMUSG00000004455	Ppp1cc	chr5	+	122172731	122172955	122168918	122169149	122173145	122173280	48,47,42	1,0,9	28,51,65	0,0,0	349	125	0.00246855584067	0.945,1.0,0.626	1.0,1.0,1.0	-0.143
ENSMUSG00000078861	Zfp931	chr2	-	178069554	178069615	178067694	178068400	178069822	178069949	58,73,129	3,27,30	61,44,93	32,69,59	186	125	0.00249924763089	0.929,0.645,0.743	0.562,0.3,0.514	0.314
ENSMUSG00000097589	Dleu2	chr14	-	61614165	61614271	61603033	61603806	61635524	61635591	7,0,8	0,18,1	1,0,0	4,1,6	231	125	0.00251851547716	1.0,0.0,0.812	0.119,0.0,0.0	0.564
ENSMUSG00000033434	Gtpbp6	chr5	-	110107059	110107197	110106652	110106783	110107855	110108197	73,44,46	0,2,8	66,45,57	0,0,0	263	125	0.00253464326851	1.0,0.913,0.732	1.0,1.0,1.0	-0.118
ENSMUSG00000002602	Axl	chr7	-	25773098	25773125	25770632	25770765	25773342	25773493	43,62,49	0,0,3	50,11,21	8,6,0	152	125	0.00256016349485	1.0,1.0,0.931	0.837,0.601,1.0	0.164
ENSMUSG00000014418	Hps5	chr7	-	46775153	46775284	46774813	46774937	46775764	46775951	0,2,8	24,32,48	13,0,18	19,6,31	256	125	0.00256016349485	0.0,0.03,0.075	0.25,0.0,0.221	-0.122
ENSMUSG00000012114	Med15	chr16	-	17680548	17680761	17674404	17674658	17683158	17683188	67,239,245	0,8,7	260,71,164	13,10,20	338	125	0.00257639610211	1.0,0.917,0.928	0.881,0.724,0.752	0.163
ENSMUSG00000047248	C2cd3	chr7	+	100379967	100380125	100374263	100374533	100390078	100390302	140,258,307	20,14,9	276,49,340	11,0,1	283	125	0.00258462331025	0.756,0.891,0.938	0.917,1.0,0.993	-0.108
ENSMUSG00000061589	Dot1l	chr10	+	80785781	80786266	80785497	80785623	80786353	80786489	433,510,485	0,0,0	446,109,437	2,16,0	610	125	0.00262305816252	1.0,1.0,1.0	0.979,0.583,1.0	0.146
ENSMUSG00000071072	Ptges3	chr10	+	128074221	128074284	128072067	128072157	128075337	128075362	10,19,36	0,0,0	18,3,28	0,0,11	188	125	0.00268622155658	1.0,1.0,1.0	1.0,1.0,0.629	0.124
ENSMUSG00000039585	Myo9a	chr9	+	59889412	59889555	59884479	59884592	59894140	59894364	97,209,142	0,0,0	193,108,180	0,26,0	268	125	0.00269009770382	1.0,1.0,1.0	1.0,0.66,1.0	0.113
ENSMUSG00000039620	6430573F11Rik	chr8	+	36505551	36505725	36498326	36498481	36511572	36513013	22,32,32	2,6,0	52,60,51	0,0,0	299	125	0.0027454045921	0.821,0.69,1.0	1.0,1.0,1.0	-0.163
ENSMUSG00000035666	Gtf3c4	chr2	-	28836024	28836127	28835203	28835373	28839882	28840286	99,100,126	77,350,311	85,2,71	392,49,365	228	125	0.00282794622206	0.413,0.135,0.182	0.106,0.022,0.096	0.169
ENSMUSG00000034211	Mrps17	chr5	+	129715683	129715910	129715496	129715549	129716726	129716866	264,445,438	49,17,6	366,191,449	2,0,12	352	125	0.00282936382223	0.657,0.903,0.963	0.985,1.0,0.93	-0.131
ENSMUSG00000031209	Heph	chrX	+	96470732	96470915	96465809	96466054	96472811	96473066	41,130,107	10,0,4	89,50,79	0,0,1	308	125	0.00284030572457	0.625,1.0,0.916	1.0,1.0,0.97	-0.143
ENSMUSG00000047045	Tmem164	chrX	+	142752039	142752089	142681405	142681556	142805989	142806068	7,13,12	8,3,3	24,3,25	3,0,0	175	125	0.00286611993877	0.385,0.756,0.741	0.851,1.0,1.0	-0.323
ENSMUSG00000026743	Mllt10	chr2	+	18162316	18162886	18146776	18146872	18170253	18170298	143,153,161	0,0,0	100,78,166	5,0,4	695	125	0.00289653136334	1.0,1.0,1.0	0.782,1.0,0.882	0.112
ENSMUSG00000032579	Hemk1	chr9	-	107331090	107331155	107330772	107330822	107331444	107331579	18,24,24	0,1,0	22,64,43	5,0,9	190	125	0.00290356594123	1.0,0.94,1.0	0.743,1.0,0.759	0.146
ENSMUSG00000014496	Ankrd28	chr14	-	31743222	31743435	31736759	31736838	31755732	31755803	140,179,201	32,0,0	215,46,250	0,0,0	338	125	0.00291622111141	0.618,1.0,1.0	1.0,1.0,1.0	-0.127
ENSMUSG00000087165	2010001A14Rik	chr11	-	57796311	57796397	57795518	57795794	57801233	57801414	4,23,10	5,4,6	16,62,11	4,0,0	211	125	0.0029237660973	0.322,0.773,0.497	0.703,1.0,1.0	-0.37
ENSMUSG00000002661	Alkbh7	chr17	+	56998388	56998562	56997342	56997567	56998670	56998795	118,280,191	38,24,4	287,382,325	2,4,16	299	125	0.00295590376573	0.565,0.83,0.952	0.984,0.976,0.895	-0.169
ENSMUSG00000047888	Tnrc6b	chr15	+	80918510	80918606	80917950	80918097	80923457	80923682	201,280,246	0,18,18	310,111,236	21,26,34	221	125	0.00302498652598	1.0,0.898,0.885	0.893,0.707,0.797	0.129
ENSMUSG00000047617	BC029214	chr2	-	25460654	25460715	25460444	25460494	25460786	25461094	9,3,22	0,7,3	7,3,15	0,0,0	186	125	0.00304970710594	1.0,0.224,0.831	1.0,1.0,1.0	-0.315
ENSMUSG00000075376	Rc3h2	chr2	-	37398243	37398356	37389584	37389890	37399586	37399705	100,164,233	23,0,0	168,35,181	0,0,0	238	125	0.00308599251311	0.695,1.0,1.0	1.0,1.0,1.0	-0.102
ENSMUSG00000058388	Phtf1	chr3	+	103981885	103981955	103969054	103969130	103985752	103985909	23,24,43	0,3,6	17,12,21	0,0,0	195	125	0.00311150758247	1.0,0.837,0.821	1.0,1.0,1.0	-0.114
ENSMUSG00000041058	Wwp1	chr4	-	19661965	19662032	19659562	19659747	19672418	19672543	133,136,199	4,6,3	142,46,131	7,22,11	192	125	0.00311949312074	0.956,0.937,0.977	0.93,0.576,0.886	0.159
ENSMUSG00000074452	Pate2	chr9	+	35574229	35574387	35570283	35570530	35607594	35607719	12,9,3	0,0,0	5,36,13	0,12,0	283	125	0.00313425057454	1.0,1.0,1.0	1.0,0.57,1.0	0.143
ENSMUSG00000024566	Atp9b	chr18	-	80891814	80891923	80869741	80869793	80909591	80909705	64,91,90	30,1,0	99,22,113	0,0,0	234	125	0.00315879171785	0.533,0.98,1.0	1.0,1.0,1.0	-0.162
ENSMUSG00000061859	Inadl	chr4	+	98667575	98667659	98652403	98652558	98674193	98674387	11,37,11	0,0,0	14,40,9	12,0,1	209	125	0.00318369502779	1.0,1.0,1.0	0.411,1.0,0.843	0.249
ENSMUSG00000032120	C2cd2l	chr9	-	44316999	44317119	44316707	44316818	44317582	44317678	21,107,84	26,6,0	150,47,118	2,0,0	245	125	0.00320874727555	0.292,0.901,1.0	0.975,1.0,1.0	-0.261
ENSMUSG00000032294	Pkm	chr9	+	59675028	59675195	59671920	59672073	59678043	59678225	266,327,273	10,4,24	309,182,207	22,21,33	292	125	0.00326170788866	0.919,0.972,0.83	0.857,0.788,0.729	0.116
ENSMUSG00000067629	Syngap1	chr17	+	26946632	26946738	26944632	26944754	26952561	26952653	35,56,67	0,0,0	31,7,24	12,0,0	231	125	0.00327931503248	1.0,1.0,1.0	0.583,1.0,1.0	0.139
ENSMUSG00000004565	Pnpla6	chr8	+	3516509	3516568	3515424	3515556	3516680	3516749	5,6,7	0,1,1	9,1,0	6,0,7	184	125	0.00337320723055	1.0,0.803,0.826	0.505,1.0,0.0	0.375
ENSMUSG00000041774	Ydjc	chr16	+	17147796	17147974	17147597	17147697	17148155	17148846	14,20,28	0,0,0	21,4,24	2,0,5	303	125	0.00337395962273	1.0,1.0,1.0	0.812,1.0,0.664	0.175
ENSMUSG00000023908	Pkmyt1	chr17	+	23734965	23735072	23733822	23734316	23735199	23735372	72,142,153	19,0,0	161,196,117	0,0,0	232	125	0.00337575855111	0.671,1.0,1.0	1.0,1.0,1.0	-0.11
ENSMUSG00000087396	4933407K13Rik	chrX	-	75755365	75755528	75751524	75751687	75760231	75760394	117,40,53	0,3,0	57,0,64	5,5,3	288	125	0.00347375364444	1.0,0.853,1.0	0.832,0.0,0.903	0.373
ENSMUSG00000061533	Cep128	chr12	-	91266735	91267086	91255574	91255739	91289488	91289640	111,98,66	0,0,0	73,27,78	0,0,10	476	125	0.00347375364444	1.0,1.0,1.0	1.0,1.0,0.672	0.109
ENSMUSG00000060733	Ipmk	chr10	+	71366008	71366105	71363449	71363535	71372707	71372880	179,315,261	0,0,0	230,42,269	0,24,4	222	125	0.00347375364444	1.0,1.0,1.0	1.0,0.496,0.974	0.177
ENSMUSG00000047583	Tyw3	chr3	-	154591083	154591155	154576519	154580291	154593716	154593815	85,130,91	24,4,10	106,78,102	0,0,8	197	125	0.00348181363648	0.692,0.954,0.852	1.0,1.0,0.89	-0.131
ENSMUSG00000022827	Rabl3	chr16	+	37567319	37567391	37559994	37560109	37570387	37570426	32,44,72	0,14,0	54,62,51	0,0,0	197	125	0.00349062907733	1.0,0.666,1.0	1.0,1.0,1.0	-0.111
ENSMUSG00000029823	Luc7l2	chr6	+	38559203	38559304	38551513	38551908	38565654	38565722	12,24,28	0,1,0	28,0,33	4,12,0	226	125	0.00351963277726	1.0,0.93,1.0	0.795,0.0,1.0	0.378
ENSMUSG00000074994	Qser1	chr2	-	104786519	104790197	104779934	104780260	104795187	104795294	495,882,886	0,6,8	833,176,857	2,0,0	3803	125	0.00354036404916	1.0,0.829,0.784	0.932,1.0,1.0	-0.106
ENSMUSG00000027869	Hsd3b6	chr3	-	98810901	98811108	98807764	98807929	98814181	98814443	43,77,40	11,1,4	47,49,103	0,0,3	332	125	0.00356472948871	0.595,0.967,0.79	1.0,1.0,0.928	-0.192
ENSMUSG00000020385	Clk4	chr11	+	51268164	51268231	51267170	51267331	51268768	51268846	12,37,21	0,1,0	21,14,44	4,0,6	192	125	0.00357339630513	1.0,0.96,1.0	0.774,1.0,0.827	0.12
ENSMUSG00000027575	Arfgap1	chr2	+	180967601	180967814	180967264	180967329	180971050	180971114	167,188,192	1,13,8	115,69,173	19,10,14	338	125	0.00357987587702	0.984,0.842,0.899	0.691,0.718,0.82	0.165
ENSMUSG00000041264	Uspl1	chr5	+	149193839	149194440	149188344	149188473	149198644	149198758	312,407,585	0,0,0	464,240,610	0,18,0	726	125	0.00358726686074	1.0,1.0,1.0	1.0,0.697,1.0	0.101
ENSMUSG00000040732	Erg	chr16	-	95369994	95370063	95369321	95369378	95379111	95379192	50,60,45	0,4,4	56,49,41	17,4,13	194	125	0.0035964863763	1.0,0.906,0.879	0.68,0.888,0.67	0.182
ENSMUSG00000021870	Slmap	chr14	-	26459409	26459460	26453537	26453600	26460041	26460210	69,20,25	4,29,28	13,0,4	18,24,34	176	125	0.00366405606756	0.925,0.329,0.388	0.339,0.0,0.077	0.409
ENSMUSG00000005897	Nr2c1	chr10	+	94181493	94181615	94171977	94172137	94188148	94188288	75,130,135	22,6,5	124,65,131	2,0,4	247	125	0.00367697129875	0.633,0.916,0.932	0.969,1.0,0.943	-0.144
ENSMUSG00000027797	Dclk1	chr3	+	55521849	55521923	55516872	55516986	55533569	55535135	0,2,18	22,50,29	0,0,0	18,4,8	199	125	0.00372160260729	0.0,0.025,0.281	0.0,0.0,0.0	0.102
ENSMUSG00000037536	Fbxo34	chr14	+	47526204	47526314	47472560	47472717	47529174	47531962	31,83,68	20,32,6	145,61,131	6,3,13	235	125	0.00372160260729	0.452,0.58,0.858	0.928,0.915,0.843	-0.265
ENSMUSG00000029003	Mad2l2	chr4	+	148139842	148140020	148130914	148130966	148140784	148140834	35,69,49	0,6,3	41,34,78	0,0,0	303	125	0.00372160260729	1.0,0.826,0.871	1.0,1.0,1.0	-0.101
ENSMUSG00000029127	Zbtb49	chr5	-	38211845	38212088	38210617	38210664	38213307	38213552	11,20,22	18,21,14	1,1,13	14,9,32	368	125	0.00379083166432	0.172,0.244,0.348	0.024,0.036,0.121	0.194
ENSMUSG00000008129	4930432K21Rik	chr8	+	84148837	84148885	84148251	84148398	84159444	84159607	14,14,1	0,8,4	3,4,12	0,0,1	173	125	0.00380474917594	1.0,0.558,0.153	1.0,1.0,0.897	-0.395
ENSMUSG00000044712	Slc38a6	chr12	+	73344792	73344893	73341706	73341760	73350513	73350638	1,45,52	0,0,0	45,37,39	14,0,0	226	125	0.00383711542485	1.0,1.0,1.0	0.64,1.0,1.0	0.12
ENSMUSG00000063488	Zkscan7	chr9	+	122892684	122892778	122892317	122892391	122894691	122896124	35,34,21	0,0,0	32,11,19	10,0,0	219	125	0.0038538421844	1.0,1.0,1.0	0.646,1.0,1.0	0.118
ENSMUSG00000033769	Exoc6b	chr6	-	85003194	85003285	85003047	85003093	85004988	85005036	139,208,199	0,3,0	191,54,240	0,16,4	216	125	0.00388898807994	1.0,0.976,1.0	1.0,0.661,0.972	0.114
ENSMUSG00000004455	Ppp1cc	chr5	+	122172731	122172803	122168935	122169149	122173145	122173280	40,43,39	1,0,9	48,45,68	0,0,0	197	125	0.00391856801823	0.962,1.0,0.733	1.0,1.0,1.0	-0.102
ENSMUSG00000022529	Zfp263	chr16	+	3745776	3745957	3744181	3744767	3746770	3746894	166,109,87	0,0,0	124,71,78	0,13,0	306	125	0.00394775939105	1.0,1.0,1.0	1.0,0.691,1.0	0.103
ENSMUSG00000014547	Wdfy2	chr14	+	62900254	62900328	62885809	62885877	62925129	62925184	70,268,185	36,6,24	230,41,267	9,0,6	199	125	0.00404873865849	0.55,0.966,0.829	0.941,1.0,0.965	-0.187
ENSMUSG00000091896	Ube2d2a	chr18	+	35799951	35800029	35799840	35799872	35800109	35800215	26,61,93	0,3,0	72,2,63	1,19,8	203	125	0.00408224695843	1.0,0.926,1.0	0.978,0.061,0.829	0.353
ENSMUSG00000030533	Unc45a	chr7	-	80339550	80339707	80339313	80339350	80340068	80340219	86,124,115	0,3,8	151,32,124	20,20,9	282	125	0.00411230364733	1.0,0.948,0.864	0.77,0.415,0.859	0.256
ENSMUSG00000021268	Meg3	chr12	+	109546429	109546542	109544026	109544742	109549290	109549371	5,35,26	0,0,0	43,48,57	6,0,4	238	125	0.00412843859326	1.0,1.0,1.0	0.79,1.0,0.882	0.109
ENSMUSG00000071573	Rnls	chr19	-	33389916	33390059	33382366	33382525	33391079	33391185	16,7,0	0,2,4	5,1,6	0,0,0	268	125	0.00412843859326	1.0,0.62,0.0	1.0,1.0,1.0	-0.46
ENSMUSG00000024797	Vps51	chr19	-	6071265	6071485	6070438	6071156	6071561	6071708	106,165,141	0,0,3	101,47,189	20,0,2	345	125	0.00412843859326	1.0,1.0,0.945	0.647,1.0,0.972	0.109
ENSMUSG00000042439	Zfp532	chr18	+	65644192	65644369	65622983	65625334	65656350	65656632	31,17,19	0,0,2	24,1,23	9,8,0	302	125	0.00412843859326	1.0,1.0,0.797	0.525,0.049,1.0	0.408
ENSMUSG00000040296	Ddx58	chr4	-	40227965	40228113	40226596	40226719	40229494	40229676	27,31,14	0,0,0	12,1,26	0,12,2	273	125	0.00415228689125	1.0,1.0,1.0	1.0,0.037,0.856	0.369
ENSMUSG00000060002	Chpt1	chr10	-	88482230	88482315	88477009	88477168	88488381	88488523	68,135,122	22,0,0	131,55,136	0,0,0	210	125	0.00417514102951	0.648,1.0,1.0	1.0,1.0,1.0	-0.117
ENSMUSG00000033809	Alg3	chr16	-	20608485	20608646	20607763	20607884	20608741	20608889	87,371,265	1,17,11	316,260,399	49,18,28	286	125	0.00418399586745	0.974,0.905,0.913	0.738,0.863,0.862	0.11
ENSMUSG00000019731	Slc35e1	chr8	-	72488120	72488246	72484573	72484906	72491841	72491912	261,398,357	0,2,10	469,66,466	6,28,16	251	125	0.00430932911674	1.0,0.99,0.947	0.975,0.54,0.936	0.162
ENSMUSG00000024397	Aif1	chr17	-	35171413	35171576	35170990	35171193	35171762	35171804	20,45,40	4,1,3	5,16,16	0,0,0	288	125	0.00434920814535	0.685,0.951,0.853	1.0,1.0,1.0	-0.17
ENSMUSG00000018068	Ints2	chr11	-	86257203	86257415	86256022	86256329	86257504	86257565	58,138,99	0,4,4	106,25,76	5,10,12	337	125	0.00434975864708	1.0,0.928,0.902	0.887,0.481,0.701	0.254
ENSMUSG00000031012	Cask	chrX	-	13550946	13550982	13549164	13549361	13554877	13554946	28,31,29	8,0,2	52,4,58	1,0,0	161	125	0.00449667993863	0.731,1.0,0.918	0.976,1.0,1.0	-0.109
ENSMUSG00000019278	Dpep1	chr8	+	123194032	123194186	123186241	123186441	123198713	123198846	385,324,337	0,31,7	646,357,638	30,70,50	279	125	0.00452625140712	1.0,0.824,0.956	0.906,0.696,0.851	0.109
ENSMUSG00000035268	Pkig	chr2	+	163659149	163659235	163658414	163658492	163721127	163721301	18,30,45	12,47,50	19,12,20	47,47,61	211	125	0.00454912652527	0.471,0.274,0.348	0.193,0.131,0.163	0.202
ENSMUSG00000020657	Dnajc27	chr12	+	4107158	4107348	4106801	4107043	4107549	4109204	40,61,47	0,11,0	46,3,50	0,0,0	315	125	0.00455205102335	1.0,0.688,1.0	1.0,1.0,1.0	-0.104
ENSMUSG00000027699	Ect2	chr3	-	27148794	27148887	27146836	27147019	27148992	27149069	282,517,538	123,89,142	487,253,588	58,33,87	218	125	0.00460546399128	0.568,0.769,0.685	0.828,0.815,0.795	-0.139
ENSMUSG00000020752	Recql5	chr11	-	115896775	115896875	115895923	115895982	115897040	115897259	65,44,61	0,0,0	39,27,38	8,0,1	225	125	0.0046292150865	1.0,1.0,1.0	0.73,1.0,0.955	0.105
ENSMUSG00000008305	Tle1	chr4	-	72158212	72158417	72145309	72145420	72169091	72169196	14,73,93	0,14,1	80,54,94	2,0,0	330	125	0.0046292150865	1.0,0.664,0.972	0.938,1.0,1.0	-0.101
ENSMUSG00000030313	Dennd5b	chr6	-	149068049	149068716	149054899	149055087	149080805	149080915	47,132,194	0,8,5	186,10,137	0,0,2	792	125	0.00466205716723	1.0,0.723,0.86	1.0,1.0,0.915	-0.111
ENSMUSG00000032456	Nmnat3	chr9	+	98399455	98399639	98354018	98354164	98403533	98403613	2,14,6	0,1,0	29,7,31	3,0,13	309	125	0.00466272620995	1.0,0.85,1.0	0.796,1.0,0.491	0.188
ENSMUSG00000033007	Asic4	chr1	+	75469670	75469833	75469356	75469484	75470278	75470335	30,49,43	0,1,2	118,82,105	11,2,24	288	125	0.00467463534834	1.0,0.955,0.903	0.823,0.947,0.655	0.144
ENSMUSG00000018340	Anxa6	chr11	-	54987050	54987068	54986121	54986215	54991390	54991444	96,127,139	46,93,68	151,68,114	128,108,126	143	125	0.00469591911546	0.646,0.544,0.641	0.508,0.355,0.442	0.175
ENSMUSG00000038775	Vill	chr9	+	119069882	119070068	119068311	119068456	119070277	119070349	74,73,70	9,7,8	91,83,80	5,1,1	311	125	0.00470589746743	0.768,0.807,0.779	0.88,0.971,0.97	-0.156
ENSMUSG00000060073	Psma3	chr12	+	70984492	70984594	70978732	70978815	70986862	70986935	4,15,6	0,0,0	19,41,4	2,0,12	227	125	0.00471225781675	1.0,1.0,1.0	0.84,1.0,0.155	0.335
ENSMUSG00000035620	Ric8b	chr10	+	85001781	85001901	84980047	84980192	85015075	85016446	113,99,77	0,2,4	84,22,79	8,10,3	245	125	0.00487706435011	1.0,0.962,0.908	0.843,0.529,0.931	0.189
ENSMUSG00000051355	Commd1	chr11	-	22973899	22974102	22956410	22956692	22978316	22978996	17,37,37	0,1,0	36,56,69	2,10,0	328	125	0.00498260979224	1.0,0.934,1.0	0.873,0.681,1.0	0.127
ENSMUSG00000030083	Abtb1	chr6	-	88836524	88836725	88835923	88836452	88838117	88838265	55,109,69	20,0,1	87,130,63	1,0,0	326	125	0.00499754054732	0.513,1.0,0.964	0.971,1.0,1.0	-0.165
ENSMUSG00000028797	Tmem234	chr4	+	129601869	129601961	129601406	129601533	129602194	129602261	94,170,134	187,180,156	140,170,165	114,76,129	217	125	0.00504159697922	0.225,0.352,0.331	0.414,0.563,0.424	-0.164
ENSMUSG00000060450	Rnf14	chr18	+	38307864	38308395	38296634	38296798	38313211	38313384	10,6,10	0,3,2	3,2,8	0,0,0	656	125	0.00506036863475	1.0,0.276,0.488	1.0,1.0,1.0	-0.412
ENSMUSG00000029162	Khk	chr5	+	30930715	30930873	30930547	30930636	30930961	30931046	53,21,38	0,0,0	47,13,32	9,0,0	283	125	0.00506036863475	1.0,1.0,1.0	0.698,1.0,1.0	0.101
ENSMUSG00000043857	Mgat5b	chr11	+	116973300	116973431	116968384	116968518	116977680	116977836	4,17,40	0,0,0	31,35,27	5,0,3	256	125	0.00510714906105	1.0,1.0,1.0	0.752,1.0,0.815	0.144
ENSMUSG00000034022	Cpsf1	chr15	-	76601262	76601337	76600937	76601027	76601403	76601498	71,126,153	24,0,0	90,67,113	0,0,0	200	125	0.00517642275506	0.649,1.0,1.0	1.0,1.0,1.0	-0.117
ENSMUSG00000018347	Zkscan6	chr11	+	65816488	65816580	65815917	65816125	65828041	65829239	42,50,50	14,0,0	71,36,16	0,0,0	217	125	0.00517773506658	0.633,1.0,1.0	1.0,1.0,1.0	-0.122
ENSMUSG00000033159	Cnppd1	chr1	-	75142057	75142560	75141415	75141503	75142642	75142697	130,170,255	18,0,0	266,207,231	0,0,0	628	125	0.00519558400815	0.59,1.0,1.0	1.0,1.0,1.0	-0.137
ENSMUSG00000076432	Ywhaq	chr12	-	21396281	21396445	21390328	21391415	21416797	21417130	19,38,49	0,3,5	36,63,28	0,0,0	289	125	0.00525813005657	1.0,0.846,0.809	1.0,1.0,1.0	-0.115
ENSMUSG00000035683	Melk	chr4	+	44324199	44324268	44318023	44318122	44332879	44332966	57,67,83	31,22,45	78,55,90	14,0,24	194	125	0.00545456308607	0.542,0.662,0.543	0.782,1.0,0.707	-0.247
ENSMUSG00000030922	Lyrm1	chr7	+	119909670	119909962	119896291	119896572	119914172	119914265	23,47,53	0,0,10	41,75,39	0,0,0	417	125	0.00547315925198	1.0,1.0,0.614	1.0,1.0,1.0	-0.129
ENSMUSG00000022131	Gpr180	chr14	+	118153568	118153749	118139736	118139895	118157896	118158054	3,12,3	0,0,0	44,16,36	12,0,0	306	125	0.00550999980944	1.0,1.0,1.0	0.6,1.0,1.0	0.133
ENSMUSG00000021240	Abcd4	chr12	-	84605871	84605963	84605347	84605384	84606099	84606308	23,47,23	0,4,8	28,52,36	2,0,0	217	125	0.0055200492918	1.0,0.871,0.624	0.89,1.0,1.0	-0.132
ENSMUSG00000039458	Mtmr12	chr15	+	12237928	12238019	12233853	12233926	12244983	12245113	45,102,111	26,2,0	98,43,100	0,0,1	216	125	0.00554685106047	0.5,0.967,1.0	1.0,1.0,0.983	-0.172
ENSMUSG00000032743	D430042O09Rik	chr7	+	125728308	125728364	125707914	125707948	125752972	125753049	9,19,8	31,27,28	27,7,25	19,6,3	181	125	0.00555798791295	0.167,0.327,0.165	0.495,0.446,0.852	-0.378
ENSMUSG00000047554	Tmem41b	chr7	-	109982655	109982773	109979989	109981117	109985961	109986259	35,53,41	6,3,4	74,12,76	3,0,0	243	125	0.00558971748778	0.75,0.901,0.841	0.927,1.0,1.0	-0.145
ENSMUSG00000021493	Pdlim7	chr13	-	55507863	55507880	55507487	55507624	55508779	55508810	1,2,0	16,51,5	5,3,9	32,31,15	142	125	0.00560189931975	0.052,0.033,0.0	0.121,0.079,0.346	-0.154
ENSMUSG00000090077	Lime1	chr2	+	181382193	181382544	181381357	181381394	181382615	181382703	59,107,119	5,4,0	156,68,96	0,0,0	476	125	0.00560988724887	0.756,0.875,1.0	1.0,1.0,1.0	-0.123
ENSMUSG00000026525	Opn3	chr1	-	175665309	175665629	175663526	175663778	175692169	175692776	103,138,183	16,0,0	112,48,123	0,0,0	445	125	0.00560988724887	0.644,1.0,1.0	1.0,1.0,1.0	-0.119
ENSMUSG00000020752	Recql5	chr11	-	115896098	115896135	115895923	115895982	115897040	115897259	22,20,34	0,0,0	29,35,16	8,0,1	162	125	0.00560988724887	1.0,1.0,1.0	0.737,1.0,0.925	0.113
ENSMUSG00000037210	Fam193a	chr5	+	34440347	34440590	34440120	34440233	34443300	34443454	317,564,578	5,10,17	457,269,423	32,43,6	368	125	0.00560988724887	0.956,0.95,0.92	0.829,0.68,0.96	0.119
ENSMUSG00000049606	Zfp644	chr5	-	106681903	106682013	106666784	106666845	106696531	106696564	0,0,12	1,16,12	0,0,0	16,20,4	235	125	0.00561673929174	0.0,0.0,0.347	0.0,0.0,0.0	0.116
ENSMUSG00000064138	Fam172a	chr13	+	77825322	77825388	77761837	77761938	77834509	77834701	232,243,257	0,0,0	139,33,248	2,15,0	191	125	0.00561673929174	1.0,1.0,1.0	0.978,0.59,1.0	0.144
ENSMUSG00000053091	Lins1	chr7	+	66708638	66708728	66708039	66708553	66709293	66709902	49,93,91	21,5,0	74,29,95	3,0,0	215	125	0.0056724077508	0.576,0.915,1.0	0.935,1.0,1.0	-0.148
ENSMUSG00000023286	Ube2j2	chr4	+	155946254	155946417	155944157	155944259	155949006	155949137	179,390,348	42,0,0	283,128,294	0,0,1	288	125	0.00567476237758	0.649,1.0,1.0	1.0,1.0,0.992	-0.114
ENSMUSG00000049606	Zfp644	chr5	-	106695136	106695699	106690590	106690877	106696233	106696546	27,50,32	0,9,4	63,28,28	2,0,0	688	125	0.00572730532456	1.0,0.502,0.592	0.851,1.0,1.0	-0.252
ENSMUSG00000020311	Erlec1	chr11	-	30950559	30950623	30948299	30948523	30950740	30950818	28,47,78	0,0,0	51,11,71	0,9,3	189	125	0.00575075920554	1.0,1.0,1.0	1.0,0.447,0.94	0.204
ENSMUSG00000055436	Srsf11	chr3	-	158031990	158032066	158031451	158031648	158036515	158036615	38,2,1	20,57,65	0,0,0	51,32,21	201	125	0.00577245149164	0.542,0.021,0.009	0.0,0.0,0.0	0.191
ENSMUSG00000036053	Fmnl2	chr2	+	53128716	53128842	53126852	53126976	53131839	53132203	0,16,1	16,49,35	24,39,24	62,41,75	251	125	0.0057957423226	0.0,0.14,0.014	0.162,0.321,0.137	-0.155
ENSMUSG00000079559	Gm684	chr9	-	51273880	51273935	51272327	51272557	51277595	51277690	31,37,31	0,6,3	23,20,16	0,0,0	180	125	0.00580408692176	1.0,0.811,0.878	1.0,1.0,1.0	-0.104
ENSMUSG00000034832	Tet3	chr6	-	83402666	83404824	83385984	83386075	83441216	83441273	115,296,235	10,0,1	241,41,218	0,0,0	2283	125	0.0058417248888	0.386,1.0,0.928	1.0,1.0,1.0	-0.229
ENSMUSG00000038957	Edc3	chr9	+	57715947	57716267	57713380	57713561	57727185	57727521	506,788,759	35,37,60	652,289,868	37,1,21	445	125	0.0058417248888	0.802,0.857,0.78	0.832,0.988,0.921	-0.101
ENSMUSG00000021870	Slmap	chr14	-	26459903	26459954	26442574	26442634	26460041	26460210	79,111,91	159,252,287	73,4,82	210,171,288	176	125	0.00593908552303	0.261,0.238,0.184	0.198,0.016,0.168	0.1
ENSMUSG00000047193	Dync2h1	chr9	-	6996863	6996939	6993937	6994146	7001340	7001496	115,102,72	0,0,0	68,41,77	0,16,0	201	125	0.00594918486782	1.0,1.0,1.0	1.0,0.614,1.0	0.129
ENSMUSG00000050471	Fam118b	chr9	-	35248668	35248730	35244613	35244706	35267722	35267767	0,22,14	48,67,61	21,52,18	28,29,58	187	125	0.00600820265507	0.0,0.18,0.133	0.334,0.545,0.172	-0.246
ENSMUSG00000062101	Zfp119b	chr17	-	55940928	55940989	55938380	55939993	55941185	55941312	37,37,25	11,0,0	11,28,24	0,0,0	186	125	0.00601719151342	0.693,1.0,1.0	1.0,1.0,1.0	-0.102
ENSMUSG00000057666	Gapdh	chr6	-	125162477	125162708	125162211	125162393	125162842	125163040	11,45,44	0,0,0	54,38,47	10,0,0	356	125	0.00602984339641	1.0,1.0,1.0	0.655,1.0,1.0	0.115
ENSMUSG00000022801	Lrch3	chr16	+	32986738	32986888	32985975	32986027	32988430	32988481	246,484,458	3,39,50	397,42,413	90,26,48	275	125	0.00609089912639	0.974,0.849,0.806	0.667,0.423,0.796	0.248
ENSMUSG00000078765	U2af1l4	chr7	+	30564202	30564228	30564081	30564131	30564473	30564607	2,17,19	0,0,0	11,1,18	0,0,14	151	125	0.00619301292592	1.0,1.0,1.0	1.0,1.0,0.516	0.161
ENSMUSG00000061536	Sec22c	chr9	-	121700552	121700677	121695533	121695742	121704923	121705465	0,24,8	37,59,32	18,28,15	28,35,30	250	125	0.00620372126304	0.0,0.169,0.111	0.243,0.286,0.2	-0.15
ENSMUSG00000045629	Sh3tc2	chr18	+	61987555	61987689	61977876	61978072	61989192	61989234	19,31,32	0,0,0	44,33,20	3,0,5	259	125	0.00624669281334	1.0,1.0,1.0	0.876,1.0,0.659	0.155
ENSMUSG00000087165	2010001A14Rik	chr11	-	57796025	57796173	57795498	57795794	57796311	57796397	44,45,30	0,3,3	32,19,28	4,50,6	273	125	0.00629140666498	1.0,0.873,0.821	0.786,0.148,0.681	0.36
ENSMUSG00000038344	Txlng	chrX	-	162787558	162787678	162784321	162784414	162790611	162790806	10,30,44	0,0,0	33,45,53	0,11,0	245	125	0.00631058456415	1.0,1.0,1.0	1.0,0.676,1.0	0.108
ENSMUSG00000030166	Rad52	chr6	+	119918925	119919077	119918586	119918786	119920806	119921315	8,37,52	0,10,0	46,51,38	0,0,0	277	125	0.00635446619429	1.0,0.625,1.0	1.0,1.0,1.0	-0.125
ENSMUSG00000054843	Atrnl1	chr19	+	57638451	57638580	57630225	57630339	57642419	57642628	178,175,145	9,8,20	183,14,212	8,0,1	254	125	0.00635813704956	0.907,0.915,0.781	0.918,1.0,0.991	-0.102
ENSMUSG00000002280	Narfl	chr17	+	25781192	25781378	25780879	25780952	25781687	25781845	15,98,74	0,9,10	65,33,45	3,0,0	311	125	0.00645580235674	1.0,0.814,0.748	0.897,1.0,1.0	-0.112
ENSMUSG00000020271	Fbxw11	chr11	+	32652747	32652904	32642903	32642935	32680200	32680302	14,36,41	2,4,7	18,12,26	1,1,0	282	125	0.00645795027292	0.756,0.8,0.722	0.889,0.842,1.0	-0.151
ENSMUSG00000044647	Csrnp3	chr2	+	65860530	65860692	65845766	65845884	65877964	65878052	4,6,5	0,1,0	19,6,25	2,0,12	287	125	0.00650534677381	1.0,0.723,1.0	0.805,1.0,0.476	0.147
ENSMUSG00000050357	Rltpr	chr8	+	105697560	105697641	105697216	105697438	105697867	105697945	2,3,6	1,3,7	4,0,0	13,15,5	206	125	0.00650690241553	0.548,0.378,0.342	0.157,0.0,0.0	0.37
ENSMUSG00000039607	Rbms3	chr9	-	116582737	116582865	116578025	116578702	116636368	116636479	30,63,41	0,0,14	57,11,53	0,0,0	253	125	0.00652925726066	1.0,1.0,0.591	1.0,1.0,1.0	-0.136
ENSMUSG00000025759	Mfsd8	chr3	-	40826873	40826982	40823826	40823961	40832012	40832157	8,27,50	0,0,0	10,28,3	0,8,0	234	125	0.00655543187557	1.0,1.0,1.0	1.0,0.652,1.0	0.116
ENSMUSG00000000861	Bcl11a	chr11	+	24163145	24164888	24158252	24158354	24172698	24173194	326,597,487	0,0,0	333,316,386	0,10,0	1868	125	0.0066003174187	1.0,1.0,1.0	1.0,0.679,1.0	0.107
ENSMUSG00000047115	Fam221a	chr6	+	49385372	49385455	49382962	49383079	49388816	49390539	42,18,24	0,5,3	34,21,40	0,0,0	208	125	0.00661740292237	1.0,0.684,0.828	1.0,1.0,1.0	-0.163
ENSMUSG00000029699	Ssc4d	chr5	-	135965570	135965885	135964618	135964696	135966074	135966152	16,3,25	6,10,3	1,3,3	1,0,0	440	125	0.00662935904863	0.431,0.079,0.703	0.221,1.0,1.0	-0.336
ENSMUSG00000027624	Epb41l1	chr2	+	156524880	156525288	156514027	156514210	156526888	156526993	176,250,293	16,33,30	297,75,211	54,47,51	533	125	0.00671056399113	0.721,0.64,0.696	0.563,0.272,0.492	0.243
ENSMUSG00000058290	Espl1	chr15	+	102313182	102313339	102312935	102313064	102313986	102314096	187,242,212	0,2,2	250,38,130	0,5,9	282	125	0.00680960150155	1.0,0.982,0.979	1.0,0.771,0.865	0.108
ENSMUSG00000030409	Dmpk	chr7	+	19087493	19087700	19087239	19087333	19088000	19088109	84,53,32	0,2,0	45,37,48	5,0,5	332	125	0.00689493266735	1.0,0.909,1.0	0.772,1.0,0.783	0.118
ENSMUSG00000025815	Dhtkd1	chr2	-	5902967	5903050	5902328	5902498	5903959	5904124	9,89,63	0,0,0	30,25,31	0,0,10	208	125	0.00693066803731	1.0,1.0,1.0	1.0,1.0,0.651	0.116
ENSMUSG00000052151	Plpp2	chr10	-	79530876	79531028	79530497	79530772	79533664	79533742	91,288,279	14,5,22	231,292,301	10,6,1	277	125	0.0069552784969	0.746,0.963,0.851	0.912,0.956,0.993	-0.1
ENSMUSG00000040548	Tex2	chr11	-	106519881	106520014	106513586	106513712	106533870	106534017	28,46,55	0,0,0	33,41,41	0,0,10	258	125	0.00706499660753	1.0,1.0,1.0	1.0,1.0,0.665	0.112
ENSMUSG00000052748	Swt1	chr1	-	151391435	151391574	151384316	151384504	151394608	151394772	57,103,101	10,0,10	67,40,65	3,0,0	264	125	0.00710079023769	0.73,1.0,0.827	0.914,1.0,1.0	-0.119
ENSMUSG00000020831	0610010K14Rik	chr11	-	70235695	70235800	70235403	70235468	70236023	70236211	559,919,1095	338,953,857	864,1055,672	1057,1155,930	230	125	0.00711942956165	0.473,0.344,0.41	0.308,0.332,0.282	0.102
ENSMUSG00000024044	Epb41l3	chr17	+	69287611	69287728	69287256	69287337	69288850	69289989	169,381,335	55,118,95	379,233,339	73,9,71	242	125	0.00715448394142	0.613,0.625,0.646	0.728,0.93,0.712	-0.162
ENSMUSG00000043323	Fbrsl1	chr5	-	110376401	110376470	110376252	110376282	110377356	110378497	106,261,161	16,24,27	149,61,172	10,0,10	194	125	0.00728845187785	0.81,0.875,0.793	0.906,1.0,0.917	-0.115
ENSMUSG00000029769	Ccdc136	chr6	+	29411709	29411868	29411247	29411385	29412363	29412534	53,78,44	9,0,5	56,71,74	3,0,0	284	125	0.00735554873412	0.722,1.0,0.795	0.891,1.0,1.0	-0.125
ENSMUSG00000057092	Fxyd3	chr7	-	31073581	31073635	31072180	31072213	31076620	31076654	8,13,7	0,0,0	35,36,32	1,9,0	179	125	0.00736007234944	1.0,1.0,1.0	0.961,0.736,1.0	0.101
ENSMUSG00000047045	Tmem164	chrX	+	142682290	142682949	142681417	142681556	142805989	142806068	120,77,91	8,3,3	153,6,122	3,0,0	784	125	0.00737582565885	0.705,0.804,0.829	0.89,1.0,1.0	-0.184
ENSMUSG00000021009	Ptpn21	chr12	-	98692871	98692956	98688189	98689628	98693556	98693617	33,28,22	0,5,3	90,24,96	0,0,1	210	125	0.00737621620738	1.0,0.769,0.814	1.0,1.0,0.983	-0.133
ENSMUSG00000039607	Rbms3	chr9	-	116586017	116586095	116578024	116578702	116636368	116636479	30,13,29	0,0,14	10,7,11	0,0,0	203	125	0.00740470631771	1.0,1.0,0.561	1.0,1.0,1.0	-0.146
ENSMUSG00000050908	Tvp23a	chr16	-	10428658	10428803	10427382	10427472	10446929	10447362	77,85,88	7,13,2	89,33,97	17,22,25	270	125	0.00744187065679	0.836,0.752,0.953	0.708,0.41,0.642	0.26
ENSMUSG00000092417	Gpank1	chr17	+	35122228	35122460	35121454	35121550	35123052	35123301	4,13,22	7,6,8	14,9,20	1,0,3	357	125	0.00753192834552	0.167,0.431,0.491	0.831,1.0,0.7	-0.481
ENSMUSG00000042333	Tnfrsf14	chr4	-	154925262	154925418	154924413	154924504	154926598	154926724	30,16,21	5,0,3	66,3,59	2,0,0	281	125	0.0075373807399	0.727,1.0,0.757	0.936,1.0,1.0	-0.151
ENSMUSG00000002546	Golga2	chr2	+	32297753	32297834	32297520	32297577	32298599	32298638	134,227,201	35,32,40	157,71,138	46,32,58	206	125	0.0075373807399	0.699,0.811,0.753	0.674,0.574,0.591	0.141
ENSMUSG00000037606	Osbpl5	chr7	-	143701191	143701290	143700713	143700810	143702689	143702771	25,69,69	15,2,17	89,61,68	4,0,4	224	125	0.00761077184352	0.482,0.951,0.694	0.925,1.0,0.905	-0.234
ENSMUSG00000039069	Mtg2	chr2	+	180078003	180078142	180071793	180071886	180082085	180082760	54,33,12	22,0,0	28,19,37	0,0,1	264	125	0.00761876409545	0.538,1.0,1.0	1.0,1.0,0.946	-0.136
ENSMUSG00000038368	Focad	chr4	+	88128897	88129052	88124587	88124662	88154636	88154741	176,143,146	0,6,3	98,40,140	5,48,8	280	125	0.00772843590985	1.0,0.914,0.956	0.897,0.271,0.887	0.272
ENSMUSG00000026096	Osgepl1	chr1	+	53321495	53321567	53321079	53321210	53323166	53323270	273,189,211	41,60,60	158,209,166	64,107,68	197	125	0.00785754693103	0.809,0.667,0.691	0.61,0.553,0.608	0.132
ENSMUSG00000028295	Smim8	chr4	-	34771873	34772053	34771257	34771414	34778223	34778337	31,24,1	29,61,64	9,0,8	73,57,52	305	125	0.00789951425292	0.305,0.139,0.006	0.048,0.0,0.059	0.114
ENSMUSG00000035778	Ggta1	chr2	-	35414218	35414284	35413325	35413427	35416471	35416507	29,21,16	0,14,8	38,31,36	1,0,3	191	125	0.00793224006586	1.0,0.495,0.567	0.961,1.0,0.887	-0.262
ENSMUSG00000034164	Emid1	chr11	-	5109543	5109634	5106264	5106969	5116879	5116924	0,0,1	31,21,1	5,18,0	10,0,12	216	125	0.0079617490262	0.0,0.0,0.367	0.224,1.0,0.0	-0.286
ENSMUSG00000027763	Mbnl1	chr3	+	60622145	60622240	60615619	60615773	60625123	60625198	144,104,137	0,10,13	130,83,107	37,8,15	220	125	0.0079617490262	1.0,0.855,0.857	0.666,0.855,0.802	0.13
ENSMUSG00000028601	Echdc2	chr4	+	108172088	108172175	108169860	108169948	108173794	108173851	61,112,149	0,0,0	64,27,126	1,16,0	212	125	0.0079617490262	1.0,1.0,1.0	0.974,0.499,1.0	0.176
ENSMUSG00000014633	Cmc2	chr8	-	116911083	116911234	116894087	116894159	116921350	116921422	177,342,179	0,28,2	247,270,245	14,22,40	276	125	0.00796951556301	1.0,0.847,0.976	0.889,0.848,0.735	0.117
ENSMUSG00000040345	Arhgap9	chr10	+	127328389	127328524	127328093	127328147	127328877	127328983	39,80,71	0,0,0	87,53,92	0,13,0	260	125	0.00796951556301	1.0,1.0,1.0	1.0,0.662,1.0	0.113
ENSMUSG00000046822	Slc39a3	chr10	-	81036987	81037111	81034917	81035005	81037203	81037282	0,13,12	17,27,19	3,0,2	35,16,13	249	125	0.00797217534512	0.0,0.195,0.241	0.041,0.0,0.072	0.108
ENSMUSG00000031791	Tmem38a	chr8	+	72579959	72580144	72579562	72579719	72584699	72584817	40,53,42	0,2,3	80,30,67	9,13,7	310	125	0.00799600936182	1.0,0.914,0.85	0.782,0.482,0.794	0.235
ENSMUSG00000060073	Psma3	chr12	+	70993505	70993570	70993012	70993080	70994350	70994921	18,76,80	0,0,0	72,45,68	0,22,0	190	125	0.00805906727545	1.0,1.0,1.0	1.0,0.574,1.0	0.142
ENSMUSG00000079491	H2-T10	chr17	-	36117664	36117734	36117089	36117456	36117856	36117903	30,26,9	0,3,10	13,20,10	0,0,1	195	125	0.00805906727545	1.0,0.847,0.366	1.0,1.0,0.865	-0.217
ENSMUSG00000043535	Setx	chr2	+	29125851	29125963	29124991	29125549	29130179	29130245	52,35,29	0,1,8	19,6,46	0,0,0	237	125	0.00808226593454	1.0,0.949,0.657	1.0,1.0,1.0	-0.131
ENSMUSG00000000085	Scmh1	chr4	+	120462012	120462155	120453751	120453775	120463074	120463145	62,153,148	0,21,11	108,74,63	21,14,23	268	125	0.00808314739604	1.0,0.773,0.863	0.706,0.711,0.561	0.219
ENSMUSG00000026767	Fam188a	chr2	-	12403997	12404168	12386608	12386679	12419158	12419391	26,0,0	19,32,14	0,0,3	42,21,55	296	125	0.00811377046926	0.366,0.0,0.0	0.0,0.0,0.023	0.114
ENSMUSG00000050565	Tor1aip2	chr1	+	156041074	156041134	156035725	156035920	156051293	156053529	110,262,269	28,8,19	205,63,182	40,11,52	185	125	0.00819047574198	0.726,0.957,0.905	0.776,0.795,0.703	0.105
ENSMUSG00000055835	Zfp1	chr8	+	111666077	111666204	111658385	111658441	111669490	111671011	187,157,177	50,22,20	115,167,112	11,0,13	252	125	0.00822567046972	0.65,0.78,0.814	0.838,1.0,0.81	-0.135
ENSMUSG00000037965	Zc3h7a	chr16	-	11151865	11151930	11151138	11151325	11153058	11153263	164,191,229	44,19,8	159,79,182	3,0,13	190	125	0.00824982051224	0.71,0.869,0.95	0.972,1.0,0.902	-0.115
ENSMUSG00000051705	Senp8	chr9	-	59750261	59750371	59734258	59737868	59750577	59750649	7,5,5	4,21,17	3,0,2	43,7,22	235	125	0.0082583766596	0.482,0.112,0.135	0.036,0.0,0.046	0.216
ENSMUSG00000019817	Plagl1	chr10	+	13112518	13112550	13090831	13091020	13116709	13116764	4,28,12	0,4,5	16,39,17	2,0,0	157	125	0.00826501585398	1.0,0.848,0.656	0.864,1.0,1.0	-0.12
ENSMUSG00000019813	Cep57l1	chr10	-	41740839	41740913	41730998	41731115	41745770	41745921	38,42,93	0,0,0	53,38,65	0,12,0	199	125	0.00826631500728	1.0,1.0,1.0	1.0,0.665,1.0	0.112
ENSMUSG00000030876	Mettl9	chr7	+	121052086	121052296	121034444	121034975	121076129	121076835	33,43,31	0,6,3	14,2,33	0,0,1	335	125	0.00827692047803	1.0,0.728,0.794	1.0,1.0,0.925	-0.134
ENSMUSG00000000167	Pih1d2	chr9	+	50620944	50621190	50618445	50618649	50621620	50621886	11,9,17	0,21,9	8,0,7	16,80,17	371	125	0.00848545835086	1.0,0.126,0.389	0.144,0.0,0.122	0.416
ENSMUSG00000031523	Dlc1	chr8	-	36937559	36938758	36857710	36858075	36952120	36952422	106,78,47	0,0,0	110,35,119	0,0,9	1324	125	0.00864324039602	1.0,1.0,1.0	1.0,1.0,0.555	0.148
ENSMUSG00000040390	Map3k10	chr7	-	27664949	27665098	27664397	27664573	27668348	27668529	142,159,143	36,55,39	143,72,161	75,54,70	274	125	0.00867461624125	0.643,0.569,0.626	0.465,0.378,0.512	0.161
ENSMUSG00000029053	Prkcz	chr4	-	155267694	155267784	155262701	155262817	155268183	155268263	7,18,15	0,0,0	23,21,37	0,1,7	215	125	0.00871031913568	1.0,1.0,1.0	1.0,0.924,0.754	0.107
ENSMUSG00000033287	Kctd17	chr15	+	78437157	78437232	78435584	78435710	78437583	78437671	55,37,41	15,46,24	40,3,17	7,0,1	200	125	0.00882362925226	0.696,0.335,0.516	0.781,1.0,0.914	-0.383
ENSMUSG00000028580	Pum1	chr4	+	130718153	130718262	130701041	130701110	130741462	130741556	267,368,406	5,42,48	286,91,291	63,15,39	234	125	0.00882362925226	0.966,0.824,0.819	0.708,0.764,0.799	0.113
ENSMUSG00000026743	Mllt10	chr2	+	18065034	18065194	18055236	18055371	18071124	18071204	86,111,103	0,42,22	107,12,74	51,45,33	285	125	0.00882362925226	1.0,0.537,0.672	0.479,0.105,0.496	0.376
ENSMUSG00000055923	Aasdh	chr5	-	76904257	76904380	76902094	76902185	76904958	76905012	15,12,25	0,0,10	17,21,12	0,0,0	248	125	0.00886899697768	1.0,1.0,0.558	1.0,1.0,1.0	-0.147
ENSMUSG00000091509	Gm17066	chr14	-	105112318	105112402	105109389	105109802	105113468	105113527	59,75,36	60,162,114	42,33,38	132,205,142	209	125	0.00887709646899	0.37,0.217,0.159	0.16,0.088,0.138	0.12
ENSMUSG00000040723	Rcsd1	chr1	-	165663565	165663655	165659372	165659444	165664948	165665050	22,84,63	5,23,12	124,56,95	20,1,3	215	125	0.00890547450811	0.719,0.68,0.753	0.783,0.97,0.948	-0.183
ENSMUSG00000034321	Exosc1	chr19	-	41926531	41926565	41924710	41924795	41931355	41931430	6,16,34	0,6,3	14,14,11	1,0,0	159	125	0.00896521071647	1.0,0.677,0.899	0.917,1.0,1.0	-0.114
ENSMUSG00000086370	Ftx	chrX	-	103613022	103613195	103609303	103609416	103615064	103615192	39,59,43	0,6,5	54,43,36	2,0,0	298	125	0.00896521071647	1.0,0.805,0.783	0.919,1.0,1.0	-0.11
ENSMUSG00000031295	Phka2	chrX	+	160590165	160590368	160588964	160589018	160590938	160591141	76,89,75	16,0,0	57,85,40	1,0,0	328	125	0.00898942464313	0.644,1.0,1.0	0.956,1.0,1.0	-0.104
ENSMUSG00000009291	Pttg1ip	chr10	+	77587250	77587303	77581719	77581927	77592845	77593017	45,61,67	16,0,0	72,7,71	1,0,0	178	125	0.00902511062765	0.664,1.0,1.0	0.981,1.0,1.0	-0.106
ENSMUSG00000018900	Slc22a5	chr11	-	53883660	53883764	53876008	53876163	53891146	53891660	14,46,31	20,0,15	52,55,18	3,0,1	229	125	0.00910326539972	0.276,1.0,0.53	0.904,1.0,0.908	-0.335
ENSMUSG00000002221	Paxip1	chr5	-	27781421	27781485	27775565	27775679	27783680	27783773	132,221,198	0,32,17	165,86,211	26,14,46	189	125	0.00923220201703	1.0,0.82,0.885	0.808,0.802,0.752	0.114
ENSMUSG00000004567	Mcoln1	chr8	+	3511687	3511810	3507148	3507316	3512649	3512865	73,89,103	22,0,2	125,48,80	2,0,1	248	125	0.00929276519197	0.626,1.0,0.963	0.969,1.0,0.976	-0.119
ENSMUSG00000035517	Tdrd7	chr4	+	46029646	46029807	46025656	46026159	46034295	46034761	23,44,16	0,0,0	27,35,32	0,14,0	286	125	0.00929276519197	1.0,1.0,1.0	1.0,0.522,1.0	0.159
ENSMUSG00000024906	Mus81	chr19	-	5483634	5483665	5483454	5483558	5483929	5484025	33,13,20	15,6,0	8,15,9	2,0,0	156	125	0.00929276519197	0.638,0.635,1.0	0.762,1.0,1.0	-0.163
ENSMUSG00000042675	Ypel3	chr7	+	126778053	126778097	126777869	126777953	126778305	126778414	101,178,167	33,30,37	158,221,203	39,5,14	169	125	0.00930538267213	0.694,0.814,0.77	0.75,0.97,0.915	-0.119
ENSMUSG00000064302	Clasp1	chr1	+	118541674	118541698	118539265	118539369	118543101	118543346	53,91,81	299,204,167	143,38,99	206,37,175	149	125	0.00931162914688	0.129,0.272,0.289	0.368,0.463,0.322	-0.154
ENSMUSG00000029676	Pot1a	chr6	-	25748290	25748382	25745890	25745996	25750049	25750138	117,335,371	60,26,49	216,238,277	22,8,10	217	125	0.00932319376403	0.529,0.881,0.813	0.85,0.945,0.941	-0.171
ENSMUSG00000017929	B4galt5	chr2	-	167309222	167309336	167307609	167307668	167313086	167313221	194,448,358	0,1,0	288,40,359	0,14,3	239	125	0.00937049944401	1.0,0.996,1.0	1.0,0.599,0.984	0.138
ENSMUSG00000044433	Camsap3	chr8	+	3598685	3598808	3597841	3598095	3598892	3598988	5,32,24	0,8,0	36,4,84	0,0,0	248	125	0.00940780746035	1.0,0.668,1.0	1.0,1.0,1.0	-0.111
ENSMUSG00000039062	Anpep	chr7	-	79843026	79843108	79842613	79842660	79848144	79848193	32,0,6	8,13,8	0,0,3	22,5,9	207	125	0.00942572101674	0.707,0.0,0.312	0.0,0.0,0.168	0.284
ENSMUSG00000070808	Gltscr1	chr7	-	15993079	15993145	15987478	15989440	15996400	15996443	38,128,113	1,5,5	73,22,96	11,0,24	191	125	0.00943897304198	0.961,0.944,0.937	0.813,1.0,0.724	0.102
ENSMUSG00000033460	Armcx1	chrX	+	134718725	134718818	134718369	134718461	134718919	134718992	148,294,205	85,16,30	255,185,192	12,6,12	218	125	0.00954021702238	0.5,0.913,0.797	0.924,0.946,0.902	-0.187
ENSMUSG00000004698	Hdac9	chr12	-	34407765	34407897	34402751	34402867	34429497	34429619	1,24,27	0,6,1	38,42,33	0,0,0	257	125	0.00956515855353	1.0,0.661,0.929	1.0,1.0,1.0	-0.137
ENSMUSG00000034211	Mrps17	chr5	+	129715683	129715858	129715503	129715549	129716726	129716866	167,254,307	49,17,6	228,138,263	2,0,12	300	125	0.00958799346679	0.587,0.862,0.955	0.979,1.0,0.901	-0.159
ENSMUSG00000023092	Fhl1	chrX	+	56790463	56790650	56789876	56790046	56791843	56793340	81,113,173	0,10,14	127,80,142	10,30,45	312	125	0.0096005348302	1.0,0.819,0.832	0.836,0.517,0.558	0.247
ENSMUSG00000034157	Cipc	chr12	+	86959727	86959828	86952743	86953004	86960271	86960441	40,26,41	0,2,3	40,12,28	2,29,10	226	125	0.00981261481304	1.0,0.878,0.883	0.917,0.186,0.608	0.35
ENSMUSG00000031631	Cfap97	chr8	+	46164761	46164896	46163714	46163863	46169558	46170795	53,31,60	0,5,1	16,0,30	7,4,3	260	125	0.00985555631465	1.0,0.749,0.966	0.524,0.0,0.828	0.454
ENSMUSG00000027829	Ccnl1	chr3	-	65955203	65955276	65951433	65951554	65956852	65956962	127,213,222	93,223,225	187,142,150	226,273,217	198	125	0.00990551851554	0.463,0.376,0.384	0.343,0.247,0.304	0.11
ENSMUSG00000025420	Katnal2	chr18	-	76978429	76978532	76977147	76977525	76979998	76980161	26,35,60	0,1,0	68,89,65	0,36,0	228	125	0.00993343617765	1.0,0.95,1.0	1.0,0.575,1.0	0.125
ENSMUSG00000027194	Ttc17	chr2	-	94342626	94342797	94332792	94333052	94358750	94358937	134,203,170	38,6,6	212,95,160	7,0,2	296	125	0.00999820916145	0.598,0.935,0.923	0.927,1.0,0.971	-0.147
ENSMUSG00000024073	Birc6	chr17	+	74594363	74594453	74593088	74593249	74594869	74595001	86,192,110	10,4,18	118,14,152	6,0,1	215	125	0.0100308999008	0.833,0.965,0.78	0.92,1.0,0.989	-0.11
ENSMUSG00000058006	Mdn1	chr4	+	32729629	32729787	32728041	32728175	32729950	32730071	89,158,123	32,0,0	152,38,74	0,0,0	283	125	0.0101823587804	0.551,1.0,1.0	1.0,1.0,1.0	-0.15
ENSMUSG00000032534	Cep63	chr9	-	102590327	102590533	102588707	102588987	102594507	102594594	16,16,4	0,0,0	29,8,10	8,0,0	331	125	0.0102607296902	1.0,1.0,1.0	0.578,1.0,1.0	0.141
ENSMUSG00000031805	Jak3	chr8	+	71682899	71682984	71682281	71682413	71683331	71683459	1,33,39	0,4,0	24,24,32	5,8,6	210	125	0.0103224005612	1.0,0.831,1.0	0.741,0.641,0.76	0.23
ENSMUSG00000029469	Ift81	chr5	-	122610077	122610177	122609172	122609353	122610942	122611107	128,155,120	38,9,8	105,106,130	2,0,10	225	125	0.0103227626558	0.652,0.905,0.893	0.967,1.0,0.878	-0.132
ENSMUSG00000034401	Spata6	chr4	+	111805930	111805982	111799069	111799254	111822740	111822832	49,164,143	22,0,0	128,130,115	0,0,0	177	125	0.0103496174644	0.611,1.0,1.0	1.0,1.0,1.0	-0.13
ENSMUSG00000040690	Col16a1	chr4	+	130049605	130049739	130047944	130048083	130051654	130051729	6,22,27	0,2,0	36,3,50	12,0,4	259	125	0.0103579192301	1.0,0.841,1.0	0.591,1.0,0.858	0.131
ENSMUSG00000068762	Gstm6	chr3	-	107942332	107942414	107941188	107941284	107942701	107942766	14,26,25	0,0,2	71,32,19	8,0,9	207	125	0.0103749167466	1.0,1.0,0.883	0.843,1.0,0.56	0.16
ENSMUSG00000032480	Dhx30	chr9	-	110116677	110116792	110115490	110115582	110117357	110117431	67,62,59	73,143,115	38,5,30	119,46,85	240	125	0.0107030229708	0.323,0.184,0.211	0.143,0.054,0.155	0.122
ENSMUSG00000075040	Zfp408	chr2	-	91648935	91649026	91648015	91648077	91649150	91649425	42,14,29	0,27,27	3,2,15	13,32,32	216	125	0.010742021154	1.0,0.231,0.383	0.118,0.035,0.213	0.416
ENSMUSG00000040524	Zfp609	chr9	-	65794621	65795495	65730975	65731201	65827465	65827564	162,241,218	7,1,2	129,11,183	1,0,0	999	125	0.0107800562252	0.743,0.968,0.932	0.942,1.0,1.0	-0.1
ENSMUSG00000078502	Gm13212	chr4	+	145620557	145620684	145617070	145617175	145622151	145625345	45,26,36	0,0,0	12,22,34	0,0,8	252	125	0.0107941069219	1.0,1.0,1.0	1.0,1.0,0.678	0.107
ENSMUSG00000074829	2010315B03Rik	chr9	-	124311675	124311750	124295357	124295484	124312559	124312671	6,10,8	0,0,8	0,0,17	2,7,11	200	125	0.0109075210142	1.0,1.0,0.385	0.0,0.0,0.491	0.631
ENSMUSG00000075415	Fnbp1	chr2	-	31105241	31105357	31084022	31084085	31141778	31141996	59,162,154	22,0,0	207,19,154	0,0,0	241	125	0.0110241897169	0.582,1.0,1.0	1.0,1.0,1.0	-0.139
ENSMUSG00000022843	Clcn2	chr16	-	20709101	20709315	20708633	20708767	20709879	20709949	11,28,19	32,1,0	48,18,17	0,0,0	339	125	0.0110241897169	0.112,0.912,1.0	1.0,1.0,1.0	-0.325
ENSMUSG00000001870	Ltbp1	chr17	+	75151264	75151434	75065910	75066202	75179036	75179204	19,56,49	13,1,0	116,22,141	0,0,0	295	125	0.0111991167425	0.382,0.96,1.0	1.0,1.0,1.0	-0.219
ENSMUSG00000040732	Erg	chr16	-	95409734	95409952	95389893	95390045	95459227	95459245	56,110,123	0,0,2	127,56,124	2,22,0	343	125	0.0112338932469	1.0,1.0,0.957	0.959,0.481,1.0	0.172
ENSMUSG00000024985	Tcf7l2	chr19	+	55925976	55926049	55924529	55924580	55931433	55933654	4,60,49	12,41,42	108,44,64	39,15,17	198	125	0.0112338932469	0.174,0.48,0.424	0.636,0.649,0.704	-0.304
ENSMUSG00000029769	Ccdc136	chr6	+	29412901	29413087	29412363	29412534	29426624	29426857	48,66,25	23,0,0	55,31,109	0,0,0	311	125	0.0113700833216	0.456,1.0,1.0	1.0,1.0,1.0	-0.181
ENSMUSG00000071337	Tia1	chr6	+	86419100	86419133	86418877	86418932	86420323	86420411	137,405,301	34,105,114	257,255,333	45,11,88	158	125	0.0114072405657	0.761,0.753,0.676	0.819,0.948,0.75	-0.109
ENSMUSG00000022701	Ccdc191	chr16	+	43898089	43898231	43889898	43890038	43905350	43905483	23,72,15	0,0,0	26,6,38	0,6,2	267	125	0.0114295869148	1.0,1.0,1.0	1.0,0.319,0.899	0.261
ENSMUSG00000030166	Rad52	chr6	+	119911047	119911141	119902727	119902835	119918586	119918786	38,57,89	20,7,5	33,3,53	25,10,28	219	125	0.0114295869148	0.52,0.823,0.91	0.43,0.146,0.519	0.386
ENSMUSG00000061981	Flot2	chr11	+	78049477	78049559	78037983	78038112	78053362	78053453	118,127,75	0,0,0	117,49,112	0,13,0	207	125	0.0114372231528	1.0,1.0,1.0	1.0,0.695,1.0	0.102
ENSMUSG00000029769	Ccdc136	chr6	+	29412363	29412534	29411247	29411385	29426624	29426857	32,0,5	0,4,11	3,0,0	5,61,5	296	125	0.0114591566018	1.0,0.0,0.161	0.202,0.0,0.0	0.32
ENSMUSG00000026200	Glb1l	chr1	-	75202574	75202749	75202407	75202466	75208318	75208379	37,45,57	0,3,0	29,53,25	4,0,13	300	125	0.0114876845055	1.0,0.862,1.0	0.751,1.0,0.445	0.222
ENSMUSG00000036864	Proser3	chr7	-	30550757	30550834	30549606	30549703	30552207	30552272	79,101,129	25,26,25	73,12,73	50,64,29	202	125	0.0115077066688	0.662,0.706,0.762	0.475,0.104,0.609	0.314
ENSMUSG00000010721	Lmbr1	chr5	-	29346766	29346906	29323801	29323905	29361047	29361087	23,73,48	0,0,0	48,32,93	10,0,0	265	125	0.0115163561845	1.0,1.0,1.0	0.694,1.0,1.0	0.102
ENSMUSG00000059482	2610301B20Rik	chr4	+	10882406	10882472	10881800	10881868	10891621	10891778	6,22,49	0,0,0	14,6,25	0,4,3	191	125	0.0115316158861	1.0,1.0,1.0	1.0,0.495,0.845	0.22
ENSMUSG00000048271	Rbm33	chr5	+	28394001	28394670	28390883	28391171	28408251	28408461	284,328,263	0,0,0	234,143,317	0,22,0	794	125	0.0115331008843	1.0,1.0,1.0	1.0,0.506,1.0	0.165
ENSMUSG00000074513	Arfip1	chr3	-	84519481	84519703	84497735	84497891	84527685	84527798	25,167,141	0,0,0	172,81,223	0,14,0	347	125	0.0115563402711	1.0,1.0,1.0	1.0,0.676,1.0	0.108
ENSMUSG00000027763	Mbnl1	chr3	+	60528755	60529804	60473041	60473173	60595593	60595764	112,91,124	0,0,0	101,19,119	8,0,0	1174	125	0.0117544503599	1.0,1.0,1.0	0.573,1.0,1.0	0.142
ENSMUSG00000022911	Arl13b	chr16	-	62827163	62827413	62813158	62813264	62846684	62847040	138,233,275	0,3,7	144,28,221	3,8,14	375	125	0.0117801651015	1.0,0.963,0.929	0.941,0.538,0.84	0.191
ENSMUSG00000055817	Mta3	chr17	+	83818361	83818552	83804450	83804597	83820179	83821516	0,3,0	10,2,3	6,18,0	0,0,14	316	125	0.0117890752147	0.0,0.372,0.0	1.0,1.0,0.0	-0.543
ENSMUSG00000039069	Mtg2	chr2	+	180078003	180078142	180071793	180071886	180078618	180078823	159,111,50	34,48,50	98,78,85	25,0,10	264	125	0.0119747852984	0.689,0.523,0.321	0.65,1.0,0.801	-0.306
ENSMUSG00000029769	Ccdc136	chr6	+	29417071	29417578	29412901	29413087	29426624	29426955	0,12,0	36,14,4	36,13,16	9,1,65	632	125	0.0119864941535	0.0,0.145,0.0	0.442,0.72,0.046	-0.354
ENSMUSG00000027575	Arfgap1	chr2	+	180967533	180967814	180967244	180967329	180971050	180971114	160,227,199	1,13,8	115,106,205	19,10,14	406	125	0.0121037274515	0.98,0.843,0.885	0.651,0.765,0.818	0.158
ENSMUSG00000032534	Cep63	chr9	-	102621695	102621728	102619691	102619760	102625903	102626023	15,15,10	27,4,6	5,16,13	2,0,2	158	125	0.0121560406712	0.305,0.748,0.569	0.664,1.0,0.837	-0.293
ENSMUSG00000038773	Kdm3b	chr18	+	34803449	34804049	34799284	34799359	34808240	34809489	462,672,630	2,35,6	586,111,454	18,24,33	725	125	0.0121670080193	0.976,0.768,0.948	0.849,0.444,0.703	0.232
ENSMUSG00000028911	Srsf4	chr4	+	131885308	131885492	131884275	131884482	131886130	131886304	63,170,121	13,0,0	128,42,111	0,0,0	309	125	0.0124493873544	0.662,1.0,1.0	1.0,1.0,1.0	-0.113
ENSMUSG00000027288	Zfp106	chr2	-	120533510	120535679	120531594	120532222	120555230	120555315	237,242,221	0,4,3	221,62,248	0,0,0	2294	125	0.0125079200768	1.0,0.767,0.801	1.0,1.0,1.0	-0.144
ENSMUSG00000031398	Plxna3	chrX	+	74339465	74339625	74339069	74339136	74339774	74339878	45,49,52	0,0,0	59,41,52	0,10,0	285	125	0.0125280123664	1.0,1.0,1.0	1.0,0.643,1.0	0.119
ENSMUSG00000039801	2410089E03Rik	chr15	+	8194323	8194488	8188796	8188877	8199180	8199339	192,230,176	0,0,0	131,33,147	1,11,0	290	125	0.0125348201504	1.0,1.0,1.0	0.983,0.564,1.0	0.151
ENSMUSG00000025962	Fastkd2	chr1	+	63737778	63737918	63735462	63735968	63745841	63746005	142,363,278	0,0,0	231,66,216	0,14,0	265	125	0.0126543851604	1.0,1.0,1.0	1.0,0.69,1.0	0.103
ENSMUSG00000033862	Cdk10	chr8	+	123230267	123230327	123229111	123229181	123230593	123230717	93,118,153	0,5,5	155,71,116	8,25,4	185	125	0.0127032354051	1.0,0.941,0.954	0.929,0.657,0.951	0.119
ENSMUSG00000039842	Mcph1	chr8	+	18631515	18632643	18627117	18627240	18641564	18641665	89,144,127	0,0,0	179,126,117	0,13,0	1253	125	0.012766409524	1.0,1.0,1.0	1.0,0.492,1.0	0.169
ENSMUSG00000037730	Mynn	chr3	+	30603503	30603800	30602636	30602695	30607036	30607830	131,230,212	0,2,0	142,95,206	0,14,0	422	125	0.0128356655438	1.0,0.971,1.0	1.0,0.668,1.0	0.101
ENSMUSG00000027520	Zdbf2	chr1	+	63290646	63290782	63280766	63280877	63294915	63295022	30,5,6	19,73,43	6,0,0	55,13,30	261	125	0.0128627954319	0.431,0.032,0.063	0.05,0.0,0.0	0.159
ENSMUSG00000085396	Firre	chrX	-	50560808	50561006	50558230	50558384	50562679	50562954	25,49,78	0,7,1	71,45,51	18,4,17	323	125	0.0129916513854	1.0,0.73,0.968	0.604,0.813,0.537	0.248
ENSMUSG00000006435	Neurl1a	chr19	+	47253118	47253808	47240349	47240671	47256711	47256858	3,21,19	18,1,2	51,7,22	1,0,2	815	125	0.0130335817855	0.025,0.763,0.593	0.887,1.0,0.628	-0.378
ENSMUSG00000035126	Wdr78	chr4	-	103066259	103066486	103062295	103062447	103072648	103072843	15,56,57	0,0,3	69,3,40	8,0,5	352	125	0.0130745418985	1.0,1.0,0.871	0.754,1.0,0.74	0.126
ENSMUSG00000022843	Clcn2	chr16	-	20709569	20709680	20708633	20708767	20709879	20709949	20,28,50	32,1,0	32,18,29	0,0,0	236	125	0.0130946535935	0.249,0.937,1.0	1.0,1.0,1.0	-0.271
ENSMUSG00000054770	Kctd18	chr1	-	57965328	57965540	57963067	57963261	57967496	57967723	56,111,172	0,0,0	125,65,71	0,27,0	337	125	0.013269688686	1.0,1.0,1.0	1.0,0.472,1.0	0.176
ENSMUSG00000053070	9230110C19Rik	chr9	-	8025961	8026134	8023899	8023966	8037459	8037535	92,128,82	0,0,0	70,49,117	0,20,0	298	125	0.0132815365831	1.0,1.0,1.0	1.0,0.507,1.0	0.164
ENSMUSG00000018570	2810408A11Rik	chr11	-	69897618	69897754	69897362	69897492	69898102	69898150	6,16,17	43,28,11	23,65,21	9,47,7	261	125	0.0133197679497	0.063,0.215,0.425	0.55,0.398,0.59	-0.278
ENSMUSG00000055835	Zfp1	chr8	+	111666119	111666204	111658385	111658441	111669490	111670682	75,97,77	50,22,20	71,130,50	11,0,13	210	125	0.0133197679497	0.472,0.724,0.696	0.793,1.0,0.696	-0.199
ENSMUSG00000054405	Dnajc8	chr4	+	132546636	132546708	132541781	132541838	132551534	132551610	6,10,3	17,15,28	2,0,1	30,1,8	197	125	0.0134406992942	0.183,0.297,0.064	0.041,0.0,0.073	0.143
ENSMUSG00000033632	AW554918	chr18	+	25339713	25340384	25289938	25290066	25344863	25344962	156,145,141	4,2,2	173,22,167	0,0,0	796	125	0.0135546189836	0.86,0.919,0.917	1.0,1.0,1.0	-0.101
ENSMUSG00000079317	Trappc2	chrX	+	166446790	166446902	166440573	166440839	166449787	166449932	26,96,82	0,0,0	44,38,38	0,9,0	237	125	0.0135726585236	1.0,1.0,1.0	1.0,0.69,1.0	0.103
ENSMUSG00000056427	Slit3	chr11	+	35700203	35700489	35698305	35698460	35703111	35703320	41,87,69	0,0,0	49,45,40	0,17,0	411	125	0.0136944616392	1.0,1.0,1.0	1.0,0.446,1.0	0.185
ENSMUSG00000025815	Dhtkd1	chr2	-	5914809	5914894	5913511	5913651	5917672	5917985	37,39,56	0,0,0	21,34,12	13,0,0	210	125	0.0137545343717	1.0,1.0,1.0	0.49,1.0,1.0	0.17
ENSMUSG00000029778	Adcyap1r1	chr6	+	55491226	55491310	55484941	55485033	55494076	55494206	16,6,6	6,2,14	1,0,6	13,11,9	209	125	0.0138033196208	0.615,0.642,0.204	0.044,0.0,0.285	0.377
ENSMUSG00000038544	Inip	chr4	-	59782253	59782334	59775446	59775549	59783727	59783866	348,505,418	53,130,134	409,153,390	151,70,156	206	125	0.014495798396	0.799,0.702,0.654	0.622,0.57,0.603	0.12
ENSMUSG00000026587	Astn1	chr1	+	158504202	158504349	158502047	158502441	158505361	158505469	42,145,98	5,0,7	103,28,97	2,0,0	272	125	0.0146848432843	0.794,1.0,0.865	0.959,1.0,1.0	-0.1
ENSMUSG00000024989	Cep55	chr19	+	38057409	38057566	38055041	38055317	38057788	38057983	38,53,64	0,4,0	60,38,38	8,0,16	282	125	0.0147688229694	1.0,0.855,1.0	0.769,1.0,0.513	0.191
ENSMUSG00000051285	Pcmtd1	chr1	+	7155079	7155271	7147636	7147739	7160891	7161063	12,39,25	31,72,86	63,13,65	40,2,75	317	125	0.014962624571	0.132,0.176,0.103	0.383,0.719,0.255	-0.315
ENSMUSG00000023050	Map3k12	chr15	-	102508327	102508463	102505468	102505568	102509289	102509378	48,55,25	29,110,115	33,0,23	141,42,107	261	125	0.0149831731264	0.442,0.193,0.094	0.101,0.0,0.093	0.178
ENSMUSG00000032305	Fam219b	chr9	+	57539245	57539294	57538810	57538888	57540654	57543187	67,10,20	27,41,65	16,0,4	56,31,77	174	125	0.0150046709721	0.641,0.149,0.181	0.17,0.0,0.036	0.255
ENSMUSG00000019978	Epb41l2	chr10	+	25493566	25493629	25488950	25489093	25495444	25495591	40,60,81	19,18,11	98,17,85	15,0,3	188	125	0.0150420604197	0.583,0.689,0.83	0.813,1.0,0.95	-0.22
ENSMUSG00000047466	8030462N17Rik	chr18	-	77653128	77653296	77643067	77643194	77673899	77674684	48,48,93	54,125,91	51,20,53	133,79,129	293	125	0.0150420604197	0.275,0.141,0.304	0.141,0.097,0.149	0.111
ENSMUSG00000040374	Pex2	chr3	-	5562668	5562732	5560503	5561764	5563164	5563272	218,375,331	84,196,167	333,351,446	143,72,100	189	125	0.0150420604197	0.632,0.559,0.567	0.606,0.763,0.747	-0.119
ENSMUSG00000070883	Ccdc173	chr2	-	69771931	69772124	69761721	69761886	69776129	69776269	17,25,32	14,4,8	26,25,57	4,0,3	318	125	0.015056544569	0.323,0.711,0.611	0.719,1.0,0.882	-0.319
ENSMUSG00000029802	Abcg2	chr6	+	58650460	58650543	58640581	58640627	58655637	58655856	10,3,0	52,44,72	1,9,23	42,5,26	208	125	0.0155251395518	0.104,0.039,0.0	0.014,0.52,0.347	-0.246
ENSMUSG00000090363	Gm3512	chr14	-	7169693	7169844	7159223	7159386	7174499	7174533	7,15,0	4,9,2	19,12,10	5,0,0	276	125	0.015573264026	0.442,0.43,0.0	0.632,1.0,1.0	-0.587
ENSMUSG00000079681	Zglp1	chr9	-	21063313	21063396	21062893	21062987	21066023	21066377	14,14,19	0,0,14	22,20,28	0,0,0	208	125	0.015636381837	1.0,1.0,0.449	1.0,1.0,1.0	-0.184
ENSMUSG00000047248	C2cd3	chr7	+	100380025	100380125	100374263	100374533	100390078	100390302	118,177,237	20,14,9	185,23,199	11,0,1	225	125	0.015822001042	0.766,0.875,0.936	0.903,1.0,0.991	-0.106
ENSMUSG00000071253	Slc25a16	chr10	+	62932718	62932782	62930302	62930436	62937417	62937539	38,123,115	28,15,20	111,25,122	9,3,6	189	125	0.015822001042	0.473,0.844,0.792	0.891,0.846,0.931	-0.186
ENSMUSG00000038260	Trpm4	chr7	-	45308243	45308421	45305288	45305494	45308543	45308718	31,26,17	18,0,0	34,25,17	0,0,0	303	125	0.0160263632729	0.415,1.0,1.0	1.0,1.0,1.0	-0.195
ENSMUSG00000060860	Ube2s	chr7	-	4810421	4810612	4808013	4808484	4811408	4811556	86,74,161	23,17,4	107,98,102	3,3,5	316	125	0.0161877507072	0.597,0.633,0.941	0.934,0.928,0.89	-0.194
ENSMUSG00000000085	Scmh1	chr4	+	120456284	120456509	120453751	120453775	120462012	120462155	3,26,38	1,56,51	37,12,79	20,0,12	350	125	0.0164940128339	0.517,0.142,0.21	0.398,1.0,0.702	-0.41
ENSMUSG00000053460	Ggcx	chr6	+	72419016	72419266	72418235	72418466	72422415	72422494	24,18,28	0,40,1	16,5,28	22,34,31	375	125	0.0165374082882	1.0,0.13,0.903	0.195,0.047,0.231	0.52
ENSMUSG00000107476	Zfp862-ps	chr6	+	48525023	48525122	48515236	48515356	48527444	48527549	30,31,33	23,31,29	14,7,21	24,18,41	224	125	0.0165414281131	0.421,0.358,0.388	0.246,0.178,0.222	0.174
ENSMUSG00000020032	Nuak1	chr10	-	84393991	84394143	84392255	84392321	84409615	84409736	78,323,339	0,0,0	118,57,243	0,12,0	277	125	0.0165512664993	1.0,1.0,1.0	1.0,0.682,1.0	0.106
ENSMUSG00000059839	Zfp874b	chr13	-	67481718	67481845	67481169	67481262	67484140	67484225	38,48,39	22,0,0	37,31,28	0,0,0	252	125	0.0165512664993	0.461,1.0,1.0	1.0,1.0,1.0	-0.18
ENSMUSG00000018906	P4ha2	chr11	+	54126237	54126297	54125762	54125816	54129047	54129116	38,75,64	28,0,0	75,94,41	0,0,0	185	125	0.0167504877493	0.478,1.0,1.0	1.0,1.0,1.0	-0.174
ENSMUSG00000054708	Ankrd24	chr10	+	81644975	81645143	81643802	81643893	81646304	81646433	0,15,3	31,26,47	3,34,22	20,22,37	293	125	0.0167813321527	0.0,0.198,0.027	0.06,0.397,0.202	-0.145
ENSMUSG00000040732	Erg	chr16	-	95377300	95377372	95369321	95369378	95379111	95379192	10,44,29	0,4,4	21,27,27	17,4,13	197	125	0.0167813321527	1.0,0.875,0.821	0.439,0.811,0.569	0.292
ENSMUSG00000020212	Mdm1	chr10	+	118147980	118148115	118146594	118146971	118150788	118150956	216,646,623	10,75,69	460,291,408	56,80,74	260	125	0.0168192089278	0.912,0.805,0.813	0.798,0.636,0.726	0.123
ENSMUSG00000055923	Aasdh	chr5	-	76877526	76877658	76876459	76876678	76878403	76878526	35,61,29	18,0,0	11,26,29	0,0,0	257	125	0.0170145870567	0.486,1.0,1.0	1.0,1.0,1.0	-0.171
ENSMUSG00000032641	Gpr19	chr6	-	134877216	134877334	134870248	134870443	134887629	134887832	9,0,4	0,10,10	0,0,0	12,38,17	243	125	0.017100124698	1.0,0.0,0.171	0.0,0.0,0.0	0.39
ENSMUSG00000034211	Mrps17	chr5	+	129715683	129715912	129715508	129715549	129716726	129716866	177,254,278	49,17,6	232,94,264	2,0,12	354	125	0.017486412298	0.561,0.841,0.942	0.976,1.0,0.886	-0.173
ENSMUSG00000039055	Eme1	chr11	-	94650222	94651023	94650007	94650138	94653695	94653964	445,408,407	0,13,12	353,269,390	13,30,16	926	125	0.0175208519916	1.0,0.809,0.821	0.786,0.548,0.767	0.176
ENSMUSG00000087355	Gm13187	chr2	-	4300507	4300637	4292199	4292375	4300970	4301167	8,2,2	14,2,6	17,25,23	1,7,19	255	125	0.0175925579218	0.219,0.329,0.14	0.893,0.636,0.372	-0.404
ENSMUSG00000028631	Kcnq4	chr4	-	120715250	120715361	120714984	120715080	120715765	120715891	24,36,18	12,0,0	23,3,3	0,0,0	236	125	0.0175925579218	0.514,1.0,1.0	1.0,1.0,1.0	-0.162
ENSMUSG00000042670	Immp1l	chr2	+	105933264	105933353	105908323	105908429	105936991	105937118	84,102,139	25,4,32	81,97,118	0,13,3	214	125	0.0176870551809	0.662,0.937,0.717	1.0,0.813,0.958	-0.152
ENSMUSG00000027878	Notch2	chr3	+	98124148	98124333	98123744	98123898	98126111	98126244	347,298,313	0,0,0	224,55,271	0,14,0	310	125	0.0177235195506	1.0,1.0,1.0	1.0,0.613,1.0	0.129
ENSMUSG00000038593	Tctn1	chr5	-	122250446	122250467	122248848	122248983	122251611	122251721	0,49,49	20,7,2	74,28,68	0,0,6	146	125	0.0179324230972	0.0,0.857,0.954	1.0,1.0,0.907	-0.365
ENSMUSG00000042790	Rnf214	chr9	-	45866946	45867051	45866565	45866661	45867499	45867632	18,45,30	179,90,115	36,44,59	107,50,112	230	125	0.0180399363605	0.052,0.214,0.124	0.155,0.324,0.223	-0.104
ENSMUSG00000026289	Atg16l1	chr1	+	87774812	87774869	87774144	87774231	87775756	87775859	41,47,58	69,135,103	66,65,82	94,54,97	182	125	0.0181531353547	0.29,0.193,0.279	0.325,0.453,0.367	-0.128
ENSMUSG00000069633	Pex11g	chr8	-	3460271	3460334	3459286	3459434	3463921	3464100	22,17,43	19,0,0	28,93,30	0,0,0	188	125	0.0182150039869	0.435,1.0,1.0	1.0,1.0,1.0	-0.188
ENSMUSG00000028549	Itgb3bp	chr4	-	99802096	99802232	99789600	99789679	99829082	99829092	49,44,31	28,8,0	29,4,82	0,0,4	261	125	0.0182543590367	0.456,0.725,1.0	1.0,1.0,0.908	-0.242
ENSMUSG00000039842	Mcph1	chr8	+	18629545	18629635	18627117	18627240	18641564	18641665	218,141,114	0,0,0	113,31,97	0,13,0	215	125	0.01829377338	1.0,1.0,1.0	1.0,0.581,1.0	0.14
ENSMUSG00000039458	Mtmr12	chr15	+	12233853	12233926	12232755	12232901	12236017	12236148	86,166,198	0,1,0	151,38,158	2,10,0	198	125	0.0183329267783	1.0,0.991,1.0	0.979,0.706,1.0	0.102
ENSMUSG00000029761	Cald1	chr6	+	34747891	34747969	34745618	34746639	34753442	34753588	74,120,127	169,133,120	255,132,269	184,87,215	203	125	0.018445065467	0.212,0.357,0.395	0.46,0.483,0.435	-0.138
ENSMUSG00000019731	Slc35e1	chr8	-	72489451	72489589	72484573	72484906	72491841	72491912	83,226,100	0,2,10	187,69,162	6,28,16	263	125	0.0184579914161	1.0,0.982,0.826	0.937,0.539,0.828	0.168
ENSMUSG00000036636	Clcn7	chr17	+	25155367	25155537	25153731	25153825	25156800	25156852	94,201,188	0,6,8	155,48,186	6,11,17	295	125	0.0184677520539	1.0,0.934,0.909	0.916,0.649,0.823	0.152
ENSMUSG00000042439	Zfp532	chr18	+	65582896	65583006	65581741	65581898	65622983	65625334	107,335,366	33,0,0	400,78,379	0,0,4	235	125	0.0187049983976	0.633,1.0,1.0	1.0,1.0,0.981	-0.116
ENSMUSG00000026131	Dst	chr1	+	34303420	34303531	34302829	34303032	34306527	34306651	7,118,84	7,6,1	185,105,140	4,0,1	236	125	0.0187967330053	0.346,0.912,0.978	0.961,1.0,0.987	-0.237
ENSMUSG00000032712	2810474O19Rik	chr6	+	149324731	149324800	149317634	149317708	149325404	149325489	85,130,80	15,62,58	66,17,63	66,27,63	194	125	0.0191369416905	0.785,0.575,0.471	0.392,0.289,0.392	0.253
ENSMUSG00000055897	Ppp4r1l-ps	chr2	-	173615482	173615576	173608732	173608879	173659322	173659367	11,36,55	29,10,18	46,45,52	5,11,1	219	125	0.0191369416905	0.178,0.673,0.636	0.84,0.7,0.967	-0.34
ENSMUSG00000022199	Slc22a17	chr14	-	54908501	54908647	54907518	54907630	54909670	54909825	32,18,40	12,0,0	34,13,33	0,0,1	271	125	0.0191642597564	0.552,1.0,1.0	1.0,1.0,0.938	-0.129
ENSMUSG00000032872	Cyb5r4	chr9	+	87047473	87047506	87042779	87042873	87055764	87055905	0,26,19	28,38,49	41,72,69	56,82,46	158	125	0.0192364272181	0.0,0.351,0.235	0.367,0.41,0.543	-0.245
ENSMUSG00000074874	Ctla2b	chr13	-	60896020	60896143	60895350	60895719	60896237	60896360	21,11,28	0,0,0	10,4,16	0,0,8	248	125	0.0193846417051	1.0,1.0,1.0	1.0,1.0,0.502	0.166
ENSMUSG00000086370	Ftx	chrX	-	103613043	103613195	103609303	103609416	103615064	103615192	29,51,27	0,6,5	18,39,14	2,0,0	277	125	0.0199623595343	1.0,0.793,0.709	0.802,1.0,1.0	-0.1
ENSMUSG00000034211	Mrps17	chr5	+	129715683	129715941	129715515	129715549	129716726	129716866	169,250,284	49,17,6	223,115,265	2,0,12	383	125	0.0200187092271	0.53,0.828,0.939	0.973,1.0,0.878	-0.185
ENSMUSG00000041351	Rap1gap	chr4	+	137723745	137723823	137721825	137721957	137724691	137724801	27,1,0	9,6,19	2,0,0	16,22,21	203	125	0.0201444563158	0.649,0.093,0.0	0.071,0.0,0.0	0.224
ENSMUSG00000058298	Mcm9	chr10	-	53622755	53623072	53615851	53616052	53625715	53626034	17,64,83	14,1,0	54,33,44	0,0,0	442	125	0.0201444563158	0.256,0.948,1.0	1.0,1.0,1.0	-0.265
ENSMUSG00000044712	Slc38a6	chr12	+	73343668	73343748	73341706	73341760	73344792	73344893	32,38,23	0,3,3	43,12,26	12,1,10	205	125	0.020268094523	1.0,0.885,0.824	0.686,0.88,0.613	0.177
ENSMUSG00000042523	Dnal1	chr12	+	84121154	84121321	84114370	84114399	84124474	84124584	33,30,28	22,0,0	27,26,34	0,0,0	292	125	0.020268094523	0.391,1.0,1.0	1.0,1.0,1.0	-0.203
ENSMUSG00000021733	Slc4a7	chr14	+	14775176	14775428	14774890	14775052	14778825	14778894	74,347,303	0,35,47	300,79,340	6,0,14	377	125	0.020268094523	1.0,0.767,0.681	0.943,1.0,0.89	-0.128
ENSMUSG00000036775	Decr2	chr17	-	26088021	26088073	26087323	26087459	26088928	26088997	50,137,69	25,0,1	62,69,102	3,0,0	177	125	0.0203201208725	0.585,1.0,0.98	0.936,1.0,1.0	-0.124
ENSMUSG00000035112	Wnk4	chr11	+	101268225	101268490	101265307	101265463	101268702	101268824	3,20,27	0,0,7	48,23,33	0,0,0	390	125	0.0203708746447	1.0,1.0,0.553	1.0,1.0,1.0	-0.149
ENSMUSG00000026305	Lrrfip1	chr1	+	91110354	91110447	91108579	91108672	91112155	91112297	8,19,39	0,0,0	23,24,57	0,11,0	218	125	0.0204250466443	1.0,1.0,1.0	1.0,0.556,1.0	0.148
ENSMUSG00000021639	Gtf2h2	chr13	-	100468914	100469026	100461847	100461962	100476469	100476572	2,17,10	0,0,0	3,0,7	0,36,0	237	125	0.0208383310172	1.0,1.0,1.0	1.0,0.0,1.0	0.333
ENSMUSG00000021891	Mettl6	chr14	-	31487570	31487741	31478319	31479810	31493596	31493964	33,68,73	0,0,0	91,37,67	0,16,0	296	125	0.0208383310172	1.0,1.0,1.0	1.0,0.494,1.0	0.169
ENSMUSG00000023764	Sfi1	chr11	-	3134625	3135542	3133071	3133207	3135653	3135830	34,35,9	0,4,5	27,30,29	0,2,0	1042	125	0.0208843202204	1.0,0.512,0.178	1.0,0.643,1.0	-0.318
ENSMUSG00000074342	I830077J02Rik	chr3	-	105927146	105927241	105926867	105926917	105928733	105928781	7,23,18	0,0,0	17,20,10	12,0,0	220	125	0.0209442411729	1.0,1.0,1.0	0.446,1.0,1.0	0.185
ENSMUSG00000048924	Ccdc125	chr13	+	100684285	100684371	100682766	100682844	100687108	100687191	1,46,23	0,0,8	39,14,28	0,0,0	211	125	0.0211188030852	1.0,1.0,0.63	1.0,1.0,1.0	-0.123
ENSMUSG00000023106	Denr	chr5	+	123915190	123915210	123908099	123908214	123922179	123922263	45,132,92	3,9,15	86,71,118	22,8,38	145	125	0.0213375905818	0.928,0.927,0.841	0.771,0.884,0.728	0.104
ENSMUSG00000043964	Orai3	chr7	+	127770733	127770878	127769814	127770216	127773556	127775150	12,13,7	11,38,40	3,0,6	29,25,27	270	125	0.0214359925294	0.336,0.137,0.075	0.046,0.0,0.093	0.136
ENSMUSG00000021578	Ccdc127	chr13	+	74352855	74352986	74350308	74350408	74356455	74365783	337,554,421	5,26,15	331,153,469	24,61,18	256	125	0.0214386331757	0.971,0.912,0.932	0.871,0.551,0.927	0.155
ENSMUSG00000073633	Fbxo36	chr1	+	84896489	84896662	84881091	84881200	84899996	84900487	33,76,71	12,0,0	75,38,60	0,0,0	298	125	0.0216225995226	0.536,1.0,1.0	1.0,1.0,1.0	-0.155
ENSMUSG00000087165	2010001A14Rik	chr11	-	57796025	57796173	57795498	57795794	57801233	57801398	10,35,25	5,4,6	30,30,20	4,0,0	273	125	0.0216891120435	0.478,0.8,0.656	0.774,1.0,1.0	-0.28
ENSMUSG00000046027	Stard5	chr7	+	83637603	83637697	83636750	83636868	83640421	83642328	37,159,174	18,0,0	207,70,163	0,0,0	219	125	0.0217981245168	0.54,1.0,1.0	1.0,1.0,1.0	-0.153
ENSMUSG00000018654	Ikzf1	chr11	+	11740949	11741009	11707784	11707904	11748310	11748571	0,6,2	18,14,12	0,0,0	18,14,18	185	125	0.0218012645441	0.0,0.225,0.101	0.0,0.0,0.0	0.109
ENSMUSG00000019188	H13	chr2	+	152703994	152704194	152695481	152695584	152704621	152705036	39,40,61	0,18,20	46,75,63	0,1,5	325	125	0.0218625345779	1.0,0.461,0.54	1.0,0.966,0.829	-0.265
ENSMUSG00000031309	Rps6ka3	chrX	+	159278109	159278203	159255781	159256188	159279166	159279203	35,39,35	0,8,7	29,11,48	0,0,3	219	125	0.021926470585	1.0,0.736,0.741	1.0,1.0,0.901	-0.141
ENSMUSG00000025815	Dhtkd1	chr2	-	5911813	5911964	5910301	5910408	5913511	5913651	36,48,26	0,0,14	60,33,34	0,0,0	276	125	0.0219366222449	1.0,1.0,0.457	1.0,1.0,1.0	-0.181
ENSMUSG00000022641	Bbx	chr16	-	50240853	50240934	50224287	50225293	50247781	50247856	256,241,239	0,1,4	159,5,174	0,18,5	206	125	0.0221514644825	1.0,0.993,0.973	1.0,0.144,0.955	0.289
ENSMUSG00000022897	Dyrk1a	chr16	+	94611459	94611504	94570478	94570534	94659496	94659693	100,148,132	1,27,8	132,18,136	27,17,24	170	125	0.0222366479062	0.987,0.801,0.924	0.782,0.438,0.806	0.229
ENSMUSG00000030213	Atf7ip	chr6	+	136559763	136561439	136518801	136518963	136563759	136563837	252,437,382	9,4,6	356,82,347	4,0,0	1801	125	0.0222864937637	0.66,0.883,0.815	0.861,1.0,1.0	-0.168
ENSMUSG00000020271	Fbxw11	chr11	+	32652747	32652904	32642903	32642935	32711771	32711997	119,58,101	102,145,118	61,16,59	145,41,160	282	125	0.0223215990033	0.341,0.151,0.275	0.157,0.147,0.14	0.108
ENSMUSG00000045519	Zfp560	chr9	-	20349580	20349663	20345135	20349159	20350531	20350612	32,58,42	13,17,17	16,4,27	11,59,14	208	125	0.0223466273142	0.597,0.672,0.598	0.466,0.039,0.537	0.275
ENSMUSG00000087368	BC065397	chrX	+	136761990	136762088	136760417	136760575	136788520	136788617	35,71,53	4,2,15	76,22,90	1,0,5	223	125	0.022462034144	0.831,0.952,0.664	0.977,1.0,0.91	-0.147
ENSMUSG00000027263	Tubgcp4	chr2	+	121175770	121175824	121175339	121175462	121176527	121176584	175,376,351	62,15,3	353,158,392	10,0,10	179	125	0.0227578899906	0.663,0.946,0.988	0.961,1.0,0.965	-0.11
ENSMUSG00000022687	Boc	chr16	-	44491171	44491353	44490576	44490682	44491692	44491899	59,222,184	10,1,0	467,386,468	0,1,0	307	125	0.0229259048401	0.706,0.989,1.0	1.0,0.994,1.0	-0.1
ENSMUSG00000018566	Slc2a4	chr11	-	69946068	69946193	69945837	69945953	69946567	69946684	94,51,29	2,3,4	48,23,32	2,25,13	250	125	0.0230559451526	0.959,0.895,0.784	0.923,0.315,0.552	0.283
ENSMUSG00000035934	Pknox2	chr9	-	36987167	36987272	36968377	36968486	37083206	37083279	256,289,334	31,67,66	490,132,350	105,83,157	230	125	0.0232010524981	0.818,0.701,0.733	0.717,0.464,0.548	0.174
ENSMUSG00000044252	Osbpl1a	chr18	-	12841183	12841346	12819532	12819661	12862106	12862423	198,167,237	0,18,10	174,103,160	17,20,13	288	125	0.0233496609978	1.0,0.801,0.911	0.816,0.691,0.842	0.121
ENSMUSG00000039286	Fndc3b	chr3	-	27461675	27461794	27459944	27460050	27463774	27463846	43,83,79	10,0,0	74,10,44	0,0,0	244	125	0.0236621122739	0.688,1.0,1.0	1.0,1.0,1.0	-0.104
ENSMUSG00000039478	Micu3	chr8	+	40359409	40359448	40356855	40356927	40366148	40366244	16,16,24	9,0,0	28,9,27	0,0,0	164	125	0.0237133986905	0.575,1.0,1.0	1.0,1.0,1.0	-0.142
ENSMUSG00000015882	Lcorl	chr5	-	45747055	45747307	45697183	45701997	45775391	45775521	68,81,59	0,3,0	41,38,63	0,6,4	377	125	0.0238762645457	1.0,0.9,1.0	1.0,0.677,0.839	0.128
ENSMUSG00000026927	Sdccag3	chr2	-	26385497	26386063	26384681	26384821	26387555	26387581	29,82,60	0,0,11	53,53,25	9,8,13	691	125	0.0238961710926	1.0,1.0,0.497	0.516,0.545,0.258	0.393
ENSMUSG00000027860	Vangl1	chr3	-	102183950	102184558	102166837	102166971	102189408	102189547	105,106,82	0,0,1	74,86,85	3,0,4	733	125	0.0241240067614	1.0,1.0,0.933	0.808,1.0,0.784	0.114
ENSMUSG00000029283	Cdc7	chr5	+	106974600	106974696	106973776	106974020	106975484	106975660	578,706,712	13,154,164	551,238,637	143,80,139	221	125	0.0242919159784	0.962,0.722,0.711	0.685,0.627,0.722	0.12
ENSMUSG00000054823	Whsc1l1	chr8	+	25691014	25691161	25683151	25683322	25694688	25694845	35,111,92	0,38,23	73,5,55	39,32,23	272	125	0.0243067976071	1.0,0.573,0.648	0.462,0.067,0.524	0.389
ENSMUSG00000040118	Cacna2d1	chr5	+	16341989	16342010	16340706	16340783	16342682	16342743	0,2,0	11,36,40	0,0,12	26,6,15	146	125	0.02432136524	0.0,0.045,0.0	0.0,0.0,0.407	-0.121
ENSMUSG00000029699	Ssc4d	chr5	-	135961888	135961966	135960223	135961208	135962199	135962327	5,20,9	0,2,0	26,16,29	3,0,12	203	125	0.0243784664672	1.0,0.86,1.0	0.842,1.0,0.598	0.14
ENSMUSG00000102644	Thap6	chr5	+	91965095	91965304	91963682	91963785	91966451	91966598	60,168,164	11,0,0	184,42,138	0,0,0	334	125	0.0244015685985	0.671,1.0,1.0	1.0,1.0,1.0	-0.11
ENSMUSG00000024483	Ankhd1	chr18	+	36624508	36625267	36614714	36614817	36632066	36632212	463,442,487	56,150,112	278,93,322	101,40,155	884	125	0.0249258346614	0.539,0.294,0.381	0.28,0.247,0.227	0.153
ENSMUSG00000025332	Kdm5c	chrX	+	152239629	152239752	152237632	152237710	152240025	152240196	345,708,661	0,30,54	535,107,621	32,25,50	248	125	0.0250973387813	1.0,0.922,0.861	0.894,0.683,0.862	0.115
ENSMUSG00000030987	Stim1	chr7	+	102428773	102428866	102427081	102427317	102430884	102430928	25,10,21	0,3,0	19,0,9	3,3,2	218	125	0.0251361500827	1.0,0.657,1.0	0.784,0.0,0.721	0.384
ENSMUSG00000026675	Hsd17b7	chr1	-	169959422	169959479	169955500	169956033	169959686	169959791	152,198,178	66,43,43	110,91,112	24,0,18	182	125	0.0251747592059	0.613,0.76,0.74	0.759,1.0,0.81	-0.152
ENSMUSG00000086629	2810403D21Rik	chrX	+	108871471	108871598	108836265	108836355	108901463	108901555	20,12,2	19,7,18	11,25,17	7,0,5	252	125	0.0252397374788	0.343,0.46,0.052	0.438,1.0,0.628	-0.404
ENSMUSG00000030924	2610020H08Rik	chr7	+	119805142	119805286	119794150	119794502	119827302	119827376	6,29,25	0,0,0	20,13,17	0,0,10	269	125	0.0254473485776	1.0,1.0,1.0	1.0,1.0,0.441	0.186
ENSMUSG00000029534	St7	chr6	+	17850356	17850425	17848003	17848079	17852257	17852412	0,44,36	14,82,102	58,48,44	66,69,45	194	125	0.0255022096468	0.0,0.257,0.185	0.362,0.31,0.387	-0.206
ENSMUSG00000022883	Robo1	chr16	+	72993666	72993693	72989598	72989796	72995116	72995159	246,267,297	137,173,112	154,54,211	239,52,138	152	125	0.0257513262589	0.596,0.559,0.686	0.346,0.461,0.557	0.159
ENSMUSG00000026121	Sema4c	chr1	-	36556802	36556929	36555931	36556077	36558015	36558250	18,63,12	47,78,63	9,0,25	63,16,100	252	125	0.0258295403798	0.16,0.286,0.086	0.066,0.0,0.11	0.119
ENSMUSG00000027750	Postn	chr3	+	54385207	54385285	54384483	54384573	54389338	54389380	278,474,500	19,4,7	33,16,26	3,0,12	203	125	0.0258377867467	0.9,0.986,0.978	0.871,1.0,0.572	0.14
ENSMUSG00000024491	Rbm27	chr18	+	42313970	42314135	42305679	42305814	42317600	42317750	344,524,448	94,90,50	565,159,495	50,0,70	290	125	0.025918418154	0.612,0.715,0.794	0.83,1.0,0.753	-0.154
ENSMUSG00000110393	RP23-414P13.3	chr13	+	65247640	65247767	65241752	65242015	65247968	65248029	13,12,11	0,0,0	7,16,23	0,10,0	252	125	0.0259770799918	1.0,1.0,1.0	1.0,0.442,1.0	0.186
ENSMUSG00000018449	Rpain	chr11	+	70973801	70973913	70973014	70973075	70977657	70977833	105,119,95	13,36,19	75,119,114	53,70,31	237	125	0.0259770799918	0.81,0.635,0.725	0.427,0.473,0.66	0.203
ENSMUSG00000038344	Txlng	chrX	-	162786616	162787678	162784321	162784414	162790611	162790806	12,48,83	0,0,0	73,65,82	0,11,0	1187	125	0.0260633786457	1.0,1.0,1.0	1.0,0.384,1.0	0.205
ENSMUSG00000036339	Tmem260	chr14	+	48483249	48483333	48480303	48480344	48484938	48485053	94,103,61	0,0,0	86,23,60	0,14,0	209	125	0.0260738510872	1.0,1.0,1.0	1.0,0.496,1.0	0.168
ENSMUSG00000009995	Taz	chrX	+	74288021	74288099	74283936	74284017	74288177	74288219	28,55,66	0,1,3	44,39,58	3,0,19	203	125	0.0261958046231	1.0,0.971,0.931	0.9,1.0,0.653	0.116
ENSMUSG00000017548	Suz12	chr11	+	79999056	79999125	79995790	79995809	80007512	80007562	390,632,687	1,54,57	481,144,708	55,39,46	194	125	0.0262922663039	0.996,0.883,0.886	0.849,0.704,0.908	0.101
ENSMUSG00000037375	Hhat	chr1	-	192716956	192717128	192693798	192693949	192741509	192741623	37,22,46	0,0,0	50,29,60	0,15,0	297	125	0.0263352702955	1.0,1.0,1.0	1.0,0.449,1.0	0.184
ENSMUSG00000027371	Fahd2a	chr2	-	127440385	127440602	127438509	127438569	127441873	127442124	47,139,60	9,0,0	141,143,107	0,0,0	342	125	0.0263364716509	0.656,1.0,1.0	1.0,1.0,1.0	-0.115
ENSMUSG00000033276	Stk36	chr1	+	74623829	74623935	74616575	74616719	74625492	74625643	19,20,30	9,0,0	27,10,14	0,0,0	231	125	0.0263850552115	0.533,1.0,1.0	1.0,1.0,1.0	-0.156
ENSMUSG00000024083	Pja2	chr17	-	64297723	64297909	64292838	64293024	64308621	64309666	442,681,616	141,112,137	434,207,426	144,108,146	311	125	0.0263850552115	0.558,0.71,0.644	0.548,0.435,0.54	0.13
ENSMUSG00000055835	Zfp1	chr8	+	111666060	111666204	111658385	111658441	111669490	111671008	138,124,109	50,22,20	90,133,65	11,0,13	269	125	0.0263988863421	0.562,0.724,0.717	0.792,1.0,0.699	-0.163
ENSMUSG00000033460	Armcx1	chrX	+	134718369	134718461	134717988	134718050	134718919	134718992	140,61,56	32,61,29	37,20,46	33,56,61	217	125	0.0265052839565	0.716,0.365,0.527	0.392,0.171,0.303	0.247
ENSMUSG00000018554	Ybx2	chr11	+	69939237	69939327	69938341	69938375	69939873	69940158	6,65,28	0,0,8	24,107,40	0,0,0	215	125	0.0265742977696	1.0,1.0,0.67	1.0,1.0,1.0	-0.11
ENSMUSG00000020954	Strn3	chr12	-	51633578	51633719	51629373	51629507	51643103	51643214	168,171,222	29,68,40	174,45,157	65,36,82	266	125	0.0265814852007	0.731,0.542,0.723	0.557,0.37,0.474	0.198
ENSMUSG00000075703	Ept1	chr5	+	30252709	30252784	30248411	30248520	30256077	30256340	131,183,220	0,8,4	124,27,210	6,31,7	200	125	0.0266539498968	1.0,0.935,0.972	0.928,0.352,0.949	0.226
ENSMUSG00000032579	Hemk1	chr9	-	107331090	107331155	107330772	107330822	107336571	107336663	5,13,14	0,0,0	7,23,16	0,0,8	190	125	0.0266987554091	1.0,1.0,1.0	1.0,1.0,0.568	0.144
ENSMUSG00000024073	Birc6	chr17	+	74594321	74594453	74593088	74593249	74594869	74595001	107,131,79	10,4,18	92,1,140	6,0,1	257	125	0.0268176332587	0.839,0.941,0.681	0.882,1.0,0.986	-0.136
ENSMUSG00000029769	Ccdc136	chr6	+	29414785	29414980	29412363	29412534	29426624	29426994	0,10,7	23,0,0	5,15,27	0,0,0	320	125	0.026878954463	0.0,1.0,1.0	1.0,1.0,1.0	-0.333
ENSMUSG00000046605	B3gntl1	chr11	-	121651608	121651673	121644526	121644592	121670869	121670969	16,38,52	14,22,2	30,15,58	0,0,7	190	125	0.0269854415055	0.429,0.532,0.945	1.0,1.0,0.845	-0.313
ENSMUSG00000052299	Ltn1	chr16	-	87418434	87418570	87415550	87416360	87420172	87420363	243,270,352	0,3,12	353,70,282	4,14,14	261	125	0.027018811356	1.0,0.977,0.934	0.977,0.705,0.906	0.108
ENSMUSG00000039850	Endov	chr11	+	119491784	119491956	119491425	119491459	119499526	119499661	88,113,83	5,5,9	164,66,120	7,0,0	297	125	0.0272485099046	0.881,0.905,0.795	0.908,1.0,1.0	-0.109
ENSMUSG00000034055	Phka1	chrX	-	102544673	102544753	102541371	102541450	102554883	102555023	10,34,70	32,9,0	28,5,42	2,0,1	205	125	0.0272740779793	0.16,0.697,1.0	0.895,1.0,0.962	-0.333
ENSMUSG00000020486	Sept4	chr11	+	87583317	87583614	87578446	87578537	87583920	87584014	0,0,0	8,6,14	7,2,0	0,0,6	422	125	0.0273656420095	0.0,0.0,0.0	1.0,1.0,0.0	-0.667
ENSMUSG00000054843	Atrnl1	chr19	+	57673118	57673273	57657054	57657238	57682370	57682455	165,270,221	34,8,4	254,43,315	1,0,11	280	125	0.0273656420095	0.684,0.938,0.961	0.991,1.0,0.927	-0.112
ENSMUSG00000034218	Atm	chr9	-	53451659	53451689	53450517	53450634	53453352	53453435	10,55,34	1,2,5	29,7,40	0,0,0	155	125	0.0273707278662	0.89,0.957,0.846	1.0,1.0,1.0	-0.102
ENSMUSG00000014164	Klhl3	chr13	-	58051028	58051138	58033225	58033342	58063700	58063863	0,2,12	8,0,1	10,8,3	1,0,0	235	125	0.027412510378	0.0,1.0,0.865	0.842,1.0,1.0	-0.326
ENSMUSG00000049580	Tsku	chr7	-	98353476	98353616	98350667	98353130	98359357	98359467	0,0,10	20,1,5	3,6,9	3,2,1	265	125	0.0276238198017	0.0,0.0,0.485	0.321,0.586,0.809	-0.41
ENSMUSG00000100235	Gm28557	chr13	-	67074085	67074181	67069399	67071528	67074832	67074959	57,105,68	0,3,10	82,34,90	6,16,17	221	125	0.0282810855727	1.0,0.952,0.794	0.885,0.546,0.75	0.188
ENSMUSG00000024622	Hmgxb3	chr18	-	61167195	61167693	61165484	61165583	61171207	61171382	407,503,563	0,0,0	501,106,355	0,11,0	623	125	0.0283021800483	1.0,1.0,1.0	1.0,0.659,1.0	0.114
ENSMUSG00000034135	Sik3	chr9	+	46201999	46202070	46198551	46198707	46207921	46208072	71,118,54	0,0,0	88,36,72	0,10,0	196	125	0.0283023246892	1.0,1.0,1.0	1.0,0.697,1.0	0.101
ENSMUSG00000062270	Morf4l1	chr9	-	90097863	90097889	90096502	90096604	90100442	90100523	20,38,63	0,2,3	23,5,29	1,2,10	151	125	0.0284202242127	1.0,0.94,0.946	0.95,0.674,0.706	0.185
ENSMUSG00000024566	Atp9b	chr18	-	80877314	80877373	80869741	80869793	80909591	80909705	25,101,83	30,1,0	87,7,68	0,0,0	184	125	0.0284629371785	0.361,0.986,1.0	1.0,1.0,1.0	-0.218
ENSMUSG00000053877	Srcap	chr7	+	127515203	127515310	127514164	127514240	127515941	127515996	8,5,10	16,21,28	4,0,6	35,19,37	232	125	0.0285939342259	0.212,0.114,0.161	0.058,0.0,0.08	0.116
ENSMUSG00000030922	Lyrm1	chr7	+	119914172	119914265	119909803	119909962	119916140	119916756	28,93,127	14,0,0	73,116,74	0,0,0	218	125	0.0288386128796	0.534,1.0,1.0	1.0,1.0,1.0	-0.155
ENSMUSG00000022897	Dyrk1a	chr16	+	94611418	94611504	94570009	94570534	94659496	94659693	135,263,204	1,27,8	216,20,225	27,17,24	211	125	0.0291172238043	0.988,0.852,0.938	0.826,0.411,0.847	0.231
ENSMUSG00000032410	Xrn1	chr9	+	96026837	96026933	96024021	96024220	96033584	96033693	34,48,68	9,0,0	47,12,69	0,0,0	221	125	0.0292328639457	0.681,1.0,1.0	1.0,1.0,1.0	-0.106
ENSMUSG00000012076	Brms1l	chr12	+	55863133	55863173	55845283	55845363	55865950	55866077	63,109,134	0,6,0	97,29,78	5,18,0	165	125	0.0292328639457	1.0,0.932,1.0	0.936,0.55,1.0	0.149
ENSMUSG00000021245	Mlh3	chr12	-	85240797	85240876	85237514	85237666	85245762	85245922	36,57,37	0,0,0	51,30,18	0,0,11	204	125	0.0292328639457	1.0,1.0,1.0	1.0,1.0,0.501	0.166
ENSMUSG00000045962	Wnk1	chr6	-	119953770	119953902	119951897	119951995	119956070	119956170	63,38,39	0,19,22	34,0,29	22,6,40	257	125	0.0294662140338	1.0,0.493,0.463	0.429,0.0,0.261	0.422
ENSMUSG00000028826	Tmem57	chr4	-	134837848	134837990	134833197	134833321	134853037	134853149	26,132,99	13,20,10	97,65,111	4,0,12	267	125	0.0296727771036	0.484,0.755,0.823	0.919,1.0,0.812	-0.223
ENSMUSG00000049580	Tsku	chr7	-	98353476	98353616	98350667	98353130	98361241	98361288	0,0,2	36,20,38	1,6,4	51,9,21	265	125	0.0298110068787	0.0,0.0,0.024	0.009,0.239,0.082	-0.102
ENSMUSG00000040785	Ttc3	chr16	+	94409683	94409729	94403313	94403368	94415948	94416009	11,48,43	17,70,92	36,2,34	83,62,100	171	125	0.0298294048261	0.321,0.334,0.255	0.241,0.023,0.199	0.149
ENSMUSG00000020680	Taf15	chr11	+	83488924	83489045	83484976	83485079	83497893	83497926	18,47,50	1,16,17	45,44,45	4,0,5	246	125	0.0298351970058	0.901,0.599,0.599	0.851,1.0,0.821	-0.191
ENSMUSG00000110444	RP23-114B10.6	chr8	-	69376485	69376595	69375305	69375432	69395440	69395522	0,8,8	65,34,42	19,0,14	18,10,34	235	125	0.0301518389839	0.0,0.111,0.092	0.36,0.0,0.18	-0.112
ENSMUSG00000025880	Smad7	chr18	+	75370894	75370948	75368989	75369568	75393826	75393986	59,85,64	0,0,0	89,105,37	0,0,11	179	125	0.0301862650614	1.0,1.0,1.0	1.0,1.0,0.701	0.1
ENSMUSG00000016028	Celsr1	chr15	-	85905914	85906027	85905438	85905518	85907594	85907769	2,21,13	0,0,10	26,7,35	0,0,0	238	125	0.0301976965065	1.0,1.0,0.406	1.0,1.0,1.0	-0.198
ENSMUSG00000017652	Cd40	chr2	+	165066502	165066564	165063467	165063561	165069816	165069848	15,15,10	19,0,0	17,12,15	0,0,0	187	125	0.0303068880521	0.345,1.0,1.0	1.0,1.0,1.0	-0.218
ENSMUSG00000057110	Cntrl	chr2	+	35132968	35133112	35132257	35132413	35133957	35134111	35,42,31	0,19,16	23,0,23	11,16,26	269	125	0.0305455119919	1.0,0.507,0.474	0.493,0.0,0.291	0.399
ENSMUSG00000031652	N4bp1	chr8	-	86848446	86848554	86841138	86845041	86853158	86853289	17,11,14	0,1,2	6,0,5	2,12,0	233	125	0.0305535648565	1.0,0.855,0.79	0.617,0.0,1.0	0.343
ENSMUSG00000040414	Slc25a28	chr19	-	43666914	43667143	43665771	43665828	43674475	43674881	133,180,170	35,9,2	188,154,121	9,0,0	354	125	0.0307119946673	0.573,0.876,0.968	0.881,1.0,1.0	-0.155
ENSMUSG00000059005	Hnrnpa3	chr2	+	75663672	75663714	75662660	75662756	75665027	75665150	2,28,13	0,0,0	23,15,15	0,18,0	167	125	0.0307119946673	1.0,1.0,1.0	1.0,0.384,1.0	0.205
ENSMUSG00000035517	Tdrd7	chr4	+	45994306	45994524	45992196	45992270	46005116	46005700	18,50,24	0,3,0	49,15,43	6,0,8	343	125	0.0307234279727	1.0,0.859,1.0	0.749,1.0,0.662	0.149
ENSMUSG00000025728	Pigq	chr17	-	25932104	25932231	25930957	25931038	25934757	25934878	40,110,105	115,90,110	136,88,127	100,56,78	252	125	0.0307285006372	0.147,0.377,0.321	0.403,0.438,0.447	-0.148
ENSMUSG00000002109	Ddb2	chr2	-	91217306	91217406	91217052	91217230	91234107	91235331	64,53,31	0,4,4	48,68,16	0,0,0	225	125	0.0309148991167	1.0,0.88,0.812	1.0,1.0,1.0	-0.103
ENSMUSG00000038260	Trpm4	chr7	-	45327271	45327452	45326976	45327140	45333381	45333452	9,8,11	0,0,0	5,3,12	2,0,3	306	125	0.0310543067518	1.0,1.0,1.0	0.505,1.0,0.62	0.292
ENSMUSG00000043885	Slc36a4	chr9	+	15723513	15723609	15721932	15722021	15724520	15724605	119,126,89	0,0,0	132,30,141	0,13,0	221	125	0.0311513814286	1.0,1.0,1.0	1.0,0.566,1.0	0.145
ENSMUSG00000026975	Dph7	chr2	+	24963455	24963543	24962422	24962810	24965559	24965654	28,28,60	0,0,0	96,21,47	1,8,0	213	125	0.0311846783927	1.0,1.0,1.0	0.983,0.606,1.0	0.137
ENSMUSG00000036026	Tmem63b	chr17	-	45678962	45679001	45677925	45678016	45679236	45679316	54,109,94	23,30,9	68,57,116	14,0,7	164	125	0.0312999289863	0.642,0.735,0.888	0.787,1.0,0.927	-0.15
ENSMUSG00000055723	Rras2	chr7	-	114060331	114060419	114050300	114050419	114117395	114117764	91,112,169	0,0,3	106,48,151	0,16,0	213	125	0.0313847784081	1.0,1.0,0.971	1.0,0.638,1.0	0.111
ENSMUSG00000002799	Jag2	chr12	-	112913935	112914049	112913615	112913729	112914125	112914278	14,16,18	10,0,0	18,18,38	0,0,0	239	125	0.0320240699097	0.423,1.0,1.0	1.0,1.0,1.0	-0.192
ENSMUSG00000053091	Lins1	chr7	+	66708638	66708743	66708039	66708553	66709293	66709435	19,70,35	21,5,0	40,15,59	3,0,0	230	125	0.0322418420858	0.33,0.884,1.0	0.879,1.0,1.0	-0.222
ENSMUSG00000030166	Rad52	chr6	+	119920806	119921028	119918925	119919077	119922471	119922823	35,102,111	30,4,1	46,156,80	0,0,4	347	125	0.0322484269832	0.296,0.902,0.976	1.0,1.0,0.878	-0.235
ENSMUSG00000039298	Cdk5rap2	chr4	-	70349143	70349245	70317426	70317597	70353609	70353651	19,46,35	11,0,0	28,8,42	0,0,0	227	125	0.0325240167034	0.487,1.0,1.0	1.0,1.0,1.0	-0.171
ENSMUSG00000097275	Gm26648	chr5	-	24699191	24704217	24696901	24697409	24704393	24704690	279,456,419	0,0,0	390,253,400	0,13,0	5151	125	0.0328061042661	1.0,1.0,1.0	1.0,0.321,1.0	0.226
ENSMUSG00000027673	Ndufb5	chr3	+	32744853	32744942	32737106	32737230	32751028	32751102	0,13,5	11,2,0	11,2,7	0,0,2	214	125	0.0329399825124	0.0,0.792,1.0	1.0,1.0,0.672	-0.293
ENSMUSG00000049107	Ntf3	chr6	-	126164729	126164840	126101411	126102523	126166539	126166715	25,88,135	10,12,15	97,8,80	6,0,4	236	125	0.033010238248	0.57,0.795,0.827	0.895,1.0,0.914	-0.206
ENSMUSG00000051331	Cacna1c	chr6	-	118637729	118637813	118630398	118630431	118638426	118638510	8,23,7	0,17,15	5,0,3	11,16,9	209	125	0.0335348102636	1.0,0.447,0.218	0.214,0.0,0.166	0.428
ENSMUSG00000043557	Mdga1	chr17	-	29837991	29838126	29833221	29833352	29838436	29838589	22,13,8	0,0,0	7,10,13	0,0,8	260	125	0.0335706719401	1.0,1.0,1.0	1.0,1.0,0.439	0.187
ENSMUSG00000025511	Tspan4	chr7	+	141482486	141482566	141475239	141475497	141489551	141489743	53,132,73	0,0,0	119,35,163	0,10,1	205	125	0.0336609356663	1.0,1.0,1.0	1.0,0.681,0.99	0.11
ENSMUSG00000027940	Tpm3	chr3	+	90091012	90091091	90090009	90090079	90098374	90098783	34,47,54	0,7,7	61,24,73	13,42,17	204	125	0.0336622728343	1.0,0.804,0.825	0.742,0.259,0.725	0.301
ENSMUSG00000000131	Xpo6	chr7	-	126149503	126149537	126149295	126149360	126151223	126153279	0,14,0	10,0,3	9,6,12	0,0,5	159	125	0.0337160220098	0.0,1.0,0.0	1.0,1.0,0.654	-0.551
ENSMUSG00000006241	Ccdc159	chr9	+	21931309	21931343	21929307	21929534	21931698	21931787	11,12,5	0,0,2	7,7,0	4,0,3	159	125	0.0337554379428	1.0,1.0,0.663	0.579,1.0,0.0	0.361
ENSMUSG00000030527	Crtc3	chr7	-	80604350	80604400	80598746	80598964	80605747	80605833	54,118,84	0,0,0	92,22,112	0,16,0	175	125	0.0338781352722	1.0,1.0,1.0	1.0,0.495,1.0	0.168
ENSMUSG00000066036	Ubr4	chr4	+	139441191	139441296	139440644	139440822	139442685	139442823	149,178,96	32,22,27	176,58,192	15,3,23	230	125	0.0340517765618	0.717,0.815,0.659	0.864,0.913,0.819	-0.135
ENSMUSG00000029456	Acad10	chr5	-	121639123	121639305	121637243	121637394	121642611	121642680	3,6,7	12,4,2	11,16,10	0,4,2	307	125	0.0343281207095	0.092,0.379,0.588	1.0,0.62,0.671	-0.411
ENSMUSG00000024592	C330018D20Rik	chr18	-	56958522	56958579	56955832	56957921	56973383	56973484	123,104,108	22,3,0	95,19,79	8,53,20	182	125	0.0344328958844	0.793,0.96,1.0	0.891,0.198,0.731	0.311
ENSMUSG00000037337	Map4k1	chr7	+	29001919	29001990	29001606	29001669	29003096	29003276	4,10,6	0,0,0	16,19,5	2,0,4	196	125	0.0346117523892	1.0,1.0,1.0	0.836,1.0,0.444	0.24
ENSMUSG00000023092	Fhl1	chrX	+	56791238	56791438	56790463	56790650	56791843	56793338	9,24,36	25,32,97	38,34,52	48,13,58	325	125	0.034628076705	0.122,0.224,0.125	0.233,0.501,0.256	-0.173
ENSMUSG00000050875	A730017C20Rik	chr18	+	59065834	59066989	59062509	59062562	59072192	59074664	0,3,15	11,0,14	10,11,18	0,0,4	1280	125	0.034681031627	0.0,1.0,0.095	1.0,1.0,0.305	-0.403
ENSMUSG00000004558	Ndrg2	chr14	-	51911085	51911127	51910679	51910785	51911465	51911546	7,2,2	52,30,19	7,14,6	19,0,25	167	125	0.0346936175358	0.092,0.048,0.073	0.216,1.0,0.152	-0.385
ENSMUSG00000049606	Zfp644	chr5	-	106695642	106695699	106690670	106690877	106696233	106696544	1,3,24	0,9,4	10,2,4	2,0,0	182	125	0.0347275089038	1.0,0.186,0.805	0.774,1.0,1.0	-0.261
ENSMUSG00000031220	Awat2	chrX	-	100403139	100403339	100402220	100402940	100404130	100404305	12,24,37	0,21,1	12,12,16	11,29,6	325	125	0.0348158093275	1.0,0.305,0.934	0.296,0.137,0.506	0.433
ENSMUSG00000038812	Trmt112	chr19	+	6910362	6910464	6909953	6910262	6910583	6910673	18,13,20	0,0,0	11,1,11	0,0,8	227	125	0.0350483604938	1.0,1.0,1.0	1.0,1.0,0.431	0.19
ENSMUSG00000001630	Stk38l	chr6	+	146775399	146775491	146773317	146773413	146775593	146778812	145,177,264	0,0,0	140,21,175	0,13,1	217	125	0.0351394802441	1.0,1.0,1.0	1.0,0.482,0.99	0.176
ENSMUSG00000019845	Tube1	chr10	+	39144755	39144931	39144374	39144562	39145572	39145713	190,347,303	38,12,24	278,209,346	2,22,5	301	125	0.0352149658737	0.675,0.923,0.84	0.983,0.798,0.966	-0.103
ENSMUSG00000049971	Glt1d1	chr5	+	127650682	127650788	127644318	127644467	127657086	127657138	21,83,52	14,8,0	67,88,53	4,0,1	231	125	0.0352149658737	0.448,0.849,1.0	0.901,1.0,0.966	-0.19
ENSMUSG00000025722	Wdr73	chr7	-	80900347	80900453	80897922	80897987	80900643	80900711	28,80,73	22,0,0	38,47,37	0,0,0	231	125	0.0355172991467	0.408,1.0,1.0	1.0,1.0,1.0	-0.197
ENSMUSG00000032998	Foxj3	chr4	+	119609989	119610091	119602408	119602492	119616507	119616636	26,123,187	15,48,92	133,55,115	102,68,73	227	125	0.0360693812607	0.488,0.585,0.528	0.418,0.308,0.465	0.137
ENSMUSG00000020564	Atxn7l1	chr12	+	33344889	33344972	33341920	33342195	33345837	33346088	2,35,22	0,0,0	25,18,16	7,0,0	208	125	0.0363687850116	1.0,1.0,1.0	0.682,1.0,1.0	0.106
ENSMUSG00000028124	Gclm	chr3	+	122255544	122255610	122245556	122246111	122259206	122259291	24,74,65	0,0,0	109,26,108	0,16,0	191	125	0.0364616972006	1.0,1.0,1.0	1.0,0.515,1.0	0.162
ENSMUSG00000054051	Ercc6	chr14	+	32574805	32575010	32569738	32570431	32576685	32580989	30,51,70	0,1,1	41,53,48	0,0,12	330	125	0.0368628998396	1.0,0.951,0.964	1.0,1.0,0.602	0.104
ENSMUSG00000034445	Cyb561a3	chr19	+	10585181	10585390	10582297	10582496	10586690	10586845	130,144,182	0,2,0	140,54,195	0,14,0	334	125	0.0369267253905	1.0,0.964,1.0	1.0,0.591,1.0	0.124
ENSMUSG00000028601	Echdc2	chr4	+	108173794	108173851	108169860	108169948	108173986	108174174	34,141,109	12,0,0	102,47,51	0,0,0	182	125	0.037044954517	0.661,1.0,1.0	1.0,1.0,1.0	-0.113
ENSMUSG00000025730	Rab40c	chr17	-	25890200	25890511	25885074	25885152	25890637	25890698	30,0,0	10,56,63	2,0,0	62,26,51	436	125	0.0371028227806	0.462,0.0,0.0	0.009,0.0,0.0	0.151
ENSMUSG00000027316	Gfra4	chr2	-	131040398	131040475	131040175	131040325	131041015	131041150	8,19,23	0,7,0	8,22,10	0,0,0	202	125	0.0372977375455	1.0,0.627,1.0	1.0,1.0,1.0	-0.124
ENSMUSG00000026342	Slc35f5	chr1	+	125566467	125566611	125562499	125562641	125568546	125568609	136,178,129	0,0,0	212,41,235	0,28,0	269	125	0.0375011078442	1.0,1.0,1.0	1.0,0.405,1.0	0.198
ENSMUSG00000028789	Azin2	chr4	-	128959783	128959957	128950599	128950772	128961362	128961559	0,15,17	38,4,7	26,2,14	5,0,3	299	125	0.0375695313348	0.0,0.611,0.504	0.685,1.0,0.661	-0.41
ENSMUSG00000054252	Fgfr3	chr5	+	33734850	33734988	33734552	33734623	33735132	33735238	5,17,20	0,0,0	35,18,12	0,18,0	263	125	0.0381020390959	1.0,1.0,1.0	1.0,0.322,1.0	0.226
ENSMUSG00000028693	Nasp	chr4	-	116618869	116618980	116611971	116612081	116627331	116627429	24,49,13	0,0,0	29,6,17	4,0,2	236	125	0.0382311555867	1.0,1.0,1.0	0.793,1.0,0.818	0.13
ENSMUSG00000042042	Csgalnact2	chr6	-	118124311	118124413	118120944	118121123	118126121	118126406	59,65,97	0,0,3	67,52,53	0,24,0	227	125	0.0385515916415	1.0,1.0,0.947	1.0,0.544,1.0	0.134
ENSMUSG00000038225	Primpol	chr8	-	46607803	46607901	46605084	46605214	46610439	46610625	17,115,139	8,0,2	89,26,131	0,0,1	223	125	0.0386395652012	0.544,1.0,0.975	1.0,1.0,0.987	-0.156
ENSMUSG00000037058	Paip2	chr18	+	35600044	35600117	35599712	35599758	35610870	35611034	26,22,36	12,4,1	45,13,30	0,0,4	198	125	0.0386784139719	0.578,0.776,0.958	1.0,1.0,0.826	-0.171
ENSMUSG00000054770	Kctd18	chr1	-	57965350	57965540	57963067	57963261	57967496	57967723	42,51,107	0,0,0	60,32,48	0,27,0	315	125	0.0387093859204	1.0,1.0,1.0	1.0,0.32,1.0	0.227
ENSMUSG00000032579	Hemk1	chr9	-	107330772	107330822	107329323	107329432	107336571	107336663	22,5,7	6,2,0	10,5,7	2,0,0	175	125	0.0388271889166	0.724,0.641,1.0	0.781,1.0,1.0	-0.139
ENSMUSG00000042197	Zfp451	chr1	-	33783040	33783191	33782067	33782194	33786406	33786532	29,202,214	0,0,4	154,90,154	0,24,0	276	125	0.0390690442176	1.0,1.0,0.96	1.0,0.629,1.0	0.11
ENSMUSG00000021224	Numb	chr12	-	83825258	83825291	83811285	83811360	83831921	83831996	104,168,118	41,72,60	138,111,120	19,9,58	158	125	0.0393284984011	0.667,0.649,0.609	0.852,0.907,0.621	-0.152
ENSMUSG00000028487	Bnc2	chr4	-	84291263	84291325	84277905	84277939	84291692	84291868	0,0,0	4,5,3	0,0,12	6,27,9	187	125	0.0393284984011	0.0,0.0,0.0	0.0,0.0,0.471	-0.157
ENSMUSG00000078440	Dohh	chr10	+	81387706	81387918	81387316	81387480	81390358	81390584	153,162,130	0,9,2	174,62,99	5,26,6	337	125	0.0394758248189	1.0,0.87,0.96	0.928,0.469,0.86	0.191
ENSMUSG00000079084	Ccdc82	chr9	+	13249258	13249342	13246981	13247021	13252070	13252798	3,5,32	11,28,15	42,22,36	28,0,17	209	125	0.0396128861068	0.14,0.096,0.561	0.473,1.0,0.559	-0.412
ENSMUSG00000037287	Tbcel	chr9	-	42449923	42450063	42442818	42443075	42451612	42451762	7,55,54	5,2,0	81,36,25	0,0,0	265	125	0.0396988197667	0.398,0.928,1.0	1.0,1.0,1.0	-0.225
ENSMUSG00000027882	Stxbp3	chr3	-	108809876	108810001	108805237	108805333	108812877	108812968	71,188,171	20,4,3	109,28,211	1,1,4	250	125	0.0397551830467	0.64,0.959,0.966	0.982,0.933,0.963	-0.104
ENSMUSG00000033099	Nol12	chr15	+	78935808	78935899	78935207	78935694	78936478	78936581	70,133,92	65,44,35	82,53,44	63,69,62	216	125	0.0399221685337	0.384,0.636,0.603	0.43,0.308,0.291	0.198
ENSMUSG00000020527	Myo19	chr11	+	84893324	84893394	84892075	84892208	84894549	84894652	122,187,161	9,25,14	89,31,150	13,14,33	195	125	0.0400132020266	0.897,0.827,0.881	0.814,0.587,0.744	0.153
ENSMUSG00000007850	Hnrnph1	chr11	+	50377313	50377440	50376989	50377147	50378290	50378427	0,13,15	30,5,6	22,14,8	0,0,15	252	125	0.0404255048342	0.0,0.563,0.554	1.0,1.0,0.209	-0.364
ENSMUSG00000023971	Rrp36	chr17	-	46672524	46672591	46670110	46670185	46674196	46674255	0,6,2	32,57,46	0,9,18	44,9,62	192	125	0.0404511385475	0.0,0.064,0.028	0.0,0.394,0.159	-0.154
ENSMUSG00000069094	Pde7a	chr3	-	19241341	19241518	19236443	19236539	19243049	19243201	37,31,61	1,11,7	60,34,53	1,0,4	302	125	0.040604432613	0.939,0.538,0.783	0.961,1.0,0.846	-0.182
ENSMUSG00000019338	Zfp687	chr3	-	95013832	95013928	95011968	95012476	95015110	95015224	108,120,116	37,56,66	90,19,99	64,37,76	221	125	0.0406168075152	0.623,0.548,0.499	0.443,0.225,0.424	0.193
ENSMUSG00000069755	Zfp125	chr12	-	20902532	20902659	20902269	20902330	20920841	20921262	84,134,139	11,14,11	74,72,111	7,0,3	252	125	0.0407123379346	0.791,0.826,0.862	0.84,1.0,0.948	-0.103
ENSMUSG00000097039	Pvt1	chr15	+	62149238	62149352	62107147	62107465	62175466	62175548	0,9,10	2,13,29	16,23,11	6,0,19	239	125	0.0409489209752	0.0,0.266,0.153	0.582,1.0,0.232	-0.465
ENSMUSG00000024963	Dnajc4	chr19	-	6989422	6989584	6988188	6988275	6989680	6989865	101,113,106	0,5,26	89,107,81	19,28,12	287	125	0.0410419504973	1.0,0.908,0.64	0.671,0.625,0.746	0.169
ENSMUSG00000050071	Bex1	chrX	-	136214945	136214980	136214012	136214583	136215336	136215484	82,69,130	4,12,0	113,73,126	11,31,11	160	125	0.0414831025529	0.941,0.818,1.0	0.889,0.648,0.899	0.108
ENSMUSG00000025950	Idh1	chr1	-	65179762	65179815	65175295	65175368	65181627	65181698	6,0,1	8,3,16	0,0,0	3,14,3	178	125	0.0415867274041	0.345,0.0,0.042	0.0,0.0,0.0	0.129
ENSMUSG00000028086	Fbxw7	chr3	+	84864136	84864200	84863963	84864011	84903500	84904079	104,57,90	31,51,115	16,28,44	37,44,78	189	125	0.0415867274041	0.689,0.425,0.341	0.222,0.296,0.272	0.222
ENSMUSG00000073468	Sft2d1	chr17	+	8317849	8317871	8311138	8311285	8318843	8318930	0,2,0	4,33,21	4,0,4	11,16,22	147	125	0.0418051164596	0.0,0.049,0.0	0.236,0.0,0.134	-0.107
ENSMUSG00000022668	Gtpbp8	chr16	-	44745282	44745493	44743807	44743868	44745998	44746309	32,68,62	6,25,8	36,22,41	27,8,25	336	125	0.0423162924383	0.665,0.503,0.742	0.332,0.506,0.379	0.231
ENSMUSG00000029761	Cald1	chr6	+	34747885	34747969	34745980	34746639	34753442	34753588	130,155,165	169,133,120	313,167,317	184,87,215	209	125	0.0424362007841	0.315,0.411,0.451	0.504,0.534,0.469	-0.11
ENSMUSG00000056486	Chn1	chr2	-	73710454	73710482	73706918	73707032	73716363	73716409	42,32,52	0,0,0	39,19,54	4,4,0	153	125	0.0426204774003	1.0,1.0,1.0	0.888,0.795,1.0	0.106
ENSMUSG00000019088	Dnase1l1	chrX	-	74276478	74276556	74274367	74274468	74276645	74276734	19,36,42	22,0,0	5,11,11	0,0,0	203	125	0.0432333074619	0.347,1.0,1.0	1.0,1.0,1.0	-0.218
ENSMUSG00000037669	Ldah	chr12	+	8238442	8238615	8220599	8220755	8275807	8275890	3,39,52	0,0,0	33,0,48	0,19,0	298	125	0.0432459760734	1.0,1.0,1.0	1.0,0.0,1.0	0.333
ENSMUSG00000022672	Prkdc	chr16	+	15795027	15795139	15791872	15791981	15799866	15800053	41,165,90	42,0,0	54,62,95	0,0,0	237	125	0.0433194657614	0.34,1.0,1.0	1.0,1.0,1.0	-0.22
ENSMUSG00000066191	Anks6	chr4	-	47049068	47049571	47046009	47046054	47056948	47057306	62,76,82	0,1,0	68,58,132	0,9,0	628	125	0.0433915727955	1.0,0.938,1.0	1.0,0.562,1.0	0.125
ENSMUSG00000036009	Mettl25	chr10	-	105836126	105836220	105832850	105833015	105841075	105841371	0,2,9	57,71,41	6,28,2	32,8,28	219	125	0.0444842132325	0.0,0.016,0.111	0.097,0.666,0.039	-0.225
ENSMUSG00000035342	Lzts2	chr19	+	45021386	45021836	45015175	45015323	45024718	45024979	32,35,38	0,0,0	49,17,20	6,0,0	575	125	0.0448479199365	1.0,1.0,1.0	0.64,1.0,1.0	0.12
ENSMUSG00000031600	Vps37a	chr8	+	40529108	40529209	40528317	40528432	40536869	40537095	95,190,252	24,1,8	263,110,328	1,0,12	226	125	0.0448479199365	0.686,0.991,0.946	0.993,1.0,0.938	-0.103
ENSMUSG00000022130	Tgds	chr14	-	118128222	118128291	118121718	118121861	118132643	118132765	2,29,31	0,0,0	24,25,14	0,0,8	194	125	0.0451274684718	1.0,1.0,1.0	1.0,1.0,0.53	0.157
ENSMUSG00000059005	Hnrnpa3	chr2	+	75663570	75663714	75662660	75662756	75665027	75665150	5,33,33	0,0,0	20,17,32	0,18,0	269	125	0.0451744133303	1.0,1.0,1.0	1.0,0.305,1.0	0.232
ENSMUSG00000022092	Ppp3cc	chr14	-	70247573	70247719	70245852	70245992	70256359	70256471	18,29,18	0,3,3	12,35,17	0,0,0	271	125	0.0452765467948	1.0,0.817,0.735	1.0,1.0,1.0	-0.149
ENSMUSG00000021244	Ylpm1	chr12	+	85028769	85030887	85014700	85015593	85040572	85040993	21,84,86	0,1,4	106,14,75	0,0,0	2243	125	0.0452765467948	1.0,0.824,0.545	1.0,1.0,1.0	-0.21
ENSMUSG00000071650	Ganab	chr19	+	8907850	8907916	8907214	8907394	8908677	8908747	200,267,198	422,701,653	243,211,256	506,163,485	191	125	0.0453086562913	0.237,0.2,0.166	0.239,0.459,0.257	-0.117
ENSMUSG00000030629	Zfand6	chr7	-	84642285	84642437	84634238	84634409	84689745	84689959	26,8,10	18,100,61	5,0,18	112,58,96	277	125	0.045447309748	0.395,0.035,0.069	0.02,0.0,0.078	0.134
ENSMUSG00000030924	2610020H08Rik	chr7	+	119843241	119843334	119834263	119834401	119843847	119844064	1,23,20	13,34,23	29,47,39	27,15,27	218	125	0.0459477959692	0.042,0.279,0.333	0.381,0.642,0.453	-0.274
ENSMUSG00000037957	Wdr20	chr12	+	110796942	110797007	110794103	110794373	110803404	110804029	0,5,6	10,24,28	6,14,11	17,0,18	190	125	0.0461799282208	0.0,0.121,0.124	0.188,1.0,0.287	-0.41
ENSMUSG00000029823	Luc7l2	chr6	+	38568846	38568917	38559203	38559304	38570509	38570604	22,39,12	11,16,8	15,11,8	4,0,1	196	125	0.0465892519868	0.561,0.609,0.489	0.705,1.0,0.836	-0.294
ENSMUSG00000033282	Rpgrip1l	chr8	-	91260744	91261123	91253075	91253266	91270098	91270551	25,48,33	11,17,11	51,14,47	10,2,1	504	125	0.0467201721308	0.36,0.412,0.427	0.558,0.635,0.921	-0.305
ENSMUSG00000022843	Clcn2	chr16	-	20707572	20707632	20707418	20707457	20708076	20708191	19,7,13	0,0,7	8,1,10	0,0,0	185	125	0.0473257494714	1.0,1.0,0.557	1.0,1.0,1.0	-0.148
ENSMUSG00000022272	Myo10	chr15	+	25701561	25701720	25666425	25666524	25714028	25714216	35,131,102	0,0,1	139,36,135	0,12,0	284	125	0.0473536274798	1.0,1.0,0.978	1.0,0.569,1.0	0.136
ENSMUSG00000001036	Epn2	chr11	-	61534577	61534613	61533570	61533681	61535270	61535383	13,30,36	119,131,131	26,27,36	78,31,112	161	125	0.0476165790052	0.078,0.151,0.176	0.206,0.403,0.2	-0.135
ENSMUSG00000010608	Rbm25	chr12	+	83642401	83642519	83639127	83639191	83642628	83642698	263,259,260	40,99,114	213,67,156	127,44,80	243	125	0.0476883542405	0.772,0.574,0.54	0.463,0.439,0.501	0.161
ENSMUSG00000066842	Hmcn1	chr1	-	150656692	150656774	150656453	150656585	150657070	150657273	41,79,103	5,10,4	197,2,121	6,0,3	207	125	0.0476883542405	0.832,0.827,0.94	0.952,1.0,0.961	-0.105
ENSMUSG00000027361	Gabpb1	chr2	-	126646562	126646748	126627441	126630382	126653554	126653722	4,32,20	20,0,2	71,18,42	2,0,1	311	125	0.0478861914208	0.074,1.0,0.801	0.935,1.0,0.944	-0.335
ENSMUSG00000020072	Pbld2	chr10	+	63052200	63052310	63047941	63048040	63052428	63052458	0,11,15	20,0,0	19,6,12	0,0,0	235	125	0.0479079691265	0.0,1.0,1.0	1.0,1.0,1.0	-0.333
ENSMUSG00000025759	Mfsd8	chr3	-	40822194	40822298	40821862	40822110	40823826	40823961	5,76,47	6,2,0	32,40,49	0,0,0	229	125	0.048166960296	0.313,0.954,1.0	1.0,1.0,1.0	-0.244
ENSMUSG00000022911	Arl13b	chr16	-	62830742	62830813	62813158	62813264	62846684	62847040	38,37,72	0,3,7	35,25,57	3,8,14	196	125	0.048620180159	1.0,0.887,0.868	0.882,0.666,0.722	0.162
ENSMUSG00000031310	Zmym3	chrX	-	101416166	101416461	101415760	101415938	101416908	101416975	193,305,294	0,22,36	302,174,268	33,21,48	420	125	0.0488683747775	1.0,0.805,0.709	0.731,0.711,0.624	0.149
ENSMUSG00000110393	RP23-414P13.3	chr13	+	65247441	65247767	65241752	65242015	65247968	65248029	13,9,9	0,0,0	5,0,9	0,10,0	451	125	0.0495626598081	1.0,1.0,1.0	1.0,0.0,1.0	0.333
ENSMUSG00000021578	Ccdc127	chr13	+	74352861	74352986	74350364	74350408	74356455	74357048	216,417,340	5,26,15	259,133,372	24,61,18	250	125	0.04981640367	0.956,0.889,0.919	0.844,0.522,0.912	0.162
ENSMUSG00000038932	Tcfl5	chr2	-	180635253	180635395	180621955	180622714	180638403	180638647	89,131,90	0,16,1	86,99,87	10,11,13	267	125	0.0498275534369	1.0,0.793,0.977	0.801,0.808,0.758	0.134
