# Supplementary material for: An Alternative Splicing Program for Mouse Craniofacial Development
Source: Front Physiol. 2020 Sep 4;11:1099. doi: 10.3389/fphys.2020.01099 (PMC7498679; doi:10.3389/fphys.2020.01099)
Supplement: Supplementary file 12 [file Data_Sheet_1.zip › Filtered rMATS results/SE/MNP_Ect_E11.5_vs_E12.5_SE_filtered_output.txt]

GeneID	geneSymbol	chr	strand	exonStart_0base	exonEnd	upstreamES	upstreamEE	downstreamES	downstreamEE	IC_SAMPLE_1	SC_SAMPLE_1	IC_SAMPLE_2	SC_SAMPLE_2	IncFormLen	SkipFormLen	FDR	IncLevel1	IncLevel2	DeltaPSI
ENSMUSG00000024958	Gpr137	chr19	-	6939528	6939754	6939260	6939410	6940351	6940482	141,115,81	80,51,56	40,28,22	72,84,66	351	125	0.0	0.386,0.445,0.34	0.165,0.106,0.106	0.265
ENSMUSG00000027985	Lef1	chr3	+	131191022	131191106	131189334	131189425	131193128	131193251	432,456,368	327,330,342	522,729,613	117,103,94	209	125	0.0	0.441,0.452,0.392	0.727,0.809,0.796	-0.349
ENSMUSG00000022858	Tra2b	chr16	-	22258985	22259261	22254983	22255117	22265740	22265829	549,417,328	453,439,379	505,597,412	159,196,143	401	125	0.0	0.274,0.228,0.212	0.498,0.487,0.473	-0.248
ENSMUSG00000016921	Srsf6	chr2	+	162932814	162933082	162931993	162932142	162933425	162933550	777,471,542	1591,2128,1644	939,1177,1060	1316,1390,1376	393	125	0.0	0.134,0.066,0.095	0.185,0.212,0.197	-0.1
ENSMUSG00000027111	Itga6	chr2	+	71853533	71853663	71849380	71849506	71855853	71856758	1131,1028,1020	145,140,197	1007,1102,903	62,46,39	255	125	0.0	0.793,0.783,0.717	0.888,0.922,0.919	-0.145
ENSMUSG00000066306	Numa1	chr7	+	102002294	102002336	102001414	102001659	102007485	102007780	793,740,587	160,179,150	632,817,738	49,55,46	167	125	0.0	0.788,0.756,0.745	0.906,0.917,0.923	-0.152
ENSMUSG00000001247	Lsr	chr7	-	30962097	30962244	30959152	30959314	30965968	30966088	1267,1200,1090	93,68,43	883,1074,825	127,182,167	272	125	0.0	0.862,0.89,0.921	0.762,0.731,0.694	0.162
ENSMUSG00000017677	Wsb1	chr11	-	79243399	79243575	79241983	79242156	79244462	79244563	213,165,204	451,303,346	210,199,239	83,85,83	301	125	0.0	0.164,0.184,0.197	0.512,0.493,0.545	-0.335
ENSMUSG00000021144	Mta1	chr12	+	113133540	113133576	113133184	113133337	113135796	113135828	680,595,509	262,280,249	531,534,471	95,72,60	161	125	0.0	0.668,0.623,0.613	0.813,0.852,0.859	-0.207
ENSMUSG00000029817	Tra2a	chr6	-	49252802	49253108	49252381	49252515	49263837	49264011	153,159,159	1198,1078,1035	318,422,313	552,746,489	431	125	0.0	0.036,0.041,0.043	0.143,0.141,0.157	-0.107
ENSMUSG00000001247	Lsr	chr7	-	30962810	30962867	30959152	30959314	30965968	30966088	143,83,88	93,68,43	53,82,51	127,182,167	182	125	4.9538151359e-13	0.514,0.456,0.584	0.223,0.236,0.173	0.307
ENSMUSG00000026193	Fn1	chr1	-	71613762	71614035	71612467	71612650	71615359	71615551	613,708,497	18,20,16	221,188,267	34,23,36	398	125	3.39690180746e-12	0.914,0.917,0.907	0.671,0.72,0.7	0.216
ENSMUSG00000031788	Kifc3	chr8	-	95100646	95100673	95100213	95100452	95101408	95101517	204,151,148	55,53,77	232,301,218	15,27,24	152	125	9.24712158697e-11	0.753,0.701,0.613	0.927,0.902,0.882	-0.215
ENSMUSG00000005417	Mprip	chr11	+	59772151	59772217	59771616	59771702	59775515	59776223	1525,1484,1138	780,648,499	680,875,768	617,838,691	191	125	1.02935063981e-10	0.561,0.6,0.599	0.419,0.406,0.421	0.171
ENSMUSG00000018417	Myo1b	chr1	-	51768649	51768736	51766821	51766908	51769003	51769090	103,128,98	240,272,274	21,25,22	187,198,144	212	125	1.09677467108e-10	0.202,0.217,0.174	0.062,0.069,0.083	0.126
ENSMUSG00000033295	Ptprf	chr4	-	118227818	118227845	118226453	118226571	118230694	118230888	1428,1228,1013	2106,1897,1650	563,665,536	1645,1992,1535	152	125	1.55386103984e-09	0.358,0.347,0.335	0.22,0.215,0.223	0.127
ENSMUSG00000046434	Hnrnpa1	chr15	+	103242379	103242472	103242205	103242298	103243624	103243780	229,185,221	42,13,17	53,79,64	47,34,33	218	125	1.10816448284e-08	0.758,0.891,0.882	0.393,0.571,0.527	0.347
ENSMUSG00000072964	Bhlhb9	chrX	+	135848677	135848739	135845854	135845953	135885348	135886926	2,4,5	3,7,7	5,7,8	0,0,0	187	125	1.45853527774e-08	0.308,0.276,0.323	1.0,1.0,1.0	-0.698
ENSMUSG00000061887	Ssbp3	chr4	+	107027216	107027297	107009678	107009768	107028192	107028252	1658,1665,1077	510,501,290	1044,1549,1496	573,854,801	206	125	2.35153163149e-08	0.664,0.669,0.693	0.525,0.524,0.531	0.149
ENSMUSG00000036087	Slain2	chr5	+	72965803	72965881	72958148	72958286	72974530	72974702	213,166,210	217,149,119	267,317,227	67,83,77	203	125	4.75541324169e-08	0.377,0.407,0.521	0.71,0.702,0.645	-0.251
ENSMUSG00000027584	Oprl1	chr2	+	181717995	181718093	181715702	181715946	181718376	181718732	3,10,4	7,6,5	6,6,4	0,0,0	223	125	7.04159433262e-08	0.194,0.483,0.31	1.0,1.0,1.0	-0.671
ENSMUSG00000037936	Scarb1	chr5	-	125281104	125281233	125277786	125277865	125283898	125284159	157,113,98	96,112,97	192,199,223	68,52,56	254	125	7.82224311206e-08	0.446,0.332,0.332	0.582,0.653,0.662	-0.262
ENSMUSG00000027679	Dnajc19	chr3	-	34080230	34080282	34080083	34080157	34081185	34081312	246,233,249	7,7,3	199,256,218	18,27,32	177	125	1.57376762289e-07	0.961,0.959,0.983	0.886,0.87,0.828	0.106
ENSMUSG00000031565	Fgfr1	chr8	+	25563373	25563524	25562137	25562328	25564339	25564484	262,229,210	94,129,137	326,285,263	55,49,49	276	125	1.78736393754e-07	0.558,0.446,0.41	0.729,0.725,0.709	-0.25
ENSMUSG00000068036	Mllt4	chr17	+	13848354	13848375	13846433	13846639	13849107	13849253	104,74,40	392,388,328	99,142,84	238,197,186	146	125	2.03731988347e-07	0.185,0.14,0.095	0.263,0.382,0.279	-0.168
ENSMUSG00000005899	Smpd4	chr16	+	17635481	17635568	17631985	17632057	17638495	17638641	174,141,137	267,222,208	182,229,182	138,144,147	212	125	3.22715154726e-07	0.278,0.272,0.28	0.437,0.484,0.422	-0.171
ENSMUSG00000031708	Tecr	chr8	-	83573027	83573045	83572840	83572946	83573219	83573252	62,47,57	45,45,34	19,21,16	42,59,71	143	125	3.22715154726e-07	0.546,0.477,0.594	0.283,0.237,0.165	0.311
ENSMUSG00000030061	Uba3	chr6	-	97205305	97205347	97203473	97203594	97205532	97205647	250,243,206	59,45,37	183,167,119	84,88,63	167	125	3.3133281797e-07	0.76,0.802,0.806	0.62,0.587,0.586	0.192
ENSMUSG00000022996	Wnt10b	chr15	-	98776517	98776780	98774123	98774497	98776889	98777003	389,441,384	42,41,44	483,714,667	25,20,21	388	125	3.3133281797e-07	0.749,0.776,0.738	0.862,0.92,0.911	-0.143
ENSMUSG00000027584	Oprl1	chr2	+	181717954	181718093	181715689	181715946	181718376	181718732	8,15,9	7,6,5	9,11,5	0,0,0	264	125	4.63096724967e-07	0.351,0.542,0.46	1.0,1.0,1.0	-0.549
ENSMUSG00000018417	Myo1b	chr1	-	51768649	51768736	51763889	51763964	51769003	51769090	34,51,46	89,96,102	9,13,8	72,103,74	212	125	4.87692180654e-07	0.184,0.239,0.21	0.069,0.069,0.06	0.145
ENSMUSG00000032624	Eml4	chr17	+	83428215	83428248	83427999	83428025	83440030	83440154	125,114,114	196,151,154	204,231,171	113,174,111	158	125	5.36939935681e-07	0.335,0.374,0.369	0.588,0.512,0.549	-0.19
ENSMUSG00000003680	Taf6l	chr19	-	8773289	8773424	8773027	8773106	8774334	8774467	296,210,265	31,20,20	249,236,218	66,56,57	260	125	5.47951561567e-07	0.821,0.835,0.864	0.645,0.67,0.648	0.186
ENSMUSG00000028364	Tnc	chr4	-	64000697	64000970	63976445	63976568	64006245	64006509	13,8,8	8,5,5	2,1,2	14,21,16	398	125	5.70558397443e-07	0.338,0.334,0.334	0.043,0.015,0.038	0.303
ENSMUSG00000022677	Fopnl	chr16	-	14313815	14314013	14304453	14304587	14317293	14317347	361,269,247	60,63,50	528,589,382	33,51,34	323	125	6.35172460782e-07	0.7,0.623,0.657	0.861,0.817,0.813	-0.17
ENSMUSG00000020212	Mdm1	chr10	+	118156833	118156863	118152174	118152274	118157194	118157370	37,44,21	199,165,192	70,94,88	173,190,161	155	125	7.20219629495e-07	0.13,0.177,0.081	0.246,0.285,0.306	-0.15
ENSMUSG00000027534	Snx16	chr3	-	10426162	10426232	10420739	10420876	10434357	10434506	120,84,128	5,5,15	71,88,45	21,29,23	195	125	1.02122243321e-06	0.939,0.915,0.845	0.684,0.66,0.556	0.266
ENSMUSG00000027291	Vps39	chr2	-	120346856	120346889	120346327	120346392	120350163	120350229	66,60,48	106,111,77	76,96,47	35,60,33	158	125	1.077673043e-06	0.33,0.3,0.33	0.632,0.559,0.53	-0.254
ENSMUSG00000026425	Srgap2	chr1	-	131291595	131291690	131289357	131289740	131292520	131292845	14,8,9	137,129,103	21,29,23	80,72,61	220	125	1.25237264872e-06	0.055,0.034,0.047	0.13,0.186,0.176	-0.119
ENSMUSG00000032612	Usp4	chr9	+	108365829	108365970	108362836	108362898	108366760	108366878	577,531,503	296,228,232	348,429,327	303,392,268	266	125	1.44931480426e-06	0.478,0.523,0.505	0.351,0.34,0.364	0.15
ENSMUSG00000038535	Zfp280d	chr9	+	72318723	72318841	72312650	72312760	72319091	72319315	64,56,52	289,218,269	82,77,90	158,192,133	243	125	2.71733518716e-06	0.102,0.117,0.09	0.211,0.171,0.258	-0.11
ENSMUSG00000029177	Cenpa	chr5	+	30669737	30669828	30666973	30667113	30672463	30672570	693,673,725	407,451,424	425,430,381	400,489,456	216	125	3.28036920379e-06	0.496,0.463,0.497	0.381,0.337,0.326	0.137
ENSMUSG00000026991	Pkp4	chr2	+	59352261	59352335	59347923	59348041	59354202	59354824	1406,1292,1168	461,328,335	1303,1620,1383	208,286,211	199	125	3.35314789431e-06	0.657,0.712,0.687	0.797,0.781,0.805	-0.109
ENSMUSG00000051166	Eml5	chr12	-	98821599	98821614	98817819	98817898	98824633	98824760	3,4,2	2,1,0	1,0,0	7,9,1	140	125	3.81577478841e-06	0.573,0.781,1.0	0.113,0.0,0.0	0.747
ENSMUSG00000034518	Hmgxb4	chr8	+	74999998	75000113	74999812	74999891	75000649	75001584	319,293,269	157,146,168	190,223,134	181,217,174	240	125	3.88458736979e-06	0.514,0.511,0.455	0.353,0.349,0.286	0.164
ENSMUSG00000003680	Taf6l	chr19	-	8773504	8773692	8773027	8773106	8774334	8774467	106,109,95	31,20,20	56,101,71	66,56,57	313	125	5.99239790055e-06	0.577,0.685,0.655	0.253,0.419,0.332	0.304
ENSMUSG00000055320	Tead1	chr7	+	112841887	112841950	112839415	112839480	112842039	112842102	70,44,42	138,140,109	51,65,31	14,42,25	188	125	6.81227571218e-06	0.252,0.173,0.204	0.708,0.507,0.452	-0.346
ENSMUSG00000036529	Sbf1	chr15	-	89295951	89296029	89295394	89295576	89299482	89299620	366,352,368	38,36,30	221,238,208	42,56,66	203	125	7.17423492024e-06	0.856,0.858,0.883	0.764,0.724,0.66	0.15
ENSMUSG00000030766	Arhgap17	chr7	-	123285419	123285467	123279217	123280116	123286497	123287013	26,22,14	131,147,133	42,37,40	81,88,102	173	125	8.28076939206e-06	0.125,0.098,0.071	0.273,0.233,0.221	-0.144
ENSMUSG00000031565	Fgfr1	chr8	+	25555468	25555774	25532249	25532428	25557730	25557814	251,280,218	2,1,3	272,302,233	14,19,10	431	125	1.12362343869e-05	0.973,0.988,0.955	0.849,0.822,0.871	0.125
ENSMUSG00000025026	Add3	chr19	+	53244309	53244405	53242503	53242627	53244997	53247399	285,280,339	147,135,111	141,155,133	117,195,120	221	125	1.37762137776e-05	0.523,0.54,0.633	0.405,0.31,0.385	0.199
ENSMUSG00000013787	Ehmt2	chr17	+	34905609	34905711	34905341	34905456	34905909	34906058	1311,1107,1035	357,293,301	654,783,646	377,342,281	227	125	1.46844127046e-05	0.669,0.675,0.654	0.489,0.558,0.559	0.131
ENSMUSG00000034681	Rnps1	chr17	+	24415040	24415162	24414674	24414734	24418037	24418218	970,959,790	346,310,361	773,929,861	546,633,501	247	125	1.47705853503e-05	0.587,0.61,0.525	0.417,0.426,0.465	0.138
ENSMUSG00000059005	Hnrnpa3	chr2	+	75662844	75662925	75662660	75662756	75665027	75665150	11,6,12	3,5,5	1,0,0	4,4,3	206	125	1.74952419605e-05	0.69,0.421,0.593	0.132,0.0,0.0	0.524
ENSMUSG00000024381	Bin1	chr18	+	32426223	32426352	32424819	32424967	32431982	32432093	129,106,93	151,156,132	95,93,122	54,66,70	254	125	2.41202141342e-05	0.296,0.251,0.257	0.464,0.409,0.462	-0.177
ENSMUSG00000057766	Ankrd29	chr18	-	12290716	12290815	12282302	12282401	12295878	12295989	17,11,5	0,0,0	22,26,27	6,5,10	224	125	2.94415915366e-05	1.0,1.0,1.0	0.672,0.744,0.601	0.328
ENSMUSG00000046782	Ttc6	chr12	+	57686251	57686421	57674598	57674768	57694415	57694498	5,10,2	3,4,1	1,2,2	0,0,0	295	125	3.34004567466e-05	0.414,0.514,0.459	1.0,1.0,1.0	-0.538
ENSMUSG00000028252	Ccnc	chr4	+	21747482	21747576	21746655	21746774	21748136	21750546	100,70,92	93,96,110	103,126,103	53,65,48	219	125	3.41446584844e-05	0.38,0.294,0.323	0.526,0.525,0.551	-0.202
ENSMUSG00000059900	Tmem40	chr6	-	115741540	115741672	115738947	115739022	115742309	115742387	2,3,3	0,0,0	4,11,4	6,2,1	257	125	5.53313609995e-05	1.0,1.0,1.0	0.245,0.728,0.661	0.455
ENSMUSG00000021614	Vcan	chr13	-	89702917	89705797	89685078	89685192	89712204	89712498	157,113,70	5,9,4	77,160,130	42,42,21	3005	125	5.53313609995e-05	0.566,0.343,0.421	0.071,0.137,0.205	0.306
ENSMUSG00000029673	Auts2	chr5	-	131470413	131470458	131466031	131466127	131472237	131472479	122,144,120	73,40,49	160,216,154	20,22,30	170	125	6.53426259952e-05	0.551,0.726,0.643	0.855,0.878,0.791	-0.201
ENSMUSG00000029673	Auts2	chr5	-	131470413	131470458	131466031	131466127	131472258	131472479	165,215,129	105,87,78	188,223,194	33,47,57	170	125	6.68189452889e-05	0.536,0.645,0.549	0.807,0.777,0.714	-0.189
ENSMUSG00000020385	Clk4	chr11	+	51270536	51270595	51268164	51268231	51271799	51272022	44,54,63	8,8,4	60,63,44	25,40,22	184	125	7.01324383022e-05	0.789,0.821,0.915	0.62,0.517,0.576	0.271
ENSMUSG00000046434	Hnrnpa1	chr15	+	103242379	103242472	103242205	103242298	103242921	103243080	236,184,219	16,6,18	55,76,58	15,13,18	218	125	7.0438457108e-05	0.894,0.946,0.875	0.678,0.77,0.649	0.206
ENSMUSG00000003352	Cacnb3	chr15	+	98640958	98640978	98640685	98640750	98641176	98641257	367,336,286	160,190,169	189,186,146	163,208,136	145	125	7.06212866272e-05	0.664,0.604,0.593	0.5,0.435,0.481	0.148
ENSMUSG00000034551	Hdx	chrX	-	111671342	111671489	111659633	111660743	111696966	111697079	12,11,5	6,2,3	0,0,1	3,1,4	272	125	7.47985596841e-05	0.479,0.717,0.434	0.0,0.0,0.103	0.509
ENSMUSG00000002393	Nr2f6	chr8	-	71378388	71378527	71375751	71376273	71380990	71381090	331,576,343	26,37,25	180,129,240	26,31,44	264	125	7.52415392186e-05	0.858,0.881,0.867	0.766,0.663,0.721	0.152
ENSMUSG00000040407	Akap9	chr5	+	4004802	4004943	4003560	4003782	4005409	4005513	97,79,88	106,94,63	59,66,65	22,20,26	266	125	7.65261129574e-05	0.301,0.283,0.396	0.558,0.608,0.54	-0.242
ENSMUSG00000061613	U2af1	chr17	-	31652501	31652568	31648844	31648894	31658652	31658754	234,245,180	3,11,9	167,192,167	28,27,12	192	125	8.226325984e-05	0.981,0.935,0.929	0.795,0.822,0.901	0.109
ENSMUSG00000066043	Phactr4	chr4	-	132383281	132383362	132378404	132378563	132386891	132387065	316,259,267	121,77,94	247,361,280	36,58,57	206	125	9.04659646644e-05	0.613,0.671,0.633	0.806,0.791,0.749	-0.143
ENSMUSG00000041423	Paqr6	chr3	+	88366159	88366286	88365674	88365802	88366904	88367001	13,13,10	7,3,2	6,13,6	10,34,30	252	125	0.000112725080519	0.479,0.682,0.713	0.229,0.159,0.09	0.465
ENSMUSG00000026743	Mllt10	chr2	+	18065034	18065194	18055236	18055371	18071124	18071204	174,197,112	58,44,40	98,121,112	8,16,8	285	125	0.000145913414448	0.568,0.663,0.551	0.843,0.768,0.86	-0.23
ENSMUSG00000022838	Eaf2	chr16	-	36824657	36824752	36810471	36810608	36828050	36828227	50,51,49	0,0,0	51,54,57	6,7,3	220	125	0.000154606291487	1.0,1.0,1.0	0.828,0.814,0.915	0.148
ENSMUSG00000037994	Slc9b2	chr3	+	135318279	135318460	135307730	135307781	135321885	135322056	14,17,20	0,0,0	34,44,20	4,3,8	306	125	0.000162130720346	1.0,1.0,1.0	0.776,0.857,0.505	0.287
ENSMUSG00000020527	Myo19	chr11	+	84897358	84897463	84897120	84897211	84897548	84897720	2,0,0	40,44,38	8,5,6	25,23,31	230	125	0.000170867505012	0.026,0.0,0.0	0.148,0.106,0.095	-0.108
ENSMUSG00000068015	Lrch1	chr14	-	74794910	74794991	74786280	74786390	74795296	74795369	34,28,31	202,166,207	47,40,41	115,116,101	206	125	0.000182591672584	0.093,0.093,0.083	0.199,0.173,0.198	-0.1
ENSMUSG00000025817	Nudt5	chr2	+	5866232	5866241	5864346	5864448	5866353	5866407	199,208,127	30,32,38	165,203,179	8,19,8	134	125	0.000182591672584	0.861,0.858,0.757	0.951,0.909,0.954	-0.113
ENSMUSG00000010406	Mrpl52	chr14	+	54427033	54427091	54426922	54426960	54428583	54428648	0,2,0	14,5,8	5,3,2	2,2,1	183	125	0.000182591672584	0.0,0.215,0.0	0.631,0.506,0.577	-0.5
ENSMUSG00000004056	Akt2	chr7	+	27607242	27607405	27605816	27605937	27608622	27608753	8,7,1	1,0,0	7,3,0	2,4,4	288	125	0.000182909335855	0.776,1.0,1.0	0.603,0.246,0.0	0.642
ENSMUSG00000002393	Nr2f6	chr8	-	71378388	71378556	71375818	71376273	71380990	71381177	350,583,349	26,37,25	194,151,256	26,31,44	293	125	0.000190777500098	0.852,0.871,0.856	0.761,0.675,0.713	0.143
ENSMUSG00000031826	Usp10	chr8	+	119941109	119942138	119910359	119910939	119948417	119948473	1,2,4	2,2,0	7,6,3	0,0,0	1154	125	0.000203189427052	0.051,0.098,1.0	1.0,1.0,1.0	-0.617
ENSMUSG00000031826	Usp10	chr8	+	119941112	119942138	119910813	119910939	119948417	119948473	1,2,4	2,2,0	7,6,3	0,0,0	1151	125	0.000203189427052	0.052,0.098,1.0	1.0,1.0,1.0	-0.617
ENSMUSG00000109061	Map2k7	chr8	+	4240687	4240735	4238864	4239033	4243303	4243445	55,52,38	266,248,190	67,102,90	172,267,182	173	125	0.000203189427052	0.13,0.132,0.126	0.22,0.216,0.263	-0.104
ENSMUSG00000038569	Rad9b	chr5	-	122352543	122352614	122351258	122351373	122354138	122354233	6,7,3	2,1,6	9,2,1	0,0,0	196	125	0.000203189427052	0.657,0.817,0.242	1.0,1.0,1.0	-0.428
ENSMUSG00000024150	Mcfd2	chr17	-	87264140	87264365	87257927	87258089	87265834	87265863	42,22,18	101,97,90	40,44,28	47,59,44	350	125	0.000205544931045	0.129,0.075,0.067	0.233,0.21,0.185	-0.119
ENSMUSG00000026566	Mpzl1	chr1	-	165601749	165601864	165593653	165593677	165604609	165604742	504,500,482	110,125,116	431,642,467	54,64,75	240	125	0.000205544931045	0.705,0.676,0.684	0.806,0.839,0.764	-0.115
ENSMUSG00000086970	Bcas1os1	chr2	+	170406101	170406470	170405180	170405480	170406605	170407175	7,14,2	5,4,0	2,3,3	0,0,0	494	125	0.000238326578643	0.262,0.47,1.0	1.0,1.0,1.0	-0.423
ENSMUSG00000062270	Morf4l1	chr9	-	90107234	90107302	90102299	90102386	90110125	90110172	94,98,88	2,0,2	50,50,52	5,6,8	193	125	0.000281920495051	0.968,1.0,0.966	0.866,0.844,0.808	0.139
ENSMUSG00000028519	Dab1	chr4	+	104732069	104732180	104731624	104731752	104741512	104744844	144,133,142	23,17,10	94,99,79	37,42,20	236	125	0.00028305243781	0.768,0.806,0.883	0.574,0.555,0.677	0.217
ENSMUSG00000048874	Phf3	chr1	-	30862986	30863255	30831204	30831559	30873577	30873581	81,88,64	4,1,1	33,36,30	5,9,6	394	125	0.000300328028996	0.865,0.965,0.953	0.677,0.559,0.613	0.311
ENSMUSG00000036578	Fxyd7	chr7	-	31047372	31047402	31044952	31045027	31051355	31051403	15,5,8	0,0,0	85,94,129	24,14,21	155	125	0.000302945551983	1.0,1.0,1.0	0.741,0.844,0.832	0.194
ENSMUSG00000027201	Myef2	chr2	-	125098796	125098847	125097976	125098075	125100318	125100420	29,28,18	1,0,1	23,9,7	3,6,5	176	125	0.000309677598394	0.954,1.0,0.927	0.845,0.516,0.499	0.34
ENSMUSG00000026490	Cdc42bpa	chr1	+	180024644	180024802	179999361	179999453	180031504	180031588	41,67,44	92,79,75	13,16,8	46,78,49	283	125	0.00031914055444	0.164,0.273,0.206	0.111,0.083,0.067	0.127
ENSMUSG00000062115	Rai1	chr11	+	60185095	60190622	60140240	60140370	60193938	60194032	523,496,395	15,18,12	296,279,306	21,19,40	5652	125	0.00031914055444	0.435,0.379,0.421	0.238,0.245,0.145	0.202
ENSMUSG00000026074	Map4k4	chr1	+	40003762	40003987	40000530	40000749	40004806	40004910	923,821,806	263,265,213	507,599,453	241,291,214	350	125	0.000338920189427	0.556,0.525,0.575	0.429,0.424,0.431	0.124
ENSMUSG00000027763	Mbnl1	chr3	+	60614682	60614736	60613262	60613520	60615619	60615773	87,98,69	4,7,3	69,103,74	12,19,26	179	125	0.000399887091518	0.938,0.907,0.941	0.801,0.791,0.665	0.176
ENSMUSG00000039697	Ncoa7	chr10	-	30647966	30648040	30645583	30647651	30648444	30648540	71,81,68	4,2,0	48,67,42	8,14,5	199	125	0.000422103260213	0.918,0.962,1.0	0.79,0.75,0.841	0.166
ENSMUSG00000023066	Rttn	chr18	+	89026958	89027047	89021663	89021763	89028891	89029009	86,69,74	8,7,7	49,76,57	0,1,1	214	125	0.000492305931692	0.863,0.852,0.861	1.0,0.978,0.971	-0.124
ENSMUSG00000068758	Il3ra	chr14	+	14347913	14348068	14347009	14347188	14348820	14348944	46,37,59	1,0,0	47,20,39	7,4,2	280	125	0.000495367001869	0.954,1.0,1.0	0.75,0.691,0.897	0.205
ENSMUSG00000062683	Atp5g2	chr15	-	102665053	102665247	102662863	102663128	102665762	102665855	23,24,14	5,2,2	15,23,19	0,0,0	319	125	0.000503599402489	0.643,0.825,0.733	1.0,1.0,1.0	-0.266
ENSMUSG00000025875	Tspan17	chr13	+	54792608	54792659	54789402	54789681	54793194	54793365	1,6,14	0,1,0	6,1,4	3,2,3	176	125	0.000576247054567	1.0,0.81,1.0	0.587,0.262,0.486	0.492
ENSMUSG00000038453	Srcin1	chr11	-	97542533	97542557	97537043	97537239	97551676	97551978	1,1,0	14,22,13	4,13,6	16,19,26	149	125	0.000583644886201	0.057,0.037,0.0	0.173,0.365,0.162	-0.202
ENSMUSG00000008200	Fnbp4	chr2	+	90767852	90767955	90767407	90767541	90768515	90768700	285,220,256	272,231,316	226,300,223	143,194,136	228	125	0.000678626574355	0.365,0.343,0.308	0.464,0.459,0.473	-0.127
ENSMUSG00000049728	Zfp668	chr7	-	127874676	127874758	127867755	127868424	127876046	127876780	14,16,9	52,54,37	2,6,1	44,65,47	207	125	0.00072737587144	0.14,0.152,0.128	0.027,0.053,0.013	0.109
ENSMUSG00000029592	Usp30	chr5	+	114102382	114102492	114100314	114100515	114105747	114105851	58,63,49	5,8,2	45,52,90	0,1,0	235	125	0.000737801120924	0.861,0.807,0.929	1.0,0.965,1.0	-0.123
ENSMUSG00000029428	Stx2	chr5	-	128987717	128987842	128986154	128986430	128988801	128989158	156,150,111	12,7,6	107,107,70	19,26,11	250	125	0.000779592431727	0.867,0.915,0.902	0.738,0.673,0.761	0.171
ENSMUSG00000023951	Vegfa	chr17	-	46020990	46021122	46018832	46018879	46024064	46024094	621,635,515	106,103,92	575,605,579	170,155,186	257	125	0.000791508354586	0.74,0.75,0.731	0.622,0.655,0.602	0.114
ENSMUSG00000018411	Mapt	chr11	+	104287122	104287209	104282367	104282480	104302360	104302410	1,1,1	1,2,2	7,6,7	0,1,1	212	125	0.000814236204003	0.371,0.228,0.228	1.0,0.78,0.805	-0.586
ENSMUSG00000040225	Prrc2c	chr1	-	162675604	162675841	162673401	162673656	162676690	162676817	344,333,294	335,314,292	208,264,354	139,135,202	362	125	0.000814236204003	0.262,0.268,0.258	0.341,0.403,0.377	-0.111
ENSMUSG00000036552	Ermard	chr17	+	15059765	15059984	15059343	15059469	15061068	15061182	135,106,96	14,19,17	74,92,56	1,4,2	344	125	0.00083002951881	0.778,0.67,0.672	0.964,0.893,0.911	-0.216
ENSMUSG00000040785	Ttc3	chr16	+	94412059	94412123	94403313	94403368	94416281	94416366	9,3,2	4,2,1	4,4,7	0,0,0	189	125	0.000839381167445	0.598,0.498,0.569	1.0,1.0,1.0	-0.445
ENSMUSG00000066406	Akap13	chr7	+	75683393	75683459	75679819	75679873	75685116	75685309	9,3,1	5,5,5	5,2,3	0,1,0	191	125	0.000839381167445	0.541,0.282,0.116	1.0,0.567,1.0	-0.543
ENSMUSG00000040964	Arhgef10l	chr4	-	140568755	140568770	140568338	140568520	140570256	140570402	14,8,5	76,51,73	11,14,9	22,9,14	140	125	0.000863205152119	0.141,0.123,0.058	0.309,0.581,0.365	-0.311
ENSMUSG00000026987	Baz2b	chr2	-	59933411	59933438	59932104	59932170	59933670	59933715	27,18,13	110,122,121	26,27,25	64,66,46	152	125	0.000874858028042	0.168,0.108,0.081	0.25,0.252,0.309	-0.151
ENSMUSG00000041144	Dnah7b	chr1	+	46224608	46224777	46223071	46223227	46225765	46225892	7,8,10	0,0,1	13,13,13	5,6,3	294	125	0.00088964387295	1.0,1.0,0.81	0.525,0.479,0.648	0.386
ENSMUSG00000079477	Rab7	chr6	-	88014585	88014720	88013637	88013698	88015631	88015718	9,5,10	24,30,10	0,2,2	28,25,31	260	125	0.00088964387295	0.153,0.074,0.325	0.0,0.037,0.03	0.162
ENSMUSG00000030733	Sh2b1	chr7	-	126473478	126473615	126472072	126473094	126474995	126475090	30,21,30	70,133,70	44,51,30	45,51,54	262	125	0.00088964387295	0.17,0.07,0.17	0.318,0.323,0.21	-0.147
ENSMUSG00000032479	Map4	chr9	+	110071025	110071139	110068692	110068985	110078002	110078084	198,211,140	92,88,105	141,200,215	39,41,49	239	125	0.00098588499192	0.53,0.556,0.411	0.654,0.718,0.696	-0.19
ENSMUSG00000004980	Hnrnpa2b1	chr6	-	51461919	51462055	51461123	51461433	51463410	51463493	944,785,900	404,364,402	724,786,698	239,219,165	261	125	0.00098588499192	0.528,0.508,0.517	0.592,0.632,0.67	-0.114
ENSMUSG00000062175	Tgif2	chr2	+	156847023	156847142	156844155	156844381	156847604	156847674	6,4,9	0,1,0	1,3,1	3,6,0	244	125	0.001016983415	1.0,0.672,1.0	0.146,0.204,1.0	0.441
ENSMUSG00000041688	Amot	chrX	-	145489823	145489972	145480004	145480458	145496988	145497051	684,614,500	184,173,160	56,78,36	35,41,28	274	125	0.00107127318685	0.629,0.618,0.588	0.422,0.465,0.37	0.193
ENSMUSG00000055923	Aasdh	chr5	-	76894289	76894362	76891602	76891795	76896376	76896690	7,11,4	52,34,37	10,31,20	22,30,29	198	125	0.00109986304721	0.078,0.17,0.064	0.223,0.395,0.303	-0.203
ENSMUSG00000031918	Mtmr2	chr9	+	13783605	13783710	13782276	13782382	13785851	13785927	143,131,182	279,264,292	154,162,122	164,177,122	230	125	0.0011071176394	0.218,0.212,0.253	0.338,0.332,0.352	-0.113
ENSMUSG00000028519	Dab1	chr4	+	104680069	104680108	104679452	104679572	104688382	104688442	35,53,32	19,17,16	22,37,18	35,41,27	164	125	0.00116112698405	0.584,0.704,0.604	0.324,0.408,0.337	0.274
ENSMUSG00000051705	Senp8	chr9	-	59750261	59750371	59734258	59737868	59750577	59750649	7,6,6	32,23,11	1,0,0	9,17,20	235	125	0.00121734588902	0.104,0.122,0.225	0.056,0.0,0.0	0.132
ENSMUSG00000028282	Casp8ap2	chr4	+	32624083	32624166	32615477	32615739	32630177	32630246	66,84,58	3,14,8	43,37,41	2,0,0	208	125	0.00121734588902	0.93,0.783,0.813	0.928,1.0,1.0	-0.134
ENSMUSG00000019817	Plagl1	chr10	+	13108822	13108908	13105854	13105893	13116709	13116720	20,18,13	15,13,7	19,20,11	2,3,0	211	125	0.00126220249635	0.441,0.451,0.524	0.849,0.798,1.0	-0.41
ENSMUSG00000037536	Fbxo34	chr14	+	47504985	47505132	47472633	47472717	47507264	47507446	5,12,8	0,0,0	9,11,5	2,1,4	272	125	0.00132198043508	1.0,1.0,1.0	0.674,0.835,0.365	0.375
ENSMUSG00000057406	Whsc1	chr5	+	33843111	33843737	33820828	33820877	33854609	33854776	79,80,56	4,2,4	30,22,27	0,0,0	751	125	0.00132913121119	0.767,0.869,0.7	1.0,1.0,1.0	-0.221
ENSMUSG00000029177	Cenpa	chr5	+	30669691	30669828	30666896	30667113	30672463	30672570	1648,1729,1670	407,451,424	1139,1165,1154	400,489,456	262	125	0.00134968673768	0.659,0.647,0.653	0.576,0.532,0.547	0.101
ENSMUSG00000061613	U2af1	chr17	-	31651645	31651712	31648844	31648894	31658652	31658754	14,20,17	3,11,9	9,11,8	28,27,12	192	125	0.00134968673768	0.752,0.542,0.552	0.173,0.21,0.303	0.387
ENSMUSG00000043940	Wdfy3	chr5	-	101935989	101936073	101930827	101931005	101937281	101937739	123,108,128	28,31,14	35,53,41	22,29,25	209	125	0.00148541744594	0.724,0.676,0.845	0.488,0.522,0.495	0.247
ENSMUSG00000052085	Dock8	chr19	+	25086179	25086265	25079758	25079974	25089890	25090040	43,57,40	0,0,0	35,37,37	2,7,2	211	125	0.00148757778276	1.0,1.0,1.0	0.912,0.758,0.916	0.138
ENSMUSG00000038453	Srcin1	chr11	-	97542533	97542557	97537043	97537239	97548879	97548978	0,1,0	7,7,2	3,11,1	7,4,3	149	125	0.00159225068175	0.0,0.107,0.0	0.264,0.698,0.219	-0.358
ENSMUSG00000036667	Tcaf1	chr6	-	42709528	42709637	42685238	42686958	42709958	42710072	37,35,46	153,109,162	36,72,48	86,97,64	234	125	0.00160575544565	0.114,0.146,0.132	0.183,0.284,0.286	-0.12
ENSMUSG00000021156	Zmynd11	chr13	-	9710145	9710307	9698627	9698705	9720772	9720928	1009,789,706	170,150,185	541,656,438	176,225,161	287	125	0.00160575544565	0.721,0.696,0.624	0.572,0.559,0.542	0.123
ENSMUSG00000032599	Ip6k2	chr9	+	108796654	108796783	108796063	108796396	108797206	108797442	164,126,108	114,106,102	109,124,130	151,199,181	254	125	0.00160575544565	0.415,0.369,0.343	0.262,0.235,0.261	0.123
ENSMUSG00000045427	Hnrnph2	chrX	+	134602917	134602962	134602699	134602762	134604854	134606384	227,201,207	105,105,123	219,189,151	53,63,42	170	125	0.00160575544565	0.614,0.585,0.553	0.752,0.688,0.726	-0.138
ENSMUSG00000024795	Kif20b	chr19	+	34972396	34972498	34969919	34970117	34972858	34973009	152,171,139	164,148,138	173,173,163	89,103,87	227	125	0.00165425812612	0.338,0.389,0.357	0.517,0.48,0.508	-0.14
ENSMUSG00000022012	Enox1	chr14	+	77668736	77668793	77664618	77664726	77699194	77699297	72,56,57	4,1,2	70,86,71	12,16,11	182	125	0.00169130660775	0.925,0.975,0.951	0.8,0.787,0.816	0.149
ENSMUSG00000036435	Exoc1	chr5	+	76557818	76557863	76554099	76554205	76559003	76559167	174,132,142	51,52,50	43,62,74	32,53,46	170	125	0.00172337205647	0.715,0.651,0.676	0.497,0.462,0.542	0.18
ENSMUSG00000031712	Il15	chr8	-	82337565	82337610	82334468	82334606	82343238	82343323	17,22,26	7,7,0	8,2,6	0,0,0	170	125	0.00174633960478	0.641,0.698,1.0	1.0,1.0,1.0	-0.22
ENSMUSG00000026031	Cflar	chr1	+	58729055	58729161	58726305	58726732	58731151	58731287	10,10,9	9,12,16	1,0,3	6,15,14	231	125	0.00177109186839	0.375,0.311,0.233	0.083,0.0,0.104	0.244
ENSMUSG00000032599	Ip6k2	chr9	+	108796540	108796572	108796130	108796396	108796654	108796783	11,1,7	67,67,61	13,22,9	37,43,36	157	125	0.00179067046155	0.116,0.012,0.084	0.219,0.289,0.166	-0.154
ENSMUSG00000033697	Arhgap39	chr15	-	76730363	76730456	76727402	76727476	76734876	76735438	237,263,203	81,54,48	238,253,204	27,34,23	218	125	0.0019260351487	0.627,0.736,0.708	0.835,0.81,0.836	-0.137
ENSMUSG00000055809	Dnaaf3	chr7	-	4531737	4531880	4530773	4530867	4532186	4532275	25,18,21	2,4,3	11,2,12	0,0,0	268	125	0.00196177076828	0.854,0.677,0.766	1.0,1.0,1.0	-0.234
ENSMUSG00000026490	Cdc42bpa	chr1	+	180155794	180155980	180150134	180150258	180159605	180159723	0,0,0	6,3,7	6,1,3	0,1,3	311	125	0.0019982889743	0.0,0.0,0.0	1.0,0.287,0.287	-0.525
ENSMUSG00000052707	Tnrc6a	chr7	+	123175425	123175458	123174143	123174319	123176823	123176904	124,140,125	48,31,26	153,186,129	19,16,14	158	125	0.00200820850084	0.671,0.781,0.792	0.864,0.902,0.879	-0.134
ENSMUSG00000026163	Sphkap	chr1	-	83265968	83266055	83263781	83263834	83267301	83267487	3,3,3	4,9,5	0,0,0	8,4,11	212	125	0.00202579999038	0.307,0.164,0.261	0.0,0.0,0.0	0.244
ENSMUSG00000055320	Tead1	chr7	+	112856052	112856064	112842039	112842102	112856797	112856932	76,63,35	61,96,67	19,35,24	4,14,10	137	125	0.00207336158016	0.532,0.375,0.323	0.813,0.695,0.686	-0.321
ENSMUSG00000052752	Traf7	chr17	-	24514712	24514866	24514124	24514217	24516504	24516596	635,513,689	55,28,37	324,266,278	30,65,43	279	125	0.00208600171396	0.838,0.891,0.893	0.829,0.647,0.743	0.134
ENSMUSG00000028364	Tnc	chr4	-	63982650	63982923	63976445	63976568	64006245	64006509	23,14,13	8,5,5	12,3,13	14,21,16	398	125	0.00208600171396	0.475,0.468,0.45	0.212,0.043,0.203	0.312
ENSMUSG00000015937	H2afy	chr13	-	56084195	56084285	56074358	56074392	56096123	56096234	11,10,9	1,0,0	7,14,9	4,2,4	215	125	0.00217460485282	0.865,1.0,1.0	0.504,0.803,0.567	0.33
ENSMUSG00000021614	Vcan	chr13	-	89688284	89693501	89685078	89685192	89712204	89712498	1098,1086,932	5,9,4	1370,1468,1818	42,42,21	5342	125	0.00217460485282	0.837,0.738,0.845	0.433,0.45,0.67	0.289
ENSMUSG00000027520	Zdbf2	chr1	+	63290646	63290782	63280766	63280877	63294915	63295022	5,4,9	16,20,17	0,1,1	15,18,16	261	125	0.00238491178257	0.13,0.087,0.202	0.0,0.026,0.029	0.121
ENSMUSG00000021843	Ktn1	chr14	+	47734154	47734270	47733226	47733322	47736099	47736291	355,360,397	280,263,356	210,209,157	274,268,202	241	125	0.00247755940963	0.397,0.415,0.366	0.284,0.288,0.287	0.106
ENSMUSG00000000154	Slc22a18	chr7	+	143479719	143479880	143476069	143476305	143480389	143480522	14,15,18	0,1,0	21,13,13	2,3,5	286	125	0.00247755940963	1.0,0.868,1.0	0.821,0.654,0.532	0.287
ENSMUSG00000023868	Pde10a	chr17	+	8930509	8930559	8929091	8929212	8941140	8941281	37,38,22	3,7,2	15,18,23	0,0,0	175	125	0.00253079635165	0.898,0.795,0.887	1.0,1.0,1.0	-0.14
ENSMUSG00000015357	Clpx	chr9	+	65312097	65312139	65310151	65310311	65316643	65316820	261,303,238	90,95,53	262,327,276	33,55,47	167	125	0.00253079635165	0.685,0.705,0.771	0.856,0.817,0.815	-0.109
ENSMUSG00000108276	Gm44276	chr6	+	135313915	135314100	135290309	135290495	135336720	135341684	12,5,8	1,0,0	8,4,6	1,2,3	310	125	0.00255933462932	0.829,1.0,1.0	0.763,0.446,0.446	0.391
ENSMUSG00000031483	Erlin2	chr8	+	27024833	27024927	27023865	27024165	27025056	27025178	13,12,7	18,24,27	19,15,6	9,6,3	219	125	0.00258715643841	0.292,0.222,0.129	0.546,0.588,0.533	-0.341
ENSMUSG00000040732	Erg	chr16	-	95369994	95370063	95369321	95369378	95379111	95379192	4,7,2	5,1,1	20,28,13	0,0,1	194	125	0.00260094280434	0.34,0.819,0.563	1.0,1.0,0.893	-0.39
ENSMUSG00000091625	Lsm5	chr6	-	56703005	56703033	56702095	56702168	56704622	56704710	55,56,30	38,44,33	15,17,20	26,41,48	153	125	0.00263362942678	0.542,0.51,0.426	0.32,0.253,0.254	0.217
ENSMUSG00000041890	Git2	chr5	-	114737347	114737437	114733860	114733943	114739032	114739281	145,125,125	114,95,82	156,198,165	67,84,59	215	125	0.00283935917043	0.425,0.433,0.47	0.575,0.578,0.619	-0.148
ENSMUSG00000030592	Ryr1	chr7	-	29004782	29004847	29004424	29004525	29005494	29005651	20,25,16	5,4,0	40,31,16	0,0,0	190	125	0.00286337805973	0.725,0.804,1.0	1.0,1.0,1.0	-0.157
ENSMUSG00000021546	Hnrnpk	chr13	-	58396187	58396259	58395573	58395687	58396826	58396899	374,364,405	79,67,56	203,193,190	80,104,48	197	125	0.00286974955366	0.75,0.775,0.821	0.617,0.541,0.715	0.158
ENSMUSG00000024969	Mark2	chr19	-	7281797	7281959	7280997	7281255	7282725	7282823	705,610,484	105,123,78	484,740,652	145,204,170	287	125	0.00290232762369	0.745,0.684,0.73	0.592,0.612,0.626	0.11
ENSMUSG00000015750	Aph1a	chr3	+	95894820	95894991	95893968	95894283	95895142	95895216	16,8,15	0,1,0	7,7,9	2,2,3	296	125	0.00291125107377	1.0,0.772,1.0	0.596,0.596,0.559	0.34
ENSMUSG00000028959	Fastk	chr5	-	24444374	24444395	24443930	24444258	24445065	24445197	4,5,6	0,0,0	9,4,3	3,6,0	146	125	0.00291125107377	1.0,1.0,1.0	0.72,0.363,1.0	0.306
ENSMUSG00000097391	Mirg	chr12	+	109739625	109739763	109737701	109737807	109741689	109741815	23,14,21	5,2,7	6,8,13	0,0,1	263	125	0.00291125107377	0.686,0.769,0.588	1.0,1.0,0.861	-0.273
ENSMUSG00000033737	Fndc3c1	chrX	-	106473830	106473913	106473067	106473181	106484944	106485072	143,123,108	13,19,13	25,32,23	0,2,0	208	125	0.00311604707187	0.869,0.796,0.833	1.0,0.906,1.0	-0.136
ENSMUSG00000027763	Mbnl1	chr3	+	60622145	60622240	60615619	60615773	60625123	60625198	179,142,135	34,17,23	196,254,215	6,17,20	220	125	0.00317504013609	0.749,0.826,0.769	0.949,0.895,0.859	-0.12
ENSMUSG00000087586	Gm6938	chrX	-	21315274	21315357	21312209	21312727	21334557	21334727	7,3,9	1,0,0	1,4,2	5,4,0	208	125	0.00318601905659	0.808,1.0,1.0	0.107,0.375,1.0	0.442
ENSMUSG00000030519	Apba2	chr7	+	64734654	64734690	64733512	64733658	64736880	64736967	3,3,4	9,15,7	0,0,0	2,4,6	161	125	0.00325792271786	0.206,0.134,0.307	0.0,0.0,0.0	0.216
ENSMUSG00000040537	Adam22	chr5	-	8094985	8095180	8092730	8092831	8107001	8107019	3,4,3	7,6,2	0,0,0	7,3,1	320	125	0.0032860118573	0.143,0.207,0.369	0.0,0.0,0.0	0.24
ENSMUSG00000087383	Gm12446	chr4	-	46321172	46321425	46300006	46300169	46343338	46343431	6,6,10	13,4,15	1,0,0	6,2,4	378	125	0.00338536093114	0.132,0.332,0.181	0.052,0.0,0.0	0.198
ENSMUSG00000061740	Cyp2d22	chr15	-	82373903	82374056	82373672	82373833	82374297	82374469	12,3,6	0,0,0	15,14,18	0,9,2	278	125	0.00338536093114	1.0,1.0,1.0	1.0,0.412,0.802	0.262
ENSMUSG00000049336	Tenm2	chr11	-	36139575	36139758	36106718	36106865	36141482	36141683	4,1,2	21,24,23	9,23,9	28,29,26	308	125	0.00348302346354	0.072,0.017,0.034	0.115,0.243,0.123	-0.119
ENSMUSG00000030016	Zfp638	chr6	+	83928652	83930165	83914373	83914489	83934948	83935010	372,365,359	0,0,0	253,401,238	1,4,5	1638	125	0.00352707221171	1.0,1.0,1.0	0.951,0.884,0.784	0.127
ENSMUSG00000060126	Tpt1	chr14	+	75847243	75847360	75846693	75846799	75848098	75848297	129,185,148	45,22,39	60,66,61	27,56,47	242	125	0.00362290661351	0.597,0.813,0.662	0.534,0.378,0.401	0.253
ENSMUSG00000044024	Rell2	chr18	+	37956327	37956567	37955558	37955909	37956928	37956994	11,17,13	4,1,2	8,13,8	0,1,0	365	125	0.0036641263445	0.485,0.853,0.69	1.0,0.817,1.0	-0.263
ENSMUSG00000040785	Ttc3	chr16	+	94410832	94410956	94403313	94403368	94416281	94416366	14,11,8	4,2,1	5,17,10	0,0,0	249	125	0.00375779132746	0.637,0.734,0.801	1.0,1.0,1.0	-0.276
ENSMUSG00000044060	A830010M20Rik	chr5	+	107461437	107461555	107452155	107452185	107470707	107470797	29,29,20	3,5,1	10,13,8	0,0,0	243	125	0.00384845069123	0.833,0.749,0.911	1.0,1.0,1.0	-0.169
ENSMUSG00000001052	Sec24b	chr3	-	130020537	130020642	130011791	130011872	130033830	130033974	299,234,251	142,101,77	135,187,148	100,153,91	230	125	0.00398391769654	0.534,0.557,0.639	0.423,0.399,0.469	0.146
ENSMUSG00000025871	4833439L19Rik	chr13	-	54564514	54564621	54556526	54556651	54565181	54565435	324,383,294	50,62,30	184,224,198	46,51,66	232	125	0.00431046410418	0.777,0.769,0.841	0.683,0.703,0.618	0.128
ENSMUSG00000025161	Slc16a3	chr11	+	120954173	120954268	120949080	120949150	120955225	120955469	312,357,230	92,82,65	175,196,218	85,83,105	220	125	0.00432081934867	0.658,0.712,0.668	0.539,0.573,0.541	0.128
ENSMUSG00000031229	Atrx	chrX	-	105884306	105884420	105879908	105880018	105887714	105887839	424,344,341	71,81,86	394,411,271	38,49,39	239	125	0.00458853494038	0.757,0.69,0.675	0.844,0.814,0.784	-0.107
ENSMUSG00000079179	Rab10os	chr12	+	3247351	3247438	3241521	3241578	3249866	3250376	39,38,29	0,1,0	30,30,35	4,4,3	212	125	0.00468157916574	1.0,0.957,1.0	0.816,0.816,0.873	0.151
ENSMUSG00000024163	Mapk8ip3	chr17	-	24920471	24920495	24918087	24918139	24923815	24923907	54,52,47	23,25,14	9,22,23	35,26,22	149	125	0.0047144049777	0.663,0.636,0.738	0.177,0.415,0.467	0.326
ENSMUSG00000020834	Dhrs13	chr11	+	78034274	78034586	78032351	78032703	78036861	78037791	71,70,75	1,1,9	64,56,42	0,0,0	437	125	0.00474565225703	0.953,0.952,0.704	1.0,1.0,1.0	-0.13
ENSMUSG00000055436	Srsf11	chr3	-	158024122	158024231	158023242	158023359	158026724	158026858	80,69,73	66,31,49	123,131,141	41,38,33	234	125	0.0048248525307	0.393,0.543,0.443	0.616,0.648,0.695	-0.193
ENSMUSG00000032586	Traip	chr9	+	107956393	107956429	107950987	107951172	107958815	107958855	46,39,27	2,3,0	22,24,32	10,6,5	161	125	0.00505098796296	0.947,0.91,1.0	0.631,0.756,0.832	0.213
ENSMUSG00000037007	Zfp113	chr5	-	138151204	138151296	138150606	138150733	138152844	138152969	147,137,121	4,4,1	73,64,53	8,3,11	217	125	0.00506406182948	0.955,0.952,0.986	0.84,0.925,0.735	0.131
ENSMUSG00000059974	Ntm	chr9	-	29000704	29000737	28996230	28996634	29009225	29009377	3,2,1	10,12,5	12,10,23	8,13,9	158	125	0.00523796817979	0.192,0.116,0.137	0.543,0.378,0.669	-0.382
ENSMUSG00000013033	Adgrl1	chr8	+	83924205	83924355	83923091	83923108	83926261	83926276	50,27,40	12,14,16	41,30,22	2,4,1	275	125	0.0053887011472	0.654,0.467,0.532	0.903,0.773,0.909	-0.311
ENSMUSG00000027282	Mtch2	chr2	+	90852839	90852866	90849597	90849704	90853050	90853113	273,240,219	36,46,39	107,129,111	39,37,39	152	125	0.0054085355265	0.862,0.811,0.822	0.693,0.741,0.701	0.12
ENSMUSG00000028800	Hdac1	chr4	-	129524245	129524320	129519051	129519160	129534613	129534726	11,4,2	7,10,5	3,9,8	1,1,1	200	125	0.00553979398663	0.495,0.2,0.2	0.652,0.849,0.833	-0.48
ENSMUSG00000029822	Osbpl3	chr6	-	50346010	50346103	50344873	50345030	50346327	50346431	305,272,225	56,47,52	212,188,131	66,81,43	218	125	0.00555973110315	0.757,0.768,0.713	0.648,0.571,0.636	0.128
ENSMUSG00000020359	Phykpl	chr11	+	51598650	51598740	51598275	51598430	51599465	51599596	58,50,56	3,5,4	65,70,59	0,0,1	215	125	0.00568904986361	0.918,0.853,0.891	1.0,1.0,0.972	-0.103
ENSMUSG00000034998	Foxn2	chr17	+	88479275	88479340	88475855	88475950	88484400	88484469	55,70,47	2,3,2	33,51,28	6,8,9	190	125	0.00568904986361	0.948,0.939,0.939	0.783,0.807,0.672	0.188
ENSMUSG00000019320	Noxo1	chr17	+	24699897	24700015	24699543	24699657	24700120	24700313	4,12,13	0,3,4	7,5,13	0,0,0	243	125	0.00568904986361	1.0,0.673,0.626	1.0,1.0,1.0	-0.234
ENSMUSG00000038500	Prr3	chr17	-	35978710	35978781	35978163	35978443	35979126	35979255	85,63,84	89,93,72	72,72,96	44,39,43	196	125	0.00571195143985	0.379,0.302,0.427	0.511,0.541,0.587	-0.177
ENSMUSG00000026074	Map4k4	chr1	+	40003756	40003987	40000623	40000749	40004806	40004913	1288,1212,1158	263,265,213	797,929,714	241,291,214	356	125	0.00581885128355	0.632,0.616,0.656	0.537,0.529,0.539	0.1
ENSMUSG00000038665	Dgki	chr6	-	36994858	36994921	36975146	36975247	37000041	37000241	8,2,2	14,16,12	0,0,1	11,16,14	188	125	0.00596817604295	0.275,0.077,0.1	0.0,0.0,0.045	0.136
ENSMUSG00000057842	Zfp595	chr13	-	67320271	67320367	67316297	67317977	67320827	67320954	67,49,41	1,0,0	39,31,32	2,4,4	221	125	0.00596817604295	0.974,1.0,1.0	0.917,0.814,0.819	0.141
ENSMUSG00000029924	Slc37a3	chr6	-	39372078	39372137	39366888	39367046	39372846	39372927	12,22,19	2,3,5	18,14,16	0,0,1	184	125	0.00601972171331	0.803,0.833,0.721	1.0,1.0,0.916	-0.186
ENSMUSG00000036863	Syde2	chr3	+	145998462	145999110	145988136	145989169	146007015	146007142	60,38,49	0,0,0	17,30,27	2,2,2	773	125	0.00623852598064	1.0,1.0,1.0	0.579,0.708,0.686	0.342
ENSMUSG00000087177	E130307A14Rik	chr10	-	39655839	39655929	39654464	39654688	39731737	39732006	15,19,17	0,0,0	11,15,19	2,6,0	215	125	0.00623852598064	1.0,1.0,1.0	0.762,0.592,1.0	0.215
ENSMUSG00000019088	Dnase1l1	chrX	-	74276645	74276734	74276478	74276556	74277038	74277342	43,27,34	4,2,5	23,42,44	1,0,0	214	125	0.00626026177514	0.863,0.887,0.799	0.931,1.0,1.0	-0.127
ENSMUSG00000071398	2410004P03Rik	chr12	-	17008272	17008312	17007019	17007236	17011127	17011351	9,10,2	0,5,3	4,2,1	0,0,0	165	125	0.00626026177514	1.0,0.602,0.336	1.0,1.0,1.0	-0.354
ENSMUSG00000036550	Cnot1	chr8	-	95720642	95720777	95720155	95720485	95721505	95721638	124,157,119	24,16,20	34,44,55	14,19,20	260	125	0.00626208878173	0.713,0.825,0.741	0.539,0.527,0.569	0.215
ENSMUSG00000054708	Ankrd24	chr10	+	81634666	81634753	81633708	81633755	81634864	81634995	21,18,8	5,0,3	17,11,8	0,0,0	212	125	0.00628067182391	0.712,1.0,0.611	1.0,1.0,1.0	-0.226
ENSMUSG00000031860	Pbx4	chr8	+	69870028	69870182	69859079	69859153	69870577	69870684	22,24,15	19,12,8	14,19,15	0,3,2	279	125	0.00628067182391	0.342,0.473,0.457	1.0,0.739,0.771	-0.413
ENSMUSG00000013973	Dedd	chr1	+	171331252	171331285	171329568	171329692	171338251	171338640	91,75,56	28,23,17	19,51,39	21,32,31	158	125	0.00641739501881	0.72,0.721,0.723	0.417,0.558,0.499	0.23
ENSMUSG00000038260	Trpm4	chr7	-	45327720	45327895	45326976	45327140	45333381	45333452	87,59,53	13,10,4	24,32,24	8,25,10	300	125	0.00647028671288	0.736,0.711,0.847	0.556,0.348,0.5	0.297
ENSMUSG00000028292	Rars2	chr4	+	34636951	34637035	34630476	34630570	34645696	34645855	0,2,0	3,7,4	6,7,2	2,6,5	209	125	0.00661221698837	0.0,0.146,0.0	0.642,0.411,0.193	-0.367
ENSMUSG00000068040	Tm9sf4	chr2	+	153203781	153203901	153200247	153200818	153208606	153210466	15,8,1	6,1,3	5,3,4	1,0,0	245	125	0.00694700843087	0.561,0.803,0.145	0.718,1.0,1.0	-0.403
ENSMUSG00000029924	Slc37a3	chr6	-	39367643	39367766	39366888	39367046	39372846	39372927	30,22,26	2,3,5	19,21,23	0,0,1	248	125	0.00699798766598	0.883,0.787,0.724	1.0,1.0,0.921	-0.176
ENSMUSG00000049606	Zfp644	chr5	-	106695642	106695699	106636806	106638635	106695797	106696166	8,4,8	3,3,4	8,2,2	0,1,0	182	125	0.00724376899085	0.647,0.478,0.579	1.0,0.579,1.0	-0.292
ENSMUSG00000059897	Zfp930	chr8	+	69226671	69226729	69226342	69226469	69227842	69228980	69,68,67	27,21,16	22,35,19	23,22,21	183	125	0.0072467418431	0.636,0.689,0.741	0.395,0.521,0.382	0.256
ENSMUSG00000024989	Cep55	chr19	+	38057409	38057566	38055041	38055317	38057788	38057983	61,57,45	9,8,5	52,32,27	2,0,1	282	125	0.00740318203464	0.75,0.76,0.8	0.92,1.0,0.923	-0.178
ENSMUSG00000040732	Erg	chr16	-	95377300	95377372	95369321	95369378	95379111	95379192	9,4,2	5,1,1	13,2,4	0,0,1	197	125	0.00743622653161	0.533,0.717,0.559	1.0,1.0,0.717	-0.303
ENSMUSG00000026788	Zbtb43	chr2	-	33462265	33462357	33453521	33455123	33464913	33464974	52,56,68	76,81,64	63,67,43	38,38,26	217	125	0.00745124556871	0.283,0.285,0.38	0.488,0.504,0.488	-0.177
ENSMUSG00000009108	Gnat2	chr3	+	108098310	108098440	108097966	108098095	108099987	108100141	6,18,16	0,0,0	7,9,3	4,1,1	255	125	0.00746453135154	1.0,1.0,1.0	0.462,0.815,0.595	0.376
ENSMUSG00000028175	Depdc1a	chr3	+	159520829	159520970	159516902	159516950	159522525	159523356	56,25,52	5,5,0	31,26,26	0,0,0	266	125	0.00748113709037	0.84,0.701,1.0	1.0,1.0,1.0	-0.153
ENSMUSG00000062232	Rapgef2	chr3	-	79082623	79082647	79081061	79081285	79083198	79083322	68,59,63	12,7,15	34,29,20	18,21,8	149	125	0.00761156924186	0.826,0.876,0.779	0.613,0.537,0.677	0.218
ENSMUSG00000047911	Npm2	chr14	-	70649470	70649564	70648259	70648411	70652122	70652236	28,20,21	0,0,0	9,7,6	2,2,2	219	125	0.0077685987407	1.0,1.0,1.0	0.72,0.666,0.631	0.328
ENSMUSG00000055707	Klhl26	chr8	-	70455465	70455648	70450218	70452853	70476849	70476905	49,53,36	6,5,0	37,43,44	0,1,0	308	125	0.0077971683354	0.768,0.811,1.0	1.0,0.946,1.0	-0.122
ENSMUSG00000040481	Bptf	chr11	-	107095001	107095190	107082512	107082700	107095715	107095925	109,106,83	197,201,148	53,92,75	70,79,70	314	125	0.00786346189298	0.181,0.174,0.183	0.232,0.317,0.299	-0.103
ENSMUSG00000085396	Firre	chrX	-	50608477	50608604	50603438	50603525	50608686	50608814	70,54,51	30,21,20	88,61,51	12,11,8	252	125	0.00786346189298	0.536,0.561,0.558	0.784,0.733,0.76	-0.207
ENSMUSG00000018068	Ints2	chr11	-	86257203	86257415	86256022	86256329	86257504	86257565	131,109,87	18,9,8	59,84,54	0,3,2	337	125	0.00786346189298	0.73,0.818,0.801	1.0,0.912,0.909	-0.157
ENSMUSG00000021552	Gkap1	chr13	-	58241653	58241755	58238648	58238712	58243801	58243954	21,19,18	53,40,38	3,9,9	47,45,47	227	125	0.00786346189298	0.179,0.207,0.207	0.034,0.099,0.095	0.122
ENSMUSG00000024891	Slc29a2	chr19	+	5024510	5024592	5024005	5024277	5026027	5026188	63,53,65	4,9,7	79,65,47	3,0,1	207	125	0.00790902226859	0.905,0.781,0.849	0.941,1.0,0.966	-0.124
ENSMUSG00000026670	Uap1	chr1	-	170147995	170148043	170143396	170143463	170149270	170149459	249,195,167	25,26,11	154,192,185	24,57,37	173	125	0.00790902226859	0.878,0.844,0.916	0.823,0.709,0.783	0.108
ENSMUSG00000038569	Rad9b	chr5	-	122351560	122351710	122351271	122351373	122354138	122354232	29,29,55	2,1,6	35,21,36	0,0,0	275	125	0.00794394278262	0.868,0.929,0.806	1.0,1.0,1.0	-0.132
ENSMUSG00000028032	Papss1	chr3	+	131565947	131566060	131565591	131565643	131579310	131579425	3,4,2	1,0,0	6,4,10	3,3,1	238	125	0.00807337084249	0.612,1.0,1.0	0.512,0.412,0.84	0.283
ENSMUSG00000037514	Pank2	chr2	+	131280156	131280410	131273910	131274263	131287473	131287597	210,173,214	59,40,37	86,97,71	38,50,30	379	125	0.00810757975159	0.54,0.588,0.656	0.427,0.39,0.438	0.176
ENSMUSG00000026305	Lrrfip1	chr1	+	91120140	91120190	91112155	91112297	91122421	91122539	11,19,23	0,0,0	2,11,10	4,1,2	175	125	0.00810757975159	1.0,1.0,1.0	0.263,0.887,0.781	0.356
ENSMUSG00000033852	Gm28042	chr2	+	120031501	120031651	120030815	120030872	120031840	120032000	83,82,68	9,7,2	48,43,49	0,2,0	275	125	0.00815983806032	0.807,0.842,0.939	1.0,0.907,1.0	-0.106
ENSMUSG00000018900	Slc22a5	chr11	-	53876008	53876163	53874934	53875106	53891146	53891660	42,26,36	0,0,0	15,16,12	4,0,3	280	125	0.0086891931964	1.0,1.0,1.0	0.626,1.0,0.641	0.244
ENSMUSG00000033767	D930015E06Rik	chr3	-	83909151	83909334	83906346	83906425	83910368	83910508	400,428,314	91,118,74	257,293,365	31,53,44	308	125	0.00902165604114	0.641,0.595,0.633	0.771,0.692,0.771	-0.122
ENSMUSG00000018995	Nars2	chr7	+	97031545	97031583	97031337	97031436	97039898	97040036	19,17,11	3,2,4	15,22,11	1,0,0	163	125	0.00916125805215	0.829,0.867,0.678	0.92,1.0,1.0	-0.182
ENSMUSG00000026933	Camsap1	chr2	-	25952677	25952819	25945133	25945273	25956246	25956327	331,334,321	15,26,11	163,191,144	23,27,12	267	125	0.00929275885715	0.912,0.857,0.932	0.768,0.768,0.849	0.105
ENSMUSG00000017561	Crlf3	chr11	-	80048591	80048704	80046492	80047737	80056451	80056584	378,259,314	40,46,45	151,233,168	8,11,16	238	125	0.00932652128661	0.832,0.747,0.786	0.908,0.918,0.847	-0.103
ENSMUSG00000039096	Rsad1	chr11	-	94548177	94548363	94544634	94544785	94548470	94548602	14,14,11	0,1,1	3,9,12	1,3,4	311	125	0.00945142534782	1.0,0.849,0.816	0.547,0.547,0.547	0.341
ENSMUSG00000021870	Slmap	chr14	-	26459409	26459460	26442574	26442634	26459903	26459954	44,37,74	25,22,25	71,75,59	12,13,11	176	125	0.00955010341671	0.556,0.544,0.678	0.808,0.804,0.792	-0.209
ENSMUSG00000020834	Dhrs13	chr11	+	78034012	78034136	78032584	78032703	78036861	78037791	51,51,47	1,1,9	28,21,33	0,0,0	249	125	0.00971998355025	0.962,0.962,0.724	1.0,1.0,1.0	-0.117
ENSMUSG00000067916	Zfp991	chr4	+	147134571	147134664	147132037	147132189	147165340	147165386	48,31,39	0,2,8	18,44,23	0,0,0	218	125	0.00971998355025	1.0,0.899,0.737	1.0,1.0,1.0	-0.121
ENSMUSG00000063052	Lrrc40	chr3	+	158041619	158041659	158040440	158040622	158043560	158043690	57,71,58	42,51,26	21,38,18	35,47,33	165	125	0.00975960996886	0.507,0.513,0.628	0.312,0.38,0.292	0.221
ENSMUSG00000028028	Alpk1	chr3	-	127685237	127685314	127684341	127684437	127695553	127695752	7,5,6	1,0,2	0,2,5	8,9,1	202	125	0.00990354628931	0.812,1.0,0.65	0.0,0.121,0.756	0.528
ENSMUSG00000048661	Lemd3	chr10	-	120949296	120949363	120933629	120933709	120977783	120979332	8,4,5	3,2,1	3,4,8	0,0,0	192	125	0.0102757347616	0.635,0.566,0.765	1.0,1.0,1.0	-0.345
ENSMUSG00000035126	Wdr78	chr4	-	103049398	103049625	103048209	103048366	103050098	103050197	48,37,49	11,8,17	65,57,34	5,5,1	352	125	0.0102757347616	0.608,0.622,0.506	0.822,0.802,0.924	-0.271
ENSMUSG00000050908	Tvp23a	chr16	-	10428057	10428111	10427382	10427472	10428658	10429261	13,13,8	28,32,21	1,2,0	18,10,3	179	125	0.0104783031586	0.245,0.221,0.21	0.037,0.123,0.0	0.172
ENSMUSG00000025871	4833439L19Rik	chr13	-	54559197	54559324	54556193	54556651	54565181	54565291	283,263,271	50,62,30	136,171,113	46,51,66	252	125	0.010882134802	0.737,0.678,0.818	0.595,0.625,0.459	0.185
ENSMUSG00000033364	Usp37	chr1	-	74459914	74459980	74456078	74456220	74461565	74461730	157,119,116	115,83,59	89,98,96	36,32,27	191	125	0.0110420157996	0.472,0.484,0.563	0.618,0.667,0.699	-0.155
ENSMUSG00000030322	Mbd4	chr6	-	115845542	115845617	115845313	115845448	115848905	115849732	125,92,76	24,16,14	142,137,131	8,13,8	200	125	0.0111531710707	0.765,0.782,0.772	0.917,0.868,0.911	-0.126
ENSMUSG00000035293	G2e3	chr12	+	51363951	51364020	51363416	51363546	51367774	51367956	15,8,14	13,29,18	21,16,12	7,7,3	194	125	0.0112349516486	0.426,0.151,0.334	0.659,0.596,0.72	-0.355
ENSMUSG00000020817	Rabep1	chr11	+	70884764	70884968	70844974	70845008	70893568	70893688	4,9,3	2,4,0	5,8,8	0,0,1	329	125	0.0112552617585	0.432,0.461,1.0	1.0,1.0,0.752	-0.286
ENSMUSG00000039693	Msantd3	chr4	+	48549921	48549997	48540545	48540568	48552379	48552553	21,33,16	18,41,23	17,19,17	3,5,8	201	125	0.0112662882303	0.42,0.334,0.302	0.779,0.703,0.569	-0.332
ENSMUSG00000028108	Ecm1	chr3	-	95735846	95736221	95734822	95734910	95736471	95736791	4,8,3	0,0,0	4,9,2	0,2,3	500	125	0.0112945886248	1.0,1.0,1.0	1.0,0.529,0.143	0.443
ENSMUSG00000022228	Zscan26	chr13	-	21448166	21448484	21447785	21447894	21449273	21449333	200,149,156	17,16,18	183,269,240	4,13,10	443	125	0.0113716513474	0.768,0.724,0.71	0.928,0.854,0.871	-0.15
ENSMUSG00000028028	Alpk1	chr3	-	127684341	127684437	127679360	127681452	127695553	127695752	0,0,2	1,2,0	7,9,1	0,0,0	221	125	0.0114226303675	0.0,0.0,1.0	1.0,1.0,1.0	-0.667
ENSMUSG00000032735	Ablim3	chr18	-	61816921	61816969	61814197	61814332	61819790	61819917	5,7,0	4,12,2	0,1,0	3,3,5	173	125	0.0114226303675	0.475,0.297,0.0	0.0,0.194,0.0	0.193
ENSMUSG00000040877	Wdr25	chr12	+	108980690	108980838	108897908	108898725	109024962	109025133	58,52,49	0,0,0	30,38,19	6,1,1	273	125	0.0114796196735	1.0,1.0,1.0	0.696,0.946,0.897	0.154
ENSMUSG00000050074	Spink8	chr9	+	109824508	109824551	109820574	109820696	109826371	109826633	2,5,0	2,7,7	0,8,2	1,0,0	168	125	0.0114796196735	0.427,0.347,0.0	0.0,1.0,1.0	-0.409
ENSMUSG00000064127	Med14	chrX	-	12689328	12689460	12687018	12687201	12693584	12693696	413,340,278	113,120,69	348,452,329	50,75,71	257	125	0.01153223802	0.64,0.579,0.662	0.772,0.746,0.693	-0.11
ENSMUSG00000039988	Ankrd13c	chr3	+	157972999	157975294	157962277	157962382	157988639	157988784	113,86,77	0,0,2	53,68,36	1,3,4	2420	125	0.0118082184713	1.0,1.0,0.665	0.732,0.539,0.317	0.359
ENSMUSG00000025968	Ndufs1	chr1	-	63172153	63172257	63170848	63170914	63176427	63176524	221,166,193	151,133,116	113,131,55	104,168,110	229	125	0.0119492121401	0.444,0.405,0.476	0.372,0.299,0.214	0.147
ENSMUSG00000024150	Mcfd2	chr17	-	87264140	87264365	87258782	87258881	87265834	87265863	14,7,14	6,3,2	25,25,19	0,2,1	350	125	0.0121656319105	0.455,0.455,0.714	1.0,0.817,0.872	-0.355
ENSMUSG00000031565	Fgfr1	chr8	+	25564339	25564484	25563373	25563524	25566710	25566907	233,198,228	158,100,92	191,173,144	148,167,148	270	125	0.012273211298	0.406,0.478,0.534	0.374,0.324,0.311	0.136
ENSMUSG00000004947	Dtx2	chr5	+	136026469	136026607	136021754	136021858	136028498	136028572	264,247,214	68,77,85	180,268,205	36,33,40	263	125	0.012273211298	0.649,0.604,0.545	0.704,0.794,0.709	-0.136
ENSMUSG00000032356	Rasgrf1	chr9	+	89911447	89911592	89909908	89910273	89915491	89915834	13,7,3	3,4,2	7,9,13	0,1,1	270	125	0.012402262875	0.667,0.448,0.41	1.0,0.806,0.858	-0.38
ENSMUSG00000034883	Lrr1	chr12	+	69174391	69175113	69168813	69169062	69178579	69179010	110,93,115	2,0,0	140,137,111	5,2,6	847	125	0.0127464837298	0.89,1.0,1.0	0.805,0.91,0.732	0.148
ENSMUSG00000001089	Luzp1	chr4	+	136539124	136539216	136521340	136521443	136540355	136543518	235,218,174	139,159,119	168,154,130	66,59,54	217	125	0.0127516945295	0.493,0.441,0.457	0.595,0.601,0.581	-0.129
ENSMUSG00000023051	Tarbp2	chr15	+	102520474	102520577	102519121	102519291	102521120	102521213	219,227,187	62,54,66	101,158,134	75,72,66	228	125	0.0127770674995	0.659,0.697,0.608	0.425,0.546,0.527	0.155
ENSMUSG00000055553	Kxd1	chr8	-	70514594	70514748	70514126	70514168	70518364	70518517	0,7,4	3,1,1	5,5,10	0,0,2	279	125	0.0127976845292	0.0,0.758,0.642	1.0,1.0,0.691	-0.43
ENSMUSG00000038346	Zfp384	chr6	+	125024504	125024552	125024032	125024270	125024745	125025082	251,270,214	35,25,14	146,207,150	33,37,31	173	125	0.0128379461893	0.838,0.886,0.917	0.762,0.802,0.778	0.1
ENSMUSG00000082286	Pisd-ps1	chr11	+	3127478	3127644	3125903	3126058	3128928	3129396	83,83,74	5,8,2	147,86,130	2,0,2	291	125	0.0131828781917	0.877,0.817,0.941	0.969,1.0,0.965	-0.1
ENSMUSG00000049119	Fam110b	chr4	+	5678902	5678998	5644089	5644410	5798268	5798494	1,6,10	0,1,0	6,6,9	1,2,4	221	125	0.013248106012	1.0,0.772,1.0	0.772,0.629,0.56	0.27
ENSMUSG00000020527	Myo19	chr11	+	84895267	84895364	84894549	84894652	84897120	84897211	77,53,42	11,5,9	47,37,40	1,2,1	222	125	0.0137564244814	0.798,0.856,0.724	0.964,0.912,0.957	-0.152
ENSMUSG00000065952	C330021F23Rik	chr8	+	3573120	3573221	3567994	3568096	3577840	3578597	59,62,44	5,7,11	5,9,13	1,0,0	226	125	0.0137913288149	0.867,0.83,0.689	0.734,1.0,1.0	-0.116
ENSMUSG00000023235	Ccl25	chr8	+	4327756	4327893	4325240	4325288	4353882	4354000	16,6,6	3,2,1	12,8,7	0,0,0	262	125	0.0138455875829	0.718,0.589,0.741	1.0,1.0,1.0	-0.317
ENSMUSG00000028175	Depdc1a	chr3	+	159515504	159515626	159514174	159514331	159516013	159516144	31,34,31	2,1,0	21,21,15	3,10,1	247	125	0.0140007688118	0.887,0.945,1.0	0.78,0.515,0.884	0.218
ENSMUSG00000024242	Map4k3	chr17	-	80629285	80629348	80624055	80624114	80630414	80630473	414,293,369	205,154,156	388,409,270	100,135,93	188	125	0.0143107039735	0.573,0.559,0.611	0.721,0.668,0.659	-0.102
ENSMUSG00000021770	Samd8	chr14	+	21774962	21775555	21750530	21750780	21780085	21780181	115,103,127	1,0,0	54,78,57	6,0,2	718	125	0.0143975189551	0.952,1.0,1.0	0.61,1.0,0.832	0.17
ENSMUSG00000024268	Celf4	chr18	-	25491080	25491224	25486793	25486965	25496221	25496302	12,6,6	4,3,4	4,1,4	0,1,0	269	125	0.0147009552655	0.582,0.482,0.411	1.0,0.317,1.0	-0.281
ENSMUSG00000027597	Ahcy	chr2	-	155064153	155064361	155063988	155064076	155064813	155064926	69,79,67	3,5,4	41,47,37	0,0,1	333	125	0.0152747763596	0.896,0.856,0.863	1.0,1.0,0.933	-0.106
ENSMUSG00000048997	Atxn7l2	chr3	-	108209588	108209717	108208975	108209095	108210344	108210468	4,3,2	13,14,6	0,0,0	28,16,19	254	125	0.0154159675253	0.132,0.095,0.141	0.0,0.0,0.0	0.123
ENSMUSG00000032826	Ank2	chr3	-	127248133	127248232	127104760	127104862	127339131	127339192	18,16,26	1,6,2	10,23,17	0,0,1	224	125	0.0154159675253	0.909,0.598,0.879	1.0,1.0,0.905	-0.173
ENSMUSG00000028078	Dclk2	chr3	-	86789408	86789490	86787348	86787412	86791994	86792111	3,5,2	3,3,0	0,1,2	4,5,14	207	125	0.0154822154086	0.377,0.502,1.0	0.0,0.108,0.079	0.564
ENSMUSG00000027257	Pacsin3	chr2	+	91259867	91259927	91256837	91256926	91260170	91260261	100,72,96	11,8,12	106,58,65	30,16,19	185	125	0.0154837141165	0.86,0.859,0.844	0.705,0.71,0.698	0.15
ENSMUSG00000057406	Whsc1	chr5	+	33821658	33821728	33820743	33820877	33854609	33854776	20,73,53	4,2,4	30,28,40	0,0,0	195	125	0.0155079970722	0.762,0.959,0.895	1.0,1.0,1.0	-0.128
ENSMUSG00000046782	Ttc6	chr12	+	57704400	57704550	57702225	57702360	57705536	57705677	52,41,30	9,8,7	5,3,6	0,1,0	275	125	0.0158236236907	0.724,0.7,0.661	1.0,0.577,1.0	-0.164
ENSMUSG00000043323	Fbrsl1	chr5	-	110381600	110381646	110379268	110379593	110396044	110396074	51,58,49	2,2,1	40,38,26	8,6,3	171	125	0.0158752927105	0.949,0.955,0.973	0.785,0.822,0.864	0.135
ENSMUSG00000039599	Fam149b	chr14	+	20363262	20363450	20356354	20356497	20382916	20383489	18,16,22	0,1,0	4,19,13	3,0,4	313	125	0.0165414313219	1.0,0.865,1.0	0.347,1.0,0.565	0.318
ENSMUSG00000069495	Epc2	chr2	+	49532043	49532235	49530010	49530143	49535254	49535344	548,481,462	82,75,56	311,416,296	16,26,35	317	125	0.0166139382491	0.725,0.717,0.765	0.885,0.863,0.769	-0.103
ENSMUSG00000028785	Hpca	chr4	-	129121221	129121302	129118363	129118762	129121569	129121667	5,9,6	0,0,2	4,20,25	2,7,12	206	125	0.0176594324482	1.0,1.0,0.645	0.548,0.634,0.558	0.302
ENSMUSG00000033060	Lmo7	chr14	+	101886936	101887656	101885290	101885572	101888676	101888706	3,6,7	1,0,0	9,5,9	1,1,3	845	125	0.0178432507899	0.307,1.0,1.0	0.571,0.425,0.307	0.335
ENSMUSG00000037134	Prmt9	chr8	+	77562448	77562516	77560806	77560974	77563975	77564082	110,79,92	11,5,12	65,60,49	15,24,10	193	125	0.0181665181671	0.866,0.911,0.832	0.737,0.618,0.76	0.165
ENSMUSG00000058318	Phf21a	chr2	+	92186550	92186609	92185482	92185588	92214048	92214089	7,12,7	8,6,15	9,9,11	2,1,2	184	125	0.0182012360751	0.373,0.576,0.241	0.754,0.859,0.789	-0.404
ENSMUSG00000032386	Trip4	chr9	-	65896696	65896930	65884927	65885247	65908438	65908794	4,8,10	4,5,2	9,6,10	0,2,0	359	125	0.0184555696954	0.258,0.358,0.635	1.0,0.511,1.0	-0.42
ENSMUSG00000018809	Smyd4	chr11	+	75390071	75390140	75387470	75387500	75390257	75390674	25,25,21	5,4,2	9,11,10	0,0,1	194	125	0.0186945961361	0.763,0.801,0.871	1.0,1.0,0.866	-0.144
ENSMUSG00000087396	4933407K13Rik	chrX	-	75709243	75710703	75706931	75708459	75727457	75727518	10,4,7	2,2,3	7,4,4	1,0,0	1585	125	0.0187948389706	0.283,0.136,0.155	0.356,1.0,1.0	-0.594
ENSMUSG00000040189	Ccdc114	chr7	+	45947985	45948060	45947622	45947720	45948140	45948872	4,3,1	1,1,6	6,5,9	2,0,0	200	125	0.0192301997876	0.714,0.652,0.094	0.652,1.0,1.0	-0.397
ENSMUSG00000052056	Zfp217	chr2	-	170114060	170115572	170108645	170110655	170119018	170120753	28,28,17	0,0,1	23,35,21	2,1,2	1637	125	0.0192427211496	1.0,1.0,0.565	0.468,0.728,0.445	0.308
ENSMUSG00000033060	Lmo7	chr14	+	101886936	101887891	101885290	101885572	101888676	101888706	3,5,9	1,0,0	9,6,8	1,1,3	1080	125	0.019709652762	0.258,1.0,1.0	0.51,0.41,0.236	0.367
ENSMUSG00000097558	Gm26902	chr19	+	34475382	34476041	34474832	34474966	34479239	34481546	4,3,7	2,2,0	17,5,3	0,0,0	784	125	0.0200101490628	0.242,0.193,1.0	1.0,1.0,1.0	-0.522
ENSMUSG00000100199	Gm20324	chr15	+	82901715	82901814	82899079	82899268	82905342	82905818	40,47,44	6,6,3	20,27,27	0,0,2	224	125	0.0200101490628	0.788,0.814,0.891	1.0,1.0,0.883	-0.13
ENSMUSG00000036902	Neto2	chr8	-	85663407	85663431	85663178	85663306	85669533	85669782	75,78,56	12,8,13	42,49,26	0,5,0	149	125	0.0201317446572	0.84,0.891,0.783	1.0,0.892,1.0	-0.126
ENSMUSG00000021338	Lrrc16a	chr13	-	24019563	24019713	24012343	24013460	24024322	24024535	22,19,24	14,15,8	48,36,44	9,7,3	275	125	0.0201801837338	0.417,0.365,0.577	0.708,0.7,0.87	-0.306
ENSMUSG00000032062	2310030G06Rik	chr9	-	50742260	50742298	50739690	50740749	50746441	50746521	17,21,24	2,3,5	16,8,13	0,1,0	163	125	0.0201801837338	0.867,0.843,0.786	1.0,0.86,1.0	-0.121
ENSMUSG00000018900	Slc22a5	chr11	-	53883660	53883764	53874934	53875106	53891146	53891660	31,21,26	0,0,0	14,23,13	4,0,3	229	125	0.0205096665415	1.0,1.0,1.0	0.656,1.0,0.703	0.214
ENSMUSG00000048874	Phf3	chr1	-	30837104	30837266	30824209	30824519	30862986	30863256	205,181,219	26,25,29	131,178,72	6,9,6	287	125	0.0207669300097	0.774,0.759,0.767	0.905,0.896,0.839	-0.113
ENSMUSG00000105340	Gm42878	chr5	-	121537111	121537220	121534334	121534430	121539171	121539247	12,1,3	0,0,0	1,10,5	0,2,4	234	125	0.0207669300097	1.0,1.0,1.0	1.0,0.728,0.4	0.291
ENSMUSG00000052105	Mtcl1	chr17	-	66384299	66384374	66379128	66380436	66385859	66385910	89,73,67	108,85,119	44,87,53	41,50,32	200	125	0.0208641112816	0.34,0.349,0.26	0.401,0.521,0.509	-0.161
ENSMUSG00000030960	Mettl10	chr7	-	132837099	132837207	132827780	132827882	132850590	132850709	131,81,150	6,8,4	105,129,96	21,13,13	233	125	0.0210586734148	0.921,0.845,0.953	0.728,0.842,0.798	0.117
ENSMUSG00000036932	Aifm1	chrX	-	48503582	48503713	48499771	48499871	48513235	48513559	6,9,0	0,0,1	1,4,0	2,1,1	256	125	0.0211491202586	1.0,1.0,0.0	0.196,0.661,0.0	0.381
ENSMUSG00000033943	Mga	chr2	+	119941221	119941845	119938638	119938786	119946171	119946462	280,299,204	42,31,36	177,183,186	10,11,13	749	125	0.021282158518	0.527,0.617,0.486	0.747,0.735,0.705	-0.186
ENSMUSG00000022330	Osr2	chr15	+	35300188	35300955	35296097	35296467	35301911	35302011	40,50,35	2,2,2	6,5,5	0,0,0	892	125	0.0214006545068	0.737,0.778,0.71	1.0,1.0,1.0	-0.258
ENSMUSG00000025137	Pcyt2	chr11	-	120612845	120613083	120612204	120612601	120613378	120613423	136,93,92	90,65,50	110,95,109	35,39,36	363	125	0.0214329369159	0.342,0.33,0.388	0.52,0.456,0.51	-0.142
ENSMUSG00000035566	Pcdh17	chr14	+	84477322	84477381	84443562	84448653	84477514	84477687	21,22,20	2,2,4	6,3,6	0,0,0	184	125	0.0214329369159	0.877,0.882,0.773	1.0,1.0,1.0	-0.156
ENSMUSG00000032579	Hemk1	chr9	-	107330772	107330822	107329323	107329432	107336178	107336272	19,14,16	6,7,5	8,2,5	6,14,11	175	125	0.0214415998494	0.693,0.588,0.696	0.488,0.093,0.245	0.384
ENSMUSG00000046434	Hnrnpa1	chr15	+	103242643	103242718	103242205	103242298	103243624	103243780	39,69,50	42,13,17	27,24,19	47,34,33	200	125	0.0215044888791	0.367,0.768,0.648	0.264,0.306,0.265	0.316
ENSMUSG00000051736	Fam229b	chr10	-	39120225	39120396	39118867	39119034	39122176	39122335	14,16,20	2,0,1	10,8,8	4,4,2	296	125	0.0215226073226	0.747,1.0,0.894	0.514,0.458,0.628	0.347
ENSMUSG00000040812	Agbl2	chr2	+	90789778	90789832	90788932	90789067	90791459	90791612	21,10,10	0,0,1	6,8,15	4,2,1	179	125	0.0219479254034	1.0,1.0,0.875	0.512,0.736,0.913	0.238
ENSMUSG00000058318	Phf21a	chr2	+	92215448	92215575	92214048	92214089	92221471	92221589	332,277,318	51,67,54	287,304,286	31,27,32	252	125	0.0220447717256	0.764,0.672,0.745	0.821,0.848,0.816	-0.101
ENSMUSG00000024381	Bin1	chr18	+	32426223	32426352	32424819	32424967	32431670	32431742	170,137,130	122,107,87	110,114,134	55,48,47	254	125	0.0225721319854	0.407,0.387,0.424	0.496,0.539,0.584	-0.134
ENSMUSG00000090206	Tepp	chr8	+	95320905	95320938	95320649	95320714	95325486	95325604	1,1,0	3,4,12	2,3,4	0,9,3	158	125	0.0229745297848	0.209,0.165,0.0	1.0,0.209,0.513	-0.449
ENSMUSG00000106918	Mrpl33	chr5	+	31616380	31616487	31613971	31614022	31629615	31629720	48,19,26	2,1,5	35,22,22	0,0,0	232	125	0.0232259632135	0.928,0.911,0.737	1.0,1.0,1.0	-0.141
ENSMUSG00000024592	C330018D20Rik	chr18	-	56962400	56962518	56955832	56957921	56973383	56973484	151,151,140	24,20,11	79,107,60	18,36,15	243	125	0.0232916535625	0.764,0.795,0.867	0.693,0.605,0.673	0.152
ENSMUSG00000028312	Smc2	chr4	+	52440200	52440423	52439242	52439334	52447712	52447751	72,75,52	2,4,4	51,80,36	0,0,1	348	125	0.0236926063857	0.928,0.871,0.824	1.0,1.0,0.928	-0.102
ENSMUSG00000026879	Gsn	chr2	+	35266819	35266903	35256379	35256473	35283904	35284109	39,24,35	1,1,2	82,82,68	27,15,3	209	125	0.0238674811062	0.959,0.935,0.913	0.645,0.766,0.931	0.155
ENSMUSG00000006498	Ptbp1	chr10	+	79858951	79858981	79858771	79858824	79859071	79859271	59,45,81	24,16,14	19,25,21	21,23,12	155	125	0.0240611884325	0.665,0.694,0.824	0.422,0.467,0.585	0.236
ENSMUSG00000042589	Cux2	chr5	-	121924804	121924915	121921313	121921361	122043769	122043844	41,43,34	0,2,0	14,28,19	2,4,2	236	125	0.0247206563923	1.0,0.919,1.0	0.788,0.788,0.834	0.17
ENSMUSG00000023235	Ccl25	chr8	+	4327756	4327850	4325235	4325288	4353882	4354000	13,10,8	3,2,1	16,9,6	0,0,0	219	125	0.0247402704902	0.712,0.741,0.82	1.0,1.0,1.0	-0.242
ENSMUSG00000032897	Nfyc	chr4	-	120773671	120773767	120768725	120768899	120779119	120779233	81,89,77	4,6,3	21,39,42	3,10,8	221	125	0.02514740399	0.92,0.894,0.936	0.798,0.688,0.748	0.172
ENSMUSG00000047213	Ythdf3	chr3	+	16203186	16203219	16189477	16189563	16203825	16205424	112,112,86	239,208,172	105,118,74	94,152,103	158	125	0.0254493591291	0.27,0.299,0.283	0.469,0.38,0.362	-0.12
ENSMUSG00000014353	Tmem87b	chr2	+	128839147	128839254	128837301	128837395	128841245	128841343	55,41,26	1,5,4	16,32,20	0,1,0	232	125	0.0254916803218	0.967,0.815,0.778	1.0,0.945,1.0	-0.128
ENSMUSG00000017760	Ctsa	chr2	+	164833807	164833850	164832925	164833196	164834029	164834208	124,100,104	44,48,30	127,152,146	23,28,29	168	125	0.0259592368999	0.677,0.608,0.721	0.804,0.802,0.789	-0.13
ENSMUSG00000097039	Pvt1	chr15	+	62175466	62175548	62159996	62160128	62242173	62242297	27,19,26	2,4,3	12,20,15	0,0,1	207	125	0.0260738800621	0.891,0.741,0.84	1.0,1.0,0.901	-0.143
ENSMUSG00000063952	Brpf3	chr17	+	28831313	28831411	28821085	28821592	28835761	28835916	145,114,109	8,2,4	53,76,70	13,5,9	223	125	0.026093901135	0.91,0.97,0.939	0.696,0.895,0.813	0.138
ENSMUSG00000054720	Lrrc8c	chr5	+	105544199	105544270	105519387	105519630	105579467	105579569	40,53,33	0,0,0	27,21,32	3,5,0	196	125	0.0262856528754	1.0,1.0,1.0	0.852,0.728,1.0	0.14
ENSMUSG00000030067	Foxp1	chr6	-	98940994	98941164	98939718	98939788	98944618	98944720	6,14,13	2,0,0	2,2,0	2,0,2	295	125	0.0267118191205	0.56,1.0,1.0	0.298,1.0,0.0	0.421
ENSMUSG00000032567	Aste1	chr9	+	105396797	105397858	105396544	105396705	105401475	105401686	88,61,67	4,1,2	62,75,54	1,0,0	1186	125	0.0268236136381	0.699,0.865,0.779	0.867,1.0,1.0	-0.175
ENSMUSG00000022228	Zscan26	chr13	-	21448166	21448484	21447785	21447894	21449440	21449516	98,73,84	35,48,25	101,147,155	20,28,6	443	125	0.0268893899051	0.441,0.3,0.487	0.588,0.597,0.879	-0.279
ENSMUSG00000008601	Rab25	chr3	-	88547621	88547768	88543319	88543513	88548032	88548249	7,7,1	3,7,4	8,8,0	0,0,1	272	125	0.027474976958	0.517,0.315,0.103	1.0,1.0,0.0	-0.355
ENSMUSG00000050312	Nsun3	chr16	-	62776287	62776631	62770657	62770812	62785787	62785897	75,84,40	5,2,1	60,60,33	0,0,0	469	125	0.0281150387528	0.8,0.918,0.914	1.0,1.0,1.0	-0.123
ENSMUSG00000042213	Zfand4	chr6	+	116305616	116305761	116273572	116273872	116313844	116315017	23,27,24	7,3,4	29,50,33	0,2,2	270	125	0.0290755539544	0.603,0.806,0.735	1.0,0.92,0.884	-0.22
ENSMUSG00000021557	Agtpbp1	chr13	-	59531056	59531203	59528386	59528518	59532012	59532076	51,25,49	4,4,1	56,36,23	0,0,1	272	125	0.0290755539544	0.854,0.742,0.957	1.0,1.0,0.914	-0.12
ENSMUSG00000063600	Egfem1	chr3	+	29648216	29648336	29582906	29583029	29657129	29657267	30,33,14	1,0,2	10,26,13	4,2,5	245	125	0.0290847534248	0.939,1.0,0.781	0.561,0.869,0.57	0.24
ENSMUSG00000038039	Gcc2	chr10	+	58272332	58272405	58269261	58271706	58274735	58274836	178,154,193	20,9,7	138,157,89	25,19,16	198	125	0.0290847534248	0.849,0.915,0.946	0.777,0.839,0.778	0.105
ENSMUSG00000109771	RP23-316L10.2	chr5	-	110080483	110080544	110076135	110079380	110080737	110080864	16,20,15	0,5,3	9,16,15	0,0,1	186	125	0.0290847534248	1.0,0.729,0.771	1.0,1.0,0.91	-0.137
ENSMUSG00000041482	Piezo2	chr18	-	63118905	63118944	63117648	63117787	63121222	63121342	83,68,69	0,6,2	59,65,55	6,10,8	164	125	0.0294364387791	1.0,0.896,0.963	0.882,0.832,0.84	0.102
ENSMUSG00000038174	Fam126b	chr1	-	58556508	58556564	58552149	58552329	58557271	58557373	0,0,0	25,26,13	0,3,4	10,4,4	181	125	0.029740403622	0.0,0.0,0.0	0.0,0.341,0.408	-0.25
ENSMUSG00000034951	Cog7	chr7	-	121941169	121941235	121936953	121937140	121943777	121943894	215,209,193	44,45,61	183,226,143	25,26,21	191	125	0.0302745484935	0.762,0.752,0.674	0.827,0.85,0.817	-0.102
ENSMUSG00000029330	Cds1	chr5	+	101809885	101809973	101806562	101806621	101812494	101812563	21,26,48	6,8,5	40,34,15	0,3,1	213	125	0.030554358754	0.673,0.656,0.849	1.0,0.869,0.898	-0.196
ENSMUSG00000029267	Mtf2	chr5	+	108067459	108067572	108065756	108065965	108086998	108087094	24,16,23	2,1,4	12,11,21	0,0,0	238	125	0.0308093654892	0.863,0.894,0.751	1.0,1.0,1.0	-0.164
ENSMUSG00000027951	Adar	chr3	+	89734841	89736273	89715021	89715150	89737989	89738173	301,238,224	2,6,1	205,193,172	0,0,1	1557	125	0.0310494276732	0.924,0.761,0.947	1.0,1.0,0.932	-0.1
ENSMUSG00000025702	March8	chr6	+	116338385	116338490	116338023	116338215	116392523	116392574	11,28,16	4,6,4	12,13,2	0,2,0	230	125	0.0311228361462	0.599,0.717,0.685	1.0,0.779,1.0	-0.259
ENSMUSG00000037286	Stag1	chr9	+	100705152	100705254	100643447	100643796	100737977	100738142	157,187,168	10,8,2	68,88,82	13,13,4	227	125	0.0313608474502	0.896,0.928,0.979	0.742,0.788,0.919	0.118
ENSMUSG00000024073	Birc6	chr17	+	74594321	74594453	74593088	74593249	74594869	74595001	95,82,74	27,15,11	53,55,38	4,5,1	257	125	0.0331534055673	0.631,0.727,0.766	0.866,0.843,0.949	-0.178
ENSMUSG00000047213	Ythdf3	chr3	+	16203186	16203219	16183921	16183946	16203825	16205424	26,18,10	0,4,4	17,26,8	0,1,0	158	125	0.0331534055673	1.0,0.781,0.664	1.0,0.954,1.0	-0.17
ENSMUSG00000021271	Zfp839	chr12	+	110860795	110861023	110854999	110855872	110863963	110864056	44,22,31	40,26,42	39,41,42	21,21,21	353	125	0.0349195227105	0.28,0.231,0.207	0.397,0.409,0.415	-0.168
ENSMUSG00000002020	Ltbp2	chr12	-	84803786	84803915	84799371	84799491	84804356	84804485	7,3,2	0,0,0	6,17,8	2,0,4	254	125	0.0349195227105	1.0,1.0,1.0	0.596,1.0,0.496	0.303
ENSMUSG00000037977	6430571L13Rik	chr9	+	107341310	107341417	107340601	107340788	107342206	107342589	26,22,13	0,3,4	9,12,14	0,0,0	232	125	0.0357334676884	1.0,0.798,0.637	1.0,1.0,1.0	-0.188
ENSMUSG00000055897	Ppp4r1l-ps	chr2	-	173608732	173608879	173597039	173597187	173615482	173615576	64,44,52	1,2,0	50,30,18	4,8,0	272	125	0.0357334676884	0.967,0.91,1.0	0.852,0.633,1.0	0.131
ENSMUSG00000049295	Zfp219	chr14	-	52014947	52015052	52009969	52010058	52019494	52019713	52,44,49	17,6,7	30,48,35	1,3,2	230	125	0.036148214122	0.624,0.799,0.792	0.942,0.897,0.905	-0.176
ENSMUSG00000032855	Pkd1	chr17	+	24572617	24576243	24571975	24572109	24576437	24576587	118,109,86	1,0,0	44,53,43	1,0,4	3751	125	0.0369218162458	0.797,1.0,1.0	0.595,1.0,0.264	0.313
ENSMUSG00000017760	Ctsa	chr2	+	164833772	164833850	164832908	164833196	164834029	164834062	128,105,120	44,48,30	136,161,161	23,28,29	203	125	0.0373330900995	0.642,0.574,0.711	0.785,0.78,0.774	-0.137
ENSMUSG00000027224	Duoxa1	chr2	-	122307890	122307950	122306679	122306863	122312931	122313048	7,6,6	0,0,0	26,37,40	1,3,5	185	125	0.0373756973126	1.0,1.0,1.0	0.946,0.893,0.844	0.106
ENSMUSG00000029053	Prkcz	chr4	-	155269032	155269152	155262701	155262817	155271198	155271286	19,12,21	1,2,0	17,5,8	5,3,2	245	125	0.0373781713451	0.906,0.754,1.0	0.634,0.46,0.671	0.298
ENSMUSG00000032579	Hemk1	chr9	-	107336178	107336272	107330772	107330822	107336571	107336663	44,38,47	7,5,3	38,34,39	0,1,2	219	125	0.0376325167961	0.782,0.813,0.899	1.0,0.951,0.918	-0.125
ENSMUSG00000057286	St6galnac2	chr11	-	116690311	116690372	116685835	116686010	116694436	116694868	40,39,27	1,0,0	31,21,25	0,8,1	186	125	0.0379783109661	0.964,1.0,1.0	1.0,0.638,0.944	0.127
ENSMUSG00000078427	Sarnp	chr10	+	128853182	128853251	128851156	128851182	128872420	128872510	103,119,104	27,19,20	58,48,55	30,23,18	194	125	0.0380537221406	0.711,0.801,0.77	0.555,0.574,0.663	0.163
ENSMUSG00000026082	Rev1	chr1	-	38074314	38075023	38071342	38071497	38079289	38079398	160,98,120	0,2,0	92,110,99	2,0,8	834	125	0.0381208550821	1.0,0.88,1.0	0.873,1.0,0.65	0.119
ENSMUSG00000022610	Mapk12	chr15	-	89134611	89134726	89133078	89133150	89137400	89137459	10,21,21	6,1,1	7,3,2	1,0,0	240	125	0.0385023738435	0.465,0.916,0.916	0.785,1.0,1.0	-0.163
ENSMUSG00000051736	Fam229b	chr10	-	39120257	39120396	39118819	39119034	39122176	39122332	33,29,30	2,0,1	19,16,21	4,4,2	264	125	0.0387991568958	0.887,1.0,0.934	0.692,0.654,0.833	0.214
ENSMUSG00000033943	Mga	chr2	+	119941728	119941845	119938638	119938786	119946171	119946460	164,186,115	42,31,36	99,93,119	10,11,13	242	125	0.038886523263	0.669,0.756,0.623	0.836,0.814,0.825	-0.142
ENSMUSG00000066842	Hmcn1	chr1	-	150656692	150656774	150656453	150656585	150657070	150657273	20,42,32	2,1,5	11,5,21	0,0,0	207	125	0.0391927479561	0.858,0.962,0.794	1.0,1.0,1.0	-0.129
ENSMUSG00000030609	Aen	chr7	+	78902229	78902830	78895926	78896014	78905842	78906043	335,279,270	64,72,56	230,265,188	75,90,72	726	125	0.0396346715417	0.474,0.4,0.454	0.346,0.336,0.31	0.112
ENSMUSG00000040225	Prrc2c	chr1	-	162675604	162675841	162674102	162674151	162676690	162676817	197,210,176	84,113,94	145,155,232	53,44,66	362	125	0.0396346715417	0.447,0.391,0.393	0.486,0.549,0.548	-0.117
ENSMUSG00000060073	Psma3	chr12	+	70988423	70988489	70986862	70986935	70990484	70990531	37,26,35	17,7,9	11,14,16	14,17,11	191	125	0.0398430991626	0.588,0.709,0.718	0.34,0.35,0.488	0.279
ENSMUSG00000055835	Zfp1	chr8	+	111666060	111666204	111658385	111658441	111669490	111671008	125,140,113	3,4,1	131,106,80	6,6,12	269	125	0.0400600482369	0.951,0.942,0.981	0.91,0.891,0.756	0.106
ENSMUSG00000062270	Morf4l1	chr9	-	90110125	90110172	90102299	90102386	90114535	90114640	1,1,4	9,5,9	7,6,8	3,6,6	172	125	0.0400600482369	0.075,0.127,0.244	0.629,0.421,0.492	-0.365
ENSMUSG00000025437	Usp33	chr3	+	152389740	152389831	152382910	152382992	152391649	152391718	4,2,3	9,2,4	2,0,0	8,3,7	216	125	0.040343572638	0.205,0.367,0.303	0.126,0.0,0.0	0.25
ENSMUSG00000058558	Rpl5	chr5	+	107903268	107903403	107902021	107902137	107903665	107903868	40,58,62	4,2,3	21,18,19	0,0,0	260	125	0.040343572638	0.828,0.933,0.909	1.0,1.0,1.0	-0.11
ENSMUSG00000097277	2900076A07Rik	chr7	+	81529156	81529258	81528791	81528940	81529346	81529527	15,13,4	65,63,44	15,11,15	26,34,21	227	125	0.0405266850958	0.113,0.102,0.048	0.241,0.151,0.282	-0.137
ENSMUSG00000044348	Slc25a53	chrX	-	137032350	137032500	137027989	137028154	137038223	137038302	30,6,17	3,5,0	10,15,9	0,1,0	275	125	0.0406491042743	0.82,0.353,1.0	1.0,0.872,1.0	-0.233
ENSMUSG00000067367	Lyar	chr5	+	38222930	38223054	38220553	38220635	38223133	38223231	17,12,13	57,76,70	16,20,16	39,33,33	249	125	0.0407649260699	0.13,0.073,0.085	0.171,0.233,0.196	-0.104
ENSMUSG00000040877	Wdr25	chr12	+	108992806	108992937	108897908	108898725	109024962	109025133	44,50,64	0,0,0	32,47,42	6,1,1	256	125	0.0407834273493	1.0,1.0,1.0	0.723,0.958,0.954	0.122
ENSMUSG00000036792	Mbd5	chr2	+	49298655	49298729	49279473	49279783	49313649	49313725	67,65,51	0,1,3	23,40,40	3,6,3	199	125	0.0413691852286	1.0,0.976,0.914	0.828,0.807,0.893	0.121
ENSMUSG00000017760	Ctsa	chr2	+	164833723	164833850	164832872	164833196	164834029	164834208	161,141,135	44,48,30	164,183,185	23,28,29	252	125	0.0420142423	0.645,0.593,0.691	0.78,0.764,0.76	-0.125
ENSMUSG00000023942	Slc29a1	chr17	-	45593331	45593563	45592178	45592261	45595481	45595541	28,46,28	4,5,3	18,16,20	8,5,10	357	125	0.0424867618875	0.71,0.763,0.766	0.441,0.528,0.412	0.286
ENSMUSG00000057335	Cep170	chr1	-	176769232	176769526	176758396	176758517	176769712	176769870	107,84,82	26,30,28	93,88,72	14,9,12	419	125	0.0436959888058	0.551,0.455,0.466	0.665,0.745,0.642	-0.193
ENSMUSG00000040189	Ccdc114	chr7	+	45947981	45948060	45947622	45947720	45948140	45948963	8,6,3	1,1,6	9,6,15	2,0,0	204	125	0.0451506685067	0.831,0.786,0.235	0.734,1.0,1.0	-0.294
ENSMUSG00000026017	Carf	chr1	+	60108082	60108200	60105310	60105434	60109326	60109449	29,28,34	3,6,6	23,27,22	0,2,1	243	125	0.0455087458763	0.833,0.706,0.745	1.0,0.874,0.919	-0.17
ENSMUSG00000053080	2700081O15Rik	chr19	+	7421913	7422462	7420066	7420561	7422642	7425904	96,150,118	2,14,18	157,135,146	5,2,2	674	125	0.0458959380589	0.899,0.665,0.549	0.853,0.926,0.931	-0.199
ENSMUSG00000039804	Ncoa5	chr2	-	165023145	165023201	165012996	165013162	165034682	165034829	275,245,238	27,57,31	205,252,193	50,65,59	181	125	0.0460776340376	0.876,0.748,0.841	0.739,0.728,0.693	0.102
ENSMUSG00000023044	Csad	chr15	-	102178526	102178616	102176997	102177786	102178780	102178832	219,153,175	44,55,44	183,231,190	23,34,29	215	125	0.0465084362927	0.743,0.618,0.698	0.822,0.798,0.792	-0.118
ENSMUSG00000043154	Ppp2r3a	chr9	-	101211130	101213562	101194158	101194425	101251661	101251795	185,159,137	4,2,3	92,168,127	0,2,0	2557	125	0.0466013819695	0.693,0.795,0.691	1.0,0.804,1.0	-0.208
ENSMUSG00000073792	Alg6	chr4	+	99738123	99738213	99726862	99726947	99739213	99739302	74,87,65	6,10,6	35,55,56	0,0,4	215	125	0.0466904716396	0.878,0.835,0.863	1.0,1.0,0.891	-0.105
ENSMUSG00000037486	Asxl2	chr12	+	3455546	3455640	3451661	3451770	3457061	3457209	10,21,4	69,54,49	25,12,8	33,32,16	219	125	0.0477222419379	0.076,0.182,0.045	0.302,0.176,0.222	-0.132
ENSMUSG00000038677	Scube3	chr17	+	28158880	28158928	28157072	28157189	28160811	28160928	480,416,387	267,243,205	307,363,326	122,158,89	173	125	0.0479907427994	0.565,0.553,0.577	0.645,0.624,0.726	-0.1
ENSMUSG00000031652	N4bp1	chr8	-	86848446	86848554	86841138	86845041	86853158	86853289	16,9,11	0,0,1	23,14,14	2,3,2	233	125	0.0479994955236	1.0,1.0,0.855	0.861,0.715,0.79	0.163
ENSMUSG00000086370	Ftx	chrX	-	103603041	103603089	103595930	103596007	103606317	103606382	6,5,10	2,0,4	4,13,5	0,0,0	173	125	0.0487563338257	0.684,1.0,0.644	1.0,1.0,1.0	-0.224
ENSMUSG00000028519	Dab1	chr4	+	104681597	104681663	104679452	104679572	104688382	104688442	13,8,10	19,17,16	5,10,5	35,41,27	191	125	0.0488235242288	0.309,0.235,0.29	0.085,0.138,0.108	0.168
ENSMUSG00000013155	Enkd1	chr8	-	105704634	105704760	105704112	105704249	105707548	105708145	9,10,10	3,4,3	7,1,9	1,0,1	251	125	0.0492469595374	0.599,0.555,0.624	0.777,1.0,0.818	-0.272
ENSMUSG00000026017	Carf	chr1	+	60108082	60108200	60105343	60105427	60109221	60109449	34,29,23	2,0,1	12,19,19	5,1,4	243	125	0.0492596908817	0.897,1.0,0.922	0.552,0.907,0.71	0.217
ENSMUSG00000062115	Rai1	chr11	+	60185095	60190622	60105012	60105394	60193938	60194032	339,365,302	1,4,1	211,195,202	0,0,0	5652	125	0.0498320320993	0.882,0.669,0.87	1.0,1.0,1.0	-0.193
