# Supplementary material for: An Alternative Splicing Program for Mouse Craniofacial Development
Source: Front Physiol. 2020 Sep 4;11:1099. doi: 10.3389/fphys.2020.01099 (PMC7498679; doi:10.3389/fphys.2020.01099)
Supplement: Supplementary file 12 [file Data_Sheet_1.zip › Filtered rMATS results/SE/E10.5_Ect_MXP_vs_MNP_SE_filtered_output.txt]

GeneID	geneSymbol	chr	strand	exonStart_0base	exonEnd	upstreamES	upstreamEE	downstreamES	downstreamEE	IC_SAMPLE_1	SC_SAMPLE_1	IC_SAMPLE_2	SC_SAMPLE_2	IncFormLen	SkipFormLen	FDR	IncLevel1	IncLevel2	DeltaPSI
ENSMUSG00000030852	Tacc2	chr7	+	130621720	130626841	130601836	130601937	130674601	130674739	5,0,3	2,6,2	13,4,7	0,0,0	5246	125	1.06468167615e-11	0.056,0.0,0.035	1.0,1.0,1.0	-0.97
ENSMUSG00000044807	Zfp354c	chr11	-	50817288	50817359	50817192	50817211	50817792	50817935	1,8,4	0,0,0	0,3,2	5,7,4	196	125	2.6617041904e-10	1.0,1.0,1.0	0.0,0.215,0.242	0.848
ENSMUSG00000005417	Mprip	chr11	+	59772151	59772217	59771616	59771702	59775515	59776223	1835,1676,1855	567,538,587	1708,2158,1927	285,351,370	191	125	1.80911952541e-06	0.679,0.671,0.674	0.797,0.801,0.773	-0.116
ENSMUSG00000044906	4930503L19Rik	chr18	-	70463961	70464064	70452212	70453388	70467334	70467485	41,77,62	6,6,12	69,88,119	0,0,2	228	125	8.55333140728e-06	0.789,0.876,0.739	1.0,1.0,0.97	-0.189
ENSMUSG00000037447	Arid5a	chr1	+	36317203	36317662	36316211	36316327	36318083	36318181	7,9,9	1,1,8	12,8,1	0,0,0	584	125	9.85975149788e-06	0.6,0.658,0.194	1.0,1.0,1.0	-0.516
ENSMUSG00000097048	1600020E01Rik	chr6	+	86550916	86551114	86532192	86532307	86564275	86564449	10,4,3	0,1,1	0,2,0	4,5,2	323	125	9.85975149788e-06	1.0,0.608,0.537	0.0,0.134,0.0	0.67
ENSMUSG00000032355	Mlip	chr9	-	77190671	77190737	77181351	77181396	77216976	77217048	7,7,5	7,11,5	11,17,15	0,2,1	191	125	1.66409408834e-05	0.396,0.294,0.396	1.0,0.848,0.908	-0.557
ENSMUSG00000029868	Trpv6	chr6	-	41624194	41624360	41623792	41623859	41624581	41624658	14,15,7	0,0,0	9,13,7	2,2,10	291	125	3.75370434009e-05	1.0,1.0,1.0	0.659,0.736,0.231	0.458
ENSMUSG00000034687	Fras1	chr5	+	96588078	96588222	96572910	96573045	96596782	96596923	74,103,73	8,5,8	83,99,45	0,0,0	269	125	5.84697202408e-05	0.811,0.905,0.809	1.0,1.0,1.0	-0.158
ENSMUSG00000053846	Lipg	chr18	-	74947005	74947126	74945803	74946022	74947972	74948215	132,106,128	0,0,0	87,99,105	1,15,6	246	125	5.84697202408e-05	1.0,1.0,1.0	0.978,0.77,0.899	0.118
ENSMUSG00000085614	1700123M08Rik	chr4	+	11980141	11980408	11977456	11977570	11993864	11993999	5,8,3	0,0,0	12,2,2	3,1,3	392	125	6.17330706936e-05	1.0,1.0,1.0	0.561,0.389,0.175	0.625
ENSMUSG00000097589	Dleu2	chr14	-	61625219	61625362	61603033	61603806	61632436	61632483	6,3,11	0,8,1	0,0,0	5,4,2	268	125	9.26456036326e-05	1.0,0.149,0.837	0.0,0.0,0.0	0.662
ENSMUSG00000031712	Il15	chr8	-	82402289	82402404	82379488	82379615	82402738	82402873	24,9,4	2,0,0	7,6,14	10,7,6	240	125	9.26456036326e-05	0.862,1.0,1.0	0.267,0.309,0.549	0.579
ENSMUSG00000058239	Usf2	chr7	-	30955289	30955440	30954743	30954802	30956148	30956267	24,29,19	0,0,0	10,27,39	6,5,4	276	125	0.000100179913055	1.0,1.0,1.0	0.43,0.71,0.815	0.348
ENSMUSG00000029823	Luc7l2	chr6	+	38565654	38565722	38559203	38559304	38570509	38570604	6,12,7	3,2,5	6,16,14	0,0,0	193	125	0.000121038377078	0.564,0.795,0.476	1.0,1.0,1.0	-0.388
ENSMUSG00000025377	Enthd2	chr11	-	120095821	120095871	120095533	120095609	120096580	120096674	24,39,28	5,3,9	27,28,37	0,0,0	175	125	0.000131152332476	0.774,0.903,0.69	1.0,1.0,1.0	-0.211
ENSMUSG00000029130	Rnf32	chr5	+	29205668	29205701	29198573	29198838	29206695	29206804	1,4,9	0,0,1	2,6,10	4,11,8	158	125	0.000143908780297	1.0,1.0,0.877	0.283,0.301,0.497	0.599
ENSMUSG00000050174	Nudt6	chr3	-	37409507	37409562	37404985	37405491	37416700	37416904	5,4,6	0,0,0	7,12,2	4,2,4	180	125	0.000163042450296	1.0,1.0,1.0	0.549,0.806,0.258	0.462
ENSMUSG00000036792	Mbd5	chr2	+	49278580	49279783	49274562	49274774	49313649	49313725	17,36,25	2,2,3	3,13,24	0,0,0	1328	125	0.000163042450296	0.444,0.629,0.44	1.0,1.0,1.0	-0.496
ENSMUSG00000018417	Myo1b	chr1	-	51768649	51768736	51763889	51763964	51769003	51769090	106,109,123	6,21,10	61,87,50	23,31,32	212	125	0.000163042450296	0.912,0.754,0.879	0.61,0.623,0.48	0.277
ENSMUSG00000060126	Tpt1	chr14	+	75847243	75847360	75846202	75846393	75848098	75848297	56,55,75	7,2,9	43,73,58	0,0,0	242	125	0.000163042450296	0.805,0.934,0.811	1.0,1.0,1.0	-0.15
ENSMUSG00000075600	Zc3h3	chr15	-	75779513	75779556	75779279	75779438	75785452	75785637	0,1,1	13,2,3	1,10,2	0,4,0	168	125	0.000168882334995	0.0,0.271,0.199	1.0,0.65,1.0	-0.727
ENSMUSG00000058076	Sdhc	chr1	-	171145755	171145812	171138693	171138755	171150558	171150591	3,1,12	2,4,2	15,7,9	0,0,0	182	125	0.000321383134042	0.507,0.147,0.805	1.0,1.0,1.0	-0.514
ENSMUSG00000026879	Gsn	chr2	+	35266819	35266903	35256379	35256473	35283904	35284109	34,14,39	8,2,7	16,12,14	0,0,0	209	125	0.000407260883133	0.718,0.807,0.769	1.0,1.0,1.0	-0.235
ENSMUSG00000051527	Usp29	chr7	+	6737564	6737634	6730854	6731302	6738792	6738945	6,13,7	0,0,0	8,13,13	3,7,1	195	125	0.000417885724817	1.0,1.0,1.0	0.631,0.543,0.893	0.311
ENSMUSG00000023951	Vegfa	chr17	-	46022276	46022348	46020990	46021122	46024064	46024094	54,50,54	210,178,279	56,93,105	116,206,194	197	125	0.000417885724817	0.14,0.151,0.109	0.234,0.223,0.256	-0.104
ENSMUSG00000044201	Cdc25c	chr18	-	34743937	34744063	34738215	34738278	34747223	34747313	3,3,12	0,0,1	2,1,6	1,7,2	251	125	0.000663513980815	1.0,1.0,0.857	0.499,0.066,0.599	0.564
ENSMUSG00000041670	Rims1	chr1	-	22726929	22727010	22630411	22630480	22805560	22805724	1,4,8	6,6,4	2,6,4	0,0,1	206	125	0.000694330663304	0.092,0.288,0.548	1.0,1.0,0.708	-0.593
ENSMUSG00000038777	Sema6c	chr3	+	95163431	95163521	95160504	95160712	95164338	95164513	14,5,8	31,53,48	1,0,0	34,30,17	215	125	0.000760855116487	0.208,0.052,0.088	0.017,0.0,0.0	0.11
ENSMUSG00000028657	Ppt1	chr4	+	122854379	122854478	122848432	122848535	122857509	122859078	2,10,3	7,2,2	15,5,8	0,0,1	224	125	0.000870602820458	0.138,0.736,0.456	1.0,1.0,0.817	-0.496
ENSMUSG00000032579	Hemk1	chr9	-	107331444	107331579	107330772	107330822	107336571	107336663	9,17,13	5,3,1	13,12,16	0,0,0	260	125	0.000870602820458	0.464,0.731,0.862	1.0,1.0,1.0	-0.314
ENSMUSG00000055320	Tead1	chr7	+	112842039	112842102	112841887	112841950	112856052	112856064	9,20,15	0,0,0	9,18,6	4,2,3	188	125	0.000937336555325	1.0,1.0,1.0	0.599,0.857,0.571	0.324
ENSMUSG00000039753	Fbxl5	chr5	-	43760706	43760852	43759742	43759825	43762816	43762942	79,139,120	0,0,1	84,169,146	12,3,6	271	125	0.00096789740992	1.0,1.0,0.982	0.764,0.963,0.918	0.112
ENSMUSG00000026017	Carf	chr1	+	60143993	60144156	60141334	60141568	60146108	60146172	44,30,31	8,3,1	24,51,31	0,0,0	288	125	0.000978290699378	0.705,0.813,0.931	1.0,1.0,1.0	-0.184
ENSMUSG00000020454	Eif4enif1	chr11	+	3235580	3235660	3229868	3230101	3239400	3239485	1,0,0	13,8,2	1,2,4	1,1,1	205	125	0.00116545426305	0.045,0.0,0.0	0.379,0.549,0.709	-0.531
ENSMUSG00000042377	Fam83g	chr11	+	61702456	61703717	61701642	61701767	61707364	61709951	79,88,86	6,2,1	69,112,90	0,0,0	1386	125	0.00116545426305	0.543,0.799,0.886	1.0,1.0,1.0	-0.257
ENSMUSG00000044122	Proca1	chr11	+	78204064	78204197	78194733	78194954	78204839	78205504	20,5,5	0,0,0	8,2,2	0,4,4	258	125	0.00116545426305	1.0,1.0,1.0	1.0,0.195,0.195	0.537
ENSMUSG00000028519	Dab1	chr4	+	104681597	104681663	104679452	104679572	104688382	104688442	37,58,44	9,9,15	12,17,19	19,12,21	191	125	0.0013337806166	0.729,0.808,0.658	0.292,0.481,0.372	0.35
ENSMUSG00000032612	Usp4	chr9	+	108365829	108365970	108362836	108362898	108366760	108366878	947,898,847	161,142,161	649,760,731	165,279,197	266	125	0.00135098098476	0.734,0.748,0.712	0.649,0.561,0.636	0.116
ENSMUSG00000030924	2610020H08Rik	chr7	+	119801229	119801356	119794005	119794502	119802740	119802837	21,40,39	2,8,4	26,38,34	0,1,0	252	125	0.00135098098476	0.839,0.713,0.829	1.0,0.95,1.0	-0.19
ENSMUSG00000056211	R3hdm1	chr1	+	128162201	128162243	128153188	128153399	128162768	128162858	14,2,2	12,19,5	0,0,1	8,17,19	167	125	0.0014377309457	0.466,0.073,0.23	0.0,0.0,0.038	0.244
ENSMUSG00000070371	Prss36	chr7	-	127934389	127934627	127932637	127933114	127935446	127935519	24,29,27	4,4,1	32,29,33	0,0,0	363	125	0.00145484405903	0.674,0.714,0.903	1.0,1.0,1.0	-0.236
ENSMUSG00000030924	2610020H08Rik	chr7	+	119799564	119799677	119794005	119794502	119802740	119802837	25,22,24	2,8,4	15,33,19	0,1,0	238	125	0.00152075799897	0.868,0.591,0.759	1.0,0.945,1.0	-0.242
ENSMUSG00000044348	Slc25a53	chrX	-	137032350	137032500	137027989	137028154	137038223	137038302	4,2,8	2,1,3	11,11,4	0,0,0	275	125	0.00157043720637	0.476,0.476,0.548	1.0,1.0,1.0	-0.5
ENSMUSG00000029851	Tcaf2	chr6	-	42629400	42630395	42629021	42629119	42642468	42643105	34,22,31	0,0,0	16,20,23	2,6,0	1120	125	0.00164331384146	1.0,1.0,1.0	0.472,0.271,1.0	0.419
ENSMUSG00000020389	Cdkl3	chr11	+	52035946	52036020	52033513	52033611	52037430	52038165	20,24,23	7,5,4	18,6,19	1,0,0	199	125	0.00167335141109	0.642,0.751,0.783	0.919,1.0,1.0	-0.248
ENSMUSG00000029320	1700016H13Rik	chr5	-	103649421	103649576	103648428	103648954	103654921	103655056	8,10,4	0,0,1	0,7,3	1,3,3	280	125	0.00170845094072	1.0,1.0,0.641	0.0,0.51,0.309	0.607
ENSMUSG00000025915	Sgk3	chr1	+	9885988	9886142	9885666	9885753	9891360	9891450	17,7,11	0,0,0	16,21,8	5,1,2	279	125	0.00194713254618	1.0,1.0,1.0	0.589,0.904,0.642	0.288
ENSMUSG00000029267	Mtf2	chr5	+	108078865	108078974	108078164	108078428	108080824	108081023	26,24,21	5,2,3	25,13,23	0,0,0	234	125	0.00196041648072	0.735,0.865,0.789	1.0,1.0,1.0	-0.204
ENSMUSG00000027894	Slc6a17	chr3	-	107491419	107491530	107477176	107477418	107493058	107493196	34,39,46	8,2,7	22,25,31	0,0,1	236	125	0.00199765768637	0.692,0.912,0.777	1.0,1.0,0.943	-0.187
ENSMUSG00000037860	Aim2	chr1	+	173427758	173427898	173393962	173394033	173452827	173452948	25,14,15	0,1,0	10,15,24	3,3,5	265	125	0.00200230394232	1.0,0.868,1.0	0.611,0.702,0.694	0.287
ENSMUSG00000048677	Tpcn2	chr7	-	145256513	145256596	145254063	145254698	145256729	145256811	7,33,16	0,0,0	17,9,13	5,0,4	208	125	0.00209703303508	1.0,1.0,1.0	0.671,1.0,0.661	0.223
ENSMUSG00000058447	Gm26920	chr7	-	30069984	30070148	30068064	30068150	30081090	30081217	31,30,27	0,0,0	14,39,26	1,8,1	289	125	0.00216574227298	1.0,1.0,1.0	0.858,0.678,0.918	0.182
ENSMUSG00000001166	Oas1c	chr5	-	120807959	120808248	120805403	120805600	120812433	120812514	19,16,11	7,0,2	29,14,19	0,0,0	414	125	0.00227816382935	0.45,1.0,0.624	1.0,1.0,1.0	-0.309
ENSMUSG00000025326	Ube3a	chr7	+	59243349	59243469	59240966	59241033	59247172	59247217	96,57,120	0,0,3	89,83,107	5,5,11	245	125	0.00227816382935	1.0,1.0,0.953	0.901,0.894,0.832	0.109
ENSMUSG00000035268	Pkig	chr2	+	163659149	163659235	163658457	163658659	163721127	163721198	13,8,19	1,0,0	12,10,13	2,10,2	211	125	0.00227816382935	0.885,1.0,1.0	0.78,0.372,0.794	0.313
ENSMUSG00000038777	Sema6c	chr3	+	95162614	95162663	95160504	95160712	95163431	95163521	19,11,21	6,0,6	4,5,7	0,0,0	174	125	0.00234609476058	0.695,1.0,0.715	1.0,1.0,1.0	-0.197
ENSMUSG00000040265	Dnm3	chr1	-	162274487	162274539	162231653	162231767	162285996	162286067	7,11,1	1,2,4	0,0,1	1,2,3	177	125	0.00254223173389	0.832,0.795,0.15	0.0,0.0,0.191	0.529
ENSMUSG00000033419	Snap91	chr9	-	86798537	86798699	86793356	86793464	86798829	86798844	12,7,10	4,2,1	4,3,8	0,0,0	287	125	0.00254223173389	0.566,0.604,0.813	1.0,1.0,1.0	-0.339
ENSMUSG00000070371	Prss36	chr7	-	127934509	127934627	127932901	127933114	127935446	127935479	22,28,18	4,4,1	18,27,34	0,0,0	243	125	0.00254223173389	0.739,0.783,0.903	1.0,1.0,1.0	-0.192
ENSMUSG00000030213	Atf7ip	chr6	+	136559763	136561439	136518801	136518963	136563759	136563837	477,544,467	0,1,0	270,435,479	3,4,6	1801	125	0.0026607448073	1.0,0.974,1.0	0.862,0.883,0.847	0.127
ENSMUSG00000040231	Syngr4	chr7	-	45887366	45887506	45886844	45887125	45888611	45888849	2,8,7	5,11,8	4,2,2	0,0,1	265	125	0.00278151738252	0.159,0.255,0.292	1.0,1.0,0.485	-0.593
ENSMUSG00000027075	Slc43a1	chr2	+	84859688	84859830	84855470	84855649	84862882	84863578	3,16,2	5,4,0	11,3,6	0,0,0	267	125	0.00278151738252	0.219,0.652,1.0	1.0,1.0,1.0	-0.376
ENSMUSG00000034401	Spata6	chr4	+	111768699	111768840	111747754	111747803	111774798	111774879	130,73,99	4,14,12	73,86,88	1,0,3	266	125	0.00278151738252	0.939,0.71,0.795	0.972,1.0,0.932	-0.153
ENSMUSG00000106247	Gm43720	chr5	-	138270767	138271071	138264951	138266306	138271278	138274569	53,51,49	8,2,1	25,35,41	0,0,0	429	125	0.00289324088285	0.659,0.881,0.935	1.0,1.0,1.0	-0.175
ENSMUSG00000026442	Nfasc	chr1	-	132637863	132637881	132636985	132637091	132642677	132642858	6,5,3	33,13,17	0,0,0	7,21,2	143	125	0.00291151748522	0.137,0.252,0.134	0.0,0.0,0.0	0.174
ENSMUSG00000036775	Decr2	chr17	-	26088021	26088073	26087323	26087459	26089963	26090300	28,28,39	4,3,10	37,51,39	0,0,3	177	125	0.00323804237563	0.832,0.868,0.734	1.0,1.0,0.902	-0.156
ENSMUSG00000073652	Apol7d	chr1	+	71654317	71654498	71653338	71653386	71657044	71657245	3,2,6	0,2,4	0,0,1	2,3,11	306	125	0.00328314669666	1.0,0.29,0.38	0.0,0.0,0.036	0.545
ENSMUSG00000038930	Rccd1	chr7	-	80320091	80320213	80319245	80319341	80320861	80321155	60,114,106	1,0,1	81,82,49	7,0,9	247	125	0.00337025475654	0.968,1.0,0.982	0.854,1.0,0.734	0.121
ENSMUSG00000074513	Arfip1	chr3	-	84519481	84519703	84509807	84509982	84534586	84534695	2,7,6	0,0,0	3,4,12	3,0,4	347	125	0.00338542382405	1.0,1.0,1.0	0.265,1.0,0.519	0.405
ENSMUSG00000032855	Pkd1	chr17	+	24591837	24591977	24591286	24591481	24592610	24592723	78,100,93	0,0,0	75,114,61	7,3,3	265	125	0.00352226646087	1.0,1.0,1.0	0.835,0.947,0.906	0.104
ENSMUSG00000056458	Mok	chr12	-	110828040	110828130	110815130	110815209	110834125	110834240	28,22,30	12,4,9	3,18,34	1,0,1	215	125	0.00365171693198	0.576,0.762,0.66	0.636,1.0,0.952	-0.197
ENSMUSG00000054003	Tdrd9	chr12	+	112013481	112013566	112013265	112013320	112014441	112014499	5,7,5	6,5,1	4,2,6	0,0,1	210	125	0.00372460490192	0.332,0.455,0.749	1.0,1.0,0.781	-0.415
ENSMUSG00000024013	Fgd2	chr17	+	29363710	29363942	29360941	29361157	29364910	29364991	9,16,13	0,6,2	4,4,2	0,0,0	357	125	0.00372891971255	1.0,0.483,0.695	1.0,1.0,1.0	-0.274
ENSMUSG00000018727	Cpsf4l	chr11	-	113702055	113702095	113699835	113699982	113702412	113702509	2,6,9	0,0,0	7,8,8	0,4,4	165	125	0.0038845788151	1.0,1.0,1.0	1.0,0.602,0.602	0.265
ENSMUSG00000024989	Cep55	chr19	+	38057409	38057566	38055041	38055317	38057788	38057983	46,53,71	6,9,4	27,58,37	0,0,2	282	125	0.00390685437464	0.773,0.723,0.887	1.0,1.0,0.891	-0.169
ENSMUSG00000044122	Proca1	chr11	+	78201811	78201892	78194703	78194954	78204839	78205467	15,14,22	0,0,0	8,15,7	0,4,4	206	125	0.00423236279669	1.0,1.0,1.0	1.0,0.695,0.515	0.263
ENSMUSG00000026927	Sdccag3	chr2	-	26385497	26386063	26384681	26384821	26386903	26387311	160,196,171	0,0,0	156,173,211	6,2,4	691	125	0.00423236279669	1.0,1.0,1.0	0.825,0.94,0.905	0.11
ENSMUSG00000017747	Ghdc	chr11	-	100770069	100770350	100769691	100769777	100770878	100770957	100,59,80	8,4,0	56,72,64	0,0,0	406	125	0.00431426242713	0.794,0.82,1.0	1.0,1.0,1.0	-0.129
ENSMUSG00000030990	Pgap2	chr7	+	102222781	102222801	102210371	102210591	102226270	102226445	0,0,0	25,7,9	2,0,7	3,5,9	145	125	0.00431426242713	0.0,0.0,0.0	0.365,0.0,0.401	-0.255
ENSMUSG00000060791	Gmfg	chr7	+	28441433	28441530	28437446	28437574	28441668	28441718	23,25,24	0,2,1	4,9,15	3,2,7	222	125	0.00431426242713	1.0,0.876,0.931	0.429,0.717,0.547	0.371
ENSMUSG00000044024	Rell2	chr18	+	37957088	37957155	37956928	37956994	37957588	37957774	10,15,6	0,1,0	5,15,1	6,0,8	192	125	0.00457894544973	1.0,0.907,1.0	0.352,1.0,0.075	0.493
ENSMUSG00000024055	Cyp4f13	chr17	-	32932412	32932540	32930540	32930662	32932628	32932682	25,36,18	13,1,4	21,10,16	0,0,1	253	125	0.00472295088623	0.487,0.947,0.69	1.0,1.0,0.888	-0.255
ENSMUSG00000037112	Sik2	chr9	-	50913383	50913536	50907406	50907571	50935415	50935577	88,57,72	0,0,0	60,44,77	1,5,5	278	125	0.00472295088623	1.0,1.0,1.0	0.964,0.798,0.874	0.121
ENSMUSG00000000131	Xpo6	chr7	-	126151223	126153279	126149233	126149360	126156723	126156801	344,263,379	0,0,0	311,431,294	6,2,2	2181	125	0.00473846637779	1.0,1.0,1.0	0.748,0.925,0.894	0.144
ENSMUSG00000097413	A830052D11Rik	chr18	-	32371429	32371583	32359056	32359435	32377687	32378284	32,23,23	2,4,3	2,7,14	0,0,0	279	125	0.00514088247832	0.878,0.72,0.775	1.0,1.0,1.0	-0.209
ENSMUSG00000058447	Gm26920	chr7	-	30072028	30072139	30068064	30068150	30081090	30081217	12,27,13	0,0,0	15,20,29	1,8,1	236	125	0.00514088247832	1.0,1.0,1.0	0.888,0.57,0.939	0.201
ENSMUSG00000029823	Luc7l2	chr6	+	38568846	38568917	38559203	38559304	38570509	38570604	33,33,16	3,2,5	21,18,29	0,0,0	196	125	0.00514802891007	0.875,0.913,0.671	1.0,1.0,1.0	-0.18
ENSMUSG00000058897	Col25a1	chr3	+	130559861	130559885	130552883	130552961	130560818	130560863	30,33,39	0,1,2	10,11,17	2,1,11	149	125	0.00528332049099	1.0,0.965,0.942	0.807,0.902,0.565	0.211
ENSMUSG00000029823	Luc7l2	chr6	+	38559203	38559304	38551513	38551908	38565654	38565722	10,19,6	0,0,0	8,12,26	1,3,4	226	125	0.00535524666755	1.0,1.0,1.0	0.816,0.689,0.782	0.238
ENSMUSG00000031626	Sorbs2	chr8	+	45741486	45741579	45736152	45736202	45745419	45745446	61,47,69	1,0,1	59,78,64	0,9,9	218	125	0.00541579150121	0.972,1.0,0.975	1.0,0.832,0.803	0.104
ENSMUSG00000039210	Gpatch2	chr1	+	187316523	187316563	187304329	187304397	187341486	187341575	50,44,51	5,16,8	27,36,24	23,18,28	165	125	0.00548796828356	0.883,0.676,0.828	0.471,0.602,0.394	0.307
ENSMUSG00000023033	Scn8a	chr15	+	101023838	101023906	101018350	101018524	101029577	101029807	0,14,2	2,4,1	6,3,2	0,0,0	193	125	0.00548796828356	0.0,0.694,0.564	1.0,1.0,1.0	-0.581
ENSMUSG00000075511	1700001L05Rik	chr15	-	83365028	83365513	83358822	83358950	83366989	83367282	25,11,23	0,0,0	4,6,14	1,9,0	610	125	0.00555814456105	1.0,1.0,1.0	0.45,0.12,1.0	0.477
ENSMUSG00000056367	Actr3b	chr5	+	25849072	25849156	25848361	25848487	25849850	25850342	25,25,25	0,0,0	45,41,40	1,7,4	209	125	0.00555814456105	1.0,1.0,1.0	0.964,0.778,0.857	0.134
ENSMUSG00000072944	Nup62cl	chrX	-	140027567	140027702	140025228	140025340	140027838	140027888	12,41,33	1,0,0	63,32,109	9,2,8	260	125	0.00555814456105	0.852,1.0,1.0	0.771,0.885,0.868	0.109
ENSMUSG00000029094	Afap1	chr5	+	35945187	35945296	35936037	35936132	35948034	35948246	51,79,50	2,1,0	41,70,51	3,12,3	234	125	0.005626393036	0.932,0.977,1.0	0.88,0.757,0.901	0.124
ENSMUSG00000028017	Egf	chr3	-	129692917	129693040	129690770	129690915	129696790	129696916	4,9,8	4,0,3	3,1,5	0,0,0	248	125	0.00570822853946	0.335,1.0,0.573	1.0,1.0,1.0	-0.364
ENSMUSG00000032534	Cep63	chr9	-	102588707	102588987	102586577	102587012	102590327	102590533	17,16,16	0,0,0	10,10,13	5,2,0	405	125	0.0058991596896	1.0,1.0,1.0	0.382,0.607,1.0	0.337
ENSMUSG00000001127	Araf	chrX	+	20858765	20858873	20858393	20858512	20859978	20860208	4,3,12	0,0,1	11,11,4	2,7,1	233	125	0.0058991596896	1.0,1.0,0.866	0.747,0.457,0.682	0.327
ENSMUSG00000025969	Nrp2	chr1	+	62812533	62812584	62786280	62786316	62815332	62818695	38,28,25	0,0,1	44,66,41	8,6,2	176	125	0.00602425859047	1.0,1.0,0.947	0.796,0.887,0.936	0.109
ENSMUSG00000051736	Fam229b	chr10	-	39120225	39120396	39118867	39119034	39122176	39122335	29,21,12	0,1,0	17,14,23	7,2,1	296	125	0.00621514806195	1.0,0.899,1.0	0.506,0.747,0.907	0.246
ENSMUSG00000015709	Arnt2	chr7	-	84372367	84372430	84361553	84361668	84372522	84372647	2,10,10	0,0,2	2,2,13	2,6,4	188	125	0.00644725770549	1.0,1.0,0.769	0.399,0.181,0.684	0.502
ENSMUSG00000035778	Ggta1	chr2	-	35414218	35414284	35413325	35413427	35423231	35423327	17,11,13	2,0,0	14,31,29	5,4,12	191	125	0.00705369403249	0.848,1.0,1.0	0.647,0.835,0.613	0.251
ENSMUSG00000033088	Triobp	chr15	+	78976466	78976544	78973251	78974292	78987891	78987948	31,13,14	1,15,6	10,7,7	0,1,0	203	125	0.0070957410542	0.95,0.348,0.59	1.0,0.812,1.0	-0.308
ENSMUSG00000029344	Tpst2	chr5	+	112307565	112308477	112303899	112303971	112309688	112309887	145,117,153	2,8,1	181,166,133	0,1,0	1037	125	0.0071031103114	0.897,0.638,0.949	1.0,0.952,1.0	-0.156
ENSMUSG00000100005	B130024G19Rik	chr7	+	70402422	70402549	70402095	70402191	70404247	70404384	44,25,9	1,8,1	1,1,9	0,0,0	252	125	0.0071031103114	0.956,0.608,0.817	1.0,1.0,1.0	-0.206
ENSMUSG00000052616	Terb1	chr8	-	104482172	104482327	104472685	104473038	104484276	104484402	31,21,30	8,2,1	7,30,39	0,0,1	280	125	0.0071031103114	0.634,0.824,0.931	1.0,1.0,0.946	-0.186
ENSMUSG00000018362	Kpna2	chr11	-	106997237	106997314	106996508	106996646	106999358	106999440	21,21,29	0,1,0	17,26,23	2,1,8	202	125	0.00731337863977	1.0,0.929,1.0	0.84,0.941,0.64	0.169
ENSMUSG00000029207	Apbb2	chr5	-	66543398	66543617	66492057	66492172	66618567	66618784	8,19,3	0,0,0	8,16,9	2,5,0	344	125	0.00745590965741	1.0,1.0,1.0	0.592,0.538,1.0	0.29
ENSMUSG00000085793	Lin52	chr12	+	84457948	84457986	84456240	84456315	84459618	84459685	7,21,11	0,2,0	16,6,7	3,8,2	163	125	0.00769963711294	1.0,0.89,1.0	0.804,0.365,0.729	0.331
ENSMUSG00000026110	Mgat4a	chr1	-	37464420	37464534	37462891	37462967	37490259	37490393	26,65,41	2,0,0	30,70,60	4,6,6	239	125	0.00786410314947	0.872,1.0,1.0	0.797,0.859,0.839	0.126
ENSMUSG00000021614	Vcan	chr13	-	89688284	89693501	89685078	89685192	89712204	89712498	1602,2002,1531	0,17,5	1310,1761,1800	21,21,23	5342	125	0.00787205796333	1.0,0.734,0.878	0.593,0.662,0.647	0.237
ENSMUSG00000027520	Zdbf2	chr1	+	63275095	63275178	63273264	63273472	63277930	63277983	6,7,12	1,7,2	2,2,0	7,6,3	208	125	0.00812053530658	0.783,0.375,0.783	0.147,0.167,0.0	0.542
ENSMUSG00000030056	Isy1	chr6	-	87833641	87833726	87827639	87827696	87834427	87834493	85,83,72	1,2,7	63,110,131	18,16,14	210	125	0.00818625592432	0.981,0.961,0.86	0.676,0.804,0.848	0.158
ENSMUSG00000034173	Zbed5	chr5	+	129899002	129899093	129895777	129895852	129899182	129899432	0,0,0	7,11,10	3,6,0	4,12,5	216	125	0.00818625592432	0.0,0.0,0.0	0.303,0.224,0.0	-0.176
ENSMUSG00000004698	Hdac9	chr12	-	34407765	34407897	34402751	34402867	34429497	34429619	6,13,26	0,0,1	13,9,23	0,6,5	257	125	0.00842111350945	1.0,1.0,0.927	1.0,0.422,0.691	0.271
ENSMUSG00000051736	Fam229b	chr10	-	39120257	39120396	39118819	39119034	39122176	39122332	45,38,35	0,1,0	34,26,36	7,2,1	264	125	0.00860877229406	1.0,0.947,1.0	0.697,0.86,0.945	0.148
ENSMUSG00000026311	Asb1	chr1	+	91546927	91547230	91544150	91544297	91552053	91552779	44,63,58	0,0,3	32,57,45	6,12,1	428	125	0.00890305280716	1.0,1.0,0.85	0.609,0.581,0.929	0.244
ENSMUSG00000038215	Cep44	chr8	-	56550062	56550121	56549224	56549384	56550687	56550799	10,9,10	0,0,0	8,7,3	0,4,3	184	125	0.00890305280716	1.0,1.0,1.0	1.0,0.543,0.405	0.351
ENSMUSG00000030852	Tacc2	chr7	+	130663015	130663141	130601836	130601937	130674601	130674739	37,36,85	2,6,2	85,78,59	0,0,0	251	125	0.00920063444347	0.902,0.749,0.955	1.0,1.0,1.0	-0.131
ENSMUSG00000025912	Mybl1	chr1	-	9671578	9671758	9667414	9670012	9672211	9672316	60,53,17	22,33,12	11,17,24	24,21,36	305	125	0.00927848509289	0.528,0.397,0.367	0.158,0.249,0.215	0.223
ENSMUSG00000040640	Erc2	chr14	+	28317248	28317314	28302875	28303010	28475602	28478535	1,0,0	12,7,3	1,4,5	6,9,8	191	125	0.00954973955881	0.052,0.0,0.0	0.098,0.225,0.29	-0.187
ENSMUSG00000074071	Fam169b	chr7	+	68329221	68329399	68321819	68321905	68350233	68350416	7,12,14	0,0,0	18,31,7	0,6,2	303	125	0.00960897958421	1.0,1.0,1.0	1.0,0.681,0.591	0.243
ENSMUSG00000035842	Ddx11	chr17	+	66149030	66149099	66148653	66148803	66149967	66150052	41,36,29	6,4,0	27,31,28	0,0,0	194	125	0.0103884365107	0.815,0.853,1.0	1.0,1.0,1.0	-0.111
ENSMUSG00000042757	Tmem108	chr9	-	103498801	103500208	103489188	103489343	103609710	103609796	216,172,197	0,0,1	192,222,210	2,6,2	1532	125	0.0103884365107	1.0,1.0,0.941	0.887,0.751,0.895	0.136
ENSMUSG00000000884	Gnb1l	chr16	+	18540971	18541097	18499045	18499140	18544110	18544273	47,49,34	0,0,1	27,62,39	5,0,6	251	125	0.0104049388848	1.0,1.0,0.944	0.729,1.0,0.764	0.15
ENSMUSG00000031948	Kars	chr8	-	112010221	112010280	112008481	112008539	112011209	112011275	0,2,0	33,20,26	0,8,4	14,13,16	184	125	0.0106637615433	0.0,0.064,0.0	0.0,0.295,0.145	-0.125
ENSMUSG00000008450	Nutf2	chr8	+	105876353	105876425	105875533	105875658	105876509	105876521	59,51,53	3,1,0	61,82,54	6,7,11	197	125	0.0106637615433	0.926,0.97,1.0	0.866,0.881,0.757	0.131
ENSMUSG00000006471	Ndor1	chr2	-	25251720	25251818	25250279	25250378	25254863	25254941	84,72,95	0,2,1	32,67,74	4,6,4	223	125	0.010700702369	1.0,0.953,0.982	0.818,0.862,0.912	0.114
ENSMUSG00000049537	Tecrl	chr5	-	83309202	83309306	83300849	83300965	83313283	83313328	4,5,9	0,0,0	13,7,21	0,5,3	229	125	0.010829774988	1.0,1.0,1.0	1.0,0.433,0.793	0.258
ENSMUSG00000008200	Fnbp4	chr2	+	90767852	90767955	90767407	90767541	90768515	90768700	188,214,190	171,218,188	195,280,316	127,174,180	228	125	0.0109782769487	0.376,0.35,0.357	0.457,0.469,0.49	-0.111
ENSMUSG00000063849	Ppcdc	chr9	-	57415085	57415254	57412667	57414726	57434902	57435085	57,72,81	1,7,8	86,85,68	1,2,0	294	125	0.0112657931326	0.96,0.814,0.811	0.973,0.948,1.0	-0.112
ENSMUSG00000086370	Ftx	chrX	-	103613022	103613195	103609303	103609416	103615064	103615192	56,33,36	2,0,0	38,38,40	5,2,5	298	125	0.0113828713165	0.922,1.0,1.0	0.761,0.889,0.77	0.167
ENSMUSG00000024331	Dsc2	chr18	-	20032489	20032535	20031478	20032403	20033061	20033322	86,173,107	39,53,35	75,124,114	61,91,63	171	125	0.0117203401541	0.617,0.705,0.691	0.473,0.499,0.569	0.157
ENSMUSG00000061536	Sec22c	chr9	-	121695533	121695742	121690235	121690415	121704923	121705029	89,52,69	0,2,8	68,98,74	0,0,0	334	125	0.0117781165474	1.0,0.907,0.763	1.0,1.0,1.0	-0.11
ENSMUSG00000068663	Clec16a	chr16	+	10638786	10638915	10635245	10635296	10644760	10644881	28,33,36	0,0,2	22,12,40	1,6,5	254	125	0.0118727322533	1.0,1.0,0.899	0.915,0.496,0.797	0.23
ENSMUSG00000033819	Ppp1r16a	chr15	+	76693438	76693514	76693013	76693138	76693594	76693724	111,90,106	20,5,16	66,122,111	2,8,1	201	125	0.011907649544	0.775,0.918,0.805	0.954,0.905,0.986	-0.116
ENSMUSG00000048445	Ccdc57	chr11	-	120882012	120882055	120881814	120881915	120885232	120885385	7,2,1	28,9,12	0,0,0	15,26,5	168	125	0.0121727711682	0.157,0.142,0.058	0.0,0.0,0.0	0.119
ENSMUSG00000030693	Klk10	chr7	+	43783456	43783731	43782735	43782919	43784315	43784449	10,16,32	0,0,0	14,7,7	6,1,0	400	125	0.0123710848999	1.0,1.0,1.0	0.422,0.686,1.0	0.297
ENSMUSG00000018362	Kpna2	chr11	-	106997237	106997335	106996214	106996646	106999358	106999369	45,32,21	0,1,0	25,44,39	2,1,8	223	125	0.0123710848999	1.0,0.947,1.0	0.875,0.961,0.732	0.126
ENSMUSG00000096299	Gm21814	chr6	+	149582329	149582390	149582011	149582138	149583553	149583656	30,39,29	0,0,0	26,33,20	7,0,2	186	125	0.0131632500539	1.0,1.0,1.0	0.714,1.0,0.87	0.139
ENSMUSG00000028078	Dclk2	chr3	-	86793218	86793299	86791994	86792111	86793816	86793913	17,9,16	0,0,1	7,8,13	4,0,4	206	125	0.013211552965	1.0,1.0,0.907	0.515,1.0,0.664	0.243
ENSMUSG00000027615	Hps3	chr3	-	20008814	20008922	20003224	20003431	20010799	20010988	116,87,95	9,2,5	78,80,124	19,11,17	233	125	0.013411825381	0.874,0.959,0.911	0.688,0.796,0.796	0.155
ENSMUSG00000045302	Preb	chr5	-	30956261	30956334	30955042	30955737	30958232	30958357	15,12,11	1,0,0	13,15,19	2,7,1	198	125	0.013411825381	0.904,1.0,1.0	0.804,0.575,0.923	0.201
ENSMUSG00000048647	Exd1	chr2	-	119539122	119539177	119538836	119538875	119540023	119540092	15,9,7	2,4,1	1,11,7	0,0,0	180	125	0.0140084323803	0.839,0.61,0.829	1.0,1.0,1.0	-0.241
ENSMUSG00000039210	Gpatch2	chr1	+	187322283	187322354	187304329	187304397	187341486	187341575	60,96,60	5,16,8	62,68,56	23,18,28	196	125	0.0142029302494	0.884,0.793,0.827	0.632,0.707,0.561	0.201
ENSMUSG00000036775	Decr2	chr17	-	26088928	26088997	26087323	26087459	26089963	26090300	22,36,19	4,3,10	36,23,27	0,0,3	194	125	0.0142072474748	0.78,0.885,0.55	1.0,1.0,0.853	-0.213
ENSMUSG00000073437	D330041H03Rik	chr17	-	24412466	24412574	24411924	24412083	24413504	24413928	6,8,4	8,0,1	10,6,17	0,0,0	233	125	0.0142765438105	0.287,1.0,0.682	1.0,1.0,1.0	-0.344
ENSMUSG00000025266	Gnl3l	chrX	-	151004270	151004285	151003533	151003641	151014020	151014089	7,15,13	0,6,4	9,10,12	0,0,1	140	125	0.0142765438105	1.0,0.691,0.744	1.0,1.0,0.915	-0.16
ENSMUSG00000025892	Gria4	chr9	-	4795186	4795363	4793809	4793968	4795844	4796142	30,25,37	0,4,4	13,6,33	0,0,0	302	125	0.014765491342	1.0,0.721,0.793	1.0,1.0,1.0	-0.162
ENSMUSG00000030102	Itpr1	chr6	+	108432648	108432696	108417888	108418000	108438299	108438432	7,5,13	55,76,70	14,19,30	63,55,66	173	125	0.0148556098139	0.084,0.045,0.118	0.138,0.2,0.247	-0.113
ENSMUSG00000001166	Oas1c	chr5	-	120808580	120809044	120807959	120808248	120812433	120812514	16,19,15	0,2,0	1,28,12	6,2,2	589	125	0.014893244379	1.0,0.668,1.0	0.034,0.748,0.56	0.442
ENSMUSG00000043384	Gprasp1	chrX	+	135796141	135796336	135751944	135752017	135797552	135797629	16,11,10	5,6,4	18,8,21	2,1,0	320	125	0.014893244379	0.556,0.417,0.494	0.779,0.758,1.0	-0.357
ENSMUSG00000041700	Lhfpl1	chrX	-	145326838	145326937	145290358	145291327	145340727	145341333	22,23,37	5,4,1	20,21,24	0,1,0	224	125	0.014893244379	0.711,0.762,0.954	1.0,0.921,1.0	-0.165
ENSMUSG00000023235	Ccl25	chr8	+	4349771	4349894	4325232	4325288	4353882	4354000	20,12,10	1,3,6	19,25,24	2,0,0	248	125	0.0150210851021	0.91,0.668,0.457	0.827,1.0,1.0	-0.264
ENSMUSG00000029769	Ccdc136	chr6	+	29421990	29422097	29411247	29411385	29426624	29426954	6,16,5	11,8,5	1,4,2	13,17,10	232	125	0.0151065639379	0.227,0.519,0.35	0.04,0.113,0.097	0.282
ENSMUSG00000038271	Iffo1	chr6	+	125151794	125151803	125151384	125151525	125152613	125152771	2,7,1	13,2,6	0,1,0	7,11,12	134	125	0.015143361599	0.126,0.766,0.135	0.0,0.078,0.0	0.316
ENSMUSG00000029470	P2rx4	chr5	+	122724593	122724674	122719129	122719226	122724989	122725131	9,10,14	3,0,5	12,11,13	0,1,0	206	125	0.0152700697678	0.645,1.0,0.629	1.0,0.87,1.0	-0.199
ENSMUSG00000045349	Sh2d5	chr4	+	138254697	138254772	138254272	138254353	138255551	138255698	8,12,8	8,1,1	10,16,3	1,0,0	200	125	0.015377857293	0.385,0.882,0.833	0.862,1.0,1.0	-0.254
ENSMUSG00000086370	Ftx	chrX	-	103613043	103613195	103609303	103609416	103615064	103615192	22,15,19	2,0,0	22,20,20	5,2,5	277	125	0.015377857293	0.832,1.0,1.0	0.665,0.819,0.644	0.235
ENSMUSG00000032680	6820408C15Rik	chr2	+	152442373	152442492	152441215	152441302	152444072	152444330	16,2,4	0,0,0	4,3,6	2,0,4	244	125	0.0154606695888	1.0,1.0,1.0	0.506,1.0,0.435	0.353
ENSMUSG00000039263	Npepl1	chr2	+	174119504	174119659	174116050	174116193	174120226	174120382	7,10,9	2,4,2	6,4,3	0,1,0	280	125	0.0154606695888	0.61,0.527,0.668	1.0,0.641,1.0	-0.279
ENSMUSG00000039599	Fam149b	chr14	+	20363262	20363450	20356354	20356497	20382916	20383489	21,29,21	10,1,0	32,33,28	0,0,0	313	125	0.0155721929952	0.456,0.921,1.0	1.0,1.0,1.0	-0.208
ENSMUSG00000031754	Nudt21	chr8	-	94024541	94024617	94022774	94022889	94028834	94028924	12,8,4	0,0,3	2,4,9	2,6,9	201	125	0.0168823919929	1.0,1.0,0.453	0.383,0.293,0.383	0.465
ENSMUSG00000015222	Map2	chr1	+	66193118	66193181	66175312	66175495	66251661	66251712	6,7,13	30,24,55	2,2,1	29,26,37	188	125	0.0171544084585	0.117,0.162,0.136	0.044,0.049,0.018	0.101
ENSMUSG00000048677	Tpcn2	chr7	-	145255450	145255533	145254057	145254698	145256729	145256811	34,43,27	0,0,0	23,34,46	5,0,4	208	125	0.0172187941855	1.0,1.0,1.0	0.734,1.0,0.874	0.131
ENSMUSG00000034108	Ccs	chr19	-	4833340	4833518	4825943	4826021	4838830	4838903	2,6,6	8,5,6	12,13,6	3,2,1	303	125	0.0180761227226	0.093,0.331,0.292	0.623,0.728,0.712	-0.449
ENSMUSG00000026991	Pkp4	chr2	+	59350493	59350622	59347923	59348041	59354202	59354824	554,533,564	254,173,236	440,591,480	236,338,335	254	125	0.019651422157	0.518,0.603,0.54	0.478,0.463,0.414	0.102
ENSMUSG00000004815	Dgkq	chr5	-	108650489	108650638	108649824	108650379	108650816	108650968	50,38,62	0,0,0	46,60,41	3,4,2	274	125	0.0198270754211	1.0,1.0,1.0	0.875,0.872,0.903	0.117
ENSMUSG00000023235	Ccl25	chr8	+	4327756	4327893	4325240	4325288	4353882	4354000	16,15,17	1,3,6	21,26,13	2,0,0	262	125	0.0201772364084	0.884,0.705,0.575	0.834,1.0,1.0	-0.223
ENSMUSG00000036833	Pnpla7	chr2	+	25021941	25022011	25019403	25019517	25029506	25029656	28,28,34	0,0,0	22,25,15	6,0,2	195	125	0.0203415842595	1.0,1.0,1.0	0.702,1.0,0.828	0.157
ENSMUSG00000019088	Dnase1l1	chrX	-	74274105	74274218	74273216	74273691	74274367	74274468	8,13,8	8,0,1	7,8,16	0,0,0	238	125	0.0203415842595	0.344,1.0,0.808	1.0,1.0,1.0	-0.283
ENSMUSG00000109783	RP23-389N20.2	chr16	+	23554697	23554933	23534579	23534799	23559771	23560081	13,5,4	6,0,1	8,8,6	1,0,0	361	125	0.0203719669489	0.429,1.0,0.581	0.735,1.0,1.0	-0.242
ENSMUSG00000086938	4930481A15Rik	chr19	+	5415007	5415112	5406873	5407083	5415606	5415812	37,31,24	0,1,1	42,30,23	0,5,8	230	125	0.0203719669489	1.0,0.944,0.929	1.0,0.765,0.61	0.166
ENSMUSG00000051323	Pcdh19	chrX	-	133682091	133682232	133681080	133681408	133685117	133688987	2,1,1	11,5,5	0,2,3	1,0,0	266	125	0.0209510628381	0.079,0.086,0.086	0.0,1.0,1.0	-0.583
ENSMUSG00000086308	G630016G05Rik	chr2	+	116082795	116083246	116068183	116068250	116085414	116085459	11,6,12	8,2,1	11,8,17	0,0,2	576	125	0.0211192846292	0.23,0.394,0.723	1.0,1.0,0.648	-0.434
ENSMUSG00000031196	F8	chrX	-	75296089	75296299	75285366	75288379	75316508	75316659	1,5,5	2,0,5	2,14,6	1,0,0	335	125	0.0211641844058	0.157,1.0,0.272	0.427,1.0,1.0	-0.333
ENSMUSG00000051736	Fam229b	chr10	-	39122176	39122335	39118803	39119034	39132246	39132378	7,11,8	6,2,0	19,5,4	1,0,0	284	125	0.0214035666161	0.339,0.708,1.0	0.893,1.0,1.0	-0.282
ENSMUSG00000038930	Rccd1	chr7	-	80320301	80320698	80319245	80319341	80320861	80321181	17,22,30	1,0,1	18,14,24	7,0,9	522	125	0.0214035666161	0.803,1.0,0.878	0.381,1.0,0.39	0.303
ENSMUSG00000032579	Hemk1	chr9	-	107336178	107336272	107330772	107330822	107336571	107336663	32,29,62	5,3,1	31,62,42	0,0,0	219	125	0.0217759828427	0.785,0.847,0.973	1.0,1.0,1.0	-0.132
ENSMUSG00000024670	Cd6	chr19	-	10792827	10792944	10791381	10791453	10794141	10794237	3,5,8	0,5,6	6,6,22	1,0,1	242	125	0.021980745275	1.0,0.341,0.408	0.756,1.0,0.919	-0.309
ENSMUSG00000015968	Cacna1d	chr14	-	30048970	30049120	30047207	30047371	30051369	30051734	17,10,26	0,1,9	10,14,26	0,1,0	275	125	0.0224697728589	1.0,0.82,0.568	1.0,0.864,1.0	-0.159
ENSMUSG00000056310	Tyw1	chr5	+	130258932	130259054	130257034	130257193	130266982	130267084	74,70,28	0,2,0	54,79,41	10,0,3	247	125	0.0237607049838	1.0,0.947,1.0	0.732,1.0,0.874	0.114
ENSMUSG00000057230	Aak1	chr6	+	86970990	86971086	86967268	86967373	86982541	86982643	7,9,4	26,21,18	14,17,12	14,8,14	221	125	0.0238217944981	0.132,0.195,0.112	0.361,0.546,0.327	-0.265
ENSMUSG00000021420	Fars2	chr13	+	36204508	36205141	36117410	36118005	36232121	36232281	137,114,112	0,9,6	133,187,116	1,0,2	758	125	0.023860359696	1.0,0.676,0.755	0.956,1.0,0.905	-0.143
ENSMUSG00000059796	Eif4a1	chr11	-	69670927	69671101	69670614	69670747	69672278	69672315	24,32,36	0,1,0	44,45,55	1,4,5	299	125	0.0239131863513	1.0,0.93,1.0	0.948,0.825,0.821	0.112
ENSMUSG00000029127	Zbtb49	chr5	-	38211845	38212088	38210617	38210664	38213307	38213552	26,18,19	16,19,22	7,28,7	9,51,59	368	125	0.0243577702313	0.356,0.243,0.227	0.209,0.157,0.039	0.14
ENSMUSG00000019320	Noxo1	chr17	+	24699897	24700015	24699543	24699657	24700120	24700313	9,13,5	0,1,0	4,3,4	2,0,4	243	125	0.0245115144587	1.0,0.87,1.0	0.507,1.0,0.34	0.341
ENSMUSG00000020131	Pcsk4	chr10	-	80322080	80322209	80321282	80321951	80322723	80322848	34,27,30	10,2,7	26,45,37	3,0,1	254	125	0.0246357054257	0.626,0.869,0.678	0.81,1.0,0.948	-0.195
ENSMUSG00000087178	A230056P14Rik	chr7	+	55976763	55976984	55975691	55975830	55979430	55980868	51,35,64	7,4,0	41,57,78	0,2,0	346	125	0.0256073117372	0.725,0.76,1.0	1.0,0.911,1.0	-0.142
ENSMUSG00000035919	Bbs9	chr9	+	22476569	22476625	22475866	22476190	22490817	22490940	21,18,15	15,12,16	4,8,5	25,11,18	181	125	0.0256073117372	0.492,0.509,0.393	0.1,0.334,0.161	0.266
ENSMUSG00000038578	Susd1	chr4	-	59379598	59379785	59365721	59365914	59390572	59390752	2,9,10	0,2,4	1,1,5	0,0,1	312	125	0.0256944131569	1.0,0.643,0.5	1.0,1.0,0.667	-0.175
ENSMUSG00000043384	Gprasp1	chrX	+	135796948	135797037	135751944	135752017	135797552	135797629	33,46,25	5,6,4	35,39,31	2,1,0	214	125	0.0258205601958	0.794,0.817,0.785	0.911,0.958,1.0	-0.158
ENSMUSG00000066640	Fbxl18	chr5	-	142885538	142887082	142878657	142878876	142888668	142888875	94,107,121	0,1,0	108,78,84	3,4,0	1669	125	0.0263571710739	1.0,0.889,1.0	0.729,0.594,1.0	0.189
ENSMUSG00000091568	Gm8206	chr14	-	6020476	6020659	6016758	6017902	6021332	6021464	14,10,6	1,1,9	12,15,2	0,0,1	308	125	0.0264773173844	0.85,0.802,0.213	1.0,1.0,0.448	-0.194
ENSMUSG00000031788	Kifc3	chr8	-	95126525	95126707	95110693	95110759	95129195	95129334	115,102,112	4,0,1	69,99,93	10,2,7	307	125	0.0264947214815	0.921,1.0,0.979	0.737,0.953,0.844	0.122
ENSMUSG00000027198	Ext2	chr2	-	93820029	93820149	93813952	93813964	93821609	93821681	14,12,13	50,51,44	23,24,37	40,47,42	245	125	0.0265000342029	0.125,0.107,0.131	0.227,0.207,0.31	-0.127
ENSMUSG00000037211	Spry1	chr3	+	37640519	37640808	37639946	37640064	37642554	37644598	21,22,34	2,1,0	16,17,43	4,5,6	414	125	0.0268190240781	0.76,0.869,1.0	0.547,0.507,0.684	0.297
ENSMUSG00000032384	Csnk1g1	chr9	+	65921003	65921068	65908973	65909168	65958328	65958666	6,14,14	2,6,9	10,13,8	0,2,1	190	125	0.027332405133	0.664,0.606,0.506	1.0,0.81,0.84	-0.291
ENSMUSG00000051396	Hspa14	chr2	-	3508292	3509095	3504526	3507749	3511014	3511097	96,89,120	0,0,0	47,102,84	4,2,1	928	125	0.0279613212089	1.0,1.0,1.0	0.613,0.873,0.919	0.198
ENSMUSG00000038248	Sobp	chr10	-	43074592	43074688	43020981	43022918	43127778	43127930	33,56,52	10,9,21	29,44,24	2,2,3	221	125	0.0280835919338	0.651,0.779,0.583	0.891,0.926,0.819	-0.208
ENSMUSG00000051113	Fam71e1	chr7	+	44497405	44497633	44496914	44497033	44500149	44500366	4,5,15	0,8,2	9,4,4	0,1,0	353	125	0.0280835919338	1.0,0.181,0.726	1.0,0.586,1.0	-0.226
ENSMUSG00000008575	Nfib	chr4	-	82310302	82310391	82296080	82296811	82327728	82327913	4,7,8	25,18,15	10,33,24	15,25,18	214	125	0.0284466045708	0.085,0.185,0.238	0.28,0.435,0.438	-0.215
ENSMUSG00000020814	Mxra7	chr11	-	116810787	116810867	116807728	116807968	116811922	116812016	16,15,17	8,7,10	6,12,5	9,21,12	205	125	0.0284987646547	0.549,0.566,0.509	0.289,0.258,0.203	0.291
ENSMUSG00000058498	Rnf207	chr4	-	152311771	152311823	152311383	152311501	152312070	152312256	15,11,21	7,1,0	4,9,9	0,0,0	177	125	0.0285113059088	0.602,0.886,1.0	1.0,1.0,1.0	-0.171
ENSMUSG00000031557	Plekha2	chr8	-	25052359	25052423	25043624	25043702	25057293	25057364	35,38,29	0,0,0	38,71,72	8,1,2	189	125	0.028786809226	1.0,1.0,1.0	0.759,0.979,0.96	0.101
ENSMUSG00000054400	Cklf	chr8	+	104261473	104261569	104257284	104257443	104262167	104262281	28,27,51	4,2,5	10,38,61	0,2,0	221	125	0.0291143390529	0.798,0.884,0.852	1.0,0.915,1.0	-0.127
ENSMUSG00000020271	Fbxw11	chr11	+	32680200	32680302	32652747	32652904	32711771	32711997	30,24,10	43,44,21	7,8,16	21,40,73	227	125	0.0293201236631	0.278,0.231,0.208	0.155,0.099,0.108	0.118
ENSMUSG00000023235	Ccl25	chr8	+	4327756	4327850	4325235	4325288	4353882	4354000	32,19,20	1,3,6	27,31,28	2,0,0	219	125	0.0305385729185	0.948,0.783,0.655	0.885,1.0,1.0	-0.166
ENSMUSG00000027210	Meis2	chr2	-	116000130	116000276	115868744	115868803	116058630	116058780	28,16,14	0,0,0	8,2,13	0,3,3	271	125	0.0306860033072	1.0,1.0,1.0	1.0,0.235,0.667	0.366
ENSMUSG00000110277	CH25-588N10.2	chr18	+	90589273	90589334	90588955	90589082	90590830	90591075	46,45,43	14,2,2	43,37,97	0,2,2	186	125	0.0306860033072	0.688,0.938,0.935	1.0,0.926,0.97	-0.112
ENSMUSG00000027835	Pdcd10	chr3	-	75533540	75533590	75528809	75528927	75541159	75541378	33,40,23	0,0,0	18,32,44	1,8,0	175	125	0.0306860033072	1.0,1.0,1.0	0.928,0.741,1.0	0.11
ENSMUSG00000018796	Acsl1	chr8	+	46492799	46493026	46471036	46471230	46505648	46505766	32,27,23	4,3,0	37,24,31	0,0,0	352	125	0.030762953231	0.74,0.762,1.0	1.0,1.0,1.0	-0.166
ENSMUSG00000048200	Cracr2b	chr7	+	141465765	141465837	141465263	141465356	141466045	141466613	29,40,31	6,9,5	22,30,20	9,20,18	197	125	0.0313101673127	0.754,0.738,0.797	0.608,0.488,0.413	0.26
ENSMUSG00000005087	Cd44	chr2	-	102845284	102845410	102842835	102842949	102853014	102853236	0,0,0	3,5,8	8,1,2	5,29,10	251	125	0.0313585983939	0.0,0.0,0.0	0.443,0.017,0.091	-0.184
ENSMUSG00000019088	Dnase1l1	chrX	-	74273777	74274026	74273217	74273691	74274367	74274468	20,24,46	8,0,1	28,26,26	0,0,0	374	125	0.031401267519	0.455,1.0,0.939	1.0,1.0,1.0	-0.202
ENSMUSG00000020102	Slc16a7	chr10	-	125298621	125298702	125294594	125294844	125301956	125302081	3,0,8	21,20,8	0,0,0	3,6,6	206	125	0.031602148552	0.08,0.0,0.378	0.0,0.0,0.0	0.153
ENSMUSG00000046782	Ttc6	chr12	+	57714067	57714141	57711208	57711328	57725571	57725782	11,15,17	0,1,0	36,22,31	0,7,4	199	125	0.0318716980269	1.0,0.904,1.0	1.0,0.664,0.83	0.137
ENSMUSG00000006423	C330007P06Rik	chrX	-	36856851	36856893	36854282	36854421	36863623	36863741	9,5,10	0,1,1	2,17,7	1,7,2	167	125	0.032519221331	1.0,0.789,0.882	0.6,0.645,0.724	0.234
ENSMUSG00000039375	Wdr17	chr8	-	54703833	54703939	54696268	54696397	54724287	54724388	5,8,9	0,0,0	1,2,1	1,4,0	231	125	0.0326723294324	1.0,1.0,1.0	0.351,0.213,1.0	0.479
ENSMUSG00000045252	Zfp574	chr7	+	25076022	25076113	25072566	25072711	25076806	25077016	2,1,5	6,5,8	0,1,0	8,10,3	216	125	0.0328099848814	0.162,0.104,0.266	0.0,0.055,0.0	0.159
ENSMUSG00000048200	Cracr2b	chr7	+	141465518	141465685	141465263	141465356	141466045	141466613	69,53,71	6,9,5	36,66,56	9,20,18	292	125	0.0334998456953	0.831,0.716,0.859	0.631,0.586,0.571	0.206
ENSMUSG00000059708	Akap17b	chrX	-	36623567	36624336	36618602	36618733	36636472	36636574	31,59,57	0,0,3	32,37,40	5,2,5	894	125	0.034156215737	1.0,1.0,0.727	0.472,0.721,0.528	0.335
ENSMUSG00000027792	Bche	chr3	-	73706538	73706594	73701567	73702099	73708134	73708267	8,0,1	15,12,14	0,0,0	12,11,13	181	125	0.0346897904492	0.269,0.0,0.047	0.0,0.0,0.0	0.105
ENSMUSG00000014158	Trpv4	chr5	-	114630743	114630902	114630421	114630514	114633134	114633314	23,31,30	0,0,0	18,34,15	0,4,3	284	125	0.035301221885	1.0,1.0,1.0	1.0,0.789,0.688	0.174
ENSMUSG00000019817	Plagl1	chr10	+	13091774	13091812	13091012	13091020	13105854	13105893	0,0,1	5,4,9	0,5,7	12,20,17	163	125	0.0353317088001	0.0,0.0,0.079	0.0,0.161,0.24	-0.107
ENSMUSG00000034949	Zfr2	chr10	+	81249164	81249260	81249050	81249078	81249684	81250546	15,25,15	4,0,3	10,14,14	0,0,0	221	125	0.0362044390012	0.68,1.0,0.739	1.0,1.0,1.0	-0.194
ENSMUSG00000051113	Fam71e1	chr7	+	44497502	44497633	44496914	44497033	44500149	44501133	7,6,19	0,8,2	11,6,5	0,1,0	256	125	0.0363581393912	1.0,0.268,0.823	1.0,0.746,1.0	-0.218
ENSMUSG00000049811	Fam161a	chr11	+	23013538	23013647	23008464	23008626	23015654	23015884	5,10,5	0,1,1	11,25,9	4,8,3	234	125	0.0365956773676	1.0,0.842,0.728	0.595,0.625,0.616	0.245
ENSMUSG00000039126	Prune2	chr19	+	17199112	17199215	17193255	17193429	17199780	17199912	6,7,10	4,2,0	3,4,10	0,0,0	228	125	0.0366024055114	0.451,0.657,1.0	1.0,1.0,1.0	-0.297
ENSMUSG00000025875	Tspan17	chr13	+	54795965	54796082	54795410	54795458	54796156	54796218	29,35,39	3,5,0	30,28,20	0,0,0	242	125	0.0366586985725	0.833,0.783,1.0	1.0,1.0,1.0	-0.128
ENSMUSG00000028559	Osbpl9	chr4	-	109087394	109087485	109083212	109083248	109098502	109098553	14,10,19	0,6,2	5,19,6	1,0,0	216	125	0.0366586985725	1.0,0.491,0.846	0.743,1.0,1.0	-0.135
ENSMUSG00000063889	Crem	chr18	-	3299161	3299308	3295321	3295416	3309645	3309900	25,15,34	2,1,5	6,26,23	0,0,1	272	125	0.0368267939493	0.852,0.873,0.758	1.0,1.0,0.914	-0.144
ENSMUSG00000040189	Ccdc114	chr7	+	45947985	45948060	45947622	45947720	45948140	45948872	19,21,14	2,0,6	6,9,15	0,1,0	200	125	0.0370094697907	0.856,1.0,0.593	1.0,0.849,1.0	-0.133
ENSMUSG00000063652	Slc22a21	chr11	-	53959203	53959375	53957973	53958100	53960282	53960437	5,7,5	0,5,1	7,8,10	0,0,0	297	125	0.0374617688609	1.0,0.371,0.678	1.0,1.0,1.0	-0.317
ENSMUSG00000046541	Zfp526	chr7	+	25224114	25224207	25221424	25221504	25224300	25227507	99,153,132	10,5,3	77,145,116	10,29,8	218	125	0.0376846305968	0.85,0.946,0.962	0.815,0.741,0.893	0.103
ENSMUSG00000026743	Mllt10	chr2	+	18109781	18109891	18071124	18071204	18146776	18146872	57,57,74	7,5,5	31,66,45	1,0,2	235	125	0.037904647795	0.812,0.858,0.887	0.943,1.0,0.923	-0.103
ENSMUSG00000020715	Ern1	chr11	-	106437089	106437123	106434914	106434987	106458907	106459028	78,90,86	2,4,2	39,49,35	6,6,5	159	125	0.0382262322352	0.968,0.946,0.971	0.836,0.865,0.846	0.113
ENSMUSG00000027478	Dnmt3b	chr2	+	153670848	153670908	153670302	153670447	153672215	153672335	143,145,117	99,119,111	136,206,197	70,118,87	185	125	0.0384228390223	0.494,0.452,0.416	0.568,0.541,0.605	-0.117
ENSMUSG00000030257	Srgap3	chr6	-	112727212	112727540	112717973	112723201	112729648	112729798	114,129,139	0,8,5	72,66,50	7,9,7	453	125	0.0385000767761	1.0,0.816,0.885	0.739,0.669,0.663	0.21
ENSMUSG00000025747	Tyms	chr5	-	30069833	30069955	30064084	30064186	30071633	30071707	0,4,2	22,25,22	1,8,8	8,17,9	247	125	0.0397420404829	0.0,0.075,0.044	0.059,0.192,0.31	-0.147
ENSMUSG00000063889	Crem	chr18	-	3309645	3309755	3295321	3295416	3325360	3325478	3,1,7	15,15,10	2,0,1	29,31,15	235	125	0.0397420404829	0.096,0.034,0.271	0.035,0.0,0.034	0.111
ENSMUSG00000024180	Tmem8	chr17	+	26120538	26120685	26120283	26120462	26121539	26121656	31,13,25	6,1,3	18,25,17	0,2,0	272	125	0.0397420404829	0.704,0.857,0.793	1.0,0.852,1.0	-0.166
ENSMUSG00000070814	6330408A02Rik	chr7	-	13269334	13269647	13258966	13261640	13277145	13278144	68,66,89	6,5,0	85,85,32	2,0,0	438	125	0.0397420404829	0.764,0.79,1.0	0.924,1.0,1.0	-0.123
ENSMUSG00000078681	Tm2d3	chr7	+	65693865	65693943	65693480	65693569	65695169	65695327	7,1,11	17,28,13	2,0,1	11,10,21	203	125	0.0399613754513	0.202,0.022,0.343	0.101,0.0,0.028	0.146
ENSMUSG00000048997	Atxn7l2	chr3	-	108209588	108209717	108208975	108209095	108210344	108210468	0,0,2	13,13,24	2,6,3	7,0,13	254	125	0.0399613754513	0.0,0.0,0.039	0.123,1.0,0.102	-0.395
ENSMUSG00000026743	Mllt10	chr2	+	18123718	18123812	18071124	18071204	18146776	18146872	27,11,25	7,5,5	10,20,17	1,0,2	219	125	0.0401107392042	0.688,0.557,0.741	0.851,1.0,0.829	-0.231
ENSMUSG00000055313	Pgbd1	chr13	-	21428267	21428362	21421851	21423624	21433390	21433542	71,27,86	3,8,4	47,62,57	2,0,1	220	125	0.0403908853765	0.931,0.657,0.924	0.93,1.0,0.97	-0.129
ENSMUSG00000048264	Dip2c	chr13	+	9494833	9495001	9493104	9493176	9506578	9506689	8,10,2	20,18,31	16,20,20	21,23,20	293	125	0.0406323631461	0.146,0.192,0.027	0.245,0.271,0.299	-0.15
ENSMUSG00000032598	Nckipsd	chr9	+	108810821	108810902	108808372	108808654	108811045	108811149	0,3,2	15,20,35	3,11,3	17,19,11	206	125	0.0406323631461	0.0,0.083,0.034	0.097,0.26,0.142	-0.127
ENSMUSG00000069895	Atxn1l	chr8	-	109735459	109735525	109735304	109735363	109737630	109737739	81,78,95	40,34,50	33,60,53	50,47,47	191	125	0.0420694919192	0.57,0.6,0.554	0.302,0.455,0.425	0.181
ENSMUSG00000055407	Map6	chr7	+	99317471	99317668	99315688	99315902	99335984	99337137	7,8,6	6,0,5	2,1,1	0,1,0	322	125	0.0420989949392	0.312,1.0,0.318	1.0,0.28,1.0	-0.217
ENSMUSG00000028150	Rorc	chr3	+	94391644	94391755	94391379	94391487	94393030	94393140	22,26,17	2,2,3	5,5,17	0,0,0	236	125	0.0425180389157	0.854,0.873,0.75	1.0,1.0,1.0	-0.174
ENSMUSG00000090626	Tex9	chr9	-	72482446	72482523	72480596	72480775	72484068	72484114	190,182,172	15,11,17	105,158,163	23,17,33	202	125	0.0441330440027	0.887,0.911,0.862	0.739,0.852,0.753	0.105
ENSMUSG00000037013	Ss18	chr18	-	14637391	14637484	14636495	14636618	14640955	14641123	146,134,212	56,90,105	95,131,109	70,145,94	218	125	0.0446293581877	0.599,0.461,0.537	0.438,0.341,0.399	0.14
ENSMUSG00000035958	Tdp2	chr13	+	24836854	24836946	24831821	24831929	24840387	24840558	24,6,9	1,4,2	1,9,9	7,15,6	217	125	0.0446525290302	0.933,0.464,0.722	0.076,0.257,0.464	0.441
ENSMUSG00000032468	Armc8	chr9	-	99551542	99551619	99537687	99537759	99568601	99568649	104,145,134	25,17,4	93,159,123	3,5,6	202	125	0.0447082682898	0.72,0.841,0.954	0.95,0.952,0.927	-0.105
ENSMUSG00000042523	Dnal1	chr12	+	84121154	84121321	84114370	84114399	84124474	84124584	39,24,44	0,0,0	17,29,34	0,4,3	292	125	0.0450191371149	1.0,1.0,1.0	1.0,0.756,0.829	0.138
ENSMUSG00000026743	Mllt10	chr2	+	18092783	18092834	18071124	18071204	18146776	18146872	7,4,5	7,5,5	5,3,7	1,0,2	176	125	0.0450191371149	0.415,0.362,0.415	0.78,1.0,0.713	-0.434
ENSMUSG00000006784	Ttc25	chr11	+	100569855	100569940	100566908	100567009	100571439	100571963	23,9,15	2,5,0	10,3,14	0,0,0	210	125	0.0460502993376	0.873,0.517,1.0	1.0,1.0,1.0	-0.203
ENSMUSG00000036395	Glb1l2	chr9	-	26794785	26794854	26794082	26794178	26806297	26806422	19,20,20	0,2,6	19,21,8	1,0,0	194	125	0.0460999377445	1.0,0.866,0.682	0.924,1.0,1.0	-0.125
ENSMUSG00000097284	4930480K23Rik	chr14	+	69739406	69739495	69738237	69738387	69740724	69740849	20,26,16	2,0,0	22,34,9	4,0,11	214	125	0.0466260391262	0.854,1.0,1.0	0.763,1.0,0.323	0.256
ENSMUSG00000064302	Clasp1	chr1	+	118541674	118541698	118539265	118539369	118543101	118543346	117,129,106	117,163,101	72,114,86	157,167,142	149	125	0.0468688833137	0.456,0.399,0.468	0.278,0.364,0.337	0.115
ENSMUSG00000030304	Ergic2	chr6	-	148190918	148191023	148189499	148189584	148195194	148195290	2,8,5	0,3,5	8,7,13	0,1,1	230	125	0.0473059211517	1.0,0.592,0.352	1.0,0.792,0.876	-0.241
ENSMUSG00000027201	Myef2	chr2	-	125098796	125098847	125097976	125098075	125100318	125100420	27,27,14	2,1,0	12,27,22	3,8,2	176	125	0.0475181656606	0.906,0.95,1.0	0.74,0.706,0.887	0.174
ENSMUSG00000042700	Sipa1l1	chr12	+	82265956	82266025	82170015	82170076	82311348	82311409	12,27,12	4,8,9	11,31,24	2,2,2	194	125	0.0478040968123	0.659,0.685,0.462	0.78,0.909,0.885	-0.256
ENSMUSG00000035469	Rcbtb1	chr14	+	59206803	59206930	59201502	59201584	59209927	59210067	10,5,19	40,30,19	6,1,1	24,34,24	252	125	0.0482621378741	0.11,0.076,0.332	0.11,0.014,0.02	0.125
ENSMUSG00000039307	Hexdc	chr11	+	121216892	121217076	121214759	121214924	121218087	121218159	49,40,35	2,4,2	36,63,32	1,0,0	309	125	0.0488427926312	0.908,0.802,0.876	0.936,1.0,1.0	-0.117
ENSMUSG00000090210	Itga10	chr3	+	96657426	96657511	96656933	96657023	96657653	96657767	2,6,9	0,1,5	4,15,16	0,0,0	210	125	0.0491766394758	1.0,0.781,0.517	1.0,1.0,1.0	-0.234
ENSMUSG00000039934	Gsap	chr5	+	21225562	21225727	21222389	21222439	21226243	21226348	0,4,7	25,24,7	0,0,0	5,10,14	290	125	0.0492356248735	0.0,0.067,0.301	0.0,0.0,0.0	0.123
