# Supplementary material for: An Alternative Splicing Program for Mouse Craniofacial Development
Source: Front Physiol. 2020 Sep 4;11:1099. doi: 10.3389/fphys.2020.01099 (PMC7498679; doi:10.3389/fphys.2020.01099)
Supplement: Supplementary file 12 [file Data_Sheet_1.zip › Filtered rMATS results/SE/E10.5_Mes_FNP_vs_MNP_SE_filtered_output.txt]

GeneID	geneSymbol	chr	strand	exonStart_0base	exonEnd	upstreamES	upstreamEE	downstreamES	downstreamEE	IC_SAMPLE_1	SC_SAMPLE_1	IC_SAMPLE_2	SC_SAMPLE_2	IncFormLen	SkipFormLen	FDR	IncLevel1	IncLevel2	DeltaPSI
ENSMUSG00000027523	Gnas	chr2	+	174328107	174330434	174327767	174327941	174334211	174334284	7778,5962,6795	109,44,97	9978,7463,10374	323,260,313	2452	125	0.0	0.784,0.874,0.781	0.612,0.594,0.628	0.202
ENSMUSG00000026659	Dusp12	chr1	-	170880914	170881028	170880129	170880226	170885066	170885540	149,67,161	21,20,32	230,176,199	6,2,4	239	125	9.72821823097e-12	0.788,0.637,0.725	0.952,0.979,0.963	-0.248
ENSMUSG00000001366	Fbxo9	chr9	-	78095144	78095259	78087469	78087588	78095867	78095998	264,272,215	0,0,4	174,206,165	19,12,17	240	125	4.51667275009e-11	1.0,1.0,0.966	0.827,0.899,0.835	0.135
ENSMUSG00000026659	Dusp12	chr1	-	170880572	170880691	170880129	170880226	170885066	170885540	371,283,311	21,20,32	414,309,423	6,2,4	244	125	3.83048592845e-10	0.901,0.879,0.833	0.972,0.988,0.982	-0.11
ENSMUSG00000071324	Armc2	chr10	-	42008652	42008725	42000329	42000498	42011767	42012023	0,2,2	12,11,27	6,14,17	3,5,10	198	125	1.92662940147e-09	0.0,0.103,0.045	0.558,0.639,0.518	-0.522
ENSMUSG00000003813	Rad23a	chr8	-	84838272	84838311	84838006	84838134	84838468	84838666	71,69,64	9,39,10	93,86,76	2,1,0	164	125	2.94973474218e-08	0.857,0.574,0.83	0.973,0.985,1.0	-0.232
ENSMUSG00000028189	Ctbs	chr3	+	146454162	146454485	146450477	146450630	146454947	146455156	18,61,40	0,0,0	36,29,29	4,11,9	448	125	4.66339308347e-08	1.0,1.0,1.0	0.715,0.424,0.473	0.463
ENSMUSG00000073096	Lrrc61	chr6	+	48556954	48557094	48554828	48554961	48568136	48568221	80,15,70	15,14,32	32,41,50	0,1,1	265	125	7.07665723799e-08	0.716,0.336,0.508	1.0,0.951,0.959	-0.45
ENSMUSG00000021552	Gkap1	chr13	-	58241653	58241755	58238648	58238712	58243801	58243954	1,1,0	16,70,15	12,18,6	28,33,24	227	125	9.16719188559e-08	0.033,0.008,0.0	0.191,0.231,0.121	-0.167
ENSMUSG00000079450	Cldn34c1	chrX	+	123122897	123122938	123117566	123117569	123142609	123143270	0,0,0	38,45,52	2,10,12	25,23,30	166	125	2.48420444034e-07	0.0,0.0,0.0	0.057,0.247,0.231	-0.178
ENSMUSG00000028693	Nasp	chr4	-	116610402	116611377	116605683	116605763	116611971	116612081	11710,11006,13002	567,605,672	10647,14153,13687	991,1273,1167	1100	125	4.2027563264e-07	0.701,0.674,0.687	0.55,0.558,0.571	0.128
ENSMUSG00000040594	Ranbp17	chr11	-	33500679	33500770	33493250	33493417	33504681	33504828	54,75,41	0,0,0	42,37,61	16,1,16	216	125	4.2027563264e-07	1.0,1.0,1.0	0.603,0.955,0.688	0.251
ENSMUSG00000031078	Cttn	chr7	-	144449936	144450021	144449559	144449615	144452026	144452137	6,11,4	38,17,19	4,0,1	132,113,93	210	125	6.28493735507e-07	0.086,0.278,0.111	0.018,0.0,0.006	0.15
ENSMUSG00000026659	Dusp12	chr1	-	170880914	170881041	170880129	170880226	170885066	170885457	38,28,35	21,20,32	35,36,52	6,2,4	252	125	7.82920467083e-07	0.473,0.41,0.352	0.743,0.899,0.866	-0.424
ENSMUSG00000047342	Zfp286	chr11	-	62783671	62783761	62780729	62780899	62787958	62788044	50,27,60	2,0,0	42,58,41	15,8,10	215	125	8.92241703932e-07	0.936,1.0,1.0	0.619,0.808,0.704	0.268
ENSMUSG00000037514	Pank2	chr2	+	131280156	131280410	131273910	131274120	131282591	131282768	217,210,242	4,2,1	205,306,234	12,17,26	379	125	1.266603745e-06	0.947,0.972,0.988	0.849,0.856,0.748	0.151
ENSMUSG00000029647	Pan3	chr5	+	147519504	147519752	147455117	147455188	147521829	147521934	172,131,180	0,0,4	148,219,231	20,7,23	373	125	1.58491608528e-06	1.0,1.0,0.938	0.713,0.913,0.771	0.18
ENSMUSG00000047045	Tmem164	chrX	+	142752034	142752089	142682887	142682949	142770966	142771290	275,136,315	16,28,5	162,149,185	0,2,0	180	125	1.84417059169e-06	0.923,0.771,0.978	1.0,0.981,1.0	-0.103
ENSMUSG00000029647	Pan3	chr5	+	147488110	147488258	147455117	147455188	147521829	147521934	135,12,176	0,0,4	113,146,134	20,7,23	273	125	1.84417059169e-06	1.0,1.0,0.953	0.721,0.905,0.727	0.2
ENSMUSG00000028189	Ctbs	chr3	+	146454346	146454485	146450469	146450630	146454947	146455156	57,63,67	0,0,0	87,54,62	4,11,9	264	125	2.01605855958e-06	1.0,1.0,1.0	0.911,0.699,0.765	0.208
ENSMUSG00000051169	Rpusd3	chr6	-	113416788	113416912	113415328	113415722	113417140	113417225	118,106,102	6,20,6	114,112,114	2,0,0	249	125	2.69383079299e-06	0.908,0.727,0.895	0.966,1.0,1.0	-0.145
ENSMUSG00000025036	Sfxn2	chr19	+	46588223	46588309	46587934	46588010	46590140	46590201	141,36,117	14,8,2	146,123,138	0,0,0	211	125	3.19955214798e-06	0.856,0.727,0.972	1.0,1.0,1.0	-0.148
ENSMUSG00000026319	2310035C23Rik	chr1	+	105692211	105692303	105691905	105692109	105692883	105693177	88,48,104	0,0,0	106,94,115	8,6,13	217	125	3.56855743577e-06	1.0,1.0,1.0	0.884,0.9,0.836	0.127
ENSMUSG00000027699	Ect2	chr3	-	27148794	27148887	27146836	27147019	27148992	27149069	487,253,588	58,33,87	311,452,460	91,109,147	218	125	3.59139798525e-06	0.828,0.815,0.795	0.662,0.704,0.642	0.143
ENSMUSG00000030220	Arhgdib	chr6	-	136933583	136933773	136932259	136932343	136941812	136941899	554,367,441	15,0,2	135,168,233	7,9,21	315	125	3.87254380674e-06	0.936,1.0,0.989	0.884,0.881,0.815	0.115
ENSMUSG00000028232	Tmem68	chr4	-	3562019	3562146	3560498	3560692	3564092	3564257	15,39,2	28,27,69	3,2,1	48,86,89	252	125	3.92380880077e-06	0.21,0.417,0.014	0.03,0.011,0.006	0.198
ENSMUSG00000028364	Tnc	chr4	-	63982650	63982923	63976445	63976568	64006245	64006509	6,1,3	0,0,0	16,17,13	2,4,6	398	125	3.92380880077e-06	1.0,1.0,1.0	0.715,0.572,0.405	0.436
ENSMUSG00000028944	Prkag2	chr5	-	24875160	24875215	24871493	24871659	24878704	24878763	9,11,8	13,0,9	0,0,0	5,4,6	180	125	3.92380880077e-06	0.325,1.0,0.382	0.0,0.0,0.0	0.569
ENSMUSG00000023033	Scn8a	chr15	+	101023838	101023906	101018350	101018524	101029577	101029807	10,5,3	0,0,0	6,9,13	2,7,5	193	125	4.73919407449e-06	1.0,1.0,1.0	0.66,0.454,0.627	0.42
ENSMUSG00000001419	Mef2d	chr3	+	88161780	88161801	88161190	88161381	88162957	88163087	4,19,7	134,45,84	2,0,0	122,104,150	146	125	5.04351941969e-06	0.025,0.266,0.067	0.014,0.0,0.0	0.115
ENSMUSG00000004455	Ppp1cc	chr5	+	122172731	122172955	122168918	122169149	122173145	122173280	28,51,65	0,0,0	60,46,32	7,3,8	349	125	5.81356896505e-06	1.0,1.0,1.0	0.754,0.846,0.589	0.27
ENSMUSG00000025766	D3Ertd751e	chr3	+	41744695	41744812	41742610	41742689	41746547	41746728	16,12,7	7,15,7	32,38,45	3,4,1	242	125	5.99263735418e-06	0.541,0.292,0.341	0.846,0.831,0.959	-0.487
ENSMUSG00000041225	Arhgap12	chr18	-	6056978	6056993	6052861	6052923	6057516	6057591	2,0,2	31,41,23	13,13,10	18,36,31	140	125	8.01814032667e-06	0.054,0.0,0.072	0.392,0.244,0.224	-0.245
ENSMUSG00000047342	Zfp286	chr11	-	62784878	62784993	62778386	62780899	62787958	62788044	102,101,145	2,0,0	158,162,142	15,8,10	240	125	8.19439023074e-06	0.964,1.0,1.0	0.846,0.913,0.881	0.108
ENSMUSG00000005968	Tuft1	chr3	-	94639394	94639469	94638924	94639026	94658724	94658871	3,8,15	1,0,0	2,6,4	2,5,8	200	125	8.88417809758e-06	0.652,1.0,1.0	0.385,0.429,0.238	0.533
ENSMUSG00000097571	Jpx	chrX	+	103496437	103496530	103493557	103493700	103502859	103506425	43,38,53	0,0,0	41,45,27	8,7,2	218	125	8.96599395079e-06	1.0,1.0,1.0	0.746,0.787,0.886	0.194
ENSMUSG00000008305	Tle1	chr4	-	72158212	72158417	72145309	72145420	72169091	72169196	80,54,94	2,0,0	43,50,36	8,4,6	330	125	8.96599395079e-06	0.938,1.0,1.0	0.671,0.826,0.694	0.249
ENSMUSG00000063849	Ppcdc	chr9	-	57415085	57415254	57412667	57414726	57420162	57420291	76,55,29	4,10,6	64,64,66	0,1,0	294	125	9.24933032747e-06	0.89,0.7,0.673	1.0,0.965,1.0	-0.234
ENSMUSG00000049321	Zfp2	chr11	-	50906085	50906157	50898711	50901291	50910435	50910525	53,56,63	0,0,0	43,63,42	7,7,4	197	125	9.98851119279e-06	1.0,1.0,1.0	0.796,0.851,0.869	0.161
ENSMUSG00000049659	Aftph	chr11	-	20696750	20696831	20692464	20692588	20698312	20698373	13,22,6	58,52,94	0,6,3	96,100,99	206	125	1.1766085642e-05	0.12,0.204,0.037	0.0,0.035,0.018	0.103
ENSMUSG00000070371	Prss36	chr7	-	127934138	127934280	127932637	127933114	127934389	127934627	4,10,10	0,0,0	8,10,5	10,1,2	267	125	1.1766085642e-05	1.0,1.0,1.0	0.272,0.824,0.539	0.455
ENSMUSG00000049606	Zfp644	chr5	-	106695642	106695699	106666784	106666845	106695797	106696166	5,2,8	0,0,0	0,4,9	6,5,1	182	125	1.35896933485e-05	1.0,1.0,1.0	0.0,0.355,0.861	0.595
ENSMUSG00000020092	Pald1	chr10	-	61344103	61344199	61343627	61343756	61346760	61346865	192,104,151	13,22,0	103,79,101	0,0,0	221	125	1.77179362629e-05	0.893,0.728,1.0	1.0,1.0,1.0	-0.126
ENSMUSG00000004455	Ppp1cc	chr5	+	122172731	122172803	122168935	122169149	122173145	122173280	48,45,68	0,0,0	57,47,45	7,3,8	197	125	1.80232737629e-05	1.0,1.0,1.0	0.838,0.909,0.781	0.157
ENSMUSG00000003868	Ruvbl2	chr7	-	45422091	45422134	45421896	45422005	45422384	45422514	83,72,90	6,15,6	77,67,102	2,0,0	168	125	1.80232737629e-05	0.911,0.781,0.918	0.966,1.0,1.0	-0.119
ENSMUSG00000095325	Zfp870	chr17	-	32885702	32885763	32879227	32884165	32885956	32886083	125,67,152	18,24,14	92,142,164	3,2,6	186	125	1.80232737629e-05	0.824,0.652,0.879	0.954,0.979,0.948	-0.175
ENSMUSG00000025766	D3Ertd751e	chr3	+	41744704	41744812	41742662	41742689	41746547	41746728	8,12,6	7,15,7	24,19,30	3,4,1	233	125	1.92896831739e-05	0.38,0.3,0.315	0.811,0.718,0.942	-0.492
ENSMUSG00000020590	Snx13	chr12	+	35078899	35079012	35047188	35047411	35085938	35086028	38,9,39	0,0,0	35,18,25	4,4,6	238	125	2.18651308654e-05	1.0,1.0,1.0	0.821,0.703,0.686	0.263
ENSMUSG00000026096	Osgepl1	chr1	+	53321495	53321567	53321079	53321210	53323166	53323270	158,209,166	64,107,68	154,137,278	33,31,24	197	125	2.18651308654e-05	0.61,0.553,0.608	0.748,0.737,0.88	-0.198
ENSMUSG00000045594	Glb1	chr9	+	114416960	114417130	114401075	114401269	114420352	114420503	104,69,117	1,0,1	121,105,147	10,4,15	295	125	2.29546637986e-05	0.978,1.0,0.98	0.837,0.918,0.806	0.132
ENSMUSG00000042213	Zfand4	chr6	+	116285853	116285921	116273572	116273872	116287981	116288159	6,15,5	0,0,0	16,16,21	6,6,6	193	125	2.31772690098e-05	1.0,1.0,1.0	0.633,0.633,0.694	0.347
ENSMUSG00000021470	Ercc6l2	chr13	+	63819630	63820055	63815333	63815517	63824808	63824928	129,72,199	1,8,11	149,221,176	0,1,0	550	125	2.42679815608e-05	0.967,0.672,0.804	1.0,0.98,1.0	-0.179
ENSMUSG00000060073	Psma3	chr12	+	70993012	70993080	70990484	70990531	70994350	70994501	2,38,10	0,24,4	11,24,17	0,0,0	193	125	2.42679815608e-05	1.0,0.506,0.618	1.0,1.0,1.0	-0.292
ENSMUSG00000026289	Atg16l1	chr1	+	87774812	87774869	87774144	87774231	87775756	87775859	66,65,82	94,54,97	32,26,47	113,100,107	182	125	2.49206767147e-05	0.325,0.453,0.367	0.163,0.152,0.232	0.199
ENSMUSG00000036636	Clcn7	chr17	+	25151703	25151754	25151115	25151232	25152347	25152397	16,40,42	0,0,1	23,18,28	6,2,8	176	125	3.16222309955e-05	1.0,1.0,0.968	0.731,0.865,0.713	0.22
ENSMUSG00000026933	Camsap1	chr2	-	25952677	25952819	25945133	25945273	25956246	25956327	212,124,236	7,4,7	166,267,243	33,26,24	267	125	3.32768864933e-05	0.934,0.936,0.94	0.702,0.828,0.826	0.151
ENSMUSG00000091509	Gm17066	chr14	-	105112318	105112402	105109389	105109802	105113468	105113527	42,33,38	132,205,142	53,53,63	83,87,132	209	125	3.75428272878e-05	0.16,0.088,0.138	0.276,0.267,0.222	-0.126
ENSMUSG00000037697	Ddhd1	chr14	-	45629579	45629753	45620711	45620840	45657221	45658142	73,8,79	5,8,8	35,49,38	0,0,0	299	125	3.93768289461e-05	0.859,0.295,0.805	1.0,1.0,1.0	-0.347
ENSMUSG00000024037	Wdr4	chr17	-	31512166	31512487	31510577	31510646	31518817	31518839	283,233,313	3,0,5	206,292,319	24,11,12	446	125	4.23097144374e-05	0.964,1.0,0.946	0.706,0.882,0.882	0.147
ENSMUSG00000021969	Zdhhc20	chr14	-	57878432	57878459	57865520	57865641	57890062	57890262	32,21,55	2,0,0	53,33,54	12,3,13	152	125	4.42531787301e-05	0.929,1.0,1.0	0.784,0.9,0.774	0.157
ENSMUSG00000038593	Tctn1	chr5	-	122247919	122248045	122246484	122246634	122248848	122248983	24,12,40	14,7,0	35,36,53	0,0,0	251	125	4.53400796438e-05	0.461,0.461,1.0	1.0,1.0,1.0	-0.359
ENSMUSG00000017747	Ghdc	chr11	-	100770069	100770350	100769691	100769777	100770878	100770957	47,28,82	5,0,22	66,42,41	0,0,0	406	125	4.8744771406e-05	0.743,1.0,0.534	1.0,1.0,1.0	-0.241
ENSMUSG00000050052	Tdrp	chr8	-	13955719	13955817	13953755	13954135	13974540	13974777	0,0,12	5,3,0	8,7,2	0,0,0	223	125	5.14618662765e-05	0.0,0.0,1.0	1.0,1.0,1.0	-0.667
ENSMUSG00000034473	Sec22a	chr16	-	35329497	35329613	35318803	35318869	35361560	35361759	174,82,171	1,0,0	119,171,151	25,3,3	241	125	5.14618662765e-05	0.989,1.0,1.0	0.712,0.967,0.963	0.116
ENSMUSG00000045098	Suv420h1	chr19	+	3782219	3782279	3768546	3768702	3786388	3786627	14,12,28	0,0,0	12,13,12	3,8,1	185	125	5.28107966481e-05	1.0,1.0,1.0	0.73,0.523,0.89	0.286
ENSMUSG00000021592	Arsk	chr13	-	76074774	76075051	76072099	76072271	76091657	76091817	73,56,117	13,0,14	58,51,118	0,1,0	402	125	5.29335066921e-05	0.636,1.0,0.722	1.0,0.941,1.0	-0.194
ENSMUSG00000022094	Slc39a14	chr14	-	70313600	70313770	70310855	70310975	70316437	70316624	84,14,66	10,16,7	77,77,71	0,3,0	295	125	5.32181681981e-05	0.781,0.27,0.8	1.0,0.916,1.0	-0.355
ENSMUSG00000075415	Fnbp1	chr2	-	31052984	31053137	31040404	31040514	31054023	31054218	227,143,237	2,28,9	214,201,234	0,2,2	278	125	5.97397643998e-05	0.981,0.697,0.922	1.0,0.978,0.981	-0.12
ENSMUSG00000109129	Gm44973	chr7	+	5017436	5018039	5015495	5015560	5032762	5033097	16,26,24	0,6,6	27,24,42	0,0,0	728	125	6.13689988713e-05	1.0,0.427,0.407	1.0,1.0,1.0	-0.389
ENSMUSG00000032397	Tipin	chr9	+	64294009	64294132	64288107	64288243	64301041	64301248	39,11,44	0,0,0	16,39,33	4,5,4	248	125	6.25792595811e-05	1.0,1.0,1.0	0.668,0.797,0.806	0.243
ENSMUSG00000075415	Fnbp1	chr2	-	31052984	31053080	31040404	31040514	31054023	31054218	190,122,188	2,28,9	166,161,181	0,2,2	221	125	6.64752362938e-05	0.982,0.711,0.922	1.0,0.979,0.981	-0.115
ENSMUSG00000020516	Rps6kb1	chr11	-	86517349	86517392	86516743	86516987	86517582	86517640	5,4,12	0,0,0	1,2,10	4,1,3	168	125	6.78365285372e-05	1.0,1.0,1.0	0.157,0.598,0.713	0.511
ENSMUSG00000030172	Erc1	chr6	-	119824385	119825209	119796906	119797323	119847876	119848099	140,5,234	0,0,0	126,137,152	8,1,6	949	125	6.84645703353e-05	1.0,1.0,1.0	0.675,0.947,0.769	0.203
ENSMUSG00000032397	Tipin	chr9	+	64290373	64290449	64288107	64288243	64301041	64301248	40,64,31	0,0,0	23,36,32	4,5,4	201	125	7.01103591111e-05	1.0,1.0,1.0	0.781,0.817,0.833	0.19
ENSMUSG00000024074	Crim1	chr17	+	78302986	78303108	78237741	78237915	78313123	78313306	29,18,42	5,0,14	26,35,29	0,0,0	247	125	7.06183734352e-05	0.746,1.0,0.603	1.0,1.0,1.0	-0.217
ENSMUSG00000074165	Zfp788	chr7	+	41634679	41634710	41633530	41633694	41643332	41643432	9,9,19	1,0,3	2,12,10	11,10,12	156	125	7.45456286793e-05	0.878,1.0,0.835	0.127,0.49,0.4	0.565
ENSMUSG00000001482	Def8	chr8	+	123446122	123446184	123443007	123443051	123447316	123447363	11,12,21	3,2,1	3,5,7	10,11,6	187	125	7.45456286793e-05	0.71,0.8,0.933	0.167,0.233,0.438	0.535
ENSMUSG00000041471	Fam35a	chr14	-	34269470	34269536	34267500	34268952	34309039	34309094	0,0,0	20,37,32	18,5,0	39,26,34	191	125	7.74142217301e-05	0.0,0.0,0.0	0.232,0.112,0.0	-0.115
ENSMUSG00000021338	Lrrc16a	chr13	-	24019563	24019713	24012343	24013460	24022495	24022636	4,30,16	71,40,55	6,0,2	56,55,64	275	125	7.91426597844e-05	0.025,0.254,0.117	0.046,0.0,0.014	0.112
ENSMUSG00000090733	Rps27	chr3	-	90213380	90213493	90213192	90213301	90213609	90213647	39,105,56	0,0,4	47,65,63	8,10,9	238	125	9.74873612166e-05	1.0,1.0,0.88	0.755,0.773,0.786	0.189
ENSMUSG00000042331	Specc1	chr11	+	62117699	62119282	62076994	62077236	62128199	62128407	304,66,278	0,0,0	308,319,277	4,7,4	1708	125	9.88698986181e-05	1.0,1.0,1.0	0.849,0.769,0.835	0.182
ENSMUSG00000070822	Zscan18	chr7	-	12771663	12771742	12770803	12770893	12772008	12772115	33,14,32	0,0,0	22,34,37	12,2,4	204	125	0.000100415081537	1.0,1.0,1.0	0.529,0.912,0.85	0.236
ENSMUSG00000096054	Syne1	chr10	-	5030375	5030434	5020202	5022247	5031765	5031858	10,23,16	6,8,3	24,24,24	0,2,0	184	125	0.000104362692254	0.531,0.661,0.784	1.0,0.891,1.0	-0.305
ENSMUSG00000024083	Pja2	chr17	-	64297723	64297909	64292838	64293024	64308621	64309666	434,207,426	144,108,146	635,752,748	105,161,150	311	125	0.000105805762506	0.548,0.435,0.54	0.709,0.652,0.667	-0.168
ENSMUSG00000035126	Wdr78	chr4	-	103064463	103064550	103062295	103062447	103072648	103072843	29,1,18	8,0,5	10,20,11	0,0,0	212	125	0.000109205149353	0.681,1.0,0.68	1.0,1.0,1.0	-0.213
ENSMUSG00000034525	Ice1	chr13	-	70602178	70606876	70601067	70601236	70608775	70609176	487,211,441	0,0,0	461,437,498	8,2,2	4823	125	0.000117747954399	1.0,1.0,1.0	0.599,0.85,0.866	0.228
ENSMUSG00000006476	Nsmf	chr2	+	25055635	25056136	25054997	25055059	25057100	25057176	295,133,334	6,0,4	264,276,272	17,10,25	626	125	0.000117775567695	0.908,1.0,0.943	0.756,0.846,0.685	0.188
ENSMUSG00000033943	Mga	chr2	+	119916430	119917373	119902605	119903733	119919625	119919704	237,46,312	0,0,0	206,262,197	5,2,8	1068	125	0.000124574495695	1.0,1.0,1.0	0.828,0.939,0.742	0.164
ENSMUSG00000035126	Wdr78	chr4	-	103066259	103066486	103062295	103062447	103072648	103072843	69,3,40	8,0,5	34,23,56	0,0,0	352	125	0.000128924733157	0.754,1.0,0.74	1.0,1.0,1.0	-0.169
ENSMUSG00000027285	Haus2	chr2	+	120613050	120613120	120612337	120612430	120615854	120615987	263,168,308	16,2,30	185,230,281	24,48,46	195	125	0.000130063234889	0.913,0.982,0.868	0.832,0.754,0.797	0.127
ENSMUSG00000029823	Luc7l2	chr6	+	38559203	38559304	38555722	38558075	38570509	38570604	8,14,13	5,12,0	10,12,4	0,0,0	226	125	0.000135929766366	0.469,0.392,1.0	1.0,1.0,1.0	-0.38
ENSMUSG00000086370	Ftx	chrX	-	103613022	103613195	103609303	103609416	103615064	103615192	54,43,36	2,0,0	29,58,57	11,8,4	298	125	0.000139482538013	0.919,1.0,1.0	0.525,0.753,0.857	0.261
ENSMUSG00000060073	Psma3	chr12	+	70984671	70984745	70984492	70984594	70986862	70986935	211,55,236	12,28,0	277,616,345	2,2,3	199	125	0.000142681168584	0.917,0.552,1.0	0.989,0.995,0.986	-0.167
ENSMUSG00000026110	Mgat4a	chr1	-	37464420	37464534	37462891	37462967	37490259	37490393	8,2,14	0,0,0	22,15,26	6,3,4	239	125	0.000142927006619	1.0,1.0,1.0	0.657,0.723,0.773	0.282
ENSMUSG00000000037	Scml2	chrX	+	161224460	161224544	161223156	161223240	161225876	161225960	14,19,21	0,0,1	15,17,19	5,6,3	209	125	0.000142927006619	1.0,1.0,0.926	0.642,0.629,0.791	0.288
ENSMUSG00000046111	Cep295	chr9	-	15332991	15333300	15330753	15330910	15335049	15335305	11,10,25	0,0,0	4,14,5	4,0,6	434	125	0.000154740924097	1.0,1.0,1.0	0.224,1.0,0.194	0.527
ENSMUSG00000071350	Setdb2	chr14	-	59437436	59437765	59431142	59431268	59440586	59440884	117,85,110	0,0,1	80,148,104	6,7,4	454	125	0.000155135026252	1.0,1.0,0.968	0.786,0.853,0.877	0.151
ENSMUSG00000038696	Mapkap1	chr2	+	34432002	34432330	34407182	34407254	34435132	34435222	646,493,718	7,14,37	601,587,673	48,37,56	453	125	0.000161489780751	0.962,0.907,0.843	0.776,0.814,0.768	0.118
ENSMUSG00000020593	Lpin1	chr12	-	16571163	16571262	16568389	16568519	16573659	16573785	0,0,0	17,8,8	4,4,10	20,15,9	224	125	0.000170163700854	0.0,0.0,0.0	0.1,0.13,0.383	-0.204
ENSMUSG00000035620	Ric8b	chr10	+	85001781	85001901	84980047	84980192	85015075	85016446	84,22,79	8,10,3	60,86,80	0,2,0	245	125	0.000174505602409	0.843,0.529,0.931	1.0,0.956,1.0	-0.218
ENSMUSG00000045031	Cetn4	chr3	-	37309344	37309482	37308621	37309181	37309936	37310065	20,42,18	25,52,27	22,44,34	8,16,15	263	125	0.000178484702218	0.275,0.277,0.241	0.567,0.567,0.519	-0.287
ENSMUSG00000040177	2310057M21Rik	chr7	-	131348691	131351102	131343185	131343804	131357459	131357666	109,73,91	0,0,0	123,88,133	6,4,0	2536	125	0.000183088520438	1.0,1.0,1.0	0.503,0.52,1.0	0.326
ENSMUSG00000040296	Ddx58	chr4	-	40227965	40228200	40226596	40226719	40229494	40229676	8,0,8	0,12,2	9,8,7	0,0,0	360	125	0.00020124504269	1.0,0.0,0.581	1.0,1.0,1.0	-0.473
ENSMUSG00000037624	Kcnk2	chr1	-	189295593	189295711	189258737	189258898	189339784	189340095	99,8,72	7,13,9	12,6,10	0,0,0	243	125	0.000209053906193	0.879,0.24,0.805	1.0,1.0,1.0	-0.359
ENSMUSG00000036822	Topors	chr4	-	40268303	40268501	40259600	40263081	40269673	40269850	227,114,234	2,21,1	267,332,259	0,0,0	323	125	0.000216690533467	0.978,0.678,0.989	1.0,1.0,1.0	-0.118
ENSMUSG00000035666	Gtf3c4	chr2	-	28836024	28836127	28835203	28835373	28839882	28840286	85,2,71	392,49,365	90,119,79	241,245,260	228	125	0.000220005921589	0.106,0.022,0.096	0.17,0.21,0.143	-0.1
ENSMUSG00000029836	Cbx3	chr6	+	51475230	51475373	51471815	51471868	51481723	51481818	155,70,188	0,3,4	113,246,192	17,15,14	268	125	0.000232414133233	1.0,0.916,0.956	0.756,0.884,0.865	0.122
ENSMUSG00000028344	Invs	chr4	+	48385104	48385272	48382104	48382278	48389958	48390139	100,11,36	0,0,0	103,101,86	13,4,3	293	125	0.000237968921953	1.0,1.0,1.0	0.772,0.915,0.924	0.13
ENSMUSG00000039958	Mettl20	chr6	+	149142605	149142715	149141563	149141704	149144014	149144442	17,2,12	0,0,0	17,13,21	6,9,0	235	125	0.000237968921953	1.0,1.0,1.0	0.601,0.434,1.0	0.322
ENSMUSG00000027378	Nphp1	chr2	-	127759575	127759686	127747999	127748112	127761161	127761236	195,170,221	12,23,42	186,247,280	5,11,11	236	125	0.000243960829257	0.896,0.797,0.736	0.952,0.922,0.931	-0.125
ENSMUSG00000085399	Foxd2os	chr4	+	114920439	114920555	114909256	114909658	114921768	114921967	26,25,30	7,0,8	15,17,17	0,0,0	241	125	0.000249577359732	0.658,1.0,0.66	1.0,1.0,1.0	-0.227
ENSMUSG00000043323	Fbrsl1	chr5	-	110416029	110416065	110396044	110396074	110417842	110417947	9,0,22	7,16,5	18,24,15	0,0,3	161	125	0.000253423297544	0.5,0.0,0.774	1.0,1.0,0.795	-0.507
ENSMUSG00000036792	Mbd5	chr2	+	49251242	49251423	49250138	49250241	49256176	49258312	71,18,78	0,0,0	45,64,56	9,1,4	306	125	0.000255149829646	1.0,1.0,1.0	0.671,0.963,0.851	0.172
ENSMUSG00000037461	Ints7	chr1	+	191583178	191583325	191575741	191575951	191586523	191586661	565,238,464	30,0,18	478,484,511	34,48,52	272	125	0.000260705005684	0.896,1.0,0.922	0.866,0.823,0.819	0.103
ENSMUSG00000034321	Exosc1	chr19	-	41926531	41926565	41924710	41924795	41931355	41931430	14,14,11	1,0,0	13,16,26	6,3,8	159	125	0.000260705005684	0.917,1.0,1.0	0.63,0.807,0.719	0.254
ENSMUSG00000022120	Rnf219	chr14	-	104510301	104510437	104507938	104508030	104522540	104522666	630,302,654	64,56,41	651,715,747	23,34,33	261	125	0.000260705005684	0.825,0.721,0.884	0.931,0.91,0.916	-0.109
ENSMUSG00000015120	Ube2i	chr17	-	25272537	25272765	25269402	25269479	25273320	25273383	428,215,395	323,140,379	346,339,397	382,668,470	353	125	0.000272690801845	0.319,0.352,0.27	0.243,0.152,0.23	0.105
ENSMUSG00000042203	Tbc1d22b	chr17	+	29568391	29568699	29549787	29549994	29570586	29570766	375,166,342	0,22,3	402,450,331	0,0,0	433	125	0.000274058453613	1.0,0.685,0.971	1.0,1.0,1.0	-0.115
ENSMUSG00000100005	B130024G19Rik	chr7	+	70386492	70386548	70365158	70365491	70388306	70388459	8,5,15	0,0,0	8,5,12	2,4,2	181	125	0.000288075000826	1.0,1.0,1.0	0.734,0.463,0.806	0.332
ENSMUSG00000025357	Dgka	chr10	-	128733264	128733384	128732982	128733097	128733564	128733639	40,19,35	4,0,10	27,42,29	0,0,0	245	125	0.000299226011489	0.836,1.0,0.641	1.0,1.0,1.0	-0.174
ENSMUSG00000043323	Fbrsl1	chr5	-	110396044	110396074	110381600	110381646	110417842	110417947	7,16,2	0,0,0	4,2,4	4,0,5	155	125	0.000301013175109	1.0,1.0,1.0	0.446,1.0,0.392	0.387
ENSMUSG00000040722	Scamp5	chr9	-	57447076	57447233	57446071	57446173	57451355	57451484	28,16,55	6,0,0	15,30,24	12,12,13	282	125	0.000305345596932	0.674,1.0,1.0	0.357,0.526,0.45	0.447
ENSMUSG00000036636	Clcn7	chr17	+	25151703	25151758	25151115	25151232	25152347	25152408	56,99,75	0,0,1	60,68,56	6,2,8	180	125	0.000311150549469	1.0,1.0,0.981	0.874,0.959,0.829	0.106
ENSMUSG00000029233	Srd5a3	chr5	+	76147685	76147828	76140270	76140548	76149202	76149238	149,86,116	2,12,5	106,130,101	0,1,0	268	125	0.000311150549469	0.972,0.77,0.915	1.0,0.984,1.0	-0.109
ENSMUSG00000038717	Atp5l	chr9	-	44914650	44914811	44913249	44913466	44920609	44920742	74,65,90	20,25,29	82,131,112	12,7,13	286	125	0.000323177718029	0.618,0.532,0.576	0.749,0.891,0.79	-0.235
ENSMUSG00000036555	Iqce	chr5	-	140670466	140670567	140663504	140665493	140671343	140671465	72,78,69	0,0,0	68,106,78	6,0,11	226	125	0.000323177718029	1.0,1.0,1.0	0.862,1.0,0.797	0.114
ENSMUSG00000030061	Uba3	chr6	-	97205305	97205347	97203473	97203594	97205532	97205647	207,115,302	25,17,30	160,211,236	40,51,67	167	125	0.000324665601773	0.861,0.835,0.883	0.75,0.756,0.725	0.116
ENSMUSG00000030172	Erc1	chr6	-	119824385	119824619	119796906	119797323	119847876	119848102	109,3,192	0,0,0	89,104,124	8,1,6	359	125	0.000327706181952	1.0,1.0,1.0	0.795,0.973,0.878	0.118
ENSMUSG00000022094	Slc39a14	chr14	-	70315663	70315833	70310855	70310975	70316437	70316624	16,0,2	10,16,7	6,14,2	0,3,0	295	125	0.000336911443476	0.404,0.0,0.108	1.0,0.664,1.0	-0.717
ENSMUSG00000039069	Mtg2	chr2	+	180073139	180073233	180071793	180071886	180078618	180080607	229,135,222	25,0,10	198,172,231	51,22,35	219	125	0.000346463776512	0.839,1.0,0.927	0.689,0.817,0.79	0.157
ENSMUSG00000100005	B130024G19Rik	chr7	+	70402422	70402549	70402095	70402191	70404247	70404384	4,12,8	0,0,0	12,27,7	0,10,3	252	125	0.000351512605112	1.0,1.0,1.0	1.0,0.573,0.536	0.297
ENSMUSG00000022558	Mroh1	chr15	+	76432371	76432398	76432148	76432295	76433273	76433396	26,21,14	9,14,7	28,15,20	0,3,1	152	125	0.000351746865853	0.704,0.552,0.622	1.0,0.804,0.943	-0.29
ENSMUSG00000030839	Sergef	chr7	-	46626208	46626269	46621560	46621674	46632659	46632754	53,30,29	0,0,0	52,44,36	6,3,5	186	125	0.000353382969268	1.0,1.0,1.0	0.853,0.908,0.829	0.137
ENSMUSG00000041361	Myzap	chr9	-	71586171	71586216	71579610	71579697	71592189	71592342	2,2,10	20,4,29	0,0,0	18,20,15	170	125	0.000354246033152	0.068,0.269,0.202	0.0,0.0,0.0	0.18
ENSMUSG00000020131	Pcsk4	chr10	-	80322080	80322209	80321282	80321951	80322723	80322848	35,7,29	1,0,0	6,14,22	5,5,1	254	125	0.000356183141052	0.945,1.0,1.0	0.371,0.579,0.915	0.36
ENSMUSG00000086370	Ftx	chrX	-	103613043	103613195	103609303	103609416	103615064	103615192	18,39,14	2,0,0	20,23,40	11,8,4	277	125	0.000369886859303	0.802,1.0,1.0	0.451,0.565,0.819	0.322
ENSMUSG00000001482	Def8	chr8	+	123446097	123446184	123443004	123443051	123447316	123447363	32,23,23	3,2,1	16,17,17	10,11,6	212	125	0.000371497184863	0.863,0.871,0.931	0.485,0.477,0.626	0.359
ENSMUSG00000021098	4930447C04Rik	chr12	-	72894983	72895045	72892803	72892979	72898486	72898533	0,0,0	11,35,19	4,0,11	4,21,18	187	125	0.000386447551571	0.0,0.0,0.0	0.401,0.0,0.29	-0.23
ENSMUSG00000090077	Lime1	chr2	+	181382798	181383160	181382615	181382703	181383257	181383628	288,370,306	6,0,1	233,203,252	11,8,8	487	125	0.000386854806683	0.925,1.0,0.987	0.845,0.867,0.89	0.103
ENSMUSG00000006638	Abhd1	chr5	+	30952884	30953045	30950088	30950248	30953342	30953402	12,3,29	5,8,0	13,26,23	0,0,0	286	125	0.000394712960954	0.512,0.141,1.0	1.0,1.0,1.0	-0.449
ENSMUSG00000035069	Oma1	chr4	+	103353501	103353651	103331304	103331379	103365972	103366443	216,323,157	16,0,20	218,223,221	4,0,2	275	125	0.000406011612051	0.86,1.0,0.781	0.961,1.0,0.98	-0.1
ENSMUSG00000022103	Gfra2	chr14	+	70895771	70896086	70890129	70890894	70901488	70901572	10,7,3	0,0,0	10,11,9	0,3,5	440	125	0.000406011612051	1.0,1.0,1.0	1.0,0.51,0.338	0.384
ENSMUSG00000031754	Nudt21	chr8	-	94032301	94032502	94031143	94031207	94036776	94037031	4,6,7	0,0,0	16,27,17	2,5,2	326	125	0.000413255049931	1.0,1.0,1.0	0.754,0.674,0.765	0.269
ENSMUSG00000000037	Scml2	chrX	+	161225876	161225960	161224460	161224544	161227372	161227456	17,1,21	0,0,1	24,20,21	4,6,6	209	125	0.000420105570624	1.0,1.0,0.926	0.782,0.666,0.677	0.267
ENSMUSG00000054717	Hmgb2	chr8	+	57512514	57512748	57511973	57512005	57513061	57513209	926,142,703	4,23,3	1311,2179,1002	0,2,0	359	125	0.000430924128302	0.988,0.683,0.988	1.0,0.997,1.0	-0.113
ENSMUSG00000091625	Lsm5	chr6	-	56703005	56703033	56702095	56702168	56704622	56704710	30,38,45	67,148,100	48,67,67	62,64,89	153	125	0.000430938401127	0.268,0.173,0.269	0.387,0.461,0.381	-0.173
ENSMUSG00000044456	Rin3	chr12	+	102325794	102325912	102312974	102313182	102350881	102350954	40,31,58	0,0,0	19,30,20	7,2,1	243	125	0.000434399905613	1.0,1.0,1.0	0.583,0.885,0.911	0.207
ENSMUSG00000036792	Mbd5	chr2	+	49278580	49279783	49274562	49274774	49298655	49298729	40,20,49	1,0,0	27,38,24	5,3,1	1328	125	0.000455531186095	0.79,1.0,1.0	0.337,0.544,0.693	0.405
ENSMUSG00000092417	Gpank1	chr17	+	35122228	35122460	35121454	35121550	35123052	35123301	14,9,20	1,0,3	30,17,14	29,9,13	357	125	0.000480891845121	0.831,1.0,0.7	0.266,0.398,0.274	0.531
ENSMUSG00000026927	Sdccag3	chr2	-	26385497	26386063	26384681	26384821	26387555	26387581	53,53,25	9,8,13	43,37,31	1,1,1	691	125	0.000484762277222	0.516,0.545,0.258	0.886,0.87,0.849	-0.429
ENSMUSG00000042323	Pbrm1	chr14	+	31113848	31114004	31110414	31110579	31117012	31117083	380,131,289	32,30,46	460,478,374	25,18,26	281	125	0.000503411617471	0.841,0.66,0.736	0.891,0.922,0.865	-0.147
ENSMUSG00000055553	Kxd1	chr8	-	70514594	70514748	70514126	70514168	70518364	70518517	2,0,1	0,13,3	7,5,12	2,0,0	279	125	0.000538810754082	1.0,0.0,0.13	0.611,1.0,1.0	-0.494
ENSMUSG00000040537	Adam22	chr5	-	8111894	8111985	8092730	8092831	8116544	8116605	31,22,28	0,0,0	12,12,13	6,3,0	216	125	0.0005441448778	1.0,1.0,1.0	0.536,0.698,1.0	0.255
ENSMUSG00000034006	Pqlc1	chr18	+	80283275	80283492	80263419	80263553	80291575	80292714	101,86,142	7,7,0	182,193,150	0,1,0	342	125	0.000572519747184	0.841,0.818,1.0	1.0,0.986,1.0	-0.109
ENSMUSG00000032595	Cdhr4	chr9	+	107993376	107993462	107993133	107993296	107994976	107995080	15,48,18	4,0,8	28,20,26	0,0,0	211	125	0.00061507240339	0.69,1.0,0.571	1.0,1.0,1.0	-0.246
ENSMUSG00000031736	Crnde	chr8	-	92346783	92346918	92326386	92326462	92350690	92350754	32,6,73	1,0,18	20,29,24	0,0,0	260	125	0.000615873090429	0.939,1.0,0.661	1.0,1.0,1.0	-0.133
ENSMUSG00000027506	Tpd52	chr3	-	8936438	8936480	8934991	8935040	8944610	8944712	16,4,2	9,12,41	0,2,0	25,44,23	167	125	0.000615873090429	0.571,0.2,0.035	0.0,0.033,0.0	0.258
ENSMUSG00000027835	Pdcd10	chr3	-	75533540	75533590	75528809	75528927	75541159	75541378	51,47,44	1,0,0	30,62,28	2,5,7	175	125	0.000615873090429	0.973,1.0,1.0	0.915,0.899,0.741	0.139
ENSMUSG00000049659	Aftph	chr11	-	20696750	20698373	20692464	20692588	20703710	20703833	84,64,78	0,0,3	86,42,47	7,8,6	1748	125	0.00061622971823	1.0,1.0,0.65	0.468,0.273,0.359	0.517
ENSMUSG00000056050	Mia3	chr1	-	183329922	183329991	183326826	183327653	183331091	183331192	11,0,5	0,16,2	10,9,6	0,0,0	194	125	0.00062746445446	1.0,0.0,0.617	1.0,1.0,1.0	-0.461
ENSMUSG00000027361	Gabpb1	chr2	-	126662990	126663088	126658469	126658577	126676033	126676337	30,19,30	0,0,0	37,36,33	6,5,1	223	125	0.000634770557806	1.0,1.0,1.0	0.776,0.801,0.949	0.158
ENSMUSG00000021007	Spata7	chr12	+	98634223	98634319	98631962	98632037	98637565	98637613	73,11,72	1,0,0	82,54,69	5,8,4	221	125	0.000635145836015	0.976,1.0,1.0	0.903,0.792,0.907	0.125
ENSMUSG00000097277	2900076A07Rik	chr7	+	81529156	81529258	81528791	81528940	81529346	81529527	8,26,4	6,37,23	2,2,4	46,31,30	227	125	0.000644468842526	0.423,0.279,0.087	0.023,0.034,0.068	0.221
ENSMUSG00000021338	Lrrc16a	chr13	-	24019563	24019710	24012483	24013460	24022495	24022556	0,30,16	71,40,55	6,0,2	56,55,64	272	125	0.000645873449064	0.0,0.256,0.118	0.047,0.0,0.014	0.104
ENSMUSG00000033007	Asic4	chr1	+	75469670	75469833	75469356	75469484	75470278	75470335	118,82,105	11,2,24	9,7,17	0,0,0	288	125	0.000656908839217	0.823,0.947,0.655	1.0,1.0,1.0	-0.192
ENSMUSG00000074165	Zfp788	chr7	+	41634679	41634899	41633555	41633694	41643332	41643432	8,13,16	1,0,3	12,12,6	11,10,12	345	125	0.000657863916885	0.743,1.0,0.659	0.283,0.303,0.153	0.554
ENSMUSG00000073468	Sft2d1	chr17	+	8318843	8318930	8311101	8311285	8320599	8320681	9,7,16	0,0,0	11,12,8	0,3,9	212	125	0.000672849582462	1.0,1.0,1.0	1.0,0.702,0.344	0.318
ENSMUSG00000040648	Ppip5k2	chr1	-	97716541	97716604	97713003	97713144	97717441	97717561	56,8,38	21,13,21	84,61,62	10,8,6	188	125	0.000672849582462	0.639,0.29,0.546	0.848,0.835,0.873	-0.36
ENSMUSG00000072591	5930412G12Rik	chr5	-	128582714	128582987	128579127	128579285	128585271	128585350	8,27,2	23,94,55	19,10,21	13,20,26	398	125	0.000674705947825	0.098,0.083,0.011	0.315,0.136,0.202	-0.154
ENSMUSG00000060073	Psma3	chr12	+	70993505	70993570	70990484	70990531	70994350	70994921	56,21,31	0,24,4	54,45,50	0,0,0	190	125	0.000675131657289	1.0,0.365,0.836	1.0,1.0,1.0	-0.266
ENSMUSG00000037994	Slc9b2	chr3	+	135317053	135317193	135307744	135307781	135318279	135318460	117,93,93	0,0,1	22,33,44	0,4,6	265	125	0.000680004168111	1.0,1.0,0.978	1.0,0.796,0.776	0.135
ENSMUSG00000042203	Tbc1d22b	chr17	+	29564431	29564488	29549787	29549994	29570586	29570766	33,23,29	0,22,3	53,27,45	0,0,0	182	125	0.000756826769954	1.0,0.418,0.869	1.0,1.0,1.0	-0.238
ENSMUSG00000037679	Inf2	chr12	+	112612547	112612604	112611409	112612036	112614894	112615556	2,0,0	11,26,1	5,4,5	8,7,12	182	125	0.000767830250476	0.111,0.0,0.0	0.3,0.282,0.222	-0.231
ENSMUSG00000037134	Prmt9	chr8	+	77555664	77555813	77549409	77549736	77560806	77560976	84,26,90	0,0,0	83,80,92	6,2,6	274	125	0.000780817661032	1.0,1.0,1.0	0.863,0.948,0.875	0.105
ENSMUSG00000024381	Bin1	chr18	+	32426223	32426352	32424819	32424967	32431982	32432093	381,309,366	139,132,144	290,260,256	162,183,185	254	125	0.000793494526279	0.574,0.535,0.556	0.468,0.411,0.405	0.127
ENSMUSG00000029686	Cul1	chr6	+	47497220	47497388	47453903	47454029	47508225	47508388	22,4,29	0,0,0	13,34,28	4,3,2	293	125	0.000796844961858	1.0,1.0,1.0	0.581,0.829,0.857	0.244
ENSMUSG00000039908	Slc26a11	chr11	+	119362216	119362296	119359296	119359382	119363399	119363542	16,0,17	12,7,2	26,25,22	2,1,0	205	125	0.000800177137725	0.448,0.0,0.838	0.888,0.938,1.0	-0.513
ENSMUSG00000037646	Vps13b	chr15	+	35839874	35840056	35834183	35834380	35841248	35841598	66,22,71	1,0,13	61,89,77	0,0,0	307	125	0.000800177137725	0.964,1.0,0.69	1.0,1.0,1.0	-0.115
ENSMUSG00000031586	Rbpms	chr8	-	33789391	33789495	33782646	33784186	33834303	33834454	7,39,18	4,0,8	5,9,3	0,0,0	229	125	0.000805658869206	0.489,1.0,0.551	1.0,1.0,1.0	-0.32
ENSMUSG00000012076	Brms1l	chr12	+	55863133	55863173	55845283	55845363	55865950	55866077	97,29,78	5,18,0	69,116,131	0,1,0	165	125	0.000807462254207	0.936,0.55,1.0	1.0,0.989,1.0	-0.168
ENSMUSG00000040877	Wdr25	chr12	+	108980690	108980838	108897908	108898725	109024962	109025133	56,8,49	2,0,0	19,17,27	2,1,17	273	125	0.00082342717808	0.928,1.0,1.0	0.813,0.886,0.421	0.269
ENSMUSG00000041890	Git2	chr5	-	114737347	114737437	114733860	114733943	114739032	114739281	277,152,268	55,36,75	189,159,174	67,92,102	215	125	0.00082342717808	0.745,0.711,0.675	0.621,0.501,0.498	0.17
ENSMUSG00000050471	Fam118b	chr9	-	35248668	35248730	35244613	35244706	35267722	35267767	21,52,18	28,29,58	11,1,4	30,50,46	187	125	0.000852948815478	0.334,0.545,0.172	0.197,0.013,0.055	0.262
ENSMUSG00000031813	Mvb12a	chr8	+	71543956	71544123	71543132	71543231	71545223	71545350	12,1,10	4,0,7	21,13,14	0,0,1	292	125	0.000857265635013	0.562,1.0,0.379	1.0,1.0,0.857	-0.305
ENSMUSG00000030768	Disp1	chr1	-	183173495	183173623	183135354	183135876	183202951	183203039	84,12,61	0,0,1	104,114,101	9,9,3	253	125	0.000857265635013	1.0,1.0,0.968	0.851,0.862,0.943	0.104
ENSMUSG00000029769	Ccdc136	chr6	+	29412363	29412534	29411247	29411385	29426624	29426857	3,0,0	5,61,5	5,4,5	0,4,6	296	125	0.000862014709609	0.202,0.0,0.0	1.0,0.297,0.26	-0.452
ENSMUSG00000033099	Nol12	chr15	+	78935808	78935899	78935207	78935694	78936478	78936581	82,53,44	63,69,62	69,105,129	26,58,57	216	125	0.000867345275318	0.43,0.308,0.291	0.606,0.512,0.567	-0.219
ENSMUSG00000027750	Postn	chr3	+	54385670	54385754	54385207	54385285	54389338	54389380	26,28,32	14,1,13	40,56,52	76,98,79	209	125	0.000869378006021	0.526,0.944,0.596	0.239,0.255,0.282	0.43
ENSMUSG00000057230	Aak1	chr6	+	86970990	86971086	86967268	86967373	86995839	86996218	12,8,23	100,12,72	3,2,12	89,81,120	221	125	0.00087065073721	0.064,0.274,0.153	0.019,0.014,0.054	0.135
ENSMUSG00000020806	Rhbdf2	chr11	-	116600060	116600214	116598168	116599438	116600397	116600498	31,17,29	0,0,0	27,23,20	0,4,5	279	125	0.00089828189005	1.0,1.0,1.0	1.0,0.72,0.642	0.213
ENSMUSG00000106918	Mrpl33	chr5	+	31650302	31650484	31629615	31629720	31654467	31654651	27,5,60	9,0,3	40,19,31	0,0,0	307	125	0.000900959318773	0.55,1.0,0.891	1.0,1.0,1.0	-0.186
ENSMUSG00000074165	Zfp788	chr7	+	41643332	41643432	41633555	41633694	41647490	41647617	1,0,14	18,6,29	21,13,26	11,16,10	225	125	0.000900959318773	0.03,0.0,0.211	0.515,0.311,0.591	-0.392
ENSMUSG00000027835	Pdcd10	chr3	-	75533540	75533594	75528809	75528927	75541159	75541378	54,47,48	1,0,0	35,68,37	2,5,7	179	125	0.000920798454809	0.974,1.0,1.0	0.924,0.905,0.787	0.119
ENSMUSG00000001622	Csn3	chr5	+	87928269	87928299	87927571	87927633	87929723	87930215	24,5,35	0,0,0	94,70,71	7,2,15	155	125	0.000929841839884	1.0,1.0,1.0	0.915,0.966,0.792	0.109
ENSMUSG00000015882	Lcorl	chr5	-	45747055	45747307	45697183	45701997	45775391	45775521	41,38,63	0,6,4	49,89,59	0,0,0	377	125	0.000939534378582	1.0,0.677,0.839	1.0,1.0,1.0	-0.161
ENSMUSG00000028580	Pum1	chr4	+	130727997	130728164	130718153	130718262	130741462	130741556	16,7,21	1,0,0	22,20,19	2,3,8	292	125	0.000996315286988	0.873,1.0,1.0	0.825,0.741,0.504	0.268
ENSMUSG00000024069	Slc30a6	chr17	+	74418619	74418667	74415619	74415722	74423016	74424229	23,3,25	0,0,0	15,43,19	4,3,4	173	125	0.00104897379745	1.0,1.0,1.0	0.73,0.912,0.774	0.195
ENSMUSG00000021140	Pcnx	chr12	+	81928241	81928374	81917664	81919380	81933530	81933715	56,21,47	9,0,10	30,53,42	2,0,0	258	125	0.00106724894264	0.751,1.0,0.695	0.879,1.0,1.0	-0.144
ENSMUSG00000025785	Exosc7	chr9	+	123119240	123119335	123113214	123113322	123130523	123130594	0,0,0	12,14,11	2,2,1	2,0,0	220	125	0.00106724894264	0.0,0.0,0.0	0.362,1.0,1.0	-0.787
ENSMUSG00000079414	Gm11110	chr17	-	57102054	57102153	57092034	57092769	57103349	57103460	26,9,19	2,0,3	3,7,8	1,7,11	224	125	0.00106724894264	0.879,1.0,0.779	0.626,0.358,0.289	0.462
ENSMUSG00000025950	Idh1	chr1	-	65179762	65179815	65175295	65175368	65186208	65186459	0,0,0	7,34,3	0,7,2	2,9,6	178	125	0.00107051738556	0.0,0.0,0.0	0.0,0.353,0.19	-0.181
ENSMUSG00000074513	Arfip1	chr3	-	84519481	84519703	84515632	84515790	84527685	84527798	403,230,480	0,35,15	364,413,535	0,7,3	347	125	0.00110211575714	1.0,0.703,0.92	1.0,0.955,0.985	-0.106
ENSMUSG00000001036	Epn2	chr11	-	61546149	61546911	61535270	61535383	61565821	61565894	158,96,147	4,0,6	175,188,181	0,0,0	887	125	0.00111464279852	0.848,1.0,0.775	1.0,1.0,1.0	-0.126
ENSMUSG00000025871	4833439L19Rik	chr13	-	54559197	54559324	54553197	54553304	54564514	54564621	8,24,1	0,0,0	1,13,14	6,0,4	252	125	0.00111889830371	1.0,1.0,1.0	0.076,1.0,0.635	0.43
ENSMUSG00000030126	Tmcc1	chr6	-	116042870	116043805	116024801	116024937	116133766	116134457	264,131,233	5,0,6	208,280,267	0,0,0	1060	125	0.00112206970446	0.862,1.0,0.821	1.0,1.0,1.0	-0.106
ENSMUSG00000063889	Crem	chr18	-	3299161	3299308	3295321	3295416	3309645	3309900	20,10,15	0,0,0	5,31,17	0,13,1	272	125	0.00112206970446	1.0,1.0,1.0	1.0,0.523,0.887	0.197
ENSMUSG00000038535	Zfp280d	chr9	+	72309251	72309406	72307950	72308068	72312650	72312760	51,4,19	0,0,0	41,60,44	12,1,2	280	125	0.00112206970446	1.0,1.0,1.0	0.604,0.964,0.908	0.175
ENSMUSG00000027361	Gabpb1	chr2	-	126662990	126663088	126653554	126653722	126675355	126675544	3,1,5	0,0,1	10,5,1	8,3,1	223	125	0.00112206970446	1.0,1.0,0.737	0.412,0.483,0.359	0.494
ENSMUSG00000022661	Cd200	chr16	-	45400221	45400303	45396968	45397295	45408855	45409053	13,5,7	6,0,2	1,1,2	3,8,4	207	125	0.00113665839486	0.567,1.0,0.679	0.168,0.07,0.232	0.592
ENSMUSG00000013033	Adgrl1	chr8	+	83926261	83926276	83922998	83923108	83929463	83930264	14,0,30	49,9,63	4,5,6	82,80,112	140	125	0.00117968917542	0.203,0.0,0.298	0.042,0.053,0.046	0.12
ENSMUSG00000033671	Cep350	chr1	-	155878909	155879118	155875321	155875466	155885906	155886106	142,0,147	2,14,6	104,105,115	0,0,0	334	125	0.00118333507629	0.964,0.0,0.902	1.0,1.0,1.0	-0.378
ENSMUSG00000021592	Arsk	chr13	-	76093887	76094017	76091657	76091817	76098373	76098648	65,49,48	1,0,0	70,69,65	7,1,7	255	125	0.00125188131721	0.97,1.0,1.0	0.831,0.971,0.82	0.116
ENSMUSG00000040242	Fgfr1op2	chr6	+	146592633	146592747	146589893	146590036	146595175	146595289	786,804,1041	207,220,277	732,732,820	280,332,332	239	125	0.00125554177038	0.665,0.657,0.663	0.578,0.536,0.564	0.102
ENSMUSG00000026179	Pnkd	chr1	+	74287091	74287208	74285841	74286010	74347384	74347500	349,387,284	48,2,43	339,317,334	74,71,68	242	125	0.00125554177038	0.79,0.99,0.773	0.703,0.698,0.717	0.145
ENSMUSG00000026199	Ankzf1	chr1	+	75194840	75195712	75194177	75194284	75197643	75198124	58,41,89	2,12,0	77,76,100	0,0,0	997	125	0.00127055266131	0.784,0.3,1.0	1.0,1.0,1.0	-0.305
ENSMUSG00000107011	Gm42906	chr5	-	151073300	151073364	151063545	151063656	151092746	151092828	54,12,62	21,8,16	6,13,12	0,0,2	189	125	0.00128446700552	0.63,0.498,0.719	1.0,1.0,0.799	-0.317
ENSMUSG00000029587	Zfp12	chr5	+	143240319	143240415	143239953	143240080	143244061	143248834	211,97,239	13,0,12	210,243,272	33,24,31	221	125	0.00131673264329	0.902,1.0,0.918	0.783,0.851,0.832	0.118
ENSMUSG00000058290	Espl1	chr15	+	102313182	102313339	102312935	102313064	102313986	102314096	250,38,130	0,5,9	184,234,178	0,0,0	282	125	0.00136261818406	1.0,0.771,0.865	1.0,1.0,1.0	-0.121
ENSMUSG00000059890	Ube4a	chr9	-	44963336	44963432	44959978	44960139	44965484	44965519	233,52,296	16,3,10	201,228,224	37,23,26	221	125	0.00138492093336	0.892,0.907,0.944	0.754,0.849,0.83	0.103
ENSMUSG00000060073	Psma3	chr12	+	70990484	70990531	70986862	70986935	70993012	70993080	5,16,11	0,10,1	16,26,22	0,0,0	172	125	0.0013866607132	1.0,0.538,0.889	1.0,1.0,1.0	-0.191
ENSMUSG00000035048	Anapc13	chr9	+	102629546	102629577	102626662	102626687	102629762	102629888	5,0,7	14,17,28	0,0,0	16,28,10	156	125	0.0013912106773	0.222,0.0,0.167	0.0,0.0,0.0	0.13
ENSMUSG00000019088	Dnase1l1	chrX	-	74276645	74276734	74276478	74276556	74277038	74277342	0,11,3	2,13,0	9,6,12	0,0,0	214	125	0.00142516206894	0.0,0.331,1.0	1.0,1.0,1.0	-0.556
ENSMUSG00000022770	Dlg1	chr16	+	31846836	31846933	31842769	31842839	31847635	31847669	123,127,160	20,3,18	119,189,178	48,53,36	222	125	0.00144542162049	0.776,0.96,0.833	0.583,0.668,0.736	0.194
ENSMUSG00000034101	Ctnnd1	chr2	-	84612531	84612549	84612023	84612092	84612935	84613089	331,108,229	98,56,81	263,336,259	62,58,40	143	125	0.00147739915685	0.747,0.628,0.712	0.788,0.835,0.85	-0.129
ENSMUSG00000028708	Mknk1	chr4	+	115876580	115876624	115875380	115875545	115877949	115879250	121,63,71	5,0,2	80,79,97	10,4,19	169	125	0.00149644320504	0.947,1.0,0.963	0.855,0.936,0.791	0.109
ENSMUSG00000033335	Dnm2	chr9	+	21490657	21490669	21489742	21489794	21494503	21494617	112,64,98	184,132,125	158,171,158	110,163,150	137	125	0.0015239771419	0.357,0.307,0.417	0.567,0.489,0.49	-0.155
ENSMUSG00000091896	Ube2d2a	chr18	+	35800109	35800215	35799951	35800029	35801273	35801367	142,39,107	0,18,4	137,338,161	0,3,0	231	125	0.00153540128895	1.0,0.54,0.935	1.0,0.984,1.0	-0.17
ENSMUSG00000050619	Zscan29	chr2	-	121169198	121169403	121166043	121166718	121169809	121170268	218,129,169	23,0,10	106,162,151	15,28,36	330	125	0.00153540128895	0.782,1.0,0.865	0.728,0.687,0.614	0.206
ENSMUSG00000022223	Sdr39u1	chr14	-	55898242	55898386	55897285	55898012	55899183	55899305	139,103,118	7,18,0	230,252,189	1,4,2	269	125	0.00154356378225	0.902,0.727,1.0	0.991,0.967,0.978	-0.102
ENSMUSG00000019731	Slc35e1	chr8	-	72488120	72488246	72484573	72484906	72491841	72491912	469,66,466	6,28,16	387,313,305	0,7,2	251	125	0.00154568877451	0.975,0.54,0.936	1.0,0.957,0.987	-0.164
ENSMUSG00000004562	Arhgef40	chr14	+	51986931	51987222	51985304	51985426	51987402	51987467	56,20,49	3,0,0	24,28,31	3,10,3	416	125	0.00159030302913	0.849,1.0,1.0	0.706,0.457,0.756	0.31
ENSMUSG00000021003	Galc	chr12	-	98212981	98213159	98208710	98208874	98214332	98214483	196,83,250	0,26,6	168,179,158	0,2,0	303	125	0.00165496951411	1.0,0.568,0.945	1.0,0.974,1.0	-0.154
ENSMUSG00000042401	Crtac1	chr19	-	42287172	42287215	42284122	42284266	42287852	42287998	373,309,448	30,71,40	2,6,8	0,0,0	168	125	0.0017469799119	0.902,0.764,0.893	1.0,1.0,1.0	-0.147
ENSMUSG00000029094	Afap1	chr5	+	35945187	35945296	35936037	35936132	35948034	35948246	39,18,42	2,0,2	28,43,34	11,8,6	234	125	0.00177146323258	0.912,1.0,0.918	0.576,0.742,0.752	0.253
ENSMUSG00000029414	Kntc1	chr5	+	123753822	123753997	123749725	123749824	123757798	123757914	95,5,101	1,0,0	59,81,73	3,2,8	300	125	0.00178608337027	0.975,1.0,1.0	0.891,0.944,0.792	0.116
ENSMUSG00000024462	Gabbr1	chr17	+	37067213	37067364	37064659	37064737	37067775	37067908	62,38,42	73,7,19	19,22,33	47,55,85	276	125	0.00179334206465	0.278,0.711,0.5	0.155,0.153,0.15	0.344
ENSMUSG00000045672	Col27a1	chr4	+	63293200	63293254	63291522	63291576	63293469	63293523	34,23,41	9,0,4	71,93,74	2,1,0	179	125	0.00180022504595	0.725,1.0,0.877	0.961,0.985,1.0	-0.115
ENSMUSG00000034850	Tmem127	chr2	+	127248491	127248809	127247968	127248084	127256004	127256169	83,26,104	2,0,0	52,71,83	6,2,6	443	125	0.00182426865318	0.921,1.0,1.0	0.71,0.909,0.796	0.169
ENSMUSG00000019856	Fam184a	chr10	-	53646982	53647129	53640944	53641062	53647571	53647756	83,135,84	4,18,5	73,92,74	0,4,0	272	125	0.00186970247161	0.905,0.775,0.885	1.0,0.914,1.0	-0.116
ENSMUSG00000038305	Spats2l	chr1	+	57900633	57900840	57885702	57885949	57902088	57902224	42,15,45	0,0,0	77,78,102	7,1,6	332	125	0.00187188332337	1.0,1.0,1.0	0.806,0.967,0.865	0.121
ENSMUSG00000052144	Ppp4r2	chr6	+	100865073	100865217	100864678	100864753	100865787	100866083	86,6,37	102,127,75	84,180,62	89,69,67	269	125	0.00187294031105	0.282,0.021,0.186	0.305,0.548,0.301	-0.222
ENSMUSG00000110277	CH25-588N10.2	chr18	+	90589273	90589334	90588955	90589082	90590830	90591075	44,30,24	0,0,1	54,89,31	11,4,2	186	125	0.00189532548345	1.0,1.0,0.942	0.767,0.937,0.912	0.109
ENSMUSG00000036833	Pnpla7	chr2	+	25038836	25038900	25029506	25029656	25039602	25039771	31,4,28	0,34,6	25,20,36	1,0,0	189	125	0.00193289611893	1.0,0.072,0.755	0.943,1.0,1.0	-0.372
ENSMUSG00000039480	Nt5dc1	chr10	-	34398113	34398195	34324287	34324462	34399737	34399817	66,16,21	0,0,1	36,62,43	5,5,4	207	125	0.00196536559959	1.0,1.0,0.927	0.813,0.882,0.867	0.122
ENSMUSG00000021824	Ap3m1	chr14	-	21045487	21045763	21040051	21040137	21052139	21052222	112,69,120	0,0,2	120,132,90	9,8,0	401	125	0.00198532318262	1.0,1.0,0.949	0.806,0.837,1.0	0.102
ENSMUSG00000025812	Pard3	chr8	+	127410728	127410773	127409555	127409704	127415569	127415797	19,19,56	7,14,14	29,50,36	2,5,2	170	125	0.00203954023379	0.666,0.499,0.746	0.914,0.88,0.93	-0.271
ENSMUSG00000040723	Rcsd1	chr1	-	165663565	165663655	165659372	165659444	165664948	165665050	124,56,95	20,1,3	61,76,64	26,16,16	215	125	0.00204633628157	0.783,0.97,0.948	0.577,0.734,0.699	0.23
ENSMUSG00000030199	Etv6	chr6	+	134066306	134066465	134035699	134036138	134137284	134137417	172,32,151	140,22,145	192,183,194	96,84,95	284	125	0.00205560939508	0.351,0.39,0.314	0.468,0.49,0.473	-0.125
ENSMUSG00000026458	Ppfia4	chr1	-	134323001	134323093	134321060	134321169	134324078	134324210	22,12,13	0,0,5	9,8,5	7,9,4	217	125	0.00206008037553	1.0,1.0,0.6	0.425,0.339,0.419	0.472
ENSMUSG00000024381	Bin1	chr18	+	32426223	32426352	32424819	32424967	32431670	32431742	436,284,427	124,93,109	306,295,282	162,133,121	254	125	0.00213711416465	0.634,0.6,0.658	0.482,0.522,0.534	0.118
ENSMUSG00000031360	Ctps2	chrX	+	162902575	162902676	162901784	162901914	162903433	162903570	0,7,7	26,8,29	0,1,0	30,33,24	226	125	0.00213711416465	0.0,0.326,0.118	0.0,0.016,0.0	0.143
ENSMUSG00000042500	Ago4	chr4	-	126511399	126511533	126509950	126510135	126511725	126511854	8,14,4	4,13,0	7,5,11	0,1,0	259	125	0.00214344052161	0.491,0.342,1.0	1.0,0.707,1.0	-0.291
ENSMUSG00000087396	4933407K13Rik	chrX	-	75755365	75755528	75751524	75751687	75760231	75760394	57,0,64	5,5,3	60,72,44	0,1,1	288	125	0.00216209500493	0.832,0.0,0.903	1.0,0.969,0.95	-0.395
ENSMUSG00000006589	Aprt	chr8	-	122575880	122576006	122575401	122575535	122576118	122576231	7,10,4	11,3,17	2,2,1	20,28,25	251	125	0.00216209500493	0.241,0.624,0.105	0.047,0.034,0.02	0.29
ENSMUSG00000028608	0610037L13Rik	chr4	+	107895550	107895586	107894872	107894938	107896661	107897118	1,0,0	9,11,6	5,2,4	7,18,3	161	125	0.00216419338369	0.079,0.0,0.0	0.357,0.079,0.509	-0.289
ENSMUSG00000009739	Pou6f1	chr15	-	100593972	100594065	100591840	100592033	100599762	100599864	5,7,11	8,0,2	12,14,16	0,0,0	218	125	0.00217160048248	0.264,1.0,0.759	1.0,1.0,1.0	-0.326
ENSMUSG00000040812	Agbl2	chr2	+	90811256	90811364	90810640	90810763	90813274	90813352	4,0,3	17,1,3	2,2,13	0,1,2	233	125	0.00226938230359	0.112,0.0,0.349	1.0,0.518,0.777	-0.611
ENSMUSG00000078867	Gm14418	chr2	-	177394696	177394751	177389426	177389553	177398223	177398320	18,20,12	0,0,0	15,20,34	4,1,4	180	125	0.00230445439859	1.0,1.0,1.0	0.723,0.933,0.855	0.163
ENSMUSG00000066892	Fbxl12	chr9	-	20642203	20644298	20642023	20642096	20644572	20644747	402,248,393	6,0,4	502,602,614	0,1,0	2220	125	0.0023086997102	0.79,1.0,0.847	1.0,0.971,1.0	-0.111
ENSMUSG00000039103	Nexn	chr3	-	152253611	152253803	152253050	152253129	152255284	152255311	15,8,6	12,0,9	2,0,3	15,25,11	317	125	0.00234570394689	0.33,1.0,0.208	0.05,0.0,0.097	0.464
ENSMUSG00000025950	Idh1	chr1	-	65179762	65179815	65175295	65175368	65181627	65181698	0,0,0	3,14,3	0,7,2	1,7,9	178	125	0.00237226313484	0.0,0.0,0.0	0.0,0.413,0.135	-0.183
ENSMUSG00000019731	Slc35e1	chr8	-	72489451	72489589	72484660	72484906	72491841	72491912	187,69,162	6,28,16	153,120,161	0,7,2	263	125	0.00241352807901	0.937,0.539,0.828	1.0,0.891,0.975	-0.187
ENSMUSG00000039480	Nt5dc1	chr10	-	34398113	34398198	34324287	34324462	34399737	34399817	98,4,62	0,0,1	45,89,59	5,5,4	210	125	0.00242272284539	1.0,1.0,0.974	0.843,0.914,0.898	0.106
ENSMUSG00000097174	Gm4890	chr8	+	79296611	79296651	79295122	79295507	79305602	79308961	5,39,14	0,0,0	4,18,13	0,3,5	165	125	0.00242743880985	1.0,1.0,1.0	1.0,0.82,0.663	0.172
ENSMUSG00000031105	Slc25a14	chrX	+	48628135	48628183	48625595	48625640	48629251	48629345	19,50,15	0,0,0	17,27,17	0,7,2	173	125	0.00245626651349	1.0,1.0,1.0	1.0,0.736,0.86	0.135
ENSMUSG00000059482	2610301B20Rik	chr4	+	10881800	10881868	10879522	10879610	10893262	10893358	36,35,38	7,0,12	45,77,67	0,0,4	193	125	0.00253968600706	0.769,1.0,0.672	1.0,1.0,0.916	-0.158
ENSMUSG00000020287	Mpg	chr11	+	32229246	32229616	32227751	32227949	32229879	32230053	17,36,11	4,12,2	3,10,10	13,8,11	495	125	0.00255294337528	0.518,0.431,0.581	0.055,0.24,0.187	0.349
ENSMUSG00000005968	Tuft1	chr3	-	94639386	94639469	94638924	94639026	94658724	94658803	0,8,4	1,0,0	1,2,2	2,5,8	208	125	0.00256065461719	0.0,1.0,1.0	0.231,0.194,0.131	0.481
ENSMUSG00000032305	Fam219b	chr9	+	57539245	57539294	57538810	57538888	57540654	57543187	16,0,4	56,31,77	43,11,21	62,50,53	174	125	0.00258367185566	0.17,0.0,0.036	0.333,0.136,0.222	-0.162
ENSMUSG00000022838	Eaf2	chr16	-	36810471	36810608	36808014	36808160	36828050	36828227	3,0,4	1,1,3	6,4,16	0,0,1	262	125	0.00261573246162	0.589,0.0,0.389	1.0,1.0,0.884	-0.635
ENSMUSG00000027281	Slx4ip	chr2	+	137004933	137005054	137000183	137000273	137043999	137044077	64,33,88	41,20,58	87,118,124	35,13,24	246	125	0.00263063577183	0.442,0.456,0.435	0.558,0.822,0.724	-0.257
ENSMUSG00000087060	Eldr	chr11	-	16938584	16938625	16937372	16937484	16950881	16950930	0,0,0	10,30,9	8,2,1	18,15,23	166	125	0.00268611430989	0.0,0.0,0.0	0.251,0.091,0.032	-0.125
ENSMUSG00000035640	Cbarp	chr10	-	80137042	80137182	80136873	80136938	80137287	80137387	42,3,30	10,0,1	89,76,61	0,2,0	265	125	0.00270885744324	0.665,1.0,0.934	1.0,0.947,1.0	-0.116
ENSMUSG00000021495	Fam193b	chr13	-	55555982	55556225	55554216	55554448	55564519	55564580	288,136,347	2,22,0	298,237,329	0,2,0	368	125	0.00271319359792	0.98,0.677,1.0	1.0,0.976,1.0	-0.106
ENSMUSG00000024726	Carnmt1	chr19	+	18703360	18703464	18679103	18679267	18704019	18704788	10,12,15	2,0,0	16,18,12	3,6,7	229	125	0.00275061144734	0.732,1.0,1.0	0.744,0.621,0.483	0.295
ENSMUSG00000027944	Hax1	chr3	-	89997737	89998103	89997386	89997574	89998527	89998680	205,71,203	4,8,0	308,575,295	1,1,0	491	125	0.00277371935384	0.929,0.693,1.0	0.987,0.993,1.0	-0.119
ENSMUSG00000049295	Zfp219	chr14	-	52014947	52015052	52009969	52010058	52019494	52019713	13,41,21	5,0,0	27,16,16	11,8,13	230	125	0.00296989549043	0.586,1.0,1.0	0.572,0.521,0.401	0.364
ENSMUSG00000060073	Psma3	chr12	+	70984492	70984745	70978732	70978815	70986862	70986935	26,37,28	2,0,12	36,39,44	0,1,0	378	125	0.00301407940198	0.811,1.0,0.436	1.0,0.928,1.0	-0.227
ENSMUSG00000020359	Phykpl	chr11	+	51598650	51598740	51598275	51598430	51599465	51599596	36,30,42	1,0,11	59,55,70	1,0,0	215	125	0.00313282802008	0.954,1.0,0.689	0.972,1.0,1.0	-0.11
ENSMUSG00000025195	Dnmbp	chr19	-	43901069	43903058	43874826	43875020	43910724	43910847	77,36,63	0,0,0	59,47,46	3,3,0	2114	125	0.00318637855454	1.0,1.0,1.0	0.538,0.481,1.0	0.327
ENSMUSG00000030376	Slc8a2	chr7	+	16150573	16150591	16150340	16150444	16152818	16152943	37,74,12	0,0,3	19,33,26	9,5,2	143	125	0.00318637855454	1.0,1.0,0.778	0.649,0.852,0.919	0.119
ENSMUSG00000035266	Helq	chr5	-	100786983	100787082	100785281	100785427	100790125	100790236	51,19,48	0,0,0	56,50,31	3,0,8	224	125	0.00321682848562	1.0,1.0,1.0	0.912,1.0,0.684	0.135
ENSMUSG00000029534	St7	chr6	+	17850356	17850425	17848003	17848079	17852257	17852412	58,48,44	66,69,45	23,21,50	86,54,98	194	125	0.00322149662932	0.362,0.31,0.387	0.147,0.2,0.247	0.155
ENSMUSG00000029071	Dvl1	chr4	+	155854885	155855025	155854730	155854800	155855103	155855180	185,84,207	0,22,1	242,233,268	1,0,0	265	125	0.00323902403556	1.0,0.643,0.99	0.991,1.0,1.0	-0.119
ENSMUSG00000040726	Hesx1	chr14	+	27001818	27001920	27001371	27001571	27002005	27002329	38,12,33	4,0,5	10,12,13	0,0,0	227	125	0.00333049542448	0.84,1.0,0.784	1.0,1.0,1.0	-0.125
ENSMUSG00000030276	Ttll3	chr6	+	113401301	113401497	113399666	113399771	113405298	113405447	21,4,14	10,0,2	18,17,7	1,0,0	321	125	0.00336727340019	0.45,1.0,0.732	0.875,1.0,1.0	-0.231
ENSMUSG00000042757	Tmem108	chr9	-	103498801	103500208	103489188	103489343	103609710	103609796	109,90,228	2,0,0	257,210,211	2,9,7	1532	125	0.00336847752685	0.816,1.0,1.0	0.913,0.656,0.711	0.179
ENSMUSG00000066892	Fbxl12	chr9	-	20644194	20644298	20642023	20642096	20644572	20644758	34,12,22	6,0,4	14,30,24	0,1,0	229	125	0.00341617091283	0.756,1.0,0.75	1.0,0.942,1.0	-0.145
ENSMUSG00000035517	Tdrd7	chr4	+	45994306	45994524	45992196	45992270	46005116	46005700	49,15,43	6,0,8	18,22,14	1,0,0	343	125	0.00347508076189	0.749,1.0,0.662	0.868,1.0,1.0	-0.152
ENSMUSG00000028931	Kcnab2	chr4	-	152434781	152434823	152412816	152412860	152435804	152435937	11,5,12	37,0,4	2,2,2	19,22,19	167	125	0.00350249444667	0.182,1.0,0.692	0.073,0.064,0.073	0.555
ENSMUSG00000100235	Gm28557	chr13	-	67074085	67074181	67069399	67071528	67074832	67074959	82,34,90	6,16,17	109,92,94	6,3,3	221	125	0.00350249444667	0.885,0.546,0.75	0.911,0.945,0.947	-0.207
ENSMUSG00000039137	Whrn	chr4	-	63429232	63429417	63419468	63419493	63431849	63431929	4,1,11	31,48,35	18,13,24	59,23,39	310	125	0.00351581612739	0.049,0.008,0.112	0.11,0.186,0.199	-0.109
ENSMUSG00000022721	Trmt2a	chr16	+	18251358	18251474	18250819	18251001	18251548	18251660	170,225,195	30,40,24	170,182,156	16,8,11	241	125	0.00352065970172	0.746,0.745,0.808	0.846,0.922,0.88	-0.116
ENSMUSG00000040620	Dhx33	chr11	-	70993609	70993698	70992107	70992311	70993856	70994016	141,46,173	6,18,3	135,185,165	4,1,1	214	125	0.00357969834895	0.932,0.599,0.971	0.952,0.991,0.99	-0.144
ENSMUSG00000030706	Mrpl48	chr7	-	100574461	100574514	100571251	100571289	100607557	100607994	26,10,24	5,28,0	18,54,48	0,0,2	178	125	0.00360356586325	0.785,0.201,1.0	1.0,1.0,0.944	-0.319
ENSMUSG00000097743	Gm16973	chr14	-	56699148	56699306	56697346	56698038	56700819	56701268	77,61,72	0,4,15	95,77,79	1,2,0	283	125	0.00360802396615	1.0,0.871,0.68	0.977,0.944,1.0	-0.123
ENSMUSG00000052593	Adam17	chr12	-	21347296	21347449	21342863	21342977	21349784	21349953	21,2,29	1,0,0	16,15,15	0,5,4	278	125	0.00360802396615	0.904,1.0,1.0	1.0,0.574,0.628	0.234
ENSMUSG00000055762	Eef1d	chr15	-	75896819	75896919	75896393	75896464	75901131	75901255	188,213,152	28,54,27	194,286,217	13,16,31	225	125	0.00363825223855	0.789,0.687,0.758	0.892,0.909,0.795	-0.121
ENSMUSG00000015790	Surf1	chr2	-	26915595	26916006	26915431	26915514	26916256	26916311	218,206,232	2,23,0	245,253,261	0,0,3	536	125	0.00363825223855	0.962,0.676,1.0	1.0,1.0,0.953	-0.105
ENSMUSG00000028524	Sgip1	chr4	+	102908807	102908832	102870563	102870724	102909737	102909789	19,30,14	0,0,11	15,13,11	18,7,24	150	125	0.00364876868075	1.0,1.0,0.515	0.41,0.607,0.276	0.407
ENSMUSG00000078861	Zfp931	chr2	-	178069554	178069615	178067694	178068400	178069822	178069949	61,44,93	32,69,59	74,92,103	29,9,24	186	125	0.00370579257169	0.562,0.3,0.514	0.632,0.873,0.743	-0.291
ENSMUSG00000051977	Prdm9	chr17	-	15555086	15555358	15554687	15554755	15555565	15555667	24,34,13	2,0,6	6,11,16	0,0,0	397	125	0.00375753650979	0.791,1.0,0.406	1.0,1.0,1.0	-0.268
ENSMUSG00000039065	Fam173b	chr15	+	31609565	31609616	31602117	31602149	31616870	31618609	43,16,28	0,4,6	14,29,19	7,16,13	176	125	0.00378770731839	1.0,0.74,0.768	0.587,0.563,0.509	0.283
ENSMUSG00000085614	1700123M08Rik	chr4	+	11980141	11980408	11976443	11976587	11993864	11993999	2,0,0	0,9,4	11,5,1	0,0,2	392	125	0.00381705229616	1.0,0.0,0.0	1.0,1.0,0.138	-0.379
ENSMUSG00000043467	Zbtb37	chr1	-	161012884	161013021	161008793	161009491	161019483	161020406	7,7,12	3,7,0	6,10,13	0,0,1	262	125	0.00385700581963	0.527,0.323,1.0	1.0,1.0,0.861	-0.337
ENSMUSG00000002983	Relb	chr7	-	19611816	19611925	19611622	19611700	19612504	19612720	34,8,17	0,0,0	20,17,8	0,2,7	234	125	0.00391170580132	1.0,1.0,1.0	1.0,0.82,0.379	0.267
ENSMUSG00000026740	Dnajc1	chr2	-	18316898	18317000	18308783	18308949	18392290	18392830	38,0,36	3,21,0	42,52,37	0,0,0	227	125	0.00393914664788	0.875,0.0,1.0	1.0,1.0,1.0	-0.375
ENSMUSG00000037287	Tbcel	chr9	-	42449923	42450063	42442818	42443075	42451612	42451762	81,36,25	0,0,0	45,51,58	2,0,8	265	125	0.00409073159204	1.0,1.0,1.0	0.914,1.0,0.774	0.104
ENSMUSG00000079469	Pigb	chr9	-	73022274	73022486	73021285	73021350	73032052	73032183	49,1,34	10,0,0	26,50,47	0,0,0	337	125	0.00422781255536	0.645,1.0,1.0	1.0,1.0,1.0	-0.118
ENSMUSG00000039585	Myo9a	chr9	+	59889412	59889555	59884479	59884592	59894140	59894364	193,108,180	0,26,0	148,171,175	0,0,0	268	125	0.00422781255536	1.0,0.66,1.0	1.0,1.0,1.0	-0.113
ENSMUSG00000028630	Dyrk2	chr10	-	118868149	118868298	118859348	118861153	118868720	118868903	69,15,64	0,0,0	71,61,71	2,3,6	274	125	0.0042664744496	1.0,1.0,1.0	0.942,0.903,0.844	0.104
ENSMUSG00000071072	Ptges3	chr10	+	128074221	128074284	128072067	128072157	128075337	128075362	18,3,28	0,0,11	28,36,31	0,0,0	188	125	0.00428111342611	1.0,1.0,0.629	1.0,1.0,1.0	-0.124
ENSMUSG00000022672	Prkdc	chr16	+	15714147	15714280	15713579	15713788	15714915	15715074	11,30,20	0,0,0	25,36,34	2,4,3	258	125	0.00435127554092	1.0,1.0,1.0	0.858,0.813,0.846	0.161
ENSMUSG00000039069	Mtg2	chr2	+	180078003	180078142	180071793	180071886	180078618	180078823	98,78,85	25,0,10	78,74,85	51,22,35	264	125	0.00444429643458	0.65,1.0,0.801	0.42,0.614,0.535	0.294
ENSMUSG00000021846	Peli2	chr14	+	48168196	48168326	48120868	48121233	48240209	48240311	272,177,243	10,25,24	165,220,228	1,7,10	255	125	0.00467724713701	0.93,0.776,0.832	0.988,0.939,0.918	-0.102
ENSMUSG00000033149	Phldb2	chr16	-	45774162	45774345	45772134	45772275	45774967	45775087	55,18,54	0,0,13	50,45,47	0,0,0	308	125	0.00474368190921	1.0,1.0,0.628	1.0,1.0,1.0	-0.124
ENSMUSG00000025420	Katnal2	chr18	-	76978429	76978532	76977147	76977525	76979998	76980161	68,89,65	0,36,0	86,88,60	0,0,0	228	125	0.00483704380122	1.0,0.575,1.0	1.0,1.0,1.0	-0.142
ENSMUSG00000034613	Ppm1h	chr10	+	122907506	122907614	122904091	122904155	122920693	122920845	29,25,46	0,0,12	31,44,24	0,0,0	233	125	0.00487115022583	1.0,1.0,0.673	1.0,1.0,1.0	-0.109
ENSMUSG00000047747	Rnf150	chr8	+	82990346	82990597	82863355	82864490	83003574	83003646	169,76,137	0,0,0	79,95,90	5,0,5	376	125	0.0049222970511	1.0,1.0,1.0	0.84,1.0,0.857	0.101
ENSMUSG00000035969	Rusc2	chr4	+	43414627	43416718	43406434	43406680	43421604	43422249	70,9,74	0,0,0	55,62,61	2,4,0	2216	125	0.00500678243976	1.0,1.0,1.0	0.608,0.466,1.0	0.309
ENSMUSG00000035392	Dennd1a	chr2	-	38136925	38136975	38126528	38126648	38159806	38159850	106,7,96	4,0,3	82,79,90	9,11,12	175	125	0.00500678243976	0.95,1.0,0.958	0.867,0.837,0.843	0.12
ENSMUSG00000030452	Nipa2	chr7	-	55944480	55944709	55937571	55937662	55962199	55962439	17,34,10	0,0,0	20,18,22	0,4,3	354	125	0.00514627083105	1.0,1.0,1.0	1.0,0.614,0.721	0.222
ENSMUSG00000032641	Gpr19	chr6	-	134877216	134877334	134870248	134870443	134887629	134887832	0,0,0	12,38,17	4,0,6	13,17,10	243	125	0.00521891299346	0.0,0.0,0.0	0.137,0.0,0.236	-0.124
ENSMUSG00000000326	Comt	chr16	-	18411689	18411957	18410682	18410814	18424303	18424360	102,103,85	0,0,1	50,67,50	1,5,3	393	125	0.00530506317421	1.0,1.0,0.964	0.941,0.81,0.841	0.124
ENSMUSG00000015467	Egfl8	chr17	-	34613776	34613930	34613353	34613581	34614008	34614091	6,24,19	2,6,1	8,11,8	0,1,0	279	125	0.00531127139432	0.573,0.642,0.895	1.0,0.831,1.0	-0.24
ENSMUSG00000026941	Mamdc4	chr2	-	25564824	25564971	25564575	25564710	25565095	25565186	28,48,43	0,0,0	35,38,54	3,3,3	272	125	0.00537350867376	1.0,1.0,1.0	0.843,0.853,0.892	0.137
ENSMUSG00000032567	Aste1	chr9	+	105396797	105397858	105396544	105396705	105401475	105401686	12,32,55	0,0,0	42,38,50	2,1,3	1186	125	0.00541994265083	1.0,1.0,1.0	0.689,0.8,0.637	0.291
ENSMUSG00000051331	Cacna1c	chr6	-	118637729	118637813	118630398	118630431	118638426	118638510	5,0,3	11,16,9	8,33,20	16,17,11	209	125	0.0054624033664	0.214,0.0,0.166	0.23,0.537,0.521	-0.303
ENSMUSG00000022099	Dmtn	chr14	-	70617954	70618029	70617284	70617440	70618238	70618408	49,31,44	2,6,16	17,49,23	2,0,1	200	125	0.00558906943874	0.939,0.764,0.632	0.842,1.0,0.935	-0.147
ENSMUSG00000074452	Pate2	chr9	+	35574229	35574387	35570283	35570530	35607594	35607719	5,36,13	0,12,0	2,4,10	0,0,0	283	125	0.00558906943874	1.0,0.57,1.0	1.0,1.0,1.0	-0.143
ENSMUSG00000038368	Focad	chr4	+	88128897	88129052	88124587	88124662	88154636	88154741	98,40,140	5,48,8	66,71,98	0,1,3	280	125	0.00561045645026	0.897,0.271,0.887	1.0,0.969,0.936	-0.283
ENSMUSG00000028264	Spaca1	chr4	-	34029064	34029185	34028482	34028554	34039245	34039381	53,59,55	0,0,0	31,24,32	3,1,4	246	125	0.0056277267601	1.0,1.0,1.0	0.84,0.924,0.803	0.144
ENSMUSG00000047045	Tmem164	chrX	+	142682290	142682949	142681417	142681556	142805989	142806068	153,6,122	3,0,0	57,76,50	7,5,1	784	125	0.00563614499045	0.89,1.0,1.0	0.565,0.708,0.889	0.243
ENSMUSG00000026031	Cflar	chr1	+	58729055	58729161	58726305	58726732	58731151	58731287	2,0,2	1,5,9	7,15,3	3,5,1	231	125	0.00575229905941	0.52,0.0,0.107	0.558,0.619,0.619	-0.39
ENSMUSG00000056367	Actr3b	chr5	+	25798445	25798501	25760025	25760128	25809784	25809909	7,32,9	9,0,6	4,6,8	0,0,1	181	125	0.00575241381456	0.349,1.0,0.509	1.0,1.0,0.847	-0.33
ENSMUSG00000041264	Uspl1	chr5	+	149193839	149194440	149188344	149188473	149198644	149198758	464,240,610	0,18,0	418,401,595	0,0,0	726	125	0.00575405641421	1.0,0.697,1.0	1.0,1.0,1.0	-0.101
ENSMUSG00000054387	Mdm4	chr1	-	133004653	133004721	133003790	133003890	133009136	133009192	216,32,227	61,7,60	261,242,280	40,34,36	193	125	0.00575757952555	0.696,0.748,0.71	0.809,0.822,0.834	-0.104
ENSMUSG00000031543	Ank1	chr8	+	23110346	23110370	23109656	23109729	23111359	23111456	0,0,0	12,16,24	0,1,10	17,21,20	149	125	0.00577023166187	0.0,0.0,0.0	0.0,0.038,0.296	-0.111
ENSMUSG00000070371	Prss36	chr7	-	127933370	127933492	127932637	127933114	127934389	127934627	65,35,46	0,0,0	59,109,99	10,1,2	247	125	0.00577023166187	1.0,1.0,1.0	0.749,0.982,0.962	0.102
ENSMUSG00000041762	Gpr155	chr2	-	73384067	73384192	73382794	73382958	73386264	73386411	0,1,0	8,9,17	1,6,3	15,5,7	250	125	0.0058360376151	0.0,0.053,0.0	0.032,0.375,0.176	-0.177
ENSMUSG00000028397	Kdm4c	chr4	+	74262808	74262969	74251935	74252086	74271193	74271369	60,26,84	10,0,8	70,85,90	0,3,1	286	125	0.00584828796643	0.724,1.0,0.821	1.0,0.925,0.975	-0.118
ENSMUSG00000000958	Slc7a7	chr14	-	54377765	54377910	54374547	54374671	54408502	54409048	13,22,23	5,4,0	29,10,18	0,0,1	270	125	0.00590883665892	0.546,0.718,1.0	1.0,1.0,0.893	-0.21
ENSMUSG00000041774	Ydjc	chr16	+	17147796	17147974	17147597	17147697	17148155	17148846	21,4,24	2,0,5	11,11,10	0,0,0	303	125	0.00590883665892	0.812,1.0,0.664	1.0,1.0,1.0	-0.175
ENSMUSG00000031736	Crnde	chr8	-	92346969	92347104	92326032	92326462	92350690	92350754	39,13,29	1,0,18	12,19,17	0,0,0	260	125	0.00592510633503	0.949,1.0,0.436	1.0,1.0,1.0	-0.205
ENSMUSG00000022677	Fopnl	chr16	-	14313815	14314013	14304453	14304587	14317293	14317347	404,556,469	62,7,41	289,376,447	40,75,73	323	125	0.00601067497857	0.716,0.968,0.816	0.737,0.66,0.703	0.133
ENSMUSG00000007837	Prrg2	chr7	-	45060204	45060359	45059971	45060011	45060740	45060892	31,68,38	1,1,8	32,52,22	10,16,9	280	125	0.00601208554149	0.933,0.968,0.68	0.588,0.592,0.522	0.293
ENSMUSG00000026463	Atp2b4	chr1	-	133753088	133753749	133739913	133740111	133800636	133801041	119,38,108	7,0,6	34,45,25	0,0,1	786	125	0.00611160404159	0.73,1.0,0.741	1.0,1.0,0.799	-0.109
ENSMUSG00000074415	2610203C20Rik	chr9	+	41393377	41393417	41393193	41393299	41402123	41402263	8,0,2	7,12,1	0,0,0	5,6,2	165	125	0.00614974475803	0.464,0.0,0.602	0.0,0.0,0.0	0.355
ENSMUSG00000032480	Dhx30	chr9	-	110115035	110115161	110112970	110113025	110115490	110115582	681,188,611	23,38,31	521,546,538	4,10,28	251	125	0.00620053555042	0.936,0.711,0.908	0.985,0.965,0.905	-0.1
ENSMUSG00000062270	Morf4l1	chr9	-	90102299	90102386	90100442	90100523	90107234	90107302	122,84,126	12,21,10	154,292,150	6,10,9	212	125	0.00624480931792	0.857,0.702,0.881	0.938,0.945,0.908	-0.117
ENSMUSG00000040785	Ttc3	chr16	+	94387336	94387390	94370756	94370861	94388264	94388385	72,17,93	2,0,3	51,91,80	9,15,3	179	125	0.00632623677626	0.962,1.0,0.956	0.798,0.809,0.949	0.121
ENSMUSG00000061533	Cep128	chr12	-	91266735	91267086	91255574	91255739	91289488	91289640	73,27,78	0,0,10	72,67,68	0,0,0	476	125	0.00634432509411	1.0,1.0,0.672	1.0,1.0,1.0	-0.109
ENSMUSG00000047409	Ctdspl	chr9	+	119020011	119020044	119011234	119011389	119026936	119027038	87,30,121	28,25,23	70,83,116	1,9,17	158	125	0.00635324366439	0.711,0.487,0.806	0.982,0.879,0.844	-0.234
ENSMUSG00000022635	Zcrb1	chr15	-	93393706	93393764	93391050	93391158	93395586	93395615	10,8,7	30,74,32	17,19,16	28,26,38	183	125	0.00636751098239	0.185,0.069,0.13	0.293,0.333,0.223	-0.155
ENSMUSG00000028069	Gpatch4	chr3	+	88043466	88043601	88043123	88043179	88051672	88051746	12,0,5	2,2,7	11,3,26	0,0,3	260	125	0.00645450489057	0.743,0.0,0.256	1.0,1.0,0.806	-0.602
ENSMUSG00000012123	Aim1l	chr4	+	134092049	134092209	134089271	134091236	134092318	134092501	4,20,27	0,0,0	19,17,16	4,3,0	285	125	0.0064809538741	1.0,1.0,1.0	0.676,0.713,1.0	0.204
ENSMUSG00000050908	Tvp23a	chr16	-	10428057	10428111	10427382	10427472	10428658	10429261	19,0,4	32,10,47	28,21,24	29,23,33	179	125	0.0064809538741	0.293,0.0,0.056	0.403,0.389,0.337	-0.26
ENSMUSG00000033769	Exoc6b	chr6	-	85003194	85003285	85003047	85003093	85004988	85005036	191,54,240	0,16,4	166,168,215	0,1,2	216	125	0.00650833445321	1.0,0.661,0.972	1.0,0.99,0.984	-0.114
ENSMUSG00000005899	Smpd4	chr16	+	17620711	17620762	17620585	17620630	17621441	17621525	22,20,22	0,0,0	12,13,26	6,1,1	176	125	0.00652094093766	1.0,1.0,1.0	0.587,0.902,0.949	0.187
ENSMUSG00000034252	Senp6	chr9	+	80089848	80089906	80067492	80067572	80093536	80093641	14,0,6	13,15,27	14,13,11	7,4,8	183	125	0.00657625054637	0.424,0.0,0.132	0.577,0.689,0.484	-0.398
ENSMUSG00000008305	Tle1	chr4	-	72157462	72157479	72145309	72145420	72197772	72197817	19,17,9	8,0,12	6,5,5	10,35,11	142	125	0.00670683640889	0.676,1.0,0.398	0.346,0.112,0.286	0.443
ENSMUSG00000036775	Decr2	chr17	-	26088928	26088997	26087323	26087459	26089963	26090300	38,27,34	0,0,0	16,33,30	7,0,2	194	125	0.00673177483746	1.0,1.0,1.0	0.596,1.0,0.906	0.166
ENSMUSG00000000392	Fap	chr2	-	62552273	62552326	62548569	62548642	62573438	62573523	28,33,33	3,2,5	8,1,1	0,0,0	178	125	0.00691538840461	0.868,0.921,0.823	1.0,1.0,1.0	-0.129
ENSMUSG00000025332	Kdm5c	chrX	+	152239629	152239752	152237632	152237710	152240025	152240196	535,107,621	32,25,50	608,706,592	26,29,21	248	125	0.00693229335931	0.894,0.683,0.862	0.922,0.925,0.934	-0.114
ENSMUSG00000048249	Crebrf	chr17	+	26742041	26743131	26739542	26739668	26757804	26757999	16,51,27	0,0,2	29,33,19	6,4,1	1215	125	0.00693229335931	1.0,1.0,0.581	0.332,0.459,0.662	0.376
ENSMUSG00000074829	2010315B03Rik	chr9	-	124311675	124311750	124295357	124295484	124312559	124312671	0,0,17	2,7,11	1,10,14	0,1,4	200	125	0.00696832130685	0.0,0.0,0.491	1.0,0.862,0.686	-0.686
ENSMUSG00000024104	Fam21	chr6	+	116256226	116256289	116255048	116255168	116258641	116258982	183,219,124	23,0,8	101,159,136	7,29,32	188	125	0.00696918097314	0.841,1.0,0.912	0.906,0.785,0.739	0.108
ENSMUSG00000022529	Zfp263	chr16	+	3745776	3745957	3744181	3744767	3746770	3746894	124,71,78	0,13,0	106,106,125	0,0,0	306	125	0.00698334928303	1.0,0.691,1.0	1.0,1.0,1.0	-0.103
ENSMUSG00000024242	Map4k3	chr17	-	80629285	80629348	80624055	80624114	80630414	80630473	303,123,254	108,25,110	219,229,168	123,141,169	188	125	0.00706211707777	0.651,0.766,0.606	0.542,0.519,0.398	0.188
ENSMUSG00000040296	Ddx58	chr4	-	40227965	40228113	40226596	40226719	40229494	40229676	12,1,26	0,12,2	18,17,7	0,0,0	273	125	0.0070817481921	1.0,0.037,0.856	1.0,1.0,1.0	-0.369
ENSMUSG00000045411	2410002F23Rik	chr7	+	44247909	44248059	44247230	44247416	44248251	44248295	144,83,151	106,60,76	180,137,194	65,58,57	275	125	0.00712442767622	0.382,0.386,0.475	0.557,0.518,0.607	-0.146
ENSMUSG00000022429	Dmc1	chr15	-	79584861	79584976	79584318	79584379	79585097	79585171	6,36,4	3,14,0	23,15,11	0,2,0	240	125	0.00718435947764	0.51,0.573,1.0	1.0,0.796,1.0	-0.238
ENSMUSG00000049107	Ntf3	chr6	-	126164729	126164840	126101411	126102523	126166539	126166715	97,8,80	6,0,4	74,136,121	12,17,29	236	125	0.00720867299058	0.895,1.0,0.914	0.766,0.809,0.688	0.182
ENSMUSG00000026492	Tfb2m	chr1	-	179544897	179544986	179542306	179542457	179545821	179546267	27,26,21	33,24,19	55,52,38	20,18,21	214	125	0.0074468351004	0.323,0.388,0.392	0.616,0.628,0.514	-0.218
ENSMUSG00000052056	Zfp217	chr2	-	170114060	170115572	170112479	170112614	170119018	170120753	202,86,186	0,12,2	165,154,189	0,1,0	1637	125	0.0074468351004	1.0,0.354,0.877	1.0,0.922,1.0	-0.23
ENSMUSG00000034243	Golgb1	chr16	+	36893315	36893438	36891366	36891492	36894830	36894944	106,54,79	18,0,2	39,85,48	15,18,11	248	125	0.0074468351004	0.748,1.0,0.952	0.567,0.704,0.687	0.247
ENSMUSG00000038533	Cbfa2t2	chr2	+	154515816	154515998	154510507	154510597	154523903	154524099	9,0,5	8,2,21	45,36,21	13,8,17	307	125	0.00752091558776	0.314,0.0,0.088	0.585,0.647,0.335	-0.388
ENSMUSG00000099703	Gm28285	chr18	+	35559342	35559508	35557336	35557369	35571842	35571950	5,18,1	7,13,4	0,2,2	10,9,9	291	125	0.00761434057504	0.235,0.373,0.097	0.0,0.087,0.087	0.177
ENSMUSG00000033852	Gm28042	chr2	+	120034477	120034670	120032113	120032465	120034919	120034993	46,13,36	0,0,0	47,46,53	0,1,8	318	125	0.00764478477688	1.0,1.0,1.0	1.0,0.948,0.723	0.11
ENSMUSG00000028487	Bnc2	chr4	-	84277905	84277939	84276443	84276447	84291259	84291325	9,4,6	7,0,2	8,3,4	0,1,0	159	125	0.00764478477688	0.503,1.0,0.702	1.0,0.702,1.0	-0.166
ENSMUSG00000052488	Cherp	chr8	-	72468374	72468519	72468199	72468289	72469863	72470015	313,77,312	0,25,4	325,334,342	0,0,5	270	125	0.00773650948213	1.0,0.588,0.973	1.0,1.0,0.969	-0.136
ENSMUSG00000033004	Mycbp2	chr14	-	103252408	103252526	103248361	103248566	103260195	103260277	80,20,109	3,0,0	46,98,80	8,3,5	243	125	0.00804777531153	0.932,1.0,1.0	0.747,0.944,0.892	0.116
ENSMUSG00000005360	Slc1a3	chr15	-	8687710	8687812	8680520	8681176	8688287	8688425	7,10,3	2,0,1	0,5,4	2,6,4	227	125	0.00806442744032	0.658,1.0,0.623	0.0,0.315,0.355	0.537
ENSMUSG00000072704	Smim10l1	chr6	+	133107863	133107982	133105255	133105605	133110792	133110899	3,0,15	2,5,5	13,9,36	2,0,3	244	125	0.00812469581324	0.435,0.0,0.606	0.769,1.0,0.86	-0.529
ENSMUSG00000015452	Ager	chr17	+	34600350	34600377	34599995	34600137	34600494	34600621	9,19,16	0,0,0	12,21,18	2,2,4	152	125	0.00814133424335	1.0,1.0,1.0	0.831,0.896,0.787	0.162
ENSMUSG00000038371	Sbf2	chr7	-	110341289	110341364	110339889	110340074	110348854	110348995	165,93,123	264,94,211	110,92,73	231,229,225	200	125	0.00814133424335	0.281,0.382,0.267	0.229,0.201,0.169	0.11
ENSMUSG00000022635	Zcrb1	chr15	-	93395586	93395615	93387746	93387859	93397169	93397255	48,22,55	7,7,0	67,79,78	0,2,2	154	125	0.00821892680658	0.848,0.718,1.0	1.0,0.97,0.969	-0.124
ENSMUSG00000036636	Clcn7	chr17	+	25155367	25155537	25153731	25153825	25156800	25156852	155,48,186	6,11,17	149,155,194	1,4,7	295	125	0.00822304807787	0.916,0.649,0.823	0.984,0.943,0.922	-0.154
ENSMUSG00000022330	Osr2	chr15	+	35300188	35300955	35296097	35296467	35301911	35302011	28,12,10	0,0,0	146,167,135	2,1,6	892	125	0.00834176320955	1.0,1.0,1.0	0.911,0.959,0.759	0.124
ENSMUSG00000097336	Fendrr	chr8	-	121066664	121066846	121065593	121065779	121073522	121074070	3,8,8	1,0,0	10,10,12	2,1,5	307	125	0.00835556507608	0.55,1.0,1.0	0.671,0.803,0.494	0.194
ENSMUSG00000043857	Mgat5b	chr11	+	116973300	116973431	116968384	116968518	116977680	116977836	31,35,27	5,0,3	25,21,22	0,0,0	256	125	0.00864053655299	0.752,1.0,0.815	1.0,1.0,1.0	-0.144
ENSMUSG00000039883	Lrrc17	chr5	+	21560399	21561299	21543562	21543719	21570219	21570375	40,1,33	1,0,0	416,380,396	6,11,22	1025	125	0.00870601990734	0.83,1.0,1.0	0.894,0.808,0.687	0.147
ENSMUSG00000010067	Rassf1	chr9	+	107554125	107554244	107551566	107551846	107557452	107557557	24,63,81	4,0,0	41,43,42	12,4,3	244	125	0.00887245038548	0.755,1.0,1.0	0.636,0.846,0.878	0.132
ENSMUSG00000036775	Decr2	chr17	-	26088021	26088073	26087323	26087459	26089963	26090300	26,35,45	0,0,0	21,43,28	7,0,2	177	125	0.00892324522552	1.0,1.0,1.0	0.679,1.0,0.908	0.138
ENSMUSG00000029162	Khk	chr5	+	30930715	30930873	30930547	30930636	30930961	30931046	47,13,32	9,0,0	22,24,40	0,0,0	283	125	0.00894705977177	0.698,1.0,1.0	1.0,1.0,1.0	-0.101
ENSMUSG00000002983	Relb	chr7	-	19611816	19611885	19611622	19611700	19612504	19612720	51,46,27	0,0,0	36,40,22	0,2,7	194	125	0.00914626977578	1.0,1.0,1.0	1.0,0.928,0.669	0.134
ENSMUSG00000032463	Faim	chr9	+	98990914	98990971	98986373	98986512	98992100	98992233	28,60,24	165,90,200	16,22,13	163,207,182	182	125	0.00917699441027	0.104,0.314,0.076	0.063,0.068,0.047	0.105
ENSMUSG00000026792	Lrsam1	chr2	-	32951092	32951183	32947790	32947921	32953363	32953485	48,44,62	0,16,0	50,39,43	0,0,0	216	125	0.00917986604281	1.0,0.614,1.0	1.0,1.0,1.0	-0.129
ENSMUSG00000028760	Eif4g3	chr4	+	138057948	138058077	138045342	138045418	138082892	138082988	588,220,597	112,70,102	563,619,514	56,71,75	254	125	0.00935883291917	0.721,0.607,0.742	0.832,0.811,0.771	-0.115
ENSMUSG00000023861	Mpc1	chr17	+	8296823	8296956	8296534	8296631	8297137	8297494	1,1,2	0,7,6	15,17,7	1,3,0	258	125	0.00948901309054	1.0,0.065,0.139	0.879,0.733,1.0	-0.469
ENSMUSG00000028885	Smpdl3b	chr4	-	132741387	132741531	132739628	132739801	132745087	132745185	86,54,67	2,4,4	44,87,60	0,0,0	269	125	0.00951212185699	0.952,0.863,0.886	1.0,1.0,1.0	-0.1
ENSMUSG00000074500	Zfp558	chr9	-	18469278	18469396	18468613	18468702	18472885	18472994	31,7,62	0,0,2	55,48,55	11,0,5	243	125	0.00961791351041	1.0,1.0,0.941	0.72,1.0,0.85	0.124
ENSMUSG00000037652	Phc3	chr3	-	30935951	30936020	30931738	30931892	30936284	30937156	5,0,7	19,4,29	12,4,20	10,8,10	194	125	0.00976892802443	0.145,0.0,0.135	0.436,0.244,0.563	-0.321
ENSMUSG00000060073	Psma3	chr12	+	70993505	70993570	70993012	70993080	70994350	70994921	72,45,68	0,22,0	76,114,97	0,0,0	190	125	0.00976892802443	1.0,0.574,1.0	1.0,1.0,1.0	-0.142
ENSMUSG00000050071	Bex1	chrX	-	136214945	136214980	136214012	136214583	136215336	136215484	113,73,126	11,31,11	96,171,91	3,5,9	160	125	0.00979669680597	0.889,0.648,0.899	0.962,0.964,0.888	-0.126
ENSMUSG00000052299	Ltn1	chr16	-	87418434	87418570	87415550	87416360	87420172	87420363	353,70,282	4,14,14	245,318,319	4,2,6	261	125	0.00979669680597	0.977,0.705,0.906	0.967,0.987,0.962	-0.109
ENSMUSG00000064138	Fam172a	chr13	+	77825322	77825388	77761837	77761938	77834509	77834701	139,33,248	2,15,0	162,181,212	0,0,0	191	125	0.00984002541189	0.978,0.59,1.0	1.0,1.0,1.0	-0.144
ENSMUSG00000019188	H13	chr2	+	152703994	152704194	152695481	152695584	152704621	152705036	46,75,63	0,1,5	62,57,43	14,3,9	325	125	0.00984298387141	1.0,0.966,0.829	0.63,0.88,0.648	0.212
ENSMUSG00000070883	Ccdc173	chr2	-	69771931	69772124	69761721	69761886	69776129	69776269	26,25,57	4,0,3	16,44,38	6,8,18	318	125	0.0100238015375	0.719,1.0,0.882	0.512,0.684,0.454	0.317
ENSMUSG00000068762	Gstm6	chr3	-	107942332	107942414	107941188	107941284	107942701	107942766	71,32,19	8,0,9	16,10,9	0,0,1	207	125	0.0100513803244	0.843,1.0,0.56	1.0,1.0,0.845	-0.147
ENSMUSG00000031398	Plxna3	chrX	+	74330968	74331592	74329065	74329215	74331966	74332506	48,40,52	1,0,0	68,47,65	0,3,5	749	125	0.0101494326754	0.889,1.0,1.0	1.0,0.723,0.684	0.161
ENSMUSG00000034111	Tmed8	chr12	-	87176633	87176763	87174540	87174667	87181388	87181470	55,6,36	1,0,0	28,35,30	13,1,0	255	125	0.0101494326754	0.964,1.0,1.0	0.514,0.945,1.0	0.168
ENSMUSG00000031342	Gpm6b	chrX	+	166385390	166385481	166383934	166384000	166386951	166388988	18,0,1	75,12,39	6,15,9	17,28,12	216	125	0.0102602924428	0.122,0.0,0.015	0.17,0.237,0.303	-0.191
ENSMUSG00000031826	Usp10	chr8	+	119941112	119942138	119931848	119931917	119947074	119947166	500,291,521	0,24,0	470,489,551	0,0,0	1151	125	0.0103673757451	1.0,0.568,1.0	1.0,1.0,1.0	-0.144
ENSMUSG00000030016	Zfp638	chr6	+	83928652	83930165	83914372	83914479	83934948	83935010	772,346,695	12,3,22	558,679,634	24,34,31	1638	125	0.010403310571	0.831,0.898,0.707	0.64,0.604,0.609	0.194
ENSMUSG00000097626	4921504A21Rik	chr5	-	19207084	19207172	19202367	19203925	19210227	19210322	0,10,3	14,19,2	0,1,0	12,8,6	213	125	0.0104631321204	0.0,0.236,0.468	0.0,0.068,0.0	0.212
ENSMUSG00000032298	Neil1	chr9	-	57145097	57145217	57144944	57145008	57146600	57147057	23,36,14	0,0,0	38,25,30	5,0,3	245	125	0.0104631321204	1.0,1.0,1.0	0.795,1.0,0.836	0.123
ENSMUSG00000047888	Tnrc6b	chr15	+	80918510	80918606	80917950	80918097	80923457	80923682	310,111,236	21,26,34	255,263,339	14,14,19	221	125	0.0104876199432	0.893,0.707,0.797	0.912,0.914,0.91	-0.113
ENSMUSG00000035455	Fignl1	chr11	-	11805958	11806215	11800551	11803063	11808894	11808932	72,48,68	1,0,6	61,99,85	15,11,10	382	125	0.0105630924128	0.959,1.0,0.788	0.571,0.747,0.736	0.231
ENSMUSG00000035469	Rcbtb1	chr14	+	59206803	59206930	59205624	59205722	59209927	59210067	7,2,5	1,0,0	8,7,4	2,4,0	252	125	0.0105694120506	0.776,1.0,1.0	0.665,0.465,1.0	0.215
ENSMUSG00000031826	Usp10	chr8	+	119941109	119942138	119931848	119931917	119947074	119947166	497,288,517	0,24,0	468,474,545	0,0,0	1154	125	0.0106623955599	1.0,0.565,1.0	1.0,1.0,1.0	-0.145
ENSMUSG00000000732	Icosl	chr10	+	78071737	78072091	78071160	78071279	78073706	78074000	29,12,31	1,0,0	62,22,27	5,1,2	479	125	0.01068424885	0.883,1.0,1.0	0.764,0.852,0.779	0.163
ENSMUSG00000025815	Dhtkd1	chr2	-	5902967	5903050	5902328	5902498	5903959	5904124	30,25,31	0,0,10	71,56,74	0,0,0	208	125	0.0107534502531	1.0,1.0,0.651	1.0,1.0,1.0	-0.116
ENSMUSG00000024906	Mus81	chr19	-	5483634	5483665	5483454	5483558	5483929	5484025	8,15,9	2,0,0	10,19,9	5,6,1	156	125	0.0107795283112	0.762,1.0,1.0	0.616,0.717,0.878	0.184
ENSMUSG00000017858	Ift52	chr2	+	163040626	163040714	163033234	163033303	163045202	163046141	31,2,12	8,0,0	13,12,15	0,0,0	213	125	0.0108925752746	0.695,1.0,1.0	1.0,1.0,1.0	-0.102
ENSMUSG00000046138	9930021J03Rik	chr19	-	29786248	29786449	29753599	29755017	29805281	29805507	109,40,128	12,0,18	81,122,72	21,32,31	326	125	0.0112648338596	0.777,1.0,0.732	0.597,0.594,0.471	0.282
ENSMUSG00000008305	Tle1	chr4	-	72157462	72157479	72145309	72145420	72169121	72169196	19,17,9	50,21,66	3,5,5	49,38,55	142	125	0.0115159861758	0.251,0.416,0.107	0.051,0.104,0.074	0.182
ENSMUSG00000020778	Ten1	chr11	+	116205610	116205768	116198854	116198983	116214838	116215318	155,136,133	10,5,28	206,184,194	5,6,5	283	125	0.0116624522823	0.873,0.923,0.677	0.948,0.931,0.945	-0.117
ENSMUSG00000018900	Slc22a5	chr11	-	53883660	53883764	53874934	53875106	53891146	53891660	28,31,4	0,0,0	36,38,12	6,2,0	229	125	0.0117098990668	1.0,1.0,1.0	0.766,0.912,1.0	0.107
ENSMUSG00000079477	Rab7	chr6	-	88014585	88014720	88013637	88013698	88015631	88015718	6,0,0	41,37,29	17,8,0	25,28,41	260	125	0.0118006865609	0.066,0.0,0.0	0.246,0.121,0.0	-0.1
ENSMUSG00000042439	Zfp532	chr18	+	65644192	65644369	65622983	65625334	65656350	65656632	24,1,23	9,8,0	22,14,13	0,2,0	302	125	0.0118905452248	0.525,0.049,1.0	1.0,0.743,1.0	-0.39
ENSMUSG00000040548	Tex2	chr11	-	106519881	106520014	106513586	106513712	106533870	106534017	33,41,41	0,0,10	31,41,49	0,0,0	258	125	0.0119837910736	1.0,1.0,0.665	1.0,1.0,1.0	-0.112
ENSMUSG00000003161	Sri	chr5	+	8062383	8063000	8059352	8059422	8063636	8063750	87,62,81	0,0,0	51,74,77	3,2,2	742	125	0.0120644516021	1.0,1.0,1.0	0.741,0.862,0.866	0.177
ENSMUSG00000042042	Csgalnact2	chr6	-	118124311	118124413	118120944	118121123	118126121	118126406	67,52,53	0,24,0	32,85,59	0,0,0	227	125	0.0120644516021	1.0,0.544,1.0	1.0,1.0,1.0	-0.152
ENSMUSG00000027615	Hps3	chr3	-	20019802	20019957	20018810	20018919	20022757	20022839	63,57,107	1,0,9	49,36,67	6,9,10	280	125	0.0122962538136	0.966,1.0,0.841	0.785,0.641,0.749	0.211
ENSMUSG00000056310	Tyw1	chr5	+	130258932	130259054	130257034	130257193	130262818	130262941	238,77,178	26,17,22	200,219,204	16,8,12	247	125	0.0123805621171	0.822,0.696,0.804	0.863,0.933,0.896	-0.123
ENSMUSG00000020474	Polm	chr11	-	5836193	5836374	5835700	5835799	5837560	5837789	98,55,71	2,0,0	56,55,56	7,1,2	306	125	0.0123973157614	0.952,1.0,1.0	0.766,0.957,0.92	0.103
ENSMUSG00000024726	Carnmt1	chr19	+	18693648	18693762	18679103	18679267	18704019	18704788	5,6,35	2,0,0	19,22,21	3,6,7	239	125	0.0123973157614	0.567,1.0,1.0	0.768,0.657,0.611	0.177
ENSMUSG00000038965	Ube2l3	chr16	-	17176411	17176507	17159989	17160176	17201434	17201494	40,12,11	40,30,38	25,82,36	22,20,24	221	125	0.0123973157614	0.361,0.185,0.141	0.391,0.699,0.459	-0.287
ENSMUSG00000007837	Prrg2	chr7	-	45060204	45060415	45059971	45060011	45060740	45060892	36,68,43	1,1,8	35,59,34	10,16,9	336	125	0.0124145790242	0.931,0.962,0.667	0.566,0.578,0.584	0.277
ENSMUSG00000047193	Dync2h1	chr9	-	6996863	6996939	6993937	6994146	7001340	7001496	68,41,77	0,16,0	96,127,107	0,1,0	201	125	0.0126974644411	1.0,0.614,1.0	1.0,0.987,1.0	-0.124
ENSMUSG00000041245	Wnk3	chrX	+	151285778	151285916	151284504	151284556	151286259	151287206	131,20,149	0,7,4	121,170,147	0,0,0	263	125	0.0126974644411	1.0,0.576,0.947	1.0,1.0,1.0	-0.159
ENSMUSG00000028601	Echdc2	chr4	+	108172088	108172175	108169860	108169948	108173794	108173851	64,27,126	1,16,0	130,133,155	0,0,0	212	125	0.0127064023336	0.974,0.499,1.0	1.0,1.0,1.0	-0.176
ENSMUSG00000034587	8430429K09Rik	chr11	+	3452643	3452740	3452479	3452570	3456762	3457016	38,17,48	11,0,13	27,10,14	13,16,22	222	125	0.0128161454302	0.66,1.0,0.675	0.539,0.26,0.264	0.424
ENSMUSG00000018537	Pcgf2	chr11	-	97697988	97698060	97693415	97693568	97699535	97699648	11,13,12	95,14,99	7,12,3	135,137,130	197	125	0.0128231010434	0.068,0.371,0.071	0.032,0.053,0.014	0.137
ENSMUSG00000029655	N4bp2l2	chr5	-	150647459	150647548	150635971	150643315	150661278	150662513	23,31,48	1,0,5	29,21,21	7,4,8	214	125	0.0129422877604	0.931,1.0,0.849	0.708,0.754,0.605	0.238
ENSMUSG00000000085	Scmh1	chr4	+	120456284	120456509	120453751	120453775	120462012	120462155	37,12,79	20,0,12	27,29,25	35,30,37	350	125	0.0130724427844	0.398,1.0,0.702	0.216,0.257,0.194	0.478
ENSMUSG00000047454	Gphn	chr12	+	78590533	78590671	78493949	78494057	78609144	78609237	61,43,49	0,13,0	34,44,33	0,0,0	263	125	0.0130724427844	1.0,0.611,1.0	1.0,1.0,1.0	-0.13
ENSMUSG00000079179	Rab10os	chr12	+	3238833	3239009	3238028	3238112	3241521	3241578	71,89,89	10,18,11	68,63,42	3,5,0	301	125	0.0130724427844	0.747,0.672,0.771	0.904,0.84,1.0	-0.185
ENSMUSG00000014767	Tbp	chr17	+	15501153	15501202	15499911	15500024	15502961	15503128	45,1,25	0,0,0	15,25,26	6,1,1	174	125	0.0130724427844	1.0,1.0,1.0	0.642,0.947,0.949	0.154
ENSMUSG00000027598	Itch	chr2	+	155157773	155157975	155138195	155138272	155163392	155163483	76,11,84	55,7,125	41,79,69	108,146,155	327	125	0.0130910024113	0.346,0.375,0.204	0.127,0.171,0.145	0.161
ENSMUSG00000057230	Aak1	chr6	+	86970990	86971086	86967268	86967373	86982541	86982643	10,16,19	26,9,10	1,1,12	18,17,25	221	125	0.0130913520394	0.179,0.501,0.518	0.03,0.032,0.214	0.307
ENSMUSG00000040877	Wdr25	chr12	+	108992806	108992937	108897908	108898725	109024962	109025133	34,31,38	2,0,0	41,67,39	2,1,17	256	125	0.0132514517205	0.892,1.0,1.0	0.909,0.97,0.528	0.162
ENSMUSG00000075040	Zfp408	chr2	-	91648935	91649026	91648015	91648077	91649150	91649425	3,2,15	13,32,32	21,11,38	25,19,12	216	125	0.0132538376983	0.118,0.035,0.213	0.327,0.251,0.647	-0.286
ENSMUSG00000030452	Nipa2	chr7	-	55961451	55961572	55944609	55944709	55962395	55962430	97,32,144	4,2,5	93,169,169	17,19,14	246	125	0.0132538376983	0.925,0.89,0.936	0.735,0.819,0.86	0.112
ENSMUSG00000053091	Lins1	chr7	+	66696175	66696306	66689948	66690023	66708039	66708553	85,25,113	0,0,5	58,88,90	9,6,6	256	125	0.0132556090322	1.0,1.0,0.917	0.759,0.877,0.88	0.134
ENSMUSG00000026927	Sdccag3	chr2	-	26385989	26386063	26384681	26384821	26387555	26387671	19,49,18	9,8,13	15,11,13	1,1,1	199	125	0.0133234898409	0.57,0.794,0.465	0.904,0.874,0.891	-0.28
ENSMUSG00000021470	Ercc6l2	chr13	+	63819630	63820055	63815333	63815517	63834595	63834789	21,4,13	0,0,0	20,27,30	6,0,1	550	125	0.0136438306141	1.0,1.0,1.0	0.431,1.0,0.872	0.232
ENSMUSG00000019977	Hbs1l	chr10	+	21304529	21304643	21299177	21299243	21307584	21307779	48,2,18	7,4,2	56,106,41	2,2,1	239	125	0.0136501298083	0.782,0.207,0.825	0.936,0.965,0.955	-0.347
ENSMUSG00000000861	Bcl11a	chr11	+	24163145	24164888	24158252	24158354	24172698	24173194	333,316,386	0,10,0	672,628,663	1,0,0	1868	125	0.0136907962495	1.0,0.679,1.0	0.978,1.0,1.0	-0.1
ENSMUSG00000013701	Timm23	chr14	-	32193853	32193947	32193402	32193487	32198968	32199027	35,6,37	5,1,48	91,235,95	6,9,7	219	125	0.0137895653613	0.8,0.774,0.306	0.896,0.937,0.886	-0.28
ENSMUSG00000040690	Col16a1	chr4	+	130081434	130081479	130080575	130080620	130083121	130083175	13,0,7	3,13,0	1,4,2	0,0,1	170	125	0.0137895653613	0.761,0.0,1.0	1.0,1.0,0.595	-0.278
ENSMUSG00000035314	Gdpd5	chr7	+	99424052	99424229	99410408	99410491	99438247	99438351	97,33,91	4,3,0	67,87,61	13,4,12	302	125	0.0138159471528	0.909,0.82,1.0	0.681,0.9,0.678	0.157
ENSMUSG00000029165	Agbl5	chr5	+	30905017	30905155	30904702	30904815	30905630	30905761	50,48,61	22,31,46	89,91,100	30,24,27	263	125	0.0138661730433	0.519,0.424,0.387	0.585,0.643,0.638	-0.179
ENSMUSG00000034218	Atm	chr9	-	53451659	53451689	53450517	53450634	53453352	53453435	29,7,40	0,0,0	21,46,31	2,3,4	155	125	0.0139445446594	1.0,1.0,1.0	0.894,0.925,0.862	0.106
ENSMUSG00000040374	Pex2	chr3	-	5562668	5562732	5560503	5561764	5563164	5563272	333,351,446	143,72,100	302,284,303	127,141,170	189	125	0.0140144412615	0.606,0.763,0.747	0.611,0.571,0.541	0.131
ENSMUSG00000059890	Ube4a	chr9	-	44963363	44963432	44959978	44960139	44965484	44965525	35,9,13	16,3,10	8,27,8	37,23,26	194	125	0.0140402164847	0.585,0.659,0.456	0.122,0.431,0.165	0.327
ENSMUSG00000032076	Cadm1	chr9	+	47836716	47836770	47818733	47818817	47848166	47848298	1,29,0	117,33,132	0,4,2	216,232,158	179	125	0.014187566447	0.006,0.38,0.0	0.0,0.012,0.009	0.122
ENSMUSG00000025794	Rpl14	chr9	+	120572767	120572862	120572095	120572197	120573575	120573675	206,106,140	4,30,10	255,565,245	8,13,7	220	125	0.0142402726574	0.967,0.668,0.888	0.948,0.961,0.952	-0.113
ENSMUSG00000031523	Dlc1	chr8	-	36937559	36938758	36857710	36858075	36952120	36952422	110,35,119	0,0,9	76,61,38	0,0,0	1324	125	0.0148222067242	1.0,1.0,0.555	1.0,1.0,1.0	-0.148
ENSMUSG00000097039	Pvt1	chr15	+	62159996	62160128	62107147	62107465	62242173	62242301	10,8,0	8,0,3	0,2,0	4,12,2	257	125	0.014832590223	0.378,1.0,0.0	0.0,0.075,0.0	0.434
ENSMUSG00000060733	Ipmk	chr10	+	71366008	71366105	71363449	71363535	71372707	71372880	230,42,269	0,24,4	212,182,200	0,2,1	222	125	0.0148392751687	1.0,0.496,0.974	1.0,0.981,0.991	-0.167
ENSMUSG00000031537	Ikbkb	chr8	-	22669606	22669730	22668944	22669096	22671630	22671745	248,137,227	7,34,3	158,222,200	0,8,1	249	125	0.0152483452996	0.947,0.669,0.974	1.0,0.933,0.99	-0.111
ENSMUSG00000019278	Dpep1	chr8	+	123194032	123194186	123186241	123186441	123198713	123198846	646,357,638	30,70,50	173,221,169	4,13,4	279	125	0.0153721922539	0.906,0.696,0.851	0.951,0.884,0.95	-0.111
ENSMUSG00000022607	Ptk2	chr15	-	73365040	73365195	73325748	73325836	73394647	73394744	26,6,42	0,0,2	31,46,33	0,7,6	280	125	0.0156670556941	1.0,1.0,0.904	1.0,0.746,0.711	0.149
ENSMUSG00000035126	Wdr78	chr4	-	103087332	103087472	103082212	103082341	103095328	103095441	39,2,45	0,0,0	22,35,61	9,0,1	265	125	0.0156670556941	1.0,1.0,1.0	0.536,1.0,0.966	0.166
ENSMUSG00000041420	Meis3	chr7	+	16178744	16178795	16177960	16178011	16182040	16182152	14,3,12	1,0,0	20,16,14	0,7,2	176	125	0.0158086198856	0.909,1.0,1.0	1.0,0.619,0.833	0.152
ENSMUSG00000035778	Ggta1	chr2	-	35422179	35422268	35413325	35413427	35423231	35423412	114,11,135	4,19,14	65,115,85	3,3,0	214	125	0.015866495445	0.943,0.253,0.849	0.927,0.957,1.0	-0.28
ENSMUSG00000021417	Eci2	chr13	-	34987468	34987568	34980251	34980351	34990180	34990369	5,18,2	0,9,0	10,6,3	0,0,0	225	125	0.0160160339645	1.0,0.526,1.0	1.0,1.0,1.0	-0.158
ENSMUSG00000028744	Pqlc2	chr4	-	139295773	139295933	139294028	139294592	139298645	139298969	3,0,7	0,16,4	0,4,6	1,0,0	285	125	0.0161090458495	1.0,0.0,0.434	0.0,1.0,1.0	-0.189
ENSMUSG00000026836	Acvr1	chr2	-	58516023	58516300	58507276	58507521	58537777	58537873	16,11,14	2,0,0	5,12,6	5,0,4	402	125	0.0161281729751	0.713,1.0,1.0	0.237,1.0,0.318	0.386
ENSMUSG00000024044	Epb41l3	chr17	+	69287611	69287728	69287256	69287337	69288850	69289989	379,233,339	73,9,71	509,550,464	110,186,177	242	125	0.0163325132727	0.728,0.93,0.712	0.705,0.604,0.575	0.162
ENSMUSG00000040345	Arhgap9	chr10	+	127328389	127328524	127328093	127328147	127328877	127328983	87,53,92	0,13,0	34,33,50	0,0,0	260	125	0.016530036124	1.0,0.662,1.0	1.0,1.0,1.0	-0.113
ENSMUSG00000033632	AW554918	chr18	+	25339713	25340384	25289938	25290066	25399925	25400107	126,17,125	0,0,0	69,81,65	2,5,0	796	125	0.016530036124	1.0,1.0,1.0	0.844,0.718,1.0	0.146
ENSMUSG00000028524	Sgip1	chr4	+	102863661	102863733	102860769	102860794	102867639	102867696	15,11,25	0,0,2	6,21,17	4,1,4	197	125	0.0166448429764	1.0,1.0,0.888	0.488,0.93,0.729	0.247
ENSMUSG00000021546	Hnrnpk	chr13	-	58396187	58396259	58395573	58395687	58396826	58396899	200,28,204	132,60,116	352,673,329	124,123,152	197	125	0.0170545389569	0.49,0.228,0.527	0.643,0.776,0.579	-0.251
ENSMUSG00000032064	Dixdc1	chr9	-	50710764	50710972	50706124	50706250	50727785	50727975	219,64,221	1,18,0	146,190,165	0,1,0	333	125	0.0170729709437	0.988,0.572,1.0	1.0,0.986,1.0	-0.142
ENSMUSG00000056427	Slit3	chr11	+	35700203	35700489	35698305	35698460	35703111	35703320	49,45,40	0,17,0	144,131,144	0,0,0	411	125	0.0172448167795	1.0,0.446,1.0	1.0,1.0,1.0	-0.185
ENSMUSG00000037860	Aim2	chr1	+	173427758	173427898	173393962	173394033	173452827	173452948	50,2,60	1,0,0	31,20,13	0,3,4	265	125	0.0172448167795	0.959,1.0,1.0	1.0,0.759,0.605	0.198
ENSMUSG00000019088	Dnase1l1	chrX	-	74276478	74276556	74273216	74273691	74277038	74277342	4,26,0	9,0,8	0,2,0	14,9,4	203	125	0.0173055722505	0.215,1.0,0.0	0.0,0.12,0.0	0.365
ENSMUSG00000063952	Brpf3	chr17	+	28831313	28831411	28823972	28824066	28835761	28835916	60,15,77	28,4,13	46,82,84	7,5,7	223	125	0.017744345691	0.546,0.678,0.769	0.786,0.902,0.871	-0.189
ENSMUSG00000023026	Dip2b	chr15	+	100151150	100151363	100142021	100142147	100154156	100154306	255,79,211	6,0,4	173,151,136	6,9,12	338	125	0.0181436845984	0.94,1.0,0.951	0.914,0.861,0.807	0.103
ENSMUSG00000033737	Fndc3c1	chrX	-	106473830	106473913	106473067	106473181	106484944	106485072	672,217,807	173,92,169	1141,1461,1503	172,245,263	208	125	0.0181489702878	0.7,0.586,0.742	0.799,0.782,0.774	-0.109
ENSMUSG00000001998	Ap4e1	chr2	+	127043678	127043756	127043420	127043543	127046147	127046287	7,12,63	1,0,1	25,32,19	5,1,4	203	125	0.018225081237	0.812,1.0,0.975	0.755,0.952,0.745	0.112
ENSMUSG00000010721	Lmbr1	chr5	-	29346766	29346906	29323801	29323905	29361047	29361087	48,32,93	10,0,0	48,38,66	0,0,0	265	125	0.0184789452807	0.694,1.0,1.0	1.0,1.0,1.0	-0.102
ENSMUSG00000019891	Dcbld1	chr10	+	52261726	52261939	52233618	52233835	52284102	52288545	152,79,201	3,0,5	125,138,74	7,7,8	338	125	0.0184845599241	0.949,1.0,0.937	0.868,0.879,0.774	0.122
ENSMUSG00000030990	Pgap2	chr7	+	102223378	102223490	102223068	102223150	102226270	102226445	206,61,190	18,0,23	113,176,203	19,48,32	237	125	0.018556222059	0.858,1.0,0.813	0.758,0.659,0.77	0.161
ENSMUSG00000035958	Tdp2	chr13	+	24836854	24836946	24832009	24832095	24840387	24840558	22,4,32	4,0,3	15,24,23	0,0,0	217	125	0.0186839879052	0.76,1.0,0.86	1.0,1.0,1.0	-0.127
ENSMUSG00000026825	Dnm1	chr2	-	32310450	32310487	32308470	32309064	32312126	32312342	6,0,11	4,1,2	6,5,8	0,1,0	162	125	0.0187464835774	0.536,0.0,0.809	1.0,0.794,1.0	-0.483
ENSMUSG00000069094	Pde7a	chr3	-	19243049	19243201	19236443	19236539	19260231	19260292	11,15,19	0,0,0	10,19,39	2,0,5	277	125	0.0188178832662	1.0,1.0,1.0	0.693,1.0,0.779	0.176
ENSMUSG00000091896	Ube2d2a	chr18	+	35799951	35800029	35799840	35799872	35800109	35800215	72,2,63	1,19,8	74,200,68	0,4,2	203	125	0.0189034310566	0.978,0.061,0.829	1.0,0.969,0.954	-0.352
ENSMUSG00000049606	Zfp644	chr5	-	106666784	106666845	106636416	106638635	106690670	106690877	49,42,60	0,0,0	26,75,82	11,1,0	186	125	0.0189964234342	1.0,1.0,1.0	0.614,0.981,1.0	0.135
ENSMUSG00000028013	Ppa2	chr3	+	133330392	133330512	133322571	133322616	133348063	133348190	8,20,6	0,11,0	4,9,9	0,0,0	245	125	0.0190917977717	1.0,0.481,1.0	1.0,1.0,1.0	-0.173
ENSMUSG00000033287	Kctd17	chr15	+	78436900	78436994	78435584	78435710	78437583	78437671	110,34,104	7,0,1	109,116,113	7,12,15	219	125	0.0191716491927	0.9,1.0,0.983	0.899,0.847,0.811	0.109
ENSMUSG00000021546	Hnrnpk	chr13	-	58397752	58397796	58396826	58396899	58399155	58399212	112,9,98	39,3,57	149,558,175	56,34,37	169	125	0.0192146070015	0.68,0.689,0.56	0.663,0.924,0.778	-0.145
ENSMUSG00000038481	Cdk19	chr10	+	40454014	40454072	40436071	40436212	40466637	40466769	122,40,164	36,14,53	119,133,154	18,23,26	183	125	0.019502455884	0.698,0.661,0.679	0.819,0.798,0.802	-0.127
ENSMUSG00000031730	Dhodh	chr8	-	109595646	109595760	109593746	109594131	109601422	109601505	4,26,2	4,0,1	0,1,2	3,2,1	239	125	0.0195427655727	0.343,1.0,0.511	0.0,0.207,0.511	0.379
ENSMUSG00000074513	Arfip1	chr3	-	84519481	84519703	84497735	84497891	84527685	84527798	172,81,223	0,14,0	169,188,171	1,0,0	347	125	0.0196546360154	1.0,0.676,1.0	0.984,1.0,1.0	-0.103
ENSMUSG00000025583	Rptor	chr11	+	119821660	119821744	119817077	119817179	119843681	119843756	34,8,26	0,0,0	39,57,36	1,0,8	209	125	0.020103494025	1.0,1.0,1.0	0.959,1.0,0.729	0.104
ENSMUSG00000042197	Zfp451	chr1	-	33783040	33783191	33782067	33782194	33786406	33786532	154,90,154	0,24,0	127,122,119	2,0,0	276	125	0.0201113016071	1.0,0.629,1.0	0.966,1.0,1.0	-0.112
ENSMUSG00000073838	Tufm	chr7	+	126488259	126488426	126487587	126487782	126488649	126488754	5,2,3	9,14,12	8,32,3	8,11,5	292	125	0.0201234614552	0.192,0.058,0.097	0.3,0.555,0.204	-0.237
ENSMUSG00000021998	Lcp1	chr14	+	75176814	75176933	75136331	75136642	75198076	75198163	57,25,50	3,0,2	23,18,10	4,2,6	244	125	0.0201299824671	0.907,1.0,0.928	0.747,0.822,0.461	0.268
ENSMUSG00000061981	Flot2	chr11	+	78049477	78049559	78037983	78038112	78053362	78053453	117,49,112	0,13,0	85,91,99	0,0,0	207	125	0.0202326844188	1.0,0.695,1.0	1.0,1.0,1.0	-0.102
ENSMUSG00000028700	Pomgnt1	chr4	+	116137693	116137828	116123839	116124116	116138705	116138850	15,5,7	0,0,0	13,9,5	1,0,8	260	125	0.0202326844188	1.0,1.0,1.0	0.862,1.0,0.231	0.302
ENSMUSG00000027282	Mtch2	chr2	+	90853023	90853113	90849597	90849704	90854923	90854981	128,13,87	2,15,3	79,149,107	1,2,1	215	125	0.0202720357578	0.974,0.335,0.944	0.979,0.977,0.984	-0.229
ENSMUSG00000066640	Fbxl18	chr5	-	142888668	142888875	142878657	142878876	142895109	142895421	25,6,34	0,0,0	24,47,17	5,2,0	332	125	0.0206104381233	1.0,1.0,1.0	0.644,0.898,1.0	0.153
ENSMUSG00000024581	Napg	chr18	+	62984039	62984070	62977835	62978024	62986178	62986288	15,2,14	1,0,0	21,10,17	5,1,2	156	125	0.0207734147585	0.923,1.0,1.0	0.771,0.889,0.872	0.13
ENSMUSG00000031156	Slc35a2	chrX	+	7892139	7892867	7889611	7889763	7894190	7894464	60,23,43	10,0,0	54,37,27	0,0,0	853	125	0.0207849666465	0.468,1.0,1.0	1.0,1.0,1.0	-0.177
ENSMUSG00000040451	Sgms1	chr19	-	32159523	32160363	32142745	32142863	32223508	32223590	136,60,139	0,0,8	75,133,116	0,0,0	965	125	0.0209587449386	1.0,1.0,0.692	1.0,1.0,1.0	-0.103
ENSMUSG00000049728	Zfp668	chr7	-	127874676	127874758	127873769	127873927	127876046	127876780	6,18,12	0,0,0	10,2,2	5,1,0	207	125	0.0210770376956	1.0,1.0,1.0	0.547,0.547,1.0	0.302
ENSMUSG00000060470	Adgrg3	chr8	+	95036206	95036328	95035809	95035944	95036440	95036480	0,0,0	24,5,18	0,1,8	11,10,8	247	125	0.0213860841046	0.0,0.0,0.0	0.0,0.048,0.336	-0.128
ENSMUSG00000054051	Ercc6	chr14	+	32574805	32575010	32569738	32570431	32576685	32580989	41,53,48	0,0,12	27,70,24	0,1,0	330	125	0.0215441248206	1.0,1.0,0.602	1.0,0.964,1.0	-0.121
ENSMUSG00000019813	Cep57l1	chr10	-	41740839	41740913	41730998	41731115	41745770	41745921	53,38,65	0,12,0	48,52,64	0,1,0	199	125	0.0215478202191	1.0,0.665,1.0	1.0,0.97,1.0	-0.102
ENSMUSG00000001948	Spa17	chr9	-	37607616	37607687	37605792	37605870	37613555	37613720	26,11,46	10,53,33	41,28,40	8,9,8	196	125	0.0216807846105	0.624,0.117,0.471	0.766,0.665,0.761	-0.327
ENSMUSG00000031398	Plxna3	chrX	+	74339465	74339625	74339069	74339136	74339774	74339878	59,41,52	0,10,0	37,44,28	0,0,0	285	125	0.0216807846105	1.0,0.643,1.0	1.0,1.0,1.0	-0.119
ENSMUSG00000037860	Aim2	chr1	+	173393962	173394033	173350878	173350973	173452827	173452948	2,0,0	10,2,10	0,3,8	1,11,11	196	125	0.0217801597897	0.113,0.0,0.0	0.0,0.148,0.317	-0.117
ENSMUSG00000106918	Mrpl33	chr5	+	31614602	31614621	31613938	31614022	31622376	31622637	1,15,2	1,7,5	1,0,0	0,3,2	144	125	0.0219245875118	0.465,0.65,0.258	1.0,0.0,0.0	0.124
ENSMUSG00000032743	D430042O09Rik	chr7	+	125797573	125797705	125795215	125795480	125812779	125812949	92,37,97	6,12,2	129,106,79	0,4,2	257	125	0.0219339362993	0.882,0.6,0.959	1.0,0.928,0.951	-0.146
ENSMUSG00000033916	Chmp2a	chr7	-	13032791	13032821	13032434	13032565	13033828	13034042	127,143,137	26,117,43	105,122,149	18,15,22	155	125	0.0219829418144	0.798,0.496,0.72	0.825,0.868,0.845	-0.175
ENSMUSG00000078765	U2af1l4	chr7	+	30564202	30564228	30564081	30564131	30564473	30564607	11,1,18	0,0,14	5,20,14	0,0,1	151	125	0.0224787910501	1.0,1.0,0.516	1.0,1.0,0.921	-0.135
ENSMUSG00000024414	Mrpl27	chr11	+	94656486	94656618	94653766	94653841	94656982	94657050	160,125,228	25,23,10	303,344,260	8,18,17	257	125	0.0225080562303	0.757,0.726,0.917	0.949,0.903,0.881	-0.111
ENSMUSG00000074874	Ctla2b	chr13	-	60896627	60896745	60896237	60896360	60897334	60897447	73,23,81	6,18,1	44,53,40	2,1,0	243	125	0.0225080562303	0.862,0.397,0.977	0.919,0.965,1.0	-0.216
ENSMUSG00000022677	Fopnl	chr16	-	14311046	14311131	14304453	14304587	14317293	14317375	302,293,365	62,7,41	265,326,278	40,75,73	210	125	0.0225080562303	0.744,0.961,0.841	0.798,0.721,0.694	0.111
ENSMUSG00000023764	Sfi1	chr11	-	3146161	3146292	3145240	3145322	3153431	3153498	53,11,56	0,15,3	58,49,56	0,2,0	256	125	0.0225663809847	1.0,0.264,0.901	1.0,0.923,1.0	-0.253
ENSMUSG00000062270	Morf4l1	chr9	-	90097863	90097889	90096502	90096604	90100442	90100523	23,5,29	1,2,10	48,115,40	0,7,0	151	125	0.0226638028607	0.95,0.674,0.706	1.0,0.932,1.0	-0.201
ENSMUSG00000035778	Ggta1	chr2	-	35414218	35414284	35413325	35413427	35423231	35423327	23,31,11	4,19,14	18,20,20	3,3,0	191	125	0.0226687457677	0.79,0.516,0.34	0.797,0.814,1.0	-0.322
ENSMUSG00000042359	Osbpl6	chr2	+	76523888	76524144	76499256	76499422	76540103	76540196	62,48,50	0,0,0	58,61,73	4,0,4	381	125	0.0228579569569	1.0,1.0,1.0	0.826,1.0,0.857	0.106
ENSMUSG00000042564	Fam227a	chr15	-	79626236	79626331	79623454	79623612	79630025	79630119	23,25,44	0,0,0	15,22,25	5,2,0	220	125	0.0228858532465	1.0,1.0,1.0	0.63,0.862,1.0	0.169
ENSMUSG00000035064	Eef2k	chr7	+	120889688	120889751	120886585	120886787	120895183	120895308	3,7,7	8,0,1	1,13,7	0,0,0	188	125	0.0229160964076	0.2,1.0,0.823	1.0,1.0,1.0	-0.326
ENSMUSG00000042870	Tom1	chr8	+	75051507	75051657	75047992	75048077	75051922	75052036	13,1,4	0,0,1	9,5,2	1,2,2	275	125	0.0229778779228	1.0,1.0,0.645	0.804,0.532,0.313	0.332
ENSMUSG00000020389	Cdkl3	chr11	+	52084370	52084490	52040560	52040620	52089588	52089778	25,0,17	14,18,6	13,9,21	0,4,2	245	125	0.023276955204	0.477,0.0,0.591	1.0,0.534,0.843	-0.436
ENSMUSG00000002546	Golga2	chr2	+	32293314	32293395	32292092	32292215	32296964	32297008	9,35,1	2,1,0	1,1,8	0,3,7	206	125	0.0234763344558	0.732,0.955,1.0	1.0,0.168,0.41	0.37
ENSMUSG00000026305	Lrrfip1	chr1	+	91103246	91103318	91101184	91101310	91105126	91105297	102,61,132	109,29,105	49,43,74	66,96,102	197	125	0.0236161607121	0.373,0.572,0.444	0.32,0.221,0.315	0.178
ENSMUSG00000022948	Setd4	chr16	-	93593246	93593335	93591077	93591303	93596297	93596335	151,28,107	7,24,1	75,75,108	1,0,3	214	125	0.0237655107968	0.926,0.405,0.984	0.978,1.0,0.955	-0.206
ENSMUSG00000055897	Ppp4r1l-ps	chr2	-	173608732	173608879	173597039	173597187	173615482	173615576	59,18,62	1,0,0	50,41,38	4,2,2	272	125	0.0238793917518	0.964,1.0,1.0	0.852,0.904,0.897	0.104
ENSMUSG00000034617	Mtrr	chr13	-	68575017	68575390	68572577	68572700	68577587	68577705	192,79,331	7,3,7	220,303,228	21,16,15	498	125	0.0242926334222	0.873,0.869,0.922	0.724,0.826,0.792	0.107
ENSMUSG00000040957	Cables1	chr18	+	11905924	11906002	11888736	11888829	11923359	11923456	137,157,186	29,33,18	75,74,69	0,9,5	203	125	0.0243287099062	0.744,0.746,0.864	1.0,0.835,0.895	-0.125
ENSMUSG00000027763	Mbnl1	chr3	+	60622145	60622240	60615619	60615773	60625123	60625198	130,83,107	37,8,15	117,103,132	8,5,11	220	125	0.0243762369252	0.666,0.855,0.802	0.893,0.921,0.872	-0.121
ENSMUSG00000039844	Rapgef1	chr2	+	29719592	29719850	29710152	29710308	29722223	29722309	7,17,11	21,0,15	4,1,3	19,25,21	383	125	0.0244881894496	0.098,1.0,0.193	0.064,0.013,0.045	0.39
ENSMUSG00000010554	Mettl16	chr11	+	74795751	74795817	74787554	74787695	74795981	74796124	6,34,5	0,0,1	10,17,15	4,1,2	191	125	0.0245704264203	1.0,1.0,0.766	0.621,0.918,0.831	0.132
ENSMUSG00000020271	Fbxw11	chr11	+	32652747	32652904	32642903	32642935	32680200	32680302	18,12,26	1,1,0	26,39,28	0,9,4	282	125	0.0247463410916	0.889,0.842,1.0	1.0,0.658,0.756	0.106
ENSMUSG00000020271	Fbxw11	chr11	+	32708187	32708250	32680200	32680302	32711771	32711997	140,43,122	9,1,4	88,111,88	3,17,21	188	125	0.0247463410916	0.912,0.966,0.953	0.951,0.813,0.736	0.11
ENSMUSG00000042523	Dnal1	chr12	+	84121154	84121321	84114370	84114399	84124474	84124584	27,26,34	0,0,0	40,22,28	3,0,4	292	125	0.0251172801229	1.0,1.0,1.0	0.851,1.0,0.75	0.133
ENSMUSG00000027309	4930402H24Rik	chr2	-	130822420	130822500	130814178	130814303	130839963	130840111	25,4,39	2,0,0	30,35,27	3,1,7	205	125	0.0251172801229	0.884,1.0,1.0	0.859,0.955,0.702	0.123
ENSMUSG00000026200	Glb1l	chr1	-	75208686	75208837	75208318	75208379	75209055	75209222	34,15,34	4,0,16	63,44,47	0,4,0	276	125	0.0251172801229	0.794,1.0,0.49	1.0,0.833,1.0	-0.183
ENSMUSG00000039908	Slc26a11	chr11	+	119376781	119376909	119370748	119370799	119377168	119377268	38,22,29	8,0,0	28,16,42	0,0,0	253	125	0.0254719770615	0.701,1.0,1.0	1.0,1.0,1.0	-0.1
ENSMUSG00000033088	Triobp	chr15	+	78978613	78978751	78973251	78974292	78987891	78987948	2,0,6	23,30,13	14,9,9	20,31,23	263	125	0.0256046413518	0.04,0.0,0.18	0.25,0.121,0.157	-0.103
ENSMUSG00000054792	Klhl18	chr9	-	110438897	110439058	110432433	110432538	110446673	110446872	82,9,63	0,18,2	93,71,83	0,1,0	286	125	0.0257075154953	1.0,0.179,0.932	1.0,0.969,1.0	-0.286
ENSMUSG00000056770	Setd3	chr12	-	108113318	108113393	108108556	108108717	108157753	108158010	26,26,62	0,16,0	40,34,61	0,0,0	200	125	0.0257300026607	1.0,0.504,1.0	1.0,1.0,1.0	-0.165
ENSMUSG00000000301	Pemt	chr11	-	60031712	60031820	59983442	59983558	60046343	60046477	55,40,60	18,0,5	58,44,60	1,0,3	233	125	0.0257300026607	0.621,1.0,0.866	0.969,1.0,0.915	-0.132
ENSMUSG00000097039	Pvt1	chr15	+	62149238	62149352	62107147	62107465	62159996	62160128	7,14,12	7,8,0	7,11,4	0,2,0	239	125	0.0257696798834	0.343,0.478,1.0	1.0,0.742,1.0	-0.307
ENSMUSG00000091512	Lamtor3	chr3	+	137925111	137925170	137919920	137919955	137926808	137926814	22,1,16	9,0,6	30,62,25	2,1,3	184	125	0.0258195002912	0.624,1.0,0.644	0.911,0.977,0.85	-0.157
ENSMUSG00000031805	Jak3	chr8	+	71682899	71682984	71682281	71682413	71683331	71683459	24,24,32	5,8,6	34,30,35	2,3,1	210	125	0.0264014649456	0.741,0.641,0.76	0.91,0.856,0.954	-0.193
ENSMUSG00000022940	Pigp	chr16	-	94367560	94367633	94365354	94365473	94370088	94370192	143,46,145	51,70,41	202,318,204	36,37,44	198	125	0.0264408344255	0.639,0.293,0.691	0.78,0.844,0.745	-0.249
ENSMUSG00000056310	Tyw1	chr5	+	130258932	130259054	130257034	130257193	130266982	130267084	68,6,27	4,0,6	45,68,59	0,3,0	247	125	0.0267734708097	0.896,1.0,0.695	1.0,0.92,1.0	-0.11
ENSMUSG00000020032	Nuak1	chr10	-	84393991	84394143	84392255	84392321	84409615	84409736	118,57,243	0,12,0	233,243,221	0,0,0	277	125	0.0267756380134	1.0,0.682,1.0	1.0,1.0,1.0	-0.106
ENSMUSG00000038930	Rccd1	chr7	-	80320091	80320213	80319245	80319341	80320861	80321155	78,72,67	4,9,11	71,93,88	0,1,7	247	125	0.0267802165916	0.908,0.802,0.755	1.0,0.979,0.864	-0.126
ENSMUSG00000027860	Vangl1	chr3	-	102183950	102184558	102166837	102166971	102189408	102189547	74,86,85	3,0,4	75,77,54	0,0,0	733	125	0.0267802165916	0.808,1.0,0.784	1.0,1.0,1.0	-0.136
ENSMUSG00000031948	Kars	chr8	-	112010221	112010280	112008481	112008539	112011209	112011275	0,0,0	32,36,17	5,1,3	14,33,19	184	125	0.0268252548541	0.0,0.0,0.0	0.195,0.02,0.097	-0.104
ENSMUSG00000021240	Abcd4	chr12	-	84613904	84614044	84612324	84612450	84615076	84615204	98,16,58	0,0,0	24,71,48	6,0,2	265	125	0.026873881278	1.0,1.0,1.0	0.654,1.0,0.919	0.142
ENSMUSG00000061589	Dot1l	chr10	+	80785781	80786266	80785497	80785623	80786353	80786489	446,109,437	2,16,0	500,446,404	2,2,0	610	125	0.0268896141093	0.979,0.583,1.0	0.981,0.979,1.0	-0.133
ENSMUSG00000048232	Fbxo10	chr4	-	45058328	45059150	45051552	45051702	45061939	45062530	148,52,96	6,4,0	136,173,185	0,0,3	947	125	0.0269732802062	0.765,0.632,1.0	1.0,1.0,0.891	-0.165
ENSMUSG00000042670	Immp1l	chr2	+	105933264	105933353	105908323	105908429	105936991	105937118	81,97,118	0,13,3	125,101,114	22,14,12	214	125	0.0270456596471	1.0,0.813,0.958	0.768,0.808,0.847	0.116
ENSMUSG00000071064	Zfp827	chr8	+	79188148	79188181	79186175	79186353	79189666	79190856	10,0,20	52,33,38	1,5,1	40,46,41	158	125	0.0270689704662	0.132,0.0,0.294	0.019,0.079,0.019	0.103
ENSMUSG00000035696	Rnf38	chr4	-	44158902	44159052	44152359	44152553	44187448	44187519	85,24,70	44,8,36	75,46,37	56,41,74	275	125	0.0270689704662	0.468,0.577,0.469	0.378,0.338,0.185	0.204
ENSMUSG00000039199	Zdhhc1	chr8	-	105476613	105476738	105476023	105476136	105477016	105477118	74,39,35	0,16,0	50,33,50	0,0,1	250	125	0.0272029702558	1.0,0.549,1.0	1.0,1.0,0.962	-0.138
ENSMUSG00000025372	Baiap2	chr11	+	119997488	119997690	119996888	119997090	119998633	119998702	130,132,109	0,30,8	100,110,118	2,1,3	327	125	0.0272121608867	1.0,0.627,0.839	0.95,0.977,0.938	-0.133
ENSMUSG00000023235	Ccl25	chr8	+	4349771	4349894	4327756	4327893	4353882	4354000	23,37,14	2,0,13	33,18,39	0,2,0	248	125	0.0273124316567	0.853,1.0,0.352	1.0,0.819,1.0	-0.205
ENSMUSG00000036098	Myrf	chr19	-	10228652	10228916	10225448	10225510	10229019	10229107	96,11,58	6,16,5	32,55,47	2,1,1	389	125	0.0277239859101	0.837,0.181,0.788	0.837,0.946,0.938	-0.305
ENSMUSG00000021870	Slmap	chr14	-	26459409	26459460	26453537	26453600	26460041	26460210	13,0,4	18,24,34	18,23,14	16,28,29	176	125	0.028130916595	0.339,0.0,0.077	0.444,0.368,0.255	-0.217
ENSMUSG00000060073	Psma3	chr12	+	70984492	70984594	70978732	70978815	70986862	70986935	19,41,4	2,0,12	2,6,13	0,1,0	227	125	0.0284686236505	0.84,1.0,0.155	1.0,0.768,1.0	-0.258
ENSMUSG00000029769	Ccdc136	chr6	+	29411709	29411868	29411247	29411385	29412901	29413087	39,32,31	1,0,0	35,36,49	6,2,0	284	125	0.0285911179046	0.945,1.0,1.0	0.72,0.888,1.0	0.112
ENSMUSG00000037994	Slc9b2	chr3	+	135315880	135315950	135307730	135307781	135317053	135317193	24,21,20	43,53,26	10,14,8	3,3,8	195	125	0.0286156781869	0.264,0.203,0.33	0.681,0.749,0.391	-0.341
ENSMUSG00000024273	2700062C07Rik	chr18	+	24471061	24471084	24470860	24470980	24472949	24473149	111,147,171	56,41,108	144,160,132	39,36,28	148	125	0.0286355962647	0.626,0.752,0.572	0.757,0.79,0.799	-0.132
ENSMUSG00000032579	Hemk1	chr9	-	107331444	107331579	107330772	107330822	107336571	107336663	15,1,18	0,0,8	8,8,7	0,0,0	260	125	0.0287764858423	1.0,1.0,0.52	1.0,1.0,1.0	-0.16
ENSMUSG00000027215	Cd82	chr2	-	93443368	93443444	93437387	93437470	93462329	93462443	15,18,26	0,0,3	23,11,32	4,5,4	201	125	0.0289752353943	1.0,1.0,0.843	0.781,0.578,0.833	0.217
ENSMUSG00000087177	E130307A14Rik	chr10	-	39632949	39633016	39622624	39622727	39681472	39681549	9,0,3	14,20,16	9,14,17	20,11,7	192	125	0.0291611586992	0.295,0.0,0.109	0.227,0.453,0.613	-0.296
ENSMUSG00000015214	Mtmr1	chrX	+	71393295	71393445	71392515	71392599	71394276	71394296	70,89,75	6,0,1	64,56,96	4,3,19	275	125	0.0291831226251	0.841,1.0,0.972	0.879,0.895,0.697	0.114
ENSMUSG00000048271	Rbm33	chr5	+	28394001	28394670	28390883	28391171	28408251	28408461	234,143,317	0,22,0	240,269,302	0,1,0	794	125	0.0292545387901	1.0,0.506,1.0	1.0,0.977,1.0	-0.157
ENSMUSG00000022701	Ccdc191	chr16	+	43898089	43898231	43889898	43890038	43905350	43905483	26,6,38	0,6,2	41,45,54	0,1,0	267	125	0.0296653919098	1.0,0.319,0.899	1.0,0.955,1.0	-0.246
ENSMUSG00000053460	Ggcx	chr6	+	72427897	72428049	72427041	72427173	72428457	72428627	80,38,54	31,7,5	66,70,68	4,6,3	277	125	0.029743404671	0.538,0.71,0.83	0.882,0.84,0.911	-0.185
ENSMUSG00000020527	Myo19	chr11	+	84893324	84893394	84892075	84892208	84894549	84894652	89,31,150	13,14,33	165,139,168	19,12,13	195	125	0.0303377429001	0.814,0.587,0.744	0.848,0.881,0.892	-0.159
ENSMUSG00000035778	Ggta1	chr2	-	35414218	35414284	35413325	35413427	35416471	35416507	38,31,36	1,0,3	30,30,34	6,9,1	191	125	0.0304336983561	0.961,1.0,0.887	0.766,0.686,0.957	0.146
ENSMUSG00000018362	Kpna2	chr11	-	106992602	106992691	106991857	106992126	106996508	106996646	7,1,1	9,6,4	5,16,16	6,2,4	214	125	0.0307253677696	0.312,0.089,0.127	0.327,0.824,0.7	-0.441
ENSMUSG00000020400	Tnip1	chr11	-	54956020	54956178	54940710	54940882	54962832	54962917	11,4,7	0,0,0	3,13,5	2,1,2	283	125	0.0307342498002	1.0,1.0,1.0	0.399,0.852,0.525	0.408
ENSMUSG00000036555	Iqce	chr5	-	140669021	140669105	140666007	140666208	140670466	140670567	34,28,49	50,8,63	16,29,13	59,55,66	209	125	0.0308273733753	0.289,0.677,0.317	0.14,0.24,0.105	0.266
ENSMUSG00000042213	Zfand4	chr6	+	116305616	116305761	116273572	116273872	116313844	116315017	67,17,25	6,0,0	59,55,50	14,6,10	270	125	0.0313856742555	0.838,1.0,1.0	0.661,0.809,0.698	0.223
ENSMUSG00000030929	Eri2	chr7	-	119787403	119787485	119786738	119786827	119787733	119787834	147,75,112	9,3,13	132,132,103	27,18,16	207	125	0.0316822925157	0.908,0.938,0.839	0.747,0.816,0.795	0.109
ENSMUSG00000045098	Suv420h1	chr19	+	3782755	3782852	3782219	3782279	3786388	3786627	8,0,17	19,12,31	10,21,29	12,21,16	222	125	0.0316940658508	0.192,0.0,0.236	0.319,0.36,0.505	-0.252
ENSMUSG00000025420	Katnal2	chr18	-	76978429	76978672	76977148	76977525	76979998	76980161	54,62,33	0,36,0	39,40,44	0,0,0	368	125	0.0316940658508	1.0,0.369,1.0	1.0,1.0,1.0	-0.21
ENSMUSG00000027878	Notch2	chr3	+	98124148	98124333	98123744	98123898	98126111	98126244	224,55,271	0,14,0	206,271,211	0,0,0	310	125	0.0318865270716	1.0,0.613,1.0	1.0,1.0,1.0	-0.129
ENSMUSG00000021891	Mettl6	chr14	-	31487570	31487741	31478319	31479810	31493596	31493964	91,37,67	0,16,0	51,88,47	0,0,0	296	125	0.0319112821018	1.0,0.494,1.0	1.0,1.0,1.0	-0.169
ENSMUSG00000023764	Sfi1	chr11	-	3134625	3135542	3133071	3133207	3135653	3135830	27,30,29	0,2,0	45,15,20	4,0,2	1042	125	0.0319334056181	1.0,0.643,1.0	0.574,1.0,0.545	0.175
ENSMUSG00000044456	Rin3	chr12	+	102350881	102350954	102312974	102313182	102358704	102358796	45,7,28	0,0,0	23,14,28	2,0,5	198	125	0.0321945032378	1.0,1.0,1.0	0.879,1.0,0.78	0.114
ENSMUSG00000012114	Med15	chr16	-	17680548	17680761	17674404	17674658	17683158	17683188	260,71,164	13,10,20	212,259,265	15,8,3	338	125	0.0322028246258	0.881,0.724,0.752	0.839,0.923,0.97	-0.125
ENSMUSG00000028086	Fbxw7	chr3	+	84864136	84864200	84863963	84864011	84903500	84904079	16,28,44	37,44,78	62,57,62	43,66,64	189	125	0.0323682675186	0.222,0.296,0.272	0.488,0.364,0.391	-0.151
ENSMUSG00000021639	Gtf2h2	chr13	-	100468914	100469026	100461847	100461962	100476469	100476572	3,0,7	0,36,0	22,8,23	0,0,0	237	125	0.0325373148553	1.0,0.0,1.0	1.0,1.0,1.0	-0.333
ENSMUSG00000034813	Grip1	chr10	+	119897714	119897795	119454319	119454422	119929900	119930036	52,39,60	1,9,5	49,73,51	0,4,0	206	125	0.0325967244236	0.969,0.724,0.879	1.0,0.917,1.0	-0.115
ENSMUSG00000067916	Zfp991	chr4	+	147140037	147140119	147134571	147134664	147165340	147165386	22,54,48	7,52,9	49,23,54	1,8,2	207	125	0.0329086968739	0.655,0.385,0.763	0.967,0.635,0.942	-0.247
ENSMUSG00000087368	BC065397	chrX	+	136761990	136762088	136759855	136759918	136788520	136788617	40,40,68	3,0,0	36,27,40	5,3,2	223	125	0.0332539219769	0.882,1.0,1.0	0.801,0.835,0.918	0.109
ENSMUSG00000054770	Kctd18	chr1	-	57965328	57965540	57963067	57963261	57967496	57967723	125,65,71	0,27,0	111,116,96	0,0,1	337	125	0.0334638973504	1.0,0.472,1.0	1.0,1.0,0.973	-0.167
ENSMUSG00000034573	Ptpn13	chr5	+	103540971	103541386	103536713	103536876	103550224	103550314	113,48,94	39,12,34	51,61,47	38,37,25	540	125	0.0334856672749	0.401,0.481,0.39	0.237,0.276,0.303	0.152
ENSMUSG00000003534	Ddr1	chr17	-	35686480	35686591	35685305	35685550	35687144	35687310	13,24,22	4,0,2	53,28,38	10,26,24	236	125	0.0338450706439	0.633,1.0,0.854	0.737,0.363,0.456	0.31
ENSMUSG00000050875	A730017C20Rik	chr18	+	59066909	59066989	59062510	59062562	59072192	59072417	10,11,12	0,0,4	5,13,10	7,2,13	205	125	0.0342567635473	1.0,1.0,0.647	0.303,0.799,0.319	0.409
ENSMUSG00000028487	Bnc2	chr4	-	84291692	84293662	84275094	84276447	84390888	84391124	110,53,121	2,0,0	94,132,120	0,12,2	2095	125	0.0342963203029	0.766,1.0,1.0	1.0,0.396,0.782	0.196
ENSMUSG00000051920	Rspo2	chr15	-	43078098	43078242	43020810	43022642	43093152	43093341	156,57,187	6,39,10	225,264,255	5,5,8	269	125	0.0343417181907	0.924,0.404,0.897	0.954,0.961,0.937	-0.209
ENSMUSG00000029836	Cbx3	chr6	+	51478437	51478600	51475230	51475373	51481723	51481818	22,6,18	21,3,15	35,67,45	18,10,9	288	125	0.0344238729073	0.313,0.465,0.342	0.458,0.744,0.685	-0.256
ENSMUSG00000006476	Nsmf	chr2	+	25058252	25058321	25057964	25057970	25059020	25059073	46,45,81	9,6,7	70,57,59	1,6,0	194	125	0.0345065099235	0.767,0.829,0.882	0.978,0.86,1.0	-0.12
ENSMUSG00000071337	Tia1	chr6	+	86419693	86419812	86418877	86418932	86420323	86420411	9,10,33	45,11,88	15,13,10	65,94,117	244	125	0.0346083002137	0.093,0.318,0.161	0.106,0.066,0.042	0.119
ENSMUSG00000074342	I830077J02Rik	chr3	-	105927146	105927241	105926867	105926917	105928733	105928781	17,20,10	12,0,0	3,12,10	0,0,0	220	125	0.0349719850326	0.446,1.0,1.0	1.0,1.0,1.0	-0.185
ENSMUSG00000042520	Ubap2l	chr3	-	90001817	90001868	90000139	90000253	90002278	90002476	69,100,58	43,28,33	46,33,47	42,36,45	176	125	0.0349811226178	0.533,0.717,0.555	0.438,0.394,0.426	0.182
ENSMUSG00000001999	Blvra	chr2	+	127080529	127080658	127070666	127070730	127085962	127086082	45,24,47	0,6,2	45,38,35	0,0,1	254	125	0.0351035863091	1.0,0.663,0.92	1.0,1.0,0.945	-0.121
ENSMUSG00000109141	Gm44619	chr8	+	24415103	24415362	24413056	24413213	24416684	24416937	5,14,9	0,0,3	32,14,26	9,16,12	384	125	0.0354601525289	1.0,1.0,0.494	0.536,0.222,0.414	0.441
ENSMUSG00000007837	Prrg2	chr7	-	45060204	45060386	45059971	45060011	45060740	45060892	59,69,67	1,1,8	79,88,64	10,16,9	307	125	0.0355182401425	0.96,0.966,0.773	0.763,0.691,0.743	0.167
ENSMUSG00000027198	Ext2	chr2	-	93821609	93821681	93820029	93820149	93822386	93822553	10,8,3	0,0,0	1,14,15	2,3,1	197	125	0.0359864830234	1.0,1.0,1.0	0.241,0.748,0.905	0.369
ENSMUSG00000000340	Dbt	chr3	+	116520236	116520360	116513127	116513191	116533254	116533436	35,39,24	2,0,1	29,41,35	4,1,8	249	125	0.0362101264058	0.898,1.0,0.923	0.784,0.954,0.687	0.132
ENSMUSG00000012126	Ubxn11	chr4	+	134113356	134113433	134109559	134109658	134116030	134116126	5,4,12	0,0,8	14,6,14	0,0,0	202	125	0.0364475145757	1.0,1.0,0.481	1.0,1.0,1.0	-0.173
ENSMUSG00000032534	Cep63	chr9	-	102590327	102590533	102588707	102588987	102594507	102594594	29,8,10	8,0,0	21,20,15	0,1,0	331	125	0.0368542040546	0.578,1.0,1.0	1.0,0.883,1.0	-0.102
ENSMUSG00000021495	Fam193b	chr13	-	55564519	55564580	55554216	55554448	55569704	55571120	23,20,22	0,0,0	26,25,26	3,1,3	186	125	0.0369184038351	1.0,1.0,1.0	0.853,0.944,0.853	0.117
ENSMUSG00000015755	Tab2	chr10	-	7919113	7920614	7911491	7911548	7924684	7924872	1037,320,992	0,11,0	974,976,1081	0,0,0	1626	125	0.0370245007495	1.0,0.691,1.0	1.0,1.0,1.0	-0.103
ENSMUSG00000034321	Exosc1	chr19	-	41926531	41926565	41922979	41924088	41931355	41931430	14,10,35	8,5,9	20,30,19	1,2,4	159	125	0.037332509778	0.579,0.611,0.754	0.94,0.922,0.789	-0.236
ENSMUSG00000026675	Hsd17b7	chr1	-	169959422	169959479	169955500	169956033	169959686	169959791	110,91,112	24,0,18	104,158,175	33,32,58	182	125	0.037332509778	0.759,1.0,0.81	0.684,0.772,0.675	0.146
ENSMUSG00000041654	Slc39a11	chr11	-	113591781	113591932	113562005	113562124	113649941	113650070	12,0,14	7,11,6	20,21,24	4,5,5	276	125	0.0374884983086	0.437,0.0,0.514	0.694,0.655,0.685	-0.361
ENSMUSG00000067629	Syngap1	chr17	+	26944632	26944754	26941452	26941518	26952561	26952653	21,5,9	5,0,5	27,15,25	3,0,0	247	125	0.0380599482863	0.68,1.0,0.477	0.82,1.0,1.0	-0.221
ENSMUSG00000028797	Tmem234	chr4	+	129601406	129601533	129600982	129601243	129607086	129607179	111,75,152	17,0,9	80,122,150	49,25,16	252	125	0.0382009493109	0.764,1.0,0.893	0.447,0.708,0.823	0.226
ENSMUSG00000040187	Arntl2	chr6	+	146827215	146827324	146823123	146823244	146828098	146828186	1,6,14	1,0,0	2,8,3	0,2,4	234	125	0.038239450789	0.348,1.0,1.0	1.0,0.681,0.286	0.127
ENSMUSG00000047022	Mipol1	chr12	+	57303344	57303551	57230445	57230611	57306010	57306137	72,58,80	6,0,2	79,92,68	5,17,8	332	125	0.0384603886355	0.819,1.0,0.938	0.856,0.671,0.762	0.156
ENSMUSG00000038344	Txlng	chrX	-	162786616	162787678	162784321	162784414	162790611	162790806	73,65,82	0,11,0	57,80,85	0,0,0	1187	125	0.0384703171557	1.0,0.384,1.0	1.0,1.0,1.0	-0.205
ENSMUSG00000110393	RP23-414P13.3	chr13	+	65247640	65247767	65241752	65242015	65247968	65248029	7,16,23	0,10,0	15,22,18	0,0,0	252	125	0.0385013781604	1.0,0.442,1.0	1.0,1.0,1.0	-0.186
ENSMUSG00000017670	Elmo2	chr2	-	165325866	165325997	165316238	165316351	165326417	165326479	0,14,9	109,2,86	0,1,0	83,108,74	256	125	0.0387411831907	0.0,0.774,0.049	0.0,0.005,0.0	0.273
ENSMUSG00000051730	Mettl5	chr2	-	69879101	69879184	69873883	69873935	69880766	69880948	167,150,243	26,74,5	179,164,182	4,5,13	208	125	0.0388129781696	0.794,0.549,0.967	0.964,0.952,0.894	-0.167
ENSMUSG00000034940	Synrg	chr11	+	83986813	83987047	83982195	83982307	83987912	83987990	37,38,33	0,0,0	27,21,20	0,4,2	359	125	0.0389069431902	1.0,1.0,1.0	1.0,0.646,0.777	0.192
ENSMUSG00000026319	2310035C23Rik	chr1	+	105686948	105687020	105678162	105678252	105687129	105687141	68,23,50	0,10,4	65,71,66	2,2,0	197	125	0.0394815940574	1.0,0.593,0.888	0.954,0.957,1.0	-0.143
ENSMUSG00000021747	4930452B06Rik	chr14	-	8644396	8644469	8578347	8578462	8659388	8659482	74,27,76	4,0,5	114,113,128	10,23,15	198	125	0.0395403086281	0.921,1.0,0.906	0.878,0.756,0.843	0.117
ENSMUSG00000042097	Zfp239	chr6	+	117869217	117869273	117863076	117863142	117870255	117870467	61,4,42	23,15,30	59,52,65	8,10,20	181	125	0.0401102567814	0.647,0.156,0.492	0.836,0.782,0.692	-0.338
ENSMUSG00000031156	Slc35a2	chrX	+	7892729	7892867	7889611	7889763	7894190	7894460	17,23,10	10,0,0	16,5,12	0,0,0	263	125	0.0401127461015	0.447,1.0,1.0	1.0,1.0,1.0	-0.184
ENSMUSG00000110105	RP24-77E13.10	chr7	-	7239979	7240207	7234378	7234502	7267218	7267305	20,16,51	4,0,0	15,20,21	5,7,2	353	125	0.0404803931469	0.639,1.0,1.0	0.515,0.503,0.788	0.278
ENSMUSG00000035392	Dennd1a	chr2	-	37983059	37983105	37961640	37961742	38003373	38003474	73,25,97	2,16,2	120,120,94	0,3,3	171	125	0.0404803931469	0.964,0.533,0.973	1.0,0.967,0.958	-0.152
ENSMUSG00000001036	Epn2	chr11	-	61565821	61565894	61548007	61548042	61579566	61579687	2,6,2	9,7,6	2,0,0	4,7,2	198	125	0.0405637212273	0.123,0.351,0.174	0.24,0.0,0.0	0.136
ENSMUSG00000037940	Inpp4b	chr8	+	81768093	81768212	81767800	81767912	81770807	81770924	63,8,26	0,0,8	37,44,50	0,0,0	244	125	0.0406774840698	1.0,1.0,0.625	1.0,1.0,1.0	-0.125
ENSMUSG00000035401	Emsy	chr7	-	98646448	98646523	98637260	98637520	98647804	98647904	124,82,105	12,0,1	73,114,124	11,9,14	200	125	0.0406774840698	0.866,1.0,0.985	0.806,0.888,0.847	0.103
ENSMUSG00000030409	Dmpk	chr7	+	19092207	19092254	19091938	19092036	19092417	19092632	20,2,12	4,0,10	13,23,10	0,3,0	172	125	0.0407299432998	0.784,1.0,0.466	1.0,0.848,1.0	-0.199
ENSMUSG00000002781	Tmem143	chr7	+	45908106	45908237	45906917	45907112	45909321	45909601	87,46,59	7,2,13	47,65,81	3,0,3	256	125	0.0407963377783	0.859,0.918,0.689	0.884,1.0,0.929	-0.116
ENSMUSG00000038056	Kmt2c	chr5	-	25330795	25330900	25329446	25329575	25338412	25338581	37,1,17	1,0,17	11,23,19	31,30,29	230	125	0.0409644180403	0.953,1.0,0.352	0.162,0.294,0.263	0.529
ENSMUSG00000042079	Hnrnpf	chr6	+	117919098	117919159	117906794	117906839	117923707	117925619	7,2,14	5,1,0	27,89,12	0,1,0	186	125	0.0415643892226	0.485,0.573,1.0	1.0,0.984,1.0	-0.309
ENSMUSG00000036339	Tmem260	chr14	+	48483249	48483333	48480303	48480344	48484938	48485053	86,23,60	0,14,0	64,93,78	0,0,0	209	125	0.0415643892226	1.0,0.496,1.0	1.0,1.0,1.0	-0.168
ENSMUSG00000052917	Senp7	chr16	+	56089383	56089464	56082355	56082408	56097339	56097431	66,39,100	42,38,81	97,91,110	42,33,59	206	125	0.0416503648073	0.488,0.384,0.428	0.584,0.626,0.531	-0.147
ENSMUSG00000029064	Gnb1	chr4	+	155515630	155515679	155491360	155491580	155527412	155527509	886,553,788	377,109,381	752,1043,925	459,656,500	174	125	0.0417464698692	0.628,0.785,0.598	0.541,0.533,0.571	0.122
ENSMUSG00000037375	Hhat	chr1	-	192716956	192717128	192693798	192693949	192741509	192741623	50,29,60	0,15,0	38,20,31	0,0,0	297	125	0.0417464698692	1.0,0.449,1.0	1.0,1.0,1.0	-0.184
ENSMUSG00000057858	Fam204a	chr19	-	60220329	60220360	60212672	60212762	60226231	60226697	0,0,8	8,12,13	0,0,0	4,13,6	156	125	0.0417464698692	0.0,0.0,0.33	0.0,0.0,0.0	0.11
ENSMUSG00000035165	Kcne3	chr7	+	100181135	100181274	100178715	100178766	100182732	100182823	60,62,68	0,21,2	52,54,60	1,2,0	264	125	0.0422280680742	1.0,0.583,0.942	0.961,0.927,1.0	-0.121
ENSMUSG00000058806	Col13a1	chr10	-	61897138	61897174	61896345	61896372	61903089	61903140	9,1,3	0,0,0	5,16,1	6,1,0	161	125	0.0424271692782	1.0,1.0,1.0	0.393,0.925,1.0	0.227
ENSMUSG00000028649	Macf1	chr4	-	123364056	123364074	123360909	123361027	123365272	123365347	249,226,268	261,141,299	156,190,191	250,270,263	143	125	0.0424271692782	0.455,0.584,0.439	0.353,0.381,0.388	0.119
ENSMUSG00000029769	Ccdc136	chr6	+	29421990	29422097	29414951	29414980	29426624	29426954	2,0,0	5,15,24	0,5,3	10,5,1	232	125	0.0429022306771	0.177,0.0,0.0	0.0,0.35,0.618	-0.264
ENSMUSG00000029729	Zkscan1	chr5	+	138097066	138097158	138093991	138094139	138100589	138107822	72,30,54	21,0,22	96,85,79	59,53,70	217	125	0.043040219484	0.664,1.0,0.586	0.484,0.48,0.394	0.297
ENSMUSG00000026792	Lrsam1	chr2	-	32961043	32961255	32959516	32959613	32961561	32961614	53,10,43	0,0,0	24,54,28	0,0,8	337	125	0.043623849109	1.0,1.0,1.0	1.0,1.0,0.565	0.145
ENSMUSG00000020776	Fbf1	chr11	-	116165831	116165912	116164662	116164690	116167551	116167780	139,87,160	19,10,23	167,123,130	37,26,41	206	125	0.0436442202993	0.816,0.841,0.808	0.733,0.742,0.658	0.111
ENSMUSG00000025759	Mfsd8	chr3	-	40830623	40830679	40823826	40823961	40832012	40832157	12,12,6	0,8,0	17,10,20	0,0,0	181	125	0.0436442202993	1.0,0.509,1.0	1.0,1.0,1.0	-0.164
ENSMUSG00000072591	5930412G12Rik	chr5	-	128584163	128584296	128579177	128579285	128585271	128585406	33,93,43	23,94,55	31,44,44	13,20,26	258	125	0.0440762374978	0.41,0.324,0.275	0.536,0.516,0.451	-0.165
ENSMUSG00000027763	Mbnl1	chr3	+	60621422	60621458	60615619	60615773	60625123	60625198	33,4,36	37,8,15	50,23,27	8,5,11	161	125	0.0441514089371	0.409,0.28,0.651	0.829,0.781,0.656	-0.309
ENSMUSG00000043410	Hfm1	chr5	-	106920962	106921076	106917323	106917627	106922812	106922910	40,43,20	4,0,0	30,16,28	5,3,4	239	125	0.0443446952325	0.839,1.0,1.0	0.758,0.736,0.785	0.187
ENSMUSG00000073460	Pnldc1	chr17	-	12892135	12892178	12890720	12890820	12892319	12892373	19,25,16	0,0,0	15,20,31	4,3,0	168	125	0.0443446952325	1.0,1.0,1.0	0.736,0.832,1.0	0.144
ENSMUSG00000038773	Kdm3b	chr18	+	34803449	34804049	34799284	34799359	34808240	34809489	586,111,454	18,24,33	456,535,517	13,21,4	725	125	0.0447475781083	0.849,0.444,0.703	0.858,0.815,0.957	-0.211
ENSMUSG00000064302	Clasp1	chr1	+	118541674	118541698	118539265	118539369	118543101	118543346	143,38,99	206,37,175	73,96,72	202,182,197	149	125	0.0447475781083	0.368,0.463,0.322	0.233,0.307,0.235	0.126
ENSMUSG00000028826	Tmem57	chr4	-	134837848	134837990	134833197	134833321	134853037	134853149	97,65,111	4,0,12	55,107,133	22,18,10	267	125	0.0447475781083	0.919,1.0,0.812	0.539,0.736,0.862	0.198
ENSMUSG00000036555	Iqce	chr5	-	140669021	140669120	140666028	140666208	140670466	140670567	41,25,76	50,8,63	23,42,23	59,55,66	224	125	0.0453161121048	0.314,0.636,0.402	0.179,0.299,0.163	0.237
ENSMUSG00000022883	Robo1	chr16	+	72993666	72993693	72989598	72989796	72995116	72995159	154,54,211	239,52,138	215,326,266	135,126,160	152	125	0.0456178765809	0.346,0.461,0.557	0.567,0.68,0.578	-0.154
ENSMUSG00000043885	Slc36a4	chr9	+	15723513	15723609	15721932	15722021	15724520	15724605	132,30,141	0,13,0	84,143,133	0,0,0	221	125	0.0457321038092	1.0,0.566,1.0	1.0,1.0,1.0	-0.145
ENSMUSG00000034135	Sik3	chr9	+	46201999	46202070	46198551	46198707	46207921	46208072	88,36,72	0,10,0	66,71,64	0,0,0	196	125	0.0458004039913	1.0,0.697,1.0	1.0,1.0,1.0	-0.101
ENSMUSG00000024414	Mrpl27	chr11	+	94656407	94656618	94653775	94653841	94656982	94657050	164,124,227	25,23,10	308,327,259	8,18,17	336	125	0.0458082922162	0.709,0.667,0.894	0.935,0.871,0.85	-0.129
ENSMUSG00000096916	Zfp850	chr7	-	28012335	28012450	28008383	28008436	28014015	28014115	173,60,91	9,16,12	106,104,98	3,10,0	240	125	0.0460222270845	0.909,0.661,0.798	0.948,0.844,1.0	-0.141
ENSMUSG00000032185	Carm1	chr9	+	21575413	21575518	21569454	21569580	21583038	21583129	13,1,18	2,0,0	1,3,6	9,0,1	230	125	0.0463774019211	0.779,1.0,1.0	0.057,1.0,0.765	0.319
ENSMUSG00000024622	Hmgxb3	chr18	-	61167195	61167693	61165484	61165583	61171207	61171382	501,106,355	0,11,0	445,384,370	0,0,0	623	125	0.0466335862671	1.0,0.659,1.0	1.0,1.0,1.0	-0.114
ENSMUSG00000029699	Ssc4d	chr5	-	135965570	135965885	135964618	135964696	135966074	135966152	1,3,3	1,0,0	11,4,20	0,7,2	440	125	0.0466335862671	0.221,1.0,1.0	1.0,0.14,0.74	0.114
ENSMUSG00000073856	Iqck	chr7	+	118872820	118872894	118855774	118855961	118876241	118876371	5,12,5	0,0,3	4,5,3	1,3,6	199	125	0.0477309174548	1.0,1.0,0.511	0.715,0.511,0.239	0.349
ENSMUSG00000015968	Cacna1d	chr14	-	30050233	30050260	30047207	30047371	30051369	30051734	0,4,12	10,0,3	2,0,1	16,3,2	152	125	0.0479783478784	0.0,1.0,0.767	0.093,0.0,0.291	0.461
ENSMUSG00000042213	Zfand4	chr6	+	116284739	116284815	116273572	116273872	116285853	116285921	19,23,13	0,0,0	33,21,27	0,4,3	201	125	0.0480723836706	1.0,1.0,1.0	1.0,0.766,0.848	0.129
ENSMUSG00000043467	Zbtb37	chr1	-	161034087	161034284	161031804	161032761	161034777	161034849	22,19,27	0,0,0	15,17,26	0,1,5	322	125	0.0482863884655	1.0,1.0,1.0	1.0,0.868,0.669	0.154
ENSMUSG00000028124	Gclm	chr3	+	122255544	122255610	122245556	122246111	122259206	122259291	109,26,108	0,16,0	69,72,78	0,0,0	191	125	0.0484689270508	1.0,0.515,1.0	1.0,1.0,1.0	-0.162
ENSMUSG00000019909	Fam162b	chr10	-	51587194	51587303	51585419	51585590	51590060	51590169	57,183,49	4,0,6	13,2,1	0,0,0	234	125	0.0484689270508	0.884,1.0,0.814	1.0,1.0,1.0	-0.101
ENSMUSG00000020458	Rtn4	chr11	+	29705534	29705591	29692946	29693693	29733632	29733840	65,52,73	144,56,105	72,70,60	139,228,190	182	125	0.0484689270508	0.237,0.389,0.323	0.262,0.174,0.178	0.112
ENSMUSG00000030279	C2cd5	chr6	-	143020323	143020374	143017882	143018073	143029572	143029660	10,12,3	10,0,0	2,9,14	0,0,0	176	125	0.0488217416354	0.415,1.0,1.0	1.0,1.0,1.0	-0.195
ENSMUSG00000029673	Auts2	chr5	-	131470413	131470458	131461281	131461353	131472237	131472479	16,8,3	2,0,0	10,12,15	4,0,4	170	125	0.0489566861302	0.855,1.0,1.0	0.648,1.0,0.734	0.158
ENSMUSG00000047045	Tmem164	chrX	+	142752039	142752089	142681405	142681556	142805989	142806068	24,3,25	3,0,0	11,25,23	7,5,1	175	125	0.0490735622274	0.851,1.0,1.0	0.529,0.781,0.943	0.199
ENSMUSG00000011831	Evi5	chr5	-	107810289	107810322	107799125	107799260	107812357	107812411	50,71,74	22,14,19	68,42,53	23,62,56	158	125	0.0493027724751	0.643,0.8,0.755	0.701,0.349,0.428	0.24
ENSMUSG00000030083	Abtb1	chr6	-	88840709	88840781	88839626	88839771	88840837	88840900	36,33,13	2,0,0	32,25,21	3,3,2	197	125	0.049529875271	0.919,1.0,1.0	0.871,0.841,0.869	0.113
ENSMUSG00000025880	Smad7	chr18	+	75370894	75370948	75368989	75369568	75393826	75393986	89,105,37	0,0,11	44,40,82	0,0,0	179	125	0.0495659600832	1.0,1.0,0.701	1.0,1.0,1.0	-0.1
ENSMUSG00000075324	Fign	chr2	-	64027909	64027967	63980615	63980899	64096894	64097064	31,0,15	31,5,37	46,42,44	24,18,34	183	125	0.0496266838236	0.406,0.0,0.217	0.567,0.614,0.469	-0.342
ENSMUSG00000044791	Setd2	chr9	+	110547208	110551494	110532596	110532752	110553102	110553234	138,29,167	0,17,0	124,227,177	0,0,0	4411	125	0.0498576992944	1.0,0.046,1.0	1.0,1.0,1.0	-0.318
ENSMUSG00000097275	Gm26648	chr5	-	24699191	24704217	24696901	24697409	24704393	24704690	390,253,400	0,13,0	323,376,382	0,0,0	5151	125	0.0498576992944	1.0,0.321,1.0	1.0,1.0,1.0	-0.226
