# Supplementary material for: An Alternative Splicing Program for Mouse Craniofacial Development
Source: Front Physiol. 2020 Sep 4;11:1099. doi: 10.3389/fphys.2020.01099 (PMC7498679; doi:10.3389/fphys.2020.01099)
Supplement: Supplementary file 12 [file Data_Sheet_1.zip › Filtered rMATS results/SE/MNP_Ect_E10.5_vs_E11.5_SE_filtered_output.txt]

GeneID	geneSymbol	chr	strand	exonStart_0base	exonEnd	upstreamES	upstreamEE	downstreamES	downstreamEE	IC_SAMPLE_1	SC_SAMPLE_1	IC_SAMPLE_2	SC_SAMPLE_2	IncFormLen	SkipFormLen	FDR	IncLevel1	IncLevel2	DeltaPSI
ENSMUSG00000027985	Lef1	chr3	+	131191022	131191106	131189334	131189425	131193128	131193251	158,216,151	476,626,511	432,456,368	327,330,342	209	125	0.0	0.166,0.171,0.15	0.441,0.452,0.392	-0.266
ENSMUSG00000028284	Map3k7	chr4	+	31994873	31994954	31992386	31992516	32002088	32002153	251,361,368	158,161,138	215,200,147	324,259,271	206	125	0.0	0.491,0.576,0.618	0.287,0.319,0.248	0.277
ENSMUSG00000028284	Map3k7	chr4	+	31994873	31995010	31992472	31992516	32002088	32002153	147,211,209	158,161,138	93,90,64	324,259,271	262	125	0.0	0.307,0.385,0.419	0.12,0.142,0.101	0.249
ENSMUSG00000028693	Nasp	chr4	-	116610402	116611377	116605683	116605763	116611971	116612081	5902,9459,11778	527,919,869	4821,4077,3985	902,803,708	1100	125	0.0	0.56,0.539,0.606	0.378,0.366,0.39	0.19
ENSMUSG00000059495	Arhgef12	chr9	-	43040539	43040596	43027196	43027295	43042590	43042676	42,51,76	99,154,172	146,171,123	95,83,73	182	125	0.0	0.226,0.185,0.233	0.514,0.586,0.536	-0.331
ENSMUSG00000033295	Ptprf	chr4	-	118227818	118227845	118226453	118226571	118230694	118230888	502,531,448	1775,1881,1397	1428,1228,1013	2106,1897,1650	152	125	0.0	0.189,0.188,0.209	0.358,0.347,0.335	-0.151
ENSMUSG00000005417	Mprip	chr11	+	59772151	59772217	59771616	59771702	59775515	59776223	1708,2158,1927	285,351,370	1525,1484,1138	780,648,499	191	125	0.0	0.797,0.801,0.773	0.561,0.6,0.599	0.204
ENSMUSG00000030766	Arhgap17	chr7	-	123294471	123294705	123292035	123292205	123296409	123296590	198,244,214	6,24,10	162,158,148	74,77,58	359	125	0.0	0.92,0.78,0.882	0.433,0.417,0.47	0.421
ENSMUSG00000018417	Myo1b	chr1	-	51766821	51766908	51763889	51763964	51769003	51769090	399,515,522	23,31,32	395,431,417	89,96,102	212	125	0.0	0.911,0.907,0.906	0.724,0.726,0.707	0.189
ENSMUSG00000021224	Numb	chr12	-	83797196	83797343	83795438	83796154	83799507	83799657	217,228,193	46,41,38	162,140,120	113,80,90	272	125	0.0	0.684,0.719,0.7	0.397,0.446,0.38	0.293
ENSMUSG00000027478	Dnmt3b	chr2	+	153670848	153670908	153670302	153670447	153672215	153672335	136,206,197	70,118,87	12,22,19	53,38,75	185	125	0.0	0.568,0.541,0.605	0.133,0.281,0.146	0.385
ENSMUSG00000027111	Itga6	chr2	+	71853533	71853663	71849380	71849506	71855853	71856758	388,650,585	206,321,279	1131,1028,1020	145,140,197	255	125	0.0	0.48,0.498,0.507	0.793,0.783,0.717	-0.269
ENSMUSG00000066306	Numa1	chr7	+	102002294	102002336	102001414	102001659	102007485	102007780	283,364,369	295,370,346	793,740,587	160,179,150	167	125	0.0	0.418,0.424,0.444	0.788,0.756,0.745	-0.334
ENSMUSG00000022568	Scrib	chr15	-	76061738	76061801	76061133	76061223	76062669	76063047	362,448,407	135,210,164	298,293,325	367,318,359	188	125	0.0	0.641,0.587,0.623	0.351,0.38,0.376	0.248
ENSMUSG00000004562	Arhgef40	chr14	+	52003972	52004116	52003653	52003758	52004611	52004742	264,349,255	144,180,187	415,493,333	54,108,49	269	125	0.0	0.46,0.474,0.388	0.781,0.68,0.759	-0.299
ENSMUSG00000073563	Csnk1g3	chr18	+	53948644	53948668	53948047	53948154	53953244	53955684	77,207,180	474,764,848	247,221,169	419,390,340	149	125	0.0	0.12,0.185,0.151	0.331,0.322,0.294	-0.164
ENSMUSG00000021144	Mta1	chr12	+	113133540	113133576	113133184	113133337	113135796	113135828	320,354,277	664,805,552	680,595,509	262,280,249	161	125	0.0	0.272,0.255,0.28	0.668,0.623,0.613	-0.366
ENSMUSG00000031586	Rbpms	chr8	-	33789391	33789495	33784065	33784186	33795081	33795150	47,44,34	473,661,496	74,51,53	164,208,188	229	125	0.0	0.051,0.035,0.036	0.198,0.118,0.133	-0.109
ENSMUSG00000027699	Ect2	chr3	-	27148794	27148887	27146836	27147019	27148992	27149069	305,449,592	77,102,127	209,249,144	276,198,193	218	125	0.0	0.694,0.716,0.728	0.303,0.419,0.3	0.372
ENSMUSG00000037936	Scarb1	chr5	-	125281104	125281233	125277786	125277865	125283898	125284159	101,133,109	291,462,272	157,113,98	96,112,97	254	125	2.63511434896e-13	0.146,0.124,0.165	0.446,0.332,0.332	-0.225
ENSMUSG00000026305	Lrrfip1	chr1	+	91103246	91103318	91101184	91101310	91105126	91105297	42,61,60	136,193,150	19,14,21	230,192,239	197	125	1.26027207993e-12	0.164,0.167,0.202	0.05,0.044,0.053	0.129
ENSMUSG00000026566	Mpzl1	chr1	-	165601749	165601855	165593367	165593677	165604609	165604742	884,972,1099	272,357,286	925,901,836	110,125,116	231	125	2.17396933788e-12	0.638,0.596,0.675	0.82,0.796,0.796	-0.168
ENSMUSG00000025060	Slk	chr19	+	47627647	47627740	47625304	47625484	47635468	47635598	45,86,67	162,255,257	140,174,144	194,224,142	218	125	3.7905106404e-12	0.137,0.162,0.13	0.293,0.308,0.368	-0.18
ENSMUSG00000055320	Tead1	chr7	+	112856052	112856064	112842039	112842102	112856797	112856932	23,40,25	216,248,221	76,63,35	61,96,67	137	125	6.65610365179e-12	0.089,0.128,0.094	0.532,0.375,0.323	-0.306
ENSMUSG00000024381	Bin1	chr18	+	32426223	32426352	32424819	32424967	32431982	32432093	157,237,182	88,114,75	129,106,93	151,156,132	254	125	7.03951976077e-12	0.468,0.506,0.544	0.296,0.251,0.257	0.238
ENSMUSG00000018417	Myo1b	chr1	-	51768649	51768736	51763889	51763964	51769003	51769090	61,87,50	23,31,32	34,51,46	89,96,102	212	125	1.53927024383e-11	0.61,0.623,0.48	0.184,0.239,0.21	0.36
ENSMUSG00000022681	Ntan1	chr16	+	13826882	13826985	13819324	13819436	13827387	13827496	210,310,226	20,21,15	237,323,225	69,76,63	228	125	7.67169624123e-11	0.852,0.89,0.892	0.653,0.7,0.662	0.206
ENSMUSG00000039108	Lsm14b	chr2	+	180031793	180031871	180031360	180031528	180032060	180032222	387,501,532	443,684,701	351,334,332	860,948,874	203	125	8.80457581842e-11	0.35,0.311,0.318	0.201,0.178,0.19	0.137
ENSMUSG00000040728	Esrp1	chr4	-	11344111	11344262	11338721	11338831	11353294	11353463	401,538,436	189,247,191	951,868,796	201,172,176	276	125	3.31295876354e-10	0.49,0.497,0.508	0.682,0.696,0.672	-0.185
ENSMUSG00000039108	Lsm14b	chr2	+	180028957	180029074	180027899	180028035	180031360	180031528	725,765,640	233,251,215	714,723,648	467,549,395	242	125	4.82165694672e-10	0.616,0.612,0.606	0.441,0.405,0.459	0.176
ENSMUSG00000036087	Slain2	chr5	+	72965803	72965881	72958148	72958286	72974530	72974702	101,179,116	275,338,347	213,166,210	217,149,119	203	125	7.54286842862e-10	0.184,0.246,0.171	0.377,0.407,0.521	-0.235
ENSMUSG00000034243	Golgb1	chr16	+	36893315	36893438	36891366	36891492	36894830	36894944	105,130,154	6,14,14	80,68,57	32,30,24	248	125	1.44260028485e-09	0.898,0.824,0.847	0.558,0.533,0.545	0.311
ENSMUSG00000025026	Add3	chr19	+	53244309	53244405	53242503	53242627	53244997	53247399	407,374,402	17,58,67	285,280,339	147,135,111	221	125	1.88236758402e-09	0.931,0.785,0.772	0.523,0.54,0.633	0.264
ENSMUSG00000087396	4933407K13Rik	chrX	-	75709243	75710703	75706931	75708459	75727457	75727518	4,6,9	0,0,0	10,4,7	2,2,3	1585	125	2.23663486673e-09	1.0,1.0,1.0	0.283,0.136,0.155	0.809
ENSMUSG00000029405	G3bp2	chr5	-	92063336	92063435	92057967	92058070	92064324	92064505	693,851,800	1027,1331,1265	532,495,442	1600,1359,1346	224	125	2.23663486673e-09	0.274,0.263,0.261	0.157,0.169,0.155	0.106
ENSMUSG00000052105	Mtcl1	chr17	-	66384299	66384374	66379128	66380436	66385859	66385910	26,51,38	113,174,196	89,73,67	108,85,119	200	125	3.27369447829e-09	0.126,0.155,0.108	0.34,0.349,0.26	-0.187
ENSMUSG00000026646	Suv39h2	chr2	-	3472501	3472647	3464266	3464926	3474702	3474960	168,256,376	39,54,70	229,243,199	100,142,125	271	125	3.35441858488e-09	0.665,0.686,0.712	0.514,0.441,0.423	0.228
ENSMUSG00000023994	Nfya	chr17	-	48398981	48399065	48395649	48395796	48400437	48400580	170,187,165	182,210,189	299,224,188	132,127,77	209	125	3.35441858488e-09	0.358,0.348,0.343	0.575,0.513,0.594	-0.211
ENSMUSG00000037989	Wnk2	chr13	-	49072501	49072795	49071990	49072040	49076136	49076664	110,146,108	32,23,13	44,52,52	52,45,43	419	125	6.9304292305e-09	0.506,0.654,0.713	0.202,0.256,0.265	0.383
ENSMUSG00000025162	Csnk1d	chr11	-	120964947	120965010	120961748	120963906	120967994	120968134	1103,1416,1140	291,433,321	1963,1792,1566	250,266,258	188	125	6.95513179226e-09	0.716,0.685,0.702	0.839,0.817,0.801	-0.118
ENSMUSG00000025006	Sorbs1	chr19	-	40321792	40321960	40318021	40318068	40324746	40324832	16,36,31	31,66,46	72,66,41	30,14,16	293	125	1.11645971466e-08	0.18,0.189,0.223	0.506,0.668,0.522	-0.368
ENSMUSG00000029822	Osbpl3	chr6	-	50333185	50333293	50328669	50328804	50336214	50336345	115,185,130	65,81,77	141,120,109	186,157,134	233	125	2.55241837965e-08	0.487,0.551,0.475	0.289,0.291,0.304	0.21
ENSMUSG00000001151	Pcnt	chr10	-	76403623	76403644	76401331	76401535	76403757	76403874	54,71,55	28,51,60	71,114,53	8,16,11	146	125	2.97561113753e-08	0.623,0.544,0.44	0.884,0.859,0.805	-0.314
ENSMUSG00000037300	Ttc13	chr8	-	124695635	124695752	124690276	124690359	124709902	124709973	52,71,83	113,106,127	116,76,119	70,53,72	242	125	3.54953064941e-08	0.192,0.257,0.252	0.461,0.426,0.461	-0.216
ENSMUSG00000055320	Tead1	chr7	+	112841887	112841950	112839415	112839480	112842039	112842102	15,25,29	161,202,176	70,44,42	138,140,109	188	125	3.86021383092e-08	0.058,0.076,0.099	0.252,0.173,0.204	-0.132
ENSMUSG00000068328	Aup1	chr6	+	83056066	83056140	83055505	83055690	83056367	83056434	207,254,235	5,10,3	167,156,146	20,17,26	199	125	7.75562311881e-08	0.963,0.941,0.98	0.84,0.852,0.779	0.138
ENSMUSG00000032386	Trip4	chr9	-	65896696	65896930	65884927	65885247	65908438	65908794	6,8,3	0,0,0	4,8,10	4,5,2	359	125	8.19698946365e-08	1.0,1.0,1.0	0.258,0.358,0.635	0.583
ENSMUSG00000023994	Nfya	chr17	-	48398981	48399068	48395649	48395796	48400437	48400580	222,242,182	182,210,189	350,270,184	132,127,77	212	125	9.30626141575e-08	0.418,0.405,0.362	0.61,0.556,0.585	-0.189
ENSMUSG00000022681	Ntan1	chr16	+	13826882	13827125	13819343	13819436	13827387	13827493	420,565,426	20,21,15	609,645,585	69,76,63	368	125	1.33030727982e-07	0.877,0.901,0.906	0.75,0.742,0.759	0.144
ENSMUSG00000038453	Srcin1	chr11	-	97542533	97542557	97537043	97537239	97548879	97548978	1,1,4	0,0,1	0,1,0	7,7,2	149	125	1.47221022398e-07	1.0,1.0,0.77	0.0,0.107,0.0	0.888
ENSMUSG00000030189	Ybx3	chr6	-	131375973	131376180	131370322	131370414	131379357	131379480	1829,1849,1425	454,463,367	1506,1356,1483	722,669,563	332	125	2.37545151823e-07	0.603,0.601,0.594	0.44,0.433,0.498	0.142
ENSMUSG00000028402	Mpdz	chr4	-	81313499	81313598	81310156	81310319	81317593	81317704	366,521,399	47,69,71	279,312,239	122,85,99	224	125	2.37545151823e-07	0.813,0.808,0.758	0.561,0.672,0.574	0.191
ENSMUSG00000024969	Mark2	chr19	-	7281797	7281959	7280997	7281255	7282725	7282823	815,870,621	75,54,47	705,610,484	105,123,78	287	125	2.4351943337e-07	0.826,0.875,0.852	0.745,0.684,0.73	0.131
ENSMUSG00000000325	Arvcf	chr16	+	18405101	18405221	18404459	18404545	18405606	18407076	575,824,637	68,80,77	787,828,684	166,210,156	245	125	2.4351943337e-07	0.812,0.84,0.808	0.708,0.668,0.691	0.131
ENSMUSG00000028906	Epb41	chr4	-	131937014	131937464	131935738	131935867	131957642	131957819	895,1290,1182	274,407,417	1256,1141,1056	200,181,221	575	125	3.18108775651e-07	0.415,0.408,0.381	0.577,0.578,0.51	-0.154
ENSMUSG00000061887	Ssbp3	chr4	+	107027216	107027297	107009678	107009768	107028192	107028252	2080,2318,1782	309,381,319	1658,1665,1077	510,501,290	206	125	4.03896721309e-07	0.803,0.787,0.772	0.664,0.669,0.693	0.112
ENSMUSG00000024958	Gpr137	chr19	-	6939528	6939754	6939260	6939410	6940351	6940482	77,105,71	12,19,9	141,115,81	80,51,56	351	125	4.29835204551e-07	0.696,0.663,0.737	0.386,0.445,0.34	0.308
ENSMUSG00000107283	Mpv17	chr5	-	31144893	31145278	31144073	31144752	31145494	31145590	34,54,35	5,9,7	28,29,29	23,31,24	510	125	6.28267581017e-07	0.625,0.595,0.551	0.23,0.187,0.228	0.375
ENSMUSG00000062175	Tgif2	chr2	+	156847023	156847142	156844155	156844381	156847604	156847674	2,2,2	2,9,4	6,4,9	0,1,0	244	125	6.33025628759e-07	0.339,0.102,0.204	1.0,0.672,1.0	-0.676
ENSMUSG00000003534	Ddr1	chr17	-	35686480	35686591	35685305	35685550	35687144	35687310	1136,1330,803	478,497,330	1765,1613,1270	372,309,351	236	125	7.71346899848e-07	0.557,0.586,0.563	0.715,0.734,0.657	-0.133
ENSMUSG00000062328	Rpl17	chr18	+	75001349	75001390	75001190	75001243	75001665	75001800	50,100,105	43,94,89	67,76,92	204,190,153	166	125	8.3291748387e-07	0.467,0.445,0.47	0.198,0.231,0.312	0.214
ENSMUSG00000037627	Rgs22	chr15	-	36010540	36010627	36010332	36010337	36010741	36010835	2,8,7	4,7,11	4,1,3	0,0,0	212	125	8.89593830163e-07	0.228,0.403,0.273	1.0,1.0,1.0	-0.699
ENSMUSG00000021244	Ylpm1	chr12	+	85028769	85030887	85014700	85015593	85033916	85034034	257,396,385	69,98,81	467,421,361	55,30,31	2243	125	8.89593830163e-07	0.172,0.184,0.209	0.321,0.439,0.394	-0.196
ENSMUSG00000042331	Specc1	chr11	+	62117699	62119282	62076994	62077236	62128199	62128407	220,386,377	8,10,8	196,218,149	0,0,0	1708	125	1.17746910183e-06	0.668,0.739,0.775	1.0,1.0,1.0	-0.273
ENSMUSG00000024188	Luc7l	chr17	+	26253973	26254044	26252998	26253091	26255030	26255125	126,162,160	388,414,418	255,253,300	411,284,251	196	125	1.47623250028e-06	0.172,0.2,0.196	0.284,0.362,0.433	-0.17
ENSMUSG00000107283	Mpv17	chr5	-	31145239	31145278	31144699	31144752	31145494	31145590	41,61,40	5,9,7	35,30,38	23,31,24	164	125	1.84835133737e-06	0.862,0.838,0.813	0.537,0.424,0.547	0.335
ENSMUSG00000055320	Tead1	chr7	+	112842039	112842102	112841887	112841950	112856797	112856932	122,160,134	5,5,4	49,64,44	20,14,6	188	125	1.89951974173e-06	0.942,0.955,0.957	0.62,0.752,0.83	0.217
ENSMUSG00000037570	Mcrs1	chr15	-	99250462	99250582	99249875	99250014	99251861	99251961	561,550,513	67,117,80	774,648,739	37,59,53	245	125	2.14759470856e-06	0.81,0.706,0.766	0.914,0.849,0.877	-0.119
ENSMUSG00000021709	Erbin	chr13	-	103830187	103830331	103824719	103824926	103833497	103835028	18,36,33	33,65,48	59,68,54	33,33,29	269	125	2.2578429965e-06	0.202,0.205,0.242	0.454,0.489,0.464	-0.253
ENSMUSG00000001166	Oas1c	chr5	-	120808580	120809044	120807959	120808248	120812433	120812514	1,28,12	6,2,2	15,5,14	0,0,0	589	125	2.2578429965e-06	0.034,0.748,0.56	1.0,1.0,1.0	-0.553
ENSMUSG00000006276	Eps15l1	chr8	-	72358312	72358445	72345965	72346171	72367903	72367986	460,551,434	27,30,25	366,350,382	64,52,43	258	125	2.40801954571e-06	0.892,0.899,0.894	0.735,0.765,0.811	0.125
ENSMUSG00000063406	Tmed5	chr5	-	108125900	108126084	108121626	108124759	108130017	108130115	219,369,445	18,44,33	555,485,485	17,18,10	309	125	2.78638069412e-06	0.831,0.772,0.845	0.93,0.916,0.952	-0.117
ENSMUSG00000039759	Thap3	chr4	-	151983634	151983736	151982638	151983352	151985668	151985861	200,232,208	5,4,4	254,246,185	27,22,17	227	125	3.30245817844e-06	0.957,0.97,0.966	0.838,0.86,0.857	0.113
ENSMUSG00000005899	Smpd4	chr16	+	17635481	17635568	17631985	17632057	17638495	17638641	80,84,70	201,291,257	174,141,137	267,222,208	212	125	3.39628909342e-06	0.19,0.145,0.138	0.278,0.272,0.28	-0.119
ENSMUSG00000072964	Bhlhb9	chrX	+	135848677	135848739	135845854	135845953	135885348	135886926	8,7,2	1,0,0	2,4,5	3,7,7	187	125	3.57699338736e-06	0.842,1.0,1.0	0.308,0.276,0.323	0.645
ENSMUSG00000042605	Atxn2	chr5	+	121813384	121813553	121811384	121811612	121814337	121814950	404,487,403	163,219,168	378,335,239	280,257,211	294	125	3.80697089796e-06	0.513,0.486,0.505	0.365,0.357,0.325	0.152
ENSMUSG00000032579	Hemk1	chr9	-	107331444	107331579	107330772	107330822	107336571	107336663	13,12,16	0,0,0	17,16,17	7,5,3	260	125	3.80697089796e-06	1.0,1.0,1.0	0.539,0.606,0.731	0.375
ENSMUSG00000056211	R3hdm1	chr1	+	128162201	128162243	128153188	128153399	128162768	128162858	0,0,1	8,17,19	4,5,12	13,6,10	167	125	4.07627774534e-06	0.0,0.0,0.038	0.187,0.384,0.473	-0.335
ENSMUSG00000040964	Arhgef10l	chr4	-	140586783	140586900	140583823	140583932	140591817	140592040	14,38,29	69,59,70	7,11,7	85,100,92	242	125	4.07627774534e-06	0.095,0.25,0.176	0.041,0.054,0.038	0.129
ENSMUSG00000034681	Rnps1	chr17	+	24415040	24415162	24414674	24414734	24418037	24418218	837,1022,1031	498,647,873	970,959,790	346,310,361	247	125	4.82825509543e-06	0.46,0.444,0.374	0.587,0.61,0.525	-0.148
ENSMUSG00000017677	Wsb1	chr11	-	79243399	79243575	79241983	79242156	79244462	79244563	123,193,188	142,175,168	213,165,204	451,303,346	301	125	5.19202959683e-06	0.265,0.314,0.317	0.164,0.184,0.197	0.117
ENSMUSG00000020400	Tnip1	chr11	-	54956020	54956178	54940710	54940882	54962832	54962917	20,27,39	0,1,0	29,32,33	8,11,4	283	125	5.72369134676e-06	1.0,0.923,1.0	0.616,0.562,0.785	0.32
ENSMUSG00000032570	Atp2c1	chr9	-	105494414	105494482	105470036	105470147	105494892	105495094	157,182,210	9,6,7	214,224,250	39,31,28	193	125	9.1921911827e-06	0.919,0.952,0.951	0.78,0.824,0.853	0.122
ENSMUSG00000055835	Zfp1	chr8	+	111666077	111666204	111658385	111658441	111669490	111671011	96,131,169	11,12,11	206,218,191	3,4,1	252	125	9.38017540254e-06	0.812,0.844,0.884	0.971,0.964,0.99	-0.128
ENSMUSG00000059005	Hnrnpa3	chr2	+	75662844	75662925	75662660	75662756	75665027	75665150	3,2,1	0,0,0	11,6,12	3,5,5	206	125	9.66294925779e-06	1.0,1.0,1.0	0.69,0.421,0.593	0.432
ENSMUSG00000031788	Kifc3	chr8	-	95100646	95100673	95100213	95100452	95101408	95101517	126,196,90	115,159,100	204,151,148	55,53,77	152	125	1.03922136754e-05	0.474,0.503,0.425	0.753,0.701,0.613	-0.222
ENSMUSG00000053846	Lipg	chr18	-	74947005	74947126	74945803	74946022	74947972	74948215	87,99,105	1,15,6	198,153,175	1,0,1	246	125	1.05596022348e-05	0.978,0.77,0.899	0.99,1.0,0.989	-0.111
ENSMUSG00000085287	4833418N02Rik	chr17	-	87277411	87277582	87276445	87276474	87280558	87281693	6,1,11	0,0,0	11,9,19	7,3,2	296	125	1.11229615396e-05	1.0,1.0,1.0	0.399,0.559,0.8	0.414
ENSMUSG00000014426	Map3k4	chr17	-	12242649	12242805	12239969	12240070	12243499	12243596	86,93,65	144,186,128	33,35,32	136,159,148	281	125	1.13528633343e-05	0.21,0.182,0.184	0.097,0.089,0.088	0.101
ENSMUSG00000026566	Mpzl1	chr1	-	165601749	165601864	165593653	165593677	165604609	165604742	614,617,753	272,357,286	504,500,482	110,125,116	240	125	1.23274955419e-05	0.54,0.474,0.578	0.705,0.676,0.684	-0.158
ENSMUSG00000044807	Zfp354c	chr11	-	50817288	50817359	50817192	50817211	50817792	50817935	0,3,2	5,7,4	5,5,6	0,0,2	196	125	1.28224434725e-05	0.0,0.215,0.242	1.0,1.0,0.657	-0.733
ENSMUSG00000021241	Isca2	chr12	+	84773792	84773908	84773574	84773677	84774542	84775089	292,370,339	55,46,59	367,315,354	128,104,111	241	125	1.34756819027e-05	0.734,0.807,0.749	0.598,0.611,0.623	0.153
ENSMUSG00000029822	Osbpl3	chr6	-	50346010	50346103	50344873	50345030	50346327	50346431	278,392,298	19,30,27	305,272,225	56,47,52	218	125	1.49106245829e-05	0.893,0.882,0.864	0.757,0.768,0.713	0.134
ENSMUSG00000028252	Ccnc	chr4	+	21747482	21747576	21746655	21746774	21748136	21750546	70,135,187	41,68,69	100,70,92	93,96,110	219	125	1.60619137976e-05	0.494,0.531,0.607	0.38,0.294,0.323	0.212
ENSMUSG00000032745	Gpbp1	chr13	-	111447895	111447955	111440631	111440816	111448932	111448999	521,1060,1099	179,386,464	684,643,564	485,348,387	185	125	2.19291831075e-05	0.663,0.65,0.615	0.488,0.555,0.496	0.13
ENSMUSG00000070738	Dgkd	chr1	+	87941368	87941499	87940176	87940306	87942382	87944490	418,418,354	42,45,56	358,350,294	11,19,15	256	125	2.37021833052e-05	0.829,0.819,0.755	0.941,0.9,0.905	-0.114
ENSMUSG00000037426	Depdc5	chr5	+	32959280	32959346	32955852	32955958	32964631	32964783	168,191,141	72,107,71	93,103,78	115,90,90	191	125	2.49433797892e-05	0.604,0.539,0.565	0.346,0.428,0.362	0.191
ENSMUSG00000057363	Uxs1	chr1	-	43790463	43790644	43780064	43780169	43797244	43797305	15,31,40	14,19,21	58,59,69	9,9,8	306	125	2.61235048324e-05	0.304,0.4,0.438	0.725,0.728,0.779	-0.363
ENSMUSG00000021816	Ppp3cb	chr14	-	20503246	20503276	20499867	20501662	20508623	20508721	329,477,358	113,162,137	332,331,296	212,198,211	155	125	2.70384963549e-05	0.701,0.704,0.678	0.558,0.574,0.531	0.14
ENSMUSG00000028689	Ccdc163	chr4	+	116709239	116709273	116708703	116709094	116709437	116709619	68,107,94	3,3,2	107,53,60	16,10,13	159	125	2.73456289166e-05	0.947,0.966,0.974	0.84,0.806,0.784	0.152
ENSMUSG00000049327	Kmt5a	chr5	+	124445968	124446084	124445504	124445728	124447213	124447370	52,69,53	167,171,227	79,174,95	142,243,151	241	125	3.07334831009e-05	0.139,0.173,0.108	0.224,0.271,0.246	-0.107
ENSMUSG00000024180	Tmem8	chr17	+	26120538	26120685	26120283	26120462	26121539	26121656	18,25,17	0,2,0	13,9,6	8,4,2	272	125	3.56148916318e-05	1.0,0.852,1.0	0.428,0.508,0.58	0.445
ENSMUSG00000020930	Ccdc103	chr11	+	102882351	102882431	102881244	102881315	102882544	102882696	5,22,7	7,2,4	6,3,6	0,0,0	205	125	3.9527506034e-05	0.303,0.87,0.516	1.0,1.0,1.0	-0.437
ENSMUSG00000023994	Nfya	chr17	-	48398984	48399065	48395649	48395796	48400437	48400580	107,113,96	182,210,189	142,128,121	132,127,77	206	125	3.9527506034e-05	0.263,0.246,0.236	0.395,0.379,0.488	-0.172
ENSMUSG00000059005	Hnrnpa3	chr2	+	75663672	75663714	75662660	75662756	75665027	75665150	7,16,17	0,0,0	13,11,21	3,5,5	167	125	4.81556400143e-05	1.0,1.0,1.0	0.764,0.622,0.759	0.285
ENSMUSG00000036552	Ermard	chr17	+	15059765	15059984	15059343	15059469	15061068	15061182	99,188,138	0,6,7	135,106,96	14,19,17	344	125	4.90037206883e-05	1.0,0.919,0.878	0.778,0.67,0.672	0.226
ENSMUSG00000037514	Pank2	chr2	+	131280156	131280410	131273910	131274263	131287473	131287597	72,131,145	57,65,75	210,173,214	59,40,37	379	125	4.95416113448e-05	0.294,0.399,0.389	0.54,0.588,0.656	-0.234
ENSMUSG00000074698	Csnk2a1	chr2	+	152276946	152277033	152275397	152275546	152278968	152281852	41,70,24	7,5,9	78,69,67	1,2,0	212	125	5.1410772383e-05	0.775,0.892,0.611	0.979,0.953,1.0	-0.218
ENSMUSG00000049225	Pdp1	chr4	-	11965613	11965648	11959806	11962233	11966301	11966427	41,39,34	9,14,7	19,32,20	19,38,19	160	125	5.30453394158e-05	0.781,0.685,0.791	0.439,0.397,0.451	0.323
ENSMUSG00000046434	Hnrnpa1	chr15	+	103242379	103242472	103242205	103242298	103243624	103243780	47,124,62	0,4,0	229,185,221	42,13,17	218	125	5.36982962358e-05	1.0,0.947,1.0	0.758,0.891,0.882	0.139
ENSMUSG00000063179	Pstk	chr7	+	131373535	131373830	131371140	131371389	131374064	131374263	247,311,334	148,194,171	348,415,373	123,133,92	420	125	6.23572530306e-05	0.332,0.323,0.368	0.457,0.482,0.547	-0.154
ENSMUSG00000034518	Hmgxb4	chr8	+	74999998	75000113	74999812	74999891	75000649	75001584	231,304,331	190,321,320	319,293,269	157,146,168	240	125	6.74947678681e-05	0.388,0.33,0.35	0.514,0.511,0.455	-0.137
ENSMUSG00000027104	Atf2	chr2	-	73853794	73853891	73850863	73850982	73863168	73863290	360,490,515	49,80,101	536,443,515	27,50,41	222	125	7.0594292877e-05	0.805,0.775,0.742	0.918,0.833,0.876	-0.102
ENSMUSG00000029330	Cds1	chr5	+	101809885	101809973	101806562	101806621	101812494	101812563	10,18,14	0,0,0	21,26,48	6,8,5	213	125	7.2960114435e-05	1.0,1.0,1.0	0.673,0.656,0.849	0.274
ENSMUSG00000032579	Hemk1	chr9	-	107336178	107336272	107330772	107330822	107336571	107336663	31,62,42	0,0,0	44,38,47	7,5,3	219	125	7.60933201406e-05	1.0,1.0,1.0	0.782,0.813,0.899	0.169
ENSMUSG00000055835	Zfp1	chr8	+	111666060	111666204	111658385	111658441	111669490	111671008	73,90,122	11,12,11	125,140,113	3,4,1	269	125	9.80395268325e-05	0.755,0.777,0.837	0.951,0.942,0.981	-0.168
ENSMUSG00000068040	Tm9sf4	chr2	+	153203781	153203901	153200247	153200818	153208606	153210466	2,2,2	0,0,0	15,8,1	6,1,3	245	125	9.9012779599e-05	1.0,1.0,1.0	0.561,0.803,0.145	0.497
ENSMUSG00000018412	Kansl1	chr11	-	104342858	104343047	104342362	104342511	104343490	104343673	438,631,505	415,611,534	466,433,455	303,270,235	314	125	0.000100731221341	0.296,0.291,0.274	0.38,0.39,0.435	-0.115
ENSMUSG00000033088	Triobp	chr15	+	78976466	78976544	78973251	78974292	78987891	78987948	10,7,7	0,1,0	13,8,7	7,5,4	203	125	0.000104044110645	1.0,0.812,1.0	0.533,0.496,0.519	0.421
ENSMUSG00000039693	Msantd3	chr4	+	48549921	48549997	48540545	48540568	48552379	48552553	15,45,42	4,10,15	21,33,16	18,41,23	201	125	0.000107618126353	0.7,0.737,0.635	0.42,0.334,0.302	0.339
ENSMUSG00000022483	Col2a1	chr15	-	98000402	98000606	97999274	97999291	98004408	98004695	687,719,642	40,50,69	536,681,587	76,111,92	329	125	0.000112456906112	0.867,0.845,0.779	0.728,0.7,0.708	0.118
ENSMUSG00000039219	Arid4b	chr13	+	14169918	14170179	14164766	14164942	14181219	14181304	290,461,546	5,12,13	519,403,416	28,30,32	386	125	0.000112456906112	0.949,0.926,0.932	0.857,0.813,0.808	0.11
ENSMUSG00000034951	Cog7	chr7	-	121941169	121941235	121936953	121937140	121943777	121943894	201,216,154	12,17,23	215,209,193	44,45,61	191	125	0.000113076208235	0.916,0.893,0.814	0.762,0.752,0.674	0.145
ENSMUSG00000070420	Zscan25	chr5	+	145286307	145286509	145283351	145283784	145287307	145287399	78,93,81	0,0,0	166,148,162	6,9,8	327	125	0.000119424534914	1.0,1.0,1.0	0.914,0.863,0.886	0.112
ENSMUSG00000037736	Limch1	chr5	+	66993142	66993178	66974409	66974662	66997119	66997246	40,34,23	74,96,79	55,78,80	66,81,63	161	125	0.000122707949732	0.296,0.216,0.184	0.393,0.428,0.496	-0.207
ENSMUSG00000008200	Fnbp4	chr2	+	90767852	90767955	90767407	90767541	90768515	90768700	195,280,316	127,174,180	285,220,256	272,231,316	228	125	0.0001298553614	0.457,0.469,0.49	0.365,0.343,0.308	0.133
ENSMUSG00000019088	Dnase1l1	chrX	-	74273777	74274026	74273217	74273691	74274367	74274468	28,26,26	0,0,0	36,18,24	3,5,2	374	125	0.000139062458927	1.0,1.0,1.0	0.8,0.546,0.8	0.285
ENSMUSG00000020527	Myo19	chr11	+	84893324	84893394	84892075	84892208	84894549	84894652	80,124,126	9,17,12	73,78,53	35,35,13	195	125	0.000143026385696	0.851,0.824,0.871	0.572,0.588,0.723	0.221
ENSMUSG00000030761	Myo7a	chr7	-	98099473	98099491	98098255	98098371	98102549	98102702	0,0,1	83,74,84	6,2,7	46,36,27	143	125	0.000149258899542	0.0,0.0,0.01	0.102,0.046,0.185	-0.108
ENSMUSG00000026492	Tfb2m	chr1	-	179542924	179543132	179542306	179542457	179544897	179544986	0,2,0	5,19,4	9,9,10	15,15,9	333	125	0.000169467462764	0.0,0.038,0.0	0.184,0.184,0.294	-0.208
ENSMUSG00000060227	Casc4	chr2	+	121925560	121925728	121911870	121912041	121933477	121933697	152,216,236	96,108,125	130,149,141	163,132,136	293	125	0.000173828144671	0.403,0.46,0.446	0.254,0.325,0.307	0.141
ENSMUSG00000036246	Gmip	chr8	+	69817232	69817429	69817002	69817140	69817722	69818972	17,30,23	0,3,0	31,19,30	10,11,9	322	125	0.000176681826077	1.0,0.795,1.0	0.546,0.401,0.564	0.428
ENSMUSG00000025558	Dock9	chr14	-	121577346	121577424	121575912	121576019	121578154	121578212	16,22,24	73,42,46	78,51,73	69,55,49	203	125	0.000186240624655	0.119,0.244,0.243	0.41,0.363,0.478	-0.215
ENSMUSG00000007411	Mark3	chr12	+	111604510	111604564	111574509	111575101	111623244	111623315	8,9,9	1,6,2	20,16,17	0,0,0	179	125	0.000186240624655	0.848,0.512,0.759	1.0,1.0,1.0	-0.294
ENSMUSG00000051285	Pcmtd1	chr1	+	7155079	7155271	7147636	7147739	7160891	7161063	37,30,48	47,88,88	37,22,19	118,147,133	317	125	0.000188614473166	0.237,0.118,0.177	0.11,0.056,0.053	0.104
ENSMUSG00000028613	Lrp8	chr4	+	107848280	107848403	107847440	107847566	107851307	107851362	18,16,12	6,1,3	10,11,5	0,0,0	248	125	0.00019660913955	0.602,0.89,0.668	1.0,1.0,1.0	-0.28
ENSMUSG00000045594	Glb1	chr9	+	114416960	114417130	114401075	114401269	114420352	114420503	173,187,166	12,10,11	240,222,270	5,2,2	295	125	0.000201706935087	0.859,0.888,0.865	0.953,0.979,0.983	-0.101
ENSMUSG00000024045	Akap8	chr17	-	32317845	32317878	32316186	32316667	32318770	32318809	40,48,67	30,18,27	79,64,38	8,9,5	158	125	0.000204620790993	0.513,0.678,0.663	0.887,0.849,0.857	-0.246
ENSMUSG00000066440	Zfyve26	chr12	-	79237172	79237355	79236613	79236658	79238321	79238381	94,77,92	0,0,0	129,140,118	10,3,6	308	125	0.000236674026476	1.0,1.0,1.0	0.84,0.95,0.889	0.107
ENSMUSG00000087479	Gm16835	chr14	+	119100287	119100514	119098964	119100075	119101031	119101164	5,2,5	3,5,4	3,5,8	1,0,0	352	125	0.000257761656127	0.372,0.124,0.307	0.516,1.0,1.0	-0.571
ENSMUSG00000022246	Rai14	chr15	-	10589258	10589345	10587837	10587924	10591586	10591615	164,281,339	30,38,47	140,144,166	77,63,41	212	125	0.000262443927488	0.763,0.813,0.81	0.517,0.574,0.705	0.197
ENSMUSG00000046782	Ttc6	chr12	+	57677129	57677266	57674598	57674768	57694415	57694498	6,9,6	0,0,0	13,12,5	3,4,1	262	125	0.000279650213837	1.0,1.0,1.0	0.674,0.589,0.705	0.344
ENSMUSG00000073792	Alg6	chr4	+	99741533	99741616	99726862	99726947	99744489	99744625	0,0,0	20,35,24	6,3,7	27,19,27	208	125	0.000281693478456	0.0,0.0,0.0	0.118,0.087,0.135	-0.113
ENSMUSG00000060176	Kif27	chr13	-	58323827	58324033	58320118	58320316	58325942	58326098	24,24,20	3,5,2	15,9,6	0,0,0	331	125	0.000285489532341	0.751,0.644,0.791	1.0,1.0,1.0	-0.271
ENSMUSG00000020389	Cdkl3	chr11	+	52035946	52036020	52033513	52033611	52037430	52038165	18,6,19	1,0,0	22,26,19	6,7,4	199	125	0.000295023403248	0.919,1.0,1.0	0.697,0.7,0.749	0.258
ENSMUSG00000085396	Firre	chrX	-	50608477	50608604	50603438	50603525	50608686	50608814	41,91,71	8,8,5	70,54,51	30,21,20	252	125	0.000307307591605	0.718,0.849,0.876	0.536,0.561,0.558	0.263
ENSMUSG00000024989	Cep55	chr19	+	38057409	38057566	38055041	38055317	38057788	38057983	27,58,37	0,0,2	61,57,45	9,8,5	282	125	0.000311188673217	1.0,1.0,0.891	0.75,0.76,0.8	0.194
ENSMUSG00000041264	Uspl1	chr5	+	149187707	149187834	149184666	149184806	149188344	149188473	102,116,190	73,108,101	126,89,106	201,155,127	252	125	0.00031719376425	0.409,0.348,0.483	0.237,0.222,0.293	0.163
ENSMUSG00000021552	Gkap1	chr13	-	58241653	58241755	58238648	58238712	58243801	58243954	8,7,3	33,57,67	21,19,18	53,40,38	227	125	0.000326797679585	0.118,0.063,0.024	0.179,0.207,0.207	-0.129
ENSMUSG00000017760	Ctsa	chr2	+	164833807	164833850	164832925	164833196	164834029	164834208	150,161,134	19,23,23	124,100,104	44,48,30	168	125	0.000329268355903	0.855,0.839,0.813	0.677,0.608,0.721	0.167
ENSMUSG00000003308	Keap1	chr9	-	21237070	21237756	21231696	21231902	21239075	21239332	26,34,17	4,0,4	72,66,87	0,0,0	811	125	0.000334162314929	0.5,1.0,0.396	1.0,1.0,1.0	-0.368
ENSMUSG00000062270	Morf4l1	chr9	-	90107234	90107302	90102299	90102386	90110125	90110172	46,86,85	10,5,8	94,98,88	2,0,2	193	125	0.000340624437979	0.749,0.918,0.873	0.968,1.0,0.966	-0.131
ENSMUSG00000063889	Crem	chr18	-	3309645	3309755	3295321	3295416	3325360	3325478	2,0,1	29,31,15	6,2,12	16,16,13	235	125	0.000354321983988	0.035,0.0,0.034	0.166,0.062,0.329	-0.163
ENSMUSG00000032278	Paqr5	chr9	-	61976071	61976199	61968780	61968907	61988992	61989138	7,3,6	0,0,0	34,11,29	3,5,4	253	125	0.000386715859982	1.0,1.0,1.0	0.848,0.521,0.782	0.283
ENSMUSG00000037857	Nufip2	chr11	+	77688286	77688331	77687458	77687811	77691541	77691920	1,1,3	0,0,0	6,14,7	3,3,3	170	125	0.00038878943487	1.0,1.0,1.0	0.595,0.774,0.632	0.333
ENSMUSG00000034333	Zbed4	chr15	+	88754759	88754933	88751659	88751802	88779408	88784516	140,172,251	1,2,4	155,219,165	11,15,8	299	125	0.000393590231823	0.983,0.973,0.963	0.855,0.859,0.896	0.103
ENSMUSG00000062683	Atp5g2	chr15	-	102665053	102665247	102662863	102663128	102665762	102665855	18,16,15	0,0,0	23,24,14	5,2,2	319	125	0.000404270693057	1.0,1.0,1.0	0.643,0.825,0.733	0.266
ENSMUSG00000021843	Ktn1	chr14	+	47716873	47716960	47714631	47714722	47720195	47720285	336,664,617	177,401,367	332,347,402	335,291,391	212	125	0.000415082141807	0.528,0.494,0.498	0.369,0.413,0.377	0.12
ENSMUSG00000056737	Capg	chr6	+	72549729	72549868	72549450	72549501	72555272	72555308	6,15,13	26,53,30	117,68,66	129,83,83	264	125	0.000415082141807	0.099,0.118,0.17	0.3,0.279,0.274	-0.155
ENSMUSG00000005312	Ubqln1	chr13	-	58180821	58180905	58179552	58179668	58183181	58183324	950,1355,1151	428,443,338	670,676,618	468,384,318	209	125	0.000415082141807	0.57,0.647,0.671	0.461,0.513,0.538	0.125
ENSMUSG00000070883	Ccdc173	chr2	-	69787159	69787386	69781944	69782118	69789414	69789575	33,41,64	4,2,5	62,40,50	0,0,0	352	125	0.00041637570295	0.746,0.879,0.82	1.0,1.0,1.0	-0.185
ENSMUSG00000037344	Slc12a9	chr5	-	137328436	137328745	137327596	137327704	137330942	137331074	35,52,63	0,6,5	95,67,65	0,0,0	434	125	0.00042077343176	1.0,0.714,0.784	1.0,1.0,1.0	-0.167
ENSMUSG00000038369	Ncoa6	chr2	-	155405474	155408450	155402671	155402740	155411524	155411646	541,721,558	43,59,54	596,460,426	25,15,10	3101	125	0.000422464314277	0.336,0.33,0.294	0.49,0.553,0.632	-0.238
ENSMUSG00000017561	Crlf3	chr11	-	80048591	80048704	80046492	80047737	80056451	80056584	353,446,413	34,22,18	378,259,314	40,46,45	238	125	0.000424672014087	0.845,0.914,0.923	0.832,0.747,0.786	0.106
ENSMUSG00000058145	Adamts17	chr7	+	67120810	67121015	67078241	67078377	67147560	67147738	75,71,50	0,1,0	149,140,102	3,9,12	330	125	0.000432815757242	1.0,0.964,1.0	0.95,0.855,0.763	0.132
ENSMUSG00000055835	Zfp1	chr8	+	111666119	111666204	111658385	111658441	111669490	111670682	53,72,100	11,12,11	90,103,74	3,4,1	210	125	0.000434821702825	0.741,0.781,0.844	0.947,0.939,0.978	-0.166
ENSMUSG00000009741	Ubp1	chr9	+	113959375	113959483	113958828	113958939	113964551	113964655	486,761,700	593,1030,823	609,479,577	489,432,354	233	125	0.000464450075351	0.305,0.284,0.313	0.401,0.373,0.467	-0.113
ENSMUSG00000037098	Rab11fip3	chr17	-	26011996	26012131	26008854	26008890	26013773	26013917	69,108,112	73,75,97	201,202,163	87,90,64	260	125	0.000474385062442	0.312,0.409,0.357	0.526,0.519,0.55	-0.172
ENSMUSG00000036825	Ssx2ip	chr3	+	146414695	146414799	146404690	146404784	146417606	146417790	12,12,15	10,7,15	7,7,3	14,37,28	229	125	0.000507080656607	0.396,0.483,0.353	0.214,0.094,0.055	0.29
ENSMUSG00000015937	H2afy	chr13	-	56084195	56084285	56073618	56074392	56096123	56096234	8,5,10	2,3,5	11,10,9	1,0,0	215	125	0.00051301606809	0.699,0.492,0.538	0.865,1.0,1.0	-0.379
ENSMUSG00000056394	Lig1	chr7	+	13289387	13289495	13288663	13288759	13291455	13291517	25,46,43	0,0,0	28,26,18	4,4,2	233	125	0.000523374807857	1.0,1.0,1.0	0.79,0.777,0.828	0.202
ENSMUSG00000026199	Ankzf1	chr1	+	75194177	75194284	75192159	75192677	75194840	75194943	164,200,193	9,4,8	172,150,151	25,20,13	232	125	0.000574382182984	0.908,0.964,0.929	0.788,0.802,0.862	0.116
ENSMUSG00000039307	Hexdc	chr11	+	121216892	121217076	121214759	121214924	121218087	121218159	36,63,32	1,0,0	91,52,74	8,3,7	309	125	0.000598895536934	0.936,1.0,1.0	0.821,0.875,0.81	0.143
ENSMUSG00000001247	Lsr	chr7	-	30962810	30962867	30959152	30959314	30965968	30966088	117,119,83	21,43,11	143,83,88	93,68,43	182	125	0.000598895536934	0.793,0.655,0.838	0.514,0.456,0.584	0.244
ENSMUSG00000032254	Kif23	chr9	-	61923904	61924216	61921018	61921246	61924631	61924811	291,414,341	296,429,328	497,449,284	230,257,214	437	125	0.000628706620648	0.219,0.216,0.229	0.382,0.333,0.275	-0.109
ENSMUSG00000022199	Slc22a17	chr14	-	54908822	54908988	54908501	54908647	54909670	54909825	111,116,71	49,69,40	293,287,237	49,75,71	291	125	0.000641384622182	0.493,0.419,0.433	0.72,0.622,0.589	-0.195
ENSMUSG00000046364	Rpl27a	chr7	+	109519917	109519993	109519584	109519648	109520467	109520642	249,233,269	13,10,18	188,224,152	19,36,26	201	125	0.000641493128875	0.923,0.935,0.903	0.86,0.795,0.784	0.107
ENSMUSG00000100005	B130024G19Rik	chr7	+	70402422	70402549	70402095	70402191	70404247	70404384	1,1,9	0,0,0	20,21,19	4,1,5	252	125	0.000641751520619	1.0,1.0,1.0	0.713,0.912,0.653	0.241
ENSMUSG00000032245	Cln6	chr9	+	62840484	62840591	62838791	62838954	62844569	62844684	59,82,84	12,13,22	71,53,69	39,66,35	232	125	0.000645934986584	0.726,0.773,0.673	0.495,0.302,0.515	0.287
ENSMUSG00000032298	Neil1	chr9	-	57144944	57145008	57144637	57144737	57146600	57147057	15,19,12	0,0,0	33,14,15	8,2,1	189	125	0.000664844512961	1.0,1.0,1.0	0.732,0.822,0.908	0.179
ENSMUSG00000032479	Map4	chr9	+	110072612	110072705	110068692	110068985	110081420	110081610	8,6,5	0,0,0	7,2,2	4,0,4	218	125	0.000677239938093	1.0,1.0,1.0	0.501,1.0,0.223	0.425
ENSMUSG00000039599	Fam149b	chr14	+	20358023	20358140	20356354	20356497	20363262	20363450	201,255,247	29,32,28	353,339,298	17,15,19	242	125	0.000679935849562	0.782,0.805,0.82	0.915,0.921,0.89	-0.106
ENSMUSG00000032407	U2surp	chr9	-	95500687	95500873	95495834	95495933	95502539	95502584	289,503,655	95,111,153	545,511,583	66,65,95	311	125	0.00072255721566	0.55,0.646,0.632	0.768,0.76,0.712	-0.137
ENSMUSG00000051113	Fam71e1	chr7	+	44497405	44497633	44496914	44497033	44500149	44500366	9,4,4	0,1,0	4,2,7	1,3,5	353	125	0.000735133866253	1.0,0.586,1.0	0.586,0.191,0.331	0.493
ENSMUSG00000038485	Socs7	chr11	+	97376996	97377098	97376436	97376541	97377935	97378066	168,181,130	197,259,184	100,87,55	207,186,180	227	125	0.000740655584647	0.32,0.278,0.28	0.21,0.205,0.144	0.106
ENSMUSG00000028252	Ccnc	chr4	+	21746655	21746774	21743246	21743314	21759424	21759922	5,8,10	2,3,2	8,6,14	0,0,0	244	125	0.000743937227534	0.562,0.577,0.719	1.0,1.0,1.0	-0.381
ENSMUSG00000040785	Ttc3	chr16	+	94387336	94387390	94385335	94385423	94388264	94388385	226,300,321	27,36,61	385,392,278	99,106,85	179	125	0.000750425127392	0.854,0.853,0.786	0.731,0.721,0.695	0.115
ENSMUSG00000040189	Ccdc114	chr7	+	45947985	45948060	45947622	45947720	45948140	45948872	6,9,15	0,1,0	4,3,1	1,1,6	200	125	0.000764078197821	1.0,0.849,1.0	0.714,0.652,0.094	0.463
ENSMUSG00000052512	Nav2	chr7	+	49554214	49554259	49547838	49548541	49556909	49557070	12,9,14	97,185,103	19,33,18	111,77,66	170	125	0.00077985468074	0.083,0.035,0.091	0.112,0.24,0.167	-0.103
ENSMUSG00000020131	Pcsk4	chr10	-	80322080	80322209	80321282	80321951	80322723	80322848	26,45,37	3,0,1	32,41,15	8,9,7	254	125	0.000841815284571	0.81,1.0,0.948	0.663,0.692,0.513	0.297
ENSMUSG00000037486	Asxl2	chr12	+	3457061	3457209	3451661	3451770	3469477	3469593	115,128,108	5,11,13	161,116,115	3,2,1	273	125	0.000843221262994	0.913,0.842,0.792	0.961,0.964,0.981	-0.12
ENSMUSG00000003778	Brd8	chr18	-	34610409	34610628	34609804	34609949	34611131	34611268	628,787,640	211,210,187	524,473,402	258,195,217	344	125	0.000852334751576	0.52,0.577,0.554	0.425,0.468,0.402	0.119
ENSMUSG00000030322	Mbd4	chr6	-	115845542	115845617	115845313	115845448	115848905	115849732	144,186,226	3,17,14	125,92,76	24,16,14	200	125	0.000852334751576	0.968,0.872,0.91	0.765,0.782,0.772	0.144
ENSMUSG00000028718	Stil	chr4	+	115009270	115009518	115007135	115007323	115011793	115011880	92,58,86	3,1,0	84,82,96	11,10,6	373	125	0.000852334751576	0.911,0.951,1.0	0.719,0.733,0.843	0.189
ENSMUSG00000022094	Slc39a14	chr14	-	70315663	70315833	70310855	70310975	70316437	70316624	13,20,22	0,0,0	8,4,2	1,3,2	295	125	0.000852334751576	1.0,1.0,1.0	0.772,0.361,0.298	0.523
ENSMUSG00000082286	Pisd-ps1	chr11	+	3127478	3127644	3125903	3126058	3128928	3129396	56,32,57	0,0,0	83,83,74	5,8,2	291	125	0.000852334751576	1.0,1.0,1.0	0.877,0.817,0.941	0.122
ENSMUSG00000023387	Kcnk16	chr14	-	20264159	20264326	20263248	20263414	20265165	20265280	10,13,5	0,0,0	10,15,10	0,4,4	292	125	0.000934065224448	1.0,1.0,1.0	1.0,0.616,0.517	0.289
ENSMUSG00000063889	Crem	chr18	-	3276693	3276729	3273421	3273578	3299161	3299308	2,8,3	7,1,4	5,9,3	1,0,0	161	125	0.000960956750537	0.182,0.861,0.368	0.795,1.0,1.0	-0.461
ENSMUSG00000052942	Glis3	chr19	-	28540200	28540408	28530872	28531986	28665752	28666236	7,4,6	2,2,3	12,9,6	1,0,0	333	125	0.00100194652118	0.568,0.429,0.429	0.818,1.0,1.0	-0.464
ENSMUSG00000019088	Dnase1l1	chrX	-	74274105	74274218	74273216	74273691	74274367	74274468	7,8,16	0,0,0	22,19,29	3,5,2	238	125	0.00100915005062	1.0,1.0,1.0	0.794,0.666,0.884	0.219
ENSMUSG00000035919	Bbs9	chr9	+	22476569	22476625	22475721	22476055	22490817	22490940	5,19,11	27,60,57	30,21,24	41,33,19	181	125	0.00103955599455	0.113,0.179,0.118	0.336,0.305,0.466	-0.232
ENSMUSG00000040297	Suco	chr1	-	161845559	161845580	161845302	161845358	161847204	161847310	41,54,64	104,158,165	126,109,137	190,164,180	146	125	0.00108404501879	0.252,0.226,0.249	0.362,0.363,0.395	-0.131
ENSMUSG00000039810	Zc3h10	chr10	-	128547170	128547244	128546827	128546891	128547693	128547725	4,16,5	54,53,59	23,21,24	40,60,34	199	125	0.00111130442555	0.044,0.159,0.051	0.265,0.18,0.307	-0.166
ENSMUSG00000050565	Tor1aip2	chr1	+	156041074	156041134	156040916	156041002	156051293	156053529	424,632,683	332,477,460	523,407,388	661,433,419	185	125	0.00112844005914	0.463,0.472,0.501	0.348,0.388,0.385	0.105
ENSMUSG00000038550	Ciart	chr3	-	95881180	95881589	95880982	95881058	95882154	95882231	58,78,100	1,7,3	65,62,81	0,0,0	534	125	0.0011386695395	0.931,0.723,0.886	1.0,1.0,1.0	-0.153
ENSMUSG00000043015	Nemp2	chr1	+	52643167	52643236	52642318	52642412	52645260	52645486	15,16,18	17,15,11	53,39,36	9,7,11	194	125	0.00116202368402	0.362,0.407,0.513	0.791,0.782,0.678	-0.323
ENSMUSG00000014353	Tmem87b	chr2	+	128839147	128839221	128837301	128837395	128840731	128840803	9,34,13	35,58,61	55,41,24	37,29,33	199	125	0.00118198022942	0.139,0.269,0.118	0.483,0.47,0.314	-0.247
ENSMUSG00000034218	Atm	chr9	-	53451659	53451689	53450517	53450634	53453352	53453435	13,28,45	0,1,0	14,28,26	3,4,5	155	125	0.00118281041664	1.0,0.958,1.0	0.79,0.85,0.807	0.17
ENSMUSG00000071451	Psmg4	chr13	+	34166060	34166136	34162963	34163249	34177980	34178172	408,494,506	94,104,89	480,470,487	169,154,169	201	125	0.00125214207462	0.73,0.747,0.78	0.639,0.655,0.642	0.107
ENSMUSG00000017760	Ctsa	chr2	+	164833772	164833850	164832908	164833196	164834029	164834062	161,161,140	19,23,23	128,105,120	44,48,30	203	125	0.0012719943655	0.839,0.812,0.789	0.642,0.574,0.711	0.171
ENSMUSG00000017760	Ctsa	chr2	+	164833723	164833850	164832872	164833196	164834029	164834208	193,193,149	19,23,23	161,141,135	44,48,30	252	125	0.00127768259029	0.834,0.806,0.763	0.645,0.593,0.691	0.158
ENSMUSG00000063889	Crem	chr18	-	3299161	3299308	3295321	3295416	3309645	3309900	6,26,23	0,0,1	23,23,17	4,1,9	272	125	0.00130470183593	1.0,1.0,0.914	0.725,0.914,0.465	0.27
ENSMUSG00000020131	Pcsk4	chr10	-	80322080	80322209	80321286	80321921	80322723	80322848	17,30,31	2,0,0	24,29,10	4,6,4	254	125	0.0013233371263	0.807,1.0,1.0	0.747,0.704,0.552	0.268
ENSMUSG00000041491	Cep78	chr19	-	15962371	15962449	15955773	15956403	15970532	15970578	5,30,16	1,4,4	9,18,13	0,0,0	203	125	0.00137255875128	0.755,0.822,0.711	1.0,1.0,1.0	-0.237
ENSMUSG00000037926	Ssh2	chr11	+	77417465	77417531	77408125	77408247	77421215	77421410	51,45,28	8,4,1	47,49,48	1,0,0	191	125	0.00146337793007	0.807,0.88,0.948	0.969,1.0,1.0	-0.111
ENSMUSG00000034101	Ctnnd1	chr2	-	84612531	84612549	84612023	84612092	84612935	84613089	165,214,174	229,301,284	216,190,187	560,461,404	143	125	0.00150552609471	0.386,0.383,0.349	0.252,0.265,0.288	0.104
ENSMUSG00000029810	Tmem176b	chr6	-	48840360	48840453	48838171	48838365	48840995	48841117	36,76,30	19,48,51	66,44,44	139,151,138	218	125	0.00155313919901	0.521,0.476,0.252	0.214,0.143,0.155	0.246
ENSMUSG00000093954	Gm16867	chr14	-	69373012	69373121	69363913	69366648	69421897	69421999	8,4,8	0,0,0	21,9,10	7,0,2	234	125	0.00174421458438	1.0,1.0,1.0	0.616,1.0,0.728	0.219
ENSMUSG00000038550	Ciart	chr3	-	95881180	95881279	95880982	95881058	95882154	95882203	25,33,61	1,7,3	46,28,48	0,0,0	224	125	0.00174748022055	0.933,0.725,0.919	1.0,1.0,1.0	-0.141
ENSMUSG00000042757	Tmem108	chr9	-	103498801	103500208	103489188	103489343	103609710	103609796	192,222,210	2,6,2	168,129,134	0,0,0	1532	125	0.00182242203016	0.887,0.751,0.895	1.0,1.0,1.0	-0.156
ENSMUSG00000057406	Whsc1	chr5	+	33821658	33821728	33820743	33820877	33843111	33843737	167,215,297	18,42,44	199,270,219	77,79,55	195	125	0.00189667795857	0.856,0.766,0.812	0.624,0.687,0.719	0.135
ENSMUSG00000037636	Slc25a43	chrX	+	36752132	36752374	36743658	36744018	36757767	36757940	33,58,33	1,4,7	37,50,30	1,0,0	367	125	0.00195737731369	0.918,0.832,0.616	0.926,1.0,1.0	-0.187
ENSMUSG00000029207	Apbb2	chr5	-	66392272	66392335	66391771	66391857	66400075	66400281	17,39,43	22,41,50	58,53,41	32,18,17	188	125	0.00196638879026	0.339,0.387,0.364	0.547,0.662,0.616	-0.245
ENSMUSG00000051431	Gpr87	chr3	-	59184385	59184517	59178922	59180048	59194863	59195104	1,14,6	0,0,0	17,16,9	0,4,4	257	125	0.00203926427434	1.0,1.0,1.0	1.0,0.661,0.523	0.272
ENSMUSG00000056310	Tyw1	chr5	+	130258932	130259054	130257034	130257193	130266982	130267084	54,79,41	10,0,3	126,102,117	0,1,1	247	125	0.00204338461379	0.732,1.0,0.874	1.0,0.981,0.983	-0.119
ENSMUSG00000061981	Flot2	chr11	+	78053362	78053453	78049477	78049559	78055756	78055880	97,132,110	3,9,1	101,74,72	16,10,10	216	125	0.00209795208871	0.949,0.895,0.985	0.785,0.811,0.806	0.142
ENSMUSG00000034771	Tle2	chr10	+	81588808	81588959	81587873	81588021	81589419	81589496	39,62,40	9,11,1	43,32,24	0,2,0	276	125	0.00212642859676	0.662,0.719,0.948	1.0,0.879,1.0	-0.183
ENSMUSG00000063253	Scoc	chr8	-	83437552	83437633	83434515	83436040	83437984	83438056	42,102,113	6,14,4	154,121,120	5,2,0	206	125	0.00219933297173	0.809,0.816,0.945	0.949,0.973,1.0	-0.117
ENSMUSG00000021180	Rps6ka5	chr12	-	100619525	100619641	100615996	100616104	100654270	100654489	48,65,82	1,0,0	76,64,39	7,1,5	241	125	0.00233797340909	0.961,1.0,1.0	0.849,0.971,0.802	0.113
ENSMUSG00000027763	Mbnl1	chr3	+	60528755	60528978	60501219	60501423	60595593	60598100	62,60,64	0,1,0	62,96,52	2,15,0	348	125	0.00233797340909	1.0,0.956,1.0	0.918,0.697,1.0	0.114
ENSMUSG00000029851	Tcaf2	chr6	-	42629400	42630395	42629021	42629119	42642468	42643105	16,20,23	2,6,0	74,55,66	0,0,1	1120	125	0.00234784097385	0.472,0.271,1.0	1.0,1.0,0.88	-0.379
ENSMUSG00000078700	D030028A08Rik	chr11	+	96958852	96959024	96952580	96952728	96959339	96959451	4,8,5	0,1,0	5,5,2	2,2,2	297	125	0.00236441453303	1.0,0.771,1.0	0.513,0.513,0.296	0.483
ENSMUSG00000000739	Sult5a1	chr8	-	123148050	123148145	123145341	123145522	123148309	123148436	101,106,83	8,19,19	621,493,522	39,21,28	220	125	0.00248776658955	0.878,0.76,0.713	0.9,0.93,0.914	-0.131
ENSMUSG00000036860	Mrpl55	chr11	+	59204174	59204255	59202485	59202659	59205648	59205927	164,226,176	4,24,13	184,157,99	30,27,22	206	125	0.00258613616508	0.961,0.851,0.891	0.788,0.779,0.732	0.135
ENSMUSG00000003119	Cdk12	chr11	+	98249709	98250100	98245216	98245669	98263469	98263570	198,319,246	15,22,11	191,198,154	23,31,29	516	125	0.00260537430626	0.762,0.778,0.844	0.668,0.607,0.563	0.182
ENSMUSG00000049606	Zfp644	chr5	-	106695642	106695699	106636806	106638635	106695797	106696166	4,3,9	0,1,0	8,4,8	3,3,4	182	125	0.00261939408797	1.0,0.673,1.0	0.647,0.478,0.579	0.323
ENSMUSG00000006589	Aprt	chr8	-	122575880	122576006	122575401	122575535	122576118	122576231	10,14,18	30,42,45	6,2,1	49,24,28	251	125	0.0026456689441	0.142,0.142,0.166	0.057,0.04,0.017	0.112
ENSMUSG00000030852	Tacc2	chr7	+	130621720	130626841	130601836	130601937	130663015	130663141	10,4,8	1,2,0	20,18,23	0,0,1	5246	125	0.00267449968744	0.192,0.045,1.0	1.0,1.0,0.354	-0.372
ENSMUSG00000055320	Tead1	chr7	+	112841887	112841950	112839415	112839480	112856052	112856064	15,17,23	0,1,0	64,32,31	14,4,1	188	125	0.00273284371579	1.0,0.919,1.0	0.752,0.842,0.954	0.124
ENSMUSG00000035069	Oma1	chr4	+	103328837	103328966	103325292	103325400	103331304	103331379	121,145,164	3,7,4	213,176,138	17,17,21	254	125	0.00275838940944	0.952,0.911,0.953	0.86,0.836,0.764	0.119
ENSMUSG00000040785	Ttc3	chr16	+	94410832	94410956	94403313	94403368	94416281	94416366	2,9,14	0,0,0	14,11,8	4,2,1	249	125	0.00276651153603	1.0,1.0,1.0	0.637,0.734,0.801	0.276
ENSMUSG00000040374	Pex2	chr3	-	5562668	5562732	5560503	5561764	5563164	5563272	216,445,361	239,264,255	190,189,191	302,243,283	189	125	0.00276651153603	0.374,0.527,0.484	0.294,0.34,0.309	0.147
ENSMUSG00000044252	Osbpl1a	chr18	-	12841183	12841346	12819532	12819661	12862106	12862423	75,137,130	7,7,13	178,157,134	38,29,29	288	125	0.0027968004525	0.823,0.895,0.813	0.67,0.701,0.667	0.164
ENSMUSG00000097039	Pvt1	chr15	+	62175466	62175548	62159996	62160128	62242173	62242297	7,21,25	0,0,0	27,19,26	2,4,3	207	125	0.00283332152892	1.0,1.0,1.0	0.891,0.741,0.84	0.176
ENSMUSG00000026991	Pkp4	chr2	+	59350493	59350622	59347923	59348041	59354202	59354824	440,591,480	236,338,335	502,399,325	461,328,335	254	125	0.00285972320206	0.478,0.463,0.414	0.349,0.374,0.323	0.103
ENSMUSG00000030269	Mtmr14	chr6	+	113277830	113277945	113270521	113270701	113280602	113281087	153,180,114	98,96,53	172,178,158	51,61,39	240	125	0.0028956209928	0.448,0.494,0.528	0.637,0.603,0.678	-0.149
ENSMUSG00000032384	Csnk1g1	chr9	+	65950015	65950064	65908985	65909168	65958328	65958721	64,42,36	0,2,1	81,71,50	9,8,6	174	125	0.00296699412293	1.0,0.938,0.963	0.866,0.864,0.857	0.105
ENSMUSG00000000631	Myo18a	chr11	+	77854677	77854722	77853751	77853891	77857722	77857845	64,91,116	7,15,11	108,125,91	45,40,20	170	125	0.00296699412293	0.871,0.817,0.886	0.638,0.697,0.77	0.156
ENSMUSG00000063524	Eno1	chr4	+	150241766	150241825	150241044	150241140	150244004	150244074	0,0,0	1,12,9	5,1,2	7,4,6	184	125	0.00296699412293	0.0,0.0,0.0	0.327,0.145,0.185	-0.219
ENSMUSG00000038861	Pi4kb	chr3	+	94989302	94989347	94983982	94984919	94992965	94993193	18,20,37	67,113,74	30,19,16	224,176,174	170	125	0.0029696305621	0.165,0.115,0.269	0.09,0.074,0.063	0.107
ENSMUSG00000038005	Hpf1	chr8	+	60893700	60893860	60890444	60890536	60903999	60904087	69,111,123	19,22,35	187,233,205	21,27,19	285	125	0.00304613480485	0.614,0.689,0.607	0.796,0.791,0.826	-0.168
ENSMUSG00000058897	Col25a1	chr3	+	130559861	130559885	130552883	130552961	130560818	130560863	10,11,17	2,1,11	10,12,5	1,0,0	149	125	0.00307854437694	0.807,0.902,0.565	0.893,1.0,1.0	-0.206
ENSMUSG00000028383	Hsdl2	chr4	+	59594395	59594510	59592154	59592318	59601372	59601567	5,13,20	0,1,8	4,7,5	0,0,0	240	125	0.00307907097575	1.0,0.871,0.566	1.0,1.0,1.0	-0.188
ENSMUSG00000013033	Adgrl1	chr8	+	83924205	83924355	83923091	83923108	83929463	83930052	40,35,41	73,69,50	50,35,36	162,147,118	275	125	0.00318550598683	0.199,0.187,0.272	0.123,0.098,0.122	0.105
ENSMUSG00000034401	Spata6	chr4	+	111768699	111768840	111747754	111747803	111774798	111774879	73,86,88	1,0,3	73,45,42	3,8,6	266	125	0.00318550598683	0.972,1.0,0.932	0.92,0.726,0.767	0.164
ENSMUSG00000086141	9030622O22Rik	chr2	-	147962633	147962707	147947124	147947208	147967241	147967271	8,10,2	2,4,2	9,5,2	1,0,0	199	125	0.00320928979431	0.715,0.611,0.386	0.85,1.0,1.0	-0.379
ENSMUSG00000021359	Tfap2a	chr13	-	40725128	40725180	40721268	40721387	40733669	40733823	9,7,10	0,0,0	7,6,13	0,5,3	177	125	0.00324881520614	1.0,1.0,1.0	1.0,0.459,0.754	0.262
ENSMUSG00000057363	Uxs1	chr1	-	43790463	43790550	43780064	43780169	43797244	43797305	10,26,24	14,19,21	33,35,32	9,9,8	212	125	0.00325017376995	0.296,0.447,0.403	0.684,0.696,0.702	-0.312
ENSMUSG00000047221	Fam185a	chr5	+	21438699	21438838	21433690	21433783	21455781	21455877	82,98,112	1,3,3	41,47,49	3,9,7	264	125	0.00326464734842	0.975,0.939,0.946	0.866,0.712,0.768	0.171
ENSMUSG00000024293	Esco1	chr18	-	10593745	10595875	10585977	10586041	10610025	10610352	1,10,24	0,0,0	8,8,10	2,2,0	2255	125	0.00326464734842	1.0,1.0,1.0	0.181,0.181,1.0	0.546
ENSMUSG00000074643	Cpne1	chr2	-	156103348	156103429	156079338	156079464	156111785	156111935	62,116,73	149,197,134	169,194,126	205,208,139	206	125	0.00329641178172	0.202,0.263,0.248	0.333,0.361,0.355	-0.112
ENSMUSG00000032735	Ablim3	chr18	-	61816921	61816969	61814197	61814332	61819790	61819917	0,1,0	4,9,7	5,7,0	4,12,2	173	125	0.00334758289124	0.0,0.074,0.0	0.475,0.297,0.0	-0.233
ENSMUSG00000021156	Zmynd11	chr13	-	9710145	9710307	9698627	9698705	9720772	9720928	405,566,593	127,208,187	1009,789,706	170,150,185	287	125	0.00337325014324	0.581,0.542,0.58	0.721,0.696,0.624	-0.113
ENSMUSG00000029207	Apbb2	chr5	-	66543398	66543617	66492057	66492172	66618567	66618784	8,16,9	2,5,0	19,26,17	0,0,0	344	125	0.00345250471506	0.592,0.538,1.0	1.0,1.0,1.0	-0.29
ENSMUSG00000025571	Tnrc6c	chr11	+	117720949	117723550	117702378	117702400	117732167	117732380	89,75,67	2,8,5	143,139,105	2,0,1	2726	125	0.00348002802233	0.671,0.301,0.381	0.766,1.0,0.828	-0.414
ENSMUSG00000091625	Lsm5	chr6	-	56703005	56703033	56702095	56702168	56704622	56704710	12,23,34	35,43,63	55,56,30	38,44,33	153	125	0.00349033124288	0.219,0.304,0.306	0.542,0.51,0.426	-0.216
ENSMUSG00000032612	Usp4	chr9	+	108365829	108365970	108362836	108362898	108366760	108366878	649,760,731	165,279,197	577,531,503	296,228,232	266	125	0.00360432518668	0.649,0.561,0.636	0.478,0.523,0.505	0.113
ENSMUSG00000037455	Slc18b1	chr10	+	23805037	23805145	23804187	23804261	23805892	23805959	2,2,7	25,43,59	14,16,17	42,67,44	233	125	0.00367188151318	0.041,0.024,0.06	0.152,0.114,0.172	-0.104
ENSMUSG00000029913	Prdm5	chr6	+	65886084	65886178	65831248	65831371	65927916	65928021	4,9,2	2,1,3	1,2,6	0,0,0	219	125	0.00373138567892	0.533,0.837,0.276	1.0,1.0,1.0	-0.451
ENSMUSG00000034109	Golim4	chr3	-	75902400	75902484	75897970	75898132	75903246	75903329	195,323,305	69,169,156	417,370,309	122,85,88	209	125	0.00375984128485	0.628,0.533,0.539	0.672,0.722,0.677	-0.124
ENSMUSG00000022558	Mroh1	chr15	+	76432371	76432398	76432148	76432295	76433273	76433396	27,41,45	0,2,2	40,37,27	5,16,3	152	125	0.00376548264152	1.0,0.944,0.949	0.868,0.655,0.881	0.163
ENSMUSG00000038535	Zfp280d	chr9	+	72329708	72329953	72329509	72329610	72330865	72331173	11,3,5	0,6,5	13,5,5	0,0,1	370	125	0.00376548264152	1.0,0.145,0.253	1.0,1.0,0.628	-0.41
ENSMUSG00000031708	Tecr	chr8	-	83572680	83572753	83572397	83572455	83573219	83573252	5,2,2	4,0,5	1,0,0	10,4,3	198	125	0.00416440740101	0.441,1.0,0.202	0.059,0.0,0.0	0.528
ENSMUSG00000023805	Synj2	chr17	+	6029683	6029834	6028418	6028586	6032696	6032809	12,24,22	47,99,85	34,26,21	50,51,31	276	125	0.00424528158419	0.104,0.099,0.105	0.235,0.188,0.235	-0.117
ENSMUSG00000028246	Faxc	chr4	+	21958443	21958667	21948691	21948888	21993297	21994751	47,54,63	7,6,8	68,75,62	1,2,2	349	125	0.00435084850574	0.706,0.763,0.738	0.961,0.931,0.917	-0.201
ENSMUSG00000019977	Hbs1l	chr10	+	21304529	21304643	21299177	21299243	21336966	21337075	4,12,7	4,3,0	14,16,6	0,0,0	239	125	0.00438768258733	0.343,0.677,1.0	1.0,1.0,1.0	-0.327
ENSMUSG00000030527	Crtc3	chr7	-	80616464	80616565	80609896	80609932	80618593	80618656	32,60,45	8,8,0	88,110,72	2,2,0	226	125	0.00445320179343	0.689,0.806,1.0	0.961,0.968,1.0	-0.145
ENSMUSG00000057766	Ankrd29	chr18	-	12295878	12295989	12290716	12290815	12305610	12305638	2,2,2	0,0,0	11,10,2	2,5,0	236	125	0.00447497332612	1.0,1.0,1.0	0.744,0.514,1.0	0.247
ENSMUSG00000097413	A830052D11Rik	chr18	-	32371429	32371583	32359056	32359435	32377687	32378284	2,7,14	0,0,0	9,10,7	2,2,2	279	125	0.0044830483539	1.0,1.0,1.0	0.668,0.691,0.611	0.343
ENSMUSG00000032579	Hemk1	chr9	-	107336178	107336272	107331444	107331579	107336571	107336663	57,96,74	1,4,1	69,68,60	11,10,4	219	125	0.0044830483539	0.97,0.932,0.977	0.782,0.795,0.895	0.136
ENSMUSG00000026933	Camsap1	chr2	-	25952677	25952819	25945133	25945273	25956246	25956327	249,283,282	39,24,32	331,334,321	15,26,11	267	125	0.00448951785007	0.749,0.847,0.805	0.912,0.857,0.932	-0.1
ENSMUSG00000028718	Stil	chr4	+	115010063	115010147	115007135	115007323	115011793	115011880	38,35,54	3,1,0	72,46,57	11,10,6	209	125	0.00449739124885	0.883,0.954,1.0	0.797,0.733,0.85	0.152
ENSMUSG00000040811	Eml2	chr7	+	19201829	19201927	19201564	19201653	19202508	19202596	131,176,148	27,42,32	176,207,174	20,20,17	223	125	0.00471478373529	0.731,0.701,0.722	0.831,0.853,0.852	-0.127
ENSMUSG00000110475	RP23-431O7.9	chr8	+	95143858	95143903	95138309	95138406	95145510	95145565	11,9,4	1,3,1	4,8,4	9,11,5	170	125	0.00475653162976	0.89,0.688,0.746	0.246,0.348,0.37	0.453
ENSMUSG00000027288	Zfp106	chr2	-	120539294	120539492	120531594	120532222	120545842	120545904	213,241,273	33,48,60	257,191,184	84,59,81	323	125	0.00480913296439	0.714,0.66,0.638	0.542,0.556,0.468	0.149
ENSMUSG00000028849	Map7d1	chr4	-	126238521	126238632	126237155	126237278	126240022	126240137	223,214,218	81,69,74	193,201,164	112,109,104	236	125	0.00480913296439	0.593,0.622,0.609	0.477,0.494,0.455	0.133
ENSMUSG00000032278	Paqr5	chr9	-	61968780	61968907	61963727	61963824	61988992	61989138	1,3,3	0,0,0	21,30,18	5,2,1	252	125	0.0049849291822	1.0,1.0,1.0	0.676,0.882,0.899	0.181
ENSMUSG00000049537	Tecrl	chr5	-	83309202	83309306	83300849	83300965	83313283	83313328	13,7,21	0,5,3	15,4,17	0,0,0	229	125	0.00499213360747	1.0,0.433,0.793	1.0,1.0,1.0	-0.258
ENSMUSG00000040189	Ccdc114	chr7	+	45947981	45948060	45947622	45947720	45948140	45948963	10,10,17	0,1,0	8,6,3	1,1,6	204	125	0.00502291292313	1.0,0.86,1.0	0.831,0.786,0.235	0.336
ENSMUSG00000040828	Catsperd	chr17	+	56652456	56652539	56651794	56651890	56653579	56653756	5,5,6	1,0,1	3,2,2	1,4,1	208	125	0.00504291916874	0.75,1.0,0.783	0.643,0.231,0.546	0.371
ENSMUSG00000021240	Abcd4	chr12	-	84605871	84605963	84605347	84605384	84606099	84606308	14,50,18	0,0,0	35,34,77	4,1,6	217	125	0.0051110606946	1.0,1.0,1.0	0.834,0.951,0.881	0.111
ENSMUSG00000024985	Tcf7l2	chr19	+	55755013	55755082	55743072	55743197	55817763	55817865	88,105,83	71,116,105	184,143,117	97,91,64	194	125	0.00513158972349	0.444,0.368,0.337	0.55,0.503,0.541	-0.148
ENSMUSG00000044348	Slc25a53	chrX	-	137032350	137032500	137016248	137016339	137038223	137038302	9,11,4	0,0,0	29,9,13	3,5,0	275	125	0.00533069140818	1.0,1.0,1.0	0.815,0.45,1.0	0.245
ENSMUSG00000049411	Tmem241	chr18	-	12105853	12106003	12104098	12104180	12113394	12113472	10,13,4	7,11,5	5,7,1	23,21,13	275	125	0.00533069140818	0.394,0.349,0.267	0.09,0.132,0.034	0.251
ENSMUSG00000042035	Igsf3	chr3	+	101432914	101432974	101431203	101431593	101435330	101435732	66,98,57	21,42,16	78,80,54	79,45,65	185	125	0.00533069140818	0.68,0.612,0.706	0.4,0.546,0.36	0.231
ENSMUSG00000020389	Cdkl3	chr11	+	52084370	52084490	52040560	52040620	52089588	52089778	11,24,21	0,1,2	23,23,18	7,8,4	245	125	0.00533069140818	1.0,0.924,0.843	0.626,0.595,0.697	0.283
ENSMUSG00000068747	Sort1	chr3	+	108355471	108355570	108354132	108354241	108356230	108356337	274,311,338	121,204,214	180,198,140	169,174,156	224	125	0.00540095073652	0.558,0.46,0.468	0.373,0.388,0.334	0.13
ENSMUSG00000047045	Tmem164	chrX	+	142752039	142752089	142682290	142682949	142805989	142806068	30,34,28	11,3,3	35,40,33	2,1,0	175	125	0.00546182915789	0.661,0.89,0.87	0.926,0.966,1.0	-0.157
ENSMUSG00000066640	Fbxl18	chr5	-	142885538	142887082	142878657	142878876	142888668	142888875	108,78,84	3,4,0	112,97,74	0,0,0	1669	125	0.00546182915789	0.729,0.594,1.0	1.0,1.0,1.0	-0.226
ENSMUSG00000027075	Slc43a1	chr2	+	84856756	84856903	84855470	84855649	84859688	84859830	41,69,66	7,3,6	38,44,41	1,1,0	272	125	0.00547211756032	0.729,0.914,0.835	0.946,0.953,1.0	-0.14
ENSMUSG00000036928	Stag3	chr5	+	138297622	138297702	138297326	138297425	138297965	138298073	23,20,20	11,2,3	19,31,43	0,1,2	205	125	0.00556275767966	0.56,0.859,0.803	1.0,0.95,0.929	-0.219
ENSMUSG00000035299	Mid1	chrX	+	169985935	169986097	169983955	169984083	169987558	169987766	49,65,78	11,26,30	130,158,155	21,15,22	287	125	0.00566653401149	0.66,0.521,0.531	0.729,0.821,0.754	-0.197
ENSMUSG00000059005	Hnrnpa3	chr2	+	75662844	75662925	75662660	75662756	75663570	75663714	4,20,6	4,6,8	18,18,21	97,79,67	206	125	0.00576852905412	0.378,0.669,0.313	0.101,0.121,0.16	0.326
ENSMUSG00000030924	2610020H08Rik	chr7	+	119799564	119799677	119794005	119794502	119802740	119802837	15,33,19	0,1,0	20,27,18	7,0,3	238	125	0.00577988590709	1.0,0.945,1.0	0.6,1.0,0.759	0.195
ENSMUSG00000030269	Mtmr14	chr6	+	113277789	113277945	113270521	113270701	113280602	113281387	345,406,313	98,96,53	429,404,369	51,61,39	281	125	0.00597812630676	0.61,0.653,0.724	0.789,0.747,0.808	-0.119
ENSMUSG00000038569	Rad9b	chr5	-	122351560	122351710	122351271	122351373	122354138	122354232	24,22,39	0,0,0	29,29,55	2,1,6	275	125	0.00597812630676	1.0,1.0,1.0	0.868,0.929,0.806	0.132
ENSMUSG00000022701	Ccdc191	chr16	+	43892152	43892191	43889799	43890038	43898089	43898231	4,3,20	76,93,90	23,14,18	61,76,45	164	125	0.00597812630676	0.039,0.024,0.145	0.223,0.123,0.234	-0.124
ENSMUSG00000043410	Hfm1	chr5	-	106917323	106917627	106911403	106911591	106922812	106922910	14,14,20	0,0,0	12,8,8	3,0,3	429	125	0.00599423197552	1.0,1.0,1.0	0.538,1.0,0.437	0.342
ENSMUSG00000038500	Prr3	chr17	-	35978710	35978781	35978163	35978443	35979126	35979255	78,94,77	45,19,38	85,63,84	89,93,72	196	125	0.00599423197552	0.525,0.759,0.564	0.379,0.302,0.427	0.247
ENSMUSG00000031109	Enox2	chrX	-	49013132	49013180	49009706	49011634	49013496	49013582	33,42,62	12,23,35	67,25,44	62,56,59	173	125	0.00600818228966	0.665,0.569,0.561	0.438,0.244,0.35	0.254
ENSMUSG00000090210	Itga10	chr3	+	96657426	96657511	96656933	96657023	96657653	96657767	4,15,16	0,0,0	15,7,2	3,0,5	210	125	0.00600818228966	1.0,1.0,1.0	0.749,1.0,0.192	0.353
ENSMUSG00000032198	Dock6	chr9	-	21829473	21829578	21825782	21825875	21830213	21830377	27,21,18	11,10,6	21,23,20	29,26,26	230	125	0.00601906917628	0.572,0.533,0.62	0.282,0.325,0.295	0.274
ENSMUSG00000020680	Taf15	chr11	+	83488924	83489045	83484976	83485079	83497893	83497926	25,47,62	4,3,6	46,46,39	2,0,0	246	125	0.00607194817467	0.761,0.888,0.84	0.921,1.0,1.0	-0.144
ENSMUSG00000032278	Paqr5	chr9	-	61976071	61976199	61963727	61963824	61988992	61989138	7,3,6	0,0,0	35,11,26	5,2,1	253	125	0.00607194817467	1.0,1.0,1.0	0.776,0.731,0.928	0.188
ENSMUSG00000027763	Mbnl1	chr3	+	60528755	60529804	60501277	60501423	60595593	60595764	120,144,174	0,1,0	213,212,187	2,15,0	1174	125	0.00607194817467	1.0,0.939,1.0	0.919,0.601,1.0	0.14
ENSMUSG00000022305	Lrp12	chr15	-	39904538	39904595	39885005	39885141	39943603	39943788	151,223,246	28,33,29	236,269,230	91,56,67	182	125	0.00613664286596	0.787,0.823,0.854	0.64,0.767,0.702	0.118
ENSMUSG00000002393	Nr2f6	chr8	-	71378388	71378527	71375751	71376273	71380990	71381090	205,203,268	22,37,39	331,576,343	26,37,25	264	125	0.00620049679455	0.815,0.722,0.765	0.858,0.881,0.867	-0.101
ENSMUSG00000038485	Socs7	chr11	+	97376996	97377098	97373065	97373130	97377935	97378066	58,66,49	24,38,28	40,44,19	55,42,24	227	125	0.00621047385742	0.571,0.489,0.491	0.286,0.366,0.304	0.198
ENSMUSG00000040415	Dtx3	chr10	-	127192608	127193357	127190377	127191039	127193729	127193803	220,298,178	0,8,11	516,456,425	4,1,1	874	125	0.00624946692801	1.0,0.842,0.698	0.949,0.985,0.984	-0.126
ENSMUSG00000016200	Syt14	chr1	-	192980345	192980561	192933113	192933385	193026969	193027017	28,25,41	2,0,0	27,33,23	4,1,8	341	125	0.00624946692801	0.837,1.0,1.0	0.712,0.924,0.513	0.229
ENSMUSG00000022119	Rbm26	chr14	-	105139090	105139162	105131881	105132007	105140315	105140438	170,299,300	221,304,299	328,308,259	237,168,205	197	125	0.00635166929456	0.328,0.384,0.389	0.468,0.538,0.445	-0.117
ENSMUSG00000015968	Cacna1d	chr14	-	30048970	30049120	30047207	30047371	30051369	30051734	10,14,26	0,1,0	26,11,4	4,4,0	275	125	0.00639962887639	1.0,0.864,1.0	0.747,0.556,1.0	0.187
ENSMUSG00000023066	Rttn	chr18	+	89026958	89027047	89021663	89021763	89028891	89029009	84,82,78	1,4,0	86,69,74	8,7,7	214	125	0.00639962887639	0.98,0.923,1.0	0.863,0.852,0.861	0.109
ENSMUSG00000013483	Card14	chr11	+	119343142	119343264	119340990	119341164	119343894	119344010	2,5,3	0,0,0	24,33,12	3,5,0	247	125	0.00639962887639	1.0,1.0,1.0	0.802,0.77,1.0	0.143
ENSMUSG00000001768	Rin2	chr2	+	145822609	145822761	145822264	145822365	145844710	145844818	16,18,37	13,10,22	25,20,39	58,36,52	277	125	0.00639962887639	0.357,0.448,0.431	0.163,0.2,0.253	0.207
ENSMUSG00000023044	Csad	chr15	-	102178526	102178616	102176997	102177786	102178960	102179160	57,61,39	4,0,0	92,89,83	13,7,9	215	125	0.00664283901323	0.892,1.0,1.0	0.804,0.881,0.843	0.121
ENSMUSG00000030629	Zfand6	chr7	-	84632655	84632756	84617849	84617963	84634238	84634409	19,4,24	0,2,11	18,9,18	0,1,0	226	125	0.00664283901323	1.0,0.525,0.547	1.0,0.833,1.0	-0.254
ENSMUSG00000019813	Cep57l1	chr10	-	41745770	41745921	41730998	41731115	41809787	41809868	14,17,35	1,0,7	31,30,8	0,0,0	276	125	0.00673038965167	0.864,1.0,0.694	1.0,1.0,1.0	-0.147
ENSMUSG00000029470	P2rx4	chr5	+	122724593	122724674	122719129	122719226	122724989	122725131	12,11,13	0,1,0	15,16,13	3,2,4	206	125	0.00675521914423	1.0,0.87,1.0	0.752,0.829,0.664	0.208
ENSMUSG00000025735	Rhbdl1	chr17	-	25836398	25836572	25835968	25836193	25836987	25837082	8,7,3	0,0,0	13,4,2	0,4,2	299	125	0.00680015291927	1.0,1.0,1.0	1.0,0.295,0.295	0.47
ENSMUSG00000086587	Gm11837	chr4	+	14938483	14938557	14936440	14936539	14942199	14942275	11,6,16	1,5,2	18,9,10	0,1,0	199	125	0.00690981970241	0.874,0.43,0.834	1.0,0.85,1.0	-0.237
ENSMUSG00000051113	Fam71e1	chr7	+	44497502	44497633	44496914	44497033	44500149	44501133	11,6,5	0,1,0	12,10,19	1,3,5	256	125	0.00692553073891	1.0,0.746,1.0	0.854,0.619,0.65	0.208
ENSMUSG00000035696	Rnf38	chr4	-	44158902	44159052	44152359	44152553	44168242	44168339	95,118,94	3,8,2	45,63,60	9,11,7	275	125	0.00699562456006	0.935,0.87,0.955	0.694,0.722,0.796	0.183
ENSMUSG00000035299	Mid1	chrX	+	169985896	169986097	169983955	169984083	169987558	169987766	49,65,78	11,26,30	128,155,156	21,15,22	326	125	0.00699588296958	0.631,0.489,0.499	0.7,0.798,0.731	-0.203
ENSMUSG00000028292	Rars2	chr4	+	34633657	34633713	34630476	34630570	34645696	34645855	49,83,93	7,13,16	108,90,94	3,7,4	181	125	0.00712048025434	0.829,0.815,0.801	0.961,0.899,0.942	-0.119
ENSMUSG00000061613	U2af1	chr17	-	31651645	31651712	31648844	31648894	31658652	31658754	7,7,6	24,10,9	14,20,17	3,11,9	192	125	0.00712048025434	0.16,0.313,0.303	0.752,0.542,0.552	-0.357
ENSMUSG00000029735	Tpk1	chr6	-	43611313	43611385	43559942	43560012	43665759	43665881	43,58,69	0,2,2	85,65,70	8,5,11	197	125	0.00714374719468	1.0,0.948,0.956	0.871,0.892,0.802	0.113
ENSMUSG00000027597	Ahcy	chr2	-	155064153	155064361	155063988	155064076	155064813	155064926	58,87,15	1,0,0	69,79,67	3,5,4	333	125	0.00714374719468	0.956,1.0,1.0	0.896,0.856,0.863	0.114
ENSMUSG00000085601	Gm4969	chr7	-	19102903	19103010	19102306	19102462	19103689	19103783	4,12,6	2,10,0	25,25,24	0,0,2	232	125	0.00715262880623	0.519,0.393,1.0	1.0,1.0,0.866	-0.318
ENSMUSG00000068874	Selenbp1	chr3	+	94936696	94936753	94933055	94933162	94936894	94937007	20,26,25	0,0,0	50,53,17	3,6,2	182	125	0.00720832369304	1.0,1.0,1.0	0.92,0.858,0.854	0.123
ENSMUSG00000027160	Ccdc34	chr2	+	110038079	110038276	110032331	110032439	110040573	110040732	23,33,40	62,75,132	40,33,48	39,48,73	322	125	0.0072255070817	0.126,0.146,0.105	0.285,0.211,0.203	-0.107
ENSMUSG00000034573	Ptpn13	chr5	+	103543407	103543464	103536713	103536876	103550224	103550314	273,490,380	75,151,140	362,315,294	177,168,142	182	125	0.00723941476264	0.714,0.69,0.651	0.584,0.563,0.587	0.107
ENSMUSG00000038060	Dlec1	chr9	+	119126153	119126346	119124755	119124918	119126987	119127046	2,9,2	0,8,1	7,1,8	1,0,0	318	125	0.00723941476264	1.0,0.307,0.44	0.733,1.0,1.0	-0.329
ENSMUSG00000031736	Crnde	chr8	-	92346783	92346918	92326386	92326462	92355687	92356120	0,0,1	5,7,13	2,9,1	10,11,8	260	125	0.00734309814303	0.0,0.0,0.036	0.088,0.282,0.057	-0.13
ENSMUSG00000046782	Ttc6	chr12	+	57714067	57714141	57711208	57711328	57725571	57725782	36,22,31	0,7,4	23,39,19	0,0,1	199	125	0.00734678773941	1.0,0.664,0.83	1.0,1.0,0.923	-0.143
ENSMUSG00000020359	Phykpl	chr11	+	51598650	51598740	51598275	51598430	51599465	51599596	42,42,63	0,0,1	58,50,56	3,5,4	215	125	0.00746001852222	1.0,1.0,0.973	0.918,0.853,0.891	0.104
ENSMUSG00000032740	Ccdc88a	chr11	+	29497342	29497426	29493878	29494093	29498408	29498612	84,96,112	61,68,82	64,61,57	81,75,85	209	125	0.00753726896812	0.452,0.458,0.45	0.321,0.327,0.286	0.142
ENSMUSG00000029673	Auts2	chr5	-	131461281	131461353	131457838	131457910	131472237	131472479	4,1,1	0,0,0	6,8,2	1,3,2	197	125	0.00754927824205	1.0,1.0,1.0	0.792,0.629,0.388	0.397
ENSMUSG00000044348	Slc25a53	chrX	-	137032350	137032500	137027989	137028154	137038223	137038302	11,11,4	0,0,0	30,6,17	3,5,0	275	125	0.00782258184952	1.0,1.0,1.0	0.82,0.353,1.0	0.276
ENSMUSG00000028177	1810013D15Rik	chr3	+	157926788	157927025	157925710	157926246	157928362	157928450	6,9,12	2,5,3	12,7,12	1,1,0	362	125	0.00782258184952	0.509,0.383,0.58	0.806,0.707,1.0	-0.347
ENSMUSG00000029458	Brap	chr5	+	121663241	121663491	121662040	121662161	121672084	121672198	0,1,3	1,0,3	5,9,3	0,0,0	375	125	0.00806351845788	0.0,1.0,0.25	1.0,1.0,1.0	-0.583
ENSMUSG00000038084	Opa1	chr16	+	29597585	29597696	29589680	29589748	29602211	29602265	137,203,223	105,143,144	152,166,129	199,150,168	236	125	0.00806906318435	0.409,0.429,0.451	0.288,0.37,0.289	0.114
ENSMUSG00000087165	2010001A14Rik	chr11	-	57796311	57796397	57795518	57795794	57801233	57801414	17,32,22	0,0,2	31,23,22	4,9,1	211	125	0.00812189241345	1.0,1.0,0.867	0.821,0.602,0.929	0.172
ENSMUSG00000022629	Kif21a	chr15	-	90951245	90951374	90943764	90943901	90952710	90952818	62,75,86	30,31,49	104,70,74	92,83,61	254	125	0.00812189241345	0.504,0.544,0.463	0.357,0.293,0.374	0.162
ENSMUSG00000032680	6820408C15Rik	chr2	+	152442373	152442492	152441215	152441302	152444072	152444330	4,3,6	2,0,4	4,8,5	0,0,0	244	125	0.00829906253873	0.506,1.0,0.435	1.0,1.0,1.0	-0.353
ENSMUSG00000029769	Ccdc136	chr6	+	29414785	29414980	29412363	29412534	29426624	29426994	4,11,9	1,6,0	1,7,2	0,0,0	320	125	0.00845456094475	0.61,0.417,1.0	1.0,1.0,1.0	-0.324
ENSMUSG00000031131	Vgll1	chrX	+	57089290	57089481	57088105	57088152	57092247	57092486	1,1,0	0,2,1	19,16,21	1,2,0	316	125	0.00848698857637	1.0,0.165,0.0	0.883,0.76,1.0	-0.493
ENSMUSG00000052512	Nav2	chr7	+	49554214	49554259	49551596	49552049	49556909	49557070	10,7,16	89,73,40	19,34,18	59,52,31	170	125	0.00854849607565	0.076,0.066,0.227	0.191,0.325,0.299	-0.149
ENSMUSG00000002393	Nr2f6	chr8	-	71378388	71378556	71375818	71376273	71380990	71381177	212,218,282	22,37,39	350,583,349	26,37,25	293	125	0.00865211885629	0.804,0.715,0.755	0.852,0.871,0.856	-0.102
ENSMUSG00000062270	Morf4l1	chr9	-	90110125	90110172	90102299	90102386	90114535	90114715	11,6,8	9,2,4	1,1,4	9,5,9	172	125	0.00903178578356	0.47,0.686,0.592	0.075,0.127,0.244	0.434
ENSMUSG00000097215	Gm26550	chr7	-	24637118	24637224	24633920	24633975	24637881	24637916	4,4,2	0,1,0	14,19,12	6,8,1	231	125	0.00908601443872	1.0,0.684,1.0	0.558,0.562,0.867	0.232
ENSMUSG00000042870	Tom1	chr8	+	75051507	75051657	75033752	75033827	75051922	75052057	4,1,7	1,0,0	10,3,3	2,2,2	275	125	0.00929238950354	0.645,1.0,1.0	0.694,0.405,0.405	0.38
ENSMUSG00000024381	Bin1	chr18	+	32431670	32431742	32424819	32424967	32431982	32432093	219,272,157	88,114,75	239,221,175	151,156,132	197	125	0.00933675106389	0.612,0.602,0.57	0.501,0.473,0.457	0.118
ENSMUSG00000034579	Pla2g3	chr11	+	3490142	3490277	3489761	3489894	3490806	3491090	15,18,16	10,0,1	8,7,4	0,0,0	260	125	0.00936510331377	0.419,1.0,0.885	1.0,1.0,1.0	-0.232
ENSMUSG00000030067	Foxp1	chr6	-	99520596	99520732	99435235	99435345	99522547	99522721	7,6,6	0,0,1	13,16,14	3,1,5	261	125	0.00937668910031	1.0,1.0,0.742	0.675,0.885,0.573	0.203
ENSMUSG00000071064	Zfp827	chr8	+	79188148	79188181	79186175	79186353	79189666	79190856	10,21,13	56,79,48	35,31,30	65,65,45	158	125	0.00946948747143	0.124,0.174,0.176	0.299,0.274,0.345	-0.148
ENSMUSG00000027900	Dram2	chr3	+	106571610	106571693	106566044	106566184	106572972	106573065	20,25,40	11,15,10	90,55,54	11,7,6	208	125	0.00949326643635	0.522,0.5,0.706	0.831,0.825,0.844	-0.257
ENSMUSG00000002076	Hsf2bp	chr17	-	31987347	31987451	31944768	31946811	32007675	32007793	5,1,14	1,0,0	4,16,1	3,0,4	229	125	0.00959202118505	0.732,1.0,1.0	0.421,1.0,0.12	0.397
ENSMUSG00000024969	Mark2	chr19	-	7279110	7279278	7278041	7278086	7279985	7280012	53,66,39	24,25,30	50,65,71	73,69,78	293	125	0.0096501782104	0.485,0.53,0.357	0.226,0.287,0.28	0.193
ENSMUSG00000026972	Arrdc1	chr2	-	24927728	24927839	24927125	24927176	24935027	24935142	221,239,144	28,61,33	301,335,288	36,23,30	236	125	0.00996763995944	0.807,0.675,0.698	0.816,0.885,0.836	-0.119
ENSMUSG00000030304	Ergic2	chr6	-	148190918	148191023	148189499	148189584	148195198	148195241	5,6,4	0,1,0	15,6,1	2,2,2	230	125	0.010199746447	1.0,0.765,1.0	0.803,0.62,0.214	0.376
ENSMUSG00000022555	Dgat1	chr15	-	76504348	76504369	76504114	76504220	76506565	76506605	6,7,2	0,0,0	1,2,3	0,2,4	146	125	0.0102771692936	1.0,1.0,1.0	1.0,0.461,0.391	0.383
ENSMUSG00000031993	Snx19	chr9	+	30462230	30462415	30440095	30440225	30463219	30463307	130,162,178	9,17,20	197,173,175	40,39,32	310	125	0.0104645581454	0.853,0.793,0.782	0.665,0.641,0.688	0.145
ENSMUSG00000038876	Rnf146	chr10	-	29361284	29361345	29347218	29347883	29361963	29362023	5,2,5	0,1,0	7,6,4	4,6,0	186	125	0.0106213086618	1.0,0.573,1.0	0.54,0.402,1.0	0.21
ENSMUSG00000020528	Prpsap2	chr11	-	61761479	61761574	61756194	61756345	61761953	61762040	11,14,7	12,33,30	4,11,4	47,69,53	220	125	0.0107858412344	0.342,0.194,0.117	0.046,0.083,0.041	0.161
ENSMUSG00000038705	Gmeb2	chr2	-	181264969	181265108	181260294	181260398	181277948	181278121	8,11,10	0,0,2	6,4,4	3,3,1	264	125	0.0108297644482	1.0,1.0,0.703	0.486,0.387,0.654	0.392
ENSMUSG00000036833	Pnpla7	chr2	+	25021941	25022011	25019403	25019517	25029506	25029656	22,25,15	6,0,2	20,33,24	0,0,0	195	125	0.0108366106235	0.702,1.0,0.828	1.0,1.0,1.0	-0.157
ENSMUSG00000051427	Ccdc157	chr11	-	4152908	4153056	4149930	4150102	4160158	4160293	16,18,6	1,5,2	30,23,24	1,1,0	273	125	0.0108366106235	0.88,0.622,0.579	0.932,0.913,1.0	-0.255
ENSMUSG00000018920	Cxcl16	chr11	-	70458075	70458145	70455654	70456062	70458744	70459167	0,0,0	11,10,6	3,4,4	27,16,14	195	125	0.01086682972	0.0,0.0,0.0	0.066,0.138,0.155	-0.12
ENSMUSG00000058447	Gm26920	chr7	-	30069984	30070148	30068064	30068150	30081090	30081217	14,39,26	1,8,1	48,36,37	0,2,0	289	125	0.0108986968116	0.858,0.678,0.918	1.0,0.886,1.0	-0.144
ENSMUSG00000042446	Zmym4	chr4	-	126906520	126906636	126905871	126906147	126910789	126911002	205,269,310	22,26,30	211,218,171	57,41,25	241	125	0.0110786789577	0.829,0.843,0.843	0.658,0.734,0.78	0.114
ENSMUSG00000024592	C330018D20Rik	chr18	-	56958522	56958579	56955832	56957921	56973383	56973484	86,164,163	9,14,12	114,88,60	24,20,11	182	125	0.0111271814577	0.868,0.889,0.903	0.765,0.751,0.789	0.118
ENSMUSG00000025912	Mybl1	chr1	-	9671578	9671758	9667414	9670012	9672211	9672316	11,17,24	24,21,36	15,18,22	9,7,3	305	125	0.0111753581648	0.158,0.249,0.215	0.406,0.513,0.75	-0.349
ENSMUSG00000039697	Ncoa7	chr10	-	30647966	30648040	30645583	30647651	30648444	30648540	45,67,74	7,10,5	71,81,68	4,2,0	199	125	0.0111859839206	0.802,0.808,0.903	0.918,0.962,1.0	-0.122
ENSMUSG00000046434	Hnrnpa1	chr15	+	103242643	103242718	103242205	103242298	103243624	103243780	12,24,15	0,4,0	39,69,50	42,13,17	200	125	0.0111944616453	1.0,0.789,1.0	0.367,0.768,0.648	0.335
ENSMUSG00000078773	Rad54b	chr4	+	11612617	11612818	11612371	11612438	11615442	11615805	137,147,192	19,9,16	236,238,145	5,10,5	326	125	0.0116034096344	0.734,0.862,0.821	0.948,0.901,0.917	-0.116
ENSMUSG00000038406	Scaf1	chr7	-	45014204	45014335	45013479	45013593	45016079	45016131	189,182,205	28,28,47	185,167,184	66,69,48	256	125	0.0119126320944	0.767,0.76,0.68	0.578,0.542,0.652	0.145
ENSMUSG00000020696	Rffl	chr11	-	82811027	82811111	82810007	82810218	82812399	82812810	124,110,109	26,18,24	247,201,237	93,64,96	209	125	0.0119148344229	0.74,0.785,0.731	0.614,0.653,0.596	0.131
ENSMUSG00000053617	Sh3pxd2a	chr19	-	47283020	47283104	47278312	47278430	47286604	47286718	116,147,129	45,60,62	271,241,199	74,49,50	209	125	0.0120772217743	0.607,0.594,0.554	0.687,0.746,0.704	-0.127
ENSMUSG00000029166	Mapre3	chr5	+	30863203	30863405	30862497	30862643	30864573	30864728	56,56,72	6,7,5	88,98,56	4,1,0	327	125	0.0121086269272	0.781,0.754,0.846	0.894,0.974,1.0	-0.162
ENSMUSG00000020284	1810043G02Rik	chr10	+	77979752	77980051	77978692	77978781	77980500	77980522	24,23,21	0,0,0	16,42,16	7,0,1	424	125	0.0121632598347	1.0,1.0,1.0	0.403,1.0,0.825	0.257
ENSMUSG00000049690	Nckap5	chr1	-	126033772	126033964	126024275	126028015	126102543	126102663	20,17,14	12,4,6	145,100,72	14,9,10	317	125	0.0122715060625	0.397,0.626,0.479	0.803,0.814,0.74	-0.285
ENSMUSG00000021140	Pcnx	chr12	+	81933530	81933715	81928241	81928374	81946930	81947021	75,127,46	0,4,2	50,71,50	4,8,7	310	125	0.0124515500519	1.0,0.928,0.903	0.834,0.782,0.742	0.158
ENSMUSG00000089960	Ugt1a1	chr1	+	88215794	88215882	88215043	88215175	88216137	88216357	7,12,6	0,0,0	73,47,50	3,5,4	213	125	0.0125050009335	1.0,1.0,1.0	0.935,0.847,0.88	0.113
ENSMUSG00000038347	Tcte2	chr17	-	13568757	13568883	13554012	13554092	13668758	13668891	7,13,20	1,2,4	20,6,12	1,0,0	251	125	0.0126262562855	0.777,0.764,0.713	0.909,1.0,1.0	-0.218
ENSMUSG00000050471	Fam118b	chr9	-	35227163	35227391	35223613	35223742	35235230	35235483	315,378,509	74,109,93	553,462,539	79,69,65	353	125	0.0126262562855	0.601,0.551,0.66	0.713,0.703,0.746	-0.117
ENSMUSG00000030309	Caprin2	chr6	-	148868988	148869645	148865829	148865952	148870612	148870656	78,137,159	51,69,64	128,104,152	43,21,24	782	125	0.0126385627888	0.196,0.241,0.284	0.322,0.442,0.503	-0.182
ENSMUSG00000013833	Med16	chr10	-	79907490	79907511	79907038	79907146	79908817	79908910	6,1,3	1,0,0	6,9,5	5,4,0	146	125	0.0128958229269	0.837,1.0,1.0	0.507,0.658,1.0	0.224
ENSMUSG00000086938	4930481A15Rik	chr19	+	5415007	5415112	5406873	5407083	5415606	5415812	42,30,23	0,5,8	28,30,27	0,1,1	230	125	0.0129150452605	1.0,0.765,0.61	1.0,0.942,0.936	-0.168
ENSMUSG00000040187	Arntl2	chr6	+	146827215	146827324	146825166	146825228	146828098	146828186	8,5,0	7,3,6	14,14,9	2,3,1	234	125	0.013144072655	0.379,0.471,0.0	0.789,0.714,0.828	-0.494
ENSMUSG00000052512	Nav2	chr7	+	49552839	49552905	49551596	49552049	49556909	49557070	31,35,20	89,73,40	41,51,42	59,52,31	191	125	0.0132861179065	0.186,0.239,0.247	0.313,0.391,0.47	-0.167
ENSMUSG00000029086	Prom1	chr5	-	44001269	44001293	43995074	43995114	44001785	44001901	83,137,111	5,8,12	72,74,99	22,15,13	149	125	0.0135007351801	0.933,0.935,0.886	0.733,0.805,0.865	0.117
ENSMUSG00000050623	Tex40	chr19	-	6923522	6923599	6923300	6923367	6924793	6925106	11,25,17	0,0,0	26,15,19	7,1,0	202	125	0.0135007351801	1.0,1.0,1.0	0.697,0.903,1.0	0.133
ENSMUSG00000063659	Zbtb18	chr1	+	177443984	177444092	177443223	177443341	177447088	177447145	12,15,8	3,6,1	9,8,8	14,10,11	233	125	0.0135096055073	0.682,0.573,0.811	0.256,0.3,0.281	0.41
ENSMUSG00000030924	2610020H08Rik	chr7	+	119801229	119801356	119794005	119794502	119802740	119802837	26,38,34	0,1,0	49,45,31	7,0,3	252	125	0.0135415852277	1.0,0.95,1.0	0.776,1.0,0.837	0.112
ENSMUSG00000020451	Limk2	chr11	-	3361020	3361108	3360534	3360586	3361782	3361825	1,2,0	13,19,2	7,11,8	22,32,14	213	125	0.0135439345605	0.043,0.058,0.0	0.157,0.168,0.251	-0.158
ENSMUSG00000006342	Susd2	chr10	-	75642124	75642276	75641432	75641600	75643873	75644008	6,0,9	2,2,1	12,13,16	0,0,0	277	125	0.0136081716749	0.575,0.0,0.802	1.0,1.0,1.0	-0.541
ENSMUSG00000000708	Kat2b	chr17	+	53665405	53665442	53663534	53663649	53665652	53665716	6,7,16	1,0,0	15,18,13	5,4,0	162	125	0.0136611138646	0.822,1.0,1.0	0.698,0.776,1.0	0.116
ENSMUSG00000107476	Zfp862-ps	chr6	+	48515236	48515356	48511814	48512512	48525023	48525122	18,30,21	3,7,3	19,16,10	9,15,10	245	125	0.0136617120167	0.754,0.686,0.781	0.519,0.352,0.338	0.337
ENSMUSG00000045095	Magi1	chr6	-	93704276	93704360	93701289	93701381	93708003	93708217	65,111,95	51,72,77	106,100,86	148,135,91	209	125	0.0136617120167	0.433,0.48,0.425	0.3,0.307,0.361	0.123
ENSMUSG00000019966	Kitl	chr10	+	100080856	100080940	100079973	100080130	100087346	100087456	109,130,223	34,56,47	243,274,203	44,34,29	209	125	0.0137495724886	0.657,0.581,0.739	0.768,0.828,0.807	-0.142
ENSMUSG00000001089	Luzp1	chr4	+	136539124	136539216	136521340	136521443	136540355	136543518	203,271,306	82,136,112	235,218,174	139,159,119	217	125	0.013765171845	0.588,0.534,0.611	0.493,0.441,0.457	0.114
ENSMUSG00000087165	2010001A14Rik	chr11	-	57796025	57796173	57795498	57795794	57801233	57801398	39,39,46	0,0,2	61,57,53	4,9,1	273	125	0.0140424694689	1.0,1.0,0.913	0.875,0.744,0.96	0.111
ENSMUSG00000027722	Spata5	chr3	+	37529982	37530019	37528157	37528322	37578751	37579096	48,58,44	88,133,161	29,42,36	168,146,207	162	125	0.0140639124445	0.296,0.252,0.174	0.118,0.182,0.118	0.101
ENSMUSG00000034252	Senp6	chr9	+	80087429	80087523	80066902	80067572	80092266	80092412	112,205,221	108,137,166	127,170,170	59,92,65	219	125	0.0142030006176	0.372,0.461,0.432	0.551,0.513,0.599	-0.133
ENSMUSG00000044349	Snhg11	chr2	+	158376744	158376824	158376080	158376326	158376993	158377072	4,6,2	6,0,3	0,3,1	9,19,14	205	125	0.0143261463831	0.289,1.0,0.289	0.0,0.088,0.042	0.483
ENSMUSG00000038777	Sema6c	chr3	+	95171790	95171886	95171557	95171602	95172254	95173653	100,55,65	30,33,20	83,101,59	89,64,73	221	125	0.0143534907613	0.653,0.485,0.648	0.345,0.472,0.314	0.218
ENSMUSG00000071723	Gspt2	chrX	+	94638245	94638380	94636075	94636575	94640925	94641588	9,4,2	2,1,5	4,1,1	0,1,0	260	125	0.0143573375351	0.684,0.658,0.161	1.0,0.325,1.0	-0.274
ENSMUSG00000110277	CH25-588N10.2	chr18	+	90589273	90589334	90588955	90589082	90590830	90591075	43,37,97	0,2,2	49,66,56	8,6,4	186	125	0.014705255746	1.0,0.926,0.97	0.805,0.881,0.904	0.102
ENSMUSG00000029422	Rsrc2	chr5	-	123746771	123746870	123745496	123745589	123749288	123749367	24,32,71	82,132,120	65,72,57	74,104,93	224	125	0.0148371291222	0.14,0.119,0.248	0.329,0.279,0.255	-0.119
ENSMUSG00000024050	Wiz	chr17	-	32378839	32379118	32376522	32378498	32381083	32381156	59,50,22	2,0,0	94,70,54	4,4,6	404	125	0.0151041675366	0.901,1.0,1.0	0.879,0.844,0.736	0.147
ENSMUSG00000027291	Vps39	chr2	-	120346856	120346889	120346327	120346392	120350163	120350229	17,19,30	44,89,88	66,60,48	106,111,77	158	125	0.0152889728934	0.234,0.144,0.212	0.33,0.3,0.33	-0.123
ENSMUSG00000028106	Rprd2	chr3	-	95786319	95786451	95785053	95785106	95787283	95787384	56,72,89	7,5,3	78,68,76	19,9,21	257	125	0.0153803127074	0.796,0.875,0.935	0.666,0.786,0.638	0.172
ENSMUSG00000058690	Ccser2	chr14	-	36890341	36890426	36874935	36879762	36896254	36896344	104,117,92	42,77,72	88,98,63	108,125,65	210	125	0.015622544143	0.596,0.475,0.432	0.327,0.318,0.366	0.164
ENSMUSG00000039599	Fam149b	chr14	+	20359754	20359916	20356354	20356497	20363262	20363450	109,187,197	29,32,28	218,167,221	17,15,19	287	125	0.0163352477324	0.621,0.718,0.754	0.848,0.829,0.835	-0.14
ENSMUSG00000049606	Zfp644	chr5	-	106690670	106690877	106681903	106682013	106696531	106696650	2,1,1	4,1,0	6,6,4	2,0,0	332	125	0.0166332095072	0.158,0.274,1.0	0.53,1.0,1.0	-0.366
ENSMUSG00000067916	Zfp991	chr4	+	147134571	147134664	147132037	147132189	147165340	147165386	31,26,43	0,0,1	48,31,39	0,2,8	218	125	0.0167992874652	1.0,1.0,0.961	1.0,0.899,0.737	0.108
ENSMUSG00000019143	Hars2	chr18	+	36789366	36789609	36789156	36789284	36790133	36790250	329,375,468	36,54,30	586,461,499	37,24,19	368	125	0.0168567424671	0.756,0.702,0.841	0.843,0.867,0.899	-0.103
ENSMUSG00000028689	Ccdc163	chr4	+	116709242	116709273	116708942	116709094	116709437	116709619	12,18,12	3,3,2	17,17,17	16,10,13	156	125	0.0169298565703	0.762,0.828,0.828	0.46,0.577,0.512	0.29
ENSMUSG00000020385	Clk4	chr11	+	51270536	51270595	51263168	51263269	51271799	51272022	25,27,42	16,12,17	35,42,41	6,8,5	184	125	0.0169298565703	0.515,0.605,0.627	0.799,0.781,0.848	-0.227
ENSMUSG00000020528	Prpsap2	chr11	-	61756581	61756677	61756194	61756345	61761953	61762062	175,167,193	12,33,30	203,171,199	47,69,53	221	125	0.0169298565703	0.892,0.741,0.784	0.71,0.584,0.68	0.148
ENSMUSG00000033029	1700088E04Rik	chr15	-	79136306	79136489	79135636	79135765	79139237	79139300	59,81,56	3,6,13	205,228,226	2,5,10	308	125	0.0171286943589	0.889,0.846,0.636	0.977,0.949,0.902	-0.152
ENSMUSG00000040265	Dnm3	chr1	-	162274487	162274539	162231653	162231767	162285996	162286067	0,0,1	1,2,3	5,0,7	7,6,9	177	125	0.0174458402357	0.0,0.0,0.191	0.335,0.0,0.355	-0.166
ENSMUSG00000049606	Zfp644	chr5	-	106695642	106695699	106690670	106690877	106696531	106696826	24,17,36	2,1,1	24,27,7	6,6,4	182	125	0.0180010024102	0.892,0.921,0.961	0.733,0.756,0.546	0.246
ENSMUSG00000060550	H2-Q7	chr17	+	35442677	35442794	35439908	35440184	35442966	35442999	5,5,3	10,6,3	0,2,0	4,4,6	242	125	0.0182161395307	0.205,0.301,0.341	0.0,0.205,0.0	0.214
ENSMUSG00000035696	Rnf38	chr4	-	44159004	44159054	44152359	44152553	44168242	44168252	10,33,21	3,8,2	6,13,11	9,11,7	175	125	0.0186696016753	0.704,0.747,0.882	0.323,0.458,0.529	0.341
ENSMUSG00000030086	Chchd6	chr6	-	89574367	89574590	89467389	89467473	89595458	89595604	156,162,127	17,11,12	218,210,167	3,1,14	348	125	0.0188154386603	0.767,0.841,0.792	0.963,0.987,0.811	-0.12
ENSMUSG00000037989	Wnk2	chr13	-	49050483	49050582	49042627	49042866	49051356	49051527	14,4,10	42,30,20	13,28,23	21,29,23	224	125	0.0189110282628	0.157,0.069,0.218	0.257,0.35,0.358	-0.174
ENSMUSG00000087331	1810021B22Rik	chr15	-	89074072	89074198	89071570	89071748	89075098	89075149	0,3,0	5,8,7	8,3,4	11,3,6	251	125	0.0196412636983	0.0,0.157,0.0	0.266,0.332,0.249	-0.23
ENSMUSG00000039153	Runx2	chr17	-	44658518	44658692	44639664	44639826	44717191	44717296	13,8,8	1,1,0	62,65,47	13,11,11	299	125	0.0200147985141	0.845,0.77,1.0	0.666,0.712,0.641	0.199
ENSMUSG00000043015	Nemp2	chr1	+	52643121	52643236	52642318	52642412	52645260	52645486	19,37,42	17,15,11	89,69,55	9,7,11	240	125	0.0202007013391	0.368,0.562,0.665	0.837,0.837,0.723	-0.267
ENSMUSG00000063659	Zbtb18	chr1	+	177444738	177444822	177443215	177443341	177447088	177447096	16,19,23	3,6,1	16,20,8	14,10,11	209	125	0.0204957062223	0.761,0.654,0.932	0.406,0.545,0.303	0.364
ENSMUSG00000020454	Eif4enif1	chr11	+	3235580	3235660	3229868	3230101	3239400	3239485	1,2,4	1,1,1	2,1,0	8,2,6	205	125	0.0205589168224	0.379,0.549,0.709	0.132,0.234,0.0	0.424
ENSMUSG00000040929	Rfx3	chr19	-	27982853	27982946	27923207	27923266	28010971	28011045	7,2,2	26,31,28	20,16,5	38,22,27	218	125	0.0209111993127	0.134,0.036,0.039	0.232,0.294,0.096	-0.138
ENSMUSG00000008305	Tle1	chr4	-	72158212	72158417	72145309	72145420	72169091	72169196	39,38,50	0,0,0	30,36,13	0,4,3	330	125	0.0209195219997	1.0,1.0,1.0	1.0,0.773,0.621	0.202
ENSMUSG00000074781	Ube2n	chr10	+	95541637	95541778	95541204	95541451	95542271	95545658	82,132,108	13,5,15	212,189,179	6,9,4	266	125	0.021044103706	0.748,0.925,0.772	0.943,0.908,0.955	-0.12
ENSMUSG00000024456	Diaph1	chr18	-	37889214	37889223	37860414	37860513	37889697	37889812	3,7,2	2,1,3	6,6,3	1,0,0	134	125	0.0215060305165	0.583,0.867,0.383	0.848,1.0,1.0	-0.338
ENSMUSG00000001127	Araf	chrX	+	20858765	20858873	20858393	20858512	20859978	20860208	11,11,4	2,7,1	14,16,5	0,0,2	233	125	0.0215519543652	0.747,0.457,0.682	1.0,1.0,0.573	-0.229
ENSMUSG00000027215	Cd82	chr2	-	93443368	93443444	93437387	93437470	93462329	93462443	36,35,34	3,0,2	147,98,110	22,11,22	201	125	0.0218463396152	0.882,1.0,0.914	0.806,0.847,0.757	0.129
ENSMUSG00000020516	Rps6kb1	chr11	-	86517349	86517392	86516743	86516987	86517582	86517640	0,7,6	1,0,0	8,7,2	6,9,2	168	125	0.022028424346	0.0,1.0,1.0	0.498,0.367,0.427	0.236
ENSMUSG00000025607	Copg2	chr6	-	30896063	30896241	30895541	30895594	30896366	30896437	4,5,7	2,2,1	4,4,5	0,0,0	303	125	0.0221125983217	0.452,0.508,0.743	1.0,1.0,1.0	-0.432
ENSMUSG00000087230	Mroh3	chr1	-	136183319	136183422	136182717	136182777	136184264	136184366	8,1,1	0,0,1	5,8,6	2,2,3	228	125	0.0221473819623	1.0,1.0,0.354	0.578,0.687,0.523	0.189
ENSMUSG00000024843	Chka	chr19	+	3875734	3875788	3864647	3864759	3884471	3884585	75,75,121	16,40,44	203,139,184	41,16,27	179	125	0.0222041614246	0.766,0.567,0.658	0.776,0.858,0.826	-0.156
ENSMUSG00000023805	Synj2	chr17	+	6029699	6029834	6028418	6028586	6032696	6032809	26,51,48	47,99,85	56,44,37	50,51,31	260	125	0.0223006517844	0.21,0.199,0.214	0.35,0.293,0.365	-0.128
ENSMUSG00000038623	Tm6sf1	chr7	+	81868640	81868744	81865246	81865344	81870696	81870779	7,11,6	4,0,2	13,7,10	0,0,0	229	125	0.0223006517844	0.489,1.0,0.621	1.0,1.0,1.0	-0.297
ENSMUSG00000024044	Epb41l3	chr17	+	69283884	69284007	69270610	69270664	69284538	69284916	21,30,24	18,20,27	80,56,63	28,26,18	248	125	0.0223189049408	0.37,0.431,0.309	0.59,0.521,0.638	-0.213
ENSMUSG00000033871	Ppargc1b	chr18	-	61312153	61312270	61310406	61311508	61315736	61315949	19,14,23	0,1,0	33,29,37	4,5,0	242	125	0.0223189049408	1.0,0.879,1.0	0.81,0.75,1.0	0.106
ENSMUSG00000024462	Gabbr1	chr17	+	37049652	37049797	37048577	37048606	37050998	37051127	53,73,33	0,1,0	51,40,52	5,1,3	270	125	0.0223364041527	1.0,0.971,1.0	0.825,0.949,0.889	0.103
ENSMUSG00000028524	Sgip1	chr4	+	102908807	102908832	102870563	102870724	102909737	102909789	1,16,2	1,0,0	3,1,0	2,0,4	150	125	0.0225022865802	0.455,1.0,1.0	0.556,1.0,0.0	0.3
ENSMUSG00000044937	Ttc41	chr10	+	86744425	86744604	86736800	86736999	86750246	86750386	12,6,14	0,5,6	13,17,12	0,2,0	304	125	0.0226575008979	1.0,0.33,0.49	1.0,0.778,1.0	-0.319
ENSMUSG00000041757	Plekha6	chr1	+	133274792	133274879	133273857	133274374	133280338	133280407	8,26,12	5,6,7	10,14,16	21,19,23	212	125	0.0229673917507	0.485,0.719,0.503	0.219,0.303,0.291	0.298
ENSMUSG00000044712	Slc38a6	chr12	+	73293698	73293799	73292159	73292233	73310144	73310197	28,34,34	11,35,15	27,13,16	34,31,33	226	125	0.0230199897176	0.585,0.35,0.556	0.305,0.188,0.211	0.262
ENSMUSG00000033419	Snap91	chr9	-	86798537	86798699	86783299	86783434	86804454	86804567	4,3,2	7,11,8	0,0,0	4,1,2	287	125	0.0231466466918	0.199,0.106,0.098	0.0,0.0,0.0	0.134
ENSMUSG00000042520	Ubap2l	chr3	-	90001817	90001868	90000139	90000253	90002278	90002476	29,56,43	22,54,39	47,38,43	71,84,68	176	125	0.0234271090812	0.484,0.424,0.439	0.32,0.243,0.31	0.158
ENSMUSG00000073792	Alg6	chr4	+	99748685	99748770	99726862	99726947	99761870	99763460	7,10,4	2,0,4	8,4,8	0,0,0	210	125	0.0234271090812	0.676,1.0,0.373	1.0,1.0,1.0	-0.317
ENSMUSG00000025983	Ccdc150	chr1	+	54360991	54361118	54356663	54356833	54364417	54365209	10,3,9	1,16,5	3,5,6	0,0,2	252	125	0.0236790000244	0.832,0.085,0.472	1.0,1.0,0.598	-0.403
ENSMUSG00000078700	D030028A08Rik	chr11	+	96958852	96959024	96952580	96952728	96959553	96960062	4,11,5	8,12,17	5,3,0	30,25,13	297	125	0.0236790000244	0.174,0.278,0.11	0.066,0.048,0.0	0.149
ENSMUSG00000027835	Pdcd10	chr3	-	75533540	75533590	75528809	75528927	75541159	75541378	18,32,44	1,8,0	68,54,41	0,1,0	175	125	0.0238836157311	0.928,0.741,1.0	1.0,0.975,1.0	-0.102
ENSMUSG00000097378	B230208H11Rik	chr10	-	12922365	12922458	12921608	12921717	12922573	12923090	16,22,15	111,149,135	17,12,11	40,25,51	218	125	0.0243757935117	0.076,0.078,0.06	0.196,0.216,0.11	-0.103
ENSMUSG00000040782	Rfwd2	chr1	+	159284547	159284662	159278088	159278146	159288904	159289019	2,12,2	7,7,9	7,9,13	4,1,1	240	125	0.0244003150563	0.13,0.472,0.104	0.477,0.824,0.871	-0.489
ENSMUSG00000042213	Zfand4	chr6	+	116284739	116284815	116273572	116273872	116285853	116285921	5,6,10	1,0,0	24,14,15	2,4,3	201	125	0.0248397557477	0.757,1.0,1.0	0.882,0.685,0.757	0.144
ENSMUSG00000044349	Snhg11	chr2	+	158376732	158376824	158376080	158376326	158376993	158377072	2,6,1	6,0,3	0,2,0	9,19,14	217	125	0.0248397557477	0.161,1.0,0.161	0.0,0.057,0.0	0.422
ENSMUSG00000029149	Krtcap3	chr5	+	31251918	31252103	31251705	31251814	31252364	31252571	30,31,31	6,3,1	46,71,60	1,1,1	310	125	0.0248397557477	0.668,0.806,0.926	0.949,0.966,0.96	-0.158
ENSMUSG00000034832	Tet3	chr6	-	83441216	83441273	83402666	83404824	83454749	83455480	103,86,93	13,10,10	169,149,117	35,38,33	182	125	0.0252685524167	0.845,0.855,0.865	0.768,0.729,0.709	0.12
ENSMUSG00000047617	BC029214	chr2	-	25459774	25459915	25455140	25455648	25460008	25460074	13,1,6	4,3,3	15,12,8	1,2,0	266	125	0.025631446624	0.604,0.135,0.484	0.876,0.738,1.0	-0.464
ENSMUSG00000044024	Rell2	chr18	+	37956327	37956567	37955558	37955909	37956928	37956994	2,10,4	0,0,1	11,17,13	4,1,2	365	125	0.0258922310057	1.0,1.0,0.578	0.485,0.853,0.69	0.183
ENSMUSG00000037977	6430571L13Rik	chr9	+	107341310	107341417	107340601	107340788	107342206	107342589	11,11,11	0,0,0	26,22,13	0,3,4	232	125	0.0259116428371	1.0,1.0,1.0	1.0,0.798,0.637	0.188
ENSMUSG00000039137	Whrn	chr4	-	63429232	63429417	63429085	63429118	63431849	63431929	21,16,4	5,5,1	12,15,10	12,17,9	310	125	0.0260315796545	0.629,0.563,0.617	0.287,0.262,0.309	0.317
ENSMUSG00000028560	Usp1	chr4	+	98926454	98926674	98923809	98924243	98928233	98928354	412,654,728	38,74,97	743,759,667	105,177,123	345	125	0.026039572702	0.797,0.762,0.731	0.719,0.608,0.663	0.1
ENSMUSG00000027333	Smox	chr2	+	131520411	131520646	131520094	131520268	131522058	131522219	218,255,206	61,79,68	445,401,364	89,62,80	360	125	0.0261971740147	0.554,0.528,0.513	0.635,0.692,0.612	-0.115
ENSMUSG00000056598	Lrrc48	chr11	+	60358617	60358816	60354101	60354200	60363463	60363580	12,34,39	3,6,4	30,26,32	2,1,0	324	125	0.026972554291	0.607,0.686,0.79	0.853,0.909,1.0	-0.226
ENSMUSG00000020385	Clk4	chr11	+	51268164	51268231	51267170	51267331	51270536	51270595	31,19,21	87,77,121	29,38,52	87,66,52	192	125	0.0271896745376	0.188,0.138,0.102	0.178,0.273,0.394	-0.139
ENSMUSG00000073779	Lrp8os2	chr4	-	107815926	107816067	107810807	107810946	107822933	107823010	42,70,87	4,7,10	95,107,81	2,6,0	266	125	0.0272109975319	0.831,0.825,0.803	0.957,0.893,1.0	-0.13
ENSMUSG00000087177	E130307A14Rik	chr10	-	39622902	39623091	39621411	39622727	39640275	39640511	15,14,10	7,0,8	33,16,36	1,2,0	314	125	0.0276077464371	0.46,1.0,0.332	0.929,0.761,1.0	-0.299
ENSMUSG00000039199	Zdhhc1	chr8	-	105476613	105476738	105476370	105476529	105477016	105477118	94,114,121	22,11,20	203,158,155	16,7,11	250	125	0.0276261656975	0.681,0.838,0.752	0.864,0.919,0.876	-0.129
ENSMUSG00000024451	Arap3	chr18	-	37974101	37974140	37972623	37973651	37974364	37974502	24,27,31	7,18,1	32,29,40	0,2,3	164	125	0.0283521949515	0.723,0.533,0.959	1.0,0.917,0.91	-0.204
ENSMUSG00000110605	RP24-122D14.3	chr8	+	129267484	129267699	129263647	129263724	129268393	129271868	9,28,31	4,12,2	21,15,26	2,1,0	340	125	0.0285070260562	0.453,0.462,0.851	0.794,0.847,1.0	-0.292
ENSMUSG00000018068	Ints2	chr11	-	86257203	86257415	86256022	86256329	86257504	86257565	59,81,70	3,3,1	131,109,87	18,9,8	337	125	0.0285661992711	0.879,0.909,0.963	0.73,0.818,0.801	0.134
ENSMUSG00000032384	Csnk1g1	chr9	+	65921003	65921068	65908973	65909168	65958328	65958666	10,13,8	0,2,1	17,31,13	9,8,6	190	125	0.0287118189485	1.0,0.81,0.84	0.554,0.718,0.588	0.263
ENSMUSG00000052512	Nav2	chr7	+	49554214	49554259	49552839	49552905	49556909	49557070	26,22,29	6,11,8	68,110,56	8,6,8	170	125	0.0289415204247	0.761,0.595,0.727	0.862,0.931,0.837	-0.182
ENSMUSG00000050623	Tex40	chr19	-	6923522	6923599	6922425	6922660	6924793	6925106	2,19,11	0,4,3	14,12,12	11,13,19	202	125	0.0295189992654	1.0,0.746,0.694	0.441,0.364,0.281	0.451
ENSMUSG00000020137	Thap2	chr10	-	115376351	115376547	115369965	115372946	115384204	115384435	152,182,195	4,10,17	173,199,123	27,24,14	321	125	0.0296416648665	0.937,0.876,0.817	0.714,0.764,0.774	0.126
ENSMUSG00000029166	Mapre3	chr5	+	30863203	30863360	30862497	30862643	30864573	30864728	71,80,78	6,7,5	86,101,69	4,1,0	282	125	0.0296715964025	0.84,0.835,0.874	0.905,0.978,1.0	-0.111
ENSMUSG00000038143	Stox2	chr8	-	47191632	47191686	47185955	47186572	47191838	47194104	79,69,74	98,146,69	77,72,40	196,179,120	179	125	0.0298448506629	0.36,0.248,0.428	0.215,0.219,0.189	0.138
ENSMUSG00000079508	Apoo	chrX	+	94390744	94390840	94387664	94387719	94394188	94394280	0,16,3	14,19,11	10,11,16	5,2,14	221	125	0.0298950341312	0.0,0.323,0.134	0.531,0.757,0.393	-0.408
ENSMUSG00000014504	Srp19	chr18	+	34331749	34334364	34331144	34331259	34334456	34334568	722,908,1045	3,10,17	833,842,884	25,15,31	2740	125	0.0299418008907	0.917,0.806,0.737	0.603,0.719,0.565	0.191
ENSMUSG00000086938	4930481A15Rik	chr19	+	5415007	5415099	5406814	5407083	5415606	5415812	20,18,16	0,5,8	16,14,9	0,1,1	217	125	0.0302661069905	1.0,0.675,0.535	1.0,0.89,0.838	-0.173
ENSMUSG00000031805	Jak3	chr8	+	71682899	71682984	71682281	71682413	71683331	71683459	2,9,5	0,0,1	21,10,12	3,1,4	210	125	0.0302661069905	1.0,1.0,0.749	0.806,0.856,0.641	0.149
ENSMUSG00000028568	Btf3l4	chr4	-	108818184	108818244	108814294	108816886	108819135	108819337	6,9,6	0,0,2	3,7,12	4,3,2	185	125	0.0303334017989	1.0,1.0,0.67	0.336,0.612,0.802	0.307
ENSMUSG00000022789	Dnm1l	chr16	-	16318444	16318477	16316601	16316778	16319451	16319508	98,178,154	27,42,57	139,172,122	92,74,58	158	125	0.0303616221379	0.742,0.77,0.681	0.544,0.648,0.625	0.125
ENSMUSG00000063488	Zkscan7	chr9	+	122892684	122892778	122892317	122892391	122894691	122896124	61,83,72	14,7,12	79,58,66	29,21,24	219	125	0.0303616221379	0.713,0.871,0.774	0.609,0.612,0.611	0.175
ENSMUSG00000028028	Alpk1	chr3	-	127724374	127724529	127695553	127695752	127729270	127729501	11,27,12	0,0,0	29,28,22	3,4,0	280	125	0.0306584024783	1.0,1.0,1.0	0.812,0.758,1.0	0.143
ENSMUSG00000032637	Atxn2l	chr7	-	126492448	126492485	126492152	126492215	126492811	126493001	52,67,58	47,58,53	42,38,43	70,105,53	162	125	0.0307493691321	0.461,0.471,0.458	0.316,0.218,0.385	0.157
ENSMUSG00000040690	Col16a1	chr4	+	130073068	130073116	130072825	130072885	130073239	130073293	2,3,1	0,0,0	5,9,5	0,4,2	173	125	0.0308089504448	1.0,1.0,1.0	1.0,0.619,0.644	0.246
ENSMUSG00000021546	Hnrnpk	chr13	-	58396187	58396259	58395573	58395687	58396826	58396899	160,370,203	50,83,96	374,364,405	79,67,56	197	125	0.0309083396025	0.67,0.739,0.573	0.75,0.775,0.821	-0.121
ENSMUSG00000044348	Slc25a53	chrX	-	137027989	137028154	137016248	137016339	137038223	137038302	12,37,35	0,0,0	56,36,46	3,5,0	290	125	0.0309444669821	1.0,1.0,1.0	0.889,0.756,1.0	0.118
ENSMUSG00000018395	Kif3a	chr11	+	53590716	53590725	53586834	53586930	53593373	53593530	7,4,6	15,26,15	3,4,0	46,36,21	134	125	0.0309444669821	0.303,0.126,0.272	0.057,0.094,0.0	0.183
ENSMUSG00000025878	Uimc1	chr13	-	55076301	55076407	55069721	55069807	55077402	55077527	52,79,99	16,20,14	138,100,94	11,10,8	231	125	0.0314280808146	0.638,0.681,0.793	0.872,0.844,0.864	-0.156
ENSMUSG00000028158	Mttp	chr3	-	138138901	138138996	138125057	138125245	138143171	138143388	17,16,11	1,1,6	31,25,30	0,1,1	220	125	0.0315919281683	0.906,0.901,0.51	1.0,0.934,0.945	-0.187
ENSMUSG00000027478	Dnmt3b	chr2	+	153683607	153683677	153678470	153678556	153686257	153687316	70,74,59	84,112,67	23,21,13	52,46,42	195	125	0.032039889935	0.348,0.298,0.361	0.221,0.226,0.166	0.131
ENSMUSG00000047221	Fam185a	chr5	+	21447315	21447357	21433690	21433783	21455781	21455877	21,47,39	1,3,3	17,25,28	3,9,7	167	125	0.032039889935	0.94,0.921,0.907	0.809,0.675,0.75	0.178
ENSMUSG00000074284	Gm10658	chr9	-	57057268	57057801	57056629	57057138	57071608	57071807	17,31,26	4,2,0	38,27,42	1,0,0	658	125	0.032262332861	0.447,0.746,1.0	0.878,1.0,1.0	-0.228
ENSMUSG00000030693	Klk10	chr7	+	43783456	43783731	43782735	43782919	43784315	43784449	14,7,7	6,1,0	27,24,23	2,0,0	400	125	0.0323380271371	0.422,0.686,1.0	0.808,1.0,1.0	-0.233
ENSMUSG00000063889	Crem	chr18	-	3287903	3288092	3276693	3276729	3295039	3295182	9,4,4	12,13,13	11,15,12	10,1,4	314	125	0.0324071662229	0.23,0.109,0.109	0.305,0.857,0.544	-0.419
ENSMUSG00000042213	Zfand4	chr6	+	116305616	116305761	116273572	116273872	116313844	116315017	19,40,42	0,0,4	23,27,24	7,3,4	270	125	0.0325543369923	1.0,1.0,0.829	0.603,0.806,0.735	0.228
ENSMUSG00000027478	Dnmt3b	chr2	+	153684358	153684477	153678470	153678556	153686257	153687726	189,239,214	84,112,67	71,76,50	52,46,42	244	125	0.0325719583889	0.535,0.522,0.621	0.412,0.458,0.379	0.143
ENSMUSG00000034164	Emid1	chr11	-	5109543	5109634	5106264	5106969	5116879	5116924	11,24,7	25,33,25	44,59,44	52,38,32	216	125	0.0333127866081	0.203,0.296,0.139	0.329,0.473,0.443	-0.202
ENSMUSG00000106918	Mrpl33	chr5	+	31616380	31616487	31613971	31614022	31629615	31629720	14,38,38	0,1,0	48,19,26	2,1,5	232	125	0.0333127866081	1.0,0.953,1.0	0.928,0.911,0.737	0.126
ENSMUSG00000002325	Irf9	chr14	+	55604467	55604553	55603570	55604243	55605051	55605232	32,39,21	12,18,11	24,13,28	34,25,20	211	125	0.0336265176012	0.612,0.562,0.531	0.295,0.236,0.453	0.24
ENSMUSG00000043384	Gprasp1	chrX	+	135796141	135796336	135751944	135752017	135797552	135797629	18,8,21	2,1,0	25,25,15	7,6,4	320	125	0.0337997426922	0.779,0.758,1.0	0.582,0.619,0.594	0.247
ENSMUSG00000021373	Cap2	chr13	+	46610063	46610149	46609595	46609739	46615249	46615355	16,27,17	1,0,11	14,7,9	0,0,1	211	125	0.0339168837845	0.905,1.0,0.478	1.0,1.0,0.842	-0.153
ENSMUSG00000040455	Usp45	chr4	+	21824416	21825077	21816881	21816938	21830416	21830503	63,72,100	0,2,5	56,45,41	0,0,0	786	125	0.0341543501568	1.0,0.851,0.761	1.0,1.0,1.0	-0.129
ENSMUSG00000042766	Trim46	chr3	-	89238665	89238703	89237616	89237919	89238897	89239019	15,10,6	14,18,8	18,15,9	9,4,1	163	125	0.0342839610427	0.451,0.299,0.365	0.605,0.742,0.873	-0.368
ENSMUSG00000027210	Meis2	chr2	-	116061450	116061569	116059513	116059564	116063187	116063420	3,9,5	2,11,8	18,21,14	1,7,5	244	125	0.0344116433036	0.435,0.295,0.243	0.902,0.606,0.589	-0.375
ENSMUSG00000014301	Pam16	chr16	-	4617918	4618003	4617125	4617262	4624850	4624988	14,17,23	22,21,35	40,44,41	31,23,27	210	125	0.0344458918357	0.275,0.325,0.281	0.434,0.532,0.475	-0.187
ENSMUSG00000014158	Trpv4	chr5	-	114630743	114630902	114630421	114630514	114633134	114633314	18,34,15	0,4,3	31,25,30	1,0,0	284	125	0.034449633559	1.0,0.789,0.688	0.932,1.0,1.0	-0.152
ENSMUSG00000048874	Phf3	chr1	-	30829842	30831559	30824209	30824519	30873577	30873581	107,154,243	2,1,2	220,174,181	7,14,4	1842	125	0.0346323927709	0.784,0.913,0.892	0.681,0.458,0.754	0.232
ENSMUSG00000069895	Atxn1l	chr8	-	109735459	109735525	109735304	109735363	109737630	109737739	33,60,53	50,47,47	70,86,73	32,51,29	191	125	0.0346323927709	0.302,0.455,0.425	0.589,0.525,0.622	-0.185
ENSMUSG00000063889	Crem	chr18	-	3299161	3299308	3276693	3276729	3325360	3325474	31,19,23	0,2,0	16,21,17	10,2,0	272	125	0.0349105848174	1.0,0.814,1.0	0.424,0.828,1.0	0.187
ENSMUSG00000039988	Ankrd13c	chr3	+	157972999	157975294	157962277	157962382	157988639	157988784	41,58,50	0,4,3	113,86,77	0,0,2	2420	125	0.035035907691	1.0,0.428,0.463	1.0,1.0,0.665	-0.258
ENSMUSG00000002279	Lmf1	chr17	+	25588675	25588686	25585542	25585852	25612295	25612444	34,31,41	11,11,19	44,20,29	3,6,2	136	125	0.035035907691	0.74,0.721,0.665	0.931,0.754,0.93	-0.163
ENSMUSG00000045795	Whamm	chr7	+	81578150	81578301	81574545	81574719	81585101	81585271	25,53,40	0,0,0	45,54,53	3,3,2	276	125	0.0351575577423	1.0,1.0,1.0	0.872,0.891,0.923	0.105
ENSMUSG00000086370	Ftx	chrX	-	103603041	103603089	103595930	103596007	103606317	103606382	8,4,7	0,0,0	6,5,10	2,0,4	173	125	0.0351679226267	1.0,1.0,1.0	0.684,1.0,0.644	0.224
ENSMUSG00000020387	Jade2	chr11	-	51854879	51854967	51848993	51849051	51857310	51857396	7,12,5	5,9,9	6,9,3	17,34,22	213	125	0.0355050845646	0.451,0.439,0.246	0.172,0.134,0.074	0.252
ENSMUSG00000042870	Tom1	chr8	+	75047992	75048077	75033730	75033827	75051922	75052057	15,15,8	1,0,0	6,12,13	2,2,2	210	125	0.0355983725136	0.899,1.0,1.0	0.641,0.781,0.795	0.227
ENSMUSG00000039103	Nexn	chr3	-	152253611	152253803	152253050	152253129	152255284	152255311	7,1,0	11,10,18	6,3,9	5,4,8	317	125	0.0359334023128	0.201,0.038,0.0	0.321,0.228,0.307	-0.206
ENSMUSG00000028556	Dock7	chr4	-	98993646	98993736	98991392	98991459	99001032	99001202	60,63,61	1,4,4	44,38,29	7,6,7	215	125	0.0360706979337	0.972,0.902,0.899	0.785,0.786,0.707	0.165
ENSMUSG00000012123	Aim1l	chr4	+	134082574	134082687	134082311	134082447	134087485	134087615	32,27,37	2,5,2	115,99,112	2,2,0	238	125	0.0363021472548	0.894,0.739,0.907	0.968,0.963,1.0	-0.13
ENSMUSG00000046753	Ccdc66	chr14	-	27505637	27505663	27500240	27500682	27506650	27506715	27,55,58	22,49,40	50,50,61	26,17,18	151	125	0.0371808843464	0.504,0.482,0.546	0.614,0.709,0.737	-0.176
ENSMUSG00000032298	Neil1	chr9	-	57143757	57143819	57143450	57143613	57143978	57144006	55,49,57	3,4,4	53,41,36	13,9,6	187	125	0.0374991991927	0.925,0.891,0.905	0.732,0.753,0.8	0.145
ENSMUSG00000021338	Lrrc16a	chr13	-	24019563	24019713	24012343	24013460	24020046	24020071	15,17,10	3,0,3	22,19,24	0,0,0	275	125	0.0380666784274	0.694,1.0,0.602	1.0,1.0,1.0	-0.235
ENSMUSG00000050050	Ccdc158	chr5	-	92661924	92662252	92661532	92661609	92662632	92662742	23,37,43	0,0,0	33,22,31	3,2,1	453	125	0.0381170571167	1.0,1.0,1.0	0.752,0.752,0.895	0.2
ENSMUSG00000085396	Firre	chrX	-	50608477	50608604	50600743	50600898	50608686	50608814	39,75,53	4,2,4	59,40,39	19,11,3	252	125	0.0382024300064	0.829,0.949,0.868	0.606,0.643,0.866	0.177
ENSMUSG00000059474	Mbtd1	chr11	+	93887021	93887073	93886216	93886416	93891338	93891388	50,108,96	2,8,13	66,88,86	24,14,17	177	125	0.0382396984994	0.946,0.905,0.839	0.66,0.816,0.781	0.144
ENSMUSG00000027247	Arhgap1	chr2	+	91651763	91651823	91649859	91650252	91654045	91654207	15,28,11	4,3,0	26,28,21	0,0,0	185	125	0.0383110124467	0.717,0.863,1.0	1.0,1.0,1.0	-0.14
ENSMUSG00000070733	Fryl	chr5	-	73115255	73115300	73112748	73112852	73118483	73118585	25,56,41	27,49,35	22,29,39	66,67,47	170	125	0.0384173939555	0.405,0.457,0.463	0.197,0.241,0.379	0.169
ENSMUSG00000042210	Abhd14a	chr9	-	106445525	106445834	106444089	106444306	106447530	106447563	140,142,112	62,48,26	218,156,169	122,118,92	434	125	0.0384410828789	0.394,0.46,0.554	0.34,0.276,0.346	0.149
ENSMUSG00000085614	1700123M08Rik	chr4	+	11980141	11980408	11977456	11977570	11993864	11993999	12,2,2	3,1,3	8,3,6	0,0,2	392	125	0.0384860262718	0.561,0.389,0.175	1.0,1.0,0.489	-0.455
ENSMUSG00000034656	Cacna1a	chr8	+	84612284	84612412	84611597	84611748	84617791	84617897	17,6,5	0,4,2	9,4,11	1,0,0	253	125	0.0389258417346	1.0,0.426,0.553	0.816,1.0,1.0	-0.279
ENSMUSG00000028108	Ecm1	chr3	-	95735846	95736221	95734822	95734910	95736471	95736791	3,2,5	0,2,2	4,8,3	0,0,0	500	125	0.0392485920215	1.0,0.2,0.385	1.0,1.0,1.0	-0.472
ENSMUSG00000025702	March8	chr6	+	116338385	116338490	116338023	116338215	116392523	116392574	5,5,11	0,0,2	11,28,16	4,6,4	230	125	0.0392755638985	1.0,1.0,0.749	0.599,0.717,0.685	0.249
ENSMUSG00000035401	Emsy	chr7	-	98639730	98639883	98637260	98637520	98646448	98646523	51,73,93	8,10,3	71,61,24	2,1,1	278	125	0.0394605070113	0.741,0.766,0.933	0.941,0.965,0.915	-0.127
ENSMUSG00000043940	Wdfy3	chr5	-	101935989	101936073	101930827	101931005	101937281	101937739	129,180,180	6,21,17	123,108,128	28,31,14	209	125	0.0400542193465	0.928,0.837,0.864	0.724,0.676,0.845	0.128
ENSMUSG00000036246	Gmip	chr8	+	69820433	69820500	69817722	69818110	69820596	69821870	30,32,17	0,0,0	35,40,28	4,3,1	192	125	0.040104845778	1.0,1.0,1.0	0.851,0.897,0.948	0.101
ENSMUSG00000036617	Etl4	chr2	+	20805584	20805662	20801541	20801661	20807901	20808190	84,114,103	47,57,31	130,150,87	25,34,24	203	125	0.0403309088981	0.524,0.552,0.672	0.762,0.731,0.691	-0.145
ENSMUSG00000004562	Arhgef40	chr14	+	51987115	51987222	51984970	51984991	51987402	51987600	10,13,13	21,29,23	9,8,15	43,90,46	232	125	0.0403984233137	0.204,0.195,0.233	0.101,0.046,0.149	0.112
ENSMUSG00000041264	Uspl1	chr5	+	149187707	149187876	149184559	149184806	149188344	149188473	158,177,302	73,108,101	249,176,204	201,155,127	294	125	0.0406796306585	0.479,0.411,0.56	0.345,0.326,0.406	0.124
ENSMUSG00000031626	Sorbs2	chr8	+	45645760	45645852	45507807	45507957	45658802	45658941	7,7,2	15,13,11	2,4,0	27,19,22	217	125	0.0406954350035	0.212,0.237,0.095	0.041,0.108,0.0	0.132
ENSMUSG00000020903	Stx8	chr11	+	67973232	67973271	67969771	67969871	68011314	68011439	38,70,71	7,14,18	92,73,93	10,6,6	164	125	0.0409031717637	0.805,0.792,0.75	0.875,0.903,0.922	-0.118
ENSMUSG00000032599	Ip6k2	chr9	+	108796654	108796783	108796540	108796572	108797206	108797442	127,203,133	2,7,0	98,60,47	6,3,7	254	125	0.0409299097722	0.969,0.935,1.0	0.889,0.908,0.768	0.113
ENSMUSG00000036833	Pnpla7	chr2	+	25038836	25038900	25029506	25029656	25039602	25039771	16,11,12	2,0,0	26,22,13	8,1,2	189	125	0.0414006001693	0.841,1.0,1.0	0.682,0.936,0.811	0.137
ENSMUSG00000001127	Araf	chrX	+	20857410	20857522	20853676	20853816	20857611	20857788	20,0,6	1,2,2	15,16,5	1,0,0	237	125	0.0415833329938	0.913,0.0,0.613	0.888,1.0,1.0	-0.454
ENSMUSG00000031295	Phka2	chrX	+	160582966	160582996	160581160	160581279	160586778	160586949	20,21,26	0,0,0	32,23,33	2,3,3	155	125	0.0415833329938	1.0,1.0,1.0	0.928,0.861,0.899	0.104
ENSMUSG00000078681	Tm2d3	chr7	+	65693865	65693943	65693480	65693569	65695169	65695327	2,0,1	11,10,21	4,7,5	26,20,14	203	125	0.0419192775908	0.101,0.0,0.028	0.087,0.177,0.18	-0.105
ENSMUSG00000030990	Pgap2	chr7	+	102223378	102223490	102223077	102223150	102226270	102226445	224,301,277	51,73,21	504,424,329	54,30,22	237	125	0.0419846827098	0.698,0.685,0.874	0.831,0.882,0.887	-0.114
ENSMUSG00000034071	Zfp551	chr7	-	12418542	12418666	12415152	12417218	12422389	12422751	21,10,16	0,0,0	36,32,15	2,1,4	249	125	0.0419846827098	1.0,1.0,1.0	0.9,0.941,0.653	0.169
ENSMUSG00000087095	Emx2os	chr19	-	59429999	59430099	59425103	59429261	59432802	59433032	24,53,25	0,4,7	4,3,10	0,0,1	225	125	0.0423323750155	1.0,0.88,0.665	1.0,1.0,0.847	-0.101
ENSMUSG00000029775	Klhdc10	chr6	+	30427708	30427795	30401895	30402150	30439643	30439865	132,130,172	56,57,71	133,123,96	75,90,81	212	125	0.0430834178483	0.582,0.574,0.588	0.511,0.446,0.411	0.125
ENSMUSG00000087578	Ccdc142os	chr6	-	83107742	83107914	83106866	83107190	83108883	83108987	13,9,14	0,2,0	7,12,6	7,3,0	297	125	0.0433412424838	1.0,0.654,1.0	0.296,0.627,1.0	0.244
ENSMUSG00000021614	Vcan	chr13	-	89688284	89693501	89685078	89685192	89712204	89712498	1310,1761,1800	21,21,23	1098,1086,932	5,9,4	5342	125	0.0435838601163	0.593,0.662,0.647	0.837,0.738,0.845	-0.173
ENSMUSG00000026335	Pam	chr1	-	97825836	97826037	97821094	97821988	97831454	97831508	10,15,30	11,10,15	32,27,33	5,7,8	326	125	0.0436437267537	0.258,0.365,0.434	0.71,0.597,0.613	-0.288
ENSMUSG00000073468	Sft2d1	chr17	+	8321799	8322140	8320599	8320681	8323276	8323335	2,3,4	0,2,2	14,5,15	0,0,0	466	125	0.0442143772161	1.0,0.287,0.349	1.0,1.0,1.0	-0.455
ENSMUSG00000032534	Cep63	chr9	-	102588707	102588987	102586577	102587012	102590327	102590533	10,10,13	5,2,0	14,13,22	1,1,0	405	125	0.0445949991399	0.382,0.607,1.0	0.812,0.8,1.0	-0.208
ENSMUSG00000055116	Arntl	chr7	+	113279456	113279582	113234622	113234696	113280649	113280802	96,125,105	3,1,1	70,36,43	0,6,6	251	125	0.0447178305042	0.941,0.984,0.981	1.0,0.749,0.781	0.125
ENSMUSG00000032599	Ip6k2	chr9	+	108796670	108796783	108796540	108796572	108797206	108797994	120,198,129	2,7,0	96,59,47	6,3,7	238	125	0.0454369019471	0.969,0.937,1.0	0.894,0.912,0.779	0.107
ENSMUSG00000021870	Slmap	chr14	-	26459409	26459460	26453537	26453600	26460041	26460210	8,7,30	10,41,40	20,20,35	11,20,18	176	125	0.0457059468461	0.362,0.108,0.348	0.564,0.415,0.58	-0.247
ENSMUSG00000028282	Casp8ap2	chr4	+	32643539	32646660	32639363	32641558	32648026	32648126	305,387,424	0,5,2	450,373,379	0,0,0	3246	125	0.045888582845	1.0,0.749,0.891	1.0,1.0,1.0	-0.12
ENSMUSG00000024403	Atp6v1g2	chr17	+	35235487	35235558	35235087	35235258	35237116	35237217	14,18,17	0,2,2	3,5,4	6,1,2	196	125	0.0460528075054	1.0,0.852,0.844	0.242,0.761,0.561	0.377
ENSMUSG00000038187	Btbd10	chr7	-	113351780	113351938	113335321	113335518	113368871	113368958	116,142,97	14,14,23	112,101,79	45,22,31	283	125	0.0460927296863	0.785,0.818,0.651	0.524,0.67,0.53	0.177
ENSMUSG00000031229	Atrx	chrX	-	105884306	105884420	105879908	105880018	105887714	105887839	271,427,592	24,48,107	424,344,341	71,81,86	239	125	0.046540590096	0.855,0.823,0.743	0.757,0.69,0.675	0.1
ENSMUSG00000045251	Zfp688	chr7	-	127421404	127421518	127418966	127419641	127421808	127422034	156,141,108	10,8,6	125,123,130	13,17,21	239	125	0.0466765637603	0.891,0.902,0.904	0.834,0.791,0.764	0.103
ENSMUSG00000020290	Xpo1	chr11	+	23268848	23268912	23267661	23268690	23271132	23271205	0,9,5	12,22,26	23,11,21	24,29,11	189	125	0.04669592569	0.0,0.213,0.113	0.388,0.201,0.558	-0.274
ENSMUSG00000032355	Mlip	chr9	-	77190671	77190737	77181351	77181396	77216976	77217048	11,17,15	0,2,1	1,1,0	0,1,2	191	125	0.0467397584917	1.0,0.848,0.908	1.0,0.396,0.0	0.453
ENSMUSG00000027210	Meis2	chr2	-	116000130	116000276	115868744	115868803	116058630	116058780	8,2,13	0,3,3	4,7,4	1,0,0	271	125	0.0468892898072	1.0,0.235,0.667	0.649,1.0,1.0	-0.249
ENSMUSG00000062867	Impdh2	chr9	+	108562791	108562879	108562173	108562380	108563135	108563336	16,37,10	8,8,15	31,32,45	5,3,5	213	125	0.0475183686028	0.54,0.731,0.281	0.784,0.862,0.841	-0.312
ENSMUSG00000030924	2610020H08Rik	chr7	+	119844258	119844446	119843847	119844064	119848731	119848943	6,12,18	3,12,13	44,22,28	9,8,3	313	125	0.0475287629665	0.444,0.285,0.356	0.661,0.523,0.788	-0.296
ENSMUSG00000066735	Vkorc1l1	chr5	+	129976988	129977192	129942173	129942365	129978518	129978628	2,3,7	1,0,1	15,8,4	4,5,8	329	125	0.0476858192824	0.432,1.0,0.727	0.588,0.378,0.16	0.344
ENSMUSG00000030513	Pcsk6	chr7	+	66025565	66025604	66025227	66025407	66031748	66031851	21,18,22	2,4,7	41,42,24	22,21,30	164	125	0.0481049955309	0.889,0.774,0.705	0.587,0.604,0.379	0.266
ENSMUSG00000058447	Gm26920	chr7	-	30072028	30072139	30068064	30068150	30081090	30081217	15,20,29	1,8,1	22,22,11	0,2,0	236	125	0.0481963830709	0.888,0.57,0.939	1.0,0.854,1.0	-0.152
ENSMUSG00000031948	Kars	chr8	-	112010221	112010280	112008481	112008539	112011209	112011275	0,8,4	14,13,16	0,2,1	22,17,18	184	125	0.0481963830709	0.0,0.295,0.145	0.0,0.074,0.036	0.11
ENSMUSG00000023235	Ccl25	chr8	+	4327756	4327893	4325240	4325288	4353882	4354000	21,26,13	2,0,0	16,6,6	3,2,1	262	125	0.0482339985593	0.834,1.0,1.0	0.718,0.589,0.741	0.262
ENSMUSG00000037032	Apbb1	chr7	-	105568618	105568658	105567577	105567753	105568792	105568876	2,7,4	12,5,3	1,2,2	18,17,14	165	125	0.0483574696444	0.112,0.515,0.503	0.04,0.082,0.098	0.303
ENSMUSG00000039738	Slx4	chr16	-	3995693	3995877	3994707	3994920	3999117	3999345	88,134,138	2,6,8	131,109,87	15,10,12	309	125	0.0486820932741	0.947,0.9,0.875	0.779,0.815,0.746	0.127
ENSMUSG00000078867	Gm14418	chr2	-	177389821	177389858	177389426	177389553	177393293	177393395	4,10,10	0,0,1	13,8,4	2,2,2	162	125	0.0487465662736	1.0,1.0,0.885	0.834,0.755,0.607	0.23
ENSMUSG00000011831	Evi5	chr5	-	107809589	107809736	107799125	107799260	107810289	107810322	34,63,72	11,8,13	81,74,74	11,3,0	272	125	0.0491485736994	0.587,0.784,0.718	0.772,0.919,1.0	-0.201
ENSMUSG00000033364	Usp37	chr1	-	74459914	74459980	74456078	74456220	74461565	74461730	107,139,131	40,51,57	157,119,116	115,83,59	191	125	0.0491485736994	0.636,0.641,0.601	0.472,0.484,0.563	0.12
ENSMUSG00000040734	Ppp1r13l	chr7	+	19360803	19360836	19359769	19359798	19361026	19361316	10,1,7	23,14,17	18,10,12	10,14,10	158	125	0.0491884464464	0.256,0.053,0.246	0.587,0.361,0.487	-0.293
ENSMUSG00000043384	Gprasp1	chrX	+	135796948	135797037	135751944	135752017	135797552	135797629	35,39,31	2,1,0	56,61,55	7,6,4	214	125	0.0495065935844	0.911,0.958,1.0	0.824,0.856,0.889	0.1
ENSMUSG00000048078	Tenm4	chr7	+	96643998	96644208	96553477	96553747	96694769	96695025	61,88,50	4,6,0	88,91,48	15,8,13	335	125	0.0496501951046	0.851,0.846,1.0	0.686,0.809,0.579	0.208
ENSMUSG00000069601	Ank3	chr10	+	69904447	69904510	69904197	69904270	69927694	69927818	55,63,82	60,51,47	105,62,64	143,110,84	188	125	0.0496501951046	0.379,0.451,0.537	0.328,0.273,0.336	0.143
ENSMUSG00000034071	Zfp551	chr7	-	12421807	12421846	12415262	12417218	12422389	12422751	9,7,4	0,0,0	16,12,32	2,1,4	164	125	0.0496501951046	1.0,1.0,1.0	0.859,0.901,0.859	0.127
ENSMUSG00000036131	Frmd7	chrX	-	50897249	50897325	50895179	50896241	50898723	50898887	5,0,11	1,3,1	2,4,4	0,0,0	201	125	0.0497709930986	0.757,0.0,0.872	1.0,1.0,1.0	-0.457
ENSMUSG00000057335	Cep170	chr1	-	176769232	176769526	176758396	176758517	176769712	176769870	56,101,80	7,17,11	107,84,82	26,30,28	419	125	0.0498542332074	0.705,0.639,0.685	0.551,0.455,0.466	0.186
