# Supplementary material for: An Alternative Splicing Program for Mouse Craniofacial Development
Source: Front Physiol. 2020 Sep 4;11:1099. doi: 10.3389/fphys.2020.01099 (PMC7498679; doi:10.3389/fphys.2020.01099)
Supplement: Supplementary file 12 [file Data_Sheet_1.zip › Filtered rMATS results/SE/E10.5_FNP_Ect_vs_E11.5_NE_SE_filtered_output.txt]

GeneID	geneSymbol	chr	strand	exonStart_0base	exonEnd	upstreamES	upstreamEE	downstreamES	downstreamEE	IC_SAMPLE_1	SC_SAMPLE_1	IC_SAMPLE_2	SC_SAMPLE_2	IncFormLen	SkipFormLen	FDR	IncLevel1	IncLevel2	DeltaPSI
ENSMUSG00000027985	Lef1	chr3	+	131191022	131191106	131189334	131189425	131193128	131193251	96,92,124	339,422,469	112,155,173	140,168,199	209	125	0.0	0.145,0.115,0.137	0.324,0.356,0.342	-0.208
ENSMUSG00000027012	Dync1i2	chr2	+	71233648	71233708	71228599	71228690	71235914	71236030	184,190,219	1622,1959,2045	456,434,359	1338,1382,1256	185	125	0.0	0.071,0.062,0.067	0.187,0.175,0.162	-0.108
ENSMUSG00000001517	Foxm1	chr6	+	128371967	128372012	128370956	128371085	128372533	128372603	586,624,767	83,101,129	554,532,533	15,30,25	170	125	0.0	0.838,0.82,0.814	0.964,0.929,0.94	-0.12
ENSMUSG00000046711	Hmga1	chr17	+	27556951	27557066	27556657	27556711	27559532	27559703	670,409,445	2571,2550,2581	414,629,569	1083,1182,1091	240	125	0.0	0.12,0.077,0.082	0.166,0.217,0.214	-0.106
ENSMUSG00000027506	Tpd52	chr3	-	8936438	8936480	8934991	8935040	8944610	8944712	54,121,95	361,680,625	232,208,181	438,436,392	167	125	0.0	0.101,0.118,0.102	0.284,0.263,0.257	-0.161
ENSMUSG00000027523	Gnas	chr2	+	174328107	174328131	174327698	174327941	174334211	174334284	29,24,31	401,341,358	71,76,61	195,269,260	149	125	0.0	0.057,0.056,0.068	0.234,0.192,0.164	-0.136
ENSMUSG00000052516	Robo2	chr16	-	73933045	73933171	73928023	73928177	73933586	73933868	13,43,49	141,232,232	103,78,85	129,121,103	251	125	0.0	0.044,0.085,0.095	0.285,0.243,0.291	-0.198
ENSMUSG00000033060	Lmo7	chr14	+	101931171	101931280	101929175	101929451	101932569	101932672	124,166,159	51,51,50	427,382,431	18,12,22	234	125	0.0	0.565,0.635,0.629	0.927,0.944,0.913	-0.318
ENSMUSG00000073563	Csnk1g3	chr18	+	53948644	53948668	53948047	53948154	53953244	53955684	78,118,107	656,1016,931	165,180,175	662,527,524	149	125	0.0	0.091,0.089,0.088	0.173,0.223,0.219	-0.116
ENSMUSG00000017677	Wsb1	chr11	-	79243399	79243575	79241983	79242156	79244462	79244563	111,159,166	109,146,147	127,147,188	404,378,390	301	125	0.0	0.297,0.311,0.319	0.115,0.139,0.167	0.169
ENSMUSG00000021144	Mta1	chr12	+	113133540	113133576	113133184	113133337	113135796	113135828	196,223,248	805,1070,1144	388,420,433	722,846,900	161	125	4.09709303523e-13	0.159,0.139,0.144	0.294,0.278,0.272	-0.134
ENSMUSG00000027699	Ect2	chr3	-	27148794	27148887	27146836	27147019	27148992	27149069	296,378,451	147,235,234	221,282,181	396,315,269	218	125	4.09709303523e-13	0.536,0.48,0.525	0.242,0.339,0.278	0.227
ENSMUSG00000031093	Dock11	chrX	+	36075916	36075934	36069847	36069986	36076098	36076227	7,42,13	193,339,254	62,78,61	226,218,247	143	125	3.2535738809e-12	0.031,0.098,0.043	0.193,0.238,0.178	-0.146
ENSMUSG00000037570	Mcrs1	chr15	-	99250462	99250582	99249875	99250014	99251861	99251961	553,631,653	90,107,98	961,1151,1082	63,65,63	245	125	1.39984012036e-11	0.758,0.751,0.773	0.886,0.9,0.898	-0.134
ENSMUSG00000030557	Mef2a	chr7	-	67244520	67244544	67240313	67240440	67251656	67251742	18,7,8	264,348,289	26,35,33	174,158,170	149	125	2.07011016516e-11	0.054,0.017,0.023	0.111,0.157,0.14	-0.105
ENSMUSG00000021546	Hnrnpk	chr13	-	58396187	58396259	58395573	58395687	58396826	58396899	163,255,286	78,80,115	318,363,300	43,44,36	197	125	6.4221933327e-11	0.57,0.669,0.612	0.824,0.84,0.841	-0.218
ENSMUSG00000029086	Prom1	chr5	-	44001269	44001293	43995074	43995114	44001785	44001901	111,144,151	4,4,7	72,93,76	21,18,25	149	125	7.20458052192e-10	0.959,0.968,0.948	0.742,0.813,0.718	0.201
ENSMUSG00000027378	Nphp1	chr2	-	127759575	127759686	127747999	127748112	127761161	127761236	150,233,196	9,21,24	285,256,260	4,4,0	236	125	7.20458052192e-10	0.898,0.855,0.812	0.974,0.971,1.0	-0.127
ENSMUSG00000017978	Cadps2	chr6	-	23328782	23328902	23323279	23323435	23329019	23329161	2,0,2	41,54,63	45,63,25	143,169,161	245	125	1.75173488883e-09	0.024,0.0,0.016	0.138,0.16,0.073	-0.11
ENSMUSG00000017760	Ctsa	chr2	+	164833772	164833850	164832908	164833196	164834029	164834062	275,301,253	29,26,27	165,166,190	67,55,47	203	125	1.21469625354e-08	0.854,0.877,0.852	0.603,0.65,0.713	0.206
ENSMUSG00000028284	Map3k7	chr4	+	31994873	31995010	31992472	31992516	32002088	32002153	244,243,260	116,121,135	201,216,186	222,223,220	262	125	1.82443552858e-08	0.501,0.489,0.479	0.302,0.316,0.287	0.188
ENSMUSG00000017760	Ctsa	chr2	+	164833723	164833850	164832872	164833196	164834029	164834208	305,326,273	29,26,27	191,203,205	67,55,47	252	125	2.45385784781e-08	0.839,0.861,0.834	0.586,0.647,0.684	0.206
ENSMUSG00000056770	Setd3	chr12	-	108119105	108119164	108113318	108113393	108157753	108158010	400,458,501	13,37,32	350,362,325	66,57,56	184	125	2.45385784781e-08	0.954,0.894,0.914	0.783,0.812,0.798	0.123
ENSMUSG00000055320	Tead1	chr7	+	112856052	112856064	112842039	112842102	112856797	112856932	15,6,9	180,238,213	38,45,39	257,227,169	137	125	3.27409878333e-08	0.071,0.022,0.037	0.119,0.153,0.174	-0.105
ENSMUSG00000017760	Ctsa	chr2	+	164833807	164833850	164832925	164833196	164834029	164834208	249,279,237	29,26,27	156,153,185	67,55,47	168	125	3.85550849805e-08	0.865,0.889,0.867	0.634,0.674,0.745	0.189
ENSMUSG00000018820	Zfyve27	chr19	+	42185619	42185640	42184117	42184189	42185804	42185949	3,3,7	97,138,146	18,26,29	112,125,127	146	125	5.04489081797e-08	0.026,0.018,0.039	0.121,0.151,0.164	-0.118
ENSMUSG00000023079	Gtf2ird1	chr5	-	134366835	134366916	134361668	134361746	134376106	134376135	133,157,181	0,1,1	139,190,190	12,10,19	206	125	5.43074409232e-08	1.0,0.99,0.991	0.875,0.92,0.859	0.109
ENSMUSG00000029405	G3bp2	chr5	-	92063336	92063435	92057967	92058070	92064324	92064505	771,982,864	1254,1251,1337	620,633,547	1587,1659,1502	224	125	1.120631034e-07	0.255,0.305,0.265	0.179,0.176,0.169	0.1
ENSMUSG00000024381	Bin1	chr18	+	32426223	32426352	32424819	32424967	32431982	32432093	221,290,319	75,84,97	182,220,187	128,141,140	254	125	1.23952261672e-07	0.592,0.629,0.618	0.412,0.434,0.397	0.199
ENSMUSG00000032463	Faim	chr9	+	98990914	98990971	98986373	98986512	98992100	98992233	37,44,30	201,236,205	96,70,63	170,163,170	182	125	1.70411182098e-07	0.112,0.114,0.091	0.279,0.228,0.203	-0.131
ENSMUSG00000040415	Dtx3	chr10	-	127192608	127193357	127190377	127191039	127193729	127193803	238,274,298	10,4,14	513,548,525	2,2,0	874	125	1.86678171649e-07	0.773,0.907,0.753	0.973,0.975,1.0	-0.172
ENSMUSG00000040415	Dtx3	chr10	-	127192608	127193338	127190377	127191039	127193729	127193803	26,23,33	10,4,14	57,84,70	2,2,0	855	125	2.1884381966e-07	0.275,0.457,0.256	0.806,0.86,1.0	-0.559
ENSMUSG00000034681	Rnps1	chr17	+	24415040	24415162	24414674	24414734	24418037	24418218	1077,1049,1091	1005,838,1070	886,998,917	498,497,419	247	125	2.49325395804e-07	0.352,0.388,0.34	0.474,0.504,0.526	-0.141
ENSMUSG00000066735	Vkorc1l1	chr5	+	129976988	129977192	129942173	129942365	129978518	129978628	3,8,11	0,0,0	3,5,7	3,3,3	329	125	2.62040036835e-07	1.0,1.0,1.0	0.275,0.388,0.47	0.622
ENSMUSG00000036053	Fmnl2	chr2	+	53128716	53128842	53126852	53126976	53131839	53132203	28,46,35	77,112,99	126,97,86	99,103,97	251	125	3.79854180525e-07	0.153,0.17,0.15	0.388,0.319,0.306	-0.18
ENSMUSG00000037685	Atp8a1	chr5	-	67756649	67756694	67751012	67751085	67761113	67761202	4,1,2	39,42,39	15,10,11	26,16,23	170	125	7.0282741862e-07	0.07,0.017,0.036	0.298,0.315,0.26	-0.25
ENSMUSG00000087396	4933407K13Rik	chrX	-	75709243	75710703	75706931	75708459	75727457	75727518	3,3,2	3,6,0	8,6,4	0,0,0	1585	125	7.0282741862e-07	0.073,0.038,1.0	1.0,1.0,1.0	-0.63
ENSMUSG00000021224	Numb	chr12	-	83797196	83797343	83795438	83796154	83799507	83799657	288,343,340	26,24,32	203,240,238	47,58,51	272	125	7.20795329618e-07	0.836,0.868,0.83	0.665,0.655,0.682	0.177
ENSMUSG00000035919	Bbs9	chr9	+	22648019	22648034	22645963	22646068	22655224	22655365	6,11,15	88,176,188	39,21,25	112,95,106	140	125	1.03372856913e-06	0.057,0.053,0.067	0.237,0.165,0.174	-0.133
ENSMUSG00000020598	Nrcam	chr12	+	44566839	44566869	44566287	44566412	44568543	44568645	26,38,32	63,117,91	50,47,30	39,38,33	155	125	1.5466290305e-06	0.25,0.208,0.221	0.508,0.499,0.423	-0.25
ENSMUSG00000047013	Fbxo41	chr6	-	85480219	85480293	85479627	85479986	85480766	85480992	3,1,7	0,0,0	8,7,6	3,5,5	199	125	1.69259025529e-06	1.0,1.0,1.0	0.626,0.468,0.43	0.492
ENSMUSG00000005417	Mprip	chr11	+	59772151	59772217	59771616	59771702	59775515	59776223	1162,1438,1605	610,793,812	1083,1031,1013	922,935,963	191	125	1.69803314554e-06	0.555,0.543,0.564	0.435,0.419,0.408	0.133
ENSMUSG00000039953	Clstn1	chr4	+	149641657	149641714	149638232	149638395	149643194	149643352	879,1051,1113	297,373,382	1388,1442,1305	804,900,783	182	125	1.7847557248e-06	0.67,0.659,0.667	0.542,0.524,0.534	0.132
ENSMUSG00000050565	Tor1aip2	chr1	+	156041074	156041134	156040916	156041002	156051293	156053529	482,600,663	387,429,488	425,453,411	633,573,519	185	125	1.80235225565e-06	0.457,0.486,0.479	0.312,0.348,0.349	0.138
ENSMUSG00000026131	Dst	chr1	+	34303420	34303531	34302829	34303032	34306527	34306651	91,96,150	16,14,17	58,70,100	36,47,37	236	125	1.99286382752e-06	0.751,0.784,0.824	0.46,0.441,0.589	0.29
ENSMUSG00000032745	Gpbp1	chr13	-	111447895	111447955	111440631	111440816	111448932	111448999	644,1104,1203	203,381,401	719,722,769	454,433,415	185	125	1.99286382752e-06	0.682,0.662,0.67	0.517,0.53,0.556	0.137
ENSMUSG00000027288	Zfp106	chr2	-	120539294	120539492	120531594	120532222	120545842	120545904	351,351,347	65,57,65	249,261,264	99,99,103	323	125	1.99286382752e-06	0.676,0.704,0.674	0.493,0.505,0.498	0.186
ENSMUSG00000039275	Foxk2	chr11	+	121296913	121297089	121290743	121290890	121306767	121309896	0,0,3	2,4,1	5,10,4	1,0,0	301	125	1.99286382752e-06	0.0,0.0,0.555	0.675,1.0,1.0	-0.707
ENSMUSG00000021156	Zmynd11	chr13	-	9710145	9710307	9698627	9698705	9720772	9720928	427,569,669	167,240,270	919,1115,838	195,237,198	287	125	2.24593893436e-06	0.527,0.508,0.519	0.672,0.672,0.648	-0.146
ENSMUSG00000036473	Tbc1d24	chr17	-	24184380	24184398	24183693	24183852	24185203	24186201	0,0,0	31,49,59	14,7,4	53,48,43	143	125	3.2524966884e-06	0.0,0.0,0.0	0.188,0.113,0.075	-0.125
ENSMUSG00000042705	Commd10	chr18	+	46963659	46963770	46960415	46960506	46990478	46990589	236,312,322	34,42,35	401,435,385	13,16,25	236	125	4.56539403163e-06	0.786,0.797,0.83	0.942,0.935,0.891	-0.118
ENSMUSG00000107429	Gm44206	chr6	+	115841004	115841091	115837197	115837309	115842348	115842525	5,11,9	1,6,4	13,12,10	0,0,0	212	125	5.06919713402e-06	0.747,0.519,0.57	1.0,1.0,1.0	-0.388
ENSMUSG00000037697	Ddhd1	chr14	-	45599101	45599185	45594721	45595664	45601564	45601756	103,149,125	23,15,20	128,106,96	49,61,60	209	125	5.46006880583e-06	0.728,0.856,0.789	0.61,0.51,0.489	0.255
ENSMUSG00000013787	Ehmt2	chr17	+	34905609	34905711	34905341	34905456	34905909	34906058	1098,1174,1149	503,612,623	1305,1435,1229	402,403,371	227	125	5.46006880583e-06	0.546,0.514,0.504	0.641,0.662,0.646	-0.128
ENSMUSG00000054423	Cadps	chr14	-	12486524	12486593	12473408	12473515	12488980	12489104	1,0,2	10,35,41	12,17,13	45,42,37	194	125	6.29627568119e-06	0.061,0.0,0.03	0.147,0.207,0.185	-0.149
ENSMUSG00000021709	Erbin	chr13	-	103830187	103830331	103823313	103823406	103833497	103835028	27,38,56	114,126,131	128,101,79	117,130,126	269	125	6.40225638914e-06	0.099,0.123,0.166	0.337,0.265,0.226	-0.147
ENSMUSG00000091625	Lsm5	chr6	-	56703005	56703033	56702095	56702168	56704622	56704710	18,32,28	37,59,68	69,62,68	50,45,48	153	125	7.65443954077e-06	0.284,0.307,0.252	0.53,0.53,0.536	-0.251
ENSMUSG00000031865	Dctn1	chr6	+	83197318	83197333	83195940	83196107	83197490	83197624	69,109,127	313,361,322	255,267,225	341,425,448	140	125	9.51902512481e-06	0.164,0.212,0.26	0.4,0.359,0.31	-0.144
ENSMUSG00000056211	R3hdm1	chr1	+	128162201	128162243	128153188	128153399	128162768	128162858	1,9,2	23,30,9	23,13,13	17,10,7	167	125	1.44440514449e-05	0.032,0.183,0.143	0.503,0.493,0.582	-0.407
ENSMUSG00000040687	Madd	chr2	-	91155012	91155075	91154644	91154765	91155545	91155648	11,21,21	47,75,42	39,60,70	39,63,58	188	125	1.47470791166e-05	0.135,0.157,0.25	0.399,0.388,0.445	-0.23
ENSMUSG00000062328	Rpl17	chr18	+	75001349	75001390	75001190	75001243	75001665	75001800	72,95,98	80,81,127	64,80,50	146,173,195	166	125	1.47470791166e-05	0.404,0.469,0.368	0.248,0.258,0.162	0.191
ENSMUSG00000039108	Lsm14b	chr2	+	180028957	180029074	180027899	180028035	180031360	180031528	945,1101,1070	264,258,311	868,987,904	422,435,403	242	125	1.47987042837e-05	0.649,0.688,0.64	0.515,0.54,0.537	0.128
ENSMUSG00000034940	Synrg	chr11	+	83985248	83985551	83982195	83982307	83987912	83987990	66,78,89	45,63,74	71,71,33	114,118,92	428	125	1.59269468545e-05	0.3,0.266,0.26	0.154,0.149,0.095	0.143
ENSMUSG00000032407	U2surp	chr9	-	95500687	95500873	95495834	95495933	95502539	95502584	307,530,461	62,105,164	579,600,504	56,66,44	311	125	1.68108579108e-05	0.666,0.67,0.53	0.806,0.785,0.822	-0.182
ENSMUSG00000021709	Erbin	chr13	-	103830187	103830331	103824719	103824926	103833497	103835028	27,39,56	57,44,45	132,109,80	27,46,26	269	125	1.69459005231e-05	0.18,0.292,0.366	0.694,0.524,0.588	-0.323
ENSMUSG00000045775	Slc16a5	chr11	+	115469232	115470148	115464569	115465057	115472670	115473606	1,6,5	0,0,0	3,13,10	2,1,3	1041	125	1.7175032499e-05	1.0,1.0,1.0	0.153,0.61,0.286	0.65
ENSMUSG00000022681	Ntan1	chr16	+	13826882	13826985	13819324	13819436	13827387	13827496	261,246,260	15,16,39	250,268,239	60,74,51	228	125	1.81346826567e-05	0.905,0.894,0.785	0.696,0.665,0.72	0.168
ENSMUSG00000033728	Lrrc14	chr15	+	76711421	76711530	76710963	76711083	76712866	76713220	36,33,51	5,8,13	77,70,66	1,2,2	234	125	1.90664561486e-05	0.794,0.688,0.677	0.976,0.949,0.946	-0.237
ENSMUSG00000023994	Nfya	chr17	-	48398981	48399065	48395649	48395796	48400437	48400580	93,114,117	205,240,302	169,155,140	211,179,155	209	125	1.90937262036e-05	0.213,0.221,0.188	0.324,0.341,0.351	-0.131
ENSMUSG00000021241	Isca2	chr12	+	84773792	84773908	84773574	84773677	84774542	84775089	314,477,407	32,53,67	499,526,513	123,160,116	241	125	1.96317555354e-05	0.836,0.824,0.759	0.678,0.63,0.696	0.138
ENSMUSG00000027244	Atg13	chr2	-	91686500	91686541	91685150	91685249	91688640	91688781	48,54,44	9,4,3	90,97,87	0,0,0	166	125	2.38503354884e-05	0.801,0.91,0.917	1.0,1.0,1.0	-0.124
ENSMUSG00000050471	Fam118b	chr9	-	35248668	35248730	35244613	35244706	35267722	35267767	7,34,16	24,38,35	4,1,5	48,31,43	187	125	2.62635816925e-05	0.163,0.374,0.234	0.053,0.021,0.072	0.208
ENSMUSG00000097080	1700086O06Rik	chr18	-	38239572	38239751	38238404	38239189	38240838	38240953	20,22,27	3,2,7	17,16,11	18,18,19	304	125	2.85405152139e-05	0.733,0.819,0.613	0.28,0.268,0.192	0.475
ENSMUSG00000016921	Srsf6	chr2	+	162932814	162932979	162931660	162931777	162933425	162933509	4,7,8	1,5,7	14,11,9	0,0,1	290	125	3.4106834356e-05	0.633,0.376,0.33	1.0,1.0,0.795	-0.485
ENSMUSG00000000827	Tpd52l2	chr2	+	181502875	181502935	181501904	181502053	181508165	181508267	1133,1272,1296	255,329,367	1038,1028,933	424,463,389	185	125	4.1671055849e-05	0.75,0.723,0.705	0.623,0.6,0.618	0.112
ENSMUSG00000042210	Abhd14a	chr9	-	106445525	106445834	106444089	106444306	106447530	106447563	134,121,161	60,65,66	164,185,163	158,172,153	434	125	4.47944688294e-05	0.391,0.349,0.413	0.23,0.237,0.235	0.15
ENSMUSG00000066306	Numa1	chr7	+	102002294	102002336	102001414	102001659	102007485	102007780	164,214,261	409,569,466	404,434,345	495,558,489	167	125	4.5040257074e-05	0.231,0.22,0.295	0.379,0.368,0.346	-0.116
ENSMUSG00000024381	Bin1	chr18	+	32429195	32429303	32426223	32426352	32431670	32431742	12,14,24	45,50,52	59,51,40	50,50,47	233	125	4.76432865274e-05	0.125,0.131,0.198	0.388,0.354,0.313	-0.2
ENSMUSG00000025006	Sorbs1	chr19	-	40321792	40321960	40318021	40318068	40324746	40324832	11,17,9	54,47,81	29,35,36	57,47,38	293	125	4.76602193413e-05	0.08,0.134,0.045	0.178,0.241,0.288	-0.149
ENSMUSG00000040434	Gyltl1b	chr2	-	92369267	92369372	92367753	92367866	92369489	92369661	135,151,154	8,1,2	204,222,205	16,31,22	230	125	5.43170782709e-05	0.902,0.988,0.977	0.874,0.796,0.835	0.121
ENSMUSG00000049556	Lingo1	chr9	-	56724300	56724345	56685119	56685281	56775538	56775648	1,1,2	0,0,0	7,6,11	13,4,1	170	125	5.4861985869e-05	1.0,1.0,1.0	0.284,0.524,0.89	0.434
ENSMUSG00000027384	Ndufaf5	chr2	+	140181573	140181621	140172026	140172067	140187743	140187783	4,1,6	1,1,6	7,10,3	0,0,0	173	125	5.4861985869e-05	0.743,0.419,0.419	1.0,1.0,1.0	-0.473
ENSMUSG00000048440	Cyp4f16	chr17	+	32540270	32540415	32536994	32537196	32542876	32543004	36,46,38	0,0,1	90,81,65	8,8,12	270	125	5.6590552651e-05	1.0,1.0,0.946	0.839,0.824,0.715	0.189
ENSMUSG00000036893	Ehmt1	chr2	-	24840635	24840779	24839529	24839756	24847943	24848089	547,708,682	83,123,108	812,863,927	79,78,63	269	125	5.77861150197e-05	0.754,0.728,0.746	0.827,0.837,0.872	-0.103
ENSMUSG00000041268	Dmxl2	chr9	-	54379774	54379837	54378916	54379003	54380907	54381025	36,57,74	1,8,0	63,51,56	24,15,14	188	125	7.0446738621e-05	0.96,0.826,1.0	0.636,0.693,0.727	0.243
ENSMUSG00000047037	Nipa1	chr7	-	55997515	55997563	55985403	55985564	56019408	56019954	5,3,3	0,0,0	3,8,5	3,2,3	173	125	7.23807134607e-05	1.0,1.0,1.0	0.419,0.743,0.546	0.431
ENSMUSG00000028284	Map3k7	chr4	+	31994873	31994954	31992386	31992516	32002088	32002153	414,420,475	116,121,135	437,478,404	222,223,220	206	125	7.91803049748e-05	0.684,0.678,0.681	0.544,0.565,0.527	0.136
ENSMUSG00000037514	Pank2	chr2	+	131280156	131280410	131273910	131274263	131287473	131287597	136,155,124	40,61,50	270,285,251	42,40,46	379	125	7.92037366847e-05	0.529,0.456,0.45	0.68,0.701,0.643	-0.196
ENSMUSG00000086968	4933431E20Rik	chr3	-	107894860	107894992	107894050	107894208	107895642	107895800	21,13,39	0,0,0	39,40,34	5,6,5	257	125	8.27609753153e-05	1.0,1.0,1.0	0.791,0.764,0.768	0.226
ENSMUSG00000027478	Dnmt3b	chr2	+	153670848	153670908	153670302	153670447	153672215	153672335	76,116,77	154,263,241	32,32,25	151,167,160	185	125	9.25607774021e-05	0.25,0.23,0.178	0.125,0.115,0.095	0.108
ENSMUSG00000063406	Tmed5	chr5	-	108125900	108126084	108121626	108124759	108130017	108130115	277,353,369	27,30,39	426,399,400	20,14,9	309	125	9.25607774021e-05	0.806,0.826,0.793	0.896,0.92,0.947	-0.113
ENSMUSG00000033788	Dysf	chr6	+	84096476	84096518	84087791	84087874	84097707	84097823	2,7,5	0,0,0	15,9,10	9,4,1	167	125	9.44005061011e-05	1.0,1.0,1.0	0.555,0.627,0.882	0.312
ENSMUSG00000091568	Gm8206	chr14	-	6020476	6020659	6016758	6017902	6021332	6021464	4,18,18	2,3,4	7,9,8	0,0,0	308	125	9.44005061011e-05	0.448,0.709,0.646	1.0,1.0,1.0	-0.399
ENSMUSG00000037300	Ttc13	chr8	-	124695635	124695752	124690276	124690359	124709902	124709973	89,74,86	139,233,194	79,117,114	103,102,82	242	125	9.5217461202e-05	0.249,0.141,0.186	0.284,0.372,0.418	-0.166
ENSMUSG00000038319	Kcnh2	chr5	-	24321244	24321422	24319588	24320149	24321635	24321822	148,234,211	21,25,22	141,172,158	3,4,7	303	125	0.000101951663608	0.744,0.794,0.798	0.951,0.947,0.903	-0.155
ENSMUSG00000038781	Stap2	chr17	-	55999912	56000015	55997777	55997951	56000086	56000156	30,54,53	63,81,52	49,43,68	18,25,30	228	125	0.000118620898602	0.207,0.268,0.358	0.599,0.485,0.554	-0.268
ENSMUSG00000042520	Ubap2l	chr3	-	90031295	90031370	90028324	90028377	90034064	90034177	499,736,730	204,250,263	572,583,546	349,369,323	200	125	0.000130184080239	0.605,0.648,0.634	0.506,0.497,0.514	0.123
ENSMUSG00000030605	Mfge8	chr7	-	79143277	79143388	79142868	79143050	79145246	79145378	429,537,525	326,340,406	263,276,279	342,304,342	236	125	0.000139377052352	0.411,0.456,0.406	0.289,0.325,0.302	0.119
ENSMUSG00000024799	Tm7sf2	chr19	-	6067122	6067319	6066967	6067022	6067668	6067842	340,435,442	73,90,83	575,617,641	54,59,79	322	125	0.000140665700958	0.644,0.652,0.674	0.805,0.802,0.759	-0.132
ENSMUSG00000056476	Med12l	chr3	+	59092693	59092798	59091406	59091621	59093518	59093695	12,6,10	24,21,26	52,49,24	19,42,12	230	125	0.000141216517734	0.214,0.134,0.173	0.598,0.388,0.521	-0.329
ENSMUSG00000050786	Ccdc126	chr6	+	49339262	49339332	49333922	49334297	49339825	49341578	6,2,10	15,27,18	0,0,1	26,12,37	195	125	0.00014248399636	0.204,0.045,0.263	0.0,0.0,0.017	0.165
ENSMUSG00000028693	Nasp	chr4	-	116610402	116611377	116605683	116605763	116611971	116612081	7801,10620,10147	520,662,632	5173,5531,5243	494,598,505	1100	125	0.000148814615055	0.63,0.646,0.646	0.543,0.512,0.541	0.109
ENSMUSG00000049606	Zfp644	chr5	-	106695642	106695699	106666784	106666845	106695797	106696166	3,4,13	1,0,0	13,6,3	5,8,6	182	125	0.000149162165759	0.673,1.0,1.0	0.641,0.34,0.256	0.479
ENSMUSG00000033114	Slc35d2	chr13	-	64118415	64118483	64112929	64113001	64120594	64120681	9,16,29	0,1,1	12,17,8	7,3,8	193	125	0.000158505652757	1.0,0.912,0.949	0.526,0.786,0.393	0.385
ENSMUSG00000026775	Yme1l1	chr2	+	23162500	23162663	23156368	23156731	23168284	23168394	2,2,1	3,0,4	7,6,3	0,0,0	288	125	0.000161860622183	0.224,1.0,0.098	1.0,1.0,1.0	-0.559
ENSMUSG00000073437	D330041H03Rik	chr17	-	24413504	24413928	24411924	24412083	24414311	24414429	2,8,6	0,0,0	1,3,1	0,2,3	549	125	0.000164102320765	1.0,1.0,1.0	1.0,0.255,0.071	0.558
ENSMUSG00000026153	Fam135a	chr1	-	24086519	24086611	24067898	24067978	24100060	24100333	25,29,15	15,25,17	42,54,43	11,9,3	217	125	0.000177952819423	0.49,0.401,0.337	0.687,0.776,0.892	-0.376
ENSMUSG00000027109	Sp3	chr2	-	72978897	72979029	72970154	72971514	72980249	72980446	84,76,58	7,18,5	195,294,236	9,5,3	257	125	0.000185134112778	0.854,0.673,0.849	0.913,0.966,0.975	-0.159
ENSMUSG00000028580	Pum1	chr4	+	130718153	130718262	130701041	130701110	130727997	130728164	314,371,383	58,92,119	446,444,419	49,56,51	234	125	0.00020520529831	0.743,0.683,0.632	0.829,0.809,0.814	-0.131
ENSMUSG00000034681	Rnps1	chr17	+	24415040	24415162	24414674	24414734	24418456	24418612	252,201,248	211,200,267	257,288,265	144,177,125	247	125	0.000207712276306	0.377,0.337,0.32	0.475,0.452,0.518	-0.137
ENSMUSG00000048440	Cyp4f16	chr17	+	32542737	32542791	32536994	32537196	32542876	32543004	15,16,33	0,0,1	41,63,58	8,8,12	179	125	0.000213478204688	1.0,1.0,0.958	0.782,0.846,0.771	0.186
ENSMUSG00000006276	Eps15l1	chr8	-	72358312	72358445	72345965	72346171	72367903	72367986	392,411,428	25,34,39	286,307,266	36,63,64	258	125	0.000213478204688	0.884,0.854,0.842	0.794,0.702,0.668	0.139
ENSMUSG00000005312	Ubqln1	chr13	-	58180821	58180905	58179552	58179668	58183181	58183324	989,1713,1539	375,567,556	941,965,1003	544,565,528	209	125	0.000213478204688	0.612,0.644,0.623	0.508,0.505,0.532	0.111
ENSMUSG00000033768	Nrxn2	chr19	+	6450527	6450599	6443630	6443648	6454978	6455280	1,2,3	5,2,2	10,6,10	2,0,0	197	125	0.000214351260423	0.113,0.388,0.488	0.76,1.0,1.0	-0.59
ENSMUSG00000048251	Bcl11b	chr12	-	107965671	107965887	107910402	107917414	108003085	108003602	32,28,30	0,0,0	43,54,47	4,7,3	341	125	0.000225770729587	1.0,1.0,1.0	0.798,0.739,0.852	0.204
ENSMUSG00000025237	Parp6	chr9	+	59618467	59618707	59617283	59617408	59622348	59622543	161,226,233	0,7,1	273,306,291	21,12,18	365	125	0.000226609378117	1.0,0.917,0.988	0.817,0.897,0.847	0.115
ENSMUSG00000031012	Cask	chrX	-	13550946	13550982	13549164	13549361	13552372	13552441	138,258,243	183,244,224	192,159,141	295,337,298	161	125	0.000226609378117	0.369,0.451,0.457	0.336,0.268,0.269	0.135
ENSMUSG00000034101	Ctnnd1	chr2	-	84612531	84612549	84612023	84612092	84612935	84613089	211,274,297	126,219,197	331,320,306	346,419,357	143	125	0.000262245051862	0.594,0.522,0.569	0.455,0.4,0.428	0.134
ENSMUSG00000064115	Cadm2	chr16	-	66731384	66731504	66664380	66664506	66747198	66747377	3,7,5	0,0,0	9,12,17	2,4,4	245	125	0.000262245051862	1.0,1.0,1.0	0.697,0.605,0.684	0.338
ENSMUSG00000034593	Myo5a	chr9	+	75192383	75192464	75189899	75190000	75193938	75194137	165,222,216	30,34,50	150,150,145	51,63,66	206	125	0.000274115229619	0.769,0.798,0.724	0.641,0.591,0.571	0.163
ENSMUSG00000014550	Rbsn	chr6	-	92211705	92211901	92207152	92207185	92214710	92214849	92,63,101	8,7,0	153,144,128	1,0,0	321	125	0.000290560003324	0.817,0.778,1.0	0.983,1.0,1.0	-0.129
ENSMUSG00000097577	6230400D17Rik	chr14	-	20688764	20688839	20687235	20688613	20702911	20703012	11,22,21	9,6,8	7,3,8	23,19,14	200	125	0.000291880768502	0.433,0.696,0.621	0.16,0.09,0.263	0.412
ENSMUSG00000042446	Zmym4	chr4	-	126906520	126906636	126905871	126906147	126910789	126911002	268,404,384	18,25,38	327,267,279	58,48,42	241	125	0.000297676883337	0.885,0.893,0.84	0.745,0.743,0.775	0.118
ENSMUSG00000023039	Krt7	chr15	+	101411428	101411488	101411102	101411241	101412710	101412779	31,10,27	5,10,1	28,26,23	0,0,0	185	125	0.000308334503583	0.807,0.403,0.948	1.0,1.0,1.0	-0.281
ENSMUSG00000037965	Zc3h7a	chr16	-	11145241	11145285	11141662	11141771	11145645	11145779	50,74,62	12,6,7	77,86,96	2,1,2	169	125	0.000355107147151	0.755,0.901,0.868	0.966,0.985,0.973	-0.133
ENSMUSG00000046169	Adamts6	chr13	+	104314237	104314383	104313635	104313719	104347347	104347391	38,35,54	0,0,0	52,41,24	6,3,3	271	125	0.000367210988913	1.0,1.0,1.0	0.8,0.863,0.787	0.183
ENSMUSG00000036853	Mcoln3	chr3	+	146121790	146122020	146117449	146117634	146124744	146124806	270,283,270	3,4,5	209,218,153	16,10,11	355	125	0.000373276537189	0.969,0.961,0.95	0.821,0.885,0.83	0.115
ENSMUSG00000024268	Celf4	chr18	-	25491080	25491224	25486793	25486965	25496221	25496302	13,14,9	0,0,1	9,11,10	3,3,5	269	125	0.000403474047825	1.0,1.0,0.807	0.582,0.63,0.482	0.371
ENSMUSG00000085067	Gm15631	chr6	-	105677063	105677197	105673063	105675285	105677501	105677581	2,3,3	0,0,0	0,8,8	4,2,1	259	125	0.000427838333861	1.0,1.0,1.0	0.0,0.659,0.794	0.516
ENSMUSG00000040785	Ttc3	chr16	+	94409683	94409729	94403313	94403368	94415948	94416009	43,40,61	119,141,158	88,87,92	116,153,112	171	125	0.000445028197248	0.209,0.172,0.22	0.357,0.294,0.375	-0.142
ENSMUSG00000032816	Igdcc4	chr9	+	65124611	65124776	65123915	65124189	65125284	65125422	30,47,40	1,0,0	49,65,50	7,5,5	290	125	0.000458134783262	0.928,1.0,1.0	0.751,0.849,0.812	0.172
ENSMUSG00000027751	Supt20	chr3	+	54696950	54697009	54695122	54695207	54698592	54698659	70,121,95	2,1,4	91,73,80	15,10,7	184	125	0.000463844326039	0.96,0.988,0.942	0.805,0.832,0.886	0.122
ENSMUSG00000023994	Nfya	chr17	-	48398981	48399068	48395649	48395796	48400437	48400580	129,123,121	205,240,302	183,162,143	211,179,155	212	125	0.000463844326039	0.271,0.232,0.191	0.338,0.348,0.352	-0.115
ENSMUSG00000039844	Rapgef1	chr2	+	29719592	29719850	29710152	29710308	29722223	29722309	17,13,14	26,22,41	66,70,63	46,57,40	383	125	0.000463844326039	0.176,0.162,0.1	0.319,0.286,0.34	-0.169
ENSMUSG00000029635	Cdk8	chr5	+	146292638	146292767	146286107	146286239	146295162	146295232	224,346,374	45,54,63	255,222,192	71,81,73	254	125	0.000475581586725	0.71,0.759,0.745	0.639,0.574,0.564	0.146
ENSMUSG00000018449	Rpain	chr11	+	70974993	70975040	70974068	70974132	70977657	70977687	142,163,145	4,2,9	130,131,121	19,15,14	172	125	0.000483175580392	0.963,0.983,0.921	0.833,0.864,0.863	0.102
ENSMUSG00000037344	Slc12a9	chr5	-	137328436	137328745	137327596	137327704	137330942	137331074	74,76,66	7,1,4	127,163,136	1,0,0	434	125	0.000495466637352	0.753,0.956,0.826	0.973,1.0,1.0	-0.146
ENSMUSG00000028184	Adgrl2	chr3	-	148827211	148827238	148826364	148826533	148827540	148827585	1,4,2	2,3,1	0,0,0	6,8,5	152	125	0.000519266141859	0.291,0.523,0.622	0.0,0.0,0.0	0.479
ENSMUSG00000027810	Eif2a	chr3	+	58539589	58539646	58537533	58537608	58541039	58541139	75,103,105	26,32,23	175,207,163	24,17,18	182	125	0.000535520409629	0.665,0.689,0.758	0.834,0.893,0.861	-0.159
ENSMUSG00000078247	Airn	chr17	+	12779289	12779512	12741384	12741424	12814495	12814717	5,5,12	7,16,12	1,2,1	16,26,14	348	125	0.000562701814744	0.204,0.101,0.264	0.022,0.027,0.025	0.165
ENSMUSG00000055436	Srsf11	chr3	-	158024122	158024231	158023242	158023359	158026724	158026858	53,102,84	21,31,36	28,35,42	26,30,45	234	125	0.000575049985677	0.574,0.637,0.555	0.365,0.384,0.333	0.228
ENSMUSG00000024186	Rgs11	chr17	+	26205706	26205775	26205107	26205189	26207292	26207322	10,11,16	0,0,0	37,27,38	5,8,3	194	125	0.000630305733939	1.0,1.0,1.0	0.827,0.685,0.891	0.199
ENSMUSG00000028438	Kif24	chr4	-	41428344	41428982	41414901	41414999	41464709	41464840	23,45,13	3,5,0	27,32,31	0,0,0	763	125	0.000630305733939	0.557,0.596,1.0	1.0,1.0,1.0	-0.282
ENSMUSG00000030990	Pgap2	chr7	+	102223378	102223490	102223068	102223150	102226270	102226445	302,306,268	46,56,41	406,433,410	48,26,19	237	125	0.000637880208761	0.776,0.742,0.775	0.817,0.898,0.919	-0.114
ENSMUSG00000022332	Khdrbs3	chr15	+	69029714	69029910	68995051	68995170	69091133	69091192	4,3,6	4,0,3	7,7,12	0,0,0	321	125	0.000678612218691	0.28,1.0,0.438	1.0,1.0,1.0	-0.427
ENSMUSG00000021733	Slc4a7	chr14	+	14762347	14762522	14760234	14760341	14765576	14765710	202,273,247	75,56,59	313,331,285	33,33,41	300	125	0.000683081988523	0.529,0.67,0.636	0.798,0.807,0.743	-0.171
ENSMUSG00000025871	4833439L19Rik	chr13	-	54564514	54564621	54556526	54556651	54565181	54565435	289,345,353	93,98,93	395,397,379	74,55,55	232	125	0.00075626861025	0.626,0.655,0.672	0.742,0.795,0.788	-0.124
ENSMUSG00000086968	4933431E20Rik	chr3	-	107894588	107894656	107894050	107894215	107895642	107895763	0,0,1	8,18,11	7,3,6	11,16,16	193	125	0.000767151977851	0.0,0.0,0.056	0.292,0.108,0.195	-0.18
ENSMUSG00000025871	4833439L19Rik	chr13	-	54564509	54564621	54556586	54556651	54565181	54565330	291,348,350	93,98,93	392,396,384	74,55,55	237	125	0.000785656658697	0.623,0.652,0.665	0.736,0.792,0.786	-0.125
ENSMUSG00000033114	Slc35d2	chr13	-	64120594	64120681	64112929	64113001	64129185	64129330	0,1,1	2,2,1	5,3,7	0,1,2	212	125	0.000809221650158	0.0,0.228,0.371	1.0,0.639,0.674	-0.571
ENSMUSG00000028558	Calr4	chr4	+	109244051	109244261	109242156	109242251	109244688	109244802	7,14,8	0,0,0	37,29,28	6,6,0	335	125	0.000818726147138	1.0,1.0,1.0	0.697,0.643,1.0	0.22
ENSMUSG00000039463	Slc9a8	chr2	+	167467684	167467767	167459648	167459754	167471381	167471602	10,3,1	0,4,4	8,3,4	0,0,0	208	125	0.000947539000163	1.0,0.311,0.131	1.0,1.0,1.0	-0.519
ENSMUSG00000029686	Cul1	chr6	+	47497220	47497388	47453903	47454029	47508225	47508388	9,20,30	2,6,1	11,12,15	0,0,0	293	125	0.000992134347892	0.658,0.587,0.928	1.0,1.0,1.0	-0.276
ENSMUSG00000048402	Gli2	chr1	-	118964449	118964560	118867978	118868181	119002039	119002206	9,7,4	3,11,3	2,0,1	9,11,7	236	125	0.00102109826715	0.614,0.252,0.414	0.105,0.0,0.07	0.368
ENSMUSG00000020608	Smc6	chr12	+	11273993	11274111	11271728	11271871	11279604	11279741	280,322,351	37,54,45	460,467,416	34,38,20	243	125	0.00103853506901	0.796,0.754,0.8	0.874,0.863,0.915	-0.101
ENSMUSG00000034973	Dopey1	chr9	+	86506870	86506900	86506404	86506519	86507503	86507737	1,2,0	40,54,36	5,5,7	33,37,13	155	125	0.00106941177068	0.02,0.029,0.0	0.109,0.098,0.303	-0.154
ENSMUSG00000030180	Kdm5a	chr6	+	120438443	120438525	120431812	120432223	120438986	120439711	83,156,154	118,188,148	113,109,124	247,261,220	207	125	0.00106941177068	0.298,0.334,0.386	0.216,0.201,0.254	0.116
ENSMUSG00000034813	Grip1	chr10	+	119897714	119897795	119454319	119454422	119929900	119930036	132,143,134	16,12,18	121,135,122	3,4,4	206	125	0.00109030329643	0.834,0.879,0.819	0.961,0.953,0.949	-0.11
ENSMUSG00000005360	Slc1a3	chr15	-	8687710	8687812	8680520	8681176	8688287	8688425	6,5,5	3,1,14	0,1,0	3,7,1	227	125	0.00112309251455	0.524,0.734,0.164	0.0,0.073,0.0	0.45
ENSMUSG00000078937	Cpt1b	chr15	-	89422124	89422209	89421344	89421540	89422288	89422396	10,15,6	1,5,5	12,15,11	0,1,0	210	125	0.001194042658	0.856,0.641,0.417	1.0,0.899,1.0	-0.328
ENSMUSG00000024268	Celf4	chr18	-	25491140	25491224	25486793	25486965	25496221	25496302	16,17,13	0,0,1	11,18,15	3,3,5	209	125	0.001194042658	1.0,1.0,0.886	0.687,0.782,0.642	0.258
ENSMUSG00000009739	Pou6f1	chr15	-	100593972	100594065	100591840	100592033	100599762	100599864	26,13,29	3,2,8	32,43,29	0,0,2	218	125	0.0012077809112	0.832,0.788,0.675	1.0,1.0,0.893	-0.199
ENSMUSG00000096401	Gm21811	chr8	+	20147548	20147716	20145519	20145639	20151480	20151665	120,137,131	29,47,35	102,93,83	67,59,43	293	125	0.00121577643859	0.638,0.554,0.615	0.394,0.402,0.452	0.186
ENSMUSG00000068250	Amn1	chr6	-	149183393	149183538	149170832	149171050	149188235	149188685	68,55,48	3,12,2	167,175,121	1,1,3	270	125	0.00121577643859	0.913,0.68,0.917	0.987,0.988,0.949	-0.138
ENSMUSG00000021012	Zc3h14	chr12	+	98780047	98780280	98774244	98774319	98783581	98783702	367,631,632	197,297,259	863,805,880	268,261,203	358	125	0.00121577643859	0.394,0.426,0.46	0.529,0.519,0.602	-0.123
ENSMUSG00000025237	Parp6	chr9	+	59641740	59641810	59641023	59641096	59648829	59648909	44,79,79	31,53,40	197,203,207	56,49,70	195	125	0.00124155873809	0.476,0.489,0.559	0.693,0.726,0.655	-0.183
ENSMUSG00000044348	Slc25a53	chrX	-	137032350	137032500	137016248	137016339	137038223	137038302	4,11,3	0,0,0	10,9,10	3,1,3	275	125	0.00125232462547	1.0,1.0,1.0	0.602,0.804,0.602	0.331
ENSMUSG00000063663	Brwd3	chrX	-	108749282	108749441	108742567	108743770	108750230	108750328	172,259,229	7,10,12	191,230,225	27,24,26	284	125	0.00128114279761	0.915,0.919,0.894	0.757,0.808,0.792	0.124
ENSMUSG00000063077	Kif1b	chr4	-	149261159	149261201	149257869	149258081	149262135	149262278	1,1,0	5,18,6	17,15,5	29,34,21	167	125	0.0012998770788	0.13,0.04,0.0	0.305,0.248,0.151	-0.178
ENSMUSG00000042670	Immp1l	chr2	+	105930718	105930852	105908323	105908429	105933264	105933353	26,25,32	7,14,13	51,72,62	6,0,8	259	125	0.00133048453251	0.642,0.463,0.543	0.804,1.0,0.789	-0.315
ENSMUSG00000091474	2610021A01Rik	chr7	+	41601747	41601815	41599284	41599400	41603435	41603465	0,0,0	7,6,4	4,4,2	8,7,8	193	125	0.0013322253632	0.0,0.0,0.0	0.245,0.27,0.139	-0.218
ENSMUSG00000038005	Hpf1	chr8	+	60893700	60893860	60890444	60890536	60900083	60900234	104,107,111	23,52,28	203,152,151	17,21,15	285	125	0.00135932792961	0.665,0.474,0.635	0.84,0.76,0.815	-0.214
ENSMUSG00000032577	Mapkapk3	chr9	-	107257414	107257500	107257061	107257142	107258329	107258454	94,107,126	4,0,1	97,79,73	2,13,9	211	125	0.00136822126281	0.933,1.0,0.987	0.966,0.783,0.828	0.114
ENSMUSG00000035168	Tanc1	chr2	+	59646768	59646872	59612041	59612196	59699347	59699427	101,87,122	1,1,3	93,142,92	8,12,8	229	125	0.00140745349763	0.982,0.979,0.957	0.864,0.866,0.863	0.108
ENSMUSG00000029660	Tex26	chr5	+	149456817	149456962	149453293	149453459	149460820	149460997	32,38,30	1,0,0	50,47,31	1,5,10	270	125	0.00147312359303	0.937,1.0,1.0	0.959,0.813,0.589	0.192
ENSMUSG00000035469	Rcbtb1	chr14	+	59205624	59205722	59201233	59201584	59210016	59210094	12,22,27	1,1,4	19,19,18	16,12,7	223	125	0.00147689446239	0.871,0.925,0.791	0.4,0.47,0.59	0.376
ENSMUSG00000027506	Tpd52	chr3	-	8936438	8936480	8930787	8931174	8944610	8944712	13,36,20	21,24,29	71,58,58	21,14,23	167	125	0.00149323515588	0.317,0.529,0.34	0.717,0.756,0.654	-0.314
ENSMUSG00000060227	Casc4	chr2	+	121925560	121925728	121911870	121912041	121933477	121933697	226,265,233	106,198,151	251,258,242	276,287,265	293	125	0.00149323515588	0.476,0.363,0.397	0.28,0.277,0.28	0.133
ENSMUSG00000039307	Hexdc	chr11	+	121219840	121219923	121218542	121218738	121221082	121221161	53,51,61	3,10,5	101,106,121	1,3,1	208	125	0.00158538427695	0.914,0.754,0.88	0.984,0.955,0.986	-0.126
ENSMUSG00000028906	Epb41	chr4	-	131963928	131963970	131962923	131962986	131964130	131964187	5,2,6	26,62,41	17,11,15	42,21,41	167	125	0.00161081152889	0.126,0.024,0.099	0.233,0.282,0.215	-0.16
ENSMUSG00000028441	1110017D15Rik	chr4	-	41507098	41507328	41505567	41505654	41507520	41507764	0,1,0	8,7,8	9,8,6	21,11,19	355	125	0.00165879919963	0.0,0.048,0.0	0.131,0.204,0.1	-0.129
ENSMUSG00000033419	Snap91	chr9	-	86798537	86798699	86783299	86783434	86798829	86798844	24,36,29	13,30,22	42,35,33	6,9,7	287	125	0.00169665170636	0.446,0.343,0.365	0.753,0.629,0.672	-0.3
ENSMUSG00000026207	Speg	chr1	+	75384827	75385164	75384655	75384745	75387797	75389104	41,42,48	4,0,5	56,44,42	0,0,0	462	125	0.00177250759914	0.735,1.0,0.722	1.0,1.0,1.0	-0.181
ENSMUSG00000087368	BC065397	chrX	+	136760417	136760575	136759855	136759918	136761990	136762088	84,77,106	7,4,6	88,87,75	0,2,0	283	125	0.00179787438081	0.841,0.895,0.886	1.0,0.951,1.0	-0.11
ENSMUSG00000024186	Rgs11	chr17	+	26203213	26203392	26202950	26203041	26203461	26203512	6,6,8	0,0,0	21,19,21	3,3,3	304	125	0.00182819449623	1.0,1.0,1.0	0.742,0.723,0.742	0.264
ENSMUSG00000024381	Bin1	chr18	+	32426223	32426352	32424819	32424967	32431670	32431742	248,327,354	80,103,89	219,260,218	116,127,111	254	125	0.00187396927186	0.604,0.61,0.662	0.482,0.502,0.491	0.134
ENSMUSG00000085614	1700123M08Rik	chr4	+	11980141	11980408	11977456	11977570	11993864	11993999	7,2,14	0,0,0	9,9,12	0,6,2	392	125	0.00191714581698	1.0,1.0,1.0	1.0,0.324,0.657	0.34
ENSMUSG00000007411	Mark3	chr12	+	111615395	111615444	111604510	111604564	111623244	111623315	280,343,484	37,42,40	277,242,180	45,55,61	174	125	0.00196910112851	0.845,0.854,0.897	0.816,0.76,0.679	0.114
ENSMUSG00000039275	Foxk2	chr11	+	121296222	121296351	121290743	121290890	121296913	121297089	14,3,16	0,0,2	10,11,17	5,8,4	254	125	0.00196910112851	1.0,1.0,0.797	0.496,0.404,0.677	0.407
ENSMUSG00000048562	Sp8	chr12	+	118847537	118847654	118846328	118846491	118848378	118852578	174,206,180	51,82,70	116,184,131	115,106,89	242	125	0.00197006739684	0.638,0.565,0.57	0.343,0.473,0.432	0.175
ENSMUSG00000032376	Usp3	chr9	-	66562553	66562685	66530243	66530390	66592783	66593142	2,10,8	0,1,0	5,6,3	3,1,2	257	125	0.00197006739684	1.0,0.829,1.0	0.448,0.745,0.422	0.405
ENSMUSG00000028995	Fam126a	chr5	-	23966133	23966431	23964480	23965358	23979487	23979647	221,319,279	90,113,124	309,301,240	192,219,159	423	125	0.00198400546419	0.421,0.455,0.399	0.322,0.289,0.308	0.119
ENSMUSG00000040374	Pex2	chr3	-	5562668	5562732	5560503	5561764	5563164	5563272	383,447,428	224,271,280	265,290,320	337,275,274	189	125	0.00200508678647	0.531,0.522,0.503	0.342,0.411,0.436	0.122
ENSMUSG00000026150	Mff	chr1	+	82747082	82747142	82735415	82735507	82750519	82750604	255,308,368	242,326,351	381,360,361	561,559,577	185	125	0.00202670616109	0.416,0.39,0.415	0.315,0.303,0.297	0.102
ENSMUSG00000045662	Henmt1	chr3	+	108942726	108942855	108941268	108941416	108952810	108952923	2,3,1	1,5,1	3,11,7	1,1,0	254	125	0.00202670616109	0.496,0.228,0.33	0.596,0.844,1.0	-0.462
ENSMUSG00000015702	Anxa9	chr3	-	95297236	95297359	95296095	95296852	95300152	95300211	21,10,32	0,6,4	13,27,39	0,0,0	248	125	0.00204584561949	1.0,0.457,0.801	1.0,1.0,1.0	-0.247
ENSMUSG00000049811	Fam161a	chr11	+	23021493	23021661	23020555	23021133	23023429	23023730	4,16,7	0,1,0	8,9,10	1,7,2	293	125	0.00211627542007	1.0,0.872,1.0	0.773,0.354,0.681	0.355
ENSMUSG00000031586	Rbpms	chr8	-	33789391	33789495	33782646	33784186	33834303	33834454	5,18,12	2,9,2	13,23,10	0,2,0	229	125	0.0021272339088	0.577,0.522,0.766	1.0,0.863,1.0	-0.333
ENSMUSG00000026131	Dst	chr1	+	34249803	34250130	34249478	34249638	34250609	34250694	54,79,71	4,5,12	32,49,48	15,23,14	452	125	0.00221347254998	0.789,0.814,0.621	0.371,0.371,0.487	0.332
ENSMUSG00000032036	Kirrel3	chr9	+	35025110	35025146	35023453	35023652	35028331	35028439	1,0,0	2,2,2	8,9,8	6,7,11	161	125	0.0022503062898	0.28,0.0,0.0	0.509,0.5,0.361	-0.363
ENSMUSG00000038544	Inip	chr4	-	59782253	59782334	59775446	59775549	59783727	59783866	244,389,346	141,202,151	337,315,318	93,112,89	206	125	0.00225746225114	0.512,0.539,0.582	0.687,0.631,0.684	-0.123
ENSMUSG00000027936	Crtc2	chr3	+	90257116	90257218	90254295	90254558	90259385	90259492	40,68,61	28,38,41	97,83,74	10,26,19	227	125	0.0023031397627	0.44,0.496,0.45	0.842,0.637,0.682	-0.258
ENSMUSG00000098950	Gm28036	chr2	-	156098184	156098372	156079338	156079464	156103348	156103429	271,363,341	11,20,23	301,327,261	53,37,25	313	125	0.00233403219048	0.908,0.879,0.856	0.694,0.779,0.807	0.121
ENSMUSG00000001998	Ap4e1	chr2	+	127043678	127043756	127043420	127043543	127046147	127046287	17,36,32	1,0,0	40,43,55	8,6,2	203	125	0.00238551891843	0.913,1.0,1.0	0.755,0.815,0.944	0.133
ENSMUSG00000086296	D030055H07Rik	chr9	+	106152893	106153029	106148686	106148745	106156292	106156517	5,5,7	0,0,0	9,6,17	1,2,4	261	125	0.0023941558152	1.0,1.0,1.0	0.812,0.59,0.671	0.309
ENSMUSG00000074643	Cpne1	chr2	-	156098229	156098372	156079338	156079464	156103348	156103429	277,373,348	11,20,23	310,341,274	53,37,25	268	125	0.00241123347585	0.922,0.897,0.876	0.732,0.811,0.836	0.105
ENSMUSG00000031626	Sorbs2	chr8	+	45770545	45770590	45769828	45769895	45772533	45772708	251,320,353	42,29,42	176,182,169	46,44,40	170	125	0.0024463139238	0.815,0.89,0.861	0.738,0.753,0.756	0.106
ENSMUSG00000079481	Nhsl2	chrX	+	102076161	102076293	102071323	102071479	102077481	102079797	20,12,24	4,1,3	35,21,31	0,0,0	257	125	0.0024463139238	0.709,0.854,0.796	1.0,1.0,1.0	-0.214
ENSMUSG00000039031	Arhgap18	chr10	+	26912606	26912731	26889731	26889872	26916392	26916454	46,59,85	2,11,7	142,117,103	1,2,3	250	125	0.00251551259732	0.92,0.728,0.859	0.986,0.967,0.945	-0.13
ENSMUSG00000058897	Col25a1	chr3	+	130559861	130559885	130552883	130552961	130560818	130560863	7,8,2	2,4,1	10,11,8	0,0,0	149	125	0.00252003240617	0.746,0.627,0.627	1.0,1.0,1.0	-0.333
ENSMUSG00000029217	Tec	chr5	-	72779420	72779486	72773830	72773885	72782002	72782175	10,7,15	2,0,1	11,6,3	6,5,5	191	125	0.00253479386353	0.766,1.0,0.908	0.545,0.44,0.282	0.469
ENSMUSG00000001089	Luzp1	chr4	+	136539124	136539216	136521340	136521443	136540355	136543518	197,234,203	53,92,86	128,134,110	97,92,68	217	125	0.00256270244607	0.682,0.594,0.576	0.432,0.456,0.482	0.161
ENSMUSG00000022681	Ntan1	chr16	+	13826882	13827125	13819343	13819436	13827387	13827493	419,464,518	15,16,39	613,604,620	60,74,51	368	125	0.00259723660209	0.905,0.908,0.819	0.776,0.735,0.805	0.105
ENSMUSG00000001065	Zfp276	chr8	+	123259430	123259514	123256418	123256865	123264815	123264926	41,60,37	0,0,0	46,83,54	2,3,8	209	125	0.00277747181514	1.0,1.0,1.0	0.932,0.943,0.801	0.108
ENSMUSG00000066880	Zfp617	chr8	+	71929137	71929198	71928201	71928328	71932018	71932495	259,407,399	69,98,126	338,378,316	170,176,125	186	125	0.00286261064461	0.716,0.736,0.68	0.572,0.591,0.629	0.113
ENSMUSG00000056004	9330182L06Rik	chr5	+	9380277	9380398	9266129	9266456	9399180	9399376	6,6,12	0,0,1	23,16,12	4,4,5	246	125	0.00288945222705	1.0,1.0,0.859	0.745,0.67,0.549	0.298
ENSMUSG00000032062	2310030G06Rik	chr9	-	50742260	50742298	50739690	50740749	50746441	50746521	19,32,17	1,0,0	18,13,10	0,5,5	163	125	0.00288945222705	0.936,1.0,1.0	1.0,0.666,0.605	0.222
ENSMUSG00000000732	Icosl	chr10	+	78071737	78072091	78071160	78071279	78073706	78074000	53,54,48	1,10,5	65,44,41	1,1,0	479	125	0.00290101363556	0.933,0.585,0.715	0.944,0.92,1.0	-0.21
ENSMUSG00000039929	Urb1	chr16	-	90776124	90776304	90774048	90774901	90777353	90777572	124,135,101	19,15,13	71,79,86	4,2,2	305	125	0.00290101363556	0.728,0.787,0.761	0.879,0.942,0.946	-0.164
ENSMUSG00000075410	Gm11744	chr11	+	116659732	116659827	116659297	116659376	116668031	116668389	3,1,2	0,4,3	11,4,7	0,0,1	220	125	0.00295630447155	1.0,0.124,0.275	1.0,1.0,0.799	-0.467
ENSMUSG00000027955	Fam198b	chr3	+	79885987	79887130	79884532	79884690	79908588	79908803	13,35,18	4,3,2	14,18,11	1,0,0	1268	125	0.00300659665593	0.243,0.535,0.47	0.58,1.0,1.0	-0.444
ENSMUSG00000025969	Nrp2	chr1	+	62812533	62812584	62786280	62786301	62815332	62818695	83,114,113	18,6,11	72,64,45	24,24,14	176	125	0.00305243117914	0.766,0.931,0.879	0.681,0.654,0.695	0.182
ENSMUSG00000039738	Slx4	chr16	-	3984990	3987176	3981584	3981687	3987914	3988081	114,151,154	8,5,1	179,159,180	0,0,2	2311	125	0.00312392542914	0.435,0.62,0.893	1.0,1.0,0.83	-0.294
ENSMUSG00000097767	Miat	chr5	-	112228054	112228178	112224207	112224356	112228308	112228356	46,60,39	0,0,0	71,71,72	4,8,1	249	125	0.0032472056859	1.0,1.0,1.0	0.899,0.817,0.973	0.104
ENSMUSG00000027763	Mbnl1	chr3	+	60528755	60529804	60501277	60501423	60595593	60595764	104,115,115	6,3,2	67,106,71	0,1,0	1174	125	0.00330292311514	0.649,0.803,0.86	1.0,0.919,1.0	-0.202
ENSMUSG00000097216	4932441J04Rik	chr5	-	57709694	57709754	57661910	57662004	57717845	57717920	7,9,10	1,0,0	14,3,9	2,2,4	185	125	0.00335013119401	0.825,1.0,1.0	0.825,0.503,0.603	0.298
ENSMUSG00000072591	5930412G12Rik	chr5	-	128594207	128594910	128585271	128585406	128600536	128600693	13,4,7	18,8,24	43,23,25	13,18,18	828	125	0.00336415404104	0.098,0.07,0.042	0.333,0.162,0.173	-0.153
ENSMUSG00000025420	Katnal2	chr18	-	77011989	77012104	77010946	77011045	77047173	77047243	46,61,55	0,2,1	47,41,43	2,13,4	240	125	0.00336415404104	1.0,0.941,0.966	0.924,0.622,0.848	0.171
ENSMUSG00000051674	Dcun1d4	chr5	+	73502631	73502768	73492846	73493076	73510885	73510956	3,8,4	10,8,12	0,0,1	4,5,10	262	125	0.00336415404104	0.125,0.323,0.137	0.0,0.0,0.046	0.18
ENSMUSG00000037536	Fbxo34	chr14	+	47507264	47507446	47504985	47505132	47529174	47531900	5,3,4	1,0,0	7,8,2	1,4,4	307	125	0.00338899168305	0.671,1.0,1.0	0.74,0.449,0.169	0.438
ENSMUSG00000041649	Klf8	chrX	+	153308851	153308924	153237747	153238092	153370844	153370918	0,0,1	2,6,0	10,4,3	5,0,0	198	125	0.00338899168305	0.0,0.0,1.0	0.558,1.0,1.0	-0.519
ENSMUSG00000024462	Gabbr1	chr17	+	37067213	37067364	37064659	37064737	37067775	37067908	38,42,53	37,51,42	115,109,128	40,55,64	276	125	0.00358707159233	0.317,0.272,0.364	0.566,0.473,0.475	-0.187
ENSMUSG00000058046	4933430I17Rik	chr4	+	62536510	62536568	62532515	62532660	62538862	62538963	8,8,8	0,0,0	3,3,13	0,6,3	183	125	0.00359242393689	1.0,1.0,1.0	1.0,0.255,0.747	0.333
ENSMUSG00000069045	Ddx3y	chrY	-	1282900	1282968	1280309	1280439	1284321	1284382	62,60,54	0,1,2	46,49,47	6,8,2	193	125	0.00381646008378	1.0,0.975,0.946	0.832,0.799,0.938	0.117
ENSMUSG00000002908	Kcnn1	chr8	-	70846763	70846772	70846494	70846564	70848174	70848302	0,1,0	11,18,31	8,1,3	20,9,30	134	125	0.00393333360171	0.0,0.049,0.0	0.272,0.094,0.085	-0.134
ENSMUSG00000028402	Mpdz	chr4	-	81313499	81313598	81310156	81310319	81317593	81317704	357,459,458	52,89,58	349,314,342	91,96,82	224	125	0.00399851897099	0.793,0.742,0.815	0.682,0.646,0.699	0.108
ENSMUSG00000005087	Cd44	chr2	-	102834233	102834335	102832482	102832572	102853014	102853236	40,84,45	1,5,13	10,8,4	0,0,0	227	125	0.00411645903422	0.957,0.902,0.656	1.0,1.0,1.0	-0.162
ENSMUSG00000049336	Tenm2	chr11	-	36139575	36139761	36106718	36106865	36141482	36141683	3,10,5	31,52,40	20,21,6	15,28,28	311	125	0.00414106342162	0.037,0.072,0.048	0.349,0.232,0.079	-0.168
ENSMUSG00000051177	Plcb1	chr2	+	135399248	135399366	135387797	135387884	135472052	135475247	18,10,28	2,2,5	10,8,6	10,5,8	243	125	0.00434361709412	0.822,0.72,0.742	0.34,0.451,0.278	0.405
ENSMUSG00000022760	Thap7	chr16	-	17530677	17530857	17528185	17528740	17531024	17531112	42,25,28	5,6,16	39,31,30	2,0,2	305	125	0.00465642536469	0.775,0.631,0.418	0.889,1.0,0.86	-0.308
ENSMUSG00000027763	Mbnl1	chr3	+	60528755	60528978	60501219	60501423	60595593	60598100	49,43,36	6,3,2	27,41,22	0,1,0	348	125	0.0047479100741	0.746,0.837,0.866	1.0,0.936,1.0	-0.162
ENSMUSG00000030990	Pgap2	chr7	+	102223378	102223490	102210534	102210591	102236447	102236554	20,33,16	9,0,10	42,39,57	1,0,2	237	125	0.0047479100741	0.54,1.0,0.458	0.957,1.0,0.938	-0.299
ENSMUSG00000058046	4933430I17Rik	chr4	+	62525781	62525878	62525368	62525396	62532251	62532404	16,1,3	2,0,0	2,7,0	2,2,3	222	125	0.00487272235323	0.818,1.0,1.0	0.36,0.663,0.0	0.598
ENSMUSG00000027506	Tpd52	chr3	-	8936438	8936480	8934991	8935040	8943550	8943577	27,39,33	10,10,15	101,117,68	10,15,5	167	125	0.00500336312219	0.669,0.745,0.622	0.883,0.854,0.911	-0.204
ENSMUSG00000071723	Gspt2	chrX	+	94639092	94639234	94638245	94638380	94640925	94641588	7,9,6	0,0,0	7,10,9	2,5,0	267	125	0.00502612266979	1.0,1.0,1.0	0.621,0.484,1.0	0.298
ENSMUSG00000028653	Trit1	chr4	+	123049151	123049264	123048768	123048880	123049476	123049554	225,220,231	17,18,16	200,219,230	40,32,34	238	125	0.00527155096865	0.874,0.865,0.883	0.724,0.782,0.78	0.112
ENSMUSG00000038095	Sbno1	chr5	-	124413184	124413289	124410069	124410379	124414398	124414527	59,97,106	43,60,66	122,101,72	26,41,18	230	125	0.00529764456884	0.427,0.468,0.466	0.718,0.572,0.685	-0.205
ENSMUSG00000034321	Exosc1	chr19	-	41926531	41926565	41925188	41925239	41931355	41931430	72,147,142	0,9,8	93,115,83	17,10,17	159	125	0.00540646460951	1.0,0.928,0.933	0.811,0.9,0.793	0.119
ENSMUSG00000058159	T2	chr17	+	8396760	8396874	8392210	8392311	8411817	8411901	5,13,7	0,0,1	5,5,2	0,4,3	239	125	0.00540646460951	1.0,1.0,0.785	1.0,0.395,0.259	0.377
ENSMUSG00000043535	Setx	chr2	+	29133921	29134031	29126873	29127063	29140268	29140388	2,16,6	1,8,0	3,4,2	0,0,0	235	125	0.00549669214341	0.515,0.515,1.0	1.0,1.0,1.0	-0.323
ENSMUSG00000070985	Acnat1	chr4	-	49458719	49458849	49450965	49451134	49473782	49473912	1,7,11	2,2,2	7,9,6	0,1,0	255	125	0.00564333036482	0.197,0.632,0.729	1.0,0.815,1.0	-0.419
ENSMUSG00000085396	Firre	chrX	-	50608477	50608604	50603438	50603525	50608686	50608814	51,57,60	1,7,7	35,53,53	16,18,13	252	125	0.00566555901549	0.962,0.802,0.81	0.52,0.594,0.669	0.264
ENSMUSG00000001065	Zfp276	chr8	+	123258310	123258357	123256418	123256865	123264815	123265070	23,15,19	0,0,0	49,44,45	2,3,8	172	125	0.00566555901549	1.0,1.0,1.0	0.947,0.914,0.803	0.112
ENSMUSG00000020831	0610010K14Rik	chr11	-	70235695	70235760	70235205	70235464	70236023	70236211	140,160,169	90,151,112	182,210,217	94,69,80	190	125	0.00568496565561	0.506,0.411,0.498	0.56,0.667,0.641	-0.151
ENSMUSG00000029406	Pitpnm2	chr5	-	124124797	124124959	124123938	124124087	124125298	124125463	17,30,33	56,61,41	19,25,14	97,108,89	287	125	0.00568496565561	0.117,0.176,0.26	0.079,0.092,0.064	0.106
ENSMUSG00000039693	Msantd3	chr4	+	48549921	48549997	48540545	48540568	48552379	48552553	47,37,43	14,16,16	34,30,27	23,40,33	201	125	0.00568940304855	0.676,0.59,0.626	0.479,0.318,0.337	0.253
ENSMUSG00000038369	Ncoa6	chr2	-	155405474	155408450	155399654	155399691	155411524	155411646	309,519,438	0,2,0	295,284,274	1,2,9	3101	125	0.00579144202733	1.0,0.913,1.0	0.922,0.851,0.551	0.196
ENSMUSG00000053063	Clec12a	chr6	+	129353351	129353450	129350386	129350511	129359407	129359415	4,4,5	0,0,0	66,50,44	3,4,9	224	125	0.0058375230704	1.0,1.0,1.0	0.925,0.875,0.732	0.156
ENSMUSG00000039473	Ubn1	chr16	+	5081893	5081983	5081417	5081661	5084055	5086285	455,530,539	156,169,183	456,537,465	235,309,209	215	125	0.00593588302556	0.629,0.646,0.631	0.53,0.503,0.564	0.103
ENSMUSG00000050875	A730017C20Rik	chr18	+	59066909	59066989	59062510	59062562	59072192	59072417	52,63,49	21,26,13	62,85,93	72,67,66	205	125	0.00599449756809	0.602,0.596,0.697	0.344,0.436,0.462	0.218
ENSMUSG00000041757	Plekha6	chr1	+	133280338	133280407	133274792	133274879	133281782	133281863	21,17,12	0,2,0	39,34,22	9,6,4	194	125	0.00632723844371	1.0,0.846,1.0	0.736,0.785,0.78	0.182
ENSMUSG00000074217	2210011C24Rik	chr8	-	84010710	84010772	84010221	84010492	84011140	84012158	11,19,8	0,0,0	4,6,4	2,1,3	187	125	0.00632723844371	1.0,1.0,1.0	0.572,0.8,0.471	0.386
ENSMUSG00000006423	C330007P06Rik	chrX	-	36856851	36856893	36854282	36854421	36863623	36863741	5,11,3	0,0,1	8,8,6	0,7,6	167	125	0.0063400136409	1.0,1.0,0.692	1.0,0.461,0.428	0.268
ENSMUSG00000026811	St6galnac6	chr2	+	32608041	32608096	32607025	32607111	32612223	32612403	2,2,0	9,15,9	5,8,11	5,17,2	180	125	0.00635341058578	0.134,0.085,0.0	0.41,0.246,0.793	-0.41
ENSMUSG00000022996	Wnt10b	chr15	-	98776517	98776780	98774123	98774497	98776889	98777003	45,33,30	3,0,0	37,41,43	7,5,6	388	125	0.00635341058578	0.829,1.0,1.0	0.63,0.725,0.698	0.259
ENSMUSG00000025290	Rps24	chr14	+	24491749	24491815	24490680	24490758	24493382	24493493	198,179,177	2,1,3	23,48,36	4,1,6	191	125	0.00636440880523	0.985,0.992,0.975	0.79,0.969,0.797	0.132
ENSMUSG00000052854	Nrk	chrX	+	138997441	138997584	138995880	138995981	138997819	138997969	0,0,1	6,10,7	2,8,6	11,16,20	268	125	0.0063981094099	0.0,0.0,0.062	0.078,0.189,0.123	-0.109
ENSMUSG00000004798	Ulk2	chr11	-	61841298	61841331	61834779	61834953	61851061	61851103	4,21,16	0,0,0	24,31,12	2,2,5	158	125	0.00654859569725	1.0,1.0,1.0	0.905,0.925,0.655	0.172
ENSMUSG00000029330	Cds1	chr5	+	101812494	101812563	101806547	101806621	101814399	101814552	36,66,52	2,0,1	67,78,59	9,2,10	194	125	0.00654859569725	0.921,1.0,0.971	0.827,0.962,0.792	0.104
ENSMUSG00000041757	Plekha6	chr1	+	133280338	133280407	133273857	133274374	133281782	133281863	19,30,23	3,2,0	45,42,32	15,11,13	194	125	0.00671379374383	0.803,0.906,1.0	0.659,0.711,0.613	0.242
ENSMUSG00000035984	Nme5	chr18	-	34571455	34571661	34569797	34569898	34578557	34578767	3,13,4	0,0,0	19,13,16	3,0,4	331	125	0.00681135886566	1.0,1.0,1.0	0.705,1.0,0.602	0.231
ENSMUSG00000042988	Notum	chr11	-	120656559	120656751	120656331	120656432	120657492	120657595	31,41,45	1,0,0	79,105,92	5,5,6	317	125	0.00682691665659	0.924,1.0,1.0	0.862,0.892,0.858	0.104
ENSMUSG00000031245	Hmgn5	chrX	-	109011421	109011445	109010856	109010886	109013251	109013404	35,34,31	5,2,6	25,21,18	0,0,1	149	125	0.00686881920724	0.854,0.934,0.813	1.0,1.0,0.938	-0.112
ENSMUSG00000087174	5530601H04Rik	chrX	-	105047908	105048010	105044001	105044111	105066758	105066877	220,313,330	121,151,190	360,298,265	112,97,96	227	125	0.00688778027731	0.5,0.533,0.489	0.639,0.628,0.603	-0.116
ENSMUSG00000031927	1700012B09Rik	chr9	-	14761604	14761730	14758190	14758455	14766856	14766961	7,8,6	0,0,0	39,30,31	4,1,4	251	125	0.00688801035328	1.0,1.0,1.0	0.829,0.937,0.794	0.147
ENSMUSG00000020262	Adarb1	chr10	-	77325618	77325691	77321648	77322583	77325865	77325940	2,2,2	20,14,21	2,11,5	5,13,6	198	125	0.00689534822301	0.059,0.083,0.057	0.202,0.348,0.345	-0.232
ENSMUSG00000098739	Gm27151	chr19	-	22446622	22446691	22438549	22438737	22447977	22448865	6,3,8	0,0,1	6,3,4	8,2,0	194	125	0.00690689325478	1.0,1.0,0.838	0.326,0.491,1.0	0.34
ENSMUSG00000037994	Slc9b2	chr3	+	135318279	135318460	135307730	135307781	135321885	135322056	5,3,6	0,2,4	13,7,6	0,0,0	306	125	0.0071740143504	1.0,0.38,0.38	1.0,1.0,1.0	-0.413
ENSMUSG00000027478	Dnmt3b	chr2	+	153684358	153684477	153678470	153678556	153686257	153687726	281,394,378	123,175,195	162,164,212	126,130,145	244	125	0.00736130535944	0.539,0.536,0.498	0.397,0.393,0.428	0.118
ENSMUSG00000021709	Erbin	chr13	-	103824719	103824848	103823313	103823406	103833497	103835028	244,356,268	114,126,131	443,546,421	117,130,126	254	125	0.00740746939879	0.513,0.582,0.502	0.651,0.674,0.622	-0.117
ENSMUSG00000050875	A730017C20Rik	chr18	+	59065834	59066989	59062509	59062562	59072192	59074664	56,63,47	21,26,13	68,94,98	72,67,66	1280	125	0.00746187404948	0.207,0.191,0.261	0.084,0.121,0.127	0.109
ENSMUSG00000022150	Dab2	chr15	+	6429295	6429949	6424634	6424697	6430953	6431107	103,177,142	1,2,0	62,67,35	3,6,1	779	125	0.00747481418173	0.943,0.934,1.0	0.768,0.642,0.849	0.206
ENSMUSG00000034059	Ypel4	chr2	+	84737063	84737107	84736638	84736965	84737419	84737528	1,4,7	0,0,0	19,32,26	2,3,5	169	125	0.00773730693486	1.0,1.0,1.0	0.875,0.888,0.794	0.148
ENSMUSG00000059142	Zfp945	chr17	-	22861731	22861852	22861505	22861561	22865246	22865336	28,27,45	87,102,78	77,69,55	98,92,75	246	125	0.00778514116416	0.141,0.119,0.227	0.285,0.276,0.271	-0.115
ENSMUSG00000057335	Cep170	chr1	-	176769232	176769526	176761350	176761500	176769712	176769870	133,229,188	8,7,23	207,235,174	44,37,28	419	125	0.00793640315729	0.832,0.907,0.709	0.584,0.655,0.65	0.186
ENSMUSG00000027247	Arhgap1	chr2	+	91651763	91651823	91649859	91650252	91654072	91654207	128,133,166	23,27,33	197,198,197	20,14,18	185	125	0.00796189052895	0.79,0.769,0.773	0.869,0.905,0.881	-0.108
ENSMUSG00000095276	Gfy	chr7	-	45177523	45178689	45177091	45177265	45178782	45178927	26,13,41	0,0,0	240,229,207	5,4,2	1291	125	0.00799381643763	1.0,1.0,1.0	0.823,0.847,0.909	0.14
ENSMUSG00000031558	Slit2	chr5	+	48220966	48220990	48219916	48220080	48224652	48224803	64,86,70	51,91,66	75,77,50	126,119,103	149	125	0.00799381643763	0.513,0.442,0.471	0.333,0.352,0.289	0.151
ENSMUSG00000006958	Chrd	chr16	+	20734006	20734136	20733530	20733634	20734272	20734401	10,6,15	0,0,0	17,25,21	2,4,2	255	125	0.0081738531133	1.0,1.0,1.0	0.806,0.754,0.837	0.201
ENSMUSG00000034275	Igsf9b	chr9	+	27317808	27317926	27317354	27317506	27319205	27319347	33,36,43	3,2,5	44,66,21	0,1,0	243	125	0.00837674039566	0.85,0.903,0.816	1.0,0.971,1.0	-0.134
ENSMUSG00000042323	Pbrm1	chr14	+	31110414	31110579	31107108	31107310	31113848	31114004	450,544,576	154,213,220	534,519,504	297,322,257	290	125	0.00838176225127	0.557,0.524,0.53	0.437,0.41,0.458	0.102
ENSMUSG00000031865	Dctn1	chr6	+	83186427	83186445	83183935	83183956	83187763	83187784	9,11,9	0,0,1	21,37,15	6,5,3	143	125	0.00846078333995	1.0,1.0,0.887	0.754,0.866,0.814	0.151
ENSMUSG00000003778	Brd8	chr18	-	34610409	34610628	34609804	34609949	34611131	34611268	657,972,921	210,177,179	655,695,639	278,257,238	344	125	0.00847177945478	0.532,0.666,0.652	0.461,0.496,0.494	0.133
ENSMUSG00000026765	Lypd6b	chr2	+	49863810	49863906	49787687	49787773	49930924	49930984	26,42,18	11,8,8	56,48,48	5,2,4	221	125	0.0084736865081	0.572,0.748,0.56	0.864,0.931,0.872	-0.262
ENSMUSG00000073437	D330041H03Rik	chr17	-	24413700	24413928	24412466	24412574	24414311	24414407	2,14,6	2,1,0	0,4,1	6,6,1	353	125	0.00872966638304	0.262,0.832,1.0	0.0,0.191,0.262	0.547
ENSMUSG00000047617	BC029214	chr2	-	25459774	25459915	25455140	25455648	25460008	25460074	2,6,5	1,0,0	13,12,14	2,6,6	266	125	0.00872966638304	0.484,1.0,1.0	0.753,0.484,0.523	0.241
ENSMUSG00000040952	Rps19	chr7	+	24886106	24886187	24885451	24885552	24888906	24888961	143,150,187	17,8,17	102,125,96	24,22,21	206	125	0.00884093433443	0.836,0.919,0.87	0.721,0.775,0.735	0.131
ENSMUSG00000038453	Srcin1	chr11	-	97542533	97542557	97537043	97537239	97551676	97551978	0,1,0	4,5,16	10,6,1	32,20,18	149	125	0.00900906270995	0.0,0.144,0.0	0.208,0.201,0.045	-0.103
ENSMUSG00000042700	Sipa1l1	chr12	+	82265956	82266025	82234462	82234528	82340661	82342499	20,17,12	6,3,4	16,15,9	2,0,0	194	125	0.00916821310603	0.682,0.785,0.659	0.838,1.0,1.0	-0.237
ENSMUSG00000031626	Sorbs2	chr8	+	45783542	45783626	45782801	45782960	45785268	45785325	37,52,33	26,34,19	26,25,34	35,51,43	209	125	0.00935757736167	0.46,0.478,0.51	0.308,0.227,0.321	0.197
ENSMUSG00000026207	Speg	chr1	+	75384033	75384068	75383136	75383179	75384655	75384745	1,1,3	6,6,6	7,6,4	2,2,3	160	125	0.00938196890613	0.115,0.115,0.281	0.732,0.701,0.51	-0.477
ENSMUSG00000070880	Gad1	chr2	+	70584419	70584499	70579110	70579201	70585833	70585946	2,3,6	0,0,2	17,18,21	18,17,20	205	125	0.00938273410376	1.0,1.0,0.647	0.365,0.392,0.39	0.5
ENSMUSG00000036377	C530008M17Rik	chr5	+	76770234	76770316	76759585	76759731	76787480	76787645	4,11,5	0,1,0	4,8,5	2,5,0	207	125	0.00941847547637	1.0,0.869,1.0	0.547,0.491,1.0	0.277
ENSMUSG00000075297	H60b	chr10	+	22286139	22286403	22285690	22285876	22287053	22287248	2,8,7	0,0,0	10,10,5	2,4,0	389	125	0.00981282189609	1.0,1.0,1.0	0.616,0.445,1.0	0.313
ENSMUSG00000085201	Nr6a1os	chr2	+	38838268	38838408	38823340	38823569	38852214	38852370	6,6,3	0,0,0	19,18,13	2,1,4	265	125	0.00984661834544	1.0,1.0,1.0	0.818,0.895,0.605	0.227
ENSMUSG00000003585	Sec14l2	chr11	-	4116680	4116756	4111893	4111937	4118624	4118831	52,71,56	8,1,7	99,75,85	3,1,0	201	125	0.00990643662083	0.802,0.978,0.833	0.954,0.979,1.0	-0.107
ENSMUSG00000037773	Pced1a	chr2	-	130422465	130422704	130422224	130422375	130422812	130422892	109,160,141	0,0,5	163,134,158	9,7,8	364	125	0.0100255631798	1.0,1.0,0.906	0.861,0.868,0.872	0.102
ENSMUSG00000041757	Plekha6	chr1	+	133275811	133275865	133274792	133274879	133280338	133280407	1,0,0	15,6,7	4,2,7	21,19,11	179	125	0.0100597761897	0.044,0.0,0.0	0.117,0.068,0.308	-0.15
ENSMUSG00000062980	Cped1	chr6	+	22051292	22051399	22016902	22017086	22059876	22059952	6,4,11	0,0,0	26,45,12	7,2,0	232	125	0.0102069036601	1.0,1.0,1.0	0.667,0.924,1.0	0.136
ENSMUSG00000022185	Acin1	chr14	-	54653213	54653278	54651716	54651858	54653534	54653682	293,398,321	173,176,186	289,310,279	257,236,222	190	125	0.0107795149843	0.527,0.598,0.532	0.425,0.464,0.453	0.105
ENSMUSG00000071454	Dtnb	chr12	+	3774569	3774610	3772586	3772746	3779618	3779654	19,24,20	0,0,1	14,13,15	1,4,3	166	125	0.0112293980012	1.0,1.0,0.938	0.913,0.71,0.79	0.175
ENSMUSG00000043384	Gprasp1	chrX	+	135796948	135797037	135751944	135752017	135797552	135797629	27,37,34	3,0,2	54,65,48	5,25,13	214	125	0.0112979634566	0.84,1.0,0.909	0.863,0.603,0.683	0.2
ENSMUSG00000034112	Atp2c2	chr8	+	119726325	119726387	119726186	119726222	119734287	119734437	16,13,7	1,3,3	3,3,7	0,0,0	187	125	0.0113460444905	0.914,0.743,0.609	1.0,1.0,1.0	-0.245
ENSMUSG00000042605	Atxn2	chr5	+	121813384	121813553	121811384	121811612	121814337	121814720	457,573,495	144,232,201	328,382,380	194,200,225	294	125	0.0113533633521	0.574,0.512,0.511	0.418,0.448,0.418	0.104
ENSMUSG00000020528	Prpsap2	chr11	-	61755409	61755462	61752866	61752933	61756194	61756345	195,338,313	81,115,106	324,356,314	64,68,86	178	125	0.0115669787061	0.628,0.674,0.675	0.78,0.786,0.719	-0.103
ENSMUSG00000037997	Parp11	chr6	+	127470701	127470830	127453674	127453822	127474235	127474311	32,34,38	50,36,77	55,33,44	38,20,32	254	125	0.0115696266761	0.24,0.317,0.195	0.416,0.448,0.404	-0.172
ENSMUSG00000021870	Slmap	chr14	-	26453537	26453600	26438947	26439028	26460041	26460210	12,18,27	5,6,2	8,6,4	0,0,1	188	125	0.0117826683098	0.615,0.666,0.9	1.0,1.0,0.727	-0.182
ENSMUSG00000020598	Nrcam	chr12	+	44545378	44545435	44544724	44544895	44547231	44547343	100,113,113	10,9,11	58,80,84	12,23,18	182	125	0.0118015762063	0.873,0.896,0.876	0.768,0.705,0.762	0.137
ENSMUSG00000033419	Snap91	chr9	-	86774196	86774280	86773518	86773623	86775591	86775691	32,54,54	18,16,20	97,97,73	12,16,10	209	125	0.0118848668248	0.515,0.669,0.618	0.829,0.784,0.814	-0.208
ENSMUSG00000028232	Tmem68	chr4	-	3569363	3569752	3564092	3564257	3574703	3574809	31,72,64	8,0,8	93,83,76	0,3,0	514	125	0.0119230889432	0.485,1.0,0.661	1.0,0.871,1.0	-0.242
ENSMUSG00000024843	Chka	chr19	+	3875734	3875788	3864647	3864759	3884471	3884585	77,114,105	41,44,45	192,190,150	56,31,34	179	125	0.0121192482842	0.567,0.644,0.62	0.705,0.811,0.755	-0.147
ENSMUSG00000004565	Pnpla6	chr8	+	3516680	3516749	3515383	3515556	3517076	3517164	51,56,44	0,1,2	51,58,44	7,6,3	194	125	0.0121272437384	1.0,0.973,0.934	0.824,0.862,0.904	0.106
ENSMUSG00000029797	Sspo	chr6	+	48478266	48478398	48477770	48477941	48478610	48478756	10,4,4	0,2,4	7,3,9	0,0,0	257	125	0.0122333971003	1.0,0.493,0.327	1.0,1.0,1.0	-0.393
ENSMUSG00000023051	Tarbp2	chr15	+	102520474	102520577	102519121	102519291	102521120	102521213	144,240,160	59,141,102	211,178,172	56,53,61	228	125	0.0122333971003	0.572,0.483,0.462	0.674,0.648,0.607	-0.137
ENSMUSG00000021824	Ap3m1	chr14	-	21045487	21045763	21040986	21041090	21052454	21052508	66,60,46	0,0,2	47,54,52	3,2,6	401	125	0.0122487711987	1.0,1.0,0.878	0.83,0.894,0.73	0.141
ENSMUSG00000031004	Mki67	chr7	-	135707360	135708320	135705609	135705785	135708765	135708811	496,735,632	56,74,80	792,812,574	53,50,42	1085	125	0.0124046324839	0.505,0.534,0.476	0.633,0.652,0.612	-0.127
ENSMUSG00000086968	4933431E20Rik	chr3	-	107894860	107894992	107894588	107894656	107895642	107895800	20,14,37	0,0,1	31,40,35	1,3,6	257	125	0.0125948881397	1.0,1.0,0.947	0.938,0.866,0.739	0.135
ENSMUSG00000038500	Prr3	chr17	-	35978710	35978781	35978163	35978443	35979126	35979255	53,72,68	51,68,62	62,57,76	126,102,107	196	125	0.0126983504565	0.399,0.403,0.412	0.239,0.263,0.312	0.133
ENSMUSG00000051037	Zfp455	chr13	+	67198532	67198659	67194505	67194594	67199148	67199244	17,23,10	4,3,2	28,21,25	1,0,1	252	125	0.0128308104758	0.678,0.792,0.713	0.933,1.0,0.925	-0.225
ENSMUSG00000062115	Rai1	chr11	+	60140240	60140370	60105012	60105394	60185095	60190622	199,167,224	18,3,5	170,199,207	21,23,20	255	125	0.013150014242	0.844,0.965,0.956	0.799,0.809,0.835	0.107
ENSMUSG00000075376	Rc3h2	chr2	-	37419431	37419467	37414515	37414812	37422766	37422903	31,26,25	2,0,1	43,53,41	2,13,9	161	125	0.0132046018319	0.923,1.0,0.951	0.943,0.76,0.78	0.13
ENSMUSG00000052616	Terb1	chr8	-	104482172	104482327	104472685	104473038	104484276	104484402	13,17,12	0,0,2	3,11,10	2,4,2	280	125	0.0132376800723	1.0,1.0,0.728	0.401,0.551,0.691	0.362
ENSMUSG00000098090	2700099C18Rik	chr17	+	94755210	94755305	94750099	94750232	94756433	94756523	95,142,147	16,16,16	153,161,139	6,8,7	220	125	0.0133129784839	0.771,0.835,0.839	0.935,0.92,0.919	-0.11
ENSMUSG00000107283	Mpv17	chr5	-	31144893	31145278	31144073	31144752	31145494	31145590	36,49,37	12,19,12	37,34,33	32,30,28	510	125	0.0133129784839	0.424,0.387,0.43	0.221,0.217,0.224	0.193
ENSMUSG00000019320	Noxo1	chr17	+	24698785	24698861	24698517	24698598	24698944	24699122	2,7,2	0,0,0	4,10,7	2,2,2	201	125	0.0133129784839	1.0,1.0,1.0	0.554,0.757,0.685	0.335
ENSMUSG00000037426	Depdc5	chr5	+	32959280	32959346	32955852	32955958	32964631	32964783	175,238,200	34,61,68	146,169,132	72,69,72	191	125	0.0133171032001	0.771,0.719,0.658	0.57,0.616,0.545	0.139
ENSMUSG00000028252	Ccnc	chr4	+	21747482	21747576	21746655	21746774	21748136	21750546	95,109,122	38,71,61	129,116,102	117,100,112	219	125	0.013708434551	0.588,0.467,0.533	0.386,0.398,0.342	0.154
ENSMUSG00000025529	Zfp711	chrX	+	112614892	112615435	112604273	112604372	112623951	112624107	99,109,120	3,6,0	209,191,169	0,0,1	668	125	0.0137207954193	0.861,0.773,1.0	1.0,1.0,0.969	-0.112
ENSMUSG00000035378	Shq1	chr6	-	100611735	100611856	100573082	100573788	100630882	100631006	49,66,88	3,9,5	105,103,93	3,1,1	246	125	0.0143887885239	0.892,0.788,0.899	0.947,0.981,0.979	-0.109
ENSMUSG00000029798	Herc6	chr6	+	57607041	57607178	57604072	57604200	57607633	57607707	21,43,17	0,3,3	14,23,14	7,5,11	262	125	0.0146071304091	1.0,0.872,0.73	0.488,0.687,0.378	0.35
ENSMUSG00000033419	Snap91	chr9	-	86798537	86798699	86783299	86783434	86804454	86804567	8,18,9	4,6,4	7,6,3	12,10,8	287	125	0.0146071304091	0.466,0.566,0.495	0.203,0.207,0.14	0.326
ENSMUSG00000055116	Arntl	chr7	+	113274625	113274753	113234622	113234696	113280649	113280802	17,27,20	0,7,10	47,65,45	2,1,1	253	125	0.0146560726141	1.0,0.656,0.497	0.921,0.97,0.957	-0.232
ENSMUSG00000044442	N6amt1	chr16	+	87366138	87366280	87362519	87362603	87367464	87368742	167,237,215	58,53,81	269,256,295	50,40,46	267	125	0.0149442342271	0.574,0.677,0.554	0.716,0.75,0.75	-0.137
ENSMUSG00000073609	D2hgdh	chr1	+	93832595	93832789	93829756	93829896	93835286	93835455	89,87,107	12,9,17	114,119,98	28,39,31	319	125	0.015121691353	0.744,0.791,0.712	0.615,0.545,0.553	0.178
ENSMUSG00000026730	Pter	chr2	+	12974368	12974453	12924040	12924198	12980292	12980558	25,35,35	0,1,1	18,26,29	7,0,4	210	125	0.015471487714	1.0,0.954,0.954	0.605,1.0,0.812	0.164
ENSMUSG00000006958	Chrd	chr16	+	20734861	20734962	20734685	20734773	20735116	20735258	4,3,1	1,9,3	1,0,0	12,16,10	226	125	0.0157950041053	0.689,0.156,0.156	0.044,0.0,0.0	0.319
ENSMUSG00000034684	Sema3f	chr9	-	107691355	107691448	107689685	107689779	107692167	107692287	245,191,225	102,108,123	355,341,333	290,267,248	218	125	0.0161290286876	0.579,0.503,0.512	0.412,0.423,0.435	0.108
ENSMUSG00000037999	Arap2	chr5	-	62641327	62641396	62638961	62639036	62642794	62642942	18,32,30	0,2,3	27,45,29	7,9,11	194	125	0.0161525906391	1.0,0.912,0.866	0.713,0.763,0.629	0.224
ENSMUSG00000074165	Zfp788	chr7	+	41643332	41643432	41634679	41634899	41647490	41647617	8,2,6	0,5,2	16,20,19	0,0,1	225	125	0.0163090331302	1.0,0.182,0.625	1.0,1.0,0.913	-0.369
ENSMUSG00000036617	Etl4	chr2	+	20805584	20805662	20801541	20801661	20807901	20808190	48,91,63	45,46,82	93,92,54	22,26,26	203	125	0.0163190390586	0.396,0.549,0.321	0.722,0.685,0.561	-0.234
ENSMUSG00000043789	Vwce	chr19	+	10653049	10653135	10650560	10650648	10654233	10654351	4,10,9	1,0,0	5,4,7	1,1,4	211	125	0.0164860746008	0.703,1.0,1.0	0.748,0.703,0.509	0.248
ENSMUSG00000029621	Arpc1a	chr5	+	145102238	145102372	145101056	145101269	145104697	145104891	0,0,0	3,2,1	1,4,3	6,7,5	259	125	0.0165392685023	0.0,0.0,0.0	0.074,0.216,0.225	-0.172
ENSMUSG00000039844	Rapgef1	chr2	+	29679736	29679850	29679132	29679269	29686104	29686283	380,357,420	114,155,170	481,446,381	251,277,230	239	125	0.0166811922114	0.635,0.546,0.564	0.501,0.457,0.464	0.108
ENSMUSG00000092192	Dyx1c1	chr9	+	72961914	72962140	72961257	72961391	72964090	72964236	16,23,21	0,0,1	25,21,17	0,2,7	351	125	0.0168741531017	1.0,1.0,0.882	1.0,0.789,0.464	0.21
ENSMUSG00000028441	1110017D15Rik	chr4	-	41507093	41507328	41505567	41505654	41507520	41507593	2,0,0	8,7,8	7,8,5	21,11,19	360	125	0.0174754614078	0.08,0.0,0.0	0.104,0.202,0.084	-0.103
ENSMUSG00000045102	Poln	chr5	-	34149716	34149861	34133110	34133190	34169389	34169426	5,10,2	0,2,4	3,4,4	0,0,0	270	125	0.0178861750963	1.0,0.698,0.188	1.0,1.0,1.0	-0.371
ENSMUSG00000022552	Sharpin	chr15	-	76350054	76350229	76348300	76348435	76350480	76351111	137,183,205	21,25,29	175,224,210	10,12,18	300	125	0.0181045080575	0.731,0.753,0.747	0.879,0.886,0.829	-0.121
ENSMUSG00000098950	Gm28036	chr2	-	156096417	156098372	156079338	156079464	156103348	156103397	290,395,353	11,20,23	336,351,292	53,37,25	2080	125	0.0181672556381	0.613,0.543,0.48	0.276,0.363,0.412	0.195
ENSMUSG00000025495	Ptdss2	chr7	+	141147080	141147148	141135308	141135410	141154352	141154456	4,8,3	0,1,0	8,8,13	0,6,3	193	125	0.018320763374	1.0,0.838,1.0	1.0,0.463,0.737	0.213
ENSMUSG00000048249	Crebrf	chr17	+	26742041	26743131	26715649	26715774	26757804	26757999	20,24,44	2,6,6	59,57,50	0,1,3	1215	125	0.0186025813598	0.507,0.292,0.43	1.0,0.854,0.632	-0.419
ENSMUSG00000026594	Ralgps2	chr1	-	156907638	156907718	156887946	156888030	156939488	156939608	4,15,4	0,0,0	6,4,5	2,0,4	205	125	0.0186987362347	1.0,1.0,1.0	0.647,1.0,0.433	0.307
ENSMUSG00000026730	Pter	chr2	+	12978159	12978617	12924100	12924198	12980292	12980558	55,53,68	0,1,1	39,40,72	7,0,4	583	125	0.0187019777699	1.0,0.919,0.936	0.544,1.0,0.794	0.172
ENSMUSG00000028295	Smim8	chr4	-	34771877	34772053	34768663	34769147	34778278	34778355	6,11,6	0,4,2	6,4,7	0,0,1	301	125	0.0191070676536	1.0,0.533,0.555	1.0,1.0,0.744	-0.219
ENSMUSG00000054252	Fgfr3	chr5	+	33731280	33731431	33730143	33730334	33732721	33732912	12,5,13	0,0,0	12,12,18	2,2,2	276	125	0.019218552071	1.0,1.0,1.0	0.731,0.731,0.803	0.245
ENSMUSG00000032185	Carm1	chr9	+	21575413	21575518	21569454	21569580	21583038	21583129	5,3,1	2,0,4	5,5,15	0,0,1	230	125	0.0192797765021	0.576,1.0,0.12	1.0,1.0,0.891	-0.398
ENSMUSG00000068205	Macrod2	chr2	+	140596065	140596114	140452578	140452686	140645432	140645744	12,19,13	6,9,6	7,9,4	13,14,9	174	125	0.0194477115104	0.59,0.603,0.609	0.279,0.316,0.242	0.322
ENSMUSG00000043384	Gprasp1	chrX	+	135796141	135796336	135751944	135752017	135797552	135797629	16,15,26	3,0,2	26,15,20	5,25,13	320	125	0.019909236494	0.676,1.0,0.835	0.67,0.19,0.375	0.425
ENSMUSG00000040387	Klhl32	chr4	-	24708952	24709051	24682054	24682270	24743857	24743965	14,8,13	0,0,1	36,21,33	6,2,3	224	125	0.0201050548329	1.0,1.0,0.879	0.77,0.854,0.86	0.132
ENSMUSG00000034312	Iqsec1	chr6	-	90664021	90664071	90656087	90661025	90667899	90668076	30,30,29	1,0,11	36,71,44	0,0,2	175	125	0.0201896446616	0.955,1.0,0.653	1.0,1.0,0.94	-0.111
ENSMUSG00000032384	Csnk1g1	chr9	+	65950015	65950064	65908985	65909168	65958328	65958721	82,58,75	5,2,1	55,64,74	9,10,7	174	125	0.0205854468149	0.922,0.954,0.982	0.814,0.821,0.884	0.113
ENSMUSG00000057363	Uxs1	chr1	-	43790463	43790550	43780064	43780169	43797244	43797305	7,21,18	14,20,21	27,28,22	4,17,4	212	125	0.0205854468149	0.228,0.382,0.336	0.799,0.493,0.764	-0.37
ENSMUSG00000027674	Pex5l	chr3	-	33080464	33080536	33024695	33024800	33142848	33143247	0,0,2	1,2,4	8,12,6	12,9,5	197	125	0.0208322250517	0.0,0.0,0.241	0.297,0.458,0.432	-0.315
ENSMUSG00000028370	Pappa	chr4	+	65155616	65156679	65124173	65124947	65176208	65176354	48,54,37	2,0,4	12,7,9	0,0,0	1188	125	0.0213250763811	0.716,1.0,0.493	1.0,1.0,1.0	-0.264
ENSMUSG00000057738	Sptan1	chr2	+	30014157	30014172	30013675	30013838	30015588	30015720	128,185,216	240,357,276	285,377,290	326,340,347	140	125	0.0213253924751	0.323,0.316,0.411	0.438,0.497,0.427	-0.104
ENSMUSG00000020397	Med7	chr11	+	46439805	46439824	46436970	46437191	46440562	46441100	9,7,7	42,32,32	17,15,24	26,27,42	144	125	0.0214628797773	0.157,0.16,0.16	0.362,0.325,0.332	-0.181
ENSMUSG00000085614	1700123M08Rik	chr4	+	11977456	11977570	11966573	11966683	11993864	11993999	0,0,0	3,5,3	0,6,2	6,9,5	239	125	0.0217844492287	0.0,0.0,0.0	0.0,0.259,0.173	-0.144
ENSMUSG00000107283	Mpv17	chr5	-	31145239	31145278	31144699	31144752	31145494	31145590	40,50,45	12,19,12	39,39,46	32,30,28	164	125	0.0217844492287	0.718,0.667,0.741	0.482,0.498,0.556	0.197
ENSMUSG00000038116	Phf20	chr2	+	156264280	156264360	156254225	156254310	156272541	156272624	43,64,51	7,8,10	97,83,72	3,8,0	205	125	0.0225917715035	0.789,0.83,0.757	0.952,0.864,1.0	-0.147
ENSMUSG00000033419	Snap91	chr9	-	86791484	86791568	86783299	86783434	86791953	86792025	6,3,5	2,5,6	22,16,20	1,3,3	209	125	0.0227253039752	0.642,0.264,0.333	0.929,0.761,0.799	-0.417
ENSMUSG00000050875	A730017C20Rik	chr18	+	59066816	59066989	59062493	59062562	59072192	59072417	49,61,45	21,26,13	64,91,95	72,67,66	298	125	0.0228618281075	0.495,0.496,0.592	0.272,0.363,0.376	0.191
ENSMUSG00000025894	Aasdhppt	chr9	-	4308693	4308919	4302469	4302631	4309253	4309467	203,215,214	28,21,22	277,306,263	13,10,21	351	125	0.0233407161805	0.721,0.785,0.776	0.884,0.916,0.817	-0.112
ENSMUSG00000006276	Eps15l1	chr8	-	72358312	72358445	72340998	72341524	72367903	72367986	388,381,389	118,105,127	270,254,280	138,149,106	258	125	0.0235077609861	0.614,0.637,0.597	0.487,0.452,0.561	0.116
ENSMUSG00000022911	Arl13b	chr16	-	62827163	62827413	62813158	62813264	62846684	62847040	127,182,173	5,4,1	117,140,116	10,5,12	375	125	0.024263933595	0.894,0.938,0.983	0.796,0.903,0.763	0.118
ENSMUSG00000009418	Nav1	chr1	-	135584554	135585355	135537196	135537299	135602544	135602648	55,78,48	0,3,6	82,98,82	0,1,1	926	125	0.0246505680343	1.0,0.778,0.519	1.0,0.93,0.917	-0.183
ENSMUSG00000054099	Slc25a40	chr5	+	8449612	8449694	8447297	8447407	8452745	8452826	27,32,23	0,1,8	57,67,34	0,1,0	207	125	0.0248019018213	1.0,0.951,0.635	1.0,0.976,1.0	-0.13
ENSMUSG00000079481	Nhsl2	chrX	+	102073781	102073974	102073351	102073479	102076161	102076293	22,18,22	0,1,0	14,16,17	1,8,0	318	125	0.0255204770468	1.0,0.876,1.0	0.846,0.44,1.0	0.197
ENSMUSG00000006471	Ndor1	chr2	-	25250279	25250378	25249793	25250003	25251720	25251818	18,35,42	2,6,0	46,67,55	0,0,0	224	125	0.0259719119301	0.834,0.765,1.0	1.0,1.0,1.0	-0.134
ENSMUSG00000012114	Med15	chr16	-	17671544	17671673	17655677	17655805	17673068	17673398	115,118,147	18,19,14	197,215,216	13,7,16	254	125	0.026250768914	0.759,0.753,0.838	0.882,0.938,0.869	-0.113
ENSMUSG00000051166	Eml5	chr12	-	98798790	98798948	98794430	98794619	98800902	98801111	27,20,23	3,0,4	23,34,19	0,0,0	283	125	0.0262880283166	0.799,1.0,0.717	1.0,1.0,1.0	-0.161
ENSMUSG00000047554	Tmem41b	chr7	-	109978709	109978814	109976594	109976733	109982655	109982773	10,33,28	0,0,1	45,36,22	5,1,3	230	125	0.0263816662421	1.0,1.0,0.938	0.83,0.951,0.799	0.119
ENSMUSG00000028115	Bnipl	chr3	-	95244141	95244273	95242997	95243084	95244984	95245087	161,142,212	41,56,45	648,573,640	111,84,87	257	125	0.0264115795656	0.656,0.552,0.696	0.74,0.768,0.782	-0.129
ENSMUSG00000035829	Ppp1r26	chr2	+	28448691	28448908	28446799	28446896	28450301	28450506	28,24,60	1,0,0	68,65,47	2,5,3	342	125	0.0264115795656	0.911,1.0,1.0	0.926,0.826,0.851	0.103
ENSMUSG00000054252	Fgfr3	chr5	+	33732116	33732261	33730143	33730334	33732721	33732912	19,18,20	0,0,0	20,6,12	2,2,2	270	125	0.0264115795656	1.0,1.0,1.0	0.822,0.581,0.735	0.287
ENSMUSG00000061474	Mrps36	chr13	-	100739013	100739201	100735954	100736273	100741167	100741231	83,109,97	1,1,7	85,78,71	7,9,10	313	125	0.0264918176164	0.971,0.978,0.847	0.829,0.776,0.739	0.151
ENSMUSG00000046699	Slitrk4	chrX	-	64274018	64274090	64272727	64273109	64276799	64276996	4,3,8	1,0,0	2,10,6	9,2,0	197	125	0.026623988546	0.717,1.0,1.0	0.124,0.76,1.0	0.278
ENSMUSG00000068762	Gstm6	chr3	-	107942332	107942414	107941188	107941284	107942701	107942766	1,6,5	2,6,1	13,11,12	2,1,0	207	125	0.0269706035799	0.232,0.377,0.751	0.797,0.869,1.0	-0.435
ENSMUSG00000026207	Speg	chr1	+	75384038	75384068	75383136	75383179	75384655	75384745	5,5,4	6,6,6	13,7,9	2,2,3	155	125	0.0293272536537	0.402,0.402,0.35	0.84,0.738,0.708	-0.377
ENSMUSG00000098912	1500004A13Rik	chr3	-	88810637	88811002	88805288	88808272	88832263	88832501	92,101,133	1,1,5	100,111,90	12,4,9	490	125	0.0293869891562	0.959,0.963,0.872	0.68,0.876,0.718	0.173
ENSMUSG00000008575	Nfib	chr4	-	82323544	82323710	82296047	82296811	82327728	82327913	44,68,33	31,32,30	84,79,60	103,115,85	291	125	0.0293869891562	0.379,0.477,0.321	0.259,0.228,0.233	0.152
ENSMUSG00000005069	Pex5	chr6	-	124404132	124404243	124403811	124403907	124404629	124404720	194,289,255	111,100,107	265,231,179	156,175,185	236	125	0.0302012869208	0.481,0.605,0.558	0.474,0.411,0.339	0.14
ENSMUSG00000024163	Mapk8ip3	chr17	-	24917994	24918136	24914458	24914705	24923815	24923907	4,9,2	0,0,0	6,6,2	5,1,0	267	125	0.0306190325543	1.0,1.0,1.0	0.36,0.737,1.0	0.301
ENSMUSG00000057335	Cep170	chr1	-	176769232	176769526	176758396	176758517	176769712	176769870	97,150,131	12,24,14	148,129,129	41,37,29	419	125	0.0306784282158	0.707,0.651,0.736	0.519,0.51,0.57	0.165
ENSMUSG00000024186	Rgs11	chr17	+	26203295	26203392	26203001	26203041	26203461	26204383	9,11,9	0,0,0	33,41,40	3,3,3	222	125	0.0308564837957	1.0,1.0,1.0	0.861,0.885,0.882	0.124
ENSMUSG00000023805	Synj2	chr17	+	5985971	5986242	5975794	5975881	5990135	5990361	30,21,21	0,1,0	51,71,35	3,0,5	396	125	0.0316197888399	1.0,0.869,1.0	0.843,1.0,0.688	0.113
ENSMUSG00000024972	Lgals12	chr19	-	7603008	7603128	7602042	7602081	7603968	7604182	8,2,7	0,0,0	9,15,7	1,1,4	245	125	0.0316197888399	1.0,1.0,1.0	0.821,0.884,0.472	0.274
ENSMUSG00000024150	Mcfd2	chr17	-	87264140	87264365	87258782	87258881	87265834	87265863	28,14,19	5,6,2	9,21,13	9,22,9	350	125	0.0316317252145	0.667,0.455,0.772	0.263,0.254,0.34	0.346
ENSMUSG00000026765	Lypd6b	chr2	+	49840087	49840143	49787730	49787773	49930924	49930984	5,0,3	11,8,8	5,6,9	5,2,4	181	125	0.0320028500541	0.239,0.0,0.206	0.408,0.674,0.608	-0.415
ENSMUSG00000048756	Foxo3	chr10	-	42196465	42197901	42181840	42186295	42274815	42275545	237,239,257	2,6,0	345,353,285	0,0,0	1561	125	0.0322484941961	0.905,0.761,1.0	1.0,1.0,1.0	-0.111
ENSMUSG00000028782	Adgrb2	chr4	+	130006751	130006916	130005389	130005554	130007561	130007726	8,5,5	12,5,13	40,37,25	16,20,16	290	125	0.0325003203866	0.223,0.301,0.142	0.519,0.444,0.402	-0.233
ENSMUSG00000021775	Nr1d2	chr14	-	18219967	18220056	18216649	18216794	18221986	18222253	46,60,66	6,8,2	142,120,77	0,7,0	214	125	0.0327489888223	0.817,0.814,0.951	1.0,0.909,1.0	-0.109
ENSMUSG00000040687	Madd	chr2	-	91160316	91160370	91159204	91159305	91162027	91162234	15,20,14	40,47,48	61,67,32	62,60,64	179	125	0.03280304648	0.208,0.229,0.169	0.407,0.438,0.259	-0.166
ENSMUSG00000030226	Lmo3	chr6	-	138422440	138422506	138416414	138416628	138426312	138426816	20,30,29	0,0,4	11,15,3	9,1,3	191	125	0.0332906751799	1.0,1.0,0.826	0.444,0.908,0.396	0.359
ENSMUSG00000024457	Trim26	chr17	+	36837496	36837572	36837183	36837264	36850655	36851128	50,71,53	17,10,30	105,108,131	12,14,10	201	125	0.0333287399753	0.647,0.815,0.524	0.845,0.828,0.891	-0.193
ENSMUSG00000038347	Tcte2	chr17	-	13568757	13568883	13554012	13554092	13668758	13668891	10,10,20	1,1,4	12,17,8	0,0,0	251	125	0.0335107967372	0.833,0.833,0.713	1.0,1.0,1.0	-0.207
ENSMUSG00000046879	Irgm1	chr11	-	48868561	48868780	48865244	48867003	48871093	48871374	6,10,8	3,1,0	5,8,4	8,9,6	344	125	0.0335107967372	0.421,0.784,1.0	0.185,0.244,0.195	0.527
ENSMUSG00000028580	Pum1	chr4	+	130727997	130728164	130718153	130718262	130741462	130741556	13,12,12	1,3,1	13,7,1	8,4,5	292	125	0.0338274992536	0.848,0.631,0.837	0.41,0.428,0.079	0.466
ENSMUSG00000015659	Serac1	chr17	-	6061547	6061661	6060202	6060365	6064948	6065077	55,74,53	10,7,14	60,86,73	6,4,1	239	125	0.0339735508734	0.742,0.847,0.664	0.839,0.918,0.974	-0.159
ENSMUSG00000044024	Rell2	chr18	+	37957088	37957155	37956928	37956994	37957588	37957774	26,33,16	3,1,7	18,25,23	2,0,0	192	125	0.0339735508734	0.849,0.956,0.598	0.854,1.0,1.0	-0.15
ENSMUSG00000022629	Kif21a	chr15	-	90952710	90952818	90943764	90943901	90956294	90956509	262,393,431	43,57,70	427,347,372	93,126,85	233	125	0.0342565335793	0.766,0.787,0.768	0.711,0.596,0.701	0.104
ENSMUSG00000022771	Ppil2	chr16	-	17092684	17092791	17091855	17091889	17094882	17095043	9,14,1	1,0,0	2,8,3	1,2,2	232	125	0.0343916946083	0.829,1.0,1.0	0.519,0.683,0.447	0.393
ENSMUSG00000007411	Mark3	chr12	+	111604510	111604564	111574509	111575101	111623244	111623315	17,33,21	2,7,5	16,22,29	1,2,0	179	125	0.0344016836825	0.856,0.767,0.746	0.918,0.885,1.0	-0.145
ENSMUSG00000026404	Ddx59	chr1	+	136434505	136434634	136433712	136433865	136439752	136440158	114,119,189	12,10,7	152,171,163	19,24,33	254	125	0.0351045349653	0.824,0.854,0.93	0.797,0.778,0.709	0.108
ENSMUSG00000071723	Gspt2	chrX	+	94638245	94638380	94636075	94636575	94640925	94641588	4,5,7	0,2,0	3,6,4	3,1,4	260	125	0.0351045349653	1.0,0.546,1.0	0.325,0.743,0.325	0.384
ENSMUSG00000033114	Slc35d2	chr13	-	64111515	64111584	64108324	64108427	64112929	64113001	18,9,11	0,1,7	21,20,23	1,0,0	194	125	0.0355622873174	1.0,0.853,0.503	0.931,1.0,1.0	-0.192
ENSMUSG00000006344	Ggt5	chr10	+	75609198	75609392	75608750	75608887	75609844	75609951	11,4,2	0,0,1	14,22,7	1,4,3	319	125	0.0358038758634	1.0,1.0,0.439	0.846,0.683,0.478	0.144
ENSMUSG00000025505	Tmem80	chr7	+	141334010	141334103	141333647	141333731	141335844	141336811	60,54,67	2,6,7	93,94,96	18,19,24	218	125	0.0359670388367	0.945,0.838,0.846	0.748,0.739,0.696	0.149
ENSMUSG00000030409	Dmpk	chr7	+	19090928	19091040	19088910	19088996	19091680	19091844	37,27,42	2,0,0	45,53,40	8,0,4	237	125	0.036021491351	0.907,1.0,1.0	0.748,1.0,0.841	0.106
ENSMUSG00000032087	Dscaml1	chr9	+	45672625	45672922	45669995	45670271	45674450	45674723	15,13,24	0,1,0	44,42,45	1,5,3	422	125	0.0360492616946	1.0,0.794,1.0	0.929,0.713,0.816	0.112
ENSMUSG00000068205	Macrod2	chr2	+	142217577	142217661	142210099	142210144	142256520	142256583	3,3,5	1,0,0	11,7,4	3,2,1	209	125	0.0360492616946	0.642,1.0,1.0	0.687,0.677,0.705	0.191
ENSMUSG00000050565	Tor1aip2	chr1	+	156041074	156041134	156040916	156041002	156059410	156059587	182,217,236	32,59,38	138,136,101	42,54,39	185	125	0.0363790580931	0.794,0.713,0.808	0.689,0.63,0.636	0.12
ENSMUSG00000018362	Kpna2	chr11	-	106992602	106992691	106991857	106992126	106996508	106996646	8,8,16	3,6,7	16,15,10	3,0,1	214	125	0.0364320326914	0.609,0.438,0.572	0.757,1.0,0.854	-0.331
ENSMUSG00000036528	Ppfibp2	chr7	+	107722936	107722978	107722103	107722161	107727643	107727785	24,21,32	2,1,5	15,29,14	0,0,0	167	125	0.036666304269	0.9,0.94,0.827	1.0,1.0,1.0	-0.111
ENSMUSG00000018537	Pcgf2	chr11	-	97699205	97699300	97693415	97693568	97699535	97699581	95,131,97	110,112,80	53,92,72	110,123,103	220	125	0.0368672120609	0.329,0.399,0.408	0.215,0.298,0.284	0.113
ENSMUSG00000027574	Nkain4	chr2	-	180935942	180936027	180934771	180935029	180937150	180937211	92,190,209	5,11,5	36,45,57	3,10,8	210	125	0.0370004963016	0.916,0.911,0.961	0.877,0.728,0.809	0.125
ENSMUSG00000019088	Dnase1l1	chrX	-	74274105	74274218	74273216	74273691	74274367	74274468	9,10,5	0,3,5	14,9,32	0,2,0	238	125	0.0374315692503	1.0,0.636,0.344	1.0,0.703,1.0	-0.241
ENSMUSG00000004267	Eno2	chr6	-	124766530	124766664	124763726	124763924	124767032	124767102	6,4,6	1,0,1	32,19,26	12,11,5	259	125	0.0381603682598	0.743,1.0,0.743	0.563,0.455,0.715	0.251
ENSMUSG00000068921	Dap3	chr3	-	88929395	88929526	88925293	88925411	88933564	88933666	3,5,19	0,2,4	11,1,7	0,0,0	256	125	0.0381603682598	1.0,0.55,0.699	1.0,1.0,1.0	-0.25
ENSMUSG00000057363	Uxs1	chr1	-	43790463	43790644	43780064	43780169	43797244	43797305	14,44,22	14,20,21	43,41,37	4,17,4	306	125	0.0388211636619	0.29,0.473,0.3	0.815,0.496,0.791	-0.346
ENSMUSG00000046862	Pramef8	chr4	+	143415348	143415413	143412425	143413091	143416619	143416952	21,28,22	0,1,3	8,24,24	6,3,7	190	125	0.0389331435048	1.0,0.949,0.828	0.467,0.84,0.693	0.259
ENSMUSG00000086968	4933431E20Rik	chr3	-	107894050	107894992	107892863	107893507	107895642	107895692	67,76,80	0,0,0	109,127,105	1,3,3	1067	125	0.0389331435048	1.0,1.0,1.0	0.927,0.832,0.804	0.146
ENSMUSG00000038766	Gabpb2	chr3	-	95208839	95208936	95206462	95206602	95216213	95216268	77,132,99	68,51,65	148,143,140	51,44,28	222	125	0.0390283808715	0.389,0.593,0.462	0.62,0.647,0.738	-0.187
ENSMUSG00000041696	Rasl12	chr9	+	65400918	65400975	65398487	65398667	65407576	65407650	14,14,14	0,0,0	18,15,19	5,1,1	182	125	0.0391550197766	1.0,1.0,1.0	0.712,0.912,0.929	0.149
ENSMUSG00000061474	Mrps36	chr13	-	100739013	100739195	100736128	100736273	100741167	100741231	80,102,121	1,1,7	99,90,78	7,9,10	307	125	0.0392198325951	0.97,0.976,0.876	0.852,0.803,0.761	0.135
ENSMUSG00000073664	Nbeal1	chr1	+	60280030	60280138	60279698	60279800	60281246	60281342	4,6,12	9,31,17	2,3,2	32,24,18	233	125	0.0399863144329	0.193,0.094,0.275	0.032,0.063,0.056	0.137
ENSMUSG00000054477	Kcnn2	chr18	+	45592005	45592424	45561220	45561316	45655197	45655339	31,35,41	0,0,0	50,66,56	2,4,1	544	125	0.0401046799379	1.0,1.0,1.0	0.852,0.791,0.928	0.143
ENSMUSG00000027575	Arfgap1	chr2	+	180967533	180967814	180967244	180967329	180971050	180971114	201,167,202	5,7,12	273,283,288	25,39,18	406	125	0.0403502005168	0.925,0.88,0.838	0.771,0.691,0.831	0.117
ENSMUSG00000101660	Gm18666	chr1	+	93914047	93914213	93911216	93911359	93916511	93916768	16,16,24	0,1,0	17,31,19	2,4,1	291	125	0.0403685617024	1.0,0.873,1.0	0.785,0.769,0.891	0.143
ENSMUSG00000036552	Ermard	chr17	+	15017140	15017277	15016188	15016286	15018084	15018199	14,17,14	0,0,0	31,26,31	3,2,2	262	125	0.0405887153385	1.0,1.0,1.0	0.831,0.861,0.881	0.142
ENSMUSG00000039069	Mtg2	chr2	+	180073139	180073233	180071793	180071886	180078618	180080607	270,262,289	30,26,34	187,179,140	22,55,66	219	125	0.0408300533164	0.837,0.852,0.829	0.829,0.65,0.548	0.164
ENSMUSG00000024581	Napg	chr18	+	62980465	62980533	62977900	62978024	62986178	62986288	23,28,27	3,7,0	38,59,52	0,1,2	193	125	0.0408848461111	0.832,0.722,1.0	1.0,0.974,0.944	-0.121
ENSMUSG00000041700	Lhfpl1	chrX	-	145326838	145326937	145290358	145291327	145340727	145341333	20,10,10	1,0,0	32,21,19	6,0,2	224	125	0.0408848461111	0.918,1.0,1.0	0.749,1.0,0.841	0.109
ENSMUSG00000079330	Lemd1	chr1	+	132255420	132255494	132228913	132229036	132256696	132257034	0,1,0	3,7,8	3,0,6	13,9,5	199	125	0.0411144417297	0.0,0.082,0.0	0.127,0.0,0.43	-0.158
ENSMUSG00000023764	Sfi1	chr11	-	3155398	3155496	3153431	3153498	3164556	3164713	41,36,42	4,2,9	58,50,38	0,3,1	223	125	0.0411886002584	0.852,0.91,0.723	1.0,0.903,0.955	-0.124
ENSMUSG00000109926	RP23-218K15.5	chr7	-	45481788	45482041	45479008	45479133	45486740	45486811	52,66,53	2,9,2	50,73,67	1,1,1	378	125	0.041403513005	0.896,0.708,0.898	0.943,0.96,0.957	-0.119
ENSMUSG00000070808	Gltscr1	chr7	-	15986912	15987089	15979350	15979986	15987478	15989440	67,104,60	38,55,50	105,89,99	16,28,38	302	125	0.0416380653391	0.422,0.439,0.332	0.731,0.568,0.519	-0.208
ENSMUSG00000057230	Aak1	chr6	+	86970990	86971086	86967268	86967373	86982541	86982643	9,11,13	19,30,26	24,31,16	21,27,17	221	125	0.0419169685799	0.211,0.172,0.22	0.393,0.394,0.347	-0.177
ENSMUSG00000030924	2610020H08Rik	chr7	+	119802740	119802837	119794357	119794502	119805142	119805286	30,40,45	22,21,17	46,55,58	10,14,9	222	125	0.0419169685799	0.434,0.517,0.598	0.721,0.689,0.784	-0.215
ENSMUSG00000026253	Chrng	chr1	+	87207386	87207542	87206649	87206759	87208207	87208305	3,12,7	1,0,0	3,3,4	2,3,0	281	125	0.0419169685799	0.572,1.0,1.0	0.4,0.308,1.0	0.288
ENSMUSG00000063889	Crem	chr18	-	3287903	3288092	3276693	3276729	3295039	3295182	3,3,12	10,10,16	14,13,20	9,7,1	314	125	0.0419439434282	0.107,0.107,0.23	0.382,0.425,0.888	-0.417
ENSMUSG00000030956	Fam53b	chr7	-	132759388	132760167	132712081	132716002	132771577	132771629	186,171,181	13,35,21	137,139,109	3,9,3	904	125	0.0421520610979	0.664,0.403,0.544	0.863,0.681,0.834	-0.256
ENSMUSG00000050312	Nsun3	chr16	-	62776287	62776631	62770657	62770812	62785787	62785897	32,47,21	0,0,0	98,63,73	1,3,4	469	125	0.0423714795581	1.0,1.0,1.0	0.963,0.848,0.829	0.12
ENSMUSG00000026825	Dnm1	chr2	-	32323178	32323190	32320503	32320617	32323421	32323473	20,19,28	43,44,56	26,52,31	38,36,24	137	125	0.0427670122514	0.298,0.283,0.313	0.384,0.569,0.541	-0.2
ENSMUSG00000015522	Arnt	chr3	+	95466792	95466837	95460376	95460421	95470176	95470390	112,123,122	6,8,18	165,142,113	29,30,21	170	125	0.0431023353884	0.932,0.919,0.833	0.807,0.777,0.798	0.101
ENSMUSG00000037860	Aim2	chr1	+	173427758	173427898	173393962	173394033	173452827	173452948	6,2,5	2,3,0	9,15,8	0,0,0	265	125	0.0431023353884	0.586,0.239,1.0	1.0,1.0,1.0	-0.392
ENSMUSG00000069170	Adgrv1	chr13	-	81422128	81422264	81418995	81420098	81424222	81424397	15,24,9	0,1,0	10,26,25	2,2,3	261	125	0.0432703859948	1.0,0.92,1.0	0.705,0.862,0.8	0.184
ENSMUSG00000039068	Zzz3	chr3	+	152427276	152428832	152422617	152422771	152448778	152448926	144,229,187	2,3,2	246,259,235	0,0,1	1681	125	0.0433550795767	0.843,0.85,0.874	1.0,1.0,0.946	-0.126
ENSMUSG00000059456	Ptk2b	chr14	-	66163024	66163150	66158530	66158677	66165263	66165329	12,22,7	0,0,0	22,18,21	6,0,1	251	125	0.0434974768148	1.0,1.0,1.0	0.646,1.0,0.913	0.147
ENSMUSG00000053219	Raet1e	chr10	+	22173180	22173250	22158568	22158718	22173875	22173966	10,7,2	2,0,4	1,7,3	0,0,0	195	125	0.0435458644574	0.762,1.0,0.243	1.0,1.0,1.0	-0.332
ENSMUSG00000024163	Mapk8ip3	chr17	-	24917994	24918139	24914458	24914705	24923815	24923907	5,16,4	0,0,0	12,11,3	5,1,0	270	125	0.0435458644574	1.0,1.0,1.0	0.526,0.836,1.0	0.213
ENSMUSG00000059439	Bcas3	chr11	+	85822021	85822112	85813999	85814065	85825201	85826055	16,26,18	1,1,1	38,41,25	4,7,10	216	125	0.0438256749342	0.903,0.938,0.912	0.846,0.772,0.591	0.181
ENSMUSG00000022749	Tbc1d23	chr16	-	57198858	57198983	57198723	57198770	57208203	57208327	64,104,102	11,16,13	142,133,104	4,13,5	250	125	0.0442050385642	0.744,0.765,0.797	0.947,0.836,0.912	-0.13
ENSMUSG00000054792	Klhl18	chr9	-	110446673	110446872	110432433	110432538	110450719	110450860	27,29,41	3,2,2	51,32,40	0,0,1	324	125	0.0442454844653	0.776,0.848,0.888	1.0,1.0,0.939	-0.142
ENSMUSG00000032479	Map4	chr9	+	110071025	110071139	110068692	110068985	110078002	110078084	115,187,184	59,52,69	191,177,184	109,134,118	239	125	0.0442858852461	0.505,0.653,0.582	0.478,0.409,0.449	0.135
ENSMUSG00000038696	Mapkap1	chr2	+	34432002	34432330	34407182	34407254	34444257	34444406	158,170,203	19,22,28	278,270,245	22,19,10	453	125	0.0446134356036	0.696,0.681,0.667	0.777,0.797,0.871	-0.134
ENSMUSG00000025213	Kazald1	chr19	+	45078560	45078708	45078295	45078456	45078866	45079289	6,2,13	0,0,0	76,65,57	4,2,4	273	125	0.0450057905262	1.0,1.0,1.0	0.897,0.937,0.867	0.1
ENSMUSG00000016200	Syt14	chr1	-	192980345	192980561	192933113	192933385	193026969	193027017	43,61,23	1,1,0	51,45,54	3,4,3	341	125	0.0451822634076	0.94,0.957,1.0	0.862,0.805,0.868	0.121
ENSMUSG00000039159	Ube2h	chr6	-	30241371	30241424	30221667	30221796	30242537	30242577	3,4,2	0,0,0	9,9,9	4,1,1	178	125	0.0453293553714	1.0,1.0,1.0	0.612,0.863,0.863	0.221
ENSMUSG00000021236	Entpd5	chr12	-	84399339	84399412	84396678	84396958	84405405	84405476	78,69,79	9,15,11	123,134,104	42,40,33	198	125	0.0457510720648	0.845,0.744,0.819	0.649,0.679,0.666	0.138
ENSMUSG00000042508	Dmtf1	chr5	-	9126539	9126802	9121781	9121937	9127956	9128108	7,8,11	6,5,7	12,21,22	4,1,2	388	125	0.0459725281215	0.273,0.34,0.336	0.491,0.871,0.78	-0.398
ENSMUSG00000051736	Fam229b	chr10	-	39122176	39122332	39118823	39119034	39132246	39132378	3,7,12	0,0,0	12,17,20	2,3,1	281	125	0.046189398943	1.0,1.0,1.0	0.727,0.716,0.899	0.219
ENSMUSG00000028188	Spata1	chr3	-	146475255	146475381	146469624	146469803	146476193	146476302	8,1,7	4,13,8	17,18,9	6,3,3	251	125	0.0462619624128	0.499,0.037,0.304	0.585,0.749,0.599	-0.364
ENSMUSG00000034071	Zfp551	chr7	-	12418542	12418666	12415152	12417218	12421807	12421846	11,12,15	3,8,12	51,34,26	8,3,5	249	125	0.0465057082479	0.648,0.43,0.386	0.762,0.851,0.723	-0.291
ENSMUSG00000015222	Map2	chr1	+	66431526	66431619	66425196	66425528	66433513	66433595	191,219,227	39,61,50	401,329,316	131,137,114	218	125	0.047161565993	0.737,0.673,0.722	0.637,0.579,0.614	0.101
ENSMUSG00000048038	Ccdc187	chr2	-	26282110	26282227	26281091	26281623	26287934	26288023	9,22,8	4,0,1	21,12,15	12,12,10	242	125	0.0484672493886	0.538,1.0,0.805	0.475,0.341,0.437	0.363
ENSMUSG00000028246	Faxc	chr4	+	21948691	21948888	21931330	21931829	21982385	21982502	94,83,73	3,5,7	110,96,72	3,0,1	322	125	0.0486868423512	0.924,0.866,0.802	0.934,1.0,0.965	-0.102
ENSMUSG00000031156	Slc35a2	chrX	+	7892729	7892867	7889611	7889763	7894190	7894460	18,5,15	1,1,0	4,11,13	3,2,2	263	125	0.048691799302	0.895,0.704,1.0	0.388,0.723,0.755	0.244
ENSMUSG00000026305	Lrrfip1	chr1	+	91110354	91110447	91108579	91108672	91112155	91112297	15,22,19	1,3,6	13,11,15	2,0,0	218	125	0.0492257997638	0.896,0.808,0.645	0.788,1.0,1.0	-0.146
ENSMUSG00000036555	Iqce	chr5	-	140692793	140692928	140691599	140691670	140693414	140693543	137,200,145	13,16,7	134,138,121	29,28,11	260	125	0.04922946607	0.835,0.857,0.909	0.69,0.703,0.841	0.122
