# Supplementary material for: An Alternative Splicing Program for Mouse Craniofacial Development
Source: Front Physiol. 2020 Sep 4;11:1099. doi: 10.3389/fphys.2020.01099 (PMC7498679; doi:10.3389/fphys.2020.01099)
Supplement: Supplementary file 12 [file Data_Sheet_1.zip › Filtered rMATS results/SE/E11.5_Mes_FNP_vs_MNP_SE_filtered_output.txt]

GeneID	geneSymbol	chr	strand	exonStart_0base	exonEnd	upstreamES	upstreamEE	downstreamES	downstreamEE	IC_SAMPLE_1	SC_SAMPLE_1	IC_SAMPLE_2	SC_SAMPLE_2	IncFormLen	SkipFormLen	FDR	IncLevel1	IncLevel2	DeltaPSI
ENSMUSG00000027523	Gnas	chr2	+	174328107	174330434	174327767	174327941	174334211	174334284	7889,8393,7045	84,82,72	9733,7738,9241	290,230,315	2452	125	0.0	0.827,0.839,0.833	0.631,0.632,0.599	0.212
ENSMUSG00000028364	Tnc	chr4	-	64000697	64000970	63976445	63976568	64006245	64006509	70,25,23	2,0,2	108,59,66	87,42,37	398	125	8.15597589464e-11	0.917,1.0,0.783	0.281,0.306,0.359	0.585
ENSMUSG00000028364	Tnc	chr4	-	63982650	63982923	63976445	63976568	64006245	64006509	76,43,30	2,0,2	157,101,110	87,42,37	398	125	4.71959138438e-10	0.923,1.0,0.825	0.362,0.43,0.483	0.491
ENSMUSG00000029127	Zbtb49	chr5	-	38213307	38214064	38205888	38205962	38216446	38216613	8,11,4	4,2,3	9,5,9	0,0,0	882	125	6.16591777635e-09	0.221,0.438,0.159	1.0,1.0,1.0	-0.727
ENSMUSG00000040363	Bcor	chrX	-	12134323	12134869	12131492	12131536	12160288	12160346	1,2,6	3,1,2	6,2,11	0,0,0	671	125	4.43688894792e-06	0.058,0.271,0.359	1.0,1.0,1.0	-0.771
ENSMUSG00000058174	Gm5148	chr3	-	37716121	37716338	37714197	37715135	37724202	37724329	12,8,7	2,5,4	2,2,6	0,0,0	342	125	6.21313575017e-06	0.687,0.369,0.39	1.0,1.0,1.0	-0.518
ENSMUSG00000032735	Ablim3	chr18	-	61818988	61819087	61814197	61814332	61819790	61819917	0,0,0	1,1,1	16,5,8	6,0,3	224	125	1.11145155188e-05	0.0,0.0,0.0	0.598,1.0,0.598	-0.732
ENSMUSG00000025485	Ric8a	chr7	+	140857981	140858272	140857450	140857554	140858366	140858572	4,8,11	1,6,2	1,1,2	0,0,0	416	125	1.11145155188e-05	0.546,0.286,0.623	1.0,1.0,1.0	-0.515
ENSMUSG00000074115	Saa1	chr7	-	46741255	46741394	46740496	46740842	46742431	46742523	11,11,15	0,0,0	14,15,20	2,11,5	264	125	5.56564480155e-05	1.0,1.0,1.0	0.768,0.392,0.654	0.395
ENSMUSG00000058174	Gm5148	chr3	-	37716121	37716232	37714189	37715135	37724202	37724410	14,7,8	2,5,4	2,2,6	0,0,0	236	125	0.000102019158889	0.788,0.426,0.514	1.0,1.0,1.0	-0.424
ENSMUSG00000027750	Postn	chr3	+	54385670	54385754	54385207	54385285	54389338	54389380	171,102,86	137,97,65	375,246,236	529,428,429	209	125	0.000132213606612	0.427,0.386,0.442	0.298,0.256,0.248	0.151
ENSMUSG00000036578	Fxyd7	chr7	-	31047372	31047402	31044952	31045027	31051355	31051403	14,12,4	0,0,0	88,59,63	20,19,19	155	125	0.000153247838546	1.0,1.0,1.0	0.78,0.715,0.728	0.259
ENSMUSG00000045114	Prrt2	chr7	-	127019394	127020355	127018883	127019016	127021004	127021211	47,39,37	0,0,0	50,37,48	4,2,4	1086	125	0.000153247838546	1.0,1.0,1.0	0.59,0.68,0.58	0.383
ENSMUSG00000028115	Bnipl	chr3	-	95250166	95250262	95249805	95249870	95250964	95251193	5,2,1	0,0,0	6,2,7	2,4,2	221	125	0.000271098792252	1.0,1.0,1.0	0.629,0.22,0.664	0.496
ENSMUSG00000029127	Zbtb49	chr5	-	38213307	38214383	38205888	38205962	38216446	38216613	60,53,39	4,2,3	51,37,51	0,0,0	1201	125	0.000313808249215	0.61,0.734,0.575	1.0,1.0,1.0	-0.36
ENSMUSG00000107008	Gm2762	chr13	+	53395717	53395785	53395284	53395395	53397898	53397974	0,0,0	5,10,12	8,3,8	10,11,19	193	125	0.000367244290842	0.0,0.0,0.0	0.341,0.15,0.214	-0.235
ENSMUSG00000029635	Cdk8	chr5	+	146268214	146268325	146231229	146231820	146283628	146283686	5,4,10	0,0,0	6,4,3	2,2,3	236	125	0.000479494529472	1.0,1.0,1.0	0.614,0.514,0.346	0.509
ENSMUSG00000035969	Rusc2	chr4	+	43414627	43416718	43406434	43406680	43421604	43422249	95,89,96	2,4,2	107,94,86	0,0,0	2216	125	0.000772979387746	0.728,0.557,0.73	1.0,1.0,1.0	-0.328
ENSMUSG00000048661	Lemd3	chr10	-	120947203	120947271	120931927	120932029	120977783	120979332	1,0,0	9,1,5	3,3,2	1,0,2	193	125	0.000808771375356	0.067,0.0,0.0	0.66,1.0,0.393	-0.662
ENSMUSG00000087479	Gm16835	chr14	+	119106145	119106314	119101031	119101164	119109618	119110392	16,9,14	1,2,7	2,2,5	0,0,0	294	125	0.00083111142812	0.872,0.657,0.46	1.0,1.0,1.0	-0.337
ENSMUSG00000030672	Mylpf	chr7	+	127211748	127211763	127209283	127209398	127212860	127212953	1,1,1	9,2,10	33,25,10	11,10,13	140	125	0.000960013528769	0.09,0.309,0.082	0.728,0.691,0.407	-0.448
ENSMUSG00000033712	Ccar2	chr14	-	70143398	70143512	70142359	70142531	70145842	70145962	3,4,4	4,1,2	12,8,4	0,1,0	239	125	0.00150600055134	0.282,0.677,0.511	1.0,0.807,1.0	-0.446
ENSMUSG00000047361	Gm973	chr1	+	59558085	59558304	59556155	59556324	59562642	59562791	12,28,7	2,2,4	10,3,6	0,0,0	344	125	0.00154897448362	0.686,0.836,0.389	1.0,1.0,1.0	-0.363
ENSMUSG00000045114	Prrt2	chr7	-	127019394	127019530	127018883	127019016	127021004	127021137	20,20,19	0,0,0	23,21,16	4,2,4	261	125	0.00168419344442	1.0,1.0,1.0	0.734,0.834,0.657	0.258
ENSMUSG00000000378	Ccm2	chr11	+	6584519	6584603	6546909	6547029	6589431	6589568	10,6,4	2,3,6	14,8,13	0,1,0	209	125	0.00171584470773	0.749,0.545,0.285	1.0,0.827,1.0	-0.416
ENSMUSG00000024544	Ldlrad4	chr18	+	68250570	68250624	68235654	68235809	68254008	68255549	25,14,14	3,6,1	48,43,36	0,0,0	179	125	0.00216196673902	0.853,0.62,0.907	1.0,1.0,1.0	-0.207
ENSMUSG00000053819	Camk2d	chr3	+	126779900	126779999	126770784	126770857	126780359	126780462	8,11,7	22,30,18	0,0,2	16,16,14	224	125	0.00219297147792	0.169,0.17,0.178	0.0,0.0,0.074	0.148
ENSMUSG00000027939	Nup210l	chr3	+	90169293	90169382	90167733	90167926	90169989	90170094	14,10,3	0,0,0	20,5,6	3,3,2	214	125	0.00223232354859	1.0,1.0,1.0	0.796,0.493,0.637	0.358
ENSMUSG00000109293	Dcst2	chr3	+	89373222	89373316	89372647	89372775	89373424	89373580	4,2,3	0,0,0	10,6,4	1,6,1	219	125	0.00240030349685	1.0,1.0,1.0	0.851,0.363,0.695	0.364
ENSMUSG00000057265	Bbof1	chr12	+	84426707	84427201	84425135	84425280	84428342	84428444	9,5,4	1,0,0	7,0,4	3,2,2	619	125	0.00240811441837	0.645,1.0,1.0	0.32,0.0,0.288	0.679
ENSMUSG00000005267	Zfp287	chr11	-	62727549	62727653	62725247	62725374	62728281	62728671	121,94,87	6,7,2	82,86,65	17,14,14	229	125	0.0028723290229	0.917,0.88,0.96	0.725,0.77,0.717	0.182
ENSMUSG00000026743	Mllt10	chr2	+	18170253	18170298	18146776	18146872	18186217	18186396	5,9,8	2,4,2	12,7,12	0,0,0	170	125	0.0028723290229	0.648,0.623,0.746	1.0,1.0,1.0	-0.328
ENSMUSG00000033114	Slc35d2	chr13	-	64098314	64098397	64096309	64097684	64099269	64099348	21,24,15	0,1,0	22,12,13	5,1,6	208	125	0.00309547174044	1.0,0.935,1.0	0.726,0.878,0.566	0.255
ENSMUSG00000026927	Sdccag3	chr2	-	26385497	26385609	26384681	26384821	26386903	26387311	27,31,21	6,6,0	24,23,15	0,0,0	237	125	0.00324305362336	0.704,0.732,1.0	1.0,1.0,1.0	-0.188
ENSMUSG00000073652	Apol7d	chr1	+	71653156	71653386	71652836	71653019	71657044	71657457	5,6,4	0,3,4	7,2,6	0,0,0	355	125	0.00327938167781	1.0,0.413,0.26	1.0,1.0,1.0	-0.442
ENSMUSG00000057182	Scn3a	chr2	-	65525876	65525968	65524747	65524876	65526496	65526625	13,16,11	5,2,2	6,1,2	0,0,0	217	125	0.00340560548619	0.6,0.822,0.76	1.0,1.0,1.0	-0.273
ENSMUSG00000029127	Zbtb49	chr5	-	38210617	38210664	38205888	38205962	38216446	38216613	13,14,12	4,2,3	15,12,18	0,0,0	172	125	0.00359243067869	0.703,0.836,0.744	1.0,1.0,1.0	-0.239
ENSMUSG00000024556	Me2	chr18	-	73797828	73797978	73794780	73794942	73805051	73805169	8,8,4	4,1,2	6,7,14	0,1,0	275	125	0.00366356595861	0.476,0.784,0.476	1.0,0.761,1.0	-0.342
ENSMUSG00000019977	Hbs1l	chr10	+	21304529	21304643	21299177	21299243	21336966	21337075	17,13,12	0,0,1	14,8,10	6,2,2	239	125	0.00368698531675	1.0,1.0,0.863	0.55,0.677,0.723	0.304
ENSMUSG00000030166	Rad52	chr6	+	119920806	119921028	119918925	119919077	119922474	119922823	17,18,27	3,1,4	21,16,17	0,0,0	347	125	0.00468018522862	0.671,0.866,0.709	1.0,1.0,1.0	-0.251
ENSMUSG00000054199	Gon4l	chr3	+	88890812	88890957	88887558	88887645	88894441	88894558	3,8,6	0,0,1	6,5,11	7,4,2	270	125	0.00468018522862	1.0,1.0,0.735	0.284,0.367,0.718	0.455
ENSMUSG00000074852	Hpse2	chr19	-	43384740	43384898	43294202	43294364	43388021	43388311	501,355,358	38,20,19	30,16,18	0,0,0	283	125	0.00530832337562	0.853,0.887,0.893	1.0,1.0,1.0	-0.122
ENSMUSG00000066892	Fbxl12	chr9	-	20644194	20644298	20642023	20642096	20644572	20644758	32,37,37	0,0,0	41,39,31	3,3,5	229	125	0.00561734149379	1.0,1.0,1.0	0.882,0.876,0.772	0.157
ENSMUSG00000047361	Gm973	chr1	+	59552419	59552562	59549911	59550039	59556155	59556324	5,2,9	2,3,3	1,0,0	1,2,4	268	125	0.00634747718052	0.538,0.237,0.583	0.318,0.0,0.0	0.347
ENSMUSG00000000708	Kat2b	chr17	+	53665405	53665442	53663534	53663649	53665652	53665716	10,15,7	0,0,0	20,10,14	5,6,0	162	125	0.00638869116418	1.0,1.0,1.0	0.755,0.563,1.0	0.227
ENSMUSG00000006241	Ccdc159	chr9	+	21931309	21931343	21929307	21929534	21931698	21931787	5,12,11	1,0,0	17,6,13	4,3,6	159	125	0.00687300264699	0.797,1.0,1.0	0.77,0.611,0.63	0.262
ENSMUSG00000047045	Tmem164	chrX	+	142770966	142771033	142682290	142682949	142832500	142832601	8,14,11	5,2,1	13,4,8	0,0,0	192	125	0.00689417803544	0.51,0.82,0.877	1.0,1.0,1.0	-0.264
ENSMUSG00000047361	Gm973	chr1	+	59558085	59558226	59556155	59556324	59562642	59562810	8,30,16	2,2,4	11,1,8	0,0,0	266	125	0.00724666992728	0.653,0.876,0.653	1.0,1.0,1.0	-0.273
ENSMUSG00000021180	Rps6ka5	chr12	-	100595814	100595918	100581295	100581446	100615996	100616104	42,25,18	8,1,1	36,30,35	0,0,0	229	125	0.00754825636014	0.741,0.932,0.908	1.0,1.0,1.0	-0.14
ENSMUSG00000008489	Elavl2	chr4	-	91254140	91254179	91253239	91253570	91260760	91260986	3,5,4	6,7,5	0,0,2	15,7,8	164	125	0.00934466566421	0.276,0.353,0.379	0.0,0.0,0.16	0.283
ENSMUSG00000069678	Pcgf1	chr6	+	83078400	83078478	83077868	83078238	83078894	83078995	81,85,88	45,35,37	73,58,73	13,11,13	203	125	0.00981969361069	0.526,0.599,0.594	0.776,0.765,0.776	-0.199
ENSMUSG00000097378	B230208H11Rik	chr10	-	12922365	12922458	12921608	12921717	12922573	12923090	11,4,2	16,17,14	0,0,1	15,6,10	218	125	0.00988406359189	0.283,0.119,0.076	0.0,0.0,0.054	0.141
ENSMUSG00000068758	Il3ra	chr14	+	14347913	14348068	14347009	14347188	14348820	14348944	68,63,56	1,0,0	40,28,33	3,6,1	280	125	0.00988406359189	0.968,1.0,1.0	0.856,0.676,0.936	0.167
ENSMUSG00000086765	Gm11827	chr4	+	11124248	11124419	11123957	11124042	11125997	11126998	5,10,6	1,0,0	7,4,8	6,2,1	296	125	0.00988406359189	0.679,1.0,1.0	0.33,0.458,0.772	0.373
ENSMUSG00000046862	Pramef8	chr4	+	143415348	143415413	143412425	143413091	143416619	143416952	17,10,29	3,6,2	26,20,19	0,0,1	190	125	0.00994026896248	0.788,0.523,0.905	1.0,1.0,0.926	-0.237
ENSMUSG00000051373	Plpp7	chr2	+	32108470	32108601	32096154	32096262	32109608	32110808	11,4,2	14,20,14	1,0,1	23,17,15	256	125	0.00994026896248	0.277,0.089,0.065	0.021,0.0,0.032	0.126
ENSMUSG00000031627	Irf2	chr8	+	46793492	46793585	46739760	46739936	46806470	46806570	72,73,29	0,0,0	82,48,44	2,6,4	218	125	0.010461394325	1.0,1.0,1.0	0.959,0.821,0.863	0.119
ENSMUSG00000029130	Rnf32	chr5	+	29224116	29224284	29206695	29206804	29225042	29225522	19,15,20	0,1,0	23,27,17	3,8,1	293	125	0.0107742220343	1.0,0.865,1.0	0.766,0.59,0.879	0.21
ENSMUSG00000030409	Dmpk	chr7	+	19092207	19092254	19091938	19092036	19092417	19092632	11,20,13	6,2,3	16,13,15	0,1,0	172	125	0.0107742220343	0.571,0.879,0.759	1.0,0.904,1.0	-0.232
ENSMUSG00000044026	Slc35g1	chr19	+	38400433	38400614	38395979	38396301	38402639	38405607	5,9,11	7,4,2	13,12,12	0,0,2	306	125	0.0107742220343	0.226,0.479,0.692	1.0,1.0,0.71	-0.438
ENSMUSG00000018654	Ikzf1	chr11	+	11761218	11761353	11754006	11754174	11768880	11772112	22,20,13	0,0,0	32,13,10	6,1,1	260	125	0.0108590440102	1.0,1.0,1.0	0.719,0.862,0.828	0.197
ENSMUSG00000055407	Map6	chr7	+	99317471	99317668	99315688	99315902	99335984	99337137	18,13,16	15,9,9	9,2,8	19,18,20	322	125	0.0110065023706	0.318,0.359,0.408	0.155,0.041,0.134	0.252
ENSMUSG00000028364	Tnc	chr4	-	63984459	63984732	63982650	63982923	64006245	64006509	39,28,17	10,2,2	44,28,22	26,20,25	398	125	0.0127240097904	0.551,0.815,0.727	0.347,0.305,0.217	0.408
ENSMUSG00000054423	Cadps	chr14	-	12457682	12457829	12454163	12454319	12465858	12466000	2,6,1	10,4,1	0,0,0	5,2,9	272	125	0.0127394010554	0.084,0.408,0.315	0.0,0.0,0.0	0.269
ENSMUSG00000024505	Dtwd2	chr18	-	49729169	49729326	49728368	49728459	49733979	49734106	0,2,4	2,3,0	7,8,5	0,0,0	282	125	0.01327323501	0.0,0.228,1.0	1.0,1.0,1.0	-0.591
ENSMUSG00000097336	Fendrr	chr8	-	121066664	121066846	121065593	121065779	121073522	121074070	18,16,10	2,2,3	16,11,10	0,0,0	307	125	0.0133911835999	0.786,0.765,0.576	1.0,1.0,1.0	-0.291
ENSMUSG00000063659	Zbtb18	chr1	+	177443984	177444092	177443223	177443341	177447088	177447145	8,14,1	2,0,1	3,1,1	5,4,3	233	125	0.0135627568387	0.682,1.0,0.349	0.244,0.118,0.152	0.506
ENSMUSG00000037857	Nufip2	chr11	+	77688286	77688331	77687458	77687811	77691541	77691920	8,8,7	4,6,1	6,5,5	0,0,1	170	125	0.0135627568387	0.595,0.495,0.837	1.0,1.0,0.786	-0.286
ENSMUSG00000030086	Chchd6	chr6	-	89567586	89567731	89419747	89419818	89595458	89595652	13,15,16	0,0,0	15,18,21	5,0,3	270	125	0.0139333202092	1.0,1.0,1.0	0.581,1.0,0.764	0.218
ENSMUSG00000042401	Crtac1	chr19	-	42287172	42287215	42284122	42284266	42287852	42287998	126,138,168	7,14,24	9,10,6	0,0,0	168	125	0.0140600587426	0.931,0.88,0.839	1.0,1.0,1.0	-0.117
ENSMUSG00000086968	4933431E20Rik	chr3	-	107894860	107894992	107894588	107894656	107895642	107895812	29,18,31	7,5,1	19,12,20	0,1,0	257	125	0.0140600587426	0.668,0.636,0.938	1.0,0.854,1.0	-0.204
ENSMUSG00000020882	Cacnb1	chr11	-	98010626	98010646	98010295	98010376	98011865	98011942	8,4,4	17,21,23	2,0,0	22,13,17	145	125	0.0149370850885	0.289,0.141,0.13	0.073,0.0,0.0	0.162
ENSMUSG00000018740	Slc25a35	chr11	+	68971195	68971336	68970723	68970789	68971668	68971803	16,10,13	1,4,4	12,9,13	0,1,0	266	125	0.0162046614745	0.883,0.54,0.604	1.0,0.809,1.0	-0.261
ENSMUSG00000043467	Zbtb37	chr1	-	161034087	161034284	161031804	161032764	161034777	161034849	7,5,2	7,1,3	11,5,8	1,1,0	322	125	0.0162923008431	0.28,0.66,0.206	0.81,0.66,1.0	-0.441
ENSMUSG00000018654	Ikzf1	chr11	+	11758194	11758317	11754006	11754174	11768880	11769798	6,12,6	0,0,0	7,15,15	6,1,1	248	125	0.016352576761	1.0,1.0,1.0	0.37,0.883,0.883	0.288
ENSMUSG00000026946	Nmi	chr2	-	51972587	51972627	51960570	51960660	51972908	51973004	32,30,28	47,41,33	2,3,4	12,16,18	165	125	0.0166897300276	0.34,0.357,0.391	0.112,0.124,0.144	0.236
ENSMUSG00000038777	Sema6c	chr3	+	95162614	95162663	95160504	95160712	95163431	95163521	16,9,10	4,3,2	14,9,17	1,0,0	174	125	0.0176844626861	0.742,0.683,0.782	0.91,1.0,1.0	-0.234
ENSMUSG00000027750	Postn	chr3	+	54380411	54380492	54377560	54377606	54383387	54383477	168,90,101	95,70,60	463,249,287	420,340,318	206	125	0.0180457939649	0.518,0.438,0.505	0.401,0.308,0.354	0.133
ENSMUSG00000073096	Lrrc61	chr6	+	48556954	48557094	48554828	48554961	48568136	48568221	90,74,106	11,23,14	93,42,73	4,3,2	265	125	0.0180457939649	0.794,0.603,0.781	0.916,0.868,0.945	-0.184
ENSMUSG00000028015	Ctso	chr3	+	81946313	81946435	81942192	81942332	81951372	81951536	17,14,27	0,0,0	38,25,23	0,8,2	247	125	0.0182139827652	1.0,1.0,1.0	1.0,0.613,0.853	0.178
ENSMUSG00000042678	Myo15	chr11	+	60510226	60510299	60509931	60510047	60510568	60510641	3,9,5	8,2,0	3,1,1	0,0,0	198	125	0.0188574932095	0.191,0.74,1.0	1.0,1.0,1.0	-0.356
ENSMUSG00000059119	Nap1l4	chr7	-	143527165	143527311	143521400	143521430	143532308	143532380	10,10,5	1,0,0	10,6,7	0,8,4	271	125	0.0189916423544	0.822,1.0,1.0	1.0,0.257,0.447	0.373
ENSMUSG00000002104	Rapsn	chr2	+	91043690	91043744	91043139	91043262	91044839	91045039	3,3,2	0,0,0	38,27,21	6,2,4	179	125	0.0195558693177	1.0,1.0,1.0	0.816,0.904,0.786	0.165
ENSMUSG00000030862	Cpxm2	chr7	-	132057633	132057813	132054730	132055028	132059733	132059930	640,546,456	23,32,21	19,10,20	0,0,0	305	125	0.0196254274776	0.919,0.875,0.899	1.0,1.0,1.0	-0.102
ENSMUSG00000002608	Ccdc97	chr7	-	25718144	25718279	25715903	25716187	25718895	25718991	10,14,4	7,4,4	12,5,7	0,1,1	260	125	0.0196254274776	0.407,0.627,0.325	1.0,0.706,0.771	-0.373
ENSMUSG00000043251	Exoc3l	chr8	-	105295259	105295435	105294964	105295184	105295905	105296101	22,26,28	0,1,0	22,20,16	2,2,4	301	125	0.0202143608428	1.0,0.915,1.0	0.82,0.806,0.624	0.222
ENSMUSG00000028358	Zfp618	chr4	+	63086530	63086626	63079839	63080096	63089365	63089443	147,131,94	78,67,62	70,81,56	92,69,60	221	125	0.0206249546601	0.516,0.525,0.462	0.301,0.399,0.346	0.152
ENSMUSG00000044350	Lacc1	chr14	-	77034004	77034183	77033185	77033351	77034792	77035405	52,42,33	3,4,1	41,32,37	15,8,8	304	125	0.0210864575913	0.877,0.812,0.931	0.529,0.622,0.655	0.271
ENSMUSG00000024251	Thada	chr17	-	84336792	84336882	84309886	84310055	84386510	84386602	42,36,35	8,0,4	42,29,26	0,1,0	215	125	0.0230723728456	0.753,1.0,0.836	1.0,0.944,1.0	-0.118
ENSMUSG00000028672	Hmgcl	chr4	+	135953288	135953433	135952370	135952478	135955586	135955735	6,8,4	0,0,1	4,8,2	2,2,2	270	125	0.0234602324058	1.0,1.0,0.649	0.481,0.649,0.316	0.401
ENSMUSG00000038866	Zcchc2	chr1	+	106018218	106018302	106015998	106016093	106019847	106019905	42,37,47	4,7,9	41,51,43	3,0,1	209	125	0.0234883183479	0.863,0.76,0.757	0.891,1.0,0.963	-0.158
ENSMUSG00000026856	Dolpp1	chr2	+	30397018	30397147	30396152	30396252	30399141	30400529	8,3,5	1,2,0	0,0,4	3,1,5	254	125	0.0235090314091	0.797,0.425,1.0	0.0,0.0,0.282	0.647
ENSMUSG00000021991	Cacna2d3	chr14	-	28953880	28953933	28952241	28952297	28956791	28956867	45,26,23	8,5,4	41,32,21	2,1,0	178	125	0.0237417507415	0.798,0.785,0.802	0.935,0.957,1.0	-0.169
ENSMUSG00000053119	Chmp3	chr6	+	71560896	71561076	71543891	71544033	71577730	71577845	44,44,36	1,0,0	58,22,37	1,1,9	305	125	0.0239508601047	0.947,1.0,1.0	0.96,0.9,0.628	0.153
ENSMUSG00000085125	Gm16070	chr1	-	17712449	17712594	17696995	17697153	17727098	17727646	12,4,2	0,0,1	3,6,8	5,2,1	270	125	0.0240931975451	1.0,1.0,0.481	0.217,0.581,0.787	0.299
ENSMUSG00000022429	Dmc1	chr15	-	79593134	79593187	79591604	79591646	79596243	79596326	5,14,14	0,1,0	5,4,11	1,2,4	178	125	0.0241992074384	1.0,0.908,1.0	0.778,0.584,0.659	0.296
ENSMUSG00000028559	Osbpl9	chr4	-	109087394	109087485	109083212	109083248	109098502	109098553	18,12,7	1,0,0	11,21,6	2,3,3	216	125	0.0245180575263	0.912,1.0,1.0	0.761,0.802,0.536	0.271
ENSMUSG00000003190	Bcl2l12	chr7	-	44993810	44994271	44992743	44993031	44996543	44996686	41,34,48	5,5,6	40,43,43	1,0,2	586	125	0.0253306069414	0.636,0.592,0.631	0.895,1.0,0.821	-0.286
ENSMUSG00000052584	Serp2	chr14	-	76549981	76550054	76532813	76533246	76556430	76556687	87,109,105	25,25,20	148,121,143	11,10,19	198	125	0.0253306069414	0.687,0.734,0.768	0.895,0.884,0.826	-0.139
ENSMUSG00000039232	Stx11	chr10	-	12944151	12944286	12939982	12941983	12963999	12964259	17,15,8	0,1,0	17,9,12	0,4,5	260	125	0.0254189867721	1.0,0.878,1.0	1.0,0.52,0.536	0.274
ENSMUSG00000022883	Robo1	chr16	+	72993666	72993693	72989598	72989796	72995116	72995159	355,302,248	355,268,265	374,291,352	241,219,191	152	125	0.0275626602472	0.451,0.481,0.435	0.561,0.522,0.602	-0.106
ENSMUSG00000024773	Atg2a	chr19	+	6255100	6255271	6254589	6254666	6255408	6255538	63,56,57	5,2,3	60,50,52	0,0,0	296	125	0.0275626602472	0.842,0.922,0.889	1.0,1.0,1.0	-0.116
ENSMUSG00000038271	Iffo1	chr6	+	125151794	125152771	125151384	125151525	125153409	125153502	13,1,4	0,3,2	15,3,16	0,1,0	1102	125	0.0275940922091	1.0,0.036,0.185	1.0,0.254,1.0	-0.344
ENSMUSG00000047045	Tmem164	chrX	+	142770966	142771033	142681414	142681556	142832500	142832601	7,23,13	4,3,2	16,4,13	1,0,0	192	125	0.0279234803826	0.533,0.833,0.809	0.912,1.0,1.0	-0.246
ENSMUSG00000063659	Zbtb18	chr1	+	177443223	177443341	177442465	177442595	177447088	177447486	2,1,1	14,22,11	5,7,4	7,12,9	243	125	0.0286606600566	0.068,0.023,0.045	0.269,0.231,0.186	-0.183
ENSMUSG00000043940	Wdfy3	chr5	-	101878005	101878059	101875840	101876009	101882422	101882650	188,145,146	9,21,15	145,132,155	26,37,30	179	125	0.0299996908094	0.936,0.828,0.872	0.796,0.714,0.783	0.114
ENSMUSG00000025766	D3Ertd751e	chr3	+	41753723	41753923	41748672	41748733	41756048	41756129	69,44,37	6,4,9	74,39,59	3,1,0	325	125	0.0301959138905	0.816,0.809,0.613	0.905,0.938,1.0	-0.202
ENSMUSG00000032878	Ccdc85a	chr11	-	28399375	28399510	28396045	28396165	28434080	28434157	2,0,1	2,2,3	12,4,3	1,1,2	260	125	0.0306632150145	0.325,0.0,0.138	0.852,0.658,0.419	-0.489
ENSMUSG00000025938	Slco5a1	chr1	-	12921037	12921202	12894426	12894625	12938988	12939200	34,12,23	1,6,1	41,32,29	0,0,0	290	125	0.0308996883828	0.936,0.463,0.908	1.0,1.0,1.0	-0.231
ENSMUSG00000019564	Arid3a	chr10	+	79930634	79931288	79927340	79927400	79931765	79932078	125,104,77	0,0,0	83,106,90	2,4,2	779	125	0.0338083493933	1.0,1.0,1.0	0.869,0.81,0.878	0.148
ENSMUSG00000031627	Irf2	chr8	+	46818790	46818908	46807704	46807751	46837673	46837798	76,92,84	21,8,13	119,92,86	5,6,3	243	125	0.0357473900948	0.651,0.855,0.769	0.924,0.887,0.936	-0.157
ENSMUSG00000047045	Tmem164	chrX	+	142682290	142682949	142681417	142681556	142832500	142832601	64,62,56	4,3,2	33,41,40	1,0,0	784	125	0.0365646945317	0.718,0.767,0.817	0.84,1.0,1.0	-0.179
ENSMUSG00000031169	Porcn	chrX	-	8204195	8204388	8201443	8201569	8205564	8205733	34,37,30	4,2,2	39,20,17	0,0,0	318	125	0.0367374071747	0.77,0.879,0.855	1.0,1.0,1.0	-0.165
ENSMUSG00000022016	Akap11	chr14	-	78502938	78503022	78502189	78502236	78507724	78507880	174,132,145	69,40,47	192,141,160	32,25,33	209	125	0.0384602413403	0.601,0.664,0.649	0.782,0.771,0.744	-0.128
ENSMUSG00000021747	4930452B06Rik	chr14	-	8482416	8482620	8473350	8473412	8510861	8511193	105,134,107	12,9,1	199,140,183	1,1,5	329	125	0.0385418623674	0.769,0.85,0.976	0.987,0.982,0.933	-0.102
ENSMUSG00000085022	Gm5860	chr4	+	82077433	82077499	82065430	82066040	82102456	82102808	4,4,1	0,0,0	17,6,10	4,1,2	191	125	0.0385418623674	1.0,1.0,1.0	0.736,0.797,0.766	0.234
ENSMUSG00000025464	Paox	chr7	+	140126325	140126815	140125656	140125882	140129017	140129270	78,64,54	1,1,0	88,61,92	3,3,6	615	125	0.0385418623674	0.941,0.929,1.0	0.856,0.805,0.757	0.151
ENSMUSG00000032318	Isl2	chr9	+	55542396	55542659	55542099	55542289	55544075	55544359	59,62,68	5,3,1	12,10,10	0,0,0	388	125	0.0385418623674	0.792,0.869,0.956	1.0,1.0,1.0	-0.128
ENSMUSG00000018740	Slc25a35	chr11	+	68971183	68971336	68970723	68970789	68971668	68971782	34,22,14	1,4,4	13,12,14	0,1,0	278	125	0.0385418623674	0.939,0.712,0.611	1.0,0.844,1.0	-0.194
ENSMUSG00000071723	Gspt2	chrX	+	94639092	94639234	94638245	94638380	94640925	94641588	8,4,5	0,1,0	4,6,11	4,0,3	267	125	0.0385418623674	1.0,0.652,1.0	0.319,1.0,0.632	0.234
ENSMUSG00000024039	Cbs	chr17	-	31614528	31614570	31612622	31613293	31615473	31615558	5,7,3	14,9,11	2,0,1	15,7,19	167	125	0.0392295990443	0.211,0.368,0.17	0.091,0.0,0.038	0.207
ENSMUSG00000073795	6430531B16Rik	chr7	-	139977071	139977222	139976474	139976673	139978546	139978755	8,5,6	0,2,4	3,5,2	0,0,0	276	125	0.0396861777789	1.0,0.531,0.405	1.0,1.0,1.0	-0.355
ENSMUSG00000026436	Elk4	chr1	+	132013025	132013234	132008108	132008187	132014382	132014456	3,7,7	1,2,2	4,4,4	0,1,0	334	125	0.0406081357052	0.529,0.567,0.567	1.0,0.6,1.0	-0.312
ENSMUSG00000032855	Pkd1	chr17	+	24572617	24576243	24571975	24572109	24576437	24576587	175,127,121	0,0,0	154,135,133	1,4,1	3751	125	0.0410328868697	1.0,1.0,1.0	0.837,0.529,0.816	0.273
ENSMUSG00000036022	Fam122b	chrX	-	53253853	53253928	53244863	53245371	53254035	53254132	0,0,1	12,15,6	1,7,2	8,5,12	200	125	0.041075839458	0.0,0.0,0.094	0.072,0.467,0.094	-0.18
ENSMUSG00000040112	Mrps35	chr6	+	147055851	147055991	147048133	147048301	147070553	147073991	6,4,8	1,0,1	3,3,0	3,1,1	265	125	0.0422305509457	0.739,1.0,0.791	0.321,0.586,0.0	0.541
ENSMUSG00000052374	Actn2	chr13	-	12296474	12296560	12294309	12294402	12300934	12301016	1,1,0	1,0,4	37,19,6	1,2,1	211	125	0.0422305509457	0.372,1.0,0.0	0.956,0.849,0.78	-0.404
ENSMUSG00000046753	Ccdc66	chr14	-	27505637	27505663	27498723	27498889	27506650	27506715	4,8,3	0,1,0	4,3,6	7,2,0	151	125	0.0422305509457	1.0,0.869,1.0	0.321,0.554,1.0	0.331
ENSMUSG00000056917	Sipa1	chr19	-	5661595	5661626	5660313	5661111	5662587	5662841	18,21,23	1,3,5	27,24,23	0,1,0	156	125	0.0426497177549	0.935,0.849,0.787	1.0,0.951,1.0	-0.127
ENSMUSG00000027584	Oprl1	chr2	+	181717995	181718093	181715702	181715946	181718376	181718732	6,4,1	3,9,3	1,0,0	2,3,1	223	125	0.0426497177549	0.529,0.199,0.157	0.219,0.0,0.0	0.222
ENSMUSG00000031925	Maml2	chr9	+	13697173	13697377	13621645	13621675	13702243	13702355	94,85,69	0,2,0	79,95,55	3,5,4	329	125	0.0426507736949	1.0,0.942,1.0	0.909,0.878,0.839	0.105
ENSMUSG00000020492	Ska2	chr11	+	87116144	87116190	87109250	87109304	87121933	87122139	11,4,2	2,3,1	4,6,7	0,0,0	171	125	0.0428548732162	0.801,0.494,0.594	1.0,1.0,1.0	-0.37
ENSMUSG00000031708	Tecr	chr8	-	83572680	83572753	83572397	83572455	83573219	83573252	3,2,5	0,10,7	1,0,0	5,7,2	198	125	0.043686827305	1.0,0.112,0.311	0.112,0.0,0.0	0.437
ENSMUSG00000018761	Mpdu1	chr11	-	69657935	69658056	69657419	69657530	69658565	69658698	24,24,17	0,0,0	25,27,34	2,3,3	246	125	0.0443133064079	1.0,1.0,1.0	0.864,0.821,0.852	0.154
ENSMUSG00000031483	Erlin2	chr8	+	27024833	27024927	27023436	27023626	27025056	27025178	11,17,7	2,0,1	9,7,8	7,3,3	219	125	0.0463794471186	0.758,1.0,0.8	0.423,0.571,0.604	0.32
ENSMUSG00000040505	Abcg5	chr17	-	84672153	84672293	84671121	84671251	84673522	84673655	41,61,49	7,2,3	21,19,33	0,1,0	265	125	0.046599265571	0.734,0.935,0.885	1.0,0.9,1.0	-0.115
ENSMUSG00000071073	Lrrc73	chr17	+	46255178	46255339	46254164	46254616	46255658	46255781	15,13,20	0,1,2	5,5,14	3,4,3	286	125	0.0497387512924	1.0,0.85,0.814	0.421,0.353,0.671	0.406
ENSMUSG00000032425	Zfp949	chr9	+	88552715	88552861	88548019	88548508	88567158	88567285	44,31,20	0,0,0	21,19,24	3,3,1	271	125	0.0497387512924	1.0,1.0,1.0	0.764,0.745,0.917	0.191
ENSMUSG00000040447	Spns2	chr11	-	72454053	72454217	72453553	72453600	72456302	72456368	27,36,26	0,0,0	43,28,36	6,1,1	289	125	0.0497387512924	1.0,1.0,1.0	0.756,0.924,0.94	0.127
