# Supplementary material for: An Alternative Splicing Program for Mouse Craniofacial Development
Source: Front Physiol. 2020 Sep 4;11:1099. doi: 10.3389/fphys.2020.01099 (PMC7498679; doi:10.3389/fphys.2020.01099)
Supplement: Supplementary file 12 [file Data_Sheet_1.zip › Filtered rMATS results/SE/E11.5_Ect_MXP_vs_MNP_SE_filtered_output.txt]

GeneID	geneSymbol	chr	strand	exonStart_0base	exonEnd	upstreamES	upstreamEE	downstreamES	downstreamEE	IC_SAMPLE_1	SC_SAMPLE_1	IC_SAMPLE_2	SC_SAMPLE_2	IncFormLen	SkipFormLen	FDR	IncLevel1	IncLevel2	DeltaPSI
ENSMUSG00000001166	Oas1c	chr5	-	120808580	120809044	120807959	120808248	120812433	120812514	12,13,18	4,1,4	15,5,14	0,0,0	589	125	9.86802413859e-05	0.389,0.734,0.488	1.0,1.0,1.0	-0.463
ENSMUSG00000032839	Trpc1	chr9	-	95743196	95743351	95732006	95732209	95749667	95750358	19,15,15	5,5,2	20,13,9	0,0,0	280	125	0.000393487392463	0.629,0.573,0.77	1.0,1.0,1.0	-0.343
ENSMUSG00000046782	Ttc6	chr12	+	57677129	57677266	57674598	57674768	57686251	57686421	2,4,4	0,0,0	17,19,12	5,9,2	262	125	0.000945296565374	1.0,1.0,1.0	0.619,0.502,0.741	0.379
ENSMUSG00000052942	Glis3	chr19	-	28540200	28540408	28530872	28531986	28665752	28666236	14,2,13	8,1,7	12,9,6	1,0,0	333	125	0.00116149129128	0.396,0.429,0.411	0.818,1.0,1.0	-0.527
ENSMUSG00000025404	R3hdm2	chr10	+	127471767	127472000	127459494	127459575	127483975	127484218	6,6,9	2,4,1	10,7,6	0,0,0	358	125	0.0013723558452	0.512,0.344,0.759	1.0,1.0,1.0	-0.462
ENSMUSG00000020728	Cep112	chr11	+	108432755	108432862	108425276	108425351	108434125	108434239	7,2,5	12,7,12	0,0,0	17,20,5	232	125	0.0013723558452	0.239,0.133,0.183	0.0,0.0,0.0	0.185
ENSMUSG00000002326	Gmpr2	chr14	+	55676927	55677034	55675558	55675732	55677870	55678030	8,11,11	0,0,0	14,4,2	3,1,4	232	125	0.0013723558452	1.0,1.0,1.0	0.715,0.683,0.212	0.463
ENSMUSG00000043909	Trp53bp1	chr2	-	121227644	121227848	121216142	121216171	121235572	121236869	5,5,10	2,1,4	15,17,10	0,0,0	329	125	0.0013723558452	0.487,0.655,0.487	1.0,1.0,1.0	-0.457
ENSMUSG00000066191	Anks6	chr4	-	47046009	47046054	47044819	47045024	47049068	47049571	35,32,30	3,5,6	49,30,42	0,0,0	170	125	0.0013723558452	0.896,0.825,0.786	1.0,1.0,1.0	-0.164
ENSMUSG00000010651	Acaa1b	chr9	-	119155744	119155802	119153925	119154005	119156590	119156684	20,5,13	0,0,0	16,6,8	2,5,3	183	125	0.0013723558452	1.0,1.0,1.0	0.845,0.45,0.646	0.353
ENSMUSG00000031826	Usp10	chr8	+	119941109	119942138	119910359	119910939	119948417	119948473	7,5,4	0,0,0	1,2,4	2,2,0	1154	125	0.0014337404733	1.0,1.0,1.0	0.051,0.098,1.0	0.617
ENSMUSG00000031826	Usp10	chr8	+	119941112	119942138	119910813	119910939	119948417	119948473	9,3,3	0,0,0	1,2,4	2,2,0	1151	125	0.0014337404733	1.0,1.0,1.0	0.052,0.098,1.0	0.617
ENSMUSG00000058486	Wdr91	chr6	-	34909676	34909827	34909446	34909540	34910509	34910563	7,5,2	7,2,1	12,7,6	0,0,1	276	125	0.0014337404733	0.312,0.531,0.475	1.0,1.0,0.731	-0.471
ENSMUSG00000037636	Slc25a43	chrX	+	36752132	36752374	36743658	36744018	36757767	36757940	47,32,46	7,6,3	37,50,30	1,0,0	367	125	0.0014337404733	0.696,0.645,0.839	0.926,1.0,1.0	-0.249
ENSMUSG00000075225	Gm29096	chr10	-	41678739	41678897	41673805	41673958	41680215	41680354	19,5,5	2,6,1	16,12,10	0,0,0	283	125	0.0014337404733	0.808,0.269,0.688	1.0,1.0,1.0	-0.412
ENSMUSG00000043154	Ppp2r3a	chr9	-	101211130	101213562	101194158	101194425	101251661	101251795	153,129,141	0,0,0	185,159,137	4,2,3	2557	125	0.0020922844485	1.0,1.0,1.0	0.693,0.795,0.691	0.274
ENSMUSG00000046782	Ttc6	chr12	+	57696917	57696994	57694415	57694498	57697364	57697525	1,2,1	0,0,0	15,19,23	6,8,6	202	125	0.00401468519962	1.0,1.0,1.0	0.607,0.595,0.703	0.365
ENSMUSG00000027900	Dram2	chr3	+	106550498	106550675	106547876	106547920	106555163	106555308	4,7,8	0,0,0	3,3,7	3,1,2	302	125	0.00534893582834	1.0,1.0,1.0	0.293,0.554,0.592	0.52
ENSMUSG00000028108	Ecm1	chr3	-	95735846	95736221	95734822	95734910	95736471	95736791	5,4,1	2,4,0	4,8,3	0,0,0	500	125	0.00626000503534	0.385,0.2,1.0	1.0,1.0,1.0	-0.472
ENSMUSG00000062175	Tgif2	chr2	+	156847023	156847142	156844155	156844381	156847604	156847674	1,1,5	2,1,3	6,4,9	0,1,0	244	125	0.00648586290601	0.204,0.339,0.461	1.0,0.672,1.0	-0.556
ENSMUSG00000028382	Ptbp3	chr4	-	59546148	59546182	59524403	59524476	59548530	59548737	12,2,7	5,1,2	5,3,8	0,0,0	159	125	0.00701173757529	0.654,0.611,0.733	1.0,1.0,1.0	-0.334
ENSMUSG00000022295	Atp6v1c1	chr15	+	38676027	38676113	38661903	38662083	38679319	38679411	10,4,7	2,3,2	12,10,11	0,0,0	211	125	0.00817206675186	0.748,0.441,0.675	1.0,1.0,1.0	-0.379
ENSMUSG00000021363	Mak	chr13	-	41030016	41030139	41025119	41026562	41034753	41034885	8,5,5	7,4,3	5,3,3	0,0,1	248	125	0.0090420538317	0.365,0.387,0.457	1.0,1.0,0.602	-0.464
ENSMUSG00000061306	Slc38a10	chr11	-	120140592	120140686	120134779	120134882	120150979	120151279	18,11,9	1,5,2	11,18,12	0,0,0	219	125	0.0090420538317	0.911,0.557,0.72	1.0,1.0,1.0	-0.271
ENSMUSG00000029621	Arpc1a	chr5	+	145102238	145102372	145101056	145101269	145104697	145104891	0,0,0	3,11,3	1,7,2	5,4,3	259	125	0.0090420538317	0.0,0.0,0.0	0.088,0.458,0.243	-0.263
ENSMUSG00000047221	Fam185a	chr5	+	21447315	21447357	21433690	21433783	21455781	21455877	20,16,16	1,1,0	17,25,28	3,9,7	167	125	0.00908082959958	0.937,0.923,1.0	0.809,0.675,0.75	0.209
ENSMUSG00000021363	Mak	chr13	-	41030016	41030136	41025119	41026562	41034753	41034885	9,9,6	7,4,3	6,5,3	0,0,1	245	125	0.0113417247023	0.396,0.534,0.505	1.0,1.0,0.605	-0.39
ENSMUSG00000045100	Slc25a26	chr6	+	94507513	94507707	94500332	94500457	94510751	94510861	79,66,69	2,2,8	67,83,72	0,0,0	319	125	0.0116076632311	0.939,0.928,0.772	1.0,1.0,1.0	-0.12
ENSMUSG00000004056	Akt2	chr7	+	27607242	27607405	27605816	27605937	27608622	27608753	2,4,11	6,3,1	8,7,1	1,0,0	288	125	0.0132293683963	0.126,0.367,0.827	0.776,1.0,1.0	-0.485
ENSMUSG00000046782	Ttc6	chr12	+	57694415	57694498	57689684	57689835	57697364	57697525	2,6,2	0,0,0	19,24,14	7,2,1	208	125	0.0136016431078	1.0,1.0,1.0	0.62,0.878,0.894	0.203
ENSMUSG00000030022	Adamts9	chr6	-	92816469	92816643	92807014	92807185	92823346	92823514	168,148,142	9,9,7	31,28,23	0,0,0	299	125	0.0143414303923	0.886,0.873,0.895	1.0,1.0,1.0	-0.115
ENSMUSG00000020359	Phykpl	chr11	+	51598650	51598740	51598275	51598430	51599465	51599596	61,60,65	0,0,0	58,50,56	3,5,4	215	125	0.0149708146591	1.0,1.0,1.0	0.918,0.853,0.891	0.113
ENSMUSG00000044024	Rell2	chr18	+	37956327	37956567	37955558	37955909	37956928	37956994	17,14,17	0,0,1	11,17,13	4,1,2	365	125	0.0156993270174	1.0,1.0,0.853	0.485,0.853,0.69	0.275
ENSMUSG00000085396	Firre	chrX	-	50608477	50608604	50603438	50603525	50608686	50608814	78,50,48	5,3,11	70,54,51	30,21,20	252	125	0.0160166431553	0.886,0.892,0.684	0.536,0.561,0.558	0.269
ENSMUSG00000036578	Fxyd7	chr7	-	31047372	31047402	31044952	31045027	31051355	31051403	29,13,7	4,4,1	15,5,8	0,0,0	155	125	0.0183210860869	0.854,0.724,0.85	1.0,1.0,1.0	-0.191
ENSMUSG00000021277	Traf3	chr12	+	111166998	111167107	111166485	111166602	111237561	111237820	14,16,22	0,3,0	12,15,9	5,5,6	234	125	0.0199745743281	1.0,0.74,1.0	0.562,0.616,0.445	0.372
ENSMUSG00000097039	Pvt1	chr15	+	62175466	62175548	62159996	62160128	62242173	62242297	19,18,16	0,0,0	27,19,26	2,4,3	207	125	0.0204013443868	1.0,1.0,1.0	0.891,0.741,0.84	0.176
ENSMUSG00000062683	Atp5g2	chr15	-	102665053	102665247	102662863	102663128	102665762	102665855	24,31,18	0,0,1	23,24,14	5,2,2	319	125	0.0204013443868	1.0,1.0,0.876	0.643,0.825,0.733	0.225
ENSMUSG00000055707	Klhl26	chr8	-	70455465	70455648	70450218	70452853	70476849	70476905	73,57,50	0,1,0	49,53,36	6,5,0	308	125	0.0204084141038	1.0,0.959,1.0	0.768,0.811,1.0	0.127
ENSMUSG00000010067	Rassf1	chr9	+	107554125	107554244	107551566	107551846	107557452	107557557	11,2,9	1,0,0	7,13,8	1,5,2	244	125	0.0211557981183	0.849,1.0,1.0	0.782,0.571,0.672	0.275
ENSMUSG00000025892	Gria4	chr9	-	4427029	4427144	4424319	4424454	4456004	4456252	16,15,17	4,2,5	9,8,13	1,0,0	240	125	0.0223217439738	0.676,0.796,0.639	0.824,1.0,1.0	-0.238
ENSMUSG00000026972	Arrdc1	chr2	-	24927728	24927839	24927125	24927176	24935027	24935142	309,267,249	49,54,52	301,335,288	36,23,30	236	125	0.0223217439738	0.77,0.724,0.717	0.816,0.885,0.836	-0.109
ENSMUSG00000029592	Usp30	chr5	+	114102382	114102492	114100314	114100515	114105747	114105851	63,45,52	0,2,0	58,63,49	5,8,2	235	125	0.0244435277923	1.0,0.923,1.0	0.861,0.807,0.929	0.109
ENSMUSG00000062184	Hs6st2	chrX	-	51428657	51428744	51387211	51390361	51471373	51471406	40,38,30	1,0,0	41,44,40	9,3,1	212	125	0.0244435277923	0.959,1.0,1.0	0.729,0.896,0.959	0.125
ENSMUSG00000109129	Gm44973	chr7	+	5017436	5018039	5015495	5015560	5032762	5033097	18,30,15	2,2,3	25,23,29	0,1,0	728	125	0.0245887444807	0.607,0.72,0.462	1.0,0.798,1.0	-0.336
ENSMUSG00000055116	Arntl	chr7	+	113279456	113279582	113234622	113234696	113280649	113280802	101,60,82	1,1,0	70,36,43	0,6,6	251	125	0.0255471496313	0.981,0.968,1.0	1.0,0.749,0.781	0.14
ENSMUSG00000059475	Zfp426	chr9	-	20478132	20478279	20474935	20475033	20486329	20486437	16,8,11	0,0,0	22,13,7	3,2,2	272	125	0.0290721649145	1.0,1.0,1.0	0.771,0.749,0.617	0.288
ENSMUSG00000039988	Ankrd13c	chr3	+	157972999	157975294	157962277	157962382	157988639	157988784	129,86,82	10,3,2	113,86,77	0,0,2	2420	125	0.0300095017671	0.4,0.597,0.679	1.0,1.0,0.665	-0.33
ENSMUSG00000086968	4933431E20Rik	chr3	-	107894588	107894656	107894050	107894215	107894860	107894992	0,0,1	6,7,2	4,1,2	2,2,1	193	125	0.0300095017671	0.0,0.0,0.245	0.564,0.245,0.564	-0.376
ENSMUSG00000051236	Msrb3	chr10	-	120825107	120825136	120791401	120791499	120871034	120871151	18,10,8	5,2,2	17,15,9	0,0,1	154	125	0.0336976320774	0.745,0.802,0.765	1.0,1.0,0.88	-0.189
ENSMUSG00000074452	Pate2	chr9	+	35574229	35574387	35570283	35570530	35607594	35607719	1,3,2	3,7,3	2,10,4	0,2,1	283	125	0.033729000163	0.128,0.159,0.227	1.0,0.688,0.639	-0.604
ENSMUSG00000038569	Rad9b	chr5	-	122351560	122351710	122351271	122351373	122354138	122354232	36,39,48	0,0,0	29,29,55	2,1,6	275	125	0.0347271550855	1.0,1.0,1.0	0.868,0.929,0.806	0.132
ENSMUSG00000024254	Abcg8	chr17	+	84688531	84688688	84686616	84686721	84691799	84692038	10,5,12	5,5,1	1,4,8	0,1,0	282	125	0.0354004370419	0.47,0.307,0.842	1.0,0.639,1.0	-0.34
ENSMUSG00000024109	Nrxn1	chr17	-	90163791	90163881	90162113	90162433	90208322	90208494	32,21,21	11,0,5	28,20,25	1,0,1	215	125	0.0354004370419	0.628,1.0,0.709	0.942,1.0,0.936	-0.18
ENSMUSG00000019088	Dnase1l1	chrX	-	74276645	74276734	74276478	74276556	74277038	74277342	34,33,27	0,0,1	43,27,34	4,2,5	214	125	0.0362455058287	1.0,1.0,0.94	0.863,0.887,0.799	0.13
ENSMUSG00000020474	Polm	chr11	-	5836193	5836374	5835700	5835799	5837560	5837789	128,87,81	12,9,7	120,158,100	3,3,3	306	125	0.0390432339437	0.813,0.798,0.825	0.942,0.956,0.932	-0.131
ENSMUSG00000017664	Slc35c2	chr2	-	165281307	165281380	165278389	165278416	165282782	165282933	3,7,2	4,7,5	2,0,0	8,6,5	198	125	0.0390432339437	0.321,0.387,0.202	0.136,0.0,0.0	0.258
ENSMUSG00000068040	Tm9sf4	chr2	+	153203781	153203901	153200247	153200818	153208606	153210466	2,10,5	1,0,0	15,8,1	6,1,3	245	125	0.0397190011515	0.505,1.0,1.0	0.561,0.803,0.145	0.332
ENSMUSG00000043909	Trp53bp1	chr2	-	121223704	121223762	121215666	121216171	121235572	121236006	10,14,5	2,1,4	15,13,8	0,0,0	183	125	0.0407822763152	0.774,0.905,0.461	1.0,1.0,1.0	-0.287
ENSMUSG00000057766	Ankrd29	chr18	-	12295878	12295989	12290716	12290815	12305610	12305638	8,13,6	0,1,0	11,10,2	2,5,0	236	125	0.0444277849021	1.0,0.873,1.0	0.744,0.514,1.0	0.205
ENSMUSG00000024206	Rfx2	chr17	-	56799249	56799324	56787578	56787760	56803477	56803739	0,3,10	48,24,19	0,0,0	26,28,28	200	125	0.0449023418726	0.0,0.072,0.248	0.0,0.0,0.0	0.107
ENSMUSG00000028098	Rnf115	chr3	+	96754334	96754393	96727663	96727910	96775629	96775841	103,75,87	6,3,1	68,130,74	8,21,7	184	125	0.0449023418726	0.921,0.944,0.983	0.852,0.808,0.878	0.103
ENSMUSG00000094942	Gm3604	chr13	-	62371562	62371623	62368862	62370351	62383079	62383177	13,6,6	0,1,0	13,9,5	4,2,2	186	125	0.0449023418726	1.0,0.801,1.0	0.686,0.752,0.627	0.245
ENSMUSG00000044349	Snhg11	chr2	+	158376744	158376824	158376080	158376326	158376993	158377072	13,4,9	17,13,22	0,3,1	9,19,14	205	125	0.0460717452273	0.318,0.158,0.2	0.0,0.088,0.042	0.182
ENSMUSG00000042331	Specc1	chr11	+	62117699	62119282	62076994	62077236	62128199	62128407	199,205,168	3,3,2	196,218,149	0,0,0	1708	125	0.0473245588881	0.829,0.833,0.86	1.0,1.0,1.0	-0.159
ENSMUSG00000058883	Zfp708	chr13	-	67074832	67074916	67069400	67071528	67081449	67081545	13,8,17	3,2,2	13,9,4	0,0,0	209	125	0.0490641159428	0.722,0.705,0.836	1.0,1.0,1.0	-0.246
ENSMUSG00000033060	Lmo7	chr14	+	101886936	101887656	101885290	101885572	101888676	101888706	12,5,3	3,1,2	3,6,7	1,0,0	845	125	0.0493049006747	0.372,0.425,0.182	0.307,1.0,1.0	-0.443
ENSMUSG00000086629	2810403D21Rik	chrX	+	108972120	108972170	108901463	108901555	108974264	108974398	8,4,12	9,4,2	5,9,7	0,0,2	175	125	0.0499630479531	0.388,0.417,0.811	1.0,1.0,0.714	-0.366
