# Supplementary material for: An Alternative Splicing Program for Mouse Craniofacial Development
Source: Front Physiol. 2020 Sep 4;11:1099. doi: 10.3389/fphys.2020.01099 (PMC7498679; doi:10.3389/fphys.2020.01099)
Supplement: Supplementary file 12 [file Data_Sheet_1.zip › Filtered rMATS results/SE/FNP_Mes_E11.5_vs_E12.5_SE_filtered_output.txt]

GeneID	geneSymbol	chr	strand	exonStart_0base	exonEnd	upstreamES	upstreamEE	downstreamES	downstreamEE	IC_SAMPLE_1	SC_SAMPLE_1	IC_SAMPLE_2	SC_SAMPLE_2	IncFormLen	SkipFormLen	FDR	IncLevel1	IncLevel2	DeltaPSI
ENSMUSG00000067786	Nnat	chr2	+	157561212	157561239	157560115	157560260	157561541	157562504	1151,1169,1086	993,1075,959	306,379,336	778,851,663	152	125	0.0	0.488,0.472,0.482	0.244,0.268,0.294	0.212
ENSMUSG00000024044	Epb41l3	chr17	+	69274100	69274166	69270610	69270664	69274703	69274895	246,212,245	587,469,499	159,122,186	805,718,1045	191	125	0.0	0.215,0.228,0.243	0.114,0.1,0.104	0.123
ENSMUSG00000032624	Eml4	chr17	+	83428215	83428248	83427999	83428025	83440030	83440154	344,246,262	212,147,159	535,501,460	114,113,85	158	125	0.0	0.562,0.57,0.566	0.788,0.778,0.811	-0.226
ENSMUSG00000022681	Ntan1	chr16	+	13834680	13834794	13832336	13832434	13835134	13835448	1757,1797,1663	83,87,58	1780,1466,2089	174,189,261	239	125	0.0	0.917,0.915,0.937	0.843,0.802,0.807	0.106
ENSMUSG00000022858	Tra2b	chr16	-	22258985	22259261	22254983	22255117	22265740	22265829	422,379,313	473,484,437	488,500,509	133,207,105	401	125	0.0	0.218,0.196,0.183	0.534,0.43,0.602	-0.323
ENSMUSG00000035325	Sec31a	chr5	-	100373424	100373715	100368293	100368352	100375207	100375331	611,600,595	49,38,26	679,659,977	160,149,238	416	125	0.0	0.789,0.826,0.873	0.56,0.571,0.552	0.268
ENSMUSG00000035325	Sec31a	chr5	-	100373379	100373715	100368293	100368352	100375207	100375331	672,701,683	49,38,26	735,696,1038	160,149,238	461	125	0.0	0.788,0.833,0.877	0.555,0.559,0.542	0.281
ENSMUSG00000010554	Mettl16	chr11	+	74795751	74795817	74792202	74792318	74795981	74796124	26,27,19	363,316,276	117,61,72	322,253,294	191	125	0.0	0.045,0.053,0.043	0.192,0.136,0.138	-0.108
ENSMUSG00000020212	Mdm1	chr10	+	118156833	118156863	118152174	118152274	118157194	118157370	74,92,63	283,264,223	191,150,193	191,175,207	155	125	0.0	0.174,0.219,0.186	0.446,0.409,0.429	-0.235
ENSMUSG00000025026	Add3	chr19	+	53244309	53244405	53242503	53242627	53244997	53247399	313,316,343	268,221,193	91,74,66	245,233,206	221	125	0.0	0.398,0.447,0.501	0.174,0.152,0.153	0.289
ENSMUSG00000016921	Srsf6	chr2	+	162932814	162933082	162931993	162932142	162933425	162933550	641,368,343	1768,1914,1808	1560,1453,1879	1577,2076,1227	393	125	0.0	0.103,0.058,0.057	0.239,0.182,0.328	-0.177
ENSMUSG00000028364	Tnc	chr4	-	64000697	64000970	63976445	63976568	64006245	64006509	70,25,23	2,0,2	88,81,147	114,149,268	398	125	0.0	0.917,1.0,0.783	0.195,0.146,0.147	0.737
ENSMUSG00000066306	Numa1	chr7	+	102002294	102002336	102001414	102001659	102007485	102007780	702,598,566	349,342,283	875,834,1283	78,108,123	167	125	0.0	0.601,0.567,0.6	0.894,0.853,0.886	-0.288
ENSMUSG00000005899	Smpd4	chr16	+	17635481	17635568	17631985	17632057	17638495	17638641	84,69,66	315,285,302	248,142,225	125,169,203	212	125	0.0	0.136,0.125,0.114	0.539,0.331,0.395	-0.297
ENSMUSG00000017677	Wsb1	chr11	-	79243399	79243575	79241983	79242156	79244462	79244563	501,388,419	256,243,271	742,469,649	45,91,66	301	125	0.0	0.448,0.399,0.391	0.873,0.682,0.803	-0.373
ENSMUSG00000021144	Mta1	chr12	+	113133540	113133576	113133184	113133337	113135796	113135828	746,732,687	468,443,482	732,638,856	150,116,168	161	125	0.0	0.553,0.562,0.525	0.791,0.81,0.798	-0.253
ENSMUSG00000036087	Slain2	chr5	+	72965803	72965881	72958148	72958286	72974530	72974702	40,31,34	357,353,339	159,111,153	315,259,303	203	125	0.0	0.065,0.051,0.058	0.237,0.209,0.237	-0.17
ENSMUSG00000022246	Rai14	chr15	-	10589258	10589345	10587837	10587924	10591586	10591615	614,596,602	682,566,538	488,394,366	1308,1191,1237	212	125	0.0	0.347,0.383,0.398	0.18,0.163,0.149	0.212
ENSMUSG00000032374	Plod2	chr9	+	92601984	92602047	92600740	92600882	92602947	92603061	380,313,271	265,210,203	807,806,733	224,189,208	188	125	0.0	0.488,0.498,0.47	0.705,0.739,0.701	-0.23
ENSMUSG00000029673	Auts2	chr5	-	131470413	131470458	131466031	131466127	131472258	131472479	86,59,65	281,218,239	256,203,223	277,222,276	170	125	0.0	0.184,0.166,0.167	0.405,0.402,0.373	-0.221
ENSMUSG00000029817	Tra2a	chr6	-	49252802	49253108	49252381	49252515	49263837	49264011	121,80,77	1230,1344,1063	682,566,609	653,737,606	431	125	0.0	0.028,0.017,0.021	0.232,0.182,0.226	-0.191
ENSMUSG00000029920	Smarcad1	chr6	+	65043835	65044108	65043205	65043445	65052619	65052749	181,240,219	278,233,204	105,110,106	390,393,215	398	125	2.303636209e-13	0.17,0.244,0.252	0.078,0.081,0.134	0.124
ENSMUSG00000029207	Apbb2	chr5	-	66392272	66392335	66391771	66391857	66400075	66400281	119,80,63	58,42,39	283,226,252	36,28,39	188	125	6.46504355428e-13	0.577,0.559,0.518	0.839,0.843,0.811	-0.28
ENSMUSG00000028134	Ptbp2	chr3	-	119724611	119724645	119724093	119724186	119726065	119726205	1080,1022,1090	51,49,68	401,520,378	74,68,64	159	125	6.46504355428e-13	0.943,0.943,0.926	0.81,0.857,0.823	0.107
ENSMUSG00000022139	Mbnl2	chr14	+	120395711	120395765	120388899	120389163	120396450	120396604	209,163,154	53,54,41	182,214,139	179,264,101	179	125	2.75081264957e-12	0.734,0.678,0.724	0.415,0.361,0.49	0.29
ENSMUSG00000032580	Rbm5	chr9	-	107759775	107759849	107756908	107756992	107760321	107760391	603,588,480	150,111,81	399,414,423	189,197,223	199	125	3.43570886028e-12	0.716,0.769,0.788	0.57,0.569,0.544	0.197
ENSMUSG00000025925	Terf1	chr1	+	15833400	15833489	15831506	15831566	15838181	15838288	879,780,705	104,55,78	713,561,827	144,151,228	214	125	5.2361028426e-12	0.832,0.892,0.841	0.743,0.685,0.679	0.153
ENSMUSG00000030061	Uba3	chr6	-	97205305	97205347	97203473	97203594	97205532	97205647	250,264,290	60,52,45	159,169,122	82,113,71	167	125	5.97732974229e-12	0.757,0.792,0.828	0.592,0.528,0.563	0.231
ENSMUSG00000032624	Eml4	chr17	+	83425257	83425431	83421605	83421735	83427222	83427351	850,629,718	145,113,110	1234,953,914	70,66,64	299	125	8.39350526404e-12	0.71,0.699,0.732	0.881,0.858,0.857	-0.152
ENSMUSG00000032621	Srek1	chr13	-	103764295	103764419	103763881	103764006	103769316	103769348	99,85,67	296,268,268	161,150,153	224,195,169	249	125	9.18574938336e-12	0.144,0.137,0.112	0.265,0.279,0.312	-0.154
ENSMUSG00000026566	Mpzl1	chr1	-	165601749	165601864	165593653	165593677	165604609	165604742	638,641,545	375,383,330	1062,992,1236	300,270,357	240	125	1.66236817593e-11	0.47,0.466,0.462	0.648,0.657,0.643	-0.183
ENSMUSG00000026335	Pam	chr1	-	97864202	97864520	97853102	97853232	97884125	97884197	174,117,128	129,104,93	392,361,387	88,122,105	443	125	2.35337380896e-11	0.276,0.241,0.28	0.557,0.455,0.51	-0.242
ENSMUSG00000033364	Usp37	chr1	-	74459914	74459980	74456078	74456220	74461565	74461730	113,135,115	117,102,90	156,109,135	30,35,30	191	125	2.37530489105e-11	0.387,0.464,0.455	0.773,0.671,0.747	-0.295
ENSMUSG00000052337	Immt	chr6	+	71866725	71866740	71863140	71863270	71868579	71868803	1154,1077,1066	241,216,224	874,723,961	385,308,431	140	125	2.48341999139e-11	0.81,0.817,0.809	0.67,0.677,0.666	0.141
ENSMUSG00000060126	Tpt1	chr14	+	75847243	75847360	75846693	75846799	75848098	75848297	109,118,94	12,23,20	51,39,57	45,38,42	242	125	2.92273844016e-11	0.824,0.726,0.708	0.369,0.346,0.412	0.377
ENSMUSG00000050017	Pitpnb	chr5	+	111385519	111385604	111382987	111383110	111386502	111388359	919,946,975	271,242,251	733,642,709	415,341,431	210	125	2.92273844016e-11	0.669,0.699,0.698	0.513,0.528,0.495	0.177
ENSMUSG00000071337	Tia1	chr6	+	86423605	86423671	86419928	86420411	86424344	86424423	133,122,107	536,461,423	200,127,190	233,249,220	191	125	3.70838416664e-11	0.14,0.148,0.142	0.36,0.25,0.361	-0.18
ENSMUSG00000024534	Sncaip	chr18	+	52908609	52908680	52906417	52907477	52915306	52915930	108,106,144	191,147,147	63,44,80	208,226,327	196	125	2.35617683483e-10	0.265,0.315,0.385	0.162,0.11,0.135	0.186
ENSMUSG00000067786	Nnat	chr2	+	157561212	157561288	157560106	157560260	157561541	157562238	2886,3174,2714	993,1075,959	952,1194,1161	778,851,663	201	125	2.53734662212e-10	0.644,0.647,0.638	0.432,0.466,0.521	0.17
ENSMUSG00000029328	Hnrnpdl	chr5	-	100035634	100035739	100034827	100034984	100036103	100036725	943,988,905	1882,1945,2050	872,1073,1175	899,1269,1235	230	125	3.2321691384e-10	0.214,0.216,0.194	0.345,0.315,0.341	-0.126
ENSMUSG00000060424	Pantr1	chr1	-	42663555	42663602	42648199	42648456	42666840	42667003	157,144,116	388,326,378	282,261,361	348,307,416	172	125	3.68622929799e-10	0.227,0.243,0.182	0.371,0.382,0.387	-0.163
ENSMUSG00000024381	Bin1	chr18	+	32426223	32426352	32424819	32424967	32431670	32431742	409,427,392	179,201,164	472,404,589	92,87,101	254	125	5.24998692029e-10	0.529,0.511,0.541	0.716,0.696,0.742	-0.191
ENSMUSG00000032497	Lrrfip2	chr9	+	111193046	111193118	111190167	111190284	111199664	111199835	336,296,311	141,126,120	276,318,357	56,39,56	197	125	6.86234344395e-10	0.602,0.598,0.622	0.758,0.838,0.802	-0.192
ENSMUSG00000028364	Tnc	chr4	-	63982650	63982923	63976445	63976568	64006245	64006509	76,43,30	2,0,2	369,467,750	114,149,268	398	125	8.30542595272e-10	0.923,1.0,0.825	0.504,0.496,0.468	0.427
ENSMUSG00000031060	Rbm10	chrX	+	20641182	20641256	20639432	20639502	20642743	20642830	529,586,466	50,33,33	262,264,259	65,48,56	199	125	8.44187599895e-10	0.869,0.918,0.899	0.717,0.776,0.744	0.15
ENSMUSG00000061887	Ssbp3	chr4	+	107027216	107027297	107009678	107009768	107028192	107028252	3078,3363,2883	487,489,433	2877,2634,3370	767,875,891	206	125	8.74838245249e-10	0.793,0.807,0.802	0.695,0.646,0.697	0.121
ENSMUSG00000024381	Bin1	chr18	+	32426223	32426352	32424819	32424967	32431982	32432093	337,336,336	201,249,209	401,342,504	104,122,133	254	125	1.62307330759e-09	0.452,0.399,0.442	0.655,0.58,0.651	-0.198
ENSMUSG00000036087	Slain2	chr5	+	72965803	72965881	72958148	72958286	72975996	72978811	17,17,13	5,5,10	70,51,82	0,2,0	203	125	1.64518245106e-09	0.677,0.677,0.445	1.0,0.94,1.0	-0.38
ENSMUSG00000030166	Rad52	chr6	+	119913898	119913992	119913001	119913103	119914169	119914237	144,153,120	34,43,32	88,89,111	74,65,88	219	125	2.40518984117e-09	0.707,0.67,0.682	0.404,0.439,0.419	0.266
ENSMUSG00000021733	Slc4a7	chr14	+	14762347	14762522	14760234	14760341	14765576	14765710	119,109,131	45,34,45	71,49,29	86,54,30	300	125	2.73625579813e-09	0.524,0.572,0.548	0.256,0.274,0.287	0.276
ENSMUSG00000034601	2700049A03Rik	chr12	+	71216041	71216196	71194291	71194466	71242943	71243303	28,38,29	71,72,54	48,48,85	29,31,39	280	125	4.93766504227e-09	0.15,0.191,0.193	0.425,0.409,0.493	-0.264
ENSMUSG00000067786	Nnat	chr2	+	157561212	157561293	157560109	157560260	157561541	157562522	5561,5957,5265	993,1075,959	2136,2479,2330	778,851,663	206	125	5.0734621177e-09	0.773,0.771,0.769	0.625,0.639,0.681	0.123
ENSMUSG00000032599	Ip6k2	chr9	+	108796654	108796783	108796063	108796396	108797206	108797442	306,318,234	166,185,176	319,255,332	403,299,495	254	125	8.96368806735e-09	0.476,0.458,0.396	0.28,0.296,0.248	0.169
ENSMUSG00000015165	Hnrnpl	chr7	+	28810671	28811168	28808540	28808859	28813278	28813397	617,485,610	127,111,63	371,327,178	189,185,202	622	125	1.39983445975e-08	0.494,0.468,0.661	0.283,0.262,0.15	0.309
ENSMUSG00000029778	Adcyap1r1	chr6	+	55491229	55491310	55484941	55485033	55494076	55494206	2,6,2	6,6,5	2,2,1	0,0,0	206	125	1.4249773794e-08	0.168,0.378,0.195	1.0,1.0,1.0	-0.753
ENSMUSG00000021711	Trappc13	chr13	-	104152164	104152182	104150049	104150183	104154295	104154340	84,62,83	255,239,219	169,119,160	226,189,182	143	125	2.00683571983e-08	0.224,0.185,0.249	0.395,0.355,0.435	-0.176
ENSMUSG00000026987	Baz2b	chr2	-	59933411	59933438	59932104	59932170	59933670	59933715	26,25,17	46,49,51	56,48,37	29,24,17	152	125	2.20260867885e-08	0.317,0.296,0.215	0.614,0.622,0.642	-0.35
ENSMUSG00000026150	Mff	chr1	+	82741817	82741976	82735469	82735507	82750519	82750604	214,205,217	481,502,461	186,175,218	185,200,248	284	125	2.79404018472e-08	0.164,0.152,0.172	0.307,0.278,0.279	-0.125
ENSMUSG00000032215	Rsl24d1	chr9	+	73116406	73116479	73113447	73113583	73117881	73117945	87,92,59	1,0,3	46,45,45	12,8,11	198	125	2.79719248714e-08	0.982,1.0,0.925	0.708,0.78,0.721	0.233
ENSMUSG00000030846	Tial1	chr7	-	128446730	128446798	128446194	128446270	128448120	128448208	126,72,85	316,263,285	161,188,213	274,255,244	193	125	3.36665270278e-08	0.205,0.151,0.162	0.276,0.323,0.361	-0.147
ENSMUSG00000022677	Fopnl	chr16	-	14313815	14314013	14304453	14304587	14317293	14317347	250,219,273	87,92,72	552,437,563	72,53,77	323	125	4.32517346409e-08	0.527,0.479,0.595	0.748,0.761,0.739	-0.216
ENSMUSG00000040952	Rps19	chr7	+	24886106	24886187	24885451	24885552	24888906	24888961	81,91,56	23,12,16	193,146,220	9,4,6	206	125	4.37512776486e-08	0.681,0.821,0.68	0.929,0.957,0.957	-0.22
ENSMUSG00000036435	Exoc1	chr5	+	76557818	76557863	76554099	76554205	76559003	76559167	77,69,90	104,84,86	20,31,34	91,89,115	170	125	5.30439069247e-08	0.352,0.377,0.435	0.139,0.204,0.179	0.214
ENSMUSG00000031012	Cask	chrX	-	13552372	13552441	13550946	13550982	13554877	13554946	254,264,237	25,17,18	350,217,306	82,49,72	194	125	5.95234333193e-08	0.867,0.909,0.895	0.733,0.74,0.733	0.155
ENSMUSG00000037514	Pank2	chr2	+	131280156	131280410	131273910	131274263	131287473	131287597	171,170,174	61,76,64	63,83,63	69,71,74	379	125	6.76357463688e-08	0.48,0.425,0.473	0.231,0.278,0.219	0.217
ENSMUSG00000060510	Zfp266	chr9	-	20521019	20521119	20508018	20508185	20521343	20521417	460,386,452	51,37,22	341,390,201	76,84,47	225	125	8.1508467613e-08	0.834,0.853,0.919	0.714,0.721,0.704	0.156
ENSMUSG00000028246	Faxc	chr4	+	21948691	21948888	21936632	21936768	21982385	21982502	197,183,185	65,57,47	146,128,121	118,95,79	322	125	8.9399835037e-08	0.541,0.555,0.604	0.324,0.343,0.373	0.22
ENSMUSG00000024242	Map4k3	chr17	-	80629285	80629348	80624055	80624114	80630414	80630473	252,202,230	143,117,101	472,359,372	98,97,92	188	125	8.95235223731e-08	0.54,0.534,0.602	0.762,0.711,0.729	-0.175
ENSMUSG00000039826	Trub2	chr2	-	29783311	29783373	29782119	29782201	29784952	29785027	333,382,357	157,149,146	172,158,205	172,118,189	187	125	1.10124678673e-07	0.586,0.632,0.62	0.401,0.472,0.42	0.182
ENSMUSG00000030417	Pdcd5	chr7	-	35643623	35643715	35642614	35642686	35644350	35644412	402,410,399	14,18,9	244,329,330	30,36,39	217	125	1.22927606712e-07	0.943,0.929,0.962	0.824,0.84,0.83	0.113
ENSMUSG00000037134	Prmt9	chr8	+	77562413	77562516	77560806	77560974	77563975	77564082	320,275,248	8,13,5	245,215,235	33,28,26	228	125	1.35362907134e-07	0.956,0.921,0.965	0.803,0.808,0.832	0.133
ENSMUSG00000020467	Efemp1	chr11	+	28916849	28916969	28915660	28915780	28921402	28921526	132,98,99	40,24,26	550,423,586	49,35,57	245	125	1.35420467946e-07	0.627,0.676,0.66	0.851,0.86,0.84	-0.196
ENSMUSG00000040648	Ppip5k2	chr1	-	97721105	97721279	97719833	97719906	97723669	97723834	126,119,135	278,237,252	162,129,160	133,128,156	299	125	1.37428962584e-07	0.159,0.173,0.183	0.337,0.296,0.3	-0.139
ENSMUSG00000027405	Nop56	chr2	+	130277031	130277314	130276596	130276653	130277475	130277624	474,486,451	23,24,15	226,213,252	23,47,55	408	125	1.74013863423e-07	0.863,0.861,0.902	0.751,0.581,0.584	0.237
ENSMUSG00000021156	Zmynd11	chr13	-	9710145	9710307	9698627	9698705	9720772	9720928	970,901,768	201,170,165	814,650,630	274,268,256	287	125	4.2247634268e-07	0.678,0.698,0.67	0.564,0.514,0.517	0.15
ENSMUSG00000031508	Ankrd10	chr8	-	11623696	11623858	11619258	11619297	11628438	11628530	184,150,182	260,223,201	267,205,260	148,155,171	287	125	4.39222670764e-07	0.236,0.227,0.283	0.44,0.365,0.398	-0.152
ENSMUSG00000014426	Map3k4	chr17	-	12242649	12242805	12239969	12240070	12243499	12243596	86,116,116	147,125,97	41,41,35	120,131,142	281	125	4.64182205523e-07	0.207,0.292,0.347	0.132,0.122,0.099	0.164
ENSMUSG00000022711	Pmm2	chr16	+	8645368	8645445	8642737	8642849	8646172	8646264	335,330,305	33,17,8	292,289,334	50,40,70	202	125	5.08163378352e-07	0.863,0.923,0.959	0.783,0.817,0.747	0.133
ENSMUSG00000024921	Smarca2	chr19	+	26759877	26759931	26751823	26752041	26771507	26771609	34,32,45	0,2,0	37,38,41	14,10,8	179	125	5.45783735357e-07	1.0,0.918,1.0	0.649,0.726,0.782	0.254
ENSMUSG00000029778	Adcyap1r1	chr6	+	55491226	55491310	55484941	55485033	55494076	55494206	5,9,6	6,6,5	1,5,4	0,0,0	209	125	6.29197766704e-07	0.333,0.473,0.418	1.0,1.0,1.0	-0.592
ENSMUSG00000020251	Glt8d2	chr10	-	82664624	82664796	82662165	82662283	82670277	82670370	96,70,70	10,8,3	138,159,172	1,1,0	297	125	7.00188040327e-07	0.802,0.786,0.908	0.983,0.985,1.0	-0.157
ENSMUSG00000033737	Fndc3c1	chrX	-	106473830	106473913	106473067	106473181	106484944	106485072	357,330,412	36,44,33	153,171,98	5,1,2	208	125	7.68511656709e-07	0.856,0.818,0.882	0.948,0.99,0.967	-0.116
ENSMUSG00000092203	1110038B12Rik	chr17	-	34950697	34950847	34950242	34950475	34951884	34952434	1985,1970,1984	320,352,332	1755,1741,2135	153,181,188	275	125	7.80527638013e-07	0.738,0.718,0.731	0.839,0.814,0.838	-0.101
ENSMUSG00000031156	Slc35a2	chrX	+	7892729	7892867	7889611	7889763	7894190	7894460	13,23,18	5,5,8	24,23,37	0,0,1	263	125	7.80603944026e-07	0.553,0.686,0.517	1.0,1.0,0.946	-0.397
ENSMUSG00000028995	Fam126a	chr5	-	24029655	24029759	23999940	24000019	24029913	24030305	6,3,11	1,0,0	2,3,0	5,3,3	229	125	7.80603944026e-07	0.766,1.0,1.0	0.179,0.353,0.0	0.745
ENSMUSG00000025871	4833439L19Rik	chr13	-	54564514	54564621	54556526	54556651	54565181	54565435	352,367,321	65,80,61	216,336,248	93,126,122	232	125	7.80603944026e-07	0.745,0.712,0.739	0.556,0.59,0.523	0.176
ENSMUSG00000031708	Tecr	chr8	-	83573027	83573045	83572840	83572946	83573219	83573252	45,41,41	38,55,45	15,12,17	45,58,79	143	125	7.96515915175e-07	0.509,0.395,0.443	0.226,0.153,0.158	0.27
ENSMUSG00000037669	Ldah	chr12	+	8227219	8227363	8220599	8220755	8268363	8268598	309,272,316	30,25,36	239,178,201	53,51,59	269	125	8.25087062967e-07	0.827,0.835,0.803	0.677,0.619,0.613	0.185
ENSMUSG00000025485	Ric8a	chr7	+	140857981	140858272	140857450	140857554	140858366	140858572	4,8,11	1,6,2	2,3,8	0,0,0	416	125	8.27112628611e-07	0.546,0.286,0.623	1.0,1.0,1.0	-0.515
ENSMUSG00000025871	4833439L19Rik	chr13	-	54559197	54559324	54556193	54556651	54565181	54565291	344,347,354	65,80,61	249,197,249	93,126,122	252	125	8.77152434527e-07	0.724,0.683,0.742	0.57,0.437,0.503	0.213
ENSMUSG00000041351	Rap1gap	chr4	+	137723745	137723823	137721825	137721957	137724691	137724801	12,2,11	85,55,46	56,40,57	101,84,105	203	125	9.09725834975e-07	0.08,0.022,0.128	0.255,0.227,0.251	-0.168
ENSMUSG00000026150	Mff	chr1	+	82747082	82747142	82735415	82735507	82750519	82750604	469,468,462	481,502,461	349,353,431	185,200,248	185	125	9.16560700995e-07	0.397,0.386,0.404	0.56,0.544,0.54	-0.152
ENSMUSG00000025871	4833439L19Rik	chr13	-	54564509	54564621	54556586	54556651	54565181	54565330	354,366,324	65,80,61	220,345,244	93,126,122	237	125	9.7272911944e-07	0.742,0.707,0.737	0.555,0.591,0.513	0.176
ENSMUSG00000029283	Cdc7	chr5	+	106974600	106974696	106973776	106974020	106975484	106975660	341,295,322	126,94,103	392,305,363	250,194,260	221	125	1.20769957343e-06	0.605,0.64,0.639	0.47,0.471,0.441	0.167
ENSMUSG00000062867	Impdh2	chr9	+	108562791	108562879	108562173	108562380	108563135	108563336	41,41,19	11,3,2	18,22,28	25,16,45	213	125	1.40227934053e-06	0.686,0.889,0.848	0.297,0.447,0.267	0.471
ENSMUSG00000037514	Pank2	chr2	+	131280156	131280410	131273910	131274263	131293398	131293524	170,164,173	62,63,46	59,82,59	75,52,104	379	125	1.46556895482e-06	0.475,0.462,0.554	0.206,0.342,0.158	0.262
ENSMUSG00000061894	Zscan20	chr4	-	128609029	128609162	128604476	128604712	128609897	128609981	5,3,4	0,0,0	10,6,0	7,2,2	258	125	1.46795219922e-06	1.0,1.0,1.0	0.409,0.592,0.0	0.666
ENSMUSG00000021546	Hnrnpk	chr13	-	58396187	58396259	58395573	58395687	58396826	58396899	459,383,307	101,74,62	197,213,196	123,81,94	197	125	1.59617291444e-06	0.743,0.767,0.759	0.504,0.625,0.57	0.19
ENSMUSG00000020717	Pecam1	chr11	-	106681031	106681085	106679548	106679611	106682879	106682953	253,231,176	61,48,30	387,385,460	29,39,32	179	125	1.72820054731e-06	0.743,0.771,0.804	0.903,0.873,0.909	-0.122
ENSMUSG00000031788	Kifc3	chr8	-	95100646	95100673	95100213	95100452	95101408	95101517	37,40,49	55,70,51	99,77,134	39,41,65	152	125	1.82448599697e-06	0.356,0.32,0.441	0.676,0.607,0.629	-0.265
ENSMUSG00000073164	2410018L13Rik	chr12	-	22983060	22983185	22982385	22982546	22992787	22992848	6,3,4	3,3,2	7,7,4	0,0,0	250	125	1.82448599697e-06	0.5,0.333,0.5	1.0,1.0,1.0	-0.556
ENSMUSG00000035469	Rcbtb1	chr14	+	59205624	59205722	59201233	59201584	59206803	59206930	17,20,14	6,5,5	16,32,4	0,0,0	223	125	1.85848175075e-06	0.614,0.692,0.611	1.0,1.0,1.0	-0.361
ENSMUSG00000054400	Cklf	chr8	+	104261473	104261569	104257284	104257443	104263270	104263447	98,112,123	15,6,13	49,53,67	24,23,24	221	125	2.18199260232e-06	0.787,0.913,0.843	0.536,0.566,0.612	0.276
ENSMUSG00000029208	Guf1	chr5	+	69563082	69563222	69561653	69561857	69564523	69564647	334,237,242	69,64,37	196,171,179	102,73,113	265	125	2.23490660359e-06	0.695,0.636,0.755	0.475,0.525,0.428	0.219
ENSMUSG00000030663	1110004F10Rik	chr7	+	116093024	116093256	116088273	116088414	116099439	116099523	2,1,1	0,0,0	5,10,17	1,7,3	357	125	2.27598971798e-06	1.0,1.0,1.0	0.636,0.333,0.665	0.455
ENSMUSG00000026103	Gls	chr1	-	52204345	52204516	52199854	52199887	52207300	52207359	27,26,19	118,77,112	81,41,50	74,89,48	296	125	2.50595671646e-06	0.088,0.125,0.067	0.316,0.163,0.306	-0.168
ENSMUSG00000066842	Hmcn1	chr1	-	150577271	150577622	150573475	150573595	150580227	150580356	78,74,64	122,139,132	94,93,206	70,82,166	476	125	2.53909491843e-06	0.144,0.123,0.113	0.261,0.229,0.246	-0.119
ENSMUSG00000039477	Tnrc18	chr5	-	142764768	142764897	142762989	142763161	142765050	142765187	1031,981,865	83,69,90	1095,1069,1108	200,138,199	254	125	2.64107483633e-06	0.859,0.875,0.825	0.729,0.792,0.733	0.102
ENSMUSG00000036908	Unc93b1	chr19	+	3941519	3941681	3936268	3936422	3941884	3942017	70,59,68	3,1,0	84,71,72	17,11,12	287	125	2.92636830756e-06	0.91,0.963,1.0	0.683,0.738,0.723	0.243
ENSMUSG00000091625	Lsm5	chr6	-	56703005	56703033	56702095	56702168	56704622	56704710	51,44,64	59,49,68	11,10,14	36,52,48	153	125	2.99794654612e-06	0.414,0.423,0.435	0.2,0.136,0.192	0.248
ENSMUSG00000109061	Map2k7	chr8	+	4240687	4240735	4238864	4239033	4243303	4243445	46,50,49	206,179,173	129,137,148	263,234,240	173	125	4.56861476967e-06	0.139,0.168,0.17	0.262,0.297,0.308	-0.13
ENSMUSG00000021262	Evl	chr12	+	108683347	108683410	108683194	108683261	108686049	108686116	1775,1850,1504	952,985,750	1653,1519,1981	1507,1174,1787	188	125	4.61666906898e-06	0.554,0.555,0.571	0.422,0.462,0.424	0.124
ENSMUSG00000024843	Chka	chr19	+	3881997	3882120	3875734	3875788	3884471	3884585	19,26,15	131,106,122	43,45,38	70,96,93	248	125	4.98335118563e-06	0.068,0.11,0.058	0.236,0.191,0.171	-0.121
ENSMUSG00000022306	Zfpm2	chr15	+	40752895	40753054	40655041	40655583	40774044	40774146	13,14,13	0,0,0	19,16,12	2,7,4	284	125	6.23783628184e-06	1.0,1.0,1.0	0.807,0.502,0.569	0.374
ENSMUSG00000042500	Ago4	chr4	-	126497210	126497312	126489540	126493331	126506743	126506878	19,13,11	0,0,0	23,20,20	5,4,9	227	125	6.56920443801e-06	1.0,1.0,1.0	0.717,0.734,0.55	0.333
ENSMUSG00000043940	Wdfy3	chr5	-	101935989	101936073	101930827	101931005	101937281	101937739	119,113,99	26,19,9	104,83,40	53,45,21	209	125	9.94247703899e-06	0.732,0.781,0.868	0.54,0.525,0.533	0.261
ENSMUSG00000032479	Map4	chr9	+	110071025	110071139	110068692	110068985	110078002	110078084	213,266,223	98,120,108	352,294,442	76,76,98	239	125	1.00079804168e-05	0.532,0.537,0.519	0.708,0.669,0.702	-0.164
ENSMUSG00000034518	Hmgxb4	chr8	+	74999998	75000113	74999812	74999891	75000649	75001584	340,342,344	210,133,169	283,224,262	294,230,245	240	125	1.01194623159e-05	0.457,0.573,0.515	0.334,0.337,0.358	0.172
ENSMUSG00000004947	Dtx2	chr5	+	136026469	136026607	136021754	136021858	136028498	136028572	159,146,119	100,104,95	163,166,188	58,58,47	263	125	1.28341324565e-05	0.43,0.4,0.373	0.572,0.576,0.655	-0.2
ENSMUSG00000031365	Zfp275	chrX	+	73351268	73351360	73344836	73344912	73351808	73351923	77,47,62	74,65,72	98,99,61	46,45,25	217	125	1.29480658673e-05	0.375,0.294,0.332	0.551,0.559,0.584	-0.231
ENSMUSG00000034902	Pip5k1c	chr10	+	81317325	81317403	81314991	81315118	81317765	81318254	140,178,157	290,265,274	128,165,168	411,530,552	203	125	1.82928576428e-05	0.229,0.293,0.261	0.161,0.161,0.158	0.101
ENSMUSG00000039903	Eva1c	chr16	+	90866254	90866451	90831112	90831432	90869565	90869689	4,4,1	0,0,0	9,8,7	4,2,2	322	125	1.82928576428e-05	1.0,1.0,1.0	0.466,0.608,0.576	0.45
ENSMUSG00000071646	Mta2	chr19	+	8942919	8943032	8942492	8942719	8943464	8943532	39,29,33	4,6,4	26,24,28	26,18,17	238	125	1.88918606367e-05	0.837,0.717,0.812	0.344,0.412,0.464	0.382
ENSMUSG00000045411	2410002F23Rik	chr7	+	44247909	44248059	44246786	44246823	44248251	44248295	119,95,84	57,52,39	67,66,99	87,81,99	275	125	1.95555306538e-05	0.487,0.454,0.495	0.259,0.27,0.312	0.198
ENSMUSG00000026566	Mpzl1	chr1	-	165601749	165601855	165593367	165593677	165604609	165604742	1182,1175,971	375,383,330	1514,1464,1769	300,270,357	231	125	2.00277698977e-05	0.63,0.624,0.614	0.732,0.746,0.728	-0.113
ENSMUSG00000078897	Gm4724	chr2	-	175430772	175430874	175425028	175425155	175432179	175432234	22,44,33	19,17,21	31,30,35	0,4,3	227	125	2.19622793742e-05	0.389,0.588,0.464	1.0,0.805,0.865	-0.41
ENSMUSG00000018395	Kif3a	chr11	+	53590716	53590725	53586834	53586930	53593394	53593530	4,1,2	1,1,0	1,0,2	14,3,16	134	125	2.43981272767e-05	0.789,0.483,1.0	0.062,0.0,0.104	0.702
ENSMUSG00000032375	Aph1b	chr9	-	66788198	66788451	66784517	66784645	66790597	66790668	2,1,0	2,1,1	4,5,6	1,0,0	378	125	2.51641550452e-05	0.249,0.249,0.0	0.569,1.0,1.0	-0.69
ENSMUSG00000031156	Slc35a2	chrX	+	7892139	7892867	7889611	7889763	7894190	7894464	82,104,73	5,5,8	74,65,91	0,0,1	853	125	2.65655343883e-05	0.706,0.753,0.572	1.0,1.0,0.93	-0.3
ENSMUSG00000031629	Cenpu	chr8	+	46569970	46570079	46568609	46568679	46572751	46572830	237,223,178	12,8,10	208,197,196	36,20,37	234	125	2.75034629026e-05	0.913,0.937,0.905	0.755,0.84,0.739	0.14
ENSMUSG00000028549	Itgb3bp	chr4	-	99802096	99802232	99789600	99789679	99814057	99814100	136,152,158	128,122,120	232,158,265	83,80,96	261	125	2.98332420488e-05	0.337,0.374,0.387	0.572,0.486,0.569	-0.176
ENSMUSG00000020694	Tlk2	chr11	+	105210544	105210640	105209793	105209837	105221185	105221353	314,341,285	217,229,202	295,346,285	116,129,102	221	125	2.98332420488e-05	0.45,0.457,0.444	0.59,0.603,0.612	-0.151
ENSMUSG00000028125	Abca4	chr3	+	122157834	122157958	122156337	122156485	122158313	122158443	14,6,9	4,3,3	1,6,2	0,0,0	249	125	3.07105206718e-05	0.637,0.501,0.601	1.0,1.0,1.0	-0.42
ENSMUSG00000007411	Mark3	chr12	+	111615395	111615444	111604510	111604564	111623244	111623315	314,225,245	56,51,47	386,320,333	24,27,36	174	125	3.08555871132e-05	0.801,0.76,0.789	0.92,0.895,0.869	-0.111
ENSMUSG00000027750	Postn	chr3	+	54380411	54380492	54377560	54377606	54383387	54383477	168,90,101	95,70,60	1654,1446,2048	553,435,690	206	125	3.418178072e-05	0.518,0.438,0.505	0.645,0.669,0.643	-0.165
ENSMUSG00000036775	Decr2	chr17	-	26088021	26088073	26087323	26087459	26089963	26090300	106,78,65	2,4,1	44,64,63	11,7,15	177	125	3.54077309859e-05	0.974,0.932,0.979	0.739,0.866,0.748	0.177
ENSMUSG00000079038	D130040H23Rik	chr8	+	69291629	69291882	69291261	69291322	69300252	69300379	0,0,0	5,9,3	10,2,1	0,1,1	378	125	3.54077309859e-05	0.0,0.0,0.0	1.0,0.398,0.249	-0.549
ENSMUSG00000039953	Clstn1	chr4	+	149626086	149626116	149614049	149614172	149627211	149627407	163,163,184	212,214,249	225,208,239	168,169,143	155	125	3.85288978231e-05	0.383,0.381,0.373	0.519,0.498,0.574	-0.151
ENSMUSG00000033712	Ccar2	chr14	-	70143398	70143512	70142359	70142531	70145842	70145962	3,4,4	4,1,2	4,7,10	0,0,0	239	125	3.97382787674e-05	0.282,0.677,0.511	1.0,1.0,1.0	-0.51
ENSMUSG00000037134	Prmt9	chr8	+	77562448	77562516	77560806	77560974	77563975	77564082	104,103,88	8,13,5	89,94,106	33,28,26	193	125	3.98763584695e-05	0.894,0.837,0.919	0.636,0.685,0.725	0.201
ENSMUSG00000036555	Iqce	chr5	-	140669021	140669120	140666028	140666208	140670466	140670567	50,49,39	57,49,45	37,34,37	108,78,120	224	125	4.19207883114e-05	0.329,0.358,0.326	0.16,0.196,0.147	0.17
ENSMUSG00000031156	Slc35a2	chrX	+	7892139	7893415	7889611	7889763	7894190	7894464	70,82,56	5,5,8	53,42,59	0,0,1	1401	125	4.23317800283e-05	0.555,0.594,0.384	1.0,1.0,0.84	-0.436
ENSMUSG00000018362	Kpna2	chr11	-	106992602	106992691	106991857	106992126	106996508	106996646	22,22,13	7,5,0	7,9,6	15,14,16	214	125	4.68078812789e-05	0.647,0.72,1.0	0.214,0.273,0.18	0.567
ENSMUSG00000098090	2700099C18Rik	chr17	+	94761497	94761604	94756433	94756523	94762461	94762620	192,199,181	41,43,48	148,187,211	18,11,18	232	125	5.11100273583e-05	0.716,0.714,0.67	0.816,0.902,0.863	-0.16
ENSMUSG00000024055	Cyp4f13	chr17	-	32932628	32932682	32930540	32930662	32941055	32941200	1,5,6	0,0,0	9,13,12	3,4,6	179	125	5.28904275663e-05	1.0,1.0,1.0	0.677,0.694,0.583	0.349
ENSMUSG00000038990	Cables2	chr2	-	180262116	180262225	180261076	180261180	180263077	180263155	130,92,85	1,3,2	68,80,78	8,8,14	234	125	5.79238808228e-05	0.986,0.942,0.958	0.82,0.842,0.749	0.158
ENSMUSG00000020777	Acox1	chr11	-	116189414	116189575	116181912	116182020	116198221	116198381	13,11,8	1,0,0	32,18,29	11,8,9	286	125	6.82843582055e-05	0.85,1.0,1.0	0.56,0.496,0.585	0.403
ENSMUSG00000066880	Zfp617	chr8	+	71929137	71929198	71928201	71928328	71932018	71932495	269,287,270	147,140,125	310,208,229	57,61,65	186	125	7.97367130682e-05	0.552,0.579,0.592	0.785,0.696,0.703	-0.154
ENSMUSG00000059708	Akap17b	chrX	-	36623567	36624336	36618602	36618733	36636472	36636574	30,21,22	7,2,3	35,28,22	1,0,0	894	125	8.56509822902e-05	0.375,0.595,0.506	0.83,1.0,1.0	-0.451
ENSMUSG00000028898	Trnau1ap	chr4	-	132325351	132325489	132325207	132325260	132329352	132329389	61,60,55	28,35,24	72,84,93	16,10,9	263	125	8.8107133328e-05	0.509,0.449,0.521	0.681,0.8,0.831	-0.278
ENSMUSG00000050671	Ism2	chr12	-	87282299	87282383	87279681	87280202	87282645	87282786	11,4,7	1,0,0	3,7,4	5,3,3	209	125	8.8107133328e-05	0.868,1.0,1.0	0.264,0.583,0.444	0.526
ENSMUSG00000024969	Mark2	chr19	-	7281797	7281959	7280997	7281255	7282725	7282823	407,426,389	55,37,33	455,431,573	87,107,106	287	125	8.8107133328e-05	0.763,0.834,0.837	0.695,0.637,0.702	0.133
ENSMUSG00000036555	Iqce	chr5	-	140669021	140669105	140666007	140666208	140670466	140670567	31,42,31	57,49,45	26,29,19	108,78,120	209	125	9.80398783784e-05	0.245,0.339,0.292	0.126,0.182,0.087	0.16
ENSMUSG00000032745	Gpbp1	chr13	-	111447895	111447955	111440631	111440816	111448932	111448999	960,829,731	496,470,393	1098,858,1266	347,342,375	185	125	0.000100200502387	0.567,0.544,0.557	0.681,0.629,0.695	-0.112
ENSMUSG00000055436	Srsf11	chr3	-	158024122	158024231	158023242	158023359	158026724	158026858	58,57,63	48,27,27	234,97,243	33,26,37	234	125	0.000110085386552	0.392,0.53,0.555	0.791,0.666,0.778	-0.253
ENSMUSG00000030180	Kdm5a	chr6	+	120438443	120438525	120431812	120432223	120438986	120439711	58,45,47	161,117,115	76,66,74	97,84,78	207	125	0.000110085386552	0.179,0.188,0.198	0.321,0.322,0.364	-0.147
ENSMUSG00000045962	Wnk1	chr6	-	119952684	119952969	119951897	119951995	119956070	119956196	573,458,489	20,13,12	623,434,471	72,30,26	410	125	0.000112625747556	0.897,0.915,0.926	0.725,0.815,0.847	0.117
ENSMUSG00000024843	Chka	chr19	+	3881997	3882120	3864647	3864759	3884471	3884585	14,15,9	31,28,22	33,28,26	17,13,18	248	125	0.000121281961315	0.185,0.213,0.171	0.495,0.521,0.421	-0.289
ENSMUSG00000028538	St3gal3	chr4	-	118054649	118054697	118031839	118031882	118107548	118107693	131,128,114	75,75,49	165,154,202	47,41,37	173	125	0.000127176228183	0.558,0.552,0.627	0.717,0.731,0.798	-0.17
ENSMUSG00000038290	Smg6	chr11	+	74928992	74930748	74925822	74926003	74931576	74931769	228,220,211	4,4,7	199,234,184	1,0,0	1881	125	0.000128222339408	0.791,0.785,0.667	0.93,1.0,1.0	-0.229
ENSMUSG00000003352	Cacnb3	chr15	+	98640958	98640978	98640685	98640750	98641176	98641257	149,152,150	67,59,68	128,93,139	96,103,122	145	125	0.000131073104771	0.657,0.69,0.655	0.535,0.438,0.496	0.178
ENSMUSG00000063052	Lrrc40	chr3	+	158041619	158041659	158040440	158040622	158043560	158043690	71,61,58	37,26,21	16,24,29	38,41,28	165	125	0.000137951383144	0.592,0.64,0.677	0.242,0.307,0.44	0.307
ENSMUSG00000029673	Auts2	chr5	-	131470413	131470458	131466031	131466127	131472237	131472479	61,48,64	153,116,116	166,117,202	157,164,189	170	125	0.000142889407521	0.227,0.233,0.289	0.437,0.344,0.44	-0.157
ENSMUSG00000026927	Sdccag3	chr2	-	26385497	26385609	26384681	26384821	26385989	26386063	257,219,258	23,32,26	238,186,251	59,45,63	237	125	0.000153923928902	0.855,0.783,0.84	0.68,0.686,0.678	0.145
ENSMUSG00000004561	Mettl17	chr14	+	51889146	51889217	51888741	51888836	51889527	51889635	123,119,115	24,31,27	66,59,71	40,35,38	196	125	0.000159544767982	0.766,0.71,0.731	0.513,0.518,0.544	0.211
ENSMUSG00000055320	Tead1	chr7	+	112856052	112856064	112842039	112842102	112856797	112856932	47,36,22	63,74,87	37,36,24	16,20,18	137	125	0.000166672359025	0.405,0.307,0.187	0.678,0.622,0.549	-0.317
ENSMUSG00000022160	Mettl3	chr14	-	52298639	52298736	52298024	52298085	52299700	52299819	149,188,148	40,40,34	66,80,110	44,39,56	222	125	0.000166854737288	0.677,0.726,0.71	0.458,0.536,0.525	0.198
ENSMUSG00000092558	Med20	chr17	+	47618808	47619062	47612962	47613117	47622884	47624418	511,546,508	14,33,17	343,345,356	39,25,41	379	125	0.000185037696567	0.923,0.845,0.908	0.744,0.82,0.741	0.124
ENSMUSG00000057894	Zfp329	chr7	-	12807911	12807973	12806096	12806592	12809696	12811666	10,14,16	0,0,0	19,15,29	3,3,7	187	125	0.000185037696567	1.0,1.0,1.0	0.809,0.77,0.735	0.229
ENSMUSG00000001520	Nrip2	chr6	+	128404930	128405084	128400106	128400301	128406489	128406572	4,3,2	0,0,0	13,8,9	6,1,1	279	125	0.000187479516103	1.0,1.0,1.0	0.493,0.782,0.801	0.308
ENSMUSG00000001998	Ap4e1	chr2	+	127019285	127019359	127014169	127014293	127028171	127028293	53,45,48	0,1,0	33,25,25	7,5,1	199	125	0.000191175230339	1.0,0.966,1.0	0.748,0.758,0.94	0.173
ENSMUSG00000024795	Kif20b	chr19	+	34972396	34972498	34969919	34970117	34972858	34973009	117,109,118	238,215,162	112,95,166	74,106,136	227	125	0.000198918239398	0.213,0.218,0.286	0.455,0.33,0.402	-0.157
ENSMUSG00000029406	Pitpnm2	chr5	-	124124797	124124959	124123938	124124087	124125298	124125463	39,27,32	64,83,70	109,87,62	78,58,79	287	125	0.000198918239398	0.21,0.124,0.166	0.378,0.395,0.255	-0.176
ENSMUSG00000021629	Slc30a5	chr13	-	100824915	100825001	100821118	100821206	100828899	100829022	164,148,148	1,3,2	120,119,100	6,7,15	211	125	0.000208393429658	0.99,0.967,0.978	0.922,0.91,0.798	0.102
ENSMUSG00000036775	Decr2	chr17	-	26088928	26088997	26087323	26087459	26089963	26090300	93,76,65	2,4,1	55,67,69	11,7,15	194	125	0.000208882754276	0.968,0.924,0.977	0.763,0.86,0.748	0.166
ENSMUSG00000046897	Zfp740	chr15	+	102205228	102205305	102204570	102204883	102207770	102207920	144,180,160	250,221,217	70,77,43	191,190,127	202	125	0.000224823169836	0.263,0.335,0.313	0.185,0.2,0.173	0.118
ENSMUSG00000079179	Rab10os	chr12	+	3247351	3247438	3241521	3241578	3249866	3250376	27,20,32	15,2,1	39,19,33	0,0,0	212	125	0.000226029756063	0.515,0.855,0.95	1.0,1.0,1.0	-0.227
ENSMUSG00000013833	Med16	chr10	-	79907490	79907511	79907038	79907146	79908817	79908910	7,9,8	5,2,15	8,3,8	0,0,1	146	125	0.000230506348154	0.545,0.794,0.313	1.0,1.0,0.873	-0.407
ENSMUSG00000079834	Tmlhe	chrX_GL456233_random	+	272713	272993	258246	258423	285395	285515	168,175,161	3,2,5	302,256,309	25,18,25	405	125	0.000231882394224	0.945,0.964,0.909	0.789,0.814,0.792	0.141
ENSMUSG00000045114	Prrt2	chr7	-	127019394	127020355	127018883	127019016	127021004	127021211	47,39,37	0,0,0	95,111,109	4,5,4	1086	125	0.000238491117273	1.0,1.0,1.0	0.732,0.719,0.758	0.264
ENSMUSG00000045962	Wnk1	chr6	-	119953770	119953902	119951897	119951995	119956070	119956170	22,23,17	20,13,12	15,16,12	72,30,26	257	125	0.000239474346551	0.349,0.463,0.408	0.092,0.206,0.183	0.246
ENSMUSG00000038766	Gabpb2	chr3	-	95216213	95216268	95206462	95206602	95217588	95217709	100,79,77	38,25,33	44,53,35	48,50,27	180	125	0.000239570752879	0.646,0.687,0.618	0.389,0.424,0.474	0.221
ENSMUSG00000015357	Clpx	chr9	+	65312097	65312139	65310151	65310311	65316643	65316820	280,280,275	69,80,67	371,389,307	26,60,48	167	125	0.000240655320089	0.752,0.724,0.754	0.914,0.829,0.827	-0.113
ENSMUSG00000033768	Nrxn2	chr19	+	6513715	6513805	6509777	6509949	6516922	6517248	30,26,18	6,2,4	13,13,14	10,11,19	215	125	0.000248555543017	0.744,0.883,0.723	0.43,0.407,0.3	0.404
ENSMUSG00000037661	Gpr160	chr3	+	30889941	30890041	30877234	30877561	30895709	30897190	5,2,1	0,0,0	9,7,13	3,1,4	225	125	0.000250097537983	1.0,1.0,1.0	0.625,0.795,0.644	0.312
ENSMUSG00000063524	Eno1	chr4	+	150242121	150242180	150241044	150241140	150244004	150244074	10,8,10	4,3,2	2,1,4	5,7,12	184	125	0.000259056148213	0.629,0.644,0.773	0.214,0.088,0.185	0.52
ENSMUSG00000020562	Efcab10	chr12	+	33398278	33398443	33394853	33395198	33398547	33398635	35,25,37	5,8,2	8,6,11	0,0,0	290	125	0.000261641243344	0.751,0.574,0.889	1.0,1.0,1.0	-0.262
ENSMUSG00000021552	Gkap1	chr13	-	58241653	58241755	58238648	58238712	58243801	58243954	9,12,11	12,19,22	4,5,2	26,25,52	227	125	0.000270534560095	0.292,0.258,0.216	0.078,0.099,0.021	0.189
ENSMUSG00000078427	Sarnp	chr10	+	128853182	128853251	128851156	128851182	128872420	128872510	94,95,90	19,20,17	51,67,63	51,33,32	194	125	0.000285920431365	0.761,0.754,0.773	0.392,0.567,0.559	0.257
ENSMUSG00000038352	Arl5c	chr11	-	97993424	97993508	97992281	97992433	97994337	97994485	16,20,9	0,0,0	22,15,23	5,1,5	209	125	0.000288404192204	1.0,1.0,1.0	0.725,0.9,0.733	0.214
ENSMUSG00000028364	Tnc	chr4	-	64000697	64000970	63982650	63982923	64006245	64006509	70,26,23	10,2,2	84,83,142	43,43,54	398	125	0.000296090329978	0.687,0.803,0.783	0.38,0.377,0.452	0.355
ENSMUSG00000029227	Fip1l1	chr5	+	74585045	74585072	74572428	74572585	74587002	74587057	610,540,464	249,204,199	780,537,759	159,146,197	152	125	0.000307604015536	0.668,0.685,0.657	0.801,0.752,0.76	-0.101
ENSMUSG00000031298	Adgrg2	chrX	+	160463327	160463369	160461342	160461381	160465577	160465631	0,1,0	2,3,3	9,8,7	8,7,2	167	125	0.000313069155637	0.0,0.2,0.0	0.457,0.461,0.724	-0.481
ENSMUSG00000028115	Bnipl	chr3	-	95250166	95250262	95249805	95249870	95250964	95251193	5,2,1	0,0,0	12,23,13	3,6,4	221	125	0.000318759723056	1.0,1.0,1.0	0.693,0.684,0.648	0.325
ENSMUSG00000024962	Vegfb	chr19	-	6986289	6986486	6985804	6985840	6987351	6987629	24,43,15	0,0,0	30,23,23	7,2,1	322	125	0.000325664789361	1.0,1.0,1.0	0.625,0.817,0.899	0.22
ENSMUSG00000029001	Fbxo44	chr4	-	148154157	148154241	148152802	148153644	148156145	148156281	27,16,14	41,58,26	5,10,15	82,67,89	209	125	0.000326250372284	0.283,0.142,0.244	0.035,0.082,0.092	0.153
ENSMUSG00000037236	Matr3	chr18	+	35562894	35563100	35562191	35562259	35571842	35572123	22,14,22	34,44,17	6,2,1	23,38,17	331	125	0.000334807118962	0.196,0.107,0.328	0.09,0.019,0.022	0.167
ENSMUSG00000073139	Tmem185a	chrX	-	70465002	70465086	70462844	70463021	70467153	70467361	317,263,266	29,41,30	189,200,225	6,14,6	209	125	0.000352515306043	0.867,0.793,0.841	0.95,0.895,0.957	-0.1
ENSMUSG00000032735	Ablim3	chr18	-	61816921	61816969	61814197	61814332	61819790	61819917	0,0,0	1,1,1	4,1,5	10,1,5	173	125	0.000360020968592	0.0,0.0,0.0	0.224,0.419,0.419	-0.354
ENSMUSG00000069049	Eif2s3y	chrY	+	1013378	1013473	1012047	1012169	1014633	1014792	158,130,139	40,30,25	98,52,152	40,27,85	220	125	0.000403394718745	0.692,0.711,0.76	0.582,0.523,0.504	0.185
ENSMUSG00000045114	Prrt2	chr7	-	127019394	127019530	127018883	127019016	127021004	127021137	20,20,19	0,0,0	35,40,36	4,5,4	261	125	0.000429529561285	1.0,1.0,1.0	0.807,0.793,0.812	0.196
ENSMUSG00000035293	G2e3	chr12	+	51363951	51364020	51363416	51363546	51367774	51367956	15,8,8	30,20,16	21,18,15	12,7,7	194	125	0.000431608152608	0.244,0.205,0.244	0.53,0.624,0.58	-0.347
ENSMUSG00000057406	Whsc1	chr5	+	33821658	33821728	33820743	33820877	33843111	33843737	338,286,333	61,69,63	174,201,101	79,81,32	195	125	0.0004934284893	0.78,0.727,0.772	0.585,0.614,0.669	0.137
ENSMUSG00000029245	Epha5	chr5	-	84237398	84237554	84156411	84156536	84331227	84331891	4,2,2	0,0,0	19,15,10	3,2,3	281	125	0.000507076517634	1.0,1.0,1.0	0.738,0.769,0.597	0.299
ENSMUSG00000031196	F8	chrX	-	75296089	75296299	75285366	75288379	75316508	75316659	10,16,6	3,2,2	10,4,8	0,0,0	335	125	0.000527887958617	0.554,0.749,0.528	1.0,1.0,1.0	-0.39
ENSMUSG00000022837	Iqcb1	chr16	+	36849626	36849736	36843358	36843458	36856290	36856433	30,28,27	4,2,6	30,30,52	1,0,0	235	125	0.000531480684641	0.8,0.882,0.705	0.941,1.0,1.0	-0.185
ENSMUSG00000037997	Parp11	chr6	+	127470701	127470830	127453674	127453822	127474235	127474311	32,39,23	21,21,15	13,17,14	40,23,28	254	125	0.000550480058669	0.429,0.478,0.43	0.138,0.267,0.197	0.245
ENSMUSG00000040363	Bcor	chrX	-	12134323	12134869	12131492	12131536	12160288	12160346	1,2,6	3,1,2	3,5,8	0,0,1	671	125	0.000562065532349	0.058,0.271,0.359	1.0,1.0,0.598	-0.637
ENSMUSG00000054387	Mdm4	chr1	-	133004653	133004721	133003790	133003890	133009136	133009192	232,209,172	25,22,21	249,178,143	55,59,31	193	125	0.00056888576696	0.857,0.86,0.841	0.746,0.661,0.749	0.134
ENSMUSG00000040524	Zfp609	chr9	-	65794621	65795495	65730975	65731201	65827465	65827564	298,272,285	3,6,7	185,156,105	0,0,0	999	125	0.000579307099503	0.926,0.85,0.836	1.0,1.0,1.0	-0.129
ENSMUSG00000020131	Pcsk4	chr10	-	80322080	80322209	80321282	80321951	80322723	80322848	18,29,23	3,4,0	18,31,27	9,18,24	254	125	0.000585700987609	0.747,0.781,1.0	0.496,0.459,0.356	0.406
ENSMUSG00000028549	Itgb3bp	chr4	-	99798695	99798762	99789600	99789679	99814057	99814100	78,76,64	128,122,120	105,74,138	83,80,96	192	125	0.000611781198358	0.284,0.289,0.258	0.452,0.376,0.483	-0.16
ENSMUSG00000019320	Noxo1	chr17	+	24698785	24698861	24698517	24698598	24698944	24699122	14,15,9	6,4,2	9,10,17	1,0,0	201	125	0.000624120007966	0.592,0.7,0.737	0.848,1.0,1.0	-0.273
ENSMUSG00000024843	Chka	chr19	+	3882009	3882120	3864647	3864759	3884471	3884585	14,17,10	31,28,22	33,28,24	17,13,18	236	125	0.000693365331368	0.193,0.243,0.194	0.507,0.533,0.414	-0.275
ENSMUSG00000037736	Limch1	chr5	+	66993142	66993178	66974409	66974662	66997119	66997246	302,266,272	116,102,94	523,464,425	114,92,92	161	125	0.000693365331368	0.669,0.669,0.692	0.781,0.797,0.782	-0.11
ENSMUSG00000045095	Magi1	chr6	-	93694007	93694211	93686781	93686875	93697193	93697487	269,238,228	14,20,12	279,162,295	40,22,49	329	125	0.000693365331368	0.88,0.819,0.878	0.726,0.737,0.696	0.139
ENSMUSG00000029913	Prdm5	chr6	+	65859356	65859478	65831248	65831371	65862914	65862994	44,36,33	7,3,3	36,39,40	0,1,0	247	125	0.000699590383877	0.761,0.859,0.848	1.0,0.952,1.0	-0.161
ENSMUSG00000026643	Nmt2	chr2	+	3306982	3307032	3305396	3305439	3309466	3309611	152,116,134	14,8,10	163,136,151	38,32,25	175	125	0.000753373928091	0.886,0.912,0.905	0.754,0.752,0.812	0.128
ENSMUSG00000048661	Lemd3	chr10	-	120949296	120949363	120947203	120947271	120977783	120979332	55,46,54	1,0,0	52,75,51	3,8,5	192	125	0.0008380324178	0.973,1.0,1.0	0.919,0.859,0.869	0.109
ENSMUSG00000031508	Ankrd10	chr8	-	11620261	11620373	11619061	11619297	11628438	11628530	121,140,148	260,223,201	152,177,167	148,155,171	237	125	0.00089681989115	0.197,0.249,0.28	0.351,0.376,0.34	-0.114
ENSMUSG00000032567	Aste1	chr9	+	105402717	105402776	105401475	105401686	105403395	105403591	35,40,25	22,31,19	41,35,40	5,9,10	184	125	0.00094710111046	0.519,0.467,0.472	0.848,0.725,0.731	-0.282
ENSMUSG00000031229	Atrx	chrX	-	105884306	105884420	105879908	105880015	105887714	105887839	360,213,179	43,35,46	548,324,185	30,31,13	239	125	0.000958339219993	0.814,0.761,0.671	0.905,0.845,0.882	-0.129
ENSMUSG00000047220	Ccdc36	chr9	-	108412962	108413011	108412492	108412580	108417321	108417485	4,5,1	0,0,0	5,5,11	1,8,1	174	125	0.000967723468905	1.0,1.0,1.0	0.782,0.31,0.888	0.34
ENSMUSG00000024985	Tcf7l2	chr19	+	55925976	55926049	55924529	55924580	55931433	55933654	66,63,67	15,19,17	86,61,90	47,39,64	198	125	0.000984380449811	0.735,0.677,0.713	0.536,0.497,0.47	0.207
ENSMUSG00000024150	Mcfd2	chr17	-	87264140	87264365	87258782	87258881	87265834	87265863	18,10,20	6,23,8	15,26,20	0,1,3	350	125	0.000994703549039	0.517,0.134,0.472	1.0,0.903,0.704	-0.495
ENSMUSG00000038351	Sgsm2	chr11	-	74867030	74867155	74866568	74866636	74867610	74867745	26,41,47	8,2,2	37,28,26	0,0,0	250	125	0.00101485693529	0.619,0.911,0.922	1.0,1.0,1.0	-0.183
ENSMUSG00000038587	Akap12	chr10	+	4353141	4357939	4313742	4313857	4358477	4359468	95,103,79	0,0,0	195,172,225	2,0,6	4923	125	0.00101485693529	1.0,1.0,1.0	0.712,1.0,0.488	0.267
ENSMUSG00000032036	Kirrel3	chr9	+	35025110	35025146	35023453	35023652	35028331	35028439	1,2,2	0,1,0	2,2,5	8,6,5	161	125	0.00103491331538	1.0,0.608,1.0	0.163,0.206,0.437	0.601
ENSMUSG00000025144	Stra13	chr11	-	120711843	120711895	120711702	120711756	120713692	120713738	288,368,385	24,22,29	105,141,128	14,30,23	177	125	0.00103708984234	0.894,0.922,0.904	0.841,0.768,0.797	0.105
ENSMUSG00000025812	Pard3	chr8	+	127410728	127410773	127409555	127409707	127415569	127415797	44,56,40	134,126,111	24,35,24	149,150,176	170	125	0.00107113789201	0.194,0.246,0.209	0.106,0.146,0.091	0.102
ENSMUSG00000028438	Kif24	chr4	-	41428344	41428982	41414901	41414999	41464709	41464840	32,28,23	2,3,2	5,18,17	0,0,0	763	125	0.00107113789201	0.724,0.605,0.653	1.0,1.0,1.0	-0.339
ENSMUSG00000097743	Gm16973	chr14	-	56699148	56699306	56697346	56698038	56700819	56701268	105,76,65	17,8,3	107,77,123	1,3,2	283	125	0.00107783651425	0.732,0.808,0.905	0.979,0.919,0.964	-0.139
ENSMUSG00000022771	Ppil2	chr16	-	17092684	17092791	17091855	17091889	17094882	17095043	2,1,2	3,1,1	11,8,13	1,0,0	232	125	0.00107783651425	0.264,0.35,0.519	0.856,1.0,1.0	-0.574
ENSMUSG00000023951	Vegfa	chr17	-	46020990	46021122	46018832	46018879	46024064	46024094	453,460,371	93,123,87	697,590,785	313,195,300	257	125	0.00107794600609	0.703,0.645,0.675	0.52,0.595,0.56	0.116
ENSMUSG00000034755	Pcdh11x	chrX	+	120899554	120899700	120726500	120726699	120905697	120906344	7,17,3	0,1,0	21,27,7	4,6,5	271	125	0.00108256067181	1.0,0.887,1.0	0.708,0.675,0.392	0.371
ENSMUSG00000032076	Cadm1	chr9	+	47829376	47829409	47818733	47818817	47848166	47848298	100,100,81	165,145,86	54,82,52	180,174,160	158	125	0.00108256067181	0.324,0.353,0.427	0.192,0.272,0.205	0.145
ENSMUSG00000085601	Gm4969	chr7	-	19102903	19103010	19102306	19102462	19103689	19103783	31,31,15	0,1,0	25,16,57	3,9,3	232	125	0.00111341302114	1.0,0.944,1.0	0.818,0.489,0.911	0.242
ENSMUSG00000049580	Tsku	chr7	-	98359357	98359467	98353476	98353616	98361241	98361288	9,6,5	0,8,2	7,13,7	0,0,0	235	125	0.00115026748007	1.0,0.285,0.571	1.0,1.0,1.0	-0.381
ENSMUSG00000087174	5530601H04Rik	chrX	-	105047908	105048010	105037196	105039812	105066758	105066877	115,123,119	8,4,5	79,82,83	10,12,22	227	125	0.0011534606471	0.888,0.944,0.929	0.813,0.79,0.675	0.161
ENSMUSG00000028364	Tnc	chr4	-	63984459	63984732	63982650	63982923	64006245	64006509	39,28,17	10,2,2	51,45,92	43,43,54	398	125	0.00123380069596	0.551,0.815,0.727	0.271,0.247,0.349	0.409
ENSMUSG00000055202	Zfp811	chr17	-	32800386	32800447	32797405	32798873	32800811	32800938	124,111,105	7,10,4	85,70,77	14,14,19	186	125	0.00134296285241	0.923,0.882,0.946	0.803,0.771,0.731	0.149
ENSMUSG00000073838	Tufm	chr7	+	126488259	126488426	126487587	126487782	126488649	126488754	15,20,10	9,10,15	11,12,2	32,24,45	292	125	0.00134590549145	0.416,0.461,0.222	0.128,0.176,0.019	0.259
ENSMUSG00000032624	Eml4	chr17	+	83425257	83425431	83421605	83421735	83427999	83428025	324,242,278	55,46,40	576,448,443	55,39,31	299	125	0.00136577506233	0.711,0.687,0.744	0.814,0.828,0.857	-0.119
ENSMUSG00000028246	Faxc	chr4	+	21958443	21958667	21936632	21936768	21982385	21982502	73,62,65	65,57,47	56,66,46	118,95,79	349	125	0.00136577506233	0.287,0.28,0.331	0.145,0.199,0.173	0.127
ENSMUSG00000050908	Tvp23a	chr16	-	10428658	10428803	10427382	10427472	10446929	10447362	235,233,168	23,21,31	118,127,120	26,39,49	270	125	0.00140345812827	0.825,0.837,0.715	0.678,0.601,0.531	0.189
ENSMUSG00000057363	Uxs1	chr1	-	43802531	43802624	43797244	43797305	43805352	43805396	13,2,11	37,25,24	3,0,4	36,50,51	218	125	0.00140381407002	0.168,0.044,0.208	0.046,0.0,0.043	0.11
ENSMUSG00000030231	Plekha5	chr6	+	140555950	140556070	140552714	140552798	140556803	140556857	10,10,4	2,6,3	18,5,17	1,0,1	245	125	0.00140593745034	0.718,0.46,0.405	0.902,1.0,0.897	-0.405
ENSMUSG00000108011	Gm44596	chr6	+	128404934	128405084	128400106	128400301	128406489	128406572	6,3,6	0,0,0	22,13,17	6,1,1	275	125	0.00145486225039	1.0,1.0,1.0	0.625,0.855,0.885	0.212
ENSMUSG00000061371	Zfp873	chr10	+	82058682	82058743	82058369	82058496	82059516	82061581	38,36,51	21,18,26	77,58,42	11,14,3	186	125	0.00146561228161	0.549,0.573,0.569	0.825,0.736,0.904	-0.258
ENSMUSG00000026767	Fam188a	chr2	-	12403997	12404168	12397492	12397566	12419158	12419391	6,3,3	8,6,8	0,0,0	1,3,8	296	125	0.00146561228161	0.241,0.174,0.137	0.0,0.0,0.0	0.184
ENSMUSG00000026927	Sdccag3	chr2	-	26385082	26385145	26384681	26384821	26385989	26386063	241,259,271	23,32,26	291,204,290	59,45,63	188	125	0.00147699367391	0.874,0.843,0.874	0.766,0.751,0.754	0.107
ENSMUSG00000044348	Slc25a53	chrX	-	137032350	137032500	137016248	137016339	137038223	137038300	18,16,10	0,1,0	4,6,2	0,4,5	275	125	0.00147989933581	1.0,0.879,1.0	1.0,0.405,0.154	0.44
ENSMUSG00000038482	Tfdp1	chr8	+	13357042	13357109	13339664	13339739	13365088	13365195	600,584,584	166,158,154	461,401,440	220,151,199	192	125	0.00147989933581	0.702,0.706,0.712	0.577,0.634,0.59	0.106
ENSMUSG00000023994	Nfya	chr17	-	48398981	48399068	48395649	48395796	48400437	48400580	421,427,373	57,79,83	336,325,302	18,37,32	212	125	0.00150159150929	0.813,0.761,0.726	0.917,0.838,0.848	-0.101
ENSMUSG00000027763	Mbnl1	chr3	+	60621422	60621458	60615619	60615773	60622145	60622240	86,78,76	40,32,24	102,40,73	71,55,79	161	125	0.00153070846935	0.625,0.654,0.711	0.527,0.361,0.418	0.228
ENSMUSG00000027806	Tsc22d2	chr3	+	58428227	58428299	58417483	58417613	58437316	58437475	33,23,28	16,14,7	20,13,27	29,30,38	197	125	0.00153374376378	0.567,0.51,0.717	0.304,0.216,0.311	0.321
ENSMUSG00000029836	Cbx3	chr6	+	51478437	51478600	51475230	51475373	51481723	51481818	68,44,32	7,29,10	18,14,20	27,21,35	288	125	0.00155439622536	0.808,0.397,0.581	0.224,0.224,0.199	0.38
ENSMUSG00000001052	Sec24b	chr3	-	130020537	130020642	130011791	130011872	130033830	130033974	301,282,281	121,101,79	233,188,185	130,113,122	230	125	0.001607508582	0.575,0.603,0.659	0.493,0.475,0.452	0.139
ENSMUSG00000036817	Sun1	chr5	+	139230772	139230838	139226705	139226885	139233470	139233569	32,26,29	6,5,7	61,56,43	0,4,1	191	125	0.0016171457483	0.777,0.773,0.731	1.0,0.902,0.966	-0.196
ENSMUSG00000094439	Gm21969	chr4	+	139606421	139606562	139604998	139605094	139607604	139607744	202,187,162	6,3,2	154,157,119	13,9,12	266	125	0.00161870661098	0.941,0.967,0.974	0.848,0.891,0.823	0.107
ENSMUSG00000023051	Tarbp2	chr15	+	102520474	102520577	102518454	102518602	102521137	102521213	20,23,21	3,8,8	19,29,24	1,2,0	228	125	0.00166985476048	0.785,0.612,0.59	0.912,0.888,1.0	-0.271
ENSMUSG00000022228	Zscan26	chr13	-	21448166	21448484	21447785	21447894	21449440	21449516	80,75,80	58,63,68	116,117,120	47,54,41	443	125	0.00174797616161	0.28,0.251,0.249	0.411,0.379,0.452	-0.154
ENSMUSG00000019942	Cdk1	chr10	-	69346074	69346231	69342539	69342710	69352835	69352903	6,10,8	1,0,0	9,3,11	3,3,2	282	125	0.00178150976005	0.727,1.0,1.0	0.571,0.307,0.709	0.38
ENSMUSG00000056342	Usp34	chr11	+	23474265	23474389	23472949	23473054	23484101	23484181	247,214,219	34,42,57	137,84,211	61,42,73	249	125	0.00178496503739	0.785,0.719,0.659	0.53,0.501,0.592	0.18
ENSMUSG00000018654	Ikzf1	chr11	+	11740949	11741009	11707784	11707904	11748310	11748571	3,4,4	13,12,6	0,0,0	8,2,1	185	125	0.00178496503739	0.135,0.184,0.311	0.0,0.0,0.0	0.21
ENSMUSG00000110408	RP23-357C16.1	chr9	-	117708637	117708839	117708361	117708487	117872465	117872584	0,0,1	1,5,0	4,18,8	1,2,1	327	125	0.00178496503739	0.0,0.0,1.0	0.605,0.775,0.754	-0.378
ENSMUSG00000062939	Stat4	chr1	+	52011782	52011911	52008242	52008728	52013789	52013934	9,16,8	1,0,0	2,12,6	5,1,2	254	125	0.00188853125986	0.816,1.0,1.0	0.164,0.855,0.596	0.4
ENSMUSG00000033102	Cdc14b	chr13	-	64201331	64201448	64195359	64196675	64205270	64205417	118,86,108	75,49,49	121,99,77	28,20,25	242	125	0.00192690275122	0.448,0.475,0.532	0.691,0.719,0.614	-0.19
ENSMUSG00000026811	St6galnac6	chr2	+	32608041	32608225	32607010	32607111	32609225	32609316	23,30,31	9,10,21	42,47,22	7,2,1	309	125	0.00194282936439	0.508,0.548,0.374	0.708,0.905,0.899	-0.361
ENSMUSG00000029034	Cpsf3l	chr4	+	155886091	155886160	155885564	155885703	155886797	155886919	232,243,176	17,20,19	119,112,149	21,27,30	194	125	0.00196552515122	0.898,0.887,0.856	0.785,0.728,0.762	0.122
ENSMUSG00000039199	Zdhhc1	chr8	-	105484188	105484427	105483540	105483783	105485461	105485508	83,50,62	44,29,33	188,136,183	37,42,45	364	125	0.00196921656249	0.393,0.372,0.392	0.636,0.527,0.583	-0.196
ENSMUSG00000029636	Wasf3	chr5	+	146460964	146461140	146455543	146455661	146466797	146467064	283,278,325	8,3,10	131,131,116	12,10,10	301	125	0.00198414026397	0.936,0.975,0.931	0.819,0.845,0.828	0.117
ENSMUSG00000028923	Necap2	chr4	-	141070854	141070940	141070055	141070233	141071580	141071839	25,23,8	27,43,26	3,5,5	28,38,29	211	125	0.00199986163003	0.354,0.241,0.154	0.06,0.072,0.093	0.175
ENSMUSG00000059119	Nap1l4	chr7	-	143527165	143527311	143521400	143521430	143532308	143532380	10,10,5	1,0,0	20,7,22	5,5,3	271	125	0.00202862379767	0.822,1.0,1.0	0.649,0.392,0.772	0.336
ENSMUSG00000022935	Grik1	chr16	-	87914153	87914404	87895900	87896351	87923076	87923302	3,6,1	0,0,0	46,36,79	2,3,8	376	125	0.00202862379767	1.0,1.0,1.0	0.884,0.8,0.767	0.183
ENSMUSG00000047409	Ctdspl	chr9	+	119020011	119020044	119011234	119011389	119026936	119027038	149,150,123	17,26,26	166,173,124	7,15,6	158	125	0.00202980753306	0.874,0.82,0.789	0.949,0.901,0.942	-0.103
ENSMUSG00000032409	Atr	chr9	+	95922747	95922907	95921652	95921832	95927168	95927348	223,207,180	10,7,10	90,117,123	9,14,23	285	125	0.00202980753306	0.907,0.928,0.888	0.814,0.786,0.701	0.141
ENSMUSG00000054612	Mgmt	chr7	+	136951267	136951404	136894613	136894687	137085948	137086109	146,170,137	3,6,3	127,112,160	19,12,9	262	125	0.00204052256361	0.959,0.931,0.956	0.761,0.817,0.895	0.124
ENSMUSG00000042589	Cux2	chr5	-	122043769	122043844	121924804	121924915	122049775	122049851	5,6,8	0,1,0	2,10,9	2,5,2	200	125	0.00214900599367	1.0,0.789,1.0	0.385,0.556,0.738	0.37
ENSMUSG00000074071	Fam169b	chr7	+	68321819	68321905	68304551	68304651	68329221	68329399	12,14,20	6,3,0	6,6,9	0,0,0	211	125	0.00219916060022	0.542,0.734,1.0	1.0,1.0,1.0	-0.241
ENSMUSG00000025968	Ndufs1	chr1	-	63172153	63172257	63170848	63170914	63176427	63176524	172,189,202	156,168,147	110,109,67	127,200,99	229	125	0.00227375262529	0.376,0.38,0.429	0.321,0.229,0.27	0.122
ENSMUSG00000030663	1110004F10Rik	chr7	+	116097761	116097953	116088273	116088414	116099439	116099523	17,24,12	0,0,0	50,33,53	1,7,3	317	125	0.00229180754821	1.0,1.0,1.0	0.952,0.65,0.874	0.175
ENSMUSG00000029130	Rnf32	chr5	+	29224116	29224284	29206695	29206804	29225042	29225522	19,15,20	0,1,0	25,28,37	6,2,5	293	125	0.00229311862401	1.0,0.865,1.0	0.64,0.857,0.759	0.203
ENSMUSG00000030409	Dmpk	chr7	+	19092207	19092254	19091938	19092036	19092417	19092632	11,20,13	6,2,3	18,11,13	0,1,0	172	125	0.00229311862401	0.571,0.879,0.759	1.0,0.889,1.0	-0.227
ENSMUSG00000071072	Ptges3	chr10	+	128070133	128070232	128069215	128069285	128072067	128072157	23,12,26	0,2,0	12,9,8	5,4,1	224	125	0.00230972699465	1.0,0.77,1.0	0.573,0.557,0.817	0.274
ENSMUSG00000067367	Lyar	chr5	+	38222930	38223054	38220553	38220635	38223133	38223231	10,8,11	79,71,101	15,15,10	38,47,12	249	125	0.00235697706877	0.06,0.054,0.052	0.165,0.138,0.295	-0.144
ENSMUSG00000036890	Gtdc1	chr2	-	44756267	44756435	44635001	44635316	44825350	44825543	137,126,116	0,0,0	70,84,65	6,3,2	293	125	0.00236719156481	1.0,1.0,1.0	0.833,0.923,0.933	0.104
ENSMUSG00000024050	Wiz	chr17	-	32362792	32362963	32361674	32361964	32367823	32368147	470,439,445	39,23,33	325,306,311	41,49,41	296	125	0.0023807448227	0.836,0.89,0.851	0.77,0.725,0.762	0.107
ENSMUSG00000034684	Sema3f	chr9	-	107691355	107691448	107689685	107689779	107692167	107692287	358,328,306	229,233,223	431,448,313	169,168,165	218	125	0.00244969087123	0.473,0.447,0.44	0.594,0.605,0.521	-0.12
ENSMUSG00000028898	Trnau1ap	chr4	-	132325351	132325489	132325207	132325260	132328468	132328566	60,67,57	19,27,20	74,94,102	11,12,13	263	125	0.00252657633486	0.6,0.541,0.575	0.762,0.788,0.789	-0.208
ENSMUSG00000043467	Zbtb37	chr1	-	161012884	161013021	161008793	161009491	161019483	161020406	5,10,4	4,3,0	1,0,2	4,6,4	262	125	0.00262478620349	0.374,0.614,1.0	0.107,0.0,0.193	0.563
ENSMUSG00000027111	Itga6	chr2	+	71853533	71853663	71849380	71849506	71855853	71856758	45,26,20	153,114,69	52,50,54	73,94,113	255	125	0.00264272043449	0.126,0.101,0.124	0.259,0.207,0.19	-0.102
ENSMUSG00000024163	Mapk8ip3	chr17	-	24920471	24920495	24918087	24918139	24923815	24923907	80,90,79	10,10,5	72,83,77	26,17,24	149	125	0.00266017222222	0.87,0.883,0.93	0.699,0.804,0.729	0.15
ENSMUSG00000031229	Atrx	chrX	-	105884306	105884420	105879908	105880018	105887714	105887839	496,290,275	105,65,64	630,428,226	61,61,34	239	125	0.00266437710984	0.712,0.7,0.692	0.844,0.786,0.777	-0.101
ENSMUSG00000041974	Spidr	chr16	-	15897223	15897317	15889226	15889785	15902908	15903055	182,239,191	8,3,9	125,88,112	8,10,19	219	125	0.00269450915628	0.928,0.978,0.924	0.899,0.834,0.771	0.109
ENSMUSG00000035248	Zcchc6	chr13	-	59778751	59778815	59771878	59772859	59782017	59782343	112,113,86	133,134,134	103,79,66	174,199,240	189	125	0.00270442030283	0.358,0.358,0.298	0.281,0.208,0.154	0.124
ENSMUSG00000032175	Tyk2	chr9	-	21115191	21115279	21114192	21114320	21115371	21115548	76,89,76	2,0,1	43,64,56	5,0,11	213	125	0.00276539438757	0.957,1.0,0.978	0.835,1.0,0.749	0.117
ENSMUSG00000003813	Rad23a	chr8	-	84838272	84838311	84838006	84838134	84838468	84838666	92,89,85	13,7,7	77,75,83	27,19,20	164	125	0.0027771460742	0.844,0.906,0.902	0.685,0.751,0.76	0.152
ENSMUSG00000002546	Golga2	chr2	+	32297753	32297834	32297520	32297577	32298885	32298948	85,88,64	4,4,1	90,72,89	13,16,9	206	125	0.00289296150276	0.928,0.93,0.975	0.808,0.732,0.857	0.145
ENSMUSG00000039804	Ncoa5	chr2	-	165023145	165023201	165012996	165013162	165034682	165034829	278,286,250	17,20,28	337,334,379	94,69,36	181	125	0.00293949856101	0.919,0.908,0.86	0.712,0.77,0.879	0.109
ENSMUSG00000071350	Setdb2	chr14	-	59426488	59426554	59423387	59423484	59431142	59431268	86,67,70	15,4,12	96,67,69	2,3,2	191	125	0.00301049355619	0.79,0.916,0.792	0.969,0.936,0.958	-0.122
ENSMUSG00000031736	Crnde	chr8	-	92350690	92350754	92326032	92326462	92355687	92355831	38,43,45	22,10,21	56,81,69	6,10,8	189	125	0.00308023266804	0.533,0.74,0.586	0.861,0.843,0.851	-0.232
ENSMUSG00000040938	Slc16a11	chr11	+	70215283	70216051	70214954	70215098	70216136	70216417	34,29,36	1,0,0	50,28,46	2,1,6	893	125	0.00309542325888	0.826,1.0,1.0	0.778,0.797,0.518	0.244
ENSMUSG00000027333	Smox	chr2	+	131520921	131521171	131520094	131520268	131522058	131522219	302,332,299	52,54,42	513,541,657	47,42,57	375	125	0.00313188590239	0.659,0.672,0.704	0.784,0.811,0.793	-0.118
ENSMUSG00000023235	Ccl25	chr8	+	4327756	4327893	4325240	4325288	4353882	4354000	9,16,10	2,4,5	14,17,18	2,0,0	262	125	0.00315541209345	0.682,0.656,0.488	0.77,1.0,1.0	-0.315
ENSMUSG00000027478	Dnmt3b	chr2	+	153684358	153684477	153678470	153678556	153686257	153687726	31,50,43	91,84,93	42,57,32	38,57,36	244	125	0.00317362088314	0.149,0.234,0.192	0.362,0.339,0.313	-0.146
ENSMUSG00000002326	Gmpr2	chr14	+	55677205	55677248	55675558	55675732	55677870	55678030	71,93,80	6,3,4	64,64,67	13,21,7	168	125	0.00326759564639	0.898,0.958,0.937	0.786,0.694,0.877	0.145
ENSMUSG00000054808	Actn4	chr7	-	28909902	28909988	28906971	28907064	28912239	28912321	115,88,157	1,0,0	33,46,49	4,2,4	211	125	0.00326759564639	0.986,1.0,1.0	0.83,0.932,0.879	0.115
ENSMUSG00000027810	Eif2a	chr3	+	58539589	58539646	58537533	58537608	58541039	58541139	155,154,150	29,29,26	60,80,71	39,34,23	182	125	0.0033088619989	0.786,0.785,0.798	0.514,0.618,0.68	0.186
ENSMUSG00000021514	Zfp369	chr13	+	65295599	65295726	65294395	65294484	65296062	65297795	90,104,98	6,3,4	109,75,45	19,9,9	252	125	0.00336162709724	0.882,0.945,0.924	0.74,0.805,0.713	0.164
ENSMUSG00000039599	Fam149b	chr14	+	20363262	20363450	20356354	20356497	20382916	20383489	19,19,10	1,0,0	10,11,21	4,2,1	313	125	0.00337012464569	0.884,1.0,1.0	0.5,0.687,0.893	0.268
ENSMUSG00000033488	BC026585	chr1	+	157470615	157470797	157467165	157467247	157488442	157489060	67,54,67	12,11,10	75,98,88	4,2,6	307	125	0.0035255289594	0.695,0.667,0.732	0.884,0.952,0.857	-0.2
ENSMUSG00000037940	Inpp4b	chr8	+	81768093	81768212	81743769	81743814	81770807	81770924	66,33,40	0,1,0	55,49,41	5,4,3	244	125	0.00359090456141	1.0,0.944,1.0	0.849,0.863,0.875	0.119
ENSMUSG00000047534	Mis18bp1	chr12	-	65161402	65162028	65158394	65158861	65172448	65172580	418,441,398	45,42,23	349,350,235	51,85,43	751	125	0.00360756235718	0.607,0.636,0.742	0.532,0.407,0.476	0.19
ENSMUSG00000074071	Fam169b	chr7	+	68329221	68329399	68321819	68321905	68350233	68350416	25,17,23	0,0,2	25,11,16	5,3,3	303	125	0.00360756235718	1.0,1.0,0.826	0.673,0.602,0.688	0.288
ENSMUSG00000048251	Bcl11b	chr12	-	107965671	107965887	107910402	107917414	108003085	108003602	27,21,26	0,0,0	47,55,43	5,0,5	341	125	0.00360756235718	1.0,1.0,1.0	0.775,1.0,0.759	0.155
ENSMUSG00000024188	Luc7l	chr17	+	26253973	26254044	26252998	26253091	26255030	26255125	221,222,248	354,316,267	281,251,246	199,255,187	196	125	0.00376117823128	0.285,0.309,0.372	0.474,0.386,0.456	-0.117
ENSMUSG00000100199	Gm20324	chr15	+	82901715	82901814	82899079	82899268	82905342	82905818	11,8,12	0,0,2	9,9,6	3,3,5	224	125	0.00386426791623	1.0,1.0,0.77	0.626,0.626,0.401	0.372
ENSMUSG00000036578	Fxyd7	chr7	-	31047372	31047402	31044952	31045027	31051355	31051403	14,12,4	0,0,0	35,34,50	4,5,5	155	125	0.0039841159914	1.0,1.0,1.0	0.876,0.846,0.89	0.129
ENSMUSG00000034218	Atm	chr9	-	53451548	53451689	53450517	53450634	53453352	53453435	181,173,173	6,2,7	96,112,143	17,8,11	266	125	0.00400108453024	0.934,0.976,0.921	0.726,0.868,0.859	0.126
ENSMUSG00000034616	Ssh3	chr19	-	4267746	4267978	4266521	4266637	4268544	4268585	37,13,21	0,0,0	117,64,87	0,8,6	357	125	0.00401508937354	1.0,1.0,1.0	1.0,0.737,0.835	0.143
ENSMUSG00000030172	Erc1	chr6	-	119777978	119778071	119773733	119773901	119779476	119779632	65,47,53	99,82,84	98,75,74	62,73,64	218	125	0.00401508937354	0.274,0.247,0.266	0.475,0.371,0.399	-0.153
ENSMUSG00000037300	Ttc13	chr8	-	124695635	124695752	124690276	124690359	124709902	124709973	84,61,83	66,70,57	50,64,64	124,88,104	242	125	0.00415346583228	0.397,0.31,0.429	0.172,0.273,0.241	0.15
ENSMUSG00000045962	Wnk1	chr6	-	119953770	119954232	119951897	119951995	119956070	119956196	114,98,86	20,13,12	127,75,103	72,30,26	587	125	0.00418118259528	0.548,0.616,0.604	0.273,0.347,0.458	0.23
ENSMUSG00000046873	Mbtps2	chrX	-	157593724	157593873	157591353	157591555	157598495	157598715	153,166,165	55,52,55	141,149,76	26,20,13	274	125	0.00426667773964	0.559,0.593,0.578	0.712,0.773,0.727	-0.161
ENSMUSG00000026074	Map4k4	chr1	+	40003762	40003987	40000530	40000749	40004806	40004910	1407,1142,1031	244,188,202	1374,1060,1223	377,374,280	350	125	0.00426667773964	0.673,0.684,0.646	0.566,0.503,0.609	0.108
ENSMUSG00000089917	Uckl1	chr2	-	181572469	181572486	181570499	181570598	181573073	181573135	32,35,34	6,14,14	28,23,23	26,23,27	142	125	0.00433236423356	0.824,0.688,0.681	0.487,0.468,0.429	0.27
ENSMUSG00000033392	Clasp2	chr9	+	113887044	113887047	113881687	113881751	113889957	113890121	32,32,32	72,51,80	31,31,16	22,28,15	128	125	0.00447247891875	0.303,0.38,0.281	0.579,0.52,0.51	-0.215
ENSMUSG00000040231	Syngr4	chr7	-	45887366	45887506	45886844	45887125	45888611	45888849	3,9,5	6,4,4	2,2,2	0,1,0	265	125	0.00457715417115	0.191,0.515,0.371	1.0,0.485,1.0	-0.469
ENSMUSG00000029022	Miip	chr4	-	147863027	147863136	147862437	147862949	147865188	147865270	178,165,178	61,65,59	52,86,95	50,56,57	234	125	0.00461479459586	0.609,0.576,0.617	0.357,0.451,0.471	0.174
ENSMUSG00000054387	Mdm4	chr1	-	133004653	133004692	133003790	133003890	133009136	133009192	56,44,29	25,22,21	53,37,17	55,59,31	164	125	0.00470597144043	0.631,0.604,0.513	0.423,0.323,0.295	0.236
ENSMUSG00000002602	Axl	chr7	-	25773342	25773493	25770632	25770765	25774514	25774725	24,18,17	0,0,0	28,38,26	3,3,3	276	125	0.0048304340511	1.0,1.0,1.0	0.809,0.852,0.797	0.181
ENSMUSG00000026806	Ddx31	chr2	+	28846762	28846871	28845993	28846037	28847440	28847511	17,9,18	28,34,24	26,34,24	19,18,16	234	125	0.00485477991527	0.245,0.124,0.286	0.422,0.502,0.445	-0.238
ENSMUSG00000026811	St6galnac6	chr2	+	32608041	32608096	32607025	32607111	32609225	32609316	49,60,35	9,10,21	58,75,41	7,2,1	180	125	0.00499276516462	0.791,0.806,0.536	0.852,0.963,0.966	-0.216
ENSMUSG00000061859	Inadl	chr4	+	98667575	98667659	98652403	98652558	98674193	98674387	59,28,32	5,5,0	82,82,87	0,0,1	209	125	0.00507340738218	0.876,0.77,1.0	1.0,1.0,0.981	-0.112
ENSMUSG00000030924	2610020H08Rik	chr7	+	119823755	119823894	119805142	119805286	119827302	119827376	10,9,5	1,0,0	10,5,8	2,2,3	264	125	0.00507340738218	0.826,1.0,1.0	0.703,0.542,0.558	0.341
ENSMUSG00000041890	Git2	chr5	-	114737347	114737437	114733860	114733943	114739032	114739281	282,293,261	58,74,59	408,356,429	38,50,66	215	125	0.0052117086819	0.739,0.697,0.72	0.862,0.805,0.791	-0.101
ENSMUSG00000078812	Eif5a	chr11	-	69920340	69920422	69919150	69919336	69920800	69920919	182,174,218	59,84,71	87,85,98	79,122,54	207	125	0.0052117086819	0.651,0.556,0.65	0.399,0.296,0.523	0.213
ENSMUSG00000075040	Zfp408	chr2	-	91648935	91649026	91648015	91648077	91649150	91649425	26,18,15	42,43,38	21,33,28	19,28,17	216	125	0.00531969184011	0.264,0.195,0.186	0.39,0.405,0.488	-0.213
ENSMUSG00000041471	Fam35a	chr14	-	34269470	34269536	34267500	34268952	34309039	34309094	16,5,5	23,14,30	6,0,3	48,47,25	191	125	0.00553997073025	0.313,0.189,0.098	0.076,0.0,0.073	0.15
ENSMUSG00000020385	Clk4	chr11	+	51270536	51270595	51268164	51268231	51271799	51272022	50,46,31	13,19,16	61,42,37	59,34,52	184	125	0.00556930515696	0.723,0.622,0.568	0.413,0.456,0.326	0.239
ENSMUSG00000024610	Cd74	chr18	+	60811293	60811485	60810327	60810418	60811858	60811921	0,1,0	6,2,3	8,3,3	6,8,6	317	125	0.00569502176102	0.0,0.165,0.0	0.345,0.129,0.165	-0.158
ENSMUSG00000022150	Dab2	chr15	+	6429295	6429949	6424634	6424697	6430953	6431107	878,748,776	53,46,47	1465,1156,1649	32,61,36	779	125	0.00576351129445	0.727,0.723,0.726	0.88,0.753,0.88	-0.112
ENSMUSG00000020528	Prpsap2	chr11	-	61755409	61755462	61752866	61752933	61756194	61756345	328,285,241	88,111,98	214,268,283	178,137,166	178	125	0.00577872699736	0.724,0.643,0.633	0.458,0.579,0.545	0.139
ENSMUSG00000072653	Zfp783	chr6	+	47946661	47946790	47945882	47945962	47948893	47949019	38,38,43	35,36,44	85,82,98	36,44,42	254	125	0.00591555933078	0.348,0.342,0.325	0.537,0.478,0.535	-0.178
ENSMUSG00000026436	Elk4	chr1	+	132013025	132013234	132008108	132008187	132014382	132014456	3,7,7	1,2,2	10,5,11	0,1,0	334	125	0.00594816570033	0.529,0.567,0.567	1.0,0.652,1.0	-0.33
ENSMUSG00000034164	Emid1	chr11	-	5110689	5110774	5106265	5106969	5116879	5116924	52,46,52	14,11,14	112,102,130	98,46,85	210	125	0.00595236257032	0.689,0.713,0.689	0.405,0.569,0.477	0.213
ENSMUSG00000061613	U2af1	chr17	-	31651645	31651712	31648844	31648894	31658652	31658754	21,23,29	17,14,12	15,12,13	23,19,37	192	125	0.00597833521117	0.446,0.517,0.611	0.298,0.291,0.186	0.266
ENSMUSG00000033502	Cdc14a	chr3	-	116404542	116404618	116392821	116392914	116422566	116422657	89,55,61	2,4,2	38,58,43	6,8,10	201	125	0.00598813896668	0.965,0.895,0.95	0.798,0.818,0.728	0.155
ENSMUSG00000053070	9230110C19Rik	chr9	-	8025961	8026134	8021671	8022544	8037459	8037535	48,50,30	4,3,4	34,26,18	1,0,0	298	125	0.00611139000388	0.834,0.875,0.759	0.934,1.0,1.0	-0.155
ENSMUSG00000024293	Esco1	chr18	-	10588438	10588550	10585977	10586041	10593745	10595875	144,113,126	10,2,2	93,71,65	10,11,9	237	125	0.00622481860492	0.884,0.968,0.971	0.831,0.773,0.792	0.142
ENSMUSG00000025158	Rfng	chr11	-	120782628	120782717	120782382	120782548	120783006	120783160	206,252,187	18,16,21	167,202,236	35,35,38	214	125	0.00628763221722	0.87,0.902,0.839	0.736,0.771,0.784	0.107
ENSMUSG00000087479	Gm16835	chr14	+	119106145	119106314	119101031	119101164	119109618	119110392	16,9,14	1,2,7	3,16,5	0,0,1	294	125	0.00633141076964	0.872,0.657,0.46	1.0,1.0,0.68	-0.23
ENSMUSG00000054051	Ercc6	chr14	+	32520947	32521059	32516946	32517378	32526148	32526878	27,33,16	0,0,0	30,23,11	5,0,3	237	125	0.00639212671475	1.0,1.0,1.0	0.76,1.0,0.659	0.194
ENSMUSG00000025578	Cbx8	chr11	-	119040347	119040391	119039931	119039998	119040781	119040969	13,27,21	0,0,0	22,24,25	2,2,5	169	125	0.00647454812575	1.0,1.0,1.0	0.891,0.899,0.787	0.141
ENSMUSG00000059900	Tmem40	chr6	-	115738947	115739022	115736382	115736436	115741540	115741672	12,5,4	7,2,0	9,10,4	1,0,0	200	125	0.00661696372359	0.517,0.61,1.0	0.849,1.0,1.0	-0.241
ENSMUSG00000025137	Pcyt2	chr11	-	120612845	120613083	120612204	120612601	120613378	120613423	113,123,133	78,102,113	97,125,124	43,40,62	363	125	0.00669021003096	0.333,0.293,0.288	0.437,0.518,0.408	-0.15
ENSMUSG00000023994	Nfya	chr17	-	48398981	48399065	48395649	48395796	48400437	48400580	393,371,352	57,79,83	310,279,258	18,37,32	209	125	0.00670678951923	0.805,0.737,0.717	0.912,0.819,0.828	-0.1
ENSMUSG00000032842	Abcc10	chr17	-	46310037	46310233	46306956	46307300	46310376	46310530	52,37,36	0,0,0	55,83,101	3,1,7	321	125	0.00671212675679	1.0,1.0,1.0	0.877,0.97,0.849	0.101
ENSMUSG00000027977	Ndst3	chr3	-	123556791	123556915	123552505	123552680	123560199	123560296	6,4,10	0,0,0	51,28,20	3,3,3	249	125	0.0067562152401	1.0,1.0,1.0	0.895,0.824,0.77	0.17
ENSMUSG00000054823	Whsc1l1	chr8	+	25649540	25649703	25640576	25641325	25662740	25663599	13,17,16	3,0,4	1,4,15	0,0,0	288	125	0.00680793911551	0.653,1.0,0.635	1.0,1.0,1.0	-0.237
ENSMUSG00000038005	Hpf1	chr8	+	60896737	60896836	60890444	60890536	60903999	60904087	18,10,12	35,54,32	12,28,27	16,30,22	224	125	0.00684183624169	0.223,0.094,0.173	0.295,0.342,0.406	-0.184
ENSMUSG00000069601	Ank3	chr10	+	70001922	70002231	69999354	69999498	70002510	70002601	62,48,60	90,71,102	49,65,71	42,37,64	434	125	0.00688323075052	0.166,0.163,0.145	0.252,0.336,0.242	-0.119
ENSMUSG00000050812	AI314180	chr4	-	58905003	58905107	58879017	58879134	58912475	58912704	9,10,8	3,2,2	4,2,1	6,6,2	229	125	0.00691736013685	0.621,0.732,0.686	0.267,0.154,0.214	0.468
ENSMUSG00000027699	Ect2	chr3	-	27148794	27148887	27146836	27147019	27148992	27149069	258,233,214	133,118,102	195,229,168	69,61,45	218	125	0.0069419265536	0.527,0.531,0.546	0.618,0.683,0.682	-0.126
ENSMUSG00000041674	BC006965	chr11	-	112691291	112691435	112672917	112672972	112691502	112691714	8,4,3	0,0,0	27,34,22	1,3,4	269	125	0.00708045916358	1.0,1.0,1.0	0.926,0.84,0.719	0.172
ENSMUSG00000085642	3110053B16Rik	chr12	-	20914758	20914841	20875639	20877095	20920841	20921262	27,29,29	15,10,16	19,18,10	27,27,14	208	125	0.00708045916358	0.52,0.635,0.521	0.297,0.286,0.3	0.264
ENSMUSG00000032212	Sltm	chr9	+	70573456	70573925	70572148	70572176	70574575	70574625	506,417,442	14,12,10	424,412,479	33,17,31	594	125	0.00720759471119	0.884,0.88,0.903	0.73,0.836,0.765	0.112
ENSMUSG00000021240	Abcd4	chr12	-	84615076	84615204	84613904	84614044	84617282	84617466	50,46,29	19,12,15	101,59,102	11,12,4	253	125	0.00727114475841	0.565,0.654,0.489	0.819,0.708,0.926	-0.248
ENSMUSG00000022429	Dmc1	chr15	-	79593134	79593187	79591604	79591646	79596243	79596326	5,14,14	0,1,0	20,1,9	4,1,3	178	125	0.00727114475841	1.0,0.908,1.0	0.778,0.413,0.678	0.346
ENSMUSG00000036053	Fmnl2	chr2	+	53130411	53130504	53126852	53126976	53131839	53133804	235,199,212	64,52,48	380,393,484	66,47,68	218	125	0.00735781755264	0.678,0.687,0.717	0.768,0.827,0.803	-0.105
ENSMUSG00000028863	Meaf6	chr4	+	125107651	125107709	125107516	125107546	125108322	125108356	34,31,45	5,1,6	34,45,52	0,0,2	183	125	0.00736324473186	0.823,0.955,0.837	1.0,1.0,0.947	-0.111
ENSMUSG00000066036	Ubr4	chr4	+	139441191	139441296	139440644	139440822	139442685	139442823	126,133,108	30,30,34	73,75,89	59,41,37	230	125	0.00747451416693	0.695,0.707,0.633	0.402,0.499,0.567	0.189
ENSMUSG00000021271	Zfp839	chr12	+	110860795	110861023	110854999	110855872	110863963	110864056	13,12,4	42,48,30	13,33,21	39,28,19	353	125	0.00747529537851	0.099,0.081,0.045	0.106,0.294,0.281	-0.152
ENSMUSG00000032235	Ice2	chr9	+	69421660	69421790	69416933	69417109	69425656	69425705	203,187,190	17,16,22	205,142,176	36,36,32	255	125	0.00750624925954	0.854,0.851,0.809	0.736,0.659,0.729	0.13
ENSMUSG00000063488	Zkscan7	chr9	+	122892684	122892778	122892317	122892391	122894691	122896124	52,38,36	5,3,1	29,25,12	6,12,5	219	125	0.0076588535753	0.856,0.878,0.954	0.734,0.543,0.578	0.278
ENSMUSG00000025938	Slco5a1	chr1	-	12921037	12921202	12894426	12894625	12938988	12939200	34,12,23	1,6,1	40,14,21	0,0,0	290	125	0.0076901828999	0.936,0.463,0.908	1.0,1.0,1.0	-0.231
ENSMUSG00000020166	Cnot2	chr10	-	116507040	116507188	116504034	116504114	116549032	116549175	37,49,47	5,1,3	33,41,28	0,0,0	273	125	0.00779534194331	0.772,0.957,0.878	1.0,1.0,1.0	-0.131
ENSMUSG00000027692	Tnik	chr3	+	28594906	28594993	28594021	28594132	28596071	28596260	22,20,32	47,32,16	8,1,12	46,39,28	212	125	0.00784493924949	0.216,0.269,0.541	0.093,0.015,0.202	0.239
ENSMUSG00000020827	Mink1	chr11	+	70609407	70609431	70609165	70609254	70609553	70609717	39,47,41	136,97,78	17,17,37	138,124,118	149	125	0.00818066586709	0.194,0.289,0.306	0.094,0.103,0.208	0.128
ENSMUSG00000036054	Sugp2	chr8	+	70261230	70261317	70260441	70260589	70262870	70263105	218,257,183	25,36,39	233,215,351	10,13,35	212	125	0.00818823924528	0.837,0.808,0.735	0.932,0.907,0.855	-0.105
ENSMUSG00000042079	Hnrnpf	chr6	+	117919098	117919159	117906794	117906839	117923707	117925619	56,44,32	5,0,1	12,20,9	6,4,3	186	125	0.00820146789483	0.883,1.0,0.956	0.573,0.771,0.668	0.276
ENSMUSG00000032750	Gab3	chrX	-	75024777	75025256	75005315	75005371	75025988	75026205	11,8,8	0,0,0	18,10,16	4,2,0	604	125	0.00834074915404	1.0,1.0,1.0	0.482,0.509,1.0	0.336
ENSMUSG00000026458	Ppfia4	chr1	-	134299025	134299136	134296782	134298828	134299290	134299468	6,11,3	13,8,10	2,5,1	32,19,32	236	125	0.00845831578467	0.196,0.421,0.137	0.032,0.122,0.016	0.195
ENSMUSG00000030374	Strn4	chr7	+	16824138	16824217	16815888	16816634	16828674	16828814	2,8,1	2,2,1	2,1,0	4,6,7	204	125	0.00848572677216	0.38,0.71,0.38	0.235,0.093,0.0	0.381
ENSMUSG00000066839	Ecsit	chr9	-	22078147	22078265	22076227	22076645	22084022	22084208	210,238,219	19,10,7	194,172,232	23,27,25	243	125	0.00849532122789	0.85,0.924,0.941	0.813,0.766,0.827	0.103
ENSMUSG00000034573	Ptpn13	chr5	+	103540971	103541386	103536713	103536876	103550224	103550314	87,67,74	36,25,21	83,99,56	54,71,49	540	125	0.00859550388833	0.359,0.383,0.449	0.262,0.244,0.209	0.159
ENSMUSG00000033004	Mycbp2	chr14	-	103205176	103205277	103204321	103204540	103206635	103206778	116,87,77	5,0,3	132,85,51	16,7,6	226	125	0.00863620792417	0.928,1.0,0.934	0.82,0.87,0.825	0.116
ENSMUSG00000070808	Gltscr1	chr7	-	15986912	15987089	15979350	15979986	15987478	15989440	133,163,115	28,13,16	238,215,222	8,9,17	302	125	0.00875013043917	0.663,0.838,0.748	0.925,0.908,0.844	-0.143
ENSMUSG00000068134	Zfp120	chr2	-	150119564	150119628	150114405	150118200	150119824	150119951	46,52,34	10,6,5	38,41,17	0,0,3	189	125	0.00883519636083	0.753,0.851,0.818	1.0,1.0,0.789	-0.122
ENSMUSG00000045095	Magi1	chr6	-	93694007	93694208	93686781	93686875	93697193	93697487	209,195,187	14,20,12	284,137,260	40,22,49	326	125	0.00896235080852	0.851,0.789,0.857	0.731,0.705,0.67	0.13
ENSMUSG00000040428	Plekha4	chr7	+	45553568	45553681	45549803	45549965	45553764	45554229	12,5,2	0,0,0	9,17,14	0,3,4	238	125	0.00902240512376	1.0,1.0,1.0	1.0,0.749,0.648	0.201
ENSMUSG00000044906	4930503L19Rik	chr18	-	70458316	70458448	70452211	70453388	70463961	70464064	270,222,218	44,50,34	104,113,170	40,49,46	257	125	0.00903788167743	0.749,0.683,0.757	0.558,0.529,0.643	0.153
ENSMUSG00000073158	9030624G23Rik	chr12	-	24074358	24074419	24044700	24044854	24096842	24096968	8,9,8	0,3,5	7,6,7	0,1,0	186	125	0.009048999451	1.0,0.668,0.518	1.0,0.801,1.0	-0.205
ENSMUSG00000078812	Eif5a	chr11	-	69920340	69920434	69919150	69919336	69920800	69920940	198,195,237	59,84,71	102,103,113	79,122,54	219	125	0.00918110715219	0.657,0.57,0.656	0.424,0.325,0.544	0.197
ENSMUSG00000040187	Arntl2	chr6	+	146827215	146827324	146825166	146825228	146828098	146828186	15,21,24	2,0,0	27,21,53	5,4,7	234	125	0.00918657315289	0.8,1.0,1.0	0.743,0.737,0.802	0.173
ENSMUSG00000034312	Iqsec1	chr6	-	90664021	90664071	90662627	90662955	90667899	90668076	60,86,81	7,5,8	65,84,59	15,15,28	175	125	0.00920181062498	0.86,0.925,0.879	0.756,0.8,0.601	0.169
ENSMUSG00000027478	Dnmt3b	chr2	+	153683607	153683677	153678470	153678556	153684358	153684477	20,26,24	5,12,10	10,10,8	15,13,11	195	125	0.00924029989365	0.719,0.581,0.606	0.299,0.33,0.318	0.32
ENSMUSG00000020385	Clk4	chr11	+	51270536	51270595	51268768	51268846	51271799	51272022	45,48,39	3,0,3	50,36,26	8,5,12	184	125	0.00951233731638	0.911,1.0,0.898	0.809,0.83,0.595	0.192
ENSMUSG00000035778	Ggta1	chr2	-	35414218	35414284	35413325	35413427	35432513	35432632	9,9,9	1,0,0	7,14,9	4,0,4	191	125	0.00951281527746	0.855,1.0,1.0	0.534,1.0,0.596	0.242
ENSMUSG00000023033	Scn8a	chr15	+	101023838	101023906	101018350	101018524	101029577	101029807	13,7,9	9,2,3	23,29,13	1,0,3	193	125	0.00956961631408	0.483,0.694,0.66	0.937,1.0,0.737	-0.279
ENSMUSG00000019813	Cep57l1	chr10	-	41809572	41809663	41745770	41745921	41809787	41809868	50,36,48	26,23,16	91,63,63	15,8,15	216	125	0.00959892857856	0.527,0.475,0.635	0.778,0.82,0.709	-0.223
ENSMUSG00000107789	Gm44965	chr6	+	48594790	48594976	48593940	48594052	48613177	48613251	47,65,49	5,3,1	55,66,40	0,0,0	311	125	0.00960468259161	0.791,0.897,0.952	1.0,1.0,1.0	-0.12
ENSMUSG00000022020	Naa16	chr14	-	79350688	79350830	79344894	79345108	79351372	79351501	111,108,97	68,83,91	98,69,95	34,25,45	267	125	0.00962767622584	0.433,0.379,0.333	0.574,0.564,0.497	-0.163
ENSMUSG00000039307	Hexdc	chr11	+	121216892	121217076	121215170	121215335	121218087	121218159	112,124,97	7,13,6	62,65,91	1,2,1	309	125	0.00962767622584	0.866,0.794,0.867	0.962,0.929,0.974	-0.113
ENSMUSG00000022779	Top3b	chr16	+	16875068	16875155	16870806	16870898	16877831	16878016	38,37,42	2,0,1	13,20,26	0,7,6	212	125	0.00982295537129	0.918,1.0,0.961	1.0,0.628,0.719	0.177
ENSMUSG00000042670	Immp1l	chr2	+	105933264	105933353	105908323	105908429	105936991	105937118	133,124,116	2,13,4	63,59,77	11,6,17	214	125	0.00998657966958	0.975,0.848,0.944	0.77,0.852,0.726	0.14
ENSMUSG00000015222	Map2	chr1	+	66431526	66431619	66425196	66425528	66433513	66433595	70,54,36	56,42,27	56,83,54	27,17,16	218	125	0.0102539450687	0.418,0.424,0.433	0.543,0.737,0.659	-0.221
ENSMUSG00000043987	Cep164	chr9	-	45781951	45782248	45779689	45779836	45787425	45787511	73,43,49	38,21,34	49,40,61	60,51,63	422	125	0.010259760551	0.363,0.378,0.299	0.195,0.189,0.223	0.144
ENSMUSG00000048661	Lemd3	chr10	-	120947203	120947271	120931927	120932029	120977783	120979332	1,0,0	9,1,5	2,3,3	4,6,4	193	125	0.0102942048811	0.067,0.0,0.0	0.245,0.245,0.327	-0.25
ENSMUSG00000073795	6430531B16Rik	chr7	-	139977071	139977222	139976474	139976673	139978546	139978723	8,5,6	0,2,4	7,4,8	0,0,0	276	125	0.0103179865293	1.0,0.531,0.405	1.0,1.0,1.0	-0.355
ENSMUSG00000009376	Met	chr6	+	17549031	17549172	17548685	17548839	17553238	17553469	40,30,30	4,4,6	66,33,68	2,0,2	266	125	0.0105810807653	0.825,0.779,0.701	0.939,1.0,0.941	-0.192
ENSMUSG00000021240	Abcd4	chr12	-	84609378	84609473	84608974	84609096	84617282	84617466	33,37,34	0,1,2	49,43,47	4,12,4	220	125	0.0106751107109	1.0,0.955,0.906	0.874,0.671,0.87	0.149
ENSMUSG00000046897	Zfp740	chr15	+	102205228	102205305	102204570	102204883	102208271	102208361	14,29,25	1,0,0	13,8,13	2,3,2	202	125	0.0106755862767	0.897,1.0,1.0	0.801,0.623,0.801	0.224
ENSMUSG00000031298	Adgrg2	chrX	+	160492599	160492752	160491397	160491499	160496304	160498070	25,16,12	0,0,0	25,20,48	6,1,1	278	125	0.0107805875057	1.0,1.0,1.0	0.652,0.9,0.956	0.164
ENSMUSG00000082286	Pisd-ps1	chr11	+	3127478	3127644	3125903	3126058	3128928	3129396	61,66,43	6,8,2	164,123,156	3,1,4	291	125	0.0107805875057	0.814,0.78,0.902	0.959,0.981,0.944	-0.129
ENSMUSG00000042793	Lgr6	chr1	-	135021774	135021846	135005690	135005759	135027051	135027267	1,1,3	0,0,0	4,7,8	3,1,2	197	125	0.0108821695486	1.0,1.0,1.0	0.458,0.816,0.717	0.336
ENSMUSG00000025006	Sorbs1	chr19	-	40321792	40321960	40318021	40318068	40324746	40324832	25,22,9	38,29,30	71,84,75	57,67,26	293	125	0.0109868524554	0.219,0.245,0.113	0.347,0.348,0.552	-0.223
ENSMUSG00000015214	Mtmr1	chrX	+	71393295	71393445	71392515	71392599	71400540	71400726	44,33,30	0,1,0	33,34,27	2,7,0	275	125	0.0110019650605	1.0,0.938,1.0	0.882,0.688,1.0	0.123
ENSMUSG00000030352	Tspan9	chr6	-	128078026	128078126	128034165	128034245	128143513	128143560	5,23,8	1,1,0	7,7,7	2,2,4	225	125	0.011081917991	0.735,0.927,1.0	0.66,0.66,0.493	0.283
ENSMUSG00000001151	Pcnt	chr10	-	76403623	76403644	76401331	76401535	76403757	76403874	60,41,55	9,15,15	55,80,64	3,11,1	146	125	0.0112031818661	0.851,0.701,0.758	0.94,0.862,0.982	-0.158
ENSMUSG00000074796	Slc4a11	chr2	-	130696647	130696755	130696040	130696103	130697358	130697469	5,7,3	1,0,0	12,14,26	5,2,4	233	125	0.0116520079905	0.728,1.0,1.0	0.563,0.79,0.777	0.199
ENSMUSG00000045215	Asxl3	chr18	+	22392643	22392852	22375132	22375215	22409920	22410029	49,38,31	3,4,5	11,23,7	1,0,0	334	125	0.0116520079905	0.859,0.78,0.699	0.805,1.0,1.0	-0.156
ENSMUSG00000002578	Ikzf4	chr10	-	128643693	128643765	128642628	128642733	128643874	128643968	0,2,0	15,7,3	3,3,4	5,5,8	197	125	0.0117044274324	0.0,0.153,0.0	0.276,0.276,0.241	-0.213
ENSMUSG00000037514	Pank2	chr2	+	131280156	131280410	131273910	131274120	131282591	131282768	246,260,209	13,23,22	153,209,193	11,1,3	379	125	0.0117044274324	0.862,0.789,0.758	0.821,0.986,0.955	-0.118
ENSMUSG00000044348	Slc25a53	chrX	-	137027989	137028154	137016248	137016339	137038223	137038302	38,43,52	0,1,0	44,48,29	0,4,5	290	125	0.0117052987512	1.0,0.949,1.0	1.0,0.838,0.714	0.132
ENSMUSG00000023868	Pde10a	chr17	+	8930509	8930559	8929091	8929212	8941140	8941281	9,17,25	0,0,1	13,22,11	1,4,3	175	125	0.011747094767	1.0,1.0,0.947	0.903,0.797,0.724	0.174
ENSMUSG00000056367	Actr3b	chr5	+	25829525	25829669	25825107	25825215	25831610	25831784	34,39,33	4,8,2	31,28,17	0,0,2	269	125	0.011755718884	0.798,0.694,0.885	1.0,1.0,0.798	-0.14
ENSMUSG00000032198	Dock6	chr9	-	21829473	21829578	21825782	21825875	21830213	21830377	45,65,42	16,19,16	27,23,33	2,2,4	230	125	0.011863537893	0.605,0.65,0.588	0.88,0.862,0.818	-0.239
ENSMUSG00000045411	2410002F23Rik	chr7	+	44247237	44247416	44246807	44246823	44248251	44248295	123,130,126	57,52,39	125,125,131	87,81,99	304	125	0.0120405778541	0.47,0.507,0.571	0.371,0.388,0.352	0.146
ENSMUSG00000090100	Ttbk2	chr2	-	120825241	120825315	120822472	120822608	120837164	120837260	21,21,11	2,5,1	34,22,11	0,1,0	199	125	0.0120405778541	0.868,0.725,0.874	1.0,0.933,1.0	-0.155
ENSMUSG00000073436	Eme2	chr17	-	24893038	24893154	24888485	24892944	24893304	24893398	98,102,104	5,1,0	81,78,84	6,4,11	241	125	0.01212870906	0.91,0.981,1.0	0.875,0.91,0.798	0.103
ENSMUSG00000002010	Idh3g	chrX	-	73782297	73782309	73782005	73782103	73782674	73782716	245,265,212	306,311,312	309,304,384	252,305,230	137	125	0.0122066898464	0.422,0.437,0.383	0.528,0.476,0.604	-0.122
ENSMUSG00000029676	Pot1a	chr6	-	25748290	25748382	25745890	25745996	25750049	25750138	250,292,282	21,34,22	188,187,258	41,32,40	217	125	0.0125158005381	0.873,0.832,0.881	0.725,0.771,0.788	0.101
ENSMUSG00000029027	Dffb	chr4	-	153972607	153972678	153971580	153971660	153972779	153972968	14,14,11	51,42,39	33,26,26	31,41,42	196	125	0.0130027622213	0.149,0.175,0.152	0.404,0.288,0.283	-0.166
ENSMUSG00000090173	Fbxw10	chr11	+	62859839	62860040	62857685	62857795	62862629	62862751	11,5,2	0,0,0	13,9,16	1,2,3	326	125	0.0131822861107	1.0,1.0,1.0	0.833,0.633,0.672	0.287
ENSMUSG00000055320	Tead1	chr7	+	112842039	112842102	112839415	112839480	112876074	112876248	67,55,44	0,0,0	30,33,17	2,4,2	188	125	0.0132256919143	1.0,1.0,1.0	0.909,0.846,0.85	0.132
ENSMUSG00000034156	Bzrap1	chr11	+	87777766	87778606	87777046	87777235	87779228	87779328	5,0,4	4,1,11	13,11,24	6,3,8	965	125	0.0132256919143	0.139,0.0,0.045	0.219,0.322,0.28	-0.212
ENSMUSG00000004980	Hnrnpa2b1	chr6	-	51461919	51462055	51461123	51461433	51463410	51463493	876,868,730	354,333,287	653,587,994	153,196,202	261	125	0.0132397940097	0.542,0.555,0.549	0.671,0.589,0.702	-0.105
ENSMUSG00000059495	Arhgef12	chr9	-	43040539	43040596	43027196	43027295	43042590	43042676	128,93,85	87,84,81	185,113,111	94,54,47	182	125	0.013286411188	0.503,0.432,0.419	0.575,0.59,0.619	-0.143
ENSMUSG00000073557	Ppp1r12b	chr1	-	134870067	134870250	134865777	134865960	134872806	134872932	20,13,16	21,12,16	27,34,11	6,13,3	308	125	0.0133110594249	0.279,0.305,0.289	0.646,0.515,0.598	-0.295
ENSMUSG00000029060	Mib2	chr4	-	155655251	155655270	155655104	155655170	155655521	155656305	5,10,5	4,3,11	8,4,12	2,0,1	144	125	0.0134805429066	0.52,0.743,0.283	0.776,1.0,0.912	-0.381
ENSMUSG00000027075	Slc43a1	chr2	+	84855470	84855649	84852667	84852760	84859688	84859830	8,2,5	0,1,1	6,5,7	6,4,5	304	125	0.0134941273458	1.0,0.451,0.673	0.291,0.339,0.365	0.376
ENSMUSG00000059482	2610301B20Rik	chr4	+	10882406	10882472	10881800	10881868	10891621	10891778	47,41,34	0,0,0	33,47,27	5,2,2	191	125	0.0137778463373	1.0,1.0,1.0	0.812,0.939,0.898	0.117
ENSMUSG00000031511	Arhgef7	chr8	+	11782524	11782655	11758430	11758517	11791455	11791544	4,7,4	0,0,0	7,8,8	3,3,0	256	125	0.0138594544987	1.0,1.0,1.0	0.533,0.566,1.0	0.3
ENSMUSG00000022779	Top3b	chr16	+	16875068	16875155	16870839	16871055	16877831	16878016	43,41,48	41,52,42	16,25,26	52,79,35	212	125	0.0138594544987	0.382,0.317,0.403	0.154,0.157,0.305	0.162
ENSMUSG00000021772	Nkiras1	chr14	+	18276695	18276730	18271263	18271323	18276825	18276968	1,3,1	3,3,5	14,11,9	0,4,4	160	125	0.0139165595722	0.207,0.439,0.135	1.0,0.682,0.637	-0.513
ENSMUSG00000000416	Cttnbp2	chr6	-	18433819	18435446	18427438	18427642	18448247	18448469	38,35,29	0,0,0	77,51,50	4,2,0	1752	125	0.0139887677005	1.0,1.0,1.0	0.579,0.645,1.0	0.259
ENSMUSG00000043987	Cep164	chr9	-	45785777	45785921	45779689	45779836	45787425	45787511	172,147,143	38,21,34	158,141,159	60,51,63	269	125	0.0141291569988	0.678,0.765,0.662	0.55,0.562,0.54	0.151
ENSMUSG00000023994	Nfya	chr17	-	48398984	48399065	48395649	48395796	48400437	48400580	228,213,180	57,79,83	211,174,147	18,37,32	206	125	0.0142100118458	0.708,0.621,0.568	0.877,0.741,0.736	-0.152
ENSMUSG00000018411	Mapt	chr11	+	104318156	104318249	104310268	104310534	104321350	104321432	3,0,0	7,17,10	11,4,2	7,11,9	218	125	0.0143708652949	0.197,0.0,0.0	0.474,0.173,0.113	-0.188
ENSMUSG00000036817	Sun1	chr5	+	139229752	139229944	139226705	139226885	139233470	139233569	97,64,80	6,5,7	113,101,91	0,4,1	317	125	0.0147347421718	0.864,0.835,0.818	1.0,0.909,0.973	-0.122
ENSMUSG00000008200	Fnbp4	chr2	+	90767852	90767955	90767407	90767541	90768515	90768700	327,219,203	247,157,242	328,360,385	186,161,218	228	125	0.0148161879123	0.421,0.433,0.315	0.492,0.551,0.492	-0.122
ENSMUSG00000020516	Rps6kb1	chr11	-	86516743	86516987	86516090	86516191	86517349	86517392	14,9,10	9,8,8	29,22,21	4,6,3	369	125	0.0148161879123	0.345,0.276,0.297	0.711,0.554,0.703	-0.35
ENSMUSG00000024797	Vps51	chr19	-	6070438	6071156	6069464	6069683	6071561	6071708	1,8,4	0,2,2	3,2,12	0,0,0	843	125	0.0148454540098	1.0,0.372,0.229	1.0,1.0,1.0	-0.466
ENSMUSG00000031819	Emc8	chr8	-	120659958	120660187	120658527	120659074	120660493	120660670	19,30,19	5,13,4	20,37,17	0,1,3	354	125	0.0148454540098	0.573,0.449,0.626	1.0,0.929,0.667	-0.316
ENSMUSG00000009575	Cbx5	chr15	-	103215021	103215121	103213071	103213254	103215267	103215305	156,147,97	39,48,36	146,98,71	83,48,47	225	125	0.0150107085224	0.69,0.63,0.6	0.494,0.531,0.456	0.146
ENSMUSG00000030815	Phkg2	chr7	+	127577974	127578029	127577534	127577646	127579809	127579973	5,5,8	0,0,0	7,0,1	1,1,3	180	125	0.0150107085224	1.0,1.0,1.0	0.829,0.0,0.188	0.661
ENSMUSG00000039242	B3galnt2	chr13	+	13975437	13975634	13966309	13966457	13987352	13987463	8,8,19	4,1,1	11,3,14	0,0,0	322	125	0.015086505915	0.437,0.756,0.881	1.0,1.0,1.0	-0.309
ENSMUSG00000028252	Ccnc	chr4	+	21747482	21747576	21746655	21746774	21748136	21750546	88,109,93	105,81,72	90,101,127	52,46,51	219	125	0.0151745644898	0.324,0.434,0.424	0.497,0.556,0.587	-0.153
ENSMUSG00000057406	Whsc1	chr5	+	33843111	33843737	33820828	33820877	33854609	33854776	63,71,68	2,0,0	81,81,34	3,5,2	751	125	0.0151745644898	0.84,1.0,1.0	0.818,0.729,0.739	0.185
ENSMUSG00000061751	Kalrn	chr16	-	34009269	34009329	33993635	33993663	34010521	34010645	18,15,25	3,6,0	19,10,13	1,0,0	185	125	0.015295139796	0.802,0.628,1.0	0.928,1.0,1.0	-0.166
ENSMUSG00000035696	Rnf38	chr4	-	44158902	44159052	44152359	44152553	44168242	44168339	38,46,38	2,0,0	70,24,38	5,6,1	275	125	0.0156836002715	0.896,1.0,1.0	0.864,0.645,0.945	0.147
ENSMUSG00000020100	Slc29a3	chr10	-	60730569	60730675	60723763	60723990	60750385	60750684	16,22,14	2,1,0	9,12,21	3,6,4	231	125	0.0157379421666	0.812,0.923,1.0	0.619,0.52,0.74	0.285
ENSMUSG00000029913	Prdm5	chr6	+	65881048	65881142	65831248	65831371	65886084	65886178	10,10,8	2,9,5	3,2,3	7,11,9	219	125	0.0159083519556	0.741,0.388,0.477	0.197,0.094,0.16	0.385
ENSMUSG00000068036	Mllt4	chr17	+	13848354	13848375	13846433	13846639	13849107	13849253	24,14,17	103,104,104	21,24,32	62,74,59	146	125	0.0159083519556	0.166,0.103,0.123	0.225,0.217,0.317	-0.122
ENSMUSG00000044348	Slc25a53	chrX	-	137032350	137032500	137027989	137028154	137038165	137038272	20,15,34	1,0,0	6,16,10	5,0,2	275	125	0.0159758990047	0.901,1.0,1.0	0.353,1.0,0.694	0.285
ENSMUSG00000034071	Zfp551	chr7	-	12418542	12418666	12415152	12417218	12422389	12422751	12,14,14	2,5,3	17,10,11	0,1,1	249	125	0.0159758990047	0.751,0.584,0.701	1.0,0.834,0.847	-0.215
ENSMUSG00000031169	Porcn	chrX	-	8204195	8204317	8201443	8201569	8205564	8205733	9,3,0	4,2,2	7,5,3	0,2,0	247	125	0.0160580542163	0.532,0.432,0.0	1.0,0.559,1.0	-0.532
ENSMUSG00000030555	Ttc23	chr7	+	67662326	67662526	67647409	67647845	67678893	67679071	114,97,114	9,7,8	98,95,124	2,2,2	325	125	0.0163971004938	0.83,0.842,0.846	0.95,0.948,0.96	-0.113
ENSMUSG00000027200	Sema6d	chr2	+	124660704	124660761	124660282	124660344	124662203	124662371	10,16,13	32,41,27	32,22,44	27,28,49	182	125	0.0163971004938	0.177,0.211,0.249	0.449,0.35,0.381	-0.181
ENSMUSG00000042670	Immp1l	chr2	+	105930718	105930852	105908323	105908429	105933264	105933353	69,75,74	2,5,7	25,28,37	7,8,7	259	125	0.016538224895	0.943,0.879,0.836	0.633,0.628,0.718	0.226
ENSMUSG00000052760	A630001G21Rik	chr1	-	85727513	85727698	85726613	85726615	85736471	85736561	2,0,0	10,7,7	2,2,6	5,6,6	310	125	0.0172363154527	0.075,0.0,0.0	0.139,0.118,0.287	-0.156
ENSMUSG00000079036	Alkbh1	chr12	-	87441642	87441780	87440305	87440414	87443641	87443826	154,130,150	93,88,81	251,231,258	89,88,99	263	125	0.0172733380615	0.44,0.412,0.468	0.573,0.555,0.553	-0.12
ENSMUSG00000032462	Pik3cb	chr9	-	99101174	99101400	99094439	99094663	99105530	99105717	49,35,26	3,4,2	21,28,15	0,1,0	351	125	0.0172818606833	0.853,0.757,0.822	1.0,0.909,1.0	-0.159
ENSMUSG00000032702	Kank1	chr19	+	25424137	25424383	25422918	25423027	25425896	25425984	183,185,144	25,21,22	160,137,179	50,52,34	371	125	0.0172928709551	0.712,0.748,0.688	0.519,0.47,0.639	0.173
ENSMUSG00000091625	Lsm5	chr6	-	56703317	56703409	56702095	56702168	56704622	56704656	134,143,146	59,49,68	134,228,211	36,52,48	217	125	0.0179482698351	0.567,0.627,0.553	0.682,0.716,0.717	-0.123
ENSMUSG00000033467	Crlf2	chr5	-	109555506	109555660	109555272	109555357	109556018	109556181	13,15,13	6,5,2	29,30,19	0,4,0	279	125	0.0183872397755	0.493,0.573,0.744	1.0,0.771,1.0	-0.32
ENSMUSG00000023235	Ccl25	chr8	+	4327756	4327850	4325235	4325288	4353882	4354000	26,13,25	2,4,5	14,24,17	2,0,0	219	125	0.0184892257752	0.881,0.65,0.741	0.8,1.0,1.0	-0.176
ENSMUSG00000094786	Gm14403	chr2	+	177501742	177501797	177498214	177498317	177506908	177507035	29,23,18	6,1,1	14,16,12	0,0,0	180	125	0.0185859713475	0.77,0.941,0.926	1.0,1.0,1.0	-0.121
ENSMUSG00000027956	Tmem144	chr3	-	79841666	79841838	79839268	79839306	79842770	79842912	0,0,0	11,3,11	1,3,5	8,7,1	297	125	0.0186129415896	0.0,0.0,0.0	0.05,0.153,0.678	-0.294
ENSMUSG00000034647	Ankrd12	chr17	-	65982835	65987493	65979501	65979600	66024075	66024223	83,64,68	0,0,0	137,102,121	2,1,2	4783	125	0.0187526013002	1.0,1.0,1.0	0.642,0.727,0.613	0.339
ENSMUSG00000085396	Firre	chrX	-	50627206	50627250	50626436	50626509	50630890	50630995	28,36,33	30,22,17	28,32,23	72,42,41	169	125	0.0189582336322	0.408,0.548,0.589	0.223,0.36,0.293	0.223
ENSMUSG00000009575	Cbx5	chr15	-	103215021	103215125	103213081	103213254	103215267	103215366	150,138,94	39,48,36	137,94,72	83,48,47	229	125	0.0189693167123	0.677,0.611,0.588	0.474,0.517,0.455	0.143
ENSMUSG00000079179	Rab10os	chr12	+	3238833	3239009	3238028	3238112	3241521	3241578	66,57,64	10,3,1	71,69,77	1,1,1	301	125	0.019048301696	0.733,0.888,0.964	0.967,0.966,0.97	-0.106
ENSMUSG00000025578	Cbx8	chr11	-	119040093	119040159	119039931	119039998	119040781	119040969	47,30,42	0,0,0	42,36,39	2,2,5	191	125	0.0191253591957	1.0,1.0,1.0	0.932,0.922,0.836	0.103
ENSMUSG00000030768	Disp1	chr1	-	183202951	183203039	183135457	183135876	183221322	183221522	23,20,25	0,2,0	16,25,10	2,4,3	213	125	0.0193007065016	1.0,0.854,1.0	0.824,0.786,0.662	0.194
ENSMUSG00000045095	Magi1	chr6	-	93694007	93694175	93686781	93686875	93697193	93697487	207,188,174	14,20,12	277,143,269	40,22,49	293	125	0.0193007065016	0.863,0.8,0.861	0.747,0.735,0.701	0.114
ENSMUSG00000043962	Thrap3	chr4	-	126194316	126194404	126180799	126180814	126202569	126202659	136,149,115	8,10,2	55,69,70	6,9,15	213	125	0.0193124642445	0.909,0.897,0.971	0.843,0.818,0.733	0.128
ENSMUSG00000036555	Iqce	chr5	-	140686327	140686400	140683029	140683539	140689812	140689863	11,7,7	0,0,0	24,15,11	1,3,3	198	125	0.0194318730994	1.0,1.0,1.0	0.938,0.759,0.698	0.202
ENSMUSG00000040483	Xaf1	chr11	+	72306563	72306652	72303326	72303462	72308606	72308924	6,11,5	1,0,0	10,6,14	4,1,2	214	125	0.0195957599777	0.778,1.0,1.0	0.594,0.778,0.803	0.201
ENSMUSG00000096299	Gm21814	chr6	+	149582329	149582390	149582011	149582138	149583553	149583656	44,37,38	0,0,1	25,22,24	2,4,2	186	125	0.019604310093	1.0,1.0,0.962	0.894,0.787,0.89	0.13
ENSMUSG00000022199	Slc22a17	chr14	-	54908822	54908988	54908501	54908647	54909670	54909825	430,377,315	52,57,73	332,308,418	110,79,110	291	125	0.0197094246009	0.78,0.74,0.65	0.565,0.626,0.62	0.12
ENSMUSG00000026049	Tex30	chr1	-	44101899	44101957	44099847	44099935	44102327	44102401	11,4,7	0,0,1	7,6,5	2,3,1	183	125	0.019758086522	1.0,1.0,0.827	0.705,0.577,0.774	0.257
ENSMUSG00000042323	Pbrm1	chr14	+	31113848	31114004	31107108	31107310	31117012	31117083	389,345,446	190,155,142	239,207,193	153,131,137	281	125	0.0200467462805	0.477,0.498,0.583	0.41,0.413,0.385	0.117
ENSMUSG00000042594	Sh2b3	chr5	-	121832502	121832590	121828401	121829076	121836549	121836859	15,5,10	12,8,25	10,15,8	9,0,0	213	125	0.020127291535	0.423,0.268,0.19	0.395,1.0,1.0	-0.505
ENSMUSG00000032318	Isl2	chr9	+	55542396	55542659	55542099	55542289	55544075	55544359	59,62,68	5,3,1	7,14,12	5,4,2	388	125	0.0201470614573	0.792,0.869,0.956	0.311,0.53,0.659	0.372
ENSMUSG00000033467	Crlf2	chr5	-	109555506	109555627	109555272	109555357	109556018	109556181	19,17,15	6,5,2	33,35,21	0,4,0	246	125	0.0201918940267	0.617,0.633,0.792	1.0,0.816,1.0	-0.258
ENSMUSG00000027236	Eif3j1	chr2	+	122051741	122051815	122050486	122050648	122051966	122056598	6,6,8	0,1,0	7,5,0	6,0,2	199	125	0.0203234321232	1.0,0.79,1.0	0.423,1.0,0.0	0.456
ENSMUSG00000027506	Tpd52	chr3	-	8936438	8936480	8934991	8935040	8944610	8944712	0,0,1	16,20,10	2,6,1	12,18,11	167	125	0.0204912555484	0.0,0.0,0.07	0.111,0.2,0.064	-0.102
ENSMUSG00000063765	Chadl	chr15	-	81692986	81693153	81692107	81692306	81693533	81695243	12,4,6	5,7,4	37,39,65	7,6,8	292	125	0.0205220888743	0.507,0.197,0.391	0.694,0.736,0.777	-0.371
ENSMUSG00000043614	Vps37d	chr5	-	135076457	135076629	135072899	135073983	135078061	135078266	178,171,117	6,14,5	102,161,113	15,20,15	297	125	0.0205220888743	0.926,0.837,0.908	0.741,0.772,0.76	0.133
ENSMUSG00000033209	Ttc28	chr5	+	111281879	111281903	111280674	111280751	111282770	111282900	49,35,44	81,88,52	8,15,23	44,75,63	149	125	0.020843302304	0.337,0.25,0.415	0.132,0.144,0.234	0.164
ENSMUSG00000054405	Dnajc8	chr4	+	132546636	132546708	132541781	132541838	132551534	132551610	1,5,3	9,13,8	0,0,1	12,4,8	197	125	0.0209256484551	0.066,0.196,0.192	0.0,0.0,0.073	0.127
ENSMUSG00000085218	BB218582	chr2	-	106644058	106644169	106643700	106643875	106650293	106650364	2,2,4	9,2,6	0,1,0	5,5,11	236	125	0.0211218448899	0.105,0.346,0.261	0.0,0.096,0.0	0.205
ENSMUSG00000026921	Egfl7	chr2	+	26589329	26589446	26585584	26585675	26590656	26590752	23,18,20	1,2,0	8,11,24	6,1,6	242	125	0.021350652639	0.922,0.823,1.0	0.408,0.85,0.674	0.271
ENSMUSG00000036902	Neto2	chr8	-	85663407	85663431	85663178	85663306	85669533	85669782	82,46,61	12,13,5	48,48,43	2,4,0	149	125	0.0217266326715	0.851,0.748,0.911	0.953,0.91,1.0	-0.118
ENSMUSG00000027977	Ndst3	chr3	-	123556835	123556915	123552505	123552680	123560199	123560296	4,5,7	0,0,0	74,30,17	3,3,3	205	125	0.0217764921897	1.0,1.0,1.0	0.938,0.859,0.776	0.142
ENSMUSG00000078867	Gm14418	chr2	-	177393293	177393395	177389426	177389553	177394696	177394751	17,19,12	2,3,2	15,22,15	1,0,0	227	125	0.0218906194283	0.824,0.777,0.768	0.892,1.0,1.0	-0.174
ENSMUSG00000027936	Crtc2	chr3	+	90257116	90257218	90254295	90254558	90259385	90259492	91,79,69	18,22,14	55,69,57	39,25,30	227	125	0.0220320279492	0.736,0.664,0.731	0.437,0.603,0.511	0.193
ENSMUSG00000038777	Sema6c	chr3	+	95162614	95162663	95160504	95160712	95164338	95164427	28,18,18	86,65,50	63,41,33	76,87,44	174	125	0.0221550176469	0.19,0.166,0.205	0.373,0.253,0.35	-0.138
ENSMUSG00000024122	Pdpk1	chr17	-	24107228	24107271	24100810	24100908	24110847	24111117	47,46,39	0,2,3	31,41,26	5,5,7	168	125	0.0222297165038	1.0,0.945,0.906	0.822,0.859,0.734	0.145
ENSMUSG00000025857	Dnaaf5	chr5	+	139161700	139161933	139153357	139153476	139166059	139166203	79,100,78	1,0,2	42,29,32	6,1,2	358	125	0.0223406742183	0.965,1.0,0.932	0.71,0.91,0.848	0.143
ENSMUSG00000025321	Itgb8	chr12	-	119208518	119208604	119202406	119202581	119237671	119238770	20,18,11	5,0,2	13,7,10	0,0,0	211	125	0.0225527976909	0.703,1.0,0.765	1.0,1.0,1.0	-0.177
ENSMUSG00000026743	Mllt10	chr2	+	18092783	18092834	18071124	18071204	18122244	18122348	5,3,3	6,10,6	1,0,1	6,10,3	176	125	0.0227440879093	0.372,0.176,0.262	0.106,0.0,0.191	0.171
ENSMUSG00000023235	Ccl25	chr8	+	4349771	4349894	4325232	4325288	4353882	4354000	20,19,16	2,4,5	12,11,19	2,0,0	248	125	0.0227601827331	0.834,0.705,0.617	0.752,1.0,1.0	-0.199
ENSMUSG00000004347	Pde1c	chr6	-	56091362	56091431	56077842	56082188	56122991	56123069	25,17,5	2,1,4	7,8,9	0,0,0	194	125	0.0228637354965	0.89,0.916,0.446	1.0,1.0,1.0	-0.249
ENSMUSG00000058006	Mdn1	chr4	+	32672896	32673015	32671549	32671630	32673953	32674035	32,19,21	2,4,3	15,5,5	1,0,0	244	125	0.0230912917697	0.891,0.709,0.782	0.885,1.0,1.0	-0.168
ENSMUSG00000032411	Tfdp2	chr9	+	96290579	96290627	96273838	96273942	96294964	96295127	83,68,81	15,16,4	81,78,67	5,2,3	173	125	0.0230912917697	0.8,0.754,0.936	0.921,0.966,0.942	-0.113
ENSMUSG00000000416	Cttnbp2	chr6	-	18433982	18435446	18427438	18427642	18448247	18448469	40,34,35	0,0,0	85,51,66	4,2,0	1589	125	0.023335626391	1.0,1.0,1.0	0.626,0.667,1.0	0.236
ENSMUSG00000041658	Rragb	chrX	+	153148451	153148535	153143975	153144075	153150361	153150428	59,68,59	57,48,42	27,35,46	54,43,69	209	125	0.0233371405795	0.382,0.459,0.457	0.23,0.327,0.285	0.152
ENSMUSG00000014786	Slc9a5	chr8	+	105363936	105364006	105363262	105363433	105364681	105364816	164,152,147	106,83,58	269,157,266	67,61,74	195	125	0.023896319152	0.498,0.54,0.619	0.72,0.623,0.697	-0.128
ENSMUSG00000026289	Atg16l1	chr1	+	87774812	87774869	87774144	87774231	87775756	87775859	66,45,57	140,92,108	56,58,102	76,65,111	182	125	0.0239064290068	0.245,0.251,0.266	0.336,0.38,0.387	-0.114
ENSMUSG00000042439	Zfp532	chr18	+	65656350	65656632	65644192	65644369	65682894	65683007	294,227,294	48,33,36	246,217,277	83,52,57	407	125	0.0239556429279	0.653,0.679,0.715	0.477,0.562,0.599	0.136
ENSMUSG00000000340	Dbt	chr3	+	116520236	116520360	116513127	116513191	116533254	116533436	42,60,54	0,4,2	28,54,36	3,10,6	249	125	0.0240829942252	1.0,0.883,0.931	0.824,0.731,0.751	0.169
ENSMUSG00000028364	Tnc	chr4	-	63984459	63984732	63982650	63982923	63993026	63993299	83,47,40	33,16,22	98,90,197	87,76,154	398	125	0.0240888984413	0.441,0.48,0.363	0.261,0.271,0.287	0.155
ENSMUSG00000085396	Firre	chrX	-	50608477	50608604	50600743	50600898	50608686	50608814	19,14,14	2,5,0	37,21,25	1,0,0	252	125	0.0243735958967	0.825,0.581,1.0	0.948,1.0,1.0	-0.181
ENSMUSG00000046897	Zfp740	chr15	+	102205228	102205305	102204570	102204883	102208235	102208361	14,29,22	1,0,0	13,8,14	5,0,2	202	125	0.024542065734	0.897,1.0,1.0	0.617,1.0,0.812	0.156
ENSMUSG00000036916	Zfp280c	chrX	-	48593513	48593598	48591672	48591761	48594363	48594504	28,40,21	46,34,19	38,27,29	19,10,12	210	125	0.0245538859079	0.266,0.412,0.397	0.543,0.616,0.59	-0.225
ENSMUSG00000032637	Atxn2l	chr7	-	126492443	126492608	126491785	126492215	126492757	126493001	6,4,10	4,6,3	23,8,19	2,1,2	290	125	0.0245538859079	0.393,0.223,0.59	0.832,0.775,0.804	-0.402
ENSMUSG00000023984	Gm20517	chr17	+	47618808	47619062	47612962	47613117	47649949	47651613	336,319,304	22,27,24	189,198,203	41,23,28	379	125	0.0250079797242	0.834,0.796,0.807	0.603,0.74,0.705	0.13
ENSMUSG00000072591	5930412G12Rik	chr5	-	128584163	128584296	128579177	128579285	128585271	128585406	122,161,149	40,50,57	69,82,106	45,48,60	258	125	0.0256919788828	0.596,0.609,0.559	0.426,0.453,0.461	0.141
ENSMUSG00000086644	Gm13470	chr2	-	46422630	46422715	46419534	46419809	46442649	46442710	5,2,1	1,0,0	18,23,28	5,3,5	210	125	0.0256919788828	0.749,1.0,1.0	0.682,0.82,0.769	0.159
ENSMUSG00000030663	1110004F10Rik	chr7	+	116097761	116097953	116081357	116081412	116099439	116099523	17,24,11	0,0,1	47,30,52	4,3,3	317	125	0.0257281921335	1.0,1.0,0.813	0.822,0.798,0.872	0.107
ENSMUSG00000068758	Il3ra	chr14	+	14350937	14350967	14350034	14350267	14351049	14351164	4,3,9	2,0,1	2,3,3	6,3,2	155	125	0.025925875542	0.617,1.0,0.879	0.212,0.446,0.547	0.43
ENSMUSG00000022838	Eaf2	chr16	-	36810471	36810608	36808014	36808160	36828050	36828227	3,6,8	2,3,1	1,3,11	1,0,0	262	125	0.0263109625904	0.417,0.488,0.792	0.323,1.0,1.0	-0.209
ENSMUSG00000054999	Naaladl1	chr19	+	6112328	6112392	6112152	6112238	6112474	6112542	5,2,3	2,2,1	4,2,10	0,0,1	189	125	0.0263109625904	0.623,0.398,0.665	1.0,1.0,0.869	-0.394
ENSMUSG00000028078	Dclk2	chr3	-	86793218	86793299	86791994	86792111	86793816	86793913	174,163,180	21,29,12	233,204,294	48,39,82	206	125	0.0266016638039	0.834,0.773,0.901	0.747,0.76,0.685	0.105
ENSMUSG00000027534	Snx16	chr3	-	10426162	10426232	10420739	10420876	10434357	10434506	86,81,89	4,6,14	90,75,57	14,19,25	195	125	0.0268021025378	0.932,0.896,0.803	0.805,0.717,0.594	0.172
ENSMUSG00000020453	Patz1	chr11	+	3306287	3306360	3293279	3293343	3307647	3309083	57,89,53	0,4,0	51,53,41	8,3,3	198	125	0.0268812639561	1.0,0.934,1.0	0.801,0.918,0.896	0.106
ENSMUSG00000031754	Nudt21	chr8	-	94032301	94032502	94031143	94031207	94036776	94037031	24,12,15	1,0,6	15,26,10	0,0,0	326	125	0.0268812639561	0.902,1.0,0.489	1.0,1.0,1.0	-0.203
ENSMUSG00000032855	Pkd1	chr17	+	24587178	24587292	24586461	24586588	24587399	24587449	124,128,87	34,23,26	113,100,124	16,13,8	239	125	0.0268887250412	0.656,0.744,0.636	0.787,0.801,0.89	-0.147
ENSMUSG00000026096	Osgepl1	chr1	+	53321495	53321567	53321079	53321210	53323166	53323270	134,123,145	38,37,49	91,100,112	46,51,67	197	125	0.0269811635481	0.691,0.678,0.652	0.557,0.554,0.515	0.132
ENSMUSG00000019817	Plagl1	chr10	+	13112518	13112550	13091012	13091020	13116709	13116764	91,84,48	24,17,14	43,41,49	2,5,5	157	125	0.0269866713838	0.751,0.797,0.732	0.945,0.867,0.886	-0.139
ENSMUSG00000068134	Zfp120	chr2	-	150119480	150119628	150114405	150118200	150119824	150119951	39,30,26	10,6,5	22,28,12	0,0,3	273	125	0.0271311212018	0.641,0.696,0.704	1.0,1.0,0.647	-0.202
ENSMUSG00000040722	Scamp5	chr9	-	57447076	57447233	57446071	57446173	57451355	57451484	85,94,68	10,13,13	115,111,115	9,5,4	282	125	0.0273504271356	0.79,0.762,0.699	0.85,0.908,0.927	-0.145
ENSMUSG00000056900	Usp13	chr3	+	32911572	32911661	32905289	32905464	32914098	32914221	55,51,40	10,2,17	35,21,21	24,27,9	214	125	0.0273546429492	0.763,0.937,0.579	0.46,0.312,0.577	0.31
ENSMUSG00000107789	Gm44965	chr6	+	48594861	48594976	48593943	48594052	48613177	48613259	45,54,55	5,3,1	11,33,9	0,0,0	240	125	0.0279576573148	0.824,0.904,0.966	1.0,1.0,1.0	-0.102
ENSMUSG00000021495	Fam193b	chr13	-	55564519	55564580	55555982	55556225	55569704	55571120	95,88,116	30,28,32	138,98,170	20,17,25	186	125	0.0279900380147	0.68,0.679,0.709	0.823,0.795,0.82	-0.123
ENSMUSG00000058886	Deaf1	chr7	-	141307486	141307627	141297472	141297616	141310761	141310920	10,5,2	37,44,33	10,4,14	20,15,17	266	125	0.0280244164625	0.113,0.051,0.028	0.19,0.111,0.279	-0.129
ENSMUSG00000020290	Xpo1	chr11	+	23268848	23268912	23267661	23268690	23271132	23271205	27,15,32	33,34,52	52,24,41	37,22,24	189	125	0.0282195614329	0.351,0.226,0.289	0.482,0.419,0.53	-0.188
ENSMUSG00000042439	Zfp532	chr18	+	65651559	65651722	65644192	65644369	65682894	65683007	258,285,250	48,33,36	181,211,257	83,52,57	288	125	0.0283452992712	0.7,0.789,0.751	0.486,0.638,0.662	0.151
ENSMUSG00000066839	Ecsit	chr9	-	22084022	22084208	22076227	22076645	22085348	22085427	49,50,36	0,2,0	49,50,53	4,0,7	311	125	0.0285121737608	1.0,0.909,1.0	0.831,1.0,0.753	0.108
ENSMUSG00000058145	Adamts17	chr7	+	67120810	67121015	67078241	67078377	67147560	67147738	9,1,4	0,0,1	43,21,44	10,3,1	330	125	0.0285761453854	1.0,1.0,0.602	0.62,0.726,0.943	0.104
ENSMUSG00000060275	Nrg2	chr18	-	36032335	36032412	36024305	36024408	36038230	36038351	1,4,5	0,0,0	13,11,12	2,2,2	202	125	0.0288294952087	1.0,1.0,1.0	0.801,0.773,0.788	0.213
ENSMUSG00000100005	B130024G19Rik	chr7	+	70388703	70388885	70388306	70388459	70390196	70390325	30,12,20	0,2,0	20,15,20	6,1,2	307	125	0.0289280641503	1.0,0.71,1.0	0.576,0.859,0.803	0.157
ENSMUSG00000085396	Firre	chrX	-	50627206	50627309	50626436	50626509	50630890	50630995	60,57,67	30,22,17	67,65,54	72,42,41	228	125	0.0291474363505	0.523,0.587,0.684	0.338,0.459,0.419	0.193
ENSMUSG00000079484	Phyhd1	chr2	+	30277147	30277210	30277002	30277058	30277622	30277644	12,5,4	2,1,3	5,8,14	1,0,0	188	125	0.029752719298	0.8,0.769,0.47	0.769,1.0,1.0	-0.243
ENSMUSG00000038005	Hpf1	chr8	+	60900083	60900234	60893700	60893860	60905547	60905720	9,5,2	1,2,4	5,6,16	0,2,0	276	125	0.0298470707007	0.803,0.531,0.185	1.0,0.576,1.0	-0.352
ENSMUSG00000018921	Pelp1	chr11	-	70406256	70406321	70401916	70402066	70409763	70410028	131,129,130	10,3,6	58,81,65	11,9,9	190	125	0.0300409982974	0.896,0.966,0.934	0.776,0.856,0.826	0.113
ENSMUSG00000035778	Ggta1	chr2	-	35422179	35422268	35413325	35413427	35432513	35432632	44,27,21	1,0,0	22,33,30	4,0,4	214	125	0.0300898086017	0.963,1.0,1.0	0.763,1.0,0.814	0.129
ENSMUSG00000054280	Prr14l	chr5	-	32851881	32851998	32844043	32844564	32854092	32854256	14,14,17	19,22,6	5,4,1	22,17,4	242	125	0.0304830021938	0.276,0.247,0.594	0.105,0.108,0.114	0.263
ENSMUSG00000027201	Myef2	chr2	-	125087676	125087703	125086567	125086716	125088862	125089037	14,18,21	2,4,3	24,21,19	0,2,0	152	125	0.030618923711	0.852,0.787,0.852	1.0,0.896,1.0	-0.135
ENSMUSG00000054051	Ercc6	chr14	+	32574805	32575010	32569738	32570431	32576685	32580989	57,39,61	0,2,0	30,44,23	0,4,4	330	125	0.0306434365973	1.0,0.881,1.0	1.0,0.806,0.685	0.13
ENSMUSG00000107283	Mpv17	chr5	-	31144893	31145278	31144073	31144752	31145494	31145590	36,23,35	44,37,40	35,28,41	21,15,26	510	125	0.0307018642951	0.167,0.132,0.177	0.29,0.314,0.279	-0.136
ENSMUSG00000025964	Adam23	chr1	+	63585364	63585455	63572886	63572998	63592607	63596276	19,41,21	16,17,5	37,35,52	9,1,4	216	125	0.0307730853912	0.407,0.583,0.709	0.704,0.953,0.883	-0.28
ENSMUSG00000023764	Sfi1	chr11	-	3165575	3165678	3164556	3164713	3177426	3177521	14,18,15	1,0,6	17,17,13	0,0,0	228	125	0.0308938644293	0.885,1.0,0.578	1.0,1.0,1.0	-0.179
ENSMUSG00000024050	Wiz	chr17	-	32388603	32388755	32387572	32387817	32389259	32389376	10,15,4	54,39,32	16,20,20	30,42,23	277	125	0.0311198481886	0.077,0.148,0.053	0.194,0.177,0.282	-0.125
ENSMUSG00000020486	Sept4	chr11	+	87583317	87583614	87578446	87578537	87583920	87584014	5,2,0	10,13,13	14,6,3	8,8,7	422	125	0.031500544732	0.129,0.044,0.0	0.341,0.182,0.113	-0.154
ENSMUSG00000090641	Zfp712	chr13	-	67044757	67044853	67038593	67042232	67052286	67052413	27,25,25	0,1,0	49,36,24	2,4,3	221	125	0.0315409947438	1.0,0.934,1.0	0.933,0.836,0.819	0.115
ENSMUSG00000073158	9030624G23Rik	chr12	-	24074621	24074748	24044700	24044854	24096842	24096968	28,37,34	0,3,5	33,46,25	0,1,0	252	125	0.031581574104	1.0,0.86,0.771	1.0,0.958,1.0	-0.109
ENSMUSG00000036030	Prtg	chr9	+	72904704	72904887	72893823	72893994	72906147	72906268	37,32,17	4,1,3	26,17,10	0,0,1	308	125	0.0319183948055	0.79,0.929,0.697	1.0,1.0,0.802	-0.129
ENSMUSG00000041264	Uspl1	chr5	+	149187707	149187834	149184666	149184806	149188344	149188473	81,105,89	183,213,204	71,66,61	53,104,79	252	125	0.0324653948865	0.18,0.196,0.178	0.399,0.239,0.277	-0.12
ENSMUSG00000028086	Fbxw7	chr3	+	84864136	84864200	84863963	84864011	84903500	84904079	55,38,39	41,33,39	45,31,25	54,67,57	189	125	0.0324814214583	0.47,0.432,0.398	0.355,0.234,0.225	0.162
ENSMUSG00000034071	Zfp551	chr7	-	12421807	12421846	12415262	12417218	12422389	12422751	8,12,5	2,5,3	5,3,11	0,1,1	164	125	0.032655435566	0.753,0.647,0.56	1.0,0.696,0.893	-0.21
ENSMUSG00000022016	Akap11	chr14	-	78502938	78503025	78502189	78502236	78507724	78507880	238,196,226	69,40,47	107,141,126	58,41,77	212	125	0.0329552062385	0.67,0.743,0.739	0.521,0.67,0.491	0.157
ENSMUSG00000014592	Camta1	chr4	-	151076576	151076597	151075091	151075285	151077863	151077935	22,19,21	34,19,25	14,9,9	37,37,26	146	125	0.0330598519648	0.356,0.461,0.418	0.245,0.172,0.229	0.196
ENSMUSG00000035829	Ppp1r26	chr2	+	28447884	28447982	28446799	28446896	28450301	28450506	15,30,21	3,0,4	35,23,25	0,0,0	223	125	0.0330598519648	0.737,1.0,0.746	1.0,1.0,1.0	-0.172
ENSMUSG00000070808	Gltscr1	chr7	-	15993079	15993145	15987478	15989440	15996400	15996443	105,114,95	15,8,15	83,81,120	22,28,25	191	125	0.0330598519648	0.821,0.903,0.806	0.712,0.654,0.759	0.135
ENSMUSG00000029647	Pan3	chr5	+	147503084	147503202	147488110	147488258	147521829	147521934	46,35,22	2,2,0	22,24,21	3,7,3	243	125	0.0331420755054	0.922,0.9,1.0	0.79,0.638,0.783	0.204
ENSMUSG00000035696	Rnf38	chr4	-	44159004	44159054	44152359	44152553	44168242	44168252	5,3,10	2,0,0	9,3,11	5,6,1	175	125	0.0331949160639	0.641,1.0,1.0	0.563,0.263,0.887	0.309
ENSMUSG00000058006	Mdn1	chr4	+	32672830	32673015	32671515	32671630	32673953	32674035	68,38,45	2,4,3	37,27,12	1,0,0	310	125	0.0332422388982	0.932,0.793,0.858	0.937,1.0,1.0	-0.118
ENSMUSG00000039599	Fam149b	chr14	+	20359754	20359916	20358023	20358140	20363262	20363450	340,317,295	105,92,111	285,259,375	75,47,59	287	125	0.0334056537671	0.585,0.6,0.537	0.623,0.706,0.735	-0.114
ENSMUSG00000054169	Ceacam10	chr7	+	24778125	24778261	24777280	24777339	24780869	24781229	9,5,3	3,0,2	1,1,3	4,2,7	261	125	0.0339173240769	0.59,1.0,0.418	0.107,0.193,0.17	0.513
ENSMUSG00000109284	B230311B06Rik	chr7	+	118594952	118595034	118592342	118592460	118596424	118596838	4,3,6	8,12,4	0,1,1	1,3,9	207	125	0.0340248705044	0.232,0.131,0.475	0.0,0.168,0.063	0.202
ENSMUSG00000033352	Map2k4	chr11	-	65775732	65775765	65735191	65735366	65788135	65788285	9,4,5	11,7,5	3,0,0	7,5,4	158	125	0.0340794231068	0.393,0.311,0.442	0.253,0.0,0.0	0.298
ENSMUSG00000026933	Camsap1	chr2	-	25952677	25952819	25945133	25945273	25956246	25956327	259,227,210	11,21,17	158,183,140	24,18,31	267	125	0.034189693859	0.917,0.835,0.853	0.755,0.826,0.679	0.115
ENSMUSG00000003282	Plag1	chr4	-	3905446	3905805	3900995	3904947	3908905	3909002	71,53,44	30,25,15	117,90,73	24,14,17	484	125	0.034266419306	0.379,0.354,0.431	0.557,0.624,0.526	-0.181
ENSMUSG00000027288	Zfp106	chr2	-	120539294	120539492	120531594	120532222	120545842	120545904	208,211,149	63,56,53	220,143,100	27,33,13	323	125	0.0343470501807	0.561,0.593,0.521	0.759,0.626,0.749	-0.153
ENSMUSG00000059897	Zfp930	chr8	+	69226671	69226729	69226342	69226469	69227842	69228980	71,93,92	51,21,29	36,33,22	30,30,33	183	125	0.0345353944994	0.487,0.752,0.684	0.45,0.429,0.313	0.244
ENSMUSG00000059474	Mbtd1	chr11	+	93931812	93931895	93926221	93926326	93932219	93932454	13,7,7	9,4,4	2,5,3	0,1,1	208	125	0.0347561074075	0.465,0.513,0.513	1.0,0.75,0.643	-0.301
ENSMUSG00000038085	Cnbd2	chr2	+	156328317	156328455	156320009	156320063	156333578	156333632	13,11,7	1,0,1	18,4,7	1,2,4	263	125	0.0347687792677	0.861,1.0,0.769	0.895,0.487,0.454	0.265
ENSMUSG00000029815	Malsu1	chr6	+	49075085	49075264	49073794	49074103	49082844	49082926	585,554,520	32,34,20	365,478,467	62,74,19	304	125	0.0348028383289	0.883,0.87,0.914	0.708,0.726,0.91	0.108
ENSMUSG00000030145	Zfp248	chr6	-	118454676	118454911	118433304	118433431	118455415	118455419	36,17,14	0,2,0	17,15,11	3,4,0	360	125	0.0349263101655	1.0,0.747,1.0	0.663,0.566,1.0	0.173
ENSMUSG00000020385	Clk4	chr11	+	51273077	51273168	51271799	51272022	51273559	51273626	452,222,234	73,107,98	404,444,510	73,76,54	216	125	0.0353841990569	0.782,0.546,0.58	0.762,0.772,0.845	-0.157
ENSMUSG00000034401	Spata6	chr4	+	111746140	111746278	111720102	111720257	111767662	111767704	65,80,95	12,9,15	78,75,60	4,2,5	263	125	0.0360956241094	0.72,0.809,0.751	0.903,0.947,0.851	-0.14
ENSMUSG00000025464	Paox	chr7	+	140131646	140131759	140129017	140129270	140132380	140132538	155,155,128	16,15,6	72,59,114	19,10,19	238	125	0.0364900050704	0.836,0.844,0.918	0.666,0.756,0.759	0.139
ENSMUSG00000022305	Lrp12	chr15	-	39904538	39904595	39880119	39880322	39943603	39943788	42,56,39	1,0,0	30,36,26	3,2,3	182	125	0.0364947275561	0.966,1.0,1.0	0.873,0.925,0.856	0.104
ENSMUSG00000041674	BC006965	chr11	-	112722296	112722405	112691291	112691435	112774298	112774431	4,6,4	5,12,2	9,6,9	2,1,2	234	125	0.0366074284699	0.299,0.211,0.517	0.706,0.762,0.706	-0.382
ENSMUSG00000078867	Gm14418	chr2	-	177389821	177389858	177389426	177389553	177394696	177394751	11,14,13	2,3,2	13,2,9	1,0,0	162	125	0.0368955658203	0.809,0.783,0.834	0.909,1.0,1.0	-0.161
ENSMUSG00000047045	Tmem164	chrX	+	142752039	142752089	142682290	142682949	142805989	142806068	87,87,86	3,5,1	49,58,36	5,5,9	175	125	0.036965544537	0.954,0.926,0.984	0.875,0.892,0.741	0.119
ENSMUSG00000015937	H2afy	chr13	-	56088251	56088342	56084195	56084285	56096123	56096234	44,44,23	4,12,5	165,160,147	10,6,9	216	125	0.0369875416674	0.864,0.68,0.727	0.905,0.939,0.904	-0.159
ENSMUSG00000033955	Tnks1bp1	chr2	+	85061887	85064016	85058158	85059487	85069987	85070357	508,452,419	3,1,1	506,515,720	7,8,7	2254	125	0.0370792185329	0.904,0.962,0.959	0.8,0.781,0.851	0.131
ENSMUSG00000046101	Mcmdc2	chr1	+	9933922	9934065	9932001	9932181	9936995	9937105	5,2,0	0,0,2	1,2,0	3,4,8	268	125	0.0371427262004	1.0,1.0,0.0	0.135,0.189,0.0	0.559
ENSMUSG00000015750	Aph1a	chr3	+	95894820	95894991	95893968	95894283	95895142	95895216	19,15,18	0,5,2	35,6,24	0,1,0	296	125	0.0374803168139	1.0,0.559,0.792	1.0,0.717,1.0	-0.122
ENSMUSG00000026490	Cdc42bpa	chr1	+	180024644	180024802	179960759	179961287	180031504	180031588	36,27,34	4,2,3	46,43,12	1,0,1	283	125	0.0375642989485	0.799,0.856,0.833	0.953,1.0,0.841	-0.102
ENSMUSG00000062647	Rpl7a	chr2	+	26912292	26912445	26912018	26912159	26912987	26913057	3,5,5	1,0,0	3,3,10	1,2,2	278	125	0.0377967202943	0.574,1.0,1.0	0.574,0.403,0.692	0.302
ENSMUSG00000036002	Fam214b	chr4	-	43039814	43039918	43037062	43037206	43040273	43040295	22,19,14	1,1,2	39,24,24	10,6,8	229	125	0.0378813374428	0.923,0.912,0.793	0.68,0.686,0.621	0.214
ENSMUSG00000063052	Lrrc40	chr3	+	158041585	158041659	158036661	158036876	158043560	158043690	173,143,123	7,18,7	52,54,56	14,9,9	199	125	0.0380587870243	0.939,0.833,0.917	0.7,0.79,0.796	0.134
ENSMUSG00000028560	Usp1	chr4	+	98926435	98926674	98923878	98924243	98928233	98928354	866,845,861	150,157,195	648,652,491	91,95,21	364	125	0.0386959733136	0.665,0.649,0.603	0.71,0.702,0.889	-0.128
ENSMUSG00000061859	Inadl	chr4	+	98405378	98405434	98395790	98395924	98405534	98405701	25,3,14	2,1,4	6,17,7	0,1,0	181	125	0.0387665029715	0.896,0.674,0.707	1.0,0.922,1.0	-0.215
ENSMUSG00000064215	Ifi27	chr12	+	103437675	103437705	103436562	103436682	103439400	103439562	6,2,1	0,0,0	4,6,9	4,2,0	155	125	0.0391380262431	1.0,1.0,1.0	0.446,0.708,1.0	0.282
ENSMUSG00000049225	Pdp1	chr4	-	11965613	11965648	11959806	11962233	11966301	11966427	42,43,43	24,13,25	23,24,24	29,27,24	160	125	0.0394618617711	0.578,0.721,0.573	0.383,0.41,0.439	0.213
ENSMUSG00000038095	Sbno1	chr5	-	124413184	124413289	124410069	124410379	124414398	124414527	114,121,85	27,34,22	90,64,44	43,35,19	230	125	0.040975617653	0.696,0.659,0.677	0.532,0.498,0.557	0.148
ENSMUSG00000029647	Pan3	chr5	+	147466935	147467097	147455117	147455188	147519504	147519752	3,5,6	14,14,8	2,0,4	25,35,20	287	125	0.0411508825279	0.085,0.135,0.246	0.034,0.0,0.08	0.117
ENSMUSG00000085396	Firre	chrX	-	50603438	50603525	50600743	50600898	50608686	50608814	19,12,16	2,5,0	21,23,16	1,0,0	212	125	0.0414420763785	0.849,0.586,1.0	0.925,1.0,1.0	-0.163
ENSMUSG00000051331	Cacna1c	chr6	-	118674554	118674614	118674345	118674405	118675819	118675949	61,40,42	17,9,9	85,59,57	5,7,6	185	125	0.0416685413981	0.708,0.75,0.759	0.92,0.851,0.865	-0.14
ENSMUSG00000037300	Ttc13	chr8	-	124694829	124694940	124690276	124690359	124709902	124709973	87,76,82	66,70,57	77,76,89	124,88,104	236	125	0.0416905955612	0.411,0.365,0.432	0.247,0.314,0.312	0.112
ENSMUSG00000039835	Nhsl1	chr10	+	18516028	18516160	18511549	18511742	18523790	18525959	121,107,105	58,26,45	111,94,87	86,70,56	257	125	0.0419331313099	0.504,0.667,0.532	0.386,0.395,0.43	0.164
ENSMUSG00000057265	Bbof1	chr12	+	84426707	84427201	84425135	84425280	84430004	84430079	8,3,6	0,2,0	4,1,1	3,1,1	619	125	0.0420100191719	1.0,0.232,1.0	0.212,0.168,0.168	0.561
ENSMUSG00000031169	Porcn	chrX	-	8203158	8203289	8201175	8201276	8205564	8205733	0,0,0	7,4,6	6,0,2	6,9,9	256	125	0.0420500372003	0.0,0.0,0.0	0.328,0.0,0.098	-0.142
ENSMUSG00000020886	Dlg4	chr11	+	70043657	70043767	70042570	70042743	70044275	70044367	275,261,233	118,156,142	268,243,324	212,206,258	235	125	0.0421169360228	0.553,0.471,0.466	0.402,0.386,0.4	0.101
ENSMUSG00000025894	Aasdhppt	chr9	-	4308693	4308919	4302469	4302631	4309287	4309469	55,54,21	3,6,2	63,58,50	0,2,1	351	125	0.0427331665888	0.867,0.762,0.789	1.0,0.912,0.947	-0.147
ENSMUSG00000005069	Pex5	chr6	-	124404132	124404243	124403811	124403907	124404629	124404720	234,237,178	190,162,185	316,313,288	155,177,175	236	125	0.0429833307764	0.395,0.437,0.338	0.519,0.484,0.466	-0.1
ENSMUSG00000028028	Alpk1	chr3	-	127724374	127724529	127695553	127695752	127729270	127729501	16,5,17	6,4,0	39,23,32	0,1,2	280	125	0.0430033867644	0.543,0.358,1.0	1.0,0.911,0.877	-0.296
ENSMUSG00000033632	AW554918	chr18	+	25339713	25340384	25289938	25290066	25399925	25400107	87,87,60	6,6,1	89,60,69	3,0,0	796	125	0.0430033867644	0.695,0.695,0.904	0.823,1.0,1.0	-0.176
ENSMUSG00000032384	Csnk1g1	chr9	+	65921003	65921068	65908973	65909168	65958328	65958666	8,10,9	1,2,7	6,10,4	1,1,0	190	125	0.0432257011347	0.84,0.767,0.458	0.798,0.868,1.0	-0.2
ENSMUSG00000005986	Ankrd13d	chr19	-	4273535	4273602	4273020	4273102	4280536	4280726	60,50,46	0,6,2	93,56,84	8,13,16	192	125	0.0433704376449	1.0,0.844,0.937	0.883,0.737,0.774	0.129
ENSMUSG00000040785	Ttc3	chr16	+	94388264	94388385	94370749	94370861	94392014	94392109	16,9,2	0,0,1	16,17,5	1,4,2	246	125	0.0436170808845	1.0,1.0,0.504	0.89,0.683,0.56	0.124
ENSMUSG00000038181	Chpf2	chr5	+	24589096	24589661	24586740	24588300	24590308	24590491	131,133,140	17,11,14	186,158,214	6,8,10	690	125	0.0438155385616	0.583,0.687,0.644	0.849,0.782,0.795	-0.171
ENSMUSG00000025069	Gsto2	chr19	+	47876395	47876497	47874829	47875052	47884655	47884762	2,7,6	0,0,0	2,3,13	1,0,5	227	125	0.0438155385616	1.0,1.0,1.0	0.524,1.0,0.589	0.296
ENSMUSG00000032872	Cyb5r4	chr9	+	87047473	87047506	87042779	87042873	87055764	87055905	76,41,42	23,23,26	3,13,16	17,20,13	158	125	0.0438221161106	0.723,0.585,0.561	0.123,0.34,0.493	0.304
ENSMUSG00000062270	Morf4l1	chr9	-	90107234	90107302	90102299	90102386	90114535	90114715	21,14,15	1,6,11	18,8,7	14,24,19	193	125	0.0439337576415	0.932,0.602,0.469	0.454,0.178,0.193	0.393
ENSMUSG00000039298	Cdk5rap2	chr4	-	70289844	70290029	70276473	70276708	70298819	70298948	3,3,5	2,4,0	10,6,4	1,0,1	310	125	0.04401269503	0.377,0.232,1.0	0.801,1.0,0.617	-0.27
ENSMUSG00000034940	Synrg	chr11	+	83985248	83985551	83982295	83982307	83987912	83987990	28,19,21	4,2,5	51,40,37	0,2,2	428	125	0.0444141984176	0.672,0.735,0.551	1.0,0.854,0.844	-0.247
ENSMUSG00000002799	Jag2	chr12	-	112915604	112915718	112915470	112915517	112915879	112915993	34,21,25	2,0,0	41,37,26	5,3,2	239	125	0.0452132986194	0.899,1.0,1.0	0.811,0.866,0.872	0.117
ENSMUSG00000026675	Hsd17b7	chr1	-	169959422	169959479	169955500	169956033	169959686	169959791	104,70,87	22,21,16	125,82,80	55,42,28	182	125	0.0453391120003	0.765,0.696,0.789	0.61,0.573,0.662	0.135
ENSMUSG00000058402	Zfp420	chr7	+	29872891	29872933	29861015	29861068	29874178	29876827	25,19,18	0,0,0	19,21,12	5,0,2	167	125	0.0456164354274	1.0,1.0,1.0	0.74,1.0,0.818	0.147
ENSMUSG00000030269	Mtmr14	chr6	+	113269731	113269870	113268627	113268695	113277789	113277945	7,7,3	1,1,3	11,5,11	0,0,0	264	125	0.0456771292197	0.768,0.768,0.321	1.0,1.0,1.0	-0.381
ENSMUSG00000040363	Bcor	chrX	-	12055638	12055692	12054968	12055155	12056343	12059190	191,158,179	126,103,82	237,123,229	69,58,76	179	125	0.0456771292197	0.514,0.517,0.604	0.706,0.597,0.678	-0.115
ENSMUSG00000034218	Atm	chr9	-	53451659	53451689	53450517	53450634	53453352	53453435	30,23,25	6,2,7	17,19,19	17,8,11	155	125	0.046361075984	0.801,0.903,0.742	0.446,0.657,0.582	0.254
ENSMUSG00000025404	R3hdm2	chr10	+	127462205	127462283	127459464	127459575	127464981	127465013	233,170,194	64,67,41	148,156,176	93,73,75	203	125	0.0463777829809	0.692,0.61,0.744	0.495,0.568,0.591	0.131
ENSMUSG00000071176	Arhgef10	chr8	+	14942609	14942726	14940208	14940372	14945279	14945394	93,83,88	58,44,35	153,123,171	35,44,47	242	125	0.0466449017046	0.453,0.494,0.565	0.693,0.591,0.653	-0.142
ENSMUSG00000029798	Herc6	chr6	+	57607041	57607178	57604072	57604200	57607633	57607707	44,41,36	5,4,3	50,28,53	2,1,0	262	125	0.0466614289382	0.808,0.83,0.851	0.923,0.93,1.0	-0.121
ENSMUSG00000054708	Ankrd24	chr10	+	81635687	81635752	81629548	81629748	81636368	81636426	4,8,7	0,0,2	5,12,11	4,1,5	190	125	0.0472998825969	1.0,1.0,0.697	0.451,0.888,0.591	0.256
ENSMUSG00000018774	Cd68	chr11	-	69665475	69665936	69665246	69665366	69666019	69666062	13,11,5	0,1,4	19,11,16	0,0,0	586	125	0.0473453520304	1.0,0.701,0.211	1.0,1.0,1.0	-0.363
ENSMUSG00000055660	Mettl4	chr17	-	94743931	94743994	94740385	94740755	94747616	94748417	123,93,77	42,26,28	27,19,42	24,24,20	188	125	0.0473844935121	0.661,0.704,0.646	0.428,0.345,0.583	0.218
ENSMUSG00000055053	Nfic	chr10	-	81403351	81403428	81399137	81401071	81404823	81405008	170,157,122	38,32,35	211,245,202	74,88,90	202	125	0.0478510162447	0.735,0.752,0.683	0.638,0.633,0.581	0.106
ENSMUSG00000025983	Ccdc150	chr1	+	54263443	54263664	54250721	54250885	54263773	54263952	8,8,4	5,0,1	6,2,3	1,0,0	346	125	0.0478510162447	0.366,1.0,0.591	0.684,1.0,1.0	-0.242
ENSMUSG00000039128	Cdc123	chr2	-	5810795	5810844	5798360	5798489	5823101	5823197	7,5,1	1,3,4	7,3,6	0,2,0	174	125	0.0478510162447	0.834,0.545,0.152	1.0,0.519,1.0	-0.329
ENSMUSG00000026771	Spopl	chr2	-	23545443	23545579	23544745	23544897	23571842	23572104	31,14,27	0,2,0	20,19,4	3,3,1	261	125	0.0478510162447	1.0,0.77,1.0	0.761,0.752,0.657	0.2
ENSMUSG00000061689	Dlgap4	chr2	+	156748022	156748102	156745834	156746196	156748943	156749356	6,1,6	0,0,2	4,5,6	4,3,1	205	125	0.0479155244788	1.0,1.0,0.647	0.379,0.504,0.785	0.326
ENSMUSG00000041977	Arhgef11	chr3	+	87718228	87718258	87717420	87717520	87722356	87722483	52,35,48	141,116,98	90,55,68	116,105,108	155	125	0.0479155244788	0.229,0.196,0.283	0.385,0.297,0.337	-0.104
ENSMUSG00000021990	Spata13	chr14	+	60706713	60707079	60690853	60692548	60709424	60709569	63,46,47	0,0,0	36,42,23	3,1,2	491	125	0.048078397812	1.0,1.0,1.0	0.753,0.914,0.745	0.196
ENSMUSG00000048249	Crebrf	chr17	+	26736815	26736983	26715654	26715774	26739542	26739668	11,12,10	0,0,1	18,8,8	4,0,2	293	125	0.0482223791254	1.0,1.0,0.81	0.658,1.0,0.631	0.174
ENSMUSG00000029422	Rsrc2	chr5	-	123746771	123746870	123745496	123745589	123749288	123749369	32,44,60	74,82,65	43,24,58	154,159,106	224	125	0.0493265928646	0.194,0.23,0.34	0.135,0.078,0.234	0.106
ENSMUSG00000000244	Tspan32	chr7	+	143011033	143011108	143006907	143007005	143014958	143015060	38,30,7	4,0,4	10,5,5	0,1,0	200	125	0.0497701500415	0.856,1.0,0.522	1.0,0.758,1.0	-0.127
ENSMUSG00000098912	1500004A13Rik	chr3	-	88811213	88811369	88807018	88808272	88832263	88832487	12,8,9	0,0,0	13,16,18	3,0,3	281	125	0.049874900337	1.0,1.0,1.0	0.658,1.0,0.727	0.205
ENSMUSG00000051331	Cacna1c	chr6	-	118630398	118630431	118627441	118627570	118637729	118637813	44,38,26	5,7,8	27,32,30	15,16,14	158	125	0.0499174744212	0.874,0.811,0.72	0.587,0.613,0.629	0.192
ENSMUSG00000024556	Me2	chr18	-	73797828	73797978	73794780	73794942	73805051	73805169	8,8,4	4,1,2	5,7,8	0,2,0	275	125	0.0499174744212	0.476,0.784,0.476	1.0,0.614,1.0	-0.293
