# Supplementary material for: An Alternative Splicing Program for Mouse Craniofacial Development
Source: Front Physiol. 2020 Sep 4;11:1099. doi: 10.3389/fphys.2020.01099 (PMC7498679; doi:10.3389/fphys.2020.01099)
Supplement: Supplementary file 12 [file Data_Sheet_1.zip › Filtered rMATS results/SE/MXP_Mes_E10.5_vs_E11.5_SE_filtered_output.txt]

GeneID	geneSymbol	chr	strand	exonStart_0base	exonEnd	upstreamES	upstreamEE	downstreamES	downstreamEE	IC_SAMPLE_1	SC_SAMPLE_1	IC_SAMPLE_2	SC_SAMPLE_2	IncFormLen	SkipFormLen	FDR	IncLevel1	IncLevel2	DeltaPSI
ENSMUSG00000028284	Map3k7	chr4	+	31994873	31995010	31992472	31992516	32002088	32002153	114,168,175	149,330,300	72,77,98	387,381,403	262	125	0.0	0.267,0.195,0.218	0.082,0.088,0.104	0.135
ENSMUSG00000046711	Hmga1	chr17	+	27556951	27557066	27556657	27556711	27559532	27559703	286,342,238	2390,2932,2718	285,284,429	733,735,880	240	125	0.0	0.059,0.057,0.044	0.168,0.168,0.202	-0.126
ENSMUSG00000046364	Rpl27a	chr7	+	109519917	109519993	109519584	109519648	109520467	109520642	306,469,343	0,11,12	190,151,194	25,21,35	201	125	0.0	1.0,0.964,0.947	0.825,0.817,0.775	0.165
ENSMUSG00000024392	Bag6	chr17	+	35142497	35142605	35142306	35142384	35142726	35142839	1154,1698,1108	58,152,129	1465,1530,1483	411,369,439	233	125	0.0	0.914,0.857,0.822	0.657,0.69,0.644	0.201
ENSMUSG00000013236	Ptprs	chr17	-	56425326	56425926	56424879	56424977	56426386	56426504	344,332,327	23,21,38	629,680,608	3,1,2	725	125	0.0	0.721,0.732,0.597	0.973,0.992,0.981	-0.299
ENSMUSG00000027160	Ccdc34	chr2	+	110038079	110038276	110032331	110032439	110040573	110040732	3,42,31	269,319,241	34,31,34	71,55,68	322	125	0.0	0.004,0.049,0.048	0.157,0.18,0.163	-0.133
ENSMUSG00000021224	Numb	chr12	-	83797196	83797343	83795438	83796154	83799507	83799657	107,149,131	21,44,42	52,71,71	70,128,88	272	125	0.0	0.701,0.609,0.589	0.255,0.203,0.27	0.39
ENSMUSG00000021111	Papola	chr12	+	105833099	105833162	105829056	105829277	105834709	105834784	1079,1688,1692	262,384,419	956,945,900	598,576,520	188	125	0.0	0.732,0.745,0.729	0.515,0.522,0.535	0.211
ENSMUSG00000066306	Numa1	chr7	+	102002294	102002336	102001414	102001659	102007485	102007780	135,279,221	362,578,422	428,545,446	364,454,419	167	125	0.0	0.218,0.265,0.282	0.468,0.473,0.443	-0.206
ENSMUSG00000021144	Mta1	chr12	+	113133540	113133576	113133184	113133337	113135796	113135828	348,522,374	766,896,868	717,734,607	539,577,637	161	125	0.0	0.261,0.311,0.251	0.508,0.497,0.425	-0.202
ENSMUSG00000022246	Rai14	chr15	-	10589258	10589345	10587837	10587924	10591586	10591615	563,1296,1262	189,409,399	530,841,725	540,685,554	212	125	0.0	0.637,0.651,0.651	0.367,0.42,0.436	0.239
ENSMUSG00000005312	Ubqln1	chr13	-	58180821	58180905	58179552	58179668	58183181	58183324	714,1445,1111	217,509,365	507,556,510	546,506,422	209	125	0.0	0.663,0.629,0.645	0.357,0.397,0.42	0.254
ENSMUSG00000020917	Acly	chr11	-	100503159	100503189	100498620	100498762	100504202	100504293	749,1172,841	725,998,800	360,450,428	836,867,831	155	125	0.0	0.454,0.486,0.459	0.258,0.295,0.293	0.184
ENSMUSG00000013787	Ehmt2	chr17	+	34905609	34905711	34905341	34905456	34905909	34906058	984,1369,1237	603,568,506	1554,1548,1432	226,281,277	227	125	0.0	0.473,0.57,0.574	0.791,0.752,0.74	-0.222
ENSMUSG00000043090	Zfp866	chr8	-	69767632	69767693	69766641	69766777	69769120	69769247	136,293,256	0,0,1	125,179,155	21,18,10	186	125	0.0	1.0,1.0,0.994	0.8,0.87,0.912	0.137
ENSMUSG00000004562	Arhgef40	chr14	+	51987115	51987222	51984970	51984991	51987402	51987600	38,36,43	31,47,36	22,17,22	84,140,121	232	125	2.43404330509e-13	0.398,0.292,0.392	0.124,0.061,0.089	0.269
ENSMUSG00000027628	Aar2	chr2	+	156549851	156550027	156547609	156547883	156550648	156551065	115,116,76	136,134,154	35,51,43	195,226,216	301	125	2.43404330509e-13	0.26,0.264,0.17	0.069,0.086,0.076	0.154
ENSMUSG00000024188	Luc7l	chr17	+	26253973	26254044	26252998	26253091	26255030	26255125	108,178,124	462,566,439	209,224,217	320,301,310	196	125	2.43404330509e-13	0.13,0.167,0.153	0.294,0.322,0.309	-0.158
ENSMUSG00000027201	Myef2	chr2	-	125098796	125098847	125098449	125098518	125100318	125100420	87,200,225	244,520,463	279,262,249	233,295,257	176	125	6.71795952202e-13	0.202,0.215,0.257	0.46,0.387,0.408	-0.194
ENSMUSG00000004562	Arhgef40	chr14	+	51986931	51987222	51984718	51984991	51987402	51987467	38,39,39	31,47,36	27,17,25	84,140,121	416	125	8.61276861796e-13	0.269,0.2,0.246	0.088,0.035,0.058	0.178
ENSMUSG00000029587	Zfp12	chr5	+	143240319	143240415	143239953	143240080	143244061	143248834	201,265,319	4,5,8	297,267,221	33,45,30	221	125	2.70262739392e-12	0.966,0.968,0.958	0.836,0.77,0.806	0.16
ENSMUSG00000070858	Gm1673	chr5	+	33983756	33983896	33983469	33983639	33984051	33984140	322,465,291	54,118,45	1176,1018,1293	72,54,90	265	125	5.24840587657e-12	0.738,0.65,0.753	0.885,0.899,0.871	-0.171
ENSMUSG00000037570	Mcrs1	chr15	-	99250462	99250582	99249875	99250014	99251861	99251961	532,699,662	109,110,70	937,837,986	38,40,56	245	125	1.0876696369e-11	0.713,0.764,0.828	0.926,0.914,0.9	-0.145
ENSMUSG00000055835	Zfp1	chr8	+	111666077	111666204	111658385	111658441	111669490	111671011	187,157,177	50,22,20	239,192,209	6,5,1	252	125	1.36847323596e-11	0.65,0.78,0.814	0.952,0.95,0.99	-0.216
ENSMUSG00000027628	Aar2	chr2	+	156549884	156550027	156547583	156547883	156550648	156551449	86,78,60	136,134,154	27,46,30	195,226,216	268	125	1.57357610425e-11	0.228,0.214,0.154	0.061,0.087,0.061	0.129
ENSMUSG00000061313	Ddhd2	chr8	-	25741286	25741354	25739462	25739585	25741600	25741809	78,75,93	0,0,2	99,85,88	22,14,17	193	125	1.8415459216e-11	1.0,1.0,0.968	0.745,0.797,0.77	0.219
ENSMUSG00000067786	Nnat	chr2	+	157561212	157561288	157560106	157560260	157561541	157562238	2684,4088,3209	608,705,540	3719,3564,4211	1489,1264,1436	201	125	3.0862420881e-11	0.733,0.783,0.787	0.608,0.637,0.646	0.137
ENSMUSG00000069094	Pde7a	chr3	-	19241341	19241518	19241145	19241209	19243049	19243201	66,49,63	101,130,175	25,22,32	187,210,246	302	125	4.68345552042e-11	0.213,0.135,0.13	0.052,0.042,0.051	0.111
ENSMUSG00000050565	Tor1aip2	chr1	+	156041074	156041134	156040916	156041002	156051293	156053529	468,774,756	323,526,367	303,416,440	497,570,510	185	125	6.06906570454e-11	0.495,0.499,0.582	0.292,0.33,0.368	0.195
ENSMUSG00000028284	Map3k7	chr4	+	31994873	31994954	31992386	31992516	32002088	32002153	200,296,286	149,330,300	142,157,189	387,381,403	206	125	8.89642828005e-11	0.449,0.352,0.366	0.182,0.2,0.222	0.188
ENSMUSG00000004561	Mettl17	chr14	+	51889146	51889217	51888741	51888836	51889527	51889635	118,195,188	10,7,17	103,178,136	39,47,41	196	125	1.00650280073e-10	0.883,0.947,0.876	0.627,0.707,0.679	0.231
ENSMUSG00000026121	Sema4c	chr1	-	36556802	36556929	36555931	36556077	36557359	36557534	33,47,11	0,1,1	34,19,22	18,10,17	252	125	1.10683048375e-10	1.0,0.959,0.845	0.484,0.485,0.391	0.481
ENSMUSG00000029022	Miip	chr4	-	147863027	147863136	147862896	147862949	147865188	147865270	155,214,212	10,24,27	173,214,225	70,78,74	234	125	1.55838380749e-10	0.892,0.826,0.807	0.569,0.594,0.619	0.248
ENSMUSG00000024381	Bin1	chr18	+	32414944	32415037	32414182	32414290	32419842	32419928	141,225,141	298,447,424	105,84,100	506,503,558	218	125	2.08032813198e-10	0.213,0.224,0.16	0.106,0.087,0.093	0.104
ENSMUSG00000038290	Smg6	chr11	+	74945521	74945632	74925822	74926003	74981851	74981913	17,2,1	0,0,0	8,1,2	9,3,8	236	125	2.37433765459e-10	1.0,1.0,1.0	0.32,0.15,0.117	0.804
ENSMUSG00000040139	9430038I01Rik	chr7	-	137376954	137377117	137376136	137376351	137387370	137387433	0,21,25	121,205,162	34,29,38	82,75,90	288	125	2.81206895376e-10	0.0,0.043,0.063	0.153,0.144,0.155	-0.115
ENSMUSG00000042446	Zmym4	chr4	-	126906520	126906636	126905871	126906147	126910789	126911002	226,332,253	0,34,15	220,268,240	77,65,52	241	125	3.55439210559e-10	1.0,0.835,0.897	0.597,0.681,0.705	0.25
ENSMUSG00000026596	Abl2	chr1	+	156620838	156620901	156559048	156559205	156622484	156622655	114,49,44	8,1,3	35,61,43	14,29,22	188	125	3.89911200035e-10	0.905,0.97,0.907	0.624,0.583,0.565	0.337
ENSMUSG00000013495	Tmem175	chr5	+	108641821	108641873	108639471	108639569	108642116	108642152	39,59,101	0,2,0	61,52,62	20,10,11	177	125	5.72655155618e-10	1.0,0.954,1.0	0.683,0.786,0.799	0.229
ENSMUSG00000055835	Zfp1	chr8	+	111666060	111666204	111658385	111658441	111669490	111671008	138,124,109	50,22,20	153,125,127	6,5,1	269	125	8.73934555675e-10	0.562,0.724,0.717	0.922,0.921,0.983	-0.274
ENSMUSG00000029920	Smarcad1	chr6	+	65043835	65044108	65043205	65043445	65052619	65052749	152,264,249	324,487,375	288,238,320	215,249,224	398	125	9.71059441437e-10	0.128,0.145,0.173	0.296,0.231,0.31	-0.13
ENSMUSG00000006673	Qrich1	chr9	+	108518702	108518826	108517113	108517240	108528588	108528918	63,156,117	49,209,158	85,77,103	315,380,266	249	125	1.03887066573e-09	0.392,0.273,0.271	0.119,0.092,0.163	0.187
ENSMUSG00000027593	Raly	chr2	+	154821006	154821089	154791156	154791548	154857268	154857533	2173,3248,2647	329,548,366	3377,3881,4057	897,1163,1200	208	125	1.52586874397e-09	0.799,0.781,0.813	0.693,0.667,0.67	0.121
ENSMUSG00000028809	Srrm1	chr4	-	135329003	135329045	135324818	135325280	135329372	135329517	105,125,108	28,6,25	159,181,172	1,6,1	167	125	3.30660857118e-09	0.737,0.94,0.764	0.992,0.958,0.992	-0.167
ENSMUSG00000028437	Ubap1	chr4	+	41378946	41379870	41371724	41371849	41387174	41387357	436,852,811	14,47,29	758,707,767	6,8,4	1049	125	6.54096712691e-09	0.788,0.684,0.769	0.938,0.913,0.958	-0.189
ENSMUSG00000030584	Dpf1	chr7	+	29311606	29311696	29311264	29311392	29312847	29312926	381,333,290	0,15,11	256,347,267	31,41,25	215	125	1.12129824625e-08	1.0,0.928,0.939	0.828,0.831,0.861	0.116
ENSMUSG00000042605	Atxn2	chr5	+	121813384	121813553	121811384	121811612	121814337	121814950	341,465,349	58,202,97	267,306,222	226,335,246	294	125	1.21398732616e-08	0.714,0.495,0.605	0.334,0.28,0.277	0.308
ENSMUSG00000005893	Nr2c2	chr6	+	92152314	92152417	92149603	92149804	92154334	92154514	105,225,227	16,23,8	316,342,262	3,5,1	228	125	1.38051735552e-08	0.783,0.843,0.94	0.983,0.974,0.993	-0.128
ENSMUSG00000075467	Dnlz	chr2	-	26351334	26351474	26348120	26350558	26351772	26352110	519,576,434	3,27,37	549,558,502	89,80,60	265	125	1.47392492047e-08	0.988,0.91,0.847	0.744,0.767,0.798	0.145
ENSMUSG00000050668	Gpatch11	chr17	+	78836793	78836920	78835515	78835678	78837830	78837902	198,346,404	30,26,25	353,307,317	5,4,6	252	125	1.58952667914e-08	0.766,0.868,0.889	0.972,0.974,0.963	-0.129
ENSMUSG00000101678	Gm29609	chr5	-	31145245	31145278	31144738	31144752	31145494	31145565	168,184,154	12,5,10	189,210,221	51,31,57	158	125	1.68635325041e-08	0.917,0.967,0.924	0.746,0.843,0.754	0.155
ENSMUSG00000004561	Mettl17	chr14	+	51889146	51889397	51888741	51888836	51889527	51889635	73,89,80	10,7,17	50,73,45	39,47,41	376	125	1.8987752759e-08	0.708,0.809,0.61	0.299,0.341,0.267	0.407
ENSMUSG00000058239	Usf2	chr7	-	30955799	30956000	30955289	30955440	30956148	30956267	468,673,467	45,40,72	898,985,930	25,25,30	326	125	2.11430497253e-08	0.8,0.866,0.713	0.932,0.938,0.922	-0.138
ENSMUSG00000025220	Mgea5	chr19	-	45762184	45762270	45761103	45761208	45765449	45765624	715,1002,825	149,103,115	900,908,964	68,53,39	211	125	2.39750215664e-08	0.74,0.852,0.81	0.887,0.91,0.936	-0.11
ENSMUSG00000044937	Ttc41	chr10	+	86744425	86744604	86736800	86736999	86750246	86750386	24,3,11	0,0,0	9,8,8	7,4,2	304	125	3.51266580848e-08	1.0,1.0,1.0	0.346,0.451,0.622	0.527
ENSMUSG00000032745	Gpbp1	chr13	-	111447895	111447955	111440631	111440816	111448932	111448999	685,1394,1364	180,469,478	744,681,801	481,426,419	185	125	3.63085583447e-08	0.72,0.668,0.658	0.511,0.519,0.564	0.151
ENSMUSG00000033419	Snap91	chr9	-	86769458	86769561	86765935	86767336	86773518	86773623	2,8,23	0,0,0	14,7,13	12,7,5	228	125	3.84840799351e-08	1.0,1.0,1.0	0.39,0.354,0.588	0.556
ENSMUSG00000028657	Ppt1	chr4	+	122853590	122853681	122848432	122848535	122854379	122854478	287,322,412	56,4,20	488,462,472	4,4,4	216	125	5.78039813818e-08	0.748,0.979,0.923	0.986,0.985,0.986	-0.102
ENSMUSG00000017802	Fam134c	chr11	-	101102882	101103009	101102005	101102090	101103889	101103920	257,548,497	0,19,11	438,385,460	26,30,57	252	125	5.991462765e-08	1.0,0.935,0.957	0.893,0.864,0.8	0.112
ENSMUSG00000035597	Prpf39	chr12	+	65043714	65043877	65043231	65043357	65044005	65044124	59,113,88	203,376,332	100,110,77	134,157,136	288	125	5.991462765e-08	0.112,0.115,0.103	0.245,0.233,0.197	-0.115
ENSMUSG00000062328	Rpl17	chr18	+	75001349	75001390	75001190	75001243	75001665	75001800	69,168,172	62,104,143	89,85,70	177,149,142	166	125	6.00209780517e-08	0.456,0.549,0.475	0.275,0.3,0.271	0.211
ENSMUSG00000042446	Zmym4	chr4	-	126907085	126907236	126905871	126906147	126910789	126911002	273,229,181	0,34,15	162,214,181	77,65,52	276	125	7.3441028142e-08	1.0,0.753,0.845	0.488,0.599,0.612	0.3
ENSMUSG00000013236	Ptprs	chr17	-	56426386	56426504	56424879	56424977	56434452	56434597	23,21,38	0,19,12	3,3,2	17,38,33	243	125	8.32267128192e-08	1.0,0.362,0.62	0.083,0.039,0.03	0.61
ENSMUSG00000102976	Zc3h11a	chr1	-	133655344	133655398	133654319	133654438	133661236	133661318	25,40,43	0,1,0	12,18,14	15,4,5	179	125	8.3981650614e-08	1.0,0.965,1.0	0.358,0.759,0.662	0.395
ENSMUSG00000000740	Rpl13	chr8	+	123102844	123102986	123102650	123102762	123103182	123103641	55,73,95	16,12,14	131,158,132	2,6,2	267	125	1.11743851505e-07	0.617,0.74,0.761	0.968,0.925,0.969	-0.248
ENSMUSG00000030979	Uros	chr7	-	133691085	133691166	133690507	133690593	133697668	133697743	199,197,228	0,9,5	198,171,204	36,18,17	206	125	1.11902928835e-07	1.0,0.93,0.965	0.769,0.852,0.879	0.132
ENSMUSG00000022131	Gpr180	chr14	+	118148084	118148285	118139736	118139895	118153568	118153749	324,483,396	3,12,0	569,456,516	30,19,41	326	125	1.13990511097e-07	0.976,0.939,1.0	0.879,0.902,0.828	0.102
ENSMUSG00000019817	Plagl1	chr10	+	13108822	13108908	13105854	13105893	13112518	13112550	29,16,19	16,20,22	15,12,6	74,83,46	211	125	1.32786014935e-07	0.518,0.322,0.338	0.107,0.079,0.072	0.307
ENSMUSG00000024462	Gabbr1	chr17	+	37049776	37049797	37048420	37048606	37050998	37051159	10,1,3	0,0,0	8,4,3	6,5,7	146	125	1.38398152346e-07	1.0,1.0,1.0	0.533,0.407,0.268	0.597
ENSMUSG00000024050	Wiz	chr17	-	32362792	32362963	32361674	32361964	32367823	32368147	372,439,392	2,11,11	386,508,452	33,29,42	296	125	1.43781076349e-07	0.987,0.944,0.938	0.832,0.881,0.82	0.112
ENSMUSG00000038696	Mapkap1	chr2	+	34429517	34429626	34406868	34407254	34432002	34432132	29,75,40	109,141,133	27,28,23	219,236,198	234	125	1.85392262398e-07	0.124,0.221,0.138	0.062,0.06,0.058	0.101
ENSMUSG00000044433	Camsap3	chr8	+	3600357	3600405	3598892	3598988	3600675	3600814	10,5,7	0,5,8	0,0,0	9,14,5	173	125	2.0373190692e-07	1.0,0.419,0.387	0.0,0.0,0.0	0.602
ENSMUSG00000024795	Kif20b	chr19	+	34972396	34972498	34969919	34970117	34972858	34973009	174,246,269	64,140,183	126,106,136	203,169,160	227	125	2.1746224915e-07	0.6,0.492,0.447	0.255,0.257,0.319	0.236
ENSMUSG00000071669	Snx29	chr16	+	11395218	11395399	11367676	11367801	11399764	11399835	19,30,28	0,0,0	35,51,39	10,9,8	306	125	2.28986217342e-07	1.0,1.0,1.0	0.588,0.698,0.666	0.349
ENSMUSG00000027104	Atf2	chr2	-	73823200	73823306	73816508	73819148	73828471	73828678	380,567,494	94,79,77	681,678,666	40,51,49	231	125	2.42980806972e-07	0.686,0.795,0.776	0.902,0.878,0.88	-0.134
ENSMUSG00000090086	AI480526	chr5	-	123134623	123134717	123133722	123134430	123137954	123138109	16,38,47	0,2,3	24,21,21	15,8,16	219	125	2.77589915346e-07	1.0,0.916,0.899	0.477,0.6,0.428	0.437
ENSMUSG00000018449	Rpain	chr11	+	70974899	70975040	70973014	70973075	70977657	70977687	546,377,413	13,36,19	266,349,254	47,42,54	266	125	3.18243714784e-07	0.952,0.831,0.911	0.727,0.796,0.689	0.161
ENSMUSG00000020250	Txnrd1	chr10	+	82860523	82860630	82859205	82859300	82874612	82874735	221,427,283	45,71,73	611,919,718	71,70,51	232	125	3.24547563615e-07	0.726,0.764,0.676	0.823,0.876,0.884	-0.139
ENSMUSG00000028822	Tmem50a	chr4	-	134913090	134913261	134909612	134909725	134914888	134915015	209,526,604	17,34,57	629,582,515	15,16,12	296	125	3.89025976983e-07	0.838,0.867,0.817	0.947,0.939,0.948	-0.104
ENSMUSG00000028560	Usp1	chr4	+	98926454	98926674	98923809	98924243	98928233	98928354	746,1053,927	94,108,76	787,755,915	145,181,176	345	125	3.89762357077e-07	0.742,0.779,0.815	0.663,0.602,0.653	0.139
ENSMUSG00000047342	Zfp286	chr11	-	62783671	62783761	62780729	62780899	62787958	62788044	66,55,68	0,0,4	98,85,86	17,21,14	215	125	4.13179859704e-07	1.0,1.0,0.908	0.77,0.702,0.781	0.218
ENSMUSG00000034681	Rnps1	chr17	+	24415040	24415162	24414674	24414734	24418037	24418218	1224,1443,1159	1435,1373,803	750,804,797	308,402,360	247	125	4.34016424498e-07	0.302,0.347,0.422	0.552,0.503,0.528	-0.171
ENSMUSG00000072501	Phf20l1	chr15	+	66630866	66630966	66629799	66629981	66636683	66637032	48,85,94	14,4,10	115,121,96	0,2,0	225	125	5.10356086362e-07	0.656,0.922,0.839	1.0,0.971,1.0	-0.185
ENSMUSG00000026646	Suv39h2	chr2	-	3472501	3472647	3464266	3464926	3474702	3474960	339,488,380	46,122,65	230,190,247	90,87,145	271	125	5.10356086362e-07	0.773,0.649,0.729	0.541,0.502,0.44	0.223
ENSMUSG00000024726	Carnmt1	chr19	+	18691416	18691595	18679103	18679267	18703360	18703464	1,20,3	0,0,0	9,3,10	3,2,5	304	125	5.10356086362e-07	1.0,1.0,1.0	0.552,0.381,0.451	0.539
ENSMUSG00000000838	Fmr1	chrX	+	68705860	68705923	68705248	68705380	68708041	68708128	391,664,807	260,511,646	305,261,229	389,361,341	188	125	5.39988351459e-07	0.5,0.464,0.454	0.343,0.325,0.309	0.147
ENSMUSG00000039108	Lsm14b	chr2	+	180028957	180029074	180027899	180028035	180031360	180031528	938,1560,1295	124,219,181	1385,1316,1252	341,350,307	242	125	5.61427275008e-07	0.796,0.786,0.787	0.677,0.66,0.678	0.118
ENSMUSG00000029478	Ncor2	chr5	-	125019959	125020046	125018810	125018990	125023500	125023646	11,21,5	0,0,1	3,6,9	10,7,4	212	125	5.61427275008e-07	1.0,1.0,0.747	0.15,0.336,0.57	0.564
ENSMUSG00000011257	Pabpc4	chr4	+	123295749	123295836	123295201	123295321	123295929	123296057	1021,1658,1335	252,323,279	1165,1157,1145	156,121,123	212	125	5.75419715798e-07	0.705,0.752,0.738	0.815,0.849,0.846	-0.105
ENSMUSG00000055835	Zfp1	chr8	+	111666119	111666204	111658385	111658441	111669490	111670682	75,97,77	50,22,20	87,92,77	6,5,1	210	125	6.72843495136e-07	0.472,0.724,0.696	0.896,0.916,0.979	-0.3
ENSMUSG00000027254	Map1a	chr2	+	121299268	121307372	121298905	121299046	121307514	121307735	22,20,17	0,0,0	15,33,26	1,1,3	8229	125	6.92220504718e-07	1.0,1.0,1.0	0.186,0.334,0.116	0.788
ENSMUSG00000037395	Rcor3	chr1	-	192101751	192101867	192100906	192101155	192108643	192108701	6,18,19	0,0,0	9,18,8	7,5,2	241	125	6.92220504718e-07	1.0,1.0,1.0	0.4,0.651,0.675	0.425
ENSMUSG00000022092	Ppp3cc	chr14	-	70220016	70220046	70217897	70218277	70224309	70224407	31,15,35	0,2,0	49,32,36	17,23,8	155	125	7.8289508372e-07	1.0,0.858,1.0	0.699,0.529,0.784	0.282
ENSMUSG00000029064	Gnb1	chr4	+	155515630	155515679	155491360	155491580	155527412	155527509	521,1049,990	238,512,474	1125,1331,1364	824,1161,1195	174	125	7.94291972565e-07	0.611,0.595,0.6	0.495,0.452,0.451	0.136
ENSMUSG00000047248	C2cd3	chr7	+	100399667	100399815	100395798	100395844	100405957	100406106	153,250,232	13,29,16	252,372,294	3,7,8	273	125	7.94291972565e-07	0.843,0.798,0.869	0.975,0.961,0.944	-0.123
ENSMUSG00000054514	Atad3aos	chr4	+	155761384	155761777	155761220	155761286	155763369	155763560	4,4,2	0,0,0	7,5,8	4,14,16	518	125	8.04187008852e-07	1.0,1.0,1.0	0.297,0.079,0.108	0.839
ENSMUSG00000024050	Wiz	chr17	-	32378839	32379118	32367823	32368147	32381055	32381156	2,7,3	0,0,0	7,3,6	1,1,7	404	125	8.32179185945e-07	1.0,1.0,1.0	0.684,0.481,0.21	0.542
ENSMUSG00000033287	Kctd17	chr15	+	78436900	78436994	78435584	78435710	78437157	78437579	134,165,107	89,67,61	204,201,173	38,41,34	219	125	8.43978999675e-07	0.462,0.584,0.5	0.754,0.737,0.744	-0.23
ENSMUSG00000003778	Brd8	chr18	-	34610409	34610628	34609804	34609949	34611131	34611268	752,1062,896	260,260,238	594,659,533	302,347,289	344	125	9.56484570262e-07	0.512,0.597,0.578	0.417,0.408,0.401	0.154
ENSMUSG00000031302	Nlgn3	chrX	+	101307074	101307134	101302287	101302431	101308756	101308906	15,28,38	0,1,0	75,63,57	11,17,17	185	125	1.01202589253e-06	1.0,0.95,1.0	0.822,0.715,0.694	0.24
ENSMUSG00000020527	Myo19	chr11	+	84893324	84893394	84892075	84892208	84894549	84894652	122,187,161	9,25,14	85,74,85	35,29,23	195	125	1.02501544976e-06	0.897,0.827,0.881	0.609,0.621,0.703	0.224
ENSMUSG00000058239	Usf2	chr7	-	30955880	30956000	30955289	30955440	30956148	30956267	148,346,191	45,40,72	413,505,462	25,25,30	245	125	1.49630828799e-06	0.627,0.815,0.575	0.894,0.912,0.887	-0.225
ENSMUSG00000073563	Csnk1g3	chr18	+	53948644	53948668	53948047	53948154	53953244	53955684	290,636,590	453,696,583	482,514,362	294,272,235	149	125	1.49630828799e-06	0.349,0.434,0.459	0.579,0.613,0.564	-0.171
ENSMUSG00000027810	Eif2a	chr3	+	58539589	58539646	58537533	58537608	58541039	58541139	34,96,94	36,43,75	162,145,179	28,22,41	182	125	1.66098548233e-06	0.393,0.605,0.463	0.799,0.819,0.75	-0.302
ENSMUSG00000017760	Ctsa	chr2	+	164833772	164833850	164832908	164833196	164834029	164834062	235,250,150	10,31,26	156,160,126	56,47,47	203	125	1.66098548233e-06	0.935,0.832,0.78	0.632,0.677,0.623	0.205
ENSMUSG00000026670	Uap1	chr1	-	170147995	170148046	170143396	170143463	170149270	170149459	191,319,307	107,103,103	417,366,331	63,54,55	176	125	1.67501357075e-06	0.559,0.687,0.679	0.825,0.828,0.81	-0.179
ENSMUSG00000109141	Gm44619	chr8	+	24415103	24415362	24413056	24413213	24416684	24416937	74,67,58	2,7,4	28,27,33	19,13,11	384	125	1.68474623339e-06	0.923,0.757,0.825	0.324,0.403,0.494	0.428
ENSMUSG00000051586	Mical3	chr6	-	120953633	120953684	120952374	120952485	120957698	120957793	52,123,75	0,2,1	70,105,81	9,18,6	176	125	1.71727440403e-06	1.0,0.978,0.982	0.847,0.806,0.906	0.134
ENSMUSG00000001419	Mef2d	chr3	+	88158033	88158171	88156321	88156525	88159121	88159332	110,200,121	15,16,16	237,218,207	4,2,8	263	125	2.05943391695e-06	0.777,0.856,0.782	0.966,0.981,0.925	-0.152
ENSMUSG00000087177	E130307A14Rik	chr10	-	39622902	39623091	39621411	39622727	39640275	39640511	14,29,18	0,0,0	45,42,28	16,5,5	314	125	2.14678105561e-06	1.0,1.0,1.0	0.528,0.77,0.69	0.337
ENSMUSG00000005237	Dnah2	chr11	-	69517570	69517728	69517016	69517104	69518275	69518389	25,13,4	0,0,0	20,13,9	7,5,1	283	125	2.22922840087e-06	1.0,1.0,1.0	0.558,0.535,0.799	0.369
ENSMUSG00000017760	Ctsa	chr2	+	164833807	164833850	164832925	164833196	164834029	164834208	227,221,135	10,31,26	145,149,118	56,47,47	168	125	2.24817924107e-06	0.944,0.841,0.794	0.658,0.702,0.651	0.189
ENSMUSG00000028657	Ppt1	chr4	+	122854379	122854478	122848432	122848535	122857509	122859078	58,7,21	0,1,0	3,5,4	3,2,4	224	125	2.39553628963e-06	1.0,0.796,1.0	0.358,0.582,0.358	0.499
ENSMUSG00000027455	Nsfl1c	chr2	+	151502454	151502460	151500714	151500789	151503013	151503179	12,29,11	346,162,266	26,35,29	113,135,137	131	125	2.5925529663e-06	0.032,0.146,0.038	0.18,0.198,0.168	-0.11
ENSMUSG00000013236	Ptprs	chr17	-	56434452	56434597	56428851	56429157	56434880	56435014	84,199,99	10,2,6	510,781,504	2,0,2	270	125	2.74530620526e-06	0.795,0.979,0.884	0.992,1.0,0.992	-0.109
ENSMUSG00000061894	Zscan20	chr4	-	128609029	128609162	128604476	128604712	128609897	128609981	13,13,2	0,0,1	1,2,2	3,7,1	258	125	2.85201964659e-06	1.0,1.0,0.492	0.139,0.122,0.492	0.58
ENSMUSG00000038902	Pogz	chr3	+	94856042	94856201	94853949	94854074	94860795	94860971	191,563,556	0,21,5	361,384,322	25,23,28	284	125	2.86252826606e-06	1.0,0.922,0.98	0.864,0.88,0.835	0.108
ENSMUSG00000018604	Tbx3	chr5	+	119675242	119675302	119674025	119674293	119675557	119675704	193,434,271	177,634,586	131,179,129	485,664,486	185	125	2.97857154216e-06	0.424,0.316,0.238	0.154,0.154,0.152	0.173
ENSMUSG00000026927	Sdccag3	chr2	-	26385497	26385609	26384681	26384821	26385989	26386063	193,419,361	0,8,23	219,260,223	28,21,30	237	125	2.99338794681e-06	1.0,0.965,0.892	0.805,0.867,0.797	0.129
ENSMUSG00000028560	Usp1	chr4	+	98926435	98926674	98923878	98924243	98928233	98928354	797,1088,978	94,108,76	885,875,949	145,181,176	364	125	3.17911529611e-06	0.744,0.776,0.815	0.677,0.624,0.649	0.128
ENSMUSG00000048661	Lemd3	chr10	-	120952217	120952255	120949296	120949363	120977783	120979332	80,114,132	0,0,1	83,85,59	8,12,2	163	125	3.40880212075e-06	1.0,1.0,0.99	0.888,0.845,0.958	0.1
ENSMUSG00000033149	Phldb2	chr16	-	45774162	45774345	45772134	45772275	45777712	45777802	37,39,98	0,0,0	72,57,68	11,12,1	308	125	3.77370761228e-06	1.0,1.0,1.0	0.727,0.658,0.965	0.217
ENSMUSG00000006471	Ndor1	chr2	-	25251720	25251818	25250279	25250378	25254863	25254941	32,67,51	0,0,0	55,85,63	7,4,13	223	125	3.77412137047e-06	1.0,1.0,1.0	0.815,0.923,0.731	0.177
ENSMUSG00000028252	Ccnc	chr4	+	21747482	21747576	21746655	21746774	21748136	21750546	101,187,209	37,91,91	83,83,100	88,90,83	219	125	4.22464914097e-06	0.609,0.54,0.567	0.35,0.345,0.407	0.205
ENSMUSG00000044966	Fbxo48	chr11	+	16952255	16952464	16951374	16951431	16953141	16953681	10,18,10	0,0,0	6,11,5	3,3,2	334	125	4.55546363444e-06	1.0,1.0,1.0	0.428,0.578,0.483	0.504
ENSMUSG00000078812	Eif5a	chr11	-	69920340	69920422	69919150	69919336	69920800	69920919	285,441,432	58,66,77	158,191,175	55,66,79	207	125	5.1364356858e-06	0.748,0.801,0.772	0.634,0.636,0.572	0.16
ENSMUSG00000030869	Ndufab1	chr7	-	122093616	122093704	122091585	122091685	122096608	122096731	122,178,265	18,11,8	227,164,190	2,3,0	213	125	5.69041247986e-06	0.799,0.905,0.951	0.985,0.97,1.0	-0.1
ENSMUSG00000040883	Tmem205	chr9	-	21926248	21926357	21925990	21926154	21927291	21927535	89,119,90	22,7,0	203,192,225	0,0,3	234	125	6.20201622459e-06	0.684,0.901,1.0	1.0,1.0,0.976	-0.13
ENSMUSG00000032599	Ip6k2	chr9	+	108796670	108796783	108796130	108796396	108797206	108797994	274,310,281	154,259,183	143,181,177	235,203,232	238	125	6.2163246531e-06	0.483,0.386,0.446	0.242,0.319,0.286	0.156
ENSMUSG00000027333	Smox	chr2	+	131524243	131524333	131520411	131521171	131524742	131525172	29,29,22	0,0,2	19,19,14	8,5,6	215	125	6.38623077776e-06	1.0,1.0,0.865	0.58,0.688,0.576	0.34
ENSMUSG00000042670	Immp1l	chr2	+	105930718	105930852	105908323	105908429	105936991	105937118	2,9,3	25,4,32	27,33,32	9,4,2	259	125	7.21081473046e-06	0.037,0.521,0.043	0.591,0.799,0.885	-0.558
ENSMUSG00000048874	Phf3	chr1	-	30837104	30837266	30824209	30824519	30862986	30863255	237,228,298	0,4,9	144,193,153	9,20,13	287	125	8.00686118497e-06	1.0,0.961,0.935	0.875,0.808,0.837	0.125
ENSMUSG00000021514	Zfp369	chr13	+	65295599	65295726	65294395	65294484	65296062	65297795	137,94,128	0,0,4	85,145,71	9,18,3	252	125	8.23085213217e-06	1.0,1.0,0.941	0.824,0.8,0.922	0.132
ENSMUSG00000073609	D2hgdh	chr1	+	93832595	93832789	93829756	93829896	93835286	93835455	31,73,76	3,3,3	85,71,72	17,29,25	319	125	8.62621016594e-06	0.802,0.905,0.908	0.662,0.49,0.53	0.311
ENSMUSG00000025026	Add3	chr19	+	53244309	53244405	53242503	53242627	53244997	53247399	372,450,525	99,107,82	445,521,438	248,202,181	221	125	8.62621016594e-06	0.68,0.704,0.784	0.504,0.593,0.578	0.164
ENSMUSG00000058881	Zfp516	chr18	+	82993069	82993189	82986743	82988198	83001272	83005314	260,517,408	11,42,32	305,377,306	59,64,44	245	125	8.87404837395e-06	0.923,0.863,0.867	0.725,0.75,0.78	0.133
ENSMUSG00000040374	Pex2	chr3	-	5562668	5562732	5560503	5561764	5563164	5563272	218,375,331	84,196,167	147,189,154	147,159,144	189	125	9.09712656851e-06	0.632,0.559,0.567	0.398,0.44,0.414	0.169
ENSMUSG00000029575	Mmab	chr5	-	114436709	114436807	114436478	114436543	114437817	114437875	190,162,174	0,4,9	193,173,156	23,18,17	223	125	1.00537159531e-05	1.0,0.958,0.916	0.825,0.843,0.837	0.123
ENSMUSG00000020271	Fbxw11	chr11	+	32680200	32680302	32652747	32652904	32711771	32711997	0,6,14	105,22,64	12,22,18	25,39,31	227	125	1.0054571951e-05	0.0,0.131,0.108	0.209,0.237,0.242	-0.15
ENSMUSG00000028718	Stil	chr4	+	115009270	115009518	115007135	115007323	115011793	115011880	64,152,129	0,6,1	81,105,81	17,8,15	373	125	1.09290088571e-05	1.0,0.895,0.977	0.615,0.815,0.644	0.266
ENSMUSG00000037697	Ddhd1	chr14	-	45599101	45599185	45595415	45595664	45601564	45601756	26,79,47	1,2,10	58,46,32	22,32,24	209	125	1.10316728474e-05	0.94,0.959,0.738	0.612,0.462,0.444	0.373
ENSMUSG00000041471	Fam35a	chr14	-	34267500	34268952	34259624	34259732	34309039	34309094	10,120,57	0,0,1	76,59,67	10,2,10	1577	125	1.10316728474e-05	1.0,1.0,0.819	0.376,0.7,0.347	0.465
ENSMUSG00000066880	Zfp617	chr8	+	71929137	71929198	71928201	71928328	71932018	71932495	430,499,444	18,115,114	254,287,256	119,136,124	186	125	1.12940091034e-05	0.941,0.745,0.724	0.589,0.586,0.581	0.218
ENSMUSG00000025326	Ube3a	chr7	+	59243349	59243469	59228801	59229271	59247172	59247217	58,127,85	28,53,44	71,68,51	69,84,64	245	125	1.19754846098e-05	0.514,0.55,0.496	0.344,0.292,0.289	0.212
ENSMUSG00000029131	Dnajb6	chr5	+	29748344	29748435	29735687	29736116	29750937	29751047	87,192,111	21,36,31	297,285,258	23,25,20	216	125	1.28303197298e-05	0.706,0.755,0.674	0.882,0.868,0.882	-0.166
ENSMUSG00000029061	Mmp23	chr4	-	155651430	155651595	155651238	155651349	155651984	155652152	56,23,21	0,0,0	106,62,99	16,10,4	290	125	1.28303197298e-05	1.0,1.0,1.0	0.741,0.728,0.914	0.206
ENSMUSG00000046572	Zfp518b	chr5	-	38683192	38683258	38682484	38682782	38684678	38684750	73,56,44	32,43,22	22,30,39	48,72,52	191	125	1.2883705149e-05	0.599,0.46,0.567	0.231,0.214,0.329	0.284
ENSMUSG00000063849	Ppcdc	chr9	-	57415085	57415254	57412667	57414726	57434902	57435085	23,59,46	0,0,0	111,109,85	6,12,9	294	125	1.3717646527e-05	1.0,1.0,1.0	0.887,0.794,0.801	0.173
ENSMUSG00000024462	Gabbr1	chr17	+	37049652	37049797	37048577	37048606	37050998	37051127	70,25,48	0,0,0	77,56,40	6,5,7	270	125	1.40769878806e-05	1.0,1.0,1.0	0.856,0.838,0.726	0.193
ENSMUSG00000037788	Vopp1	chr6	-	57789976	57790035	57774710	57774788	57824926	57825159	141,230,135	0,10,5	306,349,334	32,39,36	184	125	1.4856703113e-05	1.0,0.94,0.948	0.867,0.859,0.863	0.1
ENSMUSG00000019978	Epb41l2	chr10	+	25493566	25493629	25488950	25489093	25495444	25495591	40,60,81	19,18,11	130,140,94	4,7,6	188	125	1.49366810999e-05	0.583,0.689,0.83	0.956,0.93,0.912	-0.232
ENSMUSG00000039693	Msantd3	chr4	+	48549921	48549997	48540545	48540568	48552379	48552553	33,69,51	15,17,26	29,26,28	41,31,49	201	125	1.5001230626e-05	0.578,0.716,0.55	0.305,0.343,0.262	0.311
ENSMUSG00000022884	Eif4a2	chr16	+	23112350	23112457	23111816	23111896	23113166	23113184	725,1283,1384	690,825,808	658,573,557	892,812,676	232	125	1.53186764692e-05	0.361,0.456,0.48	0.284,0.275,0.307	0.144
ENSMUSG00000022124	Fbxl3	chr14	-	103095192	103095541	103089301	103089473	103099161	103099554	28,19,1	0,0,0	41,55,39	10,5,5	474	125	1.56120921851e-05	1.0,1.0,1.0	0.52,0.744,0.673	0.354
ENSMUSG00000057551	Zfp317	chr9	+	19641963	19642103	19641065	19641254	19642597	19642724	209,301,308	4,17,11	266,299,325	33,32,39	265	125	1.56602533235e-05	0.961,0.893,0.93	0.792,0.815,0.797	0.127
ENSMUSG00000078812	Eif5a	chr11	-	69920340	69920434	69919150	69919336	69920800	69920940	295,527,486	58,66,77	177,221,215	55,66,79	219	125	1.57181995411e-05	0.744,0.82,0.783	0.647,0.657,0.608	0.145
ENSMUSG00000017760	Ctsa	chr2	+	164833723	164833850	164832872	164833196	164834029	164834208	247,272,168	10,31,26	188,180,154	56,47,47	252	125	1.6430873985e-05	0.925,0.813,0.762	0.625,0.655,0.619	0.2
ENSMUSG00000040296	Ddx58	chr4	-	40227965	40228200	40226596	40226719	40229494	40229676	27,18,14	0,0,0	9,9,15	4,1,3	360	125	1.65258299786e-05	1.0,1.0,1.0	0.439,0.758,0.635	0.389
ENSMUSG00000026670	Uap1	chr1	-	170147995	170148043	170143396	170143463	170149270	170149459	206,192,131	107,103,103	255,211,177	63,54,55	173	125	1.66931725413e-05	0.582,0.574,0.479	0.745,0.738,0.699	-0.182
ENSMUSG00000059554	Ccdc28a	chr10	-	18230418	18230618	18224896	18225060	18234851	18234996	36,79,71	0,0,0	37,44,40	7,3,3	325	125	1.66931725413e-05	1.0,1.0,1.0	0.67,0.849,0.837	0.215
ENSMUSG00000020486	Sept4	chr11	+	87583317	87583614	87578446	87578537	87583920	87584014	0,0,0	8,6,14	9,8,3	8,9,10	422	125	1.81510646288e-05	0.0,0.0,0.0	0.25,0.208,0.082	-0.18
ENSMUSG00000031918	Mtmr2	chr9	+	13783605	13783710	13782276	13782382	13785851	13785927	299,291,304	229,348,409	149,115,137	272,343,287	230	125	1.81838081562e-05	0.415,0.312,0.288	0.229,0.154,0.206	0.142
ENSMUSG00000087177	E130307A14Rik	chr10	-	39639563	39639766	39622654	39622727	39640275	39640511	20,96,59	0,0,0	126,104,129	16,5,5	328	125	1.86654469043e-05	1.0,1.0,1.0	0.75,0.888,0.908	0.151
ENSMUSG00000062761	Zfp512	chr5	+	31453154	31453213	31452515	31452577	31465445	31465633	286,271,290	16,55,35	183,236,217	70,65,65	184	125	2.04874619049e-05	0.924,0.77,0.849	0.64,0.712,0.694	0.166
ENSMUSG00000042447	Mios	chr6	+	8233049	8233254	8231160	8231313	8234231	8234361	146,208,297	18,3,9	419,362,375	0,4,3	330	125	2.04874619049e-05	0.754,0.963,0.926	1.0,0.972,0.979	-0.103
ENSMUSG00000044252	Osbpl1a	chr18	-	12841183	12841346	12819532	12819661	12862106	12862423	198,167,237	0,18,10	234,209,169	37,35,33	288	125	2.06135112527e-05	1.0,0.801,0.911	0.733,0.722,0.69	0.189
ENSMUSG00000025178	Pi4k2a	chr19	+	42115036	42115136	42113042	42113104	42119792	42122218	154,264,264	39,20,19	251,300,258	7,4,10	225	125	2.20815724523e-05	0.687,0.88,0.885	0.952,0.977,0.935	-0.137
ENSMUSG00000027200	Sema6d	chr2	+	124662203	124662371	124660282	124660344	124664020	124665309	46,40,22	0,1,0	75,97,55	10,10,8	293	125	2.20815724523e-05	1.0,0.945,1.0	0.762,0.805,0.746	0.211
ENSMUSG00000020385	Clk4	chr11	+	51270536	51270595	51267170	51267331	51271799	51272022	122,213,221	97,244,260	72,121,77	271,189,224	184	125	2.27088840602e-05	0.461,0.372,0.366	0.153,0.303,0.189	0.185
ENSMUSG00000022099	Dmtn	chr14	-	70617954	70618029	70617284	70617440	70618238	70618408	40,34,40	0,1,0	28,45,39	9,6,4	200	125	2.29045329561e-05	1.0,0.955,1.0	0.66,0.824,0.859	0.204
ENSMUSG00000033004	Mycbp2	chr14	-	103269357	103269465	103262701	103262821	103275788	103275890	96,155,124	0,11,1	32,66,52	8,11,10	233	125	2.31003796432e-05	1.0,0.883,0.985	0.682,0.763,0.736	0.229
ENSMUSG00000028106	Rprd2	chr3	-	95786319	95786451	95785053	95785106	95787283	95787384	28,58,98	0,0,2	76,98,65	8,10,8	257	125	2.38065815315e-05	1.0,1.0,0.96	0.822,0.827,0.798	0.171
ENSMUSG00000036167	Pphln1	chr15	+	93420283	93420490	93410691	93410783	93424013	93424075	512,509,573	214,290,228	228,265,295	181,246,231	332	125	2.62028244725e-05	0.474,0.398,0.486	0.322,0.289,0.325	0.141
ENSMUSG00000037211	Spry1	chr3	+	37640519	37640808	37639946	37640064	37642554	37644598	24,15,18	16,6,5	17,23,34	1,1,1	414	125	2.62370729611e-05	0.312,0.43,0.521	0.837,0.874,0.911	-0.453
ENSMUSG00000045466	Zfp956	chr6	+	47957475	47957724	47955816	47956170	47962524	47962632	33,50,44	0,0,1	56,39,45	6,3,9	374	125	2.65382755088e-05	1.0,1.0,0.936	0.757,0.813,0.626	0.247
ENSMUSG00000003680	Taf6l	chr19	-	8773289	8773424	8773027	8773106	8774334	8774467	148,216,159	38,10,28	175,200,164	8,3,3	260	125	2.68264030289e-05	0.652,0.912,0.732	0.913,0.97,0.963	-0.183
ENSMUSG00000070808	Gltscr1	chr7	-	15993079	15993145	15987478	15989440	15996400	15996443	38,128,113	1,5,5	72,103,65	16,16,14	191	125	2.76321607979e-05	0.961,0.944,0.937	0.747,0.808,0.752	0.178
ENSMUSG00000029575	Mmab	chr5	-	114437049	114437122	114436478	114436543	114437817	114437875	76,91,145	0,4,9	108,117,98	23,18,17	198	125	3.0513203915e-05	1.0,0.935,0.91	0.748,0.804,0.784	0.17
ENSMUSG00000037876	Jmjd1c	chr10	+	67189735	67189849	67157906	67158071	67215269	67215375	49,126,123	0,1,0	87,122,93	3,8,10	239	125	3.06963872954e-05	1.0,0.985,1.0	0.938,0.889,0.829	0.11
ENSMUSG00000022228	Zscan26	chr13	-	21448166	21448484	21447785	21447894	21449273	21449333	164,103,171	1,11,7	135,110,96	23,26,25	443	125	3.17497160624e-05	0.979,0.725,0.873	0.624,0.544,0.52	0.296
ENSMUSG00000055320	Tead1	chr7	+	112856052	112856064	112842039	112842102	112856797	112856932	5,5,12	79,84,122	24,30,20	84,101,85	137	125	3.18037646531e-05	0.055,0.052,0.082	0.207,0.213,0.177	-0.136
ENSMUSG00000000876	Pxmp4	chr2	-	154592164	154592363	154585757	154588092	154596201	154596264	57,114,59	5,5,5	233,200,219	0,0,3	324	125	3.45172924568e-05	0.815,0.898,0.82	1.0,1.0,0.966	-0.144
ENSMUSG00000021156	Zmynd11	chr13	-	9710145	9710307	9698627	9698705	9720772	9720928	254,670,702	125,256,231	878,1082,806	184,221,182	287	125	3.47172195814e-05	0.47,0.533,0.57	0.675,0.681,0.659	-0.147
ENSMUSG00000068264	Ap5s1	chr2	+	131211262	131211473	131210439	131210681	131212446	131212736	6,37,49	0,6,3	62,49,42	34,41,41	336	125	3.47172195814e-05	1.0,0.696,0.859	0.404,0.308,0.276	0.522
ENSMUSG00000034333	Zbed4	chr15	+	88754759	88754933	88751659	88751802	88779408	88784516	190,211,238	2,1,4	140,183,189	14,14,6	299	125	3.6609490644e-05	0.975,0.989,0.961	0.807,0.845,0.929	0.115
ENSMUSG00000001211	Agpat3	chr10	-	78351626	78351711	78329275	78329336	78352212	78352489	31,24,9	0,1,4	29,14,31	27,23,29	210	125	3.77842062455e-05	1.0,0.935,0.573	0.39,0.266,0.389	0.488
ENSMUSG00000032497	Lrrfip2	chr9	+	111193046	111193118	111190167	111190284	111199664	111199835	139,281,252	128,275,241	212,255,229	104,129,129	197	125	3.79577655167e-05	0.408,0.393,0.399	0.564,0.556,0.53	-0.15
ENSMUSG00000056770	Setd3	chr12	-	108160232	108160381	108158275	108158348	108162972	108163065	551,929,1050	85,162,180	545,527,529	167,130,182	274	125	3.85021179333e-05	0.747,0.723,0.727	0.598,0.649,0.57	0.127
ENSMUSG00000026659	Dusp12	chr1	-	170880914	170881041	170880129	170880226	170885066	170885457	13,59,33	2,1,0	40,28,33	14,6,9	252	125	3.91990338971e-05	0.763,0.967,1.0	0.586,0.698,0.645	0.267
ENSMUSG00000004221	Ikbkg	chrX	+	74427761	74427874	74393289	74393405	74432804	74433006	1,7,4	12,5,8	17,22,14	3,4,1	238	125	4.1014271344e-05	0.042,0.424,0.208	0.749,0.743,0.88	-0.566
ENSMUSG00000044702	Palb2	chr7	-	122124256	122124927	122123636	122123708	122128137	122128443	26,67,69	0,8,6	50,48,48	0,0,0	796	125	4.14382654139e-05	1.0,0.568,0.644	1.0,1.0,1.0	-0.263
ENSMUSG00000033852	Gm28042	chr2	+	120031306	120031402	120030815	120030872	120031840	120032000	123,90,106	4,0,0	124,69,107	15,7,6	221	125	4.30305496858e-05	0.946,1.0,1.0	0.824,0.848,0.91	0.121
ENSMUSG00000032318	Isl2	chr9	+	55542396	55542659	55542099	55542289	55544075	55544359	0,6,2	4,3,0	7,5,18	0,0,0	388	125	4.33185227744e-05	0.0,0.392,1.0	1.0,1.0,1.0	-0.536
ENSMUSG00000030706	Mrpl48	chr7	-	100565193	100565427	100559789	100559917	100571251	100571289	26,59,55	7,11,19	80,64,72	5,0,4	359	125	4.63265321473e-05	0.564,0.651,0.502	0.848,1.0,0.862	-0.331
ENSMUSG00000028898	Trnau1ap	chr4	-	132321688	132321810	132319454	132319574	132325207	132325260	224,411,341	42,24,19	440,357,467	13,8,10	247	125	4.75531378108e-05	0.73,0.897,0.901	0.945,0.958,0.959	-0.111
ENSMUSG00000006673	Qrich1	chr9	+	108518766	108518826	108517086	108517240	108528588	108528859	90,170,112	49,209,158	107,107,97	315,380,266	185	125	4.96381642109e-05	0.554,0.355,0.324	0.187,0.16,0.198	0.229
ENSMUSG00000036501	Fam13b	chr18	-	34465155	34465220	34462960	34463009	34473549	34473685	161,284,243	58,3,5	276,311,215	3,0,1	190	125	5.05476268948e-05	0.646,0.984,0.97	0.984,1.0,0.993	-0.126
ENSMUSG00000025019	Lcor	chr19	+	41545874	41546007	41528560	41528640	41552448	41552736	140,129,109	15,7,4	77,45,41	0,0,0	258	125	5.2003529942e-05	0.819,0.899,0.93	1.0,1.0,1.0	-0.117
ENSMUSG00000035165	Kcne3	chr7	+	100182681	100183074	100181150	100181274	100184137	100184865	44,90,97	0,1,0	65,83,64	4,3,9	518	125	5.30807278885e-05	1.0,0.956,1.0	0.797,0.87,0.632	0.219
ENSMUSG00000031189	Aff2	chrX	+	69523435	69523568	69360293	69360838	69544408	69545269	31,64,27	0,10,8	40,49,24	0,0,0	258	125	5.42656901314e-05	1.0,0.756,0.621	1.0,1.0,1.0	-0.208
ENSMUSG00000020954	Strn3	chr12	-	51643103	51643214	51633578	51633719	51647993	51648135	275,337,374	11,16,6	224,185,221	27,12,28	236	125	5.57248407441e-05	0.93,0.918,0.971	0.815,0.891,0.807	0.102
ENSMUSG00000047583	Tyw3	chr3	-	154591083	154591155	154576519	154580291	154593716	154593815	85,130,91	24,4,10	86,91,93	0,1,3	197	125	5.60189800518e-05	0.692,0.954,0.852	1.0,0.983,0.952	-0.146
ENSMUSG00000039205	Ciz1	chr2	+	32365802	32365874	32364218	32364334	32367302	32367532	312,388,247	29,96,48	324,417,325	21,24,24	197	125	5.62921117587e-05	0.872,0.719,0.766	0.907,0.917,0.896	-0.121
ENSMUSG00000026113	Inpp4a	chr1	+	37383338	37383371	37379921	37380060	37387697	37387870	36,13,9	0,10,4	6,10,6	24,36,12	158	125	5.62921117587e-05	1.0,0.507,0.64	0.165,0.18,0.283	0.506
ENSMUSG00000024713	Pcsk5	chr19	-	17617650	17617754	17595660	17595778	17642492	17642593	34,40,28	14,15,17	200,187,163	28,26,16	229	125	5.74177590836e-05	0.57,0.593,0.473	0.796,0.797,0.848	-0.268
ENSMUSG00000040842	Szrd1	chr4	-	141120323	141120373	141118526	141118781	141139691	141139766	344,496,539	371,638,471	151,151,156	315,252,301	175	125	5.75132533084e-05	0.398,0.357,0.45	0.255,0.3,0.27	0.127
ENSMUSG00000034681	Rnps1	chr17	+	24415040	24415162	24414674	24414734	24418456	24418612	173,296,304	162,395,233	276,293,292	122,142,172	247	125	5.86463540947e-05	0.351,0.275,0.398	0.534,0.511,0.462	-0.161
ENSMUSG00000090266	Mettl23	chr11	+	116845762	116845945	116843674	116843774	116848253	116848358	63,84,18	83,150,110	44,34,35	259,218,221	308	125	5.90664232727e-05	0.236,0.185,0.062	0.064,0.06,0.06	0.1
ENSMUSG00000032579	Hemk1	chr9	-	107331090	107331155	107330772	107330822	107331444	107331579	18,24,24	0,1,0	38,36,33	12,6,4	190	125	6.24677697474e-05	1.0,0.94,1.0	0.676,0.798,0.844	0.207
ENSMUSG00000052102	Gnpda1	chr18	-	38331967	38332152	38330485	38330660	38333153	38333336	61,97,171	32,11,51	168,160,165	2,8,13	310	125	6.73089573804e-05	0.435,0.78,0.575	0.971,0.89,0.837	-0.303
ENSMUSG00000028944	Prkag2	chr5	-	24878704	24878763	24866078	24866172	24880683	24880765	29,98,91	23,13,7	90,66,64	2,0,2	184	125	6.93473185411e-05	0.461,0.837,0.898	0.968,1.0,0.956	-0.243
ENSMUSG00000032872	Cyb5r4	chr9	+	87047473	87047506	87042779	87042873	87055764	87055905	0,26,19	28,38,49	27,42,38	17,20,20	158	125	6.98972164507e-05	0.0,0.351,0.235	0.557,0.624,0.601	-0.399
ENSMUSG00000033819	Ppp1r16a	chr15	+	76693438	76693514	76692836	76693138	76693594	76693724	116,105,124	0,1,3	130,116,100	7,9,12	201	125	7.00538408924e-05	1.0,0.985,0.963	0.92,0.889,0.838	0.1
ENSMUSG00000037104	Socs5	chr17	+	87120747	87120808	87107678	87108047	87133621	87137583	32,0,20	65,69,64	4,1,4	86,78,81	186	125	7.0315786597e-05	0.249,0.0,0.174	0.03,0.009,0.032	0.117
ENSMUSG00000014039	Prdm15	chr16	-	97816105	97816193	97812557	97812725	97816535	97816630	118,153,108	28,1,3	94,98,77	0,0,0	213	125	7.35138595245e-05	0.712,0.989,0.955	1.0,1.0,1.0	-0.115
ENSMUSG00000030619	Eed	chr7	-	89969570	89969652	89964775	89964862	89972230	89972323	20,8,3	0,0,0	4,2,5	2,4,1	207	125	7.63990819808e-05	1.0,1.0,1.0	0.547,0.232,0.751	0.49
ENSMUSG00000030528	Blm	chr7	-	80512778	80513494	80509403	80509563	80514588	80514690	200,522,470	9,17,5	347,386,334	1,2,1	841	125	8.1176489091e-05	0.768,0.82,0.933	0.981,0.966,0.98	-0.135
ENSMUSG00000068551	Zfp467	chr6	-	48443411	48443487	48442624	48442738	48445352	48445494	109,54,103	0,8,1	117,125,129	35,15,22	201	125	8.51182255687e-05	1.0,0.808,0.985	0.675,0.838,0.785	0.165
ENSMUSG00000041617	Ccdc74a	chr16	+	17648794	17648960	17648066	17648126	17650148	17650205	12,10,7	0,0,0	9,10,14	5,1,2	291	125	8.80669995031e-05	1.0,1.0,1.0	0.436,0.811,0.75	0.334
ENSMUSG00000032423	Syncrip	chr9	-	88480605	88480765	88479793	88479912	88482055	88482196	58,134,185	55,114,140	116,105,49	156,163,149	285	125	9.0357207575e-05	0.316,0.34,0.367	0.246,0.22,0.126	0.144
ENSMUSG00000028693	Nasp	chr4	-	116610402	116611377	116605683	116605763	116611971	116612081	10458,13760,14422	759,1069,1091	5566,5983,5653	675,685,636	1100	125	9.15812865444e-05	0.61,0.594,0.6	0.484,0.498,0.502	0.107
ENSMUSG00000038369	Ncoa6	chr2	-	155405474	155408450	155399654	155399691	155411524	155411646	195,440,381	14,8,6	219,328,196	2,0,0	3101	125	9.17735805396e-05	0.36,0.689,0.719	0.815,1.0,1.0	-0.349
ENSMUSG00000010067	Rassf1	chr9	+	107554125	107554244	107551566	107551846	107557452	107557557	58,80,45	0,6,0	50,40,31	8,9,11	244	125	9.24928037462e-05	1.0,0.872,1.0	0.762,0.695,0.591	0.275
ENSMUSG00000022779	Top3b	chr16	+	16875068	16875155	16870806	16870898	16877831	16878016	6,51,21	0,0,0	30,42,41	6,6,3	212	125	9.82179333281e-05	1.0,1.0,1.0	0.747,0.805,0.89	0.186
ENSMUSG00000059439	Bcas3	chr11	+	85822021	85822112	85813999	85814065	85825201	85825646	13,27,32	0,2,0	82,80,97	13,17,20	216	125	9.96021828877e-05	1.0,0.887,1.0	0.785,0.731,0.737	0.211
ENSMUSG00000002781	Tmem143	chr7	+	45897434	45897666	45897077	45897101	45906917	45907112	17,15,20	0,0,0	15,36,19	3,4,3	357	125	0.000100269194506	1.0,1.0,1.0	0.636,0.759,0.689	0.305
ENSMUSG00000025702	March8	chr6	+	116338385	116338490	116338055	116338215	116376692	116376863	40,67,32	0,0,0	50,62,62	6,8,2	230	125	0.000100900674154	1.0,1.0,1.0	0.819,0.808,0.944	0.143
ENSMUSG00000040785	Ttc3	chr16	+	94393111	94393174	94370738	94370861	94403313	94403368	68,116,133	55,126,153	103,110,78	208,222,168	188	125	0.000101331416046	0.451,0.38,0.366	0.248,0.248,0.236	0.155
ENSMUSG00000102976	Zc3h11a	chr1	-	133655344	133655398	133653972	133654032	133661255	133661360	4,40,33	0,1,0	31,45,31	6,12,2	179	125	0.00010260282409	1.0,0.965,1.0	0.783,0.724,0.915	0.181
ENSMUSG00000031189	Aff2	chrX	+	69523435	69523556	69360504	69360838	69544408	69544623	35,104,66	0,10,8	42,69,39	0,0,0	246	125	0.000107534758324	1.0,0.841,0.807	1.0,1.0,1.0	-0.117
ENSMUSG00000020696	Rffl	chr11	-	82845751	82845895	82818415	82818603	82871007	82871210	0,0,0	9,16,13	11,9,7	30,40,27	269	125	0.000110844955354	0.0,0.0,0.0	0.146,0.095,0.108	-0.116
ENSMUSG00000024924	Vldlr	chr19	+	27239844	27239970	27239621	27239741	27240465	27240637	4,31,37	0,0,0	96,86,59	8,7,9	251	125	0.000110844955354	1.0,1.0,1.0	0.857,0.86,0.766	0.172
ENSMUSG00000037395	Rcor3	chr1	-	192101625	192101867	192100583	192101155	192108643	192108701	38,82,103	0,0,0	88,87,61	7,5,2	367	125	0.000110844955354	1.0,1.0,1.0	0.811,0.856,0.912	0.14
ENSMUSG00000053091	Lins1	chr7	+	66708638	66708728	66708039	66708553	66709293	66709902	49,93,91	21,5,0	95,83,111	0,0,0	215	125	0.000111743732446	0.576,0.915,1.0	1.0,1.0,1.0	-0.17
ENSMUSG00000048537	Phldb1	chr9	-	44701502	44701670	44700945	44701086	44703802	44703892	15,8,8	13,27,16	4,0,2	33,23,26	293	125	0.000111743732446	0.33,0.112,0.176	0.049,0.0,0.032	0.179
ENSMUSG00000020717	Pecam1	chr11	-	106662001	106662024	106654217	106655162	106679548	106679611	4,37,24	59,183,178	50,42,32	113,120,91	148	125	0.000113136241001	0.054,0.146,0.102	0.272,0.228,0.229	-0.142
ENSMUSG00000025857	Dnaaf5	chr5	+	139163198	139163411	139153357	139153476	139166059	139166203	69,93,90	0,1,0	89,67,54	8,2,5	338	125	0.000117283048052	1.0,0.972,1.0	0.804,0.925,0.8	0.148
ENSMUSG00000020752	Recql5	chr11	-	115895767	115895841	115895414	115895508	115895923	115895982	54,88,93	0,0,1	128,85,80	6,5,10	199	125	0.000118606269562	1.0,1.0,0.983	0.931,0.914,0.834	0.101
ENSMUSG00000042564	Fam227a	chr15	-	79637013	79637137	79636678	79636786	79640003	79640108	1,4,15	0,1,2	1,9,2	10,12,10	249	125	0.000120323513445	1.0,0.668,0.79	0.048,0.274,0.091	0.682
ENSMUSG00000058440	Nrf1	chr6	+	30090268	30090304	30089914	30090146	30095339	30095454	92,110,97	167,257,283	59,60,61	291,274,259	161	125	0.000120323513445	0.3,0.249,0.21	0.136,0.145,0.155	0.108
ENSMUSG00000028587	Orc1	chr4	+	108590652	108590777	108588675	108588781	108593292	108593471	121,269,309	8,20,15	86,82,116	16,21,18	250	125	0.000124296301855	0.883,0.871,0.912	0.729,0.661,0.763	0.171
ENSMUSG00000039988	Ankrd13c	chr3	+	157972999	157975294	157972231	157972317	157988639	157988784	22,59,88	12,0,3	104,74,59	0,0,0	2420	125	0.000131537244263	0.087,1.0,0.602	1.0,1.0,1.0	-0.437
ENSMUSG00000026825	Dnm1	chr2	-	32310450	32310487	32309849	32310027	32312126	32312342	10,3,5	0,0,0	4,2,15	3,2,3	162	125	0.000131996669392	1.0,1.0,1.0	0.507,0.436,0.794	0.421
ENSMUSG00000086968	4933431E20Rik	chr3	-	107894588	107894656	107894050	107894228	107895642	107895763	0,0,0	5,16,26	2,7,5	20,16,7	193	125	0.000133537510506	0.0,0.0,0.0	0.061,0.221,0.316	-0.199
ENSMUSG00000025902	Sox17	chr1	-	4495135	4495198	4493771	4493863	4496290	4496330	3,11,6	0,0,0	10,8,3	4,7,0	188	125	0.000134652862386	1.0,1.0,1.0	0.624,0.432,1.0	0.315
ENSMUSG00000038042	Ptpdc1	chr13	-	48606272	48606360	48592485	48592657	48625376	48625573	22,83,64	7,8,2	140,151,137	2,1,1	213	125	0.000135029840428	0.648,0.859,0.949	0.976,0.989,0.988	-0.166
ENSMUSG00000025477	Inpp5a	chr7	+	139578181	139578218	139577349	139577418	139578353	139579652	66,64,72	15,5,5	94,114,83	1,2,2	162	125	0.000135029840428	0.772,0.908,0.917	0.986,0.978,0.97	-0.112
ENSMUSG00000102644	Thap6	chr5	+	91963682	91963785	91962889	91962978	91965095	91965304	2,18,19	0,0,0	22,22,26	3,7,2	228	125	0.000135559190682	1.0,1.0,1.0	0.801,0.633,0.877	0.23
ENSMUSG00000044768	D1Ertd622e	chr1	-	97654599	97654689	97606317	97646361	97661830	97662074	59,81,61	0,0,1	82,103,98	5,8,8	215	125	0.000139340471949	1.0,1.0,0.973	0.905,0.882,0.877	0.103
ENSMUSG00000062866	Phactr2	chr10	-	13255309	13255321	13253341	13253879	13266972	13267053	0,7,11	25,13,16	0,0,1	20,22,30	137	125	0.0001399763929	0.0,0.329,0.385	0.0,0.0,0.03	0.228
ENSMUSG00000021816	Ppp3cb	chr14	-	20503246	20503276	20499867	20501662	20508623	20508721	271,377,305	113,221,222	221,232,220	260,244,242	155	125	0.000143229791499	0.659,0.579,0.526	0.407,0.434,0.423	0.167
ENSMUSG00000056770	Setd3	chr12	-	108119105	108119164	108113318	108113393	108157753	108158010	319,677,612	0,38,86	355,326,344	71,36,60	184	125	0.000153412481936	1.0,0.924,0.829	0.773,0.86,0.796	0.108
ENSMUSG00000038260	Trpm4	chr7	-	45327271	45327452	45326976	45327140	45333381	45333452	9,8,11	0,0,0	36,43,40	10,6,2	306	125	0.000156700896227	1.0,1.0,1.0	0.595,0.745,0.891	0.256
ENSMUSG00000062270	Morf4l1	chr9	-	90102299	90102386	90100442	90100523	90114535	90114698	88,184,203	18,0,6	144,118,124	0,0,0	212	125	0.000156700896227	0.742,1.0,0.952	1.0,1.0,1.0	-0.102
ENSMUSG00000018566	Slc2a4	chr11	-	69946068	69946193	69945837	69945953	69946567	69946684	94,51,29	2,3,4	177,155,146	43,30,40	250	125	0.000161315313582	0.959,0.895,0.784	0.673,0.721,0.646	0.199
ENSMUSG00000091625	Lsm5	chr6	-	56703005	56703033	56702095	56702168	56704622	56704710	4,25,48	44,82,88	76,58,53	59,66,51	153	125	0.000164444756604	0.069,0.199,0.308	0.513,0.418,0.459	-0.271
ENSMUSG00000031310	Zmym3	chrX	-	101407204	101407459	101405904	101406019	101408476	101408591	189,228,174	8,18,25	361,436,376	11,9,6	380	125	0.000164453684224	0.886,0.806,0.696	0.915,0.941,0.954	-0.141
ENSMUSG00000034771	Tle2	chr10	+	81588808	81588959	81587873	81588021	81589419	81589496	34,60,26	0,0,0	185,132,130	10,7,11	276	125	0.000166029214993	1.0,1.0,1.0	0.893,0.895,0.843	0.123
ENSMUSG00000032212	Sltm	chr9	+	70559036	70559101	70542919	70543081	70572148	70572176	11,17,26	0,0,0	14,14,5	1,4,4	190	125	0.000166300360691	1.0,1.0,1.0	0.902,0.697,0.451	0.317
ENSMUSG00000033060	Lmo7	chr14	+	101915687	101915744	101914276	101914337	101917630	101917656	16,24,22	0,0,0	60,63,42	8,11,2	182	125	0.000168010064458	1.0,1.0,1.0	0.837,0.797,0.935	0.144
ENSMUSG00000022681	Ntan1	chr16	+	13826882	13826985	13819324	13819436	13827387	13827496	237,344,297	46,30,17	450,279,337	99,79,93	228	125	0.000171322205932	0.739,0.863,0.905	0.714,0.659,0.665	0.156
ENSMUSG00000058046	4933430I17Rik	chr4	+	62547264	62547328	62546019	62546141	62547532	62547993	12,19,26	0,0,0	17,17,11	4,3,3	189	125	0.000171322205932	1.0,1.0,1.0	0.738,0.789,0.708	0.255
ENSMUSG00000057572	Zbtb8os	chr4	+	129344211	129344248	129343120	129343173	129346803	129349871	46,36,73	30,18,7	81,63,75	3,3,5	162	125	0.000171329646331	0.542,0.607,0.889	0.954,0.942,0.92	-0.259
ENSMUSG00000029592	Usp30	chr5	+	114102382	114102492	114100314	114100515	114105747	114105851	37,43,43	0,0,0	44,55,53	4,5,5	235	125	0.000173834528393	1.0,1.0,1.0	0.854,0.854,0.849	0.148
ENSMUSG00000043384	Gprasp1	chrX	+	135796948	135797037	135796141	135796336	135797552	135797629	139,173,154	1,8,2	145,156,135	8,17,19	214	125	0.000177103825048	0.988,0.927,0.978	0.914,0.843,0.806	0.11
ENSMUSG00000000326	Comt	chr16	-	18424303	18424360	18411689	18411957	18426355	18426385	61,45,45	0,5,7	96,73,108	35,40,27	182	125	0.000178642783372	1.0,0.861,0.815	0.653,0.556,0.733	0.245
ENSMUSG00000027099	Mtx2	chr2	+	74847237	74847285	74825802	74826043	74859404	74859477	20,52,44	0,9,11	182,278,260	5,3,6	173	125	0.000179925234877	1.0,0.807,0.743	0.963,0.985,0.969	-0.122
ENSMUSG00000006288	Ttc5	chr14	-	50775290	50775382	50773276	50773333	50777261	50777412	203,330,317	12,19,18	247,182,225	43,19,34	217	125	0.000181689048451	0.907,0.909,0.91	0.768,0.847,0.792	0.106
ENSMUSG00000023966	Rsph9	chr17	-	46141546	46141712	46136741	46136871	46143921	46144216	31,51,58	0,0,0	85,94,98	6,8,4	291	125	0.000183771516578	1.0,1.0,1.0	0.859,0.835,0.913	0.131
ENSMUSG00000057766	Ankrd29	chr18	-	12295878	12295989	12282302	12282401	12305610	12305638	0,0,0	2,4,12	6,2,5	6,7,11	236	125	0.000184587959615	0.0,0.0,0.0	0.346,0.131,0.194	-0.224
ENSMUSG00000033216	Eefsec	chr6	-	88297576	88298236	88257333	88258391	88376203	88376411	0,6,6	8,2,0	10,13,16	0,0,1	785	125	0.000197676976393	0.0,0.323,1.0	1.0,1.0,0.718	-0.465
ENSMUSG00000097040	2610316D01Rik	chr3	-	45287331	45287452	45281994	45282164	45327065	45327162	0,1,1	5,7,16	47,46,40	102,85,122	246	125	0.000198320062378	0.0,0.068,0.031	0.19,0.216,0.143	-0.15
ENSMUSG00000000827	Tpd52l2	chr2	+	181502875	181502935	181501904	181502053	181508165	181508267	1145,1396,1350	268,430,423	905,820,918	393,365,423	185	125	0.000212615649804	0.743,0.687,0.683	0.609,0.603,0.595	0.102
ENSMUSG00000041235	Chd7	chr4	+	8751323	8753148	8691364	8691434	8785341	8785763	130,199,175	13,0,5	37,83,36	0,0,0	1950	125	0.000213747159842	0.391,1.0,0.692	1.0,1.0,1.0	-0.306
ENSMUSG00000026723	Trdmt1	chr2	-	13533383	13533493	13525617	13525694	13544568	13544663	122,118,108	0,2,3	75,74,57	6,11,4	235	125	0.000214211985346	1.0,0.969,0.95	0.869,0.782,0.883	0.128
ENSMUSG00000079414	Gm11110	chr17	-	57102054	57102153	57092034	57092769	57103349	57103460	0,6,3	36,8,6	25,24,24	21,12,3	224	125	0.000223715736294	0.0,0.295,0.218	0.399,0.527,0.817	-0.41
ENSMUSG00000026927	Sdccag3	chr2	-	26388491	26388560	26387555	26387671	26389148	26389283	259,298,228	103,183,89	160,190,164	132,178,156	194	125	0.000227205605157	0.618,0.512,0.623	0.439,0.408,0.404	0.167
ENSMUSG00000038369	Ncoa6	chr2	-	155405474	155408450	155402671	155402740	155411524	155411646	423,815,698	44,64,63	493,665,455	12,28,18	3101	125	0.000227348476813	0.279,0.339,0.309	0.624,0.489,0.505	-0.23
ENSMUSG00000021241	Isca2	chr12	+	84773792	84773908	84773574	84773677	84774542	84775089	343,604,456	78,75,97	376,344,411	134,108,156	241	125	0.000227539245461	0.695,0.807,0.709	0.593,0.623,0.577	0.139
ENSMUSG00000032028	Nxpe2	chr9	-	48326090	48326821	48323040	48323102	48339513	48339622	15,12,23	0,0,0	5,9,2	0,4,2	856	125	0.000227539245461	1.0,1.0,1.0	1.0,0.247,0.127	0.542
ENSMUSG00000030706	Mrpl48	chr7	-	100565193	100565279	100559747	100559917	100571251	100571289	46,135,120	7,11,19	113,121,108	5,0,4	211	125	0.000232115223237	0.796,0.879,0.789	0.931,1.0,0.941	-0.136
ENSMUSG00000025572	Tmc6	chr11	-	117778932	117779048	117778741	117778800	117779162	117779291	150,87,48	18,3,5	111,86,103	0,3,1	241	125	0.000232609971976	0.812,0.938,0.833	1.0,0.937,0.982	-0.112
ENSMUSG00000042670	Immp1l	chr2	+	105933264	105933353	105908323	105908429	105936991	105937118	84,102,139	25,4,32	160,108,175	9,4,2	214	125	0.000244641299801	0.662,0.937,0.717	0.912,0.94,0.981	-0.172
ENSMUSG00000021621	Zcchc9	chr13	-	91798822	91798891	91796532	91797254	91800610	91800703	346,445,437	7,53,67	338,328,278	81,74,54	194	125	0.000247256908152	0.97,0.844,0.808	0.729,0.741,0.768	0.128
ENSMUSG00000031137	Fgf13	chrX	-	59250798	59250966	59131876	59131950	59567139	59567472	4,25,16	0,0,0	23,22,20	2,4,3	293	125	0.000268896396768	1.0,1.0,1.0	0.831,0.701,0.74	0.243
ENSMUSG00000070814	6330408A02Rik	chr7	-	13269334	13269647	13258966	13261640	13277145	13278144	4,68,44	0,0,0	105,77,82	8,7,1	438	125	0.000273809232816	1.0,1.0,1.0	0.789,0.758,0.959	0.165
ENSMUSG00000070814	6330408A02Rik	chr7	-	13269533	13269647	13258966	13261640	13277145	13277428	4,56,26	0,0,0	68,44,50	8,7,1	239	125	0.000281387705445	1.0,1.0,1.0	0.816,0.767,0.963	0.151
ENSMUSG00000028292	Rars2	chr4	+	34633657	34633713	34630476	34630570	34645696	34645855	76,140,124	4,6,3	79,74,65	15,14,7	181	125	0.000288073651944	0.929,0.942,0.966	0.784,0.785,0.865	0.134
ENSMUSG00000018537	Pcgf2	chr11	-	97697988	97698060	97693415	97693568	97699535	97699648	21,2,20	19,99,101	4,0,4	106,91,108	197	125	0.000288620565536	0.412,0.013,0.112	0.023,0.0,0.023	0.164
ENSMUSG00000023707	Ogfod2	chr5	+	124114064	124114192	124113428	124113528	124114478	124114645	52,55,46	0,1,0	37,55,33	2,8,3	253	125	0.000289050089494	1.0,0.965,1.0	0.901,0.773,0.845	0.149
ENSMUSG00000087355	Gm13187	chr2	-	4300507	4300637	4292199	4292375	4300970	4301167	8,2,2	14,2,6	8,7,7	1,1,1	255	125	0.000294965109775	0.219,0.329,0.14	0.797,0.774,0.774	-0.552
ENSMUSG00000035356	Nfkbiz	chr16	-	55821767	55822115	55819566	55819706	55836320	55836392	0,1,2	5,7,4	19,10,4	12,6,1	473	125	0.000294965109775	0.0,0.036,0.117	0.295,0.306,0.514	-0.321
ENSMUSG00000038271	Iffo1	chr6	+	125151794	125151803	125151384	125151525	125152613	125152771	21,4,5	45,35,45	1,2,2	59,54,45	134	125	0.000296167923324	0.303,0.096,0.094	0.016,0.033,0.04	0.135
ENSMUSG00000038010	Ccdc138	chr10	+	58544916	58545109	58540797	58540914	58561900	58562077	25,77,94	0,0,0	67,57,83	2,7,4	318	125	0.000299572557524	1.0,1.0,1.0	0.929,0.762,0.891	0.139
ENSMUSG00000042594	Sh2b3	chr5	-	121832502	121832590	121828401	121829076	121836549	121836859	9,15,1	0,3,1	10,10,9	25,32,46	213	125	0.000318374442088	1.0,0.746,0.37	0.19,0.155,0.103	0.556
ENSMUSG00000029804	Herc3	chr6	+	58832401	58832536	58831502	58831932	58843603	58843728	12,13,10	0,0,0	18,15,11	2,1,6	260	125	0.000318374442088	1.0,1.0,1.0	0.812,0.878,0.468	0.281
ENSMUSG00000003680	Taf6l	chr19	-	8773504	8773692	8773027	8773106	8774334	8774467	44,87,63	38,10,28	106,86,89	8,3,3	313	125	0.000319451049726	0.316,0.777,0.473	0.841,0.92,0.922	-0.372
ENSMUSG00000037369	Kdm6a	chrX	+	18208735	18208785	18199157	18199266	18216937	18216996	75,230,204	30,1,7	139,204,156	2,0,1	175	125	0.000319451049726	0.641,0.994,0.954	0.98,1.0,0.991	-0.127
ENSMUSG00000027699	Ect2	chr3	-	27148794	27148887	27146836	27147019	27148992	27149069	282,517,538	123,89,142	210,239,210	152,149,116	218	125	0.000322972512868	0.568,0.769,0.685	0.442,0.479,0.509	0.197
ENSMUSG00000022359	Wdyhv1	chr15	+	58153579	58153704	58150605	58150656	58157901	58158652	96,190,169	19,11,37	265,282,261	10,16,7	250	125	0.000323834909789	0.716,0.896,0.695	0.93,0.898,0.949	-0.157
ENSMUSG00000074698	Csnk2a1	chr2	+	152276946	152277033	152275397	152275546	152278968	152281852	9,18,36	0,11,11	78,78,51	0,2,2	212	125	0.000326433930339	1.0,0.491,0.659	1.0,0.958,0.938	-0.249
ENSMUSG00000031791	Tmem38a	chr8	+	72579562	72579719	72572090	72572227	72585861	72587282	17,51,27	0,12,3	76,52,78	0,0,2	282	125	0.000332727245734	1.0,0.653,0.8	1.0,1.0,0.945	-0.164
ENSMUSG00000026833	Olfm1	chr2	+	28208077	28208227	28192991	28193462	28212531	28212687	99,110,83	0,3,0	140,105,158	12,7,7	275	125	0.00033378635413	1.0,0.943,1.0	0.841,0.872,0.911	0.106
ENSMUSG00000098090	2700099C18Rik	chr17	+	94755210	94755305	94750099	94750232	94756433	94756523	274,301,285	33,41,42	234,228,244	16,13,10	220	125	0.000365552823883	0.825,0.807,0.794	0.893,0.909,0.933	-0.103
ENSMUSG00000045466	Zfp956	chr6	+	47957475	47957602	47955816	47956170	47962524	47962632	48,77,74	0,0,1	112,81,74	6,3,9	252	125	0.000365552823883	1.0,1.0,0.973	0.903,0.931,0.803	0.112
ENSMUSG00000031918	Mtmr2	chr9	+	13760417	13760488	13749184	13749400	13782276	13782382	98,146,161	84,220,205	85,97,60	219,206,164	196	125	0.000367547075933	0.427,0.297,0.334	0.198,0.231,0.189	0.147
ENSMUSG00000035683	Melk	chr4	+	44324199	44324268	44318023	44318122	44332879	44332966	57,67,83	31,22,45	134,141,143	21,24,30	194	125	0.000368644956663	0.542,0.662,0.543	0.804,0.791,0.754	-0.201
ENSMUSG00000000148	Brat1	chr5	+	140714292	140714384	140713052	140713172	140714566	140714685	42,49,77	0,3,0	103,131,128	17,18,4	217	125	0.000368644956663	1.0,0.904,1.0	0.777,0.807,0.949	0.124
ENSMUSG00000026458	Ppfia4	chr1	-	134323001	134323093	134321060	134321169	134324078	134324210	3,20,4	1,0,1	13,7,5	5,11,7	217	125	0.000375368465155	0.633,1.0,0.697	0.6,0.268,0.292	0.39
ENSMUSG00000033216	Eefsec	chr6	-	88297576	88298236	88257333	88258391	88355482	88355647	127,171,201	11,3,2	237,231,237	1,0,1	785	125	0.000375757206564	0.648,0.901,0.941	0.974,1.0,0.974	-0.153
ENSMUSG00000026811	St6galnac6	chr2	+	32608041	32608225	32607010	32607111	32612223	32612403	0,2,7	11,27,27	18,11,13	14,20,22	309	125	0.000380665189947	0.0,0.029,0.095	0.342,0.182,0.193	-0.198
ENSMUSG00000029004	Kmt2e	chr5	+	23495985	23496240	23493198	23493507	23496403	23496548	366,470,510	20,41,43	345,389,370	59,63,48	380	125	0.000383892758603	0.858,0.79,0.796	0.658,0.67,0.717	0.133
ENSMUSG00000040557	Wbscr27	chr5	+	134935778	134935871	134934288	134934424	134940456	134941202	78,40,37	0,0,1	67,52,61	3,8,5	218	125	0.00038794429282	1.0,1.0,0.955	0.928,0.788,0.875	0.121
ENSMUSG00000043065	Spice1	chr16	+	44355439	44355535	44347120	44347506	44357759	44357903	97,55,31	0,10,2	21,31,27	18,14,6	221	125	0.000415462705248	1.0,0.757,0.898	0.398,0.556,0.718	0.328
ENSMUSG00000021012	Zc3h14	chr12	+	98780047	98780280	98774244	98774319	98783581	98783702	208,540,464	149,301,212	685,706,620	250,232,177	358	125	0.000416117139833	0.328,0.385,0.433	0.489,0.515,0.55	-0.136
ENSMUSG00000047921	Trappc9	chr15	-	73050594	73050723	73031521	73031643	73052161	73052307	67,139,85	24,0,2	169,195,147	0,0,0	254	125	0.000429027114669	0.579,1.0,0.954	1.0,1.0,1.0	-0.156
ENSMUSG00000074994	Qser1	chr2	-	104786519	104790197	104779934	104780260	104795187	104795294	495,882,886	0,6,8	444,497,357	0,0,0	3803	125	0.000433886535745	1.0,0.829,0.784	1.0,1.0,1.0	-0.129
ENSMUSG00000000627	Sema4f	chr6	-	82935586	82935685	82919562	82919682	82935894	82935954	6,6,1	0,0,0	39,49,43	7,7,9	224	125	0.000448290873779	1.0,1.0,1.0	0.757,0.796,0.727	0.24
ENSMUSG00000033809	Alg3	chr16	-	20608741	20608889	20607763	20607884	20610542	20610731	38,67,38	0,1,0	38,35,35	8,2,2	273	125	0.000461188611911	1.0,0.968,1.0	0.685,0.889,0.889	0.168
ENSMUSG00000070699	Sars2	chr7	+	28746958	28747013	28746740	28746881	28748954	28749002	38,121,73	10,0,6	107,111,83	0,0,1	180	125	0.000461940079008	0.725,1.0,0.894	1.0,1.0,0.983	-0.121
ENSMUSG00000027281	Slx4ip	chr2	+	136947041	136947249	136905542	136905600	137000183	137000273	60,38,50	15,62,34	16,14,27	54,93,57	333	125	0.000473327590977	0.6,0.187,0.356	0.1,0.053,0.151	0.28
ENSMUSG00000024924	Vldlr	chr19	+	27236239	27236362	27234789	27234912	27238052	27238424	46,52,44	0,0,0	85,80,90	5,4,7	248	125	0.000477085333569	1.0,1.0,1.0	0.895,0.91,0.866	0.11
ENSMUSG00000055897	Ppp4r1l-ps	chr2	-	173615482	173616423	173608732	173608879	173659322	173659367	11,28,34	29,10,18	52,51,47	7,10,11	1066	125	0.000477085333569	0.043,0.247,0.181	0.466,0.374,0.334	-0.234
ENSMUSG00000050174	Nudt6	chr3	-	37409507	37409562	37404909	37405494	37416700	37416904	5,13,3	0,0,0	16,9,15	2,2,5	180	125	0.000477561764102	1.0,1.0,1.0	0.847,0.758,0.676	0.24
ENSMUSG00000047554	Tmem41b	chr7	-	109985961	109986024	109982655	109982773	109986209	109986259	0,5,8	4,2,1	8,12,6	0,0,0	188	125	0.000479310917043	0.0,0.624,0.842	1.0,1.0,1.0	-0.511
ENSMUSG00000034327	Kctd9	chr14	+	67734140	67734290	67733346	67733442	67737605	67737711	133,201,236	11,41,37	175,162,128	57,54,60	275	125	0.000496850887114	0.846,0.69,0.744	0.583,0.577,0.492	0.209
ENSMUSG00000054051	Ercc6	chr14	+	32575753	32575826	32569738	32570431	32576685	32580989	54,112,69	0,1,1	66,73,42	11,3,2	198	125	0.000513445743218	1.0,0.986,0.978	0.791,0.939,0.93	0.101
ENSMUSG00000022747	St3gal6	chr16	-	58523501	58523672	58507447	58507614	58524123	58524169	12,37,39	0,0,0	20,23,29	4,5,0	296	125	0.00052483310611	1.0,1.0,1.0	0.679,0.66,1.0	0.22
ENSMUSG00000035513	Ntng2	chr2	-	29203870	29204008	29200873	29200948	29204897	29204922	3,7,13	0,2,6	3,4,1	0,0,0	263	125	0.000528041297354	1.0,0.625,0.507	1.0,1.0,1.0	-0.289
ENSMUSG00000040594	Ranbp17	chr11	-	33404037	33404199	33329470	33329544	33441802	33441938	0,2,13	27,27,21	26,21,20	23,32,23	287	125	0.00053388638308	0.0,0.031,0.212	0.33,0.222,0.275	-0.195
ENSMUSG00000073096	Lrrc61	chr6	+	48556954	48557094	48554828	48554961	48568136	48568221	71,75,71	0,4,2	57,91,73	7,13,11	265	125	0.000534652748051	1.0,0.898,0.944	0.793,0.768,0.758	0.174
ENSMUSG00000066735	Vkorc1l1	chr5	+	129976988	129977192	129942173	129942365	129978518	129978628	16,26,16	0,1,4	8,2,5	7,4,4	329	125	0.000535349609833	1.0,0.908,0.603	0.303,0.16,0.322	0.575
ENSMUSG00000052748	Swt1	chr1	-	151391435	151391574	151384316	151384504	151394608	151394772	57,103,101	10,0,10	119,89,110	1,0,2	264	125	0.00054187318416	0.73,1.0,0.827	0.983,1.0,0.963	-0.13
ENSMUSG00000087368	BC065397	chrX	+	136760417	136760575	136759855	136759918	136788520	136788617	12,46,109	0,0,1	27,48,28	7,2,2	283	125	0.000547322547547	1.0,1.0,0.98	0.63,0.914,0.861	0.192
ENSMUSG00000000826	Dnajc5	chr2	+	181521234	181521287	181520550	181520697	181546370	181546488	79,68,133	129,436,360	35,51,38	323,352,251	178	125	0.000549363980588	0.301,0.099,0.206	0.071,0.092,0.096	0.116
ENSMUSG00000025812	Pard3	chr8	+	127410728	127410773	127409555	127409707	127415569	127415797	48,88,91	64,54,66	32,58,46	118,96,100	170	125	0.000549363980588	0.355,0.545,0.503	0.166,0.308,0.253	0.225
ENSMUSG00000071042	Rasgrp3	chr17	+	75496939	75497071	75496381	75496444	75498383	75498531	97,157,175	28,0,5	138,158,127	0,2,0	257	125	0.000566344431347	0.628,1.0,0.945	1.0,0.975,1.0	-0.134
ENSMUSG00000004565	Pnpla6	chr8	+	3516509	3516568	3515424	3515556	3516680	3516749	5,6,7	0,1,1	14,26,10	12,16,9	184	125	0.000575500385219	1.0,0.803,0.826	0.442,0.525,0.43	0.411
ENSMUSG00000021131	Erh	chr12	-	80642788	80642845	80640956	80641044	80643763	80643832	460,843,682	905,1126,751	500,404,479	1230,1040,1080	182	125	0.000575500385219	0.259,0.34,0.384	0.218,0.211,0.233	0.107
ENSMUSG00000059070	Rpl18	chr7	+	45720437	45720487	45719919	45720018	45720713	45720830	110,285,244	93,41,27	453,389,386	18,22,16	175	125	0.000604427317434	0.458,0.832,0.866	0.947,0.927,0.945	-0.221
ENSMUSG00000031169	Porcn	chrX	-	8204195	8204388	8201443	8201569	8205564	8205733	22,15,36	0,0,0	57,37,36	1,5,5	318	125	0.000606717627599	1.0,1.0,1.0	0.957,0.744,0.739	0.187
ENSMUSG00000064127	Med14	chrX	-	12689328	12689460	12687018	12687201	12693584	12693696	217,375,353	52,84,78	198,250,180	87,106,66	257	125	0.000617252384959	0.67,0.685,0.688	0.525,0.534,0.57	0.138
ENSMUSG00000048445	Ccdc57	chr11	-	120881814	120881915	120878877	120879048	120885232	120885385	47,17,47	0,0,0	43,36,37	2,3,6	226	125	0.000629790785524	1.0,1.0,1.0	0.922,0.869,0.773	0.145
ENSMUSG00000016833	Mrps18c	chr5	+	100801907	100801991	100798742	100798860	100803969	100804029	34,80,61	0,0,0	35,41,44	3,2,6	209	125	0.000631176735842	1.0,1.0,1.0	0.875,0.925,0.814	0.129
ENSMUSG00000026811	St6galnac6	chr2	+	32608041	32608096	32607025	32607111	32609225	32609316	18,31,27	3,1,2	18,37,36	15,12,15	180	125	0.000653897454842	0.806,0.956,0.904	0.455,0.682,0.625	0.301
ENSMUSG00000039630	Hnrnpu	chr1	-	178325242	178325313	178323619	178323713	178329867	178329939	20,50,51	20,6,0	42,21,15	0,0,0	196	125	0.000668026426972	0.389,0.842,1.0	1.0,1.0,1.0	-0.256
ENSMUSG00000044876	Zfp444	chr7	+	6173981	6174101	6172563	6172574	6183861	6183951	229,275,318	35,62,53	271,247,299	88,92,94	245	125	0.000668835400692	0.769,0.694,0.754	0.611,0.578,0.619	0.136
ENSMUSG00000034377	Tulp4	chr17	+	6185136	6185298	6176828	6176957	6198671	6198852	80,150,165	13,1,5	314,457,270	2,4,1	287	125	0.00068646600244	0.728,0.985,0.935	0.986,0.98,0.992	-0.103
ENSMUSG00000013495	Tmem175	chr5	+	108642695	108642779	108642116	108642152	108643038	108644030	42,34,39	0,0,0	106,71,92	5,7,6	209	125	0.00068646600244	1.0,1.0,1.0	0.927,0.858,0.902	0.104
ENSMUSG00000044768	D1Ertd622e	chr1	-	97654599	97654689	97606317	97646361	97661554	97661676	35,54,47	0,9,3	53,59,55	0,0,0	215	125	0.000694169837783	1.0,0.777,0.901	1.0,1.0,1.0	-0.107
ENSMUSG00000002617	Zfp40	chr17	-	23182147	23182232	23178274	23178401	23191344	23191435	74,53,31	2,8,3	111,90,88	1,1,0	210	125	0.000717005107986	0.957,0.798,0.86	0.985,0.982,1.0	-0.117
ENSMUSG00000060424	Pantr1	chr1	-	42663555	42663602	42648199	42648456	42666840	42667003	141,229,192	181,305,201	332,235,251	629,520,459	172	125	0.000723855643022	0.361,0.353,0.41	0.277,0.247,0.284	0.105
ENSMUSG00000039117	Taf4	chr2	-	179929276	179929424	179924416	179924586	179931979	179932225	19,64,37	18,5,0	32,53,55	0,0,0	273	125	0.000723878040206	0.326,0.854,1.0	1.0,1.0,1.0	-0.273
ENSMUSG00000021470	Ercc6l2	chr13	+	63819630	63820055	63815333	63815517	63824808	63824928	120,158,269	0,0,0	136,154,136	2,6,4	550	125	0.000723878040206	1.0,1.0,1.0	0.939,0.854,0.885	0.107
ENSMUSG00000032479	Map4	chr9	+	110071025	110071139	110068692	110068985	110078002	110078084	151,238,194	42,82,55	213,246,181	117,143,94	239	125	0.000739070978867	0.653,0.603,0.648	0.488,0.474,0.502	0.147
ENSMUSG00000042323	Pbrm1	chr14	+	31110414	31110579	31107108	31107310	31117012	31117083	336,356,330	153,124,149	214,253,230	188,182,133	290	125	0.000747051130519	0.486,0.553,0.488	0.329,0.375,0.427	0.132
ENSMUSG00000033737	Fndc3c1	chrX	-	106473830	106473913	106473067	106473181	106484944	106485072	499,881,877	54,194,176	247,334,212	17,31,19	208	125	0.000750971012553	0.847,0.732,0.75	0.897,0.866,0.87	-0.101
ENSMUSG00000051864	Tbc1d22a	chr15	+	86311726	86311841	86301545	86301608	86351653	86351763	82,172,167	26,2,0	200,194,194	0,0,0	240	125	0.000752628288835	0.622,0.978,1.0	1.0,1.0,1.0	-0.133
ENSMUSG00000030016	Zfp638	chr6	+	83981683	83981785	83976201	83976350	83983975	83984074	89,253,141	5,33,21	112,150,92	40,47,21	227	125	0.000756159276501	0.907,0.808,0.787	0.607,0.637,0.707	0.184
ENSMUSG00000031309	Rps6ka3	chrX	+	159278109	159278203	159255781	159256188	159279166	159279203	35,39,35	0,8,7	59,59,35	0,0,2	219	125	0.00076362092218	1.0,0.736,0.741	1.0,1.0,0.909	-0.144
ENSMUSG00000087574	C030037D09Rik	chr11	+	88727540	88727640	88720405	88720572	88728158	88728893	16,31,26	0,0,0	33,23,45	1,3,7	225	125	0.00076362092218	1.0,1.0,1.0	0.948,0.81,0.781	0.154
ENSMUSG00000032374	Plod2	chr9	+	92601984	92602047	92600740	92600882	92602947	92603061	66,104,133	180,283,241	234,196,178	220,303,250	188	125	0.000765363484005	0.196,0.196,0.268	0.414,0.301,0.321	-0.125
ENSMUSG00000034566	Atp5h	chr11	-	115418385	115418550	115416852	115416924	115419891	115419962	2,21,2	0,0,0	19,14,14	4,2,2	290	125	0.000773920439239	1.0,1.0,1.0	0.672,0.751,0.751	0.275
ENSMUSG00000020271	Fbxw11	chr11	+	32708187	32708250	32680200	32680302	32711771	32711997	65,118,113	0,7,12	76,68,75	12,19,18	188	125	0.000773920439239	1.0,0.918,0.862	0.808,0.704,0.735	0.178
ENSMUSG00000070972	Dnajc25	chr4	+	59013631	59013855	59003192	59003557	59017669	59017822	43,64,41	2,18,10	42,63,55	38,65,35	349	125	0.000773920439239	0.885,0.56,0.595	0.284,0.258,0.36	0.379
ENSMUSG00000020100	Slc29a3	chr10	-	60723763	60723990	60714025	60716490	60730569	60730652	27,21,18	0,0,0	41,38,32	3,4,3	352	125	0.000791207122941	1.0,1.0,1.0	0.829,0.771,0.791	0.203
ENSMUSG00000054051	Ercc6	chr14	+	32574805	32575010	32569738	32570431	32576685	32580989	30,51,70	0,1,1	42,50,42	11,3,2	330	125	0.000800992977475	1.0,0.951,0.964	0.591,0.863,0.888	0.191
ENSMUSG00000040760	Appl1	chr14	-	26960950	26961038	26959424	26959466	26962805	26962877	186,394,452	45,11,15	361,344,305	9,5,3	213	125	0.000802728663699	0.708,0.955,0.946	0.959,0.976,0.984	-0.103
ENSMUSG00000037784	Dzip1l	chr9	+	99632636	99632748	99629495	99629669	99637346	99637796	151,96,63	1,4,9	141,134,110	25,18,26	237	125	0.000805317580502	0.988,0.927,0.787	0.748,0.797,0.691	0.155
ENSMUSG00000045302	Preb	chr5	-	30955929	30956089	30955366	30955737	30957887	30958087	212,400,320	48,58,39	478,444,438	31,45,24	285	125	0.000805317580502	0.66,0.752,0.783	0.871,0.812,0.889	-0.126
ENSMUSG00000056342	Usp34	chr11	+	23473169	23473294	23472949	23473054	23484101	23484181	146,307,353	8,37,29	274,312,241	50,69,40	250	125	0.000812569872239	0.901,0.806,0.859	0.733,0.693,0.751	0.13
ENSMUSG00000041264	Uspl1	chr5	+	149187707	149187876	149184559	149184806	149188344	149188473	285,274,255	98,205,141	165,199,176	191,200,221	294	125	0.0008203134723	0.553,0.362,0.435	0.269,0.297,0.253	0.177
ENSMUSG00000014504	Srp19	chr18	+	34331749	34334364	34331144	34331259	34334456	34334568	1058,1387,1333	4,8,22	1006,1019,1019	29,31,20	2740	125	0.000824207026672	0.923,0.888,0.734	0.613,0.6,0.699	0.211
ENSMUSG00000033287	Kctd17	chr15	+	78436900	78436994	78435584	78435710	78437583	78437671	96,139,85	15,46,24	154,172,139	14,12,17	219	125	0.000825441856848	0.785,0.633,0.669	0.863,0.891,0.824	-0.164
ENSMUSG00000010067	Rassf1	chr9	+	107554137	107554244	107551554	107551846	107557452	107557557	60,114,72	0,6,0	79,82,73	8,9,11	232	125	0.000825441856848	1.0,0.911,1.0	0.842,0.831,0.781	0.152
ENSMUSG00000021140	Pcnx	chr12	+	81928241	81928374	81917664	81919380	81933530	81933715	3,29,22	0,0,1	62,42,35	2,6,16	258	125	0.000843648563109	1.0,1.0,0.914	0.938,0.772,0.515	0.23
ENSMUSG00000027883	Gpsm2	chr3	-	108711276	108711580	108702864	108703086	108722040	108722309	615,822,545	25,47,63	424,534,395	66,70,62	429	125	0.000870735139288	0.878,0.836,0.716	0.652,0.69,0.65	0.146
ENSMUSG00000051331	Cacna1c	chr6	-	118638426	118638510	118637729	118637813	118651947	118652058	12,46,23	0,4,2	36,52,27	15,17,10	209	125	0.000897596342594	1.0,0.873,0.873	0.589,0.647,0.618	0.297
ENSMUSG00000039210	Gpatch2	chr1	+	187316523	187316563	187304329	187304397	187322283	187322354	103,173,173	0,12,3	115,108,116	17,17,7	165	125	0.000897596342594	1.0,0.916,0.978	0.837,0.828,0.926	0.101
ENSMUSG00000069633	Pex11g	chr8	-	3465782	3465971	3463921	3464100	3467571	3467670	29,15,21	0,0,1	38,33,47	9,1,6	314	125	0.000899436210593	1.0,1.0,0.893	0.627,0.929,0.757	0.193
ENSMUSG00000070436	Serpinh1	chr7	-	99352886	99352965	99351823	99351867	99353052	99353103	33,27,19	42,85,36	22,23,16	98,133,111	204	125	0.000904252702518	0.325,0.163,0.244	0.121,0.096,0.081	0.145
ENSMUSG00000020385	Clk4	chr11	+	51268164	51268231	51267170	51267331	51270536	51270595	12,45,32	103,159,167	22,33,27	40,78,50	192	125	0.000904252702518	0.071,0.156,0.111	0.264,0.216,0.26	-0.134
ENSMUSG00000035152	Ap2b1	chr11	+	83364794	83364836	83350978	83351171	83365646	83365793	25,85,112	120,284,272	183,165,180	288,348,296	167	125	0.000907251726596	0.135,0.183,0.236	0.322,0.262,0.313	-0.114
ENSMUSG00000028397	Kdm4c	chr4	+	74280896	74281011	74271193	74271369	74298440	74298634	74,165,95	0,4,3	118,86,80	9,12,7	240	125	0.000929967975909	1.0,0.956,0.943	0.872,0.789,0.856	0.127
ENSMUSG00000058886	Deaf1	chr7	-	141301599	141301689	141297184	141297616	141310761	141311009	183,227,162	19,33,31	534,399,478	42,25,24	215	125	0.000934927411092	0.848,0.8,0.752	0.881,0.903,0.921	-0.102
ENSMUSG00000022601	Zbtb11	chr16	+	55990258	55991094	55982174	55982406	55991441	55991618	132,201,225	0,0,1	165,131,142	1,5,5	961	125	0.000934927411092	1.0,1.0,0.967	0.955,0.773,0.787	0.151
ENSMUSG00000024074	Crim1	chr17	+	78302986	78303108	78237741	78237915	78313123	78313306	46,53,21	0,6,12	55,37,25	0,0,1	247	125	0.000946804379715	1.0,0.817,0.47	1.0,1.0,0.927	-0.213
ENSMUSG00000008489	Elavl2	chr4	-	91254140	91254179	91253239	91253570	91260760	91260986	0,16,5	2,4,5	0,0,1	8,4,5	164	125	0.000947209855227	0.0,0.753,0.433	0.0,0.0,0.132	0.351
ENSMUSG00000041702	Btbd7	chr12	-	102841038	102841191	102840099	102840287	102878215	102878406	0,8,15	47,90,57	14,21,19	37,60,44	278	125	0.000952479262093	0.0,0.038,0.106	0.145,0.136,0.163	-0.1
ENSMUSG00000005102	Eif2ak4	chr2	+	118400534	118400647	118388617	118388852	118412934	118413083	104,62,64	25,0,2	62,54,37	0,0,1	238	125	0.000955059145223	0.686,1.0,0.944	1.0,1.0,0.951	-0.107
ENSMUSG00000025059	Gk	chrX	-	85706237	85706324	85701936	85704396	85711050	85711131	46,73,140	0,1,7	52,70,48	4,11,12	212	125	0.000955059145223	1.0,0.977,0.922	0.885,0.79,0.702	0.174
ENSMUSG00000031791	Tmem38a	chr8	+	72581184	72581272	72579562	72579719	72584699	72584817	28,35,28	0,2,3	34,42,38	11,11,11	213	125	0.000961175401115	1.0,0.911,0.846	0.645,0.691,0.67	0.25
ENSMUSG00000031592	Pcm1	chr8	+	41303986	41304151	41293457	41293816	41312157	41312278	92,268,209	40,25,22	222,231,241	7,13,6	290	125	0.000976276987996	0.498,0.822,0.804	0.932,0.885,0.945	-0.213
ENSMUSG00000037355	Uvssa	chr5	+	33409426	33409549	33408808	33408980	33410858	33411042	19,57,51	22,0,6	64,48,50	0,1,0	248	125	0.000981000036503	0.303,1.0,0.811	1.0,0.96,1.0	-0.282
ENSMUSG00000074212	Dnajb14	chr3	+	137905884	137906057	137904744	137904854	137908344	137916557	74,131,119	13,12,1	115,146,134	2,1,2	298	125	0.00100930149952	0.705,0.821,0.98	0.96,0.984,0.966	-0.135
ENSMUSG00000002221	Paxip1	chr5	-	27783680	27783773	27775565	27775679	27788642	27788777	80,169,176	37,20,10	167,161,161	10,4,1	218	125	0.00101463917075	0.554,0.829,0.91	0.905,0.958,0.989	-0.186
ENSMUSG00000029478	Ncor2	chr5	-	125153606	125153652	125124769	125124980	125178996	125179202	22,24,27	0,0,0	48,50,25	5,2,6	171	125	0.00103074859245	1.0,1.0,1.0	0.875,0.948,0.753	0.141
ENSMUSG00000038155	Gstp2	chr19	-	4040981	4041085	4040707	4040815	4041397	4041485	43,55,45	4,8,4	116,105,88	1,2,2	229	125	0.00106521542662	0.854,0.79,0.86	0.984,0.966,0.96	-0.135
ENSMUSG00000051736	Fam229b	chr10	-	39120257	39120396	39118819	39119034	39132246	39132378	16,30,61	0,10,3	72,48,54	0,0,1	264	125	0.00107778058828	1.0,0.587,0.906	1.0,1.0,0.962	-0.156
ENSMUSG00000029207	Apbb2	chr5	-	66543398	66543617	66492057	66492172	66618567	66618784	15,33,24	0,0,0	44,40,17	5,4,0	344	125	0.00108261814602	1.0,1.0,1.0	0.762,0.784,1.0	0.151
ENSMUSG00000053091	Lins1	chr7	+	66708638	66708743	66708039	66708553	66709293	66709435	19,70,35	21,5,0	55,40,43	0,0,0	230	125	0.00109043335888	0.33,0.884,1.0	1.0,1.0,1.0	-0.262
ENSMUSG00000039850	Endov	chr11	+	119491784	119491956	119491425	119491459	119499526	119499661	88,113,83	5,5,9	202,205,196	0,3,4	297	125	0.00112707143281	0.881,0.905,0.795	1.0,0.966,0.954	-0.113
ENSMUSG00000035401	Emsy	chr7	-	98593330	98593810	98587136	98590884	98594751	98595312	171,387,330	8,44,16	357,382,337	60,59,70	605	125	0.00112966333922	0.815,0.645,0.81	0.551,0.572,0.499	0.216
ENSMUSG00000035342	Lzts2	chr19	+	45021386	45021836	45015175	45015323	45024718	45024979	32,35,38	0,0,0	130,95,85	5,4,3	575	125	0.00115159243017	1.0,1.0,1.0	0.85,0.838,0.86	0.151
ENSMUSG00000015165	Hnrnpl	chr7	+	28810671	28811168	28808540	28808859	28813278	28813397	182,298,233	37,66,54	605,699,742	73,74,102	622	125	0.00115159243017	0.497,0.476,0.464	0.625,0.655,0.594	-0.146
ENSMUSG00000068134	Zfp120	chr2	-	150119564	150119628	150114405	150118200	150119824	150119951	41,67,40	0,2,1	40,23,26	2,3,11	189	125	0.00115475079698	1.0,0.957,0.964	0.93,0.835,0.61	0.182
ENSMUSG00000026490	Cdc42bpa	chr1	+	180024644	180024802	179999361	179999453	180031504	180031588	4,57,66	39,101,148	102,90,48	73,83,70	283	125	0.00116004379712	0.043,0.2,0.165	0.382,0.324,0.232	-0.177
ENSMUSG00000040296	Ddx58	chr4	-	40227965	40228113	40226596	40226719	40229494	40229676	27,31,14	0,0,0	17,18,29	4,1,3	273	125	0.00116004379712	1.0,1.0,1.0	0.661,0.892,0.816	0.21
ENSMUSG00000058331	Zfp85	chr13	-	67751609	67751705	67747799	67749722	67752387	67752514	55,63,105	14,5,2	80,65,71	2,1,0	221	125	0.00118533903189	0.69,0.877,0.967	0.958,0.974,1.0	-0.133
ENSMUSG00000028524	Sgip1	chr4	+	102863664	102863733	102860769	102860794	102867639	102867696	1,3,5	0,0,0	20,22,11	2,5,2	194	125	0.00118565515763	1.0,1.0,1.0	0.866,0.739,0.78	0.205
ENSMUSG00000029152	Ociad1	chr5	+	73293965	73294010	73292806	73292976	73294925	73294979	15,33,32	0,1,0	27,31,33	7,1,5	170	125	0.0011879640986	1.0,0.96,1.0	0.739,0.958,0.829	0.145
ENSMUSG00000069601	Ank3	chr10	+	69920437	69920491	69904197	69904270	69927694	69927818	50,0,0	74,60,125	0,0,0	78,98,87	179	125	0.0011931102029	0.321,0.0,0.0	0.0,0.0,0.0	0.107
ENSMUSG00000013701	Timm23	chr14	-	32193853	32193947	32193402	32193487	32201642	32201898	2,21,22	0,4,7	12,19,19	0,1,0	219	125	0.00122484830619	1.0,0.75,0.642	1.0,0.916,1.0	-0.175
ENSMUSG00000000884	Gnb1l	chr16	+	18540971	18541097	18499045	18499140	18552366	18552582	0,0,1	7,1,13	0,8,4	3,2,2	251	125	0.0012254859277	0.0,0.0,0.037	0.0,0.666,0.499	-0.376
ENSMUSG00000022701	Ccdc191	chr16	+	43898089	43898231	43889898	43890038	43905345	43905483	62,166,99	46,30,32	62,39,49	7,2,2	267	125	0.00122897171638	0.387,0.721,0.592	0.806,0.901,0.92	-0.309
ENSMUSG00000078429	Ctdsp2	chr10	+	126992598	126992637	126991530	126991676	126993007	126993109	185,308,275	14,55,28	389,453,355	101,108,75	164	125	0.00122957078537	0.91,0.81,0.882	0.746,0.762,0.783	0.104
ENSMUSG00000032579	Hemk1	chr9	-	107336178	107336272	107331444	107331579	107336571	107336663	60,65,44	0,2,1	47,71,60	6,8,5	219	125	0.00123570927413	1.0,0.949,0.962	0.817,0.835,0.873	0.129
ENSMUSG00000036002	Fam214b	chr4	-	43039814	43039918	43037062	43037206	43040273	43040295	24,9,13	0,1,0	10,14,10	1,2,5	229	125	0.00123911997328	1.0,0.831,1.0	0.845,0.793,0.522	0.224
ENSMUSG00000048874	Phf3	chr1	-	30837104	30837266	30829842	30831559	30862986	30863255	371,530,510	0,30,44	245,372,239	49,39,21	287	125	0.00124963807725	1.0,0.885,0.835	0.685,0.806,0.832	0.132
ENSMUSG00000068134	Zfp120	chr2	-	150119480	150119628	150114405	150118200	150119824	150119951	47,47,38	0,2,1	24,23,18	2,3,11	273	125	0.00128493014219	1.0,0.915,0.946	0.846,0.778,0.428	0.27
ENSMUSG00000030987	Stim1	chr7	+	102428773	102428866	102427081	102427317	102430884	102430928	25,10,21	0,3,0	34,55,19	19,12,11	218	125	0.0012869807193	1.0,0.657,1.0	0.506,0.724,0.498	0.31
ENSMUSG00000030213	Atf7ip	chr6	+	136559763	136561439	136518801	136518963	136563759	136563769	252,437,382	9,4,6	300,388,339	2,1,0	1801	125	0.00129470379199	0.66,0.883,0.815	0.912,0.964,1.0	-0.173
ENSMUSG00000007570	Fance	chr17	+	28317157	28317223	28316858	28316903	28317467	28317611	166,148,129	37,28,30	149,149,154	59,67,65	191	125	0.00134431937285	0.746,0.776,0.738	0.623,0.593,0.608	0.145
ENSMUSG00000048440	Cyp4f16	chr17	+	32540270	32540415	32536997	32537196	32542876	32543004	59,32,48	0,1,0	47,54,41	4,4,4	270	125	0.00135433063537	1.0,0.937,1.0	0.845,0.862,0.826	0.135
ENSMUSG00000000884	Gnb1l	chr16	+	18540971	18541097	18499045	18499140	18548092	18548191	22,9,1	0,3,0	4,10,7	7,9,5	251	125	0.00138297961468	1.0,0.599,1.0	0.222,0.356,0.411	0.537
ENSMUSG00000036523	Greb1	chr12	-	16759451	16759533	16757140	16757239	16800646	16800684	24,4,2	34,18,15	1,0,0	6,6,6	207	125	0.00138684134885	0.299,0.118,0.075	0.091,0.0,0.0	0.134
ENSMUSG00000035401	Emsy	chr7	-	98602582	98602747	98597045	98597184	98610666	98610865	238,320,405	41,87,86	172,190,197	68,106,69	290	125	0.00140052090739	0.714,0.613,0.67	0.522,0.436,0.552	0.162
ENSMUSG00000062270	Morf4l1	chr9	-	90097863	90097889	90096502	90096604	90100442	90100523	20,38,63	0,2,3	26,33,27	18,2,9	151	125	0.00140757933401	1.0,0.94,0.946	0.545,0.932,0.713	0.232
ENSMUSG00000031090	Nadsyn1	chr7	-	143819092	143819209	143816173	143816227	143822658	143822818	9,92,91	0,0,0	45,50,37	3,4,3	242	125	0.00141841459414	1.0,1.0,1.0	0.886,0.866,0.864	0.128
ENSMUSG00000034021	Pds5b	chr5	+	150792566	150792686	150790504	150790619	150794267	150794413	49,71,76	10,10,0	49,52,40	0,2,0	245	125	0.00142423276846	0.714,0.784,1.0	1.0,0.93,1.0	-0.144
ENSMUSG00000027936	Crtc2	chr3	+	90259153	90259222	90254162	90254558	90259385	90259492	95,141,101	0,18,20	84,81,56	36,19,24	194	125	0.0014316225171	1.0,0.835,0.765	0.601,0.733,0.601	0.222
ENSMUSG00000048677	Tpcn2	chr7	-	145255879	145255961	145255311	145255533	145256729	145256811	9,13,18	0,5,4	22,23,25	0,0,1	207	125	0.00143433688086	1.0,0.611,0.731	1.0,1.0,0.938	-0.199
ENSMUSG00000042557	Sin3a	chr9	+	57081094	57081202	57076375	57076630	57086580	57086801	168,248,245	44,38,32	234,277,201	99,89,66	233	125	0.00143634820073	0.672,0.778,0.804	0.559,0.625,0.62	0.15
ENSMUSG00000044647	Csrnp3	chr2	+	65860530	65860692	65845766	65845884	65877964	65878052	4,6,5	0,1,0	17,19,9	7,6,2	287	125	0.00143647997585	1.0,0.723,1.0	0.514,0.58,0.662	0.322
ENSMUSG00000024074	Crim1	chr17	+	78279972	78280215	78237741	78237915	78281245	78281366	31,26,39	0,0,0	79,48,40	2,4,4	368	125	0.00144187853549	1.0,1.0,1.0	0.931,0.803,0.773	0.164
ENSMUSG00000057738	Sptan1	chr2	+	30001099	30001159	29999913	30000062	30002230	30002429	89,130,130	144,181,169	82,104,103	204,287,215	185	125	0.00145638206741	0.295,0.327,0.342	0.214,0.197,0.245	0.103
ENSMUSG00000012609	Ttll5	chr12	+	86024219	86024342	86020520	86020603	86053142	86053760	87,145,134	22,51,19	66,76,60	38,42,45	248	125	0.00145793110812	0.666,0.589,0.78	0.467,0.477,0.402	0.23
ENSMUSG00000005871	Apc	chr18	+	34289837	34289942	34279268	34279352	34296030	34296129	93,191,143	59,34,52	107,126,106	12,18,3	230	125	0.001478226863	0.461,0.753,0.599	0.829,0.792,0.951	-0.253
ENSMUSG00000040690	Col16a1	chr4	+	130049605	130049739	130047944	130048083	130051654	130051729	6,22,27	0,2,0	70,51,59	9,7,17	259	125	0.00148308577472	1.0,0.841,1.0	0.79,0.779,0.626	0.215
ENSMUSG00000085396	Firre	chrX	-	50620674	50620804	50615510	50615515	50626436	50626509	0,4,6	3,45,33	18,16,24	46,41,40	255	125	0.00152069455451	0.0,0.042,0.082	0.161,0.161,0.227	-0.142
ENSMUSG00000032826	Ank2	chr3	-	127012672	127012771	127010853	127011051	127013238	127013337	31,85,87	0,3,3	38,69,53	13,8,5	224	125	0.00152069455451	1.0,0.941,0.942	0.62,0.828,0.855	0.193
ENSMUSG00000030990	Pgap2	chr7	+	102223378	102223490	102210534	102210591	102236447	102236554	8,14,34	0,0,0	27,24,25	0,3,6	237	125	0.00153573060543	1.0,1.0,1.0	1.0,0.808,0.687	0.168
ENSMUSG00000078716	Tmem8b	chr4	+	43673899	43674089	43669955	43670034	43680658	43680792	28,37,50	0,0,0	84,95,66	6,6,1	315	125	0.00156324631056	1.0,1.0,1.0	0.847,0.863,0.963	0.109
ENSMUSG00000085399	Foxd2os	chr4	+	114920439	114920555	114916188	114916310	114921768	114921967	70,77,101	35,17,27	34,27,18	28,23,24	241	125	0.00159650600068	0.509,0.701,0.66	0.386,0.378,0.28	0.275
ENSMUSG00000028771	Ptpn12	chr5	-	21029775	21029884	21022017	21022094	21055648	21055911	582,881,978	80,184,148	450,434,368	111,113,115	234	125	0.00160927725866	0.795,0.719,0.779	0.684,0.672,0.631	0.102
ENSMUSG00000028621	Cyb5rl	chr4	+	107073872	107073960	107070869	107071018	107080890	107081094	7,31,30	0,7,4	43,47,47	0,0,2	213	125	0.00162303327319	1.0,0.722,0.815	1.0,1.0,0.932	-0.132
ENSMUSG00000019977	Hbs1l	chr10	+	21304529	21304643	21299177	21299243	21307584	21307779	18,19,38	6,6,12	51,43,30	3,2,3	239	125	0.00163926121383	0.611,0.624,0.624	0.899,0.918,0.839	-0.266
ENSMUSG00000037773	Pced1a	chr2	-	130422465	130422704	130422224	130422375	130422812	130422892	125,140,130	0,3,7	144,160,156	14,14,15	364	125	0.00166388154388	1.0,0.941,0.864	0.779,0.797,0.781	0.149
ENSMUSG00000025602	Zfp202	chr9	+	40210440	40210560	40209766	40209896	40210895	40213189	55,78,116	0,8,0	90,81,88	11,11,14	245	125	0.00166981665321	1.0,0.833,1.0	0.807,0.79,0.762	0.158
ENSMUSG00000031365	Zfp275	chrX	+	73351268	73351360	73342620	73342751	73351808	73351923	58,35,30	0,3,0	27,46,31	3,8,5	217	125	0.00167156120574	1.0,0.87,1.0	0.838,0.768,0.781	0.161
ENSMUSG00000063663	Brwd3	chrX	-	108749282	108749441	108742567	108743770	108750230	108750328	330,344,312	32,18,7	173,155,114	18,34,16	284	125	0.0016993887112	0.819,0.894,0.951	0.809,0.667,0.758	0.143
ENSMUSG00000087231	E230016M11Rik	chr6	+	67043758	67043918	67036654	67036935	67063394	67064718	9,9,4	20,3,13	0,0,1	4,5,4	285	125	0.00170187547679	0.165,0.568,0.119	0.0,0.0,0.099	0.251
ENSMUSG00000026200	Glb1l	chr1	-	75208686	75208837	75208318	75208379	75209055	75209222	32,49,44	0,0,0	51,55,32	4,6,0	276	125	0.00171202075102	1.0,1.0,1.0	0.852,0.806,1.0	0.114
ENSMUSG00000079418	Atg4a	chrX	+	140988165	140988237	140986278	140986389	140990157	140990256	41,107,141	0,6,0	74,80,87	16,6,4	197	125	0.00174540537245	1.0,0.919,1.0	0.746,0.894,0.932	0.116
ENSMUSG00000033526	Ppip5k1	chr2	-	121316654	121316768	121310892	121312482	121321654	121321792	13,23,21	0,0,0	50,22,17	0,4,5	239	125	0.00174821693183	1.0,1.0,1.0	1.0,0.742,0.64	0.206
ENSMUSG00000042333	Tnfrsf14	chr4	-	154925262	154925418	154924413	154924504	154926598	154926724	30,16,21	5,0,3	41,38,35	0,0,0	281	125	0.00177089896516	0.727,1.0,0.757	1.0,1.0,1.0	-0.172
ENSMUSG00000018566	Slc2a4	chr11	-	69946285	69946458	69945837	69945953	69946567	69946684	15,82,55	2,3,4	171,195,127	43,30,40	298	125	0.0017805859419	0.759,0.92,0.852	0.625,0.732,0.571	0.201
ENSMUSG00000063897	DHRSX	chr4_GL456216_random	+	30698	30806	15880	16407	31058	31127	59,58,45	0,1,4	90,151,188	9,28,19	233	125	0.00178346205836	1.0,0.969,0.858	0.843,0.743,0.841	0.133
ENSMUSG00000085396	Firre	chrX	-	50608477	50608604	50600743	50600898	50608686	50608814	12,13,34	0,1,0	16,14,11	6,1,1	252	125	0.00178409977514	1.0,0.866,1.0	0.569,0.874,0.845	0.193
ENSMUSG00000016763	Scube1	chr15	-	83608217	83608309	83606505	83607477	83608723	83608876	186,408,351	13,26,40	126,173,143	20,36,25	217	125	0.00181769031701	0.892,0.9,0.835	0.784,0.735,0.767	0.114
ENSMUSG00000037337	Map4k1	chr7	+	29001919	29001990	29001748	29001838	29003096	29003276	27,32,55	22,0,6	41,50,40	2,0,0	196	125	0.00184405306729	0.439,1.0,0.854	0.929,1.0,1.0	-0.212
ENSMUSG00000028702	Rad54l	chr4	-	116111190	116111326	116105757	116105908	116118837	116118957	0,3,0	8,29,28	5,5,6	9,26,15	261	125	0.00184713731795	0.0,0.047,0.0	0.21,0.084,0.161	-0.136
ENSMUSG00000047554	Tmem41b	chr7	-	109982655	109982773	109979989	109981117	109985961	109986259	35,53,41	6,3,4	88,71,60	1,1,1	243	125	0.001848699147	0.75,0.901,0.841	0.978,0.973,0.969	-0.143
ENSMUSG00000027466	Rbck1	chr2	-	152323171	152323332	152322159	152322271	152324266	152324440	205,502,349	20,49,39	356,433,427	62,75,91	286	125	0.00186193328959	0.818,0.817,0.796	0.715,0.716,0.672	0.109
ENSMUSG00000037646	Vps13b	chr15	+	35607129	35607364	35597394	35597522	35617597	35617818	24,65,50	24,4,0	73,106,51	1,0,0	360	125	0.00187045556433	0.258,0.849,1.0	0.962,1.0,1.0	-0.285
ENSMUSG00000036002	Fam214b	chr4	-	43039814	43039899	43037062	43037206	43040273	43040291	14,9,9	0,1,0	10,12,9	1,2,5	210	125	0.0019012275533	1.0,0.843,1.0	0.856,0.781,0.517	0.23
ENSMUSG00000027075	Slc43a1	chr2	+	84855470	84855649	84852667	84852760	84859688	84859830	6,7,4	0,1,0	5,4,5	1,2,3	304	125	0.00193512055126	1.0,0.742,1.0	0.673,0.451,0.407	0.404
ENSMUSG00000024726	Carnmt1	chr19	+	18703360	18703464	18693648	18693762	18704019	18704788	184,200,162	33,24,16	80,98,99	23,24,42	229	125	0.00194044351256	0.753,0.82,0.847	0.655,0.69,0.563	0.171
ENSMUSG00000042632	Pla2g6	chr15	-	79327634	79327714	79317760	79318010	79328209	79328253	34,66,68	0,3,4	19,19,27	7,2,9	205	125	0.0019414338125	1.0,0.931,0.912	0.623,0.853,0.647	0.24
ENSMUSG00000038346	Zfp384	chr6	+	125024504	125024552	125023678	125023749	125024745	125025082	27,48,70	5,10,0	70,80,68	0,1,2	173	125	0.00196119106147	0.796,0.776,1.0	1.0,0.983,0.961	-0.124
ENSMUSG00000027361	Gabpb1	chr2	-	126646562	126646748	126627441	126630382	126653554	126653722	4,32,20	20,0,2	20,17,30	0,0,0	311	125	0.00196119106147	0.074,1.0,0.801	1.0,1.0,1.0	-0.375
ENSMUSG00000041144	Dnah7b	chr1	+	46224608	46224777	46223071	46223227	46225765	46225892	12,2,28	1,0,0	8,2,7	1,2,3	294	125	0.00196648564263	0.836,1.0,1.0	0.773,0.298,0.498	0.422
ENSMUSG00000037486	Asxl2	chr12	+	3476025	3476169	3474489	3474613	3484444	3484608	47,111,123	0,0,4	102,122,76	11,6,5	269	125	0.0019863286072	1.0,1.0,0.935	0.812,0.904,0.876	0.114
ENSMUSG00000037426	Depdc5	chr5	+	32864009	32864312	32863759	32863821	32864576	32864699	67,101,113	12,13,7	56,59,63	23,19,22	428	125	0.00200895825173	0.62,0.694,0.825	0.416,0.476,0.455	0.264
ENSMUSG00000089872	Rps6kc1	chr1	-	190904942	190905118	190899450	190899571	190911555	190911738	4,40,22	1,0,0	29,27,26	4,3,5	301	125	0.00201113507475	0.624,1.0,1.0	0.751,0.789,0.683	0.134
ENSMUSG00000044252	Osbpl1a	chr18	-	12911076	12911162	12906944	12906949	12914501	12914613	47,71,76	2,0,2	89,101,54	11,6,8	211	125	0.00201471146093	0.933,1.0,0.957	0.827,0.909,0.8	0.118
ENSMUSG00000032386	Trip4	chr9	-	65896696	65896930	65884927	65885247	65908438	65908794	18,11,32	0,0,0	12,6,12	2,5,0	359	125	0.00202604644942	1.0,1.0,1.0	0.676,0.295,1.0	0.343
ENSMUSG00000031788	Kifc3	chr8	-	95126525	95126707	95110693	95110759	95134716	95134859	66,43,50	37,29,25	22,25,25	49,25,32	307	125	0.00204766873073	0.421,0.376,0.449	0.155,0.289,0.241	0.187
ENSMUSG00000051331	Cacna1c	chr6	-	118630398	118630431	118627441	118627570	118637729	118637813	6,15,13	0,2,0	17,36,31	6,12,6	158	125	0.00204787554503	1.0,0.856,1.0	0.692,0.704,0.803	0.219
ENSMUSG00000041064	Pif1	chr9	+	65591719	65591859	65589947	65590054	65592123	65592230	75,150,113	0,7,3	188,209,156	21,16,17	265	125	0.00204787554503	1.0,0.91,0.947	0.809,0.86,0.812	0.125
ENSMUSG00000097571	Jpx	chrX	+	103496437	103496530	103493557	103493700	103502859	103506425	26,65,31	29,1,7	64,58,78	0,4,0	218	125	0.00205363786028	0.34,0.974,0.717	1.0,0.893,1.0	-0.287
ENSMUSG00000041975	Mettl8	chr2	-	70980376	70980426	70973252	70973392	70981854	70982184	9,41,43	0,1,15	35,37,31	0,1,0	175	125	0.00206566851848	1.0,0.967,0.672	1.0,0.964,1.0	-0.108
ENSMUSG00000037907	Ankrd13b	chr11	-	77472013	77472179	77470486	77471878	77472301	77472378	17,56,35	15,25,32	28,25,23	45,54,51	291	125	0.00210254302418	0.327,0.49,0.32	0.211,0.166,0.162	0.199
ENSMUSG00000057738	Sptan1	chr2	+	30014157	30014172	30013675	30013838	30015588	30015720	72,62,43	127,314,286	37,48,51	426,463,421	140	125	0.00211387080865	0.336,0.15,0.118	0.072,0.085,0.098	0.116
ENSMUSG00000032384	Csnk1g1	chr9	+	65950015	65950064	65921003	65921068	65958328	65958721	14,53,52	0,0,1	39,33,30	1,11,1	174	125	0.00214887468414	1.0,1.0,0.974	0.966,0.683,0.956	0.123
ENSMUSG00000029798	Herc6	chr6	+	57662065	57662249	57660090	57660161	57662342	57662445	13,29,24	0,2,6	18,24,15	0,0,0	309	125	0.00216683997197	1.0,0.854,0.618	1.0,1.0,1.0	-0.176
ENSMUSG00000044566	Cage1	chr13	-	38032364	38032624	38028102	38028190	38036787	38036923	33,4,6	0,0,0	4,7,6	2,4,0	385	125	0.00217137742269	1.0,1.0,1.0	0.394,0.362,1.0	0.415
ENSMUSG00000002031	Ift46	chr9	+	44774182	44774231	44773699	44773784	44782099	44782198	1,12,15	0,0,0	10,9,6	2,0,7	174	125	0.00219995067731	1.0,1.0,1.0	0.782,1.0,0.381	0.279
ENSMUSG00000090733	Rps27	chr3	-	90213380	90213493	90213192	90213301	90213609	90213647	16,70,73	1,4,1	51,43,36	7,8,9	238	125	0.00224010431792	0.894,0.902,0.975	0.793,0.738,0.678	0.187
ENSMUSG00000028108	Ecm1	chr3	-	95738011	95738116	95737807	95737942	95738238	95738301	6,8,16	9,0,2	14,16,7	0,0,0	230	125	0.00226641630918	0.266,1.0,0.813	1.0,1.0,1.0	-0.307
ENSMUSG00000039678	Tbc1d13	chr2	+	30135408	30135552	30134796	30134870	30137120	30137182	51,58,35	45,27,35	95,74,79	29,21,8	269	125	0.0023079464102	0.345,0.5,0.317	0.604,0.621,0.821	-0.295
ENSMUSG00000039988	Ankrd13c	chr3	+	157975227	157975294	157972231	157972317	157988639	157988784	13,28,50	12,0,3	64,35,38	0,0,0	192	125	0.00231164342623	0.414,1.0,0.916	1.0,1.0,1.0	-0.223
ENSMUSG00000023079	Gtf2ird1	chr5	-	134366835	134366916	134363901	134363979	134379936	134380020	9,55,21	0,0,0	56,60,64	5,5,3	206	125	0.00232588721467	1.0,1.0,1.0	0.872,0.879,0.928	0.107
ENSMUSG00000001065	Zfp276	chr8	+	123259430	123259514	123256418	123256865	123264815	123264926	41,70,62	0,1,2	82,82,90	8,6,8	209	125	0.0023358212475	1.0,0.977,0.949	0.86,0.891,0.871	0.101
ENSMUSG00000028796	Phc2	chr4	+	128711057	128711144	128709498	128709663	128712058	128712359	17,53,32	17,6,2	21,22,25	1,0,1	212	125	0.00234033731762	0.371,0.839,0.904	0.925,1.0,0.936	-0.249
ENSMUSG00000063889	Crem	chr18	-	3299161	3299308	3276693	3276729	3325360	3325478	22,30,27	0,0,2	17,20,15	3,5,2	272	125	0.00234988220032	1.0,1.0,0.861	0.723,0.648,0.775	0.238
ENSMUSG00000036932	Aifm1	chrX	-	48503582	48503713	48499771	48499871	48513235	48513559	11,2,14	8,1,1	3,7,12	0,0,1	256	125	0.0023512637399	0.402,0.494,0.872	1.0,1.0,0.854	-0.362
ENSMUSG00000040187	Arntl2	chr6	+	146802934	146803055	146796064	146796149	146805435	146805576	8,3,2	0,2,0	4,2,5	10,6,3	246	125	0.00236621081792	1.0,0.433,1.0	0.169,0.145,0.459	0.553
ENSMUSG00000032387	Rbpms2	chr9	+	65650561	65650624	65649966	65650005	65650932	65651083	55,184,188	18,2,0	180,167,186	0,0,0	188	125	0.00237481222643	0.67,0.984,1.0	1.0,1.0,1.0	-0.115
ENSMUSG00000026014	Raph1	chr1	-	60518979	60519060	60510416	60510491	60525591	60526100	0,2,1	9,7,4	5,8,5	4,8,6	206	125	0.00238227697503	0.0,0.148,0.132	0.431,0.378,0.336	-0.288
ENSMUSG00000023908	Pkmyt1	chr17	+	23734965	23735072	23733822	23734316	23735199	23735372	72,142,153	19,0,0	329,279,295	0,0,0	232	125	0.00239021766139	0.671,1.0,1.0	1.0,1.0,1.0	-0.11
ENSMUSG00000053510	Nrd1	chr4	+	109016651	109016785	109013509	109013840	109017626	109017696	54,73,61	0,1,5	22,23,15	3,5,6	259	125	0.00241494301765	1.0,0.972,0.855	0.78,0.689,0.547	0.27
ENSMUSG00000032740	Ccdc88a	chr11	+	29497342	29497426	29493878	29494093	29499334	29499406	91,129,86	0,7,9	104,103,77	12,25,13	209	125	0.00242285951457	1.0,0.917,0.851	0.838,0.711,0.78	0.146
ENSMUSG00000039458	Mtmr12	chr15	+	12237928	12238019	12233853	12233926	12244983	12245113	45,102,111	26,2,0	134,154,147	0,0,0	216	125	0.00245453591527	0.5,0.967,1.0	1.0,1.0,1.0	-0.178
ENSMUSG00000026956	Uap1l1	chr2	-	25363243	25363384	25362662	25362848	25363805	25363999	67,44,42	0,2,19	69,39,54	0,1,0	266	125	0.00245970527004	1.0,0.912,0.51	1.0,0.948,1.0	-0.175
ENSMUSG00000030104	Edem1	chr6	+	108851209	108851283	108849394	108849565	108854244	108854448	88,147,130	22,2,19	107,159,113	3,2,5	199	125	0.00246821111006	0.715,0.979,0.811	0.957,0.98,0.934	-0.122
ENSMUSG00000032579	Hemk1	chr9	-	107336178	107336272	107330772	107330822	107336571	107336663	12,24,25	0,0,0	33,34,39	0,1,15	219	125	0.00248336945133	1.0,1.0,1.0	1.0,0.951,0.597	0.151
ENSMUSG00000037989	Wnk2	chr13	-	49072501	49072795	49071990	49072040	49076136	49076664	26,35,22	6,6,7	14,23,19	10,19,19	419	125	0.00253697079146	0.564,0.635,0.484	0.295,0.265,0.23	0.298
ENSMUSG00000030172	Erc1	chr6	-	119824385	119825209	119796906	119797323	119847876	119848099	85,221,162	0,1,0	173,213,186	8,1,3	949	125	0.00253697079146	1.0,0.967,1.0	0.74,0.966,0.891	0.123
ENSMUSG00000000732	Icosl	chr10	+	78071737	78072091	78071160	78071279	78073706	78074000	17,27,31	0,0,0	24,29,19	0,4,3	479	125	0.00260320826328	1.0,1.0,1.0	1.0,0.654,0.623	0.241
ENSMUSG00000024985	Tcf7l2	chr19	+	55925976	55926049	55923895	55923944	55926683	55926756	3,18,9	0,0,0	9,14,10	0,8,1	198	125	0.00261452678354	1.0,1.0,1.0	1.0,0.525,0.863	0.204
ENSMUSG00000073771	Btbd19	chr4	-	117120970	117121096	117120174	117120861	117121197	117121329	0,3,5	28,22,9	7,7,3	8,4,3	251	125	0.00266555828878	0.0,0.064,0.217	0.304,0.466,0.332	-0.274
ENSMUSG00000038056	Kmt2c	chr5	-	25275899	25275973	25275627	25275736	25276139	25276256	118,187,246	37,0,0	161,222,161	0,0,0	199	125	0.00266706482102	0.667,1.0,1.0	1.0,1.0,1.0	-0.111
ENSMUSG00000036882	Arhgap33	chr7	-	30534102	30534212	30532934	30533032	30534925	30535009	13,36,55	2,4,0	106,121,90	22,25,58	235	125	0.00266706482102	0.776,0.827,1.0	0.719,0.72,0.452	0.237
ENSMUSG00000029127	Zbtb49	chr5	-	38213307	38214383	38205888	38205962	38216446	38216613	24,53,49	0,0,0	54,63,60	2,5,0	1201	125	0.00266706482102	1.0,1.0,1.0	0.738,0.567,1.0	0.232
ENSMUSG00000025402	Nab2	chr10	-	127662730	127662922	127660917	127661779	127663131	127663264	121,318,266	193,138,161	654,559,573	199,163,160	317	125	0.00276632270997	0.198,0.476,0.394	0.564,0.575,0.585	-0.219
ENSMUSG00000026153	Fam135a	chr1	-	24030741	24030896	24028199	24030528	24032662	24032736	169,376,268	6,19,8	182,209,203	25,22,14	280	125	0.00278570135696	0.926,0.898,0.937	0.765,0.809,0.866	0.107
ENSMUSG00000052374	Actn2	chr13	-	12304313	12304392	12300934	12301016	12306273	12306361	18,3,1	0,0,0	4,1,1	2,4,0	204	125	0.00279859345534	1.0,1.0,1.0	0.551,0.133,1.0	0.439
ENSMUSG00000020100	Slc29a3	chr10	-	60720860	60721023	60712071	60716490	60730569	60730652	2,34,7	0,0,0	43,50,29	3,4,3	288	125	0.00286353009316	1.0,1.0,1.0	0.862,0.844,0.808	0.162
ENSMUSG00000073758	Sh3d21	chr4	-	126161334	126161421	126160467	126160510	126161734	126161780	7,17,12	0,0,0	34,27,30	4,2,4	212	125	0.00292341163354	1.0,1.0,1.0	0.834,0.888,0.816	0.154
ENSMUSG00000002602	Axl	chr7	-	25774083	25774223	25773098	25773125	25774514	25774725	24,26,35	11,13,8	170,150,119	10,20,16	265	125	0.00301561826441	0.507,0.485,0.674	0.889,0.78,0.778	-0.26
ENSMUSG00000042439	Zfp532	chr18	+	65638749	65638931	65622983	65625334	65682894	65683007	226,365,318	54,95,80	192,204,187	92,71,95	307	125	0.00304165671802	0.63,0.61,0.618	0.459,0.539,0.445	0.138
ENSMUSG00000030815	Phkg2	chr7	+	127577974	127578029	127577534	127577646	127579666	127579732	121,114,119	36,14,9	78,57,93	41,29,29	180	125	0.00305998302202	0.7,0.85,0.902	0.569,0.577,0.69	0.205
ENSMUSG00000026098	Pms1	chr1	-	53290378	53290423	53281946	53282092	53296885	53297017	15,20,5	15,46,58	4,4,5	61,59,65	170	125	0.00307479399146	0.424,0.242,0.06	0.046,0.047,0.054	0.193
ENSMUSG00000004233	Wars2	chr3	+	99187480	99187738	99141092	99141188	99204535	99204616	215,205,172	16,11,5	129,145,111	2,3,0	383	125	0.00310634491136	0.814,0.859,0.918	0.955,0.94,1.0	-0.101
ENSMUSG00000046753	Ccdc66	chr14	-	27500240	27500682	27498723	27498889	27506650	27506715	55,197,156	0,1,2	180,141,149	7,3,8	567	125	0.00313349509733	1.0,0.977,0.945	0.85,0.912,0.804	0.119
ENSMUSG00000029470	P2rx4	chr5	+	122724593	122724674	122719129	122719226	122724989	122725131	10,18,22	0,0,0	26,9,21	3,0,5	206	125	0.00313911700958	1.0,1.0,1.0	0.84,1.0,0.718	0.147
ENSMUSG00000029319	Coq2	chr5	-	100667891	100668058	100663579	100663701	100673988	100674284	154,313,288	17,38,42	295,199,293	59,59,70	292	125	0.00315457281638	0.795,0.779,0.746	0.682,0.591,0.642	0.135
ENSMUSG00000087095	Emx2os	chr19	-	59429999	59430099	59425103	59429261	59432802	59433032	0,35,13	8,12,16	214,171,163	35,32,17	225	125	0.00319100537326	0.0,0.618,0.311	0.773,0.748,0.842	-0.478
ENSMUSG00000051149	Adnp	chr2	-	168204599	168204774	168189281	168189394	168206573	168206922	155,230,180	23,113,116	118,142,157	140,170,199	300	125	0.00319494415935	0.737,0.459,0.393	0.26,0.258,0.247	0.275
ENSMUSG00000038429	Usp5	chr6	-	124828014	124828139	124826298	124826424	124828849	124828895	0,13,3	14,4,5	25,23,15	5,0,4	250	125	0.00320204324806	0.0,0.619,0.231	0.714,1.0,0.652	-0.505
ENSMUSG00000046111	Cep295	chr9	-	15332991	15333300	15330753	15330910	15335049	15335305	18,31,28	0,0,1	20,25,14	5,0,3	434	125	0.00321952147399	1.0,1.0,0.89	0.535,1.0,0.573	0.261
ENSMUSG00000032855	Pkd1	chr17	+	24587178	24587292	24586461	24586588	24587399	24587449	41,117,109	9,3,10	118,147,88	42,29,31	239	125	0.00328716601415	0.704,0.953,0.851	0.595,0.726,0.598	0.196
ENSMUSG00000040690	Col16a1	chr4	+	130049632	130049739	130047839	130048083	130051654	130051729	6,29,32	0,2,0	110,83,73	9,7,17	232	125	0.00330369009228	1.0,0.887,1.0	0.868,0.865,0.698	0.152
ENSMUSG00000042901	Aida	chr1	+	183306884	183306939	183306423	183306477	183313660	183313724	65,76,171	0,1,12	115,82,79	13,16,9	180	125	0.00331610408539	1.0,0.981,0.908	0.86,0.781,0.859	0.13
ENSMUSG00000015937	H2afy	chr13	-	56088251	56088342	56084195	56084285	56096123	56096234	9,9,17	11,8,8	37,34,36	9,4,5	216	125	0.00334010816589	0.321,0.394,0.552	0.704,0.831,0.806	-0.358
ENSMUSG00000020319	Wdpcp	chr11	+	21691834	21691903	21689567	21689682	21695113	21697568	17,54,30	0,1,0	28,35,32	5,3,2	194	125	0.00334010816589	1.0,0.972,1.0	0.783,0.883,0.912	0.131
ENSMUSG00000085767	Gm13563	chr2	+	26388241	26388392	26387597	26387782	26388553	26389018	9,4,6	0,0,1	23,17,11	4,7,1	276	125	0.0033956711373	1.0,1.0,0.731	0.723,0.524,0.833	0.217
ENSMUSG00000040481	Bptf	chr11	-	107095001	107095190	107082512	107082700	107095715	107095925	145,199,204	117,115,117	193,250,156	78,80,65	314	125	0.00345492754784	0.33,0.408,0.41	0.496,0.554,0.489	-0.13
ENSMUSG00000029283	Cdc7	chr5	+	106974600	106974696	106973776	106974020	106975484	106975660	578,706,712	13,154,164	331,343,369	102,99,124	221	125	0.00353255548825	0.962,0.722,0.711	0.647,0.662,0.627	0.153
ENSMUSG00000042323	Pbrm1	chr14	+	31045329	31045425	31044623	31044709	31046331	31046423	459,503,568	140,259,229	264,283,209	155,220,141	221	125	0.00353346224888	0.65,0.523,0.584	0.491,0.421,0.456	0.13
ENSMUSG00000022364	Tbc1d31	chr15	+	57919930	57920046	57915969	57916116	57922956	57923135	64,122,148	0,14,5	135,128,93	19,32,12	241	125	0.00353352242684	1.0,0.819,0.939	0.787,0.675,0.801	0.165
ENSMUSG00000047603	Zfp235	chr7	+	24138292	24138502	24137045	24137172	24140299	24140944	13,12,14	3,20,10	9,10,4	36,34,33	335	125	0.00354081298915	0.618,0.183,0.343	0.085,0.099,0.043	0.306
ENSMUSG00000028441	1110017D15Rik	chr4	-	41507098	41507269	41505567	41505654	41507520	41507754	47,26,17	21,15,32	6,4,18	32,20,34	296	125	0.00354868209036	0.486,0.423,0.183	0.073,0.078,0.183	0.253
ENSMUSG00000030102	Itpr1	chr6	+	108432645	108432696	108417876	108418000	108438299	108438432	1,9,9	35,54,50	6,19,13	20,33,26	176	125	0.00354950040147	0.02,0.106,0.113	0.176,0.29,0.262	-0.163
ENSMUSG00000049550	Clip1	chr5	-	123635173	123635278	123630224	123631169	123638955	123638988	8,23,26	0,5,7	13,7,10	1,0,0	230	125	0.00357057211793	1.0,0.714,0.669	0.876,1.0,1.0	-0.164
ENSMUSG00000022533	Atp13a3	chr16	-	30321805	30321895	30312422	30315901	30322871	30322952	173,360,293	65,101,126	140,148,128	82,84,92	215	125	0.00357057211793	0.607,0.675,0.575	0.498,0.506,0.447	0.135
ENSMUSG00000031736	Crnde	chr8	-	92350690	92350754	92326032	92326462	92355687	92355831	46,76,77	1,13,21	91,88,110	49,41,48	189	125	0.00366672719009	0.968,0.795,0.708	0.551,0.587,0.602	0.244
ENSMUSG00000034940	Synrg	chr11	+	84039655	84039691	84039210	84039321	84040796	84040928	22,4,1	9,10,21	2,3,0	45,43,36	161	125	0.00367260775471	0.655,0.237,0.036	0.033,0.051,0.0	0.281
ENSMUSG00000041245	Wnk3	chrX	+	151285778	151285916	151284504	151284556	151286259	151287206	59,153,185	12,4,1	89,152,99	2,0,0	263	125	0.00371047993093	0.7,0.948,0.989	0.955,1.0,1.0	-0.106
ENSMUSG00000014496	Ankrd28	chr14	-	31743222	31743435	31736759	31736838	31755732	31755803	140,179,201	32,0,0	172,213,137	0,0,0	338	125	0.00372066415272	0.618,1.0,1.0	1.0,1.0,1.0	-0.127
ENSMUSG00000039620	6430573F11Rik	chr8	+	36505551	36505725	36498326	36498481	36511572	36513013	22,32,32	2,6,0	23,15,31	0,0,0	299	125	0.003728710732	0.821,0.69,1.0	1.0,1.0,1.0	-0.163
ENSMUSG00000040268	Plekha1	chr7	+	130909587	130909628	130908335	130908425	130910831	130910901	53,141,118	23,14,13	125,80,69	4,3,5	166	125	0.00373469814455	0.634,0.884,0.872	0.959,0.953,0.912	-0.145
ENSMUSG00000000884	Gnb1l	chr16	+	18544114	18544273	18499045	18499140	18548092	18548191	40,41,36	0,3,0	70,64,44	7,9,5	284	125	0.00378232514637	1.0,0.857,1.0	0.815,0.758,0.795	0.163
ENSMUSG00000033216	Eefsec	chr6	-	88355482	88355647	88258272	88258391	88376203	88376411	11,7,2	8,2,0	4,4,5	0,0,1	290	125	0.00379232523547	0.372,0.601,1.0	1.0,1.0,0.683	-0.237
ENSMUSG00000060002	Chpt1	chr10	-	88482230	88482315	88477009	88477168	88488381	88488523	68,135,122	22,0,0	214,204,183	0,1,0	210	125	0.00379310386828	0.648,1.0,1.0	1.0,0.992,1.0	-0.115
ENSMUSG00000067629	Syngap1	chr17	+	26961068	26961110	26960342	26960521	26961435	26962498	44,20,10	70,225,152	3,9,8	121,167,140	167	125	0.00392342118699	0.32,0.062,0.047	0.018,0.039,0.041	0.11
ENSMUSG00000029344	Tpst2	chr5	+	112307565	112308477	112303899	112303971	112309688	112309887	130,185,193	3,1,14	293,250,304	2,1,1	1037	125	0.00399144927612	0.839,0.957,0.624	0.946,0.968,0.973	-0.156
ENSMUSG00000000378	Ccm2	chr11	+	6584519	6584603	6546909	6547029	6589431	6589568	5,17,5	0,0,0	10,13,15	2,2,3	209	125	0.00400423940483	1.0,1.0,1.0	0.749,0.795,0.749	0.236
ENSMUSG00000029131	Dnajb6	chr5	+	29756233	29756338	29753541	29753652	29757547	29757960	11,26,12	8,1,8	13,11,15	0,0,2	230	125	0.00400431774875	0.428,0.934,0.449	1.0,1.0,0.803	-0.331
ENSMUSG00000050323	Ndufaf6	chr4	-	11066650	11066707	11059011	11059113	11070199	11070322	17,45,73	0,7,17	36,26,41	1,0,2	182	125	0.0040090863072	1.0,0.815,0.747	0.961,1.0,0.934	-0.111
ENSMUSG00000079036	Alkbh1	chr12	-	87441270	87441343	87438396	87438559	87441642	87441780	43,41,19	2,2,10	17,22,22	1,0,0	198	125	0.00401090644962	0.931,0.928,0.545	0.915,1.0,1.0	-0.17
ENSMUSG00000022094	Slc39a14	chr14	-	70313600	70313770	70310855	70310975	70316437	70316624	48,82,88	0,2,0	67,66,53	3,2,7	295	125	0.00401746342932	1.0,0.946,1.0	0.904,0.933,0.762	0.116
ENSMUSG00000087368	BC065397	chrX	+	136761990	136762088	136759855	136759918	136788520	136788617	38,38,21	0,0,1	32,53,33	7,2,2	223	125	0.00402815116578	1.0,1.0,0.922	0.719,0.937,0.902	0.121
ENSMUSG00000058388	Phtf1	chr3	+	103981885	103981955	103969054	103969130	103985752	103985909	23,24,43	0,3,6	19,15,17	0,0,0	195	125	0.00403536958838	1.0,0.837,0.821	1.0,1.0,1.0	-0.114
ENSMUSG00000024163	Mapk8ip3	chr17	-	24908410	24908428	24907328	24907386	24909149	24909161	30,6,12	1,5,3	7,9,4	21,8,7	143	125	0.00416520603369	0.963,0.512,0.778	0.226,0.496,0.333	0.399
ENSMUSG00000026135	Zfp142	chr1	-	74579324	74579927	74578122	74578287	74587563	74588025	115,77,62	0,0,0	91,80,70	2,4,2	728	125	0.00419051847525	1.0,1.0,1.0	0.887,0.774,0.857	0.161
ENSMUSG00000041264	Uspl1	chr5	+	149187707	149187834	149184666	149184806	149188344	149188473	204,144,123	98,205,141	92,104,77	191,200,221	252	125	0.00421115717323	0.508,0.258,0.302	0.193,0.205,0.147	0.174
ENSMUSG00000035150	Eif2s3x	chrX	-	94199713	94199858	94197287	94197457	94200889	94200984	9,10,17	8,0,3	10,13,11	0,0,1	270	125	0.00421129456128	0.342,1.0,0.724	1.0,1.0,0.836	-0.257
ENSMUSG00000002546	Golga2	chr2	+	32297753	32297834	32297520	32297577	32298599	32298638	134,227,201	35,32,40	132,169,113	45,59,51	206	125	0.00429855211835	0.699,0.811,0.753	0.64,0.635,0.573	0.138
ENSMUSG00000097039	Pvt1	chr15	+	62175827	62175926	62175466	62175548	62242173	62242301	0,2,12	13,28,68	12,7,5	18,15,10	224	125	0.00441381849317	0.0,0.038,0.09	0.271,0.207,0.218	-0.189
ENSMUSG00000000884	Gnb1l	chr16	+	18544110	18544273	18499045	18499140	18548092	18548191	39,43,33	0,3,0	72,64,46	7,9,5	288	125	0.00451438693356	1.0,0.862,1.0	0.817,0.755,0.8	0.163
ENSMUSG00000031393	Mecp2	chrX	-	74079908	74080032	74036981	74037332	74085509	74085612	68,218,154	22,33,57	92,131,95	62,70,58	249	125	0.00460235606438	0.608,0.768,0.576	0.427,0.484,0.451	0.197
ENSMUSG00000039607	Rbms3	chr9	-	116582737	116582865	116578025	116578702	116636368	116636479	30,63,41	0,0,14	173,144,105	0,0,0	253	125	0.00464499246364	1.0,1.0,0.591	1.0,1.0,1.0	-0.136
ENSMUSG00000032407	U2surp	chr9	-	95500687	95500873	95495834	95495933	95502539	95502584	432,608,575	84,131,163	407,474,369	51,64,59	311	125	0.00466990903563	0.674,0.651,0.586	0.762,0.749,0.715	-0.105
ENSMUSG00000090363	Gm3512	chr14	-	7157280	7157463	7153510	7154708	7158135	7158267	0,0,2	3,21,32	3,6,3	17,8,13	308	125	0.00469531119432	0.0,0.0,0.025	0.067,0.233,0.086	-0.12
ENSMUSG00000078684	5830417I10Rik	chr3	+	88795463	88795487	88789357	88789398	88799614	88799718	39,47,40	81,73,51	52,75,45	43,41,41	149	125	0.00471093668217	0.288,0.351,0.397	0.504,0.605,0.479	-0.184
ENSMUSG00000045962	Wnk1	chr6	-	119953770	119954232	119951897	119951995	119956070	119956196	176,299,189	0,19,22	72,155,108	12,33,19	587	125	0.00486978961027	1.0,0.77,0.647	0.561,0.5,0.548	0.269
ENSMUSG00000008305	Tle1	chr4	-	72158212	72158417	72145309	72145420	72169121	72169196	249,536,472	20,66,47	247,251,261	39,49,55	330	125	0.00487772217506	0.825,0.755,0.792	0.706,0.66,0.643	0.121
ENSMUSG00000005069	Pex5	chr6	-	124404132	124404243	124403811	124403907	124404629	124404720	221,282,209	154,140,109	235,220,192	177,228,182	236	125	0.00487944500633	0.432,0.516,0.504	0.413,0.338,0.358	0.114
ENSMUSG00000044702	Palb2	chr7	-	122128922	122129016	122127048	122128443	122129673	122129733	42,128,118	4,3,0	59,81,59	7,9,6	219	125	0.00490139755424	0.857,0.961,1.0	0.828,0.837,0.849	0.101
ENSMUSG00000057440	Mpp7	chr18	-	7379988	7380069	7356141	7356235	7403185	7403356	61,47,24	0,0,0	42,54,41	2,6,2	206	125	0.00494364383918	1.0,1.0,1.0	0.927,0.845,0.926	0.101
ENSMUSG00000052144	Ppp4r2	chr6	+	100865073	100865217	100864678	100864753	100865787	100866083	5,44,70	77,88,64	74,62,46	43,54,44	269	125	0.00497570393363	0.029,0.189,0.337	0.444,0.348,0.327	-0.188
ENSMUSG00000032198	Dock6	chr9	-	21825782	21825875	21825434	21825530	21829473	21829578	28,26,25	17,30,11	22,19,14	39,42,39	218	125	0.00498008247959	0.486,0.332,0.566	0.244,0.206,0.171	0.254
ENSMUSG00000024566	Atp9b	chr18	-	80891814	80891923	80869741	80869793	80909591	80909705	64,91,90	30,1,0	102,124,100	0,1,0	234	125	0.00498008247959	0.533,0.98,1.0	1.0,0.985,1.0	-0.157
ENSMUSG00000022760	Thap7	chr16	-	17530677	17530857	17528185	17528740	17531024	17531112	14,34,34	0,3,0	39,20,32	5,7,5	305	125	0.00499573411972	1.0,0.823,1.0	0.762,0.539,0.724	0.266
ENSMUSG00000032827	Ppp1r9a	chr6	+	5157003	5157027	5156120	5156240	5158088	5158271	37,19,30	43,52,28	7,25,5	50,76,35	149	125	0.00500692956362	0.419,0.235,0.473	0.105,0.216,0.107	0.233
ENSMUSG00000056367	Actr3b	chr5	+	25798445	25798501	25760025	25760128	25809784	25809909	0,4,23	16,4,0	10,11,10	0,2,0	181	125	0.00506111523448	0.0,0.408,1.0	1.0,0.792,1.0	-0.461
ENSMUSG00000040712	Camta2	chr11	-	70683278	70683365	70682893	70683047	70683889	70684025	33,17,1	38,6,26	32,25,23	7,7,2	212	125	0.00506111523448	0.339,0.626,0.022	0.729,0.678,0.871	-0.43
ENSMUSG00000076435	Acsf2	chr11	-	94570302	94570460	94569940	94570032	94570613	94570709	61,235,195	66,26,22	379,373,398	15,18,13	283	125	0.00507515377181	0.29,0.8,0.797	0.918,0.902,0.931	-0.288
ENSMUSG00000074912	Gm14207	chr2	-	119325167	119325329	119321342	119321666	119325498	119325543	19,2,1	0,4,2	4,4,2	0,1,0	287	125	0.00515777063315	1.0,0.179,0.179	1.0,0.635,1.0	-0.426
ENSMUSG00000002602	Axl	chr7	-	25773342	25773493	25773098	25773125	25774514	25774725	15,42,36	11,13,8	217,162,131	10,20,16	276	125	0.00520897189921	0.382,0.594,0.671	0.908,0.786,0.788	-0.278
ENSMUSG00000031229	Atrx	chrX	-	105884306	105884420	105879908	105880018	105887714	105887839	400,506,482	56,90,85	294,362,216	79,94,64	239	125	0.00527038825255	0.789,0.746,0.748	0.661,0.668,0.638	0.105
ENSMUSG00000026811	St6galnac6	chr2	+	32608041	32608096	32607025	32607111	32612223	32612403	0,1,8	11,27,27	7,10,15	14,20,22	180	125	0.00527038825255	0.0,0.025,0.171	0.258,0.258,0.321	-0.214
ENSMUSG00000060288	Ppih	chr4	-	119319829	119319853	119319519	119319564	119320168	119320233	0,14,7	18,2,0	12,15,10	0,0,0	149	125	0.00531446863886	0.0,0.854,1.0	1.0,1.0,1.0	-0.382
ENSMUSG00000042210	Abhd14a	chr9	-	106445525	106445834	106444089	106444306	106447530	106447563	108,136,129	19,89,47	143,117,129	150,120,127	434	125	0.00531446863886	0.621,0.306,0.442	0.215,0.219,0.226	0.236
ENSMUSG00000031229	Atrx	chrX	-	105910573	105910643	105899880	105899993	105911469	105911654	16,14,29	5,16,38	15,5,4	32,38,27	195	125	0.0053617635263	0.672,0.359,0.329	0.231,0.078,0.087	0.321
ENSMUSG00000001998	Ap4e1	chr2	+	127043678	127043756	127043420	127043543	127046147	127046287	16,18,41	0,0,2	29,38,31	4,4,5	203	125	0.00540181899476	1.0,1.0,0.927	0.817,0.854,0.792	0.155
ENSMUSG00000028107	Tars2	chr3	-	95746534	95746697	95746032	95746170	95747438	95747656	242,348,324	49,14,3	393,378,373	8,7,3	288	125	0.00550236846717	0.682,0.915,0.979	0.955,0.959,0.982	-0.107
ENSMUSG00000021546	Hnrnpk	chr13	-	58396187	58396259	58395573	58395687	58396826	58396899	35,200,264	63,107,130	348,341,269	99,82,69	197	125	0.00551004811549	0.261,0.543,0.563	0.69,0.725,0.712	-0.253
ENSMUSG00000046541	Zfp526	chr7	+	25224114	25224207	25221424	25221504	25224300	25227507	71,150,81	0,5,5	83,67,75	9,13,6	218	125	0.00554205012046	1.0,0.945,0.903	0.841,0.747,0.878	0.127
ENSMUSG00000062115	Rai1	chr11	+	60140240	60140370	60105012	60105394	60185095	60190622	180,197,140	1,14,4	106,161,150	14,11,19	255	125	0.00554310521455	0.989,0.873,0.945	0.788,0.878,0.795	0.115
ENSMUSG00000062101	Zfp119b	chr17	-	55940928	55940989	55938380	55939993	55941185	55941312	37,37,25	11,0,0	35,42,30	0,0,0	186	125	0.00574417232132	0.693,1.0,1.0	1.0,1.0,1.0	-0.102
ENSMUSG00000059939	9430015G10Rik	chr4	+	156124091	156124122	156123534	156123669	156125416	156127263	10,34,40	0,12,2	51,67,33	2,1,0	156	125	0.00576515314908	1.0,0.694,0.941	0.953,0.982,1.0	-0.1
ENSMUSG00000020527	Myo19	chr11	+	84895267	84895364	84894549	84894652	84897120	84897211	49,65,120	0,3,2	54,58,41	9,3,5	222	125	0.0057792123592	1.0,0.924,0.971	0.772,0.916,0.822	0.128
ENSMUSG00000028524	Sgip1	chr4	+	102863661	102863733	102860769	102860794	102867639	102867696	1,10,12	0,0,0	27,33,20	2,5,2	197	125	0.00582035389242	1.0,1.0,1.0	0.895,0.807,0.864	0.145
ENSMUSG00000037337	Map4k1	chr7	+	29002347	29002403	29001748	29001838	29003096	29003274	17,47,20	22,0,6	15,24,24	2,0,0	181	125	0.00587242932565	0.348,1.0,0.697	0.838,1.0,1.0	-0.264
ENSMUSG00000018347	Zkscan6	chr11	+	65816488	65816580	65815917	65816125	65828041	65829239	42,50,50	14,0,0	48,61,59	0,0,0	217	125	0.00591476178459	0.633,1.0,1.0	1.0,1.0,1.0	-0.122
ENSMUSG00000042097	Zfp239	chr6	+	117866394	117866574	117863076	117863142	117869217	117869273	28,43,37	6,17,13	36,29,27	26,32,26	305	125	0.00591476178459	0.657,0.509,0.538	0.362,0.271,0.299	0.257
ENSMUSG00000071454	Dtnb	chr12	+	3754095	3754116	3751810	3751907	3772586	3772746	54,103,121	134,245,170	91,124,110	117,117,123	146	125	0.00602842528965	0.257,0.265,0.379	0.4,0.476,0.434	-0.136
ENSMUSG00000068115	Ninl	chr2	-	150949338	150950379	150945083	150945188	150952484	150952792	237,170,157	16,1,4	158,163,184	0,1,2	1166	125	0.00603104498383	0.614,0.948,0.808	1.0,0.946,0.908	-0.161
ENSMUSG00000039285	Azi2	chr9	+	118059619	118059666	118059056	118059175	118061713	118062489	81,56,56	79,161,193	38,45,55	257,280,215	172	125	0.00609915070589	0.427,0.202,0.174	0.097,0.105,0.157	0.148
ENSMUSG00000040414	Slc25a28	chr19	-	43666914	43667143	43665771	43665828	43674475	43674881	133,180,170	35,9,2	222,192,225	5,3,1	354	125	0.00613813932954	0.573,0.876,0.968	0.94,0.958,0.988	-0.156
ENSMUSG00000037570	Mcrs1	chr15	-	99249875	99250014	99248701	99248860	99251861	99251961	109,111,71	0,5,4	39,41,56	12,5,4	264	125	0.00615328449072	1.0,0.913,0.894	0.606,0.795,0.869	0.179
ENSMUSG00000020794	Ube2g1	chr11	+	72645536	72645652	72607282	72607635	72672959	72673057	31,47,14	0,6,0	8,8,7	5,8,1	241	125	0.00621193865962	1.0,0.802,1.0	0.454,0.342,0.784	0.407
ENSMUSG00000027201	Myef2	chr2	-	125110479	125110671	125108955	125109019	125113848	125113942	21,1,6	0,19,17	6,7,7	1,1,0	317	125	0.00622111428368	1.0,0.02,0.122	0.703,0.734,1.0	-0.432
ENSMUSG00000033014	Trim33	chr3	+	103353566	103353617	103352002	103352155	103353696	103358775	415,492,519	162,302,303	256,298,294	229,266,218	176	125	0.00628801896774	0.645,0.536,0.549	0.443,0.443,0.489	0.118
ENSMUSG00000030199	Etv6	chr6	+	134066306	134066465	134035699	134036138	134137284	134137417	58,171,167	75,128,158	122,137,125	69,61,72	284	125	0.00629607122145	0.254,0.37,0.318	0.438,0.497,0.433	-0.142
ENSMUSG00000030424	Zfp939	chr7	+	39467341	39467434	39459815	39459942	39471396	39471506	81,38,58	15,0,6	49,46,37	3,0,0	218	125	0.00629882410844	0.756,1.0,0.847	0.904,1.0,1.0	-0.1
ENSMUSG00000040268	Plekha1	chr7	+	130909587	130909658	130908335	130908425	130910831	130911163	16,50,53	23,14,13	55,43,40	4,3,5	196	125	0.00632297815083	0.307,0.695,0.722	0.898,0.901,0.836	-0.304
ENSMUSG00000039607	Rbms3	chr9	-	116586017	116586095	116578024	116578702	116636368	116636479	30,13,29	0,0,14	40,51,55	0,0,0	203	125	0.00632403117847	1.0,1.0,0.561	1.0,1.0,1.0	-0.146
ENSMUSG00000032579	Hemk1	chr9	-	107331090	107331155	107330772	107330822	107336571	107336663	5,13,14	0,0,0	12,12,10	0,1,15	190	125	0.00640134114436	1.0,1.0,1.0	1.0,0.888,0.305	0.269
ENSMUSG00000021709	Erbin	chr13	-	103830187	103830331	103824719	103824926	103833497	103835028	6,10,20	48,89,36	19,23,15	27,42,24	269	125	0.0064083132892	0.055,0.05,0.205	0.246,0.203,0.225	-0.121
ENSMUSG00000013878	Rnf170	chr8	+	26138979	26139090	26135628	26135702	26140810	26141124	36,24,20	0,4,9	23,30,34	0,0,2	236	125	0.0064910219634	1.0,0.761,0.541	1.0,1.0,0.9	-0.199
ENSMUSG00000021902	Phf7	chr14	-	31240858	31240983	31239630	31239737	31241725	31241827	103,124,123	0,2,1	52,47,75	3,5,3	250	125	0.0064910219634	1.0,0.969,0.984	0.897,0.825,0.926	0.102
ENSMUSG00000087174	5530601H04Rik	chrX	-	105069610	105069699	105068463	105068628	105069999	105070087	80,102,145	24,23,25	132,119,161	16,6,17	214	125	0.0064910219634	0.661,0.721,0.772	0.828,0.921,0.847	-0.147
ENSMUSG00000055436	Srsf11	chr3	-	158031990	158032066	158031451	158031648	158036515	158036615	38,2,1	20,57,65	3,1,3	251,272,289	201	125	0.00650557026956	0.542,0.021,0.009	0.007,0.002,0.006	0.186
ENSMUSG00000040785	Ttc3	chr16	+	94408553	94408716	94403313	94403368	94409683	94409729	309,519,629	37,102,100	546,643,505	142,164,132	288	125	0.00651932646196	0.784,0.688,0.732	0.625,0.63,0.624	0.108
ENSMUSG00000061306	Slc38a10	chr11	-	120138985	120139092	120134806	120134882	120140592	120140686	11,27,12	14,0,1	20,15,20	0,0,0	232	125	0.00651932646196	0.297,1.0,0.866	1.0,1.0,1.0	-0.279
ENSMUSG00000079553	Kifc1	chr17	-	33881987	33882061	33881428	33881504	33883098	33883878	8,80,42	7,9,0	187,200,187	3,2,2	199	125	0.00656635973355	0.418,0.848,1.0	0.975,0.984,0.983	-0.225
ENSMUSG00000030990	Pgap2	chr7	+	102235661	102235872	102223378	102223490	102236093	102236346	25,9,17	0,1,3	14,15,11	8,5,7	336	125	0.00660881612432	1.0,0.77,0.678	0.394,0.527,0.369	0.386
ENSMUSG00000036552	Ermard	chr17	+	14985773	14985910	14984817	14984915	14986717	14986832	1,7,5	5,6,0	15,8,9	0,1,1	262	125	0.00660881612432	0.087,0.358,1.0	1.0,0.792,0.811	-0.386
ENSMUSG00000030629	Zfand6	chr7	-	84652881	84653042	84634238	84634409	84689745	84689883	47,84,91	18,100,61	68,39,70	110,127,95	286	125	0.00663493985365	0.533,0.269,0.395	0.213,0.118,0.244	0.207
ENSMUSG00000071553	Cpa2	chr6	+	30551965	30552056	30550744	30550855	30554163	30554363	35,45,17	0,0,0	42,37,65	4,2,4	216	125	0.00665295386499	1.0,1.0,1.0	0.859,0.915,0.904	0.107
ENSMUSG00000090077	Lime1	chr2	+	181382193	181382544	181381357	181381394	181382615	181382703	59,107,119	5,4,0	196,194,153	0,0,0	476	125	0.00670622816285	0.756,0.875,1.0	1.0,1.0,1.0	-0.123
ENSMUSG00000073838	Tufm	chr7	+	126488259	126488426	126487587	126487782	126488649	126488754	1,2,1	5,17,11	13,6,7	9,18,14	292	125	0.00671200470192	0.079,0.048,0.037	0.382,0.125,0.176	-0.173
ENSMUSG00000000296	Tpd52l1	chr10	-	31338184	31338245	31332379	31332969	31341139	31341178	23,6,6	0,2,0	18,16,11	4,2,13	186	125	0.00671965860211	1.0,0.668,1.0	0.752,0.843,0.363	0.237
ENSMUSG00000022801	Lrch3	chr16	+	32986738	32986888	32985975	32986027	32988430	32988481	246,484,458	3,39,50	295,392,299	45,56,43	275	125	0.0067530062346	0.974,0.849,0.806	0.749,0.761,0.76	0.12
ENSMUSG00000026082	Rev1	chr1	-	38081158	38081358	38079289	38079395	38083703	38083820	39,64,70	8,3,11	39,31,11	20,9,20	325	125	0.00681280748809	0.652,0.891,0.71	0.429,0.57,0.175	0.36
ENSMUSG00000029227	Fip1l1	chr5	+	74564518	74564626	74557039	74557149	74571098	74571192	423,701,767	421,447,588	734,766,764	360,449,370	233	125	0.00681811026095	0.35,0.457,0.412	0.522,0.478,0.526	-0.102
ENSMUSG00000026017	Carf	chr1	+	60139199	60139343	60136263	60136384	60141334	60141568	13,65,46	0,0,0	52,62,34	7,0,2	269	125	0.00687950807246	1.0,1.0,1.0	0.775,1.0,0.888	0.112
ENSMUSG00000029165	Agbl5	chr5	+	30905108	30905155	30904702	30904815	30906115	30906667	42,27,25	0,8,4	58,57,43	2,1,0	172	125	0.0068837450065	1.0,0.71,0.82	0.955,0.976,1.0	-0.134
ENSMUSG00000034832	Tet3	chr6	-	83402666	83404824	83385984	83386075	83441216	83441273	115,296,235	10,0,1	204,325,178	0,0,0	2283	125	0.00702639459671	0.386,1.0,0.928	1.0,1.0,1.0	-0.229
ENSMUSG00000031996	Aplp2	chr9	-	31167560	31167728	31164542	31164673	31168707	31168916	463,744,709	207,479,458	410,492,377	379,402,335	293	125	0.00702639459671	0.488,0.399,0.398	0.316,0.343,0.324	0.101
ENSMUSG00000034908	Sidt2	chr9	-	45947628	45947697	45946983	45947055	45947835	45947888	37,13,21	31,80,65	14,9,16	90,151,105	194	125	0.00704042775174	0.435,0.095,0.172	0.091,0.037,0.089	0.162
ENSMUSG00000028718	Stil	chr4	+	115010063	115010147	115007135	115007323	115011793	115011880	20,37,69	0,6,1	52,62,57	17,8,15	209	125	0.00705056583784	1.0,0.787,0.976	0.647,0.823,0.694	0.2
ENSMUSG00000023286	Ube2j2	chr4	+	155946254	155946417	155944157	155944259	155949006	155949137	179,390,348	42,0,0	203,140,204	0,0,0	288	125	0.00708315815416	0.649,1.0,1.0	1.0,1.0,1.0	-0.117
ENSMUSG00000097039	Pvt1	chr15	+	62107147	62107465	62037985	62038201	62159996	62160128	68,21,30	0,0,0	19,14,10	0,2,4	443	125	0.0072142534903	1.0,1.0,1.0	1.0,0.664,0.414	0.307
ENSMUSG00000048126	Col6a3	chr1	-	90813214	90813814	90811258	90811831	90830142	90830258	13,36,35	0,2,0	89,187,104	9,12,9	725	125	0.00723493823845	1.0,0.756,1.0	0.63,0.729,0.666	0.244
ENSMUSG00000060073	Psma3	chr12	+	70993012	70993080	70978732	70978815	70993505	70993570	9,28,30	0,2,6	29,29,21	0,0,0	193	125	0.00723493823845	1.0,0.901,0.764	1.0,1.0,1.0	-0.112
ENSMUSG00000038777	Sema6c	chr3	+	95167998	95168100	95167623	95167726	95168586	95168706	40,4,22	0,0,0	40,32,39	3,2,4	227	125	0.00733717145426	1.0,1.0,1.0	0.88,0.898,0.843	0.126
ENSMUSG00000039678	Tbc1d13	chr2	+	30136867	30136983	30134796	30134870	30137120	30137179	0,9,20	45,27,35	31,12,13	29,21,8	241	125	0.00733812844604	0.0,0.147,0.229	0.357,0.229,0.457	-0.222
ENSMUSG00000021902	Phf7	chr14	-	31240273	31240433	31239630	31239737	31241725	31241827	77,102,109	0,2,1	46,63,56	3,5,3	285	125	0.00734411603803	1.0,0.957,0.98	0.871,0.847,0.891	0.109
ENSMUSG00000021733	Slc4a7	chr14	+	14775176	14775428	14774890	14775052	14778825	14778894	74,347,303	0,35,47	210,233,176	5,3,6	377	125	0.00737333204846	1.0,0.767,0.681	0.933,0.963,0.907	-0.118
ENSMUSG00000044702	Palb2	chr7	-	122117269	122117355	122114308	122114470	122121053	122121215	71,121,101	59,33,32	63,106,91	10,15,12	211	125	0.00738612889127	0.416,0.685,0.652	0.789,0.807,0.818	-0.22
ENSMUSG00000031878	Nae1	chr8	-	104519852	104519981	104518187	104518263	104522646	104522738	12,13,8	0,0,0	5,3,3	2,1,1	254	125	0.00739722515446	1.0,1.0,1.0	0.552,0.596,0.596	0.419
ENSMUSG00000068758	Il3ra	chr14	+	14351049	14351164	14350034	14350267	14351916	14352019	1,15,17	0,0,0	31,28,26	2,2,4	240	125	0.0073993798965	1.0,1.0,1.0	0.89,0.879,0.772	0.153
ENSMUSG00000049606	Zfp644	chr5	-	106666784	106666845	106619539	106619642	106696531	106696830	10,10,18	0,0,1	19,14,22	2,12,0	186	125	0.0073993798965	1.0,1.0,0.924	0.865,0.439,1.0	0.207
ENSMUSG00000004567	Mcoln1	chr8	+	3511687	3511810	3507148	3507316	3512649	3512865	73,89,103	22,0,2	153,136,115	0,2,2	248	125	0.00742348370036	0.626,1.0,0.963	1.0,0.972,0.967	-0.117
ENSMUSG00000000915	Hip1r	chr5	+	124000991	124001090	124000711	124000774	124001205	124001311	39,54,37	0,4,8	30,21,15	1,0,0	224	125	0.00743908994262	1.0,0.883,0.721	0.944,1.0,1.0	-0.113
ENSMUSG00000052783	Grk4	chr5	+	34674533	34674646	34669109	34669202	34676109	34676184	37,17,14	0,0,0	42,9,28	4,4,0	238	125	0.00749626329178	1.0,1.0,1.0	0.847,0.542,1.0	0.204
ENSMUSG00000029676	Pot1a	chr6	-	25798008	25798055	25794559	25794674	25800283	25800510	128,255,306	33,62,57	139,119,128	48,50,54	172	125	0.00749626329178	0.738,0.749,0.796	0.678,0.634,0.633	0.113
ENSMUSG00000034751	Mast4	chr13	-	102754055	102754256	102751380	102751610	102758501	102758737	21,40,29	38,76,59	39,35,42	17,37,36	326	125	0.00758652546636	0.175,0.168,0.159	0.468,0.266,0.309	-0.18
ENSMUSG00000032425	Zfp949	chr9	+	88554375	88554544	88548182	88548508	88567158	88567285	1,45,60	0,0,1	66,67,53	2,7,2	294	125	0.00761326613303	1.0,1.0,0.962	0.933,0.803,0.918	0.103
ENSMUSG00000079559	Gm684	chr9	-	51273880	51273935	51272327	51272557	51277595	51277690	31,37,31	0,6,3	14,18,22	0,0,0	180	125	0.0076147950253	1.0,0.811,0.878	1.0,1.0,1.0	-0.104
ENSMUSG00000085396	Firre	chrX	-	50560808	50561006	50558230	50558384	50562679	50562954	25,49,78	0,7,1	60,67,58	14,15,10	323	125	0.0076147950253	1.0,0.73,0.968	0.624,0.634,0.692	0.249
ENSMUSG00000020184	Mdm2	chr10	-	117709653	117709784	117705154	117705229	117709945	117710028	43,97,75	8,39,49	113,118,99	15,16,12	256	125	0.0076147950253	0.724,0.548,0.428	0.786,0.783,0.801	-0.223
ENSMUSG00000049606	Zfp644	chr5	-	106695642	106695699	106636806	106638635	106696531	106696826	1,4,1	2,12,39	6,14,11	17,17,17	182	125	0.00770027074215	0.256,0.186,0.017	0.195,0.361,0.308	-0.135
ENSMUSG00000071064	Zfp827	chr8	+	79188148	79188181	79186175	79186353	79189666	79190856	35,11,11	28,48,42	7,9,8	71,90,63	158	125	0.00775132033178	0.497,0.153,0.172	0.072,0.073,0.091	0.195
ENSMUSG00000029208	Guf1	chr5	+	69563082	69563222	69561653	69561857	69564523	69564647	376,453,466	44,86,74	238,214,216	72,72,44	265	125	0.00782808830042	0.801,0.713,0.748	0.609,0.584,0.698	0.124
ENSMUSG00000008892	Vdac3	chr8	-	22578991	22579142	22578042	22578100	22582082	22582135	6,7,16	15,10,5	39,45,31	3,6,10	276	125	0.00787163631932	0.153,0.241,0.592	0.855,0.773,0.584	-0.409
ENSMUSG00000029673	Auts2	chr5	-	131470413	131470458	131461281	131461353	131472237	131472479	33,11,11	0,1,0	9,13,16	5,0,3	170	125	0.00792704752591	1.0,0.89,1.0	0.57,1.0,0.797	0.174
ENSMUSG00000038569	Rad9b	chr5	-	122351560	122351710	122351271	122351373	122352543	122352785	42,21,11	4,12,3	27,49,44	2,0,3	275	125	0.00793565243125	0.827,0.443,0.625	0.86,1.0,0.87	-0.278
ENSMUSG00000030083	Abtb1	chr6	-	88836524	88836725	88835913	88836452	88838117	88838285	55,109,69	20,0,1	146,124,131	1,0,1	326	125	0.00797045147004	0.513,1.0,0.964	0.982,1.0,0.98	-0.162
ENSMUSG00000031631	Cfap97	chr8	+	46164761	46164896	46163714	46163863	46169558	46170795	53,31,60	0,5,1	21,24,16	5,7,3	260	125	0.00799040676405	1.0,0.749,0.966	0.669,0.622,0.719	0.235
ENSMUSG00000030629	Zfand6	chr7	-	84642285	84642437	84634238	84634409	84689745	84689959	26,8,10	18,100,61	4,11,6	110,127,95	277	125	0.00800489586992	0.395,0.035,0.069	0.016,0.038,0.028	0.139
ENSMUSG00000037211	Spry1	chr3	+	37640519	37640808	37639957	37640105	37642554	37644598	26,19,39	93,56,57	21,45,35	30,17,35	414	125	0.00815888681435	0.078,0.093,0.171	0.174,0.444,0.232	-0.169
ENSMUSG00000027615	Hps3	chr3	-	20019802	20019957	20018810	20018919	20022757	20022839	43,47,73	0,3,4	34,58,43	13,6,7	280	125	0.00816865559613	1.0,0.875,0.891	0.539,0.812,0.733	0.227
ENSMUSG00000020516	Rps6kb1	chr11	-	86543930	86544045	86534025	86534146	86544565	86544765	15,9,24	3,3,8	40,24,42	1,4,0	240	125	0.00823179848998	0.723,0.61,0.61	0.954,0.758,1.0	-0.256
ENSMUSG00000025912	Mybl1	chr1	-	9687560	9687781	9685635	9685810	9690080	9690173	55,43,60	0,3,8	30,35,22	0,0,1	346	125	0.00825774917392	1.0,0.838,0.73	1.0,1.0,0.888	-0.107
ENSMUSG00000039585	Myo9a	chr9	+	59875201	59875414	59874601	59874683	59884479	59884592	54,125,82	1,18,12	89,119,101	26,45,28	338	125	0.0082635937956	0.952,0.72,0.716	0.559,0.494,0.572	0.254
ENSMUSG00000031511	Arhgef7	chr8	+	11758430	11758517	11728104	11728416	11781154	11781239	98,167,219	32,6,5	274,290,229	6,4,5	212	125	0.00829342541587	0.644,0.943,0.963	0.964,0.977,0.964	-0.118
ENSMUSG00000021552	Gkap1	chr13	-	58241653	58241755	58238648	58238712	58243801	58243954	3,1,1	37,23,32	7,5,4	15,26,15	227	125	0.00830824274242	0.043,0.023,0.017	0.204,0.096,0.128	-0.115
ENSMUSG00000053460	Ggcx	chr6	+	72419016	72419266	72418235	72418466	72422415	72422494	24,18,28	0,40,1	25,21,27	69,64,42	375	125	0.00846330731808	1.0,0.13,0.903	0.108,0.099,0.176	0.55
ENSMUSG00000097039	Pvt1	chr15	+	62175466	62175548	62107147	62107465	62242173	62242297	15,37,85	0,0,4	20,21,15	5,5,1	207	125	0.00847007972087	1.0,1.0,0.928	0.707,0.717,0.901	0.201
ENSMUSG00000021772	Nkiras1	chr14	+	18277843	18278101	18276825	18276968	18278303	18278545	5,27,33	0,2,0	31,8,16	3,6,1	383	125	0.00854172627092	1.0,0.815,1.0	0.771,0.303,0.839	0.301
ENSMUSG00000048915	Efna5	chr17	-	62613315	62613396	62604183	62607463	62613836	62613902	150,235,272	4,33,16	203,197,162	29,30,36	206	125	0.00854477406694	0.958,0.812,0.912	0.809,0.799,0.732	0.114
ENSMUSG00000026525	Opn3	chr1	-	175665309	175665629	175663526	175663778	175692169	175692776	103,138,183	16,0,0	139,165,165	1,0,0	445	125	0.00865684149331	0.644,1.0,1.0	0.975,1.0,1.0	-0.11
ENSMUSG00000006435	Neurl1a	chr19	+	47253118	47253808	47240349	47240671	47256711	47256858	3,21,19	18,1,2	38,37,18	1,1,1	815	125	0.00866576771419	0.025,0.763,0.593	0.854,0.85,0.734	-0.352
ENSMUSG00000042807	Hecw2	chr1	-	53925309	53926683	53923898	53923994	53927064	53927165	3,9,6	20,0,0	35,25,22	0,0,0	1499	125	0.00869451904461	0.012,1.0,1.0	1.0,1.0,1.0	-0.329
ENSMUSG00000035642	Aamdc	chr7	-	97558130	97558226	97550669	97550741	97565150	97565300	267,314,281	10,33,46	301,249,271	67,43,53	221	125	0.00871373817666	0.938,0.843,0.776	0.718,0.766,0.743	0.11
ENSMUSG00000030166	Rad52	chr6	+	119918925	119919077	119918586	119918786	119920806	119921028	8,37,52	0,10,0	44,36,29	0,0,0	277	125	0.00875213875083	1.0,0.625,1.0	1.0,1.0,1.0	-0.125
ENSMUSG00000030609	Aen	chr7	+	78902229	78902830	78895926	78896014	78905842	78906043	315,314,352	259,224,133	198,194,184	78,67,45	726	125	0.00887491196166	0.173,0.194,0.313	0.304,0.333,0.413	-0.123
ENSMUSG00000022199	Slc22a17	chr14	-	54908501	54908647	54907518	54907630	54909670	54909825	32,18,40	12,0,0	95,69,61	0,0,0	271	125	0.00888787188397	0.552,1.0,1.0	1.0,1.0,1.0	-0.149
ENSMUSG00000021236	Entpd5	chr12	-	84399339	84399412	84396678	84396958	84405405	84405476	40,30,18	0,6,4	35,30,35	13,17,16	198	125	0.00888787188397	1.0,0.759,0.74	0.63,0.527,0.58	0.254
ENSMUSG00000029761	Cald1	chr6	+	34747891	34747969	34745618	34746639	34753442	34753588	74,120,127	169,133,120	145,154,157	97,123,78	203	125	0.00897318479466	0.212,0.357,0.395	0.479,0.435,0.553	-0.168
ENSMUSG00000000739	Sult5a1	chr8	-	123148050	123148145	123145341	123145522	123148309	123148436	62,32,50	0,7,14	47,60,55	2,1,1	220	125	0.00898667327022	1.0,0.722,0.67	0.93,0.972,0.969	-0.16
ENSMUSG00000033075	Senp1	chr15	-	98061949	98062027	98059915	98059954	98064818	98064873	131,226,208	220,225,206	99,133,117	250,220,218	203	125	0.00899998699966	0.268,0.382,0.383	0.196,0.271,0.248	0.106
ENSMUSG00000059772	Slx1b	chr7	-	126692752	126692804	126692320	126692659	126695424	126695745	75,31,36	6,8,9	51,45,46	33,26,15	177	125	0.00901952256282	0.898,0.732,0.739	0.522,0.55,0.684	0.204
ENSMUSG00000017664	Slc35c2	chr2	-	165281307	165281380	165278389	165278416	165282080	165282144	151,142,163	1,20,3	138,144,138	21,22,14	198	125	0.00905731439338	0.99,0.818,0.972	0.806,0.805,0.862	0.102
ENSMUSG00000039599	Fam149b	chr14	+	20363262	20363450	20358023	20358140	20374329	20374454	214,236,242	43,15,23	293,300,239	14,16,8	313	125	0.00924923791905	0.665,0.863,0.808	0.893,0.882,0.923	-0.121
ENSMUSG00000017664	Slc35c2	chr2	-	165280616	165280700	165278240	165278416	165282080	165282144	55,232,201	1,20,3	136,179,161	21,22,14	209	125	0.00931455625046	0.97,0.874,0.976	0.795,0.83,0.873	0.107
ENSMUSG00000026121	Sema4c	chr1	-	36556802	36557085	36555931	36556080	36557359	36557526	2,9,10	0,2,0	22,30,12	9,6,13	408	125	0.00941403283919	1.0,0.58,1.0	0.428,0.605,0.22	0.442
ENSMUSG00000020721	Helz	chr11	+	107555518	107555575	107549345	107549401	107574937	107575165	72,78,42	8,41,18	24,35,22	19,45,20	182	125	0.00955001573176	0.861,0.566,0.616	0.465,0.348,0.43	0.267
ENSMUSG00000039103	Nexn	chr3	-	152253611	152253803	152253050	152253129	152255284	152255311	1,1,10	2,1,29	1,0,0	8,3,7	317	125	0.00955042505378	0.165,0.283,0.12	0.047,0.0,0.0	0.174
ENSMUSG00000052512	Nav2	chr7	+	49551596	49552049	49548191	49548541	49556909	49556996	15,9,20	13,12,5	6,1,1	6,12,10	578	125	0.00960489113526	0.2,0.14,0.464	0.178,0.018,0.021	0.196
ENSMUSG00000032298	Neil1	chr9	-	57143757	57143819	57143450	57143613	57143978	57144006	23,45,38	0,4,0	37,36,39	12,5,3	187	125	0.00960489113526	1.0,0.883,1.0	0.673,0.828,0.897	0.162
ENSMUSG00000040811	Eml2	chr7	+	19201829	19201927	19201564	19201653	19202508	19202596	5,41,57	10,20,33	76,103,65	21,18,9	223	125	0.00964575299912	0.219,0.535,0.492	0.67,0.762,0.802	-0.329
ENSMUSG00000036552	Ermard	chr17	+	15017140	15017277	15016188	15016286	15018084	15018199	2,29,41	14,2,5	32,26,28	2,1,0	262	125	0.00969850370108	0.064,0.874,0.796	0.884,0.925,1.0	-0.358
ENSMUSG00000000958	Slc7a7	chr14	-	54378995	54379121	54377765	54377910	54408502	54409048	18,15,22	0,0,0	28,17,21	2,2,3	251	125	0.00971082806551	1.0,1.0,1.0	0.875,0.809,0.777	0.18
ENSMUSG00000040268	Plekha1	chr7	+	130909587	130909735	130908335	130908425	130910831	130913312	17,88,109	23,14,13	90,82,85	4,3,5	273	125	0.0097305206076	0.253,0.742,0.793	0.912,0.926,0.886	-0.312
ENSMUSG00000037989	Wnk2	chr13	-	49071990	49072040	49070954	49071123	49076136	49076664	22,10,20	10,0,0	25,33,31	0,0,0	175	125	0.00974134750632	0.611,1.0,1.0	1.0,1.0,1.0	-0.13
ENSMUSG00000029810	Tmem176b	chr6	-	48840360	48840453	48838171	48838365	48840995	48841117	48,79,55	8,49,62	78,89,62	156,137,167	218	125	0.00974961657075	0.775,0.48,0.337	0.223,0.271,0.176	0.307
ENSMUSG00000028108	Ecm1	chr3	-	95735846	95736221	95735198	95735419	95736471	95736791	43,24,44	13,1,0	32,21,15	1,0,0	500	125	0.0098848133222	0.453,0.857,1.0	0.889,1.0,1.0	-0.193
ENSMUSG00000032599	Ip6k2	chr9	+	108796654	108796783	108796063	108796396	108797206	108797442	381,445,479	154,259,183	293,319,338	235,203,232	254	125	0.0098848133222	0.549,0.458,0.563	0.38,0.436,0.418	0.112
ENSMUSG00000070871	Ccnyl1	chr1	+	64711417	64711453	64708377	64708478	64713110	64713162	0,3,1	11,2,9	3,3,5	1,2,2	161	125	0.00999704667993	0.0,0.538,0.079	0.7,0.538,0.66	-0.427
ENSMUSG00000040712	Camta2	chr11	-	70683278	70683417	70682893	70683047	70683889	70684025	46,19,22	38,6,26	32,32,26	7,7,2	264	125	0.0100476117075	0.364,0.6,0.286	0.684,0.684,0.86	-0.326
ENSMUSG00000030409	Dmpk	chr7	+	19087493	19087700	19087239	19087333	19088000	19088109	84,53,32	0,2,0	94,76,61	1,6,6	332	125	0.0100968574313	1.0,0.909,1.0	0.973,0.827,0.793	0.105
ENSMUSG00000022475	Hdac7	chr15	-	97808659	97808770	97808352	97808533	97808966	97809058	46,66,76	62,69,76	160,171,128	105,98,95	236	125	0.0102165761116	0.282,0.336,0.346	0.447,0.48,0.416	-0.126
ENSMUSG00000037325	Bbs7	chr3	-	36612011	36612077	36610561	36610628	36613249	36613389	116,269,180	31,15,9	160,130,156	4,6,4	191	125	0.0102326802445	0.71,0.921,0.929	0.963,0.934,0.962	-0.1
ENSMUSG00000022139	Mbnl2	chr14	+	120395711	120395765	120388899	120389163	120396450	120396604	48,132,121	2,13,13	174,189,121	30,46,23	179	125	0.0102714049658	0.944,0.876,0.867	0.802,0.742,0.786	0.119
ENSMUSG00000026305	Lrrfip1	chr1	+	91084945	91085005	91068562	91068649	91093559	91093637	0,0,0	19,7,6	1,1,6	4,8,2	185	125	0.0103795144618	0.0,0.0,0.0	0.145,0.078,0.67	-0.298
ENSMUSG00000030846	Tial1	chr7	-	128447038	128447107	128446730	128446798	128448120	128448208	0,5,19	9,59,69	28,17,19	43,55,38	194	125	0.0104835374652	0.0,0.052,0.151	0.296,0.166,0.244	-0.168
ENSMUSG00000023977	Ubr2	chr17	-	46980488	46980587	46975926	46976090	46982265	46982373	1,23,33	0,3,6	29,27,30	2,0,0	224	125	0.0105628680203	1.0,0.811,0.754	0.89,1.0,1.0	-0.108
ENSMUSG00000014602	Kif1a	chr1	-	93034545	93034572	93025620	93025735	93036845	93036951	2,10,4	5,11,17	5,2,2	27,37,49	152	125	0.0106027497006	0.248,0.428,0.162	0.132,0.043,0.032	0.21
ENSMUSG00000013701	Timm23	chr14	-	32193853	32193947	32193402	32193487	32198968	32199027	17,39,60	20,4,13	63,88,80	6,4,2	219	125	0.0107382838524	0.327,0.848,0.725	0.857,0.926,0.958	-0.28
ENSMUSG00000025950	Idh1	chr1	-	65179762	65179815	65175295	65175368	65186304	65186479	6,0,1	36,51,44	3,4,9	18,20,21	178	125	0.0107898221403	0.105,0.0,0.016	0.105,0.123,0.231	-0.113
ENSMUSG00000042439	Zfp532	chr18	+	65582896	65583006	65581741	65581898	65622983	65625334	107,335,366	33,0,0	212,281,247	0,0,1	235	125	0.010810214715	0.633,1.0,1.0	1.0,1.0,0.992	-0.12
ENSMUSG00000028911	Srsf4	chr4	+	131885308	131885492	131884275	131884482	131886130	131886304	63,170,121	13,0,0	205,189,183	0,0,0	309	125	0.0108400517556	0.662,1.0,1.0	1.0,1.0,1.0	-0.113
ENSMUSG00000042625	Safb2	chr17	-	56575354	56576012	56574902	56574952	56576877	56576905	141,275,285	0,6,0	222,230,214	7,5,10	783	125	0.0108698305833	1.0,0.88,1.0	0.835,0.88,0.774	0.13
ENSMUSG00000024457	Trim26	chr17	+	36837496	36837572	36837183	36837264	36850655	36851128	96,90,40	40,20,17	132,126,128	19,26,9	201	125	0.0108698305833	0.599,0.737,0.594	0.812,0.751,0.898	-0.177
ENSMUSG00000029769	Ccdc136	chr6	+	29412363	29412534	29411247	29411385	29414785	29414980	9,6,8	0,0,0	9,19,14	1,2,3	296	125	0.0108698305833	1.0,1.0,1.0	0.792,0.8,0.663	0.248
ENSMUSG00000049580	Tsku	chr7	-	98353476	98353616	98350667	98353130	98359357	98359467	0,0,10	20,1,5	15,9,9	5,5,2	265	125	0.0110623522702	0.0,0.0,0.485	0.586,0.459,0.68	-0.413
ENSMUSG00000020389	Cdkl3	chr11	+	52084370	52084490	52040560	52040620	52089588	52089778	1,17,11	0,2,0	11,18,29	5,6,3	245	125	0.0111629728515	1.0,0.813,1.0	0.529,0.605,0.831	0.283
ENSMUSG00000035778	Ggta1	chr2	-	35422179	35422268	35413325	35413427	35432513	35432632	7,52,44	0,0,2	17,27,13	3,2,3	214	125	0.0113039548113	1.0,1.0,0.928	0.768,0.887,0.717	0.185
ENSMUSG00000022361	Zhx1	chr15	-	58064054	58064180	58052223	58055082	58069318	58069429	37,103,103	33,109,95	43,64,64	85,119,85	251	125	0.0114057047644	0.358,0.32,0.351	0.201,0.211,0.273	0.115
ENSMUSG00000002983	Relb	chr7	-	19617761	19617919	19616345	19616437	19619513	19619842	1,8,5	0,0,0	26,20,21	5,2,0	283	125	0.0114715223042	1.0,1.0,1.0	0.697,0.815,1.0	0.163
ENSMUSG00000049971	Glt1d1	chr5	+	127678090	127678140	127677204	127677300	127689836	127689880	16,27,28	0,5,3	10,7,11	0,0,0	175	125	0.011554265388	1.0,0.794,0.87	1.0,1.0,1.0	-0.112
ENSMUSG00000057530	Ece1	chr4	+	137913767	137913854	137862296	137862381	137926218	137926431	16,37,29	0,10,2	59,54,39	1,0,2	212	125	0.0118576000443	1.0,0.686,0.895	0.972,1.0,0.92	-0.104
ENSMUSG00000031860	Pbx4	chr8	+	69870028	69870182	69866467	69866603	69870577	69870684	2,33,53	0,0,1	18,27,18	3,2,2	279	125	0.0118576000443	1.0,1.0,0.96	0.729,0.858,0.801	0.191
ENSMUSG00000068735	Trp53i11	chr2	+	93189088	93189223	93187547	93187747	93196896	93196978	26,18,13	4,38,15	14,17,13	69,88,61	260	125	0.0120934806342	0.758,0.185,0.294	0.089,0.085,0.093	0.323
ENSMUSG00000026956	Uap1l1	chr2	-	25363311	25363384	25362662	25362848	25363805	25363857	35,13,8	0,2,19	19,6,8	0,1,0	198	125	0.0121199043296	1.0,0.804,0.21	1.0,0.791,1.0	-0.259
ENSMUSG00000033159	Cnppd1	chr1	-	75142057	75142560	75141415	75141503	75142642	75142697	130,170,255	18,0,0	219,221,167	0,0,1	628	125	0.0122698071175	0.59,1.0,1.0	1.0,1.0,0.971	-0.127
ENSMUSG00000026767	Fam188a	chr2	-	12403997	12404168	12386608	12386679	12419158	12419391	26,0,0	19,32,14	3,0,0	41,24,46	296	125	0.0122698071175	0.366,0.0,0.0	0.03,0.0,0.0	0.112
ENSMUSG00000040618	Pck2	chr14	+	55544394	55544582	55543859	55544063	55544884	55545047	120,146,98	0,8,0	246,259,185	18,14,13	313	125	0.0125779051395	1.0,0.879,1.0	0.845,0.881,0.85	0.101
ENSMUSG00000029769	Ccdc136	chr6	+	29414785	29414980	29412901	29413087	29415430	29415655	97,133,113	20,0,0	159,180,168	0,0,3	320	125	0.0125894347778	0.655,1.0,1.0	1.0,1.0,0.956	-0.1
ENSMUSG00000026280	Atg4b	chr1	+	93775627	93778364	93775132	93775234	93780717	93780911	587,626,643	25,1,0	701,673,639	2,0,0	2862	125	0.0125943998432	0.506,0.965,1.0	0.939,1.0,1.0	-0.156
ENSMUSG00000033209	Ttc28	chr5	+	111281879	111281903	111280674	111280751	111282770	111282900	10,12,44	5,12,22	30,38,35	45,77,52	149	125	0.0127818804564	0.627,0.456,0.627	0.359,0.293,0.361	0.232
ENSMUSG00000038346	Zfp384	chr6	+	125025847	125025940	125024786	125025082	125030797	125031022	207,265,171	243,251,276	227,255,222	175,213,154	218	125	0.0128758255145	0.328,0.377,0.262	0.427,0.407,0.453	-0.107
ENSMUSG00000034300	Fam53c	chr18	+	34763072	34763130	34762494	34762724	34768167	34768952	115,237,267	130,124,158	290,337,222	108,124,77	183	125	0.0130586154732	0.377,0.566,0.536	0.647,0.65,0.663	-0.16
ENSMUSG00000044433	Camsap3	chr8	+	3598685	3598808	3597841	3598095	3598892	3598988	5,32,24	0,8,0	34,33,18	0,0,0	248	125	0.0133443304606	1.0,0.668,1.0	1.0,1.0,1.0	-0.111
ENSMUSG00000024317	Rnf138	chr18	+	21024408	21024516	21020887	21020999	21026085	21028223	483,530,556	121,246,225	366,381,329	226,239,188	233	125	0.0134052590552	0.682,0.536,0.57	0.465,0.461,0.484	0.126
ENSMUSG00000033557	Fam20b	chr1	-	156716887	156716980	156705667	156706167	156718865	156719072	136,173,145	24,22,14	138,95,94	24,39,36	218	125	0.0134372745938	0.765,0.818,0.856	0.767,0.583,0.6	0.163
ENSMUSG00000042323	Pbrm1	chr14	+	31023066	31023179	31019176	31019293	31025497	31025650	36,109,54	5,14,2	38,84,52	13,19,18	238	125	0.0136045102958	0.791,0.804,0.934	0.606,0.699,0.603	0.207
ENSMUSG00000015222	Map2	chr1	+	66431526	66431619	66425196	66425528	66433513	66433595	8,101,62	2,39,13	97,73,69	51,50,71	218	125	0.0138964596391	0.696,0.598,0.732	0.522,0.456,0.358	0.23
ENSMUSG00000024940	Ltbp3	chr19	+	5753928	5754048	5752018	5752141	5755545	5755674	1,1,3	0,0,0	65,53,39	2,1,6	245	125	0.0139315124557	1.0,1.0,1.0	0.943,0.964,0.768	0.108
ENSMUSG00000031209	Heph	chrX	+	96470732	96470915	96465809	96466054	96472811	96473066	41,130,107	10,0,4	218,198,170	1,4,0	308	125	0.0139847729538	0.625,1.0,0.916	0.989,0.953,1.0	-0.134
ENSMUSG00000034761	Map4k5	chr12	-	69816289	69816393	69815754	69815932	69818383	69818501	53,215,182	20,0,0	265,247,213	0,0,0	229	125	0.0140915054941	0.591,1.0,1.0	1.0,1.0,1.0	-0.136
ENSMUSG00000060450	Rnf14	chr18	+	38307864	38308395	38296634	38296798	38313211	38313384	10,6,10	0,3,2	12,5,6	0,0,1	656	125	0.0141292642438	1.0,0.276,0.488	1.0,1.0,0.533	-0.256
ENSMUSG00000029127	Zbtb49	chr5	-	38210617	38210664	38205888	38205962	38216446	38216613	21,19,14	0,0,0	16,12,12	2,5,0	172	125	0.0141292642438	1.0,1.0,1.0	0.853,0.636,1.0	0.17
ENSMUSG00000026305	Lrrfip1	chr1	+	91103246	91103318	91101184	91101310	91105126	91105297	33,75,72	42,118,78	35,43,31	83,87,89	197	125	0.0141462056343	0.333,0.287,0.369	0.211,0.239,0.181	0.119
ENSMUSG00000022668	Gtpbp8	chr16	-	44745394	44745493	44742503	44742603	44745998	44746363	34,40,29	8,0,1	39,42,31	0,1,0	224	125	0.0141541691716	0.703,1.0,0.942	1.0,0.959,1.0	-0.105
ENSMUSG00000052712	BC004004	chr17	+	29282059	29282267	29268842	29269002	29294006	29294161	91,32,27	0,14,1	23,23,35	10,23,10	333	125	0.014180388241	1.0,0.462,0.91	0.463,0.273,0.568	0.356
ENSMUSG00000021532	Fastkd3	chr13	+	68583538	68585002	68582247	68582350	68585177	68585263	175,276,288	0,4,4	184,159,171	0,0,0	1589	125	0.0141856175003	1.0,0.844,0.85	1.0,1.0,1.0	-0.102
ENSMUSG00000032415	Ube2cbp	chr9	-	86451813	86452010	86440585	86440754	86464740	86464950	2,38,15	0,5,3	36,18,23	0,0,2	322	125	0.0142643830377	1.0,0.747,0.66	1.0,1.0,0.817	-0.137
ENSMUSG00000033434	Gtpbp6	chr5	-	110107059	110107197	110106652	110106783	110107855	110108197	73,44,46	0,2,8	121,125,104	3,0,0	263	125	0.0144087352266	1.0,0.913,0.732	0.95,1.0,1.0	-0.102
ENSMUSG00000069049	Eif2s3y	chrY	+	1013378	1013473	1012047	1012169	1014633	1014792	221,137,143	0,21,41	155,149,141	62,33,41	220	125	0.0144087352266	1.0,0.788,0.665	0.587,0.72,0.661	0.162
ENSMUSG00000029798	Herc6	chr6	+	57607041	57607178	57604072	57604200	57607633	57607707	46,103,88	0,0,0	45,46,42	5,2,1	262	125	0.0144087352266	1.0,1.0,1.0	0.811,0.916,0.952	0.107
ENSMUSG00000024773	Atg2a	chr19	+	6255100	6255271	6254589	6254666	6255408	6255538	79,40,41	0,2,2	33,60,54	4,6,6	296	125	0.0149141020464	1.0,0.894,0.896	0.777,0.809,0.792	0.137
ENSMUSG00000033039	Micall1	chr15	+	79119735	79119827	79108971	79109429	79120758	79120901	63,33,61	0,5,0	39,33,31	7,5,4	217	125	0.0149486918386	1.0,0.792,1.0	0.762,0.792,0.817	0.14
ENSMUSG00000026743	Mllt10	chr2	+	18123718	18123812	18109781	18109891	18146776	18146872	8,35,41	7,1,4	20,34,20	0,0,2	219	125	0.0149819676927	0.395,0.952,0.854	1.0,1.0,0.851	-0.217
ENSMUSG00000064307	Lrrc51	chr7	-	101921503	101921566	101920636	101920774	101933763	101933802	0,2,2	51,30,30	3,3,5	13,20,15	188	125	0.0151077373345	0.0,0.042,0.042	0.133,0.091,0.181	-0.107
ENSMUSG00000029647	Pan3	chr5	+	147503084	147503202	147488110	147488258	147519504	147519752	9,113,77	18,171,140	71,83,68	60,73,81	243	125	0.0151077373345	0.205,0.254,0.221	0.378,0.369,0.302	-0.123
ENSMUSG00000032478	Nme6	chr9	+	109835269	109835414	109833195	109833295	109841475	109841515	0,10,3	14,0,5	4,8,3	0,0,2	270	125	0.0151263975237	0.0,1.0,0.217	1.0,1.0,0.41	-0.398
ENSMUSG00000032478	Nme6	chr9	+	109835269	109835414	109833195	109833295	109839607	109839710	266,317,333	196,171,201	257,264,270	122,101,105	270	125	0.0151794346371	0.386,0.462,0.434	0.494,0.548,0.543	-0.101
ENSMUSG00000029221	Slc30a9	chr5	+	67334505	67334668	67329892	67329951	67344529	67344569	1,14,10	0,1,0	4,4,2	1,0,6	288	125	0.0152169885246	1.0,0.859,1.0	0.635,1.0,0.126	0.366
ENSMUSG00000030111	A2m	chr6	+	121659919	121660148	121659286	121659413	121660842	121660969	10,52,43	0,8,0	7,3,7	0,0,0	354	125	0.0152608441044	1.0,0.697,1.0	1.0,1.0,1.0	-0.101
ENSMUSG00000064302	Clasp1	chr1	+	118541674	118541698	118539265	118539369	118543101	118543346	53,91,81	299,204,167	125,152,120	182,265,196	149	125	0.0153144503568	0.129,0.272,0.289	0.366,0.325,0.339	-0.113
ENSMUSG00000034022	Cpsf1	chr15	-	76601262	76601337	76600937	76601027	76601403	76601498	71,126,153	24,0,0	187,174,186	4,0,0	200	125	0.0154343849533	0.649,1.0,1.0	0.967,1.0,1.0	-0.106
ENSMUSG00000024069	Slc30a6	chr17	+	74418619	74418667	74415619	74415722	74423016	74424229	3,19,44	0,0,0	26,28,26	4,1,3	173	125	0.0154373869718	1.0,1.0,1.0	0.824,0.953,0.862	0.12
ENSMUSG00000078484	Klhl17	chr4	-	156230900	156230974	156229043	156230262	156231084	156231173	21,42,25	4,18,6	62,86,64	6,4,9	199	125	0.0155741243629	0.767,0.594,0.724	0.867,0.931,0.817	-0.177
ENSMUSG00000054099	Slc25a40	chr5	+	8424796	8424887	8422872	8423039	8427195	8427267	8,20,6	0,7,2	6,3,0	4,6,6	216	125	0.0155782942772	1.0,0.623,0.635	0.465,0.224,0.0	0.523
ENSMUSG00000020212	Mdm1	chr10	+	118147980	118148115	118146594	118146971	118150788	118150956	216,646,623	10,75,69	405,407,363	66,77,56	260	125	0.0156838222752	0.912,0.805,0.813	0.747,0.718,0.757	0.103
ENSMUSG00000042323	Pbrm1	chr14	+	31023066	31023170	31019148	31019293	31025497	31025650	79,58,48	5,14,2	42,68,37	13,19,18	229	125	0.0157280704228	0.896,0.693,0.929	0.638,0.661,0.529	0.23
ENSMUSG00000040722	Scamp5	chr9	-	57447076	57447233	57446071	57446173	57451355	57451484	13,44,25	10,17,10	78,67,71	14,10,11	282	125	0.015810615152	0.366,0.534,0.526	0.712,0.748,0.741	-0.258
ENSMUSG00000030924	2610020H08Rik	chr7	+	119843241	119843334	119834263	119834401	119843847	119844064	1,23,20	13,34,23	49,46,47	33,28,22	218	125	0.0158445374841	0.042,0.279,0.333	0.46,0.485,0.551	-0.281
ENSMUSG00000021809	Nudt13	chr14	+	20310621	20310733	20309671	20309797	20311470	20311625	35,77,69	0,0,5	97,78,89	7,13,6	237	125	0.0159394207274	1.0,1.0,0.879	0.88,0.76,0.887	0.117
ENSMUSG00000024592	C330018D20Rik	chr18	-	56958522	56958579	56955832	56957921	56973383	56973484	123,104,108	22,3,0	82,87,85	25,21,7	182	125	0.0160525929979	0.793,0.96,1.0	0.693,0.74,0.893	0.142
ENSMUSG00000038485	Socs7	chr11	+	97376996	97377098	97373065	97373130	97377935	97378066	18,31,35	0,3,8	16,23,24	11,10,10	227	125	0.0161306537359	1.0,0.851,0.707	0.445,0.559,0.569	0.328
ENSMUSG00000037514	Pank2	chr2	+	131280156	131280410	131273910	131274263	131287473	131287597	94,122,131	59,93,55	174,154,141	45,56,49	379	125	0.0162184652669	0.344,0.302,0.44	0.56,0.476,0.487	-0.146
ENSMUSG00000029016	Clcn6	chr4	-	148013866	148014026	148013675	148013782	148014500	148014627	43,98,84	14,0,0	97,119,77	0,0,0	285	125	0.0162265633536	0.574,1.0,1.0	1.0,1.0,1.0	-0.142
ENSMUSG00000055897	Ppp4r1l-ps	chr2	-	173615482	173615576	173608732	173608879	173659322	173659367	11,36,55	29,10,18	78,79,75	7,10,11	219	125	0.0162625703821	0.178,0.673,0.636	0.864,0.818,0.796	-0.33
ENSMUSG00000063889	Crem	chr18	-	3299161	3299308	3273421	3273578	3325360	3325478	22,32,27	0,7,5	16,20,15	11,11,8	272	125	0.0163748697837	1.0,0.678,0.713	0.401,0.455,0.463	0.357
ENSMUSG00000048874	Phf3	chr1	-	30837104	30837266	30824209	30824519	30873577	30873581	14,32,29	0,0,2	28,32,20	2,3,4	287	125	0.0165654781563	1.0,1.0,0.863	0.859,0.823,0.685	0.165
ENSMUSG00000038260	Trpm4	chr7	-	45308243	45308421	45305288	45305494	45308543	45308718	31,26,17	18,0,0	82,76,68	0,0,0	303	125	0.0165968438531	0.415,1.0,1.0	1.0,1.0,1.0	-0.195
ENSMUSG00000014602	Kif1a	chr1	-	93026831	93026855	93025620	93025735	93036845	93036951	14,7,4	5,11,17	7,2,4	27,37,49	149	125	0.0166067948244	0.701,0.348,0.165	0.179,0.043,0.064	0.309
ENSMUSG00000054423	Cadps	chr14	-	12457682	12457829	12454163	12454319	12465858	12466000	22,3,0	10,6,12	2,0,0	10,1,5	272	125	0.0166303994058	0.503,0.187,0.0	0.084,0.0,0.0	0.202
ENSMUSG00000068962	Zfp114	chr7	+	24176108	24176166	24175059	24175149	24177749	24177876	2,3,12	0,0,2	5,3,8	5,2,1	183	125	0.0167826477489	1.0,1.0,0.804	0.406,0.506,0.845	0.349
ENSMUSG00000032120	C2cd2l	chr9	-	44316999	44317119	44316707	44316818	44317582	44317678	21,107,84	26,6,0	111,132,121	2,0,2	245	125	0.0168473434377	0.292,0.901,1.0	0.966,1.0,0.969	-0.247
ENSMUSG00000062866	Phactr2	chr10	-	13257576	13257816	13253341	13253879	13261765	13261924	22,17,41	20,36,68	16,15,8	53,47,40	365	125	0.0170888221427	0.274,0.139,0.171	0.094,0.099,0.064	0.109
ENSMUSG00000022843	Clcn2	chr16	-	20709076	20709315	20708633	20708767	20709569	20709680	3,62,48	0,0,2	83,78,65	7,6,1	364	125	0.0171608968935	1.0,1.0,0.892	0.803,0.817,0.957	0.105
ENSMUSG00000026135	Zfp142	chr1	-	74585383	74585697	74578122	74578287	74587563	74588028	127,145,75	0,0,0	63,103,81	2,4,2	439	125	0.0171868608009	1.0,1.0,1.0	0.9,0.88,0.92	0.1
ENSMUSG00000025728	Pigq	chr17	-	25932104	25932231	25930957	25931038	25934757	25934878	40,110,105	115,90,110	77,75,73	38,43,52	252	125	0.0171949013239	0.147,0.377,0.321	0.501,0.464,0.41	-0.177
ENSMUSG00000049606	Zfp644	chr5	-	106690670	106690877	106638426	106638635	106695642	106695699	2,9,30	0,1,2	15,11,11	2,8,5	332	125	0.0172482674291	1.0,0.772,0.85	0.738,0.341,0.453	0.363
ENSMUSG00000033705	Stard9	chr2	+	120712849	120712971	120706817	120706955	120713174	120713239	5,31,22	0,0,0	24,35,11	3,4,0	247	125	0.0172652764571	1.0,1.0,1.0	0.802,0.816,1.0	0.127
ENSMUSG00000006423	C330007P06Rik	chrX	-	36854282	36854421	36853329	36853419	36856851	36856893	80,86,179	0,15,18	70,55,78	19,22,14	264	125	0.0173328750128	1.0,0.731,0.825	0.636,0.542,0.725	0.218
ENSMUSG00000051396	Hspa14	chr2	-	3508292	3509020	3506408	3507749	3511014	3511097	60,87,52	0,2,0	56,78,57	4,5,0	853	125	0.0173376949017	1.0,0.864,1.0	0.672,0.696,1.0	0.165
ENSMUSG00000028264	Spaca1	chr4	-	34029064	34029185	34028482	34028554	34039245	34039381	6,54,30	0,4,7	26,22,27	2,0,0	246	125	0.017364563432	1.0,0.873,0.685	0.869,1.0,1.0	-0.104
ENSMUSG00000004730	Adgre1	chr17	+	57401904	57402051	57361671	57361734	57406833	57406980	2,23,8	0,0,0	15,19,12	1,3,2	272	125	0.0175849478636	1.0,1.0,1.0	0.873,0.744,0.734	0.216
ENSMUSG00000033728	Lrrc14	chr15	+	76711421	76711530	76710662	76710927	76712866	76713220	36,67,46	23,53,62	57,49,56	90,109,102	234	125	0.0175965011773	0.455,0.403,0.284	0.253,0.194,0.227	0.156
ENSMUSG00000025089	Gfra1	chr19	-	58392572	58392587	58300241	58300578	58451968	58452052	0,13,7	18,25,27	11,9,17	11,13,9	140	125	0.0176469921538	0.0,0.317,0.188	0.472,0.382,0.628	-0.326
ENSMUSG00000096054	Syne1	chr10	-	5030375	5030434	5020202	5022247	5031765	5031858	10,27,27	0,2,0	32,49,32	5,4,4	184	125	0.0177287114216	1.0,0.902,1.0	0.813,0.893,0.845	0.117
ENSMUSG00000048874	Phf3	chr1	-	30829842	30831559	30824209	30824519	30873577	30873581	83,207,185	0,0,2	162,195,139	2,3,4	1842	125	0.0177287114216	1.0,1.0,0.863	0.846,0.815,0.702	0.167
ENSMUSG00000024799	Tm7sf2	chr19	-	6067122	6067319	6066967	6067022	6067668	6067842	71,196,124	18,44,31	327,234,307	21,29,54	322	125	0.0177600456452	0.605,0.634,0.608	0.858,0.758,0.688	-0.152
ENSMUSG00000034401	Spata6	chr4	+	111805930	111805982	111799069	111799254	111822740	111822832	49,164,143	22,0,0	98,105,82	0,0,0	177	125	0.01779189595	0.611,1.0,1.0	1.0,1.0,1.0	-0.13
ENSMUSG00000059142	Zfp945	chr17	-	22861731	22861852	22861505	22861561	22865246	22865336	9,48,26	86,124,58	73,39,64	94,99,94	246	125	0.0179430612701	0.05,0.164,0.186	0.283,0.167,0.257	-0.102
ENSMUSG00000038215	Cep44	chr8	-	56550062	56550121	56547387	56547524	56550544	56551047	0,27,20	79,118,76	37,20,27	97,54,80	184	125	0.0180694807772	0.0,0.135,0.152	0.206,0.201,0.187	-0.102
ENSMUSG00000040687	Madd	chr2	-	91140556	91140626	91138708	91138755	91142755	91142862	58,25,45	0,4,3	48,42,35	12,9,5	195	125	0.0180744302202	1.0,0.8,0.906	0.719,0.749,0.818	0.14
ENSMUSG00000051396	Hspa14	chr2	-	3508292	3509095	3504526	3507749	3511014	3511097	42,73,42	0,2,0	44,57,54	4,5,0	928	125	0.0180744302202	1.0,0.831,1.0	0.597,0.606,1.0	0.209
ENSMUSG00000042359	Osbpl6	chr2	+	76560185	76560260	76555013	76555117	76564783	76564949	15,13,22	35,54,44	16,24,10	19,20,12	200	125	0.0183300567635	0.211,0.131,0.238	0.345,0.429,0.342	-0.179
ENSMUSG00000004880	Lbr	chr1	-	181840499	181840610	181839699	181839802	181842287	181842361	0,2,1	5,14,3	2,4,5	5,1,6	236	125	0.0183332200497	0.0,0.07,0.15	0.175,0.679,0.306	-0.313
ENSMUSG00000055923	Aasdh	chr5	-	76877526	76877658	76876459	76876678	76878403	76878526	35,61,29	18,0,0	39,64,34	0,0,0	257	125	0.0184056344595	0.486,1.0,1.0	1.0,1.0,1.0	-0.171
ENSMUSG00000022701	Ccdc191	chr16	+	43892152	43892191	43889799	43890038	43898089	43898231	0,3,4	23,68,15	5,12,4	26,14,24	164	125	0.0185273953696	0.0,0.033,0.169	0.128,0.395,0.113	-0.145
ENSMUSG00000041180	Hectd2	chr19	+	36601428	36601528	36599595	36599719	36604249	36604357	16,38,20	6,12,0	16,12,9	0,0,2	225	125	0.0185316769156	0.597,0.638,1.0	1.0,1.0,0.714	-0.16
ENSMUSG00000023861	Mpc1	chr17	+	8293414	8293418	8283865	8283961	8296534	8296631	0,0,1	10,2,0	4,6,5	8,1,9	129	125	0.0185949608697	0.0,0.0,1.0	0.326,0.853,0.35	-0.176
ENSMUSG00000048154	Kmt2d	chr15	-	98856606	98856828	98856269	98856389	98857387	98857435	5,41,45	0,0,0	24,50,22	5,2,0	347	125	0.0185949608697	1.0,1.0,1.0	0.634,0.9,1.0	0.155
ENSMUSG00000031536	Polb	chr8	-	22645044	22645094	22642304	22642356	22650488	22650555	110,126,144	13,15,34	87,91,89	34,27,26	175	125	0.0186284516582	0.858,0.857,0.752	0.646,0.707,0.71	0.135
ENSMUSG00000028631	Kcnq4	chr4	-	120715250	120715361	120714984	120715080	120715765	120715891	24,36,18	12,0,0	33,34,39	0,0,0	236	125	0.0187100354669	0.514,1.0,1.0	1.0,1.0,1.0	-0.162
ENSMUSG00000039069	Mtg2	chr2	+	180084063	180084282	180082085	180082233	180085379	180085895	10,14,15	0,2,0	15,11,17	0,8,5	344	125	0.0187379632436	1.0,0.718,1.0	1.0,0.333,0.553	0.277
ENSMUSG00000034303	Ccdc15	chr9	-	37278966	37279115	37275834	37276565	37279573	37279750	30,40,34	0,0,0	24,32,26	4,3,0	274	125	0.0187922296379	1.0,1.0,1.0	0.732,0.83,1.0	0.146
ENSMUSG00000095362	Gm14325	chr2	-	177834250	177834311	177831790	177833096	177834519	177834646	115,208,295	53,5,0	214,160,228	3,0,4	186	125	0.0187934216185	0.593,0.965,1.0	0.98,1.0,0.975	-0.132
ENSMUSG00000029769	Ccdc136	chr6	+	29412901	29413087	29412363	29412534	29426624	29426857	48,66,25	23,0,0	118,104,79	1,0,0	311	125	0.0187934216185	0.456,1.0,1.0	0.979,1.0,1.0	-0.174
ENSMUSG00000020776	Fbf1	chr11	-	116167132	116167228	116165831	116165912	116167561	116168148	52,75,63	11,26,23	59,65,65	7,9,8	221	125	0.018837210778	0.728,0.62,0.608	0.827,0.803,0.821	-0.165
ENSMUSG00000018363	Smurf2	chr11	-	106875900	106875939	106871501	106871610	106920180	106920261	72,111,88	3,15,8	102,146,121	33,23,24	164	125	0.018837210778	0.948,0.849,0.893	0.702,0.829,0.794	0.122
ENSMUSG00000018906	P4ha2	chr11	+	54126237	54126297	54125762	54125816	54129047	54129116	38,75,64	28,0,0	163,179,138	0,0,1	185	125	0.0188575868736	0.478,1.0,1.0	1.0,1.0,0.989	-0.17
ENSMUSG00000060126	Tpt1	chr14	+	75847243	75847360	75846693	75846799	75848098	75848297	36,79,109	23,36,26	101,106,100	22,15,12	242	125	0.0189747511648	0.447,0.531,0.684	0.703,0.785,0.811	-0.212
ENSMUSG00000047466	8030462N17Rik	chr18	-	77653128	77653296	77643067	77643194	77673899	77674684	48,48,93	54,125,91	38,37,40	98,101,123	293	125	0.0190061120248	0.275,0.141,0.304	0.142,0.135,0.122	0.107
ENSMUSG00000040033	Stat2	chr10	+	128283229	128283316	128283112	128283157	128283483	128283582	3,32,24	0,0,0	40,30,33	2,2,4	212	125	0.0190061120248	1.0,1.0,1.0	0.922,0.898,0.829	0.117
ENSMUSG00000035401	Emsy	chr7	-	98593330	98593666	98588935	98590884	98594751	98595312	90,237,214	8,44,16	235,287,244	60,59,70	461	125	0.0190688469848	0.753,0.594,0.784	0.515,0.569,0.486	0.187
ENSMUSG00000028069	Gpatch4	chr3	+	88043466	88043601	88043123	88043179	88051672	88051746	4,28,6	0,1,0	10,10,9	0,4,2	260	125	0.0192673246882	1.0,0.931,1.0	1.0,0.546,0.684	0.234
ENSMUSG00000024397	Aif1	chr17	-	35171413	35171576	35170990	35171193	35171762	35171804	20,45,40	4,1,3	33,19,29	0,1,0	288	125	0.0194114454274	0.685,0.951,0.853	1.0,0.892,1.0	-0.134
ENSMUSG00000079469	Pigb	chr9	-	73023228	73023280	73022274	73022486	73029565	73029706	1,32,19	0,0,0	34,39,43	3,4,2	177	125	0.0194114454274	1.0,1.0,1.0	0.889,0.873,0.938	0.1
ENSMUSG00000042359	Osbpl6	chr2	+	76560185	76560260	76555889	76555982	76564783	76564949	24,22,22	50,45,26	18,24,18	9,20,12	200	125	0.0194114454274	0.231,0.234,0.346	0.556,0.429,0.484	-0.219
ENSMUSG00000039199	Zdhhc1	chr8	-	105484188	105484427	105483540	105483783	105485461	105485508	52,75,62	3,14,16	85,51,60	36,31,25	364	125	0.0194221784744	0.856,0.648,0.571	0.448,0.361,0.452	0.271
ENSMUSG00000048930	Tada3	chr6	-	113377315	113377373	113376891	113376945	113377489	113377756	4,9,33	4,7,3	48,66,69	5,3,2	183	125	0.0194961043149	0.406,0.468,0.883	0.868,0.938,0.959	-0.336
ENSMUSG00000097431	Gm26782	chr14	+	50874913	50874962	50870363	50870556	50876671	50877326	15,10,13	4,41,45	4,1,2	36,19,23	174	125	0.0195093534078	0.729,0.149,0.172	0.074,0.036,0.059	0.294
ENSMUSG00000008450	Nutf2	chr8	+	105876353	105876608	105875533	105875658	105878804	105878833	28,73,72	0,3,0	60,60,42	4,2,6	380	125	0.019838677733	1.0,0.889,1.0	0.831,0.908,0.697	0.151
ENSMUSG00000091625	Lsm5	chr6	-	56703317	56703409	56702095	56702168	56704622	56704656	165,270,362	44,82,88	119,125,145	59,66,51	217	125	0.0199506092309	0.684,0.655,0.703	0.537,0.522,0.621	0.121
ENSMUSG00000013155	Enkd1	chr8	-	105704634	105704760	105704112	105704249	105707548	105708145	38,15,18	0,5,8	9,5,9	8,9,7	251	125	0.0203944736487	1.0,0.599,0.528	0.359,0.217,0.39	0.387
ENSMUSG00000020516	Rps6kb1	chr11	-	86517349	86517392	86516743	86516987	86517582	86517640	6,20,8	0,2,1	9,9,8	2,2,11	168	125	0.0205830358681	1.0,0.882,0.856	0.77,0.77,0.351	0.282
ENSMUSG00000075415	Fnbp1	chr2	-	31105241	31105357	31084022	31084085	31141778	31141996	59,162,154	22,0,0	128,156,112	0,1,0	241	125	0.0205918297693	0.582,1.0,1.0	1.0,0.988,1.0	-0.135
ENSMUSG00000051149	Adnp	chr2	-	168204599	168204774	168180985	168185172	168206573	168206922	5,5,11	0,0,0	22,33,39	3,4,0	300	125	0.0208593892444	1.0,1.0,1.0	0.753,0.775,1.0	0.157
ENSMUSG00000024163	Mapk8ip3	chr17	-	24909149	24909161	24907328	24907386	24912747	24912866	1,12,9	11,11,10	13,18,13	4,2,7	137	125	0.0208685906053	0.077,0.499,0.451	0.748,0.891,0.629	-0.414
ENSMUSG00000018362	Kpna2	chr11	-	106997237	106997335	106996214	106996646	106999358	106999369	5,42,80	4,3,5	59,32,47	1,2,0	223	125	0.0208801538722	0.412,0.887,0.9	0.971,0.9,1.0	-0.224
ENSMUSG00000072653	Zfp783	chr6	+	47945836	47945962	47945428	47945751	47946661	47946790	6,40,8	0,0,0	33,18,31	3,3,1	251	125	0.0209562336434	1.0,1.0,1.0	0.846,0.749,0.939	0.155
ENSMUSG00000024293	Esco1	chr18	-	10588438	10588550	10585977	10586041	10595675	10595875	48,118,101	33,4,0	93,71,62	3,0,0	237	125	0.0209588764009	0.434,0.94,1.0	0.942,1.0,1.0	-0.189
ENSMUSG00000008129	4930432K21Rik	chr8	+	84162299	84162404	84161212	84161291	84166580	84167690	0,6,12	16,12,9	15,22,22	12,3,10	230	125	0.0209588764009	0.0,0.214,0.42	0.405,0.799,0.545	-0.372
ENSMUSG00000030641	Ddias	chr7	-	92868111	92868198	92866570	92866699	92872761	92872844	62,68,44	38,59,57	34,48,29	70,66,67	212	125	0.0209654388791	0.49,0.405,0.313	0.223,0.3,0.203	0.161
ENSMUSG00000052125	F730043M19Rik	chr12	-	33138842	33139062	33135965	33136043	33139572	33139621	0,3,0	2,1,1	14,18,13	6,3,5	345	125	0.0211441535168	0.0,0.521,0.0	0.458,0.685,0.485	-0.369
ENSMUSG00000001065	Zfp276	chr8	+	123258310	123258357	123256418	123256865	123264815	123265070	25,25,19	0,1,2	57,53,48	8,6,8	172	125	0.0212712859061	1.0,0.948,0.873	0.838,0.865,0.813	0.102
ENSMUSG00000073557	Ppp1r12b	chr1	-	134872267	134872310	134865777	134865960	134872806	134872932	0,6,0	49,24,8	5,8,3	13,27,6	168	125	0.0212712859061	0.0,0.157,0.0	0.222,0.181,0.271	-0.172
ENSMUSG00000014554	Dguok	chr6	-	83480842	83480942	83480216	83480436	83481346	83481462	182,230,283	99,160,149	391,280,318	116,109,148	225	125	0.0214075557035	0.505,0.444,0.513	0.652,0.588,0.544	-0.107
ENSMUSG00000043940	Wdfy3	chr5	-	101935989	101936073	101930827	101931005	101937281	101937739	74,142,135	0,15,8	68,171,64	15,23,10	209	125	0.0214254791452	1.0,0.85,0.91	0.731,0.816,0.793	0.14
ENSMUSG00000092416	Zfp141	chr7	-	42501357	42501425	42489434	42489561	42505609	42505726	13,9,20	0,1,0	22,20,25	2,3,3	193	125	0.0214254791452	1.0,0.854,1.0	0.877,0.812,0.844	0.107
ENSMUSG00000079020	Slc45a4	chr15	-	73587520	73587724	73586018	73587085	73589385	73589574	5,30,35	0,0,0	43,43,39	3,2,2	329	125	0.0215373061517	1.0,1.0,1.0	0.845,0.891,0.881	0.128
ENSMUSG00000046679	C87436	chr6	+	86445433	86446268	86443726	86443975	86449760	86449865	81,70,65	0,10,0	100,73,97	0,0,0	960	125	0.0215373061517	1.0,0.477,1.0	1.0,1.0,1.0	-0.174
ENSMUSG00000087177	E130307A14Rik	chr10	-	39640275	39640511	39622654	39622727	39731737	39732007	8,2,17	0,0,0	39,24,24	1,0,6	361	125	0.0215776228399	1.0,1.0,1.0	0.931,1.0,0.581	0.163
ENSMUSG00000020131	Pcsk4	chr10	-	80322080	80322209	80321282	80321951	80322723	80322848	36,38,15	0,1,2	11,13,11	3,1,4	254	125	0.0215776228399	1.0,0.949,0.787	0.643,0.865,0.575	0.218
ENSMUSG00000037957	Wdr20	chr12	+	110796942	110797007	110794103	110794373	110803404	110804029	0,5,6	10,24,28	12,12,13	16,22,28	190	125	0.0216154531919	0.0,0.121,0.124	0.33,0.264,0.234	-0.194
ENSMUSG00000025059	Gk	chrX	-	85739221	85739239	85737313	85737349	85740294	85740361	0,7,12	17,25,22	18,26,15	26,25,9	143	125	0.0216611633968	0.0,0.197,0.323	0.377,0.476,0.593	-0.309
ENSMUSG00000038126	Mphosph9	chr5	-	124316081	124316171	124315372	124315896	124320844	124320998	49,73,99	1,11,4	57,71,45	10,14,12	215	125	0.0218117923114	0.966,0.794,0.935	0.768,0.747,0.686	0.165
ENSMUSG00000030609	Aen	chr7	+	78902343	78902830	78895933	78896014	78905842	78906043	284,313,364	259,224,133	197,190,174	78,67,45	612	125	0.0218279670027	0.183,0.222,0.359	0.34,0.367,0.441	-0.128
ENSMUSG00000090386	Mir99ahg	chr16	+	77670352	77670560	77596898	77596959	77679976	77680187	7,1,17	22,4,14	17,15,16	8,7,7	333	125	0.0220125201368	0.107,0.086,0.313	0.444,0.446,0.462	-0.282
ENSMUSG00000051149	Adnp	chr2	-	168204599	168204774	168187566	168187659	168206573	168206922	5,5,14	10,26,20	22,33,39	8,35,33	300	125	0.0220521989502	0.172,0.074,0.226	0.534,0.282,0.33	-0.225
ENSMUSG00000027751	Supt20	chr3	+	54696950	54697009	54695122	54695207	54698592	54698659	95,147,119	0,14,13	91,85,63	12,17,15	184	125	0.0221147480728	1.0,0.877,0.861	0.837,0.773,0.74	0.129
ENSMUSG00000037447	Arid5a	chr1	+	36317203	36317662	36316211	36316327	36318083	36318181	1,6,1	0,0,0	9,8,7	4,1,0	584	125	0.0221373230333	1.0,1.0,1.0	0.325,0.631,1.0	0.348
ENSMUSG00000068015	Lrch1	chr14	-	74794910	74794991	74786280	74786390	74795296	74795369	11,11,12	44,64,25	0,9,6	46,56,65	206	125	0.0224076701143	0.132,0.094,0.226	0.0,0.089,0.053	0.103
ENSMUSG00000093456	Gm20662	chr9	+	107998701	107998789	107997919	107998062	107998996	107999027	0,0,0	12,2,3	2,2,2	5,4,4	213	125	0.022547217279	0.0,0.0,0.0	0.19,0.227,0.227	-0.215
ENSMUSG00000035778	Ggta1	chr2	-	35423231	35423412	35413325	35413427	35432513	35432632	13,83,68	0,0,2	45,33,35	3,2,3	306	125	0.0225688701791	1.0,1.0,0.933	0.86,0.871,0.827	0.125
ENSMUSG00000058806	Col13a1	chr10	-	61895333	61895360	61894033	61894060	61896345	61896372	6,8,6	4,2,2	7,4,9	0,0,2	152	125	0.0228828370822	0.552,0.767,0.712	1.0,1.0,0.787	-0.252
ENSMUSG00000021012	Zc3h14	chr12	+	98780047	98780280	98763822	98763978	98783581	98783702	204,517,426	60,66,66	664,688,609	78,57,50	358	125	0.022973820487	0.543,0.732,0.693	0.748,0.808,0.81	-0.133
ENSMUSG00000030008	Pradc1	chr6	-	85448490	85448591	85447935	85448045	85451112	85451283	107,95,54	6,5,4	92,114,113	10,15,23	226	125	0.0230021078026	0.908,0.913,0.882	0.836,0.808,0.731	0.109
ENSMUSG00000031791	Tmem38a	chr8	+	72579959	72580144	72579562	72579719	72584699	72584817	40,53,42	0,2,3	94,97,87	11,11,11	310	125	0.0230137786861	1.0,0.914,0.85	0.775,0.78,0.761	0.149
ENSMUSG00000054199	Gon4l	chr3	+	88890812	88890957	88887558	88887645	88894441	88894558	1,12,12	11,1,2	16,6,2	0,1,1	270	125	0.0230528433509	0.04,0.847,0.735	1.0,0.735,0.481	-0.198
ENSMUSG00000027944	Hax1	chr3	-	89997737	89998103	89997386	89997574	89998527	89998680	122,181,339	38,8,7	260,217,231	2,1,8	491	125	0.02306533038	0.45,0.852,0.925	0.971,0.982,0.88	-0.202
ENSMUSG00000052534	Pbx1	chr1	-	168184955	168185068	168183529	168183619	168191277	168191437	280,600,480	129,537,492	315,423,354	479,566,439	238	125	0.02306533038	0.533,0.37,0.339	0.257,0.282,0.298	0.135
ENSMUSG00000029097	Trmt44	chr5	-	35569870	35569978	35566421	35566528	35571043	35571112	80,104,80	24,0,0	59,61,62	0,0,2	233	125	0.0233547093849	0.641,1.0,1.0	1.0,1.0,0.943	-0.101
ENSMUSG00000072704	Smim10l1	chr6	+	133106362	133106530	133105289	133105605	133107863	133107982	14,30,20	0,5,2	18,16,15	0,1,0	293	125	0.0234840910459	1.0,0.719,0.81	1.0,0.872,1.0	-0.114
ENSMUSG00000029478	Ncor2	chr5	-	125019959	125020046	125018810	125018990	125022870	125022924	121,227,140	11,34,30	154,206,150	38,64,43	212	125	0.0236508501625	0.866,0.797,0.733	0.705,0.655,0.673	0.121
ENSMUSG00000029699	Ssc4d	chr5	-	135968223	135968259	135967737	135968043	135970181	135970380	8,2,11	0,0,0	32,24,22	5,2,1	161	125	0.0237111717277	1.0,1.0,1.0	0.832,0.903,0.945	0.107
ENSMUSG00000072653	Zfp783	chr6	+	47945428	47945751	47943207	47943377	47948893	47949019	86,56,34	0,1,0	64,64,71	2,5,1	448	125	0.0239129540598	1.0,0.94,1.0	0.899,0.781,0.952	0.103
ENSMUSG00000041180	Hectd2	chr19	+	36601431	36601528	36599595	36599719	36604249	36604357	8,36,5	6,12,0	10,1,10	0,0,2	222	125	0.0239357101889	0.429,0.628,1.0	1.0,1.0,0.738	-0.227
ENSMUSG00000087174	5530601H04Rik	chrX	-	105042603	105042817	105038816	105039812	105043129	105043304	101,98,83	43,48,37	53,28,42	37,34,34	339	125	0.0241685036606	0.464,0.429,0.453	0.346,0.233,0.313	0.151
ENSMUSG00000073633	Fbxo36	chr1	+	84896489	84896662	84881091	84881200	84899996	84900487	33,76,71	12,0,0	82,85,100	0,0,0	298	125	0.0243484970372	0.536,1.0,1.0	1.0,1.0,1.0	-0.155
ENSMUSG00000042323	Pbrm1	chr14	+	31110414	31110579	31107108	31107310	31113848	31114004	322,462,403	123,119,109	306,340,306	145,143,143	290	125	0.0244526613521	0.53,0.626,0.614	0.476,0.506,0.48	0.103
ENSMUSG00000063406	Tmed5	chr5	-	108125900	108126084	108121626	108124759	108130017	108130115	157,319,438	33,45,39	248,218,260	22,12,15	309	125	0.0247290781511	0.658,0.741,0.82	0.82,0.88,0.875	-0.119
ENSMUSG00000030714	Sgf29	chr7	+	126671537	126671667	126664915	126664988	126672037	126672073	17,2,8	0,6,6	0,0,3	6,8,1	255	125	0.0248150269099	1.0,0.14,0.395	0.0,0.0,0.595	0.313
ENSMUSG00000026596	Abl2	chr1	+	156620838	156620901	156615922	156616058	156622484	156622655	30,16,31	0,0,1	7,28,13	2,5,0	188	125	0.0253585870478	1.0,1.0,0.954	0.699,0.788,1.0	0.156
ENSMUSG00000033788	Dysf	chr6	+	84096476	84096518	84087791	84087874	84097707	84097823	12,0,3	0,12,13	0,2,0	17,28,22	167	125	0.025366347779	1.0,0.0,0.147	0.0,0.051,0.0	0.365
ENSMUSG00000058886	Deaf1	chr7	-	141324441	141324616	141324081	141324179	141327278	141327584	146,108,168	55,108,63	138,122,122	147,142,140	300	125	0.025366347779	0.525,0.294,0.526	0.281,0.264,0.266	0.178
ENSMUSG00000034377	Tulp4	chr17	+	6124170	6124248	6121827	6122344	6124656	6124710	68,102,150	19,75,50	72,70,74	73,58,69	203	125	0.0254514082762	0.688,0.456,0.649	0.378,0.426,0.398	0.197
ENSMUSG00000039844	Rapgef1	chr2	+	29679736	29679850	29679132	29679269	29686104	29686283	584,579,492	155,172,221	406,535,346	228,227,198	239	125	0.0254514082762	0.663,0.638,0.538	0.482,0.552,0.478	0.109
ENSMUSG00000059326	Csf2ra	chr19	-	61225791	61225821	61225522	61225652	61225927	61226055	9,32,19	0,0,0	28,34,23	1,4,3	155	125	0.0256917768816	1.0,1.0,1.0	0.958,0.873,0.861	0.103
ENSMUSG00000029647	Pan3	chr5	+	147503084	147503202	147488110	147488258	147521829	147521934	2,30,14	0,0,2	37,29,23	5,5,2	243	125	0.0257761827868	1.0,1.0,0.783	0.792,0.749,0.855	0.129
ENSMUSG00000025377	Enthd2	chr11	-	120095821	120095871	120095533	120095609	120096580	120096674	1,16,16	0,1,16	15,16,16	0,0,2	175	125	0.0257761827868	1.0,0.92,0.417	1.0,1.0,0.851	-0.171
ENSMUSG00000032754	Slc8b1	chr5	+	120529509	120529663	120527740	120527862	120532859	120534020	17,26,4	0,7,0	27,21,20	0,0,0	279	125	0.0257838970016	1.0,0.625,1.0	1.0,1.0,1.0	-0.125
ENSMUSG00000020459	Mtif2	chr11	+	29526692	29526843	29526407	29526487	29529928	29530154	125,134,175	2,10,24	187,169,141	33,42,17	276	125	0.0259139676795	0.966,0.859,0.768	0.72,0.646,0.79	0.146
ENSMUSG00000056342	Usp34	chr11	+	23474265	23474389	23472949	23473054	23484101	23484181	75,292,214	8,37,29	257,229,210	50,69,40	249	125	0.0259760012955	0.825,0.798,0.787	0.721,0.625,0.725	0.113
ENSMUSG00000071866	Ppia	chr11	+	6419112	6419285	6418225	6418314	6419477	6419817	73,140,176	40,42,47	112,106,72	18,5,16	298	125	0.0259935822524	0.434,0.583,0.611	0.723,0.899,0.654	-0.216
ENSMUSG00000027575	Arfgap1	chr2	+	180967533	180967814	180967244	180967329	180971050	180971114	160,227,199	1,13,8	250,296,280	32,20,19	406	125	0.0260008447494	0.98,0.843,0.885	0.706,0.82,0.819	0.121
ENSMUSG00000042079	Hnrnpf	chr6	+	117919098	117919159	117906794	117906839	117923707	117925619	17,17,12	0,3,5	58,53,35	1,1,1	186	125	0.0260273868085	1.0,0.792,0.617	0.975,0.973,0.959	-0.166
ENSMUSG00000069633	Pex11g	chr8	-	3460271	3460334	3459286	3459434	3463921	3464100	22,17,43	19,0,0	35,36,39	0,0,0	188	125	0.0264888865981	0.435,1.0,1.0	1.0,1.0,1.0	-0.188
ENSMUSG00000029127	Zbtb49	chr5	-	38210617	38210664	38205888	38205962	38213307	38214383	38,37,27	0,0,7	31,35,34	16,9,4	172	125	0.0270281868508	1.0,1.0,0.737	0.585,0.739,0.861	0.184
ENSMUSG00000035112	Wnk4	chr11	+	101268225	101268490	101265307	101265463	101268702	101268824	3,20,27	0,0,7	26,21,22	0,0,0	390	125	0.027115333467	1.0,1.0,0.553	1.0,1.0,1.0	-0.149
ENSMUSG00000028358	Zfp618	chr4	+	63086530	63086626	63079839	63080096	63089365	63089443	59,90,80	10,35,36	99,125,69	57,97,60	221	125	0.0271618533455	0.769,0.593,0.557	0.496,0.422,0.394	0.202
ENSMUSG00000039069	Mtg2	chr2	+	180084063	180084312	180082085	180082233	180085379	180085902	10,7,12	0,2,0	9,8,9	0,8,5	374	125	0.0271618533455	1.0,0.539,1.0	1.0,0.251,0.376	0.304
ENSMUSG00000028175	Depdc1a	chr3	+	159515504	159515626	159514174	159514331	159516013	159516144	10,18,49	0,0,2	50,40,31	5,6,0	247	125	0.0272302523714	1.0,1.0,0.925	0.835,0.771,1.0	0.106
ENSMUSG00000022853	Ehhadh	chr16	-	21777798	21777902	21775344	21775511	21787706	21787844	24,21,15	0,0,0	33,34,26	2,2,3	229	125	0.0272484331732	1.0,1.0,1.0	0.9,0.903,0.826	0.124
ENSMUSG00000046027	Stard5	chr7	+	83637603	83637697	83636750	83636868	83640421	83642328	37,159,174	18,0,0	388,472,343	0,2,1	219	125	0.0273159581236	0.54,1.0,1.0	1.0,0.993,0.995	-0.149
ENSMUSG00000074852	Hpse2	chr19	-	43384740	43384898	43294202	43294364	43388021	43388311	4,14,15	0,0,0	45,30,25	3,1,3	283	125	0.02747708032	1.0,1.0,1.0	0.869,0.93,0.786	0.138
ENSMUSG00000004455	Ppp1cc	chr5	+	122173145	122173280	122172731	122172955	122174054	122174115	40,33,54	0,9,0	25,38,37	0,0,0	260	125	0.0274824611122	1.0,0.638,1.0	1.0,1.0,1.0	-0.121
ENSMUSG00000013701	Timm23	chr14	-	32193402	32193487	32189143	32189254	32198968	32199027	55,15,26	0,0,10	11,9,12	5,5,5	210	125	0.0276666627842	1.0,1.0,0.607	0.567,0.517,0.588	0.312
ENSMUSG00000050619	Zscan29	chr2	-	121169198	121169403	121166043	121166718	121169809	121170268	266,195,126	46,45,27	117,143,90	36,58,28	330	125	0.0280051915613	0.687,0.621,0.639	0.552,0.483,0.549	0.121
ENSMUSG00000048440	Cyp4f16	chr17	+	32540270	32540415	32536997	32537196	32542737	32542791	66,54,77	9,2,12	91,108,77	23,26,28	270	125	0.0282505744984	0.772,0.926,0.748	0.647,0.658,0.56	0.194
ENSMUSG00000022668	Gtpbp8	chr16	-	44745394	44745493	44743737	44743868	44745998	44746363	100,129,99	6,25,8	94,88,80	18,28,22	224	125	0.0283058660196	0.903,0.742,0.874	0.745,0.637,0.67	0.156
ENSMUSG00000058006	Mdn1	chr4	+	32729629	32729787	32728041	32728175	32729950	32730071	89,158,123	32,0,0	25,111,68	0,1,0	283	125	0.028501838655	0.551,1.0,1.0	1.0,0.98,1.0	-0.143
ENSMUSG00000020474	Polm	chr11	-	5836193	5836374	5835700	5835799	5837560	5837789	51,56,48	0,1,2	79,70,63	1,8,6	306	125	0.0286069803574	1.0,0.958,0.907	0.97,0.781,0.811	0.101
ENSMUSG00000032217	Rnf111	chr9	-	70502939	70503002	70475775	70476668	70503458	70503725	49,12,50	8,12,25	15,43,25	30,42,52	188	125	0.0286069803574	0.803,0.399,0.571	0.25,0.405,0.242	0.292
ENSMUSG00000030279	C2cd5	chr6	-	143019327	143019429	143017882	143018073	143020323	143020374	45,63,99	1,24,4	66,50,55	26,16,21	227	125	0.0287180721421	0.961,0.591,0.932	0.583,0.632,0.591	0.226
ENSMUSG00000045962	Wnk1	chr6	-	119953770	119953902	119951897	119951995	119956070	119956170	63,38,39	0,19,22	13,30,16	12,33,19	257	125	0.0287180721421	1.0,0.493,0.463	0.345,0.307,0.291	0.338
ENSMUSG00000068762	Gstm6	chr3	-	107942332	107942414	107941188	107941284	107942701	107942766	14,26,25	0,0,2	38,26,27	5,3,2	207	125	0.0287607601219	1.0,1.0,0.883	0.821,0.84,0.891	0.11
ENSMUSG00000032418	Me1	chr9	-	86613540	86613638	86611852	86611966	86619724	86619834	11,16,33	0,0,0	36,40,47	2,6,0	223	125	0.0287949834537	1.0,1.0,1.0	0.91,0.789,1.0	0.1
ENSMUSG00000049321	Zfp2	chr11	-	50905605	50905686	50899058	50901291	50906085	50906157	0,2,1	2,24,17	6,2,3	9,17,6	206	125	0.0289822378946	0.0,0.048,0.034	0.288,0.067,0.233	-0.169
ENSMUSG00000038685	Rtel1	chr2	+	181355008	181355125	181354352	181354442	181355327	181355552	110,221,225	8,41,27	170,177,169	41,44,42	242	125	0.029188604092	0.877,0.736,0.811	0.682,0.675,0.675	0.131
ENSMUSG00000018537	Pcgf2	chr11	-	97697988	97698060	97693415	97693568	97699205	97699300	40,2,20	39,107,103	3,4,7	69,83,79	197	125	0.0293150514612	0.394,0.012,0.11	0.027,0.03,0.053	0.135
ENSMUSG00000029913	Prdm5	chr6	+	65886084	65886178	65831248	65831371	65927916	65928021	17,6,14	0,1,3	8,4,6	3,4,4	219	125	0.0294794543752	1.0,0.774,0.727	0.604,0.363,0.461	0.358
ENSMUSG00000041482	Piezo2	chr18	-	63118905	63118944	63117648	63117787	63121222	63121342	28,37,12	0,0,0	17,21,17	2,5,0	164	125	0.0294794543752	1.0,1.0,1.0	0.866,0.762,1.0	0.124
ENSMUSG00000069601	Ank3	chr10	+	69953439	69953472	69950951	69951058	69955925	69956150	44,19,5	64,90,61	7,8,6	87,71,69	158	125	0.0294803749317	0.352,0.143,0.061	0.06,0.082,0.064	0.117
ENSMUSG00000046997	Spsb4	chr9	-	96995574	96996421	96943481	96944704	97018193	97018843	385,546,437	19,23,8	200,223,265	0,4,5	972	125	0.0295606580817	0.723,0.753,0.875	1.0,0.878,0.872	-0.133
ENSMUSG00000027194	Ttc17	chr2	-	94342626	94342797	94332792	94333052	94358750	94358937	134,203,170	38,6,6	190,200,154	4,4,4	296	125	0.0302274012748	0.598,0.935,0.923	0.953,0.955,0.942	-0.131
ENSMUSG00000039257	Vstm2b	chr7	+	40900775	40900895	40900128	40900188	40902429	40902801	30,20,10	29,15,6	9,8,7	26,15,12	245	125	0.0304218078636	0.345,0.405,0.46	0.15,0.214,0.229	0.206
ENSMUSG00000027075	Slc43a1	chr2	+	84859688	84859830	84855470	84855649	84862882	84863578	6,9,4	0,0,1	6,5,8	1,1,3	267	125	0.0308152214123	1.0,1.0,0.652	0.737,0.701,0.555	0.22
ENSMUSG00000035126	Wdr78	chr4	-	103062295	103062447	103059877	103060035	103072648	103075619	28,22,33	0,2,8	52,46,57	2,1,0	277	125	0.0308414233489	1.0,0.832,0.651	0.921,0.954,1.0	-0.131
ENSMUSG00000022558	Mroh1	chr15	+	76432371	76432398	76432148	76432295	76433273	76433396	3,24,17	0,5,2	19,31,18	11,10,22	152	125	0.030926315363	1.0,0.798,0.875	0.587,0.718,0.402	0.322
ENSMUSG00000028328	Tmod1	chr4	+	46078313	46078470	46060965	46061134	46083543	46083663	15,28,34	0,0,2	31,19,15	0,4,3	282	125	0.0313954685983	1.0,1.0,0.883	1.0,0.678,0.689	0.172
ENSMUSG00000087177	E130307A14Rik	chr10	-	39640379	39640511	39622713	39622727	39731737	39731816	22,2,21	0,0,0	27,28,25	1,0,6	257	125	0.0316203529047	1.0,1.0,1.0	0.929,1.0,0.67	0.134
ENSMUSG00000020166	Cnot2	chr10	-	116537220	116537278	116507040	116507188	116549032	116549175	28,19,12	47,69,103	28,23,18	43,35,27	183	125	0.0317825687038	0.289,0.158,0.074	0.308,0.31,0.313	-0.137
ENSMUSG00000038010	Ccdc138	chr10	+	58509504	58509632	58507520	58507641	58513078	58513257	56,125,91	0,18,7	87,80,86	15,17,22	253	125	0.0318639267953	1.0,0.774,0.865	0.741,0.699,0.659	0.18
ENSMUSG00000062070	Pgk1	chrX	+	106197841	106197961	106196842	106196946	106199646	106199761	2,19,36	0,7,8	14,16,30	3,0,0	245	125	0.032168251306	1.0,0.581,0.697	0.704,1.0,1.0	-0.142
ENSMUSG00000039478	Micu3	chr8	+	40359409	40359448	40356855	40356927	40366148	40366244	16,16,24	9,0,0	24,16,13	0,0,0	164	125	0.0323187424887	0.575,1.0,1.0	1.0,1.0,1.0	-0.142
ENSMUSG00000024799	Tm7sf2	chr19	-	6066498	6066693	6064092	6064198	6066967	6067022	10,104,79	5,3,0	140,94,113	0,0,0	320	125	0.0327133701834	0.439,0.931,1.0	1.0,1.0,1.0	-0.21
ENSMUSG00000006476	Nsmf	chr2	+	25055635	25056136	25054997	25055059	25057100	25057176	199,302,345	0,0,18	379,370,370	19,22,12	626	125	0.0329594868789	1.0,1.0,0.793	0.799,0.771,0.86	0.121
ENSMUSG00000027371	Fahd2a	chr2	-	127440385	127440602	127438509	127438569	127441873	127442124	47,139,60	9,0,0	218,183,193	0,0,0	342	125	0.033022620283	0.656,1.0,1.0	1.0,1.0,1.0	-0.115
ENSMUSG00000030967	Zranb1	chr7	+	132949584	132950435	132931141	132931545	132966506	132966694	249,336,314	0,7,5	284,235,259	10,7,12	976	125	0.0332803251171	1.0,0.86,0.889	0.784,0.811,0.734	0.14
ENSMUSG00000030172	Erc1	chr6	-	119777978	119778071	119773733	119773901	119779476	119779632	36,71,53	34,79,66	32,54,41	91,99,62	218	125	0.0337459959317	0.378,0.34,0.315	0.168,0.238,0.275	0.117
ENSMUSG00000020910	Adprm	chr11	-	67051680	67051914	67041881	67042107	67052534	67052589	44,78,114	6,6,14	85,68,87	24,17,18	359	125	0.034063929343	0.719,0.819,0.739	0.552,0.582,0.627	0.172
ENSMUSG00000034211	Mrps17	chr5	+	129715683	129715763	129715502	129715549	129716726	129716866	145,210,218	49,17,6	318,279,295	10,8,16	205	125	0.0344090760979	0.643,0.883,0.957	0.951,0.955,0.918	-0.114
ENSMUSG00000000085	Scmh1	chr4	+	120462012	120462155	120453751	120453775	120463074	120463145	62,153,148	0,21,11	102,117,139	17,29,23	268	125	0.0344090760979	1.0,0.773,0.863	0.737,0.653,0.738	0.169
ENSMUSG00000033721	Vav3	chr3	+	109578318	109578364	109563103	109563204	109628030	109628167	12,12,32	2,6,1	12,10,19	2,0,0	171	125	0.0349021383565	0.814,0.594,0.959	0.814,1.0,1.0	-0.149
ENSMUSG00000028789	Azin2	chr4	-	128962083	128962204	128950599	128950772	128962300	128962420	5,16,2	0,2,0	39,33,42	5,8,6	246	125	0.0350599777134	1.0,0.803,1.0	0.799,0.677,0.781	0.182
ENSMUSG00000028556	Dock7	chr4	-	98993646	98993736	98992368	98992458	99001032	99001202	242,359,306	103,473,403	102,167,151	281,316,249	215	125	0.03525455716	0.577,0.306,0.306	0.174,0.235,0.261	0.173
ENSMUSG00000026082	Rev1	chr1	-	38074898	38075023	38074314	38074443	38079289	38079398	58,27,33	45,110,60	25,13,16	78,87,68	250	125	0.0352998209255	0.392,0.109,0.216	0.138,0.07,0.105	0.135
ENSMUSG00000032855	Pkd1	chr17	+	24572617	24576243	24571975	24572109	24576437	24576587	27,102,128	14,1,0	148,164,102	1,0,1	3751	125	0.0353723899282	0.06,0.773,1.0	0.831,1.0,0.773	-0.257
ENSMUSG00000019891	Dcbld1	chr10	+	52290850	52290923	52284102	52284237	52304586	52304720	37,91,78	12,0,0	64,49,50	0,0,1	198	125	0.0359720132261	0.661,1.0,1.0	1.0,1.0,0.969	-0.103
ENSMUSG00000028637	Ccdc30	chr4	-	119359557	119359737	119353193	119353224	119393541	119393657	0,13,4	24,0,0	2,2,1	0,0,0	305	125	0.0360308688482	0.0,1.0,1.0	1.0,1.0,1.0	-0.333
ENSMUSG00000041180	Hectd2	chr19	+	36601469	36601528	36599595	36599719	36604249	36604357	0,25,5	6,12,0	2,1,7	0,0,2	184	125	0.0360678749457	0.0,0.586,1.0	1.0,1.0,0.704	-0.373
ENSMUSG00000022948	Setd4	chr16	-	93603136	93603196	93601637	93601798	93603565	93603791	10,3,4	1,22,6	3,1,0	9,17,13	185	125	0.0361355346403	0.871,0.084,0.311	0.184,0.038,0.0	0.348
ENSMUSG00000096039	D830030K20Rik	chr14	+	3227118	3227302	3226317	3226449	3233469	3234351	16,42,30	0,0,0	29,21,21	1,2,3	309	125	0.0363220807173	1.0,1.0,1.0	0.921,0.809,0.739	0.177
ENSMUSG00000044164	Rnf182	chr13	+	43665757	43665822	43615982	43616067	43667759	43668066	5,18,6	2,9,4	31,26,51	51,60,62	190	125	0.0363527589649	0.622,0.568,0.497	0.286,0.222,0.351	0.276
ENSMUSG00000019518	Ap4m1	chr5	+	138172348	138172479	138172183	138172248	138172786	138172893	47,128,84	1,11,20	154,139,117	4,6,4	256	125	0.0366136246283	0.958,0.85,0.672	0.949,0.919,0.935	-0.108
ENSMUSG00000034157	Cipc	chr12	+	86959727	86959828	86952743	86953004	86960271	86960441	40,26,41	0,2,3	32,22,15	5,10,1	226	125	0.0367286516136	1.0,0.878,0.883	0.78,0.549,0.892	0.18
ENSMUSG00000043015	Nemp2	chr1	+	52645260	52645486	52637364	52637480	52648749	52648926	14,62,26	0,5,5	94,89,69	1,2,1	351	125	0.0368509500753	1.0,0.815,0.649	0.971,0.941,0.961	-0.136
ENSMUSG00000085642	3110053B16Rik	chr12	-	20915747	20915791	20914758	20914841	20920841	20921262	18,49,37	39,85,54	40,40,40	41,30,40	169	125	0.0377604762194	0.254,0.299,0.336	0.419,0.497,0.425	-0.151
ENSMUSG00000035517	Tdrd7	chr4	+	45994306	45994524	45992196	45992270	46005116	46005700	18,50,24	0,3,0	29,40,40	3,4,5	343	125	0.0377664096477	1.0,0.859,1.0	0.779,0.785,0.745	0.183
ENSMUSG00000021461	Fancc	chr13	-	63361578	63361692	63347511	63347584	63398082	63398177	8,23,32	0,0,2	52,51,37	3,5,4	239	125	0.0377895890529	1.0,1.0,0.893	0.901,0.842,0.829	0.107
ENSMUSG00000032712	2810474O19Rik	chr6	+	149324731	149324800	149310321	149310377	149325404	149325489	75,96,79	52,55,49	21,31,27	28,31,32	194	125	0.0378464445822	0.482,0.529,0.51	0.326,0.392,0.352	0.15
ENSMUSG00000006599	Gtf2h1	chr7	+	46797396	46797465	46796113	46796288	46801671	46801840	72,92,101	189,154,171	85,93,97	126,116,84	194	125	0.0379035396545	0.197,0.278,0.276	0.303,0.341,0.427	-0.107
ENSMUSG00000051736	Fam229b	chr10	-	39120225	39120396	39118867	39119034	39132246	39132378	20,0,7	0,10,3	2,4,0	0,0,1	296	125	0.0379715138573	1.0,0.0,0.496	1.0,1.0,0.0	-0.168
ENSMUSG00000056296	Synpr	chr14	+	13608569	13608761	13562917	13563116	13613723	13615459	3,14,12	0,0,0	44,38,40	4,0,3	317	125	0.0380441664843	1.0,1.0,1.0	0.813,1.0,0.84	0.116
ENSMUSG00000001151	Pcnt	chr10	-	76403623	76403644	76401331	76401535	76403757	76403874	46,50,45	60,41,48	41,81,36	14,31,29	146	125	0.0381035177565	0.396,0.511,0.445	0.715,0.691,0.515	-0.19
ENSMUSG00000048445	Ccdc57	chr11	-	120882676	120882758	120881814	120881915	120885232	120885385	0,8,14	5,8,22	3,3,0	19,17,17	207	125	0.0381764963239	0.0,0.377,0.278	0.087,0.096,0.0	0.157
ENSMUSG00000034729	Mrps10	chr17	+	47370263	47370370	47368892	47368954	47372426	47372491	1,38,22	80,81,59	25,20,27	36,47,43	232	125	0.0383877190726	0.007,0.202,0.167	0.272,0.187,0.253	-0.112
ENSMUSG00000020527	Myo19	chr11	+	84895477	84895554	84894549	84894652	84897120	84897211	37,51,55	0,3,2	31,56,41	9,3,5	202	125	0.0384034271249	1.0,0.913,0.944	0.681,0.92,0.835	0.14
ENSMUSG00000036098	Myrf	chr19	-	10228652	10228916	10225448	10225510	10229019	10229107	14,23,52	11,1,0	14,15,12	0,0,1	389	125	0.0387620319182	0.29,0.881,1.0	1.0,1.0,0.794	-0.208
ENSMUSG00000087177	E130307A14Rik	chr10	-	39632949	39633016	39622624	39622727	39731737	39732001	13,12,4	0,0,0	19,20,27	1,0,6	192	125	0.0388477723112	1.0,1.0,1.0	0.925,1.0,0.746	0.11
ENSMUSG00000027522	Stx16	chr2	+	174092401	174092567	174091481	174091622	174093433	174093526	229,287,180	73,72,29	390,336,320	53,52,41	291	125	0.0388537158361	0.574,0.631,0.727	0.76,0.735,0.77	-0.111
ENSMUSG00000021009	Ptpn21	chr12	-	98692871	98692956	98688189	98689628	98693556	98693617	33,28,22	0,5,3	30,43,20	0,2,0	210	125	0.0390965523587	1.0,0.769,0.814	1.0,0.928,1.0	-0.115
ENSMUSG00000033632	AW554918	chr18	+	25339713	25340384	25289938	25290066	25399925	25400107	112,95,94	0,0,0	60,67,55	7,0,0	796	125	0.0392165614726	1.0,1.0,1.0	0.574,1.0,1.0	0.142
ENSMUSG00000062866	Phactr2	chr10	-	13255309	13255321	13253341	13253879	13261765	13261924	30,44,27	20,36,68	17,15,13	53,47,40	137	125	0.0392916085372	0.578,0.527,0.266	0.226,0.226,0.229	0.23
ENSMUSG00000042564	Fam227a	chr15	-	79626236	79626331	79623454	79623612	79630025	79630119	14,26,22	0,4,6	38,27,22	0,3,0	220	125	0.0397204841362	1.0,0.787,0.676	1.0,0.836,1.0	-0.124
ENSMUSG00000030733	Sh2b1	chr7	-	126473478	126473615	126472072	126473094	126474995	126475090	38,23,68	57,70,34	18,27,33	101,96,80	262	125	0.0397205776823	0.241,0.136,0.488	0.078,0.118,0.164	0.168
ENSMUSG00000026110	Mgat4a	chr1	-	37464420	37464534	37462891	37462967	37490259	37490393	1,13,20	0,0,0	17,22,18	1,2,3	239	125	0.0398470828799	1.0,1.0,1.0	0.899,0.852,0.758	0.164
ENSMUSG00000035967	Ddx26b	chrX	+	56494132	56494243	56493038	56493133	56496515	56496734	80,184,159	0,12,20	62,97,76	14,13,14	236	125	0.0399516919178	1.0,0.89,0.808	0.701,0.798,0.742	0.152
ENSMUSG00000016028	Celsr1	chr15	-	85905914	85906027	85905438	85905518	85907594	85907769	2,21,13	0,0,10	14,26,25	0,0,0	238	125	0.0399516919178	1.0,1.0,0.406	1.0,1.0,1.0	-0.198
ENSMUSG00000017652	Cd40	chr2	+	165066502	165066564	165063467	165063561	165069816	165069848	15,15,10	19,0,0	11,10,12	0,0,0	187	125	0.0401491302967	0.345,1.0,1.0	1.0,1.0,1.0	-0.218
ENSMUSG00000004317	Clcn5	chrX	-	7318424	7318488	7316658	7316823	7319105	7319233	12,13,4	12,15,22	3,6,2	20,30,19	189	125	0.0402844266069	0.398,0.364,0.107	0.09,0.117,0.065	0.199
ENSMUSG00000036882	Arhgap33	chr7	-	30534102	30534185	30532934	30533032	30534925	30534997	5,15,24	2,4,0	56,50,50	22,25,58	208	125	0.0405482288737	0.6,0.693,1.0	0.605,0.546,0.341	0.267
ENSMUSG00000022789	Dnm1l	chr16	-	16318444	16318477	16316601	16316778	16319451	16319508	83,99,113	28,84,149	53,54,58	85,105,106	158	125	0.0406627052837	0.701,0.483,0.375	0.33,0.289,0.302	0.213
ENSMUSG00000034321	Exosc1	chr19	-	41926531	41926565	41922979	41924088	41931355	41931430	6,23,17	0,1,2	11,15,9	12,4,0	159	125	0.0407489378664	1.0,0.948,0.87	0.419,0.747,1.0	0.217
ENSMUSG00000029761	Cald1	chr6	+	34747885	34747969	34745980	34746639	34753442	34753588	130,155,165	169,133,120	168,181,172	97,123,78	209	125	0.0409965723515	0.315,0.411,0.451	0.509,0.468,0.569	-0.123
ENSMUSG00000047909	Ankrd16	chr2	+	11785169	11785260	11784292	11784452	11786223	11786302	16,22,10	68,53,68	42,37,18	78,45,55	216	125	0.0410345577466	0.12,0.194,0.078	0.238,0.322,0.159	-0.109
ENSMUSG00000048280	Zfp738	chr13	-	67672997	67673093	67671451	67671611	67673561	67673688	79,70,94	3,8,6	66,85,68	9,17,12	221	125	0.041171808465	0.937,0.832,0.899	0.806,0.739,0.762	0.12
ENSMUSG00000018554	Ybx2	chr11	+	69939237	69939327	69938341	69938375	69939873	69940158	6,65,28	0,0,8	97,86,97	1,0,0	215	125	0.041380031697	1.0,1.0,0.67	0.983,1.0,1.0	-0.104
ENSMUSG00000019790	Stxbp5	chr10	-	9784340	9784400	9778020	9778071	9789362	9789428	5,13,10	12,6,8	10,12,4	2,3,0	185	125	0.0414351905559	0.22,0.594,0.458	0.772,0.73,1.0	-0.41
ENSMUSG00000034295	Fhod3	chr18	+	25022621	25022978	25020661	25020757	25028064	25028169	1,6,8	0,2,0	2,1,1	0,1,2	482	125	0.0416115202338	1.0,0.438,1.0	1.0,0.206,0.115	0.372
ENSMUSG00000002799	Jag2	chr12	-	112913935	112914049	112913615	112913729	112914125	112914278	14,16,18	10,0,0	39,25,21	0,0,0	239	125	0.0424768744045	0.423,1.0,1.0	1.0,1.0,1.0	-0.192
ENSMUSG00000020717	Pecam1	chr11	-	106662001	106662024	106654217	106655162	106671741	106671798	11,51,30	46,90,50	82,37,37	68,49,41	148	125	0.0427170436216	0.168,0.324,0.336	0.505,0.389,0.433	-0.166
ENSMUSG00000030922	Lyrm1	chr7	+	119914172	119914265	119909803	119909962	119916140	119916756	28,93,127	14,0,0	68,71,61	0,0,0	218	125	0.0435755320137	0.534,1.0,1.0	1.0,1.0,1.0	-0.155
ENSMUSG00000023088	Abcc1	chr16	+	14390283	14390322	14389806	14389983	14391317	14391443	13,0,0	19,52,57	0,0,0	18,41,12	164	125	0.0437195230942	0.343,0.0,0.0	0.0,0.0,0.0	0.114
ENSMUSG00000020528	Prpsap2	chr11	-	61761479	61761574	61756581	61756677	61761953	61762040	22,32,45	10,44,38	17,21,26	43,62,36	220	125	0.0437195230942	0.556,0.292,0.402	0.183,0.161,0.291	0.205
ENSMUSG00000091625	Lsm5	chr6	-	56703313	56703409	56702095	56702168	56704622	56704692	185,287,373	44,82,88	129,135,165	59,66,51	221	125	0.0438956845771	0.704,0.664,0.706	0.553,0.536,0.647	0.113
ENSMUSG00000032558	Nphp3	chr9	+	104011600	104011761	104009139	104009273	104015324	104015481	25,35,88	0,8,0	81,86,65	0,0,0	286	125	0.0444839035046	1.0,0.657,1.0	1.0,1.0,1.0	-0.114
ENSMUSG00000039298	Cdk5rap2	chr4	-	70349143	70349245	70317426	70317597	70353609	70353651	19,46,35	11,0,0	23,20,26	0,0,0	227	125	0.0446373436649	0.487,1.0,1.0	1.0,1.0,1.0	-0.171
ENSMUSG00000020271	Fbxw11	chr11	+	32708187	32708250	32642723	32642935	32711771	32711997	94,180,182	102,145,118	126,116,129	145,170,161	188	125	0.0448242857486	0.38,0.452,0.506	0.366,0.312,0.348	0.104
ENSMUSG00000040225	Prrc2c	chr1	-	162675604	162675841	162674102	162674151	162676690	162676817	164,361,264	54,113,79	127,201,163	67,91,73	362	125	0.0451639227779	0.512,0.525,0.536	0.396,0.433,0.435	0.103
ENSMUSG00000039463	Slc9a8	chr2	+	167468963	167469075	167467684	167467767	167471381	167471602	95,214,254	28,25,10	171,184,152	12,4,7	237	125	0.0455410508636	0.642,0.819,0.931	0.883,0.96,0.92	-0.124
ENSMUSG00000025571	Tnrc6c	chr11	+	117741668	117741818	117739866	117740009	117742926	117743064	302,428,384	0,61,63	415,498,348	75,80,68	275	125	0.0460139698348	1.0,0.761,0.735	0.716,0.739,0.699	0.114
ENSMUSG00000039599	Fam149b	chr14	+	20358023	20358140	20351311	20351416	20374329	20374454	43,15,23	0,0,0	16,16,7	0,7,0	242	125	0.0460731034321	1.0,1.0,1.0	1.0,0.541,1.0	0.153
ENSMUSG00000070733	Fryl	chr5	-	73115255	73115300	73112748	73112852	73118483	73118585	31,24,33	24,31,30	8,13,10	16,26,26	170	125	0.0462203724387	0.487,0.363,0.447	0.269,0.269,0.22	0.18
ENSMUSG00000028035	Dnajb4	chr3	-	152195049	152195100	152193376	152193618	152209834	152210057	6,0,3	1,4,13	1,0,0	7,4,3	176	125	0.0464659557515	0.81,0.0,0.141	0.092,0.0,0.0	0.286
ENSMUSG00000055897	Ppp4r1l-ps	chr2	-	173645456	173645558	173608732	173608879	173659322	173659368	0,0,1	29,10,18	3,1,3	7,10,11	227	125	0.0464659557515	0.0,0.0,0.03	0.191,0.052,0.131	-0.115
ENSMUSG00000038506	Dcun1d2	chr8	-	13261384	13261467	13258946	13259043	13271589	13271720	15,99,140	0,3,9	109,114,94	18,8,12	208	125	0.0464880063106	1.0,0.952,0.903	0.784,0.895,0.825	0.117
ENSMUSG00000107283	Mpv17	chr5	-	31145239	31145278	31144699	31144752	31145494	31145590	19,24,25	12,5,10	40,48,36	51,31,57	164	125	0.0465127611682	0.547,0.785,0.656	0.374,0.541,0.325	0.249
ENSMUSG00000097039	Pvt1	chr15	+	62107147	62107465	62037985	62038201	62149238	62149352	67,28,29	0,3,5	17,15,12	4,5,5	443	125	0.0466975356204	1.0,0.725,0.621	0.545,0.458,0.404	0.313
ENSMUSG00000029699	Ssc4d	chr5	-	135965570	135965885	135964618	135964696	135966074	135966152	16,3,25	6,10,3	56,29,38	2,1,7	440	125	0.0467205893771	0.431,0.079,0.703	0.888,0.892,0.607	-0.391
ENSMUSG00000042210	Abhd14a	chr9	-	106445525	106445829	106444089	106444306	106447530	106447620	45,70,45	19,89,47	73,67,79	150,120,127	429	125	0.0470046741557	0.408,0.186,0.218	0.124,0.14,0.153	0.132
ENSMUSG00000029673	Auts2	chr5	-	131470413	131470458	131466031	131466127	131472237	131472479	72,53,36	85,85,78	34,57,36	117,139,89	170	125	0.0472124949208	0.384,0.314,0.253	0.176,0.232,0.229	0.105
ENSMUSG00000036501	Fam13b	chr18	-	34497967	34498159	34497333	34497546	34499685	34499852	286,204,215	6,29,16	159,249,193	24,42,23	317	125	0.0474088493293	0.949,0.735,0.841	0.723,0.7,0.768	0.111
ENSMUSG00000000823	Zfp512b	chr2	-	181590469	181590612	181589372	181590181	181590859	181590985	177,201,187	11,27,16	310,332,262	40,53,62	268	125	0.0475088049075	0.882,0.776,0.845	0.783,0.745,0.663	0.104
ENSMUSG00000042104	Uggt2	chr14	-	119002825	119002986	118998114	118998213	119007144	119007327	96,65,39	0,3,5	70,46,52	0,0,0	286	125	0.0475088049075	1.0,0.904,0.773	1.0,1.0,1.0	-0.108
ENSMUSG00000033543	Gtf2a2	chr9	+	70017072	70017191	70016818	70016923	70022436	70022738	9,13,16	49,17,74	11,13,14	14,18,15	244	125	0.047711063485	0.086,0.281,0.1	0.287,0.27,0.323	-0.138
ENSMUSG00000020422	Tns3	chr11	-	8600554	8600592	8579082	8579121	8664478	8664535	15,13,9	26,0,0	20,23,20	0,0,0	163	125	0.0477893914114	0.307,1.0,1.0	1.0,1.0,1.0	-0.231
ENSMUSG00000026815	Gfi1b	chr2	-	28615276	28615397	28614754	28614892	28621848	28621945	12,16,9	0,0,0	12,24,15	2,4,0	246	125	0.0478940276732	1.0,1.0,1.0	0.753,0.753,1.0	0.165
ENSMUSG00000063524	Eno1	chr4	+	150242121	150242180	150241044	150241140	150244004	150244074	2,15,6	0,0,1	8,15,8	2,0,4	184	125	0.0480258844251	1.0,1.0,0.803	0.731,1.0,0.576	0.165
ENSMUSG00000037736	Limch1	chr5	+	66993142	66993178	66974409	66974662	66997119	66997246	225,235,153	153,248,224	146,171,139	79,100,92	161	125	0.0481553158318	0.533,0.424,0.347	0.589,0.57,0.54	-0.132
ENSMUSG00000109129	Gm44973	chr7	+	5017436	5018039	5015495	5015560	5032762	5033097	31,13,25	0,4,2	37,24,46	0,1,1	728	125	0.0482702662284	1.0,0.358,0.682	1.0,0.805,0.888	-0.218
ENSMUSG00000054099	Slc25a40	chr5	+	8427195	8427267	8424796	8424887	8427407	8427516	0,9,5	8,2,0	6,6,5	0,2,0	197	125	0.0483003337071	0.0,0.741,1.0	1.0,0.656,1.0	-0.305
ENSMUSG00000030967	Zranb1	chr7	+	132972689	132972761	132966506	132966694	132981280	132981401	0,0,0	42,26,17	4,0,3	11,11,9	197	125	0.0484051597789	0.0,0.0,0.0	0.187,0.0,0.175	-0.121
ENSMUSG00000029913	Prdm5	chr6	+	65855948	65856123	65831248	65831371	65927916	65928021	75,80,117	0,1,3	60,45,70	3,4,4	300	125	0.048564146262	1.0,0.971,0.942	0.893,0.824,0.879	0.106
ENSMUSG00000026335	Pam	chr1	-	97825836	97826037	97821094	97821988	97831454	97831508	18,27,16	10,7,9	175,124,138	21,18,30	326	125	0.0486205360048	0.408,0.597,0.405	0.762,0.725,0.638	-0.238
ENSMUSG00000025730	Rab40c	chr17	-	25890200	25890511	25885074	25885152	25890637	25890698	30,0,0	10,56,63	6,6,1	200,172,161	436	125	0.0491321280404	0.462,0.0,0.0	0.009,0.01,0.002	0.147
ENSMUSG00000026404	Ddx59	chr1	+	136434505	136434634	136433712	136433865	136439752	136440158	90,143,201	45,30,34	232,150,220	26,21,25	254	125	0.0495678361065	0.496,0.701,0.744	0.815,0.779,0.812	-0.155
ENSMUSG00000037110	Ralgapa2	chr2	-	146357087	146357146	146353170	146353279	146357956	146358085	8,14,8	0,0,3	10,25,9	2,7,7	184	125	0.0495728008711	1.0,1.0,0.644	0.773,0.708,0.466	0.232
