# Supplementary material for: An Alternative Splicing Program for Mouse Craniofacial Development
Source: Front Physiol. 2020 Sep 4;11:1099. doi: 10.3389/fphys.2020.01099 (PMC7498679; doi:10.3389/fphys.2020.01099)
Supplement: Supplementary file 12 [file Data_Sheet_1.zip › Filtered rMATS results/SE/E12.5_FNP_Mes_vs_NE_SE_filtered_output.txt]

GeneID	geneSymbol	chr	strand	exonStart_0base	exonEnd	upstreamES	upstreamEE	downstreamES	downstreamEE	IC_SAMPLE_1	SC_SAMPLE_1	IC_SAMPLE_2	SC_SAMPLE_2	IncFormLen	SkipFormLen	FDR	IncLevel1	IncLevel2	DeltaPSI
ENSMUSG00000040964	Arhgef10l	chr4	-	140568755	140568770	140568338	140568520	140570256	140570402	1,0,0	187,143,210	31,6,8	168,73,59	140	125	0.0	0.005,0.0,0.0	0.141,0.068,0.108	-0.104
ENSMUSG00000041658	Rragb	chrX	+	153148451	153148535	153143975	153144075	153150361	153150428	27,35,46	54,43,69	942,321,299	87,35,17	209	125	0.0	0.23,0.327,0.285	0.866,0.846,0.913	-0.594
ENSMUSG00000036053	Fmnl2	chr2	+	53128716	53128842	53126852	53126976	53131839	53132203	13,6,10	66,47,68	210,60,87	92,47,63	251	125	0.0	0.089,0.06,0.068	0.532,0.389,0.407	-0.37
ENSMUSG00000027291	Vps39	chr2	-	120346856	120346889	120346327	120346392	120350163	120350229	10,4,5	102,95,99	143,60,41	141,64,48	158	125	0.0	0.072,0.032,0.038	0.445,0.426,0.403	-0.377
ENSMUSG00000033768	Nrxn2	chr19	+	6463823	6463847	6454570	6455280	6472257	6472419	0,0,2	13,11,18	22,15,21	9,2,4	149	125	0.0	0.0,0.0,0.085	0.672,0.863,0.815	-0.755
ENSMUSG00000026131	Dst	chr1	+	34303420	34303531	34302829	34303032	34306527	34306651	162,184,341	0,5,3	102,60,81	43,33,35	236	125	0.0	1.0,0.951,0.984	0.557,0.491,0.551	0.445
ENSMUSG00000026131	Dst	chr1	+	34249803	34250130	34249478	34249638	34250609	34250694	79,85,75	2,2,1	30,26,37	14,21,17	452	125	0.0	0.916,0.922,0.954	0.372,0.255,0.376	0.596
ENSMUSG00000057738	Sptan1	chr2	+	30001099	30001159	29999913	30000062	30002230	30002429	101,82,116	333,340,459	422,309,364	287,173,271	185	125	0.0	0.17,0.14,0.146	0.498,0.547,0.476	-0.355
ENSMUSG00000057738	Sptan1	chr2	+	30014157	30014172	30013675	30013838	30015588	30015720	49,38,68	437,397,539	477,312,376	434,217,284	140	125	0.0	0.091,0.079,0.101	0.495,0.562,0.542	-0.443
ENSMUSG00000025404	R3hdm2	chr10	+	127481692	127481794	127476519	127476698	127483975	127484218	57,73,81	691,463,617	250,162,164	398,278,335	227	125	0.0	0.043,0.08,0.067	0.257,0.243,0.212	-0.174
ENSMUSG00000040481	Bptf	chr11	-	107095001	107095190	107082512	107082700	107095715	107095925	257,218,192	39,37,33	87,54,47	154,65,62	314	125	0.0	0.724,0.701,0.698	0.184,0.249,0.232	0.486
ENSMUSG00000024958	Gpr137	chr19	-	6939528	6939754	6939260	6939410	6940351	6940482	111,149,156	11,4,3	249,83,88	101,44,66	351	125	0.0	0.782,0.93,0.949	0.468,0.402,0.322	0.49
ENSMUSG00000067786	Nnat	chr2	+	157561212	157561293	157560109	157560260	157561541	157562522	2136,2479,2330	778,851,663	8129,2763,2249	1014,379,415	206	125	0.0	0.625,0.639,0.681	0.829,0.816,0.767	-0.156
ENSMUSG00000032624	Eml4	chr17	+	83428215	83428248	83427999	83428025	83440030	83440154	535,501,460	114,113,85	144,101,99	147,87,73	158	125	0.0	0.788,0.778,0.811	0.437,0.479,0.518	0.314
ENSMUSG00000040687	Madd	chr2	-	91155012	91155075	91154644	91154765	91155545	91155648	1,1,7	42,47,43	138,56,39	85,42,59	188	125	0.0	0.016,0.014,0.098	0.519,0.47,0.305	-0.389
ENSMUSG00000027985	Lef1	chr3	+	131191022	131191106	131189334	131189425	131193128	131193251	310,188,362	1569,1121,1999	294,228,247	88,56,81	209	125	0.0	0.106,0.091,0.098	0.666,0.709,0.646	-0.575
ENSMUSG00000022139	Mbnl2	chr14	+	120395711	120395765	120388899	120389163	120396450	120396604	182,214,139	179,264,101	662,262,331	50,22,22	179	125	0.0	0.415,0.361,0.49	0.902,0.893,0.913	-0.481
ENSMUSG00000066043	Phactr4	chr4	-	132383281	132383362	132378404	132378563	132386891	132387065	139,62,95	189,147,165	299,210,269	115,103,83	206	125	0.0	0.309,0.204,0.259	0.612,0.553,0.663	-0.352
ENSMUSG00000028284	Map3k7	chr4	+	31994873	31994954	31992386	31992516	32002088	32002153	74,64,46	276,295,249	412,196,153	266,93,94	206	125	0.0	0.14,0.116,0.101	0.484,0.561,0.497	-0.395
ENSMUSG00000028284	Map3k7	chr4	+	31994873	31995010	31992472	31992516	32002088	32002153	49,33,24	276,295,249	191,86,70	266,93,94	262	125	0.0	0.078,0.051,0.044	0.255,0.306,0.262	-0.217
ENSMUSG00000011832	Evi5l	chr8	+	4201933	4201966	4200867	4200921	4202935	4203076	65,86,73	157,133,198	7,3,4	134,118,73	158	125	0.0	0.247,0.338,0.226	0.04,0.02,0.042	0.236
ENSMUSG00000021268	Meg3	chr12	+	109549290	109549371	109546429	109546542	109549478	109549552	332,257,340	6,2,10	474,286,459	87,57,82	206	125	0.0	0.971,0.987,0.954	0.768,0.753,0.773	0.206
ENSMUSG00000006476	Nsmf	chr2	+	25057964	25057970	25057100	25057176	25058252	25058321	4,3,6	153,120,165	41,14,16	141,47,49	131	125	0.0	0.024,0.023,0.034	0.217,0.221,0.238	-0.198
ENSMUSG00000027012	Dync1i2	chr2	+	71233648	71233708	71228599	71228690	71235914	71236030	15,24,18	2485,2134,2310	853,458,384	2253,1321,1319	185	125	0.0	0.004,0.008,0.005	0.204,0.19,0.164	-0.18
ENSMUSG00000109061	Map2k7	chr8	+	4240687	4240735	4238864	4239033	4243303	4243445	129,137,148	263,234,240	39,39,26	264,221,232	173	125	0.0	0.262,0.297,0.308	0.096,0.113,0.075	0.194
ENSMUSG00000036435	Exoc1	chr5	+	76557818	76557863	76554099	76554205	76559003	76559167	20,31,34	91,89,115	255,73,80	38,21,28	170	125	0.0	0.139,0.204,0.179	0.831,0.719,0.678	-0.569
ENSMUSG00000022789	Dnm1l	chr16	-	16318444	16318477	16316601	16316778	16319451	16319508	43,35,41	79,96,71	230,117,115	102,54,72	158	125	0.0	0.301,0.224,0.314	0.641,0.632,0.558	-0.331
ENSMUSG00000031328	Flna	chrX	-	74232966	74232990	74230505	74230753	74233148	74233338	2487,2290,3141	367,444,486	1057,782,1077	531,339,439	149	125	0.0	0.85,0.812,0.844	0.625,0.659,0.673	0.183
ENSMUSG00000062949	Atp11c	chrX	-	60229147	60229252	60223292	60225793	60236556	60236710	109,116,127	37,34,39	282,130,109	5,10,4	230	125	0.0	0.616,0.65,0.639	0.968,0.876,0.937	-0.292
ENSMUSG00000029613	Eif2ak1	chr5	+	143899013	143899247	143897474	143897557	143901784	143904251	781,785,1029	104,87,164	1357,652,706	43,31,25	359	125	0.0	0.723,0.759,0.686	0.917,0.88,0.908	-0.179
ENSMUSG00000048078	Tenm4	chr7	+	96854716	96854737	96852332	96852582	96863449	96863682	0,0,0	90,109,79	17,26,36	85,100,102	146	125	0.0	0.0,0.0,0.0	0.146,0.182,0.232	-0.187
ENSMUSG00000031565	Fgfr1	chr8	+	25564339	25564484	25563373	25563524	25566710	25566907	1966,1905,2241	2,3,3	462,238,249	97,54,71	270	125	0.0	0.998,0.997,0.997	0.688,0.671,0.619	0.338
ENSMUSG00000031565	Fgfr1	chr8	+	25563373	25563524	25562137	25562328	25564339	25564484	3,12,9	2568,2480,2895	244,133,207	379,166,204	276	125	0.0	0.001,0.002,0.001	0.226,0.266,0.315	-0.268
ENSMUSG00000024534	Sncaip	chr18	+	52908609	52908680	52906417	52907477	52915306	52915930	63,44,80	208,226,327	112,41,56	42,13,36	196	125	0.0	0.162,0.11,0.135	0.63,0.668,0.498	-0.463
ENSMUSG00000053110	Yap1	chr9	-	7950491	7950539	7938407	7938538	7952952	7953134	283,230,227	860,756,899	923,380,371	1335,547,607	173	125	0.0	0.192,0.18,0.154	0.333,0.334,0.306	-0.149
ENSMUSG00000034593	Myo5a	chr9	+	75192383	75192464	75189899	75190000	75193938	75194137	264,128,194	22,17,12	114,87,66	70,55,44	206	125	0.0	0.879,0.82,0.907	0.497,0.49,0.476	0.381
ENSMUSG00000000631	Myo18a	chr11	+	77854677	77854722	77853751	77853891	77857722	77857845	163,182,261	11,15,13	143,74,105	141,78,54	170	125	0.0	0.916,0.899,0.937	0.427,0.411,0.588	0.442
ENSMUSG00000022483	Col2a1	chr15	-	98000399	98000606	97999274	97999291	98004408	98004635	327,539,337	5,7,3	209,70,182	33,21,32	332	125	0.0	0.961,0.967,0.977	0.705,0.557,0.682	0.32
ENSMUSG00000022483	Col2a1	chr15	-	98000402	98000606	97999274	97999291	98004408	98004695	667,997,801	5,7,3	371,157,299	33,21,32	329	125	0.0	0.981,0.982,0.99	0.81,0.74,0.78	0.208
ENSMUSG00000022883	Robo1	chr16	+	72993666	72993693	72989598	72989796	72995116	72995159	509,502,488	435,551,518	265,149,209	70,36,74	152	125	0.0	0.49,0.428,0.437	0.757,0.773,0.699	-0.291
ENSMUSG00000040785	Ttc3	chr16	+	94387336	94387390	94385335	94385423	94388264	94388385	244,184,142	6,14,6	331,171,131	97,58,45	179	125	0.0	0.966,0.902,0.943	0.704,0.673,0.67	0.255
ENSMUSG00000034101	Ctnnd1	chr2	-	84624269	84624558	84622010	84622082	84650405	84650510	1105,1007,857	67,73,54	691,420,454	578,357,387	414	125	0.0	0.833,0.806,0.827	0.265,0.262,0.262	0.559
ENSMUSG00000034101	Ctnnd1	chr2	-	84612531	84612549	84612023	84612092	84612935	84613089	251,266,240	101,100,99	261,97,107	551,211,254	143	125	0.0	0.685,0.699,0.679	0.293,0.287,0.269	0.405
ENSMUSG00000034101	Ctnnd1	chr2	-	84624269	84624449	84622010	84622082	84650405	84650745	600,514,486	67,73,54	283,219,265	578,357,387	305	125	0.0	0.786,0.743,0.787	0.167,0.201,0.219	0.576
ENSMUSG00000028041	Adam15	chr3	-	89340862	89340937	89340054	89340179	89341507	89341577	18,7,7	109,91,163	38,30,39	60,53,54	200	125	0.0	0.094,0.046,0.026	0.284,0.261,0.311	-0.23
ENSMUSG00000011831	Evi5	chr5	-	107810289	107810322	107799125	107799260	107812357	107812411	66,35,52	15,11,16	11,9,5	61,37,13	158	125	0.0	0.777,0.716,0.72	0.125,0.161,0.233	0.565
ENSMUSG00000021693	Kif2a	chr13	-	106969703	106969817	106968637	106968788	106974494	106974562	1,3,7	370,329,412	131,65,46	466,207,201	239	125	0.0	0.001,0.005,0.009	0.128,0.141,0.107	-0.12
ENSMUSG00000029094	Afap1	chr5	+	35987054	35987321	35984187	35984306	35989553	35989668	9,7,0	108,84,108	69,57,47	69,29,48	392	125	0.0	0.026,0.026,0.0	0.242,0.385,0.238	-0.271
ENSMUSG00000028649	Macf1	chr4	-	123364056	123364074	123360909	123361027	123365272	123365347	148,139,291	259,225,416	573,317,374	55,32,35	143	125	0.0	0.333,0.351,0.379	0.901,0.896,0.903	-0.546
ENSMUSG00000019978	Epb41l2	chr10	+	25493566	25493629	25488950	25489093	25495444	25495591	239,299,301	0,1,2	75,21,38	36,16,12	188	125	0.0	1.0,0.995,0.99	0.581,0.466,0.678	0.42
ENSMUSG00000007411	Mark3	chr12	+	111653389	111653434	111647470	111647728	111655269	111656227	242,248,298	19,47,39	811,273,227	392,145,189	170	125	0.0	0.904,0.795,0.849	0.603,0.581,0.469	0.298
ENSMUSG00000037679	Inf2	chr12	+	112612547	112612604	112611409	112612036	112614894	112615556	8,10,6	20,13,33	89,31,54	2,3,1	182	125	0.0	0.216,0.346,0.111	0.968,0.876,0.974	-0.715
ENSMUSG00000039108	Lsm14b	chr2	+	180031360	180031528	180027908	180028035	180032060	180032222	236,290,238	31,69,39	1892,641,849	5,6,7	293	125	0.0	0.765,0.642,0.722	0.994,0.979,0.981	-0.275
ENSMUSG00000039108	Lsm14b	chr2	+	180031793	180031871	180031360	180031528	180032060	180032222	1333,1477,1527	9,20,7	1109,371,439	1247,404,598	203	125	0.0	0.989,0.978,0.993	0.354,0.361,0.311	0.645
ENSMUSG00000039953	Clstn1	chr4	+	149626086	149626116	149614049	149614172	149627211	149627407	225,208,239	168,169,143	154,86,69	1182,595,549	155	125	0.0	0.519,0.498,0.574	0.095,0.104,0.092	0.433
ENSMUSG00000039953	Clstn1	chr4	+	149641657	149641714	149638232	149638395	149643194	149643352	908,817,933	7,17,8	1380,671,609	1168,531,515	182	125	0.0	0.989,0.971,0.988	0.448,0.465,0.448	0.529
ENSMUSG00000046434	Hnrnpa1	chr15	+	103242379	103242472	103242205	103242298	103243624	103243780	74,108,131	0,0,0	205,83,60	31,22,8	218	125	0.0	1.0,1.0,1.0	0.791,0.684,0.811	0.238
ENSMUSG00000020954	Strn3	chr12	-	51643103	51643214	51633578	51633719	51647993	51648135	237,134,163	41,27,34	642,357,319	10,1,4	236	125	0.0	0.754,0.724,0.717	0.971,0.995,0.977	-0.249
ENSMUSG00000027624	Epb41l1	chr2	+	156524880	156525288	156514027	156514210	156526888	156526993	633,542,641	50,46,44	290,167,166	88,50,57	533	125	0.0	0.748,0.734,0.774	0.436,0.439,0.406	0.325
ENSMUSG00000035325	Sec31a	chr5	-	100373424	100373715	100368293	100368352	100375207	100375331	679,659,977	160,149,238	745,493,757	15,11,5	416	125	0.0	0.56,0.571,0.552	0.937,0.931,0.978	-0.388
ENSMUSG00000035325	Sec31a	chr5	-	100373379	100373715	100368293	100368352	100375207	100375331	735,696,1038	160,149,238	824,576,790	15,11,5	461	125	0.0	0.555,0.559,0.542	0.937,0.934,0.977	-0.397
ENSMUSG00000003992	Ssbp2	chr13	+	91642301	91642391	91564609	91564694	91664117	91664177	608,540,644	294,236,282	1661,836,717	284,147,136	215	125	0.0	0.546,0.571,0.57	0.773,0.768,0.754	-0.203
ENSMUSG00000031644	Nek1	chr8	+	61071750	61071834	61054519	61054622	61072275	61072359	68,74,71	83,87,79	9,4,2	218,90,122	209	125	0.0	0.329,0.337,0.35	0.024,0.026,0.01	0.319
ENSMUSG00000066643	Wdr35	chr12	+	8995639	8995672	8989904	8990090	8996068	8996129	2,4,1	209,155,175	55,32,18	139,77,91	158	125	0.0	0.008,0.02,0.005	0.238,0.247,0.135	-0.196
ENSMUSG00000028995	Fam126a	chr5	-	23966133	23966431	23964480	23965358	23979487	23979647	382,327,309	9,10,10	356,208,142	143,78,97	423	125	0.0	0.926,0.906,0.901	0.424,0.441,0.302	0.522
ENSMUSG00000038388	Mpp6	chr6	+	50176876	50176918	50163421	50163649	50178388	50178520	48,40,54	282,190,278	5,4,4	516,216,168	167	125	0.0	0.113,0.136,0.127	0.007,0.014,0.018	0.112
ENSMUSG00000009073	Nf2	chr11	-	4780577	4780622	4767664	4768273	4782186	4782352	138,117,138	304,354,340	625,227,213	193,82,71	170	125	0.0	0.25,0.196,0.23	0.704,0.671,0.688	-0.462
ENSMUSG00000037270	4932438A13Rik	chr3	+	37012484	37012685	37011567	37011794	37012879	37013010	0,2,2	130,74,146	35,29,23	87,42,67	326	125	0.0	0.0,0.01,0.005	0.134,0.209,0.116	-0.148
ENSMUSG00000037736	Limch1	chr5	+	67025304	67025373	67021891	67021997	67026071	67026112	3,0,1	643,494,573	40,30,21	123,78,61	194	125	0.0	0.003,0.0,0.001	0.173,0.199,0.182	-0.183
ENSMUSG00000021709	Erbin	chr13	-	103824719	103824848	103823313	103823406	103833497	103835028	315,325,401	313,344,353	862,319,339	169,66,78	254	125	0.0	0.331,0.317,0.359	0.715,0.704,0.681	-0.364
ENSMUSG00000021709	Erbin	chr13	-	103824719	103824926	103823313	103823406	103833497	103835028	353,367,455	313,344,353	906,357,360	169,66,78	332	125	0.0	0.298,0.287,0.327	0.669,0.671,0.635	-0.354
ENSMUSG00000021709	Erbin	chr13	-	103830187	103830331	103827906	103828023	103833497	103835028	38,37,37	571,436,544	356,146,79	776,347,289	269	125	0.0	0.03,0.038,0.031	0.176,0.164,0.113	-0.118
ENSMUSG00000021709	Erbin	chr13	-	103827906	103828023	103823313	103823406	103833497	103835028	596,462,564	313,344,353	794,353,298	169,66,78	242	125	0.0	0.496,0.41,0.452	0.708,0.734,0.664	-0.249
ENSMUSG00000025237	Parp6	chr9	+	59641740	59641810	59641023	59641096	59648829	59648909	10,15,8	87,63,118	380,106,105	130,39,40	195	125	0.0	0.069,0.132,0.042	0.652,0.635,0.627	-0.557
ENSMUSG00000073468	Sft2d1	chr17	+	8317849	8317871	8311138	8311285	8318843	8318930	0,0,1	12,32,26	65,20,18	75,19,15	147	125	0.0	0.0,0.0,0.032	0.424,0.472,0.505	-0.456
ENSMUSG00000033295	Ptprf	chr4	-	118227818	118227845	118226453	118226571	118230694	118230888	5,17,7	455,417,326	868,586,600	1539,1101,1170	152	125	0.0	0.009,0.032,0.017	0.317,0.304,0.297	-0.287
ENSMUSG00000039542	Ncam1	chr9	-	49506852	49507653	49502147	49505563	49508588	49508705	114,117,167	426,315,610	325,346,556	134,123,174	926	125	0.0	0.035,0.048,0.036	0.247,0.275,0.301	-0.235
ENSMUSG00000025162	Csnk1d	chr11	-	120964947	120965010	120961748	120963906	120967994	120968134	284,286,321	656,673,675	2253,931,914	538,176,178	188	125	0.0	0.224,0.22,0.24	0.736,0.779,0.773	-0.535
ENSMUSG00000001419	Mef2d	chr3	+	88161780	88161801	88161190	88161381	88162957	88163087	10,8,10	233,186,253	54,39,36	161,159,100	146	125	0.0	0.035,0.036,0.033	0.223,0.174,0.236	-0.176
ENSMUSG00000037995	Igsf9	chr1	+	172484781	172484970	172484280	172484546	172489512	172489665	222,207,137	20,30,17	2474,1193,1092	59,19,20	314	125	0.0	0.815,0.733,0.762	0.943,0.962,0.956	-0.184
ENSMUSG00000005417	Mprip	chr11	+	59772151	59772217	59771616	59771702	59775515	59776223	1699,1632,2111	256,220,324	1362,472,543	1803,779,819	191	125	0.0	0.813,0.829,0.81	0.331,0.284,0.303	0.511
ENSMUSG00000052337	Immt	chr6	+	71866725	71866740	71863140	71863270	71868579	71868803	874,723,961	385,308,431	1546,800,796	159,99,143	140	125	0.0	0.67,0.677,0.666	0.897,0.878,0.832	-0.198
ENSMUSG00000025006	Sorbs1	chr19	-	40376644	40377016	40373475	40373617	40382520	40382633	146,151,90	30,24,22	51,44,24	66,47,34	497	125	0.0	0.55,0.613,0.507	0.163,0.191,0.151	0.388
ENSMUSG00000035919	Bbs9	chr9	+	22648019	22648034	22645963	22646068	22655224	22655365	12,1,0	187,149,235	73,53,35	143,84,88	140	125	0.0	0.054,0.006,0.0	0.313,0.36,0.262	-0.292
ENSMUSG00000028906	Epb41	chr4	-	131937014	131937464	131935738	131935867	131957642	131957819	199,172,232	1486,1257,1506	2363,1284,1183	914,536,423	575	125	0.0	0.028,0.029,0.032	0.36,0.342,0.378	-0.33
ENSMUSG00000028906	Epb41	chr4	-	131962923	131962986	131957642	131957819	131967787	131967975	269,250,234	648,668,717	1777,747,875	713,298,390	188	125	0.0	0.216,0.199,0.178	0.624,0.625,0.599	-0.418
ENSMUSG00000035901	Dennd5a	chr7	-	109935481	109935553	109934692	109934802	109960073	109960470	657,678,523	0,4,1	511,236,212	70,38,26	197	125	0.0	1.0,0.991,0.997	0.822,0.798,0.838	0.177
ENSMUSG00000066456	Hmgn3	chr9	-	83110787	83110874	83109947	83110429	83110992	83111106	45,43,36	539,479,669	172,108,98	642,321,285	212	125	0.0	0.047,0.05,0.031	0.136,0.166,0.169	-0.114
ENSMUSG00000026657	Frmd4a	chr2	+	4607998	4608070	4605969	4606066	4610966	4614043	25,17,18	281,240,290	162,71,91	164,69,79	197	125	0.0	0.053,0.043,0.038	0.385,0.395,0.422	-0.356
ENSMUSG00000032479	Map4	chr9	+	110064227	110064449	110063016	110063123	110067484	110067668	2160,1544,2467	2,6,2	865,755,926	47,60,54	347	125	0.0	0.997,0.989,0.998	0.869,0.819,0.861	0.145
ENSMUSG00000030766	Arhgap17	chr7	-	123294471	123294705	123292035	123292205	123296409	123296590	258,300,350	2,2,5	293,172,205	52,25,33	359	125	0.0	0.978,0.981,0.961	0.662,0.705,0.684	0.29
ENSMUSG00000037605	Adgrl3	chr5	+	81792360	81792412	81771583	81771680	81794263	81795347	1,0,4	247,165,226	17,14,17	95,62,75	177	125	0.0	0.003,0.0,0.012	0.112,0.138,0.138	-0.124
ENSMUSG00000025278	Flnb	chr14	+	7922674	7922746	7919109	7919357	7923454	7923557	11,26,39	291,291,373	113,76,92	37,24,25	197	125	0.0	0.023,0.054,0.062	0.66,0.668,0.7	-0.63
ENSMUSG00000040118	Cacna2d1	chr5	+	16341989	16342010	16340706	16340783	16342682	16342743	2,0,1	68,74,50	26,23,21	14,4,3	146	125	0.0	0.025,0.0,0.017	0.614,0.831,0.857	-0.753
ENSMUSG00000018417	Myo1b	chr1	-	51766821	51766908	51763889	51763964	51769003	51769090	260,268,229	5,3,3	467,195,206	63,31,44	212	125	0.0	0.968,0.981,0.978	0.814,0.788,0.734	0.197
ENSMUSG00000018417	Myo1b	chr1	-	51768649	51768736	51766821	51766908	51769003	51769090	1054,853,943	82,66,51	214,154,150	243,131,144	212	125	0.0	0.883,0.884,0.916	0.342,0.409,0.38	0.517
ENSMUSG00000018417	Myo1b	chr1	-	51768649	51768736	51763889	51763964	51769003	51769090	296,284,287	5,3,3	90,45,49	63,31,44	212	125	0.0	0.972,0.982,0.983	0.457,0.461,0.396	0.541
ENSMUSG00000024381	Bin1	chr18	+	32429195	32429303	32426223	32426352	32431670	32431742	6,8,0	99,100,135	70,51,43	45,14,30	233	125	0.0	0.031,0.041,0.0	0.455,0.662,0.435	-0.493
ENSMUSG00000038371	Sbf2	chr7	-	110341289	110341364	110339889	110340074	110348854	110348995	23,17,32	219,160,254	137,83,80	202,120,156	200	125	0.0	0.062,0.062,0.073	0.298,0.302,0.243	-0.215
ENSMUSG00000039361	Picalm	chr7	+	90182218	90182368	90177499	90177603	90189149	90189257	724,634,647	432,504,420	2639,1266,1090	440,204,155	275	125	0.0	0.432,0.364,0.412	0.732,0.738,0.762	-0.341
ENSMUSG00000050379	Sept6	chrX	-	36920368	36920413	36913445	36916545	36922839	36923030	6,11,3	141,163,161	131,40,30	162,53,39	170	125	0.0	0.03,0.047,0.014	0.373,0.357,0.361	-0.333
ENSMUSG00000031865	Dctn1	chr6	+	83197318	83197333	83195940	83196107	83197490	83197624	7,6,7	252,293,254	493,234,395	516,226,317	140	125	0.0	0.024,0.018,0.024	0.46,0.48,0.527	-0.467
ENSMUSG00000031865	Dctn1	chr6	+	83187763	83187784	83183298	83183333	83189076	83189153	6,3,5	275,267,288	35,42,35	294,154,237	146	125	0.0	0.018,0.01,0.015	0.092,0.189,0.112	-0.117
ENSMUSG00000026463	Atp2b4	chr1	-	133736615	133736651	133735047	133735209	133737989	133738118	160,112,126	106,79,73	68,56,66	7,4,5	161	125	0.0	0.54,0.524,0.573	0.883,0.916,0.911	-0.358
ENSMUSG00000041890	Git2	chr5	-	114737347	114737437	114733860	114733943	114739032	114739281	408,356,429	38,50,66	159,78,73	182,104,107	215	125	0.0	0.862,0.805,0.791	0.337,0.304,0.284	0.511
ENSMUSG00000028863	Meaf6	chr4	+	125107516	125107546	125102838	125103031	125108322	125108356	0,4,2	333,332,366	74,43,23	382,215,203	155	125	0.0	0.0,0.01,0.004	0.135,0.139,0.084	-0.115
ENSMUSG00000028863	Meaf6	chr4	+	125107651	125107709	125107516	125107546	125108322	125108356	34,45,52	0,0,2	93,28,36	51,39,21	183	125	0.0	1.0,1.0,0.947	0.555,0.329,0.539	0.508
ENSMUSG00000029106	Add1	chr5	+	34629135	34629172	34628414	34628513	34630469	34632308	65,49,59	2298,1885,2913	420,266,299	1850,1268,1433	162	125	0.0	0.021,0.02,0.015	0.149,0.139,0.139	-0.124
ENSMUSG00000027523	Gnas	chr2	+	174328107	174328131	174327698	174327941	174334211	174334284	3,2,4	114,125,122	77,40,38	173,68,53	149	125	0.0	0.022,0.013,0.027	0.272,0.33,0.376	-0.305
ENSMUSG00000033335	Dnm2	chr9	+	21490657	21490669	21489742	21489794	21494503	21494617	76,56,83	299,243,292	244,134,185	77,35,50	137	125	0.0	0.188,0.174,0.206	0.743,0.777,0.771	-0.574
ENSMUSG00000026113	Inpp4a	chr1	+	37374271	37374289	37372310	37372419	37377577	37377761	2,5,0	130,91,107	41,34,30	23,4,9	143	125	0.0	0.013,0.046,0.0	0.609,0.881,0.744	-0.725
ENSMUSG00000075415	Fnbp1	chr2	-	31052984	31053167	31044881	31044896	31054023	31054218	248,152,223	0,0,0	111,105,92	14,11,13	308	125	0.0	1.0,1.0,1.0	0.763,0.795,0.742	0.233
ENSMUSG00000020212	Mdm1	chr10	+	118156833	118156863	118152174	118152274	118157194	118157370	191,150,193	191,175,207	265,130,113	924,478,356	155	125	0.0	0.446,0.409,0.429	0.188,0.18,0.204	0.237
ENSMUSG00000026860	Sh3glb2	chr2	-	30346058	30346073	30345698	30345939	30346352	30346453	11,11,7	373,387,493	205,107,115	618,299,333	140	125	0.0	0.026,0.025,0.013	0.228,0.242,0.236	-0.214
ENSMUSG00000025026	Add3	chr19	+	53244309	53244405	53242503	53242627	53244997	53247399	91,74,66	245,233,206	826,350,358	165,106,94	221	125	0.0	0.174,0.152,0.153	0.739,0.651,0.683	-0.531
ENSMUSG00000016624	Phf21b	chr15	-	84793895	84793918	84791782	84791941	84795079	84795134	0,0,2	44,16,23	56,14,34	20,13,23	148	125	0.0	0.0,0.0,0.068	0.703,0.476,0.555	-0.555
ENSMUSG00000034940	Synrg	chr11	+	83986813	83987047	83982195	83982307	83987912	83987990	44,37,42	0,2,2	94,51,64	93,68,50	359	125	0.0	1.0,0.866,0.88	0.26,0.207,0.308	0.657
ENSMUSG00000034940	Synrg	chr11	+	83985248	83985551	83982195	83982307	83987912	83987990	51,40,37	0,2,2	51,55,48	93,68,50	428	125	0.0	1.0,0.854,0.844	0.138,0.191,0.219	0.717
ENSMUSG00000026594	Ralgps2	chr1	-	156821386	156821464	156819812	156819918	156823990	156824045	0,9,5	144,194,169	154,51,78	216,76,88	203	125	0.0	0.0,0.028,0.018	0.305,0.292,0.353	-0.301
ENSMUSG00000019302	Atp6v0a1	chr11	+	101049458	101049476	101048417	101048525	101055025	101055143	4,0,2	109,94,126	33,24,14	114,74,82	143	125	0.0	0.031,0.0,0.014	0.202,0.221,0.13	-0.169
ENSMUSG00000031093	Dock11	chrX	+	36075916	36075934	36069847	36069986	36076098	36076227	6,8,6	194,201,327	223,110,100	346,172,156	143	125	0.0	0.026,0.034,0.016	0.36,0.359,0.359	-0.334
ENSMUSG00000028175	Depdc1a	chr3	+	159522525	159523356	159520829	159520970	159523776	159523949	36,15,35	309,271,290	139,44,33	84,20,23	956	125	0.0	0.015,0.007,0.016	0.178,0.223,0.158	-0.174
ENSMUSG00000036617	Etl4	chr2	+	20805584	20805662	20801541	20801661	20807901	20808190	8,2,9	15,26,31	175,76,163	19,8,12	203	125	0.0	0.247,0.045,0.152	0.85,0.854,0.893	-0.718
ENSMUSG00000036617	Etl4	chr2	+	20805584	20805662	20798615	20798783	20807901	20808190	1,1,5	34,26,35	48,37,42	38,23,30	203	125	0.0	0.018,0.023,0.081	0.438,0.498,0.463	-0.426
ENSMUSG00000063077	Kif1b	chr4	-	149265344	149265362	149263614	149263690	149266251	149266317	0,1,2	137,116,71	37,12,18	118,64,56	143	125	0.0	0.0,0.007,0.024	0.215,0.141,0.219	-0.181
ENSMUSG00000021224	Numb	chr12	-	83797196	83797343	83795438	83796154	83799507	83799657	29,22,30	69,80,85	281,156,130	77,51,42	272	125	0.0	0.162,0.112,0.14	0.626,0.584,0.587	-0.461
ENSMUSG00000022537	Tmem44	chr16	-	30518299	30518332	30513692	30514822	30529411	30529570	233,199,283	117,95,84	89,38,37	230,78,96	158	125	0.0	0.612,0.624,0.727	0.234,0.278,0.234	0.406
ENSMUSG00000034109	Golim4	chr3	-	75902400	75902484	75897970	75898132	75903246	75903329	450,501,445	12,6,9	341,154,212	207,85,85	209	125	0.0	0.957,0.98,0.967	0.496,0.52,0.599	0.43
ENSMUSG00000042323	Pbrm1	chr14	+	31113848	31114004	31110414	31110579	31117012	31117083	201,189,160	35,31,30	613,364,313	2,0,1	281	125	0.0	0.719,0.731,0.703	0.993,1.0,0.993	-0.278
ENSMUSG00000042323	Pbrm1	chr14	+	31113848	31114004	31107108	31107310	31117012	31117083	239,207,193	153,131,137	767,413,395	19,12,16	281	125	0.0	0.41,0.413,0.385	0.947,0.939,0.917	-0.532
ENSMUSG00000042323	Pbrm1	chr14	+	31110414	31110579	31107108	31107310	31117012	31117083	192,152,152	153,131,137	308,189,185	19,12,16	290	125	0.0	0.351,0.333,0.324	0.875,0.872,0.833	-0.524
ENSMUSG00000021816	Ppp3cb	chr14	-	20503246	20503276	20499867	20501662	20508623	20508721	187,121,172	204,180,252	643,309,278	199,90,85	155	125	0.0	0.425,0.352,0.355	0.723,0.735,0.725	-0.35
ENSMUSG00000070047	Fat1	chr8	+	45049841	45049877	45045030	45045168	45050780	45050918	99,63,252	258,154,688	26,21,48	398,404,684	161	125	0.0	0.23,0.241,0.221	0.048,0.039,0.052	0.184
ENSMUSG00000052516	Robo2	chr16	-	73933045	73933171	73928023	73928177	73933586	73933868	24,12,33	610,553,941	91,61,72	219,151,196	251	125	0.0	0.019,0.011,0.017	0.171,0.167,0.155	-0.149
ENSMUSG00000025060	Slk	chr19	+	47627647	47627740	47625304	47625484	47635468	47635598	2,5,1	254,190,241	180,83,127	186,125,123	218	125	0.0	0.004,0.015,0.002	0.357,0.276,0.372	-0.328
ENSMUSG00000027111	Itga6	chr2	+	71853533	71853663	71849380	71849506	71855853	71856758	52,50,54	73,94,113	636,258,305	144,53,64	255	125	0.0	0.259,0.207,0.19	0.684,0.705,0.7	-0.478
ENSMUSG00000022770	Dlg1	chr16	+	31846836	31846933	31842769	31842839	31847635	31847669	192,137,176	18,16,28	208,110,94	215,94,80	222	125	0.0	0.857,0.828,0.78	0.353,0.397,0.398	0.439
ENSMUSG00000021111	Papola	chr12	+	105833099	105833162	105829056	105829277	105834709	105834784	784,679,696	436,462,489	2015,897,751	480,210,153	188	125	0.0	0.545,0.494,0.486	0.736,0.74,0.765	-0.239
ENSMUSG00000024330	Col11a2	chr17	+	34047097	34047277	34044818	34045010	34049618	34049678	12,11,7	37,33,40	8,5,16	0,0,0	305	125	0.0	0.117,0.12,0.067	1.0,1.0,1.0	-0.899
ENSMUSG00000024330	Col11a2	chr17	+	34045770	34045848	34044818	34045010	34049618	34049678	28,22,16	37,33,40	11,5,18	0,0,0	203	125	0.0	0.318,0.291,0.198	1.0,1.0,1.0	-0.731
ENSMUSG00000031012	Cask	chrX	-	13550946	13550982	13549164	13549361	13552372	13552441	192,124,175	100,83,104	147,72,69	341,161,141	161	125	0.0	0.599,0.537,0.566	0.251,0.258,0.275	0.306
ENSMUSG00000031012	Cask	chrX	-	13596685	13596703	13586843	13586965	13600356	13600456	2,7,0	258,263,195	72,37,26	551,194,214	143	125	0.0	0.007,0.023,0.0	0.103,0.143,0.096	-0.104
ENSMUSG00000030987	Stim1	chr7	+	102428773	102428866	102427081	102427317	102430884	102430928	41,41,60	10,11,2	9,4,2	41,19,12	218	125	0.0	0.702,0.681,0.945	0.112,0.108,0.087	0.674
ENSMUSG00000042302	Ehbp1	chr11	-	22151787	22151892	22151066	22151189	22169034	22169174	3,0,2	108,106,92	53,26,13	119,62,61	230	125	0.0	0.015,0.0,0.012	0.195,0.186,0.104	-0.153
ENSMUSG00000032612	Usp4	chr9	+	108365829	108365970	108362836	108362898	108366760	108366878	1055,861,910	44,49,36	1051,459,449	284,182,216	266	125	0.0	0.918,0.892,0.922	0.635,0.542,0.494	0.354
ENSMUSG00000025812	Pard3	chr8	+	127410728	127410773	127409555	127409704	127415569	127415797	14,13,12	10,15,20	207,111,113	0,0,3	170	125	0.0	0.507,0.389,0.306	1.0,1.0,0.965	-0.588
ENSMUSG00000025812	Pard3	chr8	+	127410728	127410773	127409555	127409707	127415569	127415797	24,35,24	149,150,176	556,283,283	54,21,17	170	125	0.0	0.106,0.146,0.091	0.883,0.908,0.924	-0.791
ENSMUSG00000025812	Pard3	chr8	+	127410728	127410773	127409555	127409707	127426521	127426753	10,8,7	6,4,8	249,106,108	0,0,0	170	125	0.0	0.551,0.595,0.391	1.0,1.0,1.0	-0.488
ENSMUSG00000037533	Rapgef6	chr11	+	54671654	54671678	54668613	54668737	54676194	54676415	18,26,29	108,84,84	0,0,0	136,100,84	149	125	0.0	0.123,0.206,0.225	0.0,0.0,0.0	0.185
ENSMUSG00000026987	Baz2b	chr2	-	59933411	59933438	59932104	59932170	59933670	59933715	56,48,37	29,24,17	26,13,12	134,82,95	152	125	0.0	0.614,0.622,0.642	0.138,0.115,0.094	0.51
ENSMUSG00000039116	Adgrg6	chr10	-	14456137	14456221	14450578	14450664	14458079	14458148	0,0,0	13,14,9	42,35,46	22,20,14	209	125	0.0	0.0,0.0,0.0	0.533,0.511,0.663	-0.569
ENSMUSG00000022568	Scrib	chr15	-	76061738	76061801	76061133	76061223	76062669	76063047	424,427,496	5,7,7	383,276,333	191,166,209	188	125	0.0	0.983,0.976,0.979	0.571,0.525,0.514	0.443
ENSMUSG00000042590	Ipo11	chr13	-	106836211	106836426	106822955	106823051	106842088	106842210	57,72,55	178,162,205	14,4,5	559,163,189	340	125	0.0	0.105,0.14,0.09	0.009,0.009,0.01	0.102
ENSMUSG00000020827	Mink1	chr11	+	70608588	70608699	70608340	70608426	70608839	70608958	133,170,126	44,61,43	431,217,325	15,7,7	236	125	0.0	0.616,0.596,0.608	0.938,0.943,0.961	-0.341
ENSMUSG00000040407	Akap9	chr5	+	4004802	4004943	4003560	4003782	4005409	4005513	126,138,107	7,4,5	97,70,71	62,24,33	266	125	0.0	0.894,0.942,0.91	0.424,0.578,0.503	0.414
ENSMUSG00000040407	Akap9	chr5	+	3954396	3954450	3951689	3951734	3954791	3954962	88,75,37	0,4,0	28,32,16	25,17,12	179	125	0.0	1.0,0.929,1.0	0.439,0.568,0.482	0.48
ENSMUSG00000073563	Csnk1g3	chr18	+	53948644	53948668	53948047	53948154	53953244	53955684	744,660,693	255,230,267	331,185,210	879,503,501	149	125	0.0	0.71,0.707,0.685	0.24,0.236,0.26	0.455
ENSMUSG00000040268	Plekha1	chr7	+	130909587	130909628	130908335	130908425	130910831	130910901	131,103,130	7,6,1	116,50,44	244,150,162	166	125	0.0	0.934,0.928,0.99	0.264,0.201,0.17	0.739
ENSMUSG00000040268	Plekha1	chr7	+	130909587	130909735	130908335	130908425	130910831	130913312	69,62,54	7,6,1	59,30,27	244,150,162	273	125	0.0	0.819,0.826,0.961	0.1,0.084,0.071	0.784
ENSMUSG00000040268	Plekha1	chr7	+	130909587	130909658	130908335	130908425	130910831	130911163	46,37,36	7,6,1	31,14,15	244,150,162	196	125	0.0	0.807,0.797,0.958	0.075,0.056,0.056	0.792
ENSMUSG00000001173	Ocrl	chrX	+	47956209	47956233	47948124	47948360	47960452	47960569	94,85,134	84,64,93	273,121,131	23,12,5	149	125	0.0	0.484,0.527,0.547	0.909,0.894,0.956	-0.4
ENSMUSG00000054252	Fgfr3	chr5	+	33732116	33732261	33730143	33730334	33732721	33732912	181,153,141	0,1,0	32,7,18	21,2,9	270	125	0.0	1.0,0.986,1.0	0.414,0.618,0.481	0.491
ENSMUSG00000021144	Mta1	chr12	+	113133540	113133576	113133184	113133337	113135796	113135828	732,638,856	150,116,168	837,336,351	510,193,178	161	125	0.0	0.791,0.81,0.798	0.56,0.575,0.605	0.22
ENSMUSG00000051586	Mical3	chr6	-	120953633	120953684	120952374	120952485	120957698	120957793	138,90,136	7,9,2	87,81,104	73,36,44	176	125	0.0	0.933,0.877,0.98	0.458,0.615,0.627	0.363
ENSMUSG00000032463	Faim	chr9	+	98990914	98990971	98986373	98986512	98992100	98992233	19,30,13	130,217,103	395,125,135	443,137,201	182	125	0.0	0.091,0.087,0.08	0.38,0.385,0.316	-0.274
ENSMUSG00000000827	Tpd52l2	chr2	+	181510503	181510530	181508165	181508267	181511573	181511615	13,15,10	221,189,251	154,76,69	420,183,132	152	125	0.0	0.046,0.061,0.032	0.232,0.255,0.301	-0.216
ENSMUSG00000042772	Smg7	chr1	-	152843229	152843379	152841512	152841593	152844035	152844407	49,45,53	175,182,223	272,121,127	328,165,159	275	125	0.0	0.113,0.101,0.097	0.274,0.25,0.266	-0.16
ENSMUSG00000030605	Mfge8	chr7	-	79143277	79143388	79142868	79143050	79145246	79145378	59,52,81	387,498,533	316,191,234	319,179,235	236	125	0.0	0.075,0.052,0.074	0.344,0.361,0.345	-0.283
ENSMUSG00000023994	Nfya	chr17	-	48398981	48399068	48395649	48395796	48400437	48400580	336,325,302	18,37,32	271,123,117	236,125,92	212	125	0.0	0.917,0.838,0.848	0.404,0.367,0.429	0.468
ENSMUSG00000023994	Nfya	chr17	-	48398984	48399065	48395649	48395796	48400437	48400580	211,174,147	18,37,32	116,71,81	236,125,92	206	125	0.0	0.877,0.741,0.736	0.23,0.256,0.348	0.507
ENSMUSG00000023994	Nfya	chr17	-	48398981	48399065	48395649	48395796	48400437	48400580	310,279,258	18,37,32	209,114,116	236,125,92	209	125	0.0	0.912,0.819,0.828	0.346,0.353,0.43	0.477
ENSMUSG00000026074	Map4k4	chr1	+	40001429	40001591	40000623	40000749	40003756	40003987	313,307,292	988,779,712	491,317,295	332,214,193	287	125	0.0	0.121,0.146,0.152	0.392,0.392,0.4	-0.255
ENSMUSG00000026074	Map4k4	chr1	+	40001429	40001591	40000623	40000749	40004806	40004913	97,145,90	377,374,280	250,126,137	204,166,130	287	125	0.0	0.101,0.144,0.123	0.348,0.248,0.315	-0.181
ENSMUSG00000026825	Dnm1	chr2	-	32323178	32323190	32320503	32320617	32323421	32323473	161,126,238	655,595,936	79,64,59	59,32,41	137	125	0.0	0.183,0.162,0.188	0.55,0.646,0.568	-0.41
ENSMUSG00000022246	Rai14	chr15	-	10589258	10589345	10587837	10587924	10591586	10591615	488,394,366	1308,1191,1237	370,235,178	65,36,49	212	125	0.0	0.18,0.163,0.149	0.77,0.794,0.682	-0.585
ENSMUSG00000068036	Mllt4	chr17	+	13890962	13890998	13888529	13888977	13896087	13896222	4,14,4	244,188,255	136,96,111	567,462,456	161	125	0.0	0.013,0.055,0.012	0.157,0.139,0.159	-0.125
ENSMUSG00000032374	Plod2	chr9	+	92601984	92602047	92600740	92600882	92602947	92603061	807,806,733	224,189,208	89,50,58	520,263,251	188	125	0.0	0.705,0.739,0.701	0.102,0.112,0.133	0.599
ENSMUSG00000087174	5530601H04Rik	chrX	-	105042603	105042817	105038816	105039812	105044001	105044111	32,24,42	174,147,161	128,67,71	164,66,71	339	125	0.0	0.064,0.057,0.088	0.223,0.272,0.269	-0.185
ENSMUSG00000027699	Ect2	chr3	-	27148794	27148887	27146836	27147019	27148992	27149069	195,229,168	69,61,45	397,123,123	429,122,99	218	125	0.0	0.618,0.683,0.682	0.347,0.366,0.416	0.285
ENSMUSG00000005087	Cd44	chr2	-	102831329	102831536	102828541	102828610	102853014	102853236	10,0,2	75,50,68	82,19,34	2,0,1	332	125	0.0	0.048,0.0,0.011	0.939,1.0,0.928	-0.936
ENSMUSG00000036006	Fam65b	chr13	+	24696470	24696596	24695572	24695702	24701061	24701730	1,1,2	5,13,10	63,26,42	5,7,4	251	125	0.0	0.091,0.037,0.091	0.863,0.649,0.839	-0.711
ENSMUSG00000048537	Phldb1	chr9	-	44708393	44708522	44707884	44708040	44710922	44711060	39,53,29	165,164,201	188,84,100	151,85,77	254	125	0.0	0.104,0.137,0.066	0.38,0.327,0.39	-0.263
ENSMUSG00000024533	Spire1	chr18	-	67501067	67501241	67497176	67497314	67503430	67503573	9,9,12	170,141,106	94,49,39	183,65,66	299	125	0.0	0.022,0.026,0.045	0.177,0.24,0.198	-0.174
ENSMUSG00000031996	Aplp2	chr9	-	31167560	31167728	31164542	31164673	31168707	31168916	387,521,395	497,546,480	2495,1136,1520	1115,496,530	293	125	0.0	0.249,0.289,0.26	0.488,0.494,0.55	-0.245
ENSMUSG00000045095	Magi1	chr6	-	93769507	93769543	93760707	93760765	93773606	93773689	61,65,89	11,12,4	51,11,28	103,36,36	161	125	0.0	0.812,0.808,0.945	0.278,0.192,0.377	0.573
ENSMUSG00000070738	Dgkd	chr1	+	87941368	87941499	87940176	87940306	87942382	87944490	411,457,537	0,6,3	765,386,342	46,21,25	256	125	0.0	1.0,0.974,0.989	0.89,0.9,0.87	0.101
ENSMUSG00000002732	Fkbp7	chr2	-	76667326	76667442	76665706	76665810	76671696	76671848	18,18,42	552,479,688	60,29,21	111,51,42	241	125	0.0	0.017,0.019,0.031	0.219,0.228,0.206	-0.195
ENSMUSG00000028524	Sgip1	chr4	+	102934545	102934605	102928785	102928912	102956098	102956210	0,1,2	11,14,9	4,6,3	0,0,0	185	125	0.0	0.0,0.046,0.131	1.0,1.0,1.0	-0.941
ENSMUSG00000022995	Enah	chr1	-	181911596	181911659	181908297	181908376	181913306	181913373	22,22,8	1036,854,1007	608,369,319	638,338,295	188	125	0.0	0.014,0.017,0.005	0.388,0.421,0.418	-0.397
ENSMUSG00000020917	Acly	chr11	-	100503159	100503189	100498620	100498762	100504202	100504293	363,326,315	673,671,569	1442,892,873	704,362,428	155	125	0.0	0.303,0.282,0.309	0.623,0.665,0.622	-0.339
ENSMUSG00000013787	Ehmt2	chr17	+	34903322	34903478	34903181	34903219	34905128	34905266	752,782,747	3,0,2	1308,417,504	67,28,22	281	125	0.0	0.991,1.0,0.994	0.897,0.869,0.911	0.103
ENSMUSG00000027455	Nsfl1c	chr2	+	151502454	151502460	151500714	151500789	151503013	151503179	22,18,30	49,46,61	18,7,7	845,421,365	131	125	0.0	0.3,0.272,0.319	0.02,0.016,0.018	0.279
ENSMUSG00000037519	Ppfia1	chr7	-	144479026	144479097	144476757	144477989	144481084	144481250	529,457,594	56,43,75	873,461,556	17,10,13	196	125	0.0	0.858,0.871,0.835	0.97,0.967,0.965	-0.113
ENSMUSG00000058690	Ccser2	chr14	-	36890341	36890426	36874935	36879762	36896254	36896344	221,162,138	104,69,64	87,54,76	171,117,96	210	125	0.0	0.558,0.583,0.562	0.232,0.216,0.32	0.312
ENSMUSG00000041977	Arhgef11	chr3	+	87734423	87734552	87733147	87733504	87735344	87735571	281,280,367	44,33,53	53,31,22	280,158,190	254	125	0.0	0.759,0.807,0.773	0.085,0.088,0.054	0.704
ENSMUSG00000021969	Zdhhc20	chr14	-	57837590	57837667	57832701	57836646	57839089	57839205	403,329,313	29,36,28	1108,292,292	18,0,0	202	125	0.0	0.896,0.85,0.874	0.974,1.0,1.0	-0.118
ENSMUSG00000030172	Erc1	chr6	-	119618845	119618912	119594784	119594973	119620310	119620409	5,2,2	387,312,348	68,40,27	185,155,161	192	125	0.0	0.008,0.004,0.004	0.193,0.144,0.098	-0.14
ENSMUSG00000030557	Mef2a	chr7	-	67244520	67244544	67240313	67240440	67251656	67251844	12,9,3	304,258,249	64,31,34	237,214,249	149	125	0.0	0.032,0.028,0.01	0.185,0.108,0.103	-0.109
ENSMUSG00000026305	Lrrfip1	chr1	+	91103246	91103318	91101184	91101310	91105126	91105297	81,58,81	88,82,83	11,6,6	255,130,111	197	125	0.0	0.369,0.31,0.382	0.027,0.028,0.033	0.324
ENSMUSG00000034813	Grip1	chr10	+	119985473	119985629	119978437	119978607	119986331	119986484	289,223,229	0,3,1	340,241,244	31,33,19	281	125	0.0	1.0,0.971,0.99	0.83,0.765,0.851	0.172
ENSMUSG00000028399	Ptprd	chr4	-	76095519	76095546	76091421	76091539	76099411	76099605	226,203,149	22,28,7	29,36,29	107,63,86	152	125	0.0	0.894,0.856,0.946	0.182,0.32,0.217	0.659
ENSMUSG00000041268	Dmxl2	chr9	-	54379774	54379837	54378916	54379003	54380907	54381025	30,35,39	0,0,0	71,24,42	81,15,38	188	125	0.0	1.0,1.0,1.0	0.368,0.515,0.424	0.564
ENSMUSG00000071650	Ganab	chr19	+	8907850	8907916	8907214	8907394	8908677	8908747	168,154,136	644,625,544	678,316,325	992,495,451	191	125	0.0	0.146,0.139,0.141	0.309,0.295,0.32	-0.166
ENSMUSG00000040648	Ppip5k2	chr1	-	97721105	97721279	97719833	97719906	97723669	97723834	162,129,160	133,128,156	153,75,80	513,186,204	299	125	0.0	0.337,0.296,0.3	0.111,0.144,0.141	0.179
ENSMUSG00000020859	Spag9	chr11	+	94113262	94113301	94112032	94112146	94114172	94114349	227,164,189	336,297,325	24,5,7	424,206,173	164	125	0.0	0.34,0.296,0.307	0.041,0.018,0.03	0.285
ENSMUSG00000024426	Atat1	chr17	-	35902355	35902438	35901983	35902054	35904289	35904335	49,35,58	254,251,322	117,49,93	198,99,112	208	125	0.0	0.104,0.077,0.098	0.262,0.229,0.333	-0.182
ENSMUSG00000035629	Rubcn	chr16	-	32841536	32841581	32838237	32838353	32842997	32843531	0,0,0	76,68,81	27,21,9	123,74,42	170	125	2.74831083818e-14	0.0,0.0,0.0	0.139,0.173,0.136	-0.149
ENSMUSG00000058835	Abi1	chr2	-	22950183	22950270	22946575	22946761	22953434	22953611	929,859,973	69,51,54	1063,613,593	172,128,96	212	125	2.74831083818e-14	0.888,0.909,0.914	0.785,0.738,0.785	0.134
ENSMUSG00000021068	Nin	chr12	-	70042131	70044252	70040754	70040880	70045146	70045637	107,93,85	0,1,2	107,49,48	43,24,14	2246	125	2.74831083818e-14	1.0,0.838,0.703	0.122,0.102,0.16	0.719
ENSMUSG00000024381	Bin1	chr18	+	32414944	32415037	32414182	32414290	32419842	32419928	61,41,62	275,358,406	184,79,78	448,128,155	218	125	2.74831083818e-14	0.113,0.062,0.081	0.191,0.261,0.224	-0.14
ENSMUSG00000075415	Fnbp1	chr2	-	31044881	31044896	31040404	31040514	31054023	31054218	0,0,0	9,9,4	14,11,13	4,2,3	140	125	2.74831083818e-14	0.0,0.0,0.0	0.758,0.831,0.795	-0.795
ENSMUSG00000026743	Mllt10	chr2	+	18126133	18126229	18123718	18123812	18146776	18146872	240,204,178	64,72,44	370,261,287	33,17,17	221	125	2.74831083818e-14	0.68,0.616,0.696	0.864,0.897,0.905	-0.225
ENSMUSG00000028649	Macf1	chr4	-	123397093	123397420	123395912	123395997	123397747	123397907	562,526,472	3,1,2	447,292,340	22,11,23	452	125	5.47381411751e-14	0.981,0.993,0.985	0.849,0.88,0.803	0.142
ENSMUSG00000020954	Strn3	chr12	-	51643103	51643214	51629373	51629507	51647993	51648135	209,136,143	278,332,243	623,388,339	407,169,116	236	125	8.04383659952e-14	0.285,0.178,0.238	0.448,0.549,0.608	-0.301
ENSMUSG00000037736	Limch1	chr5	+	66993142	66993178	66974409	66974662	66997119	66997246	523,464,425	114,92,92	54,29,23	50,30,48	161	125	8.04383659952e-14	0.781,0.797,0.782	0.456,0.429,0.271	0.401
ENSMUSG00000023460	Rab12	chr17	-	66504988	66505178	66500348	66500448	66506032	66506093	125,159,153	407,461,511	292,99,146	370,140,152	315	125	8.04383659952e-14	0.109,0.12,0.106	0.238,0.219,0.276	-0.133
ENSMUSG00000018169	Mfng	chr15	-	78770694	78770799	78767141	78767190	78771776	78771894	0,0,0	1,3,1	74,19,11	0,0,0	230	125	8.04383659952e-14	0.0,0.0,0.0	1.0,1.0,1.0	-1.0
ENSMUSG00000070733	Fryl	chr5	-	73115255	73115300	73112748	73112852	73118483	73118585	2,0,1	35,22,21	37,13,25	19,17,24	170	125	8.04383659952e-14	0.04,0.0,0.034	0.589,0.36,0.434	-0.436
ENSMUSG00000030313	Dennd5b	chr6	-	149084870	149084936	149080805	149080915	149101182	149101584	18,7,6	10,30,10	25,11,23	0,0,0	191	125	1.05958972074e-13	0.541,0.132,0.282	1.0,1.0,1.0	-0.682
ENSMUSG00000028760	Eif4g3	chr4	+	138087532	138087565	138082892	138082988	138096751	138096931	141,116,128	650,481,558	18,20,53	343,413,468	158	125	1.05958972074e-13	0.146,0.16,0.154	0.04,0.037,0.082	0.1
ENSMUSG00000028556	Dock7	chr4	-	98993646	98993736	98992368	98992458	99001032	99001202	138,95,95	516,404,479	201,127,139	278,231,259	215	125	1.57672016214e-13	0.135,0.12,0.103	0.296,0.242,0.238	-0.139
ENSMUSG00000066306	Numa1	chr7	+	102002294	102002336	102001414	102001659	102007485	102007780	875,834,1283	78,108,123	1039,565,772	296,144,166	167	125	2.35569500414e-13	0.894,0.853,0.886	0.724,0.746,0.777	0.129
ENSMUSG00000035325	Sec31a	chr5	-	100389067	100389106	100386127	100386203	100390758	100390833	377,297,383	6,7,9	256,182,241	33,31,23	164	125	2.84531004423e-13	0.98,0.97,0.97	0.855,0.817,0.889	0.12
ENSMUSG00000047986	Palm3	chr8	+	84026999	84027084	84026748	84026891	84028125	84028171	53,41,56	6,16,12	435,183,212	4,3,2	210	125	3.09184969294e-13	0.84,0.604,0.735	0.985,0.973,0.984	-0.254
ENSMUSG00000031391	L1cam	chrX	-	73855651	73855663	73854898	73855266	73855758	73855831	0,0,0	27,26,42	17,14,10	25,25,27	137	125	4.10642553251e-13	0.0,0.0,0.0	0.383,0.338,0.253	-0.325
ENSMUSG00000031342	Gpm6b	chrX	+	166385390	166385481	166383934	166384000	166386951	166388988	22,35,29	36,42,22	63,25,27	452,201,178	216	125	4.6018227988e-13	0.261,0.325,0.433	0.075,0.067,0.081	0.265
ENSMUSG00000037960	Card19	chr13	-	49203928	49203988	49203717	49203789	49205191	49205345	207,287,269	28,28,37	632,284,250	10,12,3	185	125	6.8233924258e-13	0.833,0.874,0.831	0.977,0.941,0.983	-0.121
ENSMUSG00000027692	Tnik	chr3	+	28625198	28625222	28623010	28623108	28630430	28630615	11,20,3	61,35,47	68,46,30	25,4,10	149	125	7.04910260782e-13	0.131,0.324,0.051	0.695,0.906,0.716	-0.604
ENSMUSG00000024502	Jakmip2	chr18	-	43537655	43537726	43531407	43531964	43540585	43540651	48,37,33	36,30,40	249,106,106	48,19,15	196	125	7.52389278891e-13	0.46,0.44,0.345	0.768,0.781,0.818	-0.374
ENSMUSG00000028041	Adam15	chr3	-	89340400	89340472	89340054	89340179	89341507	89341577	31,27,41	109,91,163	68,74,48	60,53,54	197	125	8.49477895434e-13	0.153,0.158,0.138	0.418,0.47,0.361	-0.267
ENSMUSG00000008575	Nfib	chr4	-	82310302	82310391	82296080	82296811	82327728	82327913	28,27,31	231,190,168	113,71,55	223,137,116	214	125	8.71162680778e-13	0.066,0.077,0.097	0.228,0.232,0.217	-0.146
ENSMUSG00000052105	Mtcl1	chr17	-	66384299	66384374	66379128	66380436	66385859	66385910	0,2,0	28,34,20	65,56,47	131,106,79	200	125	8.92684422623e-13	0.0,0.035,0.0	0.237,0.248,0.271	-0.24
ENSMUSG00000024426	Atat1	chr17	-	35902355	35902438	35901983	35902054	35904107	35904176	49,36,49	187,232,239	100,62,76	177,94,97	208	125	9.38748870566e-13	0.136,0.085,0.11	0.253,0.284,0.32	-0.175
ENSMUSG00000032826	Ank2	chr3	-	127052225	127052249	127048181	127048280	127052687	127052873	2,0,2	61,45,22	15,24,16	33,20,22	149	125	1.10752824822e-12	0.027,0.0,0.071	0.276,0.502,0.379	-0.353
ENSMUSG00000033768	Nrxn2	chr19	+	6513715	6513805	6509777	6509949	6516922	6517248	13,13,14	10,11,19	149,84,71	12,5,9	215	125	1.52025521457e-12	0.43,0.407,0.3	0.878,0.907,0.821	-0.49
ENSMUSG00000026566	Mpzl1	chr1	-	165601749	165601855	165593367	165593677	165608437	165608529	1052,983,1222	44,30,26	695,355,592	77,36,52	231	125	1.71006007708e-12	0.928,0.947,0.962	0.83,0.842,0.86	0.102
ENSMUSG00000029822	Osbpl3	chr6	-	50346010	50346103	50344873	50345030	50346327	50346431	92,64,76	2,1,2	263,98,107	59,26,30	218	125	1.84978559735e-12	0.963,0.973,0.956	0.719,0.684,0.672	0.272
ENSMUSG00000020674	Pxdn	chr12	+	29979239	29979311	29975490	29975562	29982293	29982365	1108,1074,846	131,119,107	385,286,335	99,86,115	197	125	1.91573431955e-12	0.843,0.851,0.834	0.712,0.678,0.649	0.163
ENSMUSG00000035325	Sec31a	chr5	-	100388533	100388611	100386127	100386203	100390758	100390833	271,246,329	6,7,9	238,158,176	33,31,23	203	125	2.15032672173e-12	0.965,0.956,0.957	0.816,0.758,0.825	0.16
ENSMUSG00000040242	Fgfr1op2	chr6	+	146592633	146592747	146589893	146590036	146595175	146595289	940,697,847	157,223,207	890,409,401	508,277,304	239	125	2.28691558796e-12	0.758,0.62,0.682	0.478,0.436,0.408	0.246
ENSMUSG00000032826	Ank2	chr3	-	126963382	126963481	126962250	126962405	126964937	126965162	0,3,0	61,81,39	10,33,13	41,22,22	224	125	4.15831378993e-12	0.0,0.02,0.0	0.12,0.456,0.248	-0.268
ENSMUSG00000032280	Tle3	chr9	+	61403451	61403468	61401855	61402057	61407353	61407473	634,543,641	121,100,126	566,363,348	36,26,19	142	125	4.81004005177e-12	0.822,0.827,0.817	0.933,0.925,0.942	-0.111
ENSMUSG00000037669	Ldah	chr12	+	8227219	8227363	8220599	8220755	8268363	8268598	239,178,201	53,51,59	465,155,137	27,15,9	269	125	6.6433988606e-12	0.677,0.619,0.613	0.889,0.828,0.876	-0.228
ENSMUSG00000026566	Mpzl1	chr1	-	165601749	165601855	165593367	165593677	165604609	165604742	1514,1464,1769	300,270,357	1184,518,803	548,289,290	231	125	8.55117286504e-12	0.732,0.746,0.728	0.539,0.492,0.6	0.192
ENSMUSG00000064302	Clasp1	chr1	+	118523320	118523347	118521826	118521934	118525296	118525455	4,11,5	163,173,156	49,36,14	146,107,111	152	125	1.47590139479e-11	0.02,0.05,0.026	0.216,0.217,0.094	-0.144
ENSMUSG00000074912	Gm14207	chr2	-	119325167	119325329	119321342	119321666	119325980	119326194	6,11,6	0,0,0	8,1,0	6,4,2	287	125	1.49399342524e-11	1.0,1.0,1.0	0.367,0.098,0.0	0.845
ENSMUSG00000031708	Tecr	chr8	-	83573410	83573455	83573219	83573323	83573870	83573922	666,813,956	529,515,691	1627,719,1075	517,287,388	170	125	2.5663804024e-11	0.481,0.537,0.504	0.698,0.648,0.671	-0.165
ENSMUSG00000062825	Actg1	chr11	-	120347491	120347536	120346910	120347349	120347635	120347875	33,35,28	7,10,4	11,3,0	124,4,5	170	125	2.59440543122e-11	0.776,0.72,0.837	0.061,0.355,0.0	0.639
ENSMUSG00000041769	Ppp2r2d	chr7	+	138869689	138869855	138868409	138868507	138870389	138870502	659,776,717	120,119,146	1648,648,740	127,41,57	291	125	3.08118317185e-11	0.702,0.737,0.678	0.848,0.872,0.848	-0.15
ENSMUSG00000024381	Bin1	chr18	+	32430749	32430857	32426223	32426352	32431670	32431742	3,3,3	99,100,135	18,4,11	45,14,30	233	125	3.50409631867e-11	0.016,0.016,0.012	0.177,0.133,0.164	-0.143
ENSMUSG00000027438	Napb	chr2	-	148707158	148707205	148706945	148707023	148709316	148709433	0,3,3	12,8,15	42,28,19	9,9,5	172	125	3.81149821431e-11	0.0,0.214,0.127	0.772,0.693,0.734	-0.619
ENSMUSG00000067786	Nnat	chr2	+	157561212	157561288	157560106	157560260	157561541	157562238	952,1194,1161	778,851,663	3988,1419,1036	1014,379,415	201	125	3.86658904128e-11	0.432,0.466,0.521	0.71,0.7,0.608	-0.2
ENSMUSG00000038024	Dennd4c	chr4	+	86813781	86813928	86813392	86813537	86819861	86819981	151,120,103	42,37,48	195,146,158	5,16,8	272	125	4.08223325323e-11	0.623,0.598,0.497	0.947,0.807,0.901	-0.312
ENSMUSG00000029635	Cdk8	chr5	+	146292638	146292767	146286107	146286239	146295162	146295232	269,201,232	25,17,18	277,192,158	94,53,40	254	125	4.67589323424e-11	0.841,0.853,0.864	0.592,0.641,0.66	0.222
ENSMUSG00000019854	Reps1	chr10	+	18107667	18107748	18104153	18104275	18114398	18114486	443,267,510	117,138,150	1143,555,598	108,58,67	206	125	5.16644917973e-11	0.697,0.54,0.674	0.865,0.853,0.844	-0.217
ENSMUSG00000027281	Slx4ip	chr2	+	137046716	137046805	137043999	137044077	137066129	137066230	58,83,42	35,21,19	208,102,63	10,7,1	214	125	5.61885163632e-11	0.492,0.698,0.564	0.924,0.895,0.974	-0.346
ENSMUSG00000024044	Epb41l3	chr17	+	69287611	69287728	69287256	69287337	69288850	69289985	1510,1293,2195	400,333,508	1083,575,617	548,289,307	242	125	5.65334967277e-11	0.661,0.667,0.691	0.505,0.507,0.509	0.166
ENSMUSG00000033392	Clasp2	chr9	+	113878749	113878773	113876243	113876350	113879941	113880186	2,0,0	39,56,33	30,14,10	86,40,35	149	125	8.06955535466e-11	0.041,0.0,0.0	0.226,0.227,0.193	-0.202
ENSMUSG00000002546	Golga2	chr2	+	32297753	32297834	32297520	32297577	32298599	32298638	147,134,154	79,95,91	350,188,186	70,48,39	206	125	8.15918521634e-11	0.53,0.461,0.507	0.752,0.704,0.743	-0.234
ENSMUSG00000054400	Cklf	chr8	+	104261473	104261569	104257284	104257443	104263270	104263447	49,53,67	24,23,24	268,90,85	19,3,10	221	125	1.00977140271e-10	0.536,0.566,0.612	0.889,0.944,0.828	-0.316
ENSMUSG00000036473	Tbc1d24	chr17	-	24184380	24184398	24183693	24183852	24185203	24186201	1,1,0	105,67,63	14,9,4	53,27,17	143	125	1.0276134432e-10	0.008,0.013,0.0	0.188,0.226,0.171	-0.188
ENSMUSG00000018820	Zfyve27	chr19	+	42185619	42185640	42184117	42184189	42185804	42185949	5,0,0	84,61,82	50,18,14	172,102,80	146	125	1.28914826009e-10	0.048,0.0,0.0	0.199,0.131,0.13	-0.137
ENSMUSG00000009621	Vav2	chr2	-	27300429	27300444	27299373	27299472	27302007	27302110	2,4,0	68,66,67	44,29,22	195,95,58	140	125	1.33741484262e-10	0.026,0.051,0.0	0.168,0.214,0.253	-0.186
ENSMUSG00000025089	Gfra1	chr19	-	58392572	58392587	58300241	58300578	58451968	58452052	13,7,9	27,23,24	49,19,23	18,2,1	140	125	2.03375002024e-10	0.301,0.214,0.251	0.709,0.895,0.954	-0.597
ENSMUSG00000021711	Trappc13	chr13	-	104152164	104152182	104150049	104150183	104154295	104154340	169,119,160	226,189,182	169,63,64	563,233,168	143	125	2.38246426556e-10	0.395,0.355,0.435	0.208,0.191,0.25	0.179
ENSMUSG00000058690	Ccser2	chr14	-	36885750	36885790	36879095	36879762	36890341	36890426	0,0,0	164,114,110	6,11,8	57,25,46	165	125	2.52066940026e-10	0.0,0.0,0.0	0.074,0.25,0.116	-0.147
ENSMUSG00000010461	Eya4	chr10	-	23163393	23163486	23159087	23159154	23172998	23173123	469,375,298	103,121,88	199,150,139	168,86,128	218	125	3.27542456415e-10	0.723,0.64,0.66	0.404,0.5,0.384	0.245
ENSMUSG00000063077	Kif1b	chr4	-	149261159	149261201	149257869	149258081	149262135	149262278	1,0,0	9,15,5	25,18,14	16,12,14	167	125	3.66705189569e-10	0.077,0.0,0.0	0.539,0.529,0.428	-0.473
ENSMUSG00000004562	Arhgef40	chr14	+	52003972	52004116	52003653	52003758	52004611	52004742	835,987,1185	459,503,782	728,391,533	215,105,146	269	125	4.49943709576e-10	0.458,0.477,0.413	0.611,0.634,0.629	-0.175
ENSMUSG00000020131	Pcsk4	chr10	-	80322080	80322209	80321282	80321951	80322723	80322848	18,31,27	9,18,24	93,23,32	5,1,3	254	125	4.78715867158e-10	0.496,0.459,0.356	0.902,0.919,0.84	-0.45
ENSMUSG00000008575	Nfib	chr4	-	82310302	82310391	82296080	82296811	82320473	82320556	28,23,34	52,37,36	149,74,60	41,31,15	214	125	5.01872672002e-10	0.239,0.266,0.356	0.68,0.582,0.7	-0.367
ENSMUSG00000022973	Synj1	chr16	-	90971563	90971587	90969182	90969374	90973909	90974066	0,0,1	25,24,23	21,8,8	21,10,25	149	125	8.67520057166e-10	0.0,0.0,0.035	0.456,0.402,0.212	-0.345
ENSMUSG00000033392	Clasp2	chr9	+	113858580	113858604	113854172	113854346	113862185	113862287	1,0,0	63,61,43	10,14,7	51,36,31	149	125	8.97272594017e-10	0.013,0.0,0.0	0.141,0.246,0.159	-0.178
ENSMUSG00000038244	Mical2	chr7	+	112345245	112345353	112331895	112332039	112346721	112346908	0,3,2	9,5,13	144,73,69	50,11,19	233	125	9.81436176089e-10	0.0,0.244,0.076	0.607,0.781,0.661	-0.576
ENSMUSG00000014592	Camta1	chr4	-	151076576	151076597	151075091	151075285	151077863	151077935	14,9,9	37,37,26	72,40,53	52,20,30	146	125	1.27138870333e-09	0.245,0.172,0.229	0.542,0.631,0.602	-0.376
ENSMUSG00000002546	Golga2	chr2	+	32293314	32293395	32292092	32292215	32296625	32296721	104,68,75	173,189,216	47,35,26	340,208,198	206	125	1.35852429677e-09	0.267,0.179,0.174	0.077,0.093,0.074	0.125
ENSMUSG00000029635	Cdk8	chr5	+	146292623	146292767	146286107	146286239	146295162	146295232	687,601,666	25,17,18	971,529,486	94,53,40	269	125	1.37247645101e-09	0.927,0.943,0.945	0.828,0.823,0.85	0.105
ENSMUSG00000039844	Rapgef1	chr2	+	29720642	29720738	29719592	29719850	29722223	29722309	5,3,3	1,1,1	3,0,0	68,29,20	221	125	1.50987381678e-09	0.739,0.629,0.629	0.024,0.0,0.0	0.658
ENSMUSG00000032076	Cadm1	chr9	+	47829376	47829409	47818733	47818817	47848166	47848298	54,82,52	180,174,160	615,487,493	866,552,502	158	125	1.60744396341e-09	0.192,0.272,0.205	0.36,0.411,0.437	-0.18
ENSMUSG00000039108	Lsm14b	chr2	+	180028957	180029074	180027899	180028035	180031360	180031528	1048,983,1340	227,270,231	1183,526,646	645,237,251	242	125	1.8048601612e-09	0.705,0.653,0.75	0.486,0.534,0.571	0.172
ENSMUSG00000071454	Dtnb	chr12	+	3754095	3754116	3751810	3751907	3772586	3772746	139,109,185	184,159,188	121,76,74	350,209,252	146	125	1.8741713145e-09	0.393,0.37,0.457	0.228,0.237,0.201	0.185
ENSMUSG00000031819	Emc8	chr8	-	120660783	120660860	120657850	120658248	120667756	120668012	249,298,177	34,19,29	930,270,267	21,7,9	202	125	1.97520202864e-09	0.819,0.907,0.791	0.965,0.96,0.948	-0.119
ENSMUSG00000019854	Reps1	chr10	+	18107670	18107748	18104153	18104275	18114398	18114486	282,164,297	117,138,150	683,345,337	108,58,67	203	125	2.17234944989e-09	0.597,0.423,0.549	0.796,0.786,0.756	-0.256
ENSMUSG00000040687	Madd	chr2	-	91160316	91160370	91159204	91159305	91162027	91162234	3,5,2	19,29,31	113,34,48	117,48,56	179	125	2.43100497517e-09	0.099,0.107,0.043	0.403,0.331,0.374	-0.286
ENSMUSG00000020598	Nrcam	chr12	+	44566839	44566869	44566287	44566412	44568543	44568645	1,5,3	20,19,21	36,27,50	30,9,28	155	125	2.80468496153e-09	0.039,0.175,0.103	0.492,0.708,0.59	-0.491
ENSMUSG00000046434	Hnrnpa1	chr15	+	103242643	103242718	103242205	103242298	103243624	103243780	16,25,20	0,0,0	94,12,22	31,22,8	200	125	3.16586178393e-09	1.0,1.0,1.0	0.655,0.254,0.632	0.486
ENSMUSG00000031441	Atp11a	chr8	+	12863758	12863862	12859313	12859479	12864919	12868728	54,31,53	21,21,25	145,124,113	19,8,7	229	125	3.53330422903e-09	0.584,0.446,0.536	0.806,0.894,0.898	-0.344
ENSMUSG00000028906	Epb41	chr4	-	131962923	131962986	131957642	131957819	131964130	131964187	105,87,96	6,9,8	658,321,332	3,0,3	188	125	4.25485631649e-09	0.921,0.865,0.889	0.993,1.0,0.987	-0.102
ENSMUSG00000040003	Magi2	chr5	+	20661263	20661352	20651054	20651193	20702069	20702903	10,8,15	43,43,30	37,8,27	13,4,16	214	125	4.47055656391e-09	0.12,0.098,0.226	0.624,0.539,0.496	-0.405
ENSMUSG00000029207	Apbb2	chr5	-	66392272	66392335	66391771	66391857	66400075	66400281	283,226,252	36,28,39	23,34,17	18,18,16	188	125	4.69197216077e-09	0.839,0.843,0.811	0.459,0.557,0.414	0.354
ENSMUSG00000023033	Scn8a	chr15	+	100959339	100959431	100957460	100957589	100959694	100961465	5,7,13	18,2,7	31,9,13	0,0,0	217	125	4.97208339294e-09	0.138,0.668,0.517	1.0,1.0,1.0	-0.559
ENSMUSG00000026566	Mpzl1	chr1	-	165601749	165601864	165593653	165593677	165604609	165604742	1062,992,1236	300,270,357	703,361,600	548,289,290	240	125	5.54648850626e-09	0.648,0.657,0.643	0.401,0.394,0.519	0.211
ENSMUSG00000029283	Cdc7	chr5	+	106974600	106974696	106973776	106974020	106975484	106975660	392,305,363	250,194,260	486,265,243	128,98,77	221	125	5.9453609568e-09	0.47,0.471,0.441	0.682,0.605,0.641	-0.182
ENSMUSG00000038943	Prc1	chr7	+	80313526	80313568	80313031	80313208	80315113	80315517	138,121,170	144,151,184	221,76,66	527,210,171	167	125	6.05972683515e-09	0.418,0.375,0.409	0.239,0.213,0.224	0.175
ENSMUSG00000029406	Pitpnm2	chr5	-	124124797	124124959	124123938	124124087	124125298	124125463	109,87,62	78,58,79	24,25,27	98,76,65	287	125	7.03408172542e-09	0.378,0.395,0.255	0.096,0.125,0.153	0.218
ENSMUSG00000047766	Lrrc49	chr9	-	60680504	60680702	60680068	60680171	60685034	60685122	87,97,109	147,116,178	265,109,108	136,78,73	323	125	7.18967250924e-09	0.186,0.244,0.192	0.43,0.351,0.364	-0.174
ENSMUSG00000038708	Golga4	chr9	+	118579541	118579606	118577141	118577228	118581848	118582519	35,27,26	120,122,186	214,82,74	354,138,158	190	125	7.80256683143e-09	0.161,0.127,0.084	0.285,0.281,0.236	-0.143
ENSMUSG00000041642	Kif21b	chr1	+	136167161	136167200	136165017	136165131	136169186	136169323	74,44,60	100,81,88	64,43,36	24,18,19	164	125	8.48313156757e-09	0.361,0.293,0.342	0.67,0.645,0.591	-0.303
ENSMUSG00000094439	Gm21969	chr4	+	139606421	139606562	139604998	139605094	139607604	139607744	154,157,119	13,9,12	209,101,97	1,0,0	266	125	8.82745393829e-09	0.848,0.891,0.823	0.99,1.0,1.0	-0.143
ENSMUSG00000020788	Atp2a3	chr11	+	72989474	72989560	72988969	72989087	72991688	72993043	9,10,12	1,0,0	1,0,0	2,2,1	211	125	9.39005001593e-09	0.842,1.0,1.0	0.229,0.0,0.0	0.871
ENSMUSG00000017404	Rpl19	chr11	+	98029774	98029885	98029394	98029515	98030270	98030492	28,29,48	6,5,5	395,25,45	0,1,0	236	125	9.82066267968e-09	0.712,0.754,0.836	1.0,0.93,1.0	-0.209
ENSMUSG00000029428	Stx2	chr5	-	128987717	128987842	128986154	128986430	128988801	128988912	222,201,222	1,4,4	431,137,135	37,17,11	250	125	1.05414509238e-08	0.991,0.962,0.965	0.853,0.801,0.86	0.135
ENSMUSG00000022629	Kif21a	chr15	-	90964974	90964995	90959687	90959748	90965466	90965632	51,43,23	33,24,34	101,60,52	410,262,228	146	125	1.15958508767e-08	0.57,0.605,0.367	0.174,0.164,0.163	0.347
ENSMUSG00000025006	Sorbs1	chr19	-	40344355	40344439	40336985	40337035	40349898	40350013	0,4,1	81,59,49	19,10,7	62,29,29	209	125	1.47852285473e-08	0.0,0.039,0.012	0.155,0.171,0.126	-0.134
ENSMUSG00000027104	Atf2	chr2	-	73853794	73853891	73850863	73850982	73863168	73863238	407,299,334	108,75,55	657,363,185	48,29,21	222	125	1.89453019045e-08	0.68,0.692,0.774	0.885,0.876,0.832	-0.149
ENSMUSG00000020954	Strn3	chr12	-	51633578	51633719	51629373	51629507	51643103	51643214	179,144,179	28,23,23	496,167,148	173,89,69	266	125	1.91474047439e-08	0.75,0.746,0.785	0.574,0.469,0.502	0.245
ENSMUSG00000040731	Eif4h	chr5	-	134624440	134624500	134621948	134622086	134625365	134625462	2604,2172,2423	650,738,671	3857,1556,1474	2238,795,631	185	125	1.95999141661e-08	0.73,0.665,0.709	0.538,0.569,0.612	0.128
ENSMUSG00000049659	Aftph	chr11	-	20696750	20696831	20692464	20692588	20698312	20698373	8,4,7	61,51,82	137,55,67	348,151,139	206	125	1.95999141661e-08	0.074,0.045,0.049	0.193,0.181,0.226	-0.144
ENSMUSG00000028184	Adgrl2	chr3	-	148821279	148821408	148817092	148817928	148822987	148823051	20,8,13	20,12,39	65,44,60	21,5,11	254	125	2.36839755127e-08	0.33,0.247,0.141	0.604,0.812,0.729	-0.476
ENSMUSG00000039262	Prrc2b	chr2	+	32229262	32229344	32226944	32227036	32230610	32234522	358,334,432	350,367,320	1103,502,532	457,245,262	207	125	2.72445034702e-08	0.382,0.355,0.449	0.593,0.553,0.551	-0.17
ENSMUSG00000021709	Erbin	chr13	-	103830187	103830331	103824719	103824926	103833497	103835028	18,19,23	38,42,54	172,63,37	47,39,21	269	125	2.72457456977e-08	0.18,0.174,0.165	0.63,0.429,0.45	-0.33
ENSMUSG00000042961	Egflam	chr15	-	7224644	7224668	7222747	7222826	7231587	7231768	0,0,1	92,124,149	7,2,5	22,10,10	149	125	2.92302841481e-08	0.0,0.0,0.006	0.211,0.144,0.296	-0.215
ENSMUSG00000045095	Magi1	chr6	-	93694007	93694211	93686781	93686875	93697193	93697487	279,162,295	40,22,49	280,231,199	11,6,11	329	125	3.07498594459e-08	0.726,0.737,0.696	0.906,0.936,0.873	-0.185
ENSMUSG00000033788	Dysf	chr6	+	84096476	84096518	84087791	84087874	84097707	84097823	3,0,1	22,26,12	9,2,9	4,0,3	167	125	3.43938266573e-08	0.093,0.0,0.059	0.627,1.0,0.692	-0.722
ENSMUSG00000000631	Myo18a	chr11	+	77822662	77822674	77821041	77821186	77823275	77823446	6,4,0	114,87,94	25,14,6	64,53,43	137	125	3.49366900299e-08	0.046,0.04,0.0	0.263,0.194,0.113	-0.161
ENSMUSG00000029798	Herc6	chr6	+	57607041	57607178	57604072	57604200	57607633	57607707	50,28,53	2,1,0	21,10,7	10,4,4	262	125	3.61237473061e-08	0.923,0.93,1.0	0.5,0.544,0.455	0.451
ENSMUSG00000046434	Hnrnpa1	chr15	+	103242379	103242472	103242205	103242298	103242921	103243080	74,108,131	0,0,0	201,80,59	16,5,9	218	125	3.79055122273e-08	1.0,1.0,1.0	0.878,0.902,0.79	0.143
ENSMUSG00000039835	Nhsl1	chr10	+	18516028	18516160	18511549	18511742	18523790	18525959	111,94,87	86,70,56	259,134,171	71,36,51	257	125	3.8994347795e-08	0.386,0.395,0.43	0.64,0.644,0.62	-0.231
ENSMUSG00000031075	Ano1	chr7	-	144619474	144619486	144618848	144618920	144621667	144621750	7,2,3	4,2,4	315,164,169	5,0,2	137	125	4.29898776392e-08	0.615,0.477,0.406	0.983,1.0,0.987	-0.491
ENSMUSG00000038535	Zfp280d	chr9	+	72359521	72359580	72351524	72351570	72360285	72360341	0,1,0	51,53,58	21,17,3	119,35,37	184	125	4.51664298151e-08	0.0,0.013,0.0	0.107,0.248,0.052	-0.131
ENSMUSG00000039844	Rapgef1	chr2	+	29719592	29719850	29710152	29710308	29722223	29722309	4,8,1	9,14,12	110,63,58	37,27,16	383	125	4.55936150234e-08	0.127,0.157,0.026	0.492,0.432,0.542	-0.385
ENSMUSG00000045095	Magi1	chr6	-	93694007	93694208	93686781	93686875	93697193	93697487	284,137,260	40,22,49	246,215,187	11,6,11	326	125	4.65179505747e-08	0.731,0.705,0.67	0.896,0.932,0.867	-0.196
ENSMUSG00000087174	5530601H04Rik	chrX	-	105042603	105042817	105038816	105039812	105043129	105043304	45,36,49	37,42,50	198,104,118	64,26,16	339	125	4.76967002018e-08	0.31,0.24,0.265	0.533,0.596,0.731	-0.348
ENSMUSG00000055762	Eef1d	chr15	-	75902678	75903808	75901131	75901255	75905885	75905900	13,11,7	0,0,0	76,19,14	6,7,1	1255	125	4.80083633359e-08	1.0,1.0,1.0	0.558,0.213,0.582	0.549
ENSMUSG00000020598	Nrcam	chr12	+	44545378	44545435	44544724	44544895	44547231	44547343	13,11,4	0,0,0	25,17,24	16,13,10	182	125	4.83101325276e-08	1.0,1.0,1.0	0.518,0.473,0.622	0.462
ENSMUSG00000029673	Auts2	chr5	-	131470413	131470458	131466031	131466127	131472237	131472479	166,117,202	157,164,189	162,136,151	67,56,70	170	125	5.21168276556e-08	0.437,0.344,0.44	0.64,0.641,0.613	-0.224
ENSMUSG00000004285	Atp6v1f	chr6	+	29468966	29469226	29468067	29468167	29470066	29470512	1,1,3	0,0,0	18,3,10	4,1,8	385	125	6.53314905763e-08	1.0,1.0,1.0	0.594,0.493,0.289	0.541
ENSMUSG00000067786	Nnat	chr2	+	157561212	157561239	157560115	157560260	157561541	157562504	306,379,336	778,851,663	1447,486,312	1014,379,415	152	125	6.94019822355e-08	0.244,0.268,0.294	0.54,0.513,0.382	-0.21
ENSMUSG00000047193	Dync2h1	chr9	-	7045348	7045369	7044329	7044428	7049082	7049192	0,0,0	44,41,84	9,8,5	33,30,45	146	125	6.94019822355e-08	0.0,0.0,0.0	0.189,0.186,0.087	-0.154
ENSMUSG00000021027	Ralgapa1	chr12	-	55612072	55612103	55602928	55604271	55612633	55612758	20,40,29	0,0,2	41,17,24	13,8,9	156	125	7.10676200626e-08	1.0,1.0,0.921	0.716,0.63,0.681	0.298
ENSMUSG00000036617	Etl4	chr2	+	20801541	20801661	20798615	20798783	20807901	20808024	34,53,69	34,26,35	193,189,243	38,23,30	245	125	8.24495167947e-08	0.338,0.51,0.501	0.722,0.807,0.805	-0.328
ENSMUSG00000069678	Pcgf1	chr6	+	83078400	83078478	83077868	83078238	83078894	83078995	62,66,63	14,23,22	112,41,50	7,0,2	203	125	8.33461507513e-08	0.732,0.639,0.638	0.908,1.0,0.939	-0.279
ENSMUSG00000030629	Zfand6	chr7	-	84652881	84653042	84634238	84634409	84689745	84689883	88,57,74	171,185,68	92,43,28	677,147,267	286	125	8.88680865634e-08	0.184,0.119,0.322	0.056,0.113,0.044	0.137
ENSMUSG00000027257	Pacsin3	chr2	+	91259863	91259927	91256812	91256926	91260170	91260261	151,160,165	31,35,39	338,175,143	24,7,12	189	125	1.04336141531e-07	0.763,0.751,0.737	0.903,0.943,0.887	-0.161
ENSMUSG00000029673	Auts2	chr5	-	131470413	131470458	131466031	131466127	131472258	131472479	256,203,223	277,222,276	199,176,190	105,106,97	170	125	1.11101941456e-07	0.405,0.402,0.373	0.582,0.55,0.59	-0.181
ENSMUSG00000061306	Slc38a10	chr11	-	120108466	120108490	120106433	120106610	120109431	120109536	3,9,2	127,104,120	51,25,13	285,92,87	149	125	1.13739205244e-07	0.019,0.068,0.014	0.131,0.186,0.111	-0.109
ENSMUSG00000020385	Clk4	chr11	+	51270536	51270595	51268164	51268231	51271799	51272022	61,42,37	59,34,52	130,51,50	33,13,18	184	125	1.17015905074e-07	0.413,0.456,0.326	0.728,0.727,0.654	-0.305
ENSMUSG00000028702	Rad54l	chr4	-	116112480	116112541	116105757	116105908	116118837	116118957	105,98,85	22,13,16	257,94,117	8,6,1	186	125	1.30083859441e-07	0.762,0.835,0.781	0.956,0.913,0.987	-0.159
ENSMUSG00000054752	Fsd1l	chr4	+	53655740	53655763	53649791	53649893	53659512	53659678	12,6,3	19,25,14	37,31,10	12,10,4	148	125	1.69263440508e-07	0.348,0.169,0.153	0.723,0.724,0.679	-0.485
ENSMUSG00000037013	Ss18	chr18	-	14637391	14637484	14636495	14636618	14640955	14641123	139,90,112	142,151,148	206,111,112	100,64,37	218	125	1.747803153e-07	0.36,0.255,0.303	0.542,0.499,0.634	-0.252
ENSMUSG00000037669	Ldah	chr12	+	8238442	8238615	8220599	8220755	8268363	8268598	551,502,581	53,51,59	614,397,434	27,15,9	298	125	1.76105898855e-07	0.813,0.805,0.805	0.905,0.917,0.953	-0.117
ENSMUSG00000041890	Git2	chr5	-	114753147	114753153	114752278	114752327	114753278	114753324	1,1,0	89,115,92	16,12,2	109,36,61	131	125	1.92061766018e-07	0.011,0.008,0.0	0.123,0.241,0.03	-0.125
ENSMUSG00000038685	Rtel1	chr2	+	181355008	181355125	181354352	181354442	181355309	181355552	164,147,205	48,19,36	335,157,142	15,7,7	242	125	1.94272749213e-07	0.638,0.8,0.746	0.92,0.921,0.913	-0.19
ENSMUSG00000041890	Git2	chr5	-	114753147	114753153	114752278	114752330	114753278	114753324	0,1,0	55,52,67	11,14,3	72,20,27	131	125	2.07429735718e-07	0.0,0.018,0.0	0.127,0.4,0.096	-0.202
ENSMUSG00000006476	Nsmf	chr2	+	25057964	25057970	25057100	25057176	25059020	25059073	12,9,15	28,22,33	56,25,18	24,14,8	131	125	2.07913270653e-07	0.29,0.281,0.303	0.69,0.63,0.682	-0.376
ENSMUSG00000037514	Pank2	chr2	+	131280156	131280410	131273910	131274263	131293398	131293524	59,82,59	75,52,104	300,81,66	74,20,27	379	125	2.11008881662e-07	0.206,0.342,0.158	0.572,0.572,0.446	-0.295
ENSMUSG00000025558	Dock9	chr14	-	121577346	121577424	121575912	121576019	121578154	121578212	2,0,6	28,20,19	76,24,51	65,40,52	203	125	2.19083637371e-07	0.042,0.0,0.163	0.419,0.27,0.377	-0.287
ENSMUSG00000069911	Fam196b	chr11	+	34401055	34403305	34314821	34314945	34404277	34404352	6,3,6	0,0,0	126,38,35	19,1,6	2375	125	2.38210712092e-07	1.0,1.0,1.0	0.259,0.667,0.235	0.613
ENSMUSG00000055407	Map6	chr7	+	99317471	99317668	99315688	99315902	99335984	99337137	14,23,18	9,8,18	215,119,132	23,9,7	322	125	2.39919576064e-07	0.377,0.527,0.28	0.784,0.837,0.88	-0.439
ENSMUSG00000053963	Stum	chr1	-	180439105	180439114	180432386	180438363	180442543	180442723	0,1,0	8,8,5	14,8,4	9,0,4	134	125	2.43732798749e-07	0.0,0.104,0.0	0.592,1.0,0.483	-0.657
ENSMUSG00000031819	Emc8	chr8	-	120658527	120659074	120655977	120658248	120667756	120668012	610,634,695	34,19,29	1843,710,541	21,7,9	672	125	2.86324897791e-07	0.769,0.861,0.817	0.942,0.95,0.918	-0.121
ENSMUSG00000048915	Efna5	chr17	-	62613315	62613396	62604183	62607463	62613836	62613902	650,595,703	192,199,184	257,159,180	22,15,31	206	125	2.97751142556e-07	0.673,0.645,0.699	0.876,0.865,0.779	-0.168
ENSMUSG00000030766	Arhgap17	chr7	-	123283776	123283825	123279384	123280116	123286497	123287013	10,26,22	145,172,189	71,37,52	232,123,135	174	125	3.04590752085e-07	0.047,0.098,0.077	0.18,0.178,0.217	-0.118
ENSMUSG00000063450	Syne2	chr12	+	76100027	76100096	76099229	76099512	76100991	76101131	292,263,473	235,239,306	227,153,211	356,231,303	194	125	3.04590752085e-07	0.445,0.415,0.499	0.291,0.299,0.31	0.153
ENSMUSG00000027822	Slc33a1	chr3	-	63953813	63954004	63948071	63948256	63963415	63964666	165,136,167	16,7,9	379,143,153	0,1,4	316	125	3.34714667066e-07	0.803,0.885,0.88	1.0,0.983,0.938	-0.118
ENSMUSG00000054737	Zfp182	chrX	-	21060502	21060523	21036627	21036772	21061942	21062316	3,3,3	0,0,0	12,1,3	7,2,5	146	125	3.38735514135e-07	1.0,1.0,1.0	0.595,0.3,0.339	0.589
ENSMUSG00000001418	Glmp	chr3	+	88325930	88326015	88325071	88325201	88326114	88326312	10,5,7	0,0,0	8,5,5	8,1,3	210	125	3.68686689768e-07	1.0,1.0,1.0	0.373,0.749,0.498	0.46
ENSMUSG00000027634	Ndrg3	chr2	-	156929931	156929970	156927344	156928881	156931215	156931267	12,10,9	241,200,231	24,47,43	376,165,147	164	125	3.70351419281e-07	0.037,0.037,0.029	0.046,0.178,0.182	-0.101
ENSMUSG00000034902	Pip5k1c	chr10	+	81317325	81317403	81314991	81315118	81317765	81318020	128,165,168	411,530,552	259,132,152	466,174,279	203	125	3.90379821559e-07	0.161,0.161,0.158	0.255,0.318,0.251	-0.115
ENSMUSG00000034560	A230046K03Rik	chr10	+	83581256	83581391	83580256	83580361	83583254	83583363	288,242,236	21,16,20	362,187,196	4,5,1	260	125	4.0707299624e-07	0.868,0.879,0.85	0.978,0.947,0.989	-0.106
ENSMUSG00000031565	Fgfr1	chr8	+	25563373	25563524	25562137	25562328	25566710	25566913	4,13,12	7,6,3	311,158,254	8,7,3	276	125	4.23053516653e-07	0.206,0.495,0.644	0.946,0.911,0.975	-0.496
ENSMUSG00000034973	Dopey1	chr9	+	86506870	86506900	86506404	86506519	86507503	86507737	0,0,0	65,48,36	4,8,5	32,19,17	155	125	4.3691045899e-07	0.0,0.0,0.0	0.092,0.253,0.192	-0.179
ENSMUSG00000029027	Dffb	chr4	-	153972607	153972678	153971580	153971660	153972779	153972968	33,26,26	31,41,42	18,6,4	81,64,26	196	125	4.4472509269e-07	0.404,0.288,0.283	0.124,0.056,0.089	0.235
ENSMUSG00000026150	Mff	chr1	+	82747082	82747142	82735418	82735507	82750519	82750604	349,353,431	185,200,248	553,199,175	852,246,155	185	125	4.47842862663e-07	0.56,0.544,0.54	0.305,0.353,0.433	0.184
ENSMUSG00000041757	Plekha6	chr1	+	133286246	133286396	133285246	133285386	133287469	133287599	17,13,15	15,19,34	225,220,198	89,69,69	275	125	4.63780150982e-07	0.34,0.237,0.167	0.535,0.592,0.566	-0.316
ENSMUSG00000032580	Rbm5	chr9	-	107759775	107759849	107756908	107756992	107760321	107760391	399,414,423	189,197,223	859,400,419	255,69,99	199	125	4.71367389029e-07	0.57,0.569,0.544	0.679,0.785,0.727	-0.169
ENSMUSG00000036572	Upf3b	chrX	-	37099065	37099104	37096857	37097018	37099506	37099689	106,94,119	101,89,107	176,135,105	74,51,40	164	125	4.87360404139e-07	0.444,0.446,0.459	0.644,0.669,0.667	-0.21
ENSMUSG00000073771	Btbd19	chr4	-	117121197	117121329	117119218	117120861	117122218	117122330	7,15,1	0,0,0	18,4,5	5,4,2	257	125	4.89444440613e-07	1.0,1.0,1.0	0.636,0.327,0.549	0.496
ENSMUSG00000069769	Msi2	chr11	-	88348783	88348992	88343888	88344660	88366784	88366847	88,139,79	16,19,8	248,116,160	3,7,1	334	125	5.14574773328e-07	0.673,0.732,0.787	0.969,0.861,0.984	-0.207
ENSMUSG00000026150	Mff	chr1	+	82741817	82741976	82735469	82735507	82747082	82747142	344,330,386	230,256,303	783,344,251	322,117,107	284	125	5.14574773328e-07	0.397,0.362,0.359	0.517,0.564,0.508	-0.157
ENSMUSG00000049538	Adamts16	chr13	-	70769978	70770278	70768599	70768723	70771982	70772155	3,6,6	0,0,0	6,3,4	1,2,4	425	125	5.96296816668e-07	1.0,1.0,1.0	0.638,0.306,0.227	0.61
ENSMUSG00000027942	4933434E20Rik	chr3	+	90056528	90056582	90053507	90053609	90058484	90058651	119,99,85	3,1,1	306,137,136	43,10,14	179	125	6.07291738515e-07	0.965,0.986,0.983	0.832,0.905,0.872	0.108
ENSMUSG00000066224	Arid3c	chr4	-	41724704	41724794	41724138	41724333	41725006	41725189	9,2,17	5,9,4	6,2,5	0,0,0	215	125	6.41715498263e-07	0.511,0.114,0.712	1.0,1.0,1.0	-0.554
ENSMUSG00000039585	Myo9a	chr9	+	59790035	59790092	59788414	59788514	59801913	59802011	17,24,9	40,54,22	33,30,15	19,6,5	182	125	6.52930585544e-07	0.226,0.234,0.219	0.544,0.774,0.673	-0.437
ENSMUSG00000031442	Mcf2l	chr8	+	13014818	13014893	13013534	13013650	13017346	13017468	12,15,9	28,49,54	238,81,87	246,90,94	200	125	7.02319730127e-07	0.211,0.161,0.094	0.377,0.36,0.366	-0.212
ENSMUSG00000056211	R3hdm1	chr1	+	128162201	128162243	128153188	128153399	128162768	128162858	2,1,4	8,12,12	44,28,13	24,7,6	167	125	7.71740870662e-07	0.158,0.059,0.2	0.578,0.75,0.619	-0.51
ENSMUSG00000031012	Cask	chrX	-	13552372	13552441	13550946	13550982	13554877	13554946	350,217,306	82,49,72	393,230,198	29,23,23	194	125	8.07579231215e-07	0.733,0.74,0.733	0.897,0.866,0.847	-0.135
ENSMUSG00000028863	Meaf6	chr4	+	125107516	125107546	125102838	125103031	125107651	125107709	2,6,2	65,57,94	62,14,8	100,50,59	155	125	8.10834038718e-07	0.024,0.078,0.017	0.333,0.184,0.099	-0.166
ENSMUSG00000042302	Ehbp1	chr11	-	22062779	22062887	22059136	22059261	22068358	22068506	58,45,88	141,122,182	189,100,76	220,106,64	233	125	9.29166298857e-07	0.181,0.165,0.206	0.315,0.336,0.389	-0.163
ENSMUSG00000026825	Dnm1	chr2	-	32333152	32333204	32327960	32328047	32335775	32335843	7,5,6	5,13,8	8,2,8	0,0,1	177	125	9.42212203786e-07	0.497,0.214,0.346	1.0,1.0,0.85	-0.598
ENSMUSG00000033419	Snap91	chr9	-	86798829	86798844	86798537	86798699	86804454	86804567	5,5,5	3,5,10	64,63,52	5,2,5	140	125	9.99810885259e-07	0.598,0.472,0.309	0.92,0.966,0.903	-0.47
ENSMUSG00000024462	Gabbr1	chr17	+	37049776	37049797	37048420	37048606	37050998	37051159	1,8,7	5,9,6	25,17,9	2,0,1	146	125	1.11083586499e-06	0.146,0.432,0.5	0.915,1.0,0.885	-0.574
ENSMUSG00000045095	Magi1	chr6	-	93694007	93694175	93686781	93686875	93697193	93697487	277,143,269	40,22,49	224,199,164	11,6,11	293	125	1.12099447285e-06	0.747,0.735,0.701	0.897,0.934,0.864	-0.171
ENSMUSG00000020827	Mink1	chr11	+	70609407	70609431	70609165	70609254	70609553	70609717	17,17,37	138,124,118	106,57,44	163,97,107	149	125	1.19596193882e-06	0.094,0.103,0.208	0.353,0.33,0.256	-0.178
ENSMUSG00000031824	6430548M08Rik	chr8	+	120157467	120157497	120156296	120156374	120159958	120160039	0,0,0	9,12,10	8,6,4	12,3,11	155	125	1.20971873476e-06	0.0,0.0,0.0	0.35,0.617,0.227	-0.398
ENSMUSG00000039477	Tnrc18	chr5	-	142764768	142764897	142762989	142763161	142765050	142765187	1095,1069,1108	200,138,199	1245,811,1002	105,62,95	254	125	1.22490632276e-06	0.729,0.792,0.733	0.854,0.866,0.838	-0.101
ENSMUSG00000026082	Rev1	chr1	-	38074898	38075023	38074314	38074443	38079289	38079398	8,6,9	45,41,45	83,21,27	108,38,24	250	125	1.24347776901e-06	0.082,0.068,0.091	0.278,0.216,0.36	-0.204
ENSMUSG00000040174	Alkbh3	chr2	-	94001424	94001513	93996182	93996392	94003052	94003156	232,207,276	15,31,39	258,127,99	92,33,34	214	125	1.24347776901e-06	0.9,0.796,0.805	0.621,0.692,0.63	0.186
ENSMUSG00000025949	Pikfyve	chr1	+	65264346	65264430	65262879	65262975	65265248	65265346	99,91,129	8,13,14	106,59,52	2,0,0	209	125	1.24462856225e-06	0.881,0.807,0.846	0.969,1.0,1.0	-0.145
ENSMUSG00000028943	Espn	chr4	-	152131051	152131294	152130768	152130961	152134160	152134432	3,1,0	2,3,1	248,17,57	1,0,4	368	125	1.27660323185e-06	0.338,0.102,0.0	0.988,1.0,0.829	-0.792
ENSMUSG00000026987	Baz2b	chr2	-	59959820	59960105	59958431	59958492	59962020	59962630	131,114,111	56,78,53	362,243,202	51,55,45	410	125	1.31006577968e-06	0.416,0.308,0.39	0.684,0.574,0.578	-0.241
ENSMUSG00000090386	Mir99ahg	chr16	+	77459373	77459502	77329503	77329678	77501502	77501610	3,6,13	0,0,0	4,0,3	1,4,2	254	125	1.3219190682e-06	1.0,1.0,1.0	0.663,0.0,0.425	0.637
ENSMUSG00000021733	Slc4a7	chr14	+	14762347	14762522	14760234	14760341	14765576	14765710	71,49,29	86,54,30	263,115,84	60,32,44	300	125	1.3219190682e-06	0.256,0.274,0.287	0.646,0.6,0.443	-0.291
ENSMUSG00000070808	Gltscr1	chr7	-	15986912	15987089	15979350	15979986	15987478	15989440	238,215,222	8,9,17	115,82,109	17,21,23	302	125	1.35806845643e-06	0.925,0.908,0.844	0.737,0.618,0.662	0.22
ENSMUSG00000014602	Kif1a	chr1	-	93034545	93034572	93025620	93025735	93036845	93036951	4,8,6	82,85,82	31,48,41	153,136,140	152	125	1.39488154894e-06	0.039,0.072,0.057	0.143,0.225,0.194	-0.131
ENSMUSG00000071064	Zfp827	chr8	+	79188148	79188181	79186175	79186353	79189666	79190856	28,14,30	124,83,121	40,25,32	49,39,54	158	125	1.51367184366e-06	0.152,0.118,0.164	0.392,0.336,0.319	-0.204
ENSMUSG00000038244	Mical2	chr7	+	112333828	112333954	112331895	112332039	112346721	112346908	0,1,2	9,5,13	44,33,25	50,11,19	251	125	1.54275133779e-06	0.0,0.091,0.071	0.305,0.599,0.396	-0.379
ENSMUSG00000026927	Sdccag3	chr2	-	26385082	26385145	26384681	26384821	26385989	26386063	291,204,290	59,45,63	545,221,235	55,22,10	188	125	1.59074547424e-06	0.766,0.751,0.754	0.868,0.87,0.94	-0.136
ENSMUSG00000010086	Rnf112	chr11	-	61453427	61453496	61452627	61452947	61453618	61453659	0,0,0	1,2,1	24,5,9	7,2,3	194	125	1.66619792328e-06	0.0,0.0,0.0	0.688,0.617,0.659	-0.655
ENSMUSG00000009621	Vav2	chr2	-	27284838	27284853	27283308	27283418	27285632	27285765	0,2,0	69,36,40	26,13,8	160,70,70	140	125	1.68251653248e-06	0.0,0.047,0.0	0.127,0.142,0.093	-0.105
ENSMUSG00000026335	Pam	chr1	-	97864202	97864520	97853102	97853232	97884125	97884197	392,361,387	88,122,105	172,52,63	124,29,36	443	125	1.7014042302e-06	0.557,0.455,0.51	0.281,0.336,0.331	0.191
ENSMUSG00000027201	Myef2	chr2	-	125098796	125098847	125098449	125098518	125100318	125100420	180,168,154	260,246,323	259,131,86	684,449,338	176	125	1.70576843774e-06	0.33,0.327,0.253	0.212,0.172,0.153	0.124
ENSMUSG00000028524	Sgip1	chr4	+	102921021	102921519	102918780	102918855	102927460	102927585	9,6,17	69,37,33	12,12,15	11,4,5	623	125	1.71805835819e-06	0.026,0.032,0.094	0.18,0.376,0.376	-0.26
ENSMUSG00000034480	Diaph2	chrX	+	129801394	129801427	129749741	129750116	129804012	129804189	31,37,12	0,2,0	26,11,19	10,6,5	158	125	1.76640706447e-06	1.0,0.936,1.0	0.673,0.592,0.75	0.307
ENSMUSG00000033460	Armcx1	chrX	+	134718725	134718818	134717962	134718050	134718919	134718992	168,175,157	29,31,38	217,105,78	98,53,41	218	125	2.01312140639e-06	0.769,0.764,0.703	0.559,0.532,0.522	0.208
ENSMUSG00000036529	Sbf1	chr15	-	89295951	89296029	89295394	89295576	89299482	89299620	391,351,398	15,21,28	453,237,261	60,55,32	203	125	2.02489490838e-06	0.941,0.911,0.897	0.823,0.726,0.834	0.122
ENSMUSG00000052512	Nav2	chr7	+	49554214	49554259	49551596	49552049	49556909	49557070	0,0,0	8,12,8	10,13,20	41,23,37	170	125	2.2232138848e-06	0.0,0.0,0.0	0.152,0.294,0.284	-0.243
ENSMUSG00000024050	Wiz	chr17	-	32362792	32362963	32361674	32361964	32367823	32368147	325,306,311	41,49,41	603,323,291	149,120,101	296	125	2.23431049013e-06	0.77,0.725,0.762	0.631,0.532,0.549	0.182
ENSMUSG00000025925	Terf1	chr1	+	15833400	15833489	15831506	15831566	15838181	15838288	713,561,827	144,151,228	1501,758,623	168,95,111	214	125	2.26519453634e-06	0.743,0.685,0.679	0.839,0.823,0.766	-0.107
ENSMUSG00000042870	Tom1	chr8	+	75051507	75051657	75033752	75033827	75051922	75052057	1,4,2	6,3,3	8,4,5	0,0,1	275	125	2.26519453634e-06	0.07,0.377,0.233	1.0,1.0,0.694	-0.671
ENSMUSG00000029086	Prom1	chr5	-	44001269	44001293	43995074	43995114	44001785	44001901	70,50,102	0,0,6	109,48,57	30,5,9	149	125	2.30374124189e-06	1.0,1.0,0.934	0.753,0.89,0.842	0.15
ENSMUSG00000031150	Ccdc120	chrX	-	7740348	7740405	7738512	7738523	7750597	7750897	0,0,0	26,34,16	21,7,9	106,36,39	182	125	2.36257599984e-06	0.0,0.0,0.0	0.12,0.118,0.137	-0.125
ENSMUSG00000007812	Zfp655	chr5	+	145235305	145235391	145233440	145233602	145242919	145243024	7,6,6	93,84,72	59,21,9	119,72,55	211	125	2.36646436459e-06	0.043,0.041,0.047	0.227,0.147,0.088	-0.11
ENSMUSG00000018736	Ndel1	chr11	-	68826169	68826204	68822109	68822665	68829914	68830066	64,54,50	148,176,145	210,61,76	243,93,75	160	125	2.44396596011e-06	0.253,0.193,0.212	0.403,0.339,0.442	-0.175
ENSMUSG00000053825	Ppfia2	chr10	+	106904816	106904846	106903642	106903705	106906365	106906559	1,0,0	13,21,16	18,6,1	12,1,4	155	125	2.44740467777e-06	0.058,0.0,0.0	0.547,0.829,0.168	-0.495
ENSMUSG00000032621	Srek1	chr13	-	103764295	103764419	103763881	103764006	103769316	103769348	161,150,153	224,195,169	163,66,63	370,188,168	249	125	2.5679584085e-06	0.265,0.279,0.312	0.181,0.15,0.158	0.122
ENSMUSG00000031256	Cstf2	chrX	+	134072414	134072474	134069844	134069907	134073213	134073277	9,3,1	71,70,75	25,14,20	89,62,51	185	125	2.69961819765e-06	0.079,0.028,0.009	0.16,0.132,0.209	-0.128
ENSMUSG00000034974	Dapk3	chr10	+	81191041	81191068	81190597	81190646	81191758	81191911	170,220,239	30,35,53	595,176,177	34,19,11	152	125	3.15692014735e-06	0.823,0.838,0.788	0.935,0.884,0.93	-0.1
ENSMUSG00000016487	Ppfibp1	chr6	+	147016860	147016893	147016221	147016393	147019033	147019181	38,37,65	152,120,108	30,18,16	269,147,144	158	125	3.17402612887e-06	0.165,0.196,0.323	0.081,0.088,0.081	0.145
ENSMUSG00000063524	Eno1	chr4	+	150242121	150242180	150241044	150241140	150244004	150244074	2,1,4	5,7,12	71,12,13	13,7,3	184	125	3.7178327179e-06	0.214,0.088,0.185	0.788,0.538,0.746	-0.528
ENSMUSG00000028919	Arhgef19	chr4	+	141244817	141244966	141240631	141240744	141246174	141246412	50,43,39	13,16,8	901,493,495	59,36,29	274	125	3.88790204968e-06	0.637,0.551,0.69	0.874,0.862,0.886	-0.248
ENSMUSG00000022253	Nadk2	chr15	+	9098808	9098874	9096013	9096092	9100105	9100145	111,112,73	55,49,43	122,43,27	129,61,50	191	125	4.31775651912e-06	0.569,0.599,0.526	0.382,0.316,0.261	0.245
ENSMUSG00000029534	St7	chr6	+	17850356	17850425	17848003	17848079	17852257	17852412	51,55,52	95,70,122	49,22,15	243,89,95	194	125	4.53972555326e-06	0.257,0.336,0.215	0.115,0.137,0.092	0.155
ENSMUSG00000036564	Ndrg4	chr8	+	95712324	95712363	95711092	95711144	95713177	95714952	3,1,1	55,54,49	32,22,20	199,105,84	164	125	4.5573711987e-06	0.04,0.014,0.015	0.109,0.138,0.154	-0.111
ENSMUSG00000031629	Cenpu	chr8	+	46569970	46570079	46568609	46568679	46572751	46572830	208,197,196	36,20,37	454,190,184	29,3,9	234	125	4.73444644381e-06	0.755,0.84,0.739	0.893,0.971,0.916	-0.149
ENSMUSG00000024330	Col11a2	chr17	+	34047097	34047277	34045770	34045848	34049618	34049678	10,13,7	3,5,2	10,5,12	0,0,0	305	125	4.80098006561e-06	0.577,0.516,0.589	1.0,1.0,1.0	-0.439
ENSMUSG00000031626	Sorbs2	chr8	+	45741486	45741579	45736152	45736202	45745419	45745446	32,51,26	10,12,10	97,60,36	2,4,2	218	125	4.98180767226e-06	0.647,0.709,0.599	0.965,0.896,0.912	-0.273
ENSMUSG00000022246	Rai14	chr15	-	10589258	10589345	10583781	10583836	10591586	10591615	209,185,159	33,21,18	165,113,80	6,2,2	212	125	5.2897991893e-06	0.789,0.839,0.839	0.942,0.971,0.959	-0.135
ENSMUSG00000031169	Porcn	chrX	-	8201657	8201672	8201443	8201569	8203025	8203043	0,0,2	21,16,13	9,7,2	14,7,5	140	125	5.4452341332e-06	0.0,0.0,0.121	0.365,0.472,0.263	-0.326
ENSMUSG00000030894	Tpp1	chr7	-	105751589	105751729	105750179	105750330	105751981	105752053	136,174,137	16,10,8	530,253,339	8,5,3	265	125	5.52625300406e-06	0.8,0.891,0.89	0.969,0.96,0.982	-0.11
ENSMUSG00000050619	Zscan29	chr2	-	121169198	121169403	121166043	121166718	121169809	121170268	92,89,93	66,55,44	251,114,91	40,21,27	330	125	5.6140122784e-06	0.346,0.38,0.445	0.704,0.673,0.561	-0.256
ENSMUSG00000062232	Rapgef2	chr3	-	79082623	79082647	79081061	79081285	79083198	79083322	155,136,135	4,2,5	80,53,45	14,12,4	149	125	6.86770188023e-06	0.97,0.983,0.958	0.827,0.787,0.904	0.131
ENSMUSG00000052688	Rab7b	chr1	+	131705595	131705721	131698415	131698631	131711619	131715439	7,6,5	1,0,0	17,13,11	16,10,10	251	125	6.95515324926e-06	0.777,1.0,1.0	0.346,0.393,0.354	0.561
ENSMUSG00000092232	Gm20521	chr14	+	54884373	54884813	54883796	54883884	54894847	54894962	139,134,102	8,3,8	234,101,79	0,1,0	565	125	7.31526855001e-06	0.794,0.908,0.738	1.0,0.957,1.0	-0.172
ENSMUSG00000056770	Setd3	chr12	-	108160232	108160381	108158275	108158348	108162972	108163065	607,587,555	169,164,188	1011,535,448	174,80,72	274	125	7.4083784443e-06	0.621,0.62,0.574	0.726,0.753,0.739	-0.134
ENSMUSG00000015937	H2afy	chr13	-	56088251	56088342	56084195	56084285	56096123	56096234	165,160,147	10,6,9	72,27,39	16,7,12	216	125	7.44119622669e-06	0.905,0.939,0.904	0.723,0.691,0.653	0.227
ENSMUSG00000027257	Pacsin3	chr2	+	91259867	91259927	91256837	91256926	91260170	91260261	71,64,82	31,35,39	169,69,54	24,7,12	185	125	7.59445280686e-06	0.607,0.553,0.587	0.826,0.869,0.753	-0.234
ENSMUSG00000026825	Dnm1	chr2	-	32333065	32333204	32327960	32328047	32335775	32335843	36,19,37	5,13,8	22,15,27	0,0,1	264	125	7.88607557244e-06	0.773,0.409,0.687	1.0,1.0,0.927	-0.353
ENSMUSG00000069631	Strada	chr11	-	106180954	106180983	106173678	106173781	106184561	106184619	1,2,1	37,35,42	16,13,8	77,27,28	154	125	7.89388313225e-06	0.021,0.044,0.019	0.144,0.281,0.188	-0.176
ENSMUSG00000005312	Ubqln1	chr13	-	58180821	58180905	58179552	58179668	58183181	58183324	563,403,568	449,399,493	1163,546,726	640,302,340	209	125	7.89388313225e-06	0.429,0.377,0.408	0.521,0.52,0.561	-0.129
ENSMUSG00000025006	Sorbs1	chr19	-	40340044	40340146	40336985	40337035	40349898	40350013	5,2,4	81,59,49	22,6,12	62,29,29	227	125	7.92681833105e-06	0.033,0.018,0.043	0.163,0.102,0.186	-0.119
ENSMUSG00000013787	Ehmt2	chr17	+	34905609	34905711	34905341	34905456	34905909	34906058	1314,1237,1292	305,291,278	1644,714,650	533,292,298	227	125	8.77031727804e-06	0.703,0.701,0.719	0.629,0.574,0.546	0.125
ENSMUSG00000022306	Zfpm2	chr15	+	40752895	40753054	40655041	40655583	40774044	40774146	19,16,12	2,7,4	1,1,1	0,0,0	284	125	9.23614391686e-06	0.807,0.502,0.569	1.0,1.0,1.0	-0.374
ENSMUSG00000029516	Cit	chr5	+	115987687	115987732	115986893	115987063	115988155	115988236	12,10,11	18,17,42	4,2,4	65,35,61	170	125	9.23614391686e-06	0.329,0.302,0.161	0.043,0.04,0.046	0.221
ENSMUSG00000026153	Fam135a	chr1	-	24049129	24049207	24046357	24046407	24053182	24053336	221,171,144	7,12,10	141,95,78	31,16,14	203	125	1.0199357878e-05	0.951,0.898,0.899	0.737,0.785,0.774	0.151
ENSMUSG00000063765	Chadl	chr15	-	81692986	81693153	81692107	81692306	81693533	81695243	37,39,65	7,6,8	30,7,8	25,9,5	292	125	1.04837423103e-05	0.694,0.736,0.777	0.339,0.25,0.407	0.404
ENSMUSG00000035629	Rubcn	chr16	-	32841536	32841581	32836409	32836620	32842997	32843531	0,0,0	12,15,7	10,6,1	20,4,5	170	125	1.05583973587e-05	0.0,0.0,0.0	0.269,0.524,0.128	-0.307
ENSMUSG00000026927	Sdccag3	chr2	-	26385497	26385609	26384681	26384821	26385989	26386063	238,186,251	59,45,63	438,212,184	55,22,10	237	125	1.11872980073e-05	0.68,0.686,0.678	0.808,0.836,0.907	-0.169
ENSMUSG00000037936	Scarb1	chr5	-	125281104	125281233	125277786	125277865	125283898	125284159	158,109,223	282,186,281	209,132,133	185,112,84	254	125	1.18840103541e-05	0.216,0.224,0.281	0.357,0.367,0.438	-0.147
ENSMUSG00000107789	Gm44965	chr6	+	48594861	48594976	48593943	48594052	48613177	48613259	11,33,9	0,0,0	44,16,17	10,2,3	240	125	1.21188131609e-05	1.0,1.0,1.0	0.696,0.806,0.747	0.25
ENSMUSG00000069769	Msi2	chr11	-	88348783	88348938	88339381	88344660	88366784	88366847	175,214,92	16,19,8	290,172,144	3,7,1	280	125	1.23741213773e-05	0.83,0.834,0.837	0.977,0.916,0.985	-0.126
ENSMUSG00000045962	Wnk1	chr6	-	119952684	119952969	119951897	119951995	119956070	119956196	623,434,471	72,30,26	598,542,478	13,24,9	410	125	1.32511168275e-05	0.725,0.815,0.847	0.933,0.873,0.942	-0.12
ENSMUSG00000024426	Atat1	chr17	-	35904107	35904176	35902355	35902438	35904289	35904327	320,337,429	24,21,27	282,186,227	59,20,45	194	125	1.33501427601e-05	0.896,0.912,0.911	0.755,0.857,0.765	0.114
ENSMUSG00000027763	Mbnl1	chr3	+	60614682	60614736	60613262	60613520	60615619	60615773	79,42,51	72,64,25	46,40,29	11,3,4	179	125	1.36505517193e-05	0.434,0.314,0.588	0.745,0.903,0.835	-0.382
ENSMUSG00000002326	Gmpr2	chr14	+	55677205	55677248	55675558	55675732	55677870	55678030	64,64,67	13,21,7	140,43,40	5,2,0	168	125	1.411494997e-05	0.786,0.694,0.877	0.954,0.941,1.0	-0.179
ENSMUSG00000024194	Cuta	chr17	-	26939316	26939368	26938883	26939092	26939450	26939468	108,141,148	137,117,139	226,111,116	106,42,61	177	125	1.42101789382e-05	0.358,0.46,0.429	0.601,0.651,0.573	-0.193
ENSMUSG00000020886	Dlg4	chr11	+	70043657	70043767	70042570	70042743	70044275	70044367	268,243,324	212,206,258	787,325,380	329,154,193	235	125	1.56792687505e-05	0.402,0.386,0.4	0.56,0.529,0.512	-0.138
ENSMUSG00000040483	Xaf1	chr11	+	72304665	72304861	72303326	72303462	72308606	72308924	4,8,4	4,1,2	2,2,2	0,0,0	321	125	1.64518443926e-05	0.28,0.757,0.438	1.0,1.0,1.0	-0.508
ENSMUSG00000025534	Gusb	chr5	-	130000756	130000942	129999598	130000069	130002606	130002965	172,144,189	9,5,12	209,51,79	1,0,0	311	125	1.68578326323e-05	0.885,0.92,0.864	0.988,1.0,1.0	-0.106
ENSMUSG00000006476	Nsmf	chr2	+	25058252	25058321	25057964	25057970	25059020	25059073	89,93,101	13,9,15	146,53,68	61,30,22	194	125	1.7882633833e-05	0.815,0.869,0.813	0.607,0.532,0.666	0.231
ENSMUSG00000032702	Kank1	chr19	+	25424137	25424383	25422918	25423027	25425896	25425984	160,137,179	50,52,34	499,154,206	32,16,27	371	125	1.84588682582e-05	0.519,0.47,0.639	0.84,0.764,0.72	-0.232
ENSMUSG00000063142	Kcnma1	chr14	-	23425566	23425749	23386259	23386353	23435949	23436026	0,0,0	3,4,8	12,2,14	11,7,18	308	125	1.91022603902e-05	0.0,0.0,0.0	0.307,0.104,0.24	-0.217
ENSMUSG00000029836	Cbx3	chr6	+	51478437	51478600	51475230	51475373	51481723	51481818	18,14,20	27,21,35	108,14,20	18,8,5	288	125	1.91114026286e-05	0.224,0.224,0.199	0.723,0.432,0.635	-0.381
ENSMUSG00000036817	Sun1	chr5	+	139229752	139229944	139226705	139226885	139230772	139230838	266,227,241	101,71,84	559,289,329	83,54,66	317	125	1.94251340944e-05	0.509,0.558,0.531	0.726,0.678,0.663	-0.156
ENSMUSG00000033460	Armcx1	chrX	+	134718655	134718818	134718002	134718050	134718919	134719028	153,159,149	29,31,38	208,105,80	98,53,41	288	125	1.9622737952e-05	0.696,0.69,0.63	0.479,0.462,0.459	0.205
ENSMUSG00000033488	BC026585	chr1	+	157470615	157470797	157467165	157467247	157488442	157489060	75,98,88	4,2,6	412,150,182	83,24,29	307	125	1.9622737952e-05	0.884,0.952,0.857	0.669,0.718,0.719	0.196
ENSMUSG00000031060	Rbm10	chrX	+	20641182	20641256	20639432	20639502	20642743	20642830	262,264,259	65,48,56	409,227,179	38,15,22	199	125	2.03683259526e-05	0.717,0.776,0.744	0.871,0.905,0.836	-0.125
ENSMUSG00000038990	Cables2	chr2	-	180262116	180262225	180261076	180261180	180263077	180263155	68,80,78	8,8,14	144,86,74	4,1,1	234	125	2.14275266401e-05	0.82,0.842,0.749	0.951,0.979,0.975	-0.165
ENSMUSG00000009418	Nav1	chr1	-	135463914	135463938	135463721	135463799	135464705	135464758	8,5,5	43,38,50	23,25,16	21,26,40	149	125	2.23189442598e-05	0.135,0.099,0.077	0.479,0.446,0.251	-0.288
ENSMUSG00000013236	Ptprs	chr17	-	56428851	56429157	56424879	56424977	56434452	56434597	739,288,112	92,39,19	328,56,249	101,17,67	431	125	2.28377189865e-05	0.7,0.682,0.631	0.485,0.489,0.519	0.173
ENSMUSG00000031728	Zfp821	chr8	+	109708028	109708144	109706087	109706419	109709410	109709527	252,262,345	194,209,223	904,342,387	336,168,163	241	125	2.33418892409e-05	0.403,0.394,0.445	0.583,0.514,0.552	-0.136
ENSMUSG00000094526	Gm21451	chr14	+	69477395	69477606	69471858	69471995	69480071	69480287	32,23,52	5,5,6	21,11,10	0,0,0	336	125	2.34837757633e-05	0.704,0.631,0.763	1.0,1.0,1.0	-0.301
ENSMUSG00000098912	1500004A13Rik	chr3	-	88810637	88811002	88805288	88808272	88811213	88811369	89,56,82	4,6,13	111,84,86	52,33,38	490	125	2.4364786822e-05	0.85,0.704,0.617	0.353,0.394,0.366	0.353
ENSMUSG00000024381	Bin1	chr18	+	32429699	32429723	32426223	32426352	32431670	32431742	0,2,1	99,100,135	7,6,2	45,14,30	149	125	2.53262455856e-05	0.0,0.017,0.006	0.115,0.264,0.053	-0.136
ENSMUSG00000026970	Rbms1	chr2	-	60759758	60759806	60758803	60758854	60762052	60762146	553,389,508	594,448,558	379,271,237	659,470,491	173	125	2.59236802642e-05	0.402,0.386,0.397	0.294,0.294,0.259	0.113
ENSMUSG00000052512	Nav2	chr7	+	49552839	49552905	49551596	49552049	49556909	49557070	0,2,0	8,12,8	26,17,17	41,23,37	191	125	2.61541041102e-05	0.0,0.098,0.0	0.293,0.326,0.231	-0.251
ENSMUSG00000039087	Rreb1	chr13	+	37941542	37941704	37929557	37932489	37946856	37947663	91,55,63	23,11,24	132,79,103	87,72,95	287	125	2.61541041102e-05	0.633,0.685,0.533	0.398,0.323,0.321	0.27
ENSMUSG00000035248	Zcchc6	chr13	-	59778751	59778815	59771878	59772859	59782017	59782343	103,79,66	174,199,240	219,99,91	263,115,93	189	125	2.6373686413e-05	0.281,0.208,0.154	0.355,0.363,0.393	-0.156
ENSMUSG00000026155	Smap1	chr1	-	23871437	23871518	23866216	23866297	23876373	23876449	15,9,6	163,133,135	30,18,17	53,100,92	206	125	2.68720517724e-05	0.053,0.039,0.026	0.256,0.098,0.101	-0.112
ENSMUSG00000022940	Pigp	chr16	-	94367560	94367633	94365354	94365473	94370088	94370192	145,173,172	41,44,64	682,179,188	86,25,28	198	125	2.70768055888e-05	0.691,0.713,0.629	0.834,0.819,0.809	-0.143
ENSMUSG00000037514	Pank2	chr2	+	131287473	131287597	131274076	131274263	131293398	131293524	468,458,503	75,52,104	954,373,323	74,20,27	249	125	2.75021763337e-05	0.758,0.816,0.708	0.866,0.903,0.857	-0.115
ENSMUSG00000041977	Arhgef11	chr3	+	87695397	87695517	87688778	87688850	87697344	87697390	44,35,34	123,104,82	92,53,49	96,59,70	245	125	2.76213685974e-05	0.154,0.147,0.175	0.328,0.314,0.263	-0.143
ENSMUSG00000033460	Armcx1	chrX	+	134718369	134718818	134717987	134718050	134718919	134719313	189,199,207	29,31,38	274,130,117	98,53,41	574	125	2.79689241849e-05	0.587,0.583,0.543	0.378,0.348,0.383	0.201
ENSMUSG00000030519	Apba2	chr7	+	64734654	64734690	64733512	64733658	64736880	64736967	30,24,37	29,58,50	135,65,76	62,28,34	161	125	2.88806004182e-05	0.445,0.243,0.365	0.628,0.643,0.634	-0.284
ENSMUSG00000026254	Eif4e2	chr1	+	87214345	87214495	87213978	87214019	87219580	87219695	1195,1147,1527	328,320,348	1234,608,737	519,287,284	275	125	2.91156352735e-05	0.623,0.62,0.666	0.519,0.491,0.541	0.119
ENSMUSG00000038077	Kcna6	chr6	-	126727479	126727585	126708330	126708707	126735214	126736811	26,30,43	112,96,188	1,0,0	20,10,17	231	125	2.92122490104e-05	0.112,0.145,0.11	0.026,0.0,0.0	0.114
ENSMUSG00000107789	Gm44965	chr6	+	48594790	48594976	48593940	48594052	48613177	48613251	55,66,40	0,0,0	103,42,37	10,2,3	311	125	3.24475066464e-05	1.0,1.0,1.0	0.805,0.894,0.832	0.156
ENSMUSG00000037605	Adgrl3	chr5	+	81509723	81509738	81465194	81465304	81511983	81512784	13,16,9	124,92,56	27,21,13	56,34,34	140	125	3.38980660552e-05	0.086,0.134,0.125	0.301,0.355,0.255	-0.189
ENSMUSG00000017478	Zc3h18	chr8	+	122387692	122387764	122386861	122386946	122397817	122397966	112,88,124	267,382,367	282,119,169	511,227,243	197	125	3.40189680091e-05	0.21,0.128,0.177	0.259,0.25,0.306	-0.1
ENSMUSG00000028653	Trit1	chr4	+	123046874	123047017	123044490	123044636	123049476	123049554	47,28,29	9,4,6	176,57,50	4,0,2	268	125	3.47118590537e-05	0.709,0.766,0.693	0.954,1.0,0.921	-0.236
ENSMUSG00000055320	Tead1	chr7	+	112856052	112856064	112841887	112841950	112856797	112856932	18,6,8	0,0,0	15,11,3	4,2,8	137	125	3.5049336622e-05	1.0,1.0,1.0	0.774,0.834,0.255	0.379
ENSMUSG00000072591	5930412G12Rik	chr5	-	128582714	128582987	128579127	128579285	128585271	128585350	47,28,73	45,48,60	21,10,11	70,26,44	398	125	3.51684015034e-05	0.247,0.155,0.276	0.086,0.108,0.073	0.137
ENSMUSG00000025812	Pard3	chr8	+	127410731	127410773	127409555	127409617	127415569	127415797	9,12,11	2,3,4	163,71,78	2,0,0	167	125	3.53863602038e-05	0.771,0.75,0.673	0.984,1.0,1.0	-0.263
ENSMUSG00000055320	Tead1	chr7	+	112856052	112856064	112842039	112842102	112856797	112856932	37,36,24	16,20,18	37,21,10	59,47,31	137	125	3.54456167024e-05	0.678,0.622,0.549	0.364,0.29,0.227	0.323
ENSMUSG00000004561	Mettl17	chr14	+	51889146	51889217	51888741	51888836	51889527	51889635	66,59,71	40,35,38	291,111,135	76,27,26	196	125	3.58746372903e-05	0.513,0.518,0.544	0.709,0.724,0.768	-0.209
ENSMUSG00000024462	Gabbr1	chr17	+	37067213	37067364	37064659	37064737	37067775	37067908	70,84,87	96,103,127	202,84,107	126,62,69	276	125	3.76374893953e-05	0.248,0.27,0.237	0.421,0.38,0.413	-0.153
ENSMUSG00000070371	Prss36	chr7	-	127935764	127936036	127935501	127935665	127936324	127936454	4,1,1	1,2,2	22,3,7	1,0,1	397	125	3.85340007831e-05	0.557,0.136,0.136	0.874,1.0,0.688	-0.578
ENSMUSG00000019907	Ppp1r12a	chr10	+	108252756	108252924	108251839	108251944	108253324	108253495	454,347,408	47,24,43	460,216,285	86,50,53	293	125	4.25412952832e-05	0.805,0.86,0.802	0.695,0.648,0.696	0.143
ENSMUSG00000036040	Adamtsl2	chr2	+	27093532	27093890	27089583	27089759	27095402	27095772	21,31,29	3,1,6	4,3,7	0,0,0	483	125	4.46463105993e-05	0.644,0.889,0.556	1.0,1.0,1.0	-0.304
ENSMUSG00000025340	Rabgef1	chr5	+	130207008	130207090	130190876	130191043	130208685	130208818	54,46,48	7,3,3	245,97,81	1,0,0	207	125	4.54757392908e-05	0.823,0.903,0.906	0.993,1.0,1.0	-0.12
ENSMUSG00000066842	Hmcn1	chr1	-	150577271	150577622	150573475	150573595	150580227	150580356	94,93,206	70,82,166	33,23,20	79,31,38	476	125	4.58663847328e-05	0.261,0.229,0.246	0.099,0.163,0.121	0.118
ENSMUSG00000037134	Prmt9	chr8	+	77562413	77562516	77560806	77560974	77563975	77564082	245,215,235	33,28,26	423,224,190	27,7,4	228	125	4.91756276906e-05	0.803,0.808,0.832	0.896,0.946,0.963	-0.121
ENSMUSG00000020166	Cnot2	chr10	-	116504034	116504114	116501191	116501317	116517316	116517383	381,304,348	133,117,123	723,297,265	139,57,54	205	125	5.0330496666e-05	0.636,0.613,0.633	0.76,0.761,0.75	-0.13
ENSMUSG00000005580	Adcy9	chr16	-	4323766	4323957	4312684	4312789	4417852	4419587	15,19,12	4,4,1	9,2,3	0,0,0	316	125	5.36648435312e-05	0.597,0.653,0.826	1.0,1.0,1.0	-0.308
ENSMUSG00000053399	Adamts18	chr8	-	113771035	113771141	113767045	113767183	113773064	113773224	30,18,31	5,3,5	338,163,158	5,4,0	231	125	5.57299118429e-05	0.765,0.765,0.77	0.973,0.957,1.0	-0.21
ENSMUSG00000028414	Fktn	chr4	+	53742495	53742766	53737526	53737659	53744618	53744748	18,10,12	38,45,16	9,6,4	124,49,44	396	125	6.33606765713e-05	0.13,0.066,0.191	0.022,0.037,0.028	0.1
ENSMUSG00000014075	Tctex1d2	chr16	+	32425240	32425310	32422819	32422953	32426857	32426921	178,165,242	14,8,7	671,200,154	77,38,21	195	125	6.74119661368e-05	0.891,0.93,0.957	0.848,0.771,0.825	0.111
ENSMUSG00000020300	Cpeb4	chr11	+	31918800	31918824	31908824	31908875	31920408	31920582	1,0,0	14,6,9	9,8,4	20,20,11	149	125	6.97930673941e-05	0.057,0.0,0.0	0.274,0.251,0.234	-0.234
ENSMUSG00000001520	Nrip2	chr6	+	128404930	128405084	128400106	128400301	128406489	128406572	13,8,9	6,1,1	12,4,8	0,0,0	279	125	6.98416724457e-05	0.493,0.782,0.801	1.0,1.0,1.0	-0.308
ENSMUSG00000045319	Proser2	chr2	-	6129627	6129829	6113892	6114113	6130041	6130139	0,0,0	1,6,5	61,19,28	144,38,32	327	125	7.37280883633e-05	0.0,0.0,0.0	0.139,0.16,0.251	-0.183
ENSMUSG00000026113	Inpp4a	chr1	+	37374274	37374289	37372310	37372419	37377577	37377761	1,0,0	130,91,107	5,3,2	23,4,9	140	125	8.1210715999e-05	0.007,0.0,0.0	0.163,0.401,0.166	-0.241
ENSMUSG00000030846	Tial1	chr7	-	128446730	128446798	128446194	128446270	128448120	128448208	161,188,213	274,255,244	122,71,93	437,203,169	193	125	8.16713029698e-05	0.276,0.323,0.361	0.153,0.185,0.263	0.12
ENSMUSG00000054400	Cklf	chr8	+	104261473	104261569	104257284	104257443	104262167	104262281	24,27,35	1,10,10	110,47,36	4,0,0	221	125	8.63114387672e-05	0.931,0.604,0.664	0.94,1.0,1.0	-0.247
ENSMUSG00000056737	Capg	chr6	+	72549729	72549868	72549450	72549501	72555272	72555308	0,0,0	4,2,1	43,14,18	57,24,28	264	125	8.95352194172e-05	0.0,0.0,0.0	0.263,0.216,0.233	-0.237
ENSMUSG00000031133	Arhgef6	chrX	-	57243389	57243515	57240593	57240687	57244604	57244750	45,47,50	5,5,7	33,13,17	16,14,9	251	125	9.21676699048e-05	0.818,0.824,0.781	0.507,0.316,0.485	0.372
ENSMUSG00000022297	Fzd6	chr15	+	39034807	39035227	39030814	39031832	39036385	39038186	18,22,26	0,0,0	549,239,284	39,10,19	545	125	9.21676699048e-05	1.0,1.0,1.0	0.764,0.846,0.774	0.205
ENSMUSG00000085218	BB218582	chr2	-	106644058	106644169	106643700	106643875	106646342	106646478	0,1,0	16,11,12	20,1,6	45,12,10	236	125	9.21718444653e-05	0.0,0.046,0.0	0.191,0.042,0.241	-0.143
ENSMUSG00000034602	Mon2	chr10	-	123009912	123009930	123009502	123009631	123010493	123010637	14,15,12	134,131,178	50,25,26	258,80,73	143	125	9.31745573018e-05	0.084,0.091,0.056	0.145,0.215,0.237	-0.122
ENSMUSG00000049580	Tsku	chr7	-	98353476	98353616	98350667	98353130	98361241	98361288	5,6,6	36,27,30	30,12,14	29,14,25	265	125	9.3518251644e-05	0.061,0.095,0.086	0.328,0.288,0.209	-0.194
ENSMUSG00000033768	Nrxn2	chr19	+	6463823	6463868	6454978	6455280	6472257	6472419	0,0,1	13,11,18	3,2,5	9,2,4	170	125	9.5822263512e-05	0.0,0.0,0.039	0.197,0.424,0.479	-0.354
ENSMUSG00000028702	Rad54l	chr4	-	116109968	116110093	116105757	116105908	116118837	116118957	164,185,153	22,13,16	311,144,107	8,6,1	250	125	9.88787114123e-05	0.788,0.877,0.827	0.951,0.923,0.982	-0.121
ENSMUSG00000054400	Cklf	chr8	+	104262167	104262281	104261473	104261569	104263270	104263444	16,10,21	30,31,37	17,9,7	163,46,52	239	125	9.88787114123e-05	0.218,0.144,0.229	0.052,0.093,0.066	0.127
ENSMUSG00000051331	Cacna1c	chr6	-	118715902	118715977	118713256	118713347	118734850	118735023	84,46,34	58,40,36	1,0,0	1,4,5	200	125	0.000100644907957	0.475,0.418,0.371	0.385,0.0,0.0	0.293
ENSMUSG00000058690	Ccser2	chr14	-	36890293	36890426	36879142	36879762	36896254	36896344	61,55,29	104,69,64	34,32,31	171,117,96	258	125	0.000100862614744	0.221,0.279,0.18	0.088,0.117,0.135	0.113
ENSMUSG00000025728	Pigq	chr17	-	25931461	25931673	25930957	25931038	25934757	25934801	262,197,280	52,43,65	462,287,298	48,34,25	337	125	0.000101706005514	0.651,0.63,0.615	0.781,0.758,0.816	-0.153
ENSMUSG00000025006	Sorbs1	chr19	-	40340684	40340750	40340044	40340146	40349898	40350013	0,2,0	1,1,2	14,10,10	0,0,0	191	125	0.000104188329275	0.0,0.567,0.0	1.0,1.0,1.0	-0.811
ENSMUSG00000015889	Lta4h	chr10	+	93482249	93482332	93480690	93480786	93482961	93483066	705,626,1082	413,332,531	2048,743,844	731,275,219	208	125	0.00010553594869	0.506,0.531,0.55	0.627,0.619,0.698	-0.119
ENSMUSG00000040732	Erg	chr16	-	95377300	95377372	95369994	95370063	95379111	95379192	232,228,296	166,152,205	31,22,10	6,1,2	197	125	0.000108451084737	0.47,0.488,0.478	0.766,0.933,0.76	-0.341
ENSMUSG00000029676	Pot1a	chr6	-	25748290	25748382	25745890	25745996	25750049	25750138	188,187,258	41,32,40	504,181,204	32,15,19	217	125	0.000110296802743	0.725,0.771,0.788	0.901,0.874,0.861	-0.117
ENSMUSG00000027883	Gpsm2	chr3	-	108711276	108711580	108702864	108703086	108722040	108722309	588,562,443	82,91,61	822,458,382	58,31,34	429	125	0.000110680410294	0.676,0.643,0.679	0.805,0.811,0.766	-0.128
ENSMUSG00000013483	Card14	chr11	+	119340990	119341164	119339574	119339686	119343894	119344010	9,2,0	3,1,2	49,26,35	1,0,0	299	125	0.000112803749919	0.556,0.455,0.0	0.953,1.0,1.0	-0.647
ENSMUSG00000070003	Ssbp4	chr8	-	70602434	70602462	70602231	70602316	70602573	70602646	71,96,55	0,0,0	162,31,44	8,3,7	153	125	0.000113388582739	1.0,1.0,1.0	0.943,0.894,0.837	0.109
ENSMUSG00000030849	Fgfr2	chr7	-	130198418	130198563	130196177	130196374	130200982	130201173	929,902,983	0,1,0	20,8,10	4,5,0	270	125	0.000113709057027	1.0,0.998,1.0	0.698,0.426,1.0	0.291
ENSMUSG00000028525	Pde4b	chr4	+	102421548	102421820	102255229	102255456	102487210	102487405	4,3,4	9,16,4	34,28,15	11,8,9	397	125	0.000119859924105	0.123,0.056,0.239	0.493,0.524,0.344	-0.314
ENSMUSG00000039648	Kyat1	chr2	-	30197956	30198159	30194053	30194112	30205632	30205801	49,39,56	14,8,13	161,61,59	101,45,44	328	125	0.000126526447553	0.572,0.65,0.621	0.378,0.341,0.338	0.262
ENSMUSG00000025812	Pard3	chr8	+	127410728	127410773	127409555	127409617	127415569	127415797	11,19,15	2,3,4	209,106,108	2,0,0	170	125	0.000129092449702	0.802,0.823,0.734	0.987,1.0,1.0	-0.209
ENSMUSG00000049550	Clip1	chr5	-	123635173	123635278	123630224	123631169	123638955	123638988	2,2,0	1,2,2	12,9,6	0,1,0	230	125	0.000131280359328	0.521,0.352,0.0	1.0,0.83,1.0	-0.652
ENSMUSG00000051331	Cacna1c	chr6	-	118630398	118630431	118627441	118627570	118637729	118637813	27,32,30	15,16,14	2,2,1	0,0,0	158	125	0.000131280359328	0.587,0.613,0.629	1.0,1.0,1.0	-0.39
ENSMUSG00000087516	Tbx3os1	chr5	-	119570512	119570728	119570129	119570370	119571452	119571539	82,107,128	17,15,26	9,3,2	0,0,0	341	125	0.000132652982108	0.639,0.723,0.643	1.0,1.0,1.0	-0.332
ENSMUSG00000066113	Adamtsl1	chr4	+	86247970	86248175	86232552	86232691	86249762	86249910	59,55,44	18,4,7	6,3,10	0,0,0	330	125	0.000133346537579	0.554,0.839,0.704	1.0,1.0,1.0	-0.301
ENSMUSG00000040938	Slc16a11	chr11	+	70215283	70216051	70214954	70215098	70216136	70216417	50,28,46	2,1,6	106,66,106	1,0,0	893	125	0.000135763377576	0.778,0.797,0.518	0.937,1.0,1.0	-0.281
ENSMUSG00000040481	Bptf	chr11	-	107095001	107095190	107086711	107086897	107095715	107095925	153,139,122	0,1,3	48,37,28	10,6,0	314	125	0.000136141131268	1.0,0.982,0.942	0.656,0.711,1.0	0.186
ENSMUSG00000027210	Meis2	chr2	-	115866809	115866904	115863144	115864513	115867268	115867379	162,213,279	37,34,49	1200,530,579	404,198,190	220	125	0.000139183760913	0.713,0.781,0.764	0.628,0.603,0.634	0.131
ENSMUSG00000028086	Fbxw7	chr3	+	84864136	84864200	84863963	84864011	84903500	84904079	45,31,25	54,67,57	93,67,37	40,36,32	189	125	0.000139426114007	0.355,0.234,0.225	0.606,0.552,0.433	-0.259
ENSMUSG00000025728	Pigq	chr17	-	25931461	25931573	25930957	25931038	25934757	25934878	250,186,262	52,43,65	428,264,288	48,34,25	237	125	0.000140694789757	0.717,0.695,0.68	0.825,0.804,0.859	-0.132
ENSMUSG00000021991	Cacna2d3	chr14	-	28953880	28953933	28952241	28952297	28956791	28956867	104,68,111	6,10,8	70,42,46	1,0,0	178	125	0.000142588635757	0.924,0.827,0.907	0.98,1.0,1.0	-0.107
ENSMUSG00000004561	Mettl17	chr14	+	51889146	51889397	51888741	51888836	51889527	51889635	47,28,57	40,35,38	199,81,116	76,27,26	376	125	0.000143687051011	0.281,0.21,0.333	0.465,0.499,0.597	-0.246
ENSMUSG00000061755	Bod1l	chr5	-	41791796	41791937	41787537	41788949	41794226	41794380	47,42,115	97,107,213	139,93,114	177,89,107	266	125	0.000147960104986	0.185,0.156,0.202	0.27,0.329,0.334	-0.13
ENSMUSG00000029279	Brdt	chr5	+	107377009	107377215	107376264	107376362	107377903	107378084	140,176,166	2,1,1	72,21,15	9,1,2	331	125	0.000149330953685	0.964,0.985,0.984	0.751,0.888,0.739	0.185
ENSMUSG00000024985	Tcf7l2	chr19	+	55755013	55755082	55743072	55743197	55817763	55817865	106,114,138	208,205,225	88,92,88	56,77,95	194	125	0.000151916538946	0.247,0.264,0.283	0.503,0.435,0.374	-0.173
ENSMUSG00000026347	Tmem163	chr1	-	127519344	127519441	127500183	127500295	127537383	127537430	38,45,67	4,2,7	111,34,24	0,0,0	222	125	0.00015579804105	0.842,0.927,0.843	1.0,1.0,1.0	-0.129
ENSMUSG00000027478	Dnmt3b	chr2	+	153683607	153683677	153678470	153678556	153684358	153684477	10,10,8	15,13,11	46,38,41	17,14,9	195	125	0.000157573362073	0.299,0.33,0.318	0.634,0.635,0.745	-0.356
ENSMUSG00000094936	Rbm4	chr19	-	4787360	4788042	4784292	4785567	4792397	4792820	432,459,488	198,226,296	1341,537,528	481,151,158	807	125	0.000160242578639	0.253,0.239,0.203	0.302,0.355,0.341	-0.101
ENSMUSG00000087516	Tbx3os1	chr5	-	119570512	119570714	119570132	119570370	119571452	119571539	72,91,107	17,15,26	6,2,2	0,0,0	327	125	0.000162881869604	0.618,0.699,0.611	1.0,1.0,1.0	-0.357
ENSMUSG00000006288	Ttc5	chr14	-	50775290	50775382	50773276	50773333	50777261	50777412	219,217,254	44,33,62	578,266,296	58,23,25	217	125	0.000164043172477	0.741,0.791,0.702	0.852,0.869,0.872	-0.12
ENSMUSG00000038215	Cep44	chr8	-	56550062	56550121	56547387	56547524	56550544	56551047	13,10,21	74,72,75	84,31,25	157,64,50	184	125	0.00016425389447	0.107,0.086,0.16	0.267,0.248,0.254	-0.139
ENSMUSG00000037514	Pank2	chr2	+	131280156	131280410	131273910	131274263	131287473	131287597	63,83,63	69,71,74	305,81,66	87,37,38	379	125	0.000168167378676	0.231,0.278,0.219	0.536,0.419,0.364	-0.197
ENSMUSG00000042870	Tom1	chr8	+	75047992	75048077	75033730	75033827	75051922	75052057	7,16,12	6,3,3	21,5,15	0,0,1	210	125	0.000171621115088	0.41,0.76,0.704	1.0,1.0,0.899	-0.342
ENSMUSG00000030189	Ybx3	chr6	-	131375973	131376180	131370322	131370414	131379357	131379480	872,955,1035	252,295,270	2287,937,937	1004,424,427	332	125	0.000172262772929	0.566,0.549,0.591	0.462,0.454,0.452	0.113
ENSMUSG00000030846	Tial1	chr7	-	128447038	128447107	128446730	128446798	128448120	128448208	10,18,28	85,103,100	39,21,21	79,34,39	194	125	0.000176851778966	0.07,0.101,0.153	0.241,0.285,0.258	-0.153
ENSMUSG00000037270	4932438A13Rik	chr3	+	37022969	37023032	37022383	37022474	37026089	37026343	65,45,67	36,30,33	24,15,9	30,26,35	188	125	0.000177175510819	0.546,0.499,0.574	0.347,0.277,0.146	0.283
ENSMUSG00000019856	Fam184a	chr10	-	53646982	53647129	53640944	53641062	53647571	53647756	150,94,138	10,16,21	162,100,98	4,2,4	272	125	0.00019268637017	0.873,0.73,0.751	0.949,0.958,0.918	-0.157
ENSMUSG00000079435	Rpl36a	chrX	+	134586511	134586578	134586077	134586183	134587450	134587573	16,28,33	13,13,19	105,25,15	9,6,2	192	125	0.000193710138719	0.445,0.584,0.531	0.884,0.731,0.83	-0.295
ENSMUSG00000024187	Fam234a	chr17	-	26225911	26226023	26220280	26220580	26244005	26244223	78,75,131	178,168,223	156,106,103	162,117,119	237	125	0.000196125167954	0.188,0.191,0.237	0.337,0.323,0.313	-0.119
ENSMUSG00000025340	Rabgef1	chr5	+	130197946	130198116	130190876	130191043	130208685	130208818	72,56,55	7,3,3	137,67,79	1,0,0	295	125	0.000197787299064	0.813,0.888,0.886	0.983,1.0,1.0	-0.132
ENSMUSG00000029521	Chek2	chr5	+	110866937	110867053	110866262	110866426	110868007	110868093	100,95,112	12,22,23	390,157,175	15,15,12	241	125	0.000204054912914	0.812,0.691,0.716	0.931,0.844,0.883	-0.146
ENSMUSG00000054737	Zfp182	chrX	-	21060502	21060557	21036627	21036772	21061942	21062043	17,22,21	0,0,0	56,24,17	7,2,5	180	125	0.000204319124795	1.0,1.0,1.0	0.847,0.893,0.702	0.186
ENSMUSG00000032373	Car12	chr9	+	66762402	66762432	66753694	66753821	66763246	66763334	0,0,0	45,77,63	9,0,4	41,27,17	155	125	0.000206176316703	0.0,0.0,0.0	0.15,0.0,0.159	-0.103
ENSMUSG00000019984	Med23	chr10	+	24883203	24883221	24882553	24882649	24888399	24888600	66,47,59	151,119,95	33,18,25	150,90,128	143	125	0.00020759164109	0.276,0.257,0.352	0.161,0.149,0.146	0.143
ENSMUSG00000041708	Mpped1	chr15	+	83791953	83792258	83780022	83780107	83836272	83836498	6,4,6	1,1,0	1,1,0	3,0,4	430	125	0.00020759164109	0.636,0.538,1.0	0.088,1.0,0.0	0.362
ENSMUSG00000025404	R3hdm2	chr10	+	127481692	127481794	127471767	127472000	127483975	127484218	33,33,37	12,8,29	138,80,66	9,5,10	227	125	0.000208761874169	0.602,0.694,0.413	0.894,0.898,0.784	-0.289
ENSMUSG00000027130	Slc12a6	chr2	+	112316240	112316285	112284576	112284805	112333382	112333477	13,9,14	1,0,0	57,27,26	16,5,5	170	125	0.000215116831268	0.905,1.0,1.0	0.724,0.799,0.793	0.196
ENSMUSG00000110195	Pde2a	chr7	+	101461479	101461541	101451401	101451468	101481370	101481460	14,28,6	16,19,4	5,4,2	27,11,13	187	125	0.000215623851815	0.369,0.496,0.501	0.11,0.196,0.093	0.322
ENSMUSG00000068036	Mllt4	chr17	+	13848354	13848375	13846433	13846639	13849107	13849253	21,24,32	62,74,59	55,38,19	331,202,191	146	125	0.000226895397116	0.225,0.217,0.317	0.125,0.139,0.078	0.139
ENSMUSG00000019892	Lrriq1	chr10	-	103071049	103071200	103063197	103063509	103137106	103137208	45,44,39	8,8,13	1,7,1	0,0,0	276	125	0.000227127602075	0.718,0.714,0.576	1.0,1.0,1.0	-0.331
ENSMUSG00000036636	Clcn7	chr17	+	25151703	25151758	25151115	25151232	25152347	25152408	68,70,74	6,6,13	79,50,41	0,1,2	180	125	0.000231538747275	0.887,0.89,0.798	1.0,0.972,0.934	-0.11
ENSMUSG00000040712	Camta2	chr11	-	70670890	70670911	70670548	70670736	70671007	70671079	0,0,0	26,33,41	10,4,1	51,14,33	146	125	0.000238887430495	0.0,0.0,0.0	0.144,0.197,0.025	-0.122
ENSMUSG00000022092	Ppp3cc	chr14	-	70247573	70247719	70245852	70245992	70256359	70256471	101,76,103	3,8,6	99,33,30	0,0,0	271	125	0.000238894952485	0.939,0.814,0.888	1.0,1.0,1.0	-0.12
ENSMUSG00000028478	Clta	chr4	+	44031399	44031435	44030214	44030268	44032400	44032846	1,0,0	8,9,13	59,25,10	191,94,69	161	125	0.000238894952485	0.088,0.0,0.0	0.193,0.171,0.101	-0.126
ENSMUSG00000033981	Gria2	chr3	-	80690403	80690518	80689102	80689351	80691319	80691434	4,2,2	0,0,1	16,9,10	36,11,13	240	125	0.000239235169702	1.0,1.0,0.51	0.188,0.299,0.286	0.579
ENSMUSG00000058239	Usf2	chr7	-	30955289	30955440	30954743	30954802	30956148	30956267	18,17,21	4,5,4	72,15,12	0,2,0	276	125	0.000240510396675	0.671,0.606,0.704	1.0,0.773,1.0	-0.264
ENSMUSG00000028246	Faxc	chr4	+	21948691	21948888	21931356	21931829	21982385	21982502	62,52,56	10,2,1	84,44,51	0,0,0	322	125	0.000241231722747	0.706,0.91,0.956	1.0,1.0,1.0	-0.143
ENSMUSG00000075297	H60b	chr10	+	22287053	22287248	22286139	22286403	22288714	22288849	24,17,13	3,1,4	3,4,8	0,0,0	320	125	0.000248281527665	0.758,0.869,0.559	1.0,1.0,1.0	-0.271
ENSMUSG00000035969	Rusc2	chr4	+	43414627	43416718	43381978	43382199	43421604	43422249	112,129,106	0,1,0	56,25,18	6,0,4	2216	125	0.000251342480842	1.0,0.879,1.0	0.345,1.0,0.202	0.444
ENSMUSG00000037426	Depdc5	chr5	+	32959280	32959346	32955852	32955958	32964631	32964783	140,147,233	73,48,49	123,65,70	133,62,46	191	125	0.000254331490373	0.557,0.667,0.757	0.377,0.407,0.499	0.233
ENSMUSG00000061859	Inadl	chr4	+	98405378	98405434	98395790	98395924	98405534	98405701	6,17,7	0,1,0	97,42,57	17,8,22	181	125	0.000257940092051	1.0,0.922,1.0	0.798,0.784,0.641	0.233
ENSMUSG00000020310	Madcam1	chr10	+	79666338	79666770	79665430	79665757	79668236	79668536	95,82,101	14,10,20	3,3,2	0,0,0	557	125	0.000261341500258	0.604,0.648,0.531	1.0,1.0,1.0	-0.406
ENSMUSG00000055320	Tead1	chr7	+	112842039	112842102	112841887	112841950	112856797	112856932	7,17,13	0,0,0	35,27,26	4,2,8	188	125	0.00026452341567	1.0,1.0,1.0	0.853,0.9,0.684	0.188
ENSMUSG00000024104	Fam21	chr6	+	116256226	116256289	116255048	116255168	116256615	116256828	232,180,302	49,39,60	442,159,184	52,17,4	188	125	0.000268065651074	0.759,0.754,0.77	0.85,0.861,0.968	-0.132
ENSMUSG00000066113	Adamtsl1	chr4	+	86243716	86243767	86232552	86232691	86247970	86248175	40,48,20	8,10,16	3,1,2	0,0,0	176	125	0.000280281008163	0.78,0.773,0.47	1.0,1.0,1.0	-0.326
ENSMUSG00000056476	Med12l	chr3	+	59297789	59297961	59296004	59296234	59301279	59301375	17,15,8	0,0,0	33,49,31	4,5,4	297	125	0.00028113635986	1.0,1.0,1.0	0.776,0.805,0.765	0.218
ENSMUSG00000006281	Tep1	chr14	-	50840581	50840696	50838945	50839186	50840968	50841057	29,29,35	0,0,0	69,37,28	12,0,3	240	125	0.00028113635986	1.0,1.0,1.0	0.75,1.0,0.829	0.14
ENSMUSG00000002546	Golga2	chr2	+	32297753	32297834	32297520	32297577	32298885	32298948	90,72,89	13,16,9	172,104,86	7,3,3	206	125	0.000291471149683	0.808,0.732,0.857	0.937,0.955,0.946	-0.147
ENSMUSG00000023984	Gm20517	chr17	+	47680681	47682862	47679663	47679869	47683619	47683861	127,112,108	0,0,0	123,62,71	3,3,1	2306	125	0.000294564428134	1.0,1.0,1.0	0.69,0.528,0.794	0.329
ENSMUSG00000024044	Epb41l3	chr17	+	69273881	69273917	69270610	69270664	69284538	69284916	3,6,6	47,39,47	22,5,8	24,9,23	161	125	0.000298100011581	0.047,0.107,0.09	0.416,0.301,0.213	-0.229
ENSMUSG00000034902	Pip5k1c	chr10	+	81315878	81315956	81314991	81315118	81317325	81317403	6,12,8	62,79,81	42,18,27	138,41,78	203	125	0.000304190680959	0.056,0.086,0.057	0.158,0.213,0.176	-0.116
ENSMUSG00000039585	Myo9a	chr9	+	59875201	59875414	59874601	59874683	59884479	59884592	127,107,114	40,12,15	164,62,79	7,3,2	338	125	0.000315596363053	0.54,0.767,0.738	0.897,0.884,0.936	-0.224
ENSMUSG00000017677	Wsb1	chr11	-	79243399	79243575	79241983	79242156	79244462	79244563	742,469,649	45,91,66	453,164,301	339,81,60	301	125	0.000318524191076	0.873,0.682,0.803	0.357,0.457,0.676	0.289
ENSMUSG00000028392	Bspry	chr4	+	62495997	62496571	62494732	62494857	62496981	62497298	6,4,2	0,0,0	266,97,82	30,3,14	699	125	0.000325864149177	1.0,1.0,1.0	0.613,0.853,0.512	0.341
ENSMUSG00000000154	Slc22a18	chr7	+	143479719	143479880	143476069	143476305	143480389	143480522	4,8,7	0,0,0	96,20,45	13,4,5	286	125	0.000329812772276	1.0,1.0,1.0	0.763,0.686,0.797	0.251
ENSMUSG00000092558	Med20	chr17	+	47618808	47619062	47612962	47613117	47622884	47624418	343,345,356	39,25,41	879,283,271	39,15,8	379	125	0.000330679085572	0.744,0.82,0.741	0.881,0.862,0.918	-0.119
ENSMUSG00000037514	Pank2	chr2	+	131282591	131282768	131273910	131274120	131296272	131299188	12,1,3	4,4,0	8,3,3	0,0,0	302	125	0.000339570670273	0.554,0.094,1.0	1.0,1.0,1.0	-0.451
ENSMUSG00000070371	Prss36	chr7	-	127934138	127934280	127932637	127933114	127934389	127934627	5,4,1	9,4,9	32,12,7	6,3,3	267	125	0.00034327858537	0.206,0.319,0.049	0.714,0.652,0.522	-0.438
ENSMUSG00000085396	Firre	chrX	-	50627206	50627309	50626436	50626509	50630890	50630995	67,65,54	72,42,41	481,205,223	149,75,105	228	125	0.000347497545437	0.338,0.459,0.419	0.639,0.6,0.538	-0.187
ENSMUSG00000001123	Lgals9	chr11	-	78969713	78969806	78967997	78968033	78971316	78971427	1,1,2	29,50,57	5,7,2	19,18,10	218	125	0.000361871155538	0.019,0.011,0.02	0.131,0.182,0.103	-0.122
ENSMUSG00000000325	Arvcf	chr16	+	18405101	18405221	18404459	18404545	18405606	18407076	208,279,265	64,68,116	1479,592,610	245,89,105	245	125	0.000377122986086	0.624,0.677,0.538	0.755,0.772,0.748	-0.145
ENSMUSG00000042520	Ubap2l	chr3	-	90031295	90031370	90028324	90028377	90034064	90034177	658,630,631	309,260,287	701,438,440	476,289,338	200	125	0.000378229877817	0.571,0.602,0.579	0.479,0.486,0.449	0.113
ENSMUSG00000025702	March8	chr6	+	116338385	116338490	116338023	116338215	116392523	116392574	4,4,5	0,0,0	33,9,7	7,4,0	230	125	0.000379114155354	1.0,1.0,1.0	0.719,0.55,1.0	0.244
ENSMUSG00000052512	Nav2	chr7	+	49575246	49575255	49572307	49572453	49575647	49575820	2,2,5	7,15,15	1,0,1	245,183,236	134	125	0.000383900152701	0.21,0.111,0.237	0.004,0.0,0.004	0.183
ENSMUSG00000036555	Iqce	chr5	-	140669021	140669105	140666007	140666208	140670466	140670567	26,29,19	108,78,120	44,36,36	78,66,54	209	125	0.000386049391642	0.126,0.182,0.087	0.252,0.246,0.285	-0.129
ENSMUSG00000033102	Cdc14b	chr13	-	64225571	64225648	64216211	64216299	64274590	64274879	8,9,4	3,5,0	3,3,10	0,0,0	202	125	0.000396653390075	0.623,0.527,1.0	1.0,1.0,1.0	-0.283
ENSMUSG00000071324	Armc2	chr10	-	42008652	42008725	42000329	42000498	42011767	42012023	27,23,19	31,30,16	42,12,27	16,2,4	198	125	0.000401230560757	0.355,0.326,0.428	0.624,0.791,0.81	-0.372
ENSMUSG00000038587	Akap12	chr10	+	4353141	4357939	4313742	4313857	4358477	4359468	195,172,225	2,0,6	192,119,169	0,0,0	4923	125	0.000428463990583	0.712,1.0,0.488	1.0,1.0,1.0	-0.267
ENSMUSG00000035509	Fbxl21	chr13	+	56525641	56525772	56523509	56523603	56526914	56530086	57,44,40	1,0,0	43,23,24	6,6,0	256	125	0.000442329449921	0.965,1.0,1.0	0.778,0.652,1.0	0.178
ENSMUSG00000059005	Hnrnpa3	chr2	+	75662844	75662925	75662660	75662756	75663570	75663714	4,5,12	2,0,2	40,10,1	59,30,20	206	125	0.000453171205652	0.548,1.0,0.785	0.291,0.168,0.029	0.615
ENSMUSG00000054708	Ankrd24	chr10	+	81628739	81628925	81628578	81628640	81629548	81629747	6,1,5	0,0,0	72,41,37	11,6,3	311	125	0.000454563850541	1.0,1.0,1.0	0.725,0.733,0.832	0.237
ENSMUSG00000053310	Nrgn	chr9	-	37545699	37545717	37544491	37545331	37545947	37546174	31,41,21	0,8,10	21,15,1	0,0,0	143	125	0.000457913300847	1.0,0.818,0.647	1.0,1.0,1.0	-0.178
ENSMUSG00000095276	Gfy	chr7	-	45177523	45178689	45177091	45177265	45178782	45178927	7,12,6	0,0,0	432,238,321	25,6,13	1291	125	0.000461827500324	1.0,1.0,1.0	0.626,0.793,0.705	0.292
ENSMUSG00000003352	Cacnb3	chr15	+	98640958	98640978	98640685	98640750	98641176	98641257	128,93,139	96,103,122	354,179,140	167,85,70	145	125	0.000461827500324	0.535,0.438,0.496	0.646,0.645,0.633	-0.152
ENSMUSG00000073414	G6b	chr17	-	35064685	35064762	35064331	35064436	35064903	35064956	5,1,2	0,0,0	9,4,6	5,1,1	202	125	0.000462086740747	1.0,1.0,1.0	0.527,0.712,0.788	0.324
ENSMUSG00000020284	1810043G02Rik	chr10	+	77979752	77980051	77978692	77978781	77980500	77980522	20,46,31	2,8,5	87,20,45	2,1,0	424	125	0.00048065575157	0.747,0.629,0.646	0.928,0.855,1.0	-0.254
ENSMUSG00000046541	Zfp526	chr7	+	25224114	25224207	25221424	25221504	25224300	25227507	113,106,86	7,3,4	100,80,88	20,11,14	218	125	0.00049435922088	0.902,0.953,0.925	0.741,0.807,0.783	0.15
ENSMUSG00000044937	Ttc41	chr10	+	86724197	86724412	86712764	86713739	86729781	86729942	2,8,9	0,0,1	7,6,2	3,2,2	340	125	0.00049435922088	1.0,1.0,0.768	0.462,0.524,0.269	0.504
ENSMUSG00000039473	Ubn1	chr16	+	5081893	5081983	5081417	5081661	5084055	5086285	562,519,568	154,131,152	672,357,383	334,148,143	215	125	0.000494759637568	0.68,0.697,0.685	0.539,0.584,0.609	0.11
ENSMUSG00000022297	Fzd6	chr15	+	39033849	39033998	39030814	39031832	39036385	39038186	20,8,14	0,0,0	521,184,187	39,10,19	274	125	0.000498391620964	1.0,1.0,1.0	0.859,0.894,0.818	0.143
ENSMUSG00000025728	Pigq	chr17	-	25931673	25932231	25930957	25931038	25934757	25934878	68,72,94	52,43,65	185,83,89	48,34,25	683	125	0.000506240869812	0.193,0.235,0.209	0.414,0.309,0.395	-0.16
ENSMUSG00000020300	Cpeb4	chr11	+	31908824	31908875	31889857	31889939	31918800	31918824	2,1,4	0,0,0	17,11,9	4,2,3	176	125	0.000506240869812	1.0,1.0,1.0	0.751,0.796,0.681	0.257
ENSMUSG00000020100	Slc29a3	chr10	-	60730569	60730675	60723763	60723990	60750385	60750684	9,12,21	3,6,4	26,16,16	0,0,2	231	125	0.0005198403633	0.619,0.52,0.74	1.0,1.0,0.812	-0.311
ENSMUSG00000034023	Fancd2	chr6	+	113586209	113586248	113585471	113585543	113587381	113587456	29,38,38	36,22,33	105,53,36	36,11,5	164	125	0.000520305827791	0.38,0.568,0.467	0.69,0.786,0.846	-0.302
ENSMUSG00000063142	Kcnma1	chr14	-	23425566	23425740	23386259	23386353	23435949	23436026	0,2,0	3,4,8	21,3,16	11,7,18	299	125	0.000520305827791	0.0,0.173,0.0	0.444,0.152,0.271	-0.231
ENSMUSG00000032423	Syncrip	chr9	-	88480605	88480765	88479793	88479912	88482055	88482196	64,60,37	182,205,90	124,52,53	231,59,62	285	125	0.000533117366645	0.134,0.114,0.153	0.191,0.279,0.273	-0.114
ENSMUSG00000025340	Rabgef1	chr5	+	130197949	130198116	130190876	130191043	130208685	130208818	88,68,77	7,3,3	179,77,84	1,0,0	292	125	0.000533288807701	0.843,0.907,0.917	0.987,1.0,1.0	-0.107
ENSMUSG00000071176	Arhgef10	chr8	+	14942609	14942726	14940208	14940372	14945279	14945394	153,123,171	35,44,47	106,65,53	70,33,51	242	125	0.000546090795649	0.693,0.591,0.653	0.439,0.504,0.349	0.215
ENSMUSG00000032278	Paqr5	chr9	-	61976071	61976199	61972625	61972831	61988992	61989138	2,2,2	0,0,0	33,23,47	7,1,7	253	125	0.000550474871365	1.0,1.0,1.0	0.7,0.919,0.768	0.204
ENSMUSG00000003863	Ppfia3	chr7	-	45343552	45343579	45342325	45342501	45343740	45343803	1,2,1	27,20,24	32,24,15	143,55,67	152	125	0.000550474871365	0.03,0.076,0.033	0.155,0.264,0.155	-0.145
ENSMUSG00000020300	Cpeb4	chr11	+	31918800	31918824	31889857	31889939	31920408	31920582	0,0,0	14,4,9	7,5,3	26,24,20	149	125	0.0005649775871	0.0,0.0,0.0	0.184,0.149,0.112	-0.148
ENSMUSG00000031392	Irak1	chrX	-	74022184	74022249	74020942	74021061	74022848	74022952	10,4,3	0,5,3	13,6,1	0,0,0	190	125	0.00056664492819	1.0,0.345,0.397	1.0,1.0,1.0	-0.419
ENSMUSG00000035640	Cbarp	chr10	-	80137042	80137182	80136873	80136938	80137287	80137387	79,97,106	1,2,2	478,180,206	31,10,24	265	125	0.00056664492819	0.974,0.958,0.962	0.879,0.895,0.802	0.106
ENSMUSG00000027016	Zfp385b	chr2	-	77450150	77450313	77415729	77415975	77476734	77476845	14,16,14	0,1,0	161,61,63	18,18,5	288	125	0.00060704272087	1.0,0.874,1.0	0.795,0.595,0.845	0.213
ENSMUSG00000030701	Plekhb1	chr7	-	100649927	100650032	100645569	100645669	100653653	100653693	0,0,0	2,7,6	8,9,10	41,26,24	230	125	0.000610353264214	0.0,0.0,0.0	0.096,0.158,0.185	-0.146
ENSMUSG00000036206	Sh3bp4	chr1	+	89143549	89145906	89137558	89137803	89152199	89152388	387,346,456	1,0,0	1004,459,483	11,5,1	2482	125	0.000617585759765	0.951,1.0,1.0	0.821,0.822,0.961	0.116
ENSMUSG00000024219	Anks1	chr17	+	27978426	27978489	27976560	27976717	27985065	27985362	60,46,62	118,100,109	94,58,72	99,55,66	188	125	0.000638760843724	0.253,0.234,0.274	0.387,0.412,0.42	-0.153
ENSMUSG00000026103	Gls	chr1	-	52204345	52204516	52199854	52199887	52207300	52207359	81,41,50	74,89,48	34,39,29	222,82,58	296	125	0.000674732024599	0.316,0.163,0.306	0.061,0.167,0.174	0.128
ENSMUSG00000051331	Cacna1c	chr6	-	118630398	118630431	118627441	118627570	118638426	118638510	59,41,42	11,12,7	1,4,4	0,0,0	158	125	0.000675391933128	0.809,0.73,0.826	1.0,1.0,1.0	-0.212
ENSMUSG00000050017	Pitpnb	chr5	+	111385519	111385604	111382987	111383110	111386502	111388359	733,642,709	415,341,431	1526,583,530	408,205,231	210	125	0.000675391933128	0.513,0.528,0.495	0.69,0.629,0.577	-0.12
ENSMUSG00000045629	Sh3tc2	chr18	+	61987555	61987689	61977876	61978072	61989192	61989234	10,24,19	7,7,4	77,27,14	5,0,0	259	125	0.000677698967794	0.408,0.623,0.696	0.881,1.0,1.0	-0.385
ENSMUSG00000036908	Unc93b1	chr19	+	3941519	3941681	3936268	3936422	3941884	3942017	84,71,72	17,11,12	37,16,36	2,1,0	287	125	0.000677698967794	0.683,0.738,0.723	0.89,0.875,1.0	-0.207
ENSMUSG00000108011	Gm44596	chr6	+	128404934	128405084	128400106	128400301	128406489	128406572	22,13,17	6,1,1	15,8,13	0,0,0	275	125	0.000679420220279	0.625,0.855,0.885	1.0,1.0,1.0	-0.212
ENSMUSG00000029166	Mapre3	chr5	+	30863203	30863360	30862497	30862643	30864573	30864728	177,198,189	18,11,20	385,160,157	12,4,3	282	125	0.00068158723496	0.813,0.889,0.807	0.934,0.947,0.959	-0.11
ENSMUSG00000025728	Pigq	chr17	-	25932104	25932231	25930957	25931038	25934757	25934878	55,69,77	52,43,65	168,74,78	48,34,25	252	125	0.000682999020137	0.344,0.443,0.37	0.635,0.519,0.607	-0.201
ENSMUSG00000097767	Miat	chr5	-	112228300	112228356	112224207	112224356	112228608	112228948	7,3,2	0,0,0	17,9,2	5,3,0	181	125	0.000688167472024	1.0,1.0,1.0	0.701,0.674,1.0	0.208
ENSMUSG00000024985	Tcf7l2	chr19	+	55926681	55926756	55925976	55926049	55931433	55933229	11,17,15	52,51,59	24,14,20	25,19,27	200	125	0.000694927358226	0.117,0.172,0.137	0.375,0.315,0.316	-0.193
ENSMUSG00000043251	Exoc3l	chr8	-	105295259	105295435	105294964	105295184	105295625	105295706	29,41,33	6,4,1	4,1,1	0,0,0	301	125	0.000733852529267	0.667,0.81,0.932	1.0,1.0,1.0	-0.197
ENSMUSG00000026767	Fam188a	chr2	-	12382102	12382183	12364446	12364519	12396178	12396258	34,38,43	0,0,0	155,24,22	9,2,4	206	125	0.000734217010523	1.0,1.0,1.0	0.913,0.879,0.769	0.146
ENSMUSG00000036202	Rif1	chr2	+	52116667	52116745	52116247	52116394	52116834	52116950	256,207,307	48,66,68	510,208,197	184,115,120	203	125	0.00075765724007	0.767,0.659,0.735	0.631,0.527,0.503	0.167
ENSMUSG00000033632	AW554918	chr18	+	25344863	25344962	25289938	25290066	25399925	25400107	72,57,51	3,0,0	65,38,45	8,6,3	224	125	0.000775226101146	0.931,1.0,1.0	0.819,0.779,0.893	0.147
ENSMUSG00000069601	Ank3	chr10	+	69993544	69993762	69989934	69992475	69994371	69994446	1,2,2	0,0,0	45,26,41	6,2,4	343	125	0.000778540237215	1.0,1.0,1.0	0.732,0.826,0.789	0.218
ENSMUSG00000033632	AW554918	chr18	+	25339713	25340384	25289938	25290066	25399925	25400107	89,60,69	3,0,0	92,38,47	8,6,3	796	125	0.00080160185555	0.823,1.0,1.0	0.644,0.499,0.711	0.323
ENSMUSG00000071064	Zfp827	chr8	+	79188148	79188181	79186175	79186358	79189666	79190856	7,9,7	57,45,59	10,16,14	26,28,20	158	125	0.000817546880266	0.089,0.137,0.086	0.233,0.311,0.356	-0.196
ENSMUSG00000035112	Wnk4	chr11	+	101262722	101262895	101260597	101261280	101263768	101263989	19,29,18	3,1,4	4,4,4	0,0,0	298	125	0.000820664554359	0.727,0.924,0.654	1.0,1.0,1.0	-0.232
ENSMUSG00000008307	1700109H08Rik	chr5	+	3582142	3582247	3577239	3577344	3584239	3584341	6,3,12	0,0,0	4,8,2	7,2,0	230	125	0.000822558407026	1.0,1.0,1.0	0.237,0.685,1.0	0.359
ENSMUSG00000100005	B130024G19Rik	chr7	+	70402427	70402549	70402095	70402191	70404247	70404384	2,4,0	1,2,2	12,6,4	0,0,1	247	125	0.000826187493812	0.503,0.503,0.0	1.0,1.0,0.669	-0.554
ENSMUSG00000060470	Adgrg3	chr8	+	95034949	95035096	95033357	95033493	95035809	95035864	33,19,18	1,3,5	11,1,4	0,0,0	272	125	0.000826187493812	0.938,0.744,0.623	1.0,1.0,1.0	-0.232
ENSMUSG00000036278	Macrod1	chr19	+	7197701	7197736	7197531	7197613	7197912	7198061	62,43,87	4,7,9	155,50,73	56,11,23	160	125	0.000827054403003	0.924,0.828,0.883	0.684,0.78,0.713	0.153
ENSMUSG00000062785	Kcnc3	chr7	+	44598805	44598933	44598383	44598575	44600868	44600928	8,3,5	0,0,1	5,2,9	3,3,2	253	125	0.00084371675468	1.0,1.0,0.712	0.452,0.248,0.69	0.441
ENSMUSG00000020385	Clk4	chr11	+	51270536	51270595	51268768	51268846	51271799	51272022	50,36,26	8,5,12	124,42,46	4,2,2	184	125	0.000844416113747	0.809,0.83,0.595	0.955,0.934,0.94	-0.198
ENSMUSG00000020166	Cnot2	chr10	-	116507040	116507188	116504034	116504114	116549032	116549175	33,41,28	0,0,0	48,20,15	4,0,6	273	125	0.00085120362791	1.0,1.0,1.0	0.846,1.0,0.534	0.207
ENSMUSG00000030663	1110004F10Rik	chr7	+	116097761	116097953	116088273	116088414	116099439	116099523	50,33,53	1,7,3	51,19,10	0,0,0	317	125	0.000853585895063	0.952,0.65,0.874	1.0,1.0,1.0	-0.175
ENSMUSG00000024242	Map4k3	chr17	-	80629285	80629348	80624055	80624114	80630414	80630473	472,359,372	98,97,92	472,228,202	194,92,82	188	125	0.000867946078414	0.762,0.711,0.729	0.618,0.622,0.621	0.114
ENSMUSG00000107011	Gm42906	chr5	-	151073300	151073364	151063545	151063656	151092746	151092828	43,54,40	7,2,9	10,6,9	0,0,0	189	125	0.000883167844853	0.802,0.947,0.746	1.0,1.0,1.0	-0.168
ENSMUSG00000038482	Tfdp1	chr8	+	13357042	13357109	13339664	13339739	13365088	13365195	461,401,440	220,151,199	882,418,406	242,132,83	192	125	0.000898794143482	0.577,0.634,0.59	0.704,0.673,0.761	-0.112
ENSMUSG00000050671	Ism2	chr12	-	87282299	87282383	87278637	87280202	87282645	87282786	3,7,4	5,3,3	42,10,23	3,0,2	209	125	0.000900429940265	0.264,0.583,0.444	0.893,1.0,0.873	-0.492
ENSMUSG00000079179	Rab10os	chr12	+	3238833	3239009	3238028	3238112	3241521	3241578	71,69,77	1,1,1	140,74,71	9,4,10	301	125	0.000914051996396	0.967,0.966,0.97	0.866,0.885,0.747	0.135
ENSMUSG00000002769	Gnmt	chr17	-	46726268	46726411	46726060	46726182	46726605	46726716	6,4,2	0,0,0	28,21,7	5,1,2	268	125	0.000917117421269	1.0,1.0,1.0	0.723,0.907,0.62	0.25
ENSMUSG00000070371	Prss36	chr7	-	127935764	127936003	127935501	127935665	127936324	127936454	4,1,1	1,2,2	21,3,5	1,0,1	364	125	0.000922257229262	0.579,0.147,0.147	0.878,1.0,0.632	-0.546
ENSMUSG00000031441	Atp11a	chr8	+	12861639	12861724	12859313	12859479	12864919	12868667	168,109,174	21,21,25	282,150,165	19,8,7	210	125	0.000944821986089	0.826,0.755,0.806	0.898,0.918,0.933	-0.121
ENSMUSG00000039103	Nexn	chr3	-	152253050	152253129	152252807	152252956	152255284	152255365	64,28,64	14,5,6	25,25,22	0,0,2	204	125	0.000967845355313	0.737,0.774,0.867	1.0,1.0,0.871	-0.164
ENSMUSG00000041757	Plekha6	chr1	+	133280338	133280407	133273857	133274374	133281782	133281863	3,7,4	6,14,4	91,73,45	31,27,15	194	125	0.000967845355313	0.244,0.244,0.392	0.654,0.635,0.659	-0.356
ENSMUSG00000043831	Lysmd4	chr7	+	67224375	67224401	67223608	67223891	67225025	67228468	0,0,0	8,6,4	4,1,2	3,0,3	151	125	0.00099554459494	0.0,0.0,0.0	0.525,1.0,0.356	-0.627
ENSMUSG00000097993	Ptprv	chr1	-	135109285	135109449	135108918	135109054	135109808	135109937	7,15,13	2,3,2	1,2,2	0,0,0	289	125	0.00102772923885	0.602,0.684,0.738	1.0,1.0,1.0	-0.325
ENSMUSG00000021592	Arsk	chr13	-	76072099	76072271	76066634	76066859	76091657	76091817	51,51,54	6,6,9	80,43,49	4,0,0	297	125	0.00104152790306	0.782,0.782,0.716	0.894,1.0,1.0	-0.205
ENSMUSG00000024293	Esco1	chr18	-	10588438	10588550	10585977	10586041	10593745	10595875	93,71,65	10,11,9	539,146,142	25,0,6	237	125	0.00104152790306	0.831,0.773,0.792	0.919,1.0,0.926	-0.15
ENSMUSG00000040003	Magi2	chr5	+	20661241	20661352	20651054	20651193	20702069	20702353	3,5,9	43,43,30	18,1,15	13,4,16	236	125	0.00106168384109	0.036,0.058,0.137	0.423,0.117,0.332	-0.214
ENSMUSG00000032409	Atr	chr9	+	95907295	95907433	95903662	95903778	95908249	95908460	38,54,45	2,5,3	126,50,36	0,0,0	263	125	0.00106168384109	0.9,0.837,0.877	1.0,1.0,1.0	-0.129
ENSMUSG00000033029	1700088E04Rik	chr15	-	79136306	79136489	79135636	79135765	79139237	79139300	63,55,79	9,9,7	177,62,69	57,29,24	308	125	0.00106428488705	0.74,0.713,0.821	0.558,0.465,0.538	0.238
ENSMUSG00000039662	Icmt	chr4	+	152299136	152299245	152298684	152298773	152299670	152299840	186,136,122	134,149,80	123,65,50	203,85,90	234	125	0.00106641563124	0.426,0.328,0.449	0.245,0.29,0.229	0.146
ENSMUSG00000087013	2610027K06Rik	chr11	-	85805390	85805562	85801788	85801943	85832167	85832223	38,54,82	5,8,5	2,2,7	0,0,0	297	125	0.00109610228442	0.762,0.74,0.873	1.0,1.0,1.0	-0.208
ENSMUSG00000030759	Far1	chr7	+	113554116	113554288	113551934	113552002	113561375	113561505	1,2,0	1,1,2	69,27,24	1,1,2	297	125	0.0011271863572	0.296,0.457,0.0	0.967,0.919,0.835	-0.656
ENSMUSG00000056342	Usp34	chr11	+	23474265	23474389	23472949	23473054	23484101	23484181	137,84,211	61,42,73	271,122,163	64,19,33	249	125	0.00114975690691	0.53,0.501,0.592	0.68,0.763,0.713	-0.178
ENSMUSG00000021373	Cap2	chr13	+	46610063	46610149	46609595	46609739	46615249	46615355	156,107,125	3,1,2	57,38,24	5,5,4	211	125	0.001156928928	0.969,0.984,0.974	0.871,0.818,0.78	0.153
ENSMUSG00000037697	Ddhd1	chr14	-	45628853	45628874	45622840	45622942	45629579	45629753	0,0,1	19,12,16	12,2,1	27,15,17	146	125	0.00116851969081	0.0,0.0,0.051	0.276,0.102,0.048	-0.125
ENSMUSG00000085396	Firre	chrX	-	50608477	50608604	50600743	50600898	50608686	50608814	37,21,25	1,0,0	75,46,43	10,2,4	252	125	0.00120948716874	0.948,1.0,1.0	0.788,0.919,0.842	0.133
ENSMUSG00000062627	Mysm1	chr4	-	94961702	94961833	94960327	94960431	94965128	94965871	156,95,88	11,12,10	198,115,91	6,4,0	256	125	0.00122064638407	0.874,0.794,0.811	0.942,0.934,1.0	-0.132
ENSMUSG00000022973	Synj1	chr16	-	90947014	90947053	90946791	90946862	90950350	90950419	0,1,1	58,29,49	7,7,0	19,36,29	164	125	0.00123392136448	0.0,0.026,0.015	0.219,0.129,0.0	-0.102
ENSMUSG00000061882	Ccdc62	chr5	+	123938149	123938251	123936388	123936555	123944133	123944305	2,5,3	0,1,0	13,2,3	2,3,5	227	125	0.00126524896009	1.0,0.734,1.0	0.782,0.269,0.248	0.478
ENSMUSG00000036636	Clcn7	chr17	+	25151703	25151754	25151115	25151232	25152347	25152397	29,42,42	6,6,13	32,22,21	0,1,2	176	125	0.00126888859719	0.774,0.833,0.696	1.0,0.94,0.882	-0.173
ENSMUSG00000026131	Dst	chr1	+	34296741	34296759	34295461	34295536	34299720	34299838	4,9,20	49,43,103	18,14,14	38,17,27	143	125	0.00128729587356	0.067,0.155,0.145	0.293,0.419,0.312	-0.219
ENSMUSG00000087177	E130307A14Rik	chr10	-	39639563	39639766	39622654	39622727	39640379	39640511	55,62,89	10,10,8	98,49,39	3,1,1	328	125	0.00130288481407	0.677,0.703,0.809	0.926,0.949,0.937	-0.208
ENSMUSG00000025237	Parp6	chr9	+	59641023	59641096	59640039	59640149	59648829	59648909	153,120,201	39,22,47	494,124,115	41,15,18	198	125	0.00131265584083	0.712,0.775,0.73	0.884,0.839,0.801	-0.102
ENSMUSG00000038145	Snrk	chr9	+	122131892	122131942	122117751	122118053	122136905	122137601	12,7,8	0,1,0	11,3,3	7,0,5	175	125	0.00131554748104	1.0,0.833,1.0	0.529,1.0,0.3	0.335
ENSMUSG00000024620	Pdgfrb	chr18	+	61060143	61060189	61045149	61045572	61063866	61064133	139,146,116	14,17,13	12,4,6	0,0,0	171	125	0.00132846750999	0.879,0.863,0.867	1.0,1.0,1.0	-0.13
ENSMUSG00000025978	Rftn2	chr1	-	55214119	55214303	55211149	55211261	55226120	55226782	803,781,888	33,50,37	32,5,18	0,0,0	309	125	0.00136217388247	0.908,0.863,0.907	1.0,1.0,1.0	-0.107
ENSMUSG00000046782	Ttc6	chr12	+	57621970	57622095	57617446	57617659	57626570	57626762	3,1,4	0,0,0	133,75,93	13,10,13	250	125	0.00137593546966	1.0,1.0,1.0	0.836,0.789,0.782	0.198
ENSMUSG00000032278	Paqr5	chr9	-	61968780	61968907	61963727	61963824	61988992	61989138	1,1,4	0,0,0	36,17,21	5,3,2	252	125	0.00138669944491	1.0,1.0,1.0	0.781,0.738,0.839	0.214
ENSMUSG00000031788	Kifc3	chr8	-	95100646	95100673	95100213	95100452	95101408	95101517	99,77,134	39,41,65	292,151,146	76,40,23	152	125	0.00141154306417	0.676,0.607,0.629	0.76,0.756,0.839	-0.148
ENSMUSG00000055202	Zfp811	chr17	-	32800386	32800447	32797405	32798873	32800811	32800938	85,70,77	14,14,19	104,42,35	5,2,3	186	125	0.00141219523343	0.803,0.771,0.731	0.933,0.934,0.887	-0.15
ENSMUSG00000047642	D930020B18Rik	chr10	+	121654748	121654908	121641793	121642069	121661073	121661146	9,15,9	0,0,0	291,150,150	28,10,4	285	125	0.00141414252044	1.0,1.0,1.0	0.82,0.868,0.943	0.123
ENSMUSG00000001751	Naglu	chr11	+	101071079	101071227	101070011	101070501	101071895	101072042	43,35,27	1,7,3	118,67,107	2,0,1	273	125	0.00145184242904	0.952,0.696,0.805	0.964,1.0,0.98	-0.164
ENSMUSG00000012296	Tjap1	chr17	-	46271799	46271929	46264882	46264978	46282345	46282439	279,251,330	174,139,210	630,294,298	164,103,132	255	125	0.00145716194135	0.44,0.47,0.435	0.653,0.583,0.525	-0.139
ENSMUSG00000040732	Erg	chr16	-	95530263	95530365	95524526	95524614	95586497	95586593	196,204,164	13,22,9	11,7,13	0,0,0	227	125	0.00147066225632	0.892,0.836,0.909	1.0,1.0,1.0	-0.121
ENSMUSG00000044709	Gemin7	chr7	-	19573308	19573544	19564945	19565676	19573767	19573823	199,169,70	0,1,4	404,88,117	27,12,1	361	125	0.00148965670495	1.0,0.983,0.858	0.838,0.717,0.976	0.103
ENSMUSG00000034401	Spata6	chr4	+	111768699	111768840	111747754	111747803	111778999	111779061	7,4,5	3,2,3	5,1,4	1,0,0	266	125	0.00149685926527	0.523,0.484,0.439	0.701,1.0,1.0	-0.418
ENSMUSG00000007812	Zfp655	chr5	+	145235736	145235863	145233440	145233602	145237049	145237282	20,19,24	6,2,9	193,78,83	11,3,0	252	125	0.00149806016183	0.623,0.825,0.569	0.897,0.928,1.0	-0.269
ENSMUSG00000026442	Nfasc	chr1	-	132593350	132593365	132576285	132576417	132595483	132595657	0,0,0	5,4,2	15,8,6	62,43,46	140	125	0.00151297396633	0.0,0.0,0.0	0.178,0.142,0.104	-0.141
ENSMUSG00000032059	Alg9	chr9	+	50783257	50783328	50778969	50779104	50788152	50788241	88,88,81	31,24,31	248,76,81	36,11,11	196	125	0.00154126978046	0.644,0.7,0.625	0.815,0.815,0.824	-0.162
ENSMUSG00000037843	Vstm2l	chr2	+	157937190	157937241	157935324	157935494	157943856	157944719	6,9,17	2,2,4	7,5,4	0,0,0	176	125	0.00154521781047	0.681,0.762,0.751	1.0,1.0,1.0	-0.269
ENSMUSG00000097466	D430036J16Rik	chr9	+	81639160	81639183	81636834	81636937	81642546	81642702	8,6,6	7,0,5	3,0,0	8,2,7	148	125	0.00155249497717	0.491,1.0,0.503	0.241,0.0,0.0	0.584
ENSMUSG00000036860	Mrpl55	chr11	+	59204171	59204255	59202488	59202659	59205648	59205888	123,145,130	33,26,40	327,141,128	37,15,13	209	125	0.00155651541066	0.69,0.769,0.66	0.841,0.849,0.855	-0.142
ENSMUSG00000020562	Efcab10	chr12	+	33398278	33398443	33394853	33395198	33398547	33398635	8,6,11	0,0,0	114,51,45	8,2,7	290	125	0.0015738600337	1.0,1.0,1.0	0.86,0.917,0.735	0.163
ENSMUSG00000059495	Arhgef12	chr9	-	43040539	43040596	43027196	43027295	43042590	43042676	185,113,111	94,54,47	167,105,74	121,103,75	182	125	0.00158439767948	0.575,0.59,0.619	0.487,0.412,0.404	0.16
ENSMUSG00000046311	Zfp62	chr11	+	49212694	49212776	49203295	49203538	49215063	49215280	22,26,16	2,3,5	47,13,6	1,0,0	207	125	0.00161858386322	0.869,0.84,0.659	0.966,1.0,1.0	-0.199
ENSMUSG00000029660	Tex26	chr5	+	149456817	149456962	149453293	149453459	149460820	149460997	6,8,4	0,0,0	80,48,47	12,0,6	270	125	0.00161858386322	1.0,1.0,1.0	0.755,1.0,0.784	0.154
ENSMUSG00000055897	Ppp4r1l-ps	chr2	-	173615482	173616423	173597039	173597187	173659322	173659367	10,13,11	6,2,2	9,6,6	1,0,0	1066	125	0.00164622435352	0.163,0.433,0.392	0.513,1.0,1.0	-0.508
ENSMUSG00000002602	Axl	chr7	-	25773342	25773493	25770632	25770765	25774514	25774725	28,38,26	3,3,3	31,28,31	0,0,0	276	125	0.00165254273841	0.809,0.852,0.797	1.0,1.0,1.0	-0.181
ENSMUSG00000085067	Gm15631	chr6	-	105677063	105677197	105673063	105675285	105677501	105677581	1,2,3	0,0,0	22,9,17	11,1,0	259	125	0.00165936251548	1.0,1.0,1.0	0.491,0.813,1.0	0.232
ENSMUSG00000085084	4930570G19Rik	chr3	-	156551854	156551943	156548414	156551237	156561475	156561675	2,2,1	0,0,2	2,0,0	16,1,5	214	125	0.0016750469939	1.0,1.0,0.226	0.068,0.0,0.0	0.719
ENSMUSG00000055809	Dnaaf3	chr7	-	4531737	4531880	4530773	4530867	4532186	4532275	10,12,27	1,0,0	91,29,36	12,6,2	268	125	0.00168842648358	0.823,1.0,1.0	0.78,0.693,0.894	0.152
ENSMUSG00000030663	1110004F10Rik	chr7	+	116097761	116097953	116081357	116081412	116099439	116099523	47,30,52	4,3,3	51,19,10	0,0,0	317	125	0.00172653780617	0.822,0.798,0.872	1.0,1.0,1.0	-0.169
ENSMUSG00000029238	Clock	chr5	-	76235765	76235855	76231395	76231548	76236281	76236382	122,128,63	4,5,11	95,64,48	2,0,0	215	125	0.00176923094195	0.947,0.937,0.769	0.965,1.0,1.0	-0.104
ENSMUSG00000004266	Ptpn6	chr6	-	124732299	124732494	124728780	124728970	124738498	124738584	10,11,13	0,0,0	173,58,66	6,9,4	320	125	0.00179658151081	1.0,1.0,1.0	0.918,0.716,0.866	0.167
ENSMUSG00000027210	Meis2	chr2	-	116041938	116042127	116038424	116038609	116049083	116049212	6,4,13	0,0,0	70,25,42	10,2,0	314	125	0.00183821903198	1.0,1.0,1.0	0.736,0.833,1.0	0.144
ENSMUSG00000054582	Pabpc1l	chr2	+	164049493	164049624	164047480	164047574	164049976	164050538	0,0,0	3,3,8	20,2,4	55,28,12	256	125	0.00185742960044	0.0,0.0,0.0	0.151,0.034,0.14	-0.108
ENSMUSG00000073758	Sh3d21	chr4	-	126161334	126161421	126160467	126160510	126161734	126161780	25,28,39	0,5,5	36,11,13	0,0,0	212	125	0.00185932402748	1.0,0.768,0.821	1.0,1.0,1.0	-0.137
ENSMUSG00000027201	Myef2	chr2	-	125087676	125087703	125086567	125086716	125088862	125089037	24,21,19	0,2,0	49,18,19	8,7,2	152	125	0.00190538472225	1.0,0.896,1.0	0.834,0.679,0.887	0.165
ENSMUSG00000037907	Ankrd13b	chr11	-	77472013	77472179	77470486	77471878	77472301	77472378	42,31,32	86,76,84	81,33,40	90,42,40	291	125	0.00190974768151	0.173,0.149,0.141	0.279,0.252,0.3	-0.123
ENSMUSG00000036853	Mcoln3	chr3	+	146121790	146122020	146117449	146117634	146124744	146124806	29,14,15	0,1,0	300,155,114	26,21,3	355	125	0.0019435212249	1.0,0.831,1.0	0.802,0.722,0.93	0.126
ENSMUSG00000029022	Miip	chr4	-	147863027	147863136	147862437	147862949	147865188	147865270	52,86,95	50,56,57	304,107,115	87,47,38	234	125	0.0019435212249	0.357,0.451,0.471	0.651,0.549,0.618	-0.18
ENSMUSG00000036168	Ccdc38	chr10	+	93565793	93565945	93563204	93563285	93567663	93567756	7,1,7	4,1,4	4,1,3	1,0,0	277	125	0.00194686328302	0.441,0.311,0.441	0.644,1.0,1.0	-0.484
ENSMUSG00000062867	Impdh2	chr9	+	108562791	108562879	108562173	108562380	108563135	108563336	18,22,28	25,16,45	78,10,19	20,1,8	213	125	0.0019648724093	0.297,0.447,0.267	0.696,0.854,0.582	-0.374
ENSMUSG00000020528	Prpsap2	chr11	-	61755409	61755462	61752866	61752933	61756194	61756345	214,268,283	178,137,166	568,217,220	184,74,93	178	125	0.00202113423306	0.458,0.579,0.545	0.684,0.673,0.624	-0.133
ENSMUSG00000027333	Smox	chr2	+	131520921	131521171	131520094	131520268	131522058	131522219	513,541,657	47,42,57	582,373,377	94,50,59	375	125	0.00203169263512	0.784,0.811,0.793	0.674,0.713,0.681	0.107
ENSMUSG00000032480	Dhx30	chr9	-	110116677	110116792	110115490	110115582	110117357	110117431	55,52,41	109,145,125	139,54,50	166,71,89	240	125	0.00210580229497	0.208,0.157,0.146	0.304,0.284,0.226	-0.101
ENSMUSG00000029095	Ablim2	chr5	+	35843167	35843266	35841280	35841401	35848803	35848905	0,0,0	1,1,2	8,5,6	29,6,19	224	125	0.0021261247878	0.0,0.0,0.0	0.133,0.317,0.15	-0.2
ENSMUSG00000028125	Abca4	chr3	+	122157834	122157958	122156337	122156485	122158313	122158443	1,6,2	0,0,0	12,6,1	2,2,2	249	125	0.00228758582509	1.0,1.0,1.0	0.751,0.601,0.201	0.482
ENSMUSG00000029074	Ttll10	chr4	-	156047562	156047643	156047349	156047482	156048291	156048704	0,0,0	3,3,2	30,14,13	90,74,81	206	125	0.00229367902784	0.0,0.0,0.0	0.168,0.103,0.089	-0.12
ENSMUSG00000021983	Atp8a2	chr14	-	60038973	60039047	60036967	60037037	60044316	60044357	21,17,14	3,4,6	21,18,13	0,2,0	199	125	0.00229367902784	0.815,0.727,0.594	1.0,0.85,1.0	-0.238
ENSMUSG00000028456	Unc13b	chr4	+	43161442	43161478	43101800	43101874	43165743	43165978	3,2,3	0,0,0	13,22,18	2,2,5	161	125	0.00230031383066	1.0,1.0,1.0	0.835,0.895,0.736	0.178
ENSMUSG00000026277	Stk25	chr1	-	93626050	93627133	93621901	93622526	93629033	93629264	27,13,24	0,1,0	21,9,11	4,2,0	1208	125	0.0023283538884	1.0,0.574,1.0	0.352,0.318,1.0	0.301
ENSMUSG00000020788	Atp2a3	chr11	+	72989474	72989547	72988969	72989087	72991688	72993043	14,13,9	1,0,0	3,1,2	2,2,1	198	125	0.00233441882608	0.898,1.0,1.0	0.486,0.24,0.558	0.538
ENSMUSG00000026170	Cyp27a1	chr1	+	74731918	74732109	74713573	74713891	74735276	74735476	76,57,118	8,1,9	14,3,5	0,0,0	316	125	0.002358753037	0.79,0.958,0.838	1.0,1.0,1.0	-0.138
ENSMUSG00000040732	Erg	chr16	-	95369994	95370063	95369321	95369378	95379111	95379192	278,274,360	20,8,22	12,4,13	4,10,3	194	125	0.00236554807852	0.9,0.957,0.913	0.659,0.205,0.736	0.39
ENSMUSG00000033852	Gm28042	chr2	+	120031306	120031402	120030815	120030872	120031574	120031651	146,115,162	31,27,36	387,117,163	48,12,10	221	125	0.00238495210043	0.727,0.707,0.718	0.82,0.847,0.902	-0.139
ENSMUSG00000041886	Macc1	chr12	+	119445613	119447652	119443409	119443524	119450244	119450433	3,7,6	0,0,0	573,223,234	11,0,2	2164	125	0.00239170744902	1.0,1.0,1.0	0.751,1.0,0.871	0.126
ENSMUSG00000030102	Itpr1	chr6	+	108432645	108432696	108417876	108418000	108438299	108438432	5,3,7	60,46,44	11,17,12	44,19,35	176	125	0.00244228932075	0.056,0.044,0.102	0.151,0.389,0.196	-0.178
ENSMUSG00000030231	Plekha5	chr6	+	140555950	140556070	140552714	140552798	140556803	140556857	18,5,17	1,0,1	9,8,10	5,1,4	245	125	0.00244228932075	0.902,1.0,0.897	0.479,0.803,0.561	0.319
ENSMUSG00000028264	Spaca1	chr4	-	34029064	34029185	34028482	34028554	34039245	34039381	40,30,43	2,2,6	23,4,11	0,0,0	246	125	0.0024849261039	0.91,0.884,0.785	1.0,1.0,1.0	-0.14
ENSMUSG00000058589	Anks1b	chr10	+	90897246	90897426	90895098	90895206	90921295	90921424	2,6,1	0,0,0	98,36,57	9,4,2	305	125	0.00249201573516	1.0,1.0,1.0	0.817,0.787,0.921	0.158
ENSMUSG00000028546	Elavl4	chr4	-	110255418	110255505	110251280	110251521	110286469	110286616	2,2,1	8,9,7	38,26,20	50,22,14	212	125	0.00251675179928	0.128,0.116,0.078	0.309,0.411,0.457	-0.285
ENSMUSG00000021495	Fam193b	chr13	-	55564519	55564580	55555982	55556225	55569704	55571120	138,98,170	20,17,25	256,121,166	79,54,43	186	125	0.00257320392398	0.823,0.795,0.82	0.685,0.601,0.722	0.143
ENSMUSG00000005107	Slc2a9	chr5	-	38398701	38398889	38391713	38391824	38436539	38436685	2,4,3	0,0,0	23,27,38	4,1,3	313	125	0.00257665308741	1.0,1.0,1.0	0.697,0.915,0.835	0.184
ENSMUSG00000041225	Arhgap12	chr18	-	6057516	6057591	6056978	6056993	6061846	6061972	21,14,21	0,0,0	84,30,31	6,4,2	200	125	0.00257885312655	1.0,1.0,1.0	0.897,0.824,0.906	0.124
ENSMUSG00000025728	Pigq	chr17	-	25934093	25934273	25931673	25931827	25934757	25934878	1,2,0	21,14,18	7,4,4	19,12,6	305	125	0.00258130138291	0.019,0.055,0.0	0.131,0.12,0.215	-0.131
ENSMUSG00000058881	Zfp516	chr18	+	82993069	82993189	82955523	82957449	83001272	83005314	3,1,2	9,2,7	8,5,4	2,2,0	245	125	0.00260522397879	0.145,0.203,0.127	0.671,0.561,1.0	-0.586
ENSMUSG00000061601	Pclo	chr5	+	14778538	14778565	14775319	14775444	14788397	14788491	0,0,0	2,6,2	23,6,13	128,58,61	152	125	0.00263699387194	0.0,0.0,0.0	0.129,0.078,0.149	-0.119
ENSMUSG00000023868	Pde10a	chr17	+	8930509	8930559	8929091	8929212	8941140	8941281	13,22,11	1,4,3	9,5,1	0,0,0	175	125	0.00263996402523	0.903,0.797,0.724	1.0,1.0,1.0	-0.192
ENSMUSG00000110218	TINCR	chr17	-	56552687	56552996	56551413	56551989	56553448	56553562	16,14,18	0,0,0	82,45,46	4,1,4	434	125	0.00264408588713	1.0,1.0,1.0	0.855,0.928,0.768	0.15
ENSMUSG00000030509	Asb7	chr7	-	66678156	66678245	66659649	66660255	66679079	66679341	60,47,52	57,63,51	138,58,52	72,28,31	214	125	0.00264875767591	0.381,0.304,0.373	0.528,0.548,0.495	-0.171
ENSMUSG00000046897	Zfp740	chr15	+	102205228	102205305	102204570	102204883	102208271	102208361	13,8,13	2,3,2	45,20,7	0,0,0	202	125	0.00266542919233	0.801,0.623,0.801	1.0,1.0,1.0	-0.258
ENSMUSG00000030309	Caprin2	chr6	-	148868988	148869645	148865829	148865952	148870612	148870656	98,92,86	61,44,59	188,110,124	69,30,32	782	125	0.00266691545787	0.204,0.251,0.189	0.303,0.37,0.382	-0.137
ENSMUSG00000037685	Atp8a1	chr5	-	67756649	67756694	67751012	67751085	67761113	67761202	1,1,1	17,13,13	8,12,3	26,16,13	170	125	0.0026917565087	0.041,0.054,0.054	0.185,0.355,0.145	-0.179
ENSMUSG00000055436	Srsf11	chr3	-	158024122	158024231	158023242	158023359	158026724	158026858	234,97,243	33,26,37	166,60,113	70,23,35	234	125	0.00271342213875	0.791,0.666,0.778	0.559,0.582,0.633	0.154
ENSMUSG00000020184	Mdm2	chr10	-	117709699	117709784	117705154	117705229	117709945	117710022	302,296,273	25,26,17	498,217,208	76,25,49	210	125	0.00277981337429	0.878,0.871,0.905	0.796,0.838,0.716	0.101
ENSMUSG00000024174	Pot1b	chr17	-	55695026	55695317	55692721	55692877	55698456	55698587	141,118,124	10,5,6	242,102,108	3,1,1	416	125	0.00285990962317	0.809,0.876,0.861	0.96,0.968,0.97	-0.117
ENSMUSG00000036667	Tcaf1	chr6	-	42691036	42691192	42690298	42690523	42692932	42693008	20,14,25	0,0,4	41,8,17	16,7,5	281	125	0.00288036113791	1.0,1.0,0.735	0.533,0.337,0.602	0.421
ENSMUSG00000028786	Tmem54	chr4	+	129110374	129110434	129108210	129108404	129110529	129110544	2,8,3	0,0,0	555,235,263	48,28,23	185	125	0.00288121804244	1.0,1.0,1.0	0.887,0.85,0.885	0.126
ENSMUSG00000034334	Fam151b	chr13	-	92473962	92474128	92449621	92450252	92477827	92477953	9,13,6	15,24,14	16,12,14	7,0,4	291	125	0.00289120619752	0.205,0.189,0.155	0.495,1.0,0.601	-0.516
ENSMUSG00000003778	Brd8	chr18	-	34610409	34610628	34609804	34609949	34611131	34611268	575,405,466	284,246,218	842,433,444	300,141,148	344	125	0.00291753810453	0.424,0.374,0.437	0.505,0.527,0.522	-0.106
ENSMUSG00000034156	Bzrap1	chr11	+	87781301	87781370	87780881	87780953	87781489	87781593	4,2,5	0,0,0	83,30,49	9,6,3	194	125	0.00295140313327	1.0,1.0,1.0	0.856,0.763,0.913	0.156
ENSMUSG00000024962	Vegfb	chr19	-	6986289	6986486	6985804	6985840	6987351	6987629	30,23,23	7,2,1	28,12,15	1,0,0	322	125	0.00295436006663	0.625,0.817,0.899	0.916,1.0,1.0	-0.192
ENSMUSG00000045467	Ttll13	chr7	+	80247283	80247551	80246554	80246663	80248294	80248335	3,3,5	0,1,0	7,4,5	2,4,1	393	125	0.00298268379075	1.0,0.488,1.0	0.527,0.241,0.614	0.369
ENSMUSG00000074912	Gm14207	chr2	-	119324844	119324976	119321186	119321666	119325167	119325329	0,3,0	6,11,6	6,3,3	7,1,0	257	125	0.00302898590315	0.0,0.117,0.0	0.294,0.593,1.0	-0.59
ENSMUSG00000038005	Hpf1	chr8	+	60893700	60893860	60890444	60890536	60903999	60904087	66,98,59	16,30,22	406,81,84	43,14,13	285	125	0.00303243572202	0.644,0.589,0.54	0.805,0.717,0.739	-0.163
ENSMUSG00000030742	Lat	chr7	-	126368801	126368836	126368494	126368582	126368941	126368969	20,27,18	6,2,2	2,1,2	0,0,0	160	125	0.00304918791122	0.723,0.913,0.875	1.0,1.0,1.0	-0.163
ENSMUSG00000000958	Slc7a7	chr14	-	54378995	54379121	54377765	54377910	54408502	54409048	26,23,20	4,4,3	20,8,8	1,0,0	251	125	0.00310394382725	0.764,0.741,0.769	0.909,1.0,1.0	-0.212
ENSMUSG00000028653	Trit1	chr4	+	123049151	123049264	123044490	123044636	123049476	123049554	68,94,82	9,4,6	210,99,91	4,0,2	238	125	0.00310427355185	0.799,0.925,0.878	0.965,1.0,0.96	-0.108
ENSMUSG00000035469	Rcbtb1	chr14	+	59205624	59205722	59201233	59201584	59206803	59206930	16,32,4	0,0,0	31,13,15	4,0,4	223	125	0.00312013173821	1.0,1.0,1.0	0.813,1.0,0.678	0.17
ENSMUSG00000057182	Scn3a	chr2	-	65525876	65525968	65524747	65524876	65526496	65526625	10,9,2	5,2,0	12,10,3	0,1,0	217	125	0.00314410552298	0.535,0.722,1.0	1.0,0.852,1.0	-0.198
ENSMUSG00000031865	Dctn1	chr6	+	83187763	83187784	83183935	83183956	83189076	83189153	4,5,5	0,1,0	35,45,34	10,9,11	146	125	0.00319218872731	1.0,0.811,1.0	0.75,0.811,0.726	0.175
ENSMUSG00000085169	Gm10785	chr16	+	91710149	91710260	91708777	91708890	91714051	91714150	1,2,1	4,1,1	11,4,2	0,0,2	236	125	0.00320631661062	0.117,0.514,0.346	1.0,1.0,0.346	-0.456
ENSMUSG00000019906	Lin7a	chr10	+	107380226	107380303	107380079	107380151	107382503	107382713	4,4,7	22,17,19	0,0,1	15,1,11	202	125	0.0032065743937	0.101,0.127,0.186	0.0,0.0,0.053	0.12
ENSMUSG00000024050	Wiz	chr17	-	32378839	32379118	32367823	32368147	32381083	32381156	20,27,34	23,29,44	110,43,44	43,27,25	404	125	0.003222093419	0.212,0.224,0.193	0.442,0.33,0.353	-0.165
ENSMUSG00000035165	Kcne3	chr7	+	100181135	100181274	100178715	100178766	100182681	100182823	63,54,53	4,6,3	13,9,2	0,0,0	264	125	0.00322993926046	0.882,0.81,0.893	1.0,1.0,1.0	-0.138
ENSMUSG00000056476	Med12l	chr3	+	59297789	59297946	59296004	59296234	59301279	59301375	35,22,26	0,0,0	75,97,76	4,5,4	282	125	0.00334731604464	1.0,1.0,1.0	0.893,0.896,0.894	0.106
ENSMUSG00000018654	Ikzf1	chr11	+	11748310	11748571	11707784	11707904	11754006	11754174	9,6,1	4,2,0	8,5,1	0,1,0	386	125	0.00342420357106	0.422,0.493,1.0	1.0,0.618,1.0	-0.234
ENSMUSG00000022911	Arl13b	chr16	-	62801721	62801790	62793684	62795708	62802719	62802836	187,169,160	61,71,65	342,137,141	80,24,28	194	125	0.00344455040727	0.664,0.605,0.613	0.734,0.786,0.764	-0.134
ENSMUSG00000035126	Wdr78	chr4	-	103064463	103064550	103059877	103060035	103072648	103072843	1,0,0	2,3,5	9,3,2	21,1,2	212	125	0.00345209632325	0.228,0.0,0.0	0.202,0.639,0.371	-0.328
ENSMUSG00000031708	Tecr	chr8	-	83572840	83572946	83572397	83572455	83573219	83573323	48,62,81	9,8,5	86,37,46	4,0,0	231	125	0.00345209632325	0.743,0.807,0.898	0.921,1.0,1.0	-0.158
ENSMUSG00000056342	Usp34	chr11	+	23473169	23473294	23472949	23473054	23484101	23484181	202,152,284	61,42,73	382,214,197	64,19,33	250	125	0.00348501357204	0.623,0.644,0.66	0.749,0.849,0.749	-0.14
ENSMUSG00000028601	Echdc2	chr4	+	108169714	108169782	108165465	108165661	108169860	108169948	137,112,167	29,35,33	401,185,130	47,21,12	193	125	0.0035080350906	0.754,0.675,0.766	0.847,0.851,0.875	-0.126
ENSMUSG00000046111	Cep295	chr9	-	15332991	15333300	15330753	15330910	15335049	15335305	15,12,32	0,0,1	17,8,8	3,2,1	434	125	0.00351063152185	1.0,1.0,0.902	0.62,0.535,0.697	0.35
ENSMUSG00000027333	Smox	chr2	+	131520411	131521171	131520094	131520268	131522058	131522219	808,879,974	47,42,57	991,562,588	94,50,59	885	125	0.00352322054	0.708,0.747,0.707	0.598,0.614,0.585	0.122
ENSMUSG00000056917	Sipa1	chr19	-	5661595	5661626	5660313	5661111	5662587	5662841	19,18,19	4,3,7	7,6,6	1,0,0	156	125	0.00352499758379	0.792,0.828,0.685	0.849,1.0,1.0	-0.181
ENSMUSG00000030102	Itpr1	chr6	+	108432648	108432696	108417888	108418000	108438299	108438432	3,1,2	60,46,44	2,8,11	44,19,35	173	125	0.00352499758379	0.035,0.015,0.032	0.032,0.233,0.185	-0.123
ENSMUSG00000033004	Mycbp2	chr14	-	103205176	103205277	103204321	103204540	103206635	103206778	132,85,51	16,7,6	96,79,85	3,0,4	226	125	0.00353108928168	0.82,0.87,0.825	0.947,1.0,0.922	-0.118
ENSMUSG00000085396	Firre	chrX	-	50603438	50603525	50600743	50600898	50608686	50608814	21,23,16	1,0,0	77,38,48	10,2,4	212	125	0.00358429252231	0.925,1.0,1.0	0.819,0.918,0.876	0.104
ENSMUSG00000024985	Tcf7l2	chr19	+	55926683	55926756	55925976	55926049	55931433	55932209	22,27,25	52,51,59	42,23,23	25,19,27	198	125	0.00361975989751	0.211,0.251,0.211	0.515,0.433,0.35	-0.208
ENSMUSG00000026723	Trdmt1	chr2	-	13533383	13533493	13525617	13525694	13544568	13544663	148,114,111	2,4,3	198,63,82	15,7,9	235	125	0.00363131553043	0.975,0.938,0.952	0.875,0.827,0.829	0.111
ENSMUSG00000022429	Dmc1	chr15	-	79593134	79593187	79591604	79591646	79596243	79596326	20,1,9	4,1,3	3,11,6	0,0,1	178	125	0.00363836644401	0.778,0.413,0.678	1.0,1.0,0.808	-0.313
ENSMUSG00000059708	Akap17b	chrX	-	36623567	36624336	36618602	36618733	36636472	36636574	35,28,22	1,0,0	132,93,60	8,2,4	894	125	0.0037132533917	0.83,1.0,1.0	0.698,0.867,0.677	0.196
ENSMUSG00000021824	Ap3m1	chr14	-	21045487	21045763	21040986	21041090	21052454	21052508	53,27,44	2,4,3	60,41,29	0,0,1	401	125	0.00376064792365	0.892,0.678,0.821	1.0,1.0,0.9	-0.17
ENSMUSG00000038371	Sbf2	chr7	-	110347886	110347982	110341326	110341364	110348854	110348995	21,8,16	10,8,12	56,19,16	101,53,52	221	125	0.00376424933312	0.543,0.361,0.43	0.239,0.169,0.148	0.259
ENSMUSG00000059005	Hnrnpa3	chr2	+	75663672	75663714	75662660	75662756	75665027	75665150	12,8,15	0,0,0	43,17,16	4,0,6	167	125	0.00383481365098	1.0,1.0,1.0	0.889,1.0,0.666	0.148
ENSMUSG00000028759	Hp1bp3	chr4	+	138221525	138221723	138216295	138216740	138222088	138222188	1949,1840,1676	953,1068,635	2657,1308,1411	713,454,483	323	125	0.00384535951737	0.442,0.4,0.505	0.591,0.527,0.531	-0.101
ENSMUSG00000056917	Sipa1	chr19	-	5662587	5662841	5661595	5661626	5663603	5663707	15,17,8	17,24,11	4,2,7	1,0,1	379	125	0.00395558012126	0.225,0.189,0.193	0.569,1.0,0.698	-0.553
ENSMUSG00000019320	Noxo1	chr17	+	24698785	24698861	24698517	24698598	24698944	24699122	9,10,17	1,0,0	15,8,9	6,2,0	201	125	0.00402703349917	0.848,1.0,1.0	0.609,0.713,1.0	0.175
ENSMUSG00000065954	Tacc1	chr8	-	25181822	25182930	25177933	25177994	25200090	25200206	75,71,47	3,4,2	44,26,16	1,0,0	1233	125	0.00404341545513	0.717,0.643,0.704	0.817,1.0,1.0	-0.251
ENSMUSG00000079620	Muc4	chr16	+	32763910	32763999	32762433	32762564	32765683	32765863	3,2,1	0,0,0	14,18,33	5,1,2	214	125	0.0041198610421	1.0,1.0,1.0	0.621,0.913,0.906	0.187
ENSMUSG00000032198	Dock6	chr9	-	21829473	21829578	21825782	21825875	21830213	21830377	27,23,33	2,2,4	25,15,18	16,3,17	230	125	0.00414876249295	0.88,0.862,0.818	0.459,0.731,0.365	0.335
ENSMUSG00000107476	Zfp862-ps	chr6	+	48515236	48515356	48514151	48514326	48525023	48525122	40,45,25	2,6,8	44,20,16	0,0,2	245	125	0.00416926841482	0.911,0.793,0.615	1.0,1.0,0.803	-0.161
ENSMUSG00000063383	Zfp947	chr17	-	22163186	22163335	22150034	22150082	22165818	22166190	2,19,11	0,1,0	36,11,11	11,2,0	274	125	0.0042950700126	1.0,0.897,1.0	0.599,0.715,1.0	0.194
ENSMUSG00000024544	Ldlrad4	chr18	+	68250570	68250624	68235654	68235809	68254008	68255549	71,81,68	13,15,10	57,40,41	0,1,5	179	125	0.00429724051011	0.792,0.79,0.826	1.0,0.965,0.851	-0.136
ENSMUSG00000031109	Enox2	chrX	-	49168640	49168784	49080616	49080751	49286844	49286904	18,16,11	0,0,1	99,17,34	10,1,5	269	125	0.00430196897811	1.0,1.0,0.836	0.821,0.888,0.76	0.122
ENSMUSG00000016942	Tmprss6	chr15	-	78465108	78465343	78461244	78461378	78468425	78468634	4,8,2	0,0,0	324,101,137	13,7,9	360	125	0.00430196897811	1.0,1.0,1.0	0.896,0.834,0.841	0.143
ENSMUSG00000037996	Slc24a2	chr4	-	87176161	87176347	87072441	87073296	87226882	87227963	2,3,2	1,0,0	6,3,6	3,1,4	311	125	0.00442334308268	0.446,1.0,1.0	0.446,0.547,0.376	0.359
ENSMUSG00000033102	Cdc14b	chr13	-	64243633	64243726	64216211	64216299	64274590	64274879	26,6,10	3,5,0	6,11,4	0,0,0	218	125	0.00446040544761	0.832,0.408,1.0	1.0,1.0,1.0	-0.253
ENSMUSG00000039831	Arhgap29	chr3	+	121973878	121974115	121953228	121953404	121981814	121981949	109,146,62	0,2,0	229,75,47	5,6,3	362	125	0.00446047794883	1.0,0.962,1.0	0.941,0.812,0.844	0.122
ENSMUSG00000004798	Ulk2	chr11	-	61841298	61841331	61834779	61834953	61851061	61851103	19,18,8	4,0,4	51,15,3	0,0,0	158	125	0.00449393413639	0.79,1.0,0.613	1.0,1.0,1.0	-0.199
ENSMUSG00000028700	Pomgnt1	chr4	+	116137693	116137828	116123839	116124116	116138705	116138850	8,12,19	0,1,0	55,22,30	9,4,1	260	125	0.00456384799528	1.0,0.852,1.0	0.746,0.726,0.935	0.148
ENSMUSG00000033014	Trim33	chr3	+	103353566	103353617	103352002	103352155	103353696	103358775	291,201,293	237,217,317	613,286,343	396,212,173	176	125	0.0045729846848	0.466,0.397,0.396	0.524,0.489,0.585	-0.113
ENSMUSG00000037940	Inpp4b	chr8	+	81768093	81768212	81743769	81743814	81770807	81770924	55,49,41	5,4,3	4,3,3	0,0,0	244	125	0.00457391948348	0.849,0.863,0.875	1.0,1.0,1.0	-0.138
ENSMUSG00000087060	Eldr	chr11	-	16937372	16937484	16936454	16936564	16950881	16950930	19,19,20	68,90,72	67,40,42	129,62,95	237	125	0.00467239607692	0.128,0.1,0.128	0.215,0.254,0.189	-0.101
ENSMUSG00000053046	Brsk2	chr7	+	142000841	142000886	141998632	141998722	142002474	142002476	0,0,0	1,1,2	9,3,6	50,16,18	170	125	0.00468491027949	0.0,0.0,0.0	0.117,0.121,0.197	-0.145
ENSMUSG00000031918	Mtmr2	chr9	+	13783605	13783710	13782276	13782382	13785851	13785927	117,115,93	263,216,194	177,155,115	292,114,103	230	125	0.00473390025931	0.195,0.224,0.207	0.248,0.425,0.378	-0.142
ENSMUSG00000032215	Rsl24d1	chr9	+	73116406	73116479	73113447	73113583	73117881	73117945	46,45,45	12,8,11	82,32,32	1,4,3	198	125	0.00481453665216	0.708,0.78,0.721	0.981,0.835,0.871	-0.159
ENSMUSG00000025158	Rfng	chr11	-	120782628	120782717	120782382	120782548	120783006	120783160	167,202,236	35,35,38	325,157,167	22,13,21	214	125	0.0048479389122	0.736,0.771,0.784	0.896,0.876,0.823	-0.101
ENSMUSG00000033565	Rbfox2	chr15	-	77091811	77091854	77086066	77086155	77097939	77098072	42,39,22	51,51,41	9,8,2	45,19,17	168	125	0.00489901358324	0.38,0.363,0.285	0.13,0.239,0.08	0.193
ENSMUSG00000022577	Ly6h	chr15	-	75566762	75566831	75566131	75566259	75567094	75567216	10,15,6	1,0,0	167,49,89	23,5,8	194	125	0.00493457866128	0.866,1.0,1.0	0.824,0.863,0.878	0.1
ENSMUSG00000051391	Ywhag	chr5	-	135932516	135932642	135930684	135930949	135934322	135934616	0,1,1	8,3,8	25,12,0	36,14,12	251	125	0.00494744882728	0.0,0.142,0.059	0.257,0.299,0.0	-0.118
ENSMUSG00000046794	Ppp1r3b	chr8	+	35376566	35376753	35375757	35375805	35383983	35388134	140,146,130	29,9,34	168,63,55	10,1,2	312	125	0.00504972920323	0.659,0.867,0.605	0.871,0.962,0.917	-0.206
ENSMUSG00000045679	Pqlc3	chr12	-	16997495	16997703	16993654	16995644	16997773	16997856	7,8,6	0,0,0	170,69,63	6,4,6	333	125	0.00507714867492	1.0,1.0,1.0	0.914,0.866,0.798	0.141
ENSMUSG00000032182	Yipf2	chr9	-	21592527	21592588	21592060	21592218	21592736	21592831	19,28,35	5,4,2	156,31,58	0,2,2	186	125	0.00508240818254	0.719,0.825,0.922	1.0,0.912,0.951	-0.132
ENSMUSG00000063077	Kif1b	chr4	-	149220541	149220790	149214971	149215025	149222226	149222364	36,39,21	59,48,39	128,105,84	108,74,69	374	125	0.00512624437859	0.169,0.214,0.153	0.284,0.322,0.289	-0.12
ENSMUSG00000019856	Fam184a	chr10	-	53640944	53641062	53635231	53635434	53647571	53647756	33,40,46	2,6,1	14,12,16	0,0,0	243	125	0.00513133229057	0.895,0.774,0.959	1.0,1.0,1.0	-0.124
ENSMUSG00000024050	Wiz	chr17	-	32388603	32388755	32387572	32387817	32389259	32389376	16,20,20	30,42,23	137,42,37	51,32,32	277	125	0.00514276242084	0.194,0.177,0.282	0.548,0.372,0.343	-0.203
ENSMUSG00000054708	Ankrd24	chr10	+	81634864	81634995	81629548	81629748	81636368	81636426	1,2,0	4,1,5	23,8,12	12,2,4	256	125	0.00519263086741	0.109,0.494,0.0	0.483,0.661,0.594	-0.378
ENSMUSG00000015968	Cacna1d	chr14	-	30089821	30089905	30082410	30082539	30095317	30095428	47,44,73	4,1,9	10,5,1	0,0,0	209	125	0.00519790974674	0.875,0.963,0.829	1.0,1.0,1.0	-0.111
ENSMUSG00000062232	Rapgef2	chr3	-	79169738	79169756	79112170	79112302	79172907	79173075	69,62,38	89,68,65	53,26,23	21,18,15	143	125	0.00530760275639	0.404,0.444,0.338	0.688,0.558,0.573	-0.211
ENSMUSG00000062866	Phactr2	chr10	-	13261765	13261924	13253341	13253879	13266972	13267053	222,231,186	47,40,25	351,204,161	36,16,10	284	125	0.00534995778487	0.675,0.718,0.766	0.811,0.849,0.876	-0.126
ENSMUSG00000015214	Mtmr1	chrX	+	71394276	71394465	71392515	71392599	71400540	71400726	58,57,42	2,7,0	174,61,39	0,0,0	314	125	0.00540355532066	0.92,0.764,1.0	1.0,1.0,1.0	-0.105
ENSMUSG00000027315	Spint1	chr2	+	119248355	119248403	119246596	119246647	119248756	119249195	5,4,5	0,0,0	383,203,230	28,17,20	173	125	0.00549483242426	1.0,1.0,1.0	0.908,0.896,0.893	0.101
ENSMUSG00000106918	Mrpl33	chr5	+	31616380	31616487	31613971	31614022	31629615	31629720	35,24,35	0,0,1	61,22,23	1,7,2	232	125	0.00552172572575	1.0,1.0,0.95	0.97,0.629,0.861	0.163
ENSMUSG00000015882	Lcorl	chr5	-	45747055	45747307	45697183	45701997	45775391	45775521	65,44,32	1,0,0	160,49,45	9,4,0	377	125	0.00555373678063	0.956,1.0,1.0	0.855,0.802,1.0	0.1
ENSMUSG00000030683	Sez6l2	chr7	+	126967706	126967745	126967013	126967205	126967926	126968044	3,5,4	0,1,0	68,27,29	17,5,7	164	125	0.00560195353292	1.0,0.792,1.0	0.753,0.805,0.759	0.158
ENSMUSG00000042632	Pla2g6	chr15	-	79303573	79303602	79302618	79302697	79304304	79304492	3,6,10	9,6,5	12,1,3	48,24,54	154	125	0.00560331813264	0.213,0.448,0.619	0.169,0.033,0.043	0.345
ENSMUSG00000039844	Rapgef1	chr2	+	29710152	29710308	29707197	29707400	29719592	29719850	9,12,5	4,1,3	55,67,50	1,2,1	281	125	0.00564131654389	0.5,0.842,0.426	0.961,0.937,0.957	-0.362
ENSMUSG00000041757	Plekha6	chr1	+	133280338	133280407	133274792	133274879	133281782	133281863	1,6,5	0,1,0	71,56,33	18,15,3	194	125	0.00567796276409	1.0,0.794,1.0	0.718,0.706,0.876	0.165
ENSMUSG00000025602	Zfp202	chr9	+	40210440	40210560	40209766	40209896	40210895	40213189	60,89,80	9,6,9	157,51,48	2,0,4	245	125	0.00571828754684	0.773,0.883,0.819	0.976,1.0,0.86	-0.12
ENSMUSG00000038058	Nod1	chr6	-	54938137	54938221	54937353	54937437	54939303	54939387	29,36,44	6,5,4	27,5,5	0,1,0	209	125	0.00572730733672	0.743,0.812,0.868	1.0,0.749,1.0	-0.109
ENSMUSG00000037570	Mcrs1	chr15	-	99244347	99244376	99244144	99244237	99246926	99247065	14,7,9	1,3,4	13,8,3	1,0,0	154	125	0.00573687789414	0.919,0.654,0.646	0.913,1.0,1.0	-0.231
ENSMUSG00000028282	Casp8ap2	chr4	+	32639363	32641558	32634767	32634883	32643539	32646660	342,291,266	4,5,2	319,156,121	22,8,3	2320	125	0.0057698253989	0.822,0.758,0.878	0.439,0.512,0.685	0.274
ENSMUSG00000039377	Hlx	chr1	-	184730690	184730870	184729859	184730044	184731558	184732619	43,63,46	1,6,3	7,4,2	0,0,0	305	125	0.00577075474576	0.946,0.811,0.863	1.0,1.0,1.0	-0.127
ENSMUSG00000027692	Tnik	chr3	+	28594906	28594993	28594021	28594132	28596071	28596260	8,1,12	46,39,28	23,27,11	34,24,31	212	125	0.00579206298959	0.093,0.015,0.202	0.285,0.399,0.173	-0.182
ENSMUSG00000037300	Ttc13	chr8	-	124694829	124694940	124690276	124690359	124709902	124709973	77,76,89	124,88,104	170,74,114	107,71,75	236	125	0.00587085648995	0.247,0.314,0.312	0.457,0.356,0.446	-0.129
ENSMUSG00000031298	Adgrg2	chrX	+	160492599	160492752	160491397	160491499	160496304	160498070	25,20,48	6,1,1	71,26,46	0,0,0	278	125	0.00589997492175	0.652,0.9,0.956	1.0,1.0,1.0	-0.164
ENSMUSG00000037989	Wnk2	chr13	-	49050483	49050582	49044373	49044418	49052558	49052773	15,6,21	16,15,34	34,21,45	24,7,3	224	125	0.0059345782394	0.343,0.182,0.256	0.442,0.626,0.893	-0.393
ENSMUSG00000051527	Usp29	chr7	+	6737564	6737634	6730854	6731302	6738792	6738945	13,23,9	0,1,3	6,3,3	5,3,2	195	125	0.00603512319269	1.0,0.936,0.658	0.435,0.391,0.49	0.426
ENSMUSG00000096215	Smim22	chr16	+	5007773	5007888	5007351	5007418	5007971	5008069	4,5,4	0,0,0	236,82,68	18,6,2	240	125	0.00610523992255	1.0,1.0,1.0	0.872,0.877,0.947	0.101
ENSMUSG00000079481	Nhsl2	chrX	+	102073781	102073974	102073351	102073479	102076161	102076293	10,10,8	4,2,1	8,6,5	0,0,1	318	125	0.00612374404659	0.496,0.663,0.759	1.0,1.0,0.663	-0.248
ENSMUSG00000035165	Kcne3	chr7	+	100182681	100183074	100181150	100181274	100184137	100184865	83,63,72	6,3,10	16,9,6	1,0,0	518	125	0.00612374404659	0.769,0.835,0.635	0.794,1.0,1.0	-0.185
ENSMUSG00000025059	Gk	chrX	-	85739221	85739239	85737313	85737349	85740294	85740361	13,4,1	9,4,9	5,0,2	53,33,13	143	125	0.00615492781741	0.558,0.466,0.089	0.076,0.0,0.119	0.306
ENSMUSG00000026975	Dph7	chr2	+	24963455	24963543	24962440	24962810	24965559	24965654	35,42,57	6,6,1	105,40,41	3,0,0	213	125	0.00617144297005	0.774,0.804,0.971	0.954,1.0,1.0	-0.135
ENSMUSG00000054708	Ankrd24	chr10	+	81644975	81645143	81643802	81643893	81646304	81646433	41,40,44	32,30,45	56,16,25	96,25,55	293	125	0.00618314077899	0.353,0.363,0.294	0.199,0.214,0.162	0.145
ENSMUSG00000073557	Ppp1r12b	chr1	-	134870067	134870250	134865777	134865960	134872806	134872932	27,34,11	6,13,3	16,20,19	20,17,18	308	125	0.00620185031173	0.646,0.515,0.598	0.245,0.323,0.3	0.297
ENSMUSG00000031078	Cttn	chr7	-	144452547	144452658	144449559	144449615	144456440	144456495	2,0,3	0,2,5	11,3,2	1,1,0	236	125	0.00621633373132	1.0,0.0,0.241	0.854,0.614,1.0	-0.409
ENSMUSG00000037134	Prmt9	chr8	+	77562448	77562516	77560806	77560974	77563975	77564082	89,94,106	33,28,26	150,94,48	27,7,4	193	125	0.00622272044207	0.636,0.685,0.725	0.783,0.897,0.886	-0.173
ENSMUSG00000020474	Polm	chr11	-	5836193	5836374	5835700	5835799	5837560	5837789	113,80,87	10,4,11	230,113,130	6,2,3	306	125	0.00626326988801	0.822,0.891,0.764	0.94,0.958,0.947	-0.123
ENSMUSG00000079537	C030048H21Rik	chr2	-	26253339	26253482	26251997	26252086	26254754	26254885	2,2,2	0,0,0	93,95,62	7,8,2	268	125	0.00630704049963	1.0,1.0,1.0	0.861,0.847,0.935	0.119
ENSMUSG00000033721	Vav3	chr3	+	109578318	109578364	109563103	109563204	109628030	109628167	27,33,28	3,5,1	48,29,21	0,0,0	171	125	0.00634381987369	0.868,0.828,0.953	1.0,1.0,1.0	-0.117
ENSMUSG00000074071	Fam169b	chr7	+	68321819	68321905	68300832	68300963	68350233	68350416	5,3,3	0,0,0	18,7,4	6,1,0	211	125	0.00636690925588	1.0,1.0,1.0	0.64,0.806,1.0	0.185
ENSMUSG00000060288	Ppih	chr4	-	119311531	119311572	119310758	119310847	119317027	119317120	23,30,24	17,7,9	70,23,19	7,2,2	166	125	0.00644298705742	0.505,0.763,0.668	0.883,0.896,0.877	-0.24
ENSMUSG00000110234	Timm10b	chr7	+	105674150	105674288	105673819	105674044	105674419	105674471	5,11,6	0,0,0	19,1,5	3,1,2	263	125	0.00645391336636	1.0,1.0,1.0	0.751,0.322,0.543	0.461
ENSMUSG00000051427	Ccdc157	chr11	-	4149930	4150102	4148813	4149084	4160158	4160293	81,69,74	12,10,9	127,70,67	5,0,5	297	125	0.0064658714029	0.74,0.744,0.776	0.914,1.0,0.849	-0.168
ENSMUSG00000109926	RP23-218K15.5	chr7	-	45481788	45482041	45479008	45479133	45486740	45486811	20,18,23	0,0,2	37,24,19	9,1,4	378	125	0.00647114544446	1.0,1.0,0.792	0.576,0.888,0.611	0.239
ENSMUSG00000029913	Prdm5	chr6	+	65886084	65886178	65831248	65831371	65927916	65928021	7,6,15	0,0,1	3,0,2	3,2,0	219	125	0.0066636585005	1.0,1.0,0.895	0.363,0.0,1.0	0.511
ENSMUSG00000028137	Celf3	chr3	+	94489470	94490460	94488138	94488670	94491132	94492182	13,38,11	0,0,0	1234,544,505	17,4,9	1115	125	0.00676362177391	1.0,1.0,1.0	0.891,0.938,0.863	0.103
ENSMUSG00000024381	Bin1	chr18	+	32426223	32426352	32424819	32424967	32431982	32432093	401,342,504	104,122,133	230,133,147	142,59,60	254	125	0.00681716361991	0.655,0.58,0.651	0.444,0.526,0.547	0.123
ENSMUSG00000038879	Nipal2	chr15	-	34624971	34625031	34609172	34609294	34648665	34648837	4,3,1	0,0,0	57,12,8	6,3,0	185	125	0.00683289876051	1.0,1.0,1.0	0.865,0.73,1.0	0.135
ENSMUSG00000052949	Rnf157	chr11	-	116340337	116340378	116338405	116338830	116344194	116344305	14,21,16	101,84,97	41,14,9	92,33,23	166	125	0.00683699073731	0.095,0.158,0.11	0.251,0.242,0.228	-0.119
ENSMUSG00000039620	6430573F11Rik	chr8	+	36498326	36498481	36489043	36489245	36511572	36511591	44,26,44	0,0,1	62,41,32	5,3,2	280	125	0.00692628775075	1.0,1.0,0.952	0.847,0.859,0.877	0.123
ENSMUSG00000032712	2810474O19Rik	chr6	+	149324731	149324800	149310321	149310377	149325404	149325489	86,47,53	28,34,45	14,22,27	33,34,37	194	125	0.00693177180935	0.664,0.471,0.431	0.215,0.294,0.32	0.246
ENSMUSG00000085024	C230035I16Rik	chr13	-	23430228	23430352	23428304	23428412	23430709	23431022	12,17,16	2,0,5	18,4,7	0,0,0	249	125	0.00698277648601	0.751,1.0,0.616	1.0,1.0,1.0	-0.211
ENSMUSG00000021314	Amph	chr13	+	19125025	19125148	19121274	19121319	19137535	19137742	11,12,11	0,0,0	80,40,25	2,7,1	248	125	0.00699450209324	1.0,1.0,1.0	0.953,0.742,0.926	0.126
ENSMUSG00000025213	Kazald1	chr19	+	45076640	45077213	45076194	45076236	45078295	45078456	12,16,11	0,0,0	36,16,17	0,6,1	698	125	0.00699450209324	1.0,1.0,1.0	1.0,0.323,0.753	0.308
ENSMUSG00000040481	Bptf	chr11	-	107086711	107086897	107082512	107082700	107095001	107095190	25,38,24	111,98,80	30,24,11	43,20,21	311	125	0.00702674894082	0.083,0.135,0.108	0.219,0.325,0.174	-0.131
ENSMUSG00000085396	Firre	chrX	-	50627206	50627250	50626436	50626509	50630890	50630995	28,32,23	72,42,41	183,80,105	149,75,105	169	125	0.00704802841294	0.223,0.36,0.293	0.476,0.441,0.425	-0.155
ENSMUSG00000029022	Miip	chr4	-	147863027	147863136	147862437	147862949	147865654	147866014	33,55,61	8,5,7	154,51,65	4,0,4	234	125	0.00705146735275	0.688,0.855,0.823	0.954,1.0,0.897	-0.162
ENSMUSG00000024426	Atat1	chr17	-	35898256	35898299	35897881	35897915	35898387	35898467	312,291,364	39,34,47	312,118,168	105,33,24	168	125	0.00715840692882	0.856,0.864,0.852	0.689,0.727,0.839	0.106
ENSMUSG00000029127	Zbtb49	chr5	-	38213307	38214383	38210617	38210664	38216446	38216613	81,56,53	0,0,1	115,76,35	9,1,0	1201	125	0.00722160367028	1.0,1.0,0.847	0.571,0.888,1.0	0.129
ENSMUSG00000037860	Aim2	chr1	+	173454223	173454313	173452827	173452948	173455333	173455615	56,43,34	3,0,7	26,17,12	0,0,0	215	125	0.00725469326769	0.916,1.0,0.738	1.0,1.0,1.0	-0.115
ENSMUSG00000029166	Mapre3	chr5	+	30863203	30863405	30862497	30862643	30864573	30864728	156,188,212	18,11,20	342,138,105	12,4,3	327	125	0.0072634382107	0.768,0.867,0.802	0.916,0.93,0.93	-0.113
ENSMUSG00000052760	A630001G21Rik	chr1	-	85727513	85727698	85726613	85726615	85736471	85736561	2,2,6	5,6,6	1,1,0	19,3,10	310	125	0.00735024983724	0.139,0.118,0.287	0.021,0.118,0.0	0.135
ENSMUSG00000026319	2310035C23Rik	chr1	+	105740434	105740517	105735922	105736022	105741012	105741095	25,25,18	0,0,0	122,32,30	7,3,2	208	125	0.00735024983724	1.0,1.0,1.0	0.913,0.865,0.9	0.107
ENSMUSG00000046897	Zfp740	chr15	+	102205228	102205305	102204570	102204883	102208235	102208361	13,8,14	5,0,2	45,20,7	0,0,0	202	125	0.0074677496248	0.617,1.0,0.812	1.0,1.0,1.0	-0.19
ENSMUSG00000045962	Wnk1	chr6	-	119953770	119954232	119951897	119951995	119956070	119956196	127,75,103	72,30,26	110,109,102	13,24,9	587	125	0.00750183687228	0.273,0.347,0.458	0.643,0.492,0.707	-0.255
ENSMUSG00000017412	Cacnb4	chr2	-	52469476	52469607	52467243	52467320	52474862	52474985	10,7,6	0,0,0	12,7,11	6,1,0	256	125	0.00751228932215	1.0,1.0,1.0	0.494,0.774,1.0	0.244
ENSMUSG00000050623	Tex40	chr19	-	6923522	6923599	6922425	6922660	6924793	6925106	1,0,0	0,3,2	16,12,12	18,2,2	202	125	0.00751228932215	1.0,0.0,0.0	0.355,0.788,0.788	-0.31
ENSMUSG00000032384	Csnk1g1	chr9	+	65950015	65950064	65908985	65909168	65958328	65958721	25,33,24	1,1,0	61,46,19	8,2,5	174	125	0.00753868055377	0.947,0.96,1.0	0.846,0.943,0.732	0.129
ENSMUSG00000042035	Igsf3	chr3	+	101432914	101432974	101431203	101431593	101435330	101435732	220,236,192	37,39,28	52,34,28	40,9,11	185	125	0.00753868055377	0.801,0.803,0.822	0.468,0.719,0.632	0.202
ENSMUSG00000027810	Eif2a	chr3	+	58539589	58539646	58537533	58537608	58541039	58541139	60,80,71	39,34,23	219,62,56	40,14,11	182	125	0.00756449760339	0.514,0.618,0.68	0.79,0.753,0.778	-0.17
ENSMUSG00000026927	Sdccag3	chr2	-	26385989	26386063	26384681	26384821	26387555	26387671	43,35,48	3,4,5	40,18,6	15,6,6	199	125	0.00756449760339	0.9,0.846,0.858	0.626,0.653,0.386	0.313
ENSMUSG00000037514	Pank2	chr2	+	131282591	131282768	131274184	131274263	131287473	131287597	343,297,326	69,71,74	710,293,241	87,37,38	302	125	0.00761971783254	0.673,0.634,0.646	0.772,0.766,0.724	-0.103
ENSMUSG00000020831	0610010K14Rik	chr11	-	70235695	70235760	70235205	70235464	70236023	70236211	181,168,266	125,104,163	306,133,129	99,57,59	190	125	0.0076420221056	0.488,0.515,0.518	0.67,0.606,0.59	-0.115
ENSMUSG00000025213	Kazald1	chr19	+	45076663	45077213	45076138	45076236	45078295	45078456	14,18,13	0,0,0	38,19,20	0,6,1	675	125	0.00779433219717	1.0,1.0,1.0	1.0,0.37,0.787	0.281
ENSMUSG00000014353	Tmem87b	chr2	+	128839147	128839254	128837301	128837395	128841245	128841343	7,3,3	0,0,0	48,15,14	4,4,0	232	125	0.007794646743	1.0,1.0,1.0	0.866,0.669,1.0	0.155
ENSMUSG00000057265	Bbof1	chr12	+	84426707	84427201	84425135	84425280	84430004	84430079	4,1,1	3,1,1	23,10,0	0,0,1	619	125	0.00780976552816	0.212,0.168,0.168	1.0,1.0,0.0	-0.484
ENSMUSG00000097767	Miat	chr5	-	112228054	112228214	112220924	112221874	112228300	112228356	9,3,1	0,0,0	28,12,23	4,2,1	285	125	0.00781324034595	1.0,1.0,1.0	0.754,0.725,0.91	0.204
ENSMUSG00000048440	Cyp4f16	chr17	+	32540270	32540415	32536994	32537196	32542876	32543004	65,53,64	14,7,6	146,55,77	6,2,3	270	125	0.00793133270602	0.682,0.778,0.832	0.918,0.927,0.922	-0.158
ENSMUSG00000058806	Col13a1	chr10	-	61862014	61862113	61860439	61860484	61862627	61862771	101,70,137	8,10,16	16,2,7	8,3,4	224	125	0.00797401772066	0.876,0.796,0.827	0.527,0.271,0.494	0.402
ENSMUSG00000031736	Crnde	chr8	-	92346969	92347104	92326032	92326462	92350690	92350754	29,30,39	1,9,0	4,1,2	0,0,0	260	125	0.00797401772066	0.933,0.616,1.0	1.0,1.0,1.0	-0.15
ENSMUSG00000026743	Mllt10	chr2	+	18109781	18109891	18071124	18071204	18146776	18146872	24,22,18	3,3,3	52,16,29	2,0,0	235	125	0.00801393932791	0.81,0.796,0.761	0.933,1.0,1.0	-0.189
ENSMUSG00000031511	Arhgef7	chr8	+	11782524	11782655	11758430	11758517	11791455	11791544	7,8,8	3,3,0	3,4,5	0,0,0	256	125	0.0080828338712	0.533,0.566,1.0	1.0,1.0,1.0	-0.3
ENSMUSG00000022565	Plec	chr15	-	76178518	76181899	76170973	76178385	76182909	76183008	48,55,43	12,4,6	103,75,97	0,5,0	3506	125	0.0080828338712	0.125,0.329,0.204	1.0,0.348,1.0	-0.563
ENSMUSG00000002280	Narfl	chr17	+	25781192	25781378	25780879	25780952	25781687	25781845	60,81,93	6,4,4	255,92,98	5,0,0	311	125	0.0080828338712	0.801,0.891,0.903	0.953,1.0,1.0	-0.119
ENSMUSG00000054612	Mgmt	chr7	+	136951267	136951404	136894613	136894687	137085948	137086109	127,112,160	19,12,9	234,83,80	9,3,1	262	125	0.00817001744068	0.761,0.817,0.895	0.925,0.93,0.974	-0.119
ENSMUSG00000000416	Cttnbp2	chr6	-	18433819	18435446	18427438	18427642	18448247	18448469	77,51,50	4,2,0	51,32,37	0,0,0	1752	125	0.00819001691218	0.579,0.645,1.0	1.0,1.0,1.0	-0.259
ENSMUSG00000026458	Ppfia4	chr1	-	134299025	134299136	134296782	134298828	134299290	134299468	2,5,1	32,19,32	5,7,9	17,17,9	236	125	0.00827226726538	0.032,0.122,0.016	0.135,0.179,0.346	-0.163
ENSMUSG00000074071	Fam169b	chr7	+	68321819	68321905	68304551	68304651	68329221	68329399	6,6,9	0,0,0	166,68,30	7,8,2	211	125	0.00828944502886	1.0,1.0,1.0	0.934,0.834,0.899	0.111
ENSMUSG00000032567	Aste1	chr9	+	105396797	105397858	105396544	105396705	105401475	105401686	32,48,59	0,0,0	137,67,49	4,0,3	1186	125	0.00841911235891	1.0,1.0,1.0	0.783,1.0,0.633	0.195
ENSMUSG00000043909	Trp53bp1	chr2	-	121227644	121227848	121216142	121216171	121235572	121236869	11,5,9	0,1,8	26,17,9	0,1,0	329	125	0.00851515380297	1.0,0.655,0.299	1.0,0.866,1.0	-0.304
ENSMUSG00000040722	Scamp5	chr9	-	57447076	57447233	57446071	57446173	57451355	57451484	115,111,115	9,5,4	212,89,88	26,16,12	282	125	0.00851515380297	0.85,0.908,0.927	0.783,0.711,0.765	0.142
ENSMUSG00000036534	Slc38a7	chr8	-	95852801	95852907	95848380	95848768	95853485	95853539	34,28,28	14,14,4	85,26,46	3,5,3	231	125	0.00851552069124	0.568,0.52,0.791	0.939,0.738,0.892	-0.23
ENSMUSG00000032017	Grik4	chr9	-	42550406	42550516	42547566	42547740	42566298	42566412	10,16,21	0,1,0	14,2,6	4,1,1	235	125	0.00855743365786	1.0,0.895,1.0	0.651,0.515,0.761	0.323
ENSMUSG00000028760	Eif4g3	chr4	+	138087532	138087565	138082892	138082988	138095908	138095929	15,8,12	0,0,0	5,2,10	2,2,2	158	125	0.0086688924962	1.0,1.0,1.0	0.664,0.442,0.798	0.365
ENSMUSG00000024897	Apba1	chr19	+	23932683	23932716	23917552	23917698	23933699	23933786	7,6,1	2,5,7	62,37,32	3,2,7	158	125	0.00867670140463	0.735,0.487,0.102	0.942,0.936,0.783	-0.446
ENSMUSG00000026932	Nacc2	chr2	-	26062191	26062297	26061572	26061670	26064453	26064618	36,27,22	3,4,1	24,16,14	0,0,0	231	125	0.00873026174074	0.867,0.785,0.923	1.0,1.0,1.0	-0.142
ENSMUSG00000040505	Abcg5	chr17	-	84672153	84672293	84671121	84671251	84673522	84673655	46,44,52	1,5,3	16,6,9	0,0,0	265	125	0.00875140594068	0.956,0.806,0.891	1.0,1.0,1.0	-0.116
ENSMUSG00000036672	Cenpt	chr8	-	105849012	105849055	105848746	105848899	105849424	105849521	48,73,83	8,29,20	141,42,45	14,6,1	168	125	0.00884593963125	0.817,0.652,0.755	0.882,0.839,0.971	-0.156
ENSMUSG00000054580	Pla2r1	chr2	-	60534722	60535103	60530366	60530540	60553009	60553308	7,10,3	0,0,0	253,145,134	3,5,8	506	125	0.00886268976841	1.0,1.0,1.0	0.954,0.878,0.805	0.121
ENSMUSG00000030815	Phkg2	chr7	+	127577974	127578029	127577534	127577646	127579809	127579973	7,0,1	1,1,3	18,6,1	0,0,0	180	125	0.00886268976841	0.829,0.0,0.188	1.0,1.0,1.0	-0.661
ENSMUSG00000008140	Emc10	chr7	-	44491162	44491249	44490110	44490970	44491954	44492048	178,207,200	209,265,225	480,156,187	391,124,137	212	125	0.00886268976841	0.334,0.315,0.344	0.42,0.426,0.446	-0.1
ENSMUSG00000024743	Syt7	chr19	+	10421756	10421888	10417962	10418042	10435549	10435685	4,4,0	2,8,9	102,53,43	46,20,9	257	125	0.00900387543317	0.493,0.196,0.0	0.519,0.563,0.699	-0.364
ENSMUSG00000007812	Zfp655	chr5	+	145235305	145235391	145233440	145233602	145237049	145237848	11,3,5	6,2,9	64,20,9	11,3,0	211	125	0.00900387543317	0.521,0.471,0.248	0.775,0.798,1.0	-0.444
ENSMUSG00000049690	Nckap5	chr1	-	126033772	126033964	126024275	126028015	126102543	126102663	21,15,8	0,0,2	52,36,19	8,4,13	317	125	0.00901606831614	1.0,1.0,0.612	0.719,0.78,0.366	0.249
ENSMUSG00000008682	Rpl10	chrX	+	74271360	74271718	74270978	74271024	74271799	74271907	44,36,59	2,0,8	148,28,52	1,1,0	483	125	0.00901606831614	0.851,1.0,0.656	0.975,0.879,1.0	-0.116
ENSMUSG00000055835	Zfp1	chr8	+	111666119	111666204	111658385	111658441	111669490	111670682	93,91,116	11,18,17	186,66,66	8,7,2	210	125	0.00902341255249	0.834,0.751,0.802	0.933,0.849,0.952	-0.116
ENSMUSG00000056724	Nbeal2	chr9	-	110641410	110641491	110639779	110639863	110641770	110641877	2,4,1	0,0,0	17,18,14	7,1,0	206	125	0.00903895626389	1.0,1.0,1.0	0.596,0.916,1.0	0.163
ENSMUSG00000041617	Ccdc74a	chr16	+	17648794	17648960	17648066	17648126	17649994	17650074	19,10,23	0,7,3	13,8,9	0,1,0	291	125	0.0090605244772	1.0,0.38,0.767	1.0,0.775,1.0	-0.209
ENSMUSG00000031358	Msl3	chrX	-	168672262	168672345	168671794	168671890	168673727	168673898	155,137,145	148,118,125	266,121,98	368,161,151	208	125	0.00907761003089	0.386,0.411,0.411	0.303,0.311,0.281	0.104
ENSMUSG00000030022	Adamts9	chr6	-	92823346	92823514	92807014	92807185	92849291	92849468	35,32,21	3,4,6	73,45,43	2,2,0	293	125	0.00911160804325	0.833,0.773,0.599	0.94,0.906,1.0	-0.214
ENSMUSG00000044348	Slc25a53	chrX	-	137032350	137032500	137027989	137028154	137038165	137038272	6,16,10	5,0,2	32,8,4	1,0,0	275	125	0.00928429974039	0.353,1.0,0.694	0.936,1.0,1.0	-0.296
ENSMUSG00000006958	Chrd	chr16	+	20734006	20734136	20733530	20733634	20734272	20734401	41,48,27	1,0,0	33,12,7	4,1,2	255	125	0.00937040647322	0.953,1.0,1.0	0.802,0.855,0.632	0.221
ENSMUSG00000003575	Crtc1	chr8	-	70408894	70409011	70406077	70406215	70439432	70439579	158,223,145	18,20,24	198,144,152	15,6,3	242	125	0.00943473555389	0.819,0.852,0.757	0.872,0.925,0.963	-0.111
ENSMUSG00000034579	Pla2g3	chr11	+	3490142	3490277	3489761	3489894	3490806	3491090	3,3,3	0,1,0	17,9,4	0,6,4	260	125	0.00946875927674	1.0,0.591,1.0	1.0,0.419,0.325	0.282
ENSMUSG00000040594	Ranbp17	chr11	-	33500679	33500770	33493250	33493417	33504681	33504828	34,25,17	2,0,2	74,31,18	14,9,4	216	125	0.00954544295489	0.908,1.0,0.831	0.754,0.666,0.723	0.199
ENSMUSG00000030779	Rbbp6	chr7	+	122997595	122997697	122996942	122997305	122998524	123000279	124,136,139	112,110,101	245,126,137	108,65,76	227	125	0.00964339983909	0.379,0.405,0.431	0.555,0.516,0.498	-0.118
ENSMUSG00000057858	Fam204a	chr19	-	60220489	60220577	60220329	60220360	60221053	60221304	452,441,518	187,192,201	606,268,209	137,62,72	213	125	0.00964339983909	0.587,0.574,0.602	0.722,0.717,0.63	-0.102
ENSMUSG00000038056	Kmt2c	chr5	-	25330795	25330900	25329446	25329575	25338412	25338581	28,15,10	34,10,12	41,25,15	14,4,6	230	125	0.00964716098982	0.309,0.449,0.312	0.614,0.773,0.576	-0.298
ENSMUSG00000093738	AI606473	chr3	+	154332358	154332505	154330820	154331063	154332913	154334254	67,82,93	4,2,8	6,1,1	0,0,0	272	125	0.00964716098982	0.885,0.95,0.842	1.0,1.0,1.0	-0.108
ENSMUSG00000026442	Nfasc	chr1	-	132665478	132665587	132642677	132642858	132741670	132741778	3,7,1	0,0,0	81,43,34	1,2,8	234	125	0.00969002911151	1.0,1.0,1.0	0.977,0.92,0.694	0.136
ENSMUSG00000022701	Ccdc191	chr16	+	43892152	43892191	43889799	43890038	43898089	43898231	1,1,2	20,23,27	13,12,3	52,36,31	164	125	0.00969002911151	0.037,0.032,0.053	0.16,0.203,0.069	-0.103
ENSMUSG00000061306	Slc38a10	chr11	-	120140592	120140686	120134779	120134882	120147720	120147838	11,7,4	1,3,2	22,9,4	1,0,0	219	125	0.00984577456739	0.863,0.571,0.533	0.926,1.0,1.0	-0.32
ENSMUSG00000030924	2610020H08Rik	chr7	+	119828091	119828206	119827302	119827376	119832670	119832775	24,38,47	29,40,35	91,25,40	34,14,12	240	125	0.00990665879592	0.301,0.331,0.412	0.582,0.482,0.635	-0.218
ENSMUSG00000021636	Marveld2	chr13	-	100607776	100607812	100600888	100601037	100611432	100612584	2,4,4	0,0,1	299,162,123	57,18,35	161	125	0.0100079383198	1.0,1.0,0.756	0.803,0.875,0.732	0.115
ENSMUSG00000026489	Coq8a	chr1	-	180178576	180178643	180174250	180174325	180178882	180179284	14,29,21	0,3,5	58,17,31	1,0,0	192	125	0.0100945408663	1.0,0.863,0.732	0.974,1.0,1.0	-0.126
ENSMUSG00000029074	Ttll10	chr4	-	156043625	156043797	156043046	156043187	156045324	156045410	0,3,0	2,1,4	58,77,73	29,25,32	297	125	0.0101044846995	0.0,0.558,0.0	0.457,0.565,0.49	-0.318
ENSMUSG00000036860	Mrpl55	chr11	+	59204174	59204255	59202485	59202659	59205648	59205927	100,100,151	33,26,40	265,87,109	37,15,13	206	125	0.0101182476107	0.648,0.7,0.696	0.813,0.779,0.836	-0.128
ENSMUSG00000024163	Mapk8ip3	chr17	-	24908410	24908428	24907328	24907386	24909149	24909161	10,6,8	8,8,13	54,23,39	17,5,16	143	125	0.0101566585601	0.522,0.396,0.35	0.735,0.801,0.681	-0.316
ENSMUSG00000042258	Isl1	chr13	-	116305217	116305477	116303045	116303332	116308273	116308463	12,3,4	0,0,0	477,248,186	11,6,13	385	125	0.010162376376	1.0,1.0,1.0	0.934,0.931,0.823	0.104
ENSMUSG00000024462	Gabbr1	chr17	+	37049652	37049797	37048577	37048606	37050998	37051127	51,84,59	5,9,6	47,38,34	2,0,1	270	125	0.0101740396922	0.825,0.812,0.82	0.916,1.0,0.94	-0.133
ENSMUSG00000058897	Col25a1	chr3	+	130584699	130584726	130583269	130583323	130585682	130585736	36,34,37	21,22,30	1,0,3	5,3,6	152	125	0.0103040904288	0.585,0.56,0.504	0.141,0.0,0.291	0.406
ENSMUSG00000024055	Cyp4f13	chr17	-	32941055	32941200	32930540	32930662	32946804	32947003	19,24,29	0,1,0	71,30,38	6,5,0	270	125	0.0105969643086	1.0,0.917,1.0	0.846,0.735,1.0	0.112
ENSMUSG00000025871	4833439L19Rik	chr13	-	54564514	54564621	54556526	54556651	54565181	54565435	216,336,248	93,126,122	712,220,215	99,51,76	232	125	0.01072083028	0.556,0.59,0.523	0.795,0.699,0.604	-0.143
ENSMUSG00000033819	Ppp1r16a	chr15	+	76693438	76693514	76693013	76693138	76693594	76693724	86,85,102	8,15,15	225,86,108	13,3,5	201	125	0.0107737215191	0.87,0.779,0.809	0.915,0.947,0.931	-0.112
ENSMUSG00000025857	Dnaaf5	chr5	+	139161700	139161933	139153357	139153476	139166059	139166203	42,29,32	6,1,2	253,66,68	4,0,0	358	125	0.01084901315	0.71,0.91,0.848	0.957,1.0,1.0	-0.163
ENSMUSG00000025871	4833439L19Rik	chr13	-	54564509	54564621	54556586	54556651	54565181	54565330	220,345,244	93,126,122	726,226,216	99,51,76	237	125	0.0110050116711	0.555,0.591,0.513	0.795,0.7,0.6	-0.145
ENSMUSG00000092192	Dyx1c1	chr9	+	72961257	72961391	72960581	72960729	72964090	72964236	24,15,17	1,0,0	44,24,19	6,0,3	259	125	0.011034451972	0.921,1.0,1.0	0.78,1.0,0.753	0.129
ENSMUSG00000034883	Lrr1	chr12	+	69174391	69175113	69168813	69169062	69178579	69179010	150,116,157	0,0,3	188,106,92	14,0,3	847	125	0.0112087055972	1.0,1.0,0.885	0.665,1.0,0.819	0.134
ENSMUSG00000023873	1700010I14Rik	chr17	+	9001769	9001945	9001127	9001186	9005191	9005245	29,23,23	6,5,9	112,32,55	8,2,3	301	125	0.0112653599168	0.667,0.656,0.515	0.853,0.869,0.884	-0.256
ENSMUSG00000029034	Cpsf3l	chr4	+	155886091	155886160	155885564	155885703	155886797	155886919	119,112,149	21,27,30	312,137,128	24,11,20	194	125	0.0113574099588	0.785,0.728,0.762	0.893,0.889,0.805	-0.104
ENSMUSG00000038274	Fau	chr19	+	6059143	6059199	6058427	6058572	6059348	6059524	19,29,31	5,7,15	280,39,36	18,7,6	181	125	0.0114038294281	0.724,0.741,0.588	0.915,0.794,0.806	-0.154
ENSMUSG00000002006	Pdzd4	chrX	-	73799833	73800087	73796829	73796892	73824281	73824969	108,78,83	3,5,5	108,41,31	2,0,0	379	125	0.0114587464832	0.922,0.837,0.846	0.947,1.0,1.0	-0.114
ENSMUSG00000051166	Eml5	chr12	-	98794113	98794286	98792515	98792678	98794430	98794619	7,7,2	0,0,0	150,79,98	6,6,3	298	125	0.0114603645554	1.0,1.0,1.0	0.913,0.847,0.932	0.103
ENSMUSG00000057637	Prdm2	chr4	-	143131709	143136099	143111633	143111777	143162055	143162182	264,198,347	0,0,0	302,167,207	2,1,3	4515	125	0.0114827102419	1.0,1.0,1.0	0.807,0.822,0.656	0.238
ENSMUSG00000035694	Caps2	chr10	+	112211096	112211193	112208277	112208403	112215428	112216555	8,6,21	0,0,0	12,9,7	2,1,3	222	125	0.0114930564925	1.0,1.0,1.0	0.772,0.835,0.568	0.275
ENSMUSG00000022094	Slc39a14	chr14	-	70313600	70313770	70310855	70310975	70316437	70316624	66,56,42	5,5,4	41,18,35	0,0,2	295	125	0.0115844805509	0.848,0.826,0.816	1.0,1.0,0.881	-0.13
ENSMUSG00000027506	Tpd52	chr3	-	8936438	8936480	8934991	8935040	8944610	8944712	2,6,1	12,18,11	337,163,133	590,188,228	167	125	0.0116334623757	0.111,0.2,0.064	0.299,0.394,0.304	-0.207
ENSMUSG00000029208	Guf1	chr5	+	69563082	69563222	69561653	69561857	69564523	69564647	196,171,179	102,73,113	432,175,172	120,45,68	265	125	0.0117784585098	0.475,0.525,0.428	0.629,0.647,0.544	-0.131
ENSMUSG00000058881	Zfp516	chr18	+	82986743	82988198	82955523	82957449	83001272	83005314	261,273,277	9,2,7	382,239,214	2,2,0	1580	125	0.0118274174572	0.696,0.915,0.758	0.938,0.904,1.0	-0.158
ENSMUSG00000023805	Synj2	chr17	+	6029699	6029834	6028418	6028586	6032696	6032809	20,24,35	17,8,15	37,32,29	56,40,47	260	125	0.0119249004899	0.361,0.591,0.529	0.241,0.278,0.229	0.244
ENSMUSG00000024381	Bin1	chr18	+	32431670	32431742	32426223	32426352	32431982	32432093	219,208,258	28,38,50	178,79,78	14,10,0	197	125	0.0119297973741	0.832,0.776,0.766	0.89,0.834,1.0	-0.117
ENSMUSG00000068130	Zfp442	chr2	-	150410940	150411001	150407140	150409789	150411210	150411337	55,44,23	2,0,10	47,40,11	1,0,0	186	125	0.0119513762713	0.949,1.0,0.607	0.969,1.0,1.0	-0.138
ENSMUSG00000020385	Clk4	chr11	+	51268164	51268231	51267170	51267331	51270536	51270595	84,48,71	88,63,87	84,44,37	173,84,84	192	125	0.0121335918784	0.383,0.332,0.347	0.24,0.254,0.223	0.115
ENSMUSG00000059119	Nap1l4	chr7	-	143527165	143527311	143521400	143521430	143532308	143532380	20,7,22	5,5,3	15,6,7	2,0,0	271	125	0.0122938147261	0.649,0.392,0.772	0.776,1.0,1.0	-0.321
ENSMUSG00000036550	Cnot1	chr8	-	95720642	95720777	95719450	95720485	95721505	95721638	46,65,81	20,24,44	156,51,62	30,14,7	260	125	0.0125209938922	0.525,0.566,0.47	0.714,0.637,0.81	-0.2
ENSMUSG00000024985	Tcf7l2	chr19	+	55924529	55924580	55923895	55923944	55931433	55933654	85,79,105	15,19,30	41,33,46	23,14,27	176	125	0.0125213142141	0.801,0.747,0.713	0.559,0.626,0.548	0.176
ENSMUSG00000090386	Mir99ahg	chr16	+	77360662	77360718	77329204	77329678	77501502	77501610	33,14,24	0,0,0	26,10,11	1,4,2	181	125	0.0125518677196	1.0,1.0,1.0	0.947,0.633,0.792	0.209
ENSMUSG00000028549	Itgb3bp	chr4	-	99798695	99798762	99789600	99789679	99814057	99814100	105,74,138	83,80,96	244,93,102	363,138,121	192	125	0.0126251377192	0.452,0.376,0.483	0.304,0.305,0.354	0.116
ENSMUSG00000059475	Zfp426	chr9	-	20476395	20476478	20473027	20473108	20486329	20486437	12,1,5	0,0,0	9,3,3	2,0,4	208	125	0.0128013108865	1.0,1.0,1.0	0.73,1.0,0.311	0.32
ENSMUSG00000037514	Pank2	chr2	+	131287473	131287597	131273910	131274120	131296272	131296488	33,26,50	4,4,0	46,15,22	0,0,0	249	125	0.012988122799	0.806,0.765,1.0	1.0,1.0,1.0	-0.143
ENSMUSG00000037627	Rgs22	chr15	-	36122269	36122332	36106899	36107121	36139878	36139907	7,8,1	1,1,4	3,4,1	0,0,0	188	125	0.0131395762439	0.823,0.842,0.143	1.0,1.0,1.0	-0.397
ENSMUSG00000017897	Eya2	chr2	+	165665256	165665403	165664785	165664886	165685548	165685691	0,4,0	4,3,6	74,20,23	27,16,26	272	125	0.01317814723	0.0,0.38,0.0	0.557,0.365,0.289	-0.277
ENSMUSG00000042632	Pla2g6	chr15	-	79304304	79304469	79302618	79302697	79305702	79305811	11,8,15	28,19,29	102,41,61	105,48,54	290	125	0.0131902759457	0.145,0.154,0.182	0.295,0.269,0.327	-0.137
ENSMUSG00000055835	Zfp1	chr8	+	111666060	111666204	111658385	111658441	111669490	111671008	143,117,149	11,18,17	246,86,86	8,7,2	269	125	0.0133224321204	0.858,0.751,0.803	0.935,0.851,0.952	-0.109
ENSMUSG00000039768	Dnajc11	chr4	+	151968498	151970930	151957102	151957204	151973479	151973669	475,474,555	4,5,3	1077,410,471	1,1,1	2557	125	0.0133686710212	0.853,0.823,0.9	0.981,0.952,0.958	-0.105
ENSMUSG00000029836	Cbx3	chr6	+	51478437	51478600	51471815	51471868	51481723	51481818	7,7,10	13,6,9	60,13,4	8,5,2	288	125	0.0134100399743	0.189,0.336,0.325	0.765,0.53,0.465	-0.303
ENSMUSG00000046707	Csnk2a2	chr8	-	95473370	95473421	95465650	95465710	95487564	95487676	195,158,148	21,28,30	306,121,147	33,4,7	176	125	0.013491189867	0.868,0.8,0.778	0.868,0.956,0.937	-0.105
ENSMUSG00000034312	Iqsec1	chr6	-	90664021	90664071	90656087	90661025	90667899	90668076	12,32,28	0,0,1	32,13,17	2,4,2	175	125	0.0135311949193	1.0,1.0,0.952	0.92,0.699,0.859	0.158
ENSMUSG00000032384	Csnk1g1	chr9	+	65921003	65921068	65908973	65909168	65958328	65958666	6,10,4	1,1,0	27,9,8	8,2,5	190	125	0.0136852077836	0.798,0.868,1.0	0.689,0.748,0.513	0.239
ENSMUSG00000075324	Fign	chr2	-	64096894	64097064	63971506	63980899	64097841	64098038	29,22,26	4,1,1	14,10,8	12,2,3	295	125	0.0137116420419	0.754,0.903,0.917	0.331,0.679,0.531	0.344
ENSMUSG00000045962	Wnk1	chr6	-	119953770	119953902	119951897	119951995	119956070	119956170	15,16,12	72,30,26	23,14,16	13,24,9	257	125	0.0137116420419	0.092,0.206,0.183	0.463,0.221,0.464	-0.222
ENSMUSG00000031153	Gripap1	chrX	+	7794259	7794286	7792275	7792337	7799289	7799428	13,10,18	145,87,102	36,26,10	80,49,85	152	125	0.0138178709235	0.069,0.086,0.127	0.27,0.304,0.088	-0.127
ENSMUSG00000003452	Bicd1	chr6	+	149520352	149520546	149518905	149519113	149556643	149556731	0,2,4	1,0,0	6,8,1	24,20,8	319	125	0.0138187387931	0.0,1.0,1.0	0.089,0.136,0.047	0.576
ENSMUSG00000022214	Dcaf11	chr14	+	55560440	55560627	55560024	55560121	55561074	55561442	47,59,58	2,0,3	161,39,69	21,3,6	312	125	0.013873955064	0.904,1.0,0.886	0.754,0.839,0.822	0.125
ENSMUSG00000087396	4933407K13Rik	chrX	-	75709243	75710703	75706931	75708459	75727457	75727518	6,9,11	7,4,1	8,1,4	1,0,0	1585	125	0.0138800936198	0.063,0.151,0.465	0.387,1.0,1.0	-0.569
ENSMUSG00000032578	Cish	chr9	+	107299923	107300144	107296025	107297034	107300367	107300458	79,107,100	17,17,12	115,38,68	7,3,2	346	125	0.0138947488418	0.627,0.695,0.751	0.856,0.821,0.925	-0.176
ENSMUSG00000025505	Tmem80	chr7	+	141331417	141331561	141328129	141328266	141332909	141333008	197,196,217	31,52,41	354,115,143	112,46,57	269	125	0.013910095391	0.747,0.637,0.711	0.595,0.537,0.538	0.142
ENSMUSG00000029569	Tmem168	chr6	-	13602237	13603487	13594943	13595086	13607829	13608100	137,140,111	11,5,3	209,84,97	1,1,2	1375	125	0.0139491124589	0.531,0.718,0.771	0.95,0.884,0.815	-0.21
ENSMUSG00000025786	Zdhhc3	chr9	-	123098922	123098974	123084213	123084310	123100258	123100349	2,2,0	6,1,3	9,3,3	0,0,4	177	125	0.0139878306035	0.191,0.585,0.0	1.0,1.0,0.346	-0.523
ENSMUSG00000039844	Rapgef1	chr2	+	29710155	29710308	29707197	29707400	29719592	29719850	13,9,13	4,1,3	77,41,55	1,2,1	278	125	0.0139878306035	0.594,0.802,0.661	0.972,0.902,0.961	-0.259
ENSMUSG00000000416	Cttnbp2	chr6	-	18433982	18435446	18427438	18427642	18448247	18448469	85,51,66	4,2,0	41,47,32	0,0,0	1589	125	0.0140971613452	0.626,0.667,1.0	1.0,1.0,1.0	-0.236
ENSMUSG00000025326	Ube3a	chr7	+	59240966	59241033	59228801	59229271	59243349	59243469	31,41,19	4,4,5	39,18,10	17,15,4	192	125	0.0141096486431	0.835,0.87,0.712	0.599,0.439,0.619	0.253
ENSMUSG00000074039	4930520O04Rik	chr9	+	114368843	114368899	114368302	114368484	114368988	114369063	2,3,10	0,2,0	15,1,2	5,2,4	181	125	0.0141133601715	1.0,0.509,1.0	0.674,0.257,0.257	0.44
ENSMUSG00000021998	Lcp1	chr14	+	75176814	75176933	75136331	75136642	75198076	75198163	15,23,8	1,3,4	5,3,6	14,2,4	244	125	0.0141319337972	0.885,0.797,0.506	0.155,0.435,0.435	0.388
ENSMUSG00000024969	Mark2	chr19	-	7279110	7279278	7278041	7278086	7279985	7280012	39,39,50	17,20,19	69,26,42	66,24,38	293	125	0.0142332143093	0.495,0.454,0.529	0.308,0.316,0.32	0.178
ENSMUSG00000006344	Ggt5	chr10	+	75609198	75609392	75608750	75608887	75609844	75609951	3,1,4	0,0,0	50,47,41	2,1,5	319	125	0.0142332143093	1.0,1.0,1.0	0.907,0.948,0.763	0.127
ENSMUSG00000028580	Pum1	chr4	+	130718153	130718262	130701041	130701110	130727997	130728164	302,337,214	71,74,88	509,280,273	59,50,48	234	125	0.0143221295365	0.694,0.709,0.565	0.822,0.749,0.752	-0.118
ENSMUSG00000019856	Fam184a	chr10	-	53638176	53638281	53635231	53635434	53640944	53641062	23,19,33	23,24,25	63,21,28	10,10,12	230	125	0.0146155672757	0.352,0.301,0.418	0.774,0.533,0.559	-0.265
ENSMUSG00000059005	Hnrnpa3	chr2	+	75663570	75663714	75662660	75662756	75665027	75665150	18,13,24	0,0,0	117,55,35	4,0,6	269	125	0.0146649372916	1.0,1.0,1.0	0.931,1.0,0.731	0.113
ENSMUSG00000092167	Gm3696	chr14	-	7090682	7090817	7089788	7089951	7100564	7100621	20,11,17	30,8,25	52,28,29	29,9,12	260	125	0.0147531110477	0.243,0.398,0.246	0.463,0.599,0.537	-0.237
ENSMUSG00000020231	Dip2a	chr10	-	76321489	76321606	76319466	76319586	76327701	76327773	195,187,127	9,19,10	82,72,88	20,14,11	242	125	0.0147531110477	0.918,0.836,0.868	0.679,0.727,0.805	0.137
ENSMUSG00000045349	Sh2d5	chr4	+	138254697	138254772	138254272	138254353	138255551	138255698	11,14,9	0,0,0	19,17,22	2,2,3	200	125	0.0147531110477	1.0,1.0,1.0	0.856,0.842,0.821	0.16
ENSMUSG00000028556	Dock7	chr4	-	98993646	98993736	98991392	98991459	99001032	99001202	46,39,34	9,7,5	85,63,47	2,5,2	215	125	0.01477285885	0.748,0.764,0.798	0.961,0.88,0.932	-0.154
ENSMUSG00000029330	Cds1	chr5	+	101812494	101812563	101806547	101806621	101814399	101814552	12,4,10	13,3,1	122,57,75	8,4,4	194	125	0.0149029237898	0.373,0.462,0.866	0.908,0.902,0.924	-0.344
ENSMUSG00000027323	Rad51	chr2	+	119134386	119134508	119131503	119131617	119147241	119147445	4,3,6	1,2,2	11,4,3	0,0,0	247	125	0.0149630000771	0.669,0.432,0.603	1.0,1.0,1.0	-0.432
ENSMUSG00000026648	Dclre1c	chr2	+	3433746	3433806	3425363	3425415	3436988	3437090	2,6,13	0,0,1	14,6,7	5,2,0	185	125	0.0150036613746	1.0,1.0,0.898	0.654,0.67,1.0	0.191
ENSMUSG00000029924	Slc37a3	chr6	-	39367643	39367766	39366888	39367046	39377618	39377657	7,14,23	45,48,44	103,33,36	124,43,74	248	125	0.0150368266238	0.073,0.128,0.209	0.295,0.279,0.197	-0.12
ENSMUSG00000075318	Scn2a1	chr2	+	65682502	65682594	65681996	65682125	65683670	65683943	1,2,1	7,4,9	3,1,0	0,0,1	217	125	0.01516054548	0.076,0.224,0.06	1.0,1.0,0.0	-0.547
ENSMUSG00000041488	Stx3	chr19	-	11790047	11790093	11789556	11789631	11791745	11791845	5,5,2	15,15,13	31,12,8	541,314,271	171	125	0.0152372583308	0.196,0.196,0.101	0.04,0.027,0.021	0.135
ENSMUSG00000030545	Pex11a	chr7	-	79740164	79740280	79735956	79737910	79742909	79743080	45,61,43	35,21,19	119,33,45	23,8,5	241	125	0.0152965495566	0.4,0.601,0.54	0.729,0.681,0.824	-0.231
ENSMUSG00000002944	Cd36	chr5	-	17835617	17835671	17829455	17829549	17888710	17888747	3,2,0	0,0,1	57,23,17	55,25,57	179	125	0.0153246600025	1.0,1.0,0.0	0.42,0.391,0.172	0.339
ENSMUSG00000034035	Ccdc17	chr4	+	116599556	116599667	116599288	116599490	116599886	116600201	5,3,7	6,2,5	26,24,27	7,2,3	236	125	0.0153613200653	0.306,0.443,0.426	0.663,0.864,0.827	-0.393
ENSMUSG00000003363	Pld3	chr7	-	27545187	27545285	27542815	27542904	27552997	27553151	41,46,33	9,23,10	91,40,51	5,7,7	223	125	0.0154699386765	0.719,0.529,0.649	0.911,0.762,0.803	-0.193
ENSMUSG00000030924	2610020H08Rik	chr7	+	119844258	119844446	119843847	119844064	119845382	119845501	41,42,55	16,16,25	152,45,75	27,10,3	313	125	0.0154699386765	0.506,0.512,0.468	0.692,0.642,0.909	-0.252
ENSMUSG00000025578	Cbx8	chr11	-	119040347	119040391	119039931	119039998	119040781	119040969	22,24,25	2,2,5	27,10,15	0,1,0	169	125	0.0155157167305	0.891,0.899,0.787	1.0,0.881,1.0	-0.101
ENSMUSG00000087177	E130307A14Rik	chr10	-	39632949	39633016	39622624	39622727	39640379	39640511	19,23,20	10,10,8	30,13,4	3,1,1	192	125	0.0155887177476	0.553,0.6,0.619	0.867,0.894,0.723	-0.237
ENSMUSG00000055717	Slain1	chr14	+	103684233	103684383	103656932	103657072	103685668	103685818	16,10,22	12,36,48	205,102,113	161,72,70	275	125	0.0157020977002	0.377,0.112,0.172	0.367,0.392,0.423	-0.174
ENSMUSG00000054426	A930005H10Rik	chr3	-	115886321	115886375	115881785	115881838	115887775	115888104	12,9,23	27,39,19	6,10,8	106,35,41	179	125	0.01578743079	0.237,0.139,0.458	0.038,0.166,0.12	0.17
ENSMUSG00000041189	Chrnb1	chr11	-	69795594	69795734	69794149	69794259	69795821	69795943	1,6,1	0,0,0	61,41,57	6,2,1	265	125	0.01578743079	1.0,1.0,1.0	0.827,0.906,0.964	0.101
ENSMUSG00000036356	Csgalnact1	chr8	-	68718853	68719494	68645798	68645935	68735025	68735102	2,0,0	4,7,2	13,2,0	3,1,4	766	125	0.01578743079	0.075,0.0,0.0	0.414,0.246,0.0	-0.195
ENSMUSG00000040570	Rundc3b	chr5	-	8512260	8512407	8494783	8494905	8520858	8521016	29,33,34	84,66,66	101,59,54	145,73,50	272	125	0.0157938869487	0.137,0.187,0.191	0.242,0.271,0.332	-0.11
ENSMUSG00000031736	Crnde	chr8	-	92346783	92346918	92326386	92326462	92350690	92350754	65,31,53	1,9,0	18,5,2	0,0,0	260	125	0.0158677016324	0.969,0.623,1.0	1.0,1.0,1.0	-0.136
ENSMUSG00000037234	Hook3	chr8	-	26048251	26048339	26039668	26039751	26059239	26059380	49,51,30	13,21,19	76,30,13	8,4,3	213	125	0.0160735794351	0.689,0.588,0.481	0.848,0.815,0.718	-0.208
ENSMUSG00000028438	Kif24	chr4	-	41428344	41428982	41409731	41409819	41464709	41464840	5,17,15	3,2,0	25,14,13	0,0,1	763	125	0.0164189868661	0.214,0.582,1.0	1.0,1.0,0.68	-0.295
ENSMUSG00000031093	Dock11	chrX	+	36009942	36009981	36009338	36009450	36011631	36011810	17,26,23	70,57,65	29,10,10	174,80,60	164	125	0.0166589471128	0.156,0.258,0.212	0.113,0.087,0.113	0.104
ENSMUSG00000057554	Lgals8	chr13	-	12451400	12451427	12448418	12448507	12452721	12452778	26,46,40	6,17,12	87,23,27	8,3,3	152	125	0.0168551516113	0.781,0.69,0.733	0.899,0.863,0.881	-0.146
ENSMUSG00000031835	Mbtps1	chr8	-	119533320	119533472	119528923	119529068	119538126	119538194	5,6,2	2,2,2	9,10,3	0,2,0	277	125	0.0169489328888	0.53,0.575,0.311	1.0,0.693,1.0	-0.426
ENSMUSG00000109378	U2af1l4	chr7	+	30566748	30566936	30565094	30566381	30567142	30567500	23,24,32	5,0,3	68,32,47	0,0,2	313	125	0.0170975304533	0.648,1.0,0.81	1.0,1.0,0.904	-0.149
ENSMUSG00000075297	H60b	chr10	+	22286139	22286403	22285690	22285876	22287053	22287248	30,19,11	4,2,2	4,6,6	1,0,0	389	125	0.0173658441634	0.707,0.753,0.639	0.562,1.0,1.0	-0.154
ENSMUSG00000028549	Itgb3bp	chr4	-	99802096	99802232	99789600	99789679	99814057	99814100	232,158,265	83,80,96	441,279,160	363,138,121	261	125	0.0174839687749	0.572,0.486,0.569	0.368,0.492,0.388	0.126
ENSMUSG00000012609	Ttll5	chr12	+	85857379	85857462	85849250	85849381	85863563	85863633	120,97,122	12,13,24	129,102,75	6,9,2	208	125	0.0177450522062	0.857,0.818,0.753	0.928,0.872,0.958	-0.11
ENSMUSG00000045679	Pqlc3	chr12	-	16993452	16993573	16992277	16992319	16995613	16995671	20,18,16	2,1,0	558,184,242	92,32,35	246	125	0.0177698580754	0.836,0.901,1.0	0.755,0.745,0.778	0.153
ENSMUSG00000033705	Stard9	chr2	+	120713746	120713826	120713364	120713567	120714004	120714163	64,32,45	1,6,2	19,16,19	0,0,0	205	125	0.0177699329832	0.975,0.765,0.932	1.0,1.0,1.0	-0.109
ENSMUSG00000017692	Rhbdl3	chr11	+	80302663	80302687	80300911	80301271	80319557	80319716	2,7,2	4,3,4	76,24,21	11,0,5	149	125	0.0178213137318	0.296,0.662,0.296	0.853,1.0,0.779	-0.459
ENSMUSG00000026771	Spopl	chr2	-	23545443	23545579	23544745	23544897	23571842	23572104	20,19,4	3,3,1	64,13,9	2,0,0	261	125	0.0179441705684	0.761,0.752,0.657	0.939,1.0,1.0	-0.256
ENSMUSG00000017686	Rhot1	chr11	+	80257513	80257636	80255861	80255957	80265741	80266812	45,57,70	23,27,27	92,24,39	99,22,26	248	125	0.0180277095062	0.497,0.516,0.566	0.319,0.355,0.431	0.158
ENSMUSG00000025464	Paox	chr7	+	140131646	140131759	140129017	140129270	140132380	140132538	72,59,114	19,10,19	200,78,78	17,9,1	238	125	0.0180762855636	0.666,0.756,0.759	0.861,0.82,0.976	-0.159
ENSMUSG00000052760	A630001G21Rik	chr1	-	85723097	85723387	85719024	85719129	85736471	85736581	13,14,12	0,1,0	20,3,12	2,0,4	415	125	0.0181833862278	1.0,0.808,1.0	0.751,1.0,0.475	0.194
ENSMUSG00000030022	Adamts9	chr6	-	92816469	92816643	92807014	92807185	92849291	92849468	46,41,49	3,4,6	99,57,55	2,2,0	299	125	0.0182834130471	0.865,0.811,0.773	0.954,0.923,1.0	-0.143
ENSMUSG00000033419	Snap91	chr9	-	86791484	86791568	86783299	86783434	86791953	86792025	1,9,3	6,4,3	55,20,24	6,2,7	209	125	0.0183127601127	0.091,0.574,0.374	0.846,0.857,0.672	-0.445
ENSMUSG00000014353	Tmem87b	chr2	+	128839147	128839221	128837301	128837395	128840731	128840803	7,3,3	21,33,14	44,14,12	48,22,39	199	125	0.0183470875868	0.173,0.054,0.119	0.365,0.286,0.162	-0.156
ENSMUSG00000020333	Acsl6	chr11	+	54336935	54337013	54335051	54335125	54338411	54338546	2,5,1	0,0,0	30,16,12	2,2,3	203	125	0.0183642400214	1.0,1.0,1.0	0.902,0.831,0.711	0.185
ENSMUSG00000040828	Catsperd	chr17	+	56652456	56652539	56651794	56651890	56653579	56653756	2,0,1	3,1,3	14,5,4	2,4,2	208	125	0.018523911405	0.286,0.0,0.167	0.808,0.429,0.546	-0.443
ENSMUSG00000007617	Homer1	chr13	+	93386344	93386380	93355939	93356079	93387523	93387680	6,8,7	74,76,49	40,11,16	166,57,32	161	125	0.0186304512756	0.059,0.076,0.1	0.158,0.13,0.28	-0.111
ENSMUSG00000026096	Osgepl1	chr1	+	53321495	53321567	53321079	53321210	53323166	53323270	91,100,112	46,51,67	368,114,105	96,41,40	197	125	0.0186304512756	0.557,0.554,0.515	0.709,0.638,0.625	-0.115
ENSMUSG00000020453	Patz1	chr11	+	3306222	3306360	3293279	3293343	3307647	3309083	53,54,44	8,3,3	268,110,99	4,4,1	263	125	0.0186304512756	0.759,0.895,0.875	0.97,0.929,0.979	-0.116
ENSMUSG00000039200	Atf7ip2	chr16	+	10201299	10201454	10192711	10193025	10204603	10204722	21,31,33	3,1,3	54,10,13	0,0,0	280	125	0.0188116754304	0.758,0.933,0.831	1.0,1.0,1.0	-0.159
ENSMUSG00000041757	Plekha6	chr1	+	133279372	133279453	133273857	133274374	133280338	133280407	4,0,3	2,5,1	1,3,0	65,45,28	206	125	0.0188116754304	0.548,0.0,0.645	0.009,0.039,0.0	0.382
ENSMUSG00000039068	Zzz3	chr3	+	152422617	152422771	152420014	152420140	152446798	152446937	163,119,103	14,22,8	342,154,78	20,1,4	279	125	0.0188125547891	0.839,0.708,0.852	0.885,0.986,0.897	-0.123
ENSMUSG00000042289	Hsd3b7	chr7	+	127801391	127801616	127801074	127801246	127802013	127802113	12,6,8	5,1,1	8,3,1	0,0,1	350	125	0.0188125547891	0.462,0.682,0.741	1.0,1.0,0.263	-0.126
ENSMUSG00000062991	Nrg1	chr8	-	31838260	31838328	31826252	31826355	31849309	31849439	7,5,2	0,0,0	32,12,13	1,4,2	193	125	0.0190052135966	1.0,1.0,1.0	0.954,0.66,0.808	0.193
ENSMUSG00000027344	Fsip1	chr2	-	118232903	118233059	118222325	118222460	118236913	118237024	11,23,17	0,0,1	51,8,25	2,5,1	281	125	0.0190347173992	1.0,1.0,0.883	0.919,0.416,0.917	0.21
ENSMUSG00000027457	Snph	chr2	-	151600256	151600463	151597108	151597258	151600977	151601074	1,2,0	4,1,1	17,8,4	2,3,3	332	125	0.0190365079247	0.086,0.43,0.0	0.762,0.501,0.334	-0.36
ENSMUSG00000066036	Ubr4	chr4	+	139441191	139441296	139440644	139440822	139442685	139442823	73,75,89	59,41,37	94,84,133	21,15,48	230	125	0.0191344720331	0.402,0.499,0.567	0.709,0.753,0.601	-0.198
ENSMUSG00000027281	Slx4ip	chr2	+	137004933	137005054	137000183	137000273	137043999	137044077	63,54,49	42,32,29	142,52,58	29,21,19	246	125	0.0192464698506	0.433,0.462,0.462	0.713,0.557,0.608	-0.174
ENSMUSG00000087177	E130307A14Rik	chr10	-	39640275	39640511	39622654	39622727	39731737	39732007	15,27,18	6,1,0	45,19,21	0,0,0	361	125	0.0193499516889	0.464,0.903,1.0	1.0,1.0,1.0	-0.211
ENSMUSG00000028041	Adam15	chr3	-	89340862	89340937	89340400	89340472	89341507	89341577	31,12,40	11,4,17	85,58,80	9,15,3	200	125	0.019355200627	0.638,0.652,0.595	0.855,0.707,0.943	-0.207
ENSMUSG00000052137	Rbm12b2	chr4	+	12089662	12089727	12089440	12089523	12092522	12092572	31,38,20	2,0,0	58,22,13	3,3,4	190	125	0.019355200627	0.911,1.0,1.0	0.927,0.828,0.681	0.158
ENSMUSG00000035696	Rnf38	chr4	-	44158902	44159052	44152359	44152553	44187448	44187519	74,27,45	53,41,35	78,74,72	31,29,37	275	125	0.0196975990885	0.388,0.23,0.369	0.534,0.537,0.469	-0.184
ENSMUSG00000049225	Pdp1	chr4	-	11965613	11965648	11959806	11962233	11965883	11965927	32,17,27	4,9,3	34,10,17	3,0,0	160	125	0.0198155907707	0.862,0.596,0.875	0.899,1.0,1.0	-0.189
ENSMUSG00000029647	Pan3	chr5	+	147503084	147503202	147488110	147488258	147521829	147521934	22,24,21	3,7,3	48,12,14	1,2,0	243	125	0.0198679935804	0.79,0.638,0.783	0.961,0.755,1.0	-0.168
ENSMUSG00000054708	Ankrd24	chr10	+	81635069	81635158	81629548	81629748	81635687	81635752	18,22,14	0,1,0	47,26,31	2,1,6	214	125	0.0200695441428	1.0,0.928,1.0	0.932,0.938,0.751	0.102
ENSMUSG00000025006	Sorbs1	chr19	-	40344355	40344439	40340044	40340146	40349898	40350013	1,2,1	1,1,2	14,10,6	0,0,0	209	125	0.0201763908657	0.374,0.545,0.23	1.0,1.0,1.0	-0.617
ENSMUSG00000074071	Fam169b	chr7	+	68329221	68329399	68321819	68321905	68350233	68350416	25,11,16	5,3,3	255,130,78	5,8,4	303	125	0.0201954016818	0.673,0.602,0.688	0.955,0.87,0.889	-0.25
ENSMUSG00000005899	Smpd4	chr16	+	17635481	17635568	17631985	17632057	17638495	17638641	248,142,225	125,169,203	147,124,105	338,164,139	212	125	0.0203678785807	0.539,0.331,0.395	0.204,0.308,0.308	0.148
ENSMUSG00000022543	4930451G09Rik	chr16	+	4971851	4971969	4968935	4969185	4976142	4976289	8,5,17	0,0,1	32,25,13	2,5,1	243	125	0.0205478519799	1.0,1.0,0.897	0.892,0.72,0.87	0.138
ENSMUSG00000043940	Wdfy3	chr5	-	101878005	101878059	101875840	101876009	101882422	101882650	178,196,190	18,29,33	108,99,125	47,20,32	179	125	0.0206752336216	0.874,0.825,0.801	0.616,0.776,0.732	0.125
ENSMUSG00000045098	Suv420h1	chr19	+	3793067	3793215	3768148	3768340	3802074	3802240	24,14,8	0,0,0	34,8,15	3,1,2	273	125	0.021023115482	1.0,1.0,1.0	0.838,0.786,0.774	0.201
ENSMUSG00000039903	Eva1c	chr16	+	90866254	90866451	90831112	90831432	90869565	90869689	9,8,7	4,2,2	10,5,7	2,0,0	322	125	0.0210641797049	0.466,0.608,0.576	0.66,1.0,1.0	-0.337
ENSMUSG00000048677	Tpcn2	chr7	-	145261560	145261679	145260871	145261000	145261932	145261992	14,15,16	28,30,44	12,7,8	73,32,52	244	125	0.0211612430323	0.204,0.204,0.157	0.078,0.101,0.073	0.104
ENSMUSG00000003680	Taf6l	chr19	-	8773504	8773692	8773027	8773106	8774334	8774467	76,85,97	16,10,14	227,83,82	72,22,39	313	125	0.0211910495615	0.655,0.772,0.735	0.557,0.601,0.456	0.183
ENSMUSG00000078247	Airn	chr17	+	12859106	12859252	12741310	12741424	12859540	12860122	34,34,11	4,3,1	21,9,3	1,0,0	271	125	0.0212714435001	0.797,0.839,0.835	0.906,1.0,1.0	-0.145
ENSMUSG00000051285	Pcmtd1	chr1	+	7155079	7155271	7147636	7147739	7160891	7161063	54,58,36	80,48,59	53,15,22	110,50,62	317	125	0.0215516664965	0.21,0.323,0.194	0.16,0.106,0.123	0.113
ENSMUSG00000044349	Snhg11	chr2	+	158376732	158376824	158376080	158376326	158376993	158377072	0,1,0	2,11,12	2,2,3	8,2,6	217	125	0.0218068157667	0.0,0.05,0.0	0.126,0.365,0.224	-0.222
ENSMUSG00000021692	Dimt1	chr13	+	106949554	106949616	106948700	106948787	106949691	106949785	30,23,36	4,4,4	88,31,30	4,0,0	187	125	0.0219707404138	0.834,0.794,0.857	0.936,1.0,1.0	-0.15
ENSMUSG00000021905	Dph3	chr14	-	32084906	32085107	32080568	32083246	32085409	32085609	137,129,158	51,77,55	529,143,147	123,40,32	326	125	0.0220749614438	0.507,0.391,0.524	0.623,0.578,0.638	-0.139
ENSMUSG00000058444	Map2k5	chr9	-	63235288	63235318	63217338	63217365	63256976	63257048	50,52,60	8,11,10	159,50,43	8,4,3	155	125	0.0220883455332	0.834,0.792,0.829	0.941,0.91,0.92	-0.105
ENSMUSG00000027333	Smox	chr2	+	131520411	131520646	131520094	131520268	131522058	131522219	300,337,322	47,42,57	426,190,216	94,50,59	360	125	0.0220891454198	0.689,0.736,0.662	0.611,0.569,0.56	0.116
ENSMUSG00000006342	Susd2	chr10	-	75642124	75642276	75641432	75641600	75643873	75644008	10,8,21	6,0,1	13,3,5	0,0,0	277	125	0.022149377165	0.429,1.0,0.905	1.0,1.0,1.0	-0.222
ENSMUSG00000032228	Tcf12	chr9	-	71943953	71944018	71885182	71885288	72015637	72015711	1,7,4	0,0,0	4,9,3	1,0,6	190	125	0.0223276344633	1.0,1.0,1.0	0.725,1.0,0.248	0.342
ENSMUSG00000021257	Angel1	chr12	-	86720229	86720663	86717714	86717841	86721310	86721380	52,49,67	4,2,1	191,41,55	1,0,0	559	125	0.0224658338199	0.744,0.846,0.937	0.977,1.0,1.0	-0.15
ENSMUSG00000033904	Ccp110	chr7	+	118732886	118732972	118731696	118731759	118735267	118737024	82,79,74	32,26,30	485,259,177	111,47,36	211	125	0.0225747729275	0.603,0.643,0.594	0.721,0.766,0.744	-0.13
ENSMUSG00000058046	4933430I17Rik	chr4	+	62525781	62525878	62525368	62525396	62532251	62532404	8,3,4	1,0,0	5,2,2	5,1,0	222	125	0.0227229556324	0.818,1.0,1.0	0.36,0.53,1.0	0.309
ENSMUSG00000040297	Suco	chr1	-	161837718	161837809	161834035	161835193	161844001	161844067	114,86,98	43,36,22	352,116,86	41,24,19	216	125	0.0231294700748	0.605,0.58,0.721	0.832,0.737,0.724	-0.129
ENSMUSG00000021546	Hnrnpk	chr13	-	58396187	58396259	58395573	58395687	58396826	58396899	197,213,196	123,81,94	568,168,183	100,51,69	197	125	0.0232601129112	0.504,0.625,0.57	0.783,0.676,0.627	-0.129
ENSMUSG00000005871	Apc	chr18	+	34289837	34289942	34279268	34279352	34296030	34296129	133,106,58	21,11,12	192,214,142	11,13,10	230	125	0.0233089081074	0.775,0.84,0.724	0.905,0.899,0.885	-0.117
ENSMUSG00000039985	Fam60a	chr6	-	148941932	148942022	148933001	148933148	148946291	148946415	0,3,2	8,5,5	24,3,8	18,2,8	215	125	0.023560501881	0.0,0.259,0.189	0.437,0.466,0.368	-0.274
ENSMUSG00000026743	Mllt10	chr2	+	18101457	18101512	18071124	18071204	18146776	18146872	24,22,14	3,3,3	32,12,19	2,0,0	180	125	0.0238810745207	0.847,0.836,0.764	0.917,1.0,1.0	-0.157
ENSMUSG00000036617	Etl4	chr2	+	20801541	20801661	20798615	20798783	20805584	20805662	30,30,47	1,2,3	409,284,430	59,48,63	245	125	0.0241746189907	0.939,0.884,0.889	0.78,0.751,0.777	0.135
ENSMUSG00000031536	Polb	chr8	-	22645044	22645094	22642304	22642356	22650488	22650555	47,54,54	25,31,35	241,53,57	61,19,22	175	125	0.0242159539383	0.573,0.554,0.524	0.738,0.666,0.649	-0.134
ENSMUSG00000019845	Tube1	chr10	+	39144755	39144931	39144374	39144562	39145572	39145713	147,130,180	20,11,19	229,106,128	10,8,3	301	125	0.0242946690573	0.753,0.831,0.797	0.905,0.846,0.947	-0.106
ENSMUSG00000060288	Ppih	chr4	-	119312218	119312306	119310758	119310847	119317027	119317120	12,13,7	17,7,9	24,12,8	7,2,2	213	125	0.024538628373	0.293,0.522,0.313	0.668,0.779,0.701	-0.34
ENSMUSG00000032278	Paqr5	chr9	-	61968780	61968907	61963727	61963824	61972625	61972831	2,2,1	0,0,0	56,21,26	5,1,2	252	125	0.0245718347257	1.0,1.0,1.0	0.847,0.912,0.866	0.125
ENSMUSG00000039990	Edrf1	chr7	+	133646989	133647091	133643992	133644149	133647344	133647466	85,101,85	7,11,14	254,84,77	7,9,0	227	125	0.025074775151	0.87,0.835,0.77	0.952,0.837,1.0	-0.105
ENSMUSG00000041890	Git2	chr5	-	114743730	114743880	114739032	114739281	114745428	114745571	173,225,257	157,176,149	335,189,161	176,78,75	275	125	0.0251931458891	0.334,0.368,0.439	0.464,0.524,0.494	-0.114
ENSMUSG00000004565	Pnpla6	chr8	+	3537766	3537883	3537450	3537520	3541290	3541394	6,8,21	0,0,0	19,9,5	4,2,0	242	125	0.0253254125466	1.0,1.0,1.0	0.71,0.699,1.0	0.197
ENSMUSG00000030924	2610020H08Rik	chr7	+	119823755	119823894	119805142	119805286	119827302	119827376	10,5,8	2,2,3	19,5,1	2,0,0	264	125	0.025388129362	0.703,0.542,0.558	0.818,1.0,1.0	-0.338
ENSMUSG00000043410	Hfm1	chr5	-	106892697	106892831	106889901	106889949	106893449	106893544	9,4,6	0,1,0	28,10,7	1,4,2	259	125	0.0254806684903	1.0,0.659,1.0	0.931,0.547,0.628	0.184
ENSMUSG00000053046	Brsk2	chr7	+	141998919	141999014	141998632	141998722	142002474	142002929	1,1,0	1,1,2	50,29,24	50,16,18	220	125	0.0254806684903	0.362,0.362,0.0	0.362,0.507,0.431	-0.192
ENSMUSG00000087177	E130307A14Rik	chr10	-	39640379	39640511	39622713	39622727	39731737	39731816	17,26,15	6,1,0	28,3,9	0,0,0	257	125	0.0255234184552	0.579,0.927,1.0	1.0,1.0,1.0	-0.165
ENSMUSG00000032175	Tyk2	chr9	-	21124410	21124558	21121391	21121758	21124863	21124981	46,59,49	7,10,7	141,40,49	2,6,1	273	125	0.0255840204772	0.751,0.73,0.762	0.97,0.753,0.957	-0.146
ENSMUSG00000042289	Hsd3b7	chr7	+	127801391	127801616	127801074	127801246	127801833	127801942	68,32,49	0,0,0	50,24,29	6,1,0	350	125	0.026175994748	1.0,1.0,1.0	0.749,0.896,1.0	0.118
ENSMUSG00000068134	Zfp120	chr2	-	150119564	150119628	150114405	150118200	150119824	150119951	38,41,17	0,0,3	93,29,22	9,4,4	189	125	0.0268728039298	1.0,1.0,0.789	0.872,0.827,0.784	0.102
ENSMUSG00000046699	Slitrk4	chrX	-	64274018	64274090	64272727	64273109	64276799	64276996	3,3,3	0,0,0	9,1,6	4,2,0	197	125	0.0272051516796	1.0,1.0,1.0	0.588,0.241,1.0	0.39
ENSMUSG00000031169	Porcn	chrX	-	8203158	8203289	8201175	8201276	8205564	8205733	6,0,2	6,9,9	0,0,0	2,1,6	256	125	0.0272423863291	0.328,0.0,0.098	0.0,0.0,0.0	0.142
ENSMUSG00000045962	Wnk1	chr6	-	119944700	119944800	119943805	119943866	119946236	119946320	215,165,211	102,52,89	398,219,213	84,64,58	225	125	0.0272509242373	0.539,0.638,0.568	0.725,0.655,0.671	-0.102
ENSMUSG00000025894	Aasdhppt	chr9	-	4308693	4308919	4302469	4302631	4309287	4309469	63,58,50	0,2,1	93,48,31	14,0,2	351	125	0.0272606028982	1.0,0.912,0.947	0.703,1.0,0.847	0.103
ENSMUSG00000027104	Atf2	chr2	-	73846196	73846375	73842359	73842446	73850588	73850717	436,325,361	148,143,145	385,270,218	98,79,50	304	125	0.0272675943538	0.548,0.483,0.506	0.618,0.584,0.642	-0.102
ENSMUSG00000037989	Wnk2	chr13	-	49044373	49044418	49042627	49042866	49051356	49051527	77,57,106	11,15,6	95,54,76	27,20,26	170	125	0.0274681106357	0.837,0.736,0.929	0.721,0.665,0.682	0.145
ENSMUSG00000043909	Trp53bp1	chr2	-	121223704	121223762	121216142	121216171	121235572	121236006	9,5,4	0,1,8	14,10,13	0,1,0	183	125	0.0275866824433	1.0,0.774,0.255	1.0,0.872,1.0	-0.281
ENSMUSG00000006281	Tep1	chr14	-	50860923	50861048	50860577	50860735	50862482	50862560	14,23,24	0,0,1	25,11,26	3,4,0	250	125	0.0276111154471	1.0,1.0,0.923	0.806,0.579,1.0	0.179
ENSMUSG00000044937	Ttc41	chr10	+	86759088	86759236	86750246	86750386	86760765	86760918	13,5,10	0,0,1	21,5,6	3,1,1	273	125	0.0280740229719	1.0,1.0,0.821	0.762,0.696,0.733	0.21
ENSMUSG00000087174	5530601H04Rik	chrX	-	105047908	105048010	105037196	105039812	105066758	105066877	79,82,83	10,12,22	308,79,84	19,6,9	227	125	0.0281900720496	0.813,0.79,0.675	0.899,0.879,0.837	-0.112
ENSMUSG00000026781	Acbd5	chr2	+	23075489	23075610	23069326	23069619	23078143	23078216	224,169,122	16,36,22	598,226,214	34,22,13	246	125	0.0282162279496	0.877,0.705,0.738	0.899,0.839,0.893	-0.104
ENSMUSG00000070371	Prss36	chr7	-	127934138	127934280	127933370	127933492	127934389	127934627	4,8,1	10,23,17	42,16,19	58,28,23	267	125	0.0282597915425	0.158,0.14,0.027	0.253,0.211,0.279	-0.139
ENSMUSG00000039480	Nt5dc1	chr10	-	34398113	34398195	34324287	34324462	34399737	34399817	15,19,14	9,11,19	115,18,21	30,6,6	207	125	0.0282838889079	0.502,0.511,0.308	0.698,0.644,0.679	-0.233
ENSMUSG00000038181	Chpf2	chr5	+	24589096	24589661	24586740	24588300	24590308	24590491	186,158,214	6,8,10	247,132,151	7,0,0	690	125	0.0282941097431	0.849,0.782,0.795	0.865,1.0,1.0	-0.146
ENSMUSG00000037772	Mrpl23	chr7	+	142535004	142535127	142533011	142533194	142536069	142536152	54,64,65	7,7,7	141,33,42	3,2,2	248	125	0.0282941097431	0.795,0.822,0.824	0.959,0.893,0.914	-0.108
ENSMUSG00000020333	Acsl6	chr11	+	54337070	54337148	54335051	54335125	54338411	54338546	5,3,3	0,0,0	34,20,13	2,2,3	203	125	0.0283408163793	1.0,1.0,1.0	0.913,0.86,0.727	0.167
ENSMUSG00000058402	Zfp420	chr7	+	29872891	29872933	29861015	29861068	29874178	29876827	19,21,12	5,0,2	55,8,21	0,0,0	167	125	0.0286618038317	0.74,1.0,0.818	1.0,1.0,1.0	-0.147
ENSMUSG00000097466	D430036J16Rik	chr9	+	81636834	81636937	81632032	81632279	81642546	81642702	18,11,10	3,4,6	11,4,8	0,2,0	228	125	0.0286847003005	0.767,0.601,0.477	1.0,0.523,1.0	-0.226
ENSMUSG00000042289	Hsd3b7	chr7	+	127801460	127801616	127801074	127801246	127802013	127802113	29,24,24	5,1,1	48,23,18	0,0,1	281	125	0.0288626500479	0.721,0.914,0.914	1.0,1.0,0.889	-0.113
ENSMUSG00000023235	Ccl25	chr8	+	4327756	4327893	4325240	4325288	4353882	4354000	14,17,18	2,0,0	26,3,11	8,0,1	262	125	0.0290327875086	0.77,1.0,1.0	0.608,1.0,0.84	0.107
ENSMUSG00000037989	Wnk2	chr13	-	49050483	49050582	49044373	49044418	49051356	49051527	25,18,32	23,13,39	52,37,60	25,14,28	224	125	0.0291898658912	0.378,0.436,0.314	0.537,0.596,0.545	-0.183
ENSMUSG00000005986	Ankrd13d	chr19	-	4273535	4273602	4273020	4273102	4280536	4280726	93,56,84	8,13,16	109,57,64	6,5,2	192	125	0.029438657694	0.883,0.737,0.774	0.922,0.881,0.954	-0.121
ENSMUSG00000061613	U2af1	chr17	-	31651645	31651712	31648844	31648894	31654978	31655066	27,38,31	5,6,20	109,33,26	11,1,1	192	125	0.0296437288254	0.779,0.805,0.502	0.866,0.956,0.944	-0.227
ENSMUSG00000028452	Vcp	chr4	-	42993148	42993279	42990745	42990877	42993685	42993828	8,6,9	2,4,0	45,13,8	2,0,0	256	125	0.0298533197039	0.661,0.423,1.0	0.917,1.0,1.0	-0.278
ENSMUSG00000064127	Med14	chrX	-	12689328	12689460	12687018	12687201	12693584	12693696	313,204,261	74,89,70	507,376,392	106,64,57	257	125	0.029915470417	0.673,0.527,0.645	0.699,0.741,0.77	-0.122
ENSMUSG00000097039	Pvt1	chr15	+	62175466	62175548	62107147	62107465	62242173	62242297	31,24,36	8,4,8	28,11,6	2,0,1	207	125	0.0303432044506	0.701,0.784,0.731	0.894,1.0,0.784	-0.154
ENSMUSG00000040782	Rfwd2	chr1	+	159288904	159289040	159284547	159284662	159306572	159306598	4,2,3	0,0,0	17,2,3	1,2,2	261	125	0.0304257308315	1.0,1.0,1.0	0.891,0.324,0.418	0.456
ENSMUSG00000020027	Socs2	chr10	-	95392413	95392936	95390564	95390645	95412658	95413109	0,0,1	3,1,2	5,5,5	14,3,9	648	125	0.0309017163989	0.0,0.0,0.088	0.064,0.243,0.097	-0.105
ENSMUSG00000069094	Pde7a	chr3	-	19241145	19241209	19235912	19236013	19256777	19256861	1,3,1	9,6,8	5,3,3	2,3,2	189	125	0.030940193278	0.068,0.249,0.076	0.623,0.398,0.498	-0.375
ENSMUSG00000026958	Dpp7	chr2	-	25353607	25353726	25353359	25353516	25354232	25354293	85,104,117	27,37,45	247,92,104	23,21,26	244	125	0.0314290513022	0.617,0.59,0.571	0.846,0.692,0.672	-0.144
ENSMUSG00000073792	Alg6	chr4	+	99748685	99748770	99726862	99726947	99761870	99763460	4,5,9	2,4,0	10,3,3	2,0,0	210	125	0.0316740713896	0.543,0.427,1.0	0.749,1.0,1.0	-0.26
ENSMUSG00000022159	Rab2b	chr14	-	52268917	52268956	52268641	52268734	52275442	52275510	19,20,28	6,3,3	19,6,7	2,0,0	164	125	0.0320063296175	0.707,0.836,0.877	0.879,1.0,1.0	-0.153
ENSMUSG00000032198	Dock6	chr9	-	21825782	21825875	21825434	21825530	21829473	21829578	17,10,11	28,19,34	20,8,19	16,8,13	218	125	0.0321598237483	0.258,0.232,0.156	0.418,0.364,0.456	-0.197
ENSMUSG00000043822	Adamtsl5	chr10	-	80347281	80347337	80345512	80345703	80347556	80347855	1,0,0	8,4,9	3,1,4	13,6,15	181	125	0.0321598237483	0.079,0.0,0.0	0.137,0.103,0.156	-0.106
ENSMUSG00000058558	Rpl5	chr5	+	107903268	107903403	107902021	107902137	107903665	107903868	22,10,15	2,3,1	288,11,19	0,0,0	260	125	0.0322603739312	0.841,0.616,0.878	1.0,1.0,1.0	-0.222
ENSMUSG00000047342	Zfp286	chr11	-	62784878	62785009	62783671	62783761	62787958	62788044	58,88,95	13,16,11	181,70,57	9,6,5	256	125	0.0322848628749	0.685,0.729,0.808	0.908,0.851,0.848	-0.128
ENSMUSG00000073652	Apol7d	chr1	+	71653156	71653386	71652836	71653019	71657044	71657457	10,4,6	3,0,2	14,8,7	0,0,0	355	125	0.0327865507989	0.54,1.0,0.514	1.0,1.0,1.0	-0.315
ENSMUSG00000051323	Pcdh19	chrX	-	133682091	133682232	133681080	133681408	133685117	133688987	25,19,19	56,63,42	55,19,27	58,29,41	266	125	0.0331409452595	0.173,0.124,0.175	0.308,0.235,0.236	-0.102
ENSMUSG00000068134	Zfp120	chr2	-	150119480	150119628	150114405	150118200	150119824	150119951	22,28,12	0,0,3	46,25,14	9,4,4	273	125	0.0332009375241	1.0,1.0,0.647	0.701,0.741,0.616	0.196
ENSMUSG00000052373	Mpp3	chr11	-	102010206	102010227	102009642	102009684	102011719	102011784	1,7,2	16,6,24	30,12,15	33,10,10	146	125	0.0332521285412	0.051,0.5,0.067	0.438,0.507,0.562	-0.296
ENSMUSG00000032897	Nfyc	chr4	-	120773671	120773767	120768725	120768899	120790376	120790489	14,13,20	0,0,1	36,15,12	0,4,3	221	125	0.0333061722011	1.0,1.0,0.919	1.0,0.68,0.693	0.182
ENSMUSG00000048677	Tpcn2	chr7	-	145260026	145260138	145258514	145258614	145260871	145261000	9,6,14	30,17,38	2,4,1	29,27,10	237	125	0.0337928165616	0.137,0.157,0.163	0.035,0.072,0.05	0.1
ENSMUSG00000054387	Mdm4	chr1	-	133009136	133009192	133003790	133003890	133018776	133018884	33,24,25	1,2,5	30,19,17	1,0,0	181	125	0.0339963097845	0.958,0.892,0.775	0.954,1.0,1.0	-0.11
ENSMUSG00000044937	Ttc41	chr10	+	86712764	86713739	86705810	86706017	86729781	86729942	6,6,14	0,0,0	15,3,7	2,0,2	1100	125	0.034027774923	1.0,1.0,1.0	0.46,1.0,0.285	0.418
ENSMUSG00000024436	Mrps18b	chr17	-	35912337	35912404	35911418	35911478	35916291	35916389	17,20,24	4,2,2	56,5,22	1,0,1	192	125	0.0340936137806	0.735,0.867,0.887	0.973,1.0,0.935	-0.14
ENSMUSG00000020486	Sept4	chr11	+	87588967	87589085	87588717	87588852	87589174	87589276	43,64,84	3,0,1	39,17,34	5,2,3	243	125	0.0341606149986	0.881,1.0,0.977	0.8,0.814,0.854	0.13
ENSMUSG00000038831	Ralgps1	chr2	-	33276145	33276235	33259363	33260604	33284824	33284908	14,10,8	1,0,0	65,33,25	3,2,5	215	125	0.0341606149986	0.891,1.0,1.0	0.926,0.906,0.744	0.105
ENSMUSG00000038860	Garnl3	chr2	-	33085874	33085944	33064003	33064078	33104848	33105023	12,6,12	4,1,3	35,20,10	3,0,0	195	125	0.0346315985375	0.658,0.794,0.719	0.882,1.0,1.0	-0.237
ENSMUSG00000075324	Fign	chr2	-	64027909	64027967	63980615	63980899	64097841	64098038	0,2,7	4,1,1	0,0,2	12,2,3	183	125	0.0351676662817	0.0,0.577,0.827	0.0,0.0,0.313	0.364
ENSMUSG00000035476	Tab3	chrX	+	85575549	85575610	85574149	85574165	85609389	85609584	7,5,3	0,0,2	9,5,4	4,2,3	186	125	0.0352441170622	1.0,1.0,0.502	0.602,0.627,0.473	0.267
ENSMUSG00000021668	Polk	chr13	-	96483490	96484405	96482457	96482491	96486807	96486979	158,149,144	3,2,2	217,147,88	0,0,0	1040	125	0.0352456495374	0.864,0.9,0.896	1.0,1.0,1.0	-0.113
ENSMUSG00000056486	Chn1	chr2	-	73710454	73710486	73679614	73679903	73716363	73716419	11,6,5	0,0,2	10,7,3	7,0,3	157	125	0.0355162787098	1.0,1.0,0.666	0.532,1.0,0.443	0.23
ENSMUSG00000031304	Il2rg	chrX	-	101265629	101265726	101265375	101265442	101266180	101266343	19,12,17	2,3,2	8,6,3	0,1,0	222	125	0.0355944683492	0.842,0.693,0.827	1.0,0.772,1.0	-0.137
ENSMUSG00000049755	Zfp672	chr11	-	58322599	58322729	58319323	58319590	58323269	58323314	40,60,30	4,4,3	227,62,74	5,0,1	255	125	0.0357782490094	0.831,0.88,0.831	0.957,1.0,0.973	-0.129
ENSMUSG00000016200	Syt14	chr1	-	192986717	192986882	192980345	192980561	193026969	193027017	70,61,31	0,3,1	54,52,52	8,7,1	290	125	0.0358851635161	1.0,0.898,0.93	0.744,0.762,0.957	0.122
ENSMUSG00000036523	Greb1	chr12	-	16759451	16759533	16757140	16757239	16800646	16800684	0,8,0	3,13,6	3,1,3	0,0,3	207	125	0.0358993682471	0.0,0.271,0.0	1.0,1.0,0.377	-0.702
ENSMUSG00000027201	Myef2	chr2	-	125110479	125110671	125108955	125109019	125113848	125113942	5,4,3	2,0,0	22,3,2	7,2,3	317	125	0.0359436520364	0.496,1.0,1.0	0.553,0.372,0.208	0.454
ENSMUSG00000017376	Nlk	chr11	-	78626576	78626706	78589304	78589390	78695808	78697373	32,26,30	2,4,3	359,116,84	4,2,2	255	125	0.0360470210766	0.887,0.761,0.831	0.978,0.966,0.954	-0.14
ENSMUSG00000010751	Tnfrsf22	chr7	-	143639244	143639289	143636724	143638436	143639901	143639975	37,27,56	21,18,19	19,10,3	29,9,11	170	125	0.0360985645196	0.564,0.524,0.684	0.325,0.45,0.167	0.277
ENSMUSG00000052384	Nrros	chr16	-	32147552	32147673	32142824	32145005	32165379	32165585	39,44,54	8,2,6	20,15,8	0,2,0	246	125	0.0364307321369	0.712,0.918,0.821	1.0,0.792,1.0	-0.114
ENSMUSG00000040618	Pck2	chr14	+	55544394	55544582	55543859	55544063	55544884	55545047	85,112,100	18,15,15	308,95,107	21,10,6	313	125	0.0364944030745	0.653,0.749,0.727	0.854,0.791,0.877	-0.131
ENSMUSG00000015501	Hivep2	chr10	+	14004200	14004275	13966645	13966697	14066582	14066684	11,3,3	0,1,0	6,4,3	2,1,2	200	125	0.0365335754064	1.0,0.652,1.0	0.652,0.714,0.484	0.267
ENSMUSG00000037326	Capn15	chr17	-	25960064	25960231	25959806	25959985	25960336	25960563	104,95,124	4,1,10	171,52,82	19,11,8	292	125	0.0366502666286	0.918,0.976,0.841	0.794,0.669,0.814	0.153
ENSMUSG00000097277	2900076A07Rik	chr7	+	81528786	81528940	81523570	81523676	81529346	81529438	105,119,128	14,21,16	332,114,115	20,12,5	279	125	0.0370867469389	0.771,0.717,0.782	0.881,0.81,0.912	-0.111
ENSMUSG00000045215	Asxl3	chr18	+	22392643	22392852	22375132	22375215	22406970	22406973	14,25,8	1,1,4	8,13,2	0,2,0	334	125	0.0370867469389	0.84,0.903,0.428	1.0,0.709,1.0	-0.179
ENSMUSG00000044906	4930503L19Rik	chr18	-	70458316	70458448	70452211	70453388	70463961	70464064	104,113,170	40,49,46	120,32,39	8,5,11	257	125	0.0371927664044	0.558,0.529,0.643	0.879,0.757,0.633	-0.18
ENSMUSG00000058145	Adamts17	chr7	+	67120810	67121015	67078241	67078377	67147560	67147738	43,21,44	10,3,1	89,74,88	0,4,2	330	125	0.0374731398224	0.62,0.726,0.943	1.0,0.875,0.943	-0.176
ENSMUSG00000029177	Cenpa	chr5	+	30668998	30669052	30666973	30667113	30669737	30669828	5,3,0	4,5,2	27,5,7	6,2,0	179	125	0.0376486332553	0.466,0.295,0.0	0.759,0.636,1.0	-0.545
ENSMUSG00000030016	Zfp638	chr6	+	83979846	83979909	83976201	83976350	83981683	83981785	35,45,63	2,6,6	161,31,28	34,8,12	188	125	0.0381139903103	0.921,0.833,0.875	0.759,0.72,0.608	0.181
ENSMUSG00000019978	Epb41l2	chr10	+	25495444	25495591	25488950	25489093	25506174	25506273	0,1,3	2,0,2	36,16,12	0,4,0	272	125	0.0383603452137	0.0,1.0,0.408	1.0,0.648,1.0	-0.413
ENSMUSG00000095041	AC149090.1	chrUn_JH584304	-	56985	57151	55111	55701	59591	59667	118,79,80	2,4,6	264,82,129	38,16,6	291	125	0.0384112325833	0.962,0.895,0.851	0.749,0.688,0.902	0.123
ENSMUSG00000037989	Wnk2	chr13	-	49044373	49044418	49042627	49042866	49052558	49052773	70,59,100	13,4,10	94,47,55	23,13,17	170	125	0.0384748913745	0.798,0.916,0.88	0.75,0.727,0.704	0.138
ENSMUSG00000074221	Zfp568	chr7	+	29987588	29987806	29985259	29985326	29997749	29997876	4,5,0	2,1,1	9,4,3	0,0,0	343	125	0.0384856905723	0.422,0.646,0.0	1.0,1.0,1.0	-0.644
ENSMUSG00000029094	Afap1	chr5	+	35945187	35945296	35936037	35936132	35948034	35948246	51,85,59	6,16,5	145,47,67	7,1,4	234	125	0.0388964447332	0.82,0.739,0.863	0.917,0.962,0.899	-0.119
ENSMUSG00000042208	0610010F05Rik	chr11	-	23566118	23566195	23564960	23565136	23576730	23576822	0,0,0	9,6,12	4,0,4	24,5,3	202	125	0.0389658777823	0.0,0.0,0.0	0.093,0.0,0.452	-0.182
ENSMUSG00000026975	Dph7	chr2	+	24963022	24963156	24962422	24962810	24965559	24965654	19,19,35	6,6,1	39,11,17	3,0,0	259	125	0.0390961243904	0.604,0.604,0.944	0.863,1.0,1.0	-0.237
ENSMUSG00000062070	Pgk1	chrX	+	106197841	106197961	106196842	106196946	106199646	106199761	10,12,11	0,1,0	115,28,18	0,3,6	245	125	0.0394125355416	1.0,0.86,1.0	1.0,0.826,0.605	0.143
ENSMUSG00000044835	Ankrd45	chr1	+	161150964	161151317	161142711	161142840	161155245	161155413	32,27,29	2,0,4	7,1,4	0,0,0	478	125	0.0396840166971	0.807,1.0,0.655	1.0,1.0,1.0	-0.179
ENSMUSG00000050875	A730017C20Rik	chr18	+	59065834	59065885	59062461	59062562	59072192	59072417	6,5,2	7,2,14	10,7,5	191,42,42	176	125	0.0398416751592	0.378,0.64,0.092	0.036,0.106,0.078	0.297
ENSMUSG00000039210	Gpatch2	chr1	+	187322283	187322354	187304329	187304397	187341486	187341575	57,42,51	6,6,2	64,44,45	22,6,14	196	125	0.039852436236	0.858,0.817,0.942	0.65,0.824,0.672	0.157
ENSMUSG00000022498	Txndc11	chr16	-	11093815	11093928	11091585	11091786	11104565	11104659	157,145,152	55,61,46	227,88,95	42,24,17	238	125	0.0399711498373	0.6,0.555,0.634	0.739,0.658,0.746	-0.118
ENSMUSG00000097431	Gm26782	chr14	+	50874913	50874962	50870363	50870556	50876671	50877326	4,0,4	40,29,36	7,4,5	22,9,21	174	125	0.0402401371708	0.067,0.0,0.074	0.186,0.242,0.146	-0.144
ENSMUSG00000031169	Porcn	chrX	-	8201443	8201569	8201175	8201276	8205564	8205733	38,50,105	6,9,9	99,57,71	2,1,6	251	125	0.0402474507945	0.759,0.735,0.853	0.961,0.966,0.855	-0.145
ENSMUSG00000040732	Erg	chr16	-	95377300	95377372	95369321	95369378	95379111	95379192	135,131,184	20,8,22	18,13,3	4,10,3	197	125	0.0404864428976	0.811,0.912,0.841	0.741,0.452,0.388	0.328
ENSMUSG00000031627	Irf2	chr8	+	46818790	46818908	46807704	46807751	46837673	46837798	106,80,105	12,22,12	450,234,259	37,18,10	243	125	0.0405366970207	0.82,0.652,0.818	0.862,0.87,0.93	-0.124
ENSMUSG00000049755	Zfp672	chr11	-	58322568	58322729	58319323	58319590	58323269	58323314	45,62,36	4,4,3	236,66,84	5,0,1	286	125	0.0405366970207	0.831,0.871,0.84	0.954,1.0,0.973	-0.128
ENSMUSG00000063063	Ctnna2	chr6	-	76902286	76902430	76881639	76882837	76915733	76915868	33,39,62	57,42,31	170,98,61	79,35,27	269	125	0.0406917084913	0.212,0.301,0.482	0.5,0.565,0.512	-0.194
ENSMUSG00000004267	Eno2	chr6	-	124768237	124768720	124767707	124767796	124769436	124769486	23,20,35	1,0,1	55,35,37	2,3,4	608	125	0.0407484807821	0.825,1.0,0.878	0.85,0.706,0.655	0.164
ENSMUSG00000028207	Asph	chr4	-	9598732	9598780	9598268	9598301	9601306	9601363	164,137,117	77,64,83	53,40,20	55,32,28	173	125	0.0407484807821	0.606,0.607,0.505	0.41,0.475,0.34	0.164
ENSMUSG00000008489	Elavl2	chr4	-	91254140	91254179	91250768	91253567	91260760	91260986	3,2,0	8,10,2	140,50,13	100,29,36	164	125	0.0408289119866	0.222,0.132,0.0	0.516,0.568,0.216	-0.315
ENSMUSG00000030616	Sytl2	chr7	+	90395162	90395282	90392358	90392453	90396473	90396643	11,14,18	2,0,4	7,2,5	0,0,0	245	125	0.0408849657297	0.737,1.0,0.697	1.0,1.0,1.0	-0.189
ENSMUSG00000042500	Ago4	chr4	-	126497210	126497312	126489540	126493331	126506743	126506878	23,20,20	5,4,9	66,38,32	5,1,4	227	125	0.0408930869722	0.717,0.734,0.55	0.879,0.954,0.815	-0.216
ENSMUSG00000025272	Tro	chrX	-	150645693	150649655	150645303	150645521	150650433	150650548	285,268,485	3,8,2	262,106,128	0,2,0	4087	125	0.0409055194337	0.744,0.506,0.881	1.0,0.618,1.0	-0.162
ENSMUSG00000100199	Gm20324	chr15	+	82901715	82901814	82899079	82899268	82905342	82905818	9,9,6	3,3,5	31,18,21	2,2,2	224	125	0.0414603125345	0.626,0.626,0.401	0.896,0.834,0.854	-0.31
ENSMUSG00000029127	Zbtb49	chr5	-	38213307	38214064	38205888	38205962	38216446	38216613	5,11,8	0,1,4	17,4,6	1,0,1	882	125	0.0417975700948	1.0,0.609,0.221	0.707,1.0,0.46	-0.112
ENSMUSG00000033502	Cdc14a	chr3	-	116404542	116404618	116392821	116392914	116422566	116422657	38,58,43	6,8,10	112,68,78	8,4,3	201	125	0.0420130567408	0.798,0.818,0.728	0.897,0.914,0.942	-0.136
ENSMUSG00000014767	Tbp	chr17	+	15501153	15501202	15499911	15500024	15501311	15501357	28,20,38	2,0,2	45,12,19	7,3,4	174	125	0.0423021782705	0.91,1.0,0.932	0.822,0.742,0.773	0.168
ENSMUSG00000027939	Nup210l	chr3	+	90175837	90175970	90174329	90174457	90180149	90180212	9,10,13	0,1,6	24,10,14	2,0,0	258	125	0.0424069619448	1.0,0.829,0.512	0.853,1.0,1.0	-0.171
ENSMUSG00000059474	Mbtd1	chr11	+	93931812	93931895	93926221	93926326	93932219	93932454	2,5,3	0,1,1	14,2,5	3,2,5	208	125	0.0430410644534	1.0,0.75,0.643	0.737,0.375,0.375	0.302
ENSMUSG00000040812	Agbl2	chr2	+	90811256	90811364	90810640	90810763	90815339	90817244	4,2,7	0,0,1	22,3,8	3,2,1	233	125	0.0430455788905	1.0,1.0,0.79	0.797,0.446,0.811	0.245
ENSMUSG00000035150	Eif2s3x	chrX	-	94197287	94197457	94196271	94196444	94199713	94199858	8,11,9	3,2,1	85,11,4	3,0,0	295	125	0.0430570218657	0.531,0.7,0.792	0.923,1.0,1.0	-0.3
ENSMUSG00000020397	Med7	chr11	+	46439805	46439824	46436970	46437191	46440562	46441100	5,10,0	23,43,21	43,5,6	82,11,20	144	125	0.0432121082533	0.159,0.168,0.0	0.313,0.283,0.207	-0.159
ENSMUSG00000100005	B130024G19Rik	chr7	+	70402422	70402549	70402095	70402191	70404247	70404384	7,14,9	1,2,2	29,14,6	0,0,1	252	125	0.0435143620403	0.776,0.776,0.691	1.0,1.0,0.749	-0.169
ENSMUSG00000027104	Atf2	chr2	-	73863168	73863238	73850863	73850982	73892474	73892628	46,22,18	0,0,0	22,16,6	7,0,0	195	125	0.0435391958709	1.0,1.0,1.0	0.668,1.0,1.0	0.111
ENSMUSG00000074500	Zfp558	chr9	-	18469278	18469396	18468613	18468702	18472885	18472994	46,63,66	2,0,4	103,40,24	14,2,5	243	125	0.0436274422247	0.922,1.0,0.895	0.791,0.911,0.712	0.134
ENSMUSG00000055897	Ppp4r1l-ps	chr2	-	173615482	173616423	173608732	173608879	173659512	173659539	51,38,27	0,1,0	49,23,11	2,0,3	1066	125	0.0438637811841	1.0,0.817,1.0	0.742,1.0,0.301	0.258
ENSMUSG00000049580	Tsku	chr7	-	98359357	98359467	98350785	98353130	98361241	98361288	5,15,5	36,27,30	29,11,11	29,14,25	235	125	0.0441941764345	0.069,0.228,0.081	0.347,0.295,0.19	-0.151
ENSMUSG00000020777	Acox1	chr11	-	116189414	116189575	116181912	116182020	116198221	116198381	32,18,29	11,8,9	35,31,15	3,0,4	286	125	0.0443577460912	0.56,0.496,0.585	0.836,1.0,0.621	-0.272
ENSMUSG00000036523	Greb1	chr12	-	16733277	16733454	16724757	16724940	16735145	16735265	58,32,32	1,3,3	21,17,25	0,0,0	302	125	0.0448389866549	0.96,0.815,0.815	1.0,1.0,1.0	-0.137
ENSMUSG00000022091	Sorbs3	chr14	-	70202930	70203048	70201348	70201542	70203271	70203416	27,25,41	1,2,4	4,9,3	0,0,0	243	125	0.0448993582488	0.933,0.865,0.841	1.0,1.0,1.0	-0.12
ENSMUSG00000089917	Uckl1	chr2	-	181572469	181572486	181570499	181570598	181573073	181573135	28,23,23	26,23,27	102,27,33	31,14,23	142	125	0.0448993582488	0.487,0.468,0.429	0.743,0.629,0.558	-0.182
ENSMUSG00000086968	4933431E20Rik	chr3	-	107894860	107894992	107893472	107893507	107895642	107895812	19,8,24	2,3,4	39,25,15	2,0,1	257	125	0.0448993582488	0.822,0.565,0.745	0.905,1.0,0.879	-0.217
ENSMUSG00000021900	Btd	chr14	+	31662069	31662325	31641056	31641135	31665881	31666031	117,171,136	10,14,5	197,64,93	28,14,12	381	125	0.0449182988904	0.793,0.8,0.899	0.698,0.6,0.718	0.159
ENSMUSG00000073968	Trim68	chr7	-	102679673	102679696	102679035	102679136	102680136	102680397	20,13,44	23,12,24	80,49,33	23,19,12	148	125	0.0449182988904	0.423,0.478,0.608	0.746,0.685,0.699	-0.207
ENSMUSG00000018921	Pelp1	chr11	-	70406256	70406321	70401916	70402066	70409763	70410031	58,81,65	11,9,9	143,59,73	8,6,0	190	125	0.0451091936016	0.776,0.856,0.826	0.922,0.866,1.0	-0.11
ENSMUSG00000019961	Tmpo	chr10	-	91153084	91153180	91151708	91151797	91158747	91158845	265,240,231	124,163,131	581,171,184	162,85,56	221	125	0.0454542144369	0.547,0.454,0.499	0.67,0.532,0.65	-0.117
ENSMUSG00000023088	Abcc1	chr16	+	14448399	14448583	14445292	14445469	14457887	14457969	35,34,38	14,10,11	113,49,52	13,9,6	309	125	0.0455053157207	0.503,0.579,0.583	0.779,0.688,0.778	-0.193
ENSMUSG00000020346	Mgat1	chr11	+	49251549	49251674	49245230	49245617	49260570	49260822	172,146,173	32,52,54	254,64,78	25,12,15	250	125	0.0457486803172	0.729,0.584,0.616	0.836,0.727,0.722	-0.119
ENSMUSG00000042213	Zfand4	chr6	+	116305616	116305761	116273572	116273872	116313844	116315017	54,105,83	28,17,14	81,29,49	5,2,6	270	125	0.0458202728697	0.472,0.741,0.733	0.882,0.87,0.791	-0.199
ENSMUSG00000034157	Cipc	chr12	+	86959727	86959828	86952743	86953004	86960271	86960441	11,10,25	0,1,4	21,14,3	8,8,1	226	125	0.0461758961546	1.0,0.847,0.776	0.592,0.492,0.624	0.305
ENSMUSG00000041670	Rims1	chr1	-	22425870	22425933	22404443	22404515	22427461	22427587	2,2,11	0,4,2	5,2,5	1,0,0	188	125	0.0465508352359	1.0,0.25,0.785	0.769,1.0,1.0	-0.245
ENSMUSG00000019143	Hars2	chr18	+	36789156	36789284	36788165	36788264	36790133	36790250	32,25,43	0,3,4	59,28,31	0,0,0	253	125	0.0465932486841	1.0,0.805,0.842	1.0,1.0,1.0	-0.118
ENSMUSG00000025813	Homer2	chr7	-	81688281	81688589	81649551	81649710	81692815	81692929	1,0,2	3,2,0	6,5,7	2,1,0	433	125	0.0467067898383	0.088,0.0,1.0	0.464,0.591,1.0	-0.322
ENSMUSG00000029384	2010109A12Rik	chr5	+	93208098	93208194	93206517	93206723	93213228	93213475	2,1,1	0,0,0	24,6,6	4,2,0	221	125	0.0470881170645	1.0,1.0,1.0	0.772,0.629,1.0	0.2
ENSMUSG00000079834	Tmlhe	chrX_GL456233_random	+	326113	326350	285395	285515	332449	332588	254,198,272	51,25,38	145,66,55	8,8,2	362	125	0.0471991630753	0.632,0.732,0.712	0.862,0.74,0.905	-0.144
ENSMUSG00000061689	Dlgap4	chr2	+	156748022	156748102	156745834	156746196	156748943	156749356	4,5,6	4,3,1	11,12,8	1,2,0	205	125	0.0472942542225	0.379,0.504,0.785	0.87,0.785,1.0	-0.329
ENSMUSG00000048440	Cyp4f16	chr17	+	32542737	32542791	32536994	32537196	32542876	32543004	31,50,36	14,7,6	95,30,31	6,2,3	179	125	0.0476744586262	0.607,0.833,0.807	0.917,0.913,0.878	-0.154
ENSMUSG00000064215	Ifi27	chr12	+	103437675	103437705	103436562	103436682	103439400	103439562	4,6,9	4,2,0	6,1,3	1,0,0	155	125	0.0477737252959	0.446,0.708,1.0	0.829,1.0,1.0	-0.225
ENSMUSG00000086968	4933431E20Rik	chr3	-	107894050	107894992	107892863	107893507	107895642	107895692	65,55,73	2,3,4	145,72,59	2,0,1	1067	125	0.0477815177413	0.792,0.682,0.681	0.895,1.0,0.874	-0.205
ENSMUSG00000044566	Cage1	chr13	-	38032364	38032624	38028102	38028190	38036818	38036937	4,1,3	2,2,0	13,7,6	1,1,0	385	125	0.0479318379394	0.394,0.14,1.0	0.808,0.694,1.0	-0.323
ENSMUSG00000029822	Osbpl3	chr6	-	50333185	50333293	50328669	50328804	50336214	50336345	12,31,8	30,31,20	111,64,47	93,45,35	233	125	0.0479845163918	0.177,0.349,0.177	0.39,0.433,0.419	-0.18
ENSMUSG00000000884	Gnb1l	chr16	+	18548092	18548191	18499045	18499140	18564034	18566679	7,5,8	0,0,2	20,2,3	4,8,0	224	125	0.0479929084568	1.0,1.0,0.691	0.736,0.122,1.0	0.278
ENSMUSG00000068758	Il3ra	chr14	+	14351916	14352019	14350034	14350267	14355006	14355073	31,35,37	2,0,0	22,15,20	4,0,3	228	125	0.0482609153904	0.895,1.0,1.0	0.751,1.0,0.785	0.12
ENSMUSG00000000378	Ccm2	chr11	+	6584519	6584603	6546909	6547029	6589431	6589568	13,17,10	2,0,4	27,7,3	0,0,0	209	125	0.048284297899	0.795,1.0,0.599	1.0,1.0,1.0	-0.202
ENSMUSG00000030353	Tead4	chr6	-	128247959	128248088	128246817	128246861	128251539	128251602	26,15,22	10,4,9	65,47,21	10,0,4	254	125	0.0484145612109	0.561,0.649,0.546	0.762,1.0,0.721	-0.242
ENSMUSG00000038860	Garnl3	chr2	-	33054157	33054257	33046583	33046648	33064003	33064078	33,32,41	11,2,0	73,34,25	2,1,0	225	125	0.0484324470109	0.625,0.899,1.0	0.953,0.95,1.0	-0.126
ENSMUSG00000034303	Ccdc15	chr9	-	37277357	37277481	37275834	37276565	37278966	37279115	45,41,40	6,6,5	40,30,37	1,1,2	249	125	0.0486903002751	0.79,0.774,0.801	0.953,0.938,0.903	-0.143
ENSMUSG00000050323	Ndufaf6	chr4	-	11053431	11053488	11051212	11051225	11059011	11059113	69,93,113	19,7,13	424,96,102	27,7,2	182	125	0.0487870011436	0.714,0.901,0.857	0.915,0.904,0.972	-0.106
ENSMUSG00000025271	Pfkfb1	chrX	+	150589795	150590084	150588944	150589044	150608585	150608711	37,33,37	0,6,4	83,47,22	3,0,0	414	125	0.049218257725	1.0,0.624,0.736	0.893,1.0,1.0	-0.178
ENSMUSG00000043410	Hfm1	chr5	-	106878802	106878900	106878590	106878722	106880298	106880346	7,8,4	0,1,1	16,6,6	2,4,2	223	125	0.0494448555362	1.0,0.818,0.692	0.818,0.457,0.627	0.203
ENSMUSG00000043015	Nemp2	chr1	+	52643167	52643236	52641170	52641243	52645260	52645486	19,19,12	2,5,2	47,10,20	2,1,0	194	125	0.0496487079572	0.86,0.71,0.794	0.938,0.866,1.0	-0.147
ENSMUSG00000040009	Gnaz	chr10	+	74978790	74978856	74967176	74967382	74990933	74992140	21,33,11	3,9,0	32,21,25	2,0,1	191	125	0.0498797342662	0.821,0.706,1.0	0.913,1.0,0.942	-0.109
