# Supplementary material for: An Alternative Splicing Program for Mouse Craniofacial Development
Source: Front Physiol. 2020 Sep 4;11:1099. doi: 10.3389/fphys.2020.01099 (PMC7498679; doi:10.3389/fphys.2020.01099)
Supplement: Supplementary file 12 [file Data_Sheet_1.zip › Filtered rMATS results/SE/E12.5_Mes_FNP_vs_MNP_SE_filtered_output.txt]

GeneID	geneSymbol	chr	strand	exonStart_0base	exonEnd	upstreamES	upstreamEE	downstreamES	downstreamEE	IC_SAMPLE_1	SC_SAMPLE_1	IC_SAMPLE_2	SC_SAMPLE_2	IncFormLen	SkipFormLen	FDR	IncLevel1	IncLevel2	DeltaPSI
ENSMUSG00000032735	Ablim3	chr18	-	61818988	61819087	61816921	61816969	61819790	61819917	0,0,0	3,1,4	8,47,20	0,0,2	224	125	0.0	0.0,0.0,0.0	1.0,1.0,0.848	-0.949
ENSMUSG00000027750	Postn	chr3	+	54385670	54385754	54385207	54385285	54389338	54389380	1604,1278,2162	1242,983,1610	1372,1355,1443	2794,2760,2816	209	125	0.0	0.436,0.437,0.445	0.227,0.227,0.235	0.21
ENSMUSG00000027750	Postn	chr3	+	54380411	54380492	54377560	54377606	54383387	54383477	1654,1446,2048	553,435,690	1821,1851,1902	1700,1618,1354	206	125	0.0	0.645,0.669,0.643	0.394,0.41,0.46	0.231
ENSMUSG00000073164	2410018L13Rik	chr12	-	22983060	22983185	22982385	22982546	22992787	22992848	7,7,4	0,0,0	1,6,3	2,5,4	250	125	4.70974326205e-08	1.0,1.0,1.0	0.2,0.375,0.273	0.717
ENSMUSG00000063524	Eno1	chr4	+	150241766	150241825	150241044	150241140	150244004	150244074	0,0,0	5,7,12	4,13,10	6,11,10	184	125	1.63281044586e-06	0.0,0.0,0.0	0.312,0.445,0.405	-0.387
ENSMUSG00000027523	Gnas	chr2	+	174328107	174330434	174327767	174327941	174334211	174334284	9039,9608,10397	114,125,122	11579,11917,11501	268,294,252	2452	125	6.93592808454e-06	0.802,0.797,0.813	0.688,0.674,0.699	0.117
ENSMUSG00000042500	Ago4	chr4	-	126497210	126497312	126489540	126493331	126506743	126506878	23,20,20	5,4,9	29,20,11	0,0,0	227	125	1.9743809741e-05	0.717,0.734,0.55	1.0,1.0,1.0	-0.333
ENSMUSG00000032735	Ablim3	chr18	-	61818988	61819087	61814197	61814332	61819790	61819917	0,0,0	10,1,5	2,20,6	3,11,8	224	125	2.1636305153e-05	0.0,0.0,0.0	0.271,0.504,0.295	-0.357
ENSMUSG00000022803	Popdc2	chr16	+	38369483	38369592	38362244	38363147	38373818	38374236	1,2,4	0,0,0	9,4,9	6,2,3	234	125	2.1636305153e-05	1.0,1.0,1.0	0.445,0.517,0.616	0.474
ENSMUSG00000023873	1700010I14Rik	chr17	+	9001769	9001945	9001127	9001186	9005191	9005245	29,23,23	6,5,9	16,17,10	0,0,0	301	125	2.73191126426e-05	0.667,0.656,0.515	1.0,1.0,1.0	-0.387
ENSMUSG00000097431	Gm26782	chr14	+	50874913	50874962	50871750	50871826	50876671	50877326	6,0,1	1,3,4	6,6,4	0,0,0	174	125	4.49126555946e-05	0.812,0.0,0.152	1.0,1.0,1.0	-0.679
ENSMUSG00000060771	Tsga10	chr1	-	37819524	37819640	37810971	37811027	37834185	37834337	2,0,1	3,2,1	7,4,4	0,0,1	241	125	5.66539232381e-05	0.257,0.0,0.342	1.0,1.0,0.675	-0.692
ENSMUSG00000030672	Mylpf	chr7	+	127211748	127211763	127209283	127209398	127212860	127212953	0,1,0	6,3,5	14,64,16	26,9,6	140	125	6.79865321801e-05	0.0,0.229,0.0	0.325,0.864,0.704	-0.555
ENSMUSG00000069911	Fam196b	chr11	+	34401055	34403305	34314821	34314945	34404277	34404352	6,3,6	0,0,0	17,11,2	4,3,0	2375	125	8.35128277886e-05	1.0,1.0,1.0	0.183,0.162,1.0	0.552
ENSMUSG00000079179	Rab10os	chr12	+	3247351	3247438	3241521	3241578	3249866	3250376	39,19,33	0,0,0	35,37,30	4,9,4	212	125	0.000119277729209	1.0,1.0,1.0	0.838,0.708,0.816	0.213
ENSMUSG00000070883	Ccdc173	chr2	-	69776129	69776269	69761721	69761886	69778059	69778216	31,26,31	7,2,5	49,27,24	0,0,0	265	125	0.00013048798768	0.676,0.86,0.745	1.0,1.0,1.0	-0.24
ENSMUSG00000031997	Trpc6	chr9	+	8649297	8649531	8643505	8643722	8652935	8653200	11,3,5	0,0,0	12,10,8	2,4,2	359	125	0.000130720334108	1.0,1.0,1.0	0.676,0.465,0.582	0.426
ENSMUSG00000059119	Nap1l4	chr7	-	143524160	143524280	143520383	143520440	143527165	143527311	5,7,13	2,5,9	15,15,15	0,2,0	245	125	0.000272270107227	0.561,0.417,0.424	1.0,0.793,1.0	-0.464
ENSMUSG00000021611	Tert	chr13	+	73634151	73634347	73627350	73628674	73642364	73642436	30,32,23	0,0,0	33,34,17	2,6,4	321	125	0.000321894562637	1.0,1.0,1.0	0.865,0.688,0.623	0.275
ENSMUSG00000032826	Ank2	chr3	-	127012672	127012771	127010853	127011051	127013238	127013337	84,73,67	10,7,14	123,103,40	2,3,0	224	125	0.000321894562637	0.824,0.853,0.728	0.972,0.95,1.0	-0.172
ENSMUSG00000062939	Stat4	chr1	+	52011782	52011911	52008242	52008728	52013789	52013934	2,12,6	5,1,2	3,8,4	0,0,0	254	125	0.000879716570312	0.164,0.855,0.596	1.0,1.0,1.0	-0.462
ENSMUSG00000097466	D430036J16Rik	chr9	+	81639160	81639183	81636834	81636937	81642546	81642702	8,6,6	7,0,5	0,0,1	5,3,2	148	125	0.00104647555048	0.491,1.0,0.503	0.0,0.0,0.297	0.566
ENSMUSG00000045629	Sh3tc2	chr18	+	61987555	61987689	61977876	61978072	61989192	61989234	10,24,19	7,7,4	14,6,16	1,0,0	259	125	0.00105899284331	0.408,0.623,0.696	0.871,1.0,1.0	-0.381
ENSMUSG00000043410	Hfm1	chr5	-	106920962	106921076	106917323	106917627	106922812	106922910	19,14,11	6,7,3	11,16,5	1,0,0	239	125	0.00128312111139	0.624,0.511,0.657	0.852,1.0,1.0	-0.353
ENSMUSG00000025571	Tnrc6c	chr11	+	117720949	117723550	117702378	117702400	117733609	117733776	9,7,10	0,0,0	9,4,1	1,3,0	2726	125	0.0013828919321	1.0,1.0,1.0	0.292,0.058,1.0	0.55
ENSMUSG00000109783	RP23-389N20.2	chr16	+	23554697	23554933	23534579	23534799	23559771	23560081	3,6,2	0,0,0	7,11,9	2,2,3	361	125	0.00155388304255	1.0,1.0,1.0	0.548,0.656,0.51	0.429
ENSMUSG00000037661	Gpr160	chr3	+	30889941	30890041	30877234	30877561	30895709	30897190	9,7,13	3,1,4	5,2,2	0,0,0	225	125	0.00161636574545	0.625,0.795,0.644	1.0,1.0,1.0	-0.312
ENSMUSG00000057637	Prdm2	chr4	-	143131709	143136099	143111633	143111777	143162055	143162182	264,198,347	0,0,0	229,247,212	4,2,2	4515	125	0.00164947976671	1.0,1.0,1.0	0.613,0.774,0.746	0.289
ENSMUSG00000032582	Rbm6	chr9	-	107852124	107853674	107796476	107796537	107860348	107860459	51,43,34	0,3,6	72,38,16	0,0,0	1675	125	0.00170007028166	1.0,0.517,0.297	1.0,1.0,1.0	-0.395
ENSMUSG00000042289	Hsd3b7	chr7	+	127801391	127801616	127801074	127801246	127802013	127802113	12,6,8	5,1,1	22,12,18	0,0,0	350	125	0.00170007028166	0.462,0.682,0.741	1.0,1.0,1.0	-0.372
ENSMUSG00000040690	Col16a1	chr4	+	130081434	130081479	130080575	130080620	130083121	130083175	122,100,155	29,36,49	93,83,69	67,51,47	170	125	0.00228161703213	0.756,0.671,0.699	0.505,0.545,0.519	0.186
ENSMUSG00000074071	Fam169b	chr7	+	68329221	68329399	68321819	68321905	68350233	68350416	25,11,16	5,3,3	27,19,13	0,0,1	303	125	0.00324653729796	0.673,0.602,0.688	1.0,1.0,0.843	-0.293
ENSMUSG00000002963	Pnkp	chr7	+	44858452	44858749	44857339	44857554	44860988	44861059	10,8,9	0,0,0	12,8,7	8,2,0	422	125	0.00324653729796	1.0,1.0,1.0	0.308,0.542,1.0	0.383
ENSMUSG00000028438	Kif24	chr4	-	41428344	41428982	41414901	41414999	41464709	41464840	5,18,17	0,0,0	18,17,6	2,6,0	763	125	0.00336174405966	1.0,1.0,1.0	0.596,0.317,1.0	0.362
ENSMUSG00000039519	Cyp7b1	chr3	-	18079304	18079480	18071949	18072753	18096522	18096729	57,83,136	0,0,2	85,98,111	2,8,9	301	125	0.00358993242123	1.0,1.0,0.966	0.946,0.836,0.837	0.116
ENSMUSG00000071072	Ptges3	chr10	+	128070133	128070232	128069215	128069285	128072067	128072157	12,9,8	5,4,1	24,4,14	0,0,1	224	125	0.00365166135646	0.573,0.557,0.817	1.0,1.0,0.887	-0.313
ENSMUSG00000029778	Adcyap1r1	chr6	+	55491226	55491310	55484941	55485033	55494076	55494206	1,5,4	0,0,0	6,7,5	4,1,2	209	125	0.00365166135646	1.0,1.0,1.0	0.473,0.807,0.599	0.374
ENSMUSG00000030409	Dmpk	chr7	+	19092207	19092254	19091938	19092036	19092949	19093821	9,5,6	0,0,0	5,9,9	5,1,2	172	125	0.00373472321609	1.0,1.0,1.0	0.421,0.867,0.766	0.315
ENSMUSG00000062785	Kcnc3	chr7	+	44598805	44598933	44598383	44598575	44600868	44600928	8,3,5	0,0,1	10,5,2	6,1,5	253	125	0.0042601375527	1.0,1.0,0.712	0.452,0.712,0.165	0.461
ENSMUSG00000026950	Neb	chr2	-	52165166	52165277	52164591	52164702	52167559	52167664	0,1,0	1,0,2	2,14,3	0,1,0	236	125	0.0042601375527	0.0,1.0,0.0	1.0,0.881,1.0	-0.627
ENSMUSG00000043410	Hfm1	chr5	-	106918376	106918489	106917323	106917627	106922812	106922910	39,31,51	6,7,3	26,26,26	1,0,0	238	125	0.00485513555262	0.773,0.699,0.899	0.932,1.0,1.0	-0.187
ENSMUSG00000032418	Me1	chr9	-	86619724	86619834	86611852	86611966	86646310	86646414	60,73,59	0,1,0	67,53,59	4,1,10	235	125	0.0049459991541	1.0,0.975,1.0	0.899,0.966,0.758	0.117
ENSMUSG00000032182	Yipf2	chr9	-	21592527	21592588	21592060	21592218	21592736	21592831	19,28,35	5,4,2	25,16,36	0,0,0	186	125	0.00510423318331	0.719,0.825,0.922	1.0,1.0,1.0	-0.178
ENSMUSG00000022010	Tsc22d1	chr14	+	76437665	76437815	76418965	76419009	76438946	76439108	15,16,19	2,5,1	14,13,6	0,0,0	275	125	0.00519516745188	0.773,0.593,0.896	1.0,1.0,1.0	-0.246
ENSMUSG00000107789	Gm44965	chr6	+	48594861	48594976	48593943	48594052	48613177	48613259	11,33,9	0,0,0	25,16,13	5,2,2	240	125	0.00572867842271	1.0,1.0,1.0	0.723,0.806,0.772	0.233
ENSMUSG00000039850	Endov	chr11	+	119499845	119499885	119499596	119499661	119500590	119500703	184,131,152	77,58,66	303,198,139	85,35,19	165	125	0.00609738379248	0.644,0.631,0.636	0.73,0.811,0.847	-0.159
ENSMUSG00000037860	Aim2	chr1	+	173393962	173394033	173350878	173350973	173427758	173427898	2,3,6	9,8,1	0,0,0	14,6,3	196	125	0.00609738379248	0.124,0.193,0.793	0.0,0.0,0.0	0.37
ENSMUSG00000039903	Eva1c	chr16	+	90866254	90866451	90831112	90831432	90869565	90869689	9,8,7	4,2,2	7,16,9	1,0,0	322	125	0.0069231626243	0.466,0.608,0.576	0.731,1.0,1.0	-0.36
ENSMUSG00000028559	Osbpl9	chr4	-	109101115	109101163	109073036	109073149	109102496	109102592	27,22,19	0,0,0	23,22,17	8,3,0	173	125	0.00695636251638	1.0,1.0,1.0	0.675,0.841,1.0	0.161
ENSMUSG00000023795	Pisd-ps2	chr17	-	3077687	3077834	3077292	3077446	3079354	3079591	24,22,15	0,0,0	26,37,11	4,1,4	272	125	0.00695636251638	1.0,1.0,1.0	0.749,0.944,0.558	0.25
ENSMUSG00000049411	Tmem241	chr18	-	12113394	12113472	12104098	12104180	12121380	12121537	15,26,12	0,0,0	19,16,14	4,5,0	203	125	0.00695636251638	1.0,1.0,1.0	0.745,0.663,1.0	0.197
ENSMUSG00000034059	Ypel4	chr2	+	84737063	84737107	84736638	84736965	84737419	84737528	22,24,40	3,4,6	33,20,30	0,0,1	169	125	0.0070854758295	0.844,0.816,0.831	1.0,1.0,0.957	-0.155
ENSMUSG00000059456	Ptk2b	chr14	-	66163024	66163150	66158530	66158677	66165263	66165329	5,4,13	1,0,4	1,0,1	3,1,1	251	125	0.0070854758295	0.713,1.0,0.618	0.142,0.0,0.332	0.619
ENSMUSG00000052760	A630001G21Rik	chr1	-	85727513	85727698	85726613	85726615	85736471	85736561	2,2,6	5,6,6	0,0,0	11,8,4	310	125	0.00712200314866	0.139,0.118,0.287	0.0,0.0,0.0	0.181
ENSMUSG00000097466	D430036J16Rik	chr9	+	81636834	81636937	81632032	81632279	81642546	81642702	18,11,10	3,4,6	14,6,5	0,1,0	228	125	0.00716063802331	0.767,0.601,0.477	1.0,0.767,1.0	-0.307
ENSMUSG00000047045	Tmem164	chrX	+	142682290	142682949	142681417	142681556	142770966	142771033	87,92,42	16,6,8	64,64,23	2,1,0	784	125	0.00716063802331	0.464,0.71,0.456	0.836,0.911,1.0	-0.372
ENSMUSG00000029090	Adgra3	chr5	-	50058133	50058343	50050868	50050960	50058551	50058645	16,16,25	0,0,0	9,11,7	3,0,4	335	125	0.00716063802331	1.0,1.0,1.0	0.528,1.0,0.395	0.359
ENSMUSG00000021611	Tert	chr13	+	73641975	73642089	73627350	73628674	73642364	73642436	88,72,73	0,0,0	74,64,49	2,6,4	239	125	0.00741672795201	1.0,1.0,1.0	0.951,0.848,0.865	0.112
ENSMUSG00000037940	Inpp4b	chr8	+	81736845	81736917	81715200	81715264	81741297	81741500	0,0,0	10,7,5	3,3,3	5,9,5	197	125	0.00757719111138	0.0,0.0,0.0	0.276,0.175,0.276	-0.242
ENSMUSG00000034480	Diaph2	chrX	+	129801394	129801427	129749741	129750116	129804012	129804189	31,37,12	0,2,0	29,21,7	4,8,1	158	125	0.00804922601608	1.0,0.936,1.0	0.852,0.675,0.847	0.187
ENSMUSG00000017978	Cadps2	chr6	-	23328782	23328902	23323279	23323435	23329019	23329161	6,4,2	10,5,12	1,0,0	13,10,11	245	125	0.00840371158431	0.234,0.29,0.078	0.038,0.0,0.0	0.188
ENSMUSG00000057093	Zfp607b	chr7	+	27693481	27693608	27692481	27692534	27698652	27698751	80,69,61	1,0,1	102,57,79	8,4,5	252	125	0.00937250949908	0.975,1.0,0.968	0.863,0.876,0.887	0.106
ENSMUSG00000062991	Nrg1	chr8	-	31838260	31838328	31837669	31837728	31849309	31849439	6,5,2	9,9,3	0,0,1	5,4,5	193	125	0.00940541311685	0.302,0.265,0.302	0.0,0.0,0.115	0.251
ENSMUSG00000028555	Ttc39a	chr4	+	109443507	109443624	109442696	109442811	109444081	109444745	57,47,80	0,0,2	64,84,64	2,8,7	242	125	0.00942177197522	1.0,1.0,0.954	0.943,0.844,0.825	0.114
ENSMUSG00000087516	Tbx3os1	chr5	-	119570512	119570728	119570129	119570370	119571452	119571539	82,107,128	17,15,26	333,241,382	33,17,18	341	125	0.0102966522081	0.639,0.723,0.643	0.787,0.839,0.886	-0.169
ENSMUSG00000051113	Fam71e1	chr7	+	44497405	44497633	44496914	44497033	44500149	44500366	4,10,6	2,3,2	8,8,5	0,1,0	353	125	0.0102966522081	0.415,0.541,0.515	1.0,0.739,1.0	-0.423
ENSMUSG00000054708	Ankrd24	chr10	+	81635687	81635752	81629548	81629748	81636368	81636426	5,12,11	4,1,5	6,14,8	0,1,0	190	125	0.0103257595689	0.451,0.888,0.591	1.0,0.902,1.0	-0.324
ENSMUSG00000032649	Colgalt2	chr1	+	152504496	152504590	152504077	152504205	152506792	152506999	2,2,1	27,26,47	10,7,6	34,32,14	219	125	0.0103632536687	0.041,0.042,0.012	0.144,0.111,0.197	-0.119
ENSMUSG00000032418	Me1	chr9	-	86613540	86613638	86611852	86611966	86646310	86646414	17,8,8	0,1,0	20,15,15	4,1,10	223	125	0.0104807362667	1.0,0.818,1.0	0.737,0.894,0.457	0.243
ENSMUSG00000025902	Sox17	chr1	-	4495135	4495942	4491389	4492668	4496290	4497354	2,17,13	0,0,1	15,6,9	2,2,2	932	125	0.0104887164283	1.0,1.0,0.636	0.501,0.287,0.376	0.491
ENSMUSG00000035469	Rcbtb1	chr14	+	59205624	59205722	59201233	59201584	59206803	59206930	16,32,4	0,0,0	13,17,15	4,4,0	223	125	0.0106215437293	1.0,1.0,1.0	0.646,0.704,1.0	0.217
ENSMUSG00000025498	Irf7	chr7	-	141264222	141264315	141263658	141264048	141264492	141264655	7,4,10	1,0,0	11,12,2	5,2,1	218	125	0.0108125632701	0.801,1.0,1.0	0.558,0.775,0.534	0.311
ENSMUSG00000037536	Fbxo34	chr14	+	47504985	47505132	47472633	47472717	47507264	47507446	13,17,3	0,0,0	5,10,10	3,0,4	272	125	0.0108284447654	1.0,1.0,1.0	0.434,1.0,0.535	0.344
ENSMUSG00000013833	Med16	chr10	-	79907490	79907511	79907038	79907146	79908817	79908910	8,3,8	0,0,1	9,4,5	3,3,2	146	125	0.0108578217179	1.0,1.0,0.873	0.72,0.533,0.682	0.313
ENSMUSG00000039377	Hlx	chr1	-	184730690	184730870	184729859	184730044	184731558	184732619	43,63,46	1,6,3	44,43,41	0,0,0	305	125	0.0113981185885	0.946,0.811,0.863	1.0,1.0,1.0	-0.127
ENSMUSG00000022837	Iqcb1	chr16	+	36849626	36849736	36843358	36843458	36856290	36856433	30,30,52	1,0,0	41,33,27	1,6,4	235	125	0.011995288396	0.941,1.0,1.0	0.956,0.745,0.782	0.153
ENSMUSG00000054423	Cadps	chr14	-	12457682	12457829	12454163	12454319	12465858	12466000	5,9,7	6,5,18	2,0,0	10,2,6	272	125	0.0123292580921	0.277,0.453,0.152	0.084,0.0,0.0	0.266
ENSMUSG00000038705	Gmeb2	chr2	-	181264969	181265108	181260294	181260398	181277948	181278121	15,11,5	5,1,1	18,11,1	0,1,0	264	125	0.0127934504045	0.587,0.839,0.703	1.0,0.839,1.0	-0.237
ENSMUSG00000056310	Tyw1	chr5	+	130258932	130259054	130257034	130257193	130266982	130267084	46,74,51	0,0,0	58,65,50	3,7,1	247	125	0.0128418324108	1.0,1.0,1.0	0.907,0.825,0.962	0.102
ENSMUSG00000058881	Zfp516	chr18	+	82986743	82988198	82955523	82957449	83001272	83005314	261,273,277	9,2,7	363,311,188	2,1,0	1580	125	0.0136064058699	0.696,0.915,0.758	0.935,0.961,1.0	-0.176
ENSMUSG00000061028	Clasrp	chr7	-	19594404	19594552	19591992	19592077	19603189	19603301	5,3,4	0,0,0	14,4,4	4,1,1	273	125	0.0136529682058	1.0,1.0,1.0	0.616,0.647,0.647	0.363
ENSMUSG00000107789	Gm44965	chr6	+	48594790	48594976	48593940	48594052	48613177	48613251	55,66,40	0,0,0	37,52,35	5,2,2	311	125	0.0139666873177	1.0,1.0,1.0	0.748,0.913,0.876	0.154
ENSMUSG00000004626	Stxbp2	chr8	+	3632219	3632269	3631152	3631204	3633290	3633367	4,0,4	2,4,2	8,9,5	2,0,0	175	125	0.0145432533291	0.588,0.0,0.588	0.741,1.0,1.0	-0.522
ENSMUSG00000028402	Mpdz	chr4	-	81313499	81313598	81310156	81310319	81317593	81317704	263,255,250	74,87,64	259,256,117	140,121,58	224	125	0.0145687758184	0.665,0.621,0.686	0.508,0.541,0.53	0.131
ENSMUSG00000003680	Taf6l	chr19	-	8773289	8773424	8773027	8773106	8774334	8774467	213,161,308	16,10,14	204,206,221	26,27,34	260	125	0.0145687758184	0.865,0.886,0.914	0.79,0.786,0.758	0.11
ENSMUSG00000059708	Akap17b	chrX	-	36623567	36624336	36618602	36618733	36636472	36636574	35,28,22	1,0,0	32,32,13	2,3,2	894	125	0.0145687758184	0.83,1.0,1.0	0.691,0.599,0.476	0.355
ENSMUSG00000024645	Timm21	chr18	-	84949193	84949291	84947833	84947939	84951002	84951524	42,37,55	0,0,0	34,38,35	8,0,2	223	125	0.0153359798828	1.0,1.0,1.0	0.704,1.0,0.907	0.13
ENSMUSG00000087516	Tbx3os1	chr5	-	119570512	119570714	119570132	119570370	119571452	119571539	72,91,107	17,15,26	278,193,333	33,17,18	327	125	0.0159172406034	0.618,0.699,0.611	0.763,0.813,0.876	-0.175
ENSMUSG00000026767	Fam188a	chr2	-	12403997	12404168	12397492	12397566	12419158	12419391	0,0,0	1,3,8	3,4,4	5,7,13	296	125	0.0162283329069	0.0,0.0,0.0	0.202,0.194,0.115	-0.17
ENSMUSG00000021901	Bap1	chr14	+	31253455	31253640	31251899	31251954	31254032	31254094	7,2,9	1,0,0	11,5,4	4,1,2	310	125	0.0168335754022	0.738,1.0,1.0	0.526,0.668,0.446	0.366
ENSMUSG00000041674	BC006965	chr11	-	112680921	112680950	112672917	112672972	112691291	112691359	3,6,11	21,34,19	1,0,0	10,7,6	154	125	0.0170828099652	0.104,0.125,0.32	0.075,0.0,0.0	0.158
ENSMUSG00000060176	Kif27	chr13	-	58323827	58324033	58320118	58320316	58325942	58326098	15,16,26	0,1,0	14,9,6	5,2,0	331	125	0.0170828099652	1.0,0.858,1.0	0.514,0.63,1.0	0.238
ENSMUSG00000002963	Pnkp	chr7	+	44858162	44858749	44857166	44857554	44860988	44861059	87,90,67	0,0,0	112,125,83	8,2,0	712	125	0.017249841306	1.0,1.0,1.0	0.711,0.916,1.0	0.124
ENSMUSG00000031156	Slc35a2	chrX	+	7892139	7893415	7889611	7889763	7894190	7894464	53,42,59	0,0,1	81,65,43	4,2,2	1401	125	0.0183776717225	1.0,1.0,0.84	0.644,0.744,0.657	0.265
ENSMUSG00000029676	Pot1a	chr6	-	25748290	25748382	25745890	25745996	25750049	25750138	188,187,258	41,32,40	223,242,215	20,10,26	217	125	0.0184432715016	0.725,0.771,0.788	0.865,0.933,0.826	-0.113
ENSMUSG00000094786	Gm14403	chr2	+	177501742	177501797	177498214	177498317	177506908	177507035	14,16,12	0,0,0	15,16,9	0,6,2	180	125	0.0184432715016	1.0,1.0,1.0	1.0,0.649,0.758	0.198
ENSMUSG00000036768	Kif15	chr9	+	122959806	122959990	122951080	122951152	122965948	122965986	4,1,8	0,0,1	4,7,4	8,3,0	309	125	0.0192368899378	1.0,1.0,0.764	0.168,0.486,1.0	0.37
ENSMUSG00000041757	Plekha6	chr1	+	133274792	133274879	133273857	133274374	133280338	133280407	5,12,3	2,5,1	6,2,4	1,0,0	212	125	0.0194460844607	0.596,0.586,0.639	0.78,1.0,1.0	-0.32
ENSMUSG00000034755	Pcdh11x	chrX	+	120637594	120637624	120594704	120594785	120726500	120726699	7,8,1	3,4,8	1,0,0	1,3,4	155	125	0.0194460844607	0.653,0.617,0.092	0.446,0.0,0.0	0.305
ENSMUSG00000032215	Rsl24d1	chr9	+	73116406	73116479	73113447	73113583	73117881	73117945	46,45,45	12,8,11	51,43,38	5,0,2	198	125	0.0194460844607	0.708,0.78,0.721	0.866,1.0,0.923	-0.193
ENSMUSG00000041491	Cep78	chr19	-	15960942	15961109	15955773	15956403	15962371	15962449	73,99,90	0,0,2	141,61,89	4,6,5	292	125	0.0198740540848	1.0,1.0,0.951	0.938,0.813,0.884	0.105
ENSMUSG00000030742	Lat	chr7	-	126368801	126368836	126368494	126368582	126368941	126368969	20,27,18	6,2,2	24,27,19	0,0,1	160	125	0.0200688619327	0.723,0.913,0.875	1.0,1.0,0.937	-0.142
ENSMUSG00000035203	Epn1	chr7	+	5083729	5083982	5080292	5080477	5092840	5092965	39,71,57	5,3,2	73,48,51	0,1,0	378	125	0.0207491415213	0.721,0.887,0.904	1.0,0.941,1.0	-0.143
ENSMUSG00000003190	Bcl2l12	chr7	-	44993810	44994271	44991221	44991454	44996543	44996686	17,10,4	2,6,0	18,9,6	1,0,0	586	125	0.0209250991882	0.645,0.262,1.0	0.793,1.0,1.0	-0.295
ENSMUSG00000026277	Stk25	chr1	-	93626050	93627133	93621901	93622526	93629033	93629264	27,13,24	0,1,0	27,24,5	2,4,0	1208	125	0.0216048077402	1.0,0.574,1.0	0.583,0.383,1.0	0.203
ENSMUSG00000040596	Pogk	chr1	-	166403497	166403624	166398689	166400165	166408398	166408532	277,286,245	22,15,16	309,252,95	68,32,9	252	125	0.0216048077402	0.862,0.904,0.884	0.693,0.796,0.84	0.107
ENSMUSG00000032582	Rbm6	chr9	-	107852124	107853403	107796476	107796537	107860348	107860459	229,240,185	0,3,6	268,177,106	0,0,0	1404	125	0.0216048077402	1.0,0.877,0.733	1.0,1.0,1.0	-0.13
ENSMUSG00000029130	Rnf32	chr5	+	29224116	29224284	29206695	29206804	29225042	29225522	25,28,37	6,2,5	37,21,28	0,2,0	293	125	0.0216048077402	0.64,0.857,0.759	1.0,0.818,1.0	-0.187
ENSMUSG00000085024	C230035I16Rik	chr13	-	23430135	23430352	23428106	23428415	23430709	23430826	10,16,15	0,3,4	21,12,16	1,0,0	342	125	0.0228888313012	1.0,0.661,0.578	0.885,1.0,1.0	-0.215
ENSMUSG00000052407	Ccdc171	chr4	+	83557898	83558030	83554693	83554884	83580747	83580894	48,40,32	13,1,2	66,32,22	0,2,0	257	125	0.0228888313012	0.642,0.951,0.886	1.0,0.886,1.0	-0.136
ENSMUSG00000041361	Myzap	chr9	-	71586171	71586216	71579610	71579697	71592189	71592342	0,3,0	22,36,21	8,4,8	30,48,24	170	125	0.0233408823028	0.0,0.058,0.0	0.164,0.058,0.197	-0.12
ENSMUSG00000028700	Pomgnt1	chr4	+	116137693	116137828	116123839	116124116	116138705	116138850	8,12,19	0,1,0	15,9,16	2,3,3	260	125	0.0233408823028	1.0,0.852,1.0	0.783,0.591,0.719	0.253
ENSMUSG00000063077	Kif1b	chr4	-	149261159	149261201	149257869	149258081	149262135	149262278	1,0,0	9,15,5	4,7,0	12,9,8	167	125	0.0236474422183	0.077,0.0,0.0	0.2,0.368,0.0	-0.164
ENSMUSG00000025237	Parp6	chr9	+	59639763	59639812	59637633	59637701	59648829	59648909	105,74,117	4,2,7	94,64,58	11,11,11	174	125	0.0238605835728	0.95,0.964,0.923	0.86,0.807,0.791	0.126
ENSMUSG00000044348	Slc25a53	chrX	-	137032350	137032500	137027989	137028154	137038165	137038272	6,16,10	5,0,2	18,21,13	0,0,0	275	125	0.0246084507418	0.353,1.0,0.694	1.0,1.0,1.0	-0.318
ENSMUSG00000041674	BC006965	chr11	-	112691291	112691435	112672917	112672972	112691502	112691714	27,34,22	1,3,4	10,8,9	0,0,0	269	125	0.0251932425905	0.926,0.84,0.719	1.0,1.0,1.0	-0.172
ENSMUSG00000034998	Foxn2	chr17	+	88479275	88479340	88475855	88475950	88486402	88490533	33,24,25	2,0,0	36,44,11	7,5,1	190	125	0.0253672779719	0.916,1.0,1.0	0.772,0.853,0.879	0.137
ENSMUSG00000029298	Gbp9	chr5	-	105081650	105081753	105081129	105081323	105082703	105082910	11,4,20	0,0,1	13,24,4	3,1,4	228	125	0.0261927773285	1.0,1.0,0.916	0.704,0.929,0.354	0.31
ENSMUSG00000034998	Foxn2	chr17	+	88484400	88484469	88475855	88475950	88486402	88490533	21,31,28	2,0,0	33,27,22	7,5,1	194	125	0.0262905589213	0.871,1.0,1.0	0.752,0.777,0.934	0.136
ENSMUSG00000027939	Nup210l	chr3	+	90210353	90210458	90207282	90207484	90211755	90211830	16,5,21	0,0,1	7,9,23	2,0,7	230	125	0.026660589895	1.0,1.0,0.919	0.655,1.0,0.641	0.208
ENSMUSG00000005893	Nr2c2	chr6	+	92105281	92105365	92092432	92092814	92139779	92139890	16,14,9	1,3,3	19,24,4	0,0,0	209	125	0.0268561769148	0.905,0.736,0.642	1.0,1.0,1.0	-0.239
ENSMUSG00000032580	Rbm5	chr9	-	107759775	107759849	107756908	107756992	107760321	107760391	399,414,423	189,197,223	653,577,309	155,197,114	199	125	0.0268561769148	0.57,0.569,0.544	0.726,0.648,0.63	-0.107
ENSMUSG00000037514	Pank2	chr2	+	131282591	131282768	131273910	131274120	131296272	131299188	12,1,3	4,4,0	19,7,3	0,0,1	302	125	0.0268561769148	0.554,0.094,1.0	1.0,1.0,0.554	-0.302
ENSMUSG00000025237	Parp6	chr9	+	59640039	59640149	59637633	59637701	59648829	59648909	38,22,50	4,2,7	19,23,32	11,11,11	235	125	0.0270622593467	0.835,0.854,0.792	0.479,0.527,0.607	0.289
ENSMUSG00000002602	Axl	chr7	-	25773342	25773493	25770632	25770765	25774514	25774725	28,38,26	3,3,3	52,35,16	1,0,0	276	125	0.0284030212963	0.809,0.852,0.797	0.959,1.0,1.0	-0.167
ENSMUSG00000026792	Lrsam1	chr2	-	32955180	32955249	32954220	32954286	32959516	32959613	28,25,15	0,1,0	19,19,13	7,2,0	194	125	0.0288407472202	1.0,0.942,1.0	0.636,0.86,1.0	0.149
ENSMUSG00000038860	Garnl3	chr2	-	33085874	33085944	33064003	33064078	33104848	33105023	12,6,12	4,1,3	11,8,6	1,0,0	195	125	0.0288437279411	0.658,0.794,0.719	0.876,1.0,1.0	-0.235
ENSMUSG00000057182	Scn3a	chr2	-	65525876	65525968	65524747	65524876	65526496	65526625	10,9,2	5,2,0	1,3,1	0,1,0	217	125	0.0290841825251	0.535,0.722,1.0	1.0,0.633,1.0	-0.125
ENSMUSG00000026492	Tfb2m	chr1	-	179542924	179543132	179542306	179542457	179544897	179544986	1,1,3	6,14,3	12,5,3	7,3,1	333	125	0.0293650894798	0.059,0.026,0.273	0.392,0.385,0.53	-0.316
ENSMUSG00000017830	Dhx58	chr11	-	100701549	100701676	100701223	100701415	100702201	100702318	3,9,5	0,0,0	5,4,5	4,0,2	252	125	0.0294406586911	1.0,1.0,1.0	0.383,1.0,0.554	0.354
ENSMUSG00000038587	Akap12	chr10	+	4353141	4357939	4313742	4313857	4358477	4359468	195,172,225	2,0,6	164,135,147	1,0,0	4923	125	0.0296593845403	0.712,1.0,0.488	0.806,1.0,1.0	-0.202
ENSMUSG00000073436	Eme2	chr17	-	24893038	24893154	24888485	24892944	24893304	24893398	81,78,84	6,4,11	88,80,52	2,2,0	241	125	0.0299384643628	0.875,0.91,0.798	0.958,0.954,1.0	-0.11
ENSMUSG00000028246	Faxc	chr4	+	21958443	21958667	21936632	21936768	21993297	21994751	3,5,3	5,6,1	1,1,0	8,9,2	349	125	0.0301293609318	0.177,0.23,0.518	0.043,0.038,0.0	0.281
ENSMUSG00000035948	Acss3	chr10	-	107023856	107023937	107004663	107004815	107045212	107045353	26,27,14	2,1,5	9,12,2	0,0,0	206	125	0.0311265345812	0.887,0.942,0.629	1.0,1.0,1.0	-0.181
ENSMUSG00000027574	Nkain4	chr2	-	180944076	180944214	180943029	180943227	180954570	180954699	23,14,25	3,0,5	23,34,13	0,1,0	263	125	0.0320198773809	0.785,1.0,0.704	1.0,0.942,1.0	-0.151
ENSMUSG00000025902	Sox17	chr1	-	4495135	4495198	4492457	4492668	4496290	4496330	4,13,5	0,0,1	7,5,1	2,2,2	188	125	0.0322676841764	1.0,1.0,0.769	0.699,0.624,0.25	0.399
ENSMUSG00000051113	Fam71e1	chr7	+	44497502	44497633	44496914	44497033	44500149	44501133	12,17,12	2,3,2	12,22,18	0,1,0	256	125	0.0335386842607	0.746,0.735,0.746	1.0,0.915,1.0	-0.229
ENSMUSG00000001518	Itfg2	chr6	-	128415895	128416064	128414144	128414284	128416256	128416298	139,159,176	11,21,10	208,177,147	4,11,0	294	125	0.033643158865	0.843,0.763,0.882	0.957,0.872,1.0	-0.114
ENSMUSG00000054708	Ankrd24	chr10	+	81635687	81635752	81633708	81633755	81636368	81636426	7,12,12	4,4,0	8,15,10	0,1,0	190	125	0.0337490647873	0.535,0.664,1.0	1.0,0.908,1.0	-0.236
ENSMUSG00000034601	2700049A03Rik	chr12	+	71216041	71216196	71194291	71194466	71242943	71243303	48,48,85	29,31,39	43,38,40	49,40,51	280	125	0.0343162639284	0.425,0.409,0.493	0.281,0.298,0.259	0.163
ENSMUSG00000058159	T2	chr17	+	8417993	8418220	8413050	8413157	8421607	8421722	11,13,18	0,1,0	14,16,16	2,2,3	352	125	0.0344155545165	1.0,0.822,1.0	0.713,0.74,0.654	0.238
ENSMUSG00000033981	Gria2	chr3	-	80690403	80690518	80689102	80689351	80691319	80691434	4,2,2	0,0,1	21,9,17	12,3,3	240	125	0.0347321923566	1.0,1.0,0.51	0.477,0.61,0.747	0.225
ENSMUSG00000035203	Epn1	chr7	+	5083662	5083982	5080234	5080477	5092840	5092965	69,89,95	5,3,2	97,83,69	0,1,0	445	125	0.0365626749201	0.795,0.893,0.93	1.0,0.959,1.0	-0.114
ENSMUSG00000075569	Rsph10b	chr5	+	143948442	143948563	143946940	143947026	143949265	143949442	7,5,7	0,0,0	4,6,7	1,2,2	246	125	0.0370195771788	1.0,1.0,1.0	0.67,0.604,0.64	0.362
ENSMUSG00000020527	Myo19	chr11	+	84895477	84895554	84894549	84894652	84897120	84897211	35,24,24	5,6,0	46,31,30	2,0,0	202	125	0.0376692111537	0.812,0.712,1.0	0.934,1.0,1.0	-0.137
ENSMUSG00000037326	Capn15	chr17	-	25960064	25960231	25959806	25959985	25960336	25960563	104,95,124	4,1,10	181,124,113	31,9,21	292	125	0.0389114156083	0.918,0.976,0.841	0.714,0.855,0.697	0.156
ENSMUSG00000049680	Urgcp	chr11	-	5726830	5726857	5723110	5723161	5761880	5762371	15,15,21	0,1,0	17,21,11	0,4,5	152	125	0.0395821087754	1.0,0.925,1.0	1.0,0.812,0.644	0.156
ENSMUSG00000085024	C230035I16Rik	chr13	-	23430228	23430352	23428304	23428412	23430709	23431022	12,17,16	2,0,5	24,17,15	0,0,0	249	125	0.0398295554174	0.751,1.0,0.616	1.0,1.0,1.0	-0.211
ENSMUSG00000024201	Kdm4b	chr17	+	56344333	56344442	56326061	56326229	56351632	56351797	74,82,80	74,123,50	52,68,27	134,115,68	234	125	0.0418969990078	0.348,0.263,0.461	0.172,0.24,0.175	0.162
ENSMUSG00000026743	Mllt10	chr2	+	18109781	18109891	18071124	18071204	18146776	18146872	24,22,18	3,3,3	34,33,29	1,0,1	235	125	0.0420348788596	0.81,0.796,0.761	0.948,1.0,0.939	-0.173
ENSMUSG00000024220	Zfp523	chr17	+	28201350	28201440	28201007	28201133	28202434	28202478	34,23,17	0,0,1	25,26,21	6,3,0	215	125	0.0435294123838	1.0,1.0,0.908	0.708,0.834,1.0	0.122
ENSMUSG00000048154	Kmt2d	chr15	-	98856606	98856828	98856269	98856389	98857387	98857435	33,26,18	0,0,0	36,34,5	2,3,2	347	125	0.0438774302195	1.0,1.0,1.0	0.866,0.803,0.474	0.286
ENSMUSG00000031576	Kcnu1	chr8	+	25932239	25932434	25921419	25921559	25934404	25934517	15,9,32	0,0,1	42,20,14	3,3,2	320	125	0.0439452140478	1.0,1.0,0.926	0.845,0.723,0.732	0.209
ENSMUSG00000071646	Mta2	chr19	+	8942919	8943032	8942492	8942719	8943464	8943532	26,24,28	26,18,17	47,35,25	14,9,7	238	125	0.0451138965459	0.344,0.412,0.464	0.638,0.671,0.652	-0.247
ENSMUSG00000041268	Dmxl2	chr9	-	54398046	54398123	54396239	54396367	54399941	54400133	22,29,31	0,0,0	21,19,2	2,4,1	202	125	0.0457602403454	1.0,1.0,1.0	0.867,0.746,0.553	0.278
ENSMUSG00000029823	Luc7l2	chr6	+	38568846	38568917	38554979	38555063	38570509	38570604	29,38,37	12,10,13	32,16,18	25,21,16	196	125	0.0460221657576	0.606,0.708,0.645	0.449,0.327,0.418	0.255
ENSMUSG00000027574	Nkain4	chr2	-	180943740	180943821	180943029	180943227	180954570	180954620	10,16,13	3,0,5	3,6,9	0,1,0	206	125	0.0460221657576	0.669,1.0,0.612	1.0,0.785,1.0	-0.168
ENSMUSG00000023795	Pisd-ps2	chr17	-	3078999	3079138	3077292	3077446	3079354	3079591	38,28,31	0,0,0	74,51,26	4,1,4	264	125	0.0475771913424	1.0,1.0,1.0	0.898,0.96,0.755	0.129
ENSMUSG00000020166	Cnot2	chr10	-	116527826	116527949	116507040	116507188	116581452	116581485	57,36,38	0,0,1	68,57,22	2,5,3	248	125	0.0483651861633	1.0,1.0,0.95	0.945,0.852,0.787	0.122
