# Supplementary material for: An Alternative Splicing Program for Mouse Craniofacial Development
Source: Front Physiol. 2020 Sep 4;11:1099. doi: 10.3389/fphys.2020.01099 (PMC7498679; doi:10.3389/fphys.2020.01099)
Supplement: Supplementary file 12 [file Data_Sheet_1.zip › Filtered rMATS results/SE/E12.5_Ect_MXP_vs_MNP_SE_filtered_output.txt]

GeneID	geneSymbol	chr	strand	exonStart_0base	exonEnd	upstreamES	upstreamEE	downstreamES	downstreamEE	IC_SAMPLE_1	SC_SAMPLE_1	IC_SAMPLE_2	SC_SAMPLE_2	IncFormLen	SkipFormLen	FDR	IncLevel1	IncLevel2	DeltaPSI
ENSMUSG00000039068	Zzz3	chr3	+	152427276	152428832	152420014	152420140	152448778	152448926	33,17,5	0,0,0	18,11,9	7,9,3	1681	125	1.62488422717e-09	1.0,1.0,1.0	0.161,0.083,0.182	0.858
ENSMUSG00000032318	Isl2	chr9	+	55542396	55542659	55542099	55542289	55544075	55544359	14,6,25	0,0,0	11,18,27	1,8,4	388	125	0.000129187599094	1.0,1.0,1.0	0.78,0.42,0.685	0.372
ENSMUSG00000031754	Nudt21	chr8	-	94024541	94024617	94022774	94022889	94028834	94028924	4,9,6	0,0,0	3,11,6	8,5,1	201	125	0.000129187599094	1.0,1.0,1.0	0.189,0.578,0.789	0.481
ENSMUSG00000038696	Mapkap1	chr2	+	34432002	34432330	34406770	34406848	34444257	34444406	10,13,4	0,0,0	0,6,9	1,4,2	453	125	0.000129187599094	1.0,1.0,1.0	0.0,0.293,0.554	0.718
ENSMUSG00000026589	Sec16b	chr1	+	157507385	157507553	157506727	157506860	157524784	157524853	5,11,10	2,1,7	8,5,3	0,0,0	293	125	0.000352676613025	0.516,0.824,0.379	1.0,1.0,1.0	-0.427
ENSMUSG00000029192	Tbc1d14	chr5	-	36571295	36572037	36543176	36543297	36582354	36582390	130,169,105	0,0,1	137,189,103	16,3,4	867	125	0.000574711424708	1.0,1.0,0.938	0.552,0.901,0.788	0.232
ENSMUSG00000026313	Hdac4	chr1	-	92012668	92012819	92002154	92002275	92029954	92030196	79,89,54	1,2,0	55,68,61	6,9,8	276	125	0.000574711424708	0.973,0.953,1.0	0.806,0.774,0.775	0.19
ENSMUSG00000068758	Il3ra	chr14	+	14347913	14348068	14347009	14347188	14348820	14348944	40,38,58	0,0,0	47,20,39	7,4,2	280	125	0.000665275296746	1.0,1.0,1.0	0.75,0.691,0.897	0.221
ENSMUSG00000041594	Tmtc4	chr14	-	122979870	122980074	122978073	122978286	122982938	122983142	7,5,8	0,0,1	5,3,4	2,6,3	329	125	0.000665275296746	1.0,1.0,0.752	0.487,0.16,0.336	0.59
ENSMUSG00000066442	Mthfs	chr9	+	89226170	89226387	89215208	89215470	89235671	89235744	4,3,3	3,2,4	5,8,7	0,0,1	342	125	0.000665275296746	0.328,0.354,0.215	1.0,1.0,0.719	-0.607
ENSMUSG00000110605	RP24-122D14.3	chr8	+	129267484	129267699	129263647	129263724	129268393	129271868	15,16,5	4,4,1	8,17,9	0,0,0	340	125	0.000728180187635	0.58,0.595,0.648	1.0,1.0,1.0	-0.392
ENSMUSG00000027584	Oprl1	chr2	+	181717995	181718093	181715702	181715946	181718376	181718732	6,1,6	4,1,2	6,6,4	0,0,0	223	125	0.00107524719845	0.457,0.359,0.627	1.0,1.0,1.0	-0.519
ENSMUSG00000015750	Aph1a	chr3	+	95895447	95895570	95895142	95895216	95896236	95896360	13,9,12	2,2,5	5,8,4	0,0,0	248	125	0.00108680460464	0.766,0.694,0.547	1.0,1.0,1.0	-0.331
ENSMUSG00000013155	Enkd1	chr8	-	105706565	105706738	105704112	105704249	105707548	105708145	109,115,115	3,7,10	118,95,151	1,0,1	298	125	0.00177518397975	0.938,0.873,0.828	0.98,1.0,0.984	-0.108
ENSMUSG00000047221	Fam185a	chr5	+	21429723	21429833	21425000	21425576	21433690	21434594	80,54,72	0,2,1	63,86,58	10,11,3	235	125	0.00185785783029	1.0,0.935,0.975	0.77,0.806,0.911	0.141
ENSMUSG00000109129	Gm44973	chr7	+	5017436	5018039	5015495	5015560	5032762	5033097	27,36,37	5,4,4	25,26,29	0,0,1	728	125	0.00246053558282	0.481,0.607,0.614	1.0,1.0,0.833	-0.377
ENSMUSG00000027584	Oprl1	chr2	+	181717954	181718093	181715689	181715946	181718376	181718732	7,6,8	4,1,2	9,11,5	0,0,0	264	125	0.00299758741686	0.453,0.74,0.654	1.0,1.0,1.0	-0.384
ENSMUSG00000038990	Cables2	chr2	-	180264402	180264474	180264213	180264306	180273099	180273496	91,112,93	2,2,2	106,94,94	6,13,14	197	125	0.00321907521607	0.967,0.973,0.967	0.918,0.821,0.81	0.119
ENSMUSG00000030924	2610020H08Rik	chr7	+	119825535	119825638	119824044	119824139	119827302	119827376	78,82,114	2,0,0	62,101,81	7,5,6	228	125	0.00349101306034	0.955,1.0,1.0	0.829,0.917,0.881	0.109
ENSMUSG00000008200	Fnbp4	chr2	+	90767852	90767955	90767407	90767541	90768515	90768700	180,194,151	199,206,169	226,300,223	143,194,136	228	125	0.0035783494	0.332,0.341,0.329	0.464,0.459,0.473	-0.131
ENSMUSG00000038039	Gcc2	chr10	+	58272332	58272405	58269261	58271706	58274735	58274836	168,143,157	11,8,4	138,157,89	25,19,16	198	125	0.0035783494	0.906,0.919,0.961	0.777,0.839,0.778	0.131
ENSMUSG00000040428	Plekha4	chr7	+	45553568	45553681	45553244	45553294	45553764	45554229	9,13,10	3,3,2	11,21,5	0,0,0	238	125	0.0035783494	0.612,0.695,0.724	1.0,1.0,1.0	-0.323
ENSMUSG00000039678	Tbc1d13	chr2	+	30136672	30136713	30135408	30135552	30137120	30137182	53,64,47	13,3,2	51,71,38	0,1,0	166	125	0.00382760993272	0.754,0.941,0.947	1.0,0.982,1.0	-0.113
ENSMUSG00000099481	Xndc1	chr7	+	102069896	102069991	102065519	102065804	102071218	102071361	57,88,110	11,12,7	88,132,94	1,6,0	220	125	0.00433322911652	0.746,0.806,0.899	0.98,0.926,1.0	-0.152
ENSMUSG00000031959	Wdr59	chr8	-	111460582	111460655	111458922	111459049	111465788	111465870	44,64,68	0,0,0	66,49,56	5,3,6	198	125	0.00433322911652	1.0,1.0,1.0	0.893,0.912,0.855	0.113
ENSMUSG00000098789	Jmjd7	chr2	+	120031574	120031651	120030815	120030872	120031840	120032000	68,52,51	4,6,7	62,63,61	0,2,0	202	125	0.00433322911652	0.913,0.843,0.818	1.0,0.951,1.0	-0.126
ENSMUSG00000021098	4930447C04Rik	chr12	-	72909903	72910091	72909770	72909813	72913184	72913274	7,2,6	2,0,0	0,0,4	2,2,1	313	125	0.00569969913707	0.583,1.0,1.0	0.0,0.0,0.615	0.656
ENSMUSG00000033852	Gm28042	chr2	+	120031501	120031651	120030815	120030872	120031840	120032000	63,49,40	4,6,7	48,43,49	0,2,0	275	125	0.00671131498274	0.877,0.788,0.722	1.0,0.907,1.0	-0.173
ENSMUSG00000051950	B3glct	chr5	+	149696424	149696474	149678229	149678379	149703278	149703318	57,47,50	5,4,6	51,35,65	0,0,1	175	125	0.00701264667395	0.891,0.894,0.856	1.0,1.0,0.979	-0.113
ENSMUSG00000051427	Ccdc157	chr11	-	4158159	4158289	4149930	4150102	4160158	4160218	5,6,6	0,0,0	6,5,3	2,2,2	255	125	0.00701264667395	1.0,1.0,1.0	0.595,0.551,0.424	0.477
ENSMUSG00000109844	RP23-235J18.1	chr9	-	47360736	47360886	47297164	47297336	47368306	47368649	7,3,7	2,0,0	0,2,4	2,1,2	275	125	0.00803734021053	0.614,1.0,1.0	0.0,0.476,0.476	0.554
ENSMUSG00000033852	Gm28042	chr2	+	120031306	120031402	120030815	120030872	120031840	120032000	91,82,70	4,6,7	82,91,81	0,2,0	221	125	0.00803832583011	0.928,0.885,0.85	1.0,0.963,1.0	-0.1
ENSMUSG00000051166	Eml5	chr12	-	98821599	98821614	98817819	98817898	98824633	98824760	2,1,6	3,3,1	1,0,0	7,9,1	140	125	0.00809931656621	0.373,0.229,0.843	0.113,0.0,0.0	0.444
ENSMUSG00000031483	Erlin2	chr8	+	27024833	27024927	27023865	27024165	27025056	27025178	7,0,0	5,17,8	19,15,6	9,6,3	219	125	0.00821392655965	0.444,0.0,0.0	0.546,0.588,0.533	-0.408
ENSMUSG00000108276	Gm44276	chr6	+	135313915	135314100	135290309	135290495	135336720	135341684	2,5,3	0,0,0	8,4,6	1,2,3	310	125	0.00903665062359	1.0,1.0,1.0	0.763,0.446,0.446	0.448
ENSMUSG00000035506	Slc12a8	chr16	+	33617107	33617254	33608144	33608232	33624553	33625175	5,2,8	1,2,3	1,8,2	0,0,0	272	125	0.00903665062359	0.697,0.315,0.551	1.0,1.0,1.0	-0.479
ENSMUSG00000026017	Carf	chr1	+	60108082	60108200	60105343	60105427	60109221	60109449	31,17,20	0,1,0	12,19,19	5,1,4	243	125	0.00906598639623	1.0,0.897,1.0	0.552,0.907,0.71	0.243
ENSMUSG00000053483	Usp21	chr1	-	171283354	171283441	171282873	171282981	171283961	171284026	8,4,7	6,3,10	9,12,5	1,2,0	212	125	0.00978685361445	0.44,0.44,0.292	0.841,0.78,1.0	-0.483
ENSMUSG00000006344	Ggt5	chr10	+	75609198	75609392	75608750	75608887	75609844	75609951	13,11,12	0,0,0	20,23,18	4,4,0	319	125	0.00978685361445	1.0,1.0,1.0	0.662,0.693,1.0	0.215
ENSMUSG00000013155	Enkd1	chr8	-	105704634	105704760	105704112	105704249	105707548	105708145	8,6,5	3,7,10	7,1,9	1,0,1	251	125	0.00978685361445	0.57,0.299,0.199	0.777,1.0,0.818	-0.509
ENSMUSG00000068874	Selenbp1	chr3	+	94936696	94936753	94933055	94933162	94936894	94937007	105,109,88	0,7,1	72,63,56	6,6,14	182	125	0.0098018627241	1.0,0.914,0.984	0.892,0.878,0.733	0.132
ENSMUSG00000037536	Fbxo34	chr14	+	47504985	47505132	47472633	47472717	47507264	47507446	12,4,6	0,0,1	9,11,5	2,1,4	272	125	0.0098018627241	1.0,1.0,0.734	0.674,0.835,0.365	0.287
ENSMUSG00000029924	Slc37a3	chr6	-	39372078	39372137	39366888	39367046	39372846	39372927	18,11,22	5,6,1	18,14,16	0,0,1	184	125	0.0098018627241	0.71,0.555,0.937	1.0,1.0,0.916	-0.238
ENSMUSG00000014791	Elmo3	chr8	+	105306377	105306428	105306114	105306187	105306595	105306765	29,55,44	3,4,8	55,77,63	0,3,0	176	125	0.0098018627241	0.873,0.907,0.796	1.0,0.948,1.0	-0.124
ENSMUSG00000021901	Bap1	chr14	+	31253455	31253640	31251899	31251954	31254032	31254094	4,8,5	4,2,2	6,3,6	0,0,1	310	125	0.0101329619616	0.287,0.617,0.502	1.0,1.0,0.708	-0.434
ENSMUSG00000029053	Prkcz	chr4	-	155269032	155269152	155262701	155262817	155271198	155271286	8,8,6	1,0,0	17,5,8	5,3,2	245	125	0.0107603494691	0.803,1.0,1.0	0.634,0.46,0.671	0.346
ENSMUSG00000107499	Ccdc142	chr6	+	83103401	83103532	83103119	83103269	83103611	83103725	9,10,4	1,0,0	5,10,7	2,1,5	256	125	0.0119698935574	0.815,1.0,1.0	0.55,0.83,0.406	0.343
ENSMUSG00000024528	Srfbp1	chr18	+	52483632	52483704	52476299	52476372	52488250	52488971	61,41,40	0,0,0	34,42,46	7,0,4	197	125	0.0126508021172	1.0,1.0,1.0	0.755,1.0,0.879	0.122
ENSMUSG00000039599	Fam149b	chr14	+	20358023	20358140	20352703	20352839	20374329	20374454	25,10,6	3,2,5	8,17,10	0,0,1	242	125	0.0130711568935	0.811,0.721,0.383	1.0,1.0,0.838	-0.308
ENSMUSG00000074797	Itpa	chr2	+	130672059	130672338	130671400	130671458	130674238	130674270	3,2,2	2,0,3	4,10,7	0,0,0	404	125	0.0133148421124	0.317,1.0,0.171	1.0,1.0,1.0	-0.504
ENSMUSG00000090386	Mir99ahg	chr16	+	77670352	77670560	77596898	77596959	77679976	77680187	13,17,20	2,1,6	7,13,8	5,20,9	333	125	0.0134389242199	0.709,0.865,0.556	0.344,0.196,0.25	0.447
ENSMUSG00000021461	Fancc	chr13	-	63398082	63398177	63361578	63361692	63431449	63431694	18,18,21	0,1,0	14,25,11	4,7,0	220	125	0.013942546628	1.0,0.911,1.0	0.665,0.67,1.0	0.192
ENSMUSG00000026014	Raph1	chr1	-	60510416	60510491	60503517	60503595	60518979	60519060	8,8,4	3,2,2	0,1,2	1,4,5	200	125	0.0149926478834	0.625,0.714,0.556	0.0,0.135,0.2	0.52
ENSMUSG00000035045	Zc3h12b	chrX	+	95778894	95778969	95741904	95741971	95898264	95898354	3,1,1	1,0,0	5,6,2	7,7,2	200	125	0.0149926478834	0.652,1.0,1.0	0.309,0.349,0.385	0.536
ENSMUSG00000105340	Gm42878	chr5	-	121539171	121539247	121534334	121534430	121545164	121545482	0,0,0	2,7,8	1,1,5	1,1,7	201	125	0.0153467666868	0.0,0.0,0.0	0.383,0.383,0.308	-0.358
ENSMUSG00000006021	Kptn	chr7	+	16123199	16123269	16123034	16123110	16123771	16123854	27,51,38	1,1,1	47,47,25	7,4,8	195	125	0.0161683008924	0.945,0.97,0.961	0.811,0.883,0.667	0.172
ENSMUSG00000038500	Prr3	chr17	-	35978710	35978781	35978163	35978443	35979707	35979808	19,31,28	0,0,0	21,29,26	1,2,6	196	125	0.0162479176274	1.0,1.0,1.0	0.931,0.902,0.734	0.144
ENSMUSG00000032826	Ank2	chr3	-	127248133	127248232	127104760	127104862	127339131	127339192	21,18,18	2,3,5	10,23,17	0,0,1	224	125	0.0162479176274	0.854,0.77,0.668	1.0,1.0,0.905	-0.204
ENSMUSG00000036775	Decr2	chr17	-	26088021	26088073	26087323	26087459	26089963	26090300	61,56,28	1,2,0	46,38,48	8,2,7	177	125	0.016521530957	0.977,0.952,1.0	0.802,0.931,0.829	0.122
ENSMUSG00000025521	Tmem192	chr8	+	64964197	64964532	64959542	64959609	64965538	64965591	209,213,168	4,2,6	158,189,149	11,13,12	460	125	0.0165258450955	0.934,0.967,0.884	0.796,0.798,0.771	0.14
ENSMUSG00000044937	Ttc41	chr10	+	86744425	86744604	86736800	86736999	86750246	86750386	6,8,4	3,6,3	7,5,11	2,0,0	304	125	0.0165258450955	0.451,0.354,0.354	0.59,1.0,1.0	-0.477
ENSMUSG00000022401	Xpnpep3	chr15	+	81415846	81415994	81414431	81414548	81427275	81427954	7,11,9	42,58,25	21,24,13	22,41,23	273	125	0.0174570215388	0.071,0.08,0.142	0.304,0.211,0.206	-0.143
ENSMUSG00000091618	H60c	chr10	-	3259271	3259409	3256207	3258200	3259708	3259972	26,46,35	5,2,3	3,14,7	0,0,0	263	125	0.0177099960571	0.712,0.916,0.847	1.0,1.0,1.0	-0.175
ENSMUSG00000030592	Ryr1	chr7	-	29004782	29004847	29004424	29004525	29005494	29005651	23,50,41	2,5,4	40,31,16	0,0,0	190	125	0.018143406111	0.883,0.868,0.871	1.0,1.0,1.0	-0.126
ENSMUSG00000030519	Apba2	chr7	+	64734654	64734690	64733512	64733658	64736880	64736967	5,2,3	14,15,9	0,0,0	2,4,6	161	125	0.018143406111	0.217,0.094,0.206	0.0,0.0,0.0	0.172
ENSMUSG00000034055	Phka1	chrX	-	102544673	102544753	102541371	102541450	102554883	102555023	26,21,7	2,0,0	11,10,18	5,6,1	205	125	0.018143406111	0.888,1.0,1.0	0.573,0.504,0.916	0.298
ENSMUSG00000064215	Ifi27	chr12	+	103437389	103437524	103436562	103436682	103437675	103437705	9,24,6	1,1,0	20,11,8	7,3,2	260	125	0.0183830730632	0.812,0.92,1.0	0.579,0.638,0.658	0.286
ENSMUSG00000047911	Npm2	chr14	-	70649470	70649564	70648259	70648411	70652122	70652236	14,12,13	0,0,0	9,7,6	2,2,2	219	125	0.0200941964476	1.0,1.0,1.0	0.72,0.666,0.631	0.328
ENSMUSG00000039908	Slc26a11	chr11	+	119362216	119362296	119359296	119359382	119363399	119363542	35,37,38	2,0,0	16,39,34	1,5,6	205	125	0.0201029274818	0.914,1.0,1.0	0.907,0.826,0.776	0.135
ENSMUSG00000057230	Aak1	chr6	+	86981295	86981397	86967268	86967373	86982541	86982643	6,5,1	14,21,12	0,0,0	7,9,8	227	125	0.020837063036	0.191,0.116,0.044	0.0,0.0,0.0	0.117
ENSMUSG00000026648	Dclre1c	chr2	+	3452847	3453198	3450278	3450373	3457543	3457584	150,150,108	10,2,5	186,214,166	3,1,0	476	125	0.0217966243862	0.798,0.952,0.85	0.942,0.983,1.0	-0.108
ENSMUSG00000072704	Smim10l1	chr6	+	133107863	133107982	133105255	133105605	133110792	133110899	3,8,8	5,0,3	1,0,1	3,2,2	244	125	0.0217966243862	0.235,1.0,0.577	0.146,0.0,0.204	0.487
ENSMUSG00000044348	Slc25a53	chrX	-	137032350	137032500	137016248	137016339	137038165	137038272	16,14,16	1,3,3	12,9,6	0,0,0	275	125	0.0220200336987	0.879,0.68,0.708	1.0,1.0,1.0	-0.244
ENSMUSG00000009108	Gnat2	chr3	+	108098310	108098440	108097966	108098095	108099987	108100141	6,6,1	0,0,0	7,9,3	4,1,1	255	125	0.0225534143284	1.0,1.0,1.0	0.462,0.815,0.595	0.376
ENSMUSG00000034998	Foxn2	chr17	+	88479275	88479340	88475855	88475950	88484400	88484469	52,38,33	2,2,1	33,51,28	6,8,9	190	125	0.0232605447406	0.945,0.926,0.956	0.783,0.807,0.672	0.188
ENSMUSG00000026305	Lrrfip1	chr1	+	91120140	91120190	91112155	91112297	91122421	91122539	9,7,9	0,0,0	2,11,10	4,1,2	175	125	0.024274833765	1.0,1.0,1.0	0.263,0.887,0.781	0.356
ENSMUSG00000050908	Tvp23a	chr16	-	10428057	10428111	10427382	10427472	10428658	10429261	3,7,9	12,10,8	1,2,0	18,10,3	179	125	0.0243576492684	0.149,0.328,0.44	0.037,0.123,0.0	0.252
ENSMUSG00000049606	Zfp644	chr5	-	106666784	106666845	106619539	106619642	106696531	106696830	9,3,14	4,2,2	3,8,11	0,0,1	186	125	0.0268256742323	0.602,0.502,0.825	1.0,1.0,0.881	-0.317
ENSMUSG00000000325	Arvcf	chr16	+	18389159	18389390	18352785	18352837	18396958	18397117	84,80,81	1,6,5	77,134,107	0,1,1	356	125	0.0268256742323	0.967,0.824,0.85	1.0,0.979,0.974	-0.104
ENSMUSG00000051977	Prdm9	chr17	-	15553351	15553545	15543078	15545360	15554687	15554755	10,17,14	6,2,1	11,9,7	0,0,1	319	125	0.0290027407501	0.395,0.769,0.846	1.0,1.0,0.733	-0.241
ENSMUSG00000020102	Slc16a7	chr10	-	125339138	125339233	125301956	125302081	125341780	125341850	24,13,16	3,4,2	18,9,13	1,0,0	220	125	0.0290602919367	0.82,0.649,0.82	0.911,1.0,1.0	-0.207
ENSMUSG00000036291	Ap5m1	chr14	+	49078694	49078922	49073548	49074194	49080235	49080375	134,166,103	4,1,0	121,123,87	10,7,3	353	125	0.0295979723036	0.922,0.983,1.0	0.811,0.862,0.911	0.107
ENSMUSG00000033060	Lmo7	chr14	+	101886936	101887656	101885290	101885572	101888676	101888706	7,5,8	0,1,0	9,5,9	1,1,3	845	125	0.0297470409089	1.0,0.425,1.0	0.571,0.425,0.307	0.374
ENSMUSG00000100199	Gm20324	chr15	+	82901715	82901814	82899079	82899268	82905342	82905818	19,21,20	1,6,4	20,27,27	0,0,2	224	125	0.0314954384113	0.914,0.661,0.736	1.0,1.0,0.883	-0.191
ENSMUSG00000020166	Cnot2	chr10	-	116507040	116507188	116504034	116504114	116527826	116527949	36,50,40	7,0,2	40,67,27	0,0,0	273	125	0.032229550293	0.702,1.0,0.902	1.0,1.0,1.0	-0.132
ENSMUSG00000001166	Oas1c	chr5	-	120807959	120808248	120805403	120805600	120812433	120812514	13,8,16	6,2,3	13,9,14	0,1,1	414	125	0.032229550293	0.395,0.547,0.617	1.0,0.731,0.809	-0.327
ENSMUSG00000021614	Vcan	chr13	-	89702917	89705797	89685078	89685192	89712204	89712498	167,229,215	27,8,17	77,160,130	42,42,21	3005	125	0.032229550293	0.205,0.544,0.345	0.071,0.137,0.205	0.227
ENSMUSG00000033060	Lmo7	chr14	+	101886936	101887891	101885290	101885572	101888676	101888706	8,5,6	0,1,0	9,6,8	1,1,3	1080	125	0.032229550293	1.0,0.367,1.0	0.51,0.41,0.236	0.404
ENSMUSG00000008090	Fgfrl1	chr5	+	108703285	108703558	108694894	108695118	108704666	108704747	39,28,23	0,0,0	107,81,93	4,5,2	398	125	0.032229550293	1.0,1.0,1.0	0.894,0.836,0.936	0.111
ENSMUSG00000034055	Phka1	chrX	-	102545307	102545464	102541371	102541450	102554883	102555023	66,45,59	2,0,0	38,64,51	5,6,1	282	125	0.032229550293	0.936,1.0,1.0	0.771,0.825,0.958	0.127
ENSMUSG00000060073	Psma3	chr12	+	70986862	70986935	70978732	70978815	70988423	70988489	4,13,5	0,4,3	10,9,5	0,0,1	198	125	0.032229550293	1.0,0.672,0.513	1.0,1.0,0.759	-0.191
ENSMUSG00000057406	Whsc1	chr5	+	33843111	33843737	33820828	33820877	33854609	33854776	33,27,38	2,2,2	30,22,27	0,0,0	751	125	0.0332226710338	0.733,0.692,0.76	1.0,1.0,1.0	-0.272
ENSMUSG00000020696	Rffl	chr11	-	82845751	82845895	82812399	82812810	82871007	82871210	5,5,3	0,0,0	4,3,8	2,0,4	269	125	0.0338547551534	1.0,1.0,1.0	0.482,1.0,0.482	0.345
ENSMUSG00000007850	Hnrnph1	chr11	+	50377313	50377440	50376989	50377147	50378290	50378427	2,9,9	0,1,0	8,4,5	0,5,2	252	125	0.0338547551534	1.0,0.817,1.0	1.0,0.284,0.554	0.326
ENSMUSG00000044712	Slc38a6	chr12	+	73337509	73337568	73337021	73337104	73341407	73341473	26,26,25	1,1,1	20,43,17	4,4,11	184	125	0.0357202168727	0.946,0.946,0.944	0.773,0.88,0.512	0.224
ENSMUSG00000100005	B130024G19Rik	chr7	+	70388703	70388885	70388306	70388459	70390196	70390325	15,15,12	0,0,0	19,12,18	2,0,5	307	125	0.0357202168727	1.0,1.0,1.0	0.795,1.0,0.594	0.204
ENSMUSG00000036775	Decr2	chr17	-	26088928	26088997	26087323	26087459	26089963	26090300	44,38,48	1,2,0	52,47,42	8,2,7	194	125	0.0367294658496	0.966,0.924,1.0	0.807,0.938,0.794	0.117
ENSMUSG00000051427	Ccdc157	chr11	-	4151671	4151930	4149930	4150102	4160158	4160293	15,18,17	0,0,0	19,9,15	2,2,2	384	125	0.0367294658496	1.0,1.0,1.0	0.756,0.594,0.709	0.314
ENSMUSG00000062115	Rai1	chr11	+	60185095	60190622	60105012	60105394	60193938	60194032	221,220,219	3,1,2	211,195,202	0,0,0	5652	125	0.0367294658496	0.62,0.83,0.708	1.0,1.0,1.0	-0.281
ENSMUSG00000022760	Thap7	chr16	-	17530677	17530857	17528185	17528740	17531024	17531112	15,10,26	5,4,0	14,17,6	1,0,0	305	125	0.0368879606141	0.551,0.506,1.0	0.852,1.0,1.0	-0.265
ENSMUSG00000057176	Ccdc189	chr7	-	127585144	127585261	127584992	127585053	127585453	127585524	37,51,34	0,0,2	28,46,41	8,0,5	242	125	0.0383380929	1.0,1.0,0.898	0.644,1.0,0.809	0.148
ENSMUSG00000083844	Ube2d-ps	chr11	+	5769041	5769072	5765508	5765571	5769166	5769243	3,1,4	4,11,5	0,1,0	6,5,2	156	125	0.0383380929	0.375,0.068,0.391	0.0,0.138,0.0	0.232
ENSMUSG00000022330	Osr2	chr15	+	35300188	35300955	35296097	35296467	35301911	35302011	27,44,30	2,1,3	6,5,5	0,0,0	892	125	0.0386497157088	0.654,0.86,0.584	1.0,1.0,1.0	-0.301
ENSMUSG00000052056	Zfp217	chr2	-	170114060	170115572	170108645	170110655	170119018	170120753	25,29,22	0,0,0	23,35,21	2,1,2	1637	125	0.0387325458359	1.0,1.0,1.0	0.468,0.728,0.445	0.453
ENSMUSG00000004791	Pgf	chr12	-	85169510	85169540	85169357	85169417	85171374	85171454	21,32,34	6,6,7	18,14,9	0,0,2	155	125	0.0390392905679	0.738,0.811,0.797	1.0,1.0,0.784	-0.146
ENSMUSG00000013701	Timm23	chr14	-	32189143	32189254	32180217	32180670	32198968	32199027	4,6,5	2,0,4	7,3,4	0,0,0	236	125	0.0393008710118	0.514,1.0,0.398	1.0,1.0,1.0	-0.363
ENSMUSG00000070003	Ssbp4	chr8	-	70602434	70602462	70602231	70602316	70602573	70602646	21,33,35	0,3,0	25,11,23	4,2,6	153	125	0.0404103777118	1.0,0.9,1.0	0.836,0.818,0.758	0.163
ENSMUSG00000026999	Nup35	chr2	+	80655948	80657353	80654792	80654862	80658320	80658906	12,17,9	0,0,1	17,21,17	7,2,0	1530	125	0.0412559681152	1.0,1.0,0.424	0.166,0.462,1.0	0.265
ENSMUSG00000072845	Tmprss11a	chr5	-	86431842	86431910	86428557	86428718	86444108	86444185	3,10,6	0,0,0	7,43,14	3,4,1	193	125	0.0414866565665	1.0,1.0,1.0	0.602,0.874,0.901	0.208
ENSMUSG00000000154	Slc22a18	chr7	+	143479719	143479880	143476069	143476305	143480389	143480522	15,26,10	1,0,1	21,13,13	2,3,5	286	125	0.0414866565665	0.868,1.0,0.814	0.821,0.654,0.532	0.225
ENSMUSG00000022064	Pibf1	chr14	+	99187717	99187808	99179314	99179480	99210939	99211070	2,1,1	1,5,0	7,3,9	0,0,0	216	125	0.042237497941	0.536,0.104,1.0	1.0,1.0,1.0	-0.453
ENSMUSG00000078700	D030028A08Rik	chr11	+	96958852	96959024	96952580	96952728	96959553	96960062	15,15,12	19,15,5	9,4,1	16,19,21	297	125	0.0424113248984	0.249,0.296,0.503	0.191,0.081,0.02	0.252
ENSMUSG00000032498	Mlh1	chr9	-	111256882	111257013	111252863	111252976	111257399	111257491	3,0,2	2,1,2	9,3,4	0,2,0	256	125	0.0442290041699	0.423,0.0,0.328	1.0,0.423,1.0	-0.557
ENSMUSG00000030228	Pik3c2g	chr6	+	139860212	139860382	139859364	139859501	139875302	139875459	1,19,7	6,2,0	7,16,8	0,0,0	295	125	0.0451212840199	0.066,0.801,1.0	1.0,1.0,1.0	-0.378
ENSMUSG00000008489	Elavl2	chr4	-	91260760	91260986	91250762	91253570	91263991	91264145	36,21,28	1,5,6	28,32,13	0,2,0	351	125	0.0455406853407	0.928,0.599,0.624	1.0,0.851,1.0	-0.233
ENSMUSG00000025983	Ccdc150	chr1	+	54259923	54260087	54250721	54250885	54263443	54263664	1,1,3	4,3,0	10,7,4	0,2,0	289	125	0.0458890123695	0.098,0.126,1.0	1.0,0.602,1.0	-0.459
ENSMUSG00000020777	Acox1	chr11	-	116189414	116189575	116181912	116182020	116198221	116198381	13,20,19	5,3,2	18,18,19	2,0,0	286	125	0.0462305151783	0.532,0.744,0.806	0.797,1.0,1.0	-0.238
ENSMUSG00000027615	Hps3	chr3	-	20030558	20030805	20030313	20030409	20035048	20035302	26,21,41	2,3,2	33,41,27	0,0,0	372	125	0.0465019081779	0.814,0.702,0.873	1.0,1.0,1.0	-0.204
ENSMUSG00000031302	Nlgn3	chrX	+	101303071	101303131	101301784	101302431	101307074	101307134	5,7,5	9,12,11	0,4,1	20,16,16	185	125	0.0465019081779	0.273,0.283,0.235	0.0,0.145,0.041	0.202
ENSMUSG00000045114	Prrt2	chr7	-	127019394	127020355	127018883	127019016	127021004	127021211	13,23,32	5,2,7	20,11,21	0,0,2	1086	125	0.0499680814906	0.23,0.57,0.345	1.0,1.0,0.547	-0.467
ENSMUSG00000048249	Crebrf	chr17	+	26736788	26736983	26715649	26715774	26739542	26739668	33,16,28	4,1,5	27,35,19	2,0,0	320	125	0.0499680814906	0.763,0.862,0.686	0.841,1.0,1.0	-0.177
ENSMUSG00000024669	Cd5	chr19	-	10721265	10721319	10720217	10720337	10721948	10722074	17,19,12	4,2,2	50,47,27	2,0,0	179	125	0.0499680814906	0.748,0.869,0.807	0.946,1.0,1.0	-0.174
ENSMUSG00000097072	Foxl2os	chr9	-	98953604	98953857	98952293	98952956	98954027	98954118	41,39,34	7,1,0	31,24,34	0,0,0	378	125	0.0499680814906	0.66,0.928,1.0	1.0,1.0,1.0	-0.137
