# Supplementary material for: An Alternative Splicing Program for Mouse Craniofacial Development
Source: Front Physiol. 2020 Sep 4;11:1099. doi: 10.3389/fphys.2020.01099 (PMC7498679; doi:10.3389/fphys.2020.01099)
Supplement: Supplementary file 12 [file Data_Sheet_1.zip › Filtered rMATS results/SE/E11.5_FNP_Mes_vs_NE_SE_filtered_output.txt]

GeneID	geneSymbol	chr	strand	exonStart_0base	exonEnd	upstreamES	upstreamEE	downstreamES	downstreamEE	IC_SAMPLE_1	SC_SAMPLE_1	IC_SAMPLE_2	SC_SAMPLE_2	IncFormLen	SkipFormLen	FDR	IncLevel1	IncLevel2	DeltaPSI
ENSMUSG00000041658	Rragb	chrX	+	153148451	153148535	153143975	153144075	153150361	153150428	59,68,59	57,48,42	828,920,812	65,84,60	209	125	0.0	0.382,0.459,0.457	0.884,0.868,0.89	-0.448
ENSMUSG00000009621	Vav2	chr2	-	27284838	27284853	27283308	27283418	27285632	27285765	0,0,1	72,87,78	28,47,29	164,147,173	140	125	0.0	0.0,0.0,0.011	0.132,0.222,0.13	-0.158
ENSMUSG00000009621	Vav2	chr2	-	27300429	27300444	27299373	27299472	27302007	27302110	0,0,0	77,80,77	56,49,44	159,199,151	140	125	0.0	0.0,0.0,0.0	0.239,0.18,0.206	-0.208
ENSMUSG00000057738	Sptan1	chr2	+	30014157	30014172	30013675	30013838	30015588	30015720	50,49,31	504,407,404	285,377,290	326,340,347	140	125	0.0	0.081,0.097,0.064	0.438,0.497,0.427	-0.373
ENSMUSG00000026131	Dst	chr1	+	34303420	34303531	34302829	34303032	34306527	34306651	166,176,161	2,3,6	58,70,100	36,47,37	236	125	0.0	0.978,0.969,0.934	0.46,0.441,0.589	0.464
ENSMUSG00000026131	Dst	chr1	+	34249803	34250130	34249478	34249638	34250609	34250694	69,61,75	0,0,1	32,49,48	15,23,14	452	125	0.0	1.0,1.0,0.954	0.371,0.371,0.487	0.575
ENSMUSG00000025404	R3hdm2	chr10	+	127481692	127481794	127476519	127476698	127483975	127484218	49,47,33	381,355,308	156,162,180	382,451,356	227	125	0.0	0.066,0.068,0.056	0.184,0.165,0.218	-0.126
ENSMUSG00000040481	Bptf	chr11	-	107095001	107095190	107082512	107082700	107095715	107095925	273,219,184	65,53,58	92,99,60	173,222,170	314	125	0.0	0.626,0.622,0.558	0.175,0.151,0.123	0.452
ENSMUSG00000098912	1500004A13Rik	chr3	-	88810637	88811002	88805288	88808272	88811213	88811369	72,80,97	4,6,5	121,118,95	62,49,53	490	125	0.0	0.821,0.773,0.832	0.332,0.381,0.314	0.466
ENSMUSG00000024044	Epb41l3	chr17	+	69287611	69287728	69287256	69287337	69288850	69289985	1223,1028,1031	296,246,220	485,507,448	277,315,284	242	125	0.0	0.681,0.683,0.708	0.475,0.454,0.449	0.231
ENSMUSG00000024044	Epb41l3	chr17	+	69274100	69274166	69270610	69270664	69274703	69274895	246,212,245	587,469,499	55,36,40	386,418,355	191	125	0.0	0.215,0.228,0.243	0.085,0.053,0.069	0.16
ENSMUSG00000026819	Slc25a25	chr2	-	32420655	32420691	32420304	32420416	32421302	32421390	1,3,4	208,194,181	30,37,21	190,153,147	161	125	0.0	0.004,0.012,0.017	0.109,0.158,0.1	-0.111
ENSMUSG00000040687	Madd	chr2	-	91155012	91155075	91154644	91154765	91155545	91155648	4,2,4	38,41,34	39,60,70	39,63,58	188	125	0.0	0.065,0.031,0.073	0.399,0.388,0.445	-0.354
ENSMUSG00000027985	Lef1	chr3	+	131191022	131191106	131189334	131189425	131193128	131193251	38,42,37	914,762,733	112,155,173	140,168,199	209	125	0.0	0.024,0.032,0.029	0.324,0.356,0.342	-0.312
ENSMUSG00000022139	Mbnl2	chr14	+	120395711	120395765	120388899	120389163	120396450	120396604	209,163,154	53,54,41	320,322,306	13,16,8	179	125	0.0	0.734,0.678,0.724	0.945,0.934,0.964	-0.236
ENSMUSG00000028284	Map3k7	chr4	+	31994873	31994954	31992386	31992516	32002088	32002153	156,165,172	440,414,375	437,478,404	222,223,220	206	125	0.0	0.177,0.195,0.218	0.544,0.565,0.527	-0.349
ENSMUSG00000028284	Map3k7	chr4	+	31994873	31995010	31992472	31992516	32002088	32002153	81,79,73	440,414,375	201,216,186	222,223,220	262	125	0.0	0.081,0.083,0.085	0.302,0.316,0.287	-0.219
ENSMUSG00000027012	Dync1i2	chr2	+	71233648	71233708	71228599	71228690	71235914	71236030	8,8,19	1737,1618,1474	456,434,359	1338,1382,1256	185	125	0.0	0.003,0.003,0.009	0.187,0.175,0.162	-0.17
ENSMUSG00000036435	Exoc1	chr5	+	76557818	76557863	76554099	76554205	76559003	76559167	77,69,90	104,84,86	161,165,166	8,25,12	170	125	0.0	0.352,0.377,0.435	0.937,0.829,0.91	-0.504
ENSMUSG00000031328	Flna	chrX	-	74232966	74232990	74230505	74230753	74233148	74233338	2382,2223,2049	546,541,528	935,1174,949	538,630,600	149	125	0.0	0.785,0.775,0.765	0.593,0.61,0.57	0.184
ENSMUSG00000031391	L1cam	chrX	-	73855651	73855663	73853954	73855266	73855758	73855831	1,0,1	59,70,61	10,9,7	7,7,4	137	125	0.0	0.015,0.0,0.015	0.566,0.54,0.615	-0.564
ENSMUSG00000024534	Sncaip	chr18	+	52908609	52908680	52906417	52907477	52915306	52915930	108,106,144	191,147,147	115,124,106	21,19,20	196	125	0.0	0.265,0.315,0.385	0.777,0.806,0.772	-0.463
ENSMUSG00000034593	Myo5a	chr9	+	75192383	75192464	75189899	75190000	75193938	75194137	225,172,210	16,16,10	150,150,145	51,63,66	206	125	0.0	0.895,0.867,0.927	0.641,0.591,0.571	0.295
ENSMUSG00000000631	Myo18a	chr11	+	77854677	77854722	77853751	77853891	77857722	77857845	124,142,116	8,7,2	90,90,108	62,82,58	170	125	0.0	0.919,0.937,0.977	0.516,0.447,0.578	0.431
ENSMUSG00000000631	Myo18a	chr11	+	77822662	77822674	77821041	77821186	77823275	77823446	4,7,5	86,103,83	27,32,32	59,64,57	137	125	0.0	0.041,0.058,0.052	0.295,0.313,0.339	-0.265
ENSMUSG00000022883	Robo1	chr16	+	72993666	72993693	72989598	72989796	72995116	72995159	355,302,248	355,268,265	167,195,167	37,45,26	152	125	0.0	0.451,0.481,0.435	0.788,0.781,0.841	-0.348
ENSMUSG00000034101	Ctnnd1	chr2	-	84624269	84624558	84622010	84622082	84650405	84650510	976,814,805	93,70,73	639,674,562	398,448,347	414	125	0.0	0.76,0.778,0.769	0.326,0.312,0.328	0.447
ENSMUSG00000034101	Ctnnd1	chr2	-	84612531	84612549	84612023	84612092	84612935	84613089	482,393,389	138,101,88	331,320,306	346,419,357	143	125	0.0	0.753,0.773,0.794	0.455,0.4,0.428	0.346
ENSMUSG00000034101	Ctnnd1	chr2	-	84624269	84624449	84622010	84622082	84650405	84650745	513,401,396	93,70,73	349,324,290	398,448,347	305	125	0.0	0.693,0.701,0.69	0.264,0.229,0.255	0.445
ENSMUSG00000011831	Evi5	chr5	-	107810289	107810322	107799125	107799260	107812357	107812411	51,51,36	20,16,23	19,15,11	73,68,64	158	125	0.0	0.669,0.716,0.553	0.171,0.149,0.12	0.499
ENSMUSG00000029094	Afap1	chr5	+	35987054	35987321	35984187	35984306	35989553	35989668	2,6,5	88,56,67	58,53,63	34,38,25	392	125	0.0	0.007,0.033,0.023	0.352,0.308,0.446	-0.348
ENSMUSG00000028649	Macf1	chr4	-	123364056	123364074	123360909	123361027	123365272	123365347	253,258,217	296,309,272	426,416,401	34,40,29	143	125	0.0	0.428,0.422,0.411	0.916,0.901,0.924	-0.493
ENSMUSG00000019978	Epb41l2	chr10	+	25493566	25493629	25488950	25489093	25495444	25495591	192,147,122	5,5,1	13,15,11	15,30,18	188	125	0.0	0.962,0.951,0.988	0.366,0.25,0.289	0.665
ENSMUSG00000007411	Mark3	chr12	+	111653389	111653434	111647470	111647728	111655269	111656227	322,303,285	68,66,60	386,447,426	266,277,281	170	125	0.0	0.777,0.771,0.777	0.516,0.543,0.527	0.246
ENSMUSG00000039108	Lsm14b	chr2	+	180031360	180031528	180027908	180028035	180032060	180032222	314,369,313	53,50,53	986,950,839	7,8,3	293	125	0.0	0.717,0.759,0.716	0.984,0.981,0.992	-0.255
ENSMUSG00000039108	Lsm14b	chr2	+	180031793	180031871	180031360	180031528	180032060	180032222	1868,1979,1618	9,2,5	919,963,854	564,515,435	203	125	0.0	0.992,0.998,0.995	0.501,0.535,0.547	0.467
ENSMUSG00000039108	Lsm14b	chr2	+	180028957	180029074	180027899	180028035	180032060	180032222	593,654,613	53,50,53	439,482,440	7,8,3	242	125	0.0	0.852,0.871,0.857	0.97,0.969,0.987	-0.115
ENSMUSG00000039953	Clstn1	chr4	+	149626086	149626116	149614049	149614172	149627211	149627407	163,163,184	212,214,249	144,179,144	1084,1140,946	155	125	0.0	0.383,0.381,0.373	0.097,0.112,0.109	0.273
ENSMUSG00000039953	Clstn1	chr4	+	149641657	149641714	149638232	149638395	149643194	149643352	879,959,791	12,5,5	1388,1442,1305	804,900,783	182	125	0.0	0.981,0.992,0.991	0.542,0.524,0.534	0.455
ENSMUSG00000035325	Sec31a	chr5	-	100373424	100373715	100368293	100368352	100375207	100375331	611,600,595	49,38,26	640,609,671	1,3,0	416	125	0.0	0.789,0.826,0.873	0.995,0.984,1.0	-0.164
ENSMUSG00000035325	Sec31a	chr5	-	100373379	100373715	100368293	100368352	100375207	100375331	672,701,683	49,38,26	764,708,795	1,3,0	461	125	0.0	0.788,0.833,0.877	0.995,0.985,1.0	-0.161
ENSMUSG00000069678	Pcgf1	chr6	+	83078400	83078478	83077868	83078238	83078894	83078995	81,85,88	45,35,37	57,70,62	0,0,2	203	125	0.0	0.526,0.599,0.594	1.0,1.0,0.95	-0.41
ENSMUSG00000003992	Ssbp2	chr13	+	91642301	91642391	91564609	91564694	91664117	91664177	597,704,555	330,326,276	971,955,888	181,160,179	215	125	0.0	0.513,0.557,0.539	0.757,0.776,0.743	-0.222
ENSMUSG00000031644	Nek1	chr8	+	61071750	61071834	61054519	61054622	61072275	61072359	48,40,31	114,61,63	7,5,7	125,150,118	209	125	0.0	0.201,0.282,0.227	0.032,0.02,0.034	0.208
ENSMUSG00000021068	Nin	chr12	-	70042131	70044252	70040754	70040880	70045146	70045637	128,115,68	0,0,0	109,80,81	19,16,21	2246	125	0.0	1.0,1.0,1.0	0.242,0.218,0.177	0.788
ENSMUSG00000066643	Wdr35	chr12	+	8995639	8995672	8989904	8990090	8996068	8996129	2,1,3	151,126,177	37,25,38	122,162,119	158	125	0.0	0.01,0.006,0.013	0.194,0.109,0.202	-0.159
ENSMUSG00000028995	Fam126a	chr5	-	23966133	23966431	23964480	23965358	23979487	23979647	356,232,186	10,14,7	309,301,240	192,219,159	423	125	0.0	0.913,0.83,0.887	0.322,0.289,0.308	0.57
ENSMUSG00000038388	Mpp6	chr6	+	50176876	50176918	50163421	50163649	50178388	50178520	67,52,56	289,294,293	6,10,11	405,462,445	167	125	0.0	0.148,0.117,0.125	0.011,0.016,0.018	0.115
ENSMUSG00000030313	Dennd5b	chr6	-	149084870	149084936	149080805	149080915	149101182	149101584	10,6,16	24,22,13	25,41,36	0,1,0	191	125	0.0	0.214,0.151,0.446	1.0,0.964,1.0	-0.718
ENSMUSG00000025089	Gfra1	chr19	-	58392572	58392587	58300241	58300578	58451968	58452052	6,7,7	20,16,20	90,71,68	12,12,12	140	125	0.0	0.211,0.281,0.238	0.87,0.841,0.835	-0.605
ENSMUSG00000009073	Nf2	chr11	-	4780577	4780622	4767664	4768273	4782186	4782352	175,204,188	359,413,375	446,478,444	93,115,95	170	125	0.0	0.264,0.266,0.269	0.779,0.753,0.775	-0.503
ENSMUSG00000027692	Tnik	chr3	+	28625198	28625222	28623010	28623108	28630430	28630615	12,13,10	62,52,56	59,45,32	17,19,11	149	125	0.0	0.14,0.173,0.13	0.744,0.665,0.709	-0.558
ENSMUSG00000037736	Limch1	chr5	+	66993142	66993178	66974409	66974662	66997119	66997246	302,266,272	116,102,94	26,13,21	69,40,37	161	125	0.0	0.669,0.669,0.692	0.226,0.201,0.306	0.432
ENSMUSG00000021709	Erbin	chr13	-	103824719	103824848	103823313	103823406	103833497	103835028	484,374,312	372,306,266	443,546,421	117,130,126	254	125	0.0	0.39,0.376,0.366	0.651,0.674,0.622	-0.272
ENSMUSG00000021709	Erbin	chr13	-	103824719	103824926	103823313	103823406	103833497	103835028	512,388,333	372,306,266	468,588,446	117,130,126	332	125	0.0	0.341,0.323,0.32	0.601,0.63,0.571	-0.273
ENSMUSG00000021709	Erbin	chr13	-	103830187	103830331	103827906	103828023	103833497	103835028	55,38,52	519,479,454	219,222,171	599,544,502	269	125	0.0	0.047,0.036,0.051	0.145,0.159,0.137	-0.102
ENSMUSG00000021709	Erbin	chr13	-	103830187	103830331	103823313	103823406	103833497	103835028	26,17,30	372,306,266	128,101,79	117,130,126	269	125	0.0	0.031,0.025,0.05	0.337,0.265,0.226	-0.241
ENSMUSG00000021709	Erbin	chr13	-	103827906	103828023	103823313	103823406	103833497	103835028	541,498,473	372,306,266	610,560,519	117,130,126	242	125	0.0	0.429,0.457,0.479	0.729,0.69,0.68	-0.245
ENSMUSG00000040242	Fgfr1op2	chr6	+	146592633	146592747	146589893	146590036	146595175	146595289	654,611,553	144,139,145	475,530,507	335,323,255	239	125	0.0	0.704,0.697,0.666	0.426,0.462,0.51	0.223
ENSMUSG00000026566	Mpzl1	chr1	-	165601749	165601864	165593653	165593677	165604609	165604742	638,641,545	375,383,330	307,327,275	551,564,507	240	125	0.0	0.47,0.466,0.462	0.225,0.232,0.22	0.24
ENSMUSG00000026566	Mpzl1	chr1	-	165601749	165601855	165593367	165593677	165604609	165604742	1182,1175,971	375,383,330	618,634,595	551,564,507	231	125	0.0	0.63,0.624,0.614	0.378,0.378,0.388	0.241
ENSMUSG00000025237	Parp6	chr9	+	59641740	59641810	59641023	59641096	59648829	59648909	18,10,17	62,67,58	197,203,207	56,49,70	195	125	0.0	0.157,0.087,0.158	0.693,0.726,0.655	-0.557
ENSMUSG00000033295	Ptprf	chr4	-	118227818	118227845	118226453	118226571	118230694	118230888	0,2,7	441,445,448	629,559,558	2183,2370,2102	152	125	0.0	0.0,0.004,0.013	0.192,0.162,0.179	-0.172
ENSMUSG00000039542	Ncam1	chr9	-	49506852	49507653	49502147	49505563	49508588	49508705	52,55,58	161,124,119	307,289,227	113,97,84	926	125	0.0	0.042,0.056,0.062	0.268,0.287,0.267	-0.221
ENSMUSG00000025162	Csnk1d	chr11	-	120964947	120965010	120961748	120963906	120967994	120968134	420,411,355	1024,992,841	1382,1367,1325	737,666,644	188	125	0.0	0.214,0.216,0.219	0.555,0.577,0.578	-0.354
ENSMUSG00000001419	Mef2d	chr3	+	88161780	88161801	88161190	88161381	88162957	88163087	2,1,1	110,127,81	45,29,33	131,102,151	146	125	0.0	0.015,0.007,0.01	0.227,0.196,0.158	-0.183
ENSMUSG00000037995	Igsf9	chr1	+	172484781	172484970	172484280	172484546	172489512	172489593	346,397,433	33,21,30	2002,2211,1841	19,15,29	314	125	0.0	0.807,0.883,0.852	0.977,0.983,0.962	-0.127
ENSMUSG00000005417	Mprip	chr11	+	59772151	59772217	59771616	59771702	59775515	59776223	2150,2270,1958	213,164,184	1083,1031,1013	922,935,963	191	125	0.0	0.869,0.901,0.874	0.435,0.419,0.408	0.461
ENSMUSG00000052337	Immt	chr6	+	71866725	71866740	71863140	71863270	71868579	71868803	1154,1077,1066	241,216,224	1215,1309,1272	109,123,72	140	125	0.0	0.81,0.817,0.809	0.909,0.905,0.94	-0.106
ENSMUSG00000035919	Bbs9	chr9	+	22648019	22648034	22645963	22646068	22655224	22655365	1,1,1	118,95,95	39,21,25	112,95,106	140	125	0.0	0.008,0.009,0.009	0.237,0.165,0.174	-0.183
ENSMUSG00000028906	Epb41	chr4	-	131937014	131937464	131935738	131935867	131957642	131957819	179,161,152	1369,1460,1290	1688,1589,1472	905,918,869	575	125	0.0	0.028,0.023,0.025	0.288,0.273,0.269	-0.251
ENSMUSG00000028906	Epb41	chr4	-	131962923	131962986	131957642	131957819	131967787	131967975	283,252,223	713,817,624	999,1035,924	420,396,368	188	125	0.0	0.209,0.17,0.192	0.613,0.635,0.625	-0.434
ENSMUSG00000035901	Dennd5a	chr7	-	109935481	109935553	109934692	109934802	109960073	109960470	572,600,461	4,4,3	384,373,312	25,41,23	197	125	0.0	0.989,0.99,0.99	0.907,0.852,0.896	0.105
ENSMUSG00000026657	Frmd4a	chr2	+	4607998	4608070	4605969	4606066	4610966	4614043	29,35,42	329,331,274	96,122,106	137,149,145	197	125	0.0	0.053,0.063,0.089	0.308,0.342,0.317	-0.254
ENSMUSG00000025278	Flnb	chr14	+	7922674	7922746	7919109	7919357	7923454	7923557	29,23,37	194,178,145	76,90,85	56,59,51	197	125	0.0	0.087,0.076,0.139	0.463,0.492,0.514	-0.389
ENSMUSG00000040118	Cacna2d1	chr5	+	16341989	16342010	16340706	16340783	16342682	16342743	0,0,1	42,14,15	20,12,18	2,9,2	146	125	0.0	0.0,0.0,0.054	0.895,0.533,0.885	-0.753
ENSMUSG00000018417	Myo1b	chr1	-	51768649	51768736	51766821	51766908	51769003	51769090	939,875,833	44,31,14	340,363,264	183,193,135	212	125	0.0	0.926,0.943,0.972	0.523,0.526,0.536	0.419
ENSMUSG00000018417	Myo1b	chr1	-	51768649	51768736	51763889	51763964	51769003	51769090	398,349,370	0,3,5	149,182,114	21,17,11	212	125	0.0	1.0,0.986,0.978	0.807,0.863,0.859	0.145
ENSMUSG00000024381	Bin1	chr18	+	32429195	32429303	32426223	32426352	32431670	32431742	0,2,0	121,154,105	59,51,40	50,50,47	233	125	0.0	0.0,0.007,0.0	0.388,0.354,0.313	-0.349
ENSMUSG00000038371	Sbf2	chr7	-	110341289	110341364	110339889	110340074	110348854	110348995	36,26,38	156,167,146	128,151,131	161,155,138	200	125	0.0	0.126,0.089,0.14	0.332,0.378,0.372	-0.242
ENSMUSG00000039361	Picalm	chr7	+	90182218	90182368	90177499	90177603	90189149	90189257	905,839,878	573,538,491	1971,1971,1852	378,393,389	275	125	0.0	0.418,0.415,0.448	0.703,0.695,0.684	-0.267
ENSMUSG00000050379	Sept6	chrX	-	36920368	36920413	36913445	36916545	36922839	36923030	19,10,18	251,256,224	37,67,75	107,119,98	170	125	0.0	0.053,0.028,0.056	0.203,0.293,0.36	-0.24
ENSMUSG00000031865	Dctn1	chr6	+	83197318	83197333	83195940	83196107	83197490	83197624	2,0,4	360,355,395	255,267,225	341,425,448	140	125	0.0	0.005,0.0,0.009	0.4,0.359,0.31	-0.352
ENSMUSG00000041890	Git2	chr5	-	114737347	114737437	114733860	114733943	114739032	114739281	282,293,261	58,74,59	59,79,40	125,142,137	215	125	0.0	0.739,0.697,0.72	0.215,0.244,0.145	0.517
ENSMUSG00000027523	Gnas	chr2	+	174328107	174328131	174327698	174327941	174334211	174334284	3,1,1	84,82,72	71,76,61	195,269,260	149	125	0.0	0.029,0.01,0.012	0.234,0.192,0.164	-0.18
ENSMUSG00000033335	Dnm2	chr9	+	21490657	21490669	21489742	21489794	21494503	21494617	107,88,78	223,200,202	219,228,211	57,58,49	137	125	0.0	0.304,0.286,0.261	0.778,0.782,0.797	-0.502
ENSMUSG00000026113	Inpp4a	chr1	+	37374271	37374289	37372310	37372419	37377577	37377761	2,2,1	59,53,47	28,20,31	19,25,10	143	125	0.0	0.029,0.032,0.018	0.563,0.412,0.73	-0.542
ENSMUSG00000064302	Clasp1	chr1	+	118523320	118523347	118521826	118521934	118525296	118525455	23,13,15	281,248,252	86,103,75	253,311,255	152	125	0.0	0.063,0.041,0.047	0.218,0.214,0.195	-0.159
ENSMUSG00000026860	Sh3glb2	chr2	-	30346058	30346073	30345698	30345939	30346352	30346453	9,18,13	297,298,331	82,65,70	379,377,392	140	125	0.0	0.026,0.051,0.034	0.162,0.133,0.138	-0.107
ENSMUSG00000025026	Add3	chr19	+	53244309	53244405	53242503	53242627	53244997	53247399	313,316,343	268,221,193	666,712,688	62,43,42	221	125	0.0	0.398,0.447,0.501	0.859,0.904,0.903	-0.44
ENSMUSG00000016624	Phf21b	chr15	-	84793895	84793918	84791782	84791941	84795079	84795134	0,0,0	21,19,17	69,51,26	24,28,36	148	125	0.0	0.0,0.0,0.0	0.708,0.606,0.379	-0.564
ENSMUSG00000034940	Synrg	chr11	+	83986813	83987047	83982195	83982307	83987912	83987990	46,34,48	4,2,5	99,85,36	114,118,92	359	125	0.0	0.8,0.855,0.77	0.232,0.201,0.12	0.624
ENSMUSG00000026594	Ralgps2	chr1	-	156821386	156821464	156819812	156819918	156823990	156824045	11,8,8	277,270,264	89,88,109	241,231,182	203	125	0.0	0.024,0.018,0.018	0.185,0.19,0.269	-0.195
ENSMUSG00000019854	Reps1	chr10	+	18107667	18107748	18104153	18104275	18114398	18114486	418,405,467	129,139,120	735,743,786	73,65,67	206	125	0.0	0.663,0.639,0.703	0.859,0.874,0.877	-0.202
ENSMUSG00000019854	Reps1	chr10	+	18107670	18107748	18104153	18104275	18114398	18114486	231,245,239	129,139,120	449,463,491	73,65,67	203	125	0.0	0.524,0.52,0.551	0.791,0.814,0.819	-0.276
ENSMUSG00000028175	Depdc1a	chr3	+	159522525	159523356	159520829	159520970	159523776	159523949	51,48,45	206,203,208	88,88,92	36,36,28	956	125	0.0	0.031,0.03,0.028	0.242,0.242,0.301	-0.232
ENSMUSG00000031093	Dock11	chrX	+	36075916	36075934	36069847	36069986	36076098	36076227	2,0,2	223,206,233	62,78,61	226,218,247	143	125	0.0	0.008,0.0,0.007	0.193,0.238,0.178	-0.198
ENSMUSG00000063077	Kif1b	chr4	-	149265344	149265362	149263614	149263690	149266251	149266317	2,0,0	176,111,126	38,33,21	113,138,133	143	125	0.0	0.01,0.0,0.0	0.227,0.173,0.121	-0.17
ENSMUSG00000021224	Numb	chr12	-	83797196	83797343	83795438	83796154	83799507	83799657	58,46,50	106,122,106	203,240,238	47,58,51	272	125	0.0	0.201,0.148,0.178	0.665,0.655,0.682	-0.492
ENSMUSG00000022537	Tmem44	chr16	-	30518299	30518332	30511854	30514822	30529411	30529570	176,203,136	119,115,107	43,44,41	111,124,103	158	125	0.0	0.539,0.583,0.501	0.235,0.219,0.239	0.31
ENSMUSG00000042323	Pbrm1	chr14	+	31113848	31114004	31110414	31110579	31117012	31117083	357,298,391	43,47,49	749,799,804	2,4,2	281	125	0.0	0.787,0.738,0.78	0.994,0.989,0.994	-0.224
ENSMUSG00000042323	Pbrm1	chr14	+	31113848	31114004	31107108	31107310	31117012	31117083	389,345,446	190,155,142	809,908,848	17,13,15	281	125	0.0	0.477,0.498,0.583	0.955,0.969,0.962	-0.443
ENSMUSG00000042323	Pbrm1	chr14	+	31110414	31110579	31107108	31107310	31117012	31117083	222,211,209	190,155,142	299,310,293	17,13,15	290	125	0.0	0.335,0.37,0.388	0.883,0.911,0.894	-0.532
ENSMUSG00000034109	Golim4	chr3	-	75902400	75902484	75897970	75898132	75903246	75903329	536,492,408	9,12,6	197,192,207	224,222,189	209	125	0.0	0.973,0.961,0.976	0.345,0.341,0.396	0.609
ENSMUSG00000070047	Fat1	chr8	+	45049841	45049877	45045030	45045168	45050780	45050918	47,36,41	164,207,195	16,13,14	361,405,503	161	125	0.0	0.182,0.119,0.14	0.033,0.024,0.021	0.121
ENSMUSG00000052516	Robo2	chr16	-	73933045	73933171	73928023	73928177	73933586	73933868	7,6,16	154,101,99	103,78,85	129,121,103	251	125	0.0	0.022,0.029,0.074	0.285,0.243,0.291	-0.231
ENSMUSG00000027111	Itga6	chr2	+	71853533	71853663	71849380	71849506	71855853	71856758	45,26,20	153,114,69	239,249,267	216,245,271	255	125	0.0	0.126,0.101,0.124	0.352,0.333,0.326	-0.22
ENSMUSG00000022770	Dlg1	chr16	+	31846836	31846933	31842769	31842839	31847635	31847669	133,106,121	21,26,32	126,138,109	116,126,108	222	125	0.0	0.781,0.697,0.68	0.379,0.381,0.362	0.345
ENSMUSG00000021111	Papola	chr12	+	105833099	105833162	105829056	105829277	105834709	105834784	956,945,1009	616,569,492	1589,1521,1429	352,366,316	188	125	0.0	0.508,0.525,0.577	0.75,0.734,0.75	-0.208
ENSMUSG00000042035	Igsf3	chr3	+	101432914	101432974	101431203	101431593	101435330	101435732	307,323,230	38,31,31	70,42,47	42,40,39	185	125	0.0	0.845,0.876,0.834	0.53,0.415,0.449	0.387
ENSMUSG00000066306	Numa1	chr7	+	102002294	102002336	102001414	102001659	102007485	102007780	702,598,566	349,342,283	404,434,345	495,558,489	167	125	0.0	0.601,0.567,0.6	0.379,0.368,0.346	0.225
ENSMUSG00000042302	Ehbp1	chr11	-	22151787	22151892	22151066	22151189	22169034	22169174	2,2,3	89,100,97	49,27,23	80,98,61	230	125	0.0	0.012,0.011,0.017	0.25,0.13,0.17	-0.17
ENSMUSG00000032612	Usp4	chr9	+	108365829	108365970	108362836	108362898	108366760	108366878	1197,1153,1054	23,20,15	927,939,883	107,112,136	266	125	0.0	0.961,0.964,0.971	0.803,0.798,0.753	0.181
ENSMUSG00000029207	Apbb2	chr5	-	66392272	66392335	66391771	66391857	66400075	66400281	119,80,63	58,42,39	15,13,10	41,39,45	188	125	0.0	0.577,0.559,0.518	0.196,0.181,0.129	0.383
ENSMUSG00000020674	Pxdn	chr12	+	29979239	29979311	29975490	29975562	29982293	29982365	874,716,688	114,118,67	354,373,364	131,177,141	197	125	0.0	0.829,0.794,0.867	0.632,0.572,0.621	0.222
ENSMUSG00000025812	Pard3	chr8	+	127410728	127410773	127409555	127409707	127415569	127415797	44,56,40	134,126,111	338,334,323	27,24,8	170	125	0.0	0.194,0.246,0.209	0.902,0.911,0.967	-0.71
ENSMUSG00000022568	Scrib	chr15	-	76061738	76061801	76061133	76061223	76062669	76063047	585,611,516	6,4,6	483,595,535	183,148,151	188	125	0.0	0.985,0.99,0.983	0.637,0.728,0.702	0.297
ENSMUSG00000040407	Akap9	chr5	+	4004802	4004943	4003560	4003782	4005409	4005513	163,113,115	5,1,2	149,161,117	40,67,67	266	125	0.0	0.939,0.982,0.964	0.636,0.53,0.451	0.423
ENSMUSG00000073563	Csnk1g3	chr18	+	53948644	53948668	53948047	53948154	53953244	53955684	430,437,368	256,217,190	165,180,175	662,527,524	149	125	0.0	0.585,0.628,0.619	0.173,0.223,0.219	0.406
ENSMUSG00000040268	Plekha1	chr7	+	130909587	130909628	130908335	130908425	130910831	130910901	100,113,105	4,4,1	93,99,85	112,113,99	166	125	0.0	0.95,0.955,0.988	0.385,0.397,0.393	0.573
ENSMUSG00000040268	Plekha1	chr7	+	130909587	130909735	130908335	130908425	130910831	130913312	108,78,68	4,4,1	60,85,81	112,113,99	273	125	0.0	0.925,0.899,0.969	0.197,0.256,0.273	0.689
ENSMUSG00000040268	Plekha1	chr7	+	130909587	130909658	130908335	130908425	130910831	130911163	68,60,37	4,4,1	35,61,54	112,113,99	196	125	0.0	0.916,0.905,0.959	0.166,0.256,0.258	0.7
ENSMUSG00000001173	Ocrl	chrX	+	47956209	47956233	47948124	47948360	47960452	47960569	113,105,81	64,48,58	174,219,166	6,12,5	149	125	0.0	0.597,0.647,0.54	0.961,0.939,0.965	-0.36
ENSMUSG00000017677	Wsb1	chr11	-	79243399	79243575	79241983	79242156	79244462	79244563	501,388,419	256,243,271	127,147,188	404,378,390	301	125	0.0	0.448,0.399,0.391	0.115,0.139,0.167	0.272
ENSMUSG00000021144	Mta1	chr12	+	113133540	113133576	113133184	113133337	113135796	113135828	746,732,687	468,443,482	388,420,433	722,846,900	161	125	0.0	0.553,0.562,0.525	0.294,0.278,0.272	0.265
ENSMUSG00000051586	Mical3	chr6	-	120953633	120953684	120952374	120952485	120957698	120957793	99,109,81	6,2,8	78,76,79	53,46,28	176	125	0.0	0.921,0.975,0.878	0.511,0.54,0.667	0.352
ENSMUSG00000030605	Mfge8	chr7	-	79143277	79143388	79142868	79143050	79145246	79145378	57,46,34	426,363,315	263,276,279	342,304,342	236	125	0.0	0.066,0.063,0.054	0.289,0.325,0.302	-0.244
ENSMUSG00000023994	Nfya	chr17	-	48398981	48399068	48395649	48395796	48400437	48400580	421,427,373	57,79,83	183,162,143	211,179,155	212	125	0.0	0.813,0.761,0.726	0.338,0.348,0.352	0.421
ENSMUSG00000023994	Nfya	chr17	-	48398984	48399065	48395649	48395796	48400437	48400580	228,213,180	57,79,83	69,84,76	211,179,155	206	125	0.0	0.708,0.621,0.568	0.166,0.222,0.229	0.427
ENSMUSG00000023994	Nfya	chr17	-	48398981	48399065	48395649	48395796	48400437	48400580	393,371,352	57,79,83	169,155,140	211,179,155	209	125	0.0	0.805,0.737,0.717	0.324,0.341,0.351	0.414
ENSMUSG00000039844	Rapgef1	chr2	+	29719592	29719850	29710152	29710308	29722223	29722309	5,3,4	36,37,18	66,70,63	46,57,40	383	125	0.0	0.043,0.026,0.068	0.319,0.286,0.34	-0.269
ENSMUSG00000022246	Rai14	chr15	-	10589258	10589345	10587837	10587924	10591586	10591615	614,596,602	682,566,538	317,382,305	39,41,36	212	125	0.0	0.347,0.383,0.398	0.827,0.846,0.833	-0.459
ENSMUSG00000068036	Mllt4	chr17	+	13890962	13890998	13888529	13888977	13896087	13896222	0,2,2	177,187,163	150,120,121	374,451,444	161	125	0.0	0.0,0.008,0.009	0.237,0.171,0.175	-0.189
ENSMUSG00000032374	Plod2	chr9	+	92601984	92602047	92600740	92600882	92602947	92603061	380,313,271	265,210,203	67,73,25	326,321,271	188	125	0.0	0.488,0.498,0.47	0.12,0.131,0.058	0.382
ENSMUSG00000027699	Ect2	chr3	-	27148794	27148887	27146836	27147019	27148992	27149069	258,233,214	133,118,102	221,282,181	396,315,269	218	125	0.0	0.527,0.531,0.546	0.242,0.339,0.278	0.248
ENSMUSG00000032826	Ank2	chr3	-	126963382	126963481	126962250	126962405	126964937	126965162	0,1,0	72,62,50	37,32,26	78,78,81	224	125	0.0	0.0,0.009,0.0	0.209,0.186,0.152	-0.179
ENSMUSG00000032826	Ank2	chr3	-	127052225	127052249	127048181	127048280	127052687	127052873	4,0,0	45,31,39	58,54,27	55,38,54	149	125	0.0	0.069,0.0,0.0	0.469,0.544,0.296	-0.413
ENSMUSG00000005087	Cd44	chr2	-	102831329	102831536	102828541	102828610	102853014	102853236	5,2,0	34,25,15	11,14,24	0,2,1	332	125	0.0	0.052,0.029,0.0	1.0,0.725,0.9	-0.848
ENSMUSG00000024533	Spire1	chr18	-	67501067	67501241	67497176	67497314	67503430	67503573	10,9,19	227,186,182	92,70,65	163,194,187	299	125	0.0	0.018,0.02,0.042	0.191,0.131,0.127	-0.123
ENSMUSG00000045095	Magi1	chr6	-	93769507	93769543	93760707	93760765	93773606	93773689	130,118,149	7,13,9	45,77,44	84,70,76	161	125	0.0	0.935,0.876,0.928	0.294,0.461,0.31	0.558
ENSMUSG00000022995	Enah	chr1	-	181911596	181911659	181908297	181908376	181913306	181913373	10,15,23	1468,1228,1252	548,531,497	621,639,520	188	125	0.0	0.005,0.008,0.012	0.37,0.356,0.389	-0.363
ENSMUSG00000020917	Acly	chr11	-	100503159	100503189	100498620	100498762	100504202	100504293	412,430,413	761,796,759	1259,1419,1213	780,840,823	155	125	0.0	0.304,0.303,0.305	0.566,0.577,0.543	-0.258
ENSMUSG00000027455	Nsfl1c	chr2	+	151502454	151502460	151500714	151500789	151503013	151503179	34,30,35	63,58,71	15,15,12	550,634,614	131	125	0.0	0.34,0.33,0.32	0.025,0.022,0.018	0.308
ENSMUSG00000058690	Ccser2	chr14	-	36890341	36890426	36874935	36879762	36896254	36896344	150,132,96	49,54,41	85,74,79	119,118,96	210	125	0.0	0.646,0.593,0.582	0.298,0.272,0.329	0.307
ENSMUSG00000041977	Arhgef11	chr3	+	87734423	87734552	87733147	87733504	87735344	87735571	287,327,244	52,47,32	48,42,35	169,179,216	254	125	0.0	0.731,0.774,0.79	0.123,0.104,0.074	0.665
ENSMUSG00000030172	Erc1	chr6	-	119618845	119618912	119594784	119594973	119620310	119620409	2,1,3	234,226,167	41,38,28	179,179,163	192	125	0.0	0.006,0.003,0.012	0.13,0.121,0.101	-0.11
ENSMUSG00000070733	Fryl	chr5	-	73115255	73115300	73112748	73112852	73118483	73118585	4,6,1	35,19,23	39,58,32	23,22,11	170	125	0.0	0.078,0.188,0.031	0.555,0.66,0.681	-0.533
ENSMUSG00000026305	Lrrfip1	chr1	+	91103246	91103318	91101184	91101310	91105126	91105297	59,56,53	130,104,79	18,14,6	166,201,207	197	125	0.0	0.224,0.255,0.299	0.064,0.042,0.018	0.218
ENSMUSG00000028399	Ptprd	chr4	-	76095519	76095546	76091421	76091539	76099411	76099605	120,78,85	11,6,5	32,49,42	68,95,76	152	125	0.0	0.9,0.914,0.933	0.279,0.298,0.312	0.619
ENSMUSG00000040648	Ppip5k2	chr1	-	97721105	97721279	97719833	97719906	97723669	97723834	126,119,135	278,237,252	104,82,64	544,477,534	299	125	0.0	0.159,0.173,0.183	0.074,0.067,0.048	0.109
ENSMUSG00000020859	Spag9	chr11	+	94113262	94113301	94112032	94112146	94114172	94114349	138,119,85	305,280,276	11,11,12	337,349,335	164	125	0.0	0.256,0.245,0.19	0.024,0.023,0.027	0.206
ENSMUSG00000024050	Wiz	chr17	-	32388603	32388755	32387572	32387817	32389259	32389376	10,15,4	54,39,32	95,92,77	49,38,28	277	125	0.0	0.077,0.148,0.053	0.467,0.522,0.554	-0.422
ENSMUSG00000036053	Fmnl2	chr2	+	53128716	53128842	53126852	53126976	53131839	53132203	15,10,6	64,52,48	126,97,86	99,103,97	251	125	3.65611082314e-14	0.105,0.087,0.059	0.388,0.319,0.306	-0.254
ENSMUSG00000037533	Rapgef6	chr11	+	54671654	54671678	54668613	54668737	54676194	54676415	17,15,21	135,89,100	0,0,0	126,149,96	149	125	3.65611082314e-14	0.096,0.124,0.15	0.0,0.0,0.0	0.123
ENSMUSG00000026987	Baz2b	chr2	-	59933411	59933438	59932104	59932170	59933670	59933715	26,25,17	46,49,51	8,12,12	173,179,177	152	125	3.65611082314e-14	0.317,0.296,0.215	0.037,0.052,0.053	0.229
ENSMUSG00000048537	Phldb1	chr9	-	44708393	44708522	44707884	44708040	44710922	44711060	65,47,63	198,191,152	135,139,116	120,157,114	254	125	3.65611082314e-14	0.139,0.108,0.169	0.356,0.303,0.334	-0.192
ENSMUSG00000019302	Atp6v0a1	chr11	+	101049458	101049476	101048417	101048525	101055025	101055143	0,3,3	100,128,105	21,34,33	129,141,129	143	125	7.15496956784e-14	0.0,0.02,0.024	0.125,0.174,0.183	-0.146
ENSMUSG00000028760	Eif4g3	chr4	+	138087532	138087565	138082892	138082988	138096751	138096931	109,98,91	424,282,319	48,51,28	427,488,413	158	125	7.15496956784e-14	0.169,0.216,0.184	0.082,0.076,0.051	0.12
ENSMUSG00000024050	Wiz	chr17	-	32362792	32362963	32361674	32361964	32367823	32368147	470,439,445	39,23,33	625,685,673	134,146,146	296	125	7.15496956784e-14	0.836,0.89,0.851	0.663,0.665,0.661	0.196
ENSMUSG00000026074	Map4k4	chr1	+	40001429	40001591	40000623	40000749	40003756	40003987	267,282,256	659,609,515	416,408,362	438,356,358	287	125	1.06750615478e-13	0.15,0.168,0.178	0.293,0.333,0.306	-0.145
ENSMUSG00000062949	Atp11c	chrX	-	60229147	60229252	60223292	60225793	60236556	60236710	210,156,200	48,50,45	203,218,194	13,9,8	230	125	1.40827972446e-13	0.704,0.629,0.707	0.895,0.929,0.929	-0.238
ENSMUSG00000047986	Palm3	chr8	+	84026999	84027084	84026748	84026891	84028125	84028171	44,42,31	10,9,11	217,320,270	1,4,7	210	125	1.40827972446e-13	0.724,0.735,0.627	0.992,0.979,0.958	-0.281
ENSMUSG00000042632	Pla2g6	chr15	-	79304304	79304469	79302618	79302697	79305702	79305811	25,9,20	46,39,40	116,108,123	43,54,59	290	125	1.75108465739e-13	0.19,0.09,0.177	0.538,0.463,0.473	-0.339
ENSMUSG00000021816	Ppp3cb	chr14	-	20503246	20503276	20499867	20501662	20508623	20508721	227,218,237	232,212,231	434,405,400	149,196,162	155	125	4.15882606131e-13	0.441,0.453,0.453	0.701,0.625,0.666	-0.215
ENSMUSG00000000827	Tpd52l2	chr2	+	181510503	181510530	181508165	181508267	181511573	181511615	23,14,15	267,245,227	80,77,51	241,244,265	152	125	4.48205088472e-13	0.066,0.045,0.052	0.214,0.206,0.137	-0.131
ENSMUSG00000024502	Jakmip2	chr18	-	43537655	43537726	43531407	43531964	43540585	43540651	78,60,58	58,38,37	145,118,87	20,15,15	196	125	4.80194349348e-13	0.462,0.502,0.5	0.822,0.834,0.787	-0.326
ENSMUSG00000041268	Dmxl2	chr9	-	54379774	54379837	54378916	54379003	54380907	54381025	36,50,41	0,0,0	63,51,56	24,15,14	188	125	5.11855515238e-13	1.0,1.0,1.0	0.636,0.693,0.727	0.315
ENSMUSG00000025812	Pard3	chr8	+	127410728	127410773	127409555	127409704	127415569	127415797	21,24,12	11,4,15	147,148,119	1,0,1	170	125	6.07990815055e-13	0.584,0.815,0.37	0.991,1.0,0.989	-0.404
ENSMUSG00000027523	Gnas	chr2	+	174328107	174330434	174327767	174327941	174334211	174334284	7889,8393,7045	84,82,72	9871,9860,9982	195,269,260	2452	125	6.38526829615e-13	0.827,0.839,0.833	0.721,0.651,0.662	0.155
ENSMUSG00000063450	Syne2	chr12	+	76100027	76100096	76099229	76099512	76100991	76101131	234,239,242	295,262,279	50,96,113	229,245,307	194	125	7.02193747034e-13	0.338,0.37,0.359	0.123,0.202,0.192	0.183
ENSMUSG00000031391	L1cam	chrX	-	73867021	73867036	73866054	73866160	73869728	73869916	0,1,0	6,14,6	14,18,22	9,1,2	140	125	7.28311827653e-13	0.0,0.06,0.0	0.581,0.941,0.908	-0.79
ENSMUSG00000036529	Sbf1	chr15	-	89295951	89296029	89295394	89295576	89299482	89299620	522,544,457	12,16,9	443,469,451	50,62,33	203	125	7.28311827653e-13	0.964,0.954,0.969	0.845,0.823,0.894	0.108
ENSMUSG00000011832	Evi5l	chr8	+	4201933	4201966	4200867	4200921	4202935	4203076	40,68,48	92,93,90	12,7,4	81,96,68	158	125	1.37671483409e-12	0.256,0.366,0.297	0.105,0.055,0.044	0.238
ENSMUSG00000071650	Ganab	chr19	+	8907850	8907916	8907214	8907394	8908677	8908747	280,269,269	931,846,682	586,618,484	810,834,723	191	125	1.40258447558e-12	0.164,0.172,0.205	0.321,0.327,0.305	-0.137
ENSMUSG00000037470	Uggt1	chr1	-	36176775	36176799	36176232	36176327	36177517	36177616	195,157,158	18,8,12	158,226,149	42,74,55	149	125	2.41091365873e-12	0.901,0.943,0.917	0.759,0.719,0.694	0.196
ENSMUSG00000031865	Dctn1	chr6	+	83183935	83183956	83183298	83183333	83187763	83187784	0,0,0	3,2,1	10,7,3	1,1,0	146	125	2.49529563679e-12	0.0,0.0,0.0	0.895,0.857,1.0	-0.917
ENSMUSG00000041769	Ppp2r2d	chr7	+	138869689	138869855	138868409	138868507	138870389	138870502	629,566,507	73,82,73	776,772,667	37,27,33	291	125	2.89724916042e-12	0.787,0.748,0.749	0.9,0.925,0.897	-0.146
ENSMUSG00000002732	Fkbp7	chr2	-	76667326	76667442	76665706	76665810	76671696	76671848	24,21,26	330,319,302	13,13,19	16,31,16	241	125	4.37270854445e-12	0.036,0.033,0.043	0.296,0.179,0.381	-0.248
ENSMUSG00000054752	Fsd1l	chr4	+	53655740	53655763	53649791	53649893	53659512	53659678	26,26,18	24,14,38	95,84,82	7,5,5	148	125	4.41505705088e-12	0.478,0.611,0.286	0.92,0.934,0.933	-0.471
ENSMUSG00000024897	Apba1	chr19	+	23932683	23932716	23917552	23917698	23933699	23933786	0,1,0	3,6,2	41,71,53	6,5,2	158	125	5.17891547257e-12	0.0,0.116,0.0	0.844,0.918,0.954	-0.867
ENSMUSG00000020954	Strn3	chr12	-	51643103	51643214	51629373	51629507	51647993	51648135	190,186,188	380,316,273	402,443,400	336,325,285	236	125	5.4045213792e-12	0.209,0.238,0.267	0.388,0.419,0.426	-0.173
ENSMUSG00000020954	Strn3	chr12	-	51643103	51643214	51633578	51633719	51647993	51648135	213,209,204	33,29,19	373,402,368	8,10,9	236	125	6.09442921883e-12	0.774,0.792,0.85	0.961,0.955,0.956	-0.152
ENSMUSG00000037519	Ppfia1	chr7	-	144488690	144488717	144485032	144485208	144489196	144489259	0,0,0	2,8,2	13,29,15	2,2,5	152	125	8.91342813512e-12	0.0,0.0,0.0	0.842,0.923,0.712	-0.826
ENSMUSG00000030557	Mef2a	chr7	-	67244520	67244544	67240313	67240440	67251656	67251742	5,4,2	168,159,108	26,35,33	174,158,170	149	125	9.14941733488e-12	0.024,0.021,0.015	0.111,0.157,0.14	-0.116
ENSMUSG00000058690	Ccser2	chr14	-	36890293	36890426	36879142	36879762	36896254	36896344	46,49,46	49,54,41	21,29,30	119,118,96	258	125	1.06097977306e-11	0.313,0.305,0.352	0.079,0.106,0.131	0.218
ENSMUSG00000034574	Daam1	chr12	+	71958746	71958773	71952451	71952559	71959805	71959912	4,5,7	147,121,104	63,84,49	276,299,250	152	125	1.28809144798e-11	0.022,0.033,0.052	0.158,0.188,0.139	-0.126
ENSMUSG00000030987	Stim1	chr7	+	102428773	102428866	102427081	102427317	102430884	102430928	38,37,38	9,9,3	12,11,10	20,20,32	218	125	1.55262839622e-11	0.708,0.702,0.879	0.256,0.24,0.152	0.547
ENSMUSG00000034940	Synrg	chr11	+	83985248	83985551	83982295	83982307	83987912	83987990	28,19,21	4,2,5	71,71,33	114,118,92	428	125	1.62288307478e-11	0.672,0.735,0.551	0.154,0.149,0.095	0.52
ENSMUSG00000032624	Eml4	chr17	+	83428215	83428248	83427999	83428025	83440030	83440154	344,246,262	212,147,159	110,93,82	140,179,140	158	125	1.7324695232e-11	0.562,0.57,0.566	0.383,0.291,0.317	0.236
ENSMUSG00000040481	Bptf	chr11	-	107095001	107095190	107086711	107086897	107095715	107095925	147,135,119	3,2,2	58,70,35	17,16,6	314	125	1.84405704458e-11	0.951,0.964,0.959	0.576,0.635,0.699	0.321
ENSMUSG00000048915	Efna5	chr17	-	62613315	62613396	62604183	62607463	62613836	62613902	505,385,368	121,111,82	227,247,226	21,19,12	206	125	2.20417781249e-11	0.717,0.678,0.731	0.868,0.887,0.92	-0.183
ENSMUSG00000020300	Cpeb4	chr11	+	31918800	31918824	31908824	31908875	31920408	31920582	0,0,0	9,18,15	10,13,14	13,11,15	149	125	2.64094696729e-11	0.0,0.0,0.0	0.392,0.498,0.439	-0.443
ENSMUSG00000028556	Dock7	chr4	-	98993646	98993736	98992368	98992458	99001032	99001202	97,112,147	284,211,292	243,269,229	231,243,220	215	125	2.7970865545e-11	0.166,0.236,0.226	0.379,0.392,0.377	-0.173
ENSMUSG00000040785	Ttc3	chr16	+	94387336	94387390	94385335	94385423	94388264	94388385	319,215,281	21,7,22	333,327,270	76,62,62	179	125	4.40689638776e-11	0.914,0.955,0.899	0.754,0.786,0.753	0.158
ENSMUSG00000013787	Ehmt2	chr17	+	34905609	34905711	34905341	34905456	34905909	34906058	1599,1641,1332	222,235,207	1305,1435,1229	402,403,371	227	125	5.90805350771e-11	0.799,0.794,0.78	0.641,0.662,0.646	0.141
ENSMUSG00000042772	Smg7	chr1	-	152843229	152843379	152841512	152841593	152844035	152844407	90,85,94	291,245,256	223,204,238	274,289,260	275	125	6.88070601455e-11	0.123,0.136,0.143	0.27,0.243,0.294	-0.135
ENSMUSG00000028863	Meaf6	chr4	+	125107516	125107546	125102838	125103031	125107651	125107709	0,1,1	56,46,53	16,15,10	36,49,43	155	125	1.08229005055e-10	0.0,0.017,0.015	0.264,0.198,0.158	-0.196
ENSMUSG00000018820	Zfyve27	chr19	+	42185619	42185640	42184117	42184189	42185804	42185949	3,0,0	80,66,70	18,26,29	112,125,127	146	125	1.35112504988e-10	0.031,0.0,0.0	0.121,0.151,0.164	-0.135
ENSMUSG00000058690	Ccser2	chr14	-	36885750	36885790	36879095	36879762	36890341	36890426	0,0,0	107,88,60	16,10,6	66,49,51	165	125	1.58014332983e-10	0.0,0.0,0.0	0.155,0.134,0.082	-0.124
ENSMUSG00000038943	Prc1	chr7	+	80313526	80313568	80313031	80313208	80315113	80315517	176,191,194	214,214,217	138,127,134	351,369,326	167	125	2.47260480338e-10	0.381,0.4,0.401	0.227,0.205,0.235	0.172
ENSMUSG00000027478	Dnmt3b	chr2	+	153684358	153684477	153678470	153678556	153686257	153687726	31,50,43	91,84,93	162,164,212	126,130,145	244	125	2.49113681072e-10	0.149,0.234,0.192	0.397,0.393,0.428	-0.214
ENSMUSG00000057738	Sptan1	chr2	+	30001099	30001159	29999913	30000062	30002230	30002429	104,84,112	241,225,242	233,287,236	234,310,235	185	125	2.89219604926e-10	0.226,0.201,0.238	0.402,0.385,0.404	-0.175
ENSMUSG00000024462	Gabbr1	chr17	+	37067213	37067364	37064659	37064737	37067775	37067908	71,71,64	107,88,97	115,109,128	40,55,64	276	125	3.01277733247e-10	0.231,0.268,0.23	0.566,0.473,0.475	-0.262
ENSMUSG00000031012	Cask	chrX	-	13550946	13550982	13549164	13549361	13552372	13552441	149,155,131	113,122,115	192,159,141	295,337,298	161	125	5.08932112803e-10	0.506,0.497,0.469	0.336,0.268,0.269	0.2
ENSMUSG00000062991	Nrg1	chr8	-	31833152	31833230	31826345	31826355	31837669	31837728	2,1,5	0,0,0	2,7,2	42,37,31	203	125	5.49301787142e-10	1.0,1.0,1.0	0.028,0.104,0.038	0.943
ENSMUSG00000026987	Baz2b	chr2	-	59959820	59960105	59958431	59958492	59962020	59962630	158,102,127	76,45,45	438,445,383	76,55,63	410	125	6.43124870627e-10	0.388,0.409,0.462	0.637,0.712,0.65	-0.247
ENSMUSG00000036006	Fam65b	chr13	+	24696470	24696596	24695572	24695702	24701061	24701730	1,0,0	5,5,3	35,46,38	7,14,10	251	125	7.90323342326e-10	0.091,0.0,0.0	0.713,0.621,0.654	-0.632
ENSMUSG00000049550	Clip1	chr5	-	123638955	123638988	123635173	123635278	123640493	123640554	5,7,8	1,2,5	0,0,3	21,16,17	158	125	9.77472066836e-10	0.798,0.735,0.559	0.0,0.0,0.123	0.656
ENSMUSG00000030759	Far1	chr7	+	113554116	113554288	113551934	113552002	113561375	113561505	3,2,1	4,2,2	44,25,13	0,0,0	297	125	1.51370871566e-09	0.24,0.296,0.174	1.0,1.0,1.0	-0.763
ENSMUSG00000066043	Phactr4	chr4	-	132383281	132383362	132378404	132378563	132386891	132387065	63,65,68	155,148,137	145,148,153	117,142,138	206	125	1.64563938136e-09	0.198,0.21,0.231	0.429,0.387,0.402	-0.193
ENSMUSG00000027201	Myef2	chr2	-	125098796	125098847	125098449	125098518	125100318	125100420	289,235,186	319,235,211	243,326,292	640,651,610	176	125	1.80098042871e-09	0.392,0.415,0.385	0.212,0.262,0.254	0.155
ENSMUSG00000028906	Epb41	chr4	-	131963928	131963970	131957642	131957819	131964130	131964187	0,0,0	1,6,4	11,5,3	2,3,0	167	125	1.80098042871e-09	0.0,0.0,0.0	0.805,0.555,1.0	-0.787
ENSMUSG00000073468	Sft2d1	chr17	+	8317849	8317871	8311138	8311285	8318843	8318930	0,2,5	24,30,55	36,23,32	27,56,29	147	125	2.55190646603e-09	0.0,0.054,0.072	0.531,0.259,0.484	-0.383
ENSMUSG00000038535	Zfp280d	chr9	+	72359521	72359580	72351524	72351570	72360285	72360341	0,1,0	82,69,78	17,6,15	61,75,70	184	125	2.6188649538e-09	0.0,0.01,0.0	0.159,0.052,0.127	-0.109
ENSMUSG00000028041	Adam15	chr3	-	89340400	89340472	89340054	89340179	89341507	89341577	20,18,23	57,69,61	34,47,36	21,36,28	197	125	2.98712311489e-09	0.182,0.142,0.193	0.507,0.453,0.449	-0.297
ENSMUSG00000040003	Magi2	chr5	+	20661263	20661352	20651054	20651193	20702069	20702903	5,14,7	37,40,29	24,21,20	14,10,5	214	125	3.65832146932e-09	0.073,0.17,0.124	0.5,0.551,0.7	-0.461
ENSMUSG00000027438	Napb	chr2	-	148707158	148707205	148706945	148707023	148709316	148709433	0,3,1	13,7,10	27,19,19	8,8,2	172	125	4.07291615553e-09	0.0,0.237,0.068	0.71,0.633,0.873	-0.637
ENSMUSG00000027506	Tpd52	chr3	-	8936438	8936480	8934991	8935040	8944610	8944712	0,0,1	16,20,10	232,208,181	438,436,392	167	125	5.35788900582e-09	0.0,0.0,0.07	0.284,0.263,0.257	-0.245
ENSMUSG00000029516	Cit	chr5	+	115987687	115987732	115986893	115987063	115988155	115988236	14,12,13	46,62,54	1,2,2	83,96,57	170	125	5.35788900582e-09	0.183,0.125,0.15	0.009,0.015,0.025	0.136
ENSMUSG00000036617	Etl4	chr2	+	20801541	20801661	20798615	20798783	20807901	20808024	63,61,49	35,42,32	210,250,160	42,34,37	245	125	6.75436906607e-09	0.479,0.426,0.439	0.718,0.79,0.688	-0.284
ENSMUSG00000066442	Mthfs	chr9	+	89226170	89226387	89215208	89215470	89235671	89235744	1,1,1	0,0,0	7,5,6	3,6,2	342	125	7.71303988789e-09	1.0,1.0,1.0	0.46,0.233,0.523	0.595
ENSMUSG00000029613	Eif2ak1	chr5	+	143899013	143899247	143897474	143897557	143901784	143904251	959,845,806	61,81,70	802,863,826	15,25,34	359	125	7.9056928248e-09	0.846,0.784,0.8	0.949,0.923,0.894	-0.112
ENSMUSG00000069769	Msi2	chr11	-	88347052	88347125	88343888	88344660	88366784	88366847	200,199,205	21,18,21	446,427,404	6,9,11	198	125	7.9056928248e-09	0.857,0.875,0.86	0.979,0.968,0.959	-0.105
ENSMUSG00000019907	Ppp1r12a	chr10	+	108252756	108252924	108251839	108251944	108253324	108253495	447,363,350	38,31,29	373,383,302	79,77,79	293	125	8.24281701822e-09	0.834,0.833,0.837	0.668,0.68,0.62	0.179
ENSMUSG00000021733	Slc4a7	chr14	+	14762347	14762522	14760234	14760341	14765576	14765710	119,109,131	45,34,45	313,331,285	33,33,41	300	125	9.22726112028e-09	0.524,0.572,0.548	0.798,0.807,0.743	-0.235
ENSMUSG00000022246	Rai14	chr15	-	10589258	10589345	10583781	10583836	10591586	10591615	308,252,283	41,40,34	153,189,141	3,8,2	212	125	1.20022485707e-08	0.816,0.788,0.831	0.968,0.933,0.977	-0.148
ENSMUSG00000053332	Gas5	chr1	+	161037123	161037164	161036819	161036852	161037287	161037315	61,67,68	107,100,102	137,181,153	89,108,97	166	125	1.25477288321e-08	0.3,0.335,0.334	0.537,0.558,0.543	-0.223
ENSMUSG00000040225	Prrc2c	chr1	-	162675604	162675841	162673401	162673656	162676690	162676817	277,292,263	385,353,304	397,374,449	242,273,256	362	125	1.49452037041e-08	0.199,0.222,0.23	0.362,0.321,0.377	-0.136
ENSMUSG00000055407	Map6	chr7	+	99317471	99317668	99315688	99315902	99335984	99337137	18,13,16	15,9,9	134,125,108	16,13,7	322	125	1.59417044766e-08	0.318,0.359,0.408	0.765,0.789,0.857	-0.442
ENSMUSG00000042429	Adora1	chr1	-	134234014	134234412	134199224	134203590	134235227	134235431	17,18,4	4,4,5	10,1,1	0,0,0	523	125	1.60570633721e-08	0.504,0.518,0.161	1.0,1.0,1.0	-0.606
ENSMUSG00000028556	Dock7	chr4	-	98953865	98953880	98946628	98946754	98955315	98955447	75,71,61	3,2,4	53,52,48	18,19,14	140	125	1.89711074685e-08	0.957,0.969,0.932	0.724,0.71,0.754	0.223
ENSMUSG00000037679	Inf2	chr12	+	112612547	112612604	112611409	112612036	112614894	112615556	8,4,7	26,23,7	16,20,13	0,4,2	182	125	2.45078544723e-08	0.174,0.107,0.407	1.0,0.774,0.817	-0.634
ENSMUSG00000034602	Mon2	chr10	-	123009912	123009930	123009502	123009631	123010493	123010637	17,14,16	235,224,173	32,52,42	146,185,172	143	125	2.45216339436e-08	0.059,0.052,0.075	0.161,0.197,0.176	-0.116
ENSMUSG00000034813	Grip1	chr10	+	119985473	119985629	119978437	119978607	119986331	119986484	168,141,157	1,0,1	307,285,279	23,19,13	281	125	2.65071306711e-08	0.987,1.0,0.986	0.856,0.87,0.905	0.114
ENSMUSG00000031824	6430548M08Rik	chr8	+	120157467	120157497	120156296	120156374	120159958	120160039	0,0,0	19,19,19	3,11,11	13,14,17	155	125	2.92161940837e-08	0.0,0.0,0.0	0.157,0.388,0.343	-0.296
ENSMUSG00000052105	Mtcl1	chr17	-	66384299	66384374	66379128	66380436	66385859	66385910	0,0,0	37,29,27	39,27,24	131,145,137	200	125	3.2569232907e-08	0.0,0.0,0.0	0.157,0.104,0.099	-0.12
ENSMUSG00000061751	Kalrn	chr16	-	34049829	34049922	34039878	34040009	34053559	34053664	16,10,17	174,131,99	43,40,33	108,96,100	218	125	3.30423192359e-08	0.05,0.042,0.09	0.186,0.193,0.159	-0.119
ENSMUSG00000024795	Kif20b	chr19	+	34972396	34972498	34969919	34970117	34972858	34973009	117,109,118	238,215,162	164,205,182	137,150,155	227	125	3.38070009738e-08	0.213,0.218,0.286	0.397,0.429,0.393	-0.167
ENSMUSG00000033788	Dysf	chr6	+	84096476	84096518	84087791	84087874	84097707	84097823	5,4,0	31,23,19	15,9,10	9,4,1	167	125	3.47557471655e-08	0.108,0.115,0.0	0.555,0.627,0.882	-0.614
ENSMUSG00000022940	Pigp	chr16	-	94367560	94367633	94365354	94365473	94370088	94370192	223,248,205	69,73,68	381,376,364	55,33,53	198	125	4.11436087161e-08	0.671,0.682,0.656	0.814,0.878,0.813	-0.165
ENSMUSG00000029635	Cdk8	chr5	+	146292623	146292767	146286107	146286239	146295162	146295232	636,538,518	33,28,12	697,668,621	71,81,73	269	125	4.32075670535e-08	0.9,0.899,0.953	0.82,0.793,0.798	0.114
ENSMUSG00000027291	Vps39	chr2	-	120346856	120346889	120346327	120346392	120350163	120350229	10,4,8	141,141,80	35,35,32	106,159,131	158	125	5.16597583266e-08	0.053,0.022,0.073	0.207,0.148,0.162	-0.123
ENSMUSG00000040407	Akap9	chr5	+	3954396	3954450	3951689	3951734	3954791	3954962	94,58,72	5,4,0	78,110,75	42,26,17	179	125	6.25084113985e-08	0.929,0.91,1.0	0.565,0.747,0.755	0.257
ENSMUSG00000040363	Bcor	chrX	-	12134323	12134869	12131492	12131536	12160288	12160346	1,2,6	3,1,2	6,8,2	0,0,0	671	125	8.72135043475e-08	0.058,0.271,0.359	1.0,1.0,1.0	-0.771
ENSMUSG00000028863	Meaf6	chr4	+	125107651	125107709	125107516	125107546	125108322	125108356	34,31,45	5,1,6	44,58,33	41,35,22	183	125	9.93319846381e-08	0.823,0.955,0.837	0.423,0.531,0.506	0.385
ENSMUSG00000026743	Mllt10	chr2	+	18126133	18126229	18123718	18123812	18146776	18146872	205,186,180	38,32,29	320,349,286	27,16,7	221	125	1.21601041775e-07	0.753,0.767,0.778	0.87,0.925,0.959	-0.152
ENSMUSG00000040687	Madd	chr2	-	91160316	91160370	91159204	91159305	91162027	91162234	6,3,3	40,23,30	61,67,32	62,60,64	179	125	1.25862627956e-07	0.095,0.083,0.065	0.407,0.438,0.259	-0.287
ENSMUSG00000005360	Slc1a3	chr15	-	8687710	8687812	8680520	8681176	8688287	8688425	5,16,4	1,3,2	0,1,0	3,7,1	227	125	1.4881136806e-07	0.734,0.746,0.524	0.0,0.073,0.0	0.644
ENSMUSG00000019792	Trmt11	chr10	-	30587438	30587595	30566425	30566506	30590024	30590159	336,294,263	26,32,21	308,327,325	3,11,6	282	125	1.49312560058e-07	0.851,0.803,0.847	0.978,0.929,0.96	-0.122
ENSMUSG00000059495	Arhgef12	chr9	-	43040539	43040596	43027196	43027295	43042590	43042676	128,93,85	87,84,81	81,63,73	153,146,143	182	125	1.56932557212e-07	0.503,0.432,0.419	0.267,0.229,0.26	0.199
ENSMUSG00000069769	Msi2	chr11	-	88348783	88348992	88343888	88344660	88366784	88366847	133,168,125	21,18,21	313,279,225	6,9,11	334	125	1.78939139613e-07	0.703,0.777,0.69	0.951,0.921,0.884	-0.195
ENSMUSG00000098912	1500004A13Rik	chr3	-	88810637	88811002	88805288	88808272	88832263	88832501	72,80,97	0,0,0	100,111,90	12,4,9	490	125	1.8073992714e-07	1.0,1.0,1.0	0.68,0.876,0.718	0.242
ENSMUSG00000031996	Aplp2	chr9	-	31167560	31167728	31164542	31164673	31168707	31168916	514,478,396	434,453,281	1212,1377,1045	572,587,527	293	125	2.15581573714e-07	0.336,0.31,0.375	0.475,0.5,0.458	-0.137
ENSMUSG00000039108	Lsm14b	chr2	+	180028957	180029074	180027899	180028035	180031360	180031528	1157,1376,1293	305,367,308	868,987,904	422,435,403	242	125	2.16331402191e-07	0.662,0.659,0.684	0.515,0.54,0.537	0.138
ENSMUSG00000037514	Pank2	chr2	+	131280156	131280410	131273910	131274263	131287473	131287597	171,170,174	61,76,64	270,285,251	42,40,46	379	125	2.51703263597e-07	0.48,0.425,0.473	0.68,0.701,0.643	-0.215
ENSMUSG00000063253	Scoc	chr8	-	83437552	83437633	83434515	83436040	83437984	83438056	125,118,98	18,6,10	116,106,85	2,0,0	206	125	2.6832625129e-07	0.808,0.923,0.856	0.972,1.0,1.0	-0.128
ENSMUSG00000017478	Zc3h18	chr8	+	122387692	122387764	122386861	122386946	122397817	122397966	114,94,116	444,430,441	220,195,194	464,389,401	197	125	2.96031873123e-07	0.14,0.122,0.143	0.231,0.241,0.235	-0.101
ENSMUSG00000033768	Nrxn2	chr19	+	6463823	6463847	6454978	6455280	6472257	6472419	0,0,0	4,4,1	16,12,14	9,6,9	149	125	3.41486656703e-07	0.0,0.0,0.0	0.599,0.627,0.566	-0.597
ENSMUSG00000020788	Atp2a3	chr11	+	72989474	72989547	72988969	72989087	72991688	72993043	19,16,7	3,1,0	1,1,0	2,2,4	198	125	3.68240326282e-07	0.8,0.91,1.0	0.24,0.24,0.0	0.743
ENSMUSG00000042961	Egflam	chr15	-	7224644	7224668	7222747	7222826	7231587	7231768	0,0,1	119,81,89	3,10,1	10,29,9	149	125	3.80031089598e-07	0.0,0.0,0.009	0.201,0.224,0.085	-0.167
ENSMUSG00000037685	Atp8a1	chr5	-	67756649	67756694	67751012	67751085	67761113	67761202	0,0,0	12,6,10	15,10,11	26,16,23	170	125	3.93502583402e-07	0.0,0.0,0.0	0.298,0.315,0.26	-0.291
ENSMUSG00000025261	Huwe1	chrX	+	151906950	151907084	151905355	151905431	151908727	151908956	0,2,3	39,38,21	15,21,13	25,54,33	259	125	4.39323147572e-07	0.0,0.025,0.064	0.225,0.158,0.16	-0.151
ENSMUSG00000087174	5530601H04Rik	chrX	-	105042603	105042817	105038816	105039812	105044001	105044111	20,26,39	105,68,96	51,64,74	63,77,71	339	125	4.48310948066e-07	0.066,0.124,0.13	0.23,0.235,0.278	-0.141
ENSMUSG00000022629	Kif21a	chr15	-	90964974	90964995	90959687	90959748	90965466	90965632	23,13,12	20,9,18	76,58,72	327,384,351	146	125	4.64236053562e-07	0.496,0.553,0.363	0.166,0.115,0.149	0.327
ENSMUSG00000029521	Chek2	chr5	+	110866937	110867053	110866262	110866426	110868007	110868093	161,194,154	27,42,29	288,299,312	17,23,16	241	125	4.81663906802e-07	0.756,0.706,0.734	0.898,0.871,0.91	-0.161
ENSMUSG00000056211	R3hdm1	chr1	+	128162201	128162243	128153188	128153399	128162768	128162858	0,2,3	13,12,15	23,13,13	17,10,7	167	125	4.896820731e-07	0.0,0.111,0.13	0.503,0.493,0.582	-0.446
ENSMUSG00000022973	Synj1	chr16	-	90971563	90971587	90969182	90969374	90973909	90974066	0,0,0	39,31,18	9,14,3	37,27,28	149	125	4.896820731e-07	0.0,0.0,0.0	0.169,0.303,0.082	-0.185
ENSMUSG00000070003	Ssbp4	chr8	-	70602434	70602462	70602231	70602316	70602573	70602646	83,119,112	0,0,0	50,85,85	7,5,10	153	125	5.27991983548e-07	1.0,1.0,1.0	0.854,0.933,0.874	0.113
ENSMUSG00000028207	Asph	chr4	-	9598732	9598780	9598268	9598301	9601306	9601363	133,143,156	103,98,86	36,35,35	64,61,60	173	125	6.19948220834e-07	0.483,0.513,0.567	0.289,0.293,0.297	0.228
ENSMUSG00000086308	G630016G05Rik	chr2	+	116082795	116083246	116068183	116068250	116085414	116085459	2,1,3	0,0,0	11,15,14	3,2,4	576	125	6.2499828475e-07	1.0,1.0,1.0	0.443,0.619,0.432	0.502
ENSMUSG00000010461	Eya4	chr10	-	23163393	23163486	23159087	23159154	23172998	23173123	351,220,236	101,63,64	335,303,240	184,194,134	218	125	6.77280369489e-07	0.666,0.667,0.679	0.511,0.472,0.507	0.174
ENSMUSG00000033788	Dysf	chr6	+	84064470	84064563	84063320	84063435	84064875	84065087	46,48,35	0,0,0	4,24,7	2,5,4	218	125	6.84882835349e-07	1.0,1.0,1.0	0.534,0.733,0.501	0.411
ENSMUSG00000036617	Etl4	chr2	+	20805584	20805662	20801541	20801661	20807901	20808190	4,19,6	25,21,16	93,92,54	22,26,26	203	125	7.37321788508e-07	0.09,0.358,0.188	0.722,0.685,0.561	-0.444
ENSMUSG00000036278	Macrod1	chr19	+	7197701	7197736	7197531	7197613	7197912	7198061	60,67,31	8,10,3	96,94,75	47,47,46	160	125	7.42593836341e-07	0.854,0.84,0.89	0.615,0.61,0.56	0.266
ENSMUSG00000020827	Mink1	chr11	+	70608588	70608699	70608340	70608426	70608839	70608958	132,133,100	50,41,48	204,209,224	24,29,33	236	125	8.18890236536e-07	0.583,0.632,0.525	0.818,0.792,0.782	-0.217
ENSMUSG00000055762	Eef1d	chr15	-	75902678	75903808	75901131	75901255	75905885	75905900	8,5,9	0,0,0	35,47,43	4,2,4	1255	125	8.9645252421e-07	1.0,1.0,1.0	0.466,0.701,0.517	0.439
ENSMUSG00000028525	Pde4b	chr4	+	102421548	102421820	102255229	102255456	102487210	102487405	1,0,0	1,3,3	33,28,11	3,5,4	397	125	9.05445987601e-07	0.239,0.0,0.0	0.776,0.638,0.464	-0.546
ENSMUSG00000031959	Wdr59	chr8	-	111472629	111472686	111466788	111466922	111476043	111476197	11,25,11	63,64,50	5,3,0	73,69,65	182	125	9.21292265479e-07	0.107,0.212,0.131	0.045,0.029,0.0	0.125
ENSMUSG00000040481	Bptf	chr11	-	107086711	107086897	107082512	107082700	107095715	107095925	34,37,28	65,53,58	39,40,29	173,222,170	311	125	1.08699944796e-06	0.174,0.219,0.163	0.083,0.068,0.064	0.114
ENSMUSG00000063142	Kcnma1	chr14	-	23425566	23425740	23386259	23386353	23435949	23436026	0,0,0	2,3,1	8,16,15	4,5,5	299	125	1.12424427714e-06	0.0,0.0,0.0	0.455,0.572,0.556	-0.528
ENSMUSG00000051527	Usp29	chr7	+	6737564	6737634	6730854	6731302	6738806	6738945	29,22,28	17,13,12	14,11,14	37,35,26	195	125	1.57128036093e-06	0.522,0.52,0.599	0.195,0.168,0.257	0.34
ENSMUSG00000020788	Atp2a3	chr11	+	72989474	72989560	72988969	72989087	72991688	72993043	11,4,4	3,1,0	1,0,0	2,2,4	211	125	1.59819236601e-06	0.685,0.703,1.0	0.229,0.0,0.0	0.72
ENSMUSG00000034023	Fancd2	chr6	+	113586209	113586248	113585471	113585543	113587381	113587456	68,57,57	66,57,62	79,78,93	31,31,20	164	125	1.73208275193e-06	0.44,0.433,0.412	0.66,0.657,0.78	-0.271
ENSMUSG00000024163	Mapk8ip3	chr17	-	24908410	24908428	24907328	24907386	24909149	24909161	8,3,1	11,17,22	27,38,24	16,7,5	143	125	1.73208275193e-06	0.389,0.134,0.038	0.596,0.826,0.808	-0.556
ENSMUSG00000025949	Pikfyve	chr1	+	65264346	65264430	65262879	65262975	65265248	65265346	107,110,75	18,6,3	61,89,78	0,0,0	209	125	1.97438778068e-06	0.78,0.916,0.937	1.0,1.0,1.0	-0.122
ENSMUSG00000020696	Rffl	chr11	-	82845751	82845895	82818415	82818603	82871007	82871210	3,0,4	23,29,17	48,65,55	72,113,104	269	125	2.45230096242e-06	0.057,0.0,0.099	0.237,0.211,0.197	-0.163
ENSMUSG00000032580	Rbm5	chr9	-	107759775	107759849	107756908	107756992	107760321	107760391	603,588,480	150,111,81	639,732,625	75,75,51	199	125	2.45230096242e-06	0.716,0.769,0.788	0.843,0.86,0.885	-0.105
ENSMUSG00000026463	Atp2b4	chr1	-	133736615	133736651	133735047	133735209	133737989	133738118	88,53,63	61,39,59	39,49,27	10,9,4	161	125	2.51652066975e-06	0.528,0.513,0.453	0.752,0.809,0.84	-0.302
ENSMUSG00000027257	Pacsin3	chr2	+	91259863	91259927	91256812	91256926	91260170	91260261	129,130,100	30,25,10	183,292,202	12,7,11	189	125	3.06210130803e-06	0.74,0.775,0.869	0.91,0.965,0.924	-0.138
ENSMUSG00000032463	Faim	chr9	+	98990914	98990971	98986373	98986512	98992100	98992233	33,13,29	154,136,124	96,70,63	170,163,170	182	125	3.0905644803e-06	0.128,0.062,0.138	0.279,0.228,0.203	-0.127
ENSMUSG00000026131	Dst	chr1	+	34296741	34296759	34295461	34295536	34299720	34299838	3,1,3	60,64,72	12,13,10	27,47,55	143	125	3.24597858005e-06	0.042,0.013,0.035	0.28,0.195,0.137	-0.174
ENSMUSG00000038024	Dennd4c	chr4	+	86813781	86813928	86813392	86813537	86819861	86819981	102,101,93	30,33,27	230,208,173	14,27,19	272	125	3.57611599091e-06	0.61,0.584,0.613	0.883,0.78,0.807	-0.221
ENSMUSG00000038975	Rabggtb	chr3	-	153910063	153910161	153909545	153909598	153910260	153910366	227,212,199	224,236,184	190,199,189	388,354,343	223	125	3.61602047449e-06	0.362,0.335,0.377	0.215,0.24,0.236	0.128
ENSMUSG00000055717	Slain1	chr14	+	103684233	103684383	103656932	103657072	103685668	103685818	0,7,2	14,16,10	171,189,162	110,149,139	275	125	4.143937768e-06	0.0,0.166,0.083	0.414,0.366,0.346	-0.292
ENSMUSG00000041890	Git2	chr5	-	114753147	114753153	114752278	114752330	114753278	114753324	0,0,0	61,64,86	8,5,6	39,49,56	131	125	4.20814364861e-06	0.0,0.0,0.0	0.164,0.089,0.093	-0.115
ENSMUSG00000045775	Slc16a5	chr11	+	115469335	115470148	115464913	115465057	115472670	115472921	38,49,45	0,0,0	2,12,9	2,1,3	938	125	4.34735292775e-06	1.0,1.0,1.0	0.118,0.615,0.286	0.66
ENSMUSG00000069769	Msi2	chr11	-	88348783	88348938	88339381	88344660	88366784	88366847	186,194,129	21,18,21	300,289,254	6,9,11	280	125	4.74911067893e-06	0.798,0.828,0.733	0.957,0.935,0.912	-0.148
ENSMUSG00000045775	Slc16a5	chr11	+	115469232	115470148	115464569	115465057	115472670	115473606	42,58,56	0,0,0	3,13,10	2,1,3	1041	125	4.77640477785e-06	1.0,1.0,1.0	0.153,0.61,0.286	0.65
ENSMUSG00000022789	Dnm1l	chr16	-	16318444	16318477	16316601	16316778	16319451	16319508	67,54,40	127,68,107	161,109,126	67,89,73	158	125	5.01215250298e-06	0.294,0.386,0.228	0.655,0.492,0.577	-0.272
ENSMUSG00000068921	Dap3	chr3	-	88929395	88929526	88925293	88925411	88933564	88933666	14,12,5	3,4,3	11,1,7	0,0,0	256	125	5.40871323106e-06	0.695,0.594,0.449	1.0,1.0,1.0	-0.421
ENSMUSG00000027574	Nkain4	chr2	-	180935942	180936027	180934771	180935029	180937150	180937211	33,32,30	0,0,0	36,45,57	3,10,8	210	125	5.64492260134e-06	1.0,1.0,1.0	0.877,0.728,0.809	0.195
ENSMUSG00000110408	RP23-357C16.1	chr9	-	117708637	117708839	117708361	117708487	117872465	117872584	0,0,1	1,5,0	7,7,8	0,0,0	327	125	6.01399152851e-06	0.0,0.0,1.0	1.0,1.0,1.0	-0.667
ENSMUSG00000025059	Gk	chrX	-	85739221	85739239	85737313	85737349	85740294	85740361	13,14,14	23,7,6	5,2,4	37,23,34	143	125	6.78423738863e-06	0.331,0.636,0.671	0.106,0.071,0.093	0.456
ENSMUSG00000010751	Tnfrsf22	chr7	-	143639244	143639289	143636724	143638436	143639901	143639975	63,44,29	15,9,9	16,21,10	23,17,21	170	125	7.25292868024e-06	0.755,0.782,0.703	0.338,0.476,0.259	0.389
ENSMUSG00000026150	Mff	chr1	+	82741817	82741976	82735469	82735507	82747082	82747142	369,398,401	301,308,301	503,460,434	214,207,195	284	125	7.43496504308e-06	0.35,0.363,0.37	0.508,0.494,0.495	-0.138
ENSMUSG00000025006	Sorbs1	chr19	-	40376644	40377016	40373475	40373617	40382520	40382633	81,53,45	22,8,22	29,41,31	60,49,35	497	125	7.90721347633e-06	0.481,0.625,0.34	0.108,0.174,0.182	0.327
ENSMUSG00000034973	Dopey1	chr9	+	86506870	86506900	86506404	86506519	86507503	86507737	0,0,0	50,43,37	5,5,7	33,37,13	155	125	8.46689798072e-06	0.0,0.0,0.0	0.109,0.098,0.303	-0.17
ENSMUSG00000028441	1110017D15Rik	chr4	-	41507098	41507269	41505567	41505654	41507520	41507754	49,82,35	75,50,64	2,2,2	21,11,19	296	125	8.46689798072e-06	0.216,0.409,0.188	0.039,0.071,0.043	0.22
ENSMUSG00000027104	Atf2	chr2	-	73853794	73853891	73850863	73850982	73863168	73863238	625,508,442	131,128,90	587,579,524	51,66,73	222	125	8.5213774864e-06	0.729,0.691,0.734	0.866,0.832,0.802	-0.115
ENSMUSG00000027624	Epb41l1	chr2	+	156524880	156525288	156514027	156514210	156526888	156526993	539,402,352	35,37,40	283,269,228	61,48,58	533	125	8.92384035395e-06	0.783,0.718,0.674	0.521,0.568,0.48	0.202
ENSMUSG00000032507	Fbxl2	chr9	-	114003441	114003496	114000497	114000592	114017988	114018050	13,4,5	5,3,2	7,7,5	0,0,0	180	125	9.30895703428e-06	0.644,0.481,0.635	1.0,1.0,1.0	-0.413
ENSMUSG00000071454	Dtnb	chr12	+	3754095	3754116	3751810	3751907	3772586	3772746	97,93,114	133,129,113	99,79,78	214,249,206	146	125	9.42202436133e-06	0.384,0.382,0.463	0.284,0.214,0.245	0.162
ENSMUSG00000020300	Cpeb4	chr11	+	31918800	31918824	31889857	31889939	31920408	31920582	0,0,0	20,16,5	5,8,8	19,28,21	149	125	1.15782743194e-05	0.0,0.0,0.0	0.181,0.193,0.242	-0.205
ENSMUSG00000030766	Arhgap17	chr7	-	123294471	123294705	123292035	123292205	123296409	123296590	303,323,292	3,1,7	265,319,351	22,15,15	359	125	1.30926534062e-05	0.972,0.991,0.936	0.807,0.881,0.891	0.107
ENSMUSG00000031918	Mtmr2	chr9	+	13783605	13783710	13782276	13782382	13785851	13785927	133,136,155	373,294,291	206,196,201	243,244,252	230	125	1.31310258327e-05	0.162,0.201,0.224	0.315,0.304,0.302	-0.111
ENSMUSG00000053617	Sh3pxd2a	chr19	-	47283020	47283104	47278312	47278430	47286604	47286718	400,373,293	142,118,92	161,169,129	99,104,93	209	125	1.31508597848e-05	0.628,0.654,0.656	0.493,0.493,0.453	0.166
ENSMUSG00000027257	Pacsin3	chr2	+	91259867	91259927	91256837	91256926	91260170	91260261	63,63,60	30,25,10	129,154,131	12,7,11	185	125	1.31920333601e-05	0.587,0.63,0.802	0.879,0.937,0.889	-0.229
ENSMUSG00000037514	Pank2	chr2	+	131282591	131282768	131274184	131274263	131287473	131287597	348,383,311	61,76,64	491,490,445	42,40,46	302	125	1.32537357578e-05	0.702,0.676,0.668	0.829,0.835,0.8	-0.139
ENSMUSG00000035439	Haus8	chr8	-	71269225	71269284	71263051	71263104	71272283	71272376	172,190,157	49,67,37	195,219,180	15,34,20	184	125	1.3321754253e-05	0.705,0.658,0.742	0.898,0.814,0.859	-0.155
ENSMUSG00000006288	Ttc5	chr14	-	50775290	50775382	50773276	50773333	50777261	50777412	272,259,238	37,30,41	397,441,390	32,15,20	217	125	1.4573206567e-05	0.809,0.833,0.77	0.877,0.944,0.918	-0.109
ENSMUSG00000022094	Slc39a14	chr14	-	70313600	70313770	70310855	70310975	70316437	70316624	83,64,28	6,9,5	40,65,48	0,1,0	295	125	1.48120218344e-05	0.854,0.751,0.704	1.0,0.965,1.0	-0.219
ENSMUSG00000041264	Uspl1	chr5	+	149187707	149187876	149184559	149184806	149188344	149188473	166,211,188	183,213,204	292,338,275	173,187,165	294	125	1.57525295843e-05	0.278,0.296,0.282	0.418,0.435,0.415	-0.137
ENSMUSG00000038708	Golga4	chr9	+	118579541	118579606	118577141	118577228	118581848	118582519	42,55,44	129,122,111	121,129,178	149,184,168	190	125	1.69189942356e-05	0.176,0.229,0.207	0.348,0.316,0.411	-0.154
ENSMUSG00000028184	Adgrl2	chr3	-	148821279	148821408	148817092	148817928	148822987	148823051	2,8,11	7,8,19	21,41,34	4,9,9	254	125	1.69205996224e-05	0.123,0.33,0.222	0.721,0.692,0.65	-0.463
ENSMUSG00000027763	Mbnl1	chr3	+	60614682	60614736	60613262	60613520	60615619	60615773	55,45,63	23,20,30	33,33,30	3,3,2	179	125	1.70887767695e-05	0.625,0.611,0.595	0.885,0.885,0.913	-0.284
ENSMUSG00000020954	Strn3	chr12	-	51633578	51633719	51629373	51629507	51643103	51643214	178,195,181	37,45,56	288,225,245	137,137,125	266	125	1.7478209225e-05	0.693,0.671,0.603	0.497,0.436,0.479	0.185
ENSMUSG00000033712	Ccar2	chr14	-	70143398	70143512	70142359	70142531	70145842	70145962	3,4,4	4,1,2	9,10,15	0,0,0	239	125	1.80059934279e-05	0.282,0.677,0.511	1.0,1.0,1.0	-0.51
ENSMUSG00000037995	Igsf9	chr1	+	172489512	172489665	172484280	172484546	172493486	172493627	33,21,30	8,1,6	20,14,29	0,0,0	278	125	1.91563728917e-05	0.65,0.904,0.692	1.0,1.0,1.0	-0.251
ENSMUSG00000021772	Nkiras1	chr14	+	18277843	18278101	18276825	18276968	18278303	18278545	31,24,15	6,7,2	30,17,29	0,0,1	383	125	1.9188182195e-05	0.628,0.528,0.71	1.0,1.0,0.904	-0.346
ENSMUSG00000040003	Magi2	chr5	+	20661241	20661352	20651054	20651193	20702069	20702353	3,3,7	37,40,29	11,11,5	14,10,5	236	125	1.95977097936e-05	0.041,0.038,0.113	0.294,0.368,0.346	-0.272
ENSMUSG00000063142	Kcnma1	chr14	-	23425566	23425749	23386259	23386353	23435949	23436026	0,0,0	2,3,1	6,9,6	4,5,5	308	125	2.01805899349e-05	0.0,0.0,0.0	0.378,0.422,0.328	-0.376
ENSMUSG00000032827	Ppp1r9a	chr6	+	5083040	5083106	5077479	5077615	5100431	5100587	42,27,27	32,26,34	34,31,25	84,111,75	191	125	2.08306093968e-05	0.462,0.405,0.342	0.209,0.155,0.179	0.222
ENSMUSG00000027281	Slx4ip	chr2	+	137046716	137046805	137043999	137044077	137066129	137066230	128,85,84	20,15,19	184,146,137	7,12,3	214	125	2.22259611503e-05	0.789,0.768,0.721	0.939,0.877,0.964	-0.167
ENSMUSG00000021268	Meg3	chr12	+	109549290	109549371	109546429	109546542	109549478	109549552	137,87,95	6,7,2	212,196,236	42,25,43	206	125	2.5198188027e-05	0.933,0.883,0.966	0.754,0.826,0.769	0.144
ENSMUSG00000036473	Tbc1d24	chr17	-	24184380	24184398	24183693	24183852	24185203	24186201	3,1,1	77,71,85	14,7,4	53,48,43	143	125	2.97166860723e-05	0.033,0.012,0.01	0.188,0.113,0.075	-0.107
ENSMUSG00000036617	Etl4	chr2	+	20805584	20805662	20798615	20798783	20807901	20808190	4,14,6	35,42,32	33,58,27	42,34,37	203	125	3.04938354433e-05	0.066,0.17,0.104	0.326,0.512,0.31	-0.269
ENSMUSG00000023805	Synj2	chr17	+	6029699	6029834	6028418	6028586	6032696	6032809	11,8,17	6,6,6	15,16,7	48,44,34	260	125	3.21539671489e-05	0.468,0.391,0.577	0.131,0.149,0.09	0.355
ENSMUSG00000034940	Synrg	chr11	+	83986813	83986851	83985248	83985551	83987912	83987990	3,4,5	0,0,0	13,12,18	5,9,4	163	125	3.30595509309e-05	1.0,1.0,1.0	0.666,0.506,0.775	0.351
ENSMUSG00000087174	5530601H04Rik	chrX	-	105042603	105042817	105038816	105039812	105043129	105043304	25,28,51	42,32,42	86,90,97	21,42,32	339	125	3.33511134887e-05	0.18,0.244,0.309	0.602,0.441,0.528	-0.279
ENSMUSG00000029822	Osbpl3	chr6	-	50346010	50346103	50344873	50345030	50346327	50346431	116,93,87	0,3,1	161,166,159	15,15,12	218	125	3.36115140172e-05	1.0,0.947,0.98	0.86,0.864,0.884	0.106
ENSMUSG00000063077	Kif1b	chr4	-	149220541	149220790	149214971	149215025	149222226	149222364	40,33,23	84,74,60	149,168,92	118,163,121	374	125	3.84655789642e-05	0.137,0.13,0.114	0.297,0.256,0.203	-0.125
ENSMUSG00000021782	Dlg5	chr14	-	24191147	24191291	24190317	24190501	24192791	24192954	830,843,717	51,74,64	596,571,582	103,86,78	269	125	3.89460479229e-05	0.883,0.841,0.839	0.729,0.755,0.776	0.101
ENSMUSG00000051331	Cacna1c	chr6	-	118637729	118637813	118630398	118630431	118638426	118638510	19,24,22	31,37,29	0,0,0	1,2,6	209	125	4.06356635808e-05	0.268,0.28,0.312	0.0,0.0,0.0	0.287
ENSMUSG00000048126	Col6a3	chr1	-	90815950	90816535	90811258	90811831	90830142	90830258	19,21,16	7,8,8	1,1,2	0,0,0	710	125	4.22742892662e-05	0.323,0.316,0.26	1.0,1.0,1.0	-0.7
ENSMUSG00000031075	Ano1	chr7	-	144648574	144648640	144648023	144648079	144650502	144650554	0,0,0	1,2,3	150,133,140	171,156,173	191	125	4.55894054297e-05	0.0,0.0,0.0	0.365,0.358,0.346	-0.356
ENSMUSG00000037426	Depdc5	chr5	+	32959280	32959346	32955852	32955958	32964631	32964783	243,220,186	55,34,51	146,169,132	72,69,72	191	125	4.61090558093e-05	0.743,0.809,0.705	0.57,0.616,0.545	0.175
ENSMUSG00000050530	Fam171a1	chr2	+	3223469	3223584	3220252	3220369	3224817	3227250	468,511,482	72,81,77	422,424,436	30,39,27	240	125	4.6887441404e-05	0.772,0.767,0.765	0.88,0.85,0.894	-0.107
ENSMUSG00000031256	Cstf2	chrX	+	134072414	134072474	134069844	134069907	134073213	134073277	1,7,2	70,67,74	29,12,15	72,102,71	185	125	4.75491167546e-05	0.01,0.066,0.018	0.214,0.074,0.125	-0.106
ENSMUSG00000035696	Rnf38	chr4	-	44158902	44159052	44152359	44152553	44168242	44168339	38,46,38	2,0,0	63,87,69	7,14,9	275	125	4.85933392338e-05	0.896,1.0,1.0	0.804,0.739,0.777	0.192
ENSMUSG00000026825	Dnm1	chr2	-	32333152	32333204	32327960	32328047	32335775	32335843	9,8,3	4,4,1	1,7,2	0,0,0	177	125	4.85933392338e-05	0.614,0.585,0.679	1.0,1.0,1.0	-0.374
ENSMUSG00000014602	Kif1a	chr1	-	93034545	93034572	93025620	93025735	93036845	93036951	5,5,1	54,20,25	54,51,39	117,95,85	152	125	5.1743144054e-05	0.071,0.171,0.032	0.275,0.306,0.274	-0.194
ENSMUSG00000021991	Cacna2d3	chr14	-	28953880	28953933	28952241	28952297	28956791	28956867	45,26,23	8,5,4	29,29,29	0,1,0	178	125	5.28605065697e-05	0.798,0.785,0.802	1.0,0.953,1.0	-0.189
ENSMUSG00000053046	Brsk2	chr7	+	141998919	141999014	141998632	141998722	142002474	142002929	1,1,3	0,0,0	47,43,40	40,44,33	220	125	5.54244016132e-05	1.0,1.0,1.0	0.4,0.357,0.408	0.612
ENSMUSG00000029534	St7	chr6	+	17850356	17850425	17848003	17848079	17852257	17852412	49,46,46	88,81,68	32,43,49	178,140,166	194	125	5.67506295865e-05	0.264,0.268,0.304	0.104,0.165,0.16	0.136
ENSMUSG00000038181	Chpf2	chr5	+	24589096	24589661	24586740	24588300	24590308	24590491	131,133,140	17,11,14	173,178,162	2,3,6	690	125	5.67506295865e-05	0.583,0.687,0.644	0.94,0.915,0.83	-0.257
ENSMUSG00000010067	Rassf1	chr9	+	107554137	107554244	107551554	107551846	107557452	107557557	63,89,69	7,19,12	50,36,42	0,3,0	232	125	5.70937539285e-05	0.829,0.716,0.756	1.0,0.866,1.0	-0.188
ENSMUSG00000029635	Cdk8	chr5	+	146292638	146292767	146286107	146286239	146295162	146295232	206,166,167	33,28,12	255,222,192	71,81,73	254	125	5.84348587697e-05	0.754,0.745,0.873	0.639,0.574,0.564	0.198
ENSMUSG00000039232	Stx11	chr10	-	12944151	12944286	12939982	12941983	12963999	12964259	17,15,8	0,1,0	14,17,10	10,3,3	260	125	5.8943749024e-05	1.0,0.878,1.0	0.402,0.731,0.616	0.376
ENSMUSG00000068699	Flnc	chr6	+	29452798	29452897	29452132	29452380	29453198	29453298	42,17,26	3,12,7	7,14,2	0,0,0	224	125	5.95948807528e-05	0.887,0.442,0.675	1.0,1.0,1.0	-0.332
ENSMUSG00000044176	Spink10	chr18	+	62651747	62651779	62650849	62650923	62653416	62653532	9,8,5	10,4,12	4,10,2	0,0,1	157	125	6.41798134907e-05	0.417,0.614,0.249	1.0,1.0,0.614	-0.445
ENSMUSG00000040612	Ildr2	chr1	+	166291415	166291472	166270498	166270618	166303501	166303615	0,0,0	1,1,1	2,10,4	3,2,12	182	125	6.49944911867e-05	0.0,0.0,0.0	0.314,0.774,0.186	-0.425
ENSMUSG00000029086	Prom1	chr5	-	44001269	44001293	43995074	43995114	44001785	44001901	89,78,77	6,5,6	72,93,76	21,18,25	149	125	6.65941661023e-05	0.926,0.929,0.915	0.742,0.813,0.718	0.166
ENSMUSG00000021027	Ralgapa1	chr12	-	55612072	55612103	55602928	55604271	55612633	55612758	29,31,31	0,0,0	42,40,31	5,4,7	156	125	7.75179191533e-05	1.0,1.0,1.0	0.871,0.889,0.78	0.153
ENSMUSG00000042302	Ehbp1	chr11	-	22062779	22062887	22059136	22059261	22068358	22068506	51,41,45	126,110,111	63,90,91	93,76,96	233	125	8.19649644058e-05	0.178,0.167,0.179	0.267,0.388,0.337	-0.156
ENSMUSG00000062991	Nrg1	chr8	-	31838260	31838328	31826252	31826355	31849309	31849439	5,3,1	0,0,0	22,13,23	9,8,4	193	125	8.33184038779e-05	1.0,1.0,1.0	0.613,0.513,0.788	0.362
ENSMUSG00000026482	Rgl1	chr1	-	152623817	152623928	152586406	152586615	152674859	152675023	276,262,203	1,8,5	82,77,72	13,5,7	236	125	8.6482323351e-05	0.993,0.945,0.956	0.77,0.891,0.845	0.129
ENSMUSG00000026842	Abl1	chr2	+	31695748	31695892	31688536	31689942	31784506	31784779	11,6,8	4,2,2	5,6,5	0,0,0	269	125	9.08207358995e-05	0.561,0.582,0.65	1.0,1.0,1.0	-0.402
ENSMUSG00000063659	Zbtb18	chr1	+	177443223	177443341	177442465	177442595	177447088	177447486	2,1,1	14,22,11	27,33,26	51,62,59	243	125	9.1459593459e-05	0.068,0.023,0.045	0.214,0.215,0.185	-0.159
ENSMUSG00000041757	Plekha6	chr1	+	133286246	133286396	133285246	133285386	133287469	133287599	8,5,4	9,13,9	126,156,107	58,48,43	275	125	9.16839031986e-05	0.288,0.149,0.168	0.497,0.596,0.531	-0.34
ENSMUSG00000042520	Ubap2l	chr3	-	90031310	90031370	90028324	90028377	90034064	90034177	1103,924,971	274,256,243	847,877,764	349,369,323	185	125	9.7710516393e-05	0.731,0.709,0.73	0.621,0.616,0.615	0.106
ENSMUSG00000022253	Nadk2	chr15	+	9098808	9098874	9096013	9096092	9100105	9100145	97,83,84	46,61,39	44,37,39	56,57,55	191	125	9.9684151216e-05	0.58,0.471,0.585	0.34,0.298,0.317	0.227
ENSMUSG00000030792	Dkkl1	chr7	-	45211400	45211570	45210330	45210471	45211755	45212123	8,2,5	0,0,0	39,37,43	9,7,9	295	125	0.000124641581065	1.0,1.0,1.0	0.647,0.691,0.669	0.331
ENSMUSG00000049357	4933408B17Rik	chr18	-	34586241	34586331	34580799	34580977	34592914	34593060	6,5,4	1,3,3	7,5,2	0,0,0	215	125	0.000128331733926	0.777,0.492,0.437	1.0,1.0,1.0	-0.431
ENSMUSG00000087174	5530601H04Rik	chrX	-	105043124	105043304	105038807	105039812	105044001	105044111	41,44,34	105,68,96	77,73,63	63,77,71	305	125	0.000129241217059	0.138,0.21,0.127	0.334,0.28,0.267	-0.135
ENSMUSG00000018401	Mtmr4	chr11	+	87592897	87592955	87592225	87592250	87593388	87593433	4,2,0	47,54,43	10,17,7	47,61,33	183	125	0.000136326843168	0.055,0.025,0.0	0.127,0.16,0.127	-0.111
ENSMUSG00000026153	Fam135a	chr1	-	24049129	24049207	24046357	24046407	24053182	24053336	201,164,133	23,5,12	112,135,126	38,31,22	203	125	0.000136825253538	0.843,0.953,0.872	0.645,0.728,0.779	0.172
ENSMUSG00000048251	Bcl11b	chr12	-	107965671	107965887	107910402	107917414	108003085	108003602	27,21,26	0,0,0	43,54,47	4,7,3	341	125	0.000137254827976	1.0,1.0,1.0	0.798,0.739,0.852	0.204
ENSMUSG00000048029	Eno4	chr19	+	58969072	58969190	58968501	58968569	58970615	58971419	6,3,9	0,0,0	26,23,18	4,9,1	243	125	0.000138206156351	1.0,1.0,1.0	0.77,0.568,0.903	0.253
ENSMUSG00000024556	Me2	chr18	-	73797828	73797978	73794780	73794942	73805051	73805169	8,8,4	4,1,2	4,2,3	0,0,0	275	125	0.000140726805125	0.476,0.784,0.476	1.0,1.0,1.0	-0.421
ENSMUSG00000034940	Synrg	chr11	+	83986813	83987047	83985248	83985551	83987912	83987990	60,37,55	0,0,0	124,105,75	5,9,4	359	125	0.000142817391153	1.0,1.0,1.0	0.896,0.802,0.867	0.145
ENSMUSG00000061601	Pclo	chr5	+	14778538	14778565	14775319	14775444	14788397	14788491	0,0,0	10,8,4	7,13,15	46,47,38	152	125	0.000148597316398	0.0,0.0,0.0	0.111,0.185,0.245	-0.18
ENSMUSG00000037992	Rara	chr11	+	98947570	98947725	98938327	98938411	98950244	98950361	7,4,4	0,0,0	3,3,7	4,5,0	280	125	0.000154387343848	1.0,1.0,1.0	0.251,0.211,1.0	0.513
ENSMUSG00000015222	Map2	chr1	+	66431526	66431619	66425196	66425528	66433513	66433595	70,54,36	56,42,27	401,329,316	131,137,114	218	125	0.000166551958366	0.418,0.424,0.433	0.637,0.579,0.614	-0.185
ENSMUSG00000056737	Capg	chr6	+	72549729	72549868	72549450	72549501	72555272	72555308	0,0,0	8,4,4	5,13,4	16,12,13	264	125	0.000166551958366	0.0,0.0,0.0	0.129,0.339,0.127	-0.198
ENSMUSG00000085067	Gm15631	chr6	-	105677063	105677197	105673063	105675285	105677501	105677581	1,1,1	0,0,0	0,8,8	4,2,1	259	125	0.000176006928084	1.0,1.0,1.0	0.0,0.659,0.794	0.516
ENSMUSG00000025902	Sox17	chr1	-	4493099	4493490	4492466	4492668	4495135	4495942	24,29,22	8,4,0	2,3,4	0,0,0	516	125	0.00018192188385	0.421,0.637,1.0	1.0,1.0,1.0	-0.314
ENSMUSG00000033029	1700088E04Rik	chr15	-	79136306	79136489	79135636	79135765	79139237	79139300	86,91,61	4,10,6	81,98,90	33,28,21	308	125	0.000192470376996	0.897,0.787,0.805	0.499,0.587,0.635	0.256
ENSMUSG00000024194	Cuta	chr17	-	26939316	26939368	26938883	26939092	26939450	26939468	135,174,120	93,114,80	166,152,164	35,61,52	177	125	0.000193593226653	0.506,0.519,0.514	0.77,0.638,0.69	-0.186
ENSMUSG00000061306	Slc38a10	chr11	-	120147720	120147838	120141599	120141645	120150979	120151312	396,376,321	67,81,62	582,545,516	55,50,59	243	125	0.000201897059719	0.752,0.705,0.727	0.845,0.849,0.818	-0.109
ENSMUSG00000033419	Snap91	chr9	-	86798829	86798844	86798537	86798699	86804454	86804567	1,0,3	4,8,1	33,34,28	3,4,1	140	125	0.000210383521573	0.182,0.0,0.728	0.908,0.884,0.962	-0.615
ENSMUSG00000024817	Uhrf2	chr19	+	30056234	30056494	30039063	30039297	30071242	30071461	931,796,834	72,108,71	1000,1071,925	44,62,41	385	125	0.00021239823231	0.808,0.705,0.792	0.881,0.849,0.88	-0.102
ENSMUSG00000006476	Nsmf	chr2	+	25057964	25057970	25057100	25057176	25059020	25059073	3,4,9	19,20,19	25,20,18	15,14,16	131	125	0.000214510284945	0.131,0.16,0.311	0.614,0.577,0.518	-0.369
ENSMUSG00000001419	Mef2d	chr3	+	88168037	88168344	88167514	88167734	88168631	88172086	177,142,167	21,35,12	274,304,306	5,16,8	432	125	0.00022633641594	0.709,0.54,0.801	0.941,0.846,0.917	-0.218
ENSMUSG00000028878	Fam76a	chr4	-	132910691	132910778	132903897	132904033	132913668	132913826	165,176,189	42,41,49	203,179,180	23,20,17	212	125	0.000226584377659	0.698,0.717,0.695	0.839,0.841,0.862	-0.144
ENSMUSG00000034601	2700049A03Rik	chr12	+	71216041	71216196	71194291	71194466	71242943	71243303	28,38,29	71,72,54	49,61,61	50,47,52	280	125	0.000226709656447	0.15,0.191,0.193	0.304,0.367,0.344	-0.16
ENSMUSG00000007833	Aldh16a1	chr7	-	45149300	45149766	45148613	45148740	45154391	45154526	223,261,259	12,19,18	233,250,266	7,3,3	591	125	0.00024143121099	0.797,0.744,0.753	0.876,0.946,0.949	-0.159
ENSMUSG00000034751	Mast4	chr13	-	102754055	102754256	102751380	102751610	102758501	102758737	32,31,28	28,27,29	18,23,17	40,70,46	326	125	0.000247336794067	0.305,0.306,0.27	0.147,0.112,0.124	0.166
ENSMUSG00000002983	Relb	chr7	-	19617761	19617919	19616345	19616437	19619513	19619842	17,31,33	5,9,0	9,14,9	0,0,0	283	125	0.000248163355529	0.6,0.603,1.0	1.0,1.0,1.0	-0.266
ENSMUSG00000031627	Irf2	chr8	+	46818790	46818908	46807704	46807751	46837673	46837798	76,92,84	21,8,13	312,247,222	8,16,8	243	125	0.00025794690281	0.651,0.855,0.769	0.953,0.888,0.935	-0.167
ENSMUSG00000027201	Myef2	chr2	-	125097562	125097634	125095911	125096120	125097976	125098075	733,593,609	458,406,350	1245,1230,1241	501,502,489	197	125	0.000260641097165	0.504,0.481,0.525	0.612,0.609,0.617	-0.109
ENSMUSG00000091474	2610021A01Rik	chr7	+	41601747	41601815	41599284	41599400	41603435	41603465	0,0,0	14,10,7	4,4,2	8,7,8	193	125	0.000272626815185	0.0,0.0,0.0	0.245,0.27,0.139	-0.218
ENSMUSG00000087174	5530601H04Rik	chrX	-	105047908	105048010	105044001	105044111	105066758	105066877	222,235,246	150,126,136	360,298,265	112,97,96	227	125	0.000275303617804	0.449,0.507,0.499	0.639,0.628,0.603	-0.138
ENSMUSG00000021709	Erbin	chr13	-	103830187	103830331	103824719	103824926	103833497	103835028	26,18,32	29,24,23	132,109,80	27,46,26	269	125	0.000284809626288	0.294,0.258,0.393	0.694,0.524,0.588	-0.287
ENSMUSG00000051331	Cacna1c	chr6	-	118630398	118630431	118627441	118627570	118638426	118638510	55,53,42	17,13,12	1,3,6	0,0,0	158	125	0.000292693987071	0.719,0.763,0.735	1.0,1.0,1.0	-0.261
ENSMUSG00000036873	2410004B18Rik	chr3	+	145938542	145938669	145938189	145938328	145938897	145939096	115,164,141	135,195,145	119,103,100	244,216,194	252	125	0.000297789887834	0.297,0.294,0.325	0.195,0.191,0.204	0.109
ENSMUSG00000052726	Kcnt2	chr1	+	140578454	140578475	140574728	140574857	140584018	140584319	2,2,4	1,8,7	5,3,1	0,0,1	146	125	0.000308366326441	0.631,0.176,0.329	1.0,1.0,0.461	-0.442
ENSMUSG00000028028	Alpk1	chr3	-	127724374	127724529	127695553	127695752	127729270	127729501	16,5,17	6,4,0	16,22,10	0,0,0	280	125	0.000310049678035	0.543,0.358,1.0	1.0,1.0,1.0	-0.366
ENSMUSG00000001151	Pcnt	chr10	-	76403623	76403644	76401331	76401535	76403757	76403874	60,41,55	9,15,15	36,60,32	39,35,48	146	125	0.000313481400838	0.851,0.701,0.758	0.441,0.595,0.363	0.304
ENSMUSG00000031196	F8	chrX	-	75296089	75296299	75285366	75288379	75316508	75316659	10,16,6	3,2,2	6,6,6	0,0,0	335	125	0.00031444932578	0.554,0.749,0.528	1.0,1.0,1.0	-0.39
ENSMUSG00000024381	Bin1	chr18	+	32431670	32431742	32426223	32426352	32431982	32432093	313,374,302	49,63,49	184,202,185	13,10,16	197	125	0.00032521746702	0.802,0.79,0.796	0.9,0.928,0.88	-0.107
ENSMUSG00000056770	Setd3	chr12	-	108160232	108160381	108158275	108158348	108162972	108163065	576,528,537	157,153,131	732,735,564	107,106,106	274	125	0.00033287178202	0.626,0.612,0.652	0.757,0.76,0.708	-0.112
ENSMUSG00000033768	Nrxn2	chr19	+	6463823	6463868	6454978	6455280	6472257	6472419	0,0,0	4,4,1	5,3,4	9,6,9	170	125	0.000333448959616	0.0,0.0,0.0	0.29,0.269,0.246	-0.268
ENSMUSG00000049580	Tsku	chr7	-	98359357	98359467	98350785	98353130	98361241	98361288	12,13,11	65,51,61	17,44,23	36,43,42	235	125	0.000333450158432	0.089,0.119,0.088	0.201,0.352,0.226	-0.161
ENSMUSG00000031865	Dctn1	chr6	+	83187763	83187784	83183935	83183956	83189076	83189153	4,2,3	0,0,0	32,41,27	13,15,4	146	125	0.000347199325958	1.0,1.0,1.0	0.678,0.701,0.852	0.256
ENSMUSG00000021373	Cap2	chr13	+	46610063	46610149	46609595	46609739	46615249	46615355	135,117,147	2,1,1	57,42,44	12,4,0	211	125	0.000347199325958	0.976,0.986,0.989	0.738,0.862,1.0	0.117
ENSMUSG00000034327	Kctd9	chr14	+	67734140	67734290	67733346	67733442	67737605	67737711	165,152,126	69,66,59	144,226,157	32,32,39	275	125	0.000359298889034	0.521,0.511,0.493	0.672,0.762,0.647	-0.185
ENSMUSG00000022094	Slc39a14	chr14	-	70315663	70315833	70310855	70310975	70316437	70316624	23,22,26	6,9,5	13,9,7	0,1,0	295	125	0.000359298889034	0.619,0.509,0.688	1.0,0.792,1.0	-0.325
ENSMUSG00000054387	Mdm4	chr1	-	133004653	133004721	133003790	133003890	133009136	133009192	232,209,172	25,22,21	131,172,120	38,40,31	193	125	0.000359564345976	0.857,0.86,0.841	0.691,0.736,0.715	0.139
ENSMUSG00000020300	Cpeb4	chr11	+	31908824	31908875	31889857	31889939	31918800	31918824	6,10,5	0,0,0	12,22,17	4,4,3	176	125	0.000361238394947	1.0,1.0,1.0	0.681,0.796,0.801	0.241
ENSMUSG00000000958	Slc7a7	chr14	-	54378995	54379121	54377765	54377910	54408502	54409048	31,26,40	8,6,3	19,23,14	0,1,0	251	125	0.000369822495326	0.659,0.683,0.869	1.0,0.92,1.0	-0.236
ENSMUSG00000043323	Fbrsl1	chr5	-	110417842	110417947	110396044	110396074	110432900	110433101	79,49,56	0,0,0	101,103,79	6,6,5	230	125	0.000375856272046	1.0,1.0,1.0	0.901,0.903,0.896	0.1
ENSMUSG00000037514	Pank2	chr2	+	131282591	131282768	131273910	131274120	131287473	131287597	350,386,317	38,38,29	495,480,448	23,28,11	302	125	0.000375856272046	0.792,0.808,0.819	0.899,0.876,0.944	-0.1
ENSMUSG00000043251	Exoc3l	chr8	-	105295259	105295435	105294964	105295184	105295625	105295706	42,53,50	10,4,8	3,9,4	0,0,0	301	125	0.000383271268863	0.636,0.846,0.722	1.0,1.0,1.0	-0.265
ENSMUSG00000050619	Zscan29	chr2	-	121169198	121169403	121166043	121166718	121169809	121170268	111,103,111	53,63,38	176,141,168	34,33,22	330	125	0.000406254505197	0.442,0.382,0.525	0.662,0.618,0.743	-0.225
ENSMUSG00000041264	Uspl1	chr5	+	149187707	149187834	149184666	149184806	149188344	149188473	81,105,89	183,213,204	154,165,113	173,187,165	252	125	0.000406254505197	0.18,0.196,0.178	0.306,0.304,0.254	-0.103
ENSMUSG00000013236	Ptprs	chr17	-	56428851	56429157	56424879	56424977	56434452	56434597	332,264,304	19,30,18	181,283,271	35,41,57	431	125	0.000407587523436	0.835,0.718,0.83	0.6,0.667,0.58	0.179
ENSMUSG00000058799	Nap1l1	chr10	+	111485498	111485584	111481279	111481316	111490027	111490169	159,134,118	151,170,120	157,230,189	111,131,103	211	125	0.000421474749635	0.384,0.318,0.368	0.456,0.51,0.521	-0.139
ENSMUSG00000040712	Camta2	chr11	-	70670890	70670911	70670548	70670736	70671007	70671079	0,0,0	33,19,26	5,5,2	22,21,20	146	125	0.000430543116446	0.0,0.0,0.0	0.163,0.169,0.079	-0.137
ENSMUSG00000005312	Ubqln1	chr13	-	58180821	58180905	58179552	58179668	58183181	58183324	576,558,557	483,526,459	941,965,1003	544,565,528	209	125	0.000430935175381	0.416,0.388,0.421	0.508,0.505,0.532	-0.107
ENSMUSG00000030166	Rad52	chr6	+	119920806	119921028	119918925	119919077	119922474	119922823	17,18,27	3,1,4	20,7,14	0,0,0	347	125	0.000451337459665	0.671,0.866,0.709	1.0,1.0,1.0	-0.251
ENSMUSG00000048442	Smim5	chr11	+	115902986	115903143	115900177	115900342	115905154	115905302	8,3,7	2,0,2	1,1,0	1,4,1	282	125	0.000474708204694	0.639,1.0,0.608	0.307,0.1,0.0	0.613
ENSMUSG00000049690	Nckap5	chr1	-	125940162	125940237	125914959	125915021	125976925	125977062	0,1,0	2,4,3	15,13,18	22,11,25	200	125	0.000491541002216	0.0,0.135,0.0	0.299,0.425,0.31	-0.3
ENSMUSG00000011831	Evi5	chr5	-	107809589	107809736	107799125	107799260	107810289	107810322	350,352,224	4,6,4	58,61,46	9,5,3	272	125	0.00050596890266	0.976,0.964,0.963	0.748,0.849,0.876	0.143
ENSMUSG00000037013	Ss18	chr18	-	14637391	14637484	14636495	14636618	14640955	14641123	90,90,76	122,155,120	88,101,75	75,78,57	218	125	0.00051045701878	0.297,0.25,0.266	0.402,0.426,0.43	-0.148
ENSMUSG00000028175	Depdc1a	chr3	+	159520829	159520970	159516902	159516950	159522525	159523356	51,51,39	0,0,1	26,38,23	4,8,0	266	125	0.000515839578615	1.0,1.0,0.948	0.753,0.691,1.0	0.168
ENSMUSG00000043831	Lysmd4	chr7	+	67224375	67224401	67223608	67223891	67225025	67228468	0,1,0	6,2,8	2,4,3	8,0,1	151	125	0.000524597969248	0.0,0.293,0.0	0.171,1.0,0.713	-0.53
ENSMUSG00000027939	Nup210l	chr3	+	90211755	90211830	90207282	90207484	90211916	90212017	4,7,6	0,0,0	6,6,6	2,2,3	200	125	0.000539289132853	1.0,1.0,1.0	0.652,0.652,0.556	0.38
ENSMUSG00000042590	Ipo11	chr13	-	106836211	106836426	106833713	106834836	106842088	106842210	18,7,5	6,8,2	4,0,0	7,8,7	340	125	0.000540952253807	0.524,0.243,0.479	0.174,0.0,0.0	0.357
ENSMUSG00000078584	AU022252	chr4	-	119228664	119228744	119228026	119228113	119232582	119232678	4,3,8	8,10,8	1,0,0	4,8,10	205	125	0.000547904235948	0.234,0.155,0.379	0.132,0.0,0.0	0.212
ENSMUSG00000042790	Rnf214	chr9	-	45866946	45867051	45866565	45866661	45867499	45867632	48,38,40	146,134,126	80,87,80	142,116,146	230	125	0.000575447317093	0.152,0.134,0.147	0.234,0.29,0.229	-0.107
ENSMUSG00000031442	Mcf2l	chr8	+	13014818	13014893	13013534	13013650	13017346	13017468	6,2,5	38,30,28	88,81,71	214,191,160	200	125	0.000581294838718	0.09,0.04,0.1	0.204,0.21,0.217	-0.134
ENSMUSG00000028438	Kif24	chr4	-	41428344	41428982	41414901	41414999	41464709	41464840	32,28,23	2,3,2	27,32,31	0,0,0	763	125	0.000581294838718	0.724,0.605,0.653	1.0,1.0,1.0	-0.339
ENSMUSG00000075415	Fnbp1	chr2	-	31052984	31053080	31044881	31044896	31054023	31054218	5,1,5	0,0,0	3,15,5	8,0,3	221	125	0.000584972886105	1.0,1.0,1.0	0.175,1.0,0.485	0.447
ENSMUSG00000007837	Prrg2	chr7	-	45060204	45060386	45059971	45060011	45060740	45060892	139,160,110	10,12,15	221,257,229	58,50,52	307	125	0.000592596143832	0.85,0.844,0.749	0.608,0.677,0.642	0.172
ENSMUSG00000028621	Cyb5rl	chr4	+	107086725	107086881	107080890	107081094	107087296	107087991	4,5,4	5,8,7	0,0,0	2,5,1	281	125	0.000595247013763	0.262,0.218,0.203	0.0,0.0,0.0	0.228
ENSMUSG00000037605	Adgrl3	chr5	+	81509723	81509738	81465194	81465304	81511983	81512784	7,5,1	70,54,55	15,17,9	50,48,43	140	125	0.000598447718179	0.082,0.076,0.016	0.211,0.24,0.157	-0.145
ENSMUSG00000002668	Dennd1c	chr17	-	57067788	57067833	57067592	57067700	57070112	57070184	2,3,2	0,0,0	162,194,176	45,43,40	170	125	0.000602309484356	1.0,1.0,1.0	0.726,0.768,0.764	0.247
ENSMUSG00000030008	Pradc1	chr6	-	85448490	85448591	85447935	85448045	85451112	85451283	103,91,80	9,21,9	246,235,166	11,6,7	226	125	0.000645828837969	0.864,0.706,0.831	0.925,0.956,0.929	-0.136
ENSMUSG00000000392	Fap	chr2	-	62552273	62552326	62548569	62548642	62573438	62573523	22,23,20	4,6,3	2,8,3	0,0,0	178	125	0.000662213499178	0.794,0.729,0.824	1.0,1.0,1.0	-0.218
ENSMUSG00000040187	Arntl2	chr6	+	146827215	146827324	146825166	146825228	146828098	146828186	15,21,24	2,0,0	2,9,1	2,2,2	234	125	0.000669016540997	0.8,1.0,1.0	0.348,0.706,0.211	0.512
ENSMUSG00000062901	Klhl24	chr16	+	20101991	20102054	20097553	20097671	20106662	20107643	119,113,85	35,45,38	182,147,156	19,33,23	188	125	0.000669613723244	0.693,0.625,0.598	0.864,0.748,0.819	-0.172
ENSMUSG00000042520	Ubap2l	chr3	-	90031295	90031370	90028324	90028377	90034064	90034177	744,582,658	274,256,243	572,583,546	349,369,323	200	125	0.000669613723244	0.629,0.587,0.629	0.506,0.497,0.514	0.109
ENSMUSG00000026825	Dnm1	chr2	-	32323178	32323190	32320503	32320617	32323421	32323473	163,118,136	368,349,305	26,52,31	38,36,24	137	125	0.000679214475563	0.288,0.236,0.289	0.384,0.569,0.541	-0.227
ENSMUSG00000038172	Ttc39b	chr4	-	83252985	83253050	83247612	83247718	83256044	83256112	11,14,11	2,5,6	161,189,138	3,12,3	190	125	0.000684419315287	0.783,0.648,0.547	0.972,0.912,0.968	-0.291
ENSMUSG00000073664	Nbeal1	chr1	+	60228621	60228708	60224624	60224731	60230601	60230685	2,0,1	5,6,6	4,17,14	7,6,3	212	125	0.000687510412049	0.191,0.0,0.089	0.252,0.626,0.733	-0.444
ENSMUSG00000036572	Upf3b	chrX	-	37099065	37099104	37096857	37097018	37099506	37099689	106,103,86	77,75,78	156,156,138	62,70,50	164	125	0.000692460644102	0.512,0.511,0.457	0.657,0.629,0.678	-0.161
ENSMUSG00000097039	Pvt1	chr15	+	62149238	62149352	62107147	62107465	62159996	62160128	7,3,13	7,2,3	4,6,6	0,1,0	239	125	0.00070948734763	0.343,0.44,0.694	1.0,0.758,1.0	-0.427
ENSMUSG00000022091	Sorbs3	chr14	-	70202930	70203048	70201348	70201542	70203271	70203416	16,26,17	5,2,2	7,16,8	0,0,0	243	125	0.000734018285003	0.622,0.87,0.814	1.0,1.0,1.0	-0.231
ENSMUSG00000085566	A730017L22Rik	chr2	-	130883828	130883987	130879698	130882330	130906210	130906356	28,36,17	12,6,10	30,15,21	0,2,1	284	125	0.000770130493435	0.507,0.725,0.428	1.0,0.767,0.902	-0.336
ENSMUSG00000010476	Ebf3	chr7	-	137199093	137199282	137198491	137198581	137200382	137200560	292,252,196	57,49,39	804,801,617	93,56,76	314	125	0.00077671333245	0.671,0.672,0.667	0.775,0.851,0.764	-0.127
ENSMUSG00000041757	Plekha6	chr1	+	133280338	133280407	133273857	133274374	133281782	133281863	2,0,2	3,1,9	45,42,32	15,11,13	194	125	0.00077671333245	0.3,0.0,0.125	0.659,0.711,0.613	-0.519
ENSMUSG00000060336	Zfp937	chr2	+	150237028	150237089	150236691	150236818	150238242	150240725	58,55,41	0,0,2	53,85,49	13,3,4	186	125	0.000778873436077	1.0,1.0,0.932	0.733,0.95,0.892	0.119
ENSMUSG00000027478	Dnmt3b	chr2	+	153683607	153683677	153678470	153678556	153684358	153684477	20,26,24	5,12,10	121,99,142	11,7,14	195	125	0.000778873436077	0.719,0.581,0.606	0.876,0.901,0.867	-0.246
ENSMUSG00000031358	Msl3	chrX	-	168672262	168672345	168671794	168671890	168673727	168673898	155,134,114	124,129,127	187,169,150	279,304,243	208	125	0.000797983499265	0.429,0.384,0.35	0.287,0.25,0.271	0.118
ENSMUSG00000031290	Lrch2	chrX	-	147498287	147498365	147496766	147496832	147503383	147503470	7,2,4	66,56,52	17,6,16	48,35,45	203	125	0.000811692387721	0.061,0.022,0.045	0.179,0.095,0.18	-0.109
ENSMUSG00000013236	Ptprs	chr17	-	56429098	56429157	56424879	56424977	56434452	56434597	188,146,196	19,30,18	83,182,155	35,41,57	184	125	0.000814030725127	0.87,0.768,0.881	0.617,0.751,0.649	0.167
ENSMUSG00000007837	Prrg2	chr7	-	45060204	45060415	45059971	45060011	45060740	45060892	76,121,76	10,12,15	149,166,133	58,50,52	336	125	0.00083808169752	0.739,0.79,0.653	0.489,0.553,0.488	0.217
ENSMUSG00000097616	1110019D14Rik	chr6	+	13881272	13881381	13871568	13871627	13895091	13896422	41,34,34	6,3,2	93,117,68	1,0,1	234	125	0.000857899996898	0.785,0.858,0.901	0.98,1.0,0.973	-0.136
ENSMUSG00000024542	Cep192	chr18	+	67804365	67804494	67802988	67803156	67807256	67807405	164,173,136	18,19,22	209,211,163	8,14,3	254	125	0.000860796586516	0.818,0.818,0.753	0.928,0.881,0.964	-0.128
ENSMUSG00000030505	Prmt3	chr7	+	49798305	49798427	49787232	49787374	49818031	49818110	1,2,1	2,2,2	8,4,3	2,0,0	247	125	0.000871540524026	0.202,0.336,0.202	0.669,1.0,1.0	-0.643
ENSMUSG00000024544	Ldlrad4	chr18	+	68250570	68250624	68235654	68235809	68254008	68255549	25,14,14	3,6,1	32,48,21	0,1,0	179	125	0.000878252972394	0.853,0.62,0.907	1.0,0.971,1.0	-0.197
ENSMUSG00000079414	Gm11110	chr17	-	57102054	57102153	57092034	57092769	57103349	57103460	19,16,23	28,11,22	47,44,48	18,11,11	224	125	0.000903181487448	0.275,0.448,0.368	0.593,0.691,0.709	-0.301
ENSMUSG00000003863	Ppfia3	chr7	-	45343552	45343579	45342325	45342501	45343740	45343803	2,2,0	28,17,24	15,22,13	59,60,57	152	125	0.000904382267803	0.055,0.088,0.0	0.173,0.232,0.158	-0.14
ENSMUSG00000019977	Hbs1l	chr10	+	21304529	21304643	21299177	21299243	21336966	21337075	17,13,12	0,0,1	13,11,12	1,4,5	239	125	0.00094213177275	1.0,1.0,0.863	0.872,0.59,0.557	0.281
ENSMUSG00000028295	Smim8	chr4	-	34771877	34772053	34768663	34769147	34778278	34778355	9,4,7	3,4,2	6,4,7	0,0,1	301	125	0.000952067818252	0.555,0.293,0.592	1.0,1.0,0.744	-0.435
ENSMUSG00000087013	2610027K06Rik	chr11	-	85805390	85805562	85801788	85801943	85832167	85832223	96,100,70	4,21,9	1,5,8	0,0,0	297	125	0.000956553612713	0.91,0.667,0.766	1.0,1.0,1.0	-0.219
ENSMUSG00000032076	Cadm1	chr9	+	47829376	47829409	47818733	47818817	47848166	47848298	100,100,81	165,145,86	1193,1312,1200	976,1005,959	158	125	0.000956553612713	0.324,0.353,0.427	0.492,0.508,0.497	-0.131
ENSMUSG00000028106	Rprd2	chr3	-	95786319	95786397	95785053	95785106	95787283	95787384	199,147,142	7,7,5	171,158,167	17,19,23	203	125	0.000960976070085	0.946,0.928,0.946	0.861,0.837,0.817	0.102
ENSMUSG00000037455	Slc18b1	chr10	+	23810788	23810945	23805892	23806040	23816292	23816429	489,376,324	52,50,41	257,239,209	13,15,9	282	125	0.000961646574789	0.807,0.769,0.778	0.898,0.876,0.911	-0.11
ENSMUSG00000074656	Eif2s2	chr2	-	154873548	154873634	154872239	154872900	154876615	154876672	11,7,6	0,3,5	4,5,6	0,0,0	211	125	0.000969218942451	1.0,0.58,0.416	1.0,1.0,1.0	-0.335
ENSMUSG00000025626	Phf6	chrX	+	52931572	52931706	52912294	52912436	52940224	52940391	8,13,12	0,2,7	10,8,11	0,0,0	259	125	0.000979834313865	1.0,0.758,0.453	1.0,1.0,1.0	-0.263
ENSMUSG00000020231	Dip2a	chr10	-	76321489	76321606	76319466	76319586	76327701	76327773	143,99,121	7,11,9	86,116,96	24,24,17	242	125	0.000989259707489	0.913,0.823,0.874	0.649,0.714,0.745	0.167
ENSMUSG00000028115	Bnipl	chr3	-	95250166	95250262	95249805	95249870	95250964	95251193	5,2,1	0,0,0	661,750,643	120,105,96	221	125	0.00101090390979	1.0,1.0,1.0	0.757,0.802,0.791	0.217
ENSMUSG00000034275	Igsf9b	chr9	+	27326845	27327021	27324176	27324288	27328479	27328706	6,7,6	0,0,0	34,18,26	2,5,2	301	125	0.00110126197176	1.0,1.0,1.0	0.876,0.599,0.844	0.227
ENSMUSG00000039262	Prrc2b	chr2	+	32229262	32229344	32226944	32227036	32230610	32234522	566,615,460	487,485,457	768,808,784	425,473,465	207	125	0.00110597179286	0.412,0.434,0.378	0.522,0.508,0.504	-0.103
ENSMUSG00000007837	Prrg2	chr7	-	45060204	45060359	45059971	45060011	45060740	45060892	72,105,61	10,12,15	123,139,117	58,50,52	280	125	0.00111048718277	0.763,0.796,0.645	0.486,0.554,0.501	0.221
ENSMUSG00000029660	Tex26	chr5	+	149456817	149456962	149453293	149453459	149460820	149460997	3,4,5	0,0,0	50,47,31	1,5,10	270	125	0.00112376983314	1.0,1.0,1.0	0.959,0.813,0.589	0.213
ENSMUSG00000037514	Pank2	chr2	+	131280156	131280410	131273910	131274120	131282591	131282768	246,260,209	13,23,22	324,329,256	14,3,8	379	125	0.00112730917167	0.862,0.789,0.758	0.884,0.973,0.913	-0.12
ENSMUSG00000037270	4932438A13Rik	chr3	+	37022969	37023032	37022383	37022474	37026089	37026343	42,54,33	23,21,17	23,28,31	44,44,28	188	125	0.00114567129461	0.548,0.631,0.563	0.258,0.297,0.424	0.254
ENSMUSG00000053819	Camk2d	chr3	+	126779900	126779999	126770784	126770857	126780359	126780462	8,11,7	22,30,18	6,3,4	64,58,46	224	125	0.00115085588516	0.169,0.17,0.178	0.05,0.028,0.046	0.131
ENSMUSG00000028107	Tars2	chr3	-	95748041	95748140	95746534	95746697	95750338	95750417	11,7,7	5,4,1	8,6,8	0,0,1	224	125	0.00115613053994	0.551,0.494,0.796	1.0,1.0,0.817	-0.325
ENSMUSG00000024186	Rgs11	chr17	+	26203213	26203392	26202979	26203041	26203461	26203512	1,3,1	0,0,0	21,19,21	3,3,3	304	125	0.00117806601503	1.0,1.0,1.0	0.742,0.723,0.742	0.264
ENSMUSG00000042870	Tom1	chr8	+	75051507	75051657	75047992	75048077	75051922	75052057	12,4,3	1,2,4	8,6,4	1,0,0	275	125	0.0011926245238	0.845,0.476,0.254	0.784,1.0,1.0	-0.403
ENSMUSG00000043940	Wdfy3	chr5	-	101878005	101878059	101875840	101876009	101882422	101882650	188,145,146	9,21,15	130,193,179	34,37,42	179	125	0.00119759025871	0.936,0.828,0.872	0.728,0.785,0.749	0.125
ENSMUSG00000032062	2310030G06Rik	chr9	-	50742260	50742298	50739690	50740749	50746441	50746521	1,1,1	0,0,0	18,13,10	0,5,5	163	125	0.00121455929952	1.0,1.0,1.0	1.0,0.666,0.605	0.243
ENSMUSG00000026765	Lypd6b	chr2	+	49903375	49903452	49787687	49787773	49930924	49930984	3,1,1	0,0,0	25,24,20	5,2,4	202	125	0.00124694138359	1.0,1.0,1.0	0.756,0.881,0.756	0.202
ENSMUSG00000027887	Sypl2	chr3	-	108216576	108216768	108211471	108214682	108217587	108217789	2,2,5	0,0,0	50,44,32	4,3,5	317	125	0.0012568358298	1.0,1.0,1.0	0.831,0.853,0.716	0.2
ENSMUSG00000028041	Adam15	chr3	-	89340862	89340937	89340054	89340179	89341507	89341577	14,7,4	57,69,61	19,12,13	21,36,28	200	125	0.00127816846447	0.133,0.06,0.039	0.361,0.172,0.225	-0.175
ENSMUSG00000034601	2700049A03Rik	chr12	+	71219190	71219299	71194291	71194466	71242943	71243303	42,31,26	71,72,54	49,79,53	50,47,52	234	125	0.00128088382709	0.24,0.187,0.205	0.344,0.473,0.353	-0.179
ENSMUSG00000017978	Cadps2	chr6	-	23320932	23320947	23314132	23314207	23321705	23321853	2,3,1	0,0,0	100,104,94	29,23,14	140	125	0.00132932847862	1.0,1.0,1.0	0.755,0.801,0.857	0.196
ENSMUSG00000010067	Rassf1	chr9	+	107554125	107554244	107551566	107551846	107557452	107557557	39,56,42	7,19,12	28,19,17	0,3,0	244	125	0.00134454911501	0.741,0.602,0.642	1.0,0.764,1.0	-0.26
ENSMUSG00000052430	Bmpr1b	chr3	-	141906313	141906453	141880356	141880516	141931398	141931508	1,2,3	1,0,0	9,15,3	30,25,8	265	125	0.00145135534677	0.321,1.0,1.0	0.124,0.221,0.15	0.609
ENSMUSG00000031075	Ano1	chr7	-	144619474	144619486	144618848	144618920	144621667	144621750	8,4,3	3,2,2	333,387,355	2,6,5	137	125	0.00145659881803	0.709,0.646,0.578	0.993,0.983,0.985	-0.343
ENSMUSG00000047409	Ctdspl	chr9	+	119020011	119020044	119011234	119011389	119026936	119027038	149,150,123	17,26,26	156,161,159	13,6,10	158	125	0.0014636653513	0.874,0.82,0.789	0.905,0.955,0.926	-0.101
ENSMUSG00000030067	Foxp1	chr6	-	99520596	99520732	99435235	99435345	99522547	99522721	7,14,7	1,0,0	22,29,19	3,9,4	261	125	0.00147650479216	0.77,1.0,1.0	0.778,0.607,0.695	0.23
ENSMUSG00000005886	Ncoa2	chr1	-	13299662	13299722	13224608	13224713	13373937	13374029	4,1,3	0,0,0	5,6,11	4,1,2	185	125	0.00159402183499	1.0,1.0,1.0	0.458,0.802,0.788	0.317
ENSMUSG00000098912	1500004A13Rik	chr3	-	88811213	88811369	88807018	88808272	88832263	88832487	12,8,9	0,0,0	122,94,94	12,4,9	281	125	0.00162882613283	1.0,1.0,1.0	0.819,0.913,0.823	0.148
ENSMUSG00000024743	Syt7	chr19	+	10421756	10421888	10417962	10418042	10435549	10435685	4,0,4	15,20,5	46,47,38	43,34,49	257	125	0.00163581939668	0.115,0.0,0.28	0.342,0.402,0.274	-0.208
ENSMUSG00000042870	Tom1	chr8	+	75050189	75050268	75047992	75048077	75051922	75052057	7,8,4	1,2,4	6,3,4	1,0,0	204	125	0.00164091841413	0.811,0.71,0.38	0.786,1.0,1.0	-0.295
ENSMUSG00000040690	Col16a1	chr4	+	130049605	130049739	130047944	130048083	130051654	130051729	92,73,35	9,1,13	9,4,4	0,0,0	259	125	0.00164983780307	0.831,0.972,0.565	1.0,1.0,1.0	-0.211
ENSMUSG00000075415	Fnbp1	chr2	-	31052984	31053167	31044881	31044896	31054023	31054218	88,110,106	0,0,0	76,71,67	8,0,3	308	125	0.00165949598796	1.0,1.0,1.0	0.794,1.0,0.901	0.102
ENSMUSG00000040473	Cfap69	chr5	-	5644423	5644500	5640128	5640227	5646935	5647045	11,5,11	3,5,0	16,13,9	0,0,0	202	125	0.00168066085144	0.694,0.382,1.0	1.0,1.0,1.0	-0.308
ENSMUSG00000092192	Dyx1c1	chr9	+	72961914	72962140	72961257	72961391	72964090	72964236	19,9,12	0,0,0	25,21,17	0,2,7	351	125	0.00171914609257	1.0,1.0,1.0	1.0,0.789,0.464	0.249
ENSMUSG00000020166	Cnot2	chr10	-	116504034	116504114	116501191	116501317	116517316	116517383	437,438,409	165,148,146	425,411,363	99,91,70	205	125	0.00175745651738	0.618,0.643,0.631	0.724,0.734,0.76	-0.109
ENSMUSG00000031736	Crnde	chr8	-	92344852	92345039	92326386	92326462	92346349	92346463	260,213,194	19,16,9	13,8,10	0,0,0	312	125	0.00177382081592	0.846,0.842,0.896	1.0,1.0,1.0	-0.139
ENSMUSG00000025006	Sorbs1	chr19	-	40340044	40340146	40336985	40337035	40344355	40344439	0,5,3	2,0,5	3,14,11	0,0,0	227	125	0.00177382081592	0.0,1.0,0.248	1.0,1.0,1.0	-0.584
ENSMUSG00000006958	Chrd	chr16	+	20734006	20734136	20733530	20733634	20734272	20734401	36,34,33	0,0,0	17,25,21	2,4,2	255	125	0.00177397341866	1.0,1.0,1.0	0.806,0.754,0.837	0.201
ENSMUSG00000042104	Uggt2	chr14	-	119019466	119019625	119014522	119014607	119026421	119026611	58,44,46	4,5,2	20,29,24	0,0,0	284	125	0.00178171309254	0.865,0.795,0.91	1.0,1.0,1.0	-0.143
ENSMUSG00000027584	Oprl1	chr2	+	181716501	181716535	181715689	181715946	181718376	181718732	0,0,0	3,9,3	6,4,0	9,4,13	159	125	0.00179860395789	0.0,0.0,0.0	0.344,0.44,0.0	-0.261
ENSMUSG00000020262	Adarb1	chr10	-	77325618	77325691	77321648	77322583	77325865	77325940	3,1,1	21,13,18	2,11,5	5,13,6	198	125	0.00182812590752	0.083,0.046,0.034	0.202,0.348,0.345	-0.244
ENSMUSG00000053070	9230110C19Rik	chr9	-	8025961	8026134	8021671	8022544	8037459	8037535	48,50,30	4,3,4	38,42,39	1,0,0	298	125	0.00187419173663	0.834,0.875,0.759	0.941,1.0,1.0	-0.158
ENSMUSG00000027130	Slc12a6	chr2	+	112316240	112316285	112265824	112267092	112333382	112333477	66,53,33	16,14,10	66,88,69	45,55,43	170	125	0.00191503989085	0.752,0.736,0.708	0.519,0.541,0.541	0.198
ENSMUSG00000026921	Egfl7	chr2	+	26592117	26592241	26591028	26591063	26592417	26592682	142,115,127	21,11,13	34,33,17	0,0,2	249	125	0.00193397205731	0.772,0.84,0.831	1.0,1.0,0.81	-0.122
ENSMUSG00000042589	Cux2	chr5	-	122043769	122043844	121924804	121924915	122049775	122049851	5,6,8	0,1,0	10,22,6	6,6,1	200	125	0.00194610497492	1.0,0.789,1.0	0.51,0.696,0.789	0.265
ENSMUSG00000053091	Lins1	chr7	+	66708638	66708743	66708039	66708553	66710158	66710746	56,71,52	3,3,10	77,90,70	0,0,3	230	125	0.00198940722296	0.91,0.928,0.739	1.0,1.0,0.927	-0.117
ENSMUSG00000028919	Arhgef19	chr4	+	141245945	141246052	141242854	141243010	141246174	141246356	0,1,0	11,3,1	71,58,76	183,210,199	232	125	0.00198940722296	0.0,0.152,0.0	0.173,0.13,0.171	-0.107
ENSMUSG00000052512	Nav2	chr7	+	49552839	49552905	49551596	49552049	49556909	49557070	0,0,0	6,2,2	13,21,19	84,77,71	191	125	0.00200290449283	0.0,0.0,0.0	0.092,0.151,0.149	-0.131
ENSMUSG00000029227	Fip1l1	chr5	+	74564518	74564626	74557039	74557149	74571098	74571192	760,642,681	342,407,315	602,623,605	484,488,476	233	125	0.00203761389647	0.544,0.458,0.537	0.4,0.406,0.405	0.109
ENSMUSG00000053091	Lins1	chr7	+	66708638	66708728	66708039	66708553	66710158	66710375	56,70,55	3,3,10	76,90,70	0,0,3	215	125	0.00209023651943	0.916,0.931,0.762	1.0,1.0,0.931	-0.107
ENSMUSG00000040387	Klhl32	chr4	-	24708952	24709051	24682054	24682270	24743857	24743965	4,11,3	0,0,0	36,21,33	6,2,3	224	125	0.00210558652994	1.0,1.0,1.0	0.77,0.854,0.86	0.172
ENSMUSG00000027210	Meis2	chr2	-	115866809	115866904	115863144	115864513	115867268	115867379	164,147,150	24,28,27	1166,1117,1198	378,341,363	220	125	0.00219124140466	0.795,0.749,0.759	0.637,0.65,0.652	0.121
ENSMUSG00000027763	Mbnl1	chr3	+	60528755	60528978	60501219	60501423	60595593	60598100	65,43,58	2,3,9	27,41,22	0,1,0	348	125	0.00227316242853	0.921,0.837,0.698	1.0,0.936,1.0	-0.16
ENSMUSG00000051113	Fam71e1	chr7	+	44497502	44497633	44496580	44496730	44500149	44501133	6,11,13	0,1,0	9,12,19	3,3,2	256	125	0.00229850780775	1.0,0.843,1.0	0.594,0.661,0.823	0.255
ENSMUSG00000030313	Dennd5b	chr6	-	149068049	149068716	149054899	149055087	149080805	149080915	121,88,102	7,1,1	83,90,94	0,0,0	792	125	0.00233109301689	0.732,0.933,0.942	1.0,1.0,1.0	-0.131
ENSMUSG00000078441	Scamp4	chr10	+	80608802	80608850	80602881	80602949	80611027	80611129	15,11,3	1,6,2	12,17,8	0,1,0	173	125	0.00236604357089	0.916,0.57,0.52	1.0,0.925,1.0	-0.306
ENSMUSG00000075415	Fnbp1	chr2	-	31044881	31044896	31040404	31040514	31054023	31054218	0,0,0	11,2,3	8,0,3	5,3,0	140	125	0.00253138385833	0.0,0.0,0.0	0.588,0.0,1.0	-0.529
ENSMUSG00000027763	Mbnl1	chr3	+	60528755	60529804	60501277	60501423	60595593	60595764	188,148,161	2,3,9	67,106,71	0,1,0	1174	125	0.00254181806502	0.909,0.84,0.656	1.0,0.919,1.0	-0.171
ENSMUSG00000032036	Kirrel3	chr9	+	35025110	35025146	35023453	35023652	35028331	35028439	1,2,2	0,1,0	8,9,8	6,7,11	161	125	0.0025449099823	1.0,0.608,1.0	0.509,0.5,0.361	0.413
ENSMUSG00000045962	Wnk1	chr6	-	119953770	119954232	119951897	119951995	119956070	119956196	114,98,86	20,13,12	149,206,147	5,15,5	587	125	0.00261413358144	0.548,0.616,0.604	0.864,0.745,0.862	-0.234
ENSMUSG00000020866	Cacna1g	chr11	-	94416840	94416911	94416625	94416655	94417154	94417288	320,323,273	26,31,16	8,14,6	0,0,0	196	125	0.00261567330238	0.887,0.869,0.916	1.0,1.0,1.0	-0.109
ENSMUSG00000029722	Agfg2	chr5	-	137660161	137660194	137655607	137655728	137661363	137661492	17,7,14	78,58,69	37,44,48	84,102,113	158	125	0.002616820427	0.147,0.087,0.138	0.258,0.254,0.252	-0.131
ENSMUSG00000025189	Cnnm1	chr19	+	43484844	43485008	43472376	43472424	43491420	43491604	15,16,15	9,2,5	1,5,9	0,1,0	289	125	0.00267648374817	0.419,0.776,0.565	1.0,0.684,1.0	-0.308
ENSMUSG00000027939	Nup210l	chr3	+	90210353	90210458	90207282	90207484	90211755	90211830	11,7,9	0,0,0	6,7,7	2,5,0	230	125	0.00283913595663	1.0,1.0,1.0	0.62,0.432,1.0	0.316
ENSMUSG00000110195	Pde2a	chr7	+	101461479	101461541	101451401	101451468	101481370	101481460	20,15,14	17,25,23	4,7,5	34,29,19	187	125	0.0029025866057	0.44,0.286,0.289	0.073,0.139,0.15	0.218
ENSMUSG00000038010	Ccdc138	chr10	+	58507520	58507641	58499361	58499419	58513078	58513257	45,46,37	10,0,1	46,67,48	0,0,0	246	125	0.0029025866057	0.696,1.0,0.949	1.0,1.0,1.0	-0.118
ENSMUSG00000035696	Rnf38	chr4	-	44159004	44159054	44152359	44152553	44168242	44168252	5,3,10	2,0,0	14,17,13	7,14,9	175	125	0.00292619567664	0.641,1.0,1.0	0.588,0.464,0.508	0.36
ENSMUSG00000021870	Slmap	chr14	-	26459409	26459460	26438947	26439028	26460041	26460210	10,5,4	1,6,2	9,9,3	0,0,1	176	125	0.00294393102335	0.877,0.372,0.587	1.0,1.0,0.681	-0.282
ENSMUSG00000050174	Nudt6	chr3	-	37409507	37409562	37404909	37405494	37416700	37416904	15,7,9	5,4,0	9,9,35	1,0,0	180	125	0.00294804761019	0.676,0.549,1.0	0.862,1.0,1.0	-0.212
ENSMUSG00000038453	Srcin1	chr11	-	97542533	97542557	97537043	97537239	97551676	97551978	0,0,0	1,2,2	10,6,1	32,20,18	149	125	0.00301683077905	0.0,0.0,0.0	0.208,0.201,0.045	-0.151
ENSMUSG00000026921	Egfl7	chr2	+	26591663	26591728	26590898	26591063	26592117	26592280	398,424,362	117,106,116	169,176,136	25,33,16	190	125	0.00301683077905	0.691,0.725,0.672	0.816,0.778,0.848	-0.118
ENSMUSG00000022297	Fzd6	chr15	+	39034807	39035227	39030814	39031832	39036385	39038186	24,19,7	0,0,0	341,326,268	14,8,10	545	125	0.00301683077905	1.0,1.0,1.0	0.848,0.903,0.86	0.13
ENSMUSG00000026857	Ntmt1	chr2	+	30813646	30813755	30807993	30808083	30815358	30815498	0,1,1	4,12,7	7,4,8	16,2,17	234	125	0.00304608717671	0.0,0.043,0.071	0.189,0.517,0.201	-0.264
ENSMUSG00000046753	Ccdc66	chr14	-	27505637	27505663	27498723	27498889	27506650	27506715	4,8,3	0,1,0	0,3,4	2,3,1	151	125	0.00304608717671	1.0,0.869,1.0	0.0,0.453,0.768	0.549
ENSMUSG00000062797	l7Rn6	chr7	-	89935726	89935964	89923563	89923715	89940968	89941204	702,688,671	149,175,146	756,835,769	115,111,114	363	125	0.00307687641299	0.619,0.575,0.613	0.694,0.721,0.699	-0.102
ENSMUSG00000001249	Hpn	chr7	-	31110713	31110773	31109090	31109192	31114677	31114744	6,8,18	0,0,0	111,115,99	11,11,5	185	125	0.0031334690318	1.0,1.0,1.0	0.872,0.876,0.93	0.107
ENSMUSG00000021495	Fam193b	chr13	-	55564519	55564580	55542783	55543789	55569704	55571120	26,20,40	0,1,1	22,19,30	3,4,5	186	125	0.00314595433145	1.0,0.931,0.964	0.831,0.761,0.801	0.167
ENSMUSG00000028441	1110017D15Rik	chr4	-	41507098	41507328	41505567	41505654	41507520	41507764	93,123,66	75,50,64	9,8,6	21,11,19	355	125	0.00314985584796	0.304,0.464,0.266	0.131,0.204,0.1	0.2
ENSMUSG00000002546	Golga2	chr2	+	32297753	32297834	32297520	32297577	32298599	32298638	167,139,139	62,49,62	238,245,245	62,49,43	206	125	0.00315171522343	0.62,0.633,0.576	0.7,0.752,0.776	-0.133
ENSMUSG00000037999	Arap2	chr5	-	62641327	62641396	62638961	62639036	62642794	62642942	2,2,10	0,0,1	27,45,29	7,9,11	194	125	0.00315171522343	1.0,1.0,0.866	0.713,0.763,0.629	0.254
ENSMUSG00000044348	Slc25a53	chrX	-	137032350	137032500	137016248	137016339	137038223	137038300	18,16,10	0,1,0	10,9,10	3,1,3	275	125	0.00324818640342	1.0,0.879,1.0	0.602,0.804,0.602	0.29
ENSMUSG00000029924	Slc37a3	chr6	-	39372078	39372137	39366888	39367046	39377234	39377639	15,21,9	3,1,0	15,7,21	11,7,7	184	125	0.00344964123309	0.773,0.934,1.0	0.481,0.405,0.671	0.383
ENSMUSG00000021990	Spata13	chr14	+	60706713	60707079	60690853	60692548	60709424	60709569	63,46,47	0,0,0	177,161,159	3,10,2	491	125	0.00347822571363	1.0,1.0,1.0	0.938,0.804,0.953	0.102
ENSMUSG00000039480	Nt5dc1	chr10	-	34398113	34398195	34324287	34324462	34399737	34399817	38,17,27	7,9,8	60,53,61	2,7,1	207	125	0.00362029332145	0.766,0.533,0.671	0.948,0.821,0.974	-0.258
ENSMUSG00000004880	Lbr	chr1	-	181840499	181840610	181839699	181839802	181842287	181842361	4,2,2	6,6,5	9,13,13	3,5,3	236	125	0.00362596222314	0.261,0.15,0.175	0.614,0.579,0.697	-0.435
ENSMUSG00000028600	Podn	chr4	-	108024276	108024341	108022480	108023412	108025515	108025609	3,2,2	0,0,0	50,42,42	6,4,7	190	125	0.00362806196316	1.0,1.0,1.0	0.846,0.874,0.798	0.161
ENSMUSG00000052373	Mpp3	chr11	-	102010206	102010227	102009642	102009684	102011719	102011784	2,7,8	25,27,14	17,15,17	15,16,10	146	125	0.00366141453182	0.064,0.182,0.329	0.492,0.445,0.593	-0.318
ENSMUSG00000025558	Dock9	chr14	-	121577346	121577424	121575912	121576019	121578154	121578212	7,1,0	35,21,22	22,35,36	70,115,87	203	125	0.0038962154424	0.11,0.028,0.0	0.162,0.158,0.203	-0.128
ENSMUSG00000023805	Synj2	chr17	+	6029683	6029834	6028418	6028586	6032696	6032809	7,5,7	6,6,6	10,9,4	48,44,34	276	125	0.00390302774148	0.346,0.274,0.346	0.086,0.085,0.051	0.248
ENSMUSG00000069631	Strada	chr11	-	106180954	106180983	106173678	106173781	106184561	106184619	0,0,4	28,26,26	10,8,8	34,41,33	154	125	0.0039246141509	0.0,0.0,0.111	0.193,0.137,0.164	-0.128
ENSMUSG00000035984	Nme5	chr18	-	34571455	34571661	34569797	34569898	34578557	34578767	5,9,7	0,0,0	19,13,16	3,0,4	331	125	0.00395436639467	1.0,1.0,1.0	0.705,1.0,0.602	0.231
ENSMUSG00000018411	Mapt	chr11	+	104289907	104289994	104282380	104282480	104294858	104294924	2,3,4	15,6,10	2,2,2	144,107,89	212	125	0.00403882969135	0.073,0.228,0.191	0.008,0.011,0.013	0.153
ENSMUSG00000058006	Mdn1	chr4	+	32672896	32673015	32671549	32671630	32673953	32674035	32,19,21	2,4,3	31,25,22	0,0,1	244	125	0.00404742312043	0.891,0.709,0.782	1.0,1.0,0.919	-0.179
ENSMUSG00000053063	Clec12a	chr6	+	129353351	129353450	129350386	129350511	129359407	129359415	4,2,2	0,0,0	66,50,44	3,4,9	224	125	0.00405490296019	1.0,1.0,1.0	0.925,0.875,0.732	0.156
ENSMUSG00000078441	Scamp4	chr10	+	80609329	80609458	80602881	80602949	80611027	80611129	19,22,24	1,6,2	24,21,31	0,1,0	254	125	0.00406398132902	0.903,0.643,0.855	1.0,0.912,1.0	-0.17
ENSMUSG00000026767	Fam188a	chr2	-	12386608	12386679	12364505	12364519	12405859	12405920	10,14,10	0,0,1	11,6,8	0,5,4	196	125	0.00406398132902	1.0,1.0,0.864	1.0,0.434,0.561	0.29
ENSMUSG00000032249	Anp32a	chr9	+	62373484	62373677	62341328	62341554	62377299	62377307	13,4,7	0,0,0	4,3,7	0,4,2	318	125	0.00406398132902	1.0,1.0,1.0	1.0,0.228,0.579	0.398
ENSMUSG00000054580	Pla2r1	chr2	-	60455085	60455231	60452401	60452486	60458249	60458452	8,4,4	0,0,0	229,316,235	19,20,14	271	125	0.00413363301054	1.0,1.0,1.0	0.848,0.879,0.886	0.129
ENSMUSG00000068921	Dap3	chr3	-	88927010	88927070	88925293	88925411	88933564	88933666	33,35,28	3,4,3	19,25,32	0,0,0	185	125	0.0042875477613	0.881,0.855,0.863	1.0,1.0,1.0	-0.134
ENSMUSG00000039159	Ube2h	chr6	-	30242537	30242577	30221667	30221796	30260928	30261003	2,0,2	9,5,3	8,4,5	3,3,1	165	125	0.0042875477613	0.144,0.0,0.336	0.669,0.503,0.791	-0.494
ENSMUSG00000063889	Crem	chr18	-	3287903	3288092	3273421	3273578	3295039	3295182	12,14,9	26,18,8	12,21,15	6,5,3	314	125	0.00430889671011	0.155,0.236,0.309	0.443,0.626,0.666	-0.345
ENSMUSG00000053091	Lins1	chr7	+	66709293	66709435	66708039	66708553	66710158	66710746	39,38,35	3,3,10	50,42,42	0,0,3	267	125	0.00434710812877	0.859,0.856,0.621	1.0,1.0,0.868	-0.177
ENSMUSG00000034832	Tet3	chr6	-	83441216	83441273	83402666	83404824	83454749	83455480	112,75,73	41,25,39	162,130,113	23,30,21	182	125	0.00435938452848	0.652,0.673,0.562	0.829,0.749,0.787	-0.159
ENSMUSG00000006476	Nsmf	chr2	+	25058252	25058321	25057964	25057970	25059020	25059073	72,99,66	7,6,9	97,96,80	30,20,19	194	125	0.00446611308713	0.869,0.914,0.825	0.676,0.756,0.731	0.148
ENSMUSG00000062232	Rapgef2	chr3	-	79169738	79169756	79112170	79112302	79172907	79173075	54,55,47	67,66,49	43,40,53	19,26,27	143	125	0.00446611308713	0.413,0.421,0.456	0.664,0.574,0.632	-0.193
ENSMUSG00000026825	Dnm1	chr2	-	32333065	32333204	32327960	32328047	32335775	32335843	39,37,35	4,4,1	6,20,13	0,0,0	264	125	0.00446850817026	0.822,0.814,0.943	1.0,1.0,1.0	-0.14
ENSMUSG00000097378	B230208H11Rik	chr10	-	12922365	12922458	12921608	12921717	12922573	12923090	11,4,2	16,17,14	0,1,2	23,17,15	218	125	0.00452655651272	0.283,0.119,0.076	0.0,0.033,0.071	0.125
ENSMUSG00000006958	Chrd	chr16	+	20734861	20734962	20734685	20734773	20735116	20735258	3,6,2	9,14,13	1,0,0	12,16,10	226	125	0.00456201183709	0.156,0.192,0.078	0.044,0.0,0.0	0.127
ENSMUSG00000037989	Wnk2	chr13	-	49044373	49044418	49042627	49042866	49051356	49051527	34,41,32	5,9,5	47,51,34	29,20,23	170	125	0.00465937032176	0.833,0.77,0.825	0.544,0.652,0.521	0.237
ENSMUSG00000032579	Hemk1	chr9	-	107331444	107331579	107329323	107329432	107336178	107336272	30,25,19	15,5,11	39,45,31	2,2,5	260	125	0.00466994006246	0.49,0.706,0.454	0.904,0.915,0.749	-0.306
ENSMUSG00000001247	Lsr	chr7	-	30962810	30962867	30959152	30959314	30965968	30966088	1,9,7	0,0,0	173,161,150	17,20,6	182	125	0.0047000892614	1.0,1.0,1.0	0.875,0.847,0.945	0.111
ENSMUSG00000090386	Mir99ahg	chr16	+	77436354	77436402	77360662	77360718	77555921	77555967	9,2,8	2,0,5	4,5,4	0,0,0	173	125	0.00480038549446	0.765,1.0,0.536	1.0,1.0,1.0	-0.233
ENSMUSG00000097393	D030068K23Rik	chr8	+	109220087	109220181	109179298	109179326	109223133	109223179	8,5,2	8,10,11	1,0,0	5,4,2	219	125	0.00493754270658	0.363,0.222,0.094	0.102,0.0,0.0	0.192
ENSMUSG00000072572	Slc39a2	chr14	+	51894455	51894506	51894088	51894219	51894898	51895082	1,2,5	0,0,0	43,48,35	3,6,6	176	125	0.00494997944342	1.0,1.0,1.0	0.911,0.85,0.806	0.144
ENSMUSG00000045215	Asxl3	chr18	+	22392643	22392852	22375132	22375215	22409920	22410029	49,38,31	3,4,5	15,30,3	0,1,0	334	125	0.00505374175127	0.859,0.78,0.699	1.0,0.918,1.0	-0.193
ENSMUSG00000002781	Tmem143	chr7	+	45897434	45897666	45897077	45897101	45906917	45907112	40,35,13	3,3,4	18,14,15	0,1,0	357	125	0.00505744430965	0.824,0.803,0.532	1.0,0.831,1.0	-0.224
ENSMUSG00000056763	Cspp1	chr1	+	10104211	10104364	10095865	10096013	10108368	10108481	215,155,143	20,11,13	158,152,126	35,37,17	278	125	0.00515636274873	0.829,0.864,0.832	0.67,0.649,0.769	0.146
ENSMUSG00000054423	Cadps	chr14	-	12485640	12485658	12473408	12473515	12488980	12489104	0,0,0	9,1,3	12,1,7	45,42,37	143	125	0.00516988565003	0.0,0.0,0.0	0.189,0.02,0.142	-0.117
ENSMUSG00000043323	Fbrsl1	chr5	-	110396044	110396074	110381600	110381646	110416029	110416065	34,23,30	2,9,3	52,36,42	1,1,1	155	125	0.00517809495755	0.932,0.673,0.89	0.977,0.967,0.971	-0.14
ENSMUSG00000057265	Bbof1	chr12	+	84426707	84427201	84425135	84425280	84428342	84428444	9,5,4	1,0,0	15,21,14	2,1,4	619	125	0.00518169124504	0.645,1.0,1.0	0.602,0.809,0.414	0.273
ENSMUSG00000025949	Pikfyve	chr1	+	65208483	65208570	65205588	65205678	65208782	65209399	0,0,2	6,7,5	3,3,5	1,6,5	212	125	0.0052822245211	0.0,0.0,0.191	0.639,0.228,0.371	-0.349
ENSMUSG00000030815	Phkg2	chr7	+	127577974	127578029	127577534	127577646	127579809	127579973	5,5,8	0,0,0	7,4,9	2,1,3	180	125	0.00533205158677	1.0,1.0,1.0	0.709,0.735,0.676	0.293
ENSMUSG00000047045	Tmem164	chrX	+	142682290	142682949	142681417	142681556	142832500	142832601	64,62,56	4,3,2	43,55,33	1,0,0	784	125	0.00538189942243	0.718,0.767,0.817	0.873,1.0,1.0	-0.19
ENSMUSG00000041439	Mfsd6	chr1	-	52658698	52658723	52656526	52658545	52660806	52661087	0,0,0	9,6,3	8,12,3	51,57,60	150	125	0.00540271473824	0.0,0.0,0.0	0.116,0.149,0.04	-0.102
ENSMUSG00000040690	Col16a1	chr4	+	130049632	130049739	130047839	130048083	130051654	130051729	127,104,65	9,1,13	12,4,4	0,0,0	232	125	0.00548359446198	0.884,0.982,0.729	1.0,1.0,1.0	-0.135
ENSMUSG00000030800	Prss8	chr7	-	127927914	127927971	127926998	127927270	127929556	127929574	2,3,3	0,0,0	275,254,288	24,27,27	182	125	0.00560281411889	1.0,1.0,1.0	0.887,0.866,0.88	0.122
ENSMUSG00000027104	Atf2	chr2	-	73845438	73845553	73842359	73842446	73850588	73850717	327,266,285	161,135,116	279,319,278	95,91,68	240	125	0.00561225522981	0.514,0.506,0.561	0.605,0.646,0.68	-0.117
ENSMUSG00000030291	Med21	chr6	+	146648255	146648279	146642580	146642652	146649149	146649250	60,62,56	5,12,11	69,60,56	1,2,4	149	125	0.00567561857481	0.91,0.813,0.81	0.983,0.962,0.922	-0.111
ENSMUSG00000038248	Sobp	chr10	-	43020981	43022918	43002499	43004414	43127778	43127930	124,102,98	0,1,0	135,129,117	2,3,3	2062	125	0.00574366092931	1.0,0.861,1.0	0.804,0.723,0.703	0.21
ENSMUSG00000031865	Dctn1	chr6	+	83186427	83186445	83183298	83183333	83187763	83187784	0,6,2	3,2,1	20,31,12	1,1,0	143	125	0.00576945751248	0.0,0.724,0.636	0.946,0.964,1.0	-0.517
ENSMUSG00000000223	Drp2	chrX	+	134430474	134430631	134428313	134428477	134431530	134431651	100,69,42	2,6,5	12,9,9	0,0,0	282	125	0.0058331942796	0.957,0.836,0.788	1.0,1.0,1.0	-0.14
ENSMUSG00000015806	Qdpr	chr5	-	45443436	45443577	45437842	45437926	45447575	45447668	0,1,2	1,0,4	1,10,8	0,2,0	266	125	0.00615086322695	0.0,1.0,0.19	1.0,0.701,1.0	-0.504
ENSMUSG00000026743	Mllt10	chr2	+	18170253	18170298	18146776	18146872	18186217	18186396	5,9,8	2,4,2	13,16,19	0,1,1	170	125	0.00615086322695	0.648,0.623,0.746	1.0,0.922,0.933	-0.279
ENSMUSG00000073437	D330041H03Rik	chr17	-	24413700	24413928	24412466	24412574	24414311	24414407	11,2,7	1,0,3	0,4,1	6,6,1	353	125	0.00615172799917	0.796,1.0,0.452	0.0,0.191,0.262	0.598
ENSMUSG00000000085	Scmh1	chr4	+	120453751	120453775	120447032	120447161	120463074	120463119	10,9,8	2,2,3	8,7,15	0,0,0	149	125	0.00620027913141	0.807,0.791,0.691	1.0,1.0,1.0	-0.237
ENSMUSG00000014791	Elmo3	chr8	+	105306377	105306428	105306114	105306187	105306595	105306765	4,7,12	0,0,0	69,111,86	9,9,4	176	125	0.00637481279396	1.0,1.0,1.0	0.845,0.898,0.939	0.106
ENSMUSG00000049580	Tsku	chr7	-	98359357	98359467	98350785	98353130	98360020	98360079	12,19,17	0,2,0	32,59,45	6,4,15	235	125	0.00651525023432	1.0,0.835,1.0	0.739,0.887,0.615	0.198
ENSMUSG00000030159	Clec1b	chr6	+	129400059	129400155	129397296	129397678	129401471	129401597	107,105,114	7,12,8	1,4,3	0,0,0	221	125	0.00653893819842	0.896,0.832,0.89	1.0,1.0,1.0	-0.127
ENSMUSG00000055320	Tead1	chr7	+	112856052	112856064	112842039	112842102	112856797	112856932	47,36,22	63,74,87	38,45,39	257,227,169	137	125	0.006781625068	0.405,0.307,0.187	0.119,0.153,0.174	0.151
ENSMUSG00000024921	Smarca2	chr19	+	26759877	26759931	26751823	26752041	26771507	26771609	34,32,45	0,2,0	41,50,41	5,3,6	179	125	0.00678457713197	1.0,0.918,1.0	0.851,0.921,0.827	0.106
ENSMUSG00000031833	Mast3	chr8	-	70796712	70796802	70789996	70790085	70799457	70799489	2,2,1	3,3,2	7,4,6	1,1,1	215	125	0.00680541437397	0.279,0.279,0.225	0.803,0.699,0.777	-0.499
ENSMUSG00000030226	Lmo3	chr6	-	138422440	138422506	138416414	138416628	138426312	138426816	3,2,4	1,0,0	11,15,3	9,1,3	191	125	0.00684103959408	0.663,1.0,1.0	0.444,0.908,0.396	0.305
ENSMUSG00000034035	Ccdc17	chr4	+	116598173	116598287	116597842	116597961	116598499	116598627	0,0,1	2,2,0	7,3,12	8,0,1	239	125	0.00687239001096	0.0,0.0,1.0	0.314,1.0,0.863	-0.392
ENSMUSG00000029576	Radil	chr5	-	142503912	142503950	142497837	142497998	142506458	142507088	25,13,31	4,5,0	4,10,2	0,0,0	163	125	0.00702423477665	0.827,0.666,1.0	1.0,1.0,1.0	-0.169
ENSMUSG00000071723	Gspt2	chrX	+	94639092	94639234	94638245	94638380	94640925	94641588	8,4,5	0,1,0	7,10,9	2,5,0	267	125	0.00719620555858	1.0,0.652,1.0	0.621,0.484,1.0	0.182
ENSMUSG00000074071	Fam169b	chr7	+	68304551	68304651	68300832	68300963	68321819	68321905	12,11,13	0,0,0	80,58,57	6,3,4	225	125	0.00728012371663	1.0,1.0,1.0	0.881,0.915,0.888	0.105
ENSMUSG00000053825	Ppfia2	chr10	+	106904816	106904846	106903642	106903705	106906365	106906559	2,0,0	12,3,3	9,3,0	1,1,2	155	125	0.00733644019353	0.118,0.0,0.0	0.879,0.708,0.0	-0.49
ENSMUSG00000032740	Ccdc88a	chr11	+	29497342	29497426	29493878	29494093	29498408	29498612	211,191,154	122,118,140	92,118,84	108,140,107	209	125	0.0073581929876	0.508,0.492,0.397	0.338,0.335,0.32	0.135
ENSMUSG00000038500	Prr3	chr17	-	35978710	35978781	35978163	35978443	35979126	35979255	89,89,89	84,94,82	62,57,76	126,102,107	196	125	0.00736654380847	0.403,0.376,0.409	0.239,0.263,0.312	0.125
ENSMUSG00000074165	Zfp788	chr7	+	41643332	41643432	41634679	41634899	41647490	41647617	9,12,13	3,2,2	16,20,19	0,0,1	225	125	0.00738978312445	0.625,0.769,0.783	1.0,1.0,0.913	-0.245
ENSMUSG00000026442	Nfasc	chr1	-	132627871	132627922	132621511	132621623	132631684	132631855	0,0,0	2,1,1	15,16,13	75,96,70	176	125	0.00748318996767	0.0,0.0,0.0	0.124,0.106,0.117	-0.116
ENSMUSG00000048120	Entpd1	chr19	+	40711162	40711290	40659843	40659900	40720456	40720574	115,88,88	10,4,5	6,2,8	0,0,0	253	125	0.00749507218847	0.85,0.916,0.897	1.0,1.0,1.0	-0.112
ENSMUSG00000044456	Rin3	chr12	+	102325794	102325912	102312974	102313182	102350881	102350954	79,67,58	5,1,8	8,13,3	0,0,0	243	125	0.00752108827342	0.89,0.972,0.789	1.0,1.0,1.0	-0.116
ENSMUSG00000043079	Synpo	chr18	-	60609910	60610001	60600205	60604490	60624170	60624236	23,19,11	2,1,5	1,1,4	7,2,2	216	125	0.00752108827342	0.869,0.917,0.56	0.076,0.224,0.536	0.503
ENSMUSG00000031241	Tbx22	chrX	+	107677605	107677777	107676860	107677037	107678551	107678653	94,75,112	3,8,7	2,2,3	0,0,0	297	125	0.00768492870347	0.93,0.798,0.871	1.0,1.0,1.0	-0.134
ENSMUSG00000028528	Dnajc6	chr4	+	101531997	101532062	101496647	101496763	101597800	101597951	6,2,2	0,0,0	39,53,35	3,5,4	190	125	0.00799891819333	1.0,1.0,1.0	0.895,0.875,0.852	0.126
ENSMUSG00000028919	Arhgef19	chr4	+	141244817	141244966	141240631	141240744	141246174	141246412	12,11,11	6,3,4	558,659,579	37,37,50	274	125	0.0081022790139	0.477,0.626,0.556	0.873,0.89,0.841	-0.315
ENSMUSG00000059439	Bcas3	chr11	+	85354593	85354679	85353166	85353233	85354887	85354975	10,6,8	11,17,8	1,2,3	14,16,17	211	125	0.00815311970913	0.35,0.173,0.372	0.041,0.069,0.095	0.23
ENSMUSG00000033737	Fndc3c1	chrX	-	106473830	106473913	106473067	106473181	106484944	106485072	357,330,412	36,44,33	139,143,147	26,31,30	208	125	0.00815311970913	0.856,0.818,0.882	0.763,0.735,0.746	0.104
ENSMUSG00000021024	Psma6	chr12	+	55408001	55408083	55398794	55398991	55412186	55412365	2,4,9	0,0,1	5,2,1	2,1,2	207	125	0.0082313486106	1.0,1.0,0.845	0.602,0.547,0.232	0.488
ENSMUSG00000087165	2010001A14Rik	chr11	-	57796311	57796397	57796025	57796173	57801233	57801414	31,30,35	13,9,12	55,55,66	9,4,6	211	125	0.00825214387754	0.586,0.664,0.633	0.784,0.891,0.867	-0.22
ENSMUSG00000063889	Crem	chr18	-	3276693	3276729	3273421	3273578	3281687	3281769	11,7,11	3,2,2	5,4,2	0,0,0	161	125	0.0085315391818	0.74,0.731,0.81	1.0,1.0,1.0	-0.24
ENSMUSG00000059482	2610301B20Rik	chr4	+	10879522	10879610	10874567	10874772	10893262	10893469	55,68,39	10,3,5	65,92,72	0,3,2	213	125	0.00856930504475	0.763,0.93,0.821	1.0,0.947,0.955	-0.129
ENSMUSG00000016763	Scube1	chr15	-	83651654	83651744	83638703	83638820	83654168	83654285	113,80,102	207,206,165	10,46,23	13,23,14	215	125	0.00857460676449	0.241,0.184,0.264	0.309,0.538,0.489	-0.216
ENSMUSG00000027168	Pax6	chr2	+	105684750	105684792	105683827	105683958	105684886	105685102	0,0,0	2,1,2	31,76,52	331,377,335	167	125	0.00859548739264	0.0,0.0,0.0	0.066,0.131,0.104	-0.1
ENSMUSG00000027506	Tpd52	chr3	-	8936438	8936480	8934991	8935040	8943550	8943577	1,1,1	0,0,0	101,117,68	10,15,5	167	125	0.00869683460712	1.0,1.0,1.0	0.883,0.854,0.911	0.117
ENSMUSG00000040139	9430038I01Rik	chr7	-	137376954	137377117	137376136	137376351	137410639	137410735	18,16,25	13,10,8	13,8,12	27,22,15	288	125	0.00873326699225	0.375,0.41,0.576	0.173,0.136,0.258	0.265
ENSMUSG00000028995	Fam126a	chr5	-	24029655	24029759	23999940	24000019	24029913	24030305	6,3,11	1,0,0	4,2,3	3,1,1	229	125	0.0087574810317	0.766,1.0,1.0	0.421,0.522,0.621	0.401
ENSMUSG00000032062	2310030G06Rik	chr9	-	50742260	50742298	50741295	50741360	50746441	50746521	5,1,2	0,0,0	122,116,103	7,12,13	163	125	0.00882488548017	1.0,1.0,1.0	0.93,0.881,0.859	0.11
ENSMUSG00000033931	Rbm34	chr8	-	126961911	126961971	126959541	126959585	126965381	126965622	123,96,96	126,139,81	115,115,112	227,216,216	185	125	0.00883776167698	0.397,0.318,0.445	0.255,0.265,0.259	0.127
ENSMUSG00000041700	Lhfpl1	chrX	-	145326838	145326937	145290358	145291327	145340727	145341333	4,5,3	0,0,0	32,21,19	6,0,2	224	125	0.00885487999874	1.0,1.0,1.0	0.749,1.0,0.841	0.137
ENSMUSG00000030279	C2cd5	chr6	-	143019327	143019429	143017882	143018073	143020323	143020374	77,80,84	7,26,29	48,47,54	37,31,35	227	125	0.0089089199469	0.858,0.629,0.615	0.417,0.455,0.459	0.257
ENSMUSG00000030616	Sytl2	chr7	+	90395162	90395282	90392358	90392453	90396473	90396643	13,7,6	2,3,1	6,3,5	0,0,0	245	125	0.0089089199469	0.768,0.543,0.754	1.0,1.0,1.0	-0.312
ENSMUSG00000048440	Cyp4f16	chr17	+	32540270	32540415	32536994	32537196	32542737	32542791	91,103,104	22,21,17	155,184,154	6,20,15	270	125	0.0089089199469	0.657,0.694,0.739	0.923,0.81,0.826	-0.156
ENSMUSG00000070371	Prss36	chr7	-	127934138	127934280	127933370	127933492	127934389	127934627	3,8,4	19,19,20	30,32,16	41,36,23	267	125	0.0090951081227	0.069,0.165,0.086	0.255,0.294,0.246	-0.158
ENSMUSG00000052516	Robo2	chr16	-	73898911	73899184	73897015	73897207	73904382	73904556	92,58,56	83,73,49	103,132,100	57,84,45	398	125	0.00913876535423	0.258,0.2,0.264	0.362,0.33,0.411	-0.127
ENSMUSG00000031948	Kars	chr8	-	112008481	112008539	112008206	112008386	112010221	112010280	20,11,15	3,1,0	15,8,11	4,7,7	183	125	0.00917175775767	0.82,0.883,1.0	0.719,0.438,0.518	0.343
ENSMUSG00000047045	Tmem164	chrX	+	142770966	142771033	142681414	142681556	142832500	142832601	7,23,13	4,3,2	4,9,8	1,0,0	192	125	0.0092468392257	0.533,0.833,0.809	0.723,1.0,1.0	-0.183
ENSMUSG00000037860	Aim2	chr1	+	173427758	173427898	173393962	173394033	173452827	173452948	51,32,44	3,4,2	9,15,8	0,0,0	265	125	0.00935417054878	0.889,0.791,0.912	1.0,1.0,1.0	-0.136
ENSMUSG00000000167	Pih1d2	chr9	+	50619754	50619878	50618445	50618649	50620944	50621190	11,17,31	4,7,4	24,37,33	1,2,1	249	125	0.00942486138446	0.58,0.549,0.796	0.923,0.903,0.943	-0.281
ENSMUSG00000003585	Sec14l2	chr11	-	4116680	4116756	4111893	4111937	4118624	4118831	34,41,19	1,6,4	99,75,85	3,1,0	201	125	0.00962893893754	0.955,0.81,0.747	0.954,0.979,1.0	-0.14
ENSMUSG00000021636	Marveld2	chr13	-	100607776	100607812	100600888	100601037	100611432	100612584	4,2,5	1,0,0	243,254,198	56,42,44	161	125	0.00965344666346	0.756,1.0,1.0	0.771,0.824,0.777	0.128
ENSMUSG00000058006	Mdn1	chr4	+	32672830	32673015	32671515	32671630	32673953	32674035	68,38,45	2,4,3	74,96,65	0,0,1	310	125	0.00981683972079	0.932,0.793,0.858	1.0,1.0,0.963	-0.127
ENSMUSG00000035696	Rnf38	chr4	-	44158902	44159052	44152359	44152553	44233542	44233789	38,46,34	6,4,1	62,87,69	0,2,1	275	125	0.00983900581406	0.742,0.839,0.939	1.0,0.952,0.969	-0.134
ENSMUSG00000085793	Lin52	chr12	+	84457948	84457986	84456240	84456315	84459618	84459685	13,7,18	5,2,3	21,18,10	0,0,2	163	125	0.0103101241966	0.666,0.729,0.821	1.0,1.0,0.793	-0.192
ENSMUSG00000028106	Rprd2	chr3	-	95786319	95786451	95785053	95785106	95787283	95787384	80,68,73	7,7,5	84,81,93	17,19,23	257	125	0.0103668912064	0.848,0.825,0.877	0.706,0.675,0.663	0.169
ENSMUSG00000027940	Tpm3	chr3	+	90091012	90091091	90090009	90090079	90098374	90098783	39,21,35	6,3,9	37,61,49	21,30,28	204	125	0.01047863577	0.799,0.811,0.704	0.519,0.555,0.517	0.241
ENSMUSG00000048402	Gli2	chr1	-	118964449	118964560	118867978	118868181	119002039	119002206	4,9,5	15,11,4	2,0,1	9,11,7	236	125	0.0105574255082	0.124,0.302,0.398	0.105,0.0,0.07	0.216
ENSMUSG00000036853	Mcoln3	chr3	+	146121790	146122020	146117449	146117634	146124744	146124806	38,28,35	2,0,0	209,218,153	16,10,11	355	125	0.0110268881097	0.87,1.0,1.0	0.821,0.885,0.83	0.111
ENSMUSG00000054708	Ankrd24	chr10	+	81635687	81635752	81629548	81629748	81636368	81636426	4,8,7	0,0,2	8,8,8	3,3,6	190	125	0.0112097202981	1.0,1.0,0.697	0.637,0.637,0.467	0.319
ENSMUSG00000019823	Mical1	chr10	+	41478427	41478635	41478009	41478314	41478962	41479067	304,289,262	14,15,8	167,149,180	18,18,15	333	125	0.0116314934791	0.891,0.879,0.925	0.777,0.757,0.818	0.114
ENSMUSG00000020346	Mgat1	chr11	+	49251549	49251674	49245230	49245617	49260570	49260822	189,182,214	60,54,44	142,142,127	17,19,20	250	125	0.011868499895	0.612,0.628,0.709	0.807,0.789,0.76	-0.136
ENSMUSG00000044098	Rsbn1	chr3	+	103928350	103929024	103914150	103915153	103953636	103953774	184,167,135	6,10,4	232,267,220	4,3,0	799	125	0.0119974636521	0.828,0.723,0.841	0.901,0.933,1.0	-0.147
ENSMUSG00000024797	Vps51	chr19	-	6070438	6071156	6069464	6069683	6071561	6071708	1,8,4	0,2,2	4,8,6	0,0,0	843	125	0.0120841008698	1.0,0.372,0.229	1.0,1.0,1.0	-0.466
ENSMUSG00000026765	Lypd6b	chr2	+	49863810	49863906	49840089	49840143	49930924	49930984	5,1,1	0,0,0	50,47,27	2,3,5	221	125	0.0121821438635	1.0,1.0,1.0	0.934,0.899,0.753	0.138
ENSMUSG00000034755	Pcdh11x	chrX	+	120899554	120899700	120726500	120726699	120905697	120906344	7,17,3	0,1,0	77,45,51	10,2,6	271	125	0.0122352410032	1.0,0.887,1.0	0.78,0.912,0.797	0.133
ENSMUSG00000028546	Elavl4	chr4	-	110209739	110209778	110203736	110206701	110211425	110211651	5,5,7	5,4,0	649,561,497	13,7,18	164	125	0.0122451914463	0.433,0.488,1.0	0.974,0.984,0.955	-0.331
ENSMUSG00000037466	4930427A07Rik	chr12	+	113157160	113157363	113156674	113156753	113157577	113157727	156,192,158	19,11,27	624,616,688	28,25,37	328	125	0.0123017077664	0.758,0.869,0.69	0.895,0.904,0.876	-0.119
ENSMUSG00000097767	Miat	chr5	-	112228054	112228178	112224207	112224356	112228308	112228356	9,5,6	0,0,0	71,71,72	4,8,1	249	125	0.0123460515803	1.0,1.0,1.0	0.899,0.817,0.973	0.104
ENSMUSG00000038244	Mical2	chr7	+	112345245	112345353	112331895	112332039	112346721	112346908	1,0,4	5,4,3	49,26,21	9,7,16	233	125	0.0123905081864	0.097,0.0,0.417	0.745,0.666,0.413	-0.437
ENSMUSG00000030670	Cyp2r1	chr7	-	114554590	114554732	114552720	114553353	114562732	114562962	19,8,6	3,0,1	0,4,0	1,1,2	267	125	0.0123981829334	0.748,1.0,0.737	0.0,0.652,0.0	0.611
ENSMUSG00000040687	Madd	chr2	-	91163962	91164022	91163498	91163601	91165365	91165467	14,8,6	49,29,25	4,13,8	106,105,89	185	125	0.0124438176989	0.162,0.157,0.14	0.025,0.077,0.057	0.1
ENSMUSG00000019817	Plagl1	chr10	+	13105854	13105893	13090831	13091020	13116709	13116781	17,21,12	24,17,14	15,11,16	6,3,3	164	125	0.0124438176989	0.351,0.485,0.395	0.656,0.736,0.803	-0.321
ENSMUSG00000092232	Gm20521	chr14	+	54884373	54884813	54883796	54883884	54894847	54894962	121,86,65	5,12,0	96,118,115	0,2,1	565	125	0.0126765608018	0.843,0.613,1.0	1.0,0.929,0.962	-0.145
ENSMUSG00000038605	Samd10	chr2	-	181597427	181597593	181596746	181596887	181598931	181599198	13,17,14	0,0,0	59,97,102	5,5,2	291	125	0.0128162364849	1.0,1.0,1.0	0.835,0.893,0.956	0.105
ENSMUSG00000029924	Slc37a3	chr6	-	39367643	39367766	39366888	39367046	39372078	39372137	13,17,18	18,28,12	58,46,51	24,13,25	248	125	0.0129500948546	0.267,0.234,0.431	0.549,0.641,0.507	-0.255
ENSMUSG00000055320	Tead1	chr7	+	112856052	112856064	112839415	112839480	112856797	112856932	11,14,3	1,0,1	15,14,15	11,9,0	137	125	0.0135801910758	0.909,1.0,0.732	0.554,0.587,1.0	0.167
ENSMUSG00000037995	Igsf9	chr1	+	172484280	172484546	172482230	172482260	172489512	172489665	111,81,103	7,6,3	233,212,180	2,3,2	391	125	0.0136461561248	0.835,0.812,0.917	0.974,0.958,0.966	-0.111
ENSMUSG00000026027	Stradb	chr1	+	58992203	58992375	58991012	58991136	58992650	58992755	158,149,147	59,34,41	126,155,127	16,27,16	297	125	0.0137577437195	0.53,0.648,0.601	0.768,0.707,0.77	-0.155
ENSMUSG00000084845	Tmem240	chr4	+	155739563	155739772	155735397	155735504	155739845	155740142	6,15,16	0,0,2	5,4,1	0,2,5	334	125	0.014018522725	1.0,1.0,0.75	1.0,0.428,0.07	0.417
ENSMUSG00000024011	Pi16	chr17	+	29326847	29327633	29326273	29326362	29327837	29327970	6,3,1	1,0,0	21,22,23	5,5,4	911	125	0.014208529842	0.452,1.0,1.0	0.366,0.376,0.441	0.423
ENSMUSG00000008575	Nfib	chr4	-	82323571	82323710	82310302	82310391	82327728	82327913	45,25,34	3,0,3	83,79,60	13,26,10	264	125	0.0142528304416	0.877,1.0,0.843	0.751,0.59,0.74	0.213
ENSMUSG00000026672	Optn	chr2	-	5054539	5054716	5045986	5046199	5063906	5063938	18,15,4	4,3,2	9,17,13	1,1,0	302	125	0.014682247976	0.651,0.674,0.453	0.788,0.876,1.0	-0.295
ENSMUSG00000038605	Samd10	chr2	-	181597427	181597609	181596746	181596887	181598931	181599212	7,10,12	0,0,0	73,100,96	5,5,2	307	125	0.0149521408314	1.0,1.0,1.0	0.856,0.891,0.951	0.101
ENSMUSG00000037098	Rab11fip3	chr17	-	26011996	26012131	26008854	26008890	26013773	26013917	181,189,130	116,106,112	138,125,107	131,145,136	260	125	0.014967049248	0.429,0.462,0.358	0.336,0.293,0.274	0.115
ENSMUSG00000039478	Micu3	chr8	+	40340297	40340329	40335809	40335963	40348939	40349018	17,6,2	16,19,7	22,39,31	13,16,14	157	125	0.0152451662424	0.458,0.201,0.185	0.574,0.66,0.638	-0.343
ENSMUSG00000028653	Trit1	chr4	+	123046874	123047017	123044490	123044636	123048768	123048880	127,106,93	32,23,28	164,184,169	24,22,19	268	125	0.0152483988671	0.649,0.682,0.608	0.761,0.796,0.806	-0.141
ENSMUSG00000039648	Kyat1	chr2	-	30197956	30198159	30194053	30194112	30205632	30205801	54,31,34	12,14,24	58,83,74	77,86,95	328	125	0.0153435875027	0.632,0.458,0.351	0.223,0.269,0.229	0.24
ENSMUSG00000073147	5031425E22Rik	chr5	-	23386863	23387037	23385074	23385172	23390055	23390306	2,3,4	2,1,8	6,17,2	2,1,0	299	125	0.0154412004148	0.295,0.556,0.173	0.556,0.877,1.0	-0.47
ENSMUSG00000074796	Slc4a11	chr2	-	130696647	130696755	130696040	130696103	130697358	130697469	5,7,3	1,0,0	53,67,40	4,16,4	233	125	0.0154473438944	0.728,1.0,1.0	0.877,0.692,0.843	0.105
ENSMUSG00000057182	Scn3a	chr2	-	65525876	65525968	65524747	65524876	65526496	65526625	13,16,11	5,2,2	13,22,9	0,2,0	217	125	0.0156299610047	0.6,0.822,0.76	1.0,0.864,1.0	-0.227
ENSMUSG00000028760	Eif4g3	chr4	+	138087532	138087565	138057948	138058077	138096751	138096931	21,28,27	10,7,8	10,12,10	14,9,15	158	125	0.0156511260206	0.624,0.76,0.728	0.361,0.513,0.345	0.298
ENSMUSG00000049321	Zfp2	chr11	-	50906085	50906157	50898711	50901291	50912279	50912401	11,9,4	3,1,2	7,10,8	0,0,0	197	125	0.0160733754514	0.699,0.851,0.559	1.0,1.0,1.0	-0.297
ENSMUSG00000008305	Tle1	chr4	-	72158212	72158417	72145309	72145420	72169121	72169196	446,464,469	89,99,61	597,617,505	49,66,67	330	125	0.0162049230628	0.655,0.64,0.744	0.822,0.78,0.741	-0.101
ENSMUSG00000045962	Wnk1	chr6	-	119944700	119944800	119943805	119943866	119946236	119946320	275,197,193	104,113,88	306,351,311	81,104,89	225	125	0.0162290023763	0.595,0.492,0.549	0.677,0.652,0.66	-0.118
ENSMUSG00000029823	Luc7l2	chr6	+	38565654	38565722	38559203	38559304	38570509	38570604	16,11,12	2,5,0	6,19,23	0,0,0	193	125	0.016454428197	0.838,0.588,1.0	1.0,1.0,1.0	-0.191
ENSMUSG00000075297	H60b	chr10	+	22286139	22286403	22285690	22285876	22287053	22287248	22,10,13	2,0,0	10,10,5	2,4,0	389	125	0.016454428197	0.779,1.0,1.0	0.616,0.445,1.0	0.239
ENSMUSG00000109771	RP23-316L10.2	chr5	-	110080483	110080544	110076135	110079380	110080737	110080864	9,2,4	0,0,0	22,18,33	0,3,5	186	125	0.0167054504204	1.0,1.0,1.0	1.0,0.801,0.816	0.128
ENSMUSG00000027333	Smox	chr2	+	131521054	131521171	131520094	131520268	131522058	131522219	305,337,301	52,54,42	296,371,333	94,86,77	242	125	0.0169505448843	0.752,0.763,0.787	0.619,0.69,0.691	0.101
ENSMUSG00000028364	Tnc	chr4	-	64000697	64000970	63982650	63982923	64006245	64006509	70,26,23	10,2,2	3,3,8	0,0,1	398	125	0.0171373235611	0.687,0.803,0.783	1.0,1.0,0.715	-0.147
ENSMUSG00000028364	Tnc	chr4	-	63984459	63984732	63982650	63982923	64006245	64006509	39,28,17	10,2,2	2,8,3	0,0,1	398	125	0.0171759750498	0.551,0.815,0.727	1.0,1.0,0.485	-0.131
ENSMUSG00000041757	Plekha6	chr1	+	133274792	133274879	133273857	133274374	133281782	133281863	2,0,2	3,1,9	23,27,15	15,11,13	212	125	0.0174178001201	0.282,0.0,0.116	0.475,0.591,0.405	-0.358
ENSMUSG00000039585	Myo9a	chr9	+	59875201	59875414	59874601	59874683	59884479	59884592	153,126,105	15,19,30	109,157,127	4,8,11	338	125	0.0174178001201	0.79,0.71,0.564	0.91,0.879,0.81	-0.178
ENSMUSG00000054942	Fam73a	chr3	-	152290790	152290909	152289055	152289142	152297116	152297217	101,109,88	19,9,16	233,197,201	9,13,14	244	125	0.0174486885925	0.731,0.861,0.738	0.93,0.886,0.88	-0.122
ENSMUSG00000020882	Cacnb1	chr11	-	98011342	98011497	98010295	98010376	98011865	98011942	23,23,19	17,21,23	3,13,3	17,21,16	280	125	0.0175702131523	0.377,0.328,0.269	0.073,0.217,0.077	0.202
ENSMUSG00000029822	Osbpl3	chr6	-	50333185	50333293	50328669	50328804	50336214	50336345	35,33,26	55,64,43	93,82,66	62,68,78	233	125	0.017602464387	0.255,0.217,0.245	0.446,0.393,0.312	-0.145
ENSMUSG00000029798	Herc6	chr6	+	57607041	57607178	57604072	57604200	57607633	57607707	44,41,36	5,4,3	14,23,14	7,5,11	262	125	0.0176688088092	0.808,0.83,0.851	0.488,0.687,0.378	0.312
ENSMUSG00000094724	Rnaset2b	chr17	+	6984138	6984191	6981107	6981168	6988721	6988792	46,57,51	6,5,9	67,62,59	4,0,2	178	125	0.0176947556562	0.843,0.889,0.799	0.922,1.0,0.954	-0.115
ENSMUSG00000040557	Wbscr27	chr5	+	134934288	134934424	134933472	134933601	134940456	134941723	31,27,28	26,17,22	96,103,108	35,34,40	261	125	0.0180637298114	0.363,0.432,0.379	0.568,0.592,0.564	-0.183
ENSMUSG00000100826	Snhg14	chr7	-	59973846	59973899	59973270	59973650	59973996	59975759	57,39,45	7,5,4	51,66,70	12,29,19	178	125	0.0181973160377	0.851,0.846,0.888	0.749,0.615,0.721	0.167
ENSMUSG00000028078	Dclk2	chr3	-	86789408	86789490	86787348	86787412	86791994	86792111	28,19,29	51,59,39	6,5,6	31,23,37	207	125	0.0184909454982	0.249,0.163,0.31	0.105,0.116,0.089	0.137
ENSMUSG00000033004	Mycbp2	chr14	-	103269357	103269465	103262701	103262821	103275788	103275890	95,83,88	8,12,12	105,109,66	28,24,27	233	125	0.0185031567037	0.864,0.788,0.797	0.668,0.709,0.567	0.168
ENSMUSG00000039480	Nt5dc1	chr10	-	34398113	34398198	34324287	34324462	34399737	34399817	54,29,53	7,9,8	67,78,67	2,7,1	210	125	0.0185195516341	0.821,0.657,0.798	0.952,0.869,0.976	-0.174
ENSMUSG00000019792	Trmt11	chr10	-	30591020	30591102	30590842	30590935	30594114	30594188	144,105,147	23,17,18	151,158,151	11,7,11	207	125	0.0186494082379	0.791,0.789,0.831	0.892,0.932,0.892	-0.102
ENSMUSG00000052949	Rnf157	chr11	-	116340337	116340378	116338405	116338830	116344194	116344305	22,27,27	155,161,126	29,34,18	86,60,71	166	125	0.019027550895	0.097,0.112,0.139	0.203,0.299,0.16	-0.105
ENSMUSG00000039153	Runx2	chr17	-	44638512	44638705	44495986	44497243	44639664	44639826	2,3,7	22,12,11	0,0,0	1,4,3	318	125	0.0190925805058	0.035,0.089,0.2	0.0,0.0,0.0	0.108
ENSMUSG00000008489	Elavl2	chr4	-	91254140	91254179	91250768	91253567	91260760	91260986	4,3,3	14,16,12	113,124,78	159,132,156	164	125	0.0191906896007	0.179,0.125,0.16	0.351,0.417,0.276	-0.193
ENSMUSG00000017307	Acot8	chr2	-	164802996	164803133	164799719	164799945	164804689	164804882	76,94,80	36,34,40	136,153,131	33,25,36	262	125	0.0193025162474	0.502,0.569,0.488	0.663,0.745,0.635	-0.161
ENSMUSG00000048078	Tenm4	chr7	+	96496243	96496340	96355355	96355411	96550011	96550299	5,11,2	0,1,0	18,26,26	4,2,4	222	125	0.0196372961914	1.0,0.861,1.0	0.717,0.88,0.785	0.16
ENSMUSG00000025213	Kazald1	chr19	+	45076663	45077213	45076138	45076236	45078295	45078456	6,5,2	0,1,0	21,17,17	3,0,4	675	125	0.0196372961914	1.0,0.481,1.0	0.565,1.0,0.44	0.159
ENSMUSG00000037098	Rab11fip3	chr17	-	26011996	26012131	26004550	26004644	26013773	26013917	104,115,75	9,3,5	87,61,49	9,15,11	260	125	0.0198876670917	0.847,0.949,0.878	0.823,0.662,0.682	0.169
ENSMUSG00000053580	Tanc2	chr11	+	105914040	105914070	105913356	105913489	105914891	105914983	4,8,3	32,23,9	3,2,2	58,59,37	155	125	0.0201273421169	0.092,0.219,0.212	0.04,0.027,0.042	0.138
ENSMUSG00000029022	Miip	chr4	-	147863027	147863136	147862437	147862949	147865188	147865270	178,165,178	61,65,59	244,271,289	50,53,69	234	125	0.0201893127662	0.609,0.576,0.617	0.723,0.732,0.691	-0.115
ENSMUSG00000028522	Mier1	chr4	+	103118241	103118315	103115559	103115660	103127272	103127297	48,36,31	67,96,70	97,89,105	111,113,90	199	125	0.0202272421862	0.31,0.191,0.218	0.354,0.331,0.423	-0.13
ENSMUSG00000001864	Aif1l	chr2	+	31965070	31965112	31950462	31950590	31969629	31969792	115,139,118	27,30,29	93,103,118	13,8,13	167	125	0.0205241794952	0.761,0.776,0.753	0.843,0.906,0.872	-0.11
ENSMUSG00000087479	Gm16835	chr14	+	119106145	119106314	119101031	119101164	119109618	119110392	16,9,14	1,2,7	16,9,12	2,0,0	294	125	0.0208463423648	0.872,0.657,0.46	0.773,1.0,1.0	-0.261
ENSMUSG00000019966	Kitl	chr10	+	100080856	100080940	100079973	100080130	100087346	100087456	70,44,37	6,2,4	229,236,212	46,44,44	209	125	0.0208676821243	0.875,0.929,0.847	0.749,0.762,0.742	0.133
ENSMUSG00000049550	Clip1	chr5	-	123635173	123635278	123630224	123631169	123638955	123638988	12,17,13	5,1,1	18,16,9	1,0,0	230	125	0.0208833779194	0.566,0.902,0.876	0.907,1.0,1.0	-0.188
ENSMUSG00000004267	Eno2	chr6	-	124768237	124768720	124767707	124767796	124769436	124769486	16,11,7	0,1,0	26,23,32	2,4,1	608	125	0.0211977722479	1.0,0.693,1.0	0.728,0.542,0.868	0.185
ENSMUSG00000024163	Mapk8ip3	chr17	-	24917994	24918136	24914458	24914705	24923815	24923907	6,9,6	0,0,0	6,6,2	5,1,0	267	125	0.0211977722479	1.0,1.0,1.0	0.36,0.737,1.0	0.301
ENSMUSG00000000244	Tspan32	chr7	+	143011033	143011108	143006907	143007005	143014958	143015060	38,30,7	4,0,4	1,5,4	0,0,0	200	125	0.0212952080243	0.856,1.0,0.522	1.0,1.0,1.0	-0.207
ENSMUSG00000020310	Madcam1	chr10	+	79666338	79666770	79665430	79665757	79668236	79668536	41,31,27	15,11,3	2,2,1	0,1,0	557	125	0.0216285384379	0.38,0.387,0.669	1.0,0.31,1.0	-0.291
ENSMUSG00000058046	4933430I17Rik	chr4	+	62525781	62525878	62525368	62525396	62532251	62532404	6,11,10	1,0,2	2,7,0	2,2,3	222	125	0.021830353984	0.772,1.0,0.738	0.36,0.663,0.0	0.496
ENSMUSG00000031558	Slit2	chr5	+	48220966	48220990	48219916	48220080	48224652	48224803	29,41,39	34,28,30	75,77,50	126,119,103	149	125	0.0223145650412	0.417,0.551,0.522	0.333,0.352,0.289	0.172
ENSMUSG00000029001	Fbxo44	chr4	-	148154157	148154241	148152802	148153644	148156145	148156281	27,16,14	41,58,26	29,39,30	161,164,169	209	125	0.0228573786348	0.283,0.142,0.244	0.097,0.125,0.096	0.117
ENSMUSG00000043467	Zbtb37	chr1	-	161029641	161029741	161019483	161020406	161031804	161032761	46,40,42	4,11,2	57,50,43	2,2,0	225	125	0.0230110269488	0.865,0.669,0.921	0.941,0.933,1.0	-0.14
ENSMUSG00000039835	Nhsl1	chr10	+	18516028	18516160	18511549	18511742	18523790	18525959	121,107,105	58,26,45	183,227,191	43,35,33	257	125	0.0230528275447	0.504,0.667,0.532	0.674,0.759,0.738	-0.156
ENSMUSG00000037989	Wnk2	chr13	-	49044373	49044418	49042627	49042866	49052558	49052773	40,42,42	8,10,12	64,50,40	29,29,30	170	125	0.0237108787557	0.786,0.755,0.72	0.619,0.559,0.495	0.196
ENSMUSG00000052584	Serp2	chr14	-	76549981	76550054	76532813	76533246	76556430	76556687	87,109,105	25,25,20	58,64,68	2,11,4	198	125	0.0240814455303	0.687,0.734,0.768	0.948,0.786,0.915	-0.153
ENSMUSG00000048078	Tenm4	chr7	+	96643998	96644208	96553477	96553747	96694769	96695025	52,45,51	3,0,3	85,148,85	11,17,14	335	125	0.0240879556309	0.866,1.0,0.864	0.742,0.765,0.694	0.176
ENSMUSG00000029924	Slc37a3	chr6	-	39367643	39367766	39366888	39367046	39377618	39377657	20,21,19	50,55,46	56,46,43	62,71,52	248	125	0.0246588830008	0.168,0.161,0.172	0.313,0.246,0.294	-0.117
ENSMUSG00000004267	Eno2	chr6	-	124768186	124768337	124767700	124767796	124769436	124769484	5,5,3	0,1,0	11,14,12	2,4,1	276	125	0.0248955071926	1.0,0.694,1.0	0.714,0.613,0.845	0.174
ENSMUSG00000040025	Ythdf2	chr4	-	132204131	132205715	132184911	132186947	132210751	132210831	1209,1219,1156	50,33,30	1133,1263,1170	26,19,12	1709	125	0.0250313819526	0.639,0.73,0.738	0.761,0.829,0.877	-0.12
ENSMUSG00000040415	Dtx3	chr10	-	127192608	127193338	127190377	127191039	127193729	127193803	87,80,71	7,3,12	57,84,70	2,2,0	855	125	0.02508823607	0.645,0.796,0.464	0.806,0.86,1.0	-0.254
ENSMUSG00000087396	4933407K13Rik	chrX	-	75709243	75710703	75706931	75708459	75727457	75727518	5,6,1	1,1,1	8,6,4	0,0,0	1585	125	0.0252818103437	0.283,0.321,0.073	1.0,1.0,1.0	-0.774
ENSMUSG00000025213	Kazald1	chr19	+	45076640	45077213	45076194	45076236	45078295	45078456	6,3,2	0,1,0	19,13,14	3,0,4	698	125	0.025320107116	1.0,0.349,1.0	0.531,1.0,0.385	0.144
ENSMUSG00000020492	Ska2	chr11	+	87116144	87116190	87109250	87109304	87121933	87122139	11,4,2	2,3,1	3,5,2	0,1,0	171	125	0.0256843502203	0.801,0.494,0.594	1.0,0.785,1.0	-0.299
ENSMUSG00000032579	Hemk1	chr9	-	107330772	107330822	107329323	107329432	107336178	107336272	16,8,13	15,5,11	25,13,11	2,2,5	175	125	0.0258384901573	0.432,0.533,0.458	0.899,0.823,0.611	-0.303
ENSMUSG00000040481	Bptf	chr11	-	107086711	107086897	107082512	107082700	107095001	107095190	45,46,38	140,95,77	31,32,27	43,37,29	311	125	0.0260883279308	0.114,0.163,0.166	0.225,0.258,0.272	-0.104
ENSMUSG00000021090	Lrrc9	chr12	+	72508970	72509042	72506285	72506426	72510335	72510565	8,4,3	0,0,1	5,13,10	2,4,1	197	125	0.0260883279308	1.0,1.0,0.656	0.613,0.673,0.864	0.169
ENSMUSG00000033852	Gm28042	chr2	+	120031501	120031651	120031306	120031402	120031840	120032000	120,130,120	13,4,7	119,128,132	10,27,30	275	125	0.0260883279308	0.808,0.937,0.886	0.844,0.683,0.667	0.146
ENSMUSG00000018401	Mtmr4	chr11	+	87592897	87592950	87592463	87592595	87593388	87593433	1,0,0	0,1,1	5,5,5	4,5,1	178	125	0.0260883279308	1.0,0.0,0.0	0.467,0.413,0.778	-0.219
ENSMUSG00000070883	Ccdc173	chr2	-	69787159	69787386	69781944	69782118	69789414	69789575	48,31,15	3,5,1	72,69,61	2,1,0	352	125	0.0265533042847	0.85,0.688,0.842	0.927,0.961,1.0	-0.169
ENSMUSG00000040327	Cul9	chr17	-	46520011	46520240	46511438	46511584	46520481	46520665	32,23,14	3,2,1	37,41,31	0,0,0	354	125	0.0267895295245	0.79,0.802,0.832	1.0,1.0,1.0	-0.192
ENSMUSG00000021870	Slmap	chr14	-	26459903	26459954	26438947	26439028	26460041	26460210	48,28,29	1,6,2	41,33,38	0,0,1	176	125	0.0268888738472	0.972,0.768,0.911	1.0,1.0,0.964	-0.104
ENSMUSG00000024186	Rgs11	chr17	+	26203295	26203392	26203001	26203041	26203461	26204383	1,8,2	0,0,0	33,41,40	3,3,3	222	125	0.0268888738472	1.0,1.0,1.0	0.861,0.885,0.882	0.124
ENSMUSG00000025702	March8	chr6	+	116338385	116338490	116338055	116338215	116392523	116392574	14,16,10	2,0,0	22,31,34	5,4,5	230	125	0.0270281104502	0.792,1.0,1.0	0.705,0.808,0.787	0.164
ENSMUSG00000087177	E130307A14Rik	chr10	-	39681472	39681549	39655839	39655929	39731737	39732006	99,99,77	3,2,1	47,63,49	10,3,3	202	125	0.0280485589309	0.953,0.968,0.979	0.744,0.929,0.91	0.106
ENSMUSG00000002227	Mov10	chr3	-	104806961	104807102	104805428	104805684	104817935	104818301	12,9,7	0,0,0	19,9,11	0,3,3	266	125	0.0281249866846	1.0,1.0,1.0	1.0,0.585,0.633	0.261
ENSMUSG00000096401	Gm21811	chr8	+	20147548	20147716	20145519	20145639	20151480	20151665	206,156,147	62,69,47	102,93,83	67,59,43	293	125	0.0281850034065	0.586,0.491,0.572	0.394,0.402,0.452	0.134
ENSMUSG00000054423	Cadps	chr14	-	12457682	12457829	12454163	12454319	12465858	12466000	2,6,1	10,4,1	87,120,79	42,32,23	272	125	0.0282583766266	0.084,0.408,0.315	0.488,0.633,0.612	-0.309
ENSMUSG00000038578	Susd1	chr4	-	59365721	59365914	59351637	59351729	59379598	59379785	15,17,10	0,0,2	78,77,81	10,9,13	318	125	0.0288026729706	1.0,1.0,0.663	0.754,0.771,0.71	0.143
ENSMUSG00000008489	Elavl2	chr4	-	91254140	91254179	91253239	91253570	91263991	91264145	0,0,2	1,1,2	14,16,13	9,8,9	164	125	0.0289137007467	0.0,0.0,0.433	0.542,0.604,0.524	-0.412
ENSMUSG00000040447	Spns2	chr11	-	72454053	72454217	72453553	72453600	72456302	72456368	27,36,26	0,0,0	34,24,23	2,0,5	289	125	0.0304062315684	1.0,1.0,1.0	0.88,1.0,0.666	0.151
ENSMUSG00000070972	Dnajc25	chr4	+	59013631	59013855	59003192	59003557	59017669	59017822	93,79,64	38,23,28	53,56,33	31,43,36	349	125	0.0305092993959	0.467,0.552,0.45	0.38,0.318,0.247	0.175
ENSMUSG00000032702	Kank1	chr19	+	25409085	25411764	25378410	25378530	25422143	25422341	150,143,128	0,0,1	285,341,258	2,4,2	2804	125	0.0307547246416	1.0,1.0,0.851	0.864,0.792,0.852	0.114
ENSMUSG00000027333	Smox	chr2	+	131520921	131521171	131520094	131520268	131522058	131522219	302,332,299	52,54,42	297,369,340	94,86,77	375	125	0.0308188287321	0.659,0.672,0.704	0.513,0.589,0.595	0.113
ENSMUSG00000043410	Hfm1	chr5	-	106920962	106921076	106917323	106917627	106922812	106922910	36,21,20	5,0,2	18,7,12	4,6,7	239	125	0.0308266587539	0.79,1.0,0.839	0.702,0.379,0.473	0.358
ENSMUSG00000027333	Smox	chr2	+	131520411	131521171	131520094	131520268	131522058	131522219	565,582,573	52,54,42	602,674,626	94,86,77	885	125	0.0311199726232	0.605,0.604,0.658	0.475,0.525,0.535	0.111
ENSMUSG00000026594	Ralgps2	chr1	-	156907638	156907718	156887946	156888030	156939488	156939608	5,2,5	0,0,1	6,4,5	2,0,4	205	125	0.0317734692748	1.0,1.0,0.753	0.647,1.0,0.433	0.224
ENSMUSG00000033287	Kctd17	chr15	+	78437583	78437671	78436900	78436994	78438486	78438497	8,5,3	2,2,3	8,6,5	1,0,1	213	125	0.0322190465201	0.701,0.595,0.37	0.824,1.0,0.746	-0.301
ENSMUSG00000024163	Mapk8ip3	chr17	-	24917994	24918139	24914458	24914705	24923815	24923907	11,17,10	0,0,0	12,11,3	5,1,0	270	125	0.0322190465201	1.0,1.0,1.0	0.526,0.836,1.0	0.213
ENSMUSG00000040690	Col16a1	chr4	+	130081434	130081479	130080575	130080620	130083121	130083175	47,33,28	26,20,13	12,13,8	2,2,1	170	125	0.0322209130044	0.571,0.548,0.613	0.815,0.827,0.855	-0.255
ENSMUSG00000031543	Ank1	chr8	+	23110346	23110370	23109656	23109729	23111359	23111456	4,4,0	23,11,14	0,0,0	5,7,6	149	125	0.0325443662057	0.127,0.234,0.0	0.0,0.0,0.0	0.12
ENSMUSG00000031133	Arhgef6	chrX	-	57243389	57243515	57240593	57240687	57244604	57244750	25,12,17	5,1,4	4,11,13	9,9,6	251	125	0.0328931408149	0.713,0.857,0.679	0.181,0.378,0.519	0.39
ENSMUSG00000031298	Adgrg2	chrX	+	160463327	160463369	160461342	160461381	160465577	160465631	0,1,0	2,3,3	3,4,2	5,13,9	167	125	0.0328972384996	0.0,0.2,0.0	0.31,0.187,0.143	-0.147
ENSMUSG00000049811	Fam161a	chr11	+	23021493	23021661	23020555	23021133	23023429	23023730	25,20,9	1,2,0	8,9,10	1,7,2	293	125	0.0330024899852	0.914,0.81,1.0	0.773,0.354,0.681	0.305
ENSMUSG00000049411	Tmem241	chr18	-	12105853	12106003	12104098	12104180	12118403	12118450	6,6,7	0,0,2	7,1,9	2,5,1	275	125	0.0331033641645	1.0,1.0,0.614	0.614,0.083,0.804	0.371
ENSMUSG00000047810	Ccdc88b	chr19	-	6847276	6847443	6846562	6846769	6847635	6847734	3,1,7	0,0,0	8,5,5	1,3,1	292	125	0.0331033641645	1.0,1.0,1.0	0.774,0.416,0.682	0.376
ENSMUSG00000087060	Eldr	chr11	-	16950881	16950930	16937372	16937484	16951019	16951082	10,20,19	0,0,0	12,11,13	1,6,0	174	125	0.033448686257	1.0,1.0,1.0	0.896,0.568,1.0	0.179
ENSMUSG00000039159	Ube2h	chr6	-	30241371	30241424	30221667	30221796	30242537	30242577	5,6,8	0,0,0	9,9,9	4,1,1	178	125	0.0336027697818	1.0,1.0,1.0	0.612,0.863,0.863	0.221
ENSMUSG00000025237	Parp6	chr9	+	59639763	59639812	59637633	59637701	59648829	59648909	42,46,40	4,7,4	111,128,95	4,3,2	174	125	0.0336462927398	0.883,0.825,0.878	0.952,0.968,0.972	-0.102
ENSMUSG00000041216	Clvs1	chr4	+	9281387	9282008	9269316	9269471	9350646	9353583	1,2,2	0,0,0	41,44,49	3,2,1	746	125	0.0336891559055	1.0,1.0,1.0	0.696,0.787,0.891	0.209
ENSMUSG00000054169	Ceacam10	chr7	+	24778125	24778485	24777205	24777339	24780869	24781229	11,11,6	3,0,2	10,3,3	0,0,0	485	125	0.0342197113447	0.486,1.0,0.436	1.0,1.0,1.0	-0.359
ENSMUSG00000087174	5530601H04Rik	chrX	-	105043129	105043304	105038816	105039812	105044001	105044111	82,75,76	105,68,96	96,112,95	63,77,71	300	125	0.0342709161684	0.246,0.315,0.248	0.388,0.377,0.358	-0.105
ENSMUSG00000040297	Suco	chr1	-	161837718	161837809	161834035	161835193	161844001	161844067	180,143,152	65,38,45	223,240,227	36,53,38	216	125	0.0342908677456	0.616,0.685,0.662	0.782,0.724,0.776	-0.106
ENSMUSG00000049295	Zfp219	chr14	-	52014947	52015052	52008227	52009662	52019494	52019713	3,8,0	5,7,8	6,11,15	3,2,6	230	125	0.0346161647612	0.246,0.383,0.0	0.521,0.749,0.576	-0.406
ENSMUSG00000028613	Lrp8	chr4	+	107848280	107848403	107847440	107847566	107851307	107851362	22,17,26	4,3,0	19,11,21	5,18,9	248	125	0.0346507806573	0.735,0.741,1.0	0.657,0.235,0.54	0.348
ENSMUSG00000032567	Aste1	chr9	+	105396797	105397858	105396544	105396705	105401475	105401686	48,48,45	0,0,2	90,92,67	5,1,6	1186	125	0.0347260263891	1.0,1.0,0.703	0.655,0.907,0.541	0.2
ENSMUSG00000059022	Kcp	chr6	-	29484810	29484922	29484614	29484716	29485002	29485175	73,74,57	61,73,55	6,7,3	1,2,0	237	125	0.034884658233	0.387,0.348,0.353	0.76,0.649,1.0	-0.44
ENSMUSG00000070371	Prss36	chr7	-	127933566	127933832	127932798	127933114	127934509	127934627	2,3,11	3,2,0	6,10,10	0,0,2	391	125	0.0355861809459	0.176,0.324,1.0	1.0,1.0,0.615	-0.372
ENSMUSG00000036466	Megf11	chr9	+	64691220	64691349	64690001	64690130	64691794	64691923	9,5,3	0,1,1	2,8,4	4,2,1	254	125	0.0355998620622	1.0,0.711,0.596	0.197,0.663,0.663	0.261
ENSMUSG00000022665	Ccdc80	chr16	+	45094871	45096757	45094028	45094425	45104379	45104536	170,162,139	3,1,4	112,163,134	0,0,2	2011	125	0.0361978142867	0.779,0.91,0.684	1.0,1.0,0.806	-0.144
ENSMUSG00000008575	Nfib	chr4	-	82310302	82310391	82296080	82296811	82320473	82320556	24,11,24	27,17,9	77,66,72	15,25,16	214	125	0.0362232113181	0.342,0.274,0.609	0.75,0.607,0.724	-0.285
ENSMUSG00000032878	Ccdc85a	chr11	-	28399375	28399510	28396045	28396165	28434080	28434157	2,0,1	2,2,3	6,3,6	2,0,4	260	125	0.0362564971086	0.325,0.0,0.138	0.591,1.0,0.419	-0.516
ENSMUSG00000029924	Slc37a3	chr6	-	39372078	39372137	39366888	39367046	39372846	39372927	21,26,11	1,2,2	26,20,28	9,7,8	184	125	0.036534653701	0.934,0.898,0.789	0.662,0.66,0.704	0.198
ENSMUSG00000036304	Zdhhc23	chr16	-	43973467	43974166	43971398	43971566	43978907	43979093	1,2,3	0,0,0	48,59,42	1,4,1	824	125	0.036534653701	1.0,1.0,1.0	0.879,0.691,0.864	0.189
ENSMUSG00000055116	Arntl	chr7	+	113274625	113274753	113234623	113234696	113280649	113280802	25,28,25	4,5,2	47,65,45	2,1,1	253	125	0.0366721485106	0.755,0.735,0.861	0.921,0.97,0.957	-0.166
ENSMUSG00000049811	Fam161a	chr11	+	23013538	23013647	23008464	23008626	23015654	23015884	6,5,4	1,0,1	1,3,4	2,2,1	234	125	0.036750494181	0.762,1.0,0.681	0.211,0.445,0.681	0.369
ENSMUSG00000021902	Phf7	chr14	-	31240858	31240983	31239630	31239737	31241725	31241827	80,61,44	8,9,4	98,100,104	2,4,4	250	125	0.0367731746479	0.833,0.772,0.846	0.961,0.926,0.929	-0.122
ENSMUSG00000027316	Gfra4	chr2	-	131040398	131040475	131040175	131040325	131041015	131041150	62,62,48	5,3,12	15,18,15	0,2,0	202	125	0.0368341165164	0.885,0.927,0.712	1.0,0.848,1.0	-0.108
ENSMUSG00000020717	Pecam1	chr11	-	106681031	106681085	106679548	106679611	106682879	106682953	253,231,176	61,48,30	31,27,9	2,3,0	179	125	0.0371351890363	0.743,0.771,0.804	0.915,0.863,1.0	-0.153
ENSMUSG00000031284	Pak3	chrX	+	143665732	143665843	143664372	143664614	143693286	143693384	7,1,0	5,7,9	53,37,40	30,37,17	236	125	0.0371351890363	0.426,0.07,0.0	0.483,0.346,0.555	-0.296
ENSMUSG00000051113	Fam71e1	chr7	+	44496914	44497064	44496667	44496730	44500149	44500438	39,29,37	0,1,0	29,40,52	3,3,2	275	125	0.0376187174832	1.0,0.929,1.0	0.815,0.858,0.922	0.111
ENSMUSG00000062825	Actg1	chr11	-	120347491	120347536	120346910	120347349	120347635	120347875	20,23,24	11,9,20	0,4,4	10,13,3	170	125	0.037685487426	0.572,0.653,0.469	0.0,0.185,0.495	0.338
ENSMUSG00000072946	Ptgr2	chr12	+	84310902	84310958	84308344	84308432	84313936	84314102	12,9,13	0,0,1	25,20,20	4,2,2	181	125	0.0380804227999	1.0,1.0,0.9	0.812,0.874,0.874	0.113
ENSMUSG00000097709	2810429I04Rik	chr13	+	3479521	3479574	3478233	3478390	3479908	3480001	6,9,9	17,18,9	1,7,5	33,34,23	178	125	0.0389610347544	0.199,0.26,0.413	0.021,0.126,0.132	0.198
ENSMUSG00000039841	Zfp800	chr6	-	28312506	28312589	28260717	28260836	28397671	28398005	0,2,0	2,0,1	12,23,15	1,3,2	208	125	0.0398154430215	0.0,1.0,0.0	0.878,0.822,0.818	-0.506
ENSMUSG00000038056	Kmt2c	chr5	-	25295397	25295610	25293106	25293176	25298869	25300075	87,44,36	4,0,4	77,94,82	0,0,1	338	125	0.0399823839045	0.889,1.0,0.769	1.0,1.0,0.968	-0.103
ENSMUSG00000055707	Klhl26	chr8	-	70455465	70455648	70450267	70453019	70476849	70476905	105,127,109	16,22,9	165,170,137	3,14,9	308	125	0.0400958105872	0.727,0.701,0.831	0.957,0.831,0.861	-0.13
ENSMUSG00000045662	Henmt1	chr3	+	108942726	108942855	108941268	108941416	108952810	108952923	4,0,1	2,2,0	3,11,7	1,1,0	254	125	0.0400958105872	0.496,0.0,1.0	0.596,0.844,1.0	-0.315
ENSMUSG00000045962	Wnk1	chr6	-	119953770	119953902	119951897	119951995	119956070	119956170	22,23,17	20,13,12	21,46,27	5,15,5	257	125	0.0402654852456	0.349,0.463,0.408	0.671,0.599,0.724	-0.258
ENSMUSG00000051527	Usp29	chr7	+	6737564	6737634	6730854	6731302	6738792	6738945	18,13,20	7,4,2	12,6,9	8,14,8	195	125	0.0404391778324	0.622,0.676,0.865	0.49,0.216,0.419	0.346
ENSMUSG00000073147	5031425E22Rik	chr5	-	23423223	23423343	23422403	23422902	23433209	23433309	11,11,9	0,0,0	26,38,21	3,2,2	245	125	0.040524277264	1.0,1.0,1.0	0.816,0.906,0.843	0.145
ENSMUSG00000038831	Ralgps1	chr2	-	33157771	33157929	33146569	33146653	33158909	33159036	3,0,1	7,5,9	16,26,18	44,27,30	283	125	0.0415526329547	0.159,0.0,0.047	0.138,0.298,0.209	-0.146
ENSMUSG00000035984	Nme5	chr18	-	34569797	34569898	34567035	34567154	34571455	34571661	2,10,3	2,2,1	13,19,15	0,0,0	226	125	0.0416544838477	0.356,0.734,0.624	1.0,1.0,1.0	-0.429
ENSMUSG00000032397	Tipin	chr9	+	64290373	64290449	64288107	64288243	64301041	64301248	39,23,13	0,2,6	13,24,9	0,1,0	201	125	0.0417493024648	1.0,0.877,0.574	1.0,0.937,1.0	-0.162
ENSMUSG00000053333	Dis3l2	chr1	+	86812511	86812589	86791415	86791457	86821221	86821450	13,13,17	25,34,17	10,5,9	55,48,22	203	125	0.0418501062985	0.243,0.191,0.381	0.101,0.06,0.201	0.151
ENSMUSG00000085936	2610307P16Rik	chr13	-	28668369	28668704	28608517	28608628	28711116	28711208	113,58,83	0,0,2	81,85,64	4,2,3	460	125	0.0418963210686	1.0,1.0,0.919	0.846,0.92,0.853	0.1
ENSMUSG00000041923	Nol4	chr18	-	22951164	22951205	22921871	22921957	22952160	22952310	4,3,0	4,1,2	2,3,5	145,137,105	166	125	0.0419154248898	0.43,0.693,0.0	0.01,0.016,0.035	0.354
ENSMUSG00000079491	H2-T10	chr17	-	36117664	36117734	36117089	36117456	36117856	36117903	27,28,22	3,2,2	14,14,18	0,0,0	195	125	0.0421157518837	0.852,0.9,0.876	1.0,1.0,1.0	-0.124
ENSMUSG00000021998	Lcp1	chr14	+	75176814	75176933	75136331	75136642	75198076	75198163	36,58,42	5,4,4	4,4,6	3,4,2	244	125	0.0422110765864	0.787,0.881,0.843	0.406,0.339,0.606	0.387
ENSMUSG00000039410	Prdm16	chr4	-	154322270	154322445	154316124	154320922	154323246	154323480	416,416,385	126,120,95	71,66,88	32,43,35	300	125	0.0426408119215	0.579,0.591,0.628	0.48,0.39,0.512	0.139
ENSMUSG00000043467	Zbtb37	chr1	-	161034087	161034284	161031804	161032761	161034777	161034849	11,17,15	0,0,0	25,10,26	4,1,1	322	125	0.042848963772	1.0,1.0,1.0	0.708,0.795,0.91	0.196
ENSMUSG00000043789	Vwce	chr19	+	10653049	10653135	10650560	10650648	10654233	10654351	23,20,5	0,0,2	5,4,7	1,1,4	211	125	0.0434993896986	1.0,1.0,0.597	0.748,0.703,0.509	0.212
ENSMUSG00000059824	Dbp	chr7	+	45706605	45707016	45705087	45705762	45708259	45708471	53,55,35	6,13,8	111,146,133	9,8,8	536	125	0.0440391540795	0.673,0.497,0.505	0.742,0.81,0.795	-0.224
ENSMUSG00000029478	Ncor2	chr5	-	125019818	125020046	125018810	125018990	125022870	125022924	279,309,312	73,48,52	520,532,539	69,64,48	353	125	0.0446943111349	0.575,0.695,0.68	0.727,0.746,0.799	-0.107
ENSMUSG00000054199	Gon4l	chr3	+	88890812	88890957	88887558	88887645	88894441	88894558	3,8,6	0,0,1	5,7,7	2,1,2	270	125	0.0448086458418	1.0,1.0,0.735	0.536,0.764,0.618	0.272
ENSMUSG00000031342	Gpm6b	chrX	+	166385390	166385481	166383934	166384000	166386951	166388988	14,7,6	23,25,20	35,37,11	192,211,195	216	125	0.0451822014013	0.26,0.139,0.148	0.095,0.092,0.032	0.109
ENSMUSG00000054387	Mdm4	chr1	-	133004653	133004692	133003790	133003890	133009136	133009192	56,44,29	25,22,21	21,38,33	38,40,31	164	125	0.0453431502479	0.631,0.604,0.513	0.296,0.42,0.448	0.195
ENSMUSG00000020290	Xpo1	chr11	+	23268848	23268912	23267661	23268690	23271132	23271205	27,15,32	33,34,52	6,5,13	28,26,38	189	125	0.0460486159811	0.351,0.226,0.289	0.124,0.113,0.185	0.148
ENSMUSG00000020882	Cacnb1	chr11	-	98010626	98010646	98010295	98010376	98011865	98011942	8,4,4	17,21,23	11,15,18	17,21,16	145	125	0.0462697356242	0.289,0.141,0.13	0.358,0.381,0.492	-0.224
ENSMUSG00000078441	Scamp4	chr10	+	80608802	80608850	80602881	80602949	80612341	80612459	2,5,4	23,29,25	6,13,6	6,21,20	173	125	0.046733493771	0.059,0.111,0.104	0.419,0.309,0.178	-0.211
ENSMUSG00000037536	Fbxo34	chr14	+	47500793	47500870	47472560	47472717	47504985	47505132	17,21,23	8,3,2	14,13,13	8,11,14	202	125	0.0468030712452	0.568,0.812,0.877	0.52,0.422,0.365	0.317
ENSMUSG00000025505	Tmem80	chr7	+	141333647	141333731	141332909	141333008	141334010	141334103	43,40,35	6,5,9	30,38,40	1,1,3	209	125	0.0469355159552	0.811,0.827,0.699	0.947,0.958,0.889	-0.152
ENSMUSG00000061762	Tac1	chr6	+	7557215	7557260	7556683	7556780	7557719	7557743	23,13,11	27,22,14	1,1,1	6,5,2	170	125	0.0473280477216	0.385,0.303,0.366	0.109,0.128,0.269	0.183
ENSMUSG00000019790	Stxbp5	chr10	-	9784340	9784400	9778020	9778071	9789362	9789428	16,7,9	3,1,4	27,14,6	18,15,14	185	125	0.0490647802701	0.783,0.825,0.603	0.503,0.387,0.225	0.365
ENSMUSG00000026017	Carf	chr1	+	60108082	60108200	60105343	60105427	60109221	60109449	34,25,15	0,2,0	20,20,31	0,4,3	243	125	0.0491656241065	1.0,0.865,1.0	1.0,0.72,0.842	0.101
ENSMUSG00000029823	Luc7l2	chr6	+	38568846	38568917	38559203	38559304	38570509	38570604	25,16,24	2,5,0	21,22,20	0,0,0	196	125	0.0495190330739	0.889,0.671,1.0	1.0,1.0,1.0	-0.147
ENSMUSG00000065952	C330021F23Rik	chr8	+	3580399	3580474	3579722	3579921	3583834	3584776	2,1,2	0,0,0	33,45,31	5,1,2	200	125	0.0495562752186	1.0,1.0,1.0	0.805,0.966,0.906	0.108
