# Supplementary material for: An Alternative Splicing Program for Mouse Craniofacial Development
Source: Front Physiol. 2020 Sep 4;11:1099. doi: 10.3389/fphys.2020.01099 (PMC7498679; doi:10.3389/fphys.2020.01099)
Supplement: Supplementary file 12 [file Data_Sheet_1.zip › Filtered rMATS results/SE/MXP_Ect_E10.5_vs_E11.5_SE_filtered_output.txt]

GeneID	geneSymbol	chr	strand	exonStart_0base	exonEnd	upstreamES	upstreamEE	downstreamES	downstreamEE	IC_SAMPLE_1	SC_SAMPLE_1	IC_SAMPLE_2	SC_SAMPLE_2	IncFormLen	SkipFormLen	FDR	IncLevel1	IncLevel2	DeltaPSI
ENSMUSG00000027985	Lef1	chr3	+	131191022	131191106	131189334	131189425	131193128	131193251	269,225,314	882,779,955	721,606,488	494,460,528	209	125	0.0	0.154,0.147,0.164	0.466,0.441,0.356	-0.266
ENSMUSG00000028284	Map3k7	chr4	+	31994873	31994954	31992386	31992516	32002088	32002153	342,277,353	176,145,186	230,220,249	326,302,297	206	125	0.0	0.541,0.537,0.535	0.3,0.307,0.337	0.223
ENSMUSG00000028284	Map3k7	chr4	+	31994873	31995010	31992472	31992516	32002088	32002153	179,143,217	176,145,186	102,109,115	326,302,297	262	125	0.0	0.327,0.32,0.358	0.13,0.147,0.156	0.191
ENSMUSG00000029920	Smarcad1	chr6	+	65075690	65075837	65075022	65075150	65083803	65084003	24,47,72	889,936,876	252,164,159	636,564,625	272	125	0.0	0.012,0.023,0.036	0.154,0.118,0.105	-0.102
ENSMUSG00000028693	Nasp	chr4	-	116610402	116611377	116605683	116605763	116611971	116612081	9560,11042,10183	637,720,697	5656,4396,5090	1003,858,872	1100	125	0.0	0.63,0.635,0.624	0.391,0.368,0.399	0.244
ENSMUSG00000059495	Arhgef12	chr9	-	43040539	43040596	43027196	43027295	43042590	43042676	72,87,74	224,173,185	152,153,138	89,88,79	182	125	0.0	0.181,0.257,0.216	0.54,0.544,0.545	-0.325
ENSMUSG00000037936	Scarb1	chr5	-	125281104	125281233	125277786	125277865	125283898	125284159	76,65,146	384,318,375	137,132,83	108,106,108	254	125	0.0	0.089,0.091,0.161	0.384,0.38,0.274	-0.232
ENSMUSG00000039108	Lsm14b	chr2	+	180031793	180031871	180031360	180031528	180032060	180032222	606,685,589	669,588,623	380,350,466	1012,769,862	203	125	0.0	0.358,0.418,0.368	0.188,0.219,0.25	0.162
ENSMUSG00000033295	Ptprf	chr4	-	118227818	118227845	118226453	118226571	118230694	118230888	398,350,488	2355,2232,2359	1191,978,867	2396,2085,1807	152	125	0.0	0.122,0.114,0.145	0.29,0.278,0.283	-0.157
ENSMUSG00000018417	Myo1b	chr1	-	51766821	51766908	51763889	51763964	51769003	51769090	664,619,587	6,21,10	491,437,483	80,68,64	212	125	0.0	0.985,0.946,0.972	0.783,0.791,0.817	0.171
ENSMUSG00000018417	Myo1b	chr1	-	51768649	51768736	51763889	51763964	51769003	51769090	106,109,123	6,21,10	48,56,57	80,68,64	212	125	0.0	0.912,0.754,0.879	0.261,0.327,0.344	0.538
ENSMUSG00000024381	Bin1	chr18	+	32426223	32426352	32424819	32424967	32431982	32432093	279,258,287	109,98,88	130,130,99	176,143,110	254	125	0.0	0.557,0.564,0.616	0.267,0.309,0.307	0.285
ENSMUSG00000027478	Dnmt3b	chr2	+	153670848	153670908	153670302	153670447	153672215	153672335	143,145,117	99,119,111	5,10,23	92,54,61	185	125	0.0	0.494,0.452,0.416	0.035,0.111,0.203	0.338
ENSMUSG00000025060	Slk	chr19	+	47627647	47627740	47625304	47625484	47635468	47635598	44,52,26	277,202,283	126,101,93	216,182,180	218	125	0.0	0.083,0.129,0.05	0.251,0.241,0.229	-0.153
ENSMUSG00000027111	Itga6	chr2	+	71853533	71853663	71849380	71849506	71855853	71856758	527,572,476	277,377,297	1299,1082,975	200,205,237	255	125	0.0	0.483,0.427,0.44	0.761,0.721,0.669	-0.267
ENSMUSG00000066306	Numa1	chr7	+	102002294	102002336	102001414	102001659	102007485	102007780	377,377,379	353,410,356	815,716,649	206,144,143	167	125	0.0	0.444,0.408,0.443	0.748,0.788,0.773	-0.338
ENSMUSG00000022568	Scrib	chr15	-	76061738	76061801	76061133	76061223	76062669	76063047	557,633,448	156,167,172	350,324,323	380,363,308	188	125	0.0	0.704,0.716,0.634	0.38,0.372,0.411	0.297
ENSMUSG00000017677	Wsb1	chr11	-	79243399	79243575	79241983	79242156	79244462	79244563	186,214,197	154,141,137	180,174,184	457,354,413	301	125	0.0	0.334,0.387,0.374	0.141,0.17,0.156	0.209
ENSMUSG00000021144	Mta1	chr12	+	113133540	113133576	113133184	113133337	113135796	113135828	376,323,383	758,737,797	696,563,546	317,265,286	161	125	0.0	0.278,0.254,0.272	0.63,0.623,0.597	-0.349
ENSMUSG00000055320	Tead1	chr7	+	112856052	112856064	112842039	112842102	112856797	112856932	31,23,43	166,167,205	93,64,60	101,77,80	137	125	0.0	0.146,0.112,0.161	0.457,0.431,0.406	-0.292
ENSMUSG00000036087	Slain2	chr5	+	72965803	72965881	72958148	72958286	72974530	72974702	92,79,88	382,364,394	231,158,162	233,204,172	203	125	0.0	0.129,0.118,0.121	0.379,0.323,0.367	-0.234
ENSMUSG00000027699	Ect2	chr3	-	27148794	27148887	27146836	27147019	27148992	27149069	395,410,306	113,89,138	213,155,176	298,223,240	218	125	0.0	0.667,0.725,0.56	0.291,0.285,0.296	0.36
ENSMUSG00000026566	Mpzl1	chr1	-	165601749	165601855	165593367	165593677	165604609	165604742	1090,1040,1207	364,383,452	1060,868,916	139,150,150	231	125	2.2605421808e-13	0.618,0.595,0.591	0.805,0.758,0.768	-0.176
ENSMUSG00000040964	Arhgef10l	chr4	-	140568755	140568770	140568338	140568520	140570256	140570402	0,2,1	158,161,158	13,11,16	77,60,77	140	125	2.2605421808e-13	0.0,0.011,0.006	0.131,0.141,0.156	-0.137
ENSMUSG00000021224	Numb	chr12	-	83797196	83797343	83795438	83796154	83799507	83799657	236,235,268	45,50,69	143,152,133	98,100,96	272	125	6.53045518897e-13	0.707,0.684,0.641	0.401,0.411,0.389	0.277
ENSMUSG00000004562	Arhgef40	chr14	+	52003972	52004116	52003653	52003758	52004611	52004742	179,227,317	153,120,194	432,363,375	99,75,79	269	125	3.14861232325e-12	0.352,0.468,0.432	0.67,0.692,0.688	-0.266
ENSMUSG00000039108	Lsm14b	chr2	+	180028957	180029074	180027899	180028035	180031360	180031528	885,853,1154	259,297,245	768,730,718	574,471,490	242	125	3.44537808245e-12	0.638,0.597,0.709	0.409,0.445,0.431	0.22
ENSMUSG00000073563	Csnk1g3	chr18	+	53948644	53948668	53948047	53948154	53953244	53955684	175,166,158	869,867,800	243,159,210	496,419,411	149	125	4.11418676904e-12	0.145,0.138,0.142	0.291,0.241,0.3	-0.136
ENSMUSG00000024958	Gpr137	chr19	-	6939528	6939754	6939260	6939410	6940351	6940482	111,137,116	7,7,16	164,133,128	76,68,55	351	125	3.22367015237e-11	0.85,0.875,0.721	0.435,0.411,0.453	0.382
ENSMUSG00000040648	Ppip5k2	chr1	-	97721105	97721279	97719833	97719906	97723669	97723834	141,99,120	523,489,464	240,191,184	409,325,338	299	125	3.22367015237e-11	0.101,0.078,0.098	0.197,0.197,0.185	-0.101
ENSMUSG00000025162	Csnk1d	chr11	-	120964947	120965010	120963647	120963906	120967994	120968134	1209,1090,1263	366,425,449	2096,1691,1563	340,275,302	188	125	1.87558514471e-10	0.687,0.63,0.652	0.804,0.803,0.775	-0.138
ENSMUSG00000021546	Hnrnpk	chr13	-	58396187	58396259	58395573	58395687	58396826	58396899	212,233,242	103,107,86	388,448,411	65,73,68	197	125	3.17548048175e-10	0.566,0.58,0.641	0.791,0.796,0.793	-0.198
ENSMUSG00000042520	Ubap2l	chr3	-	90001817	90001868	90000139	90000253	90002278	90002476	75,59,59	37,25,31	52,28,28	79,71,59	176	125	4.380302818e-10	0.59,0.626,0.575	0.319,0.219,0.252	0.334
ENSMUSG00000022246	Rai14	chr15	-	10589258	10589345	10587837	10587924	10591586	10591615	546,610,528	63,69,59	147,117,145	52,43,44	212	125	5.12726659375e-10	0.836,0.839,0.841	0.625,0.616,0.66	0.205
ENSMUSG00000000325	Arvcf	chr16	+	18405101	18405221	18404459	18404545	18405606	18407076	792,867,900	82,65,76	711,717,638	161,139,123	245	125	8.85981832059e-10	0.831,0.872,0.858	0.693,0.725,0.726	0.139
ENSMUSG00000030766	Arhgap17	chr7	-	123294471	123294705	123292035	123292205	123296409	123296590	345,275,308	43,22,23	226,168,180	67,56,51	359	125	1.16688084669e-09	0.736,0.813,0.823	0.54,0.511,0.551	0.257
ENSMUSG00000032612	Usp4	chr9	+	108365829	108365970	108362836	108362898	108366760	108366878	947,898,847	161,142,161	714,608,610	258,225,218	266	125	1.78267432826e-09	0.734,0.748,0.712	0.565,0.559,0.568	0.167
ENSMUSG00000052105	Mtcl1	chr17	-	66384299	66384374	66379128	66380436	66385859	66385910	45,67,73	275,245,273	90,61,78	131,91,137	200	125	1.80743705104e-09	0.093,0.146,0.143	0.3,0.295,0.262	-0.158
ENSMUSG00000059005	Hnrnpa3	chr2	+	75663672	75663714	75662660	75662756	75665027	75665150	23,15,13	0,0,0	21,14,15	12,7,11	167	125	1.81207070583e-09	1.0,1.0,1.0	0.567,0.6,0.505	0.443
ENSMUSG00000022483	Col2a1	chr15	-	98000402	98000606	97999274	97999291	98004408	98004695	859,931,825	60,88,70	552,533,595	109,96,127	329	125	1.92503924385e-09	0.845,0.801,0.817	0.658,0.678,0.64	0.162
ENSMUSG00000037098	Rab11fip3	chr17	-	26011996	26012131	26008854	26008890	26013773	26013917	78,88,95	121,121,102	197,183,157	119,83,78	260	125	7.00875340988e-09	0.237,0.259,0.309	0.443,0.515,0.492	-0.215
ENSMUSG00000061887	Ssbp3	chr4	+	107027216	107027297	107009678	107009768	107028192	107028252	2665,2454,3108	324,310,493	1886,1588,1439	557,354,354	206	125	1.38600204112e-08	0.833,0.828,0.793	0.673,0.731,0.712	0.113
ENSMUSG00000040225	Prrc2c	chr1	-	162675604	162675841	162674102	162674151	162676690	162676817	345,364,413	81,81,83	221,231,197	104,122,107	362	125	1.38600204112e-08	0.595,0.608,0.632	0.423,0.395,0.389	0.209
ENSMUSG00000033029	1700088E04Rik	chr15	-	79136306	79136489	79135636	79135765	79139237	79139300	90,71,84	14,10,10	248,197,205	1,1,8	308	125	2.88502449338e-08	0.723,0.742,0.773	0.99,0.988,0.912	-0.217
ENSMUSG00000030852	Tacc2	chr7	+	130621720	130626841	130601836	130601937	130663015	130663141	5,3,3	0,3,3	16,6,1	0,0,0	5246	125	2.88502449338e-08	1.0,0.023,0.023	1.0,1.0,1.0	-0.651
ENSMUSG00000032570	Atp2c1	chr9	-	105494414	105494482	105470036	105470147	105494892	105495094	166,201,135	0,6,2	281,191,254	28,20,30	193	125	3.77236641831e-08	1.0,0.956,0.978	0.867,0.861,0.846	0.12
ENSMUSG00000030527	Crtc3	chr7	-	80616464	80616565	80609896	80609932	80618593	80618656	57,40,47	8,9,5	99,85,98	0,1,0	226	125	3.90348644992e-08	0.798,0.711,0.839	1.0,0.979,1.0	-0.21
ENSMUSG00000078427	Sarnp	chr10	+	128853182	128853251	128851156	128851182	128872420	128872510	54,61,49	33,55,32	84,113,93	15,12,22	194	125	4.15102786553e-08	0.513,0.417,0.497	0.783,0.859,0.731	-0.315
ENSMUSG00000059005	Hnrnpa3	chr2	+	75662844	75662925	75662660	75662756	75663570	75663714	15,10,11	5,5,9	19,19,22	132,96,98	206	125	5.03957573814e-08	0.645,0.548,0.426	0.08,0.107,0.12	0.437
ENSMUSG00000001247	Lsr	chr7	-	30962810	30962867	30959152	30959314	30965968	30966088	105,108,148	6,11,28	154,142,106	94,69,39	182	125	6.56441556531e-08	0.923,0.871,0.784	0.529,0.586,0.651	0.271
ENSMUSG00000055320	Tead1	chr7	+	112841887	112841950	112839415	112839480	112842039	112842102	15,26,13	153,150,161	73,45,36	168,133,106	188	125	7.11339330301e-08	0.061,0.103,0.051	0.224,0.184,0.184	-0.126
ENSMUSG00000024188	Luc7l	chr17	+	26253973	26254044	26252998	26253091	26255030	26255125	216,169,171	455,350,418	309,276,331	402,283,335	196	125	8.50066182757e-08	0.232,0.235,0.207	0.329,0.383,0.387	-0.142
ENSMUSG00000028519	Dab1	chr4	+	104681597	104681663	104679452	104679572	104688382	104688442	37,58,44	9,9,15	26,17,16	47,16,32	191	125	9.93838069267e-08	0.729,0.808,0.658	0.266,0.41,0.247	0.424
ENSMUSG00000046434	Hnrnpa1	chr15	+	103242643	103242718	103242205	103242298	103243624	103243780	10,15,17	0,0,0	53,72,46	34,17,22	200	125	1.01811635961e-07	1.0,1.0,1.0	0.493,0.726,0.567	0.405
ENSMUSG00000032745	Gpbp1	chr13	-	111447895	111447955	111440631	111440816	111448932	111448999	1032,982,1223	349,319,380	883,703,704	523,403,432	185	125	1.7442075216e-07	0.666,0.675,0.685	0.533,0.541,0.524	0.143
ENSMUSG00000028402	Mpdz	chr4	-	81313499	81313598	81310156	81310319	81317593	81317704	509,448,564	43,89,38	310,274,246	107,91,71	224	125	1.84690097451e-07	0.869,0.737,0.892	0.618,0.627,0.659	0.198
ENSMUSG00000007411	Mark3	chr12	+	111615395	111615444	111604510	111604564	111623244	111623315	330,299,315	18,28,19	224,212,155	45,41,36	174	125	3.118397336e-07	0.929,0.885,0.923	0.781,0.788,0.756	0.137
ENSMUSG00000046434	Hnrnpa1	chr15	+	103242379	103242472	103242205	103242298	103243624	103243780	53,94,69	0,0,0	207,272,381	34,17,22	218	125	3.30695937996e-07	1.0,1.0,1.0	0.777,0.902,0.909	0.137
ENSMUSG00000025026	Add3	chr19	+	53244309	53244405	53242503	53242627	53244997	53247399	419,386,415	34,34,68	380,363,313	200,85,119	221	125	3.54759444225e-07	0.875,0.865,0.775	0.518,0.707,0.598	0.231
ENSMUSG00000015165	Hnrnpl	chr7	+	28810671	28811168	28808540	28808859	28813278	28813397	257,301,231	63,82,81	603,496,632	67,64,83	622	125	3.82002871228e-07	0.45,0.425,0.364	0.644,0.609,0.605	-0.206
ENSMUSG00000022483	Col2a1	chr15	-	98000399	98000606	97999274	97999291	98004408	98004635	433,432,393	60,88,70	285,284,300	109,96,127	332	125	4.20386497725e-07	0.731,0.649,0.679	0.496,0.527,0.471	0.188
ENSMUSG00000009741	Ubp1	chr9	+	113959375	113959483	113958828	113958939	113964551	113964655	675,740,785	930,889,1265	666,508,467	444,391,430	233	125	4.429729859e-07	0.28,0.309,0.25	0.446,0.411,0.368	-0.129
ENSMUSG00000020400	Tnip1	chr11	-	54956020	54956178	54940710	54940882	54962832	54962917	24,28,30	0,3,0	33,33,44	29,15,16	283	125	4.67053899059e-07	1.0,0.805,1.0	0.334,0.493,0.548	0.477
ENSMUSG00000040225	Prrc2c	chr1	-	162675604	162675841	162673401	162673656	162676690	162676817	508,545,603	272,304,278	362,352,338	380,342,295	362	125	4.91748866972e-07	0.392,0.382,0.428	0.248,0.262,0.283	0.136
ENSMUSG00000003778	Brd8	chr18	-	34610409	34610628	34609804	34609949	34611131	34611268	770,735,880	228,174,191	603,479,496	287,205,246	344	125	6.88880013891e-07	0.551,0.606,0.626	0.433,0.459,0.423	0.156
ENSMUSG00000026566	Mpzl1	chr1	-	165601749	165601864	165593653	165593677	165604609	165604742	766,708,795	364,383,452	572,470,524	139,150,150	240	125	7.02674224182e-07	0.523,0.491,0.478	0.682,0.62,0.645	-0.152
ENSMUSG00000048200	Cracr2b	chr7	+	141465765	141465837	141465263	141465356	141466045	141466613	29,40,31	6,9,5	32,31,15	33,30,19	197	125	8.81226263642e-07	0.754,0.738,0.797	0.381,0.396,0.334	0.393
ENSMUSG00000014353	Tmem87b	chr2	+	128839147	128839221	128837301	128837395	128840731	128840803	19,17,13	38,67,51	39,37,44	31,32,33	199	125	9.1214710389e-07	0.239,0.137,0.138	0.441,0.421,0.456	-0.268
ENSMUSG00000029810	Tmem176b	chr6	-	48840360	48840453	48838171	48838365	48840995	48841117	75,58,95	60,54,71	83,59,74	170,129,134	218	125	1.62264229155e-06	0.418,0.381,0.434	0.219,0.208,0.24	0.189
ENSMUSG00000024969	Mark2	chr19	-	7281797	7281959	7280997	7281255	7282725	7282823	947,831,1074	47,49,78	775,600,560	115,97,54	287	125	1.84605665923e-06	0.898,0.881,0.857	0.746,0.729,0.819	0.114
ENSMUSG00000070733	Fryl	chr5	-	73115255	73115300	73112748	73112852	73118483	73118585	45,52,46	23,43,24	31,30,31	79,63,58	170	125	2.00145422051e-06	0.59,0.471,0.585	0.224,0.259,0.282	0.294
ENSMUSG00000021709	Erbin	chr13	-	103830187	103830331	103824719	103824926	103833497	103835028	30,36,32	37,76,56	78,90,45	25,14,25	269	125	2.10717223456e-06	0.274,0.18,0.21	0.592,0.749,0.455	-0.377
ENSMUSG00000063663	Brwd3	chrX	-	108749282	108749441	108742567	108743770	108750230	108750328	305,405,368	18,18,17	265,214,236	40,33,32	284	125	2.26941933823e-06	0.882,0.908,0.905	0.745,0.741,0.764	0.148
ENSMUSG00000055320	Tead1	chr7	+	112842039	112842102	112841887	112841950	112856797	112856932	88,102,124	7,2,2	72,55,53	21,11,9	188	125	2.62577556833e-06	0.893,0.971,0.976	0.695,0.769,0.797	0.193
ENSMUSG00000070806	Zmynd12	chr4	+	119448081	119448193	119444759	119444882	119450254	119450321	8,19,17	0,0,3	0,2,3	2,2,8	237	125	3.23673917722e-06	1.0,1.0,0.749	0.0,0.345,0.165	0.746
ENSMUSG00000037369	Kdm6a	chrX	+	18246974	18247109	18246196	18246416	18248269	18248359	234,282,336	11,12,17	258,219,200	33,38,29	260	125	3.48873938341e-06	0.911,0.919,0.905	0.79,0.735,0.768	0.147
ENSMUSG00000021156	Zmynd11	chr13	-	9710145	9710307	9698627	9698705	9720772	9720928	527,555,541	234,236,190	967,729,802	200,158,195	287	125	3.63272684778e-06	0.495,0.506,0.554	0.678,0.668,0.642	-0.144
ENSMUSG00000037514	Pank2	chr2	+	131280156	131280410	131273910	131274263	131287473	131287597	84,122,102	59,56,64	222,183,219	47,49,48	379	125	3.98924697297e-06	0.32,0.418,0.345	0.609,0.552,0.601	-0.226
ENSMUSG00000078546	Zfp995	chr17	-	21892580	21892822	21891469	21891838	21908048	21908196	8,14,7	0,0,0	12,12,12	6,2,2	367	125	4.12155387981e-06	1.0,1.0,1.0	0.405,0.671,0.671	0.418
ENSMUSG00000038485	Socs7	chr11	+	97376996	97377098	97376436	97376541	97377935	97378066	212,208,256	234,204,290	101,77,105	223,203,179	227	125	4.12155387981e-06	0.333,0.36,0.327	0.2,0.173,0.244	0.134
ENSMUSG00000028538	St3gal3	chr4	-	118054649	118054697	118031839	118031882	118107548	118107693	98,108,122	52,56,51	124,104,138	21,19,24	173	125	4.46477499053e-06	0.577,0.582,0.633	0.81,0.798,0.806	-0.207
ENSMUSG00000028689	Ccdc163	chr4	+	116714839	116714954	116714087	116714149	116741615	116741859	100,119,80	6,16,2	143,150,152	1,1,0	240	125	4.66406159247e-06	0.897,0.795,0.954	0.987,0.987,1.0	-0.109
ENSMUSG00000054252	Fgfr3	chr5	+	33732116	33732261	33730143	33730334	33732721	33732912	75,36,38	5,1,1	34,36,33	15,13,9	270	125	6.62558233921e-06	0.874,0.943,0.946	0.512,0.562,0.629	0.353
ENSMUSG00000027288	Zfp106	chr2	-	120539294	120539492	120531594	120532222	120545842	120545904	313,331,308	64,53,50	240,225,186	106,75,68	323	125	6.79585202396e-06	0.654,0.707,0.704	0.467,0.537,0.514	0.182
ENSMUSG00000032497	Lrrfip2	chr9	+	111193046	111193118	111190167	111190284	111199664	111199835	326,379,321	45,47,46	365,327,372	22,13,18	197	125	7.04063656705e-06	0.821,0.837,0.816	0.913,0.941,0.929	-0.103
ENSMUSG00000033737	Fndc3c1	chrX	-	106473830	106473913	106473067	106473181	106484944	106485072	340,358,390	101,94,75	121,136,163	10,3,20	208	125	7.28106291032e-06	0.669,0.696,0.758	0.879,0.965,0.83	-0.184
ENSMUSG00000024349	Tmem173	chr18	-	35739924	35740014	35739350	35739577	35740306	35740554	14,23,10	0,0,0	16,18,28	7,5,5	215	125	7.43495365159e-06	1.0,1.0,1.0	0.571,0.677,0.765	0.329
ENSMUSG00000075600	Zc3h3	chr15	-	75839255	75840564	75837466	75837663	75841849	75841915	105,112,144	0,0,1	118,98,93	6,3,8	1434	125	8.42380673393e-06	1.0,1.0,0.926	0.632,0.74,0.503	0.35
ENSMUSG00000035325	Sec31a	chr5	-	100389067	100389106	100386127	100386203	100390758	100390833	283,275,294	11,15,15	207,164,218	23,31,34	164	125	9.24544731216e-06	0.951,0.933,0.937	0.873,0.801,0.83	0.106
ENSMUSG00000042035	Igsf3	chr3	+	101432914	101432974	101431203	101431593	101435330	101435732	99,46,82	36,14,38	93,68,57	94,68,66	185	125	9.24544731216e-06	0.65,0.689,0.593	0.401,0.403,0.369	0.253
ENSMUSG00000030231	Plekha5	chr6	+	140555950	140556070	140552714	140552798	140556803	140556857	2,4,5	0,0,0	10,6,5	3,2,4	245	125	9.4372214842e-06	1.0,1.0,1.0	0.63,0.605,0.389	0.459
ENSMUSG00000036667	Tcaf1	chr6	-	42691036	42691192	42690298	42690523	42692932	42693008	6,8,6	0,0,0	7,3,10	2,2,4	281	125	9.66749822623e-06	1.0,1.0,1.0	0.609,0.4,0.527	0.488
ENSMUSG00000094526	Gm21451	chr14	+	69477395	69477606	69471858	69471995	69480071	69480287	18,10,21	5,9,4	1,6,3	0,0,0	336	125	1.00119827973e-05	0.573,0.292,0.661	1.0,1.0,1.0	-0.491
ENSMUSG00000037860	Aim2	chr1	+	173393962	173394033	173350878	173350973	173427758	173427898	10,2,4	11,1,3	0,0,0	6,1,4	196	125	1.10458190682e-05	0.367,0.561,0.46	0.0,0.0,0.0	0.463
ENSMUSG00000027259	Adal	chr2	+	121148240	121148322	121146032	121146120	121150219	121150346	145,169,139	3,1,2	154,161,165	18,14,9	207	125	1.46282329634e-05	0.967,0.99,0.977	0.838,0.874,0.917	0.102
ENSMUSG00000055320	Tead1	chr7	+	112842039	112842102	112841887	112841950	112856052	112856064	9,20,15	0,0,0	52,30,30	11,6,9	188	125	1.51218460424e-05	1.0,1.0,1.0	0.759,0.769,0.689	0.261
ENSMUSG00000059005	Hnrnpa3	chr2	+	75662844	75662925	75662660	75662756	75665027	75665150	4,1,2	0,0,0	6,13,11	12,7,11	206	125	1.60075627681e-05	1.0,1.0,1.0	0.233,0.53,0.378	0.62
ENSMUSG00000057363	Uxs1	chr1	-	43797244	43797305	43780064	43780169	43827614	43827800	4,6,7	2,4,3	13,3,9	0,0,0	186	125	1.60075627681e-05	0.573,0.502,0.611	1.0,1.0,1.0	-0.438
ENSMUSG00000012114	Med15	chr16	-	17671544	17671673	17655677	17655805	17673068	17673398	114,115,176	26,23,31	233,181,151	21,0,10	254	125	2.06837281422e-05	0.683,0.711,0.736	0.845,1.0,0.881	-0.199
ENSMUSG00000027201	Myef2	chr2	-	125098796	125098847	125098449	125098518	125100318	125100420	178,254,219	590,666,642	325,263,344	621,417,542	176	125	2.19280110599e-05	0.176,0.213,0.195	0.271,0.309,0.311	-0.102
ENSMUSG00000030189	Ybx3	chr6	-	131375973	131376180	131370322	131370414	131379357	131379480	1635,1672,1675	361,383,409	1899,1542,1473	803,544,539	332	125	2.24418807546e-05	0.63,0.622,0.607	0.471,0.516,0.507	0.122
ENSMUSG00000023353	Agap3	chr5	+	24498069	24498207	24492957	24493126	24500122	24500345	15,9,13	0,1,0	4,4,6	5,3,2	263	125	2.45544675194e-05	1.0,0.811,1.0	0.275,0.388,0.588	0.52
ENSMUSG00000005417	Mprip	chr11	+	59772151	59772217	59771616	59771702	59775515	59776223	1835,1676,1855	567,538,587	1609,1328,1217	829,660,641	191	125	2.48341327391e-05	0.679,0.671,0.674	0.56,0.568,0.554	0.114
ENSMUSG00000034109	Golim4	chr3	-	75902400	75902484	75897970	75898132	75903246	75903329	305,313,296	156,148,178	442,360,299	120,100,88	209	125	2.6774572114e-05	0.539,0.558,0.499	0.688,0.683,0.67	-0.148
ENSMUSG00000031012	Cask	chrX	-	13550946	13550982	13549164	13549361	13552372	13552441	165,141,143	194,210,199	102,59,63	238,178,177	161	125	2.75767738462e-05	0.398,0.343,0.358	0.25,0.205,0.217	0.142
ENSMUSG00000071266	Zfp946	chr17	+	22428480	22428565	22424258	22424429	22444167	22444291	103,146,119	11,15,11	206,160,140	5,2,2	210	125	2.85158066213e-05	0.848,0.853,0.866	0.961,0.979,0.977	-0.117
ENSMUSG00000006276	Eps15l1	chr8	-	72358312	72358445	72345965	72346171	72367903	72367986	520,480,472	31,45,30	359,299,343	61,44,58	258	125	2.85158066213e-05	0.89,0.838,0.884	0.74,0.767,0.741	0.121
ENSMUSG00000028849	Map7d1	chr4	-	126238521	126238632	126237155	126237278	126240022	126240137	256,227,275	84,80,64	237,190,155	174,103,92	236	125	2.85158066213e-05	0.617,0.6,0.695	0.419,0.494,0.472	0.176
ENSMUSG00000031565	Fgfr1	chr8	+	25563373	25563524	25562137	25562328	25564339	25564484	357,343,339	244,256,216	359,291,268	110,89,120	276	125	2.89811589248e-05	0.399,0.378,0.415	0.596,0.597,0.503	-0.168
ENSMUSG00000019792	Trmt11	chr10	-	30591020	30591102	30590842	30590935	30594114	30594188	145,162,150	1,4,6	172,134,137	13,21,17	207	125	2.89811589248e-05	0.989,0.961,0.938	0.889,0.794,0.83	0.125
ENSMUSG00000037989	Wnk2	chr13	-	49072501	49072795	49071990	49072040	49076136	49076664	152,118,216	41,32,33	97,60,77	60,46,42	419	125	3.12991072127e-05	0.525,0.524,0.661	0.325,0.28,0.354	0.25
ENSMUSG00000030172	Erc1	chr6	-	119824385	119825209	119796906	119797323	119847876	119848099	113,208,150	0,1,1	144,140,125	13,3,6	949	125	3.13390771597e-05	1.0,0.965,0.952	0.593,0.86,0.733	0.244
ENSMUSG00000066191	Anks6	chr4	-	47046009	47046054	47044819	47045024	47049068	47049571	57,48,52	0,0,0	35,32,30	3,5,6	170	125	3.4159272338e-05	1.0,1.0,1.0	0.896,0.825,0.786	0.164
ENSMUSG00000020451	Limk2	chr11	-	3361782	3361825	3361020	3361108	3370968	3371335	4,2,1	0,0,0	7,6,7	5,3,4	168	125	3.4159272338e-05	1.0,1.0,1.0	0.51,0.598,0.566	0.442
ENSMUSG00000024592	C330018D20Rik	chr18	-	56958522	56958579	56955832	56957921	56973383	56973484	156,156,158	14,9,6	121,91,116	24,26,20	182	125	3.4592033387e-05	0.884,0.923,0.948	0.776,0.706,0.799	0.158
ENSMUSG00000048200	Cracr2b	chr7	+	141465518	141465685	141465263	141465356	141466045	141466613	69,53,71	6,9,5	82,47,48	33,30,19	292	125	3.5033700431e-05	0.831,0.716,0.859	0.515,0.401,0.52	0.323
ENSMUSG00000030172	Erc1	chr6	-	119824385	119824619	119796906	119797323	119847876	119848102	96,182,112	0,1,1	112,122,98	13,3,6	359	125	3.70716962448e-05	1.0,0.984,0.975	0.75,0.934,0.85	0.142
ENSMUSG00000078773	Rad54b	chr4	+	11583676	11583722	11569820	11569932	11593620	11593653	5,2,6	86,92,74	25,14,18	102,89,57	171	125	4.02553478103e-05	0.041,0.016,0.056	0.152,0.103,0.188	-0.11
ENSMUSG00000041674	BC006965	chr11	-	112669200	112669327	112663926	112664956	112672083	112672234	6,6,2	0,0,0	22,10,11	4,5,2	252	125	4.2080321431e-05	1.0,1.0,1.0	0.732,0.498,0.732	0.346
ENSMUSG00000014426	Map3k4	chr17	-	12242649	12242805	12239969	12240070	12243499	12243596	81,98,96	137,149,188	32,45,53	141,164,175	281	125	4.24690188436e-05	0.208,0.226,0.185	0.092,0.109,0.119	0.1
ENSMUSG00000023707	Ogfod2	chr5	+	124114064	124114192	124113428	124113528	124114478	124114645	68,46,101	0,1,1	68,58,68	8,11,3	253	125	4.54820224304e-05	1.0,0.958,0.98	0.808,0.723,0.918	0.163
ENSMUSG00000029924	Slc37a3	chr6	-	39354976	39355122	39352653	39352750	39357399	39357483	264,292,243	36,23,20	583,479,502	16,21,17	271	125	4.76158652358e-05	0.772,0.854,0.849	0.944,0.913,0.932	-0.105
ENSMUSG00000059142	Zfp945	chr17	-	22861731	22861852	22861505	22861561	22865246	22865336	24,32,35	92,89,100	80,86,72	117,85,104	246	125	4.84141240637e-05	0.117,0.154,0.151	0.258,0.34,0.26	-0.145
ENSMUSG00000079557	March2	chr17	-	33715942	33716062	33709744	33709972	33718545	33718591	46,31,37	34,34,36	37,16,47	91,69,100	245	125	5.04026394301e-05	0.408,0.317,0.344	0.172,0.106,0.193	0.199
ENSMUSG00000021775	Nr1d2	chr14	-	18219967	18220056	18216649	18216794	18221986	18222253	55,58,48	8,2,6	96,87,80	1,0,0	214	125	5.13945094933e-05	0.801,0.944,0.824	0.982,1.0,1.0	-0.138
ENSMUSG00000038319	Kcnh2	chr5	-	24321244	24321422	24319588	24320149	24321635	24321822	173,131,135	18,21,15	35,31,21	1,0,0	303	125	5.24445067695e-05	0.799,0.72,0.788	0.935,1.0,1.0	-0.209
ENSMUSG00000005899	Smpd4	chr16	+	17635481	17635568	17631985	17632057	17638495	17638641	82,71,105	277,234,270	196,149,154	287,275,241	212	125	5.25367363204e-05	0.149,0.152,0.187	0.287,0.242,0.274	-0.105
ENSMUSG00000028842	Ago3	chr4	-	126403164	126403301	126376906	126377041	126404204	126404335	39,47,27	6,2,6	51,38,39	0,0,0	262	125	5.42519316873e-05	0.756,0.918,0.682	1.0,1.0,1.0	-0.215
ENSMUSG00000040782	Rfwd2	chr1	+	159288904	159289040	159284547	159284662	159306572	159306598	5,5,11	4,3,1	2,7,2	0,0,0	261	125	5.7583876143e-05	0.374,0.444,0.84	1.0,1.0,1.0	-0.447
ENSMUSG00000042605	Atxn2	chr5	+	121813384	121813553	121811384	121811612	121814337	121814720	520,481,525	214,268,264	308,311,290	294,230,241	294	125	6.36202849573e-05	0.508,0.433,0.458	0.308,0.365,0.338	0.129
ENSMUSG00000030990	Pgap2	chr7	+	102222781	102222801	102210371	102210591	102226270	102226445	0,0,0	25,7,9	4,4,3	12,9,5	145	125	7.15972830607e-05	0.0,0.0,0.0	0.223,0.277,0.341	-0.28
ENSMUSG00000004698	Hdac9	chr12	-	34407765	34407897	34402751	34402867	34429497	34429619	6,13,26	0,0,1	22,9,15	11,2,3	257	125	7.54726902813e-05	1.0,1.0,0.927	0.493,0.686,0.709	0.346
ENSMUSG00000058881	Zfp516	chr18	+	82993069	82993189	82986743	82988198	83001272	83005314	560,456,497	30,33,56	457,329,350	76,62,53	245	125	7.63230517042e-05	0.905,0.876,0.819	0.754,0.73,0.771	0.115
ENSMUSG00000050174	Nudt6	chr3	-	37409507	37409562	37404985	37405491	37416700	37416904	5,4,6	0,0,0	5,7,6	1,4,3	180	125	8.05283403907e-05	1.0,1.0,1.0	0.776,0.549,0.581	0.365
ENSMUSG00000025404	R3hdm2	chr10	+	127471767	127472000	127459494	127459575	127483975	127484218	4,7,9	0,0,0	6,6,9	2,4,1	358	125	8.28955784692e-05	1.0,1.0,1.0	0.512,0.344,0.759	0.462
ENSMUSG00000030987	Stim1	chr7	+	102428773	102428866	102427081	102427317	102430884	102430928	19,12,9	5,7,11	5,3,5	33,22,18	218	125	8.83032517181e-05	0.685,0.496,0.319	0.08,0.073,0.137	0.403
ENSMUSG00000026991	Pkp4	chr2	+	59350493	59350622	59347923	59348041	59354202	59354824	554,533,564	254,173,236	456,410,393	319,290,261	254	125	8.92426068145e-05	0.518,0.603,0.54	0.413,0.41,0.426	0.137
ENSMUSG00000031712	Il15	chr8	-	82402289	82402404	82379488	82379615	82402738	82402873	24,9,4	2,0,0	7,0,2	4,2,3	240	125	8.92426068145e-05	0.862,1.0,1.0	0.477,0.0,0.258	0.709
ENSMUSG00000042210	Abhd14a	chr9	-	106445525	106445834	106444089	106444306	106447530	106447563	171,190,166	47,53,67	225,157,173	148,102,121	434	125	9.93791724573e-05	0.512,0.508,0.416	0.305,0.307,0.292	0.177
ENSMUSG00000034813	Grip1	chr10	+	120077227	120077387	120075289	120075479	120086951	120087260	6,2,11	19,20,19	19,12,19	9,8,8	285	125	9.93791724573e-05	0.122,0.042,0.203	0.481,0.397,0.51	-0.34
ENSMUSG00000052512	Nav2	chr7	+	49552839	49552905	49551596	49552049	49556909	49557070	23,15,24	107,60,83	42,52,33	73,59,54	191	125	0.000105131249708	0.123,0.141,0.159	0.274,0.366,0.286	-0.168
ENSMUSG00000026743	Mllt10	chr2	+	18162316	18162886	18146776	18146872	18186217	18186396	5,12,7	0,0,1	0,2,5	2,2,1	695	125	0.00010785568273	1.0,1.0,0.557	0.0,0.152,0.473	0.644
ENSMUSG00000032479	Map4	chr9	+	110071025	110071139	110068692	110068985	110078002	110078084	175,180,208	64,71,62	183,180,157	126,108,123	239	125	0.000114930273265	0.588,0.57,0.637	0.432,0.466,0.4	0.166
ENSMUSG00000075225	Gm29096	chr10	-	41678739	41678897	41673805	41673958	41680215	41680354	9,18,5	0,0,0	19,5,5	2,6,1	283	125	0.000115907713952	1.0,1.0,1.0	0.808,0.269,0.688	0.412
ENSMUSG00000057751	Megf6	chr4	+	154258859	154258994	154255995	154256124	154262513	154262639	0,0,1	6,15,2	5,7,7	9,5,8	260	125	0.000117961870142	0.0,0.0,0.194	0.211,0.402,0.296	-0.238
ENSMUSG00000032582	Rbm6	chr9	-	107852124	107853674	107847267	107847337	107860348	107860459	98,86,121	0,1,0	93,60,57	7,2,2	1675	125	0.000121218040251	1.0,0.865,1.0	0.498,0.691,0.68	0.332
ENSMUSG00000022677	Fopnl	chr16	-	14313815	14314013	14304453	14304587	14317293	14317347	524,442,436	69,41,73	330,246,316	91,72,76	323	125	0.000129791143031	0.746,0.807,0.698	0.584,0.569,0.617	0.16
ENSMUSG00000061544	Zfp229	chr17	+	21734620	21734739	21733679	21733958	21736057	21736081	0,2,9	39,55,52	27,7,11	55,24,42	244	125	0.000133953686513	0.0,0.018,0.081	0.201,0.13,0.118	-0.117
ENSMUSG00000064302	Clasp1	chr1	+	118541674	118541698	118539265	118539369	118543101	118543346	117,129,106	117,163,101	111,112,105	275,212,188	149	125	0.000136399905072	0.456,0.399,0.468	0.253,0.307,0.319	0.148
ENSMUSG00000028549	Itgb3bp	chr4	-	99802096	99802232	99789600	99789679	99814057	99814100	379,416,465	206,192,178	211,178,208	182,152,157	261	125	0.000136399905072	0.468,0.509,0.556	0.357,0.359,0.388	0.143
ENSMUSG00000025217	Btrc	chr19	+	45456532	45456610	45423132	45423240	45471014	45471104	240,252,252	6,8,23	256,163,201	40,29,20	203	125	0.000141156507187	0.961,0.951,0.871	0.798,0.776,0.861	0.116
ENSMUSG00000021816	Ppp3cb	chr14	-	20503246	20503276	20499867	20501662	20508623	20508721	377,408,369	113,124,132	326,340,335	206,186,172	155	125	0.000141156507187	0.729,0.726,0.693	0.561,0.596,0.611	0.127
ENSMUSG00000005312	Ubqln1	chr13	-	58180821	58180905	58179552	58179668	58183181	58183324	1295,1138,1338	421,405,471	818,685,689	475,372,366	209	125	0.000141156507187	0.648,0.627,0.629	0.507,0.524,0.53	0.114
ENSMUSG00000026767	Fam188a	chr2	-	12403997	12404168	12397492	12397566	12405859	12405920	50,39,48	7,9,6	70,62,112	2,2,1	296	125	0.000148738939	0.751,0.647,0.772	0.937,0.929,0.979	-0.225
ENSMUSG00000033364	Usp37	chr1	-	74459914	74459980	74456078	74456220	74461565	74461730	155,98,136	48,36,38	160,108,129	120,59,91	191	125	0.000148898617839	0.679,0.64,0.701	0.466,0.545,0.481	0.176
ENSMUSG00000042523	Dnal1	chr12	+	84121154	84121321	84114370	84114399	84124474	84124584	39,24,44	0,0,0	29,23,21	8,1,2	292	125	0.000149026177089	1.0,1.0,1.0	0.608,0.908,0.818	0.222
ENSMUSG00000066880	Zfp617	chr8	+	71929137	71929198	71928201	71928328	71932018	71932495	415,387,407	73,96,94	328,299,300	140,105,125	186	125	0.000152587055133	0.793,0.73,0.744	0.612,0.657,0.617	0.127
ENSMUSG00000051527	Usp29	chr7	+	6737564	6737634	6730854	6731302	6738792	6738945	6,13,7	0,0,0	12,13,11	7,0,8	195	125	0.000154569788375	1.0,1.0,1.0	0.524,1.0,0.468	0.336
ENSMUSG00000003534	Ddr1	chr17	-	35686480	35686591	35685305	35685550	35687144	35687310	1453,1245,1758	567,417,631	1940,1692,1484	443,380,345	236	125	0.000164392012378	0.576,0.613,0.596	0.699,0.702,0.695	-0.104
ENSMUSG00000028919	Arhgef19	chr4	+	141244817	141244966	141242868	141243010	141246174	141246412	827,788,911	126,79,105	1422,1120,1045	303,232,214	274	125	0.000166791095518	0.75,0.82,0.798	0.682,0.688,0.69	0.103
ENSMUSG00000023994	Nfya	chr17	-	48398981	48399065	48395649	48395796	48400437	48400580	260,182,199	190,193,172	330,270,201	162,125,95	209	125	0.000169176396439	0.45,0.361,0.409	0.549,0.564,0.559	-0.151
ENSMUSG00000063889	Crem	chr18	-	3327493	3327591	3325360	3325478	3337379	3337679	46,30,21	13,13,12	27,20,12	37,37,19	223	125	0.000170414853657	0.665,0.564,0.495	0.29,0.233,0.261	0.313
ENSMUSG00000044906	4930503L19Rik	chr18	-	70463961	70464064	70452212	70453388	70467334	70467485	41,77,62	6,6,12	107,83,85	1,3,1	228	125	0.000172478108087	0.789,0.876,0.739	0.983,0.938,0.979	-0.165
ENSMUSG00000059005	Hnrnpa3	chr2	+	75663570	75663714	75662660	75662756	75665027	75665150	42,26,37	0,0,0	167,116,124	12,7,11	269	125	0.000172478108087	1.0,1.0,1.0	0.866,0.885,0.84	0.136
ENSMUSG00000097215	Gm26550	chr7	-	24637118	24637224	24636432	24636709	24637881	24637916	4,6,18	0,0,0	24,35,18	7,3,4	231	125	0.00018122265802	1.0,1.0,1.0	0.65,0.863,0.709	0.259
ENSMUSG00000024381	Bin1	chr18	+	32426223	32426352	32424819	32424967	32431670	32431742	360,350,355	132,150,143	169,163,171	110,108,156	254	125	0.000186231468488	0.573,0.535,0.55	0.431,0.426,0.35	0.15
ENSMUSG00000000827	Tpd52l2	chr2	+	181502875	181502935	181501904	181502053	181508165	181508267	1107,1138,1235	263,260,275	1053,840,845	396,296,324	185	125	0.000192730020952	0.74,0.747,0.752	0.642,0.657,0.638	0.101
ENSMUSG00000027985	Lef1	chr3	+	131204932	131204973	131204255	131204304	131223075	131224356	575,497,516	361,229,339	683,577,469	240,169,173	166	125	0.000194907875944	0.545,0.62,0.534	0.682,0.72,0.671	-0.125
ENSMUSG00000049690	Nckap5	chr1	-	125940162	125940237	125914959	125915021	125981382	125981697	3,1,2	0,0,0	19,27,13	4,6,11	200	125	0.000194907875944	1.0,1.0,1.0	0.748,0.738,0.425	0.363
ENSMUSG00000005069	Pex5	chr6	-	124404132	124404243	124403811	124403907	124404629	124404720	224,227,218	107,108,123	231,213,154	205,175,211	236	125	0.000194907875944	0.526,0.527,0.484	0.374,0.392,0.279	0.164
ENSMUSG00000038930	Rccd1	chr7	-	80320091	80320213	80319245	80319341	80320861	80321155	60,114,106	1,0,1	67,56,61	8,5,3	247	125	0.000194907875944	0.968,1.0,0.982	0.809,0.85,0.911	0.127
ENSMUSG00000004562	Arhgef40	chr14	+	52003972	52004116	52003653	52003758	52004599	52004742	75,97,155	11,3,6	261,207,207	3,2,0	269	125	0.000194907875944	0.76,0.938,0.923	0.976,0.98,1.0	-0.112
ENSMUSG00000028563	Tm2d1	chr4	-	98365562	98365636	98357917	98358047	98374919	98375028	76,46,50	8,1,9	65,39,65	1,0,0	199	125	0.000224673786705	0.856,0.967,0.777	0.976,1.0,1.0	-0.125
ENSMUSG00000001151	Pcnt	chr10	-	76403623	76403644	76401331	76401535	76403757	76403874	65,82,74	40,53,37	67,52,57	19,8,8	146	125	0.000224673786705	0.582,0.57,0.631	0.751,0.848,0.859	-0.225
ENSMUSG00000109129	Gm44973	chr7	+	5017436	5018039	5015495	5015560	5032762	5033097	39,34,23	0,0,0	18,30,15	2,2,3	728	125	0.000224673786705	1.0,1.0,1.0	0.607,0.72,0.462	0.404
ENSMUSG00000107283	Mpv17	chr5	-	31145239	31145278	31144699	31144752	31145494	31145590	58,56,59	16,15,9	42,44,44	32,28,33	164	125	0.000228093722818	0.734,0.74,0.833	0.5,0.545,0.504	0.253
ENSMUSG00000027520	Zdbf2	chr1	+	63275095	63275178	63273264	63273472	63277930	63277983	6,7,12	1,7,2	0,3,0	11,3,9	208	125	0.00026337561274	0.783,0.375,0.783	0.0,0.375,0.0	0.522
ENSMUSG00000028402	Mpdz	chr4	-	81313499	81313598	81310156	81310319	81320345	81320523	185,198,248	14,19,17	148,119,99	27,28,23	224	125	0.000264150258852	0.881,0.853,0.891	0.754,0.703,0.706	0.154
ENSMUSG00000038346	Zfp384	chr6	+	125031670	125032612	125030797	125031022	125033239	125033318	340,290,456	26,25,37	243,202,209	36,42,43	1067	125	0.00026516621109	0.605,0.576,0.591	0.442,0.36,0.363	0.202
ENSMUSG00000026866	Kynu	chr2	+	43628952	43629051	43604141	43604288	43631545	43631619	15,30,34	1,10,9	3,6,5	0,0,0	224	125	0.000273305276592	0.893,0.626,0.678	1.0,1.0,1.0	-0.268
ENSMUSG00000034480	Diaph2	chrX	+	129825926	129825947	129821238	129821343	129902899	129903039	28,14,13	0,0,0	25,12,12	7,2,2	146	125	0.000274580250262	1.0,1.0,1.0	0.754,0.837,0.837	0.191
ENSMUSG00000042377	Fam83g	chr11	+	61702456	61703717	61701642	61701767	61707364	61709951	79,88,86	6,2,1	94,88,77	0,0,0	1386	125	0.000297627487778	0.543,0.799,0.886	1.0,1.0,1.0	-0.257
ENSMUSG00000022378	Fam49b	chr15	-	63970929	63970968	63950005	63950127	63997897	63997969	20,29,34	8,6,4	46,38,44	1,0,2	164	125	0.000321583619635	0.656,0.787,0.866	0.972,1.0,0.944	-0.202
ENSMUSG00000028943	Espn	chr4	-	152131051	152131294	152130768	152130961	152131788	152131857	70,46,64	5,3,7	50,40,64	0,1,0	368	125	0.000344642729448	0.826,0.839,0.756	1.0,0.931,1.0	-0.17
ENSMUSG00000055320	Tead1	chr7	+	112842039	112842102	112839415	112839480	112856052	112856064	72,79,85	0,0,4	155,114,92	12,18,6	188	125	0.000347773179699	1.0,1.0,0.934	0.896,0.808,0.911	0.106
ENSMUSG00000049225	Pdp1	chr4	-	11965613	11965648	11959806	11962233	11965883	11965927	23,17,25	1,0,0	25,15,14	3,4,6	160	125	0.000360102558344	0.947,1.0,1.0	0.867,0.746,0.646	0.229
ENSMUSG00000022789	Dnm1l	chr16	-	16318444	16318477	16316601	16316778	16319451	16319508	186,180,144	57,50,56	151,130,150	113,87,78	158	125	0.000374664954552	0.721,0.74,0.67	0.514,0.542,0.603	0.157
ENSMUSG00000029810	Tmem176b	chr6	-	48840360	48840453	48838171	48838365	48841347	48841370	63,48,77	0,0,0	65,41,52	4,9,1	218	125	0.000376231182715	1.0,1.0,1.0	0.903,0.723,0.968	0.135
ENSMUSG00000058317	Ube2e2	chr14	-	18727363	18727405	18630298	18630431	18888265	18888449	3,5,4	9,18,8	1,0,0	27,14,16	167	125	0.00037969181691	0.2,0.172,0.272	0.027,0.0,0.0	0.206
ENSMUSG00000027793	Ccna1	chr3	-	55045966	55046100	55045474	55045708	55047208	55047322	0,1,1	4,1,6	8,11,3	4,3,2	259	125	0.00042158622274	0.0,0.326,0.074	0.491,0.639,0.42	-0.383
ENSMUSG00000033981	Gria2	chr3	-	80691319	80691434	80690403	80690518	80692284	80692532	4,9,2	0,0,0	76,62,50	14,12,10	240	125	0.00042158622274	1.0,1.0,1.0	0.739,0.729,0.723	0.27
ENSMUSG00000087178	A230056P14Rik	chr7	+	55976579	55976667	55975691	55975830	55976763	55976984	63,52,55	0,0,0	67,53,49	6,4,4	213	125	0.000462722293423	1.0,1.0,1.0	0.868,0.886,0.878	0.123
ENSMUSG00000028252	Ccnc	chr4	+	21747482	21747576	21746655	21746774	21748136	21750546	106,108,149	47,56,60	126,94,91	98,83,100	219	125	0.000478267515649	0.563,0.524,0.586	0.423,0.393,0.342	0.172
ENSMUSG00000023994	Nfya	chr17	-	48398981	48399068	48395649	48395796	48400437	48400580	299,189,203	190,193,172	348,283,240	162,125,95	212	125	0.000478267515649	0.481,0.366,0.41	0.559,0.572,0.598	-0.157
ENSMUSG00000038500	Prr3	chr17	-	35978710	35978781	35978163	35978443	35979126	35979255	103,81,97	58,55,41	99,72,70	119,99,72	196	125	0.00048210912443	0.531,0.484,0.601	0.347,0.317,0.383	0.19
ENSMUSG00000044807	Zfp354c	chr11	-	50817288	50817359	50817192	50817211	50817792	50817935	1,8,4	0,0,0	4,5,8	3,2,2	196	125	0.000499046512037	1.0,1.0,1.0	0.46,0.615,0.718	0.402
ENSMUSG00000038485	Socs7	chr11	+	97376996	97377098	97373065	97373130	97377935	97378066	82,92,95	31,26,33	45,34,42	36,50,30	227	125	0.000499868642241	0.593,0.661,0.613	0.408,0.272,0.435	0.251
ENSMUSG00000032076	Cadm1	chr9	+	47829376	47829409	47818733	47818817	47848166	47848298	243,328,281	332,329,355	235,190,240	467,420,411	158	125	0.0005224046652	0.367,0.441,0.385	0.285,0.264,0.316	0.109
ENSMUSG00000033526	Ppip5k1	chr2	-	121326851	121326914	121321654	121321792	121327644	121327770	37,29,62	17,14,12	24,8,13	28,14,22	188	125	0.000533202587241	0.591,0.579,0.775	0.363,0.275,0.282	0.342
ENSMUSG00000037134	Prmt9	chr8	+	77562448	77562516	77560806	77560974	77563975	77564082	82,120,101	0,3,7	109,79,72	15,15,8	193	125	0.000537361669962	1.0,0.963,0.903	0.825,0.773,0.854	0.138
ENSMUSG00000001089	Luzp1	chr4	+	136539124	136539216	136521340	136521443	136540355	136543518	323,289,299	99,108,114	263,219,147	156,127,106	217	125	0.000546793919082	0.653,0.607,0.602	0.493,0.498,0.444	0.142
ENSMUSG00000024843	Chka	chr19	+	3875734	3875788	3864647	3864759	3884471	3884585	104,126,97	35,40,40	215,138,188	40,18,26	179	125	0.000552675844942	0.675,0.687,0.629	0.79,0.843,0.835	-0.159
ENSMUSG00000028842	Ago3	chr4	-	126404204	126404413	126376906	126377041	126407741	126407862	18,15,36	4,0,6	18,15,17	0,0,0	334	125	0.000557742446662	0.627,1.0,0.692	1.0,1.0,1.0	-0.227
ENSMUSG00000023994	Nfya	chr17	-	48398984	48399065	48395649	48395796	48400437	48400580	120,115,119	190,193,172	193,144,104	162,125,95	206	125	0.000557742446662	0.277,0.266,0.296	0.42,0.411,0.399	-0.13
ENSMUSG00000026017	Carf	chr1	+	60143993	60144156	60141334	60141568	60146108	60146172	44,30,31	8,3,1	44,56,50	0,1,0	288	125	0.000590186488832	0.705,0.813,0.931	1.0,0.96,1.0	-0.17
ENSMUSG00000024993	Fam45a	chr19	+	60817530	60817610	60814591	60814808	60821206	60821355	180,162,165	2,2,7	157,95,135	12,14,10	205	125	0.000594503934958	0.982,0.98,0.935	0.889,0.805,0.892	0.104
ENSMUSG00000058076	Sdhc	chr1	-	171145755	171145812	171138693	171138755	171150558	171150591	3,1,12	2,4,2	10,12,22	1,0,0	182	125	0.000625462889558	0.507,0.147,0.805	0.873,1.0,1.0	-0.471
ENSMUSG00000023079	Gtf2ird1	chr5	-	134366835	134366916	134363953	134363979	134376106	134376135	357,375,291	328,401,325	323,288,346	587,499,490	206	125	0.00062728718933	0.398,0.362,0.352	0.25,0.259,0.3	0.101
ENSMUSG00000029676	Pot1a	chr6	-	25800283	25800510	25794559	25794674	25805874	25805941	81,92,76	6,32,16	161,146,128	7,6,3	352	125	0.000647536643628	0.827,0.505,0.628	0.891,0.896,0.938	-0.255
ENSMUSG00000034681	Rnps1	chr17	+	24415040	24415162	24414674	24414734	24418037	24418218	1034,1153,1237	795,789,738	1053,867,1025	445,401,461	247	125	0.000647788470795	0.397,0.425,0.459	0.545,0.522,0.529	-0.105
ENSMUSG00000028689	Ccdc163	chr4	+	116709239	116709273	116708703	116709094	116709437	116709619	79,72,92	4,5,1	87,98,106	23,8,21	159	125	0.000648103175534	0.939,0.919,0.986	0.748,0.906,0.799	0.13
ENSMUSG00000027939	Nup210l	chr3	+	90207282	90207484	90203707	90203955	90211755	90211830	2,10,7	2,0,8	7,10,13	0,0,0	327	125	0.000648103175534	0.277,1.0,0.251	1.0,1.0,1.0	-0.491
ENSMUSG00000036792	Mbd5	chr2	+	49278580	49279783	49274562	49274774	49313649	49313725	17,36,25	2,2,3	48,37,49	0,0,1	1328	125	0.000664691198923	0.444,0.629,0.44	1.0,1.0,0.822	-0.436
ENSMUSG00000005069	Pex5	chr6	-	124404132	124404222	124403811	124403907	124404629	124404720	90,71,73	107,108,123	95,59,60	205,175,211	215	125	0.000683000247995	0.328,0.277,0.257	0.212,0.164,0.142	0.115
ENSMUSG00000020181	Nav3	chr10	-	109866930	109866999	109863751	109863891	109880534	109880718	4,3,5	5,2,2	6,4,5	0,0,1	194	125	0.00071473105282	0.34,0.491,0.617	1.0,1.0,0.763	-0.438
ENSMUSG00000033287	Kctd17	chr15	+	78436900	78436994	78435584	78435710	78437157	78437579	130,116,143	57,26,63	150,122,118	19,21,11	219	125	0.000724900969588	0.566,0.718,0.564	0.818,0.768,0.86	-0.199
ENSMUSG00000028115	Bnipl	chr3	-	95250166	95250262	95249805	95249870	95250964	95251193	217,197,211	20,15,30	339,263,313	98,69,51	221	125	0.000733160310998	0.86,0.881,0.799	0.662,0.683,0.776	0.14
ENSMUSG00000107283	Mpv17	chr5	-	31144893	31145278	31144073	31144752	31145494	31145590	51,49,50	16,15,9	37,38,35	32,28,33	510	125	0.000738228546385	0.439,0.445,0.577	0.221,0.25,0.206	0.261
ENSMUSG00000029822	Osbpl3	chr6	-	50346010	50346103	50344873	50345030	50346327	50346431	261,228,238	16,26,14	355,287,271	89,38,43	218	125	0.000772599684065	0.903,0.834,0.907	0.696,0.812,0.783	0.118
ENSMUSG00000039206	Daglb	chr5	+	143472946	143473118	143466952	143467104	143478413	143478536	37,23,43	6,6,6	54,39,37	1,1,1	297	125	0.000866924013911	0.722,0.617,0.751	0.958,0.943,0.94	-0.25
ENSMUSG00000093593	Gm20683	chr17	-	25836410	25836572	25835968	25836193	25839291	25839494	6,10,24	0,0,0	22,25,20	5,2,2	287	125	0.000885028725963	1.0,1.0,1.0	0.657,0.845,0.813	0.228
ENSMUSG00000002326	Gmpr2	chr14	+	55676927	55677034	55675558	55675732	55677870	55678030	10,2,7	6,3,0	8,11,11	0,0,0	232	125	0.000907237440439	0.473,0.264,1.0	1.0,1.0,1.0	-0.421
ENSMUSG00000026646	Suv39h2	chr2	-	3472501	3472647	3464266	3464926	3474702	3474960	307,288,293	59,84,48	337,227,251	141,96,106	271	125	0.000945762510982	0.706,0.613,0.738	0.524,0.522,0.522	0.163
ENSMUSG00000027075	Slc43a1	chr2	+	84859688	84859830	84855470	84855649	84862882	84863578	3,16,2	5,4,0	2,5,1	0,0,0	267	125	0.00105683143628	0.219,0.652,1.0	1.0,1.0,1.0	-0.376
ENSMUSG00000046364	Rpl27a	chr7	+	109519917	109519993	109519584	109519648	109520467	109520642	233,222,215	15,14,12	206,171,176	33,31,21	201	125	0.00106250322667	0.906,0.908,0.918	0.795,0.774,0.839	0.108
ENSMUSG00000040613	Apobec1	chr6	-	122588144	122588172	122581352	122581750	122591086	122591260	46,33,25	15,8,11	15,8,12	1,0,1	153	125	0.0011000592407	0.715,0.771,0.65	0.925,1.0,0.907	-0.232
ENSMUSG00000001418	Glmp	chr3	+	88326114	88326312	88325081	88325201	88327856	88328113	1,2,2	5,2,0	5,6,5	0,0,1	323	125	0.00121105693446	0.072,0.279,1.0	1.0,1.0,0.659	-0.436
ENSMUSG00000026113	Inpp4a	chr1	+	37374274	37374289	37372310	37372419	37377577	37377761	0,0,7	22,40,32	10,6,7	4,12,16	140	125	0.00122884002906	0.0,0.0,0.163	0.691,0.309,0.281	-0.373
ENSMUSG00000109844	RP23-235J18.1	chr9	-	47297164	47297336	47270706	47270799	47360736	47360886	7,12,5	0,2,0	19,5,6	13,3,3	297	125	0.00123809943182	1.0,0.716,1.0	0.381,0.412,0.457	0.489
ENSMUSG00000039345	Mettl22	chr16	+	8482126	8482167	8477966	8478329	8482255	8482400	72,51,64	24,17,30	37,31,38	36,36,31	166	125	0.00124993995307	0.693,0.693,0.616	0.436,0.393,0.48	0.231
ENSMUSG00000031626	Sorbs2	chr8	+	45645760	45645852	45507807	45507957	45658802	45658941	2,4,5	7,9,7	0,0,1	16,6,11	217	125	0.00127191321806	0.141,0.204,0.292	0.0,0.0,0.05	0.196
ENSMUSG00000023051	Tarbp2	chr15	+	102520474	102520577	102519121	102519291	102521120	102521213	154,160,220	94,103,100	256,219,197	66,74,62	228	125	0.00127191321806	0.473,0.46,0.547	0.68,0.619,0.635	-0.151
ENSMUSG00000020527	Myo19	chr11	+	84895477	84895554	84895267	84895364	84897120	84897211	103,132,152	8,4,4	112,66,78	14,14,11	202	125	0.00130837174439	0.888,0.953,0.959	0.832,0.745,0.814	0.136
ENSMUSG00000020910	Adprm	chr11	-	67051680	67051778	67041392	67042107	67052534	67052594	108,112,103	4,4,3	121,96,83	22,7,13	223	125	0.00131291270032	0.938,0.94,0.951	0.755,0.885,0.782	0.136
ENSMUSG00000030703	Gdpd3	chr7	+	126767566	126767685	126767390	126767436	126768569	126768661	3,1,9	5,2,1	5,8,4	1,0,0	244	125	0.00131683379817	0.235,0.204,0.822	0.719,1.0,1.0	-0.486
ENSMUSG00000034951	Cog7	chr7	-	121941169	121941235	121936953	121937140	121943777	121943894	210,216,199	22,17,19	257,205,194	59,38,37	191	125	0.00140388855358	0.862,0.893,0.873	0.74,0.779,0.774	0.112
ENSMUSG00000050270	Tmem220	chr11	+	67025908	67025938	67025153	67025271	67029965	67030026	4,3,4	0,0,0	7,4,10	4,0,4	155	125	0.00144938346394	1.0,1.0,1.0	0.585,1.0,0.668	0.249
ENSMUSG00000040594	Ranbp17	chr11	-	33500679	33500770	33493250	33493417	33504681	33504828	71,93,110	5,3,1	111,85,73	14,11,12	216	125	0.00151054681652	0.892,0.947,0.985	0.821,0.817,0.779	0.136
ENSMUSG00000051736	Fam229b	chr10	-	39120225	39120396	39118867	39119034	39122176	39122335	29,21,12	0,1,0	20,18,22	4,4,2	296	125	0.00160969506402	1.0,0.899,1.0	0.679,0.655,0.823	0.247
ENSMUSG00000004789	Dlst	chr12	+	85111497	85111531	85110832	85110959	85118358	85118414	7,5,15	0,1,0	22,13,23	11,4,3	159	125	0.00169509432909	1.0,0.797,1.0	0.611,0.719,0.858	0.203
ENSMUSG00000042323	Pbrm1	chr14	+	31110414	31110579	31107108	31107310	31113848	31114004	524,445,457	228,178,192	378,295,284	235,208,196	290	125	0.00171264528021	0.498,0.519,0.506	0.409,0.379,0.384	0.117
ENSMUSG00000027506	Tpd52	chr3	-	8943550	8943577	8930787	8931174	8944610	8944712	2,0,2	27,19,35	6,1,6	1,8,1	152	125	0.00171882201775	0.057,0.0,0.045	0.831,0.093,0.831	-0.551
ENSMUSG00000031229	Atrx	chrX	-	105884306	105884420	105879908	105880018	105887714	105887839	535,590,485	65,50,49	400,293,352	82,77,50	239	125	0.0017313598699	0.811,0.861,0.838	0.718,0.666,0.786	0.113
ENSMUSG00000040187	Arntl2	chr6	+	146827215	146827324	146825166	146825228	146828098	146828186	4,4,5	4,4,5	17,21,10	2,1,2	234	125	0.00175051417213	0.348,0.348,0.348	0.82,0.918,0.728	-0.474
ENSMUSG00000041264	Uspl1	chr5	+	149187707	149187834	149184666	149184806	149188344	149188473	119,143,148	125,85,90	120,117,98	200,146,151	252	125	0.00178356185126	0.321,0.455,0.449	0.229,0.284,0.244	0.156
ENSMUSG00000026113	Inpp4a	chr1	+	37374271	37374289	37372310	37372419	37377577	37377761	25,27,36	22,40,32	47,51,29	4,12,16	143	125	0.00184267105753	0.498,0.371,0.496	0.911,0.788,0.613	-0.316
ENSMUSG00000074513	Arfip1	chr3	-	84519481	84519703	84497735	84497891	84534586	84534695	3,10,6	0,0,0	3,2,4	2,0,4	347	125	0.00185108617596	1.0,1.0,1.0	0.351,1.0,0.265	0.461
ENSMUSG00000020696	Rffl	chr11	-	82811027	82811111	82810007	82810218	82812399	82812810	146,134,177	35,32,39	279,237,211	100,115,115	209	125	0.00189205622377	0.714,0.715,0.731	0.625,0.552,0.523	0.153
ENSMUSG00000023805	Synj2	chr17	+	6029699	6029834	6028418	6028586	6032696	6032809	46,18,30	83,70,75	35,31,32	32,35,30	260	125	0.00194543061392	0.21,0.11,0.161	0.345,0.299,0.339	-0.167
ENSMUSG00000001247	Lsr	chr7	-	30962810	30962867	30959152	30959314	30971867	30972212	1,0,0	6,4,8	2,3,5	8,0,3	182	125	0.00195170486094	0.103,0.0,0.0	0.147,1.0,0.534	-0.526
ENSMUSG00000038084	Opa1	chr16	+	29597585	29597696	29589680	29589748	29602211	29602265	162,223,172	124,137,92	173,110,135	155,155,166	236	125	0.00205705906888	0.409,0.463,0.498	0.372,0.273,0.301	0.141
ENSMUSG00000015377	Dennd6b	chr15	-	89186753	89186819	89186362	89186427	89187147	89187243	21,16,27	3,5,5	20,29,26	0,1,1	191	125	0.00207049882209	0.821,0.677,0.779	1.0,0.95,0.944	-0.206
ENSMUSG00000028078	Dclk2	chr3	-	86793218	86793299	86791994	86792111	86793816	86793913	17,9,16	0,0,1	6,5,4	6,3,0	206	125	0.00207049882209	1.0,1.0,0.907	0.378,0.503,1.0	0.342
ENSMUSG00000027333	Smox	chr2	+	131520411	131520646	131520094	131520268	131522058	131522219	231,211,241	86,90,93	455,365,350	94,88,83	360	125	0.00207049882209	0.483,0.449,0.474	0.627,0.59,0.594	-0.135
ENSMUSG00000039062	Anpep	chr7	-	79843026	79843108	79842613	79842660	79848144	79848193	14,3,2	27,11,22	0,0,0	3,7,4	207	125	0.00208127604328	0.238,0.141,0.052	0.0,0.0,0.0	0.144
ENSMUSG00000034579	Pla2g3	chr11	+	3490142	3490277	3489761	3489894	3490806	3491090	13,13,12	0,2,16	8,5,5	0,0,0	260	125	0.00208363985612	1.0,0.758,0.265	1.0,1.0,1.0	-0.326
ENSMUSG00000023021	Cers5	chr15	-	99745888	99745946	99739601	99739730	99751235	99751341	2,1,5	6,2,0	6,6,9	0,0,0	183	125	0.00226132310652	0.185,0.255,1.0	1.0,1.0,1.0	-0.52
ENSMUSG00000030376	Slc8a2	chr7	+	16157146	16157425	16153194	16153294	16158803	16161063	83,72,59	0,2,0	93,82,82	7,6,3	404	125	0.00239288237996	1.0,0.918,1.0	0.804,0.809,0.894	0.137
ENSMUSG00000022724	Mina	chr16	+	59489489	59489566	59487427	59487599	59491204	59491668	0,0,1	5,1,7	6,7,8	14,14,16	202	125	0.00240388042433	0.0,0.0,0.081	0.21,0.236,0.236	-0.2
ENSMUSG00000029130	Rnf32	chr5	+	29206173	29206298	29198670	29198838	29206695	29206804	26,12,11	0,0,1	22,19,19	5,2,4	250	125	0.00241473315524	1.0,1.0,0.846	0.688,0.826,0.704	0.209
ENSMUSG00000051736	Fam229b	chr10	-	39122176	39122335	39118803	39119034	39132246	39132378	7,11,8	6,2,0	17,12,10	0,0,0	284	125	0.00241482007509	0.339,0.708,1.0	1.0,1.0,1.0	-0.318
ENSMUSG00000079481	Nhsl2	chrX	+	102073351	102073479	102071323	102071479	102076161	102076293	4,6,5	6,1,7	6,2,2	0,1,0	253	125	0.00242005830036	0.248,0.748,0.261	1.0,0.497,1.0	-0.413
ENSMUSG00000008489	Elavl2	chr4	-	91254140	91254179	91250768	91253567	91263991	91264145	1,2,12	8,3,6	1,2,3	1,0,0	164	125	0.00242348984063	0.087,0.337,0.604	0.433,1.0,1.0	-0.468
ENSMUSG00000056737	Capg	chr6	+	72549729	72549868	72549450	72549501	72555272	72555308	3,8,4	45,29,20	48,42,27	94,71,74	264	125	0.00243374882654	0.031,0.116,0.087	0.195,0.219,0.147	-0.109
ENSMUSG00000025558	Dock9	chr14	-	121577346	121577424	121575912	121576019	121578154	121578212	27,16,18	46,49,59	47,45,56	62,39,45	203	125	0.00247479310874	0.265,0.167,0.158	0.318,0.415,0.434	-0.192
ENSMUSG00000037013	Ss18	chr18	-	14637391	14637484	14636495	14636618	14640955	14641123	146,134,212	56,90,105	85,81,55	101,68,66	218	125	0.00247479310874	0.599,0.461,0.537	0.325,0.406,0.323	0.181
ENSMUSG00000037110	Ralgapa2	chr2	-	146357087	146357146	146353170	146353279	146357956	146358085	8,22,17	1,3,0	35,22,10	12,14,9	184	125	0.00254455283815	0.845,0.833,1.0	0.665,0.516,0.43	0.356
ENSMUSG00000028098	Rnf115	chr3	+	96754334	96754393	96727671	96727910	96775629	96775841	93,70,114	7,13,21	103,75,87	6,3,1	184	125	0.00256285911945	0.9,0.785,0.787	0.921,0.944,0.983	-0.125
ENSMUSG00000043384	Gprasp1	chrX	+	135796948	135797037	135796141	135796336	135797552	135797629	192,191,127	10,4,5	142,138,103	13,17,15	214	125	0.00264987190688	0.918,0.965,0.937	0.865,0.826,0.8	0.11
ENSMUSG00000024331	Dsc2	chr18	-	20032489	20032535	20031478	20032403	20033061	20033322	86,173,107	39,53,35	224,145,158	131,111,107	171	125	0.00264987190688	0.617,0.705,0.691	0.556,0.488,0.519	0.15
ENSMUSG00000047213	Ythdf3	chr3	+	16203186	16203219	16183921	16183946	16203825	16205424	10,17,8	0,0,0	15,27,11	4,1,4	158	125	0.00266582466784	1.0,1.0,1.0	0.748,0.955,0.685	0.204
ENSMUSG00000051236	Msrb3	chr10	-	120825107	120825136	120791401	120791499	120871034	120871151	2,6,8	0,0,0	18,10,8	5,2,2	154	125	0.00269474205818	1.0,1.0,1.0	0.745,0.802,0.765	0.229
ENSMUSG00000027316	Gfra4	chr2	-	131040398	131040475	131039631	131040325	131041015	131041150	6,12,5	0,0,0	21,24,28	5,2,3	202	125	0.00271983359868	1.0,1.0,1.0	0.722,0.881,0.852	0.182
ENSMUSG00000040640	Erc2	chr14	+	28317248	28317314	28302875	28303010	28475602	28478535	1,0,0	12,7,3	4,6,1	3,8,9	191	125	0.0029502202166	0.052,0.0,0.0	0.466,0.329,0.068	-0.27
ENSMUSG00000027646	Src	chr2	+	157424827	157424935	157424391	157424414	157455590	157455767	9,4,7	1,0,1	6,7,7	8,2,5	233	125	0.00317422370054	0.828,1.0,0.79	0.287,0.652,0.429	0.417
ENSMUSG00000050565	Tor1aip2	chr1	+	156041074	156041134	156040916	156041002	156051293	156053529	591,763,651	476,368,407	613,527,606	714,553,553	185	125	0.00317422370054	0.456,0.583,0.519	0.367,0.392,0.425	0.125
ENSMUSG00000039263	Npepl1	chr2	+	174119504	174119659	174116050	174116193	174120226	174120382	7,10,9	2,4,2	11,3,9	1,0,0	280	125	0.00323489438291	0.61,0.527,0.668	0.831,1.0,1.0	-0.342
ENSMUSG00000044783	Hjurp	chr1	-	88269320	88269413	88267947	88268026	88275041	88275097	213,274,270	75,47,55	508,450,448	55,48,54	218	125	0.00335499327202	0.62,0.77,0.738	0.841,0.843,0.826	-0.127
ENSMUSG00000019856	Fam184a	chr10	-	53634301	53634395	53633368	53633715	53638176	53638281	0,2,7	4,2,0	6,7,3	0,0,0	219	125	0.00338492231488	0.0,0.363,1.0	1.0,1.0,1.0	-0.546
ENSMUSG00000034681	Rnps1	chr17	+	24415040	24415162	24414674	24414734	24418456	24418612	299,350,338	252,263,225	436,322,336	207,167,148	247	125	0.00353284421478	0.375,0.402,0.432	0.516,0.494,0.535	-0.112
ENSMUSG00000028519	Dab1	chr4	+	104680069	104680108	104679452	104679572	104688382	104688442	89,84,76	9,9,15	69,73,63	47,16,32	164	125	0.00355669783108	0.883,0.877,0.794	0.528,0.777,0.6	0.216
ENSMUSG00000031729	Ist1	chr8	-	109675642	109675802	109675375	109675424	109677485	109677594	40,22,46	27,14,35	50,43,41	9,10,13	285	125	0.00355669783108	0.394,0.408,0.366	0.709,0.653,0.58	-0.258
ENSMUSG00000032059	Alg9	chr9	+	50783257	50783328	50778969	50779104	50788152	50788241	115,110,148	28,32,45	263,185,188	43,26,16	196	125	0.00366695841846	0.724,0.687,0.677	0.796,0.819,0.882	-0.136
ENSMUSG00000025266	Gnl3l	chrX	-	151004270	151004285	151003533	151003641	151014020	151014089	7,15,13	0,6,4	24,14,6	1,0,0	140	125	0.00375385446954	1.0,0.691,0.744	0.955,1.0,1.0	-0.173
ENSMUSG00000040506	Ambra1	chr2	+	91805023	91805110	91772290	91773747	91810029	91810209	526,486,478	46,52,95	380,278,279	92,56,78	212	125	0.00383472235105	0.871,0.846,0.748	0.709,0.745,0.678	0.111
ENSMUSG00000052726	Kcnt2	chr1	+	140578454	140578475	140574728	140574857	140584018	140584319	3,8,6	8,13,3	0,0,1	3,3,2	146	125	0.00391081720741	0.243,0.345,0.631	0.0,0.0,0.3	0.306
ENSMUSG00000021843	Ktn1	chr14	+	47716873	47716960	47714631	47714722	47720195	47720285	535,555,539	344,453,330	390,299,340	395,358,315	212	125	0.00399379181715	0.478,0.419,0.491	0.368,0.33,0.389	0.1
ENSMUSG00000020954	Strn3	chr12	-	51643103	51643214	51629373	51629507	51647993	51648135	535,573,573	263,230,271	502,336,422	331,259,278	236	125	0.00408032339445	0.519,0.569,0.528	0.445,0.407,0.446	0.106
ENSMUSG00000029823	Luc7l2	chr6	+	38565654	38565722	38559203	38559304	38570509	38570604	6,12,7	3,2,5	18,13,10	2,0,0	193	125	0.00408733339289	0.564,0.795,0.476	0.854,1.0,1.0	-0.34
ENSMUSG00000090626	Tex9	chr9	-	72482446	72482523	72480596	72480775	72484068	72484114	190,182,172	15,11,17	166,128,144	34,22,25	202	125	0.00441874646698	0.887,0.911,0.862	0.751,0.783,0.781	0.115
ENSMUSG00000026743	Mllt10	chr2	+	18171042	18171075	18170253	18170298	18196582	18196700	52,27,43	5,4,10	64,57,61	1,1,3	158	125	0.00443773689019	0.892,0.842,0.773	0.981,0.978,0.941	-0.131
ENSMUSG00000040473	Cfap69	chr5	-	5618947	5619069	5617168	5617385	5621464	5621539	9,3,1	0,0,0	7,9,2	2,1,3	247	125	0.00449560380509	1.0,1.0,1.0	0.639,0.82,0.252	0.43
ENSMUSG00000028487	Bnc2	chr4	-	84277905	84277939	84276443	84276447	84291259	84291325	2,2,4	0,1,0	5,5,5	1,3,9	159	125	0.00449560380509	1.0,0.611,1.0	0.797,0.567,0.304	0.314
ENSMUSG00000027291	Vps39	chr2	-	120346856	120346889	120346327	120346392	120350163	120350229	21,18,15	62,72,64	52,54,54	103,80,87	158	125	0.00453061128116	0.211,0.165,0.156	0.285,0.348,0.329	-0.143
ENSMUSG00000027236	Eif3j1	chr2	+	122051741	122051815	122050486	122050648	122051966	122056598	5,7,8	0,0,0	7,2,7	1,5,1	199	125	0.00453118788671	1.0,1.0,1.0	0.815,0.201,0.815	0.39
ENSMUSG00000024940	Ltbp3	chr19	+	5753928	5754048	5753632	5753755	5755545	5755674	58,52,60	0,2,0	80,64,70	5,6,5	245	125	0.00455191852462	1.0,0.93,1.0	0.891,0.845,0.877	0.106
ENSMUSG00000022305	Lrp12	chr15	-	39904538	39904595	39885005	39885141	39943603	39943788	232,229,200	44,47,38	257,213,225	113,60,81	182	125	0.00462669450243	0.784,0.77,0.783	0.61,0.709,0.656	0.121
ENSMUSG00000075593	Gal3st4	chr5	-	138271278	138271594	138264937	138266306	138272731	138272801	8,3,2	0,2,3	5,3,7	0,0,0	441	125	0.00471041305715	1.0,0.298,0.159	1.0,1.0,1.0	-0.514
ENSMUSG00000062328	Rpl17	chr18	+	75001349	75001390	75001190	75001243	75001665	75001800	90,58,132	77,80,79	107,87,77	187,154,199	166	125	0.00473923852094	0.468,0.353,0.557	0.301,0.298,0.226	0.184
ENSMUSG00000051736	Fam229b	chr10	-	39120257	39120396	39118819	39119034	39122176	39122332	45,38,35	0,1,0	28,42,40	4,4,2	264	125	0.00476087119207	1.0,0.947,1.0	0.768,0.833,0.904	0.147
ENSMUSG00000034023	Fancd2	chr6	+	113586209	113586248	113585471	113585543	113588344	113588419	10,8,11	0,0,0	17,12,21	1,8,1	164	125	0.00486533535729	1.0,1.0,1.0	0.928,0.533,0.941	0.199
ENSMUSG00000051736	Fam229b	chr10	-	39120257	39120396	39118819	39119034	39132246	39132378	16,17,23	6,2,0	9,24,18	0,0,0	264	125	0.00505653770166	0.558,0.801,1.0	1.0,1.0,1.0	-0.214
ENSMUSG00000061371	Zfp873	chr10	+	82058682	82058743	82058369	82058496	82059516	82061581	70,66,97	12,16,16	44,68,56	44,39,19	186	125	0.00510239592129	0.797,0.735,0.803	0.402,0.54,0.665	0.243
ENSMUSG00000074698	Csnk2a1	chr2	+	152257940	152257991	152257377	152257479	152258675	152258735	38,28,19	0,1,0	30,32,27	6,4,1	176	125	0.00511073977811	1.0,0.952,1.0	0.78,0.85,0.95	0.124
ENSMUSG00000060227	Casc4	chr2	+	121925560	121925728	121911870	121912041	121933477	121933697	228,235,213	133,128,118	176,160,146	182,118,152	293	125	0.00511783515807	0.422,0.439,0.435	0.292,0.366,0.291	0.116
ENSMUSG00000021065	Fut8	chr12	+	77323844	77323937	77277360	77277455	77331895	77332329	115,120,116	5,11,3	120,110,108	12,22,21	218	125	0.00523815149389	0.93,0.862,0.957	0.851,0.741,0.747	0.137
ENSMUSG00000028497	Hacd4	chr4	-	88437459	88437563	88434938	88435066	88438832	88438928	49,47,21	2,11,5	14,8,15	0,1,0	229	125	0.00523815149389	0.93,0.7,0.696	1.0,0.814,1.0	-0.163
ENSMUSG00000031860	Pbx4	chr8	+	69866467	69866603	69859079	69859153	69870028	69870182	43,59,61	20,9,1	30,24,23	1,1,0	261	125	0.00534417937076	0.507,0.758,0.967	0.935,0.92,1.0	-0.208
ENSMUSG00000031788	Kifc3	chr8	-	95129195	95129334	95126555	95126707	95134716	95134859	56,59,75	16,4,5	140,101,103	2,5,1	264	125	0.00546069229983	0.624,0.875,0.877	0.971,0.905,0.98	-0.16
ENSMUSG00000030852	Tacc2	chr7	+	130663015	130663141	130601836	130601937	130674601	130674739	37,36,85	2,6,2	60,34,42	0,0,0	251	125	0.00558710485962	0.902,0.749,0.955	1.0,1.0,1.0	-0.131
ENSMUSG00000021669	Col4a3bp	chr13	+	96616993	96617071	96616456	96616549	96624694	96624790	69,53,58	133,142,145	130,101,91	176,130,123	203	125	0.00562779631928	0.242,0.187,0.198	0.313,0.324,0.313	-0.108
ENSMUSG00000022641	Bbx	chr16	-	50210444	50210534	50209084	50209144	50220444	50220593	61,85,61	162,167,175	47,48,58	76,56,59	215	125	0.00565227471948	0.18,0.228,0.169	0.264,0.333,0.364	-0.128
ENSMUSG00000022802	Lmln	chr16	+	33074004	33074183	33069880	33069998	33080930	33081036	58,60,57	10,0,4	37,42,29	1,0,0	304	125	0.00565979784296	0.705,1.0,0.854	0.938,1.0,1.0	-0.126
ENSMUSG00000057363	Uxs1	chr1	-	43790463	43790644	43780064	43780169	43797244	43797305	19,27,27	17,18,18	53,59,54	17,7,13	306	125	0.00565979784296	0.313,0.38,0.38	0.56,0.775,0.629	-0.297
ENSMUSG00000043940	Wdfy3	chr5	-	101935989	101936073	101930827	101931005	101937281	101937739	145,185,234	18,11,23	135,111,111	35,22,19	209	125	0.00568959250342	0.828,0.91,0.859	0.698,0.751,0.777	0.124
ENSMUSG00000030022	Adamts9	chr6	-	92823346	92823514	92816469	92816643	92849291	92849468	57,85,46	0,1,3	145,149,131	10,14,14	293	125	0.0057276843839	1.0,0.973,0.867	0.861,0.82,0.8	0.12
ENSMUSG00000012123	Aim1l	chr4	+	134082574	134082687	134082311	134082447	134087485	134087615	53,34,41	5,7,2	115,113,91	3,0,2	238	125	0.0057409979747	0.848,0.718,0.915	0.953,1.0,0.96	-0.144
ENSMUSG00000025766	D3Ertd751e	chr3	+	41751094	41751198	41748672	41748733	41753588	41753640	4,7,3	24,13,19	1,2,0	29,25,34	229	125	0.00591121687698	0.083,0.227,0.079	0.018,0.042,0.0	0.11
ENSMUSG00000087598	Zfp111	chr7	-	24203369	24203496	24193946	24200042	24208028	24208071	26,45,72	0,0,0	38,37,41	4,2,3	252	125	0.00599419517183	1.0,1.0,1.0	0.825,0.902,0.871	0.134
ENSMUSG00000109783	RP23-389N20.2	chr16	+	23554697	23554933	23534579	23534799	23559771	23560081	13,5,4	6,0,1	3,7,2	0,0,0	361	125	0.00608126841061	0.429,1.0,0.581	1.0,1.0,1.0	-0.33
ENSMUSG00000047221	Fam185a	chr5	+	21447315	21447357	21433690	21433783	21455781	21455877	31,30,30	6,7,4	20,16,16	1,1,0	167	125	0.00618036329771	0.795,0.762,0.849	0.937,0.923,1.0	-0.151
ENSMUSG00000037697	Ddhd1	chr14	-	45622840	45622942	45620711	45620840	45629579	45629753	41,35,32	29,29,19	32,20,33	63,51,39	227	125	0.00627411476501	0.438,0.399,0.481	0.219,0.178,0.318	0.201
ENSMUSG00000030022	Adamts9	chr6	-	92823346	92823514	92807014	92807185	92849291	92849468	20,38,7	0,0,0	86,96,84	7,4,3	293	125	0.0063770428518	1.0,1.0,1.0	0.84,0.911,0.923	0.109
ENSMUSG00000020459	Mtif2	chr11	+	29526692	29526843	29526407	29526487	29529928	29530154	157,141,112	3,9,1	231,160,163	32,14,10	276	125	0.00662807011731	0.96,0.876,0.981	0.766,0.838,0.881	0.111
ENSMUSG00000038056	Kmt2c	chr5	-	25295397	25295610	25293106	25293248	25298869	25300075	105,127,152	15,19,15	55,61,52	27,13,25	338	125	0.00672336180523	0.721,0.712,0.789	0.43,0.634,0.435	0.241
ENSMUSG00000030309	Caprin2	chr6	-	148868988	148869645	148865829	148865952	148870612	148870656	137,183,147	58,91,65	138,116,133	38,26,29	782	125	0.00673196641194	0.274,0.243,0.266	0.367,0.416,0.423	-0.141
ENSMUSG00000041225	Arhgap12	chr18	-	6065704	6065845	6064340	6064421	6069830	6070091	221,244,237	93,103,101	210,205,224	153,148,139	266	125	0.00681180462622	0.528,0.527,0.524	0.392,0.394,0.431	0.121
ENSMUSG00000032278	Paqr5	chr9	-	61976071	61976199	61972625	61972831	61988992	61989138	7,7,1	0,0,0	32,33,24	4,0,5	253	125	0.00681180462622	1.0,1.0,1.0	0.798,1.0,0.703	0.166
ENSMUSG00000020910	Adprm	chr11	-	67051680	67051914	67041881	67042107	67052534	67052589	65,61,66	4,4,3	71,58,51	22,7,13	359	125	0.00704854015997	0.85,0.842,0.885	0.529,0.743,0.577	0.243
ENSMUSG00000038347	Tcte2	chr17	-	13568757	13568883	13554012	13554092	13668758	13668891	6,7,10	2,1,3	8,3,8	0,0,0	251	125	0.00714229950454	0.599,0.777,0.624	1.0,1.0,1.0	-0.333
ENSMUSG00000048647	Exd1	chr2	-	119539122	119539177	119538836	119538875	119540023	119540092	15,9,7	2,4,1	4,4,5	0,0,0	180	125	0.00722773456062	0.839,0.61,0.829	1.0,1.0,1.0	-0.241
ENSMUSG00000062785	Kcnc3	chr7	+	44598805	44598933	44598383	44598575	44600868	44600928	26,10,28	0,2,5	8,2,8	7,1,7	253	125	0.00726136406933	1.0,0.712,0.735	0.361,0.497,0.361	0.409
ENSMUSG00000053070	9230110C19Rik	chr9	-	8025961	8026134	8021671	8022544	8037459	8037535	25,28,30	0,0,1	65,42,30	3,8,1	298	125	0.00726136406933	1.0,1.0,0.926	0.901,0.688,0.926	0.137
ENSMUSG00000060126	Tpt1	chr14	+	75847243	75847360	75846202	75846393	75848098	75848297	56,55,75	7,2,9	89,75,62	1,2,1	242	125	0.00733088303808	0.805,0.934,0.811	0.979,0.951,0.97	-0.117
ENSMUSG00000073437	D330041H03Rik	chr17	-	24412466	24412574	24411924	24412083	24413504	24413928	6,8,4	8,0,1	11,13,13	0,0,0	233	125	0.00735940269838	0.287,1.0,0.682	1.0,1.0,1.0	-0.344
ENSMUSG00000061882	Ccdc62	chr5	+	123961221	123961338	123957393	123957502	123966835	123966928	16,15,16	0,0,0	24,14,33	3,0,5	242	125	0.00751858350194	1.0,1.0,1.0	0.805,1.0,0.773	0.141
ENSMUSG00000022836	Mylk	chr16	+	34894810	34894945	34880090	34880297	34899360	34899513	35,42,76	5,0,7	6,4,7	0,0,0	260	125	0.0075485034925	0.771,1.0,0.839	1.0,1.0,1.0	-0.13
ENSMUSG00000029632	Ndufa4	chr6	-	11906019	11906077	11900371	11900591	11907323	11907393	16,7,13	4,2,2	19,13,12	1,0,0	183	125	0.00765652783298	0.732,0.705,0.816	0.928,1.0,1.0	-0.225
ENSMUSG00000046782	Ttc6	chr12	+	57696917	57696994	57694415	57694498	57697364	57697525	0,12,6	6,0,2	1,2,1	0,0,0	202	125	0.00787177853668	0.0,1.0,0.65	1.0,1.0,1.0	-0.45
ENSMUSG00000035769	Xylb	chr9	+	119361113	119361183	119359231	119359314	119364496	119364577	25,8,8	6,3,5	28,13,19	0,3,0	195	125	0.0079511348912	0.728,0.631,0.506	1.0,0.735,1.0	-0.29
ENSMUSG00000029094	Afap1	chr5	+	35945187	35945296	35936037	35936132	35948034	35948246	51,79,50	2,1,0	96,70,102	7,9,5	234	125	0.0081631997669	0.932,0.977,1.0	0.88,0.806,0.916	0.102
ENSMUSG00000035842	Ddx11	chr17	+	66149030	66149099	66148653	66148803	66149967	66150052	41,36,29	6,4,0	65,32,40	1,0,0	194	125	0.0081631997669	0.815,0.853,1.0	0.977,1.0,1.0	-0.103
ENSMUSG00000022353	Mtss1	chr15	-	58947325	58947520	58945845	58946019	58951469	58951680	97,103,114	114,151,126	123,93,89	91,57,70	320	125	0.00820102527699	0.249,0.21,0.261	0.346,0.389,0.332	-0.116
ENSMUSG00000038215	Cep44	chr8	-	56550062	56550121	56547387	56547524	56550687	56550799	18,19,14	62,67,82	45,20,35	51,49,63	184	125	0.00820815241691	0.165,0.162,0.104	0.375,0.217,0.274	-0.145
ENSMUSG00000046351	Zfp322a	chr13	-	23362579	23362654	23357031	23357713	23362802	23362875	137,134,130	41,59,67	153,117,117	104,111,89	200	125	0.00820815241691	0.676,0.587,0.548	0.479,0.397,0.451	0.161
ENSMUSG00000055897	Ppp4r1l-ps	chr2	-	173600765	173601042	173597132	173597187	173608732	173608818	5,8,5	15,15,11	1,2,0	19,15,5	402	125	0.00838794610612	0.094,0.142,0.124	0.016,0.04,0.0	0.101
ENSMUSG00000033392	Clasp2	chr9	+	113887044	113887047	113881687	113881751	113889957	113890121	29,16,16	43,50,50	55,39,33	31,23,43	128	125	0.00845899906379	0.397,0.238,0.238	0.634,0.623,0.428	-0.271
ENSMUSG00000045252	Zfp574	chr7	+	25076022	25076113	25072566	25072711	25076806	25077016	2,1,5	6,5,8	0,0,0	8,2,4	216	125	0.00845899906379	0.162,0.104,0.266	0.0,0.0,0.0	0.177
ENSMUSG00000058883	Zfp708	chr13	-	67074832	67074916	67069400	67071528	67081449	67081545	6,6,7	0,0,0	13,8,17	3,2,2	209	125	0.00845899906379	1.0,1.0,1.0	0.722,0.705,0.836	0.246
ENSMUSG00000032212	Sltm	chr9	+	70559036	70559101	70542919	70543081	70572148	70572176	14,14,12	0,1,0	10,12,16	3,4,1	190	125	0.00845899906379	1.0,0.902,1.0	0.687,0.664,0.913	0.213
ENSMUSG00000021546	Hnrnpk	chr13	-	58397752	58397796	58396826	58396899	58399155	58399212	117,159,123	40,29,38	220,231,273	23,43,26	169	125	0.00845899906379	0.684,0.802,0.705	0.876,0.799,0.886	-0.123
ENSMUSG00000038777	Sema6c	chr3	+	95162614	95162663	95160504	95160712	95163431	95163521	19,11,21	6,0,6	13,9,6	0,1,0	174	125	0.00845899906379	0.695,1.0,0.715	1.0,0.866,1.0	-0.152
ENSMUSG00000085767	Gm13563	chr2	+	26388241	26388392	26387597	26387782	26388553	26389018	10,11,20	0,0,3	18,12,7	4,6,7	276	125	0.00870308510958	1.0,1.0,0.751	0.671,0.475,0.312	0.431
ENSMUSG00000027940	Tpm3	chr3	+	90091012	90091091	90090009	90090079	90098374	90098783	31,23,50	24,17,17	40,46,46	10,4,7	204	125	0.00893194959171	0.442,0.453,0.643	0.71,0.876,0.801	-0.283
ENSMUSG00000024563	Smad2	chr18	+	76287927	76288121	76262491	76262727	76292909	76292984	18,8,34	0,0,0	35,23,31	0,6,2	319	125	0.00896953431097	1.0,1.0,1.0	1.0,0.6,0.859	0.18
ENSMUSG00000021767	Kat6b	chr14	+	21624832	21625215	21621954	21622087	21626718	21626840	66,107,104	3,7,0	113,98,105	1,0,0	508	125	0.00899925911918	0.844,0.79,1.0	0.965,1.0,1.0	-0.11
ENSMUSG00000022996	Wnt10b	chr15	-	98776517	98776780	98774123	98774497	98776889	98777003	64,49,71	1,0,4	821,589,481	69,54,48	388	125	0.00926489604143	0.954,1.0,0.851	0.793,0.778,0.764	0.157
ENSMUSG00000066043	Phactr4	chr4	-	132383281	132383362	132378404	132378563	132386891	132387065	296,217,271	179,129,203	319,246,280	126,100,122	206	125	0.009266164802	0.501,0.505,0.448	0.606,0.599,0.582	-0.111
ENSMUSG00000086938	4930481A15Rik	chr19	+	5415007	5415099	5406814	5407083	5415606	5415812	8,7,17	0,1,1	14,5,4	4,4,1	217	125	0.00937279278075	1.0,0.801,0.907	0.668,0.419,0.697	0.308
ENSMUSG00000040782	Rfwd2	chr1	+	159319747	159319840	159308882	159308964	159324916	159325027	6,5,6	0,0,0	8,5,8	1,2,3	218	125	0.00953875558563	1.0,1.0,1.0	0.821,0.589,0.605	0.328
ENSMUSG00000022770	Dlg1	chr16	+	31771756	31771855	31743105	31743270	31781781	31781835	769,789,957	254,353,286	545,420,437	266,265,230	224	125	0.00960051321292	0.628,0.555,0.651	0.533,0.469,0.515	0.106
ENSMUSG00000058239	Usf2	chr7	-	30955289	30955440	30954743	30954802	30956148	30956267	24,29,19	0,0,0	31,17,45	2,3,3	276	125	0.00965009735215	1.0,1.0,1.0	0.875,0.72,0.872	0.178
ENSMUSG00000035958	Tdp2	chr13	+	24832688	24832826	24832009	24832095	24836854	24836946	0,3,1	12,23,10	6,5,3	12,5,5	263	125	0.00969644308959	0.0,0.058,0.045	0.192,0.322,0.222	-0.211
ENSMUSG00000045349	Sh2d5	chr4	+	138254697	138254772	138254272	138254353	138255551	138255698	8,12,8	8,1,1	6,8,6	0,1,0	200	125	0.010041860784	0.385,0.882,0.833	1.0,0.833,1.0	-0.244
ENSMUSG00000038578	Susd1	chr4	-	59379598	59379785	59365721	59365914	59390572	59390752	2,9,10	0,2,4	3,4,2	0,0,0	312	125	0.010041860784	1.0,0.643,0.5	1.0,1.0,1.0	-0.286
ENSMUSG00000091625	Lsm5	chr6	-	56703005	56703033	56702095	56702168	56704622	56704710	9,13,17	41,36,40	55,30,40	61,43,52	153	125	0.0100433689956	0.152,0.228,0.258	0.424,0.363,0.386	-0.178
ENSMUSG00000035121	Neil2	chr14	-	63188440	63188781	63186037	63186234	63193423	63193541	27,32,27	0,3,7	17,29,11	1,0,0	466	125	0.0100945502833	1.0,0.741,0.509	0.82,1.0,1.0	-0.19
ENSMUSG00000061882	Ccdc62	chr5	+	123951751	123951867	123951198	123951287	123954056	123954779	14,5,6	0,0,0	4,8,13	1,3,2	241	125	0.0101418569469	1.0,1.0,1.0	0.675,0.58,0.771	0.325
ENSMUSG00000087178	A230056P14Rik	chr7	+	55976763	55976984	55975691	55975830	55979430	55980868	51,35,64	7,4,0	69,70,59	0,2,0	346	125	0.010178771824	0.725,0.76,1.0	1.0,0.927,1.0	-0.147
ENSMUSG00000072572	Slc39a2	chr14	+	51894455	51894506	51894088	51894219	51894898	51895082	2,4,2	0,1,0	16,17,3	7,4,2	176	125	0.0101811637661	1.0,0.74,1.0	0.619,0.751,0.516	0.285
ENSMUSG00000015750	Aph1a	chr3	+	95894820	95894991	95893968	95894283	95895142	95895216	45,8,14	0,1,0	9,19,10	10,2,0	296	125	0.0102990782702	1.0,0.772,1.0	0.275,0.8,1.0	0.232
ENSMUSG00000028438	Kif24	chr4	-	41428344	41428982	41414901	41414999	41464709	41464840	18,19,16	0,0,0	28,16,18	4,0,2	763	125	0.0102990782702	1.0,1.0,1.0	0.534,1.0,0.596	0.29
ENSMUSG00000029086	Prom1	chr5	-	44001269	44001293	43995074	43995114	44001785	44001901	131,82,86	5,16,2	77,79,80	18,21,14	149	125	0.0103872610878	0.956,0.811,0.973	0.782,0.759,0.827	0.124
ENSMUSG00000073557	Ppp1r12b	chr1	-	134872267	134872310	134865777	134865960	134872806	134872932	0,1,3	35,19,7	3,5,10	17,9,13	168	125	0.0106819245081	0.0,0.038,0.242	0.116,0.292,0.364	-0.164
ENSMUSG00000048562	Sp8	chr12	+	118847537	118847654	118846328	118846491	118848378	118852578	15,1,3	1,4,0	0,0,2	1,2,2	242	125	0.0107201742168	0.886,0.114,1.0	0.0,0.0,0.341	0.553
ENSMUSG00000000605	Clcn4	chr7	-	7296056	7296878	7294995	7295183	7298691	7298798	51,53,45	0,0,1	133,92,106	6,2,3	947	125	0.0107847970011	1.0,1.0,0.856	0.745,0.859,0.823	0.143
ENSMUSG00000036395	Glb1l2	chr9	-	26794785	26794854	26794082	26794178	26806297	26806432	19,20,20	0,2,6	27,23,19	0,0,0	194	125	0.0110344451229	1.0,0.866,0.682	1.0,1.0,1.0	-0.151
ENSMUSG00000000631	Myo18a	chr11	+	77822662	77822674	77821041	77821186	77823275	77823446	3,6,3	52,43,62	21,8,11	60,49,47	137	125	0.0112305191805	0.05,0.113,0.042	0.242,0.13,0.176	-0.114
ENSMUSG00000031302	Nlgn3	chrX	+	101303071	101303131	101301784	101302431	101307074	101307134	0,0,3	13,10,6	6,6,6	9,10,12	185	125	0.0112507396696	0.0,0.0,0.253	0.311,0.288,0.253	-0.2
ENSMUSG00000034647	Ankrd12	chr17	-	66042532	66042601	66037492	66037639	66049785	66049933	30,29,43	24,17,26	11,2,11	25,18,13	194	125	0.0112751834838	0.446,0.524,0.516	0.221,0.067,0.353	0.282
ENSMUSG00000032407	U2surp	chr9	-	95500687	95500873	95495834	95495933	95502539	95502584	429,534,465	108,97,119	541,466,481	78,57,73	311	125	0.0112890585443	0.615,0.689,0.611	0.736,0.767,0.726	-0.105
ENSMUSG00000024074	Crim1	chr17	+	78313123	78313306	78237741	78237915	78335226	78335355	7,7,18	1,0,0	19,13,18	3,4,0	308	125	0.011379633446	0.74,1.0,1.0	0.72,0.569,1.0	0.15
ENSMUSG00000024055	Cyp4f13	chr17	-	32932412	32932540	32930540	32930662	32932628	32932682	25,36,18	13,1,4	49,22,37	1,1,1	253	125	0.0114244065401	0.487,0.947,0.69	0.96,0.916,0.948	-0.233
ENSMUSG00000013701	Timm23	chr14	-	32189143	32189254	32180217	32180670	32198968	32199027	7,9,12	0,0,0	11,6,7	6,1,0	236	125	0.0114244065401	1.0,1.0,1.0	0.493,0.761,1.0	0.249
ENSMUSG00000031483	Erlin2	chr8	+	27024833	27024927	27023436	27023626	27025056	27025178	2,7,8	0,0,0	10,8,4	4,1,1	219	125	0.0114711038802	1.0,1.0,1.0	0.588,0.82,0.695	0.299
ENSMUSG00000044201	Cdc25c	chr18	-	34743937	34744063	34738215	34738278	34747223	34747313	3,3,12	0,0,1	6,9,11	4,4,0	251	125	0.0117675724981	1.0,1.0,0.857	0.428,0.528,1.0	0.3
ENSMUSG00000022668	Gtpbp8	chr16	-	44745394	44745493	44743737	44743868	44745998	44746363	151,160,116	5,19,10	109,94,82	28,13,18	224	125	0.011837949518	0.944,0.825,0.866	0.685,0.801,0.718	0.144
ENSMUSG00000092074	Dynlt1a	chr17	-	6314916	6314958	6311708	6311832	6317373	6317474	11,16,29	6,1,3	38,30,17	1,1,0	167	125	0.0121248253229	0.578,0.923,0.879	0.966,0.957,1.0	-0.181
ENSMUSG00000018362	Kpna2	chr11	-	106997237	106997314	106996508	106996646	106999358	106999440	21,21,29	0,1,0	17,23,36	2,5,2	202	125	0.0121324216837	1.0,0.929,1.0	0.84,0.74,0.918	0.144
ENSMUSG00000051343	Rab11fip5	chr6	-	85340342	85342361	85337480	85337670	85347779	85348455	41,12,21	5,4,3	25,21,17	15,12,19	2144	125	0.0121670038522	0.323,0.149,0.29	0.089,0.093,0.05	0.177
ENSMUSG00000034101	Ctnnd1	chr2	-	84612531	84612549	84612023	84612092	84612935	84613089	164,218,195	256,207,198	249,216,240	564,421,375	143	125	0.0123745328255	0.359,0.479,0.463	0.278,0.31,0.359	0.118
ENSMUSG00000068134	Zfp120	chr2	-	150119480	150119628	150114405	150118200	150119824	150119951	25,28,27	3,0,0	30,48,33	5,7,7	273	125	0.0125028133375	0.792,1.0,1.0	0.733,0.758,0.683	0.206
ENSMUSG00000029320	1700016H13Rik	chr5	-	103649421	103649572	103648586	103648954	103654921	103655056	1,1,3	0,0,1	3,9,7	3,2,3	276	125	0.0125714480585	1.0,1.0,0.576	0.312,0.671,0.514	0.36
ENSMUSG00000051396	Hspa14	chr2	-	3508292	3509095	3504526	3507749	3511014	3511097	96,89,120	0,0,0	97,58,66	3,3,1	928	125	0.0127668019052	1.0,1.0,1.0	0.813,0.723,0.899	0.188
ENSMUSG00000028613	Lrp8	chr4	+	107848280	107848403	107847440	107847566	107851307	107851362	15,20,21	5,3,1	9,4,10	1,0,0	248	125	0.0128948260568	0.602,0.771,0.914	0.819,1.0,1.0	-0.177
ENSMUSG00000028801	Stpg1	chr4	+	135529491	135529657	135525419	135525531	135533638	135533990	11,4,5	0,0,0	18,14,22	2,0,5	291	125	0.0129277626162	1.0,1.0,1.0	0.794,1.0,0.654	0.184
ENSMUSG00000078897	Gm4724	chr2	-	175430772	175430874	175425028	175425155	175432179	175432234	37,25,23	3,2,3	49,39,23	15,11,16	227	125	0.0131060932392	0.872,0.873,0.808	0.643,0.661,0.442	0.269
ENSMUSG00000029320	1700016H13Rik	chr5	-	103649421	103649576	103648428	103648954	103654921	103655056	8,10,4	0,0,1	16,11,13	3,2,3	280	125	0.0134725384675	1.0,1.0,0.641	0.704,0.711,0.659	0.189
ENSMUSG00000059456	Ptk2b	chr14	-	66175172	66175212	66174748	66174795	66175623	66175741	1,6,1	0,3,3	10,9,8	0,0,0	165	125	0.0135894510419	1.0,0.602,0.202	1.0,1.0,1.0	-0.399
ENSMUSG00000061306	Slc38a10	chr11	-	120134779	120134882	120116864	120117021	120150979	120151346	0,0,1	10,2,7	0,8,2	9,6,3	228	125	0.0136937379117	0.0,0.0,0.073	0.0,0.422,0.268	-0.206
ENSMUSG00000068134	Zfp120	chr2	-	150119564	150119628	150114405	150118200	150119824	150119951	42,41,30	3,0,0	62,58,47	5,7,7	189	125	0.0138784474822	0.903,1.0,1.0	0.891,0.846,0.816	0.117
ENSMUSG00000023007	Prpf40b	chr15	+	99303282	99303363	99295086	99295273	99304040	99304184	99,171,213	13,11,5	89,75,75	13,11,18	206	125	0.0138784474822	0.822,0.904,0.963	0.806,0.805,0.717	0.12
ENSMUSG00000052373	Mpp3	chr11	-	102010206	102010227	102009642	102009684	102011719	102011784	6,0,2	12,14,7	0,0,0	6,15,15	146	125	0.0138912500809	0.3,0.0,0.197	0.0,0.0,0.0	0.166
ENSMUSG00000043088	Il17re	chr6	+	113460165	113460224	113459359	113459375	113462278	113462376	19,26,18	15,22,15	14,14,19	35,30,38	184	125	0.0138912500809	0.463,0.445,0.449	0.214,0.241,0.254	0.216
ENSMUSG00000042870	Tom1	chr8	+	75050189	75050268	75047992	75048077	75051507	75051657	3,1,1	9,1,1	4,8,20	2,2,4	204	125	0.0140026160477	0.17,0.38,0.38	0.551,0.71,0.754	-0.362
ENSMUSG00000024592	C330018D20Rik	chr18	-	56962400	56962518	56955832	56957921	56973383	56973484	192,106,143	14,9,6	187,151,119	24,26,20	243	125	0.0140051621157	0.876,0.858,0.925	0.8,0.749,0.754	0.119
ENSMUSG00000074781	Ube2n	chr10	+	95541637	95541778	95541204	95541451	95542271	95545658	92,106,66	12,6,6	247,193,231	4,7,6	266	125	0.0140051621157	0.783,0.892,0.838	0.967,0.928,0.948	-0.11
ENSMUSG00000029330	Cds1	chr5	+	101809885	101809973	101806562	101806621	101812494	101812563	11,2,4	0,0,0	42,25,42	5,0,4	213	125	0.0142318239673	1.0,1.0,1.0	0.831,1.0,0.86	0.103
ENSMUSG00000061589	Dot1l	chr10	+	80791743	80791839	80790610	80791561	80792142	80792773	0,0,6	19,26,31	14,5,1	19,15,9	221	125	0.0142677110029	0.0,0.0,0.099	0.294,0.159,0.059	-0.138
ENSMUSG00000019817	Plagl1	chr10	+	13091774	13091812	13091012	13091020	13105854	13105893	0,0,1	5,4,9	0,8,4	17,11,10	163	125	0.0142848107512	0.0,0.0,0.079	0.0,0.358,0.235	-0.171
ENSMUSG00000024013	Fgd2	chr17	+	29363710	29363942	29360941	29361157	29364910	29364991	9,16,13	0,6,2	7,1,7	1,0,0	357	125	0.0142848107512	1.0,0.483,0.695	0.71,1.0,1.0	-0.177
ENSMUSG00000059708	Akap17b	chrX	-	36623567	36624336	36618602	36618733	36636472	36636574	31,59,57	0,0,3	79,49,65	3,10,9	894	125	0.0142926805171	1.0,1.0,0.727	0.786,0.407,0.502	0.344
ENSMUSG00000022498	Txndc11	chr16	-	11093815	11093928	11091585	11091786	11116794	11116924	63,117,80	0,5,1	91,102,91	9,10,6	238	125	0.0145509675309	1.0,0.925,0.977	0.842,0.843,0.888	0.11
ENSMUSG00000040785	Ttc3	chr16	+	94409683	94409729	94403313	94403368	94415948	94416009	47,31,43	101,92,124	100,58,71	101,100,109	171	125	0.01464031787	0.254,0.198,0.202	0.42,0.298,0.323	-0.129
ENSMUSG00000086040	Wipf3	chr6	+	54489007	54489109	54487907	54488030	54496479	54496556	93,112,91	14,21,10	75,67,49	1,4,4	227	125	0.0147746017836	0.785,0.746,0.834	0.976,0.902,0.871	-0.128
ENSMUSG00000026788	Zbtb43	chr2	-	33462265	33462357	33453521	33455123	33464913	33464974	122,119,132	52,87,70	73,48,56	82,53,54	217	125	0.0148115553215	0.575,0.441,0.521	0.339,0.343,0.374	0.16
ENSMUSG00000049225	Pdp1	chr4	-	11965613	11965648	11959806	11962233	11966301	11966427	28,29,30	8,12,19	30,15,14	32,19,26	160	125	0.0148115553215	0.732,0.654,0.552	0.423,0.381,0.296	0.279
ENSMUSG00000031949	Adat1	chr8	-	111979298	111979444	111972104	111972191	111987121	111987252	2,2,11	0,0,0	6,10,9	3,3,0	271	125	0.0149857928253	1.0,1.0,1.0	0.48,0.606,1.0	0.305
ENSMUSG00000058656	Samd12	chr15	-	53719644	53719744	53658349	53658490	53860103	53860282	11,6,5	0,0,0	13,9,11	2,2,2	225	125	0.0151773382387	1.0,1.0,1.0	0.783,0.714,0.753	0.25
ENSMUSG00000068551	Zfp467	chr6	-	48443411	48443487	48442624	48442738	48445352	48445494	145,136,133	19,14,11	150,114,129	40,21,28	201	125	0.0151784686953	0.826,0.858,0.883	0.7,0.771,0.741	0.118
ENSMUSG00000022185	Acin1	chr14	-	54653213	54653278	54651716	54651858	54653534	54653682	357,346,410	175,197,161	295,256,282	220,197,195	190	125	0.0152366295513	0.573,0.536,0.626	0.469,0.461,0.488	0.106
ENSMUSG00000054099	Slc25a40	chr5	+	8442446	8442571	8440720	8440788	8443611	8443785	45,24,24	6,9,5	44,32,36	2,1,2	250	125	0.0152958377141	0.789,0.571,0.706	0.917,0.941,0.9	-0.231
ENSMUSG00000001166	Oas1c	chr5	-	120808580	120809044	120807959	120808248	120812433	120812514	16,19,15	0,2,0	12,13,18	4,1,4	589	125	0.0154955203254	1.0,0.668,1.0	0.389,0.734,0.488	0.352
ENSMUSG00000016481	Cr1l	chr1	-	195106817	195106922	195097381	195098841	195111079	195111155	25,35,33	77,68,59	55,83,69	87,60,60	230	125	0.0154955203254	0.15,0.219,0.233	0.256,0.429,0.385	-0.156
ENSMUSG00000090100	Ttbk2	chr2	-	120825241	120825315	120822472	120822608	120850055	120850418	21,24,18	6,2,3	22,28,14	16,14,14	199	125	0.0155702953122	0.687,0.883,0.79	0.463,0.557,0.386	0.318
ENSMUSG00000024104	Fam21	chr6	+	116256226	116256289	116255048	116255168	116258641	116258982	145,144,108	17,23,21	100,140,115	9,7,6	188	125	0.0156423636627	0.85,0.806,0.774	0.881,0.93,0.927	-0.103
ENSMUSG00000027168	Pax6	chr2	+	105675743	105675972	105668934	105669049	105679809	105679889	14,13,20	5,0,1	26,3,8	27,2,4	354	125	0.0157949888409	0.497,1.0,0.876	0.254,0.346,0.414	0.453
ENSMUSG00000026825	Dnm1	chr2	-	32323178	32323190	32320503	32320617	32323421	32323473	20,30,39	86,83,66	5,3,5	44,31,27	137	125	0.016188392138	0.175,0.248,0.35	0.094,0.081,0.145	0.151
ENSMUSG00000023007	Prpf40b	chr15	+	99301786	99301984	99295240	99295273	99303282	99303363	22,18,15	2,8,8	7,0,3	12,2,6	323	125	0.016209110242	0.81,0.465,0.42	0.184,0.0,0.162	0.45
ENSMUSG00000039206	Daglb	chr5	+	143474612	143474871	143466952	143467104	143478413	143478536	79,71,86	6,6,6	65,64,48	1,1,1	384	125	0.016347639437	0.811,0.794,0.824	0.955,0.954,0.94	-0.14
ENSMUSG00000020102	Slc16a7	chr10	-	125298621	125298702	125294594	125294844	125301956	125302081	3,0,8	21,20,8	0,1,0	20,19,21	206	125	0.0164485994112	0.08,0.0,0.378	0.0,0.031,0.0	0.142
ENSMUSG00000014504	Srp19	chr18	+	34331749	34334364	34331144	34331259	34334456	34334568	931,1007,872	4,4,13	1004,767,926	28,9,26	2740	125	0.0165352346214	0.914,0.92,0.754	0.621,0.795,0.619	0.184
ENSMUSG00000021240	Abcd4	chr12	-	84605871	84605963	84605347	84605384	84606099	84606308	27,35,26	0,0,0	40,40,45	5,0,4	217	125	0.0166144549856	1.0,1.0,1.0	0.822,1.0,0.866	0.104
ENSMUSG00000073176	Zfp449	chrX	+	56348282	56348728	56346399	56346439	56353462	56353667	35,25,33	4,10,0	45,37,33	2,0,0	571	125	0.0166144549856	0.657,0.354,1.0	0.831,1.0,1.0	-0.273
ENSMUSG00000096950	Gm9530	chr1	-	155079702	155079843	155065215	155065395	155080639	155080783	14,0,0	0,3,3	7,3,5	0,2,0	266	125	0.0166144549856	1.0,0.0,0.0	1.0,0.413,1.0	-0.471
ENSMUSG00000020553	Pctp	chr11	-	89986092	89986160	89982664	89984756	89987195	89987367	198,219,255	16,5,19	71,61,95	13,8,15	193	125	0.0168124724632	0.889,0.966,0.897	0.78,0.832,0.804	0.112
ENSMUSG00000021007	Spata7	chr12	+	98658212	98658646	98648348	98648482	98661971	98662087	80,103,118	0,9,5	92,53,64	1,1,0	559	125	0.0171448515001	1.0,0.719,0.841	0.954,0.922,1.0	-0.105
ENSMUSG00000024109	Nrxn1	chr17	-	90163791	90163881	90162113	90162433	90208322	90208494	3,5,6	0,0,1	32,21,21	11,0,5	215	125	0.017730156819	1.0,1.0,0.777	0.628,1.0,0.709	0.147
ENSMUSG00000039693	Msantd3	chr4	+	48549921	48549997	48540545	48540568	48552379	48552553	30,31,42	12,12,13	37,24,33	33,18,32	201	125	0.0180951082953	0.609,0.616,0.668	0.411,0.453,0.391	0.213
ENSMUSG00000027201	Myef2	chr2	-	125109153	125109203	125108955	125109019	125110479	125110671	6,15,15	1,1,0	15,27,33	4,3,9	175	125	0.018194469871	0.811,0.915,1.0	0.728,0.865,0.724	0.136
ENSMUSG00000029769	Ccdc136	chr6	+	29417931	29418153	29417071	29417578	29426624	29426953	195,180,205	41,62,47	131,121,114	21,12,11	347	125	0.018331370712	0.631,0.511,0.611	0.692,0.784,0.789	-0.171
ENSMUSG00000006638	Abhd1	chr5	+	30952884	30953045	30950088	30950248	30953342	30953402	23,49,37	6,1,3	49,40,36	1,1,0	286	125	0.0185493951119	0.626,0.955,0.844	0.955,0.946,1.0	-0.159
ENSMUSG00000049321	Zfp2	chr11	-	50905605	50905686	50899058	50901291	50906085	50906157	1,2,0	30,12,18	5,5,5	28,11,22	206	125	0.0185813565426	0.02,0.092,0.0	0.098,0.216,0.121	-0.108
ENSMUSG00000043410	Hfm1	chr5	-	106892697	106892831	106889901	106889949	106893449	106893544	15,17,11	4,0,6	33,15,17	0,0,2	259	125	0.0186564061991	0.644,1.0,0.469	1.0,1.0,0.804	-0.23
ENSMUSG00000000223	Drp2	chrX	+	134446961	134447027	134446627	134446693	134447847	134447991	5,25,13	0,0,0	34,19,23	2,4,2	191	125	0.0186576549779	1.0,1.0,1.0	0.918,0.757,0.883	0.147
ENSMUSG00000029267	Mtf2	chr5	+	108078865	108078974	108078164	108078428	108080824	108081023	26,24,21	5,2,3	33,18,26	0,0,2	234	125	0.0188028281744	0.735,0.865,0.789	1.0,1.0,0.874	-0.162
ENSMUSG00000027939	Nup210l	chr3	+	90189420	90189595	90186031	90186123	90192954	90193172	0,1,0	10,2,3	2,3,3	3,2,6	300	125	0.0188969698888	0.0,0.172,0.0	0.217,0.385,0.172	-0.201
ENSMUSG00000063179	Pstk	chr7	+	131384798	131384864	131383987	131384000	131387617	131387832	5,2,2	0,1,0	8,5,11	0,3,7	191	125	0.019488738266	1.0,0.567,1.0	1.0,0.522,0.507	0.179
ENSMUSG00000000739	Sult5a1	chr8	-	123148050	123148145	123145341	123145522	123148309	123148436	56,77,45	16,3,10	471,321,299	17,18,13	220	125	0.0197625812769	0.665,0.936,0.719	0.94,0.91,0.929	-0.153
ENSMUSG00000038005	Hpf1	chr8	+	60893700	60893860	60890444	60890536	60903999	60904087	73,98,68	23,21,17	209,170,201	31,19,19	285	125	0.0199534172558	0.582,0.672,0.637	0.747,0.797,0.823	-0.159
ENSMUSG00000030748	Il4ra	chr7	+	125571933	125572047	125571433	125571590	125572850	125572950	0,0,0	3,4,9	2,0,8	12,18,10	239	125	0.0203031503822	0.0,0.0,0.0	0.08,0.0,0.295	-0.125
ENSMUSG00000049606	Zfp644	chr5	-	106695642	106695699	106666784	106666845	106696233	106696544	12,10,11	3,2,1	20,12,16	16,10,12	182	125	0.0203922060681	0.733,0.774,0.883	0.462,0.452,0.478	0.333
ENSMUSG00000020137	Thap2	chr10	-	115376351	115376547	115369965	115372946	115384204	115384435	186,208,194	4,16,5	193,145,165	21,15,17	321	125	0.020711455983	0.948,0.835,0.938	0.782,0.79,0.791	0.119
ENSMUSG00000028559	Osbpl9	chr4	-	109087394	109087485	109083212	109083248	109098502	109098553	14,10,19	0,6,2	20,14,14	1,0,0	216	125	0.0209087258935	1.0,0.491,0.846	0.92,1.0,1.0	-0.194
ENSMUSG00000022199	Slc22a17	chr14	-	54908822	54908988	54908501	54908647	54909670	54909825	148,136,188	69,59,55	382,340,275	65,62,79	291	125	0.0209087258935	0.48,0.498,0.595	0.716,0.702,0.599	-0.148
ENSMUSG00000018537	Pcgf2	chr11	-	97699205	97699300	97693415	97693568	97699535	97699581	67,107,112	93,98,94	62,68,77	145,99,131	220	125	0.0209150012031	0.29,0.383,0.404	0.195,0.281,0.25	0.117
ENSMUSG00000038696	Mapkap1	chr2	+	34432002	34432330	34406770	34406848	34444257	34444406	5,1,5	4,0,1	10,12,10	0,0,0	453	125	0.0210357059279	0.256,1.0,0.58	1.0,1.0,1.0	-0.388
ENSMUSG00000029074	Ttll10	chr4	-	156044718	156044890	156043625	156043797	156045324	156045410	15,10,19	0,0,0	13,12,18	1,2,3	297	125	0.0210738553475	1.0,1.0,1.0	0.845,0.716,0.716	0.241
ENSMUSG00000050312	Nsun3	chr16	-	62771698	62771736	62770691	62770812	62776287	62776383	8,6,1	15,32,18	2,1,2	48,34,43	163	125	0.0212000375563	0.29,0.126,0.041	0.031,0.022,0.034	0.123
ENSMUSG00000110444	RP23-114B10.6	chr8	-	69376485	69376595	69375305	69375432	69395440	69395522	1,7,0	33,44,24	7,5,7	25,11,18	235	125	0.0213961470625	0.016,0.078,0.0	0.13,0.195,0.171	-0.134
ENSMUSG00000049606	Zfp644	chr5	-	106695642	106695699	106690670	106690877	106696233	106696544	9,12,26	6,8,3	23,26,13	3,0,1	182	125	0.0220884692193	0.507,0.507,0.856	0.84,1.0,0.899	-0.29
ENSMUSG00000047617	BC029214	chr2	-	25459774	25459915	25459449	25459701	25460008	25460074	40,39,34	4,0,6	53,42,42	2,0,0	266	125	0.0220884692193	0.825,1.0,0.727	0.926,1.0,1.0	-0.125
ENSMUSG00000037679	Inf2	chr12	+	112612547	112612604	112611409	112612036	112614894	112615556	13,13,9	8,3,1	52,33,29	3,0,2	182	125	0.022089433276	0.527,0.749,0.861	0.923,1.0,0.909	-0.232
ENSMUSG00000051166	Eml5	chr12	-	98794113	98794286	98792515	98792678	98794430	98794619	24,30,24	0,0,0	7,15,11	2,0,4	298	125	0.0223044014702	1.0,1.0,1.0	0.595,1.0,0.536	0.29
ENSMUSG00000051396	Hspa14	chr2	-	3508292	3509020	3506408	3507749	3511014	3511097	126,99,129	0,0,0	98,82,77	3,3,1	853	125	0.0224069300759	1.0,1.0,1.0	0.827,0.8,0.919	0.151
ENSMUSG00000034243	Golgb1	chr16	+	36893315	36893438	36891366	36891492	36894830	36894944	117,111,137	23,15,24	91,90,65	41,48,15	248	125	0.0226493322198	0.719,0.789,0.742	0.528,0.486,0.686	0.183
ENSMUSG00000063652	Slc22a21	chr11	-	53959203	53959375	53957973	53958100	53960282	53960437	5,7,5	0,5,1	10,15,13	0,0,0	297	125	0.0229624858418	1.0,0.371,0.678	1.0,1.0,1.0	-0.317
ENSMUSG00000024163	Mapk8ip3	chr17	-	24920471	24920495	24918087	24918139	24923815	24923907	55,43,59	9,14,4	44,45,57	25,25,20	149	125	0.0230682761879	0.837,0.72,0.925	0.596,0.602,0.705	0.193
ENSMUSG00000079179	Rab10os	chr12	+	3247351	3247438	3241521	3241578	3249866	3250377	30,31,28	0,1,0	20,27,28	4,3,1	212	125	0.0231135385962	1.0,0.948,1.0	0.747,0.841,0.943	0.139
ENSMUSG00000043154	Ppp2r3a	chr9	-	101211130	101213562	101194158	101194425	101251661	101251795	211,267,251	3,2,2	153,129,141	0,0,0	2557	125	0.023569850123	0.775,0.867,0.86	1.0,1.0,1.0	-0.166
ENSMUSG00000042564	Fam227a	chr15	-	79637013	79637137	79636678	79636786	79640003	79640108	11,16,13	4,0,4	8,7,5	10,5,11	249	125	0.0235745883848	0.58,1.0,0.62	0.287,0.413,0.186	0.438
ENSMUSG00000031712	Il15	chr8	-	82337565	82337610	82334468	82334606	82343238	82343323	25,20,31	11,4,1	15,16,11	0,0,2	170	125	0.0237134306837	0.626,0.786,0.958	1.0,1.0,0.802	-0.144
ENSMUSG00000035268	Pkig	chr2	+	163659149	163659235	163658457	163658659	163721127	163721198	13,8,19	1,0,0	6,11,7	2,1,3	211	125	0.0237134306837	0.885,1.0,1.0	0.64,0.867,0.58	0.266
ENSMUSG00000042213	Zfand4	chr6	+	116285853	116285921	116273572	116273872	116287981	116288159	8,9,4	0,0,0	15,10,10	2,2,2	193	125	0.0245430545943	1.0,1.0,1.0	0.829,0.764,0.764	0.214
ENSMUSG00000028789	Azin2	chr4	-	128959783	128959957	128950599	128950772	128962083	128962204	29,37,27	7,6,2	74,47,41	40,16,35	299	125	0.0245430545943	0.634,0.721,0.849	0.436,0.551,0.329	0.296
ENSMUSG00000030967	Zranb1	chr7	+	132972689	132972761	132966506	132966694	132981280	132981401	0,2,0	6,12,7	1,6,3	10,7,5	197	125	0.0245430545943	0.0,0.096,0.0	0.06,0.352,0.276	-0.197
ENSMUSG00000034949	Zfr2	chr10	+	81242769	81242956	81241994	81242174	81243649	81243795	36,35,37	2,0,6	48,50,49	1,0,0	312	125	0.0245430545943	0.878,1.0,0.712	0.951,1.0,1.0	-0.12
ENSMUSG00000028177	1810013D15Rik	chr3	+	157926788	157927025	157925710	157926246	157928362	157928450	9,10,11	0,3,6	16,22,13	0,2,0	362	125	0.0245430545943	1.0,0.535,0.388	1.0,0.792,1.0	-0.29
ENSMUSG00000026110	Mgat4a	chr1	-	37466536	37466579	37464420	37464534	37490259	37490393	12,20,23	2,2,9	27,33,13	0,0,3	168	125	0.0245746697958	0.817,0.882,0.655	1.0,1.0,0.763	-0.136
ENSMUSG00000031586	Rbpms	chr8	-	33789391	33789495	33782646	33784186	33834303	33834454	12,5,17	6,1,10	14,15,20	3,1,0	229	125	0.0245746697958	0.522,0.732,0.481	0.718,0.891,1.0	-0.291
ENSMUSG00000039103	Nexn	chr3	-	152253050	152253129	152252807	152252956	152255284	152255365	50,34,29	3,4,10	24,10,12	2,0,0	204	125	0.0252437679974	0.911,0.839,0.64	0.88,1.0,1.0	-0.163
ENSMUSG00000042133	Ppig	chr2	+	69731490	69731580	69723325	69723363	69731745	69731813	35,36,33	23,41,24	31,36,17	56,57,43	215	125	0.0255629696729	0.469,0.338,0.444	0.243,0.269,0.187	0.184
ENSMUSG00000038055	Dexi	chr16	-	10519076	10519167	10502530	10503914	10542271	10543054	0,1,6	2,2,0	4,12,6	0,0,0	216	125	0.0260440477608	0.0,0.224,1.0	1.0,1.0,1.0	-0.592
ENSMUSG00000028718	Stil	chr4	+	115009270	115009518	115007135	115007323	115011793	115011880	109,96,96	3,1,0	111,83,98	2,7,8	373	125	0.0264483738262	0.924,0.97,1.0	0.949,0.799,0.804	0.114
ENSMUSG00000032175	Tyk2	chr9	-	21124410	21124558	21121391	21121758	21124863	21124981	53,57,82	10,12,0	120,77,117	7,0,0	273	125	0.0265778421339	0.708,0.685,1.0	0.887,1.0,1.0	-0.165
ENSMUSG00000024743	Syt7	chr19	+	10430337	10430460	10426298	10426667	10435549	10435685	28,23,46	7,1,0	53,31,34	0,0,0	248	125	0.0266932230605	0.668,0.921,1.0	1.0,1.0,1.0	-0.137
ENSMUSG00000001755	Coasy	chr11	+	101082998	101083706	101082564	101082690	101084315	101084530	358,222,255	34,12,14	372,333,276	13,5,10	833	125	0.026739899379	0.612,0.735,0.732	0.811,0.909,0.806	-0.149
ENSMUSG00000043065	Spice1	chr16	+	44355439	44355535	44347120	44347506	44357759	44357903	87,94,91	2,10,9	39,49,48	19,5,16	221	125	0.0270658535919	0.961,0.842,0.851	0.537,0.847,0.629	0.214
ENSMUSG00000034401	Spata6	chr4	+	111746140	111746278	111719983	111720257	111767662	111767704	33,30,43	0,1,0	46,49,39	3,4,2	263	125	0.0270867507197	1.0,0.934,1.0	0.879,0.853,0.903	0.1
ENSMUSG00000040297	Suco	chr1	-	161845559	161845580	161845302	161845358	161847204	161847310	85,92,76	117,155,155	176,172,163	222,161,163	146	125	0.0271642665804	0.383,0.337,0.296	0.404,0.478,0.461	-0.109
ENSMUSG00000040929	Rfx3	chr19	-	27982853	27982946	27867512	27867610	28010971	28011045	4,6,4	4,0,2	7,6,4	0,1,0	218	125	0.027308053705	0.364,1.0,0.534	1.0,0.775,1.0	-0.292
ENSMUSG00000054582	Pabpc1l	chr2	+	164049493	164049624	164047480	164047574	164049976	164050538	1,2,3	2,2,3	0,0,0	6,4,10	256	125	0.0276515465289	0.196,0.328,0.328	0.0,0.0,0.0	0.284
ENSMUSG00000018796	Acsl1	chr8	+	46492799	46493026	46471036	46471230	46505648	46505766	32,27,23	4,3,0	55,25,43	1,0,0	352	125	0.0277308418761	0.74,0.762,1.0	0.951,1.0,1.0	-0.15
ENSMUSG00000033066	Gas7	chr11	+	67643280	67643366	67629609	67629690	67652858	67652912	43,29,47	1,8,0	32,29,30	0,0,0	211	125	0.0279354775577	0.962,0.682,1.0	1.0,1.0,1.0	-0.119
ENSMUSG00000028150	Rorc	chr3	+	94391644	94391755	94391379	94391487	94393030	94393140	22,26,17	2,2,3	7,6,7	0,0,0	236	125	0.0279774008766	0.854,0.873,0.75	1.0,1.0,1.0	-0.174
ENSMUSG00000045251	Zfp688	chr7	-	127421404	127421518	127418966	127419641	127421808	127422034	154,150,135	5,15,4	132,113,113	29,15,9	239	125	0.0279774008766	0.942,0.839,0.946	0.704,0.798,0.868	0.119
ENSMUSG00000022749	Tbc1d23	chr16	-	57198858	57198983	57198723	57198770	57208203	57208327	95,68,67	22,11,13	123,111,121	14,6,9	250	125	0.0283321229186	0.683,0.756,0.72	0.815,0.902,0.871	-0.143
ENSMUSG00000026207	Speg	chr1	+	75384655	75384745	75383136	75383179	75390978	75391122	9,4,14	0,1,0	3,8,5	1,2,2	215	125	0.0283556055424	1.0,0.699,1.0	0.636,0.699,0.592	0.257
ENSMUSG00000027750	Postn	chr3	+	54380411	54380492	54377560	54377606	54383387	54383477	79,84,100	85,91,69	59,40,44	24,23,18	206	125	0.0284951307827	0.361,0.359,0.468	0.599,0.513,0.597	-0.174
ENSMUSG00000039985	Fam60a	chr6	-	148941887	148942022	148933001	148933148	148946291	148946356	41,22,20	24,22,26	12,12,7	24,30,21	260	125	0.0284951307827	0.451,0.325,0.27	0.194,0.161,0.138	0.184
ENSMUSG00000035215	Lsm7	chr10	-	80853757	80853829	80852824	80853100	80854617	80854708	23,26,28	0,0,3	46,44,42	9,7,3	197	125	0.0284951307827	1.0,1.0,0.856	0.764,0.8,0.899	0.131
ENSMUSG00000042870	Tom1	chr8	+	75047992	75048077	75033730	75033827	75051507	75051657	17,12,5	2,8,8	9,22,21	0,2,2	210	125	0.028576553942	0.835,0.472,0.271	1.0,0.868,0.862	-0.384
ENSMUSG00000023079	Gtf2ird1	chr5	-	134376106	134376135	134363901	134363979	134379936	134380020	6,8,8	0,0,1	17,10,12	2,2,4	154	125	0.0289265813807	1.0,1.0,0.867	0.873,0.802,0.709	0.161
ENSMUSG00000006344	Ggt5	chr10	+	75604642	75604800	75589339	75589882	75605255	75605402	18,23,26	0,0,2	14,9,14	2,1,4	283	125	0.0296344691415	1.0,1.0,0.852	0.756,0.799,0.607	0.23
ENSMUSG00000030846	Tial1	chr7	-	128447038	128447107	128446730	128446798	128448120	128448208	4,14,7	43,32,57	19,25,13	44,30,30	194	125	0.0296450270083	0.057,0.22,0.073	0.218,0.349,0.218	-0.145
ENSMUSG00000041757	Plekha6	chr1	+	133274792	133274879	133273857	133274374	133281782	133281863	4,14,18	4,1,0	8,5,11	9,12,9	212	125	0.0296450270083	0.371,0.892,1.0	0.344,0.197,0.419	0.434
ENSMUSG00000097080	1700086O06Rik	chr18	-	38239572	38239751	38238404	38239189	38240838	38240953	28,23,39	2,7,8	24,19,23	18,16,11	304	125	0.0298816392386	0.852,0.575,0.667	0.354,0.328,0.462	0.317
ENSMUSG00000019813	Cep57l1	chr10	-	41722883	41723005	41718840	41719907	41729330	41729408	0,0,0	16,4,8	3,3,1	4,7,5	247	125	0.0299322582013	0.0,0.0,0.0	0.275,0.178,0.092	-0.182
ENSMUSG00000040640	Erc2	chr14	+	27628411	27628465	27622495	27622614	27652686	27653483	2,2,5	16,12,18	0,0,1	14,8,24	179	125	0.0300690260411	0.08,0.104,0.162	0.0,0.0,0.028	0.106
ENSMUSG00000042616	Oscp1	chr4	+	126083411	126083724	126082927	126082985	126084392	126084423	71,67,31	2,0,0	94,76,87	9,0,4	438	125	0.0300690260411	0.91,1.0,1.0	0.749,1.0,0.861	0.1
ENSMUSG00000024073	Birc6	chr17	+	74594321	74594453	74593088	74593249	74594869	74595001	110,116,92	9,7,11	111,80,72	19,18,16	257	125	0.0301627832886	0.856,0.89,0.803	0.74,0.684,0.686	0.146
ENSMUSG00000085207	Gm11767	chr11	-	119939161	119939290	119935802	119936049	119942581	119942698	10,4,5	4,2,0	4,9,9	0,1,0	254	125	0.0306132553252	0.552,0.496,1.0	1.0,0.816,1.0	-0.256
ENSMUSG00000044566	Cage1	chr13	-	38032364	38032624	38028102	38028190	38036818	38036937	6,9,6	0,1,0	5,12,3	2,0,3	385	125	0.0306132553252	1.0,0.745,1.0	0.448,1.0,0.245	0.351
ENSMUSG00000035356	Nfkbiz	chr16	-	55821767	55822115	55819566	55819706	55836320	55836392	2,3,2	4,2,5	7,8,5	1,2,1	473	125	0.0306132553252	0.117,0.284,0.096	0.649,0.514,0.569	-0.412
ENSMUSG00000032586	Traip	chr9	+	107956393	107956429	107950987	107951172	107958815	107958855	48,62,38	5,2,11	53,42,47	0,0,4	161	125	0.0306132553252	0.882,0.96,0.728	1.0,1.0,0.901	-0.11
ENSMUSG00000048796	Cyb561d1	chr3	-	108200124	108200162	108195686	108199715	108200759	108200834	16,3,9	2,4,9	16,24,28	0,5,0	163	125	0.0313342889825	0.86,0.365,0.434	1.0,0.786,1.0	-0.376
ENSMUSG00000020100	Slc29a3	chr10	-	60723763	60723990	60714025	60716490	60750385	60750684	0,2,1	3,4,6	6,5,4	3,3,7	352	125	0.0317307461477	0.0,0.151,0.056	0.415,0.372,0.169	-0.25
ENSMUSG00000026788	Zbtb43	chr2	-	33462265	33462357	33453521	33455123	33468432	33468505	43,60,83	8,7,11	30,28,29	13,14,8	217	125	0.0319260218465	0.756,0.832,0.813	0.571,0.535,0.676	0.206
ENSMUSG00000040782	Rfwd2	chr1	+	159319723	159319840	159308882	159308964	159324916	159325106	7,9,8	0,0,0	15,11,12	1,2,3	242	125	0.0321122251095	1.0,1.0,1.0	0.886,0.74,0.674	0.233
ENSMUSG00000059921	Unc5c	chr3	+	141786856	141786913	141771017	141771182	141788870	141789062	130,137,114	4,13,8	69,69,56	14,13,7	182	125	0.0328392845791	0.957,0.879,0.907	0.772,0.785,0.846	0.113
ENSMUSG00000019856	Fam184a	chr10	-	53635399	53635434	53633633	53633715	53638176	53638269	6,5,7	4,2,0	5,2,2	0,0,0	160	125	0.0333380381655	0.54,0.661,1.0	1.0,1.0,1.0	-0.266
ENSMUSG00000086968	4933431E20Rik	chr3	-	107894588	107894656	107894050	107894215	107894860	107894992	3,4,0	1,0,7	0,0,1	6,7,2	193	125	0.0336283503675	0.66,1.0,0.0	0.0,0.0,0.245	0.472
ENSMUSG00000041757	Plekha6	chr1	+	133274792	133274879	133273857	133274374	133280338	133280407	11,22,23	8,15,7	14,11,16	26,25,20	212	125	0.0338221758338	0.448,0.464,0.66	0.241,0.206,0.321	0.268
ENSMUSG00000059474	Mbtd1	chr11	+	93931812	93931895	93926221	93926326	93932219	93932781	1,1,6	10,3,7	7,16,9	6,6,2	208	125	0.0341536407528	0.057,0.167,0.34	0.412,0.616,0.73	-0.398
ENSMUSG00000048440	Cyp4f16	chr17	+	32540270	32540415	32536997	32537196	32542876	32543004	71,67,86	4,0,0	56,59,58	7,4,3	270	125	0.0343449980081	0.892,1.0,1.0	0.787,0.872,0.9	0.111
ENSMUSG00000003072	Atp5d	chr10	+	80140478	80140546	80138631	80138855	80142040	80142400	13,5,8	2,0,0	0,1,1	1,2,0	193	125	0.0349939558651	0.808,1.0,1.0	0.0,0.245,1.0	0.521
ENSMUSG00000035778	Ggta1	chr2	-	35414218	35414284	35413325	35413427	35423231	35423327	17,11,13	2,0,0	21,17,14	5,6,0	191	125	0.0350966033428	0.848,1.0,1.0	0.733,0.65,1.0	0.155
ENSMUSG00000020310	Madcam1	chr10	+	79666338	79666770	79665430	79665757	79668236	79668536	2,1,5	1,0,0	30,14,14	5,6,0	557	125	0.0352719202965	0.31,1.0,1.0	0.574,0.344,1.0	0.131
ENSMUSG00000036775	Decr2	chr17	-	26088021	26088073	26087323	26087459	26089963	26090300	28,28,39	4,3,10	78,79,76	3,1,6	177	125	0.0355464458932	0.832,0.868,0.734	0.948,0.982,0.899	-0.132
ENSMUSG00000004056	Akt2	chr7	+	27607242	27607405	27605816	27605937	27608622	27608753	2,5,7	0,0,2	2,4,11	6,3,1	288	125	0.0355464458932	1.0,1.0,0.603	0.126,0.367,0.827	0.428
ENSMUSG00000029186	Pi4k2b	chr5	+	52743491	52743559	52741609	52741968	52750607	52750808	2,0,1	0,1,0	3,0,1	7,3,14	193	125	0.0360472704536	1.0,0.0,1.0	0.217,0.0,0.044	0.58
ENSMUSG00000008305	Tle1	chr4	-	72158212	72158417	72145309	72145420	72169121	72169196	356,374,412	24,37,22	230,192,164	33,22,25	330	125	0.0368923594349	0.849,0.793,0.876	0.725,0.768,0.713	0.104
ENSMUSG00000051427	Ccdc157	chr11	-	4149930	4150102	4148813	4149084	4160158	4160293	72,84,38	7,4,4	59,43,40	3,0,0	297	125	0.0374899772241	0.812,0.898,0.8	0.892,1.0,1.0	-0.127
ENSMUSG00000052616	Terb1	chr8	-	104484276	104484402	104482172	104482327	104485356	104485491	18,24,22	0,0,0	24,17,11	8,0,0	251	125	0.0376871603739	1.0,1.0,1.0	0.599,1.0,1.0	0.134
ENSMUSG00000029822	Osbpl3	chr6	-	50333185	50333293	50328669	50328804	50336214	50336345	133,94,159	59,88,89	141,125,123	192,132,125	233	125	0.0377531981957	0.547,0.364,0.489	0.283,0.337,0.346	0.145
ENSMUSG00000021733	Slc4a7	chr14	+	14762347	14762522	14760234	14760341	14765576	14765710	223,199,155	58,73,56	230,162,151	37,30,35	300	125	0.0384635342114	0.616,0.532,0.536	0.721,0.692,0.643	-0.124
ENSMUSG00000024381	Bin1	chr18	+	32431670	32431742	32424819	32424967	32431982	32432093	245,301,284	109,98,88	254,219,255	176,143,110	197	125	0.0390488096885	0.588,0.661,0.672	0.478,0.493,0.595	0.118
ENSMUSG00000050079	Rspry1	chr8	+	94622833	94623335	94601936	94602430	94629055	94629108	149,180,220	6,6,5	204,227,208	0,2,3	627	125	0.039246590336	0.832,0.857,0.898	1.0,0.958,0.933	-0.101
ENSMUSG00000071253	Slc25a16	chr10	+	62932718	62932791	62930302	62930436	62937417	62937539	36,58,35	0,2,8	52,37,60	10,11,18	198	125	0.0393456655043	1.0,0.948,0.734	0.767,0.68,0.678	0.186
ENSMUSG00000027939	Nup210l	chr3	+	90210353	90210458	90207282	90207484	90211916	90212017	0,12,4	2,2,1	4,5,3	0,0,1	230	125	0.0399812795233	0.0,0.765,0.685	1.0,1.0,0.62	-0.39
ENSMUSG00000031860	Pbx4	chr8	+	69870028	69870182	69859079	69859153	69870577	69870684	37,27,24	10,9,7	20,20,11	24,12,8	279	125	0.0402729483822	0.624,0.573,0.606	0.272,0.427,0.381	0.241
ENSMUSG00000035112	Wnk4	chr11	+	101262722	101262845	101260566	101261280	101263768	101263989	1,2,2	0,0,0	12,15,9	3,3,0	248	125	0.0406687077186	1.0,1.0,1.0	0.668,0.716,1.0	0.205
ENSMUSG00000039232	Stx11	chr10	-	12944151	12944286	12939982	12941983	12963999	12964259	4,13,8	0,2,0	40,35,30	9,9,3	260	125	0.0408633945082	1.0,0.758,1.0	0.681,0.652,0.828	0.199
ENSMUSG00000069601	Ank3	chr10	+	69929446	69929458	69927694	69927818	69932408	69932496	0,3,0	3,5,10	3,4,6	4,4,8	137	125	0.0410201735088	0.0,0.354,0.0	0.406,0.477,0.406	-0.312
ENSMUSG00000039958	Mettl20	chr6	+	149142605	149142715	149141563	149141704	149144014	149144442	27,48,28	10,0,0	45,40,24	0,0,0	235	125	0.0413074640806	0.59,1.0,1.0	1.0,1.0,1.0	-0.137
ENSMUSG00000020882	Cacnb1	chr11	-	98010626	98010646	98010295	98010376	98011865	98011942	0,0,1	11,7,10	4,2,4	25,32,11	145	125	0.0413514530295	0.0,0.0,0.079	0.121,0.051,0.239	-0.111
ENSMUSG00000054051	Ercc6	chr14	+	32574805	32575010	32569738	32570431	32576685	32580989	51,41,58	6,2,1	62,59,55	0,0,2	330	125	0.0414571759619	0.763,0.886,0.956	1.0,1.0,0.912	-0.102
ENSMUSG00000020564	Atxn7l1	chr12	+	33364384	33364690	33362972	33363094	33366971	33368278	6,12,4	34,17,29	15,14,5	13,11,11	431	125	0.0414571759619	0.049,0.17,0.038	0.251,0.27,0.116	-0.127
ENSMUSG00000106247	Gm43720	chr5	-	138270767	138271071	138264951	138266306	138271278	138274569	53,51,49	8,2,1	35,25,45	2,0,0	429	125	0.0414571759619	0.659,0.881,0.935	0.836,1.0,1.0	-0.12
ENSMUSG00000057363	Uxs1	chr1	-	43790463	43790550	43780064	43780169	43797244	43797305	5,17,22	17,18,18	33,38,29	17,7,13	212	125	0.0415318485874	0.148,0.358,0.419	0.534,0.762,0.568	-0.313
ENSMUSG00000041654	Slc39a11	chr11	-	113591781	113591932	113562005	113562124	113649941	113650070	3,11,7	16,9,8	24,8,11	6,5,1	276	125	0.0425376079405	0.078,0.356,0.284	0.644,0.42,0.833	-0.393
ENSMUSG00000030304	Ergic2	chr6	-	148190918	148191023	148189499	148189584	148195194	148195290	2,8,5	0,3,5	13,5,3	1,1,0	230	125	0.0430388707992	1.0,0.592,0.352	0.876,0.731,1.0	-0.221
ENSMUSG00000085218	BB218582	chr2	-	106647352	106647462	106646342	106646478	106647874	106648061	12,14,8	13,3,8	31,19,6	5,1,1	235	125	0.0431672562375	0.329,0.713,0.347	0.767,0.91,0.761	-0.35
ENSMUSG00000020284	1810043G02Rik	chr10	+	77979752	77980051	77978692	77978781	77980500	77980522	19,32,24	0,1,0	34,32,33	5,2,0	424	125	0.0436488894997	1.0,0.904,1.0	0.667,0.825,1.0	0.137
ENSMUSG00000058886	Deaf1	chr7	-	141307486	141307627	141297472	141297616	141310761	141310920	2,12,5	16,21,9	4,3,3	40,24,41	266	125	0.0437501922283	0.055,0.212,0.207	0.045,0.055,0.033	0.114
ENSMUSG00000022760	Thap7	chr16	-	17530677	17530857	17528185	17528740	17531024	17531112	34,22,23	0,2,0	30,23,13	2,3,3	305	125	0.0437553103315	1.0,0.818,1.0	0.86,0.759,0.64	0.186
ENSMUSG00000014767	Tbp	chr17	+	15501153	15501202	15499911	15500024	15501311	15501357	28,25,18	2,1,5	24,24,17	0,0,1	174	125	0.0437786303937	0.91,0.947,0.721	1.0,1.0,0.924	-0.115
ENSMUSG00000021870	Slmap	chr14	-	26459903	26459954	26459409	26459460	26460041	26460210	90,97,98	16,17,9	101,83,92	31,31,22	176	125	0.0437786303937	0.8,0.802,0.885	0.698,0.655,0.748	0.129
ENSMUSG00000073077	Gm7173	chrX	-	79319045	79319202	79313654	79313753	79320221	79320326	4,4,7	2,0,0	7,1,0	1,1,2	282	125	0.0437786303937	0.47,1.0,1.0	0.756,0.307,0.0	0.469
ENSMUSG00000006411	Nectin4	chr1	+	171386159	171386234	171385662	171385738	171386580	171388287	221,219,263	147,99,117	646,604,569	215,191,203	200	125	0.0442955073647	0.484,0.58,0.584	0.653,0.664,0.637	-0.102
ENSMUSG00000040828	Catsperd	chr17	+	56650742	56650893	56647727	56647811	56651794	56651890	2,11,9	0,0,0	4,7,2	0,3,2	276	125	0.0443690776188	1.0,1.0,1.0	1.0,0.514,0.312	0.391
ENSMUSG00000020385	Clk4	chr11	+	51268164	51268231	51267170	51267331	51268768	51268846	20,19,32	4,5,4	26,37,38	3,1,0	192	125	0.0449112753593	0.765,0.712,0.839	0.849,0.96,1.0	-0.164
ENSMUSG00000026743	Mllt10	chr2	+	18082510	18082725	18071124	18071204	18109781	18109891	15,43,51	56,58,74	51,42,33	41,25,39	340	125	0.0454357962033	0.09,0.214,0.202	0.314,0.382,0.237	-0.142
ENSMUSG00000045962	Wnk1	chr6	-	119953770	119954232	119951897	119951995	119956070	119956196	267,226,256	14,9,18	186,161,117	20,16,19	587	125	0.0458013651309	0.802,0.842,0.752	0.664,0.682,0.567	0.161
ENSMUSG00000033943	Mga	chr2	+	119941728	119941845	119938638	119938786	119946171	119946460	178,209,220	29,5,27	143,122,139	35,22,28	242	125	0.0458377933272	0.76,0.956,0.808	0.678,0.741,0.719	0.129
ENSMUSG00000041617	Ccdc74a	chr16	+	17648794	17648960	17648066	17648126	17650366	17650738	5,11,5	0,0,2	1,6,11	5,2,1	291	125	0.0458377933272	1.0,1.0,0.518	0.079,0.563,0.825	0.35
ENSMUSG00000021187	Tc2n	chr12	-	101693114	101693206	101689776	101689852	101706382	101706613	6,12,7	0,2,4	15,9,20	0,0,1	217	125	0.0460323431155	1.0,0.776,0.502	1.0,1.0,0.92	-0.214
ENSMUSG00000043467	Zbtb37	chr1	-	161034087	161034284	161031804	161032761	161034777	161034849	22,30,10	0,0,1	27,11,13	3,2,1	322	125	0.0465198196142	1.0,1.0,0.795	0.777,0.681,0.835	0.167
ENSMUSG00000022843	Clcn2	chr16	-	20709076	20709315	20708633	20708767	20709569	20709680	71,74,66	2,0,1	80,65,70	5,4,4	364	125	0.0465299178972	0.924,1.0,0.958	0.846,0.848,0.857	0.11
ENSMUSG00000045962	Wnk1	chr6	-	119953770	119953902	119951897	119951995	119956070	119956170	31,39,50	14,9,18	22,25,13	20,16,19	257	125	0.0471143580498	0.519,0.678,0.575	0.349,0.432,0.25	0.247
ENSMUSG00000045251	Zfp688	chr7	-	127421404	127421518	127420009	127420105	127421622	127422039	41,58,80	8,1,0	59,49,64	0,0,0	239	125	0.047158718578	0.728,0.968,1.0	1.0,1.0,1.0	-0.101
ENSMUSG00000036826	Igflr1	chr7	+	30566163	30566381	30565426	30565466	30566748	30566936	13,17,21	2,0,4	34,30,36	1,0,0	343	125	0.0474913766468	0.703,1.0,0.657	0.925,1.0,1.0	-0.188
ENSMUSG00000059900	Tmem40	chr6	-	115730435	115730498	115729632	115729684	115731006	115731081	8,13,5	4,2,0	18,19,10	0,0,0	188	125	0.0477701547058	0.571,0.812,1.0	1.0,1.0,1.0	-0.206
ENSMUSG00000008892	Vdac3	chr8	-	22578991	22579142	22578042	22578100	22582082	22582135	12,17,17	0,5,9	52,59,42	3,2,0	276	125	0.048279270256	1.0,0.606,0.461	0.887,0.93,1.0	-0.25
ENSMUSG00000085287	4833418N02Rik	chr17	-	87277411	87277582	87276445	87276474	87280558	87281693	3,1,3	0,0,0	12,7,14	5,0,1	296	125	0.0483460292749	1.0,1.0,1.0	0.503,1.0,0.855	0.214
ENSMUSG00000000385	Tmprss2	chr16	-	97567022	97567175	97564683	97566151	97567595	97567738	36,24,2	0,0,0	76,35,40	3,4,1	278	125	0.0488301393446	1.0,1.0,1.0	0.919,0.797,0.947	0.112
ENSMUSG00000000085	Scmh1	chr4	+	120453243	120453306	120447146	120447161	120468234	120468469	50,48,53	11,4,2	86,76,61	2,4,0	188	125	0.0488988489847	0.751,0.889,0.946	0.966,0.927,1.0	-0.102
ENSMUSG00000038781	Stap2	chr17	-	55999912	56000015	55997777	55997951	56000086	56000156	58,86,96	91,94,126	47,59,56	30,36,52	228	125	0.0490539734591	0.259,0.334,0.295	0.462,0.473,0.371	-0.139
ENSMUSG00000036155	Mgat5	chr1	+	127249789	127249839	127205017	127205427	127306636	127307016	20,19,21	0,0,2	34,37,19	1,6,4	175	125	0.049145887417	1.0,1.0,0.882	0.96,0.815,0.772	0.112
ENSMUSG00000031805	Jak3	chr8	+	71688039	71688162	71687238	71687349	71690171	71690575	17,3,9	4,2,0	8,6,3	0,0,0	248	125	0.0492009557406	0.682,0.431,1.0	1.0,1.0,1.0	-0.296
ENSMUSG00000061207	Stk19	chr17	-	34824581	34824661	34824223	34824324	34824750	34824848	13,34,23	29,17,36	87,44,47	22,20,23	205	125	0.0492044657945	0.215,0.549,0.28	0.707,0.573,0.555	-0.264
ENSMUSG00000097290	1300002E11Rik	chr16	+	21801280	21801356	21800714	21800836	21808677	21808820	33,33,13	3,12,2	40,20,24	1,0,3	201	125	0.0494562874694	0.872,0.631,0.802	0.961,1.0,0.833	-0.163
ENSMUSG00000058656	Samd12	chr15	-	53719614	53719744	53658349	53658490	53860103	53860282	14,11,15	0,0,0	27,12,16	2,2,2	255	125	0.0494562874694	1.0,1.0,1.0	0.869,0.746,0.797	0.196
