# Supplementary material for: An Alternative Splicing Program for Mouse Craniofacial Development
Source: Front Physiol. 2020 Sep 4;11:1099. doi: 10.3389/fphys.2020.01099 (PMC7498679; doi:10.3389/fphys.2020.01099)
Supplement: Supplementary file 12 [file Data_Sheet_1.zip › Filtered rMATS results/SE/E11.5_FNP_Ect_vs_NE_SE_filtered_output.txt]

GeneID	geneSymbol	chr	strand	exonStart_0base	exonEnd	upstreamES	upstreamEE	downstreamES	downstreamEE	IC_SAMPLE_1	SC_SAMPLE_1	IC_SAMPLE_2	SC_SAMPLE_2	IncFormLen	SkipFormLen	FDR	IncLevel1	IncLevel2	DeltaPSI
ENSMUSG00000018411	Mapt	chr11	+	104318156	104318249	104310268	104310534	104321350	104321432	24,18,16	3,2,6	19,27,23	105,92,75	218	125	0.0	0.821,0.838,0.605	0.094,0.144,0.15	0.625
ENSMUSG00000009621	Vav2	chr2	-	27284838	27284853	27283308	27283418	27285632	27285765	0,1,0	342,343,340	28,47,29	164,147,173	140	125	0.0	0.0,0.003,0.0	0.132,0.222,0.13	-0.16
ENSMUSG00000009621	Vav2	chr2	-	27300429	27300444	27299373	27299472	27302007	27302110	0,0,0	318,248,267	56,49,44	159,199,151	140	125	0.0	0.0,0.0,0.0	0.239,0.18,0.206	-0.208
ENSMUSG00000026131	Dst	chr1	+	34303420	34303531	34302829	34303032	34306527	34306651	230,241,216	5,4,4	58,70,100	36,47,37	236	125	0.0	0.961,0.97,0.966	0.46,0.441,0.589	0.469
ENSMUSG00000026131	Dst	chr1	+	34249803	34250130	34249478	34249638	34250609	34250694	87,109,91	0,0,0	32,49,48	15,23,14	452	125	0.0	1.0,1.0,1.0	0.371,0.371,0.487	0.59
ENSMUSG00000024958	Gpr137	chr19	-	6939528	6939754	6939260	6939410	6940351	6940482	103,98,96	75,47,67	237,211,245	13,19,13	351	125	0.0	0.328,0.426,0.338	0.867,0.798,0.87	-0.481
ENSMUSG00000026819	Slc25a25	chr2	-	32420655	32420691	32420304	32420416	32421302	32421390	1,0,0	136,105,130	30,37,21	190,153,147	161	125	0.0	0.006,0.0,0.0	0.109,0.158,0.1	-0.12
ENSMUSG00000098912	1500004A13Rik	chr3	-	88810637	88811002	88805288	88808272	88811213	88811369	85,84,80	0,0,0	121,118,95	62,49,53	490	125	0.0	1.0,1.0,1.0	0.332,0.381,0.314	0.658
ENSMUSG00000032624	Eml4	chr17	+	83425257	83425431	83421605	83421735	83427222	83427351	665,627,526	12,3,7	405,400,346	77,97,66	299	125	0.0	0.959,0.989,0.969	0.687,0.633,0.687	0.303
ENSMUSG00000011958	Bnip2	chr9	+	70004305	70004341	70003568	70003667	70007063	70008317	161,113,150	531,345,495	54,52,73	535,614,623	161	125	0.0	0.191,0.203,0.19	0.073,0.062,0.083	0.122
ENSMUSG00000040687	Madd	chr2	-	91155012	91155075	91154644	91154765	91155545	91155648	4,1,2	50,46,45	39,60,70	39,63,58	188	125	0.0	0.051,0.014,0.029	0.399,0.388,0.445	-0.379
ENSMUSG00000014426	Map3k4	chr17	-	12242649	12242805	12239969	12240070	12243499	12243596	27,31,26	176,156,153	133,126,122	125,117,123	281	125	0.0	0.064,0.081,0.07	0.321,0.324,0.306	-0.245
ENSMUSG00000027012	Dync1i2	chr2	+	71233648	71233708	71228599	71228690	71235914	71236030	10,9,10	1573,1242,1446	456,434,359	1338,1382,1256	185	125	0.0	0.004,0.005,0.005	0.187,0.175,0.162	-0.17
ENSMUSG00000029920	Smarcad1	chr6	+	65075690	65075837	65075022	65075150	65083803	65084003	230,137,115	623,599,493	12,9,14	514,548,455	272	125	0.0	0.145,0.095,0.097	0.011,0.007,0.014	0.102
ENSMUSG00000036026	Tmem63b	chr17	-	45678962	45679001	45677925	45678016	45679236	45679316	306,272,272	0,1,1	222,284,262	26,22,22	164	125	0.0	1.0,0.995,0.995	0.867,0.908,0.901	0.105
ENSMUSG00000015222	Map2	chr1	+	66431526	66431619	66425196	66425528	66433513	66433595	123,94,90	2,6,1	401,329,316	131,137,114	218	125	0.0	0.972,0.9,0.981	0.637,0.579,0.614	0.341
ENSMUSG00000038244	Mical2	chr7	+	112345245	112345353	112331895	112332039	112346721	112346908	1,0,0	26,12,10	49,26,21	9,7,16	233	125	0.0	0.02,0.0,0.0	0.745,0.666,0.413	-0.601
ENSMUSG00000031565	Fgfr1	chr8	+	25564339	25564484	25563373	25563524	25566710	25566907	153,154,135	109,58,80	499,535,491	18,31,18	270	125	0.0	0.394,0.551,0.439	0.928,0.889,0.927	-0.453
ENSMUSG00000031565	Fgfr1	chr8	+	25563373	25563524	25562137	25562328	25564339	25564484	183,199,127	95,90,93	92,91,67	531,567,490	276	125	0.0	0.466,0.5,0.382	0.073,0.068,0.058	0.383
ENSMUSG00000022483	Col2a1	chr15	-	98000399	98000606	97999274	97999291	98004408	98004635	236,321,357	62,53,89	448,528,559	16,22,26	332	125	0.0	0.589,0.695,0.602	0.913,0.9,0.89	-0.272
ENSMUSG00000022483	Col2a1	chr15	-	98000402	98000606	97999274	97999291	98004408	98004695	508,546,704	62,53,89	835,965,967	16,22,26	329	125	0.0	0.757,0.797,0.75	0.952,0.943,0.934	-0.175
ENSMUSG00000033029	1700088E04Rik	chr15	-	79136306	79136489	79135636	79135765	79139237	79139300	208,237,266	4,3,2	81,98,90	33,28,21	308	125	0.0	0.955,0.97,0.982	0.499,0.587,0.635	0.395
ENSMUSG00000034101	Ctnnd1	chr2	-	84626019	84626137	84624269	84624558	84650405	84650745	7,3,11	296,317,325	67,97,68	290,350,272	243	125	0.0	0.012,0.005,0.017	0.106,0.125,0.114	-0.104
ENSMUSG00000059495	Arhgef12	chr9	-	43040539	43040596	43027196	43027295	43042590	43042676	224,197,161	107,89,67	81,63,73	153,146,143	182	125	0.0	0.59,0.603,0.623	0.267,0.229,0.26	0.353
ENSMUSG00000032497	Lrrfip2	chr9	+	111193046	111193118	111190167	111190284	111199664	111199835	340,287,333	16,14,13	330,347,288	109,141,117	197	125	0.0	0.931,0.929,0.942	0.658,0.61,0.61	0.308
ENSMUSG00000029094	Afap1	chr5	+	35987054	35987321	35984187	35984306	35989553	35989668	1,1,6	39,43,44	58,53,63	34,38,25	392	125	0.0	0.008,0.007,0.042	0.352,0.308,0.446	-0.35
ENSMUSG00000055407	Map6	chr7	+	99317471	99317668	99315688	99315902	99335984	99337137	8,5,8	15,11,14	134,125,108	16,13,7	322	125	0.0	0.172,0.15,0.182	0.765,0.789,0.857	-0.636
ENSMUSG00000037936	Scarb1	chr5	-	125281104	125281233	125277786	125277865	125283898	125284159	157,124,137	80,41,69	95,103,73	235,281,265	254	125	0.0	0.491,0.598,0.494	0.166,0.153,0.119	0.382
ENSMUSG00000039108	Lsm14b	chr2	+	180031793	180031871	180031360	180031528	180032060	180032222	322,302,290	963,789,857	919,963,854	564,515,435	203	125	0.0	0.171,0.191,0.172	0.501,0.535,0.547	-0.35
ENSMUSG00000046434	Hnrnpa1	chr15	+	103242379	103242472	103242205	103242298	103243624	103243780	275,189,234	32,21,17	202,282,187	0,1,0	218	125	0.0	0.831,0.838,0.888	1.0,0.994,1.0	-0.146
ENSMUSG00000027506	Tpd52	chr3	-	8936438	8936480	8934991	8935040	8943550	8943577	6,2,6	39,32,19	101,117,68	10,15,5	167	125	0.0	0.103,0.045,0.191	0.883,0.854,0.911	-0.77
ENSMUSG00000027506	Tpd52	chr3	-	8936438	8936480	8934991	8935040	8944610	8944712	6,12,12	423,314,305	232,208,181	438,436,392	167	125	0.0	0.011,0.028,0.029	0.284,0.263,0.257	-0.245
ENSMUSG00000027692	Tnik	chr3	+	28594906	28594993	28594021	28594132	28596071	28596260	0,0,0	142,74,108	33,23,25	24,37,24	212	125	0.0	0.0,0.0,0.0	0.448,0.268,0.38	-0.365
ENSMUSG00000027692	Tnik	chr3	+	28625198	28625222	28623010	28623108	28630430	28630615	19,4,10	126,113,120	59,45,32	17,19,11	149	125	0.0	0.112,0.029,0.065	0.744,0.665,0.709	-0.637
ENSMUSG00000026566	Mpzl1	chr1	-	165601749	165601864	165593653	165593677	165604609	165604742	550,423,475	116,134,157	307,327,275	551,564,507	240	125	0.0	0.712,0.622,0.612	0.225,0.232,0.22	0.423
ENSMUSG00000026566	Mpzl1	chr1	-	165601749	165601855	165592239	165593677	165604609	165604742	992,817,926	116,134,157	618,634,595	551,564,507	231	125	0.0	0.822,0.767,0.761	0.378,0.378,0.388	0.402
ENSMUSG00000025237	Parp6	chr9	+	59641740	59641810	59640039	59640149	59648829	59648909	6,4,5	30,29,29	63,69,63	38,19,25	195	125	0.0	0.114,0.081,0.1	0.515,0.7,0.618	-0.513
ENSMUSG00000025237	Parp6	chr9	+	59641740	59641810	59641023	59641096	59648829	59648909	11,14,18	75,77,74	197,203,207	56,49,70	195	125	0.0	0.086,0.104,0.135	0.693,0.726,0.655	-0.583
ENSMUSG00000033295	Ptprf	chr4	-	118227818	118227845	118226453	118226571	118230694	118230888	1458,1342,1322	2094,2037,1878	629,559,558	2183,2370,2102	152	125	0.0	0.364,0.351,0.367	0.192,0.162,0.179	0.183
ENSMUSG00000025162	Csnk1d	chr11	-	120964947	120965010	120961748	120963906	120967994	120968134	1801,1664,1762	344,291,340	1382,1367,1325	737,666,644	188	125	0.0	0.777,0.792,0.775	0.555,0.577,0.578	0.211
ENSMUSG00000001419	Mef2d	chr3	+	88161780	88161801	88161190	88161381	88162957	88163087	3,0,1	127,81,95	45,29,33	131,102,151	146	125	0.0	0.02,0.0,0.009	0.227,0.196,0.158	-0.184
ENSMUSG00000035919	Bbs9	chr9	+	22648019	22648034	22645963	22646068	22655224	22655365	0,0,0	77,90,82	39,21,25	112,95,106	140	125	0.0	0.0,0.0,0.0	0.237,0.165,0.174	-0.192
ENSMUSG00000028906	Epb41	chr4	-	131937014	131937464	131935738	131935867	131957642	131957819	1464,1230,1286	209,216,218	1688,1589,1472	905,918,869	575	125	0.0	0.604,0.553,0.562	0.288,0.273,0.269	0.296
ENSMUSG00000035901	Dennd5a	chr7	-	109935481	109935553	109934692	109934802	109960073	109960470	255,190,205	0,0,0	384,373,312	25,41,23	197	125	0.0	1.0,1.0,1.0	0.907,0.852,0.896	0.115
ENSMUSG00000030766	Arhgap17	chr7	-	123294471	123294705	123292035	123292205	123296409	123296590	148,152,185	90,65,72	265,319,351	22,15,15	359	125	0.0	0.364,0.449,0.472	0.807,0.881,0.891	-0.431
ENSMUSG00000025278	Flnb	chr14	+	7922674	7922746	7919109	7919357	7923454	7923557	96,112,138	15,17,14	76,90,85	56,59,51	197	125	0.0	0.802,0.807,0.862	0.463,0.492,0.514	0.334
ENSMUSG00000052534	Pbx1	chr1	-	168184955	168185068	168183529	168183619	168191277	168191437	211,166,182	828,740,766	727,759,697	1043,1161,937	238	125	0.0	0.118,0.105,0.111	0.268,0.256,0.281	-0.157
ENSMUSG00000018417	Myo1b	chr1	-	51766821	51766908	51763889	51763964	51769003	51769090	507,342,397	103,87,76	373,404,287	21,17,11	212	125	0.0	0.744,0.699,0.755	0.913,0.933,0.939	-0.196
ENSMUSG00000018417	Myo1b	chr1	-	51768649	51768736	51766821	51766908	51769003	51769090	73,56,67	332,232,249	340,363,264	183,193,135	212	125	0.0	0.115,0.125,0.137	0.523,0.526,0.536	-0.403
ENSMUSG00000018417	Myo1b	chr1	-	51768649	51768736	51763889	51763964	51769003	51769090	28,21,37	103,87,76	149,182,114	21,17,11	212	125	0.0	0.138,0.125,0.223	0.807,0.863,0.859	-0.681
ENSMUSG00000024381	Bin1	chr18	+	32414944	32415037	32414182	32414290	32419842	32419928	29,15,20	272,240,257	140,143,115	309,346,351	218	125	0.0	0.058,0.035,0.043	0.206,0.192,0.158	-0.14
ENSMUSG00000024381	Bin1	chr18	+	32429195	32429303	32426223	32426352	32431670	32431742	1,0,0	35,23,47	59,51,40	50,50,47	233	125	0.0	0.015,0.0,0.0	0.388,0.354,0.313	-0.347
ENSMUSG00000031865	Dctn1	chr6	+	83197318	83197333	83195940	83196107	83197490	83197624	2,4,4	272,283,348	255,267,225	341,425,448	140	125	0.0	0.007,0.012,0.01	0.4,0.359,0.31	-0.347
ENSMUSG00000041890	Git2	chr5	-	114737347	114737437	114733860	114733943	114739032	114739281	202,157,179	86,61,47	59,79,40	125,142,137	215	125	0.0	0.577,0.599,0.689	0.215,0.244,0.145	0.42
ENSMUSG00000027523	Gnas	chr2	+	174328107	174330434	174327767	174327941	174334211	174334284	8407,7147,8262	48,66,97	9871,9860,9982	195,269,260	2452	125	0.0	0.899,0.847,0.813	0.721,0.651,0.662	0.175
ENSMUSG00000064302	Clasp1	chr1	+	118523320	118523347	118521826	118521934	118525296	118525455	4,3,11	219,187,228	86,103,75	253,311,255	152	125	0.0	0.015,0.013,0.038	0.218,0.214,0.195	-0.187
ENSMUSG00000026860	Sh3glb2	chr2	-	30346058	30346073	30345698	30345939	30346352	30346453	8,9,12	360,352,390	82,65,70	379,377,392	140	125	0.0	0.019,0.022,0.027	0.162,0.133,0.138	-0.122
ENSMUSG00000025026	Add3	chr19	+	53244309	53244405	53242503	53242627	53244997	53247399	270,247,280	170,141,131	666,712,688	62,43,42	221	125	0.0	0.473,0.498,0.547	0.859,0.904,0.903	-0.383
ENSMUSG00000034940	Synrg	chr11	+	83985248	83985551	83982195	83982307	83987912	83987990	93,87,76	46,33,30	71,71,33	114,118,92	428	125	0.0	0.371,0.435,0.425	0.154,0.149,0.095	0.278
ENSMUSG00000031788	Kifc3	chr8	-	95100646	95100673	95100213	95100452	95101408	95101517	217,183,215	83,54,70	86,84,71	103,99,86	152	125	0.0	0.683,0.736,0.716	0.407,0.411,0.404	0.304
ENSMUSG00000031093	Dock11	chrX	+	36075916	36075934	36069847	36069986	36076098	36076227	4,1,1	310,378,381	62,78,61	226,218,247	143	125	0.0	0.011,0.002,0.002	0.193,0.238,0.178	-0.198
ENSMUSG00000063077	Kif1b	chr4	-	149265344	149265362	149263614	149263690	149266251	149266317	0,2,0	127,95,103	38,33,21	113,138,133	143	125	0.0	0.0,0.018,0.0	0.227,0.173,0.121	-0.168
ENSMUSG00000034109	Golim4	chr3	-	75902400	75902484	75897970	75898132	75903246	75903329	517,388,357	148,154,106	197,192,207	224,222,189	209	125	0.0	0.676,0.601,0.668	0.345,0.341,0.396	0.288
ENSMUSG00000052516	Robo2	chr16	-	73933045	73933171	73928023	73928177	73933586	73933868	7,13,15	257,201,165	103,78,85	129,121,103	251	125	0.0	0.013,0.031,0.043	0.285,0.243,0.291	-0.244
ENSMUSG00000025060	Slk	chr19	+	47627647	47627740	47625304	47625484	47635468	47635598	157,155,150	176,184,178	27,26,24	223,246,259	218	125	0.0	0.338,0.326,0.326	0.065,0.057,0.05	0.273
ENSMUSG00000027111	Itga6	chr2	+	71853533	71853663	71849380	71849506	71855853	71856758	1355,1168,1155	119,128,155	239,249,267	216,245,271	255	125	0.0	0.848,0.817,0.785	0.352,0.333,0.326	0.48
ENSMUSG00000028556	Dock7	chr4	-	98993646	98993736	98992368	98992458	99001032	99001202	83,103,79	327,293,259	243,269,229	231,243,220	215	125	0.0	0.129,0.17,0.151	0.379,0.392,0.377	-0.233
ENSMUSG00000066306	Numa1	chr7	+	102002294	102002336	102001414	102001659	102007485	102007780	941,817,745	132,115,145	404,434,345	495,558,489	167	125	0.0	0.842,0.842,0.794	0.379,0.368,0.346	0.462
ENSMUSG00000032612	Usp4	chr9	+	108365829	108365970	108362836	108362898	108366760	108366878	603,483,520	286,228,260	927,939,883	107,112,136	266	125	0.0	0.498,0.499,0.484	0.803,0.798,0.753	-0.291
ENSMUSG00000059005	Hnrnpa3	chr2	+	75662844	75662925	75662660	75662756	75663570	75663714	21,15,15	154,127,144	23,18,18	14,5,13	206	125	0.0	0.076,0.067,0.059	0.499,0.686,0.457	-0.48
ENSMUSG00000032076	Cadm1	chr9	+	47829376	47829409	47818733	47818817	47848166	47848298	175,165,141	429,320,331	1193,1312,1200	976,1005,959	158	125	0.0	0.244,0.29,0.252	0.492,0.508,0.497	-0.237
ENSMUSG00000001247	Lsr	chr7	-	30962097	30962244	30959152	30959314	30965968	30966088	1234,1046,1322	88,82,70	1824,1914,2012	17,20,6	272	125	0.0	0.866,0.854,0.897	0.98,0.978,0.994	-0.112
ENSMUSG00000001247	Lsr	chr7	-	30962810	30962867	30959152	30959314	30965968	30966088	132,116,113	88,82,70	173,161,150	17,20,6	182	125	0.0	0.507,0.493,0.526	0.875,0.847,0.945	-0.38
ENSMUSG00000022568	Scrib	chr15	-	76061738	76061801	76061133	76061223	76062669	76063047	272,269,293	374,314,330	483,595,535	183,148,151	188	125	0.0	0.326,0.363,0.371	0.637,0.728,0.702	-0.336
ENSMUSG00000004562	Arhgef40	chr14	+	52003972	52004116	52003653	52003758	52004611	52004742	575,498,558	134,77,113	250,290,248	150,168,163	269	125	0.0	0.666,0.75,0.696	0.436,0.445,0.414	0.272
ENSMUSG00000005899	Smpd4	chr16	+	17635481	17635568	17631985	17632057	17638495	17638641	188,172,177	220,200,233	86,88,61	324,331,271	212	125	0.0	0.335,0.336,0.309	0.135,0.136,0.117	0.197
ENSMUSG00000018820	Zfyve27	chr19	+	42185619	42185640	42184117	42184189	42185804	42185949	0,0,0	136,123,128	18,26,29	112,125,127	146	125	0.0	0.0,0.0,0.0	0.121,0.151,0.164	-0.145
ENSMUSG00000021144	Mta1	chr12	+	113133540	113133576	113133184	113133337	113135796	113135828	666,608,523	216,216,248	388,420,433	722,846,900	161	125	0.0	0.705,0.686,0.621	0.294,0.278,0.272	0.389
ENSMUSG00000032463	Faim	chr9	+	98990914	98990971	98986373	98986512	98992100	98992233	11,12,11	141,189,121	96,70,63	170,163,170	182	125	0.0	0.051,0.042,0.059	0.279,0.228,0.203	-0.186
ENSMUSG00000000827	Tpd52l2	chr2	+	181510503	181510530	181508165	181508267	181511573	181511615	14,10,13	235,196,231	80,77,51	241,244,265	152	125	0.0	0.047,0.04,0.044	0.214,0.206,0.137	-0.142
ENSMUSG00000055320	Tead1	chr7	+	112842039	112842102	112839415	112839480	112856797	112856932	185,156,158	38,31,30	349,307,248	11,9,0	188	125	0.0	0.764,0.77,0.778	0.955,0.958,1.0	-0.2
ENSMUSG00000055320	Tead1	chr7	+	112841887	112841950	112839415	112839480	112842039	112842102	85,58,56	136,133,114	8,11,20	236,207,176	188	125	0.0	0.294,0.225,0.246	0.022,0.034,0.07	0.213
ENSMUSG00000030605	Mfge8	chr7	-	79143277	79143388	79142868	79143050	79145246	79145378	691,715,701	324,232,307	263,276,279	342,304,342	236	125	0.0	0.53,0.62,0.547	0.289,0.325,0.302	0.26
ENSMUSG00000036087	Slain2	chr5	+	72965803	72965881	72958148	72958286	72974530	72974702	286,194,228	212,184,191	49,62,46	339,323,361	203	125	0.0	0.454,0.394,0.424	0.082,0.106,0.073	0.337
ENSMUSG00000068036	Mllt4	chr17	+	13848354	13848375	13846433	13846639	13849107	13849253	120,116,99	471,525,457	16,24,7	340,451,402	146	125	0.0	0.179,0.159,0.156	0.039,0.044,0.015	0.132
ENSMUSG00000032826	Ank2	chr3	-	126963382	126963481	126962250	126962405	126964937	126965162	1,2,1	89,132,121	37,32,26	78,78,81	224	125	0.0	0.006,0.008,0.005	0.209,0.186,0.152	-0.176
ENSMUSG00000032826	Ank2	chr3	-	127052225	127052249	127048181	127048280	127052687	127052873	5,2,2	79,96,87	58,54,27	55,38,54	149	125	0.0	0.05,0.017,0.019	0.469,0.544,0.296	-0.408
ENSMUSG00000021711	Trappc13	chr13	-	104152164	104152182	104150049	104150183	104154295	104154340	165,117,121	236,176,171	78,68,85	373,342,285	143	125	0.0	0.379,0.368,0.382	0.155,0.148,0.207	0.206
ENSMUSG00000048537	Phldb1	chr9	-	44700945	44701086	44699555	44699696	44703802	44703892	35,34,44	405,293,372	107,88,99	239,217,267	266	125	0.0	0.039,0.052,0.053	0.174,0.16,0.148	-0.113
ENSMUSG00000031708	Tecr	chr8	-	83573410	83573455	83573219	83573323	83573870	83573922	1580,1136,1465	296,224,302	1072,1106,1203	560,525,515	170	125	0.0	0.797,0.789,0.781	0.585,0.608,0.632	0.181
ENSMUSG00000030172	Erc1	chr6	-	119618845	119618912	119594784	119594973	119620310	119620409	2,8,0	181,130,150	41,38,28	179,179,163	192	125	0.0	0.007,0.039,0.0	0.13,0.121,0.101	-0.102
ENSMUSG00000030172	Erc1	chr6	-	119777978	119778071	119773733	119773901	119779476	119779632	87,79,64	30,33,29	39,40,48	74,97,75	218	125	0.0	0.624,0.579,0.559	0.232,0.191,0.268	0.357
ENSMUSG00000030172	Erc1	chr6	-	119777987	119778071	119773733	119773901	119779476	119779632	217,168,146	30,33,29	110,113,101	74,97,75	209	125	0.0	0.812,0.753,0.751	0.471,0.411,0.446	0.329
ENSMUSG00000063450	Syne2	chr12	+	76100027	76100096	76099229	76099512	76100991	76101131	280,282,243	225,216,209	50,96,113	229,245,307	194	125	0.0	0.445,0.457,0.428	0.123,0.202,0.192	0.271
ENSMUSG00000030557	Mef2a	chr7	-	67244520	67244544	67240313	67240440	67251656	67251742	9,4,3	259,200,223	26,35,33	174,158,170	149	125	0.0	0.028,0.017,0.011	0.111,0.157,0.14	-0.117
ENSMUSG00000035293	G2e3	chr12	+	51363951	51364020	51363416	51363546	51365254	51365559	51,64,84	304,254,257	3,6,12	176,208,189	194	125	0.0	0.098,0.14,0.174	0.011,0.018,0.039	0.115
ENSMUSG00000024462	Gabbr1	chr17	+	37067213	37067364	37064659	37064737	37067775	37067908	19,3,32	68,52,56	115,109,128	40,55,64	276	125	0.0	0.112,0.025,0.206	0.566,0.473,0.475	-0.39
ENSMUSG00000029673	Auts2	chr5	-	131470413	131470458	131466031	131466127	131472258	131472479	286,270,269	159,133,107	111,104,76	199,206,203	170	125	0.0	0.569,0.599,0.649	0.291,0.271,0.216	0.346
ENSMUSG00000040648	Ppip5k2	chr1	-	97721105	97721279	97719833	97719906	97723669	97723834	207,184,197	316,320,363	104,82,64	544,477,534	299	125	0.0	0.215,0.194,0.185	0.074,0.067,0.048	0.135
ENSMUSG00000034940	Synrg	chr11	+	83986813	83987047	83982195	83982307	83987912	83987990	116,93,86	46,33,30	99,85,36	114,118,92	359	125	1.02588160189e-13	0.468,0.495,0.5	0.232,0.201,0.12	0.303
ENSMUSG00000003863	Ppfia3	chr7	-	45343552	45343579	45342325	45342501	45343740	45343803	0,1,2	84,91,75	15,22,13	59,60,57	152	125	1.52660952662e-13	0.0,0.009,0.021	0.173,0.232,0.158	-0.178
ENSMUSG00000039953	Clstn1	chr4	+	149641657	149641714	149638232	149638395	149643194	149643352	858,754,859	234,216,235	1388,1442,1305	804,900,783	182	125	2.48517829916e-13	0.716,0.706,0.715	0.542,0.524,0.534	0.179
ENSMUSG00000038535	Zfp280d	chr9	+	72318723	72318841	72312650	72312760	72319091	72319315	72,83,51	182,188,193	25,34,23	262,276,265	243	125	2.48517829916e-13	0.169,0.185,0.12	0.047,0.06,0.043	0.108
ENSMUSG00000034813	Grip1	chr10	+	119985473	119985629	119978437	119978607	119986331	119986484	386,299,308	1,1,1	307,285,279	23,19,13	281	125	4.85739394837e-13	0.994,0.993,0.993	0.856,0.87,0.905	0.116
ENSMUSG00000032624	Eml4	chr17	+	83425257	83425431	83421605	83421735	83427999	83428025	236,237,191	1,2,2	145,165,137	24,16,12	299	125	6.22036419056e-13	0.99,0.98,0.976	0.716,0.812,0.827	0.197
ENSMUSG00000055320	Tead1	chr7	+	112842039	112842102	112841887	112841950	112856797	112856932	83,65,68	18,19,13	144,123,102	0,5,1	188	125	6.22036419056e-13	0.754,0.695,0.777	1.0,0.942,0.985	-0.234
ENSMUSG00000019302	Atp6v0a1	chr11	+	101049458	101049476	101048417	101048525	101055025	101055143	4,2,0	106,88,114	21,34,33	129,141,129	143	125	8.48615295683e-13	0.032,0.019,0.0	0.125,0.174,0.183	-0.144
ENSMUSG00000035392	Dennd1a	chr2	-	37805071	37805200	37802014	37802273	37816915	37817004	18,20,15	145,121,122	71,64,68	134,122,110	254	125	9.36023359389e-13	0.058,0.075,0.057	0.207,0.205,0.233	-0.152
ENSMUSG00000025558	Dock9	chr14	-	121577346	121577424	121575912	121576019	121578154	121578212	62,64,50	49,43,31	22,35,36	70,115,87	203	125	1.29157755634e-12	0.438,0.478,0.498	0.162,0.158,0.203	0.297
ENSMUSG00000028863	Meaf6	chr4	+	125107651	125107709	125107516	125107546	125108322	125108356	42,23,38	2,2,1	44,58,33	41,35,22	183	125	1.40967773309e-12	0.935,0.887,0.963	0.423,0.531,0.506	0.442
ENSMUSG00000034574	Daam1	chr12	+	71958746	71958773	71952451	71952559	71959805	71959912	13,9,4	184,152,191	63,84,49	276,299,250	152	125	1.40967773309e-12	0.055,0.046,0.017	0.158,0.188,0.139	-0.122
ENSMUSG00000052512	Nav2	chr7	+	49554214	49554259	49547838	49548541	49556909	49557070	18,18,19	101,80,80	1,3,6	149,161,172	170	125	1.76097634127e-12	0.116,0.142,0.149	0.005,0.014,0.025	0.121
ENSMUSG00000061751	Kalrn	chr16	-	34049829	34049922	34039878	34040009	34053559	34053664	9,8,4	102,118,109	43,40,33	108,96,100	218	125	1.8383367866e-12	0.048,0.037,0.021	0.186,0.193,0.159	-0.144
ENSMUSG00000070733	Fryl	chr5	-	73115255	73115300	73112748	73112852	73118483	73118585	25,30,16	70,71,48	39,58,32	23,22,11	170	125	1.9591488925e-12	0.208,0.237,0.197	0.555,0.66,0.681	-0.418
ENSMUSG00000001151	Pcnt	chr10	-	76403623	76403644	76401331	76401535	76403757	76403874	97,100,52	7,7,10	36,60,32	39,35,48	146	125	2.21095172821e-12	0.922,0.924,0.817	0.441,0.595,0.363	0.421
ENSMUSG00000033392	Clasp2	chr9	+	113878749	113878773	113876243	113876350	113879941	113880186	0,1,0	131,133,119	16,25,14	132,137,125	149	125	2.32755671662e-12	0.0,0.006,0.0	0.092,0.133,0.086	-0.102
ENSMUSG00000023980	Taf8	chr17	-	47490142	47490282	47488049	47489896	47493561	47493704	256,257,276	3,2,1	284,315,281	18,29,26	265	125	2.52981007269e-12	0.976,0.984,0.992	0.882,0.837,0.836	0.132
ENSMUSG00000029207	Apbb2	chr5	-	66392272	66392335	66391771	66391857	66400075	66400281	50,38,46	31,18,17	15,13,10	41,39,45	188	125	3.67607574011e-12	0.517,0.584,0.643	0.196,0.181,0.129	0.413
ENSMUSG00000029673	Auts2	chr5	-	131470413	131470458	131466031	131466127	131472237	131472479	212,185,217	103,70,76	56,56,98	121,123,104	170	125	3.90650278867e-12	0.602,0.66,0.677	0.254,0.251,0.409	0.342
ENSMUSG00000026566	Mpzl1	chr1	-	165604609	165604742	165592239	165593677	165608437	165608604	116,134,157	36,25,34	551,566,507	27,28,33	258	125	6.58049053846e-12	0.61,0.722,0.691	0.908,0.907,0.882	-0.225
ENSMUSG00000073468	Sft2d1	chr17	+	8317849	8317871	8311138	8311285	8318843	8318930	0,2,3	36,33,55	36,23,32	27,56,29	147	125	6.70510850909e-12	0.0,0.049,0.044	0.531,0.259,0.484	-0.394
ENSMUSG00000026193	Fn1	chr1	-	71613762	71614035	71612467	71612650	71615359	71615551	801,789,851	43,38,28	504,666,538	6,5,0	398	125	6.95301248033e-12	0.854,0.867,0.905	0.963,0.977,1.0	-0.105
ENSMUSG00000014602	Kif1a	chr1	-	93026831	93026855	93025620	93025735	93036845	93036951	0,0,1	73,47,58	20,20,28	117,95,85	149	125	1.35681115089e-11	0.0,0.0,0.014	0.125,0.15,0.217	-0.159
ENSMUSG00000020300	Cpeb4	chr11	+	31918800	31918824	31908824	31908875	31920408	31920582	0,0,0	14,17,13	10,13,14	13,11,15	149	125	1.94803154499e-11	0.0,0.0,0.0	0.392,0.498,0.439	-0.443
ENSMUSG00000069601	Ank3	chr10	+	69953439	69953472	69950951	69951058	69955925	69956150	19,29,22	339,305,316	46,37,34	156,119,145	158	125	2.04932835821e-11	0.042,0.07,0.052	0.189,0.197,0.156	-0.126
ENSMUSG00000046434	Hnrnpa1	chr15	+	103242643	103242718	103242205	103242298	103243624	103243780	68,61,55	32,21,17	27,32,33	0,1,0	200	125	3.43170300003e-11	0.57,0.645,0.669	1.0,0.952,1.0	-0.356
ENSMUSG00000051674	Dcun1d4	chr5	+	73502631	73502768	73492846	73493076	73510885	73510956	25,30,38	13,5,2	0,0,1	4,5,10	262	125	4.05543820747e-11	0.478,0.741,0.901	0.0,0.0,0.046	0.691
ENSMUSG00000040297	Suco	chr1	-	161845559	161845580	161845302	161845358	161847204	161847310	206,235,201	230,186,157	64,71,63	183,176,126	146	125	6.29768575392e-11	0.434,0.52,0.523	0.23,0.257,0.3	0.23
ENSMUSG00000014602	Kif1a	chr1	-	93034545	93034572	93025620	93025735	93036845	93036951	5,7,1	73,47,58	54,51,39	117,95,85	152	125	7.53478949268e-11	0.053,0.109,0.014	0.275,0.306,0.274	-0.226
ENSMUSG00000041268	Dmxl2	chr9	-	54379774	54379837	54378916	54379003	54380907	54381025	39,53,44	2,0,0	63,51,56	24,15,14	188	125	7.9799374605e-11	0.928,1.0,1.0	0.636,0.693,0.727	0.291
ENSMUSG00000036435	Exoc1	chr5	+	76557818	76557863	76554099	76554205	76559003	76559167	163,124,133	65,59,40	161,165,166	8,25,12	170	125	1.41364042165e-10	0.648,0.607,0.71	0.937,0.829,0.91	-0.237
ENSMUSG00000009073	Nf2	chr11	-	4780577	4780622	4767664	4768273	4782186	4782352	449,401,412	39,34,28	446,478,444	93,115,95	170	125	1.63556789414e-10	0.894,0.897,0.915	0.779,0.753,0.775	0.133
ENSMUSG00000041757	Plekha6	chr1	+	133286246	133286396	133285246	133285386	133287469	133287599	30,18,23	37,37,41	126,156,107	58,48,43	275	125	1.6546112454e-10	0.269,0.181,0.203	0.497,0.596,0.531	-0.324
ENSMUSG00000022537	Tmem44	chr16	-	30518299	30518332	30513692	30514822	30529411	30529570	82,82,93	77,73,69	43,44,41	111,124,103	158	125	2.40030946024e-10	0.457,0.471,0.516	0.235,0.219,0.239	0.25
ENSMUSG00000042632	Pla2g6	chr15	-	79304304	79304469	79302618	79302697	79305702	79305811	32,23,34	54,48,43	116,108,123	43,54,59	290	125	3.88337695975e-10	0.203,0.171,0.254	0.538,0.463,0.473	-0.282
ENSMUSG00000040964	Arhgef10l	chr4	-	140568755	140568770	140568338	140568520	140570256	140570402	11,11,9	69,63,80	1,2,1	157,179,170	140	125	5.25361296054e-10	0.125,0.135,0.091	0.006,0.01,0.005	0.11
ENSMUSG00000037519	Ppfia1	chr7	-	144488690	144488717	144485032	144485208	144489196	144489259	0,0,0	4,2,3	13,29,15	2,2,5	152	125	5.48679076921e-10	0.0,0.0,0.0	0.842,0.923,0.712	-0.826
ENSMUSG00000026153	Fam135a	chr1	-	24049129	24049207	24046357	24046407	24053182	24053336	249,210,190	12,8,11	112,135,126	38,31,22	203	125	5.6372773618e-10	0.927,0.942,0.914	0.645,0.728,0.779	0.21
ENSMUSG00000021224	Numb	chr12	-	83797196	83797343	83795438	83796154	83799507	83799657	192,137,137	115,94,77	203,240,238	47,58,51	272	125	6.12647271241e-10	0.434,0.401,0.45	0.665,0.655,0.682	-0.239
ENSMUSG00000068036	Mllt4	chr17	+	13890962	13890998	13888529	13888977	13896087	13896222	87,86,79	663,623,609	150,120,121	374,451,444	161	125	6.31683730774e-10	0.092,0.097,0.091	0.237,0.171,0.175	-0.101
ENSMUSG00000033793	Atp6v1h	chr1	+	5101069	5101123	5098028	5098133	5117389	5117487	402,338,387	59,24,24	502,512,427	147,129,98	179	125	7.11384773311e-10	0.826,0.908,0.918	0.705,0.735,0.753	0.153
ENSMUSG00000027985	Lef1	chr3	+	131191022	131191106	131189334	131189425	131193128	131193251	529,576,525	320,260,279	112,155,173	140,168,199	209	125	8.1227434846e-10	0.497,0.57,0.53	0.324,0.356,0.342	0.192
ENSMUSG00000030189	Ybx3	chr6	-	131375973	131376180	131370322	131370414	131379357	131379480	1435,1110,1552	797,559,753	2612,2838,2734	771,781,706	332	125	9.46474420206e-10	0.404,0.428,0.437	0.561,0.578,0.593	-0.154
ENSMUSG00000058690	Ccser2	chr14	-	36885750	36885790	36879095	36879762	36890341	36890426	0,0,0	92,68,60	16,10,6	66,49,51	165	125	1.02192242767e-09	0.0,0.0,0.0	0.155,0.134,0.082	-0.124
ENSMUSG00000036006	Fam65b	chr13	+	24696470	24696596	24695572	24695702	24701061	24701730	0,0,0	6,1,3	35,46,38	7,14,10	251	125	1.23012215189e-09	0.0,0.0,0.0	0.713,0.621,0.654	-0.663
ENSMUSG00000022858	Tra2b	chr16	-	22258985	22259261	22254983	22255117	22265740	22265829	544,396,427	460,297,346	309,301,259	471,507,422	401	125	1.51493342602e-09	0.269,0.294,0.278	0.17,0.156,0.161	0.118
ENSMUSG00000066643	Wdr35	chr12	+	8995639	8995672	8989904	8990090	8996068	8996129	5,9,1	126,122,95	37,25,38	122,162,119	158	125	1.67660703288e-09	0.03,0.055,0.008	0.194,0.109,0.202	-0.137
ENSMUSG00000052512	Nav2	chr7	+	49554214	49554259	49551596	49552049	49556909	49557070	16,13,20	55,35,43	1,3,6	84,77,71	170	125	1.77862222728e-09	0.176,0.215,0.255	0.009,0.028,0.059	0.183
ENSMUSG00000028538	St3gal3	chr4	-	118054649	118054697	118031839	118031882	118107548	118107693	125,90,114	20,16,20	64,100,84	56,50,76	173	125	1.8091905449e-09	0.819,0.803,0.805	0.452,0.591,0.444	0.313
ENSMUSG00000039262	Prrc2b	chr2	+	32229262	32229344	32226944	32227036	32230610	32234522	527,441,490	576,491,546	768,808,784	425,473,465	207	125	2.7127755875e-09	0.356,0.352,0.351	0.522,0.508,0.504	-0.158
ENSMUSG00000027291	Vps39	chr2	-	120346856	120346889	120346327	120346392	120350163	120350229	76,62,51	91,77,69	35,35,32	106,159,131	158	125	3.09478712778e-09	0.398,0.389,0.369	0.207,0.148,0.162	0.213
ENSMUSG00000020694	Tlk2	chr11	+	105210544	105210640	105209793	105209837	105221185	105221353	347,329,326	113,78,103	302,329,345	209,195,222	221	125	3.62218874862e-09	0.635,0.705,0.642	0.45,0.488,0.468	0.192
ENSMUSG00000024592	C330018D20Rik	chr18	-	56972804	56972943	56968519	56968910	56973383	56973484	12,5,15	0,0,0	3,0,4	2,5,2	264	125	3.95560484869e-09	1.0,1.0,1.0	0.415,0.0,0.486	0.7
ENSMUSG00000040268	Plekha1	chr7	+	130909587	130909658	130908335	130908425	130910831	130911163	36,30,21	265,154,205	35,61,54	112,113,99	196	125	4.89436304466e-09	0.08,0.111,0.061	0.166,0.256,0.258	-0.143
ENSMUSG00000040728	Esrp1	chr4	-	11344111	11344262	11331932	11333473	11353294	11353463	620,620,595	746,640,771	375,375,353	799,828,807	276	125	6.85325997693e-09	0.273,0.305,0.259	0.175,0.17,0.165	0.109
ENSMUSG00000024969	Mark2	chr19	-	7281797	7281959	7280997	7281255	7282725	7282823	715,520,645	111,87,125	688,758,755	64,41,56	287	125	7.07498621205e-09	0.737,0.722,0.692	0.824,0.89,0.854	-0.139
ENSMUSG00000034593	Myo5a	chr9	+	75192383	75192464	75189899	75190000	75193938	75194137	162,197,163	29,21,15	150,150,145	51,63,66	206	125	8.40566324665e-09	0.772,0.851,0.868	0.641,0.591,0.571	0.229
ENSMUSG00000026657	Frmd4a	chr2	+	4607998	4608070	4605969	4606066	4610966	4614043	8,16,22	79,52,85	96,122,106	137,149,145	197	125	8.40566324665e-09	0.06,0.163,0.141	0.308,0.342,0.317	-0.201
ENSMUSG00000022246	Rai14	chr15	-	10589258	10589345	10587837	10587924	10591586	10591615	172,136,168	57,53,46	317,382,305	39,41,36	212	125	8.54070976197e-09	0.64,0.602,0.683	0.827,0.846,0.833	-0.194
ENSMUSG00000063077	Kif1b	chr4	-	149220541	149220790	149214971	149215025	149222226	149222364	38,34,19	99,89,74	149,168,92	118,163,121	374	125	9.1036305901e-09	0.114,0.113,0.079	0.297,0.256,0.203	-0.15
ENSMUSG00000014353	Tmem87b	chr2	+	128839147	128839221	128837301	128837395	128840731	128840803	44,38,34	42,22,26	26,15,22	69,69,72	199	125	9.40820944899e-09	0.397,0.52,0.451	0.191,0.12,0.161	0.299
ENSMUSG00000053617	Sh3pxd2a	chr19	-	47283020	47283104	47278312	47278430	47286604	47286718	266,254,222	81,48,58	161,169,129	99,104,93	209	125	1.04821740437e-08	0.663,0.76,0.696	0.493,0.493,0.453	0.227
ENSMUSG00000042302	Ehbp1	chr11	-	22151787	22151892	22151066	22151189	22169034	22169174	10,3,8	96,90,76	49,27,23	80,98,61	230	125	1.13062590277e-08	0.054,0.018,0.054	0.25,0.13,0.17	-0.141
ENSMUSG00000039361	Picalm	chr7	+	90182218	90182368	90177499	90177603	90189149	90189257	1160,885,1031	429,349,363	1971,1971,1852	378,393,389	275	125	1.54218416508e-08	0.551,0.535,0.564	0.703,0.695,0.684	-0.144
ENSMUSG00000023092	Fhl1	chrX	+	56791238	56791438	56790463	56790650	56791843	56793338	142,99,127	475,345,413	107,102,118	150,182,157	325	125	2.00836525006e-08	0.103,0.099,0.106	0.215,0.177,0.224	-0.103
ENSMUSG00000040268	Plekha1	chr7	+	130909587	130909735	130908335	130908425	130910831	130913312	59,59,47	265,154,205	60,85,81	112,113,99	273	125	2.15002925483e-08	0.093,0.149,0.095	0.197,0.256,0.273	-0.13
ENSMUSG00000024109	Nrxn1	chr17	-	90701987	90702011	90700743	90700905	90704065	90704367	0,0,0	2,2,1	12,6,10	2,1,2	149	125	2.41031633291e-08	0.0,0.0,0.0	0.834,0.834,0.807	-0.825
ENSMUSG00000054423	Cadps	chr14	-	12457682	12457829	12454163	12454319	12465858	12466000	0,3,0	9,4,8	87,120,79	42,32,23	272	125	2.50207771129e-08	0.0,0.256,0.0	0.488,0.633,0.612	-0.492
ENSMUSG00000034101	Ctnnd1	chr2	-	84612531	84612549	84612023	84612092	84612935	84613089	254,161,225	589,474,428	331,320,306	346,419,357	143	125	3.05470432274e-08	0.274,0.229,0.315	0.455,0.4,0.428	-0.155
ENSMUSG00000040612	Ildr2	chr1	+	166294590	166294737	166270498	166270618	166303501	166303615	1,1,2	0,0,0	4,2,8	3,2,12	272	125	3.05470432274e-08	1.0,1.0,1.0	0.38,0.315,0.235	0.69
ENSMUSG00000040118	Cacna2d1	chr5	+	16341989	16342010	16340706	16340783	16342682	16342743	0,0,0	4,2,1	20,12,18	2,9,2	146	125	3.54634446254e-08	0.0,0.0,0.0	0.895,0.533,0.885	-0.771
ENSMUSG00000038866	Zcchc2	chr1	+	106006014	106006086	106004136	106004176	106011701	106011814	86,78,92	4,2,1	66,75,69	12,19,16	197	125	4.42899013348e-08	0.932,0.961,0.983	0.777,0.715,0.732	0.217
ENSMUSG00000025812	Pard3	chr8	+	127410728	127410773	127409555	127409707	127415569	127415797	311,250,290	45,83,50	338,334,323	27,24,8	170	125	4.524565315e-08	0.836,0.689,0.81	0.902,0.911,0.967	-0.148
ENSMUSG00000023994	Nfya	chr17	-	48398984	48399065	48395649	48395796	48400437	48400580	149,101,121	142,98,136	69,84,76	211,179,155	206	125	5.17703861813e-08	0.389,0.385,0.351	0.166,0.222,0.229	0.169
ENSMUSG00000066043	Phactr4	chr4	-	132383281	132383362	132378404	132378563	132386891	132387065	330,240,215	128,100,87	145,148,153	117,142,138	206	125	5.93782227305e-08	0.61,0.593,0.6	0.429,0.387,0.402	0.195
ENSMUSG00000037685	Atp8a1	chr5	-	67756649	67756694	67751012	67751085	67761113	67761202	0,1,0	25,9,15	15,10,11	26,16,23	170	125	5.97075807605e-08	0.0,0.076,0.0	0.298,0.315,0.26	-0.266
ENSMUSG00000031391	L1cam	chrX	-	73867021	73867036	73866054	73866160	73869728	73869916	2,0,0	6,4,6	14,18,22	9,1,2	140	125	6.99580399848e-08	0.229,0.0,0.0	0.581,0.941,0.908	-0.734
ENSMUSG00000040811	Eml2	chr7	+	19201829	19201927	19201564	19201653	19202508	19202596	247,200,250	14,13,10	216,239,222	47,44,32	223	125	7.88998994115e-08	0.908,0.896,0.933	0.72,0.753,0.795	0.156
ENSMUSG00000023460	Rab12	chr17	-	66504988	66505178	66500348	66500448	66506032	66506093	135,109,114	270,246,259	162,125,115	140,115,141	315	125	8.61596548144e-08	0.166,0.15,0.149	0.315,0.301,0.245	-0.132
ENSMUSG00000052512	Nav2	chr7	+	49552839	49552905	49551596	49552049	49556909	49557070	53,38,28	55,35,43	13,21,19	84,77,71	191	125	9.23844161337e-08	0.387,0.415,0.299	0.092,0.151,0.149	0.236
ENSMUSG00000020598	Nrcam	chr12	+	44545378	44545435	44544724	44544895	44547231	44547343	41,22,24	1,0,0	58,80,84	12,23,18	182	125	9.96463016233e-08	0.966,1.0,1.0	0.768,0.705,0.762	0.244
ENSMUSG00000040687	Madd	chr2	-	91160316	91160370	91159204	91159305	91162027	91162234	10,5,10	69,52,36	61,67,32	62,60,64	179	125	1.19833502867e-07	0.092,0.063,0.162	0.407,0.438,0.259	-0.262
ENSMUSG00000039542	Ncam1	chr9	-	49506852	49507653	49502147	49505563	49508588	49508705	3,7,8	18,11,7	307,289,227	113,97,84	926	125	1.19833502867e-07	0.022,0.079,0.134	0.268,0.287,0.267	-0.196
ENSMUSG00000005360	Slc1a3	chr15	-	8687710	8687812	8680520	8681176	8688287	8688425	16,20,16	4,10,0	0,1,0	3,7,1	227	125	1.19833502867e-07	0.688,0.524,1.0	0.0,0.073,0.0	0.713
ENSMUSG00000034751	Mast4	chr13	-	102754055	102754256	102751380	102751610	102758501	102758737	8,7,3	80,110,71	18,23,17	40,70,46	326	125	1.19833502867e-07	0.037,0.024,0.016	0.147,0.112,0.124	-0.102
ENSMUSG00000038708	Golga4	chr9	+	118579541	118579606	118577141	118577228	118581848	118582519	68,89,87	237,220,206	121,129,178	149,184,168	190	125	1.22780639053e-07	0.159,0.21,0.217	0.348,0.316,0.411	-0.163
ENSMUSG00000023994	Nfya	chr17	-	48398981	48399068	48395649	48395796	48400437	48400580	305,238,217	142,98,136	183,162,143	211,179,155	212	125	1.67788223775e-07	0.559,0.589,0.485	0.338,0.348,0.352	0.198
ENSMUSG00000034602	Mon2	chr10	-	123009912	123009930	123009502	123009631	123010493	123010637	14,17,17	196,208,204	32,52,42	146,185,172	143	125	1.75875362755e-07	0.059,0.067,0.068	0.161,0.197,0.176	-0.113
ENSMUSG00000029864	Gstk1	chr6	+	42247733	42247769	42247483	42247584	42249378	42249495	621,598,566	68,60,75	106,117,88	2,3,1	161	125	2.17285742961e-07	0.876,0.886,0.854	0.976,0.968,0.986	-0.105
ENSMUSG00000069631	Strada	chr11	-	106180954	106180983	106173678	106173781	106184561	106184619	0,0,0	27,35,39	10,8,8	34,41,33	154	125	2.18517817259e-07	0.0,0.0,0.0	0.193,0.137,0.164	-0.165
ENSMUSG00000029406	Pitpnm2	chr5	-	124124797	124124959	124123938	124124087	124125298	124125463	43,58,49	92,69,75	19,25,14	97,108,89	287	125	2.42248015511e-07	0.169,0.268,0.222	0.079,0.092,0.064	0.141
ENSMUSG00000063704	Mapk15	chr15	+	75995071	75995101	75994844	75994943	75995233	75995324	0,0,0	2,3,1	3,4,9	1,2,4	155	125	2.93926488461e-07	0.0,0.0,0.0	0.708,0.617,0.645	-0.657
ENSMUSG00000024163	Mapk8ip3	chr17	-	24920471	24920495	24918087	24918139	24923815	24923907	54,48,55	16,22,17	106,90,67	8,6,3	149	125	3.27696942356e-07	0.739,0.647,0.731	0.917,0.926,0.949	-0.225
ENSMUSG00000024392	Bag6	chr17	+	35142497	35142605	35142306	35142384	35142726	35142839	1743,1431,1813	232,161,204	1499,1697,1632	360,338,343	233	125	3.4913548553e-07	0.801,0.827,0.827	0.691,0.729,0.719	0.105
ENSMUSG00000023994	Nfya	chr17	-	48398981	48399065	48395649	48395796	48400437	48400580	264,193,207	142,98,136	169,155,140	211,179,155	209	125	3.99862620008e-07	0.527,0.541,0.477	0.324,0.341,0.351	0.176
ENSMUSG00000096401	Gm21811	chr8	+	20147548	20147716	20145519	20145639	20151480	20151665	161,140,147	28,28,40	102,93,83	67,59,43	293	125	4.12419356846e-07	0.71,0.681,0.611	0.394,0.402,0.452	0.251
ENSMUSG00000018411	Mapt	chr11	+	104305312	104305409	104302360	104302410	104306625	104306734	3,4,7	6,12,8	4,2,0	125,107,82	222	125	4.25240276051e-07	0.22,0.158,0.33	0.018,0.01,0.0	0.227
ENSMUSG00000033577	Myo6	chr9	+	80303272	80303299	80300534	80300666	80306959	80307178	2,9,7	34,16,17	2,1,1	112,116,106	152	125	4.63464067291e-07	0.046,0.316,0.253	0.014,0.007,0.008	0.195
ENSMUSG00000031012	Cask	chrX	-	13552372	13552441	13550946	13550982	13554877	13554946	169,167,151	31,16,23	461,440,356	12,24,15	194	125	5.08547481705e-07	0.778,0.871,0.809	0.961,0.922,0.939	-0.121
ENSMUSG00000023805	Synj2	chr17	+	6036356	6036505	6035410	6035559	6037383	6037462	39,31,26	44,20,24	4,12,9	33,38,38	274	125	6.84320734302e-07	0.288,0.414,0.331	0.052,0.126,0.098	0.252
ENSMUSG00000038485	Socs7	chr11	+	97376996	97377098	97373065	97373130	97377935	97378066	73,39,38	49,43,45	75,59,42	13,15,12	227	125	8.13855513866e-07	0.451,0.333,0.317	0.761,0.684,0.658	-0.334
ENSMUSG00000040612	Ildr2	chr1	+	166291415	166291472	166270498	166270618	166303501	166303615	1,2,1	0,0,0	2,10,4	3,2,12	182	125	8.42214780992e-07	1.0,1.0,1.0	0.314,0.774,0.186	0.575
ENSMUSG00000028284	Map3k7	chr4	+	31994873	31994954	31992386	31992516	32002088	32002153	259,223,258	252,198,255	437,478,404	222,223,220	206	125	9.16380726123e-07	0.384,0.406,0.38	0.544,0.565,0.527	-0.155
ENSMUSG00000022973	Synj1	chr16	-	90971563	90971587	90969182	90969374	90973909	90974066	0,0,0	32,22,26	9,14,3	37,27,28	149	125	1.05679982607e-06	0.0,0.0,0.0	0.169,0.303,0.082	-0.185
ENSMUSG00000055762	Eef1d	chr15	-	75902678	75903808	75901131	75901255	75905885	75905900	14,5,5	0,0,0	35,47,43	4,2,4	1255	125	1.06558516352e-06	1.0,1.0,1.0	0.466,0.701,0.517	0.439
ENSMUSG00000024897	Apba1	chr19	+	23932683	23932716	23917552	23917698	23933699	23933786	0,0,0	2,1,1	41,71,53	6,5,2	158	125	1.09025404721e-06	0.0,0.0,0.0	0.844,0.918,0.954	-0.905
ENSMUSG00000038244	Mical2	chr7	+	112333828	112333954	112331895	112332039	112346721	112346908	2,0,0	26,12,10	10,8,7	9,7,16	251	125	1.10921041021e-06	0.037,0.0,0.0	0.356,0.363,0.179	-0.287
ENSMUSG00000048349	Pou4f1	chr14	-	104465684	104466871	104461675	104464544	104467610	104467999	1,0,0	0,2,1	4,7,12	0,0,0	1312	125	1.21314863842e-06	1.0,0.0,0.0	1.0,1.0,1.0	-0.667
ENSMUSG00000028863	Meaf6	chr4	+	125107516	125107546	125102838	125103031	125107651	125107709	2,1,1	44,41,30	16,15,10	36,49,43	155	125	1.24649563363e-06	0.035,0.019,0.026	0.264,0.198,0.158	-0.18
ENSMUSG00000040728	Esrp1	chr4	-	11344111	11344262	11338721	11338831	11353294	11353463	869,794,756	167,150,186	475,506,471	213,180,170	276	125	1.33452076071e-06	0.702,0.706,0.648	0.502,0.56,0.557	0.146
ENSMUSG00000039108	Lsm14b	chr2	+	180028957	180029074	180027899	180028035	180031360	180031528	694,620,617	564,462,503	868,987,904	422,435,403	242	125	1.4296286199e-06	0.389,0.409,0.388	0.515,0.54,0.537	-0.135
ENSMUSG00000030519	Apba2	chr7	+	64734654	64734690	64733512	64733658	64736880	64736967	11,6,4	45,36,34	61,67,81	84,104,113	161	125	1.71802959547e-06	0.16,0.115,0.084	0.361,0.333,0.358	-0.231
ENSMUSG00000055320	Tead1	chr7	+	112856052	112856064	112842039	112842102	112856797	112856932	53,48,49	123,88,106	38,45,39	257,227,169	137	125	1.75388399484e-06	0.282,0.332,0.297	0.119,0.153,0.174	0.155
ENSMUSG00000026131	Dst	chr1	+	34296741	34296759	34295461	34295536	34299720	34299838	46,44,30	37,35,32	12,13,10	27,47,55	143	125	1.76997364518e-06	0.521,0.524,0.45	0.28,0.195,0.137	0.294
ENSMUSG00000033768	Nrxn2	chr19	+	6463823	6463847	6454978	6455280	6472257	6472419	0,0,0	1,4,2	16,12,14	9,6,9	149	125	1.87292103253e-06	0.0,0.0,0.0	0.599,0.627,0.566	-0.597
ENSMUSG00000027574	Nkain4	chr2	-	180935942	180936027	180934771	180935029	180937150	180937211	36,24,60	0,0,0	36,45,57	3,10,8	210	125	1.97060367987e-06	1.0,1.0,1.0	0.877,0.728,0.809	0.195
ENSMUSG00000023039	Krt7	chr15	+	101411428	101411488	101411102	101411241	101412710	101412779	79,84,109	21,9,15	28,26,23	0,0,0	185	125	2.05734750593e-06	0.718,0.863,0.831	1.0,1.0,1.0	-0.196
ENSMUSG00000027438	Napb	chr2	-	148707158	148707205	148706945	148707023	148709316	148709433	2,0,3	9,4,9	27,19,19	8,8,2	172	125	2.1606040322e-06	0.139,0.0,0.195	0.71,0.633,0.873	-0.627
ENSMUSG00000028175	Depdc1a	chr3	+	159522525	159523356	159520829	159520970	159523776	159523949	88,53,62	84,52,66	88,88,92	36,36,28	956	125	2.1606040322e-06	0.12,0.118,0.109	0.242,0.242,0.301	-0.146
ENSMUSG00000098912	1500004A13Rik	chr3	-	88810637	88811002	88805288	88808272	88832263	88832501	85,84,80	1,0,0	100,111,90	12,4,9	490	125	2.41040915619e-06	0.956,1.0,1.0	0.68,0.876,0.718	0.227
ENSMUSG00000033697	Arhgap39	chr15	-	76730363	76730456	76727402	76727476	76734876	76735438	291,317,263	53,28,39	229,225,247	63,76,97	218	125	2.51759680392e-06	0.759,0.867,0.795	0.676,0.629,0.594	0.174
ENSMUSG00000040268	Plekha1	chr7	+	130909587	130909628	130908335	130908425	130910831	130910901	96,69,78	265,154,205	93,99,85	112,113,99	166	125	2.65140448547e-06	0.214,0.252,0.223	0.385,0.397,0.393	-0.162
ENSMUSG00000052105	Mtcl1	chr17	-	66384299	66384374	66379128	66380436	66385859	66385910	82,63,56	107,116,125	39,27,24	131,145,137	200	125	2.72725364987e-06	0.324,0.253,0.219	0.157,0.104,0.099	0.145
ENSMUSG00000036053	Fmnl2	chr2	+	53130411	53130458	53126852	53126976	53131839	53133804	368,390,308	39,34,22	526,514,462	99,103,97	172	125	2.97885371844e-06	0.873,0.893,0.911	0.794,0.784,0.776	0.108
ENSMUSG00000036661	Dennd3	chr15	+	73567985	73568113	73567032	73567166	73568421	73568525	2,0,0	21,17,24	12,4,11	16,14,26	253	125	4.10499206755e-06	0.045,0.0,0.0	0.27,0.124,0.173	-0.174
ENSMUSG00000022756	Slc7a4	chr16	-	17576080	17576203	17575688	17575968	17576639	17576671	6,3,1	0,0,0	5,17,5	3,2,6	248	125	4.70258413829e-06	1.0,1.0,1.0	0.457,0.811,0.296	0.479
ENSMUSG00000056476	Med12l	chr3	+	59092693	59092798	59091406	59091621	59093518	59093695	1,3,3	16,14,6	52,49,24	19,42,12	230	125	4.73415801972e-06	0.033,0.104,0.214	0.598,0.388,0.521	-0.385
ENSMUSG00000042870	Tom1	chr8	+	75059188	75059260	75058812	75058906	75060432	75060553	1,1,4	0,1,0	2,0,0	10,7,6	197	125	4.78388702383e-06	1.0,0.388,1.0	0.113,0.0,0.0	0.758
ENSMUSG00000020300	Cpeb4	chr11	+	31918800	31918824	31889857	31889939	31920408	31920582	0,0,0	17,17,16	5,8,8	19,28,21	149	125	5.08358536407e-06	0.0,0.0,0.0	0.181,0.193,0.242	-0.205
ENSMUSG00000039759	Thap3	chr4	-	151983634	151983736	151982638	151983352	151985668	151985861	193,178,164	22,31,24	277,302,259	15,13,9	227	125	5.08380980845e-06	0.828,0.76,0.79	0.91,0.927,0.941	-0.133
ENSMUSG00000045775	Slc16a5	chr11	+	115469335	115470148	115464913	115465057	115472670	115472921	4,2,8	0,0,0	2,12,9	2,1,3	938	125	5.21688124442e-06	1.0,1.0,1.0	0.118,0.615,0.286	0.66
ENSMUSG00000045775	Slc16a5	chr11	+	115469232	115470148	115464569	115465057	115472670	115473606	4,4,8	0,0,0	3,13,10	2,1,3	1041	125	5.76781841793e-06	1.0,1.0,1.0	0.153,0.61,0.286	0.65
ENSMUSG00000036278	Macrod1	chr19	+	7197701	7197736	7197531	7197613	7197912	7198061	66,26,58	11,5,3	96,94,75	47,47,46	160	125	6.20693318108e-06	0.824,0.802,0.938	0.615,0.61,0.56	0.26
ENSMUSG00000037736	Limch1	chr5	+	67025304	67025373	67021891	67021997	67026071	67026112	71,77,82	206,203,255	18,23,9	102,144,128	194	125	7.08894691733e-06	0.182,0.196,0.172	0.102,0.093,0.043	0.104
ENSMUSG00000021709	Erbin	chr13	-	103830187	103830331	103823313	103823406	103833497	103835028	65,71,39	187,149,160	128,101,79	117,130,126	269	125	7.37334633831e-06	0.139,0.181,0.102	0.337,0.265,0.226	-0.135
ENSMUSG00000026074	Map4k4	chr1	+	40001429	40001591	40000623	40000749	40003756	40003987	280,202,204	415,355,394	416,408,362	438,356,358	287	125	7.38312480589e-06	0.227,0.199,0.184	0.293,0.333,0.306	-0.107
ENSMUSG00000024044	Epb41l3	chr17	+	69287611	69287728	69287256	69287337	69288850	69289985	720,651,634	236,233,228	485,507,448	277,315,284	242	125	7.43718632115e-06	0.612,0.591,0.59	0.475,0.454,0.449	0.138
ENSMUSG00000018411	Mapt	chr11	+	104305211	104305409	104302360	104302410	104306625	104306758	7,2,6	6,12,8	6,4,0	125,107,82	323	125	8.40555343416e-06	0.311,0.061,0.225	0.018,0.014,0.0	0.188
ENSMUSG00000038346	Zfp384	chr6	+	125025847	125025940	125024786	125025082	125026256	125026319	93,87,83	13,9,14	86,104,108	1,3,2	218	125	8.53910057325e-06	0.804,0.847,0.773	0.98,0.952,0.969	-0.159
ENSMUSG00000059005	Hnrnpa3	chr2	+	75663672	75663714	75662660	75662756	75665027	75665150	23,10,15	13,7,10	8,16,13	0,2,0	167	125	8.71634165807e-06	0.57,0.517,0.529	1.0,0.857,1.0	-0.414
ENSMUSG00000026987	Baz2b	chr2	-	59933411	59933438	59932104	59932170	59933670	59933715	23,27,19	129,111,91	8,12,12	173,179,177	152	125	9.62358325328e-06	0.128,0.167,0.147	0.037,0.052,0.053	0.1
ENSMUSG00000030447	Cyfip1	chr7	+	55897824	55897972	55896667	55896815	55899914	55900071	11,14,7	4,4,3	39,45,39	0,2,0	273	125	9.75997300559e-06	0.557,0.616,0.517	1.0,0.912,1.0	-0.407
ENSMUSG00000005417	Mprip	chr11	+	59772151	59772217	59771616	59771702	59775515	59776223	1494,1144,1386	835,647,750	1083,1031,1013	922,935,963	191	125	1.01876859918e-05	0.539,0.536,0.547	0.435,0.419,0.408	0.12
ENSMUSG00000000325	Arvcf	chr16	+	18405101	18405221	18404459	18404545	18405606	18407076	724,656,731	158,135,148	842,986,967	123,96,97	245	125	1.04273288793e-05	0.7,0.713,0.716	0.777,0.84,0.836	-0.108
ENSMUSG00000068394	Cep152	chr2	-	125571668	125571833	125569554	125569651	125576713	125576855	119,138,152	5,6,11	374,413,353	67,78,48	290	125	1.08655891137e-05	0.911,0.908,0.856	0.706,0.695,0.76	0.171
ENSMUSG00000042772	Smg7	chr1	-	152843229	152843379	152841512	152841593	152844035	152844407	129,112,125	284,291,266	223,204,238	274,289,260	275	125	1.10661711893e-05	0.171,0.149,0.176	0.27,0.243,0.294	-0.104
ENSMUSG00000020385	Clk4	chr11	+	51268164	51268231	51267170	51267331	51270536	51270595	45,56,68	63,62,53	20,13,18	68,45,60	192	125	1.11588296607e-05	0.317,0.37,0.455	0.161,0.158,0.163	0.22
ENSMUSG00000024188	Luc7l	chr17	+	26253973	26254044	26252998	26253091	26255030	26255125	306,309,376	366,249,218	157,201,212	414,386,336	196	125	1.13277926673e-05	0.348,0.442,0.524	0.195,0.249,0.287	0.194
ENSMUSG00000061589	Dot1l	chr10	+	80791743	80791839	80790610	80791561	80792142	80792773	3,7,8	14,4,31	0,0,1	42,35,50	221	125	1.2445108308e-05	0.108,0.497,0.127	0.0,0.0,0.011	0.24
ENSMUSG00000026701	Prdx6	chr1	-	161249358	161249469	161244195	161244342	161251021	161251166	26,14,30	42,25,61	39,41,36	21,20,23	236	125	1.42061278364e-05	0.247,0.229,0.207	0.496,0.521,0.453	-0.262
ENSMUSG00000026074	Map4k4	chr1	+	40001429	40001591	40000623	40000749	40004806	40004913	108,109,102	215,196,219	188,177,150	161,209,159	287	125	1.46840658653e-05	0.18,0.195,0.169	0.337,0.269,0.291	-0.118
ENSMUSG00000032578	Cish	chr9	+	107299923	107300144	107296025	107297034	107300367	107300458	92,59,78	12,15,14	99,69,67	2,0,4	346	125	1.49485182607e-05	0.735,0.587,0.668	0.947,1.0,0.858	-0.272
ENSMUSG00000025006	Sorbs1	chr19	-	40376644	40377016	40373475	40373617	40382520	40382633	56,49,55	26,21,30	29,41,31	60,49,35	497	125	1.52411595607e-05	0.351,0.37,0.316	0.108,0.174,0.182	0.191
ENSMUSG00000008140	Emc10	chr7	-	44491162	44491249	44490110	44490970	44491954	44492048	248,204,264	232,244,310	387,447,497	259,288,227	212	125	1.55854961447e-05	0.387,0.33,0.334	0.468,0.478,0.563	-0.153
ENSMUSG00000033392	Clasp2	chr9	+	113887044	113887047	113881687	113881751	113889957	113890121	50,37,45	23,23,29	38,39,29	66,60,51	128	125	1.63072918361e-05	0.68,0.611,0.602	0.36,0.388,0.357	0.263
ENSMUSG00000030465	Psd3	chr8	-	67906258	67906296	67903647	67904175	67908485	67908566	8,3,5	6,1,2	5,10,5	0,0,0	163	125	1.69652325358e-05	0.506,0.697,0.657	1.0,1.0,1.0	-0.38
ENSMUSG00000036053	Fmnl2	chr2	+	53130411	53130504	53126852	53126976	53131839	53133804	215,200,203	39,34,22	304,302,272	99,103,97	218	125	1.74376610173e-05	0.76,0.771,0.841	0.638,0.627,0.617	0.163
ENSMUSG00000045962	Wnk1	chr6	-	119953770	119954232	119951897	119951995	119956070	119956196	221,191,139	38,36,22	149,206,147	5,15,5	587	125	1.80251791446e-05	0.553,0.53,0.574	0.864,0.745,0.862	-0.271
ENSMUSG00000021066	Atl1	chr12	+	69960547	69960562	69959040	69959472	69963227	69964085	16,6,15	18,15,22	45,36,24	11,11,8	140	125	1.85221219099e-05	0.442,0.263,0.378	0.785,0.745,0.728	-0.392
ENSMUSG00000054752	Fsd1l	chr4	+	53655740	53655763	53649791	53649893	53659512	53659678	21,22,17	17,6,7	95,84,82	7,5,5	148	125	1.88170472891e-05	0.511,0.756,0.672	0.92,0.934,0.933	-0.283
ENSMUSG00000021254	Gpatch2l	chr12	+	86267143	86267183	86265181	86265249	86288799	86291414	16,13,15	7,4,3	23,24,21	0,0,1	165	125	2.10790346019e-05	0.634,0.711,0.791	1.0,1.0,0.941	-0.268
ENSMUSG00000024985	Tcf7l2	chr19	+	55755013	55755082	55743072	55743197	55817763	55817865	116,110,126	76,93,96	64,73,61	89,137,95	194	125	2.14817184794e-05	0.496,0.432,0.458	0.317,0.256,0.293	0.173
ENSMUSG00000043831	Lysmd4	chr7	+	67224375	67224401	67223608	67223891	67225025	67228468	0,0,0	8,2,9	2,4,3	8,0,1	151	125	2.19117102166e-05	0.0,0.0,0.0	0.171,1.0,0.713	-0.628
ENSMUSG00000041439	Mfsd6	chr1	-	52658698	52658723	52656526	52658545	52660806	52661087	0,0,0	44,46,40	8,12,3	51,57,60	150	125	2.33174373327e-05	0.0,0.0,0.0	0.116,0.149,0.04	-0.102
ENSMUSG00000029428	Stx2	chr5	-	128987717	128987842	128986154	128986430	128988801	128989158	127,109,127	21,10,10	233,265,233	6,4,8	250	125	2.67777347579e-05	0.751,0.845,0.864	0.951,0.971,0.936	-0.133
ENSMUSG00000038535	Zfp280d	chr9	+	72351524	72351570	72338747	72338864	72360285	72360341	58,59,42	5,4,5	55,50,59	23,21,19	171	125	2.82512361235e-05	0.895,0.915,0.86	0.636,0.635,0.694	0.235
ENSMUSG00000049728	Zfp668	chr7	-	127874676	127874758	127867755	127868424	127876046	127876780	5,7,5	68,45,48	27,13,23	51,42,48	207	125	2.93509258394e-05	0.043,0.086,0.059	0.242,0.157,0.224	-0.145
ENSMUSG00000056763	Cspp1	chr1	+	10104211	10104364	10095865	10096013	10108368	10108481	196,222,142	11,12,12	158,152,126	35,37,17	278	125	3.14685203264e-05	0.889,0.893,0.842	0.67,0.649,0.769	0.179
ENSMUSG00000011960	Ccnt1	chr15	-	98546744	98546908	98546523	98546594	98548665	98548711	186,166,167	19,21,20	216,223,196	3,7,10	289	125	3.16787129086e-05	0.809,0.774,0.783	0.969,0.932,0.894	-0.143
ENSMUSG00000062115	Rai1	chr11	+	60185095	60190622	60105012	60105394	60193938	60194032	311,177,283	0,0,0	342,364,350	2,5,3	5652	125	3.66246873377e-05	1.0,1.0,1.0	0.791,0.617,0.721	0.29
ENSMUSG00000034940	Synrg	chr11	+	83986813	83987047	83985248	83985551	83987912	83987990	170,130,129	0,2,0	124,105,75	5,9,4	359	125	4.06543488937e-05	1.0,0.958,1.0	0.896,0.802,0.867	0.131
ENSMUSG00000008489	Elavl2	chr4	-	91254140	91254179	91250768	91253567	91260760	91260986	2,1,9	28,27,26	113,124,78	159,132,156	164	125	4.24141274927e-05	0.052,0.027,0.209	0.351,0.417,0.276	-0.252
ENSMUSG00000021268	Meg3	chr12	+	109549290	109549371	109546429	109546542	109549478	109549552	48,64,63	4,1,1	212,196,236	42,25,43	206	125	4.27683983715e-05	0.879,0.975,0.975	0.754,0.826,0.769	0.16
ENSMUSG00000034973	Dopey1	chr9	+	86506870	86506900	86506404	86506519	86507503	86507737	0,0,0	26,32,28	5,5,7	33,37,13	155	125	4.71466145384e-05	0.0,0.0,0.0	0.109,0.098,0.303	-0.17
ENSMUSG00000041890	Git2	chr5	-	114753147	114753153	114752278	114752330	114753278	114753324	0,0,0	57,30,33	8,5,6	39,49,56	131	125	5.58656756849e-05	0.0,0.0,0.0	0.164,0.089,0.093	-0.115
ENSMUSG00000028693	Nasp	chr4	-	116610402	116611377	116605683	116605763	116611971	116612081	5517,4509,4463	820,787,656	5173,5531,5243	494,598,505	1100	125	6.29113443868e-05	0.433,0.394,0.436	0.543,0.512,0.541	-0.111
ENSMUSG00000035293	G2e3	chr12	+	51363951	51364020	51363416	51363546	51367774	51367956	25,29,32	11,6,14	0,4,6	13,5,16	194	125	6.35363629023e-05	0.594,0.757,0.596	0.0,0.34,0.195	0.471
ENSMUSG00000034940	Synrg	chr11	+	83986813	83986851	83985248	83985551	83987912	83987990	20,19,20	0,2,0	13,12,18	5,9,4	163	125	6.46033082814e-05	1.0,0.879,1.0	0.666,0.506,0.775	0.311
ENSMUSG00000022641	Bbx	chr16	-	50210444	50210534	50209084	50209144	50220444	50220593	49,57,50	71,78,61	29,19,17	72,81,71	215	125	6.76064210807e-05	0.286,0.298,0.323	0.19,0.12,0.122	0.158
ENSMUSG00000021027	Ralgapa1	chr12	-	55612072	55612103	55602928	55604271	55612633	55612758	31,32,34	0,0,0	42,40,31	5,4,7	156	125	7.02065268793e-05	1.0,1.0,1.0	0.871,0.889,0.78	0.153
ENSMUSG00000023805	Synj2	chr17	+	6029699	6029834	6028418	6028586	6032696	6032809	51,33,28	45,35,37	15,16,7	48,44,34	260	125	7.02662506915e-05	0.353,0.312,0.267	0.131,0.149,0.09	0.187
ENSMUSG00000025261	Huwe1	chrX	+	151859454	151859688	151857807	151857913	151860166	151860268	486,569,438	126,142,115	582,695,519	93,87,73	359	125	7.28854941506e-05	0.573,0.583,0.57	0.685,0.736,0.712	-0.136
ENSMUSG00000024381	Bin1	chr18	+	32426223	32426352	32424819	32424967	32431982	32432093	99,61,75	127,98,93	182,220,187	128,141,140	254	125	7.38966422945e-05	0.277,0.234,0.284	0.412,0.434,0.397	-0.149
ENSMUSG00000036333	Kidins220	chr12	+	25040455	25040569	25038323	25038550	25051094	25051226	384,344,361	43,31,46	376,379,341	93,79,73	239	125	7.44274392383e-05	0.824,0.853,0.804	0.679,0.715,0.71	0.126
ENSMUSG00000024969	Mark2	chr19	-	7279985	7280012	7279110	7279278	7280997	7281255	41,28,37	8,2,5	26,20,12	15,15,15	152	125	7.65896550641e-05	0.808,0.92,0.859	0.588,0.523,0.397	0.36
ENSMUSG00000021359	Tfap2a	chr13	-	40725128	40725180	40721268	40721387	40733669	40733823	10,16,17	6,7,3	1,2,1	0,0,0	177	125	7.77799410718e-05	0.541,0.617,0.8	1.0,1.0,1.0	-0.347
ENSMUSG00000019978	Epb41l2	chr10	+	25493566	25493629	25488950	25489093	25495444	25495591	20,20,14	7,5,1	13,15,11	15,30,18	188	125	7.77799410718e-05	0.655,0.727,0.903	0.366,0.25,0.289	0.46
ENSMUSG00000026131	Dst	chr1	+	34301860	34301932	34299720	34299838	34302829	34303032	36,40,16	84,74,63	8,7,11	47,85,81	197	125	8.05023461825e-05	0.214,0.255,0.139	0.097,0.05,0.079	0.127
ENSMUSG00000028478	Clta	chr4	+	44030214	44030268	44025448	44025560	44031399	44031435	0,3,1	2,2,7	64,75,53	14,6,0	179	125	8.05023461825e-05	0.0,0.512,0.091	0.761,0.897,1.0	-0.685
ENSMUSG00000030792	Dkkl1	chr7	-	45211400	45211570	45210330	45210471	45211755	45212123	4,5,10	0,0,0	39,37,43	9,7,9	295	125	8.23873307945e-05	1.0,1.0,1.0	0.647,0.691,0.669	0.331
ENSMUSG00000049690	Nckap5	chr1	-	125940162	125940237	125914959	125915021	125981382	125981697	17,24,24	10,3,4	7,5,10	0,0,0	200	125	8.3182301385e-05	0.515,0.833,0.789	1.0,1.0,1.0	-0.288
ENSMUSG00000048537	Phldb1	chr9	-	44708393	44708522	44707884	44708040	44710922	44711060	96,98,98	197,169,191	135,139,116	120,157,114	254	125	8.64108044986e-05	0.193,0.222,0.202	0.356,0.303,0.334	-0.125
ENSMUSG00000006476	Nsmf	chr2	+	25057964	25057970	25057100	25057176	25059020	25059073	3,3,1	9,12,15	25,20,18	15,14,16	131	125	9.34942882016e-05	0.241,0.193,0.06	0.614,0.577,0.518	-0.405
ENSMUSG00000027674	Pex5l	chr3	-	33080464	33080536	33014964	33015076	33142848	33143247	0,0,0	1,3,2	12,19,4	13,11,14	197	125	9.34942882016e-05	0.0,0.0,0.0	0.369,0.523,0.153	-0.348
ENSMUSG00000060336	Zfp937	chr2	+	150237028	150237089	150236691	150236818	150238242	150240725	110,93,89	1,1,1	53,85,49	13,3,4	186	125	9.91907552584e-05	0.987,0.984,0.984	0.733,0.95,0.892	0.127
ENSMUSG00000034902	Pip5k1c	chr10	+	81317325	81317403	81314991	81315118	81317765	81318254	98,72,99	209,232,172	181,212,182	239,218,225	203	125	0.000103836059077	0.224,0.16,0.262	0.318,0.375,0.332	-0.126
ENSMUSG00000024502	Jakmip2	chr18	-	43537655	43537726	43531407	43531964	43540585	43540651	72,50,27	34,19,12	145,118,87	20,15,15	196	125	0.0001038535806	0.575,0.627,0.589	0.822,0.834,0.787	-0.217
ENSMUSG00000031391	L1cam	chrX	-	73855651	73855663	73853954	73855266	73855758	73855831	0,2,2	12,9,8	10,9,7	7,7,4	137	125	0.00010950917319	0.0,0.169,0.186	0.566,0.54,0.615	-0.455
ENSMUSG00000020400	Tnip1	chr11	-	54956020	54956178	54940710	54940882	54962832	54962917	38,27,31	9,4,3	22,32,27	1,0,0	283	125	0.000111402832656	0.651,0.749,0.82	0.907,1.0,1.0	-0.229
ENSMUSG00000042302	Ehbp1	chr11	-	22062779	22062887	22059136	22059261	22068358	22068506	50,47,57	146,113,124	63,90,91	93,76,96	233	125	0.000111814963791	0.155,0.182,0.198	0.267,0.388,0.337	-0.152
ENSMUSG00000028849	Map7d1	chr4	-	126238521	126238632	126237155	126237278	126240022	126240137	170,92,191	99,100,121	402,408,335	141,119,115	236	125	0.000116546040488	0.476,0.328,0.455	0.602,0.645,0.607	-0.198
ENSMUSG00000006476	Nsmf	chr2	+	25058252	25058321	25057964	25057970	25059020	25059073	52,38,42	3,3,1	97,96,80	30,20,19	194	125	0.000117095110203	0.918,0.891,0.964	0.676,0.756,0.731	0.203
ENSMUSG00000052516	Robo2	chr16	-	73898911	73899184	73897015	73897207	73904382	73904556	154,102,115	160,127,124	103,132,100	57,84,45	398	125	0.000117095110203	0.232,0.201,0.226	0.362,0.33,0.411	-0.148
ENSMUSG00000049580	Tsku	chr7	-	98359357	98359467	98350785	98353130	98360020	98360079	16,9,7	0,0,0	32,59,45	6,4,15	235	125	0.000118064033116	1.0,1.0,1.0	0.739,0.887,0.615	0.253
ENSMUSG00000040242	Fgfr1op2	chr6	+	146592633	146592747	146589893	146590036	146595175	146595289	715,578,654	268,216,218	475,530,507	335,323,255	239	125	0.000118709609069	0.583,0.583,0.611	0.426,0.462,0.51	0.126
ENSMUSG00000038677	Scube3	chr17	+	28158880	28158928	28157072	28157189	28160811	28160928	585,479,452	334,286,267	258,245,244	259,254,221	173	125	0.00012274502703	0.559,0.548,0.55	0.419,0.411,0.444	0.128
ENSMUSG00000028785	Hpca	chr4	-	129121221	129121302	129118363	129118762	129121569	129121667	20,14,11	3,5,3	1,3,5	0,0,0	206	125	0.000124237036388	0.802,0.629,0.69	1.0,1.0,1.0	-0.293
ENSMUSG00000028184	Adgrl2	chr3	-	148821279	148821408	148817092	148817928	148822987	148823051	28,22,20	26,17,21	21,41,34	4,9,9	254	125	0.000124516889792	0.346,0.389,0.319	0.721,0.692,0.65	-0.336
ENSMUSG00000012123	Aim1l	chr4	+	134082574	134082687	134082311	134082447	134087485	134087615	138,137,162	4,1,1	73,84,73	7,6,9	238	125	0.000126200186366	0.948,0.986,0.988	0.846,0.88,0.81	0.129
ENSMUSG00000064115	Cadm2	chr16	-	66731384	66731504	66664380	66664506	66747198	66747377	2,6,3	0,0,0	9,12,17	2,4,4	245	125	0.000137037238994	1.0,1.0,1.0	0.697,0.605,0.684	0.338
ENSMUSG00000029822	Osbpl3	chr6	-	50346010	50346103	50344873	50345030	50346327	50346431	317,257,277	80,43,58	161,166,159	15,15,12	218	125	0.000137037238994	0.694,0.774,0.733	0.86,0.864,0.884	-0.136
ENSMUSG00000002885	Adgre5	chr8	-	83730110	83730257	83729381	83729525	83733413	83733566	4,2,3	0,0,0	11,24,8	4,4,1	272	125	0.000143219839626	1.0,1.0,1.0	0.558,0.734,0.786	0.307
ENSMUSG00000020904	Cfap52	chr11	-	67949567	67949696	67946297	67946397	67953480	67953617	4,6,14	1,2,5	2,2,2	0,0,0	254	125	0.000158472229879	0.663,0.596,0.579	1.0,1.0,1.0	-0.387
ENSMUSG00000028613	Lrp8	chr4	+	107848280	107848403	107847440	107847566	107851307	107851362	9,3,7	0,0,1	19,11,21	5,18,9	248	125	0.000167843565363	1.0,1.0,0.779	0.657,0.235,0.54	0.449
ENSMUSG00000071454	Dtnb	chr12	+	3754095	3754116	3751810	3751907	3772586	3772746	60,48,75	320,263,334	99,79,78	214,249,206	146	125	0.000167843565363	0.138,0.135,0.161	0.284,0.214,0.245	-0.103
ENSMUSG00000048029	Eno4	chr19	+	58969072	58969190	58968501	58968569	58970615	58971419	7,5,2	0,0,0	26,23,18	4,9,1	243	125	0.000179732845905	1.0,1.0,1.0	0.77,0.568,0.903	0.253
ENSMUSG00000085067	Gm15631	chr6	-	105677063	105677197	105673063	105675285	105677501	105677581	3,1,2	0,0,0	0,8,8	4,2,1	259	125	0.00019350346417	1.0,1.0,1.0	0.0,0.659,0.794	0.516
ENSMUSG00000039116	Adgrg6	chr10	-	14456137	14456221	14450578	14450664	14458079	14458148	10,2,4	0,0,1	18,11,11	10,6,10	209	125	0.000193885840496	1.0,1.0,0.705	0.518,0.523,0.397	0.422
ENSMUSG00000013523	Bcas1	chr2	-	170356247	170356313	170349181	170349463	170378722	170378929	18,9,4	2,2,6	2,2,2	0,0,0	191	125	0.000219403949699	0.855,0.747,0.304	1.0,1.0,1.0	-0.365
ENSMUSG00000042520	Ubap2l	chr3	-	90031310	90031370	90028324	90028377	90034064	90034177	1096,1105,1046	311,271,273	847,877,764	349,369,323	185	125	0.000223058915214	0.704,0.734,0.721	0.621,0.616,0.615	0.102
ENSMUSG00000049225	Pdp1	chr4	-	11965613	11965648	11959806	11962233	11966301	11966427	22,21,11	28,32,27	40,43,27	15,15,17	160	125	0.000223066511608	0.38,0.339,0.241	0.676,0.691,0.554	-0.32
ENSMUSG00000058883	Zfp708	chr13	-	67074832	67074916	67069400	67071528	67081449	67081545	2,4,8	4,1,2	3,5,10	0,0,0	209	125	0.000229533196818	0.23,0.705,0.705	1.0,1.0,1.0	-0.453
ENSMUSG00000021254	Gpatch2l	chr12	+	86281448	86281543	86265181	86265249	86288799	86291414	46,65,51	7,4,3	96,62,74	0,0,1	220	125	0.000241974019694	0.789,0.902,0.906	1.0,1.0,0.977	-0.127
ENSMUSG00000031824	6430548M08Rik	chr8	+	120157467	120157497	120156296	120156374	120159958	120160039	0,0,0	2,2,2	3,11,11	13,14,17	155	125	0.000244411354712	0.0,0.0,0.0	0.157,0.388,0.343	-0.296
ENSMUSG00000057858	Fam204a	chr19	-	60221053	60221304	60220039	60220139	60226231	60226697	60,49,61	0,1,0	78,84,57	4,8,4	376	125	0.000249543086854	1.0,0.942,1.0	0.866,0.777,0.826	0.158
ENSMUSG00000039985	Fam60a	chr6	-	148941887	148942022	148933001	148933148	148946291	148946356	10,10,11	29,35,18	19,19,23	13,14,10	260	125	0.00025520015285	0.142,0.121,0.227	0.413,0.395,0.525	-0.281
ENSMUSG00000024104	Fam21	chr6	+	116256226	116256289	116255048	116255168	116256615	116256828	289,272,329	36,10,29	225,294,276	53,50,47	188	125	0.000263639470329	0.842,0.948,0.883	0.738,0.796,0.796	0.114
ENSMUSG00000055436	Srsf11	chr3	-	158024122	158024231	158023242	158023359	158026724	158026858	102,88,73	24,33,32	28,35,42	26,30,45	234	125	0.000271434575506	0.694,0.588,0.549	0.365,0.384,0.333	0.25
ENSMUSG00000032278	Paqr5	chr9	-	61972625	61972831	61968780	61968907	61988992	61989138	43,35,33	7,3,7	5,2,2	0,0,0	331	125	0.000283908974956	0.699,0.815,0.64	1.0,1.0,1.0	-0.282
ENSMUSG00000020400	Tnip1	chr11	-	54940710	54940882	54939597	54939735	54962832	54962912	58,42,39	2,5,6	29,37,16	0,0,0	297	125	0.000303018726246	0.924,0.78,0.732	1.0,1.0,1.0	-0.188
ENSMUSG00000036853	Mcoln3	chr3	+	146121790	146122020	146117449	146117634	146124744	146124806	217,137,166	3,0,4	209,218,153	16,10,11	355	125	0.000326216178587	0.962,1.0,0.936	0.821,0.885,0.83	0.121
ENSMUSG00000038248	Sobp	chr10	-	43020981	43022918	43002499	43004414	43074592	43074688	10,17,18	0,0,0	228,232,231	9,3,8	2062	125	0.000327479648831	1.0,1.0,1.0	0.606,0.824,0.636	0.311
ENSMUSG00000079491	H2-T10	chr17	-	36117664	36117734	36117089	36117456	36117856	36117903	17,21,23	3,3,5	14,14,18	0,0,0	195	125	0.000329473823837	0.784,0.818,0.747	1.0,1.0,1.0	-0.217
ENSMUSG00000039835	Nhsl1	chr10	+	18516028	18516160	18511549	18511742	18523790	18525959	217,215,204	112,70,75	183,227,191	43,35,33	257	125	0.000339719396826	0.485,0.599,0.57	0.674,0.759,0.738	-0.172
ENSMUSG00000037605	Adgrl3	chr5	+	81663385	81663424	81660261	81660447	81688508	81688692	13,17,13	60,45,34	43,48,33	38,45,49	164	125	0.000340272152466	0.142,0.224,0.226	0.463,0.448,0.339	-0.219
ENSMUSG00000037994	Slc9b2	chr3	+	135318279	135318460	135307730	135307781	135321885	135322056	6,8,15	2,3,2	13,7,6	0,0,0	306	125	0.000340272152466	0.551,0.521,0.754	1.0,1.0,1.0	-0.391
ENSMUSG00000029208	Guf1	chr5	+	69563082	69563222	69561653	69561857	69564523	69564647	263,221,195	59,69,66	283,276,236	39,39,31	265	125	0.00034347066994	0.678,0.602,0.582	0.774,0.769,0.782	-0.154
ENSMUSG00000039701	Usp53	chr3	-	122961318	122961432	122961154	122961237	122962883	122963018	96,109,69	6,4,7	99,69,91	0,1,0	239	125	0.000349821918218	0.893,0.934,0.838	1.0,0.973,1.0	-0.103
ENSMUSG00000032278	Paqr5	chr9	-	61976071	61976199	61968780	61968907	61988992	61989138	37,38,20	7,3,7	5,1,3	0,0,0	253	125	0.000357477933186	0.723,0.862,0.585	1.0,1.0,1.0	-0.277
ENSMUSG00000022292	Rrm2b	chr15	-	37945038	37945172	37944497	37944592	37946734	37946851	72,82,68	0,0,0	93,96,64	6,6,3	259	125	0.000371052395598	1.0,1.0,1.0	0.882,0.885,0.911	0.107
ENSMUSG00000075415	Fnbp1	chr2	-	31052984	31053080	31044881	31044896	31054023	31054218	21,15,22	0,0,0	3,15,5	8,0,3	221	125	0.000382289311381	1.0,1.0,1.0	0.175,1.0,0.485	0.447
ENSMUSG00000021262	Evl	chr12	+	108683347	108683410	108683194	108683261	108686049	108686116	1536,1370,1625	669,630,697	1489,1549,1536	986,1088,976	188	125	0.000406217439655	0.604,0.591,0.608	0.501,0.486,0.511	0.102
ENSMUSG00000028284	Map3k7	chr4	+	31994873	31995010	31992472	31992516	32002088	32002153	142,110,119	252,198,255	201,216,186	222,223,220	262	125	0.000418947763343	0.212,0.21,0.182	0.302,0.316,0.287	-0.1
ENSMUSG00000034757	Tmub2	chr11	+	102285663	102285718	102284930	102285088	102287307	102287871	199,153,215	127,71,100	211,163,154	168,183,154	180	125	0.000421558083476	0.521,0.599,0.599	0.466,0.382,0.41	0.154
ENSMUSG00000004947	Dtx2	chr5	+	136026469	136026607	136021754	136021858	136028498	136028572	244,203,222	58,53,96	180,135,173	95,136,130	263	125	0.000433431225956	0.667,0.645,0.524	0.474,0.321,0.387	0.218
ENSMUSG00000078441	Scamp4	chr10	+	80608802	80608850	80602881	80602949	80611027	80611129	6,8,12	5,2,3	12,17,8	0,1,0	173	125	0.00044941382546	0.464,0.743,0.743	1.0,0.925,1.0	-0.325
ENSMUSG00000050530	Fam171a1	chr2	+	3223469	3223584	3220252	3220369	3224817	3227250	275,238,232	30,59,45	422,424,436	30,39,27	240	125	0.000457071356006	0.827,0.678,0.729	0.88,0.85,0.894	-0.13
ENSMUSG00000020827	Mink1	chr11	+	70608588	70608699	70608340	70608426	70608839	70608958	244,263,267	12,20,9	204,209,224	24,29,33	236	125	0.000459651629651	0.915,0.874,0.94	0.818,0.792,0.782	0.112
ENSMUSG00000033737	Fndc3c1	chrX	-	106473830	106473913	106473067	106473181	106484944	106485072	116,112,137	2,10,13	139,143,147	26,31,30	208	125	0.000463013789152	0.972,0.871,0.864	0.763,0.735,0.746	0.154
ENSMUSG00000028556	Dock7	chr4	-	98953865	98953880	98946628	98946754	98955315	98955447	36,40,40	2,5,2	53,52,48	18,19,14	140	125	0.000483393131425	0.941,0.877,0.947	0.724,0.71,0.754	0.192
ENSMUSG00000026565	Pou2f1	chr1	-	165952780	165952856	165945901	165946002	166002561	166002609	2,0,0	3,3,1	6,8,3	1,0,3	201	125	0.000484535866808	0.293,0.0,0.0	0.789,1.0,0.383	-0.626
ENSMUSG00000020300	Cpeb4	chr11	+	31908824	31908875	31889857	31889939	31918800	31918824	4,6,6	0,0,0	12,22,17	4,4,3	176	125	0.000487654499829	1.0,1.0,1.0	0.681,0.796,0.801	0.241
ENSMUSG00000033768	Nrxn2	chr19	+	6463823	6463868	6454978	6455280	6472257	6472419	0,0,0	1,4,2	5,3,4	9,6,9	170	125	0.000503951393025	0.0,0.0,0.0	0.29,0.269,0.246	-0.268
ENSMUSG00000042961	Egflam	chr15	-	7224644	7224668	7222747	7222826	7231587	7231768	0,0,0	4,7,8	3,10,1	10,29,9	149	125	0.000540236821707	0.0,0.0,0.0	0.201,0.224,0.085	-0.17
ENSMUSG00000031626	Sorbs2	chr8	+	45770545	45770590	45769828	45769895	45772533	45772708	74,30,51	45,14,31	176,182,169	46,44,40	170	125	0.000543898058383	0.547,0.612,0.547	0.738,0.753,0.756	-0.18
ENSMUSG00000057858	Fam204a	chr19	-	60220329	60220360	60220039	60220139	60226231	60226697	37,29,45	0,1,0	53,33,42	4,8,4	156	125	0.000547643826472	1.0,0.959,1.0	0.914,0.768,0.894	0.128
ENSMUSG00000097209	AU022754	chr15	+	85582249	85584487	85581141	85581417	85585938	85586037	22,5,16	5,6,1	0,0,0	2,3,1	2363	125	0.000580491360492	0.189,0.042,0.458	0.0,0.0,0.0	0.23
ENSMUSG00000000216	Scnn1g	chr7	+	121737885	121738234	121734478	121734543	121740296	121740615	58,61,55	2,9,3	3,8,1	0,0,0	474	125	0.000601772755286	0.884,0.641,0.829	1.0,1.0,1.0	-0.215
ENSMUSG00000037455	Slc18b1	chr10	+	23810788	23810945	23805892	23806040	23816292	23816429	104,135,84	16,16,21	257,239,209	13,15,9	282	125	0.00061536174398	0.742,0.789,0.639	0.898,0.876,0.911	-0.172
ENSMUSG00000060073	Psma3	chr12	+	70986862	70986935	70978732	70978815	70988423	70988489	16,6,10	0,1,0	7,10,10	4,4,2	198	125	0.000622055043294	1.0,0.791,1.0	0.525,0.612,0.759	0.298
ENSMUSG00000027939	Nup210l	chr3	+	90211755	90211830	90207282	90207484	90211916	90212017	4,4,5	0,0,0	6,6,6	2,2,3	200	125	0.000642990841634	1.0,1.0,1.0	0.652,0.652,0.556	0.38
ENSMUSG00000040712	Camta2	chr11	-	70670890	70670911	70670548	70670736	70671007	70671079	0,0,0	15,17,28	5,5,2	22,21,20	146	125	0.000670892513516	0.0,0.0,0.0	0.163,0.169,0.079	-0.137
ENSMUSG00000026482	Rgl1	chr1	-	152623817	152623928	152586406	152586615	152674859	152675023	74,71,80	0,3,1	82,77,72	13,5,7	236	125	0.000687695184572	1.0,0.926,0.977	0.77,0.891,0.845	0.132
ENSMUSG00000064302	Clasp1	chr1	+	118541674	118541698	118539265	118539369	118543101	118543346	81,95,100	198,182,192	171,184,170	204,221,201	149	125	0.000761580810262	0.256,0.305,0.304	0.413,0.411,0.415	-0.125
ENSMUSG00000031245	Hmgn5	chrX	-	109010856	109010886	109010553	109010607	109013251	109013404	5,10,3	2,0,0	2,1,2	2,7,1	155	125	0.000770620841283	0.668,1.0,1.0	0.446,0.103,0.617	0.501
ENSMUSG00000033981	Gria2	chr3	-	80691319	80691434	80690403	80690518	80692284	80692532	48,33,27	12,9,9	18,15,11	0,2,0	240	125	0.00079207842445	0.676,0.656,0.61	1.0,0.796,1.0	-0.285
ENSMUSG00000040407	Akap9	chr5	+	3954396	3954450	3951689	3951734	3954791	3954962	133,138,106	11,17,9	78,110,75	42,26,17	179	125	0.00083653305929	0.894,0.85,0.892	0.565,0.747,0.755	0.19
ENSMUSG00000035513	Ntng2	chr2	-	29203870	29204008	29200873	29200948	29204897	29204922	43,41,33	4,4,7	3,6,3	0,0,0	263	125	0.000838007675749	0.836,0.83,0.691	1.0,1.0,1.0	-0.214
ENSMUSG00000063179	Pstk	chr7	+	131373535	131373830	131371140	131371389	131374064	131374263	331,296,404	98,96,82	251,253,276	131,139,124	420	125	0.000847319133701	0.501,0.479,0.595	0.363,0.351,0.398	0.154
ENSMUSG00000031736	Crnde	chr8	-	92344852	92345039	92326386	92326462	92346349	92346463	463,355,377	26,23,48	13,8,10	0,0,0	312	125	0.000852747566646	0.877,0.861,0.759	1.0,1.0,1.0	-0.168
ENSMUSG00000048402	Gli2	chr1	-	118964449	118964560	118867978	118868181	119002039	119002206	10,4,3	4,4,5	2,0,1	9,11,7	236	125	0.000854757663951	0.57,0.346,0.241	0.105,0.0,0.07	0.327
ENSMUSG00000030670	Cyp2r1	chr7	-	114554590	114554732	114552720	114553353	114562732	114562962	4,9,11	1,1,0	0,4,0	1,1,2	267	125	0.000870490461964	0.652,0.808,1.0	0.0,0.652,0.0	0.603
ENSMUSG00000068663	Clec16a	chr16	+	10638786	10638915	10635245	10635296	10644760	10644881	52,46,38	0,3,1	48,59,73	9,13,8	254	125	0.000887104864256	1.0,0.883,0.949	0.724,0.691,0.818	0.2
ENSMUSG00000003452	Bicd1	chr6	+	149550349	149550425	149518905	149519113	149556643	149563329	3,1,2	13,11,15	22,25,21	35,32,24	201	125	0.000901205712348	0.126,0.054,0.077	0.281,0.327,0.352	-0.234
ENSMUSG00000031996	Aplp2	chr9	-	31167560	31167728	31164542	31164673	31168707	31168916	1620,1456,1527	481,435,512	1212,1377,1045	572,587,527	293	125	0.000923100582848	0.59,0.588,0.56	0.475,0.5,0.458	0.102
ENSMUSG00000054423	Cadps	chr14	-	12486524	12486593	12473408	12473515	12488980	12489104	0,0,1	8,11,3	12,17,13	45,42,37	194	125	0.000995351804276	0.0,0.0,0.177	0.147,0.207,0.185	-0.121
ENSMUSG00000060126	Tpt1	chr14	+	75847243	75847360	75846202	75846393	75848098	75848297	79,53,74	4,2,7	76,58,59	0,0,0	242	125	0.000995999444213	0.911,0.932,0.845	1.0,1.0,1.0	-0.104
ENSMUSG00000043323	Fbrsl1	chr5	-	110416029	110416065	110396044	110396074	110417842	110417947	59,47,45	14,4,5	76,62,64	1,2,2	161	125	0.000999736251785	0.766,0.901,0.875	0.983,0.96,0.961	-0.121
ENSMUSG00000033904	Ccp110	chr7	+	118732886	118732972	118731696	118731759	118735267	118737024	57,59,40	24,18,11	236,263,228	33,32,26	211	125	0.000999736251785	0.585,0.66,0.683	0.809,0.83,0.839	-0.183
ENSMUSG00000003282	Plag1	chr4	-	3912419	3912511	3908905	3909002	3915620	3915725	33,34,20	39,33,20	7,14,12	44,30,35	217	125	0.00102680423198	0.328,0.372,0.365	0.084,0.212,0.165	0.201
ENSMUSG00000042323	Pbrm1	chr14	+	31110414	31110579	31107108	31107310	31117012	31117083	239,206,241	28,26,29	299,310,293	17,13,15	290	125	0.00103761555693	0.786,0.774,0.782	0.883,0.911,0.894	-0.115
ENSMUSG00000068758	Il3ra	chr14	+	14350687	14350806	14350034	14350267	14351049	14351164	20,26,55	5,11,4	20,31,18	1,1,0	244	125	0.00108117405126	0.672,0.548,0.876	0.911,0.941,1.0	-0.252
ENSMUSG00000085614	1700123M08Rik	chr4	+	11980141	11980408	11977456	11977570	11993864	11993999	10,7,4	0,0,0	9,9,12	0,6,2	392	125	0.00109040431869	1.0,1.0,1.0	1.0,0.324,0.657	0.34
ENSMUSG00000008200	Fnbp4	chr2	+	90767852	90767955	90767407	90767541	90768515	90768700	132,125,98	235,201,247	231,213,177	217,256,236	228	125	0.00111540039066	0.235,0.254,0.179	0.369,0.313,0.291	-0.102
ENSMUSG00000027887	Sypl2	chr3	-	108216576	108216768	108211471	108214682	108217587	108217789	8,5,6	0,0,0	50,44,32	4,3,5	317	125	0.00111540039066	1.0,1.0,1.0	0.831,0.853,0.716	0.2
ENSMUSG00000025006	Sorbs1	chr19	-	40340044	40340146	40336985	40337035	40344355	40344439	2,6,4	4,3,0	3,14,11	0,0,0	227	125	0.00121326552594	0.216,0.524,1.0	1.0,1.0,1.0	-0.42
ENSMUSG00000017692	Rhbdl3	chr11	+	80302663	80302687	80300911	80301271	80319557	80319716	46,52,40	21,15,17	23,24,18	0,4,1	149	125	0.00125086279955	0.648,0.744,0.664	1.0,0.834,0.938	-0.239
ENSMUSG00000041658	Rragb	chrX	+	153148451	153148535	153143975	153144075	153150361	153150428	150,66,119	27,17,19	828,920,812	65,84,60	209	125	0.00128124306273	0.769,0.699,0.789	0.884,0.868,0.89	-0.128
ENSMUSG00000054582	Pabpc1l	chr2	+	164049493	164049624	164047480	164047574	164049976	164050538	0,1,0	11,9,4	10,5,12	25,29,26	256	125	0.00136341399252	0.0,0.051,0.0	0.163,0.078,0.184	-0.125
ENSMUSG00000033722	BC034090	chr1	-	155223274	155223431	155221334	155221587	155224910	155226448	67,67,97	4,10,2	30,22,26	0,0,0	282	125	0.0013989940321	0.881,0.748,0.956	1.0,1.0,1.0	-0.138
ENSMUSG00000020882	Cacnb1	chr11	-	98010626	98010646	98010295	98010376	98011865	98011942	2,0,2	9,8,13	11,15,18	17,21,16	145	125	0.00141323280876	0.161,0.0,0.117	0.358,0.381,0.492	-0.318
ENSMUSG00000004267	Eno2	chr6	-	124768237	124768720	124767707	124767796	124769436	124769486	1,1,2	0,0,0	26,23,32	2,4,1	608	125	0.00142865557858	1.0,1.0,1.0	0.728,0.542,0.868	0.287
ENSMUSG00000062232	Rapgef2	chr3	-	79082623	79082647	79081061	79081285	79083198	79083322	83,60,72	22,11,17	76,90,65	4,6,6	149	125	0.00144571587815	0.76,0.821,0.78	0.941,0.926,0.901	-0.136
ENSMUSG00000033419	Snap91	chr9	-	86798537	86798699	86783299	86783434	86798829	86798844	1,6,0	6,3,4	42,35,33	6,9,7	287	125	0.00146037414657	0.068,0.466,0.0	0.753,0.629,0.672	-0.507
ENSMUSG00000032599	Ip6k2	chr9	+	108796670	108796783	108796540	108796572	108797206	108797994	73,57,81	7,4,7	121,81,103	1,1,2	238	125	0.00146335332608	0.846,0.882,0.859	0.985,0.977,0.964	-0.113
ENSMUSG00000029636	Wasf3	chr5	+	146460964	146461140	146455543	146455661	146466797	146467064	30,36,43	2,3,8	257,260,210	4,4,2	301	125	0.00152667505785	0.862,0.833,0.691	0.964,0.964,0.978	-0.173
ENSMUSG00000036617	Etl4	chr2	+	20339921	20340109	20289912	20290041	20529958	20530242	9,11,3	0,0,0	0,2,0	1,1,1	313	125	0.00152704533452	1.0,1.0,1.0	0.0,0.444,0.0	0.852
ENSMUSG00000074513	Arfip1	chr3	-	84519481	84519703	84497735	84497891	84534586	84534695	8,3,9	3,2,1	3,2,5	0,0,1	347	125	0.00155967887022	0.49,0.351,0.764	1.0,1.0,0.643	-0.346
ENSMUSG00000017978	Cadps2	chr6	-	23354193	23354202	23344206	23344363	23355823	23355927	0,0,0	5,4,9	9,12,17	70,73,88	134	125	0.00156998005359	0.0,0.0,0.0	0.107,0.133,0.153	-0.131
ENSMUSG00000024059	Clip4	chr17	+	71803555	71803674	71801774	71801936	71806504	71806741	69,54,56	0,0,0	79,51,52	5,2,5	244	125	0.00156998005359	1.0,1.0,1.0	0.89,0.929,0.842	0.113
ENSMUSG00000041923	Nol4	chr18	-	22769743	22769935	22751926	22752040	22770680	22770860	0,2,0	6,11,8	58,57,54	178,151,128	317	125	0.00157901580944	0.0,0.067,0.0	0.114,0.13,0.143	-0.107
ENSMUSG00000032599	Ip6k2	chr9	+	108796654	108796783	108796540	108796572	108797206	108797442	74,63,82	7,4,7	122,85,105	1,1,2	254	125	0.00160247207728	0.839,0.886,0.852	0.984,0.977,0.963	-0.116
ENSMUSG00000078441	Scamp4	chr10	+	80609329	80609458	80602881	80602949	80611027	80611129	23,19,27	5,2,3	24,21,31	0,1,0	254	125	0.00162073310124	0.694,0.824,0.816	1.0,0.912,1.0	-0.193
ENSMUSG00000024013	Fgd2	chr17	+	29363710	29363942	29360941	29361157	29364910	29364991	4,4,8	0,0,0	28,26,25	3,3,3	357	125	0.00162073310124	1.0,1.0,1.0	0.766,0.752,0.745	0.246
ENSMUSG00000027506	Tpd52	chr3	-	8936438	8936480	8930787	8931174	8944610	8944712	4,5,5	9,6,7	71,58,58	21,14,23	167	125	0.00164597679855	0.25,0.384,0.348	0.717,0.756,0.654	-0.382
ENSMUSG00000028758	Kif17	chr4	+	138298205	138298326	138296194	138296262	138301248	138301492	1,1,4	0,0,0	4,6,6	1,2,3	246	125	0.00166845453236	1.0,1.0,1.0	0.67,0.604,0.504	0.407
ENSMUSG00000071064	Zfp827	chr8	+	79188148	79188181	79186175	79186353	79189666	79190856	25,25,31	50,31,31	19,28,14	84,85,64	158	125	0.0017056520239	0.283,0.39,0.442	0.152,0.207,0.148	0.203
ENSMUSG00000028931	Kcnab2	chr4	-	152434781	152434823	152412816	152412860	152435804	152435937	2,0,1	16,3,19	12,10,13	27,21,35	167	125	0.00180767764745	0.086,0.0,0.038	0.25,0.263,0.218	-0.202
ENSMUSG00000037426	Depdc5	chr5	+	32959280	32959346	32955852	32955958	32964631	32964783	125,108,91	107,88,87	146,169,132	72,69,72	191	125	0.00180767764745	0.433,0.445,0.406	0.57,0.616,0.545	-0.149
ENSMUSG00000024206	Rfx2	chr17	-	56799249	56799324	56787578	56787760	56803477	56803739	0,4,0	29,16,34	6,13,7	18,43,30	200	125	0.0018153127098	0.0,0.135,0.0	0.172,0.159,0.127	-0.108
ENSMUSG00000075415	Fnbp1	chr2	-	31052984	31053167	31044881	31044896	31054023	31054218	116,90,106	0,0,0	76,71,67	8,0,3	308	125	0.0018153127098	1.0,1.0,1.0	0.794,1.0,0.901	0.102
ENSMUSG00000092192	Dyx1c1	chr9	+	72961914	72962140	72961257	72961391	72964090	72964236	16,21,15	0,0,0	25,21,17	0,2,7	351	125	0.00184758560714	1.0,1.0,1.0	1.0,0.789,0.464	0.249
ENSMUSG00000023805	Synj2	chr17	+	6029683	6029834	6028418	6028586	6032696	6032809	28,18,19	45,35,37	10,9,4	48,44,34	276	125	0.00208574112329	0.22,0.189,0.189	0.086,0.085,0.051	0.125
ENSMUSG00000018736	Ndel1	chr11	-	68826169	68826204	68822109	68822665	68829914	68830066	110,121,115	124,82,90	76,112,107	178,160,164	160	125	0.0020964446204	0.409,0.535,0.5	0.25,0.354,0.338	0.167
ENSMUSG00000020290	Xpo1	chr11	+	23268848	23268912	23267661	23268690	23271132	23271205	23,30,19	24,28,32	6,5,13	28,26,38	189	125	0.00210496620434	0.388,0.415,0.282	0.124,0.113,0.185	0.221
ENSMUSG00000028137	Celf3	chr3	+	94489470	94490460	94488138	94488670	94491132	94492182	5,16,5	0,0,0	564,479,360	21,5,15	1115	125	0.00221183732891	1.0,1.0,1.0	0.751,0.915,0.729	0.202
ENSMUSG00000027674	Pex5l	chr3	-	33024695	33024800	33014964	33015076	33142848	33143247	0,2,0	1,3,2	28,38,21	13,11,14	230	125	0.002218455272	0.0,0.266,0.0	0.539,0.652,0.449	-0.458
ENSMUSG00000038535	Zfp280d	chr9	+	72309251	72309406	72307950	72308068	72312650	72312760	21,22,13	6,2,1	23,25,23	0,1,0	280	125	0.00224252781364	0.61,0.831,0.853	1.0,0.918,1.0	-0.208
ENSMUSG00000027075	Slc43a1	chr2	+	84859688	84859830	84855470	84855649	84862882	84863578	2,6,2	0,0,0	4,4,13	0,4,3	267	125	0.00224692285967	1.0,1.0,1.0	1.0,0.319,0.67	0.337
ENSMUSG00000021772	Nkiras1	chr14	+	18277843	18278101	18276825	18276968	18278303	18278545	22,24,24	3,1,5	30,17,29	0,0,1	383	125	0.00227772576061	0.705,0.887,0.61	1.0,1.0,0.904	-0.234
ENSMUSG00000084845	Tmem240	chr4	+	155739563	155739772	155735397	155735504	155739845	155740142	11,5,15	1,0,0	5,4,1	0,2,5	334	125	0.00236576357062	0.805,1.0,1.0	1.0,0.428,0.07	0.436
ENSMUSG00000041225	Arhgap12	chr18	-	6057516	6057591	6052861	6052923	6061846	6061972	117,91,115	131,112,116	72,57,76	141,165,121	200	125	0.00239083010719	0.358,0.337,0.383	0.242,0.178,0.282	0.125
ENSMUSG00000005886	Ncoa2	chr1	-	13299662	13299722	13224608	13224713	13373937	13374029	5,12,10	0,0,1	5,6,11	4,1,2	185	125	0.00242120508966	1.0,1.0,0.871	0.458,0.802,0.788	0.274
ENSMUSG00000020694	Tlk2	chr11	+	105210544	105210640	105208852	105208921	105221185	105221353	214,214,215	19,19,9	191,203,231	44,31,30	221	125	0.00242453473104	0.864,0.864,0.931	0.711,0.787,0.813	0.116
ENSMUSG00000085566	A730017L22Rik	chr2	-	130883310	130883428	130879698	130882330	130906210	130906356	30,13,12	10,5,4	19,21,13	0,2,1	243	125	0.00242453473104	0.607,0.572,0.607	1.0,0.844,0.87	-0.309
ENSMUSG00000055809	Dnaaf3	chr7	-	4531737	4531880	4530773	4530867	4532186	4532275	26,9,14	1,0,0	41,45,66	7,7,4	268	125	0.00245091319769	0.924,1.0,1.0	0.732,0.75,0.885	0.186
ENSMUSG00000004677	Myo9b	chr8	+	71338906	71339020	71334315	71334394	71342761	71342884	10,4,7	1,0,0	9,15,6	1,3,3	239	125	0.00249492494879	0.839,1.0,1.0	0.825,0.723,0.511	0.26
ENSMUSG00000031774	Fam192a	chr8	-	94591172	94591288	94589310	94589407	94601543	94601644	9,5,8	11,4,3	9,16,10	0,0,3	241	125	0.00250144319556	0.298,0.393,0.58	1.0,1.0,0.634	-0.454
ENSMUSG00000029635	Cdk8	chr5	+	146292638	146292767	146286107	146286239	146295162	146295232	176,180,181	34,28,33	255,222,192	71,81,73	254	125	0.00250751808642	0.718,0.76,0.73	0.639,0.574,0.564	0.144
ENSMUSG00000086968	4933431E20Rik	chr3	-	107894860	107894992	107894050	107894208	107895642	107895800	13,19,11	0,0,1	39,40,34	5,6,5	257	125	0.00250772341802	1.0,1.0,0.843	0.791,0.764,0.768	0.173
ENSMUSG00000026096	Osgepl1	chr1	+	53321495	53321567	53321079	53321210	53323166	53323270	182,162,207	30,30,30	206,197,190	71,62,55	197	125	0.00261861571493	0.794,0.774,0.814	0.648,0.668,0.687	0.126
ENSMUSG00000048200	Cracr2b	chr7	+	141465765	141465837	141465263	141465356	141466045	141466613	20,15,27	29,12,26	24,33,36	11,8,2	197	125	0.00264340813936	0.304,0.442,0.397	0.581,0.724,0.919	-0.36
ENSMUSG00000008450	Nutf2	chr8	+	105876509	105876608	105875533	105875658	105878804	105879330	6,7,4	2,2,2	7,7,7	0,0,0	224	125	0.00271996901772	0.626,0.661,0.527	1.0,1.0,1.0	-0.395
ENSMUSG00000030876	Mettl9	chr7	+	121052086	121052296	121034444	121034975	121076129	121076835	8,11,15	0,1,0	22,21,18	1,5,6	335	125	0.00272307586421	1.0,0.804,1.0	0.891,0.61,0.528	0.258
ENSMUSG00000004994	Ccdc130	chr8	-	84259112	84259251	84257794	84258926	84260293	84260466	128,66,109	16,8,16	148,144,131	5,7,5	264	125	0.00275807574598	0.791,0.796,0.763	0.933,0.907,0.925	-0.138
ENSMUSG00000037386	Rims2	chr15	+	39616268	39616510	39535871	39535981	39674939	39675081	16,15,14	0,0,0	71,66,64	3,5,4	367	125	0.00280719673423	1.0,1.0,1.0	0.89,0.818,0.845	0.149
ENSMUSG00000017978	Cadps2	chr6	-	23328782	23328902	23323279	23323435	23329019	23329161	0,0,1	8,3,7	45,63,25	143,169,161	245	125	0.00307845053128	0.0,0.0,0.068	0.138,0.16,0.073	-0.101
ENSMUSG00000055320	Tead1	chr7	+	112856052	112856064	112841887	112841950	112856797	112856932	36,22,14	18,19,13	16,15,15	0,5,1	137	125	0.00307951573905	0.646,0.514,0.496	1.0,0.732,0.932	-0.336
ENSMUSG00000038665	Dgki	chr6	-	36934636	36934681	36920353	36920423	36937320	36937400	30,27,21	3,4,4	7,5,4	0,0,0	170	125	0.00313263534305	0.88,0.832,0.794	1.0,1.0,1.0	-0.165
ENSMUSG00000054423	Cadps	chr14	-	12485640	12485658	12473408	12473515	12488980	12489104	0,0,0	8,11,3	12,1,7	45,42,37	143	125	0.00318913004788	0.0,0.0,0.0	0.189,0.02,0.142	-0.117
ENSMUSG00000052512	Nav2	chr7	+	49554214	49554259	49552839	49552905	49556909	49557070	78,49,43	4,5,10	11,10,21	9,16,6	170	125	0.00320058422604	0.935,0.878,0.76	0.473,0.315,0.72	0.355
ENSMUSG00000029267	Mtf2	chr5	+	108069161	108069363	108065715	108065965	108080824	108081023	209,218,233	162,136,125	274,229,198	245,246,236	327	125	0.00323825336176	0.33,0.38,0.416	0.299,0.262,0.243	0.107
ENSMUSG00000027016	Zfp385b	chr2	-	77450150	77450313	77415729	77415975	77476734	77476845	36,27,32	0,0,0	60,74,67	4,1,7	288	125	0.00330801048832	1.0,1.0,1.0	0.867,0.97,0.806	0.119
ENSMUSG00000024011	Pi16	chr17	+	29326847	29327633	29326273	29326362	29327837	29327970	3,6,12	0,0,1	21,22,23	5,5,4	911	125	0.00331841588958	1.0,1.0,0.622	0.366,0.376,0.441	0.48
ENSMUSG00000037386	Rims2	chr15	+	39566942	39567043	39535871	39535981	39674939	39675081	9,21,7	0,0,0	49,55,34	3,5,4	226	125	0.00340847282708	1.0,1.0,1.0	0.9,0.859,0.825	0.139
ENSMUSG00000030223	Ptpro	chr6	+	137420323	137420407	137418208	137418277	137426764	137426800	5,6,1	2,3,1	7,8,13	1,0,0	209	125	0.00341392415066	0.599,0.545,0.374	0.807,1.0,1.0	-0.43
ENSMUSG00000090084	Srpx	chrX	-	10073768	10073828	10069372	10069564	10117443	10117682	40,36,26	4,2,6	9,5,5	0,0,0	185	125	0.0034564017922	0.871,0.924,0.745	1.0,1.0,1.0	-0.153
ENSMUSG00000062609	Kcnj15	chr16	+	95291810	95291896	95258246	95258451	95295590	95300211	21,14,19	3,10,7	4,3,7	0,1,0	211	125	0.00345713008262	0.806,0.453,0.617	1.0,0.64,1.0	-0.255
ENSMUSG00000028600	Podn	chr4	-	108024276	108024341	108022480	108023412	108025515	108025609	4,3,3	0,0,0	50,42,42	6,4,7	190	125	0.00345713008262	1.0,1.0,1.0	0.846,0.874,0.798	0.161
ENSMUSG00000110218	TINCR	chr17	-	56552687	56552996	56551413	56551989	56553448	56553562	57,63,54	6,10,3	8,12,24	0,1,0	434	125	0.00347370513641	0.732,0.645,0.838	1.0,0.776,1.0	-0.187
ENSMUSG00000000631	Myo18a	chr11	+	77854677	77854722	77853751	77853891	77857722	77857845	124,125,120	51,35,39	90,90,108	62,82,58	170	125	0.00357958799148	0.641,0.724,0.693	0.516,0.447,0.578	0.172
ENSMUSG00000024163	Mapk8ip3	chr17	-	24908410	24908428	24907328	24907386	24909149	24909161	4,10,2	8,10,12	27,38,24	16,7,5	143	125	0.003686051947	0.304,0.466,0.127	0.596,0.826,0.808	-0.444
ENSMUSG00000015087	Rabl6	chr2	-	25587274	25587627	25585623	25585833	25592297	25592403	6,3,4	0,1,0	3,3,16	2,3,3	478	125	0.00377193832582	1.0,0.44,1.0	0.282,0.207,0.582	0.456
ENSMUSG00000027955	Fam198b	chr3	+	79885987	79887130	79884532	79884690	79908588	79908803	145,120,128	13,9,13	14,18,11	1,0,0	1268	125	0.00379559649114	0.524,0.568,0.493	0.58,1.0,1.0	-0.332
ENSMUSG00000058159	T2	chr17	+	8396760	8396874	8392210	8392311	8411817	8411901	4,5,9	0,0,1	5,5,2	0,4,3	239	125	0.00383162011807	1.0,1.0,0.825	1.0,0.395,0.259	0.39
ENSMUSG00000033004	Mycbp2	chr14	-	103269357	103269465	103262701	103262821	103275788	103275890	140,157,98	14,13,16	105,109,66	28,24,27	233	125	0.00399006715927	0.843,0.866,0.767	0.668,0.709,0.567	0.177
ENSMUSG00000030465	Psd3	chr8	-	67906258	67906371	67904116	67904175	67908485	67908566	40,28,36	6,1,2	42,66,47	0,0,0	238	125	0.00402336516195	0.778,0.936,0.904	1.0,1.0,1.0	-0.127
ENSMUSG00000055707	Klhl26	chr8	-	70455465	70455648	70450267	70453019	70476849	70476905	86,68,88	11,16,15	165,170,137	3,14,9	308	125	0.00409005704468	0.76,0.633,0.704	0.957,0.831,0.861	-0.184
ENSMUSG00000026890	Lhx6	chr2	-	36087367	36087471	36081952	36084075	36090961	36091136	0,0,0	1,1,4	6,4,0	7,8,7	229	125	0.00411291976666	0.0,0.0,0.0	0.319,0.214,0.0	-0.178
ENSMUSG00000044712	Slc38a6	chr12	+	73293698	73293799	73292159	73292233	73310144	73310197	23,22,16	55,32,37	35,42,42	31,39,29	226	125	0.00417490554438	0.188,0.275,0.193	0.384,0.373,0.445	-0.182
ENSMUSG00000039844	Rapgef1	chr2	+	29719592	29719850	29710152	29710308	29722223	29722309	6,7,9	20,14,12	66,70,63	46,57,40	383	125	0.00419929066395	0.089,0.14,0.197	0.319,0.286,0.34	-0.173
ENSMUSG00000052707	Tnrc6a	chr7	+	123175425	123175458	123174143	123174319	123176823	123176904	178,177,162	18,21,14	143,231,161	43,37,38	158	125	0.00435634511592	0.887,0.87,0.902	0.725,0.832,0.77	0.111
ENSMUSG00000035984	Nme5	chr18	-	34571455	34571661	34569797	34569898	34578557	34578767	3,10,1	0,0,0	19,13,16	3,0,4	331	125	0.0045007836781	1.0,1.0,1.0	0.705,1.0,0.602	0.231
ENSMUSG00000045962	Wnk1	chr6	-	119953770	119953902	119951897	119951995	119956070	119956170	27,48,35	38,36,22	21,46,27	5,15,5	257	125	0.0045142230123	0.257,0.393,0.436	0.671,0.599,0.724	-0.303
ENSMUSG00000037266	Rsrp1	chr4	+	134925776	134925821	134925292	134925432	134926025	134926818	44,45,57	19,25,12	20,17,20	18,25,27	170	125	0.00454275429366	0.63,0.57,0.777	0.45,0.333,0.353	0.28
ENSMUSG00000070371	Prss36	chr7	-	127934389	127934627	127932637	127933114	127935446	127935519	37,28,18	0,0,0	32,34,41	4,2,2	363	125	0.00495363470304	1.0,1.0,1.0	0.734,0.854,0.876	0.179
ENSMUSG00000019790	Stxbp5	chr10	-	9784340	9784400	9778020	9778071	9789362	9789428	23,27,22	9,2,4	27,14,6	18,15,14	185	125	0.00506190631021	0.633,0.901,0.788	0.503,0.387,0.225	0.402
ENSMUSG00000034247	Plekhm1	chr11	-	103386957	103387348	103380033	103380352	103394687	103395314	189,143,190	6,5,9	187,182,156	2,1,1	516	125	0.00512816416401	0.884,0.874,0.836	0.958,0.978,0.974	-0.105
ENSMUSG00000026842	Abl1	chr2	+	31695748	31695892	31688536	31689942	31706615	31707082	8,6,3	3,2,1	5,7,5	1,0,0	269	125	0.00513020620292	0.553,0.582,0.582	0.699,1.0,1.0	-0.327
ENSMUSG00000024186	Rgs11	chr17	+	26205706	26205775	26205107	26205189	26207292	26207322	13,5,15	1,0,0	37,27,38	5,8,3	194	125	0.00513020620292	0.893,1.0,1.0	0.827,0.685,0.891	0.163
ENSMUSG00000048200	Cracr2b	chr7	+	141465765	141465837	141465673	141465685	141466045	141466613	50,38,68	15,5,12	61,76,75	5,4,2	197	125	0.0051543873088	0.679,0.828,0.782	0.886,0.923,0.96	-0.16
ENSMUSG00000054405	Dnajc8	chr4	+	132544009	132544122	132541781	132541838	132546636	132546708	10,3,6	0,0,0	12,3,5	1,2,3	238	125	0.00515981486563	1.0,1.0,1.0	0.863,0.441,0.467	0.41
ENSMUSG00000027763	Mbnl1	chr3	+	60528755	60528978	60501219	60501423	60595593	60598100	90,74,78	3,10,3	27,41,22	0,1,0	348	125	0.00518619235476	0.915,0.727,0.903	1.0,0.936,1.0	-0.13
ENSMUSG00000038485	Socs7	chr11	+	97376996	97377098	97376436	97376541	97377935	97378066	129,104,121	263,261,243	129,138,88	142,132,151	227	125	0.00519075461109	0.213,0.18,0.215	0.333,0.365,0.243	-0.111
ENSMUSG00000038005	Hpf1	chr8	+	60896737	60896836	60893700	60893860	60905547	60905720	38,32,24	1,0,1	19,37,47	4,3,6	224	125	0.00520065124481	0.955,1.0,0.931	0.726,0.873,0.814	0.158
ENSMUSG00000079036	Alkbh1	chr12	-	87441270	87441343	87440305	87440414	87441642	87441780	57,59,83	49,43,45	23,44,44	59,53,65	198	125	0.00520065124481	0.423,0.464,0.538	0.197,0.344,0.299	0.195
ENSMUSG00000062609	Kcnj15	chr16	+	95291810	95291908	95258350	95258451	95295590	95299623	22,25,21	3,10,7	4,5,3	0,1,0	223	125	0.0052388608818	0.804,0.584,0.627	1.0,0.737,1.0	-0.241
ENSMUSG00000020397	Med7	chr11	+	46439805	46439824	46436970	46437191	46440562	46441100	3,9,8	31,26,55	17,15,24	26,27,42	144	125	0.0053093459023	0.077,0.231,0.112	0.362,0.325,0.332	-0.2
ENSMUSG00000068758	Il3ra	chr14	+	14350937	14350967	14350034	14350267	14351049	14351164	0,6,5	5,11,4	2,3,3	1,1,0	155	125	0.0054331868702	0.0,0.305,0.502	0.617,0.708,1.0	-0.506
ENSMUSG00000017692	Rhbdl3	chr11	+	80302663	80302687	80300911	80301271	80323358	80323583	11,9,4	4,2,3	1,7,5	0,1,0	149	125	0.00562242243792	0.698,0.791,0.528	1.0,0.854,1.0	-0.279
ENSMUSG00000021068	Nin	chr12	-	70042131	70044252	70040754	70040880	70045146	70045637	111,112,88	3,2,8	109,80,81	19,16,21	2246	125	0.00578711115156	0.673,0.757,0.38	0.242,0.218,0.177	0.391
ENSMUSG00000025915	Sgk3	chr1	+	9885988	9886142	9885666	9885753	9891360	9891450	6,11,18	0,0,0	3,0,1	2,2,0	279	125	0.00591247437632	1.0,1.0,1.0	0.402,0.0,1.0	0.533
ENSMUSG00000029823	Luc7l2	chr6	+	38568846	38568917	38559203	38559304	38570509	38570604	15,10,10	1,4,2	21,22,20	0,0,0	196	125	0.00592296184138	0.905,0.615,0.761	1.0,1.0,1.0	-0.24
ENSMUSG00000037697	Ddhd1	chr14	-	45622840	45622893	45620711	45620840	45628853	45628874	20,12,12	0,0,2	13,20,8	6,5,1	178	125	0.00592296184138	1.0,1.0,0.808	0.603,0.737,0.849	0.206
ENSMUSG00000044906	4930503L19Rik	chr18	-	70463961	70464064	70452212	70453388	70467330	70467456	31,34,19	1,2,0	38,38,31	10,7,3	228	125	0.00596643272838	0.944,0.903,1.0	0.676,0.749,0.85	0.191
ENSMUSG00000068264	Ap5s1	chr2	+	131211262	131211473	131210439	131210681	131212450	131212864	43,18,43	0,0,0	40,58,56	0,2,7	336	125	0.00664463389312	1.0,1.0,1.0	1.0,0.915,0.749	0.112
ENSMUSG00000027763	Mbnl1	chr3	+	60528755	60529804	60501277	60501423	60595593	60595764	283,257,235	3,10,3	67,106,71	0,1,0	1174	125	0.00666503790462	0.909,0.732,0.893	1.0,0.919,1.0	-0.128
ENSMUSG00000029823	Luc7l2	chr6	+	38565654	38565722	38559203	38559304	38570509	38570604	10,7,17	1,4,2	6,19,23	0,0,0	193	125	0.00668262945999	0.866,0.531,0.846	1.0,1.0,1.0	-0.252
ENSMUSG00000006958	Chrd	chr16	+	20734006	20734136	20733530	20733634	20734272	20734401	2,10,5	0,0,0	17,25,21	2,4,2	255	125	0.00669067107635	1.0,1.0,1.0	0.806,0.754,0.837	0.201
ENSMUSG00000054003	Tdrd9	chr12	+	112013481	112013566	112013265	112013320	112014441	112014499	13,7,5	4,0,4	8,11,7	0,0,1	210	125	0.00669067107635	0.659,1.0,0.427	1.0,1.0,0.806	-0.24
ENSMUSG00000033192	Lpcat2	chr8	+	92879399	92879454	92875554	92875589	92886565	92886648	17,12,22	6,0,5	41,50,41	0,0,3	180	125	0.00675310938848	0.663,1.0,0.753	1.0,1.0,0.905	-0.163
ENSMUSG00000036617	Etl4	chr2	+	20801541	20801661	20798615	20798783	20807901	20808024	336,284,260	28,22,30	210,250,160	42,34,37	245	125	0.00686917046393	0.86,0.868,0.816	0.718,0.79,0.688	0.116
ENSMUSG00000075297	H60b	chr10	+	22286139	22286403	22285690	22285876	22287053	22287248	7,9,10	0,0,0	10,10,5	2,4,0	389	125	0.00689795271008	1.0,1.0,1.0	0.616,0.445,1.0	0.313
ENSMUSG00000037736	Limch1	chr5	+	66993142	66993178	66974409	66974662	66997119	66997246	124,96,79	118,118,105	26,13,21	69,40,37	161	125	0.00696693741354	0.449,0.387,0.369	0.226,0.201,0.306	0.157
ENSMUSG00000026623	Lpgat1	chr1	+	191718428	191718597	191717833	191718205	191719353	191719398	32,39,31	38,73,66	25,32,20	94,106,89	294	125	0.00711300490339	0.264,0.185,0.166	0.102,0.114,0.087	0.104
ENSMUSG00000031131	Vgll1	chrX	+	57089290	57089481	57088105	57088152	57092247	57092486	29,27,29	9,0,1	4,2,2	0,0,0	316	125	0.00739032240797	0.56,1.0,0.92	1.0,1.0,1.0	-0.173
ENSMUSG00000026110	Mgat4a	chr1	-	37466536	37466579	37464420	37464534	37490259	37490393	30,15,14	0,0,1	25,30,33	5,7,0	168	125	0.00743044271337	1.0,1.0,0.912	0.788,0.761,1.0	0.121
ENSMUSG00000057265	Bbof1	chr12	+	84425135	84425280	84423432	84423503	84430004	84430079	0,0,2	1,2,1	12,4,6	5,1,1	270	125	0.00770375497198	0.0,0.0,0.481	0.526,0.649,0.735	-0.476
ENSMUSG00000031708	Tecr	chr8	-	83572840	83572946	83572397	83572455	83573870	83573922	5,10,10	1,0,1	7,4,2	4,2,1	231	125	0.00784739826612	0.73,1.0,0.844	0.486,0.52,0.52	0.349
ENSMUSG00000040812	Agbl2	chr2	+	90788932	90789067	90784061	90784125	90791459	90791645	14,8,8	7,0,3	11,7,4	0,0,1	260	125	0.00788128661562	0.49,1.0,0.562	1.0,1.0,0.658	-0.202
ENSMUSG00000028104	Polr3gl	chr3	-	96582087	96582255	96580834	96580903	96594083	96594181	48,27,42	0,0,0	33,35,30	4,0,4	293	125	0.00799452300654	1.0,1.0,1.0	0.779,1.0,0.762	0.153
ENSMUSG00000052373	Mpp3	chr11	-	102010206	102010227	102009642	102009684	102011719	102011784	1,1,1	7,4,3	17,15,17	15,16,10	146	125	0.00834718362603	0.109,0.176,0.222	0.492,0.445,0.593	-0.341
ENSMUSG00000059475	Zfp426	chr9	-	20486329	20486425	20478132	20478279	20492385	20492711	5,6,6	0,0,0	10,7,14	5,0,2	221	125	0.00835275133891	1.0,1.0,1.0	0.531,1.0,0.798	0.224
ENSMUSG00000019823	Mical1	chr10	+	41478427	41478635	41478009	41478314	41478962	41479067	274,186,233	14,5,9	167,149,180	18,18,15	333	125	0.00843525725366	0.88,0.933,0.907	0.777,0.757,0.818	0.123
ENSMUSG00000022565	Plec	chr15	-	76178518	76181899	76170973	76178385	76182909	76183008	134,150,169	3,0,1	98,83,63	9,2,7	3506	125	0.00870701415902	0.614,1.0,0.858	0.28,0.597,0.243	0.451
ENSMUSG00000000326	Comt	chr16	-	18424303	18424360	18411689	18411957	18426355	18426385	168,210,190	31,28,29	143,166,174	35,61,48	182	125	0.00879224935872	0.788,0.837,0.818	0.737,0.651,0.713	0.114
ENSMUSG00000064302	Clasp1	chr1	+	118541674	118541698	118539265	118539369	118543104	118543346	9,5,15	8,5,10	28,27,19	5,6,2	149	125	0.00879258764674	0.486,0.456,0.557	0.824,0.791,0.889	-0.335
ENSMUSG00000026179	Pnkd	chr1	+	74287091	74287208	74285841	74286010	74347384	74347500	336,262,276	41,25,48	252,265,319	90,81,54	242	125	0.00880393585331	0.809,0.844,0.748	0.591,0.628,0.753	0.143
ENSMUSG00000002908	Kcnn1	chr8	-	70846763	70846772	70846494	70846564	70848174	70848302	0,2,0	29,22,14	8,1,3	20,9,30	134	125	0.00959579520181	0.0,0.078,0.0	0.272,0.094,0.085	-0.124
ENSMUSG00000045302	Preb	chr5	-	30957887	30958061	30954997	30955737	30958470	30958664	35,35,45	3,1,4	57,41,54	9,16,18	299	125	0.00963004493204	0.83,0.936,0.825	0.726,0.517,0.556	0.264
ENSMUSG00000097039	Pvt1	chr15	+	62159996	62160128	62149238	62149352	62175466	62175548	2,0,1	6,5,4	6,3,5	4,3,3	257	125	0.00978940765717	0.14,0.0,0.108	0.422,0.327,0.448	-0.316
ENSMUSG00000017760	Ctsa	chr2	+	164833723	164833850	164832872	164833196	164834029	164834208	207,171,198	37,22,27	191,203,205	67,55,47	252	125	0.00985469989061	0.735,0.794,0.784	0.586,0.647,0.684	0.132
ENSMUSG00000035778	Ggta1	chr2	-	35416471	35416507	35413325	35413427	35423231	35423327	4,4,12	1,1,3	2,0,0	2,1,1	161	125	0.0105561981993	0.756,0.756,0.756	0.437,0.0,0.0	0.61
ENSMUSG00000024743	Syt7	chr19	+	10421756	10421888	10417962	10418042	10435549	10435685	19,14,17	42,34,37	46,47,38	43,34,49	257	125	0.0108612202328	0.18,0.167,0.183	0.342,0.402,0.274	-0.163
ENSMUSG00000039648	Kyat1	chr2	-	30187186	30187307	30186832	30186909	30187688	30187817	159,144,146	27,44,22	227,242,221	24,23,16	246	125	0.0111625080605	0.75,0.624,0.771	0.828,0.842,0.875	-0.133
ENSMUSG00000030172	Erc1	chr6	-	119824385	119824619	119796906	119797323	119847876	119848102	157,131,99	1,3,2	108,138,115	6,7,10	359	125	0.0111816898278	0.982,0.938,0.945	0.862,0.873,0.8	0.11
ENSMUSG00000035829	Ppp1r26	chr2	+	28448691	28448908	28446799	28446896	28450301	28450506	48,54,61	1,0,0	68,65,47	2,5,3	342	125	0.0113154696502	0.946,1.0,1.0	0.926,0.826,0.851	0.114
ENSMUSG00000090386	Mir99ahg	chr16	+	77436354	77436402	77360662	77360718	77459373	77459502	6,1,9	0,1,0	7,9,5	4,4,1	173	125	0.0115191182361	1.0,0.419,1.0	0.558,0.619,0.783	0.153
ENSMUSG00000025006	Sorbs1	chr19	-	40369689	40369719	40364993	40365166	40373475	40373617	72,43,71	18,20,24	61,41,45	40,47,32	155	125	0.0116280402134	0.763,0.634,0.705	0.552,0.413,0.531	0.202
ENSMUSG00000031442	Mcf2l	chr8	+	13014818	13014893	13013534	13013650	13017346	13017468	13,6,10	52,42,52	88,81,71	214,191,160	200	125	0.0116477527454	0.135,0.082,0.107	0.204,0.21,0.217	-0.102
ENSMUSG00000017760	Ctsa	chr2	+	164833772	164833850	164832908	164833196	164834029	164834062	185,154,167	37,22,27	165,166,190	67,55,47	203	125	0.0117728818584	0.755,0.812,0.792	0.603,0.65,0.713	0.131
ENSMUSG00000028252	Ccnc	chr4	+	21746655	21746774	21743246	21743314	21759424	21759922	8,5,9	0,1,0	16,12,11	5,0,2	244	125	0.0117962219983	1.0,0.719,1.0	0.621,1.0,0.738	0.12
ENSMUSG00000054708	Ankrd24	chr10	+	81635687	81635752	81629548	81629748	81636368	81636426	2,1,3	0,1,0	8,8,8	3,3,6	190	125	0.0119004225354	1.0,0.397,1.0	0.637,0.637,0.467	0.219
ENSMUSG00000039678	Tbc1d13	chr2	+	30135408	30135552	30134796	30134870	30137120	30137182	36,40,35	30,35,15	62,97,66	19,17,21	269	125	0.0119004225354	0.358,0.347,0.52	0.603,0.726,0.594	-0.233
ENSMUSG00000048200	Cracr2b	chr7	+	141465518	141465685	141465263	141465356	141466045	141466613	54,43,71	29,12,26	63,57,47	11,8,2	292	125	0.0124964162483	0.444,0.605,0.539	0.71,0.753,0.91	-0.262
ENSMUSG00000033209	Ttc28	chr5	+	111281879	111281903	111280674	111280751	111282770	111282900	41,37,30	114,73,80	22,21,20	20,27,19	149	125	0.0124964162483	0.232,0.298,0.239	0.48,0.395,0.469	-0.192
ENSMUSG00000025871	4833439L19Rik	chr13	-	54564184	54564272	54559197	54559324	54565181	54565356	1,0,0	8,6,3	2,2,2	3,1,1	213	125	0.0125768115741	0.068,0.0,0.0	0.281,0.54,0.54	-0.431
ENSMUSG00000040481	Bptf	chr11	-	107095001	107095190	107086711	107086897	107095715	107095925	99,71,49	7,3,6	58,70,35	17,16,6	314	125	0.0128818541845	0.849,0.904,0.765	0.576,0.635,0.699	0.203
ENSMUSG00000086587	Gm11837	chr4	+	14938483	14938557	14936440	14936539	14942199	14942275	19,10,21	3,1,0	28,18,15	8,7,9	199	125	0.0129744811374	0.799,0.863,1.0	0.687,0.618,0.511	0.282
ENSMUSG00000037989	Wnk2	chr13	-	49044373	49044418	49042627	49042866	49052558	49052773	95,69,89	23,22,20	64,50,40	29,29,30	170	125	0.0131415925869	0.752,0.698,0.766	0.619,0.559,0.495	0.181
ENSMUSG00000068037	Mas1	chr17	-	12854301	12854333	12848076	12848120	12854436	12854460	7,10,8	6,0,3	3,5,5	0,0,1	157	125	0.0132085624455	0.482,1.0,0.68	1.0,1.0,0.799	-0.212
ENSMUSG00000027806	Tsc22d2	chr3	+	58428227	58428299	58414714	58417613	58437316	58437475	36,41,46	8,12,15	28,37,30	32,22,20	197	125	0.0132852600599	0.741,0.684,0.661	0.357,0.516,0.488	0.242
ENSMUSG00000026811	St6galnac6	chr2	+	32608041	32608096	32607025	32607111	32612223	32612403	0,1,2	5,7,5	5,8,11	5,17,2	180	125	0.0133166076202	0.0,0.09,0.217	0.41,0.246,0.793	-0.381
ENSMUSG00000026442	Nfasc	chr1	-	132637863	132637881	132636985	132637091	132642677	132642858	0,0,4	16,4,9	40,35,25	62,59,48	143	125	0.0136508968492	0.0,0.0,0.28	0.361,0.341,0.313	-0.245
ENSMUSG00000038453	Srcin1	chr11	-	97542533	97542557	97537043	97537239	97551676	97551978	1,1,1	26,21,17	10,6,1	32,20,18	149	125	0.0139239505609	0.031,0.038,0.047	0.208,0.201,0.045	-0.113
ENSMUSG00000015968	Cacna1d	chr14	-	30050233	30050260	30048970	30049120	30051369	30051734	2,1,0	4,9,1	6,7,10	8,5,5	152	125	0.0139375130568	0.291,0.084,0.0	0.381,0.535,0.622	-0.388
ENSMUSG00000093460	Six3os1	chr17	-	85615593	85617634	85607359	85607898	85618056	85618365	25,27,37	0,0,1	305,318,308	3,8,10	2166	125	0.0143733322855	1.0,1.0,0.681	0.854,0.696,0.64	0.164
ENSMUSG00000026594	Ralgps2	chr1	-	156907638	156907718	156887946	156888030	156939488	156939608	1,8,4	0,0,0	6,4,5	2,0,4	205	125	0.0144309097918	1.0,1.0,1.0	0.647,1.0,0.433	0.307
ENSMUSG00000040225	Prrc2c	chr1	-	162675604	162675841	162674102	162674151	162676690	162676817	179,231,204	102,112,127	261,235,288	85,85,104	362	125	0.0144903436552	0.377,0.416,0.357	0.515,0.488,0.489	-0.114
ENSMUSG00000033419	Snap91	chr9	-	86769458	86769561	86765932	86767336	86773518	86773623	4,5,4	8,6,3	73,71,71	20,25,18	228	125	0.0148567125904	0.215,0.314,0.422	0.667,0.609,0.684	-0.336
ENSMUSG00000043940	Wdfy3	chr5	-	101935989	101936073	101930827	101931005	101937281	101937739	93,151,107	29,36,27	157,168,126	24,25,6	209	125	0.0148643616979	0.657,0.715,0.703	0.796,0.801,0.926	-0.149
ENSMUSG00000035572	Dcaf10	chr4	+	45349536	45349591	45348105	45348219	45359760	45359958	58,38,34	125,134,117	78,62,82	114,122,127	180	125	0.0149704612171	0.244,0.165,0.168	0.322,0.261,0.31	-0.105
ENSMUSG00000005883	Spo11	chr2	+	172984871	172984938	172984015	172984104	172985396	172985505	23,12,8	4,1,2	3,3,2	0,0,0	192	125	0.015194375642	0.789,0.887,0.723	1.0,1.0,1.0	-0.2
ENSMUSG00000026247	Ecel1	chr1	-	87149133	87149199	87148624	87148720	87149495	87149620	7,13,10	0,0,1	22,32,26	6,3,2	191	125	0.015802692806	1.0,1.0,0.867	0.706,0.875,0.895	0.13
ENSMUSG00000029864	Gstk1	chr6	+	42247733	42247846	42247483	42247584	42249378	42249495	150,119,130	68,60,75	13,15,16	2,3,1	238	125	0.0160292827241	0.537,0.51,0.477	0.773,0.724,0.894	-0.289
ENSMUSG00000085566	A730017L22Rik	chr2	-	130883828	130883987	130879698	130882330	130906210	130906356	40,24,29	10,5,4	30,15,21	0,2,1	284	125	0.0161664946639	0.638,0.679,0.761	1.0,0.767,0.902	-0.197
ENSMUSG00000049357	4933408B17Rik	chr18	-	34584837	34584906	34580799	34580977	34592914	34593060	7,1,7	0,3,3	5,2,1	0,0,0	194	125	0.0161760705453	1.0,0.177,0.601	1.0,1.0,1.0	-0.407
ENSMUSG00000037697	Ddhd1	chr14	-	45622840	45622942	45620711	45620840	45628853	45628874	29,18,15	0,0,2	21,37,18	6,5,1	227	125	0.0163257572868	1.0,1.0,0.805	0.658,0.803,0.908	0.145
ENSMUSG00000041757	Plekha6	chr1	+	133294562	133294708	133293953	133294087	133298919	133299043	56,42,45	13,8,5	90,89,88	47,31,45	271	125	0.016352773781	0.665,0.708,0.806	0.469,0.57,0.474	0.222
ENSMUSG00000068250	Amn1	chr6	-	149184991	149185124	149170832	149171050	149188471	149188687	23,18,10	1,0,0	20,23,25	4,4,0	258	125	0.0163974682613	0.918,1.0,1.0	0.708,0.736,1.0	0.158
ENSMUSG00000053580	Tanc2	chr11	+	105758921	105759032	105713381	105713564	105776805	105776897	7,14,16	42,53,32	19,26,19	35,22,21	236	125	0.0164845783299	0.081,0.123,0.209	0.223,0.385,0.324	-0.173
ENSMUSG00000031993	Snx19	chr9	+	30462230	30462415	30440095	30440225	30463219	30463307	267,184,182	40,36,44	214,245,247	22,31,14	310	125	0.0171316397936	0.729,0.673,0.625	0.797,0.761,0.877	-0.136
ENSMUSG00000032249	Anp32a	chr9	+	62373484	62373677	62341328	62341554	62377299	62377307	11,9,5	0,0,1	4,3,7	0,4,2	318	125	0.0171831185582	1.0,1.0,0.663	1.0,0.228,0.579	0.285
ENSMUSG00000085614	1700123M08Rik	chr4	+	11977456	11977570	11966573	11966683	11993864	11993999	0,0,0	3,4,4	0,6,2	6,9,5	239	125	0.0171985519024	0.0,0.0,0.0	0.0,0.259,0.173	-0.144
ENSMUSG00000068205	Macrod2	chr2	+	142217577	142217661	142210099	142210144	142256520	142256631	11,8,4	0,1,0	11,7,4	3,2,1	209	125	0.0172190616488	1.0,0.827,1.0	0.687,0.677,0.705	0.253
ENSMUSG00000049357	4933408B17Rik	chr18	-	34586241	34586331	34580799	34580977	34592914	34593060	7,4,9	0,3,3	7,5,2	0,0,0	215	125	0.0173351132994	1.0,0.437,0.636	1.0,1.0,1.0	-0.309
ENSMUSG00000033767	D930015E06Rik	chr3	-	83909151	83909334	83906346	83906425	83910368	83910508	417,281,344	73,67,87	375,369,374	161,121,114	308	125	0.0176615648838	0.699,0.63,0.616	0.486,0.553,0.571	0.112
ENSMUSG00000028546	Elavl4	chr4	-	110255418	110255505	110251280	110251521	110287232	110287527	3,1,2	1,0,1	32,43,45	157,151,130	212	125	0.0178189779499	0.639,1.0,0.541	0.107,0.144,0.17	0.586
ENSMUSG00000039985	Fam60a	chr6	-	148941932	148942022	148933001	148933148	148946291	148946415	11,1,8	29,35,18	10,10,17	13,14,10	215	125	0.0178967618459	0.181,0.016,0.205	0.309,0.293,0.497	-0.232
ENSMUSG00000028207	Asph	chr4	-	9598732	9598780	9598268	9598301	9601306	9601363	71,53,54	64,46,53	36,35,35	64,61,60	173	125	0.0181125144565	0.445,0.454,0.424	0.289,0.293,0.297	0.148
ENSMUSG00000044350	Lacc1	chr14	-	77034004	77034183	77033185	77033351	77034792	77035405	41,41,53	11,5,5	54,65,54	2,3,1	304	125	0.0183901364626	0.605,0.771,0.813	0.917,0.899,0.957	-0.195
ENSMUSG00000022992	Kansl2	chr15	-	98524560	98524712	98520317	98520425	98528862	98529025	146,142,168	15,10,23	164,229,249	6,13,8	277	125	0.0187862432411	0.815,0.865,0.767	0.925,0.888,0.934	-0.1
ENSMUSG00000042589	Cux2	chr5	-	121924804	121924915	121921313	121921361	122043769	122043844	35,28,29	2,0,0	78,58,51	5,7,4	236	125	0.0190259600522	0.903,1.0,1.0	0.892,0.814,0.871	0.109
ENSMUSG00000025702	March8	chr6	+	116338385	116338490	116338055	116338215	116392523	116392574	15,12,24	0,2,0	22,31,34	5,4,5	230	125	0.0191138725972	1.0,0.765,1.0	0.705,0.808,0.787	0.155
ENSMUSG00000048677	Tpcn2	chr7	-	145256513	145256596	145254020	145254698	145256729	145256811	18,22,23	5,0,4	26,41,26	1,1,0	208	125	0.0192570056308	0.684,1.0,0.776	0.94,0.961,1.0	-0.147
ENSMUSG00000019792	Trmt11	chr10	-	30591020	30591102	30590842	30590935	30597739	30597805	67,35,53	6,5,7	71,78,77	1,1,4	207	125	0.0193287915631	0.871,0.809,0.821	0.977,0.979,0.921	-0.125
ENSMUSG00000015750	Aph1a	chr3	+	95894820	95894991	95894054	95894283	95895142	95895216	11,13,11	1,3,4	11,12,18	1,0,1	296	125	0.0195670811246	0.823,0.647,0.537	0.823,1.0,0.884	-0.233
ENSMUSG00000017760	Ctsa	chr2	+	164833807	164833850	164832925	164833196	164834029	164834208	178,140,150	37,22,27	156,153,185	67,55,47	168	125	0.0198868898172	0.782,0.826,0.805	0.634,0.674,0.745	0.12
ENSMUSG00000069094	Pde7a	chr3	-	19241341	19241518	19236443	19236539	19243049	19243201	40,40,30	1,0,0	24,42,36	3,4,1	302	125	0.0200455785905	0.943,1.0,1.0	0.768,0.813,0.937	0.142
ENSMUSG00000070371	Prss36	chr7	-	127934509	127934627	127932901	127933114	127935446	127935479	31,22,14	0,0,0	32,30,37	4,2,2	243	125	0.0201403485228	1.0,1.0,1.0	0.805,0.885,0.905	0.135
ENSMUSG00000044349	Snhg11	chr2	+	158376744	158376824	158376080	158376326	158376993	158377072	2,4,3	7,12,22	12,5,9	4,9,7	205	125	0.0203503208889	0.148,0.169,0.077	0.647,0.253,0.439	-0.315
ENSMUSG00000005087	Cd44	chr2	-	102839357	102839477	102837812	102837938	102853014	102853236	21,20,14	0,2,4	3,9,1	3,4,4	245	125	0.0207159973362	1.0,0.836,0.641	0.338,0.534,0.113	0.497
ENSMUSG00000024534	Sncaip	chr18	+	52908609	52908680	52906417	52907477	52915306	52915935	53,55,57	40,17,20	115,124,106	21,19,20	196	125	0.0207209949817	0.458,0.674,0.645	0.777,0.806,0.772	-0.193
ENSMUSG00000052512	Nav2	chr7	+	49552839	49552905	49547838	49548541	49554214	49554259	43,22,15	2,5,1	7,3,12	0,0,0	191	125	0.0211404895273	0.934,0.742,0.908	1.0,1.0,1.0	-0.139
ENSMUSG00000085614	1700123M08Rik	chr4	+	11977456	11977570	11976443	11976587	11980141	11980408	2,5,2	0,0,0	13,5,4	4,2,0	239	125	0.0211932061966	1.0,1.0,1.0	0.63,0.567,1.0	0.268
ENSMUSG00000036555	Iqce	chr5	-	140675077	140675248	140674336	140674360	140677415	140677506	118,90,100	7,5,4	158,182,146	22,28,14	296	125	0.0214089637797	0.877,0.884,0.913	0.752,0.733,0.815	0.125
ENSMUSG00000032624	Eml4	chr17	+	83428215	83428248	83427999	83428025	83440030	83440154	153,128,132	139,135,135	110,93,82	140,179,140	158	125	0.0217180693702	0.465,0.429,0.436	0.383,0.291,0.317	0.113
ENSMUSG00000055717	Slain1	chr14	+	103684233	103684383	103656932	103657072	103685668	103685818	82,40,76	82,75,99	171,189,162	110,149,139	275	125	0.0219872257941	0.312,0.195,0.259	0.414,0.366,0.346	-0.12
ENSMUSG00000026999	Nup35	chr2	+	80657188	80657353	80654792	80654862	80658320	80658902	27,30,28	0,2,0	40,31,36	3,4,4	290	125	0.0220318917497	1.0,0.866,1.0	0.852,0.77,0.795	0.15
ENSMUSG00000026193	Fn1	chr1	-	71597280	71597672	71590766	71590892	71598373	71598463	9,12,7	0,1,0	12,6,4	2,1,1	517	125	0.0221918369737	1.0,0.744,1.0	0.592,0.592,0.492	0.356
ENSMUSG00000043940	Wdfy3	chr5	-	101878005	101878059	101875840	101876009	101882422	101882650	186,195,195	23,26,20	130,193,179	34,37,42	179	125	0.0222924203533	0.85,0.84,0.872	0.728,0.785,0.749	0.1
ENSMUSG00000020166	Cnot2	chr10	-	116537220	116537278	116507040	116507188	116549032	116549175	36,21,34	29,23,19	21,12,21	39,43,31	183	125	0.0223376119243	0.459,0.384,0.55	0.269,0.16,0.316	0.216
ENSMUSG00000026999	Nup35	chr2	+	80655948	80657353	80654792	80654862	80658320	80658906	28,30,32	0,2,0	46,36,36	3,4,4	1530	125	0.022665490724	1.0,0.551,1.0	0.556,0.424,0.424	0.382
ENSMUSG00000030172	Erc1	chr6	-	119824385	119825209	119796906	119797323	119847876	119848099	190,159,123	1,3,2	154,179,139	6,7,10	949	125	0.0228870956131	0.962,0.875,0.89	0.772,0.771,0.647	0.179
ENSMUSG00000022771	Ppil2	chr16	-	17092684	17092791	17091855	17091889	17094882	17095043	18,12,11	1,0,0	2,8,3	1,2,2	232	125	0.022951120564	0.907,1.0,1.0	0.519,0.683,0.447	0.419
ENSMUSG00000020844	Nxn	chr11	-	76273970	76274071	76263007	76263187	76278473	76278591	9,3,15	2,8,8	0,0,4	5,5,9	226	125	0.0229607000938	0.713,0.172,0.509	0.0,0.0,0.197	0.399
ENSMUSG00000069601	Ank3	chr10	+	69929446	69929458	69927694	69927818	69932408	69932496	3,8,5	4,4,8	19,20,25	3,3,5	137	125	0.0233045925359	0.406,0.646,0.363	0.852,0.859,0.82	-0.372
ENSMUSG00000025221	Kcnip2	chr19	-	45797090	45797186	45795579	45795704	45815730	45816061	8,4,7	2,6,5	2,0,3	7,10,7	221	125	0.0233385741682	0.693,0.274,0.442	0.139,0.0,0.195	0.358
ENSMUSG00000054434	Tmem120b	chr5	+	123101610	123101684	123099836	123099953	123104421	123104511	3,8,7	0,0,1	1,5,2	4,2,0	199	125	0.0235937868067	1.0,1.0,0.815	0.136,0.611,1.0	0.356
ENSMUSG00000033114	Slc35d2	chr13	-	64118415	64118483	64112929	64113001	64120594	64120681	36,24,23	2,3,2	12,17,8	7,3,8	193	125	0.0239535730854	0.921,0.838,0.882	0.526,0.786,0.393	0.312
ENSMUSG00000029864	Gstk1	chr6	+	42247733	42247827	42247483	42247584	42249378	42249495	134,115,122	68,60,75	13,12,15	2,3,1	219	125	0.0246678510063	0.529,0.522,0.481	0.788,0.695,0.895	-0.282
ENSMUSG00000051323	Pcdh19	chrX	-	133682091	133682232	133681080	133681408	133685117	133688987	0,0,2	2,4,2	54,67,65	92,97,88	266	125	0.0249516528614	0.0,0.0,0.32	0.216,0.245,0.258	-0.133
ENSMUSG00000030894	Tpp1	chr7	-	105751981	105752053	105750179	105750330	105752170	105752198	6,5,6	0,1,0	2,7,0	0,2,5	197	125	0.025027667883	1.0,0.76,1.0	1.0,0.69,0.0	0.357
ENSMUSG00000050812	AI314180	chr4	-	58905003	58905107	58879017	58879134	58912475	58912704	9,10,8	0,1,1	19,10,23	3,5,5	229	125	0.0251142531595	1.0,0.845,0.814	0.776,0.522,0.715	0.215
ENSMUSG00000074165	Zfp788	chr7	+	41643332	41643432	41634679	41634899	41647490	41647617	14,9,10	2,2,2	16,20,19	0,0,1	225	125	0.0253751648118	0.795,0.714,0.735	1.0,1.0,0.913	-0.223
ENSMUSG00000024972	Lgals12	chr19	-	7603008	7603128	7602042	7602081	7603968	7604182	10,3,6	0,0,0	9,15,7	1,1,4	245	125	0.0253756999401	1.0,1.0,1.0	0.821,0.884,0.472	0.274
ENSMUSG00000029722	Agfg2	chr5	-	137660161	137660194	137655607	137655728	137661363	137661492	11,11,17	56,44,85	37,44,48	84,102,113	158	125	0.0262395143576	0.135,0.165,0.137	0.258,0.254,0.252	-0.109
ENSMUSG00000035045	Zc3h12b	chrX	+	95778894	95778969	95741904	95741971	95898264	95898354	10,2,3	2,1,5	3,7,7	0,1,1	200	125	0.0263623894003	0.758,0.556,0.273	1.0,0.814,0.814	-0.347
ENSMUSG00000029769	Ccdc136	chr6	+	29421990	29422097	29411247	29411385	29426624	29426948	4,4,7	1,2,2	2,0,8	11,7,7	232	125	0.0266964466024	0.683,0.519,0.653	0.089,0.0,0.381	0.462
ENSMUSG00000037885	Stk35	chr2	+	129810487	129811237	129801403	129802004	129827773	129828974	286,294,265	33,33,16	259,279,216	59,51,35	875	125	0.0268034427239	0.553,0.56,0.703	0.385,0.439,0.469	0.174
ENSMUSG00000076432	Ywhaq	chr12	-	21391716	21391799	21390331	21391415	21396281	21396445	21,30,49	16,11,16	20,12,8	27,12,16	208	125	0.0270688873121	0.441,0.621,0.648	0.308,0.375,0.231	0.265
ENSMUSG00000069601	Ank3	chr10	+	69993544	69993762	69989934	69992475	69994371	69994446	1,5,3	4,2,1	25,44,23	6,1,0	343	125	0.0271129609581	0.084,0.477,0.522	0.603,0.941,1.0	-0.487
ENSMUSG00000028613	Lrp8	chr4	+	107846238	107846619	107843215	107843344	107847443	107847566	0,3,8	13,10,20	23,17,13	29,23,16	506	125	0.0273330965113	0.0,0.069,0.09	0.164,0.154,0.167	-0.109
ENSMUSG00000037098	Rab11fip3	chr17	-	26011996	26012131	26008854	26008890	26013773	26013917	125,143,143	93,86,111	138,125,107	131,145,136	260	125	0.0275814750212	0.393,0.444,0.382	0.336,0.293,0.274	0.105
ENSMUSG00000029769	Ccdc136	chr6	+	29412363	29412534	29411247	29411385	29426624	29426857	15,8,7	1,2,2	9,9,8	11,7,7	296	125	0.0276125421386	0.864,0.628,0.596	0.257,0.352,0.326	0.384
ENSMUSG00000032827	Ppp1r9a	chr6	+	5083040	5083106	5077479	5077615	5100431	5100587	31,24,28	51,34,37	34,31,25	84,111,75	191	125	0.0277001384075	0.285,0.316,0.331	0.209,0.155,0.179	0.13
ENSMUSG00000028188	Spata1	chr3	-	146468105	146468204	146465908	146465996	146469624	146469803	34,20,12	3,2,2	10,16,14	0,0,0	224	125	0.0281918205368	0.863,0.848,0.77	1.0,1.0,1.0	-0.173
ENSMUSG00000020385	Clk4	chr11	+	51270536	51270595	51263168	51263269	51271799	51272022	45,38,57	6,10,6	30,41,35	18,23,10	184	125	0.0281918205368	0.836,0.721,0.866	0.531,0.548,0.704	0.213
ENSMUSG00000055809	Dnaaf3	chr7	-	4532186	4532275	4531737	4531880	4532377	4532453	22,7,8	0,0,1	15,16,28	3,2,3	214	125	0.0282659784538	1.0,1.0,0.824	0.745,0.824,0.845	0.137
ENSMUSG00000070371	Prss36	chr7	-	127933566	127933832	127933370	127933492	127934509	127934627	50,34,41	0,3,2	48,59,61	5,11,11	391	125	0.0286890461554	1.0,0.784,0.868	0.754,0.632,0.639	0.209
ENSMUSG00000027257	Pacsin3	chr2	+	91259867	91259927	91256837	91256926	91260170	91260261	94,65,69	22,8,12	129,154,131	12,7,11	185	125	0.0288539866833	0.743,0.846,0.795	0.879,0.937,0.889	-0.107
ENSMUSG00000037605	Adgrl3	chr5	+	81509723	81509738	81465194	81465304	81511983	81512784	3,3,2	31,29,26	15,17,9	50,48,43	140	125	0.0289516053621	0.08,0.085,0.064	0.211,0.24,0.157	-0.126
ENSMUSG00000036552	Ermard	chr17	+	14985773	14985910	14984817	14984915	14986717	14986832	5,6,5	1,2,3	8,13,10	1,1,0	262	125	0.0294155236528	0.705,0.589,0.443	0.792,0.861,1.0	-0.305
ENSMUSG00000006344	Ggt5	chr10	+	75609198	75609392	75608750	75608887	75609844	75609951	22,12,11	1,1,0	14,22,7	1,4,3	319	125	0.029640440538	0.896,0.825,1.0	0.846,0.683,0.478	0.238
ENSMUSG00000023805	Synj2	chr17	+	5985971	5986242	5975794	5975881	5990135	5990361	67,47,66	0,1,0	51,71,35	3,0,5	396	125	0.0296568413287	1.0,0.937,1.0	0.843,1.0,0.688	0.135
ENSMUSG00000057265	Bbof1	chr12	+	84426707	84427201	84425135	84425280	84428342	84428444	5,3,1	0,1,0	15,21,14	2,1,4	619	125	0.0296820999732	1.0,0.377,1.0	0.602,0.809,0.414	0.184
ENSMUSG00000031754	Nudt21	chr8	-	94032301	94032502	94031143	94031207	94036776	94037031	15,15,8	0,0,0	10,29,12	1,2,3	326	125	0.0297916738523	1.0,1.0,1.0	0.793,0.848,0.605	0.251
ENSMUSG00000021384	Susd3	chr13	-	49240482	49240671	49237986	49238936	49248044	49248154	7,11,15	0,0,0	70,64,62	3,5,1	314	125	0.029891026356	1.0,1.0,1.0	0.903,0.836,0.961	0.1
ENSMUSG00000001518	Itfg2	chr6	-	128415917	128416064	128414144	128414284	128416256	128416298	104,74,110	6,4,0	119,126,148	11,13,16	272	125	0.0302117507259	0.888,0.895,1.0	0.833,0.817,0.81	0.108
ENSMUSG00000028608	0610037L13Rik	chr4	+	107895550	107895586	107894872	107894938	107896661	107897118	1,0,0	6,12,13	3,2,4	13,22,7	161	125	0.0302578001658	0.115,0.0,0.0	0.152,0.066,0.307	-0.137
ENSMUSG00000044348	Slc25a53	chrX	-	137032350	137032500	137016248	137016339	137038223	137038302	15,11,18	1,1,0	10,9,10	3,1,3	275	125	0.0303368564588	0.872,0.833,1.0	0.602,0.804,0.602	0.232
ENSMUSG00000061175	Fnip2	chr3	-	79507838	79507928	79506206	79506278	79508086	79508187	63,55,53	17,8,12	62,86,41	4,7,3	215	125	0.0315725165631	0.683,0.8,0.72	0.9,0.877,0.888	-0.154
ENSMUSG00000027615	Hps3	chr3	-	20030558	20030805	20030313	20030409	20035048	20035302	31,23,19	2,1,5	29,32,24	0,0,2	372	125	0.0315825890659	0.839,0.885,0.561	1.0,1.0,0.801	-0.172
ENSMUSG00000038495	Otud7b	chr3	+	96130230	96130343	96104526	96104819	96136473	96136624	50,52,56	49,47,55	63,52,51	89,106,89	238	125	0.0320142191746	0.349,0.368,0.348	0.271,0.205,0.231	0.119
ENSMUSG00000079484	Phyhd1	chr2	+	30277147	30277210	30277002	30277058	30277622	30277644	9,9,11	0,0,1	31,46,36	7,2,3	188	125	0.0322527066255	1.0,1.0,0.88	0.746,0.939,0.889	0.102
ENSMUSG00000038535	Zfp280d	chr9	+	72351524	72351570	72339011	72339048	72360285	72360341	125,113,111	51,47,29	98,143,116	70,77,79	171	125	0.0328233346793	0.642,0.637,0.737	0.506,0.576,0.518	0.139
ENSMUSG00000039706	Ldb2	chr5	-	44476492	44476635	44472131	44473512	44479092	44479244	0,2,1	9,3,6	6,8,6	11,13,5	268	125	0.0332012123311	0.0,0.237,0.072	0.203,0.223,0.359	-0.159
ENSMUSG00000027478	Dnmt3b	chr2	+	153670848	153670908	153670302	153670447	153672215	153672335	19,33,41	101,60,66	32,32,25	151,167,160	185	125	0.0332107894025	0.113,0.271,0.296	0.125,0.115,0.095	0.115
ENSMUSG00000025377	Enthd2	chr11	-	120095821	120095871	120095533	120095609	120096580	120096674	30,22,21	0,1,0	32,19,23	4,2,2	175	125	0.0333275587743	1.0,0.94,1.0	0.851,0.872,0.891	0.109
ENSMUSG00000020882	Cacnb1	chr11	-	98010295	98010376	98009857	98009916	98011865	98011942	22,33,27	7,4,0	43,45,50	2,1,0	206	125	0.033617422952	0.656,0.834,1.0	0.929,0.965,1.0	-0.135
ENSMUSG00000097040	2610316D01Rik	chr3	-	45287331	45287452	45281994	45282164	45327065	45327162	1,1,1	5,7,10	19,10,17	22,42,35	246	125	0.0338711595326	0.092,0.068,0.048	0.305,0.108,0.198	-0.134
ENSMUSG00000072762	4930522L14Rik	chr5	-	109738949	109739010	109735989	109737799	109751594	109751597	23,21,25	0,2,0	7,9,6	2,0,5	186	125	0.0338711595326	1.0,0.876,1.0	0.702,1.0,0.446	0.243
ENSMUSG00000027951	Adar	chr3	+	89734841	89736273	89715021	89715150	89737989	89738173	277,197,207	4,0,4	266,266,262	1,0,0	1557	125	0.0349438450377	0.848,1.0,0.806	0.955,1.0,1.0	-0.1
ENSMUSG00000023935	Spats1	chr17	-	45454090	45454211	45449434	45449550	45457157	45457319	9,2,9	2,1,0	0,1,2	3,3,0	246	125	0.0350189852294	0.696,0.504,1.0	0.0,0.145,1.0	0.352
ENSMUSG00000037514	Pank2	chr2	+	131280156	131280410	131273910	131274263	131287473	131287597	192,176,166	60,48,37	270,285,251	42,40,46	379	125	0.0354297739695	0.513,0.547,0.597	0.68,0.701,0.643	-0.122
ENSMUSG00000026958	Dpp7	chr2	-	25353607	25353726	25353359	25353516	25354232	25354293	123,77,101	14,5,12	120,126,136	40,29,21	244	125	0.0355092328872	0.818,0.888,0.812	0.606,0.69,0.768	0.151
ENSMUSG00000028108	Ecm1	chr3	-	95735198	95735419	95734822	95734910	95736471	95736791	7,8,9	4,2,1	9,12,9	0,0,2	346	125	0.0364273216822	0.387,0.591,0.765	1.0,1.0,0.619	-0.292
ENSMUSG00000032839	Trpc1	chr9	-	95743196	95743351	95732006	95732209	95749667	95750358	25,19,29	1,2,0	123,99,95	10,10,20	280	125	0.0366774457732	0.918,0.809,1.0	0.846,0.815,0.68	0.129
ENSMUSG00000052446	Zfp961	chr8	+	71965793	71965920	71951070	71951160	71966099	71966160	129,82,73	22,15,22	115,111,117	8,11,12	252	125	0.0370270763374	0.744,0.731,0.622	0.877,0.833,0.829	-0.147
ENSMUSG00000020946	Gosr2	chr11	-	103687524	103687633	103683791	103683932	103697629	103697698	40,38,40	0,3,0	28,23,42	3,8,1	234	125	0.0370270763374	1.0,0.871,1.0	0.833,0.606,0.957	0.158
ENSMUSG00000056004	9330182L06Rik	chr5	+	9380277	9380398	9266129	9266456	9399180	9399376	11,1,11	0,0,2	23,16,12	4,4,5	246	125	0.0371039397998	1.0,1.0,0.736	0.745,0.67,0.549	0.257
ENSMUSG00000028184	Adgrl2	chr3	-	148827211	148827238	148826364	148826533	148827540	148827585	3,1,2	7,5,2	0,0,0	6,8,5	152	125	0.0376383359657	0.261,0.141,0.451	0.0,0.0,0.0	0.284
ENSMUSG00000041609	Ccdc64	chr5	-	115661374	115661518	115655900	115656031	115662699	115662918	44,24,67	58,39,56	83,100,69	56,36,45	269	125	0.0386377121815	0.261,0.222,0.357	0.408,0.563,0.416	-0.182
ENSMUSG00000087060	Eldr	chr11	-	16950881	16950930	16937372	16937484	16951019	16951082	24,22,21	0,0,0	12,11,13	1,6,0	174	125	0.0386377121815	1.0,1.0,1.0	0.896,0.568,1.0	0.179
ENSMUSG00000032534	Cep63	chr9	-	102590327	102590533	102588707	102588987	102594507	102594594	23,21,20	1,0,0	30,25,32	1,0,7	331	125	0.0387023891151	0.897,1.0,1.0	0.919,1.0,0.633	0.115
ENSMUSG00000073779	Lrp8os2	chr4	-	107810762	107810946	107806032	107808837	107822933	107823022	80,47,70	2,2,5	20,15,21	0,0,0	309	125	0.0389574918013	0.942,0.905,0.85	1.0,1.0,1.0	-0.101
ENSMUSG00000026490	Cdc42bpa	chr1	+	180093943	180094186	180084482	180084505	180094380	180094846	174,165,126	51,46,49	136,216,162	31,28,27	368	125	0.038987208362	0.537,0.549,0.466	0.598,0.724,0.671	-0.147
ENSMUSG00000087230	Mroh3	chr1	-	136200342	136200478	136199522	136199611	136200940	136201048	2,8,6	1,0,0	4,1,3	3,2,0	261	125	0.0396535837102	0.489,1.0,1.0	0.39,0.193,1.0	0.302
ENSMUSG00000054477	Kcnn2	chr18	+	45592005	45592424	45561220	45561316	45655197	45655339	3,2,1	0,0,0	50,66,56	2,4,1	544	125	0.0400870389098	1.0,1.0,1.0	0.852,0.791,0.928	0.143
ENSMUSG00000017314	Mpp2	chr11	-	102088140	102088278	102085299	102085362	102088419	102088467	17,2,4	11,25,7	4,9,6	58,83,58	263	125	0.0408104579201	0.423,0.037,0.214	0.032,0.049,0.047	0.182
ENSMUSG00000056367	Actr3b	chr5	+	25798445	25798501	25760025	25760128	25809784	25809909	12,13,17	0,0,3	86,89,49	21,17,8	181	125	0.0412415665167	1.0,1.0,0.796	0.739,0.783,0.809	0.155
ENSMUSG00000000631	Myo18a	chr11	+	77822662	77822674	77821041	77821186	77823275	77823446	12,13,6	58,46,29	27,32,32	59,64,57	137	125	0.0415768151368	0.159,0.205,0.159	0.295,0.313,0.339	-0.141
ENSMUSG00000024387	Csnk2b	chr17	-	35121310	35121511	35120444	35120527	35121793	35121998	8,6,6	12,7,10	14,21,14	5,11,2	326	125	0.0417352705056	0.204,0.247,0.187	0.518,0.423,0.729	-0.344
ENSMUSG00000021187	Tc2n	chr12	-	101665552	101665744	101652738	101652853	101678513	101678630	26,28,29	5,0,3	31,42,40	0,0,2	317	125	0.0424304548071	0.672,1.0,0.792	1.0,1.0,0.887	-0.141
ENSMUSG00000037805	Rpl10a	chr17	+	28328966	28329047	28328470	28328618	28329373	28329522	18,20,27	2,2,1	27,24,27	7,10,6	206	125	0.0424304548071	0.845,0.859,0.942	0.701,0.593,0.732	0.207
ENSMUSG00000025213	Kazald1	chr19	+	45078560	45078708	45078295	45078456	45078866	45079289	3,3,4	0,0,0	76,65,57	4,2,4	273	125	0.0429243543853	1.0,1.0,1.0	0.897,0.937,0.867	0.1
ENSMUSG00000059119	Nap1l4	chr7	-	143524160	143524280	143520383	143520440	143527165	143527311	5,7,15	0,0,0	6,9,9	1,2,2	245	125	0.0429275602193	1.0,1.0,1.0	0.754,0.697,0.697	0.284
ENSMUSG00000050471	Fam118b	chr9	-	35248668	35248730	35244613	35244706	35267722	35267767	6,13,10	43,27,40	4,1,5	48,31,43	187	125	0.0441626755165	0.085,0.243,0.143	0.053,0.021,0.072	0.108
ENSMUSG00000023033	Scn8a	chr15	+	101023838	101023906	101018350	101018524	101029577	101029807	5,13,7	2,1,0	1,3,6	1,4,3	193	125	0.0451198216845	0.618,0.894,1.0	0.393,0.327,0.564	0.409
ENSMUSG00000008305	Tle1	chr4	-	72158212	72158417	72145309	72145420	72169091	72169196	29,28,35	0,0,2	70,60,59	4,3,6	330	125	0.0462017150997	1.0,1.0,0.869	0.869,0.883,0.788	0.11
ENSMUSG00000008489	Elavl2	chr4	-	91254140	91254179	91253239	91253570	91260760	91260986	4,0,2	11,6,9	64,63,47	65,93,75	164	125	0.0469963765486	0.217,0.0,0.145	0.429,0.341,0.323	-0.244
ENSMUSG00000024163	Mapk8ip3	chr17	-	24917994	24918136	24914458	24914705	24923815	24923907	6,7,7	0,1,0	6,6,2	5,1,0	267	125	0.0472647000424	1.0,0.766,1.0	0.36,0.737,1.0	0.223
ENSMUSG00000024163	Mapk8ip3	chr17	-	24917994	24918139	24914458	24914705	24923815	24923907	21,27,22	0,1,0	12,11,3	5,1,0	270	125	0.0473814708109	1.0,0.926,1.0	0.526,0.836,1.0	0.188
ENSMUSG00000028399	Ptprd	chr4	-	76095519	76095546	76091421	76091539	76099411	76099605	68,71,73	77,88,76	32,49,42	68,95,76	152	125	0.0479210148071	0.421,0.399,0.441	0.279,0.298,0.312	0.124
ENSMUSG00000034949	Zfr2	chr10	+	81237356	81237591	81233175	81233242	81239429	81239514	18,18,13	0,0,0	21,16,28	4,1,1	360	125	0.04842375753	1.0,1.0,1.0	0.646,0.847,0.907	0.2
ENSMUSG00000035476	Tab3	chrX	+	85575549	85575610	85574149	85574165	85609389	85609584	24,45,50	2,4,1	18,32,17	3,6,8	186	125	0.0485382243932	0.89,0.883,0.971	0.801,0.782,0.588	0.191
ENSMUSG00000037995	Igsf9	chr1	+	172489512	172489665	172484280	172484546	172493486	172493627	28,19,17	2,2,2	20,14,29	0,0,0	278	125	0.0485382243932	0.863,0.81,0.793	1.0,1.0,1.0	-0.178
ENSMUSG00000102644	Thap6	chr5	+	91963682	91963785	91962889	91962978	91965095	91965304	27,31,29	8,2,10	46,36,53	2,3,2	228	125	0.0488146688847	0.649,0.895,0.614	0.927,0.868,0.936	-0.191
ENSMUSG00000045466	Zfp956	chr6	+	47957475	47957724	47955816	47956170	47962524	47962632	71,45,52	4,1,3	76,52,46	12,5,11	374	125	0.0490504452278	0.856,0.938,0.853	0.679,0.777,0.583	0.203
ENSMUSG00000028878	Fam76a	chr4	-	132910691	132910778	132903897	132904033	132913668	132913826	166,124,134	37,18,32	203,179,180	23,20,17	212	125	0.0498408694123	0.726,0.802,0.712	0.839,0.841,0.862	-0.101
ENSMUSG00000022568	Scrib	chr15	-	76047921	76047996	76047620	76047672	76048221	76048364	0,4,3	7,2,2	16,13,9	4,1,2	200	125	0.0498408694123	0.0,0.556,0.484	0.714,0.89,0.738	-0.434
ENSMUSG00000029621	Arpc1a	chr5	+	145102238	145102372	145101056	145101269	145104697	145104891	0,0,1	1,9,2	1,4,3	6,7,5	259	125	0.0498408694123	0.0,0.0,0.194	0.074,0.216,0.225	-0.107
