# Supplementary material for: An Alternative Splicing Program for Mouse Craniofacial Development
Source: Front Physiol. 2020 Sep 4;11:1099. doi: 10.3389/fphys.2020.01099 (PMC7498679; doi:10.3389/fphys.2020.01099)
Supplement: Supplementary file 12 [file Data_Sheet_1.zip › Filtered rMATS results/SE/Nasal_epi_E11.5_vs_E12.5_SE_filtered_output.txt]

GeneID	geneSymbol	chr	strand	exonStart_0base	exonEnd	upstreamES	upstreamEE	downstreamES	downstreamEE	IC_SAMPLE_1	SC_SAMPLE_1	IC_SAMPLE_2	SC_SAMPLE_2	IncFormLen	SkipFormLen	FDR	IncLevel1	IncLevel2	DeltaPSI
ENSMUSG00000031075	Ano1	chr7	-	144648574	144648640	144648023	144648079	144650502	144650554	150,133,140	171,156,173	259,127,163	100,57,51	191	125	0.0	0.365,0.358,0.346	0.629,0.593,0.677	-0.277
ENSMUSG00000024958	Gpr137	chr19	-	6939528	6939754	6939260	6939410	6940351	6940482	237,211,245	13,19,13	249,83,88	101,44,66	351	125	0.0	0.867,0.798,0.87	0.468,0.402,0.322	0.448
ENSMUSG00000027985	Lef1	chr3	+	131191022	131191106	131189334	131189425	131193128	131193251	112,155,173	140,168,199	294,228,247	88,56,81	209	125	0.0	0.324,0.356,0.342	0.666,0.709,0.646	-0.333
ENSMUSG00000015165	Hnrnpl	chr7	+	28810671	28811168	28808540	28808859	28813278	28813397	537,681,443	71,71,65	353,102,269	168,93,114	622	125	0.0	0.603,0.658,0.578	0.297,0.181,0.322	0.346
ENSMUSG00000022858	Tra2b	chr16	-	22258985	22259261	22254983	22255117	22265740	22265829	309,301,259	471,507,422	1055,330,457	498,113,123	401	125	0.0	0.17,0.156,0.161	0.398,0.477,0.537	-0.308
ENSMUSG00000031565	Fgfr1	chr8	+	25564339	25564484	25563373	25563524	25566710	25566907	499,535,491	18,31,18	462,238,249	97,54,71	270	125	0.0	0.928,0.889,0.927	0.688,0.671,0.619	0.255
ENSMUSG00000031565	Fgfr1	chr8	+	25563373	25563524	25562137	25562328	25564339	25564484	92,91,67	531,567,490	244,133,207	379,166,204	276	125	0.0	0.073,0.068,0.058	0.226,0.266,0.315	-0.203
ENSMUSG00000037936	Scarb1	chr5	-	125281104	125281233	125277786	125277865	125283898	125284159	95,103,73	235,281,265	209,132,133	185,112,84	254	125	0.0	0.166,0.153,0.119	0.357,0.367,0.438	-0.241
ENSMUSG00000046434	Hnrnpa1	chr15	+	103242379	103242472	103242205	103242298	103243624	103243780	202,282,187	0,1,0	205,83,60	31,22,8	218	125	0.0	1.0,0.994,1.0	0.791,0.684,0.811	0.236
ENSMUSG00000025162	Csnk1d	chr11	-	120964947	120965010	120961748	120963906	120967994	120968134	1382,1367,1325	737,666,644	2253,931,914	538,176,178	188	125	0.0	0.555,0.577,0.578	0.736,0.779,0.773	-0.193
ENSMUSG00000018417	Myo1b	chr1	-	51768649	51768736	51763889	51763964	51769003	51769090	149,182,114	21,17,11	90,45,49	63,31,44	212	125	0.0	0.807,0.863,0.859	0.457,0.461,0.396	0.405
ENSMUSG00000027523	Gnas	chr2	+	174328107	174330434	174327767	174327941	174334211	174334284	9871,9860,9982	195,269,260	15290,6140,7683	173,68,53	2452	125	0.0	0.721,0.651,0.662	0.818,0.822,0.881	-0.162
ENSMUSG00000025026	Add3	chr19	+	53244309	53244405	53242503	53242627	53244997	53247399	666,712,688	62,43,42	826,350,358	165,106,94	221	125	0.0	0.859,0.904,0.903	0.739,0.651,0.683	0.198
ENSMUSG00000016921	Srsf6	chr2	+	162932814	162933082	162931993	162932142	162933425	162933550	489,337,397	1925,2145,2085	1880,826,1131	3783,1079,1367	393	125	0.0	0.075,0.048,0.057	0.136,0.196,0.208	-0.12
ENSMUSG00000031788	Kifc3	chr8	-	95100646	95100673	95100213	95100452	95101408	95101517	86,84,71	103,99,86	292,151,146	76,40,23	152	125	0.0	0.407,0.411,0.404	0.76,0.756,0.839	-0.378
ENSMUSG00000071337	Tia1	chr6	+	86423605	86423671	86420323	86420411	86424344	86424423	66,86,70	553,467,480	212,94,130	509,188,163	191	125	0.0	0.072,0.108,0.087	0.214,0.247,0.343	-0.179
ENSMUSG00000025060	Slk	chr19	+	47627647	47627740	47625304	47625484	47635468	47635598	27,26,24	223,246,259	180,83,127	186,125,123	218	125	0.0	0.065,0.057,0.05	0.357,0.276,0.372	-0.278
ENSMUSG00000027111	Itga6	chr2	+	71853533	71853663	71849380	71849506	71855853	71856758	239,249,267	216,245,271	636,258,305	144,53,64	255	125	0.0	0.352,0.333,0.326	0.684,0.705,0.7	-0.359
ENSMUSG00000066306	Numa1	chr7	+	102002294	102002336	102001414	102001659	102007485	102007780	404,434,345	495,558,489	1039,565,772	296,144,166	167	125	0.0	0.379,0.368,0.346	0.724,0.746,0.777	-0.385
ENSMUSG00000001247	Lsr	chr7	-	30962810	30962867	30959152	30959314	30965968	30966088	173,161,150	17,20,6	172,67,74	114,52,76	182	125	0.0	0.875,0.847,0.945	0.509,0.469,0.401	0.429
ENSMUSG00000021144	Mta1	chr12	+	113133540	113133576	113133184	113133337	113135796	113135828	388,420,433	722,846,900	837,336,351	510,193,178	161	125	0.0	0.294,0.278,0.272	0.56,0.575,0.605	-0.299
ENSMUSG00000036087	Slain2	chr5	+	72965803	72965881	72958148	72958286	72974530	72974702	49,62,46	339,323,361	216,88,77	268,184,155	203	125	0.0	0.082,0.106,0.073	0.332,0.227,0.234	-0.177
ENSMUSG00000029673	Auts2	chr5	-	131470413	131470458	131466031	131466127	131472258	131472479	111,104,76	199,206,203	199,176,190	105,106,97	170	125	0.0	0.291,0.271,0.216	0.582,0.55,0.59	-0.315
ENSMUSG00000029817	Tra2a	chr6	-	49252802	49253108	49252381	49252515	49263837	49264011	63,57,59	1419,1551,1243	471,222,411	1835,590,537	431	125	0.0	0.013,0.011,0.014	0.069,0.098,0.182	-0.104
ENSMUSG00000038535	Zfp280d	chr9	+	72318723	72318841	72312650	72312760	72319091	72319315	25,34,23	262,276,265	147,55,48	368,163,135	243	125	1.84550787351e-13	0.047,0.06,0.043	0.17,0.148,0.155	-0.108
ENSMUSG00000039108	Lsm14b	chr2	+	180031793	180031871	180031360	180031528	180032060	180032222	919,963,854	564,515,435	1109,371,439	1247,404,598	203	125	6.79923953397e-13	0.501,0.535,0.547	0.354,0.361,0.311	0.186
ENSMUSG00000027291	Vps39	chr2	-	120346856	120346889	120346327	120346392	120350163	120350229	35,35,32	106,159,131	143,60,41	141,64,48	158	125	9.9373500881e-13	0.207,0.148,0.162	0.445,0.426,0.403	-0.252
ENSMUSG00000022483	Col2a1	chr15	-	98000402	98000606	97999274	97999291	98004408	98004695	835,965,967	16,22,26	371,157,299	33,21,32	329	125	1.93778326718e-12	0.952,0.943,0.934	0.81,0.74,0.78	0.166
ENSMUSG00000033295	Ptprf	chr4	-	118227818	118227845	118226453	118226571	118230694	118230888	629,559,558	2183,2370,2102	868,586,600	1539,1101,1170	152	125	3.22963877863e-12	0.192,0.162,0.179	0.317,0.304,0.297	-0.128
ENSMUSG00000040268	Plekha1	chr7	+	130909587	130909735	130908335	130908425	130910831	130913312	60,85,81	112,113,99	59,30,27	244,150,162	273	125	5.70819877155e-12	0.197,0.256,0.273	0.1,0.084,0.071	0.157
ENSMUSG00000040268	Plekha1	chr7	+	130909587	130909658	130908335	130908425	130910831	130911163	35,61,54	112,113,99	31,14,15	244,150,162	196	125	8.36770047191e-12	0.166,0.256,0.258	0.075,0.056,0.056	0.164
ENSMUSG00000001151	Pcnt	chr10	-	76403623	76403644	76401331	76401535	76403757	76403874	36,60,32	39,35,48	98,64,81	15,5,8	146	125	2.84483075394e-11	0.441,0.595,0.363	0.848,0.916,0.897	-0.421
ENSMUSG00000032612	Usp4	chr9	+	108365829	108365970	108362836	108362898	108366760	108366878	927,939,883	107,112,136	1051,459,449	284,182,216	266	125	8.67965421758e-11	0.803,0.798,0.753	0.635,0.542,0.494	0.228
ENSMUSG00000026566	Mpzl1	chr1	-	165601749	165601864	165593653	165593677	165604609	165604742	307,327,275	551,564,507	703,361,600	548,289,290	240	125	1.64250200742e-10	0.225,0.232,0.22	0.401,0.394,0.519	-0.212
ENSMUSG00000027405	Nop56	chr2	+	130277031	130277314	130276596	130276653	130277475	130277624	446,458,377	16,15,17	446,206,175	76,23,29	408	125	2.57998451663e-10	0.895,0.903,0.872	0.643,0.733,0.649	0.215
ENSMUSG00000030519	Apba2	chr7	+	64734654	64734690	64733512	64733658	64736880	64736967	61,67,81	84,104,113	135,65,76	62,28,34	161	125	3.37344910915e-10	0.361,0.333,0.358	0.628,0.643,0.634	-0.284
ENSMUSG00000029673	Auts2	chr5	-	131470413	131470458	131466031	131466127	131472237	131472479	56,56,98	121,123,104	162,136,151	67,56,70	170	125	4.51551347754e-10	0.254,0.251,0.409	0.64,0.641,0.613	-0.327
ENSMUSG00000030846	Tial1	chr7	-	128446730	128446798	128446194	128446270	128448120	128448208	30,51,50	340,368,353	122,71,93	437,203,169	193	125	4.7164470309e-10	0.054,0.082,0.084	0.153,0.185,0.263	-0.127
ENSMUSG00000005360	Slc1a3	chr15	-	8687710	8687812	8680520	8681176	8688287	8688425	0,1,0	3,7,1	12,14,4	3,0,0	227	125	1.49413855362e-09	0.0,0.073,0.0	0.688,1.0,1.0	-0.872
ENSMUSG00000022483	Col2a1	chr15	-	98000399	98000606	97999274	97999291	98004408	98004635	448,528,559	16,22,26	209,70,182	33,21,32	332	125	1.58887638929e-09	0.913,0.9,0.89	0.705,0.557,0.682	0.253
ENSMUSG00000046434	Hnrnpa1	chr15	+	103242379	103242472	103242205	103242298	103242921	103243080	200,278,187	2,0,0	201,80,59	16,5,9	218	125	1.97820584286e-09	0.983,1.0,1.0	0.878,0.902,0.79	0.138
ENSMUSG00000025925	Terf1	chr1	+	15833400	15833489	15831506	15831566	15838181	15838288	1007,1063,943	52,63,53	1501,758,623	168,95,111	214	125	2.14191694363e-09	0.919,0.908,0.912	0.839,0.823,0.766	0.104
ENSMUSG00000028478	Clta	chr4	+	44031399	44031435	44030214	44030268	44032400	44032846	15,7,5	194,162,156	59,25,10	191,94,69	161	125	2.70633637028e-09	0.057,0.032,0.024	0.193,0.171,0.101	-0.117
ENSMUSG00000020827	Mink1	chr11	+	70608588	70608699	70608340	70608426	70608839	70608958	204,209,224	24,29,33	431,217,325	15,7,7	236	125	2.92158092591e-09	0.818,0.792,0.782	0.938,0.943,0.961	-0.15
ENSMUSG00000018417	Myo1b	chr1	-	51766821	51766908	51763889	51763964	51769003	51769090	373,404,287	21,17,11	467,195,206	63,31,44	212	125	3.76830337978e-09	0.913,0.933,0.939	0.814,0.788,0.734	0.15
ENSMUSG00000004562	Arhgef40	chr14	+	52003972	52004116	52003653	52003758	52004611	52004742	250,290,248	150,168,163	728,391,533	215,105,146	269	125	4.93526801125e-09	0.436,0.445,0.414	0.611,0.634,0.629	-0.193
ENSMUSG00000020566	Atp6v1c2	chr12	-	17288995	17289133	17288082	17288180	17291428	17291522	19,12,13	34,39,21	168,84,86	87,25,38	263	125	7.00335467557e-09	0.21,0.128,0.227	0.479,0.615,0.518	-0.349
ENSMUSG00000046434	Hnrnpa1	chr15	+	103242643	103242718	103242205	103242298	103243624	103243780	27,32,33	0,1,0	94,12,22	31,22,8	200	125	8.45187240833e-09	1.0,0.952,1.0	0.655,0.254,0.632	0.47
ENSMUSG00000017677	Wsb1	chr11	-	79243399	79243575	79241983	79242156	79244462	79244563	127,147,188	404,378,390	453,164,301	339,81,60	301	125	9.15225044418e-09	0.115,0.139,0.167	0.357,0.457,0.676	-0.356
ENSMUSG00000003680	Taf6l	chr19	-	8773289	8773424	8773027	8773106	8774334	8774467	334,380,348	9,7,13	654,289,282	72,22,39	260	125	1.15349424685e-08	0.947,0.963,0.928	0.814,0.863,0.777	0.128
ENSMUSG00000052512	Nav2	chr7	+	49554214	49554259	49551596	49552049	49556909	49557070	1,3,6	84,77,71	10,13,20	41,23,37	170	125	1.18924901458e-08	0.009,0.028,0.059	0.152,0.294,0.284	-0.211
ENSMUSG00000032624	Eml4	chr17	+	83425257	83425431	83421605	83421735	83427222	83427351	405,400,346	77,97,66	548,345,374	44,19,36	299	125	1.29770331073e-08	0.687,0.633,0.687	0.839,0.884,0.813	-0.176
ENSMUSG00000031508	Ankrd10	chr8	-	11623696	11623858	11619258	11619297	11628438	11628530	121,174,158	344,324,267	390,162,199	402,178,161	287	125	2.67201018598e-08	0.133,0.19,0.205	0.297,0.284,0.35	-0.134
ENSMUSG00000038116	Phf20	chr2	+	156264280	156264360	156251775	156251947	156272541	156272624	2,7,2	0,0,0	7,3,3	13,3,2	205	125	3.65001663616e-08	1.0,1.0,1.0	0.247,0.379,0.478	0.632
ENSMUSG00000048078	Tenm4	chr7	+	96496243	96496340	96436759	96436858	96550011	96550299	40,71,48	74,81,61	55,37,51	21,12,19	222	125	1.02719218188e-07	0.233,0.33,0.307	0.596,0.635,0.602	-0.321
ENSMUSG00000032580	Rbm5	chr9	-	107759775	107759849	107756908	107756992	107760321	107760391	639,732,625	75,75,51	859,400,419	255,69,99	199	125	1.02719218188e-07	0.843,0.86,0.885	0.679,0.785,0.727	0.132
ENSMUSG00000026566	Mpzl1	chr1	-	165604609	165604742	165592239	165593677	165608437	165608604	551,566,507	27,28,33	548,289,290	77,36,52	258	125	1.36396499912e-07	0.908,0.907,0.882	0.775,0.795,0.73	0.132
ENSMUSG00000024426	Atat1	chr17	-	35902355	35902438	35901983	35902054	35904107	35904176	41,45,37	154,168,169	100,62,76	177,94,97	208	125	1.6504029877e-07	0.138,0.139,0.116	0.253,0.284,0.32	-0.155
ENSMUSG00000019792	Trmt11	chr10	-	30587438	30587595	30566425	30566506	30590024	30590159	308,327,325	3,11,6	510,170,124	49,16,11	282	125	1.98904273403e-07	0.978,0.929,0.96	0.822,0.825,0.833	0.129
ENSMUSG00000059897	Zfp930	chr8	+	69226671	69226729	69226342	69226469	69227842	69228980	78,106,100	18,18,9	88,27,23	64,16,15	183	125	2.15412802203e-07	0.747,0.801,0.884	0.484,0.535,0.512	0.3
ENSMUSG00000003680	Taf6l	chr19	-	8773504	8773692	8773027	8773106	8774334	8774467	127,143,113	9,7,13	227,83,82	72,22,39	313	125	2.36488801279e-07	0.849,0.891,0.776	0.557,0.601,0.456	0.301
ENSMUSG00000074221	Zfp568	chr7	+	29987588	29987806	29985259	29985326	29997749	29997876	7,7,8	2,3,5	9,4,3	0,0,0	343	125	3.01975075271e-07	0.561,0.46,0.368	1.0,1.0,1.0	-0.537
ENSMUSG00000005899	Smpd4	chr16	+	17635481	17635568	17631985	17632057	17638495	17638641	86,88,61	324,331,271	147,124,105	338,164,139	212	125	3.98805946679e-07	0.135,0.136,0.117	0.204,0.308,0.308	-0.144
ENSMUSG00000024188	Luc7l	chr17	+	26253973	26254044	26252998	26253091	26255030	26255125	157,201,212	414,386,336	440,178,222	399,201,212	196	125	4.07835189708e-07	0.195,0.249,0.287	0.413,0.361,0.4	-0.148
ENSMUSG00000031093	Dock11	chrX	+	36075916	36075934	36069847	36069986	36076098	36076227	62,78,61	226,218,247	223,110,100	346,172,156	143	125	4.58383839193e-07	0.193,0.238,0.178	0.36,0.359,0.359	-0.156
ENSMUSG00000032411	Tfdp2	chr9	+	96290579	96290627	96273838	96273942	96294964	96295127	73,87,83	15,9,11	141,60,45	1,0,2	173	125	5.45294207891e-07	0.779,0.875,0.845	0.99,1.0,0.942	-0.144
ENSMUSG00000055320	Tead1	chr7	+	112841887	112841950	112839415	112839480	112842039	112842102	8,11,20	236,207,176	27,13,18	108,57,31	188	125	7.60036899772e-07	0.022,0.034,0.07	0.143,0.132,0.279	-0.143
ENSMUSG00000061887	Ssbp3	chr4	+	107027216	107027297	107009678	107009768	107028192	107028252	2288,2429,2278	461,485,398	2139,1396,1780	888,454,514	206	125	7.81617075486e-07	0.751,0.752,0.776	0.594,0.651,0.678	0.119
ENSMUSG00000066043	Phactr4	chr4	-	132383281	132383362	132378404	132378563	132386891	132387065	145,148,153	117,142,138	299,210,269	115,103,83	206	125	1.06839297259e-06	0.429,0.387,0.402	0.612,0.553,0.663	-0.203
ENSMUSG00000025505	Tmem80	chr7	+	141331417	141331561	141328129	141328266	141332909	141333008	272,218,204	40,27,32	354,115,143	112,46,57	269	125	1.09827953925e-06	0.76,0.79,0.748	0.595,0.537,0.538	0.209
ENSMUSG00000026566	Mpzl1	chr1	-	165601749	165601855	165592239	165593677	165604609	165604742	618,634,595	551,564,507	1184,518,803	548,289,290	231	125	1.14384661124e-06	0.378,0.378,0.388	0.539,0.492,0.6	-0.162
ENSMUSG00000086308	G630016G05Rik	chr2	+	116082795	116083246	116068183	116068250	116085414	116085459	11,15,14	3,2,4	23,5,14	0,0,0	576	125	1.14384661124e-06	0.443,0.619,0.432	1.0,1.0,1.0	-0.502
ENSMUSG00000031442	Mcf2l	chr8	+	13014818	13014893	13013534	13013650	13017346	13017468	88,81,71	214,191,160	238,81,87	246,90,94	200	125	1.17323506176e-06	0.204,0.21,0.217	0.377,0.36,0.366	-0.157
ENSMUSG00000025006	Sorbs1	chr19	-	40340684	40340750	40340044	40340146	40349898	40350013	5,4,3	3,1,6	14,10,10	0,0,0	191	125	1.85970495546e-06	0.522,0.724,0.247	1.0,1.0,1.0	-0.502
ENSMUSG00000018411	Mapt	chr11	+	104318156	104318249	104310268	104310534	104321350	104321432	19,27,23	105,92,75	109,45,36	137,76,48	218	125	2.35816462762e-06	0.094,0.144,0.15	0.313,0.253,0.301	-0.16
ENSMUSG00000059495	Arhgef12	chr9	-	43040539	43040596	43027196	43027295	43042590	43042676	81,63,73	153,146,143	167,105,74	121,103,75	182	125	2.35816462762e-06	0.267,0.229,0.26	0.487,0.412,0.404	-0.182
ENSMUSG00000034101	Ctnnd1	chr2	-	84612531	84612549	84612023	84612092	84612935	84613089	331,320,306	346,419,357	261,97,107	551,211,254	143	125	2.97155178669e-06	0.455,0.4,0.428	0.293,0.287,0.269	0.145
ENSMUSG00000063450	Syne2	chr12	+	76100027	76100096	76099229	76099512	76100991	76101131	50,96,113	229,245,307	227,153,211	356,231,303	194	125	3.20774134568e-06	0.123,0.202,0.192	0.291,0.299,0.31	-0.128
ENSMUSG00000040268	Plekha1	chr7	+	130909587	130909628	130908335	130908425	130910831	130910901	93,99,85	112,113,99	116,50,44	244,150,162	166	125	3.42937265496e-06	0.385,0.397,0.393	0.264,0.201,0.17	0.18
ENSMUSG00000039826	Trub2	chr2	-	29783311	29783373	29782119	29782201	29784952	29785027	330,376,263	128,116,102	369,129,104	237,98,94	187	125	3.45445953839e-06	0.633,0.684,0.633	0.51,0.468,0.425	0.182
ENSMUSG00000031078	Cttn	chr7	-	144452547	144452658	144449559	144449615	144456440	144456495	1,0,1	1,3,3	11,3,2	1,1,0	236	125	4.56620768636e-06	0.346,0.0,0.15	0.854,0.614,1.0	-0.657
ENSMUSG00000038677	Scube3	chr17	+	28158880	28158928	28157072	28157189	28160811	28160928	258,245,244	259,254,221	277,244,275	168,111,132	173	125	5.11087432336e-06	0.419,0.411,0.444	0.544,0.614,0.601	-0.162
ENSMUSG00000014426	Map3k4	chr17	-	12242649	12242805	12239969	12240070	12243499	12243596	133,126,122	125,117,123	85,60,53	189,103,125	281	125	5.78529715913e-06	0.321,0.324,0.306	0.167,0.206,0.159	0.14
ENSMUSG00000073437	D330041H03Rik	chr17	-	24413700	24413928	24412466	24412574	24414311	24414407	0,4,1	6,6,1	9,6,8	2,0,0	353	125	5.78529715913e-06	0.0,0.191,0.262	0.614,1.0,1.0	-0.72
ENSMUSG00000030766	Arhgap17	chr7	-	123294471	123294705	123292035	123292205	123296409	123296590	265,319,351	22,15,15	293,172,205	52,25,33	359	125	6.04029028197e-06	0.807,0.881,0.891	0.662,0.705,0.684	0.176
ENSMUSG00000085287	4833418N02Rik	chr17	-	87277411	87277582	87276445	87276474	87280558	87281693	9,6,3	5,2,1	7,8,6	0,0,0	296	125	7.07781125144e-06	0.432,0.559,0.559	1.0,1.0,1.0	-0.483
ENSMUSG00000025145	Lrrc45	chr11	+	120718649	120718720	120718441	120718553	120719039	120719132	277,248,206	15,19,12	412,213,184	61,47,33	196	125	7.39322615773e-06	0.922,0.893,0.916	0.812,0.743,0.781	0.132
ENSMUSG00000032212	Sltm	chr9	+	70573456	70573925	70572148	70572176	70574575	70574625	624,547,495	7,7,7	944,397,369	46,17,17	594	125	7.46603880805e-06	0.949,0.943,0.937	0.812,0.831,0.82	0.122
ENSMUSG00000029207	Apbb2	chr5	-	66392272	66392335	66391771	66391857	66400075	66400281	15,13,10	41,39,45	23,34,17	18,18,16	188	125	9.16284493724e-06	0.196,0.181,0.129	0.459,0.557,0.414	-0.308
ENSMUSG00000022568	Scrib	chr15	-	76061738	76061801	76061133	76061223	76062669	76063047	483,595,535	183,148,151	383,276,333	191,166,209	188	125	1.02865667381e-05	0.637,0.728,0.702	0.571,0.525,0.514	0.152
ENSMUSG00000031392	Irak1	chrX	-	74022184	74022249	74020942	74021061	74022848	74022952	10,8,3	3,6,1	13,6,1	0,0,0	190	125	1.22484682299e-05	0.687,0.467,0.664	1.0,1.0,1.0	-0.394
ENSMUSG00000044937	Ttc41	chr10	+	86724197	86724412	86712764	86713739	86729781	86729942	2,11,12	0,0,0	7,6,2	3,2,2	340	125	1.30632699801e-05	1.0,1.0,1.0	0.462,0.524,0.269	0.582
ENSMUSG00000025006	Sorbs1	chr19	-	40321792	40321960	40318021	40318068	40324746	40324832	29,35,36	57,47,38	90,46,68	48,20,22	293	125	1.59677186061e-05	0.178,0.241,0.288	0.444,0.495,0.569	-0.267
ENSMUSG00000005417	Mprip	chr11	+	59772151	59772217	59771616	59771702	59775515	59776223	1083,1031,1013	922,935,963	1362,472,543	1803,779,819	191	125	1.62528381043e-05	0.435,0.419,0.408	0.331,0.284,0.303	0.115
ENSMUSG00000034109	Golim4	chr3	-	75902400	75902484	75897970	75898132	75903246	75903329	197,192,207	224,222,189	341,154,212	207,85,85	209	125	1.65029259206e-05	0.345,0.341,0.396	0.496,0.52,0.599	-0.178
ENSMUSG00000039648	Kyat1	chr2	-	30187186	30187307	30186832	30186909	30187688	30187817	227,242,221	24,23,16	297,120,131	59,36,37	246	125	1.65029259206e-05	0.828,0.842,0.875	0.719,0.629,0.643	0.185
ENSMUSG00000079036	Alkbh1	chr12	-	87441642	87441780	87440305	87440414	87443641	87443826	96,112,122	101,82,75	352,157,149	131,48,37	263	125	1.78882079556e-05	0.311,0.394,0.436	0.561,0.609,0.657	-0.229
ENSMUSG00000018417	Myo1b	chr1	-	51768649	51768736	51766821	51766908	51769003	51769090	340,363,264	183,193,135	214,154,150	243,131,144	212	125	2.33917228325e-05	0.523,0.526,0.536	0.342,0.409,0.38	0.151
ENSMUSG00000030189	Ybx3	chr6	-	131375973	131376180	131370322	131370414	131379357	131379480	2612,2838,2734	771,781,706	2287,937,937	1004,424,427	332	125	2.36150983261e-05	0.561,0.578,0.593	0.462,0.454,0.452	0.121
ENSMUSG00000004980	Hnrnpa2b1	chr6	-	51461919	51462055	51461123	51461433	51463410	51463493	808,809,784	398,398,402	2475,628,715	706,198,132	261	125	2.73027495204e-05	0.493,0.493,0.483	0.627,0.603,0.722	-0.161
ENSMUSG00000025161	Slc16a3	chr11	+	120954173	120954268	120949080	120949150	120955225	120955469	329,456,358	52,100,84	394,192,184	156,81,76	220	125	2.7857833576e-05	0.782,0.722,0.708	0.589,0.574,0.579	0.157
ENSMUSG00000024426	Atat1	chr17	-	35902355	35902438	35901983	35902054	35904289	35904335	39,38,48	143,175,147	117,49,93	198,99,112	208	125	2.81037171364e-05	0.141,0.115,0.164	0.262,0.229,0.333	-0.135
ENSMUSG00000052105	Mtcl1	chr17	-	66384299	66384374	66379128	66380436	66385859	66385910	39,27,24	131,145,137	65,56,47	131,106,79	200	125	2.83025225064e-05	0.157,0.104,0.099	0.237,0.248,0.271	-0.132
ENSMUSG00000029822	Osbpl3	chr6	-	50346010	50346103	50344873	50345030	50346327	50346431	161,166,159	15,15,12	263,98,107	59,26,30	218	125	2.85185152772e-05	0.86,0.864,0.884	0.719,0.684,0.672	0.178
ENSMUSG00000020566	Atp6v1c2	chr12	-	17307470	17307500	17301120	17301215	17308271	17308357	3,8,6	36,48,35	66,47,39	142,75,69	155	125	2.85578528269e-05	0.063,0.118,0.121	0.273,0.336,0.313	-0.207
ENSMUSG00000038116	Phf20	chr2	+	156254225	156254310	156251775	156251947	156272541	156272655	105,93,87	0,0,0	143,50,38	13,3,2	210	125	2.93471582423e-05	1.0,1.0,1.0	0.868,0.908,0.919	0.102
ENSMUSG00000097039	Pvt1	chr15	+	62149238	62149352	62107147	62107465	62159996	62160128	4,6,6	0,1,0	3,2,0	4,1,3	239	125	3.14018244715e-05	1.0,0.758,1.0	0.282,0.511,0.0	0.655
ENSMUSG00000035597	Prpf39	chr12	+	65055433	65055533	65055155	65055320	65055637	65055764	78,76,65	204,207,198	194,81,87	264,116,116	225	125	3.27879283824e-05	0.175,0.169,0.154	0.29,0.28,0.294	-0.122
ENSMUSG00000028438	Kif24	chr4	-	41414901	41414999	41409731	41409819	41423451	41423635	40,43,37	1,0,0	41,22,25	8,4,3	223	125	4.12303057876e-05	0.957,1.0,1.0	0.742,0.755,0.824	0.212
ENSMUSG00000024150	Mcfd2	chr17	-	87264140	87264365	87258782	87258881	87265834	87265863	9,21,13	9,22,9	30,13,22	4,2,1	350	125	4.17914825084e-05	0.263,0.254,0.34	0.728,0.699,0.887	-0.486
ENSMUSG00000029428	Stx2	chr5	-	128987717	128987842	128986154	128986430	128988801	128989158	233,265,233	6,4,8	431,137,135	37,17,11	250	125	4.24450926564e-05	0.951,0.971,0.936	0.853,0.801,0.86	0.115
ENSMUSG00000032278	Paqr5	chr9	-	61972625	61972831	61968780	61968907	61988992	61989138	5,2,2	0,0,0	35,8,17	8,3,5	331	125	4.40053429759e-05	1.0,1.0,1.0	0.623,0.502,0.562	0.438
ENSMUSG00000025656	Arhgef9	chrX	-	95165588	95165970	95130835	95131015	95166423	95166500	13,4,17	3,1,4	5,9,9	0,0,0	507	125	4.95121023949e-05	0.517,0.497,0.512	1.0,1.0,1.0	-0.491
ENSMUSG00000027263	Tubgcp4	chr2	+	121184701	121184826	121184333	121184499	121188131	121188182	416,433,375	11,12,5	424,155,124	31,9,19	250	125	4.96571623792e-05	0.95,0.947,0.974	0.872,0.896,0.765	0.113
ENSMUSG00000040952	Rps19	chr7	+	24886106	24886187	24885451	24885552	24888906	24888961	102,125,96	24,22,21	285,149,172	23,10,7	206	125	5.33410148765e-05	0.721,0.775,0.735	0.883,0.9,0.937	-0.163
ENSMUSG00000028438	Kif24	chr4	-	41413828	41414044	41409731	41409819	41423451	41423635	58,47,42	1,0,0	59,28,36	8,4,3	341	125	5.62717429269e-05	0.955,1.0,1.0	0.73,0.72,0.815	0.23
ENSMUSG00000046138	9930021J03Rik	chr19	-	29786248	29786449	29753599	29755017	29805281	29805507	113,132,119	31,35,34	135,89,64	12,6,6	326	125	5.87348423808e-05	0.583,0.591,0.573	0.812,0.85,0.804	-0.24
ENSMUSG00000039205	Ciz1	chr2	+	32365802	32365874	32364218	32364334	32367302	32367532	291,341,274	39,40,47	379,250,354	20,17,17	197	125	6.32316751391e-05	0.826,0.844,0.787	0.923,0.903,0.93	-0.1
ENSMUSG00000031708	Tecr	chr8	-	83573027	83573045	83572840	83572946	83573219	83573252	52,49,50	37,35,36	33,20,22	83,33,39	143	125	8.75195576873e-05	0.551,0.55,0.548	0.258,0.346,0.33	0.238
ENSMUSG00000028538	St3gal3	chr4	-	118054649	118054697	118031839	118031882	118107548	118107693	64,100,84	56,50,76	157,97,79	52,18,12	173	125	8.75195576873e-05	0.452,0.591,0.444	0.686,0.796,0.826	-0.274
ENSMUSG00000023980	Taf8	chr17	-	47490142	47490282	47488049	47489896	47493561	47493704	284,315,281	18,29,26	521,177,184	14,5,3	265	125	9.18956314939e-05	0.882,0.837,0.836	0.946,0.943,0.967	-0.1
ENSMUSG00000042632	Pla2g6	chr15	-	79304304	79304469	79302618	79302697	79305702	79305811	116,108,123	43,54,59	102,41,61	105,48,54	290	125	9.28381963556e-05	0.538,0.463,0.473	0.295,0.269,0.327	0.194
ENSMUSG00000037455	Slc18b1	chr10	+	23810788	23810945	23805892	23806040	23816292	23816429	257,239,209	13,15,9	396,139,163	61,20,22	282	125	0.000106114705093	0.898,0.876,0.911	0.742,0.755,0.767	0.14
ENSMUSG00000107789	Gm44965	chr6	+	48594861	48594976	48593943	48594052	48613177	48613259	46,75,56	0,0,3	44,16,17	10,2,3	240	125	0.00012389836055	1.0,1.0,0.907	0.696,0.806,0.747	0.219
ENSMUSG00000028556	Dock7	chr4	-	98993646	98993736	98992368	98992458	99001032	99001202	243,269,229	231,243,220	201,127,139	278,231,259	215	125	0.00012389836055	0.379,0.392,0.377	0.296,0.242,0.238	0.124
ENSMUSG00000031865	Dctn1	chr6	+	83197318	83197333	83195940	83196107	83197490	83197624	255,267,225	341,425,448	493,234,395	516,226,317	140	125	0.000143009744855	0.4,0.359,0.31	0.46,0.48,0.527	-0.133
ENSMUSG00000036053	Fmnl2	chr2	+	53130411	53130504	53126852	53126976	53131839	53133804	304,302,272	99,103,97	630,240,294	92,47,63	218	125	0.000146555928815	0.638,0.627,0.617	0.797,0.745,0.728	-0.129
ENSMUSG00000033737	Fndc3c1	chrX	-	106473830	106473947	106473067	106473181	106484944	106485274	362,364,384	26,31,30	129,79,104	3,1,1	242	125	0.00015238511204	0.878,0.858,0.869	0.957,0.976,0.982	-0.103
ENSMUSG00000041617	Ccdc74a	chr16	+	17648794	17648960	17648066	17648126	17649994	17650074	7,7,5	8,3,1	13,8,9	0,1,0	291	125	0.000160897438934	0.273,0.501,0.682	1.0,0.775,1.0	-0.44
ENSMUSG00000029208	Guf1	chr5	+	69563082	69563222	69561653	69561857	69564523	69564647	283,276,236	39,39,31	432,175,172	120,45,68	265	125	0.000167274927107	0.774,0.769,0.782	0.629,0.647,0.544	0.168
ENSMUSG00000022124	Fbxl3	chr14	-	103095192	103095541	103089301	103089473	103099161	103099554	36,73,60	6,5,3	32,19,22	0,0,0	474	125	0.000178825662394	0.613,0.794,0.841	1.0,1.0,1.0	-0.251
ENSMUSG00000048078	Tenm4	chr7	+	96854716	96854737	96852332	96852582	96863449	96863682	19,21,17	195,219,162	17,26,36	85,100,102	146	125	0.000196739004255	0.077,0.076,0.082	0.146,0.182,0.232	-0.108
ENSMUSG00000055436	Srsf11	chr3	-	158024122	158024231	158023242	158023359	158026724	158026858	28,35,42	26,30,45	166,60,113	70,23,35	234	125	0.000199757816489	0.365,0.384,0.333	0.559,0.582,0.633	-0.231
ENSMUSG00000055897	Ppp4r1l-ps	chr2	-	173615482	173616423	173597039	173597187	173659322	173659367	0,6,1	2,1,2	9,6,6	1,0,0	1066	125	0.000202370167224	0.0,0.413,0.055	0.513,1.0,1.0	-0.682
ENSMUSG00000027534	Snx16	chr3	-	10426162	10426232	10420739	10420876	10434357	10434506	129,131,114	8,10,6	249,74,61	42,20,16	195	125	0.000214400754803	0.912,0.894,0.924	0.792,0.703,0.71	0.175
ENSMUSG00000033419	Snap91	chr9	-	86798537	86798699	86783299	86783434	86798829	86798844	42,35,33	6,9,7	70,70,51	3,2,0	287	125	0.00021930068788	0.753,0.629,0.672	0.91,0.938,1.0	-0.265
ENSMUSG00000025776	Crispld1	chr1	+	17728593	17728914	17727087	17727763	17745353	17745472	78,84,57	6,7,3	99,48,42	0,0,1	446	125	0.000222982874521	0.785,0.771,0.842	1.0,1.0,0.922	-0.175
ENSMUSG00000028693	Nasp	chr4	-	116610402	116611377	116605683	116605763	116611971	116612081	5173,5531,5243	494,598,505	8289,4253,4124	1304,697,584	1100	125	0.000235337319245	0.543,0.512,0.541	0.419,0.409,0.445	0.108
ENSMUSG00000057265	Bbof1	chr12	+	84425135	84425280	84423432	84423503	84428342	84428444	13,3,10	0,0,0	31,9,7	7,2,1	270	125	0.000235538624227	1.0,1.0,1.0	0.672,0.676,0.764	0.296
ENSMUSG00000036617	Etl4	chr2	+	20805584	20805662	20801541	20801661	20807901	20808190	93,92,54	22,26,26	175,76,163	19,8,12	203	125	0.000235538624227	0.722,0.685,0.561	0.85,0.854,0.893	-0.21
ENSMUSG00000005949	Ctns	chr11	-	73197098	73197252	73196637	73196717	73198917	73198995	50,38,44	62,63,77	27,13,18	109,49,72	279	125	0.000245338418228	0.265,0.213,0.204	0.1,0.106,0.101	0.125
ENSMUSG00000039852	Rere	chr4	+	150439342	150439468	150431522	150431593	150468694	150468800	232,244,242	37,47,36	196,152,193	11,11,12	251	125	0.000265112224743	0.757,0.721,0.77	0.899,0.873,0.889	-0.138
ENSMUSG00000023764	Sfi1	chr11	-	3134625	3134730	3133071	3133207	3135653	3135830	0,0,0	2,11,7	2,2,6	4,4,5	230	125	0.00029455266021	0.0,0.0,0.0	0.214,0.214,0.395	-0.274
ENSMUSG00000014602	Kif1a	chr1	-	93026831	93026855	93025620	93025735	93036845	93036951	20,20,28	117,95,85	10,10,12	153,136,140	149	125	0.000322198446207	0.125,0.15,0.217	0.052,0.058,0.067	0.105
ENSMUSG00000001768	Rin2	chr2	+	145822609	145822761	145822264	145822365	145844710	145844818	31,26,17	69,54,49	43,37,29	40,22,26	277	125	0.000343346302797	0.169,0.178,0.135	0.327,0.431,0.335	-0.204
ENSMUSG00000040387	Klhl32	chr4	-	24800805	24800890	24792616	24792797	24850737	24850931	45,52,39	3,5,6	63,18,34	0,0,0	210	125	0.000355758895741	0.899,0.861,0.795	1.0,1.0,1.0	-0.148
ENSMUSG00000038347	Tcte2	chr17	-	13568757	13568883	13554012	13554092	13668758	13668891	12,17,8	0,0,0	14,9,14	2,4,2	251	125	0.000356319186445	1.0,1.0,1.0	0.777,0.528,0.777	0.306
ENSMUSG00000039804	Ncoa5	chr2	-	165023145	165023201	165012996	165013162	165034682	165034829	368,345,348	12,35,30	505,265,272	74,33,66	181	125	0.00036101076239	0.955,0.872,0.889	0.825,0.847,0.74	0.101
ENSMUSG00000025558	Dock9	chr14	-	121577346	121577424	121575912	121576019	121578154	121578212	22,35,36	70,115,87	76,24,51	65,40,52	203	125	0.000367187735296	0.162,0.158,0.203	0.419,0.27,0.377	-0.181
ENSMUSG00000003452	Bicd1	chr6	+	149520352	149520546	149518905	149519223	149556643	149556731	4,4,10	7,4,6	2,9,1	0,1,0	319	125	0.000367187735296	0.183,0.282,0.395	1.0,0.779,1.0	-0.64
ENSMUSG00000059482	2610301B20Rik	chr4	+	10882406	10882472	10881800	10881868	10891621	10891778	50,52,55	0,0,0	111,28,26	8,4,3	191	125	0.000370589683455	1.0,1.0,1.0	0.901,0.821,0.85	0.143
ENSMUSG00000046182	Gsg1l	chr7	-	125910163	125910331	125891659	125891730	125923422	125923534	8,11,3	4,1,2	3,4,1	0,0,0	293	125	0.000402145209429	0.46,0.824,0.39	1.0,1.0,1.0	-0.442
ENSMUSG00000043015	Nemp2	chr1	+	52643121	52643236	52642318	52642412	52645260	52645486	100,86,70	8,7,7	86,23,36	32,5,13	240	125	0.000408309650784	0.867,0.865,0.839	0.583,0.706,0.591	0.23
ENSMUSG00000029095	Ablim2	chr5	+	35849515	35849569	35841280	35841401	35857127	35857180	1,0,0	0,1,4	16,6,3	1,0,1	179	125	0.000410080869697	1.0,0.0,0.0	0.918,1.0,0.677	-0.532
ENSMUSG00000032463	Faim	chr9	+	98990914	98990971	98986373	98986512	98992100	98992233	96,70,63	170,163,170	395,125,135	443,137,201	182	125	0.000429771711302	0.279,0.228,0.203	0.38,0.385,0.316	-0.124
ENSMUSG00000100005	B130024G19Rik	chr7	+	70388703	70388885	70388306	70388459	70390196	70390325	12,9,4	0,1,0	15,11,10	7,3,4	307	125	0.000435217939784	1.0,0.786,1.0	0.466,0.599,0.504	0.406
ENSMUSG00000054752	Fsd1l	chr4	+	53655740	53655763	53649791	53649893	53659512	53659678	95,84,82	7,5,5	37,31,10	12,10,4	148	125	0.000465302914324	0.92,0.934,0.933	0.723,0.724,0.679	0.22
ENSMUSG00000027506	Tpd52	chr3	-	8943550	8943577	8936438	8936480	8944610	8944712	61,65,40	177,150,145	144,81,66	213,119,92	152	125	0.000475887332528	0.221,0.263,0.185	0.357,0.359,0.371	-0.139
ENSMUSG00000097215	Gm26550	chr7	-	24636432	24636709	24633920	24633975	24637881	24637916	3,7,13	0,0,0	29,20,20	5,2,2	402	125	0.000481629452746	1.0,1.0,1.0	0.643,0.757,0.757	0.281
ENSMUSG00000037514	Pank2	chr2	+	131280156	131280410	131273910	131274263	131287473	131287597	270,285,251	42,40,46	305,81,66	87,37,38	379	125	0.000490346572867	0.68,0.701,0.643	0.536,0.419,0.364	0.235
ENSMUSG00000029788	Cpa5	chr6	+	30624594	30624696	30623174	30623273	30625817	30625919	7,8,9	0,1,0	7,4,4	6,2,1	227	125	0.000497058268282	1.0,0.815,1.0	0.391,0.524,0.688	0.404
ENSMUSG00000041268	Dmxl2	chr9	-	54379774	54379837	54378916	54379003	54380907	54381025	63,51,56	24,15,14	71,24,42	81,15,38	188	125	0.000521410821371	0.636,0.693,0.727	0.368,0.515,0.424	0.25
ENSMUSG00000028175	Depdc1a	chr3	+	159520829	159520970	159516902	159516950	159522525	159523356	26,38,23	4,8,0	51,17,7	0,0,0	266	125	0.000523506974379	0.753,0.691,1.0	1.0,1.0,1.0	-0.185
ENSMUSG00000020271	Fbxw11	chr11	+	32652747	32652904	32642903	32642935	32711771	32711997	92,110,110	159,162,136	115,28,25	246,101,113	282	125	0.000528344188894	0.204,0.231,0.264	0.172,0.109,0.089	0.11
ENSMUSG00000004947	Dtx2	chr5	+	136026469	136026607	136021754	136021858	136028498	136028572	180,135,173	95,136,130	452,187,232	159,73,57	263	125	0.000529208099347	0.474,0.321,0.387	0.575,0.549,0.659	-0.2
ENSMUSG00000017760	Ctsa	chr2	+	164833723	164833850	164832872	164833196	164834029	164834208	191,203,205	67,55,47	337,222,276	57,25,28	252	125	0.000536548580893	0.586,0.647,0.684	0.746,0.815,0.83	-0.158
ENSMUSG00000061589	Dot1l	chr10	+	80791743	80791839	80790610	80791561	80792142	80792773	0,0,1	42,35,50	4,3,5	16,18,10	221	125	0.000536548580893	0.0,0.0,0.011	0.124,0.086,0.22	-0.14
ENSMUSG00000075376	Rc3h2	chr2	-	37419431	37419467	37414515	37414812	37422766	37422903	43,53,41	2,13,9	17,3,13	0,0,0	161	125	0.000536548580893	0.943,0.76,0.78	1.0,1.0,1.0	-0.172
ENSMUSG00000046782	Ttc6	chr12	+	57660237	57660596	57654763	57654856	57672932	57673386	1,1,1	0,0,0	37,16,26	3,4,1	484	125	0.000540554604255	1.0,1.0,1.0	0.761,0.508,0.87	0.287
ENSMUSG00000037736	Limch1	chr5	+	67025304	67025373	67021891	67021997	67026071	67026112	18,23,9	102,144,128	40,30,21	123,78,61	194	125	0.0005411465167	0.102,0.093,0.043	0.173,0.199,0.182	-0.105
ENSMUSG00000030061	Uba3	chr6	-	97205305	97205347	97203473	97203594	97205532	97205647	266,261,204	47,47,35	346,121,117	103,66,47	167	125	0.000545049762702	0.809,0.806,0.814	0.715,0.578,0.651	0.162
ENSMUSG00000046782	Ttc6	chr12	+	57677129	57677266	57674598	57674768	57686251	57686421	1,3,1	0,0,0	79,26,37	25,10,10	262	125	0.000579888246563	1.0,1.0,1.0	0.601,0.554,0.638	0.402
ENSMUSG00000023039	Krt7	chr15	+	101411428	101411488	101411102	101411241	101412710	101412779	28,26,23	0,0,0	71,59,36	12,3,3	185	125	0.000591909964079	1.0,1.0,1.0	0.8,0.93,0.89	0.127
ENSMUSG00000030177	Ccdc77	chr6	-	120338068	120338160	120334768	120334917	120341972	120342069	128,121,102	7,16,9	214,103,118	4,2,2	217	125	0.000603451411202	0.913,0.813,0.867	0.969,0.967,0.971	-0.105
ENSMUSG00000031774	Fam192a	chr8	-	94591172	94591288	94589310	94589407	94601543	94601644	9,16,10	0,0,3	15,3,6	13,2,8	241	125	0.000610819537548	1.0,1.0,0.634	0.374,0.438,0.28	0.514
ENSMUSG00000071064	Zfp827	chr8	+	79188148	79188181	79186175	79186353	79189666	79190856	19,28,14	84,85,64	40,25,32	49,39,54	158	125	0.000640418418576	0.152,0.207,0.148	0.392,0.336,0.319	-0.18
ENSMUSG00000037098	Rab11fip3	chr17	-	26011996	26012131	26008854	26008890	26013773	26013917	138,125,107	131,145,136	235,88,134	160,48,57	260	125	0.000660394216352	0.336,0.293,0.274	0.414,0.468,0.531	-0.17
ENSMUSG00000042594	Sh2b3	chr5	-	121832502	121832590	121828401	121829076	121836549	121836859	5,5,2	12,25,21	7,4,8	6,0,0	213	125	0.000663398217232	0.196,0.105,0.053	0.406,1.0,1.0	-0.684
ENSMUSG00000039480	Nt5dc1	chr10	-	34398113	34398195	34324287	34324462	34399737	34399817	60,53,61	2,7,1	115,18,21	30,6,6	207	125	0.00067017655287	0.948,0.821,0.974	0.698,0.644,0.679	0.241
ENSMUSG00000045662	Henmt1	chr3	+	108942726	108942855	108941268	108941416	108952810	108952923	3,11,7	1,1,0	2,4,1	5,3,1	254	125	0.00067017655287	0.596,0.844,1.0	0.164,0.396,0.33	0.517
ENSMUSG00000057858	Fam204a	chr19	-	60220329	60220360	60220039	60220139	60226231	60226697	53,33,42	4,8,4	166,58,56	1,3,0	156	125	0.000705142866352	0.914,0.768,0.894	0.993,0.939,1.0	-0.119
ENSMUSG00000052516	Robo2	chr16	-	73933045	73933171	73928023	73928177	73933586	73933868	103,78,85	129,121,103	91,61,72	219,151,196	251	125	0.000705142866352	0.285,0.243,0.291	0.171,0.167,0.155	0.109
ENSMUSG00000037994	Slc9b2	chr3	+	135318279	135318460	135307730	135307781	135321885	135322056	13,7,6	0,0,0	27,7,20	3,3,2	306	125	0.000716429655868	1.0,1.0,1.0	0.786,0.488,0.803	0.308
ENSMUSG00000021733	Slc4a7	chr14	+	14762347	14762522	14760234	14760341	14765576	14765710	313,331,285	33,33,41	263,115,84	60,32,44	300	125	0.000768413023366	0.798,0.807,0.743	0.646,0.6,0.443	0.22
ENSMUSG00000030166	Rad52	chr6	+	119913898	119913992	119913001	119913103	119914169	119914237	147,169,156	23,29,31	228,108,97	105,32,59	219	125	0.000822069398988	0.785,0.769,0.742	0.553,0.658,0.484	0.2
ENSMUSG00000027478	Dnmt3b	chr2	+	153683607	153683677	153678470	153678556	153684358	153684477	121,99,142	11,7,14	46,38,41	17,14,9	195	125	0.000835061710924	0.876,0.901,0.867	0.634,0.635,0.745	0.21
ENSMUSG00000028744	Pqlc2	chr4	-	139295773	139295933	139294028	139294592	139298645	139298969	5,7,9	0,0,0	11,11,7	5,3,0	285	125	0.000843971930886	1.0,1.0,1.0	0.491,0.617,1.0	0.297
ENSMUSG00000038533	Cbfa2t2	chr2	+	154515816	154515998	154510507	154510597	154517708	154517962	271,234,236	2,2,4	193,82,101	6,10,7	307	125	0.000862565768203	0.982,0.979,0.96	0.929,0.77,0.855	0.122
ENSMUSG00000028252	Ccnc	chr4	+	21747482	21747576	21746655	21746774	21748136	21750546	129,116,102	117,100,112	281,85,80	143,37,44	219	125	0.000942215698781	0.386,0.398,0.342	0.529,0.567,0.509	-0.16
ENSMUSG00000024150	Mcfd2	chr17	-	87264140	87264365	87257927	87258089	87265834	87265863	28,31,28	121,125,132	56,21,32	127,37,34	350	125	0.00094436448051	0.076,0.081,0.07	0.136,0.169,0.252	-0.11
ENSMUSG00000038535	Zfp280d	chr9	+	72339011	72339048	72338745	72338864	72360285	72360341	155,173,145	23,21,19	207,95,71	8,6,1	162	125	0.00094436448051	0.839,0.864,0.855	0.952,0.924,0.982	-0.1
ENSMUSG00000041351	Rap1gap	chr4	+	137723745	137723823	137721825	137721957	137724691	137724801	12,7,18	58,73,85	59,33,32	145,53,83	203	125	0.000986860633814	0.113,0.056,0.115	0.2,0.277,0.192	-0.128
ENSMUSG00000024592	C330018D20Rik	chr18	-	56962400	56962518	56955832	56957921	56973383	56973484	205,165,121	13,11,13	250,97,53	44,21,19	243	125	0.00106071369341	0.89,0.885,0.827	0.745,0.704,0.589	0.188
ENSMUSG00000055320	Tead1	chr7	+	112842039	112842102	112841887	112841950	112856797	112856932	144,123,102	0,5,1	35,27,26	4,2,8	188	125	0.00106071369341	1.0,0.942,0.985	0.853,0.9,0.684	0.163
ENSMUSG00000035509	Fbxl21	chr13	+	56525641	56525772	56523509	56523603	56526914	56530086	15,19,9	0,0,0	43,23,24	6,6,0	256	125	0.00106131208988	1.0,1.0,1.0	0.778,0.652,1.0	0.19
ENSMUSG00000073414	G6b	chr17	-	35064685	35064762	35064331	35064436	35064903	35064956	2,3,6	0,0,0	9,4,6	5,1,1	202	125	0.00113816111375	1.0,1.0,1.0	0.527,0.712,0.788	0.324
ENSMUSG00000031131	Vgll1	chrX	+	57089290	57089481	57088105	57088152	57092247	57092486	4,2,2	0,0,0	13,5,17	3,2,2	316	125	0.001139607849	1.0,1.0,1.0	0.632,0.497,0.771	0.367
ENSMUSG00000006958	Chrd	chr16	+	20734861	20734962	20734685	20734773	20735116	20735258	1,0,0	12,16,10	4,5,3	14,7,7	226	125	0.00114379246105	0.044,0.0,0.0	0.136,0.283,0.192	-0.189
ENSMUSG00000028964	Park7	chr4	-	150903814	150903884	150897132	150897471	150907039	150907141	14,10,7	0,0,0	12,3,3	1,2,4	195	125	0.00114549306646	1.0,1.0,1.0	0.885,0.49,0.325	0.433
ENSMUSG00000044265	Olfm5	chr7	-	104160702	104160927	104160351	104160517	104161704	104161857	10,7,1	0,0,0	183,131,68	14,16,10	350	125	0.00114972074839	1.0,1.0,1.0	0.824,0.745,0.708	0.241
ENSMUSG00000044024	Rell2	chr18	+	37957088	37957155	37956928	37956994	37957588	37957774	18,25,23	2,0,0	39,20,22	8,4,6	192	125	0.00115477844642	0.854,1.0,1.0	0.76,0.765,0.705	0.208
ENSMUSG00000047221	Fam185a	chr5	+	21447315	21447357	21433690	21433783	21455781	21455877	28,30,26	3,0,3	21,14,11	8,6,9	167	125	0.00117681612214	0.875,1.0,0.866	0.663,0.636,0.478	0.321
ENSMUSG00000022677	Fopnl	chr16	-	14313815	14314013	14304453	14304587	14317293	14317347	298,290,302	60,72,68	890,415,371	120,41,47	323	125	0.00126913624293	0.658,0.609,0.632	0.742,0.797,0.753	-0.131
ENSMUSG00000017760	Ctsa	chr2	+	164833772	164833850	164832908	164833196	164834029	164834062	165,166,190	67,55,47	276,202,251	57,25,28	203	125	0.00127657459474	0.603,0.65,0.713	0.749,0.833,0.847	-0.154
ENSMUSG00000033737	Fndc3c1	chrX	-	106473830	106473913	106473067	106473181	106484944	106485072	139,143,147	26,31,30	40,31,37	3,1,1	208	125	0.00127657459474	0.763,0.735,0.746	0.889,0.949,0.957	-0.184
ENSMUSG00000039599	Fam149b	chr14	+	20359754	20359916	20358023	20358140	20363262	20363450	390,382,378	128,100,96	841,330,283	138,49,47	287	125	0.0012913187203	0.57,0.625,0.632	0.726,0.746,0.724	-0.123
ENSMUSG00000022020	Naa16	chr14	-	79350688	79350830	79344894	79345108	79351372	79351501	70,64,53	74,69,74	156,55,98	102,29,40	267	125	0.00134939306006	0.307,0.303,0.251	0.417,0.47,0.534	-0.187
ENSMUSG00000109926	RP23-218K15.5	chr7	-	45481788	45482041	45479008	45479133	45486740	45486811	50,73,67	1,1,1	37,24,19	9,1,4	378	125	0.00140529495306	0.943,0.96,0.957	0.576,0.888,0.611	0.262
ENSMUSG00000039585	Myo9a	chr9	+	59790035	59790092	59788414	59788514	59801913	59802011	20,24,19	30,32,31	33,30,15	19,6,5	182	125	0.00142301702456	0.314,0.34,0.296	0.544,0.774,0.673	-0.347
ENSMUSG00000039958	Mettl20	chr6	+	149142605	149142715	149141563	149141704	149144014	149144442	27,26,26	0,0,0	45,15,11	8,2,0	235	125	0.00143705994692	1.0,1.0,1.0	0.75,0.8,1.0	0.15
ENSMUSG00000048562	Sp8	chr12	+	118847537	118847654	118846328	118846491	118848378	118852578	116,184,131	115,106,89	69,35,56	109,55,81	242	125	0.00146789603009	0.343,0.473,0.432	0.246,0.247,0.263	0.164
ENSMUSG00000025278	Flnb	chr14	+	7922674	7922746	7919109	7919357	7923454	7923557	76,90,85	56,59,51	113,76,92	37,24,25	197	125	0.00148604548263	0.463,0.492,0.514	0.66,0.668,0.7	-0.186
ENSMUSG00000041189	Chrnb1	chr11	-	69794968	69795013	69794149	69794259	69795821	69795905	8,12,17	0,0,0	19,17,11	6,2,1	170	125	0.00156072885172	1.0,1.0,1.0	0.7,0.862,0.89	0.183
ENSMUSG00000021495	Fam193b	chr13	-	55555982	55556225	55542783	55543789	55569704	55571120	22,31,25	3,4,5	79,55,43	2,0,1	368	125	0.00161422058869	0.714,0.725,0.629	0.931,1.0,0.936	-0.266
ENSMUSG00000028898	Trnau1ap	chr4	-	132325351	132325489	132325207	132325260	132329352	132329389	62,39,52	37,28,29	133,29,51	35,2,7	263	125	0.00161917070671	0.443,0.398,0.46	0.644,0.873,0.776	-0.331
ENSMUSG00000038039	Gcc2	chr10	+	58272332	58272405	58269261	58271706	58274735	58274836	202,196,161	12,10,10	243,131,92	32,18,23	198	125	0.00164306002991	0.914,0.925,0.91	0.827,0.821,0.716	0.128
ENSMUSG00000042670	Immp1l	chr2	+	105933264	105933353	105908323	105908429	105936991	105937118	121,146,141	6,10,3	248,60,41	35,9,8	214	125	0.00168983613121	0.922,0.895,0.965	0.805,0.796,0.75	0.144
ENSMUSG00000026277	Stk25	chr1	-	93626050	93627133	93621901	93622526	93629033	93629264	17,21,19	0,0,0	21,9,11	4,2,0	1208	125	0.00173578839778	1.0,1.0,1.0	0.352,0.318,1.0	0.443
ENSMUSG00000028295	Smim8	chr4	-	34771877	34772053	34768663	34769147	34778278	34778355	6,4,7	0,0,1	24,10,4	13,2,1	301	125	0.00174892314745	1.0,1.0,0.744	0.434,0.675,0.624	0.337
ENSMUSG00000041189	Chrnb1	chr11	-	69795594	69795734	69794968	69795013	69795821	69795943	38,60,40	5,15,9	128,69,117	7,5,3	265	125	0.00188318201418	0.782,0.654,0.677	0.896,0.867,0.948	-0.199
ENSMUSG00000032826	Ank2	chr3	-	127012672	127012771	127010853	127011051	127013238	127013337	109,140,113	4,5,4	81,51,46	7,10,12	224	125	0.00192227196546	0.938,0.94,0.94	0.866,0.74,0.681	0.177
ENSMUSG00000002280	Narfl	chr17	+	25781192	25781378	25780879	25780952	25781687	25781845	116,133,135	7,7,9	255,92,98	5,0,0	311	125	0.00192860082623	0.869,0.884,0.858	0.953,1.0,1.0	-0.114
ENSMUSG00000038010	Ccdc138	chr10	+	58509504	58509632	58507520	58507641	58513078	58513257	135,117,105	13,15,4	172,79,47	36,24,16	253	125	0.00200682837264	0.837,0.794,0.928	0.702,0.619,0.592	0.215
ENSMUSG00000021900	Btd	chr14	+	31662069	31662325	31641056	31641135	31665881	31666031	108,124,142	7,3,7	197,64,93	28,14,12	381	125	0.00206068919092	0.835,0.931,0.869	0.698,0.6,0.718	0.206
ENSMUSG00000086296	D030055H07Rik	chr9	+	106152893	106153029	106148686	106148745	106156292	106156517	9,6,17	1,2,4	9,4,3	0,0,0	261	125	0.00212530352825	0.812,0.59,0.671	1.0,1.0,1.0	-0.309
ENSMUSG00000026987	Baz2b	chr2	-	59978542	59978707	59969217	59969418	60001505	60001556	67,69,66	8,4,7	57,52,22	1,1,0	290	125	0.00215678721813	0.783,0.881,0.803	0.961,0.957,1.0	-0.15
ENSMUSG00000024013	Fgd2	chr17	+	29363710	29363942	29360941	29361157	29364910	29364991	28,26,25	3,3,3	11,1,8	0,0,0	357	125	0.00232438577832	0.766,0.752,0.745	1.0,1.0,1.0	-0.246
ENSMUSG00000028772	Zcchc17	chr4	-	130349264	130349322	130338483	130338584	130359875	130359943	224,210,164	20,14,5	433,129,133	48,32,25	183	125	0.00238969446071	0.884,0.911,0.957	0.86,0.734,0.784	0.125
ENSMUSG00000078441	Scamp4	chr10	+	80608802	80608850	80602881	80602949	80611027	80611129	12,17,8	0,1,0	6,4,5	1,6,1	173	125	0.00243672130707	1.0,0.925,1.0	0.813,0.325,0.783	0.335
ENSMUSG00000038005	Hpf1	chr8	+	60896737	60896836	60893700	60893860	60905547	60905720	19,37,47	4,3,6	73,26,30	2,0,0	224	125	0.00244143497113	0.726,0.873,0.814	0.953,1.0,1.0	-0.18
ENSMUSG00000023942	Slc29a1	chr17	-	45593331	45593563	45592178	45592261	45595481	45595541	39,58,50	4,10,6	51,19,27	29,6,17	357	125	0.00245765262842	0.773,0.67,0.745	0.381,0.526,0.357	0.308
ENSMUSG00000054708	Ankrd24	chr10	+	81635069	81635158	81633698	81633755	81635687	81635752	28,19,9	0,0,0	37,26,26	2,5,3	214	125	0.00257261758477	1.0,1.0,1.0	0.915,0.752,0.835	0.166
ENSMUSG00000062609	Kcnj15	chr16	+	95291810	95291896	95258246	95258451	95295590	95300211	4,3,7	0,1,0	20,12,0	9,3,3	211	125	0.00261354847252	1.0,0.64,1.0	0.568,0.703,0.0	0.456
ENSMUSG00000018340	Anxa6	chr11	-	54987050	54987068	54986121	54986215	54991390	54991444	115,131,109	95,99,88	235,105,126	314,151,175	143	125	0.0027328799207	0.514,0.536,0.52	0.395,0.378,0.386	0.137
ENSMUSG00000082286	Pisd-ps1	chr11	+	3127130	3127219	3125935	3126058	3128928	3129209	0,1,0	7,4,5	7,4,2	15,0,2	214	125	0.00276855603836	0.0,0.127,0.0	0.214,1.0,0.369	-0.485
ENSMUSG00000055320	Tead1	chr7	+	112856052	112856064	112842039	112842102	112856797	112856932	38,45,39	257,227,169	37,21,10	59,47,31	137	125	0.00281078958804	0.119,0.153,0.174	0.364,0.29,0.227	-0.145
ENSMUSG00000021254	Gpatch2l	chr12	+	86267143	86267183	86265181	86265249	86288799	86291414	23,24,21	0,0,1	33,9,9	5,4,1	165	125	0.00283629717841	1.0,1.0,0.941	0.833,0.63,0.872	0.202
ENSMUSG00000059005	Hnrnpa3	chr2	+	75662844	75662925	75662660	75662756	75663570	75663714	23,18,18	14,5,13	40,10,1	59,30,20	206	125	0.00284173775799	0.499,0.686,0.457	0.291,0.168,0.029	0.385
ENSMUSG00000019027	Dnah1	chr14	-	31264910	31265055	31264522	31264681	31265262	31265459	101,84,73	1,0,1	89,65,111	2,7,7	270	125	0.00288456780258	0.979,1.0,0.971	0.954,0.811,0.88	0.102
ENSMUSG00000013483	Card14	chr11	+	119343142	119343264	119340990	119341164	119343894	119344010	12,11,4	0,1,0	40,14,20	7,2,7	247	125	0.00291418890253	1.0,0.848,1.0	0.743,0.78,0.591	0.245
ENSMUSG00000093460	Six3os1	chr17	-	85615593	85617634	85607359	85607898	85618056	85618365	305,318,308	3,8,10	410,290,390	1,1,2	2166	125	0.00291848158916	0.854,0.696,0.64	0.959,0.944,0.918	-0.21
ENSMUSG00000020946	Gosr2	chr11	-	103689254	103689319	103683791	103683932	103697629	103697898	37,44,36	3,8,1	85,29,24	1,0,0	190	125	0.00301367105583	0.89,0.783,0.959	0.982,1.0,1.0	-0.117
ENSMUSG00000025137	Pcyt2	chr11	-	120612845	120613083	120612204	120612601	120613378	120613423	130,124,128	103,117,98	224,109,90	119,40,31	363	125	0.00305820436091	0.303,0.267,0.31	0.393,0.484,0.5	-0.166
ENSMUSG00000024059	Clip4	chr17	+	71803555	71803674	71801774	71801936	71806504	71806741	79,51,52	5,2,5	82,33,32	0,0,0	244	125	0.00307588814728	0.89,0.929,0.842	1.0,1.0,1.0	-0.113
ENSMUSG00000021495	Fam193b	chr13	-	55564519	55564580	55542783	55543789	55569704	55571120	22,19,30	3,4,5	77,31,44	2,0,1	186	125	0.00307588814728	0.831,0.761,0.801	0.963,1.0,0.967	-0.179
ENSMUSG00000022837	Iqcb1	chr16	+	36849626	36849736	36843358	36843458	36856290	36856433	23,23,25	7,3,3	71,35,28	2,1,0	235	125	0.00310409814104	0.636,0.803,0.816	0.95,0.949,1.0	-0.215
ENSMUSG00000017760	Ctsa	chr2	+	164833807	164833850	164832925	164833196	164834029	164834208	156,153,185	67,55,47	255,171,232	57,25,28	168	125	0.00315052921274	0.634,0.674,0.745	0.769,0.836,0.86	-0.137
ENSMUSG00000022160	Mettl3	chr14	-	52298639	52298815	52297868	52298085	52299700	52300105	442,559,528	38,30,44	737,295,360	87,47,53	301	125	0.00316180942954	0.828,0.886,0.833	0.779,0.723,0.738	0.102
ENSMUSG00000029328	Hnrnpdl	chr5	-	100035634	100035739	100034827	100034984	100036103	100036195	994,907,881	1793,1653,1938	1893,738,901	3135,684,752	230	125	0.00319841003219	0.232,0.23,0.198	0.247,0.37,0.394	-0.117
ENSMUSG00000032624	Eml4	chr17	+	83428215	83428248	83427999	83428025	83440030	83440154	110,93,82	140,179,140	144,101,99	147,87,73	158	125	0.00323053658918	0.383,0.291,0.317	0.437,0.479,0.518	-0.148
ENSMUSG00000000605	Clcn4	chr7	-	7295969	7296069	7294995	7295183	7298691	7298836	145,116,120	1,2,2	122,38,25	8,6,2	225	125	0.00341072347227	0.988,0.97,0.971	0.894,0.779,0.874	0.127
ENSMUSG00000024969	Mark2	chr19	-	7279985	7280012	7279110	7279278	7280997	7281255	26,20,12	15,15,15	39,15,22	8,2,4	152	125	0.00343395993789	0.588,0.523,0.397	0.8,0.86,0.819	-0.324
ENSMUSG00000021546	Hnrnpk	chr13	-	58396187	58396259	58395573	58395687	58396826	58396899	318,363,300	43,44,36	568,168,183	100,51,69	197	125	0.00343395993789	0.824,0.84,0.841	0.783,0.676,0.627	0.14
ENSMUSG00000008200	Fnbp4	chr2	+	90767852	90767955	90767407	90767541	90768515	90768700	231,213,177	217,256,236	463,197,185	333,143,126	228	125	0.00347641200762	0.369,0.313,0.291	0.433,0.43,0.446	-0.112
ENSMUSG00000033740	St18	chr1	+	6753555	6753602	6752993	6753036	6768897	6768952	0,0,0	62,57,45	5,4,2	40,19,15	172	125	0.00349337127489	0.0,0.0,0.0	0.083,0.133,0.088	-0.101
ENSMUSG00000025871	4833439L19Rik	chr13	-	54559197	54559324	54556193	54556651	54565181	54565291	361,371,343	74,55,55	342,170,144	99,51,76	252	125	0.00352966672797	0.708,0.77,0.756	0.631,0.623,0.484	0.165
ENSMUSG00000075040	Zfp408	chr2	-	91648935	91649026	91648015	91648077	91649150	91649425	11,31,19	41,53,48	40,22,19	30,21,18	216	125	0.00367483311092	0.134,0.253,0.186	0.436,0.377,0.379	-0.206
ENSMUSG00000039480	Nt5dc1	chr10	-	34398113	34398198	34324287	34324462	34399737	34399817	67,78,67	2,7,1	163,27,44	30,6,6	210	125	0.00367917333513	0.952,0.869,0.976	0.764,0.728,0.814	0.164
ENSMUSG00000027168	Pax6	chr2	+	105675743	105675972	105668934	105669049	105679809	105679889	133,125,135	58,76,71	97,69,46	25,15,10	354	125	0.00372826318722	0.447,0.367,0.402	0.578,0.619,0.619	-0.2
ENSMUSG00000058174	Gm5148	chr3	-	37716121	37716232	37714189	37715135	37724202	37724410	13,31,23	0,4,3	32,8,13	14,6,11	236	125	0.00374694725424	1.0,0.804,0.802	0.548,0.414,0.385	0.42
ENSMUSG00000022330	Osr2	chr15	+	35300188	35300955	35296097	35296467	35301911	35302011	38,46,10	0,0,1	152,32,83	7,5,6	892	125	0.00383207098225	1.0,1.0,0.584	0.753,0.473,0.66	0.233
ENSMUSG00000024104	Fam21	chr6	+	116256226	116256289	116255048	116255168	116256615	116256828	225,294,276	53,50,47	442,159,184	52,17,4	188	125	0.00383865606016	0.738,0.796,0.796	0.85,0.861,0.968	-0.116
ENSMUSG00000038352	Arl5c	chr11	-	97993424	97993508	97992281	97992433	97994337	97994485	7,4,5	0,0,0	10,7,10	3,2,2	209	125	0.00400058944954	1.0,1.0,1.0	0.666,0.677,0.749	0.303
ENSMUSG00000024011	Pi16	chr17	+	29326847	29326946	29326273	29326362	29327837	29327970	10,2,4	5,5,4	0,1,0	2,2,2	224	125	0.00401624985101	0.527,0.182,0.358	0.0,0.218,0.0	0.283
ENSMUSG00000025983	Ccdc150	chr1	+	54259923	54260087	54250721	54250885	54263443	54263664	10,7,4	1,3,2	12,1,9	0,0,0	289	125	0.00406445847834	0.812,0.502,0.464	1.0,1.0,1.0	-0.407
ENSMUSG00000021824	Ap3m1	chr14	-	21045487	21045763	21040986	21041090	21052454	21052508	47,54,52	3,2,6	60,41,29	0,0,1	401	125	0.00407282205801	0.83,0.894,0.73	1.0,1.0,0.9	-0.149
ENSMUSG00000031932	Gpr83	chr9	+	14864771	14864897	14860209	14860920	14866848	14866982	2,9,8	3,4,3	2,3,4	0,0,1	251	125	0.004263604247	0.249,0.528,0.57	1.0,1.0,0.666	-0.44
ENSMUSG00000022641	Bbx	chr16	-	50210444	50210534	50209084	50209144	50220444	50220593	29,19,17	72,81,71	50,24,27	64,40,45	215	125	0.00429161439957	0.19,0.12,0.122	0.312,0.259,0.259	-0.133
ENSMUSG00000066880	Zfp617	chr8	+	71929137	71929198	71928201	71928328	71932018	71932495	338,378,316	170,176,125	492,256,205	164,59,33	186	125	0.00452162009638	0.572,0.591,0.629	0.668,0.745,0.807	-0.143
ENSMUSG00000032624	Eml4	chr17	+	83425257	83425431	83421605	83421735	83427999	83428025	145,165,137	24,16,12	221,154,187	10,2,10	299	125	0.00457222362328	0.716,0.812,0.827	0.902,0.97,0.887	-0.135
ENSMUSG00000029673	Auts2	chr5	-	131470413	131470458	131461281	131461353	131472258	131472479	37,33,21	7,11,15	56,57,59	3,4,6	170	125	0.00459853716607	0.795,0.688,0.507	0.932,0.913,0.878	-0.244
ENSMUSG00000079557	March2	chr17	-	33715942	33716062	33709744	33709972	33718545	33718591	44,56,48	99,134,128	79,40,33	118,34,26	245	125	0.00468787464198	0.185,0.176,0.161	0.255,0.375,0.393	-0.167
ENSMUSG00000024174	Pot1b	chr17	-	55695026	55695317	55692721	55692877	55698456	55698587	148,164,158	5,16,5	242,102,108	3,1,1	416	125	0.00469772728444	0.899,0.755,0.905	0.96,0.968,0.97	-0.113
ENSMUSG00000028558	Calr4	chr4	+	109244051	109244261	109242156	109242251	109244688	109244802	37,29,28	6,6,0	78,24,39	1,0,1	335	125	0.00469772728444	0.697,0.643,1.0	0.967,1.0,0.936	-0.188
ENSMUSG00000022996	Wnt10b	chr15	-	98776517	98776780	98774123	98774497	98776889	98777003	37,41,43	7,5,6	193,79,106	10,0,1	388	125	0.00469772728444	0.63,0.725,0.698	0.861,1.0,0.972	-0.26
ENSMUSG00000057738	Sptan1	chr2	+	30001099	30001159	29999913	30000062	30002230	30002429	233,287,236	234,310,235	422,309,364	287,173,271	185	125	0.00476224856391	0.402,0.385,0.404	0.498,0.547,0.476	-0.11
ENSMUSG00000054737	Zfp182	chrX	-	21060502	21060557	21036627	21036772	21061942	21062043	28,23,43	1,0,1	56,24,17	7,2,5	180	125	0.00494448107298	0.951,1.0,0.968	0.847,0.893,0.702	0.159
ENSMUSG00000046152	Fut10	chr8	+	31188301	31188406	31187346	31187462	31194953	31195289	92,75,57	104,112,87	54,15,12	106,86,36	230	125	0.00497799946509	0.325,0.267,0.263	0.217,0.087,0.153	0.133
ENSMUSG00000038368	Focad	chr4	+	88196758	88197016	88185879	88186082	88229322	88229427	97,78,94	4,2,6	108,39,51	16,6,11	383	125	0.00500611031411	0.888,0.927,0.836	0.688,0.68,0.602	0.227
ENSMUSG00000027750	Postn	chr3	+	54385670	54385754	54384483	54384573	54389338	54389380	5,5,1	0,0,0	43,17,23	4,2,4	209	125	0.00501943515834	1.0,1.0,1.0	0.865,0.836,0.775	0.175
ENSMUSG00000004798	Ulk2	chr11	-	61841298	61841331	61834779	61834953	61851061	61851103	24,31,12	2,2,5	51,15,3	0,0,0	158	125	0.00507217954239	0.905,0.925,0.655	1.0,1.0,1.0	-0.172
ENSMUSG00000003352	Cacnb3	chr15	+	98640958	98640978	98640685	98640750	98641176	98641257	357,370,375	109,101,108	354,179,140	167,85,70	145	125	0.00515045883877	0.738,0.76,0.75	0.646,0.645,0.633	0.108
ENSMUSG00000032062	2310030G06Rik	chr9	-	50742260	50742298	50739690	50740749	50746441	50746521	18,13,10	0,5,5	23,12,8	1,0,0	163	125	0.00521643179442	1.0,0.666,0.605	0.946,1.0,1.0	-0.225
ENSMUSG00000029165	Agbl5	chr5	+	30905017	30905155	30904702	30904815	30905630	30905761	76,79,104	38,40,57	156,102,128	45,28,25	263	125	0.00521643179442	0.487,0.484,0.464	0.622,0.634,0.709	-0.177
ENSMUSG00000021271	Zfp839	chr12	+	110860795	110861023	110854999	110855872	110863963	110864056	17,28,34	31,48,62	73,28,20	55,19,17	353	125	0.00521643179442	0.163,0.171,0.163	0.32,0.343,0.294	-0.153
ENSMUSG00000024055	Cyp4f13	chr17	-	32941055	32941200	32930540	32930662	32946804	32947003	17,20,19	0,0,0	71,30,38	6,5,0	270	125	0.00521852119614	1.0,1.0,1.0	0.846,0.735,1.0	0.14
ENSMUSG00000029561	Oasl2	chr5	+	114899741	114900030	114896935	114897862	114901239	114901415	11,15,16	0,0,0	61,35,35	7,0,2	414	125	0.00532966673471	1.0,1.0,1.0	0.725,1.0,0.841	0.145
ENSMUSG00000091996	BC049352	chr9	+	45241392	45241509	45195765	45195993	45248814	45250020	13,13,3	0,0,0	40,27,20	7,1,1	242	125	0.00555025895108	1.0,1.0,1.0	0.747,0.933,0.912	0.136
ENSMUSG00000067616	Klk11	chr7	+	43776880	43777041	43776479	43776554	43777487	43777753	1,2,1	0,0,0	13,5,6	2,2,2	286	125	0.00555171524729	1.0,1.0,1.0	0.74,0.522,0.567	0.39
ENSMUSG00000033632	AW554918	chr18	+	25339713	25340384	25289938	25290066	25399925	25400107	77,94,86	1,2,1	92,38,47	8,6,3	796	125	0.00556273702122	0.924,0.881,0.931	0.644,0.499,0.711	0.294
ENSMUSG00000028441	1110017D15Rik	chr4	-	41507098	41507269	41505567	41505654	41507520	41507754	2,2,2	21,11,19	25,13,5	55,12,13	296	125	0.00559788564011	0.039,0.071,0.043	0.161,0.314,0.14	-0.154
ENSMUSG00000039620	6430573F11Rik	chr8	+	36498326	36498481	36489043	36489245	36511572	36511591	58,49,74	0,1,0	62,41,32	5,3,2	280	125	0.00561521205753	1.0,0.956,1.0	0.847,0.859,0.877	0.124
ENSMUSG00000020946	Gosr2	chr11	-	103687524	103687633	103683791	103683932	103697629	103697698	28,23,42	3,8,1	49,4,11	1,0,0	234	125	0.00569764100338	0.833,0.606,0.957	0.963,1.0,1.0	-0.189
ENSMUSG00000068205	Macrod2	chr2	+	142217577	142217661	142210099	142210144	142256520	142256631	11,7,4	3,2,1	22,12,13	0,0,0	209	125	0.00577707730746	0.687,0.677,0.705	1.0,1.0,1.0	-0.31
ENSMUSG00000038535	Zfp280d	chr9	+	72351524	72351570	72338747	72338864	72360285	72360341	55,50,59	23,21,19	90,27,20	8,6,1	171	125	0.00583487673975	0.636,0.635,0.694	0.892,0.767,0.936	-0.21
ENSMUSG00000038244	Mical2	chr7	+	112336848	112336974	112335328	112335430	112345245	112345353	14,21,10	0,0,2	79,38,34	23,8,4	251	125	0.00620307322979	1.0,1.0,0.713	0.631,0.703,0.809	0.19
ENSMUSG00000029090	Adgra3	chr5	-	50058133	50058343	50050868	50050960	50058551	50058645	11,4,9	6,2,0	9,7,9	1,0,0	335	125	0.0062511809276	0.406,0.427,1.0	0.771,1.0,1.0	-0.313
ENSMUSG00000067916	Zfp991	chr4	+	147140037	147140119	147134571	147134664	147165340	147165386	19,15,17	8,3,4	35,13,18	1,2,0	207	125	0.00635205055884	0.589,0.751,0.72	0.955,0.797,1.0	-0.231
ENSMUSG00000030815	Phkg2	chr7	+	127577974	127578029	127577534	127577646	127579809	127579973	7,4,9	2,1,3	18,6,1	0,0,0	180	125	0.00672229208953	0.709,0.735,0.676	1.0,1.0,1.0	-0.293
ENSMUSG00000027333	Smox	chr2	+	131521054	131521171	131520094	131520268	131522058	131522219	296,371,333	94,86,77	580,373,378	94,50,59	242	125	0.00672229208953	0.619,0.69,0.691	0.761,0.794,0.768	-0.108
ENSMUSG00000085566	A730017L22Rik	chr2	-	130883310	130883428	130879698	130882330	130906210	130906356	19,21,13	0,2,1	18,14,11	8,4,3	243	125	0.00672229208953	1.0,0.844,0.87	0.536,0.643,0.654	0.294
ENSMUSG00000062609	Kcnj15	chr16	+	95291810	95291908	95258350	95258451	95295590	95299623	4,5,3	0,1,0	27,15,6	9,3,3	223	125	0.00687996969524	1.0,0.737,1.0	0.627,0.737,0.529	0.281
ENSMUSG00000035126	Wdr78	chr4	-	103064463	103064550	103062295	103062447	103072648	103072843	44,38,22	0,0,0	114,21,55	2,3,7	212	125	0.00692725909066	1.0,1.0,1.0	0.971,0.805,0.822	0.134
ENSMUSG00000027109	Sp3	chr2	-	72978897	72979029	72970154	72971514	72980249	72980446	195,294,236	9,5,3	123,20,47	15,11,2	257	125	0.00692725909066	0.913,0.966,0.975	0.8,0.469,0.92	0.222
ENSMUSG00000085396	Firre	chrX	-	50573014	50573141	50569276	50570291	50573223	50573351	150,133,143	15,23,18	234,114,120	71,27,33	252	125	0.00711014177375	0.832,0.741,0.798	0.62,0.677,0.643	0.144
ENSMUSG00000033767	D930015E06Rik	chr3	-	83909151	83909334	83906346	83906425	83910368	83910508	375,369,374	161,121,114	629,355,448	135,65,111	308	125	0.00711937373897	0.486,0.553,0.571	0.654,0.689,0.621	-0.118
ENSMUSG00000034684	Sema3f	chr9	-	107691355	107691448	107689685	107689779	107692167	107692287	355,341,333	290,267,248	648,291,411	370,157,171	218	125	0.00714496183043	0.412,0.423,0.435	0.501,0.515,0.58	-0.109
ENSMUSG00000036435	Exoc1	chr5	+	76557818	76557863	76554099	76554205	76559003	76559167	161,165,166	8,25,12	255,73,80	38,21,28	170	125	0.0072251151631	0.937,0.829,0.91	0.831,0.719,0.678	0.149
ENSMUSG00000019978	Epb41l2	chr10	+	25493566	25493629	25488950	25489093	25495444	25495591	13,15,11	15,30,18	75,21,38	36,16,12	188	125	0.00725167971007	0.366,0.25,0.289	0.581,0.466,0.678	-0.273
ENSMUSG00000024743	Syt7	chr19	+	10421756	10421888	10417962	10418042	10435549	10435685	46,47,38	43,34,49	102,53,43	46,20,9	257	125	0.00726308187041	0.342,0.402,0.274	0.519,0.563,0.699	-0.254
ENSMUSG00000073795	6430531B16Rik	chr7	-	139977071	139977222	139976474	139976673	139978546	139978755	4,11,8	3,2,1	10,4,6	1,0,0	276	125	0.00738418005904	0.377,0.714,0.784	0.819,1.0,1.0	-0.315
ENSMUSG00000052512	Nav2	chr7	+	49552839	49552905	49551596	49552049	49556909	49557070	13,21,19	84,77,71	26,17,17	41,23,37	191	125	0.00747705842625	0.092,0.151,0.149	0.293,0.326,0.231	-0.153
ENSMUSG00000049556	Lingo1	chr9	-	56685119	56685281	56674422	56674509	56724300	56724345	24,14,16	0,0,0	43,24,16	1,6,1	287	125	0.00752843732097	1.0,1.0,1.0	0.949,0.635,0.875	0.18
ENSMUSG00000079036	Alkbh1	chr12	-	87441270	87441343	87440305	87440414	87443641	87443836	13,14,16	101,82,75	44,20,20	131,48,37	198	125	0.00759614219203	0.075,0.097,0.119	0.175,0.208,0.254	-0.115
ENSMUSG00000047554	Tmem41b	chr7	-	109978709	109978814	109976594	109976733	109982655	109982773	45,36,22	5,1,3	44,11,14	0,0,0	230	125	0.00759614219203	0.83,0.951,0.799	1.0,1.0,1.0	-0.14
ENSMUSG00000002588	Pon1	chr6	-	5177209	5177410	5175741	5175823	5181438	5181565	8,8,3	2,4,3	271,79,87	15,3,2	326	125	0.00776091099149	0.605,0.434,0.277	0.874,0.91,0.943	-0.47
ENSMUSG00000107789	Gm44965	chr6	+	48594790	48594976	48593940	48594052	48613177	48613251	69,73,65	0,0,3	103,42,37	10,2,3	311	125	0.00776091099149	1.0,1.0,0.897	0.805,0.894,0.832	0.122
ENSMUSG00000091625	Lsm5	chr6	-	56703005	56703033	56702095	56702168	56704622	56704710	69,62,68	50,45,48	167,11,12	180,40,46	153	125	0.00780369490724	0.53,0.53,0.536	0.431,0.183,0.176	0.269
ENSMUSG00000037447	Arid5a	chr1	+	36317203	36317324	36316208	36316327	36317609	36317662	5,8,8	1,5,5	16,24,12	1,1,1	246	125	0.00781400513248	0.718,0.448,0.448	0.89,0.924,0.859	-0.353
ENSMUSG00000026335	Pam	chr1	-	97864202	97864520	97853102	97853232	97884125	97884197	57,67,42	79,63,61	172,52,63	124,29,36	443	125	0.00821604712535	0.169,0.231,0.163	0.281,0.336,0.331	-0.128
ENSMUSG00000044122	Proca1	chr11	+	78201811	78201892	78194703	78194954	78204839	78205467	16,17,25	0,0,0	35,16,7	0,3,5	206	125	0.00824104212444	1.0,1.0,1.0	1.0,0.764,0.459	0.259
ENSMUSG00000020694	Tlk2	chr11	+	105210544	105210640	105209793	105209837	105221185	105221353	302,329,345	209,195,222	553,201,256	214,93,65	221	125	0.00824602827273	0.45,0.488,0.468	0.594,0.55,0.69	-0.143
ENSMUSG00000042870	Tom1	chr8	+	75051507	75051657	75047992	75048077	75051922	75052057	8,6,4	1,0,0	10,5,3	5,0,2	275	125	0.00828418103979	0.784,1.0,1.0	0.476,1.0,0.405	0.301
ENSMUSG00000049971	Glt1d1	chr5	+	127678090	127678140	127677204	127677300	127689836	127689880	47,76,44	6,6,6	52,21,18	1,1,0	175	125	0.00831493849238	0.848,0.9,0.84	0.974,0.938,1.0	-0.108
ENSMUSG00000091568	Gm8206	chr14	-	6020476	6020659	6016758	6017902	6021332	6021464	7,9,8	0,0,0	12,3,4	3,1,1	308	125	0.00834488008032	1.0,1.0,1.0	0.619,0.549,0.619	0.404
ENSMUSG00000045775	Slc16a5	chr11	+	115469335	115470148	115464913	115465057	115472670	115472921	2,12,9	2,1,3	8,5,3	0,1,0	938	125	0.00834488008032	0.118,0.615,0.286	1.0,0.4,1.0	-0.46
ENSMUSG00000046782	Ttc6	chr12	+	57677129	57677266	57673691	57673821	57686251	57686421	1,1,2	0,0,0	45,7,11	4,0,4	262	125	0.0083644685012	1.0,1.0,1.0	0.843,1.0,0.567	0.197
ENSMUSG00000037337	Map4k1	chr7	+	29001919	29001990	29001606	29001669	29003096	29003276	5,12,3	0,2,0	9,0,7	2,4,4	196	125	0.00839131955267	1.0,0.793,1.0	0.742,0.0,0.527	0.508
ENSMUSG00000032479	Map4	chr9	+	110071025	110071139	110068692	110068985	110078002	110078084	191,177,184	109,134,118	292,159,218	135,46,37	239	125	0.00839131955267	0.478,0.409,0.449	0.531,0.644,0.755	-0.198
ENSMUSG00000034940	Synrg	chr11	+	83986813	83987047	83985248	83985551	83987912	83987990	124,105,75	5,9,4	120,65,70	2,0,1	359	125	0.00839131955267	0.896,0.802,0.867	0.954,1.0,0.961	-0.117
ENSMUSG00000047804	Akap10	chr11	-	61904774	61904859	61900309	61900446	61909847	61909946	93,127,83	13,6,7	115,51,44	25,16,10	210	125	0.00846955357291	0.81,0.926,0.876	0.732,0.655,0.724	0.167
ENSMUSG00000053483	Usp21	chr1	-	171283354	171283441	171282873	171282981	171283961	171284026	4,3,4	0,0,0	9,3,3	0,3,3	212	125	0.00858412152579	1.0,1.0,1.0	1.0,0.371,0.371	0.419
ENSMUSG00000054423	Cadps	chr14	-	12457682	12457829	12454163	12454319	12465858	12466000	87,120,79	42,32,23	193,77,112	120,72,80	272	125	0.0085997601629	0.488,0.633,0.612	0.425,0.33,0.391	0.196
ENSMUSG00000040693	Slco4c1	chr1	-	96836879	96837075	96831985	96832139	96839166	96839285	22,21,14	0,0,1	47,28,15	6,3,1	321	125	0.00873170317579	1.0,1.0,0.845	0.753,0.784,0.854	0.151
ENSMUSG00000027523	Gnas	chr2	+	174328107	174328131	174327698	174327941	174334211	174334284	71,76,61	195,269,260	77,40,38	173,68,53	149	125	0.00873170317579	0.234,0.192,0.164	0.272,0.33,0.376	-0.129
ENSMUSG00000001482	Def8	chr8	+	123446097	123446184	123443004	123443051	123447316	123447363	5,17,15	1,2,4	13,4,6	10,19,4	212	125	0.00873170317579	0.747,0.834,0.689	0.434,0.11,0.469	0.419
ENSMUSG00000073771	Btbd19	chr4	-	117121413	117121482	117120650	117120861	117122218	117122359	6,6,4	0,2,0	8,4,3	5,4,2	194	125	0.00874768554808	1.0,0.659,1.0	0.508,0.392,0.491	0.423
ENSMUSG00000036523	Greb1	chr12	-	16759451	16759533	16757140	16757239	16800646	16800684	0,1,2	7,5,3	3,1,3	0,0,3	207	125	0.00878785084536	0.0,0.108,0.287	1.0,1.0,0.377	-0.661
ENSMUSG00000037519	Ppfia1	chr7	-	144489196	144489259	144488690	144488717	144491451	144491652	28,38,11	4,6,5	39,29,26	2,1,0	188	125	0.00879795506076	0.823,0.808,0.594	0.928,0.951,1.0	-0.218
ENSMUSG00000024534	Sncaip	chr18	+	52908609	52908680	52906417	52907477	52915306	52915930	115,124,106	21,19,20	112,41,56	42,13,36	196	125	0.00897321235283	0.777,0.806,0.772	0.63,0.668,0.498	0.186
ENSMUSG00000021870	Slmap	chr14	-	26453537	26453600	26438947	26439028	26459409	26459460	5,8,3	0,0,0	8,5,10	5,0,2	188	125	0.00902860428138	1.0,1.0,1.0	0.515,1.0,0.769	0.239
ENSMUSG00000052512	Nav2	chr7	+	49554214	49554259	49552839	49552905	49556909	49557070	11,10,21	9,16,6	45,37,48	7,6,4	170	125	0.00908093251499	0.473,0.315,0.72	0.825,0.819,0.898	-0.345
ENSMUSG00000079414	Gm11110	chr17	-	57102054	57102153	57092034	57092769	57103349	57103460	47,44,48	18,11,11	47,8,14	44,26,8	224	125	0.00919469999574	0.593,0.691,0.709	0.373,0.147,0.494	0.326
ENSMUSG00000038500	Prr3	chr17	-	35978710	35978781	35978163	35978443	35979126	35979255	62,57,76	126,102,107	155,42,83	123,48,41	196	125	0.00923093362223	0.239,0.263,0.312	0.446,0.358,0.564	-0.185
ENSMUSG00000031626	Sorbs2	chr8	+	45783542	45783626	45782801	45782960	45785268	45785325	26,25,34	35,51,43	27,19,16	18,5,6	209	125	0.00931811096944	0.308,0.227,0.321	0.473,0.694,0.615	-0.309
ENSMUSG00000045775	Slc16a5	chr11	+	115469232	115470148	115464569	115465057	115472670	115473606	3,13,10	2,1,3	10,5,3	0,1,0	1041	125	0.00933633452242	0.153,0.61,0.286	1.0,0.375,1.0	-0.442
ENSMUSG00000048677	Tpcn2	chr7	-	145260026	145260138	145258514	145258614	145260871	145261000	6,12,6	22,13,9	2,4,1	29,27,10	237	125	0.00946712991993	0.126,0.327,0.26	0.035,0.072,0.05	0.185
ENSMUSG00000028653	Trit1	chr4	+	123046874	123047017	123044490	123044636	123048768	123048880	164,184,169	24,22,19	348,134,128	82,29,42	268	125	0.00946712991993	0.761,0.796,0.806	0.664,0.683,0.587	0.143
ENSMUSG00000042500	Ago4	chr4	-	126497210	126497312	126489540	126493331	126506743	126506878	22,13,17	0,0,0	66,38,32	5,1,4	227	125	0.00952012510639	1.0,1.0,1.0	0.879,0.954,0.815	0.117
ENSMUSG00000061911	Myt1l	chr12	+	29811372	29811734	29784250	29784313	29826865	29827837	162,178,114	1,0,4	257,177,122	13,9,4	487	125	0.00991510357848	0.977,1.0,0.88	0.835,0.835,0.887	0.1
ENSMUSG00000001418	Glmp	chr3	+	88325930	88326015	88325071	88325201	88326114	88326312	6,1,1	0,0,1	8,5,5	8,1,3	210	125	0.00991510357848	1.0,1.0,0.373	0.373,0.749,0.498	0.251
ENSMUSG00000031865	Dctn1	chr6	+	83186427	83186445	83183935	83183956	83187763	83187784	21,37,15	6,5,3	42,23,27	0,3,0	143	125	0.0099996349387	0.754,0.866,0.814	1.0,0.87,1.0	-0.145
ENSMUSG00000041890	Git2	chr5	-	114737347	114737437	114733860	114733943	114739032	114739281	59,79,40	125,142,137	159,78,73	182,104,107	215	125	0.0099996349387	0.215,0.244,0.145	0.337,0.304,0.284	-0.107
ENSMUSG00000027333	Smox	chr2	+	131520921	131521171	131520094	131520268	131522058	131522219	297,369,340	94,86,77	582,373,377	94,50,59	375	125	0.0099996349387	0.513,0.589,0.595	0.674,0.713,0.681	-0.124
ENSMUSG00000024985	Tcf7l2	chr19	+	55755013	55755082	55743072	55743197	55817763	55817865	64,73,61	89,137,95	88,92,88	56,77,95	194	125	0.0100088451479	0.317,0.256,0.293	0.503,0.435,0.374	-0.149
ENSMUSG00000037426	Depdc5	chr5	+	32959280	32959346	32955852	32955958	32964631	32964783	146,169,132	72,69,72	123,65,70	133,62,46	191	125	0.01006811825	0.57,0.616,0.545	0.377,0.407,0.499	0.149
ENSMUSG00000073838	Tufm	chr7	+	126488259	126488426	126487587	126487782	126488649	126488754	9,18,14	7,7,10	23,9,4	35,23,25	292	125	0.0103500195148	0.355,0.524,0.375	0.22,0.143,0.064	0.276
ENSMUSG00000033740	St18	chr1	+	6752295	6752368	6737579	6737657	6752993	6753036	3,10,5	6,4,6	4,5,3	1,1,0	198	125	0.010629946537	0.24,0.612,0.345	0.716,0.759,1.0	-0.426
ENSMUSG00000036916	Zfp280c	chrX	-	48543584	48543703	48543404	48543441	48547264	48547327	206,235,227	32,17,27	304,113,158	17,3,7	244	125	0.0106664673079	0.767,0.876,0.812	0.902,0.951,0.92	-0.106
ENSMUSG00000035984	Nme5	chr18	-	34571455	34571661	34569797	34569898	34578557	34578767	19,13,16	3,0,4	64,24,37	0,0,1	331	125	0.0106845982344	0.705,1.0,0.602	1.0,1.0,0.933	-0.209
ENSMUSG00000102644	Thap6	chr5	+	91963682	91963785	91962889	91962978	91965095	91965304	46,36,53	2,3,2	67,17,14	8,10,6	228	125	0.0107336896438	0.927,0.868,0.936	0.821,0.482,0.561	0.289
ENSMUSG00000030177	Ccdc77	chr6	-	120341972	120342077	120334811	120334917	120348387	120348530	9,24,14	6,2,0	31,16,13	0,0,0	230	125	0.0108778788581	0.449,0.867,1.0	1.0,1.0,1.0	-0.228
ENSMUSG00000031024	St5	chr7	-	109556210	109557461	109552974	109553111	109570006	109570111	175,209,178	2,1,0	361,225,272	5,11,5	1376	125	0.0108848609639	0.888,0.95,1.0	0.868,0.65,0.832	0.163
ENSMUSG00000053460	Ggcx	chr6	+	72419016	72419266	72418235	72418466	72422415	72422494	14,14,18	31,34,31	58,22,22	49,19,18	375	125	0.0108880291654	0.131,0.121,0.162	0.283,0.278,0.289	-0.145
ENSMUSG00000000708	Kat2b	chr17	+	53665405	53665442	53663534	53663649	53665652	53665716	42,41,24	4,1,0	45,14,20	9,6,4	162	125	0.0109059750457	0.89,0.969,1.0	0.794,0.643,0.794	0.209
ENSMUSG00000040693	Slco4c1	chr1	-	96837453	96837598	96831985	96832139	96839166	96839285	27,25,16	0,0,1	66,21,11	6,3,1	270	125	0.0109162940609	1.0,1.0,0.881	0.836,0.764,0.836	0.148
ENSMUSG00000106918	Mrpl33	chr5	+	31616380	31616487	31613971	31614022	31629615	31629720	28,40,25	1,0,0	61,22,23	1,7,2	232	125	0.0109565546364	0.938,1.0,1.0	0.97,0.629,0.861	0.159
ENSMUSG00000078441	Scamp4	chr10	+	80609329	80609458	80602881	80602949	80611027	80611129	24,21,31	0,1,0	35,17,4	1,6,1	254	125	0.0110832713479	1.0,0.912,1.0	0.945,0.582,0.663	0.241
ENSMUSG00000041488	Stx3	chr19	-	11790047	11790093	11789556	11789631	11803493	11803577	2,0,0	7,16,6	9,3,1	17,8,6	171	125	0.0110832713479	0.173,0.0,0.0	0.279,0.215,0.109	-0.143
ENSMUSG00000025968	Ndufs1	chr1	-	63172153	63172257	63170848	63170914	63176427	63176524	168,152,166	128,121,129	179,67,35	255,70,76	229	125	0.0113621803105	0.417,0.407,0.413	0.277,0.343,0.201	0.139
ENSMUSG00000028246	Faxc	chr4	+	21958443	21958667	21936632	21936768	21982385	21982502	106,119,76	85,109,55	57,40,45	78,77,58	349	125	0.0113970530625	0.309,0.281,0.331	0.207,0.157,0.217	0.113
ENSMUSG00000042662	Dusp15	chr2	-	152950620	152950654	152949037	152949120	152951334	152951456	17,7,14	0,0,2	48,10,16	7,6,4	159	125	0.0114104052366	1.0,1.0,0.846	0.844,0.567,0.759	0.225
ENSMUSG00000073437	D330041H03Rik	chr17	-	24413504	24413928	24412466	24412574	24414311	24414429	3,9,8	6,6,1	11,5,7	2,0,0	549	125	0.0114706695484	0.102,0.255,0.646	0.556,1.0,1.0	-0.518
ENSMUSG00000030447	Cyfip1	chr7	+	55897824	55897972	55896667	55896815	55899914	55900071	39,45,39	0,2,0	40,17,17	5,1,3	273	125	0.0114706695484	1.0,0.912,1.0	0.786,0.886,0.722	0.173
ENSMUSG00000073771	Btbd19	chr4	-	117121197	117121329	117119218	117120861	117122218	117122330	9,8,10	0,2,0	18,4,5	5,4,2	257	125	0.0116645498427	1.0,0.661,1.0	0.636,0.327,0.549	0.383
ENSMUSG00000033768	Nrxn2	chr19	+	6450527	6450599	6443630	6443648	6454978	6455280	10,6,10	2,0,0	19,10,6	6,3,4	197	125	0.0116748116373	0.76,1.0,1.0	0.668,0.679,0.488	0.308
ENSMUSG00000033632	AW554918	chr18	+	25344863	25344962	25289938	25290066	25399925	25400107	58,54,68	1,2,1	65,38,45	8,6,3	224	125	0.0117897347612	0.97,0.938,0.974	0.819,0.779,0.893	0.13
ENSMUSG00000052616	Terb1	chr8	-	104482172	104482327	104472685	104473038	104484276	104484402	3,11,10	2,4,2	21,5,9	1,0,1	280	125	0.0118391770658	0.401,0.551,0.691	0.904,1.0,0.801	-0.354
ENSMUSG00000020844	Nxn	chr11	-	76273970	76274071	76263007	76263187	76278473	76278591	0,0,4	5,5,9	10,5,4	8,4,2	226	125	0.0118391770658	0.0,0.0,0.197	0.409,0.409,0.525	-0.382
ENSMUSG00000025949	Pikfyve	chr1	+	65208483	65208570	65205588	65205678	65208782	65209399	3,3,5	1,6,5	1,0,1	11,2,2	212	125	0.0118579061003	0.639,0.228,0.371	0.051,0.0,0.228	0.32
ENSMUSG00000020528	Prpsap2	chr11	-	61755409	61755462	61752866	61752933	61756194	61756345	324,356,314	64,68,86	568,217,220	184,74,93	178	125	0.0119914753692	0.78,0.786,0.719	0.684,0.673,0.624	0.101
ENSMUSG00000097040	2610316D01Rik	chr3	-	45366304	45366348	45363699	45363787	45378141	45378260	9,15,11	1,0,0	31,7,4	9,0,2	169	125	0.0120360501775	0.869,1.0,1.0	0.718,1.0,0.597	0.185
ENSMUSG00000030177	Ccdc77	chr6	-	120339134	120339198	120334768	120334917	120341972	120342077	35,38,44	7,16,9	88,17,17	4,2,2	189	125	0.012243466873	0.768,0.611,0.764	0.936,0.849,0.849	-0.164
ENSMUSG00000091474	2610021A01Rik	chr7	+	41601747	41601815	41599284	41599400	41603435	41603465	4,4,2	8,7,8	0,0,2	19,9,8	193	125	0.0123981797272	0.245,0.27,0.139	0.0,0.0,0.139	0.172
ENSMUSG00000021870	Slmap	chr14	-	26453537	26453600	26438947	26439028	26460041	26460210	8,6,4	0,0,1	13,5,6	5,2,0	188	125	0.0124177320243	1.0,1.0,0.727	0.634,0.624,1.0	0.156
ENSMUSG00000032216	Nedd4	chr9	+	72677314	72677393	72662486	72662613	72709111	72709162	11,11,7	5,0,2	7,8,5	1,0,0	204	125	0.0124549163141	0.574,1.0,0.682	0.811,1.0,1.0	-0.185
ENSMUSG00000032407	U2surp	chr9	-	95500687	95500873	95495834	95495933	95502539	95502584	579,600,504	56,66,44	861,364,335	111,76,65	311	125	0.0125864533579	0.806,0.785,0.822	0.757,0.658,0.674	0.108
ENSMUSG00000026594	Ralgps2	chr1	-	156821386	156821464	156819812	156819918	156823990	156824045	89,88,109	241,231,182	154,51,78	216,76,88	203	125	0.0125864533579	0.185,0.19,0.269	0.305,0.292,0.353	-0.102
ENSMUSG00000020131	Pcsk4	chr10	-	80322080	80322209	80321282	80321951	80322723	80322848	42,26,38	16,3,11	93,23,32	5,1,3	254	125	0.012994811939	0.564,0.81,0.63	0.902,0.919,0.84	-0.219
ENSMUSG00000040387	Klhl32	chr4	-	24708952	24709051	24682054	24682270	24743857	24743965	36,21,33	6,2,3	60,14,13	2,0,0	224	125	0.012994811939	0.77,0.854,0.86	0.944,1.0,1.0	-0.153
ENSMUSG00000039844	Rapgef1	chr2	+	29710152	29710308	29707197	29707400	29719592	29719850	50,72,50	7,6,6	55,67,50	1,2,1	281	125	0.0129982145082	0.761,0.842,0.788	0.961,0.937,0.957	-0.155
ENSMUSG00000040732	Erg	chr16	-	95369994	95370063	95369321	95369378	95379111	95379192	3,7,10	1,0,1	12,4,13	4,10,3	194	125	0.0130193948308	0.659,1.0,0.866	0.659,0.205,0.736	0.308
ENSMUSG00000047221	Fam185a	chr5	+	21438699	21438838	21433690	21433783	21455781	21455877	66,73,62	3,0,3	81,59,28	8,6,9	264	125	0.0131918043964	0.912,1.0,0.907	0.827,0.823,0.596	0.191
ENSMUSG00000097080	1700086O06Rik	chr18	-	38240838	38240953	38238404	38239189	38249713	38250198	43,61,57	18,17,21	66,18,18	67,32,10	240	125	0.0133629623528	0.554,0.651,0.586	0.339,0.227,0.484	0.247
ENSMUSG00000042446	Zmym4	chr4	-	126906520	126906636	126905871	126906147	126910789	126911002	327,267,279	58,48,42	291,176,186	32,10,16	241	125	0.01346237433	0.745,0.743,0.775	0.825,0.901,0.858	-0.107
ENSMUSG00000034303	Ccdc15	chr9	-	37277357	37277481	37275834	37276565	37278966	37279115	52,26,21	5,11,4	40,30,37	1,1,2	249	125	0.0136427988421	0.839,0.543,0.725	0.953,0.938,0.903	-0.229
ENSMUSG00000044098	Rsbn1	chr3	+	103928350	103929024	103914150	103915153	103953636	103953774	232,267,220	4,3,0	147,102,81	12,1,6	799	125	0.0137228667035	0.901,0.933,1.0	0.657,0.941,0.679	0.186
ENSMUSG00000038351	Sgsm2	chr11	-	74863559	74863694	74859745	74859899	74865084	74865211	26,28,25	77,79,64	46,28,25	70,20,30	260	125	0.0137530809302	0.14,0.146,0.158	0.24,0.402,0.286	-0.161
ENSMUSG00000033392	Clasp2	chr9	+	113878749	113878773	113876243	113876350	113879941	113880186	16,25,14	132,137,125	30,14,10	86,40,35	149	125	0.0141093530276	0.092,0.133,0.086	0.226,0.227,0.193	-0.112
ENSMUSG00000026648	Dclre1c	chr2	+	3433746	3433806	3425363	3425415	3436988	3437090	9,4,4	0,0,1	14,6,7	5,2,0	185	125	0.0141093530276	1.0,1.0,0.73	0.654,0.67,1.0	0.135
ENSMUSG00000024242	Map4k3	chr17	-	80629285	80629348	80624055	80624114	80630414	80630473	227,243,232	185,160,124	472,228,202	194,92,82	188	125	0.014327699302	0.449,0.502,0.554	0.618,0.622,0.621	-0.119
ENSMUSG00000039844	Rapgef1	chr2	+	29719592	29719850	29710152	29710308	29722223	29722309	66,70,63	46,57,40	110,63,58	37,27,16	383	125	0.0143460752348	0.319,0.286,0.34	0.492,0.432,0.542	-0.174
ENSMUSG00000017412	Cacnb4	chr2	-	52469476	52469607	52467243	52467320	52474862	52474985	17,5,7	0,0,0	12,7,11	6,1,0	256	125	0.0143923012003	1.0,1.0,1.0	0.494,0.774,1.0	0.244
ENSMUSG00000026842	Abl1	chr2	+	31695748	31695892	31688536	31689942	31706615	31707082	5,7,5	1,0,0	1,2,2	6,0,1	269	125	0.0145792157784	0.699,1.0,1.0	0.072,1.0,0.482	0.382
ENSMUSG00000020707	Rnf135	chr11	+	80193885	80194048	80189223	80189367	80196872	80196947	35,33,32	2,2,0	78,27,34	14,11,3	288	125	0.0146249810962	0.884,0.877,1.0	0.707,0.516,0.831	0.236
ENSMUSG00000022199	Slc22a17	chr14	-	54908822	54908988	54908501	54908647	54909670	54909825	453,508,498	73,83,73	635,285,310	133,77,112	291	125	0.0146652177762	0.727,0.724,0.746	0.672,0.614,0.543	0.123
ENSMUSG00000027457	Snph	chr2	-	151600256	151600463	151597108	151597258	151600977	151601074	4,3,1	3,10,10	17,8,4	2,3,3	332	125	0.0148756464736	0.334,0.101,0.036	0.762,0.501,0.334	-0.375
ENSMUSG00000067616	Klk11	chr7	+	43776880	43777037	43776328	43776554	43777487	43777753	1,4,1	0,0,0	20,7,6	2,2,2	282	125	0.0152524672962	1.0,1.0,1.0	0.816,0.608,0.571	0.335
ENSMUSG00000038866	Zcchc2	chr1	+	106006014	106006086	106004136	106004176	106011701	106011814	66,75,69	12,19,16	102,96,76	14,6,2	197	125	0.0152524672962	0.777,0.715,0.732	0.822,0.91,0.96	-0.156
ENSMUSG00000020527	Myo19	chr11	+	84895267	84895364	84894549	84894652	84897120	84897211	69,49,69	9,7,7	81,46,45	1,2,2	222	125	0.0152524672962	0.812,0.798,0.847	0.979,0.928,0.927	-0.126
ENSMUSG00000043015	Nemp2	chr1	+	52643167	52643236	52642318	52642412	52645260	52645486	54,45,41	8,7,7	64,16,25	32,5,13	194	125	0.0153074043934	0.813,0.806,0.791	0.563,0.673,0.553	0.207
ENSMUSG00000021268	Meg3	chr12	+	109544947	109545041	109544026	109544742	109546429	109546542	130,105,106	101,70,83	167,159,276	201,196,324	219	125	0.0157284930638	0.424,0.461,0.422	0.322,0.316,0.327	0.114
ENSMUSG00000028078	Dclk2	chr3	-	86789408	86789490	86787348	86787412	86791994	86792111	6,5,6	31,23,37	29,18,8	46,26,23	207	125	0.0159202153918	0.105,0.116,0.089	0.276,0.295,0.174	-0.145
ENSMUSG00000052760	A630001G21Rik	chr1	-	85723097	85723387	85719024	85719129	85736471	85736581	13,4,8	0,0,0	20,3,12	2,0,4	415	125	0.0160719064545	1.0,1.0,1.0	0.751,1.0,0.475	0.258
ENSMUSG00000028898	Trnau1ap	chr4	-	132328468	132328566	132325207	132325260	132329352	132329489	202,224,206	37,28,29	417,70,123	35,2,7	223	125	0.016127049244	0.754,0.818,0.799	0.87,0.952,0.908	-0.12
ENSMUSG00000063077	Kif1b	chr4	-	149261159	149261201	149257869	149258081	149262135	149262278	17,15,5	29,34,21	25,18,14	16,12,14	167	125	0.0161693871978	0.305,0.248,0.151	0.539,0.529,0.428	-0.264
ENSMUSG00000032249	Anp32a	chr9	+	62373484	62373677	62341328	62341554	62377299	62377307	4,3,7	0,4,2	10,7,10	1,0,0	318	125	0.0162499598584	1.0,0.228,0.579	0.797,1.0,1.0	-0.33
ENSMUSG00000032305	Fam219b	chr9	+	57539245	57539294	57538810	57538888	57540654	57543187	22,23,17	76,103,89	46,23,17	81,51,39	174	125	0.0162596338876	0.172,0.138,0.121	0.29,0.245,0.238	-0.114
ENSMUSG00000022160	Mettl3	chr14	-	52298639	52298736	52298024	52298085	52299700	52299819	159,209,209	38,30,44	292,104,137	87,47,53	222	125	0.0169563506821	0.702,0.797,0.728	0.654,0.555,0.593	0.142
ENSMUSG00000026247	Ecel1	chr1	-	87149133	87149199	87148624	87148720	87149495	87149620	22,32,26	6,3,2	16,6,10	0,0,1	191	125	0.0177289907207	0.706,0.875,0.895	1.0,1.0,0.867	-0.13
ENSMUSG00000068040	Tm9sf4	chr2	+	153203781	153203901	153200247	153200818	153208606	153210466	8,4,2	0,6,1	12,2,1	0,0,0	245	125	0.0177312290106	1.0,0.254,0.505	1.0,1.0,1.0	-0.414
ENSMUSG00000052512	Nav2	chr7	+	49551596	49552049	49547838	49548541	49556909	49556996	204,199,187	149,161,172	115,119,130	49,51,79	578	125	0.0180531078754	0.228,0.211,0.19	0.337,0.335,0.262	-0.102
ENSMUSG00000075297	H60b	chr10	+	22286139	22286403	22285690	22285876	22287053	22287248	10,10,5	2,4,0	4,6,6	1,0,0	389	125	0.0182033397821	0.616,0.445,1.0	0.562,1.0,1.0	-0.167
ENSMUSG00000039844	Rapgef1	chr2	+	29710155	29710308	29707197	29707400	29719592	29719850	61,65,55	7,6,6	77,41,55	1,2,1	278	125	0.0182033397821	0.797,0.83,0.805	0.972,0.902,0.961	-0.134
ENSMUSG00000070371	Prss36	chr7	-	127934389	127934627	127932637	127933114	127935446	127935519	32,34,41	4,2,2	50,20,22	1,0,0	363	125	0.0185445308111	0.734,0.854,0.876	0.945,1.0,1.0	-0.16
ENSMUSG00000068748	Ptprz1	chr6	+	23024713	23024734	23022198	23022284	23024944	23025041	42,50,37	11,6,8	126,121,100	51,49,62	146	125	0.0185934748953	0.766,0.877,0.798	0.679,0.679,0.58	0.168
ENSMUSG00000054003	Tdrd9	chr12	+	112034581	112034682	112026252	112026297	112036353	112036527	10,14,7	0,0,0	11,10,5	1,4,1	226	125	0.0190166056681	1.0,1.0,1.0	0.859,0.58,0.734	0.276
ENSMUSG00000023805	Synj2	chr17	+	6029699	6029834	6028418	6028586	6032696	6032809	15,16,7	48,44,34	37,32,29	56,40,47	260	125	0.0196084023697	0.131,0.149,0.09	0.241,0.278,0.229	-0.126
ENSMUSG00000028556	Dock7	chr4	-	98953865	98953880	98946628	98946754	98955315	98955447	53,52,48	18,19,14	22,27,29	2,4,2	140	125	0.0200943852696	0.724,0.71,0.754	0.908,0.858,0.928	-0.169
ENSMUSG00000039648	Kyat1	chr2	-	30197956	30198159	30194053	30194112	30205632	30205801	58,83,74	77,86,95	161,61,59	101,45,44	328	125	0.0201868801607	0.223,0.269,0.229	0.378,0.341,0.338	-0.112
ENSMUSG00000027344	Fsip1	chr2	-	118232903	118233059	118222325	118222460	118236913	118237024	41,31,34	1,0,0	51,8,25	2,5,1	281	125	0.0203476612536	0.948,1.0,1.0	0.919,0.416,0.917	0.232
ENSMUSG00000037996	Slc24a2	chr4	-	87049883	87049934	87032192	87032291	87073187	87073296	10,4,2	6,1,0	14,12,8	1,0,0	176	125	0.0206063653967	0.542,0.74,1.0	0.909,1.0,1.0	-0.209
ENSMUSG00000025221	Kcnip2	chr19	-	45797090	45797186	45795579	45795704	45815730	45816061	2,0,3	7,10,7	18,9,7	19,11,4	221	125	0.0206145732808	0.139,0.0,0.195	0.349,0.316,0.497	-0.276
ENSMUSG00000021068	Nin	chr12	-	70111435	70111482	70102650	70102854	70111853	70111925	10,16,16	17,25,21	17,18,13	12,3,4	172	125	0.0226974433132	0.299,0.317,0.356	0.507,0.813,0.703	-0.35
ENSMUSG00000035694	Caps2	chr10	+	112211096	112211193	112208277	112208403	112215428	112216555	5,1,8	0,0,0	12,9,7	2,1,3	222	125	0.0228349663011	1.0,1.0,1.0	0.772,0.835,0.568	0.275
ENSMUSG00000045466	Zfp956	chr6	+	47957475	47957724	47955816	47956170	47962524	47962632	76,52,46	12,5,11	141,73,73	7,2,4	374	125	0.023180373625	0.679,0.777,0.583	0.871,0.924,0.859	-0.205
ENSMUSG00000057637	Prdm2	chr4	-	143131709	143136099	143111633	143111777	143162055	143162182	142,180,169	0,0,0	302,167,207	2,1,3	4515	125	0.0233255594303	1.0,1.0,1.0	0.807,0.822,0.656	0.238
ENSMUSG00000070371	Prss36	chr7	-	127933566	127933832	127932798	127933114	127934138	127934280	14,12,15	0,0,0	23,7,6	4,2,0	391	125	0.0233580305667	1.0,1.0,1.0	0.648,0.528,1.0	0.275
ENSMUSG00000027763	Mbnl1	chr3	+	60528755	60528978	60501219	60501423	60595593	60598100	27,41,22	0,1,0	30,16,38	1,0,7	348	125	0.0236129102782	1.0,0.936,1.0	0.915,1.0,0.661	0.12
ENSMUSG00000031229	Atrx	chrX	-	105884306	105884420	105879908	105880018	105887714	105887839	363,399,317	79,82,80	426,272,271	70,37,24	239	125	0.0237329104174	0.706,0.718,0.675	0.761,0.794,0.855	-0.104
ENSMUSG00000020467	Efemp1	chr11	+	28916849	28916969	28915660	28915780	28921402	28921526	101,86,53	17,19,15	449,233,244	29,22,34	245	125	0.023815722428	0.752,0.698,0.643	0.888,0.844,0.785	-0.141
ENSMUSG00000075324	Fign	chr2	-	64027909	64027967	63980615	63980899	64097841	64098038	4,5,4	6,7,9	0,0,2	12,2,3	183	125	0.023815722428	0.313,0.328,0.233	0.0,0.0,0.313	0.187
ENSMUSG00000048249	Crebrf	chr17	+	26736815	26736983	26715654	26715774	26742041	26742959	3,6,3	2,0,3	20,1,9	0,0,0	293	125	0.0240627345729	0.39,1.0,0.299	1.0,1.0,1.0	-0.437
ENSMUSG00000061882	Ccdc62	chr5	+	123951751	123951867	123951198	123951287	123954056	123954779	7,4,7	0,0,0	15,13,11	6,1,0	241	125	0.0240862793506	1.0,1.0,1.0	0.565,0.871,1.0	0.188
ENSMUSG00000063849	Ppcdc	chr9	-	57415085	57415254	57412667	57414726	57434902	57435085	94,116,91	11,6,9	192,85,85	6,1,2	294	125	0.024103550609	0.784,0.892,0.811	0.932,0.973,0.948	-0.122
ENSMUSG00000027763	Mbnl1	chr3	+	60528755	60529804	60501277	60501423	60595593	60595764	67,106,71	0,1,0	90,74,107	1,0,7	1174	125	0.024204395921	1.0,0.919,1.0	0.906,1.0,0.619	0.131
ENSMUSG00000024186	Rgs11	chr17	+	26205706	26205775	26205107	26205189	26207292	26207322	37,27,38	5,8,3	144,44,67	3,3,2	194	125	0.024204395921	0.827,0.685,0.891	0.969,0.904,0.956	-0.142
ENSMUSG00000043822	Adamtsl5	chr10	-	80347281	80347337	80345512	80345703	80347556	80347855	0,0,0	10,9,6	3,1,4	13,6,15	181	125	0.0247095629929	0.0,0.0,0.0	0.137,0.103,0.156	-0.132
ENSMUSG00000041189	Chrnb1	chr11	-	69795594	69795734	69794149	69794259	69795821	69795943	23,27,28	0,0,0	61,41,57	6,2,1	265	125	0.0247636446303	1.0,1.0,1.0	0.827,0.906,0.964	0.101
ENSMUSG00000035919	Bbs9	chr9	+	22648019	22648034	22645963	22646068	22655224	22655365	39,21,25	112,95,106	73,53,35	143,84,88	140	125	0.0248144576692	0.237,0.165,0.174	0.313,0.36,0.262	-0.12
ENSMUSG00000018362	Kpna2	chr11	-	106992602	106992691	106991857	106992126	106996508	106996646	16,15,10	3,0,1	54,9,7	13,16,4	214	125	0.0253498157113	0.757,1.0,0.854	0.708,0.247,0.505	0.384
ENSMUSG00000022779	Top3b	chr16	+	16875071	16875155	16870756	16870829	16877831	16878016	72,71,85	33,33,33	100,22,31	65,28,43	209	125	0.0254341186552	0.566,0.563,0.606	0.479,0.32,0.301	0.212
ENSMUSG00000026767	Fam188a	chr2	-	12386608	12386679	12364505	12364519	12405859	12405920	11,6,8	0,5,4	24,6,12	0,1,1	196	125	0.0254864542283	1.0,0.434,0.561	1.0,0.793,0.884	-0.227
ENSMUSG00000031441	Atp11a	chr8	+	12863758	12863862	12859313	12859479	12864919	12868728	89,83,66	15,24,13	145,124,113	19,8,7	229	125	0.0260483183864	0.764,0.654,0.735	0.806,0.894,0.898	-0.148
ENSMUSG00000062115	Rai1	chr11	+	60185095	60190622	60105012	60105394	60193938	60194032	342,364,350	2,5,3	362,199,248	2,0,0	5652	125	0.0264299986786	0.791,0.617,0.721	0.8,1.0,1.0	-0.224
ENSMUSG00000032579	Hemk1	chr9	-	107331444	107331579	107329323	107329432	107336178	107336272	39,45,31	2,2,5	51,34,34	21,7,8	260	125	0.0264299986786	0.904,0.915,0.749	0.539,0.7,0.671	0.219
ENSMUSG00000068758	Il3ra	chr14	+	14351916	14352019	14350034	14350267	14355006	14355073	25,27,18	0,0,0	22,15,20	4,0,3	228	125	0.0265158046393	1.0,1.0,1.0	0.751,1.0,0.785	0.155
ENSMUSG00000072770	Acrbp	chr6	+	125062435	125062519	125061085	125061253	125062935	125063267	26,21,24	15,8,9	35,6,14	2,2,1	209	125	0.0276081241357	0.509,0.611,0.615	0.913,0.642,0.893	-0.238
ENSMUSG00000031835	Mbtps1	chr8	-	119533320	119533472	119528923	119529068	119538126	119538194	3,0,8	4,2,0	9,10,3	0,2,0	277	125	0.0283645653663	0.253,0.0,1.0	1.0,0.693,1.0	-0.48
ENSMUSG00000029060	Mib2	chr4	-	155655251	155655270	155655104	155655170	155655521	155656305	10,13,6	0,1,1	13,12,5	6,1,3	144	125	0.0284676912378	1.0,0.919,0.839	0.653,0.912,0.591	0.201
ENSMUSG00000055150	Zfp78	chr7	+	6370958	6371105	6363331	6363347	6371305	6371396	3,3,2	0,0,0	8,5,5	5,1,0	272	125	0.0286826841591	1.0,1.0,1.0	0.424,0.697,1.0	0.293
ENSMUSG00000035818	Plekhs1	chr19	+	56473188	56473264	56471700	56471832	56474140	56474254	22,36,19	0,0,0	101,31,48	1,2,7	201	125	0.028852900494	1.0,1.0,1.0	0.984,0.906,0.81	0.1
ENSMUSG00000023805	Synj2	chr17	+	6036356	6036505	6035410	6035559	6037383	6037462	4,12,9	33,38,38	31,14,30	63,32,38	274	125	0.0292133695187	0.052,0.126,0.098	0.183,0.166,0.265	-0.113
ENSMUSG00000034312	Iqsec1	chr6	-	90664021	90664071	90660980	90661025	90667899	90668076	36,71,44	0,0,2	32,13,17	2,4,2	175	125	0.0292133695187	1.0,1.0,0.94	0.92,0.699,0.859	0.154
ENSMUSG00000032897	Nfyc	chr4	-	120773671	120773767	120768725	120768899	120790376	120790489	38,25,28	0,0,0	36,15,12	0,4,3	221	125	0.0293565385808	1.0,1.0,1.0	1.0,0.68,0.693	0.209
ENSMUSG00000033392	Clasp2	chr9	+	113858580	113858604	113854172	113854346	113862185	113862287	10,11,7	117,88,108	10,14,7	51,36,31	149	125	0.0301411761	0.067,0.095,0.052	0.141,0.246,0.159	-0.111
ENSMUSG00000029647	Pan3	chr5	+	147503084	147503202	147488110	147488258	147519504	147519752	74,67,77	148,94,103	106,82,87	104,88,65	243	125	0.0303541324104	0.205,0.268,0.278	0.344,0.324,0.408	-0.108
ENSMUSG00000028524	Sgip1	chr4	+	102921021	102921519	102918780	102918855	102927460	102927585	3,6,3	15,6,6	12,12,15	11,4,5	623	125	0.0313612140562	0.039,0.167,0.091	0.18,0.376,0.376	-0.212
ENSMUSG00000039735	Fnbp1l	chr3	-	122552135	122552150	122549155	122549265	122556411	122556570	0,0,1	6,4,4	3,3,1	12,4,2	140	125	0.0316289699307	0.0,0.0,0.182	0.182,0.401,0.309	-0.237
ENSMUSG00000028528	Dnajc6	chr4	+	101531997	101532062	101496647	101496763	101597800	101597951	39,53,35	3,5,4	86,37,22	16,12,20	190	125	0.0317756045641	0.895,0.875,0.852	0.78,0.67,0.42	0.251
ENSMUSG00000033439	Trmt13	chr3	-	116590404	116590556	116590229	116590292	116592192	116592259	4,5,4	23,23,28	28,10,15	56,28,14	277	125	0.0322370155418	0.073,0.089,0.061	0.184,0.139,0.326	-0.142
ENSMUSG00000018501	Ncor1	chr11	-	62359760	62359934	62358854	62359015	62366963	62367159	530,533,453	109,137,108	393,256,288	135,102,93	299	125	0.0322788258863	0.67,0.619,0.637	0.549,0.512,0.564	0.1
ENSMUSG00000027457	Snph	chr2	-	151600256	151600364	151597108	151597258	151600977	151601074	3,3,1	3,10,10	16,9,2	2,3,3	233	125	0.0324408552726	0.349,0.139,0.051	0.811,0.617,0.263	-0.384
ENSMUSG00000031754	Nudt21	chr8	-	94032301	94032502	94031143	94031207	94036776	94037031	10,29,12	1,2,3	76,15,21	0,0,0	326	125	0.032471275167	0.793,0.848,0.605	1.0,1.0,1.0	-0.251
ENSMUSG00000046782	Ttc6	chr12	+	57674598	57674768	57673691	57673821	57686251	57686421	2,1,1	0,0,0	65,36,31	4,0,4	295	125	0.0328839114647	1.0,1.0,1.0	0.873,1.0,0.767	0.12
ENSMUSG00000001333	Sync	chr4	+	129306627	129306704	129306341	129306466	129308041	129308559	0,4,0	6,8,5	9,6,7	14,1,5	202	125	0.0328895480007	0.0,0.236,0.0	0.285,0.788,0.464	-0.434
ENSMUSG00000023942	Slc29a1	chr17	-	45593331	45593432	45592178	45592261	45595481	45595543	67,91,79	4,10,6	90,49,72	29,6,17	226	125	0.0334529003961	0.903,0.834,0.879	0.632,0.819,0.701	0.155
ENSMUSG00000034573	Ptpn13	chr5	+	103501366	103501912	103492222	103492310	103516327	103516423	578,576,471	42,44,36	720,535,482	82,60,70	671	125	0.0336409814869	0.719,0.709,0.709	0.621,0.624,0.562	0.11
ENSMUSG00000021495	Fam193b	chr13	-	55564519	55564580	55554216	55554448	55569704	55571120	25,20,31	0,1,1	80,35,44	2,8,5	186	125	0.0336849048913	1.0,0.931,0.954	0.964,0.746,0.855	0.107
ENSMUSG00000036834	Plch1	chr3	-	63885927	63886013	63870655	63870774	63899226	63899442	243,312,215	60,57,46	151,135,82	20,12,9	211	125	0.0338209216422	0.706,0.764,0.735	0.817,0.87,0.844	-0.109
ENSMUSG00000022228	Zscan26	chr13	-	21448166	21448484	21447785	21447894	21449440	21449516	67,88,54	27,60,39	122,78,97	39,25,22	443	125	0.0339312100277	0.412,0.293,0.281	0.469,0.468,0.554	-0.168
ENSMUSG00000026983	Il1f5	chr2	+	24279661	24279747	24277477	24277530	24280810	24280938	1,1,1	0,1,0	11,10,9	7,2,2	211	125	0.0339482460211	1.0,0.372,1.0	0.482,0.748,0.727	0.138
ENSMUSG00000045374	Wdr81	chr11	-	75444254	75444434	75440947	75442089	75444697	75444843	93,89,91	8,9,6	148,70,78	4,3,0	305	125	0.0344315958991	0.827,0.802,0.861	0.938,0.905,1.0	-0.118
ENSMUSG00000034940	Synrg	chr11	+	83986813	83986851	83985248	83985551	83987912	83987990	13,12,18	5,9,4	8,15,9	2,0,1	163	125	0.0351485945068	0.666,0.506,0.775	0.754,1.0,0.873	-0.227
ENSMUSG00000032567	Aste1	chr9	+	105402717	105402776	105401475	105401686	105403395	105403591	30,34,40	34,36,32	79,28,35	42,8,14	184	125	0.0362435359129	0.375,0.391,0.459	0.561,0.704,0.629	-0.223
ENSMUSG00000038347	Tcte2	chr17	-	13727921	13728022	13716435	13717633	13761285	13761825	14,20,18	0,2,0	45,10,16	9,4,0	226	125	0.0362435359129	1.0,0.847,1.0	0.734,0.58,1.0	0.178
ENSMUSG00000029778	Adcyap1r1	chr6	+	55491229	55491310	55484941	55485033	55494076	55494206	6,14,10	6,8,12	16,9,4	2,0,2	206	125	0.0362630116084	0.378,0.515,0.336	0.829,1.0,0.548	-0.383
ENSMUSG00000026207	Speg	chr1	+	75384038	75384068	75383136	75383179	75384655	75384745	13,7,9	2,2,3	5,3,9	8,6,7	155	125	0.0367934903376	0.84,0.738,0.708	0.335,0.287,0.509	0.385
ENSMUSG00000028104	Polr3gl	chr3	-	96582087	96582255	96580834	96580903	96594083	96594181	33,35,30	4,0,4	99,47,58	0,2,0	293	125	0.0367934903376	0.779,1.0,0.762	1.0,0.909,1.0	-0.123
ENSMUSG00000040297	Suco	chr1	-	161845559	161845580	161845302	161845358	161847204	161847310	64,71,63	183,176,126	107,50,28	137,79,47	146	125	0.0370699023234	0.23,0.257,0.3	0.401,0.351,0.338	-0.101
ENSMUSG00000015968	Cacna1d	chr14	-	30171295	30171399	30142547	30142717	30178544	30178741	2,6,4	4,2,0	16,3,1	0,1,0	229	125	0.0377856072142	0.214,0.621,1.0	1.0,0.621,1.0	-0.262
ENSMUSG00000079481	Nhsl2	chrX	+	102073781	102073974	102073351	102073479	102076161	102076293	14,16,17	1,8,0	8,6,5	0,0,1	318	125	0.0384211200903	0.846,0.44,1.0	1.0,1.0,0.663	-0.126
ENSMUSG00000056763	Cspp1	chr1	+	10104211	10104364	10095865	10096013	10108368	10108481	158,152,126	35,37,17	310,159,169	33,15,16	278	125	0.0384211200903	0.67,0.649,0.769	0.809,0.827,0.826	-0.125
ENSMUSG00000026730	Pter	chr2	+	12978159	12978617	12924100	12924198	12980292	12980558	39,40,72	7,0,4	90,15,20	2,0,0	583	125	0.0386089001682	0.544,1.0,0.794	0.906,1.0,1.0	-0.189
ENSMUSG00000032278	Paqr5	chr9	-	61968780	61968907	61963727	61963824	61972625	61972831	9,6,6	0,0,0	56,21,26	5,1,2	252	125	0.0387133221574	1.0,1.0,1.0	0.847,0.912,0.866	0.125
ENSMUSG00000022779	Top3b	chr16	+	16875071	16875155	16870786	16871055	16877831	16878016	78,81,74	68,74,78	98,24,25	122,53,67	209	125	0.0388170588919	0.407,0.396,0.362	0.325,0.213,0.182	0.148
ENSMUSG00000097814	Panct2	chr1	+	96872484	96872668	96872189	96872390	96877833	96877901	20,10,17	0,0,2	28,12,5	4,1,2	309	125	0.0395609656276	1.0,1.0,0.775	0.739,0.829,0.503	0.235
ENSMUSG00000097589	Dleu2	chr14	-	61632436	61632483	61603723	61603806	61635524	61635591	10,13,3	2,3,1	18,4,2	13,5,9	172	125	0.0396530014622	0.784,0.759,0.686	0.502,0.368,0.139	0.407
ENSMUSG00000056763	Cspp1	chr1	+	10085746	10085952	10083500	10083558	10088050	10088184	205,243,197	10,13,18	235,166,225	39,20,23	331	125	0.040145870254	0.886,0.876,0.805	0.695,0.758,0.787	0.109
ENSMUSG00000054690	Emcn	chr3	+	137391592	137391706	137379838	137379913	137403983	137404022	34,36,10	4,3,3	63,26,46	2,1,0	239	125	0.0403007690584	0.816,0.863,0.635	0.943,0.931,1.0	-0.187
ENSMUSG00000087174	5530601H04Rik	chrX	-	105043124	105043304	105038807	105039812	105044001	105044111	77,73,63	63,77,71	107,42,31	164,66,71	305	125	0.0403470625478	0.334,0.28,0.267	0.211,0.207,0.152	0.104
ENSMUSG00000058174	Gm5148	chr3	-	37716121	37716338	37714197	37715135	37724202	37724329	11,23,16	0,4,3	26,7,14	14,6,11	342	125	0.0404211667788	1.0,0.678,0.661	0.404,0.299,0.317	0.44
ENSMUSG00000071723	Gspt2	chrX	+	94639092	94639234	94638245	94638380	94640925	94641588	7,10,9	2,5,0	22,11,14	2,0,0	267	125	0.0406299850902	0.621,0.484,1.0	0.837,1.0,1.0	-0.244
ENSMUSG00000043410	Hfm1	chr5	-	106892697	106892831	106889901	106889949	106893449	106893544	19,14,20	0,2,0	28,10,7	1,4,2	259	125	0.0408362999346	1.0,0.772,1.0	0.931,0.547,0.628	0.222
ENSMUSG00000045962	Wnk1	chr6	-	119953770	119954232	119951897	119951995	119956070	119956196	149,206,147	5,15,5	110,109,102	13,24,9	587	125	0.04160558032	0.864,0.745,0.862	0.643,0.492,0.707	0.21
ENSMUSG00000037997	Parp11	chr6	+	127471547	127471668	127470701	127470830	127474235	127474311	158,146,120	49,31,41	236,116,93	32,19,15	246	125	0.0416214878196	0.621,0.705,0.598	0.789,0.756,0.759	-0.127
ENSMUSG00000032228	Tcf12	chr9	-	71943953	71944018	71885182	71885288	72015637	72015711	6,2,4	0,0,0	4,9,3	1,0,6	190	125	0.0417112715171	1.0,1.0,1.0	0.725,1.0,0.248	0.342
ENSMUSG00000034973	Dopey1	chr9	+	86548800	86548856	86545240	86545393	86550002	86550167	17,22,18	0,0,0	43,11,19	2,6,0	181	125	0.0418985465392	1.0,1.0,1.0	0.937,0.559,1.0	0.168
ENSMUSG00000032217	Rnf111	chr9	-	70502939	70503002	70475775	70476668	70503458	70503725	41,60,42	84,69,62	81,25,35	57,19,32	188	125	0.0419753161981	0.245,0.366,0.311	0.486,0.467,0.421	-0.151
ENSMUSG00000030924	2610020H08Rik	chr7	+	119799564	119799677	119794005	119794502	119805142	119805286	35,30,33	10,14,9	64,19,18	43,21,20	238	125	0.0420972104308	0.648,0.53,0.658	0.439,0.322,0.321	0.251
ENSMUSG00000020290	Xpo1	chr11	+	23268848	23268912	23267661	23268690	23271132	23271205	6,5,13	28,26,38	30,12,10	48,15,14	189	125	0.0436551532571	0.124,0.113,0.185	0.292,0.346,0.321	-0.179
ENSMUSG00000006281	Tep1	chr14	-	50860923	50861048	50860577	50860735	50862482	50862560	20,34,29	0,1,0	25,11,26	3,4,0	250	125	0.0438176381991	1.0,0.944,1.0	0.806,0.579,1.0	0.186
ENSMUSG00000063383	Zfp947	chr17	-	22163186	22163335	22150034	22150082	22165818	22166190	39,21,37	3,0,0	36,11,11	11,2,0	274	125	0.0438176381991	0.856,1.0,1.0	0.599,0.715,1.0	0.181
ENSMUSG00000023935	Spats1	chr17	-	45454090	45454211	45449434	45449550	45457157	45457319	0,1,2	3,3,0	12,3,3	0,3,0	246	125	0.0439443335655	0.0,0.145,1.0	1.0,0.337,1.0	-0.397
ENSMUSG00000086968	4933431E20Rik	chr3	-	107894860	107894992	107894050	107894208	107895642	107895812	39,40,34	5,6,5	40,25,17	2,1,0	257	125	0.0439443335655	0.791,0.764,0.768	0.907,0.924,1.0	-0.169
ENSMUSG00000015222	Map2	chr1	+	66431526	66431619	66425196	66425528	66433513	66433595	401,329,316	131,137,114	334,181,168	100,32,25	218	125	0.0440357284438	0.637,0.579,0.614	0.657,0.764,0.794	-0.128
ENSMUSG00000026672	Optn	chr2	-	5054539	5054716	5046156	5046199	5063906	5063938	9,17,13	1,1,0	17,7,7	4,2,1	302	125	0.0440357284438	0.788,0.876,1.0	0.638,0.592,0.743	0.23
ENSMUSG00000039159	Ube2h	chr6	-	30241371	30241424	30221667	30221796	30242537	30242577	9,9,9	4,1,1	20,1,5	0,0,0	178	125	0.0446045299996	0.612,0.863,0.863	1.0,1.0,1.0	-0.221
ENSMUSG00000046879	Irgm1	chr11	-	48868561	48868780	48865244	48867003	48871093	48871374	5,8,4	8,9,6	26,9,5	7,4,2	344	125	0.0446722771594	0.185,0.244,0.195	0.574,0.45,0.476	-0.292
ENSMUSG00000036916	Zfp280c	chrX	-	48593513	48593598	48591672	48591761	48594363	48594504	20,14,23	31,26,27	22,15,11	6,9,7	210	125	0.0449421543092	0.277,0.243,0.336	0.686,0.498,0.483	-0.27
ENSMUSG00000038831	Ralgps1	chr2	-	33273560	33273653	33260477	33260604	33284824	33284908	46,60,54	2,0,1	49,30,19	3,2,5	218	125	0.045205582193	0.93,1.0,0.969	0.904,0.896,0.685	0.138
ENSMUSG00000047804	Akap10	chr11	-	61903906	61904030	61900309	61900446	61909847	61909946	129,119,120	13,6,7	164,76,71	25,16,10	249	125	0.045205582193	0.833,0.909,0.896	0.767,0.705,0.781	0.128
ENSMUSG00000026730	Pter	chr2	+	12978159	12978413	12924068	12924198	12980292	12980558	7,11,19	7,0,4	27,4,9	2,0,0	379	125	0.0455640988348	0.248,1.0,0.61	0.817,1.0,1.0	-0.32
ENSMUSG00000037989	Wnk2	chr13	-	49044373	49044418	49042627	49042866	49052558	49052773	64,50,40	29,29,30	94,47,55	23,13,17	170	125	0.0464880351653	0.619,0.559,0.495	0.75,0.727,0.704	-0.169
ENSMUSG00000043940	Wdfy3	chr5	-	101935989	101936073	101930827	101931005	101937281	101937739	157,168,126	24,25,6	104,44,48	21,15,18	209	125	0.0465618360897	0.796,0.801,0.926	0.748,0.637,0.615	0.174
ENSMUSG00000029778	Adcyap1r1	chr6	+	55491226	55491310	55484941	55485033	55494076	55494206	6,23,10	6,8,12	20,8,5	2,0,2	209	125	0.0469191098523	0.374,0.632,0.333	0.857,1.0,0.599	-0.372
ENSMUSG00000021156	Zmynd11	chr13	-	9710145	9710307	9698627	9698705	9720772	9720928	919,1115,838	195,237,198	1445,487,489	371,238,180	287	125	0.0470676300446	0.672,0.672,0.648	0.629,0.471,0.542	0.117
ENSMUSG00000024843	Chka	chr19	+	3881997	3882120	3864647	3864759	3884471	3884585	14,11,12	56,31,34	40,9,13	33,22,12	248	125	0.0483435956935	0.112,0.152,0.151	0.379,0.171,0.353	-0.163
ENSMUSG00000026730	Pter	chr2	+	12974368	12974453	12924040	12924198	12980292	12980558	18,26,29	7,0,4	29,8,19	2,0,0	210	125	0.049275283427	0.605,1.0,0.812	0.896,1.0,1.0	-0.16
ENSMUSG00000038244	Mical2	chr7	+	112335328	112335430	112331895	112332039	112345245	112345353	2,0,2	12,9,8	22,8,4	36,12,19	227	125	0.0493774757838	0.084,0.0,0.121	0.252,0.269,0.104	-0.14
