# Supplementary material for: An Alternative Splicing Program for Mouse Craniofacial Development
Source: Front Physiol. 2020 Sep 4;11:1099. doi: 10.3389/fphys.2020.01099 (PMC7498679; doi:10.3389/fphys.2020.01099)
Supplement: Supplementary file 12 [file Data_Sheet_1.zip › Filtered rMATS results/SE/E11.5_Mes_MXP_vs_MNP_SE_filtered_output.txt]

GeneID	geneSymbol	chr	strand	exonStart_0base	exonEnd	upstreamES	upstreamEE	downstreamES	downstreamEE	IC_SAMPLE_1	SC_SAMPLE_1	IC_SAMPLE_2	SC_SAMPLE_2	IncFormLen	SkipFormLen	FDR	IncLevel1	IncLevel2	DeltaPSI
ENSMUSG00000041390	Mdfic	chr6	+	15738249	15738583	15721186	15721364	15770213	15771235	4,1,3	6,5,4	1,1,2	0,0,0	459	125	2.40740560819e-09	0.154,0.052,0.17	1.0,1.0,1.0	-0.875
ENSMUSG00000023886	Smoc2	chr17	+	14368907	14369094	14325534	14325706	14397520	14397623	5,5,7	0,0,0	0,2,0	2,1,2	312	125	4.61201472412e-06	1.0,1.0,1.0	0.0,0.445,0.0	0.852
ENSMUSG00000031483	Erlin2	chr8	+	27024833	27024927	27023436	27023626	27025056	27025178	5,9,7	0,0,0	9,7,8	7,3,3	219	125	1.22703828793e-05	1.0,1.0,1.0	0.423,0.571,0.604	0.467
ENSMUSG00000027523	Gnas	chr2	+	174328107	174330434	174327767	174327941	174334211	174334284	7850,7392,7012	127,124,125	9733,7738,9241	290,230,315	2452	125	1.54563975687e-05	0.759,0.752,0.741	0.631,0.632,0.599	0.13
ENSMUSG00000078546	Zfp995	chr17	-	21892580	21892822	21891469	21891838	21908048	21908196	6,3,5	0,0,0	3,6,9	3,3,2	367	125	2.24984632547e-05	1.0,1.0,1.0	0.254,0.405,0.605	0.579
ENSMUSG00000068758	Il3ra	chr14	+	14347009	14347188	14346494	14346512	14348820	14348944	4,7,6	2,3,4	3,6,1	0,0,0	304	125	5.00233121508e-05	0.451,0.49,0.381	1.0,1.0,1.0	-0.559
ENSMUSG00000056268	Dennd1b	chr1	+	139023104	139023148	138966165	138966230	139039999	139040049	4,10,11	0,0,0	14,6,9	7,2,5	169	125	6.24800334852e-05	1.0,1.0,1.0	0.597,0.689,0.571	0.381
ENSMUSG00000024773	Atg2a	chr19	+	6255100	6255271	6254589	6254666	6255408	6255538	33,60,54	4,6,6	60,50,52	0,0,0	296	125	0.000129618948902	0.777,0.809,0.792	1.0,1.0,1.0	-0.207
ENSMUSG00000026927	Sdccag3	chr2	-	26385497	26385609	26384681	26384821	26386903	26387311	29,27,27	4,3,10	24,23,15	0,0,0	237	125	0.000283057144889	0.793,0.826,0.587	1.0,1.0,1.0	-0.265
ENSMUSG00000024773	Atg2a	chr19	+	6255100	6255265	6254589	6254666	6255408	6255538	62,94,78	4,6,6	111,80,86	0,0,0	290	125	0.000530774218941	0.87,0.871,0.849	1.0,1.0,1.0	-0.137
ENSMUSG00000043410	Hfm1	chr5	-	106920962	106921076	106917323	106917627	106922812	106922910	19,24,20	3,5,4	28,12,17	0,0,0	239	125	0.000687387739778	0.768,0.715,0.723	1.0,1.0,1.0	-0.265
ENSMUSG00000039103	Nexn	chr3	-	152253611	152253803	152253050	152253129	152255284	152255311	1,0,0	8,3,7	21,9,11	25,16,13	317	125	0.000687387739778	0.047,0.0,0.0	0.249,0.182,0.25	-0.211
ENSMUSG00000090063	Dlx6os1	chr6	-	6869308	6869787	6820542	6824567	6871488	6871592	36,21,20	0,0,0	234,196,275	16,14,20	604	125	0.000687387739778	1.0,1.0,1.0	0.752,0.743,0.74	0.255
ENSMUSG00000032735	Ablim3	chr18	-	61818988	61819087	61814197	61814332	61819790	61819917	1,0,0	2,2,2	16,5,8	6,0,3	224	125	0.000689848496508	0.218,0.0,0.0	0.598,1.0,0.598	-0.659
ENSMUSG00000050357	Rltpr	chr8	+	105697560	105697641	105697216	105697438	105697867	105697945	7,2,4	1,0,2	0,1,2	12,7,2	206	125	0.00102267121299	0.809,1.0,0.548	0.0,0.08,0.378	0.633
ENSMUSG00000029456	Acad10	chr5	-	121639123	121639305	121637243	121637394	121642611	121642680	8,7,14	2,3,8	11,13,7	0,1,0	307	125	0.00102267121299	0.62,0.487,0.416	1.0,0.841,1.0	-0.439
ENSMUSG00000041064	Pif1	chr9	+	65591719	65591859	65589947	65590054	65592123	65592230	188,209,156	21,16,17	184,162,181	5,6,2	265	125	0.00142038803394	0.809,0.86,0.812	0.946,0.927,0.977	-0.123
ENSMUSG00000026927	Sdccag3	chr2	-	26385497	26386063	26384681	26384821	26386903	26387311	243,246,222	4,3,10	205,219,188	0,0,0	691	125	0.00146429247966	0.917,0.937,0.801	1.0,1.0,1.0	-0.115
ENSMUSG00000059474	Mbtd1	chr11	+	93887021	93887073	93886105	93886121	93891338	93891388	27,13,21	7,2,2	26,27,20	0,0,0	177	125	0.00273204311345	0.731,0.821,0.881	1.0,1.0,1.0	-0.189
ENSMUSG00000029647	Pan3	chr5	+	147503084	147503202	147488110	147488258	147521829	147521934	37,29,23	5,5,2	19,17,31	0,0,0	243	125	0.00273204311345	0.792,0.749,0.855	1.0,1.0,1.0	-0.201
ENSMUSG00000027939	Nup210l	chr3	+	90169293	90169382	90167733	90167926	90169989	90170094	10,9,3	0,0,0	20,5,6	3,3,2	214	125	0.00273204311345	1.0,1.0,1.0	0.796,0.493,0.637	0.358
ENSMUSG00000109293	Dcst2	chr3	+	89373222	89373316	89372647	89372775	89373424	89373580	2,7,3	0,0,0	10,6,4	1,6,1	219	125	0.00292759338388	1.0,1.0,1.0	0.851,0.363,0.695	0.364
ENSMUSG00000058013	Sept11	chr5	+	93173472	93173537	93167499	93167687	93175403	93176447	2,6,3	8,4,8	0,0,0	6,5,6	190	125	0.00365002104532	0.141,0.497,0.198	0.0,0.0,0.0	0.279
ENSMUSG00000003206	Ebi3	chr17	+	55953888	55954018	55952622	55952928	55954302	55954481	5,8,1	0,0,0	10,5,6	2,1,4	255	125	0.00365002104532	1.0,1.0,1.0	0.71,0.71,0.424	0.385
ENSMUSG00000032028	Nxpe2	chr9	-	48326090	48326821	48323040	48323102	48339513	48339622	5,9,2	0,4,2	15,2,4	0,0,0	856	125	0.00365002104532	1.0,0.247,0.127	1.0,1.0,1.0	-0.542
ENSMUSG00000029127	Zbtb49	chr5	-	38213307	38214064	38205888	38205962	38216446	38216613	16,9,4	2,5,0	9,5,9	0,0,0	882	125	0.00365002104532	0.531,0.203,1.0	1.0,1.0,1.0	-0.422
ENSMUSG00000029478	Ncor2	chr5	-	125153606	125153652	125119481	125119609	125178996	125179202	9,29,6	0,0,1	3,18,9	1,4,6	171	125	0.00396665150329	1.0,1.0,0.814	0.687,0.767,0.523	0.279
ENSMUSG00000056917	Sipa1	chr19	-	5661595	5661626	5660313	5661111	5662587	5662841	18,13,13	2,8,2	27,24,23	0,1,0	156	125	0.00400542640404	0.878,0.566,0.839	1.0,0.951,1.0	-0.223
ENSMUSG00000054702	Ap1s3	chr1	-	79623681	79623790	79614202	79614340	79625104	79625285	8,6,4	0,0,0	9,14,13	2,4,3	234	125	0.00400542640404	1.0,1.0,1.0	0.706,0.652,0.698	0.315
ENSMUSG00000066306	Numa1	chr7	+	102002294	102002336	102001414	102001659	102007485	102007780	428,545,446	364,454,419	729,540,568	384,277,350	167	125	0.00400542640404	0.468,0.473,0.443	0.587,0.593,0.548	-0.115
ENSMUSG00000011658	Fuz	chr7	+	44898502	44898700	44897519	44897624	44898775	44898871	129,121,112	15,20,19	177,134,191	10,5,8	323	125	0.00400542640404	0.769,0.701,0.695	0.873,0.912,0.902	-0.174
ENSMUSG00000035150	Eif2s3x	chrX	-	94199713	94199858	94197287	94197457	94202813	94202948	7,9,9	1,2,4	6,10,11	0,0,0	270	125	0.00436603696302	0.764,0.676,0.51	1.0,1.0,1.0	-0.35
ENSMUSG00000043410	Hfm1	chr5	-	106918376	106918489	106917323	106917627	106922812	106922910	49,41,38	3,5,4	47,33,54	0,0,0	238	125	0.00436603696302	0.896,0.812,0.833	1.0,1.0,1.0	-0.153
ENSMUSG00000047115	Fam221a	chr6	+	49385372	49385455	49382962	49383079	49388816	49390539	67,43,44	2,2,0	58,28,56	10,4,10	208	125	0.00461657661697	0.953,0.928,1.0	0.777,0.808,0.771	0.175
ENSMUSG00000029337	Fgf5	chr5	+	98261942	98262046	98254183	98254760	98275210	98277030	1,2,2	0,0,0	21,18,24	4,1,6	229	125	0.00472837195866	1.0,1.0,1.0	0.741,0.908,0.686	0.222
ENSMUSG00000057751	Megf6	chr4	+	154258859	154258994	154255995	154256124	154262513	154262639	0,1,0	6,9,10	9,4,3	12,12,8	260	125	0.00638911713091	0.0,0.051,0.0	0.265,0.138,0.153	-0.168
ENSMUSG00000041064	Pif1	chr9	+	65591686	65591859	65589947	65590054	65592123	65592230	148,149,116	21,16,17	127,111,116	5,6,2	298	125	0.00638911713091	0.747,0.796,0.741	0.914,0.886,0.961	-0.159
ENSMUSG00000072704	Smim10l1	chr6	+	133106362	133106530	133105289	133105605	133107863	133107982	18,16,15	0,1,0	22,11,14	1,6,5	293	125	0.00659181073693	1.0,0.872,1.0	0.904,0.439,0.544	0.328
ENSMUSG00000031169	Porcn	chrX	-	8203158	8203289	8201443	8201569	8205564	8205733	39,49,30	1,5,5	51,26,40	0,0,0	256	125	0.00676017130687	0.95,0.827,0.746	1.0,1.0,1.0	-0.159
ENSMUSG00000040594	Ranbp17	chr11	-	33500679	33500770	33493250	33493417	33504681	33504828	49,40,50	3,1,2	42,36,37	9,6,14	216	125	0.00697885179602	0.904,0.959,0.935	0.73,0.776,0.605	0.229
ENSMUSG00000052374	Actn2	chr13	-	12296474	12296560	12294309	12294402	12300934	12301016	4,2,2	4,1,4	37,19,6	1,2,1	211	125	0.0071186780617	0.372,0.542,0.229	0.956,0.849,0.78	-0.481
ENSMUSG00000036411	9530077C05Rik	chr9	+	22431675	22431808	22411576	22411749	22435094	22435400	14,21,4	3,5,0	16,9,11	0,0,0	258	125	0.00727131012399	0.693,0.67,1.0	1.0,1.0,1.0	-0.212
ENSMUSG00000068758	Il3ra	chr14	+	14348820	14348944	14347009	14347188	14349242	14349372	39,39,36	1,0,1	29,35,38	8,3,4	249	125	0.00745868264342	0.951,1.0,0.948	0.645,0.854,0.827	0.191
ENSMUSG00000031169	Porcn	chrX	-	8204195	8204388	8201443	8201569	8205564	8205733	57,37,36	1,5,5	39,20,17	0,0,0	318	125	0.00745868264342	0.957,0.744,0.739	1.0,1.0,1.0	-0.187
ENSMUSG00000031253	Srpx2	chrX	+	133908952	133909004	133908425	133908778	133910516	133910731	6,2,12	0,0,1	9,2,4	4,4,1	177	125	0.00761292631792	1.0,1.0,0.894	0.614,0.261,0.739	0.427
ENSMUSG00000031209	Heph	chrX	+	96459574	96459769	96456427	96456615	96462890	96463091	262,347,233	14,4,4	325,245,250	29,17,18	320	125	0.00763484469791	0.88,0.971,0.958	0.814,0.849,0.844	0.101
ENSMUSG00000030672	Mylpf	chr7	+	127211748	127211763	127209283	127209398	127212860	127212953	1,4,1	14,7,9	33,25,10	11,10,13	140	125	0.00763484469791	0.06,0.338,0.09	0.728,0.691,0.407	-0.446
ENSMUSG00000023066	Rttn	chr18	+	89108048	89108154	89103843	89104061	89109250	89109348	133,112,141	3,0,5	92,106,87	9,10,9	231	125	0.00777060544819	0.96,1.0,0.938	0.847,0.852,0.84	0.12
ENSMUSG00000015790	Surf1	chr2	-	26915954	26916006	26915431	26915514	26916256	26916300	32,18,41	0,0,1	30,28,43	4,1,9	177	125	0.00869727168769	1.0,1.0,0.967	0.841,0.952,0.771	0.134
ENSMUSG00000031196	F8	chrX	-	75296089	75296299	75285366	75288379	75316508	75316659	8,6,6	0,0,0	17,12,9	3,0,5	335	125	0.00874474317196	1.0,1.0,1.0	0.679,1.0,0.402	0.306
ENSMUSG00000038774	Ascc3	chr10	+	50607919	50608070	50604750	50604882	50617711	50618271	66,109,70	8,7,2	90,67,78	0,2,0	276	125	0.00886610320598	0.789,0.876,0.941	1.0,0.938,1.0	-0.111
ENSMUSG00000038260	Trpm4	chr7	-	45327271	45327452	45326976	45327140	45333381	45333452	36,43,40	10,6,2	43,28,33	0,0,2	306	125	0.00886610320598	0.595,0.745,0.891	1.0,1.0,0.871	-0.213
ENSMUSG00000087368	BC065397	chrX	+	136760417	136760575	136759855	136759918	136788520	136788617	27,48,28	7,2,2	55,31,54	1,0,0	283	125	0.00940096272899	0.63,0.914,0.861	0.96,1.0,1.0	-0.185
ENSMUSG00000038777	Sema6c	chr3	+	95162614	95162663	95160504	95160712	95163431	95163521	11,11,13	5,3,2	14,9,17	1,0,0	174	125	0.00948557663139	0.612,0.725,0.824	0.91,1.0,1.0	-0.25
ENSMUSG00000022747	St3gal6	chr16	-	58523501	58523672	58507447	58507614	58524123	58524169	20,23,29	4,5,0	14,22,10	0,0,0	296	125	0.00992629479174	0.679,0.66,1.0	1.0,1.0,1.0	-0.22
ENSMUSG00000024050	Wiz	chr17	-	32378839	32379118	32367823	32368147	32381055	32381156	7,3,6	1,1,7	4,5,8	0,1,0	404	125	0.0100826752235	0.684,0.481,0.21	1.0,0.607,1.0	-0.411
ENSMUSG00000027939	Nup210l	chr3	+	90210353	90210458	90207282	90207484	90211916	90212017	5,6,7	4,3,0	6,8,5	0,0,0	230	125	0.0112157950584	0.405,0.521,1.0	1.0,1.0,1.0	-0.358
ENSMUSG00000036834	Plch1	chr3	-	63885927	63886013	63870655	63870774	63899226	63899442	3,13,6	1,1,0	1,3,4	3,2,3	211	125	0.0117249493386	0.64,0.885,1.0	0.165,0.471,0.441	0.483
ENSMUSG00000045576	St7l	chr3	+	104880923	104880963	104874826	104874942	104882792	104882871	13,22,9	115,122,114	30,24,26	78,99,80	165	125	0.0124015843739	0.079,0.12,0.056	0.226,0.155,0.198	-0.108
ENSMUSG00000018654	Ikzf1	chr11	+	11761218	11761353	11754006	11754174	11768880	11772112	22,15,7	0,0,0	32,13,10	6,1,1	260	125	0.0124169366131	1.0,1.0,1.0	0.719,0.862,0.828	0.197
ENSMUSG00000028519	Dab1	chr4	+	104680069	104680108	104679452	104679572	104688382	104688442	10,8,4	8,2,3	5,4,2	1,0,0	164	125	0.0132954173958	0.488,0.753,0.504	0.792,1.0,1.0	-0.349
ENSMUSG00000002006	Pdzd4	chrX	-	73799833	73800087	73798193	73798292	73824281	73824969	111,101,92	1,0,1	107,74,70	6,1,7	379	125	0.0132954173958	0.973,1.0,0.968	0.855,0.961,0.767	0.119
ENSMUSG00000032595	Cdhr4	chr9	+	107997252	107997403	107996880	107997020	107997488	107997709	7,5,11	0,1,0	22,12,12	4,4,5	276	125	0.0134056932762	1.0,0.694,1.0	0.714,0.576,0.521	0.294
ENSMUSG00000028555	Ttc39a	chr4	+	109443507	109443624	109442696	109442811	109444081	109444745	43,49,44	6,1,3	75,102,81	0,0,0	242	125	0.0146799346383	0.787,0.962,0.883	1.0,1.0,1.0	-0.123
ENSMUSG00000030086	Chchd6	chr6	-	89567586	89567731	89419747	89419818	89595458	89595652	21,9,24	0,0,0	15,18,21	5,0,3	270	125	0.0153414639044	1.0,1.0,1.0	0.581,1.0,0.764	0.218
ENSMUSG00000035121	Neil2	chr14	-	63188440	63188781	63186037	63186234	63193423	63193541	2,7,5	0,0,0	11,5,2	2,0,4	466	125	0.0182490614168	1.0,1.0,1.0	0.596,1.0,0.118	0.429
ENSMUSG00000028487	Bnc2	chr4	-	84291263	84291325	84277905	84277939	84291692	84291868	0,0,0	19,7,9	3,4,3	14,7,19	187	125	0.0185320601016	0.0,0.0,0.0	0.125,0.276,0.095	-0.165
ENSMUSG00000018654	Ikzf1	chr11	+	11758194	11758317	11754006	11754174	11768880	11769798	8,9,10	0,0,0	7,15,15	6,1,1	248	125	0.0189927609975	1.0,1.0,1.0	0.37,0.883,0.883	0.288
ENSMUSG00000078700	D030028A08Rik	chr11	+	96959339	96959451	96958852	96959024	96959553	96960062	7,4,6	1,0,0	12,1,10	5,1,2	237	125	0.0190208214995	0.787,1.0,1.0	0.559,0.345,0.725	0.386
ENSMUSG00000047221	Fam185a	chr5	+	21429723	21429833	21424957	21425576	21433690	21434594	38,45,41	0,0,0	51,58,35	4,4,3	235	125	0.0190208214995	1.0,1.0,1.0	0.871,0.885,0.861	0.128
ENSMUSG00000028487	Bnc2	chr4	-	84291259	84291325	84277905	84277939	84291692	84291868	0,0,0	19,7,9	3,4,3	14,7,19	191	125	0.0190208214995	0.0,0.0,0.0	0.123,0.272,0.094	-0.163
ENSMUSG00000033419	Snap91	chr9	-	86798537	86798699	86783299	86783434	86798829	86798844	3,4,4	0,13,8	4,4,2	0,0,1	287	125	0.0190208214995	1.0,0.118,0.179	1.0,1.0,0.466	-0.39
ENSMUSG00000040505	Abcg5	chr17	-	84672153	84672293	84671121	84671251	84673522	84673655	16,18,23	5,3,1	21,19,33	0,1,0	265	125	0.0191091737158	0.602,0.739,0.916	1.0,0.9,1.0	-0.214
ENSMUSG00000018126	Baiap2l2	chr15	-	79259187	79259395	79258803	79258847	79259651	79259774	99,88,113	2,5,6	60,38,51	0,0,0	333	125	0.0195909782927	0.949,0.869,0.876	1.0,1.0,1.0	-0.102
ENSMUSG00000032386	Trip4	chr9	-	65896696	65896930	65884927	65885247	65908438	65908794	12,6,12	2,5,0	15,5,2	0,0,0	359	125	0.0215599807868	0.676,0.295,1.0	1.0,1.0,1.0	-0.343
ENSMUSG00000033767	D930015E06Rik	chr3	-	83909151	83909334	83906346	83906425	83910368	83910508	419,478,420	165,154,151	526,466,473	128,96,104	308	125	0.0223002246592	0.508,0.557,0.53	0.625,0.663,0.649	-0.114
ENSMUSG00000063077	Kif1b	chr4	-	149261159	149261201	149257869	149258081	149262135	149262278	0,0,0	6,11,13	5,2,2	16,7,7	167	125	0.0224543668871	0.0,0.0,0.0	0.19,0.176,0.176	-0.181
ENSMUSG00000071553	Cpa2	chr6	+	30551965	30552056	30550744	30550855	30554163	30554363	42,37,65	4,2,4	71,69,105	0,0,0	216	125	0.0252641952449	0.859,0.915,0.904	1.0,1.0,1.0	-0.107
ENSMUSG00000019796	Lrp11	chr10	+	7596103	7596264	7589816	7590613	7608543	7608639	11,5,4	5,1,2	5,3,4	1,0,0	286	125	0.0252641952449	0.49,0.686,0.466	0.686,1.0,1.0	-0.348
ENSMUSG00000038866	Zcchc2	chr1	+	106018218	106018302	106015998	106016093	106019847	106019905	40,50,39	4,12,5	41,51,43	3,0,1	209	125	0.0252641952449	0.857,0.714,0.823	0.891,1.0,0.963	-0.153
ENSMUSG00000056486	Chn1	chr2	-	73710454	73710486	73659679	73659757	73716363	73716419	4,8,7	1,1,0	3,1,1	2,2,2	157	125	0.026017651284	0.761,0.864,1.0	0.544,0.285,0.285	0.504
ENSMUSG00000027951	Adar	chr3	+	89734841	89736273	89715021	89715150	89737989	89738173	238,243,187	7,2,0	232,227,238	0,0,0	1557	125	0.0267440818344	0.732,0.907,1.0	1.0,1.0,1.0	-0.12
ENSMUSG00000021098	4930447C04Rik	chr12	-	72894983	72895045	72892803	72892979	72898486	72898533	0,0,1	14,15,8	7,4,1	12,16,14	187	125	0.0267620563965	0.0,0.0,0.077	0.281,0.143,0.046	-0.131
ENSMUSG00000040782	Rfwd2	chr1	+	159288904	159289040	159284547	159284662	159306572	159306598	6,9,4	1,0,0	4,5,5	2,3,1	261	125	0.0267620563965	0.742,1.0,1.0	0.489,0.444,0.705	0.368
ENSMUSG00000086938	4930481A15Rik	chr19	+	5415007	5415099	5406814	5407083	5415606	5415812	13,9,8	1,0,1	8,8,8	3,4,3	217	125	0.0267620563965	0.882,1.0,0.822	0.606,0.535,0.606	0.319
ENSMUSG00000030922	Lyrm1	chr7	+	119909670	119909962	119895869	119895890	119914172	119914265	29,32,31	2,6,1	34,31,29	0,0,1	417	125	0.0267620563965	0.813,0.615,0.903	1.0,1.0,0.897	-0.189
ENSMUSG00000029127	Zbtb49	chr5	-	38213307	38214383	38205888	38205962	38216446	38216613	54,63,60	2,5,0	51,37,51	0,0,0	1201	125	0.0267620563965	0.738,0.567,1.0	1.0,1.0,1.0	-0.232
ENSMUSG00000028035	Dnajb4	chr3	-	152193376	152193618	152186414	152186983	152209834	152210083	97,81,89	0,2,0	117,73,74	0,8,6	367	125	0.028250777819	1.0,0.932,1.0	1.0,0.757,0.808	0.122
ENSMUSG00000039577	Nphp4	chr4	+	152546945	152547126	152538822	152539010	152551803	152551929	13,12,14	2,0,5	25,26,16	0,0,0	306	125	0.0288262184341	0.726,1.0,0.534	1.0,1.0,1.0	-0.247
ENSMUSG00000013878	Rnf170	chr8	+	26138868	26138979	26129046	26129155	26140810	26141078	4,4,6	3,2,1	11,9,4	2,0,0	236	125	0.0296172449637	0.414,0.514,0.761	0.744,1.0,1.0	-0.352
ENSMUSG00000029823	Luc7l2	chr6	+	38565654	38565722	38559203	38559304	38570509	38570604	19,13,13	4,5,0	24,10,22	0,1,0	193	125	0.0298612241704	0.755,0.627,1.0	1.0,0.866,1.0	-0.161
ENSMUSG00000020593	Lpin1	chr12	-	16584507	16584651	16580703	16580904	16589717	16589770	2,8,7	11,6,7	2,0,0	9,5,4	269	125	0.0298612241704	0.078,0.383,0.317	0.094,0.0,0.0	0.228
ENSMUSG00000056900	Usp13	chr3	+	32905289	32905464	32901954	32902108	32914098	32914221	62,66,55	10,14,6	54,47,37	2,2,1	300	125	0.0298612241704	0.721,0.663,0.793	0.918,0.907,0.939	-0.196
ENSMUSG00000035778	Ggta1	chr2	-	35414218	35414284	35413325	35413427	35432513	35432632	11,12,7	3,2,3	11,11,7	1,0,0	191	125	0.0298612241704	0.706,0.797,0.604	0.878,1.0,1.0	-0.257
ENSMUSG00000028538	St3gal3	chr4	-	118054649	118054697	118014704	118014797	118107548	118107693	47,64,31	0,5,7	65,47,52	1,0,0	173	125	0.0298612241704	1.0,0.902,0.762	0.979,1.0,1.0	-0.105
ENSMUSG00000022701	Ccdc191	chr16	+	43892152	43892191	43889799	43890038	43898089	43898231	5,12,4	26,14,24	1,2,1	27,22,29	164	125	0.0300666318622	0.128,0.395,0.113	0.027,0.065,0.026	0.173
ENSMUSG00000087368	BC065397	chrX	+	136761990	136762088	136759855	136759918	136788520	136788617	32,53,33	7,2,2	37,25,41	1,0,0	223	125	0.0306477947167	0.719,0.937,0.902	0.954,1.0,1.0	-0.132
ENSMUSG00000031169	Porcn	chrX	-	8204195	8204388	8201175	8201276	8205564	8205733	58,37,36	3,4,2	39,20,17	9,9,6	318	125	0.0319267156708	0.884,0.784,0.876	0.63,0.466,0.527	0.307
ENSMUSG00000038290	Smg6	chr11	+	74945521	74945632	74925822	74926003	74981851	74981913	8,1,2	9,3,8	5,7,7	1,1,2	236	125	0.0319267156708	0.32,0.15,0.117	0.726,0.788,0.65	-0.526
ENSMUSG00000022391	Rangap1	chr15	-	81729216	81729264	81721898	81722026	81729711	81729919	4,8,8	0,0,1	10,7,4	5,3,0	173	125	0.0319473976989	1.0,1.0,0.853	0.591,0.628,1.0	0.211
ENSMUSG00000040016	Ptger3	chr3	+	157641720	157641809	157604964	157605144	157643874	157644756	8,5,11	1,0,0	11,9,26	3,3,4	214	125	0.0343911757683	0.824,1.0,1.0	0.682,0.637,0.792	0.238
ENSMUSG00000027520	Zdbf2	chr1	+	63275095	63275178	63273264	63273472	63277930	63277983	0,0,0	4,5,9	2,5,2	12,10,8	208	125	0.0343911757683	0.0,0.0,0.0	0.091,0.231,0.131	-0.151
ENSMUSG00000024011	Pi16	chr17	+	29326847	29327633	29326273	29326362	29327837	29327970	5,8,8	0,0,0	3,1,6	3,0,1	911	125	0.0355531082275	1.0,1.0,1.0	0.121,1.0,0.452	0.476
ENSMUSG00000019564	Arid3a	chr10	+	79930634	79931288	79927340	79927400	79931765	79932078	99,110,104	0,0,0	83,106,90	2,4,2	779	125	0.0358081698267	1.0,1.0,1.0	0.869,0.81,0.878	0.148
ENSMUSG00000038836	Agbl3	chr6	+	34793881	34793989	34785190	34785376	34798193	34798332	18,15,9	2,5,3	12,4,7	0,1,0	233	125	0.0358081698267	0.828,0.617,0.617	1.0,0.682,1.0	-0.207
ENSMUSG00000030922	Lyrm1	chr7	+	119909803	119909962	119895860	119895890	119914172	119914265	33,38,34	2,6,1	42,38,35	0,0,1	284	125	0.037876293516	0.879,0.736,0.937	1.0,1.0,0.939	-0.129
ENSMUSG00000040473	Cfap69	chr5	-	5644423	5644500	5640128	5640227	5646935	5647045	6,2,15	1,0,0	5,3,7	5,2,0	202	125	0.0381723799919	0.788,1.0,1.0	0.382,0.481,1.0	0.308
ENSMUSG00000024039	Cbs	chr17	-	31614528	31614570	31612622	31613293	31615473	31615558	5,3,5	5,12,8	2,0,1	15,7,19	167	125	0.0381723799919	0.428,0.158,0.319	0.091,0.0,0.038	0.259
ENSMUSG00000035953	Tmem55b	chr14	-	50929005	50929058	50927865	50928037	50929583	50929690	5,4,8	0,4,3	5,8,4	1,0,0	178	125	0.0383979402457	1.0,0.413,0.652	0.778,1.0,1.0	-0.238
ENSMUSG00000029823	Luc7l2	chr6	+	38568846	38568917	38559203	38559304	38570509	38570604	14,18,16	4,5,0	16,10,15	0,1,0	196	125	0.0405148757138	0.691,0.697,1.0	1.0,0.864,1.0	-0.159
ENSMUSG00000038271	Iffo1	chr6	+	125151794	125152771	125151384	125151525	125153409	125153502	5,6,1	4,0,1	15,3,16	0,1,0	1102	125	0.0416216401217	0.124,1.0,0.102	1.0,0.254,1.0	-0.343
ENSMUSG00000011658	Fuz	chr7	+	44898515	44898700	44897519	44897624	44898775	44898871	49,40,49	15,20,19	54,49,71	10,5,8	310	125	0.0417346554553	0.568,0.446,0.51	0.685,0.798,0.782	-0.247
ENSMUSG00000027673	Ndufb5	chr3	+	32746447	32746514	32737070	32737205	32751028	32751230	3,2,3	9,1,5	1,0,0	8,3,2	192	125	0.0421245228695	0.178,0.566,0.281	0.075,0.0,0.0	0.317
ENSMUSG00000107008	Gm2762	chr13	+	53395717	53395785	53395284	53395395	53397898	53397974	3,1,0	12,22,14	8,3,8	10,11,19	193	125	0.0424180288953	0.139,0.029,0.0	0.341,0.15,0.214	-0.179
ENSMUSG00000013878	Rnf170	chr8	+	26135628	26135702	26129046	26129155	26140810	26140967	2,3,4	3,2,1	6,7,2	2,0,0	199	125	0.0431480624491	0.295,0.485,0.715	0.653,1.0,1.0	-0.386
ENSMUSG00000037211	Spry1	chr3	+	37640519	37640808	37639946	37640064	37642554	37644598	17,23,34	1,1,1	28,22,25	6,3,9	414	125	0.0431480624491	0.837,0.874,0.911	0.585,0.689,0.456	0.297
ENSMUSG00000063659	Zbtb18	chr1	+	177444738	177444822	177443215	177443341	177447088	177447096	24,23,18	3,2,2	6,5,5	5,4,3	209	125	0.0431480624491	0.827,0.873,0.843	0.418,0.428,0.499	0.399
ENSMUSG00000027955	Fam198b	chr3	+	79885987	79887130	79884532	79884690	79908588	79908803	20,18,10	0,0,1	28,20,22	2,1,3	1268	125	0.0431480624491	1.0,1.0,0.496	0.58,0.663,0.42	0.278
ENSMUSG00000044966	Fbxo48	chr11	+	16952255	16952464	16951374	16951431	16953141	16953681	6,11,5	3,3,2	10,15,10	2,0,0	334	125	0.0433693239206	0.428,0.578,0.483	0.652,1.0,1.0	-0.388
ENSMUSG00000061816	Myl1	chr1	-	66934245	66934273	66930185	66930329	66934517	66934542	0,0,1	6,2,1	13,16,2	31,10,15	153	125	0.0437046374535	0.0,0.0,0.45	0.255,0.567,0.098	-0.157
ENSMUSG00000030792	Dkkl1	chr7	-	45211400	45211570	45210330	45210471	45211755	45212123	10,10,4	0,3,3	1,2,1	0,0,0	295	125	0.0456600101491	1.0,0.585,0.361	1.0,1.0,1.0	-0.351
ENSMUSG00000026792	Lrsam1	chr2	-	32957248	32957293	32955180	32955249	32959516	32959613	2,0,0	15,2,4	1,6,2	4,0,3	170	125	0.0467539494841	0.089,0.0,0.0	0.155,1.0,0.329	-0.465
ENSMUSG00000047221	Fam185a	chr5	+	21438699	21438838	21433690	21433783	21455781	21455877	19,25,28	2,0,0	21,28,17	1,3,9	264	125	0.046769591455	0.818,1.0,1.0	0.909,0.815,0.472	0.207
ENSMUSG00000028015	Ctso	chr3	+	81946313	81946435	81942192	81942332	81951372	81951536	37,19,20	1,0,0	38,25,23	0,8,2	247	125	0.046769591455	0.949,1.0,1.0	1.0,0.613,0.853	0.161
ENSMUSG00000024074	Crim1	chr17	+	78281245	78281366	78237741	78237915	78313123	78313306	8,10,8	0,0,1	2,3,5	1,0,9	246	125	0.0481974935517	1.0,1.0,0.803	0.504,1.0,0.22	0.36
ENSMUSG00000028020	Glrb	chr3	-	80908786	80908938	80879625	80879732	80911967	80912118	7,14,6	12,20,18	1,8,8	48,42,34	277	125	0.0492501529352	0.208,0.24,0.131	0.009,0.079,0.096	0.132
