# Supplementary material for: An Alternative Splicing Program for Mouse Craniofacial Development
Source: Front Physiol. 2020 Sep 4;11:1099. doi: 10.3389/fphys.2020.01099 (PMC7498679; doi:10.3389/fphys.2020.01099)
Supplement: Supplementary file 12 [file Data_Sheet_1.zip › Filtered rMATS results/SE/E11.5_Ect_FNP_vs_MNP_SE_filtered_output.txt]

GeneID	geneSymbol	chr	strand	exonStart_0base	exonEnd	upstreamES	upstreamEE	downstreamES	downstreamEE	IC_SAMPLE_1	SC_SAMPLE_1	IC_SAMPLE_2	SC_SAMPLE_2	IncFormLen	SkipFormLen	FDR	IncLevel1	IncLevel2	DeltaPSI
ENSMUSG00000087396	4933407K13Rik	chrX	-	75709243	75710703	75706931	75708459	75727457	75727518	5,1,6	0,0,0	10,4,7	2,2,3	1585	125	3.33124854368e-08	1.0,1.0,1.0	0.283,0.136,0.155	0.809
ENSMUSG00000028329	Xpa	chr4	-	46180206	46180398	46175221	46175415	46183117	46183235	47,41,38	171,148,154	126,104,95	164,198,123	317	125	1.16885383309e-06	0.098,0.098,0.089	0.233,0.172,0.233	-0.118
ENSMUSG00000028108	Ecm1	chr3	-	95735846	95736221	95734822	95734910	95736471	95736791	7,2,2	4,2,1	4,8,3	0,0,0	500	125	2.51715262525e-06	0.304,0.2,0.333	1.0,1.0,1.0	-0.721
ENSMUSG00000042331	Specc1	chr11	+	62117699	62119282	62076994	62077236	62128199	62128407	280,274,289	10,10,6	196,218,149	0,0,0	1708	125	2.51715262525e-06	0.672,0.667,0.779	1.0,1.0,1.0	-0.294
ENSMUSG00000060336	Zfp937	chr2	+	150237028	150237089	150236691	150236818	150238242	150240725	110,93,89	1,1,1	85,42,61	7,9,11	186	125	4.68218877094e-06	0.987,0.984,0.984	0.891,0.758,0.788	0.173
ENSMUSG00000072964	Bhlhb9	chrX	+	135848677	135848739	135845854	135845953	135885348	135886926	4,10,6	0,0,1	2,4,5	3,7,7	187	125	8.31389481433e-06	1.0,1.0,0.8	0.308,0.276,0.323	0.631
ENSMUSG00000069601	Ank3	chr10	+	69993544	69993762	69989934	69992475	69994371	69994446	1,5,3	4,2,1	12,5,1	0,0,0	343	125	8.31389481433e-06	0.084,0.477,0.522	1.0,1.0,1.0	-0.639
ENSMUSG00000022020	Naa16	chr14	-	79350688	79350830	79344894	79345108	79351372	79351501	72,46,64	106,67,86	110,124,97	63,74,52	267	125	1.00869315886e-05	0.241,0.243,0.258	0.45,0.44,0.466	-0.205
ENSMUSG00000032480	Dhx30	chr9	-	110115035	110115211	110112970	110113090	110115490	110115582	421,328,339	35,29,24	434,371,333	8,8,11	301	125	4.51095830486e-05	0.833,0.824,0.854	0.957,0.951,0.926	-0.108
ENSMUSG00000002769	Gnmt	chr17	-	46726268	46726411	46726060	46726182	46726605	46726716	12,6,14	3,2,6	10,9,8	0,0,0	268	125	4.69737649378e-05	0.651,0.583,0.521	1.0,1.0,1.0	-0.415
ENSMUSG00000015937	H2afy	chr13	-	56084195	56084285	56074358	56074392	56096123	56096234	3,6,10	3,6,5	11,10,9	1,0,0	215	125	7.0194297873e-05	0.368,0.368,0.538	0.865,1.0,1.0	-0.53
ENSMUSG00000040774	Cept1	chr3	-	106520008	106520093	106505720	106505852	106531136	106531278	5,7,4	4,2,2	4,4,4	0,0,0	210	125	0.000136884800109	0.427,0.676,0.543	1.0,1.0,1.0	-0.451
ENSMUSG00000052942	Glis3	chr19	-	28540200	28540408	28530872	28531986	28665752	28666236	12,9,16	7,6,7	12,9,6	1,0,0	333	125	0.000181018051562	0.392,0.36,0.462	0.818,1.0,1.0	-0.535
ENSMUSG00000044024	Rell2	chr18	+	37957088	37957155	37956928	37956994	37957588	37957774	15,6,8	0,0,0	12,13,6	8,1,4	192	125	0.000181018051562	1.0,1.0,1.0	0.494,0.894,0.494	0.373
ENSMUSG00000026890	Lhx6	chr2	-	36087367	36087471	36081952	36084075	36090961	36091136	0,0,0	1,1,4	7,5,7	9,3,5	229	125	0.000341154542453	0.0,0.0,0.0	0.298,0.476,0.433	-0.402
ENSMUSG00000059119	Nap1l4	chr7	-	143524160	143524280	143520383	143520440	143527165	143527311	5,7,15	0,0,0	14,15,13	3,8,1	245	125	0.000345192310011	1.0,1.0,1.0	0.704,0.489,0.869	0.313
ENSMUSG00000023009	Nckap5l	chr15	-	99436026	99436087	99434039	99434189	99457631	99457748	53,41,40	0,0,0	53,45,42	2,4,12	186	125	0.000454215202922	1.0,1.0,1.0	0.947,0.883,0.702	0.156
ENSMUSG00000056737	Capg	chr6	+	72549729	72549868	72549450	72549501	72555272	72555308	36,22,21	81,69,70	117,68,66	129,83,83	264	125	0.000659443579395	0.174,0.131,0.124	0.3,0.279,0.274	-0.141
ENSMUSG00000008200	Fnbp4	chr2	+	90767852	90767955	90767407	90767541	90768515	90768700	132,125,98	235,201,247	285,220,256	272,231,316	228	125	0.000667336610561	0.235,0.254,0.179	0.365,0.343,0.308	-0.116
ENSMUSG00000038569	Rad9b	chr5	-	122352543	122352614	122351258	122351373	122354138	122354233	10,4,3	0,0,0	6,7,3	2,1,6	196	125	0.000667336610561	1.0,1.0,1.0	0.657,0.817,0.242	0.428
ENSMUSG00000036902	Neto2	chr8	-	85663407	85663431	85663178	85663306	85669533	85669782	117,108,118	6,2,2	75,78,56	12,8,13	149	125	0.000667336610561	0.942,0.978,0.98	0.84,0.891,0.783	0.129
ENSMUSG00000086970	Bcas1os1	chr2	+	170406101	170406470	170405180	170405480	170406605	170407175	15,6,6	0,0,0	7,14,2	5,4,0	494	125	0.000718122887421	1.0,1.0,1.0	0.262,0.47,1.0	0.423
ENSMUSG00000025871	4833439L19Rik	chr13	-	54564184	54564272	54559197	54559324	54565181	54565356	1,0,0	8,6,3	4,4,3	5,3,2	213	125	0.00149625883174	0.068,0.0,0.0	0.319,0.439,0.468	-0.386
ENSMUSG00000029470	P2rx4	chr5	+	122724593	122724674	122719129	122719226	122724989	122725131	22,11,16	0,0,0	15,16,13	3,2,4	206	125	0.00194552788976	1.0,1.0,1.0	0.752,0.829,0.664	0.252
ENSMUSG00000041607	Mbp	chr18	+	82561777	82561855	82554462	82554750	82572824	82572926	4,1,4	4,4,3	0,0,0	3,3,10	203	125	0.00198202016271	0.381,0.133,0.451	0.0,0.0,0.0	0.322
ENSMUSG00000058883	Zfp708	chr13	-	67074832	67074916	67069400	67071528	67081449	67081545	2,4,8	4,1,2	13,9,4	0,0,0	209	125	0.00198202016271	0.23,0.705,0.705	1.0,1.0,1.0	-0.453
ENSMUSG00000041890	Git2	chr5	-	114737347	114737437	114733860	114733943	114739032	114739281	202,157,179	86,61,47	145,125,125	114,95,82	215	125	0.00264278193619	0.577,0.599,0.689	0.425,0.433,0.47	0.179
ENSMUSG00000059475	Zfp426	chr9	-	20486329	20486425	20478132	20478279	20492385	20492711	5,6,6	0,0,0	7,10,2	5,0,6	221	125	0.00272474230691	1.0,1.0,1.0	0.442,1.0,0.159	0.466
ENSMUSG00000037994	Slc9b2	chr3	+	135318279	135318460	135307730	135307781	135321885	135322056	6,8,15	2,3,2	14,17,20	0,0,0	306	125	0.00272474230691	0.551,0.521,0.754	1.0,1.0,1.0	-0.391
ENSMUSG00000087578	Ccdc142os	chr6	-	83107742	83107914	83106866	83107190	83108883	83108987	7,9,16	0,0,0	7,12,6	7,3,0	297	125	0.00275073002568	1.0,1.0,1.0	0.296,0.627,1.0	0.359
ENSMUSG00000033192	Lpcat2	chr8	+	92879399	92879454	92875554	92875589	92886565	92886648	17,12,22	6,0,5	25,8,21	0,0,0	180	125	0.00275073002568	0.663,1.0,0.753	1.0,1.0,1.0	-0.195
ENSMUSG00000020100	Slc29a3	chr10	-	60720860	60721023	60715228	60716490	60723763	60723990	94,87,86	8,4,4	91,77,81	1,0,0	288	125	0.00317054263771	0.836,0.904,0.903	0.975,1.0,1.0	-0.111
ENSMUSG00000052707	Tnrc6a	chr7	+	123175425	123175458	123174143	123174319	123176823	123176904	178,177,162	18,21,14	124,140,125	48,31,26	158	125	0.0033637224071	0.887,0.87,0.902	0.671,0.781,0.792	0.138
ENSMUSG00000030876	Mettl9	chr7	+	121052086	121052296	121034444	121034975	121076129	121076835	8,11,15	0,1,0	17,26,24	2,6,9	335	125	0.00367717102265	1.0,0.804,1.0	0.76,0.618,0.499	0.309
ENSMUSG00000032735	Ablim3	chr18	-	61816921	61816969	61814197	61814332	61819790	61819917	0,0,0	5,2,1	5,7,0	4,12,2	173	125	0.00367717102265	0.0,0.0,0.0	0.475,0.297,0.0	-0.257
ENSMUSG00000096401	Gm21811	chr8	+	20147548	20147716	20145519	20145639	20151480	20151665	161,140,147	28,28,40	158,118,125	80,48,59	293	125	0.00367717102265	0.71,0.681,0.611	0.457,0.512,0.475	0.186
ENSMUSG00000040189	Ccdc114	chr7	+	45947985	45948060	45947622	45947720	45948140	45948872	6,6,11	1,0,0	4,3,1	1,1,6	200	125	0.00367717102265	0.789,1.0,1.0	0.714,0.652,0.094	0.443
ENSMUSG00000045031	Cetn4	chr3	-	37309344	37309482	37308621	37309181	37310292	37310439	15,7,9	0,0,0	10,19,12	0,5,4	263	125	0.00367717102265	1.0,1.0,1.0	1.0,0.644,0.588	0.256
ENSMUSG00000022094	Slc39a14	chr14	-	70315663	70315833	70310855	70310975	70316437	70316624	10,7,8	0,0,1	8,4,2	1,3,2	295	125	0.0043545299034	1.0,1.0,0.772	0.772,0.361,0.298	0.447
ENSMUSG00000024462	Gabbr1	chr17	+	37049776	37049797	37048420	37048606	37050998	37051159	13,1,4	2,0,0	0,2,3	5,1,3	146	125	0.00529816279575	0.848,1.0,1.0	0.0,0.631,0.461	0.585
ENSMUSG00000054580	Pla2r1	chr2	-	60534722	60535103	60530366	60530540	60553009	60553308	233,171,173	8,7,12	135,119,112	0,2,1	506	125	0.00581973771824	0.878,0.858,0.781	1.0,0.936,0.965	-0.128
ENSMUSG00000030322	Mbd4	chr6	-	115845542	115845617	115845313	115845448	115848905	115849732	106,100,100	6,7,4	125,92,76	24,16,14	200	125	0.0060960151508	0.917,0.899,0.94	0.765,0.782,0.772	0.146
ENSMUSG00000027634	Ndrg3	chr2	-	156987675	156987798	156970060	156970138	156991761	156991996	3,1,4	1,2,1	1,0,0	5,4,6	248	125	0.00653701051514	0.602,0.201,0.668	0.092,0.0,0.0	0.46
ENSMUSG00000031729	Ist1	chr8	-	109675375	109676850	109671328	109672641	109682106	109682194	552,527,553	9,3,8	582,500,456	1,1,1	1600	125	0.00678822797041	0.827,0.932,0.844	0.978,0.975,0.973	-0.108
ENSMUSG00000068037	Mas1	chr17	-	12854301	12854333	12848076	12848120	12854436	12854460	7,10,8	6,0,3	4,9,4	0,0,0	157	125	0.00698291072732	0.482,1.0,0.68	1.0,1.0,1.0	-0.279
ENSMUSG00000062175	Tgif2	chr2	+	156847023	156847142	156844155	156844381	156847604	156847674	2,1,3	2,0,7	6,4,9	0,1,0	244	125	0.00702913866979	0.339,1.0,0.18	1.0,0.672,1.0	-0.384
ENSMUSG00000074513	Arfip1	chr3	-	84519481	84519703	84497735	84497891	84534586	84534695	8,3,9	3,2,1	2,5,5	0,0,0	347	125	0.00728545594716	0.49,0.351,0.764	1.0,1.0,1.0	-0.465
ENSMUSG00000058486	Wdr91	chr6	-	34909676	34909827	34909446	34909540	34910509	34910563	11,9,5	5,1,4	12,7,6	0,0,1	276	125	0.00728545594716	0.499,0.803,0.361	1.0,1.0,0.731	-0.356
ENSMUSG00000051431	Gpr87	chr3	-	59184385	59184517	59178922	59180048	59194863	59195104	39,22,10	0,0,0	17,16,9	0,4,4	257	125	0.00730598908256	1.0,1.0,1.0	1.0,0.661,0.523	0.272
ENSMUSG00000040112	Mrps35	chr6	+	147055851	147055991	147048133	147048301	147070553	147073991	3,1,2	1,3,1	12,2,3	1,0,0	265	125	0.00736848443738	0.586,0.136,0.485	0.85,1.0,1.0	-0.548
ENSMUSG00000058454	Dhcr7	chr7	+	143830138	143830265	143823166	143823540	143836637	143836729	68,67,52	3,5,4	106,59,45	0,0,0	252	125	0.00754089846198	0.918,0.869,0.866	1.0,1.0,1.0	-0.116
ENSMUSG00000055707	Klhl26	chr8	-	70455465	70455648	70450218	70452853	70476849	70476905	46,31,29	0,0,0	49,53,36	6,5,0	308	125	0.00763701785144	1.0,1.0,1.0	0.768,0.811,1.0	0.14
ENSMUSG00000015750	Aph1a	chr3	+	95894820	95894991	95894054	95894283	95895142	95895216	11,13,11	1,3,4	16,8,15	0,1,0	296	125	0.00806753199652	0.823,0.647,0.537	1.0,0.772,1.0	-0.255
ENSMUSG00000028158	Mttp	chr3	-	138138901	138138996	138125057	138125245	138143171	138143388	22,16,26	4,1,8	31,25,30	0,1,1	220	125	0.00825043305432	0.758,0.901,0.649	1.0,0.934,0.945	-0.19
ENSMUSG00000036402	Gng12	chr6	+	66943824	66943882	66914452	66914510	67015724	67015843	26,14,16	84,86,67	45,24,28	57,55,46	183	125	0.00825043305432	0.175,0.1,0.14	0.35,0.23,0.294	-0.153
ENSMUSG00000004980	Hnrnpa2b1	chr6	-	51461919	51462055	51461123	51461433	51463410	51463493	790,662,668	500,464,457	944,785,900	404,364,402	261	125	0.00904383725704	0.431,0.406,0.412	0.528,0.508,0.517	-0.101
ENSMUSG00000028107	Tars2	chr3	-	95748041	95748140	95746534	95746697	95750338	95750417	3,5,11	0,0,0	3,9,14	1,3,3	224	125	0.00967546653425	1.0,1.0,1.0	0.626,0.626,0.723	0.342
ENSMUSG00000028284	Map3k7	chr4	+	31994873	31994954	31992386	31992516	32002088	32002153	259,223,258	252,198,255	215,200,147	324,259,271	206	125	0.0110838925282	0.384,0.406,0.38	0.287,0.319,0.248	0.105
ENSMUSG00000040785	Ttc3	chr16	+	94410832	94410956	94403313	94403368	94416281	94416366	15,10,6	0,0,0	14,11,8	4,2,1	249	125	0.0114350785152	1.0,1.0,1.0	0.637,0.734,0.801	0.276
ENSMUSG00000042439	Zfp532	chr18	+	65651559	65651722	65646892	65647003	65682894	65683007	10,20,9	4,2,1	12,21,11	0,0,0	288	125	0.0115035887276	0.52,0.813,0.796	1.0,1.0,1.0	-0.29
ENSMUSG00000034653	Ythdc2	chr18	+	44833021	44833218	44830151	44830242	44837340	44837507	37,25,47	0,1,3	31,28,24	7,5,7	322	125	0.0116043874017	1.0,0.907,0.859	0.632,0.685,0.571	0.293
ENSMUSG00000002608	Ccdc97	chr7	-	25718144	25718279	25715903	25716187	25718895	25718991	5,8,6	0,2,0	5,1,0	3,2,1	260	125	0.0116043874017	1.0,0.658,1.0	0.445,0.194,0.0	0.673
ENSMUSG00000028399	Ptprd	chr4	-	76095519	76095546	76091421	76091539	76099411	76099605	68,71,73	77,88,76	148,120,68	53,87,34	152	125	0.0123018292688	0.421,0.399,0.441	0.697,0.531,0.622	-0.196
ENSMUSG00000097039	Pvt1	chr15	+	62175466	62175548	62159996	62160128	62242173	62242297	10,15,9	0,0,0	27,19,26	2,4,3	207	125	0.0124057232055	1.0,1.0,1.0	0.891,0.741,0.84	0.176
ENSMUSG00000078700	D030028A08Rik	chr11	+	96958852	96959024	96952580	96952728	96959553	96960062	13,11,11	35,18,14	5,3,0	30,25,13	297	125	0.0144166084447	0.135,0.205,0.249	0.066,0.048,0.0	0.158
ENSMUSG00000061981	Flot2	chr11	+	78053362	78053453	78049477	78049559	78055756	78055880	54,90,80	1,0,7	101,74,72	16,10,10	216	125	0.0155992312444	0.969,1.0,0.869	0.785,0.811,0.806	0.145
ENSMUSG00000045813	Gm9801	chr7	-	62117722	62117902	62114645	62114776	62118894	62119043	7,3,9	1,0,0	3,5,3	2,0,6	305	125	0.0156553041425	0.742,1.0,1.0	0.381,1.0,0.17	0.397
ENSMUSG00000001998	Ap4e1	chr2	+	127043678	127043756	127043420	127043543	127046147	127046287	50,46,65	1,2,3	52,49,49	11,5,11	203	125	0.0160585598111	0.969,0.934,0.93	0.744,0.858,0.733	0.166
ENSMUSG00000027985	Lef1	chr3	+	131191022	131191106	131189334	131189425	131193128	131193251	529,576,525	320,260,279	432,456,368	327,330,342	209	125	0.0160585598111	0.497,0.57,0.53	0.441,0.452,0.392	0.104
ENSMUSG00000025702	March8	chr6	+	116338385	116338490	116338055	116338215	116392523	116392574	15,12,24	0,2,0	11,28,16	4,6,4	230	125	0.0160585598111	1.0,0.765,1.0	0.599,0.717,0.685	0.255
ENSMUSG00000071398	2410004P03Rik	chr12	-	17008272	17008312	17007019	17007236	17011127	17011351	14,3,10	0,0,0	9,10,2	0,5,3	165	125	0.0160585598111	1.0,1.0,1.0	1.0,0.602,0.336	0.354
ENSMUSG00000040189	Ccdc114	chr7	+	45947981	45948060	45947622	45947720	45948140	45948963	8,8,19	1,0,0	8,6,3	1,1,6	204	125	0.0160585598111	0.831,1.0,1.0	0.831,0.786,0.235	0.326
ENSMUSG00000004561	Mettl17	chr14	+	51889146	51889217	51888741	51888836	51889527	51889635	150,167,161	18,19,28	171,154,158	44,48,44	196	125	0.0160585598111	0.842,0.849,0.786	0.713,0.672,0.696	0.132
ENSMUSG00000035620	Ric8b	chr10	+	85001781	85001901	84980047	84980192	85015075	85016446	46,27,25	0,0,0	39,22,34	2,3,4	245	125	0.0161371453063	1.0,1.0,1.0	0.909,0.789,0.813	0.163
ENSMUSG00000020593	Lpin1	chr12	-	16584507	16584651	16580703	16580904	16589717	16589770	1,0,0	8,4,7	5,1,7	8,8,10	269	125	0.01629123656	0.055,0.0,0.0	0.225,0.055,0.245	-0.157
ENSMUSG00000062683	Atp5g2	chr15	-	102665053	102665247	102662863	102663128	102665762	102665855	23,10,17	1,0,0	23,24,14	5,2,2	319	125	0.01629123656	0.9,1.0,1.0	0.643,0.825,0.733	0.233
ENSMUSG00000031754	Nudt21	chr8	-	94024541	94024617	94022774	94022889	94028834	94028924	13,10,6	0,0,2	11,16,10	6,3,11	201	125	0.0165046441376	1.0,1.0,0.651	0.533,0.768,0.361	0.33
ENSMUSG00000031245	Hmgn5	chrX	-	109010856	109010886	109010553	109010607	109013251	109013404	5,10,3	2,0,0	3,1,2	2,5,1	155	125	0.0169824673072	0.668,1.0,1.0	0.547,0.139,0.617	0.455
ENSMUSG00000027763	Mbnl1	chr3	+	60622145	60622240	60615619	60615773	60625123	60625198	216,198,213	18,11,14	179,142,135	34,17,23	220	125	0.0176733193327	0.872,0.911,0.896	0.749,0.826,0.769	0.112
ENSMUSG00000017664	Slc35c2	chr2	-	165281307	165281380	165278389	165278416	165282782	165282862	5,1,5	6,2,1	2,0,0	8,6,5	198	125	0.0182843616031	0.345,0.24,0.759	0.136,0.0,0.0	0.403
ENSMUSG00000019320	Noxo1	chr17	+	24699897	24700015	24699543	24699657	24700120	24700313	17,7,8	0,0,1	4,12,13	0,3,4	243	125	0.0184000759464	1.0,1.0,0.805	1.0,0.673,0.626	0.169
ENSMUSG00000035293	G2e3	chr12	+	51363951	51364020	51363416	51363546	51367774	51367956	25,29,32	11,6,14	15,8,14	13,29,18	194	125	0.0185653911661	0.594,0.757,0.596	0.426,0.151,0.334	0.345
ENSMUSG00000060798	Intu	chr3	+	40664259	40664345	40653705	40654253	40672570	40672774	47,42,53	0,1,0	59,39,28	5,1,5	211	125	0.0187876300584	1.0,0.961,1.0	0.875,0.959,0.768	0.12
ENSMUSG00000023953	Polh	chr17	-	46194201	46194416	46190606	46190776	46198633	46198768	328,259,247	19,13,18	297,238,267	44,30,29	340	125	0.0200916842013	0.864,0.88,0.835	0.713,0.745,0.772	0.116
ENSMUSG00000019088	Dnase1l1	chrX	-	74276645	74276734	74276478	74276556	74277038	74277342	41,21,35	0,1,0	43,27,34	4,2,5	214	125	0.0200916842013	1.0,0.925,1.0	0.863,0.887,0.799	0.125
ENSMUSG00000038569	Rad9b	chr5	-	122351560	122351710	122351271	122351373	122354138	122354232	34,34,24	0,0,0	29,29,55	2,1,6	275	125	0.0202711337329	1.0,1.0,1.0	0.868,0.929,0.806	0.132
ENSMUSG00000055809	Dnaaf3	chr7	-	4531737	4531880	4530773	4530867	4532186	4532275	26,9,14	1,0,0	25,18,21	2,4,3	268	125	0.0202711337329	0.924,1.0,1.0	0.854,0.677,0.766	0.209
ENSMUSG00000067916	Zfp991	chr4	+	147140037	147140119	147132037	147132189	147165340	147165386	21,19,21	0,1,0	13,13,22	0,2,8	207	125	0.0202711337329	1.0,0.92,1.0	1.0,0.797,0.624	0.166
ENSMUSG00000027544	Nfatc2	chr2	-	168486685	168486771	168476409	168480249	168504444	168505134	3,1,6	1,2,5	7,6,11	0,2,0	211	125	0.0204185143252	0.64,0.229,0.416	1.0,0.64,1.0	-0.452
ENSMUSG00000064215	Ifi27	chr12	+	103437389	103437524	103436562	103436682	103437675	103437705	5,1,4	0,0,0	15,10,13	1,5,1	260	125	0.022546500839	1.0,1.0,1.0	0.878,0.49,0.862	0.257
ENSMUSG00000057766	Ankrd29	chr18	-	12295878	12295989	12290716	12290815	12305610	12305638	7,13,7	0,0,1	11,10,2	2,5,0	236	125	0.0229641548257	1.0,1.0,0.788	0.744,0.514,1.0	0.177
ENSMUSG00000085642	3110053B16Rik	chr12	-	20915747	20915791	20914758	20914841	20920841	20921262	54,65,89	31,35,33	59,44,32	49,52,48	169	125	0.0229641548257	0.563,0.579,0.666	0.471,0.385,0.33	0.207
ENSMUSG00000038453	Srcin1	chr11	-	97542533	97542557	97537043	97537239	97548879	97548978	3,0,6	2,3,1	0,1,0	7,7,2	149	125	0.0233734076799	0.557,0.0,0.834	0.0,0.107,0.0	0.428
ENSMUSG00000097039	Pvt1	chr15	+	62159996	62160128	62107147	62107465	62242173	62242301	0,0,2	3,4,1	5,10,7	4,0,5	257	125	0.0233734076799	0.0,0.0,0.493	0.378,1.0,0.405	-0.43
ENSMUSG00000018809	Smyd4	chr11	+	75390071	75390140	75387470	75387500	75390257	75390674	30,29,36	2,0,0	25,25,21	5,4,2	194	125	0.0234578777173	0.906,1.0,1.0	0.763,0.801,0.871	0.157
ENSMUSG00000027160	Ccdc34	chr2	+	110038079	110038276	110032331	110032439	110040573	110040732	29,22,29	89,85,55	40,33,48	39,48,73	322	125	0.0245021400765	0.112,0.091,0.17	0.285,0.211,0.203	-0.109
ENSMUSG00000038346	Zfp384	chr6	+	125025847	125025940	125024786	125025082	125026256	125026319	93,87,83	13,9,14	110,99,127	2,6,6	218	125	0.0245021400765	0.804,0.847,0.773	0.969,0.904,0.924	-0.124
ENSMUSG00000028086	Fbxw7	chr3	+	84890094	84890252	84864144	84864200	84903500	84904079	24,10,13	31,29,30	7,7,4	38,29,49	283	125	0.0245021400765	0.255,0.132,0.161	0.075,0.096,0.035	0.114
ENSMUSG00000045031	Cetn4	chr3	-	37309936	37310065	37308759	37309181	37310292	37310439	32,28,33	0,0,0	38,39,42	0,5,4	254	125	0.0245021400765	1.0,1.0,1.0	1.0,0.793,0.838	0.123
ENSMUSG00000000131	Xpo6	chr7	-	126151223	126153279	126149233	126149360	126156723	126156801	402,340,366	4,7,5	407,376,311	1,2,0	2181	125	0.0252281010615	0.852,0.736,0.808	0.959,0.915,1.0	-0.159
ENSMUSG00000026014	Raph1	chr1	-	60510416	60510491	60503517	60503595	60518979	60519060	6,16,11	1,3,0	7,4,10	6,8,5	200	125	0.0264581866465	0.789,0.769,1.0	0.422,0.238,0.556	0.447
ENSMUSG00000097039	Pvt1	chr15	+	62159996	62160128	62149238	62149352	62175466	62175548	2,0,1	6,5,4	11,5,8	11,5,6	257	125	0.0268005380054	0.14,0.0,0.108	0.327,0.327,0.393	-0.266
ENSMUSG00000031712	Il15	chr8	-	82337565	82337610	82334468	82334606	82343238	82343323	17,6,7	0,0,1	17,22,26	7,7,0	170	125	0.0270378294713	1.0,1.0,0.837	0.641,0.698,1.0	0.166
ENSMUSG00000046782	Ttc6	chr12	+	57621970	57622095	57617446	57617659	57626570	57626762	4,3,5	0,0,0	62,47,42	6,4,2	250	125	0.0280453032212	1.0,1.0,1.0	0.838,0.855,0.913	0.131
ENSMUSG00000013878	Rnf170	chr8	+	26138868	26138979	26129046	26129155	26140810	26141078	6,1,4	0,2,4	1,8,8	0,0,0	236	125	0.0292745973278	1.0,0.209,0.346	1.0,1.0,1.0	-0.482
ENSMUSG00000031342	Gpm6b	chrX	+	166385390	166385481	166383934	166384000	166386951	166388988	16,2,5	20,14,34	1,2,2	33,25,32	216	125	0.029726459554	0.316,0.076,0.078	0.017,0.044,0.035	0.125
ENSMUSG00000030688	Stard10	chr7	+	101343183	101343287	101321713	101322033	101345634	101345687	10,13,6	7,6,1	15,18,13	3,0,0	229	125	0.0323400062409	0.438,0.542,0.766	0.732,1.0,1.0	-0.329
ENSMUSG00000055320	Tead1	chr7	+	112842039	112842102	112839415	112839480	112856797	112856932	185,156,158	38,31,30	146,158,124	12,16,11	188	125	0.0333069443271	0.764,0.77,0.778	0.89,0.868,0.882	-0.109
ENSMUSG00000035829	Ppp1r26	chr2	+	28448691	28448908	28446799	28446896	28450301	28450506	48,54,61	1,0,0	67,44,59	4,2,4	342	125	0.0334889740434	0.946,1.0,1.0	0.86,0.889,0.844	0.118
ENSMUSG00000030852	Tacc2	chr7	+	130663015	130663141	130627397	130627499	130674601	130674739	48,57,61	2,0,0	71,51,63	4,6,3	251	125	0.0361281292084	0.923,1.0,1.0	0.898,0.809,0.913	0.101
ENSMUSG00000008450	Nutf2	chr8	+	105876509	105876608	105875533	105875658	105878804	105879330	6,7,4	2,2,2	6,9,1	0,1,0	224	125	0.0366816316338	0.626,0.661,0.527	1.0,0.834,1.0	-0.34
ENSMUSG00000017760	Ctsa	chr2	+	164833807	164833850	164832925	164833196	164834029	164834208	178,140,150	37,22,27	124,100,104	44,48,30	168	125	0.0366816316338	0.782,0.826,0.805	0.677,0.608,0.721	0.136
ENSMUSG00000015968	Cacna1d	chr14	-	30048970	30049120	30047207	30047371	30051369	30051734	8,20,6	0,1,0	26,11,4	4,4,0	275	125	0.03684329167	1.0,0.901,1.0	0.747,0.556,1.0	0.199
ENSMUSG00000033871	Ppargc1b	chr18	-	61312153	61312270	61310406	61311508	61315736	61315949	43,26,36	0,0,1	33,29,37	4,5,0	242	125	0.0372369203407	1.0,1.0,0.949	0.81,0.75,1.0	0.13
ENSMUSG00000079484	Phyhd1	chr2	+	30277147	30277210	30277002	30277058	30277622	30277644	9,9,11	0,0,1	19,20,20	0,4,8	188	125	0.0373725322155	1.0,1.0,0.88	1.0,0.769,0.624	0.162
ENSMUSG00000024044	Epb41l3	chr17	+	69274100	69274166	69262125	69262346	69274703	69274895	8,7,6	0,0,0	23,23,18	2,2,4	191	125	0.0378932100648	1.0,1.0,1.0	0.883,0.883,0.747	0.162
ENSMUSG00000020605	Hs1bp3	chr12	+	8323869	8324101	8317784	8317950	8336237	8336395	24,32,25	3,1,3	31,46,35	0,0,0	357	125	0.0382877772761	0.737,0.918,0.745	1.0,1.0,1.0	-0.2
ENSMUSG00000021816	Ppp3cb	chr14	-	20503246	20503276	20499867	20501662	20508623	20508721	359,346,360	183,127,146	332,331,296	212,198,211	155	125	0.0382877772761	0.613,0.687,0.665	0.558,0.574,0.531	0.101
ENSMUSG00000107011	Gm42906	chr5	-	151073300	151073364	151063545	151063656	151092746	151092828	16,23,20	4,3,2	17,8,14	1,0,0	189	125	0.0388671361853	0.726,0.835,0.869	0.918,1.0,1.0	-0.163
ENSMUSG00000039697	Ncoa7	chr10	-	30647966	30648040	30645583	30647651	30648444	30648540	76,64,79	8,7,9	71,81,68	4,2,0	199	125	0.0410895964564	0.856,0.852,0.846	0.918,0.962,1.0	-0.109
ENSMUSG00000037098	Rab11fip3	chr17	-	26011996	26012131	26008854	26008890	26013773	26013917	125,143,143	93,86,111	201,202,163	87,90,64	260	125	0.0410895964564	0.393,0.444,0.382	0.526,0.519,0.55	-0.125
ENSMUSG00000040297	Suco	chr1	-	161845559	161845580	161845302	161845358	161847204	161847310	206,235,201	230,186,157	126,109,137	190,164,180	146	125	0.0418120250671	0.434,0.52,0.523	0.362,0.363,0.395	0.119
ENSMUSG00000028312	Smc2	chr4	+	52440200	52440423	52439242	52439334	52447712	52447751	70,63,63	0,1,0	72,75,52	2,4,4	348	125	0.0426776868352	1.0,0.958,1.0	0.928,0.871,0.824	0.112
ENSMUSG00000035778	Ggta1	chr2	-	35423231	35423411	35413325	35413427	35432513	35432632	1,1,3	1,0,0	8,0,7	5,2,1	305	125	0.0427437278743	0.291,1.0,1.0	0.396,0.0,0.742	0.384
ENSMUSG00000053219	Raet1e	chr10	+	22172003	22172101	22158568	22158718	22173875	22173966	22,22,22	0,1,1	103,87,85	9,10,9	223	125	0.0428736225835	1.0,0.925,0.925	0.865,0.83,0.841	0.105
ENSMUSG00000037636	Slc25a43	chrX	+	36752132	36752374	36743658	36744018	36757767	36757940	55,41,47	6,1,2	37,50,30	1,0,0	367	125	0.0435269430716	0.757,0.933,0.889	0.926,1.0,1.0	-0.116
ENSMUSG00000067916	Zfp991	chr4	+	147134571	147134664	147132037	147132189	147165340	147165386	54,32,29	0,1,0	48,31,39	0,2,8	218	125	0.0457349468983	1.0,0.948,1.0	1.0,0.899,0.737	0.104
ENSMUSG00000097558	Gm26902	chr19	+	34475382	34476041	34474832	34474966	34479239	34481546	2,4,9	0,0,0	4,3,7	2,2,0	784	125	0.0459551880583	1.0,1.0,1.0	0.242,0.193,1.0	0.522
ENSMUSG00000025602	Zfp202	chr9	+	40210440	40210560	40209766	40209896	40210895	40213604	74,45,98	11,8,5	127,96,97	4,0,5	245	125	0.0459551880583	0.774,0.742,0.909	0.942,1.0,0.908	-0.142
ENSMUSG00000074165	Zfp788	chr7	+	41643332	41643432	41634679	41634899	41647490	41647617	14,9,10	2,2,2	13,18,15	0,0,0	225	125	0.0460630421444	0.795,0.714,0.735	1.0,1.0,1.0	-0.252
ENSMUSG00000027676	Ccdc39	chr3	-	33841068	33841188	33839077	33839224	33844104	33844310	27,14,21	0,1,0	21,34,13	6,0,2	245	125	0.0475497735557	1.0,0.877,1.0	0.641,1.0,0.768	0.156
ENSMUSG00000033697	Arhgap39	chr15	-	76730363	76730456	76727402	76727476	76734876	76735438	291,317,263	53,28,39	237,263,203	81,54,48	218	125	0.049015190522	0.759,0.867,0.795	0.627,0.736,0.708	0.117
ENSMUSG00000094942	Gm3604	chr13	-	62371809	62371936	62369814	62370351	62383079	62383151	15,13,12	0,0,0	31,24,31	4,2,2	252	125	0.0490379879963	1.0,1.0,1.0	0.794,0.856,0.885	0.155
ENSMUSG00000031576	Kcnu1	chr8	+	25911959	25912018	25911691	25911749	25913583	25913808	0,2,1	4,0,1	8,12,3	0,1,0	184	125	0.0491562935471	0.0,1.0,0.405	1.0,0.891,1.0	-0.495
