# Supplementary material for: An Alternative Splicing Program for Mouse Craniofacial Development
Source: Front Physiol. 2020 Sep 4;11:1099. doi: 10.3389/fphys.2020.01099 (PMC7498679; doi:10.3389/fphys.2020.01099)
Supplement: Supplementary file 12 [file Data_Sheet_1.zip › Filtered rMATS results/SE/E12.5_FNP_Ect_vs_Mes_SE_filtered_output.txt]

GeneID	geneSymbol	chr	strand	exonStart_0base	exonEnd	upstreamES	upstreamEE	downstreamES	downstreamEE	IC_SAMPLE_1	SC_SAMPLE_1	IC_SAMPLE_2	SC_SAMPLE_2	IncFormLen	SkipFormLen	FDR	IncLevel1	IncLevel2	DeltaPSI
ENSMUSG00000041658	Rragb	chrX	+	153148451	153148535	153143975	153144075	153150361	153150428	120,120,106	20,25,31	27,35,46	54,43,69	209	125	0.0	0.782,0.742,0.672	0.23,0.327,0.285	0.451
ENSMUSG00000036053	Fmnl2	chr2	+	53130411	53130458	53126852	53126976	53131839	53133804	307,324,361	13,18,3	325,333,392	66,47,68	172	125	0.0	0.945,0.929,0.989	0.782,0.837,0.807	0.146
ENSMUSG00000027291	Vps39	chr2	-	120346856	120346889	120346327	120346392	120350163	120350229	46,57,58	50,35,40	10,4,5	102,95,99	158	125	0.0	0.421,0.563,0.534	0.072,0.032,0.038	0.459
ENSMUSG00000026131	Dst	chr1	+	34296741	34296759	34295461	34295536	34299720	34299838	26,40,48	14,25,44	4,9,20	49,43,103	143	125	0.0	0.619,0.583,0.488	0.067,0.155,0.145	0.441
ENSMUSG00000057738	Sptan1	chr2	+	30001099	30001159	29999913	30000062	30002230	30002429	235,316,350	180,198,289	101,82,116	333,340,459	185	125	0.0	0.469,0.519,0.45	0.17,0.14,0.146	0.327
ENSMUSG00000057738	Sptan1	chr2	+	30014157	30014172	30013675	30013838	30015588	30015720	114,207,201	219,312,293	49,38,68	437,397,539	140	125	0.0	0.317,0.372,0.38	0.091,0.079,0.101	0.266
ENSMUSG00000025404	R3hdm2	chr10	+	127481692	127481794	127476519	127476698	127483975	127484218	211,245,290	354,334,359	57,73,81	691,463,617	227	125	0.0	0.247,0.288,0.308	0.043,0.08,0.067	0.218
ENSMUSG00000040481	Bptf	chr11	-	107095001	107095190	107082512	107082700	107095715	107095925	91,86,74	58,76,93	257,218,192	39,37,33	314	125	0.0	0.384,0.311,0.241	0.724,0.701,0.698	-0.396
ENSMUSG00000024958	Gpr137	chr19	-	6939528	6939754	6939260	6939410	6940351	6940482	46,43,73	104,94,101	111,149,156	11,4,3	351	125	0.0	0.136,0.14,0.205	0.782,0.93,0.949	-0.727
ENSMUSG00000068917	Clk2	chr3	+	89169617	89169702	89168697	89168923	89170048	89170115	520,579,647	8,10,11	550,513,701	55,59,40	210	125	0.0	0.975,0.972,0.972	0.856,0.838,0.913	0.104
ENSMUSG00000067786	Nnat	chr2	+	157561212	157561293	157560109	157560260	157561541	157562522	2224,3162,3172	367,483,388	2136,2479,2330	778,851,663	206	125	0.0	0.786,0.799,0.832	0.625,0.639,0.681	0.157
ENSMUSG00000067786	Nnat	chr2	+	157561212	157561239	157560115	157560260	157561541	157562504	400,458,559	367,483,388	306,379,336	778,851,663	152	125	0.0	0.473,0.438,0.542	0.244,0.268,0.294	0.216
ENSMUSG00000038024	Dennd4c	chr4	+	86813781	86813928	86813392	86813537	86819861	86819981	192,172,188	9,9,9	151,120,103	42,37,48	272	125	0.0	0.907,0.898,0.906	0.623,0.598,0.497	0.331
ENSMUSG00000032624	Eml4	chr17	+	83425257	83425431	83421605	83421735	83427222	83427351	759,759,712	4,5,4	1234,953,914	70,66,64	299	125	0.0	0.988,0.984,0.987	0.881,0.858,0.857	0.121
ENSMUSG00000032624	Eml4	chr17	+	83427222	83427351	83421605	83421735	83427999	83428025	300,316,346	0,2,0	634,571,482	55,39,31	254	125	0.0	1.0,0.987,1.0	0.85,0.878,0.884	0.125
ENSMUSG00000027985	Lef1	chr3	+	131191022	131191106	131189334	131189425	131193128	131193251	904,862,949	186,161,199	310,188,362	1569,1121,1999	209	125	0.0	0.744,0.762,0.74	0.106,0.091,0.098	0.65
ENSMUSG00000022139	Mbnl2	chr14	+	120395711	120395765	120388899	120389163	120396450	120396604	321,534,213	38,90,8	182,214,139	179,264,101	179	125	0.0	0.855,0.806,0.949	0.415,0.361,0.49	0.448
ENSMUSG00000066043	Phactr4	chr4	-	132383281	132383362	132378404	132378563	132386891	132387065	325,346,321	72,48,58	139,62,95	189,147,165	206	125	0.0	0.733,0.814,0.771	0.309,0.204,0.259	0.515
ENSMUSG00000028284	Map3k7	chr4	+	31994873	31994954	31992386	31992516	32002088	32002153	168,156,159	172,157,142	74,64,46	276,295,249	206	125	0.0	0.372,0.376,0.405	0.14,0.116,0.101	0.265
ENSMUSG00000028284	Map3k7	chr4	+	31994873	31995010	31992472	31992516	32002088	32002153	80,87,99	172,157,142	49,33,24	276,295,249	262	125	0.0	0.182,0.209,0.25	0.078,0.051,0.044	0.156
ENSMUSG00000011832	Evi5l	chr8	+	4201933	4201966	4200867	4200921	4202935	4203076	5,8,9	119,146,147	65,86,73	157,133,198	158	125	0.0	0.032,0.042,0.046	0.247,0.338,0.226	-0.23
ENSMUSG00000055762	Eef1d	chr15	-	75900690	75900762	75896819	75896919	75901131	75901255	2002,2243,2750	326,385,386	1677,2189,2351	119,142,156	197	125	0.0	0.796,0.787,0.819	0.899,0.907,0.905	-0.103
ENSMUSG00000036435	Exoc1	chr5	+	76557818	76557863	76554099	76554205	76559003	76559167	57,71,76	49,47,59	20,31,34	91,89,115	170	125	0.0	0.461,0.526,0.486	0.139,0.204,0.179	0.317
ENSMUSG00000029920	Smarcad1	chr6	+	65075690	65075837	65075022	65075150	65083803	65084003	320,297,340	543,516,524	11,11,10	545,362,368	272	125	0.0	0.213,0.209,0.23	0.009,0.014,0.012	0.206
ENSMUSG00000029864	Gstk1	chr6	+	42247733	42247769	42247483	42247584	42249378	42249495	704,649,734	119,63,96	207,179,250	4,4,3	161	125	0.0	0.821,0.889,0.856	0.976,0.972,0.985	-0.122
ENSMUSG00000015222	Map2	chr1	+	66431526	66431619	66425196	66425528	66433513	66433595	81,135,92	0,0,2	56,83,54	27,17,16	218	125	0.0	1.0,1.0,0.963	0.543,0.737,0.659	0.341
ENSMUSG00000022789	Dnm1l	chr16	-	16318444	16318477	16316601	16316778	16319451	16319508	144,132,168	45,71,63	43,35,41	79,96,71	158	125	0.0	0.717,0.595,0.678	0.301,0.224,0.314	0.384
ENSMUSG00000031328	Flna	chrX	-	74232966	74232990	74230505	74230753	74233148	74233338	1027,1267,1450	613,728,887	2487,2290,3141	367,444,486	149	125	0.0	0.584,0.594,0.578	0.85,0.812,0.844	-0.25
ENSMUSG00000062949	Atp11c	chrX	-	60229147	60229252	60223292	60225793	60236556	60236710	213,212,248	3,3,7	109,116,127	37,34,39	230	125	0.0	0.975,0.975,0.951	0.616,0.65,0.639	0.332
ENSMUSG00000031565	Fgfr1	chr8	+	25564339	25564484	25563373	25563524	25566710	25566907	194,215,277	134,177,193	1966,1905,2241	2,3,3	270	125	0.0	0.401,0.36,0.399	0.998,0.997,0.997	-0.611
ENSMUSG00000031565	Fgfr1	chr8	+	25563373	25563524	25562137	25562328	25564339	25564484	263,320,380	75,72,102	3,12,9	2568,2480,2895	276	125	0.0	0.614,0.668,0.628	0.001,0.002,0.001	0.635
ENSMUSG00000024534	Sncaip	chr18	+	52908609	52908680	52906417	52907477	52915306	52915930	74,99,62	27,63,50	63,44,80	208,226,327	196	125	0.0	0.636,0.501,0.442	0.162,0.11,0.135	0.391
ENSMUSG00000053110	Yap1	chr9	-	7950491	7950539	7938407	7938538	7952952	7953134	811,770,799	996,1087,976	283,230,227	860,756,899	173	125	0.0	0.37,0.339,0.372	0.192,0.18,0.154	0.185
ENSMUSG00000000631	Myo18a	chr11	+	77854677	77854722	77853751	77853891	77857722	77857845	120,161,167	32,57,73	163,182,261	11,15,13	170	125	0.0	0.734,0.675,0.627	0.916,0.899,0.937	-0.239
ENSMUSG00000030849	Fgfr2	chr7	-	130198418	130198563	130196177	130196374	130200982	130201173	27,25,40	10,14,9	929,902,983	0,1,0	270	125	0.0	0.556,0.453,0.673	1.0,0.998,1.0	-0.439
ENSMUSG00000022483	Col2a1	chr15	-	98000399	98000606	97999274	97999291	98004408	98004635	47,64,55	11,17,8	327,539,337	5,7,3	332	125	0.0	0.617,0.586,0.721	0.961,0.967,0.977	-0.327
ENSMUSG00000022483	Col2a1	chr15	-	98000402	98000606	97999274	97999291	98004408	98004695	79,99,112	11,17,8	667,997,801	5,7,3	329	125	0.0	0.732,0.689,0.842	0.981,0.982,0.99	-0.23
ENSMUSG00000022883	Robo1	chr16	+	72993666	72993693	72989598	72989796	72995116	72995159	284,357,283	52,73,63	509,502,488	435,551,518	152	125	0.0	0.818,0.801,0.787	0.49,0.428,0.437	0.35
ENSMUSG00000040785	Ttc3	chr16	+	94387336	94387390	94385335	94385423	94388264	94388385	296,176,197	63,58,62	244,184,142	6,14,6	179	125	0.0	0.766,0.679,0.689	0.966,0.902,0.943	-0.226
ENSMUSG00000034101	Ctnnd1	chr2	-	84624269	84624558	84622010	84622082	84650405	84650510	559,589,587	428,382,402	1105,1007,857	67,73,54	414	125	0.0	0.283,0.318,0.306	0.833,0.806,0.827	-0.52
ENSMUSG00000034101	Ctnnd1	chr2	-	84612531	84612549	84612023	84612092	84612935	84613089	106,120,146	280,313,392	251,266,240	101,100,99	143	125	0.0	0.249,0.251,0.246	0.685,0.699,0.679	-0.439
ENSMUSG00000034101	Ctnnd1	chr2	-	84624269	84624449	84622010	84622082	84650405	84650745	287,305,290	428,382,402	600,514,486	67,73,54	305	125	0.0	0.216,0.247,0.228	0.786,0.743,0.787	-0.542
ENSMUSG00000011831	Evi5	chr5	-	107810289	107810322	107799125	107799260	107812357	107812411	5,12,6	29,22,31	66,35,52	15,11,16	158	125	0.0	0.12,0.301,0.133	0.777,0.716,0.72	-0.553
ENSMUSG00000028649	Macf1	chr4	-	123364056	123364074	123360909	123361027	123365272	123365347	223,315,333	29,56,24	148,139,291	259,225,416	143	125	0.0	0.87,0.831,0.924	0.333,0.351,0.379	0.521
ENSMUSG00000037936	Scarb1	chr5	-	125281104	125281233	125277786	125277865	125283898	125284159	206,253,170	52,50,47	158,109,223	282,186,281	254	125	0.0	0.661,0.713,0.64	0.216,0.224,0.281	0.431
ENSMUSG00000037679	Inf2	chr12	+	112612547	112612604	112611409	112612036	112614894	112615556	38,65,54	0,0,0	8,10,6	20,13,33	182	125	0.0	1.0,1.0,1.0	0.216,0.346,0.111	0.776
ENSMUSG00000039108	Lsm14b	chr2	+	180031360	180031528	180027908	180028035	180032060	180032222	963,1078,1136	1,3,4	236,290,238	31,69,39	293	125	0.0	0.998,0.994,0.992	0.765,0.642,0.722	0.285
ENSMUSG00000039108	Lsm14b	chr2	+	180031793	180031871	180031360	180031528	180032060	180032222	216,214,243	691,730,775	1333,1477,1527	9,20,7	203	125	0.0	0.161,0.153,0.162	0.989,0.978,0.993	-0.828
ENSMUSG00000039108	Lsm14b	chr2	+	180028957	180029074	180027899	180028035	180031360	180031528	474,549,572	272,348,361	1048,983,1340	227,270,231	242	125	0.0	0.474,0.449,0.45	0.705,0.653,0.75	-0.245
ENSMUSG00000039953	Clstn1	chr4	+	149626086	149626116	149614049	149614172	149627211	149627407	109,88,96	305,272,255	225,208,239	168,169,143	155	125	0.0	0.224,0.207,0.233	0.519,0.498,0.574	-0.309
ENSMUSG00000039953	Clstn1	chr4	+	149641657	149641714	149638232	149638395	149643194	149643352	597,630,614	100,121,134	908,817,933	7,17,8	182	125	0.0	0.804,0.781,0.759	0.989,0.971,0.988	-0.201
ENSMUSG00000046434	Hnrnpa1	chr15	+	103242643	103242718	103242205	103242298	103243624	103243780	16,17,26	29,27,42	16,25,20	0,0,0	200	125	0.0	0.256,0.282,0.279	1.0,1.0,1.0	-0.728
ENSMUSG00000046434	Hnrnpa1	chr15	+	103242379	103242472	103242205	103242298	103243624	103243780	74,87,126	29,27,42	74,108,131	0,0,0	218	125	0.0	0.594,0.649,0.632	1.0,1.0,1.0	-0.375
ENSMUSG00000046434	Hnrnpa1	chr15	+	103242379	103242472	103242205	103242298	103242921	103243080	68,82,119	14,25,24	74,108,131	0,0,0	218	125	0.0	0.736,0.653,0.74	1.0,1.0,1.0	-0.29
ENSMUSG00000020954	Strn3	chr12	-	51643103	51643214	51629373	51629507	51647993	51648135	557,457,538	167,223,203	209,136,143	278,332,243	236	125	0.0	0.639,0.52,0.584	0.285,0.178,0.238	0.347
ENSMUSG00000020954	Strn3	chr12	-	51643103	51643214	51633578	51633719	51647993	51648135	544,416,520	6,2,1	237,134,163	41,27,34	236	125	0.0	0.98,0.991,0.996	0.754,0.724,0.717	0.257
ENSMUSG00000035325	Sec31a	chr5	-	100373424	100373715	100368293	100368352	100375207	100375331	669,823,943	15,19,33	679,659,977	160,149,238	416	125	0.0	0.931,0.929,0.896	0.56,0.571,0.552	0.358
ENSMUSG00000035325	Sec31a	chr5	-	100373379	100373715	100368293	100368352	100375207	100375331	762,927,995	15,19,33	735,696,1038	160,149,238	461	125	0.0	0.932,0.93,0.891	0.555,0.559,0.542	0.366
ENSMUSG00000003992	Ssbp2	chr13	+	91642301	91642391	91564609	91564694	91664117	91664177	892,872,929	170,155,171	608,540,644	294,236,282	215	125	0.0	0.753,0.766,0.76	0.546,0.571,0.57	0.197
ENSMUSG00000031644	Nek1	chr8	+	61071750	61071834	61054519	61054622	61072275	61072359	2,7,7	78,80,87	68,74,71	83,87,79	209	125	0.0	0.015,0.05,0.046	0.329,0.337,0.35	-0.302
ENSMUSG00000028995	Fam126a	chr5	-	23966133	23966431	23964480	23965358	23979487	23979647	71,75,75	38,38,28	382,327,309	9,10,10	423	125	0.0	0.356,0.368,0.442	0.926,0.906,0.901	-0.522
ENSMUSG00000009073	Nf2	chr11	-	4780577	4780622	4767664	4768273	4782186	4782352	375,356,345	17,46,40	138,117,138	304,354,340	170	125	0.0	0.942,0.851,0.864	0.25,0.196,0.23	0.66
ENSMUSG00000037736	Limch1	chr5	+	67025304	67025373	67021891	67021997	67026071	67026112	82,70,80	214,219,213	3,0,1	643,494,573	194	125	0.0	0.198,0.171,0.195	0.003,0.0,0.001	0.187
ENSMUSG00000037736	Limch1	chr5	+	66993142	66993178	66974409	66974662	66997119	66997246	154,139,125	105,94,74	523,464,425	114,92,92	161	125	0.0	0.532,0.534,0.567	0.781,0.797,0.782	-0.242
ENSMUSG00000021709	Erbin	chr13	-	103824719	103824848	103823313	103823406	103833497	103835028	375,359,388	131,112,113	315,325,401	313,344,353	254	125	0.0	0.585,0.612,0.628	0.331,0.317,0.359	0.273
ENSMUSG00000021709	Erbin	chr13	-	103824719	103824926	103823313	103823406	103833497	103835028	418,371,401	131,112,113	353,367,455	313,344,353	332	125	0.0	0.546,0.555,0.572	0.298,0.287,0.327	0.254
ENSMUSG00000033295	Ptprf	chr4	-	118227818	118227845	118226453	118226571	118230694	118230888	663,661,571	1753,1935,1588	5,17,7	455,417,326	152	125	0.0	0.237,0.219,0.228	0.009,0.032,0.017	0.209
ENSMUSG00000025162	Csnk1d	chr11	-	120964947	120965010	120961748	120963906	120967994	120968134	1289,1411,1489	175,132,193	284,286,321	656,673,675	188	125	0.0	0.83,0.877,0.837	0.224,0.22,0.24	0.62
ENSMUSG00000024392	Bag6	chr17	+	35142497	35142605	35142306	35142384	35142726	35142839	1285,1367,1609	124,171,191	986,1069,1154	293,304,332	233	125	0.0	0.848,0.811,0.819	0.644,0.654,0.651	0.176
ENSMUSG00000005417	Mprip	chr11	+	59772151	59772217	59771616	59771702	59775515	59776223	819,853,892	763,828,715	1699,1632,2111	256,220,324	191	125	0.0	0.413,0.403,0.449	0.813,0.829,0.81	-0.396
ENSMUSG00000021338	Lrrc16a	chr13	-	24019563	24019713	24012343	24013460	24022495	24022636	53,61,61	140,177,240	6,0,5	156,172,269	275	125	0.0	0.147,0.135,0.104	0.017,0.0,0.008	0.12
ENSMUSG00000021338	Lrrc16a	chr13	-	24019563	24019710	24012483	24013460	24022495	24022556	50,46,61	140,177,240	3,0,4	156,172,269	272	125	0.0	0.141,0.107,0.105	0.009,0.0,0.007	0.112
ENSMUSG00000052105	Mtcl1	chr17	-	66384299	66384374	66379128	66380436	66385859	66385910	83,84,106	69,64,90	0,2,0	28,34,20	200	125	0.0	0.429,0.451,0.424	0.0,0.035,0.0	0.423
ENSMUSG00000026034	Clk1	chr1	-	58420120	58420211	58419666	58419733	58421082	58421308	1722,1741,1755	54,37,50	950,1152,1216	136,120,77	216	125	0.0	0.949,0.965,0.953	0.802,0.847,0.901	0.106
ENSMUSG00000071454	Dtnb	chr12	+	3754095	3754116	3751810	3751907	3772586	3772746	65,71,90	300,316,311	139,109,185	184,159,188	146	125	0.0	0.156,0.161,0.199	0.393,0.37,0.457	-0.235
ENSMUSG00000028906	Epb41	chr4	-	131937014	131937464	131935738	131935867	131957642	131957819	1107,964,1181	203,190,171	199,172,232	1486,1257,1506	575	125	0.0	0.542,0.524,0.6	0.028,0.029,0.032	0.526
ENSMUSG00000028906	Epb41	chr4	-	131962923	131962986	131957642	131957819	131967787	131967975	430,586,490	219,279,267	269,250,234	648,668,717	188	125	0.0	0.566,0.583,0.55	0.216,0.199,0.178	0.369
ENSMUSG00000030766	Arhgap17	chr7	-	123294471	123294705	123292035	123292205	123296409	123296590	100,135,113	53,90,61	258,300,350	2,2,5	359	125	0.0	0.396,0.343,0.392	0.978,0.981,0.961	-0.596
ENSMUSG00000025278	Flnb	chr14	+	7922674	7922746	7919109	7919357	7923454	7923557	72,89,124	11,22,26	11,26,39	291,291,373	197	125	0.0	0.806,0.72,0.752	0.023,0.054,0.062	0.713
ENSMUSG00000018417	Myo1b	chr1	-	51766821	51766908	51763889	51763964	51769003	51769090	298,269,317	60,76,78	260,268,229	5,3,3	212	125	0.0	0.745,0.676,0.706	0.968,0.981,0.978	-0.267
ENSMUSG00000018417	Myo1b	chr1	-	51768649	51768736	51766821	51766908	51769003	51769090	43,39,70	235,207,261	1054,853,943	82,66,51	212	125	0.0	0.097,0.1,0.137	0.883,0.884,0.916	-0.783
ENSMUSG00000018417	Myo1b	chr1	-	51768649	51768736	51763889	51763964	51769003	51769090	19,14,16	60,76,78	296,284,287	5,3,3	212	125	0.0	0.157,0.098,0.108	0.972,0.982,0.983	-0.858
ENSMUSG00000024381	Bin1	chr18	+	32426223	32426352	32424819	32424967	32431670	32431742	111,88,104	77,72,56	472,404,589	92,87,101	254	125	0.0	0.415,0.376,0.478	0.716,0.696,0.742	-0.295
ENSMUSG00000024381	Bin1	chr18	+	32426223	32426352	32424819	32424967	32431982	32432093	99,69,95	78,92,96	401,342,504	104,122,133	254	125	0.0	0.384,0.27,0.328	0.655,0.58,0.651	-0.301
ENSMUSG00000038371	Sbf2	chr7	-	110341289	110341364	110339889	110340074	110348854	110348995	117,71,69	177,187,156	23,17,32	219,160,254	200	125	0.0	0.292,0.192,0.217	0.062,0.062,0.073	0.168
ENSMUSG00000039361	Picalm	chr7	+	90182218	90182368	90177499	90177603	90189149	90189257	996,907,1103	256,253,281	724,634,647	432,504,420	275	125	0.0	0.639,0.62,0.641	0.432,0.364,0.412	0.231
ENSMUSG00000050379	Sept6	chrX	-	36920368	36920413	36913445	36916545	36922839	36923030	35,19,53	96,86,95	6,11,3	141,163,161	170	125	0.0	0.211,0.14,0.291	0.03,0.047,0.014	0.184
ENSMUSG00000033335	Dnm2	chr9	+	21490657	21490669	21489742	21489794	21494503	21494617	182,208,278	42,35,47	76,56,83	299,243,292	137	125	0.0	0.798,0.844,0.844	0.188,0.174,0.206	0.639
ENSMUSG00000020099	Unc5b	chr10	-	60777184	60777217	60774965	60775160	60777389	60777554	330,356,261	0,1,0	264,217,201	21,21,20	158	125	0.0	1.0,0.996,1.0	0.909,0.891,0.888	0.103
ENSMUSG00000026113	Inpp4a	chr1	+	37374271	37374289	37372310	37372419	37377577	37377761	48,43,50	7,28,16	2,5,0	130,91,107	143	125	0.0	0.857,0.573,0.732	0.013,0.046,0.0	0.701
ENSMUSG00000025026	Add3	chr19	+	53244309	53244405	53242503	53242627	53244997	53247399	168,179,181	166,158,207	91,74,66	245,233,206	221	125	0.0	0.364,0.391,0.331	0.174,0.152,0.153	0.202
ENSMUSG00000026594	Ralgps2	chr1	-	156821386	156821464	156819812	156819918	156823990	156824045	128,123,103	143,178,204	0,9,5	144,194,169	203	125	0.0	0.355,0.298,0.237	0.0,0.028,0.018	0.281
ENSMUSG00000036617	Etl4	chr2	+	20805774	20807373	20798615	20798783	20807901	20808024	286,389,413	34,29,25	17,21,22	34,26,35	1724	125	0.0	0.379,0.493,0.545	0.035,0.055,0.044	0.428
ENSMUSG00000034109	Golim4	chr3	-	75902400	75902484	75897970	75898132	75903246	75903329	367,420,432	86,108,64	450,501,445	12,6,9	209	125	0.0	0.718,0.699,0.801	0.957,0.98,0.967	-0.229
ENSMUSG00000042323	Pbrm1	chr14	+	31113848	31114004	31110414	31110579	31117012	31117083	309,353,351	4,3,5	201,189,160	35,31,30	281	125	0.0	0.972,0.981,0.969	0.719,0.731,0.703	0.256
ENSMUSG00000042323	Pbrm1	chr14	+	31113848	31114004	31107108	31107310	31117012	31117083	407,414,405	32,20,33	239,207,193	153,131,137	281	125	0.0	0.85,0.902,0.845	0.41,0.413,0.385	0.463
ENSMUSG00000042323	Pbrm1	chr14	+	31110414	31110579	31107108	31107310	31117012	31117083	168,174,160	32,20,33	192,152,152	153,131,137	290	125	0.0	0.694,0.789,0.676	0.351,0.333,0.324	0.384
ENSMUSG00000070047	Fat1	chr8	+	45049841	45049877	45045030	45045168	45050780	45050918	65,70,125	533,740,1058	99,63,252	258,154,688	161	125	0.0	0.086,0.068,0.084	0.23,0.241,0.221	-0.151
ENSMUSG00000025060	Slk	chr19	+	47627647	47627740	47625304	47625484	47635468	47635598	175,191,169	133,150,169	2,5,1	254,190,241	218	125	0.0	0.43,0.422,0.364	0.004,0.015,0.002	0.398
ENSMUSG00000027111	Itga6	chr2	+	71853533	71853663	71849380	71849506	71855853	71856758	1164,1236,1348	73,59,70	52,50,54	73,94,113	255	125	0.0	0.887,0.911,0.904	0.259,0.207,0.19	0.682
ENSMUSG00000021111	Papola	chr12	+	105833099	105833162	105829056	105829277	105834709	105834784	973,899,943	209,257,253	784,679,696	436,462,489	188	125	0.0	0.756,0.699,0.712	0.545,0.494,0.486	0.214
ENSMUSG00000031012	Cask	chrX	-	13550946	13550982	13549164	13549361	13552372	13552441	36,55,44	94,108,118	192,124,175	100,83,104	161	125	0.0	0.229,0.283,0.225	0.599,0.537,0.566	-0.322
ENSMUSG00000020400	Tnip1	chr11	-	54956020	54956178	54940710	54940882	54962832	54962917	28,34,41	35,35,38	34,46,25	0,0,2	283	125	0.0	0.261,0.3,0.323	1.0,1.0,0.847	-0.654
ENSMUSG00000032612	Usp4	chr9	+	108365829	108365970	108362836	108362898	108366760	108366878	450,364,490	354,329,347	1055,861,910	44,49,36	266	125	0.0	0.374,0.342,0.399	0.918,0.892,0.922	-0.539
ENSMUSG00000025812	Pard3	chr8	+	127410728	127410773	127409555	127409704	127415569	127415797	90,97,93	4,4,0	14,13,12	10,15,20	170	125	0.0	0.943,0.947,1.0	0.507,0.389,0.306	0.563
ENSMUSG00000025812	Pard3	chr8	+	127410728	127410773	127409555	127409707	127415569	127415797	189,216,243	25,37,48	24,35,24	149,150,176	170	125	0.0	0.848,0.811,0.788	0.106,0.146,0.091	0.701
ENSMUSG00000026193	Fn1	chr1	-	71613762	71614035	71612467	71612650	71615359	71615551	271,358,545	42,47,46	1349,1599,1846	13,15,17	398	125	0.0	0.67,0.705,0.788	0.97,0.971,0.972	-0.25
ENSMUSG00000037533	Rapgef6	chr11	+	54671654	54671678	54668613	54668737	54676194	54676415	5,2,0	147,130,100	18,26,29	108,84,84	149	125	0.0	0.028,0.013,0.0	0.123,0.206,0.225	-0.171
ENSMUSG00000039116	Adgrg6	chr10	-	14456137	14456221	14450578	14450664	14458079	14458148	9,2,7	0,0,0	0,0,0	13,14,9	209	125	0.0	1.0,1.0,1.0	0.0,0.0,0.0	1.0
ENSMUSG00000022568	Scrib	chr15	-	76061738	76061801	76061133	76061223	76062669	76063047	193,193,174	233,298,324	424,427,496	5,7,7	188	125	0.0	0.355,0.301,0.263	0.983,0.976,0.979	-0.673
ENSMUSG00000004562	Arhgef40	chr14	+	52003972	52004116	52003653	52003758	52004611	52004742	475,613,564	52,59,80	835,987,1185	459,503,782	269	125	0.0	0.809,0.828,0.766	0.458,0.477,0.413	0.352
ENSMUSG00000042590	Ipo11	chr13	-	106836211	106836426	106822955	106823051	106842088	106842210	2,1,0	226,197,232	57,72,55	178,162,205	340	125	0.0	0.003,0.002,0.0	0.105,0.14,0.09	-0.11
ENSMUSG00000020827	Mink1	chr11	+	70608588	70608699	70608340	70608426	70608839	70608958	239,376,259	2,6,6	133,170,126	44,61,43	236	125	0.0	0.984,0.971,0.958	0.616,0.596,0.608	0.364
ENSMUSG00000040407	Akap9	chr5	+	4004802	4004943	4003560	4003782	4005409	4005513	63,63,89	38,35,34	126,138,107	7,4,5	266	125	0.0	0.438,0.458,0.552	0.894,0.942,0.91	-0.433
ENSMUSG00000073563	Csnk1g3	chr18	+	53948644	53948668	53948047	53948154	53953244	53955684	306,334,254	519,487,469	744,660,693	255,230,267	149	125	0.0	0.331,0.365,0.312	0.71,0.707,0.685	-0.365
ENSMUSG00000040268	Plekha1	chr7	+	130909587	130909628	130908335	130908425	130910831	130910901	83,96,104	238,244,250	131,103,130	7,6,1	166	125	0.0	0.208,0.229,0.239	0.934,0.928,0.99	-0.725
ENSMUSG00000040268	Plekha1	chr7	+	130909587	130909735	130908335	130908425	130910831	130913312	33,39,34	238,244,250	69,62,54	7,6,1	273	125	0.0	0.06,0.068,0.059	0.819,0.826,0.961	-0.806
ENSMUSG00000040268	Plekha1	chr7	+	130909587	130909658	130908335	130908425	130910831	130911163	20,22,24	238,244,250	46,37,36	7,6,1	196	125	0.0	0.051,0.054,0.058	0.807,0.797,0.958	-0.8
ENSMUSG00000001173	Ocrl	chrX	+	47956209	47956233	47948124	47948360	47960452	47960569	144,106,128	19,12,13	94,85,134	84,64,93	149	125	0.0	0.864,0.881,0.892	0.484,0.527,0.547	0.36
ENSMUSG00000034751	Mast4	chr13	-	102754055	102754256	102751380	102751610	102758501	102758737	2,9,10	91,100,117	29,41,40	51,42,62	326	125	0.0	0.008,0.033,0.032	0.179,0.272,0.198	-0.192
ENSMUSG00000054252	Fgfr3	chr5	+	33732116	33732261	33730143	33730334	33732721	33732912	39,28,23	10,10,12	181,153,141	0,1,0	270	125	0.0	0.644,0.565,0.47	1.0,0.986,1.0	-0.436
ENSMUSG00000051586	Mical3	chr6	-	120953633	120953684	120952374	120952485	120957698	120957793	48,81,75	37,29,38	138,90,136	7,9,2	176	125	0.0	0.48,0.665,0.584	0.933,0.877,0.98	-0.354
ENSMUSG00000055320	Tead1	chr7	+	112841887	112841950	112839415	112839480	112842039	112842102	79,51,52	30,21,19	10,17,2	52,59,34	188	125	0.0	0.636,0.618,0.645	0.113,0.161,0.038	0.529
ENSMUSG00000036087	Slain2	chr5	+	72965803	72965881	72958148	72958286	72974530	72974702	333,234,260	97,102,112	159,111,153	315,259,303	203	125	0.0	0.679,0.586,0.588	0.237,0.209,0.237	0.39
ENSMUSG00000030605	Mfge8	chr7	-	79143277	79143388	79142868	79143050	79145246	79145378	338,364,540	168,187,296	59,52,81	387,498,533	236	125	0.0	0.516,0.508,0.491	0.075,0.052,0.074	0.438
ENSMUSG00000026425	Srgap2	chr1	-	131291595	131291690	131289357	131289740	131292520	131292845	27,29,27	83,83,81	9,2,4	158,116,158	220	125	0.0	0.156,0.166,0.159	0.031,0.01,0.014	0.142
ENSMUSG00000022246	Rai14	chr15	-	10589258	10589345	10587837	10587924	10591586	10591615	150,138,116	57,110,88	488,394,366	1308,1191,1237	212	125	0.0	0.608,0.425,0.437	0.18,0.163,0.149	0.326
ENSMUSG00000032374	Plod2	chr9	+	92601984	92602047	92600740	92600882	92602947	92603061	62,54,62	107,94,99	807,806,733	224,189,208	188	125	0.0	0.278,0.276,0.294	0.705,0.739,0.701	-0.432
ENSMUSG00000005087	Cd44	chr2	-	102831329	102831536	102828541	102828610	102853014	102853236	9,46,16	9,18,8	10,0,2	75,50,68	332	125	0.0	0.274,0.49,0.43	0.048,0.0,0.011	0.378
ENSMUSG00000024533	Spire1	chr18	-	67501067	67501241	67497176	67497314	67503430	67503573	66,55,46	86,68,86	9,9,12	170,141,106	299	125	0.0	0.243,0.253,0.183	0.022,0.026,0.045	0.195
ENSMUSG00000031996	Aplp2	chr9	-	31167560	31167728	31164542	31164673	31168707	31168916	1504,1700,1911	502,423,480	387,521,395	497,546,480	293	125	0.0	0.561,0.632,0.629	0.249,0.289,0.26	0.341
ENSMUSG00000045095	Magi1	chr6	-	93769507	93769543	93760707	93760765	93773606	93773689	45,28,41	91,91,98	61,65,89	11,12,4	161	125	0.0	0.277,0.193,0.245	0.812,0.808,0.945	-0.617
ENSMUSG00000031708	Tecr	chr8	-	83573410	83573455	83573219	83573323	83573870	83573922	1269,1539,1943	251,295,372	666,813,956	529,515,691	170	125	0.0	0.788,0.793,0.793	0.481,0.537,0.504	0.284
ENSMUSG00000002732	Fkbp7	chr2	-	76667326	76667442	76665706	76665810	76671696	76671848	47,43,19	127,91,100	18,18,42	552,479,688	241	125	0.0	0.161,0.197,0.09	0.017,0.019,0.031	0.127
ENSMUSG00000022995	Enah	chr1	-	181911596	181911659	181908297	181908376	181913306	181913373	323,297,331	208,250,244	22,22,8	1036,854,1007	188	125	0.0	0.508,0.441,0.474	0.014,0.017,0.005	0.462
ENSMUSG00000020917	Acly	chr11	-	100503159	100503189	100498620	100498762	100504202	100504293	1087,1003,1219	462,491,561	363,326,315	673,671,569	155	125	0.0	0.655,0.622,0.637	0.303,0.282,0.309	0.34
ENSMUSG00000032580	Rbm5	chr9	-	107759775	107759849	107756908	107756992	107760321	107760391	324,401,370	43,37,47	399,414,423	189,197,223	199	125	0.0	0.826,0.872,0.832	0.57,0.569,0.544	0.282
ENSMUSG00000027455	Nsfl1c	chr2	+	151502454	151502460	151500714	151500789	151503013	151503179	7,5,9	322,348,394	22,18,30	49,46,61	131	125	0.0	0.02,0.014,0.021	0.3,0.272,0.319	-0.279
ENSMUSG00000058690	Ccser2	chr14	-	36890341	36890426	36874935	36879762	36896254	36896344	127,120,104	173,150,166	221,162,138	104,69,64	210	125	0.0	0.304,0.323,0.272	0.558,0.583,0.562	-0.268
ENSMUSG00000041977	Arhgef11	chr3	+	87734423	87734552	87733147	87733504	87735344	87735571	10,7,8	205,225,243	281,280,367	44,33,53	254	125	0.0	0.023,0.015,0.016	0.759,0.807,0.773	-0.762
ENSMUSG00000021733	Slc4a7	chr14	+	14762347	14762522	14760234	14760341	14765576	14765710	132,111,114	30,20,19	71,49,29	86,54,30	300	125	0.0	0.647,0.698,0.714	0.256,0.274,0.287	0.414
ENSMUSG00000030172	Erc1	chr6	-	119777987	119778071	119773733	119773901	119779476	119779632	166,131,166	18,13,21	141,121,105	62,73,64	209	125	0.0	0.847,0.858,0.825	0.576,0.498,0.495	0.32
ENSMUSG00000026305	Lrrfip1	chr1	+	91103246	91103318	91101184	91101310	91105126	91105297	10,16,19	162,160,160	81,58,81	88,82,83	197	125	0.0	0.038,0.06,0.07	0.369,0.31,0.382	-0.298
ENSMUSG00000028399	Ptprd	chr4	-	76095519	76095546	76091421	76091539	76099411	76099605	49,62,42	39,37,34	226,203,149	22,28,7	152	125	0.0	0.508,0.579,0.504	0.894,0.856,0.946	-0.368
ENSMUSG00000029673	Auts2	chr5	-	131470413	131470458	131466031	131466127	131472258	131472479	360,325,331	70,72,82	256,203,223	277,222,276	170	125	0.0	0.791,0.768,0.748	0.405,0.402,0.373	0.376
ENSMUSG00000029673	Auts2	chr5	-	131470413	131470458	131466031	131466127	131472237	131472479	307,265,316	73,60,63	166,117,202	157,164,189	170	125	0.0	0.756,0.765,0.787	0.437,0.344,0.44	0.362
ENSMUSG00000071650	Ganab	chr19	+	8907850	8907916	8907214	8907394	8908677	8908747	338,368,404	528,563,592	168,154,136	644,625,544	191	125	0.0	0.295,0.3,0.309	0.146,0.139,0.141	0.159
ENSMUSG00000020859	Spag9	chr11	+	94113262	94113301	94112032	94112146	94114172	94114349	14,22,16	184,179,176	227,164,189	336,297,325	164	125	0.0	0.055,0.086,0.065	0.34,0.296,0.307	-0.246
ENSMUSG00000040964	Arhgef10l	chr4	-	140568755	140568770	140568338	140568520	140570256	140570402	12,4,12	17,17,30	1,0,0	187,143,210	140	125	0.0	0.387,0.174,0.263	0.005,0.0,0.0	0.273
ENSMUSG00000067786	Nnat	chr2	+	157561212	157561288	157560106	157560260	157561541	157562238	1159,1419,1696	367,483,388	952,1194,1161	778,851,663	201	125	3.60644847321e-14	0.663,0.646,0.731	0.432,0.466,0.521	0.207
ENSMUSG00000027624	Epb41l1	chr2	+	156524880	156525288	156514027	156514210	156526888	156526993	284,250,286	75,63,66	633,542,641	50,46,44	533	125	3.60644847321e-14	0.47,0.482,0.504	0.748,0.734,0.774	-0.267
ENSMUSG00000052534	Pbx1	chr1	-	168184955	168185068	168183529	168183619	168191277	168191437	91,103,81	526,482,546	254,262,237	509,600,571	238	125	3.60644847321e-14	0.083,0.101,0.072	0.208,0.187,0.179	-0.106
ENSMUSG00000087396	4933407K13Rik	chrX	-	75709243	75710703	75706931	75708459	75727457	75727518	5,5,4	0,0,0	6,9,11	7,4,1	1585	125	3.60644847321e-14	1.0,1.0,1.0	0.063,0.151,0.465	0.774
ENSMUSG00000029822	Osbpl3	chr6	-	50346010	50346103	50344873	50345030	50346327	50346431	208,200,255	58,71,56	92,64,76	2,1,2	218	125	3.60644847321e-14	0.673,0.618,0.723	0.963,0.973,0.956	-0.293
ENSMUSG00000026463	Atp2b4	chr1	-	133736615	133736651	133735047	133735209	133737989	133738118	86,83,80	17,0,2	160,112,126	106,79,73	161	125	7.13139528597e-14	0.797,1.0,0.969	0.54,0.524,0.573	0.376
ENSMUSG00000021224	Numb	chr12	-	83797196	83797343	83795438	83796154	83799507	83799657	90,93,97	56,64,78	29,22,30	69,80,85	272	125	7.13139528597e-14	0.425,0.4,0.364	0.162,0.112,0.14	0.258
ENSMUSG00000024985	Tcf7l2	chr19	+	55755013	55755082	55743072	55743197	55817763	55817865	168,149,167	110,74,115	106,114,138	208,205,225	194	125	1.05775723376e-13	0.496,0.565,0.483	0.247,0.264,0.283	0.25
ENSMUSG00000025558	Dock9	chr14	-	121577346	121577424	121575912	121576019	121578154	121578212	66,54,61	34,37,35	2,0,6	28,20,19	203	125	1.38709556661e-13	0.544,0.473,0.518	0.042,0.0,0.163	0.443
ENSMUSG00000031788	Kifc3	chr8	-	95100646	95100673	95100213	95100452	95101408	95101517	317,312,270	22,19,53	99,77,134	39,41,65	152	125	1.38709556661e-13	0.922,0.931,0.807	0.676,0.607,0.629	0.249
ENSMUSG00000042035	Igsf3	chr3	+	101432914	101432974	101431203	101431593	101435330	101435732	45,49,39	48,30,50	220,236,192	37,39,28	185	125	1.38709556661e-13	0.388,0.525,0.345	0.801,0.803,0.822	-0.389
ENSMUSG00000029428	Stx2	chr5	-	128987717	128987842	128986154	128986430	128988801	128988912	71,80,76	14,16,12	222,201,222	1,4,4	250	125	1.69658194304e-13	0.717,0.714,0.76	0.991,0.962,0.965	-0.242
ENSMUSG00000030189	Ybx3	chr6	-	131375973	131376180	131370322	131370414	131379357	131379480	944,1074,1294	608,676,748	872,955,1035	252,295,270	332	125	1.69658194304e-13	0.369,0.374,0.394	0.566,0.549,0.591	-0.19
ENSMUSG00000027699	Ect2	chr3	-	27148794	27148887	27146836	27147019	27148992	27149069	136,106,90	115,91,107	195,229,168	69,61,45	218	125	1.69658194304e-13	0.404,0.4,0.325	0.618,0.683,0.682	-0.285
ENSMUSG00000031441	Atp11a	chr8	+	12863758	12863862	12859313	12859479	12864919	12868728	185,212,201	13,13,15	54,31,53	21,21,25	229	125	2.36251303725e-13	0.886,0.899,0.88	0.584,0.446,0.536	0.366
ENSMUSG00000022228	Zscan26	chr13	-	21448166	21448484	21447785	21447894	21449440	21449516	141,166,151	14,9,4	116,117,120	47,54,41	443	125	3.35706639793e-13	0.74,0.839,0.914	0.411,0.379,0.452	0.417
ENSMUSG00000035325	Sec31a	chr5	-	100389067	100389106	100386127	100386203	100390758	100390833	282,241,259	27,42,28	377,297,383	6,7,9	164	125	3.67323455604e-13	0.888,0.814,0.876	0.98,0.97,0.97	-0.114
ENSMUSG00000038388	Mpp6	chr6	+	50176876	50176918	50163421	50163649	50178388	50178520	6,3,3	160,138,152	48,40,54	282,190,278	167	125	3.98607462826e-13	0.027,0.016,0.015	0.113,0.136,0.127	-0.106
ENSMUSG00000022770	Dlg1	chr16	+	31846836	31846933	31842769	31842839	31847635	31847669	138,123,104	74,60,45	192,137,176	18,16,28	222	125	4.62607264887e-13	0.512,0.536,0.565	0.857,0.828,0.78	-0.284
ENSMUSG00000004562	Arhgef40	chr14	+	52003972	52004116	52002432	52002462	52004611	52004742	263,337,295	2,4,3	456,529,687	36,39,57	269	125	1.00850427665e-12	0.984,0.975,0.979	0.855,0.863,0.849	0.124
ENSMUSG00000028693	Nasp	chr4	-	116610402	116611377	116605683	116605763	116611971	116612081	4555,4683,5254	1213,1211,1037	7053,5372,7605	856,762,810	1100	125	3.12344198126e-12	0.299,0.305,0.365	0.484,0.445,0.516	-0.159
ENSMUSG00000037470	Uggt1	chr1	-	36176775	36176799	36176232	36176327	36177517	36177616	125,106,106	48,51,69	133,125,144	17,16,9	149	125	3.52406767051e-12	0.686,0.636,0.563	0.868,0.868,0.931	-0.261
ENSMUSG00000020674	Pxdn	chr12	+	29979239	29979311	29975490	29975562	29982293	29982365	566,523,562	150,158,153	1108,1074,846	131,119,107	197	125	3.93265989289e-12	0.705,0.677,0.7	0.843,0.851,0.834	-0.149
ENSMUSG00000033577	Myo6	chr9	+	80303272	80303299	80300534	80300666	80306959	80307178	9,7,16	31,39,46	0,1,0	69,61,109	152	125	4.0819255107e-12	0.193,0.129,0.222	0.0,0.013,0.0	0.177
ENSMUSG00000036617	Etl4	chr2	+	20801541	20801661	20798615	20798783	20807901	20808024	231,322,302	34,29,25	34,53,69	34,26,35	245	125	4.0819255107e-12	0.776,0.85,0.86	0.338,0.51,0.501	0.379
ENSMUSG00000032497	Lrrfip2	chr9	+	111193046	111193118	111190167	111190284	111199664	111199835	250,256,254	3,9,13	276,318,357	56,39,56	197	125	4.12420592728e-12	0.981,0.948,0.925	0.758,0.838,0.802	0.152
ENSMUSG00000033793	Atp6v1h	chr1	+	5101069	5101123	5098028	5098133	5117389	5117487	361,365,413	20,22,20	291,287,335	59,59,58	179	125	5.53784305994e-12	0.926,0.921,0.935	0.775,0.773,0.801	0.144
ENSMUSG00000027523	Gnas	chr2	+	174328107	174330434	174327767	174327941	174334211	174334284	7218,8697,7281	26,48,32	9039,9608,10397	114,125,122	2452	125	6.37285833859e-12	0.934,0.902,0.921	0.802,0.797,0.813	0.115
ENSMUSG00000087174	5530601H04Rik	chrX	-	105042603	105042817	105038816	105039812	105044001	105044111	94,49,70	87,87,102	32,24,42	174,147,161	339	125	7.76773517303e-12	0.285,0.172,0.202	0.064,0.057,0.088	0.15
ENSMUSG00000035325	Sec31a	chr5	-	100388533	100388611	100386127	100386203	100390758	100390833	190,234,261	27,42,28	271,246,329	6,7,9	203	125	9.82757208944e-12	0.812,0.774,0.852	0.965,0.956,0.957	-0.147
ENSMUSG00000034560	A230046K03Rik	chr10	+	83581256	83581391	83580256	83580361	83583254	83583363	247,221,225	0,2,1	288,242,236	21,16,20	260	125	9.87072982591e-12	1.0,0.982,0.991	0.868,0.879,0.85	0.125
ENSMUSG00000064302	Clasp1	chr1	+	118547655	118547658	118545392	118545456	118547864	118548028	117,114,138	7,13,23	167,128,189	1,0,0	128	125	1.00325612598e-11	0.942,0.895,0.854	0.994,1.0,1.0	-0.101
ENSMUSG00000050619	Zscan29	chr2	-	121169198	121169403	121166043	121166718	121169809	121170268	114,107,151	13,13,26	92,89,93	66,55,44	330	125	1.20299607521e-11	0.769,0.757,0.687	0.346,0.38,0.445	0.347
ENSMUSG00000019854	Reps1	chr10	+	18107667	18107748	18104153	18104275	18114398	18114486	875,803,755	62,82,98	443,267,510	117,138,150	206	125	1.26815536265e-11	0.895,0.856,0.824	0.697,0.54,0.674	0.221
ENSMUSG00000036817	Sun1	chr5	+	139229752	139229944	139226705	139226885	139230772	139230838	380,388,407	46,39,60	266,227,241	101,71,84	317	125	1.36793429297e-11	0.765,0.797,0.728	0.509,0.558,0.531	0.231
ENSMUSG00000008575	Nfib	chr4	-	82310302	82310391	82296080	82296811	82327728	82327913	52,44,66	99,107,108	28,27,31	231,190,168	214	125	1.60996200939e-11	0.235,0.194,0.263	0.066,0.077,0.097	0.151
ENSMUSG00000030987	Stim1	chr7	+	102428773	102428866	102427081	102427317	102430884	102430928	5,6,5	13,16,17	41,41,60	10,11,2	218	125	2.46687662687e-11	0.181,0.177,0.144	0.702,0.681,0.945	-0.609
ENSMUSG00000021709	Erbin	chr13	-	103827906	103828023	103823313	103823406	103833497	103835028	501,374,436	131,112,113	596,462,564	313,344,353	242	125	2.47574491211e-11	0.664,0.633,0.666	0.496,0.41,0.452	0.202
ENSMUSG00000006288	Ttc5	chr14	-	50775290	50775382	50773276	50773333	50777261	50777412	262,348,384	9,22,21	219,217,254	44,33,62	217	125	3.32545276815e-11	0.944,0.901,0.913	0.741,0.791,0.702	0.175
ENSMUSG00000008575	Nfib	chr4	-	82310302	82310391	82296080	82296811	82320473	82320556	79,47,78	18,17,17	28,23,34	52,37,36	214	125	3.65434661698e-11	0.719,0.618,0.728	0.239,0.266,0.356	0.401
ENSMUSG00000062232	Rapgef2	chr3	-	79082623	79082647	79081061	79081285	79083198	79083322	45,30,36	11,10,13	155,136,135	4,2,5	149	125	4.12188336561e-11	0.774,0.716,0.699	0.97,0.983,0.958	-0.241
ENSMUSG00000026987	Baz2b	chr2	-	59933411	59933438	59932104	59932170	59933670	59933715	36,25,34	60,70,91	56,48,37	29,24,17	152	125	4.97428896319e-11	0.33,0.227,0.235	0.614,0.622,0.642	-0.362
ENSMUSG00000024330	Col11a2	chr17	+	34047097	34047277	34044818	34045010	34049618	34049678	9,16,6	2,0,0	12,11,7	37,33,40	305	125	5.4844789554e-11	0.648,1.0,1.0	0.117,0.12,0.067	0.781
ENSMUSG00000039108	Lsm14b	chr2	+	180028957	180029074	180027899	180028035	180032060	180032222	263,319,286	1,3,4	644,590,759	31,69,39	242	125	7.38694728574e-11	0.993,0.982,0.974	0.915,0.815,0.91	0.103
ENSMUSG00000058835	Abi1	chr2	-	22950183	22950270	22946575	22946761	22953434	22953611	805,805,870	136,116,130	929,859,973	69,51,54	212	125	9.96417998617e-11	0.777,0.804,0.798	0.888,0.909,0.914	-0.111
ENSMUSG00000018736	Ndel1	chr11	-	68826169	68826204	68822109	68822665	68829914	68830066	100,98,85	86,95,93	64,54,50	148,176,145	160	125	1.00980557249e-10	0.476,0.446,0.417	0.253,0.193,0.212	0.227
ENSMUSG00000022711	Pmm2	chr16	+	8645368	8645445	8642737	8642849	8646172	8646264	353,381,431	25,9,26	292,289,334	50,40,70	202	125	1.26684208707e-10	0.897,0.963,0.911	0.783,0.817,0.747	0.141
ENSMUSG00000087174	5530601H04Rik	chrX	-	105042603	105042817	105038816	105039812	105043129	105043304	140,85,118	33,27,29	45,36,49	37,42,50	339	125	1.55883386707e-10	0.61,0.537,0.6	0.31,0.24,0.265	0.311
ENSMUSG00000002546	Golga2	chr2	+	32297753	32297834	32297520	32297577	32298599	32298638	193,205,254	47,28,56	147,134,154	79,95,91	206	125	1.85546470345e-10	0.714,0.816,0.733	0.53,0.461,0.507	0.255
ENSMUSG00000023994	Nfya	chr17	-	48398981	48399068	48395649	48395796	48400437	48400580	249,252,220	67,61,84	336,325,302	18,37,32	212	125	2.22373763755e-10	0.687,0.709,0.607	0.917,0.838,0.848	-0.2
ENSMUSG00000029613	Eif2ak1	chr5	+	143899013	143899247	143897474	143897557	143901784	143904251	565,624,677	29,22,43	781,785,1029	104,87,164	359	125	2.24471363719e-10	0.872,0.908,0.846	0.723,0.759,0.686	0.153
ENSMUSG00000007411	Mark3	chr12	+	111653389	111653434	111647470	111647728	111655269	111656227	318,313,370	108,169,143	242,248,298	19,47,39	170	125	2.45956792969e-10	0.684,0.577,0.655	0.904,0.795,0.849	-0.211
ENSMUSG00000028653	Trit1	chr4	+	123052065	123052175	123049476	123049554	123052483	123052601	214,179,173	32,42,25	90,100,132	65,69,63	235	125	3.31017798904e-10	0.781,0.694,0.786	0.424,0.435,0.527	0.292
ENSMUSG00000024104	Fam21	chr6	+	116256226	116256289	116255048	116255168	116256615	116256828	218,189,250	10,12,13	232,180,302	49,39,60	188	125	3.86824854935e-10	0.935,0.913,0.927	0.759,0.754,0.77	0.164
ENSMUSG00000025372	Baiap2	chr11	+	120003037	120003085	120000551	120000586	120006358	120006782	34,41,49	124,168,196	5,4,2	70,75,128	173	125	4.02639447529e-10	0.165,0.15,0.153	0.049,0.037,0.011	0.124
ENSMUSG00000030172	Erc1	chr6	-	119777978	119778071	119773733	119773901	119779476	119779632	84,79,91	18,13,21	98,75,74	62,73,64	218	125	4.02639447529e-10	0.728,0.777,0.713	0.475,0.371,0.399	0.324
ENSMUSG00000036617	Etl4	chr2	+	20805584	20805662	20801541	20801661	20807901	20808190	110,144,77	37,35,48	8,2,9	15,26,31	203	125	4.18614491248e-10	0.647,0.717,0.497	0.247,0.045,0.152	0.472
ENSMUSG00000013483	Card14	chr11	+	119343142	119343264	119339574	119339686	119343894	119344010	19,22,18	3,2,0	0,0,0	3,1,2	247	125	7.25422083515e-10	0.762,0.848,1.0	0.0,0.0,0.0	0.87
ENSMUSG00000021816	Ppp3cb	chr14	-	20503246	20503276	20499867	20501662	20508623	20508721	303,230,213	134,133,139	187,121,172	204,180,252	155	125	7.42212084942e-10	0.646,0.582,0.553	0.425,0.352,0.355	0.216
ENSMUSG00000013787	Ehmt2	chr17	+	34905609	34905711	34905341	34905456	34905909	34906058	665,724,686	338,272,342	1314,1237,1292	305,291,278	227	125	7.81804196185e-10	0.52,0.594,0.525	0.703,0.701,0.719	-0.161
ENSMUSG00000022228	Zscan26	chr13	-	21449273	21449333	21447785	21447894	21449440	21449516	59,66,49	14,9,4	60,43,52	47,54,41	185	125	1.19716266745e-09	0.74,0.832,0.892	0.463,0.35,0.461	0.397
ENSMUSG00000022629	Kif21a	chr15	-	90964974	90964995	90959687	90959748	90965466	90965632	66,45,25	213,228,256	51,43,23	33,24,34	146	125	1.27890023796e-09	0.21,0.145,0.077	0.57,0.605,0.367	-0.37
ENSMUSG00000052512	Nav2	chr7	+	49554214	49554259	49547838	49548541	49556909	49557070	22,28,26	65,59,46	0,0,0	13,16,24	170	125	1.28432218834e-09	0.199,0.259,0.294	0.0,0.0,0.0	0.251
ENSMUSG00000036617	Etl4	chr2	+	20805584	20805662	20798615	20798783	20807901	20808190	16,38,40	34,29,25	1,1,5	34,26,35	203	125	1.33472792588e-09	0.225,0.447,0.496	0.018,0.023,0.081	0.349
ENSMUSG00000025925	Terf1	chr1	+	15833400	15833489	15831506	15831566	15838181	15838288	662,677,664	74,73,76	713,561,827	144,151,228	214	125	1.63924783416e-09	0.839,0.844,0.836	0.743,0.685,0.679	0.137
ENSMUSG00000023994	Nfya	chr17	-	48398981	48399065	48395649	48395796	48400437	48400580	247,209,220	67,61,84	310,279,258	18,37,32	209	125	1.80701923513e-09	0.688,0.672,0.61	0.912,0.819,0.828	-0.196
ENSMUSG00000037995	Igsf9	chr1	+	172484781	172484970	172484280	172484546	172489512	172489665	1105,1109,1178	30,38,39	222,207,137	20,30,17	314	125	2.1329046617e-09	0.936,0.921,0.923	0.815,0.733,0.762	0.157
ENSMUSG00000032624	Eml4	chr17	+	83428215	83428248	83427999	83428025	83440030	83440154	248,206,225	101,121,158	535,501,460	114,113,85	158	125	2.66917522295e-09	0.66,0.574,0.53	0.788,0.778,0.811	-0.204
ENSMUSG00000022940	Pigp	chr16	-	94367560	94367633	94365354	94365473	94370088	94370192	220,267,285	23,18,33	145,173,172	41,44,64	198	125	3.57936983163e-09	0.858,0.904,0.845	0.691,0.713,0.629	0.191
ENSMUSG00000008200	Fnbp4	chr2	+	90767852	90767955	90767407	90767541	90768515	90768700	153,176,119	164,188,201	328,360,385	186,161,218	228	125	4.20182520758e-09	0.338,0.339,0.245	0.492,0.551,0.492	-0.204
ENSMUSG00000055320	Tead1	chr7	+	112842039	112842102	112839415	112839480	112856797	112856932	40,26,25	13,13,13	41,53,35	0,3,1	188	125	4.20628571189e-09	0.672,0.571,0.561	1.0,0.922,0.959	-0.359
ENSMUSG00000024050	Wiz	chr17	-	32378839	32379118	32367823	32368147	32381055	32381156	11,5,12	0,0,0	12,3,13	4,3,5	404	125	6.38640283772e-09	1.0,1.0,1.0	0.481,0.236,0.446	0.612
ENSMUSG00000019854	Reps1	chr10	+	18107670	18107748	18104153	18104275	18114398	18114486	514,446,449	62,82,98	282,164,297	117,138,150	203	125	8.04693372465e-09	0.836,0.77,0.738	0.597,0.423,0.549	0.258
ENSMUSG00000032702	Kank1	chr19	+	25424137	25424383	25422918	25423027	25425896	25425984	455,443,566	30,43,41	160,137,179	50,52,34	371	125	8.14750677557e-09	0.836,0.776,0.823	0.519,0.47,0.639	0.269
ENSMUSG00000062825	Actg1	chr11	-	120347491	120347536	120346910	120347349	120347635	120347875	1,0,2	5,3,9	33,35,28	7,10,4	170	125	1.22586188978e-08	0.128,0.0,0.14	0.776,0.72,0.837	-0.688
ENSMUSG00000021843	Ktn1	chr14	+	47726470	47726554	47726225	47726309	47730339	47730423	248,282,305	432,419,501	70,57,115	256,215,362	209	125	1.26403215386e-08	0.256,0.287,0.267	0.141,0.137,0.16	0.124
ENSMUSG00000037262	Kin	chr2	+	10090112	10090156	10085729	10085824	10090240	10090363	164,174,173	4,6,7	171,157,203	28,34,25	169	125	1.27856630342e-08	0.968,0.955,0.948	0.819,0.774,0.857	0.14
ENSMUSG00000029048	Rer1	chr4	-	155083108	155083317	155082666	155082754	155086204	155086371	258,294,286	314,422,268	184,185,184	392,545,397	334	125	1.29005751326e-08	0.235,0.207,0.285	0.149,0.113,0.148	0.106
ENSMUSG00000030313	Dennd5b	chr6	-	149084870	149084936	149080805	149080915	149101182	149101584	28,31,6	0,0,2	18,7,6	10,30,10	191	125	1.33798358734e-08	1.0,1.0,0.663	0.541,0.132,0.282	0.569
ENSMUSG00000041977	Arhgef11	chr3	+	87718228	87718258	87717420	87717520	87722356	87722483	131,129,151	90,58,86	90,55,68	116,105,108	155	125	1.36797317791e-08	0.54,0.642,0.586	0.385,0.297,0.337	0.25
ENSMUSG00000074238	Ap1ar	chr3	-	127815595	127815694	127813239	127813295	127816909	127817006	1066,1145,1071	84,93,71	783,760,675	147,102,114	224	125	1.51117272894e-08	0.876,0.873,0.894	0.748,0.806,0.768	0.107
ENSMUSG00000048537	Phldb1	chr9	-	44708393	44708522	44707884	44708040	44710922	44711060	61,69,87	111,101,139	39,53,29	165,164,201	254	125	1.61401458201e-08	0.213,0.252,0.235	0.104,0.137,0.066	0.131
ENSMUSG00000052512	Nav2	chr7	+	49552839	49552905	49551596	49552049	49556909	49557070	28,29,40	29,22,28	0,2,0	8,12,8	191	125	1.65748172539e-08	0.387,0.463,0.483	0.0,0.098,0.0	0.412
ENSMUSG00000005312	Ubqln1	chr13	-	58180821	58180905	58179552	58179668	58183181	58183324	719,735,764	338,325,376	563,403,568	449,399,493	209	125	1.71453995128e-08	0.56,0.575,0.549	0.429,0.377,0.408	0.157
ENSMUSG00000027763	Mbnl1	chr3	+	60614682	60614736	60613262	60613520	60615619	60615773	105,119,123	13,23,17	79,42,51	72,64,25	179	125	1.87703601159e-08	0.849,0.783,0.835	0.434,0.314,0.588	0.377
ENSMUSG00000026743	Mllt10	chr2	+	18126133	18126229	18123718	18123812	18146776	18146872	315,331,260	35,34,25	240,204,178	64,72,44	221	125	1.88568823956e-08	0.836,0.846,0.855	0.68,0.616,0.696	0.182
ENSMUSG00000001247	Lsr	chr7	-	30962097	30962244	30959152	30959314	30965968	30966088	1013,1008,1067	142,154,164	46,79,57	2,0,1	272	125	2.33001585793e-08	0.766,0.751,0.749	0.914,1.0,0.963	-0.204
ENSMUSG00000022686	B3gnt5	chr16	+	19764150	19764353	19760640	19760827	19765107	19765214	44,23,33	44,49,35	46,20,27	192,146,128	328	125	2.46057087367e-08	0.276,0.152,0.264	0.084,0.05,0.074	0.161
ENSMUSG00000028917	Plekhm2	chr4	-	141637424	141637484	141634252	141634478	141639675	141639862	112,99,115	211,206,233	73,58,88	350,261,386	185	125	2.88336218826e-08	0.264,0.245,0.25	0.124,0.131,0.133	0.124
ENSMUSG00000014353	Tmem87b	chr2	+	128839147	128839221	128837301	128837395	128840731	128840803	41,31,25	11,18,20	7,3,3	21,33,14	199	125	3.63923989626e-08	0.701,0.52,0.44	0.173,0.054,0.119	0.438
ENSMUSG00000027281	Slx4ip	chr2	+	137046716	137046805	137043999	137044077	137066129	137066230	71,66,81	6,4,2	58,83,42	35,21,19	214	125	3.65817533373e-08	0.874,0.906,0.959	0.492,0.698,0.564	0.328
ENSMUSG00000029864	Gstk1	chr6	+	42247733	42247827	42247483	42247584	42249378	42249495	106,107,113	119,63,96	26,29,32	4,4,3	219	125	3.78839141817e-08	0.337,0.492,0.402	0.788,0.805,0.859	-0.407
ENSMUSG00000037426	Depdc5	chr5	+	32959280	32959346	32955852	32955958	32964631	32964783	80,71,81	88,98,89	140,147,233	73,48,49	191	125	4.49224878995e-08	0.373,0.322,0.373	0.557,0.667,0.757	-0.304
ENSMUSG00000031627	Irf2	chr8	+	46818790	46818908	46807704	46807751	46837673	46837798	155,139,220	3,1,6	106,80,105	12,22,12	243	125	4.6567537572e-08	0.964,0.986,0.95	0.82,0.652,0.818	0.203
ENSMUSG00000025949	Pikfyve	chr1	+	65264346	65264430	65262879	65262975	65265248	65265346	133,115,99	1,0,2	99,91,129	8,13,14	209	125	4.9096832719e-08	0.988,1.0,0.967	0.881,0.807,0.846	0.14
ENSMUSG00000046434	Hnrnpa1	chr15	+	103242643	103242718	103242379	103242472	103243624	103243780	55,64,129	8,6,11	114,87,96	0,0,0	200	125	5.05922129774e-08	0.811,0.87,0.88	1.0,1.0,1.0	-0.146
ENSMUSG00000068686	Cd59b	chr2	+	104090128	104090274	104080996	104081098	104091003	104091160	8,13,12	27,18,24	1,0,1	29,25,29	271	125	5.06699884146e-08	0.12,0.25,0.187	0.016,0.0,0.016	0.175
ENSMUSG00000034023	Fancd2	chr6	+	113586209	113586248	113585471	113585543	113587381	113587456	27,58,54	2,8,9	29,38,38	36,22,33	164	125	6.09464644768e-08	0.911,0.847,0.821	0.38,0.568,0.467	0.388
ENSMUSG00000020777	Acox1	chr11	-	116189414	116189575	116181912	116182020	116198221	116198381	35,21,15	0,0,1	32,18,29	11,8,9	286	125	6.51976224367e-08	1.0,1.0,0.868	0.56,0.496,0.585	0.409
ENSMUSG00000016763	Scube1	chr15	-	83651654	83651744	83638703	83638820	83654168	83654285	18,29,39	5,14,18	56,59,37	96,100,118	215	125	7.97656925826e-08	0.677,0.546,0.557	0.253,0.255,0.154	0.373
ENSMUSG00000007833	Aldh16a1	chr7	-	45149300	45149766	45148613	45148740	45154391	45154526	305,316,410	4,7,3	144,196,167	10,17,15	591	125	8.47717488406e-08	0.942,0.905,0.967	0.753,0.709,0.702	0.217
ENSMUSG00000033565	Rbfox2	chr15	-	77091811	77091854	77086066	77086155	77097939	77098072	2,2,2	23,16,29	42,39,22	51,51,41	168	125	8.95034562975e-08	0.061,0.085,0.049	0.38,0.363,0.285	-0.278
ENSMUSG00000055320	Tead1	chr7	+	112842039	112842102	112841887	112841950	112856797	112856932	30,12,19	13,5,9	7,17,13	0,0,0	188	125	1.08072897769e-07	0.605,0.615,0.584	1.0,1.0,1.0	-0.399
ENSMUSG00000033149	Phldb2	chr16	-	45788988	45789117	45781301	45781457	45801491	45801629	148,132,142	2,3,0	1075,873,1036	75,67,83	254	125	1.36834056449e-07	0.973,0.956,1.0	0.876,0.865,0.86	0.109
ENSMUSG00000029521	Chek2	chr5	+	110866937	110867053	110866262	110866426	110868007	110868093	213,216,230	2,5,17	100,95,112	12,22,23	241	125	1.49884001303e-07	0.982,0.957,0.875	0.812,0.691,0.716	0.198
ENSMUSG00000029864	Gstk1	chr6	+	42247733	42247846	42247483	42247584	42249378	42249495	136,129,131	119,63,96	29,33,33	4,4,3	238	125	1.73205977219e-07	0.375,0.518,0.417	0.792,0.812,0.852	-0.382
ENSMUSG00000031565	Fgfr1	chr8	+	25563373	25563524	25562137	25562328	25566710	25566913	353,453,527	14,8,9	4,13,12	7,6,3	276	125	1.77403733106e-07	0.919,0.962,0.964	0.206,0.495,0.644	0.5
ENSMUSG00000028919	Arhgef19	chr4	+	141244817	141244966	141240631	141240744	141246174	141246412	471,570,528	32,26,27	50,43,39	13,16,8	274	125	1.97078423209e-07	0.87,0.909,0.899	0.637,0.551,0.69	0.267
ENSMUSG00000026927	Sdccag3	chr2	-	26385497	26385609	26384681	26384821	26385989	26386063	232,179,237	26,16,14	238,186,251	59,45,63	237	125	2.24313337412e-07	0.825,0.855,0.899	0.68,0.686,0.678	0.178
ENSMUSG00000024426	Atat1	chr17	-	35902355	35902438	35901983	35902054	35904107	35904176	61,59,65	140,109,110	49,36,49	187,232,239	208	125	2.2552247044e-07	0.208,0.245,0.262	0.136,0.085,0.11	0.128
ENSMUSG00000047766	Lrrc49	chr9	-	60680504	60680702	60680068	60680171	60685034	60685122	126,102,92	50,51,67	87,97,109	147,116,178	323	125	2.29519675805e-07	0.494,0.436,0.347	0.186,0.244,0.192	0.218
ENSMUSG00000020954	Strn3	chr12	-	51633578	51633719	51629373	51629507	51643103	51643214	314,204,262	110,109,96	179,144,179	28,23,23	266	125	2.42985728138e-07	0.573,0.468,0.562	0.75,0.746,0.785	-0.226
ENSMUSG00000038371	Sbf2	chr7	-	110347886	110347982	110341326	110341364	110348854	110348995	12,8,12	73,42,45	21,8,16	10,8,12	221	125	2.42985728138e-07	0.085,0.097,0.131	0.543,0.361,0.43	-0.34
ENSMUSG00000031075	Ano1	chr7	-	144619474	144619486	144618848	144618920	144621667	144621750	11,23,28	0,0,0	7,2,3	4,2,4	137	125	2.43774783106e-07	1.0,1.0,1.0	0.615,0.477,0.406	0.501
ENSMUSG00000029166	Mapre3	chr5	+	30863203	30863405	30862497	30862643	30864573	30864728	94,97,84	1,0,1	156,188,212	18,11,20	327	125	2.56534536051e-07	0.973,1.0,0.97	0.768,0.867,0.802	0.169
ENSMUSG00000059005	Hnrnpa3	chr2	+	75662844	75662925	75662660	75662756	75663570	75663714	5,9,10	61,39,58	4,5,12	2,0,2	206	125	2.61239461642e-07	0.047,0.123,0.095	0.548,1.0,0.785	-0.689
ENSMUSG00000032826	Ank2	chr3	-	127012672	127012771	127010853	127011051	127013238	127013337	59,55,57	0,1,0	84,73,67	10,7,14	224	125	2.78434989455e-07	1.0,0.968,1.0	0.824,0.853,0.728	0.188
ENSMUSG00000039585	Myo9a	chr9	+	59790035	59790092	59788414	59788514	59801913	59802011	54,36,24	22,25,11	17,24,9	40,54,22	182	125	2.87702790981e-07	0.628,0.497,0.6	0.226,0.234,0.219	0.349
ENSMUSG00000026987	Baz2b	chr2	-	59959820	59960105	59958431	59958492	59962020	59962630	215,188,236	39,44,39	131,114,111	56,78,53	410	125	3.59944525288e-07	0.627,0.566,0.648	0.416,0.308,0.39	0.242
ENSMUSG00000055320	Tead1	chr7	+	112856052	112856064	112841887	112841950	112856797	112856932	18,14,22	13,5,9	18,6,8	0,0,0	137	125	4.20969009318e-07	0.558,0.719,0.69	1.0,1.0,1.0	-0.344
ENSMUSG00000033419	Snap91	chr9	-	86798829	86798844	86798537	86798699	86804454	86804567	2,1,5	0,0,0	5,5,5	3,5,10	140	125	4.20969009318e-07	1.0,1.0,1.0	0.598,0.472,0.309	0.54
ENSMUSG00000022565	Plec	chr15	-	76178518	76181899	76170973	76178385	76182909	76183008	82,128,122	1,1,1	48,55,43	12,4,6	3506	125	4.27690670288e-07	0.745,0.82,0.813	0.125,0.329,0.204	0.573
ENSMUSG00000022498	Txndc11	chr16	-	11093815	11093928	11091585	11091786	11104565	11104659	160,175,203	17,17,34	157,145,152	55,61,46	238	125	4.47614613845e-07	0.832,0.844,0.758	0.6,0.555,0.634	0.215
ENSMUSG00000094439	Gm21969	chr4	+	139606421	139606562	139604998	139605094	139607604	139607744	232,251,265	4,2,2	154,157,119	13,9,12	266	125	4.90441016262e-07	0.965,0.983,0.984	0.848,0.891,0.823	0.123
ENSMUSG00000026150	Mff	chr1	+	82741817	82741976	82735469	82735507	82747082	82747142	437,384,413	171,163,149	344,330,386	230,256,303	284	125	5.00582711783e-07	0.529,0.509,0.55	0.397,0.362,0.359	0.157
ENSMUSG00000026179	Pnkd	chr1	+	74287091	74287208	74285841	74286010	74347384	74347500	304,331,338	38,40,52	198,250,334	66,83,91	242	125	5.26614043126e-07	0.805,0.81,0.771	0.608,0.609,0.655	0.171
ENSMUSG00000045411	2410002F23Rik	chr7	+	44247237	44247416	44246734	44246808	44248251	44248295	80,119,114	0,0,1	101,106,115	9,12,5	304	125	5.38823762886e-07	1.0,1.0,0.979	0.822,0.784,0.904	0.156
ENSMUSG00000024330	Col11a2	chr17	+	34045770	34045848	34044818	34045010	34049618	34049678	7,4,14	2,0,0	28,22,16	37,33,40	203	125	5.43102628753e-07	0.683,1.0,1.0	0.318,0.291,0.198	0.625
ENSMUSG00000017897	Eya2	chr2	+	165713504	165713572	165687618	165687735	165724673	165724816	109,139,102	2,0,0	138,190,179	18,6,16	193	125	6.56644540506e-07	0.972,1.0,1.0	0.832,0.954,0.879	0.102
ENSMUSG00000029166	Mapre3	chr5	+	30863203	30863360	30862497	30862643	30864573	30864728	87,106,67	1,0,1	177,198,189	18,11,20	282	125	7.06511003357e-07	0.975,1.0,0.967	0.813,0.889,0.807	0.144
ENSMUSG00000048668	Rhno1	chr6	-	128362057	128362184	128359105	128359354	128362367	128362812	82,76,69	104,141,110	54,59,69	190,201,269	252	125	8.18258077961e-07	0.281,0.211,0.237	0.124,0.127,0.113	0.122
ENSMUSG00000018411	Mapt	chr11	+	104305211	104305409	104302360	104302410	104306625	104306758	18,21,17	17,25,21	0,4,3	12,28,21	323	125	8.28438965036e-07	0.291,0.245,0.239	0.0,0.052,0.052	0.224
ENSMUSG00000025880	Smad7	chr18	+	75375873	75375948	75370894	75370948	75393826	75394365	275,225,371	6,3,10	230,188,230	16,22,23	200	125	8.67787527265e-07	0.966,0.979,0.959	0.9,0.842,0.862	0.1
ENSMUSG00000026566	Mpzl1	chr1	-	165601749	165601855	165593367	165593677	165604609	165604742	939,967,1136	127,83,111	1514,1464,1769	300,270,357	231	125	8.70400793467e-07	0.8,0.863,0.847	0.732,0.746,0.728	0.101
ENSMUSG00000062867	Impdh2	chr9	+	108562791	108562879	108562173	108562380	108563135	108563336	14,17,21	3,1,2	18,22,28	25,16,45	213	125	8.80984211993e-07	0.733,0.909,0.86	0.297,0.447,0.267	0.497
ENSMUSG00000036053	Fmnl2	chr2	+	53130411	53130504	53126852	53126976	53131839	53133804	241,232,254	13,18,3	380,393,484	66,47,68	218	125	9.46818563847e-07	0.914,0.881,0.98	0.768,0.827,0.803	0.126
ENSMUSG00000049606	Zfp644	chr5	-	106666784	106666845	106619539	106619642	106696531	106696830	6,10,7	0,0,0	11,9,8	3,4,7	186	125	9.82652047968e-07	1.0,1.0,1.0	0.711,0.602,0.434	0.418
ENSMUSG00000024426	Atat1	chr17	-	35902355	35902438	35901983	35902054	35904289	35904335	43,66,55	129,124,139	49,35,58	254,251,322	208	125	1.01972046739e-06	0.167,0.242,0.192	0.104,0.077,0.098	0.107
ENSMUSG00000024969	Mark2	chr19	-	7279110	7279278	7278041	7278086	7279985	7280012	34,40,55	55,53,80	39,39,50	17,20,19	293	125	1.04485779898e-06	0.209,0.244,0.227	0.495,0.454,0.529	-0.266
ENSMUSG00000069678	Pcgf1	chr6	+	83078400	83078478	83077868	83078238	83078894	83078995	63,32,44	3,1,2	62,66,63	14,23,22	203	125	1.08929227899e-06	0.928,0.952,0.931	0.732,0.639,0.638	0.267
ENSMUSG00000061755	Bod1l	chr5	-	41791796	41791937	41787537	41788949	41794226	41794380	103,123,132	79,112,141	47,42,115	97,107,213	266	125	1.08929227899e-06	0.38,0.34,0.306	0.185,0.156,0.202	0.161
ENSMUSG00000050671	Ism2	chr12	-	87282299	87282383	87278637	87280202	87282645	87282786	40,45,42	2,0,1	3,7,4	5,3,3	209	125	1.11067961038e-06	0.923,1.0,0.962	0.264,0.583,0.444	0.531
ENSMUSG00000017478	Zc3h18	chr8	+	122387692	122387764	122386861	122386946	122397817	122397966	178,192,184	247,319,310	112,88,124	267,382,367	197	125	1.16907218587e-06	0.314,0.276,0.274	0.21,0.128,0.177	0.116
ENSMUSG00000045411	2410002F23Rik	chr7	+	44247909	44248059	44246798	44246808	44248251	44248295	72,55,67	0,0,1	65,63,94	9,12,5	275	125	1.16907218587e-06	1.0,1.0,0.968	0.767,0.705,0.895	0.2
ENSMUSG00000029022	Miip	chr4	-	147863027	147863136	147862437	147862949	147865188	147865270	113,106,136	22,32,28	52,86,95	50,56,57	234	125	1.18006021083e-06	0.733,0.639,0.722	0.357,0.451,0.471	0.272
ENSMUSG00000029207	Apbb2	chr5	-	66392272	66392335	66391771	66391857	66400075	66400281	41,42,44	17,23,19	283,226,252	36,28,39	188	125	1.18901793736e-06	0.616,0.548,0.606	0.839,0.843,0.811	-0.241
ENSMUSG00000023994	Nfya	chr17	-	48398984	48399065	48395649	48395796	48400437	48400580	136,141,155	67,61,84	211,174,147	18,37,32	206	125	1.222668742e-06	0.552,0.584,0.528	0.877,0.741,0.736	-0.23
ENSMUSG00000024163	Mapk8ip3	chr17	-	24920471	24920495	24918087	24918139	24923815	24923907	22,22,28	19,24,42	72,83,77	26,17,24	149	125	1.26991318524e-06	0.493,0.435,0.359	0.699,0.804,0.729	-0.315
ENSMUSG00000029864	Gstk1	chr6	+	42247733	42247846	42246810	42246939	42249378	42249495	26,21,16	0,0,2	2,4,1	3,2,4	238	125	1.33570379223e-06	1.0,1.0,0.808	0.259,0.512,0.116	0.64
ENSMUSG00000039620	6430573F11Rik	chr8	+	36508324	36508412	36505551	36505725	36511572	36512956	30,8,19	48,48,33	0,0,1	18,17,11	213	125	1.39070312635e-06	0.268,0.089,0.253	0.0,0.0,0.051	0.186
ENSMUSG00000010751	Tnfrsf22	chr7	-	143639244	143639289	143636724	143638436	143639901	143639975	6,6,10	18,17,26	37,27,56	21,18,19	170	125	1.39070312635e-06	0.197,0.206,0.22	0.564,0.524,0.684	-0.383
ENSMUSG00000026927	Sdccag3	chr2	-	26385082	26385145	26384681	26384821	26385989	26386063	260,240,204	26,16,14	291,204,290	59,45,63	188	125	1.48135195296e-06	0.869,0.909,0.906	0.766,0.751,0.754	0.138
ENSMUSG00000027210	Meis2	chr2	-	115866809	115866904	115863144	115864513	115867268	115867379	1003,910,1085	381,360,410	162,213,279	37,34,49	220	125	1.55760707016e-06	0.599,0.59,0.601	0.713,0.781,0.764	-0.156
ENSMUSG00000028601	Echdc2	chr4	+	108169714	108169782	108165465	108165661	108169860	108169948	204,226,279	23,17,13	137,112,167	29,35,33	193	125	1.59641325058e-06	0.852,0.896,0.933	0.754,0.675,0.766	0.162
ENSMUSG00000033060	Lmo7	chr14	+	101888676	101888706	101884086	101884414	101896466	101896584	90,166,150	17,24,25	28,27,17	0,0,0	155	125	1.60333151544e-06	0.81,0.848,0.829	1.0,1.0,1.0	-0.171
ENSMUSG00000006673	Qrich1	chr9	+	108518766	108518826	108517622	108517976	108528588	108528859	42,83,67	1,0,1	87,63,54	9,12,7	185	125	1.61020532691e-06	0.966,1.0,0.978	0.867,0.78,0.839	0.153
ENSMUSG00000055202	Zfp811	chr17	-	32800386	32800447	32797405	32798873	32800811	32800938	25,10,19	0,0,0	85,70,77	14,14,19	186	125	1.64483845848e-06	1.0,1.0,1.0	0.803,0.771,0.731	0.232
ENSMUSG00000031150	Ccdc120	chrX	-	7740348	7740405	7738512	7738523	7750597	7750897	5,8,11	27,32,34	0,0,0	26,34,16	182	125	1.76852388205e-06	0.113,0.147,0.182	0.0,0.0,0.0	0.147
ENSMUSG00000029048	Rer1	chr4	-	155083108	155083236	155082687	155082754	155086204	155086382	189,201,218	314,422,268	148,118,145	392,545,397	253	125	1.80260372488e-06	0.229,0.19,0.287	0.157,0.097,0.153	0.1
ENSMUSG00000017677	Wsb1	chr11	-	79243399	79243575	79241983	79242156	79244462	79244563	215,271,377	84,81,104	742,469,649	45,91,66	301	125	1.88517863821e-06	0.515,0.581,0.601	0.873,0.682,0.803	-0.22
ENSMUSG00000098912	1500004A13Rik	chr3	-	88810637	88811002	88805288	88808272	88811213	88811369	83,55,74	1,0,0	89,56,82	4,6,13	490	125	1.93344914419e-06	0.955,1.0,1.0	0.85,0.704,0.617	0.261
ENSMUSG00000052337	Immt	chr6	+	71866725	71866740	71863140	71863270	71868579	71868803	962,820,905	239,227,208	874,723,961	385,308,431	140	125	2.24206781996e-06	0.782,0.763,0.795	0.67,0.677,0.666	0.109
ENSMUSG00000056770	Setd3	chr12	-	108160232	108160381	108158275	108158348	108162972	108163065	663,551,619	102,89,96	607,587,555	169,164,188	274	125	2.296527569e-06	0.748,0.739,0.746	0.621,0.62,0.574	0.139
ENSMUSG00000019961	Tmpo	chr10	-	91153084	91153180	91151708	91151797	91158747	91158845	171,205,175	33,54,51	265,240,231	124,163,131	221	125	2.36821076508e-06	0.746,0.682,0.66	0.547,0.454,0.499	0.196
ENSMUSG00000024127	Prepl	chr17	-	85088339	85088875	85083192	85083315	85090105	85090267	261,245,257	126,139,127	227,209,193	235,219,171	661	125	2.68217640995e-06	0.281,0.25,0.277	0.154,0.153,0.176	0.108
ENSMUSG00000024219	Anks1	chr17	+	27978426	27978489	27976560	27976717	27985065	27985362	76,94,65	54,72,63	60,46,62	118,100,109	188	125	2.77669292749e-06	0.483,0.465,0.407	0.253,0.234,0.274	0.198
ENSMUSG00000011958	Bnip2	chr9	+	70004305	70004341	70003568	70003667	70007063	70008317	267,221,227	465,490,478	169,168,181	629,522,739	161	125	3.01040733746e-06	0.308,0.259,0.269	0.173,0.2,0.16	0.101
ENSMUSG00000032570	Atp2c1	chr9	-	105494414	105494597	105470036	105470147	105494892	105495105	403,377,327	33,63,14	273,227,155	8,3,1	308	125	3.36464940823e-06	0.832,0.708,0.905	0.933,0.968,0.984	-0.147
ENSMUSG00000027255	Arfgap2	chr2	+	91269069	91269111	91268451	91268508	91269451	91269504	12,15,9	44,43,50	1,1,3	56,56,39	167	125	3.43350875717e-06	0.17,0.207,0.119	0.013,0.013,0.054	0.139
ENSMUSG00000056342	Usp34	chr11	+	23474265	23474389	23472949	23473054	23484101	23484181	162,157,196	30,27,26	137,84,211	61,42,73	249	125	3.66221832782e-06	0.731,0.745,0.791	0.53,0.501,0.592	0.215
ENSMUSG00000092558	Med20	chr17	+	47618808	47619062	47612962	47613117	47622884	47624418	319,326,336	11,15,5	343,345,356	39,25,41	379	125	3.91655677594e-06	0.905,0.878,0.957	0.744,0.82,0.741	0.145
ENSMUSG00000040785	Ttc3	chr16	+	94408553	94408716	94403313	94403368	94409683	94409729	563,425,488	57,62,71	481,420,268	119,142,62	288	125	3.91655677594e-06	0.811,0.748,0.749	0.637,0.562,0.652	0.152
ENSMUSG00000037013	Ss18	chr18	-	14637391	14637484	14636495	14636618	14640955	14641123	123,142,156	71,96,72	139,90,112	142,151,148	218	125	4.13303738637e-06	0.498,0.459,0.554	0.36,0.255,0.303	0.198
ENSMUSG00000058690	Ccser2	chr14	-	36890293	36890426	36879142	36879762	36896254	36896344	35,47,31	173,150,166	61,55,29	104,69,64	258	125	4.21020341101e-06	0.089,0.132,0.083	0.221,0.279,0.18	-0.125
ENSMUSG00000028849	Map7d1	chr4	-	126238521	126238632	126237155	126237278	126240022	126240137	122,191,140	52,84,49	541,561,618	120,89,123	236	125	4.32960075896e-06	0.554,0.546,0.602	0.705,0.77,0.727	-0.167
ENSMUSG00000017686	Rhot1	chr11	+	80255861	80255957	80254659	80254862	80265741	80266767	147,93,162	174,188,177	56,59,64	176,213,187	221	125	4.40308493277e-06	0.323,0.219,0.341	0.153,0.135,0.162	0.144
ENSMUSG00000024330	Col11a2	chr17	+	34047097	34047277	34045770	34045848	34049618	34049678	7,17,6	0,0,0	10,13,7	3,5,2	305	125	4.44713911353e-06	1.0,1.0,1.0	0.577,0.516,0.589	0.439
ENSMUSG00000026074	Map4k4	chr1	+	40003756	40003987	40000623	40000749	40004806	40004913	958,901,959	295,266,263	2321,1802,1900	377,374,280	356	125	4.8016584194e-06	0.533,0.543,0.561	0.684,0.628,0.704	-0.126
ENSMUSG00000045411	2410002F23Rik	chr7	+	44247250	44247416	44246753	44246808	44248251	44248295	74,112,100	0,0,1	132,118,127	9,12,5	291	125	5.47013765324e-06	1.0,1.0,0.977	0.863,0.809,0.916	0.13
ENSMUSG00000020385	Clk4	chr11	+	51273077	51273168	51271799	51272022	51273559	51273626	431,414,575	40,24,27	404,444,510	73,76,54	216	125	5.47760804018e-06	0.862,0.909,0.925	0.762,0.772,0.845	0.106
ENSMUSG00000037669	Ldah	chr12	+	8238442	8238615	8220599	8220755	8268363	8268598	486,507,480	25,14,20	551,502,581	53,51,59	298	125	5.85162827814e-06	0.891,0.938,0.91	0.813,0.805,0.805	0.105
ENSMUSG00000004455	Ppp1cc	chr5	+	122171821	122171926	122168918	122169149	122172731	122172955	13,12,10	41,51,43	33,28,30	33,35,23	230	125	5.85162827814e-06	0.147,0.113,0.112	0.352,0.303,0.415	-0.233
ENSMUSG00000024969	Mark2	chr19	-	7279110	7279278	7277279	7277450	7279985	7280012	10,17,27	2,9,3	9,12,12	0,0,0	293	125	6.28158776763e-06	0.681,0.446,0.793	1.0,1.0,1.0	-0.36
ENSMUSG00000061887	Ssbp3	chr4	+	107027216	107027297	107009678	107009768	107028192	107028252	1583,1629,1728	729,754,805	2877,2634,3370	767,875,891	206	125	6.53398963178e-06	0.569,0.567,0.566	0.695,0.646,0.697	-0.112
ENSMUSG00000026566	Mpzl1	chr1	-	165601749	165601864	165593653	165593677	165604609	165604742	646,700,740	127,83,111	1062,992,1236	300,270,357	240	125	6.88351306372e-06	0.726,0.815,0.776	0.648,0.657,0.643	0.123
ENSMUSG00000026970	Rbms1	chr2	-	60759758	60759806	60758803	60758854	60762052	60762146	479,403,477	787,869,863	553,389,508	594,448,558	173	125	7.625441735e-06	0.305,0.251,0.285	0.402,0.386,0.397	-0.115
ENSMUSG00000057858	Fam204a	chr19	-	60220489	60220577	60220329	60220360	60221053	60221304	383,340,283	79,88,46	452,441,518	187,192,201	213	125	7.625441735e-06	0.74,0.694,0.783	0.587,0.574,0.602	0.151
ENSMUSG00000070733	Fryl	chr5	-	73115255	73115300	73112748	73112852	73118483	73118585	19,8,10	37,38,30	2,0,1	35,22,21	170	125	8.08540771281e-06	0.274,0.134,0.197	0.04,0.0,0.034	0.177
ENSMUSG00000033352	Map2k4	chr11	-	65775732	65775765	65756268	65756371	65788135	65788285	54,48,35	127,192,83	29,13,15	176,144,131	158	125	8.68998174651e-06	0.252,0.165,0.25	0.115,0.067,0.083	0.134
ENSMUSG00000046034	Otulin	chr15	-	27623281	27623358	27619528	27619623	27630457	27630693	119,178,118	1,3,1	111,105,119	12,9,9	202	125	9.52127239136e-06	0.987,0.973,0.986	0.851,0.878,0.891	0.109
ENSMUSG00000052566	Hook2	chr8	+	84998489	84998524	84998203	84998291	85001154	85001237	147,170,155	1,3,2	75,71,64	4,8,11	160	125	9.86813385579e-06	0.991,0.978,0.984	0.936,0.874,0.82	0.108
ENSMUSG00000038685	Rtel1	chr2	+	181355008	181355125	181354352	181354442	181355309	181355552	176,177,154	6,10,11	164,147,205	48,19,36	242	125	1.00499576913e-05	0.938,0.901,0.879	0.638,0.8,0.746	0.178
ENSMUSG00000027955	Fam198b	chr3	+	79885987	79887130	79884532	79884690	79908588	79908803	73,89,93	5,6,2	24,23,23	0,0,0	1268	125	1.01598409704e-05	0.59,0.594,0.821	1.0,1.0,1.0	-0.332
ENSMUSG00000061306	Slc38a10	chr11	-	120147720	120147838	120141599	120141645	120150979	120151312	445,452,440	18,23,19	241,241,198	34,22,29	243	125	1.04335703246e-05	0.927,0.91,0.923	0.785,0.849,0.778	0.116
ENSMUSG00000033114	Slc35d2	chr13	-	64118415	64118483	64112929	64113001	64120594	64120681	39,23,35	1,2,0	19,16,12	4,18,4	193	125	1.05299297823e-05	0.962,0.882,1.0	0.755,0.365,0.66	0.355
ENSMUSG00000025006	Sorbs1	chr19	-	40321792	40321960	40318021	40318068	40324746	40324832	67,84,92	9,16,11	71,84,75	57,67,26	293	125	1.06505854553e-05	0.761,0.691,0.781	0.347,0.348,0.552	0.329
ENSMUSG00000037669	Ldah	chr12	+	8227219	8227363	8220599	8220755	8268363	8268598	202,164,196	25,14,20	239,178,201	53,51,59	269	125	1.13588411292e-05	0.79,0.845,0.82	0.677,0.619,0.613	0.182
ENSMUSG00000009575	Cbx5	chr15	-	103215021	103215125	103213081	103213254	103215267	103215366	188,153,158	49,45,32	137,94,72	83,48,47	229	125	1.29106606375e-05	0.677,0.65,0.729	0.474,0.517,0.455	0.203
ENSMUSG00000003680	Taf6l	chr19	-	8773504	8773692	8773027	8773106	8774334	8774467	77,100,109	37,44,57	76,85,97	16,10,14	313	125	1.3533668864e-05	0.454,0.476,0.433	0.655,0.772,0.735	-0.266
ENSMUSG00000020212	Mdm1	chr10	+	118156833	118156863	118152174	118152274	118157194	118157370	88,71,80	162,172,169	191,150,193	191,175,207	155	125	1.3625501426e-05	0.305,0.25,0.276	0.446,0.409,0.429	-0.151
ENSMUSG00000045319	Proser2	chr2	-	6129627	6129829	6113892	6114113	6130041	6130139	11,23,13	16,25,18	0,0,0	1,6,5	327	125	1.3893562799e-05	0.208,0.26,0.216	0.0,0.0,0.0	0.228
ENSMUSG00000097216	4932441J04Rik	chr5	-	57709694	57709754	57661910	57662004	57717845	57717920	8,8,24	6,3,6	2,3,6	0,0,0	185	125	1.43856479106e-05	0.474,0.643,0.73	1.0,1.0,1.0	-0.384
ENSMUSG00000070003	Ssbp4	chr8	-	70602434	70602462	70602231	70602316	70602573	70602646	15,27,22	6,1,5	71,96,55	0,0,0	153	125	1.45975494727e-05	0.671,0.957,0.782	1.0,1.0,1.0	-0.197
ENSMUSG00000031565	Fgfr1	chr8	+	25555468	25555774	25532249	25532428	25557730	25557814	318,317,293	17,18,23	2367,1888,2299	57,46,43	431	125	1.45975494727e-05	0.844,0.836,0.787	0.923,0.923,0.939	-0.106
ENSMUSG00000027806	Tsc22d2	chr3	+	58437316	58437475	58428227	58428299	58459330	58459382	18,9,15	35,46,38	36,28,32	25,27,18	284	125	1.48787341971e-05	0.185,0.079,0.148	0.388,0.313,0.439	-0.243
ENSMUSG00000000738	Spg7	chr8	+	123079968	123080131	123079413	123079539	123080636	123080810	203,184,221	8,2,1	231,219,215	23,13,18	288	125	1.71563349952e-05	0.917,0.976,0.99	0.813,0.88,0.838	0.117
ENSMUSG00000031728	Zfp821	chr8	+	109708028	109708144	109706356	109706419	109709410	109709527	313,291,360	127,129,132	252,262,345	194,209,223	241	125	1.79892955596e-05	0.561,0.539,0.586	0.403,0.394,0.445	0.148
ENSMUSG00000039531	Zufsp	chr10	-	33935088	33935257	33930155	33930344	33940157	33940279	227,237,247	17,28,28	245,209,280	92,49,60	294	125	1.85909139084e-05	0.85,0.783,0.79	0.531,0.645,0.665	0.194
ENSMUSG00000030924	2610020H08Rik	chr7	+	119844258	119844446	119843847	119844064	119845382	119845501	40,57,56	6,2,3	41,42,55	16,16,25	313	125	1.93921121359e-05	0.727,0.919,0.882	0.506,0.512,0.468	0.347
ENSMUSG00000052406	Rexo4	chr2	-	26960223	26960417	26958478	26958567	26960602	26960740	618,669,655	31,29,27	612,590,705	77,42,75	319	125	1.94801576801e-05	0.887,0.9,0.905	0.757,0.846,0.786	0.101
ENSMUSG00000022537	Tmem44	chr16	-	30518299	30518332	30513692	30514822	30529411	30529570	52,52,46	59,47,48	233,199,283	117,95,84	158	125	1.97347648432e-05	0.411,0.467,0.431	0.612,0.624,0.727	-0.218
ENSMUSG00000024194	Cuta	chr17	-	26939316	26939368	26938883	26939092	26939450	26939468	113,142,153	59,67,61	108,141,148	137,117,139	177	125	2.05710084056e-05	0.575,0.599,0.639	0.358,0.46,0.429	0.189
ENSMUSG00000028906	Epb41	chr4	-	131963928	131963970	131962923	131962986	131964130	131964187	0,0,1	10,15,13	4,3,10	10,8,5	167	125	2.31804731473e-05	0.0,0.0,0.054	0.23,0.219,0.6	-0.332
ENSMUSG00000029027	Dffb	chr4	-	153972607	153972678	153971580	153971660	153972779	153972968	10,11,10	51,54,50	33,26,26	31,41,42	196	125	2.49172355457e-05	0.111,0.115,0.113	0.404,0.288,0.283	-0.212
ENSMUSG00000003680	Taf6l	chr19	-	8773289	8773424	8773027	8773106	8774334	8774467	291,286,301	37,44,57	213,161,308	16,10,14	260	125	2.50988752864e-05	0.791,0.758,0.717	0.865,0.886,0.914	-0.133
ENSMUSG00000038482	Tfdp1	chr8	+	13357042	13357109	13339664	13339739	13365088	13365195	531,540,528	147,124,122	461,401,440	220,151,199	192	125	2.50988752864e-05	0.702,0.739,0.738	0.577,0.634,0.59	0.126
ENSMUSG00000034940	Synrg	chr11	+	83986813	83987047	83982195	83982307	83987912	83987990	80,60,83	18,20,15	44,37,42	0,2,2	359	125	2.55427599817e-05	0.607,0.511,0.658	1.0,0.866,0.88	-0.323
ENSMUSG00000056737	Capg	chr6	+	72549729	72549868	72549450	72549501	72555272	72555308	57,67,57	52,63,83	0,0,0	4,2,1	264	125	2.61909551479e-05	0.342,0.335,0.245	0.0,0.0,0.0	0.307
ENSMUSG00000040938	Slc16a11	chr11	+	70215283	70216051	70214954	70215098	70216136	70216417	190,187,193	1,0,0	50,28,46	2,1,6	893	125	2.70641438153e-05	0.964,1.0,1.0	0.778,0.797,0.518	0.29
ENSMUSG00000002326	Gmpr2	chr14	+	55677205	55677248	55675558	55675732	55677870	55678030	31,49,63	0,0,4	64,64,67	13,21,7	168	125	2.79096893472e-05	1.0,1.0,0.921	0.786,0.694,0.877	0.188
ENSMUSG00000030663	1110004F10Rik	chr7	+	116093024	116093256	116088273	116088414	116097761	116097953	1,3,1	0,0,0	6,8,16	3,4,1	357	125	2.85968543513e-05	1.0,1.0,1.0	0.412,0.412,0.849	0.442
ENSMUSG00000012609	Ttll5	chr12	+	85863563	85863633	85849250	85849381	85876490	85876592	4,6,2	0,0,0	11,8,20	3,6,3	195	125	2.88173290738e-05	1.0,1.0,1.0	0.702,0.461,0.81	0.342
ENSMUSG00000097039	Pvt1	chr15	+	62149238	62149352	62038046	62038201	62175466	62175548	6,6,7	1,0,0	8,8,7	3,8,8	239	125	2.97104149148e-05	0.758,1.0,1.0	0.582,0.343,0.314	0.506
ENSMUSG00000022297	Fzd6	chr15	+	39034807	39035227	39030814	39031832	39036385	39038186	325,381,286	37,19,24	18,22,26	0,0,0	545	125	3.05763886567e-05	0.668,0.821,0.732	1.0,1.0,1.0	-0.26
ENSMUSG00000052688	Rab7b	chr1	+	131705595	131705721	131698415	131698631	131711619	131715439	28,43,33	23,19,27	7,6,5	1,0,0	251	125	3.09521733601e-05	0.377,0.53,0.378	0.777,1.0,1.0	-0.497
ENSMUSG00000040297	Suco	chr1	-	161837718	161837809	161834035	161835193	161844001	161844067	194,192,186	20,26,19	114,86,98	43,36,22	216	125	3.10400294302e-05	0.849,0.81,0.85	0.605,0.58,0.721	0.201
ENSMUSG00000020166	Cnot2	chr10	-	116504034	116504114	116501191	116501317	116517316	116517383	356,320,361	65,64,67	381,304,348	133,117,123	205	125	3.10848767585e-05	0.77,0.753,0.767	0.636,0.613,0.633	0.136
ENSMUSG00000026946	Nmi	chr2	-	51949983	51950090	51948486	51948776	51952441	51952628	39,43,38	0,0,0	207,178,233	10,12,24	232	125	3.29859736516e-05	1.0,1.0,1.0	0.918,0.889,0.84	0.118
ENSMUSG00000000827	Tpd52l2	chr2	+	181502875	181502935	181501904	181502053	181508165	181508267	792,736,638	172,193,167	756,691,856	363,278,315	185	125	3.3258038348e-05	0.757,0.72,0.721	0.585,0.627,0.647	0.113
ENSMUSG00000039103	Nexn	chr3	-	152253050	152253129	152252807	152252956	152255284	152255365	7,13,31	0,0,0	64,28,64	14,5,6	204	125	3.35455097084e-05	1.0,1.0,1.0	0.737,0.774,0.867	0.207
ENSMUSG00000057691	Zfp746	chr6	-	48082153	48082267	48067168	48067360	48083092	48083174	245,301,256	5,6,16	219,239,233	20,26,28	239	125	3.47797987769e-05	0.962,0.963,0.893	0.851,0.828,0.813	0.109
ENSMUSG00000038990	Cables2	chr2	-	180264402	180264474	180264213	180264306	180273099	180273496	99,139,72	3,6,0	176,113,127	28,19,10	197	125	3.68471882382e-05	0.954,0.936,1.0	0.8,0.791,0.89	0.136
ENSMUSG00000041974	Spidr	chr16	-	15895142	15895196	15889226	15889785	15902908	15903055	71,73,72	0,3,2	66,66,123	8,10,19	179	125	3.80698781086e-05	1.0,0.944,0.962	0.852,0.822,0.819	0.138
ENSMUSG00000039826	Trub2	chr2	-	29783311	29783373	29782119	29782201	29784952	29785027	255,177,190	112,97,84	172,158,205	172,118,189	187	125	3.81150222133e-05	0.603,0.549,0.602	0.401,0.472,0.42	0.154
ENSMUSG00000004561	Mettl17	chr14	+	51889146	51889397	51888741	51888836	51889527	51889635	66,97,94	24,22,27	47,28,57	40,35,38	376	125	3.9882417262e-05	0.478,0.594,0.536	0.281,0.21,0.333	0.261
ENSMUSG00000040537	Adam22	chr5	-	8087981	8088068	8082142	8082269	8092339	8092406	2,1,0	29,33,41	13,13,11	58,38,73	212	125	4.04791959278e-05	0.039,0.018,0.0	0.117,0.168,0.082	-0.103
ENSMUSG00000025272	Tro	chrX	-	150645693	150649655	150645303	150645521	150650433	150650548	95,125,153	0,0,0	285,268,485	3,8,2	4087	125	4.33270669435e-05	1.0,1.0,1.0	0.744,0.506,0.881	0.29
ENSMUSG00000025871	4833439L19Rik	chr13	-	54564509	54564621	54556586	54556651	54565181	54565330	236,282,247	57,66,43	220,345,244	93,126,122	237	125	4.50615779922e-05	0.686,0.693,0.752	0.555,0.591,0.513	0.157
ENSMUSG00000027750	Postn	chr3	+	54385670	54385754	54385207	54385285	54389338	54389380	28,24,18	41,41,41	1604,1278,2162	1242,983,1610	209	125	4.86907288302e-05	0.29,0.259,0.208	0.436,0.437,0.445	-0.187
ENSMUSG00000042439	Zfp532	chr18	+	65638749	65638931	65582896	65583006	65682894	65683007	0,1,0	4,0,1	9,4,3	1,1,0	307	125	4.96690480807e-05	0.0,1.0,0.0	0.786,0.62,1.0	-0.469
ENSMUSG00000032295	Man2c1	chr9	+	57138853	57138969	57138396	57138520	57139068	57139154	85,87,101	3,5,4	42,52,70	10,14,12	241	125	4.97077664613e-05	0.936,0.9,0.929	0.685,0.658,0.752	0.223
ENSMUSG00000043079	Synpo	chr18	-	60609910	60610001	60600205	60604490	60624170	60624236	0,0,2	6,11,1	31,14,15	9,9,2	216	125	4.99276913228e-05	0.0,0.0,0.536	0.666,0.474,0.813	-0.472
ENSMUSG00000009575	Cbx5	chr15	-	103215021	103215121	103213071	103213254	103215267	103215305	192,148,169	49,45,32	146,98,71	83,48,47	225	125	5.09766714588e-05	0.685,0.646,0.746	0.494,0.531,0.456	0.199
ENSMUSG00000004947	Dtx2	chr5	+	136026469	136026607	136021754	136021858	136028498	136028572	224,275,239	40,32,30	163,166,188	58,58,47	263	125	5.2911533183e-05	0.727,0.803,0.791	0.572,0.576,0.655	0.173
ENSMUSG00000025812	Pard3	chr8	+	127410731	127410773	127409555	127409617	127415569	127415797	56,65,62	1,0,0	9,12,11	2,3,4	167	125	5.69283201268e-05	0.977,1.0,1.0	0.771,0.75,0.673	0.261
ENSMUSG00000032212	Sltm	chr9	+	70573456	70573925	70572148	70572176	70574575	70574625	439,492,517	8,12,9	424,412,479	33,17,31	594	125	5.69805837967e-05	0.92,0.896,0.924	0.73,0.836,0.765	0.136
ENSMUSG00000026806	Ddx31	chr2	+	28846762	28846871	28845993	28846037	28847440	28847511	5,8,15	12,19,40	26,34,24	19,18,16	234	125	5.73978561856e-05	0.182,0.184,0.167	0.422,0.502,0.445	-0.279
ENSMUSG00000041642	Kif21b	chr1	+	136167161	136167200	136165017	136165131	136169186	136169323	51,41,52	28,24,36	74,44,60	100,81,88	164	125	5.82652672912e-05	0.581,0.566,0.524	0.361,0.293,0.342	0.225
ENSMUSG00000034164	Emid1	chr11	-	5109543	5109634	5106264	5106969	5116879	5116924	52,43,48	45,42,58	38,19,32	98,46,85	216	125	6.35628660525e-05	0.401,0.372,0.324	0.183,0.193,0.179	0.181
ENSMUSG00000026113	Inpp4a	chr1	+	37374274	37374289	37372310	37372419	37377577	37377761	4,3,4	7,28,16	1,0,0	130,91,107	140	125	6.35628660525e-05	0.338,0.087,0.182	0.007,0.0,0.0	0.2
ENSMUSG00000047213	Ythdf3	chr3	+	16203186	16203219	16189477	16189563	16203825	16205424	122,109,77	101,113,85	89,67,41	142,186,87	158	125	6.49521641275e-05	0.489,0.433,0.417	0.331,0.222,0.272	0.171
ENSMUSG00000070883	Ccdc173	chr2	-	69776129	69776269	69761721	69761886	69778059	69778216	41,25,39	1,0,0	31,26,31	7,2,5	265	125	6.51495517132e-05	0.951,1.0,1.0	0.676,0.86,0.745	0.223
ENSMUSG00000048796	Cyb561d1	chr3	-	108200124	108200162	108195686	108199715	108200759	108200834	17,8,17	4,7,3	4,3,3	0,0,0	163	125	6.65252420014e-05	0.765,0.467,0.813	1.0,1.0,1.0	-0.318
ENSMUSG00000045629	Sh3tc2	chr18	+	61987555	61987689	61977876	61978072	61989192	61989234	111,98,123	5,5,2	10,24,19	7,7,4	259	125	6.73351826558e-05	0.915,0.904,0.967	0.408,0.623,0.696	0.353
ENSMUSG00000041890	Git2	chr5	-	114737347	114737437	114733860	114733943	114739032	114739281	202,190,195	55,55,48	408,356,429	38,50,66	215	125	6.78403492639e-05	0.681,0.668,0.703	0.862,0.805,0.791	-0.135
ENSMUSG00000034940	Synrg	chr11	+	83985248	83985551	83982295	83982307	83987912	83987990	83,81,90	18,20,15	51,40,37	0,2,2	428	125	6.99899918837e-05	0.574,0.542,0.637	1.0,0.854,0.844	-0.315
ENSMUSG00000063160	Numbl	chr7	+	27261007	27261107	27258782	27258961	27262167	27262252	5,8,0	28,60,26	34,29,27	81,77,37	225	125	7.22063508971e-05	0.09,0.069,0.0	0.189,0.173,0.288	-0.164
ENSMUSG00000037300	Ttc13	chr8	-	124694829	124694940	124690276	124690359	124709902	124709973	110,118,104	83,65,61	77,76,89	124,88,104	236	125	7.519950593e-05	0.412,0.49,0.475	0.247,0.314,0.312	0.168
ENSMUSG00000027201	Myef2	chr2	-	125098796	125098847	125098449	125098518	125100318	125100420	157,146,180	429,479,502	180,168,154	260,246,323	176	125	7.519950593e-05	0.206,0.178,0.203	0.33,0.327,0.253	-0.108
ENSMUSG00000059482	2610301B20Rik	chr4	+	10879522	10879610	10874567	10874772	10893262	10893469	44,101,49	0,1,0	89,126,74	3,14,6	213	125	7.57929870449e-05	1.0,0.983,1.0	0.946,0.841,0.879	0.106
ENSMUSG00000025871	4833439L19Rik	chr13	-	54564514	54564621	54556526	54556651	54565181	54565435	227,277,242	57,66,43	216,336,248	93,126,122	232	125	7.74692952243e-05	0.682,0.693,0.752	0.556,0.59,0.523	0.153
ENSMUSG00000026825	Dnm1	chr2	-	32333065	32333204	32327960	32328047	32335775	32335843	2,8,1	0,0,0	36,19,37	5,13,8	264	125	7.86279998265e-05	1.0,1.0,1.0	0.773,0.409,0.687	0.377
ENSMUSG00000035640	Cbarp	chr10	-	80137042	80137182	80136873	80136938	80137287	80137387	163,173,142	15,17,14	79,97,106	1,2,2	265	125	7.95342529505e-05	0.837,0.828,0.827	0.974,0.958,0.962	-0.134
ENSMUSG00000053399	Adamts18	chr8	-	113771035	113771141	113767045	113767183	113773064	113773224	366,332,328	3,7,5	30,18,31	5,3,5	231	125	8.2923105201e-05	0.985,0.962,0.973	0.765,0.765,0.77	0.207
ENSMUSG00000032735	Ablim3	chr18	-	61816921	61816969	61814197	61814332	61819790	61819917	0,0,0	3,2,11	4,1,5	10,1,5	173	125	8.48354470087e-05	0.0,0.0,0.0	0.224,0.419,0.419	-0.354
ENSMUSG00000037907	Ankrd13b	chr11	-	77472013	77472179	77470486	77471878	77472301	77472378	26,38,21	18,25,22	42,31,32	86,76,84	291	125	8.51154190657e-05	0.383,0.395,0.291	0.173,0.149,0.141	0.202
ENSMUSG00000047986	Palm3	chr8	+	84026999	84027084	84026748	84026891	84028125	84028171	161,160,133	6,10,3	53,41,56	6,16,12	210	125	8.61528743048e-05	0.941,0.905,0.963	0.84,0.604,0.735	0.21
ENSMUSG00000029022	Miip	chr4	-	147863027	147863136	147862437	147862949	147865654	147866014	67,57,72	0,3,0	33,55,61	8,5,7	234	125	8.8709936935e-05	1.0,0.91,1.0	0.688,0.855,0.823	0.181
ENSMUSG00000045095	Magi1	chr6	-	93694007	93694208	93686781	93686875	93697193	93697487	396,355,344	18,32,25	284,137,260	40,22,49	326	125	9.15883091286e-05	0.894,0.81,0.841	0.731,0.705,0.67	0.146
ENSMUSG00000085601	Gm4969	chr7	-	19102903	19103010	19102306	19102462	19103689	19103783	26,12,30	0,0,0	25,16,57	3,9,3	232	125	9.22659759066e-05	1.0,1.0,1.0	0.818,0.489,0.911	0.261
ENSMUSG00000026504	Sdccag8	chr1	+	176824751	176824904	176814659	176815055	176831056	176831182	47,46,52	2,0,0	57,42,67	3,10,9	278	125	9.36666528843e-05	0.914,1.0,1.0	0.895,0.654,0.77	0.198
ENSMUSG00000022297	Fzd6	chr15	+	39033849	39033998	39030814	39031832	39036385	39038186	200,292,219	37,19,24	20,8,14	0,0,0	274	125	9.36666528843e-05	0.711,0.875,0.806	1.0,1.0,1.0	-0.203
ENSMUSG00000030022	Adamts9	chr6	-	92823346	92823514	92807014	92807185	92849291	92849468	5,6,12	0,0,0	35,32,21	3,4,6	293	125	9.72336337974e-05	1.0,1.0,1.0	0.833,0.773,0.599	0.265
ENSMUSG00000026921	Egfl7	chr2	+	26592117	26592241	26591028	26591063	26592417	26592682	17,24,26	0,0,1	96,93,100	8,29,10	249	125	9.81019942332e-05	1.0,1.0,0.929	0.858,0.617,0.834	0.207
ENSMUSG00000029534	St7	chr6	+	17850356	17850425	17848003	17848079	17852257	17852412	26,19,23	125,77,108	51,55,52	95,70,122	194	125	0.000117181319117	0.118,0.137,0.121	0.257,0.336,0.215	-0.144
ENSMUSG00000024104	Fam21	chr6	+	116256226	116256289	116255048	116255168	116258641	116258982	137,99,170	6,7,15	154,108,202	32,17,44	188	125	0.000124452662827	0.938,0.904,0.883	0.762,0.809,0.753	0.134
ENSMUSG00000064115	Cadm2	chr16	-	66731384	66731504	66664380	66664506	66747198	66747377	2,5,4	0,0,0	24,20,26	7,2,4	245	125	0.00012910380328	1.0,1.0,1.0	0.636,0.836,0.768	0.253
ENSMUSG00000092167	Gm3696	chr14	-	7090682	7090817	7089788	7089951	7100564	7100621	20,24,34	7,5,8	20,11,17	30,8,25	260	125	0.000129928246719	0.579,0.698,0.671	0.243,0.398,0.246	0.354
ENSMUSG00000032595	Cdhr4	chr9	+	107998701	107998765	107997919	107998062	107998996	107999027	0,0,0	2,1,2	4,7,14	14,7,12	189	125	0.000129928246719	0.0,0.0,0.0	0.159,0.398,0.436	-0.331
ENSMUSG00000035769	Xylb	chr9	+	119361113	119361183	119359231	119359314	119364496	119364577	5,13,11	0,0,1	17,11,17	7,8,3	195	125	0.000134514501606	1.0,1.0,0.876	0.609,0.468,0.784	0.338
ENSMUSG00000031342	Gpm6b	chrX	+	166385390	166385481	166383934	166384000	166386951	166388988	8,16,10	38,50,53	22,35,29	36,42,22	216	125	0.000136131123815	0.109,0.156,0.098	0.261,0.325,0.433	-0.219
ENSMUSG00000021692	Dimt1	chr13	+	106949554	106949616	106948700	106948787	106949691	106949785	65,51,61	0,1,0	30,23,36	4,4,4	187	125	0.000136557447718	1.0,0.972,1.0	0.834,0.794,0.857	0.162
ENSMUSG00000020598	Nrcam	chr12	+	44566839	44566869	44566287	44566412	44568543	44568645	5,10,10	6,8,7	1,5,3	20,19,21	155	125	0.000137996898165	0.402,0.502,0.535	0.039,0.175,0.103	0.374
ENSMUSG00000040690	Col16a1	chr4	+	130081434	130081479	130080575	130080620	130083121	130083175	2,3,5	0,0,0	122,100,155	29,36,49	170	125	0.000140574107738	1.0,1.0,1.0	0.756,0.671,0.699	0.291
ENSMUSG00000028392	Bspry	chr4	+	62495997	62496571	62494732	62494857	62496981	62497298	58,49,41	6,1,3	6,4,2	0,0,0	699	125	0.000143353820357	0.634,0.898,0.71	1.0,1.0,1.0	-0.253
ENSMUSG00000036333	Kidins220	chr12	+	25040455	25040569	25038323	25038550	25051094	25051226	317,329,318	13,17,32	286,244,299	37,52,40	239	125	0.000143471894153	0.927,0.91,0.839	0.802,0.71,0.796	0.123
ENSMUSG00000097039	Pvt1	chr15	+	62107147	62107511	62038060	62038201	62175466	62175548	14,15,12	1,0,0	25,34,19	3,8,8	489	125	0.000144138462704	0.782,1.0,1.0	0.681,0.521,0.378	0.401
ENSMUSG00000094526	Gm21451	chr14	+	69477395	69477606	69471858	69471995	69480071	69480287	3,5,5	0,0,0	32,23,52	5,5,6	336	125	0.000146053619834	1.0,1.0,1.0	0.704,0.631,0.763	0.301
ENSMUSG00000097039	Pvt1	chr15	+	62107147	62107465	62038049	62038201	62175466	62175548	21,19,17	1,0,0	35,43,33	3,8,8	443	125	0.000147037225727	0.856,1.0,1.0	0.767,0.603,0.538	0.316
ENSMUSG00000028653	Trit1	chr4	+	123049151	123049264	123048768	123048880	123049476	123049554	302,226,280	12,30,39	172,178,184	42,42,51	238	125	0.000148306558433	0.93,0.798,0.79	0.683,0.69,0.655	0.163
ENSMUSG00000046707	Csnk2a2	chr8	-	95473370	95473421	95465650	95465710	95487564	95487676	162,184,192	4,13,12	195,158,148	21,28,30	176	125	0.00015103750246	0.966,0.91,0.919	0.868,0.8,0.778	0.116
ENSMUSG00000051285	Pcmtd1	chr1	+	7155079	7155271	7147636	7147739	7160891	7161063	38,28,21	113,84,88	54,58,36	80,48,59	317	125	0.000155336268479	0.117,0.116,0.086	0.21,0.323,0.194	-0.136
ENSMUSG00000036168	Ccdc38	chr10	+	93565793	93565945	93563204	93563285	93567663	93567756	10,5,7	0,1,0	7,1,7	4,1,4	277	125	0.000157408063521	1.0,0.693,1.0	0.441,0.311,0.441	0.5
ENSMUSG00000057101	Zfp180	chr7	+	24085425	24085506	24081923	24082238	24097820	24097895	205,176,157	25,21,16	242,230,187	7,7,10	206	125	0.000159412348766	0.833,0.836,0.856	0.954,0.952,0.919	-0.1
ENSMUSG00000037236	Matr3	chr18	+	35571842	35572935	35562157	35562292	35577557	35577619	1641,1449,1399	33,19,38	2199,1998,1576	87,69,84	1218	125	0.0001605798399	0.836,0.887,0.791	0.722,0.748,0.658	0.129
ENSMUSG00000033014	Trim33	chr3	+	103353566	103353617	103352002	103352155	103353696	103358775	336,284,354	187,174,203	291,201,293	237,217,317	176	125	0.000160774992822	0.561,0.537,0.553	0.466,0.397,0.396	0.131
ENSMUSG00000027806	Tsc22d2	chr3	+	58428227	58428299	58417483	58417613	58437316	58437475	26,24,20	12,1,6	20,13,27	29,30,38	197	125	0.000173053353998	0.579,0.938,0.679	0.304,0.216,0.311	0.455
ENSMUSG00000024050	Wiz	chr17	-	32362792	32362963	32361674	32361964	32367823	32368147	296,285,347	78,83,90	325,306,311	41,49,41	296	125	0.000176209123627	0.616,0.592,0.62	0.77,0.725,0.762	-0.143
ENSMUSG00000025812	Pard3	chr8	+	127410728	127410773	127409555	127409617	127415569	127415797	84,88,84	1,0,0	11,19,15	2,3,4	170	125	0.000180947576245	0.984,1.0,1.0	0.802,0.823,0.734	0.208
ENSMUSG00000097039	Pvt1	chr15	+	62159996	62160128	62038046	62038201	62175466	62175548	1,3,7	1,0,0	4,1,4	3,8,8	257	125	0.00019112156317	0.327,1.0,1.0	0.393,0.057,0.196	0.56
ENSMUSG00000026074	Map4k4	chr1	+	40003762	40003987	40000530	40000749	40004806	40004910	583,554,581	295,266,263	1374,1060,1223	377,374,280	350	125	0.000198157134867	0.414,0.427,0.441	0.566,0.503,0.609	-0.132
ENSMUSG00000045095	Magi1	chr6	-	93694007	93694211	93686781	93686875	93697193	93697487	394,376,367	18,32,25	279,162,295	40,22,49	329	125	0.000198447579916	0.893,0.817,0.848	0.726,0.737,0.696	0.133
ENSMUSG00000010080	Epn3	chr11	-	94494092	94494173	94493772	94493904	94494933	94495052	118,111,145	0,2,1	11,22,13	3,0,9	206	125	0.000202006681777	1.0,0.971,0.989	0.69,1.0,0.467	0.268
ENSMUSG00000031537	Ikbkb	chr8	-	22669606	22669725	22668944	22669096	22671630	22671745	201,219,207	3,3,5	142,151,143	7,21,8	244	125	0.000202512019033	0.972,0.974,0.955	0.912,0.786,0.902	0.1
ENSMUSG00000070808	Gltscr1	chr7	-	15986912	15987089	15979350	15979986	15987478	15989440	102,140,106	18,17,19	238,215,222	8,9,17	302	125	0.000209695581151	0.701,0.773,0.698	0.925,0.908,0.844	-0.168
ENSMUSG00000079179	Rab10os	chr12	+	3238833	3239009	3238028	3238112	3241521	3241578	82,63,111	16,3,8	71,69,77	1,1,1	301	125	0.000211302147067	0.68,0.897,0.852	0.967,0.966,0.97	-0.158
ENSMUSG00000027478	Dnmt3b	chr2	+	153683607	153683677	153678470	153678556	153684358	153684477	21,39,26	10,4,5	10,10,8	15,13,11	195	125	0.000214621507919	0.574,0.862,0.769	0.299,0.33,0.318	0.419
ENSMUSG00000022103	Gfra2	chr14	+	70895771	70896086	70890129	70890894	70901488	70901572	1,5,1	0,0,0	48,44,47	3,3,8	440	125	0.000216167863856	1.0,1.0,1.0	0.82,0.806,0.625	0.25
ENSMUSG00000038172	Ttc39b	chr4	-	83252985	83253050	83247612	83247718	83256044	83256112	9,5,5	0,0,0	11,21,12	3,6,1	190	125	0.000225117062308	1.0,1.0,1.0	0.707,0.697,0.888	0.236
ENSMUSG00000032582	Rbm6	chr9	-	107852124	107853674	107847267	107847337	107860348	107860459	49,54,51	0,0,1	49,43,34	3,1,3	1675	125	0.00022763188028	1.0,1.0,0.792	0.549,0.762,0.458	0.341
ENSMUSG00000062627	Mysm1	chr4	-	94961702	94961833	94960327	94960431	94965128	94965871	110,131,118	2,4,1	156,95,88	11,12,10	256	125	0.000242988393207	0.964,0.941,0.983	0.874,0.794,0.811	0.136
ENSMUSG00000037007	Zfp113	chr5	-	138151204	138151296	138150518	138150733	138152844	138152969	38,35,35	5,2,11	55,27,43	0,2,0	217	125	0.000244603703204	0.814,0.91,0.647	1.0,0.886,1.0	-0.172
ENSMUSG00000048728	Zfp454	chr11	-	50883684	50883811	50872719	50874287	50886368	50886498	19,19,21	0,0,0	32,42,39	3,6,4	252	125	0.000245279211692	1.0,1.0,1.0	0.841,0.776,0.829	0.185
ENSMUSG00000071072	Ptges3	chr10	+	128070133	128070232	128069215	128069285	128072067	128072157	11,20,14	1,0,0	12,9,8	5,4,1	224	125	0.0002479323296	0.86,1.0,1.0	0.573,0.557,0.817	0.304
ENSMUSG00000040265	Dnm3	chr1	-	162274487	162274539	162231653	162231767	162285996	162286067	2,4,9	2,3,2	1,1,9	0,0,0	177	125	0.000248240181269	0.414,0.485,0.761	1.0,1.0,1.0	-0.447
ENSMUSG00000031626	Sorbs2	chr8	+	45741486	45741579	45736152	45736202	45745419	45745446	34,56,54	1,4,3	32,51,26	10,12,10	218	125	0.000249911116292	0.951,0.889,0.912	0.647,0.709,0.599	0.266
ENSMUSG00000039678	Tbc1d13	chr2	+	30136672	30136713	30134796	30134870	30137120	30137182	113,101,110	21,12,26	228,210,173	20,8,9	166	125	0.00025567052274	0.802,0.864,0.761	0.896,0.952,0.935	-0.119
ENSMUSG00000048445	Ccdc57	chr11	-	120881814	120881915	120878877	120879048	120885232	120885385	34,32,20	1,2,2	22,28,32	7,10,13	226	125	0.000255722998894	0.95,0.898,0.847	0.635,0.608,0.577	0.292
ENSMUSG00000038990	Cables2	chr2	-	180262116	180262225	180261515	180261681	180263077	180263155	94,166,147	11,2,5	128,171,168	23,26,25	234	125	0.000258064729176	0.82,0.978,0.94	0.748,0.778,0.782	0.143
ENSMUSG00000087177	E130307A14Rik	chr10	-	39622902	39623091	39621411	39622727	39640275	39640511	19,19,16	0,2,0	29,34,41	8,8,11	314	125	0.00027070249409	1.0,0.791,1.0	0.591,0.629,0.597	0.325
ENSMUSG00000069911	Fam196b	chr11	+	34401055	34403305	34314821	34314945	34404277	34404352	361,309,340	41,28,26	6,3,6	0,0,0	2375	125	0.000274965116975	0.317,0.367,0.408	1.0,1.0,1.0	-0.636
ENSMUSG00000024962	Vegfb	chr19	-	6986289	6986486	6985804	6985840	6987351	6987629	7,12,9	0,0,0	30,23,23	7,2,1	322	125	0.000277315400902	1.0,1.0,1.0	0.625,0.817,0.899	0.22
ENSMUSG00000029569	Tmem168	chr6	-	13602237	13603487	13594943	13595086	13607829	13608100	120,110,106	0,0,2	137,140,111	11,5,3	1375	125	0.000291194555292	1.0,1.0,0.828	0.531,0.718,0.771	0.269
ENSMUSG00000026247	Ecel1	chr1	-	87149133	87149199	87148624	87148720	87149495	87149620	12,30,29	3,8,3	3,2,8	0,0,0	191	125	0.000291235716766	0.724,0.71,0.864	1.0,1.0,1.0	-0.234
ENSMUSG00000000631	Myo18a	chr11	+	77822662	77822674	77821041	77821186	77823275	77823446	16,5,8	63,47,59	6,4,0	114,87,94	137	125	0.000299903143719	0.188,0.088,0.11	0.046,0.04,0.0	0.1
ENSMUSG00000024050	Wiz	chr17	-	32388603	32388755	32387572	32387817	32389259	32389376	31,37,24	10,19,14	16,20,20	30,42,23	277	125	0.000302480566177	0.583,0.468,0.436	0.194,0.177,0.282	0.278
ENSMUSG00000042500	Ago4	chr4	-	126497210	126497312	126489540	126493331	126506743	126506878	47,58,46	0,0,5	23,20,20	5,4,9	227	125	0.000303224652497	1.0,1.0,0.835	0.717,0.734,0.55	0.278
ENSMUSG00000056917	Sipa1	chr19	-	5661595	5661626	5660313	5661111	5662587	5662841	2,5,2	0,0,0	19,18,19	4,3,7	156	125	0.000303431574032	1.0,1.0,1.0	0.792,0.828,0.685	0.232
ENSMUSG00000004698	Hdac9	chr12	-	34861344	34861436	34827636	34827753	34906611	34906979	2,4,5	0,0,0	28,9,17	3,3,4	217	125	0.000303465007761	1.0,1.0,1.0	0.843,0.633,0.71	0.271
ENSMUSG00000031788	Kifc3	chr8	-	95129195	95129334	95126555	95126707	95134716	95134859	100,112,81	7,7,6	35,35,32	0,0,0	264	125	0.000311155101498	0.871,0.883,0.865	1.0,1.0,1.0	-0.127
ENSMUSG00000030759	Far1	chr7	+	113554116	113554288	113551934	113552002	113561375	113561505	9,12,2	0,0,1	1,2,0	1,1,2	297	125	0.00031945715505	1.0,1.0,0.457	0.296,0.457,0.0	0.568
ENSMUSG00000048915	Efna5	chr17	-	62613315	62613396	62604183	62607463	62613836	62613902	323,312,307	40,44,67	650,595,703	192,199,184	206	125	0.000323639763324	0.831,0.811,0.735	0.673,0.645,0.699	0.12
ENSMUSG00000000326	Comt	chr16	-	18424303	18424360	18411689	18411957	18426355	18426385	130,178,120	11,12,22	96,124,78	30,29,29	182	125	0.000323906751367	0.89,0.911,0.789	0.687,0.746,0.649	0.169
ENSMUSG00000079179	Rab10os	chr12	+	3247351	3247438	3241521	3241578	3249866	3250376	41,32,33	2,6,4	39,19,33	0,0,0	212	125	0.000324212806353	0.924,0.759,0.829	1.0,1.0,1.0	-0.163
ENSMUSG00000031012	Cask	chrX	-	13550946	13550982	13549164	13549361	13554877	13554946	42,27,18	15,11,9	99,74,94	16,7,4	161	125	0.000329906458092	0.685,0.656,0.608	0.828,0.891,0.948	-0.239
ENSMUSG00000022330	Osr2	chr15	+	35300188	35300955	35296097	35296467	35301911	35302011	13,11,13	0,0,0	746,782,981	42,42,41	892	125	0.000330803491226	1.0,1.0,1.0	0.713,0.723,0.77	0.265
ENSMUSG00000075297	H60b	chr10	+	22286139	22286403	22285690	22285876	22287053	22287248	23,7,26	0,0,0	30,19,11	4,2,2	389	125	0.000338912391637	1.0,1.0,1.0	0.707,0.753,0.639	0.3
ENSMUSG00000086644	Gm13470	chr2	-	46422630	46422715	46419534	46419809	46442649	46442710	2,2,3	0,0,0	18,23,28	5,3,5	210	125	0.000342674790828	1.0,1.0,1.0	0.682,0.82,0.769	0.243
ENSMUSG00000074500	Zfp558	chr9	-	18469278	18469396	18468613	18468702	18472885	18472994	45,39,27	8,7,9	46,63,66	2,0,4	243	125	0.000345087263482	0.743,0.741,0.607	0.922,1.0,0.895	-0.242
ENSMUSG00000037270	4932438A13Rik	chr3	+	36992676	36992727	36989794	36989888	36994774	36994981	4,3,4	15,17,10	20,19,22	16,14,17	176	125	0.000349264807923	0.159,0.111,0.221	0.47,0.491,0.479	-0.316
ENSMUSG00000021546	Hnrnpk	chr13	-	58396187	58396259	58395573	58395687	58396826	58396899	170,212,277	48,47,63	197,213,196	123,81,94	197	125	0.000356593012545	0.692,0.741,0.736	0.504,0.625,0.57	0.157
ENSMUSG00000059119	Nap1l4	chr7	-	143524160	143524280	143520383	143520440	143527165	143527311	3,10,14	0,0,2	5,7,13	2,5,9	245	125	0.00036405932435	1.0,1.0,0.781	0.561,0.417,0.424	0.46
ENSMUSG00000028687	Mutyh	chr4	+	116815961	116816035	116815798	116815838	116816312	116816354	58,31,67	3,3,6	41,36,40	18,7,20	199	125	0.000367264439574	0.924,0.867,0.875	0.589,0.764,0.557	0.252
ENSMUSG00000069049	Eif2s3y	chrY	+	1013378	1013473	1012047	1012169	1014633	1014792	98,189,190	28,38,44	98,52,152	40,27,85	220	125	0.000370366202853	0.665,0.739,0.71	0.582,0.523,0.504	0.168
ENSMUSG00000043467	Zbtb37	chr1	-	161034087	161034284	161031804	161032764	161034777	161034849	9,8,9	0,1,0	9,9,5	4,2,3	322	125	0.000371507979804	1.0,0.756,1.0	0.466,0.636,0.393	0.42
ENSMUSG00000021546	Hnrnpk	chr13	-	58397752	58397796	58396826	58396899	58399155	58399212	123,198,255	13,26,10	153,185,133	37,47,20	169	125	0.000376351009675	0.875,0.849,0.95	0.754,0.744,0.831	0.115
ENSMUSG00000046897	Zfp740	chr15	+	102205228	102205305	102204570	102204883	102207770	102207920	109,94,107	159,149,135	70,77,43	191,190,127	202	125	0.000376351009675	0.298,0.281,0.329	0.185,0.2,0.173	0.117
ENSMUSG00000026150	Mff	chr1	+	82747082	82747142	82735415	82735507	82750519	82750604	281,259,282	235,240,276	349,353,431	185,200,248	185	125	0.000378184137295	0.447,0.422,0.408	0.56,0.544,0.54	-0.122
ENSMUSG00000018411	Mapt	chr11	+	104318156	104318249	104310268	104310534	104321350	104321432	26,28,44	7,8,4	11,4,2	7,11,9	218	125	0.000387651603668	0.68,0.667,0.863	0.474,0.173,0.113	0.483
ENSMUSG00000015377	Dennd6b	chr15	-	89188458	89188521	89187331	89187454	89188610	89188690	25,28,25	1,0,1	14,19,25	5,2,7	188	125	0.000396224120671	0.943,1.0,0.943	0.651,0.863,0.704	0.223
ENSMUSG00000023079	Gtf2ird1	chr5	-	134366835	134366916	134363953	134363979	134376106	134376135	273,262,321	295,295,397	156,119,224	290,256,387	206	125	0.00040055257446	0.36,0.35,0.329	0.246,0.22,0.26	0.104
ENSMUSG00000018921	Pelp1	chr11	-	70406256	70406321	70401916	70402066	70409763	70410031	98,99,109	5,2,2	58,81,65	11,9,9	190	125	0.000406076589342	0.928,0.97,0.973	0.776,0.856,0.826	0.138
ENSMUSG00000039648	Kyat1	chr2	-	30197956	30198159	30194053	30194112	30205632	30205801	67,55,70	40,43,46	49,39,56	14,8,13	328	125	0.000406862905845	0.39,0.328,0.367	0.572,0.65,0.621	-0.253
ENSMUSG00000029074	Ttll10	chr4	-	156047562	156047643	156047349	156047482	156048291	156048704	13,8,11	24,32,20	0,0,0	3,3,2	206	125	0.000408687369057	0.247,0.132,0.25	0.0,0.0,0.0	0.21
ENSMUSG00000040537	Adam22	chr5	-	8087981	8088068	8082142	8082269	8090141	8090252	1,0,0	3,2,3	10,6,9	11,8,5	212	125	0.000417288616831	0.164,0.0,0.0	0.349,0.307,0.515	-0.336
ENSMUSG00000052512	Nav2	chr7	+	49575246	49575255	49572307	49572453	49575647	49575820	4,1,1	568,470,521	2,2,5	7,15,15	134	125	0.000418686408344	0.007,0.002,0.002	0.21,0.111,0.237	-0.182
ENSMUSG00000056763	Cspp1	chr1	+	10085746	10085952	10083500	10083558	10088050	10088184	216,215,228	15,7,11	312,196,283	42,23,36	331	125	0.000421743539375	0.845,0.921,0.887	0.737,0.763,0.748	0.135
ENSMUSG00000001419	Mef2d	chr3	+	88168037	88168344	88167514	88167734	88168631	88168655	283,286,277	10,7,8	368,265,359	35,23,23	432	125	0.000435848968096	0.891,0.922,0.909	0.753,0.769,0.819	0.127
ENSMUSG00000042178	Armc5	chr7	+	128242179	128242676	128240082	128240869	128243339	128243472	278,259,283	0,2,1	221,185,226	11,5,2	622	125	0.000437093307364	1.0,0.963,0.983	0.801,0.881,0.958	0.102
ENSMUSG00000038587	Akap12	chr10	+	4353141	4357939	4313742	4313857	4358477	4359468	175,223,237	0,0,0	195,172,225	2,0,6	4923	125	0.000452200635832	1.0,1.0,1.0	0.712,1.0,0.488	0.267
ENSMUSG00000022548	Apod	chr16	-	31314398	31314468	31311013	31311164	31314551	31314808	2,3,3	0,0,0	203,192,266	42,46,51	195	125	0.0004652013763	1.0,1.0,1.0	0.756,0.728,0.77	0.249
ENSMUSG00000030077	Chl1	chr6	+	103714444	103714606	103711066	103711246	103715267	103715399	11,10,12	11,31,34	0,0,0	4,2,4	287	125	0.000487791095781	0.303,0.123,0.133	0.0,0.0,0.0	0.186
ENSMUSG00000052609	Plekhg3	chr12	+	76571086	76571176	76566167	76566266	76571603	76571642	15,8,8	36,42,36	0,0,0	3,8,7	215	125	0.000497163621005	0.195,0.1,0.114	0.0,0.0,0.0	0.136
ENSMUSG00000061313	Ddhd2	chr8	-	25741286	25741354	25739462	25739585	25741600	25741809	75,68,86	8,5,2	98,80,72	16,23,20	193	125	0.000511319605358	0.859,0.898,0.965	0.799,0.693,0.7	0.177
ENSMUSG00000074500	Zfp558	chr9	-	18469278	18469548	18468613	18468702	18472885	18474509	20,20,22	8,7,9	31,32,41	2,0,4	395	125	0.000515738117452	0.442,0.475,0.436	0.831,1.0,0.764	-0.414
ENSMUSG00000012609	Ttll5	chr12	+	85857379	85857462	85849250	85849381	85876490	85876592	53,45,44	0,0,0	35,48,47	3,6,3	208	125	0.000525882586488	1.0,1.0,1.0	0.875,0.828,0.904	0.131
ENSMUSG00000026675	Hsd17b7	chr1	-	169959422	169959479	169955500	169956033	169959686	169959791	183,145,148	25,32,34	125,82,80	55,42,28	182	125	0.000530080949707	0.834,0.757,0.749	0.61,0.573,0.662	0.165
ENSMUSG00000090100	Ttbk2	chr2	-	120825241	120825315	120822472	120822608	120837164	120837260	17,16,5	5,2,2	34,22,11	0,1,0	199	125	0.000543141765761	0.681,0.834,0.611	1.0,0.933,1.0	-0.269
ENSMUSG00000057230	Aak1	chr6	+	86981295	86981397	86970990	86971086	86982541	86982643	1,2,0	7,4,2	7,10,7	4,4,3	227	125	0.000555067705277	0.073,0.216,0.0	0.491,0.579,0.562	-0.448
ENSMUSG00000027405	Nop56	chr2	+	130277031	130277314	130276596	130276653	130277475	130277624	346,363,412	21,31,23	226,213,252	23,47,55	408	125	0.000567038583513	0.835,0.782,0.846	0.751,0.581,0.584	0.182
ENSMUSG00000025776	Crispld1	chr1	+	17727581	17727763	17727058	17727134	17728593	17728914	71,54,64	5,3,2	168,205,132	45,26,31	307	125	0.000570960431168	0.853,0.88,0.929	0.603,0.762,0.634	0.221
ENSMUSG00000004455	Ppp1cc	chr5	+	122172731	122172955	122168918	122169149	122173145	122173280	42,51,46	1,3,0	36,38,24	6,6,8	349	125	0.000572745614883	0.938,0.859,1.0	0.682,0.694,0.518	0.301
ENSMUSG00000029913	Prdm5	chr6	+	65886084	65886178	65831248	65831371	65935969	65936376	0,1,2	2,4,4	6,5,10	4,0,1	219	125	0.000573668141055	0.0,0.125,0.222	0.461,1.0,0.851	-0.655
ENSMUSG00000039585	Myo9a	chr9	+	59875201	59875414	59874601	59874683	59884479	59884592	107,125,98	5,4,5	127,107,114	40,12,15	338	125	0.000578249401272	0.888,0.92,0.879	0.54,0.767,0.738	0.214
ENSMUSG00000032278	Paqr5	chr9	-	61968780	61968907	61963727	61963824	61988992	61989138	53,26,58	14,8,5	1,1,4	0,0,0	252	125	0.000582343641735	0.653,0.617,0.852	1.0,1.0,1.0	-0.293
ENSMUSG00000027985	Lef1	chr3	+	131193128	131193251	131115412	131115546	131200294	131200402	3,2,1	0,1,0	2,0,6	6,2,7	248	125	0.00059778180491	1.0,0.502,1.0	0.144,0.0,0.302	0.685
ENSMUSG00000034684	Sema3f	chr9	-	107691355	107691448	107689685	107689779	107692167	107692287	374,527,287	290,335,361	431,448,313	169,168,165	218	125	0.000611154717107	0.425,0.474,0.313	0.594,0.605,0.521	-0.169
ENSMUSG00000022429	Dmc1	chr15	-	79593134	79593187	79591604	79591646	79596243	79596326	4,2,6	0,0,0	20,1,9	4,1,3	178	125	0.000640385190099	1.0,1.0,1.0	0.778,0.413,0.678	0.377
ENSMUSG00000087177	E130307A14Rik	chr10	-	39639563	39639766	39622654	39622727	39640275	39640511	49,62,82	0,2,0	135,138,159	8,8,11	328	125	0.0006480672082	1.0,0.922,1.0	0.865,0.868,0.846	0.114
ENSMUSG00000051331	Cacna1c	chr6	-	118630398	118630431	118627441	118627570	118638426	118638510	6,2,2	0,0,0	59,41,42	11,12,7	158	125	0.000650548197956	1.0,1.0,1.0	0.809,0.73,0.826	0.212
ENSMUSG00000052384	Nrros	chr16	-	32147552	32147673	32142824	32145005	32165379	32165585	8,10,8	0,0,0	39,44,54	8,2,6	246	125	0.000661672932066	1.0,1.0,1.0	0.712,0.918,0.821	0.183
ENSMUSG00000030545	Pex11a	chr7	-	79740164	79740280	79735956	79737910	79742909	79743080	57,55,62	10,8,6	45,61,43	35,21,19	241	125	0.000668372771539	0.747,0.781,0.843	0.4,0.601,0.54	0.277
ENSMUSG00000032570	Atp2c1	chr9	-	105494414	105494482	105470036	105470147	105494892	105495094	185,152,195	33,63,14	109,90,78	8,3,1	193	125	0.000698237897346	0.784,0.61,0.9	0.898,0.951,0.981	-0.179
ENSMUSG00000085218	BB218582	chr2	-	106644058	106644169	106643700	106643875	106647874	106648061	5,1,7	2,9,3	0,1,0	4,6,10	236	125	0.000698880986004	0.57,0.056,0.553	0.0,0.081,0.0	0.366
ENSMUSG00000027674	Pex5l	chr3	-	33024695	33024800	33014964	33015076	33080464	33080536	1,4,1	0,0,0	13,4,4	4,4,0	230	125	0.000703558977822	1.0,1.0,1.0	0.639,0.352,1.0	0.336
ENSMUSG00000052712	BC004004	chr17	+	29277856	29277947	29268787	29269002	29294006	29294161	120,157,123	6,17,10	71,108,90	18,19,26	216	125	0.000710044629159	0.92,0.842,0.877	0.695,0.767,0.667	0.17
ENSMUSG00000062785	Kcnc3	chr7	+	44598805	44598933	44598383	44598575	44600673	44601080	8,10,5	3,5,1	9,5,9	0,0,1	253	125	0.000716671248816	0.569,0.497,0.712	1.0,1.0,0.816	-0.346
ENSMUSG00000036822	Topors	chr4	-	40268303	40268501	40259600	40263081	40269673	40269850	190,331,100	14,9,8	311,339,135	4,3,2	323	125	0.000735868468146	0.84,0.934,0.829	0.968,0.978,0.963	-0.102
ENSMUSG00000033981	Gria2	chr3	-	80690403	80690518	80689102	80689351	80691319	80691434	23,22,26	23,28,24	4,2,2	0,0,1	240	125	0.000737797509178	0.342,0.29,0.361	1.0,1.0,0.51	-0.506
ENSMUSG00000029208	Guf1	chr5	+	69563082	69563222	69561653	69561857	69564523	69564647	200,251,198	67,51,52	196,171,179	102,73,113	265	125	0.000764099606022	0.585,0.699,0.642	0.475,0.525,0.428	0.166
ENSMUSG00000025857	Dnaaf5	chr5	+	139161700	139161933	139153357	139153476	139166059	139166203	53,130,89	0,0,1	42,29,32	6,1,2	358	125	0.000773225370251	1.0,1.0,0.969	0.71,0.91,0.848	0.167
ENSMUSG00000017929	B4galt5	chr2	-	167304995	167305118	167302009	167302111	167305659	167305847	58,59,58	0,3,0	249,260,275	19,15,27	248	125	0.000776824093562	1.0,0.908,1.0	0.869,0.897,0.837	0.102
ENSMUSG00000028078	Dclk2	chr3	-	86789408	86789490	86787348	86787412	86791994	86792111	1,2,0	10,3,7	46,46,62	53,39,75	207	125	0.000798255569368	0.057,0.287,0.0	0.344,0.416,0.333	-0.25
ENSMUSG00000028555	Ttc39a	chr4	+	109443507	109443624	109442696	109442811	109444081	109444745	63,61,41	11,4,1	57,47,80	0,0,2	242	125	0.00081352832578	0.747,0.887,0.955	1.0,1.0,0.954	-0.122
ENSMUSG00000029632	Ndufa4	chr6	-	11906019	11906077	11900371	11900591	11907323	11907393	15,10,10	0,0,1	11,7,2	3,1,6	183	125	0.00081352832578	1.0,1.0,0.872	0.715,0.827,0.185	0.382
ENSMUSG00000030695	Aldoa	chr7	-	126797973	126798126	126797643	126797776	126800001	126800036	75,98,96	2,6,4	37,29,37	10,9,5	278	125	0.000817259357601	0.944,0.88,0.915	0.625,0.592,0.769	0.251
ENSMUSG00000019856	Fam184a	chr10	-	53638176	53638281	53635231	53635434	53640944	53641062	16,24,31	3,7,8	23,19,33	23,24,25	230	125	0.000817259357601	0.743,0.651,0.678	0.352,0.301,0.418	0.334
ENSMUSG00000034252	Senp6	chr9	+	80098885	80098906	80093536	80093641	80103693	80103764	92,99,89	288,261,245	172,151,114	257,245,219	146	125	0.000824311228617	0.215,0.245,0.237	0.364,0.345,0.308	-0.107
ENSMUSG00000045095	Magi1	chr6	-	93694007	93694175	93686781	93686875	93697193	93697487	355,325,327	18,32,25	277,143,269	40,22,49	293	125	0.000831321890289	0.894,0.812,0.848	0.747,0.735,0.701	0.124
ENSMUSG00000051331	Cacna1c	chr6	-	118637729	118637813	118630398	118630431	118638426	118638510	1,0,0	5,2,1	22,29,25	49,31,31	209	125	0.000833831065404	0.107,0.0,0.0	0.212,0.359,0.325	-0.263
ENSMUSG00000024795	Kif20b	chr19	+	34972396	34972498	34969919	34970117	34972858	34973009	202,194,167	58,85,81	112,95,166	74,106,136	227	125	0.000859238938404	0.657,0.557,0.532	0.455,0.33,0.402	0.186
ENSMUSG00000025340	Rabgef1	chr5	+	130207008	130207090	130190876	130191043	130208685	130208818	97,90,64	2,0,0	54,46,48	7,3,3	207	125	0.000876709116783	0.967,1.0,1.0	0.823,0.903,0.906	0.112
ENSMUSG00000028613	Lrp8	chr4	+	107848280	107848403	107847440	107847566	107851307	107851362	2,2,7	0,0,0	22,20,17	5,2,2	248	125	0.000876709116783	1.0,1.0,1.0	0.689,0.834,0.811	0.222
ENSMUSG00000029769	Ccdc136	chr6	+	29421990	29422097	29414951	29414980	29426624	29426948	0,1,0	4,2,3	7,4,9	6,8,9	232	125	0.000880701079464	0.0,0.212,0.0	0.386,0.212,0.35	-0.245
ENSMUSG00000018362	Kpna2	chr11	-	106992602	106992691	106991857	106992126	106996508	106996646	12,9,21	5,5,4	7,9,6	15,14,16	214	125	0.000881098436525	0.584,0.513,0.754	0.214,0.273,0.18	0.395
ENSMUSG00000016481	Cr1l	chr1	-	195106817	195106922	195097381	195098841	195111079	195111155	90,101,89	53,81,83	61,61,86	109,81,135	230	125	0.000882048231986	0.48,0.404,0.368	0.233,0.29,0.257	0.157
ENSMUSG00000025878	Uimc1	chr13	-	55075257	55075994	55069721	55069807	55076301	55076407	184,218,221	0,0,2	330,263,332	14,2,5	862	125	0.000897793877865	1.0,1.0,0.941	0.774,0.95,0.906	0.104
ENSMUSG00000051736	Fam229b	chr10	-	39122176	39122332	39118823	39119034	39132246	39132378	8,3,3	0,0,0	19,17,18	4,2,2	281	125	0.000900536429581	1.0,1.0,1.0	0.679,0.791,0.8	0.243
ENSMUSG00000063077	Kif1b	chr4	-	149220541	149220790	149214971	149215025	149222226	149222364	11,19,9	50,60,47	36,39,21	59,48,39	374	125	0.000927879913086	0.068,0.096,0.06	0.169,0.214,0.153	-0.104
ENSMUSG00000048728	Zfp454	chr11	-	50878042	50878105	50872719	50874287	50886368	50886498	18,22,24	0,0,0	37,44,46	3,6,4	188	125	0.000933923905184	1.0,1.0,1.0	0.891,0.83,0.884	0.132
ENSMUSG00000024050	Wiz	chr17	-	32378839	32379118	32367823	32368147	32381083	32381156	41,39,38	9,21,11	20,27,34	23,29,44	404	125	0.000938392724722	0.585,0.365,0.517	0.212,0.224,0.193	0.279
ENSMUSG00000079834	Tmlhe	chrX_GL456233_random	+	272713	272993	258246	258423	285395	285515	227,225,250	7,8,4	302,256,309	25,18,25	405	125	0.000945812803956	0.909,0.897,0.951	0.789,0.814,0.792	0.121
ENSMUSG00000017978	Cadps2	chr6	-	23328782	23328902	23323279	23323435	23329019	23329161	0,0,0	1,4,6	6,4,2	10,5,12	245	125	0.000945812803956	0.0,0.0,0.0	0.234,0.29,0.078	-0.201
ENSMUSG00000036860	Mrpl55	chr11	+	59204555	59204757	59202491	59202659	59205648	59206134	352,359,403	16,21,17	288,289,330	33,26,40	327	125	0.000969571108396	0.894,0.867,0.901	0.769,0.809,0.759	0.108
ENSMUSG00000015889	Lta4h	chr10	+	93482249	93482332	93480690	93480786	93482961	93483066	700,630,798	225,249,265	705,626,1082	413,332,531	208	125	0.000973915153591	0.652,0.603,0.644	0.506,0.531,0.55	0.104
ENSMUSG00000034998	Foxn2	chr17	+	88484400	88484469	88479275	88479340	88486402	88490533	37,48,42	0,3,1	40,53,40	9,10,5	194	125	0.000973915153591	1.0,0.912,0.964	0.741,0.773,0.838	0.175
ENSMUSG00000085628	Appbp2os	chr11	+	85237139	85237247	85235170	85235332	85237410	85237514	14,1,6	1,1,0	3,0,0	0,2,5	233	125	0.000992905893062	0.883,0.349,1.0	1.0,0.0,0.0	0.411
ENSMUSG00000054708	Ankrd24	chr10	+	81644975	81645143	81643802	81643893	81646304	81646433	8,11,13	27,36,19	41,40,44	32,30,45	293	125	0.000994103372966	0.112,0.115,0.226	0.353,0.363,0.294	-0.186
ENSMUSG00000022749	Tbc1d23	chr16	-	57198858	57198983	57198723	57198770	57208203	57208327	132,112,160	3,1,6	153,193,125	16,13,14	250	125	0.00101102967744	0.957,0.982,0.93	0.827,0.881,0.817	0.115
ENSMUSG00000087368	BC065397	chrX	+	136760417	136760575	136759855	136759918	136788520	136788617	34,63,51	4,3,4	58,57,104	0,0,1	283	125	0.00102695429789	0.79,0.903,0.849	1.0,1.0,0.979	-0.146
ENSMUSG00000042213	Zfand4	chr6	+	116284739	116284815	116273572	116273872	116285853	116285921	17,20,22	0,1,1	27,21,22	5,11,2	201	125	0.00107690025292	1.0,0.926,0.932	0.771,0.543,0.872	0.224
ENSMUSG00000069601	Ank3	chr10	+	69904447	69904510	69904197	69904270	69927694	69927818	66,100,118	137,122,162	32,32,18	97,82,80	188	125	0.00110834581205	0.243,0.353,0.326	0.18,0.206,0.13	0.135
ENSMUSG00000010154	Spire2	chr8	+	123363018	123363153	123361249	123361365	123363322	123363390	32,20,22	7,0,2	18,33,32	0,0,0	260	125	0.00112340893019	0.687,1.0,0.841	1.0,1.0,1.0	-0.157
ENSMUSG00000041607	Mbp	chr18	+	82578935	82579058	82575171	82575207	82584111	82585631	4,11,8	1,2,1	4,0,0	7,1,1	248	125	0.00115080062316	0.668,0.735,0.801	0.224,0.0,0.0	0.66
ENSMUSG00000019856	Fam184a	chr10	-	53646982	53647129	53640944	53641062	53647571	53647756	74,78,87	0,3,4	150,94,138	10,16,21	272	125	0.00116724707851	1.0,0.923,0.909	0.873,0.73,0.751	0.159
ENSMUSG00000014592	Camta1	chr4	-	151076576	151076597	151075091	151075285	151077863	151077935	36,33,20	31,28,29	14,9,9	37,37,26	146	125	0.001209854053	0.499,0.502,0.371	0.245,0.172,0.229	0.242
ENSMUSG00000039720	Got1l1	chr8	-	27199837	27199947	27199509	27199602	27200232	27200344	1,4,4	0,0,0	40,30,47	4,3,8	235	125	0.00121635734702	1.0,1.0,1.0	0.842,0.842,0.758	0.186
ENSMUSG00000020400	Tnip1	chr11	-	54940710	54940882	54939597	54939735	54962832	54962912	86,93,92	41,43,45	30,28,25	0,4,4	297	125	0.00121918716346	0.469,0.477,0.462	1.0,0.747,0.725	-0.355
ENSMUSG00000038866	Zcchc2	chr1	+	106006014	106006086	106004136	106004176	106011701	106011814	87,79,103	3,3,5	86,61,72	16,13,7	197	125	0.00124997567055	0.948,0.944,0.929	0.773,0.749,0.867	0.144
ENSMUSG00000030022	Adamts9	chr6	-	92823346	92823514	92816469	92816643	92849291	92849468	19,11,18	0,1,0	103,89,72	7,9,16	293	125	0.00126326239525	1.0,0.824,1.0	0.863,0.808,0.658	0.165
ENSMUSG00000039908	Slc26a11	chr11	+	119357977	119358170	119356807	119357033	119359296	119359382	33,29,61	2,5,2	84,48,40	0,0,0	318	125	0.00127142849626	0.866,0.695,0.923	1.0,1.0,1.0	-0.172
ENSMUSG00000041757	Plekha6	chr1	+	133294562	133294708	133293953	133294087	133298919	133299043	91,91,68	12,15,13	23,21,14	18,7,17	271	125	0.00129038395133	0.778,0.737,0.707	0.371,0.58,0.275	0.332
ENSMUSG00000087368	BC065397	chrX	+	136761990	136762088	136759855	136759918	136788520	136788617	30,30,29	4,3,4	29,27,43	0,0,1	223	125	0.00130715276903	0.808,0.849,0.803	1.0,1.0,0.96	-0.167
ENSMUSG00000036672	Cenpt	chr8	-	105849012	105849055	105848750	105848899	105849424	105849521	36,54,43	1,4,4	48,73,83	8,29,20	168	125	0.00131599147154	0.964,0.909,0.889	0.817,0.652,0.755	0.179
ENSMUSG00000030663	1110004F10Rik	chr7	+	116097761	116097953	116088273	116088414	116099439	116099523	17,15,16	0,0,0	50,33,53	1,7,3	317	125	0.00133081896881	1.0,1.0,1.0	0.952,0.65,0.874	0.175
ENSMUSG00000026307	Scly	chr1	+	91309796	91309903	91308650	91308815	91315488	91315525	209,205,230	7,8,15	135,144,179	20,14,24	232	125	0.00135500159487	0.941,0.932,0.892	0.784,0.847,0.801	0.111
ENSMUSG00000028524	Sgip1	chr4	+	102934545	102934605	102928785	102928912	102956098	102956210	2,2,0	0,0,1	0,1,2	11,14,9	185	125	0.00136349279857	1.0,1.0,0.0	0.0,0.046,0.131	0.608
ENSMUSG00000018861	Fdxr	chr11	-	115270014	115270099	115269696	115269896	115270322	115270430	82,107,85	2,2,2	39,62,53	2,10,8	210	125	0.00137019981901	0.961,0.97,0.962	0.921,0.787,0.798	0.129
ENSMUSG00000052539	Magi3	chr3	-	104016601	104016692	104013258	104016068	104017500	104017639	28,31,43	45,58,38	64,52,59	26,20,40	216	125	0.00141458068279	0.265,0.236,0.396	0.588,0.601,0.461	-0.251
ENSMUSG00000032423	Syncrip	chr9	-	88480605	88480765	88479793	88479912	88482055	88482196	54,81,89	91,147,85	64,60,37	182,205,90	285	125	0.00141458068279	0.207,0.195,0.315	0.134,0.114,0.153	0.105
ENSMUSG00000050323	Ndufaf6	chr4	-	11066650	11066707	11059011	11059113	11070199	11070322	40,45,26	7,5,1	32,16,51	0,1,0	182	125	0.00141793338382	0.797,0.861,0.947	1.0,0.917,1.0	-0.104
ENSMUSG00000024817	Uhrf2	chr19	+	30056234	30056494	30039063	30039297	30071242	30071461	501,495,482	50,20,22	571,506,409	85,50,55	385	125	0.00142346181658	0.765,0.889,0.877	0.686,0.767,0.707	0.124
ENSMUSG00000038005	Hpf1	chr8	+	60893700	60893860	60890444	60890536	60900083	60900234	79,152,92	17,25,9	64,95,60	26,41,23	285	125	0.00142473818494	0.671,0.727,0.818	0.519,0.504,0.534	0.22
ENSMUSG00000027574	Nkain4	chr2	-	180943740	180943821	180943029	180943227	180954570	180954620	3,7,5	0,0,0	10,16,13	3,0,5	206	125	0.00144516767001	1.0,1.0,1.0	0.669,1.0,0.612	0.24
ENSMUSG00000087177	E130307A14Rik	chr10	-	39640379	39640511	39632949	39633016	39681472	39681549	21,25,28	0,1,0	36,39,39	1,9,4	257	125	0.0014672346217	1.0,0.924,1.0	0.946,0.678,0.826	0.158
ENSMUSG00000047767	Atg16l2	chr7	-	101299005	101299108	101297159	101297233	101300111	101300211	16,23,17	0,0,0	73,56,58	8,0,8	228	125	0.00146785860391	1.0,1.0,1.0	0.833,1.0,0.799	0.123
ENSMUSG00000026131	Dst	chr1	+	34177795	34180498	34174696	34174795	34181134	34183904	525,671,726	9,4,12	21,7,14	0,0,0	2828	125	0.00147384540625	0.721,0.881,0.728	1.0,1.0,1.0	-0.223
ENSMUSG00000050623	Tex40	chr19	-	6923522	6923599	6923300	6923367	6924793	6925106	33,39,44	1,12,5	3,1,4	0,0,0	202	125	0.00153451435163	0.953,0.668,0.845	1.0,1.0,1.0	-0.178
ENSMUSG00000031342	Gpm6b	chrX	+	166353564	166353684	166344691	166345081	166372637	166372824	0,1,0	1,2,4	6,10,3	8,11,2	245	125	0.00153451435163	0.0,0.203,0.0	0.277,0.317,0.434	-0.275
ENSMUSG00000039065	Fam173b	chr15	+	31608095	31608233	31602117	31602149	31616870	31618609	6,5,2	4,11,15	1,0,0	6,16,10	263	125	0.00154207771915	0.416,0.178,0.06	0.073,0.0,0.0	0.194
ENSMUSG00000030022	Adamts9	chr6	-	92816469	92816643	92807014	92807185	92849291	92849468	3,7,3	0,0,0	46,41,49	3,4,6	299	125	0.00154482372615	1.0,1.0,1.0	0.865,0.811,0.773	0.184
ENSMUSG00000056342	Usp34	chr11	+	23473169	23473294	23472949	23473054	23484101	23484181	153,228,253	30,27,26	202,152,284	61,42,73	250	125	0.00155538964946	0.718,0.809,0.83	0.623,0.644,0.66	0.143
ENSMUSG00000048677	Tpcn2	chr7	-	145261560	145261679	145260871	145261000	145261932	145261992	3,7,5	36,39,46	14,15,16	28,30,44	244	125	0.00155944667217	0.041,0.084,0.053	0.204,0.204,0.157	-0.129
ENSMUSG00000041596	Nlrp5-ps	chr7	-	14606565	14606642	14603139	14603190	14607239	14607320	1,0,0	4,1,6	5,3,11	10,11,5	202	125	0.00156195696013	0.134,0.0,0.0	0.236,0.144,0.577	-0.274
ENSMUSG00000073779	Lrp8os2	chr4	-	107810762	107810946	107806032	107808837	107822933	107823022	91,103,97	4,9,5	16,16,19	0,0,0	309	125	0.00162209150402	0.902,0.822,0.887	1.0,1.0,1.0	-0.13
ENSMUSG00000102644	Thap6	chr5	+	91963682	91963785	91963234	91963522	91965095	91965304	43,38,50	12,7,21	16,16,12	14,21,12	228	125	0.00163383728069	0.663,0.749,0.566	0.385,0.295,0.354	0.315
ENSMUSG00000063383	Zfp947	chr17	-	22163186	22163335	22150034	22150082	22165818	22166190	13,25,16	8,4,1	2,19,11	0,1,0	274	125	0.00165665684312	0.426,0.74,0.88	1.0,0.897,1.0	-0.284
ENSMUSG00000040732	Erg	chr16	-	95530263	95530365	95524526	95524614	95586497	95586593	5,18,7	0,0,0	196,204,164	13,22,9	227	125	0.00167905154224	1.0,1.0,1.0	0.892,0.836,0.909	0.121
ENSMUSG00000078441	Scamp4	chr10	+	80609640	80609797	80608802	80608850	80612341	80612459	1,1,0	2,3,4	7,6,5	3,3,5	282	125	0.00168422665376	0.181,0.129,0.0	0.508,0.47,0.307	-0.325
ENSMUSG00000110218	TINCR	chr17	-	56552687	56552996	56551413	56551989	56553448	56553562	112,76,126	3,9,4	16,14,18	0,0,0	434	125	0.00168422665376	0.915,0.709,0.901	1.0,1.0,1.0	-0.158
ENSMUSG00000022092	Ppp3cc	chr14	-	70220016	70220046	70217897	70218277	70224309	70224407	23,28,18	1,3,3	67,51,96	25,27,34	155	125	0.00170493525487	0.949,0.883,0.829	0.684,0.604,0.695	0.226
ENSMUSG00000066839	Ecsit	chr9	-	22078147	22078265	22076227	22076645	22084022	22084208	231,242,295	13,11,16	194,172,232	23,27,25	243	125	0.00170853089543	0.901,0.919,0.905	0.813,0.766,0.827	0.106
ENSMUSG00000049690	Nckap5	chr1	-	125976925	125977062	125913619	125915021	125981382	125981697	198,161,227	6,9,23	5,19,18	0,0,0	262	125	0.00173620345046	0.94,0.895,0.825	1.0,1.0,1.0	-0.113
ENSMUSG00000026825	Dnm1	chr2	-	32323178	32323190	32320503	32320617	32323421	32323473	1,4,3	23,49,33	161,126,238	655,595,936	137	125	0.00173620345046	0.038,0.069,0.077	0.183,0.162,0.188	-0.116
ENSMUSG00000040483	Xaf1	chr11	+	72306563	72306652	72303326	72303462	72308606	72308924	2,2,2	0,0,0	10,6,14	4,1,2	214	125	0.00180952389654	1.0,1.0,1.0	0.594,0.778,0.803	0.275
ENSMUSG00000021963	Sap18	chr14	+	57801493	57801616	57798425	57798597	57801921	57802327	9,8,9	1,0,0	6,6,13	1,5,1	248	125	0.00181954711394	0.819,1.0,1.0	0.752,0.377,0.868	0.274
ENSMUSG00000027104	Atf2	chr2	-	73846196	73846375	73842359	73842446	73850588	73850717	322,308,345	67,75,87	436,325,361	148,143,145	304	125	0.00186630912315	0.664,0.628,0.62	0.548,0.483,0.506	0.125
ENSMUSG00000028106	Rprd2	chr3	-	95786319	95786397	95785053	95785106	95787283	95787384	126,101,161	12,11,24	168,137,135	5,8,4	203	125	0.00186677297079	0.866,0.85,0.805	0.954,0.913,0.954	-0.1
ENSMUSG00000042099	Kank3	chr17	+	33819779	33819996	33816185	33816245	33821768	33821914	14,13,18	0,1,0	39,54,53	11,4,4	342	125	0.00186677297079	1.0,0.826,1.0	0.564,0.831,0.829	0.201
ENSMUSG00000030309	Caprin2	chr6	-	148868988	148869645	148865829	148865952	148870612	148870656	78,106,93	22,31,25	98,92,86	61,44,59	782	125	0.00187797830569	0.362,0.353,0.373	0.204,0.251,0.189	0.148
ENSMUSG00000021709	Erbin	chr13	-	103830187	103830331	103824719	103824926	103833497	103835028	41,27,50	45,18,17	18,19,23	38,42,54	269	125	0.00193178253719	0.297,0.411,0.577	0.18,0.174,0.165	0.255
ENSMUSG00000021481	Zfp346	chr13	+	55115479	55115624	55113677	55113770	55122281	55122515	177,190,139	5,10,2	212,175,170	16,18,21	270	125	0.00198573434719	0.942,0.898,0.97	0.86,0.818,0.789	0.114
ENSMUSG00000050323	Ndufaf6	chr4	-	11062049	11062152	11059011	11059113	11070199	11070322	54,29,69	7,5,1	48,31,44	0,1,0	228	125	0.00199767569789	0.809,0.761,0.974	1.0,0.944,1.0	-0.133
ENSMUSG00000025728	Pigq	chr17	-	25931461	25931573	25930957	25931038	25934757	25934878	367,306,370	41,34,53	250,186,262	52,43,65	237	125	0.00200566259504	0.825,0.826,0.786	0.717,0.695,0.68	0.115
ENSMUSG00000027574	Nkain4	chr2	-	180944076	180944214	180943029	180943227	180954570	180954699	15,6,9	0,0,0	23,14,25	3,0,5	263	125	0.00201920603264	1.0,1.0,1.0	0.785,1.0,0.704	0.17
ENSMUSG00000026927	Sdccag3	chr2	-	26385497	26386063	26384681	26384821	26387555	26387581	52,51,61	0,0,1	103,89,88	3,4,5	691	125	0.00204674929756	1.0,1.0,0.917	0.861,0.801,0.761	0.165
ENSMUSG00000027684	Mecom	chr3	-	29972679	29972706	29966652	29966819	29977258	29977346	0,0,0	1,3,3	15,24,26	102,124,93	152	125	0.00206772174312	0.0,0.0,0.0	0.108,0.137,0.187	-0.144
ENSMUSG00000025728	Pigq	chr17	-	25931461	25931673	25930957	25931038	25934757	25934801	382,327,391	41,34,53	262,197,280	52,43,65	337	125	0.00206812949776	0.776,0.781,0.732	0.651,0.63,0.615	0.131
ENSMUSG00000029836	Cbx3	chr6	+	51478437	51478600	51475230	51475373	51481723	51481818	15,27,31	11,10,11	18,14,20	27,21,35	288	125	0.00207976497445	0.372,0.54,0.55	0.224,0.224,0.199	0.272
ENSMUSG00000059119	Nap1l4	chr7	-	143527165	143527311	143521400	143521430	143532308	143532380	4,10,6	0,0,1	20,7,22	5,5,3	271	125	0.0021030902216	1.0,1.0,0.735	0.649,0.392,0.772	0.307
ENSMUSG00000053310	Nrgn	chr9	-	37545699	37545717	37544491	37545331	37545947	37546174	3,4,1	0,0,0	31,41,21	0,8,10	143	125	0.00211568403716	1.0,1.0,1.0	1.0,0.818,0.647	0.178
ENSMUSG00000015214	Mtmr1	chrX	+	71393295	71393445	71392515	71392599	71400540	71400726	23,34,24	0,0,0	33,34,27	2,7,0	275	125	0.00213579806253	1.0,1.0,1.0	0.882,0.688,1.0	0.143
ENSMUSG00000039883	Lrrc17	chr5	+	21560399	21561299	21543562	21543719	21570219	21570375	11,10,8	0,0,0	2154,1960,2745	45,53,68	1025	125	0.00215026812818	1.0,1.0,1.0	0.854,0.819,0.831	0.165
ENSMUSG00000017697	Ada	chr2	-	163730011	163730076	163728116	163728246	163730297	163730399	57,36,51	3,0,1	124,126,182	13,11,26	190	125	0.00215960967226	0.926,1.0,0.971	0.863,0.883,0.822	0.11
ENSMUSG00000033029	1700088E04Rik	chr15	-	79136306	79136489	79135636	79135765	79139237	79139300	112,173,196	2,6,7	63,55,79	9,9,7	308	125	0.00216905483703	0.958,0.921,0.919	0.74,0.713,0.821	0.175
ENSMUSG00000035469	Rcbtb1	chr14	+	59205624	59205722	59201233	59201584	59206803	59206930	5,10,1	2,1,3	16,32,4	0,0,0	223	125	0.00217518578406	0.584,0.849,0.157	1.0,1.0,1.0	-0.47
ENSMUSG00000010476	Ebf3	chr7	-	137199093	137199282	137198491	137198689	137200382	137200560	5,6,8	0,0,0	989,939,1042	63,53,75	314	125	0.00217770691134	1.0,1.0,1.0	0.862,0.876,0.847	0.138
ENSMUSG00000050323	Ndufaf6	chr4	-	11053431	11053488	11051212	11051225	11059011	11059113	97,145,110	3,5,5	69,93,113	19,7,13	182	125	0.00220096975306	0.957,0.952,0.938	0.714,0.901,0.857	0.125
ENSMUSG00000003778	Brd8	chr18	-	34610409	34610628	34609804	34609949	34611131	34611268	490,400,446	137,134,172	575,405,466	284,246,218	344	125	0.00221802032447	0.565,0.52,0.485	0.424,0.374,0.437	0.112
ENSMUSG00000008305	Tle1	chr4	-	72158212	72158417	72145309	72145420	72169091	72169196	38,46,25	0,0,1	77,75,65	4,6,5	330	125	0.00224988746114	1.0,1.0,0.904	0.879,0.826,0.831	0.123
ENSMUSG00000050052	Tdrp	chr8	-	13955719	13955817	13953755	13954135	13974540	13974777	181,264,192	14,10,28	8,4,10	0,0,0	223	125	0.00226934836021	0.879,0.937,0.794	1.0,1.0,1.0	-0.13
ENSMUSG00000026767	Fam188a	chr2	-	12382102	12382183	12364446	12364519	12419158	12419470	43,26,51	0,2,2	34,37,45	6,6,9	206	125	0.00227952042995	1.0,0.887,0.939	0.775,0.789,0.752	0.17
ENSMUSG00000020289	Nprl3	chr11	-	32255438	32255568	32253874	32253949	32263024	32263094	196,164,182	4,12,10	124,145,176	31,25,12	255	125	0.00229350384287	0.96,0.87,0.899	0.662,0.74,0.878	0.15
ENSMUSG00000032384	Csnk1g1	chr9	+	65921003	65921068	65908973	65909168	65958328	65958666	4,8,11	4,6,4	6,10,4	1,1,0	190	125	0.00232591143529	0.397,0.467,0.644	0.798,0.868,1.0	-0.386
ENSMUSG00000029924	Slc37a3	chr6	-	39367643	39367766	39366888	39367046	39377618	39377657	38,33,19	25,30,32	7,14,23	45,48,44	248	125	0.00232591143529	0.434,0.357,0.23	0.073,0.128,0.209	0.204
ENSMUSG00000021311	Mtr	chr13	-	12249844	12249914	12247892	12247985	12250601	12250691	91,90,72	4,2,1	135,122,86	13,12,12	195	125	0.00233033415471	0.936,0.966,0.979	0.869,0.867,0.821	0.108
ENSMUSG00000021180	Rps6ka5	chr12	-	100619525	100619641	100615996	100616104	100654270	100654489	38,58,50	2,1,1	74,101,65	14,9,8	241	125	0.00233979004018	0.908,0.968,0.963	0.733,0.853,0.808	0.148
ENSMUSG00000061882	Ccdc62	chr5	+	123938149	123938251	123936388	123936555	123944133	123944305	5,6,6	3,5,1	2,5,3	0,1,0	227	125	0.00241926837876	0.479,0.398,0.768	1.0,0.734,1.0	-0.363
ENSMUSG00000028218	Fam92a	chr4	-	12165765	12165771	12164087	12164192	12168222	12168324	11,5,13	0,2,1	3,6,1	4,4,3	131	125	0.00243693260455	1.0,0.705,0.925	0.417,0.589,0.241	0.461
ENSMUSG00000003190	Bcl2l12	chr7	-	44993810	44994271	44992743	44993031	44994362	44994449	191,203,241	23,16,20	248,221,307	56,33,76	586	125	0.00245667005924	0.639,0.73,0.72	0.486,0.588,0.463	0.184
ENSMUSG00000037151	Lrrc20	chr10	+	61482335	61482482	61475832	61475889	61527059	61527209	67,67,67	2,1,6	204,165,165	26,33,22	272	125	0.00246755143498	0.939,0.969,0.837	0.783,0.697,0.775	0.163
ENSMUSG00000026096	Osgepl1	chr1	+	53321495	53321567	53321079	53321210	53323166	53323270	165,145,145	17,44,43	91,100,112	46,51,67	197	125	0.00246763781137	0.86,0.676,0.681	0.557,0.554,0.515	0.197
ENSMUSG00000024150	Mcfd2	chr17	-	87264140	87264365	87257927	87258089	87265834	87265863	64,55,53	41,50,59	25,35,30	58,61,55	350	125	0.00251939981287	0.358,0.282,0.243	0.133,0.17,0.163	0.139
ENSMUSG00000056900	Usp13	chr3	+	32854555	32854677	32847812	32847870	32861770	32861913	31,13,20	0,0,0	91,69,53	6,0,9	247	125	0.00253697517045	1.0,1.0,1.0	0.885,1.0,0.749	0.122
ENSMUSG00000051331	Cacna1c	chr6	-	118674345	118674405	118670349	118670456	118674554	118674614	0,0,0	2,3,8	14,10,8	70,52,47	185	125	0.00256428920851	0.0,0.0,0.0	0.119,0.115,0.103	-0.112
ENSMUSG00000002602	Axl	chr7	-	25773342	25773493	25770632	25770765	25774514	25774725	33,12,19	0,0,0	28,38,26	3,3,3	276	125	0.00257388921018	1.0,1.0,1.0	0.809,0.852,0.797	0.181
ENSMUSG00000027316	Gfra4	chr2	-	131040398	131040475	131039631	131040325	131041015	131041150	26,22,27	0,1,1	44,60,79	6,5,12	202	125	0.00257388921018	1.0,0.932,0.944	0.819,0.881,0.803	0.124
ENSMUSG00000030616	Sytl2	chr7	+	90388867	90388915	90387502	90387556	90392358	90392453	14,24,10	3,1,4	13,15,19	0,0,0	173	125	0.0025769587857	0.771,0.945,0.644	1.0,1.0,1.0	-0.213
ENSMUSG00000027615	Hps3	chr3	-	20019802	20019957	20018810	20018919	20022757	20022839	72,74,48	1,2,5	73,66,85	15,11,12	280	125	0.00261697236747	0.97,0.943,0.811	0.685,0.728,0.76	0.184
ENSMUSG00000030663	1110004F10Rik	chr7	+	116097761	116097953	116081357	116081412	116099439	116099523	17,15,16	0,0,0	47,30,52	4,3,3	317	125	0.00272843415542	1.0,1.0,1.0	0.822,0.798,0.872	0.169
ENSMUSG00000022779	Top3b	chr16	+	16875068	16875155	16870839	16871055	16877831	16878016	64,37,40	21,47,23	16,25,26	52,79,35	212	125	0.00275623459699	0.642,0.317,0.506	0.154,0.157,0.305	0.283
ENSMUSG00000040785	Ttc3	chr16	+	94388264	94388385	94370749	94370861	94392014	94392109	4,11,8	0,0,0	16,17,5	1,4,2	246	125	0.00275818779034	1.0,1.0,1.0	0.89,0.683,0.56	0.289
ENSMUSG00000028759	Hp1bp3	chr4	+	138221525	138221723	138216295	138216740	138222088	138222188	1434,1617,1539	454,577,408	1949,1840,1676	953,1068,635	323	125	0.00281670918387	0.55,0.52,0.593	0.442,0.4,0.505	0.105
ENSMUSG00000027879	Sec22b	chr3	+	97912578	97912739	97901215	97901420	97921115	97923276	0,1,0	1,1,5	5,8,4	6,10,2	286	125	0.00284241162877	0.0,0.304,0.0	0.267,0.259,0.466	-0.229
ENSMUSG00000028631	Kcnq4	chr4	-	120715765	120715891	120715250	120715361	120716551	120716727	25,14,28	6,1,1	16,20,21	0,0,0	251	125	0.00284241162877	0.675,0.875,0.933	1.0,1.0,1.0	-0.172
ENSMUSG00000037997	Parp11	chr6	+	127470701	127470830	127453674	127453822	127474235	127474311	22,29,28	13,22,20	13,17,14	40,23,28	254	125	0.00284898064492	0.454,0.393,0.408	0.138,0.267,0.197	0.218
ENSMUSG00000023088	Abcc1	chr16	+	14448399	14448583	14445292	14445469	14457887	14457969	78,78,72	6,6,10	35,34,38	14,10,11	309	125	0.00286439193031	0.84,0.84,0.744	0.503,0.579,0.583	0.253
ENSMUSG00000044060	A830010M20Rik	chr5	+	107461437	107461555	107452155	107452185	107470707	107470797	9,13,6	1,0,0	11,10,16	5,2,1	243	125	0.00293791278695	0.822,1.0,1.0	0.531,0.72,0.892	0.226
ENSMUSG00000070284	Gmppb	chr9	+	108050693	108050772	108050114	108050257	108050848	108050976	88,61,60	0,1,5	67,53,64	16,2,10	204	125	0.00298930107547	1.0,0.974,0.88	0.72,0.942,0.797	0.132
ENSMUSG00000029406	Pitpnm2	chr5	-	124124797	124124959	124123938	124124087	124125298	124125463	52,58,35	100,73,100	109,87,62	78,58,79	287	125	0.0030089264553	0.185,0.257,0.132	0.378,0.395,0.255	-0.151
ENSMUSG00000046897	Zfp740	chr15	+	102205228	102205305	102204570	102204883	102208271	102208361	24,16,12	0,0,0	13,8,13	2,3,2	202	125	0.00301552796458	1.0,1.0,1.0	0.801,0.623,0.801	0.258
ENSMUSG00000069495	Epc2	chr2	+	49532043	49532235	49530010	49530143	49535254	49535344	394,364,358	25,41,22	327,281,307	45,53,43	317	125	0.00304094419349	0.861,0.778,0.865	0.741,0.676,0.738	0.116
ENSMUSG00000055320	Tead1	chr7	+	112856052	112856064	112839415	112839480	112856797	112856932	15,10,13	13,13,13	18,5,7	0,3,1	137	125	0.0030421199745	0.513,0.412,0.477	1.0,0.603,0.865	-0.355
ENSMUSG00000028106	Rprd2	chr3	-	95786319	95786451	95785053	95785106	95787283	95787384	37,43,62	12,11,24	76,47,55	5,8,4	257	125	0.00312777039289	0.6,0.655,0.557	0.881,0.741,0.87	-0.227
ENSMUSG00000025340	Rabgef1	chr5	+	130197946	130198116	130190876	130191043	130208685	130208818	48,74,77	2,0,0	72,56,55	7,3,3	295	125	0.00313544353948	0.91,1.0,1.0	0.813,0.888,0.886	0.108
ENSMUSG00000020385	Clk4	chr11	+	51268768	51268846	51267170	51267331	51270536	51270595	22,20,13	50,41,70	11,8,9	88,63,87	203	125	0.00317261357239	0.213,0.231,0.103	0.071,0.073,0.06	0.114
ENSMUSG00000031708	Tecr	chr8	-	83573027	83573045	83572840	83572946	83573219	83573252	17,23,27	36,29,36	15,12,17	45,58,79	143	125	0.00322337849724	0.292,0.409,0.396	0.226,0.153,0.158	0.187
ENSMUSG00000073758	Sh3d21	chr4	-	126161334	126161421	126160467	126160510	126161734	126161780	10,12,7	0,0,0	25,28,39	0,5,5	212	125	0.00323162532746	1.0,1.0,1.0	1.0,0.768,0.821	0.137
ENSMUSG00000027201	Myef2	chr2	-	125087676	125087703	125086567	125086716	125088862	125089037	16,22,36	4,6,4	24,21,19	0,2,0	152	125	0.00323162532746	0.767,0.751,0.881	1.0,0.896,1.0	-0.166
ENSMUSG00000037098	Rab11fip3	chr17	-	26011996	26012131	26008854	26008890	26013773	26013917	134,150,183	44,49,52	178,165,194	108,79,110	260	125	0.00323162532746	0.594,0.595,0.629	0.442,0.501,0.459	0.139
ENSMUSG00000038578	Susd1	chr4	-	59324867	59324907	59315711	59315805	59329462	59329721	41,53,65	4,6,5	7,13,16	0,0,0	165	125	0.00323162532746	0.886,0.87,0.908	1.0,1.0,1.0	-0.112
ENSMUSG00000028786	Tmem54	chr4	+	129110374	129110434	129108210	129108404	129110529	129110544	449,386,444	42,45,30	2,8,3	0,0,0	185	125	0.00334849940066	0.878,0.853,0.909	1.0,1.0,1.0	-0.12
ENSMUSG00000055320	Tead1	chr7	+	112842039	112842102	112839415	112839480	112856052	112856064	21,21,24	4,5,2	47,62,34	2,1,0	188	125	0.00352731382907	0.777,0.736,0.889	0.94,0.976,1.0	-0.171
ENSMUSG00000015968	Cacna1d	chr14	-	30171295	30171399	30142547	30142717	30178544	30178741	3,1,4	0,0,0	33,20,24	0,4,5	229	125	0.0035707110061	1.0,1.0,1.0	1.0,0.732,0.724	0.181
ENSMUSG00000037940	Inpp4b	chr8	+	81768093	81768212	81743769	81743814	81770807	81770924	4,10,6	0,0,0	55,49,41	5,4,3	244	125	0.00365992633822	1.0,1.0,1.0	0.849,0.863,0.875	0.138
ENSMUSG00000029086	Prom1	chr5	-	44001269	44001293	43995074	43995114	44001785	44001901	44,69,65	5,7,10	70,50,102	0,0,6	149	125	0.00370863724008	0.881,0.892,0.845	1.0,1.0,0.934	-0.105
ENSMUSG00000018126	Baiap2l2	chr15	-	79258803	79258847	79258194	79258652	79259651	79259774	9,5,11	0,0,0	24,21,21	5,0,4	169	125	0.00370863724008	1.0,1.0,1.0	0.78,1.0,0.795	0.142
ENSMUSG00000030022	Adamts9	chr6	-	92909905	92909989	92909688	92909804	92912622	92912912	17,6,23	0,0,0	83,99,65	9,5,3	209	125	0.00375461034595	1.0,1.0,1.0	0.847,0.922,0.928	0.101
ENSMUSG00000033287	Kctd17	chr15	+	78436900	78437099	78435584	78435710	78438486	78438647	78,104,83	28,41,22	154,170,138	80,126,132	324	125	0.00381269323359	0.518,0.495,0.593	0.426,0.342,0.287	0.184
ENSMUSG00000026436	Elk4	chr1	+	132013025	132013234	132008108	132008187	132014382	132014456	9,10,5	0,4,5	10,5,11	0,1,0	334	125	0.0038181974492	1.0,0.483,0.272	1.0,0.652,1.0	-0.299
ENSMUSG00000033287	Kctd17	chr15	+	78436900	78436994	78435584	78435710	78438486	78438909	75,91,68	28,41,22	137,151,131	80,126,132	219	125	0.00389710895469	0.605,0.559,0.638	0.494,0.406,0.362	0.18
ENSMUSG00000059119	Nap1l4	chr7	-	143524160	143524280	143520383	143520440	143529417	143529557	3,7,9	0,0,2	3,6,10	5,3,4	245	125	0.00390227186354	1.0,1.0,0.697	0.234,0.505,0.561	0.466
ENSMUSG00000025978	Rftn2	chr1	-	55211149	55211261	55206335	55206615	55226120	55226782	6,8,10	0,0,0	386,392,453	28,18,30	237	125	0.00394041875543	1.0,1.0,1.0	0.879,0.92,0.888	0.104
ENSMUSG00000023044	Csad	chr15	-	102178526	102178616	102176997	102177786	102178780	102178832	232,239,254	35,33,29	178,186,181	46,45,48	215	125	0.00396417209363	0.794,0.808,0.836	0.692,0.706,0.687	0.118
ENSMUSG00000038217	Tlcd2	chr11	+	75469471	75469901	75468841	75468924	75470399	75470657	47,47,45	5,1,2	71,54,80	1,0,0	555	125	0.00402709406526	0.679,0.914,0.835	0.941,1.0,1.0	-0.171
ENSMUSG00000042389	Tsen2	chr6	+	115549912	115549994	115547821	115548030	115559592	115560100	78,57,68	0,1,2	49,55,72	7,4,4	207	125	0.00412460227983	1.0,0.972,0.954	0.809,0.893,0.916	0.103
ENSMUSG00000024843	Chka	chr19	+	3871002	3871062	3864647	3864759	3875734	3875788	11,17,6	64,82,89	20,34,27	64,96,70	185	125	0.00414380591571	0.104,0.123,0.044	0.174,0.193,0.207	-0.101
ENSMUSG00000026319	2310035C23Rik	chr1	+	105740434	105740517	105735922	105736022	105741012	105741095	35,32,28	1,5,3	25,25,18	0,0,0	208	125	0.00419452862461	0.955,0.794,0.849	1.0,1.0,1.0	-0.134
ENSMUSG00000015882	Lcorl	chr5	-	45735730	45735824	45700449	45701997	45747055	45747307	22,22,19	2,1,0	22,24,20	6,3,9	219	125	0.00440110029642	0.863,0.926,1.0	0.677,0.82,0.559	0.244
ENSMUSG00000048200	Cracr2b	chr7	+	141465518	141465685	141465263	141465356	141466045	141466613	57,54,43	14,12,20	31,30,27	1,3,2	292	125	0.00448413426663	0.635,0.658,0.479	0.93,0.811,0.852	-0.274
ENSMUSG00000039850	Endov	chr11	+	119499845	119499885	119499596	119499661	119500590	119500703	168,125,135	34,35,30	184,131,152	77,58,66	165	125	0.00448917005552	0.789,0.73,0.773	0.644,0.631,0.636	0.127
ENSMUSG00000020827	Mink1	chr11	+	70609407	70609431	70609165	70609254	70609553	70609717	41,51,64	129,119,154	17,17,37	138,124,118	149	125	0.00449442459438	0.211,0.264,0.259	0.094,0.103,0.208	0.11
ENSMUSG00000059708	Akap17b	chrX	-	36623567	36624336	36618602	36618733	36636472	36636574	65,60,38	4,3,2	35,28,22	1,0,0	894	125	0.00449569817069	0.694,0.737,0.727	0.83,1.0,1.0	-0.224
ENSMUSG00000039480	Nt5dc1	chr10	-	34398113	34398198	34324287	34324462	34399737	34399817	71,58,70	5,12,3	33,34,31	9,11,19	210	125	0.00451910559553	0.894,0.742,0.933	0.686,0.648,0.493	0.247
ENSMUSG00000040710	St8sia4	chr1	-	95627506	95627800	95587681	95591964	95653512	95653770	5,6,4	0,0,0	88,57,52	0,5,5	419	125	0.00452980846203	1.0,1.0,1.0	1.0,0.773,0.756	0.157
ENSMUSG00000032409	Atr	chr9	+	95907295	95907433	95903662	95903778	95908249	95908460	67,47,47	0,1,0	38,54,45	2,5,3	263	125	0.00453122534029	1.0,0.957,1.0	0.9,0.837,0.877	0.114
ENSMUSG00000034269	Setd5	chr6	+	113109423	113109616	113077601	113077712	113109884	113109954	65,66,56	0,3,1	56,62,58	7,7,5	318	125	0.00454607741558	1.0,0.896,0.957	0.759,0.777,0.82	0.166
ENSMUSG00000033721	Vav3	chr3	+	109578318	109578364	109563103	109563204	109628030	109628167	65,43,65	0,0,0	27,33,28	3,5,1	171	125	0.00457950460869	1.0,1.0,1.0	0.868,0.828,0.953	0.117
ENSMUSG00000034771	Tle2	chr10	+	81580894	81580914	81580256	81580331	81581644	81581755	3,2,4	0,0,0	16,14,13	1,4,3	145	125	0.0046419089875	1.0,1.0,1.0	0.932,0.751,0.789	0.176
ENSMUSG00000054580	Pla2r1	chr2	-	60534722	60535103	60530366	60530540	60553009	60553308	182,167,142	6,8,5	7,10,3	0,0,0	506	125	0.00466803750733	0.882,0.838,0.875	1.0,1.0,1.0	-0.135
ENSMUSG00000028782	Adgrb2	chr4	+	130005389	130005554	130005024	130005108	130006751	130006916	20,6,13	0,0,0	103,94,83	10,5,1	290	125	0.00475839695592	1.0,1.0,1.0	0.816,0.89,0.973	0.107
ENSMUSG00000005893	Nr2c2	chr6	+	92105281	92105365	92092432	92092814	92139779	92139890	13,7,4	0,0,0	16,14,9	1,3,3	209	125	0.00475858718827	1.0,1.0,1.0	0.905,0.736,0.642	0.239
ENSMUSG00000019907	Ppp1r12a	chr10	+	108252756	108252924	108251839	108251944	108253324	108253495	357,299,366	52,81,57	454,347,408	47,24,43	293	125	0.00479052652771	0.745,0.612,0.733	0.805,0.86,0.802	-0.126
ENSMUSG00000053550	Shisa7	chr7	-	4831672	4831723	4830758	4830908	4834229	4834384	5,9,3	14,15,7	0,0,1	4,8,1	176	125	0.00479052652771	0.202,0.299,0.233	0.0,0.0,0.415	0.106
ENSMUSG00000039087	Rreb1	chr13	+	37941542	37941704	37929557	37932489	37946856	37947663	146,128,130	86,88,76	91,55,63	23,11,24	287	125	0.00481172641243	0.425,0.388,0.427	0.633,0.685,0.533	-0.204
ENSMUSG00000028177	1810013D15Rik	chr3	+	157926788	157927025	157925710	157926246	157928362	157928450	22,13,10	4,0,3	3,2,7	0,0,1	362	125	0.00482897343248	0.655,1.0,0.535	1.0,1.0,0.707	-0.172
ENSMUSG00000035762	Tmem161b	chr13	+	84251229	84251333	84222313	84222434	84257760	84257844	109,78,72	50,37,24	103,100,96	25,17,17	229	125	0.00483377820237	0.543,0.535,0.621	0.692,0.763,0.755	-0.17
ENSMUSG00000039599	Fam149b	chr14	+	20377774	20377999	20375509	20375613	20378399	20378523	187,224,226	17,25,23	183,147,235	32,32,52	350	125	0.00491051907128	0.797,0.762,0.778	0.671,0.621,0.617	0.143
ENSMUSG00000042590	Ipo11	chr13	-	106836211	106836426	106833713	106834836	106842088	106842210	6,0,3	11,7,4	11,9,11	2,3,6	340	125	0.00494720056109	0.167,0.0,0.216	0.669,0.524,0.403	-0.404
ENSMUSG00000032750	Gab3	chrX	-	75024777	75025256	75005315	75005371	75025988	75026205	4,3,10	0,0,0	18,10,16	4,2,0	604	125	0.0050346799744	1.0,1.0,1.0	0.482,0.509,1.0	0.336
ENSMUSG00000036572	Upf3b	chrX	-	37099065	37099104	37096857	37097018	37099506	37099689	154,93,100	75,58,50	106,94,119	101,89,107	164	125	0.00506199929583	0.61,0.55,0.604	0.444,0.446,0.459	0.138
ENSMUSG00000022935	Grik1	chr16	-	87914153	87914404	87895900	87896351	87923076	87923302	17,22,19	0,1,0	46,36,79	2,3,8	376	125	0.00509182628356	1.0,0.88,1.0	0.884,0.8,0.767	0.143
ENSMUSG00000035513	Ntng2	chr2	-	29203870	29204008	29200873	29200948	29204897	29204922	97,64,74	7,3,5	2,9,15	0,0,0	263	125	0.0050933322673	0.868,0.91,0.876	1.0,1.0,1.0	-0.115
ENSMUSG00000024251	Thada	chr17	-	84336792	84336882	84309886	84310055	84386510	84386602	45,37,25	0,0,1	31,35,38	2,2,6	215	125	0.00513667709174	1.0,1.0,0.936	0.9,0.911,0.786	0.113
ENSMUSG00000002012	Pnck	chrX	-	73659179	73659249	73658687	73658819	73660018	73660117	22,37,30	3,2,5	20,25,30	0,1,0	195	125	0.00519113065762	0.825,0.922,0.794	1.0,0.941,1.0	-0.133
ENSMUSG00000055923	Aasdh	chr5	-	76904958	76905012	76904208	76904380	76905422	76905487	17,11,15	7,9,11	4,1,6	16,5,12	179	125	0.0051969081408	0.629,0.46,0.488	0.149,0.123,0.259	0.349
ENSMUSG00000052688	Rab7b	chr1	+	131705595	131705721	131697828	131697955	131711619	131715439	19,22,20	3,3,2	6,4,3	0,0,0	251	125	0.00520956957673	0.759,0.785,0.833	1.0,1.0,1.0	-0.208
ENSMUSG00000039759	Thap3	chr4	-	151983634	151983736	151982638	151983352	151985668	151985861	136,185,201	25,17,33	271,259,278	15,18,18	227	125	0.00524117173417	0.75,0.857,0.77	0.909,0.888,0.895	-0.105
ENSMUSG00000032198	Dock6	chr9	-	21829473	21829578	21825782	21825875	21830213	21830377	21,19,25	8,18,7	27,23,33	2,2,4	230	125	0.00524200399795	0.588,0.365,0.66	0.88,0.862,0.818	-0.316
ENSMUSG00000019320	Noxo1	chr17	+	24699897	24700015	24699543	24699657	24700120	24700313	4,11,5	0,0,1	13,5,13	3,0,8	243	125	0.00531023758506	1.0,1.0,0.72	0.69,1.0,0.455	0.192
ENSMUSG00000036333	Kidins220	chr12	+	25047893	25047926	25038323	25038550	25051094	25051226	5,0,5	13,17,32	0,1,0	37,52,40	158	125	0.00531080540715	0.233,0.0,0.11	0.0,0.015,0.0	0.109
ENSMUSG00000008318	Relt	chr7	-	100848421	100848503	100848018	100848273	100848798	100848879	32,28,17	0,0,1	48,32,46	2,4,6	207	125	0.00531080540715	1.0,1.0,0.911	0.935,0.829,0.822	0.108
ENSMUSG00000087177	E130307A14Rik	chr10	-	39640275	39640511	39622654	39622727	39681472	39681549	37,42,40	10,5,8	42,50,50	28,29,26	361	125	0.00534299332965	0.562,0.744,0.634	0.342,0.374,0.4	0.275
ENSMUSG00000025656	Arhgef9	chrX	-	95054228	95054290	95051523	95052154	95054942	95055011	59,35,56	7,9,1	233,181,222	78,68,76	187	125	0.00534299332965	0.849,0.722,0.974	0.666,0.64,0.661	0.193
ENSMUSG00000028653	Trit1	chr4	+	123049151	123049264	123044490	123044636	123049476	123049554	132,110,133	1,4,1	68,94,82	9,4,6	238	125	0.00534610750453	0.986,0.935,0.986	0.799,0.925,0.878	0.102
ENSMUSG00000037536	Fbxo34	chr14	+	47509056	47509229	47507351	47507446	47529174	47531955	8,6,3	4,4,0	5,2,1	1,0,0	298	125	0.00535744406812	0.456,0.386,1.0	0.677,1.0,1.0	-0.278
ENSMUSG00000052760	A630001G21Rik	chr1	-	85727513	85727698	85726613	85726615	85736471	85736561	0,0,3	28,16,13	2,2,6	5,6,6	310	125	0.00536172011201	0.0,0.0,0.085	0.139,0.118,0.287	-0.153
ENSMUSG00000047534	Mis18bp1	chr12	-	65161402	65162028	65158394	65158861	65172448	65172580	309,364,295	33,38,21	349,350,235	51,85,43	751	125	0.00539847021522	0.609,0.615,0.7	0.532,0.407,0.476	0.17
ENSMUSG00000093456	Gm20662	chr9	+	107998701	107998789	107997919	107998062	107998996	107999027	0,0,0	2,1,2	2,5,3	14,7,12	213	125	0.00541458172053	0.0,0.0,0.0	0.077,0.295,0.128	-0.167
ENSMUSG00000041477	Dcp1b	chr6	+	119214769	119217979	119206469	119206598	119220002	119220206	280,353,269	0,2,0	235,202,301	6,2,2	3335	125	0.00544304021734	1.0,0.869,1.0	0.595,0.791,0.849	0.211
ENSMUSG00000038860	Garnl3	chr2	-	33085874	33085944	33064003	33064078	33104848	33105023	9,7,7	1,0,0	12,6,12	4,1,3	195	125	0.00548127941192	0.852,1.0,1.0	0.658,0.794,0.719	0.227
ENSMUSG00000022641	Bbx	chr16	-	50210444	50210534	50209084	50209144	50220444	50220593	51,55,34	64,48,55	26,21,22	92,44,52	215	125	0.00552313567991	0.317,0.4,0.264	0.141,0.217,0.197	0.142
ENSMUSG00000025261	Huwe1	chrX	+	151804445	151804540	151803657	151803802	151806271	151806407	11,16,7	3,3,8	11,11,6	2,0,0	220	125	0.0055530103722	0.676,0.752,0.332	0.758,1.0,1.0	-0.333
ENSMUSG00000035948	Acss3	chr10	-	107023856	107023937	107004663	107004815	107045212	107045353	2,4,5	0,0,0	26,27,14	2,1,5	206	125	0.00560745696133	1.0,1.0,1.0	0.887,0.942,0.629	0.181
ENSMUSG00000002781	Tmem143	chr7	+	45897434	45897666	45897077	45897101	45906917	45907112	18,16,7	1,0,0	30,25,21	3,2,4	357	125	0.00564659234357	0.863,1.0,1.0	0.778,0.814,0.648	0.208
ENSMUSG00000029735	Tpk1	chr6	-	43523883	43523956	43488874	43488970	43559942	43560012	105,86,84	0,6,0	60,52,69	7,8,4	198	125	0.00568887896509	1.0,0.9,1.0	0.844,0.804,0.916	0.112
ENSMUSG00000052373	Mpp3	chr11	-	102010206	102010227	102009642	102009684	102011719	102011784	0,0,0	6,6,6	1,7,2	16,6,24	146	125	0.00572995250982	0.0,0.0,0.0	0.051,0.5,0.067	-0.206
ENSMUSG00000058589	Anks1b	chr10	+	90897246	90897426	90895098	90895206	90921295	90921424	10,4,9	3,3,0	2,6,1	0,0,0	305	125	0.00578463470568	0.577,0.353,1.0	1.0,1.0,1.0	-0.357
ENSMUSG00000062115	Rai1	chr11	+	60185095	60190622	60105012	60105394	60193938	60194032	207,229,221	3,2,1	207,208,239	0,0,0	5652	125	0.00578897507363	0.604,0.717,0.83	1.0,1.0,1.0	-0.283
ENSMUSG00000021007	Spata7	chr12	+	98634223	98634319	98631962	98632037	98637565	98637613	28,28,24	0,0,1	50,41,47	5,1,6	221	125	0.0058251026383	1.0,1.0,0.931	0.85,0.959,0.816	0.102
ENSMUSG00000037134	Prmt9	chr8	+	77562413	77562516	77560806	77560974	77563975	77564082	164,131,176	13,3,9	245,215,235	33,28,26	228	125	0.00589690703037	0.874,0.96,0.915	0.803,0.808,0.832	0.102
ENSMUSG00000015214	Mtmr1	chrX	+	71394276	71394465	71392515	71392599	71400540	71400726	83,74,77	0,0,0	58,57,42	2,7,0	314	125	0.00593904213446	1.0,1.0,1.0	0.92,0.764,1.0	0.105
ENSMUSG00000002885	Adgre5	chr8	-	83734295	83734410	83734008	83734125	83741106	83741183	2,4,1	0,0,0	62,57,61	8,2,4	240	125	0.00602207893074	1.0,1.0,1.0	0.801,0.937,0.888	0.125
ENSMUSG00000073176	Zfp449	chrX	+	56348282	56348728	56346399	56346439	56353462	56353667	15,29,22	0,0,1	54,55,35	5,3,2	571	125	0.00602207893074	1.0,1.0,0.828	0.703,0.801,0.793	0.177
ENSMUSG00000093460	Six3os1	chr17	-	85614647	85614692	85601932	85602686	85615593	85615743	76,52,46	7,8,11	8,10,5	0,1,0	170	125	0.00608080029954	0.889,0.827,0.755	1.0,0.88,1.0	-0.136
ENSMUSG00000032567	Aste1	chr9	+	105402717	105402776	105401475	105401686	105403395	105403591	31,35,26	19,17,24	41,35,40	5,9,10	184	125	0.00609334566443	0.526,0.583,0.424	0.848,0.725,0.731	-0.257
ENSMUSG00000060073	Psma3	chr12	+	70984492	70984745	70978732	70978815	70993012	70993080	4,4,4	0,1,0	8,3,9	0,4,4	378	125	0.0061171468261	1.0,0.569,1.0	1.0,0.199,0.427	0.314
ENSMUSG00000054808	Actn4	chr7	-	28909902	28909988	28906971	28907064	28912239	28912321	29,25,19	0,0,0	33,46,49	4,2,4	211	125	0.00613406335768	1.0,1.0,1.0	0.83,0.932,0.879	0.12
ENSMUSG00000034771	Tle2	chr10	+	81580483	81580667	81580256	81580331	81581644	81581755	5,7,1	0,0,0	38,43,23	1,4,3	309	125	0.00613809722219	1.0,1.0,1.0	0.939,0.813,0.756	0.164
ENSMUSG00000047617	BC029214	chr2	-	25459774	25459915	25455140	25455648	25460008	25460074	18,10,17	0,4,4	8,9,6	8,14,7	266	125	0.00615587377984	1.0,0.54,0.666	0.32,0.232,0.287	0.456
ENSMUSG00000102018	K230010J24Rik	chr15	+	76011335	76011424	76009889	76009945	76014902	76014989	2,3,4	15,11,7	0,0,0	6,2,6	214	125	0.00620019430542	0.072,0.137,0.25	0.0,0.0,0.0	0.153
ENSMUSG00000041757	Plekha6	chr1	+	133280338	133280407	133273857	133274374	133281782	133281863	33,52,45	17,23,8	3,7,4	6,14,4	194	125	0.00626358091089	0.556,0.593,0.784	0.244,0.244,0.392	0.351
ENSMUSG00000017715	Pgs1	chr11	+	118014646	118014722	118005369	118005891	118019606	118019732	115,143,140	9,0,14	104,135,125	20,16,21	201	125	0.00630481686932	0.888,1.0,0.861	0.764,0.84,0.787	0.119
ENSMUSG00000032062	2310030G06Rik	chr9	-	50742260	50742298	50741295	50741360	50746441	50746521	186,148,182	28,26,28	3,10,4	0,1,0	163	125	0.00634815171452	0.836,0.814,0.833	1.0,0.885,1.0	-0.134
ENSMUSG00000093985	Gm10406	chr14	-	7025875	7025989	7012636	7012771	7027364	7027449	5,9,7	1,0,0	2,6,5	1,2,2	239	125	0.00636792736792	0.723,1.0,1.0	0.511,0.611,0.567	0.345
ENSMUSG00000064127	Med14	chrX	-	12689328	12689460	12687018	12687201	12693584	12693696	537,484,484	66,81,95	313,204,261	74,89,70	257	125	0.00647976873739	0.798,0.744,0.712	0.673,0.527,0.645	0.136
ENSMUSG00000022094	Slc39a14	chr14	-	70313600	70313770	70310855	70310975	70316437	70316624	34,44,39	2,0,0	66,56,42	5,5,4	295	125	0.00659241069962	0.878,1.0,1.0	0.848,0.826,0.816	0.129
ENSMUSG00000005501	Usp40	chr1	-	87974076	87974134	87967509	87967598	87975807	87975931	68,111,70	14,8,11	70,106,94	45,22,45	183	125	0.00666665491584	0.768,0.905,0.813	0.515,0.767,0.588	0.205
ENSMUSG00000030748	Il4ra	chr7	+	125571933	125572047	125571433	125571590	125572850	125572950	2,1,1	5,15,14	6,15,6	13,16,16	239	125	0.0066745878677	0.173,0.034,0.036	0.194,0.329,0.164	-0.148
ENSMUSG00000061306	Slc38a10	chr11	-	120140592	120140686	120134779	120134882	120147720	120147838	17,14,5	0,0,0	11,7,4	1,3,2	219	125	0.0066745878677	1.0,1.0,1.0	0.863,0.571,0.533	0.344
ENSMUSG00000063524	Eno1	chr4	+	150242121	150242180	150241044	150241140	150244004	150244074	7,2,13	0,4,1	2,1,4	5,7,12	184	125	0.00668229612099	1.0,0.254,0.898	0.214,0.088,0.185	0.555
ENSMUSG00000031298	Adgrg2	chrX	+	160492599	160492752	160491397	160491499	160496304	160498070	5,12,12	0,0,0	25,20,48	6,1,1	278	125	0.00669871093423	1.0,1.0,1.0	0.652,0.9,0.956	0.164
ENSMUSG00000068264	Ap5s1	chr2	+	131211262	131211473	131210439	131210681	131212450	131212864	23,29,23	0,0,0	30,33,57	4,2,2	336	125	0.00670445699791	1.0,1.0,1.0	0.736,0.86,0.914	0.163
ENSMUSG00000091568	Gm8206	chr14	-	6020476	6020659	6016758	6017902	6021332	6021464	5,2,4	0,0,0	3,11,11	3,0,3	308	125	0.00673281881259	1.0,1.0,1.0	0.289,1.0,0.598	0.371
ENSMUSG00000030924	2610020H08Rik	chr7	+	119823755	119823894	119805142	119805286	119827302	119827376	3,4,6	0,1,0	10,5,8	2,2,3	264	125	0.00682252885169	1.0,0.654,1.0	0.703,0.542,0.558	0.284
ENSMUSG00000027104	Atf2	chr2	-	73853794	73853891	73850863	73850982	73863168	73863238	330,314,332	39,39,47	407,299,334	108,75,55	222	125	0.00683123738932	0.827,0.819,0.799	0.68,0.692,0.774	0.1
ENSMUSG00000035248	Zcchc6	chr13	-	59778751	59778815	59771878	59772859	59782017	59782343	58,81,81	86,89,120	103,79,66	174,199,240	189	125	0.00686542509132	0.308,0.376,0.309	0.281,0.208,0.154	0.117
ENSMUSG00000033039	Micall1	chr15	+	79119735	79119827	79108971	79109429	79120758	79120901	145,148,117	8,8,3	52,52,26	16,8,2	217	125	0.00686778458067	0.913,0.914,0.957	0.652,0.789,0.882	0.154
ENSMUSG00000045312	Lhfpl2	chr13	+	94174022	94174638	94120776	94120835	94191847	94195409	7,4,4	0,0,0	325,358,302	13,8,3	741	125	0.00688830587302	1.0,1.0,1.0	0.808,0.883,0.944	0.122
ENSMUSG00000030269	Mtmr14	chr6	+	113277789	113277945	113270521	113270701	113280602	113280919	254,269,356	41,36,36	231,251,306	58,45,84	281	125	0.00692360643198	0.734,0.769,0.815	0.639,0.713,0.618	0.116
ENSMUSG00000036053	Fmnl2	chr2	+	53128716	53128842	53126852	53126976	53131839	53132203	7,13,5	13,18,3	13,6,10	66,47,68	251	125	0.00707060525089	0.211,0.265,0.454	0.089,0.06,0.068	0.238
ENSMUSG00000090641	Zfp712	chr13	-	67044757	67044853	67038593	67042232	67052286	67052413	25,27,19	0,0,0	49,36,24	2,4,3	221	125	0.00715817269308	1.0,1.0,1.0	0.933,0.836,0.819	0.137
ENSMUSG00000008307	1700109H08Rik	chr5	+	3582142	3582247	3577239	3577344	3584239	3584341	8,4,4	0,4,2	6,3,12	0,0,0	230	125	0.00719881313201	1.0,0.352,0.521	1.0,1.0,1.0	-0.376
ENSMUSG00000019088	Dnase1l1	chrX	-	74274367	74274468	74273217	74273691	74276478	74276556	26,36,29	0,0,2	10,8,12	3,2,2	226	125	0.00720006395917	1.0,1.0,0.889	0.648,0.689,0.768	0.261
ENSMUSG00000035572	Dcaf10	chr4	+	45349536	45349591	45348105	45348219	45359760	45359958	46,35,47	131,96,121	101,84,83	158,136,120	180	125	0.00720354299949	0.196,0.202,0.212	0.307,0.3,0.324	-0.107
ENSMUSG00000022686	B3gnt5	chr16	+	19765500	19765621	19765107	19765214	19768743	19772233	55,42,55	93,52,69	103,87,63	239,221,176	246	125	0.00722823334339	0.231,0.291,0.288	0.18,0.167,0.154	0.103
ENSMUSG00000020527	Myo19	chr11	+	84893324	84893394	84892075	84892208	84894549	84894652	84,79,77	11,15,18	85,58,68	34,25,29	195	125	0.00722823334339	0.83,0.771,0.733	0.616,0.598,0.6	0.173
ENSMUSG00000000627	Sema4f	chr6	-	82930897	82930991	82919562	82919682	82935894	82935954	5,2,1	0,1,0	52,35,45	14,9,17	219	125	0.00723166114695	1.0,0.533,1.0	0.679,0.689,0.602	0.188
ENSMUSG00000035126	Wdr78	chr4	-	103066259	103066486	103059877	103060035	103072648	103072843	44,44,44	0,0,2	27,42,37	2,3,5	352	125	0.00733727636682	1.0,1.0,0.887	0.827,0.833,0.724	0.168
ENSMUSG00000029676	Pot1a	chr6	-	25748290	25748382	25745890	25745996	25750049	25750138	169,175,202	17,12,19	188,187,258	41,32,40	217	125	0.00740074140232	0.851,0.894,0.86	0.725,0.771,0.788	0.107
ENSMUSG00000042258	Isl1	chr13	-	116305217	116305477	116303045	116303332	116308273	116308463	173,234,202	9,7,8	12,3,4	0,0,0	385	125	0.00759437510373	0.862,0.916,0.891	1.0,1.0,1.0	-0.11
ENSMUSG00000047220	Ccdc36	chr9	-	108412962	108413011	108412492	108412580	108417321	108417485	1,4,5	0,1,0	5,5,11	1,8,1	174	125	0.00760662205803	1.0,0.742,1.0	0.782,0.31,0.888	0.254
ENSMUSG00000054280	Prr14l	chr5	-	32844043	32844564	32835615	32835688	32851881	32851998	81,80,68	4,5,0	90,63,39	0,1,0	646	125	0.00765991534892	0.797,0.756,1.0	1.0,0.924,1.0	-0.124
ENSMUSG00000027333	Smox	chr2	+	131520411	131521171	131520094	131520268	131522058	131522219	860,896,1058	74,99,83	808,879,974	47,42,57	885	125	0.00765991534892	0.621,0.561,0.643	0.708,0.747,0.707	-0.112
ENSMUSG00000034998	Foxn2	chr17	+	88479275	88479340	88475855	88475950	88486402	88490533	27,21,16	6,3,1	33,24,25	2,0,0	190	125	0.0076900216536	0.748,0.822,0.913	0.916,1.0,1.0	-0.144
ENSMUSG00000085396	Firre	chrX	-	50608477	50608604	50600743	50600898	50608686	50608814	64,50,46	5,3,4	37,21,25	1,0,0	252	125	0.00770076317956	0.864,0.892,0.851	0.948,1.0,1.0	-0.114
ENSMUSG00000004347	Pde1c	chr6	-	56082128	56082188	56072310	56072375	56091362	56091431	1,3,1	0,1,0	12,3,5	3,4,1	185	125	0.00788660397425	1.0,0.67,1.0	0.73,0.336,0.772	0.277
ENSMUSG00000037995	Igsf9	chr1	+	172484280	172484546	172482230	172482260	172489512	172489665	110,139,152	2,1,2	54,71,51	5,4,4	391	125	0.00789687723205	0.946,0.978,0.96	0.775,0.85,0.803	0.152
ENSMUSG00000090173	Fbxw10	chr11	+	62859839	62860040	62857685	62857795	62862629	62862751	6,5,8	0,0,0	13,9,16	1,2,3	326	125	0.00820431193889	1.0,1.0,1.0	0.833,0.633,0.672	0.287
ENSMUSG00000034218	Atm	chr9	-	53451659	53451689	53450517	53450634	53453352	53453435	23,31,30	7,5,0	17,19,19	17,8,11	155	125	0.00820431193889	0.726,0.833,1.0	0.446,0.657,0.582	0.291
ENSMUSG00000043909	Trp53bp1	chr2	-	121227644	121227848	121216142	121216171	121235572	121236869	11,10,4	1,0,0	11,5,9	0,1,8	329	125	0.00823869496305	0.807,1.0,1.0	1.0,0.655,0.299	0.284
ENSMUSG00000068115	Ninl	chr2	-	150966323	150966364	150966077	150966242	150971023	150971080	2,0,0	10,15,11	1,5,4	11,6,8	166	125	0.00823869496305	0.131,0.0,0.0	0.064,0.386,0.274	-0.198
ENSMUSG00000020694	Tlk2	chr11	+	105210544	105210640	105209793	105209837	105221185	105221353	283,311,311	79,65,67	295,346,285	116,129,102	221	125	0.00823869496305	0.67,0.73,0.724	0.59,0.603,0.612	0.106
ENSMUSG00000036523	Greb1	chr12	-	16757140	16757239	16739888	16740254	16800646	16800684	9,22,34	8,0,2	11,30,14	0,0,0	224	125	0.00823958862535	0.386,1.0,0.905	1.0,1.0,1.0	-0.236
ENSMUSG00000071064	Zfp827	chr8	+	79188148	79188181	79186175	79186353	79189666	79190856	27,39,18	43,24,48	28,14,30	124,83,121	158	125	0.0082852380533	0.332,0.562,0.229	0.152,0.118,0.164	0.23
ENSMUSG00000037514	Pank2	chr2	+	131280156	131280410	131273910	131274263	131293398	131293524	63,81,101	41,37,29	59,82,59	75,52,104	379	125	0.00840919246452	0.336,0.419,0.535	0.206,0.342,0.158	0.195
ENSMUSG00000014547	Wdfy2	chr14	+	62900254	62900328	62885809	62885877	62925129	62925184	102,99,83	8,3,1	106,82,73	15,17,5	199	125	0.00842505396875	0.889,0.954,0.981	0.816,0.752,0.902	0.118
ENSMUSG00000043015	Nemp2	chr1	+	52643121	52643236	52641170	52641243	52645260	52645486	24,21,22	0,1,0	29,31,21	2,5,2	240	125	0.00845333198869	1.0,0.916,1.0	0.883,0.764,0.845	0.141
ENSMUSG00000026743	Mllt10	chr2	+	18171042	18171075	18170253	18170298	18196582	18196700	28,22,20	1,1,2	16,19,11	6,5,4	158	125	0.00845333198869	0.957,0.946,0.888	0.678,0.75,0.685	0.226
ENSMUSG00000037857	Nufip2	chr11	+	77688286	77688331	77687458	77687811	77691541	77691920	6,5,9	0,0,2	11,7,5	3,5,3	170	125	0.00848876248119	1.0,1.0,0.768	0.729,0.507,0.551	0.327
ENSMUSG00000039662	Icmt	chr4	+	152299136	152299245	152298684	152298773	152299670	152299840	99,117,104	162,168,125	186,136,122	134,149,80	234	125	0.00850308928924	0.246,0.271,0.308	0.426,0.328,0.449	-0.126
ENSMUSG00000038248	Sobp	chr10	-	43127778	43127930	43020981	43022918	43157907	43158093	6,2,6	0,0,0	113,145,108	7,3,10	277	125	0.00851804887145	1.0,1.0,1.0	0.879,0.956,0.83	0.112
ENSMUSG00000004221	Ikbkg	chrX	+	74427761	74427874	74393289	74393405	74432804	74433006	9,12,6	7,5,0	12,16,13	0,2,0	238	125	0.00855437972653	0.403,0.558,1.0	1.0,0.808,1.0	-0.282
ENSMUSG00000034218	Atm	chr9	-	53451548	53451689	53450517	53450634	53453352	53453435	98,151,149	7,5,0	96,112,143	17,8,11	266	125	0.00879902381813	0.868,0.934,1.0	0.726,0.868,0.859	0.116
ENSMUSG00000022159	Rab2b	chr14	-	52268917	52268956	52268641	52268734	52275442	52275510	6,4,12	1,0,0	19,20,28	6,3,3	164	125	0.00879902381813	0.821,1.0,1.0	0.707,0.836,0.877	0.134
ENSMUSG00000054752	Fsd1l	chr4	+	53655740	53655763	53649791	53649893	53659512	53659678	15,12,6	13,5,3	12,6,3	19,25,14	148	125	0.00887517287999	0.494,0.67,0.628	0.348,0.169,0.153	0.374
ENSMUSG00000021636	Marveld2	chr13	-	100607776	100607812	100600888	100601037	100611432	100612584	134,116,143	24,29,27	2,4,4	0,0,1	161	125	0.00901331724547	0.813,0.756,0.804	1.0,1.0,0.756	-0.128
ENSMUSG00000087060	Eldr	chr11	-	16937372	16937484	16936454	16936564	16938584	16938625	6,13,23	3,0,4	12,7,10	0,0,0	237	125	0.00914235216467	0.513,1.0,0.752	1.0,1.0,1.0	-0.245
ENSMUSG00000023951	Vegfa	chr17	-	46020990	46021122	46018832	46018879	46024064	46024094	537,524,649	116,169,147	697,590,785	313,195,300	257	125	0.00917118694226	0.692,0.601,0.682	0.52,0.595,0.56	0.1
ENSMUSG00000038351	Sgsm2	chr11	-	74867030	74867155	74866568	74866636	74867610	74867745	57,75,68	4,3,4	37,28,26	0,0,0	250	125	0.00917118694226	0.877,0.926,0.895	1.0,1.0,1.0	-0.101
ENSMUSG00000030254	Rad18	chr6	-	112628461	112628524	112619974	112620904	112665277	112665338	24,14,22	0,8,6	30,26,40	0,0,3	188	125	0.00917118694226	1.0,0.538,0.709	1.0,1.0,0.899	-0.217
ENSMUSG00000035696	Rnf38	chr4	-	44158902	44159052	44152359	44152553	44187448	44187519	55,69,60	21,32,18	74,27,45	53,41,35	275	125	0.00917118694226	0.543,0.495,0.602	0.388,0.23,0.369	0.218
ENSMUSG00000076441	Ass1	chr2	+	31510109	31510241	31501487	31501552	31514678	31514774	51,45,79	0,9,3	5,4,4	0,0,0	257	125	0.00917324337917	1.0,0.709,0.928	1.0,1.0,1.0	-0.121
ENSMUSG00000045962	Wnk1	chr6	-	119944700	119944800	119943805	119943866	119946236	119946320	285,284,273	55,81,64	215,165,211	102,52,89	225	125	0.00921650616808	0.742,0.661,0.703	0.539,0.638,0.568	0.12
ENSMUSG00000049690	Nckap5	chr1	-	126033772	126033964	126024275	126028015	126102543	126102663	190,195,181	33,36,31	21,15,8	0,0,2	317	125	0.00928412223665	0.694,0.681,0.697	1.0,1.0,0.612	-0.18
ENSMUSG00000002944	Cd36	chr5	-	17835617	17835671	17829455	17829549	17888710	17888747	12,2,6	25,16,12	3,2,0	0,0,1	179	125	0.00928997813019	0.251,0.08,0.259	1.0,1.0,0.0	-0.47
ENSMUSG00000030556	Lrrc28	chr7	-	67628294	67628335	67619073	67619111	67641103	67641340	62,46,61	4,2,4	48,92,66	9,12,19	166	125	0.00932142987502	0.921,0.945,0.92	0.801,0.852,0.723	0.137
ENSMUSG00000029769	Ccdc136	chr6	+	29412901	29413087	29411247	29411385	29426624	29426857	10,12,10	2,1,1	16,26,34	14,12,24	311	125	0.0094284083712	0.668,0.828,0.801	0.315,0.465,0.363	0.385
ENSMUSG00000023286	Ube2j2	chr4	+	155946254	155946417	155943868	155944013	155949006	155949137	150,177,162	123,207,120	234,207,239	142,122,97	288	125	0.00944717813631	0.346,0.271,0.369	0.417,0.424,0.517	-0.124
ENSMUSG00000028524	Sgip1	chr4	+	102908807	102908832	102870563	102870724	102909737	102909789	3,3,4	0,2,0	17,13,16	14,11,14	150	125	0.00960620329606	1.0,0.556,1.0	0.503,0.496,0.488	0.356
ENSMUSG00000044906	4930503L19Rik	chr18	-	70458316	70458448	70452211	70453388	70463961	70464064	36,50,44	2,3,10	104,113,170	40,49,46	257	125	0.009804275498	0.897,0.89,0.682	0.558,0.529,0.643	0.246
ENSMUSG00000020131	Pcsk4	chr10	-	80322080	80322209	80321282	80321951	80322723	80322848	18,18,20	3,3,4	18,31,27	9,18,24	254	125	0.00984601118596	0.747,0.747,0.711	0.496,0.459,0.356	0.298
ENSMUSG00000039717	Ralyl	chr3	+	14143273	14143446	14129557	14129671	14181037	14182287	19,4,8	3,4,0	7,7,9	1,0,0	298	125	0.00984994401717	0.727,0.296,1.0	0.746,1.0,1.0	-0.241
ENSMUSG00000028438	Kif24	chr4	-	41428344	41428982	41409731	41409819	41464709	41464840	16,13,13	0,0,0	5,17,15	3,2,0	763	125	0.00997135034035	1.0,1.0,1.0	0.214,0.582,1.0	0.401
ENSMUSG00000015127	Unkl	chr17	+	25229238	25229466	25228582	25228666	25230206	25230409	114,112,123	14,10,13	154,149,119	51,24,34	353	125	0.0100185193559	0.742,0.799,0.77	0.517,0.687,0.553	0.185
ENSMUSG00000034647	Ankrd12	chr17	-	65982835	65987493	65979501	65979600	66024075	66024223	54,69,69	0,0,0	137,102,121	2,1,2	4783	125	0.0101725139603	1.0,1.0,1.0	0.642,0.727,0.613	0.339
ENSMUSG00000069601	Ank3	chr10	+	69904447	69904510	69904197	69904270	69920437	69920491	29,51,39	4,3,3	13,20,7	0,0,0	188	125	0.0102625029484	0.828,0.919,0.896	1.0,1.0,1.0	-0.119
ENSMUSG00000004267	Eno2	chr6	-	124766530	124766664	124763726	124763924	124767032	124767102	1,1,4	0,0,1	24,35,38	11,5,8	259	125	0.0102810021502	1.0,1.0,0.659	0.513,0.772,0.696	0.226
ENSMUSG00000038274	Fau	chr19	+	6059143	6059199	6058427	6058572	6059348	6059524	41,36,50	4,3,4	19,29,31	5,7,15	181	125	0.0103538804107	0.876,0.892,0.896	0.724,0.741,0.588	0.204
ENSMUSG00000037259	Dzank1	chr2	-	144491771	144491897	144490112	144490277	144501426	144501519	1,2,2	0,1,0	8,12,2	4,0,8	251	125	0.0104780170845	1.0,0.499,1.0	0.499,1.0,0.111	0.296
ENSMUSG00000034800	Zfp661	chr2	-	127581858	127582075	127581475	127581546	127584629	127584669	11,18,8	1,0,1	2,1,5	2,4,0	342	125	0.0105480337421	0.801,1.0,0.745	0.268,0.084,1.0	0.398
ENSMUSG00000041757	Plekha6	chr1	+	133279372	133279453	133273857	133274374	133280338	133280407	0,1,0	18,30,27	4,0,3	2,5,1	206	125	0.0106386686185	0.0,0.02,0.0	0.548,0.0,0.645	-0.391
ENSMUSG00000056486	Chn1	chr2	-	73679614	73679903	73659679	73659757	73706918	73707032	111,75,104	13,5,8	477,431,525	23,10,9	414	125	0.0106386686185	0.721,0.819,0.797	0.862,0.929,0.946	-0.133
ENSMUSG00000027333	Smox	chr2	+	131520411	131520646	131520094	131520268	131522058	131522219	308,327,379	74,99,83	300,337,322	47,42,57	360	125	0.0106386686185	0.591,0.534,0.613	0.689,0.736,0.662	-0.116
ENSMUSG00000026932	Nacc2	chr2	-	26062191	26062297	26061572	26061670	26064453	26064618	6,8,3	0,0,0	36,27,22	3,4,1	231	125	0.0109811899056	1.0,1.0,1.0	0.867,0.785,0.923	0.142
ENSMUSG00000038593	Tctn1	chr5	-	122250446	122250467	122248848	122248983	122251611	122251721	29,39,52	6,8,7	56,52,58	3,4,0	146	125	0.0109965369036	0.805,0.807,0.864	0.941,0.918,1.0	-0.128
ENSMUSG00000003813	Rad23a	chr8	-	84838272	84838311	84838006	84838134	84838468	84838666	81,81,77	12,6,10	77,75,83	27,19,20	164	125	0.0110498523477	0.837,0.911,0.854	0.685,0.751,0.76	0.135
ENSMUSG00000028452	Vcp	chr4	-	42993148	42993279	42990745	42990877	42993685	42993828	12,15,16	0,0,0	8,6,9	2,4,0	256	125	0.0112731173884	1.0,1.0,1.0	0.661,0.423,1.0	0.305
ENSMUSG00000040618	Pck2	chr14	+	55544394	55544582	55543859	55544063	55544884	55545047	63,74,85	5,5,2	85,112,100	18,15,15	313	125	0.0112936563277	0.834,0.855,0.944	0.653,0.749,0.727	0.168
ENSMUSG00000020131	Pcsk4	chr10	-	80322080	80322209	80321286	80321921	80322723	80322848	16,19,16	0,0,2	13,24,23	2,7,2	254	125	0.0113305999184	1.0,1.0,0.797	0.762,0.628,0.85	0.186
ENSMUSG00000051391	Ywhag	chr5	-	135932516	135932642	135930684	135930949	135934322	135934616	1,3,8	8,3,7	0,1,1	8,3,8	251	125	0.0113830539744	0.059,0.332,0.363	0.0,0.142,0.059	0.184
ENSMUSG00000028104	Polr3gl	chr3	-	96582087	96582255	96581643	96581773	96594083	96594181	115,82,104	9,14,8	180,247,256	9,6,8	293	125	0.0116103524374	0.845,0.714,0.847	0.895,0.946,0.932	-0.122
ENSMUSG00000042389	Tsen2	chr6	+	115553990	115554027	115547821	115548030	115559592	115559742	43,35,42	0,1,2	43,32,47	7,4,4	162	125	0.0116514798065	1.0,0.964,0.942	0.826,0.861,0.901	0.106
ENSMUSG00000037652	Phc3	chr3	-	30935951	30936020	30931738	30931892	30936284	30937156	1,6,4	13,16,10	16,12,17	18,11,13	194	125	0.0116539892662	0.047,0.195,0.205	0.364,0.413,0.457	-0.262
ENSMUSG00000024436	Mrps18b	chr17	-	35912337	35912404	35911418	35911478	35916291	35916389	21,29,21	0,1,0	17,20,24	4,2,2	192	125	0.0116928840319	1.0,0.95,1.0	0.735,0.867,0.887	0.154
ENSMUSG00000070371	Prss36	chr7	-	127933566	127933832	127933370	127933492	127934509	127934627	27,36,38	1,0,2	11,19,19	2,3,4	391	125	0.0122466754521	0.896,1.0,0.859	0.637,0.669,0.603	0.282
ENSMUSG00000070436	Serpinh1	chr7	-	99352886	99352965	99351823	99351867	99353052	99353103	19,18,20	59,47,45	16,14,17	98,93,100	204	125	0.0122835859711	0.165,0.19,0.214	0.091,0.084,0.094	0.1
ENSMUSG00000041488	Stx3	chr19	-	11790047	11790093	11789556	11789631	11791745	11791845	10,14,14	313,272,309	5,5,2	15,15,13	171	125	0.0123220109964	0.023,0.036,0.032	0.196,0.196,0.101	-0.134
ENSMUSG00000026781	Acbd5	chr2	+	23075489	23075610	23069450	23069619	23078143	23078216	185,200,170	18,8,6	224,169,122	16,36,22	246	125	0.012511426238	0.839,0.927,0.935	0.877,0.705,0.738	0.127
ENSMUSG00000031872	Bean1	chr8	+	104213915	104214026	104210917	104211169	104215013	104215164	1,1,1	0,0,1	12,9,22	6,6,8	236	125	0.0126699234389	1.0,1.0,0.346	0.514,0.443,0.593	0.265
ENSMUSG00000006362	Cbfa2t3	chr8	-	122647700	122647778	122643291	122643533	122650329	122650476	0,1,0	1,0,1	34,28,42	19,12,15	203	125	0.0129557885142	0.0,1.0,0.0	0.524,0.59,0.633	-0.249
ENSMUSG00000022577	Ly6h	chr15	-	75566762	75566831	75566131	75566259	75567094	75567216	22,38,6	3,2,4	10,15,6	1,0,0	194	125	0.0129800584128	0.825,0.924,0.491	0.866,1.0,1.0	-0.209
ENSMUSG00000061859	Inadl	chr4	+	98405378	98405434	98395790	98395924	98405534	98405701	30,39,30	4,2,6	6,17,7	0,1,0	181	125	0.01300453511	0.838,0.931,0.775	1.0,0.922,1.0	-0.126
ENSMUSG00000017686	Rhot1	chr11	+	80257513	80257636	80255861	80255957	80265741	80266812	56,51,70	64,35,66	45,57,70	23,27,27	248	125	0.0130417771183	0.306,0.423,0.348	0.497,0.516,0.566	-0.167
ENSMUSG00000053332	Gas5	chr1	+	161036207	161036244	161035982	161036014	161036819	161036852	20,25,23	10,14,9	23,21,28	0,4,5	162	125	0.0130417771183	0.607,0.579,0.664	1.0,0.802,0.812	-0.255
ENSMUSG00000039599	Fam149b	chr14	+	20363262	20363450	20356354	20356497	20382916	20383489	17,7,6	0,0,1	10,11,21	4,2,1	313	125	0.0130842374789	1.0,1.0,0.706	0.5,0.687,0.893	0.209
ENSMUSG00000032059	Alg9	chr9	+	50783257	50783328	50778969	50779104	50788152	50788241	99,127,120	20,22,13	88,88,81	31,24,31	196	125	0.0131427069793	0.759,0.786,0.855	0.644,0.7,0.625	0.144
ENSMUSG00000034327	Kctd9	chr14	+	67734140	67734290	67733346	67733442	67737605	67737711	132,108,122	15,22,5	116,97,115	33,27,33	275	125	0.0131792315911	0.8,0.691,0.917	0.615,0.62,0.613	0.187
ENSMUSG00000050050	Ccdc158	chr5	-	92661924	92662252	92661532	92661609	92662632	92662742	34,20,26	0,0,2	20,14,27	4,2,1	453	125	0.0132518120699	1.0,1.0,0.782	0.58,0.659,0.882	0.22
ENSMUSG00000069793	Slfn9	chr11	-	82987238	82988308	82984556	82984691	82990941	82991057	102,107,122	2,4,1	119,109,83	0,0,0	1195	125	0.0133686121666	0.842,0.737,0.927	1.0,1.0,1.0	-0.165
ENSMUSG00000041477	Dcp1b	chr6	+	119214769	119215606	119206469	119206598	119220002	119221616	157,176,150	0,2,0	154,113,179	6,2,2	962	125	0.0133997335989	1.0,0.92,1.0	0.769,0.88,0.921	0.117
ENSMUSG00000010608	Rbm25	chr12	+	83642401	83642519	83639127	83639191	83642628	83642698	170,144,116	69,67,63	65,74,73	68,58,50	243	125	0.0135955848093	0.559,0.525,0.486	0.33,0.396,0.429	0.138
ENSMUSG00000025529	Zfp711	chrX	+	112627169	112627304	112624738	112624876	112631825	112631910	23,17,21	9,9,8	16,11,16	21,16,18	260	125	0.0137060223535	0.551,0.476,0.558	0.268,0.248,0.299	0.257
ENSMUSG00000046794	Ppp1r3b	chr8	+	35376566	35376753	35375757	35375805	35383983	35388134	74,90,26	0,3,4	140,146,130	29,9,34	312	125	0.0138518953069	1.0,0.923,0.723	0.659,0.867,0.605	0.172
ENSMUSG00000029636	Wasf3	chr5	+	146460964	146461140	146455543	146455661	146466797	146467064	34,22,15	0,2,0	131,131,116	12,10,10	301	125	0.0139899097555	1.0,0.82,1.0	0.819,0.845,0.828	0.109
ENSMUSG00000049225	Pdp1	chr4	-	11965613	11965648	11959806	11962233	11966301	11966427	11,8,6	25,37,15	23,24,24	29,27,24	160	125	0.0140473009983	0.256,0.145,0.238	0.383,0.41,0.439	-0.198
ENSMUSG00000062866	Phactr2	chr10	-	13261765	13261924	13253341	13253879	13266972	13267053	217,179,191	9,17,23	222,231,186	47,40,25	284	125	0.0140820063445	0.914,0.823,0.785	0.675,0.718,0.766	0.121
ENSMUSG00000037627	Rgs22	chr15	-	36122269	36122332	36106899	36107121	36139878	36139907	5,2,1	0,0,0	7,8,1	1,1,4	188	125	0.0141337091387	1.0,1.0,1.0	0.823,0.842,0.143	0.397
ENSMUSG00000025006	Sorbs1	chr19	-	40376644	40377016	40373475	40373617	40382520	40382633	45,47,56	23,19,21	146,151,90	30,24,22	497	125	0.0143869850862	0.33,0.384,0.401	0.55,0.613,0.507	-0.185
ENSMUSG00000027676	Ccdc39	chr3	-	33841068	33841188	33839077	33839224	33844104	33844310	14,20,17	0,0,0	35,35,30	2,2,4	245	125	0.0144139527705	1.0,1.0,1.0	0.899,0.899,0.793	0.136
ENSMUSG00000039908	Slc26a11	chr11	+	119362216	119362296	119359296	119359382	119363399	119363542	33,29,36	1,3,0	36,30,60	6,5,10	205	125	0.0146892049082	0.953,0.855,1.0	0.785,0.785,0.785	0.151
ENSMUSG00000041886	Macc1	chr12	+	119445613	119447652	119443409	119443524	119450244	119450433	196,199,162	2,2,3	3,7,6	0,0,0	2164	125	0.0146919986726	0.85,0.852,0.757	1.0,1.0,1.0	-0.18
ENSMUSG00000047342	Zfp286	chr11	-	62784878	62785009	62783671	62783761	62787958	62788044	40,49,59	1,6,0	58,88,95	13,16,11	256	125	0.0147073730445	0.951,0.8,1.0	0.685,0.729,0.808	0.176
ENSMUSG00000023106	Denr	chr5	+	123915190	123915210	123908099	123908214	123922179	123922263	47,65,66	1,2,8	59,84,57	13,10,15	145	125	0.0147149546337	0.976,0.966,0.877	0.796,0.879,0.766	0.126
ENSMUSG00000001630	Stk38l	chr6	+	146758460	146758605	146725035	146725047	146766194	146766317	4,22,14	0,1,0	14,15,14	0,5,2	270	125	0.0147198800087	1.0,0.911,1.0	1.0,0.581,0.764	0.189
ENSMUSG00000021592	Arsk	chr13	-	76072099	76072271	76066634	76066859	76091657	76091817	55,50,51	0,0,5	51,51,54	6,6,9	297	125	0.0147198800087	1.0,1.0,0.811	0.782,0.782,0.716	0.177
ENSMUSG00000021991	Cacna2d3	chr14	-	29063884	29063946	29062472	29062540	29064246	29064318	2,1,2	1,0,0	55,58,72	19,19,8	187	125	0.0148233165759	0.572,1.0,1.0	0.659,0.671,0.857	0.128
ENSMUSG00000031629	Cenpu	chr8	+	46569970	46570079	46568609	46568679	46572751	46572830	177,159,188	11,17,10	208,197,196	36,20,37	234	125	0.0149474762447	0.896,0.833,0.909	0.755,0.84,0.739	0.101
ENSMUSG00000025871	4833439L19Rik	chr13	-	54559197	54559324	54556193	54556651	54565181	54565291	175,225,209	57,66,43	249,197,249	93,126,122	252	125	0.0151794110504	0.604,0.628,0.707	0.57,0.437,0.503	0.143
ENSMUSG00000018411	Mapt	chr11	+	104305312	104305409	104302360	104302410	104306625	104306734	11,7,10	17,25,21	3,2,2	12,28,21	222	125	0.0153075480984	0.267,0.136,0.211	0.123,0.039,0.051	0.134
ENSMUSG00000046897	Zfp740	chr15	+	102205228	102205305	102204570	102204883	102208235	102208361	24,16,12	1,0,0	13,8,14	5,0,2	202	125	0.0153330549838	0.937,1.0,1.0	0.617,1.0,0.812	0.169
ENSMUSG00000025173	Wdr45b	chr11	-	121338556	121338644	121335383	121335574	121349231	121349306	12,6,7	5,0,0	0,1,6	5,3,2	213	125	0.0154197051926	0.585,1.0,1.0	0.0,0.164,0.638	0.594
ENSMUSG00000020454	Eif4enif1	chr11	+	3236213	3236353	3229868	3230101	3240894	3241027	8,2,1	8,2,1	0,0,3	5,10,5	265	125	0.0154542324359	0.321,0.321,0.321	0.0,0.0,0.221	0.247
ENSMUSG00000033488	BC026585	chr1	+	157470615	157470797	157467165	157467247	157488442	157489060	114,121,125	21,11,16	75,98,88	4,2,6	307	125	0.0155721859554	0.689,0.817,0.761	0.884,0.952,0.857	-0.142
ENSMUSG00000039298	Cdk5rap2	chr4	-	70289844	70290029	70276473	70276708	70298819	70298948	6,4,2	2,2,2	10,6,4	1,0,1	310	125	0.015579284332	0.547,0.446,0.287	0.801,1.0,0.617	-0.379
ENSMUSG00000026767	Fam188a	chr2	-	12386608	12386679	12364446	12364519	12419158	12419449	18,12,17	0,2,2	20,18,13	6,6,9	196	125	0.015632550345	1.0,0.793,0.844	0.68,0.657,0.479	0.274
ENSMUSG00000029074	Ttll10	chr4	-	156043625	156043797	156043046	156043187	156045324	156045410	35,18,26	12,16,5	0,3,0	2,1,4	297	125	0.0158913401906	0.551,0.321,0.686	0.0,0.558,0.0	0.333
ENSMUSG00000042997	Nhlrc3	chr3	-	53461631	53461779	53458484	53458685	53462311	53462464	204,150,169	6,27,12	156,111,115	29,38,19	273	125	0.0158913401906	0.94,0.718,0.866	0.711,0.572,0.735	0.169
ENSMUSG00000064302	Clasp1	chr1	+	118541674	118541698	118539265	118539369	118543101	118543346	53,48,48	126,112,135	96,61,97	115,118,119	149	125	0.015900271434	0.261,0.264,0.23	0.412,0.302,0.406	-0.122
ENSMUSG00000024397	Aif1	chr17	-	35172514	35172689	35172284	35172346	35173140	35173275	10,6,9	2,1,2	5,15,11	0,0,0	300	125	0.0160650261175	0.676,0.714,0.652	1.0,1.0,1.0	-0.319
ENSMUSG00000036775	Decr2	chr17	-	26088021	26088073	26087323	26087459	26089963	26090300	55,50,56	1,7,1	44,64,63	11,7,15	177	125	0.0161542712105	0.975,0.835,0.975	0.739,0.866,0.748	0.144
ENSMUSG00000004880	Lbr	chr1	-	181839699	181839802	181838377	181838556	181840499	181840610	20,10,14	4,1,3	6,7,3	0,1,0	228	125	0.016351925387	0.733,0.846,0.719	1.0,0.793,1.0	-0.165
ENSMUSG00000043015	Nemp2	chr1	+	52642318	52642412	52641170	52641243	52645260	52645486	21,18,14	0,1,0	43,23,27	2,5,2	219	125	0.0165915907414	1.0,0.911,1.0	0.925,0.724,0.885	0.126
ENSMUSG00000029173	Sepsecs	chr5	-	52660629	52660732	52656342	52656355	52664167	52664321	57,48,58	0,0,5	52,33,38	4,3,11	228	125	0.0165915907414	1.0,1.0,0.864	0.877,0.858,0.654	0.158
ENSMUSG00000022843	Clcn2	chr16	-	20709076	20709315	20708633	20708767	20709569	20709680	43,50,63	2,1,0	105,93,85	5,5,10	364	125	0.0166260690766	0.881,0.945,1.0	0.878,0.865,0.745	0.113
ENSMUSG00000032579	Hemk1	chr9	-	107331444	107331579	107330772	107330822	107336571	107336663	14,10,15	0,0,1	15,16,20	2,3,2	260	125	0.0166474890155	1.0,1.0,0.878	0.783,0.719,0.828	0.183
ENSMUSG00000029267	Mtf2	chr5	+	108069161	108069363	108065715	108065965	108080824	108081023	182,145,133	114,115,74	167,125,100	141,155,112	327	125	0.0167773956048	0.379,0.325,0.407	0.312,0.236,0.254	0.103
ENSMUSG00000004798	Ulk2	chr11	-	61841298	61841331	61834779	61834953	61851061	61851103	9,14,9	0,1,0	19,18,8	4,0,4	158	125	0.0168771695283	1.0,0.917,1.0	0.79,1.0,0.613	0.171
ENSMUSG00000027506	Tpd52	chr3	-	8936438	8936480	8934991	8935040	8944610	8944712	4,6,2	169,220,159	2,6,1	12,18,11	167	125	0.0169860184864	0.017,0.02,0.009	0.111,0.2,0.064	-0.11
ENSMUSG00000039480	Nt5dc1	chr10	-	34398113	34398195	34324287	34324462	34399737	34399817	39,27,37	5,12,3	15,19,14	9,11,19	207	125	0.0169860184864	0.825,0.576,0.882	0.502,0.511,0.308	0.321
ENSMUSG00000030203	Dusp16	chr6	-	134760845	134761434	134758618	134758757	134792276	134792475	120,145,141	0,1,0	91,72,53	2,3,2	714	125	0.0169891930398	1.0,0.962,1.0	0.888,0.808,0.823	0.148
ENSMUSG00000042505	Sdhaf3	chr6	+	6957003	6957137	6956006	6956200	6965020	6965658	4,15,7	0,2,4	16,15,9	0,0,0	259	125	0.0170907309803	1.0,0.784,0.458	1.0,1.0,1.0	-0.253
ENSMUSG00000018858	Ict1	chr11	+	115406550	115406587	115403756	115403873	115410059	115410142	27,26,32	0,2,0	31,30,29	2,5,4	162	125	0.0171339033037	1.0,0.909,1.0	0.923,0.822,0.848	0.105
ENSMUSG00000029823	Luc7l2	chr6	+	38568846	38568917	38559203	38559304	38570509	38570604	16,20,20	3,2,3	28,35,35	0,0,2	196	125	0.0171415664433	0.773,0.864,0.81	1.0,1.0,0.918	-0.157
ENSMUSG00000038217	Tlcd2	chr11	+	75469471	75469618	75468841	75468924	75470399	75470899	40,32,41	5,1,2	68,48,66	1,0,0	272	125	0.0171415664433	0.786,0.936,0.904	0.969,1.0,1.0	-0.114
ENSMUSG00000022197	Pdzd2	chr15	-	12445522	12445665	12419457	12419572	12457797	12458299	12,9,5	0,0,0	20,7,12	3,2,1	268	125	0.0172388908582	1.0,1.0,1.0	0.757,0.62,0.848	0.258
ENSMUSG00000060275	Nrg2	chr18	-	36032335	36032412	36024305	36024408	36038230	36038351	9,2,4	0,0,0	13,11,12	2,2,2	202	125	0.0172451470095	1.0,1.0,1.0	0.801,0.773,0.788	0.213
ENSMUSG00000002020	Ltbp2	chr12	-	84786355	84786484	84785973	84786111	84787365	84787449	5,6,8	0,0,0	5,10,20	3,1,2	254	125	0.0172562462407	1.0,1.0,1.0	0.451,0.831,0.831	0.296
ENSMUSG00000057230	Aak1	chr6	+	86981295	86981397	86967268	86967373	86982541	86982643	3,0,0	15,8,11	12,6,3	22,28,13	227	125	0.0172687015013	0.099,0.0,0.0	0.231,0.106,0.113	-0.117
ENSMUSG00000031024	St5	chr7	-	109556210	109557461	109552974	109553111	109570006	109570111	304,327,365	2,2,1	746,549,667	7,15,11	1376	125	0.0173388952225	0.932,0.937,0.971	0.906,0.769,0.846	0.106
ENSMUSG00000050174	Nudt6	chr3	-	37409507	37409562	37404909	37405494	37416700	37416904	12,8,15	0,0,2	7,14,7	1,2,4	180	125	0.017387559167	1.0,1.0,0.839	0.829,0.829,0.549	0.211
ENSMUSG00000022197	Pdzd2	chr15	-	12437103	12437259	12419457	12419572	12457797	12458299	8,4,18	0,0,0	23,21,10	3,2,1	281	125	0.0173945223868	1.0,1.0,1.0	0.773,0.824,0.816	0.196
ENSMUSG00000040811	Eml2	chr7	+	19201829	19201927	19201564	19201653	19202508	19202596	144,188,200	13,29,30	77,117,100	27,31,22	223	125	0.0178547819133	0.861,0.784,0.789	0.615,0.679,0.718	0.141
ENSMUSG00000038056	Kmt2c	chr5	-	25330795	25330900	25329446	25329575	25338412	25338581	31,34,17	14,6,6	28,15,10	34,10,12	230	125	0.0178910701762	0.546,0.755,0.606	0.309,0.449,0.312	0.279
ENSMUSG00000079481	Nhsl2	chrX	+	102073781	102073974	102073351	102073479	102076161	102076293	2,2,2	0,1,0	10,10,8	4,2,1	318	125	0.0182273489219	1.0,0.44,1.0	0.496,0.663,0.759	0.174
ENSMUSG00000022779	Top3b	chr16	+	16875071	16875155	16870786	16871055	16877831	16878016	57,41,45	21,47,23	20,36,34	52,79,35	209	125	0.0183705069202	0.619,0.343,0.539	0.187,0.214,0.367	0.244
ENSMUSG00000059474	Mbtd1	chr11	+	93887021	93887073	93886207	93886416	93891338	93891388	65,61,49	20,15,10	79,60,35	4,4,7	177	125	0.0186412152923	0.697,0.742,0.776	0.933,0.914,0.779	-0.137
ENSMUSG00000025766	D3Ertd751e	chr3	+	41744704	41744812	41742662	41742689	41746547	41746728	10,23,18	1,2,0	17,15,10	3,4,5	233	125	0.0187429852498	0.843,0.861,1.0	0.752,0.668,0.518	0.255
ENSMUSG00000002983	Relb	chr7	-	19617761	19617919	19616345	19616437	19619513	19619842	46,76,54	3,0,0	29,35,21	3,4,2	283	125	0.0188441774345	0.871,1.0,1.0	0.81,0.794,0.823	0.148
ENSMUSG00000024505	Dtwd2	chr18	-	49723621	49723814	49700258	49700387	49724112	49724207	45,42,41	1,5,0	43,40,67	8,7,12	318	125	0.0191173528722	0.946,0.768,1.0	0.679,0.692,0.687	0.219
ENSMUSG00000040242	Fgfr1op2	chr6	+	146592633	146592747	146589893	146590036	146595175	146595289	898,748,851	279,358,327	940,697,847	157,223,207	239	125	0.0192365247184	0.627,0.522,0.576	0.758,0.62,0.682	-0.112
ENSMUSG00000026767	Fam188a	chr2	-	12401024	12401076	12397492	12397566	12403997	12404168	23,33,22	0,6,2	18,16,26	0,0,0	177	125	0.0192499339474	1.0,0.795,0.886	1.0,1.0,1.0	-0.106
ENSMUSG00000054280	Prr14l	chr5	-	32851881	32851998	32835615	32835688	32854092	32854256	6,10,2	6,5,14	1,2,0	9,14,1	242	125	0.0193388790615	0.341,0.508,0.069	0.054,0.069,0.0	0.265
ENSMUSG00000062647	Rpl7a	chr2	+	26912292	26912445	26912018	26912159	26912987	26913057	6,3,4	0,0,0	3,3,10	1,2,2	278	125	0.0193388790615	1.0,1.0,1.0	0.574,0.403,0.692	0.444
ENSMUSG00000042138	Msantd2	chr9	+	37513613	37513703	37489818	37489833	37517372	37517472	20,19,9	26,23,11	21,17,24	86,84,41	215	125	0.0194488284733	0.309,0.324,0.322	0.124,0.105,0.254	0.157
ENSMUSG00000061175	Fnip2	chr3	-	79507838	79507928	79506206	79506278	79508086	79508187	28,39,41	7,8,7	28,40,28	0,2,3	215	125	0.0195528707093	0.699,0.739,0.773	1.0,0.921,0.844	-0.185
ENSMUSG00000041301	Cftr	chr6	+	18299682	18299934	18285546	18285647	18305831	18305987	4,1,8	0,2,3	12,6,1	0,1,0	377	125	0.0197824539173	1.0,0.142,0.469	1.0,0.665,1.0	-0.351
ENSMUSG00000060126	Tpt1	chr14	+	75847243	75847360	75846202	75846393	75848098	75848297	34,46,43	12,2,2	40,28,53	3,0,0	242	125	0.0200654214208	0.594,0.922,0.917	0.873,1.0,1.0	-0.147
ENSMUSG00000045215	Asxl3	chr18	+	22392643	22392852	22375132	22375215	22406970	22406973	5,5,5	0,0,0	14,25,8	1,1,4	334	125	0.0200915011782	1.0,1.0,1.0	0.84,0.903,0.428	0.276
ENSMUSG00000075297	H60b	chr10	+	22287053	22287248	22286139	22286403	22288714	22288849	20,12,24	0,1,1	24,17,13	3,1,4	320	125	0.0200915011782	1.0,0.824,0.904	0.758,0.869,0.559	0.181
ENSMUSG00000054612	Mgmt	chr7	+	136951267	136951404	136894613	136894687	137085948	137086109	102,117,147	5,3,5	127,112,160	19,12,9	262	125	0.0204046884838	0.907,0.949,0.933	0.761,0.817,0.895	0.105
ENSMUSG00000038215	Cep44	chr8	-	56550062	56550121	56547387	56547524	56550544	56551047	21,41,38	81,67,81	13,10,21	74,72,75	184	125	0.0204340379635	0.15,0.294,0.242	0.107,0.086,0.16	0.111
ENSMUSG00000054737	Zfp182	chrX	-	21060502	21060523	21036627	21036772	21061942	21062316	2,5,9	0,3,3	3,3,3	0,0,0	146	125	0.0210238918377	1.0,0.588,0.72	1.0,1.0,1.0	-0.231
ENSMUSG00000032305	Fam219b	chr9	+	57539245	57539294	57538810	57538888	57540654	57543187	37,28,33	37,35,44	20,22,29	56,65,53	174	125	0.0211162289275	0.418,0.365,0.35	0.204,0.196,0.282	0.15
ENSMUSG00000032878	Ccdc85a	chr11	-	28396045	28396165	28388816	28388948	28434080	28434157	1,2,0	1,4,4	14,6,8	7,6,5	245	125	0.021242967995	0.338,0.203,0.0	0.505,0.338,0.449	-0.25
ENSMUSG00000039200	Atf7ip2	chr16	+	10201299	10201454	10192711	10193025	10204603	10204722	27,13,10	0,0,0	21,31,33	3,1,3	280	125	0.0212738306655	1.0,1.0,1.0	0.758,0.933,0.831	0.159
ENSMUSG00000042632	Pla2g6	chr15	-	79303573	79303602	79302618	79302697	79304304	79304492	1,4,4	15,20,23	3,6,10	9,6,5	154	125	0.0212738306655	0.051,0.14,0.124	0.213,0.448,0.619	-0.322
ENSMUSG00000025766	D3Ertd751e	chr3	+	41744695	41744812	41742610	41742689	41746547	41746728	20,38,32	1,2,0	27,30,21	3,4,5	242	125	0.0213041029835	0.912,0.908,1.0	0.823,0.795,0.684	0.173
ENSMUSG00000023953	Polh	chr17	-	46194201	46194416	46190606	46190776	46198633	46198768	227,239,214	10,10,15	283,345,252	38,25,30	340	125	0.0214237616725	0.893,0.898,0.84	0.732,0.835,0.755	0.103
ENSMUSG00000026489	Coq8a	chr1	-	180178576	180178643	180174250	180174325	180178882	180179284	27,16,10	0,1,0	14,29,21	0,3,5	192	125	0.0220762522555	1.0,0.912,1.0	1.0,0.863,0.732	0.106
ENSMUSG00000023033	Scn8a	chr15	+	100959339	100959431	100957460	100957589	100959694	100961465	13,20,19	1,4,2	5,7,13	18,2,7	217	125	0.0221981152316	0.882,0.742,0.845	0.138,0.668,0.517	0.382
ENSMUSG00000010311	Optc	chr1	-	133901994	133902153	133900833	133901190	133903649	133903782	9,16,22	0,2,0	15,13,16	1,5,2	284	125	0.0222427460422	1.0,0.779,1.0	0.868,0.534,0.779	0.199
ENSMUSG00000024544	Ldlrad4	chr18	+	68250570	68250624	68235654	68235809	68254008	68255549	12,36,27	0,2,2	71,81,68	13,15,10	179	125	0.0223113455851	1.0,0.926,0.904	0.792,0.79,0.826	0.141
ENSMUSG00000024055	Cyp4f13	chr17	-	32932628	32932682	32930540	32930662	32941055	32941200	11,10,14	2,0,1	9,13,12	3,4,6	179	125	0.0224712712644	0.793,1.0,0.907	0.677,0.694,0.583	0.249
ENSMUSG00000040363	Bcor	chrX	-	12136400	12137200	12134323	12134869	12160288	12160346	6,5,12	9,5,6	28,21,27	3,5,8	925	125	0.0227361451746	0.083,0.119,0.213	0.558,0.362,0.313	-0.273
ENSMUSG00000055897	Ppp4r1l-ps	chr2	-	173615482	173616423	173597039	173597187	173659322	173659367	3,4,1	0,1,0	10,13,11	6,2,2	1066	125	0.0228428075171	1.0,0.319,1.0	0.163,0.433,0.392	0.444
ENSMUSG00000033039	Micall1	chr15	+	79114654	79114703	79108971	79109429	79120758	79120901	42,76,32	8,8,3	11,20,7	16,8,2	174	125	0.0231527117081	0.79,0.872,0.885	0.331,0.642,0.715	0.286
ENSMUSG00000027534	Snx16	chr3	-	10420196	10420316	10418145	10419223	10420739	10420876	141,114,122	9,5,7	159,116,146	17,19,19	245	125	0.0231527117081	0.889,0.921,0.899	0.827,0.757,0.797	0.109
ENSMUSG00000054708	Ankrd24	chr10	+	81635687	81635752	81629548	81629748	81636368	81636426	5,12,5	1,0,1	5,12,11	4,1,5	190	125	0.0232504559599	0.767,1.0,0.767	0.451,0.888,0.591	0.201
ENSMUSG00000020027	Socs2	chr10	-	95392413	95392936	95390564	95390645	95412658	95413109	6,10,1	2,18,4	0,0,1	3,1,2	648	125	0.0233627520268	0.367,0.097,0.046	0.0,0.0,0.088	0.141
ENSMUSG00000028556	Dock7	chr4	-	98993646	98993736	98991392	98991459	99001032	99001202	32,38,38	0,1,4	46,39,34	9,7,5	215	125	0.0233627520268	1.0,0.957,0.847	0.748,0.764,0.798	0.165
ENSMUSG00000028653	Trit1	chr4	+	123046874	123047017	123044490	123044636	123049476	123049554	40,38,54	1,4,1	47,28,29	9,4,6	268	125	0.0235498675782	0.949,0.816,0.962	0.709,0.766,0.693	0.186
ENSMUSG00000092232	Gm20521	chr14	+	54884373	54884813	54883796	54883884	54894847	54894962	169,132,167	0,0,6	139,134,102	8,3,8	565	125	0.0239358678746	1.0,1.0,0.86	0.794,0.908,0.738	0.14
ENSMUSG00000060594	Layn	chr9	-	51076321	51076345	51073847	51074145	51076885	51077094	1,2,0	0,0,1	13,6,6	6,13,9	149	125	0.02422987112	1.0,1.0,0.0	0.645,0.279,0.359	0.239
ENSMUSG00000026409	Pfkfb2	chr1	-	130697905	130698085	130691014	130691148	130698678	130698743	99,80,127	9,16,14	64,66,38	17,18,22	305	125	0.024719526811	0.818,0.672,0.788	0.607,0.6,0.414	0.219
ENSMUSG00000034518	Hmgxb4	chr8	+	74998834	74998938	74993355	74993749	74999559	74999708	139,138,161	19,29,19	189,249,213	12,22,14	229	125	0.0248451129162	0.8,0.722,0.822	0.896,0.861,0.893	-0.102
ENSMUSG00000051736	Fam229b	chr10	-	39122176	39122335	39118803	39119034	39132246	39132378	11,5,11	0,0,0	37,47,50	4,2,2	284	125	0.0249265871214	1.0,1.0,1.0	0.803,0.912,0.917	0.123
ENSMUSG00000027281	Slx4ip	chr2	+	137004933	137005054	137000183	137000273	137043999	137044077	47,69,59	17,12,19	63,54,49	42,32,29	246	125	0.0249421370458	0.584,0.745,0.612	0.433,0.462,0.462	0.195
ENSMUSG00000037211	Spry1	chr3	+	37640519	37640808	37639946	37640064	37642554	37644598	10,48,28	5,6,3	22,7,4	2,0,0	414	125	0.0249421370458	0.377,0.707,0.738	0.769,1.0,1.0	-0.316
ENSMUSG00000024985	Tcf7l2	chr19	+	55926683	55926756	55925976	55926049	55931433	55932209	31,28,41	16,40,34	22,27,25	52,51,59	198	125	0.0249746491651	0.55,0.306,0.432	0.211,0.251,0.211	0.205
ENSMUSG00000004561	Mettl17	chr14	+	51889146	51889217	51888741	51888836	51889527	51889635	64,102,86	24,22,27	66,59,71	40,35,38	196	125	0.0250560573316	0.63,0.747,0.67	0.513,0.518,0.544	0.157
ENSMUSG00000037395	Rcor3	chr1	-	192108643	192108701	192101387	192101867	192116268	192116346	54,46,37	9,5,8	74,59,55	23,23,27	183	125	0.0253827674473	0.804,0.863,0.76	0.687,0.637,0.582	0.174
ENSMUSG00000022760	Thap7	chr16	-	17530677	17530857	17528185	17528740	17531024	17531112	12,17,9	0,1,0	22,38,27	2,5,1	305	125	0.0256064947885	1.0,0.874,1.0	0.818,0.757,0.917	0.127
ENSMUSG00000072591	5930412G12Rik	chr5	-	128582714	128582987	128579127	128579285	128584163	128584296	62,63,89	32,39,71	57,41,84	15,14,31	398	125	0.0256853266611	0.378,0.337,0.282	0.544,0.479,0.46	-0.162
ENSMUSG00000026489	Coq8a	chr1	-	180182061	180182247	180178882	180179284	180195872	180196020	14,15,12	6,1,0	29,23,17	0,0,1	311	125	0.0259114190974	0.484,0.858,1.0	1.0,1.0,0.872	-0.177
ENSMUSG00000042870	Tom1	chr8	+	75047992	75048077	75033730	75033827	75051922	75052057	6,11,3	1,0,1	7,16,12	6,3,3	210	125	0.0259114190974	0.781,1.0,0.641	0.41,0.76,0.704	0.183
ENSMUSG00000026409	Pfkfb2	chr1	-	130697016	130698085	130689182	130691148	130698678	130698743	99,82,130	9,16,14	64,72,41	17,18,22	1194	125	0.0259871230197	0.535,0.349,0.493	0.283,0.295,0.163	0.212
ENSMUSG00000031290	Lrch2	chrX	-	147496766	147496832	147492038	147492087	147503383	147503491	86,59,63	61,57,55	149,125,124	228,153,166	191	125	0.0260093533198	0.48,0.404,0.428	0.3,0.348,0.328	0.112
ENSMUSG00000026975	Dph7	chr2	+	24963455	24963543	24962440	24962810	24965559	24965654	39,53,44	2,0,1	35,42,57	6,6,1	213	125	0.0263160509774	0.92,1.0,0.963	0.774,0.804,0.971	0.111
ENSMUSG00000056211	R3hdm1	chr1	+	128162201	128162243	128153188	128153399	128162768	128162858	3,8,10	6,6,6	2,1,4	8,12,12	167	125	0.0265248116922	0.272,0.5,0.555	0.158,0.059,0.2	0.303
ENSMUSG00000064215	Ifi27	chr12	+	103437675	103437705	103436562	103436682	103439400	103439562	2,2,3	0,0,0	4,6,9	4,2,0	155	125	0.0265962253859	1.0,1.0,1.0	0.446,0.708,1.0	0.282
ENSMUSG00000040428	Plekha4	chr7	+	45553568	45553681	45553244	45553294	45553764	45554229	6,8,16	4,3,3	12,21,16	3,0,0	238	125	0.026914101667	0.441,0.583,0.737	0.678,1.0,1.0	-0.306
ENSMUSG00000074656	Eif2s2	chr2	-	154873548	154873634	154872239	154872900	154876615	154876672	5,5,3	3,2,1	9,8,4	1,0,1	211	125	0.0269590142035	0.497,0.597,0.64	0.842,1.0,0.703	-0.27
ENSMUSG00000036617	Etl4	chr2	+	20805774	20807373	20805584	20805662	20807901	20808024	522,602,620	0,0,2	48,34,32	2,0,3	1724	125	0.0270473572908	1.0,1.0,0.957	0.635,1.0,0.436	0.295
ENSMUSG00000040174	Alkbh3	chr2	-	94001424	94001513	93996182	93996392	94003052	94003156	156,148,149	31,34,35	232,207,276	15,31,39	214	125	0.0274343323568	0.746,0.718,0.713	0.9,0.796,0.805	-0.108
ENSMUSG00000020605	Hs1bp3	chr12	+	8323869	8324101	8317784	8317950	8336237	8336395	21,20,27	0,0,1	44,38,46	2,2,4	357	125	0.0274534464804	1.0,1.0,0.904	0.885,0.869,0.801	0.116
ENSMUSG00000097431	Gm26782	chr14	+	50874913	50874962	50871750	50871826	50876671	50877326	5,13,3	1,0,2	6,0,1	1,3,4	174	125	0.0274534464804	0.782,1.0,0.519	0.812,0.0,0.152	0.446
ENSMUSG00000023007	Prpf40b	chr15	+	99301786	99301984	99295240	99295273	99303282	99303363	18,7,13	6,7,9	11,4,6	18,11,19	323	125	0.0274534464804	0.537,0.279,0.359	0.191,0.123,0.109	0.251
ENSMUSG00000073792	Alg6	chr4	+	99748685	99748770	99726862	99726947	99761870	99763460	5,4,3	1,0,0	4,5,9	2,4,0	210	125	0.0274933547677	0.749,1.0,1.0	0.543,0.427,1.0	0.26
ENSMUSG00000031708	Tecr	chr8	-	83572840	83572946	83572397	83572455	83573219	83573323	35,35,54	1,0,3	48,62,81	9,8,5	231	125	0.0276485733989	0.95,1.0,0.907	0.743,0.807,0.898	0.136
ENSMUSG00000029330	Cds1	chr5	+	101812494	101812563	101806547	101806621	101814399	101814552	108,50,52	10,1,4	12,4,10	13,3,1	194	125	0.0276724894063	0.874,0.97,0.893	0.373,0.462,0.866	0.345
ENSMUSG00000001247	Lsr	chr7	-	30962810	30962867	30959152	30959314	30965968	30966088	55,62,50	142,154,164	4,3,2	2,0,1	182	125	0.0276724894063	0.21,0.217,0.173	0.579,1.0,0.579	-0.519
ENSMUSG00000030269	Mtmr14	chr6	+	113277830	113277945	113270521	113270701	113280602	113281087	98,108,154	41,36,36	96,96,120	58,45,84	240	125	0.0277167939742	0.555,0.61,0.69	0.463,0.526,0.427	0.146
ENSMUSG00000026730	Pter	chr2	+	12978159	12978617	12924100	12924198	12980292	12980558	48,48,62	0,4,5	47,54,43	2,0,0	583	125	0.0277325215731	1.0,0.72,0.727	0.834,1.0,1.0	-0.129
ENSMUSG00000034071	Zfp551	chr7	-	12418542	12418666	12415152	12417218	12422389	12422751	15,3,6	8,0,1	17,10,11	0,1,1	249	125	0.0283118011019	0.485,1.0,0.751	1.0,0.834,0.847	-0.148
ENSMUSG00000086629	2810403D21Rik	chrX	+	108855879	108855929	108836265	108836355	108886344	108886896	3,6,3	15,14,10	0,2,0	8,8,7	175	125	0.0283760217417	0.125,0.234,0.176	0.0,0.152,0.0	0.128
ENSMUSG00000022364	Tbc1d31	chr15	+	57919930	57920046	57915969	57916116	57922956	57923135	83,106,102	9,2,2	81,98,71	12,9,12	241	125	0.0286979266582	0.827,0.965,0.964	0.778,0.85,0.754	0.125
ENSMUSG00000022246	Rai14	chr15	-	10589258	10589345	10583781	10583836	10592071	10592250	0,2,3	1,0,0	6,6,4	6,3,4	212	125	0.0286979266582	0.0,1.0,1.0	0.371,0.541,0.371	0.239
ENSMUSG00000035824	Tk2	chr8	-	104236771	104236845	104231159	104231248	104238743	104238833	31,32,30	11,13,23	27,15,24	28,24,32	199	125	0.0288567145512	0.639,0.607,0.45	0.377,0.282,0.32	0.239
ENSMUSG00000036775	Decr2	chr17	-	26088928	26088997	26087323	26087459	26089963	26090300	50,59,52	1,7,1	55,67,69	11,7,15	194	125	0.0289281499124	0.97,0.844,0.971	0.763,0.86,0.748	0.138
ENSMUSG00000034998	Foxn2	chr17	+	88484400	88484469	88475855	88475950	88486402	88490533	23,37,33	6,3,1	21,31,28	2,0,0	194	125	0.0290057546227	0.712,0.888,0.955	0.871,1.0,1.0	-0.105
ENSMUSG00000035150	Eif2s3x	chrX	-	94197287	94197457	94196271	94196444	94199713	94199858	2,4,4	1,0,0	8,11,9	3,2,1	295	125	0.0297542324999	0.459,1.0,1.0	0.531,0.7,0.792	0.145
ENSMUSG00000025069	Gsto2	chr19	+	47876395	47876497	47874829	47875052	47884655	47884762	2,5,12	0,0,0	2,3,13	1,0,5	227	125	0.0300117486799	1.0,1.0,1.0	0.524,1.0,0.589	0.296
ENSMUSG00000021257	Angel1	chr12	-	86720229	86720663	86717714	86717841	86721310	86721380	58,70,80	1,0,0	52,49,67	4,2,1	559	125	0.0300498889686	0.928,1.0,1.0	0.744,0.846,0.937	0.134
ENSMUSG00000037514	Pank2	chr2	+	131280156	131280410	131273910	131274263	131287473	131287597	71,84,105	57,22,41	63,83,63	69,71,74	379	125	0.030407548909	0.291,0.557,0.458	0.231,0.278,0.219	0.193
ENSMUSG00000087574	C030037D09Rik	chr11	+	88727540	88727640	88720405	88720572	88728158	88728893	34,33,31	1,2,0	39,34,32	4,4,5	225	125	0.0304955833036	0.95,0.902,1.0	0.844,0.825,0.78	0.134
ENSMUSG00000027956	Tmem144	chr3	-	79841666	79841838	79839268	79839306	79842770	79842912	2,0,1	18,32,17	1,3,5	8,7,1	297	125	0.030580726672	0.045,0.0,0.024	0.05,0.153,0.678	-0.271
ENSMUSG00000090363	Gm3512	chr14	-	7157280	7157463	7153510	7154708	7158135	7158267	10,7,14	16,10,20	4,7,8	29,21,37	308	125	0.0308851585979	0.202,0.221,0.221	0.053,0.119,0.081	0.13
ENSMUSG00000058558	Rpl5	chr5	+	107903268	107903403	107902021	107902137	107903665	107903868	22,24,37	0,0,0	22,10,15	2,3,1	260	125	0.0310038236754	1.0,1.0,1.0	0.841,0.616,0.878	0.222
ENSMUSG00000029673	Auts2	chr5	-	131470413	131470458	131461281	131461353	131472258	131472479	102,79,103	6,6,9	91,61,69	10,13,19	170	125	0.0310653470524	0.926,0.906,0.894	0.87,0.775,0.728	0.118
ENSMUSG00000019088	Dnase1l1	chrX	-	74273777	74274026	74273217	74273691	74276478	74276556	56,30,40	0,0,2	23,14,37	3,2,2	374	125	0.0311956719341	1.0,1.0,0.87	0.719,0.701,0.861	0.196
ENSMUSG00000068758	Il3ra	chr14	+	14351916	14352019	14350034	14350267	14355006	14355073	32,26,36	5,3,1	31,35,37	2,0,0	228	125	0.0312705153144	0.778,0.826,0.952	0.895,1.0,1.0	-0.113
ENSMUSG00000038005	Hpf1	chr8	+	60893700	60893860	60890444	60890536	60903999	60904087	79,152,92	8,26,13	66,98,59	16,30,22	285	125	0.0314111613148	0.812,0.719,0.756	0.644,0.589,0.54	0.171
ENSMUSG00000039678	Tbc1d13	chr2	+	30136867	30136983	30134796	30134870	30137120	30137179	11,2,9	21,12,26	17,12,13	20,8,9	241	125	0.0316212108609	0.214,0.08,0.152	0.306,0.438,0.428	-0.242
ENSMUSG00000038677	Scube3	chr17	+	28158880	28158928	28157072	28157189	28160811	28160928	384,431,425	148,145,166	106,116,104	59,66,63	173	125	0.0317433915402	0.652,0.682,0.649	0.565,0.559,0.544	0.105
ENSMUSG00000079435	Rpl36a	chrX	+	134586511	134586578	134586077	134586183	134587450	134587573	28,47,46	13,1,6	16,28,33	13,13,19	192	125	0.0320538321153	0.584,0.968,0.833	0.445,0.584,0.531	0.275
ENSMUSG00000029823	Luc7l2	chr6	+	38565654	38565722	38551513	38551908	38568846	38568917	18,14,20	7,5,9	15,11,20	20,23,15	193	125	0.0321732854065	0.625,0.645,0.59	0.327,0.236,0.463	0.278
ENSMUSG00000040785	Ttc3	chr16	+	94408553	94408716	94403313	94403368	94415948	94416009	286,237,287	64,94,46	248,240,160	135,198,55	288	125	0.0321732854065	0.66,0.523,0.73	0.444,0.345,0.558	0.189
ENSMUSG00000031511	Arhgef7	chr8	+	11782524	11782655	11758430	11758517	11791455	11791544	2,6,3	0,0,1	7,8,8	3,3,0	256	125	0.0324195126383	1.0,1.0,0.594	0.533,0.566,1.0	0.165
ENSMUSG00000062753	AI413582	chr17	-	27564384	27564410	27564148	27564254	27564561	27564750	30,30,32	2,1,0	25,26,34	1,9,3	151	125	0.0325544134322	0.925,0.961,1.0	0.954,0.705,0.904	0.108
ENSMUSG00000039943	Plcb4	chr2	+	135939946	135940004	135939209	135939310	135947045	135947154	60,81,94	1,5,3	72,47,29	15,3,3	183	125	0.0325995703456	0.976,0.917,0.955	0.766,0.915,0.868	0.1
ENSMUSG00000020173	Cobl	chr11	-	12306957	12307128	12266855	12267144	12309613	12309752	25,26,34	6,17,22	6,3,3	6,10,7	296	125	0.0329399316732	0.638,0.392,0.395	0.297,0.112,0.153	0.288
ENSMUSG00000054400	Cklf	chr8	+	104261473	104261569	104257284	104257443	104263270	104263447	44,56,62	6,12,13	49,53,67	24,23,24	221	125	0.0341676496419	0.806,0.725,0.73	0.536,0.566,0.612	0.182
ENSMUSG00000044906	4930503L19Rik	chr18	-	70456473	70456544	70453193	70453388	70463961	70464064	43,36,36	2,3,10	139,101,148	40,49,46	196	125	0.0341913802849	0.932,0.884,0.697	0.689,0.568,0.672	0.195
ENSMUSG00000000416	Cttnbp2	chr6	-	18433819	18435446	18427438	18427642	18448247	18448469	36,18,43	0,1,0	77,51,50	4,2,0	1752	125	0.0349415284688	1.0,0.562,1.0	0.579,0.645,1.0	0.113
ENSMUSG00000068747	Sort1	chr3	+	108355471	108355570	108354132	108354241	108356230	108356337	163,166,218	174,170,245	161,158,203	106,137,95	224	125	0.0349969700161	0.343,0.353,0.332	0.459,0.392,0.544	-0.122
ENSMUSG00000051331	Cacna1c	chr6	-	118715902	118715977	118713256	118713347	118734850	118735023	1,2,0	3,2,4	84,46,34	58,40,36	200	125	0.0350587627262	0.172,0.385,0.0	0.475,0.418,0.371	-0.236
ENSMUSG00000029686	Cul1	chr6	+	47497220	47497388	47454319	47454483	47508225	47508388	11,4,7	2,4,0	16,15,9	2,0,0	293	125	0.0354023586731	0.701,0.299,1.0	0.773,1.0,1.0	-0.258
ENSMUSG00000073077	Gm7173	chrX	-	79329095	79329203	79322835	79322947	79330753	79330929	7,6,21	2,0,4	9,6,5	0,0,0	233	125	0.0354648358163	0.652,1.0,0.738	1.0,1.0,1.0	-0.203
ENSMUSG00000030733	Sh2b1	chr7	-	126473478	126473615	126472072	126473094	126474995	126475090	38,32,42	46,78,51	23,8,25	79,56,48	262	125	0.0356221240961	0.283,0.164,0.282	0.122,0.064,0.199	0.115
ENSMUSG00000028549	Itgb3bp	chr4	-	99802096	99802232	99789600	99789679	99829082	99829092	20,12,21	0,0,3	9,12,12	3,4,2	261	125	0.0359878963415	1.0,1.0,0.77	0.59,0.59,0.742	0.283
ENSMUSG00000071723	Gspt2	chrX	+	94639092	94639234	94638245	94638380	94640925	94641588	2,10,5	2,1,2	3,2,7	0,0,2	267	125	0.0362778341177	0.319,0.824,0.539	1.0,1.0,0.621	-0.313
ENSMUSG00000025089	Gfra1	chr19	-	58392572	58392587	58300241	58300578	58451968	58452052	0,2,0	5,4,2	13,7,9	27,23,24	140	125	0.0369599686136	0.0,0.309,0.0	0.301,0.214,0.251	-0.152
ENSMUSG00000037989	Wnk2	chr13	-	49044373	49044418	49042627	49042866	49051356	49051527	52,80,78	17,31,20	77,57,106	11,15,6	170	125	0.0370915184866	0.692,0.655,0.741	0.837,0.736,0.929	-0.138
ENSMUSG00000029516	Cit	chr5	+	115987687	115987732	115986893	115987063	115988155	115988236	3,7,3	24,42,25	12,10,11	18,17,42	170	125	0.0371089111932	0.084,0.109,0.081	0.329,0.302,0.161	-0.173
ENSMUSG00000039065	Fam173b	chr15	+	31605910	31606188	31602117	31602149	31616870	31617535	7,7,21	4,11,15	3,5,2	6,16,10	403	125	0.0371292988492	0.352,0.165,0.303	0.134,0.088,0.058	0.18
ENSMUSG00000032599	Ip6k2	chr9	+	108796670	108796783	108796540	108796572	108797206	108797994	75,89,87	18,10,18	238,167,224	15,12,24	238	125	0.0371527126564	0.686,0.824,0.717	0.893,0.88,0.831	-0.126
ENSMUSG00000032478	Nme6	chr9	+	109835269	109835414	109833195	109833295	109839607	109839710	155,194,191	65,63,62	167,179,184	90,112,89	270	125	0.0373587356535	0.525,0.588,0.588	0.462,0.425,0.489	0.108
ENSMUSG00000040728	Esrp1	chr4	-	11338721	11338831	11332037	11333473	11344111	11344262	631,695,757	102,153,171	6,9,6	2,0,0	235	125	0.0375225926535	0.767,0.707,0.702	0.615,1.0,1.0	-0.146
ENSMUSG00000024963	Dnajc4	chr19	-	6989422	6989587	6988188	6988275	6989680	6989865	127,184,170	17,16,17	195,198,252	8,7,16	290	125	0.0378520522874	0.763,0.832,0.812	0.913,0.924,0.872	-0.101
ENSMUSG00000029267	Mtf2	chr5	+	108069161	108069363	108065715	108065965	108073306	108073454	136,130,123	23,35,32	145,125,98	48,65,44	327	125	0.038009912591	0.693,0.587,0.595	0.536,0.424,0.46	0.152
ENSMUSG00000087578	Ccdc142os	chr6	-	83107742	83107914	83106866	83107190	83108883	83108987	6,10,13	0,1,0	13,13,17	1,4,1	297	125	0.0384371282519	1.0,0.808,1.0	0.845,0.578,0.877	0.169
ENSMUSG00000032599	Ip6k2	chr9	+	108796654	108796783	108796540	108796572	108797206	108797442	83,89,88	18,10,18	244,170,228	15,12,24	254	125	0.0384735756981	0.694,0.814,0.706	0.889,0.875,0.824	-0.125
ENSMUSG00000036395	Glb1l2	chr9	-	26794785	26794854	26794082	26794178	26806297	26806432	9,18,14	0,5,2	23,8,18	2,0,0	194	125	0.038500599474	1.0,0.699,0.819	0.881,1.0,1.0	-0.121
ENSMUSG00000022019	Tdrd3	chr14	+	87457002	87457118	87416665	87416848	87472075	87472236	4,3,6	0,2,3	11,17,5	0,1,0	241	125	0.0390458847714	1.0,0.438,0.509	1.0,0.898,1.0	-0.317
ENSMUSG00000035266	Helq	chr5	-	100792663	100792842	100791776	100791977	100796353	100797062	28,43,33	2,2,2	39,25,19	12,4,3	304	125	0.0390633488696	0.852,0.898,0.872	0.572,0.72,0.723	0.202
ENSMUSG00000038665	Dgki	chr6	-	36934636	36934681	36920353	36920423	36937320	36937400	18,17,21	1,3,4	4,9,8	0,1,0	170	125	0.0390633488696	0.93,0.806,0.794	1.0,0.869,1.0	-0.113
ENSMUSG00000037224	Zfyve28	chr5	-	34216560	34217865	34199592	34199744	34224951	34225053	183,163,165	2,5,0	6,2,5	0,0,0	1430	125	0.0391120630328	0.889,0.74,1.0	1.0,1.0,1.0	-0.124
ENSMUSG00000026811	St6galnac6	chr2	+	32608041	32608096	32607025	32607111	32612223	32612403	1,4,0	4,16,4	19,24,4	30,31,7	180	125	0.0392830885041	0.148,0.148,0.0	0.305,0.35,0.284	-0.214
ENSMUSG00000078867	Gm14418	chr2	-	177394696	177394751	177389426	177389553	177398223	177398320	16,20,15	6,1,0	38,12,26	0,0,0	180	125	0.0398898248182	0.649,0.933,1.0	1.0,1.0,1.0	-0.139
ENSMUSG00000090100	Ttbk2	chr2	-	120837164	120837260	120825241	120825315	120850055	120850435	4,3,0	17,11,9	16,10,2	20,15,1	221	125	0.0399988729918	0.117,0.134,0.0	0.312,0.274,0.531	-0.289
ENSMUSG00000036661	Dennd3	chr15	+	73567985	73568113	73567032	73567166	73568421	73568525	0,0,0	3,17,7	1,4,2	2,5,13	253	125	0.0399988729918	0.0,0.0,0.0	0.198,0.283,0.071	-0.184
ENSMUSG00000036882	Arhgap33	chr7	-	30534102	30534212	30532934	30533032	30534925	30535009	30,41,42	1,7,4	73,67,67	19,27,15	235	125	0.0406286921774	0.941,0.757,0.848	0.671,0.569,0.704	0.201
ENSMUSG00000024044	Epb41l3	chr17	+	69283884	69284007	69270610	69270664	69284538	69284916	52,65,65	15,21,20	74,35,100	47,39,47	248	125	0.0406997582013	0.636,0.609,0.621	0.442,0.311,0.517	0.199
ENSMUSG00000026975	Dph7	chr2	+	24963022	24963156	24962422	24962810	24965559	24965654	23,17,29	2,0,1	19,19,35	6,6,1	259	125	0.0409746648447	0.847,1.0,0.933	0.604,0.604,0.944	0.209
ENSMUSG00000039137	Whrn	chr4	-	63429232	63429417	63429085	63429118	63431849	63431929	26,14,14	7,5,14	9,0,1	0,1,0	310	125	0.041331754679	0.6,0.53,0.287	1.0,0.0,1.0	-0.194
ENSMUSG00000063849	Ppcdc	chr9	-	57421125	57421221	57415085	57415254	57434902	57435085	75,85,88	4,5,4	57,54,86	10,10,9	221	125	0.0415428864432	0.914,0.906,0.926	0.763,0.753,0.844	0.129
ENSMUSG00000043384	Gprasp1	chrX	+	135743441	135743522	135742732	135742978	135744498	135744575	87,71,78	63,63,68	122,142,130	75,67,53	206	125	0.0415570451879	0.456,0.406,0.41	0.497,0.563,0.598	-0.129
ENSMUSG00000036555	Iqce	chr5	-	140669021	140669120	140666028	140666208	140670466	140670567	22,54,32	36,56,64	37,34,37	108,78,120	224	125	0.041777837624	0.254,0.35,0.218	0.16,0.196,0.147	0.106
ENSMUSG00000040728	Esrp1	chr4	-	11344111	11344262	11338721	11338831	11353294	11353463	793,885,954	132,170,160	8,4,7	6,4,3	276	125	0.0423578566413	0.731,0.702,0.73	0.377,0.312,0.514	0.32
ENSMUSG00000043909	Trp53bp1	chr2	-	121223704	121223762	121215666	121216171	121235572	121236006	4,7,4	1,0,0	9,5,4	0,1,8	183	125	0.0424093478151	0.732,1.0,1.0	1.0,0.774,0.255	0.234
ENSMUSG00000052137	Rbm12b2	chr4	+	12089662	12089727	12089440	12089523	12092522	12092572	24,17,22	0,6,2	31,38,20	2,0,0	190	125	0.0424937531211	1.0,0.651,0.879	0.911,1.0,1.0	-0.127
ENSMUSG00000049580	Tsku	chr7	-	98359357	98359467	98353476	98353616	98361241	98361288	8,22,10	0,3,3	7,13,7	0,0,0	235	125	0.042651265885	1.0,0.796,0.639	1.0,1.0,1.0	-0.188
ENSMUSG00000109844	RP23-235J18.1	chr9	-	47297164	47297336	47270706	47270799	47360736	47360886	4,3,9	4,4,1	1,4,0	0,0,1	297	125	0.042685562728	0.296,0.24,0.791	1.0,1.0,0.0	-0.224
ENSMUSG00000020598	Nrcam	chr12	+	44545378	44545435	44544724	44544895	44547231	44547343	12,14,12	2,1,3	13,11,4	0,0,0	182	125	0.0431784664046	0.805,0.906,0.733	1.0,1.0,1.0	-0.185
ENSMUSG00000033502	Cdc14a	chr3	-	116404542	116404618	116392821	116392914	116422566	116422657	96,97,102	8,8,1	38,58,43	6,8,10	201	125	0.0436015611729	0.882,0.883,0.984	0.798,0.818,0.728	0.135
ENSMUSG00000033697	Arhgap39	chr15	-	76730363	76730456	76727402	76727476	76734876	76735438	222,252,255	25,29,33	223,167,253	30,46,65	218	125	0.0436015611729	0.836,0.833,0.816	0.81,0.676,0.691	0.103
ENSMUSG00000033216	Eefsec	chr6	-	88297576	88298236	88257333	88258391	88376203	88376411	8,20,16	0,4,1	24,13,24	0,0,0	785	125	0.043878144105	1.0,0.443,0.718	1.0,1.0,1.0	-0.28
ENSMUSG00000028487	Bnc2	chr4	-	84506527	84506611	84414245	84414348	84555778	84555904	14,9,5	3,0,0	9,13,13	4,7,3	209	125	0.0440168441794	0.736,1.0,1.0	0.574,0.526,0.722	0.305
ENSMUSG00000045679	Pqlc3	chr12	-	16993452	16993573	16992277	16992319	16995613	16995671	218,266,209	28,35,31	20,18,16	2,1,0	246	125	0.0440168441794	0.798,0.794,0.774	0.836,0.901,1.0	-0.124
ENSMUSG00000037326	Capn15	chr17	-	25960064	25960231	25959806	25959985	25960336	25960563	81,112,92	14,6,18	104,95,124	4,1,10	292	125	0.0441163161533	0.712,0.889,0.686	0.918,0.976,0.841	-0.149
ENSMUSG00000026335	Pam	chr1	-	97864202	97864520	97853102	97853232	97884125	97884197	155,142,158	77,52,68	392,361,387	88,122,105	443	125	0.0441866818496	0.362,0.435,0.396	0.557,0.455,0.51	-0.11
ENSMUSG00000018761	Mpdu1	chr11	-	69657935	69658056	69657724	69657843	69658565	69658698	210,212,260	55,46,50	223,190,258	77,73,82	246	125	0.0443265479882	0.66,0.701,0.725	0.595,0.569,0.615	0.102
ENSMUSG00000057110	Cntrl	chr2	+	35132968	35133112	35132257	35132413	35133957	35134111	17,27,10	3,5,0	28,15,39	21,25,10	269	125	0.0443608721108	0.725,0.715,1.0	0.383,0.218,0.644	0.398
ENSMUSG00000040669	Phc1	chr6	-	122332521	122332677	122325457	122325950	122333290	122333440	213,215,230	61,39,62	289,283,306	36,47,46	281	125	0.0445790454571	0.608,0.71,0.623	0.781,0.728,0.747	-0.105
ENSMUSG00000087165	2010001A14Rik	chr11	-	57796311	57796397	57795518	57795794	57801233	57801414	20,24,33	5,1,3	6,13,13	4,3,12	211	125	0.0451818043236	0.703,0.934,0.867	0.471,0.72,0.391	0.307
ENSMUSG00000029538	Srsf9	chr5	+	115331449	115331539	115330497	115330658	115332575	115333080	5,5,5	2,0,0	4,6,7	2,4,1	215	125	0.0451818043236	0.592,1.0,1.0	0.538,0.466,0.803	0.262
ENSMUSG00000044348	Slc25a53	chrX	-	137032350	137032500	137027989	137028154	137038165	137038272	11,9,19	0,0,2	6,16,10	5,0,2	275	125	0.0452644486618	1.0,1.0,0.812	0.353,1.0,0.694	0.255
ENSMUSG00000058402	Zfp420	chr7	+	29872891	29872933	29861015	29861068	29874178	29876827	24,24,16	0,1,0	19,21,12	5,0,2	167	125	0.0452801058023	1.0,0.947,1.0	0.74,1.0,0.818	0.13
ENSMUSG00000038085	Cnbd2	chr2	+	156328317	156328455	156320009	156320063	156333578	156333632	10,7,8	0,0,2	18,4,7	1,2,4	263	125	0.0453565019895	1.0,1.0,0.655	0.895,0.487,0.454	0.273
ENSMUSG00000027763	Mbnl1	chr3	+	60621422	60621458	60615619	60615773	60625123	60625198	20,20,26	31,20,20	28,19,23	10,11,7	161	125	0.0455145625139	0.334,0.437,0.502	0.685,0.573,0.718	-0.234
ENSMUSG00000030304	Ergic2	chr6	-	148190918	148191023	148189499	148189584	148195198	148195241	3,1,1	2,3,1	8,1,9	2,1,0	230	125	0.0455198615015	0.449,0.153,0.352	0.685,0.352,1.0	-0.361
ENSMUSG00000002546	Golga2	chr2	+	32297753	32297834	32297520	32297577	32298885	32298948	88,119,134	3,7,11	90,72,89	13,16,9	206	125	0.0459641836003	0.947,0.912,0.881	0.808,0.732,0.857	0.114
ENSMUSG00000013483	Card14	chr11	+	119340990	119341164	119339574	119339686	119343894	119344010	22,20,34	3,2,0	9,2,0	3,1,2	299	125	0.0463405597697	0.754,0.807,1.0	0.556,0.455,0.0	0.517
ENSMUSG00000057406	Whsc1	chr5	+	33821658	33821728	33820724	33820877	33843111	33843737	126,142,105	35,35,17	174,201,101	79,81,32	195	125	0.0464042918763	0.698,0.722,0.798	0.585,0.614,0.669	0.117
ENSMUSG00000024963	Dnajc4	chr19	-	6989422	6989584	6988188	6988275	6989680	6989865	105,129,117	17,16,17	128,150,188	8,7,16	287	125	0.0464742868246	0.729,0.778,0.75	0.875,0.903,0.837	-0.119
ENSMUSG00000031133	Arhgef6	chrX	-	57243389	57243515	57240593	57240687	57244604	57244750	3,10,9	1,6,5	45,47,50	5,5,7	251	125	0.0473207876778	0.599,0.454,0.473	0.818,0.824,0.781	-0.299
ENSMUSG00000032577	Mapkapk3	chr9	-	107262422	107263764	107261877	107261957	107289119	107289396	142,112,145	2,0,0	42,36,34	1,1,3	1467	125	0.0481075744582	0.858,1.0,1.0	0.782,0.754,0.491	0.277
ENSMUSG00000017718	Afmid	chr11	+	117834766	117834852	117832527	117832576	117834945	117835018	32,26,20	3,0,1	25,15,18	3,2,9	211	125	0.0481075744582	0.863,1.0,0.922	0.832,0.816,0.542	0.198
ENSMUSG00000040613	Apobec1	chr6	-	122591086	122591260	122588144	122588172	122596631	122596777	5,10,6	0,0,0	9,4,8	0,2,3	299	125	0.0481379533192	1.0,1.0,1.0	1.0,0.455,0.527	0.339
ENSMUSG00000020696	Rffl	chr11	-	82845751	82845895	82812399	82812810	82871007	82871210	6,8,3	0,3,2	2,1,2	0,0,0	269	125	0.0482389849344	1.0,0.553,0.411	1.0,1.0,1.0	-0.345
ENSMUSG00000026730	Pter	chr2	+	12978159	12978413	12924068	12924198	12980292	12980558	10,22,19	0,4,5	14,11,14	2,0,0	379	125	0.0482389849344	1.0,0.645,0.556	0.698,1.0,1.0	-0.166
ENSMUSG00000031671	Setd6	chr8	+	95716920	95716978	95716619	95716801	95717920	95718066	61,43,46	1,6,0	41,40,57	4,9,9	183	125	0.0482721875644	0.977,0.83,1.0	0.875,0.752,0.812	0.123
ENSMUSG00000020882	Cacnb1	chr11	-	98010626	98010646	98009857	98009916	98011865	98011942	1,0,1	4,6,2	6,4,1	3,10,9	145	125	0.0482828681675	0.177,0.0,0.301	0.633,0.256,0.087	-0.166
ENSMUSG00000008129	4930432K21Rik	chr8	+	84148837	84148885	84148158	84148398	84159444	84159607	3,7,8	3,4,7	8,14,20	2,3,2	173	125	0.0484461034632	0.419,0.558,0.452	0.743,0.771,0.878	-0.321
ENSMUSG00000054051	Ercc6	chr14	+	32516946	32517378	32513520	32513599	32526148	32526878	10,19,22	0,1,2	12,15,6	3,5,1	557	125	0.0488835053711	1.0,0.81,0.712	0.473,0.402,0.574	0.358
ENSMUSG00000085396	Firre	chrX	-	50627206	50627309	50626436	50626509	50630890	50630995	242,240,193	112,100,114	67,65,54	72,42,41	228	125	0.0489500960193	0.542,0.568,0.481	0.338,0.459,0.419	0.125
