# Supplementary material for: An Alternative Splicing Program for Mouse Craniofacial Development
Source: Front Physiol. 2020 Sep 4;11:1099. doi: 10.3389/fphys.2020.01099 (PMC7498679; doi:10.3389/fphys.2020.01099)
Supplement: Supplementary file 12 [file Data_Sheet_1.zip › Filtered rMATS results/SE/E10.5_Ect_FNP_vs_MNP_SE_filtered_output.txt]

GeneID	geneSymbol	chr	strand	exonStart_0base	exonEnd	upstreamES	upstreamEE	downstreamES	downstreamEE	IC_SAMPLE_1	SC_SAMPLE_1	IC_SAMPLE_2	SC_SAMPLE_2	IncFormLen	SkipFormLen	FDR	IncLevel1	IncLevel2	DeltaPSI
ENSMUSG00000098912	1500004A13Rik	chr3	-	88810637	88811002	88805288	88808272	88811213	88811369	94,104,136	30,35,34	62,96,91	0,0,0	490	125	0.0	0.444,0.431,0.505	1.0,1.0,1.0	-0.54
ENSMUSG00000032624	Eml4	chr17	+	83425257	83425431	83421605	83421735	83427222	83427351	447,750,673	69,138,106	535,951,1047	31,38,48	299	125	0.0	0.73,0.694,0.726	0.878,0.913,0.901	-0.181
ENSMUSG00000015222	Map2	chr1	+	66431526	66431619	66425196	66425528	66433513	66433595	191,219,227	39,61,50	30,83,58	0,0,0	218	125	0.0	0.737,0.673,0.722	1.0,1.0,1.0	-0.289
ENSMUSG00000031565	Fgfr1	chr8	+	25564339	25564484	25563373	25563524	25566710	25566907	524,623,505	24,35,32	191,243,330	90,129,118	270	125	0.0	0.91,0.892,0.88	0.496,0.466,0.564	0.385
ENSMUSG00000031565	Fgfr1	chr8	+	25563373	25563524	25562137	25562328	25564339	25564484	95,106,70	515,636,605	205,276,257	108,139,165	276	125	0.0	0.077,0.07,0.05	0.462,0.473,0.414	-0.384
ENSMUSG00000032497	Lrrfip2	chr9	+	111193046	111193118	111190167	111190284	111199664	111199835	242,279,297	101,168,132	277,316,453	31,32,56	197	125	0.0	0.603,0.513,0.588	0.85,0.862,0.837	-0.282
ENSMUSG00000029094	Afap1	chr5	+	35987054	35987321	35984187	35984306	35989553	35989668	32,42,25	26,34,56	3,11,2	47,97,73	392	125	0.0	0.282,0.283,0.125	0.02,0.035,0.009	0.209
ENSMUSG00000039108	Lsm14b	chr2	+	180031793	180031871	180031360	180031528	180032060	180032222	844,1110,977	295,382,408	387,501,532	443,684,701	203	125	0.0	0.638,0.641,0.596	0.35,0.311,0.318	0.299
ENSMUSG00000039953	Clstn1	chr4	+	149641657	149641714	149638232	149638395	149643194	149643352	879,1051,1113	297,373,382	770,882,889	128,129,101	182	125	0.0	0.67,0.659,0.667	0.805,0.824,0.858	-0.164
ENSMUSG00000026566	Mpzl1	chr1	-	165601749	165601864	165593653	165593677	165604609	165604742	409,473,478	480,673,593	614,617,753	272,357,286	240	125	0.0	0.307,0.268,0.296	0.54,0.474,0.578	-0.24
ENSMUSG00000026566	Mpzl1	chr1	-	165601749	165601855	165593367	165593677	165604609	165604742	635,719,695	480,673,593	884,972,1099	272,357,286	231	125	0.0	0.417,0.366,0.388	0.638,0.596,0.675	-0.246
ENSMUSG00000025162	Csnk1d	chr11	-	120964947	120965010	120961748	120963906	120967994	120968134	672,928,869	522,624,637	1103,1416,1140	291,433,321	188	125	0.0	0.461,0.497,0.476	0.716,0.685,0.702	-0.223
ENSMUSG00000001419	Mef2d	chr3	+	88161780	88161801	88161190	88161381	88162957	88163087	17,39,34	109,155,143	3,0,0	96,100,89	146	125	0.0	0.118,0.177,0.169	0.026,0.0,0.0	0.146
ENSMUSG00000023951	Vegfa	chr17	-	46022276	46022348	46020990	46021122	46024064	46024094	33,27,26	148,263,259	56,93,105	116,206,194	197	125	0.0	0.124,0.061,0.06	0.234,0.223,0.256	-0.156
ENSMUSG00000005417	Mprip	chr11	+	59772151	59772217	59771616	59771702	59775515	59776223	1162,1438,1605	610,793,812	1708,2158,1927	285,351,370	191	125	0.0	0.555,0.543,0.564	0.797,0.801,0.773	-0.236
ENSMUSG00000018417	Myo1b	chr1	-	51768649	51768736	51766821	51766908	51769003	51769090	380,454,425	248,177,223	160,189,149	310,392,388	212	125	0.0	0.475,0.602,0.529	0.233,0.221,0.185	0.322
ENSMUSG00000031865	Dctn1	chr6	+	83197318	83197333	83195940	83196107	83197490	83197624	69,109,127	313,361,322	0,2,0	351,331,165	140	125	0.0	0.164,0.212,0.26	0.0,0.005,0.0	0.21
ENSMUSG00000041890	Git2	chr5	-	114737347	114737437	114733860	114733943	114739032	114739281	73,84,67	126,151,164	120,160,156	69,93,62	215	125	0.0	0.252,0.244,0.192	0.503,0.5,0.594	-0.303
ENSMUSG00000027523	Gnas	chr2	+	174328107	174330434	174327767	174327941	174334211	174334284	9572,11079,12427	401,341,358	6772,8039,7996	94,88,74	2452	125	0.0	0.549,0.624,0.639	0.786,0.823,0.846	-0.214
ENSMUSG00000016624	Phf21b	chr15	-	84793895	84793918	84791782	84791941	84795079	84795134	29,43,46	21,42,44	0,0,0	15,21,12	148	125	0.0	0.538,0.464,0.469	0.0,0.0,0.0	0.49
ENSMUSG00000027478	Dnmt3b	chr2	+	153670848	153670908	153670302	153670447	153672215	153672335	76,116,77	154,263,241	136,206,197	70,118,87	185	125	0.0	0.25,0.23,0.178	0.568,0.541,0.605	-0.352
ENSMUSG00000025060	Slk	chr19	+	47627647	47627740	47625304	47625484	47635468	47635598	11,19,6	207,389,281	45,86,67	162,255,257	218	125	0.0	0.03,0.027,0.012	0.137,0.162,0.13	-0.12
ENSMUSG00000027111	Itga6	chr2	+	71853533	71853663	71849380	71849506	71855853	71856758	187,239,235	213,340,268	388,650,585	206,321,279	255	125	0.0	0.301,0.256,0.301	0.48,0.498,0.507	-0.209
ENSMUSG00000033060	Lmo7	chr14	+	101931171	101931280	101929175	101929451	101932569	101932672	124,166,159	51,51,50	295,306,281	4,20,2	234	125	0.0	0.565,0.635,0.629	0.975,0.891,0.987	-0.341
ENSMUSG00000032612	Usp4	chr9	+	108365829	108365970	108362836	108362898	108366760	108366878	871,1133,1000	89,142,97	649,760,731	165,279,197	266	125	0.0	0.821,0.789,0.829	0.649,0.561,0.636	0.198
ENSMUSG00000032076	Cadm1	chr9	+	47829376	47829409	47818733	47818817	47848166	47848298	728,898,805	459,485,417	191,361,238	490,532,411	158	125	0.0	0.557,0.594,0.604	0.236,0.349,0.314	0.285
ENSMUSG00000036087	Slain2	chr5	+	72965803	72965881	72958148	72958286	72974530	72974702	43,46,51	282,477,457	101,179,116	275,338,347	203	125	0.0	0.086,0.056,0.064	0.184,0.246,0.171	-0.132
ENSMUSG00000032826	Ank2	chr3	-	126963382	126963481	126962250	126962405	126964937	126965162	12,15,17	32,63,32	0,0,0	101,122,145	224	125	0.0	0.173,0.117,0.229	0.0,0.0,0.0	0.173
ENSMUSG00000032826	Ank2	chr3	-	127052225	127052249	127048181	127048280	127052687	127052873	19,20,15	37,45,51	3,6,1	110,158,130	149	125	0.0	0.301,0.272,0.198	0.022,0.031,0.006	0.237
ENSMUSG00000063450	Syne2	chr12	+	76100027	76100096	76099229	76099512	76100991	76101131	165,207,157	326,435,335	242,295,281	136,143,104	194	125	0.0	0.246,0.235,0.232	0.534,0.571,0.635	-0.342
ENSMUSG00000028399	Ptprd	chr4	-	76095519	76095546	76091421	76091539	76099411	76099605	53,26,44	101,133,121	86,106,89	42,42,35	152	125	0.0	0.301,0.138,0.23	0.627,0.675,0.676	-0.436
ENSMUSG00000009621	Vav2	chr2	-	27300429	27300444	27299373	27299472	27302007	27302110	29,30,40	219,199,271	0,0,0	262,332,356	140	125	0.0	0.106,0.119,0.116	0.0,0.0,0.0	0.114
ENSMUSG00000028556	Dock7	chr4	-	98993646	98993736	98992368	98992458	99001032	99001202	327,392,365	281,340,306	157,197,165	294,374,418	215	125	1.50657264442e-13	0.404,0.401,0.41	0.237,0.234,0.187	0.186
ENSMUSG00000027692	Tnik	chr3	+	28594906	28594993	28594021	28594132	28596071	28596260	21,13,11	9,9,29	2,0,0	38,75,69	212	125	2.85862501761e-13	0.579,0.46,0.183	0.03,0.0,0.0	0.397
ENSMUSG00000025278	Flnb	chr14	+	7922674	7922746	7919109	7919357	7923454	7923557	101,71,71	41,47,48	93,118,107	9,12,1	197	125	2.85862501761e-13	0.61,0.489,0.484	0.868,0.862,0.985	-0.377
ENSMUSG00000028906	Epb41	chr4	-	131937014	131937464	131935738	131935867	131957642	131957819	1003,1409,1388	729,1024,866	895,1290,1182	274,407,417	575	125	4.07876984221e-13	0.23,0.23,0.258	0.415,0.408,0.381	-0.162
ENSMUSG00000014426	Map3k4	chr17	-	12242649	12242805	12239969	12240070	12243499	12243596	150,170,182	89,130,108	86,93,65	144,186,128	281	125	1.459940634e-12	0.428,0.368,0.428	0.21,0.182,0.184	0.216
ENSMUSG00000039542	Ncam1	chr9	-	49506852	49507653	49502147	49505563	49508588	49508705	49,95,65	23,65,55	5,6,4	20,28,32	926	125	5.57431878434e-12	0.223,0.165,0.138	0.033,0.028,0.017	0.149
ENSMUSG00000025237	Parp6	chr9	+	59641740	59641810	59641023	59641096	59648829	59648909	44,79,79	31,53,40	2,14,10	29,53,30	195	125	7.80404629808e-12	0.476,0.489,0.559	0.042,0.145,0.176	0.387
ENSMUSG00000066306	Numa1	chr7	+	102002294	102002336	102001414	102001659	102007485	102007780	164,214,261	409,569,466	283,364,369	295,370,346	167	125	9.45210576476e-12	0.231,0.22,0.295	0.418,0.424,0.444	-0.18
ENSMUSG00000040407	Akap9	chr5	+	4004802	4004943	4003560	4003782	4005409	4005513	100,169,124	37,47,56	22,60,57	34,83,82	266	125	1.04370224047e-11	0.559,0.628,0.51	0.233,0.254,0.246	0.321
ENSMUSG00000018417	Myo1b	chr1	-	51768649	51768736	51763889	51763964	51769003	51769090	132,164,162	9,10,11	61,87,50	23,31,32	212	125	1.45164551675e-11	0.896,0.906,0.897	0.61,0.623,0.48	0.329
ENSMUSG00000052534	Pbx1	chr1	-	168184955	168185068	168183529	168183619	168191277	168191437	596,886,791	692,875,924	175,192,225	367,535,500	238	125	1.61541483138e-11	0.311,0.347,0.31	0.2,0.159,0.191	0.139
ENSMUSG00000027699	Ect2	chr3	-	27148794	27148887	27146836	27147019	27148992	27149069	296,378,451	147,235,234	305,449,592	77,102,127	218	125	3.17736170707e-11	0.536,0.48,0.525	0.694,0.716,0.728	-0.199
ENSMUSG00000021144	Mta1	chr12	+	113133540	113133576	113133184	113133337	113135796	113135828	196,223,248	805,1070,1144	320,354,277	664,805,552	161	125	4.18620410667e-11	0.159,0.139,0.144	0.272,0.255,0.28	-0.122
ENSMUSG00000022568	Scrib	chr15	-	76061738	76061801	76061133	76061223	76062669	76063047	540,618,594	99,89,126	362,448,407	135,210,164	188	125	1.52114583749e-10	0.784,0.822,0.758	0.641,0.587,0.623	0.171
ENSMUSG00000040687	Madd	chr2	-	91155012	91155075	91154644	91154765	91155545	91155648	11,21,21	47,75,42	1,1,0	41,55,53	188	125	2.20027828243e-10	0.135,0.157,0.25	0.016,0.012,0.0	0.171
ENSMUSG00000026131	Dst	chr1	+	34303420	34303531	34302829	34303032	34306527	34306651	91,96,150	16,14,17	153,234,141	4,3,0	236	125	3.04053751874e-10	0.751,0.784,0.824	0.953,0.976,1.0	-0.19
ENSMUSG00000001517	Foxm1	chr6	+	128371967	128372012	128370956	128371085	128372533	128372603	586,624,767	83,101,129	519,721,636	34,30,45	170	125	3.10768272227e-10	0.838,0.82,0.814	0.918,0.946,0.912	-0.101
ENSMUSG00000034109	Golim4	chr3	-	75902400	75902484	75897970	75898132	75903246	75903329	154,233,196	156,318,225	195,323,305	69,169,156	209	125	4.83792193441e-10	0.371,0.305,0.343	0.628,0.533,0.539	-0.227
ENSMUSG00000028478	Clta	chr4	+	44030214	44030268	44025448	44025560	44031399	44031435	13,33,19	1,0,2	0,0,2	7,1,3	179	125	6.8429568525e-10	0.901,1.0,0.869	0.0,0.0,0.318	0.817
ENSMUSG00000014602	Kif1a	chr1	-	93026831	93026855	93025620	93025735	93036845	93036951	6,18,8	48,57,60	0,0,1	81,97,98	149	125	1.30086019364e-09	0.095,0.209,0.101	0.0,0.0,0.008	0.132
ENSMUSG00000000631	Myo18a	chr11	+	77822662	77822674	77821041	77821186	77823275	77823446	22,22,29	32,40,40	4,3,5	45,56,41	137	125	1.51173697786e-09	0.385,0.334,0.398	0.075,0.047,0.1	0.298
ENSMUSG00000048537	Phldb1	chr9	-	44700945	44701086	44699555	44699696	44703802	44703892	135,140,174	254,255,291	91,99,49	329,371,293	266	125	2.57232691585e-09	0.2,0.205,0.219	0.115,0.111,0.073	0.108
ENSMUSG00000028175	Depdc1a	chr3	+	159522525	159523356	159520829	159520970	159523776	159523949	95,136,129	23,47,33	77,135,149	70,110,126	956	125	3.39138176464e-09	0.351,0.274,0.338	0.126,0.138,0.134	0.188
ENSMUSG00000032624	Eml4	chr17	+	83425257	83425431	83421605	83421735	83427999	83428025	214,414,328	20,41,27	252,459,534	6,12,7	299	125	4.95737285536e-09	0.817,0.808,0.835	0.946,0.941,0.97	-0.132
ENSMUSG00000019302	Atp6v0a1	chr11	+	101049458	101049476	101048417	101048525	101055025	101055143	15,25,14	83,123,143	0,2,1	79,101,90	143	125	6.03706687657e-09	0.136,0.151,0.079	0.0,0.017,0.01	0.113
ENSMUSG00000034101	Ctnnd1	chr2	-	84612531	84612549	84612023	84612092	84612935	84613089	211,274,297	126,219,197	165,214,174	229,301,284	143	125	1.17498003705e-08	0.594,0.522,0.569	0.386,0.383,0.349	0.189
ENSMUSG00000034940	Synrg	chr11	+	83986813	83987047	83982195	83982307	83987912	83987990	31,64,51	45,63,74	48,65,79	15,14,29	359	125	1.447983499e-08	0.193,0.261,0.194	0.527,0.618,0.487	-0.328
ENSMUSG00000023994	Nfya	chr17	-	48398981	48399068	48395649	48395796	48400437	48400580	129,123,121	205,240,302	222,242,182	182,210,189	212	125	1.52358350061e-08	0.271,0.232,0.191	0.418,0.405,0.362	-0.164
ENSMUSG00000031246	Sh3bgrl	chrX	+	109129300	109129410	109113971	109114003	109149914	109150100	7,13,2	83,76,112	4,2,1	0,0,0	235	125	1.56713425333e-08	0.043,0.083,0.009	1.0,1.0,1.0	-0.955
ENSMUSG00000027506	Tpd52	chr3	-	8936438	8936480	8934991	8935040	8943550	8943577	27,39,33	10,10,15	2,8,5	7,24,16	167	125	3.66676545665e-08	0.669,0.745,0.622	0.176,0.2,0.19	0.49
ENSMUSG00000026131	Dst	chr1	+	34249803	34250130	34249478	34249638	34250609	34250694	54,79,71	4,5,12	92,129,94	0,0,0	452	125	4.9472357927e-08	0.789,0.814,0.621	1.0,1.0,1.0	-0.259
ENSMUSG00000073468	Sft2d1	chr17	+	8317849	8317871	8311138	8311285	8318843	8318930	9,9,7	23,18,19	0,0,0	20,17,29	147	125	5.56835908055e-08	0.25,0.298,0.239	0.0,0.0,0.0	0.262
ENSMUSG00000023460	Rab12	chr17	-	66504988	66505178	66500348	66500448	66506032	66506093	109,134,137	131,131,140	71,124,119	227,240,281	315	125	8.21651270762e-08	0.248,0.289,0.28	0.11,0.17,0.144	0.131
ENSMUSG00000024044	Epb41l3	chr17	+	69287611	69287728	69287256	69287337	69288850	69289985	296,396,388	177,258,203	488,747,853	144,256,227	242	125	1.22151603145e-07	0.463,0.442,0.497	0.636,0.601,0.66	-0.165
ENSMUSG00000027438	Napb	chr2	-	148707158	148707205	148706945	148707023	148709316	148709433	15,10,8	5,3,6	2,0,0	5,15,7	172	125	1.24825464247e-07	0.686,0.708,0.492	0.225,0.0,0.0	0.554
ENSMUSG00000074071	Fam169b	chr7	+	68321819	68321905	68304551	68304651	68329221	68329399	2,2,14	2,2,9	2,16,7	0,0,0	211	125	1.99519938329e-07	0.372,0.372,0.48	1.0,1.0,1.0	-0.592
ENSMUSG00000030172	Erc1	chr6	-	119777987	119778071	119773733	119773901	119779476	119779632	101,68,119	38,72,84	124,254,203	4,30,39	209	125	3.21368228998e-07	0.614,0.361,0.459	0.949,0.835,0.757	-0.369
ENSMUSG00000030852	Tacc2	chr7	+	130621720	130626841	130601836	130601937	130674601	130674739	3,0,6	1,4,0	13,4,7	0,0,0	5246	125	3.41981758275e-07	0.067,0.0,1.0	1.0,1.0,1.0	-0.644
ENSMUSG00000087396	4933407K13Rik	chrX	-	75709243	75710703	75706931	75708459	75727457	75727518	3,3,2	3,6,0	4,6,9	0,0,0	1585	125	3.80539755883e-07	0.073,0.038,1.0	1.0,1.0,1.0	-0.63
ENSMUSG00000025006	Sorbs1	chr19	-	40376644	40377016	40373475	40373617	40382520	40382633	24,44,35	60,72,105	58,64,50	38,44,48	497	125	5.06756206103e-07	0.091,0.133,0.077	0.277,0.268,0.208	-0.151
ENSMUSG00000021268	Meg3	chr12	+	109549290	109549371	109546429	109546542	109549478	109549552	230,215,185	21,45,27	305,404,355	5,23,15	206	125	5.75516276831e-07	0.869,0.744,0.806	0.974,0.914,0.935	-0.135
ENSMUSG00000041658	Rragb	chrX	+	153148451	153148535	153143975	153144075	153150361	153150428	647,949,958	34,68,107	128,133,207	23,65,56	209	125	5.86639056613e-07	0.919,0.893,0.843	0.769,0.55,0.689	0.216
ENSMUSG00000024381	Bin1	chr18	+	32414944	32415037	32414182	32414290	32419842	32419928	89,118,125	176,262,236	43,73,70	194,356,292	218	125	6.32063533991e-07	0.225,0.205,0.233	0.113,0.105,0.121	0.108
ENSMUSG00000028041	Adam15	chr3	-	89340862	89340937	89340054	89340179	89341507	89341577	10,24,41	14,18,23	10,6,7	31,65,32	200	125	7.78457947801e-07	0.309,0.455,0.527	0.168,0.055,0.12	0.316
ENSMUSG00000036053	Fmnl2	chr2	+	53130411	53130458	53126852	53126976	53131839	53133804	267,424,428	77,112,99	230,358,379	26,40,40	172	125	8.3111201022e-07	0.716,0.733,0.759	0.865,0.867,0.873	-0.132
ENSMUSG00000023994	Nfya	chr17	-	48398981	48399065	48395649	48395796	48400437	48400580	93,114,117	205,240,302	170,187,165	182,210,189	209	125	9.02441226668e-07	0.213,0.221,0.188	0.358,0.348,0.343	-0.142
ENSMUSG00000022641	Bbx	chr16	-	50210444	50210534	50209084	50209144	50220444	50220593	18,44,34	90,205,156	48,99,132	108,201,176	215	125	1.06902739562e-06	0.104,0.111,0.112	0.205,0.223,0.304	-0.135
ENSMUSG00000003863	Ppfia3	chr7	-	45343552	45343579	45342325	45342501	45343740	45343803	9,9,6	17,12,2	0,0,0	12,7,8	152	125	1.41610102787e-06	0.303,0.381,0.712	0.0,0.0,0.0	0.465
ENSMUSG00000022973	Synj1	chr16	-	90971563	90971587	90969182	90969374	90973909	90974066	5,8,8	15,39,25	0,0,0	43,20,25	149	125	1.59833182367e-06	0.219,0.147,0.212	0.0,0.0,0.0	0.193
ENSMUSG00000049606	Zfp644	chr5	-	106695642	106695699	106636806	106638635	106695797	106696166	1,2,0	2,4,2	4,3,9	0,1,0	182	125	1.5990588792e-06	0.256,0.256,0.0	1.0,0.673,1.0	-0.72
ENSMUSG00000027806	Tsc22d2	chr3	+	58428227	58428299	58417483	58417613	58459330	58459382	32,47,49	148,204,154	61,83,97	97,131,169	197	125	2.05364598175e-06	0.121,0.128,0.168	0.285,0.287,0.267	-0.141
ENSMUSG00000070808	Gltscr1	chr7	-	15986912	15987089	15979350	15979986	15987478	15989440	67,104,60	38,55,50	157,153,92	22,39,13	302	125	2.10700639192e-06	0.422,0.439,0.332	0.747,0.619,0.745	-0.306
ENSMUSG00000026436	Elk4	chr1	+	132013025	132013234	132008108	132008187	132014382	132014456	7,3,5	3,2,3	3,4,4	0,0,0	334	125	2.46724520056e-06	0.466,0.36,0.384	1.0,1.0,1.0	-0.597
ENSMUSG00000021711	Trappc13	chr13	-	104152164	104152182	104150049	104150183	104154295	104154340	93,96,101	349,489,499	127,156,212	273,376,505	143	125	2.49108264207e-06	0.189,0.146,0.15	0.289,0.266,0.268	-0.113
ENSMUSG00000009073	Nf2	chr11	-	4780577	4780622	4767664	4768273	4782186	4782352	359,418,457	63,79,88	280,414,255	14,40,18	170	125	2.51072358553e-06	0.807,0.796,0.792	0.936,0.884,0.912	-0.112
ENSMUSG00000005102	Eif2ak4	chr2	+	118408351	118408504	118388617	118388852	118412934	118413083	3,11,9	2,5,3	4,1,2	0,0,0	278	125	2.9496170601e-06	0.403,0.497,0.574	1.0,1.0,1.0	-0.509
ENSMUSG00000025089	Gfra1	chr19	-	58392572	58392587	58300241	58300578	58451968	58452052	37,61,37	19,15,17	32,16,12	43,33,31	140	125	3.39087433271e-06	0.635,0.784,0.66	0.399,0.302,0.257	0.374
ENSMUSG00000023994	Nfya	chr17	-	48398984	48399065	48395649	48395796	48400437	48400580	46,64,79	205,240,302	107,113,96	182,210,189	206	125	3.59851076653e-06	0.12,0.139,0.137	0.263,0.246,0.236	-0.116
ENSMUSG00000026442	Nfasc	chr1	-	132637863	132637881	132636985	132637091	132642677	132642858	16,10,28	41,44,49	0,0,0	7,21,2	143	125	4.88272066214e-06	0.254,0.166,0.333	0.0,0.0,0.0	0.251
ENSMUSG00000031865	Dctn1	chr6	+	83187763	83187784	83183935	83183956	83189076	83189153	11,9,8	7,7,7	8,3,2	0,0,0	146	125	5.37361025723e-06	0.574,0.524,0.495	1.0,1.0,1.0	-0.469
ENSMUSG00000025377	Enthd2	chr11	-	120095821	120095871	120095533	120095609	120096580	120096674	22,31,30	6,5,6	27,28,37	0,0,0	175	125	5.7468439507e-06	0.724,0.816,0.781	1.0,1.0,1.0	-0.226
ENSMUSG00000063659	Zbtb18	chr1	+	177443223	177443341	177442465	177442595	177443984	177444092	3,8,12	1,2,7	1,8,3	0,0,0	243	125	6.41493577965e-06	0.607,0.673,0.469	1.0,1.0,1.0	-0.417
ENSMUSG00000085614	1700123M08Rik	chr4	+	11980141	11980408	11977456	11977570	11993864	11993999	7,2,14	0,0,0	12,2,2	3,1,3	392	125	6.92761999656e-06	1.0,1.0,1.0	0.561,0.389,0.175	0.625
ENSMUSG00000040118	Cacna2d1	chr5	+	16341989	16342010	16340706	16340783	16342682	16342743	5,15,9	5,10,8	0,0,0	2,3,3	146	125	7.50029136349e-06	0.461,0.562,0.491	0.0,0.0,0.0	0.505
ENSMUSG00000029673	Auts2	chr5	-	131470413	131470458	131466031	131466127	131472258	131472479	54,94,108	141,191,225	92,112,75	89,95,36	170	125	7.50029136349e-06	0.22,0.266,0.261	0.432,0.464,0.605	-0.251
ENSMUSG00000097589	Dleu2	chr14	-	61625219	61625362	61603033	61603806	61632436	61632483	11,1,5	2,1,5	0,0,0	5,4,2	268	125	1.04476840603e-05	0.72,0.318,0.318	0.0,0.0,0.0	0.452
ENSMUSG00000024462	Gabbr1	chr17	+	37067213	37067364	37064659	37064737	37067775	37067908	38,42,53	37,51,42	12,29,16	43,70,62	276	125	1.1424469597e-05	0.317,0.272,0.364	0.112,0.158,0.105	0.193
ENSMUSG00000036006	Fam65b	chr13	+	24696470	24696596	24695572	24695702	24701061	24701730	25,8,10	4,7,5	0,0,0	1,2,1	251	125	1.25047391066e-05	0.757,0.363,0.499	0.0,0.0,0.0	0.54
ENSMUSG00000061751	Kalrn	chr16	-	34049829	34049922	34039878	34040009	34053559	34053664	16,27,33	34,75,67	1,14,7	41,69,94	218	125	1.33450587583e-05	0.212,0.171,0.22	0.014,0.104,0.041	0.148
ENSMUSG00000039738	Slx4	chr16	-	3984990	3987176	3981584	3981687	3987914	3988081	114,151,154	8,5,1	91,115,124	0,0,0	2311	125	1.61344308501e-05	0.435,0.62,0.893	1.0,1.0,1.0	-0.351
ENSMUSG00000018740	Slc25a35	chr11	+	68971195	68971336	68970723	68970789	68971668	68971803	14,18,15	12,5,1	9,7,23	0,0,0	266	125	1.61344308501e-05	0.354,0.628,0.876	1.0,1.0,1.0	-0.381
ENSMUSG00000042323	Pbrm1	chr14	+	31110414	31110579	31107108	31107310	31117012	31117083	278,374,396	14,14,20	204,336,336	27,63,31	290	125	1.83258350332e-05	0.895,0.92,0.895	0.765,0.697,0.824	0.141
ENSMUSG00000090063	Dlx6os1	chr6	-	6869308	6869787	6820542	6824567	6871488	6871592	17,36,60	5,6,5	4,2,12	0,0,0	604	125	1.85371513008e-05	0.413,0.554,0.713	1.0,1.0,1.0	-0.44
ENSMUSG00000051246	Msantd1	chr5	+	34921403	34921679	34917650	34917915	34923323	34923564	8,13,13	0,1,0	8,26,12	11,5,9	401	125	2.09416682076e-05	1.0,0.802,1.0	0.185,0.618,0.294	0.568
ENSMUSG00000018740	Slc25a35	chr11	+	68971183	68971336	68970723	68970789	68971668	68971782	17,23,20	12,5,1	11,11,34	0,0,0	278	125	2.49242713914e-05	0.389,0.674,0.9	1.0,1.0,1.0	-0.346
ENSMUSG00000000631	Myo18a	chr11	+	77854677	77854722	77853751	77853891	77857722	77857845	70,86,79	22,37,36	64,91,116	7,15,11	170	125	2.50208812271e-05	0.701,0.631,0.617	0.871,0.817,0.886	-0.208
ENSMUSG00000107478	Gm45234	chr6	-	124753616	124753699	124749746	124749921	124755983	124756021	0,0,1	10,4,1	2,3,2	2,0,0	208	125	2.60728488016e-05	0.0,0.0,0.375	0.375,1.0,1.0	-0.667
ENSMUSG00000050379	Sept6	chrX	-	36920368	36920413	36913445	36916545	36922839	36923030	57,102,77	97,149,151	36,43,29	124,151,142	170	125	2.66612549639e-05	0.302,0.335,0.273	0.176,0.173,0.131	0.143
ENSMUSG00000020284	1810043G02Rik	chr10	+	77979752	77980051	77978692	77978781	77980500	77980522	28,32,32	4,6,2	24,23,21	0,0,0	424	125	2.82372084603e-05	0.674,0.611,0.825	1.0,1.0,1.0	-0.297
ENSMUSG00000075415	Fnbp1	chr2	-	31052984	31053080	31044881	31044896	31054023	31054218	4,3,3	2,2,3	5,10,10	0,0,0	221	125	2.83774527771e-05	0.531,0.459,0.361	1.0,1.0,1.0	-0.55
ENSMUSG00000040268	Plekha1	chr7	+	130909587	130909628	130908335	130908425	130910831	130910901	84,162,137	123,163,177	59,74,66	132,199,181	166	125	2.83953113463e-05	0.34,0.428,0.368	0.252,0.219,0.215	0.15
ENSMUSG00000078937	Cpt1b	chr15	-	89422124	89422209	89421344	89421540	89422288	89422396	10,15,6	1,5,5	18,10,13	0,0,0	210	125	2.86688514195e-05	0.856,0.641,0.417	1.0,1.0,1.0	-0.362
ENSMUSG00000033632	AW554918	chr18	+	25344863	25344962	25289938	25290066	25419966	25420075	2,5,4	1,4,5	4,13,7	0,1,0	224	125	2.96910791127e-05	0.527,0.411,0.309	1.0,0.879,1.0	-0.544
ENSMUSG00000040407	Akap9	chr5	+	3954396	3954450	3951689	3951734	3954791	3954962	75,92,70	17,27,23	73,102,99	6,7,7	179	125	3.03951165007e-05	0.755,0.704,0.68	0.895,0.911,0.908	-0.192
ENSMUSG00000070738	Dgkd	chr1	+	87941368	87941499	87940176	87940306	87942382	87944490	389,476,453	15,24,26	418,418,354	42,45,56	256	125	3.59076381541e-05	0.927,0.906,0.895	0.829,0.819,0.755	0.108
ENSMUSG00000025735	Rhbdl1	chr17	-	25836398	25836572	25835968	25836193	25836987	25837082	5,2,1	2,2,2	8,7,3	0,0,0	299	125	3.89253309169e-05	0.511,0.295,0.173	1.0,1.0,1.0	-0.674
ENSMUSG00000038866	Zcchc2	chr1	+	106006014	106006086	106004136	106004176	106011701	106011814	72,137,103	20,18,33	66,86,116	5,3,5	197	125	4.15844209503e-05	0.696,0.828,0.664	0.893,0.948,0.936	-0.196
ENSMUSG00000033088	Triobp	chr15	+	78978613	78978751	78973251	78974292	78987891	78987948	3,5,4	14,6,13	1,5,3	0,1,0	263	125	5.17944226455e-05	0.092,0.284,0.128	1.0,0.704,1.0	-0.733
ENSMUSG00000053141	Ptprt	chr2	-	161560928	161560988	161560168	161560285	161564626	161564724	1,0,0	9,7,5	2,2,3	0,3,0	185	125	5.26442894332e-05	0.07,0.0,0.0	1.0,0.311,1.0	-0.747
ENSMUSG00000087165	2010001A14Rik	chr11	-	57796311	57796397	57795518	57795794	57801233	57801414	14,24,21	4,10,5	17,32,22	0,0,2	211	125	6.44077101034e-05	0.675,0.587,0.713	1.0,1.0,0.867	-0.297
ENSMUSG00000032245	Cln6	chr9	+	62840484	62840591	62838791	62838954	62844569	62844684	52,68,54	34,56,27	59,82,84	12,13,22	232	125	6.44749074345e-05	0.452,0.395,0.519	0.726,0.773,0.673	-0.269
ENSMUSG00000027075	Slc43a1	chr2	+	84855470	84855649	84852667	84852760	84859688	84859830	6,3,7	1,4,2	10,3,6	0,0,0	304	125	7.04697453857e-05	0.712,0.236,0.59	1.0,1.0,1.0	-0.487
ENSMUSG00000030172	Erc1	chr6	-	119777978	119778071	119773733	119773901	119779476	119779632	56,38,73	38,72,84	75,125,103	4,30,39	218	125	7.04697453857e-05	0.458,0.232,0.333	0.915,0.705,0.602	-0.4
ENSMUSG00000033793	Atp6v1h	chr1	+	5101069	5101123	5098028	5098133	5117389	5117487	301,397,366	55,119,106	279,301,324	28,37,42	179	125	7.28005625836e-05	0.793,0.7,0.707	0.874,0.85,0.843	-0.122
ENSMUSG00000033088	Triobp	chr15	+	78976466	78976544	78973251	78974292	78987891	78987948	19,23,18	14,6,13	10,7,7	0,1,0	203	125	8.12880121679e-05	0.455,0.702,0.46	1.0,0.812,1.0	-0.398
ENSMUSG00000028863	Meaf6	chr4	+	125107516	125107546	125102838	125103031	125107651	125107709	4,8,10	33,29,51	0,0,2	30,47,43	155	125	8.30147050125e-05	0.089,0.182,0.137	0.0,0.0,0.036	0.124
ENSMUSG00000039382	Wdr45	chrX	+	7723314	7723364	7722334	7722378	7723564	7723753	4,4,6	4,8,3	0,0,1	13,4,6	175	125	9.8045167508e-05	0.417,0.263,0.588	0.0,0.0,0.106	0.387
ENSMUSG00000048562	Sp8	chr12	+	118847537	118847654	118846328	118846491	118848378	118852578	174,206,180	51,82,70	2,2,7	0,0,0	242	125	0.000102050005047	0.638,0.565,0.57	1.0,1.0,1.0	-0.409
ENSMUSG00000024163	Mapk8ip3	chr17	-	24920471	24920495	24918087	24918139	24923815	24923907	35,63,82	1,9,3	33,38,42	17,9,18	149	125	0.000105538949257	0.967,0.854,0.958	0.62,0.78,0.662	0.239
ENSMUSG00000022537	Tmem44	chr16	-	30518299	30518332	30513692	30514822	30529411	30529570	23,24,25	80,75,96	52,87,41	40,53,71	158	125	0.000108926854037	0.185,0.202,0.171	0.507,0.565,0.314	-0.276
ENSMUSG00000038085	Cnbd2	chr2	+	156328317	156328455	156320009	156320063	156333578	156333632	17,7,10	0,0,0	9,14,5	1,3,4	263	125	0.000112677844234	1.0,1.0,1.0	0.811,0.689,0.373	0.376
ENSMUSG00000046782	Ttc6	chr12	+	57704400	57704550	57702225	57702360	57705536	57705677	2,3,1	0,0,0	5,23,41	3,5,9	275	125	0.000122815457546	1.0,1.0,1.0	0.431,0.676,0.674	0.406
ENSMUSG00000026775	Yme1l1	chr2	+	23162500	23162663	23156368	23156731	23168284	23168394	2,2,1	3,0,4	2,10,4	0,0,0	288	125	0.000122815457546	0.224,1.0,0.098	1.0,1.0,1.0	-0.559
ENSMUSG00000070942	Il1rl2	chr1	+	40350935	40351065	40345805	40345877	40351761	40351898	13,10,22	0,0,0	21,11,29	5,4,2	255	125	0.000122909400963	1.0,1.0,1.0	0.673,0.574,0.877	0.292
ENSMUSG00000027597	Ahcy	chr2	-	155064153	155064361	155063988	155064076	155064813	155064926	47,25,55	3,3,8	58,87,15	1,0,0	333	125	0.000124403158479	0.855,0.758,0.721	0.956,1.0,1.0	-0.207
ENSMUSG00000036928	Stag3	chr5	+	138297622	138297702	138297326	138297425	138297965	138298073	10,5,14	0,0,0	23,20,20	11,2,3	205	125	0.000130850997564	1.0,1.0,1.0	0.56,0.859,0.803	0.259
ENSMUSG00000020300	Cpeb4	chr11	+	31918800	31918824	31908824	31908875	31920408	31920582	7,7,2	13,15,4	0,0,0	2,8,3	149	125	0.00013878225475	0.311,0.281,0.296	0.0,0.0,0.0	0.296
ENSMUSG00000021224	Numb	chr12	-	83797196	83797343	83795438	83796154	83799507	83799657	288,343,340	26,24,32	217,228,193	46,41,38	272	125	0.000144022581372	0.836,0.868,0.83	0.684,0.719,0.7	0.144
ENSMUSG00000031626	Sorbs2	chr8	+	45741486	45741579	45736152	45736202	45745419	45745446	121,172,193	2,2,0	59,78,64	0,9,9	218	125	0.000153763659088	0.972,0.98,1.0	1.0,0.832,0.803	0.106
ENSMUSG00000039262	Prrc2b	chr2	+	32229262	32229344	32226944	32227036	32230610	32234522	415,523,453	220,301,285	354,411,284	280,468,332	207	125	0.000161412187596	0.533,0.512,0.49	0.433,0.347,0.341	0.138
ENSMUSG00000054405	Dnajc8	chr4	+	132544009	132544122	132541781	132541838	132546636	132546708	12,14,8	3,1,5	10,8,15	0,0,0	238	125	0.000191874986171	0.678,0.88,0.457	1.0,1.0,1.0	-0.328
ENSMUSG00000030279	C2cd5	chr6	-	143019327	143019429	143017882	143018073	143029159	143029246	18,23,28	55,95,100	17,43,31	25,51,41	227	125	0.000206830129651	0.153,0.118,0.134	0.272,0.317,0.294	-0.159
ENSMUSG00000050786	Ccdc126	chr6	+	49339262	49339332	49333922	49334297	49339825	49341578	6,2,10	15,27,18	0,2,1	30,46,38	195	125	0.000206830129651	0.204,0.045,0.263	0.0,0.027,0.017	0.156
ENSMUSG00000074673	Ttll9	chr2	+	152984080	152984321	152983054	152983166	152989593	152989662	4,5,3	0,1,0	2,7,3	5,3,7	366	125	0.000220018605917	1.0,0.631,1.0	0.12,0.443,0.128	0.647
ENSMUSG00000037989	Wnk2	chr13	-	49044373	49044418	49042627	49042866	49050483	49050582	72,43,70	4,5,11	51,77,61	1,0,1	170	125	0.000268313465909	0.93,0.863,0.824	0.974,1.0,0.978	-0.112
ENSMUSG00000030447	Cyfip1	chr7	+	55897824	55897972	55896667	55896815	55899914	55900071	29,42,33	0,0,0	19,20,9	1,2,10	273	125	0.000276057576489	1.0,1.0,1.0	0.897,0.821,0.292	0.33
ENSMUSG00000010651	Acaa1b	chr9	-	119155744	119155802	119153925	119154005	119156590	119156684	9,17,27	1,0,0	3,12,6	1,6,2	183	125	0.000291200490525	0.86,1.0,1.0	0.672,0.577,0.672	0.313
ENSMUSG00000031788	Kifc3	chr8	-	95126525	95126707	95110693	95110759	95129195	95129334	81,83,126	0,0,2	69,99,93	10,2,7	307	125	0.000297328188334	1.0,1.0,0.962	0.737,0.953,0.844	0.143
ENSMUSG00000023951	Vegfa	chr17	-	46022276	46022348	46018857	46018879	46024064	46024094	15,10,14	105,139,140	24,23,33	55,134,76	197	125	0.000301903092755	0.083,0.044,0.06	0.217,0.098,0.216	-0.115
ENSMUSG00000023805	Synj2	chr17	+	6036356	6036505	6035410	6035559	6037383	6037462	7,4,10	22,43,40	34,42,45	47,61,76	274	125	0.000310282024648	0.127,0.041,0.102	0.248,0.239,0.213	-0.143
ENSMUSG00000021271	Zfp839	chr12	+	110860795	110861023	110854999	110855872	110863963	110864056	12,15,11	46,51,39	27,20,27	33,23,16	353	125	0.000315983940477	0.085,0.094,0.091	0.225,0.235,0.374	-0.188
ENSMUSG00000036435	Exoc1	chr5	+	76557818	76557863	76554099	76554205	76559003	76559167	99,149,125	22,24,20	77,136,131	36,85,43	170	125	0.000342809614686	0.768,0.82,0.821	0.611,0.541,0.691	0.189
ENSMUSG00000091418	Gm3164	chr14	+	4439971	4440154	4432069	4432201	4442706	4443839	11,32,11	1,4,4	9,8,4	0,0,0	308	125	0.000356267071376	0.817,0.765,0.527	1.0,1.0,1.0	-0.297
ENSMUSG00000020598	Nrcam	chr12	+	44545378	44545435	44544724	44544895	44547231	44547343	100,113,113	10,9,11	16,31,33	0,0,0	182	125	0.000361025219632	0.873,0.896,0.876	1.0,1.0,1.0	-0.118
ENSMUSG00000026657	Frmd4a	chr2	+	4607998	4608070	4605969	4606066	4610966	4614043	39,35,58	77,91,113	19,12,7	68,84,66	197	125	0.000373674002052	0.243,0.196,0.246	0.151,0.083,0.063	0.129
ENSMUSG00000036026	Tmem63b	chr17	-	45680587	45680641	45679531	45679714	45685915	45686137	0,1,0	8,15,34	2,10,3	16,22,10	179	125	0.000394324947702	0.0,0.044,0.0	0.08,0.241,0.173	-0.15
ENSMUSG00000049606	Zfp644	chr5	-	106666784	106666845	106636416	106638635	106695642	106695699	35,79,61	1,2,0	53,77,75	4,7,14	186	125	0.000396606529735	0.959,0.964,1.0	0.899,0.881,0.783	0.12
ENSMUSG00000029207	Apbb2	chr5	-	66392272	66392335	66391771	66391857	66400075	66400281	12,19,9	31,68,37	17,39,43	22,41,50	188	125	0.000438099645447	0.205,0.157,0.139	0.339,0.387,0.364	-0.196
ENSMUSG00000055897	Ppp4r1l-ps	chr2	-	173600765	173601042	173597132	173597187	173608732	173608818	0,0,0	11,17,18	9,6,0	14,8,9	402	125	0.000438099645447	0.0,0.0,0.0	0.167,0.189,0.0	-0.119
ENSMUSG00000046111	Cep295	chr9	-	15332991	15333300	15330753	15330910	15335049	15335305	11,14,15	3,2,2	16,14,19	0,0,0	434	125	0.000440106049821	0.514,0.668,0.684	1.0,1.0,1.0	-0.378
ENSMUSG00000015968	Cacna1d	chr14	-	30048970	30049120	30047207	30047371	30051369	30051734	8,14,8	2,3,4	10,14,26	0,1,0	275	125	0.000461926891313	0.645,0.68,0.476	1.0,0.864,1.0	-0.354
ENSMUSG00000014550	Rbsn	chr6	-	92211705	92211901	92207152	92207185	92214710	92214849	92,63,101	8,7,0	70,96,59	0,0,0	321	125	0.000467103107974	0.817,0.778,1.0	1.0,1.0,1.0	-0.135
ENSMUSG00000074071	Fam169b	chr7	+	68321819	68321905	68304551	68304651	68350233	68350416	2,2,4	2,3,1	2,9,7	0,0,0	211	125	0.000476506931438	0.372,0.283,0.703	1.0,1.0,1.0	-0.547
ENSMUSG00000050944	Efcab5	chr11	-	77172304	77172461	77151817	77151973	77188715	77188968	0,7,4	2,3,1	4,7,4	0,0,0	282	125	0.000485943789272	0.0,0.508,0.639	1.0,1.0,1.0	-0.618
ENSMUSG00000026305	Lrrfip1	chr1	+	91110354	91110447	91108579	91108672	91112155	91112297	15,22,19	1,3,6	8,22,18	0,0,0	218	125	0.000487452830327	0.896,0.808,0.645	1.0,1.0,1.0	-0.217
ENSMUSG00000029851	Tcaf2	chr6	-	42629400	42630395	42629021	42629119	42642468	42643105	9,31,13	0,0,0	16,20,23	2,6,0	1120	125	0.000518449411839	1.0,1.0,1.0	0.472,0.271,1.0	0.419
ENSMUSG00000028755	Cda	chr4	-	138351183	138351295	138343506	138343564	138367789	138367992	55,40,59	2,5,9	28,29,15	0,0,0	237	125	0.000527898908367	0.936,0.808,0.776	1.0,1.0,1.0	-0.16
ENSMUSG00000038708	Golga4	chr9	+	118579541	118579606	118577141	118577228	118581848	118582519	155,129,116	162,152,179	71,90,90	196,156,245	190	125	0.000551097303504	0.386,0.358,0.299	0.192,0.275,0.195	0.127
ENSMUSG00000049606	Zfp644	chr5	-	106695642	106695699	106666784	106666845	106695797	106696166	3,4,13	1,0,0	10,4,3	7,1,5	182	125	0.000556283902786	0.673,1.0,1.0	0.495,0.733,0.292	0.384
ENSMUSG00000068394	Cep152	chr2	-	125571668	125571833	125569554	125569651	125576713	125576855	247,303,277	42,54,49	90,176,168	7,17,1	290	125	0.000584473931825	0.717,0.707,0.709	0.847,0.817,0.986	-0.172
ENSMUSG00000054252	Fgfr3	chr5	+	33732116	33732261	33730143	33730334	33732721	33732912	19,18,20	0,0,0	59,57,35	3,4,9	270	125	0.000597871603229	1.0,1.0,1.0	0.901,0.868,0.643	0.196
ENSMUSG00000074673	Ttll9	chr2	+	152984135	152984321	152983054	152983166	152989593	152989662	5,4,9	0,1,0	4,14,7	5,3,7	311	125	0.000613550528759	1.0,0.617,1.0	0.243,0.652,0.287	0.478
ENSMUSG00000039463	Slc9a8	chr2	+	167467684	167467767	167459648	167459754	167471381	167471602	10,3,1	0,4,4	8,14,14	0,0,0	208	125	0.00061429783393	1.0,0.311,0.131	1.0,1.0,1.0	-0.519
ENSMUSG00000021363	Mak	chr13	-	41030016	41030136	41025119	41026562	41034753	41034885	14,26,19	7,11,10	19,26,29	2,3,0	245	125	0.000625923109339	0.505,0.547,0.492	0.829,0.816,1.0	-0.367
ENSMUSG00000027763	Mbnl1	chr3	+	60528755	60529804	60501277	60501423	60595593	60595764	104,115,115	6,3,2	120,144,174	0,1,0	1174	125	0.000628900177857	0.649,0.803,0.86	1.0,0.939,1.0	-0.209
ENSMUSG00000026924	Sec16a	chr2	-	26413678	26413738	26412835	26412913	26414370	26414445	128,103,89	54,44,58	83,78,68	82,93,71	185	125	0.000640936986304	0.616,0.613,0.509	0.406,0.362,0.393	0.192
ENSMUSG00000110605	RP24-122D14.3	chr8	+	129267484	129267699	129263647	129263724	129268393	129271868	41,29,18	0,2,0	9,28,31	4,12,2	340	125	0.000648687880607	1.0,0.842,1.0	0.453,0.462,0.851	0.359
ENSMUSG00000022995	Enah	chr1	-	181911596	181911659	181908297	181908376	181913306	181913373	423,794,691	468,795,776	472,787,696	335,497,520	188	125	0.000706539828844	0.375,0.399,0.372	0.484,0.513,0.471	-0.107
ENSMUSG00000039813	Tbc1d2	chr4	-	46637588	46637736	46629875	46630009	46646116	46646258	81,68,54	0,0,2	124,129,138	3,15,10	273	125	0.000716585317562	1.0,1.0,0.925	0.95,0.797,0.863	0.105
ENSMUSG00000027763	Mbnl1	chr3	+	60528755	60528978	60501219	60501423	60595593	60598100	49,43,36	6,3,2	62,60,64	0,1,0	348	125	0.000767961156633	0.746,0.837,0.866	1.0,0.956,1.0	-0.169
ENSMUSG00000039782	Cpeb2	chr5	+	43268868	43268892	43261733	43261784	43277430	43277601	4,2,5	17,14,6	0,0,0	13,13,8	149	125	0.000816054618134	0.165,0.107,0.411	0.0,0.0,0.0	0.228
ENSMUSG00000037514	Pank2	chr2	+	131282591	131282768	131274184	131274263	131293398	131293524	9,13,5	67,68,35	12,19,19	23,27,40	302	125	0.000816054618134	0.053,0.073,0.056	0.178,0.226,0.164	-0.129
ENSMUSG00000058447	Gm26920	chr7	-	30069984	30070148	30068064	30068150	30081090	30081217	23,20,27	0,0,0	14,39,26	1,8,1	289	125	0.000843762442717	1.0,1.0,1.0	0.858,0.678,0.918	0.182
ENSMUSG00000032816	Igdcc4	chr9	+	65124611	65124776	65123915	65124189	65125284	65125422	30,47,40	1,0,0	36,51,63	1,10,5	290	125	0.000853423238375	0.928,1.0,1.0	0.939,0.687,0.845	0.152
ENSMUSG00000030605	Mfge8	chr7	-	79143277	79143388	79142868	79143050	79145246	79145378	429,537,525	326,340,406	856,1153,1007	474,462,434	236	125	0.000872122998164	0.411,0.456,0.406	0.489,0.569,0.551	-0.112
ENSMUSG00000006471	Ndor1	chr2	-	25251720	25251818	25250279	25250378	25254863	25254941	48,82,70	0,0,1	32,67,74	4,6,4	223	125	0.000872122998164	1.0,1.0,0.975	0.818,0.862,0.912	0.128
ENSMUSG00000026566	Mpzl1	chr1	-	165604609	165604742	165592239	165593677	165608437	165608604	480,674,593	30,37,58	272,357,286	65,42,39	258	125	0.000936194236454	0.886,0.898,0.832	0.67,0.805,0.78	0.12
ENSMUSG00000028420	Tmem38b	chr4	+	53840626	53840783	53826056	53826220	53848865	53849050	41,104,74	20,23,14	54,85,75	4,5,4	282	125	0.000980880845719	0.476,0.667,0.701	0.857,0.883,0.893	-0.263
ENSMUSG00000055313	Pgbd1	chr13	-	21428267	21428362	21421851	21423624	21433390	21433542	38,80,54	11,6,5	47,62,57	2,0,1	220	125	0.000980880845719	0.662,0.883,0.86	0.93,1.0,0.97	-0.165
ENSMUSG00000087165	2010001A14Rik	chr11	-	57796025	57796173	57795498	57795794	57801233	57801398	48,38,66	4,10,5	39,39,46	0,0,2	273	125	0.000992788806862	0.846,0.635,0.858	1.0,1.0,0.913	-0.191
ENSMUSG00000038695	Josd2	chr7	+	44470858	44471307	44470411	44470537	44471414	44471652	130,116,142	2,4,9	137,116,64	0,1,0	574	125	0.00104002530549	0.934,0.863,0.775	1.0,0.962,1.0	-0.13
ENSMUSG00000022483	Col2a1	chr15	-	98000399	98000606	97999274	97999291	98004408	98004635	446,412,356	23,29,31	333,351,268	40,50,69	332	125	0.0010457247302	0.88,0.842,0.812	0.758,0.726,0.594	0.152
ENSMUSG00000014353	Tmem87b	chr2	+	128839147	128839221	128837301	128837395	128840731	128840803	5,11,4	77,61,74	9,34,13	35,58,61	199	125	0.00105671041917	0.039,0.102,0.033	0.139,0.269,0.118	-0.117
ENSMUSG00000042632	Pla2g6	chr15	-	79304304	79304469	79302618	79302697	79305702	79305811	107,125,133	40,29,31	58,41,51	37,28,37	290	125	0.0010928852714	0.536,0.65,0.649	0.403,0.387,0.373	0.224
ENSMUSG00000002012	Pnck	chrX	-	73659179	73659249	73658687	73658819	73660018	73660117	32,23,45	5,3,4	33,22,19	0,0,0	195	125	0.00109588568901	0.804,0.831,0.878	1.0,1.0,1.0	-0.162
ENSMUSG00000033419	Snap91	chr9	-	86798537	86798699	86783299	86783434	86804454	86804567	8,18,9	4,6,4	4,3,2	7,11,8	287	125	0.00109588568901	0.466,0.566,0.495	0.199,0.106,0.098	0.375
ENSMUSG00000032376	Usp3	chr9	-	66562553	66562685	66530243	66530390	66592783	66593142	2,10,8	0,1,0	4,5,4	2,1,3	257	125	0.001130708771	1.0,0.829,1.0	0.493,0.709,0.393	0.411
ENSMUSG00000025006	Sorbs1	chr19	-	40321792	40321960	40318021	40318068	40324746	40324832	11,17,9	54,47,81	16,36,31	31,66,46	293	125	0.0011397118272	0.08,0.134,0.045	0.18,0.189,0.223	-0.111
ENSMUSG00000015702	Anxa9	chr3	-	95297236	95297359	95296095	95296852	95300152	95300211	21,10,32	0,6,4	41,59,41	0,0,0	248	125	0.00117996971628	1.0,0.457,0.801	1.0,1.0,1.0	-0.247
ENSMUSG00000037857	Nufip2	chr11	+	77688286	77688331	77687458	77687811	77691541	77691920	7,5,5	4,1,2	1,1,3	0,0,0	170	125	0.00120722859937	0.563,0.786,0.648	1.0,1.0,1.0	-0.334
ENSMUSG00000023353	Agap3	chr5	+	24496732	24496903	24487788	24487893	24499657	24499812	1,0,7	1,2,2	5,6,7	0,1,0	296	125	0.00122299143462	0.297,0.0,0.596	1.0,0.717,1.0	-0.608
ENSMUSG00000027198	Ext2	chr2	-	93820029	93820149	93813952	93813964	93821609	93821681	19,14,11	51,80,62	23,24,37	40,47,42	245	125	0.00128126931464	0.16,0.082,0.083	0.227,0.207,0.31	-0.14
ENSMUSG00000020486	Sept4	chr11	+	87583317	87583614	87578446	87578537	87583920	87584014	4,8,4	6,1,0	0,2,0	5,7,5	422	125	0.0013012118938	0.165,0.703,1.0	0.0,0.078,0.0	0.597
ENSMUSG00000040877	Wdr25	chr12	+	108980690	108980838	108897908	108898725	109024962	109025133	36,32,38	1,3,6	35,46,22	0,0,0	273	125	0.00133428962556	0.943,0.83,0.744	1.0,1.0,1.0	-0.161
ENSMUSG00000022843	Clcn2	chr16	-	20709076	20709315	20708633	20708767	20709569	20709680	87,63,81	7,3,2	82,57,42	0,0,0	364	125	0.00135835702444	0.81,0.878,0.933	1.0,1.0,1.0	-0.126
ENSMUSG00000037965	Zc3h7a	chr16	-	11151865	11151930	11151138	11151325	11153058	11153263	97,163,164	4,5,4	63,94,100	5,8,22	190	125	0.00142079684039	0.941,0.955,0.964	0.892,0.885,0.749	0.111
ENSMUSG00000087174	5530601H04Rik	chrX	-	105043129	105043304	105038816	105039812	105044001	105044111	99,117,144	39,47,74	66,55,74	47,65,71	300	125	0.00142342757199	0.514,0.509,0.448	0.369,0.261,0.303	0.179
ENSMUSG00000019088	Dnase1l1	chrX	-	74274105	74274218	74273216	74273691	74274367	74274468	9,10,5	0,3,5	7,8,16	0,0,0	238	125	0.00154126810179	1.0,0.636,0.344	1.0,1.0,1.0	-0.34
ENSMUSG00000030257	Srgap3	chr6	-	112727212	112727540	112717973	112723201	112729648	112729798	201,284,276	7,11,3	72,66,50	7,9,7	453	125	0.0015487809194	0.888,0.877,0.962	0.739,0.669,0.663	0.219
ENSMUSG00000020400	Tnip1	chr11	-	54940710	54940882	54939597	54939735	54962832	54962912	24,35,37	0,0,0	41,33,22	2,5,2	297	125	0.00165423797254	1.0,1.0,1.0	0.896,0.735,0.822	0.182
ENSMUSG00000003072	Atp5d	chr10	+	80140478	80140546	80139704	80139925	80142040	80142400	11,10,17	2,5,1	4,17,17	0,0,0	193	125	0.00169332101193	0.781,0.564,0.917	1.0,1.0,1.0	-0.246
ENSMUSG00000001151	Pcnt	chr10	-	76403623	76403644	76401331	76401535	76403757	76403874	40,32,47	71,97,77	54,71,55	28,51,60	146	125	0.00170761986816	0.325,0.22,0.343	0.623,0.544,0.44	-0.24
ENSMUSG00000005087	Cd44	chr2	-	102839357	102839477	102832482	102832572	102853014	102853236	5,5,11	1,5,13	11,5,8	1,1,0	245	125	0.00177922659635	0.718,0.338,0.302	0.849,0.718,1.0	-0.403
ENSMUSG00000009418	Nav1	chr1	-	135584554	135585355	135537196	135537299	135602544	135602648	55,78,48	0,3,6	15,4,15	0,0,0	926	125	0.00186328913931	1.0,0.778,0.519	1.0,1.0,1.0	-0.234
ENSMUSG00000027763	Mbnl1	chr3	+	60622145	60622240	60615619	60615773	60625123	60625198	55,92,82	1,9,1	89,92,93	12,28,14	220	125	0.00189759730006	0.969,0.853,0.979	0.808,0.651,0.791	0.184
ENSMUSG00000029673	Auts2	chr5	-	131470413	131470458	131466031	131466127	131472237	131472479	52,72,90	103,103,111	56,107,61	51,61,38	170	125	0.00191953085995	0.271,0.339,0.374	0.447,0.563,0.541	-0.189
ENSMUSG00000028519	Dab1	chr4	+	104681597	104681663	104679452	104679572	104688382	104688442	30,61,65	11,15,21	12,17,19	19,12,21	191	125	0.00192098534311	0.641,0.727,0.669	0.292,0.481,0.372	0.297
ENSMUSG00000043410	Hfm1	chr5	-	106892697	106892831	106889901	106889949	106893449	106893544	5,15,11	0,0,0	8,11,15	2,0,6	259	125	0.00193061051802	1.0,1.0,1.0	0.659,1.0,0.547	0.265
ENSMUSG00000070733	Fryl	chr5	-	73115255	73115300	73112748	73112852	73118483	73118585	29,40,42	6,17,11	25,56,41	27,49,35	170	125	0.00198477331008	0.78,0.634,0.737	0.405,0.457,0.463	0.275
ENSMUSG00000032178	Ilf3	chr9	+	21388523	21388753	21368018	21368099	21392294	21392442	29,63,37	7,7,2	41,71,70	2,1,0	355	125	0.00201194338856	0.593,0.76,0.867	0.878,0.962,1.0	-0.207
ENSMUSG00000028657	Ppt1	chr4	+	122854379	122854478	122848432	122848535	122857509	122859078	5,4,4	6,5,0	15,5,8	0,0,1	224	125	0.00203041525926	0.317,0.309,1.0	1.0,1.0,0.817	-0.397
ENSMUSG00000028364	Tnc	chr4	-	63982650	63982923	63976445	63976568	64006245	64006509	1,3,2	0,0,0	14,35,37	6,0,4	398	125	0.00203041525926	1.0,1.0,1.0	0.423,1.0,0.744	0.278
ENSMUSG00000037098	Rab11fip3	chr17	-	26011996	26012131	26008854	26008890	26013773	26013917	65,95,77	135,119,140	69,108,112	73,75,97	260	125	0.00206087726032	0.188,0.277,0.209	0.312,0.409,0.357	-0.135
ENSMUSG00000053141	Ptprt	chr2	-	161687068	161687098	161656141	161656290	161697973	161698109	3,5,7	5,9,3	1,0,0	4,2,2	155	125	0.00214416145723	0.326,0.309,0.653	0.168,0.0,0.0	0.373
ENSMUSG00000006638	Abhd1	chr5	+	30952884	30953045	30950088	30950248	30953342	30953402	19,16,13	4,7,3	23,32,27	0,0,3	286	125	0.00214508988881	0.675,0.5,0.654	1.0,1.0,0.797	-0.323
ENSMUSG00000028710	Atpaf1	chr4	+	115800317	115800425	115797965	115798061	115811001	115812186	2,7,11	2,0,7	1,11,3	0,0,0	233	125	0.00220332097616	0.349,1.0,0.457	1.0,1.0,1.0	-0.398
ENSMUSG00000054423	Cadps	chr14	-	12457682	12457829	12454163	12454319	12465858	12466000	48,36,41	8,14,13	1,2,5	2,3,10	272	125	0.00220517437128	0.734,0.542,0.592	0.187,0.235,0.187	0.42
ENSMUSG00000019088	Dnase1l1	chrX	-	74273777	74274026	74273217	74273691	74274367	74274468	24,26,25	0,3,5	28,26,26	0,0,0	374	125	0.0022052698281	1.0,0.743,0.626	1.0,1.0,1.0	-0.21
ENSMUSG00000054252	Fgfr3	chr5	+	33731280	33731431	33730143	33730334	33732721	33732912	12,5,13	0,0,0	68,68,41	3,4,9	276	125	0.00222427359844	1.0,1.0,1.0	0.911,0.885,0.674	0.177
ENSMUSG00000021963	Sap18	chr14	+	57801493	57801616	57798425	57798597	57801921	57802327	3,8,5	2,2,2	2,7,7	0,0,0	248	125	0.00224699639776	0.431,0.668,0.558	1.0,1.0,1.0	-0.448
ENSMUSG00000021363	Mak	chr13	-	41030016	41030139	41025119	41026562	41034753	41034885	14,20,8	7,11,10	16,19,19	2,3,0	248	125	0.00227547064458	0.502,0.478,0.287	0.801,0.761,1.0	-0.432
ENSMUSG00000037661	Gpr160	chr3	+	30889941	30890041	30877234	30877561	30895709	30897190	18,16,27	2,5,2	4,5,5	0,0,0	225	125	0.002285703186	0.833,0.64,0.882	1.0,1.0,1.0	-0.215
ENSMUSG00000003585	Sec14l2	chr11	-	4116680	4116756	4111893	4111937	4118624	4118831	52,71,56	8,1,7	21,27,13	0,0,0	201	125	0.00238477844843	0.802,0.978,0.833	1.0,1.0,1.0	-0.129
ENSMUSG00000075511	1700001L05Rik	chr15	-	83365028	83365513	83358822	83358950	83366989	83367282	8,8,3	0,0,0	4,6,14	1,9,0	610	125	0.00240112166933	1.0,1.0,1.0	0.45,0.12,1.0	0.477
ENSMUSG00000010476	Ebf3	chr7	-	137199093	137199282	137198491	137198689	137200382	137200560	209,248,245	9,16,23	13,8,10	0,0,0	314	125	0.00240720957181	0.902,0.861,0.809	1.0,1.0,1.0	-0.143
ENSMUSG00000097039	Pvt1	chr15	+	62159996	62160128	62107147	62107465	62175466	62175548	0,0,2	5,9,4	3,8,5	2,8,7	257	125	0.0024285777248	0.0,0.0,0.196	0.422,0.327,0.258	-0.27
ENSMUSG00000021990	Spata13	chr14	+	60706713	60707079	60690853	60692548	60709424	60709569	116,150,161	7,8,3	34,23,20	0,0,0	491	125	0.0025120599741	0.808,0.827,0.932	1.0,1.0,1.0	-0.144
ENSMUSG00000070420	Zscan25	chr5	+	145286307	145286509	145283351	145283784	145287307	145287399	82,102,85	4,2,6	78,93,81	0,0,0	327	125	0.0025120599741	0.887,0.951,0.844	1.0,1.0,1.0	-0.106
ENSMUSG00000029798	Herc6	chr6	+	57607041	57607178	57604072	57604200	57607633	57607707	21,43,17	0,3,3	3,17,6	11,3,13	262	125	0.0025120599741	1.0,0.872,0.73	0.115,0.73,0.18	0.526
ENSMUSG00000028125	Abca4	chr3	+	122157834	122157958	122156337	122156485	122158313	122158443	73,83,99	1,1,2	70,80,68	5,9,6	249	125	0.00258888376805	0.973,0.977,0.961	0.875,0.817,0.851	0.123
ENSMUSG00000002393	Nr2f6	chr8	-	71378388	71378556	71375818	71376273	71380990	71381177	487,415,420	28,25,32	212,218,282	22,37,39	293	125	0.00259769966358	0.881,0.876,0.848	0.804,0.715,0.755	0.11
ENSMUSG00000002059	Rab34	chr11	+	78191207	78191265	78190477	78190542	78191364	78191455	0,0,0	2,5,4	1,9,1	4,5,8	183	125	0.00263317211994	0.0,0.0,0.0	0.146,0.551,0.079	-0.259
ENSMUSG00000041649	Klf8	chrX	+	153308851	153308924	153237747	153238092	153370844	153370918	0,0,1	2,6,0	2,11,4	0,0,5	198	125	0.00268157999364	0.0,0.0,1.0	1.0,1.0,0.336	-0.445
ENSMUSG00000025266	Gnl3l	chrX	-	151004270	151004285	151003533	151003641	151014020	151014089	32,13,16	2,4,10	9,10,12	0,0,1	140	125	0.00275050706977	0.935,0.744,0.588	1.0,1.0,0.915	-0.216
ENSMUSG00000002393	Nr2f6	chr8	-	71378388	71378527	71375751	71376273	71380990	71381090	465,396,398	28,25,32	205,203,268	22,37,39	264	125	0.0027571950969	0.887,0.882,0.855	0.815,0.722,0.765	0.107
ENSMUSG00000048251	Bcl11b	chr12	-	107965671	107965887	107910402	107917414	108003085	108003602	32,28,30	0,0,0	26,29,23	0,4,4	341	125	0.0027596987617	1.0,1.0,1.0	1.0,0.727,0.678	0.198
ENSMUSG00000019856	Fam184a	chr10	-	53634301	53634395	53633368	53633715	53635231	53635434	5,2,6	16,24,31	7,10,13	9,13,11	219	125	0.0027596987617	0.151,0.045,0.099	0.307,0.305,0.403	-0.24
ENSMUSG00000057230	Aak1	chr6	+	86981295	86981397	86970990	86971086	86982541	86982643	2,8,1	2,2,5	1,0,0	3,9,8	227	125	0.00277577660536	0.355,0.688,0.099	0.155,0.0,0.0	0.329
ENSMUSG00000049606	Zfp644	chr5	-	106690670	106690877	106638426	106638635	106695642	106695699	25,16,6	1,2,0	17,11,24	4,7,14	332	125	0.0028137220441	0.904,0.751,1.0	0.615,0.372,0.392	0.425
ENSMUSG00000035376	Hacd2	chr16	+	35048719	35048738	35025824	35025942	35099755	35099877	31,19,22	0,0,0	27,26,27	2,1,8	144	125	0.00284303156417	1.0,1.0,1.0	0.921,0.958,0.746	0.125
ENSMUSG00000074829	2010315B03Rik	chr9	-	124311675	124311750	124295357	124295484	124312559	124312671	16,13,24	3,6,4	2,5,3	7,5,7	200	125	0.00305568022228	0.769,0.575,0.789	0.152,0.385,0.211	0.462
ENSMUSG00000022401	Xpnpep3	chr15	+	81415846	81415994	81414431	81414548	81427275	81427954	4,28,10	74,90,78	39,33,27	56,101,71	273	125	0.00307214373708	0.024,0.125,0.055	0.242,0.13,0.148	-0.105
ENSMUSG00000036053	Fmnl2	chr2	+	53130411	53130504	53126852	53126976	53131839	53133804	161,254,245	77,112,99	101,173,180	26,40,40	218	125	0.00310481595036	0.545,0.565,0.587	0.69,0.713,0.721	-0.142
ENSMUSG00000028519	Dab1	chr4	+	104732069	104732180	104731624	104731752	104741512	104744844	313,414,405	22,31,36	116,173,162	17,34,27	236	125	0.00311675440909	0.883,0.876,0.856	0.783,0.729,0.761	0.114
ENSMUSG00000025912	Mybl1	chr1	-	9671578	9671758	9667414	9670012	9672211	9672316	37,80,52	24,53,26	11,17,24	24,21,36	305	125	0.00320128765424	0.387,0.382,0.45	0.158,0.249,0.215	0.199
ENSMUSG00000047617	BC029214	chr2	-	25459774	25459915	25455140	25455648	25460008	25460074	2,6,5	1,0,0	13,1,6	4,3,3	266	125	0.00324777836127	0.484,1.0,1.0	0.604,0.135,0.484	0.42
ENSMUSG00000044252	Osbpl1a	chr18	-	12841183	12841346	12819532	12819661	12863142	12863380	63,71,78	1,0,0	61,125,114	5,4,6	288	125	0.00338563310422	0.965,1.0,1.0	0.841,0.931,0.892	0.1
ENSMUSG00000022779	Top3b	chr16	+	16875068	16875155	16870806	16870898	16877831	16878016	60,45,37	0,1,0	64,66,22	4,2,7	212	125	0.00341063434912	1.0,0.964,1.0	0.904,0.951,0.65	0.153
ENSMUSG00000029422	Rsrc2	chr5	-	123746771	123746870	123745496	123745589	123749288	123749367	66,69,66	89,92,76	24,32,71	82,132,120	224	125	0.00341783270489	0.293,0.295,0.326	0.14,0.119,0.248	0.136
ENSMUSG00000035401	Emsy	chr7	-	98639730	98639883	98637260	98637520	98646448	98646523	66,124,104	1,2,2	51,73,93	8,10,3	278	125	0.00350141339609	0.967,0.965,0.959	0.741,0.766,0.933	0.15
ENSMUSG00000079555	Haus3	chr5	-	34167404	34168443	34163522	34163751	34169389	34169527	18,42,32	1,1,4	14,30,39	0,0,0	1164	125	0.00373823780194	0.659,0.819,0.462	1.0,1.0,1.0	-0.353
ENSMUSG00000037426	Depdc5	chr5	+	32959280	32959346	32955852	32955958	32964631	32964783	175,238,200	34,61,68	168,191,141	72,107,71	191	125	0.00373823780194	0.771,0.719,0.658	0.604,0.539,0.565	0.147
ENSMUSG00000040003	Magi2	chr5	+	20543584	20543626	20534336	20534526	20550206	20550298	6,10,17	2,2,4	2,8,2	0,0,0	167	125	0.00376609354899	0.692,0.789,0.761	1.0,1.0,1.0	-0.253
ENSMUSG00000026113	Inpp4a	chr1	+	37374274	37374289	37372310	37372419	37377577	37377761	1,0,2	29,26,27	5,1,7	13,13,15	140	125	0.00390068948738	0.03,0.0,0.062	0.256,0.064,0.294	-0.174
ENSMUSG00000070985	Acnat1	chr4	-	49458719	49458849	49450965	49451134	49473782	49473912	1,7,11	2,2,2	3,3,4	0,0,0	255	125	0.00427976748349	0.197,0.632,0.729	1.0,1.0,1.0	-0.481
ENSMUSG00000043535	Setx	chr2	+	29133921	29134031	29126873	29127063	29140268	29140388	2,16,6	1,8,0	6,9,1	0,0,0	235	125	0.0043872879944	0.515,0.515,1.0	1.0,1.0,1.0	-0.323
ENSMUSG00000054580	Pla2r1	chr2	-	60455085	60455231	60452401	60452486	60458249	60458452	95,126,95	3,3,1	92,102,113	3,13,15	271	125	0.00448069305232	0.936,0.951,0.978	0.934,0.784,0.777	0.123
ENSMUSG00000029074	Ttll10	chr4	-	156047562	156047643	156047349	156047482	156048291	156048704	2,1,3	13,17,13	3,17,11	7,17,16	206	125	0.00467490566886	0.085,0.034,0.123	0.206,0.378,0.294	-0.212
ENSMUSG00000006423	C330007P06Rik	chrX	-	36856851	36856893	36854282	36854421	36863623	36863741	5,11,3	0,0,1	2,17,7	1,7,2	167	125	0.00471557761544	1.0,1.0,0.692	0.6,0.645,0.724	0.241
ENSMUSG00000028782	Adgrb2	chr4	+	130005389	130005554	130005024	130005108	130007561	130007726	30,17,30	2,1,5	6,8,5	0,0,0	290	125	0.00471984048804	0.866,0.88,0.721	1.0,1.0,1.0	-0.178
ENSMUSG00000039275	Foxk2	chr11	+	121296222	121296351	121290743	121290890	121296913	121297089	14,3,16	0,0,2	5,7,5	4,2,2	254	125	0.00477905993967	1.0,1.0,0.797	0.381,0.633,0.552	0.41
ENSMUSG00000105265	Sox2ot	chr3	+	34653177	34653284	34638173	34638639	34675668	34675897	9,35,30	22,23,10	2,2,2	1,0,0	232	125	0.00485905763427	0.181,0.451,0.618	0.519,1.0,1.0	-0.423
ENSMUSG00000041757	Plekha6	chr1	+	133286246	133286396	133285246	133285386	133287469	133287599	41,54,50	20,19,28	19,17,22	27,23,22	275	125	0.0050844971227	0.482,0.564,0.448	0.242,0.251,0.313	0.229
ENSMUSG00000039676	Capsl	chr15	+	9462590	9462800	9461656	9461834	9465754	9466035	47,63,73	5,4,4	69,89,134	3,0,0	335	125	0.00525024460715	0.778,0.855,0.872	0.896,1.0,1.0	-0.13
ENSMUSG00000079334	Nat6	chr9	+	107580456	107580935	107578886	107578970	107582816	107583519	145,179,185	0,0,4	120,150,129	7,11,1	604	125	0.00525024460715	1.0,1.0,0.905	0.78,0.738,0.964	0.141
ENSMUSG00000037259	Dzank1	chr2	-	144491771	144491897	144490112	144490277	144501426	144501519	5,10,0	4,1,3	1,3,3	0,1,0	251	125	0.00529510506701	0.384,0.833,0.0	1.0,0.599,1.0	-0.461
ENSMUSG00000031865	Dctn1	chr6	+	83187763	83187784	83186427	83186445	83189076	83189153	51,64,57	0,0,0	22,8,15	2,3,3	146	125	0.00536420456671	1.0,1.0,1.0	0.904,0.695,0.811	0.197
ENSMUSG00000024958	Gpr137	chr19	-	6939528	6939754	6939260	6939410	6940351	6940482	111,140,142	8,6,6	77,105,71	12,19,9	351	125	0.00543975129228	0.832,0.893,0.894	0.696,0.663,0.737	0.174
ENSMUSG00000042213	Zfand4	chr6	+	116313844	116315017	116273572	116273872	116328206	116328324	4,1,18	0,0,0	0,0,4	1,1,0	1298	125	0.00543975129228	1.0,1.0,1.0	0.0,0.0,1.0	0.667
ENSMUSG00000038371	Sbf2	chr7	-	110341289	110341364	110339889	110340074	110348854	110348995	162,218,245	146,186,191	137,195,152	209,210,258	200	125	0.00544039027005	0.41,0.423,0.445	0.291,0.367,0.269	0.117
ENSMUSG00000063849	Ppcdc	chr9	-	57415085	57415254	57412667	57414726	57434902	57435085	69,79,77	9,1,7	86,85,68	1,2,0	294	125	0.00544039027005	0.765,0.971,0.824	0.973,0.948,1.0	-0.12
ENSMUSG00000032839	Trpc1	chr9	-	95743196	95743351	95732006	95732209	95749667	95750358	38,55,47	9,6,18	7,14,19	0,0,2	280	125	0.00548216781663	0.653,0.804,0.538	1.0,1.0,0.809	-0.271
ENSMUSG00000026492	Tfb2m	chr1	-	179542924	179543132	179542306	179542457	179544897	179544986	1,6,4	4,4,6	0,2,0	5,19,4	333	125	0.00556701860564	0.086,0.36,0.2	0.0,0.038,0.0	0.203
ENSMUSG00000057406	Whsc1	chr5	+	33821658	33821728	33820743	33820877	33843111	33843737	287,278,274	75,67,96	167,215,297	18,42,44	195	125	0.00572671011836	0.71,0.727,0.647	0.856,0.766,0.812	-0.117
ENSMUSG00000041923	Nol4	chr18	-	22952160	22952310	22921845	22921957	23039778	23040344	42,53,55	6,6,0	1,7,4	0,0,0	275	125	0.00592418101078	0.761,0.801,1.0	1.0,1.0,1.0	-0.146
ENSMUSG00000032298	Neil1	chr9	-	57145097	57145217	57144944	57145008	57146600	57147034	45,60,64	5,8,6	57,49,29	1,0,2	245	125	0.00592418101078	0.821,0.793,0.845	0.967,1.0,0.881	-0.13
ENSMUSG00000032827	Ppp1r9a	chr6	+	5083040	5083106	5077479	5077615	5100431	5100587	26,22,43	88,85,81	64,53,44	61,52,79	191	125	0.00611162889665	0.162,0.145,0.258	0.407,0.4,0.267	-0.17
ENSMUSG00000013236	Ptprs	chr17	-	56426386	56426504	56424879	56424977	56428851	56429157	6,4,9	0,5,2	4,5,4	0,0,0	243	125	0.00620305886862	1.0,0.292,0.698	1.0,1.0,1.0	-0.337
ENSMUSG00000049811	Fam161a	chr11	+	23021493	23021661	23020555	23021133	23023429	23023730	4,16,7	0,1,0	26,56,55	6,3,11	293	125	0.00629075470499	1.0,0.872,1.0	0.649,0.888,0.681	0.218
ENSMUSG00000030693	Klk10	chr7	+	43783456	43783731	43782735	43782919	43784315	43784449	4,7,2	0,0,0	14,7,7	6,1,0	400	125	0.00633830789784	1.0,1.0,1.0	0.422,0.686,1.0	0.297
ENSMUSG00000068762	Gstm6	chr3	-	107942332	107942414	107941188	107941284	107942701	107942766	1,6,5	2,6,1	14,28,11	0,3,0	207	125	0.00633830789784	0.232,0.377,0.751	1.0,0.849,1.0	-0.496
ENSMUSG00000069601	Ank3	chr10	+	69904447	69904510	69904197	69904270	69927694	69927818	48,44,57	71,111,87	55,63,82	60,51,47	188	125	0.00652471384612	0.31,0.209,0.303	0.379,0.451,0.537	-0.182
ENSMUSG00000008200	Fnbp4	chr2	+	90767852	90767955	90767407	90767541	90768515	90768700	123,153,221	164,193,170	195,280,316	127,174,180	228	125	0.00736745751909	0.291,0.303,0.416	0.457,0.469,0.49	-0.135
ENSMUSG00000026767	Fam188a	chr2	-	12386608	12386679	12364446	12364519	12419158	12419449	17,28,26	5,4,9	13,28,23	1,0,2	196	125	0.00736745751909	0.684,0.817,0.648	0.892,1.0,0.88	-0.208
ENSMUSG00000048677	Tpcn2	chr7	-	145256513	145256596	145254063	145254698	145256729	145256811	9,12,14	1,0,0	17,9,13	5,0,4	208	125	0.00739876672717	0.844,1.0,1.0	0.671,1.0,0.661	0.171
ENSMUSG00000043872	Zmym1	chr4	-	127058792	127059031	127051274	127051425	127060995	127061152	2,6,8	2,4,0	6,4,8	0,0,1	364	125	0.00741942316146	0.256,0.34,1.0	1.0,1.0,0.733	-0.379
ENSMUSG00000034729	Mrps10	chr17	+	47370028	47370158	47368892	47368954	47370263	47370370	6,2,5	0,3,3	5,5,7	0,0,1	255	125	0.00748144657276	1.0,0.246,0.45	1.0,1.0,0.774	-0.359
ENSMUSG00000026384	Ptpn4	chr1	-	119765877	119765922	119765428	119765481	119783481	119783589	29,52,34	0,0,1	29,31,43	0,7,4	170	125	0.00752396828589	1.0,1.0,0.962	1.0,0.765,0.888	0.103
ENSMUSG00000022199	Slc22a17	chr14	-	54908822	54908988	54908501	54908647	54909670	54909825	151,221,225	36,78,36	111,116,71	49,69,40	291	125	0.00752396828589	0.643,0.549,0.729	0.493,0.419,0.433	0.192
ENSMUSG00000029149	Krtcap3	chr5	+	31251918	31252103	31251705	31251814	31252364	31252571	67,50,29	0,2,0	30,31,31	6,3,1	310	125	0.00775255436452	1.0,0.91,1.0	0.668,0.806,0.926	0.17
ENSMUSG00000063142	Kcnma1	chr14	-	23425566	23425740	23386259	23386353	23435949	23436026	5,6,7	2,1,1	1,3,0	3,5,1	299	125	0.00776084264096	0.511,0.715,0.745	0.122,0.201,0.0	0.549
ENSMUSG00000048200	Cracr2b	chr7	+	141465765	141465837	141465263	141465356	141466045	141466613	20,41,52	7,3,6	22,30,20	9,20,18	197	125	0.00780057332697	0.644,0.897,0.846	0.608,0.488,0.413	0.293
ENSMUSG00000027763	Mbnl1	chr3	+	60621422	60621458	60615619	60615773	60625123	60625198	10,21,17	1,9,1	17,23,8	12,28,14	161	125	0.00780057332697	0.886,0.644,0.93	0.524,0.389,0.307	0.413
ENSMUSG00000073436	Eme2	chr17	-	24893304	24893398	24888485	24892944	24893550	24893642	39,48,55	3,7,3	39,52,45	0,2,0	219	125	0.00789843445845	0.881,0.796,0.913	1.0,0.937,1.0	-0.116
ENSMUSG00000041225	Arhgap12	chr18	-	6057516	6057591	6056978	6056993	6061846	6061972	35,61,24	0,0,0	25,56,75	3,5,3	200	125	0.00790054939128	1.0,1.0,1.0	0.839,0.875,0.94	0.115
ENSMUSG00000040231	Syngr4	chr7	-	45887366	45887506	45886844	45887125	45888611	45888849	9,12,6	4,4,4	4,2,2	0,0,1	265	125	0.00802559798899	0.515,0.586,0.414	1.0,1.0,0.485	-0.323
ENSMUSG00000014599	Csf1	chr3	-	107756988	107757128	107756616	107756739	107760024	107760221	2,4,4	1,2,9	0,3,0	12,11,17	265	125	0.0081045744165	0.485,0.485,0.173	0.0,0.114,0.0	0.343
ENSMUSG00000054405	Dnajc8	chr4	+	132546636	132546708	132541781	132541838	132551534	132551610	3,1,9	11,7,4	0,0,1	1,18,2	197	125	0.00814091439327	0.148,0.083,0.588	0.0,0.0,0.241	0.193
ENSMUSG00000025983	Ccdc150	chr1	+	54277653	54277770	54250721	54250885	54278710	54278840	1,7,10	1,0,10	5,4,12	0,0,0	242	125	0.00816704462222	0.341,1.0,0.341	1.0,1.0,1.0	-0.439
ENSMUSG00000059439	Bcas3	chr11	+	85822021	85822112	85813999	85814065	85825201	85826055	16,26,18	1,1,1	12,24,21	7,8,3	216	125	0.00820413128449	0.903,0.938,0.912	0.498,0.635,0.802	0.273
ENSMUSG00000022150	Dab2	chr15	+	6429295	6429949	6424634	6424697	6430953	6431107	103,177,142	1,2,0	294,394,449	5,14,14	779	125	0.0082994236281	0.943,0.934,1.0	0.904,0.819,0.837	0.106
ENSMUSG00000038930	Rccd1	chr7	-	80320301	80320698	80320091	80320213	80320861	80321181	56,30,49	2,6,0	27,23,50	0,0,0	522	125	0.00831577505183	0.87,0.545,1.0	1.0,1.0,1.0	-0.195
ENSMUSG00000029458	Brap	chr5	+	121663241	121663491	121662040	121662161	121672084	121672198	13,24,6	0,0,0	0,1,3	1,0,3	375	125	0.00831950589131	1.0,1.0,1.0	0.0,1.0,0.25	0.583
ENSMUSG00000042700	Sipa1l1	chr12	+	82265956	82266025	82234462	82234528	82340661	82342499	20,17,12	6,3,4	6,18,14	0,2,0	194	125	0.00837359905718	0.682,0.785,0.659	1.0,0.853,1.0	-0.242
ENSMUSG00000034480	Diaph2	chrX	+	129801394	129801427	129749741	129750116	129804012	129804189	3,3,12	2,9,4	4,5,7	0,2,0	158	125	0.00837359905718	0.543,0.209,0.704	1.0,0.664,1.0	-0.403
ENSMUSG00000019978	Epb41l2	chr10	+	25493566	25493629	25488950	25489093	25495444	25495591	4,9,19	9,19,24	23,13,9	6,8,2	188	125	0.00853225024006	0.228,0.24,0.345	0.718,0.519,0.75	-0.391
ENSMUSG00000075376	Rc3h2	chr2	-	37419431	37419467	37414515	37414812	37422766	37422903	31,26,25	2,0,1	16,8,13	2,5,4	161	125	0.00860354070647	0.923,1.0,0.951	0.861,0.554,0.716	0.248
ENSMUSG00000039929	Urb1	chr16	-	90776124	90776304	90774048	90774901	90777353	90777572	124,135,101	19,15,13	82,131,109	7,5,1	305	125	0.00861182200402	0.728,0.787,0.761	0.828,0.915,0.978	-0.148
ENSMUSG00000047045	Tmem164	chrX	+	142752039	142752089	142681405	142681556	142805989	142806068	19,33,14	0,0,2	10,12,15	4,1,4	175	125	0.00866425291234	1.0,1.0,0.833	0.641,0.896,0.728	0.189
ENSMUSG00000072501	Phf20l1	chr15	+	66597676	66597754	66597358	66597447	66604026	66604240	157,189,206	67,83,91	175,216,247	42,47,73	203	125	0.00919147689542	0.591,0.584,0.582	0.72,0.739,0.676	-0.126
ENSMUSG00000028020	Glrb	chr3	-	80908786	80908938	80879625	80879732	80911967	80912118	26,31,24	79,119,115	15,36,21	28,48,44	277	125	0.00947827570528	0.129,0.105,0.086	0.195,0.253,0.177	-0.102
ENSMUSG00000038010	Ccdc138	chr10	+	58509504	58509632	58507520	58507641	58513078	58513257	69,107,95	6,5,3	51,82,93	22,9,15	253	125	0.00953448539595	0.85,0.914,0.94	0.534,0.818,0.754	0.199
ENSMUSG00000028344	Invs	chr4	+	48402832	48402939	48398049	48398279	48407597	48407810	39,44,33	0,0,0	37,52,69	5,2,3	232	125	0.00953448539595	1.0,1.0,1.0	0.799,0.933,0.925	0.114
ENSMUSG00000095681	Gm8281	chr14	+	5072501	5072615	5071039	5071124	5085708	5085843	2,1,1	4,2,0	2,16,5	0,0,2	239	125	0.0101701119713	0.207,0.207,1.0	1.0,1.0,0.567	-0.384
ENSMUSG00000056211	R3hdm1	chr1	+	128162201	128162243	128153188	128153399	128162768	128162858	1,9,2	23,30,9	0,0,1	8,17,19	167	125	0.0104124881651	0.032,0.183,0.143	0.0,0.0,0.038	0.107
ENSMUSG00000028917	Plekhm2	chr4	-	141630991	141631056	141630571	141630660	141631509	141631579	35,38,50	0,8,8	27,42,21	0,0,2	190	125	0.0105983355548	1.0,0.758,0.804	1.0,1.0,0.874	-0.104
ENSMUSG00000034940	Synrg	chr11	+	83986813	83987047	83985248	83985551	83987912	83987990	39,70,62	1,8,0	46,71,80	0,0,0	359	125	0.0108566200473	0.931,0.753,1.0	1.0,1.0,1.0	-0.105
ENSMUSG00000028158	Mttp	chr3	-	138138901	138138996	138125057	138125245	138143171	138143388	11,23,19	1,0,0	17,16,11	1,1,6	220	125	0.0108666992141	0.862,1.0,1.0	0.906,0.901,0.51	0.182
ENSMUSG00000025529	Zfp711	chrX	+	112627169	112627304	112624738	112624876	112631825	112631969	28,28,26	9,9,10	10,24,12	17,18,16	260	125	0.0109154706901	0.599,0.599,0.556	0.22,0.391,0.265	0.293
ENSMUSG00000066043	Phactr4	chr4	-	132383281	132383362	132378404	132378563	132386891	132387065	137,233,214	114,179,183	173,285,279	108,139,128	206	125	0.01106062759	0.422,0.441,0.415	0.493,0.554,0.569	-0.113
ENSMUSG00000020593	Lpin1	chr12	-	16584507	16584651	16580703	16580904	16589717	16589770	10,8,2	8,5,2	1,0,2	5,2,6	269	125	0.01106062759	0.367,0.426,0.317	0.085,0.0,0.134	0.297
ENSMUSG00000039599	Fam149b	chr14	+	20363262	20363450	20356354	20356497	20382916	20383489	14,20,33	1,4,2	32,33,28	0,0,0	313	125	0.01106062759	0.848,0.666,0.868	1.0,1.0,1.0	-0.206
ENSMUSG00000001127	Araf	chrX	+	20858765	20858873	20858393	20858512	20859978	20860208	3,6,2	0,0,1	11,11,4	2,7,1	233	125	0.0111202516897	1.0,1.0,0.518	0.747,0.457,0.682	0.211
ENSMUSG00000036833	Pnpla7	chr2	+	25021941	25022011	25019403	25019517	25029506	25029656	19,35,42	0,0,0	22,25,15	6,0,2	195	125	0.0112818532074	1.0,1.0,1.0	0.702,1.0,0.828	0.157
ENSMUSG00000024985	Tcf7l2	chr19	+	55755013	55755082	55743072	55743197	55817763	55817865	70,70,69	119,140,137	88,105,83	71,116,105	194	125	0.0113114703211	0.275,0.244,0.245	0.444,0.368,0.337	-0.128
ENSMUSG00000062270	Morf4l1	chr9	-	90097863	90097889	90096502	90096604	90100442	90100523	21,24,35	0,2,1	15,37,36	4,3,10	151	125	0.0114881768957	1.0,0.909,0.967	0.756,0.911,0.749	0.153
ENSMUSG00000034108	Ccs	chr19	-	4833340	4833518	4825943	4826021	4838830	4838903	5,5,2	4,7,5	12,13,6	3,2,1	303	125	0.0116121516594	0.34,0.228,0.142	0.623,0.728,0.712	-0.451
ENSMUSG00000025983	Ccdc150	chr1	+	54259923	54260087	54250721	54250885	54263443	54263664	8,11,2	4,5,2	7,5,8	0,0,2	289	125	0.0116346497023	0.464,0.488,0.302	1.0,1.0,0.634	-0.46
ENSMUSG00000036333	Kidins220	chr12	+	25040455	25040569	25038323	25038550	25051094	25051226	228,232,242	51,36,52	239,308,231	17,35,30	239	125	0.0119189175712	0.7,0.771,0.709	0.88,0.822,0.801	-0.108
ENSMUSG00000038215	Cep44	chr8	-	56550062	56550121	56549224	56549384	56550687	56550799	6,3,9	0,1,0	8,7,3	0,4,3	184	125	0.0119198134725	1.0,0.671,1.0	1.0,0.543,0.405	0.241
ENSMUSG00000091568	Gm8206	chr14	-	6020476	6020659	6016758	6017902	6021332	6021464	4,18,18	2,3,4	12,15,2	0,0,1	308	125	0.0121369713908	0.448,0.709,0.646	1.0,1.0,0.448	-0.215
ENSMUSG00000031557	Plekha2	chr8	-	25052359	25052423	25043624	25043702	25057293	25057364	48,55,50	0,0,0	38,71,72	8,1,2	189	125	0.0122162777343	1.0,1.0,1.0	0.759,0.979,0.96	0.101
ENSMUSG00000059554	Ccdc28a	chr10	-	18230418	18230618	18224896	18225060	18234851	18234996	121,149,143	3,4,2	100,114,183	6,17,9	325	125	0.0123413012371	0.939,0.935,0.965	0.865,0.721,0.887	0.122
ENSMUSG00000109926	RP23-218K15.5	chr7	-	45481788	45482041	45479008	45479133	45486740	45486811	52,66,53	2,9,2	34,49,57	0,0,2	378	125	0.0124622220182	0.896,0.708,0.898	1.0,1.0,0.904	-0.134
ENSMUSG00000056737	Capg	chr6	+	72549729	72549868	72549450	72549501	72555272	72555308	9,10,9	8,7,8	6,15,13	26,53,30	264	125	0.0126060682974	0.348,0.403,0.348	0.099,0.118,0.17	0.237
ENSMUSG00000024456	Diaph1	chr18	-	37889214	37889223	37860414	37860513	37889697	37889812	3,7,5	0,0,0	3,7,2	2,1,3	134	125	0.0126314813455	1.0,1.0,1.0	0.583,0.867,0.383	0.389
ENSMUSG00000001998	Ap4e1	chr2	+	127043678	127043756	127043420	127043543	127046147	127046287	17,36,32	1,0,0	28,42,29	1,3,6	203	125	0.0129817493235	0.913,1.0,1.0	0.945,0.896,0.749	0.108
ENSMUSG00000028107	Tars2	chr3	-	95750837	95751027	95750700	95750765	95751505	95751630	3,3,1	4,3,4	16,8,8	3,2,2	315	125	0.013133848774	0.229,0.284,0.09	0.679,0.613,0.613	-0.434
ENSMUSG00000049680	Urgcp	chr11	-	5726830	5726857	5718036	5718263	5761880	5762371	18,21,20	5,3,4	11,20,21	0,0,2	152	125	0.0132172806627	0.748,0.852,0.804	1.0,1.0,0.896	-0.164
ENSMUSG00000003352	Cacnb3	chr15	+	98640958	98640978	98640685	98640750	98641176	98641257	224,252,209	80,79,81	234,304,244	157,180,112	145	125	0.0132873260069	0.707,0.733,0.69	0.562,0.593,0.653	0.107
ENSMUSG00000079481	Nhsl2	chrX	+	102076161	102076293	102071323	102071479	102077481	102079797	20,12,24	4,1,3	22,13,16	0,1,0	257	125	0.0134345057419	0.709,0.854,0.796	1.0,0.863,1.0	-0.168
ENSMUSG00000035954	Dock4	chr12	+	40838440	40838554	40836629	40836702	40841236	40841298	43,58,50	6,7,10	114,134,142	5,7,4	239	125	0.0134355885927	0.789,0.813,0.723	0.923,0.909,0.949	-0.152
ENSMUSG00000060002	Chpt1	chr10	-	88480814	88480946	88477009	88477168	88482230	88482315	78,120,135	10,9,13	49,100,113	3,2,2	257	125	0.0138467149799	0.791,0.866,0.835	0.888,0.961,0.965	-0.107
ENSMUSG00000045251	Zfp688	chr7	-	127421404	127421518	127418966	127419641	127421808	127422034	124,93,155	21,20,16	156,141,108	10,8,6	239	125	0.0140014459746	0.755,0.709,0.835	0.891,0.902,0.904	-0.133
ENSMUSG00000006342	Susd2	chr10	-	75642124	75642276	75641432	75641600	75643873	75644008	9,7,5	1,0,0	6,0,9	2,2,1	277	125	0.0140497631413	0.802,1.0,1.0	0.575,0.0,0.802	0.475
ENSMUSG00000033114	Slc35d2	chr13	-	64111515	64111584	64108324	64108427	64112929	64113001	18,9,11	0,1,7	26,37,26	0,0,0	194	125	0.0142982364503	1.0,0.853,0.503	1.0,1.0,1.0	-0.215
ENSMUSG00000048200	Cracr2b	chr7	+	141465518	141465685	141465263	141465356	141466045	141466613	61,51,49	7,3,6	36,66,56	9,20,18	292	125	0.0144931169641	0.789,0.879,0.778	0.631,0.586,0.571	0.219
ENSMUSG00000065952	C330021F23Rik	chr8	+	3573120	3573221	3567994	3568096	3577840	3578597	170,189,207	39,28,52	168,310,233	20,30,25	226	125	0.0145383438802	0.707,0.789,0.688	0.823,0.851,0.838	-0.109
ENSMUSG00000026110	Mgat4a	chr1	-	37464420	37464534	37462891	37462967	37490259	37490393	33,30,24	0,0,2	30,70,60	4,6,6	239	125	0.0145383438802	1.0,1.0,0.863	0.797,0.859,0.839	0.123
ENSMUSG00000082286	Pisd-ps1	chr11	+	3127478	3127644	3125903	3126058	3128928	3129396	48,54,56	2,2,5	56,32,57	0,0,0	291	125	0.0145383438802	0.912,0.921,0.828	1.0,1.0,1.0	-0.113
ENSMUSG00000060176	Kif27	chr13	-	58323827	58324033	58320118	58320316	58325942	58326098	16,26,28	0,0,2	24,24,20	3,5,2	331	125	0.0148458730885	1.0,1.0,0.841	0.751,0.644,0.791	0.218
ENSMUSG00000030304	Ergic2	chr6	-	148190918	148191023	148189499	148189584	148195194	148195290	11,7,3	1,4,4	8,7,13	0,1,1	230	125	0.014950141619	0.857,0.487,0.29	1.0,0.792,0.876	-0.345
ENSMUSG00000052087	Rgs14	chr13	+	55382844	55382921	55380899	55381103	55383117	55383244	15,15,20	0,0,0	46,43,34	2,0,8	202	125	0.0149517496619	1.0,1.0,1.0	0.934,1.0,0.725	0.114
ENSMUSG00000037876	Jmjd1c	chr10	+	67216982	67217107	67215269	67215375	67218116	67218181	31,40,53	12,18,18	48,35,67	3,2,14	250	125	0.015041119561	0.564,0.526,0.596	0.889,0.897,0.705	-0.268
ENSMUSG00000020882	Cacnb1	chr11	-	98010626	98010646	98010295	98010376	98011865	98011942	5,8,8	10,5,10	0,3,1	11,11,6	145	125	0.0150542706987	0.301,0.58,0.408	0.0,0.19,0.126	0.324
ENSMUSG00000050908	Tvp23a	chr16	-	10446929	10447009	10428658	10428803	10447224	10447327	29,29,30	0,0,1	9,26,29	4,2,2	205	125	0.0151063101132	1.0,1.0,0.948	0.578,0.888,0.898	0.195
ENSMUSG00000030067	Foxp1	chr6	-	99520596	99520732	99435235	99435345	99522547	99522721	19,9,16	0,2,5	7,6,6	0,0,1	261	125	0.0151491491798	1.0,0.683,0.605	1.0,1.0,0.742	-0.151
ENSMUSG00000051674	Dcun1d4	chr5	+	73502631	73502768	73492846	73493076	73510885	73510956	3,8,4	10,8,12	28,47,29	17,25,4	262	125	0.0154999695323	0.125,0.323,0.137	0.44,0.473,0.776	-0.368
ENSMUSG00000031012	Cask	chrX	-	13550946	13550982	13549164	13549361	13552372	13552441	138,258,243	183,244,224	57,80,76	93,131,143	161	125	0.0155752479594	0.369,0.451,0.457	0.322,0.322,0.292	0.114
ENSMUSG00000005087	Cd44	chr2	-	102839357	102839477	102837812	102837938	102853014	102853236	14,11,19	19,30,20	28,35,40	14,25,12	245	125	0.0160095943682	0.273,0.158,0.326	0.505,0.417,0.63	-0.265
ENSMUSG00000038696	Mapkap1	chr2	+	34432002	34432330	34406770	34406848	34444257	34444406	5,15,11	0,4,2	5,2,7	1,0,0	453	125	0.0161556674981	1.0,0.509,0.603	0.58,1.0,1.0	-0.156
ENSMUSG00000074698	Csnk2a1	chr2	+	152276946	152277033	152275397	152275546	152278968	152281852	18,48,52	1,3,0	41,70,24	7,5,9	212	125	0.0161941818177	0.914,0.904,1.0	0.775,0.892,0.611	0.18
ENSMUSG00000029470	P2rx4	chr5	+	122724593	122724674	122719129	122719226	122724989	122725131	12,18,16	2,2,4	12,11,13	0,1,0	206	125	0.0164029992267	0.785,0.845,0.708	1.0,0.87,1.0	-0.177
ENSMUSG00000027692	Tnik	chr3	+	28625198	28625222	28623010	28623108	28630430	28630615	9,22,12	16,20,3	18,19,8	56,68,67	149	125	0.0164029992267	0.321,0.48,0.77	0.212,0.19,0.091	0.359
ENSMUSG00000066036	Ubr4	chr4	+	139441191	139441296	139440644	139440822	139442685	139442823	202,224,201	15,12,23	160,252,174	26,45,25	230	125	0.0166457959138	0.88,0.91,0.826	0.77,0.753,0.791	0.101
ENSMUSG00000038347	Tcte2	chr17	-	13727921	13728022	13716435	13717633	13761285	13761825	10,13,21	0,1,0	14,23,23	2,0,6	226	125	0.0169492864531	1.0,0.878,1.0	0.795,1.0,0.68	0.134
ENSMUSG00000044348	Slc25a53	chrX	-	137032350	137032500	137016248	137016339	137038165	137038272	8,5,12	2,4,0	5,9,9	0,0,0	275	125	0.0172022997034	0.645,0.362,1.0	1.0,1.0,1.0	-0.331
ENSMUSG00000078247	Airn	chr17	+	12779289	12779512	12741384	12741424	12814495	12814717	5,5,12	7,16,12	3,4,3	19,17,40	348	125	0.0172022997034	0.204,0.101,0.264	0.054,0.078,0.026	0.137
ENSMUSG00000042138	Msantd2	chr9	+	37513613	37513703	37489818	37489833	37517372	37517472	13,13,20	83,70,84	23,22,20	29,50,57	215	125	0.0173815727996	0.083,0.097,0.122	0.316,0.204,0.169	-0.129
ENSMUSG00000035401	Emsy	chr7	-	98593330	98593810	98587136	98590884	98594751	98595312	221,330,342	25,56,30	200,223,262	62,54,52	605	125	0.0174366294593	0.646,0.549,0.702	0.4,0.46,0.51	0.176
ENSMUSG00000022364	Tbc1d31	chr15	+	57919930	57920046	57915969	57916116	57922956	57923135	102,171,104	3,6,7	96,146,138	5,25,19	241	125	0.0175441623345	0.946,0.937,0.885	0.909,0.752,0.79	0.106
ENSMUSG00000017664	Slc35c2	chr2	-	165280785	165280891	165278353	165278416	165281307	165281380	6,4,6	2,0,5	2,3,2	1,0,0	231	125	0.0176591702996	0.619,1.0,0.394	0.52,1.0,1.0	-0.169
ENSMUSG00000028284	Map3k7	chr4	+	31994873	31994954	31992386	31992516	32002088	32002153	414,420,475	116,121,135	251,361,368	158,161,138	206	125	0.017674031916	0.684,0.678,0.681	0.491,0.576,0.618	0.119
ENSMUSG00000034940	Synrg	chr11	+	83986813	83986851	83985248	83985551	83987912	83987990	3,4,13	1,8,0	3,3,8	0,0,0	163	125	0.0182821064434	0.697,0.277,1.0	1.0,1.0,1.0	-0.342
ENSMUSG00000063889	Crem	chr18	-	3299161	3299308	3295321	3295416	3309645	3309900	23,14,21	0,1,9	6,26,23	0,0,1	272	125	0.0183422440011	1.0,0.865,0.517	1.0,1.0,0.914	-0.177
ENSMUSG00000074452	Pate2	chr9	+	35574229	35574387	35570283	35570530	35607594	35607719	5,18,7	2,0,4	3,13,4	0,0,0	283	125	0.0183487758144	0.525,1.0,0.436	1.0,1.0,1.0	-0.346
ENSMUSG00000073557	Ppp1r12b	chr1	-	134902377	134902508	134896342	134896461	134955491	134955928	20,18,37	1,0,0	8,22,19	2,1,4	256	125	0.0187795990325	0.907,1.0,1.0	0.661,0.915,0.699	0.211
ENSMUSG00000036246	Gmip	chr8	+	69809773	69809858	69808689	69808820	69810629	69810717	28,24,27	3,1,4	8,5,14	0,0,0	210	125	0.0188927160961	0.847,0.935,0.801	1.0,1.0,1.0	-0.139
ENSMUSG00000047642	D930020B18Rik	chr10	+	121671708	121671853	121669156	121669230	121677249	121677356	60,64,56	1,4,5	6,6,8	0,0,0	270	125	0.0189440479679	0.965,0.881,0.838	1.0,1.0,1.0	-0.105
ENSMUSG00000087578	Ccdc142os	chr6	-	83107742	83107914	83106866	83107190	83108883	83108987	12,22,13	4,3,5	13,9,14	0,2,0	297	125	0.0190512482229	0.558,0.755,0.523	1.0,0.654,1.0	-0.273
ENSMUSG00000041229	Phf8	chrX	+	151572365	151572668	151570341	151570431	151573412	151573516	130,147,156	35,38,45	100,113,106	61,52,45	428	125	0.0192426190755	0.52,0.53,0.503	0.324,0.388,0.408	0.144
ENSMUSG00000062232	Rapgef2	chr3	-	79082623	79082647	79081061	79081285	79083198	79083322	61,73,48	3,1,5	40,67,37	7,12,7	149	125	0.019265855216	0.945,0.984,0.89	0.827,0.824,0.816	0.117
ENSMUSG00000025529	Zfp711	chrX	+	112614892	112615435	112604273	112604372	112623951	112624107	99,109,120	3,6,0	73,110,107	0,1,0	668	125	0.0195986476882	0.861,0.773,1.0	1.0,0.954,1.0	-0.107
ENSMUSG00000090626	Tex9	chr9	-	72482446	72482523	72480596	72480775	72484068	72484114	121,190,183	13,14,10	105,158,163	23,17,33	202	125	0.0196603517819	0.852,0.894,0.919	0.739,0.852,0.753	0.107
ENSMUSG00000029004	Kmt2e	chr5	+	23495985	23496240	23493198	23493507	23496403	23496548	389,586,497	32,48,39	256,514,588	40,68,77	380	125	0.0199596801873	0.8,0.801,0.807	0.678,0.713,0.715	0.101
ENSMUSG00000005087	Cd44	chr2	-	102845284	102845410	102842835	102842949	102853014	102853236	0,0,0	4,7,3	8,1,2	5,29,10	251	125	0.0199789658887	0.0,0.0,0.0	0.443,0.017,0.091	-0.184
ENSMUSG00000015377	Dennd6b	chr15	-	89189436	89189517	89188773	89188879	89190240	89190353	130,179,143	3,10,4	94,97,107	6,24,8	206	125	0.0200738436427	0.963,0.916,0.956	0.905,0.71,0.89	0.11
ENSMUSG00000028284	Map3k7	chr4	+	31994873	31995010	31992472	31992516	32002088	32002153	244,243,260	116,121,135	147,211,209	158,161,138	262	125	0.0202500342133	0.501,0.489,0.479	0.307,0.385,0.419	0.119
ENSMUSG00000035401	Emsy	chr7	-	98593330	98593666	98588935	98590884	98594751	98595312	156,233,230	25,56,30	136,154,186	62,54,52	461	125	0.0205545803744	0.629,0.53,0.675	0.373,0.436,0.492	0.178
ENSMUSG00000057182	Scn3a	chr2	-	65508461	65508662	65507146	65507279	65514471	65514762	10,13,1	0,0,0	1,21,12	0,3,3	326	125	0.0206566517756	1.0,1.0,1.0	1.0,0.729,0.605	0.222
ENSMUSG00000027288	Zfp106	chr2	-	120533510	120535679	120531594	120532222	120555230	120555315	213,307,226	1,0,0	148,207,224	1,7,0	2294	125	0.0207631731784	0.921,1.0,1.0	0.89,0.617,1.0	0.138
ENSMUSG00000097767	Miat	chr5	-	112224207	112224356	112221857	112221874	112228054	112228178	101,146,101	3,7,8	3,2,1	0,0,0	274	125	0.0208312923331	0.939,0.905,0.852	1.0,1.0,1.0	-0.101
ENSMUSG00000056938	Acbd4	chr11	+	103103899	103104020	103103525	103103644	103104092	103104172	27,26,20	13,18,17	57,59,46	9,18,11	246	125	0.0208856415347	0.513,0.423,0.374	0.763,0.625,0.68	-0.253
ENSMUSG00000031433	Rbm41	chrX	-	139968195	139968599	139954906	139955054	139993297	139993502	85,131,96	2,1,2	90,166,158	7,14,5	529	125	0.0212689226506	0.909,0.969,0.919	0.752,0.737,0.882	0.142
ENSMUSG00000084843	B230312C02Rik	chr2	-	180382629	180383052	180382106	180382266	180383277	180383379	3,0,2	2,2,0	6,1,8	0,0,2	548	125	0.0213980509319	0.255,0.0,1.0	1.0,1.0,0.477	-0.407
ENSMUSG00000025871	4833439L19Rik	chr13	-	54564509	54564621	54556586	54556651	54565181	54565330	291,348,350	93,98,93	268,282,280	43,61,43	237	125	0.0217023530867	0.623,0.652,0.665	0.767,0.709,0.774	-0.103
ENSMUSG00000038005	Hpf1	chr8	+	60900083	60900234	60893700	60893860	60905547	60905720	2,3,3	3,1,1	8,7,10	0,0,2	276	125	0.0217694774385	0.232,0.576,0.576	1.0,1.0,0.694	-0.437
ENSMUSG00000013701	Timm23	chr14	-	32189143	32189254	32180290	32180670	32191341	32191400	5,4,5	0,2,4	3,13,8	0,0,1	236	125	0.0220319553266	1.0,0.514,0.398	1.0,1.0,0.809	-0.299
ENSMUSG00000029735	Tpk1	chr6	-	43611313	43611385	43559942	43560012	43665759	43665881	42,61,49	2,11,4	43,58,69	0,2,2	197	125	0.0220892929821	0.93,0.779,0.886	1.0,0.948,0.956	-0.103
ENSMUSG00000051037	Zfp455	chr13	+	67198532	67198659	67194505	67194594	67199148	67199244	17,23,10	4,3,2	24,13,25	0,2,0	252	125	0.0222642917882	0.678,0.792,0.713	1.0,0.763,1.0	-0.193
ENSMUSG00000006344	Ggt5	chr10	+	75609198	75609392	75608750	75608887	75609844	75609951	11,4,2	0,0,1	25,20,8	0,6,8	319	125	0.0226350848081	1.0,1.0,0.439	1.0,0.566,0.282	0.197
ENSMUSG00000028687	Mutyh	chr4	+	116815961	116816035	116815798	116815838	116816312	116816354	85,97,119	13,14,28	109,117,113	8,9,8	199	125	0.0227028968835	0.804,0.813,0.727	0.895,0.891,0.899	-0.114
ENSMUSG00000014158	Trpv4	chr5	-	114630743	114630902	114630421	114630514	114633134	114633314	14,16,11	0,0,0	18,34,15	0,4,3	284	125	0.0227028968835	1.0,1.0,1.0	1.0,0.789,0.688	0.174
ENSMUSG00000025871	4833439L19Rik	chr13	-	54564514	54564621	54556526	54556651	54565181	54565435	289,345,353	93,98,93	266,283,277	43,61,43	232	125	0.022732264677	0.626,0.655,0.672	0.769,0.714,0.776	-0.102
ENSMUSG00000028613	Lrp8	chr4	+	107848280	107848403	107847440	107847566	107851307	107851362	22,23,21	18,17,26	18,16,12	6,1,3	248	125	0.0227400984657	0.381,0.405,0.289	0.602,0.89,0.668	-0.362
ENSMUSG00000049411	Tmem241	chr18	-	12113394	12113472	12104098	12104180	12118403	12118450	16,36,27	2,0,8	12,13,18	0,0,1	203	125	0.0229021556786	0.831,1.0,0.675	1.0,1.0,0.917	-0.137
ENSMUSG00000034940	Synrg	chr11	+	83985248	83985551	83982195	83982307	83987912	83987990	66,78,89	45,63,74	70,80,53	15,14,29	428	125	0.0230536707053	0.3,0.266,0.26	0.577,0.625,0.348	-0.241
ENSMUSG00000030322	Mbd4	chr6	-	115845542	115845617	115845313	115845448	115848905	115849732	121,214,201	25,36,15	144,186,226	3,17,14	200	125	0.0232822393636	0.752,0.788,0.893	0.968,0.872,0.91	-0.106
ENSMUSG00000037386	Rims2	chr15	+	39274975	39275008	39198331	39198538	39275413	39275500	5,4,0	0,3,3	15,9,9	0,1,0	158	125	0.0232822393636	1.0,0.513,0.0	1.0,0.877,1.0	-0.455
ENSMUSG00000025735	Rhbdl1	chr17	-	25836410	25836572	25835968	25836193	25836987	25837295	19,14,19	2,2,2	22,12,12	0,0,0	287	125	0.0236361371356	0.805,0.753,0.805	1.0,1.0,1.0	-0.212
ENSMUSG00000038623	Tm6sf1	chr7	+	81868640	81868744	81865246	81865344	81870696	81870779	16,21,11	0,0,0	7,11,6	4,0,2	229	125	0.0236389394679	1.0,1.0,1.0	0.489,1.0,0.621	0.297
ENSMUSG00000044807	Zfp354c	chr11	-	50817288	50817359	50817192	50817211	50817792	50817935	4,4,3	0,5,0	0,3,2	5,7,4	196	125	0.0238488099015	1.0,0.338,1.0	0.0,0.215,0.242	0.627
ENSMUSG00000052512	Nav2	chr7	+	49554214	49554259	49552839	49552905	49556909	49557070	8,9,17	13,19,11	26,22,29	6,11,8	170	125	0.0239826365297	0.312,0.258,0.532	0.761,0.595,0.727	-0.327
ENSMUSG00000025871	4833439L19Rik	chr13	-	54559197	54559324	54556193	54556651	54565181	54565291	281,487,397	93,98,93	226,493,302	43,61,43	252	125	0.0240699226284	0.6,0.711,0.679	0.723,0.8,0.777	-0.103
ENSMUSG00000002279	Lmf1	chr17	+	25588675	25588686	25585542	25585852	25612295	25612444	47,34,32	2,7,5	34,31,41	11,11,19	136	125	0.0240699226284	0.956,0.817,0.855	0.74,0.721,0.665	0.167
ENSMUSG00000022771	Ppil2	chr16	-	17092684	17092791	17091855	17091889	17094882	17095043	9,14,1	1,0,0	1,3,7	1,3,1	232	125	0.0243295765135	0.829,1.0,1.0	0.35,0.35,0.79	0.446
ENSMUSG00000032850	Rnft2	chr5	-	118237126	118237596	118234140	118234217	118242457	118242516	26,48,38	0,8,3	25,53,42	0,0,2	595	125	0.0248722261294	1.0,0.558,0.727	1.0,1.0,0.815	-0.177
ENSMUSG00000031708	Tecr	chr8	-	83572840	83572946	83572397	83572455	83573870	83573922	6,9,11	0,0,0	7,3,10	0,4,2	231	125	0.0248722261294	1.0,1.0,1.0	1.0,0.289,0.73	0.327
ENSMUSG00000037363	Letm2	chr8	-	25579719	25579794	25578489	25578804	25580315	25580408	31,44,32	0,1,0	21,48,39	2,3,4	200	125	0.0248722261294	1.0,0.965,1.0	0.868,0.909,0.859	0.11
ENSMUSG00000037697	Ddhd1	chr14	-	45622840	45622893	45620711	45620840	45628853	45628874	14,14,22	2,8,0	6,4,14	0,0,1	178	125	0.0255097174492	0.831,0.551,1.0	1.0,1.0,0.908	-0.175
ENSMUSG00000054099	Slc25a40	chr5	+	8449612	8449694	8447297	8447407	8452745	8452826	27,32,23	0,1,8	12,51,57	0,1,0	207	125	0.0259165609196	1.0,0.951,0.635	1.0,0.969,1.0	-0.128
ENSMUSG00000047045	Tmem164	chrX	+	142682290	142682949	142681417	142681556	142805989	142806068	83,54,59	0,0,2	60,85,52	4,1,4	784	125	0.0263357059002	1.0,1.0,0.825	0.705,0.931,0.675	0.171
ENSMUSG00000037697	Ddhd1	chr14	-	45622840	45622942	45620711	45620840	45628853	45628874	25,20,26	2,8,0	7,6,20	0,0,1	227	125	0.0268562822999	0.873,0.579,1.0	1.0,1.0,0.917	-0.155
ENSMUSG00000020385	Clk4	chr11	+	51268164	51268231	51267170	51267331	51268768	51268846	9,21,9	0,1,0	32,31,12	0,7,2	192	125	0.0268735564419	1.0,0.932,1.0	1.0,0.742,0.796	0.131
ENSMUSG00000027291	Vps39	chr2	-	120346856	120346889	120346327	120346392	120350163	120350229	11,11,16	73,112,101	17,19,30	44,89,88	158	125	0.0268735564419	0.107,0.072,0.111	0.234,0.144,0.212	-0.1
ENSMUSG00000004947	Dtx2	chr5	+	136026469	136026607	136021754	136021858	136028498	136028572	136,145,143	100,115,123	191,170,161	72,95,85	263	125	0.0269088712273	0.393,0.375,0.356	0.558,0.46,0.474	-0.123
ENSMUSG00000049411	Tmem241	chr18	-	12105853	12106003	12104098	12104180	12113394	12113472	8,2,2	10,18,20	10,13,4	7,11,5	275	125	0.0269141677904	0.267,0.048,0.043	0.394,0.349,0.267	-0.217
ENSMUSG00000048677	Tpcn2	chr7	-	145255450	145255533	145254057	145254698	145256729	145256811	28,29,22	1,0,0	23,34,46	5,0,4	208	125	0.02692699435	0.944,1.0,1.0	0.734,1.0,0.874	0.112
ENSMUSG00000025892	Gria4	chr9	-	4795186	4795363	4793809	4793968	4795844	4796142	17,44,28	2,3,2	13,6,33	0,0,0	302	125	0.0272016178426	0.779,0.859,0.853	1.0,1.0,1.0	-0.17
ENSMUSG00000024206	Rfx2	chr17	-	56808233	56808325	56805357	56805447	56830882	56831008	16,38,31	1,7,8	17,28,26	0,1,2	217	125	0.0273256701602	0.902,0.758,0.691	1.0,0.942,0.882	-0.158
ENSMUSG00000060791	Gmfg	chr7	+	28441433	28441530	28437446	28437574	28441668	28441718	18,46,43	1,5,1	4,9,15	3,2,7	222	125	0.0275663919184	0.91,0.838,0.96	0.429,0.717,0.547	0.338
ENSMUSG00000029868	Trpv6	chr6	-	41624194	41624360	41623792	41623859	41624581	41624658	5,9,6	1,1,0	9,13,7	2,2,10	291	125	0.0275773409752	0.682,0.794,1.0	0.659,0.736,0.231	0.283
ENSMUSG00000010025	Aldh3a2	chr11	-	61266853	61267014	61265223	61265295	61267238	61267441	66,52,67	1,4,4	33,46,41	0,0,0	286	125	0.0279205574174	0.966,0.85,0.88	1.0,1.0,1.0	-0.101
ENSMUSG00000028312	Smc2	chr4	+	52440200	52440423	52439242	52439334	52447712	52447751	60,65,77	0,0,0	39,71,58	1,2,5	348	125	0.0281659637252	1.0,1.0,1.0	0.933,0.927,0.806	0.111
ENSMUSG00000029660	Tex26	chr5	+	149456817	149456962	149453293	149453459	149460820	149460997	32,38,30	1,0,0	43,56,34	3,4,2	270	125	0.0282339127862	0.937,1.0,1.0	0.869,0.866,0.887	0.105
ENSMUSG00000030849	Fgfr2	chr7	-	130198418	130198563	130196171	130196374	130200982	130201173	28,46,19	0,1,4	10,39,11	8,3,13	270	125	0.0285208653399	1.0,0.955,0.687	0.367,0.858,0.281	0.379
ENSMUSG00000028689	Ccdc163	chr4	+	116709242	116709273	116708942	116709094	116709437	116709619	11,11,14	5,14,12	12,18,12	3,3,2	156	125	0.0285762854018	0.638,0.386,0.483	0.762,0.828,0.828	-0.304
ENSMUSG00000039844	Rapgef1	chr2	+	29710155	29710308	29707197	29707400	29719592	29719850	35,32,31	3,17,10	2,9,5	11,6,7	278	125	0.0285762854018	0.84,0.458,0.582	0.076,0.403,0.243	0.386
ENSMUSG00000038500	Prr3	chr17	-	35978710	35978781	35978163	35978443	35979126	35979255	53,72,68	51,68,62	78,94,77	45,19,38	196	125	0.0289209685254	0.399,0.403,0.412	0.525,0.759,0.564	-0.211
ENSMUSG00000026927	Sdccag3	chr2	-	26385497	26385609	26384681	26384821	26386903	26387311	22,33,38	0,1,2	27,27,20	6,2,4	237	125	0.0289512248363	1.0,0.946,0.909	0.704,0.877,0.725	0.183
ENSMUSG00000029470	P2rx4	chr5	+	122727398	122727464	122727197	122727291	122727744	122727840	11,18,3	0,0,0	11,6,11	0,8,1	191	125	0.0289927658392	1.0,1.0,1.0	1.0,0.329,0.878	0.264
ENSMUSG00000048756	Foxo3	chr10	-	42196465	42197901	42181840	42186295	42274815	42275545	237,239,257	2,6,0	156,212,149	0,0,0	1561	125	0.0290029421517	0.905,0.761,1.0	1.0,1.0,1.0	-0.111
ENSMUSG00000092060	Bend4	chr5	-	67400060	67400301	67392147	67398450	67405430	67405519	54,81,51	0,1,0	58,79,67	7,0,2	366	125	0.0293336002608	1.0,0.965,1.0	0.739,1.0,0.92	0.102
ENSMUSG00000022763	Aifm3	chr16	+	17491292	17491483	17489662	17489891	17491920	17492103	34,25,28	2,3,2	5,5,7	0,0,0	316	125	0.029686600721	0.871,0.767,0.847	1.0,1.0,1.0	-0.172
ENSMUSG00000030683	Sez6l2	chr7	+	126967706	126967745	126967013	126967205	126967926	126968044	14,9,10	7,1,2	3,2,2	0,0,1	164	125	0.0300548229282	0.604,0.873,0.792	1.0,1.0,0.604	-0.112
ENSMUSG00000054752	Fsd1l	chr4	+	53655740	53655763	53649791	53649893	53659512	53659678	48,82,58	5,14,3	26,33,18	9,9,11	148	125	0.0305282902231	0.89,0.832,0.942	0.709,0.756,0.58	0.206
ENSMUSG00000028995	Fam126a	chr5	-	23966133	23966431	23964480	23965358	23979487	23979647	221,319,279	90,113,124	57,116,96	15,20,22	423	125	0.0305282902231	0.421,0.455,0.399	0.529,0.632,0.563	-0.15
ENSMUSG00000020715	Ern1	chr11	-	106437089	106437123	106434914	106434987	106458907	106459028	24,46,52	2,0,2	39,49,35	6,6,5	159	125	0.0306497426977	0.904,1.0,0.953	0.836,0.865,0.846	0.103
ENSMUSG00000036908	Unc93b1	chr19	+	3941519	3941681	3936268	3936422	3941884	3942017	25,19,37	1,2,4	7,9,5	0,0,0	287	125	0.0307788434999	0.916,0.805,0.801	1.0,1.0,1.0	-0.159
ENSMUSG00000038248	Sobp	chr10	-	43020981	43022918	43002499	43004414	43074592	43074688	192,286,291	5,10,0	23,36,26	0,1,0	2062	125	0.030892565149	0.7,0.634,1.0	1.0,0.686,1.0	-0.117
ENSMUSG00000030990	Pgap2	chr7	+	102223378	102223490	102210534	102210591	102236093	102236346	27,36,21	0,0,2	24,30,16	3,2,4	237	125	0.0311213724893	1.0,1.0,0.847	0.808,0.888,0.678	0.158
ENSMUSG00000061175	Fnip2	chr3	-	79515102	79515249	79512497	79512598	79518064	79518191	56,90,79	4,20,6	39,103,89	0,3,5	272	125	0.0314441786638	0.865,0.674,0.858	1.0,0.94,0.891	-0.145
ENSMUSG00000031256	Cstf2	chrX	+	134072677	134072764	134072414	134072474	134073213	134073277	6,5,5	7,10,8	0,2,1	10,4,7	212	125	0.0314910118059	0.336,0.228,0.269	0.0,0.228,0.078	0.176
ENSMUSG00000022996	Wnt10b	chr15	-	98776517	98776780	98774123	98774497	98776889	98777003	45,33,30	3,0,0	62,56,36	5,7,4	388	125	0.0314910118059	0.829,1.0,1.0	0.8,0.72,0.744	0.188
ENSMUSG00000030213	Atf7ip	chr6	+	136559763	136561439	136518801	136518963	136563759	136563769	392,437,431	1,2,0	270,435,479	3,4,6	1801	125	0.0318609281603	0.965,0.938,1.0	0.862,0.883,0.847	0.104
ENSMUSG00000048445	Ccdc57	chr11	-	120882676	120882758	120881814	120881915	120885232	120885385	0,0,0	10,22,24	8,0,1	15,26,5	207	125	0.0319897933748	0.0,0.0,0.0	0.244,0.0,0.108	-0.117
ENSMUSG00000006476	Nsmf	chr2	+	25058252	25058321	25057964	25057970	25059020	25059073	82,90,72	8,11,16	41,72,66	0,7,1	194	125	0.0322111646283	0.868,0.841,0.744	1.0,0.869,0.977	-0.131
ENSMUSG00000034173	Zbed5	chr5	+	129899002	129899093	129895777	129895852	129899182	129899432	0,2,0	8,6,18	3,6,0	4,12,5	216	125	0.0327917275046	0.0,0.162,0.0	0.303,0.224,0.0	-0.122
ENSMUSG00000073164	2410018L13Rik	chr12	-	22983060	22983185	22982385	22982546	22992787	22992848	9,1,2	2,5,9	9,12,12	2,0,3	250	125	0.033371316154	0.692,0.091,0.1	0.692,1.0,0.667	-0.492
ENSMUSG00000074513	Arfip1	chr3	-	84519481	84519703	84497735	84497891	84534586	84534695	1,0,12	3,2,2	2,4,10	2,0,0	347	125	0.0337324610401	0.107,0.0,0.684	0.265,1.0,1.0	-0.491
ENSMUSG00000098900	Gm18190	chr7	-	7267476	7267641	7267253	7267305	7267779	7267918	0,2,1	1,2,1	6,2,9	1,2,0	290	125	0.033877361687	0.0,0.301,0.301	0.721,0.301,1.0	-0.473
ENSMUSG00000025036	Sfxn2	chr19	+	46585704	46585803	46582806	46582977	46587934	46588010	108,125,101	6,16,18	182,204,151	12,7,5	224	125	0.033877361687	0.909,0.813,0.758	0.894,0.942,0.944	-0.1
ENSMUSG00000074284	Gm10658	chr9	-	57057268	57057801	57056629	57057138	57071608	57071807	39,32,34	0,0,1	17,31,26	4,2,0	658	125	0.0345823920773	1.0,1.0,0.866	0.447,0.746,1.0	0.224
ENSMUSG00000026207	Speg	chr1	+	75384033	75384068	75383136	75383179	75384655	75384745	1,1,3	6,6,6	14,4,4	1,0,11	160	125	0.0349978514367	0.115,0.115,0.281	0.916,1.0,0.221	-0.542
ENSMUSG00000052539	Magi3	chr3	-	104016601	104016692	104013258	104016068	104017500	104017639	109,149,143	46,92,61	49,84,71	39,76,61	216	125	0.0351332465072	0.578,0.484,0.576	0.421,0.39,0.402	0.142
ENSMUSG00000003119	Cdk12	chr11	+	98249709	98250100	98245216	98245669	98263469	98263570	163,262,250	21,26,38	198,319,246	15,22,11	516	125	0.03522340316	0.653,0.709,0.614	0.762,0.778,0.844	-0.136
ENSMUSG00000055320	Tead1	chr7	+	112842039	112842102	112841887	112841950	112856052	112856064	8,2,1	0,0,1	9,18,6	4,2,3	188	125	0.0353662776597	1.0,1.0,0.399	0.599,0.857,0.571	0.124
ENSMUSG00000032175	Tyk2	chr9	-	21124410	21124558	21121391	21121758	21124863	21124981	82,78,65	12,10,11	59,39,71	4,1,3	273	125	0.0354642936894	0.758,0.781,0.73	0.871,0.947,0.916	-0.155
ENSMUSG00000028041	Adam15	chr3	-	89340400	89340472	89340054	89340179	89341507	89341577	27,24,24	14,18,23	21,30,21	31,65,32	197	125	0.0356761267083	0.55,0.458,0.398	0.301,0.227,0.294	0.195
ENSMUSG00000035778	Ggta1	chr2	-	35423231	35423411	35413325	35413427	35432513	35432632	1,3,0	1,2,1	5,4,12	3,0,0	305	125	0.0356883764134	0.291,0.381,0.0	0.406,1.0,1.0	-0.578
ENSMUSG00000032850	Rnft2	chr5	-	118237126	118237599	118234140	118234217	118242457	118242516	30,48,34	0,8,3	24,36,38	0,0,2	598	125	0.0358567365295	1.0,0.556,0.703	1.0,1.0,0.799	-0.18
ENSMUSG00000024381	Bin1	chr18	+	32426223	32426352	32424819	32424967	32431982	32432093	221,290,319	75,84,97	157,237,182	88,114,75	254	125	0.0358567365295	0.592,0.629,0.618	0.468,0.506,0.544	0.107
ENSMUSG00000047221	Fam185a	chr5	+	21447315	21447357	21433690	21433783	21455781	21455877	24,31,31	2,9,14	21,47,39	1,3,3	167	125	0.0359969694819	0.9,0.721,0.624	0.94,0.921,0.907	-0.174
ENSMUSG00000051323	Pcdh19	chrX	-	133682091	133682232	133681080	133681408	133685117	133688987	55,80,61	69,106,94	0,2,3	1,0,0	266	125	0.036136130489	0.273,0.262,0.234	0.0,1.0,1.0	-0.41
ENSMUSG00000040146	Rgl3	chr9	-	21988045	21988275	21987850	21987904	21988848	21988959	63,60,52	5,2,1	45,27,25	0,0,0	355	125	0.0366465540768	0.816,0.914,0.948	1.0,1.0,1.0	-0.107
ENSMUSG00000038155	Gstp2	chr19	-	4040981	4041085	4040707	4040815	4041397	4041485	26,17,39	0,0,1	22,15,21	0,4,3	229	125	0.0367792809899	1.0,1.0,0.955	1.0,0.672,0.793	0.163
ENSMUSG00000021614	Vcan	chr13	-	89702917	89705797	89685078	89685192	89712204	89712498	102,135,144	4,5,8	164,217,183	21,21,23	3005	125	0.0368404429098	0.515,0.529,0.428	0.245,0.301,0.249	0.226
ENSMUSG00000026207	Speg	chr1	+	75384827	75385164	75384655	75384745	75387797	75389104	41,42,48	4,0,5	44,50,40	0,2,0	462	125	0.0371060824045	0.735,1.0,0.722	1.0,0.871,1.0	-0.138
ENSMUSG00000087368	BC065397	chrX	+	136743542	136743672	136743402	136743460	136744492	136744587	1,2,0	5,6,3	6,5,9	4,10,9	255	125	0.0382194150724	0.089,0.14,0.0	0.424,0.197,0.329	-0.24
ENSMUSG00000031075	Ano1	chr7	-	144648574	144648640	144648023	144648079	144650502	144650554	33,48,44	53,71,91	18,16,18	6,13,13	191	125	0.0382671413952	0.29,0.307,0.24	0.663,0.446,0.475	-0.249
ENSMUSG00000061306	Slc38a10	chr11	-	120138985	120139129	120134779	120134882	120150979	120151312	1,0,4	5,2,1	8,1,6	2,0,1	269	125	0.0383779040574	0.085,0.0,0.65	0.65,1.0,0.736	-0.55
ENSMUSG00000046311	Zfp62	chr11	+	49204450	49204475	49203733	49204210	49212694	49212776	1,3,2	4,11,5	0,0,0	2,2,6	150	125	0.0384558580733	0.172,0.185,0.25	0.0,0.0,0.0	0.202
ENSMUSG00000024581	Napg	chr18	+	62980465	62980533	62977900	62978024	62986178	62986288	23,28,27	3,7,0	11,25,38	0,0,2	193	125	0.0393267493186	0.832,0.722,1.0	1.0,1.0,0.925	-0.124
ENSMUSG00000002326	Gmpr2	chr14	+	55677205	55677248	55676754	55676836	55677870	55678030	22,30,48	0,0,2	22,32,43	3,7,0	168	125	0.0396974374204	1.0,1.0,0.947	0.845,0.773,1.0	0.11
ENSMUSG00000029344	Tpst2	chr5	+	112307565	112308477	112303899	112303971	112309688	112309887	150,151,157	1,2,5	181,166,133	0,1,0	1037	125	0.0396974374204	0.948,0.901,0.791	1.0,0.952,1.0	-0.104
ENSMUSG00000051297	2410124H12Rik	chr16	+	92492013	92492175	92478741	92478968	92497049	92497366	4,2,4	0,0,2	1,15,6	13,2,5	287	125	0.0397442856423	1.0,1.0,0.466	0.032,0.766,0.343	0.442
ENSMUSG00000089872	Rps6kc1	chr1	-	190904942	190905118	190899450	190899571	190911555	190911738	23,20,26	0,2,0	35,43,29	0,7,5	301	125	0.039906184212	1.0,0.806,1.0	1.0,0.718,0.707	0.127
ENSMUSG00000015659	Serac1	chr17	-	6061547	6061661	6060202	6060365	6064948	6065077	55,74,53	10,7,14	73,86,63	2,0,9	239	125	0.0400951584144	0.742,0.847,0.664	0.95,1.0,0.785	-0.161
ENSMUSG00000087174	5530601H04Rik	chrX	-	105043124	105043304	105038807	105039812	105044001	105044111	71,90,93	39,47,74	60,47,41	47,65,71	305	125	0.0406188373209	0.427,0.44,0.34	0.343,0.229,0.191	0.148
ENSMUSG00000032577	Mapkapk3	chr9	-	107262422	107263764	107261877	107261957	107289119	107289396	65,69,73	0,0,0	89,116,96	1,3,2	1467	125	0.0410267684254	1.0,1.0,1.0	0.883,0.767,0.804	0.182
ENSMUSG00000029207	Apbb2	chr5	-	66543398	66543617	66492057	66492172	66618567	66618784	13,23,11	0,2,0	8,16,9	2,5,0	344	125	0.0411377202136	1.0,0.807,1.0	0.592,0.538,1.0	0.226
ENSMUSG00000021066	Atl1	chr12	+	69960547	69960562	69959040	69959472	69963227	69964085	26,41,34	13,20,10	5,4,7	9,34,4	140	125	0.0416728341428	0.641,0.647,0.752	0.332,0.095,0.61	0.334
ENSMUSG00000029217	Tec	chr5	-	72779420	72779486	72773830	72773885	72782002	72782175	10,7,15	2,0,1	14,20,20	4,6,9	191	125	0.0416728341428	0.766,1.0,0.908	0.696,0.686,0.593	0.233
ENSMUSG00000010651	Acaa1b	chr9	-	119153669	119153712	119151815	119151914	119153925	119154005	15,20,27	4,1,0	6,39,16	6,7,9	168	125	0.0419456563902	0.736,0.937,1.0	0.427,0.806,0.569	0.29
ENSMUSG00000020814	Mxra7	chr11	-	116810787	116810867	116807728	116807968	116811922	116812016	19,43,24	10,25,21	6,12,5	9,21,12	205	125	0.042775923163	0.537,0.512,0.411	0.289,0.258,0.203	0.237
ENSMUSG00000033852	Gm28042	chr2	+	120034477	120034670	120032113	120032465	120034919	120034993	33,72,76	4,2,3	89,85,84	0,2,0	318	125	0.0429541744518	0.764,0.934,0.909	1.0,0.944,1.0	-0.112
ENSMUSG00000110475	RP23-431O7.9	chr8	+	95143858	95143903	95138309	95138406	95145510	95145565	4,3,2	3,4,5	11,9,4	1,3,1	170	125	0.0438229610436	0.495,0.355,0.227	0.89,0.688,0.746	-0.416
ENSMUSG00000027750	Postn	chr3	+	54380411	54380492	54377560	54377606	54383387	54383477	16,21,21	8,6,8	42,99,110	65,88,89	206	125	0.0441631408916	0.548,0.68,0.614	0.282,0.406,0.429	0.242
ENSMUSG00000039648	Kyat1	chr2	-	30197956	30198159	30194053	30194112	30205632	30205801	17,21,30	40,52,57	43,40,33	42,58,27	328	125	0.0446232804009	0.139,0.133,0.167	0.281,0.208,0.318	-0.123
ENSMUSG00000041670	Rims1	chr1	-	22630411	22630480	22596370	22596584	22726929	22727010	7,5,8	2,1,1	0,0,4	1,1,4	194	125	0.0448090950068	0.693,0.763,0.838	0.0,0.0,0.392	0.634
ENSMUSG00000023235	Ccl25	chr8	+	4327756	4327893	4325240	4325288	4353882	4354000	18,20,17	3,0,4	21,26,13	2,0,0	262	125	0.0455399666802	0.741,1.0,0.67	0.834,1.0,1.0	-0.141
ENSMUSG00000071723	Gspt2	chrX	+	94638245	94638380	94636075	94636575	94640925	94641588	4,5,7	0,2,0	9,4,2	2,1,5	260	125	0.0460766986446	1.0,0.546,1.0	0.684,0.658,0.161	0.348
ENSMUSG00000024426	Atat1	chr17	-	35898256	35898299	35897594	35897915	35898387	35898467	121,116,120	24,31,38	117,151,178	28,11,16	168	125	0.046321989236	0.79,0.736,0.701	0.757,0.911,0.892	-0.111
ENSMUSG00000001482	Def8	chr8	+	123447316	123447363	123446097	123446184	123447787	123447912	23,34,32	49,38,29	18,10,5	32,46,37	172	125	0.0465421682405	0.254,0.394,0.445	0.29,0.136,0.089	0.193
ENSMUSG00000031932	Gpr83	chr9	+	14864771	14864897	14860209	14860920	14866848	14866982	7,10,7	1,2,2	1,1,0	1,0,3	251	125	0.0469364535604	0.777,0.713,0.635	0.332,1.0,0.0	0.264
ENSMUSG00000032652	Crebl2	chr6	+	134851079	134851224	134849102	134849300	134852277	134852314	24,18,28	1,1,9	24,21,7	2,0,0	270	125	0.0473071595352	0.917,0.893,0.59	0.847,1.0,1.0	-0.149
ENSMUSG00000073468	Sft2d1	chr17	+	8321799	8322140	8320599	8320681	8323276	8323335	10,13,8	0,0,0	2,3,4	0,2,2	466	125	0.0473071595352	1.0,1.0,1.0	1.0,0.287,0.349	0.455
ENSMUSG00000054792	Klhl18	chr9	-	110446673	110446872	110432433	110432538	110450719	110450860	27,29,41	3,2,2	26,30,36	1,0,0	324	125	0.0475559536495	0.776,0.848,0.888	0.909,1.0,1.0	-0.132
ENSMUSG00000107476	Zfp862-ps	chr6	+	48514151	48514326	48512437	48512512	48523955	48524412	25,19,43	0,0,0	27,27,31	6,1,0	300	125	0.0483482024772	1.0,1.0,1.0	0.652,0.918,1.0	0.143
ENSMUSG00000044252	Osbpl1a	chr18	-	12841183	12841346	12819532	12819661	12862106	12862423	75,94,85	20,18,11	75,137,130	7,7,13	288	125	0.0489811503001	0.619,0.694,0.77	0.823,0.895,0.813	-0.149
ENSMUSG00000028282	Casp8ap2	chr4	+	32643539	32646660	32639363	32641558	32648026	32648126	272,365,357	0,0,0	305,387,424	0,5,2	3246	125	0.0497484876787	1.0,1.0,1.0	1.0,0.749,0.891	0.12
