# Supplementary material for: An Alternative Splicing Program for Mouse Craniofacial Development
Source: Front Physiol. 2020 Sep 4;11:1099. doi: 10.3389/fphys.2020.01099 (PMC7498679; doi:10.3389/fphys.2020.01099)
Supplement: Supplementary file 12 [file Data_Sheet_1.zip › Filtered rMATS results/SE/E10.5_Mes_MXP_vs_MNP_SE_filtered_output.txt]

GeneID	geneSymbol	chr	strand	exonStart_0base	exonEnd	upstreamES	upstreamEE	downstreamES	downstreamEE	IC_SAMPLE_1	SC_SAMPLE_1	IC_SAMPLE_2	SC_SAMPLE_2	IncFormLen	SkipFormLen	FDR	IncLevel1	IncLevel2	DeltaPSI
ENSMUSG00000052374	Actn2	chr13	-	12304313	12304392	12300934	12301016	12306273	12306361	18,3,1	0,0,0	0,1,0	5,3,1	204	125	0.0	1.0,1.0,1.0	0.0,0.17,0.0	0.943
ENSMUSG00000029587	Zfp12	chr5	+	143240319	143240415	143239953	143240080	143244061	143248834	201,265,319	4,5,8	210,243,272	33,24,31	221	125	6.32956540514e-09	0.966,0.968,0.958	0.783,0.851,0.832	0.142
ENSMUSG00000022124	Fbxl3	chr14	-	103095192	103095541	103089301	103089473	103099161	103099554	28,19,1	0,0,0	11,26,18	9,10,8	474	125	2.93117514594e-08	1.0,1.0,1.0	0.244,0.407,0.372	0.659
ENSMUSG00000030881	Arfip2	chr7	-	105637939	105638040	105637120	105637278	105638208	105638327	79,251,253	0,0,6	201,226,237	20,27,14	226	125	2.93117514594e-08	1.0,1.0,0.959	0.848,0.822,0.904	0.128
ENSMUSG00000030881	Arfip2	chr7	-	105637862	105638040	105637120	105637278	105638208	105638327	103,285,285	0,0,6	221,261,280	20,27,14	303	125	2.93117514594e-08	1.0,1.0,0.951	0.82,0.8,0.892	0.146
ENSMUSG00000099913	Gm28551	chr1	-	53330211	53330408	53325506	53326457	53346579	53346761	38,9,41	0,0,0	4,15,9	6,5,3	322	125	2.93117514594e-08	1.0,1.0,1.0	0.206,0.538,0.538	0.573
ENSMUSG00000050668	Gpatch11	chr17	+	78836793	78836920	78835515	78835678	78837830	78837902	198,346,404	30,26,25	323,367,383	8,4,5	252	125	6.29197801041e-08	0.766,0.868,0.889	0.952,0.978,0.974	-0.127
ENSMUSG00000035314	Gdpd5	chr7	+	99424052	99424229	99410408	99410491	99438247	99438351	86,84,76	0,0,0	67,87,61	13,4,12	302	125	9.02513755397e-08	1.0,1.0,1.0	0.681,0.9,0.678	0.247
ENSMUSG00000037992	Rara	chr11	+	98947570	98947725	98937717	98937879	98950244	98950361	51,4,4	58,50,52	0,0,0	50,78,123	280	125	9.25462642979e-08	0.282,0.034,0.033	0.0,0.0,0.0	0.116
ENSMUSG00000048249	Crebrf	chr17	+	26742041	26743131	26739542	26739668	26757804	26757999	6,36,53	0,0,0	29,33,19	6,4,1	1215	125	1.47219998408e-07	1.0,1.0,1.0	0.332,0.459,0.662	0.516
ENSMUSG00000032228	Tcf12	chr9	-	71943953	71944018	71885182	71885288	72015637	72015711	15,2,19	0,0,0	0,6,3	2,4,4	190	125	3.51882453269e-07	1.0,1.0,1.0	0.0,0.497,0.33	0.724
ENSMUSG00000061313	Ddhd2	chr8	-	25741286	25741354	25739462	25739585	25741600	25741809	78,75,93	0,0,2	63,91,98	12,19,6	193	125	4.03902314085e-07	1.0,1.0,0.968	0.773,0.756,0.914	0.175
ENSMUSG00000044937	Ttc41	chr10	+	86744425	86744604	86736800	86736999	86750246	86750386	24,3,11	0,0,0	10,4,9	5,4,2	304	125	5.58449284371e-07	1.0,1.0,1.0	0.451,0.291,0.649	0.536
ENSMUSG00000027944	Hax1	chr3	-	89997737	89998103	89997386	89997574	89998527	89998680	122,181,339	38,8,7	308,575,295	1,1,0	491	125	6.25899136111e-07	0.45,0.852,0.925	0.987,0.993,1.0	-0.251
ENSMUSG00000004187	Kifc2	chr15	+	76661479	76661618	76661235	76661384	76661726	76661872	0,7,4	2,2,6	10,11,6	0,0,0	264	125	6.77612346349e-07	0.0,0.624,0.24	1.0,1.0,1.0	-0.712
ENSMUSG00000026723	Trdmt1	chr2	-	13533383	13533493	13525617	13525694	13544568	13544668	122,118,108	0,2,3	92,73,104	21,10,9	235	125	6.91188764349e-07	1.0,0.969,0.95	0.7,0.795,0.86	0.188
ENSMUSG00000000884	Gnb1l	chr16	+	18540971	18541097	18499045	18499140	18552366	18552582	0,0,1	7,1,13	2,11,2	1,2,1	251	125	9.03724756128e-07	0.0,0.0,0.037	0.499,0.733,0.499	-0.565
ENSMUSG00000019977	Hbs1l	chr10	+	21304529	21304643	21299177	21299243	21307584	21307779	18,19,38	6,6,12	56,106,41	2,2,1	239	125	9.03724756128e-07	0.611,0.624,0.624	0.936,0.965,0.955	-0.332
ENSMUSG00000035165	Kcne3	chr7	+	100182681	100183074	100181150	100181274	100184137	100184865	44,90,97	0,1,0	96,88,87	10,12,6	518	125	9.14288410314e-07	1.0,0.956,1.0	0.698,0.639,0.778	0.28
ENSMUSG00000028657	Ppt1	chr4	+	122853590	122853681	122848432	122848535	122854379	122854478	287,322,412	56,4,20	364,379,322	2,6,1	216	125	9.21742633075e-07	0.748,0.979,0.923	0.991,0.973,0.995	-0.103
ENSMUSG00000057551	Zfp317	chr9	+	19641963	19642103	19641065	19641254	19642597	19642724	209,301,308	4,17,11	331,224,260	44,28,39	265	125	1.01750446596e-06	0.961,0.893,0.93	0.78,0.791,0.759	0.151
ENSMUSG00000000296	Tpd52l1	chr10	-	31338184	31338245	31332379	31332969	31341139	31341178	23,6,6	0,2,0	8,4,13	7,29,18	186	125	1.01750446596e-06	1.0,0.668,1.0	0.434,0.085,0.327	0.607
ENSMUSG00000021846	Peli2	chr14	+	48168196	48168326	48120868	48121233	48240209	48240311	150,251,265	44,32,28	165,220,228	1,7,10	255	125	1.02549959165e-06	0.626,0.794,0.823	0.988,0.939,0.918	-0.201
ENSMUSG00000024163	Mapk8ip3	chr17	-	24908410	24908428	24907328	24907386	24909149	24909161	30,6,12	1,5,3	2,3,0	9,10,16	143	125	1.2722312009e-06	0.963,0.512,0.778	0.163,0.208,0.0	0.627
ENSMUSG00000029804	Herc3	chr6	+	58832401	58832536	58831502	58831932	58843603	58843728	12,13,10	0,0,0	7,16,3	4,4,3	260	125	1.74119093725e-06	1.0,1.0,1.0	0.457,0.658,0.325	0.52
ENSMUSG00000019088	Dnase1l1	chrX	-	74276645	74276734	74274367	74274468	74277038	74277342	22,10,15	0,1,5	2,3,3	9,10,5	214	125	2.89442528816e-06	1.0,0.854,0.637	0.115,0.149,0.26	0.656
ENSMUSG00000047342	Zfp286	chr11	-	62783671	62783761	62780729	62780899	62787958	62788044	66,55,68	0,0,4	42,58,41	15,8,10	215	125	3.26346042224e-06	1.0,1.0,0.908	0.619,0.808,0.704	0.259
ENSMUSG00000019817	Plagl1	chr10	+	13108822	13108908	13105854	13105893	13112518	13112550	29,16,19	16,20,22	10,31,35	109,121,136	211	125	3.36396634234e-06	0.518,0.322,0.338	0.052,0.132,0.132	0.287
ENSMUSG00000003452	Bicd1	chr6	+	149550349	149550425	149520352	149520546	149556643	149563329	11,9,2	0,1,0	2,1,3	2,6,3	201	125	3.36396634234e-06	1.0,0.848,1.0	0.383,0.094,0.383	0.663
ENSMUSG00000022361	Zhx1	chr15	-	58064054	58064180	58052223	58055082	58069318	58069429	37,103,103	33,109,95	57,34,58	102,115,153	251	125	3.591545358e-06	0.358,0.32,0.351	0.218,0.128,0.159	0.175
ENSMUSG00000033419	Snap91	chr9	-	86769458	86769561	86765932	86767336	86773518	86773623	2,8,23	0,0,0	10,1,15	5,5,3	228	125	4.12858690858e-06	1.0,1.0,1.0	0.523,0.099,0.733	0.548
ENSMUSG00000027285	Haus2	chr2	+	120613050	120613120	120612337	120612430	120617872	120617981	11,124,102	0,1,3	50,50,67	5,9,16	195	125	4.36399960575e-06	1.0,0.988,0.956	0.865,0.781,0.729	0.19
ENSMUSG00000028437	Ubap1	chr4	+	41378946	41379870	41371724	41371849	41387174	41387357	436,852,811	14,47,29	879,967,900	9,14,10	1049	125	4.55240219282e-06	0.788,0.684,0.769	0.921,0.892,0.915	-0.162
ENSMUSG00000024726	Carnmt1	chr19	+	18691416	18691595	18679103	18679267	18703360	18703464	1,20,3	0,0,0	18,8,9	6,1,8	304	125	4.78784879047e-06	1.0,1.0,1.0	0.552,0.767,0.316	0.455
ENSMUSG00000035165	Kcne3	chr7	+	100182732	100182823	100181150	100181274	100184137	100184864	103,143,112	0,1,0	151,112,126	10,12,6	216	125	4.91143632853e-06	1.0,0.988,1.0	0.897,0.844,0.924	0.108
ENSMUSG00000038485	Socs7	chr11	+	97376436	97376541	97373065	97373130	97377935	97378066	198,218,201	0,3,8	156,175,232	15,19,19	230	125	5.126800473e-06	1.0,0.975,0.932	0.85,0.833,0.869	0.118
ENSMUSG00000040594	Ranbp17	chr11	-	33500679	33500770	33493250	33493417	33504681	33504828	41,54,43	0,0,1	42,37,61	16,1,16	216	125	6.7637760522e-06	1.0,1.0,0.961	0.603,0.955,0.688	0.238
ENSMUSG00000026135	Zfp142	chr1	-	74579324	74579927	74578122	74578287	74587563	74588025	115,77,62	0,0,0	79,77,75	4,4,7	728	125	8.13954980857e-06	1.0,1.0,1.0	0.772,0.768,0.648	0.271
ENSMUSG00000035165	Kcne3	chr7	+	100182681	100182823	100181150	100181274	100184137	100184865	125,169,156	0,1,0	199,153,165	10,12,6	267	125	8.3249080724e-06	1.0,0.988,1.0	0.903,0.857,0.928	0.1
ENSMUSG00000007570	Fance	chr17	+	28323570	28323665	28322645	28322771	28326151	28326499	42,25,24	92,140,71	16,9,8	144,113,133	220	125	9.72803885622e-06	0.206,0.092,0.161	0.059,0.043,0.033	0.108
ENSMUSG00000031360	Ctps2	chrX	+	162902575	162902676	162901784	162901914	162903433	162903570	0,7,21	10,21,32	0,1,0	30,33,24	226	125	1.01284532108e-05	0.0,0.156,0.266	0.0,0.016,0.0	0.135
ENSMUSG00000048874	Phf3	chr1	-	30837104	30837266	30824209	30824519	30862986	30863256	237,228,298	0,4,9	162,222,201	13,19,17	287	125	1.03486496179e-05	1.0,0.961,0.935	0.844,0.836,0.837	0.126
ENSMUSG00000028383	Hsdl2	chr4	+	59592154	59592318	59581562	59581775	59601372	59601567	54,117,73	0,0,0	150,99,129	8,5,13	289	125	1.0764051212e-05	1.0,1.0,1.0	0.89,0.895,0.811	0.135
ENSMUSG00000032740	Ccdc88a	chr11	+	29498408	29498612	29493878	29494093	29499334	29499406	219,481,374	0,7,9	247,335,315	16,27,15	329	125	1.14430722879e-05	1.0,0.963,0.94	0.854,0.825,0.889	0.112
ENSMUSG00000033216	Eefsec	chr6	-	88297576	88298236	88257333	88258391	88376203	88376411	0,6,6	8,2,0	9,10,5	0,0,0	785	125	1.15961381292e-05	0.0,0.323,1.0	1.0,1.0,1.0	-0.559
ENSMUSG00000014602	Kif1a	chr1	-	93026831	93026855	93025620	93025735	93036845	93036951	14,7,4	5,11,17	0,0,0	3,13,9	149	125	1.51228410837e-05	0.701,0.348,0.165	0.0,0.0,0.0	0.405
ENSMUSG00000029647	Pan3	chr5	+	147488110	147488258	147455117	147455188	147521829	147521934	22,172,196	0,3,4	113,146,134	20,7,23	273	125	1.59406378496e-05	1.0,0.963,0.957	0.721,0.905,0.727	0.189
ENSMUSG00000023963	Cyp39a1	chr17	+	43676830	43676966	43667424	43667794	43680123	43680298	123,303,241	25,2,7	349,339,383	0,2,2	261	125	1.6538670003e-05	0.702,0.986,0.943	1.0,0.988,0.989	-0.115
ENSMUSG00000027194	Ttc17	chr2	-	94342626	94342797	94332792	94333052	94358750	94358937	134,203,170	38,6,6	141,185,217	1,2,0	296	125	1.6538670003e-05	0.598,0.935,0.923	0.983,0.975,1.0	-0.167
ENSMUSG00000074513	Arfip1	chr3	-	84519481	84519703	84497735	84497891	84534586	84534695	0,4,4	8,5,0	4,23,10	0,0,0	347	125	1.98361323742e-05	0.0,0.224,1.0	1.0,1.0,1.0	-0.592
ENSMUSG00000020385	Clk4	chr11	+	51270536	51270595	51267170	51267331	51271799	51272022	122,213,221	97,244,260	106,112,129	267,237,243	184	125	2.1821940483e-05	0.461,0.372,0.366	0.212,0.243,0.265	0.16
ENSMUSG00000028644	Ermap	chr4	-	119188175	119188321	119187629	119187719	119188858	119188943	0,4,4	10,10,21	16,8,23	12,4,11	271	125	2.38025590283e-05	0.0,0.156,0.081	0.381,0.48,0.491	-0.372
ENSMUSG00000062785	Kcnc3	chr7	+	44598805	44598933	44598383	44598575	44600868	44600928	11,7,6	0,0,0	10,6,7	6,1,2	253	125	2.51653671282e-05	1.0,1.0,1.0	0.452,0.748,0.634	0.389
ENSMUSG00000040812	Agbl2	chr2	+	90811256	90811364	90810640	90810763	90813274	90813352	0,0,2	8,4,2	2,2,13	0,1,2	233	125	2.52536219361e-05	0.0,0.0,0.349	1.0,0.518,0.777	-0.649
ENSMUSG00000078870	Gm14410	chr2	-	177202826	177202881	177195701	177195828	177206339	177206421	244,228,227	0,10,12	156,238,200	25,20,23	180	125	2.86142804271e-05	1.0,0.941,0.929	0.813,0.892,0.858	0.102
ENSMUSG00000025949	Pikfyve	chr1	+	65264346	65264430	65262879	65262975	65265248	65265346	85,161,152	0,2,0	102,147,93	11,4,9	209	125	2.94033976454e-05	1.0,0.98,1.0	0.847,0.956,0.861	0.105
ENSMUSG00000037104	Socs5	chr17	+	87120747	87120808	87107678	87108047	87133621	87137583	32,0,20	65,69,64	4,2,2	87,55,117	186	125	2.97565823195e-05	0.249,0.0,0.174	0.03,0.024,0.011	0.119
ENSMUSG00000029478	Ncor2	chr5	-	125019959	125020046	125018810	125018990	125023500	125023646	11,21,5	0,0,1	3,8,9	4,7,3	212	125	2.97565823195e-05	1.0,1.0,0.747	0.307,0.403,0.639	0.466
ENSMUSG00000034021	Pds5b	chr5	+	150792566	150792686	150790504	150790619	150794267	150794413	49,71,76	10,10,0	66,63,80	0,0,0	245	125	3.36305222259e-05	0.714,0.784,1.0	1.0,1.0,1.0	-0.167
ENSMUSG00000027184	Caprin1	chr2	-	103773733	103773744	103772997	103773084	103775416	103775525	0,4,1	13,6,0	5,1,3	0,0,0	136	125	3.5649588436e-05	0.0,0.38,1.0	1.0,1.0,1.0	-0.54
ENSMUSG00000038369	Ncoa6	chr2	-	155405474	155408450	155399654	155399691	155411524	155411646	195,440,381	14,8,6	322,282,333	0,2,0	3101	125	3.79713927672e-05	0.36,0.689,0.719	1.0,0.85,1.0	-0.361
ENSMUSG00000040883	Tmem205	chr9	-	21926248	21926357	21925990	21926154	21927291	21927535	89,119,90	22,7,0	104,91,150	0,0,1	234	125	3.82099775409e-05	0.684,0.901,1.0	1.0,1.0,0.988	-0.134
ENSMUSG00000021552	Gkap1	chr13	-	58241653	58241755	58238648	58238712	58243801	58243954	3,1,1	37,23,32	12,18,6	28,33,24	227	125	3.82099775409e-05	0.043,0.023,0.017	0.191,0.231,0.121	-0.153
ENSMUSG00000022130	Tgds	chr14	-	118128222	118128291	118121718	118121861	118132643	118132765	2,29,31	0,0,0	27,33,25	7,2,9	194	125	4.52067612236e-05	1.0,1.0,1.0	0.713,0.914,0.642	0.244
ENSMUSG00000026135	Zfp142	chr1	-	74585383	74585697	74578122	74578287	74587563	74588028	127,145,75	0,0,0	95,93,97	4,4,7	439	125	4.55198730326e-05	1.0,1.0,1.0	0.871,0.869,0.798	0.154
ENSMUSG00000045098	Suv420h1	chr19	+	3782219	3782279	3768546	3768702	3786388	3786627	26,6,23	0,0,0	12,13,12	3,8,1	185	125	5.73397737206e-05	1.0,1.0,1.0	0.73,0.523,0.89	0.286
ENSMUSG00000033943	Mga	chr2	+	119916430	119917373	119902605	119903733	119919625	119919704	212,311,284	0,0,0	206,262,197	5,2,8	1068	125	5.8228519038e-05	1.0,1.0,1.0	0.828,0.939,0.742	0.164
ENSMUSG00000000876	Pxmp4	chr2	-	154592164	154592363	154585757	154588092	154596201	154596264	57,114,59	5,5,5	123,92,72	0,0,0	324	125	6.11616824984e-05	0.815,0.898,0.82	1.0,1.0,1.0	-0.156
ENSMUSG00000025477	Inpp5a	chr7	+	139578181	139578218	139577349	139577418	139578353	139579652	66,64,72	15,5,5	67,108,65	1,1,1	162	125	6.17731969791e-05	0.772,0.908,0.917	0.981,0.988,0.98	-0.117
ENSMUSG00000102644	Thap6	chr5	+	91963682	91963785	91962889	91962978	91965095	91965304	2,18,19	0,0,0	16,26,14	7,2,4	228	125	6.25486872751e-05	1.0,1.0,1.0	0.556,0.877,0.657	0.303
ENSMUSG00000055835	Zfp1	chr8	+	111666077	111666204	111658385	111658441	111669490	111671011	187,157,177	50,22,20	133,149,142	2,12,3	252	125	6.25486872751e-05	0.65,0.78,0.814	0.971,0.86,0.959	-0.182
ENSMUSG00000029647	Pan3	chr5	+	147519504	147519752	147455117	147455188	147521829	147521934	92,231,188	0,3,4	148,219,231	20,7,23	373	125	6.49105061353e-05	1.0,0.963,0.94	0.713,0.913,0.771	0.169
ENSMUSG00000109141	Gm44619	chr8	+	24415103	24415362	24413056	24413213	24416684	24416937	74,67,58	2,7,4	32,14,26	9,16,12	384	125	6.60036368354e-05	0.923,0.757,0.825	0.536,0.222,0.414	0.444
ENSMUSG00000038024	Dennd4c	chr4	+	86813392	86813537	86812324	86812453	86819861	86819981	69,59,99	0,0,0	56,94,89	4,5,8	270	125	7.06955027428e-05	1.0,1.0,1.0	0.866,0.897,0.837	0.133
ENSMUSG00000030188	Magohb	chr6	-	131291740	131291940	131288035	131288146	131293071	131293151	1,14,23	0,0,0	19,10,12	3,1,5	325	125	7.57128716189e-05	1.0,1.0,1.0	0.709,0.794,0.48	0.339
ENSMUSG00000020389	Cdkl3	chr11	+	52084370	52084490	52035946	52036020	52089588	52089778	2,2,4	0,0,0	4,4,15	2,1,5	245	125	7.97356980361e-05	1.0,1.0,1.0	0.505,0.671,0.605	0.406
ENSMUSG00000062729	Ppox	chr1	-	171280139	171280255	171279429	171279574	171280387	171280522	133,78,139	0,2,1	103,112,109	6,14,5	241	125	7.97356980361e-05	1.0,0.953,0.986	0.899,0.806,0.919	0.105
ENSMUSG00000026825	Dnm1	chr2	-	32310450	32310487	32309849	32310027	32312126	32312342	10,3,5	0,0,0	1,1,3	1,5,1	162	125	8.20218285996e-05	1.0,1.0,1.0	0.436,0.134,0.698	0.577
ENSMUSG00000019817	Plagl1	chr10	+	13108822	13108908	13105854	13105893	13116695	13116704	1,12,15	0,0,0	3,17,25	0,5,20	211	125	8.4425175302e-05	1.0,1.0,1.0	1.0,0.668,0.425	0.302
ENSMUSG00000034525	Ice1	chr13	-	70602178	70606876	70601067	70601236	70608775	70609176	393,615,481	0,0,0	461,437,498	8,2,2	4823	125	9.0943664824e-05	1.0,1.0,1.0	0.599,0.85,0.866	0.228
ENSMUSG00000062270	Morf4l1	chr9	-	90102299	90102386	90100442	90100523	90114535	90114698	88,184,203	18,0,6	140,271,151	0,0,0	212	125	9.26877747891e-05	0.742,1.0,0.952	1.0,1.0,1.0	-0.102
ENSMUSG00000036667	Tcaf1	chr6	-	42709528	42709637	42685238	42686958	42709958	42710072	26,42,50	256,149,115	58,76,71	99,136,118	234	125	0.000100934048965	0.051,0.131,0.188	0.238,0.23,0.243	-0.114
ENSMUSG00000031216	Stard8	chrX	+	99063364	99063446	99060727	99060799	99064393	99064457	31,123,88	0,0,0	32,58,42	6,0,8	207	125	0.000101635872038	1.0,1.0,1.0	0.763,1.0,0.76	0.159
ENSMUSG00000026110	Mgat4a	chr1	-	37464420	37464534	37462891	37462967	37490259	37490393	1,13,20	0,0,0	22,15,26	6,3,4	239	125	0.000101635872038	1.0,1.0,1.0	0.657,0.723,0.773	0.282
ENSMUSG00000097336	Fendrr	chr8	-	121066664	121066846	121065593	121065779	121073522	121074070	1,2,11	0,0,0	10,10,12	2,1,5	307	125	0.000105832299826	1.0,1.0,1.0	0.671,0.803,0.494	0.344
ENSMUSG00000028524	Sgip1	chr4	+	102863664	102863733	102860769	102860794	102867639	102867696	1,3,5	0,0,0	4,7,11	4,1,4	194	125	0.0001095638323	1.0,1.0,1.0	0.392,0.819,0.639	0.383
ENSMUSG00000030672	Mylpf	chr7	+	127211748	127211763	127209283	127209398	127212860	127212953	14,8,7	8,29,15	0,2,0	12,8,30	140	125	0.00011032834818	0.61,0.198,0.294	0.0,0.182,0.0	0.307
ENSMUSG00000026098	Pms1	chr1	-	53290378	53290423	53281946	53282092	53296885	53297017	15,20,5	15,46,58	0,1,4	52,44,38	170	125	0.000113768426702	0.424,0.242,0.06	0.0,0.016,0.072	0.213
ENSMUSG00000006527	Sfmbt1	chr14	+	30738538	30738630	30715166	30715241	30765962	30766101	12,37,24	0,2,0	12,20,11	5,6,3	217	125	0.000118275047097	1.0,0.914,1.0	0.58,0.658,0.679	0.332
ENSMUSG00000049606	Zfp644	chr5	-	106695136	106695699	106690590	106690877	106696233	106696546	27,50,32	0,9,4	33,32,30	0,0,0	688	125	0.000118275047097	1.0,0.502,0.592	1.0,1.0,1.0	-0.302
ENSMUSG00000005893	Nr2c2	chr6	+	92152314	92152417	92149603	92149804	92154334	92154514	105,225,227	16,23,8	284,312,261	5,7,5	228	125	0.000122926656897	0.783,0.843,0.94	0.969,0.961,0.966	-0.11
ENSMUSG00000036555	Iqce	chr5	-	140670466	140670567	140661826	140665493	140671343	140671465	158,88,67	0,0,0	68,106,78	6,0,11	226	125	0.000127787930825	1.0,1.0,1.0	0.862,1.0,0.797	0.114
ENSMUSG00000022701	Ccdc191	chr16	+	43898089	43898231	43889898	43890038	43905345	43905483	62,166,99	46,30,32	130,153,143	5,6,17	267	125	0.000128415914113	0.387,0.721,0.592	0.924,0.923,0.797	-0.315
ENSMUSG00000062270	Morf4l1	chr9	-	90107234	90107302	90097371	90100523	90114535	90114715	18,13,9	18,0,6	4,7,7	0,0,0	193	125	0.000133160723997	0.393,1.0,0.493	1.0,1.0,1.0	-0.371
ENSMUSG00000055835	Zfp1	chr8	+	111666060	111666204	111658385	111658441	111669490	111671008	138,124,109	50,22,20	90,112,104	2,12,3	269	125	0.000134410196186	0.562,0.724,0.717	0.954,0.813,0.942	-0.235
ENSMUSG00000057572	Zbtb8os	chr4	+	129344211	129344248	129343120	129343173	129346803	129347033	46,36,73	30,18,7	78,64,62	2,6,1	162	125	0.000137144714687	0.542,0.607,0.889	0.968,0.892,0.98	-0.267
ENSMUSG00000030213	Atf7ip	chr6	+	136559763	136561439	136518801	136518963	136563759	136563837	252,437,382	9,4,6	293,465,432	2,0,0	1801	125	0.000139710812371	0.66,0.883,0.815	0.91,1.0,1.0	-0.184
ENSMUSG00000031156	Slc35a2	chrX	+	7892139	7893415	7889611	7889763	7894190	7894464	34,29,32	0,5,4	38,34,17	0,0,0	1401	125	0.000142568283591	1.0,0.341,0.416	1.0,1.0,1.0	-0.414
ENSMUSG00000038538	Ubn2	chr6	+	38452869	38452971	38440454	38440547	38461474	38461612	121,113,140	17,7,18	94,137,132	1,4,3	227	125	0.000155972834271	0.797,0.899,0.811	0.981,0.95,0.96	-0.128
ENSMUSG00000034377	Tulp4	chr17	+	6185136	6185298	6176828	6176957	6198671	6198852	80,150,165	13,1,5	178,206,173	0,1,0	287	125	0.000158775257292	0.728,0.985,0.935	1.0,0.989,1.0	-0.114
ENSMUSG00000013495	Tmem175	chr5	+	108641821	108641873	108639471	108639569	108642116	108642152	39,59,101	0,2,0	70,48,62	14,2,5	177	125	0.000158775257292	1.0,0.954,1.0	0.779,0.944,0.898	0.111
ENSMUSG00000031189	Aff2	chrX	+	69523435	69523556	69360504	69360838	69544408	69544623	35,104,66	0,10,8	99,120,96	0,2,0	246	125	0.000158775257292	1.0,0.841,0.807	1.0,0.968,1.0	-0.107
ENSMUSG00000026014	Raph1	chr1	-	60518979	60519060	60510416	60510491	60525591	60526100	0,2,1	9,7,4	14,5,4	4,1,4	206	125	0.000160735647324	0.0,0.148,0.132	0.68,0.752,0.378	-0.51
ENSMUSG00000041235	Chd7	chr4	+	8751323	8753148	8691364	8691434	8785341	8785763	130,199,175	13,0,5	130,197,182	0,0,0	1950	125	0.0001635142676	0.391,1.0,0.692	1.0,1.0,1.0	-0.306
ENSMUSG00000040177	2310057M21Rik	chr7	-	131348691	131351102	131343185	131343804	131357459	131357666	117,123,133	0,0,0	123,88,133	6,4,0	2536	125	0.000163916950108	1.0,1.0,1.0	0.503,0.52,1.0	0.326
ENSMUSG00000024044	Epb41l3	chr17	+	69274703	69274895	69270610	69270664	69284538	69284916	161,316,284	0,8,13	450,502,504	42,40,39	317	125	0.000165631581269	1.0,0.94,0.896	0.809,0.832,0.836	0.12
ENSMUSG00000034164	Emid1	chr11	-	5109543	5109634	5106264	5106969	5116879	5116924	0,0,1	31,21,1	3,9,2	5,7,5	216	125	0.000169202658697	0.0,0.0,0.367	0.258,0.427,0.188	-0.169
ENSMUSG00000026121	Sema4c	chr1	-	36556802	36556929	36555931	36556077	36557359	36557534	33,47,11	0,1,1	17,15,6	3,7,2	252	125	0.000175273230644	1.0,0.959,0.845	0.738,0.515,0.598	0.318
ENSMUSG00000073838	Tufm	chr7	+	126488259	126488426	126487587	126487782	126488649	126488754	1,2,1	5,17,11	8,32,3	8,11,5	292	125	0.000178967445211	0.079,0.048,0.037	0.3,0.555,0.204	-0.298
ENSMUSG00000039958	Mettl20	chr6	+	149142605	149142715	149141563	149141704	149144014	149144442	3,32,9	0,0,0	17,13,21	6,9,0	235	125	0.000181761310723	1.0,1.0,1.0	0.601,0.434,1.0	0.322
ENSMUSG00000009739	Pou6f1	chr15	-	100593972	100594065	100591840	100592033	100599762	100599864	25,22,18	10,6,0	12,14,16	0,0,0	218	125	0.000189581911521	0.589,0.678,1.0	1.0,1.0,1.0	-0.244
ENSMUSG00000049971	Glt1d1	chr5	+	127650682	127650788	127644318	127644467	127657086	127657138	21,83,52	14,8,0	63,71,97	0,0,0	231	125	0.000191486695907	0.448,0.849,1.0	1.0,1.0,1.0	-0.234
ENSMUSG00000031652	N4bp1	chr8	-	86848446	86848554	86841138	86845041	86853158	86853289	17,11,14	0,1,2	3,10,2	1,12,6	233	125	0.000195918395757	1.0,0.855,0.79	0.617,0.309,0.152	0.522
ENSMUSG00000038116	Phf20	chr2	+	156254225	156254310	156251775	156251947	156267154	156267542	61,110,107	0,0,3	69,97,73	8,3,11	210	125	0.00019594524453	1.0,1.0,0.955	0.837,0.951,0.798	0.123
ENSMUSG00000030534	Vps33b	chr7	+	80279971	80280033	80276397	80276465	80282484	80282579	42,25,30	0,4,14	39,28,40	0,0,0	187	125	0.000196260142091	1.0,0.807,0.589	1.0,1.0,1.0	-0.201
ENSMUSG00000039908	Slc26a11	chr11	+	119362216	119362296	119359296	119359382	119363399	119363542	37,24,29	22,4,9	26,25,22	2,1,0	205	125	0.000196260142091	0.506,0.785,0.663	0.888,0.938,1.0	-0.291
ENSMUSG00000027628	Aar2	chr2	+	156549851	156550027	156547609	156547883	156550648	156551065	115,116,76	136,134,154	55,37,44	115,151,139	301	125	0.000196260142091	0.26,0.264,0.17	0.166,0.092,0.116	0.107
ENSMUSG00000046138	9930021J03Rik	chr19	-	29753599	29755017	29743532	29743612	29786248	29786449	111,252,229	0,1,0	167,185,168	6,4,3	1543	125	0.000197232217063	1.0,0.953,1.0	0.693,0.789,0.819	0.217
ENSMUSG00000038042	Ptpdc1	chr13	-	48606272	48606360	48592485	48592657	48625376	48625573	22,83,64	7,8,2	30,54,48	0,0,0	213	125	0.000199717624349	0.648,0.859,0.949	1.0,1.0,1.0	-0.181
ENSMUSG00000030172	Erc1	chr6	-	119824385	119825209	119796906	119797323	119847876	119848099	85,221,162	0,1,0	126,137,152	8,1,6	949	125	0.000205668414426	1.0,0.967,1.0	0.675,0.947,0.769	0.192
ENSMUSG00000071064	Zfp827	chr8	+	79188148	79188181	79186175	79186353	79189666	79190856	35,11,11	28,48,42	1,5,1	40,46,41	158	125	0.000206282849881	0.497,0.153,0.172	0.019,0.079,0.019	0.235
ENSMUSG00000074282	Zfp94	chr7	-	24311464	24311503	24309070	24309197	24312381	24312495	0,0,0	14,16,40	7,2,7	18,33,26	164	125	0.000206382418946	0.0,0.0,0.0	0.229,0.044,0.17	-0.148
ENSMUSG00000040811	Eml2	chr7	+	19201829	19201927	19201564	19201653	19202976	19203072	5,12,18	0,0,0	22,18,13	8,0,6	223	125	0.000206382418946	1.0,1.0,1.0	0.607,1.0,0.548	0.282
ENSMUSG00000057738	Sptan1	chr2	+	30014157	30014172	30013675	30013838	30015588	30015720	72,62,43	127,314,286	22,29,21	308,294,265	140	125	0.000206382418946	0.336,0.15,0.118	0.06,0.081,0.066	0.132
ENSMUSG00000035392	Dennd1a	chr2	-	38159806	38159850	38136925	38136975	38243401	38243472	63,96,109	28,3,4	69,98,94	1,1,0	169	125	0.000208194564554	0.625,0.959,0.953	0.981,0.986,1.0	-0.143
ENSMUSG00000039988	Ankrd13c	chr3	+	157972999	157975294	157972231	157972317	157988639	157988784	22,59,88	12,0,3	71,79,84	0,0,0	2420	125	0.000216766329728	0.087,1.0,0.602	1.0,1.0,1.0	-0.437
ENSMUSG00000037369	Kdm6a	chrX	+	18208735	18208785	18199157	18199266	18216937	18216996	75,230,204	30,1,7	127,143,244	1,1,0	175	125	0.000225368876592	0.641,0.994,0.954	0.989,0.99,1.0	-0.13
ENSMUSG00000087574	C030037D09Rik	chr11	+	88727540	88727640	88720405	88720572	88728158	88728893	16,31,26	0,0,0	36,52,31	4,3,8	225	125	0.000229792897826	1.0,1.0,1.0	0.833,0.906,0.683	0.193
ENSMUSG00000087060	Eldr	chr11	-	16950881	16950930	16937372	16937484	16951019	16951082	20,20,16	0,4,11	27,27,34	0,0,0	174	125	0.000234155219992	1.0,0.782,0.511	1.0,1.0,1.0	-0.236
ENSMUSG00000020100	Slc29a3	chr10	-	60723763	60723990	60714025	60716490	60730569	60730652	27,21,18	0,0,0	15,23,13	0,6,4	352	125	0.000234155219992	1.0,1.0,1.0	1.0,0.576,0.536	0.296
ENSMUSG00000026836	Acvr1	chr2	-	58516023	58516300	58507276	58507521	58537777	58537873	1,6,11	0,0,0	5,12,6	5,0,4	402	125	0.000242190945049	1.0,1.0,1.0	0.237,1.0,0.318	0.482
ENSMUSG00000022092	Ppp3cc	chr14	-	70220016	70220046	70217897	70218277	70224309	70224407	31,15,35	0,2,0	21,20,46	21,10,2	155	125	0.00024389264017	1.0,0.858,1.0	0.446,0.617,0.949	0.282
ENSMUSG00000028099	Polr3c	chr3	-	96725833	96725999	96723513	96724052	96727112	96727441	212,396,441	38,3,0	302,356,349	0,0,0	291	125	0.000246926045568	0.706,0.983,1.0	1.0,1.0,1.0	-0.104
ENSMUSG00000022130	Tgds	chr14	-	118116969	118117013	118115116	118115175	118117736	118117796	13,25,32	8,5,0	20,49,62	0,0,0	169	125	0.00025333685926	0.546,0.787,1.0	1.0,1.0,1.0	-0.222
ENSMUSG00000031302	Nlgn3	chrX	+	101307074	101307134	101302287	101302431	101308756	101308906	15,28,38	0,1,0	16,33,37	5,12,1	185	125	0.000262521994682	1.0,0.95,1.0	0.684,0.65,0.962	0.218
ENSMUSG00000031156	Slc35a2	chrX	+	7892139	7892867	7889611	7889763	7894190	7894464	34,37,39	0,5,4	54,37,27	0,0,0	853	125	0.000264085137876	1.0,0.52,0.588	1.0,1.0,1.0	-0.297
ENSMUSG00000026617	Bpnt1	chr1	+	185338105	185338232	185332206	185332263	185341222	185341327	270,363,291	1,7,23	222,294,301	27,24,30	252	125	0.000269379545438	0.993,0.963,0.863	0.803,0.859,0.833	0.108
ENSMUSG00000044712	Slc38a6	chr12	+	73344792	73344893	73341706	73341760	73350513	73350638	1,45,52	0,0,0	31,47,47	0,7,8	226	125	0.000283399891921	1.0,1.0,1.0	1.0,0.788,0.765	0.149
ENSMUSG00000040287	Stac3	chr10	+	127507945	127507997	127507698	127507784	127508080	127508218	22,1,21	0,0,0	3,2,2	0,6,3	177	125	0.000286925814753	1.0,1.0,1.0	1.0,0.191,0.32	0.496
ENSMUSG00000009418	Nav1	chr1	-	135584554	135585355	135537196	135537299	135602544	135602648	56,97,101	11,2,5	55,92,58	1,0,0	926	125	0.000295757175918	0.407,0.867,0.732	0.881,1.0,1.0	-0.292
ENSMUSG00000031600	Vps37a	chr8	+	40529108	40529209	40528317	40528432	40536869	40537095	95,190,252	24,1,8	227,244,327	0,3,3	226	125	0.000301152091278	0.686,0.991,0.946	1.0,0.978,0.984	-0.113
ENSMUSG00000057666	Gapdh	chr6	-	125162842	125163040	125162211	125162393	125163138	125163436	38,93,106	7,0,7	95,274,106	0,0,1	323	125	0.000310095980321	0.678,1.0,0.854	1.0,1.0,0.976	-0.148
ENSMUSG00000070699	Sars2	chr7	+	28746958	28747013	28746740	28746881	28748954	28749002	38,121,73	10,0,6	100,110,99	0,0,0	180	125	0.000323181453071	0.725,1.0,0.894	1.0,1.0,1.0	-0.127
ENSMUSG00000004221	Ikbkg	chrX	+	74427761	74427874	74393289	74393405	74432804	74433006	1,7,4	12,5,8	16,27,19	0,8,3	238	125	0.000336072872693	0.042,0.424,0.208	1.0,0.639,0.769	-0.578
ENSMUSG00000037624	Kcnk2	chr1	-	189295593	189295711	189258737	189258898	189339784	189340095	11,47,33	0,9,8	12,6,10	0,0,0	243	125	0.000339771116904	1.0,0.729,0.68	1.0,1.0,1.0	-0.197
ENSMUSG00000070808	Gltscr1	chr7	-	15993079	15993145	15987478	15989440	15996400	15996443	38,128,113	1,5,5	86,95,82	11,13,22	191	125	0.000340877274867	0.961,0.944,0.937	0.837,0.827,0.709	0.156
ENSMUSG00000029769	Ccdc136	chr6	+	29415430	29415655	29412901	29413087	29426624	29426994	20,7,1	36,14,4	0,1,2	12,16,16	350	125	0.000341113590138	0.166,0.152,0.082	0.0,0.022,0.043	0.112
ENSMUSG00000033039	Micall1	chr15	+	79119735	79119827	79108971	79109429	79120758	79120901	63,33,61	0,5,0	26,16,16	9,2,12	217	125	0.000345345351268	1.0,0.792,1.0	0.625,0.822,0.434	0.304
ENSMUSG00000087177	E130307A14Rik	chr10	-	39622902	39623091	39621411	39622727	39640275	39640511	14,29,18	0,0,0	24,23,20	5,2,2	314	125	0.000349440071173	1.0,1.0,1.0	0.656,0.821,0.799	0.241
ENSMUSG00000026458	Ppfia4	chr1	-	134323001	134323093	134321060	134321169	134324078	134324210	3,20,4	1,0,1	9,8,5	7,9,4	217	125	0.000369299545828	0.633,1.0,0.697	0.425,0.339,0.419	0.382
ENSMUSG00000049580	Tsku	chr7	-	98353476	98353616	98350667	98353130	98359357	98359467	0,0,10	20,1,5	8,3,17	1,0,3	265	125	0.000395223765721	0.0,0.0,0.485	0.791,1.0,0.728	-0.678
ENSMUSG00000038535	Zfp280d	chr9	+	72309251	72309406	72307950	72308068	72312650	72312760	46,54,64	0,0,0	41,60,44	12,1,2	280	125	0.000395223765721	1.0,1.0,1.0	0.604,0.964,0.908	0.175
ENSMUSG00000055835	Zfp1	chr8	+	111666119	111666204	111658385	111658441	111669490	111670682	75,97,77	50,22,20	70,87,70	2,12,3	210	125	0.000395223765721	0.472,0.724,0.696	0.954,0.812,0.933	-0.269
ENSMUSG00000038116	Phf20	chr2	+	156264280	156264360	156251775	156251947	156267154	156267542	15,152,154	0,0,3	73,137,95	8,3,11	205	125	0.000395223765721	1.0,1.0,0.969	0.848,0.965,0.84	0.105
ENSMUSG00000001128	Cfp	chrX	-	20927952	20928126	20927534	20927723	20928327	20928519	101,75,66	0,0,0	82,81,98	8,0,7	299	125	0.000410203827497	1.0,1.0,1.0	0.811,1.0,0.854	0.112
ENSMUSG00000001419	Mef2d	chr3	+	88158033	88158171	88156321	88156525	88159121	88159332	110,200,121	15,16,16	142,155,156	3,8,2	263	125	0.000430664741844	0.777,0.856,0.782	0.957,0.902,0.974	-0.139
ENSMUSG00000039831	Arhgap29	chr3	+	121973878	121974115	121953228	121953404	121981814	121981949	102,93,101	0,2,0	117,133,132	7,10,4	362	125	0.000435409425167	1.0,0.941,1.0	0.852,0.821,0.919	0.116
ENSMUSG00000020562	Efcab10	chr12	+	33398278	33398443	33394853	33395198	33398547	33398635	7,9,22	0,2,7	10,14,40	0,0,0	290	125	0.000449185097052	1.0,0.66,0.575	1.0,1.0,1.0	-0.255
ENSMUSG00000023795	Pisd-ps2	chr17	-	3077687	3077834	3077292	3077446	3079354	3079591	10,20,33	0,1,0	10,19,8	2,4,3	272	125	0.000458371488253	1.0,0.902,1.0	0.697,0.686,0.551	0.323
ENSMUSG00000033423	Eri3	chr4	+	117615168	117615241	117552967	117553043	117673740	117674297	1,5,7	20,2,0	4,9,8	0,0,0	198	125	0.000460528360938	0.031,0.612,1.0	1.0,1.0,1.0	-0.452
ENSMUSG00000031189	Aff2	chrX	+	69523435	69523568	69360293	69360838	69544408	69545269	31,64,27	0,10,8	62,77,38	0,2,0	258	125	0.000462623584286	1.0,0.756,0.621	1.0,0.949,1.0	-0.191
ENSMUSG00000020319	Wdpcp	chr11	+	21691834	21691903	21689567	21689682	21695113	21697568	17,54,30	0,1,0	26,14,33	3,9,2	194	125	0.00048556820438	1.0,0.972,1.0	0.848,0.501,0.914	0.236
ENSMUSG00000030172	Erc1	chr6	-	119824385	119824619	119796906	119797323	119847876	119848102	66,180,133	0,1,0	89,104,124	8,1,6	359	125	0.000506756282392	1.0,0.984,1.0	0.795,0.973,0.878	0.113
ENSMUSG00000034940	Synrg	chr11	+	84039655	84039691	84039210	84039321	84040796	84040928	22,4,1	9,10,21	0,1,0	14,26,12	161	125	0.000521096143682	0.655,0.237,0.036	0.0,0.029,0.0	0.3
ENSMUSG00000022607	Ptk2	chr15	-	73365040	73365195	73325748	73325836	73394647	73394744	14,28,18	0,0,0	31,46,33	0,7,6	280	125	0.000521445645796	1.0,1.0,1.0	1.0,0.746,0.711	0.181
ENSMUSG00000028106	Rprd2	chr3	-	95786319	95786451	95785053	95785106	95787283	95787384	28,58,98	0,0,2	53,77,78	0,13,9	257	125	0.00052842591106	1.0,1.0,0.96	1.0,0.742,0.808	0.137
ENSMUSG00000045466	Zfp956	chr6	+	47957475	47957724	47955816	47956170	47962524	47962632	33,50,44	0,0,1	47,55,65	6,7,2	374	125	0.000541832015679	1.0,1.0,0.936	0.724,0.724,0.916	0.191
ENSMUSG00000028015	Ctso	chr3	+	81946313	81946435	81942192	81942332	81951372	81951536	10,11,12	0,0,0	18,18,27	0,4,7	247	125	0.000545215358944	1.0,1.0,1.0	1.0,0.695,0.661	0.215
ENSMUSG00000024074	Crim1	chr17	+	78302986	78303108	78237741	78237915	78313123	78313306	46,53,21	0,6,12	26,35,29	0,0,0	247	125	0.000556708189589	1.0,0.817,0.47	1.0,1.0,1.0	-0.238
ENSMUSG00000026811	St6galnac6	chr2	+	32608041	32608225	32607010	32607111	32612223	32612403	0,2,7	11,27,27	13,9,17	19,11,25	309	125	0.000565524521399	0.0,0.029,0.095	0.217,0.249,0.216	-0.186
ENSMUSG00000041245	Wnk3	chrX	+	151285778	151285916	151284504	151284556	151286259	151287206	59,153,185	12,4,1	121,170,147	0,0,0	263	125	0.000592553594593	0.7,0.948,0.989	1.0,1.0,1.0	-0.121
ENSMUSG00000036391	Sec24a	chr11	-	51736350	51736521	51734583	51734661	51743535	51744000	77,111,84	0,0,2	64,89,87	1,10,6	296	125	0.000608210007803	1.0,1.0,0.947	0.964,0.79,0.86	0.111
ENSMUSG00000038593	Tctn1	chr5	-	122250446	122250467	122248848	122248983	122251611	122251721	0,49,49	20,7,2	41,34,17	0,0,0	146	125	0.00061811782621	0.0,0.857,0.954	1.0,1.0,1.0	-0.396
ENSMUSG00000029414	Kntc1	chr5	+	123753822	123753997	123749725	123749824	123757798	123757914	86,129,96	0,1,0	59,81,73	3,2,8	300	125	0.000632055179254	1.0,0.982,1.0	0.891,0.944,0.792	0.118
ENSMUSG00000033006	Sox10	chr15	-	79163288	79163794	79159134	79159403	79164281	79164490	29,139,66	16,1,4	3,10,16	0,0,0	631	125	0.000634585198143	0.264,0.965,0.766	1.0,1.0,1.0	-0.335
ENSMUSG00000071669	Snx29	chr16	+	11395218	11395399	11367676	11367801	11399764	11399835	19,30,28	0,0,0	11,15,26	5,2,1	306	125	0.000653306814194	1.0,1.0,1.0	0.473,0.754,0.914	0.286
ENSMUSG00000046111	Cep295	chr9	-	15332991	15333300	15330753	15330910	15335049	15335305	18,31,28	0,0,1	4,14,5	4,0,6	434	125	0.000674859638697	1.0,1.0,0.89	0.224,1.0,0.194	0.491
ENSMUSG00000037686	Aspg	chr12	+	112123289	112123453	112122943	112123039	112124809	112124896	1,18,5	0,0,0	14,25,16	6,4,0	289	125	0.000728258398533	1.0,1.0,1.0	0.502,0.73,1.0	0.256
ENSMUSG00000028621	Cyb5rl	chr4	+	107073872	107073960	107070869	107071018	107080890	107081094	7,31,30	0,7,4	53,42,34	1,0,0	213	125	0.000729751231496	1.0,0.722,0.815	0.969,1.0,1.0	-0.144
ENSMUSG00000020100	Slc29a3	chr10	-	60720860	60721023	60712071	60716490	60730569	60730652	2,34,7	0,0,0	31,22,18	0,6,4	288	125	0.000739248297174	1.0,1.0,1.0	1.0,0.614,0.661	0.242
ENSMUSG00000048445	Ccdc57	chr11	-	120882676	120882758	120881814	120881915	120885232	120885385	0,8,14	5,8,22	1,2,0	32,16,12	207	125	0.000740593957369	0.0,0.377,0.278	0.019,0.07,0.0	0.189
ENSMUSG00000030199	Etv6	chr6	+	134066306	134066465	134035699	134036138	134137284	134137417	58,171,167	75,128,158	192,183,194	96,84,95	284	125	0.00074312663531	0.254,0.37,0.318	0.468,0.49,0.473	-0.163
ENSMUSG00000047921	Trappc9	chr15	-	73050594	73050723	73031521	73031643	73052161	73052307	67,139,85	24,0,2	137,164,148	0,0,0	254	125	0.000783025968865	0.579,1.0,0.954	1.0,1.0,1.0	-0.156
ENSMUSG00000037355	Uvssa	chr5	+	33409426	33409549	33408808	33408980	33410858	33411042	19,57,51	22,0,6	40,49,34	0,0,0	248	125	0.000788359900416	0.303,1.0,0.811	1.0,1.0,1.0	-0.295
ENSMUSG00000018570	2810408A11Rik	chr11	-	69897618	69897754	69897362	69897492	69898102	69898150	6,16,17	43,28,11	44,39,42	11,21,10	261	125	0.000809052967927	0.063,0.215,0.425	0.657,0.471,0.668	-0.364
ENSMUSG00000039069	Mtg2	chr2	+	180084063	180084282	180082085	180082233	180085379	180085895	10,14,15	0,2,0	8,13,15	4,4,7	344	125	0.000809052967927	1.0,0.718,1.0	0.421,0.541,0.438	0.439
ENSMUSG00000040811	Eml2	chr7	+	19202508	19202596	19201564	19201653	19202976	19203072	26,129,82	0,0,0	69,85,66	8,0,6	213	125	0.000829312787227	1.0,1.0,1.0	0.835,1.0,0.866	0.1
ENSMUSG00000032579	Hemk1	chr9	-	107331090	107331155	107330772	107330822	107331444	107331579	18,24,24	0,1,0	22,24,34	4,5,4	190	125	0.000830896921275	1.0,0.94,1.0	0.783,0.759,0.848	0.183
ENSMUSG00000048677	Tpcn2	chr7	-	145255879	145255961	145255311	145255533	145256729	145256811	9,13,18	0,5,4	11,13,12	0,0,0	207	125	0.000832172423708	1.0,0.611,0.731	1.0,1.0,1.0	-0.219
ENSMUSG00000021003	Galc	chr12	-	98246253	98246292	98242641	98242772	98252009	98252149	62,136,131	20,5,3	104,115,121	2,2,0	164	125	0.000852392527029	0.703,0.954,0.971	0.975,0.978,1.0	-0.108
ENSMUSG00000048445	Ccdc57	chr11	-	120881814	120881915	120878877	120879048	120885232	120885385	47,17,47	0,0,0	47,34,34	0,4,8	226	125	0.000863974657919	1.0,1.0,1.0	1.0,0.825,0.702	0.158
ENSMUSG00000030074	Gxylt2	chr6	+	100750397	100750529	100733180	100733370	100783108	100783360	21,111,73	0,0,2	105,78,118	10,6,5	257	125	0.000884779794771	1.0,1.0,0.947	0.836,0.863,0.92	0.109
ENSMUSG00000002280	Narfl	chr17	+	25781192	25781378	25780879	25780952	25781687	25781845	15,98,74	0,9,10	57,67,46	0,2,0	311	125	0.000895782226058	1.0,0.814,0.748	1.0,0.931,1.0	-0.123
ENSMUSG00000041975	Mettl8	chr2	-	70980376	70980426	70973252	70973392	70981854	70982184	9,41,43	0,1,15	34,33,40	0,0,0	175	125	0.000936353270717	1.0,0.967,0.672	1.0,1.0,1.0	-0.12
ENSMUSG00000028524	Sgip1	chr4	+	102863661	102863733	102860769	102860794	102867639	102867696	1,10,12	0,0,0	6,21,17	4,1,4	197	125	0.000944679948574	1.0,1.0,1.0	0.488,0.93,0.729	0.284
ENSMUSG00000012123	Aim1l	chr4	+	134082574	134082687	134082311	134082447	134087485	134087615	24,12,0	0,6,15	1,15,27	0,1,0	238	125	0.00098138327481	1.0,0.512,0.0	1.0,0.887,1.0	-0.458
ENSMUSG00000033916	Chmp2a	chr7	-	13032791	13032821	13032434	13032565	13033828	13034042	75,119,174	21,53,54	105,122,149	18,15,22	155	125	0.00099037331123	0.742,0.644,0.722	0.825,0.868,0.845	-0.143
ENSMUSG00000000326	Comt	chr16	-	18424303	18424360	18411689	18411957	18426355	18426385	61,45,45	0,5,7	45,59,57	15,24,15	182	125	0.000998948377797	1.0,0.861,0.815	0.673,0.628,0.723	0.217
ENSMUSG00000057666	Gapdh	chr6	-	125162477	125162708	125162211	125162393	125163138	125163436	7,26,21	7,0,7	22,17,34	0,0,1	356	125	0.00101982021502	0.26,1.0,0.513	1.0,1.0,0.923	-0.383
ENSMUSG00000027263	Tubgcp4	chr2	+	121175770	121175824	121175339	121175462	121176527	121176584	175,376,351	62,15,3	318,355,312	3,7,3	179	125	0.00102712250398	0.663,0.946,0.988	0.987,0.973,0.986	-0.116
ENSMUSG00000021277	Traf3	chr12	+	111166998	111167107	111166485	111166602	111237561	111237820	0,15,3	8,4,2	3,12,8	0,2,0	234	125	0.0010389088369	0.0,0.667,0.445	1.0,0.762,1.0	-0.55
ENSMUSG00000039159	Ube2h	chr6	-	30242537	30242577	30221667	30221796	30260928	30261003	0,1,0	3,6,8	1,4,8	6,1,6	165	125	0.0010389088369	0.0,0.112,0.0	0.112,0.752,0.503	-0.418
ENSMUSG00000026238	Ptma	chr1	+	86527848	86528012	86526736	86526950	86528774	86528856	0,2,0	25,4,5	3,7,4	6,10,2	289	125	0.00103947705322	0.0,0.178,0.0	0.178,0.232,0.464	-0.232
ENSMUSG00000039117	Taf4	chr2	-	179929276	179929424	179924416	179924586	179931979	179932225	19,64,37	18,5,0	44,37,39	0,0,0	273	125	0.00118439267362	0.326,0.854,1.0	1.0,1.0,1.0	-0.273
ENSMUSG00000025871	4833439L19Rik	chr13	-	54559197	54559324	54553197	54553304	54564514	54564621	4,13,10	0,0,0	1,13,14	6,0,4	252	125	0.00118439267362	1.0,1.0,1.0	0.076,1.0,0.635	0.43
ENSMUSG00000038695	Josd2	chr7	+	44470858	44471307	44470411	44470537	44471414	44471652	104,156,152	0,0,3	129,122,136	8,3,7	574	125	0.00122747808506	1.0,1.0,0.917	0.778,0.899,0.809	0.144
ENSMUSG00000060126	Tpt1	chr14	+	75847243	75847360	75846693	75846799	75848098	75848297	36,79,109	23,36,26	90,60,84	13,8,4	242	125	0.00122747808506	0.447,0.531,0.684	0.781,0.795,0.916	-0.277
ENSMUSG00000037138	Aff3	chr1	-	38341720	38341801	38329871	38329908	38406495	38406543	123,195,123	20,16,23	111,98,101	5,2,5	206	125	0.00123015133666	0.789,0.881,0.764	0.931,0.967,0.925	-0.13
ENSMUSG00000035505	Cox18	chr5	-	90219359	90219523	90218911	90219033	90222230	90222331	98,165,136	0,5,0	150,97,132	13,7,5	289	125	0.00123820841207	1.0,0.935,1.0	0.833,0.857,0.919	0.109
ENSMUSG00000033809	Alg3	chr16	-	20608741	20608889	20607763	20607884	20610542	20610731	38,67,38	0,1,0	53,48,40	3,4,5	273	125	0.00124473415361	1.0,0.968,1.0	0.89,0.846,0.786	0.149
ENSMUSG00000032740	Ccdc88a	chr11	+	29497342	29497426	29493878	29494093	29499334	29499406	91,129,86	0,7,9	77,118,122	16,27,15	209	125	0.00128514009289	1.0,0.917,0.851	0.742,0.723,0.829	0.158
ENSMUSG00000062761	Zfp512	chr5	+	31453154	31453213	31452515	31452577	31465445	31465633	286,271,290	16,55,35	249,208,200	62,48,92	184	125	0.00129856956918	0.924,0.77,0.849	0.732,0.746,0.596	0.156
ENSMUSG00000037813	D630003M21Rik	chr2	-	158204659	158204808	158203072	158203211	158208412	158208529	24,15,14	0,0,0	24,14,23	7,2,0	274	125	0.00131906377034	1.0,1.0,1.0	0.61,0.762,1.0	0.209
ENSMUSG00000044768	D1Ertd622e	chr1	-	97654599	97654689	97645934	97646361	97661554	97661676	35,54,47	0,9,3	52,51,32	0,0,0	215	125	0.00135281194556	1.0,0.777,0.901	1.0,1.0,1.0	-0.107
ENSMUSG00000038116	Phf20	chr2	+	156264280	156264360	156254225	156254310	156272541	156272624	69,64,109	0,3,0	52,81,79	8,7,3	205	125	0.00135673178519	1.0,0.929,1.0	0.799,0.876,0.941	0.104
ENSMUSG00000051864	Tbc1d22a	chr15	+	86311726	86311841	86301545	86301608	86351653	86351763	82,172,167	26,2,0	180,135,173	0,0,0	240	125	0.00138198227598	0.622,0.978,1.0	1.0,1.0,1.0	-0.133
ENSMUSG00000020527	Myo19	chr11	+	84895267	84895364	84894549	84894652	84897120	84897211	49,65,120	0,3,2	74,62,48	7,7,8	222	125	0.00140485905598	1.0,0.924,0.971	0.856,0.833,0.772	0.145
ENSMUSG00000030752	Kdm8	chr7	+	125452227	125452728	125444675	125444792	125455090	125455257	26,129,98	0,0,2	147,130,116	6,13,2	626	125	0.0014111328539	1.0,1.0,0.907	0.83,0.666,0.921	0.163
ENSMUSG00000040785	Ttc3	chr16	+	94412059	94412123	94403313	94403368	94415948	94416009	122,334,324	17,70,92	163,237,276	81,106,102	189	125	0.00141344242985	0.826,0.759,0.7	0.571,0.597,0.642	0.158
ENSMUSG00000031209	Heph	chrX	+	96470732	96470915	96465809	96466054	96472811	96473066	41,130,107	10,0,4	118,81,74	0,0,0	308	125	0.0014147481627	0.625,1.0,0.916	1.0,1.0,1.0	-0.153
ENSMUSG00000044702	Palb2	chr7	-	122124256	122124927	122123636	122123708	122128137	122128443	26,67,69	0,8,6	43,43,40	0,1,0	796	125	0.00143832374818	1.0,0.568,0.644	1.0,0.871,1.0	-0.22
ENSMUSG00000037860	Aim2	chr1	+	173393962	173394033	173350878	173350973	173452827	173452948	0,0,1	25,5,13	0,3,8	1,11,11	196	125	0.00144353822634	0.0,0.0,0.047	0.0,0.148,0.317	-0.139
ENSMUSG00000028796	Phc2	chr4	+	128711057	128711144	128709498	128709663	128712058	128712359	17,53,32	17,6,2	43,58,49	1,0,2	212	125	0.00148485416566	0.371,0.839,0.904	0.962,1.0,0.935	-0.261
ENSMUSG00000020385	Clk4	chr11	+	51268164	51268231	51267170	51267331	51270536	51270595	12,45,32	103,159,167	31,41,36	75,83,80	192	125	0.00148777051029	0.071,0.156,0.111	0.212,0.243,0.227	-0.115
ENSMUSG00000013236	Ptprs	chr17	-	56434452	56434597	56428851	56429157	56434880	56435014	84,199,99	10,2,6	141,148,151	0,1,2	270	125	0.00151945253557	0.795,0.979,0.884	1.0,0.986,0.972	-0.1
ENSMUSG00000022359	Wdyhv1	chr15	+	58153579	58153704	58150605	58150656	58157901	58158652	96,190,169	19,11,37	200,166,237	5,12,9	250	125	0.00151945253557	0.716,0.896,0.695	0.952,0.874,0.929	-0.149
ENSMUSG00000097039	Pvt1	chr15	+	62175466	62175548	62107147	62107465	62242173	62242297	15,37,85	0,0,4	19,32,27	4,12,2	207	125	0.00157855110554	1.0,1.0,0.928	0.741,0.617,0.891	0.226
ENSMUSG00000037646	Vps13b	chr15	+	35607129	35607364	35597394	35597522	35617597	35617818	24,65,50	24,4,0	43,64,38	0,0,0	360	125	0.00161995034991	0.258,0.849,1.0	1.0,1.0,1.0	-0.298
ENSMUSG00000018761	Mpdu1	chr11	-	69657935	69658021	69657724	69657843	69658565	69658698	481,594,530	37,53,77	486,496,438	112,65,102	211	125	0.00164727698455	0.885,0.869,0.803	0.72,0.819,0.718	0.1
ENSMUSG00000039069	Mtg2	chr2	+	180084063	180084312	180082085	180082233	180085379	180085902	10,7,12	0,2,0	6,10,8	4,4,7	374	125	0.00166647777156	1.0,0.539,1.0	0.334,0.455,0.276	0.491
ENSMUSG00000071042	Rasgrp3	chr17	+	75496939	75497071	75496381	75496444	75498383	75498531	97,157,175	28,0,5	103,142,200	3,0,0	257	125	0.00169942953693	0.628,1.0,0.945	0.943,1.0,1.0	-0.123
ENSMUSG00000036523	Greb1	chr12	-	16757140	16757239	16739888	16740254	16800646	16800684	92,72,39	0,5,1	39,49,57	10,4,10	224	125	0.00176755672423	1.0,0.889,0.956	0.685,0.872,0.761	0.176
ENSMUSG00000026956	Uap1l1	chr2	-	25363243	25363384	25362662	25362848	25363805	25363999	67,44,42	0,2,19	39,62,17	0,0,0	266	125	0.00179182739277	1.0,0.912,0.51	1.0,1.0,1.0	-0.193
ENSMUSG00000056367	Actr3b	chr5	+	25798445	25798501	25760025	25760128	25809784	25809909	0,4,23	16,4,0	4,6,8	0,0,1	181	125	0.00181360591956	0.0,0.408,1.0	1.0,1.0,0.847	-0.48
ENSMUSG00000036501	Fam13b	chr18	-	34465155	34465220	34462960	34463009	34473549	34473685	161,284,243	58,3,5	306,320,312	8,2,0	190	125	0.00181360591956	0.646,0.984,0.97	0.962,0.991,1.0	-0.118
ENSMUSG00000037994	Slc9b2	chr3	+	135317053	135317193	135307744	135307781	135318279	135318460	59,76,33	0,1,0	22,33,44	0,4,6	265	125	0.00181360591956	1.0,0.973,1.0	1.0,0.796,0.776	0.134
ENSMUSG00000036552	Ermard	chr17	+	14985773	14985910	14984817	14984915	14986717	14986832	1,7,5	5,6,0	4,6,10	0,1,0	262	125	0.00181360591956	0.087,0.358,1.0	1.0,0.741,1.0	-0.432
ENSMUSG00000045962	Wnk1	chr6	-	119953770	119954232	119951897	119951995	119956070	119956196	176,299,189	0,19,22	152,148,138	26,40,28	587	125	0.00188952564576	1.0,0.77,0.647	0.555,0.441,0.512	0.303
ENSMUSG00000020271	Fbxw11	chr11	+	32680200	32680302	32652747	32652904	32711771	32711997	0,6,14	105,22,64	5,15,26	32,20,18	227	125	0.00188952564576	0.0,0.131,0.108	0.079,0.292,0.443	-0.192
ENSMUSG00000035266	Helq	chr5	-	100786983	100787082	100785281	100785427	100790125	100790236	8,84,101	0,0,0	56,50,31	3,0,8	224	125	0.00189606433649	1.0,1.0,1.0	0.912,1.0,0.684	0.135
ENSMUSG00000006673	Qrich1	chr9	+	108518702	108518826	108517113	108517240	108528588	108528918	63,156,117	49,209,158	71,67,81	145,199,168	249	125	0.00190193781068	0.392,0.273,0.271	0.197,0.145,0.195	0.133
ENSMUSG00000029136	Rbks	chr5	-	31659906	31660071	31651808	31651900	31665718	31665781	26,64,65	0,1,0	55,52,82	7,3,3	290	125	0.00193861596717	1.0,0.965,1.0	0.772,0.882,0.922	0.13
ENSMUSG00000031398	Plxna3	chrX	+	74330968	74331592	74329065	74329215	74331966	74332506	23,77,64	0,0,0	68,47,65	0,3,5	749	125	0.00193861596717	1.0,1.0,1.0	1.0,0.723,0.684	0.198
ENSMUSG00000026737	Pip4k2a	chr2	-	18872283	18872430	18852812	18852926	18906228	18906325	9,2,0	0,4,2	7,5,5	0,0,1	272	125	0.00195489945619	1.0,0.187,0.0	1.0,1.0,0.697	-0.503
ENSMUSG00000033721	Vav3	chr3	+	109578318	109578364	109563103	109563204	109628030	109628167	12,12,32	2,6,1	19,12,9	0,0,0	171	125	0.00195761451188	0.814,0.594,0.959	1.0,1.0,1.0	-0.211
ENSMUSG00000049606	Zfp644	chr5	-	106695642	106695699	106690670	106690877	106696233	106696544	1,3,24	0,9,4	7,11,7	0,0,0	182	125	0.00195955248667	1.0,0.186,0.805	1.0,1.0,1.0	-0.336
ENSMUSG00000028108	Ecm1	chr3	-	95738011	95738113	95737807	95737942	95738238	95738301	0,3,4	9,0,2	7,5,4	0,0,1	227	125	0.00206143474966	0.0,1.0,0.524	1.0,1.0,0.688	-0.388
ENSMUSG00000013495	Tmem175	chr5	+	108642695	108642779	108642116	108642152	108643038	108644030	42,34,39	0,0,0	35,51,69	2,6,4	209	125	0.00206143474966	1.0,1.0,1.0	0.913,0.836,0.912	0.113
ENSMUSG00000030876	Mettl9	chr7	+	121052086	121052296	121034444	121034975	121076129	121076835	33,43,31	0,6,3	13,31,21	0,0,0	335	125	0.00210932521502	1.0,0.728,0.794	1.0,1.0,1.0	-0.159
ENSMUSG00000059839	Zfp874b	chr13	-	67481169	67481262	67471513	67474951	67484140	67484225	47,16,17	0,0,0	10,15,23	0,3,5	218	125	0.00211032691437	1.0,1.0,1.0	1.0,0.741,0.725	0.178
ENSMUSG00000015968	Cacna1d	chr14	-	30048970	30049120	30047207	30047371	30051369	30051734	16,26,12	0,2,0	43,17,23	16,3,2	275	125	0.00213848863435	1.0,0.855,1.0	0.55,0.72,0.839	0.249
ENSMUSG00000033004	Mycbp2	chr14	-	103204321	103204540	103201211	103201437	103206635	103206778	40,36,36	0,0,0	67,33,32	2,6,1	344	125	0.00215660936327	1.0,1.0,1.0	0.924,0.667,0.921	0.163
ENSMUSG00000020527	Myo19	chr11	+	84895477	84895554	84894549	84894652	84897120	84897211	37,51,55	0,3,2	39,28,51	7,7,8	202	125	0.00216830915869	1.0,0.913,0.944	0.775,0.712,0.798	0.191
ENSMUSG00000038312	Edem2	chr2	-	155716009	155716221	155713337	155713479	155718263	155718389	183,181,114	23,3,6	156,161,150	0,6,0	337	125	0.00229966728679	0.747,0.957,0.876	1.0,0.909,1.0	-0.11
ENSMUSG00000021733	Slc4a7	chr14	+	14775176	14775428	14774890	14775052	14778825	14778894	74,347,303	0,35,47	183,306,291	4,9,2	377	125	0.00232429046302	1.0,0.767,0.681	0.938,0.919,0.98	-0.13
ENSMUSG00000031791	Tmem38a	chr8	+	72579562	72579719	72572090	72572227	72585861	72587282	17,51,27	0,12,3	40,48,42	0,0,2	282	125	0.00235147273816	1.0,0.653,0.8	1.0,1.0,0.903	-0.15
ENSMUSG00000051331	Cacna1c	chr6	-	118630398	118630431	118627441	118627570	118637729	118637813	6,15,13	0,2,0	15,15,19	9,8,2	158	125	0.0023690427265	1.0,0.856,1.0	0.569,0.597,0.883	0.269
ENSMUSG00000087368	BC065397	chrX	+	136760417	136760575	136759855	136759918	136788520	136788617	12,46,109	0,0,1	17,57,45	5,3,2	283	125	0.0023931297008	1.0,1.0,0.98	0.6,0.894,0.909	0.192
ENSMUSG00000042333	Tnfrsf14	chr4	-	154925262	154925418	154924413	154924504	154926598	154926724	30,16,21	5,0,3	27,26,33	0,0,0	281	125	0.00241516288229	0.727,1.0,0.757	1.0,1.0,1.0	-0.172
ENSMUSG00000073700	Klhl21	chr4	+	152012299	152012705	152008802	152009963	152014306	152014379	158,222,185	0,6,16	147,183,188	0,3,0	531	125	0.00241711962202	1.0,0.897,0.731	1.0,0.935,1.0	-0.102
ENSMUSG00000025766	D3Ertd751e	chr3	+	41753723	41753923	41748672	41748733	41756048	41756129	58,65,85	1,2,0	52,66,97	5,4,9	325	125	0.00242600361473	0.957,0.926,1.0	0.8,0.864,0.806	0.138
ENSMUSG00000038271	Iffo1	chr6	+	125151794	125151803	125151384	125151525	125152613	125152771	21,4,5	45,35,45	0,0,4	29,42,30	134	125	0.00244169069617	0.303,0.096,0.094	0.0,0.0,0.111	0.127
ENSMUSG00000004565	Pnpla6	chr8	+	3516509	3516568	3515424	3515556	3516680	3516749	5,6,7	0,1,1	5,14,8	5,5,8	184	125	0.00246118519478	1.0,0.803,0.826	0.405,0.655,0.405	0.388
ENSMUSG00000042323	Pbrm1	chr14	+	31045329	31045425	31044623	31044709	31046331	31046423	459,503,568	140,259,229	400,392,380	227,287,303	221	125	0.00247552559465	0.65,0.523,0.584	0.499,0.436,0.415	0.136
ENSMUSG00000029798	Herc6	chr6	+	57652031	57652169	57647064	57647172	57654388	57654532	24,31,20	11,2,9	33,33,12	0,3,0	263	125	0.00252380186406	0.509,0.88,0.514	1.0,0.839,1.0	-0.312
ENSMUSG00000026131	Dst	chr1	+	34303420	34303531	34302829	34303032	34306527	34306651	7,118,84	7,6,1	92,123,117	0,0,0	236	125	0.00260271751099	0.346,0.912,0.978	1.0,1.0,1.0	-0.255
ENSMUSG00000000732	Icosl	chr10	+	78071737	78072091	78071160	78071279	78073706	78074000	17,27,31	0,0,0	62,22,27	5,1,2	479	125	0.00261288777376	1.0,1.0,1.0	0.764,0.852,0.779	0.202
ENSMUSG00000021268	Meg3	chr12	+	109546429	109546542	109544026	109544742	109549290	109549371	5,35,26	0,0,0	46,46,44	9,3,0	238	125	0.00262951884286	1.0,1.0,1.0	0.729,0.89,1.0	0.127
ENSMUSG00000048874	Phf3	chr1	-	30837104	30837266	30829842	30831559	30862986	30863256	371,530,510	0,30,44	309,356,338	26,52,35	287	125	0.00263294648736	1.0,0.885,0.835	0.838,0.749,0.808	0.108
ENSMUSG00000073557	Ppp1r12b	chr1	-	134902377	134902508	134896342	134896461	134955491	134955928	37,28,27	0,0,0	25,24,18	2,3,3	256	125	0.00272466300734	1.0,1.0,1.0	0.859,0.796,0.746	0.2
ENSMUSG00000036636	Clcn7	chr17	+	25151703	25151754	25151115	25151232	25152347	25152397	43,26,55	0,4,0	23,18,28	6,2,8	176	125	0.0027290345694	1.0,0.822,1.0	0.731,0.865,0.713	0.171
ENSMUSG00000041361	Myzap	chr9	-	71558847	71558961	71552238	71555737	71560954	71561047	65,54,90	0,3,0	40,59,79	11,1,6	239	125	0.00274870266456	1.0,0.904,1.0	0.655,0.969,0.873	0.136
ENSMUSG00000028644	Ermap	chr4	-	119188175	119188334	119187629	119187719	119188858	119188943	0,1,2	10,10,21	4,2,9	12,4,11	284	125	0.00274870266456	0.0,0.042,0.04	0.128,0.18,0.265	-0.164
ENSMUSG00000055897	Ppp4r1l-ps	chr2	-	173592116	173592221	173589504	173589674	173592801	173593014	80,9,16	0,0,0	33,15,26	8,1,0	230	125	0.00277197045093	1.0,1.0,1.0	0.692,0.891,1.0	0.139
ENSMUSG00000059439	Bcas3	chr11	+	85354593	85354661	85353166	85353233	85354887	85354975	0,0,0	3,8,9	0,4,8	1,28,10	193	125	0.00277817837531	0.0,0.0,0.0	0.0,0.085,0.341	-0.142
ENSMUSG00000055897	Ppp4r1l-ps	chr2	-	173592116	173592333	173589504	173589674	173592801	173593014	17,5,2	0,0,0	17,4,23	8,1,0	342	125	0.00279374019449	1.0,1.0,1.0	0.437,0.594,1.0	0.323
ENSMUSG00000026743	Mllt10	chr2	+	18101457	18101512	18071124	18071204	18146776	18146872	27,51,52	0,2,0	41,28,32	2,2,9	180	125	0.00282141862392	1.0,0.947,1.0	0.934,0.907,0.712	0.131
ENSMUSG00000027716	Trpc3	chr3	-	36655017	36655182	36651519	36651736	36662744	36662933	14,48,86	0,0,0	25,29,22	5,0,3	290	125	0.00288131833494	1.0,1.0,1.0	0.683,1.0,0.76	0.186
ENSMUSG00000039988	Ankrd13c	chr3	+	157975227	157975294	157972231	157972317	157988639	157988784	13,28,50	12,0,3	42,49,53	0,0,0	192	125	0.00289436165848	0.414,1.0,0.916	1.0,1.0,1.0	-0.223
ENSMUSG00000034471	Caskin2	chr11	-	115807838	115807890	115807263	115807361	115811886	115812382	67,63,115	16,7,4	98,99,69	1,0,5	177	125	0.00289948078997	0.747,0.864,0.953	0.986,1.0,0.907	-0.11
ENSMUSG00000038056	Kmt2c	chr5	-	25275899	25275973	25275627	25275736	25276139	25276256	118,187,246	37,0,0	179,241,188	0,0,0	199	125	0.0029420862535	0.667,1.0,1.0	1.0,1.0,1.0	-0.111
ENSMUSG00000022801	Lrch3	chr16	+	32986738	32986888	32985975	32986027	32988430	32988481	246,484,458	3,39,50	332,351,355	57,59,45	275	125	0.00300422788501	0.974,0.849,0.806	0.726,0.73,0.782	0.13
ENSMUSG00000038485	Socs7	chr11	+	97376996	97377098	97373065	97373130	97377935	97378066	18,31,35	0,3,8	23,23,44	15,19,19	227	125	0.00300422788501	1.0,0.851,0.707	0.458,0.4,0.56	0.38
ENSMUSG00000032202	Rab27a	chr9	+	73060975	73061124	73044853	73045011	73075392	73075567	8,4,11	18,18,12	1,2,0	6,16,15	274	125	0.00308919450425	0.169,0.092,0.295	0.071,0.054,0.0	0.144
ENSMUSG00000070814	6330408A02Rik	chr7	-	13269334	13269647	13258966	13261640	13277145	13278144	4,68,44	0,0,0	42,56,72	0,2,7	438	125	0.00309327077849	1.0,1.0,1.0	1.0,0.889,0.746	0.122
ENSMUSG00000041180	Hectd2	chr19	+	36583935	36584074	36569372	36569502	36584895	36584998	39,27,54	22,2,0	32,46,33	0,1,0	264	125	0.00311346813007	0.456,0.865,1.0	1.0,0.956,1.0	-0.212
ENSMUSG00000041180	Hectd2	chr19	+	36601428	36601528	36599595	36599719	36604249	36604357	16,38,20	6,12,0	13,28,40	2,0,0	225	125	0.00311353834843	0.597,0.638,1.0	0.783,1.0,1.0	-0.183
ENSMUSG00000020590	Snx13	chr12	+	35092824	35092913	35091568	35091670	35098229	35098313	117,101,140	0,4,8	84,97,96	4,15,17	214	125	0.00323494287809	1.0,0.937,0.911	0.925,0.791,0.767	0.122
ENSMUSG00000041180	Hectd2	chr19	+	36601431	36601528	36599595	36599719	36604249	36604357	8,36,5	6,12,0	9,29,34	2,0,0	222	125	0.00326834611034	0.429,0.628,1.0	0.717,1.0,1.0	-0.22
ENSMUSG00000079834	Tmlhe	chrX_GL456233_random	+	272713	272993	258246	258423	285395	285515	154,278,221	0,7,0	186,223,186	8,5,14	405	125	0.00327993439852	1.0,0.925,1.0	0.878,0.932,0.804	0.104
ENSMUSG00000025195	Dnmbp	chr19	-	43901069	43903058	43874826	43875020	43910724	43910847	34,73,69	0,0,1	59,47,46	3,3,0	2114	125	0.00344988649213	1.0,1.0,0.803	0.538,0.481,1.0	0.261
ENSMUSG00000031511	Arhgef7	chr8	+	11758430	11758517	11728104	11728416	11781154	11781239	98,167,219	32,6,5	166,197,162	5,1,2	212	125	0.0034884038677	0.644,0.943,0.963	0.951,0.991,0.979	-0.124
ENSMUSG00000057093	Zfp607b	chr7	+	27693481	27693608	27692481	27692534	27698652	27698751	5,91,50	0,1,10	50,52,52	0,0,0	252	125	0.00354401103299	1.0,0.978,0.713	1.0,1.0,1.0	-0.103
ENSMUSG00000079491	H2-T10	chr17	-	36117664	36117734	36117089	36117456	36117856	36117903	30,26,9	0,3,10	13,11,8	0,0,0	195	125	0.00357796361648	1.0,0.847,0.366	1.0,1.0,1.0	-0.262
ENSMUSG00000031105	Slc25a14	chrX	+	48628135	48628183	48625595	48625640	48629251	48629345	4,19,6	0,0,0	17,27,17	0,7,2	173	125	0.00361643965562	1.0,1.0,1.0	1.0,0.736,0.86	0.135
ENSMUSG00000016487	Ppfibp1	chr6	+	146917747	146917908	146888508	146888683	146938905	146938989	3,16,20	40,70,64	46,38,25	59,63,73	286	125	0.00365347768097	0.032,0.091,0.12	0.254,0.209,0.13	-0.117
ENSMUSG00000028630	Dyrk2	chr10	-	118868149	118868298	118859348	118861153	118868720	118868903	36,101,34	0,0,0	71,61,71	2,3,6	274	125	0.00366687382243	1.0,1.0,1.0	0.942,0.903,0.844	0.104
ENSMUSG00000037395	Rcor3	chr1	-	192101751	192101867	192100906	192101155	192108643	192108701	6,18,19	0,0,0	21,19,38	1,0,8	241	125	0.00366687382243	1.0,1.0,1.0	0.916,1.0,0.711	0.124
ENSMUSG00000027200	Sema6d	chr2	+	124662203	124662371	124660282	124660344	124664020	124665309	46,40,22	0,1,0	30,20,36	4,0,5	293	125	0.00367966381904	1.0,0.945,1.0	0.762,1.0,0.754	0.143
ENSMUSG00000029097	Trmt44	chr5	-	35569870	35569978	35566421	35566528	35571043	35571112	80,104,80	24,0,0	53,111,80	0,0,0	233	125	0.0037830870481	0.641,1.0,1.0	1.0,1.0,1.0	-0.12
ENSMUSG00000027939	Nup210l	chr3	+	90175837	90175970	90174329	90174457	90180149	90180212	3,4,2	0,0,0	8,7,7	2,1,3	258	125	0.0037830870481	1.0,1.0,1.0	0.66,0.772,0.531	0.346
ENSMUSG00000085767	Gm13563	chr2	+	26388241	26388392	26387597	26387782	26388553	26389018	9,4,6	0,0,1	5,5,10	0,2,5	276	125	0.00382521568128	1.0,1.0,0.731	1.0,0.531,0.475	0.242
ENSMUSG00000026743	Mllt10	chr2	+	18123718	18123812	18071124	18071204	18146776	18146872	8,35,41	0,2,0	32,17,11	2,2,9	219	125	0.00383785469318	1.0,0.909,1.0	0.901,0.829,0.411	0.256
ENSMUSG00000034480	Diaph2	chrX	+	129801394	129801427	129749741	129750116	129804012	129804189	11,11,28	0,2,0	13,8,21	2,5,5	158	125	0.00384386256982	1.0,0.813,1.0	0.837,0.559,0.769	0.216
ENSMUSG00000026956	Uap1l1	chr2	-	25363311	25363384	25362662	25362848	25363805	25363857	35,13,8	0,2,19	6,17,5	0,0,0	198	125	0.00384887082145	1.0,0.804,0.21	1.0,1.0,1.0	-0.329
ENSMUSG00000055897	Ppp4r1l-ps	chr2	-	173589787	173590796	173589504	173589674	173592801	173593014	53,32,52	0,0,0	27,37,26	8,1,0	1134	125	0.0038489567382	1.0,1.0,1.0	0.271,0.803,1.0	0.309
ENSMUSG00000102976	Zc3h11a	chr1	-	133655344	133655398	133653972	133654032	133661255	133661360	4,40,33	0,1,0	27,44,31	0,4,9	179	125	0.00391596151112	1.0,0.965,1.0	1.0,0.885,0.706	0.125
ENSMUSG00000064307	Lrrc51	chr7	-	101921503	101921566	101920636	101920774	101933763	101933802	0,2,2	51,30,30	5,6,5	40,14,18	188	125	0.00398086020816	0.0,0.042,0.042	0.077,0.222,0.156	-0.124
ENSMUSG00000091625	Lsm5	chr6	-	56703005	56703033	56702095	56702168	56704622	56704710	4,25,48	44,82,88	48,67,67	62,64,89	153	125	0.00400796406181	0.069,0.199,0.308	0.387,0.461,0.381	-0.218
ENSMUSG00000016763	Scube1	chr15	-	83654168	83654285	83638703	83638820	83676905	83677040	162,136,124	1,1,6	68,75,42	6,3,10	242	125	0.00403343304088	0.988,0.986,0.914	0.854,0.928,0.684	0.141
ENSMUSG00000059439	Bcas3	chr11	+	85354593	85354679	85353166	85353233	85354887	85354975	11,0,6	3,8,9	1,0,0	1,28,10	211	125	0.00404072075549	0.685,0.0,0.283	0.372,0.0,0.0	0.199
ENSMUSG00000057193	Slc44a2	chr9	+	21342597	21342658	21342394	21342505	21342963	21343047	56,63,53	14,0,4	47,36,53	0,0,2	186	125	0.00404288690368	0.729,1.0,0.899	1.0,1.0,0.947	-0.106
ENSMUSG00000000884	Gnb1l	chr16	+	18540971	18541097	18499045	18499140	18564034	18564538	0,0,1	15,3,0	2,10,2	0,6,0	251	125	0.00404596576783	0.0,0.0,1.0	1.0,0.454,1.0	-0.485
ENSMUSG00000029769	Ccdc136	chr6	+	29414785	29414980	29412901	29413087	29415430	29415655	97,133,113	20,0,0	105,121,95	0,0,0	320	125	0.00404596576783	0.655,1.0,1.0	1.0,1.0,1.0	-0.115
ENSMUSG00000087095	Emx2os	chr19	-	59429999	59430099	59425103	59429261	59432802	59433032	0,35,13	8,12,16	23,44,28	7,1,3	225	125	0.00404596576783	0.0,0.618,0.311	0.646,0.961,0.838	-0.505
ENSMUSG00000036826	Igflr1	chr7	+	30566163	30566381	30565426	30565466	30566748	30566936	8,13,2	0,0,0	7,14,5	3,0,3	343	125	0.00404821418223	1.0,1.0,1.0	0.46,1.0,0.378	0.387
ENSMUSG00000027652	Ralgapb	chr2	+	158462070	158462258	158456450	158456602	158464071	158464178	113,204,141	21,0,8	207,207,143	2,0,4	313	125	0.00410762734702	0.682,1.0,0.876	0.976,1.0,0.935	-0.118
ENSMUSG00000074698	Csnk2a1	chr2	+	152276946	152277033	152275397	152275546	152278968	152281852	9,18,36	0,11,11	56,68,45	0,1,4	212	125	0.00410762734702	1.0,0.491,0.659	1.0,0.976,0.869	-0.232
ENSMUSG00000042079	Hnrnpf	chr6	+	117919098	117919159	117906794	117906839	117923707	117925619	17,17,12	0,3,5	27,89,12	0,1,0	186	125	0.00414799207764	1.0,0.792,0.617	1.0,0.984,1.0	-0.192
ENSMUSG00000042700	Sipa1l1	chr12	+	82340661	82342499	82311348	82311409	82357232	82357363	305,486,419	0,0,2	373,400,439	5,7,1	1963	125	0.00414855943952	1.0,1.0,0.93	0.826,0.784,0.965	0.118
ENSMUSG00000029165	Agbl5	chr5	+	30905108	30905155	30904702	30904815	30906115	30906667	42,27,25	0,8,4	24,23,27	0,1,0	172	125	0.00415431245708	1.0,0.71,0.82	1.0,0.944,1.0	-0.138
ENSMUSG00000025262	Fam120c	chrX	+	151428916	151429016	151399674	151399803	151429836	151429913	20,40,47	0,0,14	36,28,37	0,0,0	225	125	0.00416355687303	1.0,1.0,0.651	1.0,1.0,1.0	-0.116
ENSMUSG00000047248	C2cd3	chr7	+	100399667	100399815	100395167	100395300	100405957	100406106	108,177,190	26,0,0	156,176,146	0,0,0	273	125	0.00418090187748	0.655,1.0,1.0	1.0,1.0,1.0	-0.115
ENSMUSG00000079553	Kifc1	chr17	-	33881987	33882061	33881428	33881504	33883098	33883878	8,80,42	7,9,0	63,51,63	1,0,1	199	125	0.00424198921977	0.418,0.848,1.0	0.975,1.0,0.975	-0.228
ENSMUSG00000015189	Casd1	chr6	+	4619288	4619333	4614648	4614711	4624051	4624474	216,217,196	5,6,25	183,168,176	12,28,43	170	125	0.00427342325715	0.969,0.964,0.852	0.918,0.815,0.751	0.1
ENSMUSG00000023795	Pisd-ps2	chr17	-	3078999	3079138	3077292	3077446	3079354	3079591	20,24,6	0,1,0	24,18,25	2,4,3	264	125	0.00427342325715	1.0,0.919,1.0	0.85,0.681,0.798	0.197
ENSMUSG00000023286	Ube2j2	chr4	+	155946254	155946417	155944157	155944259	155949006	155949137	179,390,348	42,0,0	264,349,311	0,0,0	288	125	0.0043300240312	0.649,1.0,1.0	1.0,1.0,1.0	-0.117
ENSMUSG00000014496	Ankrd28	chr14	-	31743222	31743435	31736759	31736838	31755732	31755803	140,179,201	32,0,0	214,165,184	0,0,0	338	125	0.00434865052276	0.618,1.0,1.0	1.0,1.0,1.0	-0.127
ENSMUSG00000040875	Osbpl10	chr9	+	115109399	115109591	115067278	115067325	115167081	115167292	34,46,62	23,3,9	57,41,41	1,3,0	317	125	0.00441069635373	0.368,0.858,0.731	0.957,0.843,1.0	-0.281
ENSMUSG00000034327	Kctd9	chr14	+	67734140	67734290	67733346	67733442	67737605	67737711	133,201,236	11,41,37	113,108,178	39,58,48	275	125	0.00441670859276	0.846,0.69,0.744	0.568,0.458,0.628	0.209
ENSMUSG00000057363	Uxs1	chr1	-	43797244	43797305	43780064	43780169	43827614	43827800	0,23,1	8,16,8	15,15,4	0,0,6	186	125	0.00442648711605	0.0,0.491,0.077	1.0,1.0,0.309	-0.58
ENSMUSG00000039620	6430573F11Rik	chr8	+	36505551	36505725	36498326	36498481	36511572	36516570	22,32,32	2,6,0	70,59,44	0,0,0	299	125	0.00448917269561	0.821,0.69,1.0	1.0,1.0,1.0	-0.163
ENSMUSG00000097040	2610316D01Rik	chr3	-	45287331	45287452	45281994	45282164	45327065	45327162	0,1,1	5,7,16	13,6,6	31,18,28	246	125	0.00451435055945	0.0,0.068,0.031	0.176,0.145,0.098	-0.107
ENSMUSG00000035165	Kcne3	chr7	+	100181135	100181274	100178715	100178766	100184137	100184734	0,11,7	11,52,52	13,22,19	33,30,47	264	125	0.00456173304645	0.0,0.091,0.06	0.157,0.258,0.161	-0.142
ENSMUSG00000029089	5730480H06Rik	chr5	+	48380123	48380231	48379329	48379464	48381786	48381867	167,261,249	1,11,15	191,204,281	29,25,15	233	125	0.0047042874713	0.989,0.927,0.899	0.779,0.814,0.91	0.104
ENSMUSG00000047617	BC029214	chr2	-	25460654	25460715	25460444	25460494	25460786	25461094	9,3,22	0,7,3	8,18,7	0,0,0	186	125	0.00479262321799	1.0,0.224,0.831	1.0,1.0,1.0	-0.315
ENSMUSG00000039137	Whrn	chr4	-	63429232	63429417	63419468	63419493	63431849	63431929	0,7,10	33,29,52	18,13,24	59,23,39	310	125	0.00486645760263	0.0,0.089,0.072	0.11,0.186,0.199	-0.111
ENSMUSG00000047909	Ankrd16	chr2	+	11785169	11785260	11784292	11784452	11786223	11786302	16,22,10	68,53,68	30,20,33	36,47,40	216	125	0.00489285792909	0.12,0.194,0.078	0.325,0.198,0.323	-0.151
ENSMUSG00000032567	Aste1	chr9	+	105396797	105397858	105396544	105396705	105401475	105401686	27,49,70	0,0,0	42,38,50	2,1,3	1186	125	0.00489925615867	1.0,1.0,1.0	0.689,0.8,0.637	0.291
ENSMUSG00000020459	Mtif2	chr11	+	29526692	29526843	29526407	29526487	29529928	29530154	125,134,175	2,10,24	97,137,113	13,36,34	276	125	0.00489925615867	0.966,0.859,0.768	0.772,0.633,0.601	0.196
ENSMUSG00000042359	Osbpl6	chr2	+	76555889	76555982	76555013	76555117	76560185	76560260	21,44,34	0,1,6	21,30,12	20,4,12	218	125	0.00495935380674	1.0,0.962,0.765	0.376,0.811,0.364	0.392
ENSMUSG00000026668	Ucma	chr2	+	4981237	4981336	4976809	4976905	4985313	4985745	36,65,33	0,8,11	53,48,49	1,2,0	224	125	0.00502468598035	1.0,0.819,0.626	0.967,0.931,1.0	-0.151
ENSMUSG00000049755	Zfp672	chr11	-	58319866	58319954	58319323	58319590	58322568	58322729	10,27,13	11,8,5	52,19,42	2,5,1	213	125	0.0051096457123	0.348,0.665,0.604	0.938,0.69,0.961	-0.324
ENSMUSG00000034022	Cpsf1	chr15	-	76601262	76601337	76600937	76601027	76601403	76601498	71,126,153	24,0,0	142,145,144	0,0,0	200	125	0.00522015652233	0.649,1.0,1.0	1.0,1.0,1.0	-0.117
ENSMUSG00000030849	Fgfr2	chr7	-	130242377	130242644	130241199	130241277	130261748	130262066	182,186,201	49,82,92	161,226,209	175,165,119	392	125	0.00522099807969	0.542,0.42,0.411	0.227,0.304,0.359	0.161
ENSMUSG00000021098	4930447C04Rik	chr12	-	72894983	72895045	72892803	72892979	72898486	72898533	0,2,0	29,17,4	4,0,11	4,21,18	187	125	0.00522099807969	0.0,0.073,0.0	0.401,0.0,0.29	-0.206
ENSMUSG00000026743	Mllt10	chr2	+	18109781	18109891	18071124	18071204	18146776	18146872	27,53,44	0,2,0	51,31,47	2,2,9	235	125	0.00532587350542	1.0,0.934,1.0	0.931,0.892,0.735	0.125
ENSMUSG00000023908	Pkmyt1	chr17	+	23734965	23735072	23733822	23734316	23735199	23735372	72,142,153	19,0,0	178,136,176	0,0,0	232	125	0.00533129285396	0.671,1.0,1.0	1.0,1.0,1.0	-0.11
ENSMUSG00000030641	Ddias	chr7	-	92868111	92868198	92866570	92866699	92872761	92872844	62,68,44	38,59,57	40,26,44	70,59,93	212	125	0.00540616440882	0.49,0.405,0.313	0.252,0.206,0.218	0.177
ENSMUSG00000023009	Nckap5l	chr15	-	99436026	99436087	99434039	99434189	99457631	99457748	35,43,40	17,3,1	37,59,45	0,3,0	186	125	0.00551123496064	0.58,0.906,0.964	1.0,0.93,1.0	-0.16
ENSMUSG00000027936	Crtc2	chr3	+	90259153	90259222	90254162	90254558	90259385	90259492	95,141,101	0,18,20	79,119,120	24,29,40	194	125	0.00555127867734	1.0,0.835,0.765	0.68,0.726,0.659	0.178
ENSMUSG00000090386	Mir99ahg	chr16	+	77360662	77360718	77329204	77329678	77501502	77501610	16,26,29	0,1,8	10,27,34	0,0,0	181	125	0.00557229365722	1.0,0.947,0.715	1.0,1.0,1.0	-0.113
ENSMUSG00000021457	Syk	chr13	+	52596957	52597054	52583436	52583605	52610795	52611252	12,0,10	5,26,4	0,2,0	8,6,14	222	125	0.0055935376468	0.575,0.0,0.585	0.0,0.158,0.0	0.334
ENSMUSG00000001082	Mfsd10	chr5	-	34634590	34634644	34634422	34634513	34634850	34634962	50,37,55	0,0,0	49,24,54	3,3,4	179	125	0.0055935376468	1.0,1.0,1.0	0.919,0.848,0.904	0.11
ENSMUSG00000006476	Nsmf	chr2	+	25055635	25056136	25054997	25055059	25057100	25057176	199,302,345	0,0,18	264,276,272	17,10,25	626	125	0.00562309147847	1.0,1.0,0.793	0.756,0.846,0.685	0.169
ENSMUSG00000033287	Kctd17	chr15	+	78436900	78436994	78435584	78435710	78437583	78437671	96,139,85	15,46,24	109,116,113	7,12,15	219	125	0.00565250353342	0.785,0.633,0.669	0.899,0.847,0.811	-0.157
ENSMUSG00000027075	Slc43a1	chr2	+	84855470	84855649	84852667	84852760	84859688	84859830	6,7,4	0,1,0	3,11,14	1,3,3	304	125	0.0057281827352	1.0,0.742,1.0	0.552,0.601,0.657	0.311
ENSMUSG00000033029	1700088E04Rik	chr15	-	79136306	79136489	79135636	79135765	79139237	79139300	33,50,36	0,4,2	36,34,27	14,5,6	308	125	0.0058723562368	1.0,0.835,0.88	0.511,0.734,0.646	0.275
ENSMUSG00000037337	Map4k1	chr7	+	29001919	29001990	29001748	29001838	29003096	29003276	27,32,55	22,0,6	58,47,49	0,2,1	196	125	0.00589125920957	0.439,1.0,0.854	1.0,0.937,0.969	-0.204
ENSMUSG00000002221	Paxip1	chr5	-	27783680	27783773	27775565	27775679	27788642	27788777	80,169,176	37,20,10	125,152,176	7,7,3	218	125	0.00589303583108	0.554,0.829,0.91	0.911,0.926,0.971	-0.172
ENSMUSG00000044712	Slc38a6	chr12	+	73337509	73337568	73337021	73337104	73341407	73341473	1,49,21	6,11,0	12,24,16	0,1,0	184	125	0.00612077180136	0.102,0.752,1.0	1.0,0.942,1.0	-0.363
ENSMUSG00000029647	Pan3	chr5	+	147503084	147503202	147488110	147488258	147521829	147521934	2,30,14	0,0,2	8,23,20	3,3,6	243	125	0.00618180495046	1.0,1.0,0.783	0.578,0.798,0.632	0.258
ENSMUSG00000087368	BC065397	chrX	+	136761990	136762088	136759855	136759918	136788520	136788617	38,38,21	0,0,1	36,27,40	5,3,2	223	125	0.00625178007843	1.0,1.0,0.922	0.801,0.835,0.918	0.123
ENSMUSG00000079418	Atg4a	chrX	+	140988165	140988237	140986278	140986389	140990157	140990256	41,107,141	0,6,0	52,94,73	1,6,17	197	125	0.00626993519952	1.0,0.919,1.0	0.971,0.909,0.732	0.102
ENSMUSG00000058318	Phf21a	chr2	+	92351608	92351631	92349387	92349448	92356863	92357019	20,12,10	0,0,2	5,3,12	1,3,4	148	125	0.00642183568971	1.0,1.0,0.809	0.809,0.458,0.717	0.275
ENSMUSG00000030313	Dennd5b	chr6	-	149068049	149068716	149054899	149055087	149080805	149080915	47,132,194	0,8,5	131,116,109	2,0,0	792	125	0.00642183568971	1.0,0.723,0.86	0.912,1.0,1.0	-0.11
ENSMUSG00000039062	Anpep	chr7	-	79843026	79843108	79842613	79842660	79848144	79848193	32,0,6	8,13,8	2,0,0	5,4,20	207	125	0.00644494145424	0.707,0.0,0.312	0.195,0.0,0.0	0.275
ENSMUSG00000027575	Arfgap1	chr2	+	180967533	180967814	180967244	180967329	180971050	180971114	160,227,199	1,13,8	147,159,191	14,16,21	406	125	0.00644494145424	0.98,0.843,0.885	0.764,0.754,0.737	0.151
ENSMUSG00000029119	Man2b2	chr5	-	36818461	36818652	36817555	36817697	36820881	36821080	13,37,24	0,1,0	52,54,32	3,0,14	316	125	0.00645726179664	1.0,0.936,1.0	0.873,1.0,0.475	0.196
ENSMUSG00000032387	Rbpms2	chr9	+	65650561	65650624	65649966	65650005	65650932	65651083	55,184,188	18,2,0	191,159,161	0,0,2	188	125	0.00646266707139	0.67,0.984,1.0	1.0,1.0,0.982	-0.109
ENSMUSG00000020648	Dus4l	chr12	-	31646620	31646738	31642763	31642886	31652290	31652441	52,97,70	21,4,8	96,105,86	0,6,2	243	125	0.00652387622118	0.56,0.926,0.818	1.0,0.9,0.957	-0.184
ENSMUSG00000040363	Bcor	chrX	-	12136400	12137200	12134323	12134869	12160288	12160346	96,55,30	6,0,0	36,23,52	4,6,10	925	125	0.00653667803926	0.684,1.0,1.0	0.549,0.341,0.413	0.46
ENSMUSG00000034269	Setd5	chr6	+	113109423	113109616	113077601	113077712	113109884	113109954	28,103,122	0,2,1	92,83,71	3,11,2	318	125	0.00666312966188	1.0,0.953,0.98	0.923,0.748,0.933	0.11
ENSMUSG00000025912	Mybl1	chr1	-	9687560	9687781	9685635	9685810	9690080	9690173	55,43,60	0,3,8	30,41,31	0,1,0	346	125	0.00666312966188	1.0,0.838,0.73	1.0,0.937,1.0	-0.123
ENSMUSG00000031788	Kifc3	chr8	-	95126525	95126707	95110693	95110759	95134716	95134859	66,43,50	37,29,25	24,42,40	42,41,49	307	125	0.00666312966188	0.421,0.376,0.449	0.189,0.294,0.249	0.171
ENSMUSG00000052760	A630001G21Rik	chr1	-	85727513	85727698	85726613	85726615	85736471	85736561	0,0,0	5,3,8	2,3,2	0,2,2	310	125	0.00676728305051	0.0,0.0,0.0	1.0,0.377,0.287	-0.555
ENSMUSG00000090733	Rps27	chr3	-	90213380	90213493	90213192	90213301	90213609	90213647	16,70,73	1,4,1	47,65,63	8,10,9	238	125	0.00676728305051	0.894,0.902,0.975	0.755,0.773,0.786	0.152
ENSMUSG00000049728	Zfp668	chr7	-	127874676	127874758	127867755	127868424	127876046	127876780	13,9,7	47,60,75	24,18,18	45,54,44	207	125	0.00683310640808	0.143,0.083,0.053	0.244,0.168,0.198	-0.11
ENSMUSG00000026525	Opn3	chr1	-	175665309	175665629	175663526	175663778	175692169	175692776	103,138,183	16,0,0	117,145,136	0,0,0	445	125	0.00693251159113	0.644,1.0,1.0	1.0,1.0,1.0	-0.119
ENSMUSG00000022378	Fam49b	chr15	-	63970929	63970968	63950005	63950127	63997897	63997969	21,32,11	0,0,1	38,25,25	3,5,3	164	125	0.00693251159113	1.0,1.0,0.893	0.906,0.792,0.864	0.11
ENSMUSG00000042700	Sipa1l1	chr12	+	82265956	82266025	82234462	82234528	82311348	82311409	5,19,24	50,72,44	36,29,40	49,36,58	194	125	0.00696609771381	0.061,0.145,0.26	0.321,0.342,0.308	-0.168
ENSMUSG00000021704	Mtx3	chr13	+	92850289	92850378	92848917	92849075	92852783	92858230	84,107,112	0,10,5	37,85,101	23,16,9	214	125	0.00696609771381	1.0,0.862,0.929	0.484,0.756,0.868	0.228
ENSMUSG00000043467	Zbtb37	chr1	-	161029641	161029741	161019483	161020406	161031804	161032761	52,40,66	16,9,17	36,43,47	3,6,0	225	125	0.00697457402156	0.644,0.712,0.683	0.87,0.799,1.0	-0.21
ENSMUSG00000024397	Aif1	chr17	-	35171413	35171576	35170990	35171193	35171762	35171804	20,45,40	4,1,3	6,26,18	0,0,0	288	125	0.00699273609059	0.685,0.951,0.853	1.0,1.0,1.0	-0.17
ENSMUSG00000109129	Gm44973	chr7	+	5017436	5018039	5015495	5015560	5032762	5033097	31,13,25	0,4,2	27,24,42	0,0,0	728	125	0.00701291431092	1.0,0.358,0.682	1.0,1.0,1.0	-0.32
ENSMUSG00000047603	Zfp235	chr7	+	24138292	24138502	24137045	24137172	24140299	24140944	13,12,14	3,20,10	3,4,4	9,16,24	335	125	0.00710195008045	0.618,0.183,0.343	0.111,0.085,0.059	0.296
ENSMUSG00000026767	Fam188a	chr2	-	12403997	12404168	12386608	12386679	12419158	12419391	26,0,0	19,32,14	0,1,0	34,24,40	296	125	0.00720177925638	0.366,0.0,0.0	0.0,0.017,0.0	0.116
ENSMUSG00000029673	Auts2	chr5	-	131470413	131470458	131461281	131461353	131472237	131472479	33,11,11	0,1,0	10,12,15	4,0,4	170	125	0.00736770802266	1.0,0.89,1.0	0.648,1.0,0.734	0.169
ENSMUSG00000043987	Cep164	chr9	-	45785777	45785921	45779689	45779836	45787425	45787511	166,183,161	0,47,56	124,121,152	62,68,82	269	125	0.00737636150185	1.0,0.644,0.572	0.482,0.453,0.463	0.273
ENSMUSG00000040877	Wdr25	chr12	+	108980690	108980838	108897908	108898725	109024962	109025133	29,59,15	0,3,0	19,17,27	2,1,17	273	125	0.00741790492952	1.0,0.9,1.0	0.813,0.886,0.421	0.26
ENSMUSG00000078441	Scamp4	chr10	+	80609640	80609797	80608802	80608850	80612341	80612459	12,6,9	0,0,4	0,2,5	2,5,3	282	125	0.00741790492952	1.0,1.0,0.499	0.0,0.151,0.425	0.641
ENSMUSG00000024566	Atp9b	chr18	-	80891814	80891923	80869741	80869793	80909591	80909705	64,91,90	30,1,0	103,92,81	0,1,0	234	125	0.00748427236506	0.533,0.98,1.0	1.0,0.98,1.0	-0.156
ENSMUSG00000050908	Tvp23a	chr16	-	10428658	10428803	10427382	10427472	10446929	10447362	77,85,88	7,13,2	77,69,89	24,16,20	270	125	0.00753782772204	0.836,0.752,0.953	0.598,0.666,0.673	0.201
ENSMUSG00000030452	Nipa2	chr7	-	55961451	55961572	55944609	55944709	55962395	55962430	101,160,176	0,2,16	93,169,169	17,19,14	246	125	0.007596107611	1.0,0.976,0.848	0.735,0.819,0.86	0.137
ENSMUSG00000037363	Letm2	chr8	-	25585348	25585468	25581672	25581786	25586606	25586807	14,13,23	0,0,1	30,30,19	0,4,6	245	125	0.00769870379559	1.0,1.0,0.921	1.0,0.793,0.618	0.17
ENSMUSG00000049606	Zfp644	chr5	-	106681903	106682013	106666784	106666845	106696531	106696564	0,0,12	1,16,12	0,0,0	8,23,34	235	125	0.00772299261208	0.0,0.0,0.347	0.0,0.0,0.0	0.116
ENSMUSG00000018537	Pcgf2	chr11	-	97699205	97699300	97693415	97693568	97699535	97699581	39,102,100	19,99,101	87,67,67	135,137,130	220	125	0.00791280654999	0.538,0.369,0.36	0.268,0.217,0.227	0.185
ENSMUSG00000061306	Slc38a10	chr11	-	120138985	120139092	120134806	120134882	120140592	120140686	11,27,12	14,0,1	20,11,19	0,0,0	232	125	0.00805687601962	0.297,1.0,0.866	1.0,1.0,1.0	-0.279
ENSMUSG00000074781	Ube2n	chr10	+	95541637	95541778	95541204	95541451	95542271	95545658	11,114,148	3,11,19	123,467,194	2,8,16	266	125	0.00808448032602	0.633,0.83,0.785	0.967,0.965,0.851	-0.178
ENSMUSG00000030714	Sgf29	chr7	+	126671537	126671660	126664915	126664988	126671733	126671880	17,9,8	0,0,0	0,4,3	2,3,0	248	125	0.00808810973581	1.0,1.0,1.0	0.0,0.402,1.0	0.533
ENSMUSG00000060450	Rnf14	chr18	+	38307864	38308395	38296634	38296798	38313211	38313384	10,6,10	0,3,2	10,8,5	0,0,0	656	125	0.00817666639904	1.0,0.276,0.488	1.0,1.0,1.0	-0.412
ENSMUSG00000038022	Fam188b	chr6	+	55262718	55262835	55260534	55260641	55276553	55276655	45,43,31	9,3,1	52,29,15	2,0,0	242	125	0.00851827991959	0.721,0.881,0.941	0.931,1.0,1.0	-0.129
ENSMUSG00000069049	Eif2s3y	chrY	+	1013378	1013473	1012047	1012169	1014633	1014792	221,137,143	0,21,41	114,107,151	39,33,46	220	125	0.00855515405898	1.0,0.788,0.665	0.624,0.648,0.651	0.177
ENSMUSG00000021504	B4galt7	chr13	+	55607196	55607422	55604119	55604382	55608341	55608425	73,241,213	10,0,6	263,216,213	2,0,2	351	125	0.00860612815258	0.722,1.0,0.927	0.979,1.0,0.974	-0.101
ENSMUSG00000052151	Plpp2	chr10	-	79530876	79531028	79530497	79530772	79533664	79533742	91,288,279	14,5,22	223,251,283	7,6,2	277	125	0.00866779262429	0.746,0.963,0.851	0.935,0.95,0.985	-0.103
ENSMUSG00000062101	Zfp119b	chr17	-	55940928	55940989	55938380	55939993	55941185	55941312	37,37,25	11,0,0	24,26,27	0,0,0	186	125	0.00868800065186	0.693,1.0,1.0	1.0,1.0,1.0	-0.102
ENSMUSG00000044456	Rin3	chr12	+	102325794	102325912	102312974	102313182	102358704	102358796	17,9,7	0,0,0	17,14,8	2,0,5	243	125	0.00890941702935	1.0,1.0,1.0	0.814,1.0,0.451	0.245
ENSMUSG00000024293	Esco1	chr18	-	10588438	10588550	10585977	10586041	10595675	10595875	48,118,101	33,4,0	91,59,96	0,2,0	237	125	0.0089391563593	0.434,0.94,1.0	1.0,0.94,1.0	-0.189
ENSMUSG00000018347	Zkscan6	chr11	+	65816488	65816580	65815917	65816125	65828041	65829239	42,50,50	14,0,0	51,33,26	0,0,0	217	125	0.00904926049205	0.633,1.0,1.0	1.0,1.0,1.0	-0.122
ENSMUSG00000020486	Sept4	chr11	+	87583317	87583614	87578446	87578537	87583920	87584014	0,0,0	8,6,14	0,5,5	12,4,8	422	125	0.00917326218161	0.0,0.0,0.0	0.0,0.27,0.156	-0.142
ENSMUSG00000090077	Lime1	chr2	+	181382193	181382544	181381357	181381394	181382615	181382703	59,107,119	5,4,0	108,82,90	0,0,0	476	125	0.00920622256871	0.756,0.875,1.0	1.0,1.0,1.0	-0.123
ENSMUSG00000004267	Eno2	chr6	-	124766530	124766664	124766104	124766327	124767032	124767102	0,13,9	6,7,0	3,1,4	0,1,0	259	125	0.00934684322068	0.0,0.473,1.0	1.0,0.326,1.0	-0.284
ENSMUSG00000044252	Osbpl1a	chr18	-	12911076	12911162	12906944	12906949	12914501	12914613	47,71,76	2,0,2	99,64,67	3,4,16	211	125	0.00946906745207	0.933,1.0,0.957	0.951,0.905,0.713	0.107
ENSMUSG00000027575	Arfgap1	chr2	+	180967601	180967814	180967264	180967329	180971050	180971114	167,188,192	1,13,8	159,154,165	14,16,21	338	125	0.00958254721547	0.984,0.842,0.899	0.808,0.781,0.744	0.131
ENSMUSG00000023092	Fhl1	chrX	+	56790463	56790650	56789876	56790046	56791843	56793340	81,113,173	0,10,14	130,133,204	29,22,28	312	125	0.00959938523045	1.0,0.819,0.832	0.642,0.708,0.745	0.185
ENSMUSG00000030452	Nipa2	chr7	-	55944480	55944709	55937571	55937662	55962199	55962439	13,43,17	0,1,0	20,18,22	0,4,3	354	125	0.00961110936425	1.0,0.938,1.0	1.0,0.614,0.721	0.201
ENSMUSG00000056260	Lrif1	chr3	+	106731662	106733142	106721935	106722106	106734357	106734639	36,45,84	42,19,12	63,69,98	6,12,10	1605	125	0.00964630679252	0.063,0.156,0.353	0.45,0.309,0.433	-0.207
ENSMUSG00000005899	Smpd4	chr16	+	17620711	17620762	17620585	17620630	17621441	17621525	60,57,13	0,0,1	12,13,26	6,1,1	176	125	0.00966059162751	1.0,1.0,0.902	0.587,0.902,0.949	0.155
ENSMUSG00000002983	Relb	chr7	-	19611816	19611885	19611622	19611700	19612504	19612720	7,47,23	0,0,0	36,40,22	0,2,7	194	125	0.00966187971077	1.0,1.0,1.0	1.0,0.928,0.669	0.134
ENSMUSG00000027673	Ndufb5	chr3	+	32744853	32744942	32737106	32737230	32751028	32751102	0,13,5	11,2,0	7,1,8	1,0,0	214	125	0.00968127832962	0.0,0.792,1.0	0.803,1.0,1.0	-0.337
ENSMUSG00000020131	Pcsk4	chr10	-	80322080	80322209	80321282	80321951	80322723	80322848	36,38,15	0,1,2	6,14,22	5,5,1	254	125	0.00977506627058	1.0,0.949,0.787	0.371,0.579,0.915	0.29
ENSMUSG00000031153	Gripap1	chrX	+	7794259	7794286	7792275	7792337	7794991	7795099	44,83,76	11,14,13	85,140,93	7,11,3	152	125	0.00978504149847	0.767,0.83,0.828	0.909,0.913,0.962	-0.12
ENSMUSG00000031754	Nudt21	chr8	-	94032301	94032502	94031143	94031207	94036776	94037031	9,4,15	0,1,0	16,27,17	2,5,2	326	125	0.00978504149847	1.0,0.605,1.0	0.754,0.674,0.765	0.137
ENSMUSG00000030166	Rad52	chr6	+	119918925	119919077	119918586	119918786	119920806	119921315	8,37,52	0,10,0	48,61,49	0,0,0	277	125	0.00983192033237	1.0,0.625,1.0	1.0,1.0,1.0	-0.125
ENSMUSG00000022490	Ppp1r1a	chr15	-	103534349	103534410	103533456	103533494	103537794	103537992	53,39,33	0,0,0	24,22,30	2,1,5	186	125	0.00986830015766	1.0,1.0,1.0	0.89,0.937,0.801	0.124
ENSMUSG00000000915	Hip1r	chr5	+	124000991	124001090	124000711	124000774	124001205	124001311	39,54,37	0,4,8	19,24,25	1,0,0	224	125	0.00988592994381	1.0,0.883,0.721	0.914,1.0,1.0	-0.103
ENSMUSG00000035268	Pkig	chr2	+	163659149	163659235	163658457	163658659	163721127	163721198	17,14,28	0,5,4	9,16,19	0,1,0	211	125	0.00988592994381	1.0,0.624,0.806	1.0,0.905,1.0	-0.158
ENSMUSG00000072704	Smim10l1	chr6	+	133106362	133106530	133105289	133105605	133107863	133107982	14,30,20	0,5,2	6,15,13	5,5,11	293	125	0.00988592994381	1.0,0.719,0.81	0.339,0.561,0.335	0.431
ENSMUSG00000028175	Depdc1a	chr3	+	159515504	159515626	159514174	159514331	159516013	159516144	10,18,49	0,0,2	43,92,40	7,5,5	247	125	0.0100102673647	1.0,1.0,0.925	0.757,0.903,0.802	0.154
ENSMUSG00000000085	Scmh1	chr4	+	120462012	120462155	120453751	120453775	120463074	120463145	62,153,148	0,21,11	112,92,124	18,31,28	268	125	0.0100235278286	1.0,0.773,0.863	0.744,0.581,0.674	0.212
ENSMUSG00000097277	2900076A07Rik	chr7	+	81529156	81529258	81528791	81528940	81529346	81529527	17,3,9	16,43,22	2,2,4	46,31,30	227	125	0.0100331522299	0.369,0.037,0.184	0.023,0.034,0.068	0.155
ENSMUSG00000044906	4930503L19Rik	chr18	-	70458316	70458448	70452211	70453388	70467334	70467485	0,0,0	20,6,15	9,0,1	11,9,13	257	125	0.0101254520848	0.0,0.0,0.0	0.285,0.0,0.036	-0.107
ENSMUSG00000029141	Slc4a1ap	chr5	+	31546179	31546266	31543669	31543913	31548613	31548681	70,106,96	29,24,23	92,104,123	6,13,18	212	125	0.0101254520848	0.587,0.723,0.711	0.9,0.825,0.801	-0.168
ENSMUSG00000025326	Ube3a	chr7	+	59240966	59241033	59228801	59229271	59243349	59243469	15,43,47	11,8,11	50,40,44	4,4,1	192	125	0.0101497642607	0.47,0.778,0.736	0.891,0.867,0.966	-0.247
ENSMUSG00000042700	Sipa1l1	chr12	+	82234462	82234528	82170015	82170076	82265956	82266025	3,17,19	0,2,5	31,40,39	0,0,0	191	125	0.0103407065308	1.0,0.848,0.713	1.0,1.0,1.0	-0.146
ENSMUSG00000016200	Syt14	chr1	-	192986717	192986882	192980345	192980561	193026969	193027017	60,56,96	0,0,0	55,62,58	4,0,5	290	125	0.0103407065308	1.0,1.0,1.0	0.856,1.0,0.833	0.104
ENSMUSG00000071064	Zfp827	chr8	+	79188148	79188181	79186175	79186358	79189666	79190856	0,0,0	8,20,11	2,2,6	27,7,35	158	125	0.0103526637609	0.0,0.0,0.0	0.055,0.184,0.119	-0.119
ENSMUSG00000020271	Fbxw11	chr11	+	32652747	32652904	32642903	32642935	32711771	32711997	119,58,101	102,145,118	56,59,39	96,190,159	282	125	0.0103937384178	0.341,0.151,0.275	0.205,0.121,0.098	0.114
ENSMUSG00000027075	Slc43a1	chr2	+	84859688	84859830	84855470	84855649	84862882	84863578	6,9,4	0,0,1	3,13,14	1,4,2	267	125	0.0103977359562	1.0,1.0,0.652	0.584,0.603,0.766	0.233
ENSMUSG00000012609	Ttll5	chr12	+	85863563	85863633	85849250	85849381	85876490	85876592	32,18,1	0,4,0	9,4,9	4,2,6	195	125	0.0104154272004	1.0,0.743,1.0	0.591,0.562,0.49	0.367
ENSMUSG00000082286	Pisd-ps1	chr11	+	3127130	3127219	3125935	3126058	3127478	3127644	0,0,0	1,6,5	2,5,3	23,10,15	214	125	0.0105878718783	0.0,0.0,0.0	0.048,0.226,0.105	-0.126
ENSMUSG00000042807	Hecw2	chr1	-	53925309	53926683	53923898	53923994	53927064	53927165	3,9,6	20,0,0	23,16,9	0,0,0	1499	125	0.0106706687554	0.012,1.0,1.0	1.0,1.0,1.0	-0.329
ENSMUSG00000060002	Chpt1	chr10	-	88482230	88482315	88477009	88477168	88488381	88488523	68,135,122	22,0,0	77,104,127	1,0,0	210	125	0.0107984410507	0.648,1.0,1.0	0.979,1.0,1.0	-0.11
ENSMUSG00000069633	Pex11g	chr8	-	3465782	3465971	3463921	3464100	3467571	3467670	29,15,21	0,0,1	44,25,33	2,1,6	314	125	0.0109438314266	1.0,1.0,0.893	0.898,0.909,0.686	0.133
ENSMUSG00000022827	Rabl3	chr16	+	37567319	37567391	37559994	37560109	37570387	37570426	32,44,72	0,14,0	57,56,54	0,1,0	197	125	0.0112601260512	1.0,0.666,1.0	1.0,0.973,1.0	-0.102
ENSMUSG00000020516	Rps6kb1	chr11	-	86517349	86517392	86513617	86513637	86517582	86517640	6,11,8	0,2,0	1,2,12	0,6,6	168	125	0.0112908702986	1.0,0.804,1.0	1.0,0.199,0.598	0.336
ENSMUSG00000005237	Dnah2	chr11	-	69517570	69517728	69517016	69517104	69518275	69518389	25,13,4	0,0,0	3,9,13	0,6,1	283	125	0.0117634371159	1.0,1.0,1.0	1.0,0.399,0.852	0.25
ENSMUSG00000013701	Timm23	chr14	-	32193853	32193947	32193402	32193487	32198968	32199027	17,39,60	20,4,13	91,235,95	6,9,7	219	125	0.011824722495	0.327,0.848,0.725	0.896,0.937,0.886	-0.273
ENSMUSG00000038126	Mphosph9	chr5	-	124306952	124307046	124298514	124299079	124312704	124312831	14,35,53	0,10,0	36,45,51	0,0,0	219	125	0.0118344291302	1.0,0.666,1.0	1.0,1.0,1.0	-0.111
ENSMUSG00000037885	Stk35	chr2	+	129810487	129811237	129801403	129802004	129827773	129828974	184,275,287	63,65,44	352,272,280	36,35,31	875	125	0.0121280179707	0.294,0.377,0.482	0.583,0.526,0.563	-0.173
ENSMUSG00000038260	Trpm4	chr7	-	45327271	45327452	45326976	45327140	45333381	45333452	9,8,11	0,0,0	2,18,25	0,6,1	306	125	0.0122132182225	1.0,1.0,1.0	1.0,0.551,0.911	0.179
ENSMUSG00000036246	Gmip	chr8	+	69809773	69809858	69808689	69808820	69810629	69810717	14,40,40	0,0,0	23,26,32	6,2,0	210	125	0.0122132182225	1.0,1.0,1.0	0.695,0.886,1.0	0.14
ENSMUSG00000027099	Mtx2	chr2	+	74847237	74847285	74825802	74826043	74859404	74859477	20,52,44	0,9,11	71,85,60	0,7,0	173	125	0.012220400355	1.0,0.807,0.743	1.0,0.898,1.0	-0.116
ENSMUSG00000044433	Camsap3	chr8	+	3600357	3600405	3598892	3598988	3600675	3600814	10,5,7	0,5,8	4,1,0	6,8,12	173	125	0.0123567534519	1.0,0.419,0.387	0.325,0.083,0.0	0.466
ENSMUSG00000008450	Nutf2	chr8	+	105876353	105876608	105875533	105875658	105878804	105878833	28,73,72	0,3,0	36,107,55	6,2,7	380	125	0.0124508052805	1.0,0.889,1.0	0.664,0.946,0.721	0.186
ENSMUSG00000004880	Lbr	chr1	-	181840499	181840610	181839699	181839802	181842287	181842361	0,2,1	5,14,3	2,6,7	0,10,4	236	125	0.0126283996391	0.0,0.07,0.15	1.0,0.241,0.481	-0.501
ENSMUSG00000027371	Fahd2a	chr2	-	127441873	127442124	127438112	127438569	127444416	127444508	184,37,25	0,0,2	39,32,41	12,1,0	376	125	0.0129015887754	1.0,1.0,0.806	0.519,0.914,1.0	0.124
ENSMUSG00000049971	Glt1d1	chr5	+	127678090	127678140	127677204	127677300	127689836	127689880	16,27,28	0,5,3	27,30,29	0,0,0	175	125	0.0130224590202	1.0,0.794,0.87	1.0,1.0,1.0	-0.112
ENSMUSG00000031295	Phka2	chrX	+	160590165	160590368	160588964	160589018	160590938	160591141	76,89,75	16,0,0	76,56,70	0,1,0	328	125	0.0130457183904	0.644,1.0,1.0	1.0,0.955,1.0	-0.104
ENSMUSG00000044456	Rin3	chr12	+	102325794	102325912	102312974	102313182	102350881	102350954	26,32,25	0,0,2	19,30,20	7,2,1	243	125	0.0132956984663	1.0,1.0,0.865	0.583,0.885,0.911	0.162
ENSMUSG00000021470	Ercc6l2	chr13	+	63819630	63820055	63815333	63815517	63834595	63834789	7,23,38	0,0,0	20,27,30	6,0,1	550	125	0.0133113770581	1.0,1.0,1.0	0.431,1.0,0.872	0.232
ENSMUSG00000019856	Fam184a	chr10	-	53646982	53647129	53640944	53641062	53647571	53647756	61,59,57	0,10,6	73,92,74	0,4,0	272	125	0.0133113770581	1.0,0.731,0.814	1.0,0.914,1.0	-0.123
ENSMUSG00000028441	1110017D15Rik	chr4	-	41507520	41507593	41505567	41505654	41508516	41508629	25,30,50	0,0,1	11,23,22	6,0,2	198	125	0.0136429727957	1.0,1.0,0.969	0.536,1.0,0.874	0.186
ENSMUSG00000048126	Col6a3	chr1	-	90815950	90816535	90811258	90811831	90830142	90830258	2,3,11	0,2,0	0,1,2	3,0,2	710	125	0.0137880682767	1.0,0.209,1.0	0.0,1.0,0.15	0.353
ENSMUSG00000037784	Dzip1l	chr9	+	99632636	99632748	99629495	99629669	99637346	99637796	151,96,63	1,4,9	73,90,109	12,20,10	237	125	0.0139087402302	0.988,0.927,0.787	0.762,0.704,0.852	0.128
ENSMUSG00000058006	Mdn1	chr4	+	32729629	32729787	32728041	32728175	32729950	32730071	89,158,123	32,0,0	106,157,73	0,0,0	283	125	0.0139345292951	0.551,1.0,1.0	1.0,1.0,1.0	-0.15
ENSMUSG00000074212	Dnajb14	chr3	+	137905884	137906057	137904744	137904854	137908344	137916557	74,131,119	13,12,1	94,119,109	0,4,2	298	125	0.0140580184954	0.705,0.821,0.98	1.0,0.926,0.958	-0.126
ENSMUSG00000027615	Hps3	chr3	-	20019802	20019957	20018810	20018919	20022757	20022839	43,47,73	0,3,4	49,36,67	6,9,10	280	125	0.0141111713308	1.0,0.875,0.891	0.785,0.641,0.749	0.197
ENSMUSG00000034295	Fhod3	chr18	+	25022621	25022978	25020661	25020757	25028064	25028169	1,6,8	0,2,0	3,2,1	0,7,4	482	125	0.0142763085281	1.0,0.438,1.0	1.0,0.069,0.061	0.436
ENSMUSG00000028108	Ecm1	chr3	-	95738011	95738116	95737807	95737942	95738238	95738301	6,8,16	9,0,2	4,8,11	0,0,1	230	125	0.0143301554983	0.266,1.0,0.813	1.0,1.0,0.857	-0.259
ENSMUSG00000029769	Ccdc136	chr6	+	29411709	29411868	29411247	29411385	29412901	29413087	33,57,19	0,0,0	35,36,49	6,2,0	284	125	0.0143932526232	1.0,1.0,1.0	0.72,0.888,1.0	0.131
ENSMUSG00000037989	Wnk2	chr13	-	49071990	49072040	49070954	49071123	49076136	49076664	22,10,20	10,0,0	10,12,3	0,0,0	175	125	0.0147240999814	0.611,1.0,1.0	1.0,1.0,1.0	-0.13
ENSMUSG00000036555	Iqce	chr5	-	140671806	140671926	140671343	140671465	140674336	140677506	64,214,133	24,0,0	168,161,168	0,0,0	245	125	0.0147692799815	0.576,1.0,1.0	1.0,1.0,1.0	-0.141
ENSMUSG00000055436	Srsf11	chr3	-	158031990	158032066	158031451	158031648	158036515	158036615	38,2,1	20,57,65	0,2,0	59,41,62	201	125	0.0149542380157	0.542,0.021,0.009	0.0,0.029,0.0	0.181
ENSMUSG00000023232	Serinc2	chr4	-	130274814	130274970	130265068	130265230	130275457	130275532	4,15,26	3,28,17	8,4,12	32,24,32	281	125	0.015161066263	0.372,0.192,0.405	0.1,0.069,0.143	0.219
ENSMUSG00000031109	Enox2	chrX	-	49286844	49286904	49168640	49168784	49288100	49288212	8,44,34	0,0,0	28,19,40	2,1,5	185	125	0.0152470762534	1.0,1.0,1.0	0.904,0.928,0.844	0.108
ENSMUSG00000001998	Ap4e1	chr2	+	127043678	127043756	127043420	127043543	127046147	127046287	16,18,41	0,0,2	25,32,19	5,1,4	203	125	0.0152470762534	1.0,1.0,0.927	0.755,0.952,0.745	0.158
ENSMUSG00000054099	Slc25a40	chr5	+	8427195	8427267	8424796	8424887	8427407	8427516	0,9,5	8,2,0	4,7,6	1,0,0	197	125	0.0159291919268	0.0,0.741,1.0	0.717,1.0,1.0	-0.325
ENSMUSG00000047115	Fam221a	chr6	+	49385372	49385455	49382962	49383079	49388816	49390539	42,18,24	0,5,3	39,49,50	0,0,1	208	125	0.0159423178848	1.0,0.684,0.828	1.0,1.0,0.968	-0.152
ENSMUSG00000072774	Zfp951	chr5	-	104817307	104817352	104816996	104817123	104828927	104828957	14,2,1	0,0,0	1,2,0	0,1,4	170	125	0.0160247507786	1.0,1.0,1.0	1.0,0.595,0.0	0.468
ENSMUSG00000052446	Zfp961	chr8	+	71965793	71965990	71951080	71951160	71967898	71968053	15,54,25	35,20,24	50,80,83	22,13,12	322	125	0.0160259532932	0.143,0.512,0.288	0.469,0.705,0.729	-0.32
ENSMUSG00000026596	Abl2	chr1	+	156620838	156620901	156559048	156559205	156622484	156622655	114,49,44	8,1,3	20,37,41	5,8,8	188	125	0.0160259532932	0.905,0.97,0.907	0.727,0.755,0.773	0.176
ENSMUSG00000031837	Necab2	chr8	+	119454200	119454226	119452081	119452190	119462560	119462697	5,14,8	6,0,6	14,10,3	2,0,0	151	125	0.0160508912661	0.408,1.0,0.525	0.853,1.0,1.0	-0.307
ENSMUSG00000031090	Nadsyn1	chr7	-	143821171	143821232	143819092	143819209	143822658	143822841	0,20,36	9,11,28	21,45,42	3,8,11	186	125	0.016182932086	0.0,0.55,0.464	0.825,0.791,0.72	-0.441
ENSMUSG00000086938	4930481A15Rik	chr19	+	5415007	5415099	5406814	5407083	5415606	5415812	18,8,13	0,3,2	6,3,3	2,5,7	217	125	0.016198056937	1.0,0.606,0.789	0.633,0.257,0.198	0.436
ENSMUSG00000041471	Fam35a	chr14	-	34267500	34268952	34259624	34259732	34309039	34309094	10,120,57	0,0,1	68,43,73	1,7,0	1577	125	0.016198056937	1.0,1.0,0.819	0.844,0.327,1.0	0.216
ENSMUSG00000036932	Aifm1	chrX	-	48503582	48503713	48499771	48499871	48513235	48513559	11,2,14	8,1,1	6,9,20	0,2,0	256	125	0.0162079882376	0.402,0.494,0.872	1.0,0.687,1.0	-0.306
ENSMUSG00000046572	Zfp518b	chr5	-	38683192	38683258	38682484	38682782	38684678	38684750	73,56,44	32,43,22	19,30,29	20,40,37	191	125	0.0162734151251	0.599,0.46,0.567	0.383,0.329,0.339	0.192
ENSMUSG00000033632	AW554918	chr18	+	25339713	25340384	25289938	25290066	25399925	25400107	112,95,94	0,0,0	69,81,65	2,5,0	796	125	0.0163093220943	1.0,1.0,1.0	0.844,0.718,1.0	0.146
ENSMUSG00000033159	Cnppd1	chr1	-	75142057	75142560	75141415	75141503	75142642	75142697	130,170,255	18,0,0	156,190,198	0,1,0	628	125	0.0164345649578	0.59,1.0,1.0	1.0,0.974,1.0	-0.128
ENSMUSG00000075415	Fnbp1	chr2	-	31105241	31105357	31084022	31084085	31141778	31141996	59,162,154	22,0,0	122,169,128	0,0,0	241	125	0.0165078909501	0.582,1.0,1.0	1.0,1.0,1.0	-0.139
ENSMUSG00000044433	Camsap3	chr8	+	3598685	3598808	3597841	3598095	3598892	3598988	5,32,24	0,8,0	24,18,21	0,0,0	248	125	0.0165499360005	1.0,0.668,1.0	1.0,1.0,1.0	-0.111
ENSMUSG00000027835	Pdcd10	chr3	-	75533540	75533594	75528809	75528927	75541159	75541378	47,35,51	0,0,3	35,68,37	2,5,7	179	125	0.0167203942512	1.0,1.0,0.922	0.924,0.905,0.787	0.102
ENSMUSG00000054387	Mdm4	chr1	-	133009136	133009192	133003790	133003890	133018776	133018884	24,26,17	0,0,2	19,9,20	0,4,5	181	125	0.0168168315802	1.0,1.0,0.854	1.0,0.608,0.734	0.171
ENSMUSG00000072501	Phf20l1	chr15	+	66630866	66630966	66629799	66629981	66636683	66637032	48,85,94	14,4,10	59,76,86	2,4,1	225	125	0.0168178156178	0.656,0.922,0.839	0.942,0.913,0.979	-0.139
ENSMUSG00000069094	Pde7a	chr3	-	19241341	19241518	19236443	19236539	19243049	19243201	37,31,61	1,11,7	34,42,23	0,3,0	302	125	0.01693143271	0.939,0.538,0.783	1.0,0.853,1.0	-0.198
ENSMUSG00000071573	Rnls	chr19	-	33389916	33390059	33382366	33382525	33391079	33391185	16,7,0	0,2,4	4,4,10	0,0,1	268	125	0.017028122299	1.0,0.62,0.0	1.0,1.0,0.823	-0.401
ENSMUSG00000052707	Tnrc6a	chr7	+	123169535	123172118	123162493	123162877	123173232	123173409	148,321,245	0,10,0	299,276,309	0,1,0	2708	125	0.0170568452834	1.0,0.597,1.0	1.0,0.927,1.0	-0.11
ENSMUSG00000039199	Zdhhc1	chr8	-	105476613	105476738	105476370	105476529	105477016	105477118	55,153,136	0,16,6	114,99,131	17,13,25	250	125	0.0171537333	1.0,0.827,0.919	0.77,0.792,0.724	0.153
ENSMUSG00000029655	N4bp2l2	chr5	-	150647459	150647548	150635971	150643315	150661278	150662513	31,31,36	0,3,3	29,21,21	7,4,8	214	125	0.0172615780241	1.0,0.858,0.875	0.708,0.754,0.605	0.222
ENSMUSG00000087177	E130307A14Rik	chr10	-	39640379	39640511	39632949	39633016	39681472	39681549	4,56,32	0,0,0	64,33,22	2,4,2	257	125	0.0173244259226	1.0,1.0,1.0	0.94,0.801,0.843	0.139
ENSMUSG00000028911	Srsf4	chr4	+	131885308	131885492	131884275	131884482	131886130	131886304	63,170,121	13,0,0	127,111,136	0,0,0	309	125	0.0173320860011	0.662,1.0,1.0	1.0,1.0,1.0	-0.113
ENSMUSG00000021772	Nkiras1	chr14	+	18277843	18278101	18276825	18276968	18278303	18278545	5,27,33	0,2,0	11,19,13	0,4,4	383	125	0.0174994184876	1.0,0.815,1.0	1.0,0.608,0.515	0.231
ENSMUSG00000087177	E130307A14Rik	chr10	-	39639563	39639766	39622654	39622727	39640275	39640511	20,96,59	0,0,0	58,61,105	5,2,2	328	125	0.0175600493724	1.0,1.0,1.0	0.816,0.921,0.952	0.104
ENSMUSG00000085396	Firre	chrX	-	50620674	50620804	50615510	50615515	50626436	50626509	0,4,6	3,45,33	11,11,15	40,27,27	255	125	0.0175875734623	0.0,0.042,0.082	0.119,0.166,0.214	-0.125
ENSMUSG00000035392	Dennd1a	chr2	-	38136925	38136975	38048724	38048794	38159806	38159850	7,30,18	0,4,0	19,11,21	8,5,4	175	125	0.0175875734623	1.0,0.843,1.0	0.629,0.611,0.789	0.271
ENSMUSG00000034401	Spata6	chr4	+	111805930	111805982	111799069	111799254	111822740	111822832	49,164,143	22,0,0	121,118,113	0,0,0	177	125	0.0175875734623	0.611,1.0,1.0	1.0,1.0,1.0	-0.13
ENSMUSG00000026005	Rpe	chr1	+	66701616	66701648	66700830	66701417	66706445	66706525	0,0,3	38,7,4	0,9,6	4,10,7	157	125	0.0177459698929	0.0,0.0,0.374	0.0,0.417,0.406	-0.15
ENSMUSG00000050017	Pitpnb	chr5	+	111338282	111338428	111330762	111330833	111371311	111371389	3,22,21	0,0,0	14,18,12	1,3,2	271	125	0.0177459698929	1.0,1.0,1.0	0.866,0.735,0.735	0.221
ENSMUSG00000038533	Cbfa2t2	chr2	+	154515816	154515998	154510507	154510597	154521150	154521236	21,14,19	0,0,0	33,32,24	4,1,2	307	125	0.0177459698929	1.0,1.0,1.0	0.771,0.929,0.83	0.157
ENSMUSG00000026811	St6galnac6	chr2	+	32609225	32609316	32608041	32608225	32612223	32612403	29,42,42	0,0,0	35,51,63	6,3,0	216	125	0.017792240176	1.0,1.0,1.0	0.771,0.908,1.0	0.107
ENSMUSG00000051355	Commd1	chr11	-	22973899	22974102	22956410	22956692	22978316	22978996	17,37,37	0,1,0	52,65,60	3,4,3	328	125	0.0177976441343	1.0,0.934,1.0	0.869,0.861,0.884	0.107
ENSMUSG00000042870	Tom1	chr8	+	75051507	75051657	75047992	75048077	75051922	75052036	10,3,5	0,0,0	9,5,2	1,2,2	275	125	0.0177976441343	1.0,1.0,1.0	0.804,0.532,0.313	0.45
ENSMUSG00000010554	Mettl16	chr11	+	74795751	74795817	74787554	74787695	74795981	74796124	1,23,12	0,1,0	10,17,15	4,1,2	191	125	0.0178125246931	1.0,0.938,1.0	0.621,0.918,0.831	0.189
ENSMUSG00000029131	Dnajb6	chr5	+	29756233	29756338	29753541	29753652	29757547	29757960	11,26,12	8,1,8	15,22,14	0,3,0	230	125	0.0178496176131	0.428,0.934,0.449	1.0,0.799,1.0	-0.329
ENSMUSG00000040690	Col16a1	chr4	+	130049632	130049739	130047839	130048083	130051654	130051729	6,29,32	0,2,0	21,18,11	2,10,0	232	125	0.0180600757293	1.0,0.887,1.0	0.85,0.492,1.0	0.182
ENSMUSG00000026098	Pms1	chr1	-	53290378	53290423	53281946	53282092	53296731	53297015	15,16,6	34,9,8	0,1,2	6,2,8	170	125	0.0181208498238	0.245,0.567,0.355	0.0,0.269,0.155	0.248
ENSMUSG00000031708	Tecr	chr8	-	83573027	83573045	83572840	83572946	83573219	83573252	14,38,31	30,61,64	57,24,61	46,28,21	143	125	0.0181265163076	0.29,0.353,0.297	0.52,0.428,0.717	-0.242
ENSMUSG00000032872	Cyb5r4	chr9	+	87047473	87047506	87042779	87042873	87055764	87055905	0,26,19	28,38,49	70,35,28	34,38,35	158	125	0.0181360272525	0.0,0.351,0.235	0.62,0.422,0.388	-0.281
ENSMUSG00000026199	Ankzf1	chr1	+	75194177	75194284	75192159	75192677	75194840	75194943	141,171,161	34,1,8	138,170,160	3,4,2	232	125	0.0182613963974	0.691,0.989,0.916	0.961,0.958,0.977	-0.1
ENSMUSG00000069094	Pde7a	chr3	-	19243049	19243201	19236443	19236539	19260231	19260292	1,34,30	0,0,0	10,19,39	2,0,5	277	125	0.0182613963974	1.0,1.0,1.0	0.693,1.0,0.779	0.176
ENSMUSG00000032298	Neil1	chr9	-	57143757	57143819	57143450	57143613	57143978	57144006	23,45,38	0,4,0	44,48,38	7,3,10	187	125	0.0184023487475	1.0,0.883,1.0	0.808,0.914,0.718	0.148
ENSMUSG00000041180	Hectd2	chr19	+	36601469	36601528	36599595	36599719	36604249	36604357	0,25,5	6,12,0	4,13,22	2,0,0	184	125	0.0184318030769	0.0,0.586,1.0	0.576,1.0,1.0	-0.33
ENSMUSG00000027883	Gpsm2	chr3	-	108711276	108711580	108702864	108703086	108722040	108722309	615,822,545	25,47,63	417,541,581	77,92,49	429	125	0.0184774868298	0.878,0.836,0.716	0.612,0.631,0.776	0.137
ENSMUSG00000029131	Dnajb6	chr5	+	29748344	29748435	29735687	29736116	29750937	29751047	87,192,111	21,36,31	265,291,193	24,36,30	216	125	0.0184774868298	0.706,0.755,0.674	0.865,0.824,0.788	-0.114
ENSMUSG00000039607	Rbms3	chr9	-	116582737	116582865	116578025	116578702	116636368	116636479	30,63,41	0,0,14	46,35,67	0,1,0	253	125	0.0186792674147	1.0,1.0,0.591	1.0,0.945,1.0	-0.118
ENSMUSG00000022668	Gtpbp8	chr16	-	44745394	44745493	44742503	44742603	44745998	44746363	34,40,29	8,0,1	37,36,23	0,1,0	224	125	0.0187378380574	0.703,1.0,0.942	1.0,0.953,1.0	-0.103
ENSMUSG00000023235	Ccl25	chr8	+	4349771	4349894	4327756	4327893	4353882	4354000	6,16,13	7,0,2	33,18,39	0,2,0	248	125	0.0187738292461	0.302,1.0,0.766	1.0,0.819,1.0	-0.25
ENSMUSG00000049606	Zfp644	chr5	-	106666784	106666845	106619539	106619642	106696531	106696830	10,10,18	0,0,1	8,9,14	0,5,2	186	125	0.0187738292461	1.0,1.0,0.924	1.0,0.547,0.825	0.184
ENSMUSG00000090363	Gm3512	chr14	-	7169693	7169844	7159223	7159386	7174499	7174533	7,15,0	4,9,2	16,24,33	1,4,3	276	125	0.0190292470726	0.442,0.43,0.0	0.879,0.731,0.833	-0.524
ENSMUSG00000042359	Osbpl6	chr2	+	76523888	76524144	76499256	76499422	76540103	76540196	72,154,141	0,0,0	58,61,73	4,0,4	381	125	0.0190430181855	1.0,1.0,1.0	0.826,1.0,0.857	0.106
ENSMUSG00000028573	Fggy	chr4	+	95800556	95800664	95769425	95769529	95837584	95837659	31,56,29	0,2,7	30,31,56	0,1,0	233	125	0.0191001065452	1.0,0.938,0.69	1.0,0.943,1.0	-0.105
ENSMUSG00000027835	Pdcd10	chr3	-	75533540	75533590	75528809	75528927	75541159	75541378	35,30,44	0,0,3	30,62,28	2,5,7	175	125	0.0192276284552	1.0,1.0,0.913	0.915,0.899,0.741	0.119
ENSMUSG00000047767	Atg16l2	chr7	-	101294858	101294921	101293875	101293984	101296120	101296234	0,3,1	4,16,16	9,3,6	15,10,11	188	125	0.0192955306506	0.0,0.111,0.04	0.285,0.166,0.266	-0.189
ENSMUSG00000042359	Osbpl6	chr2	+	76560185	76560260	76555013	76555117	76564783	76564949	15,13,22	35,54,44	45,17,27	19,29,23	200	125	0.0196960746913	0.211,0.131,0.238	0.597,0.268,0.423	-0.236
ENSMUSG00000049606	Zfp644	chr5	-	106666784	106666845	106636416	106638635	106690670	106690877	8,67,58	0,0,0	26,75,82	11,1,0	186	125	0.0197443330989	1.0,1.0,1.0	0.614,0.981,1.0	0.135
ENSMUSG00000060550	H2-Q7	chr17	+	35442677	35442794	35442266	35442551	35442966	35442999	24,11,8	0,1,0	4,14,8	5,2,0	242	125	0.0197445900785	1.0,0.85,1.0	0.292,0.783,1.0	0.258
ENSMUSG00000043410	Hfm1	chr5	-	106881792	106881884	106880434	106880541	106886510	106886591	2,8,17	0,4,0	6,9,12	4,10,11	217	125	0.0197854272058	1.0,0.535,1.0	0.464,0.341,0.386	0.448
ENSMUSG00000052144	Ppp4r2	chr6	+	100865073	100865217	100864678	100864753	100865787	100866083	5,44,70	77,88,64	84,180,62	89,69,67	269	125	0.0197854272058	0.029,0.189,0.337	0.305,0.548,0.301	-0.2
ENSMUSG00000038346	Zfp384	chr6	+	125024504	125024552	125023678	125023749	125024745	125025082	27,48,70	5,10,0	67,93,79	2,0,3	173	125	0.0197854272058	0.796,0.776,1.0	0.96,1.0,0.95	-0.113
ENSMUSG00000030016	Zfp638	chr6	+	83981683	83981785	83976201	83976350	83983975	83984074	89,253,141	5,33,21	141,141,147	34,36,33	227	125	0.019974850643	0.907,0.808,0.787	0.695,0.683,0.71	0.138
ENSMUSG00000022324	Matn2	chr15	+	34402834	34402957	34399049	34399172	34409752	34409875	0,11,7	3,0,2	13,4,10	0,0,0	248	125	0.0199824591599	0.0,1.0,0.638	1.0,1.0,1.0	-0.454
ENSMUSG00000057229	Atp5sl	chr7	+	25621423	25621512	25620895	25621092	25621972	25622003	18,10,3	0,0,1	8,5,0	0,4,2	214	125	0.0202318502435	1.0,1.0,0.637	1.0,0.422,0.0	0.405
ENSMUSG00000044501	Zfp758	chr17	+	22371990	22372088	22361454	22361707	22373642	22373769	13,28,47	0,6,0	19,17,27	7,7,6	223	125	0.0204166087461	1.0,0.723,1.0	0.603,0.577,0.716	0.276
ENSMUSG00000008855	Hdac5	chr11	-	102218415	102218487	102206906	102207166	102224733	102224955	17,65,66	0,4,0	98,89,67	7,6,11	197	125	0.0204563076364	1.0,0.912,1.0	0.899,0.904,0.794	0.105
ENSMUSG00000031791	Tmem38a	chr8	+	72579959	72580144	72579562	72579719	72584699	72584817	40,53,42	0,2,3	46,58,55	13,13,2	310	125	0.0204563076364	1.0,0.914,0.85	0.588,0.643,0.917	0.205
ENSMUSG00000020528	Prpsap2	chr11	-	61755409	61755462	61752866	61752933	61756194	61756345	265,462,449	184,187,188	358,459,411	88,121,152	178	125	0.0204715902041	0.503,0.634,0.626	0.741,0.727,0.655	-0.12
ENSMUSG00000002342	Tmem161a	chr8	+	70176844	70176925	70172407	70172440	70180538	70180599	1,3,0	5,24,7	7,6,6	10,12,18	206	125	0.0205403335995	0.108,0.071,0.0	0.298,0.233,0.168	-0.173
ENSMUSG00000057751	Megf6	chr4	+	154224100	154224223	154182657	154182767	154242401	154242524	126,233,167	16,54,30	222,201,205	18,26,15	248	125	0.0205944184754	0.799,0.685,0.737	0.861,0.796,0.873	-0.103
ENSMUSG00000048661	Lemd3	chr10	-	120952217	120952255	120933629	120933709	120977783	120979332	23,25,29	3,0,5	21,27,24	0,0,0	163	125	0.020648131035	0.855,1.0,0.816	1.0,1.0,1.0	-0.11
ENSMUSG00000062115	Rai1	chr11	+	60185095	60190622	60105012	60105394	60193938	60194032	309,308,227	0,2,0	294,242,252	4,0,5	5652	125	0.0207473437853	1.0,0.773,1.0	0.619,1.0,0.527	0.209
ENSMUSG00000042564	Fam227a	chr15	-	79637013	79637137	79636678	79636786	79640003	79640108	1,4,15	0,1,2	7,12,8	18,6,4	249	125	0.0207955914323	1.0,0.668,0.79	0.163,0.501,0.501	0.431
ENSMUSG00000057766	Ankrd29	chr18	-	12295878	12295989	12282302	12282401	12305610	12305638	0,0,0	2,4,12	2,4,2	6,9,13	236	125	0.0207955914323	0.0,0.0,0.0	0.15,0.191,0.075	-0.139
ENSMUSG00000010067	Rassf1	chr9	+	107554125	107554244	107551566	107551846	107557452	107557557	58,80,45	0,6,0	41,43,42	12,4,3	244	125	0.0209898710931	1.0,0.872,1.0	0.636,0.846,0.878	0.171
ENSMUSG00000006288	Ttc5	chr14	-	50775290	50775382	50773276	50773333	50777756	50777968	12,53,64	26,0,2	62,62,60	0,0,0	217	125	0.0213278063931	0.21,1.0,0.949	1.0,1.0,1.0	-0.28
ENSMUSG00000037286	Stag1	chr9	+	100705152	100705254	100643615	100643796	100737977	100738142	101,114,101	0,9,8	82,117,119	14,13,18	227	125	0.0214172686952	1.0,0.875,0.874	0.763,0.832,0.785	0.123
ENSMUSG00000066640	Fbxl18	chr5	-	142885538	142887082	142878657	142878876	142888668	142888875	38,92,101	0,6,3	39,108,107	0,0,2	1669	125	0.0214172686952	1.0,0.535,0.716	1.0,1.0,0.8	-0.183
ENSMUSG00000035469	Rcbtb1	chr14	+	59206763	59206930	59205624	59205722	59209924	59209971	1,22,28	6,25,6	14,15,27	0,5,1	292	125	0.0214273984318	0.067,0.274,0.666	1.0,0.562,0.92	-0.492
ENSMUSG00000026113	Inpp4a	chr1	+	37383338	37383371	37379921	37380060	37387697	37387870	36,13,9	0,10,4	9,9,7	12,16,7	158	125	0.021455226227	1.0,0.507,0.64	0.372,0.308,0.442	0.342
ENSMUSG00000070822	Zscan18	chr7	-	12771663	12771742	12770803	12770893	12772008	12772115	83,40,29	0,4,1	22,34,37	12,2,4	204	125	0.0217714235181	1.0,0.86,0.947	0.529,0.912,0.85	0.172
ENSMUSG00000055897	Ppp4r1l-ps	chr2	-	173592116	173592333	173589787	173590796	173592801	173593014	35,36,21	15,0,0	25,21,26	0,0,0	342	125	0.0219593178406	0.46,1.0,1.0	1.0,1.0,1.0	-0.18
ENSMUSG00000038215	Cep44	chr8	-	56550062	56550121	56547387	56547524	56550544	56551047	0,27,20	79,118,76	23,32,31	61,83,95	184	125	0.0220516905157	0.0,0.135,0.152	0.204,0.208,0.181	-0.102
ENSMUSG00000031109	Enox2	chrX	-	49286855	49286904	49168640	49168784	49288100	49288212	8,33,35	0,0,0	36,18,33	2,1,5	174	125	0.0221546246414	1.0,1.0,1.0	0.928,0.928,0.826	0.106
ENSMUSG00000043964	Orai3	chr7	+	127770733	127770878	127769814	127770216	127773556	127775150	12,13,7	11,38,40	11,6,2	56,49,68	270	125	0.0221955640146	0.336,0.137,0.075	0.083,0.054,0.013	0.133
ENSMUSG00000039607	Rbms3	chr9	-	116586017	116586095	116578514	116578702	116636368	116636479	30,13,29	0,0,14	14,24,13	0,1,0	203	125	0.0223037268768	1.0,1.0,0.561	1.0,0.937,1.0	-0.125
ENSMUSG00000034908	Sidt2	chr9	-	45947628	45947697	45946983	45947055	45947835	45947888	37,13,21	31,80,65	22,3,5	79,84,77	194	125	0.0223186245829	0.435,0.095,0.172	0.152,0.022,0.04	0.163
ENSMUSG00000027810	Eif2a	chr3	+	58539589	58539646	58537533	58537608	58541039	58541139	34,96,94	36,43,75	124,147,111	35,52,40	182	125	0.0223571337933	0.393,0.605,0.463	0.709,0.66,0.656	-0.188
ENSMUSG00000089872	Rps6kc1	chr1	-	190885333	190885427	190871591	190871951	190899450	190899571	38,48,65	0,0,0	24,65,29	4,1,3	219	125	0.0224785587871	1.0,1.0,1.0	0.774,0.974,0.847	0.135
ENSMUSG00000034761	Map4k5	chr12	-	69816289	69816393	69815754	69815932	69818383	69818501	53,215,182	20,0,0	169,151,133	0,0,0	229	125	0.022637795628	0.591,1.0,1.0	1.0,1.0,1.0	-0.136
ENSMUSG00000027655	Dhx35	chr2	+	158842855	158842933	158842304	158842399	158846907	158846989	51,120,62	32,0,0	71,83,77	0,0,0	203	125	0.022826879201	0.495,1.0,1.0	1.0,1.0,1.0	-0.168
ENSMUSG00000051285	Pcmtd1	chr1	+	7160891	7161063	7147636	7147739	7169514	7170076	31,72,86	9,8,0	46,111,69	0,3,1	297	125	0.0229973931261	0.592,0.791,1.0	1.0,0.94,0.967	-0.175
ENSMUSG00000071073	Lrrc73	chr17	+	46255178	46255339	46254164	46254616	46255658	46255781	2,16,6	1,0,8	6,6,4	0,0,1	286	125	0.0230658730898	0.466,1.0,0.247	1.0,1.0,0.636	-0.308
ENSMUSG00000038260	Trpm4	chr7	-	45308243	45308421	45305288	45305494	45308543	45308718	31,26,17	18,0,0	27,44,45	0,0,0	303	125	0.0230678187796	0.415,1.0,1.0	1.0,1.0,1.0	-0.195
ENSMUSG00000043323	Fbrsl1	chr5	-	110416029	110416065	110396044	110396074	110417842	110417947	7,32,7	0,9,9	18,24,15	0,0,3	161	125	0.0231172161172	1.0,0.734,0.377	1.0,1.0,0.795	-0.228
ENSMUSG00000034832	Tet3	chr6	-	83402666	83404824	83385984	83386075	83441216	83441273	115,296,235	10,0,1	180,254,210	0,0,1	2283	125	0.0236564490439	0.386,1.0,0.928	1.0,1.0,0.92	-0.202
ENSMUSG00000015189	Casd1	chr6	+	4619760	4619884	4614648	4614711	4624051	4624266	21,23,36	5,6,25	7,27,33	12,28,43	249	125	0.0238959773578	0.678,0.658,0.42	0.227,0.326,0.278	0.308
ENSMUSG00000038844	Kif16b	chr2	-	142707258	142707411	142703941	142704038	142711694	142713038	136,125,115	0,24,9	125,111,116	1,3,3	278	125	0.0242092902838	1.0,0.701,0.852	0.983,0.943,0.946	-0.106
ENSMUSG00000052748	Swt1	chr1	-	151391435	151391574	151384316	151384504	151394608	151394772	57,103,101	10,0,10	71,93,111	0,2,3	264	125	0.0242421292252	0.73,1.0,0.827	1.0,0.957,0.946	-0.115
ENSMUSG00000055923	Aasdh	chr5	-	76877526	76877658	76876459	76876678	76878403	76878526	35,61,29	18,0,0	49,12,33	0,0,0	257	125	0.0242421292252	0.486,1.0,1.0	1.0,1.0,1.0	-0.171
ENSMUSG00000023764	Sfi1	chr11	-	3155398	3155496	3153431	3153498	3164556	3164597	19,21,22	1,14,0	34,32,28	2,0,0	223	125	0.0242421292252	0.914,0.457,1.0	0.905,1.0,1.0	-0.178
ENSMUSG00000020516	Rps6kb1	chr11	-	86517349	86517392	86516743	86516987	86517582	86517640	6,20,8	0,2,1	1,2,10	4,1,3	168	125	0.024403058288	1.0,0.882,0.856	0.157,0.598,0.713	0.423
ENSMUSG00000033965	Slc16a2	chrX	-	103701491	103701720	103697413	103699967	103706251	103706395	114,85,101	4,4,9	157,104,155	4,0,2	354	125	0.0244083035995	0.91,0.882,0.798	0.933,1.0,0.965	-0.103
ENSMUSG00000002279	Lmf1	chr17	+	25588675	25588742	25585542	25585852	25612295	25612444	31,12,13	2,6,2	7,9,10	4,6,17	192	125	0.0248413674777	0.91,0.566,0.809	0.533,0.494,0.277	0.327
ENSMUSG00000028035	Dnajb4	chr3	-	152195049	152195100	152193376	152193618	152209834	152210057	6,0,3	1,4,13	0,0,0	4,14,9	176	125	0.0248677082886	0.81,0.0,0.141	0.0,0.0,0.0	0.317
ENSMUSG00000028631	Kcnq4	chr4	-	120715250	120715361	120714984	120715080	120715765	120715891	24,36,18	12,0,0	16,22,18	0,0,0	236	125	0.0250270446941	0.514,1.0,1.0	1.0,1.0,1.0	-0.162
ENSMUSG00000025505	Tmem80	chr7	+	141331417	141331561	141328129	141328266	141332909	141333008	136,192,211	14,21,17	135,139,219	35,21,38	269	125	0.025140990843	0.819,0.809,0.852	0.642,0.755,0.728	0.118
ENSMUSG00000036040	Adamtsl2	chr2	+	27093532	27093890	27089583	27089759	27095402	27095772	12,7,14	0,8,1	7,8,12	0,0,1	483	125	0.0253864893775	1.0,0.185,0.784	1.0,1.0,0.756	-0.262
ENSMUSG00000026925	Inpp5e	chr2	-	26400885	26400908	26400372	26400492	26401600	26401698	12,41,44	0,2,0	12,30,32	3,2,4	148	125	0.0255136862853	1.0,0.945,1.0	0.772,0.927,0.871	0.125
ENSMUSG00000029108	Pcdh7	chr5	+	57942166	57942262	57913155	57913372	58128974	58129454	24,3,0	7,1,1	2,1,1	17,7,9	221	125	0.0255425931031	0.66,0.629,0.0	0.062,0.075,0.059	0.364
ENSMUSG00000018906	P4ha2	chr11	+	54126237	54126297	54125762	54125816	54129047	54129116	38,75,64	28,0,0	95,148,104	0,1,0	185	125	0.0257015770976	0.478,1.0,1.0	1.0,0.99,1.0	-0.171
ENSMUSG00000039987	Phtf2	chr5	-	20782272	20782491	20775878	20776007	20789628	20789784	97,136,183	10,9,7	123,125,169	0,7,1	344	125	0.0257015770976	0.779,0.846,0.905	1.0,0.866,0.984	-0.107
ENSMUSG00000046679	C87436	chr6	+	86445433	86446268	86443726	86443975	86449760	86449865	81,70,65	0,10,0	87,76,70	0,0,0	960	125	0.0257335498417	1.0,0.477,1.0	1.0,1.0,1.0	-0.174
ENSMUSG00000020954	Strn3	chr12	-	51633578	51633719	51629373	51629507	51643103	51643214	168,171,222	29,68,40	169,179,207	81,71,110	266	125	0.0259640317819	0.731,0.542,0.723	0.495,0.542,0.469	0.163
ENSMUSG00000019891	Dcbld1	chr10	+	52290850	52290923	52284102	52284237	52304586	52304720	37,91,78	12,0,0	60,57,56	0,0,0	198	125	0.0264543442004	0.661,1.0,1.0	1.0,1.0,1.0	-0.113
ENSMUSG00000021240	Abcd4	chr12	-	84613904	84614044	84612324	84612450	84615076	84615204	22,72,74	0,0,0	24,71,48	6,0,2	265	125	0.0266550168048	1.0,1.0,1.0	0.654,1.0,0.919	0.142
ENSMUSG00000039917	Rhbdd2	chr5	+	135635103	135635223	135632653	135632918	135635994	135636402	62,90,114	24,105,62	65,56,71	90,104,89	245	125	0.0268577920543	0.569,0.304,0.484	0.269,0.216,0.289	0.194
ENSMUSG00000031626	Sorbs2	chr8	+	45645760	45645852	45627738	45628272	45658802	45658941	9,4,0	0,13,8	0,0,0	15,12,16	217	125	0.026926452279	1.0,0.151,0.0	0.0,0.0,0.0	0.384
ENSMUSG00000004567	Mcoln1	chr8	+	3511687	3511810	3507148	3507316	3512649	3512865	73,89,103	22,0,2	85,127,101	2,2,0	248	125	0.0270939550248	0.626,1.0,0.963	0.955,0.97,1.0	-0.112
ENSMUSG00000038155	Gstp2	chr19	-	4040981	4041085	4040707	4040815	4041397	4041485	43,55,45	4,8,4	31,27,35	3,0,0	229	125	0.0270993335473	0.854,0.79,0.86	0.849,1.0,1.0	-0.115
ENSMUSG00000031161	Hdac6	chrX	-	7944573	7944614	7943398	7943737	7946662	7946751	3,18,43	0,0,0	33,22,31	1,1,6	166	125	0.0271064214815	1.0,1.0,1.0	0.961,0.943,0.796	0.1
ENSMUSG00000079681	Zglp1	chr9	-	21063313	21063396	21062893	21062987	21066023	21066377	14,14,19	0,0,14	11,6,20	0,0,0	208	125	0.0271573791946	1.0,1.0,0.449	1.0,1.0,1.0	-0.184
ENSMUSG00000027806	Tsc22d2	chr3	+	58437316	58437475	58428227	58428299	58459330	58459382	17,29,24	39,31,21	9,10,14	29,51,29	284	125	0.0274839571055	0.161,0.292,0.335	0.12,0.079,0.175	0.138
ENSMUSG00000016624	Phf21b	chr15	-	84793895	84793918	84791782	84791941	84795079	84795134	0,11,0	24,18,15	0,0,1	9,18,24	148	125	0.0274958259233	0.0,0.34,0.0	0.0,0.0,0.034	0.102
ENSMUSG00000038085	Cnbd2	chr2	+	156328317	156328455	156320009	156320063	156333578	156333632	0,4,11	14,7,0	24,6,6	0,2,1	263	125	0.0277965012229	0.0,0.214,1.0	1.0,0.588,0.74	-0.371
ENSMUSG00000032318	Isl2	chr9	+	55542396	55542659	55542099	55542289	55544075	55544359	0,6,2	4,3,0	5,3,8	0,2,0	388	125	0.0278780406426	0.0,0.392,1.0	1.0,0.326,1.0	-0.311
ENSMUSG00000026670	Uap1	chr1	-	170147995	170148046	170143396	170143463	170149270	170149459	191,319,307	107,103,103	389,269,374	97,58,88	176	125	0.0279046450911	0.559,0.687,0.679	0.74,0.767,0.751	-0.111
ENSMUSG00000032217	Rnf111	chr9	-	70502939	70503002	70475775	70476668	70503458	70503725	49,12,50	8,12,25	22,20,16	31,30,27	188	125	0.0279046450911	0.803,0.399,0.571	0.321,0.307,0.283	0.287
ENSMUSG00000039826	Trub2	chr2	-	29783311	29783373	29782119	29782201	29784952	29785027	192,417,361	180,194,143	358,370,333	106,83,117	187	125	0.0280476676279	0.416,0.59,0.628	0.693,0.749,0.655	-0.154
ENSMUSG00000044252	Osbpl1a	chr18	-	12841183	12841346	12819532	12819661	12862106	12862423	198,167,237	0,18,10	146,182,210	23,22,15	288	125	0.0286011417242	1.0,0.801,0.911	0.734,0.782,0.859	0.112
ENSMUSG00000087165	2010001A14Rik	chr11	-	57796025	57796173	57795498	57795794	57796311	57796397	44,45,30	0,3,3	59,38,42	8,15,5	273	125	0.028676816938	1.0,0.873,0.821	0.772,0.537,0.794	0.197
ENSMUSG00000041654	Slc39a11	chr11	-	113591781	113591932	113562005	113562124	113649941	113650070	21,21,3	25,8,7	20,21,24	4,5,5	276	125	0.0286852063386	0.276,0.543,0.163	0.694,0.655,0.685	-0.351
ENSMUSG00000030839	Sergef	chr7	-	46590606	46590773	46515667	46515704	46614617	46614776	71,57,97	6,5,3	96,84,92	3,0,1	292	125	0.0288777170315	0.835,0.83,0.933	0.932,1.0,0.975	-0.103
ENSMUSG00000073633	Fbxo36	chr1	+	84896489	84896662	84881091	84881200	84899996	84900487	33,76,71	12,0,0	70,82,103	0,0,0	298	125	0.0292699053406	0.536,1.0,1.0	1.0,1.0,1.0	-0.155
ENSMUSG00000066036	Ubr4	chr4	+	139441191	139441296	139440644	139440822	139442685	139442823	149,178,96	32,22,27	129,142,95	3,19,9	230	125	0.0292809630629	0.717,0.815,0.659	0.959,0.802,0.852	-0.141
ENSMUSG00000039178	Tbc1d19	chr5	+	53831366	53831488	53830454	53830500	53835171	53835246	0,10,4	1,2,0	4,0,0	3,1,20	247	125	0.0295695251952	0.0,0.717,1.0	0.403,0.0,0.0	0.438
ENSMUSG00000020212	Mdm1	chr10	+	118147980	118148115	118146594	118146971	118150788	118150956	216,646,623	10,75,69	345,548,584	105,91,74	260	125	0.0297640258669	0.912,0.805,0.813	0.612,0.743,0.791	0.128
ENSMUSG00000004455	Ppp1cc	chr5	+	122173145	122173280	122172731	122172955	122174054	122174115	40,33,54	0,9,0	40,74,41	0,0,0	260	125	0.0297691261445	1.0,0.638,1.0	1.0,1.0,1.0	-0.121
ENSMUSG00000036026	Tmem63b	chr17	-	45678962	45679001	45677925	45678016	45679236	45679316	54,109,94	23,30,9	107,121,116	16,7,8	164	125	0.0298018575926	0.642,0.735,0.888	0.836,0.929,0.917	-0.139
ENSMUSG00000038775	Vill	chr9	+	119061894	119062094	119061476	119061587	119062605	119062704	14,23,21	0,0,0	42,36,31	3,0,4	325	125	0.0300193525449	1.0,1.0,1.0	0.843,1.0,0.749	0.136
ENSMUSG00000049811	Fam161a	chr11	+	23021493	23021661	23020555	23021133	23023429	23023730	8,15,8	0,1,1	15,5,11	9,0,2	293	125	0.0301834978222	1.0,0.865,0.773	0.416,1.0,0.701	0.174
ENSMUSG00000042323	Pbrm1	chr14	+	31110414	31110579	31107108	31107310	31113848	31114004	322,462,403	123,119,109	446,412,373	169,188,196	290	125	0.0302517365384	0.53,0.626,0.614	0.532,0.486,0.451	0.1
ENSMUSG00000040690	Col16a1	chr4	+	130049605	130049739	130047944	130048083	130051654	130051729	6,22,27	0,2,0	19,10,10	2,10,0	259	125	0.030550474151	1.0,0.841,1.0	0.821,0.326,1.0	0.231
ENSMUSG00000096916	Zfp850	chr7	-	28012335	28012450	28008383	28008436	28014015	28014115	82,105,146	28,13,7	106,104,98	3,10,0	240	125	0.0306192004339	0.604,0.808,0.916	0.948,0.844,1.0	-0.155
ENSMUSG00000044456	Rin3	chr12	+	102350881	102350954	102312974	102313182	102358704	102358796	25,28,57	0,0,0	23,14,28	2,0,5	198	125	0.0308818930179	1.0,1.0,1.0	0.879,1.0,0.78	0.114
ENSMUSG00000037860	Aim2	chr1	+	173427758	173427898	173393962	173394033	173452827	173452948	9,34,9	0,0,1	31,20,13	0,3,4	265	125	0.0308818930179	1.0,1.0,0.809	1.0,0.759,0.605	0.148
ENSMUSG00000051705	Senp8	chr9	-	59750261	59750371	59734258	59737868	59750577	59750649	7,5,5	4,21,17	2,4,2	34,38,24	235	125	0.0312293920138	0.482,0.112,0.135	0.03,0.053,0.042	0.201
ENSMUSG00000090386	Mir99ahg	chr16	+	77670352	77670560	77596898	77596959	77679976	77680187	7,1,17	22,4,14	7,13,21	2,1,12	333	125	0.0315991421376	0.107,0.086,0.313	0.568,0.83,0.396	-0.429
ENSMUSG00000046836	Brox	chr1	-	183292474	183292625	183291906	183292003	183294333	183294450	51,215,220	0,8,6	160,144,181	14,16,7	276	125	0.03161558663	1.0,0.924,0.943	0.838,0.803,0.921	0.102
ENSMUSG00000018537	Pcgf2	chr11	-	97697988	97698060	97693415	97693568	97699535	97699648	21,2,20	19,99,101	7,12,3	135,137,130	197	125	0.0316206850222	0.412,0.013,0.112	0.032,0.053,0.014	0.146
ENSMUSG00000046997	Spsb4	chr9	-	96995574	96996421	96943481	96944704	97018193	97018843	385,546,437	19,23,8	461,468,446	2,8,10	972	125	0.0317329270106	0.723,0.753,0.875	0.967,0.883,0.852	-0.117
ENSMUSG00000018566	Slc2a4	chr11	-	69946068	69946193	69945837	69945953	69946567	69946684	94,51,29	2,3,4	53,59,45	6,14,8	250	125	0.0318819787058	0.959,0.895,0.784	0.815,0.678,0.738	0.136
ENSMUSG00000014547	Wdfy2	chr14	+	62900254	62900328	62885809	62885877	62925129	62925184	70,268,185	36,6,24	147,178,205	12,3,4	199	125	0.0319208190489	0.55,0.966,0.829	0.885,0.974,0.97	-0.161
ENSMUSG00000051736	Fam229b	chr10	-	39120257	39120396	39118819	39119034	39132246	39132378	16,30,61	0,10,3	20,21,30	2,0,0	264	125	0.0319230608166	1.0,0.587,0.906	0.826,1.0,1.0	-0.111
ENSMUSG00000035112	Wnk4	chr11	+	101268225	101268490	101265307	101265463	101268702	101268824	3,20,27	0,0,7	23,13,20	0,0,0	390	125	0.0319383308743	1.0,1.0,0.553	1.0,1.0,1.0	-0.149
ENSMUSG00000069633	Pex11g	chr8	-	3460271	3460334	3459286	3459434	3463921	3464100	22,17,43	19,0,0	32,28,36	0,0,0	188	125	0.0322136855357	0.435,1.0,1.0	1.0,1.0,1.0	-0.188
ENSMUSG00000032478	Nme6	chr9	+	109841475	109841515	109839607	109839710	109842451	109842956	93,125,113	15,10,11	95,83,116	30,17,21	165	125	0.0322903228358	0.824,0.904,0.886	0.706,0.787,0.807	0.105
ENSMUSG00000050312	Nsun3	chr16	-	62785787	62785897	62770657	62770812	62786670	62786713	25,39,12	0,0,0	24,42,31	10,0,0	235	125	0.0326578332636	1.0,1.0,1.0	0.561,1.0,1.0	0.146
ENSMUSG00000021969	Zdhhc20	chr14	-	57878432	57878459	57865520	57865641	57890062	57890262	92,76,58	9,2,4	53,33,54	12,3,13	152	125	0.0327466643149	0.894,0.969,0.923	0.784,0.9,0.774	0.109
ENSMUSG00000039286	Fndc3b	chr3	-	27461675	27461794	27459944	27460050	27463774	27463846	43,83,79	10,0,0	47,78,73	0,0,0	244	125	0.0328011259112	0.688,1.0,1.0	1.0,1.0,1.0	-0.104
ENSMUSG00000043323	Fbrsl1	chr5	-	110396044	110396074	110381600	110381646	110416029	110416065	7,25,5	0,0,0	16,14,13	6,1,0	155	125	0.0328354222546	1.0,1.0,1.0	0.683,0.919,1.0	0.133
ENSMUSG00000039307	Hexdc	chr11	+	121216892	121217076	121215170	121215335	121218087	121218159	33,39,47	14,1,0	48,42,47	0,2,0	309	125	0.0329556684876	0.488,0.94,1.0	1.0,0.895,1.0	-0.156
ENSMUSG00000034867	Ankrd27	chr7	+	35600314	35600425	35591751	35591882	35602427	35602582	127,132,175	11,11,8	114,96,126	14,21,17	236	125	0.033169047548	0.859,0.864,0.921	0.812,0.708,0.797	0.109
ENSMUSG00000063524	Eno1	chr4	+	150242121	150242180	150241044	150241140	150244004	150244074	2,15,6	0,0,1	14,21,8	4,2,1	184	125	0.0333409698694	1.0,1.0,0.803	0.704,0.877,0.845	0.126
ENSMUSG00000025894	Aasdhppt	chr9	-	4308693	4308919	4302469	4302631	4309253	4309467	246,266,272	15,26,30	226,235,255	32,45,38	351	125	0.0333549850723	0.854,0.785,0.764	0.716,0.65,0.705	0.111
ENSMUSG00000000416	Cttnbp2	chr6	-	18429119	18429159	18427438	18427642	18433982	18434451	0,0,0	6,5,16	0,4,4	18,22,10	165	125	0.0335175603379	0.0,0.0,0.0	0.0,0.121,0.233	-0.118
ENSMUSG00000001482	Def8	chr8	+	123446122	123446184	123443007	123443051	123447316	123447363	17,4,15	0,1,13	3,5,7	10,11,6	187	125	0.0339354656925	1.0,0.728,0.435	0.167,0.233,0.438	0.442
ENSMUSG00000040033	Stat2	chr10	+	128277643	128277733	128277122	128277218	128277821	128277897	3,81,141	5,5,0	43,96,101	0,1,0	215	125	0.0339959334002	0.259,0.904,1.0	1.0,0.982,1.0	-0.273
ENSMUSG00000028718	Stil	chr4	+	115009270	115009518	115007135	115007323	115011793	115011880	64,152,129	0,6,1	84,72,109	5,9,5	373	125	0.0342478994156	1.0,0.895,0.977	0.849,0.728,0.88	0.138
ENSMUSG00000046027	Stard5	chr7	+	83637603	83637697	83636750	83636868	83640421	83642328	37,159,174	18,0,0	143,136,143	0,0,0	219	125	0.0343104228168	0.54,1.0,1.0	1.0,1.0,1.0	-0.153
ENSMUSG00000037994	Slc9b2	chr3	+	135315880	135315950	135307730	135307781	135317053	135317193	13,11,12	40,32,10	10,14,8	3,3,8	195	125	0.0344252295795	0.172,0.181,0.435	0.681,0.749,0.391	-0.344
ENSMUSG00000022199	Slc22a17	chr14	-	54908501	54908647	54907518	54907630	54909670	54909825	32,18,40	12,0,0	49,20,13	0,1,0	271	125	0.0344871517727	0.552,1.0,1.0	1.0,0.902,1.0	-0.117
ENSMUSG00000029769	Ccdc136	chr6	+	29412901	29413087	29412363	29412534	29426624	29426857	48,66,25	23,0,0	66,54,50	0,1,0	311	125	0.0348376176026	0.456,1.0,1.0	1.0,0.956,1.0	-0.167
ENSMUSG00000014956	Ppp1cb	chr5	+	32485258	32485330	32478065	32478197	32490953	32491039	22,20,25	21,0,0	15,18,28	0,0,0	197	125	0.0354012711228	0.399,1.0,1.0	1.0,1.0,1.0	-0.2
ENSMUSG00000087381	Gm16008	chr4	-	156030421	156030516	156028474	156028554	156031577	156031643	18,6,10	2,3,5	12,3,2	2,0,0	220	125	0.0355581579757	0.836,0.532,0.532	0.773,1.0,1.0	-0.291
ENSMUSG00000039988	Ankrd13c	chr3	+	157972999	157975294	157962277	157962382	157988639	157988784	1,21,37	0,2,2	38,43,30	0,1,0	2420	125	0.0359167261387	1.0,0.352,0.489	1.0,0.69,1.0	-0.283
ENSMUSG00000037336	Mfsd2b	chr12	-	4873134	4873285	4871375	4871501	4874270	4874358	0,5,3	11,7,10	0,0,0	1,2,3	276	125	0.0362300465113	0.0,0.244,0.12	0.0,0.0,0.0	0.121
ENSMUSG00000102644	Thap6	chr5	+	91965095	91965304	91963682	91963785	91966451	91966598	60,168,164	11,0,0	122,122,137	0,0,0	334	125	0.0366910189795	0.671,1.0,1.0	1.0,1.0,1.0	-0.11
ENSMUSG00000008450	Nutf2	chr8	+	105876509	105876608	105875533	105875658	105878804	105879330	5,8,5	0,3,0	5,8,5	6,2,7	224	125	0.0367120509218	1.0,0.598,1.0	0.317,0.691,0.285	0.435
ENSMUSG00000052833	Sae1	chr7	-	16370286	16370460	16366806	16366906	16387640	16387785	1,16,2	0,0,0	13,4,6	2,1,2	299	125	0.0368403427823	1.0,1.0,1.0	0.731,0.626,0.556	0.362
ENSMUSG00000027869	Hsd3b6	chr3	-	98810901	98811108	98807764	98807929	98814181	98814443	43,77,40	11,1,4	73,47,68	0,4,0	332	125	0.0369350842225	0.595,0.967,0.79	1.0,0.816,1.0	-0.155
ENSMUSG00000027534	Snx16	chr3	-	10420196	10420316	10418145	10419223	10420739	10420876	45,131,122	6,11,21	78,117,120	30,30,25	245	125	0.0369461473417	0.793,0.859,0.748	0.57,0.666,0.71	0.151
ENSMUSG00000075410	Gm11744	chr11	+	116659732	116659827	116659297	116659376	116668031	116668389	11,11,11	0,2,0	22,9,6	5,0,4	220	125	0.0371146682677	1.0,0.758,1.0	0.714,1.0,0.46	0.195
ENSMUSG00000010067	Rassf1	chr9	+	107554137	107554244	107551554	107551846	107557452	107557557	60,114,72	0,6,0	73,82,63	12,4,3	232	125	0.0373098692436	1.0,0.911,1.0	0.766,0.917,0.919	0.103
ENSMUSG00000026005	Rpe	chr1	+	66701616	66701648	66700830	66701017	66706445	66706525	0,2,6	14,8,6	3,11,17	5,4,8	157	125	0.037488293946	0.0,0.166,0.443	0.323,0.686,0.629	-0.343
ENSMUSG00000038126	Mphosph9	chr5	-	124260934	124261035	124259967	124260215	124265316	124265495	41,89,86	10,0,0	65,108,98	0,0,0	226	125	0.0383072191536	0.694,1.0,1.0	1.0,1.0,1.0	-0.102
ENSMUSG00000021495	Fam193b	chr13	-	55564519	55564580	55554216	55554448	55569704	55571120	11,24,23	0,0,0	26,25,26	3,1,3	186	125	0.0383833039784	1.0,1.0,1.0	0.853,0.944,0.853	0.117
ENSMUSG00000031791	Tmem38a	chr8	+	72581184	72581272	72579562	72579719	72584699	72584817	28,35,28	0,2,3	44,51,38	13,13,2	213	125	0.0384994352495	1.0,0.911,0.846	0.665,0.697,0.918	0.159
ENSMUSG00000029673	Auts2	chr5	-	131470413	131470458	131466031	131466127	131472237	131472479	72,53,36	85,85,78	21,39,38	123,94,83	170	125	0.0386135268294	0.384,0.314,0.253	0.112,0.234,0.252	0.118
ENSMUSG00000030616	Sytl2	chr7	+	90395162	90395282	90392358	90392453	90396473	90396643	3,27,7	0,1,6	33,21,24	0,0,0	245	125	0.0395114505786	1.0,0.932,0.373	1.0,1.0,1.0	-0.232
ENSMUSG00000051331	Cacna1c	chr6	-	118741870	118741974	118734850	118735023	118751368	118751565	24,49,63	8,3,0	35,86,58	0,3,0	229	125	0.0395219310448	0.621,0.899,1.0	1.0,0.94,1.0	-0.14
ENSMUSG00000031626	Sorbs2	chr8	+	45741486	45741579	45736152	45736202	45745419	45745446	1,21,4	24,1,8	11,23,17	0,4,2	218	125	0.0399680803323	0.023,0.923,0.223	1.0,0.767,0.83	-0.476
ENSMUSG00000028657	Ppt1	chr4	+	122854379	122854478	122848432	122848535	122857509	122859078	58,7,21	0,1,0	6,10,1	2,0,3	224	125	0.0411125047553	1.0,0.796,1.0	0.626,1.0,0.157	0.338
ENSMUSG00000052446	Zfp961	chr8	+	71965793	71965916	71951065	71951160	71967898	71969926	15,62,35	35,20,24	53,93,86	22,13,12	248	125	0.0411487508661	0.178,0.61,0.424	0.548,0.783,0.783	-0.301
ENSMUSG00000027371	Fahd2a	chr2	-	127440385	127440602	127438509	127438569	127441873	127442124	47,139,60	9,0,0	105,130,134	0,0,0	342	125	0.0411790735257	0.656,1.0,1.0	1.0,1.0,1.0	-0.115
ENSMUSG00000073460	Pnldc1	chr17	-	12892135	12892178	12890720	12890820	12892319	12892373	40,50,39	0,0,0	15,20,31	4,3,0	168	125	0.0418832119578	1.0,1.0,1.0	0.736,0.832,1.0	0.144
ENSMUSG00000060424	Pantr1	chr1	-	42663555	42663602	42648199	42648456	42666840	42667003	141,229,192	181,305,201	10,20,14	44,29,36	172	125	0.0423223832804	0.361,0.353,0.41	0.142,0.334,0.22	0.143
ENSMUSG00000030839	Sergef	chr7	-	46626208	46626269	46621560	46621674	46632659	46632754	27,66,57	0,2,2	52,44,36	6,3,5	186	125	0.0423757945694	1.0,0.957,0.95	0.853,0.908,0.829	0.106
ENSMUSG00000058806	Col13a1	chr10	-	61897138	61897174	61896345	61896372	61903089	61903140	8,7,7	0,0,0	5,16,1	6,1,0	161	125	0.0423812632387	1.0,1.0,1.0	0.393,0.925,1.0	0.227
ENSMUSG00000074405	Zfp865	chr7	+	5028990	5032207	5020375	5020655	5032762	5036768	73,110,44	0,10,0	53,52,61	9,8,10	3342	125	0.0423812632387	1.0,0.291,1.0	0.181,0.196,0.186	0.576
ENSMUSG00000037697	Ddhd1	chr14	-	45629579	45629753	45620711	45620840	45657221	45658142	13,72,46	12,1,0	35,49,38	0,0,0	299	125	0.0423845346676	0.312,0.968,1.0	1.0,1.0,1.0	-0.24
ENSMUSG00000026792	Lrsam1	chr2	-	32961043	32961255	32959516	32959613	32961561	32961614	35,40,46	0,0,0	24,54,28	0,0,8	337	125	0.042507637253	1.0,1.0,1.0	1.0,1.0,0.565	0.145
ENSMUSG00000026941	Mamdc4	chr2	-	25567352	25567481	25566451	25566568	25567585	25567774	5,14,12	0,8,0	13,10,12	0,0,0	254	125	0.0428368743729	1.0,0.463,1.0	1.0,1.0,1.0	-0.179
ENSMUSG00000028252	Ccnc	chr4	+	21747482	21747576	21746655	21746774	21748136	21750546	101,187,209	37,91,91	119,114,129	88,82,76	219	125	0.0428709674209	0.609,0.54,0.567	0.436,0.442,0.492	0.115
ENSMUSG00000063894	Zkscan8	chr13	-	21521785	21521909	21513221	21520962	21522223	21522315	135,110,146	0,33,16	95,176,108	25,39,44	249	125	0.0428709674209	1.0,0.626,0.821	0.656,0.694,0.552	0.182
ENSMUSG00000045629	Sh3tc2	chr18	+	61987555	61987689	61977876	61978072	61989192	61989234	19,31,32	0,0,0	12,21,17	0,3,3	259	125	0.0429889628343	1.0,1.0,1.0	1.0,0.772,0.732	0.165
ENSMUSG00000019856	Fam184a	chr10	-	53638176	53638281	53635231	53635434	53640944	53641062	29,12,10	0,0,13	16,10,13	12,16,9	230	125	0.0433192800468	1.0,1.0,0.295	0.42,0.254,0.44	0.394
ENSMUSG00000008855	Hdac5	chr11	-	102218415	102218490	102206906	102207166	102224733	102224955	11,40,34	0,4,0	59,39,70	7,6,11	200	125	0.0440611551517	1.0,0.862,1.0	0.84,0.802,0.799	0.14
ENSMUSG00000021782	Dlg5	chr14	-	24202297	24202366	24192791	24192954	24245146	24245920	75,216,262	25,18,34	228,187,178	9,15,15	194	125	0.0442473407332	0.659,0.885,0.832	0.942,0.889,0.884	-0.113
ENSMUSG00000017307	Acot8	chr2	-	164802996	164803133	164799719	164799945	164804689	164804882	25,67,52	61,25,18	80,70,78	17,11,17	262	125	0.0445239174889	0.164,0.561,0.58	0.692,0.752,0.686	-0.275
ENSMUSG00000048924	Ccdc125	chr13	+	100684285	100684371	100682766	100682844	100687108	100687191	1,46,23	0,0,8	53,37,52	1,0,0	211	125	0.0446488667383	1.0,1.0,0.63	0.969,1.0,1.0	-0.113
ENSMUSG00000039410	Prdm16	chr4	-	154322270	154322445	154316124	154320922	154323246	154323480	153,184,184	36,44,20	143,138,142	59,46,45	300	125	0.0449105975718	0.639,0.635,0.793	0.502,0.556,0.568	0.147
ENSMUSG00000033287	Kctd17	chr15	+	78436900	78436994	78435584	78435710	78437157	78437579	134,165,107	89,67,61	154,150,155	53,29,56	219	125	0.0451034228909	0.462,0.584,0.5	0.624,0.747,0.612	-0.146
ENSMUSG00000036775	Decr2	chr17	-	26088021	26088073	26087323	26087459	26089963	26090300	17,51,31	0,1,1	21,43,28	7,0,2	177	125	0.0451034228909	1.0,0.973,0.956	0.679,1.0,0.908	0.114
ENSMUSG00000005871	Apc	chr18	+	34289837	34289942	34279268	34279352	34296030	34296129	93,191,143	59,34,52	181,122,111	12,29,15	230	125	0.0451790806194	0.461,0.753,0.599	0.891,0.696,0.801	-0.192
ENSMUSG00000021068	Nin	chr12	-	70042131	70044252	70040754	70040880	70045146	70045637	115,137,110	0,2,0	105,143,117	0,6,1	2246	125	0.0455638666765	1.0,0.792,1.0	1.0,0.57,0.867	0.118
ENSMUSG00000097589	Dleu2	chr14	-	61614165	61614271	61603033	61603806	61635524	61635591	7,0,8	0,18,1	2,0,1	6,2,10	231	125	0.0456286830233	1.0,0.0,0.812	0.153,0.0,0.051	0.536
ENSMUSG00000020696	Rffl	chr11	-	82811027	82811111	82810007	82810218	82812399	82812810	12,34,30	16,13,12	38,50,47	4,11,9	209	125	0.0457736125683	0.31,0.61,0.599	0.85,0.731,0.757	-0.273
ENSMUSG00000048537	Phldb1	chr9	-	44701502	44701670	44700945	44701086	44703802	44703892	15,8,8	13,27,16	6,4,4	17,43,21	293	125	0.0458363556637	0.33,0.112,0.176	0.131,0.038,0.075	0.125
ENSMUSG00000025237	Parp6	chr9	+	59641023	59641096	59640039	59640149	59648829	59648909	51,141,149	8,22,14	96,104,108	18,29,31	198	125	0.0459417465587	0.801,0.802,0.87	0.771,0.694,0.687	0.107
ENSMUSG00000016028	Celsr1	chr15	-	85905914	85906027	85905438	85905518	85907594	85907769	2,21,13	0,0,10	14,8,11	0,0,0	238	125	0.046021264897	1.0,1.0,0.406	1.0,1.0,1.0	-0.198
ENSMUSG00000017652	Cd40	chr2	+	165066502	165066564	165063467	165063561	165069816	165069848	15,15,10	19,0,0	15,13,9	0,0,0	187	125	0.0460463935858	0.345,1.0,1.0	1.0,1.0,1.0	-0.218
ENSMUSG00000031229	Atrx	chrX	-	105911469	105911654	105890916	105890972	105928958	105929370	21,29,23	16,5,14	9,8,7	15,12,12	310	125	0.0461067950043	0.346,0.7,0.398	0.195,0.212,0.19	0.282
ENSMUSG00000026811	St6galnac6	chr2	+	32608041	32608096	32607025	32607111	32612223	32612403	0,1,8	11,27,27	8,8,9	19,11,25	180	125	0.0461635211497	0.0,0.025,0.171	0.226,0.336,0.2	-0.189
ENSMUSG00000028023	Pitx2	chr3	+	129204478	129204577	129203946	129203992	129215638	129215844	9,13,9	8,15,11	1,1,2	7,8,2	224	125	0.0463511645635	0.386,0.326,0.313	0.074,0.065,0.358	0.176
ENSMUSG00000028549	Itgb3bp	chr4	-	99802096	99802232	99789600	99789679	99829082	99829092	49,44,31	28,8,0	12,31,68	0,4,0	261	125	0.0464560199887	0.456,0.725,1.0	1.0,0.788,1.0	-0.202
ENSMUSG00000037989	Wnk2	chr13	-	49050483	49050582	49044373	49044418	49052558	49052773	0,2,3	4,8,9	4,6,6	2,2,10	224	125	0.046643771404	0.0,0.122,0.157	0.527,0.626,0.251	-0.375
ENSMUSG00000020166	Cnot2	chr10	-	116549032	116549105	116501191	116501317	116581452	116581496	9,28,17	7,1,1	7,11,32	0,0,2	198	125	0.0469022211613	0.448,0.946,0.915	1.0,1.0,0.91	-0.2
ENSMUSG00000042323	Pbrm1	chr14	+	31113848	31114004	31107108	31107310	31117012	31117083	304,453,485	153,124,149	522,567,470	118,121,98	281	125	0.0469623707335	0.469,0.619,0.591	0.663,0.676,0.681	-0.114
ENSMUSG00000107476	Zfp862-ps	chr6	+	48514151	48514326	48512437	48512512	48525023	48525122	11,33,25	1,6,4	14,19,21	7,8,12	300	125	0.0471832359412	0.821,0.696,0.723	0.455,0.497,0.422	0.289
ENSMUSG00000002799	Jag2	chr12	-	112913935	112914049	112913615	112913729	112914125	112914278	14,16,18	10,0,0	34,14,26	0,0,0	239	125	0.0483091274873	0.423,1.0,1.0	1.0,1.0,1.0	-0.192
ENSMUSG00000059326	Csf2ra	chr19	-	61225791	61225821	61225522	61225652	61225927	61226055	9,32,19	0,0,0	8,9,12	0,2,4	155	125	0.0484961356261	1.0,1.0,1.0	1.0,0.784,0.708	0.169
ENSMUSG00000036775	Decr2	chr17	-	26088928	26088997	26087323	26087459	26089963	26090300	26,25,33	0,1,1	16,33,30	7,0,2	194	125	0.0485262215469	1.0,0.942,0.955	0.596,1.0,0.906	0.132
ENSMUSG00000028608	0610037L13Rik	chr4	+	107895550	107895586	107894872	107894938	107896661	107897118	0,1,3	10,21,20	5,2,4	7,18,3	161	125	0.0488336046991	0.0,0.036,0.104	0.357,0.079,0.509	-0.268
ENSMUSG00000001211	Agpat3	chr10	-	78351626	78351711	78329275	78329336	78352212	78352489	31,24,9	0,1,4	9,19,20	11,4,7	210	125	0.0490600610218	1.0,0.935,0.573	0.328,0.739,0.63	0.27
ENSMUSG00000085399	Foxd2os	chr4	+	114920439	114920555	114916188	114916310	114921768	114921967	70,77,101	35,17,27	154,153,233	30,24,27	241	125	0.0490639832463	0.509,0.701,0.66	0.727,0.768,0.817	-0.147
ENSMUSG00000020166	Cnot2	chr10	-	116527826	116527949	116501191	116501317	116581452	116581485	6,29,24	7,1,1	18,27,21	0,0,2	248	125	0.049105128769	0.302,0.936,0.924	1.0,1.0,0.841	-0.226
ENSMUSG00000018995	Nars2	chr7	+	97031545	97031583	97031337	97031436	97035230	97035297	67,326,272	44,7,4	203,144,227	2,7,1	163	125	0.0492055446654	0.539,0.973,0.981	0.987,0.94,0.994	-0.143
ENSMUSG00000020728	Cep112	chr11	+	108432755	108432862	108425276	108425351	108434125	108434239	3,0,0	3,14,17	2,7,7	1,16,21	232	125	0.0494386958716	0.35,0.0,0.0	0.519,0.191,0.152	-0.171
