# Supplementary material for: An Alternative Splicing Program for Mouse Craniofacial Development
Source: Front Physiol. 2020 Sep 4;11:1099. doi: 10.3389/fphys.2020.01099 (PMC7498679; doi:10.3389/fphys.2020.01099)
Supplement: Supplementary file 12 [file Data_Sheet_1.zip › Filtered rMATS results/SE/E12.5_FNP_Ect_vs_NE_SE_filtered_output.txt]

GeneID	geneSymbol	chr	strand	exonStart_0base	exonEnd	upstreamES	upstreamEE	downstreamES	downstreamEE	IC_SAMPLE_1	SC_SAMPLE_1	IC_SAMPLE_2	SC_SAMPLE_2	IncFormLen	SkipFormLen	FDR	IncLevel1	IncLevel2	DeltaPSI
ENSMUSG00000018411	Mapt	chr11	+	104305211	104305409	104302360	104302410	104306625	104306758	18,21,17	17,25,21	14,6,10	202,110,95	323	125	0.0	0.291,0.245,0.239	0.026,0.021,0.039	0.23
ENSMUSG00000009621	Vav2	chr2	-	27300429	27300444	27299373	27299472	27302007	27302110	0,0,0	224,197,178	44,29,22	195,95,58	140	125	0.0	0.0,0.0,0.0	0.168,0.214,0.253	-0.212
ENSMUSG00000009621	Vav2	chr2	-	27268150	27268237	27267229	27267384	27268898	27269022	2,5,4	227,239,220	47,36,22	254,150,106	212	125	0.0	0.005,0.012,0.011	0.098,0.124,0.109	-0.101
ENSMUSG00000026131	Dst	chr1	+	34303420	34303531	34302829	34303032	34306527	34306651	149,205,254	0,11,12	102,60,81	43,33,35	236	125	0.0	1.0,0.908,0.918	0.557,0.491,0.551	0.409
ENSMUSG00000026131	Dst	chr1	+	34249803	34250130	34249478	34249638	34250609	34250694	53,62,79	0,1,0	30,26,37	14,21,17	452	125	0.0	1.0,0.945,1.0	0.372,0.255,0.376	0.647
ENSMUSG00000098912	1500004A13Rik	chr3	-	88810637	88811002	88805288	88808272	88811213	88811369	83,55,74	1,0,0	111,84,86	52,33,38	490	125	0.0	0.955,1.0,1.0	0.353,0.394,0.366	0.614
ENSMUSG00000032624	Eml4	chr17	+	83425257	83425431	83421605	83421735	83427222	83427351	759,759,712	4,5,4	548,345,374	44,19,36	299	125	0.0	0.988,0.984,0.987	0.839,0.884,0.813	0.141
ENSMUSG00000040687	Madd	chr2	-	91155012	91155075	91154644	91154765	91155545	91155648	3,1,0	54,40,55	138,56,39	85,42,59	188	125	0.0	0.036,0.016,0.0	0.519,0.47,0.305	-0.414
ENSMUSG00000027012	Dync1i2	chr2	+	71233648	71233708	71228599	71228690	71235914	71236030	5,7,9	1720,1764,1581	853,458,384	2253,1321,1319	185	125	0.0	0.002,0.003,0.004	0.204,0.19,0.164	-0.183
ENSMUSG00000029920	Smarcad1	chr6	+	65075690	65075837	65075022	65075150	65083803	65084003	320,297,340	543,516,524	51,37,41	641,415,375	272	125	0.0	0.213,0.209,0.23	0.035,0.039,0.048	0.177
ENSMUSG00000015222	Map2	chr1	+	66431526	66431619	66425196	66425528	66433513	66433595	81,135,92	0,0,2	334,181,168	100,32,25	218	125	0.0	1.0,1.0,0.963	0.657,0.764,0.794	0.249
ENSMUSG00000022801	Lrch3	chr16	+	33009188	33009436	33005663	33005741	33012340	33012699	0,1,1	74,70,81	32,13,17	79,39,59	373	125	0.0	0.0,0.005,0.004	0.12,0.1,0.088	-0.1
ENSMUSG00000038244	Mical2	chr7	+	112345245	112345353	112331895	112332039	112346721	112346908	5,7,2	61,30,31	144,73,69	50,11,19	233	125	0.0	0.042,0.111,0.033	0.607,0.781,0.661	-0.621
ENSMUSG00000038244	Mical2	chr7	+	112333828	112333954	112331895	112332039	112346721	112346908	1,0,0	61,30,31	44,33,25	50,11,19	251	125	0.0	0.008,0.0,0.0	0.305,0.599,0.396	-0.431
ENSMUSG00000048078	Tenm4	chr7	+	96854716	96854737	96852332	96852582	96863449	96863682	0,0,0	67,83,87	17,26,36	85,100,102	146	125	0.0	0.0,0.0,0.0	0.146,0.182,0.232	-0.187
ENSMUSG00000031565	Fgfr1	chr8	+	25564339	25564484	25563373	25563524	25566710	25566907	194,215,277	134,177,193	462,238,249	97,54,71	270	125	0.0	0.401,0.36,0.399	0.688,0.671,0.619	-0.273
ENSMUSG00000031565	Fgfr1	chr8	+	25563373	25563524	25562137	25562328	25564339	25564484	263,320,380	75,72,102	244,133,207	379,166,204	276	125	0.0	0.614,0.668,0.628	0.226,0.266,0.315	0.368
ENSMUSG00000034593	Myo5a	chr9	+	75192383	75192464	75189899	75190000	75193938	75194137	167,135,203	12,13,13	114,87,66	70,55,44	206	125	0.0	0.894,0.863,0.905	0.497,0.49,0.476	0.4
ENSMUSG00000033029	1700088E04Rik	chr15	-	79136306	79136489	79135636	79135765	79139237	79139300	112,173,196	2,6,7	177,62,69	57,29,24	308	125	0.0	0.958,0.921,0.919	0.558,0.465,0.538	0.412
ENSMUSG00000021693	Kif2a	chr13	-	106969703	106969817	106968637	106968788	106974494	106974562	9,2,3	317,250,309	131,65,46	466,207,201	239	125	0.0	0.015,0.004,0.005	0.128,0.141,0.107	-0.117
ENSMUSG00000032497	Lrrfip2	chr9	+	111193046	111193118	111190167	111190284	111199664	111199835	250,256,254	3,9,13	558,281,195	165,57,46	197	125	0.0	0.981,0.948,0.925	0.682,0.758,0.729	0.228
ENSMUSG00000029094	Afap1	chr5	+	35987054	35987321	35984187	35984306	35989553	35989668	2,5,3	43,37,52	69,57,47	69,29,48	392	125	0.0	0.015,0.041,0.018	0.242,0.385,0.238	-0.264
ENSMUSG00000028649	Macf1	chr4	-	123397093	123397420	123395912	123395997	123397747	123397907	386,476,441	0,0,0	447,292,340	22,11,23	452	125	0.0	1.0,1.0,1.0	0.849,0.88,0.803	0.156
ENSMUSG00000055407	Map6	chr7	+	99317471	99317668	99315688	99315902	99335984	99337137	8,11,3	19,14,5	215,119,132	23,9,7	322	125	0.0	0.14,0.234,0.189	0.784,0.837,0.88	-0.646
ENSMUSG00000037936	Scarb1	chr5	-	125281104	125281233	125277786	125277865	125283898	125284159	206,253,170	52,50,47	209,132,133	185,112,84	254	125	0.0	0.661,0.713,0.64	0.357,0.367,0.438	0.284
ENSMUSG00000039108	Lsm14b	chr2	+	180031793	180031871	180031360	180031528	180032060	180032222	216,214,243	691,730,775	1109,371,439	1247,404,598	203	125	0.0	0.161,0.153,0.162	0.354,0.361,0.311	-0.183
ENSMUSG00000039953	Clstn1	chr4	+	149641657	149641714	149638232	149638395	149643194	149643352	597,630,614	100,121,134	1380,671,609	1168,531,515	182	125	0.0	0.804,0.781,0.759	0.448,0.465,0.448	0.328
ENSMUSG00000027506	Tpd52	chr3	-	8936438	8936480	8934991	8935040	8943550	8943577	1,4,1	16,22,12	240,107,100	39,10,12	167	125	0.0	0.045,0.12,0.059	0.822,0.889,0.862	-0.783
ENSMUSG00000027506	Tpd52	chr3	-	8936438	8936480	8934991	8935040	8944610	8944712	4,6,2	169,220,159	337,163,133	590,188,228	167	125	0.0	0.017,0.02,0.009	0.299,0.394,0.304	-0.317
ENSMUSG00000066643	Wdr35	chr12	+	8995639	8995672	8989904	8990090	8996068	8996129	1,3,0	123,100,135	55,32,18	139,77,91	158	125	0.0	0.006,0.023,0.0	0.238,0.247,0.135	-0.197
ENSMUSG00000041757	Plekha6	chr1	+	133286246	133286396	133285246	133285386	133287469	133287599	21,33,30	61,51,53	225,220,198	89,69,69	275	125	0.0	0.135,0.227,0.205	0.535,0.592,0.566	-0.375
ENSMUSG00000027692	Tnik	chr3	+	28594906	28594993	28594021	28594132	28596071	28596260	1,3,0	113,94,94	23,27,11	34,24,31	212	125	0.0	0.005,0.018,0.0	0.285,0.399,0.173	-0.278
ENSMUSG00000027692	Tnik	chr3	+	28625198	28625222	28623010	28623108	28630430	28630615	14,23,10	129,96,94	68,46,30	25,4,10	149	125	0.0	0.083,0.167,0.082	0.695,0.906,0.716	-0.662
ENSMUSG00000037270	4932438A13Rik	chr3	+	37012484	37012685	37011567	37011794	37012879	37013010	0,0,0	64,66,55	35,29,23	87,42,67	326	125	0.0	0.0,0.0,0.0	0.134,0.209,0.116	-0.153
ENSMUSG00000026566	Mpzl1	chr1	-	165601749	165601864	165593653	165593677	165604609	165604742	646,700,740	127,83,111	703,361,600	548,289,290	240	125	0.0	0.726,0.815,0.776	0.401,0.394,0.519	0.334
ENSMUSG00000026566	Mpzl1	chr1	-	165601749	165601855	165593367	165593677	165604609	165604742	939,967,1136	127,83,111	1184,518,803	548,289,290	231	125	0.0	0.8,0.863,0.847	0.539,0.492,0.6	0.293
ENSMUSG00000025237	Parp6	chr9	+	59641740	59641810	59641023	59641096	59648829	59648909	12,12,8	49,67,85	380,106,105	130,39,40	195	125	0.0	0.136,0.103,0.057	0.652,0.635,0.627	-0.539
ENSMUSG00000073468	Sft2d1	chr17	+	8317849	8317871	8311138	8311285	8318843	8318930	0,0,0	12,26,14	65,20,18	75,19,15	147	125	0.0	0.0,0.0,0.0	0.424,0.472,0.505	-0.467
ENSMUSG00000039542	Ncam1	chr9	-	49506852	49507653	49502147	49505563	49508588	49508705	2,8,5	13,37,34	325,346,556	134,123,174	926	125	0.0	0.02,0.028,0.019	0.247,0.275,0.301	-0.252
ENSMUSG00000001419	Mef2d	chr3	+	88161780	88161801	88161190	88161381	88162957	88163087	1,4,3	167,181,183	54,39,36	161,159,100	146	125	0.0	0.005,0.019,0.014	0.223,0.174,0.236	-0.198
ENSMUSG00000035919	Bbs9	chr9	+	22648019	22648034	22645963	22646068	22655224	22655365	0,2,0	111,108,108	73,53,35	143,84,88	140	125	0.0	0.0,0.016,0.0	0.313,0.36,0.262	-0.306
ENSMUSG00000035901	Dennd5a	chr7	-	109935481	109935553	109934692	109934802	109960073	109960470	240,253,215	0,0,0	511,236,212	70,38,26	197	125	0.0	1.0,1.0,1.0	0.822,0.798,0.838	0.181
ENSMUSG00000026657	Frmd4a	chr2	+	4607998	4608070	4605969	4606066	4610966	4614043	19,7,4	67,64,66	162,71,91	164,69,79	197	125	0.0	0.152,0.065,0.037	0.385,0.395,0.422	-0.316
ENSMUSG00000032479	Map4	chr9	+	110064227	110064449	110063016	110063123	110067484	110067668	946,944,1016	0,0,0	865,755,926	47,60,54	347	125	0.0	1.0,1.0,1.0	0.869,0.819,0.861	0.15
ENSMUSG00000024502	Jakmip2	chr18	-	43537655	43537726	43531407	43531964	43540585	43540651	161,169,204	162,155,206	249,106,106	48,19,15	196	125	0.0	0.388,0.41,0.387	0.768,0.781,0.818	-0.394
ENSMUSG00000066456	Hmgn3	chr9	-	83110787	83110874	83109947	83110429	83110992	83111106	59,50,41	586,637,651	172,108,98	642,321,285	212	125	0.0	0.056,0.044,0.036	0.136,0.166,0.169	-0.112
ENSMUSG00000052534	Pbx1	chr1	-	168184955	168185068	168183529	168183619	168191277	168191437	91,103,81	526,482,546	473,284,240	918,487,499	238	125	0.0	0.083,0.101,0.072	0.213,0.234,0.202	-0.131
ENSMUSG00000018417	Myo1b	chr1	-	51768649	51768736	51766821	51766908	51769003	51769090	43,39,70	235,207,261	214,154,150	243,131,144	212	125	0.0	0.097,0.1,0.137	0.342,0.409,0.38	-0.266
ENSMUSG00000018417	Myo1b	chr1	-	51768649	51768736	51763889	51763964	51769003	51769090	19,14,16	60,76,78	90,45,49	63,31,44	212	125	0.0	0.157,0.098,0.108	0.457,0.461,0.396	-0.317
ENSMUSG00000024381	Bin1	chr18	+	32414944	32415037	32414182	32414290	32419842	32419928	12,13,16	161,200,214	184,79,78	448,128,155	218	125	0.0	0.041,0.036,0.041	0.191,0.261,0.224	-0.186
ENSMUSG00000024381	Bin1	chr18	+	32429195	32429303	32426223	32426352	32431670	32431742	0,0,0	24,22,24	70,51,43	45,14,30	233	125	0.0	0.0,0.0,0.0	0.455,0.662,0.435	-0.517
ENSMUSG00000031865	Dctn1	chr6	+	83197318	83197333	83195940	83196107	83197490	83197624	4,2,0	148,301,146	493,234,395	516,226,317	140	125	0.0	0.024,0.006,0.0	0.46,0.48,0.527	-0.479
ENSMUSG00000031865	Dctn1	chr6	+	83187763	83187784	83183298	83183333	83189076	83189268	3,0,2	223,238,231	35,42,35	294,154,237	146	125	0.0	0.011,0.0,0.007	0.092,0.189,0.112	-0.125
ENSMUSG00000041890	Git2	chr5	-	114737347	114737437	114733860	114733943	114739032	114739281	202,190,195	55,55,48	159,78,73	182,104,107	215	125	0.0	0.681,0.668,0.703	0.337,0.304,0.284	0.376
ENSMUSG00000028863	Meaf6	chr4	+	125107516	125107546	125102838	125103031	125108322	125108356	1,6,5	193,185,247	74,43,23	382,215,203	155	125	0.0	0.004,0.025,0.016	0.135,0.139,0.084	-0.104
ENSMUSG00000029106	Add1	chr5	+	34629135	34629172	34628414	34628513	34630469	34632308	70,63,52	1502,1513,1592	420,266,299	1850,1268,1433	162	125	0.0	0.035,0.031,0.025	0.149,0.139,0.139	-0.112
ENSMUSG00000026860	Sh3glb2	chr2	-	30346058	30346073	30345698	30345939	30346352	30346453	6,12,10	392,444,371	205,107,115	618,299,333	140	125	0.0	0.013,0.024,0.024	0.228,0.242,0.236	-0.215
ENSMUSG00000025026	Add3	chr19	+	53244309	53244405	53242503	53242627	53244997	53247399	168,179,181	166,158,207	826,350,358	165,106,94	221	125	0.0	0.364,0.391,0.331	0.739,0.651,0.683	-0.329
ENSMUSG00000034940	Synrg	chr11	+	83985248	83985551	83982195	83982307	83987912	83987990	83,81,90	18,20,15	51,55,48	93,68,50	428	125	0.0	0.574,0.542,0.637	0.138,0.191,0.219	0.402
ENSMUSG00000016624	Phf21b	chr15	-	84793895	84793918	84791782	84791941	84795079	84795134	0,0,0	8,13,16	56,14,34	20,13,23	148	125	0.0	0.0,0.0,0.0	0.703,0.476,0.555	-0.578
ENSMUSG00000031093	Dock11	chrX	+	36075916	36075934	36069847	36069986	36076098	36076227	3,5,1	286,300,344	223,110,100	346,172,156	143	125	0.0	0.009,0.014,0.003	0.36,0.359,0.359	-0.351
ENSMUSG00000019302	Atp6v0a1	chr11	+	101049458	101049476	101048417	101048525	101055025	101055143	1,0,0	95,80,131	33,24,14	114,74,82	143	125	0.0	0.009,0.0,0.0	0.202,0.221,0.13	-0.181
ENSMUSG00000063077	Kif1b	chr4	-	149265344	149265362	149263614	149263690	149266251	149266317	0,0,0	73,77,65	37,12,18	118,64,56	143	125	0.0	0.0,0.0,0.0	0.215,0.141,0.219	-0.192
ENSMUSG00000052516	Robo2	chr16	-	73933045	73933171	73928023	73928177	73933586	73933868	22,19,35	500,454,609	91,61,72	219,151,196	251	125	0.0	0.021,0.02,0.028	0.171,0.167,0.155	-0.141
ENSMUSG00000027111	Itga6	chr2	+	71853533	71853663	71849380	71849506	71855853	71856758	1164,1236,1348	73,59,70	636,258,305	144,53,64	255	125	0.0	0.887,0.911,0.904	0.684,0.705,0.7	0.204
ENSMUSG00000020400	Tnip1	chr11	-	54956020	54956178	54940710	54940882	54962832	54962917	28,34,41	35,35,38	67,34,35	0,2,0	283	125	0.0	0.261,0.3,0.323	1.0,0.882,1.0	-0.666
ENSMUSG00000031012	Cask	chrX	-	13596685	13596703	13586843	13586965	13600356	13600456	0,0,0	206,151,176	72,37,26	551,194,214	143	125	0.0	0.0,0.0,0.0	0.103,0.143,0.096	-0.114
ENSMUSG00000066306	Numa1	chr7	+	102002294	102002336	102001414	102001659	102007485	102007780	724,770,935	53,65,60	1039,565,772	296,144,166	167	125	0.0	0.911,0.899,0.921	0.724,0.746,0.777	0.161
ENSMUSG00000023460	Rab12	chr17	-	66504988	66505178	66500348	66500448	66506032	66506093	132,101,81	368,366,322	292,99,146	370,140,152	315	125	0.0	0.125,0.099,0.091	0.238,0.219,0.276	-0.139
ENSMUSG00000032076	Cadm1	chr9	+	47829376	47829409	47818733	47818817	47848166	47848298	99,129,123	302,397,386	615,487,493	866,552,502	158	125	0.0	0.206,0.204,0.201	0.36,0.411,0.437	-0.199
ENSMUSG00000035392	Dennd1a	chr2	-	37805071	37805200	37802014	37802273	37816915	37817004	12,18,11	150,157,173	104,55,61	177,122,162	254	125	0.0	0.038,0.053,0.03	0.224,0.182,0.156	-0.147
ENSMUSG00000001247	Lsr	chr7	-	30962097	30962244	30959152	30959314	30965968	30966088	1013,1008,1067	142,154,164	2075,1149,1202	114,52,76	272	125	0.0	0.766,0.751,0.749	0.893,0.91,0.879	-0.139
ENSMUSG00000033793	Atp6v1h	chr1	+	5101069	5101123	5098028	5098133	5117389	5117487	361,365,413	20,22,20	943,365,315	212,72,64	179	125	0.0	0.926,0.921,0.935	0.756,0.78,0.775	0.157
ENSMUSG00000021144	Mta1	chr12	+	113133540	113133576	113133184	113133337	113135796	113135828	531,528,530	90,116,102	837,336,351	510,193,178	161	125	0.0	0.821,0.779,0.801	0.56,0.575,0.605	0.22
ENSMUSG00000036087	Slain2	chr5	+	72965803	72965881	72958148	72958286	72974530	72974702	333,234,260	97,102,112	216,88,77	268,184,155	203	125	0.0	0.679,0.586,0.588	0.332,0.227,0.234	0.353
ENSMUSG00000032463	Faim	chr9	+	98990914	98990971	98986373	98986512	98992100	98992233	4,5,3	145,265,147	395,125,135	443,137,201	182	125	0.0	0.019,0.013,0.014	0.38,0.385,0.316	-0.345
ENSMUSG00000000827	Tpd52l2	chr2	+	181510503	181510530	181508165	181508267	181511573	181511615	10,8,5	175,178,115	154,76,69	420,183,132	152	125	0.0	0.045,0.036,0.035	0.232,0.255,0.301	-0.224
ENSMUSG00000055320	Tead1	chr7	+	112841887	112841950	112839415	112839480	112842039	112842102	79,51,52	30,21,19	27,13,18	108,57,31	188	125	0.0	0.636,0.618,0.645	0.143,0.132,0.279	0.448
ENSMUSG00000023994	Nfya	chr17	-	48398981	48399065	48395649	48395796	48400437	48400580	247,209,220	67,61,84	209,114,116	236,125,92	209	125	0.0	0.688,0.672,0.61	0.346,0.353,0.43	0.28
ENSMUSG00000026074	Map4k4	chr1	+	40001429	40001591	40000623	40000749	40003756	40003987	216,233,211	394,356,389	491,317,295	332,214,193	287	125	0.0	0.193,0.222,0.191	0.392,0.392,0.4	-0.193
ENSMUSG00000026825	Dnm1	chr2	-	32323178	32323190	32320503	32320617	32323421	32323473	1,4,3	23,49,33	79,64,59	59,32,41	137	125	0.0	0.038,0.069,0.077	0.55,0.646,0.568	-0.527
ENSMUSG00000021711	Trappc13	chr13	-	104152164	104152182	104150049	104150183	104154295	104154340	191,142,182	152,167,168	169,63,64	563,233,168	143	125	0.0	0.523,0.426,0.486	0.208,0.191,0.25	0.262
ENSMUSG00000036006	Fam65b	chr13	+	24696470	24696596	24695572	24695702	24701061	24701730	0,0,0	6,6,7	63,26,42	5,7,4	251	125	0.0	0.0,0.0,0.0	0.863,0.649,0.839	-0.784
ENSMUSG00000034088	Hdlbp	chr1	-	93461343	93461599	93442185	93442250	93478712	93478815	7,3,1	317,303,309	238,91,83	609,262,226	381	125	0.0	0.007,0.003,0.001	0.114,0.102,0.108	-0.104
ENSMUSG00000030172	Erc1	chr6	-	119618845	119618912	119594784	119594973	119620310	119620409	2,8,6	188,219,191	68,40,27	185,155,161	192	125	0.0	0.007,0.023,0.02	0.193,0.144,0.098	-0.128
ENSMUSG00000030557	Mef2a	chr7	-	67244520	67244544	67240313	67240440	67251656	67251844	5,1,4	372,339,311	64,31,34	237,214,249	149	125	0.0	0.011,0.002,0.011	0.185,0.108,0.103	-0.124
ENSMUSG00000034813	Grip1	chr10	+	119985473	119985629	119978437	119978607	119986331	119986484	367,340,333	1,0,0	340,241,244	31,33,19	281	125	0.0	0.994,1.0,1.0	0.83,0.765,0.851	0.183
ENSMUSG00000041268	Dmxl2	chr9	-	54379774	54379837	54378916	54379003	54380907	54381025	39,36,59	0,0,0	71,24,42	81,15,38	188	125	0.0	1.0,1.0,1.0	0.368,0.515,0.424	0.564
ENSMUSG00000032422	Snx14	chr9	-	88400722	88400749	88398238	88398371	88401919	88401978	20,12,14	318,305,353	60,48,55	331,212,231	152	125	0.0	0.049,0.031,0.032	0.13,0.157,0.164	-0.113
ENSMUSG00000040648	Ppip5k2	chr1	-	97721105	97721279	97719833	97719906	97723669	97723834	225,208,194	169,189,177	153,75,80	513,186,204	299	125	0.0	0.358,0.315,0.314	0.111,0.144,0.141	0.197
ENSMUSG00000009621	Vav2	chr2	-	27284838	27284853	27283308	27283418	27285632	27285765	0,1,0	172,131,149	26,13,8	160,70,70	140	125	5.44116408852e-14	0.0,0.007,0.0	0.127,0.142,0.093	-0.118
ENSMUSG00000009073	Nf2	chr11	-	4780577	4780622	4767664	4768273	4782186	4782352	375,356,345	17,46,40	625,227,213	193,82,71	170	125	5.44116408852e-14	0.942,0.851,0.864	0.704,0.671,0.688	0.198
ENSMUSG00000064302	Clasp1	chr1	+	118523320	118523347	118521826	118521934	118525296	118525455	0,1,10	115,144,160	49,36,14	146,107,111	152	125	5.44116408852e-14	0.0,0.006,0.049	0.216,0.217,0.094	-0.157
ENSMUSG00000063077	Kif1b	chr4	-	149220541	149220790	149214971	149215025	149222226	149222364	11,19,9	50,60,47	128,105,84	108,74,69	374	125	5.44116408852e-14	0.068,0.096,0.06	0.284,0.322,0.289	-0.224
ENSMUSG00000022568	Scrib	chr15	-	76061738	76061801	76061133	76061223	76062669	76063047	193,193,174	233,298,324	383,276,333	191,166,209	188	125	5.44116408852e-14	0.355,0.301,0.263	0.571,0.525,0.514	-0.23
ENSMUSG00000068036	Mllt4	chr17	+	13848354	13848375	13846433	13846639	13849107	13849253	107,115,120	231,215,239	55,38,19	331,202,191	146	125	5.44116408852e-14	0.284,0.314,0.301	0.125,0.139,0.078	0.186
ENSMUSG00000030766	Arhgap17	chr7	-	123294471	123294705	123292035	123292205	123296409	123296590	100,135,113	53,90,61	293,172,205	52,25,33	359	125	1.06032941212e-13	0.396,0.343,0.392	0.662,0.705,0.684	-0.307
ENSMUSG00000028906	Epb41	chr4	-	131937014	131937464	131935738	131935867	131957642	131957819	1107,964,1181	203,190,171	2363,1284,1183	914,536,423	575	125	1.57701535446e-13	0.542,0.524,0.6	0.36,0.342,0.378	0.195
ENSMUSG00000028343	Erp44	chr4	-	48241295	48241335	48219342	48219527	48279383	48279558	0,0,0	2,1,1	7,2,6	0,0,1	165	125	2.08501749946e-13	0.0,0.0,0.0	1.0,1.0,0.82	-0.94
ENSMUSG00000063450	Syne2	chr12	+	76100027	76100096	76099229	76099512	76100991	76101131	302,363,417	201,210,264	227,153,211	356,231,303	194	125	2.58455294204e-13	0.492,0.527,0.504	0.291,0.299,0.31	0.208
ENSMUSG00000026238	Ptma	chr1	+	86529730	86529804	86529172	86529244	86529964	86530712	205,191,200	29,20,21	862,202,142	12,2,5	199	125	3.07583160044e-13	0.816,0.857,0.857	0.978,0.984,0.947	-0.126
ENSMUSG00000031391	L1cam	chrX	-	73867021	73867036	73866054	73866160	73869728	73869916	0,1,0	8,12,6	16,20,18	7,6,6	140	125	6.05163615696e-13	0.0,0.069,0.0	0.671,0.749,0.728	-0.693
ENSMUSG00000030172	Erc1	chr6	-	119777987	119778071	119773733	119773901	119779476	119779632	166,131,166	18,13,21	107,59,93	86,32,41	209	125	9.50448501265e-13	0.847,0.858,0.825	0.427,0.524,0.576	0.334
ENSMUSG00000027438	Napb	chr2	-	148707158	148707205	148706945	148707023	148709316	148709433	1,0,0	5,11,4	42,28,19	9,9,5	172	125	1.43907907812e-12	0.127,0.0,0.0	0.772,0.693,0.734	-0.691
ENSMUSG00000039953	Clstn1	chr4	+	149626086	149626116	149614049	149614172	149627211	149627407	109,88,96	305,272,255	154,86,69	1182,595,549	155	125	1.57534655514e-12	0.224,0.207,0.233	0.095,0.104,0.092	0.124
ENSMUSG00000023994	Nfya	chr17	-	48398981	48399068	48395649	48395796	48400437	48400580	249,252,220	67,61,84	271,123,117	236,125,92	212	125	1.66062614229e-12	0.687,0.709,0.607	0.404,0.367,0.429	0.268
ENSMUSG00000001247	Lsr	chr7	-	30962810	30962867	30959152	30959314	30965968	30966088	55,62,50	142,154,164	172,67,74	114,52,76	182	125	1.79303360354e-12	0.21,0.217,0.173	0.509,0.469,0.401	-0.26
ENSMUSG00000051674	Dcun1d4	chr5	+	73502631	73502768	73492846	73493076	73510885	73510956	45,36,46	4,14,8	0,0,0	4,8,3	262	125	1.82721882414e-12	0.843,0.551,0.733	0.0,0.0,0.0	0.709
ENSMUSG00000024163	Mapk8ip3	chr17	-	24920471	24920495	24918087	24918139	24923815	24923907	22,22,28	19,24,42	134,70,57	14,14,13	149	125	3.0537487069e-12	0.493,0.435,0.359	0.889,0.807,0.786	-0.398
ENSMUSG00000033392	Clasp2	chr9	+	113878749	113878773	113876243	113876350	113879941	113880186	0,0,0	28,44,49	30,14,10	86,40,35	149	125	3.07778823631e-12	0.0,0.0,0.0	0.226,0.227,0.193	-0.215
ENSMUSG00000061306	Slc38a10	chr11	-	120108466	120108490	120106433	120106610	120109431	120109536	4,4,5	148,163,181	51,25,13	285,92,87	149	125	5.36343317295e-12	0.022,0.02,0.023	0.131,0.186,0.111	-0.121
ENSMUSG00000031442	Mcf2l	chr8	+	13014818	13014893	13013534	13013650	13017346	13017468	6,2,8	35,44,33	238,81,87	246,90,94	200	125	5.46227905362e-12	0.097,0.028,0.132	0.377,0.36,0.366	-0.282
ENSMUSG00000023994	Nfya	chr17	-	48398984	48399065	48395649	48395796	48400437	48400580	136,141,155	67,61,84	116,71,81	236,125,92	206	125	7.02998400235e-12	0.552,0.584,0.528	0.23,0.256,0.348	0.277
ENSMUSG00000075415	Fnbp1	chr2	-	31052984	31053167	31044881	31044896	31054023	31054218	131,106,138	1,0,0	111,105,92	14,11,13	308	125	8.39219543531e-12	0.982,1.0,1.0	0.763,0.795,0.742	0.227
ENSMUSG00000026074	Map4k4	chr1	+	40001429	40001591	40000623	40000749	40004806	40004913	96,110,97	295,266,263	250,126,137	204,166,130	287	125	1.00967352889e-11	0.124,0.153,0.138	0.348,0.248,0.315	-0.165
ENSMUSG00000034751	Mast4	chr13	-	102754055	102754256	102751380	102751610	102758501	102758737	2,9,10	91,100,117	24,19,22	42,36,54	326	125	1.03831605149e-11	0.008,0.033,0.032	0.18,0.168,0.135	-0.137
ENSMUSG00000032374	Plod2	chr9	+	92601984	92602047	92600740	92600882	92602947	92603061	62,54,62	107,94,99	89,50,58	520,263,251	188	125	1.57731573834e-11	0.278,0.276,0.294	0.102,0.112,0.133	0.167
ENSMUSG00000034574	Daam1	chr12	+	71958746	71958773	71952451	71952559	71959805	71959912	8,6,2	139,138,129	96,34,28	373,191,135	152	125	2.64716464711e-11	0.045,0.035,0.013	0.175,0.128,0.146	-0.119
ENSMUSG00000028175	Depdc1a	chr3	+	159522525	159523356	159520829	159520970	159523776	159523949	47,49,41	96,103,95	139,44,33	84,20,23	956	125	3.19689317753e-11	0.06,0.059,0.053	0.178,0.223,0.158	-0.129
ENSMUSG00000034156	Bzrap1	chr11	+	87777766	87778606	87777046	87777235	87779228	87779328	62,45,39	6,7,4	90,39,58	82,30,50	965	125	4.66511806038e-11	0.572,0.454,0.558	0.124,0.144,0.131	0.395
ENSMUSG00000037605	Adgrl3	chr5	+	81792360	81792412	81771583	81771680	81794263	81795347	0,0,0	58,69,69	17,14,17	95,62,75	177	125	5.26193880608e-11	0.0,0.0,0.0	0.112,0.138,0.138	-0.129
ENSMUSG00000011958	Bnip2	chr9	+	70004305	70004341	70003568	70003667	70007063	70008317	267,221,227	465,490,478	204,93,101	901,483,398	161	125	6.44438328205e-11	0.308,0.259,0.269	0.15,0.13,0.165	0.13
ENSMUSG00000024969	Mark2	chr19	-	7281797	7281959	7280997	7281255	7282725	7282823	626,727,691	200,197,226	771,602,671	104,75,94	287	125	6.74160230564e-11	0.577,0.616,0.571	0.764,0.778,0.757	-0.178
ENSMUSG00000042302	Ehbp1	chr11	-	22151787	22151892	22151066	22151189	22169034	22169174	7,3,1	60,85,84	53,26,13	119,62,61	230	125	8.26117104019e-11	0.06,0.019,0.006	0.195,0.186,0.104	-0.133
ENSMUSG00000040687	Madd	chr2	-	91160316	91160370	91159204	91159305	91162027	91162234	4,2,8	32,32,42	113,34,48	117,48,56	179	125	9.10029428159e-11	0.08,0.042,0.117	0.403,0.331,0.374	-0.29
ENSMUSG00000031391	L1cam	chrX	-	73855651	73855663	73853954	73855266	73855758	73855831	0,0,0	12,18,36	17,14,10	25,25,27	137	125	1.07844560989e-10	0.0,0.0,0.0	0.383,0.338,0.253	-0.325
ENSMUSG00000004562	Arhgef40	chr14	+	52003972	52004116	52003653	52003758	52004611	52004742	475,613,564	52,59,80	728,391,533	215,105,146	269	125	1.12627990093e-10	0.809,0.828,0.766	0.611,0.634,0.629	0.176
ENSMUSG00000018820	Zfyve27	chr19	+	42185619	42185640	42184117	42184189	42185804	42185949	2,2,0	77,66,68	50,18,14	172,102,80	146	125	1.16072272627e-10	0.022,0.025,0.0	0.199,0.131,0.13	-0.138
ENSMUSG00000039262	Prrc2b	chr2	+	32229262	32229344	32226944	32227036	32230610	32234522	321,375,394	324,370,346	1103,502,532	457,245,262	207	125	1.27313163441e-10	0.374,0.38,0.407	0.593,0.553,0.551	-0.179
ENSMUSG00000022973	Synj1	chr16	-	90971563	90971587	90969182	90969374	90973909	90974066	0,0,0	33,17,20	21,8,8	21,10,25	149	125	1.65058376181e-10	0.0,0.0,0.0	0.456,0.402,0.212	-0.357
ENSMUSG00000035629	Rubcn	chr16	-	32841536	32841581	32838237	32838353	32842997	32843531	0,2,0	61,61,57	27,21,9	123,74,42	170	125	1.73121452247e-10	0.0,0.024,0.0	0.139,0.173,0.136	-0.141
ENSMUSG00000075415	Fnbp1	chr2	-	31052984	31053080	31044881	31044896	31054023	31054218	22,25,15	1,0,0	32,7,11	14,11,13	221	125	1.97193651295e-10	0.926,1.0,1.0	0.564,0.265,0.324	0.591
ENSMUSG00000021027	Ralgapa1	chr12	-	55612072	55612103	55602928	55604271	55612633	55612758	25,43,28	0,0,0	41,17,24	13,8,9	156	125	2.16551891475e-10	1.0,1.0,1.0	0.716,0.63,0.681	0.324
ENSMUSG00000026155	Smap1	chr1	-	23871437	23871518	23866216	23866297	23876373	23876449	5,2,3	115,118,120	30,18,17	53,100,92	206	125	2.16551891475e-10	0.026,0.01,0.015	0.256,0.098,0.101	-0.135
ENSMUSG00000009418	Nav1	chr1	-	135463914	135463938	135463721	135463799	135464705	135464758	0,1,2	28,32,24	23,25,16	21,26,40	149	125	2.25020301085e-10	0.0,0.026,0.065	0.479,0.446,0.251	-0.362
ENSMUSG00000005087	Cd44	chr2	-	102831329	102831536	102828541	102828610	102853014	102853236	9,46,16	9,18,8	82,19,34	2,0,1	332	125	3.39655075421e-10	0.274,0.49,0.43	0.939,1.0,0.928	-0.558
ENSMUSG00000032826	Ank2	chr3	-	126963382	126963481	126962250	126962405	126964937	126965162	0,0,0	29,26,28	10,33,13	41,22,22	224	125	3.63227723122e-10	0.0,0.0,0.0	0.12,0.456,0.248	-0.275
ENSMUSG00000040407	Akap9	chr5	+	3954396	3954450	3951689	3951734	3954791	3954962	67,49,68	6,4,5	28,32,16	25,17,12	179	125	4.23429523826e-10	0.886,0.895,0.905	0.439,0.568,0.482	0.399
ENSMUSG00000030126	Tmcc1	chr6	-	116107311	116107516	116043767	116043805	116133766	116133903	5,7,8	98,89,96	61,24,26	196,54,54	330	125	4.49958919241e-10	0.019,0.029,0.031	0.105,0.144,0.154	-0.108
ENSMUSG00000029320	1700016H13Rik	chr5	-	103649421	103649576	103648428	103648954	103654921	103655056	4,7,2	4,5,4	5,6,4	0,0,0	280	125	5.2640772532e-10	0.309,0.385,0.182	1.0,1.0,1.0	-0.708
ENSMUSG00000024958	Gpr137	chr19	-	6939528	6939754	6939260	6939410	6940351	6940482	46,43,73	104,94,101	249,83,88	101,44,66	351	125	6.21338143234e-10	0.136,0.14,0.205	0.468,0.402,0.322	-0.237
ENSMUSG00000029673	Auts2	chr5	-	131470413	131470458	131466031	131466127	131472258	131472479	360,325,331	70,72,82	199,176,190	105,106,97	170	125	9.59868501966e-10	0.791,0.768,0.748	0.582,0.55,0.59	0.195
ENSMUSG00000042302	Ehbp1	chr11	-	22062779	22062887	22059136	22059261	22068358	22068506	128,106,99	319,302,234	189,100,76	220,106,64	233	125	1.01611484727e-09	0.177,0.158,0.185	0.315,0.336,0.389	-0.173
ENSMUSG00000036053	Fmnl2	chr2	+	53130411	53130504	53126852	53126976	53131839	53133804	241,232,254	13,18,3	630,240,294	92,47,63	218	125	1.13103426321e-09	0.914,0.881,0.98	0.797,0.745,0.728	0.168
ENSMUSG00000026153	Fam135a	chr1	-	24049129	24049207	24046357	24046407	24053182	24053336	181,158,193	4,6,7	141,95,78	31,16,14	203	125	1.83086936303e-09	0.965,0.942,0.944	0.737,0.785,0.774	0.185
ENSMUSG00000109061	Map2k7	chr8	+	4240687	4240735	4238864	4239033	4243303	4243445	96,89,94	227,251,232	39,39,26	264,221,232	173	125	2.17726039266e-09	0.234,0.204,0.226	0.096,0.113,0.075	0.127
ENSMUSG00000003863	Ppfia3	chr7	-	45343552	45343579	45342325	45342501	45343740	45343803	0,0,3	37,60,51	32,24,15	143,55,67	152	125	2.20807793508e-09	0.0,0.0,0.046	0.155,0.264,0.155	-0.176
ENSMUSG00000030172	Erc1	chr6	-	119777978	119778071	119773733	119773901	119779476	119779632	84,79,91	18,13,21	37,32,54	86,32,41	218	125	2.25819192001e-09	0.728,0.777,0.713	0.198,0.364,0.43	0.409
ENSMUSG00000020385	Clk4	chr11	+	51273077	51273168	51271799	51272022	51273559	51273626	431,414,575	40,24,27	761,351,324	164,67,41	216	125	3.07319864631e-09	0.862,0.909,0.925	0.729,0.752,0.821	0.131
ENSMUSG00000049659	Aftph	chr11	-	20696750	20696831	20692464	20692588	20698312	20698373	17,10,26	148,130,135	137,55,67	348,151,139	206	125	3.10082733278e-09	0.065,0.045,0.105	0.193,0.181,0.226	-0.128
ENSMUSG00000033392	Clasp2	chr9	+	113858580	113858604	113854172	113854346	113862185	113862287	0,0,0	53,38,37	10,14,7	51,36,31	149	125	3.73897959237e-09	0.0,0.0,0.0	0.141,0.246,0.159	-0.182
ENSMUSG00000028863	Meaf6	chr4	+	125107651	125107709	125107516	125107546	125108322	125108356	35,34,25	1,4,0	93,28,36	51,39,21	183	125	4.9449859841e-09	0.96,0.853,1.0	0.555,0.329,0.539	0.463
ENSMUSG00000069631	Strada	chr11	-	106180954	106180983	106173678	106173781	106184561	106184619	0,2,0	49,42,58	16,13,8	77,27,28	154	125	5.53502688961e-09	0.0,0.037,0.0	0.144,0.281,0.188	-0.192
ENSMUSG00000039620	6430573F11Rik	chr8	+	36508324	36508412	36505551	36505725	36511572	36512956	30,8,19	48,48,33	1,0,1	49,14,33	213	125	5.89450888654e-09	0.268,0.089,0.253	0.012,0.0,0.017	0.194
ENSMUSG00000019978	Epb41l2	chr10	+	25493566	25493629	25488950	25489093	25495444	25495591	38,36,25	0,3,0	75,21,38	36,16,12	188	125	6.32127399599e-09	1.0,0.889,1.0	0.581,0.466,0.678	0.388
ENSMUSG00000030519	Apba2	chr7	+	64734654	64734690	64733512	64733658	64736880	64736967	5,4,6	17,19,13	135,65,76	62,28,34	161	125	6.42910472642e-09	0.186,0.14,0.264	0.628,0.643,0.634	-0.438
ENSMUSG00000018411	Mapt	chr11	+	104318156	104318249	104310268	104310534	104321350	104321432	26,28,44	7,8,4	109,45,36	137,76,48	218	125	7.03914214506e-09	0.68,0.667,0.863	0.313,0.253,0.301	0.448
ENSMUSG00000036473	Tbc1d24	chr17	-	24184380	24184398	24183693	24183852	24185203	24186201	0,0,0	36,47,33	14,9,4	53,27,17	143	125	8.37759499905e-09	0.0,0.0,0.0	0.188,0.226,0.171	-0.195
ENSMUSG00000029635	Cdk8	chr5	+	146292638	146292767	146286107	146286239	146295162	146295232	233,235,225	22,30,16	277,192,158	94,53,40	254	125	8.65440174651e-09	0.839,0.794,0.874	0.592,0.641,0.66	0.205
ENSMUSG00000018411	Mapt	chr11	+	104305312	104305409	104302360	104302410	104306625	104306734	11,7,10	17,25,21	10,3,4	202,110,95	222	125	9.90851990094e-09	0.267,0.136,0.211	0.027,0.015,0.023	0.183
ENSMUSG00000014426	Map3k4	chr17	-	12242649	12242805	12239969	12240070	12243499	12243596	20,23,20	135,139,136	85,60,53	189,103,125	281	125	1.02299029237e-08	0.062,0.069,0.061	0.167,0.206,0.159	-0.113
ENSMUSG00000034940	Synrg	chr11	+	83986813	83987047	83982195	83982307	83987912	83987990	80,60,83	18,20,15	94,51,64	93,68,50	359	125	1.11615469533e-08	0.607,0.511,0.658	0.26,0.207,0.308	0.334
ENSMUSG00000024462	Gabbr1	chr17	+	37067213	37067364	37064659	37064737	37067775	37067908	24,18,37	57,72,53	202,84,107	126,62,69	276	125	1.15909884678e-08	0.16,0.102,0.24	0.421,0.38,0.413	-0.237
ENSMUSG00000058690	Ccser2	chr14	-	36885750	36885790	36879095	36879762	36890341	36890426	0,0,0	97,76,74	6,11,8	57,25,46	165	125	1.2205030718e-08	0.0,0.0,0.0	0.074,0.25,0.116	-0.147
ENSMUSG00000074238	Ap1ar	chr3	-	127815595	127815694	127813239	127813295	127816909	127817006	1066,1145,1071	84,93,71	1921,787,785	284,133,128	224	125	2.05500101802e-08	0.876,0.873,0.894	0.791,0.768,0.774	0.103
ENSMUSG00000057738	Sptan1	chr2	+	30014157	30014172	30013675	30013838	30015588	30015720	114,207,201	219,312,293	477,312,376	434,217,284	140	125	2.17480028975e-08	0.317,0.372,0.38	0.495,0.562,0.542	-0.177
ENSMUSG00000055320	Tead1	chr7	+	112842039	112842102	112839415	112839480	112856797	112856932	40,26,25	13,13,13	113,71,50	7,3,2	188	125	2.17480028975e-08	0.672,0.571,0.561	0.915,0.94,0.943	-0.331
ENSMUSG00000037605	Adgrl3	chr5	+	81509723	81509738	81465194	81465304	81511983	81512784	3,4,0	39,46,37	27,21,13	56,34,34	140	125	2.4177791757e-08	0.064,0.072,0.0	0.301,0.355,0.255	-0.258
ENSMUSG00000052373	Mpp3	chr11	-	102010206	102010227	102009642	102009684	102011719	102011784	0,0,0	6,6,6	30,12,15	33,10,10	146	125	2.92631542635e-08	0.0,0.0,0.0	0.438,0.507,0.562	-0.502
ENSMUSG00000038708	Golga4	chr9	+	118579541	118579606	118577141	118577228	118581848	118582519	48,30,68	143,234,296	214,82,74	354,138,158	190	125	3.21157530941e-08	0.181,0.078,0.131	0.285,0.281,0.236	-0.137
ENSMUSG00000041423	Paqr6	chr3	+	88365881	88366084	88365674	88365802	88366904	88367001	11,6,6	10,11,13	13,9,15	2,0,0	328	125	5.18555880348e-08	0.295,0.172,0.15	0.712,1.0,1.0	-0.698
ENSMUSG00000031708	Tecr	chr8	-	83573410	83573455	83573219	83573323	83573870	83573922	1269,1539,1943	251,295,372	1627,719,1075	517,287,388	170	125	5.36618513627e-08	0.788,0.793,0.793	0.698,0.648,0.671	0.119
ENSMUSG00000021068	Nin	chr12	-	70042131	70044252	70040754	70040880	70045146	70045637	62,77,79	3,1,3	107,49,48	43,24,14	2246	125	6.08376012618e-08	0.535,0.811,0.594	0.122,0.102,0.16	0.519
ENSMUSG00000028399	Ptprd	chr4	-	76095519	76095546	76091421	76091539	76099411	76099605	49,62,42	39,37,34	29,36,29	107,63,86	152	125	6.83308485884e-08	0.508,0.579,0.504	0.182,0.32,0.217	0.291
ENSMUSG00000055762	Eef1d	chr15	-	75902678	75903808	75901131	75901255	75905885	75905900	8,13,13	0,0,0	76,19,14	6,7,1	1255	125	7.46712404977e-08	1.0,1.0,1.0	0.558,0.213,0.582	0.549
ENSMUSG00000021268	Meg3	chr12	+	109549290	109549371	109546429	109546542	109549478	109549552	48,67,52	1,2,1	474,286,459	87,57,82	206	125	8.38008464275e-08	0.967,0.953,0.969	0.768,0.753,0.773	0.198
ENSMUSG00000028184	Adgrl2	chr3	-	148821279	148821408	148817092	148817928	148822987	148823051	16,16,24	23,20,29	65,44,60	21,5,11	254	125	1.06819201979e-07	0.255,0.282,0.289	0.604,0.812,0.729	-0.44
ENSMUSG00000027523	Gnas	chr2	+	174328107	174328131	174327698	174327941	174334211	174334284	5,2,2	26,48,32	77,40,38	173,68,53	149	125	1.06819201979e-07	0.139,0.034,0.05	0.272,0.33,0.376	-0.252
ENSMUSG00000032826	Ank2	chr3	-	127012672	127012771	127010853	127011051	127013238	127013337	59,55,57	0,1,0	81,51,46	7,10,12	224	125	1.26793269827e-07	1.0,0.968,1.0	0.866,0.74,0.681	0.227
ENSMUSG00000022228	Zscan26	chr13	-	21448166	21448484	21447785	21447894	21449440	21449516	141,166,151	14,9,4	122,78,97	39,25,22	443	125	1.53036103868e-07	0.74,0.839,0.914	0.469,0.468,0.554	0.334
ENSMUSG00000047213	Ythdf3	chr3	+	16203186	16203219	16189477	16189563	16203825	16205424	122,109,77	101,113,85	115,79,41	285,147,130	158	125	1.71456175461e-07	0.489,0.433,0.417	0.242,0.298,0.2	0.2
ENSMUSG00000006476	Nsmf	chr2	+	25057964	25057970	25057100	25057176	25058252	25058321	0,4,4	67,55,53	41,14,16	141,47,49	131	125	1.82673476808e-07	0.0,0.065,0.067	0.217,0.221,0.238	-0.181
ENSMUSG00000034109	Golim4	chr3	-	75902400	75902484	75897970	75898132	75903246	75903329	367,420,432	86,108,64	341,154,212	207,85,85	209	125	2.09054969491e-07	0.718,0.699,0.801	0.496,0.52,0.599	0.201
ENSMUSG00000005899	Smpd4	chr16	+	17635481	17635568	17631985	17632057	17638495	17638641	224,222,252	165,157,165	147,124,105	338,164,139	212	125	2.20210647447e-07	0.445,0.455,0.474	0.204,0.308,0.308	0.185
ENSMUSG00000041890	Git2	chr5	-	114753147	114753153	114752278	114752330	114753278	114753324	0,0,0	31,69,43	11,14,3	72,20,27	131	125	2.57290555965e-07	0.0,0.0,0.0	0.127,0.4,0.096	-0.208
ENSMUSG00000033768	Nrxn2	chr19	+	6463823	6463847	6454978	6455280	6472257	6472419	0,0,0	3,2,1	22,15,21	9,2,4	149	125	3.17899515635e-07	0.0,0.0,0.0	0.672,0.863,0.815	-0.783
ENSMUSG00000021906	Oxnad1	chr14	+	32095364	32095471	32091635	32091759	32096486	32096544	58,98,95	13,7,15	240,122,93	2,5,0	232	125	3.26907428061e-07	0.706,0.883,0.773	0.985,0.929,1.0	-0.184
ENSMUSG00000041890	Git2	chr5	-	114753147	114753153	114752278	114752327	114753278	114753324	0,0,0	70,57,81	16,12,2	109,36,61	131	125	3.37625787605e-07	0.0,0.0,0.0	0.123,0.241,0.03	-0.131
ENSMUSG00000026927	Sdccag3	chr2	-	26385497	26386063	26384681	26384821	26387555	26387581	52,51,61	0,0,1	99,51,73	15,6,6	691	125	5.17418533764e-07	1.0,1.0,0.917	0.544,0.606,0.688	0.36
ENSMUSG00000042520	Ubap2l	chr3	-	90031295	90031370	90028324	90028377	90034064	90034177	602,581,698	209,237,279	701,438,440	476,289,338	200	125	5.6931451172e-07	0.643,0.605,0.61	0.479,0.486,0.449	0.148
ENSMUSG00000056763	Cspp1	chr1	+	10104211	10104364	10095865	10096013	10108368	10108481	217,232,259	3,7,5	310,159,169	33,15,16	278	125	6.75876287425e-07	0.97,0.937,0.959	0.809,0.827,0.826	0.135
ENSMUSG00000036278	Macrod1	chr19	+	7197701	7197736	7197531	7197613	7197912	7198061	38,60,59	3,5,0	155,50,73	56,11,23	160	125	7.26754477265e-07	0.908,0.904,1.0	0.684,0.78,0.713	0.212
ENSMUSG00000012123	Aim1l	chr4	+	134082574	134082687	134082311	134082447	134087485	134087615	163,167,185	2,0,1	157,78,94	19,0,11	238	125	7.34487161834e-07	0.977,1.0,0.99	0.813,1.0,0.818	0.112
ENSMUSG00000021843	Ktn1	chr14	+	47726470	47726554	47726225	47726309	47730339	47730423	248,282,305	432,419,501	383,185,162	1087,520,538	209	125	8.81534588035e-07	0.256,0.287,0.267	0.174,0.175,0.153	0.103
ENSMUSG00000030605	Mfge8	chr7	-	79143277	79143388	79142868	79143050	79145246	79145378	338,364,540	168,187,296	316,191,234	319,179,235	236	125	9.11185339263e-07	0.516,0.508,0.491	0.344,0.361,0.345	0.155
ENSMUSG00000040594	Ranbp17	chr11	-	33500679	33500770	33493250	33493417	33504681	33504828	99,61,70	3,2,0	74,31,18	14,9,4	216	125	9.99390183123e-07	0.95,0.946,1.0	0.754,0.666,0.723	0.251
ENSMUSG00000036333	Kidins220	chr12	+	25040455	25040569	25038323	25038550	25051094	25051226	317,329,318	13,17,32	436,308,288	122,37,69	239	125	1.18054522906e-06	0.927,0.91,0.839	0.651,0.813,0.686	0.175
ENSMUSG00000039835	Nhsl1	chr10	+	18516028	18516160	18511549	18511742	18523790	18525959	87,105,145	75,66,87	259,134,171	71,36,51	257	125	1.3220760424e-06	0.361,0.436,0.448	0.64,0.644,0.62	-0.22
ENSMUSG00000024163	Mapk8ip3	chr17	-	24908410	24908428	24907328	24907386	24909149	24909161	0,4,4	7,15,9	54,23,39	17,5,16	143	125	1.33875229018e-06	0.0,0.189,0.28	0.735,0.801,0.681	-0.583
ENSMUSG00000026442	Nfasc	chr1	-	132637863	132637881	132636985	132637091	132642677	132642858	0,0,1	9,8,12	23,9,22	34,24,19	143	125	1.38569606755e-06	0.0,0.0,0.068	0.372,0.247,0.503	-0.351
ENSMUSG00000041609	Ccdc64	chr5	-	115661374	115661518	115655900	115656031	115662699	115662918	40,31,45	55,46,52	232,144,139	140,63,60	269	125	1.40888590721e-06	0.253,0.238,0.287	0.435,0.515,0.518	-0.23
ENSMUSG00000031565	Fgfr1	chr8	+	25555468	25555774	25532249	25532428	25557730	25557814	318,317,293	17,18,23	422,240,335	9,3,1	431	125	1.56481727202e-06	0.844,0.836,0.787	0.932,0.959,0.99	-0.138
ENSMUSG00000037685	Atp8a1	chr5	-	67756649	67756694	67751012	67751085	67761113	67761202	0,1,0	25,23,22	8,12,3	26,16,13	170	125	1.6292825547e-06	0.0,0.031,0.0	0.185,0.355,0.145	-0.218
ENSMUSG00000026193	Fn1	chr1	-	71613762	71614035	71612467	71612650	71615359	71615551	271,358,545	42,47,46	431,208,451	8,9,23	398	125	1.63153136379e-06	0.67,0.705,0.788	0.944,0.879,0.86	-0.173
ENSMUSG00000052539	Magi3	chr3	-	104016601	104016692	104013258	104016068	104017500	104017639	28,31,43	45,58,38	353,185,132	130,93,62	216	125	1.65217807522e-06	0.265,0.236,0.396	0.611,0.535,0.552	-0.267
ENSMUSG00000036435	Exoc1	chr5	+	76557818	76557863	76554099	76554205	76559003	76559167	57,71,76	49,47,59	255,73,80	38,21,28	170	125	1.69413051797e-06	0.461,0.526,0.486	0.831,0.719,0.678	-0.252
ENSMUSG00000047193	Dync2h1	chr9	-	7045348	7045369	7044329	7044428	7049082	7049192	0,0,0	37,35,39	9,8,5	33,30,45	146	125	1.71850849174e-06	0.0,0.0,0.0	0.189,0.186,0.087	-0.154
ENSMUSG00000028478	Clta	chr4	+	44030214	44030268	44025448	44025560	44031399	44031435	0,2,1	2,4,5	116,44,20	11,11,3	179	125	1.93991432528e-06	0.0,0.259,0.123	0.88,0.736,0.823	-0.686
ENSMUSG00000025089	Gfra1	chr19	-	58392572	58392587	58300241	58300578	58451968	58452052	0,2,0	5,4,2	49,19,23	18,2,1	140	125	2.09696719721e-06	0.0,0.309,0.0	0.709,0.895,0.954	-0.75
ENSMUSG00000020400	Tnip1	chr11	-	54940710	54940882	54939597	54939735	54962832	54962912	86,93,92	41,43,45	62,33,10	0,2,2	297	125	2.09696719721e-06	0.469,0.477,0.462	1.0,0.874,0.678	-0.381
ENSMUSG00000021470	Ercc6l2	chr13	+	63840892	63841039	63834595	63834789	63841423	63841585	32,28,17	60,81,71	12,7,5	150,57,65	272	125	2.13805705373e-06	0.197,0.137,0.099	0.035,0.053,0.034	0.104
ENSMUSG00000025237	Parp6	chr9	+	59641023	59641096	59640039	59640149	59648829	59648909	91,114,124	36,31,35	494,124,115	41,15,18	198	125	2.31172498532e-06	0.615,0.699,0.691	0.884,0.839,0.801	-0.173
ENSMUSG00000026074	Map4k4	chr1	+	40003762	40003987	40000530	40000749	40004806	40004910	583,554,581	295,266,263	867,534,511	204,166,130	350	125	2.3673758639e-06	0.414,0.427,0.441	0.603,0.535,0.584	-0.147
ENSMUSG00000029788	Cpa5	chr6	+	30624594	30624696	30623174	30623273	30625817	30625919	1,3,1	0,0,0	7,4,4	6,2,1	227	125	2.40199900571e-06	1.0,1.0,1.0	0.391,0.524,0.688	0.466
ENSMUSG00000037007	Zfp113	chr5	-	138151204	138151296	138150606	138150733	138152844	138152969	38,35,35	5,2,11	187,85,64	2,1,0	217	125	2.66064389527e-06	0.814,0.91,0.647	0.982,0.98,1.0	-0.197
ENSMUSG00000038119	Cdon	chr9	+	35430737	35430860	35423587	35423616	35452044	35452177	4,6,8	0,0,0	15,14,9	13,2,5	248	125	2.81557877831e-06	1.0,1.0,1.0	0.368,0.779,0.476	0.459
ENSMUSG00000020385	Clk4	chr11	+	51270536	51270595	51268164	51268231	51271799	51272022	62,39,38	61,27,42	130,51,50	33,13,18	184	125	2.85615333667e-06	0.408,0.495,0.381	0.728,0.727,0.654	-0.275
ENSMUSG00000037259	Dzank1	chr2	-	144479014	144479142	144476072	144476147	144479604	144479685	4,2,2	0,0,0	16,7,5	5,1,13	253	125	3.48820459736e-06	1.0,1.0,1.0	0.613,0.776,0.16	0.484
ENSMUSG00000021224	Numb	chr12	-	83797196	83797343	83795438	83796154	83799507	83799657	90,93,97	56,64,78	281,156,130	77,51,42	272	125	3.48820459736e-06	0.425,0.4,0.364	0.626,0.584,0.587	-0.203
ENSMUSG00000032612	Usp4	chr9	+	108365829	108365970	108362836	108362898	108366760	108366878	450,364,490	354,329,347	1051,459,449	284,182,216	266	125	3.50064884325e-06	0.374,0.342,0.399	0.635,0.542,0.494	-0.185
ENSMUSG00000028906	Epb41	chr4	-	131963928	131963970	131962923	131962986	131964130	131964187	0,0,1	10,15,13	28,12,11	55,29,37	167	125	3.85948118818e-06	0.0,0.0,0.054	0.276,0.236,0.182	-0.213
ENSMUSG00000033697	Arhgap39	chr15	-	76730363	76730456	76727402	76727476	76734876	76735438	222,252,255	25,29,33	443,226,192	113,59,66	218	125	4.58109079126e-06	0.836,0.833,0.816	0.692,0.687,0.625	0.16
ENSMUSG00000039116	Adgrg6	chr10	-	14456137	14456221	14450578	14450664	14458079	14458148	9,2,7	0,0,0	42,35,46	22,20,14	209	125	4.8067407082e-06	1.0,1.0,1.0	0.533,0.511,0.663	0.431
ENSMUSG00000028041	Adam15	chr3	-	89340862	89340937	89340054	89340179	89341507	89341577	12,12,20	63,93,68	38,30,39	60,53,54	200	125	5.04049696868e-06	0.106,0.075,0.155	0.284,0.261,0.311	-0.173
ENSMUSG00000037262	Kin	chr2	+	10090112	10090156	10085729	10085824	10090240	10090363	164,174,173	4,6,7	318,177,186	37,20,30	169	125	5.18105867287e-06	0.968,0.955,0.948	0.864,0.867,0.821	0.106
ENSMUSG00000013483	Card14	chr11	+	119343142	119343264	119340990	119341164	119343894	119344010	32,52,29	0,0,1	40,14,20	7,2,7	247	125	5.23912095211e-06	1.0,1.0,0.936	0.743,0.78,0.591	0.274
ENSMUSG00000022228	Zscan26	chr13	-	21449273	21449333	21447785	21447894	21449440	21449516	59,66,49	14,9,4	64,38,21	39,25,22	185	125	5.55794660407e-06	0.74,0.832,0.892	0.526,0.507,0.392	0.346
ENSMUSG00000026927	Sdccag3	chr2	-	26385989	26386063	26384681	26384821	26387555	26387671	20,15,9	0,0,1	40,18,6	15,6,6	199	125	6.66263755083e-06	1.0,1.0,0.85	0.626,0.653,0.386	0.395
ENSMUSG00000034902	Pip5k1c	chr10	+	81317325	81317403	81314991	81315118	81317765	81318254	84,134,68	278,349,277	259,132,152	466,174,279	203	125	6.69008885655e-06	0.157,0.191,0.131	0.255,0.318,0.251	-0.115
ENSMUSG00000020300	Cpeb4	chr11	+	31918800	31918824	31908824	31908875	31920408	31920582	0,0,0	10,9,12	9,8,4	20,20,11	149	125	7.05253804394e-06	0.0,0.0,0.0	0.274,0.251,0.234	-0.253
ENSMUSG00000042520	Ubap2l	chr3	-	90031310	90031370	90028324	90028377	90034064	90034177	771,682,931	209,237,279	1030,562,547	476,289,338	185	125	7.74988031506e-06	0.714,0.66,0.693	0.594,0.568,0.522	0.128
ENSMUSG00000022246	Rai14	chr15	-	10589258	10589345	10587837	10587924	10591586	10591615	150,138,116	57,110,88	370,235,178	65,36,49	212	125	7.91811004066e-06	0.608,0.425,0.437	0.77,0.794,0.682	-0.259
ENSMUSG00000032599	Ip6k2	chr9	+	108796654	108796783	108796540	108796572	108797206	108797442	83,89,88	18,10,18	171,79,96	0,6,4	254	125	7.92813819364e-06	0.694,0.814,0.706	1.0,0.866,0.922	-0.191
ENSMUSG00000032599	Ip6k2	chr9	+	108796670	108796783	108796540	108796572	108797206	108797994	75,89,87	18,10,18	168,76,93	0,6,4	238	125	8.28061645932e-06	0.686,0.824,0.717	1.0,0.869,0.924	-0.189
ENSMUSG00000005417	Mprip	chr11	+	59772151	59772217	59771616	59771702	59775515	59776223	819,853,892	763,828,715	1362,472,543	1803,779,819	191	125	8.45242176792e-06	0.413,0.403,0.449	0.331,0.284,0.303	0.116
ENSMUSG00000052105	Mtcl1	chr17	-	66384299	66384374	66379128	66380436	66385859	66385910	83,84,106	69,64,90	65,56,47	131,106,79	200	125	9.1886884331e-06	0.429,0.451,0.424	0.237,0.248,0.271	0.183
ENSMUSG00000028653	Trit1	chr4	+	123052065	123052175	123049476	123049554	123052483	123052601	214,179,173	32,42,25	400,134,141	147,59,68	235	125	9.39633360251e-06	0.781,0.694,0.786	0.591,0.547,0.524	0.2
ENSMUSG00000034973	Dopey1	chr9	+	86506870	86506900	86506404	86506519	86507503	86507737	0,0,0	26,30,29	4,8,5	32,19,17	155	125	9.75889499383e-06	0.0,0.0,0.0	0.092,0.253,0.192	-0.179
ENSMUSG00000038696	Mapkap1	chr2	+	34432002	34432330	34406770	34406848	34444257	34444406	7,6,6	0,0,0	24,15,5	7,1,2	453	125	9.75889499383e-06	1.0,1.0,1.0	0.486,0.805,0.408	0.434
ENSMUSG00000036617	Etl4	chr2	+	20805584	20805662	20801541	20801661	20807901	20808190	110,144,77	37,35,48	175,76,163	19,8,12	203	125	1.2232531688e-05	0.647,0.717,0.497	0.85,0.854,0.893	-0.245
ENSMUSG00000036564	Ndrg4	chr8	+	95712324	95712363	95711092	95711144	95713177	95714952	0,0,0	15,23,16	32,22,20	199,105,84	164	125	1.25064293398e-05	0.0,0.0,0.0	0.109,0.138,0.154	-0.134
ENSMUSG00000023805	Synj2	chr17	+	6029699	6029834	6028418	6028586	6032696	6032809	43,65,59	21,37,22	37,32,29	56,40,47	260	125	1.27407230253e-05	0.496,0.458,0.563	0.241,0.278,0.229	0.256
ENSMUSG00000006673	Qrich1	chr9	+	108518766	108518826	108517622	108517976	108528588	108528859	42,83,67	1,0,1	134,45,39	10,9,7	185	125	1.38217907682e-05	0.966,1.0,0.978	0.901,0.772,0.79	0.16
ENSMUSG00000000325	Arvcf	chr16	+	18405101	18405221	18404459	18404545	18405606	18407076	329,495,400	109,125,133	1479,592,610	245,89,105	245	125	1.4385491204e-05	0.606,0.669,0.605	0.755,0.772,0.748	-0.132
ENSMUSG00000022197	Pdzd2	chr15	-	12445522	12445665	12419457	12419572	12457797	12458299	12,9,5	0,0,0	19,6,5	3,4,2	268	125	1.472480955e-05	1.0,1.0,1.0	0.747,0.412,0.538	0.434
ENSMUSG00000004947	Dtx2	chr5	+	136026469	136026607	136021754	136021858	136028498	136028572	224,275,239	40,32,30	452,187,232	159,73,57	263	125	1.62629533009e-05	0.727,0.803,0.791	0.575,0.549,0.659	0.179
ENSMUSG00000024044	Epb41l3	chr17	+	69287611	69287728	69287256	69287337	69288850	69289985	707,911,968	212,257,300	1083,575,617	548,289,307	242	125	1.69847718753e-05	0.633,0.647,0.625	0.505,0.507,0.509	0.128
ENSMUSG00000072964	Bhlhb9	chrX	+	135848677	135848739	135845854	135845953	135885348	135886926	3,7,2	1,0,0	7,1,1	4,11,4	187	125	1.70760327368e-05	0.667,1.0,1.0	0.539,0.057,0.143	0.643
ENSMUSG00000028041	Adam15	chr3	-	89340400	89340472	89340054	89340179	89341507	89341577	25,35,34	63,93,68	68,74,48	60,53,54	197	125	1.74612332745e-05	0.201,0.193,0.241	0.418,0.47,0.361	-0.205
ENSMUSG00000057101	Zfp180	chr7	+	24085425	24085506	24081923	24082238	24097820	24097895	205,176,157	25,21,16	472,195,182	16,5,7	206	125	1.77672222065e-05	0.833,0.836,0.856	0.947,0.959,0.94	-0.107
ENSMUSG00000066043	Phactr4	chr4	-	132383281	132383362	132378404	132378563	132386891	132387065	325,346,321	72,48,58	299,210,269	115,103,83	206	125	1.78933493658e-05	0.733,0.814,0.771	0.612,0.553,0.663	0.163
ENSMUSG00000022197	Pdzd2	chr15	-	12437103	12437259	12419457	12419572	12457797	12458299	8,4,18	0,0,0	8,13,5	3,4,2	281	125	2.15151430829e-05	1.0,1.0,1.0	0.543,0.591,0.527	0.446
ENSMUSG00000037470	Uggt1	chr1	-	36176775	36176799	36176232	36176327	36177517	36177616	125,106,106	48,51,69	188,99,152	43,18,23	149	125	2.40507737818e-05	0.686,0.636,0.563	0.786,0.822,0.847	-0.19
ENSMUSG00000023805	Synj2	chr17	+	6029683	6029834	6028418	6028586	6032696	6032809	32,32,44	21,37,22	15,17,17	56,40,47	276	125	2.57144996373e-05	0.408,0.281,0.475	0.108,0.161,0.141	0.251
ENSMUSG00000031256	Cstf2	chrX	+	134072414	134072474	134069844	134069907	134073213	134073277	4,1,8	67,65,64	25,14,20	89,62,51	185	125	2.68447758566e-05	0.039,0.01,0.078	0.16,0.132,0.209	-0.125
ENSMUSG00000046138	9930021J03Rik	chr19	-	29786248	29786449	29753599	29755017	29805281	29805507	94,103,127	29,27,35	135,89,64	12,6,6	326	125	2.92718859382e-05	0.554,0.594,0.582	0.812,0.85,0.804	-0.245
ENSMUSG00000028264	Spaca1	chr4	-	34029064	34029185	34028482	34028554	34039245	34039381	23,23,16	9,2,3	23,4,11	0,0,0	246	125	2.9457831586e-05	0.565,0.854,0.73	1.0,1.0,1.0	-0.284
ENSMUSG00000022686	B3gnt5	chr16	+	19764150	19764353	19760640	19760827	19765107	19765214	44,23,33	44,49,35	17,10,6	93,38,23	328	125	3.66584182337e-05	0.276,0.152,0.264	0.065,0.091,0.09	0.149
ENSMUSG00000039361	Picalm	chr7	+	90182218	90182368	90177499	90177603	90189149	90189257	996,907,1103	256,253,281	2639,1266,1090	440,204,155	275	125	3.76648179625e-05	0.639,0.62,0.641	0.732,0.738,0.762	-0.111
ENSMUSG00000021906	Oxnad1	chr14	+	32092067	32092131	32091635	32091759	32096486	32096628	94,100,83	13,7,15	174,85,81	2,5,0	189	125	3.82008765645e-05	0.827,0.904,0.785	0.983,0.918,1.0	-0.128
ENSMUSG00000035969	Rusc2	chr4	+	43414627	43416718	43381978	43382199	43421604	43422249	36,59,47	0,0,0	56,25,18	6,0,4	2216	125	3.85444389776e-05	1.0,1.0,1.0	0.345,1.0,0.202	0.484
ENSMUSG00000032826	Ank2	chr3	-	127052225	127052249	127048181	127048280	127052687	127052873	3,5,0	24,26,26	15,24,16	33,20,22	149	125	3.95692465309e-05	0.095,0.139,0.0	0.276,0.502,0.379	-0.308
ENSMUSG00000025006	Sorbs1	chr19	-	40376644	40377016	40373475	40373617	40382520	40382633	45,47,56	23,19,21	51,44,24	66,47,34	497	125	4.07980072728e-05	0.33,0.384,0.401	0.163,0.191,0.151	0.203
ENSMUSG00000020310	Madcam1	chr10	+	79666338	79666770	79665430	79665757	79668236	79668536	32,49,34	3,8,3	3,3,2	0,0,0	557	125	4.14047703076e-05	0.705,0.579,0.718	1.0,1.0,1.0	-0.333
ENSMUSG00000022537	Tmem44	chr16	-	30518299	30518332	30513692	30514822	30529411	30529570	52,52,46	59,47,48	89,38,37	230,78,96	158	125	4.30548654701e-05	0.411,0.467,0.431	0.234,0.278,0.234	0.188
ENSMUSG00000022044	Stmn4	chr14	+	66356268	66356349	66355585	66355681	66356708	66356917	0,0,0	5,8,3	126,33,41	283,111,94	206	125	4.66626391203e-05	0.0,0.0,0.0	0.213,0.153,0.209	-0.192
ENSMUSG00000034480	Diaph2	chrX	+	129801394	129801427	129749741	129750116	129804012	129804189	18,16,21	1,0,1	26,11,19	10,6,5	158	125	4.96978379129e-05	0.934,1.0,0.943	0.673,0.592,0.75	0.287
ENSMUSG00000028556	Dock7	chr4	-	98993646	98993736	98992368	98992458	99001032	99001202	94,88,98	266,290,305	201,127,139	278,231,259	215	125	5.02600933272e-05	0.17,0.15,0.157	0.296,0.242,0.238	-0.1
ENSMUSG00000006476	Nsmf	chr2	+	25058252	25058321	25057964	25057970	25059020	25059073	45,42,36	4,4,4	146,53,68	61,30,22	194	125	5.05577599225e-05	0.879,0.871,0.853	0.607,0.532,0.666	0.266
ENSMUSG00000028438	Kif24	chr4	-	41414901	41414999	41409731	41409819	41423451	41423635	41,25,34	0,0,1	41,22,25	8,4,3	223	125	5.07190565275e-05	1.0,1.0,0.95	0.742,0.755,0.824	0.21
ENSMUSG00000006476	Nsmf	chr2	+	25057964	25057970	25057100	25057176	25059020	25059073	4,3,3	9,16,7	56,25,18	24,14,8	131	125	5.23471851654e-05	0.298,0.152,0.29	0.69,0.63,0.682	-0.421
ENSMUSG00000041757	Plekha6	chr1	+	133280338	133280407	133274792	133274879	133281782	133281863	23,31,25	1,0,1	71,56,33	18,15,3	194	125	6.0029768039e-05	0.937,1.0,0.942	0.718,0.706,0.876	0.193
ENSMUSG00000023953	Polh	chr17	-	46194201	46194416	46190606	46190776	46198633	46198768	227,239,214	10,10,15	329,135,125	43,22,22	340	125	6.39409724019e-05	0.893,0.898,0.84	0.738,0.693,0.676	0.175
ENSMUSG00000028693	Nasp	chr4	-	116610402	116611377	116605683	116605763	116611971	116612081	4555,4683,5254	1213,1211,1037	8289,4253,4124	1304,697,584	1100	125	6.55631805914e-05	0.299,0.305,0.365	0.419,0.409,0.445	-0.101
ENSMUSG00000028064	Sema4a	chr3	-	88455079	88455192	88454678	88454846	88455280	88455305	6,0,1	2,3,1	11,3,2	0,1,0	238	125	6.59454252752e-05	0.612,0.0,0.344	1.0,0.612,1.0	-0.552
ENSMUSG00000024050	Wiz	chr17	-	32378839	32379118	32367823	32368147	32381055	32381156	11,5,12	0,0,0	31,13,17	2,4,3	404	125	6.71213100844e-05	1.0,1.0,1.0	0.827,0.501,0.637	0.345
ENSMUSG00000006281	Tep1	chr14	-	50840581	50840696	50838945	50839186	50840968	50841057	49,65,79	0,0,0	69,37,28	12,0,3	240	125	7.08891585947e-05	1.0,1.0,1.0	0.75,1.0,0.829	0.14
ENSMUSG00000022330	Osr2	chr15	+	35300188	35300955	35296097	35296467	35301911	35302011	13,11,13	0,0,0	152,32,83	7,5,6	892	125	7.64784911256e-05	1.0,1.0,1.0	0.753,0.473,0.66	0.371
ENSMUSG00000008140	Emc10	chr7	-	44491162	44491249	44490110	44490970	44491954	44492048	135,141,139	174,201,211	480,156,187	391,124,137	212	125	8.66932172479e-05	0.314,0.293,0.28	0.42,0.426,0.446	-0.135
ENSMUSG00000020566	Atp6v1c2	chr12	-	17288995	17289133	17288082	17288180	17291428	17291522	3,1,4	0,0,0	168,84,86	87,25,38	263	125	8.79312838624e-05	1.0,1.0,1.0	0.479,0.615,0.518	0.463
ENSMUSG00000031093	Dock11	chrX	+	36009942	36009981	36009338	36009450	36011631	36011810	40,49,36	86,73,117	29,10,10	174,80,60	164	125	9.09362472119e-05	0.262,0.338,0.19	0.113,0.087,0.113	0.159
ENSMUSG00000027940	Tpm3	chr3	+	90091012	90091091	90090009	90090079	90098374	90098783	47,53,52	2,3,9	118,54,34	54,16,22	204	125	9.12577800539e-05	0.935,0.915,0.78	0.572,0.674,0.486	0.299
ENSMUSG00000032580	Rbm5	chr9	-	107759775	107759849	107756908	107756992	107760321	107760391	324,401,370	43,37,47	859,400,419	255,69,99	199	125	9.14082343817e-05	0.826,0.872,0.832	0.679,0.785,0.727	0.113
ENSMUSG00000060126	Tpt1	chr14	+	75847243	75847360	75846202	75846393	75848098	75848297	34,46,43	12,2,2	500,34,33	2,0,2	242	125	9.19627132429e-05	0.594,0.922,0.917	0.992,1.0,0.895	-0.151
ENSMUSG00000024293	Esco1	chr18	-	10595675	10595875	10585977	10586041	10610025	10610109	12,10,1	0,1,0	10,5,1	4,2,4	325	125	9.50660570795e-05	1.0,0.794,1.0	0.49,0.49,0.088	0.575
ENSMUSG00000020385	Clk4	chr11	+	51268164	51268231	51267170	51267331	51270536	51270595	77,54,62	50,41,70	84,44,37	173,84,84	192	125	0.000103826667162	0.501,0.462,0.366	0.24,0.254,0.223	0.204
ENSMUSG00000041977	Arhgef11	chr3	+	87718228	87718258	87717420	87717520	87722356	87722483	131,129,151	90,58,86	130,69,68	149,87,80	155	125	0.000110533221393	0.54,0.642,0.586	0.413,0.39,0.407	0.186
ENSMUSG00000029769	Ccdc136	chr6	+	29421990	29422097	29414951	29414980	29426624	29426948	0,1,0	4,2,3	9,4,8	0,10,1	232	125	0.000118011247928	0.0,0.212,0.0	1.0,0.177,0.812	-0.592
ENSMUSG00000022103	Gfra2	chr14	+	70895771	70896086	70890129	70890894	70901488	70901572	1,5,1	0,0,0	22,5,7	3,1,3	440	125	0.00011877832252	1.0,1.0,1.0	0.676,0.587,0.399	0.446
ENSMUSG00000032579	Hemk1	chr9	-	107331444	107331579	107330772	107330822	107336571	107336663	14,10,15	0,0,1	29,6,7	6,2,6	260	125	0.000120792156592	1.0,1.0,0.878	0.699,0.591,0.359	0.41
ENSMUSG00000033768	Nrxn2	chr19	+	6463823	6463868	6454978	6455280	6472257	6472419	0,0,0	3,2,1	3,2,5	9,2,4	170	125	0.000122068147137	0.0,0.0,0.0	0.197,0.424,0.479	-0.367
ENSMUSG00000028312	Smc2	chr4	+	52440200	52440423	52439242	52439334	52447712	52447751	50,45,54	0,0,0	107,33,34	11,1,2	348	125	0.000122963349063	1.0,1.0,1.0	0.777,0.922,0.859	0.147
ENSMUSG00000072572	Slc39a2	chr14	+	51894455	51894506	51894088	51894219	51894898	51895082	29,33,42	15,26,24	288,92,83	49,27,12	176	125	0.00012746769024	0.579,0.474,0.554	0.807,0.708,0.831	-0.246
ENSMUSG00000055013	Agap1	chr1	+	89823856	89823934	89789162	89789324	89834433	89834588	9,22,14	117,107,102	70,43,36	264,87,85	203	125	0.000133941430881	0.045,0.112,0.078	0.14,0.233,0.207	-0.115
ENSMUSG00000059495	Arhgef12	chr9	-	43040539	43040596	43027196	43027295	43042590	43042676	228,180,167	88,93,46	167,105,74	121,103,75	182	125	0.000145236506341	0.64,0.571,0.714	0.487,0.412,0.404	0.207
ENSMUSG00000017978	Cadps2	chr6	-	23328782	23328902	23323279	23323435	23329019	23329161	0,0,0	1,4,6	141,71,44	319,162,91	245	125	0.000149475248041	0.0,0.0,0.0	0.184,0.183,0.198	-0.188
ENSMUSG00000024011	Pi16	chr17	+	29326847	29327633	29326273	29326362	29327837	29327970	4,6,9	0,0,0	21,19,2	2,2,2	911	125	0.000150251413653	1.0,1.0,1.0	0.59,0.566,0.121	0.574
ENSMUSG00000020300	Cpeb4	chr11	+	31918800	31918824	31889857	31889939	31920408	31920582	0,0,0	18,16,22	7,5,3	26,24,20	149	125	0.000150791173024	0.0,0.0,0.0	0.184,0.149,0.112	-0.148
ENSMUSG00000022952	Runx1	chr16	-	92644153	92644345	92601465	92606124	92668707	92668812	42,65,57	2,11,0	158,113,101	0,0,0	317	125	0.000150791173024	0.892,0.7,1.0	1.0,1.0,1.0	-0.136
ENSMUSG00000068373	D430041D05Rik	chr2	-	104258163	104258508	104254955	104255570	104409928	104410334	3,5,2	0,0,0	15,10,12	1,2,4	470	125	0.000152102885595	1.0,1.0,1.0	0.8,0.571,0.444	0.395
ENSMUSG00000033060	Lmo7	chr14	+	101888676	101888706	101884086	101884414	101896466	101896584	90,166,150	17,24,25	374,133,143	25,5,6	155	125	0.000154033883669	0.81,0.848,0.829	0.923,0.955,0.951	-0.114
ENSMUSG00000042961	Egflam	chr15	-	7224644	7224668	7222747	7222826	7231587	7231768	0,0,0	12,7,6	7,2,5	22,10,10	149	125	0.000157517902401	0.0,0.0,0.0	0.211,0.144,0.296	-0.217
ENSMUSG00000025404	R3hdm2	chr10	+	127462205	127462283	127459464	127459575	127471767	127472000	10,13,12	0,0,0	9,7,11	4,3,1	203	125	0.000163692647387	1.0,1.0,1.0	0.581,0.59,0.871	0.319
ENSMUSG00000028438	Kif24	chr4	-	41413828	41414044	41409731	41409819	41423451	41423635	32,27,39	0,0,1	59,28,36	8,4,3	341	125	0.000178178224877	1.0,1.0,0.935	0.73,0.72,0.815	0.223
ENSMUSG00000038145	Snrk	chr9	+	122131892	122131942	122117751	122118053	122136905	122137601	7,4,7	0,0,0	11,3,3	7,0,5	175	125	0.000183619278635	1.0,1.0,1.0	0.529,1.0,0.3	0.39
ENSMUSG00000039116	Adgrg6	chr10	-	14407865	14407911	14402582	14405438	14409672	14409825	4,12,6	6,9,5	18,17,11	108,85,100	171	125	0.000190488975065	0.328,0.494,0.467	0.109,0.128,0.074	0.326
ENSMUSG00000027674	Pex5l	chr3	-	33024695	33024800	33014964	33015076	33080464	33080536	1,4,1	0,0,0	29,21,19	5,11,5	230	125	0.000192236196179	1.0,1.0,1.0	0.759,0.509,0.674	0.353
ENSMUSG00000086968	4933431E20Rik	chr3	-	107894050	107894992	107892863	107893507	107895642	107895692	38,40,27	3,5,4	145,72,59	2,0,1	1067	125	0.00020253296405	0.597,0.484,0.442	0.895,1.0,0.874	-0.415
ENSMUSG00000066113	Adamtsl1	chr4	+	86243716	86243767	86232552	86232691	86247970	86248175	24,16,12	7,6,5	3,1,2	0,0,0	176	125	0.000204573915177	0.709,0.654,0.63	1.0,1.0,1.0	-0.336
ENSMUSG00000031256	Cstf2	chrX	+	134072677	134072764	134072414	134072474	134073213	134073277	0,0,1	3,1,5	17,14,8	16,10,11	212	125	0.000215134721779	0.0,0.0,0.105	0.385,0.452,0.3	-0.344
ENSMUSG00000040242	Fgfr1op2	chr6	+	146592633	146592747	146589893	146590036	146595175	146595289	898,748,851	279,358,327	890,409,401	508,277,304	239	125	0.000224187509814	0.627,0.522,0.576	0.478,0.436,0.408	0.134
ENSMUSG00000026442	Nfasc	chr1	-	132593350	132593365	132576285	132576417	132595483	132595657	0,0,0	10,14,9	15,8,6	62,43,46	140	125	0.000243946021513	0.0,0.0,0.0	0.178,0.142,0.104	-0.141
ENSMUSG00000064115	Cadm2	chr16	-	66731384	66731504	66664380	66664506	66747198	66747377	2,5,4	0,0,0	26,32,20	10,6,1	245	125	0.000243946021513	1.0,1.0,1.0	0.57,0.731,0.911	0.263
ENSMUSG00000057230	Aak1	chr6	+	86981295	86981397	86970990	86971086	86982541	86982643	1,2,0	7,4,2	12,12,7	2,5,4	227	125	0.000263470498917	0.073,0.216,0.0	0.768,0.569,0.491	-0.513
ENSMUSG00000041658	Rragb	chrX	+	153148451	153148535	153143975	153144075	153150361	153150428	120,120,106	20,25,31	942,321,299	87,35,17	209	125	0.000276692437088	0.782,0.742,0.672	0.866,0.846,0.913	-0.143
ENSMUSG00000038895	Zfp653	chr9	-	22056413	22056528	22055992	22056092	22057286	22057398	96,120,164	13,8,10	357,160,263	4,2,8	240	125	0.000281070000237	0.794,0.887,0.895	0.979,0.977,0.945	-0.108
ENSMUSG00000039620	6430573F11Rik	chr8	+	36508324	36508412	36489043	36489245	36511572	36512956	22,5,9	0,2,4	0,2,1	5,3,2	213	125	0.000283074677457	1.0,0.595,0.569	0.0,0.281,0.227	0.552
ENSMUSG00000026436	Elk4	chr1	+	132013025	132013234	132008108	132008187	132014382	132014456	9,10,5	0,4,5	3,4,6	0,0,0	334	125	0.00028592558594	1.0,0.483,0.272	1.0,1.0,1.0	-0.415
ENSMUSG00000021816	Ppp3cb	chr14	-	20503246	20503276	20499867	20501662	20508623	20508721	303,230,213	134,133,139	643,309,278	199,90,85	155	125	0.00028592558594	0.646,0.582,0.553	0.723,0.735,0.725	-0.134
ENSMUSG00000039844	Rapgef1	chr2	+	29719592	29719850	29710152	29710308	29722223	29722309	2,1,3	1,6,13	110,63,58	37,27,16	383	125	0.000308993563128	0.395,0.052,0.07	0.492,0.432,0.542	-0.316
ENSMUSG00000038831	Ralgps1	chr2	-	33336512	33336620	33324652	33324703	33340712	33340833	30,23,29	0,0,1	93,54,58	13,4,7	233	125	0.000314764897499	1.0,1.0,0.94	0.793,0.879,0.816	0.151
ENSMUSG00000086968	4933431E20Rik	chr3	-	107894860	107894992	107893472	107893507	107895642	107895812	13,8,5	3,5,4	39,25,15	2,0,1	257	125	0.000325212180795	0.678,0.438,0.378	0.905,1.0,0.879	-0.43
ENSMUSG00000029673	Auts2	chr5	-	131470413	131470458	131466031	131466127	131472237	131472479	307,265,316	73,60,63	162,136,151	67,56,70	170	125	0.000343807721551	0.756,0.765,0.787	0.64,0.641,0.613	0.138
ENSMUSG00000038485	Socs7	chr11	+	97376996	97377098	97376436	97376541	97377935	97378066	82,57,40	184,177,142	108,72,47	129,129,61	227	125	0.000352554207421	0.197,0.151,0.134	0.316,0.235,0.298	-0.122
ENSMUSG00000024293	Esco1	chr18	-	10593745	10595875	10585977	10586041	10610025	10610352	15,12,15	0,1,0	25,0,6	4,2,4	2255	125	0.000352554207421	1.0,0.399,1.0	0.257,0.0,0.077	0.688
ENSMUSG00000025006	Sorbs1	chr19	-	40340044	40340146	40336985	40337035	40349898	40350013	4,4,0	35,37,46	22,6,12	62,29,29	227	125	0.000360284411197	0.059,0.056,0.0	0.163,0.102,0.186	-0.112
ENSMUSG00000030852	Tacc2	chr7	+	130621720	130626841	130601836	130601937	130663015	130663141	2,7,7	0,0,0	6,2,8	2,1,0	5246	125	0.00037618907797	1.0,1.0,1.0	0.067,0.045,1.0	0.629
ENSMUSG00000046311	Zfp62	chr11	+	49212694	49212776	49203295	49203538	49215063	49215280	7,24,12	3,4,3	47,13,6	1,0,0	207	125	0.000417448999917	0.585,0.784,0.707	0.966,1.0,1.0	-0.297
ENSMUSG00000037533	Rapgef6	chr11	+	54561324	54561394	54552789	54552873	54568352	54568496	85,84,66	1,2,0	106,39,33	10,3,5	195	125	0.000417448999917	0.982,0.964,1.0	0.872,0.893,0.809	0.124
ENSMUSG00000041762	Gpr155	chr2	-	73384067	73384192	73382794	73382958	73386264	73386411	4,2,7	8,9,6	0,0,0	7,2,4	250	125	0.000441158129096	0.2,0.1,0.368	0.0,0.0,0.0	0.223
ENSMUSG00000040712	Camta2	chr11	-	70670890	70670911	70670548	70670736	70671007	70671079	0,0,0	34,26,34	10,4,1	51,14,33	146	125	0.000450780932623	0.0,0.0,0.0	0.144,0.197,0.025	-0.122
ENSMUSG00000046782	Ttc6	chr12	+	57677129	57677266	57674598	57674768	57686251	57686421	1,2,1	0,0,0	79,26,37	25,10,10	262	125	0.000452119997652	1.0,1.0,1.0	0.601,0.554,0.638	0.402
ENSMUSG00000020300	Cpeb4	chr11	+	31908824	31908875	31889857	31889939	31918800	31918824	5,3,16	0,0,0	17,11,9	4,2,3	176	125	0.000452119997652	1.0,1.0,1.0	0.751,0.796,0.681	0.257
ENSMUSG00000039782	Cpeb2	chr5	+	43268868	43268892	43261733	43261784	43277430	43277601	3,1,2	31,41,19	14,7,6	17,21,2	149	125	0.000452712377409	0.075,0.02,0.081	0.409,0.219,0.716	-0.389
ENSMUSG00000014602	Kif1a	chr1	-	93034545	93034572	93025620	93025735	93036845	93036951	3,2,4	27,40,52	31,48,41	153,136,140	152	125	0.000462305051276	0.084,0.039,0.059	0.143,0.225,0.194	-0.127
ENSMUSG00000027405	Nop56	chr2	+	130277031	130277314	130276596	130276653	130277475	130277624	346,363,412	21,31,23	446,206,175	76,23,29	408	125	0.000467338690024	0.835,0.782,0.846	0.643,0.733,0.649	0.146
ENSMUSG00000030739	Myh14	chr7	-	44657416	44657440	44655591	44655684	44657934	44658037	97,123,96	8,24,9	304,289,306	96,82,96	149	125	0.00048085861478	0.91,0.811,0.899	0.727,0.747,0.728	0.139
ENSMUSG00000023984	Gm20517	chr17	+	47680681	47682862	47679663	47679869	47683619	47683861	73,71,76	0,0,0	123,62,71	3,3,1	2306	125	0.00048085861478	1.0,1.0,1.0	0.69,0.528,0.794	0.329
ENSMUSG00000097589	Dleu2	chr14	-	61625219	61625362	61603033	61603806	61632436	61632483	0,2,0	1,4,4	25,5,2	6,3,2	268	125	0.00048085861478	0.0,0.189,0.0	0.66,0.437,0.318	-0.409
ENSMUSG00000048537	Phldb1	chr9	-	44708393	44708522	44707884	44708040	44710922	44711060	61,69,87	111,101,139	188,84,100	151,85,77	254	125	0.00048085861478	0.213,0.252,0.235	0.38,0.327,0.39	-0.132
ENSMUSG00000021071	Trim9	chr12	-	70252019	70252043	70251010	70251260	70252442	70252484	0,0,0	6,1,9	3,2,1	4,0,0	149	125	0.000498454098472	0.0,0.0,0.0	0.386,1.0,1.0	-0.795
ENSMUSG00000030231	Plekha5	chr6	+	140555950	140556070	140552714	140552798	140556803	140556857	14,7,15	0,1,0	9,8,10	5,1,4	245	125	0.000503651803975	1.0,0.781,1.0	0.479,0.803,0.561	0.313
ENSMUSG00000029279	Brdt	chr5	+	107377009	107377215	107376264	107376362	107377903	107378084	7,6,8	0,0,0	72,21,15	9,1,2	331	125	0.000509319757792	1.0,1.0,1.0	0.751,0.888,0.739	0.207
ENSMUSG00000040473	Cfap69	chr5	-	5644423	5644500	5640128	5640227	5646935	5647045	0,0,2	2,2,0	36,12,13	0,0,2	202	125	0.000509319757792	0.0,0.0,1.0	1.0,1.0,0.801	-0.6
ENSMUSG00000032717	Mdfi	chr17	-	47830590	47830694	47815920	47816164	47832943	47833030	4,8,1	6,6,1	9,5,6	2,0,0	229	125	0.000509319757792	0.267,0.421,0.353	0.711,1.0,1.0	-0.557
ENSMUSG00000024381	Bin1	chr18	+	32429699	32429723	32426223	32426352	32431670	32431742	0,0,0	24,22,24	7,6,2	45,14,30	149	125	0.000521317289621	0.0,0.0,0.0	0.115,0.264,0.053	-0.144
ENSMUSG00000040693	Slco4c1	chr1	-	96836879	96837075	96831985	96832139	96837453	96837598	5,12,8	0,0,0	98,34,35	12,5,2	321	125	0.00053787782939	1.0,1.0,1.0	0.761,0.726,0.872	0.214
ENSMUSG00000037697	Ddhd1	chr14	-	45628853	45628874	45622840	45622942	45629579	45629753	0,0,0	18,12,8	12,2,1	27,15,17	146	125	0.000539428820413	0.0,0.0,0.0	0.276,0.102,0.048	-0.142
ENSMUSG00000028863	Meaf6	chr4	+	125107516	125107546	125102838	125103031	125107651	125107709	2,2,7	35,66,51	62,14,8	100,50,59	155	125	0.000542599741916	0.044,0.024,0.1	0.333,0.184,0.099	-0.149
ENSMUSG00000004698	Hdac9	chr12	-	34861344	34861436	34827636	34827753	34906611	34906979	2,4,5	0,0,0	29,13,9	6,3,1	217	125	0.00055343656934	1.0,1.0,1.0	0.736,0.714,0.838	0.237
ENSMUSG00000054708	Ankrd24	chr10	+	81634864	81634995	81629548	81629748	81635069	81635158	10,8,14	0,0,0	55,21,31	10,0,5	256	125	0.000580249448526	1.0,1.0,1.0	0.729,1.0,0.752	0.173
ENSMUSG00000030533	Unc45a	chr7	-	80339550	80339707	80339313	80339350	80340068	80340219	174,166,211	16,18,15	519,199,255	15,4,9	282	125	0.000583759672296	0.828,0.803,0.862	0.939,0.957,0.926	-0.11
ENSMUSG00000038244	Mical2	chr7	+	112333828	112333954	112331895	112332039	112345245	112345353	1,0,0	1,2,2	49,36,25	36,12,19	251	125	0.000584890387214	0.332,0.0,0.0	0.404,0.599,0.396	-0.356
ENSMUSG00000022770	Dlg1	chr16	+	31846836	31846933	31842769	31842839	31847635	31847669	138,123,104	74,60,45	208,110,94	215,94,80	222	125	0.000584890387214	0.512,0.536,0.565	0.353,0.397,0.398	0.155
ENSMUSG00000070883	Ccdc173	chr2	-	69776129	69776269	69761721	69761886	69778059	69778216	41,25,39	1,0,0	113,47,31	8,7,3	265	125	0.000586916359804	0.951,1.0,1.0	0.869,0.76,0.83	0.164
ENSMUSG00000026987	Baz2b	chr2	-	59933411	59933438	59932104	59932170	59933670	59933715	36,25,34	60,70,91	26,13,12	134,82,95	152	125	0.000590778249177	0.33,0.227,0.235	0.138,0.115,0.094	0.148
ENSMUSG00000038369	Ncoa6	chr2	-	155405474	155408450	155399654	155399691	155411524	155411646	254,278,271	0,0,0	281,263,317	4,3,2	3101	125	0.000591387418834	1.0,1.0,1.0	0.739,0.779,0.865	0.206
ENSMUSG00000033577	Myo6	chr9	+	80303272	80303299	80300534	80300666	80306959	80307178	9,7,16	31,39,46	4,4,13	176,81,76	152	125	0.000595027089822	0.193,0.129,0.222	0.018,0.039,0.123	0.121
ENSMUSG00000025006	Sorbs1	chr19	-	40321792	40321960	40318021	40318068	40324746	40324832	67,84,92	9,16,11	90,46,68	48,20,22	293	125	0.000607644454018	0.761,0.691,0.781	0.444,0.495,0.569	0.242
ENSMUSG00000014767	Tbp	chr17	+	15501153	15501202	15499911	15500024	15501311	15501357	25,13,19	0,0,1	45,12,19	7,3,4	174	125	0.000607856840582	1.0,1.0,0.932	0.822,0.742,0.773	0.198
ENSMUSG00000049439	Cyp20a1	chr1	+	60352908	60353075	60352120	60352170	60354513	60354656	65,51,65	0,0,0	233,69,70	11,4,3	292	125	0.000639381364864	1.0,1.0,1.0	0.901,0.881,0.909	0.103
ENSMUSG00000021759	Plpp1	chr13	+	112851402	112851554	112800922	112801266	112856745	112857026	116,109,133	10,8,15	144,62,64	36,23,14	277	125	0.000669842296767	0.84,0.86,0.8	0.644,0.549,0.674	0.211
ENSMUSG00000064302	Clasp1	chr1	+	118541674	118541698	118539265	118539369	118543101	118543346	53,48,48	126,112,135	139,77,101	181,104,76	149	125	0.000676284862293	0.261,0.264,0.23	0.392,0.383,0.527	-0.182
ENSMUSG00000043467	Zbtb37	chr1	-	161034087	161034284	161031804	161032764	161034777	161034849	9,8,9	0,1,0	11,14,4	3,6,1	322	125	0.000679446152032	1.0,0.756,1.0	0.587,0.475,0.608	0.362
ENSMUSG00000073414	G6b	chr17	-	35064685	35064762	35064331	35064436	35064903	35064956	1,1,1	0,0,0	9,4,6	5,1,1	202	125	0.000721969743189	1.0,1.0,1.0	0.527,0.712,0.788	0.324
ENSMUSG00000024743	Syt7	chr19	+	10421756	10421888	10417962	10418042	10435549	10435685	14,9,17	13,20,22	102,53,43	46,20,9	257	125	0.000745166514169	0.344,0.18,0.273	0.519,0.563,0.699	-0.328
ENSMUSG00000063142	Kcnma1	chr14	-	23425566	23425749	23386259	23386353	23435949	23436026	0,0,0	2,1,1	12,2,14	11,7,18	308	125	0.000752974652527	0.0,0.0,0.0	0.307,0.104,0.24	-0.217
ENSMUSG00000038943	Prc1	chr7	+	80313526	80313568	80313031	80313208	80315113	80315517	123,110,101	148,162,170	221,76,66	527,210,171	167	125	0.000760194406373	0.384,0.337,0.308	0.239,0.213,0.224	0.118
ENSMUSG00000066113	Adamtsl1	chr4	+	86247970	86248175	86232552	86232691	86249762	86249910	26,24,29	4,2,3	6,3,10	0,0,0	330	125	0.000803539637238	0.711,0.82,0.785	1.0,1.0,1.0	-0.228
ENSMUSG00000086968	4933431E20Rik	chr3	-	107894050	107894208	107893472	107893507	107895642	107895800	27,32,22	3,5,4	110,48,44	2,0,1	283	125	0.000821624613392	0.799,0.739,0.708	0.96,1.0,0.951	-0.222
ENSMUSG00000029089	5730480H06Rik	chr5	+	48380123	48380231	48379329	48379464	48381786	48381867	125,163,146	24,16,13	464,125,153	19,7,3	233	125	0.000826746107049	0.736,0.845,0.858	0.929,0.905,0.965	-0.12
ENSMUSG00000086968	4933431E20Rik	chr3	-	107894050	107894228	107888849	107893507	107895642	107896213	36,47,31	3,5,4	160,65,53	2,0,1	303	125	0.000826746107049	0.832,0.795,0.762	0.971,1.0,0.956	-0.179
ENSMUSG00000052102	Gnpda1	chr18	-	38331967	38332152	38327557	38328973	38333153	38333336	45,51,59	0,0,2	109,50,58	11,4,4	310	125	0.000829976786022	1.0,1.0,0.922	0.8,0.834,0.854	0.145
ENSMUSG00000021288	Klc1	chr12	+	111795547	111795678	111789348	111789486	111806007	111806074	332,321,388	44,56,69	711,298,191	190,89,63	256	125	0.000836327730325	0.787,0.737,0.733	0.646,0.62,0.597	0.131
ENSMUSG00000038244	Mical2	chr7	+	112335328	112335430	112331895	112332039	112345245	112345353	0,0,0	1,2,2	22,8,4	36,12,19	227	125	0.000947649169858	0.0,0.0,0.0	0.252,0.269,0.104	-0.208
ENSMUSG00000017978	Cadps2	chr6	-	23320932	23320947	23314132	23314207	23321705	23321853	2,2,5	0,0,0	341,94,128	70,20,29	140	125	0.000966454386011	1.0,1.0,1.0	0.813,0.808,0.798	0.194
ENSMUSG00000001123	Lgals9	chr11	-	78969713	78969806	78967997	78968033	78971316	78971427	0,1,0	14,11,24	5,7,2	19,18,10	218	125	0.00102019528191	0.0,0.05,0.0	0.131,0.182,0.103	-0.122
ENSMUSG00000040785	Ttc3	chr16	+	94393111	94393174	94370738	94370861	94403313	94403368	117,102,123	119,195,90	130,60,74	416,150,179	188	125	0.00102696077414	0.395,0.258,0.476	0.172,0.21,0.216	0.177
ENSMUSG00000056476	Med12l	chr3	+	59297789	59297961	59296004	59296234	59301279	59301375	4,8,8	0,0,0	33,49,31	4,5,4	297	125	0.00107807458888	1.0,1.0,1.0	0.776,0.805,0.765	0.218
ENSMUSG00000056763	Cspp1	chr1	+	10085746	10085952	10083500	10083558	10088050	10088184	216,215,228	15,7,11	235,166,225	39,20,23	331	125	0.0010786446951	0.845,0.921,0.887	0.695,0.758,0.787	0.138
ENSMUSG00000026131	Dst	chr1	+	34177795	34180498	34174696	34174795	34181134	34183904	525,671,726	9,4,12	240,125,142	0,1,0	2828	125	0.00111175138874	0.721,0.881,0.728	1.0,0.847,1.0	-0.172
ENSMUSG00000026277	Stk25	chr1	-	93626050	93627133	93621901	93622526	93629033	93629264	19,15,19	0,0,0	21,9,11	4,2,0	1208	125	0.0011246609885	1.0,1.0,1.0	0.352,0.318,1.0	0.443
ENSMUSG00000024381	Bin1	chr18	+	32426223	32426352	32424819	32424967	32431982	32432093	99,69,95	78,92,96	230,133,147	142,59,60	254	125	0.00125231407247	0.384,0.27,0.328	0.444,0.526,0.547	-0.178
ENSMUSG00000040123	Zmym5	chr14	-	56810739	56810859	56804414	56804863	56811333	56811464	56,56,60	2,6,3	118,52,53	23,17,14	245	125	0.00126567898137	0.935,0.826,0.911	0.724,0.609,0.659	0.227
ENSMUSG00000022772	Senp5	chr16	-	31977598	31977757	31968799	31968937	31983263	31983311	57,61,51	10,5,11	157,62,29	3,2,2	284	125	0.0012839586872	0.715,0.843,0.671	0.958,0.932,0.865	-0.175
ENSMUSG00000028519	Dab1	chr4	+	104680069	104680108	104679452	104679572	104688382	104688442	22,32,34	26,36,38	34,5,9	9,2,2	164	125	0.00128423450308	0.392,0.404,0.405	0.742,0.656,0.774	-0.324
ENSMUSG00000046782	Ttc6	chr12	+	57704400	57704550	57702225	57702360	57705536	57705677	3,2,1	0,0,0	142,86,85	21,15,9	275	125	0.00135972010808	1.0,1.0,1.0	0.755,0.723,0.811	0.237
ENSMUSG00000024462	Gabbr1	chr17	+	37049776	37049797	37048420	37048606	37050998	37051159	2,2,4	2,4,2	25,17,9	2,0,1	146	125	0.00141680833357	0.461,0.3,0.631	0.915,1.0,0.885	-0.469
ENSMUSG00000031788	Kifc3	chr8	-	95100646	95100673	95100213	95100452	95101408	95101517	317,312,270	22,19,53	292,151,146	76,40,23	152	125	0.00141690455862	0.922,0.931,0.807	0.76,0.756,0.839	0.102
ENSMUSG00000022760	Thap7	chr16	-	17530677	17530857	17528185	17528740	17531024	17531112	12,17,9	0,1,0	40,15,25	4,4,6	305	125	0.00141690455862	1.0,0.874,1.0	0.804,0.606,0.631	0.278
ENSMUSG00000056917	Sipa1	chr19	-	5662587	5662841	5661595	5661626	5663603	5663707	3,4,1	5,6,4	4,2,7	1,0,1	379	125	0.00142142217017	0.165,0.18,0.076	0.569,1.0,0.698	-0.615
ENSMUSG00000037989	Wnk2	chr13	-	49050483	49050582	49044373	49044418	49052558	49052773	16,16,12	29,29,22	34,21,45	24,7,3	224	125	0.00144018318822	0.235,0.235,0.233	0.442,0.626,0.893	-0.419
ENSMUSG00000040693	Slco4c1	chr1	-	96836879	96837075	96831985	96832139	96839166	96839285	2,7,4	0,0,0	47,28,15	6,3,1	321	125	0.0014567186314	1.0,1.0,1.0	0.753,0.784,0.854	0.203
ENSMUSG00000008200	Fnbp4	chr2	+	90767852	90767955	90767407	90767541	90768515	90768700	153,176,119	164,188,201	463,197,185	333,143,126	228	125	0.00160718375568	0.338,0.339,0.245	0.433,0.43,0.446	-0.129
ENSMUSG00000032228	Tcf12	chr9	-	71868998	71869070	71868071	71868278	71870073	71870147	609,606,668	557,504,480	1040,586,522	574,308,285	197	125	0.00162936695795	0.41,0.433,0.469	0.535,0.547,0.538	-0.103
ENSMUSG00000029283	Cdc7	chr5	+	106974600	106974696	106973776	106974020	106975484	106975660	287,301,324	148,156,166	486,265,243	128,98,77	221	125	0.00162936695795	0.523,0.522,0.525	0.682,0.605,0.641	-0.119
ENSMUSG00000033460	Armcx1	chrX	+	134718725	134718818	134717962	134718050	134718919	134718992	142,173,144	38,42,33	217,105,78	98,53,41	218	125	0.00168211069865	0.682,0.703,0.714	0.559,0.532,0.522	0.162
ENSMUSG00000038695	Josd2	chr7	+	44470858	44470987	44470411	44470537	44471233	44471307	17,19,19	0,0,1	48,16,26	5,1,8	254	125	0.00169030791532	1.0,1.0,0.903	0.825,0.887,0.615	0.192
ENSMUSG00000061601	Pclo	chr5	+	14778538	14778565	14775319	14775444	14788397	14788491	0,0,0	4,8,6	23,6,13	128,58,61	152	125	0.00175252687648	0.0,0.0,0.0	0.129,0.078,0.149	-0.119
ENSMUSG00000086968	4933431E20Rik	chr3	-	107894050	107894215	107893502	107893507	107895642	107895798	31,48,25	3,5,4	119,50,59	2,0,1	290	125	0.00177168254623	0.817,0.805,0.729	0.962,1.0,0.962	-0.191
ENSMUSG00000036155	Mgat5	chr1	+	127249789	127249839	127205017	127205427	127306636	127307016	15,10,14	5,5,8	18,11,16	1,2,0	175	125	0.00179585552575	0.682,0.588,0.556	0.928,0.797,1.0	-0.3
ENSMUSG00000028175	Depdc1a	chr3	+	159522525	159523356	159516902	159516950	159523776	159523949	40,39,25	3,0,5	106,38,29	1,0,0	956	125	0.00180952975704	0.635,1.0,0.395	0.933,1.0,1.0	-0.301
ENSMUSG00000036902	Neto2	chr8	-	85663407	85663431	85663178	85663306	85669533	85669782	40,49,69	0,0,0	83,32,35	4,8,1	149	125	0.00182783841777	1.0,1.0,1.0	0.946,0.77,0.967	0.106
ENSMUSG00000027750	Postn	chr3	+	54385670	54385754	54385207	54385285	54389338	54389380	28,24,18	41,41,41	125,31,52	53,29,37	209	125	0.00182982784771	0.29,0.259,0.208	0.585,0.39,0.457	-0.225
ENSMUSG00000019320	Noxo1	chr17	+	24698785	24698861	24698517	24698598	24698944	24699122	10,12,5	0,0,0	15,8,9	6,2,0	201	125	0.00182982784771	1.0,1.0,1.0	0.609,0.713,1.0	0.226
ENSMUSG00000028964	Park7	chr4	-	150903814	150903884	150897132	150897471	150907039	150907141	5,12,10	0,0,1	12,3,3	1,2,4	195	125	0.00185736988927	1.0,1.0,0.865	0.885,0.49,0.325	0.388
ENSMUSG00000033114	Slc35d2	chr13	-	64118415	64118483	64112929	64113001	64120594	64120681	39,23,35	1,2,0	45,25,22	9,2,8	193	125	0.00191177847863	0.962,0.882,1.0	0.764,0.89,0.64	0.183
ENSMUSG00000027016	Zfp385b	chr2	-	77450150	77450313	77415729	77415975	77476734	77476845	15,7,13	0,0,1	161,61,63	18,18,5	288	125	0.00198243842915	1.0,1.0,0.849	0.795,0.595,0.845	0.205
ENSMUSG00000000708	Kat2b	chr17	+	53665405	53665442	53663534	53663649	53665652	53665716	6,4,14	0,0,1	45,14,20	9,6,4	162	125	0.00202397761617	1.0,1.0,0.915	0.794,0.643,0.794	0.228
ENSMUSG00000054280	Prr14l	chr5	-	32844043	32844564	32835615	32835688	32851881	32851998	81,80,68	4,5,0	86,52,46	0,0,0	646	125	0.00202672319933	0.797,0.756,1.0	1.0,1.0,1.0	-0.149
ENSMUSG00000038217	Tlcd2	chr11	+	75469471	75469901	75468841	75468924	75470399	75470657	47,47,45	5,1,2	41,28,22	0,0,0	555	125	0.00203171271857	0.679,0.914,0.835	1.0,1.0,1.0	-0.191
ENSMUSG00000021384	Susd3	chr13	-	49240482	49240671	49237986	49238936	49248044	49248154	2,8,7	0,0,0	63,21,26	13,1,0	314	125	0.00203545187233	1.0,1.0,1.0	0.659,0.893,1.0	0.149
ENSMUSG00000027806	Tsc22d2	chr3	+	58437316	58437475	58428227	58428299	58459330	58459382	18,9,15	35,46,38	52,23,22	47,20,30	284	125	0.00205288799552	0.185,0.079,0.148	0.327,0.336,0.244	-0.165
ENSMUSG00000025983	Ccdc150	chr1	+	54259923	54260087	54250721	54250885	54263443	54263664	4,3,10	0,6,2	12,1,9	0,0,0	289	125	0.00212814030098	1.0,0.178,0.684	1.0,1.0,1.0	-0.379
ENSMUSG00000024242	Map4k3	chr17	-	80629285	80629348	80624055	80624114	80630414	80630473	507,397,469	106,118,112	472,228,202	194,92,82	188	125	0.00214173337739	0.761,0.691,0.736	0.618,0.622,0.621	0.109
ENSMUSG00000107476	Zfp862-ps	chr6	+	48515236	48515356	48514151	48514326	48525023	48525122	14,27,23	9,6,1	44,20,16	0,0,2	245	125	0.00214173337739	0.442,0.697,0.921	1.0,1.0,0.803	-0.248
ENSMUSG00000042323	Pbrm1	chr14	+	31110414	31110579	31107108	31107310	31117012	31117083	168,174,160	32,20,33	308,189,185	19,12,16	290	125	0.00223507027378	0.694,0.789,0.676	0.875,0.872,0.833	-0.14
ENSMUSG00000030321	Efcab12	chr6	-	115820044	115820201	115817232	115817429	115822116	115822302	11,5,14	0,0,0	57,29,20	3,4,3	282	125	0.00224981243837	1.0,1.0,1.0	0.894,0.763,0.747	0.199
ENSMUSG00000027506	Tpd52	chr3	-	8936438	8936480	8930787	8931174	8944610	8944712	0,1,0	7,0,5	66,39,33	20,11,5	167	125	0.0023286253782	0.0,1.0,0.0	0.712,0.726,0.832	-0.423
ENSMUSG00000062609	Kcnj15	chr16	+	95258852	95258956	95258201	95258374	95291810	95291908	4,2,2	1,7,0	0,0,0	6,10,1	229	125	0.00236429442015	0.686,0.135,1.0	0.0,0.0,0.0	0.607
ENSMUSG00000020385	Clk4	chr11	+	51268768	51268846	51267170	51267331	51270536	51270595	22,20,13	50,41,70	17,8,15	173,84,84	203	125	0.00237695562501	0.213,0.231,0.103	0.057,0.055,0.099	0.112
ENSMUSG00000028284	Map3k7	chr4	+	31994873	31994954	31992386	31992516	32002088	32002153	168,156,159	172,157,142	412,196,153	266,93,94	206	125	0.00243904574585	0.372,0.376,0.405	0.484,0.561,0.497	-0.13
ENSMUSG00000086308	G630016G05Rik	chr2	+	116082795	116083246	116068183	116068250	116085414	116085459	9,14,3	0,8,1	23,5,14	0,0,0	576	125	0.00247176661509	1.0,0.275,0.394	1.0,1.0,1.0	-0.444
ENSMUSG00000056476	Med12l	chr3	+	59294225	59294315	59275795	59276034	59301279	59301375	2,6,5	0,0,0	19,25,28	7,2,1	215	125	0.00258668345208	1.0,1.0,1.0	0.612,0.879,0.942	0.189
ENSMUSG00000027684	Mecom	chr3	-	29972679	29972706	29966652	29966819	29977258	29977346	0,0,0	1,3,3	44,30,41	273,132,160	152	125	0.00259341231515	0.0,0.0,0.0	0.117,0.157,0.174	-0.149
ENSMUSG00000065954	Tacc1	chr8	-	25181822	25182930	25177933	25177994	25200090	25200206	49,54,45	3,3,1	44,26,16	1,0,0	1233	125	0.00259733671833	0.623,0.646,0.82	0.817,1.0,1.0	-0.243
ENSMUSG00000027806	Tsc22d2	chr3	+	58428227	58428299	58414714	58417613	58437316	58437475	26,24,20	12,1,6	38,18,10	50,18,18	197	125	0.00259733671833	0.579,0.938,0.679	0.325,0.388,0.261	0.407
ENSMUSG00000003352	Cacnb3	chr15	+	98640958	98640978	98640685	98640750	98641176	98641257	162,188,180	159,125,160	354,179,140	167,85,70	145	125	0.00260515566198	0.468,0.565,0.492	0.646,0.645,0.633	-0.133
ENSMUSG00000061544	Zfp229	chr17	+	21734620	21734739	21733679	21733958	21736057	21736081	19,10,6	24,50,29	10,1,2	87,36,46	244	125	0.00262241697789	0.289,0.093,0.096	0.056,0.014,0.022	0.129
ENSMUSG00000021952	Xpo4	chr14	-	57643334	57643489	57641799	57643223	57648418	57648524	33,35,34	54,33,43	19,11,13	63,42,36	280	125	0.00272633208204	0.214,0.321,0.261	0.119,0.105,0.139	0.144
ENSMUSG00000031865	Dctn1	chr6	+	83186427	83186445	83183298	83183333	83187763	83187784	0,1,0	2,0,1	41,21,24	0,0,1	143	125	0.00275013903588	0.0,1.0,0.0	1.0,1.0,0.955	-0.652
ENSMUSG00000037386	Rims2	chr15	+	39517805	39517871	39511263	39511374	39534837	39535017	0,0,0	5,4,3	6,2,3	10,18,9	191	125	0.00287190698959	0.0,0.0,0.0	0.282,0.068,0.179	-0.176
ENSMUSG00000022686	B3gnt5	chr16	+	19765500	19765621	19765107	19765214	19768743	19772233	55,42,55	93,52,69	34,20,8	110,52,30	246	125	0.00289673354792	0.231,0.291,0.288	0.136,0.163,0.119	0.131
ENSMUSG00000025006	Sorbs1	chr19	-	40344355	40344439	40340684	40340750	40349898	40350013	1,5,2	0,0,0	22,18,12	2,1,5	209	125	0.00299102796408	1.0,1.0,1.0	0.868,0.915,0.589	0.209
ENSMUSG00000020562	Efcab10	chr12	+	33398278	33398443	33394853	33395198	33398547	33398635	5,5,8	0,0,0	114,51,45	8,2,7	290	125	0.0030023292104	1.0,1.0,1.0	0.86,0.917,0.735	0.163
ENSMUSG00000017978	Cadps2	chr6	-	23354193	23354202	23344206	23344363	23355823	23355927	0,0,0	7,4,1	36,8,4	185,47,60	134	125	0.00302998507192	0.0,0.0,0.0	0.154,0.137,0.059	-0.117
ENSMUSG00000026247	Ecel1	chr1	-	87149133	87149199	87148624	87148720	87149495	87149620	12,30,29	3,8,3	16,6,10	0,0,1	191	125	0.00304107773049	0.724,0.71,0.864	1.0,1.0,0.867	-0.19
ENSMUSG00000042439	Zfp532	chr18	+	65651559	65651722	65638749	65638931	65682894	65683007	3,5,2	0,1,0	7,8,1	4,1,3	288	125	0.00315390681406	1.0,0.685,1.0	0.432,0.776,0.126	0.45
ENSMUSG00000030022	Adamts9	chr6	-	92823346	92823514	92816469	92816643	92849291	92849468	19,11,18	0,1,0	145,89,111	19,13,4	293	125	0.00322550871351	1.0,0.824,1.0	0.765,0.745,0.922	0.131
ENSMUSG00000052446	Zfp961	chr8	+	71966099	71966160	71951076	71951160	71967898	71970333	52,60,57	22,24,32	92,45,52	14,8,11	186	125	0.00322550871351	0.614,0.627,0.545	0.815,0.791,0.761	-0.194
ENSMUSG00000050323	Ndufaf6	chr4	-	11073186	11073243	11070253	11070322	11075979	11076205	3,26,6	0,0,0	37,10,15	5,0,4	182	125	0.00332930411522	1.0,1.0,1.0	0.836,1.0,0.72	0.148
ENSMUSG00000032712	2810474O19Rik	chr6	+	149324731	149324800	149310321	149310377	149325404	149325489	36,41,23	14,23,18	14,22,27	33,34,37	194	125	0.00335531148622	0.624,0.535,0.452	0.215,0.294,0.32	0.261
ENSMUSG00000040693	Slco4c1	chr1	-	96837453	96837598	96831985	96832139	96839166	96839285	2,5,4	0,0,0	66,21,11	6,3,1	270	125	0.00336183748865	1.0,1.0,1.0	0.836,0.764,0.836	0.188
ENSMUSG00000020486	Sept4	chr11	+	87588967	87589085	87588717	87588852	87589174	87589276	11,5,8	0,0,0	39,17,34	5,2,3	243	125	0.00337196326153	1.0,1.0,1.0	0.8,0.814,0.854	0.177
ENSMUSG00000033419	Snap91	chr9	-	86769458	86769561	86765932	86767336	86773518	86773623	10,6,1	6,7,6	176,76,82	42,9,14	228	125	0.00337196326153	0.477,0.32,0.084	0.697,0.822,0.763	-0.467
ENSMUSG00000038990	Cables2	chr2	-	180262116	180262225	180261515	180261681	180263077	180263155	94,166,147	11,2,5	311,143,166	46,16,21	234	125	0.00349182790401	0.82,0.978,0.94	0.783,0.827,0.809	0.106
ENSMUSG00000029478	Ncor2	chr5	-	125019959	125020046	125018810	125018990	125023500	125023646	23,43,50	2,3,3	45,9,22	12,6,8	212	125	0.00355567407156	0.871,0.894,0.908	0.689,0.469,0.619	0.299
ENSMUSG00000024548	Setbp1	chr18	-	78783258	78783429	78750379	78755825	78856483	78859931	100,112,95	5,5,11	212,125,109	1,3,2	296	125	0.00363890123535	0.894,0.904,0.785	0.989,0.946,0.958	-0.103
ENSMUSG00000025978	Rftn2	chr1	-	55214119	55214303	55211149	55211261	55226120	55226782	4,4,5	2,0,4	32,5,18	0,0,0	309	125	0.00363890123535	0.447,1.0,0.336	1.0,1.0,1.0	-0.406
ENSMUSG00000059326	Csf2ra	chr19	-	61225791	61225821	61225522	61225652	61225927	61226055	37,44,32	0,0,0	55,30,28	4,3,4	155	125	0.0036875829966	1.0,1.0,1.0	0.917,0.89,0.85	0.114
ENSMUSG00000034902	Pip5k1c	chr10	+	81315878	81315956	81314991	81315118	81317325	81317403	2,7,6	45,54,29	42,18,27	138,41,78	203	125	0.00377250651608	0.027,0.074,0.113	0.158,0.213,0.176	-0.111
ENSMUSG00000021007	Spata7	chr12	+	98634223	98634319	98631962	98632037	98637565	98637613	28,28,24	0,0,1	126,47,31	10,5,2	221	125	0.0038749871245	1.0,1.0,0.931	0.877,0.842,0.898	0.105
ENSMUSG00000047642	D930020B18Rik	chr10	+	121654748	121654908	121641793	121642069	121661073	121661146	9,3,7	0,0,0	291,150,150	28,10,4	285	125	0.00388261484389	1.0,1.0,1.0	0.82,0.868,0.943	0.123
ENSMUSG00000047642	D930020B18Rik	chr10	+	121671708	121671853	121669156	121669230	121677249	121677356	1,4,3	0,0,0	354,142,128	33,10,10	270	125	0.00392802991988	1.0,1.0,1.0	0.832,0.868,0.856	0.148
ENSMUSG00000097589	Dleu2	chr14	-	61632436	61632483	61603723	61603806	61635524	61635591	1,6,7	1,0,1	18,4,2	13,5,9	172	125	0.00392802991988	0.421,1.0,0.836	0.502,0.368,0.139	0.416
ENSMUSG00000000631	Myo18a	chr11	+	77854677	77854722	77853751	77853891	77857722	77857845	120,161,167	32,57,73	143,74,105	141,78,54	170	125	0.00394969160492	0.734,0.675,0.627	0.427,0.411,0.588	0.203
ENSMUSG00000028631	Kcnq4	chr4	-	120715765	120715891	120715250	120715361	120716551	120716727	25,14,28	6,1,1	11,4,6	0,0,0	251	125	0.00404625528606	0.675,0.875,0.933	1.0,1.0,1.0	-0.172
ENSMUSG00000017692	Rhbdl3	chr11	+	80302663	80302687	80300911	80301271	80319557	80319716	135,153,127	59,64,53	76,24,21	11,0,5	149	125	0.00414030804629	0.657,0.667,0.668	0.853,1.0,0.779	-0.213
ENSMUSG00000039759	Thap3	chr4	-	151983634	151983736	151982638	151983352	151985668	151985861	136,185,201	25,17,33	503,183,179	32,11,10	227	125	0.0041875526401	0.75,0.857,0.77	0.896,0.902,0.908	-0.11
ENSMUSG00000026983	Il1f5	chr2	+	24279661	24279747	24277477	24277530	24280810	24280938	5,1,7	0,0,1	11,10,9	7,2,2	211	125	0.00422537767605	1.0,1.0,0.806	0.482,0.748,0.727	0.283
ENSMUSG00000041757	Plekha6	chr1	+	133294562	133294708	133293953	133294087	133298919	133299043	91,91,68	12,15,13	216,180,172	83,65,50	271	125	0.00429384376048	0.778,0.737,0.707	0.546,0.561,0.613	0.167
ENSMUSG00000030613	Ccdc90b	chr7	+	92574621	92574663	92568471	92568575	92575328	92575382	6,5,10	0,0,0	13,5,1	4,1,2	167	125	0.00429384376048	1.0,1.0,1.0	0.709,0.789,0.272	0.41
ENSMUSG00000054715	Zscan22	chr7	+	12903600	12904085	12897814	12897943	12906233	12908239	29,33,37	8,17,5	21,13,20	28,21,17	610	125	0.00448257681969	0.426,0.285,0.603	0.133,0.113,0.194	0.291
ENSMUSG00000044433	Camsap3	chr8	+	3599216	3599249	3598892	3598988	3600357	3600405	1,0,0	14,16,14	8,1,3	28,11,19	158	125	0.00476315058845	0.053,0.0,0.0	0.184,0.067,0.111	-0.103
ENSMUSG00000085628	Appbp2os	chr11	+	85237139	85237247	85235170	85235332	85237410	85237514	14,1,6	1,1,0	7,2,8	13,3,3	233	125	0.00478444149522	0.883,0.349,1.0	0.224,0.263,0.589	0.385
ENSMUSG00000029769	Ccdc136	chr6	+	29421990	29422097	29411247	29411385	29426624	29426948	0,1,0	2,1,1	9,4,8	12,5,3	232	125	0.00479332780135	0.0,0.35,0.0	0.288,0.301,0.59	-0.276
ENSMUSG00000034800	Zfp661	chr2	-	127581858	127582075	127581475	127581546	127584629	127584669	11,18,8	1,0,1	13,8,8	7,1,3	342	125	0.00486467157786	0.801,1.0,0.745	0.404,0.745,0.494	0.301
ENSMUSG00000095325	Zfp870	chr17	-	32885702	32885763	32879227	32884165	32885956	32886083	103,61,78	4,12,9	248,113,94	4,3,4	186	125	0.00492052592415	0.945,0.774,0.853	0.977,0.962,0.94	-0.102
ENSMUSG00000091568	Gm8206	chr14	-	6020476	6020659	6016758	6017902	6021332	6021464	5,2,4	0,0,0	12,3,4	3,1,1	308	125	0.00515698614651	1.0,1.0,1.0	0.619,0.549,0.619	0.404
ENSMUSG00000004317	Clcn5	chrX	-	7318383	7318488	7316658	7316823	7319105	7319170	5,3,2	27,33,16	11,7,12	28,11,11	230	125	0.00517230452512	0.091,0.047,0.064	0.176,0.257,0.372	-0.201
ENSMUSG00000026743	Mllt10	chr2	+	18109781	18109891	18071124	18071204	18146776	18146872	38,39,29	2,7,4	52,16,29	2,0,0	235	125	0.00517947805231	0.91,0.748,0.794	0.933,1.0,1.0	-0.16
ENSMUSG00000040782	Rfwd2	chr1	+	159284547	159284662	159278088	159278146	159288904	159289019	6,7,4	1,1,0	16,0,2	6,4,1	240	125	0.00532013731808	0.758,0.785,1.0	0.581,0.0,0.51	0.484
ENSMUSG00000010608	Rbm25	chr12	+	83642401	83642519	83639127	83639191	83642628	83642698	170,144,116	69,67,63	102,62,67	71,62,65	243	125	0.00533936418884	0.559,0.525,0.486	0.425,0.34,0.347	0.153
ENSMUSG00000040505	Abcg5	chr17	-	84672153	84672293	84671121	84671251	84673522	84673655	150,106,129	11,7,5	16,6,9	0,0,0	265	125	0.00540497767989	0.865,0.877,0.924	1.0,1.0,1.0	-0.111
ENSMUSG00000031736	Crnde	chr8	-	92344852	92345039	92326386	92326462	92355687	92355764	209,169,203	9,27,14	29,5,9	1,0,0	312	125	0.00540497767989	0.903,0.715,0.853	0.921,1.0,1.0	-0.15
ENSMUSG00000021187	Tc2n	chr12	-	101694505	101694673	101689776	101689852	101706382	101706613	11,8,6	0,0,0	19,14,13	7,1,0	293	125	0.00545240758751	1.0,1.0,1.0	0.537,0.857,1.0	0.202
ENSMUSG00000056698	Elmod3	chr6	-	72596435	72596466	72594739	72595020	72597623	72597645	10,8,16	1,2,1	30,15,10	20,8,6	156	125	0.00545240758751	0.889,0.762,0.928	0.546,0.6,0.572	0.287
ENSMUSG00000057230	Aak1	chr6	+	86981295	86981397	86967268	86967373	86982541	86982643	3,0,0	15,8,11	8,11,3	19,13,14	227	125	0.00545240758751	0.099,0.0,0.0	0.188,0.318,0.106	-0.171
ENSMUSG00000037605	Adgrl3	chr5	+	81663385	81663424	81660261	81660447	81688508	81688692	7,9,15	34,44,44	48,37,17	68,22,31	164	125	0.00571306870463	0.136,0.135,0.206	0.35,0.562,0.295	-0.243
ENSMUSG00000035569	Ankrd11	chr8	-	122889638	122896156	122887527	122887626	122898573	122898716	281,355,318	0,1,0	460,219,277	5,3,0	6643	125	0.00574771847639	1.0,0.87,1.0	0.634,0.579,1.0	0.219
ENSMUSG00000041617	Ccdc74a	chr16	+	17648794	17648960	17648066	17648126	17649994	17650074	9,10,6	6,2,0	13,8,9	0,1,0	291	125	0.00576614796623	0.392,0.682,1.0	1.0,0.775,1.0	-0.234
ENSMUSG00000031824	6430548M08Rik	chr8	+	120157467	120157497	120156296	120156374	120159958	120160039	0,1,0	1,2,2	8,6,4	12,3,11	155	125	0.00576614796623	0.0,0.287,0.0	0.35,0.617,0.227	-0.302
ENSMUSG00000053617	Sh3pxd2a	chr19	-	47283020	47283104	47278312	47278430	47286604	47286718	196,215,136	32,27,33	169,78,90	68,42,24	209	125	0.00579290993985	0.786,0.826,0.711	0.598,0.526,0.692	0.169
ENSMUSG00000046434	Hnrnpa1	chr15	+	103242643	103242718	103242379	103242472	103243624	103243780	55,64,129	8,6,11	244,66,88	6,3,1	200	125	0.00579290993985	0.811,0.87,0.88	0.962,0.932,0.982	-0.105
ENSMUSG00000026975	Dph7	chr2	+	24963022	24963156	24962399	24962625	24965559	24965654	49,66,63	6,5,7	187,53,64	4,1,1	259	125	0.00587238709968	0.798,0.864,0.813	0.958,0.962,0.969	-0.138
ENSMUSG00000040782	Rfwd2	chr1	+	159319723	159319840	159308882	159308964	159324916	159325106	7,7,4	0,0,0	33,2,2	5,1,1	242	125	0.00587702473936	1.0,1.0,1.0	0.773,0.508,0.508	0.404
ENSMUSG00000054387	Mdm4	chr1	-	133009136	133009192	133003790	133003890	133018776	133018884	19,11,13	5,2,1	30,19,17	1,0,0	181	125	0.00594164252828	0.724,0.792,0.9	0.954,1.0,1.0	-0.179
ENSMUSG00000052616	Terb1	chr8	-	104482172	104482327	104472685	104473038	104484276	104484402	11,22,15	4,3,7	21,5,9	1,0,1	280	125	0.00594164252828	0.551,0.766,0.489	0.904,1.0,0.801	-0.3
ENSMUSG00000037032	Apbb1	chr7	-	105568618	105568658	105567577	105567753	105569239	105569273	6,3,5	0,0,0	13,0,2	3,7,0	165	125	0.00594164252828	1.0,1.0,1.0	0.767,0.0,1.0	0.411
ENSMUSG00000032579	Hemk1	chr9	-	107336178	107336272	107330772	107330822	107336571	107336663	27,24,43	0,0,1	90,47,44	6,2,6	219	125	0.00599517934135	1.0,1.0,0.961	0.895,0.931,0.807	0.109
ENSMUSG00000033653	Vps8	chr16	+	21531279	21531362	21527465	21527592	21533062	21533161	10,12,10	0,2,6	52,22,24	0,1,0	208	125	0.00609282947506	1.0,0.783,0.5	1.0,0.93,1.0	-0.216
ENSMUSG00000022197	Pdzd2	chr15	-	12437103	12437259	12419457	12419572	12442479	12442612	10,8,23	0,1,0	15,17,12	5,3,0	281	125	0.00620228470629	1.0,0.781,1.0	0.572,0.716,1.0	0.164
ENSMUSG00000040828	Catsperd	chr17	+	56641476	56641590	56636270	56636335	56647727	56647811	5,3,10	0,0,0	13,18,13	4,2,1	239	125	0.00620228470629	1.0,1.0,1.0	0.63,0.825,0.872	0.224
ENSMUSG00000070733	Fryl	chr5	-	73115255	73115300	73112748	73112852	73118483	73118585	19,8,10	37,38,30	37,13,25	19,17,24	170	125	0.00621625705863	0.274,0.134,0.197	0.589,0.36,0.434	-0.259
ENSMUSG00000032735	Ablim3	chr18	-	61816921	61816969	61814197	61814332	61819790	61819917	0,0,0	3,2,11	6,0,3	14,4,18	173	125	0.00625574224121	0.0,0.0,0.0	0.236,0.0,0.107	-0.114
ENSMUSG00000033460	Armcx1	chrX	+	134718655	134718818	134718002	134718050	134718919	134719028	129,159,140	38,42,33	208,105,80	98,53,41	288	125	0.00626075638107	0.596,0.622,0.648	0.479,0.462,0.459	0.155
ENSMUSG00000074340	Ovgp1	chr3	+	105981232	105981349	105980091	105980277	105985052	105985188	4,4,13	0,0,1	32,13,3	5,1,5	242	125	0.00629275601	1.0,1.0,0.87	0.768,0.87,0.237	0.332
ENSMUSG00000037795	N4bp2	chr5	+	65788052	65788141	65786105	65786361	65790017	65791170	77,71,59	41,48,28	41,21,25	48,30,29	214	125	0.00637513610109	0.523,0.464,0.552	0.333,0.29,0.335	0.194
ENSMUSG00000022010	Tsc22d1	chr14	+	76437665	76437815	76418965	76419009	76438946	76439108	9,14,12	4,4,4	37,14,11	1,0,2	275	125	0.00639385448516	0.506,0.614,0.577	0.944,1.0,0.714	-0.32
ENSMUSG00000000131	Xpo6	chr7	-	126103622	126103715	126103078	126103190	126104703	126104808	3,1,3	9,12,18	9,2,6	5,2,6	218	125	0.00654253781247	0.16,0.046,0.087	0.508,0.364,0.364	-0.314
ENSMUSG00000004056	Akt2	chr7	+	27607242	27607405	27605816	27605937	27608622	27608753	6,2,6	0,1,0	21,5,8	6,3,2	288	125	0.00663342233008	1.0,0.465,1.0	0.603,0.42,0.635	0.269
ENSMUSG00000044122	Proca1	chr11	+	78201811	78201892	78194703	78194954	78204839	78205467	8,7,12	0,0,0	35,16,7	0,3,5	206	125	0.00679994344618	1.0,1.0,1.0	1.0,0.764,0.459	0.259
ENSMUSG00000027955	Fam198b	chr3	+	79885987	79887130	79884532	79884690	79908588	79908803	73,89,93	5,6,2	45,19,15	0,0,1	1268	125	0.00681930524318	0.59,0.594,0.821	1.0,1.0,0.597	-0.197
ENSMUSG00000056476	Med12l	chr3	+	59297789	59297946	59296004	59296234	59301279	59301375	17,11,26	0,0,0	75,97,76	4,5,4	282	125	0.00684220505995	1.0,1.0,1.0	0.893,0.896,0.894	0.106
ENSMUSG00000026767	Fam188a	chr2	-	12382102	12382183	12364446	12364519	12419158	12419470	43,26,51	0,2,2	156,22,21	16,7,5	206	125	0.0070367681356	1.0,0.887,0.939	0.855,0.656,0.718	0.199
ENSMUSG00000026743	Mllt10	chr2	+	18101457	18101512	18071124	18071204	18146776	18146872	16,38,22	2,7,4	32,12,19	2,0,0	180	125	0.00707398692204	0.847,0.79,0.793	0.917,1.0,1.0	-0.162
ENSMUSG00000021213	Akr1c13	chr13	+	4192294	4192435	4191183	4191310	4194033	4194201	1,0,0	2,2,2	7,5,5	12,9,4	266	125	0.00711354352991	0.19,0.0,0.0	0.215,0.207,0.37	-0.201
ENSMUSG00000020166	Cnot2	chr10	-	116507040	116507188	116504034	116504114	116549032	116549175	28,33,24	0,0,1	48,20,15	4,0,6	273	125	0.00730153069822	1.0,1.0,0.917	0.846,1.0,0.534	0.179
ENSMUSG00000034729	Mrps10	chr17	+	47372575	47372645	47372426	47372491	47374972	47375109	107,123,90	9,15,7	191,73,88	51,13,18	195	125	0.00735160536605	0.884,0.84,0.892	0.706,0.783,0.758	0.123
ENSMUSG00000027344	Fsip1	chr2	-	118232903	118233059	118222325	118222460	118236913	118237024	25,20,22	0,0,0	51,8,25	2,5,1	281	125	0.00753775502066	1.0,1.0,1.0	0.919,0.416,0.917	0.249
ENSMUSG00000031024	St5	chr7	-	109556210	109557461	109552974	109553111	109570006	109570111	304,327,365	2,2,1	361,225,272	5,11,5	1376	125	0.00774493933238	0.932,0.937,0.971	0.868,0.65,0.832	0.163
ENSMUSG00000021963	Sap18	chr14	+	57801493	57801616	57798425	57798597	57801921	57802327	9,8,9	1,0,0	68,5,5	5,1,5	248	125	0.0077827667566	0.819,1.0,1.0	0.873,0.716,0.335	0.298
ENSMUSG00000004347	Pde1c	chr6	-	56082128	56082188	56072310	56072375	56091362	56091431	1,3,1	0,1,0	20,18,9	8,11,3	185	125	0.0077827667566	1.0,0.67,1.0	0.628,0.525,0.67	0.282
ENSMUSG00000046434	Hnrnpa1	chr15	+	103242379	103242472	103242205	103242298	103242921	103243080	68,82,119	14,25,24	201,80,59	16,5,9	218	125	0.0079891070545	0.736,0.653,0.74	0.878,0.902,0.79	-0.147
ENSMUSG00000026409	Pfkfb2	chr1	-	130697905	130698085	130691014	130691148	130698678	130698743	99,80,127	9,16,14	112,49,36	36,21,10	305	125	0.0083636147674	0.818,0.672,0.788	0.56,0.489,0.596	0.211
ENSMUSG00000058239	Usf2	chr7	-	30955289	30955440	30954743	30954802	30956148	30956267	29,39,21	8,6,0	72,15,12	0,2,0	276	125	0.0083636147674	0.621,0.746,1.0	1.0,0.773,1.0	-0.135
ENSMUSG00000050379	Sept6	chrX	-	36920368	36920413	36913445	36916545	36922839	36923030	35,19,53	96,86,95	131,40,30	162,53,39	170	125	0.0086130332754	0.211,0.14,0.291	0.373,0.357,0.361	-0.15
ENSMUSG00000040481	Bptf	chr11	-	107095001	107095190	107086711	107086897	107095715	107095925	51,55,51	1,2,0	48,37,28	10,6,0	314	125	0.00870836603342	0.953,0.916,1.0	0.656,0.711,1.0	0.167
ENSMUSG00000021493	Pdlim7	chr13	-	55507863	55507880	55507487	55507624	55508779	55508810	0,1,0	6,11,10	9,1,2	23,11,17	142	125	0.00870836603342	0.0,0.074,0.0	0.256,0.074,0.094	-0.117
ENSMUSG00000000326	Comt	chr16	-	18424303	18424360	18411689	18411957	18426355	18426385	130,178,120	11,12,22	325,108,107	68,27,29	182	125	0.00873560102155	0.89,0.911,0.789	0.766,0.733,0.717	0.125
ENSMUSG00000034656	Cacna1a	chr8	+	84614694	84614791	84612284	84612412	84617791	84617897	4,5,6	0,0,0	3,4,7	2,4,0	222	125	0.00907130428377	1.0,1.0,1.0	0.458,0.36,1.0	0.394
ENSMUSG00000021870	Slmap	chr14	-	26453537	26453600	26438947	26439028	26459409	26459460	8,15,14	1,0,0	8,5,10	5,0,2	188	125	0.00907145839928	0.842,1.0,1.0	0.515,1.0,0.769	0.186
ENSMUSG00000036523	Greb1	chr12	-	16733277	16733454	16724757	16724940	16735145	16735265	49,46,57	1,10,0	21,17,25	0,0,0	302	125	0.00920640646656	0.953,0.656,1.0	1.0,1.0,1.0	-0.13
ENSMUSG00000087368	BC065397	chrX	+	136743542	136743672	136743402	136743460	136744492	136744587	11,9,8	4,4,4	5,2,4	11,2,15	255	125	0.00936380338318	0.574,0.524,0.495	0.182,0.329,0.116	0.322
ENSMUSG00000038665	Dgki	chr6	-	36934636	36934681	36920353	36920423	36937320	36937400	18,17,21	1,3,4	18,12,2	0,0,0	170	125	0.00936380338318	0.93,0.806,0.794	1.0,1.0,1.0	-0.157
ENSMUSG00000034730	Adgrb1	chr15	+	74577394	74577493	74575838	74575924	74580564	74580736	1,1,3	0,1,0	17,7,16	8,11,5	224	125	0.00966250713277	1.0,0.358,1.0	0.543,0.262,0.641	0.304
ENSMUSG00000030994	D7Ertd443e	chr7	-	134298115	134298400	134294964	134295143	134348711	134349828	1,4,2	1,0,0	9,6,8	6,4,8	410	125	0.00966250713277	0.234,1.0,1.0	0.314,0.314,0.234	0.457
ENSMUSG00000033624	Pdpr	chr8	+	111117966	111118159	111116681	111116831	111121147	111121272	65,63,66	2,1,0	148,77,60	2,13,6	318	125	0.00966250713277	0.927,0.961,1.0	0.967,0.7,0.797	0.141
ENSMUSG00000006958	Chrd	chr16	+	20734006	20734136	20733530	20733634	20734272	20734401	1,5,4	0,0,0	33,12,7	4,1,2	255	125	0.00970795150675	1.0,1.0,1.0	0.802,0.855,0.632	0.237
ENSMUSG00000027534	Snx16	chr3	-	10420196	10420316	10418145	10419223	10420739	10420876	141,114,122	9,5,7	291,133,104	40,18,15	245	125	0.00976688403537	0.889,0.921,0.899	0.788,0.79,0.78	0.117
ENSMUSG00000023007	Prpf40b	chr15	+	99301786	99301984	99295240	99295273	99304040	99304184	3,3,7	7,16,8	1,1,1	19,15,14	323	125	0.0100207712292	0.142,0.068,0.253	0.02,0.025,0.027	0.13
ENSMUSG00000102018	K230010J24Rik	chr15	+	76011335	76011424	76009889	76009945	76014902	76014989	2,3,4	15,11,7	1,0,0	28,14,19	214	125	0.0102329786406	0.072,0.137,0.25	0.02,0.0,0.0	0.146
ENSMUSG00000063488	Zkscan7	chr9	+	122892684	122892778	122892317	122892391	122894691	122896124	27,36,32	25,25,22	79,40,39	29,9,11	219	125	0.0103973323464	0.381,0.451,0.454	0.609,0.717,0.669	-0.236
ENSMUSG00000029647	Pan3	chr5	+	147503084	147503202	147488110	147488258	147519504	147519752	98,95,92	163,146,147	106,82,87	104,88,65	243	125	0.0104953647912	0.236,0.251,0.244	0.344,0.324,0.408	-0.115
ENSMUSG00000002032	Tmem25	chr9	-	44795995	44796127	44795681	44795712	44796323	44796614	3,2,18	5,3,5	37,11,25	3,0,3	257	125	0.0104953647912	0.226,0.245,0.636	0.857,1.0,0.802	-0.517
ENSMUSG00000022610	Mapk12	chr15	-	89135122	89135170	89134611	89134726	89137400	89137459	1,4,2	0,0,0	79,45,31	8,3,4	173	125	0.01095519793	1.0,1.0,1.0	0.877,0.916,0.848	0.12
ENSMUSG00000029660	Tex26	chr5	+	149456817	149456962	149453293	149453459	149460820	149460997	9,18,15	0,0,1	80,48,47	12,0,6	270	125	0.010984105771	1.0,1.0,0.874	0.755,1.0,0.784	0.112
ENSMUSG00000096916	Zfp850	chr7	-	28012335	28012450	28008383	28008436	28014015	28014115	63,44,64	1,3,1	83,48,27	11,8,2	240	125	0.0110026289383	0.97,0.884,0.971	0.797,0.758,0.875	0.132
ENSMUSG00000008489	Elavl2	chr4	-	91254140	91254179	91250768	91253567	91260760	91260986	3,0,2	9,7,10	140,50,13	100,29,36	164	125	0.0110801498628	0.203,0.0,0.132	0.516,0.568,0.216	-0.322
ENSMUSG00000043940	Wdfy3	chr5	-	101935989	101936073	101930827	101931005	101937281	101937739	64,60,43	47,30,46	104,44,48	21,15,18	209	125	0.0111718387323	0.449,0.545,0.359	0.748,0.637,0.615	-0.216
ENSMUSG00000026743	Mllt10	chr2	+	18123718	18123812	18071124	18071204	18146776	18146872	26,21,14	2,7,4	25,9,9	2,0,0	219	125	0.0112467111844	0.881,0.631,0.666	0.877,1.0,1.0	-0.233
ENSMUSG00000097209	AU022754	chr15	+	85582249	85584487	85581141	85581417	85585938	85586037	17,6,13	0,0,3	5,2,4	12,6,4	2363	125	0.0115342657421	1.0,1.0,0.186	0.022,0.017,0.05	0.699
ENSMUSG00000024163	Mapk8ip3	chr17	-	24917994	24918136	24914458	24914705	24923815	24923907	22,18,22	0,0,1	15,14,16	4,1,2	267	125	0.0115923089471	1.0,1.0,0.912	0.637,0.868,0.789	0.206
ENSMUSG00000087578	Ccdc142os	chr6	-	83107742	83107914	83106866	83107190	83108883	83108987	6,10,13	0,1,0	37,12,10	5,0,5	297	125	0.0116331834794	1.0,0.808,1.0	0.757,1.0,0.457	0.198
ENSMUSG00000031245	Hmgn5	chrX	-	109011421	109011445	109010553	109010607	109013251	109013404	3,7,2	0,1,0	5,6,4	6,2,0	149	125	0.0117879614541	1.0,0.854,1.0	0.411,0.716,1.0	0.242
ENSMUSG00000006362	Cbfa2t3	chr8	-	122647700	122647778	122643291	122643533	122650329	122650476	0,1,0	1,0,1	15,4,10	3,3,2	203	125	0.0118984716217	0.0,1.0,0.0	0.755,0.451,0.755	-0.32
ENSMUSG00000032295	Man2c1	chr9	+	57138853	57138969	57138396	57138520	57139068	57139154	85,87,101	3,5,4	215,60,78	22,17,9	241	125	0.012081461699	0.936,0.9,0.929	0.835,0.647,0.818	0.155
ENSMUSG00000067367	Lyar	chr5	+	38222930	38223054	38220549	38220635	38223133	38223231	17,22,16	27,45,17	17,6,7	87,26,22	249	125	0.0120920578508	0.24,0.197,0.321	0.089,0.104,0.138	0.142
ENSMUSG00000025571	Tnrc6c	chr11	+	117741644	117741818	117739866	117740009	117742926	117743064	109,105,105	56,61,62	154,103,106	41,37,33	299	125	0.0121118985388	0.449,0.418,0.415	0.611,0.538,0.573	-0.147
ENSMUSG00000023868	Pde10a	chr17	+	8930509	8930559	8929091	8929212	8941140	8941281	29,31,23	5,2,2	9,5,1	0,0,0	175	125	0.0127493375534	0.806,0.917,0.891	1.0,1.0,1.0	-0.129
ENSMUSG00000034157	Cipc	chr12	+	86959727	86959828	86952743	86953004	86960271	86960441	15,11,11	0,0,3	21,14,3	8,8,1	226	125	0.0127751136527	1.0,1.0,0.67	0.592,0.492,0.624	0.321
ENSMUSG00000021098	4930447C04Rik	chr12	-	72902412	72902489	72898709	72898795	72903215	72903334	9,12,12	1,5,4	5,3,4	7,5,9	202	125	0.0128570264893	0.848,0.598,0.65	0.307,0.271,0.216	0.434
ENSMUSG00000024055	Cyp4f13	chr17	-	32941055	32941200	32930540	32930662	32946804	32947003	22,29,35	1,0,0	71,30,38	6,5,0	270	125	0.0129699071648	0.911,1.0,1.0	0.846,0.735,1.0	0.11
ENSMUSG00000037032	Apbb1	chr7	-	105568792	105568876	105567577	105567753	105569239	105569271	3,6,6	0,0,0	67,28,15	3,7,0	209	125	0.0129699071648	1.0,1.0,1.0	0.93,0.705,1.0	0.122
ENSMUSG00000027316	Gfra4	chr2	-	131040398	131040475	131039631	131040325	131041015	131041150	26,22,27	0,1,1	38,11,16	7,2,1	202	125	0.0129980045138	1.0,0.932,0.944	0.771,0.773,0.908	0.141
ENSMUSG00000028760	Eif4g3	chr4	+	138087532	138087565	138082892	138082988	138095908	138095929	14,6,6	0,0,0	5,2,10	2,2,2	158	125	0.013088959463	1.0,1.0,1.0	0.664,0.442,0.798	0.365
ENSMUSG00000042581	Thsd7b	chr1	+	129595369	129596180	129430796	129430969	129613109	129613358	27,29,23	0,1,0	316,166,125	10,7,3	936	125	0.0132307516433	1.0,0.795,1.0	0.808,0.76,0.848	0.126
ENSMUSG00000074272	Ceacam1	chr7	-	25465467	25465520	25464848	25464880	25466316	25466437	0,0,0	8,4,2	3,0,5	9,9,3	178	125	0.01328211761	0.0,0.0,0.0	0.19,0.0,0.539	-0.243
ENSMUSG00000007812	Zfp655	chr5	+	145235305	145235391	145233440	145233602	145237049	145237848	8,7,13	10,3,9	64,20,9	11,3,0	211	125	0.01328211761	0.322,0.58,0.461	0.775,0.798,1.0	-0.403
ENSMUSG00000054715	Zscan22	chr7	+	12903600	12904085	12897840	12897877	12906233	12908239	25,29,22	2,0,1	16,14,14	6,2,3	610	125	0.0133001722061	0.719,1.0,0.818	0.353,0.589,0.489	0.369
ENSMUSG00000024426	Atat1	chr17	-	35898256	35898299	35897881	35897915	35898387	35898467	148,198,190	17,25,22	312,118,168	105,33,24	168	125	0.0135700668954	0.866,0.855,0.865	0.689,0.727,0.839	0.11
ENSMUSG00000022779	Top3b	chr16	+	16875071	16875155	16870786	16871055	16877831	16878016	57,41,45	21,47,23	98,24,25	122,53,67	209	125	0.013581174742	0.619,0.343,0.539	0.325,0.213,0.182	0.26
ENSMUSG00000070985	Acnat1	chr4	-	49458719	49458849	49450965	49451134	49473417	49473522	4,5,5	0,0,0	7,8,6	6,0,1	255	125	0.0135912858515	1.0,1.0,1.0	0.364,1.0,0.746	0.297
ENSMUSG00000039531	Zufsp	chr10	-	33935088	33935257	33930155	33930344	33940157	33940279	227,237,247	17,28,28	386,195,172	88,48,23	294	125	0.0139411845219	0.85,0.783,0.79	0.651,0.633,0.761	0.126
ENSMUSG00000039298	Cdk5rap2	chr4	-	70289844	70290029	70276473	70276708	70298819	70298948	6,4,2	2,2,2	8,9,6	1,1,0	310	125	0.0140524483445	0.547,0.446,0.287	0.763,0.784,1.0	-0.422
ENSMUSG00000067916	Zfp991	chr4	+	147140037	147140119	147134571	147134664	147165340	147165386	24,23,30	4,3,10	35,13,18	1,2,0	207	125	0.0140524483445	0.784,0.822,0.644	0.955,0.797,1.0	-0.167
ENSMUSG00000035778	Ggta1	chr2	-	35414218	35414284	35413325	35413427	35423231	35423327	20,25,19	2,2,5	25,4,2	1,0,0	191	125	0.0140526725953	0.867,0.891,0.713	0.942,1.0,1.0	-0.157
ENSMUSG00000041977	Arhgef11	chr3	+	87695397	87695517	87688778	87688850	87697344	87697390	61,42,60	127,91,122	92,53,49	96,59,70	245	125	0.014174448799	0.197,0.191,0.201	0.328,0.314,0.263	-0.105
ENSMUSG00000041708	Mpped1	chr15	+	83791953	83792258	83780022	83780107	83836272	83836498	8,16,1	0,7,0	1,1,0	3,0,4	430	125	0.0142589732078	1.0,0.399,1.0	0.088,1.0,0.0	0.437
ENSMUSG00000023033	Scn8a	chr15	+	100959339	100959431	100957460	100957589	100959694	100961465	13,20,19	1,4,2	31,9,13	0,0,0	217	125	0.0143259678944	0.882,0.742,0.845	1.0,1.0,1.0	-0.177
ENSMUSG00000035762	Tmem161b	chr13	+	84251229	84251333	84222313	84222434	84257760	84257844	109,78,72	50,37,24	225,118,81	48,18,22	229	125	0.0144645736923	0.543,0.535,0.621	0.719,0.782,0.668	-0.157
ENSMUSG00000017686	Rhot1	chr11	+	80255861	80255957	80254659	80254862	80265741	80266767	147,93,162	174,188,177	253,67,64	523,188,157	221	125	0.0146537973494	0.323,0.219,0.341	0.215,0.168,0.187	0.104
ENSMUSG00000039153	Runx2	chr17	-	44610027	44610093	44607530	44608383	44639664	44639826	77,93,60	11,17,28	48,32,31	6,0,1	191	125	0.014766563863	0.821,0.782,0.584	0.84,1.0,0.953	-0.202
ENSMUSG00000004043	Stat5a	chr11	+	100881737	100881789	100881029	100881185	100882061	100882166	13,6,6	0,3,4	12,10,11	0,0,1	177	125	0.0149557817637	1.0,0.585,0.514	1.0,1.0,0.886	-0.262
ENSMUSG00000106918	Mrpl33	chr5	+	31629615	31629720	31616380	31616487	31654467	31654861	8,16,13	0,2,0	25,8,13	6,3,2	230	125	0.0150180162087	1.0,0.813,1.0	0.694,0.592,0.779	0.249
ENSMUSG00000028653	Trit1	chr4	+	123049151	123049264	123048768	123048880	123049476	123049554	302,226,280	12,30,39	464,240,217	120,39,36	238	125	0.0150957177256	0.93,0.798,0.79	0.67,0.764,0.76	0.108
ENSMUSG00000034071	Zfp551	chr7	-	12421807	12421846	12415262	12417218	12422389	12422751	12,10,5	8,0,1	13,8,6	1,0,0	164	125	0.0150957177256	0.533,1.0,0.792	0.908,1.0,1.0	-0.194
ENSMUSG00000031833	Mast3	chr8	-	70796712	70796802	70789996	70790085	70799457	70799489	6,5,2	1,0,0	5,5,6	1,1,4	215	125	0.0152595454204	0.777,1.0,1.0	0.744,0.744,0.466	0.274
ENSMUSG00000028137	Celf3	chr3	+	94489470	94490460	94488138	94488670	94491132	94492182	2,6,1	0,0,0	1234,544,505	17,4,9	1115	125	0.0152595454204	1.0,1.0,1.0	0.891,0.938,0.863	0.103
ENSMUSG00000073437	D330041H03Rik	chr17	-	24413700	24413928	24412466	24412574	24414311	24414407	6,5,9	2,1,6	9,6,8	2,0,0	353	125	0.0154657371081	0.515,0.639,0.347	0.614,1.0,1.0	-0.371
ENSMUSG00000039577	Nphp4	chr4	+	152546945	152547126	152538822	152539010	152551803	152551929	16,14,11	0,0,0	29,19,28	1,2,4	306	125	0.0158651570129	1.0,1.0,1.0	0.922,0.795,0.741	0.181
ENSMUSG00000022779	Top3b	chr16	+	16875068	16875155	16870839	16871055	16877831	16878016	64,37,40	21,47,23	85,20,27	122,53,67	212	125	0.016101115772	0.642,0.317,0.506	0.291,0.182,0.192	0.267
ENSMUSG00000029780	Nt5c3	chr6	-	56897774	56897829	56892789	56892888	56913805	56913894	19,17,13	3,3,1	44,19,6	0,0,0	180	125	0.0166613597774	0.815,0.797,0.9	1.0,1.0,1.0	-0.163
ENSMUSG00000035064	Eef2k	chr7	+	120889688	120889751	120886585	120886787	120895183	120895308	6,4,10	0,0,0	18,7,5	4,1,1	188	125	0.0166613597774	1.0,1.0,1.0	0.75,0.823,0.769	0.219
ENSMUSG00000036853	Mcoln3	chr3	+	146121790	146122020	146117449	146117634	146124744	146124806	156,135,197	3,6,4	300,155,114	26,21,3	355	125	0.016714525062	0.948,0.888,0.945	0.802,0.722,0.93	0.109
ENSMUSG00000039883	Lrrc17	chr5	+	21560399	21561299	21543562	21543719	21570219	21570375	11,10,8	0,0,0	58,13,20	5,0,1	1025	125	0.01674836585	1.0,1.0,1.0	0.586,1.0,0.709	0.235
ENSMUSG00000039844	Rapgef1	chr2	+	29710155	29710308	29707197	29707400	29719592	29719850	4,1,8	1,1,4	77,41,55	1,2,1	278	125	0.0167932753343	0.643,0.31,0.473	0.972,0.902,0.961	-0.47
ENSMUSG00000037355	Uvssa	chr5	+	33402493	33402599	33392055	33392184	33408808	33408980	30,39,29	0,0,0	45,41,54	6,2,1	231	125	0.0170321631549	1.0,1.0,1.0	0.802,0.917,0.967	0.105
ENSMUSG00000021905	Dph3	chr14	-	32084906	32085107	32080568	32083246	32085409	32085609	167,180,192	68,60,90	529,143,147	123,40,32	326	125	0.0172870428141	0.485,0.535,0.45	0.623,0.578,0.638	-0.123
ENSMUSG00000021709	Erbin	chr13	-	103824719	103824926	103823313	103823406	103833497	103835028	418,371,401	131,112,113	906,357,360	169,66,78	332	125	0.017310447932	0.546,0.555,0.572	0.669,0.671,0.635	-0.101
ENSMUSG00000037098	Rab11fip3	chr17	-	26011996	26012131	26008854	26008890	26013773	26013917	134,150,183	44,49,52	235,88,134	160,48,57	260	125	0.0173513164239	0.594,0.595,0.629	0.414,0.468,0.531	0.135
ENSMUSG00000106918	Mrpl33	chr5	+	31616380	31616487	31613971	31614022	31629615	31629720	16,23,24	1,0,0	61,22,23	1,7,2	232	125	0.0176644831343	0.896,1.0,1.0	0.97,0.629,0.861	0.145
ENSMUSG00000069793	Slfn9	chr11	-	82987238	82988308	82984556	82984691	82990941	82991057	102,107,122	2,4,1	193,91,114	0,0,0	1195	125	0.0178735225279	0.842,0.737,0.927	1.0,1.0,1.0	-0.165
ENSMUSG00000038217	Tlcd2	chr11	+	75469471	75469618	75468841	75468924	75470399	75470899	40,32,41	5,1,2	34,25,18	0,0,0	272	125	0.0180567740503	0.786,0.936,0.904	1.0,1.0,1.0	-0.125
ENSMUSG00000020738	Sumo2	chr11	-	115530345	115530417	115523101	115523769	115534551	115534683	20,26,21	5,13,13	163,24,36	20,5,4	197	125	0.0186953275964	0.717,0.559,0.506	0.838,0.753,0.851	-0.22
ENSMUSG00000026648	Dclre1c	chr2	+	3433746	3433806	3425363	3425415	3436988	3437090	10,15,10	0,1,0	14,6,7	5,2,0	185	125	0.0189435587386	1.0,0.91,1.0	0.654,0.67,1.0	0.195
ENSMUSG00000010608	Rbm25	chr12	+	83639127	83639375	83632305	83632417	83642401	83642519	6,12,10	39,27,25	17,8,19	22,7,19	373	125	0.0190170443794	0.049,0.13,0.118	0.206,0.277,0.251	-0.146
ENSMUSG00000021185	9030617O03Rik	chr12	+	100786137	100786246	100779077	100779310	100829598	100829725	0,0,0	5,1,1	5,0,6	31,6,9	234	125	0.019168554887	0.0,0.0,0.0	0.079,0.0,0.263	-0.114
ENSMUSG00000090386	Mir99ahg	chr16	+	77360662	77360718	77329204	77329678	77501502	77501610	17,12,9	0,0,0	26,10,11	1,4,2	181	125	0.0193943600108	1.0,1.0,1.0	0.947,0.633,0.792	0.209
ENSMUSG00000050357	Rltpr	chr8	+	105697560	105697641	105697216	105697438	105697867	105697945	0,1,1	2,7,2	27,7,6	25,12,27	206	125	0.0195767667491	0.0,0.08,0.233	0.396,0.261,0.119	-0.154
ENSMUSG00000028078	Dclk2	chr3	-	86789408	86789490	86787348	86787412	86791994	86792111	1,2,0	10,3,7	29,18,8	46,26,23	207	125	0.0195948403117	0.057,0.287,0.0	0.276,0.295,0.174	-0.134
ENSMUSG00000020528	Prpsap2	chr11	-	61755409	61755462	61752866	61752933	61756194	61756345	142,195,175	97,91,103	568,217,220	184,74,93	178	125	0.0197568938758	0.507,0.601,0.544	0.684,0.673,0.624	-0.11
ENSMUSG00000006344	Ggt5	chr10	+	75609198	75609392	75608750	75608887	75609844	75609951	8,16,34	0,0,0	50,47,41	2,1,5	319	125	0.0200952236478	1.0,1.0,1.0	0.907,0.948,0.763	0.127
ENSMUSG00000004455	Ppp1cc	chr5	+	122171821	122171926	122168918	122169149	122172731	122172955	13,12,10	41,51,43	55,12,25	54,35,15	230	125	0.0200952236478	0.147,0.113,0.112	0.356,0.157,0.475	-0.205
ENSMUSG00000043822	Adamtsl5	chr10	-	80347281	80347337	80345512	80345703	80347556	80347855	0,0,0	2,9,13	3,1,4	13,6,15	181	125	0.0200952236478	0.0,0.0,0.0	0.137,0.103,0.156	-0.132
ENSMUSG00000058444	Map2k5	chr9	-	63235288	63235318	63217338	63217365	63256976	63257048	48,43,44	13,8,6	159,50,43	8,4,3	155	125	0.0205209903648	0.749,0.813,0.855	0.941,0.91,0.92	-0.118
ENSMUSG00000014353	Tmem87b	chr2	+	128839147	128839221	128837301	128837395	128840731	128840803	41,31,25	11,18,20	44,14,12	48,22,39	199	125	0.0205247520908	0.701,0.52,0.44	0.365,0.286,0.162	0.283
ENSMUSG00000022749	Tbc1d23	chr16	-	57198858	57198983	57198723	57198770	57208203	57208327	132,112,160	3,1,6	269,90,81	16,8,9	250	125	0.020539405279	0.957,0.982,0.93	0.894,0.849,0.818	0.103
ENSMUSG00000026975	Dph7	chr2	+	24963455	24963543	24962399	24962625	24965559	24965654	43,48,42	6,5,7	108,40,43	4,1,1	213	125	0.0211177244026	0.808,0.849,0.779	0.941,0.959,0.962	-0.142
ENSMUSG00000040782	Rfwd2	chr1	+	159319747	159319840	159308882	159308964	159324916	159325027	7,6,2	0,0,0	22,1,0	5,1,1	218	125	0.0215643408647	1.0,1.0,1.0	0.716,0.364,0.0	0.64
ENSMUSG00000041477	Dcp1b	chr6	+	119214769	119217979	119206469	119206598	119220002	119220206	280,353,269	0,2,0	552,279,343	6,4,1	3335	125	0.021995522514	1.0,0.869,1.0	0.775,0.723,0.928	0.148
ENSMUSG00000041189	Chrnb1	chr11	-	69795594	69795734	69794149	69794259	69795821	69795943	8,13,10	0,0,0	61,41,57	6,2,1	265	125	0.0221450736763	1.0,1.0,1.0	0.827,0.906,0.964	0.101
ENSMUSG00000024397	Aif1	chr17	-	35172514	35172689	35172284	35172346	35173140	35173275	10,6,9	2,1,2	9,11,9	0,0,0	300	125	0.0225120897384	0.676,0.714,0.652	1.0,1.0,1.0	-0.319
ENSMUSG00000110234	Timm10b	chr7	+	105674150	105674288	105673819	105674044	105674419	105674471	10,1,6	1,0,0	19,1,5	3,1,2	263	125	0.0227163476053	0.826,1.0,1.0	0.751,0.322,0.543	0.403
ENSMUSG00000055150	Zfp78	chr7	+	6370958	6371105	6363331	6363347	6371305	6371396	6,4,2	0,0,0	8,5,5	5,1,0	272	125	0.0227549046504	1.0,1.0,1.0	0.424,0.697,1.0	0.293
ENSMUSG00000087177	E130307A14Rik	chr10	-	39622902	39623091	39621411	39622727	39640275	39640511	19,19,16	0,2,0	41,22,20	10,5,0	314	125	0.0231067182079	1.0,0.791,1.0	0.62,0.637,1.0	0.178
ENSMUSG00000033467	Crlf2	chr5	-	109555506	109555660	109555272	109555357	109556018	109556181	29,34,5	0,1,0	23,9,13	6,0,1	279	125	0.0235195821279	1.0,0.938,1.0	0.632,1.0,0.853	0.151
ENSMUSG00000070420	Zscan25	chr5	+	145286307	145286509	145283351	145283784	145287307	145287399	76,78,76	5,4,7	192,64,62	4,1,0	327	125	0.0235228986356	0.853,0.882,0.806	0.948,0.961,1.0	-0.123
ENSMUSG00000042505	Sdhaf3	chr6	+	6957003	6957137	6956006	6956200	6965020	6965658	4,15,7	0,2,4	40,9,6	0,0,0	259	125	0.0238228217829	1.0,0.784,0.458	1.0,1.0,1.0	-0.253
ENSMUSG00000098682	Otx2os1	chr14	+	48697833	48697930	48670293	48670449	48793131	48793348	0,2,2	1,0,0	35,11,4	53,28,34	222	125	0.0239661152543	0.0,1.0,1.0	0.271,0.181,0.062	0.495
ENSMUSG00000032235	Ice2	chr9	+	69421660	69421790	69416933	69417109	69425656	69425705	61,57,83	21,23,25	240,80,93	23,20,14	255	125	0.0243392444902	0.587,0.548,0.619	0.836,0.662,0.765	-0.17
ENSMUSG00000042700	Sipa1l1	chr12	+	82265956	82266025	82234462	82234528	82340661	82342499	2,8,5	0,4,2	10,15,1	1,0,0	194	125	0.0244724416632	1.0,0.563,0.617	0.866,1.0,1.0	-0.229
ENSMUSG00000032363	Adamts7	chr9	+	90186921	90187067	90186459	90186552	90188268	90188438	12,23,31	4,9,0	151,145,135	6,2,1	271	125	0.024479086935	0.58,0.541,1.0	0.921,0.971,0.984	-0.252
ENSMUSG00000027676	Ccdc39	chr3	-	33841068	33841188	33839077	33839224	33844104	33844310	14,20,17	0,0,0	62,37,39	4,2,3	245	125	0.0250137866171	1.0,1.0,1.0	0.888,0.904,0.869	0.113
ENSMUSG00000041975	Mettl8	chr2	-	70980376	70980426	70973252	70973392	70981854	70982195	14,19,21	7,0,1	57,20,17	0,0,0	175	125	0.0255865341249	0.588,1.0,0.938	1.0,1.0,1.0	-0.158
ENSMUSG00000003198	Zfp959	chr17	+	55896140	55896201	55895820	55895947	55897155	55898928	46,51,47	3,7,3	148,32,34	4,0,0	186	125	0.0259355246894	0.912,0.83,0.913	0.961,1.0,1.0	-0.102
ENSMUSG00000026014	Raph1	chr1	-	60510416	60510491	60503517	60503595	60518979	60519060	16,4,9	1,2,0	19,10,7	6,7,9	200	125	0.0260454108407	0.909,0.556,1.0	0.664,0.472,0.327	0.334
ENSMUSG00000086296	D030055H07Rik	chr9	+	106151284	106151350	106148686	106148745	106152593	106152753	0,3,0	1,0,2	24,6,3	0,0,0	191	125	0.0262623869236	0.0,1.0,0.0	1.0,1.0,1.0	-0.667
ENSMUSG00000028218	Fam92a	chr4	-	12165765	12165771	12164087	12164192	12168222	12168324	11,5,13	0,2,1	4,2,1	2,2,3	131	125	0.0262945908584	1.0,0.705,0.925	0.656,0.488,0.241	0.415
ENSMUSG00000036882	Arhgap33	chr7	-	30534102	30534212	30532934	30533032	30534925	30535009	30,41,42	1,7,4	101,72,61	49,23,12	235	125	0.0265447934208	0.941,0.757,0.848	0.523,0.625,0.73	0.223
ENSMUSG00000036636	Clcn7	chr17	+	25151703	25151754	25151115	25151232	25152347	25152397	22,25,26	4,4,5	32,22,21	0,1,2	176	125	0.0266503935906	0.796,0.816,0.787	1.0,0.94,0.882	-0.141
ENSMUSG00000106918	Mrpl33	chr5	+	31650302	31650484	31616380	31616487	31654467	31654651	22,21,30	0,2,0	65,24,11	6,3,2	307	125	0.0270373707503	1.0,0.81,1.0	0.815,0.765,0.691	0.18
ENSMUSG00000024381	Bin1	chr18	+	32426223	32426352	32424819	32424967	32431670	32431742	111,88,104	77,72,56	261,137,177	132,38,31	254	125	0.027114917147	0.415,0.376,0.478	0.493,0.64,0.738	-0.201
ENSMUSG00000028718	Stil	chr4	+	115009270	115009518	115007135	115007323	115011793	115011880	72,80,69	0,2,2	156,98,57	8,9,4	373	125	0.0271179847499	1.0,0.931,0.92	0.867,0.785,0.827	0.124
ENSMUSG00000039826	Trub2	chr2	-	29783311	29783373	29782119	29782201	29784952	29785027	255,177,190	112,97,84	369,129,104	237,98,94	187	125	0.0275803079261	0.603,0.549,0.602	0.51,0.468,0.425	0.117
ENSMUSG00000020829	Slc46a1	chr11	+	78466350	78467203	78465696	78466005	78468624	78468708	43,71,73	7,16,8	166,67,73	6,2,6	978	125	0.0277143691983	0.44,0.362,0.538	0.78,0.811,0.609	-0.287
ENSMUSG00000033460	Armcx1	chrX	+	134718369	134718818	134717987	134718050	134718919	134719313	152,197,174	38,42,33	274,130,117	98,53,41	574	125	0.0277378511465	0.466,0.505,0.535	0.378,0.348,0.383	0.132
ENSMUSG00000042210	Abhd14a	chr9	-	106445525	106445834	106444089	106444306	106447530	106447563	185,214,221	75,108,92	322,121,171	284,85,91	434	125	0.0278687255562	0.415,0.363,0.409	0.246,0.291,0.351	0.1
ENSMUSG00000026409	Pfkfb2	chr1	-	130697016	130698085	130689182	130691148	130698678	130698743	99,82,130	9,16,14	118,60,36	36,21,10	1194	125	0.0279440020318	0.535,0.349,0.493	0.255,0.23,0.274	0.206
ENSMUSG00000090290	Tarbp1	chr8	-	126470018	126470088	126467033	126467182	126471301	126471399	47,46,43	1,2,3	52,38,40	11,7,4	195	125	0.0283309037124	0.968,0.936,0.902	0.752,0.777,0.865	0.137
ENSMUSG00000056486	Chn1	chr2	-	73679614	73679903	73659679	73659757	73706918	73707032	111,75,104	13,5,8	689,304,282	22,8,10	414	125	0.0283603002718	0.721,0.819,0.797	0.904,0.92,0.895	-0.127
ENSMUSG00000062991	Nrg1	chr8	-	31838260	31838328	31826252	31826355	31849309	31849439	1,1,2	0,0,0	32,12,13	1,4,2	193	125	0.0285362164775	1.0,1.0,1.0	0.954,0.66,0.808	0.193
ENSMUSG00000044566	Cage1	chr13	-	38032364	38032624	38028102	38028190	38036818	38036937	4,11,15	0,2,4	13,7,6	1,1,0	385	125	0.029392031819	1.0,0.641,0.549	0.808,0.694,1.0	-0.104
ENSMUSG00000024163	Mapk8ip3	chr17	-	24917994	24918139	24914458	24914705	24923815	24923907	27,34,52	0,0,1	25,26,21	4,1,2	270	125	0.029392031819	1.0,1.0,0.96	0.743,0.923,0.829	0.155
ENSMUSG00000037259	Dzank1	chr2	-	144491771	144491897	144490112	144490277	144501426	144501519	1,2,2	0,1,0	16,14,3	3,4,1	251	125	0.0295191610066	1.0,0.499,1.0	0.726,0.635,0.599	0.18
ENSMUSG00000019864	Rtn4ip1	chr10	+	43921386	43921435	43910792	43910917	43932362	43932546	42,29,47	0,1,0	27,25,24	5,1,2	174	125	0.0295407430049	1.0,0.954,1.0	0.795,0.947,0.896	0.105
ENSMUSG00000026131	Dst	chr1	+	34296741	34296759	34295461	34295536	34299720	34299838	26,40,48	14,25,44	18,14,14	38,17,27	143	125	0.0298518038446	0.619,0.583,0.488	0.293,0.419,0.312	0.222
ENSMUSG00000002279	Lmf1	chr17	+	25588675	25588686	25585542	25585852	25612295	25612444	39,34,29	2,5,3	53,22,31	16,8,9	136	125	0.029996390207	0.947,0.862,0.899	0.753,0.717,0.76	0.159
ENSMUSG00000022353	Mtss1	chr15	-	58947325	58947520	58945845	58946019	58951469	58951680	132,167,141	46,70,56	259,146,171	179,105,86	320	125	0.0301838459738	0.529,0.482,0.496	0.361,0.352,0.437	0.119
ENSMUSG00000035769	Xylb	chr9	+	119361113	119361183	119359231	119359314	119364496	119364577	5,13,11	0,0,1	79,19,39	4,5,4	195	125	0.0304528301879	1.0,1.0,0.876	0.927,0.709,0.862	0.126
ENSMUSG00000037697	Ddhd1	chr14	-	45599101	45599185	45594721	45595664	45601564	45601756	103,145,140	15,24,28	247,97,130	66,41,42	209	125	0.0304945192439	0.804,0.783,0.749	0.691,0.586,0.649	0.137
ENSMUSG00000059742	Kcnh7	chr2	-	62845753	62845774	62837065	62837280	62850349	62850778	0,0,0	15,11,11	4,2,0	4,2,3	146	125	0.0304945192439	0.0,0.0,0.0	0.461,0.461,0.0	-0.307
ENSMUSG00000102976	Zc3h11a	chr1	-	133655344	133655398	133654319	133654438	133661255	133661360	32,48,30	0,2,2	41,24,29	11,3,2	179	125	0.0309654988226	1.0,0.944,0.913	0.722,0.848,0.91	0.126
ENSMUSG00000021990	Spata13	chr14	+	60706713	60707079	60690853	60692548	60709424	60709569	24,19,26	0,2,0	85,61,35	8,5,3	491	125	0.0313277310424	1.0,0.707,1.0	0.73,0.756,0.748	0.158
ENSMUSG00000062785	Kcnc3	chr7	+	44598805	44598933	44598383	44598575	44600673	44601080	8,10,5	3,5,1	6,5,7	1,0,1	253	125	0.0314140037696	0.569,0.497,0.712	0.748,1.0,0.776	-0.249
ENSMUSG00000029815	Malsu1	chr6	+	49075085	49075264	49073794	49074103	49082844	49082926	387,591,393	15,62,13	1243,406,397	133,32,73	304	125	0.0319174537736	0.914,0.797,0.926	0.794,0.839,0.691	0.104
ENSMUSG00000045349	Sh2d5	chr4	+	138254697	138254772	138254272	138254353	138255551	138255698	4,4,3	0,0,0	19,17,22	2,2,3	200	125	0.0320642291552	1.0,1.0,1.0	0.856,0.842,0.821	0.16
ENSMUSG00000034684	Sema3f	chr9	-	107691355	107691448	107689685	107689779	107692167	107692287	374,527,287	290,335,361	648,291,411	370,157,171	218	125	0.0323224347419	0.425,0.474,0.313	0.501,0.515,0.58	-0.128
ENSMUSG00000001418	Glmp	chr3	+	88325930	88326015	88325071	88325201	88326114	88326312	4,5,3	1,0,1	8,5,5	8,1,3	210	125	0.032373487721	0.704,1.0,0.641	0.373,0.749,0.498	0.242
ENSMUSG00000044937	Ttc41	chr10	+	86707235	86707344	86705810	86706017	86712764	86713739	0,1,0	9,3,9	6,1,1	12,1,5	234	125	0.0323804731008	0.0,0.151,0.0	0.211,0.348,0.097	-0.168
ENSMUSG00000026458	Ppfia4	chr1	-	134299025	134299136	134296782	134298828	134299290	134299468	3,0,8	34,32,29	5,7,9	17,17,9	236	125	0.0328778343845	0.045,0.0,0.127	0.135,0.179,0.346	-0.163
ENSMUSG00000029267	Mtf2	chr5	+	108069161	108069363	108065715	108065965	108080824	108081023	182,145,133	114,115,74	317,106,89	275,113,115	327	125	0.0337912872513	0.379,0.325,0.407	0.306,0.264,0.228	0.104
ENSMUSG00000013236	Ptprs	chr17	-	56428851	56429157	56424879	56424977	56434452	56434597	77,394,53	8,57,11	328,56,249	101,17,67	431	125	0.0340491170851	0.736,0.667,0.583	0.485,0.489,0.519	0.164
ENSMUSG00000029053	Prkcz	chr4	-	155269032	155269152	155262701	155262817	155271198	155271286	11,16,23	0,0,0	47,20,20	4,2,1	245	125	0.034176144567	1.0,1.0,1.0	0.857,0.836,0.911	0.132
ENSMUSG00000057335	Cep170	chr1	-	176761350	176761500	176758396	176758517	176769232	176769870	103,84,93	26,14,19	262,151,119	20,22,9	275	125	0.0343540445095	0.643,0.732,0.69	0.856,0.757,0.857	-0.135
ENSMUSG00000033871	Ppargc1b	chr18	-	61312153	61312270	61310406	61311508	61315736	61315949	28,48,33	3,3,2	12,12,6	0,0,0	242	125	0.0344294610292	0.828,0.892,0.895	1.0,1.0,1.0	-0.128
ENSMUSG00000039844	Rapgef1	chr2	+	29710152	29710308	29707197	29707400	29719592	29719850	6,5,4	1,1,4	55,67,50	1,2,1	281	125	0.0344294610292	0.727,0.69,0.308	0.961,0.937,0.957	-0.377
ENSMUSG00000024150	Mcfd2	chr17	-	87264140	87264365	87257927	87258089	87265834	87265863	64,55,53	41,50,59	56,21,32	127,37,34	350	125	0.0345596762261	0.358,0.282,0.243	0.136,0.169,0.252	0.109
ENSMUSG00000030695	Aldoa	chr7	-	126797973	126798126	126797643	126797776	126800001	126800036	75,98,96	2,6,4	112,67,79	16,9,8	278	125	0.0345925200997	0.944,0.88,0.915	0.759,0.77,0.816	0.131
ENSMUSG00000033460	Armcx1	chrX	+	134718369	134718461	134717988	134718050	134718725	134718818	104,118,132	21,24,15	174,76,95	16,7,2	217	125	0.0350525334486	0.74,0.739,0.835	0.862,0.862,0.965	-0.125
ENSMUSG00000030822	Prr14	chr7	+	127471704	127471977	127471028	127471119	127472097	127472266	151,161,180	6,3,5	265,124,120	19,6,15	398	125	0.0355153402946	0.888,0.944,0.919	0.814,0.867,0.715	0.118
ENSMUSG00000030752	Kdm8	chr7	+	125452227	125452728	125444675	125444792	125455090	125455257	54,70,86	12,2,3	161,80,53	2,0,2	626	125	0.0356003577625	0.473,0.875,0.851	0.941,1.0,0.841	-0.194
ENSMUSG00000078502	Gm13212	chr4	+	145620557	145620684	145617070	145617175	145622151	145625345	50,18,17	5,1,1	18,8,11	0,0,0	252	125	0.0360524689773	0.832,0.899,0.894	1.0,1.0,1.0	-0.125
ENSMUSG00000049848	Ceacam19	chr7	-	19882801	19882946	19881813	19881899	19886283	19886652	0,1,4	2,2,2	12,5,2	0,0,3	270	125	0.0360715499573	0.0,0.188,0.481	1.0,1.0,0.236	-0.522
ENSMUSG00000063849	Ppcdc	chr9	-	57421125	57421221	57415085	57415254	57434902	57435085	75,85,88	4,5,4	120,56,72	16,11,9	221	125	0.0361611812211	0.914,0.906,0.926	0.809,0.742,0.819	0.125
ENSMUSG00000024206	Rfx2	chr17	-	56808233	56808325	56805357	56805447	56830882	56831008	31,36,22	2,3,3	49,22,26	15,4,13	217	125	0.0363156565188	0.899,0.874,0.809	0.653,0.76,0.535	0.211
ENSMUSG00000022543	4930451G09Rik	chr16	+	4974037	4974179	4968935	4969185	4976142	4976289	26,17,20	0,0,0	73,33,33	2,5,1	267	125	0.0365606744497	1.0,1.0,1.0	0.945,0.755,0.939	0.12
ENSMUSG00000003575	Crtc1	chr8	-	70408894	70409011	70406077	70406215	70439432	70439579	112,117,128	20,12,11	198,144,152	15,6,3	242	125	0.0365818663604	0.743,0.834,0.857	0.872,0.925,0.963	-0.109
ENSMUSG00000056268	Dennd1b	chr1	+	139090453	139090555	139081172	139081273	139101967	139102093	12,12,7	2,4,0	21,12,7	0,0,0	227	125	0.036786124781	0.768,0.623,1.0	1.0,1.0,1.0	-0.203
ENSMUSG00000057229	Atp5sl	chr7	+	25621423	25621512	25620895	25621092	25621972	25622003	13,9,13	13,9,2	20,13,15	1,1,3	214	125	0.0368056406345	0.369,0.369,0.792	0.921,0.884,0.745	-0.34
ENSMUSG00000005360	Slc1a3	chr15	-	8687710	8687812	8680520	8681176	8688287	8688425	17,23,15	12,7,4	12,14,4	3,0,0	227	125	0.0371077995462	0.438,0.644,0.674	0.688,1.0,1.0	-0.311
ENSMUSG00000034940	Synrg	chr11	+	83985248	83985551	83982195	83982307	83986813	83987047	107,104,107	8,4,6	90,80,62	15,11,9	428	125	0.0371228013419	0.796,0.884,0.839	0.637,0.68,0.668	0.178
ENSMUSG00000059482	2610301B20Rik	chr4	+	10882406	10882472	10881800	10881868	10891621	10891778	19,22,31	0,0,2	111,28,26	8,4,3	191	125	0.0378329836455	1.0,1.0,0.91	0.901,0.821,0.85	0.113
ENSMUSG00000024150	Mcfd2	chr17	-	87264140	87264365	87258782	87258881	87265834	87265863	51,32,41	0,2,0	30,13,22	4,2,1	350	125	0.0379843834426	1.0,0.851,1.0	0.728,0.699,0.887	0.179
ENSMUSG00000033467	Crlf2	chr5	-	109555506	109555627	109555272	109555357	109556018	109556181	31,41,4	0,1,0	30,10,17	6,0,1	246	125	0.0384021445526	1.0,0.954,1.0	0.718,1.0,0.896	0.113
ENSMUSG00000054708	Ankrd24	chr10	+	81635687	81635752	81629548	81629748	81636368	81636426	5,12,5	1,0,1	23,14,29	12,2,4	190	125	0.0395024761461	0.767,1.0,0.767	0.558,0.822,0.827	0.109
ENSMUSG00000021998	Lcp1	chr14	+	75176814	75176933	75136331	75136642	75198076	75198163	3,1,0	0,0,1	5,3,6	14,2,4	244	125	0.0396618648856	1.0,1.0,0.0	0.155,0.435,0.435	0.325
ENSMUSG00000027257	Pacsin3	chr2	+	91259867	91259927	91256837	91256926	91260170	91260261	50,58,53	16,15,26	169,69,54	24,7,12	185	125	0.0406513481524	0.679,0.723,0.579	0.826,0.869,0.753	-0.156
ENSMUSG00000020333	Acsl6	chr11	+	54337070	54337148	54335051	54335125	54338411	54338546	5,8,5	0,0,0	34,20,13	2,2,3	203	125	0.0406608629263	1.0,1.0,1.0	0.913,0.86,0.727	0.167
ENSMUSG00000061589	Dot1l	chr10	+	80792142	80792773	80791743	80791839	80793506	80794391	7,13,23	4,1,0	37,6,12	0,0,0	756	125	0.0408690596687	0.224,0.682,1.0	1.0,1.0,1.0	-0.365
ENSMUSG00000058881	Zfp516	chr18	+	82993069	82993189	82955523	82957449	83001272	83005314	4,1,2	4,3,5	8,5,4	2,2,0	245	125	0.041252343424	0.338,0.145,0.169	0.671,0.561,1.0	-0.527
ENSMUSG00000063077	Kif1b	chr4	-	149261159	149261201	149257869	149258081	149262135	149262278	2,2,0	7,5,1	25,18,14	16,12,14	167	125	0.041517417538	0.176,0.23,0.0	0.539,0.529,0.428	-0.363
ENSMUSG00000051323	Pcdh19	chrX	-	133682091	133682232	133681080	133681408	133685117	133688987	0,3,0	2,4,5	55,19,27	58,29,41	266	125	0.0416955039185	0.0,0.261,0.0	0.308,0.235,0.236	-0.173
ENSMUSG00000073437	D330041H03Rik	chr17	-	24413504	24413928	24412466	24412574	24414311	24414429	6,10,12	2,1,6	11,5,7	2,0,0	549	125	0.0417403088832	0.406,0.695,0.313	0.556,1.0,1.0	-0.381
ENSMUSG00000049225	Pdp1	chr4	-	11965613	11965648	11959806	11962233	11966301	11966427	11,8,6	25,37,15	39,12,17	41,20,13	160	125	0.0418054942309	0.256,0.145,0.238	0.426,0.319,0.505	-0.204
ENSMUSG00000020598	Nrcam	chr12	+	44545378	44545435	44544724	44544895	44547231	44547343	12,14,12	2,1,3	25,17,24	16,13,10	182	125	0.0432204017048	0.805,0.906,0.733	0.518,0.473,0.622	0.277
ENSMUSG00000026811	St6galnac6	chr2	+	32608041	32608225	32607010	32607111	32609225	32609316	6,9,8	1,1,0	9,6,2	5,0,3	309	125	0.043225349784	0.708,0.785,1.0	0.421,1.0,0.212	0.287
ENSMUSG00000028689	Ccdc163	chr4	+	116714087	116714149	116710100	116710284	116714839	116715103	32,48,31	9,5,8	106,48,43	6,5,0	187	125	0.043250575488	0.704,0.865,0.721	0.922,0.865,1.0	-0.166
ENSMUSG00000032577	Mapkapk3	chr9	-	107262422	107263764	107261877	107261957	107289119	107289396	142,112,145	2,0,0	115,64,74	0,3,3	1467	125	0.0433764433556	0.858,1.0,1.0	1.0,0.645,0.678	0.178
ENSMUSG00000043015	Nemp2	chr1	+	52643121	52643236	52642318	52642412	52645260	52645486	31,27,30	7,1,1	86,23,36	32,5,13	240	125	0.043498754709	0.698,0.934,0.94	0.583,0.706,0.591	0.231
ENSMUSG00000024795	Kif20b	chr19	+	34972396	34972498	34969919	34970117	34972858	34973009	202,194,167	58,85,81	363,127,142	287,77,78	227	125	0.0435311944288	0.657,0.557,0.532	0.411,0.476,0.501	0.119
ENSMUSG00000018395	Kif3a	chr11	+	53590716	53590725	53586834	53586930	53593394	53593530	0,0,1	8,14,12	2,1,1	3,2,2	134	125	0.0437098657719	0.0,0.0,0.072	0.383,0.318,0.318	-0.316
ENSMUSG00000069094	Pde7a	chr3	-	19241341	19241518	19241145	19241209	19256777	19256861	12,5,13	3,2,2	6,8,0	11,5,3	302	125	0.0449277610385	0.623,0.509,0.729	0.184,0.398,0.0	0.426
ENSMUSG00000037032	Apbb1	chr7	-	105568618	105568658	105567577	105567753	105568792	105568876	6,3,5	3,9,11	14,0,2	100,37,22	165	125	0.045517877464	0.602,0.202,0.256	0.096,0.0,0.064	0.3
ENSMUSG00000052446	Zfp961	chr8	+	71966099	71966160	71965793	71965916	71967898	71970333	45,58,43	1,6,11	83,39,50	3,2,0	186	125	0.0457702744033	0.968,0.867,0.724	0.949,0.929,1.0	-0.106
ENSMUSG00000049606	Zfp644	chr5	-	106695642	106695699	106690670	106690877	106696531	106696826	7,5,15	5,3,2	28,22,16	0,3,1	182	125	0.0464115880957	0.49,0.534,0.837	1.0,0.834,0.917	-0.297
ENSMUSG00000030592	Ryr1	chr7	-	29004782	29004847	29004424	29004525	29005494	29005651	55,43,59	1,0,3	65,33,46	6,6,3	190	125	0.0464191213568	0.973,1.0,0.928	0.877,0.783,0.91	0.11
ENSMUSG00000056228	Cars2	chr8	-	11547029	11547087	11542901	11542977	11547726	11547844	7,4,13	3,3,5	4,4,4	9,7,9	183	125	0.0475352456338	0.614,0.477,0.64	0.233,0.281,0.233	0.328
ENSMUSG00000054400	Cklf	chr8	+	104261473	104261569	104257284	104257443	104263270	104263447	44,56,62	6,12,13	268,90,85	19,3,10	221	125	0.0479846193978	0.806,0.725,0.73	0.889,0.944,0.828	-0.133
ENSMUSG00000054051	Ercc6	chr14	+	32516946	32517378	32513520	32513599	32526148	32526878	10,19,22	0,1,2	16,6,5	1,4,5	557	125	0.0482516507784	1.0,0.81,0.712	0.782,0.252,0.183	0.435
ENSMUSG00000020828	Pld2	chr11	+	70544127	70544277	70542942	70543095	70551179	70551263	18,16,24	1,0,2	112,49,68	20,6,8	275	125	0.0482516507784	0.891,1.0,0.845	0.718,0.788,0.794	0.145
ENSMUSG00000039375	Wdr17	chr8	-	54703833	54703939	54696268	54696397	54724287	54724388	0,0,3	1,2,3	7,10,10	9,2,2	231	125	0.0482766931859	0.0,0.0,0.351	0.296,0.73,0.73	-0.468
ENSMUSG00000043065	Spice1	chr16	+	44355439	44355535	44347120	44347506	44357759	44357903	82,61,113	9,13,11	78,41,84	38,15,16	221	125	0.0485906262528	0.837,0.726,0.853	0.537,0.607,0.748	0.175
ENSMUSG00000044937	Ttc41	chr10	+	86712764	86713739	86705810	86706017	86729781	86729942	9,4,9	0,0,0	15,3,7	2,0,2	1100	125	0.0490586328505	1.0,1.0,1.0	0.46,1.0,0.285	0.418
ENSMUSG00000041115	Iqsec2	chrX	+	152222282	152222332	152221646	152221820	152222921	152225236	2,2,0	16,17,21	9,3,6	19,32,11	175	125	0.0492439097467	0.082,0.078,0.0	0.253,0.063,0.28	-0.145
ENSMUSG00000036523	Greb1	chr12	-	16757140	16757239	16739888	16740254	16800646	16800684	9,22,34	8,0,2	11,2,16	1,0,0	224	125	0.0494780249606	0.386,1.0,0.905	0.86,1.0,1.0	-0.19
