# Supplementary material for: An Alternative Splicing Program for Mouse Craniofacial Development
Source: Front Physiol. 2020 Sep 4;11:1099. doi: 10.3389/fphys.2020.01099 (PMC7498679; doi:10.3389/fphys.2020.01099)
Supplement: Supplementary file 12 [file Data_Sheet_1.zip › Filtered rMATS results/SE/MNP_Mes_E10.5_vs_E11.5_SE_filtered_output.txt]

GeneID	geneSymbol	chr	strand	exonStart_0base	exonEnd	upstreamES	upstreamEE	downstreamES	downstreamEE	IC_SAMPLE_1	SC_SAMPLE_1	IC_SAMPLE_2	SC_SAMPLE_2	IncFormLen	SkipFormLen	FDR	IncLevel1	IncLevel2	DeltaPSI
ENSMUSG00000028284	Map3k7	chr4	+	31994873	31994954	31992386	31992516	32002088	32002153	239,313,211	213,262,263	136,120,178	400,356,408	206	125	0.0	0.405,0.42,0.327	0.171,0.17,0.209	0.201
ENSMUSG00000028284	Map3k7	chr4	+	31994873	31995010	31992472	31992516	32002088	32002153	155,190,126	213,262,263	60,56,72	400,356,408	262	125	0.0	0.258,0.257,0.186	0.067,0.07,0.078	0.162
ENSMUSG00000017421	Zfp207	chr11	+	80393083	80393176	80391834	80391992	80394285	80394531	973,882,1063	3675,2924,3726	1158,880,1046	1720,1763,1706	218	125	0.0	0.132,0.147,0.141	0.279,0.223,0.26	-0.114
ENSMUSG00000046711	Hmga1	chr17	+	27556951	27557066	27556657	27556711	27559532	27559703	340,460,326	1929,2919,2432	322,283,402	756,724,847	240	125	0.0	0.084,0.076,0.065	0.182,0.169,0.198	-0.108
ENSMUSG00000024212	Mllt1	chr17	-	56902562	56902688	56899768	56900296	56905711	56905855	2008,1568,1832	41,52,83	1369,1371,1365	142,152,133	251	125	0.0	0.961,0.938,0.917	0.828,0.818,0.836	0.111
ENSMUSG00000021111	Papola	chr12	+	105833099	105833162	105829056	105829277	105834709	105834784	1412,1404,1574	407,423,400	848,908,921	650,541,570	188	125	0.0	0.698,0.688,0.723	0.465,0.527,0.518	0.2
ENSMUSG00000066306	Numa1	chr7	+	102002294	102002336	102001414	102001659	102007485	102007780	281,244,230	458,481,451	729,540,568	384,277,350	167	125	0.0	0.315,0.275,0.276	0.587,0.593,0.548	-0.287
ENSMUSG00000025812	Pard3	chr8	+	127410728	127410773	127409555	127409707	127415569	127415797	100,112,100	73,71,66	45,47,37	148,111,94	170	125	0.0	0.502,0.537,0.527	0.183,0.237,0.224	0.307
ENSMUSG00000073563	Csnk1g3	chr18	+	53948644	53948668	53948047	53948154	53953244	53955684	477,535,564	570,526,680	538,416,461	221,226,203	149	125	0.0	0.412,0.46,0.41	0.671,0.607,0.656	-0.217
ENSMUSG00000021144	Mta1	chr12	+	113133540	113133576	113133184	113133337	113135796	113135828	541,503,430	830,729,804	881,823,852	546,474,582	161	125	0.0	0.336,0.349,0.293	0.556,0.574,0.532	-0.228
ENSMUSG00000023994	Nfya	chr17	-	48398981	48399068	48395649	48395796	48400437	48400580	313,295,316	162,179,179	420,398,362	55,53,73	212	125	0.0	0.533,0.493,0.51	0.818,0.816,0.745	-0.281
ENSMUSG00000023994	Nfya	chr17	-	48398984	48399065	48395649	48395796	48400437	48400580	149,149,136	162,179,179	190,193,195	55,53,73	206	125	0.0	0.358,0.336,0.316	0.677,0.688,0.618	-0.324
ENSMUSG00000023994	Nfya	chr17	-	48398981	48399065	48395649	48395796	48400437	48400580	267,250,243	162,179,179	401,322,341	55,53,73	209	125	0.0	0.496,0.455,0.448	0.813,0.784,0.736	-0.311
ENSMUSG00000022246	Rai14	chr15	-	10589258	10589345	10587837	10587924	10591586	10591615	659,756,788	216,170,273	374,354,394	522,365,363	212	125	0.0	0.643,0.724,0.63	0.297,0.364,0.39	0.315
ENSMUSG00000013787	Ehmt2	chr17	+	34905609	34905711	34905341	34905456	34905909	34906058	1341,1386,1307	432,465,517	1773,1542,1549	227,211,309	227	125	0.0	0.631,0.621,0.582	0.811,0.801,0.734	-0.171
ENSMUSG00000085399	Foxd2os	chr4	+	114920439	114920555	114916188	114916310	114921768	114921967	154,153,233	30,24,27	119,90,93	73,79,84	241	125	0.0	0.727,0.768,0.817	0.458,0.371,0.365	0.373
ENSMUSG00000037570	Mcrs1	chr15	-	99250462	99250582	99249875	99250014	99251861	99251961	573,843,715	89,112,102	1101,819,1122	38,31,46	245	125	0.0	0.767,0.793,0.781	0.937,0.931,0.926	-0.151
ENSMUSG00000025026	Add3	chr19	+	53244309	53244405	53242503	53242627	53244997	53247399	360,420,335	81,100,90	365,319,338	255,190,206	221	125	2.83054003518e-13	0.715,0.704,0.678	0.447,0.487,0.481	0.227
ENSMUSG00000031586	Rbpms	chr8	-	33789391	33789495	33782646	33784186	33795081	33795150	18,17,22	222,226,258	58,29,54	136,120,123	229	125	2.83054003518e-13	0.042,0.039,0.044	0.189,0.117,0.193	-0.125
ENSMUSG00000022884	Eif4a2	chr16	+	23112350	23112457	23111816	23111896	23113166	23113930	861,1129,1146	657,738,795	578,571,674	1018,817,866	232	125	7.7532183572e-13	0.414,0.452,0.437	0.234,0.274,0.295	0.167
ENSMUSG00000005312	Ubqln1	chr13	-	58180821	58180905	58179552	58179668	58183181	58183324	1194,1040,1134	545,475,421	605,530,570	583,531,451	209	125	1.23836126538e-12	0.567,0.567,0.617	0.383,0.374,0.43	0.188
ENSMUSG00000027333	Smox	chr2	+	131520411	131520646	131520094	131520268	131522058	131522219	136,154,113	76,99,91	293,265,307	66,65,48	360	125	3.19222015077e-11	0.383,0.351,0.301	0.607,0.586,0.69	-0.283
ENSMUSG00000029207	Apbb2	chr5	-	66392272	66392335	66391771	66391857	66400075	66400281	26,27,26	68,40,58	66,58,60	29,26,23	188	125	4.40685802026e-11	0.203,0.31,0.23	0.602,0.597,0.634	-0.363
ENSMUSG00000004562	Arhgef40	chr14	+	51986931	51987222	51984718	51984991	51987402	51987467	22,25,27	36,34,35	17,13,17	120,122,140	416	125	4.40685802026e-11	0.155,0.181,0.188	0.041,0.031,0.035	0.139
ENSMUSG00000107283	Mpv17	chr5	-	31145239	31145278	31144699	31144752	31145494	31145590	59,31,40	12,11,6	39,26,23	48,53,43	164	125	1.57123277352e-10	0.789,0.682,0.836	0.382,0.272,0.29	0.454
ENSMUSG00000033335	Dnm2	chr9	+	21490657	21490669	21489742	21489794	21494503	21494617	158,171,158	110,163,150	90,85,88	209,197,197	137	125	2.00374842166e-10	0.567,0.489,0.49	0.282,0.282,0.29	0.231
ENSMUSG00000011257	Pabpc4	chr4	+	123295749	123295836	123295201	123295321	123295929	123296057	1482,1282,1258	332,261,269	1424,1248,1354	114,138,149	212	125	2.20675977491e-10	0.725,0.743,0.734	0.88,0.842,0.843	-0.121
ENSMUSG00000030672	Mylpf	chr7	+	127211748	127211763	127209283	127209398	127212860	127212953	0,2,0	12,8,30	33,25,10	11,10,13	140	125	5.49021838094e-10	0.0,0.182,0.0	0.728,0.691,0.407	-0.548
ENSMUSG00000021224	Numb	chr12	-	83797196	83797343	83795438	83796154	83799507	83799657	121,100,152	80,43,56	48,62,55	105,109,76	272	125	9.09102858352e-10	0.41,0.517,0.555	0.174,0.207,0.25	0.284
ENSMUSG00000067786	Nnat	chr2	+	157561212	157561288	157560106	157560260	157561541	157562238	4311,3171,4246	745,535,649	6401,5626,6876	2035,1773,1936	201	125	1.84573854613e-09	0.783,0.787,0.803	0.662,0.664,0.688	0.12
ENSMUSG00000101678	Gm29609	chr5	-	31145245	31145278	31144738	31144752	31145494	31145565	187,149,194	12,11,6	234,198,201	48,53,43	158	125	2.75543637289e-09	0.925,0.915,0.962	0.794,0.747,0.787	0.158
ENSMUSG00000034681	Rnps1	chr17	+	24415040	24415162	24414674	24414734	24418037	24418218	969,1271,1097	742,1044,1058	951,744,907	419,333,397	247	125	2.80719552866e-09	0.398,0.381,0.344	0.535,0.531,0.536	-0.16
ENSMUSG00000020917	Acly	chr11	-	100503159	100503189	100498620	100498762	100504202	100504293	788,951,829	829,802,742	419,414,447	837,691,757	155	125	2.83138919718e-09	0.434,0.489,0.474	0.288,0.326,0.323	0.153
ENSMUSG00000004562	Arhgef40	chr14	+	51987115	51987222	51984970	51984991	51987402	51987600	15,27,19	36,34,35	15,12,11	120,122,140	232	125	4.7611027898e-09	0.183,0.3,0.226	0.063,0.05,0.041	0.185
ENSMUSG00000013236	Ptprs	chr17	-	56425326	56425926	56424879	56424977	56426386	56426504	271,284,269	7,15,11	710,516,586	0,2,4	725	125	5.09840820724e-09	0.87,0.765,0.808	1.0,0.978,0.962	-0.166
ENSMUSG00000031665	Sall1	chr8	-	89029943	89033398	89027234	89028818	89042351	89042444	31,43,63	4,6,1	44,25,44	0,0,0	3580	125	6.8525298522e-09	0.213,0.2,0.687	1.0,1.0,1.0	-0.633
ENSMUSG00000052374	Actn2	chr13	-	12304313	12304392	12300934	12301016	12306273	12306361	0,1,0	5,3,1	61,39,5	4,2,2	204	125	7.19524507608e-09	0.0,0.17,0.0	0.903,0.923,0.605	-0.754
ENSMUSG00000013236	Ptprs	chr17	-	56426386	56426504	56424879	56424977	56434452	56434597	7,15,11	5,9,5	1,2,4	30,19,20	243	125	1.29781069337e-08	0.419,0.462,0.531	0.017,0.051,0.093	0.417
ENSMUSG00000000167	Pih1d2	chr9	+	50619754	50619838	50618445	50618649	50620944	50621190	2,13,4	0,0,0	2,3,3	6,1,6	209	125	1.69075648906e-08	1.0,1.0,1.0	0.166,0.642,0.23	0.654
ENSMUSG00000027455	Nsfl1c	chr2	+	151502454	151502460	151500714	151500789	151503013	151503179	8,27,21	187,307,237	36,25,34	111,89,141	131	125	2.49706213826e-08	0.039,0.077,0.078	0.236,0.211,0.187	-0.147
ENSMUSG00000042323	Pbrm1	chr14	+	31110414	31110579	31107108	31107310	31117012	31117083	364,331,299	118,121,98	238,218,239	193,177,147	290	125	2.75140507861e-08	0.571,0.541,0.568	0.347,0.347,0.412	0.191
ENSMUSG00000024392	Bag6	chr17	+	35142497	35142605	35142306	35142384	35142726	35142839	1217,1352,1188	151,204,165	1540,1350,1547	405,369,408	233	125	2.95246240213e-08	0.812,0.78,0.794	0.671,0.662,0.67	0.128
ENSMUSG00000032423	Syncrip	chr9	-	88480605	88480765	88479793	88479912	88482055	88482196	120,390,170	78,160,147	81,95,63	191,136,169	285	125	3.05672848937e-08	0.403,0.517,0.337	0.157,0.235,0.141	0.241
ENSMUSG00000038777	Sema6c	chr3	+	95171790	95171886	95171557	95171602	95172254	95173653	88,89,119	41,33,39	150,111,133	159,123,136	221	125	3.05672848937e-08	0.548,0.604,0.633	0.348,0.338,0.356	0.248
ENSMUSG00000033737	Fndc3c1	chrX	-	106473830	106473913	106473067	106473181	106484944	106485072	1141,1461,1503	172,245,263	608,513,547	44,36,41	208	125	6.72472401741e-08	0.799,0.782,0.774	0.893,0.895,0.889	-0.107
ENSMUSG00000017760	Ctsa	chr2	+	164833772	164833850	164832908	164833196	164834029	164834062	258,177,196	19,12,17	148,127,123	40,29,37	203	125	9.61169554289e-08	0.893,0.901,0.877	0.695,0.729,0.672	0.192
ENSMUSG00000044134	Fam109a	chr5	+	121850469	121850546	121849004	121849124	121851167	121851279	709,557,666	55,42,66	577,525,596	124,88,115	202	125	1.09751203644e-07	0.889,0.891,0.862	0.742,0.787,0.762	0.117
ENSMUSG00000019854	Reps1	chr10	+	18107667	18107748	18104153	18104275	18114398	18114486	761,620,590	85,100,87	479,391,455	144,117,132	206	125	1.09751203644e-07	0.845,0.79,0.804	0.669,0.67,0.677	0.141
ENSMUSG00000038665	Dgki	chr6	-	36994858	36994921	36975146	36975247	37000041	37000241	10,1,2	1,0,0	2,4,1	9,7,11	188	125	1.55908405003e-07	0.869,1.0,1.0	0.129,0.275,0.057	0.803
ENSMUSG00000021816	Ppp3cb	chr14	-	20503246	20503276	20499867	20501662	20508623	20508721	404,355,372	197,175,198	283,199,245	310,205,220	155	125	2.15134744255e-07	0.623,0.621,0.602	0.424,0.439,0.473	0.17
ENSMUSG00000020954	Strn3	chr12	-	51643103	51643214	51629373	51629507	51647993	51648135	288,411,427	256,309,330	235,224,210	406,331,302	236	125	2.88496151877e-07	0.373,0.413,0.407	0.235,0.264,0.269	0.142
ENSMUSG00000024180	Tmem8	chr17	+	26120538	26120685	26120283	26120462	26121539	26121656	7,11,14	0,0,0	3,5,9	4,1,6	272	125	3.25731052469e-07	1.0,1.0,1.0	0.256,0.697,0.408	0.546
ENSMUSG00000031918	Mtmr2	chr9	+	13783605	13783710	13782276	13782382	13785851	13785927	294,265,295	256,262,336	176,138,140	334,235,336	230	125	3.27105783e-07	0.384,0.355,0.323	0.223,0.242,0.185	0.137
ENSMUSG00000027699	Ect2	chr3	-	27148794	27148887	27146836	27147019	27148992	27149069	311,452,460	91,109,147	233,224,181	141,117,137	218	125	3.58590101869e-07	0.662,0.704,0.642	0.487,0.523,0.431	0.189
ENSMUSG00000027333	Smox	chr2	+	131520411	131521171	131520094	131520268	131522058	131522219	377,424,413	76,99,91	683,583,656	66,65,48	885	125	6.11845653802e-07	0.412,0.377,0.391	0.594,0.559,0.659	-0.211
ENSMUSG00000052374	Actn2	chr13	-	12296474	12296560	12294309	12294402	12300934	12301016	0,0,2	3,6,1	37,19,6	1,2,1	211	125	6.49976974191e-07	0.0,0.0,0.542	0.956,0.849,0.78	-0.681
ENSMUSG00000017760	Ctsa	chr2	+	164833723	164833850	164832872	164833196	164834029	164834208	276,216,211	19,12,17	173,147,161	40,29,37	252	125	8.01140770364e-07	0.878,0.899,0.86	0.682,0.715,0.683	0.186
ENSMUSG00000020827	Mink1	chr11	+	70608588	70608699	70608340	70608426	70608839	70608958	149,149,154	14,17,18	153,130,137	47,44,50	236	125	8.45428939961e-07	0.849,0.823,0.819	0.633,0.61,0.592	0.219
ENSMUSG00000042605	Atxn2	chr5	+	121813384	121813553	121811384	121811612	121814337	121814950	449,348,380	120,137,171	310,241,311	255,237,225	294	125	8.57000026298e-07	0.614,0.519,0.486	0.341,0.302,0.37	0.202
ENSMUSG00000017760	Ctsa	chr2	+	164833807	164833850	164832925	164833196	164834029	164834208	238,162,176	19,12,17	148,126,121	40,29,37	168	125	1.15954593956e-06	0.903,0.909,0.885	0.734,0.764,0.709	0.163
ENSMUSG00000025812	Pard3	chr8	+	127410728	127410773	127409555	127409704	127415569	127415797	29,50,36	2,5,2	14,17,15	6,15,20	170	125	1.71616813386e-06	0.914,0.88,0.93	0.632,0.455,0.355	0.427
ENSMUSG00000070883	Ccdc173	chr2	-	69776129	69776269	69761721	69761886	69778059	69778216	22,36,54	11,4,15	24,12,27	0,0,0	265	125	1.8603967222e-06	0.485,0.809,0.629	1.0,1.0,1.0	-0.359
ENSMUSG00000022629	Kif21a	chr15	-	90951245	90951374	90943764	90943901	90952710	90952818	40,40,45	8,9,12	25,16,13	23,20,21	254	125	2.25121228031e-06	0.711,0.686,0.649	0.349,0.282,0.234	0.394
ENSMUSG00000047115	Fam221a	chr6	+	49385372	49385455	49382962	49383079	49388816	49390539	39,49,50	0,0,1	58,28,56	10,4,10	208	125	2.3459506565e-06	1.0,1.0,0.968	0.777,0.808,0.771	0.204
ENSMUSG00000020250	Txnrd1	chr10	+	82860523	82860630	82859205	82859300	82874612	82874735	324,321,294	53,64,87	615,451,679	51,40,58	232	125	2.69943710674e-06	0.767,0.73,0.645	0.867,0.859,0.863	-0.149
ENSMUSG00000039108	Lsm14b	chr2	+	180028957	180029074	180027899	180028035	180031360	180031528	1514,1392,1252	191,213,161	1278,1301,1259	346,263,328	242	125	2.80239063141e-06	0.804,0.771,0.801	0.656,0.719,0.665	0.112
ENSMUSG00000024795	Kif20b	chr19	+	34972396	34972498	34969919	34970117	34972858	34973009	239,332,279	143,257,240	119,112,135	205,176,177	227	125	2.91354070934e-06	0.479,0.416,0.39	0.242,0.259,0.296	0.163
ENSMUSG00000022681	Ntan1	chr16	+	13826882	13826985	13819324	13819436	13827387	13827496	253,289,293	17,17,45	354,313,313	96,78,74	228	125	3.45412767567e-06	0.891,0.903,0.781	0.669,0.688,0.699	0.173
ENSMUSG00000070858	Gm1673	chr5	+	33983756	33983896	33983469	33983639	33984051	33984140	483,297,317	48,69,56	864,684,845	46,36,56	265	125	3.53043917804e-06	0.826,0.67,0.728	0.899,0.9,0.877	-0.151
ENSMUSG00000039068	Zzz3	chr3	+	152422617	152422771	152420014	152420140	152448778	152448826	141,143,154	9,12,7	262,217,222	1,4,0	279	125	4.43087730412e-06	0.875,0.842,0.908	0.992,0.96,1.0	-0.109
ENSMUSG00000026646	Suv39h2	chr2	-	3472501	3472647	3464266	3464926	3474702	3474960	326,387,395	42,103,72	229,172,192	105,72,112	271	125	4.43087730412e-06	0.782,0.634,0.717	0.501,0.524,0.442	0.222
ENSMUSG00000028800	Hdac1	chr4	-	129528926	129529044	129519051	129519160	129534613	129534726	135,433,256	1,4,6	155,130,133	12,14,9	243	125	4.63196886635e-06	0.986,0.982,0.956	0.869,0.827,0.884	0.115
ENSMUSG00000021156	Zmynd11	chr13	-	9710145	9710307	9698627	9698705	9720772	9720928	431,704,600	183,232,213	893,845,864	195,143,183	287	125	4.83971309727e-06	0.506,0.569,0.551	0.666,0.72,0.673	-0.144
ENSMUSG00000028295	Smim8	chr4	-	34771877	34772053	34771257	34771414	34778223	34778270	0,6,3	35,38,94	17,12,11	46,31,31	301	125	5.09636441138e-06	0.0,0.062,0.013	0.133,0.138,0.128	-0.108
ENSMUSG00000018604	Tbx3	chr5	+	119675242	119675302	119674025	119674293	119675557	119675704	115,184,133	220,344,293	52,69,65	296,220,255	185	125	5.15157945676e-06	0.261,0.265,0.235	0.106,0.175,0.147	0.111
ENSMUSG00000055407	Map6	chr7	+	99317471	99317668	99315688	99315902	99335984	99337137	13,15,4	0,4,0	9,2,8	19,18,20	322	125	5.25409567545e-06	1.0,0.593,1.0	0.155,0.041,0.134	0.754
ENSMUSG00000107283	Mpv17	chr5	-	31144893	31145278	31144073	31144752	31145494	31145590	55,20,38	12,11,6	38,18,22	48,53,43	510	125	5.44836019034e-06	0.529,0.308,0.608	0.163,0.077,0.111	0.365
ENSMUSG00000080316	Spaca6	chr17	+	17837669	17837769	17837508	17837586	17838086	17838243	3,6,14	2,1,0	1,0,2	4,2,12	225	125	5.47735332944e-06	0.455,0.769,1.0	0.122,0.0,0.085	0.672
ENSMUSG00000079677	Fdx1l	chr9	-	21073263	21073318	21073074	21073181	21073388	21073514	130,151,166	17,22,22	218,182,282	7,9,7	180	125	6.12396485374e-06	0.842,0.827,0.84	0.956,0.934,0.965	-0.115
ENSMUSG00000000167	Pih1d2	chr9	+	50619754	50619878	50618445	50618649	50620944	50621190	9,23,10	0,0,0	5,14,6	6,1,6	249	125	6.22248232225e-06	1.0,1.0,1.0	0.295,0.875,0.334	0.499
ENSMUSG00000021241	Isca2	chr12	+	84773792	84773908	84773574	84773677	84774542	84775089	460,457,408	61,62,62	415,366,409	179,117,100	241	125	6.6961278958e-06	0.796,0.793,0.773	0.546,0.619,0.68	0.172
ENSMUSG00000041264	Uspl1	chr5	+	149187707	149187876	149184559	149184806	149188344	149188473	254,251,330	162,120,164	211,184,237	235,199,211	294	125	7.14994162564e-06	0.4,0.471,0.461	0.276,0.282,0.323	0.15
ENSMUSG00000032479	Map4	chr9	+	110071025	110071139	110068692	110068985	110078002	110078084	211,214,204	61,74,60	213,176,181	151,106,115	239	125	8.68876040647e-06	0.644,0.602,0.64	0.425,0.465,0.452	0.181
ENSMUSG00000029022	Miip	chr4	-	147863027	147863136	147862437	147862949	147865188	147865270	214,196,177	12,24,30	163,151,177	61,42,61	234	125	8.79880728628e-06	0.905,0.814,0.759	0.588,0.658,0.608	0.208
ENSMUSG00000028849	Map7d1	chr4	-	126238521	126238632	126237155	126237278	126240022	126240137	620,485,535	97,106,107	693,521,611	232,176,238	236	125	9.58926015766e-06	0.772,0.708,0.726	0.613,0.611,0.576	0.135
ENSMUSG00000028573	Fggy	chr4	+	95800556	95800664	95769425	95769529	95837584	95837659	30,31,56	0,1,0	44,31,32	9,5,5	233	125	9.90662471353e-06	1.0,0.943,1.0	0.724,0.769,0.774	0.225
ENSMUSG00000021470	Ercc6l2	chr13	+	63819630	63820055	63815333	63815517	63824808	63824928	149,221,176	0,1,0	161,138,136	8,5,6	550	125	1.12746462711e-05	1.0,0.98,1.0	0.821,0.863,0.837	0.153
ENSMUSG00000043987	Cep164	chr9	-	45785777	45785921	45779689	45779836	45787425	45787511	124,121,152	62,68,82	157,130,127	31,16,32	269	125	1.35349175093e-05	0.482,0.453,0.463	0.702,0.791,0.648	-0.248
ENSMUSG00000025323	Sp4	chr12	-	118298637	118300192	118254409	118254609	118300698	118300808	74,73,62	0,1,0	66,45,48	4,3,7	1680	125	1.35349175093e-05	1.0,0.845,1.0	0.551,0.527,0.338	0.476
ENSMUSG00000032624	Eml4	chr17	+	83428215	83428248	83427999	83428025	83440030	83440154	333,510,427	318,452,412	357,238,231	140,144,109	158	125	1.39338873322e-05	0.453,0.472,0.451	0.669,0.567,0.626	-0.162
ENSMUSG00000029647	Pan3	chr5	+	147503084	147503202	147488110	147488258	147521829	147521934	8,23,20	3,3,6	19,17,31	0,0,0	243	125	1.48570343439e-05	0.578,0.798,0.632	1.0,1.0,1.0	-0.331
ENSMUSG00000019854	Reps1	chr10	+	18107670	18107748	18104153	18104275	18114398	18114486	403,356,353	85,100,87	278,248,297	144,117,132	203	125	1.61208913401e-05	0.745,0.687,0.714	0.543,0.566,0.581	0.152
ENSMUSG00000067786	Nnat	chr2	+	157561212	157561239	157560115	157560260	157561541	157562504	1583,1048,1412	745,535,649	2436,2208,2774	2035,1773,1936	152	125	1.69926084831e-05	0.636,0.617,0.641	0.496,0.506,0.541	0.117
ENSMUSG00000020608	Smc6	chr12	+	11273993	11274111	11271728	11271871	11279604	11279741	387,507,410	66,61,84	512,410,461	36,31,30	243	125	2.00579202413e-05	0.751,0.81,0.715	0.88,0.872,0.888	-0.121
ENSMUSG00000042670	Immp1l	chr2	+	105930718	105930852	105908323	105908429	105936991	105937118	8,7,5	22,14,12	27,36,35	4,12,18	259	125	2.48882760554e-05	0.149,0.194,0.167	0.765,0.591,0.484	-0.443
ENSMUSG00000027478	Dnmt3b	chr2	+	153670848	153670908	153670302	153670447	153672215	153672335	22,28,23	83,85,80	5,4,5	73,59,72	185	125	2.48882760554e-05	0.152,0.182,0.163	0.044,0.044,0.045	0.121
ENSMUSG00000037736	Limch1	chr5	+	66993142	66993178	66974409	66974662	66997119	66997246	175,144,148	128,130,116	193,165,132	80,54,56	161	125	3.00835039968e-05	0.515,0.462,0.498	0.652,0.703,0.647	-0.176
ENSMUSG00000019977	Hbs1l	chr10	+	21304529	21304643	21299177	21299243	21336966	21337075	5,18,4	0,0,0	14,8,10	6,2,2	239	125	3.1199346754e-05	1.0,1.0,1.0	0.55,0.677,0.723	0.35
ENSMUSG00000066880	Zfp617	chr8	+	71929137	71929198	71928201	71928328	71932018	71932495	387,474,501	93,96,99	278,289,287	152,110,106	186	125	3.74544444213e-05	0.737,0.768,0.773	0.551,0.638,0.645	0.148
ENSMUSG00000041264	Uspl1	chr5	+	149187707	149187834	149184666	149184806	149188344	149188473	141,137,183	162,120,164	105,101,140	235,199,211	252	125	3.96143751745e-05	0.302,0.362,0.356	0.181,0.201,0.248	0.13
ENSMUSG00000057738	Sptan1	chr2	+	30001099	30001159	29999913	30000062	30002230	30002429	121,173,198	172,176,173	104,93,81	225,206,195	185	125	4.33948012753e-05	0.322,0.399,0.436	0.238,0.234,0.219	0.155
ENSMUSG00000018449	Rpain	chr11	+	70974899	70975040	70973014	70973075	70977657	70977687	467,334,415	36,17,31	258,219,291	45,43,39	266	125	4.33948012753e-05	0.859,0.902,0.863	0.729,0.705,0.778	0.137
ENSMUSG00000040722	Scamp5	chr9	-	57447076	57447233	57446071	57446173	57451355	57451484	15,30,24	12,12,13	71,63,62	9,6,4	282	125	4.42394678477e-05	0.357,0.526,0.45	0.778,0.823,0.873	-0.38
ENSMUSG00000036578	Fxyd7	chr7	-	31047372	31047402	31044952	31045027	31051355	31051403	14,7,4	0,0,0	88,59,63	20,19,19	155	125	4.43448198253e-05	1.0,1.0,1.0	0.78,0.715,0.728	0.259
ENSMUSG00000020532	Acaca	chr11	+	84290287	84290311	84280391	84280510	84292890	84293034	108,134,101	40,52,32	141,117,110	20,16,12	149	125	4.52233868576e-05	0.694,0.684,0.726	0.855,0.86,0.885	-0.165
ENSMUSG00000025402	Nab2	chr10	-	127662730	127662922	127660917	127661779	127663131	127663264	259,266,237	160,145,115	657,593,544	162,142,197	317	125	4.57765040875e-05	0.39,0.42,0.448	0.615,0.622,0.521	-0.167
ENSMUSG00000004562	Arhgef40	chr14	+	51985304	51985426	51984914	51984991	51987402	51987600	3,13,14	36,34,35	7,0,11	120,122,140	247	125	4.58289721486e-05	0.04,0.162,0.168	0.029,0.0,0.038	0.101
ENSMUSG00000026586	Prrx1	chr1	-	163253976	163254048	163245118	163248396	163257760	163257942	3001,3147,3092	1960,1844,1871	2633,2325,2550	2548,2235,2424	197	125	4.97205443547e-05	0.493,0.52,0.512	0.396,0.398,0.4	0.11
ENSMUSG00000058239	Usf2	chr7	-	30955880	30956000	30955289	30955440	30956148	30956267	224,222,226	31,70,56	413,335,442	21,33,43	245	125	4.99929660447e-05	0.787,0.618,0.673	0.909,0.838,0.84	-0.17
ENSMUSG00000039103	Nexn	chr3	-	152253611	152253803	152253050	152253129	152255284	152255311	2,0,3	15,25,11	21,9,11	25,16,13	317	125	5.17989605834e-05	0.05,0.0,0.097	0.249,0.182,0.25	-0.178
ENSMUSG00000036834	Plch1	chr3	-	63885927	63886013	63870655	63870774	63899226	63899442	10,11,5	0,1,0	1,3,4	3,2,3	211	125	5.17989605834e-05	1.0,0.867,1.0	0.165,0.471,0.441	0.597
ENSMUSG00000041658	Rragb	chrX	+	153148451	153148535	153143975	153144075	153150361	153150428	154,212,256	40,44,51	94,100,150	73,61,61	209	125	5.17989605834e-05	0.697,0.742,0.75	0.435,0.495,0.595	0.221
ENSMUSG00000005360	Slc1a3	chr15	-	8687710	8687812	8680520	8681176	8688287	8688425	0,5,4	2,6,4	8,2,11	0,1,0	227	125	5.64684258677e-05	0.0,0.315,0.355	1.0,0.524,1.0	-0.618
ENSMUSG00000000740	Rpl13	chr8	+	123102844	123102986	123102650	123102762	123103182	123103641	68,98,67	12,6,4	137,140,124	0,4,0	267	125	5.91125566986e-05	0.726,0.884,0.887	1.0,0.942,1.0	-0.148
ENSMUSG00000036667	Tcaf1	chr6	-	42709528	42709637	42685238	42686958	42709958	42710072	58,76,71	99,136,118	70,46,67	226,201,243	234	125	6.47362095469e-05	0.238,0.23,0.243	0.142,0.109,0.128	0.111
ENSMUSG00000022940	Pigp	chr16	-	94367560	94367633	94365354	94365473	94370088	94370192	202,318,204	36,37,44	207,193,182	60,96,80	198	125	6.72584026479e-05	0.78,0.844,0.745	0.685,0.559,0.59	0.178
ENSMUSG00000040374	Pex2	chr3	-	5562668	5562732	5560503	5561764	5563164	5563272	302,284,303	127,141,170	146,183,155	156,139,154	189	125	6.86097240082e-05	0.611,0.571,0.541	0.382,0.465,0.4	0.159
ENSMUSG00000022681	Ntan1	chr16	+	13826882	13827125	13819343	13819436	13827387	13827493	468,506,599	17,17,45	811,673,747	96,78,74	368	125	7.05258528065e-05	0.903,0.91,0.819	0.742,0.746,0.774	0.123
ENSMUSG00000005069	Pex5	chr6	-	124404132	124404222	124403811	124403907	124404629	124404720	86,75,69	95,105,103	50,60,65	182,154,158	215	125	7.32835446061e-05	0.345,0.293,0.28	0.138,0.185,0.193	0.134
ENSMUSG00000003778	Brd8	chr18	-	34610409	34610628	34609804	34609949	34611131	34611268	885,823,975	251,277,237	624,551,650	318,244,318	344	125	7.74016168301e-05	0.562,0.519,0.599	0.416,0.451,0.426	0.129
ENSMUSG00000030881	Arfip2	chr7	-	105637862	105638040	105637120	105637278	105638208	105638327	221,261,280	20,27,14	359,338,352	7,7,10	303	125	7.96650073643e-05	0.82,0.8,0.892	0.955,0.952,0.936	-0.11
ENSMUSG00000033075	Senp1	chr15	-	98061949	98062027	98059915	98059954	98064818	98064873	155,171,158	150,203,214	109,97,112	235,218,241	203	125	7.96650073643e-05	0.389,0.342,0.313	0.222,0.215,0.222	0.128
ENSMUSG00000036893	Ehmt1	chr2	-	24840635	24840779	24839529	24839756	24847943	24848089	549,642,580	147,110,117	785,627,765	87,75,76	269	125	7.99846490336e-05	0.634,0.731,0.697	0.807,0.795,0.824	-0.121
ENSMUSG00000097336	Fendrr	chr8	-	121066664	121066846	121065593	121065779	121073522	121074070	10,10,12	2,1,5	16,11,10	0,0,0	307	125	8.20300053174e-05	0.671,0.803,0.494	1.0,1.0,1.0	-0.344
ENSMUSG00000073423	Zfp414	chr17	+	33629621	33629698	33629089	33629216	33629796	33630079	62,97,80	136,176,155	71,63,73	284,261,277	202	125	8.61463828282e-05	0.22,0.254,0.242	0.134,0.13,0.14	0.104
ENSMUSG00000035356	Nfkbiz	chr16	-	55821767	55822115	55819566	55819706	55836320	55836392	0,0,2	8,1,6	11,5,6	5,3,3	473	125	8.77383705814e-05	0.0,0.0,0.081	0.368,0.306,0.346	-0.313
ENSMUSG00000028344	Invs	chr4	+	48385104	48385272	48382104	48382278	48389958	48390139	103,101,86	13,4,3	114,71,100	1,0,0	293	125	9.11754237544e-05	0.772,0.915,0.924	0.98,1.0,1.0	-0.123
ENSMUSG00000033114	Slc35d2	chr13	-	64098314	64098397	64096309	64097684	64099269	64099348	6,16,10	0,0,0	22,12,13	5,1,6	208	125	9.20326874872e-05	1.0,1.0,1.0	0.726,0.878,0.566	0.277
ENSMUSG00000030220	Arhgdib	chr6	-	136933583	136933773	136932259	136932343	136941812	136941899	135,168,233	7,9,21	376,282,339	7,4,4	315	125	9.28359837789e-05	0.884,0.881,0.815	0.955,0.965,0.971	-0.104
ENSMUSG00000038116	Phf20	chr2	+	156254225	156254310	156251775	156251947	156267154	156267542	69,97,73	8,3,11	150,117,113	1,1,2	210	125	9.55817206704e-05	0.837,0.951,0.798	0.989,0.986,0.971	-0.12
ENSMUSG00000070733	Fryl	chr5	-	73115255	73115300	73112748	73112852	73118483	73118585	15,27,23	8,24,19	8,2,2	23,11,20	170	125	0.000104569741809	0.58,0.453,0.471	0.204,0.118,0.068	0.371
ENSMUSG00000005069	Pex5	chr6	-	124404132	124404243	124403811	124403907	124404629	124404720	258,225,208	95,105,103	220,194,191	182,154,158	236	125	0.000105969346751	0.59,0.532,0.517	0.39,0.4,0.39	0.153
ENSMUSG00000050565	Tor1aip2	chr1	+	156041074	156041134	156040916	156041002	156051293	156053529	429,654,635	360,502,530	429,365,347	587,462,470	185	125	0.00011625462425	0.446,0.468,0.447	0.331,0.348,0.333	0.116
ENSMUSG00000023079	Gtf2ird1	chr5	-	134410953	134411109	134404655	134404966	134415134	134415276	144,199,179	28,21,29	372,332,312	19,10,24	281	125	0.000132203964626	0.696,0.808,0.733	0.897,0.937,0.853	-0.15
ENSMUSG00000015536	Mocs2	chr13	+	114819335	114819457	114818276	114818323	114820801	114820946	245,450,420	66,102,76	544,486,546	50,66,60	247	125	0.000134461216632	0.653,0.691,0.737	0.846,0.788,0.822	-0.125
ENSMUSG00000009741	Ubp1	chr9	+	113959375	113959483	113958828	113958939	113964551	113964655	690,700,558	969,913,1010	555,381,508	457,430,438	233	125	0.000141749320119	0.276,0.291,0.229	0.394,0.322,0.384	-0.101
ENSMUSG00000039842	Mcph1	chr8	+	18627117	18627240	18622606	18622694	18631515	18632643	3,5,3	0,0,0	7,10,12	1,3,4	248	125	0.000156683461951	1.0,1.0,1.0	0.779,0.627,0.602	0.331
ENSMUSG00000107476	Zfp862-ps	chr6	+	48514151	48514326	48511814	48512512	48525023	48525122	14,19,21	7,8,12	55,31,53	2,3,6	300	125	0.000158430485917	0.455,0.497,0.422	0.92,0.812,0.786	-0.381
ENSMUSG00000035401	Emsy	chr7	-	98593330	98593666	98588935	98590884	98594751	98595312	225,206,203	30,16,31	226,198,233	57,70,73	461	125	0.000166346562774	0.67,0.777,0.64	0.518,0.434,0.464	0.224
ENSMUSG00000042323	Pbrm1	chr14	+	31113848	31114004	31107108	31107310	31117012	31117083	522,567,470	118,121,98	468,400,466	193,177,147	281	125	0.000170644046148	0.663,0.676,0.681	0.519,0.501,0.585	0.138
ENSMUSG00000043410	Hfm1	chr5	-	106920962	106921076	106917323	106917627	106922812	106922910	30,16,28	5,3,4	28,12,17	0,0,0	239	125	0.00017118476341	0.758,0.736,0.785	1.0,1.0,1.0	-0.24
ENSMUSG00000021271	Zfp839	chr12	+	110866239	110866368	110864855	110865005	110866707	110866825	77,48,91	6,1,3	79,49,77	19,18,12	254	125	0.000172904252141	0.863,0.959,0.937	0.672,0.573,0.759	0.252
ENSMUSG00000039069	Mtg2	chr2	+	180084063	180084312	180082085	180082233	180085379	180085902	6,10,8	4,4,7	11,14,11	0,1,1	374	125	0.000176901550696	0.334,0.455,0.276	1.0,0.824,0.786	-0.515
ENSMUSG00000034656	Cacna1a	chr8	+	84615573	84615670	84612284	84612412	84617791	84617897	2,1,7	0,0,0	6,5,4	2,2,3	222	125	0.000183110977615	1.0,1.0,1.0	0.628,0.585,0.429	0.453
ENSMUSG00000038024	Dennd4c	chr4	+	86813392	86813537	86812324	86812453	86819861	86819981	56,94,89	4,5,8	106,56,87	0,0,1	270	125	0.00019276935224	0.866,0.897,0.837	1.0,1.0,0.976	-0.125
ENSMUSG00000031156	Slc35a2	chrX	+	7892139	7893415	7889611	7889763	7894190	7894464	38,34,17	0,0,0	90,62,58	5,0,9	1401	125	0.00019276935224	1.0,1.0,1.0	0.616,1.0,0.365	0.34
ENSMUSG00000048249	Crebrf	chr17	+	26742041	26743131	26739542	26739668	26757804	26757999	29,33,19	6,4,1	42,28,24	1,0,0	1215	125	0.000202342025942	0.332,0.459,0.662	0.812,1.0,1.0	-0.453
ENSMUSG00000018126	Baiap2l2	chr15	-	79259187	79259395	79258803	79258847	79259651	79259774	19,25,14	6,4,0	60,38,51	0,0,0	333	125	0.000202479912127	0.543,0.701,1.0	1.0,1.0,1.0	-0.252
ENSMUSG00000028560	Usp1	chr4	+	98926454	98926674	98923809	98924243	98928233	98928354	609,750,780	95,82,107	766,655,874	195,155,180	345	125	0.000219525593043	0.699,0.768,0.725	0.587,0.605,0.638	0.121
ENSMUSG00000078773	Rad54b	chr4	+	11583676	11583722	11569820	11569932	11593620	11593653	4,2,9	78,105,86	17,9,24	95,56,65	171	125	0.000226961881543	0.036,0.014,0.071	0.116,0.105,0.213	-0.104
ENSMUSG00000021140	Pcnx	chr12	+	81928241	81928374	81917664	81919380	81933530	81933715	30,53,42	2,0,0	54,24,28	8,5,4	258	125	0.000233191593563	0.879,1.0,1.0	0.766,0.699,0.772	0.214
ENSMUSG00000080316	Spaca6	chr17	+	17837664	17837769	17837508	17837586	17838086	17838243	3,8,15	2,1,0	3,1,2	4,2,12	230	125	0.000240454071971	0.449,0.813,1.0	0.29,0.214,0.083	0.558
ENSMUSG00000013878	Rnf170	chr8	+	26138979	26139090	26135628	26135702	26140810	26141325	14,34,21	4,1,6	35,26,19	0,0,0	236	125	0.000246537737444	0.65,0.947,0.65	1.0,1.0,1.0	-0.251
ENSMUSG00000030616	Sytl2	chr7	+	90395162	90395282	90392358	90392453	90396473	90396643	33,21,24	0,0,0	31,35,23	6,3,3	245	125	0.000246537737444	1.0,1.0,1.0	0.725,0.856,0.796	0.208
ENSMUSG00000027333	Smox	chr2	+	131521054	131521171	131520094	131520268	131522058	131522219	256,272,305	76,99,91	391,325,358	66,65,48	242	125	0.00024656878263	0.635,0.587,0.634	0.754,0.721,0.794	-0.138
ENSMUSG00000027160	Ccdc34	chr2	+	110038079	110038276	110032331	110032439	110040573	110040732	24,52,40	119,178,269	39,30,26	67,39,73	322	125	0.000251166390718	0.073,0.102,0.055	0.184,0.23,0.121	-0.102
ENSMUSG00000004677	Myo9b	chr8	+	71338906	71339020	71334315	71334394	71342761	71342884	10,16,7	0,0,0	17,12,16	7,5,0	239	125	0.000271019535736	1.0,1.0,1.0	0.56,0.557,1.0	0.294
ENSMUSG00000024446	Rpp21	chr17	-	36257605	36257706	36255943	36256069	36257782	36258069	108,123,92	12,5,15	158,123,170	4,0,4	226	125	0.000274081758317	0.833,0.932,0.772	0.956,1.0,0.959	-0.126
ENSMUSG00000027333	Smox	chr2	+	131520921	131521171	131520094	131520268	131522058	131522219	253,272,301	76,99,91	388,329,351	66,65,48	375	125	0.000274081758317	0.526,0.478,0.524	0.662,0.628,0.709	-0.157
ENSMUSG00000042210	Abhd14a	chr9	-	106445525	106445834	106444089	106444306	106447530	106447563	108,87,126	65,34,67	131,114,135	166,117,127	434	125	0.000287121873816	0.324,0.424,0.351	0.185,0.219,0.234	0.154
ENSMUSG00000024831	Ighmbp2	chr19	-	3272887	3273035	3271525	3271700	3274355	3274556	131,97,145	0,0,3	111,68,105	3,3,15	273	125	0.000299803134042	1.0,1.0,0.957	0.944,0.912,0.762	0.113
ENSMUSG00000053070	9230110C19Rik	chr9	-	8025961	8026134	8021671	8022544	8037459	8037535	37,52,39	9,5,8	41,45,58	1,1,1	298	125	0.00030104345495	0.633,0.814,0.672	0.945,0.95,0.961	-0.246
ENSMUSG00000034883	Lrr1	chr12	+	69174391	69175113	69171861	69171960	69178579	69179010	243,307,354	91,75,107	209,144,234	106,97,132	847	125	0.000305567187616	0.283,0.377,0.328	0.225,0.18,0.207	0.125
ENSMUSG00000027939	Nup210l	chr3	+	90169293	90169382	90167733	90167926	90169989	90170094	6,10,34	0,0,0	20,5,6	3,3,2	214	125	0.000305567187616	1.0,1.0,1.0	0.796,0.493,0.637	0.358
ENSMUSG00000051674	Dcun1d4	chr5	+	73520115	73520230	73510885	73510956	73531503	73531574	0,3,7	16,0,2	16,2,5	0,0,0	240	125	0.000324147034294	0.0,1.0,0.646	1.0,1.0,1.0	-0.451
ENSMUSG00000054199	Gon4l	chr3	+	88875906	88875930	88869802	88869843	88880070	88880174	19,44,32	47,92,88	58,37,46	42,38,51	149	125	0.000341682976103	0.253,0.286,0.234	0.537,0.45,0.431	-0.215
ENSMUSG00000029130	Rnf32	chr5	+	29224116	29224284	29206695	29206804	29225042	29225522	42,31,27	0,1,0	23,27,17	3,8,1	293	125	0.000341744990368	1.0,0.93,1.0	0.766,0.59,0.879	0.232
ENSMUSG00000020954	Strn3	chr12	-	51643103	51643214	51633578	51633719	51647993	51648135	253,400,395	10,14,21	247,234,226	19,34,28	236	125	0.000351544378034	0.931,0.938,0.909	0.873,0.785,0.81	0.103
ENSMUSG00000028613	Lrp8	chr4	+	107846238	107846619	107843215	107843344	107847443	107847566	10,5,10	66,60,41	19,12,10	20,18,26	506	125	0.000376869700434	0.036,0.02,0.057	0.19,0.141,0.087	-0.102
ENSMUSG00000028549	Itgb3bp	chr4	-	99802096	99802232	99789600	99789679	99814057	99814100	381,416,548	208,210,265	133,121,160	104,121,145	261	125	0.000385334945055	0.467,0.487,0.498	0.38,0.324,0.346	0.134
ENSMUSG00000041225	Arhgap12	chr18	-	6057516	6057591	6056978	6056993	6061846	6061972	29,44,49	4,8,3	26,27,19	0,0,0	200	125	0.000412285460193	0.819,0.775,0.911	1.0,1.0,1.0	-0.165
ENSMUSG00000020231	Dip2a	chr10	-	76321489	76321606	76319466	76319586	76327701	76327773	74,85,51	23,18,20	139,129,124	15,4,14	242	125	0.000416253212929	0.624,0.709,0.568	0.827,0.943,0.821	-0.23
ENSMUSG00000022429	Dmc1	chr15	-	79585668	79585760	79585097	79585171	79591604	79591646	3,4,3	4,4,0	4,5,9	0,0,0	217	125	0.000419657309483	0.302,0.365,1.0	1.0,1.0,1.0	-0.444
ENSMUSG00000049606	Zfp644	chr5	-	106679679	106679743	106666784	106666845	106681903	106682013	3,4,1	0,0,0	13,2,8	1,3,4	189	125	0.000431571226241	1.0,1.0,1.0	0.896,0.306,0.569	0.41
ENSMUSG00000023044	Csad	chr15	-	102178526	102178616	102176997	102177786	102178960	102179160	56,40,33	0,0,0	85,63,56	6,2,9	215	125	0.000438009506712	1.0,1.0,1.0	0.892,0.948,0.783	0.126
ENSMUSG00000078812	Eif5a	chr11	-	69920340	69920434	69919150	69919336	69920800	69920940	358,331,440	59,43,45	231,181,272	56,42,81	219	125	0.000438772323098	0.776,0.815,0.848	0.702,0.711,0.657	0.123
ENSMUSG00000036555	Iqce	chr5	-	140692793	140692928	140691599	140691670	140693414	140693543	114,137,139	0,15,13	96,77,101	27,14,29	260	125	0.000441774336629	1.0,0.815,0.837	0.631,0.726,0.626	0.223
ENSMUSG00000026825	Dnm1	chr2	-	32309892	32310027	32308470	32309064	32312126	32312342	1,8,1	0,1,0	5,4,7	2,8,9	260	125	0.000456706132179	1.0,0.794,1.0	0.546,0.194,0.272	0.594
ENSMUSG00000031156	Slc35a2	chrX	+	7892729	7892867	7889611	7889763	7894190	7894460	16,5,12	0,0,0	16,31,31	5,0,9	263	125	0.000458206872033	1.0,1.0,1.0	0.603,1.0,0.621	0.259
ENSMUSG00000020389	Cdkl3	chr11	+	52084370	52084490	52035946	52036020	52089588	52089778	4,4,15	2,1,5	19,18,23	1,0,0	245	125	0.000460670793889	0.505,0.671,0.605	0.906,1.0,1.0	-0.375
ENSMUSG00000034525	Ice1	chr13	-	70602178	70606876	70601067	70601236	70608775	70609176	461,437,498	8,2,2	667,592,567	0,0,1	4823	125	0.000474130673763	0.599,0.85,0.866	1.0,1.0,0.936	-0.207
ENSMUSG00000022139	Mbnl2	chr14	+	120395711	120395765	120388899	120389163	120396450	120396604	139,118,94	16,11,6	183,163,125	49,42,26	179	125	0.000478243442718	0.858,0.882,0.916	0.723,0.73,0.771	0.144
ENSMUSG00000024799	Tm7sf2	chr19	-	6067122	6067319	6066967	6067022	6067668	6067842	139,158,134	30,49,55	281,211,260	35,21,37	322	125	0.000501244184789	0.643,0.556,0.486	0.757,0.796,0.732	-0.2
ENSMUSG00000040481	Bptf	chr11	-	107095001	107095190	107082512	107082700	107095715	107095925	167,186,167	158,184,145	237,190,144	89,64,90	314	125	0.00051879525574	0.296,0.287,0.314	0.515,0.542,0.389	-0.183
ENSMUSG00000029414	Kntc1	chr5	+	123753822	123753997	123749725	123749824	123757798	123757914	59,81,73	3,2,8	89,81,66	0,0,0	300	125	0.000520267654213	0.891,0.944,0.792	1.0,1.0,1.0	-0.124
ENSMUSG00000028560	Usp1	chr4	+	98926435	98926674	98923878	98924243	98928233	98928354	678,759,835	95,82,107	850,714,946	195,155,180	364	125	0.000534935420072	0.71,0.761,0.728	0.6,0.613,0.643	0.114
ENSMUSG00000031156	Slc35a2	chrX	+	7892139	7892867	7889611	7889763	7894190	7894464	54,37,27	0,0,0	106,92,81	5,0,9	853	125	0.000534935420072	1.0,1.0,1.0	0.756,1.0,0.569	0.225
ENSMUSG00000028580	Pum1	chr4	+	130718153	130718262	130701041	130701110	130727997	130728164	237,363,356	77,79,146	398,330,344	67,31,55	234	125	0.000555392335644	0.622,0.711,0.566	0.76,0.85,0.77	-0.16
ENSMUSG00000038909	Kat7	chr11	-	95291519	95291609	95289771	95289870	95294562	95294645	461,482,494	323,298,286	403,352,407	141,145,159	215	125	0.000559366051211	0.453,0.485,0.501	0.624,0.585,0.598	-0.123
ENSMUSG00000051727	Kctd14	chr7	+	97454856	97454977	97453203	97453462	97457593	97459556	0,0,0	5,5,3	5,3,12	18,9,14	246	125	0.000563043393845	0.0,0.0,0.0	0.124,0.145,0.303	-0.191
ENSMUSG00000068250	Amn1	chr6	-	149184991	149185124	149170832	149171050	149188605	149188712	39,31,41	4,6,10	24,27,33	17,23,21	258	125	0.000563043393845	0.825,0.715,0.665	0.406,0.363,0.432	0.335
ENSMUSG00000026566	Mpzl1	chr1	-	165601749	165601855	165593367	165593677	165604609	165604742	1015,1059,921	581,523,613	1040,873,893	386,312,341	231	125	0.000587433894978	0.486,0.523,0.448	0.593,0.602,0.586	-0.108
ENSMUSG00000035401	Emsy	chr7	-	98593330	98593810	98587136	98590884	98594751	98595312	286,264,287	30,16,31	336,292,320	57,70,73	605	125	0.000610784502203	0.663,0.773,0.657	0.549,0.463,0.475	0.202
ENSMUSG00000042632	Pla2g6	chr15	-	79327634	79327714	79317760	79318010	79328209	79328253	88,76,68	4,0,1	33,37,41	4,6,8	205	125	0.000613627540077	0.931,1.0,0.976	0.834,0.79,0.758	0.175
ENSMUSG00000050619	Zscan29	chr2	-	121169198	121169403	121166043	121166718	121169809	121170268	106,162,151	15,28,36	99,80,76	41,33,45	330	125	0.000615136295285	0.728,0.687,0.614	0.478,0.479,0.39	0.227
ENSMUSG00000037624	Kcnk2	chr1	-	189295593	189295711	189258737	189258898	189339784	189340095	12,6,10	0,0,0	42,41,48	7,5,6	243	125	0.0006269845569	1.0,1.0,1.0	0.755,0.808,0.805	0.211
ENSMUSG00000032599	Ip6k2	chr9	+	108796670	108796783	108796130	108796396	108797206	108797994	244,201,298	180,151,172	166,153,163	185,184,195	238	125	0.0006269845569	0.416,0.411,0.476	0.32,0.304,0.305	0.125
ENSMUSG00000027955	Fam198b	chr3	+	79885987	79887130	79884532	79884690	79908588	79908803	9,3,17	0,0,0	28,20,22	2,1,3	1268	125	0.000640868567223	1.0,1.0,1.0	0.58,0.663,0.42	0.446
ENSMUSG00000037773	Pced1a	chr2	-	130422465	130422704	130422224	130422375	130422812	130422892	160,149,134	0,1,3	177,153,150	13,6,7	364	125	0.000645149410998	1.0,0.981,0.939	0.824,0.898,0.88	0.106
ENSMUSG00000002280	Narfl	chr17	+	25781192	25781378	25780879	25780952	25781687	25781845	57,67,46	0,2,0	86,75,103	8,8,6	311	125	0.00065697951252	1.0,0.931,1.0	0.812,0.79,0.873	0.152
ENSMUSG00000035342	Lzts2	chr19	+	45021386	45021836	45015175	45015323	45024718	45024979	47,84,74	0,0,0	92,108,90	7,0,6	575	125	0.000668692666828	1.0,1.0,1.0	0.741,1.0,0.765	0.165
ENSMUSG00000032374	Plod2	chr9	+	92601984	92602047	92600740	92600882	92602947	92603061	151,158,159	275,237,316	315,199,178	291,210,215	188	125	0.000668692666828	0.267,0.307,0.251	0.419,0.387,0.355	-0.112
ENSMUSG00000025894	Aasdhppt	chr9	-	4308693	4308919	4302469	4302631	4309253	4309467	226,235,255	32,45,38	282,256,293	18,18,22	351	125	0.000676634916329	0.716,0.65,0.705	0.848,0.835,0.826	-0.146
ENSMUSG00000037697	Ddhd1	chr14	-	45599101	45599185	45594721	45595664	45601564	45601756	46,43,58	11,5,7	65,47,48	36,24,24	209	125	0.00074268770123	0.714,0.837,0.832	0.519,0.539,0.545	0.26
ENSMUSG00000063663	Brwd3	chrX	-	108749282	108749441	108742567	108743770	108750230	108750328	227,278,330	9,12,21	168,140,163	25,21,18	284	125	0.00075021857546	0.917,0.911,0.874	0.747,0.746,0.799	0.137
ENSMUSG00000006435	Neurl1a	chr19	+	47253118	47253808	47240349	47240671	47256711	47256858	27,14,13	7,6,0	43,54,23	1,0,0	815	125	0.000755238520276	0.372,0.264,1.0	0.868,1.0,1.0	-0.411
ENSMUSG00000033502	Cdc14a	chr3	-	116392821	116392914	116366626	116366706	116422566	116422649	71,73,83	0,0,1	33,35,27	0,6,5	218	125	0.000780458498125	1.0,1.0,0.979	1.0,0.77,0.756	0.151
ENSMUSG00000070436	Serpinh1	chr7	-	99352886	99352965	99351823	99351867	99353052	99353103	39,45,27	40,66,70	23,20,18	93,84,101	204	125	0.000791928084943	0.374,0.295,0.191	0.132,0.127,0.098	0.168
ENSMUSG00000032407	U2surp	chr9	-	95500687	95500873	95495834	95495933	95502539	95502584	463,715,589	135,133,212	472,436,479	69,49,63	311	125	0.000795275261732	0.58,0.684,0.528	0.733,0.781,0.753	-0.158
ENSMUSG00000028556	Dock7	chr4	-	98993646	98993736	98991392	98991459	99001032	99001202	111,112,114	1,4,4	64,53,73	7,6,13	215	125	0.000804558727839	0.985,0.942,0.943	0.842,0.837,0.766	0.142
ENSMUSG00000039463	Slc9a8	chr2	+	167446501	167446536	167445505	167445607	167451206	167451350	42,50,62	7,5,7	27,26,35	19,14,12	160	125	0.000811256439759	0.824,0.887,0.874	0.526,0.592,0.695	0.257
ENSMUSG00000078812	Eif5a	chr11	-	69920340	69920422	69919150	69919336	69920800	69920919	301,291,388	59,43,45	198,160,242	56,42,81	207	125	0.0008265395107	0.755,0.803,0.839	0.681,0.697,0.643	0.125
ENSMUSG00000031153	Gripap1	chrX	+	7794259	7794286	7792275	7792337	7794991	7795099	85,140,93	7,11,3	106,68,100	25,11,22	152	125	0.000830421381754	0.909,0.913,0.962	0.777,0.836,0.789	0.127
ENSMUSG00000035620	Ric8b	chr10	+	85001781	85001901	84980047	84980192	85015075	85016446	60,86,80	0,2,0	49,62,54	1,8,6	245	125	0.000830421381754	1.0,0.956,1.0	0.962,0.798,0.821	0.125
ENSMUSG00000091617	Gm3752	chr14	-	7473840	7473974	7472945	7473108	7483705	7483762	2,7,8	0,0,0	7,2,4	2,1,3	259	125	0.000830421381754	1.0,1.0,1.0	0.628,0.491,0.392	0.496
ENSMUSG00000051149	Adnp	chr2	-	168204599	168204774	168189281	168189394	168206573	168206922	229,275,169	87,142,106	161,119,131	125,139,139	300	125	0.000840818879954	0.523,0.447,0.399	0.349,0.263,0.282	0.158
ENSMUSG00000039108	Lsm14b	chr2	+	180031360	180031528	180026397	180026798	180032060	180032222	6,15,8	0,3,6	4,7,2	0,0,0	293	125	0.000848610297604	1.0,0.681,0.363	1.0,1.0,1.0	-0.319
ENSMUSG00000028073	Pear1	chr3	-	87763259	87763358	87762211	87762281	87768877	87768935	16,7,20	13,12,11	28,15,24	3,3,3	224	125	0.0008486400164	0.407,0.246,0.504	0.839,0.736,0.817	-0.412
ENSMUSG00000029924	Slc37a3	chr6	-	39372078	39372137	39366888	39367046	39377234	39377639	8,11,11	2,5,9	3,5,9	0,1,0	184	125	0.000861328536759	0.731,0.599,0.454	1.0,0.773,1.0	-0.33
ENSMUSG00000034312	Iqsec1	chr6	-	90664021	90664071	90662627	90662955	90667899	90668076	79,38,64	1,3,0	85,64,67	6,12,10	175	125	0.00086677397273	0.983,0.9,1.0	0.91,0.792,0.827	0.118
ENSMUSG00000027835	Pdcd10	chr3	-	75533540	75533590	75528809	75528927	75541159	75541378	30,62,28	2,5,7	59,62,72	1,1,0	175	125	0.000915141437417	0.915,0.899,0.741	0.977,0.978,1.0	-0.133
ENSMUSG00000056211	R3hdm1	chr1	+	128184399	128184654	128181985	128182212	128186757	128186909	513,479,510	41,51,51	494,419,428	19,20,20	380	125	0.000915386284356	0.805,0.755,0.767	0.895,0.873,0.876	-0.106
ENSMUSG00000025602	Zfp202	chr9	+	40210440	40210560	40209766	40209896	40210895	40213189	70,66,92	0,2,3	81,71,85	6,13,10	245	125	0.000943414883655	1.0,0.944,0.94	0.873,0.736,0.813	0.154
ENSMUSG00000018796	Acsl1	chr8	+	46492799	46493026	46471036	46471230	46505648	46505766	62,63,81	0,0,0	56,51,44	4,1,5	352	125	0.000958314295303	1.0,1.0,1.0	0.833,0.948,0.758	0.154
ENSMUSG00000039958	Mettl20	chr6	+	149142605	149142715	149141563	149141704	149144014	149144442	17,13,21	6,9,0	21,12,29	0,0,1	235	125	0.000975063354041	0.601,0.434,1.0	1.0,1.0,0.939	-0.301
ENSMUSG00000043251	Exoc3l	chr8	-	105295259	105295435	105294964	105295184	105295905	105296101	9,12,4	0,0,0	22,20,16	2,2,4	301	125	0.000975063354041	1.0,1.0,1.0	0.82,0.806,0.624	0.25
ENSMUSG00000022558	Mroh1	chr15	+	76432371	76432398	76432148	76432295	76433273	76433396	28,15,20	0,3,1	23,28,27	16,14,6	152	125	0.000983488479396	1.0,0.804,0.943	0.542,0.622,0.787	0.265
ENSMUSG00000057406	Whsc1	chr5	+	33821658	33821728	33820724	33820877	33843111	33843737	238,264,301	25,32,54	301,254,313	91,55,86	195	125	0.000995613066598	0.859,0.841,0.781	0.68,0.747,0.7	0.118
ENSMUSG00000021846	Peli2	chr14	+	48168196	48168326	48120868	48121233	48240209	48240311	165,220,228	1,7,10	236,148,189	19,14,21	255	125	0.00102214264113	0.988,0.939,0.918	0.859,0.838,0.815	0.111
ENSMUSG00000058076	Sdhc	chr1	-	171145755	171145812	171138693	171138755	171150558	171150591	1,3,11	2,1,4	17,9,9	0,0,0	182	125	0.00102698279027	0.256,0.673,0.654	1.0,1.0,1.0	-0.472
ENSMUSG00000049580	Tsku	chr7	-	98359357	98359467	98350785	98353130	98360020	98360079	10,2,8	0,0,0	11,14,14	3,3,2	235	125	0.00103644385363	1.0,1.0,1.0	0.661,0.713,0.788	0.279
ENSMUSG00000039108	Lsm14b	chr2	+	180028957	180029074	180026397	180026798	180032060	180032222	21,5,8	0,3,6	9,5,11	0,0,0	242	125	0.00106093091651	1.0,0.463,0.408	1.0,1.0,1.0	-0.376
ENSMUSG00000040415	Dtx3	chr10	-	127192608	127193357	127190377	127191039	127193729	127193803	293,217,267	12,10,12	598,483,570	7,5,8	874	125	0.00106861798718	0.777,0.756,0.761	0.924,0.933,0.911	-0.158
ENSMUSG00000025323	Sp4	chr12	-	118261726	118261955	118254409	118254609	118300698	118300808	94,96,120	0,1,0	96,87,100	4,3,7	354	125	0.00107059523892	1.0,0.971,1.0	0.894,0.911,0.835	0.11
ENSMUSG00000037813	D630003M21Rik	chr2	-	158204659	158204808	158203072	158203211	158208412	158208529	24,14,23	7,2,0	55,40,37	0,0,0	274	125	0.00109399570794	0.61,0.762,1.0	1.0,1.0,1.0	-0.209
ENSMUSG00000038319	Kcnh2	chr5	-	24321244	24321422	24319588	24320149	24321635	24321822	111,103,97	17,6,6	70,71,52	0,1,2	303	125	0.00109399570794	0.729,0.876,0.87	1.0,0.967,0.915	-0.136
ENSMUSG00000029686	Cul1	chr6	+	47497220	47497388	47453903	47454029	47508225	47508388	13,34,28	4,3,2	17,24,8	0,0,0	293	125	0.00110286485542	0.581,0.829,0.857	1.0,1.0,1.0	-0.244
ENSMUSG00000024534	Sncaip	chr18	+	52908609	52908680	52906417	52907477	52915306	52915935	88,94,70	51,46,47	102,72,75	92,107,109	196	125	0.00110611288313	0.524,0.566,0.487	0.414,0.3,0.305	0.186
ENSMUSG00000028555	Ttc39a	chr4	+	109443507	109443624	109442696	109442811	109444081	109444745	72,73,108	6,8,0	75,102,81	0,0,0	242	125	0.0011116911515	0.861,0.825,1.0	1.0,1.0,1.0	-0.105
ENSMUSG00000053819	Camk2d	chr3	+	126779900	126779999	126770784	126770857	126780359	126780462	10,2,7	2,16,9	0,0,2	16,16,14	224	125	0.00113189111252	0.736,0.065,0.303	0.0,0.0,0.074	0.343
ENSMUSG00000022185	Acin1	chr14	-	54653213	54653317	54651514	54651858	54653534	54653681	389,369,470	166,215,188	200,232,212	217,151,196	229	125	0.00113189111252	0.561,0.484,0.577	0.335,0.456,0.371	0.153
ENSMUSG00000027835	Pdcd10	chr3	-	75533540	75533594	75528809	75528927	75541159	75541378	35,68,37	2,5,7	71,71,75	1,1,0	179	125	0.00114203837737	0.924,0.905,0.787	0.98,0.98,1.0	-0.115
ENSMUSG00000054640	Slc8a1	chr17	-	81437744	81437813	81432643	81432774	81441772	81441790	0,1,0	2,2,5	5,5,8	7,4,8	194	125	0.00115558362778	0.0,0.244,0.0	0.315,0.446,0.392	-0.303
ENSMUSG00000038056	Kmt2c	chr5	-	25330795	25330900	25329446	25329575	25338412	25338581	11,23,19	31,30,29	39,36,36	22,21,19	230	125	0.00125175981499	0.162,0.294,0.263	0.491,0.482,0.507	-0.254
ENSMUSG00000021669	Col4a3bp	chr13	+	96616993	96617071	96616456	96616549	96624694	96624790	41,43,40	91,95,85	102,65,88	96,82,98	203	125	0.00128421275216	0.217,0.218,0.225	0.395,0.328,0.356	-0.14
ENSMUSG00000022789	Dnm1l	chr16	-	16318444	16318477	16316601	16316778	16319451	16319508	72,101,80	59,62,88	47,58,47	126,85,87	158	125	0.00131886289166	0.491,0.563,0.418	0.228,0.351,0.299	0.198
ENSMUSG00000021733	Slc4a7	chr14	+	14762347	14762522	14760234	14760341	14765576	14765710	130,174,151	63,84,114	118,108,124	30,27,35	300	125	0.00131959401783	0.462,0.463,0.356	0.621,0.625,0.596	-0.187
ENSMUSG00000026490	Cdc42bpa	chr1	+	180024644	180024802	179999361	179999453	180031504	180031588	41,44,49	84,87,98	77,71,78	83,72,47	283	125	0.001326927704	0.177,0.183,0.181	0.291,0.303,0.423	-0.159
ENSMUSG00000022948	Setd4	chr16	-	93593246	93593335	93591077	93591303	93596297	93596335	75,75,108	1,0,3	86,76,101	2,13,10	214	125	0.00135735994554	0.978,1.0,0.955	0.962,0.773,0.855	0.114
ENSMUSG00000071533	Pcnp	chr16	-	56024223	56024637	56018471	56018527	56029602	56029676	16,22,27	26,21,22	44,19,25	9,7,8	539	125	0.00141550501847	0.125,0.195,0.222	0.531,0.386,0.42	-0.265
ENSMUSG00000028898	Trnau1ap	chr4	-	132328468	132328566	132325207	132325260	132329352	132329489	117,112,87	38,35,39	207,129,204	29,28,26	223	125	0.0014645972957	0.633,0.642,0.556	0.8,0.721,0.815	-0.168
ENSMUSG00000020527	Myo19	chr11	+	84893324	84893394	84892075	84892208	84894549	84894652	165,139,168	19,12,13	92,78,90	21,19,24	195	125	0.00149635618795	0.848,0.881,0.892	0.737,0.725,0.706	0.151
ENSMUSG00000107008	Gm2762	chr13	+	53395717	53395785	53395284	53395395	53397898	53397974	0,0,1	1,8,8	8,3,8	10,11,19	193	125	0.00149697631584	0.0,0.0,0.075	0.341,0.15,0.214	-0.21
ENSMUSG00000033502	Cdc14a	chr3	-	116404542	116404618	116366626	116366706	116422566	116422657	22,35,30	0,0,1	29,13,15	0,6,5	201	125	0.00150198138938	1.0,1.0,0.949	1.0,0.574,0.651	0.241
ENSMUSG00000006638	Abhd1	chr5	+	30952884	30953045	30950088	30950248	30953342	30953402	13,26,23	0,0,0	37,31,40	5,2,3	286	125	0.00150198138938	1.0,1.0,1.0	0.764,0.871,0.854	0.17
ENSMUSG00000007411	Mark3	chr12	+	111653389	111653434	111647470	111647728	111655269	111656227	226,258,312	115,147,146	320,248,311	89,85,89	170	125	0.00154173585965	0.591,0.563,0.611	0.726,0.682,0.72	-0.121
ENSMUSG00000030313	Dennd5b	chr6	-	149054899	149055087	149044482	149045019	149068049	149068716	94,110,86	7,5,4	65,56,70	0,0,1	313	125	0.0016119300413	0.843,0.898,0.896	1.0,1.0,0.965	-0.109
ENSMUSG00000025871	4833439L19Rik	chr13	-	54559197	54559324	54553197	54553304	54564514	54564621	1,13,14	6,0,4	9,2,7	0,0,0	252	125	0.00161431710887	0.076,1.0,0.635	1.0,1.0,1.0	-0.43
ENSMUSG00000026825	Dnm1	chr2	-	32310450	32310487	32308470	32309064	32312126	32312342	6,5,8	0,1,0	18,15,12	2,8,9	162	125	0.00162418322191	1.0,0.794,1.0	0.874,0.591,0.507	0.274
ENSMUSG00000022843	Clcn2	chr16	-	20709076	20709315	20708633	20708767	20709569	20709680	35,56,34	0,0,0	117,91,98	4,3,8	364	125	0.00164296161335	1.0,1.0,1.0	0.909,0.912,0.808	0.124
ENSMUSG00000020492	Ska2	chr11	+	87116144	87116190	87109250	87109304	87121933	87122139	9,4,7	4,4,0	4,6,7	0,0,0	171	125	0.0016664622316	0.622,0.422,1.0	1.0,1.0,1.0	-0.319
ENSMUSG00000040570	Rundc3b	chr5	-	8548235	8548316	8528605	8528774	8559411	8559501	65,57,52	0,0,2	46,70,57	4,6,6	206	125	0.00168093395739	1.0,1.0,0.94	0.875,0.876,0.852	0.112
ENSMUSG00000039908	Slc26a11	chr11	+	119373110	119373171	119370748	119370799	119374484	119374540	76,40,36	5,5,4	59,40,50	0,1,0	186	125	0.00174784465736	0.911,0.843,0.858	1.0,0.964,1.0	-0.117
ENSMUSG00000061536	Sec22c	chr9	-	121700552	121700677	121690235	121690415	121704923	121705465	1,6,2	0,1,0	5,4,9	3,4,5	250	125	0.00181961752491	1.0,0.75,1.0	0.455,0.333,0.474	0.496
ENSMUSG00000022130	Tgds	chr14	-	118128222	118128291	118121718	118121861	118132643	118132765	27,33,25	7,2,9	29,16,28	0,2,0	194	125	0.00183691990036	0.713,0.914,0.642	1.0,0.838,1.0	-0.19
ENSMUSG00000040415	Dtx3	chr10	-	127192608	127193338	127190377	127191039	127193729	127193803	21,26,24	12,10,12	46,51,64	7,5,8	855	125	0.00185306251886	0.204,0.275,0.226	0.49,0.599,0.539	-0.308
ENSMUSG00000053070	9230110C19Rik	chr9	-	8023899	8023966	8021671	8022544	8037459	8037535	69,75,88	9,5,8	60,54,67	1,1,1	192	125	0.00189520160446	0.833,0.907,0.877	0.975,0.972,0.978	-0.103
ENSMUSG00000048930	Tada3	chr6	-	113377315	113377373	113376891	113376945	113377489	113377756	27,33,33	4,8,8	50,39,52	2,0,3	183	125	0.00192951637078	0.822,0.738,0.738	0.945,1.0,0.922	-0.19
ENSMUSG00000068551	Zfp467	chr6	-	48443411	48443487	48442624	48442738	48445352	48445494	70,87,93	6,5,6	161,110,127	30,23,27	201	125	0.00193653650597	0.879,0.915,0.906	0.769,0.748,0.745	0.146
ENSMUSG00000029456	Acad10	chr5	-	121639123	121639305	121637243	121637394	121642611	121642680	10,15,15	2,6,2	11,13,7	0,1,0	307	125	0.00194817799171	0.671,0.504,0.753	1.0,0.841,1.0	-0.304
ENSMUSG00000043410	Hfm1	chr5	-	106918376	106918489	106917323	106917627	106922812	106922910	43,73,60	5,3,4	47,33,54	0,0,0	238	125	0.00203655609067	0.819,0.927,0.887	1.0,1.0,1.0	-0.122
ENSMUSG00000025902	Sox17	chr1	-	4495135	4495942	4493771	4493863	4496290	4497354	15,9,6	0,0,1	5,5,5	1,1,2	932	125	0.00205318143992	1.0,1.0,0.446	0.401,0.401,0.251	0.464
ENSMUSG00000021662	Arhgef28	chr13	-	98053790	98053974	98050945	98051126	98074998	98075292	48,44,54	0,0,0	40,33,37	2,2,5	309	125	0.0021069910274	1.0,1.0,1.0	0.89,0.87,0.75	0.163
ENSMUSG00000071753	C230004F18Rik	chrX	+	61122011	61122159	61119341	61119424	61133365	61133503	3,5,2	0,1,0	4,4,9	4,2,4	273	125	0.00211140276263	1.0,0.696,1.0	0.314,0.478,0.507	0.466
ENSMUSG00000027288	Zfp106	chr2	-	120539294	120539492	120531594	120532222	120545842	120545904	235,317,239	32,55,45	178,177,152	54,52,56	323	125	0.00214454744116	0.74,0.69,0.673	0.561,0.568,0.512	0.154
ENSMUSG00000061306	Slc38a10	chr11	-	120140592	120140686	120134806	120134882	120147720	120147838	6,2,6	0,0,0	9,11,7	1,2,4	219	125	0.00215841316647	1.0,1.0,1.0	0.837,0.758,0.5	0.302
ENSMUSG00000071073	Lrrc73	chr17	+	46255178	46255339	46254164	46254616	46255658	46255781	6,6,4	0,0,1	5,5,14	3,4,3	286	125	0.00219832673004	1.0,1.0,0.636	0.421,0.353,0.671	0.397
ENSMUSG00000000627	Sema4f	chr6	-	82930897	82930991	82919562	82919682	82935894	82935954	8,1,9	1,0,0	19,19,27	9,7,4	219	125	0.00219832673004	0.82,1.0,1.0	0.546,0.608,0.794	0.291
ENSMUSG00000031262	Cenpi	chrX	+	134308565	134308633	134308083	134308228	134308726	134308847	67,70,76	46,71,71	72,63,85	28,30,21	193	125	0.00222253130536	0.485,0.39,0.409	0.625,0.576,0.724	-0.214
ENSMUSG00000029810	Tmem176b	chr6	-	48840360	48840453	48838171	48838365	48840995	48841117	62,59,75	19,46,53	129,80,84	153,149,176	218	125	0.00224977861059	0.652,0.424,0.448	0.326,0.235,0.215	0.249
ENSMUSG00000050312	Nsun3	chr16	-	62776287	62776631	62770657	62770812	62785787	62785897	23,36,15	0,0,0	53,56,59	0,4,6	469	125	0.00232608919345	1.0,1.0,1.0	1.0,0.789,0.724	0.162
ENSMUSG00000061859	Inadl	chr4	+	98405378	98405434	98395790	98395924	98405534	98405701	3,5,7	7,2,7	27,22,11	2,2,2	181	125	0.00234299403175	0.228,0.633,0.408	0.903,0.884,0.792	-0.437
ENSMUSG00000091509	Gm17066	chr14	-	105112318	105112402	105109389	105109802	105114119	105114676	29,24,27	0,1,0	29,34,29	3,5,4	209	125	0.00236209868842	1.0,0.935,1.0	0.853,0.803,0.813	0.155
ENSMUSG00000019841	Rev3l	chr10	+	39742690	39742818	39732126	39732613	39790768	39790843	13,19,19	4,4,0	9,10,12	0,0,0	253	125	0.00237474532771	0.616,0.701,1.0	1.0,1.0,1.0	-0.228
ENSMUSG00000024773	Atg2a	chr19	+	6255100	6255271	6254589	6254666	6255408	6255538	47,62,45	2,2,6	60,50,52	0,0,0	296	125	0.00237678480357	0.908,0.929,0.76	1.0,1.0,1.0	-0.134
ENSMUSG00000026080	Chst10	chr1	-	38894563	38894671	38884349	38884481	38895936	38896056	10,8,9	35,29,27	2,3,6	59,41,69	233	125	0.00240712350873	0.133,0.129,0.152	0.018,0.038,0.045	0.104
ENSMUSG00000040557	Wbscr27	chr5	+	134935778	134935871	134934288	134934424	134940456	134941202	37,29,24	0,1,0	53,60,60	4,7,5	218	125	0.0024654469907	1.0,0.943,1.0	0.884,0.831,0.873	0.118
ENSMUSG00000066043	Phactr4	chr4	-	132383281	132383362	132378404	132378563	132386891	132387065	121,128,110	149,175,205	40,57,63	158,121,157	206	125	0.00250441010628	0.33,0.307,0.246	0.133,0.222,0.196	0.111
ENSMUSG00000022562	Oplah	chr15	-	76297905	76298040	76297618	76297768	76298135	76298282	15,21,11	0,0,0	66,56,54	6,3,5	260	125	0.00250441010628	1.0,1.0,1.0	0.841,0.9,0.839	0.14
ENSMUSG00000029798	Herc6	chr6	+	57607041	57607178	57604072	57604200	57607633	57607707	47,56,83	0,2,1	44,53,56	6,4,6	262	125	0.00257459273686	1.0,0.93,0.975	0.778,0.863,0.817	0.149
ENSMUSG00000054708	Ankrd24	chr10	+	81646792	81646858	81646304	81646433	81647099	81647474	63,50,46	0,7,7	86,66,65	1,1,0	191	125	0.00257647145647	1.0,0.824,0.811	0.983,0.977,1.0	-0.108
ENSMUSG00000032497	Lrrfip2	chr9	+	111193046	111193118	111190167	111190284	111199664	111199835	195,313,266	150,221,185	277,215,257	118,87,123	197	125	0.00262280354433	0.452,0.473,0.477	0.598,0.611,0.57	-0.126
ENSMUSG00000028631	Kcnq4	chr4	-	120711222	120711384	120704354	120704575	120713011	120713100	43,21,46	15,7,11	83,47,71	7,1,7	287	125	0.00262280354433	0.555,0.566,0.646	0.838,0.953,0.815	-0.28
ENSMUSG00000033004	Mycbp2	chr14	-	103204321	103204540	103201211	103201437	103206635	103206778	67,33,32	2,6,1	58,41,34	0,0,0	344	125	0.00265349457177	0.924,0.667,0.921	1.0,1.0,1.0	-0.163
ENSMUSG00000030086	Chchd6	chr6	-	89567586	89567731	89419747	89419818	89595458	89595652	11,13,18	0,0,0	15,18,21	5,0,3	270	125	0.00271885513202	1.0,1.0,1.0	0.581,1.0,0.764	0.218
ENSMUSG00000025059	Gk	chrX	-	85706237	85706324	85701936	85704396	85711050	85711131	52,51,76	1,4,1	48,21,48	10,12,4	212	125	0.00272519895711	0.968,0.883,0.978	0.739,0.508,0.876	0.235
ENSMUSG00000037857	Nufip2	chr11	+	77688286	77688331	77687458	77687811	77691541	77691920	6,5,13	3,6,2	6,5,5	0,0,1	170	125	0.00276433346977	0.595,0.38,0.827	1.0,1.0,0.786	-0.328
ENSMUSG00000042042	Csgalnact2	chr6	-	118119609	118119704	118114365	118114447	118124311	118124413	33,35,35	8,0,2	62,47,52	0,0,0	220	125	0.00278885295103	0.701,1.0,0.909	1.0,1.0,1.0	-0.13
ENSMUSG00000028672	Hmgcl	chr4	+	135953288	135953433	135952370	135952478	135955586	135955735	8,9,11	0,1,0	4,8,2	2,2,2	270	125	0.00281506230223	1.0,0.806,1.0	0.481,0.649,0.316	0.453
ENSMUSG00000042520	Ubap2l	chr3	-	90001817	90001868	90000139	90000253	90002278	90002476	46,33,47	42,36,45	40,51,43	101,78,122	176	125	0.00281506230223	0.438,0.394,0.426	0.22,0.317,0.2	0.174
ENSMUSG00000001630	Stk38l	chr6	+	146758460	146758605	146724994	146725047	146766194	146766317	19,34,27	13,2,5	13,7,9	0,0,1	270	125	0.00288204765573	0.404,0.887,0.714	1.0,1.0,0.806	-0.267
ENSMUSG00000022672	Prkdc	chr16	+	15714147	15714280	15713579	15713788	15714915	15715074	25,36,34	2,4,3	42,41,37	0,0,0	258	125	0.00288204765573	0.858,0.813,0.846	1.0,1.0,1.0	-0.161
ENSMUSG00000052373	Mpp3	chr11	-	102010206	102010227	102009642	102009684	102011719	102011784	0,1,0	13,16,22	3,2,6	15,14,18	146	125	0.00289246593129	0.0,0.051,0.0	0.146,0.109,0.222	-0.142
ENSMUSG00000024044	Epb41l3	chr17	+	69283884	69284007	69270610	69270664	69284538	69284916	11,15,4	42,40,39	37,35,30	51,42,57	248	125	0.00290000701583	0.117,0.159,0.049	0.268,0.296,0.21	-0.15
ENSMUSG00000020828	Pld2	chr11	+	70555595	70555730	70555298	70555381	70555907	70556061	14,19,39	0,0,0	37,18,28	0,2,7	260	125	0.00290000701583	1.0,1.0,1.0	1.0,0.812,0.658	0.177
ENSMUSG00000030990	Pgap2	chr7	+	102223378	102223490	102223068	102223150	102226270	102226445	113,176,203	19,48,32	291,284,260	31,15,27	237	125	0.00291193858499	0.758,0.659,0.77	0.832,0.909,0.835	-0.13
ENSMUSG00000040407	Akap9	chr5	+	4003560	4003782	3992045	3992138	4005409	4005513	7,4,8	1,0,0	4,4,7	3,1,2	347	125	0.00291193858499	0.716,1.0,1.0	0.324,0.59,0.558	0.415
ENSMUSG00000090093	Gm14399	chr2	-	175132928	175132989	175130127	175131769	175133195	175133322	3,6,4	4,9,5	0,1,0	3,5,1	186	125	0.00292053672201	0.335,0.309,0.35	0.0,0.118,0.0	0.292
ENSMUSG00000059839	Zfp874b	chr13	-	67481169	67481262	67471513	67474951	67484140	67484225	10,15,23	0,3,5	9,13,16	0,0,0	218	125	0.00293036892193	1.0,0.741,0.725	1.0,1.0,1.0	-0.178
ENSMUSG00000040177	2310057M21Rik	chr7	-	131348691	131351102	131343185	131343804	131357459	131357666	123,88,133	6,4,0	136,124,105	1,0,0	2536	125	0.00301739223122	0.503,0.52,1.0	0.87,1.0,1.0	-0.282
ENSMUSG00000039137	Whrn	chr4	-	63429232	63429417	63419468	63419493	63431849	63431929	18,13,24	59,23,39	13,8,6	67,65,46	310	125	0.00313361120333	0.11,0.186,0.199	0.073,0.047,0.05	0.108
ENSMUSG00000040690	Col16a1	chr4	+	130081434	130081479	130080575	130080620	130083121	130083175	1,4,2	0,0,1	16,12,16	15,8,8	170	125	0.00313361120333	1.0,1.0,0.595	0.44,0.524,0.595	0.345
ENSMUSG00000039108	Lsm14b	chr2	+	180031360	180031528	180027908	180028035	180032060	180032222	197,225,169	73,49,43	350,269,330	56,33,41	293	125	0.00315482599511	0.535,0.662,0.626	0.727,0.777,0.774	-0.152
ENSMUSG00000029534	St7	chr6	+	17850356	17850425	17848003	17848079	17852257	17852412	23,21,50	86,54,98	56,46,41	61,49,57	194	125	0.00327716607823	0.147,0.2,0.247	0.372,0.377,0.317	-0.157
ENSMUSG00000031918	Mtmr2	chr9	+	13760417	13760488	13749184	13749400	13782276	13782382	99,142,169	151,177,188	89,89,80	195,167,196	196	125	0.00327716607823	0.295,0.338,0.364	0.225,0.254,0.207	0.104
ENSMUSG00000020954	Strn3	chr12	-	51633578	51633719	51629373	51629507	51643103	51643214	169,179,207	81,71,110	208,195,231	52,56,59	266	125	0.00329025189829	0.495,0.542,0.469	0.653,0.621,0.648	-0.139
ENSMUSG00000037366	Pafah2	chr4	+	134405005	134405102	134404092	134404243	134410903	134410972	59,53,71	2,2,4	108,78,81	15,15,14	222	125	0.00337175007699	0.943,0.937,0.909	0.802,0.745,0.765	0.159
ENSMUSG00000030839	Sergef	chr7	-	46626208	46626269	46621560	46621674	46632659	46632754	52,44,36	6,3,5	61,74,68	2,1,0	186	125	0.00342130985983	0.853,0.908,0.829	0.953,0.98,1.0	-0.114
ENSMUSG00000000326	Comt	chr16	-	18411689	18411957	18410682	18410814	18424303	18424360	50,67,50	1,5,3	119,88,100	0,0,0	393	125	0.00343093973431	0.941,0.81,0.841	1.0,1.0,1.0	-0.136
ENSMUSG00000024251	Thada	chr17	-	84336792	84336882	84309886	84310055	84386510	84386602	50,34,36	0,5,8	42,29,26	0,1,0	215	125	0.00344332639974	1.0,0.798,0.723	1.0,0.944,1.0	-0.141
ENSMUSG00000022094	Slc39a14	chr14	-	70313600	70313770	70310855	70310975	70316437	70316624	77,77,71	0,3,0	58,78,65	6,4,6	295	125	0.00352363747529	1.0,0.916,1.0	0.804,0.892,0.821	0.133
ENSMUSG00000029337	Fgf5	chr5	+	98261942	98262046	98254183	98254760	98275210	98277030	9,13,25	0,1,0	21,18,24	4,1,6	229	125	0.00359037167597	1.0,0.876,1.0	0.741,0.908,0.686	0.18
ENSMUSG00000038371	Sbf2	chr7	-	110347886	110347982	110341326	110341364	110348854	110348995	35,23,27	69,61,41	24,26,21	19,10,16	221	125	0.00360196277843	0.223,0.176,0.271	0.417,0.595,0.426	-0.256
ENSMUSG00000028687	Mutyh	chr4	+	116815961	116816035	116815798	116815838	116816312	116816354	116,86,84	4,10,1	93,78,74	14,16,14	199	125	0.00364562808513	0.948,0.844,0.981	0.807,0.754,0.769	0.148
ENSMUSG00000000627	Sema4f	chr6	-	82935586	82935685	82919562	82919682	82935894	82935954	6,4,3	1,0,0	30,17,17	9,7,4	224	125	0.00370438242615	0.77,1.0,1.0	0.65,0.575,0.703	0.281
ENSMUSG00000041670	Rims1	chr1	-	22630411	22630480	22596364	22596584	22726929	22727010	4,6,4	0,2,0	10,3,14	14,2,9	194	125	0.00370747596055	1.0,0.659,1.0	0.315,0.491,0.501	0.451
ENSMUSG00000031302	Nlgn3	chrX	+	101301784	101302431	101299174	101299296	101308756	101308906	8,21,5	0,0,0	73,35,44	0,6,2	772	125	0.00371275955915	1.0,1.0,1.0	1.0,0.486,0.781	0.244
ENSMUSG00000045917	Tmem268	chr4	+	63569943	63570093	63565656	63565766	63577800	63577911	66,43,67	0,0,0	79,70,85	2,8,2	275	125	0.00371713475371	1.0,1.0,1.0	0.947,0.799,0.951	0.101
ENSMUSG00000026701	Prdx6	chr1	-	161249358	161249469	161244195	161244342	161251021	161251166	74,87,71	38,23,35	38,42,46	46,41,42	236	125	0.00388552617371	0.508,0.667,0.518	0.304,0.352,0.367	0.223
ENSMUSG00000040040	Ift88	chr14	+	57437176	57437283	57434794	57434857	57438241	57438295	27,50,27	2,4,3	69,53,52	0,0,0	232	125	0.00390507506695	0.879,0.871,0.829	1.0,1.0,1.0	-0.14
ENSMUSG00000001127	Araf	chrX	+	20849111	20849156	20848588	20848619	20849926	20850082	14,0,5	29,81,48	3,0,0	66,48,72	170	125	0.00390507506695	0.262,0.0,0.071	0.032,0.0,0.0	0.1
ENSMUSG00000085125	Gm16070	chr1	-	17724521	17724589	17712449	17712594	17727098	17727284	6,8,6	0,2,4	3,0,1	3,5,7	193	125	0.00390507506695	1.0,0.722,0.493	0.393,0.0,0.085	0.579
ENSMUSG00000020717	Pecam1	chr11	-	106662001	106662024	106654217	106655162	106679548	106679611	22,23,19	103,120,152	47,38,41	142,120,81	148	125	0.00392651736028	0.153,0.139,0.095	0.218,0.211,0.299	-0.114
ENSMUSG00000022677	Fopnl	chr16	-	14313815	14314013	14304453	14304587	14317293	14317347	289,376,447	40,75,73	261,194,294	76,60,84	323	125	0.00392651736028	0.737,0.66,0.703	0.571,0.556,0.575	0.133
ENSMUSG00000087060	Eldr	chr11	-	16938584	16938625	16937372	16937484	16950881	16950930	8,2,1	18,15,23	0,0,0	7,8,30	166	125	0.00394085243619	0.251,0.091,0.032	0.0,0.0,0.0	0.125
ENSMUSG00000022537	Tmem44	chr16	-	30518299	30518332	30511854	30514822	30529411	30529570	64,77,66	67,78,76	148,95,161	80,61,92	158	125	0.00394085243619	0.43,0.439,0.407	0.594,0.552,0.581	-0.15
ENSMUSG00000029319	Coq2	chr5	-	100667891	100668058	100663579	100663701	100673988	100674284	280,321,291	43,31,44	306,261,269	71,60,74	292	125	0.00394449146107	0.736,0.816,0.739	0.649,0.651,0.609	0.127
ENSMUSG00000056296	Synpr	chr14	+	13608569	13608761	13562917	13563116	13613723	13615459	26,7,14	0,0,0	39,30,28	2,8,0	317	125	0.00400230698857	1.0,1.0,1.0	0.885,0.597,1.0	0.173
ENSMUSG00000027716	Trpc3	chr3	-	36655017	36655182	36651519	36651736	36662744	36662933	25,29,22	5,0,3	42,43,41	0,0,0	290	125	0.00405631166313	0.683,1.0,0.76	1.0,1.0,1.0	-0.186
ENSMUSG00000029283	Cdc7	chr5	+	106974600	106974696	106973776	106974020	106975484	106975660	484,669,614	82,118,110	315,242,318	78,85,92	221	125	0.00411956020583	0.77,0.762,0.759	0.696,0.617,0.662	0.105
ENSMUSG00000109887	RP24-571A14.6	chr1	-	18034809	18034893	17999359	17999660	18058200	18059056	6,5,1	3,3,3	10,6,7	0,2,0	209	125	0.00420398809954	0.545,0.499,0.166	1.0,0.642,1.0	-0.477
ENSMUSG00000027109	Sp3	chr2	-	72978897	72979029	72970154	72971514	72980249	72980446	32,70,60	9,7,2	241,130,244	7,2,2	257	125	0.00420542010739	0.634,0.829,0.936	0.944,0.969,0.983	-0.166
ENSMUSG00000025195	Dnmbp	chr19	-	43901069	43903058	43874826	43875020	43910724	43910847	59,47,46	3,3,0	62,52,55	0,0,0	2114	125	0.00420828307771	0.538,0.481,1.0	1.0,1.0,1.0	-0.327
ENSMUSG00000087368	BC065397	chrX	+	136760417	136760575	136759855	136759918	136788520	136788617	17,57,45	5,3,2	55,31,54	1,0,0	283	125	0.00421116726876	0.6,0.894,0.909	0.96,1.0,1.0	-0.186
ENSMUSG00000075254	Heg1	chr16	+	33706915	33707206	33684544	33684855	33710399	33710699	13,6,11	12,18,22	2,0,4	20,14,19	416	125	0.00421239133245	0.246,0.091,0.131	0.029,0.0,0.059	0.127
ENSMUSG00000033287	Kctd17	chr15	+	78436900	78436994	78435584	78435710	78437157	78437579	154,150,155	53,29,56	204,177,166	35,16,21	219	125	0.00434386584749	0.624,0.747,0.612	0.769,0.863,0.819	-0.156
ENSMUSG00000033014	Trim33	chr3	+	103353566	103353617	103352002	103352155	103353696	103358775	387,462,502	231,248,263	313,282,283	285,217,243	176	125	0.00434386584749	0.543,0.57,0.575	0.438,0.48,0.453	0.106
ENSMUSG00000026914	Psmd14	chr2	+	61722709	61722848	61711759	61711873	61760635	61760707	4,2,6	1,1,1	3,3,3	9,16,6	264	125	0.00440943622714	0.654,0.486,0.74	0.136,0.082,0.191	0.49
ENSMUSG00000045095	Magi1	chr6	-	93769507	93769543	93760707	93760765	93773606	93773689	51,102,61	13,17,20	152,121,139	7,19,7	161	125	0.00440943622714	0.753,0.823,0.703	0.944,0.832,0.939	-0.145
ENSMUSG00000049680	Urgcp	chr11	-	5723110	5723161	5713416	5718263	5726347	5726425	20,16,7	0,0,0	22,18,31	3,4,2	176	125	0.00447074456537	1.0,1.0,1.0	0.839,0.762,0.917	0.161
ENSMUSG00000022124	Fbxl3	chr14	-	103095192	103095541	103089301	103089473	103099161	103099554	11,26,18	9,10,8	49,33,37	5,5,3	474	125	0.00447074456537	0.244,0.407,0.372	0.721,0.635,0.765	-0.366
ENSMUSG00000039988	Ankrd13c	chr3	+	157972999	157975294	157962277	157962382	157988639	157988784	38,43,30	0,1,0	34,38,38	7,2,0	2420	125	0.00455338204468	1.0,0.69,1.0	0.201,0.495,1.0	0.331
ENSMUSG00000034006	Pqlc1	chr18	+	80272461	80272515	80263419	80263553	80291575	80292637	9,5,7	0,1,0	16,14,10	5,2,4	179	125	0.00471935658206	1.0,0.777,1.0	0.691,0.83,0.636	0.207
ENSMUSG00000068735	Trp53i11	chr2	+	93189088	93189223	93187547	93187747	93196896	93196978	11,7,7	32,16,21	10,9,6	113,79,86	260	125	0.00478156933336	0.142,0.174,0.138	0.041,0.052,0.032	0.11
ENSMUSG00000040811	Eml2	chr7	+	19201829	19201927	19201564	19201653	19202976	19203072	22,18,13	8,0,6	38,45,47	1,1,1	223	125	0.00481172525607	0.607,1.0,0.548	0.955,0.962,0.963	-0.242
ENSMUSG00000006276	Eps15l1	chr8	-	72358312	72358445	72345965	72346171	72367903	72367986	414,454,388	15,52,44	332,306,320	49,49,68	258	125	0.00485738144557	0.93,0.809,0.81	0.767,0.752,0.695	0.112
ENSMUSG00000036501	Fam13b	chr18	-	34497333	34497546	34486978	34487139	34499685	34499852	20,18,17	0,11,3	26,16,6	0,1,0	338	125	0.00492414806888	1.0,0.377,0.677	1.0,0.855,1.0	-0.267
ENSMUSG00000030876	Mettl9	chr7	+	121052086	121052296	121034444	121034975	121076129	121076835	13,31,21	0,0,0	34,30,35	4,3,1	335	125	0.00521857599498	1.0,1.0,1.0	0.76,0.789,0.929	0.174
ENSMUSG00000073779	Lrp8os2	chr4	-	107815926	107816067	107810807	107810946	107822933	107823010	3,20,27	6,4,1	36,35,22	2,0,0	266	125	0.00524248145562	0.19,0.701,0.927	0.894,1.0,1.0	-0.359
ENSMUSG00000028755	Cda	chr4	-	138351183	138351295	138343506	138343564	138367789	138367992	32,30,16	0,0,0	32,26,44	0,1,9	237	125	0.00525466237439	1.0,1.0,1.0	1.0,0.932,0.721	0.116
ENSMUSG00000019564	Arid3a	chr10	+	79930634	79931288	79927340	79927400	79931765	79932078	200,264,197	0,0,0	83,106,90	2,4,2	779	125	0.00525466237439	1.0,1.0,1.0	0.869,0.81,0.878	0.148
ENSMUSG00000019856	Fam184a	chr10	-	53646982	53647129	53640944	53641062	53647571	53647756	73,92,74	0,4,0	67,52,64	7,4,6	272	125	0.00526151344433	1.0,0.914,1.0	0.815,0.857,0.831	0.137
ENSMUSG00000037395	Rcor3	chr1	-	192108643	192108701	192101751	192101867	192116268	192116346	33,34,59	2,8,8	33,41,37	20,17,17	183	125	0.00532128651716	0.919,0.744,0.834	0.53,0.622,0.598	0.249
ENSMUSG00000097910	5033428I22Rik	chr8	+	57332769	57333631	57332442	57332633	57338882	57338947	225,234,197	50,60,77	273,259,272	41,43,31	987	125	0.0054428983106	0.363,0.331,0.245	0.457,0.433,0.526	-0.159
ENSMUSG00000018570	2810408A11Rik	chr11	-	69897618	69897754	69897362	69897492	69898102	69898150	44,39,42	11,21,10	65,50,60	57,62,49	261	125	0.00552457081087	0.657,0.471,0.668	0.353,0.279,0.37	0.265
ENSMUSG00000028402	Mpdz	chr4	-	81313499	81313598	81310156	81310319	81317593	81317704	315,350,347	99,84,94	326,227,257	138,105,118	224	125	0.00554179825363	0.64,0.699,0.673	0.569,0.547,0.549	0.116
ENSMUSG00000040451	Sgms1	chr19	-	32247993	32248036	32223508	32223590	32289540	32289631	50,109,49	2,1,2	43,50,48	10,2,7	168	125	0.00575227288254	0.949,0.988,0.948	0.762,0.949,0.836	0.113
ENSMUSG00000049327	Kmt5a	chr5	+	124445968	124446084	124439929	124440015	124447213	124447370	100,126,98	38,34,27	130,92,123	14,18,12	241	125	0.00576234212705	0.577,0.658,0.653	0.828,0.726,0.842	-0.169
ENSMUSG00000049755	Zfp672	chr11	-	58319866	58319954	58319323	58319590	58322568	58322729	52,19,42	2,5,1	47,45,50	26,10,18	213	125	0.00578307940563	0.938,0.69,0.961	0.515,0.725,0.62	0.243
ENSMUSG00000057751	Megf6	chr4	+	154258859	154258994	154255995	154256124	154262513	154262639	0,1,0	4,6,1	9,4,3	12,12,8	260	125	0.00582093038457	0.0,0.074,0.0	0.265,0.138,0.153	-0.161
ENSMUSG00000040860	Crocc	chr4	-	141051040	141051195	141046635	141046697	141052949	141053091	64,80,54	5,3,4	103,69,94	1,0,1	280	125	0.00582093038457	0.851,0.923,0.858	0.979,1.0,0.977	-0.108
ENSMUSG00000029406	Pitpnm2	chr5	-	124124797	124124959	124123938	124124087	124125298	124125463	52,50,30	39,47,38	44,33,20	76,69,57	287	125	0.00583853998765	0.367,0.317,0.256	0.201,0.172,0.133	0.145
ENSMUSG00000097743	Gm16973	chr14	-	56699148	56699306	56697346	56698038	56700819	56701268	95,77,79	1,2,0	77,61,54	7,5,2	283	125	0.00586353502663	0.977,0.944,1.0	0.829,0.843,0.923	0.109
ENSMUSG00000039153	Runx2	chr17	-	44610027	44610093	44607530	44608383	44639664	44639826	6,23,19	0,0,2	183,148,147	34,10,33	191	125	0.00599247544064	1.0,1.0,0.861	0.779,0.906,0.745	0.144
ENSMUSG00000034023	Fancd2	chr6	+	113586209	113586248	113585471	113585543	113587381	113587456	49,64,50	75,64,64	89,66,77	52,46,47	164	125	0.00600725827117	0.332,0.433,0.373	0.566,0.522,0.555	-0.168
ENSMUSG00000039826	Trub2	chr2	-	29783311	29783373	29782119	29782201	29784952	29785027	358,370,333	106,83,117	330,359,364	162,148,184	187	125	0.00601411522403	0.693,0.749,0.655	0.577,0.619,0.569	0.111
ENSMUSG00000020707	Rnf135	chr11	+	80193885	80194048	80189223	80189367	80196872	80196947	48,53,24	2,2,2	48,36,48	12,7,9	288	125	0.00603800221867	0.912,0.92,0.839	0.635,0.691,0.698	0.216
ENSMUSG00000034681	Rnps1	chr17	+	24415040	24415162	24414674	24414734	24418456	24418612	244,403,338	186,395,274	339,238,312	167,131,195	247	125	0.00610397375356	0.399,0.341,0.384	0.507,0.479,0.447	-0.103
ENSMUSG00000049811	Fam161a	chr11	+	23021493	23021661	23020555	23021133	23023429	23023730	15,5,11	9,0,2	8,10,13	0,0,1	293	125	0.00610397375356	0.416,1.0,0.701	1.0,1.0,0.847	-0.243
ENSMUSG00000066258	Trim12a	chr7	-	104305998	104306094	104304155	104304386	104306911	104307387	20,10,7	0,0,0	24,18,22	0,3,5	221	125	0.00610834337442	1.0,1.0,1.0	1.0,0.772,0.713	0.172
ENSMUSG00000033728	Lrrc14	chr15	+	76711421	76711530	76710730	76710836	76712866	76713220	46,28,35	3,0,0	55,66,44	7,6,8	234	125	0.00610834337442	0.891,1.0,1.0	0.808,0.855,0.746	0.161
ENSMUSG00000040875	Osbpl10	chr9	+	115109399	115109591	115067278	115067325	115167081	115167292	57,41,41	1,3,0	66,59,67	13,9,5	317	125	0.00610834337442	0.957,0.843,1.0	0.667,0.721,0.841	0.19
ENSMUSG00000028438	Kif24	chr4	-	41409731	41409819	41404676	41404798	41423451	41423635	10,29,28	3,3,2	27,10,21	0,0,0	213	125	0.00621238880337	0.662,0.85,0.891	1.0,1.0,1.0	-0.199
ENSMUSG00000031754	Nudt21	chr8	-	94022774	94022889	94019447	94019704	94028834	94028924	1,14,10	0,2,0	6,8,12	6,3,3	240	125	0.00625632466448	1.0,0.785,1.0	0.342,0.581,0.676	0.395
ENSMUSG00000059900	Tmem40	chr6	-	115738947	115739022	115736382	115736436	115742309	115742387	2,1,1	1,0,0	7,3,10	3,7,8	200	125	0.00625717539521	0.556,1.0,1.0	0.593,0.211,0.439	0.438
ENSMUSG00000035683	Melk	chr4	+	44324199	44324268	44318023	44318122	44332879	44332966	82,100,77	32,28,35	133,112,131	26,18,18	194	125	0.00630102033291	0.623,0.697,0.586	0.767,0.8,0.824	-0.162
ENSMUSG00000044348	Slc25a53	chrX	-	137032350	137032500	137027989	137028154	137038223	137038300	6,11,7	0,0,0	15,16,19	1,2,4	275	125	0.00630785866875	1.0,1.0,1.0	0.872,0.784,0.683	0.22
ENSMUSG00000061536	Sec22c	chr9	-	121695533	121695742	121690235	121690415	121704923	121705029	49,57,48	0,1,0	70,77,66	3,4,5	334	125	0.00632798466072	1.0,0.955,1.0	0.897,0.878,0.832	0.116
ENSMUSG00000054519	Zfp867	chr11	-	59465011	59465072	59461196	59464286	59465450	59465577	68,101,96	4,3,2	78,60,93	10,5,15	186	125	0.0063787507299	0.92,0.958,0.97	0.84,0.89,0.806	0.104
ENSMUSG00000035969	Rusc2	chr4	+	43414627	43416718	43406434	43406680	43421604	43422249	55,62,61	2,4,0	107,94,86	0,0,0	2216	125	0.00651713988194	0.608,0.466,1.0	1.0,1.0,1.0	-0.309
ENSMUSG00000029925	Tbxas1	chr6	+	39083692	39083855	39080938	39081076	39084295	39084585	1,6,1	0,0,0	12,15,11	1,7,0	288	125	0.00655744571501	1.0,1.0,1.0	0.839,0.482,1.0	0.226
ENSMUSG00000021254	Gpatch2l	chr12	+	86268975	86269061	86261615	86261695	86288799	86291414	23,11,25	0,0,0	37,39,24	4,0,5	211	125	0.00656916813471	1.0,1.0,1.0	0.846,1.0,0.74	0.138
ENSMUSG00000085169	Gm10785	chr16	+	91710149	91710260	91708777	91708890	91714051	91714150	7,4,8	2,0,0	3,2,5	1,4,3	236	125	0.0065991134602	0.65,1.0,1.0	0.614,0.209,0.469	0.453
ENSMUSG00000087368	BC065397	chrX	+	136761990	136762088	136759855	136759918	136788520	136788617	36,27,40	5,3,2	37,25,41	1,0,0	223	125	0.00662503754745	0.801,0.835,0.918	0.954,1.0,1.0	-0.133
ENSMUSG00000087174	5530601H04Rik	chrX	-	105047908	105048010	105037196	105039812	105066758	105066877	71,106,91	16,11,20	115,110,127	3,4,13	227	125	0.00669250568923	0.71,0.841,0.715	0.955,0.938,0.843	-0.157
ENSMUSG00000050174	Nudt6	chr3	-	37409507	37409562	37404985	37405491	37416700	37416904	7,9,11	0,1,0	11,4,3	4,3,0	180	125	0.00669569772984	1.0,0.862,1.0	0.656,0.481,1.0	0.242
ENSMUSG00000033728	Lrrc14	chr15	+	76711355	76711530	76710648	76710836	76712866	76713220	42,32,37	3,0,0	56,67,46	7,6,8	300	125	0.00678622098959	0.854,1.0,1.0	0.769,0.823,0.706	0.185
ENSMUSG00000021012	Zc3h14	chr12	+	98780047	98780280	98774244	98774319	98783581	98783702	529,408,492	225,201,254	686,636,662	198,234,197	358	125	0.00678622098959	0.451,0.415,0.403	0.547,0.487,0.54	-0.102
ENSMUSG00000053819	Camk2d	chr3	+	126779944	126779999	126770784	126770857	126780359	126780462	6,0,5	2,16,9	0,0,1	16,16,14	180	125	0.00685085761181	0.676,0.0,0.278	0.0,0.0,0.047	0.302
ENSMUSG00000036792	Mbd5	chr2	+	49251242	49251423	49250138	49250241	49256176	49258312	45,64,56	9,1,4	124,80,129	4,0,0	306	125	0.00698600778695	0.671,0.963,0.851	0.927,1.0,1.0	-0.147
ENSMUSG00000066892	Fbxl12	chr9	-	20644194	20644298	20642023	20642096	20644572	20644758	14,30,24	0,1,0	41,39,31	3,3,5	229	125	0.00699082356286	1.0,0.942,1.0	0.882,0.876,0.772	0.137
ENSMUSG00000037138	Aff3	chr1	-	38341720	38341801	38329871	38329908	38406495	38406543	111,98,101	5,2,5	123,139,122	12,24,11	206	125	0.00699844095704	0.931,0.967,0.925	0.861,0.778,0.871	0.104
ENSMUSG00000033768	Nrxn2	chr19	+	6513715	6513805	6509777	6509949	6516922	6517248	11,4,8	0,0,0	9,9,11	5,2,0	215	125	0.00714425088317	1.0,1.0,1.0	0.511,0.723,1.0	0.255
ENSMUSG00000029208	Guf1	chr5	+	69563082	69563222	69561653	69561857	69564523	69564647	359,462,410	53,52,94	225,200,243	64,65,70	265	125	0.00716250425157	0.762,0.807,0.673	0.624,0.592,0.621	0.135
ENSMUSG00000050312	Nsun3	chr16	-	62776287	62776383	62770657	62770812	62785787	62785897	12,37,10	0,0,0	40,41,44	0,4,6	221	125	0.00717521809596	1.0,1.0,1.0	1.0,0.853,0.806	0.114
ENSMUSG00000021824	Ap3m1	chr14	-	21045487	21045763	21040986	21041090	21052139	21052222	129,146,107	12,19,9	89,80,64	21,18,22	401	125	0.00724077220686	0.77,0.705,0.788	0.569,0.581,0.476	0.212
ENSMUSG00000051786	Tubgcp6	chr15	-	89109220	89109296	89108946	89109056	89110045	89110167	121,71,131	16,10,8	128,140,148	5,5,3	201	125	0.00724077220686	0.825,0.815,0.911	0.941,0.946,0.968	-0.101
ENSMUSG00000024039	Cbs	chr17	-	31614528	31614570	31612622	31613293	31615473	31615558	7,4,3	6,14,7	2,0,1	15,7,19	167	125	0.00725442877805	0.466,0.176,0.243	0.091,0.0,0.038	0.252
ENSMUSG00000045813	Gm9801	chr7	-	62117722	62117902	62114645	62114776	62118894	62119043	1,4,1	2,2,1	9,1,8	0,0,2	305	125	0.00728568869265	0.17,0.45,0.291	1.0,1.0,0.621	-0.57
ENSMUSG00000028653	Trit1	chr4	+	123049151	123049264	123048768	123048880	123049476	123049554	209,199,237	23,32,24	140,105,126	34,27,32	238	125	0.00735638821117	0.827,0.766,0.838	0.684,0.671,0.674	0.134
ENSMUSG00000031813	Mvb12a	chr8	+	71543956	71544123	71543132	71543231	71545223	71545350	21,13,14	0,0,1	22,12,13	3,0,7	292	125	0.00737937848406	1.0,1.0,0.857	0.758,1.0,0.443	0.219
ENSMUSG00000055707	Klhl26	chr8	-	70455465	70455648	70450218	70452853	70476849	70476905	37,42,25	0,0,0	58,46,48	4,0,5	308	125	0.00743544943057	1.0,1.0,1.0	0.855,1.0,0.796	0.116
ENSMUSG00000079481	Nhsl2	chrX	+	102073351	102073479	102071323	102071479	102076161	102076293	6,1,2	0,1,0	6,7,5	3,3,3	253	125	0.00744783534975	1.0,0.331,1.0	0.497,0.535,0.452	0.282
ENSMUSG00000055897	Ppp4r1l-ps	chr2	-	173592116	173592221	173589504	173589674	173592801	173593014	33,15,26	8,1,0	45,46,47	0,1,0	230	125	0.00751923297079	0.692,0.891,1.0	1.0,0.962,1.0	-0.126
ENSMUSG00000046169	Adamts6	chr13	+	104314237	104314383	104313635	104313719	104347347	104347391	43,31,24	1,0,0	49,39,27	2,7,1	271	125	0.00766623041902	0.952,1.0,1.0	0.919,0.72,0.926	0.129
ENSMUSG00000030016	Zfp638	chr6	+	83957508	83957592	83954710	83954761	83958183	83958252	287,274,367	98,118,168	196,167,168	112,119,119	209	125	0.00766623041902	0.637,0.581,0.566	0.511,0.456,0.458	0.12
ENSMUSG00000043467	Zbtb37	chr1	-	161012884	161013021	161008793	161009491	161019483	161020406	6,10,13	0,0,1	3,5,4	3,0,3	262	125	0.00766623041902	1.0,1.0,0.861	0.323,1.0,0.389	0.383
ENSMUSG00000019989	Enpp3	chr10	-	24784789	24784944	24778692	24778825	24787718	24787897	34,31,31	1,0,8	49,41,32	0,0,0	280	125	0.00783649582122	0.938,1.0,0.634	1.0,1.0,1.0	-0.143
ENSMUSG00000030733	Sh2b1	chr7	-	126473478	126473615	126472072	126473094	126474995	126475090	32,35,45	36,57,42	29,14,26	73,62,54	262	125	0.00783649582122	0.298,0.227,0.338	0.159,0.097,0.187	0.14
ENSMUSG00000040139	9430038I01Rik	chr7	-	137376954	137377117	137376136	137376351	137410639	137410735	11,10,5	16,18,21	34,25,33	23,19,22	288	125	0.00786347425449	0.23,0.194,0.094	0.391,0.363,0.394	-0.21
ENSMUSG00000008305	Tle1	chr4	-	72158212	72158417	72145309	72145420	72169121	72169196	463,460,488	49,38,55	368,301,356	56,59,64	330	125	0.00788795121444	0.782,0.821,0.771	0.713,0.659,0.678	0.108
ENSMUSG00000024074	Crim1	chr17	+	78302986	78303108	78237741	78237915	78313123	78313306	26,35,29	0,0,0	52,28,43	1,0,9	247	125	0.00799836978623	1.0,1.0,1.0	0.963,1.0,0.707	0.11
ENSMUSG00000022475	Hdac7	chr15	-	97808659	97808770	97808352	97808533	97808966	97809058	79,95,89	82,60,74	215,192,167	88,59,90	236	125	0.00799836978623	0.338,0.456,0.389	0.564,0.633,0.496	-0.17
ENSMUSG00000073758	Sh3d21	chr4	-	126150876	126150934	126150601	126150796	126151016	126151873	26,19,32	2,6,4	43,36,61	33,23,26	183	125	0.00799836978623	0.899,0.684,0.845	0.471,0.517,0.616	0.275
ENSMUSG00000039908	Slc26a11	chr11	+	119362216	119362296	119359296	119359382	119363399	119363542	26,25,22	2,1,0	29,32,42	7,4,9	205	125	0.00799836978623	0.888,0.938,1.0	0.716,0.83,0.74	0.18
ENSMUSG00000058897	Col25a1	chr3	+	130575374	130575410	130570308	130570335	130577301	130577355	8,6,5	0,0,0	17,19,10	6,0,2	161	125	0.00800230268041	1.0,1.0,1.0	0.687,1.0,0.795	0.173
ENSMUSG00000054252	Fgfr3	chr5	+	33728191	33728245	33727646	33727916	33729680	33729837	10,5,9	0,0,0	10,8,16	4,1,2	179	125	0.00800230268041	1.0,1.0,1.0	0.636,0.848,0.848	0.223
ENSMUSG00000055320	Tead1	chr7	+	112856052	112856064	112842039	112842102	112856797	112856932	9,25,8	104,98,89	30,34,21	84,62,86	137	125	0.00809884493197	0.073,0.189,0.076	0.246,0.333,0.182	-0.141
ENSMUSG00000032735	Ablim3	chr18	-	61818988	61819087	61814197	61814332	61819790	61819917	0,0,2	2,1,1	16,5,8	6,0,3	224	125	0.00815990243994	0.0,0.0,0.527	0.598,1.0,0.598	-0.556
ENSMUSG00000062270	Morf4l1	chr9	-	90097863	90097889	90096502	90096604	90100442	90100523	48,115,40	0,7,0	25,28,23	4,6,5	151	125	0.00817293002607	1.0,0.932,1.0	0.838,0.794,0.792	0.169
ENSMUSG00000071533	Pcnp	chr16	-	56024223	56024386	56018471	56018527	56029602	56029696	95,109,141	26,21,22	108,91,113	9,7,8	288	125	0.00822954491892	0.613,0.693,0.736	0.839,0.849,0.86	-0.169
ENSMUSG00000000296	Tpd52l1	chr10	-	31338184	31338245	31332379	31332969	31341139	31341178	8,4,13	7,29,18	18,16,17	3,2,12	186	125	0.00835650287313	0.434,0.085,0.327	0.801,0.843,0.488	-0.429
ENSMUSG00000040473	Cfap69	chr5	-	5644423	5644500	5640128	5640227	5646935	5647045	2,3,6	0,0,1	5,3,7	5,2,0	202	125	0.00837191535927	1.0,1.0,0.788	0.382,0.481,1.0	0.308
ENSMUSG00000022772	Senp5	chr16	-	31977598	31977757	31968799	31968937	31983263	31983311	67,97,100	0,2,3	124,95,98	9,9,7	284	125	0.00837191535927	1.0,0.955,0.936	0.858,0.823,0.86	0.117
ENSMUSG00000012123	Aim1l	chr4	+	134092049	134092209	134089271	134091236	134092318	134092501	19,17,16	4,3,0	9,23,12	0,0,0	285	125	0.00847816623562	0.676,0.713,1.0	1.0,1.0,1.0	-0.204
ENSMUSG00000039096	Rsad1	chr11	-	94548177	94548363	94544634	94544785	94548470	94548602	21,12,22	1,0,0	13,18,13	2,6,0	311	125	0.00847816623562	0.894,1.0,1.0	0.723,0.547,1.0	0.208
ENSMUSG00000018995	Nars2	chr7	+	97035230	97035297	97031337	97031436	97039898	97040036	44,54,28	0,9,9	59,53,72	2,2,0	192	125	0.00848433717144	1.0,0.796,0.669	0.951,0.945,1.0	-0.144
ENSMUSG00000028587	Orc1	chr4	+	108590652	108590777	108588675	108588781	108593292	108593471	202,283,270	14,10,11	119,108,125	15,22,9	250	125	0.00852458259482	0.878,0.934,0.925	0.799,0.711,0.874	0.118
ENSMUSG00000048661	Lemd3	chr10	-	120947203	120947271	120933394	120933540	120977783	120979332	4,0,0	0,1,3	6,4,9	1,0,0	193	125	0.00859912199317	1.0,0.0,0.0	0.795,1.0,1.0	-0.598
ENSMUSG00000005899	Smpd4	chr16	+	17620711	17620762	17620585	17620630	17621441	17621525	12,13,26	6,1,1	21,9,14	0,0,0	176	125	0.00859912199317	0.587,0.902,0.949	1.0,1.0,1.0	-0.187
ENSMUSG00000032397	Tipin	chr9	+	64290373	64290449	64288107	64288243	64301041	64301248	23,36,32	4,5,4	28,18,27	1,0,1	201	125	0.00873400052048	0.781,0.817,0.833	0.946,1.0,0.944	-0.153
ENSMUSG00000029119	Man2b2	chr5	-	36818461	36818652	36817555	36817697	36820881	36821080	52,54,32	3,0,14	62,62,57	0,2,0	316	125	0.00879990658181	0.873,1.0,0.475	1.0,0.925,1.0	-0.192
ENSMUSG00000036167	Pphln1	chr15	+	93420283	93420490	93410691	93410783	93424013	93424075	356,443,441	225,248,231	252,180,288	244,202,198	332	125	0.00895909168348	0.373,0.402,0.418	0.28,0.251,0.354	0.103
ENSMUSG00000037686	Aspg	chr12	+	112123289	112123453	112122943	112123039	112124809	112124896	14,25,16	6,4,0	12,8,14	1,0,0	289	125	0.00897659734217	0.502,0.73,1.0	0.838,1.0,1.0	-0.202
ENSMUSG00000021969	Zdhhc20	chr14	-	57878432	57878459	57865520	57865641	57890062	57890262	53,33,54	12,3,13	73,50,74	5,0,5	152	125	0.0089775255539	0.784,0.9,0.774	0.923,1.0,0.924	-0.13
ENSMUSG00000038860	Garnl3	chr2	-	33085874	33085944	33064003	33064078	33104852	33105023	9,11,6	0,0,0	35,19,42	4,2,4	195	125	0.00918562361801	1.0,1.0,1.0	0.849,0.859,0.871	0.14
ENSMUSG00000085022	Gm5860	chr4	+	82077433	82077499	82065430	82066040	82102456	82102808	1,3,1	0,0,0	17,6,10	4,1,2	191	125	0.00925421744884	1.0,1.0,1.0	0.736,0.797,0.766	0.234
ENSMUSG00000035517	Tdrd7	chr4	+	45994306	45994524	45992196	45992270	46005116	46005700	18,22,14	1,0,0	49,41,19	4,2,4	343	125	0.00925421744884	0.868,1.0,1.0	0.817,0.882,0.634	0.178
ENSMUSG00000023026	Dip2b	chr15	+	100151150	100151363	100142021	100142147	100154156	100154306	173,151,136	6,9,12	153,149,159	1,3,3	338	125	0.00925421744884	0.914,0.861,0.807	0.983,0.948,0.951	-0.1
ENSMUSG00000090086	AI480526	chr5	-	123134623	123134717	123133722	123134430	123137954	123138109	26,25,30	4,2,7	22,19,21	12,9,18	219	125	0.00926121238766	0.788,0.877,0.71	0.511,0.546,0.4	0.306
ENSMUSG00000026743	Mllt10	chr2	+	18123718	18123812	18071124	18071204	18146776	18146872	32,17,11	2,2,9	17,25,20	0,1,1	219	125	0.00926121238766	0.901,0.829,0.411	1.0,0.935,0.919	-0.238
ENSMUSG00000032245	Cln6	chr9	+	62840484	62840591	62838791	62838954	62844569	62844684	63,82,60	16,7,5	63,49,62	17,25,33	232	125	0.00933270006669	0.68,0.863,0.866	0.666,0.514,0.503	0.242
ENSMUSG00000040563	Plppr2	chr9	+	21941001	21941137	21939298	21939378	21943350	21943622	48,40,38	0,3,7	96,59,73	1,0,1	261	125	0.00934101029337	1.0,0.865,0.722	0.979,1.0,0.972	-0.121
ENSMUSG00000073460	Pnldc1	chr17	-	12894359	12894415	12892758	12892823	12895511	12895597	26,25,43	6,1,2	20,15,29	0,0,0	181	125	0.00934479265514	0.75,0.945,0.937	1.0,1.0,1.0	-0.123
ENSMUSG00000037286	Stag1	chr9	+	100705152	100705254	100643635	100643796	100737977	100738142	82,117,119	14,13,18	150,145,134	8,3,11	227	125	0.00950295166591	0.763,0.832,0.785	0.912,0.964,0.87	-0.122
ENSMUSG00000086040	Wipf3	chr6	+	54489007	54489109	54487907	54488030	54496479	54496556	8,18,12	0,0,0	45,18,17	3,1,4	227	125	0.00967544444095	1.0,1.0,1.0	0.892,0.908,0.701	0.166
ENSMUSG00000015290	Ubl4a	chrX	-	74372613	74372682	74370850	74371011	74373190	74373218	94,114,59	28,41,30	43,50,60	48,37,42	194	125	0.00967544444095	0.684,0.642,0.559	0.366,0.465,0.479	0.192
ENSMUSG00000039232	Stx11	chr10	-	12944151	12944286	12939982	12941983	12963999	12964259	1,6,14	0,1,0	17,9,12	0,4,5	260	125	0.00976331538797	1.0,0.743,1.0	1.0,0.52,0.536	0.229
ENSMUSG00000063652	Slc22a21	chr11	-	53951706	53951842	53949964	53951355	53953000	53953183	18,18,15	8,8,4	8,2,4	6,9,14	261	125	0.0101110162381	0.519,0.519,0.642	0.39,0.096,0.12	0.358
ENSMUSG00000037989	Wnk2	chr13	-	49072501	49072795	49071990	49072040	49076136	49076664	25,29,14	2,3,0	44,34,24	13,13,11	419	125	0.0101501870034	0.789,0.743,1.0	0.502,0.438,0.394	0.399
ENSMUSG00000068921	Dap3	chr3	-	88929395	88929526	88925293	88925411	88933564	88933666	6,1,11	0,0,1	16,11,11	3,2,3	256	125	0.0103017973108	1.0,1.0,0.843	0.723,0.729,0.642	0.25
ENSMUSG00000022185	Acin1	chr14	-	54653213	54653278	54651716	54651858	54653534	54653682	376,448,500	166,215,188	257,275,288	217,151,196	190	125	0.010504184723	0.598,0.578,0.636	0.438,0.545,0.492	0.112
ENSMUSG00000032712	2810474O19Rik	chr6	+	149324731	149324800	149317634	149317708	149325404	149325489	58,82,61	51,74,60	47,45,32	17,20,16	194	125	0.0105183978298	0.423,0.417,0.396	0.64,0.592,0.563	-0.186
ENSMUSG00000031754	Nudt21	chr8	-	94024541	94024617	94019404	94019704	94028834	94028924	12,29,15	0,2,0	25,14,30	6,3,3	201	125	0.0105444860415	1.0,0.9,1.0	0.722,0.744,0.861	0.191
ENSMUSG00000055897	Ppp4r1l-ps	chr2	-	173592116	173592333	173589504	173589674	173592801	173593014	17,4,23	8,1,0	29,20,28	0,1,0	342	125	0.0105696017272	0.437,0.594,1.0	1.0,0.88,1.0	-0.283
ENSMUSG00000026924	Sec16a	chr2	-	26413678	26413738	26412835	26412913	26414370	26414445	70,125,114	63,84,66	132,87,107	133,122,153	185	125	0.0106108424056	0.429,0.501,0.539	0.401,0.325,0.321	0.141
ENSMUSG00000068762	Gstm6	chr3	-	107942332	107942414	107941188	107941284	107942701	107942766	16,10,9	0,0,1	35,10,19	7,1,2	207	125	0.0108006837124	1.0,1.0,0.845	0.751,0.858,0.852	0.128
ENSMUSG00000002781	Tmem143	chr7	+	45897434	45897666	45897077	45897101	45899631	45899736	65,76,76	12,0,0	89,66,81	0,0,0	357	125	0.0108217501175	0.655,1.0,1.0	1.0,1.0,1.0	-0.115
ENSMUSG00000022661	Cd200	chr16	-	45400221	45400303	45396968	45397295	45408855	45409053	1,1,2	3,8,4	30,11,20	18,14,9	207	125	0.0108803414621	0.168,0.07,0.232	0.502,0.322,0.573	-0.309
ENSMUSG00000028441	1110017D15Rik	chr4	-	41507520	41507593	41505567	41505654	41508516	41508629	11,23,22	6,0,2	25,16,37	0,0,0	198	125	0.0109314218808	0.536,1.0,0.874	1.0,1.0,1.0	-0.197
ENSMUSG00000034518	Hmgxb4	chr8	+	74999998	75000113	74999812	74999891	75000649	75001584	343,381,375	228,266,285	333,334,364	187,132,159	240	125	0.0109537675392	0.439,0.427,0.407	0.481,0.569,0.544	-0.107
ENSMUSG00000024052	Lpin2	chr17	+	71224939	71225241	71214963	71215164	71229307	71229415	128,79,123	3,2,0	190,166,159	6,17,8	427	125	0.0109537675392	0.926,0.92,1.0	0.903,0.741,0.853	0.116
ENSMUSG00000058806	Col13a1	chr10	-	61895333	61895360	61894033	61894060	61896345	61896372	6,11,3	5,5,6	12,13,9	2,1,1	152	125	0.0109895628192	0.497,0.644,0.291	0.831,0.914,0.881	-0.398
ENSMUSG00000097393	D030068K23Rik	chr8	+	109177692	109177814	109075222	109075744	109223133	109223179	8,21,32	2,7,10	12,10,26	2,1,0	247	125	0.0110054684838	0.669,0.603,0.618	0.752,0.835,1.0	-0.232
ENSMUSG00000045102	Poln	chr5	-	34149716	34149861	34133110	34133190	34169389	34169426	3,6,12	0,1,0	1,0,7	2,2,0	270	125	0.0110880918432	1.0,0.735,1.0	0.188,0.0,1.0	0.516
ENSMUSG00000004317	Clcn5	chrX	-	7318424	7318488	7316658	7316823	7319105	7319233	7,14,13	19,46,34	4,7,1	53,38,29	189	125	0.0111056155733	0.196,0.168,0.202	0.048,0.109,0.022	0.129
ENSMUSG00000027175	Tcp11l1	chr2	-	104706355	104706537	104699841	104699974	104711975	104712162	36,41,46	4,3,1	68,64,75	0,0,0	307	125	0.0115420741385	0.786,0.848,0.949	1.0,1.0,1.0	-0.139
ENSMUSG00000030768	Disp1	chr1	-	183202951	183203039	183135457	183135876	183221322	183221522	11,21,14	0,0,0	35,19,18	0,8,1	213	125	0.0116067258481	1.0,1.0,1.0	1.0,0.582,0.914	0.168
ENSMUSG00000006423	C330007P06Rik	chrX	-	36854282	36854421	36853329	36853419	36856851	36856893	91,205,135	21,19,14	67,46,61	25,14,19	264	125	0.0119455097728	0.672,0.836,0.82	0.559,0.609,0.603	0.186
ENSMUSG00000034211	Mrps17	chr5	+	129715683	129715912	129715508	129715549	129716726	129716866	213,181,237	9,16,3	148,141,157	17,21,15	354	125	0.0120096206488	0.893,0.8,0.965	0.755,0.703,0.787	0.138
ENSMUSG00000044456	Rin3	chr12	+	102325794	102325912	102312974	102313182	102358704	102358796	17,14,8	2,0,5	38,33,26	0,0,0	243	125	0.0120096206488	0.814,1.0,0.451	1.0,1.0,1.0	-0.245
ENSMUSG00000041696	Rasl12	chr9	+	65400918	65400975	65398487	65398667	65407576	65407650	32,59,45	1,2,0	40,47,60	3,5,8	182	125	0.0121196632342	0.956,0.953,1.0	0.902,0.866,0.837	0.101
ENSMUSG00000029094	Afap1	chr5	+	35945187	35945296	35936037	35936132	35948034	35948246	28,43,34	11,8,6	122,73,104	8,4,7	234	125	0.0123361353296	0.576,0.742,0.752	0.891,0.907,0.888	-0.205
ENSMUSG00000073437	D330041H03Rik	chr17	-	24412466	24412597	24412034	24412083	24414311	24414542	2,12,8	0,2,0	8,4,8	4,1,1	256	125	0.012412817666	1.0,0.746,1.0	0.494,0.661,0.796	0.265
ENSMUSG00000051278	Zgrf1	chr3	+	127573139	127573325	127567627	127567701	127581445	127581569	59,103,78	0,0,0	68,50,74	2,4,3	311	125	0.012896006411	1.0,1.0,1.0	0.932,0.834,0.908	0.109
ENSMUSG00000031644	Nek1	chr8	+	61071750	61071834	61054519	61054622	61072275	61072359	10,23,26	130,99,123	49,32,15	72,83,75	209	125	0.0131399257634	0.044,0.122,0.112	0.289,0.187,0.107	-0.102
ENSMUSG00000038695	Josd2	chr7	+	44470858	44471307	44470411	44470537	44471414	44471652	129,122,136	8,3,7	261,228,275	4,2,2	574	125	0.0132747981469	0.778,0.899,0.809	0.934,0.961,0.968	-0.126
ENSMUSG00000096054	Syne1	chr10	-	5030375	5030434	5020202	5022247	5031765	5031858	24,24,24	0,2,0	43,36,30	7,3,4	184	125	0.0133002271421	1.0,0.891,1.0	0.807,0.891,0.836	0.119
ENSMUSG00000025453	Nnt	chr13	-	119372395	119372591	119369911	119370145	119381675	119381863	129,168,132	41,34,77	241,236,218	31,30,35	321	125	0.0133160408483	0.551,0.658,0.4	0.752,0.754,0.708	-0.202
ENSMUSG00000054715	Zscan22	chr7	+	12903600	12904085	12897814	12897943	12906233	12908239	34,52,44	22,14,10	30,22,23	28,32,19	610	125	0.0133310088958	0.241,0.432,0.474	0.18,0.123,0.199	0.215
ENSMUSG00000047045	Tmem164	chrX	+	142770966	142771033	142682290	142682949	142832500	142832601	3,4,5	0,1,6	13,4,8	0,0,0	192	125	0.0134852741898	1.0,0.723,0.352	1.0,1.0,1.0	-0.308
ENSMUSG00000043323	Fbrsl1	chr5	-	110416029	110416065	110381600	110381646	110417842	110417947	12,6,3	4,0,5	25,20,14	2,0,0	161	125	0.0136308211646	0.7,1.0,0.318	0.907,1.0,1.0	-0.296
ENSMUSG00000021012	Zc3h14	chr12	+	98780047	98780280	98763822	98763978	98783581	98783702	504,389,469	50,64,79	678,623,655	42,67,47	358	125	0.0136911954069	0.779,0.68,0.675	0.849,0.765,0.83	-0.103
ENSMUSG00000034771	Tle2	chr10	+	81580894	81580914	81580256	81580331	81581644	81581755	4,3,2	0,1,0	13,7,9	4,4,2	145	125	0.0139125820141	1.0,0.721,1.0	0.737,0.601,0.795	0.196
ENSMUSG00000033931	Rbm34	chr8	-	126961911	126961971	126953365	126953449	126965381	126965622	77,44,64	7,15,20	36,22,28	17,22,24	185	125	0.0139412597208	0.881,0.665,0.684	0.589,0.403,0.441	0.266
ENSMUSG00000008305	Tle1	chr4	-	72157462	72157479	72145309	72145420	72169121	72169196	3,5,5	49,38,55	13,15,20	56,59,64	142	125	0.0143203410892	0.051,0.104,0.074	0.17,0.183,0.216	-0.113
ENSMUSG00000031393	Mecp2	chrX	-	74079908	74080032	74036981	74037332	74085509	74085612	90,190,149	25,41,49	100,93,140	71,41,64	249	125	0.0145766694889	0.644,0.699,0.604	0.414,0.532,0.523	0.159
ENSMUSG00000026743	Mllt10	chr2	+	18101457	18101512	18071124	18071204	18146776	18146872	41,28,32	2,2,9	21,27,31	0,1,1	180	125	0.0146843405426	0.934,0.907,0.712	1.0,0.949,0.956	-0.117
ENSMUSG00000064127	Med14	chrX	-	12689328	12689460	12687018	12687201	12693584	12693696	373,324,296	97,94,42	221,238,172	97,87,78	257	125	0.0148301905257	0.652,0.626,0.774	0.526,0.571,0.517	0.146
ENSMUSG00000073155	1810058I24Rik	chr6	+	35252955	35253045	35252715	35252782	35261158	35261637	1,3,21	0,0,0	4,16,2	0,2,6	215	125	0.0150154040086	1.0,1.0,1.0	1.0,0.823,0.162	0.338
ENSMUSG00000086451	4933431K23Rik	chr8	+	77758050	77758147	77755386	77755566	77767274	77768970	5,10,3	0,1,0	15,12,12	2,3,3	222	125	0.015279215219	1.0,0.849,1.0	0.809,0.693,0.693	0.218
ENSMUSG00000032855	Pkd1	chr17	+	24587178	24587292	24586461	24586588	24587399	24587449	61,59,89	15,4,4	118,76,94	31,23,38	239	125	0.0154757820825	0.68,0.885,0.921	0.666,0.633,0.564	0.208
ENSMUSG00000052516	Robo2	chr16	-	73898911	73899184	73897015	73897207	73904382	73904556	35,47,33	19,19,26	76,59,55	94,65,81	398	125	0.0154871986541	0.367,0.437,0.285	0.203,0.222,0.176	0.163
ENSMUSG00000028487	Bnc2	chr4	-	84277905	84277939	84276443	84276447	84291259	84291325	8,3,4	0,1,0	8,3,1	1,1,5	159	125	0.0154957067666	1.0,0.702,1.0	0.863,0.702,0.136	0.334
ENSMUSG00000068250	Amn1	chr6	-	149183393	149183538	149170832	149171050	149188605	149188695	102,83,130	4,6,10	138,101,136	17,23,21	270	125	0.0157428746236	0.922,0.865,0.858	0.79,0.67,0.75	0.145
ENSMUSG00000026743	Mllt10	chr2	+	18065034	18065194	18055236	18055371	18071124	18071204	121,95,114	55,32,56	117,88,108	21,23,24	285	125	0.0157531072773	0.491,0.566,0.472	0.71,0.627,0.664	-0.157
ENSMUSG00000047617	BC029214	chr2	-	25459774	25459915	25455140	25455648	25460008	25460074	1,1,2	1,0,0	5,11,5	3,3,4	266	125	0.0157531072773	0.32,1.0,1.0	0.439,0.633,0.37	0.293
ENSMUSG00000070336	Fbxo47	chr11	-	97879383	97879588	97872857	97872934	97883922	97884154	15,3,2	0,0,0	5,6,0	1,0,5	330	125	0.0158779676632	1.0,1.0,1.0	0.654,1.0,0.0	0.449
ENSMUSG00000029788	Cpa5	chr6	+	30630778	30630863	30630419	30630486	30631211	30631436	0,5,4	4,2,0	7,16,2	0,1,0	210	125	0.0161116330191	0.0,0.598,1.0	1.0,0.905,1.0	-0.436
ENSMUSG00000002781	Tmem143	chr7	+	45899631	45899736	45897100	45897666	45906917	45907112	127,138,118	20,15,21	152,117,134	6,10,8	230	125	0.0161421979908	0.775,0.833,0.753	0.932,0.864,0.901	-0.112
ENSMUSG00000024293	Esco1	chr18	-	10577637	10577759	10577000	10577090	10582054	10582186	12,13,14	64,36,76	41,31,16	42,54,53	247	125	0.0163100797229	0.087,0.155,0.085	0.331,0.225,0.133	-0.121
ENSMUSG00000039096	Rsad1	chr11	-	94548158	94548363	94544419	94544785	94548470	94548604	35,25,27	1,0,0	30,29,31	2,6,0	330	125	0.0163123188026	0.93,1.0,1.0	0.85,0.647,1.0	0.144
ENSMUSG00000090394	4930523C07Rik	chr1	+	160070699	160070803	160044383	160044753	160075030	160080208	15,8,17	0,0,0	21,13,21	1,1,5	229	125	0.0166598642138	1.0,1.0,1.0	0.92,0.876,0.696	0.169
ENSMUSG00000045114	Prrt2	chr7	-	127019394	127020355	127018883	127019016	127021004	127021211	7,15,6	0,0,1	50,37,48	4,2,4	1086	125	0.0171762554919	1.0,1.0,0.408	0.59,0.68,0.58	0.186
ENSMUSG00000035469	Rcbtb1	chr14	+	59206763	59206930	59205624	59205722	59209924	59209971	14,15,27	0,5,1	28,18,14	17,9,9	292	125	0.017272209014	1.0,0.562,0.92	0.414,0.461,0.4	0.402
ENSMUSG00000097378	B230208H11Rik	chr10	-	12922365	12922458	12921608	12921717	12922573	12923090	4,0,6	20,8,7	0,0,1	15,6,10	218	125	0.0172987426454	0.103,0.0,0.33	0.0,0.0,0.054	0.126
ENSMUSG00000026767	Fam188a	chr2	-	12403997	12404168	12397492	12397566	12419158	12419391	6,7,0	5,7,9	0,1,1	10,9,2	296	125	0.0176125135988	0.336,0.297,0.0	0.0,0.045,0.174	0.138
ENSMUSG00000049580	Tsku	chr7	-	98353476	98353616	98350667	98353130	98359357	98359467	8,3,17	1,0,3	9,7,8	8,10,4	265	125	0.0176125135988	0.791,1.0,0.728	0.347,0.248,0.485	0.48
ENSMUSG00000020562	Efcab10	chr12	+	33398278	33398443	33394853	33395198	33398547	33398635	10,14,40	0,0,0	10,11,22	2,1,3	290	125	0.0177072433569	1.0,1.0,1.0	0.683,0.826,0.76	0.244
ENSMUSG00000060126	Tpt1	chr14	+	75847243	75847360	75846693	75846799	75848098	75848297	90,60,84	13,8,4	91,109,89	43,21,24	242	125	0.0177187547855	0.781,0.795,0.916	0.522,0.728,0.657	0.195
ENSMUSG00000023235	Ccl25	chr8	+	4349771	4349894	4327756	4327893	4353882	4354000	33,18,39	0,2,0	34,12,26	3,6,1	248	125	0.0178342145981	1.0,0.819,1.0	0.851,0.502,0.929	0.179
ENSMUSG00000034771	Tle2	chr10	+	81589419	81589496	81587873	81588021	81590352	81590473	2,1,5	0,0,0	17,9,20	4,0,3	202	125	0.0178634229638	1.0,1.0,1.0	0.725,1.0,0.805	0.157
ENSMUSG00000026589	Sec16b	chr1	+	157507385	157507553	157506727	157506860	157524784	157524853	5,16,7	0,0,1	16,6,6	2,3,1	293	125	0.0179772341099	1.0,1.0,0.749	0.773,0.46,0.719	0.266
ENSMUSG00000071553	Cpa2	chr6	+	30543785	30543900	30541669	30541729	30544134	30544216	24,45,35	22,17,25	22,13,14	0,2,4	240	125	0.0180179174232	0.362,0.58,0.422	1.0,0.772,0.646	-0.351
ENSMUSG00000048747	E130114P18Rik	chr4	-	97574818	97574921	97569189	97569278	97577510	97577653	22,50,30	8,16,9	32,32,23	3,0,4	228	125	0.0181038228319	0.601,0.631,0.646	0.854,1.0,0.759	-0.245
ENSMUSG00000074415	2610203C20Rik	chr9	+	41393377	41393417	41393193	41393299	41402123	41402263	0,0,0	5,6,2	1,1,6	7,16,12	165	125	0.0183237053883	0.0,0.0,0.0	0.098,0.045,0.275	-0.139
ENSMUSG00000029647	Pan3	chr5	+	147488110	147488258	147455117	147455188	147521829	147521934	113,146,134	20,7,23	115,100,105	3,6,4	273	125	0.0183237053883	0.721,0.905,0.727	0.946,0.884,0.923	-0.133
ENSMUSG00000047213	Ythdf3	chr3	+	16186966	16187115	16183235	16183520	16189477	16189563	49,54,28	2,7,4	34,26,40	13,6,16	274	125	0.019289279896	0.918,0.779,0.762	0.544,0.664,0.533	0.239
ENSMUSG00000040877	Wdr25	chr12	+	108980690	108980838	108897908	108898725	109024962	109025133	19,17,27	2,1,17	43,44,50	2,0,2	273	125	0.019352579141	0.813,0.886,0.421	0.908,1.0,0.92	-0.236
ENSMUSG00000028073	Pear1	chr3	-	87763224	87763358	87762211	87762281	87768877	87768943	11,12,14	13,12,11	15,17,8	3,3,3	259	125	0.0195662545583	0.29,0.326,0.381	0.707,0.732,0.563	-0.335
ENSMUSG00000087174	5530601H04Rik	chrX	-	105042603	105042817	105038816	105039812	105043129	105043304	68,79,75	49,48,30	30,29,36	39,32,43	339	125	0.0196252666754	0.338,0.378,0.48	0.221,0.25,0.236	0.163
ENSMUSG00000035268	Pkig	chr2	+	163659149	163659235	163658457	163658659	163721127	163721198	9,16,19	0,1,0	10,21,12	1,4,2	211	125	0.0196252666754	1.0,0.905,1.0	0.856,0.757,0.78	0.171
ENSMUSG00000024843	Chka	chr19	+	3875734	3875788	3864647	3864759	3884471	3884585	55,109,81	46,29,32	135,111,131	23,20,21	179	125	0.0196984659694	0.455,0.724,0.639	0.804,0.795,0.813	-0.198
ENSMUSG00000092232	Gm20521	chr14	+	54884373	54884813	54883796	54883884	54894847	54894962	62,58,47	3,3,10	105,93,103	2,2,1	565	125	0.0197958602068	0.821,0.811,0.51	0.921,0.911,0.958	-0.216
ENSMUSG00000025464	Paox	chr7	+	140131646	140131759	140129017	140129270	140132380	140132538	168,145,157	16,22,26	144,138,148	8,8,9	238	125	0.0197958602068	0.847,0.776,0.76	0.904,0.901,0.896	-0.106
ENSMUSG00000046873	Mbtps2	chrX	-	157593724	157593873	157591353	157591555	157598495	157598650	139,184,149	89,102,131	153,121,151	61,48,59	274	125	0.0197987045574	0.416,0.451,0.342	0.534,0.535,0.539	-0.133
ENSMUSG00000037536	Fbxo34	chr14	+	47504985	47505132	47472633	47472717	47526204	47526314	10,15,12	28,23,18	6,5,12	51,48,33	272	125	0.0197987045574	0.141,0.231,0.235	0.051,0.046,0.143	0.122
ENSMUSG00000028559	Osbpl9	chr4	-	109087394	109087485	109083212	109083248	109098502	109098553	8,24,14	0,0,2	11,21,6	2,3,3	216	125	0.0198386952801	1.0,1.0,0.802	0.761,0.802,0.536	0.234
ENSMUSG00000044348	Slc25a53	chrX	-	137032350	137032500	137016248	137016339	137038223	137038300	5,10,7	0,0,0	17,14,20	1,0,6	275	125	0.0199698223725	1.0,1.0,1.0	0.885,1.0,0.602	0.171
ENSMUSG00000021775	Nr1d2	chr14	-	18219967	18220056	18216649	18216794	18221986	18222253	26,37,40	3,1,6	73,71,52	0,3,0	214	125	0.0199724632081	0.835,0.956,0.796	1.0,0.933,1.0	-0.115
ENSMUSG00000070871	Ccnyl1	chr1	+	64708377	64708478	64702345	64702380	64713110	64713162	4,7,11	1,0,0	6,1,6	2,0,4	226	125	0.0200602340189	0.689,1.0,1.0	0.624,1.0,0.453	0.204
ENSMUSG00000028898	Trnau1ap	chr4	-	132325351	132325489	132325207	132325260	132329352	132329389	21,41,38	38,35,39	71,48,47	29,28,26	263	125	0.0200705696099	0.208,0.358,0.317	0.538,0.449,0.462	-0.189
ENSMUSG00000048874	Phf3	chr1	-	30862986	30863255	30837104	30837266	30873577	30873581	167,244,237	8,3,7	166,168,170	18,9,12	394	125	0.0201499571335	0.869,0.963,0.915	0.745,0.856,0.818	0.109
ENSMUSG00000029330	Cds1	chr5	+	101812494	101812563	101806547	101806621	101814399	101814552	15,18,12	6,0,0	8,2,9	3,10,6	194	125	0.0201524824687	0.617,1.0,1.0	0.632,0.114,0.491	0.46
ENSMUSG00000070871	Ccnyl1	chr1	+	64711417	64711453	64702345	64702380	64713110	64713162	6,6,5	1,0,0	4,1,4	2,0,4	161	125	0.0208699110197	0.823,1.0,1.0	0.608,1.0,0.437	0.259
ENSMUSG00000030649	Anapc15	chr7	+	101897188	101897360	101896862	101896943	101897732	101897817	29,42,47	3,4,1	57,62,60	0,0,1	297	125	0.0208699110197	0.803,0.815,0.952	1.0,1.0,0.962	-0.131
ENSMUSG00000008305	Tle1	chr4	-	72157462	72157479	72145309	72145420	72197772	72197817	6,5,5	10,35,11	13,15,20	14,7,18	142	125	0.0208699110197	0.346,0.112,0.286	0.45,0.654,0.494	-0.285
ENSMUSG00000021611	Tert	chr13	+	73634151	73634347	73627350	73628674	73641975	73642089	37,48,31	2,0,10	57,62,35	0,0,2	321	125	0.0210373456284	0.878,1.0,0.547	1.0,1.0,0.872	-0.149
ENSMUSG00000043384	Gprasp1	chrX	+	135796948	135797037	135796141	135796336	135797552	135797629	82,126,120	3,6,9	154,125,112	16,17,21	214	125	0.021279393806	0.941,0.925,0.886	0.849,0.811,0.757	0.112
ENSMUSG00000053091	Lins1	chr7	+	66708638	66708743	66708039	66708553	66709293	66709435	25,43,53	2,1,8	74,53,63	0,0,3	230	125	0.0213370493366	0.872,0.959,0.783	1.0,1.0,0.919	-0.102
ENSMUSG00000049606	Zfp644	chr5	-	106666784	106666845	106636416	106638635	106690670	106690877	26,75,82	11,1,0	85,70,66	0,0,0	186	125	0.0214559402184	0.614,0.981,1.0	1.0,1.0,1.0	-0.135
ENSMUSG00000020806	Rhbdf2	chr11	-	116600060	116600214	116598168	116599438	116600397	116600498	27,23,20	0,4,5	28,29,29	0,1,1	279	125	0.0214632717144	1.0,0.72,0.642	1.0,0.929,0.929	-0.165
ENSMUSG00000066842	Hmcn1	chr1	-	150656692	150656774	150656453	150656585	150657070	150657273	83,79,62	1,1,3	75,45,36	4,7,5	207	125	0.0214964191385	0.98,0.979,0.926	0.919,0.795,0.813	0.119
ENSMUSG00000060550	H2-Q7	chr17	+	35442266	35442551	35439908	35440184	35442966	35442999	16,9,5	13,14,12	2,3,3	20,8,15	410	125	0.021533098622	0.273,0.164,0.113	0.03,0.103,0.057	0.12
ENSMUSG00000024457	Trim26	chr17	+	36837496	36837572	36837183	36837264	36850655	36851128	44,67,51	18,12,21	93,84,90	11,15,3	201	125	0.0216859035564	0.603,0.776,0.602	0.84,0.777,0.949	-0.195
ENSMUSG00000030629	Zfand6	chr7	-	84652881	84653042	84634238	84634409	84689745	84689883	74,37,71	63,64,79	36,47,60	98,97,119	286	125	0.0220686833078	0.339,0.202,0.282	0.138,0.175,0.181	0.11
ENSMUSG00000107476	Zfp862-ps	chr6	+	48515236	48515356	48514151	48514326	48525023	48525122	32,39,34	2,0,1	41,25,45	5,0,14	245	125	0.0224489465223	0.891,1.0,0.945	0.807,1.0,0.621	0.136
ENSMUSG00000032198	Dock6	chr9	-	21829473	21829578	21825782	21825875	21830213	21830377	6,27,27	20,19,21	53,53,44	21,14,15	230	125	0.0227328007173	0.14,0.436,0.411	0.578,0.673,0.615	-0.293
ENSMUSG00000026096	Osgepl1	chr1	+	53321495	53321567	53321079	53321210	53323166	53323270	154,137,278	33,31,24	128,88,149	39,43,42	197	125	0.0231586169903	0.748,0.737,0.88	0.676,0.565,0.692	0.144
ENSMUSG00000027615	Hps3	chr3	-	20008814	20008922	20003224	20003431	20010799	20010988	56,154,122	11,18,24	107,95,99	10,3,6	233	125	0.0231653799516	0.732,0.821,0.732	0.852,0.944,0.898	-0.136
ENSMUSG00000083844	Ube2d-ps	chr11	+	5769041	5769072	5765508	5765571	5769166	5769243	4,2,6	18,4,15	0,2,0	10,12,2	156	125	0.0234366598833	0.151,0.286,0.243	0.0,0.118,0.0	0.187
ENSMUSG00000097039	Pvt1	chr15	+	62149238	62149352	62107147	62107465	62159996	62160128	7,11,4	0,2,0	3,1,8	1,3,1	239	125	0.0235627152827	1.0,0.742,1.0	0.611,0.148,0.807	0.392
ENSMUSG00000032579	Hemk1	chr9	-	107336178	107336272	107329323	107329432	107336571	107336663	9,36,19	0,1,1	37,24,35	2,2,8	219	125	0.0237674456527	1.0,0.954,0.916	0.913,0.873,0.714	0.123
ENSMUSG00000071724	Smpd5	chr15	+	76295389	76295462	76294433	76295291	76295683	76295824	0,0,0	3,2,9	0,4,3	7,5,5	198	125	0.0245811351123	0.0,0.0,0.0	0.0,0.336,0.275	-0.204
ENSMUSG00000034998	Foxn2	chr17	+	88462712	88463263	88440710	88440884	88475855	88475950	116,129,113	0,0,0	101,98,117	0,2,6	676	125	0.0246973646116	1.0,1.0,1.0	1.0,0.901,0.783	0.105
ENSMUSG00000044350	Lacc1	chr14	-	77034004	77034183	77033185	77033351	77034792	77035405	35,46,30	0,4,4	41,32,37	15,8,8	304	125	0.0246973646116	1.0,0.825,0.755	0.529,0.622,0.655	0.258
ENSMUSG00000058013	Sept11	chr5	+	93173472	93173537	93167499	93167687	93175403	93176447	3,3,2	17,4,14	0,0,0	6,5,6	190	125	0.0248524197943	0.104,0.33,0.086	0.0,0.0,0.0	0.173
ENSMUSG00000026987	Baz2b	chr2	-	59933411	59933438	59932104	59932170	59933670	59933715	14,25,22	73,88,84	29,24,21	58,36,46	152	125	0.0248665269378	0.136,0.189,0.177	0.291,0.354,0.273	-0.139
ENSMUSG00000027438	Napb	chr2	-	148707158	148707205	148706945	148707023	148709316	148709433	5,0,8	5,11,10	0,0,2	8,3,10	172	125	0.0250159905358	0.421,0.0,0.368	0.0,0.0,0.127	0.221
ENSMUSG00000053646	Plxnb1	chr9	+	109099270	109099323	109095388	109095645	109103612	109103769	7,9,7	3,1,2	19,13,14	1,0,0	178	125	0.0257959577503	0.621,0.863,0.711	0.93,1.0,1.0	-0.245
ENSMUSG00000038766	Gabpb2	chr3	-	95208839	95208936	95206462	95206602	95216213	95216268	99,100,75	53,60,45	112,114,136	39,41,38	222	125	0.0257959577503	0.513,0.484,0.484	0.618,0.61,0.668	-0.138
ENSMUSG00000062866	Phactr2	chr10	-	13261765	13261924	13247001	13247195	13291794	13291962	6,2,9	0,0,0	3,6,4	2,0,3	284	125	0.0257959577503	1.0,1.0,1.0	0.398,1.0,0.37	0.411
ENSMUSG00000024457	Trim26	chr17	+	36837464	36837572	36837145	36837264	36850655	36851128	113,120,126	18,12,21	193,131,186	11,15,3	233	125	0.0258255301102	0.771,0.843,0.763	0.904,0.824,0.971	-0.107
ENSMUSG00000069094	Pde7a	chr3	-	19243049	19243201	19236443	19236539	19260231	19260292	10,19,39	2,0,5	17,14,18	0,0,0	277	125	0.0260121461228	0.693,1.0,0.779	1.0,1.0,1.0	-0.176
ENSMUSG00000037514	Pank2	chr2	+	131288581	131288685	131287473	131287597	131296272	131296308	12,19,29	0,2,5	13,10,13	0,0,0	229	125	0.0260121461228	1.0,0.838,0.76	1.0,1.0,1.0	-0.134
ENSMUSG00000110444	RP23-114B10.6	chr8	-	69376485	69376595	69375305	69375432	69395440	69395522	11,18,6	23,38,39	1,4,2	24,19,26	235	125	0.0265240151515	0.203,0.201,0.076	0.022,0.101,0.039	0.106
ENSMUSG00000063659	Zbtb18	chr1	+	177443984	177444092	177443223	177443341	177447088	177447145	9,3,19	5,2,6	3,1,1	5,4,3	233	125	0.0267501346254	0.491,0.446,0.629	0.244,0.118,0.152	0.351
ENSMUSG00000087368	BC065397	chrX	+	136756493	136756620	136747322	136747448	136758100	136758181	46,55,55	5,20,9	35,29,35	19,15,25	252	125	0.0269073392384	0.82,0.577,0.752	0.477,0.49,0.41	0.257
ENSMUSG00000005267	Zfp287	chr11	-	62727549	62727653	62725247	62725374	62728281	62728671	94,77,117	4,8,10	82,86,65	17,14,14	229	125	0.0269862825489	0.928,0.84,0.865	0.725,0.77,0.717	0.14
ENSMUSG00000032425	Zfp949	chr9	+	88552715	88552861	88548019	88548508	88567158	88567285	33,18,21	0,0,1	21,19,24	3,3,1	271	125	0.0275728384577	1.0,1.0,0.906	0.764,0.745,0.917	0.16
ENSMUSG00000020166	Cnot2	chr10	-	116527826	116527949	116501191	116501317	116581452	116581485	18,27,21	0,0,2	32,14,12	1,3,4	248	125	0.0275888644136	1.0,1.0,0.841	0.942,0.702,0.602	0.198
ENSMUSG00000096401	Gm21811	chr8	+	20147548	20147716	20145519	20145639	20151480	20151665	169,255,230	27,29,57	168,129,142	49,41,53	293	125	0.0276273556721	0.728,0.79,0.633	0.594,0.573,0.533	0.15
ENSMUSG00000055884	Fancm	chr12	+	65097301	65097508	65095720	65095905	65099247	65099452	133,250,201	27,5,6	171,130,155	0,2,5	332	125	0.0276967531973	0.65,0.95,0.927	1.0,0.961,0.921	-0.118
ENSMUSG00000034211	Mrps17	chr5	+	129715683	129715941	129715515	129715549	129716726	129716866	216,195,234	9,16,3	167,151,177	17,21,15	383	125	0.0277848398016	0.887,0.799,0.962	0.762,0.701,0.794	0.13
ENSMUSG00000024843	Chka	chr19	+	3881997	3882120	3864647	3864759	3884471	3884538	6,6,17	46,29,32	14,13,23	23,20,21	248	125	0.0278348926322	0.062,0.094,0.211	0.235,0.247,0.356	-0.157
ENSMUSG00000002983	Relb	chr7	-	19611816	19611885	19611622	19611700	19612504	19612720	36,40,22	0,2,7	68,68,69	2,0,0	194	125	0.0278486861827	1.0,0.928,0.669	0.956,1.0,1.0	-0.12
ENSMUSG00000073427	Gm4924	chr10	+	82368897	82368958	82368570	82368697	82376560	82379636	18,32,35	2,0,6	21,21,22	0,0,0	186	125	0.0279208134602	0.858,1.0,0.797	1.0,1.0,1.0	-0.115
ENSMUSG00000043323	Fbrsl1	chr5	-	110396044	110396074	110381600	110381646	110417842	110417947	4,2,4	4,0,5	10,2,3	2,0,0	155	125	0.0285488582246	0.446,1.0,0.392	0.801,1.0,1.0	-0.321
ENSMUSG00000026670	Uap1	chr1	-	170147995	170148043	170143396	170143463	170149270	170149459	209,175,202	97,58,88	216,195,193	63,53,35	173	125	0.0290316440803	0.609,0.686,0.624	0.712,0.727,0.799	-0.106
ENSMUSG00000071072	Ptges3	chr10	+	128074221	128074284	128070133	128070232	128076066	128077272	10,1,14	2,0,0	4,2,3	0,2,4	188	125	0.0291336183335	0.769,1.0,1.0	1.0,0.399,0.333	0.346
ENSMUSG00000035597	Prpf39	chr12	+	65043542	65043611	65043231	65043357	65043714	65043877	36,26,65	19,21,15	51,57,62	6,10,9	194	125	0.029247945352	0.55,0.444,0.736	0.846,0.786,0.816	-0.239
ENSMUSG00000042870	Tom1	chr8	+	75051922	75052057	75050189	75050268	75052149	75052222	8,9,3	0,0,0	1,1,3	2,2,0	260	125	0.0293994348991	1.0,1.0,1.0	0.194,0.194,1.0	0.537
ENSMUSG00000074643	Cpne1	chr2	-	156098229	156098372	156079338	156079464	156111827	156111909	4,15,3	0,2,0	6,15,13	1,4,5	268	125	0.0296505200894	1.0,0.778,1.0	0.737,0.636,0.548	0.286
ENSMUSG00000052102	Gnpda1	chr18	-	38331967	38332152	38330485	38330660	38333153	38333336	84,185,147	17,31,4	193,144,152	7,5,6	310	125	0.0303859123686	0.666,0.706,0.937	0.917,0.921,0.911	-0.147
ENSMUSG00000040782	Rfwd2	chr1	+	159244588	159244686	159239561	159239621	159249201	159249266	94,143,140	19,12,20	66,80,69	25,17,26	223	125	0.0303859123686	0.735,0.87,0.797	0.597,0.725,0.598	0.161
ENSMUSG00000027650	Tti1	chr2	-	158007018	158009358	158000619	158000808	158028373	158028433	227,158,209	0,0,2	224,173,211	3,4,1	2465	125	0.0307446804706	1.0,1.0,0.841	0.791,0.687,0.915	0.149
ENSMUSG00000047996	Prrg1	chrX	-	78561575	78561644	78520770	78520821	78583768	78583891	2,1,0	13,6,21	9,8,2	35,10,19	194	125	0.0307446804706	0.09,0.097,0.0	0.142,0.34,0.064	-0.12
ENSMUSG00000047909	Ankrd16	chr2	+	11785122	11785260	11784290	11784452	11786223	11786302	62,60,71	36,47,40	54,53,52	75,61,50	263	125	0.0308724080152	0.45,0.378,0.458	0.255,0.292,0.331	0.136
ENSMUSG00000051331	Cacna1c	chr6	-	118674345	118674405	118670349	118670456	118675819	118675949	15,3,11	0,0,2	11,10,17	10,1,2	185	125	0.031095949472	1.0,1.0,0.788	0.426,0.871,0.852	0.213
ENSMUSG00000031652	N4bp1	chr8	-	86848446	86848554	86841138	86845041	86853158	86853289	3,10,2	1,12,6	13,7,6	1,3,0	233	125	0.0311607507418	0.617,0.309,0.152	0.875,0.556,1.0	-0.451
ENSMUSG00000026335	Pam	chr1	-	97825836	97826037	97821094	97821988	97831454	97831508	11,16,14	7,5,6	90,64,79	12,11,3	326	125	0.0314963822154	0.376,0.551,0.472	0.742,0.69,0.91	-0.314
ENSMUSG00000002983	Relb	chr7	-	19611816	19611925	19611622	19611700	19612504	19612720	20,17,8	0,2,7	36,28,25	2,0,0	234	125	0.0314963822154	1.0,0.82,0.379	0.906,1.0,1.0	-0.236
ENSMUSG00000030409	Dmpk	chr7	+	19092207	19092254	19091938	19092036	19092949	19093821	7,11,4	0,2,0	11,7,5	2,5,1	172	125	0.0316741045114	1.0,0.8,1.0	0.8,0.504,0.784	0.237
ENSMUSG00000079036	Alkbh1	chr12	-	87441270	87441343	87438396	87438559	87441642	87441780	20,35,12	7,3,4	21,17,21	0,0,3	198	125	0.0317554888811	0.643,0.88,0.654	1.0,1.0,0.815	-0.213
ENSMUSG00000022490	Ppp1r1a	chr15	-	103534349	103534410	103533456	103533494	103537794	103537992	24,22,30	2,1,5	25,36,20	0,1,0	186	125	0.0321863022447	0.89,0.937,0.801	1.0,0.96,1.0	-0.111
ENSMUSG00000047221	Fam185a	chr5	+	21455781	21455877	21433690	21433783	21480331	21482124	9,4,3	0,4,2	1,3,9	0,1,0	221	125	0.0324005772832	1.0,0.361,0.459	1.0,0.629,1.0	-0.27
ENSMUSG00000045098	Suv420h1	chr19	+	3782219	3782279	3768546	3768702	3786388	3786627	12,13,12	3,8,1	7,8,10	2,0,0	185	125	0.0324005772832	0.73,0.523,0.89	0.703,1.0,1.0	-0.187
ENSMUSG00000062115	Rai1	chr11	+	60185095	60190622	60105012	60105394	60193938	60194032	294,242,252	4,0,5	311,241,305	0,2,0	5652	125	0.0324258829302	0.619,1.0,0.527	1.0,0.727,1.0	-0.194
ENSMUSG00000031736	Crnde	chr8	-	92346969	92347104	92326032	92326462	92350690	92350754	12,19,17	0,0,0	32,18,37	2,1,4	260	125	0.0326613596121	1.0,1.0,1.0	0.885,0.896,0.816	0.134
ENSMUSG00000024843	Chka	chr19	+	3882009	3882120	3864647	3864759	3884471	3884585	6,6,17	46,29,32	12,15,23	23,20,21	236	125	0.0327773160315	0.065,0.099,0.22	0.217,0.284,0.367	-0.161
ENSMUSG00000062328	Rpl17	chr18	+	75001349	75001390	75001190	75001243	75001665	75001800	114,103,152	93,122,133	89,81,94	156,112,135	166	125	0.0327952753412	0.48,0.389,0.463	0.301,0.353,0.344	0.111
ENSMUSG00000048874	Phf3	chr1	-	30829842	30831559	30824209	30824519	30873577	30873581	131,241,197	1,0,0	196,130,178	1,4,2	1842	125	0.0333691002363	0.899,1.0,1.0	0.93,0.688,0.858	0.141
ENSMUSG00000073609	D2hgdh	chr1	+	93832595	93832789	93829756	93829896	93835286	93835455	59,69,62	1,5,9	81,78,73	23,21,11	319	125	0.0333897931624	0.959,0.844,0.73	0.58,0.593,0.722	0.213
ENSMUSG00000035126	Wdr78	chr4	-	103066259	103066486	103059877	103060035	103072648	103072843	29,17,47	4,3,9	36,29,33	2,2,0	352	125	0.0334997180384	0.72,0.668,0.65	0.865,0.837,1.0	-0.221
ENSMUSG00000082079	Dnmt3c-ps	chr2	+	153726475	153726545	153723481	153723567	153727226	153727345	32,20,25	1,0,0	11,7,12	1,3,2	195	125	0.0335524738362	0.954,1.0,1.0	0.876,0.599,0.794	0.228
ENSMUSG00000039648	Kyat1	chr2	-	30197956	30198159	30194053	30194112	30205632	30205801	12,25,16	23,21,16	70,37,47	8,21,20	328	125	0.0339705511936	0.166,0.312,0.276	0.769,0.402,0.472	-0.296
ENSMUSG00000020590	Snx13	chr12	+	35078899	35079012	35047188	35047411	35085938	35086028	35,18,25	4,4,6	62,29,41	0,2,3	238	125	0.0340483046245	0.821,0.703,0.686	1.0,0.884,0.878	-0.184
ENSMUSG00000085218	BB218582	chr2	-	106647352	106647462	106646342	106646478	106647874	106648061	3,1,12	0,1,0	9,3,3	5,0,2	235	125	0.0340931383064	1.0,0.347,1.0	0.489,1.0,0.444	0.138
ENSMUSG00000074733	Zfp950	chr19	-	61118226	61118350	61114983	61117288	61127006	61127067	13,25,23	9,24,14	52,38,44	19,10,12	249	125	0.0346920038858	0.42,0.343,0.452	0.579,0.656,0.648	-0.223
ENSMUSG00000039844	Rapgef1	chr2	+	29710155	29710308	29707197	29707400	29719592	29719850	31,15,6	0,3,0	8,8,9	1,2,7	278	125	0.0349553270218	1.0,0.692,1.0	0.782,0.643,0.366	0.3
ENSMUSG00000040828	Catsperd	chr17	+	56652456	56652539	56651794	56651890	56653579	56653756	8,4,10	0,0,0	6,6,0	2,0,3	208	125	0.0350150652514	1.0,1.0,1.0	0.643,1.0,0.0	0.452
ENSMUSG00000026927	Sdccag3	chr2	-	26388491	26388560	26387555	26387671	26389148	26389283	276,230,271	116,140,143	181,127,140	141,86,171	194	125	0.0363111564681	0.605,0.514,0.55	0.453,0.488,0.345	0.128
ENSMUSG00000090691	Gm3667	chr14	-	6875025	6875160	6874129	6874292	6889819	6889962	4,2,1	0,3,0	1,2,1	12,6,2	260	125	0.0363111564681	1.0,0.243,1.0	0.039,0.138,0.194	0.624
ENSMUSG00000091625	Lsm5	chr6	-	56703317	56703409	56702095	56702168	56704622	56704656	177,411,311	62,64,89	155,100,134	58,54,67	217	125	0.0366604940509	0.622,0.787,0.668	0.606,0.516,0.535	0.14
ENSMUSG00000028782	Adgrb2	chr4	+	130006751	130006916	130005024	130005108	130007561	130007726	8,4,1	0,0,0	17,10,16	0,4,2	290	125	0.0367611971121	1.0,1.0,1.0	1.0,0.519,0.775	0.235
ENSMUSG00000012126	Ubxn11	chr4	+	134116030	134116157	134109559	134109658	134123391	134123603	11,7,10	0,0,0	21,22,21	6,1,0	252	125	0.0368198582254	1.0,1.0,1.0	0.635,0.916,1.0	0.15
ENSMUSG00000028364	Tnc	chr4	-	64000697	64000970	63976445	63976568	64006245	64006509	0,4,1	2,4,6	108,59,66	87,42,37	398	125	0.0368563681015	0.0,0.239,0.05	0.281,0.306,0.359	-0.219
ENSMUSG00000029290	Zfp326	chr5	+	105878387	105878520	105876940	105877231	105878748	105878793	4,8,7	0,0,0	5,2,5	3,0,2	258	125	0.0368563681015	1.0,1.0,1.0	0.447,1.0,0.548	0.335
ENSMUSG00000037605	Adgrl3	chr5	+	81663385	81663424	81660261	81660447	81688508	81688692	2,2,6	20,22,12	37,20,34	59,54,32	164	125	0.0370335262061	0.071,0.065,0.276	0.323,0.22,0.447	-0.193
ENSMUSG00000040957	Cables1	chr18	+	11905924	11906002	11888736	11888829	11923359	11923456	75,74,69	0,9,5	70,83,61	22,13,7	203	125	0.0373078807381	1.0,0.835,0.895	0.662,0.797,0.843	0.143
ENSMUSG00000050017	Pitpnb	chr5	+	111338282	111338428	111330762	111330833	111371311	111371389	14,18,12	1,3,2	22,10,19	0,0,1	271	125	0.0378983119726	0.866,0.735,0.735	1.0,1.0,0.898	-0.187
ENSMUSG00000027677	Ttc14	chr3	+	33800581	33800674	33800190	33800436	33800955	33801080	36,20,10	50,30,26	19,13,11	58,38,67	218	125	0.0378983119726	0.292,0.277,0.181	0.158,0.164,0.086	0.114
ENSMUSG00000030852	Tacc2	chr7	+	130674601	130674739	130646242	130646430	130716702	130716839	188,160,138	13,9,4	101,80,109	14,9,15	263	125	0.0380274411365	0.873,0.894,0.943	0.774,0.809,0.775	0.117
ENSMUSG00000007411	Mark3	chr12	+	111615395	111615444	111604510	111604564	111623244	111623315	302,288,394	47,40,59	222,219,184	60,38,74	174	125	0.0380879424297	0.822,0.838,0.828	0.727,0.805,0.641	0.105
ENSMUSG00000030730	Atp2a1	chr7	-	126453022	126453125	126452654	126452786	126453361	126453450	5,2,8	0,0,0	47,31,25	3,2,3	228	125	0.0380888500727	1.0,1.0,1.0	0.896,0.895,0.82	0.13
ENSMUSG00000019647	Sema6a	chr18	-	47276418	47276469	47247439	47249584	47276585	47276606	4,3,3	8,7,5	1,2,0	12,10,9	176	125	0.0383428015419	0.262,0.233,0.299	0.056,0.124,0.0	0.205
ENSMUSG00000097391	Mirg	chr12	+	109739625	109739763	109737701	109737807	109741689	109741815	27,22,47	2,0,1	52,51,49	11,6,1	263	125	0.0383428015419	0.865,1.0,0.957	0.692,0.802,0.959	0.123
ENSMUSG00000070822	Zscan18	chr7	-	12771663	12771742	12770803	12770893	12772008	12772115	22,34,37	12,2,4	64,60,49	2,1,3	204	125	0.0384509808508	0.529,0.912,0.85	0.951,0.974,0.909	-0.181
ENSMUSG00000080316	Spaca6	chr17	+	17837664	17837769	17836720	17836744	17838086	17838243	3,6,14	5,9,0	1,0,3	6,1,13	230	125	0.0394542249863	0.246,0.266,1.0	0.083,0.0,0.111	0.439
ENSMUSG00000040505	Abcg5	chr17	-	84672153	84672293	84671121	84671251	84673522	84673655	0,9,16	3,2,0	21,19,33	0,1,0	265	125	0.0395765150121	0.0,0.68,1.0	1.0,0.9,1.0	-0.407
ENSMUSG00000030083	Abtb1	chr6	-	88840872	88840900	88840709	88840765	88841768	88841894	9,11,5	0,0,0	7,16,11	1,3,2	153	125	0.0405735794281	1.0,1.0,1.0	0.851,0.813,0.818	0.173
ENSMUSG00000030172	Erc1	chr6	-	119824385	119825209	119796906	119797323	119847876	119848099	126,137,152	8,1,6	194,145,164	1,2,1	949	125	0.0408299725863	0.675,0.947,0.769	0.962,0.905,0.956	-0.144
ENSMUSG00000037259	Dzank1	chr2	-	144491771	144491897	144490112	144490277	144501426	144501519	2,1,0	3,2,3	9,5,2	0,2,4	251	125	0.0415325213474	0.249,0.199,0.0	1.0,0.555,0.199	-0.435
ENSMUSG00000043251	Exoc3l	chr8	-	105295625	105295706	105294964	105295184	105295905	105295940	44,36,25	0,0,0	62,22,36	2,2,4	206	125	0.0416741735003	1.0,1.0,1.0	0.95,0.87,0.845	0.112
ENSMUSG00000020849	Ywhae	chr11	+	75755573	75755652	75732912	75733091	75759291	75759428	5,18,11	2,1,3	27,12,28	0,1,0	204	125	0.0419096550064	0.605,0.917,0.692	1.0,0.88,1.0	-0.222
ENSMUSG00000024581	Napg	chr18	+	62980465	62980533	62977900	62978024	62991800	62991879	35,25,29	5,14,14	36,45,31	6,3,2	193	125	0.0419709655592	0.819,0.536,0.573	0.795,0.907,0.909	-0.228
ENSMUSG00000061207	Stk19	chr17	-	34824513	34824661	34823993	34824324	34824750	34824848	75,67,90	29,22,24	126,112,110	18,15,23	273	125	0.0429958262546	0.542,0.582,0.632	0.762,0.774,0.687	-0.156
ENSMUSG00000037447	Arid5a	chr1	+	36317203	36317324	36315991	36316327	36317609	36317662	7,5,2	0,0,0	8,12,10	1,5,0	246	125	0.0430201749957	1.0,1.0,1.0	0.803,0.549,1.0	0.216
ENSMUSG00000027939	Nup210l	chr3	+	90167733	90167926	90159829	90160003	90169989	90170094	1,4,4	0,1,4	6,8,9	0,0,1	318	125	0.0432662260199	1.0,0.611,0.282	1.0,1.0,0.78	-0.296
ENSMUSG00000033102	Cdc14b	chr13	-	64225571	64225648	64216211	64216299	64243633	64243726	86,128,78	10,17,3	74,54,45	15,13,15	202	125	0.0432883946721	0.842,0.823,0.941	0.753,0.72,0.65	0.161
ENSMUSG00000050312	Nsun3	chr16	-	62785787	62785897	62770657	62770812	62786670	62786713	24,42,31	10,0,0	45,23,41	0,0,0	235	125	0.0432883946721	0.561,1.0,1.0	1.0,1.0,1.0	-0.146
ENSMUSG00000009207	Lnpk1	chr2	-	74528091	74528174	74522039	74522297	74529630	74529801	117,96,96	104,188,166	69,64,46	186,141,147	208	125	0.0435634996894	0.403,0.235,0.258	0.182,0.214,0.158	0.114
ENSMUSG00000038260	Trpm4	chr7	-	45327271	45327452	45326976	45327140	45333381	45333452	2,18,25	0,6,1	43,28,33	0,0,2	306	125	0.0435911420235	1.0,0.551,0.911	1.0,1.0,0.871	-0.136
ENSMUSG00000091568	Gm8206	chr14	-	6020476	6020659	6016758	6017902	6021332	6021464	4,2,3	2,0,4	5,5,5	1,1,0	308	125	0.0437885640089	0.448,1.0,0.233	0.67,0.67,1.0	-0.22
ENSMUSG00000030022	Adamts9	chr6	-	92823346	92823514	92807014	92807185	92849291	92849468	48,35,28	1,1,6	75,40,60	2,0,0	293	125	0.0439506667755	0.953,0.937,0.666	0.941,1.0,1.0	-0.128
ENSMUSG00000063704	Mapk15	chr15	+	75995071	75995101	75994844	75994943	75995233	75995324	1,5,4	2,3,4	7,3,8	3,0,0	155	125	0.043951727057	0.287,0.573,0.446	0.653,1.0,1.0	-0.449
ENSMUSG00000029165	Agbl5	chr5	+	30905017	30905155	30904702	30904815	30905630	30905761	89,91,100	30,24,27	126,76,83	50,48,57	263	125	0.0439754476493	0.585,0.643,0.638	0.545,0.429,0.409	0.161
ENSMUSG00000007613	Tgfbr1	chr4	+	47382912	47383044	47353609	47353861	47383748	47383994	10,12,8	0,0,1	2,12,0	2,0,2	257	125	0.0444936797418	1.0,1.0,0.796	0.327,1.0,0.0	0.49
ENSMUSG00000044456	Rin3	chr12	+	102350881	102350954	102312974	102313182	102358704	102358796	23,14,28	2,0,5	37,30,31	0,0,0	198	125	0.0445234483086	0.879,1.0,0.78	1.0,1.0,1.0	-0.114
ENSMUSG00000037514	Pank2	chr2	+	131282591	131282768	131273910	131274120	131293398	131293524	12,21,35	15,28,31	11,7,14	28,33,24	302	125	0.0446046303669	0.249,0.237,0.318	0.14,0.081,0.194	0.13
ENSMUSG00000030276	Ttll3	chr6	+	113401301	113401497	113399666	113399771	113405298	113405447	18,17,7	1,0,0	14,16,15	0,3,3	321	125	0.0447969838826	0.875,1.0,1.0	1.0,0.675,0.661	0.18
ENSMUSG00000020648	Dus4l	chr12	-	31646620	31646738	31642763	31642886	31652290	31652441	96,105,86	0,6,2	92,57,67	2,7,13	243	125	0.045586307761	1.0,0.9,0.957	0.959,0.807,0.726	0.122
ENSMUSG00000040365	Trim41	chr11	-	48808464	48808487	48806403	48807846	48809049	48809280	76,45,55	1,1,5	44,35,30	8,7,2	148	125	0.0459830760388	0.985,0.974,0.903	0.823,0.809,0.927	0.101
ENSMUSG00000002963	Pnkp	chr7	+	44858452	44858749	44857339	44857554	44860988	44861059	0,5,6	5,1,0	16,8,10	1,0,1	422	125	0.0460877005482	0.0,0.597,1.0	0.826,1.0,0.748	-0.326
ENSMUSG00000032595	Cdhr4	chr9	+	107997252	107997403	107996880	107997020	107997488	107997709	6,12,5	0,0,2	22,12,12	4,4,5	276	125	0.0464589289888	1.0,1.0,0.531	0.714,0.576,0.521	0.24
ENSMUSG00000030180	Kdm5a	chr6	+	120438443	120438525	120431812	120432223	120438986	120439711	101,97,82	77,102,127	52,50,71	115,103,116	207	125	0.046546866522	0.442,0.365,0.281	0.214,0.227,0.27	0.126
ENSMUSG00000023764	Sfi1	chr11	-	3155398	3155496	3153431	3153498	3164556	3164713	34,32,28	2,0,0	26,33,30	6,3,0	223	125	0.0467562696046	0.905,1.0,1.0	0.708,0.86,1.0	0.112
ENSMUSG00000073468	Sft2d1	chr17	+	8319418	8319501	8311101	8311285	8320599	8320681	18,18,14	0,3,9	29,30,30	1,0,2	208	125	0.0475941048467	1.0,0.783,0.483	0.946,1.0,0.9	-0.193
ENSMUSG00000106918	Mrpl33	chr5	+	31650302	31650484	31629615	31629720	31654467	31654861	40,19,31	0,0,0	40,40,36	1,4,2	307	125	0.0477270024117	1.0,1.0,1.0	0.942,0.803,0.88	0.125
ENSMUSG00000028438	Kif24	chr4	-	41428344	41428982	41414901	41414999	41464709	41464840	26,27,31	0,2,0	21,34,26	1,5,0	763	125	0.0489427030324	1.0,0.689,1.0	0.775,0.527,1.0	0.129
ENSMUSG00000073468	Sft2d1	chr17	+	8318843	8318930	8311101	8311285	8320599	8320681	11,12,8	0,3,9	22,27,24	1,0,2	212	125	0.04898905237	1.0,0.702,0.344	0.928,1.0,0.876	-0.253
ENSMUSG00000029127	Zbtb49	chr5	-	38213307	38214383	38210617	38210664	38216446	38216613	27,34,79	0,2,0	70,54,59	3,1,5	1201	125	0.0491023903953	1.0,0.639,1.0	0.708,0.849,0.551	0.177
ENSMUSG00000073771	Btbd19	chr4	-	117120970	117121096	117120174	117120861	117121197	117121329	2,2,2	13,7,10	8,3,5	4,3,8	251	125	0.049442731897	0.071,0.125,0.091	0.499,0.332,0.237	-0.26
