# Supplementary material for: An Alternative Splicing Program for Mouse Craniofacial Development
Source: Front Physiol. 2020 Sep 4;11:1099. doi: 10.3389/fphys.2020.01099 (PMC7498679; doi:10.3389/fphys.2020.01099)
Supplement: Supplementary file 12 [file Data_Sheet_1.zip › Filtered rMATS results/SE/E12.5_Mes_MXP_vs_MNP_SE_filtered_output.txt]

GeneID	geneSymbol	chr	strand	exonStart_0base	exonEnd	upstreamES	upstreamEE	downstreamES	downstreamEE	IC_SAMPLE_1	SC_SAMPLE_1	IC_SAMPLE_2	SC_SAMPLE_2	IncFormLen	SkipFormLen	FDR	IncLevel1	IncLevel2	DeltaPSI
ENSMUSG00000027750	Postn	chr3	+	54385670	54385754	54385207	54385285	54389338	54389380	1993,2017,2257	2005,2038,2338	1372,1355,1443	2794,2760,2816	209	125	1.35065292284e-10	0.373,0.372,0.366	0.227,0.227,0.235	0.141
ENSMUSG00000052374	Actn2	chr13	-	12296474	12296560	12294309	12294402	12300934	12301016	0,0,1	2,4,2	9,54,17	6,1,0	211	125	6.94750876429e-06	0.0,0.0,0.229	0.471,0.97,1.0	-0.737
ENSMUSG00000063524	Eno1	chr4	+	150241766	150241825	150241044	150241140	150244004	150244074	0,0,0	8,7,6	4,13,10	6,11,10	184	125	1.01102854408e-05	0.0,0.0,0.0	0.312,0.445,0.405	-0.387
ENSMUSG00000054737	Zfp182	chrX	-	21060502	21060523	21036627	21036772	21061942	21062316	1,5,0	6,3,1	11,4,2	0,0,0	146	125	1.89764399029e-05	0.125,0.588,0.0	1.0,1.0,1.0	-0.762
ENSMUSG00000027750	Postn	chr3	+	54380411	54380492	54377560	54377606	54383387	54383477	1961,2386,2513	1174,1123,1143	1821,1851,1902	1700,1618,1354	206	125	4.89034695248e-05	0.503,0.563,0.572	0.394,0.41,0.46	0.125
ENSMUSG00000026950	Neb	chr2	-	52161370	52161475	52160655	52160748	52162067	52162172	0,0,0	9,5,6	2,16,6	2,3,9	230	125	4.89034695248e-05	0.0,0.0,0.0	0.352,0.743,0.266	-0.454
ENSMUSG00000027584	Oprl1	chr2	+	181715689	181715946	181715066	181715229	181718376	181718732	10,7,4	2,5,1	7,9,1	0,0,0	382	125	9.78396752589e-05	0.621,0.314,0.567	1.0,1.0,1.0	-0.499
ENSMUSG00000032479	Map4	chr9	+	110027678	110027792	109999771	109999840	110063016	110063123	10,3,5	0,0,0	9,12,3	5,4,1	239	125	0.000171980092369	1.0,1.0,1.0	0.485,0.611,0.611	0.431
ENSMUSG00000031997	Trpc6	chr9	+	8649297	8649531	8643505	8643722	8652935	8653200	6,5,10	0,0,0	12,10,8	2,4,2	359	125	0.00024394130803	1.0,1.0,1.0	0.676,0.465,0.582	0.426
ENSMUSG00000029102	Hgfac	chr5	+	35046488	35046628	35045211	35045506	35046883	35047024	2,2,0	1,4,2	5,5,7	1,0,0	265	125	0.00024394130803	0.485,0.191,0.0	0.702,1.0,1.0	-0.675
ENSMUSG00000028438	Kif24	chr4	-	41413828	41414044	41409731	41409819	41423451	41423635	27,15,19	0,0,0	33,33,16	9,5,1	341	125	0.000248833100003	1.0,1.0,1.0	0.573,0.708,0.854	0.288
ENSMUSG00000032735	Ablim3	chr18	-	61818988	61819087	61814197	61814332	61819790	61819917	2,1,0	7,12,19	2,20,6	3,11,8	224	125	0.000275883787939	0.138,0.044,0.0	0.271,0.504,0.295	-0.296
ENSMUSG00000042988	Notum	chr11	-	120656559	120656751	120656331	120656432	120657492	120657595	61,53,66	9,5,6	60,48,49	0,1,0	317	125	0.000290603767221	0.728,0.807,0.813	1.0,0.95,1.0	-0.201
ENSMUSG00000051375	Pcdh1	chr18	-	38191060	38191099	38185913	38189942	38192051	38192271	7,7,7	33,34,40	1,0,1	58,55,30	164	125	0.000415183297899	0.139,0.136,0.118	0.013,0.0,0.025	0.118
ENSMUSG00000038665	Dgki	chr6	-	36994858	36994921	36975146	36975247	37000041	37000241	0,0,0	2,3,4	8,3,4	6,6,6	188	125	0.000476072020229	0.0,0.0,0.0	0.47,0.25,0.307	-0.342
ENSMUSG00000025323	Sp4	chr12	-	118298637	118300192	118254409	118254609	118300698	118300808	73,70,26	0,1,0	92,83,20	8,6,1	1680	125	0.000599455077276	1.0,0.839,1.0	0.461,0.507,0.598	0.424
ENSMUSG00000030663	1110004F10Rik	chr7	+	116088273	116088414	116081357	116081412	116099439	116099523	3,2,6	0,0,0	9,18,13	11,2,2	266	125	0.000651010286062	1.0,1.0,1.0	0.278,0.809,0.753	0.387
ENSMUSG00000102976	Zc3h11a	chr1	-	133655344	133655398	133654319	133654438	133661255	133661360	26,13,25	0,0,0	34,17,12	6,3,4	179	125	0.000821635632319	1.0,1.0,1.0	0.798,0.798,0.677	0.242
ENSMUSG00000036185	Sapcd1	chr17	-	35027443	35027584	35026693	35026786	35027796	35028016	73,72,60	22,28,32	97,94,97	10,10,14	266	125	0.00104414785743	0.609,0.547,0.468	0.82,0.815,0.765	-0.259
ENSMUSG00000030672	Mylpf	chr7	+	127211748	127211763	127209283	127209398	127212860	127212953	1,1,1	8,10,6	14,64,16	26,9,6	140	125	0.00125919019046	0.1,0.082,0.13	0.325,0.864,0.704	-0.527
ENSMUSG00000097466	D430036J16Rik	chr9	+	81636834	81636937	81632032	81632279	81642546	81642702	52,46,35	16,19,20	14,6,5	0,1,0	228	125	0.00140714203977	0.641,0.57,0.49	1.0,0.767,1.0	-0.355
ENSMUSG00000025498	Irf7	chr7	-	141264222	141264315	141263658	141264048	141264492	141264655	11,8,15	0,0,0	11,12,2	5,2,1	218	125	0.00140714203977	1.0,1.0,1.0	0.558,0.775,0.534	0.378
ENSMUSG00000027994	Ccdc109b	chr3	-	129926364	129926469	129918585	129918746	129933582	129933753	50,65,48	1,0,0	46,47,56	5,2,9	230	125	0.00194149876122	0.965,1.0,1.0	0.833,0.927,0.772	0.144
ENSMUSG00000058159	T2	chr17	+	8396760	8396874	8392210	8392311	8411817	8411901	5,7,5	8,3,3	8,22,8	2,0,0	239	125	0.0021128628593	0.246,0.55,0.466	0.677,1.0,1.0	-0.472
ENSMUSG00000028441	1110017D15Rik	chr4	-	41507093	41507328	41505567	41505654	41507520	41507593	1,2,0	9,13,5	13,14,12	12,24,7	360	125	0.0021128628593	0.037,0.051,0.0	0.273,0.168,0.373	-0.242
ENSMUSG00000036185	Sapcd1	chr17	-	35027443	35027588	35026693	35026786	35027796	35027914	79,75,61	22,28,32	110,86,95	10,10,14	270	125	0.00235613350222	0.624,0.554,0.469	0.836,0.799,0.759	-0.249
ENSMUSG00000030980	Knop1	chr7	-	118852402	118853340	118848448	118848574	118855622	118855998	110,111,115	0,1,0	122,106,108	2,6,5	1063	125	0.00347332590191	1.0,0.929,1.0	0.878,0.675,0.718	0.219
ENSMUSG00000061816	Myl1	chr1	-	66934245	66934273	66930185	66930329	66934517	66934542	1,0,0	2,1,2	4,33,20	2,16,5	153	125	0.00347332590191	0.29,0.0,0.0	0.62,0.628,0.766	-0.575
ENSMUSG00000051113	Fam71e1	chr7	+	44497405	44497633	44496914	44497033	44500149	44500366	5,2,7	1,7,2	8,8,5	0,1,0	353	125	0.00387901774083	0.639,0.092,0.553	1.0,0.739,1.0	-0.485
ENSMUSG00000024013	Fgd2	chr17	+	29363710	29363942	29360941	29361157	29364910	29364991	4,9,5	1,2,5	11,13,7	0,1,0	357	125	0.00389535224301	0.583,0.612,0.259	1.0,0.82,1.0	-0.455
ENSMUSG00000021592	Arsk	chr13	-	76074774	76075051	76066634	76066859	76091657	76091817	55,71,41	1,1,0	68,58,35	7,4,5	402	125	0.00440817091975	0.945,0.957,1.0	0.751,0.818,0.685	0.216
ENSMUSG00000038578	Susd1	chr4	-	59365721	59365914	59351637	59351729	59379598	59379785	9,15,6	0,0,0	10,15,6	3,2,2	318	125	0.00477418707874	1.0,1.0,1.0	0.567,0.747,0.541	0.382
ENSMUSG00000022091	Sorbs3	chr14	-	70202930	70203048	70201348	70201542	70203271	70203416	7,17,13	2,5,2	31,19,21	0,1,0	243	125	0.00513735832484	0.643,0.636,0.77	1.0,0.907,1.0	-0.286
ENSMUSG00000020173	Cobl	chr11	-	12365104	12365179	12343743	12343917	12369593	12369691	1,1,3	0,0,0	12,20,2	2,3,4	200	125	0.00513735832484	1.0,1.0,1.0	0.789,0.806,0.238	0.389
ENSMUSG00000078773	Rad54b	chr4	+	11610303	11610565	11609293	11609469	11612371	11612438	189,196,269	0,5,3	252,194,191	16,10,9	387	125	0.00619959227488	1.0,0.927,0.967	0.836,0.862,0.873	0.108
ENSMUSG00000024293	Esco1	chr18	-	10588438	10588550	10585977	10586041	10595675	10595875	56,46,54	8,4,2	70,56,42	0,0,1	237	125	0.00623872933211	0.787,0.858,0.934	1.0,1.0,0.957	-0.126
ENSMUSG00000011154	Cfap161	chr7	-	83793208	83793444	83791631	83791722	83793995	83794085	6,7,6	0,0,0	75,78,66	9,8,8	361	125	0.00633653588751	1.0,1.0,1.0	0.743,0.771,0.741	0.248
ENSMUSG00000027109	Sp3	chr2	-	72978897	72979029	72970154	72971514	72979486	72979632	69,49,121	2,0,1	114,77,124	13,8,4	257	125	0.00639361931503	0.944,1.0,0.983	0.81,0.824,0.938	0.118
ENSMUSG00000054737	Zfp182	chrX	-	21060502	21060557	21036627	21036772	21061942	21062043	22,24,16	6,3,1	40,24,6	0,0,0	180	125	0.006633468598	0.718,0.847,0.917	1.0,1.0,1.0	-0.173
ENSMUSG00000025323	Sp4	chr12	-	118261726	118261955	118254409	118254609	118300698	118300808	73,68,23	0,1,0	113,85,24	8,6,1	354	125	0.00686797248145	1.0,0.96,1.0	0.833,0.833,0.894	0.133
ENSMUSG00000030980	Knop1	chr7	-	118852888	118853340	118848448	118848574	118855622	118856001	98,113,101	0,1,0	124,102,86	2,6,5	577	125	0.00788351028926	1.0,0.961,1.0	0.931,0.786,0.788	0.152
ENSMUSG00000033632	AW554918	chr18	+	25344863	25344962	25289938	25290066	25419966	25420075	10,7,4	1,0,0	4,6,4	3,1,4	224	125	0.00788351028926	0.848,1.0,1.0	0.427,0.77,0.358	0.431
ENSMUSG00000048661	Lemd3	chr10	-	120947203	120947271	120931927	120932029	120977783	120979332	0,1,0	2,6,8	3,3,2	2,4,1	193	125	0.00849398506227	0.0,0.097,0.0	0.493,0.327,0.564	-0.429
ENSMUSG00000020828	Pld2	chr11	+	70544127	70544277	70542942	70543095	70551179	70551263	20,7,18	1,0,0	22,34,25	11,3,3	275	125	0.00876967149137	0.901,1.0,1.0	0.476,0.837,0.791	0.266
ENSMUSG00000087178	A230056P14Rik	chr7	+	55976579	55976667	55975691	55975830	55976763	55976984	50,48,75	0,0,1	69,57,44	7,2,5	213	125	0.00891186087513	1.0,1.0,0.978	0.853,0.944,0.838	0.114
ENSMUSG00000097451	Rian	chr12	+	109637838	109637926	109627047	109627153	109645261	109645395	17,15,16	2,2,0	35,25,22	19,14,9	213	125	0.00978857188827	0.833,0.815,1.0	0.519,0.512,0.589	0.343
ENSMUSG00000097993	Ptprv	chr1	-	135109285	135109449	135108918	135109054	135109808	135109937	5,4,11	0,0,1	23,17,10	7,5,3	289	125	0.0105502374277	1.0,1.0,0.826	0.587,0.595,0.59	0.351
ENSMUSG00000051113	Fam71e1	chr7	+	44497502	44497633	44496914	44497033	44500149	44501133	17,2,10	1,7,2	12,22,18	0,1,0	256	125	0.0117051312585	0.892,0.122,0.709	1.0,0.915,1.0	-0.397
ENSMUSG00000097993	Ptprv	chr1	-	135109562	135109679	135108918	135109054	135109808	135109937	13,7,3	0,0,1	12,21,10	7,5,3	242	125	0.0122512253149	1.0,1.0,0.608	0.47,0.684,0.633	0.274
ENSMUSG00000036391	Sec24a	chr11	-	51736350	51736521	51734583	51734661	51743535	51744000	105,86,72	2,0,0	110,96,36	9,4,2	296	125	0.0132927721864	0.957,1.0,1.0	0.838,0.91,0.884	0.108
ENSMUSG00000039046	Usp6nl	chr2	+	6400279	6400319	6391054	6391122	6408928	6409009	33,28,25	0,0,0	47,39,8	3,4,4	165	125	0.0136941346349	1.0,1.0,1.0	0.922,0.881,0.602	0.198
ENSMUSG00000024220	Zfp523	chr17	+	28201350	28201440	28201007	28201133	28202434	28202478	35,27,34	0,0,0	25,26,21	6,3,0	215	125	0.0136941346349	1.0,1.0,1.0	0.708,0.834,1.0	0.153
ENSMUSG00000038172	Ttc39b	chr4	-	83252985	83253050	83247612	83247718	83256044	83256112	13,7,8	0,0,0	28,7,7	5,4,0	190	125	0.0136941346349	1.0,1.0,1.0	0.787,0.535,1.0	0.226
ENSMUSG00000097466	D430036J16Rik	chr9	+	81639160	81639183	81636834	81636937	81642546	81642702	13,10,12	26,18,19	0,0,1	5,3,2	148	125	0.013875407853	0.297,0.319,0.348	0.0,0.0,0.297	0.222
ENSMUSG00000061028	Clasrp	chr7	-	19594404	19594552	19591992	19592077	19603189	19603301	8,13,1	0,0,0	14,4,4	4,1,1	273	125	0.0141263224885	1.0,1.0,1.0	0.616,0.647,0.647	0.363
ENSMUSG00000030166	Rad52	chr6	+	119911047	119911141	119902702	119902835	119915966	119916042	62,61,51	2,0,1	80,77,38	4,12,4	219	125	0.0150345914566	0.947,1.0,0.967	0.919,0.786,0.844	0.122
ENSMUSG00000060176	Kif27	chr13	-	58323827	58324033	58320118	58320316	58325942	58326098	10,8,21	0,0,0	14,9,6	5,2,0	331	125	0.0151329966734	1.0,1.0,1.0	0.514,0.63,1.0	0.285
ENSMUSG00000025006	Sorbs1	chr19	-	40376644	40377016	40373475	40373617	40382520	40382633	122,111,62	61,50,27	120,105,51	26,15,12	497	125	0.0155777666124	0.335,0.358,0.366	0.537,0.638,0.517	-0.211
ENSMUSG00000026492	Tfb2m	chr1	-	179544897	179544986	179542306	179542457	179545366	179545458	8,7,1	0,2,0	3,1,2	1,3,4	214	125	0.0160714427244	1.0,0.672,1.0	0.637,0.163,0.226	0.549
ENSMUSG00000028175	Depdc1a	chr3	+	159515504	159515626	159514174	159514331	159516013	159516144	15,14,11	5,10,0	42,30,12	0,2,0	247	125	0.0161467527502	0.603,0.415,1.0	1.0,0.884,1.0	-0.289
ENSMUSG00000022453	Naga	chr15	-	82336769	82336941	82335842	82336020	82337386	82337522	201,212,246	100,74,86	277,265,259	74,48,40	297	125	0.016928489985	0.458,0.547,0.546	0.612,0.699,0.732	-0.164
ENSMUSG00000039200	Atf7ip2	chr16	+	10237165	10237232	10236157	10236219	10240560	10240814	15,14,15	4,2,2	13,14,7	0,0,0	192	125	0.0176228878849	0.709,0.82,0.83	1.0,1.0,1.0	-0.214
ENSMUSG00000059119	Nap1l4	chr7	-	143524160	143524280	143520383	143520440	143527165	143527311	12,15,14	4,4,4	15,15,15	0,2,0	245	125	0.018975230719	0.605,0.657,0.641	1.0,0.793,1.0	-0.297
ENSMUSG00000037624	Kcnk2	chr1	-	189339784	189340095	189295593	189295711	189402112	189402213	123,101,107	0,0,0	145,114,52	0,4,7	436	125	0.0191761648551	1.0,1.0,1.0	1.0,0.891,0.68	0.143
ENSMUSG00000028657	Ppt1	chr4	+	122854379	122854478	122848432	122848535	122857509	122859078	12,12,12	18,3,4	15,19,13	1,1,1	224	125	0.019212890358	0.271,0.691,0.626	0.893,0.914,0.879	-0.366
ENSMUSG00000029263	Pigg	chr5	+	108317262	108317472	108313958	108314164	108318824	108319013	52,57,43	4,6,2	78,89,40	0,0,2	335	125	0.0196880586221	0.829,0.78,0.889	1.0,1.0,0.882	-0.128
ENSMUSG00000022197	Pdzd2	chr15	-	12437103	12437259	12419457	12419572	12457797	12458299	29,23,28	3,5,2	33,22,16	0,1,0	281	125	0.0196880586221	0.811,0.672,0.862	1.0,0.907,1.0	-0.187
ENSMUSG00000091110	Gm2832	chr14	+	41281662	41281844	41280852	41280984	41287688	41288815	0,0,0	5,7,6	2,4,2	2,6,2	307	125	0.0196880586221	0.0,0.0,0.0	0.289,0.213,0.289	-0.264
ENSMUSG00000059901	Adamts14	chr10	-	61222783	61222897	61221857	61222006	61224272	61224405	30,55,17	5,0,4	65,41,13	0,0,0	239	125	0.0207755597857	0.758,1.0,0.69	1.0,1.0,1.0	-0.184
ENSMUSG00000068115	Ninl	chr2	-	150958750	150958861	150958558	150958636	150959767	150959942	71,45,53	0,0,0	71,62,30	4,0,7	236	125	0.0213842467335	1.0,1.0,1.0	0.904,1.0,0.694	0.134
ENSMUSG00000003680	Taf6l	chr19	-	8773504	8773692	8773289	8773424	8774334	8774467	152,152,191	8,13,17	181,162,200	2,8,2	313	125	0.0216217381846	0.884,0.824,0.818	0.973,0.89,0.976	-0.104
ENSMUSG00000038248	Sobp	chr10	-	43020981	43022918	43002499	43004414	43127778	43127930	42,76,78	0,1,0	120,102,110	2,4,2	2062	125	0.0216217381846	1.0,0.822,1.0	0.784,0.607,0.769	0.221
ENSMUSG00000027646	Src	chr2	+	157424827	157424935	157424391	157424414	157455590	157455767	6,1,5	0,1,0	8,5,4	5,1,7	233	125	0.0218808233699	1.0,0.349,1.0	0.462,0.728,0.235	0.308
ENSMUSG00000044348	Slc25a53	chrX	-	137027989	137028154	137016248	137016339	137038223	137038302	37,38,19	0,10,5	50,39,28	0,0,2	290	125	0.0220761375689	1.0,0.621,0.621	1.0,1.0,0.858	-0.205
ENSMUSG00000051359	Ncald	chr15	-	37584455	37584505	37563390	37563464	37661031	37661086	17,17,14	1,3,4	30,22,15	0,0,0	175	125	0.0220761375689	0.924,0.802,0.714	1.0,1.0,1.0	-0.187
ENSMUSG00000031380	Vegfd	chrX	+	164385803	164386029	164373377	164373919	164391601	164391792	43,32,48	0,0,0	112,82,109	8,2,3	351	125	0.0225516108124	1.0,1.0,1.0	0.833,0.936,0.928	0.101
ENSMUSG00000028207	Asph	chr4	-	9598268	9598301	9583811	9583856	9601306	9601363	11,4,1	1,2,4	5,5,1	0,1,0	158	125	0.0230107806818	0.897,0.613,0.165	1.0,0.798,1.0	-0.374
ENSMUSG00000005357	Slc1a6	chr10	+	78795923	78796267	78791164	78791369	78800028	78800262	9,7,14	0,0,0	38,19,24	2,3,2	469	125	0.0230107806818	1.0,1.0,1.0	0.835,0.628,0.762	0.258
ENSMUSG00000032215	Rsl24d1	chr9	+	73116406	73116479	73113447	73113583	73117881	73117945	48,32,32	10,8,9	51,43,38	5,0,2	198	125	0.0232349311455	0.752,0.716,0.692	0.866,1.0,0.923	-0.21
ENSMUSG00000030166	Rad52	chr6	+	119915233	119915352	119902775	119902835	119915966	119916042	58,69,71	2,0,1	116,65,60	4,12,4	244	125	0.0233161338414	0.937,1.0,0.973	0.937,0.735,0.885	0.118
ENSMUSG00000014164	Klhl3	chr13	-	58051028	58051138	58033225	58033342	58063700	58063863	5,5,7	1,0,0	20,9,1	4,3,2	235	125	0.0233161338414	0.727,1.0,1.0	0.727,0.615,0.21	0.392
ENSMUSG00000049878	Rlf	chr4	-	121188214	121188296	121170617	121170820	121214834	121215084	1,8,1	2,9,2	2,0,0	7,15,4	207	125	0.024125490492	0.232,0.349,0.232	0.147,0.0,0.0	0.222
ENSMUSG00000038685	Rtel1	chr2	+	181355008	181355125	181354352	181354442	181355309	181355552	136,166,210	29,41,36	243,184,174	22,16,21	242	125	0.0241433649872	0.708,0.677,0.751	0.851,0.856,0.811	-0.127
ENSMUSG00000059708	Akap17b	chrX	-	36623567	36624336	36618602	36618733	36636472	36636574	17,27,19	0,1,0	32,32,13	2,3,2	894	125	0.0241433649872	1.0,0.791,1.0	0.691,0.599,0.476	0.342
ENSMUSG00000022843	Clcn2	chr16	-	20709569	20709724	20708633	20708767	20709879	20709949	25,29,18	0,0,0	24,29,22	6,1,1	280	125	0.0243257524517	1.0,1.0,1.0	0.641,0.928,0.908	0.174
ENSMUSG00000086629	2810403D21Rik	chrX	+	108972120	108972170	108901463	108901555	108974264	108974398	2,4,4	2,3,1	9,7,6	0,1,0	175	125	0.0244655451505	0.417,0.488,0.741	1.0,0.833,1.0	-0.396
ENSMUSG00000047045	Tmem164	chrX	+	142682290	142682949	142681417	142681556	142770966	142771033	50,31,33	5,6,3	64,64,23	2,1,0	784	125	0.0244655451505	0.615,0.452,0.637	0.836,0.911,1.0	-0.348
ENSMUSG00000041491	Cep78	chr19	-	15960942	15961109	15955773	15956403	15962371	15962449	93,78,84	0,0,2	141,61,89	4,6,5	292	125	0.0250689523924	1.0,1.0,0.947	0.938,0.813,0.884	0.104
ENSMUSG00000021481	Zfp346	chr13	+	55122329	55122515	55113677	55113770	55132306	55132588	79,59,52	0,0,0	61,53,27	4,2,3	311	125	0.0250935833907	1.0,1.0,1.0	0.86,0.914,0.783	0.148
ENSMUSG00000027075	Slc43a1	chr2	+	84859688	84859830	84855470	84855649	84862882	84863578	3,8,6	0,2,0	12,5,6	7,5,4	267	125	0.0250935833907	1.0,0.652,1.0	0.445,0.319,0.413	0.492
ENSMUSG00000042472	Zfp410	chr12	+	84331634	84331816	84327278	84327470	84337615	84337741	1,0,0	6,7,9	12,2,1	12,9,10	307	125	0.0262019782263	0.064,0.0,0.0	0.289,0.083,0.039	-0.116
ENSMUSG00000037536	Fbxo34	chr14	+	47504985	47505132	47472633	47472717	47507264	47507446	9,6,16	0,1,0	5,10,10	3,0,4	272	125	0.0262019782263	1.0,0.734,1.0	0.434,1.0,0.535	0.255
ENSMUSG00000042423	Fbrs	chr7	+	127487264	127487336	127482920	127483221	127489166	127489250	2,1,0	1,1,2	6,8,4	0,0,0	197	125	0.0264856906611	0.559,0.388,0.0	1.0,1.0,1.0	-0.684
ENSMUSG00000028438	Kif24	chr4	-	41428344	41428982	41414901	41414999	41464709	41464840	14,14,8	1,0,0	18,17,6	2,6,0	763	125	0.0270291553965	0.696,1.0,1.0	0.596,0.317,1.0	0.261
ENSMUSG00000087095	Emx2os	chr19	-	59429999	59430099	59425103	59429261	59432802	59433032	350,262,256	31,23,26	216,197,137	51,36,19	225	125	0.027832547806	0.862,0.864,0.845	0.702,0.752,0.8	0.106
ENSMUSG00000033632	AW554918	chr18	+	25339713	25340384	25289938	25290066	25419966	25420075	66,70,38	1,0,0	82,53,28	3,1,4	796	125	0.0281406623384	0.912,1.0,1.0	0.811,0.893,0.524	0.228
ENSMUSG00000061882	Ccdc62	chr5	+	123961221	123961338	123957393	123957502	123966835	123966928	9,13,14	2,2,3	25,12,22	0,0,1	242	125	0.0288755350469	0.699,0.771,0.707	1.0,1.0,0.919	-0.247
ENSMUSG00000030145	Zfp248	chr6	-	118454676	118454911	118433304	118433431	118455415	118455419	17,12,9	1,0,0	30,19,5	3,1,5	360	125	0.0292976133707	0.855,1.0,1.0	0.776,0.868,0.258	0.318
ENSMUSG00000018900	Slc22a5	chr11	-	53876008	53876163	53874934	53875106	53891146	53891660	23,19,17	0,0,2	16,14,8	4,3,2	280	125	0.0294603764462	1.0,1.0,0.791	0.641,0.676,0.641	0.278
ENSMUSG00000026018	Ica1l	chr1	-	59997450	59997711	59989067	59991239	60003655	60003705	16,21,14	6,2,2	8,3,9	0,0,1	386	125	0.0300007583014	0.463,0.773,0.694	1.0,1.0,0.745	-0.272
ENSMUSG00000027763	Mbnl1	chr3	+	60528755	60528978	60501219	60501423	60595593	60598100	81,71,43	0,3,1	87,85,38	6,11,4	348	125	0.0304841808996	1.0,0.895,0.939	0.839,0.735,0.773	0.162
ENSMUSG00000016763	Scube1	chr15	-	83651654	83651744	83638703	83638820	83654168	83654285	20,18,21	63,79,59	112,138,75	230,229,110	215	125	0.0304841808996	0.156,0.117,0.171	0.221,0.259,0.284	-0.107
ENSMUSG00000042323	Pbrm1	chr14	+	31113848	31114004	31107108	31107310	31117012	31117083	295,261,218	124,158,91	272,187,97	201,153,88	281	125	0.0305722945742	0.514,0.424,0.516	0.376,0.352,0.329	0.132
ENSMUSG00000054484	Tmem62	chr2	+	120993477	120993637	120990330	120990486	120996405	120996519	15,10,11	1,0,0	8,11,15	0,6,3	285	125	0.0306568549113	0.868,1.0,1.0	1.0,0.446,0.687	0.245
ENSMUSG00000031340	Gabre	chrX	-	72263742	72263825	72262444	72262582	72264518	72264739	1,4,4	11,11,10	0,0,0	14,12,10	208	125	0.0306568549113	0.052,0.179,0.194	0.0,0.0,0.0	0.142
ENSMUSG00000074340	Ovgp1	chr3	+	105981232	105981349	105980111	105980277	105985052	105985188	11,6,6	1,4,4	12,10,17	0,0,2	242	125	0.0306568549113	0.85,0.437,0.437	1.0,1.0,0.814	-0.363
ENSMUSG00000022376	Adcy8	chr15	-	64767806	64768004	64754783	64754884	64783723	64783994	22,19,49	4,5,2	10,14,14	0,1,0	323	125	0.0313939307927	0.68,0.595,0.905	1.0,0.844,1.0	-0.221
ENSMUSG00000100510	AV026068	chr8	-	57314514	57314614	57307078	57307175	57320183	57320288	3,2,12	0,0,1	2030,1705,1531	319,265,221	225	125	0.0324702418953	1.0,1.0,0.87	0.78,0.781,0.794	0.172
ENSMUSG00000064307	Lrrc51	chr7	-	101921503	101921566	101920636	101920774	101933763	101933802	2,0,2	14,13,14	9,6,9	17,15,17	188	125	0.0324702418953	0.087,0.0,0.087	0.26,0.21,0.26	-0.185
ENSMUSG00000086453	Gm11457	chr2	-	164759228	164759340	164754251	164754304	164767712	164767950	42,32,25	1,7,3	10,29,22	0,1,0	237	125	0.0324702418953	0.957,0.707,0.815	1.0,0.939,1.0	-0.153
ENSMUSG00000005357	Slc1a6	chr10	+	78793289	78793332	78791164	78791369	78800028	78800262	10,11,10	0,0,0	13,8,10	2,3,2	168	125	0.0324702418953	1.0,1.0,1.0	0.829,0.665,0.788	0.239
ENSMUSG00000017830	Dhx58	chr11	-	100701549	100701676	100701223	100701415	100702201	100702318	10,7,4	0,0,0	5,4,5	4,0,2	252	125	0.033656844081	1.0,1.0,1.0	0.383,1.0,0.554	0.354
ENSMUSG00000003190	Bcl2l12	chr7	-	44993810	44994271	44991221	44991454	44996543	44996686	6,9,10	1,1,3	18,9,6	1,0,0	586	125	0.0338276098557	0.561,0.658,0.416	0.793,1.0,1.0	-0.386
ENSMUSG00000091568	Gm8206	chr14	-	6020476	6020659	6016758	6017902	6021332	6021464	4,2,2	0,1,0	4,11,5	4,4,1	308	125	0.0340796054574	1.0,0.448,1.0	0.289,0.527,0.67	0.321
ENSMUSG00000028364	Tnc	chr4	-	63993026	63993299	63976445	63976568	63999912	64000185	5,11,12	0,1,6	24,17,9	0,0,0	398	125	0.0344698493899	1.0,0.776,0.386	1.0,1.0,1.0	-0.279
ENSMUSG00000052760	A630001G21Rik	chr1	-	85727513	85727698	85726613	85726615	85736471	85736561	4,3,4	10,12,11	0,0,0	11,8,4	310	125	0.0346012067047	0.139,0.092,0.128	0.0,0.0,0.0	0.12
ENSMUSG00000027580	Helz2	chr2	-	181230066	181230262	181229555	181229909	181230333	181230450	23,21,21	0,0,0	20,28,12	4,0,3	321	125	0.0347605282624	1.0,1.0,1.0	0.661,1.0,0.609	0.243
ENSMUSG00000027763	Mbnl1	chr3	+	60528755	60529804	60501277	60501423	60595593	60595764	206,204,134	0,3,1	288,218,101	6,11,4	1174	125	0.0356867422285	1.0,0.879,0.935	0.836,0.678,0.729	0.19
ENSMUSG00000026927	Sdccag3	chr2	-	26385497	26385609	26384681	26384821	26386903	26387311	49,29,32	4,2,3	28,30,30	12,9,8	237	125	0.0362202053707	0.866,0.884,0.849	0.552,0.637,0.664	0.249
ENSMUSG00000047992	Fam69c	chr18	+	84736811	84736976	84730029	84730689	84739368	84739408	179,192,169	27,35,22	247,231,161	24,13,9	290	125	0.0367319913338	0.741,0.703,0.768	0.816,0.885,0.885	-0.125
ENSMUSG00000017692	Rhbdl3	chr11	+	80319557	80319716	80300911	80301271	80323358	80323583	40,35,38	5,3,2	34,30,22	0,0,1	284	125	0.0383990464222	0.779,0.837,0.893	1.0,1.0,0.906	-0.132
ENSMUSG00000059456	Ptk2b	chr14	-	66163024	66163150	66158530	66158677	66165263	66165329	5,8,5	0,4,4	1,0,1	3,1,1	251	125	0.0393694896365	1.0,0.499,0.384	0.142,0.0,0.332	0.47
ENSMUSG00000020590	Snx13	chr12	+	35078899	35079012	35047188	35047411	35085938	35086028	54,46,29	6,1,2	87,73,32	0,0,0	238	125	0.0393694896365	0.825,0.96,0.884	1.0,1.0,1.0	-0.11
ENSMUSG00000020930	Ccdc103	chr11	+	102882351	102882431	102881244	102881315	102882544	102882696	5,3,4	0,0,1	7,8,5	4,0,4	205	125	0.0398683624598	1.0,1.0,0.709	0.516,1.0,0.433	0.253
ENSMUSG00000026785	Pkn3	chr2	+	30082815	30082962	30081052	30081236	30084690	30084766	22,14,10	1,0,0	27,18,13	3,1,4	272	125	0.0398683624598	0.91,1.0,1.0	0.805,0.892,0.599	0.205
ENSMUSG00000030145	Zfp248	chr6	-	118453845	118453887	118433304	118433431	118455415	118455419	20,13,9	1,0,0	27,18,5	3,1,5	167	125	0.0401909788842	0.937,1.0,1.0	0.871,0.931,0.428	0.236
ENSMUSG00000040957	Cables1	chr18	+	11923359	11923456	11905924	11906002	11939718	11939825	42,36,38	5,2,2	45,49,27	0,0,0	222	125	0.0425017434959	0.825,0.91,0.915	1.0,1.0,1.0	-0.117
ENSMUSG00000034450	Gulo	chr14	-	65996823	65996900	65991029	65991179	65997559	65997667	1,5,3	3,0,5	11,11,17	0,2,0	202	125	0.0425017434959	0.171,1.0,0.271	1.0,0.773,1.0	-0.444
ENSMUSG00000021775	Nr1d2	chr14	-	18219967	18220056	18214535	18215493	18221986	18222253	26,24,11	0,7,1	30,27,13	0,0,0	214	125	0.0431766749794	1.0,0.667,0.865	1.0,1.0,1.0	-0.156
ENSMUSG00000060988	Galnt13	chr2	+	54477647	54477718	54436386	54436729	54516441	54516681	7,5,9	16,5,10	6,3,9	0,3,0	196	125	0.0455849652751	0.218,0.389,0.365	1.0,0.389,1.0	-0.472
ENSMUSG00000028099	Polr3c	chr3	-	96723796	96724052	96722539	96722625	96727348	96727454	7,12,14	2,4,0	19,23,23	0,0,0	381	125	0.046082498793	0.535,0.496,1.0	1.0,1.0,1.0	-0.323
ENSMUSG00000018068	Ints2	chr11	-	86257203	86257415	86256442	86256497	86257504	86257565	34,54,14	2,3,3	54,39,25	0,1,0	337	125	0.0480787014195	0.863,0.87,0.634	1.0,0.935,1.0	-0.189
ENSMUSG00000073427	Gm4924	chr10	+	82368897	82368958	82368570	82368697	82376560	82379636	17,14,16	6,1,1	20,20,14	0,1,0	186	125	0.0480787014195	0.656,0.904,0.915	1.0,0.931,1.0	-0.152
ENSMUSG00000032478	Nme6	chr9	+	109835269	109835414	109833195	109833295	109841475	109841515	12,9,8	6,7,1	10,4,9	1,1,0	270	125	0.0480787014195	0.481,0.373,0.787	0.822,0.649,1.0	-0.277
ENSMUSG00000021775	Nr1d2	chr14	-	18216649	18216794	18214535	18215493	18221986	18222253	35,25,18	0,7,1	45,52,20	0,0,0	270	125	0.0480787014195	1.0,0.623,0.893	1.0,1.0,1.0	-0.161
ENSMUSG00000099913	Gm28551	chr1	-	53330211	53330408	53325506	53326457	53346579	53346761	25,30,41	6,4,3	41,36,43	2,1,0	322	125	0.0482013679122	0.618,0.744,0.841	0.888,0.933,1.0	-0.206
ENSMUSG00000069743	Zfp820	chr17	-	21840623	21840714	21823843	21823891	21845643	21845759	47,37,39	2,5,3	38,50,20	0,1,0	216	125	0.0483473700521	0.932,0.811,0.883	1.0,0.967,1.0	-0.114
ENSMUSG00000041268	Dmxl2	chr9	-	54398046	54398123	54396239	54396367	54399941	54400133	19,25,25	0,0,0	21,19,2	2,4,1	202	125	0.0483473700521	1.0,1.0,1.0	0.867,0.746,0.553	0.278
ENSMUSG00000053483	Usp21	chr1	-	171283354	171283441	171282873	171282981	171283961	171284026	11,5,9	2,2,2	10,4,9	0,0,0	212	125	0.0485434150354	0.764,0.596,0.726	1.0,1.0,1.0	-0.305
ENSMUSG00000025189	Cnnm1	chr19	+	43472376	43472424	43471848	43471948	43484844	43485008	5,7,8	0,1,0	7,11,6	2,3,2	173	125	0.0489912252242	1.0,0.835,1.0	0.717,0.726,0.684	0.236
ENSMUSG00000021090	Lrrc9	chr12	+	72508970	72509042	72506285	72506426	72510335	72510565	17,14,11	3,4,9	7,12,7	2,0,0	197	125	0.0489912252242	0.782,0.69,0.437	0.69,1.0,1.0	-0.26
ENSMUSG00000048186	Bend7	chr2	+	4720480	4720564	4718144	4718292	4744218	4744521	22,12,10	0,0,0	10,4,2	0,4,2	209	125	0.0489912252242	1.0,1.0,1.0	1.0,0.374,0.374	0.417
ENSMUSG00000026305	Lrrfip1	chr1	+	91110354	91110447	91108579	91108672	91112155	91112297	12,9,4	0,0,0	7,9,3	3,0,3	218	125	0.0489912252242	1.0,1.0,1.0	0.572,1.0,0.364	0.355
