# Supplementary material for: An Alternative Splicing Program for Mouse Craniofacial Development
Source: Front Physiol. 2020 Sep 4;11:1099. doi: 10.3389/fphys.2020.01099 (PMC7498679; doi:10.3389/fphys.2020.01099)
Supplement: Supplementary file 12 [file Data_Sheet_1.zip › Filtered rMATS results/SE/E12.5_Ect_FNP_vs_MNP_SE_filtered_output.txt]

GeneID	geneSymbol	chr	strand	exonStart_0base	exonEnd	upstreamES	upstreamEE	downstreamES	downstreamEE	IC_SAMPLE_1	SC_SAMPLE_1	IC_SAMPLE_2	SC_SAMPLE_2	IncFormLen	SkipFormLen	FDR	IncLevel1	IncLevel2	DeltaPSI
ENSMUSG00000109844	RP23-235J18.1	chr9	-	47297164	47297336	47270706	47270799	47360736	47360886	4,3,9	4,4,1	7,12,6	0,0,0	297	125	3.60698430609e-05	0.296,0.24,0.791	1.0,1.0,1.0	-0.558
ENSMUSG00000027584	Oprl1	chr2	+	181717995	181718093	181715702	181715946	181718376	181718732	1,5,5	3,2,3	6,6,4	0,0,0	223	125	5.39181642519e-05	0.157,0.584,0.483	1.0,1.0,1.0	-0.592
ENSMUSG00000038696	Mapkap1	chr2	+	34432002	34432330	34406770	34406848	34444257	34444406	7,6,6	0,0,0	0,6,9	1,4,2	453	125	6.69735318247e-05	1.0,1.0,1.0	0.0,0.293,0.554	0.718
ENSMUSG00000029053	Prkcz	chr4	-	155269032	155269152	155262701	155262817	155271198	155271286	11,16,23	0,0,0	17,5,8	5,3,2	245	125	9.93278431921e-05	1.0,1.0,1.0	0.634,0.46,0.671	0.412
ENSMUSG00000040428	Plekha4	chr7	+	45553568	45553681	45553244	45553294	45553764	45554229	6,8,16	4,3,3	11,21,5	0,0,0	238	125	0.000124332058398	0.441,0.583,0.737	1.0,1.0,1.0	-0.413
ENSMUSG00000026014	Raph1	chr1	-	60510416	60510491	60503517	60503595	60518979	60519060	16,4,9	1,2,0	0,1,2	1,4,5	200	125	0.00019187832768	0.909,0.556,1.0	0.0,0.135,0.2	0.71
ENSMUSG00000034593	Myo5a	chr9	+	75192383	75192464	75189899	75190000	75193938	75194137	167,135,203	12,13,13	119,147,134	26,38,29	206	125	0.000208602808093	0.894,0.863,0.905	0.735,0.701,0.737	0.163
ENSMUSG00000073077	Gm7173	chrX	-	79319045	79319202	79313654	79313753	79320221	79320326	2,3,10	0,0,1	1,0,1	4,3,0	282	125	0.000208602808093	1.0,1.0,0.816	0.1,0.0,1.0	0.572
ENSMUSG00000027584	Oprl1	chr2	+	181717954	181718093	181715689	181715946	181718376	181718732	3,6,15	3,2,3	9,11,5	0,0,0	264	125	0.000283065418116	0.321,0.587,0.703	1.0,1.0,1.0	-0.463
ENSMUSG00000041144	Dnah7b	chr1	+	46224608	46224777	46223071	46223227	46225765	46225892	9,25,12	0,1,0	13,13,13	5,6,3	294	125	0.000335270037155	1.0,0.914,1.0	0.525,0.479,0.648	0.421
ENSMUSG00000022064	Pibf1	chr14	+	99187717	99187808	99179314	99179480	99210939	99211070	7,2,0	4,2,1	7,3,9	0,0,0	216	125	0.00043353845397	0.503,0.367,0.0	1.0,1.0,1.0	-0.71
ENSMUSG00000036893	Ehmt1	chr2	-	24887002	24887066	24877454	24877626	24919553	24919607	2,1,1	1,4,1	11,1,4	0,0,0	189	125	0.00045258682073	0.569,0.142,0.398	1.0,1.0,1.0	-0.63
ENSMUSG00000028218	Fam92a	chr4	-	12165765	12165771	12164087	12164192	12168222	12168324	11,5,13	0,2,1	6,0,0	3,7,6	131	125	0.000476881356143	1.0,0.705,0.925	0.656,0.0,0.0	0.658
ENSMUSG00000008200	Fnbp4	chr2	+	90767852	90767955	90767407	90767541	90768515	90768700	153,176,119	164,188,201	226,300,223	143,194,136	228	125	0.000494643084504	0.338,0.339,0.245	0.464,0.459,0.473	-0.158
ENSMUSG00000026080	Chst10	chr1	-	38894563	38894671	38884349	38884481	38895936	38896056	1,1,0	25,19,21	12,3,3	16,13,9	233	125	0.000643155442833	0.021,0.027,0.0	0.287,0.11,0.152	-0.167
ENSMUSG00000066113	Adamtsl1	chr4	+	86243716	86243767	86232552	86232691	86249762	86249910	12,4,5	4,2,3	5,4,10	0,0,0	176	125	0.0006725340679	0.681,0.587,0.542	1.0,1.0,1.0	-0.397
ENSMUSG00000032839	Trpc1	chr9	-	95743196	95743351	95732006	95732209	95749667	95750358	15,9,16	7,2,1	10,13,5	0,0,0	280	125	0.000713001312262	0.489,0.668,0.877	1.0,1.0,1.0	-0.322
ENSMUSG00000036893	Ehmt1	chr2	-	24887002	24887069	24877454	24877626	24919553	24919574	2,2,1	1,4,1	10,2,5	0,0,0	192	125	0.000729208363239	0.566,0.246,0.394	1.0,1.0,1.0	-0.598
ENSMUSG00000039620	6430573F11Rik	chr8	+	36508324	36508412	36505551	36505725	36511572	36512956	30,8,19	48,48,33	4,1,4	39,32,46	213	125	0.000862413717464	0.268,0.089,0.253	0.057,0.018,0.049	0.162
ENSMUSG00000029320	1700016H13Rik	chr5	-	103649421	103649576	103648428	103648954	103654921	103655056	4,7,2	4,5,4	5,8,13	0,0,2	280	125	0.00101203777031	0.309,0.385,0.182	1.0,1.0,0.744	-0.623
ENSMUSG00000086288	Gm15265	chr3	-	95002138	95002264	94998799	94999000	95004222	95004446	8,7,8	11,14,23	1,1,0	22,15,5	251	125	0.00110065222597	0.266,0.199,0.148	0.022,0.032,0.0	0.186
ENSMUSG00000032307	Ube2q2	chr9	+	55185669	55185760	55184903	55184964	55191841	55191900	2,2,4	0,0,0	5,10,2	3,2,2	216	125	0.00209238691909	1.0,1.0,1.0	0.491,0.743,0.367	0.466
ENSMUSG00000021461	Fancc	chr13	-	63398082	63398177	63361578	63361692	63431449	63431694	16,10,16	0,0,0	14,25,11	4,7,0	220	125	0.00267576158183	1.0,1.0,1.0	0.665,0.67,1.0	0.222
ENSMUSG00000010406	Mrpl52	chr14	+	54427033	54427091	54426922	54426960	54428583	54428648	0,2,0	1,7,9	5,3,2	2,2,1	183	125	0.0027703933989	0.0,0.163,0.0	0.631,0.506,0.577	-0.517
ENSMUSG00000032178	Ilf3	chr9	+	21388523	21388753	21368018	21368099	21392294	21392442	46,56,44	4,5,2	49,44,58	0,0,0	355	125	0.00280805579684	0.802,0.798,0.886	1.0,1.0,1.0	-0.171
ENSMUSG00000027574	Nkain4	chr2	-	180944076	180944214	180943029	180943227	180954570	180954699	15,6,9	0,0,0	7,5,5	0,4,4	263	125	0.00280805579684	1.0,1.0,1.0	1.0,0.373,0.373	0.418
ENSMUSG00000062184	Hs6st2	chrX	-	51471373	51471406	51428657	51428744	51679889	51680408	1,18,13	0,0,2	8,8,4	5,6,2	158	125	0.00307123555934	1.0,1.0,0.837	0.559,0.513,0.613	0.384
ENSMUSG00000066113	Adamtsl1	chr4	+	86247970	86248175	86232552	86232691	86249762	86249910	26,24,29	4,2,3	31,34,42	0,0,0	330	125	0.00388644112428	0.711,0.82,0.785	1.0,1.0,1.0	-0.228
ENSMUSG00000025875	Tspan17	chr13	+	54792608	54792659	54789402	54789681	54793194	54793365	3,6,6	0,0,1	6,1,4	3,2,3	176	125	0.00441240592604	1.0,1.0,0.81	0.587,0.262,0.486	0.492
ENSMUSG00000074643	Cpne1	chr2	-	156098229	156098372	156079338	156079464	156111827	156111909	6,6,6	2,4,1	4,9,6	0,1,0	268	125	0.0048002213313	0.583,0.412,0.737	1.0,0.808,1.0	-0.359
ENSMUSG00000030739	Myh14	chr7	-	44657416	44657440	44655591	44655684	44657934	44658037	97,123,96	8,24,9	80,85,75	33,32,20	149	125	0.00569249880896	0.91,0.811,0.899	0.67,0.69,0.759	0.167
ENSMUSG00000028175	Depdc1a	chr3	+	159515504	159515626	159514174	159514331	159516013	159516144	18,19,18	1,0,0	21,21,15	3,10,1	247	125	0.00569249880896	0.901,1.0,1.0	0.78,0.515,0.884	0.241
ENSMUSG00000030519	Apba2	chr7	+	64734654	64734690	64733512	64733658	64736880	64736967	5,4,6	17,19,13	0,0,0	2,4,6	161	125	0.00703406541518	0.186,0.14,0.264	0.0,0.0,0.0	0.197
ENSMUSG00000028653	Trit1	chr4	+	123052065	123052175	123049476	123049554	123052483	123052601	214,179,173	32,42,25	146,169,184	73,72,53	235	125	0.00703406541518	0.781,0.694,0.786	0.515,0.555,0.649	0.181
ENSMUSG00000033060	Lmo7	chr14	+	101888676	101888706	101884086	101884414	101896466	101896584	90,166,150	17,24,25	160,206,104	9,15,3	155	125	0.00703406541518	0.81,0.848,0.829	0.935,0.917,0.965	-0.11
ENSMUSG00000047221	Fam185a	chr5	+	21438699	21438838	21433690	21433783	21447315	21447357	91,82,57	0,6,3	77,76,57	9,17,12	264	125	0.00703406541518	1.0,0.866,0.9	0.802,0.679,0.692	0.198
ENSMUSG00000079109	Pms2	chr5	+	143925220	143926073	143923476	143923632	143928098	143929042	145,172,154	0,0,1	194,206,129	7,4,2	978	125	0.00759046351077	1.0,1.0,0.952	0.78,0.868,0.892	0.137
ENSMUSG00000034303	Ccdc15	chr9	-	37277357	37277481	37275834	37276565	37278966	37279115	45,46,46	4,1,9	38,62,24	0,1,0	249	125	0.00814347452264	0.85,0.958,0.72	1.0,0.969,1.0	-0.147
ENSMUSG00000051705	Senp8	chr9	-	59750261	59750371	59734258	59737868	59750577	59750649	6,2,4	8,14,11	1,0,0	9,17,20	235	125	0.0101613477085	0.285,0.071,0.162	0.056,0.0,0.0	0.154
ENSMUSG00000006344	Ggt5	chr10	+	75609198	75609392	75608750	75608887	75609844	75609951	8,16,34	0,0,0	20,23,18	4,4,0	319	125	0.0101613477085	1.0,1.0,1.0	0.662,0.693,1.0	0.215
ENSMUSG00000045411	2410002F23Rik	chr7	+	44247909	44248059	44246786	44246823	44248251	44248295	74,63,70	59,46,76	86,89,77	32,34,36	275	125	0.0111108407368	0.363,0.384,0.295	0.55,0.543,0.493	-0.181
ENSMUSG00000057842	Zfp595	chr13	-	67320271	67320367	67316297	67317977	67320827	67320954	27,43,37	0,0,0	39,31,32	2,4,4	221	125	0.0126722183178	1.0,1.0,1.0	0.917,0.814,0.819	0.15
ENSMUSG00000002032	Tmem25	chr9	-	44795995	44796127	44795681	44795712	44796323	44796614	3,2,18	5,3,5	8,11,8	0,0,2	257	125	0.0126722183178	0.226,0.245,0.636	1.0,1.0,0.661	-0.518
ENSMUSG00000015968	Cacna1d	chr14	-	30050233	30050260	30048970	30049120	30051369	30051734	1,0,1	6,3,6	5,4,2	0,3,4	152	125	0.0127733571455	0.121,0.0,0.121	1.0,0.523,0.291	-0.524
ENSMUSG00000092060	Bend4	chr5	-	67400060	67400301	67392147	67398450	67405430	67405519	25,23,27	5,3,0	8,19,15	0,0,0	366	125	0.0127733571455	0.631,0.724,1.0	1.0,1.0,1.0	-0.215
ENSMUSG00000065954	Tacc1	chr8	-	25181822	25182930	25177933	25177994	25200090	25200206	49,54,45	3,3,1	43,65,40	0,1,0	1233	125	0.0127733571455	0.623,0.646,0.82	1.0,0.868,1.0	-0.26
ENSMUSG00000079109	Pms2	chr5	+	143925220	143925501	143923476	143923632	143928098	143928266	66,79,86	0,0,1	113,99,56	7,4,2	406	125	0.0137550122779	1.0,1.0,0.964	0.832,0.884,0.896	0.117
ENSMUSG00000072704	Smim10l1	chr6	+	133107863	133107982	133105255	133105605	133110792	133110899	6,8,8	4,5,0	1,0,1	3,2,2	244	125	0.0137550122779	0.435,0.45,1.0	0.146,0.0,0.204	0.512
ENSMUSG00000020385	Clk4	chr11	+	51268768	51268846	51267170	51267331	51270536	51270595	22,20,13	50,41,70	8,12,10	74,115,78	203	125	0.0139717527912	0.213,0.231,0.103	0.062,0.06,0.073	0.117
ENSMUSG00000003190	Bcl2l12	chr7	-	44993810	44994271	44991221	44991454	44994362	44994449	158,153,188	3,0,0	165,159,153	5,11,2	586	125	0.0142789260617	0.918,1.0,1.0	0.876,0.755,0.942	0.115
ENSMUSG00000030126	Tmcc1	chr6	-	116042870	116043805	116024801	116024937	116133766	116134457	242,260,271	0,1,0	226,275,198	4,5,3	1060	125	0.0142789260617	1.0,0.968,1.0	0.869,0.866,0.886	0.116
ENSMUSG00000097216	4932441J04Rik	chr5	-	57709694	57709754	57661910	57662004	57717845	57717920	8,8,24	6,3,6	19,10,6	0,1,1	185	125	0.0143245303559	0.474,0.643,0.73	1.0,0.871,0.802	-0.275
ENSMUSG00000034055	Phka1	chrX	-	102545307	102545464	102541371	102541450	102554883	102555023	71,70,94	0,2,0	38,64,51	5,6,1	282	125	0.0147801261991	1.0,0.939,1.0	0.771,0.825,0.958	0.128
ENSMUSG00000045466	Zfp956	chr6	+	47957475	47957602	47955816	47956170	47962524	47962632	86,66,80	0,2,2	54,87,62	9,5,6	252	125	0.0152901178528	1.0,0.942,0.952	0.749,0.896,0.837	0.137
ENSMUSG00000033467	Crlf2	chr5	-	109555506	109555660	109555272	109555357	109556018	109556181	29,34,5	0,1,0	21,31,21	3,1,6	279	125	0.015937520955	1.0,0.938,1.0	0.758,0.933,0.611	0.212
ENSMUSG00000034055	Phka1	chrX	-	102544673	102544753	102541371	102541450	102554883	102555023	20,13,25	0,2,0	11,10,18	5,6,1	205	125	0.0198664706794	1.0,0.799,1.0	0.573,0.504,0.916	0.269
ENSMUSG00000022610	Mapk12	chr15	-	89134611	89134726	89133078	89133150	89137400	89137459	3,9,11	1,5,3	7,3,2	1,0,0	240	125	0.0200750413566	0.61,0.484,0.656	0.785,1.0,1.0	-0.345
ENSMUSG00000038990	Cables2	chr2	-	180264402	180264474	180264213	180264306	180273099	180273496	99,139,72	3,6,0	106,94,94	6,13,14	197	125	0.0212864977084	0.954,0.936,1.0	0.918,0.821,0.81	0.114
ENSMUSG00000052102	Gnpda1	chr18	-	38331967	38332152	38327557	38328973	38333153	38333336	45,51,59	0,0,2	34,35,37	6,1,4	310	125	0.0215219277271	1.0,1.0,0.922	0.696,0.934,0.789	0.168
ENSMUSG00000040524	Zfp609	chr9	-	65702271	65704618	65700821	65701188	65730975	65731201	249,234,228	0,0,0	201,254,183	6,2,0	2472	125	0.0218033464904	1.0,1.0,1.0	0.629,0.865,1.0	0.169
ENSMUSG00000042589	Cux2	chr5	-	121924804	121924915	121921313	121921361	122043769	122043844	44,39,50	0,1,0	14,28,19	2,4,2	236	125	0.0218945954814	1.0,0.954,1.0	0.788,0.788,0.834	0.181
ENSMUSG00000029166	Mapre3	chr5	+	30863203	30863360	30862497	30862643	30864573	30864728	87,106,67	1,0,1	69,52,67	4,9,0	282	125	0.0225717092372	0.975,1.0,0.967	0.884,0.719,1.0	0.113
ENSMUSG00000047911	Npm2	chr14	-	70649470	70649564	70648259	70648411	70652122	70652236	7,8,16	0,0,0	9,7,6	2,2,2	219	125	0.0229736442	1.0,1.0,1.0	0.72,0.666,0.631	0.328
ENSMUSG00000030231	Plekha5	chr6	+	140555950	140556070	140552714	140552798	140556803	140556857	14,7,15	0,1,0	6,16,7	4,5,0	245	125	0.0233697200602	1.0,0.781,1.0	0.434,0.62,1.0	0.242
ENSMUSG00000020385	Clk4	chr11	+	51268164	51268231	51267170	51267331	51270536	51270595	77,54,62	50,41,70	56,47,40	74,115,78	192	125	0.0244873346123	0.501,0.462,0.366	0.33,0.21,0.25	0.18
ENSMUSG00000022952	Runx1	chr16	-	92644153	92644345	92601465	92606124	92668707	92668812	42,65,57	2,11,0	37,43,57	0,1,0	317	125	0.0244873346123	0.892,0.7,1.0	1.0,0.944,1.0	-0.117
ENSMUSG00000026305	Lrrfip1	chr1	+	91120140	91120190	91112155	91112297	91122421	91122539	8,6,14	0,0,0	2,11,10	4,1,2	175	125	0.024563909327	1.0,1.0,1.0	0.263,0.887,0.781	0.356
ENSMUSG00000029166	Mapre3	chr5	+	30863203	30863405	30862497	30862643	30864573	30864728	94,97,84	1,0,1	78,71,70	4,9,0	327	125	0.0251170675207	0.973,1.0,0.97	0.882,0.751,1.0	0.103
ENSMUSG00000038453	Srcin1	chr11	-	97548879	97548978	97542533	97542557	97551676	97551978	20,13,11	0,3,1	4,17,10	2,11,6	224	125	0.0265149035869	1.0,0.707,0.86	0.527,0.463,0.482	0.365
ENSMUSG00000090363	Gm3512	chr14	-	7169693	7169844	7159223	7159386	7174499	7174533	8,12,12	1,1,0	12,7,12	3,4,4	276	125	0.0265149035869	0.784,0.845,1.0	0.644,0.442,0.576	0.322
ENSMUSG00000036523	Greb1	chr12	-	16733277	16733454	16724757	16724940	16735145	16735265	49,46,57	1,10,0	46,54,37	0,0,0	302	125	0.0267133031262	0.953,0.656,1.0	1.0,1.0,1.0	-0.13
ENSMUSG00000031098	Syt8	chr7	+	142438356	142438544	142438069	142438273	142438893	142438992	3,13,6	2,1,8	1,3,4	0,0,1	313	125	0.0280984482775	0.375,0.838,0.23	1.0,1.0,0.615	-0.391
ENSMUSG00000022197	Pdzd2	chr15	-	12382598	12382743	12372446	12376380	12385160	12385948	12,27,21	0,0,0	23,26,32	0,4,4	270	125	0.0280984482775	1.0,1.0,1.0	1.0,0.751,0.787	0.154
ENSMUSG00000028959	Fastk	chr5	-	24444374	24444395	24443930	24444258	24445065	24445197	5,20,8	0,0,1	9,4,3	3,6,0	146	125	0.0280984482775	1.0,1.0,0.873	0.72,0.363,1.0	0.263
ENSMUSG00000022353	Mtss1	chr15	-	58947325	58947520	58945845	58946019	58951469	58951680	132,167,141	46,70,56	114,146,134	124,90,84	320	125	0.0280984482775	0.529,0.482,0.496	0.264,0.388,0.384	0.157
ENSMUSG00000010311	Optc	chr1	-	133901994	133902153	133900833	133901190	133903649	133903782	9,16,22	0,2,0	3,7,3	2,3,1	284	125	0.0280984482775	1.0,0.779,1.0	0.398,0.507,0.569	0.435
ENSMUSG00000033467	Crlf2	chr5	-	109555506	109555627	109555272	109555357	109556018	109556181	31,41,4	0,1,0	30,33,33	3,1,6	246	125	0.0282513684034	1.0,0.954,1.0	0.836,0.944,0.736	0.146
ENSMUSG00000048874	Phf3	chr1	-	30862986	30863255	30831204	30831559	30873577	30873581	50,80,43	2,5,0	33,36,30	5,9,6	394	125	0.0282513684034	0.888,0.835,1.0	0.677,0.559,0.613	0.291
ENSMUSG00000021969	Zdhhc20	chr14	-	57878432	57878459	57865520	57865641	57890062	57890262	49,51,40	2,0,0	34,34,33	7,0,5	152	125	0.0282513684034	0.953,1.0,1.0	0.8,1.0,0.844	0.103
ENSMUSG00000110605	RP24-122D14.3	chr8	+	129267484	129267699	129263647	129263724	129268393	129271868	8,20,5	3,2,1	8,17,9	0,0,0	340	125	0.0287138751224	0.495,0.786,0.648	1.0,1.0,1.0	-0.357
ENSMUSG00000045466	Zfp956	chr6	+	47957475	47957724	47955816	47956170	47962524	47962632	63,39,53	0,2,2	31,57,53	9,5,6	374	125	0.0289745621717	1.0,0.867,0.899	0.535,0.792,0.747	0.231
ENSMUSG00000021288	Klc1	chr12	+	111795547	111795678	111789324	111789486	111806007	111806074	332,321,388	44,56,69	306,319,300	95,81,77	256	125	0.030769479744	0.787,0.737,0.733	0.611,0.658,0.655	0.111
ENSMUSG00000034653	Ythdc2	chr18	+	44833021	44833218	44830151	44830242	44837340	44837507	26,21,22	1,0,0	20,12,15	4,2,1	322	125	0.0332662345336	0.91,1.0,1.0	0.66,0.7,0.853	0.232
ENSMUSG00000072770	Acrbp	chr6	+	125062435	125062519	125061085	125061253	125062935	125063267	15,9,17	0,1,0	7,9,12	3,2,2	209	125	0.0339389799992	1.0,0.843,1.0	0.583,0.729,0.782	0.25
ENSMUSG00000024505	Dtwd2	chr18	-	49723621	49723814	49700258	49700387	49728368	49728459	21,16,20	3,5,2	11,25,27	0,1,1	318	125	0.0345401980499	0.733,0.557,0.797	1.0,0.908,0.914	-0.245
ENSMUSG00000014959	Gorasp2	chr2	+	70672564	70672761	70661575	70661760	70677898	70678102	7,16,7	1,1,0	6,3,7	1,2,4	322	125	0.0345401980499	0.731,0.861,1.0	0.7,0.368,0.405	0.373
ENSMUSG00000031098	Syt8	chr7	+	142438374	142438544	142438162	142438273	142438893	142438992	9,15,15	2,1,8	5,6,4	0,0,1	295	125	0.0345401980499	0.656,0.864,0.443	1.0,1.0,0.629	-0.222
ENSMUSG00000092060	Bend4	chr5	-	67400131	67400301	67392147	67398450	67405430	67405519	35,32,29	5,3,0	8,18,20	0,0,0	295	125	0.0345401980499	0.748,0.819,1.0	1.0,1.0,1.0	-0.144
ENSMUSG00000062115	Rai1	chr11	+	60185095	60190622	60105012	60105394	60193938	60194032	207,229,221	3,2,1	211,195,202	0,0,0	5652	125	0.0345401980499	0.604,0.717,0.83	1.0,1.0,1.0	-0.283
ENSMUSG00000031365	Zfp275	chrX	+	73351268	73351360	73342620	73342751	73351808	73351923	34,26,11	0,0,1	21,28,22	9,0,2	217	125	0.0385487204815	1.0,1.0,0.864	0.573,1.0,0.864	0.142
ENSMUSG00000023868	Pde10a	chr17	+	8930509	8930559	8929091	8929212	8941140	8941281	29,31,23	5,2,2	15,18,23	0,0,0	175	125	0.039133974606	0.806,0.917,0.891	1.0,1.0,1.0	-0.129
ENSMUSG00000039599	Fam149b	chr14	+	20363262	20363450	20356354	20356497	20382916	20383489	17,7,6	0,0,1	4,19,13	3,0,4	313	125	0.0393223752876	1.0,1.0,0.706	0.347,1.0,0.565	0.265
ENSMUSG00000030067	Foxp1	chr6	-	98940994	98941164	98939718	98939788	98944618	98944720	6,7,4	0,2,0	2,2,0	2,0,2	295	125	0.0399316519812	1.0,0.597,1.0	0.298,1.0,0.0	0.433
ENSMUSG00000050174	Nudt6	chr3	-	37409507	37409562	37404909	37405494	37416700	37416904	12,8,15	0,0,2	9,12,23	3,3,6	180	125	0.0401508760659	1.0,1.0,0.839	0.676,0.735,0.727	0.234
ENSMUSG00000010608	Rbm25	chr12	+	83639127	83639375	83632305	83632417	83642401	83642519	6,12,10	39,27,25	13,16,13	16,14,12	373	125	0.0423380124623	0.049,0.13,0.118	0.214,0.277,0.266	-0.153
ENSMUSG00000044712	Slc38a6	chr12	+	73337509	73337568	73337021	73337104	73341407	73341473	22,42,36	1,0,3	20,43,17	4,4,11	184	125	0.0423380124623	0.937,1.0,0.891	0.773,0.88,0.512	0.221
ENSMUSG00000012609	Ttll5	chr12	+	85843777	85843860	85831894	85832001	85849250	85849317	37,49,27	1,3,6	32,39,30	0,0,1	208	125	0.0430155535158	0.957,0.908,0.73	1.0,1.0,0.947	-0.117
ENSMUSG00000021770	Samd8	chr14	+	21774962	21775555	21750530	21750780	21780085	21780181	106,84,87	0,0,1	54,78,57	6,0,2	718	125	0.0430155535158	1.0,1.0,0.938	0.61,1.0,0.832	0.165
ENSMUSG00000097316	Gm10516	chr1	+	192144436	192144539	192136895	192137061	192145216	192145450	8,4,3	4,2,0	4,6,5	0,0,0	228	125	0.0432681600504	0.523,0.523,1.0	1.0,1.0,1.0	-0.318
ENSMUSG00000101166	Gm28496	chr7	+	44247250	44247416	44246773	44246823	44248251	44248295	84,117,119	59,46,76	118,146,109	32,34,36	291	125	0.0434752318673	0.379,0.522,0.402	0.613,0.648,0.565	-0.174
ENSMUSG00000036529	Sbf1	chr15	-	89295951	89296029	89295394	89295576	89299482	89299620	218,262,250	31,34,31	221,238,208	42,56,66	203	125	0.0451354831356	0.812,0.826,0.832	0.764,0.724,0.66	0.107
ENSMUSG00000043154	Ppp2r3a	chr9	-	101211130	101213562	101194158	101194425	101251661	101251795	98,96,116	2,4,2	92,168,127	0,2,0	2557	125	0.0465478392838	0.705,0.54,0.739	1.0,0.804,1.0	-0.273
ENSMUSG00000060073	Psma3	chr12	+	70986862	70986935	70978732	70978815	70988423	70988489	4,6,7	2,2,2	10,9,5	0,0,1	198	125	0.0474257740767	0.558,0.654,0.688	1.0,1.0,0.759	-0.286
ENSMUSG00000036523	Greb1	chr12	-	16757140	16757239	16739888	16740254	16800646	16800684	9,22,34	8,0,2	15,19,13	0,0,0	224	125	0.0474257740767	0.386,1.0,0.905	1.0,1.0,1.0	-0.236
ENSMUSG00000038695	Josd2	chr7	+	44470858	44470987	44470411	44470537	44471233	44471307	17,19,19	0,0,1	27,24,9	1,6,1	254	125	0.0475032836059	1.0,1.0,0.903	0.93,0.663,0.816	0.165
ENSMUSG00000100199	Gm20324	chr15	+	82901715	82901814	82899079	82899268	82905342	82905818	8,21,20	6,5,0	20,27,27	0,0,2	224	125	0.0476593580601	0.427,0.701,1.0	1.0,1.0,0.883	-0.252
ENSMUSG00000062526	Mppe1	chr18	-	67237349	67237732	67233600	67233709	67243963	67244047	96,83,66	2,2,6	55,51,46	1,0,0	508	125	0.047952190146	0.922,0.911,0.73	0.931,1.0,1.0	-0.123
ENSMUSG00000052137	Rbm12b2	chr4	+	12089662	12089727	12089440	12089523	12092522	12092572	24,17,22	0,6,2	28,27,15	0,0,0	190	125	0.0481819840169	1.0,0.651,0.879	1.0,1.0,1.0	-0.157
ENSMUSG00000023953	Polh	chr17	-	46194201	46194416	46190606	46190776	46198633	46198768	227,239,214	10,10,15	230,297,157	23,28,31	340	125	0.0493348448601	0.893,0.898,0.84	0.786,0.796,0.651	0.133
ENSMUSG00000000708	Kat2b	chr17	+	53665405	53665442	53663534	53663649	53665652	53665716	6,4,14	0,0,1	11,18,9	3,2,3	162	125	0.0495877785553	1.0,1.0,0.915	0.739,0.874,0.698	0.201
ENSMUSG00000031860	Pbx4	chr8	+	69870028	69870182	69859079	69859153	69870577	69870684	16,15,17	7,8,11	14,19,15	0,3,2	279	125	0.0495877785553	0.506,0.457,0.409	1.0,0.739,0.771	-0.379
ENSMUSG00000074643	Cpne1	chr2	-	156103348	156103429	156079338	156079464	156111827	156111863	16,12,7	2,4,1	15,18,14	0,1,0	206	125	0.0495877785553	0.829,0.645,0.809	1.0,0.916,1.0	-0.211
ENSMUSG00000029686	Cul1	chr6	+	47497220	47497388	47454319	47454483	47508225	47508388	11,4,7	2,4,0	8,14,6	0,0,0	293	125	0.0497222285573	0.701,0.299,1.0	1.0,1.0,1.0	-0.333
ENSMUSG00000031483	Erlin2	chr8	+	27024833	27024927	27023865	27024165	27025056	27025178	6,3,4	5,12,14	19,15,6	9,6,3	219	125	0.0497222285573	0.407,0.125,0.14	0.546,0.588,0.533	-0.332
ENSMUSG00000083844	Ube2d-ps	chr11	+	5769041	5769072	5765508	5765571	5769166	5769243	7,1,1	3,12,1	0,1,0	6,5,2	156	125	0.0497222285573	0.652,0.063,0.445	0.0,0.138,0.0	0.341
