# Supplementary material for: An Alternative Splicing Program for Mouse Craniofacial Development
Source: Front Physiol. 2020 Sep 4;11:1099. doi: 10.3389/fphys.2020.01099 (PMC7498679; doi:10.3389/fphys.2020.01099)
Supplement: Supplementary file 12 [file Data_Sheet_1.zip › Filtered rMATS results/SE/E10.5_FNP_Ect_vs_Mes_SE_filtered_output.txt]

GeneID	geneSymbol	chr	strand	exonStart_0base	exonEnd	upstreamES	upstreamEE	downstreamES	downstreamEE	IC_SAMPLE_1	SC_SAMPLE_1	IC_SAMPLE_2	SC_SAMPLE_2	IncFormLen	SkipFormLen	FDR	IncLevel1	IncLevel2	DeltaPSI
ENSMUSG00000024044	Epb41l3	chr17	+	69274100	69274166	69270610	69270664	69274703	69274895	38,56,34	240,341,302	147,67,115	199,91,155	191	125	0.0	0.094,0.097,0.069	0.326,0.325,0.327	-0.239
ENSMUSG00000027985	Lef1	chr3	+	131191022	131191106	131189334	131189425	131193128	131193251	96,92,124	339,422,469	4,0,2	425,209,315	209	125	0.0	0.145,0.115,0.137	0.006,0.0,0.004	0.129
ENSMUSG00000029534	St7	chr6	+	17850356	17850425	17848003	17848079	17852257	17852412	14,36,40	123,215,189	58,48,44	66,69,45	194	125	0.0	0.068,0.097,0.12	0.362,0.31,0.387	-0.258
ENSMUSG00000031078	Cttn	chr7	-	144450977	144451088	144449559	144449615	144452026	144452137	1210,1722,1703	92,173,111	1982,1106,1881	38,17,19	236	125	0.0	0.874,0.841,0.89	0.965,0.972,0.981	-0.104
ENSMUSG00000062949	Atp11c	chrX	-	60229147	60229252	60223292	60225793	60236556	60236710	157,227,204	8,13,13	208,135,249	85,61,76	230	125	0.0	0.914,0.905,0.895	0.571,0.546,0.64	0.319
ENSMUSG00000001517	Foxm1	chr6	+	128371967	128372012	128370956	128371085	128372533	128372603	586,624,767	83,101,129	918,410,880	45,28,20	170	125	0.0	0.838,0.82,0.814	0.938,0.915,0.97	-0.117
ENSMUSG00000031565	Fgfr1	chr8	+	25564339	25564484	25563373	25563524	25566710	25566907	524,623,505	24,35,32	1106,521,991	0,0,0	270	125	0.0	0.91,0.892,0.88	1.0,1.0,1.0	-0.106
ENSMUSG00000024534	Sncaip	chr18	+	52908609	52908680	52906417	52907477	52915306	52915935	92,136,108	12,27,16	156,160,142	150,95,109	196	125	0.0	0.83,0.763,0.811	0.399,0.518,0.454	0.344
ENSMUSG00000000631	Myo18a	chr11	+	77854677	77854722	77853751	77853891	77857722	77857845	70,86,79	22,37,36	155,124,110	6,0,2	170	125	0.0	0.701,0.631,0.617	0.95,1.0,0.976	-0.326
ENSMUSG00000000631	Myo18a	chr11	+	77822662	77822674	77821041	77821186	77823275	77823446	22,22,29	32,40,40	11,0,7	116,81,88	137	125	0.0	0.385,0.334,0.398	0.08,0.0,0.068	0.323
ENSMUSG00000034101	Ctnnd1	chr2	-	84624269	84624558	84622010	84622082	84650405	84650510	613,905,763	241,359,380	941,204,876	92,14,93	414	125	0.0	0.434,0.432,0.377	0.755,0.815,0.74	-0.356
ENSMUSG00000034101	Ctnnd1	chr2	-	84624269	84624449	84622010	84622082	84650405	84650745	359,458,404	241,359,380	561,85,474	92,14,93	305	125	0.0	0.379,0.343,0.303	0.714,0.713,0.676	-0.359
ENSMUSG00000028041	Adam15	chr3	-	89340862	89340937	89340054	89340179	89341507	89341577	10,24,41	14,18,23	5,0,5	82,31,38	200	125	0.0	0.309,0.455,0.527	0.037,0.0,0.076	0.393
ENSMUSG00000011831	Evi5	chr5	-	107810289	107810322	107799125	107799260	107812357	107812411	13,13,15	44,51,33	50,71,74	22,14,19	158	125	0.0	0.189,0.168,0.264	0.643,0.8,0.755	-0.526
ENSMUSG00000028649	Macf1	chr4	-	123364056	123364074	123360909	123361027	123365272	123365347	309,454,391	28,35,39	249,226,268	261,141,299	143	125	0.0	0.906,0.919,0.898	0.455,0.584,0.439	0.415
ENSMUSG00000037936	Scarb1	chr5	-	125281104	125281233	125277786	125277865	125283898	125284159	79,107,109	372,411,477	192,91,186	267,124,311	254	125	0.0	0.095,0.114,0.101	0.261,0.265,0.227	-0.148
ENSMUSG00000019978	Epb41l2	chr10	+	25493566	25493629	25488950	25489093	25495444	25495591	4,9,19	9,19,24	98,17,85	15,0,3	188	125	0.0	0.228,0.24,0.345	0.813,1.0,0.95	-0.65
ENSMUSG00000039108	Lsm14b	chr2	+	180031793	180031871	180031360	180031528	180032060	180032222	844,1110,977	295,382,408	1532,1162,1526	7,0,0	203	125	0.0	0.638,0.641,0.596	0.993,1.0,1.0	-0.373
ENSMUSG00000039953	Clstn1	chr4	+	149626086	149626116	149614049	149614172	149627211	149627407	49,74,91	537,605,601	65,54,83	179,74,164	155	125	0.0	0.069,0.09,0.109	0.227,0.37,0.29	-0.206
ENSMUSG00000039953	Clstn1	chr4	+	149641657	149641714	149638232	149638395	149643194	149643352	879,1051,1113	297,373,382	539,232,654	22,0,8	182	125	0.0	0.67,0.659,0.667	0.944,1.0,0.983	-0.31
ENSMUSG00000035325	Sec31a	chr5	-	100373424	100373715	100368293	100368352	100375207	100375331	770,979,818	2,0,0	703,286,590	14,23,19	416	125	0.0	0.991,1.0,1.0	0.938,0.789,0.903	0.12
ENSMUSG00000035325	Sec31a	chr5	-	100373379	100373715	100368293	100368352	100375207	100375331	884,1071,979	2,0,0	880,399,753	14,23,19	461	125	0.0	0.992,1.0,1.0	0.945,0.825,0.915	0.102
ENSMUSG00000028995	Fam126a	chr5	-	23966133	23966431	23964480	23965358	23979487	23979647	221,319,279	90,113,124	246,111,236	5,6,25	423	125	0.0	0.421,0.455,0.399	0.936,0.845,0.736	-0.414
ENSMUSG00000009073	Nf2	chr11	-	4780577	4780622	4767664	4768273	4782186	4782352	359,418,457	63,79,88	188,110,255	432,193,353	170	125	0.0	0.807,0.796,0.792	0.242,0.295,0.347	0.504
ENSMUSG00000033295	Ptprf	chr4	-	118227818	118227845	118226453	118226571	118230694	118230888	390,401,340	1832,1985,2088	18,2,6	543,123,472	152	125	0.0	0.149,0.142,0.118	0.027,0.013,0.01	0.12
ENSMUSG00000025162	Csnk1d	chr11	-	120964947	120965010	120961748	120963906	120967994	120968134	672,928,869	522,624,637	424,221,416	772,483,712	188	125	0.0	0.461,0.497,0.476	0.267,0.233,0.28	0.218
ENSMUSG00000005417	Mprip	chr11	+	59772151	59772217	59771616	59771702	59775515	59776223	1162,1438,1605	610,793,812	2294,2198,2382	150,237,154	191	125	0.0	0.555,0.543,0.564	0.909,0.859,0.91	-0.339
ENSMUSG00000052337	Immt	chr6	+	71866725	71866740	71863140	71863270	71868579	71868803	1335,1832,1664	81,106,119	1815,1448,2002	300,318,339	140	125	0.0	0.936,0.939,0.926	0.844,0.803,0.841	0.104
ENSMUSG00000071454	Dtnb	chr12	+	3754095	3754116	3751810	3751907	3772586	3772746	63,102,105	355,466,469	132,128,96	227,210,154	146	125	0.0	0.132,0.158,0.161	0.332,0.343,0.348	-0.191
ENSMUSG00000028906	Epb41	chr4	-	131937014	131937464	131935738	131935867	131957642	131957819	1003,1409,1388	729,1024,866	166,37,133	1941,807,1649	575	125	0.0	0.23,0.23,0.258	0.018,0.01,0.017	0.224
ENSMUSG00000028906	Epb41	chr4	-	131962923	131962986	131957642	131957819	131967787	131967975	755,1196,1148	253,390,443	382,211,385	822,352,836	188	125	0.0	0.665,0.671,0.633	0.236,0.285,0.234	0.405
ENSMUSG00000025278	Flnb	chr14	+	7922674	7922746	7919109	7919357	7923454	7923557	101,71,71	41,47,48	23,0,8	102,4,101	197	125	0.0	0.61,0.489,0.484	0.125,0.0,0.048	0.47
ENSMUSG00000018417	Myo1b	chr1	-	51768649	51768736	51766821	51766908	51769003	51769090	380,454,425	248,177,223	905,643,746	20,15,12	212	125	0.0	0.475,0.602,0.529	0.964,0.962,0.973	-0.431
ENSMUSG00000050379	Sept6	chrX	-	36920368	36920413	36913445	36916545	36922839	36923030	57,102,77	97,149,151	2,2,16	172,156,183	170	125	0.0	0.302,0.335,0.273	0.008,0.009,0.06	0.278
ENSMUSG00000031865	Dctn1	chr6	+	83197318	83197333	83195940	83196107	83197490	83197624	69,109,127	313,361,322	14,4,4	264,159,179	140	125	0.0	0.164,0.212,0.26	0.045,0.022,0.02	0.183
ENSMUSG00000041890	Git2	chr5	-	114737347	114737437	114733860	114733943	114739032	114739281	73,84,67	126,151,164	277,152,268	55,36,75	215	125	0.0	0.252,0.244,0.192	0.745,0.711,0.675	-0.481
ENSMUSG00000033335	Dnm2	chr9	+	21490657	21490669	21489742	21489794	21494503	21494617	215,268,249	21,41,37	112,64,98	184,132,125	137	125	0.0	0.903,0.856,0.86	0.357,0.307,0.417	0.513
ENSMUSG00000026113	Inpp4a	chr1	+	37374271	37374289	37372310	37372419	37377577	37377761	24,32,31	29,26,27	1,0,0	61,11,50	143	125	0.0	0.42,0.518,0.501	0.014,0.0,0.0	0.475
ENSMUSG00000075415	Fnbp1	chr2	-	31044881	31044896	31040404	31040514	31054023	31054218	2,2,3	0,0,0	0,0,0	2,28,9	140	125	0.0	1.0,1.0,1.0	0.0,0.0,0.0	1.0
ENSMUSG00000025026	Add3	chr19	+	53244309	53244405	53242503	53242627	53244997	53247399	418,567,518	20,28,32	586,269,492	163,135,119	221	125	0.0	0.922,0.92,0.902	0.67,0.53,0.7	0.281
ENSMUSG00000034940	Synrg	chr11	+	83986813	83987047	83982195	83982307	83987912	83987990	31,64,51	45,63,74	37,38,33	0,0,0	359	125	0.0	0.193,0.261,0.194	1.0,1.0,1.0	-0.784
ENSMUSG00000028175	Depdc1a	chr3	+	159522525	159523356	159520829	159520970	159523776	159523949	95,136,129	23,47,33	95,40,128	295,108,321	956	125	0.0	0.351,0.274,0.338	0.04,0.046,0.05	0.276
ENSMUSG00000021224	Numb	chr12	-	83797196	83797343	83795438	83796154	83799507	83799657	288,343,340	26,24,32	110,27,91	85,22,50	272	125	0.0	0.836,0.868,0.83	0.373,0.361,0.455	0.448
ENSMUSG00000034109	Golim4	chr3	-	75902400	75902484	75897970	75898132	75903246	75903329	154,233,196	156,318,225	395,189,445	23,13,41	209	125	0.0	0.371,0.305,0.343	0.911,0.897,0.867	-0.552
ENSMUSG00000042323	Pbrm1	chr14	+	31113848	31114004	31110414	31110579	31117012	31117083	644,764,647	3,3,4	380,131,289	32,30,46	281	125	0.0	0.99,0.991,0.986	0.841,0.66,0.736	0.243
ENSMUSG00000042323	Pbrm1	chr14	+	31113848	31114004	31107108	31107310	31117012	31117083	623,804,683	14,14,20	403,125,345	149,27,156	281	125	0.0	0.952,0.962,0.938	0.546,0.673,0.496	0.379
ENSMUSG00000032612	Usp4	chr9	+	108365829	108365970	108362836	108362898	108366760	108366878	871,1133,1000	89,142,97	1119,488,1223	14,0,23	266	125	0.0	0.821,0.789,0.829	0.974,1.0,0.962	-0.166
ENSMUSG00000020674	Pxdn	chr12	+	29979239	29979311	29975490	29975562	29982293	29982365	522,725,723	201,301,308	952,266,1031	167,22,139	197	125	0.0	0.622,0.604,0.598	0.783,0.885,0.825	-0.223
ENSMUSG00000025812	Pard3	chr8	+	127410728	127410773	127409555	127409707	127415569	127415797	261,265,255	7,14,16	60,43,75	69,25,77	170	125	0.0	0.965,0.933,0.921	0.39,0.558,0.417	0.485
ENSMUSG00000022568	Scrib	chr15	-	76061738	76061801	76061133	76061223	76062669	76063047	540,618,594	99,89,126	610,257,548	3,0,2	188	125	0.0	0.784,0.822,0.758	0.993,1.0,0.995	-0.208
ENSMUSG00000073563	Csnk1g3	chr18	+	53948644	53948668	53948047	53948154	53953244	53955684	78,118,107	656,1016,931	532,429,495	521,390,585	149	125	0.0	0.091,0.089,0.088	0.461,0.48,0.415	-0.363
ENSMUSG00000030605	Mfge8	chr7	-	79143277	79143388	79142868	79143050	79145246	79145378	429,537,525	326,340,406	80,35,59	280,128,298	236	125	0.0	0.411,0.456,0.406	0.131,0.127,0.095	0.307
ENSMUSG00000023994	Nfya	chr17	-	48398984	48399065	48395649	48395796	48400437	48400580	46,64,79	205,240,302	205,95,182	143,100,87	206	125	0.0	0.12,0.139,0.137	0.465,0.366,0.559	-0.331
ENSMUSG00000036948	BC037034	chr5	-	138261552	138261716	138260834	138260989	138261801	138261884	612,733,799	1,0,2	491,253,423	8,18,31	289	125	0.0	0.996,1.0,0.994	0.964,0.859,0.855	0.104
ENSMUSG00000022246	Rai14	chr15	-	10589258	10589345	10587837	10587924	10591586	10591615	307,629,486	38,69,39	1064,326,1205	355,148,387	212	125	0.0	0.826,0.843,0.88	0.639,0.565,0.647	0.233
ENSMUSG00000068036	Mllt4	chr17	+	13890962	13890998	13888529	13888977	13896087	13896222	99,120,93	520,580,500	22,0,12	309,162,348	161	125	0.0	0.129,0.138,0.126	0.052,0.0,0.026	0.105
ENSMUSG00000032374	Plod2	chr9	+	92601984	92602047	92600740	92600882	92602947	92603061	7,10,34	142,223,270	137,99,154	226,214,267	188	125	0.0	0.032,0.029,0.077	0.287,0.235,0.277	-0.22
ENSMUSG00000027699	Ect2	chr3	-	27148794	27148887	27146836	27147019	27148992	27149069	296,378,451	147,235,234	487,253,588	58,33,87	218	125	0.0	0.536,0.48,0.525	0.828,0.815,0.795	-0.299
ENSMUSG00000022995	Enah	chr1	-	181911596	181911659	181908297	181908376	181913306	181913373	423,794,691	468,795,776	39,0,20	2080,857,1952	188	125	0.0	0.375,0.399,0.372	0.012,0.0,0.007	0.376
ENSMUSG00000027455	Nsfl1c	chr2	+	151502454	151502460	151500714	151500789	151503013	151503179	7,4,10	492,569,624	24,22,14	85,92,155	131	125	0.0	0.013,0.007,0.015	0.212,0.186,0.079	-0.147
ENSMUSG00000041977	Arhgef11	chr3	+	87734423	87734552	87733147	87733504	87735344	87735571	32,26,36	147,171,150	259,87,281	43,36,31	254	125	0.0	0.097,0.07,0.106	0.748,0.543,0.817	-0.612
ENSMUSG00000026305	Lrrfip1	chr1	+	91103246	91103318	91101184	91101310	91105126	91105297	21,45,23	129,174,162	102,61,132	109,29,105	197	125	0.0	0.094,0.141,0.083	0.373,0.572,0.444	-0.357
ENSMUSG00000020859	Spag9	chr11	+	94113262	94113301	94112032	94112146	94114172	94114349	14,16,9	243,264,254	96,35,81	227,188,219	164	125	0.0	0.042,0.044,0.026	0.244,0.124,0.22	-0.159
ENSMUSG00000057738	Sptan1	chr2	+	30014157	30014172	30013675	30013838	30015588	30015720	128,185,216	240,357,276	63,22,10	355,236,348	140	125	0.0	0.323,0.316,0.411	0.137,0.077,0.025	0.27
ENSMUSG00000009621	Vav2	chr2	-	27300429	27300444	27299373	27299472	27302007	27302110	29,30,40	219,199,271	0,0,0	115,42,162	140	125	7.00411950663e-14	0.106,0.119,0.116	0.0,0.0,0.0	0.114
ENSMUSG00000027523	Gnas	chr2	+	174328107	174330434	174327767	174327941	174334211	174334284	9572,11079,12427	401,341,358	7778,5962,6795	109,44,97	2452	125	1.38163453281e-13	0.549,0.624,0.639	0.784,0.874,0.781	-0.209
ENSMUSG00000021144	Mta1	chr12	+	113133540	113133576	113133184	113133337	113135796	113135828	196,223,248	805,1070,1144	502,244,378	876,586,780	161	125	6.72395472637e-13	0.159,0.139,0.144	0.308,0.244,0.273	-0.128
ENSMUSG00000022770	Dlg1	chr16	+	31846836	31846933	31842769	31842839	31847635	31847669	127,171,188	121,120,90	123,127,160	20,3,18	222	125	1.45980596033e-12	0.371,0.445,0.54	0.776,0.96,0.833	-0.404
ENSMUSG00000002732	Fkbp7	chr2	-	76667326	76667442	76665706	76665810	76671696	76671848	7,16,33	21,22,22	11,1,33	216,245,315	241	125	2.97405689819e-12	0.147,0.274,0.438	0.026,0.002,0.052	0.26
ENSMUSG00000037679	Inf2	chr12	+	112612547	112612604	112611409	112612036	112614894	112615556	5,4,11	0,2,0	2,0,0	11,26,1	182	125	3.44709071414e-12	1.0,0.579,1.0	0.111,0.0,0.0	0.823
ENSMUSG00000028556	Dock7	chr4	-	98953865	98953880	98946628	98946754	98955315	98955447	32,46,30	14,13,21	86,73,77	6,0,0	140	125	4.79393068452e-12	0.671,0.76,0.561	0.928,1.0,1.0	-0.312
ENSMUSG00000048537	Phldb1	chr9	-	44708393	44708522	44707884	44708040	44710922	44711060	106,118,128	142,133,137	67,2,45	186,130,155	254	125	6.272957763e-12	0.269,0.304,0.315	0.151,0.008,0.125	0.201
ENSMUSG00000028284	Map3k7	chr4	+	31994873	31995010	31992472	31992516	32002088	32002153	244,243,260	116,121,135	195,66,165	210,81,254	262	125	8.14165602407e-12	0.501,0.489,0.479	0.307,0.28,0.237	0.215
ENSMUSG00000041658	Rragb	chrX	+	153148451	153148535	153143975	153144075	153150361	153150428	647,949,958	34,68,107	112,108,85	40,25,34	209	125	8.70511995823e-12	0.919,0.893,0.843	0.626,0.721,0.599	0.236
ENSMUSG00000053332	Gas5	chr1	+	161037123	161037164	161036819	161036852	161037287	161037315	78,175,102	70,118,89	62,128,81	153,280,164	166	125	2.32883038696e-11	0.456,0.528,0.463	0.234,0.256,0.271	0.229
ENSMUSG00000040268	Plekha1	chr7	+	130909587	130909628	130908335	130908425	130910831	130910901	84,162,137	123,163,177	51,54,70	0,18,4	166	125	2.62234234327e-11	0.34,0.428,0.368	1.0,0.693,0.929	-0.495
ENSMUSG00000040407	Akap9	chr5	+	3954396	3954450	3951689	3951734	3954791	3954962	75,92,70	17,27,23	53,7,87	0,0,2	179	125	3.54670139411e-11	0.755,0.704,0.68	1.0,1.0,0.968	-0.276
ENSMUSG00000001173	Ocrl	chrX	+	47956209	47956233	47948124	47948360	47960452	47960569	140,204,181	13,15,13	92,50,111	52,13,65	149	125	4.47837310714e-11	0.9,0.919,0.921	0.597,0.763,0.589	0.264
ENSMUSG00000021709	Erbin	chr13	-	103824719	103824848	103823313	103823406	103833497	103835028	244,356,268	114,126,131	222,134,258	274,138,234	254	125	5.78868123648e-11	0.513,0.582,0.502	0.285,0.323,0.352	0.212
ENSMUSG00000033788	Dysf	chr6	+	84096476	84096518	84087791	84087874	84097707	84097823	2,7,5	0,0,0	1,0,7	6,18,9	167	125	6.27451143675e-11	1.0,1.0,1.0	0.111,0.0,0.368	0.84
ENSMUSG00000034593	Myo5a	chr9	+	75192383	75192464	75189899	75190000	75193938	75194137	165,222,216	30,34,50	302,163,386	24,1,10	206	125	7.03388701449e-11	0.769,0.798,0.724	0.884,0.99,0.959	-0.181
ENSMUSG00000021709	Erbin	chr13	-	103824719	103824926	103823313	103823406	103833497	103835028	299,396,311	114,126,131	291,161,300	274,138,234	332	125	1.1654854859e-10	0.497,0.542,0.472	0.286,0.305,0.326	0.198
ENSMUSG00000058886	Deaf1	chr7	-	141324441	141324616	141324081	141324179	141327278	141327584	94,108,100	167,158,161	125,83,132	80,36,72	300	125	1.25721143496e-10	0.19,0.222,0.206	0.394,0.49,0.433	-0.233
ENSMUSG00000029613	Eif2ak1	chr5	+	143899013	143899247	143897474	143897557	143901784	143904251	726,1033,1089	40,57,50	1028,1015,1081	130,146,127	359	125	1.5554089389e-10	0.863,0.863,0.883	0.734,0.708,0.748	0.14
ENSMUSG00000026131	Dst	chr1	+	34303420	34303531	34302829	34303032	34306527	34306651	91,96,150	16,14,17	185,105,140	4,0,1	236	125	2.26150098648e-10	0.751,0.784,0.824	0.961,1.0,0.987	-0.196
ENSMUSG00000019854	Reps1	chr10	+	18107667	18107748	18104153	18104275	18114398	18114486	904,1268,1217	62,110,92	694,571,768	126,94,148	206	125	3.3562139734e-10	0.898,0.875,0.889	0.77,0.787,0.759	0.115
ENSMUSG00000069678	Pcgf1	chr6	+	83078400	83078478	83077868	83078238	83078894	83078995	43,61,56	0,0,1	81,95,77	22,12,21	203	125	4.01772153283e-10	1.0,1.0,0.972	0.694,0.83,0.693	0.252
ENSMUSG00000039108	Lsm14b	chr2	+	180031360	180031528	180027908	180028035	180032060	180032222	559,640,719	12,10,8	210,114,182	30,6,56	293	125	4.34543429275e-10	0.952,0.965,0.975	0.749,0.89,0.581	0.224
ENSMUSG00000026594	Ralgps2	chr1	-	156821386	156821464	156819812	156819918	156823990	156824045	76,80,81	186,299,285	2,47,9	234,175,281	203	125	4.93230095654e-10	0.201,0.141,0.149	0.005,0.142,0.019	0.108
ENSMUSG00000026074	Map4k4	chr1	+	40001429	40001591	40000623	40000749	40004806	40004913	155,168,170	149,211,231	113,38,104	289,214,239	287	125	5.94169463632e-10	0.312,0.257,0.243	0.146,0.072,0.159	0.145
ENSMUSG00000040268	Plekha1	chr7	+	130909587	130909735	130908335	130908425	130910831	130913312	80,107,79	123,163,177	60,47,84	0,18,4	273	125	8.7075213706e-10	0.229,0.231,0.17	1.0,0.545,0.906	-0.607
ENSMUSG00000022883	Robo1	chr16	+	72993666	72993693	72989598	72989796	72995116	72995159	204,309,244	42,74,71	154,54,211	239,52,138	152	125	1.13423999007e-09	0.8,0.774,0.739	0.346,0.461,0.557	0.316
ENSMUSG00000025812	Pard3	chr8	+	127410728	127410773	127409555	127409704	127415569	127415797	114,119,101	0,5,4	19,19,56	7,14,14	170	125	1.62253230018e-09	1.0,0.946,0.949	0.666,0.499,0.746	0.328
ENSMUSG00000037339	Fam53a	chr5	-	33608330	33608489	33607463	33608227	33610431	33610486	14,28,12	147,190,192	37,31,48	148,70,85	284	125	3.38407621437e-09	0.04,0.061,0.027	0.099,0.163,0.199	-0.111
ENSMUSG00000023994	Nfya	chr17	-	48398981	48399065	48395649	48395796	48400437	48400580	93,114,117	205,240,302	341,112,293	143,100,87	209	125	4.29290618375e-09	0.213,0.221,0.188	0.588,0.401,0.668	-0.345
ENSMUSG00000024044	Epb41l3	chr17	+	69287611	69287728	69287256	69287337	69288850	69289985	296,396,388	177,258,203	379,233,339	73,9,71	242	125	4.95029650073e-09	0.463,0.442,0.497	0.728,0.93,0.712	-0.323
ENSMUSG00000031078	Cttn	chr7	-	144449936	144450021	144449559	144449615	144452026	144452137	1,0,1	92,173,111	6,11,4	38,17,19	210	125	5.50479767325e-09	0.006,0.0,0.005	0.086,0.278,0.111	-0.155
ENSMUSG00000036617	Etl4	chr2	+	20805774	20807373	20805584	20805662	20807901	20808024	375,444,447	0,4,7	99,81,109	12,8,8	1724	125	5.80814679816e-09	1.0,0.889,0.822	0.374,0.423,0.497	0.472
ENSMUSG00000038578	Susd1	chr4	-	59365721	59365914	59351637	59351729	59379598	59379785	39,50,38	9,15,11	35,7,31	0,0,0	318	125	7.49609323831e-09	0.63,0.567,0.576	1.0,1.0,1.0	-0.409
ENSMUSG00000070371	Prss36	chr7	-	127934138	127934280	127932637	127933114	127934389	127934627	7,5,4	6,11,1	4,10,10	0,0,0	267	125	1.65315409515e-08	0.353,0.175,0.652	1.0,1.0,1.0	-0.607
ENSMUSG00000073164	2410018L13Rik	chr12	-	22983060	22983185	22982385	22982546	22992787	22992848	9,1,2	2,5,9	4,1,1	0,0,0	250	125	1.76324251412e-08	0.692,0.091,0.1	1.0,1.0,1.0	-0.706
ENSMUSG00000024050	Wiz	chr17	-	32362792	32362963	32361674	32361964	32367823	32368147	369,401,442	79,84,105	342,74,315	11,9,20	296	125	1.76324251412e-08	0.664,0.668,0.64	0.929,0.776,0.869	-0.201
ENSMUSG00000042772	Smg7	chr1	-	152843229	152843379	152841512	152841593	152844035	152844407	137,164,223	218,248,247	84,49,47	222,117,268	275	125	1.79817002341e-08	0.222,0.231,0.291	0.147,0.16,0.074	0.121
ENSMUSG00000020696	Rffl	chr11	-	82845751	82845895	82818415	82818603	82871007	82871210	33,55,46	82,60,62	2,0,0	18,1,29	269	125	1.85205356088e-08	0.158,0.299,0.256	0.049,0.0,0.0	0.221
ENSMUSG00000034574	Daam1	chr12	+	71958746	71958773	71952451	71952559	71959805	71959912	29,26,37	176,246,197	0,0,7	77,55,191	152	125	1.94537606465e-08	0.119,0.08,0.134	0.0,0.0,0.029	0.101
ENSMUSG00000000884	Gnb1l	chr16	+	18540971	18541097	18499045	18499140	18552366	18552582	10,7,2	6,6,5	2,4,8	0,0,0	251	125	2.17360241472e-08	0.454,0.367,0.166	1.0,1.0,1.0	-0.671
ENSMUSG00000040003	Magi2	chr5	+	20661263	20661352	20651054	20651193	20702069	20704792	8,16,13	8,5,10	1,0,0	12,5,10	214	125	2.17360241472e-08	0.369,0.651,0.432	0.046,0.0,0.0	0.469
ENSMUSG00000029769	Ccdc136	chr6	+	29412363	29412534	29411247	29411385	29426624	29426857	9,7,17	4,6,15	3,0,0	5,61,5	296	125	2.30050315272e-08	0.487,0.33,0.324	0.202,0.0,0.0	0.313
ENSMUSG00000087174	5530601H04Rik	chrX	-	105043124	105043304	105038807	105039812	105044001	105044111	71,90,93	39,47,74	50,12,68	98,69,107	305	125	2.87537666663e-08	0.427,0.44,0.34	0.173,0.067,0.207	0.253
ENSMUSG00000036006	Fam65b	chr13	+	24696470	24696596	24695572	24695702	24701061	24701730	25,8,10	4,7,5	2,0,0	9,12,8	251	125	3.70070118797e-08	0.757,0.363,0.499	0.1,0.0,0.0	0.506
ENSMUSG00000029203	Ube2k	chr5	+	65571531	65571590	65537361	65537546	65591875	65591975	7,12,11	6,14,21	18,48,27	3,4,4	184	125	3.70621296985e-08	0.442,0.368,0.262	0.803,0.891,0.821	-0.481
ENSMUSG00000026074	Map4k4	chr1	+	40001429	40001591	40000623	40000749	40003756	40003987	449,513,537	592,740,778	406,86,404	1024,450,836	287	125	4.10060265407e-08	0.248,0.232,0.231	0.147,0.077,0.174	0.104
ENSMUSG00000045095	Magi1	chr6	-	93769507	93769543	93760707	93760765	93773606	93773689	38,33,32	49,71,74	73,32,67	5,20,1	161	125	6.1716356372e-08	0.376,0.265,0.251	0.919,0.554,0.981	-0.521
ENSMUSG00000019966	Kitl	chr10	+	100080856	100080940	100079973	100080130	100087346	100087456	136,165,206	36,43,50	193,55,238	10,9,2	209	125	6.85417715938e-08	0.693,0.697,0.711	0.92,0.785,0.986	-0.197
ENSMUSG00000040481	Bptf	chr11	-	107095001	107095190	107082512	107082700	107095715	107095925	101,84,72	173,308,227	243,18,230	138,24,110	314	125	8.61235448866e-08	0.189,0.098,0.112	0.412,0.23,0.454	-0.232
ENSMUSG00000042323	Pbrm1	chr14	+	31110414	31110579	31107108	31107310	31117012	31117083	278,374,396	14,14,20	337,218,302	149,27,156	290	125	8.74141915392e-08	0.895,0.92,0.895	0.494,0.777,0.455	0.328
ENSMUSG00000004698	Hdac9	chr12	-	34407765	34407897	34402751	34402867	34429497	34429619	53,58,53	8,11,9	38,42,33	0,0,0	257	125	9.42908736822e-08	0.763,0.719,0.741	1.0,1.0,1.0	-0.259
ENSMUSG00000021338	Lrrc16a	chr13	-	24019563	24019713	24012343	24013460	24022495	24022636	2,7,5	108,128,157	4,30,16	71,40,55	275	125	1.18864979009e-07	0.008,0.024,0.014	0.025,0.254,0.117	-0.117
ENSMUSG00000001039	B9d1	chr11	+	61509071	61509168	61507627	61507739	61509469	61509532	517,603,603	13,29,21	359,264,338	31,53,34	222	125	1.47819514672e-07	0.957,0.921,0.942	0.867,0.737,0.848	0.123
ENSMUSG00000026743	Mllt10	chr2	+	18126133	18126229	18123718	18123812	18146776	18146872	361,471,488	11,19,29	355,115,323	49,23,38	221	125	1.58998711413e-07	0.949,0.933,0.905	0.804,0.739,0.828	0.139
ENSMUSG00000026670	Uap1	chr1	-	170147995	170148046	170143396	170143463	170149270	170149459	366,475,470	28,41,30	400,391,266	92,66,121	176	125	1.72143904444e-07	0.903,0.892,0.918	0.755,0.808,0.61	0.18
ENSMUSG00000107011	Gm42906	chr5	-	151073300	151073364	151063545	151063656	151092746	151092828	10,17,17	0,0,0	54,12,62	21,8,16	189	125	2.05648854455e-07	1.0,1.0,1.0	0.63,0.498,0.719	0.384
ENSMUSG00000028175	Depdc1a	chr3	+	159522525	159523356	159516902	159516950	159523776	159523949	77,123,116	0,1,0	82,32,115	12,19,4	956	125	2.41239910993e-07	1.0,0.941,1.0	0.472,0.18,0.79	0.5
ENSMUSG00000047045	Tmem164	chrX	+	142752034	142752089	142682887	142682949	142770966	142771290	119,172,170	0,0,1	275,136,315	16,28,5	180	125	2.55062562861e-07	1.0,1.0,0.992	0.923,0.771,0.978	0.107
ENSMUSG00000039176	Polg	chr7	-	79459512	79459585	79459173	79459300	79459688	79459871	98,126,117	11,8,9	102,60,153	0,0,0	198	125	2.82266456376e-07	0.849,0.909,0.891	1.0,1.0,1.0	-0.117
ENSMUSG00000031328	Flna	chrX	-	74232966	74232990	74230505	74230753	74233148	74233338	979,1051,940	646,677,682	1640,718,1553	625,273,611	149	125	2.95915850647e-07	0.56,0.566,0.536	0.688,0.688,0.681	-0.132
ENSMUSG00000071573	Rnls	chr19	-	33389916	33390059	33382366	33382525	33391079	33391185	8,13,4	2,6,5	5,1,6	0,0,0	268	125	3.09787188722e-07	0.651,0.503,0.272	1.0,1.0,1.0	-0.525
ENSMUSG00000027104	Atf2	chr2	-	73853794	73853891	73850863	73850982	73863168	73863290	353,524,472	53,57,89	447,180,512	171,47,169	222	125	3.49476590478e-07	0.789,0.838,0.749	0.595,0.683,0.63	0.156
ENSMUSG00000002546	Golga2	chr2	+	32297753	32297834	32297520	32297577	32298599	32298638	156,261,217	24,36,18	157,71,138	46,32,58	206	125	3.628349886e-07	0.798,0.815,0.88	0.674,0.574,0.591	0.218
ENSMUSG00000039108	Lsm14b	chr2	+	180028957	180029074	180027899	180028035	180031360	180031528	945,1101,1070	264,258,311	1500,732,1257	203,114,182	242	125	4.23521907295e-07	0.649,0.688,0.64	0.792,0.768,0.781	-0.121
ENSMUSG00000074513	Arfip1	chr3	-	84519481	84519703	84497735	84497891	84534586	84534695	1,0,12	3,2,2	4,10,9	0,0,0	347	125	4.45642971328e-07	0.107,0.0,0.684	1.0,1.0,1.0	-0.736
ENSMUSG00000043257	Pigv	chr4	-	133664657	133665779	133660386	133662791	133669737	133669860	63,99,119	26,27,37	27,25,58	31,29,53	1247	125	4.66238015888e-07	0.195,0.269,0.244	0.08,0.08,0.099	0.15
ENSMUSG00000028441	1110017D15Rik	chr4	-	41507098	41507328	41505567	41505654	41507520	41507764	0,1,0	8,7,8	97,47,52	45,97,48	355	125	5.04997576755e-07	0.0,0.048,0.0	0.431,0.146,0.276	-0.268
ENSMUSG00000016942	Tmprss6	chr15	-	78459429	78459471	78454913	78455118	78459744	78459923	16,5,18	15,10,7	0,0,0	7,6,4	167	125	5.16616096874e-07	0.444,0.272,0.658	0.0,0.0,0.0	0.458
ENSMUSG00000023033	Scn8a	chr15	+	100959339	100959431	100957460	100957589	100959694	100961465	27,24,56	0,0,0	22,14,35	7,9,3	217	125	5.38299478184e-07	1.0,1.0,1.0	0.644,0.473,0.87	0.338
ENSMUSG00000025237	Parp6	chr9	+	59641740	59641810	59641023	59641096	59648829	59648909	44,79,79	31,53,40	9,0,33	58,44,42	195	125	5.50307667408e-07	0.476,0.489,0.559	0.09,0.0,0.335	0.366
ENSMUSG00000020917	Acly	chr11	-	100503159	100503189	100498620	100498762	100504202	100504293	1209,1626,1542	604,857,782	821,342,713	679,329,639	155	125	6.05710276096e-07	0.617,0.605,0.614	0.494,0.456,0.474	0.137
ENSMUSG00000048915	Efna5	chr17	-	62613315	62613396	62604183	62607463	62613836	62613902	216,340,368	20,19,8	445,83,309	61,35,66	206	125	6.5364289655e-07	0.868,0.916,0.965	0.816,0.59,0.74	0.201
ENSMUSG00000021552	Gkap1	chr13	-	58241653	58241755	58238648	58238712	58243801	58243954	14,10,18	36,50,65	1,1,0	16,70,15	227	125	6.65841492404e-07	0.176,0.099,0.132	0.033,0.008,0.0	0.122
ENSMUSG00000025372	Baiap2	chr11	+	119997488	119997690	119996888	119997090	119998633	119998702	149,145,179	0,0,0	130,132,109	0,30,8	327	125	7.15111991325e-07	1.0,1.0,1.0	1.0,0.627,0.839	0.178
ENSMUSG00000046753	Ccdc66	chr14	-	27483807	27483932	27482411	27482602	27485092	27485133	66,115,133	0,1,1	118,163,113	8,10,16	250	125	1.03103834445e-06	1.0,0.983,0.985	0.881,0.891,0.779	0.139
ENSMUSG00000017478	Zc3h18	chr8	+	122387692	122387764	122386861	122386946	122397817	122397966	214,282,297	317,350,426	171,114,215	461,322,505	197	125	1.03882364009e-06	0.3,0.338,0.307	0.191,0.183,0.213	0.119
ENSMUSG00000035299	Mid1	chrX	+	169985935	169986097	169983955	169984083	169987558	169987766	16,54,89	5,10,22	51,26,60	0,0,3	287	125	1.14389955366e-06	0.582,0.702,0.638	1.0,1.0,0.897	-0.325
ENSMUSG00000003992	Ssbp2	chr13	+	91642301	91642391	91564609	91564694	91664117	91664177	456,638,596	117,134,126	313,154,305	136,66,147	215	125	1.15192565695e-06	0.694,0.735,0.733	0.572,0.576,0.547	0.156
ENSMUSG00000021709	Erbin	chr13	-	103827906	103828023	103823313	103823406	103833497	103835028	298,486,448	114,126,131	402,269,375	274,138,234	242	125	1.3740894097e-06	0.575,0.666,0.639	0.431,0.502,0.453	0.165
ENSMUSG00000026131	Dst	chr1	+	34249803	34250130	34249478	34249638	34250609	34250694	54,79,71	4,5,12	81,6,78	0,0,0	452	125	1.39185115172e-06	0.789,0.814,0.621	1.0,1.0,1.0	-0.259
ENSMUSG00000023994	Nfya	chr17	-	48398981	48399068	48395649	48395796	48400437	48400580	129,123,121	205,240,302	404,105,291	143,100,87	212	125	1.42236777404e-06	0.271,0.232,0.191	0.625,0.382,0.664	-0.326
ENSMUSG00000025036	Sfxn2	chr19	+	46588223	46588309	46587934	46588010	46590140	46590201	118,125,127	0,0,0	141,36,117	14,8,2	211	125	1.53558358088e-06	1.0,1.0,1.0	0.856,0.727,0.972	0.148
ENSMUSG00000070858	Gm1673	chr5	+	33983756	33983896	33983469	33983639	33984051	33984140	840,592,458	32,39,71	344,301,295	63,90,65	265	125	1.55928844662e-06	0.925,0.877,0.753	0.72,0.612,0.682	0.18
ENSMUSG00000048497	Mmgt2	chr11	+	62660163	62660369	62648816	62648856	62664669	62664789	24,30,26	44,54,32	8,0,2	37,24,30	331	125	1.69364971697e-06	0.171,0.173,0.235	0.075,0.0,0.025	0.16
ENSMUSG00000028284	Map3k7	chr4	+	31994873	31994954	31992386	31992516	32002088	32002153	414,420,475	116,121,135	357,138,235	210,81,254	206	125	1.79772414857e-06	0.684,0.678,0.681	0.508,0.508,0.36	0.222
ENSMUSG00000037514	Pank2	chr2	+	131282591	131282768	131273910	131274120	131287473	131287597	444,579,486	21,29,22	449,287,477	50,44,54	302	125	1.82501567922e-06	0.897,0.892,0.901	0.788,0.73,0.785	0.129
ENSMUSG00000045095	Magi1	chr6	-	93694007	93694211	93686781	93686875	93697193	93697487	260,425,400	9,11,6	289,202,293	22,31,22	329	125	1.92807677564e-06	0.916,0.936,0.962	0.833,0.712,0.835	0.145
ENSMUSG00000045095	Magi1	chr6	-	93694007	93694208	93686781	93686875	93697193	93697487	216,364,369	9,11,6	275,238,225	22,31,22	326	125	1.97663475682e-06	0.902,0.927,0.959	0.827,0.746,0.797	0.139
ENSMUSG00000048874	Phf3	chr1	-	30829842	30831559	30824209	30824519	30873577	30873581	116,191,176	7,5,4	140,38,211	0,0,0	1842	125	2.096448704e-06	0.529,0.722,0.749	1.0,1.0,1.0	-0.333
ENSMUSG00000032826	Ank2	chr3	-	126963382	126963481	126962250	126962405	126964937	126965162	12,15,17	32,63,32	3,0,0	41,11,32	224	125	2.34152799251e-06	0.173,0.117,0.229	0.039,0.0,0.0	0.16
ENSMUSG00000024219	Anks1	chr17	+	27978426	27978489	27976560	27976717	27985065	27985362	98,82,93	77,130,129	27,5,43	150,37,117	188	125	2.36693380933e-06	0.458,0.295,0.324	0.107,0.082,0.196	0.231
ENSMUSG00000040003	Magi2	chr5	+	20661241	20661352	20651054	20651193	20702069	20702353	4,16,10	8,5,10	1,0,0	12,5,10	236	125	2.54875431025e-06	0.209,0.629,0.346	0.042,0.0,0.0	0.381
ENSMUSG00000046753	Ccdc66	chr14	-	27484064	27484318	27482411	27482602	27485092	27485133	147,188,197	0,1,1	233,276,224	8,10,16	379	125	2.61499390125e-06	1.0,0.984,0.985	0.906,0.901,0.822	0.113
ENSMUSG00000024194	Cuta	chr17	-	26939316	26939368	26938883	26939092	26939450	26939468	188,173,187	45,37,38	151,81,149	85,87,79	177	125	2.84240083422e-06	0.747,0.768,0.777	0.556,0.397,0.571	0.256
ENSMUSG00000016763	Scube1	chr15	-	83651654	83651744	83638703	83638820	83654168	83654285	66,70,92	39,58,45	91,49,109	248,57,238	215	125	2.85265469218e-06	0.496,0.412,0.543	0.176,0.333,0.21	0.244
ENSMUSG00000045095	Magi1	chr6	-	93694007	93694175	93686781	93686875	93697193	93697487	196,336,333	9,11,6	260,188,208	22,31,22	293	125	2.9844782459e-06	0.903,0.929,0.959	0.834,0.721,0.801	0.145
ENSMUSG00000022103	Gfra2	chr14	+	70895771	70896086	70890129	70890894	70901488	70901572	10,19,4	4,1,5	10,7,3	0,0,0	440	125	3.06999852381e-06	0.415,0.844,0.185	1.0,1.0,1.0	-0.519
ENSMUSG00000075415	Fnbp1	chr2	-	31052984	31053080	31040404	31040514	31054023	31054218	75,141,120	0,0,0	190,122,188	2,28,9	221	125	3.18480648289e-06	1.0,1.0,1.0	0.982,0.711,0.922	0.128
ENSMUSG00000075415	Fnbp1	chr2	-	31052984	31053167	31040404	31040514	31054023	31054218	179,280,279	0,0,0	435,217,413	2,28,9	308	125	3.26981092746e-06	1.0,1.0,1.0	0.989,0.759,0.949	0.101
ENSMUSG00000026670	Uap1	chr1	-	170147995	170148043	170143396	170143463	170149270	170149459	211,244,267	28,41,30	226,213,155	92,66,121	173	125	3.38707919519e-06	0.845,0.811,0.865	0.64,0.7,0.481	0.233
ENSMUSG00000026289	Atg16l1	chr1	+	87774812	87774869	87774144	87774231	87775756	87775859	29,49,33	86,149,112	66,65,82	94,54,97	182	125	3.38707919519e-06	0.188,0.184,0.168	0.325,0.453,0.367	-0.202
ENSMUSG00000049107	Ntf3	chr6	-	126164729	126164840	126101411	126102523	126166539	126166715	44,69,78	24,15,30	97,8,80	6,0,4	236	125	3.65551671198e-06	0.493,0.709,0.579	0.895,1.0,0.914	-0.343
ENSMUSG00000019854	Reps1	chr10	+	18107670	18107748	18104153	18104275	18114398	18114486	451,658,644	62,110,92	406,369,468	126,94,148	203	125	3.65551671198e-06	0.817,0.786,0.812	0.665,0.707,0.661	0.127
ENSMUSG00000037965	Zc3h7a	chr16	-	11145241	11145285	11141662	11141771	11145645	11145779	50,74,62	12,6,7	98,58,60	0,0,2	169	125	3.65551671198e-06	0.755,0.901,0.868	1.0,1.0,0.957	-0.144
ENSMUSG00000031562	Dctd	chr8	+	48138178	48138878	48137257	48137374	48140342	48141663	467,669,653	1,0,0	931,533,803	2,34,8	825	125	4.32329225565e-06	0.986,1.0,1.0	0.986,0.704,0.938	0.119
ENSMUSG00000022139	Mbnl2	chr14	+	120395711	120395765	120388899	120389163	120396450	120396604	188,224,220	1,10,0	147,65,111	18,7,9	179	125	4.37178268845e-06	0.992,0.94,1.0	0.851,0.866,0.896	0.106
ENSMUSG00000074513	Arfip1	chr3	-	84519481	84519703	84515632	84515790	84527685	84527798	473,636,525	3,0,4	403,230,480	0,35,15	347	125	4.66221774191e-06	0.983,1.0,0.979	1.0,0.703,0.92	0.113
ENSMUSG00000075415	Fnbp1	chr2	-	31052984	31053137	31040404	31040514	31054023	31054218	96,155,140	0,0,0	227,143,237	2,28,9	278	125	4.6788857832e-06	1.0,1.0,1.0	0.981,0.697,0.922	0.133
ENSMUSG00000078484	Klhl17	chr4	-	156231546	156231714	156231084	156231173	156231801	156231946	236,280,263	30,16,21	154,199,152	36,54,33	293	125	5.15806601038e-06	0.77,0.882,0.842	0.646,0.611,0.663	0.191
ENSMUSG00000040390	Map3k10	chr7	-	27664949	27665098	27664397	27664573	27668348	27668529	189,273,284	47,49,62	143,72,161	75,54,70	274	125	5.30850223645e-06	0.647,0.718,0.676	0.465,0.378,0.512	0.229
ENSMUSG00000051674	Dcun1d4	chr5	+	73502631	73502768	73492846	73493076	73510885	73510956	3,8,4	10,8,12	0,0,0	20,38,15	262	125	5.4200268749e-06	0.125,0.323,0.137	0.0,0.0,0.0	0.195
ENSMUSG00000049550	Clip1	chr5	-	123638955	123638988	123635173	123635278	123640493	123640554	2,9,0	11,11,25	31,12,16	6,0,8	158	125	5.65366270074e-06	0.126,0.393,0.0	0.803,1.0,0.613	-0.632
ENSMUSG00000039738	Slx4	chr16	-	3984990	3987176	3981584	3981687	3987914	3988081	114,151,154	8,5,1	129,113,154	0,0,0	2311	125	6.25819557229e-06	0.435,0.62,0.893	1.0,1.0,1.0	-0.351
ENSMUSG00000059070	Rpl18	chr7	+	45720437	45720487	45719919	45720018	45720713	45720830	178,270,261	5,16,15	236,164,211	22,53,42	175	125	6.60436874196e-06	0.962,0.923,0.926	0.885,0.688,0.782	0.152
ENSMUSG00000030967	Zranb1	chr7	+	132966506	132966694	132949584	132950435	132981280	132981401	218,279,269	1,0,0	310,206,306	0,29,8	313	125	6.7391673852e-06	0.989,1.0,1.0	1.0,0.739,0.939	0.104
ENSMUSG00000022120	Rnf219	chr14	-	104510301	104510437	104507938	104508030	104522540	104522666	441,631,568	18,30,10	630,302,654	64,56,41	261	125	6.7391673852e-06	0.921,0.91,0.965	0.825,0.721,0.884	0.122
ENSMUSG00000052917	Senp7	chr16	+	56089383	56089464	56082355	56082408	56097339	56097431	68,160,170	19,33,60	66,39,100	42,38,81	206	125	6.9441775701e-06	0.685,0.746,0.632	0.488,0.384,0.428	0.254
ENSMUSG00000051586	Mical3	chr6	-	120953633	120953684	120952374	120952485	120957698	120957793	59,94,85	21,23,14	106,72,157	11,5,0	176	125	7.27641283829e-06	0.666,0.744,0.812	0.873,0.911,1.0	-0.187
ENSMUSG00000042035	Igsf3	chr3	+	101432914	101432974	101431203	101431593	101435330	101435732	29,25,29	8,21,18	122,37,149	18,0,7	185	125	7.88883428822e-06	0.71,0.446,0.521	0.821,1.0,0.935	-0.36
ENSMUSG00000026490	Cdc42bpa	chr1	+	180024644	180024802	179999361	179999453	180031504	180031588	38,71,69	51,92,70	20,0,54	97,71,92	283	125	8.19631323432e-06	0.248,0.254,0.303	0.083,0.0,0.206	0.172
ENSMUSG00000071324	Armc2	chr10	-	42008652	42008725	42000329	42000498	42011767	42012023	7,5,12	5,8,5	0,2,2	12,11,27	198	125	8.22386312335e-06	0.469,0.283,0.602	0.0,0.103,0.045	0.402
ENSMUSG00000037736	Limch1	chr5	+	66993142	66993178	66974409	66974662	66997119	66997246	35,38,54	89,107,106	203,41,244	232,49,238	161	125	8.61289367326e-06	0.234,0.216,0.283	0.405,0.394,0.443	-0.17
ENSMUSG00000028189	Ctbs	chr3	+	146454162	146454485	146450477	146450630	146454947	146455156	28,21,57	4,4,4	18,61,40	0,0,0	448	125	9.01959572301e-06	0.661,0.594,0.799	1.0,1.0,1.0	-0.315
ENSMUSG00000053332	Gas5	chr1	+	161037123	161037164	161036819	161036852	161037504	161037547	27,80,42	1,0,2	37,51,53	2,19,13	166	125	9.13388560381e-06	0.953,1.0,0.941	0.933,0.669,0.754	0.179
ENSMUSG00000040548	Tex2	chr11	-	106529261	106529361	106519881	106520014	106533870	106534017	59,132,116	0,0,1	46,48,77	10,0,9	225	125	9.4550070279e-06	1.0,1.0,0.985	0.719,1.0,0.826	0.147
ENSMUSG00000023033	Scn8a	chr15	+	101023838	101023906	101018350	101018524	101029577	101029807	4,3,5	2,2,4	10,5,3	0,0,0	193	125	9.71438530342e-06	0.564,0.493,0.447	1.0,1.0,1.0	-0.499
ENSMUSG00000032567	Aste1	chr9	+	105396797	105397858	105396544	105396705	105401475	105401686	54,107,62	4,4,4	12,32,55	0,0,0	1186	125	1.09158169903e-05	0.587,0.738,0.62	1.0,1.0,1.0	-0.352
ENSMUSG00000035378	Shq1	chr6	-	100611735	100611856	100573082	100573788	100630882	100631006	49,66,88	3,9,5	75,54,118	0,0,0	246	125	1.14990978955e-05	0.892,0.788,0.899	1.0,1.0,1.0	-0.14
ENSMUSG00000028744	Pqlc2	chr4	-	139295773	139295933	139294028	139294592	139298645	139298969	14,7,7	0,0,0	3,0,7	0,16,4	285	125	1.16988301786e-05	1.0,1.0,1.0	1.0,0.0,0.434	0.522
ENSMUSG00000022094	Slc39a14	chr14	-	70315663	70315833	70310855	70310975	70316437	70316624	10,16,17	3,1,0	16,0,2	10,16,7	295	125	1.22224656614e-05	0.585,0.871,1.0	0.404,0.0,0.108	0.648
ENSMUSG00000022841	Ap2m1	chr16	+	20540807	20540813	20540332	20540415	20540974	20541110	9,23,16	4,14,1	16,6,3	33,26,31	131	125	1.26779756954e-05	0.682,0.611,0.939	0.316,0.18,0.085	0.55
ENSMUSG00000087174	5530601H04Rik	chrX	-	105043129	105043304	105038816	105039812	105044001	105044111	99,117,144	39,47,74	101,23,104	98,69,107	300	125	1.26779756954e-05	0.514,0.509,0.448	0.3,0.122,0.288	0.254
ENSMUSG00000014602	Kif1a	chr1	-	93034545	93034572	93025620	93025735	93036845	93036951	9,17,21	48,57,60	0,0,1	22,11,16	152	125	1.32170660999e-05	0.134,0.197,0.223	0.0,0.0,0.049	0.168
ENSMUSG00000047986	Palm3	chr8	+	84026999	84027084	84026748	84026891	84028125	84028171	255,321,310	6,6,10	19,32,42	21,3,12	210	125	1.45969745675e-05	0.962,0.97,0.949	0.35,0.864,0.676	0.33
ENSMUSG00000005968	Tuft1	chr3	-	94639394	94639469	94638924	94639026	94658724	94658871	33,16,29	17,15,21	3,8,15	1,0,0	200	125	1.48265828518e-05	0.548,0.4,0.463	0.652,1.0,1.0	-0.414
ENSMUSG00000035069	Oma1	chr4	+	103353501	103353651	103331304	103331379	103365972	103366443	338,513,408	5,2,3	216,323,157	16,0,20	275	125	1.58733246477e-05	0.968,0.991,0.984	0.86,1.0,0.781	0.101
ENSMUSG00000010751	Tnfrsf22	chr7	-	143639244	143639289	143636724	143638436	143639901	143639975	10,7,2	12,22,18	26,7,66	14,0,5	170	125	1.65868084862e-05	0.38,0.19,0.076	0.577,1.0,0.907	-0.613
ENSMUSG00000032624	Eml4	chr17	+	83428215	83428248	83427999	83428025	83440030	83440154	110,143,119	189,276,236	346,152,421	385,97,372	158	125	1.76819935069e-05	0.315,0.291,0.285	0.416,0.554,0.472	-0.184
ENSMUSG00000034023	Fancd2	chr6	+	113586209	113586248	113585471	113585543	113587381	113587456	73,110,70	26,18,38	42,28,52	51,51,55	164	125	1.85541166195e-05	0.682,0.823,0.584	0.386,0.295,0.419	0.33
ENSMUSG00000056310	Tyw1	chr5	+	130258932	130259054	130257034	130257193	130262818	130262941	208,298,254	5,10,13	238,77,178	26,17,22	247	125	1.89865122085e-05	0.955,0.938,0.908	0.822,0.696,0.804	0.16
ENSMUSG00000045100	Slc25a26	chr6	+	94592411	94592481	94535720	94535768	94598379	94598444	61,50,49	0,0,1	53,30,59	14,17,0	195	125	1.90656019248e-05	1.0,1.0,0.969	0.708,0.531,1.0	0.243
ENSMUSG00000028556	Dock7	chr4	-	98953865	98953923	98946628	98946754	98955315	98955447	1,6,1	14,13,21	6,5,16	6,0,0	183	125	1.90825757787e-05	0.047,0.24,0.032	0.406,1.0,1.0	-0.696
ENSMUSG00000026131	Dst	chr1	+	34301860	34301932	34299720	34299838	34302829	34303032	23,25,17	60,75,68	9,4,3	98,28,82	197	125	1.90825757787e-05	0.196,0.175,0.137	0.055,0.083,0.023	0.116
ENSMUSG00000039089	L3mbtl3	chr10	-	26344176	26344251	26342507	26342667	26344611	26344723	185,188,139	6,17,18	225,51,239	4,0,3	200	125	1.98556748159e-05	0.951,0.874,0.828	0.972,1.0,0.98	-0.1
ENSMUSG00000026659	Dusp12	chr1	-	170880914	170881028	170880129	170880226	170885066	170885199	154,183,185	13,10,4	149,67,161	21,20,32	239	125	2.03323061437e-05	0.861,0.905,0.96	0.788,0.637,0.725	0.192
ENSMUSG00000078937	Cpt1b	chr15	-	89422124	89422209	89421344	89421540	89422288	89422396	10,15,6	1,5,5	11,12,1	0,0,0	210	125	2.14847046672e-05	0.856,0.641,0.417	1.0,1.0,1.0	-0.362
ENSMUSG00000039257	Vstm2b	chr7	+	40901249	40901279	40900003	40900188	40902429	40902901	10,2,28	6,1,7	40,26,69	2,0,1	155	125	2.23148771857e-05	0.573,0.617,0.763	0.942,1.0,0.982	-0.324
ENSMUSG00000015120	Ube2i	chr17	-	25272537	25272765	25269402	25269479	25273320	25273383	297,339,367	508,457,420	428,215,395	323,140,379	353	125	2.35149310322e-05	0.172,0.208,0.236	0.319,0.352,0.27	-0.108
ENSMUSG00000091509	Gm17066	chr14	-	105112318	105112402	105109389	105109802	105113468	105113527	37,48,39	50,91,69	42,33,38	132,205,142	209	125	2.42139760727e-05	0.307,0.24,0.253	0.16,0.088,0.138	0.138
ENSMUSG00000021816	Ppp3cb	chr14	-	20503246	20503276	20499867	20501662	20508623	20508721	347,493,495	83,93,164	404,188,330	207,150,149	155	125	2.55620500641e-05	0.771,0.81,0.709	0.611,0.503,0.641	0.178
ENSMUSG00000040272	Accs	chr2	-	93838010	93838152	93836187	93836330	93838239	93838285	109,100,105	6,14,19	133,66,57	0,0,4	267	125	2.60293403028e-05	0.895,0.77,0.721	1.0,1.0,0.87	-0.161
ENSMUSG00000007411	Mark3	chr12	+	111653389	111653434	111647470	111647728	111655269	111656227	238,328,306	152,215,248	211,236,200	89,78,74	170	125	2.84163603729e-05	0.535,0.529,0.476	0.635,0.69,0.665	-0.15
ENSMUSG00000032841	Prr5l	chr2	-	101729423	101729550	101716240	101717466	101734604	101734745	198,192,220	2,0,2	80,47,63	0,11,7	252	125	2.90142311444e-05	0.98,1.0,0.982	1.0,0.679,0.817	0.155
ENSMUSG00000031442	Mcf2l	chr8	+	13014818	13014893	13013534	13013650	13017346	13017468	19,22,22	82,96,98	2,0,0	40,5,28	200	125	2.91996603661e-05	0.126,0.125,0.123	0.03,0.0,0.0	0.115
ENSMUSG00000017677	Wsb1	chr11	-	79243399	79243575	79241983	79242156	79244462	79244563	111,159,166	109,146,147	352,171,221	154,64,125	301	125	3.02135132044e-05	0.297,0.311,0.319	0.487,0.526,0.423	-0.17
ENSMUSG00000035126	Wdr78	chr4	-	103064463	103064550	103062295	103062447	103072648	103072843	24,25,12	0,0,0	29,1,18	8,0,5	212	125	3.24544488311e-05	1.0,1.0,1.0	0.681,1.0,0.68	0.213
ENSMUSG00000002031	Ift46	chr9	+	44776359	44776437	44774182	44774231	44778561	44778638	6,2,6	15,14,10	0,0,0	12,30,19	203	125	3.31039944174e-05	0.198,0.081,0.27	0.0,0.0,0.0	0.183
ENSMUSG00000020828	Pld2	chr11	+	70544127	70544277	70542942	70543095	70551179	70551263	29,21,36	2,5,13	9,8,14	0,0,0	275	125	3.34571636083e-05	0.868,0.656,0.557	1.0,1.0,1.0	-0.306
ENSMUSG00000051243	Islr2	chr9	-	58200271	58200461	58196297	58199983	58201279	58201372	6,5,8	10,17,25	0,0,0	12,23,15	315	125	3.51623663687e-05	0.192,0.105,0.113	0.0,0.0,0.0	0.137
ENSMUSG00000028163	Nfkb1	chr3	-	135589326	135589504	135585277	135585515	135590315	135590488	301,359,277	18,18,28	466,274,449	81,59,58	303	125	3.67131108799e-05	0.873,0.892,0.803	0.704,0.657,0.762	0.148
ENSMUSG00000032743	D430042O09Rik	chr7	+	125797573	125797705	125795215	125795480	125812779	125812949	99,131,160	0,0,2	92,37,97	6,12,2	257	125	3.76066315294e-05	1.0,1.0,0.975	0.882,0.6,0.959	0.178
ENSMUSG00000005981	Trap1	chr16	-	4056329	4056439	4054753	4054909	4062329	4062401	2,2,0	3,11,2	5,15,9	3,0,1	235	125	3.81563410142e-05	0.262,0.088,0.0	0.47,1.0,0.827	-0.649
ENSMUSG00000036435	Exoc1	chr5	+	76557818	76557863	76554099	76554205	76559003	76559167	99,149,125	22,24,20	96,110,129	101,62,50	170	125	3.84202573509e-05	0.768,0.82,0.821	0.411,0.566,0.655	0.259
ENSMUSG00000020694	Tlk2	chr11	+	105241568	105241661	105221185	105221353	105247458	105247595	41,83,85	1,10,13	83,34,81	2,0,0	218	125	3.93840049676e-05	0.959,0.826,0.789	0.96,1.0,1.0	-0.129
ENSMUSG00000022537	Tmem44	chr16	-	30518299	30518332	30513692	30514822	30529411	30529570	23,24,25	80,75,96	85,63,67	69,114,60	158	125	4.13984077948e-05	0.185,0.202,0.171	0.494,0.304,0.469	-0.236
ENSMUSG00000033632	AW554918	chr18	+	25339713	25340384	25289938	25290066	25344863	25344962	83,138,126	2,5,6	173,22,167	0,0,0	796	125	4.17319382706e-05	0.867,0.813,0.767	1.0,1.0,1.0	-0.184
ENSMUSG00000028048	Gba	chr3	+	89203191	89203360	89202939	89203086	89203471	89203541	36,36,43	197,209,176	58,11,53	111,19,124	294	125	4.22941558415e-05	0.072,0.068,0.094	0.182,0.198,0.154	-0.1
ENSMUSG00000059439	Bcas3	chr11	+	85813999	85814065	85801784	85801952	85822021	85822112	15,16,22	3,7,4	5,0,14	9,16,20	191	125	4.44910846185e-05	0.766,0.599,0.783	0.267,0.0,0.314	0.522
ENSMUSG00000021338	Lrrc16a	chr13	-	24019563	24019710	24012483	24013460	24022495	24022556	6,6,5	108,128,157	0,30,16	71,40,55	272	125	4.49036828735e-05	0.025,0.021,0.014	0.0,0.256,0.118	-0.105
ENSMUSG00000022884	Eif4a2	chr16	+	23112350	23112457	23111816	23111896	23113166	23113184	678,837,756	813,784,860	993,1031,1193	602,818,789	232	125	4.79677195235e-05	0.31,0.365,0.321	0.471,0.404,0.449	-0.109
ENSMUSG00000037098	Rab11fip3	chr17	-	26011996	26012131	26008854	26008890	26013773	26013917	65,95,77	135,119,140	111,44,131	84,37,99	260	125	4.8504955887e-05	0.188,0.277,0.209	0.388,0.364,0.389	-0.156
ENSMUSG00000000167	Pih1d2	chr9	+	50620944	50621190	50618445	50618649	50621620	50621886	8,18,14	16,9,6	8,0,7	16,80,17	371	125	4.85954715805e-05	0.144,0.403,0.44	0.144,0.0,0.122	0.24
ENSMUSG00000040374	Pex2	chr3	-	5562668	5562732	5560503	5561764	5563164	5563272	383,447,428	224,271,280	333,351,446	143,72,100	189	125	5.35258722217e-05	0.531,0.522,0.503	0.606,0.763,0.747	-0.187
ENSMUSG00000035126	Wdr78	chr4	-	103066259	103066486	103062295	103062447	103072648	103072843	33,49,40	0,0,0	69,3,40	8,0,5	352	125	5.66692438988e-05	1.0,1.0,1.0	0.754,1.0,0.74	0.169
ENSMUSG00000041225	Arhgap12	chr18	-	6056978	6056993	6052861	6052923	6057516	6057591	6,19,6	21,46,29	2,0,2	31,41,23	140	125	5.78382274785e-05	0.203,0.269,0.156	0.054,0.0,0.072	0.167
ENSMUSG00000109284	B230311B06Rik	chr7	+	118594952	118595034	118592445	118592636	118596424	118596838	1,1,2	0,0,0	19,9,9	17,9,20	207	125	5.78382274785e-05	1.0,1.0,1.0	0.403,0.377,0.214	0.669
ENSMUSG00000087355	Gm13187	chr2	-	4300507	4300637	4292199	4292375	4300970	4301167	2,1,1	0,0,0	17,25,23	1,7,19	255	125	5.79635453126e-05	1.0,1.0,1.0	0.893,0.636,0.372	0.366
ENSMUSG00000029823	Luc7l2	chr6	+	38568846	38568917	38557640	38558075	38570509	38570604	13,24,21	0,0,0	15,11,8	5,12,0	196	125	5.94069974415e-05	1.0,1.0,1.0	0.657,0.369,1.0	0.325
ENSMUSG00000020271	Fbxw11	chr11	+	32708187	32708250	32680200	32680302	32711771	32711997	84,101,83	21,13,18	140,43,122	9,1,4	188	125	6.21591298107e-05	0.727,0.838,0.754	0.912,0.966,0.953	-0.171
ENSMUSG00000028797	Tmem234	chr4	+	129601406	129601533	129600982	129601243	129607086	129607179	74,98,70	24,32,18	111,75,152	17,0,9	252	125	6.41696869805e-05	0.605,0.603,0.659	0.764,1.0,0.893	-0.263
ENSMUSG00000039542	Ncam1	chr9	-	49506852	49507653	49502147	49505563	49508588	49508705	49,95,65	23,65,55	26,16,62	71,44,60	926	125	6.41696869805e-05	0.223,0.165,0.138	0.047,0.047,0.122	0.103
ENSMUSG00000027763	Mbnl1	chr3	+	60614682	60614736	60613262	60613520	60615619	60615773	26,59,65	1,0,2	56,29,71	48,0,45	179	125	6.41696869805e-05	0.948,1.0,0.958	0.449,1.0,0.524	0.311
ENSMUSG00000042331	Specc1	chr11	+	62117699	62119282	62076994	62077236	62128199	62128407	269,297,273	6,5,3	304,66,278	0,0,0	1708	125	6.44732028502e-05	0.766,0.813,0.869	1.0,1.0,1.0	-0.184
ENSMUSG00000047342	Zfp286	chr11	-	62783671	62783761	62780729	62780899	62787958	62788044	33,47,41	3,6,10	50,27,60	2,0,0	215	125	6.49070422621e-05	0.865,0.82,0.704	0.936,1.0,1.0	-0.182
ENSMUSG00000026657	Frmd4a	chr2	+	4607998	4608070	4605969	4606066	4610966	4614043	39,35,58	77,91,113	59,10,32	249,47,214	197	125	6.64472292579e-05	0.243,0.196,0.246	0.131,0.119,0.087	0.116
ENSMUSG00000029802	Abcg2	chr6	+	58650460	58650543	58640581	58640627	58655637	58655856	2,0,0	23,41,25	1,9,23	42,5,26	208	125	6.65995718411e-05	0.05,0.0,0.0	0.014,0.52,0.347	-0.277
ENSMUSG00000042203	Tbc1d22b	chr17	+	29568391	29568699	29549787	29549994	29570586	29570766	493,563,571	0,0,0	375,166,342	0,22,3	433	125	7.1179158659e-05	1.0,1.0,1.0	1.0,0.685,0.971	0.115
ENSMUSG00000029823	Luc7l2	chr6	+	38559203	38559304	38555722	38558075	38570509	38570604	4,8,11	0,0,0	8,14,13	5,12,0	226	125	7.17283550042e-05	1.0,1.0,1.0	0.469,0.392,1.0	0.38
ENSMUSG00000057181	5730455P16Rik	chr11	-	80368527	80368592	80364835	80364939	80370330	80370450	121,113,102	0,1,2	163,46,128	9,6,10	190	125	7.20661280154e-05	1.0,0.987,0.971	0.923,0.835,0.894	0.102
ENSMUSG00000022150	Dab2	chr15	+	6429295	6429949	6424634	6424697	6430953	6431107	103,177,142	1,2,0	973,189,931	54,5,32	779	125	7.41763306753e-05	0.943,0.934,1.0	0.743,0.858,0.824	0.151
ENSMUSG00000032298	Neil1	chr9	-	57145097	57145217	57144944	57145008	57146600	57147034	45,60,64	5,8,6	23,36,14	0,0,0	245	125	7.75391677752e-05	0.821,0.793,0.845	1.0,1.0,1.0	-0.18
ENSMUSG00000028441	1110017D15Rik	chr4	-	41507098	41507269	41505567	41505654	41507520	41507754	0,1,0	8,7,8	59,27,17	45,97,48	296	125	7.97937914425e-05	0.0,0.057,0.0	0.356,0.105,0.13	-0.178
ENSMUSG00000067629	Syngap1	chr17	+	26946632	26946738	26941441	26941518	26952561	26952653	11,20,20	0,0,0	17,2,15	5,0,5	231	125	8.12308136385e-05	1.0,1.0,1.0	0.648,1.0,0.619	0.244
ENSMUSG00000036617	Etl4	chr2	+	20801541	20801661	20798615	20798783	20807901	20808024	192,243,266	42,57,44	114,50,118	94,22,50	245	125	8.49331750711e-05	0.7,0.685,0.755	0.382,0.537,0.546	0.225
ENSMUSG00000040268	Plekha1	chr7	+	130909587	130909658	130908335	130908425	130910831	130911163	38,51,47	123,163,177	33,12,52	0,18,4	196	125	8.49331750711e-05	0.165,0.166,0.145	1.0,0.298,0.892	-0.571
ENSMUSG00000041225	Arhgap12	chr18	-	6057516	6057591	6056978	6056993	6061846	6061972	35,61,24	0,0,0	30,3,14	4,0,10	200	125	8.78997912093e-05	1.0,1.0,1.0	0.824,1.0,0.467	0.236
ENSMUSG00000019302	Atp6v0a1	chr11	+	101049458	101049476	101048417	101048525	101055025	101055143	15,25,14	83,123,143	8,0,0	120,26,88	143	125	8.8600244111e-05	0.136,0.151,0.079	0.055,0.0,0.0	0.104
ENSMUSG00000034751	Mast4	chr13	-	102754055	102754256	102751380	102751610	102758501	102758737	2,9,16	87,83,96	20,45,45	50,0,19	326	125	8.98334217296e-05	0.009,0.04,0.06	0.133,1.0,0.476	-0.5
ENSMUSG00000052407	Ccdc171	chr4	+	83557898	83558030	83554693	83554884	83580747	83580894	181,326,246	22,22,22	22,12,31	0,0,0	257	125	9.1644493805e-05	0.8,0.878,0.845	1.0,1.0,1.0	-0.159
ENSMUSG00000025357	Dgka	chr10	-	128733264	128733384	128732982	128733097	128733564	128733639	262,291,304	6,0,1	40,19,35	4,0,10	245	125	9.1644493805e-05	0.957,1.0,0.994	0.836,1.0,0.641	0.158
ENSMUSG00000000605	Clcn4	chr7	-	7296723	7296878	7295969	7296069	7298691	7298836	111,116,121	8,17,5	71,12,114	2,0,0	280	125	9.3506846981e-05	0.861,0.753,0.915	0.941,1.0,1.0	-0.137
ENSMUSG00000050786	Ccdc126	chr6	+	49339262	49339332	49333922	49334297	49339825	49341578	6,2,10	15,27,18	1,0,0	25,14,26	195	125	9.35476701099e-05	0.204,0.045,0.263	0.025,0.0,0.0	0.162
ENSMUSG00000032839	Trpc1	chr9	-	95743196	95743351	95732006	95732209	95749667	95750358	38,55,47	9,6,18	4,2,11	0,0,0	280	125	9.43345220616e-05	0.653,0.804,0.538	1.0,1.0,1.0	-0.335
ENSMUSG00000097039	Pvt1	chr15	+	62149238	62149352	62107147	62107465	62159996	62160128	1,5,4	0,0,0	7,14,12	7,8,0	239	125	9.43345220616e-05	1.0,1.0,1.0	0.343,0.478,1.0	0.393
ENSMUSG00000056900	Usp13	chr3	+	32854555	32854677	32847809	32847870	32861770	32861913	34,57,52	0,4,9	68,66,134	0,0,0	247	125	0.000105401262825	1.0,0.878,0.745	1.0,1.0,1.0	-0.126
ENSMUSG00000036833	Pnpla7	chr2	+	24978125	24978221	24976100	24976313	24980033	24980102	3,3,3	0,11,0	0,0,0	8,6,18	221	125	0.000106363484153	1.0,0.134,1.0	0.0,0.0,0.0	0.711
ENSMUSG00000043323	Fbrsl1	chr5	-	110376401	110376470	110376252	110376282	110377356	110378497	190,286,262	46,50,29	149,61,172	10,0,10	194	125	0.000106363484153	0.727,0.787,0.853	0.906,1.0,0.917	-0.152
ENSMUSG00000097391	Mirg	chr12	+	109739625	109739763	109737701	109737807	109741689	109741815	34,32,32	4,14,6	9,1,5	0,0,0	263	125	0.000114082510841	0.802,0.521,0.717	1.0,1.0,1.0	-0.32
ENSMUSG00000018449	Rpain	chr11	+	70973801	70973913	70973014	70973075	70977657	70977833	110,136,132	16,15,23	75,119,114	53,70,31	237	125	0.000116201259404	0.784,0.827,0.752	0.427,0.473,0.66	0.268
ENSMUSG00000024219	Anks1	chr17	+	28058747	28058846	28058289	28058460	28059293	28062597	69,76,76	207,258,248	110,71,117	189,121,191	224	125	0.000117454705434	0.157,0.141,0.146	0.245,0.247,0.255	-0.101
ENSMUSG00000028397	Kdm4c	chr4	+	74262808	74262969	74251935	74252086	74271193	74271369	130,172,131	0,0,4	60,26,84	10,0,8	286	125	0.000118421945207	1.0,1.0,0.935	0.724,1.0,0.821	0.13
ENSMUSG00000054280	Prr14l	chr5	-	32844043	32844564	32835615	32835688	32851881	32851998	78,91,117	7,2,4	111,26,82	0,0,0	646	125	0.000120160668467	0.683,0.898,0.85	1.0,1.0,1.0	-0.19
ENSMUSG00000047022	Mipol1	chr12	+	57460841	57460984	57456952	57457183	57466455	57467041	1,4,5	2,4,2	3,15,4	0,0,1	268	125	0.000121651083615	0.189,0.318,0.538	1.0,1.0,0.651	-0.535
ENSMUSG00000040242	Fgfr1op2	chr6	+	146592633	146592747	146589893	146590036	146595175	146595289	558,806,767	253,312,360	786,804,1041	207,220,277	239	125	0.000125106746279	0.536,0.575,0.527	0.665,0.657,0.663	-0.116
ENSMUSG00000036923	Stox1	chr10	-	62724262	62724432	62667820	62667973	62725767	62725801	9,4,10	18,20,25	0,0,0	12,2,14	295	125	0.000125106746279	0.175,0.078,0.145	0.0,0.0,0.0	0.133
ENSMUSG00000042323	Pbrm1	chr14	+	31023066	31023179	31022719	31022859	31025497	31025650	68,76,86	261,328,295	102,31,121	183,34,256	238	125	0.000125754073429	0.12,0.108,0.133	0.226,0.324,0.199	-0.129
ENSMUSG00000004113	Cacna1b	chr2	-	24638671	24638737	24637425	24637517	24639093	24639210	11,17,6	0,0,0	4,29,7	0,10,3	191	125	0.000138323823307	1.0,1.0,1.0	1.0,0.655,0.604	0.247
ENSMUSG00000032480	Dhx30	chr9	-	110115035	110115161	110112970	110113025	110115490	110115582	435,658,605	13,12,8	681,188,611	23,38,31	251	125	0.00014053308918	0.943,0.965,0.974	0.936,0.711,0.908	0.109
ENSMUSG00000015452	Ager	chr17	+	34600350	34600377	34599995	34600137	34600494	34600621	11,10,12	1,9,2	9,19,16	0,0,0	152	125	0.000143836103085	0.9,0.477,0.831	1.0,1.0,1.0	-0.264
ENSMUSG00000021003	Galc	chr12	-	98212981	98213159	98208710	98208874	98214332	98214483	189,229,245	0,0,0	196,83,250	0,26,6	303	125	0.000148689296634	1.0,1.0,1.0	1.0,0.568,0.945	0.162
ENSMUSG00000036792	Mbd5	chr2	+	49278580	49279783	49274562	49274774	49298655	49298729	29,41,63	1,3,14	40,20,49	1,0,0	1328	125	0.000148959466853	0.732,0.563,0.298	0.79,1.0,1.0	-0.399
ENSMUSG00000019813	Cep57l1	chr10	-	41728627	41728714	41718845	41719907	41729330	41729408	41,45,47	3,4,2	66,45,53	17,15,19	212	125	0.000151865495415	0.89,0.869,0.933	0.696,0.639,0.622	0.245
ENSMUSG00000034321	Exosc1	chr19	-	41926531	41926565	41924710	41924795	41931355	41931430	4,13,15	1,2,16	14,14,11	1,0,0	159	125	0.000152518211054	0.759,0.836,0.424	0.917,1.0,1.0	-0.299
ENSMUSG00000042557	Sin3a	chr9	+	57081094	57081202	57076375	57076630	57086580	57086801	226,261,214	52,74,76	195,83,179	12,10,29	233	125	0.000152518211054	0.7,0.654,0.602	0.897,0.817,0.768	-0.175
ENSMUSG00000000884	Gnb1l	chr16	+	18548092	18548191	18499045	18499140	18552366	18552388	79,93,85	6,6,5	48,72,74	0,0,0	224	125	0.000160000970025	0.88,0.896,0.905	1.0,1.0,1.0	-0.106
ENSMUSG00000041361	Myzap	chr9	-	71586171	71586216	71579610	71579697	71592189	71592342	0,0,0	7,21,31	2,2,10	20,4,29	170	125	0.000160191852903	0.0,0.0,0.0	0.068,0.269,0.202	-0.18
ENSMUSG00000032478	Nme6	chr9	+	109835269	109835414	109833195	109833295	109839607	109839710	319,383,324	115,146,118	231,220,272	155,263,164	270	125	0.000167926106932	0.562,0.548,0.56	0.408,0.279,0.434	0.183
ENSMUSG00000091418	Gm3164	chr14	+	4439971	4440154	4432069	4432201	4442706	4443839	11,32,11	1,4,4	3,14,4	0,0,0	308	125	0.000169856606469	0.817,0.765,0.527	1.0,1.0,1.0	-0.297
ENSMUSG00000031918	Mtmr2	chr9	+	13760417	13760488	13749184	13749400	13782276	13782382	92,118,119	183,227,216	196,65,148	194,77,149	196	125	0.000174429842349	0.243,0.249,0.26	0.392,0.35,0.388	-0.126
ENSMUSG00000030967	Zranb1	chr7	+	132971185	132971339	132966506	132966694	132981280	132981401	269,322,303	13,16,14	249,226,237	39,18,38	279	125	0.000174429842349	0.903,0.9,0.907	0.741,0.849,0.736	0.128
ENSMUSG00000021068	Nin	chr12	-	70042131	70044252	70040754	70040880	70045146	70045637	74,100,84	13,6,12	101,38,115	0,0,3	2246	125	0.000175696243042	0.241,0.481,0.28	1.0,1.0,0.681	-0.56
ENSMUSG00000031865	Dctn1	chr6	+	83187763	83187784	83183935	83183956	83189076	83189153	11,9,8	7,7,7	3,1,8	0,0,1	146	125	0.000176109576827	0.574,0.524,0.495	1.0,1.0,0.873	-0.427
ENSMUSG00000027522	Stx16	chr2	+	174092401	174092567	174091481	174091622	174093433	174093526	291,391,293	24,51,28	214,41,173	76,9,35	291	125	0.000179774526033	0.839,0.767,0.818	0.547,0.662,0.68	0.178
ENSMUSG00000040187	Arntl2	chr6	+	146827215	146827324	146823123	146823244	146828098	146828186	3,1,0	1,1,4	1,6,14	1,0,0	234	125	0.000180461181493	0.616,0.348,0.0	0.348,1.0,1.0	-0.461
ENSMUSG00000030929	Eri2	chr7	-	119787403	119787485	119786738	119786827	119787733	119787834	86,113,123	29,18,35	147,75,112	9,3,13	207	125	0.000182639238525	0.642,0.791,0.68	0.908,0.938,0.839	-0.191
ENSMUSG00000071337	Tia1	chr6	+	86419693	86419812	86418877	86418932	86420323	86420411	5,11,11	66,137,125	9,10,33	45,11,88	244	125	0.000186928973463	0.037,0.04,0.043	0.093,0.318,0.161	-0.151
ENSMUSG00000037646	Vps13b	chr15	+	35839874	35840056	35834183	35834380	35841248	35841598	95,141,161	0,0,0	66,22,71	1,0,13	307	125	0.000194071066847	1.0,1.0,1.0	0.964,1.0,0.69	0.115
ENSMUSG00000036273	Lrrk2	chr15	+	91756979	91757068	91755789	91755991	91764631	91764819	10,7,12	0,0,0	22,1,4	6,0,11	214	125	0.00019636195121	1.0,1.0,1.0	0.682,1.0,0.175	0.381
ENSMUSG00000046111	Cep295	chr9	-	15332991	15333300	15330753	15330910	15335049	15335305	11,14,15	3,2,2	11,10,25	0,0,0	434	125	0.000208349659518	0.514,0.668,0.684	1.0,1.0,1.0	-0.378
ENSMUSG00000030924	2610020H08Rik	chr7	+	119801229	119801356	119794005	119794502	119802740	119802837	31,48,41	1,1,0	32,33,41	12,0,17	252	125	0.000212419621623	0.939,0.96,1.0	0.569,1.0,0.545	0.262
ENSMUSG00000067629	Syngap1	chr17	+	26944632	26944754	26941452	26941518	26952561	26952653	5,8,13	0,0,0	21,5,9	5,0,5	247	125	0.000212739726748	1.0,1.0,1.0	0.68,1.0,0.477	0.281
ENSMUSG00000039103	Nexn	chr3	-	152253611	152253803	152253050	152253129	152255284	152255311	0,1,0	10,2,5	15,8,6	12,0,9	317	125	0.000213564679828	0.0,0.165,0.0	0.33,1.0,0.208	-0.458
ENSMUSG00000037098	Rab11fip3	chr17	-	26011996	26012131	26004550	26004644	26013773	26013917	50,59,38	13,4,5	83,26,105	4,0,0	260	125	0.000229590818843	0.649,0.876,0.785	0.909,1.0,1.0	-0.2
ENSMUSG00000030876	Mettl9	chr7	+	121052086	121052296	121034444	121034975	121076129	121076835	13,20,15	6,2,3	14,2,33	0,0,1	335	125	0.000230963582511	0.447,0.789,0.651	1.0,1.0,0.925	-0.346
ENSMUSG00000020516	Rps6kb1	chr11	-	86517349	86517392	86516743	86516987	86517582	86517640	3,2,3	6,3,0	5,4,12	0,0,0	168	125	0.000247604279583	0.271,0.332,1.0	1.0,1.0,1.0	-0.466
ENSMUSG00000038593	Tctn1	chr5	-	122247919	122248045	122246484	122246634	122248848	122248983	51,59,42	2,0,0	24,12,40	14,7,0	251	125	0.000250612612664	0.927,1.0,1.0	0.461,0.461,1.0	0.335
ENSMUSG00000054717	Hmgb2	chr8	+	57512514	57512748	57511973	57512005	57513061	57513209	971,1112,1042	0,2,0	926,142,703	4,23,3	359	125	0.000259426767395	1.0,0.995,1.0	0.988,0.683,0.988	0.112
ENSMUSG00000020092	Pald1	chr10	-	61344103	61344199	61343627	61343756	61346760	61346865	70,89,83	2,0,0	192,104,151	13,22,0	221	125	0.000261432554467	0.952,1.0,1.0	0.893,0.728,1.0	0.11
ENSMUSG00000031133	Arhgef6	chrX	-	57243389	57243515	57240593	57240687	57244604	57244750	14,31,11	5,9,7	20,30,16	1,0,2	251	125	0.000267342343335	0.582,0.632,0.439	0.909,1.0,0.799	-0.352
ENSMUSG00000022789	Dnm1l	chr16	-	16318444	16318477	16316601	16316778	16319451	16319508	110,154,153	48,38,50	91,50,93	61,37,75	158	125	0.000271815160508	0.645,0.762,0.708	0.541,0.517,0.495	0.187
ENSMUSG00000018861	Fdxr	chr11	-	115270014	115270099	115269696	115269896	115270322	115270430	64,77,60	6,7,3	93,110,82	2,0,0	210	125	0.000272493496699	0.864,0.868,0.923	0.965,1.0,1.0	-0.103
ENSMUSG00000035378	Shq1	chr6	-	100636967	100637122	100611735	100611856	100648163	100648291	85,122,125	0,1,1	65,65,171	0,14,8	280	125	0.000276231675097	1.0,0.982,0.982	1.0,0.675,0.905	0.128
ENSMUSG00000038368	Focad	chr4	+	88128897	88129052	88124587	88124662	88154636	88154741	87,96,115	1,1,1	98,40,140	5,48,8	280	125	0.000286738733533	0.975,0.977,0.981	0.897,0.271,0.887	0.293
ENSMUSG00000032246	Calml4	chr9	+	62871265	62871454	62858241	62858272	62875476	62875918	2,2,1	0,0,0	2,0,15	0,7,3	314	125	0.000287964695464	1.0,1.0,1.0	1.0,0.0,0.666	0.445
ENSMUSG00000039463	Slc9a8	chr2	+	167467684	167467767	167459648	167459754	167471381	167471602	10,3,1	0,4,4	14,12,12	0,0,0	208	125	0.000287964695464	1.0,0.311,0.131	1.0,1.0,1.0	-0.519
ENSMUSG00000078247	Airn	chr17	+	12779289	12779512	12741384	12741424	12814495	12814717	5,5,12	7,16,12	2,0,0	17,2,11	348	125	0.000287964695464	0.204,0.101,0.264	0.041,0.0,0.0	0.176
ENSMUSG00000028441	1110017D15Rik	chr4	-	41507093	41507328	41505567	41505654	41507520	41507593	2,0,0	8,7,8	40,23,39	45,97,48	360	125	0.000288424962294	0.08,0.0,0.0	0.236,0.076,0.22	-0.151
ENSMUSG00000007837	Prrg2	chr7	-	45060204	45060359	45059971	45060011	45060740	45060892	66,73,119	31,46,33	31,68,38	1,1,8	280	125	0.00029092811921	0.487,0.415,0.617	0.933,0.968,0.68	-0.354
ENSMUSG00000061751	Kalrn	chr16	-	34049829	34049922	34039878	34040009	34053559	34053664	16,27,33	34,75,67	9,0,5	47,1,73	218	125	0.000291915485438	0.212,0.171,0.22	0.099,0.0,0.038	0.155
ENSMUSG00000027506	Tpd52	chr3	-	8943550	8943577	8936438	8936480	8944610	8944712	18,13,19	40,90,76	0,0,0	11,4,2	152	125	0.000296508426864	0.27,0.106,0.171	0.0,0.0,0.0	0.182
ENSMUSG00000030061	Uba3	chr6	-	97205305	97205347	97203473	97203594	97205532	97205647	182,208,293	59,45,68	207,115,302	25,17,30	167	125	0.000305214970415	0.698,0.776,0.763	0.861,0.835,0.883	-0.114
ENSMUSG00000028863	Meaf6	chr4	+	125107651	125107709	125107516	125107546	125108322	125108356	27,40,47	14,19,15	52,53,49	10,0,4	183	125	0.000309338434081	0.568,0.59,0.682	0.78,1.0,0.893	-0.278
ENSMUSG00000043410	Hfm1	chr5	-	106920962	106921076	106917323	106917627	106922812	106922910	7,3,23	3,6,6	40,43,20	4,0,0	239	125	0.00031030833966	0.55,0.207,0.667	0.839,1.0,1.0	-0.472
ENSMUSG00000028041	Adam15	chr3	-	89340400	89340472	89340054	89340179	89341507	89341577	27,24,24	14,18,23	21,15,21	82,31,38	197	125	0.000315878922007	0.55,0.458,0.398	0.14,0.235,0.26	0.257
ENSMUSG00000029686	Cul1	chr6	+	47497220	47497388	47453903	47454029	47508225	47508388	9,20,30	2,6,1	22,4,29	0,0,0	293	125	0.000317240968941	0.658,0.587,0.928	1.0,1.0,1.0	-0.276
ENSMUSG00000007411	Mark3	chr12	+	111604510	111604564	111574509	111575101	111623244	111623315	17,33,21	2,7,5	24,6,29	0,0,1	179	125	0.000317240968941	0.856,0.767,0.746	1.0,1.0,0.953	-0.195
ENSMUSG00000044712	Slc38a6	chr12	+	73337509	73337568	73337021	73337104	73341407	73341473	27,10,22	2,8,2	30,15,15	0,0,0	184	125	0.000325980457391	0.902,0.459,0.882	1.0,1.0,1.0	-0.252
ENSMUSG00000085396	Firre	chrX	-	50608477	50608604	50600743	50600898	50608686	50608814	39,47,46	5,5,5	8,24,14	0,0,0	252	125	0.000327833395087	0.795,0.823,0.82	1.0,1.0,1.0	-0.187
ENSMUSG00000031220	Awat2	chrX	-	100403139	100403339	100402225	100402940	100404130	100404305	24,29,21	3,2,4	12,12,16	11,29,6	325	125	0.000335349144209	0.755,0.848,0.669	0.296,0.137,0.506	0.444
ENSMUSG00000038569	Rad9b	chr5	-	122333295	122333415	122331468	122331697	122334261	122334326	76,145,111	0,0,0	123,42,53	4,0,10	245	125	0.000336506142571	1.0,1.0,1.0	0.94,1.0,0.73	0.11
ENSMUSG00000003119	Cdk12	chr11	+	98249709	98250100	98245216	98245669	98263469	98263570	163,262,250	21,26,38	298,87,205	15,0,8	516	125	0.000343130406939	0.653,0.709,0.614	0.828,1.0,0.861	-0.238
ENSMUSG00000028519	Dab1	chr4	+	104681597	104681663	104680069	104680108	104688382	104688442	102,190,190	11,34,17	7,14,7	0,0,0	191	125	0.000360013346293	0.859,0.785,0.88	1.0,1.0,1.0	-0.159
ENSMUSG00000031805	Jak3	chr8	+	71682899	71682984	71682281	71682413	71683331	71683459	2,2,1	0,0,0	24,24,32	5,8,6	210	125	0.000369647085751	1.0,1.0,1.0	0.741,0.641,0.76	0.286
ENSMUSG00000000884	Gnb1l	chr16	+	18544110	18544273	18540971	18541097	18548092	18548191	81,144,80	1,2,2	68,28,57	1,15,17	288	125	0.000371325147	0.972,0.969,0.946	0.967,0.448,0.593	0.293
ENSMUSG00000040297	Suco	chr1	-	161837718	161837809	161834035	161835193	161844001	161844067	103,140,160	17,14,29	76,29,105	29,14,38	216	125	0.000372419055235	0.778,0.853,0.761	0.603,0.545,0.615	0.21
ENSMUSG00000070003	Ssbp4	chr8	-	70602434	70602462	70602231	70602316	70602573	70602646	33,44,29	3,3,10	89,34,70	0,0,3	153	125	0.000374280018193	0.9,0.923,0.703	1.0,1.0,0.95	-0.141
ENSMUSG00000007837	Prrg2	chr7	-	45060204	45060386	45059971	45060011	45060740	45060892	126,178,208	31,46,33	59,69,67	1,1,8	307	125	0.000389413150802	0.623,0.612,0.72	0.96,0.966,0.773	-0.248
ENSMUSG00000056050	Mia3	chr1	-	183329922	183329991	183326826	183327653	183331091	183331192	6,3,11	0,0,0	11,0,5	0,16,2	194	125	0.000392375231402	1.0,1.0,1.0	1.0,0.0,0.617	0.461
ENSMUSG00000028232	Tmem68	chr4	-	3562019	3562146	3560498	3560692	3564092	3564257	1,2,4	29,34,73	15,39,2	28,27,69	252	125	0.000392794415542	0.017,0.028,0.026	0.21,0.417,0.014	-0.19
ENSMUSG00000027797	Dclk1	chr3	+	55521849	55521923	55516872	55516986	55533569	55535135	1,5,8	12,13,20	0,0,0	18,4,8	199	125	0.000393345356285	0.05,0.195,0.201	0.0,0.0,0.0	0.149
ENSMUSG00000026207	Speg	chr1	+	75384827	75385164	75384655	75384745	75387797	75389104	41,42,48	4,0,5	142,60,86	0,0,0	462	125	0.000407418561189	0.735,1.0,0.722	1.0,1.0,1.0	-0.181
ENSMUSG00000039463	Slc9a8	chr2	+	167468963	167469075	167467684	167467767	167471381	167471602	184,272,237	11,5,1	213,81,215	16,12,17	237	125	0.000410942452194	0.898,0.966,0.992	0.875,0.781,0.87	0.11
ENSMUSG00000030629	Zfand6	chr7	-	84652881	84653042	84634238	84634409	84689745	84689883	55,42,81	204,221,216	61,26,115	112,58,96	286	125	0.000410942452194	0.105,0.077,0.141	0.192,0.164,0.344	-0.126
ENSMUSG00000026566	Mpzl1	chr1	-	165601749	165601855	165593367	165593677	165604609	165604742	635,719,695	480,673,593	1173,541,1135	632,322,605	231	125	0.000415121613354	0.417,0.366,0.388	0.501,0.476,0.504	-0.103
ENSMUSG00000035469	Rcbtb1	chr14	+	59206803	59206930	59205624	59205722	59209927	59210067	9,3,6	3,2,6	7,2,5	1,0,0	252	125	0.000430405162418	0.598,0.427,0.332	0.776,1.0,1.0	-0.473
ENSMUSG00000022629	Kif21a	chr15	-	90964974	90964995	90959687	90959748	90965466	90965632	74,74,63	235,330,344	38,44,26	25,0,43	146	125	0.000448934229187	0.212,0.161,0.136	0.565,1.0,0.341	-0.466
ENSMUSG00000028755	Cda	chr4	-	138351183	138351295	138343506	138343564	138367789	138367992	55,40,59	2,5,9	15,22,16	0,0,0	237	125	0.000450998130112	0.936,0.808,0.776	1.0,1.0,1.0	-0.16
ENSMUSG00000014418	Hps5	chr7	-	46775153	46775284	46774813	46774937	46775764	46775951	1,0,6	28,48,26	13,0,18	19,6,31	256	125	0.000456994015118	0.017,0.0,0.101	0.25,0.0,0.221	-0.118
ENSMUSG00000059482	2610301B20Rik	chr4	+	10881800	10881868	10879522	10879610	10893262	10893469	43,59,80	3,0,0	36,35,38	7,0,12	193	125	0.000458239476473	0.903,1.0,1.0	0.769,1.0,0.672	0.154
ENSMUSG00000001151	Pcnt	chr10	-	76403623	76403644	76401331	76401535	76403757	76403874	40,32,47	71,97,77	110,38,42	24,6,46	146	125	0.000475173100265	0.325,0.22,0.343	0.797,0.844,0.439	-0.397
ENSMUSG00000020593	Lpin1	chr12	-	16571163	16571262	16568389	16568519	16573659	16573785	5,14,5	29,26,50	0,0,0	17,8,8	224	125	0.000476319362772	0.088,0.231,0.053	0.0,0.0,0.0	0.124
ENSMUSG00000024174	Pot1b	chr17	-	55695026	55695317	55692721	55692877	55698456	55698587	115,168,189	5,7,5	136,37,197	1,0,0	416	125	0.000476319362772	0.874,0.878,0.919	0.976,1.0,1.0	-0.102
ENSMUSG00000062542	Syt9	chr7	+	107425046	107425398	107370789	107371147	107436274	107436821	45,62,53	6,4,1	27,1,12	0,0,0	477	125	0.000476560835861	0.663,0.802,0.933	1.0,1.0,1.0	-0.201
ENSMUSG00000071337	Tia1	chr6	+	86419100	86419133	86418877	86418932	86420323	86420411	212,352,346	66,137,125	257,255,333	45,11,88	158	125	0.000476560835861	0.718,0.67,0.687	0.819,0.948,0.75	-0.147
ENSMUSG00000048497	Mmgt2	chr11	+	62649446	62649548	62648812	62648856	62664669	62664929	15,13,20	44,54,32	0,0,7	37,24,30	227	125	0.000476560835861	0.158,0.117,0.256	0.0,0.0,0.114	0.139
ENSMUSG00000026207	Speg	chr1	+	75384033	75384068	75383136	75383179	75384655	75384745	1,1,3	6,6,6	12,18,38	10,0,11	160	125	0.000480355320946	0.115,0.115,0.281	0.484,1.0,0.73	-0.568
ENSMUSG00000041115	Iqsec2	chrX	+	152166933	152166963	152144271	152145179	152202907	152203169	38,33,28	8,5,4	3,16,7	0,0,0	155	125	0.000480355320946	0.793,0.842,0.85	1.0,1.0,1.0	-0.172
ENSMUSG00000040690	Col16a1	chr4	+	130049605	130049739	130047944	130048083	130051654	130051729	1,2,12	0,0,0	36,3,50	12,0,4	259	125	0.000485796800846	1.0,1.0,1.0	0.591,1.0,0.858	0.184
ENSMUSG00000029778	Adcyap1r1	chr6	+	55491226	55491310	55484941	55485033	55494076	55494206	9,10,9	7,3,0	1,0,6	13,11,9	209	125	0.000493120738224	0.435,0.666,1.0	0.044,0.0,0.285	0.591
ENSMUSG00000074071	Fam169b	chr7	+	68321819	68321905	68304551	68304651	68329221	68329399	2,2,14	2,2,9	12,23,4	0,0,2	211	125	0.000538517900177	0.372,0.372,0.48	1.0,1.0,0.542	-0.439
ENSMUSG00000025766	D3Ertd751e	chr3	+	41744695	41744812	41742610	41742689	41746547	41746728	35,32,41	6,3,6	16,12,7	7,15,7	242	125	0.000538517900177	0.751,0.846,0.779	0.541,0.292,0.341	0.401
ENSMUSG00000019278	Dpep1	chr8	+	123194032	123194186	123186241	123186441	123198713	123198846	8,13,8	0,0,0	646,357,638	30,70,50	279	125	0.000545164385711	1.0,1.0,1.0	0.906,0.696,0.851	0.182
ENSMUSG00000026866	Kynu	chr2	+	43628952	43629051	43604141	43604288	43631545	43631619	4,15,4	1,4,2	11,2,3	0,0,0	224	125	0.00054955903516	0.691,0.677,0.527	1.0,1.0,1.0	-0.368
ENSMUSG00000043323	Fbrsl1	chr5	-	110416029	110416065	110396044	110396074	110417842	110417947	32,21,42	5,0,1	9,0,22	7,16,5	161	125	0.000556594751657	0.832,1.0,0.97	0.5,0.0,0.774	0.509
ENSMUSG00000024220	Zfp523	chr17	+	28201350	28201440	28201007	28201133	28202434	28202478	7,19,22	0,5,4	28,4,15	0,0,0	215	125	0.000567112028501	1.0,0.688,0.762	1.0,1.0,1.0	-0.183
ENSMUSG00000038500	Prr3	chr17	-	35978710	35978781	35978163	35978443	35979126	35979255	53,72,68	51,68,62	101,22,102	32,10,49	196	125	0.000571210848419	0.399,0.403,0.412	0.668,0.584,0.57	-0.203
ENSMUSG00000009418	Nav1	chr1	-	135584554	135585355	135537196	135537299	135602544	135602648	55,78,48	0,3,6	73,11,72	0,0,0	926	125	0.000574260017511	1.0,0.778,0.519	1.0,1.0,1.0	-0.234
ENSMUSG00000003813	Rad23a	chr8	-	84838272	84838311	84838006	84838134	84838468	84838666	93,115,100	7,0,8	71,69,64	9,39,10	164	125	0.000577110252212	0.91,1.0,0.905	0.857,0.574,0.83	0.185
ENSMUSG00000073436	Eme2	chr17	-	24893304	24893398	24892754	24892944	24893550	24893642	39,48,55	3,7,3	24,28,37	0,0,0	219	125	0.000579628864571	0.881,0.796,0.913	1.0,1.0,1.0	-0.137
ENSMUSG00000008682	Rpl10	chrX	+	74271360	74271718	74270978	74271024	74271799	74271907	23,51,57	0,0,0	57,35,47	3,14,0	483	125	0.000587759694285	1.0,1.0,1.0	0.831,0.393,1.0	0.259
ENSMUSG00000019790	Stxbp5	chr10	-	9784187	9784235	9778020	9778071	9784340	9784400	9,18,8	4,6,6	2,0,2	4,8,6	173	125	0.000587759694285	0.619,0.684,0.491	0.265,0.0,0.194	0.445
ENSMUSG00000001288	Rarg	chr15	-	102256469	102256539	102252418	102252744	102257239	102257517	80,83,74	0,2,1	269,81,257	12,20,9	195	125	0.000590103495791	1.0,0.964,0.979	0.935,0.722,0.948	0.113
ENSMUSG00000037989	Wnk2	chr13	-	49044373	49044418	49042627	49042866	49050483	49050582	72,43,70	4,5,11	6,19,27	0,0,0	170	125	0.000590103495791	0.93,0.863,0.824	1.0,1.0,1.0	-0.128
ENSMUSG00000003363	Pld3	chr7	-	27549009	27549093	27542743	27542904	27552997	27553218	3,5,2	6,6,9	0,0,0	11,2,2	209	125	0.000602331833664	0.23,0.333,0.117	0.0,0.0,0.0	0.227
ENSMUSG00000031389	Arhgap4	chrX	-	73906156	73906219	73905650	73905863	73906428	73906591	5,9,6	3,7,3	20,18,5	3,0,0	188	125	0.000606291599501	0.526,0.461,0.571	0.816,1.0,1.0	-0.419
ENSMUSG00000060073	Psma3	chr12	+	70984671	70984745	70978732	70978815	70986862	70986935	8,16,30	0,1,0	6,1,9	2,0,12	199	125	0.000609273889378	1.0,0.91,1.0	0.653,1.0,0.32	0.312
ENSMUSG00000049411	Tmem241	chr18	-	12113394	12113472	12104098	12104180	12118403	12118450	16,36,27	2,0,8	39,84,80	0,0,0	203	125	0.00061082357332	0.831,1.0,0.675	1.0,1.0,1.0	-0.165
ENSMUSG00000001036	Epn2	chr11	-	61546149	61546911	61535270	61535383	61565821	61565894	183,245,216	0,0,0	158,96,147	4,0,6	887	125	0.000613370826699	1.0,1.0,1.0	0.848,1.0,0.775	0.126
ENSMUSG00000065952	C330021F23Rik	chr8	+	3573120	3573221	3567994	3568096	3577840	3578597	170,189,207	39,28,52	40,23,6	3,0,0	226	125	0.000618310277039	0.707,0.789,0.688	0.881,1.0,1.0	-0.232
ENSMUSG00000040687	Madd	chr2	-	91163962	91164022	91163498	91163601	91165365	91165467	2,5,3	63,77,94	10,0,17	30,20,22	185	125	0.000620051736723	0.021,0.042,0.021	0.184,0.0,0.343	-0.148
ENSMUSG00000020474	Polm	chr11	-	5836193	5836374	5835700	5835799	5837560	5837789	125,136,153	7,9,8	98,55,71	2,0,0	306	125	0.000620051736723	0.879,0.861,0.887	0.952,1.0,1.0	-0.108
ENSMUSG00000026200	Glb1l	chr1	-	75202186	75202308	75202049	75202090	75202407	75202466	71,98,88	1,0,0	50,67,95	3,12,0	247	125	0.000631455122927	0.973,1.0,1.0	0.894,0.739,1.0	0.113
ENSMUSG00000040225	Prrc2c	chr1	-	162675604	162675841	162674102	162674151	162676690	162676817	257,362,338	61,93,49	294,150,240	142,72,83	362	125	0.000653069160507	0.593,0.573,0.704	0.417,0.418,0.5	0.178
ENSMUSG00000045466	Zfp956	chr6	+	47957475	47957724	47955816	47956170	47962524	47962632	57,67,73	7,11,9	70,34,60	2,0,2	374	125	0.000655083744056	0.731,0.671,0.731	0.921,1.0,0.909	-0.232
ENSMUSG00000027111	Itga6	chr2	+	71853533	71853663	71849380	71849506	71855853	71856758	187,239,235	213,340,268	49,1,22	121,15,61	255	125	0.00066570350286	0.301,0.256,0.301	0.166,0.032,0.15	0.17
ENSMUSG00000028559	Osbpl9	chr4	-	109086326	109086431	109083088	109083248	109087394	109087485	188,212,215	5,1,2	304,117,286	4,26,15	230	125	0.000666589666977	0.953,0.991,0.983	0.976,0.71,0.912	0.11
ENSMUSG00000041225	Arhgap12	chr18	-	6073210	6073286	6069830	6070091	6135803	6135941	2,4,1	11,12,22	7,11,8	7,11,7	201	125	0.000671934117654	0.102,0.172,0.027	0.383,0.383,0.415	-0.293
ENSMUSG00000038077	Kcna6	chr6	-	126727479	126727585	126708330	126708707	126735214	126736811	0,0,0	6,5,9	30,1,20	42,72,67	231	125	0.000688083916797	0.0,0.0,0.0	0.279,0.007,0.139	-0.142
ENSMUSG00000029348	Asphd2	chr5	-	112393459	112393583	112391810	112392255	112393784	112393930	61,85,91	17,22,34	77,27,74	14,0,0	249	125	0.000706254995519	0.643,0.66,0.573	0.734,1.0,1.0	-0.286
ENSMUSG00000024073	Birc6	chr17	+	74594321	74594453	74593088	74593249	74594869	74595001	86,160,91	13,21,11	92,1,140	6,0,1	257	125	0.000721757282751	0.763,0.787,0.801	0.882,1.0,0.986	-0.172
ENSMUSG00000026987	Baz2b	chr2	-	59933411	59933438	59932104	59932170	59933670	59933715	5,7,4	118,170,138	13,0,33	66,33,47	152	125	0.000724844713212	0.034,0.033,0.023	0.139,0.0,0.366	-0.138
ENSMUSG00000005102	Eif2ak4	chr2	+	118400534	118400647	118388617	118388852	118408351	118408504	69,64,80	1,8,6	55,7,54	0,0,0	238	125	0.000739291483906	0.973,0.808,0.875	1.0,1.0,1.0	-0.115
ENSMUSG00000027478	Dnmt3b	chr2	+	153684358	153684477	153678470	153678556	153686257	153687726	281,394,378	123,175,195	131,26,94	88,43,135	244	125	0.000753817911043	0.539,0.536,0.498	0.433,0.237,0.263	0.213
ENSMUSG00000027750	Postn	chr3	+	54385670	54385754	54385207	54385285	54389338	54389380	11,7,8	13,18,23	26,28,32	14,1,13	209	125	0.000757076689948	0.336,0.189,0.172	0.526,0.944,0.596	-0.456
ENSMUSG00000017146	Brca1	chr11	-	101549014	101549113	101539980	101540034	101551768	101551955	265,364,276	3,2,0	369,70,418	7,24,3	224	125	0.000757448129163	0.98,0.99,1.0	0.967,0.619,0.987	0.132
ENSMUSG00000034101	Ctnnd1	chr2	-	84612531	84612549	84612023	84612092	84612935	84613089	211,274,297	126,219,197	331,108,229	98,56,81	143	125	0.00076968747342	0.594,0.522,0.569	0.747,0.628,0.712	-0.134
ENSMUSG00000024073	Birc6	chr17	+	74594363	74594453	74593088	74593249	74594869	74595001	123,189,131	13,21,11	118,14,152	6,0,1	215	125	0.000771857153795	0.846,0.84,0.874	0.92,1.0,0.989	-0.116
ENSMUSG00000075703	Ept1	chr5	+	30252709	30252784	30248411	30248520	30256077	30256340	168,183,237	0,0,6	124,27,210	6,31,7	200	125	0.000771857153795	1.0,1.0,0.961	0.928,0.352,0.949	0.244
ENSMUSG00000021495	Fam193b	chr13	-	55555982	55556225	55554216	55554448	55564519	55564580	287,345,356	1,0,0	288,136,347	2,22,0	368	125	0.000790999665084	0.99,1.0,1.0	0.98,0.677,1.0	0.111
ENSMUSG00000032577	Mapkapk3	chr9	-	107262422	107263764	107261877	107261957	107289119	107289396	65,69,73	0,0,0	61,1,49	8,0,1	1467	125	0.000810205969097	1.0,1.0,1.0	0.394,1.0,0.807	0.266
ENSMUSG00000023861	Mpc1	chr17	+	8296823	8296956	8296534	8296631	8297137	8297150	5,12,7	2,0,0	1,1,2	0,7,6	258	125	0.000822205086312	0.548,1.0,1.0	1.0,0.065,0.139	0.448
ENSMUSG00000032411	Tfdp2	chr9	+	96247049	96247088	96223093	96223198	96273838	96273942	2,7,7	17,34,24	0,0,3	49,39,25	164	125	0.000822205086312	0.082,0.136,0.182	0.0,0.0,0.084	0.105
ENSMUSG00000106918	Mrpl33	chr5	+	31650302	31650484	31629615	31629720	31654467	31654651	23,13,16	0,0,0	27,5,60	9,0,3	307	125	0.000834259457363	1.0,1.0,1.0	0.55,1.0,0.891	0.186
ENSMUSG00000008129	4930432K21Rik	chr8	+	84148837	84148885	84148158	84148398	84159444	84159607	7,9,10	1,3,9	3,4,12	0,0,1	173	125	0.000834259457363	0.835,0.684,0.445	1.0,1.0,0.897	-0.311
ENSMUSG00000040594	Ranbp17	chr11	-	33337854	33337914	33329470	33329544	33441802	33441938	0,1,0	12,28,33	3,0,14	13,7,8	185	125	0.000834259457363	0.0,0.024,0.0	0.135,0.0,0.542	-0.218
ENSMUSG00000039908	Slc26a11	chr11	+	119373110	119373171	119370748	119370799	119374484	119374540	57,74,73	2,2,0	45,19,40	0,18,13	186	125	0.000857507871893	0.95,0.961,1.0	1.0,0.415,0.674	0.274
ENSMUSG00000028919	Arhgef19	chr4	+	141244817	141244966	141240631	141240744	141246174	141246412	281,311,371	29,12,17	0,2,0	4,0,6	274	125	0.000859861435362	0.816,0.922,0.909	0.0,1.0,0.0	0.549
ENSMUSG00000025949	Pikfyve	chr1	+	65208483	65208570	65205588	65205678	65208782	65209399	0,6,7	5,5,1	0,0,0	4,14,1	212	125	0.000866206320035	0.0,0.414,0.805	0.0,0.0,0.0	0.406
ENSMUSG00000026179	Pnkd	chr1	+	74287091	74287208	74285841	74286010	74347384	74347500	251,289,293	59,60,62	349,387,284	48,2,43	242	125	0.00087169985283	0.687,0.713,0.709	0.79,0.99,0.773	-0.148
ENSMUSG00000007837	Prrg2	chr7	-	45060204	45060415	45059971	45060011	45060740	45060892	77,84,148	31,46,33	36,68,43	1,1,8	336	125	0.000872139371467	0.48,0.405,0.625	0.931,0.962,0.667	-0.35
ENSMUSG00000038781	Stap2	chr17	-	55999912	56000015	55999742	55999808	56000086	56000156	63,112,97	4,8,6	37,15,40	0,0,0	228	125	0.000872139371467	0.896,0.885,0.899	1.0,1.0,1.0	-0.107
ENSMUSG00000030967	Zranb1	chr7	+	132949584	132950435	132931141	132931545	132981280	132981401	48,40,37	2,0,6	17,60,31	0,0,0	976	125	0.000872139371467	0.755,1.0,0.441	1.0,1.0,1.0	-0.268
ENSMUSG00000033060	Lmo7	chr14	+	101931171	101931280	101929175	101929451	101932569	101932672	124,166,159	51,51,50	16,6,7	2,0,0	234	125	0.000872139371467	0.565,0.635,0.629	0.81,1.0,1.0	-0.327
ENSMUSG00000032567	Aste1	chr9	+	105397624	105397858	105396544	105396705	105401475	105402143	43,106,44	4,4,4	6,32,51	0,0,0	359	125	0.000877149637559	0.789,0.902,0.793	1.0,1.0,1.0	-0.172
ENSMUSG00000032872	Cyb5r4	chr9	+	87049101	87049224	87042779	87042873	87055764	87055905	385,472,356	21,39,29	275,154,353	56,82,46	248	125	0.000877586116048	0.902,0.859,0.861	0.712,0.486,0.795	0.21
ENSMUSG00000031012	Cask	chrX	-	13550946	13550982	13549164	13549361	13552372	13552441	138,258,243	183,244,224	348,173,278	117,45,202	161	125	0.000877586116048	0.369,0.451,0.457	0.698,0.749,0.517	-0.229
ENSMUSG00000026280	Atg4b	chr1	+	93775627	93778364	93775132	93775234	93780717	93780911	520,606,563	0,0,0	484,316,573	4,0,6	2862	125	0.000897086932292	1.0,1.0,1.0	0.841,1.0,0.807	0.117
ENSMUSG00000031824	6430548M08Rik	chr8	+	120157467	120157497	120156296	120156374	120159958	120160039	0,6,3	6,11,8	0,0,0	8,16,5	155	125	0.00091075917111	0.0,0.305,0.232	0.0,0.0,0.0	0.179
ENSMUSG00000092416	Zfp141	chr7	-	42501357	42501425	42489438	42490276	42505609	42505726	65,80,95	42,53,60	90,65,122	25,20,38	193	125	0.00092068229732	0.501,0.494,0.506	0.7,0.678,0.675	-0.184
ENSMUSG00000022223	Sdr39u1	chr14	-	55898242	55898386	55897285	55898012	55899183	55899305	287,318,327	2,5,3	139,103,118	7,18,0	269	125	0.000931484865981	0.985,0.967,0.981	0.902,0.727,1.0	0.101
ENSMUSG00000041361	Myzap	chr9	-	71558847	71558961	71552238	71555737	71560954	71561047	36,27,54	2,0,0	106,52,50	15,0,13	239	125	0.000966548729397	0.904,1.0,1.0	0.787,1.0,0.668	0.15
ENSMUSG00000019088	Dnase1l1	chrX	-	74276645	74276734	74276478	74276556	74277038	74277342	10,11,10	0,0,0	0,11,3	2,13,0	214	125	0.000976156539122	1.0,1.0,1.0	0.0,0.331,1.0	0.556
ENSMUSG00000028189	Ctbs	chr3	+	146454346	146454485	146450469	146450630	146454947	146455156	65,43,85	4,4,4	57,63,67	0,0,0	264	125	0.000985461310978	0.885,0.836,0.91	1.0,1.0,1.0	-0.123
ENSMUSG00000012076	Brms1l	chr12	+	55863133	55863173	55845283	55845363	55865950	55866077	32,50,66	0,0,0	97,29,78	5,18,0	165	125	0.0010015322484	1.0,1.0,1.0	0.936,0.55,1.0	0.171
ENSMUSG00000021546	Hnrnpk	chr13	-	58397752	58397796	58396826	58396899	58399155	58399212	133,178,164	18,32,33	112,9,98	39,3,57	169	125	0.00100751197529	0.845,0.804,0.786	0.68,0.689,0.56	0.169
ENSMUSG00000006423	C330007P06Rik	chrX	-	36856851	36856893	36854282	36854421	36863623	36863741	5,11,3	0,0,1	3,3,2	0,6,6	167	125	0.00101393011527	1.0,1.0,0.692	1.0,0.272,0.2	0.407
ENSMUSG00000029836	Cbx3	chr6	+	51475230	51475373	51471815	51471868	51481723	51481818	120,129,106	8,9,11	155,70,188	0,3,4	268	125	0.00102503720251	0.875,0.87,0.818	1.0,0.916,0.956	-0.103
ENSMUSG00000045100	Slc25a26	chr6	+	94576333	94576378	94535720	94535768	94598379	94598444	2,6,2	0,0,1	1,5,7	14,17,0	170	125	0.00103257590179	1.0,1.0,0.595	0.05,0.178,1.0	0.456
ENSMUSG00000028863	Meaf6	chr4	+	125107516	125107546	125102838	125103031	125107651	125107709	4,8,10	33,29,51	3,0,3	56,51,65	155	125	0.00105340066934	0.089,0.182,0.137	0.041,0.0,0.036	0.11
ENSMUSG00000025420	Katnal2	chr18	-	77011989	77012104	77010946	77011045	77047173	77047243	46,61,55	0,2,1	58,4,29	11,0,5	240	125	0.00106187820432	1.0,0.941,0.966	0.733,1.0,0.751	0.141
ENSMUSG00000031732	Phlpp2	chr8	+	109920080	109920141	109913568	109913771	109922815	109922911	37,64,73	2,2,1	42,5,55	8,0,18	186	125	0.00106826933134	0.926,0.956,0.98	0.779,1.0,0.673	0.137
ENSMUSG00000039585	Myo9a	chr9	+	59875201	59875414	59874601	59874683	59884479	59884592	90,85,81	4,2,5	107,30,101	19,14,13	338	125	0.00107939929119	0.893,0.94,0.857	0.676,0.442,0.742	0.277
ENSMUSG00000034312	Iqsec1	chr6	-	90664021	90664071	90659597	90662955	90667899	90668076	118,116,88	21,21,34	49,32,67	4,0,5	175	125	0.00112491807869	0.801,0.798,0.649	0.897,1.0,0.905	-0.185
ENSMUSG00000004043	Stat5a	chr11	+	100881737	100881789	100881029	100881185	100882061	100882166	4,6,8	0,0,0	54,18,19	6,14,0	177	125	0.00112671791835	1.0,1.0,1.0	0.864,0.476,1.0	0.22
ENSMUSG00000107789	Gm44965	chr6	+	48594861	48594976	48593943	48594052	48613177	48613259	50,47,69	2,0,1	18,12,31	3,5,3	240	125	0.00118239546295	0.929,1.0,0.973	0.758,0.556,0.843	0.248
ENSMUSG00000109284	B230311B06Rik	chr7	+	118594952	118595034	118592515	118592609	118596424	118596838	1,1,2	0,0,0	19,10,9	3,0,10	207	125	0.00118239546295	1.0,1.0,1.0	0.793,1.0,0.352	0.285
ENSMUSG00000030990	Pgap2	chr7	+	102223378	102223490	102210534	102210591	102236447	102236554	20,33,16	9,0,10	19,1,19	0,0,1	237	125	0.00118239546295	0.54,1.0,0.458	1.0,1.0,0.909	-0.304
ENSMUSG00000078812	Eif5a	chr11	-	69920340	69920434	69919150	69919336	69920800	69920940	212,258,283	90,75,94	396,293,368	55,53,89	219	125	0.00118930996149	0.573,0.663,0.632	0.804,0.759,0.702	-0.132
ENSMUSG00000061306	Slc38a10	chr11	-	120140592	120140686	120134779	120134882	120150979	120151279	14,18,4	5,2,1	13,4,31	0,0,1	219	125	0.00119970193216	0.615,0.837,0.695	1.0,1.0,0.947	-0.267
ENSMUSG00000053580	Tanc2	chr11	+	105758921	105759032	105713381	105713564	105776805	105776897	11,13,15	20,20,20	33,3,17	10,0,3	236	125	0.00120202776883	0.226,0.256,0.284	0.636,1.0,0.75	-0.54
ENSMUSG00000057406	Whsc1	chr5	+	33821658	33821728	33820724	33820877	33843111	33843737	287,278,274	75,67,96	308,72,281	32,1,52	195	125	0.00121526202343	0.71,0.727,0.647	0.861,0.979,0.776	-0.177
ENSMUSG00000030727	Rabep2	chr7	+	126444522	126444578	126444417	126444429	126444819	126444936	146,178,199	0,1,2	136,66,67	0,22,1	181	125	0.00122649602352	1.0,0.992,0.986	1.0,0.674,0.979	0.108
ENSMUSG00000025656	Arhgef9	chrX	-	95054228	95054290	95051523	95052154	95054942	95055011	32,73,59	15,18,27	161,116,120	38,5,6	187	125	0.00123360453282	0.588,0.731,0.594	0.739,0.939,0.93	-0.232
ENSMUSG00000001249	Hpn	chr7	-	31110713	31110773	31109090	31109192	31114677	31114744	105,94,91	4,6,15	25,16,7	0,0,0	185	125	0.00124902400474	0.947,0.914,0.804	1.0,1.0,1.0	-0.112
ENSMUSG00000034903	Cobll1	chr2	-	65105714	65105828	65103159	65103394	65107011	65107086	89,137,92	15,5,21	6,2,1	0,0,0	239	125	0.00125705505976	0.756,0.935,0.696	1.0,1.0,1.0	-0.204
ENSMUSG00000038569	Rad9b	chr5	-	122334409	122334516	122331468	122331697	122339731	122339838	35,45,33	2,7,3	6,5,18	0,0,0	232	125	0.0012681227847	0.904,0.776,0.856	1.0,1.0,1.0	-0.155
ENSMUSG00000060073	Psma3	chr12	+	70990484	70990531	70986891	70986935	70993012	70993080	11,8,17	0,0,0	5,16,11	0,10,1	172	125	0.0012681227847	1.0,1.0,1.0	1.0,0.538,0.889	0.191
ENSMUSG00000000732	Icosl	chr10	+	78071737	78072091	78071160	78071279	78073706	78074000	53,54,48	1,10,5	29,12,31	1,0,0	479	125	0.00127182995037	0.933,0.585,0.715	0.883,1.0,1.0	-0.217
ENSMUSG00000066842	Hmcn1	chr1	-	150577271	150577622	150573475	150573595	150580227	150580356	5,9,1	13,25,20	65,97,71	113,55,103	476	125	0.00127182995037	0.092,0.086,0.013	0.131,0.317,0.153	-0.137
ENSMUSG00000032254	Kif23	chr9	-	61932074	61932187	61929663	61929766	61935379	61935550	195,286,258	5,6,4	199,66,273	32,20,2	238	125	0.00128248355951	0.953,0.962,0.971	0.766,0.634,0.986	0.167
ENSMUSG00000022297	Fzd6	chr15	+	39033849	39033998	39030814	39031832	39036385	39038186	79,81,99	5,18,5	10,1,4	0,0,0	274	125	0.00129366610023	0.878,0.672,0.9	1.0,1.0,1.0	-0.183
ENSMUSG00000032577	Mapkapk3	chr9	-	107263624	107263764	107261877	107261957	107289119	107289344	35,28,30	0,0,0	24,1,22	8,0,1	265	125	0.0013036573641	1.0,1.0,1.0	0.586,1.0,0.912	0.167
ENSMUSG00000078812	Eif5a	chr11	-	69920340	69920422	69919150	69919336	69920800	69920919	177,213,252	90,75,94	334,252,320	55,53,89	207	125	0.00130540961058	0.543,0.632,0.618	0.786,0.742,0.685	-0.14
ENSMUSG00000090733	Rps27	chr3	-	90213380	90213493	90213192	90213301	90213609	90213647	40,50,46	4,3,12	39,105,56	0,0,4	238	125	0.00130540961058	0.84,0.897,0.668	1.0,1.0,0.88	-0.158
ENSMUSG00000028943	Espn	chr4	-	152131051	152131294	152130768	152130961	152131788	152131857	295,194,146	23,7,8	16,12,4	0,0,0	368	125	0.00133293229832	0.813,0.904,0.861	1.0,1.0,1.0	-0.141
ENSMUSG00000090626	Tex9	chr9	-	72482446	72482523	72480596	72480775	72484068	72484114	121,190,183	13,14,10	206,173,210	32,56,30	202	125	0.00133293229832	0.852,0.894,0.919	0.799,0.657,0.812	0.132
ENSMUSG00000048232	Fbxo10	chr4	-	45058328	45059150	45051552	45051702	45061939	45062530	206,301,313	0,2,0	148,52,96	6,4,0	947	125	0.00134125773579	1.0,0.952,1.0	0.765,0.632,1.0	0.185
ENSMUSG00000030706	Mrpl48	chr7	-	100574461	100574514	100571251	100571289	100607557	100607994	22,32,33	0,0,1	26,10,24	5,28,0	178	125	0.00143503853727	1.0,1.0,0.959	0.785,0.201,1.0	0.324
ENSMUSG00000060073	Psma3	chr12	+	70984671	70984745	70984492	70984594	70986862	70986935	132,245,256	2,4,0	211,55,236	12,28,0	199	125	0.00144453244796	0.976,0.975,1.0	0.917,0.552,1.0	0.161
ENSMUSG00000109129	Gm44973	chr7	+	5017436	5018039	5015495	5015560	5032762	5033097	34,11,34	0,1,0	16,26,24	0,6,6	728	125	0.00146794660714	1.0,0.654,1.0	1.0,0.427,0.407	0.273
ENSMUSG00000028708	Mknk1	chr4	+	115876580	115876624	115875380	115875545	115877949	115879250	65,100,110	4,18,11	121,63,71	5,0,2	169	125	0.00146999587515	0.923,0.804,0.881	0.947,1.0,0.963	-0.101
ENSMUSG00000031652	N4bp1	chr8	-	86848446	86848554	86841138	86845041	86853158	86853289	5,15,9	0,1,0	6,0,5	2,12,0	233	125	0.00147063004832	1.0,0.889,1.0	0.617,0.0,1.0	0.424
ENSMUSG00000035778	Ggta1	chr2	-	35414218	35414284	35413325	35413427	35416471	35416507	10,34,24	3,6,8	38,31,36	1,0,3	191	125	0.00147103952582	0.686,0.788,0.663	0.961,1.0,0.887	-0.237
ENSMUSG00000031822	Gse1	chr8	+	120574170	120574278	120572635	120572906	120574933	120575305	277,434,329	1,5,3	127,63,161	5,21,0	233	125	0.00147849957092	0.993,0.979,0.983	0.932,0.617,1.0	0.135
ENSMUSG00000040690	Col16a1	chr4	+	130049632	130049739	130047908	130048083	130051654	130051729	2,4,12	0,0,0	49,11,68	12,0,4	232	125	0.00148387245005	1.0,1.0,1.0	0.688,1.0,0.902	0.137
ENSMUSG00000030166	Rad52	chr6	+	119911047	119911141	119902727	119902835	119918586	119918786	47,47,33	2,13,4	33,3,53	25,10,28	219	125	0.0014986172574	0.931,0.674,0.825	0.43,0.146,0.519	0.445
ENSMUSG00000000296	Tpd52l1	chr10	-	31338184	31338245	31332379	31332969	31341139	31341178	8,9,13	3,4,6	18,2,3	13,37,25	186	125	0.0014986172574	0.642,0.602,0.593	0.482,0.035,0.075	0.415
ENSMUSG00000087543	Gm16576	chr15	+	79743082	79743230	79742697	79742911	79744512	79744668	5,11,17	0,0,0	20,42,18	1,10,0	273	125	0.00150935494915	1.0,1.0,1.0	0.902,0.658,1.0	0.147
ENSMUSG00000034098	Fstl5	chr3	+	76620479	76620506	76593442	76593577	76628912	76629031	32,29,45	1,10,5	12,5,4	0,0,0	152	125	0.0015286193112	0.963,0.705,0.881	1.0,1.0,1.0	-0.15
ENSMUSG00000029769	Ccdc136	chr6	+	29421990	29422097	29411247	29411385	29426624	29426948	5,3,3	4,6,15	2,0,0	5,61,5	232	125	0.00156759817803	0.402,0.212,0.097	0.177,0.0,0.0	0.178
ENSMUSG00000015702	Anxa9	chr3	-	95297236	95297359	95296095	95296852	95300152	95300211	21,10,32	0,6,4	5,11,3	0,0,0	248	125	0.00157589558736	1.0,0.457,0.801	1.0,1.0,1.0	-0.247
ENSMUSG00000026005	Rpe	chr1	+	66701616	66701648	66700830	66701417	66706445	66706525	5,3,7	7,4,6	2,1,2	12,15,20	157	125	0.00158066865523	0.363,0.374,0.482	0.117,0.05,0.074	0.326
ENSMUSG00000054675	Tmem119	chr5	-	113796403	113796476	113795637	113795753	113800299	113800446	0,0,0	2,3,2	13,36,23	146,20,123	198	125	0.00159437414897	0.0,0.0,0.0	0.053,0.532,0.106	-0.23
ENSMUSG00000027615	Hps3	chr3	-	20008814	20008922	20003224	20003431	20010799	20010988	80,114,100	4,8,10	75,31,93	18,5,24	233	125	0.00160175389399	0.915,0.884,0.843	0.691,0.769,0.675	0.169
ENSMUSG00000026096	Osgepl1	chr1	+	53321495	53321567	53321079	53321210	53323166	53323270	211,203,216	30,63,47	158,209,166	64,107,68	197	125	0.00163887509046	0.817,0.672,0.745	0.61,0.553,0.608	0.154
ENSMUSG00000031996	Aplp2	chr9	-	31167560	31167728	31164542	31164673	31168707	31168916	1018,1299,1367	361,629,558	736,339,650	394,216,453	293	125	0.00163887509046	0.546,0.468,0.511	0.443,0.401,0.38	0.1
ENSMUSG00000024436	Mrps18b	chr17	-	35912337	35912404	35911418	35911478	35916291	35916389	27,67,46	0,1,0	42,50,67	11,0,4	192	125	0.00165201922936	1.0,0.978,1.0	0.713,1.0,0.916	0.116
ENSMUSG00000030172	Erc1	chr6	-	119824385	119825209	119796906	119797323	119847876	119848099	172,171,197	3,8,0	140,5,234	0,0,0	949	125	0.00169016691439	0.883,0.738,1.0	1.0,1.0,1.0	-0.126
ENSMUSG00000034850	Tmem127	chr2	+	127248491	127248809	127247968	127248084	127256004	127256169	103,121,104	2,5,12	83,26,104	2,0,0	443	125	0.00173839825286	0.936,0.872,0.71	0.921,1.0,1.0	-0.134
ENSMUSG00000030924	2610020H08Rik	chr7	+	119801229	119801356	119799564	119799677	119805142	119805286	27,37,37	0,5,4	24,124,6	0,0,0	252	125	0.00176298061394	1.0,0.786,0.821	1.0,1.0,1.0	-0.131
ENSMUSG00000039069	Mtg2	chr2	+	180078003	180078142	180071793	180071886	180082085	180082233	15,29,43	4,3,3	28,19,37	0,0,1	264	125	0.00177154092813	0.64,0.821,0.872	1.0,1.0,0.946	-0.204
ENSMUSG00000054708	Ankrd24	chr10	+	81646792	81646858	81646304	81646433	81647099	81647474	32,50,46	1,3,0	35,41,42	10,5,6	191	125	0.0018149564039	0.954,0.916,1.0	0.696,0.843,0.821	0.17
ENSMUSG00000030967	Zranb1	chr7	+	132966506	132966694	132931141	132931545	132981280	132981401	20,24,18	2,0,6	44,18,42	0,0,0	313	125	0.00181581413547	0.8,1.0,0.545	1.0,1.0,1.0	-0.218
ENSMUSG00000032294	Pkm	chr9	+	59675028	59675195	59671920	59672073	59678043	59678225	271,349,330	19,13,10	309,182,207	22,21,33	292	125	0.00184698784295	0.859,0.92,0.934	0.857,0.788,0.729	0.113
ENSMUSG00000102644	Thap6	chr5	+	91963682	91963785	91963234	91963522	91965095	91965304	38,63,51	17,15,25	11,0,37	11,21,40	228	125	0.00185587338365	0.551,0.697,0.528	0.354,0.0,0.336	0.362
ENSMUSG00000020271	Fbxw11	chr11	+	32722054	32722145	32711771	32711997	32731335	32731473	182,247,243	0,0,1	246,25,305	3,10,5	216	125	0.0019173116948	1.0,1.0,0.993	0.979,0.591,0.972	0.15
ENSMUSG00000028434	Epb41l4b	chr4	-	57007905	57007977	56999581	56999727	57016853	57016931	13,26,25	3,0,6	17,4,10	0,0,0	197	125	0.00198143436633	0.733,1.0,0.726	1.0,1.0,1.0	-0.18
ENSMUSG00000052488	Cherp	chr8	-	72468374	72468519	72468199	72468289	72469863	72470015	306,390,363	0,1,2	313,77,312	0,25,4	270	125	0.00198668626	1.0,0.994,0.988	1.0,0.588,0.973	0.14
ENSMUSG00000047409	Ctdspl	chr9	+	119020011	119020044	119011234	119011389	119026936	119027038	125,172,234	13,13,27	87,30,121	28,25,23	158	125	0.00204267171879	0.884,0.913,0.873	0.711,0.487,0.806	0.222
ENSMUSG00000029071	Dvl1	chr4	+	155854885	155855025	155854730	155854800	155855103	155855180	373,386,408	1,2,0	185,84,207	0,22,1	265	125	0.00205305189927	0.994,0.989,1.0	1.0,0.643,0.99	0.117
ENSMUSG00000060073	Psma3	chr12	+	70984492	70984745	70978732	70978815	70986862	70986935	20,44,53	0,1,0	26,37,28	2,0,12	378	125	0.00207498967405	1.0,0.936,1.0	0.811,1.0,0.436	0.23
ENSMUSG00000079414	Gm11110	chr17	-	57102054	57102153	57092034	57092769	57103349	57103460	28,41,35	12,17,20	26,9,19	2,0,3	224	125	0.00207498967405	0.566,0.574,0.494	0.879,1.0,0.779	-0.341
ENSMUSG00000040570	Rundc3b	chr5	-	8512260	8512407	8494783	8494905	8520858	8521016	35,38,57	42,80,72	14,0,10	42,15,43	272	125	0.00208100242821	0.277,0.179,0.267	0.133,0.0,0.097	0.164
ENSMUSG00000017686	Rhot1	chr11	+	80255861	80255957	80254659	80254862	80257513	80257636	65,64,79	16,10,15	41,51,35	18,36,16	221	125	0.00208840538515	0.697,0.784,0.749	0.563,0.445,0.553	0.223
ENSMUSG00000033769	Exoc6b	chr6	-	85003194	85003285	85003047	85003093	85004988	85005036	155,223,244	1,1,0	191,54,240	0,16,4	216	125	0.00210723233776	0.989,0.992,1.0	1.0,0.661,0.972	0.116
ENSMUSG00000027244	Atg13	chr2	-	91686500	91686541	91685150	91685249	91688640	91688781	48,54,44	9,4,3	53,16,51	0,0,2	166	125	0.0021190255263	0.801,0.91,0.917	1.0,1.0,0.95	-0.107
ENSMUSG00000097039	Pvt1	chr15	+	62159996	62160128	62107147	62107465	62175466	62175548	0,0,2	5,9,4	7,25,3	6,0,19	257	125	0.0021190255263	0.0,0.0,0.196	0.362,1.0,0.071	-0.412
ENSMUSG00000022094	Slc39a14	chr14	-	70313600	70313770	70310855	70310975	70316437	70316624	50,51,45	3,1,0	84,14,66	10,16,7	295	125	0.00212212042367	0.876,0.956,1.0	0.781,0.27,0.8	0.327
ENSMUSG00000024083	Pja2	chr17	-	64297723	64297909	64292838	64293024	64308621	64309666	429,645,506	106,129,109	434,207,426	144,108,146	311	125	0.00213098942969	0.619,0.668,0.651	0.548,0.435,0.54	0.138
ENSMUSG00000063889	Crem	chr18	-	3299161	3299308	3295321	3295416	3309645	3309900	23,14,21	0,1,9	20,10,15	0,0,0	272	125	0.00214764385347	1.0,0.865,0.517	1.0,1.0,1.0	-0.206
ENSMUSG00000035954	Dock4	chr12	+	40838440	40838554	40836629	40836702	40841236	40841298	43,58,50	6,7,10	86,87,123	4,0,6	239	125	0.00216492379527	0.789,0.813,0.723	0.918,1.0,0.915	-0.169
ENSMUSG00000037366	Pafah2	chr4	+	134405005	134405102	134404092	134404243	134410903	134410972	57,112,87	7,3,4	38,38,61	0,0,0	222	125	0.0021684578283	0.821,0.955,0.925	1.0,1.0,1.0	-0.1
ENSMUSG00000028441	1110017D15Rik	chr4	-	41507520	41507593	41505567	41505654	41508516	41508629	6,4,5	0,0,0	71,85,64	5,10,8	198	125	0.00216947742646	1.0,1.0,1.0	0.9,0.843,0.835	0.141
ENSMUSG00000000275	Trim25	chr11	+	89015532	89015631	89015166	89015190	89015718	89015817	37,53,60	2,7,3	20,1,36	0,0,0	224	125	0.00217350001397	0.912,0.809,0.918	1.0,1.0,1.0	-0.12
ENSMUSG00000037697	Ddhd1	chr14	-	45622840	45622893	45620711	45620840	45628853	45628874	14,14,22	2,8,0	10,2,8	0,0,0	178	125	0.00222740193448	0.831,0.551,1.0	1.0,1.0,1.0	-0.206
ENSMUSG00000027751	Supt20	chr3	+	54696950	54697009	54695122	54695207	54698592	54698659	70,121,95	2,1,4	50,21,90	11,16,2	184	125	0.00222994379924	0.96,0.988,0.942	0.755,0.471,0.968	0.232
ENSMUSG00000029130	Rnf32	chr5	+	29196579	29196645	29195996	29196112	29197925	29198020	13,5,14	0,0,0	14,16,10	6,0,2	191	125	0.00224304909036	1.0,1.0,1.0	0.604,1.0,0.766	0.21
ENSMUSG00000038346	Zfp384	chr6	+	125025847	125025940	125024786	125025082	125026256	125026319	53,92,60	5,6,4	101,22,71	2,0,0	218	125	0.00224533000573	0.859,0.898,0.896	0.967,1.0,1.0	-0.105
ENSMUSG00000025766	D3Ertd751e	chr3	+	41744704	41744812	41742662	41742689	41746547	41746728	17,18,29	6,3,6	8,12,6	7,15,7	233	125	0.00227574769237	0.603,0.763,0.722	0.38,0.3,0.315	0.364
ENSMUSG00000095041	AC149090.1	chrUn_JH584304	-	58563	58835	55111	55701	59591	59667	107,187,203	11,0,6	48,44,65	0,0,0	397	125	0.00229050114661	0.754,1.0,0.914	1.0,1.0,1.0	-0.111
ENSMUSG00000024581	Napg	chr18	+	62980465	62980533	62977900	62978024	62986178	62986288	23,28,27	3,7,0	31,37,44	1,0,0	193	125	0.00237133891884	0.832,0.722,1.0	0.953,1.0,1.0	-0.133
ENSMUSG00000038957	Edc3	chr9	+	57715947	57716267	57713380	57713561	57727185	57727521	591,742,759	37,57,50	652,289,868	37,1,21	445	125	0.00238124405416	0.818,0.785,0.81	0.832,0.988,0.921	-0.109
ENSMUSG00000039031	Arhgap18	chr10	+	26912606	26912731	26889731	26889872	26916392	26916454	46,59,85	2,11,7	226,159,196	4,0,8	250	125	0.0025141424332	0.92,0.728,0.859	0.966,1.0,0.925	-0.128
ENSMUSG00000109284	B230311B06Rik	chr7	+	118594952	118595034	118592342	118592460	118596424	118596838	1,1,2	1,0,0	22,9,10	37,32,18	207	125	0.00251460064992	0.377,1.0,1.0	0.264,0.145,0.251	0.572
ENSMUSG00000032478	Nme6	chr9	+	109835317	109835414	109833029	109833295	109839607	109839710	825,886,841	115,146,118	636,476,681	155,263,164	222	125	0.00254200925392	0.802,0.774,0.801	0.698,0.505,0.7	0.158
ENSMUSG00000043635	Adamts3	chr5	-	89881534	89881562	89861298	89861705	89882821	89883334	12,8,12	0,0,0	88,22,69	0,26,8	153	125	0.00258305005333	1.0,1.0,1.0	1.0,0.409,0.876	0.238
ENSMUSG00000041420	Meis3	chr7	+	16178744	16178795	16177960	16178011	16182040	16182152	40,43,51	2,12,9	14,3,12	1,0,0	176	125	0.00259952673825	0.934,0.718,0.801	0.909,1.0,1.0	-0.152
ENSMUSG00000028689	Ccdc163	chr4	+	116709239	116709273	116708703	116709094	116709437	116709619	83,89,73	5,14,12	72,57,73	3,1,2	159	125	0.00259952673825	0.929,0.833,0.827	0.95,0.978,0.966	-0.102
ENSMUSG00000021592	Arsk	chr13	-	76074774	76075051	76072099	76072271	76091657	76091817	79,104,95	1,0,3	73,56,117	13,0,14	402	125	0.00260293913398	0.961,1.0,0.908	0.636,1.0,0.722	0.17
ENSMUSG00000060073	Psma3	chr12	+	70988423	70988489	70986862	70986935	70993012	70993080	5,12,12	0,0,0	5,17,20	0,10,1	191	125	0.00260293913398	1.0,1.0,1.0	1.0,0.527,0.929	0.181
ENSMUSG00000024420	Zfp521	chr18	-	13971363	13971404	13938961	13939141	13972500	13972733	157,145,169	15,7,1	253,74,261	26,21,30	166	125	0.00260404689886	0.887,0.94,0.992	0.88,0.726,0.868	0.115
ENSMUSG00000039480	Nt5dc1	chr10	-	34398113	34398195	34324287	34324462	34399737	34399817	28,31,66	2,4,6	66,16,21	0,0,1	207	125	0.00261585848899	0.894,0.824,0.869	1.0,1.0,0.927	-0.113
ENSMUSG00000024112	Cacna1h	chr17	-	25391088	25391528	25389337	25389489	25391820	25392610	6,18,33	0,0,0	120,28,96	4,0,6	565	125	0.00262762203328	1.0,1.0,1.0	0.869,1.0,0.78	0.117
ENSMUSG00000057406	Whsc1	chr5	+	33843111	33843737	33820828	33820877	33854609	33854776	75,68,96	1,2,2	32,1,54	2,16,4	751	125	0.00263709646023	0.926,0.85,0.889	0.727,0.01,0.692	0.412
ENSMUSG00000027575	Arfgap1	chr2	+	180967601	180967814	180967264	180967329	180971050	180971114	211,171,213	5,7,12	115,69,173	19,10,14	338	125	0.0026860742553	0.94,0.9,0.868	0.691,0.718,0.82	0.16
ENSMUSG00000021884	Hacl1	chr14	-	31634198	31634279	31632895	31632968	31640493	31640598	25,41,47	0,7,4	14,18,15	0,0,0	206	125	0.0026860742553	1.0,0.78,0.877	1.0,1.0,1.0	-0.114
ENSMUSG00000022016	Akap11	chr14	-	78502938	78503025	78502189	78502236	78507724	78507880	101,100,66	43,35,57	169,118,159	28,31,25	212	125	0.00269789361928	0.581,0.628,0.406	0.781,0.692,0.789	-0.216
ENSMUSG00000051977	Prdm9	chr17	-	15555086	15555358	15554687	15554755	15555565	15555667	13,19,4	0,0,0	24,34,13	2,0,6	397	125	0.00269900586736	1.0,1.0,1.0	0.791,1.0,0.406	0.268
ENSMUSG00000000037	Scml2	chrX	+	161225876	161225960	161224460	161224544	161227372	161227456	12,20,15	4,1,4	17,1,21	0,0,1	209	125	0.00277474266218	0.642,0.923,0.692	1.0,1.0,0.926	-0.223
ENSMUSG00000019088	Dnase1l1	chrX	-	74274367	74274468	74273216	74273691	74276478	74276556	8,9,20	0,0,2	5,0,7	2,26,0	226	125	0.0027809188692	1.0,1.0,0.847	0.58,0.0,1.0	0.422
ENSMUSG00000037994	Slc9b2	chr3	+	135318279	135318460	135307730	135307781	135321885	135322056	5,3,6	0,2,4	33,57,43	0,0,0	306	125	0.00280103337436	1.0,0.38,0.38	1.0,1.0,1.0	-0.413
ENSMUSG00000099913	Gm28551	chr1	-	53330211	53330408	53325506	53326457	53346579	53346761	9,15,9	1,0,0	49,52,33	10,18,0	322	125	0.00282041388697	0.777,1.0,1.0	0.655,0.529,1.0	0.198
ENSMUSG00000026740	Dnajc1	chr2	-	18316898	18317000	18308783	18308949	18392290	18392642	43,53,51	0,0,0	38,0,36	3,21,0	227	125	0.00284536254454	1.0,1.0,1.0	0.875,0.0,1.0	0.375
ENSMUSG00000027763	Mbnl1	chr3	+	60622145	60622240	60615619	60615773	60625123	60625198	55,92,82	1,9,1	130,83,107	37,8,15	220	125	0.00284536254454	0.969,0.853,0.979	0.666,0.855,0.802	0.159
ENSMUSG00000019647	Sema6a	chr18	-	47270608	47270773	47245253	47249584	47276585	47276606	266,282,271	27,25,19	71,13,123	3,0,2	290	125	0.00287208247459	0.809,0.829,0.86	0.911,1.0,0.964	-0.126
ENSMUSG00000037697	Ddhd1	chr14	-	45622840	45622942	45620711	45620840	45628853	45628874	25,20,26	2,8,0	10,2,10	0,0,0	227	125	0.00287702496923	0.873,0.579,1.0	1.0,1.0,1.0	-0.183
ENSMUSG00000034616	Ssh3	chr19	-	4267746	4267978	4266521	4266637	4268544	4268585	86,85,107	3,13,2	6,10,1	0,0,0	357	125	0.00292045793371	0.909,0.696,0.949	1.0,1.0,1.0	-0.149
ENSMUSG00000074500	Zfp558	chr9	-	18469278	18469396	18468613	18468702	18472885	18472994	23,70,47	4,6,5	31,7,62	0,0,2	243	125	0.00294733900793	0.747,0.857,0.829	1.0,1.0,0.941	-0.169
ENSMUSG00000024726	Carnmt1	chr19	+	18703360	18703464	18679103	18679267	18704019	18704788	3,4,16	5,1,4	10,12,15	2,0,0	229	125	0.00299091280576	0.247,0.686,0.686	0.732,1.0,1.0	-0.371
ENSMUSG00000030276	Ttll3	chr6	+	113401301	113401497	113399666	113399771	113405298	113405447	5,14,27	1,0,0	21,4,14	10,0,2	321	125	0.00299091280576	0.661,1.0,1.0	0.45,1.0,0.732	0.16
ENSMUSG00000040481	Bptf	chr11	-	107086711	107086897	107082512	107082700	107095001	107095190	20,36,21	41,26,21	34,0,17	92,4,80	311	125	0.00300760941189	0.164,0.358,0.287	0.129,0.0,0.079	0.2
ENSMUSG00000028175	Depdc1a	chr3	+	159520829	159520970	159516902	159516950	159523776	159523949	27,70,46	0,1,0	342,116,367	12,19,4	266	125	0.00303046671123	1.0,0.97,1.0	0.931,0.742,0.977	0.107
ENSMUSG00000019917	Sept10	chr10	-	59192697	59192815	59183524	59183711	59221390	59221847	95,105,124	4,0,2	62,34,106	9,0,13	243	125	0.00303429404158	0.924,1.0,0.97	0.78,1.0,0.807	0.102
ENSMUSG00000029913	Prdm5	chr6	+	65886084	65886178	65831248	65831371	65927916	65928021	6,2,3	2,0,0	11,0,5	8,12,2	219	125	0.00303675161518	0.631,1.0,1.0	0.44,0.0,0.588	0.534
ENSMUSG00000036636	Clcn7	chr17	+	25155367	25155537	25153731	25153825	25156800	25156852	149,147,207	3,1,7	155,48,186	6,11,17	295	125	0.0030930935273	0.955,0.984,0.926	0.916,0.649,0.823	0.159
ENSMUSG00000034354	Mtmr3	chr11	-	4485878	4485989	4485362	4485451	4487233	4488632	102,114,139	145,131,134	101,22,65	164,98,134	236	125	0.00309574292012	0.271,0.316,0.355	0.246,0.106,0.204	0.129
ENSMUSG00000005968	Tuft1	chr3	-	94639386	94639469	94638924	94639026	94658724	94658803	6,4,9	17,15,21	0,8,4	1,0,0	208	125	0.00309574292012	0.175,0.138,0.205	0.0,1.0,1.0	-0.494
ENSMUSG00000026755	Arpc5l	chr2	+	39013116	39013187	39008156	39008324	39015057	39015326	11,15,14	0,1,0	7,25,7	3,7,0	196	125	0.00311380379963	1.0,0.905,1.0	0.598,0.695,1.0	0.204
ENSMUSG00000096054	Syne1	chr10	-	5030375	5030434	5020202	5022247	5031765	5031858	6,2,2	1,0,0	10,23,16	6,8,3	184	125	0.00312891914447	0.803,1.0,1.0	0.531,0.661,0.784	0.276
ENSMUSG00000061589	Dot1l	chr10	+	80785781	80786266	80785497	80785623	80786353	80786489	415,562,554	0,0,0	446,109,437	2,16,0	610	125	0.00312891914447	1.0,1.0,1.0	0.979,0.583,1.0	0.146
ENSMUSG00000020376	Rnf130	chr11	+	50099245	50099339	50095775	50095980	50104548	50104753	250,288,391	112,122,111	567,851,662	90,209,162	219	125	0.00316335566476	0.56,0.574,0.668	0.782,0.699,0.7	-0.126
ENSMUSG00000023984	Gm20517	chr17	+	47680681	47682862	47679663	47679869	47683619	47683861	99,186,112	2,0,5	128,57,132	0,0,0	2306	125	0.00317737787858	0.728,1.0,0.548	1.0,1.0,1.0	-0.241
ENSMUSG00000062604	Srpk2	chr5	-	23616326	23616390	23565132	23565265	23675719	23675774	83,86,111	57,88,106	151,39,155	86,14,47	189	125	0.00318651896686	0.491,0.393,0.409	0.537,0.648,0.686	-0.193
ENSMUSG00000032212	Sltm	chr9	+	70559036	70559101	70542919	70543081	70572148	70572176	9,16,6	1,2,4	12,17,3	0,0,0	190	125	0.00319564479327	0.856,0.84,0.497	1.0,1.0,1.0	-0.269
ENSMUSG00000020359	Phykpl	chr11	+	51598650	51598740	51598275	51598430	51599465	51599596	35,56,56	0,1,0	36,30,42	1,0,11	215	125	0.00322461649008	1.0,0.97,1.0	0.954,1.0,0.689	0.109
ENSMUSG00000024921	Smarca2	chr19	+	26749851	26749947	26748188	26748340	26751823	26752041	187,194,287	1,14,20	260,136,250	20,18,47	221	125	0.00325033874813	0.991,0.887,0.89	0.88,0.81,0.751	0.109
ENSMUSG00000014633	Cmc2	chr8	-	116911083	116911234	116894087	116894159	116921350	116921422	206,208,235	7,13,3	247,270,245	14,22,40	276	125	0.00326122882899	0.93,0.879,0.973	0.889,0.848,0.735	0.103
ENSMUSG00000029778	Adcyap1r1	chr6	+	55491229	55491310	55484941	55485033	55494076	55494206	7,6,6	7,3,0	2,0,4	13,11,9	206	125	0.00326339417787	0.378,0.548,1.0	0.085,0.0,0.212	0.543
ENSMUSG00000022131	Gpr180	chr14	+	118148084	118148285	118139736	118139895	118153568	118153749	307,318,334	14,13,20	379,224,284	44,16,36	326	125	0.00333960963822	0.894,0.904,0.865	0.768,0.843,0.752	0.1
ENSMUSG00000052056	Zfp217	chr2	-	170116141	170116258	170112479	170112614	170119018	170120753	159,207,171	0,3,0	139,55,75	0,12,2	242	125	0.00336659000924	1.0,0.973,1.0	1.0,0.703,0.951	0.106
ENSMUSG00000024726	Carnmt1	chr19	+	18693648	18693762	18679103	18679267	18703360	18703464	80,105,101	2,1,1	104,55,131	0,12,11	239	125	0.00337064255171	0.954,0.982,0.981	1.0,0.706,0.862	0.116
ENSMUSG00000029221	Slc30a9	chr5	+	67324676	67324733	67315725	67315845	67326852	67326952	69,98,107	34,65,70	120,85,125	34,9,45	182	125	0.00337160832767	0.582,0.509,0.512	0.708,0.866,0.656	-0.209
ENSMUSG00000021033	Gstz1	chr12	+	87159077	87159145	87157892	87157944	87159639	87159720	291,349,329	47,41,47	166,124,170	32,44,53	193	125	0.00340218852135	0.8,0.846,0.819	0.771,0.646,0.675	0.124
ENSMUSG00000026121	Sema4c	chr1	-	36556802	36557085	36555931	36556080	36557359	36557526	23,27,13	8,1,0	13,12,5	0,0,0	408	125	0.00342162469848	0.468,0.892,1.0	1.0,1.0,1.0	-0.213
ENSMUSG00000020829	Slc46a1	chr11	+	78466350	78467203	78465696	78466005	78468624	78468708	66,90,117	9,8,6	41,7,51	10,9,15	978	125	0.00344199086507	0.484,0.59,0.714	0.344,0.09,0.303	0.35
ENSMUSG00000023764	Sfi1	chr11	-	3146161	3146292	3145240	3145322	3153431	3153498	83,54,71	0,0,0	53,11,56	0,15,3	256	125	0.00346474034984	1.0,1.0,1.0	1.0,0.264,0.901	0.278
ENSMUSG00000044349	Snhg11	chr2	+	158376744	158376824	158376080	158376326	158376993	158377072	2,3,1	2,15,9	4,10,3	2,3,2	205	125	0.00349283521347	0.379,0.109,0.063	0.549,0.67,0.478	-0.382
ENSMUSG00000022843	Clcn2	chr16	-	20709076	20709315	20708633	20708767	20709569	20709680	87,63,81	7,3,2	77,42,34	0,0,1	364	125	0.00360167604939	0.81,0.878,0.933	1.0,1.0,0.921	-0.1
ENSMUSG00000048874	Phf3	chr1	-	30837104	30837266	30829842	30831559	30862986	30863256	282,490,390	26,19,29	296,101,344	35,25,44	287	125	0.00360476111026	0.825,0.918,0.854	0.786,0.638,0.773	0.133
ENSMUSG00000071064	Zfp827	chr8	+	79188148	79188181	79186175	79186358	79189666	79190856	10,10,5	6,22,34	3,0,0	17,8,16	158	125	0.0036678696192	0.569,0.264,0.104	0.123,0.0,0.0	0.271
ENSMUSG00000045466	Zfp956	chr6	+	47957475	47957602	47955816	47956170	47962524	47962632	98,118,113	7,11,9	75,42,94	2,0,2	252	125	0.00369935755972	0.874,0.842,0.862	0.949,1.0,0.959	-0.11
ENSMUSG00000025464	Paox	chr7	+	140131646	140131759	140129017	140129270	140132380	140132538	81,142,103	3,12,4	197,140,131	21,41,19	238	125	0.00372070552198	0.934,0.861,0.931	0.831,0.642,0.784	0.156
ENSMUSG00000031948	Kars	chr8	-	112010221	112010280	112008481	112008539	112011209	112011275	3,1,5	4,15,18	0,0,0	32,36,17	184	125	0.00373862060219	0.338,0.043,0.159	0.0,0.0,0.0	0.18
ENSMUSG00000035234	Fam175a	chr5	-	100817961	100817998	100815161	100815228	100818516	100818607	104,131,118	0,0,0	135,46,137	2,14,0	162	125	0.00378054748795	1.0,1.0,1.0	0.981,0.717,1.0	0.101
ENSMUSG00000025326	Ube3a	chr7	+	59240966	59241033	59228801	59229271	59243349	59243469	34,33,30	6,11,6	40,10,51	2,0,3	192	125	0.00382356262224	0.787,0.661,0.765	0.929,1.0,0.917	-0.211
ENSMUSG00000087165	2010001A14Rik	chr11	-	57796311	57796397	57795518	57795794	57801233	57801414	14,24,21	4,10,5	16,62,11	4,0,0	211	125	0.0038758634703	0.675,0.587,0.713	0.703,1.0,1.0	-0.243
ENSMUSG00000014329	Bicc1	chr10	-	71079189	71079236	71027897	71027967	71159420	71159690	26,31,28	0,8,2	48,9,68	1,0,0	172	125	0.00399112422536	1.0,0.738,0.911	0.972,1.0,1.0	-0.108
ENSMUSG00000060594	Layn	chr9	-	51059456	51059556	51056779	51057656	51062182	51062266	2,13,10	1,0,0	21,8,23	3,4,6	225	125	0.00401638127474	0.526,1.0,1.0	0.795,0.526,0.68	0.175
ENSMUSG00000039585	Myo9a	chr9	+	59889412	59889555	59884479	59884592	59894140	59894364	85,155,143	0,0,0	193,108,180	0,26,0	268	125	0.00408569073671	1.0,1.0,1.0	1.0,0.66,1.0	0.113
ENSMUSG00000058799	Nap1l1	chr10	+	111485498	111485584	111481279	111481316	111490027	111490169	340,288,164	167,137,143	172,46,136	148,121,188	211	125	0.00409587078224	0.547,0.555,0.405	0.408,0.184,0.3	0.205
ENSMUSG00000048200	Cracr2b	chr7	+	141465765	141465837	141465263	141465356	141466045	141466613	20,41,52	7,3,6	19,6,6	1,0,0	197	125	0.00412146042667	0.644,0.897,0.846	0.923,1.0,1.0	-0.179
ENSMUSG00000040025	Ythdf2	chr4	-	132205513	132205715	132186687	132186947	132210751	132210809	570,935,895	12,30,13	962,434,1085	36,94,39	327	125	0.00414152283133	0.948,0.923,0.963	0.911,0.638,0.914	0.124
ENSMUSG00000034312	Iqsec1	chr6	-	90664021	90664071	90660980	90661025	90667899	90668076	30,30,29	1,0,11	16,15,19	0,0,0	175	125	0.00414843304959	0.955,1.0,0.653	1.0,1.0,1.0	-0.131
ENSMUSG00000020131	Pcsk4	chr10	-	80322080	80322209	80321282	80321951	80322723	80322848	41,36,37	2,7,2	35,7,29	1,0,0	254	125	0.00416182561699	0.91,0.717,0.901	0.945,1.0,1.0	-0.139
ENSMUSG00000043987	Cep164	chr9	-	45781951	45782248	45779689	45779836	45785777	45785921	77,81,97	85,84,95	102,28,76	45,16,48	422	125	0.0042667597706	0.212,0.222,0.232	0.402,0.341,0.319	-0.132
ENSMUSG00000033526	Ppip5k1	chr2	-	121316654	121316768	121310892	121312482	121321654	121321792	46,65,80	7,4,1	32,6,26	0,0,0	239	125	0.0042667597706	0.775,0.895,0.977	1.0,1.0,1.0	-0.118
ENSMUSG00000032006	Pdgfd	chr9	+	6359702	6359917	6337242	6337441	6376894	6378843	37,53,30	9,10,9	11,0,4	11,2,5	340	125	0.00437218458394	0.602,0.661,0.551	0.269,0.0,0.227	0.439
ENSMUSG00000034175	Rhbdd3	chr11	+	5103160	5103349	5101868	5101905	5105432	5105717	81,94,117	0,0,0	59,66,58	0,0,13	314	125	0.00438226634456	1.0,1.0,1.0	1.0,1.0,0.64	0.12
ENSMUSG00000039410	Prdm16	chr4	-	154476638	154476686	154367177	154367312	154528581	154528931	4,3,1	0,0,0	34,3,43	5,0,5	173	125	0.00440148789616	1.0,1.0,1.0	0.831,1.0,0.861	0.103
ENSMUSG00000053510	Nrd1	chr4	+	109016651	109016785	109013509	109013840	109017626	109017696	23,34,34	1,1,2	31,0,60	11,15,4	259	125	0.00440474233031	0.917,0.943,0.891	0.576,0.0,0.879	0.432
ENSMUSG00000086629	2810403D21Rik	chrX	+	108871471	108871598	108836265	108836355	108886344	108886690	10,11,13	3,6,9	5,21,12	0,0,3	252	125	0.00448594374075	0.623,0.476,0.417	1.0,1.0,0.665	-0.383
ENSMUSG00000060733	Ipmk	chr10	+	71366008	71366105	71363449	71363535	71372707	71372880	240,367,395	0,0,2	230,42,269	0,24,4	222	125	0.0045106798548	1.0,1.0,0.991	1.0,0.496,0.974	0.174
ENSMUSG00000037536	Fbxo34	chr14	+	47504985	47505132	47500793	47500870	47529174	47531900	3,4,6	3,3,4	10,10,10	0,0,3	272	125	0.0046246472112	0.315,0.38,0.408	1.0,1.0,0.605	-0.501
ENSMUSG00000023707	Ogfod2	chr5	+	124114064	124114192	124113428	124113528	124114478	124114645	77,71,80	10,8,9	57,31,55	4,0,0	253	125	0.00468343285049	0.792,0.814,0.815	0.876,1.0,1.0	-0.152
ENSMUSG00000024581	Napg	chr18	+	62984039	62984070	62977835	62978024	62986178	62986288	12,9,15	3,7,0	15,2,14	1,0,0	156	125	0.00475096080889	0.762,0.507,1.0	0.923,1.0,1.0	-0.218
ENSMUSG00000022940	Pigp	chr16	-	94367560	94367633	94365354	94365473	94370088	94370192	168,285,212	17,39,35	143,46,145	51,70,41	198	125	0.00476053184763	0.862,0.822,0.793	0.639,0.293,0.691	0.285
ENSMUSG00000038695	Josd2	chr7	+	44468359	44468417	44468122	44468159	44468806	44469434	47,43,34	65,41,45	23,27,38	86,72,73	183	125	0.00479422342701	0.331,0.417,0.34	0.154,0.204,0.262	0.156
ENSMUSG00000049606	Zfp644	chr5	-	106695136	106695699	106690590	106690877	106696233	106696546	31,52,39	7,1,4	63,28,28	2,0,0	688	125	0.00481435933345	0.446,0.904,0.639	0.851,1.0,1.0	-0.287
ENSMUSG00000013701	Timm23	chr14	-	32189143	32189254	32180290	32180670	32191341	32191400	5,4,5	0,2,4	18,11,43	0,0,0	236	125	0.00481993488954	1.0,0.514,0.398	1.0,1.0,1.0	-0.363
ENSMUSG00000079555	Haus3	chr5	-	34167404	34168443	34163522	34163751	34169389	34169527	18,42,32	1,1,4	41,26,48	1,0,0	1164	125	0.00483690195345	0.659,0.819,0.462	0.815,1.0,1.0	-0.292
ENSMUSG00000061533	Cep128	chr12	-	91266735	91267086	91255574	91255739	91289488	91289640	34,56,88	0,0,0	73,27,78	0,0,10	476	125	0.00487262367929	1.0,1.0,1.0	1.0,1.0,0.672	0.109
ENSMUSG00000026743	Mllt10	chr2	+	18171042	18171075	18170253	18170298	18196582	18196700	36,41,53	2,0,2	20,20,29	7,10,0	158	125	0.00487262367929	0.934,1.0,0.954	0.693,0.613,1.0	0.194
ENSMUSG00000031860	Pbx4	chr8	+	69870028	69870182	69866467	69866603	69870577	69870684	75,74,71	12,7,1	37,21,43	1,0,1	279	125	0.00491786783592	0.737,0.826,0.97	0.943,1.0,0.951	-0.12
ENSMUSG00000022529	Zfp263	chr16	+	3745776	3745957	3744181	3744767	3746770	3746894	92,136,147	0,0,0	124,71,78	0,13,0	306	125	0.00494425502912	1.0,1.0,1.0	1.0,0.691,1.0	0.103
ENSMUSG00000015377	Dennd6b	chr15	-	89189436	89189517	89188773	89188879	89190240	89190353	130,179,143	3,10,4	67,116,82	4,13,17	206	125	0.00503002337858	0.963,0.916,0.956	0.91,0.844,0.745	0.112
ENSMUSG00000000308	Ckmt1	chr2	+	121359315	121359777	121358843	121359001	121359944	121360019	259,252,318	5,4,12	17,6,29	0,0,0	587	125	0.00505108091865	0.917,0.931,0.849	1.0,1.0,1.0	-0.101
ENSMUSG00000071281	Zfp65	chr13	-	67721446	67721545	67710880	67711007	67724187	67724272	4,19,5	31,30,43	0,0,3	12,10,32	224	125	0.00508134104042	0.067,0.261,0.061	0.0,0.0,0.05	0.113
ENSMUSG00000027284	Cdan1	chr2	-	120783694	120783799	120777533	120777599	120790281	120790355	34,40,46	6,3,0	46,8,75	0,0,0	230	125	0.00515390569844	0.755,0.879,1.0	1.0,1.0,1.0	-0.122
ENSMUSG00000027692	Tnik	chr3	+	28625198	28625222	28623010	28623108	28630430	28630615	9,22,12	16,20,3	31,0,38	111,54,119	149	125	0.00516693460129	0.321,0.48,0.77	0.19,0.0,0.211	0.39
ENSMUSG00000038371	Sbf2	chr7	-	110341289	110341364	110339889	110340074	110348854	110348995	162,218,245	146,186,191	165,93,123	264,94,211	200	125	0.00530121306904	0.41,0.423,0.445	0.281,0.382,0.267	0.116
ENSMUSG00000028158	Mttp	chr3	-	138133999	138134135	138125057	138125245	138143171	138143388	61,37,41	1,0,0	42,5,23	10,0,0	261	125	0.00531418108369	0.967,1.0,1.0	0.668,1.0,1.0	0.1
ENSMUSG00000034940	Synrg	chr11	+	83986813	83987047	83985248	83985551	83987912	83987990	39,70,62	1,8,0	37,38,27	0,0,0	359	125	0.00531943578748	0.931,0.753,1.0	1.0,1.0,1.0	-0.105
ENSMUSG00000036395	Glb1l2	chr9	-	26794082	26794178	26791781	26791890	26806297	26806432	24,13,9	1,2,4	7,7,4	0,0,0	221	125	0.00563415612879	0.931,0.786,0.56	1.0,1.0,1.0	-0.241
ENSMUSG00000029064	Gnb1	chr4	+	155515630	155515679	155491360	155491580	155527412	155527509	939,894,947	781,564,547	886,553,788	377,109,381	174	125	0.00565324045671	0.463,0.532,0.554	0.628,0.785,0.598	-0.154
ENSMUSG00000078864	Gm14322	chr2	+	177767738	177767775	177762845	177762900	177768043	177768170	18,30,12	0,1,0	31,42,41	12,0,3	162	125	0.00574264531453	1.0,0.959,1.0	0.666,1.0,0.913	0.127
ENSMUSG00000037788	Vopp1	chr6	-	57808535	57808692	57789976	57790035	57824926	57825150	50,36,48	125,129,111	71,26,101	141,30,114	282	125	0.00577552373537	0.151,0.11,0.161	0.182,0.278,0.282	-0.107
ENSMUSG00000087013	2610027K06Rik	chr11	-	85805390	85805562	85801788	85801943	85832167	85832223	1,8,7	0,0,1	35,20,77	3,10,8	297	125	0.00579133291173	1.0,1.0,0.747	0.831,0.457,0.802	0.219
ENSMUSG00000037536	Fbxo34	chr14	+	47526204	47526314	47472560	47472717	47529174	47531962	115,160,182	24,32,20	145,61,131	6,3,13	235	125	0.00583421869905	0.718,0.727,0.829	0.928,0.915,0.843	-0.137
ENSMUSG00000064284	Cdpf1	chr15	-	85810901	85811048	85809211	85809324	85811638	85811659	156,163,190	19,11,15	138,82,187	5,0,7	272	125	0.00583507614496	0.79,0.872,0.853	0.927,1.0,0.925	-0.112
ENSMUSG00000041264	Uspl1	chr5	+	149193839	149194440	149188344	149188473	149198644	149198758	238,367,410	0,0,0	464,240,610	0,18,0	726	125	0.00588399384177	1.0,1.0,1.0	1.0,0.697,1.0	0.101
ENSMUSG00000032872	Cyb5r4	chr9	+	87047473	87047506	87042779	87042873	87055764	87055905	54,84,62	21,39,29	41,72,69	56,82,46	158	125	0.00592673758045	0.67,0.63,0.628	0.367,0.41,0.543	0.203
ENSMUSG00000107789	Gm44965	chr6	+	48594790	48594976	48593940	48594052	48613177	48613251	77,83,70	2,0,1	52,10,58	3,5,3	311	125	0.00599791254612	0.939,1.0,0.966	0.874,0.446,0.886	0.233
ENSMUSG00000047045	Tmem164	chrX	+	142770966	142771033	142682290	142682949	142832500	142832601	1,3,3	4,1,7	18,9,16	3,0,3	192	125	0.00599791254612	0.14,0.661,0.218	0.796,1.0,0.776	-0.518
ENSMUSG00000028573	Fggy	chr4	+	95821977	95822125	95800556	95800664	95837584	95837659	26,27,16	1,1,0	19,19,19	8,0,4	273	125	0.00604038115361	0.923,0.925,1.0	0.521,1.0,0.685	0.214
ENSMUSG00000061313	Ddhd2	chr8	-	25741286	25741354	25739462	25739585	25741600	25741809	65,57,61	2,2,1	64,32,81	18,0,10	193	125	0.00616184144391	0.955,0.949,0.975	0.697,1.0,0.84	0.114
ENSMUSG00000026404	Ddx59	chr1	+	136434505	136434634	136433712	136433865	136439752	136440158	114,119,189	12,10,7	160,305,137	30,33,47	254	125	0.00621716465971	0.824,0.854,0.93	0.724,0.82,0.589	0.158
ENSMUSG00000092417	Gpank1	chr17	+	35122228	35122460	35121454	35121550	35123052	35123301	20,26,12	19,7,9	14,9,20	1,0,3	357	125	0.00624144566658	0.269,0.565,0.318	0.831,1.0,0.7	-0.46
ENSMUSG00000043857	Mgat5b	chr11	+	116973300	116973431	116968384	116968518	116977680	116977836	41,40,46	0,0,0	31,35,27	5,0,3	256	125	0.00630551408495	1.0,1.0,1.0	0.752,1.0,0.815	0.144
ENSMUSG00000020717	Pecam1	chr11	-	106697051	106697354	106695753	106696029	106699591	106699885	3,4,17	0,0,0	532,417,636	17,19,14	428	125	0.00640514090334	1.0,1.0,1.0	0.901,0.865,0.93	0.101
ENSMUSG00000030083	Abtb1	chr6	-	88840709	88840781	88839626	88839771	88840837	88840900	44,54,73	9,3,6	36,33,13	2,0,0	197	125	0.00640514090334	0.756,0.919,0.885	0.919,1.0,1.0	-0.12
ENSMUSG00000107476	Zfp862-ps	chr6	+	48525023	48525122	48515236	48515356	48527444	48527549	25,36,33	13,23,33	14,7,21	24,18,41	224	125	0.00644491662557	0.518,0.466,0.358	0.246,0.178,0.222	0.232
ENSMUSG00000022807	Osbpl11	chr16	+	33205922	33206002	33196073	33196142	33209925	33210102	89,190,126	0,0,0	129,66,187	0,19,0	205	125	0.00644715198746	1.0,1.0,1.0	1.0,0.679,1.0	0.107
ENSMUSG00000040118	Cacna2d1	chr5	+	16341989	16342010	16340706	16340783	16342682	16342743	5,15,9	5,10,8	0,0,12	26,6,15	146	125	0.0064844631351	0.461,0.562,0.491	0.0,0.0,0.407	0.369
ENSMUSG00000045215	Asxl3	chr18	+	22392643	22392852	22375132	22375215	22409917	22410029	26,21,23	4,4,3	28,5,26	8,26,20	334	125	0.00649671231073	0.709,0.663,0.742	0.567,0.067,0.327	0.384
ENSMUSG00000052144	Ppp4r2	chr6	+	100865073	100865217	100864678	100864753	100865787	100866083	49,73,62	56,84,67	86,6,37	102,127,75	269	125	0.00651454281233	0.289,0.288,0.301	0.282,0.021,0.186	0.13
ENSMUSG00000038773	Kdm3b	chr18	+	34803449	34804049	34799284	34799359	34808240	34809489	471,717,626	8,18,11	586,111,454	18,24,33	725	125	0.00652243883206	0.91,0.873,0.908	0.849,0.444,0.703	0.232
ENSMUSG00000078861	Zfp931	chr2	-	178069554	178069615	178067694	178068400	178069822	178069949	55,80,57	19,24,7	61,44,93	32,69,59	186	125	0.00657534867519	0.66,0.691,0.845	0.562,0.3,0.514	0.273
ENSMUSG00000058835	Abi1	chr2	-	22953434	22953608	22946575	22946761	22957017	22957118	307,380,436	8,4,0	288,137,308	5,28,4	299	125	0.00658613194678	0.941,0.975,1.0	0.96,0.672,0.97	0.105
ENSMUSG00000026131	Dst	chr1	+	34296741	34296759	34295461	34295536	34299720	34299838	8,7,11	41,37,36	0,0,7	49,24,50	143	125	0.00659777331616	0.146,0.142,0.211	0.0,0.0,0.109	0.13
ENSMUSG00000022558	Mroh1	chr15	+	76432371	76432398	76432148	76432295	76433273	76433396	23,32,38	7,0,3	26,21,14	9,14,7	152	125	0.00663635846726	0.73,1.0,0.912	0.704,0.552,0.622	0.255
ENSMUSG00000079084	Ccdc82	chr9	+	13249258	13249342	13246981	13247021	13252070	13252798	7,3,2	6,17,8	42,22,36	28,0,17	209	125	0.00670231240328	0.411,0.095,0.13	0.473,1.0,0.559	-0.465
ENSMUSG00000032579	Hemk1	chr9	-	107331444	107331579	107329323	107329432	107336571	107336663	2,5,6	2,1,5	10,1,9	2,0,0	260	125	0.00675126416892	0.325,0.706,0.366	0.706,1.0,1.0	-0.436
ENSMUSG00000022897	Dyrk1a	chr16	+	94611418	94611504	94570009	94570534	94659496	94659693	228,261,280	9,4,21	216,20,225	27,17,24	211	125	0.00678037826218	0.938,0.975,0.888	0.826,0.411,0.847	0.239
ENSMUSG00000030924	2610020H08Rik	chr7	+	119802740	119802837	119799564	119799677	119805142	119805286	33,42,48	0,5,4	51,27,52	0,0,0	222	125	0.00678037826218	1.0,0.825,0.871	1.0,1.0,1.0	-0.101
ENSMUSG00000022677	Fopnl	chr16	-	14313815	14314013	14304453	14304587	14317293	14317347	368,444,467	58,75,74	404,556,469	62,7,41	323	125	0.00683297229009	0.711,0.696,0.709	0.716,0.968,0.816	-0.128
ENSMUSG00000033114	Slc35d2	chr13	-	64111515	64111584	64108324	64108427	64112929	64113001	18,9,11	0,1,7	16,23,14	0,0,0	194	125	0.00684518576804	1.0,0.853,0.503	1.0,1.0,1.0	-0.215
ENSMUSG00000051169	Rpusd3	chr6	-	113416788	113416912	113415328	113415722	113417140	113417225	92,122,109	5,2,1	118,106,102	6,20,6	249	125	0.00689887558595	0.902,0.968,0.982	0.908,0.727,0.895	0.107
ENSMUSG00000029769	Ccdc136	chr6	+	29421990	29422097	29414951	29414980	29426624	29426948	5,3,3	3,12,14	2,0,0	5,15,24	232	125	0.00690182859592	0.473,0.119,0.104	0.177,0.0,0.0	0.173
ENSMUSG00000000861	Bcl11a	chr11	+	24163145	24164888	24158252	24158354	24172698	24173194	700,916,890	0,0,0	333,316,386	0,10,0	1868	125	0.00704168612562	1.0,1.0,1.0	1.0,0.679,1.0	0.107
ENSMUSG00000048728	Zfp454	chr11	-	50878042	50878105	50872719	50874287	50886368	50886498	39,32,32	1,4,4	37,25,25	0,0,0	188	125	0.00715911842472	0.963,0.842,0.842	1.0,1.0,1.0	-0.118
ENSMUSG00000074829	2010315B03Rik	chr9	-	124311675	124311750	124295357	124295484	124312559	124312671	16,13,24	3,6,4	0,0,17	2,7,11	200	125	0.00716471524744	0.769,0.575,0.789	0.0,0.0,0.491	0.547
ENSMUSG00000048200	Cracr2b	chr7	+	141465765	141465837	141465673	141465685	141466045	141466613	39,78,77	6,0,8	43,27,22	1,0,0	197	125	0.00722486052271	0.805,1.0,0.859	0.965,1.0,1.0	-0.1
ENSMUSG00000033852	Gm28042	chr2	+	120034477	120034670	120032113	120032465	120034919	120034993	33,72,76	4,2,3	46,13,36	0,0,0	318	125	0.00730136618879	0.764,0.934,0.909	1.0,1.0,1.0	-0.131
ENSMUSG00000022791	Tnk2	chr16	+	32678668	32678713	32677893	32677985	32679458	32680807	73,80,97	152,161,192	70,10,29	176,56,163	170	125	0.00733050913268	0.261,0.268,0.271	0.226,0.116,0.116	0.114
ENSMUSG00000022677	Fopnl	chr16	-	14311046	14311131	14304453	14304587	14317293	14317375	264,313,356	58,75,74	302,293,365	62,7,41	210	125	0.00753516689187	0.73,0.713,0.741	0.744,0.961,0.841	-0.121
ENSMUSG00000047193	Dync2h1	chr9	-	6996863	6996939	6993937	6994146	7001340	7001496	86,108,91	0,0,0	68,41,77	0,16,0	201	125	0.00791109625265	1.0,1.0,1.0	1.0,0.614,1.0	0.129
ENSMUSG00000033096	Apmap	chr2	-	150599727	150599817	150594363	150594417	150600243	150600360	3,11,15	137,196,197	21,73,2	141,95,155	215	125	0.00811717358338	0.013,0.032,0.042	0.08,0.309,0.007	-0.103
ENSMUSG00000068250	Amn1	chr6	-	149184991	149185124	149183393	149183538	149188605	149188712	144,218,183	45,57,49	101,76,102	51,100,47	258	125	0.00811717358338	0.608,0.649,0.644	0.49,0.269,0.513	0.21
ENSMUSG00000040782	Rfwd2	chr1	+	159319723	159319840	159308882	159308964	159324916	159325106	3,5,11	0,2,0	5,1,8	6,0,14	242	125	0.00817961940735	1.0,0.564,1.0	0.301,1.0,0.228	0.345
ENSMUSG00000086370	Ftx	chrX	-	103613022	103613195	103609303	103609416	103615064	103615192	27,36,23	6,2,1	54,43,36	2,0,0	298	125	0.00817961940735	0.654,0.883,0.906	0.919,1.0,1.0	-0.159
ENSMUSG00000058290	Espl1	chr15	+	102313182	102313339	102312935	102313064	102313986	102314096	188,174,156	1,0,2	250,38,130	0,5,9	282	125	0.0082041415754	0.988,1.0,0.972	1.0,0.771,0.865	0.108
ENSMUSG00000044348	Slc25a53	chrX	-	137032350	137032500	137016248	137016339	137038165	137038272	8,5,12	2,4,0	13,7,18	0,0,0	275	125	0.00828254074254	0.645,0.362,1.0	1.0,1.0,1.0	-0.331
ENSMUSG00000087013	2610027K06Rik	chr11	-	85805390	85805562	85796153	85796284	85832167	85832223	1,8,5	0,0,0	17,3,37	1,0,6	297	125	0.00846302387459	1.0,1.0,1.0	0.877,1.0,0.722	0.134
ENSMUSG00000040732	Erg	chr16	-	95409734	95409952	95389893	95390045	95459227	95459245	16,26,26	0,0,0	127,56,124	2,22,0	343	125	0.00846302387459	1.0,1.0,1.0	0.959,0.481,1.0	0.187
ENSMUSG00000026767	Fam188a	chr2	-	12386608	12386679	12364446	12364519	12419158	12419449	17,28,26	5,4,9	35,24,38	3,0,2	196	125	0.00857576757674	0.684,0.817,0.648	0.882,1.0,0.924	-0.219
ENSMUSG00000029406	Pitpnm2	chr5	-	124124797	124124959	124123938	124124087	124125298	124125463	17,30,33	56,61,41	58,16,63	52,5,43	287	125	0.00857576757674	0.117,0.176,0.26	0.327,0.582,0.39	-0.249
ENSMUSG00000034587	8430429K09Rik	chr11	+	3452643	3452740	3452479	3452570	3456762	3457016	12,23,27	12,18,23	38,17,48	11,0,13	222	125	0.00859093853095	0.36,0.418,0.398	0.66,1.0,0.675	-0.386
ENSMUSG00000041064	Pif1	chr9	+	65591686	65591859	65589947	65590054	65592123	65592230	38,63,77	3,0,1	65,33,97	3,9,9	298	125	0.00869269747047	0.842,1.0,0.97	0.901,0.606,0.819	0.162
ENSMUSG00000017858	Ift52	chr2	+	163040626	163040714	163033234	163033303	163045202	163046141	6,9,14	0,0,0	31,2,12	8,0,0	213	125	0.00870578358457	1.0,1.0,1.0	0.695,1.0,1.0	0.102
ENSMUSG00000025529	Zfp711	chrX	+	112614892	112615435	112604273	112604372	112623951	112624107	99,109,120	3,6,0	122,32,169	1,0,0	668	125	0.00872575725058	0.861,0.773,1.0	0.958,1.0,1.0	-0.108
ENSMUSG00000038155	Gstp2	chr19	-	4040981	4041085	4040707	4040815	4041397	4041485	26,17,39	0,0,1	42,34,57	1,10,1	229	125	0.00878457167973	1.0,1.0,0.955	0.958,0.65,0.969	0.126
ENSMUSG00000040548	Tex2	chr11	-	106519881	106520014	106513586	106513712	106533870	106534017	48,58,56	0,0,0	33,41,41	0,0,10	258	125	0.00879632403605	1.0,1.0,1.0	1.0,1.0,0.665	0.112
ENSMUSG00000024381	Bin1	chr18	+	32431670	32431742	32426223	32426352	32431982	32432093	166,178,178	18,13,17	244,175,217	35,49,37	197	125	0.00886809077622	0.854,0.897,0.869	0.816,0.694,0.788	0.107
ENSMUSG00000064138	Fam172a	chr13	+	77825322	77825388	77761837	77761938	77834509	77834701	106,178,151	0,0,0	139,33,248	2,15,0	191	125	0.00887423959624	1.0,1.0,1.0	0.978,0.59,1.0	0.144
ENSMUSG00000050052	Tdrp	chr8	-	13955719	13955817	13953755	13954135	13974540	13974777	93,80,97	10,3,0	0,0,12	5,3,0	223	125	0.00895711418702	0.839,0.937,1.0	0.0,0.0,1.0	0.592
ENSMUSG00000032076	Cadm1	chr9	+	47836716	47836770	47818733	47818817	47848166	47848298	3,6,7	459,485,417	1,29,0	117,33,132	179	125	0.00900882387546	0.005,0.009,0.012	0.006,0.38,0.0	-0.12
ENSMUSG00000072762	4930522L14Rik	chr5	-	109739198	109739325	109735989	109737799	109751594	109751597	56,60,58	4,4,2	35,25,32	0,0,0	252	125	0.00908417725223	0.874,0.882,0.935	1.0,1.0,1.0	-0.103
ENSMUSG00000035778	Ggta1	chr2	-	35422179	35422268	35413325	35413427	35423231	35423412	38,61,81	1,3,0	114,11,135	4,19,14	214	125	0.0091036434676	0.957,0.922,1.0	0.943,0.253,0.849	0.278
ENSMUSG00000041774	Ydjc	chr16	+	17147796	17147974	17147597	17147697	17148155	17148846	36,29,21	0,0,1	21,4,24	2,0,5	303	125	0.00926260320357	1.0,1.0,0.897	0.812,1.0,0.664	0.14
ENSMUSG00000033653	Vps8	chr16	+	21543267	21543314	21533062	21533161	21554074	21554222	16,13,18	1,0,0	17,6,24	3,0,5	172	125	0.00939620469164	0.921,1.0,1.0	0.805,1.0,0.777	0.113
ENSMUSG00000026436	Elk4	chr1	+	132013025	132013234	132007875	132007940	132014382	132014456	10,3,6	33,21,38	11,14,14	18,0,7	334	125	0.00939620469164	0.102,0.051,0.056	0.186,1.0,0.428	-0.468
ENSMUSG00000025059	Gk	chrX	-	85706237	85706324	85701936	85704396	85711050	85711131	67,90,84	7,10,16	65,65,101	7,0,2	212	125	0.00943685022568	0.849,0.841,0.756	0.846,1.0,0.968	-0.123
ENSMUSG00000026659	Dusp12	chr1	-	170880914	170881041	170880129	170880226	170885066	170885396	33,50,35	13,10,4	38,28,35	21,20,32	252	125	0.00950665466006	0.557,0.713,0.813	0.473,0.41,0.352	0.283
ENSMUSG00000032827	Ppp1r9a	chr6	+	5083040	5083106	5077479	5077615	5100431	5100587	26,22,43	88,85,81	19,12,37	32,9,18	191	125	0.00955968098529	0.162,0.145,0.258	0.28,0.466,0.574	-0.252
ENSMUSG00000086587	Gm11837	chr4	+	14938483	14938557	14936440	14936539	14942199	14942275	10,11,15	2,1,9	38,23,10	1,0,2	199	125	0.00955968098529	0.758,0.874,0.511	0.96,1.0,0.758	-0.192
ENSMUSG00000020385	Clk4	chr11	+	51268164	51268231	51267170	51267331	51268768	51268846	9,21,9	0,1,0	21,14,44	4,0,6	192	125	0.00955985923493	1.0,0.932,1.0	0.774,1.0,0.827	0.11
ENSMUSG00000047022	Mipol1	chr12	+	57303344	57303551	57230435	57230611	57306010	57306137	79,100,94	11,14,11	72,58,80	6,0,2	332	125	0.00955985923493	0.73,0.729,0.763	0.819,1.0,0.938	-0.178
ENSMUSG00000028653	Trit1	chr4	+	123046874	123047017	123044490	123044636	123048768	123048880	78,116,106	17,17,11	111,120,110	31,55,33	268	125	0.00955985923493	0.682,0.761,0.818	0.625,0.504,0.609	0.174
ENSMUSG00000029053	Prkcz	chr4	-	155267694	155267784	155262701	155262817	155268183	155268335	107,117,97	0,0,0	23,21,37	0,1,7	215	125	0.0096366569014	1.0,1.0,1.0	1.0,0.924,0.754	0.107
ENSMUSG00000035640	Cbarp	chr10	-	80136689	80136743	80136349	80136494	80136873	80136938	60,111,98	27,29,19	30,13,45	5,0,2	179	125	0.00967480650011	0.608,0.728,0.783	0.807,1.0,0.94	-0.209
ENSMUSG00000029141	Slc4a1ap	chr5	+	31543669	31543913	31534857	31534927	31546179	31546266	82,142,115	0,0,0	129,77,97	0,0,31	369	125	0.0099044683453	1.0,1.0,1.0	1.0,1.0,0.515	0.162
ENSMUSG00000021709	Erbin	chr13	-	103830187	103830331	103824719	103824926	103833497	103835028	27,39,56	57,44,45	27,0,18	69,27,42	269	125	0.00991058553804	0.18,0.292,0.366	0.154,0.0,0.166	0.173
ENSMUSG00000028601	Echdc2	chr4	+	108172088	108172175	108169860	108169948	108173794	108173851	132,165,130	0,0,0	64,27,126	1,16,0	212	125	0.010020444041	1.0,1.0,1.0	0.974,0.499,1.0	0.176
ENSMUSG00000044024	Rell2	chr18	+	37957088	37957155	37956928	37956994	37957588	37957774	26,33,16	3,1,7	7,14,6	0,0,1	192	125	0.0103011412614	0.849,0.956,0.598	1.0,1.0,0.796	-0.131
ENSMUSG00000039055	Eme1	chr11	-	94650222	94651023	94650007	94650138	94653695	94653964	389,488,492	4,12,11	353,269,390	13,30,16	926	125	0.0103283761354	0.929,0.846,0.858	0.786,0.548,0.767	0.177
ENSMUSG00000028689	Ccdc163	chr4	+	116714087	116714149	116710100	116710284	116714839	116715104	44,65,70	3,4,7	34,88,51	9,24,8	187	125	0.0103368701285	0.907,0.916,0.87	0.716,0.71,0.81	0.152
ENSMUSG00000052456	Asna1	chr8	-	85019759	85020050	85018809	85018918	85024177	85024325	19,12,18	3,3,0	37,22,17	0,0,0	416	125	0.0104087995941	0.656,0.546,1.0	1.0,1.0,1.0	-0.266
ENSMUSG00000022897	Dyrk1a	chr16	+	94611459	94611504	94570478	94570534	94659496	94659693	119,152,161	9,4,21	132,18,136	27,17,24	170	125	0.0104167156539	0.907,0.965,0.849	0.782,0.438,0.806	0.232
ENSMUSG00000025323	Sp4	chr12	-	118298637	118300192	118254409	118254609	118300698	118300808	113,182,210	3,4,2	93,38,75	1,0,0	1680	125	0.0105260175174	0.737,0.772,0.887	0.874,1.0,1.0	-0.159
ENSMUSG00000027361	Gabpb1	chr2	-	126662990	126663088	126658469	126658577	126676033	126676337	17,37,29	1,7,0	30,19,30	0,0,0	223	125	0.0105645954549	0.905,0.748,1.0	1.0,1.0,1.0	-0.116
ENSMUSG00000040877	Wdr25	chr12	+	108980690	108980838	108897908	108898725	109024962	109025133	36,32,38	1,3,6	56,8,49	2,0,0	273	125	0.0107685624448	0.943,0.83,0.744	0.928,1.0,1.0	-0.137
ENSMUSG00000044966	Fbxo48	chr11	+	16952255	16952464	16951374	16951431	16953141	16953681	7,18,21	2,2,2	5,12,9	0,0,0	334	125	0.0107862456165	0.567,0.771,0.797	1.0,1.0,1.0	-0.288
ENSMUSG00000019891	Dcbld1	chr10	+	52261726	52261939	52233632	52233835	52284102	52288545	136,132,106	14,7,4	152,79,201	3,0,5	338	125	0.0108518749886	0.782,0.875,0.907	0.949,1.0,0.937	-0.107
ENSMUSG00000027104	Atf2	chr2	-	73823200	73823306	73816508	73819148	73828471	73828678	410,498,546	38,44,61	594,233,585	78,81,100	231	125	0.0109384841745	0.854,0.86,0.829	0.805,0.609,0.76	0.123
ENSMUSG00000015882	Lcorl	chr5	-	45747055	45747307	45697183	45701997	45775391	45775521	41,61,71	0,0,2	41,38,63	0,6,4	377	125	0.0109602334491	1.0,1.0,0.922	1.0,0.677,0.839	0.135
ENSMUSG00000000884	Gnb1l	chr16	+	18540971	18541097	18499045	18499140	18548092	18548191	10,5,4	6,4,22	3,19,25	2,0,5	251	125	0.0109814703513	0.454,0.384,0.083	0.428,1.0,0.713	-0.407
ENSMUSG00000022429	Dmc1	chr15	-	79584861	79584976	79584318	79584379	79585097	79585171	6,12,18	0,2,0	6,36,4	3,14,0	240	125	0.0110259884473	1.0,0.758,1.0	0.51,0.573,1.0	0.225
ENSMUSG00000061981	Flot2	chr11	+	78049477	78049559	78037983	78038112	78053362	78053453	202,155,188	0,0,0	117,49,112	0,13,0	207	125	0.0110420713267	1.0,1.0,1.0	1.0,0.695,1.0	0.102
ENSMUSG00000051427	Ccdc157	chr11	-	4149930	4150102	4148813	4149084	4160158	4160218	46,74,94	6,0,0	79,13,39	18,0,18	297	125	0.0111195903789	0.763,1.0,1.0	0.649,1.0,0.477	0.212
ENSMUSG00000004113	Cacna1b	chr2	-	24625237	24625334	24622598	24622707	24631898	24632026	10,7,8	1,0,0	17,2,1	7,0,2	222	125	0.0111243003559	0.849,1.0,1.0	0.578,1.0,0.22	0.35
ENSMUSG00000019813	Cep57l1	chr10	-	41740839	41740913	41730998	41731115	41745770	41745921	34,57,77	0,0,0	53,38,65	0,12,0	199	125	0.0111758979609	1.0,1.0,1.0	1.0,0.665,1.0	0.112
ENSMUSG00000015790	Surf1	chr2	-	26915595	26916006	26915431	26915514	26916256	26916311	223,214,290	0,0,4	218,206,232	2,23,0	536	125	0.0114072707952	1.0,1.0,0.944	0.962,0.676,1.0	0.102
ENSMUSG00000007888	Crlf1	chr8	+	70498596	70498878	70493157	70493400	70499092	70499222	445,430,386	53,41,68	2290,1860,1835	223,66,150	407	125	0.0116080913002	0.721,0.763,0.635	0.759,0.896,0.79	-0.109
ENSMUSG00000047030	Spata2	chr2	-	167489168	167489368	167485405	167485593	167492758	167492845	8,4,4	75,63,108	13,17,6	61,8,70	325	125	0.011691740708	0.039,0.024,0.014	0.076,0.45,0.032	-0.16
ENSMUSG00000029130	Rnf32	chr5	+	29206173	29206298	29198670	29198838	29206695	29206804	11,2,7	3,6,1	18,27,3	0,0,2	250	125	0.0117722653233	0.647,0.143,0.778	1.0,1.0,0.429	-0.287
ENSMUSG00000074165	Zfp788	chr7	+	41634679	41634710	41633530	41633694	41643332	41643432	6,4,10	1,10,9	9,9,19	1,0,3	156	125	0.0117903146972	0.828,0.243,0.471	0.878,1.0,0.835	-0.39
ENSMUSG00000051412	Vamp7	chrX_GL456233_random	-	32429	32584	28975	29113	39024	39148	137,166,142	0,0,2	153,44,158	0,12,2	280	125	0.0118200283119	1.0,1.0,0.969	1.0,0.621,0.972	0.125
ENSMUSG00000019088	Dnase1l1	chrX	-	74273777	74274026	74273216	74273691	74276478	74276556	24,26,25	0,0,2	18,16,7	2,26,0	374	125	0.0118275115941	1.0,1.0,0.807	0.751,0.171,1.0	0.295
ENSMUSG00000098975	Gm27177	chr14	-	69591262	69591371	69582163	69584898	69640172	69640274	1,1,1	1,3,0	7,7,7	0,0,0	234	125	0.0118621863124	0.348,0.151,1.0	1.0,1.0,1.0	-0.5
ENSMUSG00000002396	Ocel1	chr8	+	71372467	71372633	71371338	71371985	71372748	71372802	7,2,6	2,2,4	6,4,7	0,0,2	291	125	0.0118643847719	0.601,0.3,0.392	1.0,1.0,0.601	-0.436
ENSMUSG00000038368	Focad	chr4	+	88196758	88197016	88185879	88186082	88229322	88229427	50,76,78	7,6,10	114,8,81	4,0,2	383	125	0.0118820726063	0.7,0.805,0.718	0.903,1.0,0.93	-0.203
ENSMUSG00000026492	Tfb2m	chr1	-	179544897	179544986	179542306	179542457	179545821	179546267	34,52,44	16,17,23	27,26,21	33,24,19	214	125	0.0119761802694	0.554,0.641,0.528	0.323,0.388,0.392	0.207
ENSMUSG00000034848	Ttc21b	chr2	-	66186153	66186221	66184326	66184843	66188259	66188380	113,192,182	6,2,25	117,189,133	22,28,18	193	125	0.0120459496292	0.924,0.984,0.825	0.775,0.814,0.827	0.106
ENSMUSG00000060073	Psma3	chr12	+	70993505	70993570	70990484	70990531	70994350	70994921	21,26,22	1,1,0	56,21,31	0,24,4	190	125	0.0120732713718	0.933,0.945,1.0	1.0,0.365,0.836	0.226
ENSMUSG00000020289	Nprl3	chr11	-	32255438	32255568	32253874	32253949	32263024	32263094	143,233,222	8,4,7	218,63,289	26,18,9	255	125	0.0121086996721	0.898,0.966,0.94	0.804,0.632,0.94	0.143
ENSMUSG00000068966	Zbtb34	chr2	-	33428100	33428220	33406107	33412495	33431230	33431324	55,75,67	17,15,24	29,8,58	2,0,6	245	125	0.0121086996721	0.623,0.718,0.588	0.881,1.0,0.831	-0.261
ENSMUSG00000031728	Zfp821	chr8	+	109708028	109708144	109706087	109706419	109709410	109709527	298,319,331	129,122,169	231,226,190	144,183,112	241	125	0.0121241825691	0.545,0.576,0.504	0.454,0.39,0.468	0.104
ENSMUSG00000063952	Brpf3	chr17	+	28831313	28831411	28823972	28824066	28835761	28835916	80,94,96	9,2,13	60,15,77	28,4,13	223	125	0.0122522020663	0.833,0.963,0.805	0.546,0.678,0.769	0.203
ENSMUSG00000086370	Ftx	chrX	-	103613043	103613195	103609303	103609416	103615064	103615192	17,20,21	6,2,1	18,39,14	2,0,0	277	125	0.0123519580799	0.561,0.819,0.905	0.802,1.0,1.0	-0.172
ENSMUSG00000006471	Ndor1	chr2	-	25250279	25250378	25249793	25250003	25251720	25251818	18,35,42	2,6,0	29,3,5	0,0,0	224	125	0.0125834115986	0.834,0.765,1.0	1.0,1.0,1.0	-0.134
ENSMUSG00000063253	Scoc	chr8	-	83437552	83437636	83435469	83436040	83437984	83438056	89,127,108	3,0,3	188,56,225	2,18,14	209	125	0.0126843725543	0.947,1.0,0.956	0.983,0.65,0.906	0.121
ENSMUSG00000024799	Tm7sf2	chr19	-	6066310	6066414	6064078	6064198	6066967	6067022	134,136,155	0,4,0	16,38,35	0,12,0	229	125	0.0126871157239	1.0,0.949,1.0	1.0,0.634,1.0	0.105
ENSMUSG00000054792	Klhl18	chr9	-	110446673	110446872	110432433	110432538	110450719	110450860	27,29,41	3,2,2	31,39,30	0,0,0	324	125	0.0127201788069	0.776,0.848,0.888	1.0,1.0,1.0	-0.163
ENSMUSG00000021417	Eci2	chr13	-	34987468	34987568	34980251	34980351	34990180	34990369	7,14,5	0,0,0	5,18,2	0,9,0	225	125	0.0127905069542	1.0,1.0,1.0	1.0,0.526,1.0	0.158
ENSMUSG00000034617	Mtrr	chr13	-	68575017	68575390	68572577	68572700	68577587	68577705	136,117,140	9,10,13	192,79,331	7,3,7	498	125	0.0129577609201	0.791,0.746,0.73	0.873,0.869,0.922	-0.132
ENSMUSG00000023092	Fhl1	chrX	+	56791238	56791438	56790463	56790650	56791843	56793338	140,165,203	296,443,424	38,34,52	48,13,58	325	125	0.0130252077059	0.154,0.125,0.156	0.233,0.501,0.256	-0.185
ENSMUSG00000062270	Morf4l1	chr9	-	90097863	90097889	90096502	90096604	90100442	90100523	21,24,35	0,2,1	23,5,29	1,2,10	151	125	0.0130912215133	1.0,0.909,0.967	0.95,0.674,0.706	0.182
ENSMUSG00000024726	Carnmt1	chr19	+	18693648	18693762	18679103	18679267	18704019	18704788	10,10,12	5,1,4	5,6,35	2,0,0	239	125	0.0132764755467	0.511,0.839,0.611	0.567,1.0,1.0	-0.202
ENSMUSG00000035455	Fignl1	chr11	-	11805958	11806215	11800551	11803063	11808894	11808932	68,61,77	5,16,11	72,48,68	1,0,6	382	125	0.0132841803985	0.817,0.555,0.696	0.959,1.0,0.788	-0.226
ENSMUSG00000028560	Usp1	chr4	+	98926454	98926674	98923809	98924243	98928233	98928354	548,817,804	123,109,101	785,590,827	78,56,69	345	125	0.0134069939646	0.617,0.731,0.743	0.785,0.792,0.813	-0.1
ENSMUSG00000060073	Psma3	chr12	+	70993505	70993570	70993012	70993080	70994350	70994921	36,41,41	0,0,0	72,45,68	0,22,0	190	125	0.0135027876924	1.0,1.0,1.0	1.0,0.574,1.0	0.142
ENSMUSG00000038943	Prc1	chr7	+	80313526	80313568	80313031	80313208	80315113	80315517	111,124,130	192,240,272	155,156,217	256,109,158	167	125	0.013619918831	0.302,0.279,0.263	0.312,0.517,0.507	-0.164
ENSMUSG00000036402	Gng12	chr6	+	66943824	66943877	66914452	66914510	67015724	67015843	19,15,28	26,25,35	129,60,89	78,39,73	178	125	0.013645750229	0.339,0.296,0.36	0.537,0.519,0.461	-0.174
ENSMUSG00000010025	Aldh3a2	chr11	-	61266853	61267014	61265223	61265295	61267238	61267441	66,52,67	1,4,4	55,30,40	0,0,0	286	125	0.0137295868641	0.966,0.85,0.88	1.0,1.0,1.0	-0.101
ENSMUSG00000024436	Mrps18b	chr17	-	35912337	35912404	35910378	35910956	35916291	35916389	2,7,10	0,0,0	15,0,6	0,12,1	192	125	0.0137441764648	1.0,1.0,1.0	1.0,0.0,0.796	0.401
ENSMUSG00000024074	Crim1	chr17	+	78302986	78303108	78237741	78237915	78313123	78313306	126,98,99	1,7,1	29,18,42	5,0,14	247	125	0.0139443978641	0.985,0.876,0.98	0.746,1.0,0.603	0.164
ENSMUSG00000041592	Sdk2	chr11	-	113823370	113823427	113821575	113821677	113825014	113825150	4,6,1	1,2,0	0,0,17	3,14,4	182	125	0.0141148805382	0.733,0.673,1.0	0.0,0.0,0.745	0.554
ENSMUSG00000036009	Mettl25	chr10	-	105836126	105836220	105832850	105833015	105841075	105841371	4,0,2	31,48,46	6,28,2	32,8,28	219	125	0.0141982782739	0.069,0.0,0.024	0.097,0.666,0.039	-0.236
ENSMUSG00000018537	Pcgf2	chr11	-	97697988	97698060	97693415	97693568	97699535	97699648	8,5,4	110,112,80	11,13,12	95,14,99	197	125	0.0145868881611	0.044,0.028,0.031	0.068,0.371,0.071	-0.136
ENSMUSG00000021481	Zfp346	chr13	+	55115479	55115624	55113035	55113139	55122281	55122515	44,78,98	0,0,0	91,51,103	0,18,0	270	125	0.0146887355351	1.0,1.0,1.0	1.0,0.567,1.0	0.144
ENSMUSG00000083844	Ube2d-ps	chr11	+	5768885	5769072	5765508	5765571	5769166	5769243	6,8,4	11,12,28	17,14,16	7,19,8	312	125	0.0146887355351	0.179,0.211,0.054	0.493,0.228,0.445	-0.241
ENSMUSG00000019088	Dnase1l1	chrX	-	74276478	74276556	74273216	74273691	74277038	74277342	0,0,2	15,4,8	4,26,0	9,0,8	203	125	0.0147608599418	0.0,0.0,0.133	0.215,1.0,0.0	-0.361
ENSMUSG00000004677	Myo9b	chr8	+	71338906	71339020	71334315	71334394	71342761	71342884	0,21,7	5,2,6	6,6,1	2,0,0	239	125	0.0147768007637	0.0,0.846,0.379	0.611,1.0,1.0	-0.462
ENSMUSG00000058835	Abi1	chr2	-	22953434	22953611	22946575	22946761	22957017	22957118	258,381,397	8,4,0	258,77,221	5,28,4	302	125	0.014890837757	0.93,0.975,1.0	0.955,0.532,0.958	0.153
ENSMUSG00000048756	Foxo3	chr10	-	42196465	42197901	42181840	42186295	42274815	42275545	237,239,257	2,6,0	144,6,180	0,0,0	1561	125	0.0149337746295	0.905,0.761,1.0	1.0,1.0,1.0	-0.111
ENSMUSG00000061306	Slc38a10	chr11	-	120147720	120147838	120140592	120140686	120150979	120151312	129,117,151	16,20,5	90,31,68	14,14,31	243	125	0.0150975489617	0.806,0.751,0.94	0.768,0.532,0.53	0.222
ENSMUSG00000022701	Ccdc191	chr16	+	43898089	43898231	43889898	43890038	43905350	43905483	58,56,35	0,0,0	26,6,38	0,6,2	267	125	0.015202101026	1.0,1.0,1.0	1.0,0.319,0.899	0.261
ENSMUSG00000031736	Crnde	chr8	-	92346349	92346463	92326032	92326462	92346783	92346912	32,24,16	1,0,0	83,31,130	1,6,7	239	125	0.0154165201998	0.944,1.0,1.0	0.977,0.73,0.907	0.11
ENSMUSG00000078502	Gm13212	chr4	+	145620557	145620684	145617070	145617175	145622151	145625345	21,15,12	0,0,0	12,22,34	0,0,8	252	125	0.0155837642175	1.0,1.0,1.0	1.0,1.0,0.678	0.107
ENSMUSG00000035958	Tdp2	chr13	+	24836854	24836946	24832009	24832095	24840387	24840558	13,7,16	0,0,0	22,4,32	4,0,3	217	125	0.0157002557253	1.0,1.0,1.0	0.76,1.0,0.86	0.127
ENSMUSG00000029687	Ezh2	chr6	-	47577543	47577667	47558177	47558294	47594893	47595030	127,110,102	0,1,2	82,36,81	2,10,0	249	125	0.0157272864351	1.0,0.982,0.962	0.954,0.644,1.0	0.115
ENSMUSG00000037902	Sirpa	chr2	+	129618456	129618570	129608903	129609260	129621202	129621227	148,187,158	0,3,2	207,63,151	0,17,4	239	125	0.0158078882881	1.0,0.97,0.976	1.0,0.66,0.952	0.111
ENSMUSG00000025237	Parp6	chr9	+	59641023	59641096	59640039	59640149	59648829	59648909	74,131,107	15,27,18	102,132,67	33,47,34	198	125	0.0158640795414	0.757,0.754,0.79	0.661,0.639,0.554	0.149
ENSMUSG00000028078	Dclk2	chr3	-	86789408	86789490	86787348	86787412	86791994	86792111	4,2,6	16,28,25	29,11,25	53,25,56	207	125	0.0158698373254	0.131,0.041,0.127	0.248,0.21,0.212	-0.124
ENSMUSG00000031398	Plxna3	chrX	+	74339465	74339625	74339069	74339136	74339774	74339878	56,72,49	0,0,0	59,41,52	0,10,0	285	125	0.0158698373254	1.0,1.0,1.0	1.0,0.643,1.0	0.119
ENSMUSG00000052446	Zfp961	chr8	+	71965793	71965920	71951070	71951160	71967898	71968278	102,116,129	13,9,17	60,67,138	18,24,25	252	125	0.0159913792725	0.796,0.865,0.79	0.623,0.581,0.732	0.172
ENSMUSG00000026150	Mff	chr1	+	82741817	82741976	82735469	82735507	82747082	82747142	264,378,349	174,197,244	258,189,253	209,261,211	284	125	0.016175418649	0.4,0.458,0.386	0.352,0.242,0.345	0.102
ENSMUSG00000031380	Vegfd	chrX	+	164385803	164386029	164373377	164373919	164391601	164391792	2,6,6	0,0,0	131,67,83	1,12,0	351	125	0.0162332634338	1.0,1.0,1.0	0.979,0.665,1.0	0.119
ENSMUSG00000020311	Erlec1	chr11	-	30950559	30950623	30948299	30948523	30950740	30950818	70,85,86	2,0,0	51,11,71	0,9,3	189	125	0.0163036886554	0.959,1.0,1.0	1.0,0.447,0.94	0.191
ENSMUSG00000005907	Pex1	chr5	+	3629969	3630112	3627517	3627582	3630188	3630292	130,170,182	2,0,0	156,64,106	0,20,0	268	125	0.0163036886554	0.968,1.0,1.0	1.0,0.599,1.0	0.123
ENSMUSG00000039842	Mcph1	chr8	+	18631515	18632643	18627117	18627240	18641564	18641665	113,177,132	0,0,0	179,126,117	0,13,0	1253	125	0.0164520905526	1.0,1.0,1.0	1.0,0.492,1.0	0.169
ENSMUSG00000027763	Mbnl1	chr3	+	60528755	60529804	60473041	60473173	60595593	60595764	58,74,79	0,0,0	101,19,119	8,0,0	1174	125	0.016507563685	1.0,1.0,1.0	0.573,1.0,1.0	0.142
ENSMUSG00000028487	Bnc2	chr4	-	84291692	84293662	84275094	84276447	84390888	84391124	22,48,52	3,0,2	110,53,121	2,0,0	2095	125	0.016563732496	0.304,1.0,0.608	0.766,1.0,1.0	-0.285
ENSMUSG00000048271	Rbm33	chr5	+	28394001	28394670	28390883	28391171	28408251	28408461	221,274,276	0,0,0	234,143,317	0,22,0	794	125	0.0165695201781	1.0,1.0,1.0	1.0,0.506,1.0	0.165
ENSMUSG00000037270	4932438A13Rik	chr3	+	37022969	37023032	37022383	37022474	37026089	37026343	28,46,21	21,41,34	90,32,57	26,14,32	188	125	0.016615862675	0.47,0.427,0.291	0.697,0.603,0.542	-0.218
ENSMUSG00000042213	Zfand4	chr6	+	116285853	116285921	116273572	116273872	116287981	116288159	5,13,7	4,1,1	6,15,5	0,0,0	193	125	0.0166804741086	0.447,0.894,0.819	1.0,1.0,1.0	-0.28
ENSMUSG00000037486	Asxl2	chr12	+	3455546	3455640	3451661	3451770	3457061	3457209	7,7,20	36,28,33	2,0,5	19,17,34	219	125	0.0167597776977	0.1,0.125,0.257	0.057,0.0,0.077	0.116
ENSMUSG00000001999	Blvra	chr2	+	127080529	127080658	127070664	127070730	127085962	127086082	29,11,23	0,0,0	45,24,47	0,6,2	254	125	0.0167678452341	1.0,1.0,1.0	1.0,0.663,0.92	0.139
ENSMUSG00000066224	Arid3c	chr4	-	41724704	41724794	41724138	41724333	41725006	41725189	20,24,22	2,3,3	16,7,11	1,0,0	215	125	0.0170914549947	0.853,0.823,0.81	0.903,1.0,1.0	-0.139
ENSMUSG00000039648	Kyat1	chr2	-	30187186	30187307	30186832	30186909	30187688	30187817	126,127,149	13,21,11	46,37,36	7,32,16	246	125	0.0172164770592	0.831,0.754,0.873	0.77,0.37,0.533	0.262
ENSMUSG00000024906	Mus81	chr19	-	5483634	5483665	5483454	5483558	5483929	5484025	11,17,15	4,2,5	8,15,9	2,0,0	156	125	0.0175565352508	0.688,0.872,0.706	0.762,1.0,1.0	-0.165
ENSMUSG00000040451	Sgms1	chr19	-	32159523	32160363	32142745	32142863	32223508	32223590	51,117,99	0,0,0	136,60,139	0,0,8	965	125	0.0175926995652	1.0,1.0,1.0	1.0,1.0,0.692	0.103
ENSMUSG00000014767	Tbp	chr17	+	15501153	15501202	15499911	15500024	15502964	15503128	92,127,136	167,182,171	197,120,119	170,108,135	174	125	0.0175926995652	0.284,0.334,0.364	0.454,0.444,0.388	-0.101
ENSMUSG00000020910	Adprm	chr11	-	67051680	67051778	67041392	67042107	67052534	67052594	73,105,96	6,3,8	97,27,128	17,2,27	223	125	0.0176312476911	0.872,0.952,0.871	0.762,0.883,0.727	0.108
ENSMUSG00000062866	Phactr2	chr10	-	13257576	13257816	13253341	13253879	13261765	13261924	8,20,13	52,86,85	44,23,46	58,0,69	365	125	0.0178958410603	0.05,0.074,0.05	0.206,1.0,0.186	-0.406
ENSMUSG00000000085	Scmh1	chr4	+	120462012	120462155	120447032	120447161	120463074	120463145	97,89,109	0,4,1	88,74,53	0,11,6	268	125	0.0180840956641	1.0,0.912,0.981	1.0,0.758,0.805	0.11
ENSMUSG00000027099	Mtx2	chr2	+	74847237	74847285	74825802	74826043	74859404	74859477	151,101,116	2,1,5	52,4,41	5,13,2	173	125	0.0181216450519	0.982,0.986,0.944	0.883,0.182,0.937	0.303
ENSMUSG00000061740	Cyp2d22	chr15	-	82372784	82372926	82372389	82372577	82373110	82373287	1,6,0	0,0,1	8,1,5	5,7,8	267	125	0.0182774793606	1.0,1.0,0.0	0.428,0.063,0.226	0.428
ENSMUSG00000028086	Fbxw7	chr3	+	84864136	84864200	84863963	84864011	84903500	84904079	46,64,50	48,44,54	16,28,44	37,44,78	189	125	0.0187556154518	0.388,0.49,0.38	0.222,0.296,0.272	0.156
ENSMUSG00000045031	Cetn4	chr3	-	37309344	37309482	37308621	37309181	37309936	37310065	28,36,23	19,15,14	20,42,18	25,52,27	263	125	0.0187556154518	0.412,0.533,0.438	0.275,0.277,0.241	0.197
ENSMUSG00000054770	Kctd18	chr1	-	57965328	57965540	57963067	57963261	57967496	57967723	94,98,110	0,0,0	125,65,71	0,27,0	337	125	0.0188427612453	1.0,1.0,1.0	1.0,0.472,1.0	0.176
ENSMUSG00000030409	Dmpk	chr7	+	19090928	19091040	19088910	19088996	19091680	19091844	37,27,42	2,0,0	47,47,34	7,0,4	237	125	0.018873688022	0.907,1.0,1.0	0.78,1.0,0.818	0.103
ENSMUSG00000031819	Emc8	chr8	-	120659958	120660187	120658527	120659074	120667756	120668573	18,9,18	1,1,2	10,0,8	4,1,6	354	125	0.0189513509779	0.864,0.761,0.761	0.469,0.0,0.32	0.532
ENSMUSG00000031826	Usp10	chr8	+	119941112	119942138	119931848	119931917	119947074	119947166	416,649,587	0,2,0	500,291,521	0,24,0	1151	125	0.0190634164824	1.0,0.972,1.0	1.0,0.568,1.0	0.135
ENSMUSG00000021578	Ccdc127	chr13	+	74352855	74352986	74350308	74350408	74356455	74365783	261,375,353	10,15,7	331,153,469	24,61,18	256	125	0.0192861493255	0.927,0.924,0.961	0.871,0.551,0.927	0.154
ENSMUSG00000057406	Whsc1	chr5	+	33821658	33821728	33820724	33820877	33854609	33854776	124,46,69	1,2,2	51,2,44	2,16,4	195	125	0.0193628371642	0.988,0.936,0.957	0.942,0.074,0.876	0.33
ENSMUSG00000037860	Aim2	chr1	+	173427758	173427898	173393962	173394033	173452827	173452948	6,2,5	2,3,0	50,2,60	1,0,0	265	125	0.019684351068	0.586,0.239,1.0	0.959,1.0,1.0	-0.378
ENSMUSG00000051285	Pcmtd1	chr1	+	7155079	7155271	7147636	7147739	7160891	7161063	16,48,32	68,93,75	63,13,65	40,2,75	317	125	0.0197262757561	0.085,0.169,0.144	0.383,0.719,0.255	-0.32
ENSMUSG00000053219	Raet1e	chr10	+	22173180	22173250	22158568	22158718	22173875	22173966	10,7,2	2,0,4	1,1,6	0,0,0	195	125	0.0197943879824	0.762,1.0,0.243	1.0,1.0,1.0	-0.332
ENSMUSG00000032185	Carm1	chr9	+	21575413	21575518	21569454	21569580	21583038	21583129	5,3,1	2,0,4	13,1,18	2,0,0	230	125	0.019908289055	0.576,1.0,0.12	0.779,1.0,1.0	-0.361
ENSMUSG00000079109	Pms2	chr5	+	143925220	143925501	143923476	143923632	143928098	143928266	121,189,156	0,0,3	208,90,164	2,14,0	406	125	0.0200700027632	1.0,1.0,0.941	0.97,0.664,1.0	0.102
ENSMUSG00000050619	Zscan29	chr2	-	121169198	121169403	121166043	121166718	121169809	121170268	123,200,181	16,23,33	218,129,169	23,0,10	330	125	0.0201006503675	0.744,0.767,0.675	0.782,1.0,0.865	-0.154
ENSMUSG00000060073	Psma3	chr12	+	70993012	70993080	70990484	70990531	70994350	70994501	6,4,7	1,1,0	2,38,10	0,24,4	193	125	0.0201238950258	0.795,0.722,1.0	1.0,0.506,0.618	0.131
ENSMUSG00000063849	Ppcdc	chr9	-	57415085	57415254	57412667	57414726	57420162	57420291	73,80,97	4,2,2	76,55,29	4,10,6	294	125	0.0201456170633	0.886,0.944,0.954	0.89,0.7,0.673	0.174
ENSMUSG00000031826	Usp10	chr8	+	119941109	119942138	119931848	119931917	119947074	119947166	412,649,567	0,2,0	497,288,517	0,24,0	1154	125	0.0201793778279	1.0,0.972,1.0	1.0,0.565,1.0	0.136
ENSMUSG00000055897	Ppp4r1l-ps	chr2	-	173608732	173608879	173597039	173597187	173615482	173615576	39,44,36	3,5,0	59,18,62	1,0,0	272	125	0.0201824038611	0.857,0.802,1.0	0.964,1.0,1.0	-0.102
ENSMUSG00000045962	Wnk1	chr6	-	119953770	119954232	119951897	119951995	119956070	119956196	211,263,280	8,14,15	269,13,188	22,6,40	587	125	0.0203613031052	0.849,0.8,0.799	0.723,0.316,0.5	0.303
ENSMUSG00000060073	Psma3	chr12	+	70984492	70984594	70978732	70978815	70986862	70986935	9,17,3	0,1,0	19,41,4	2,0,12	227	125	0.0208911529715	1.0,0.903,1.0	0.84,1.0,0.155	0.303
ENSMUSG00000020032	Nuak1	chr10	-	84393991	84394143	84392255	84392321	84409615	84409736	384,502,498	0,0,0	118,57,243	0,12,0	277	125	0.0210152805504	1.0,1.0,1.0	1.0,0.682,1.0	0.106
ENSMUSG00000031537	Ikbkb	chr8	-	22669606	22669730	22668944	22669096	22671630	22671745	245,257,314	9,3,2	248,137,227	7,34,3	249	125	0.0210580833972	0.932,0.977,0.987	0.947,0.669,0.974	0.102
ENSMUSG00000098912	1500004A13Rik	chr3	-	88810637	88811002	88805288	88808272	88811213	88811369	94,104,136	30,35,34	84,35,85	2,0,20	490	125	0.0212053862672	0.444,0.431,0.505	0.915,1.0,0.52	-0.352
ENSMUSG00000039985	Fam60a	chr6	-	148930550	148930650	148928508	148928635	148933001	148933148	242,390,381	5,7,13	349,70,306	9,20,17	225	125	0.0213605396427	0.964,0.969,0.942	0.956,0.66,0.909	0.117
ENSMUSG00000033671	Cep350	chr1	-	155878909	155879118	155875321	155875466	155885906	155886106	107,142,147	2,0,3	142,0,147	2,14,6	334	125	0.0215905000679	0.952,1.0,0.948	0.964,0.0,0.902	0.345
ENSMUSG00000040345	Arhgap9	chr10	+	127328389	127328524	127328093	127328147	127328877	127328983	12,20,7	0,0,0	87,53,92	0,13,0	260	125	0.0218175483962	1.0,1.0,1.0	1.0,0.662,1.0	0.113
ENSMUSG00000078765	U2af1l4	chr7	+	30564202	30564228	30564081	30564131	30564473	30564607	6,7,12	0,0,1	11,1,18	0,0,14	151	125	0.0219856244918	1.0,1.0,0.909	1.0,1.0,0.516	0.131
ENSMUSG00000040697	Dnajc16	chr4	-	141775365	141775470	141774500	141774659	141776894	141777079	67,69,110	0,0,0	66,30,45	0,18,0	230	125	0.0219856244918	1.0,1.0,1.0	1.0,0.475,1.0	0.175
ENSMUSG00000073147	5031425E22Rik	chr5	-	23390055	23390306	23385074	23385172	23433209	23433324	4,0,4	10,2,4	0,0,0	1,8,5	376	125	0.0219856244918	0.117,0.0,0.25	0.0,0.0,0.0	0.122
ENSMUSG00000073460	Pnldc1	chr17	-	12894359	12894415	12892758	12892823	12895511	12895597	43,67,77	0,2,0	12,16,9	1,0,7	181	125	0.0219856244918	1.0,0.959,1.0	0.892,1.0,0.47	0.199
ENSMUSG00000003534	Ddr1	chr17	-	35686480	35686591	35685305	35685550	35687144	35687310	783,949,1177	308,351,441	13,24,22	4,0,2	236	125	0.0223204593927	0.574,0.589,0.586	0.633,1.0,0.854	-0.246
ENSMUSG00000063889	Crem	chr18	-	3287903	3288092	3273421	3273578	3295039	3295182	3,7,14	9,9,7	4,6,2	16,33,15	314	125	0.0223204593927	0.117,0.236,0.443	0.091,0.067,0.05	0.196
ENSMUSG00000032998	Foxj3	chr4	+	119609989	119610091	119602408	119602492	119616507	119616636	133,203,133	59,84,71	133,55,115	102,68,73	227	125	0.0224203038931	0.554,0.571,0.508	0.418,0.308,0.465	0.147
ENSMUSG00000022246	Rai14	chr15	-	10589258	10589345	10583781	10583836	10591586	10591615	158,324,219	2,14,6	533,153,590	25,59,27	212	125	0.0224568077174	0.979,0.932,0.956	0.926,0.605,0.928	0.136
ENSMUSG00000110195	Pde2a	chr7	+	101461479	101461541	101451401	101451468	101481370	101481460	0,3,1	5,6,14	20,5,9	19,0,20	187	125	0.0225649392187	0.0,0.251,0.046	0.413,1.0,0.231	-0.449
ENSMUSG00000045098	Suv420h1	chr19	+	3782755	3782852	3768232	3768340	3786388	3786627	18,22,16	53,46,69	4,0,13	59,22,48	222	125	0.0226523645298	0.161,0.212,0.115	0.037,0.0,0.132	0.106
ENSMUSG00000018412	Kansl1	chr11	-	104368679	104368778	104357480	104357596	104378684	104378826	320,443,444	82,80,105	395,215,372	62,0,70	224	125	0.0227452341846	0.685,0.756,0.702	0.78,1.0,0.748	-0.128
ENSMUSG00000003190	Bcl2l12	chr7	-	44994179	44994271	44991221	44991454	44994362	44994449	129,198,183	1,5,8	161,140,170	7,53,6	217	125	0.0229151007564	0.987,0.958,0.929	0.93,0.603,0.942	0.133
ENSMUSG00000026792	Lrsam1	chr2	-	32951092	32951183	32947790	32947921	32953363	32953485	82,83,127	0,2,1	48,44,62	0,16,0	216	125	0.0230453259731	1.0,0.96,0.987	1.0,0.614,1.0	0.111
ENSMUSG00000045098	Suv420h1	chr19	+	3782755	3782852	3782219	3782279	3786388	3786627	21,36,26	24,32,22	8,0,17	19,12,31	222	125	0.0230511393647	0.33,0.388,0.4	0.192,0.0,0.236	0.23
ENSMUSG00000032064	Dixdc1	chr9	-	50710764	50710972	50706124	50706250	50727785	50727975	37,38,51	0,0,0	219,64,221	1,18,0	333	125	0.0232154855919	1.0,1.0,1.0	0.988,0.572,1.0	0.147
ENSMUSG00000084808	9430091E24Rik	chr8	-	111137442	111137552	111128885	111129786	111145403	111145459	8,10,4	0,0,0	4,16,6	0,8,0	235	125	0.0233957945785	1.0,1.0,1.0	1.0,0.515,1.0	0.162
ENSMUSG00000000340	Dbt	chr3	+	116520236	116520360	116513127	116513191	116533254	116533436	12,39,53	5,4,4	35,39,24	2,0,1	249	125	0.0234221267311	0.546,0.83,0.869	0.898,1.0,0.923	-0.192
ENSMUSG00000037058	Paip2	chr18	+	35600044	35600117	35599712	35599758	35610870	35611034	11,26,16	7,4,2	45,13,30	0,0,4	198	125	0.0234645865615	0.498,0.804,0.835	1.0,1.0,0.826	-0.23
ENSMUSG00000100199	Gm20324	chr15	+	82901715	82901814	82899079	82899268	82905342	82905818	40,91,76	8,2,8	32,10,21	2,0,0	224	125	0.0235705866266	0.736,0.962,0.841	0.899,1.0,1.0	-0.12
ENSMUSG00000025825	Iscu	chr5	+	113776770	113777078	113774262	113774376	113777832	113778273	20,35,53	0,3,0	56,65,42	5,19,1	433	125	0.0235705866266	1.0,0.771,1.0	0.764,0.497,0.924	0.195
ENSMUSG00000027236	Eif3j1	chr2	+	122051741	122051815	122050486	122050648	122051966	122056598	5,5,5	1,5,0	2,3,8	0,0,0	199	125	0.023764956634	0.758,0.386,1.0	1.0,1.0,1.0	-0.285
ENSMUSG00000034252	Senp6	chr9	+	80087429	80087523	80066902	80067572	80093536	80093641	159,137,139	8,18,8	116,53,124	13,15,27	219	125	0.0238597616229	0.919,0.813,0.908	0.836,0.669,0.724	0.137
ENSMUSG00000054405	Dnajc8	chr4	+	132546636	132546708	132541781	132541838	132551534	132551610	3,1,9	11,7,4	2,0,1	30,1,8	197	125	0.024227183887	0.148,0.083,0.588	0.041,0.0,0.073	0.235
ENSMUSG00000037466	4930427A07Rik	chr12	+	113157160	113157363	113156674	113156753	113157577	113157727	370,430,441	21,21,22	115,91,86	19,5,16	328	125	0.0244215587777	0.87,0.886,0.884	0.698,0.874,0.672	0.132
ENSMUSG00000024426	Atat1	chr17	-	35898256	35898299	35897594	35897915	35898387	35898467	121,116,120	24,31,38	100,178,96	13,23,14	168	125	0.0244718090374	0.79,0.736,0.701	0.851,0.852,0.836	-0.104
ENSMUSG00000022629	Kif21a	chr15	-	90951245	90951374	90943764	90943901	90952710	90952818	133,153,182	49,116,125	23,14,20	2,0,7	254	125	0.024517049492	0.572,0.394,0.417	0.85,1.0,0.584	-0.35
ENSMUSG00000041180	Hectd2	chr19	+	36597076	36597186	36595208	36595254	36598886	36599035	48,30,47	0,3,0	17,16,18	8,0,2	235	125	0.0245846430165	1.0,0.842,1.0	0.531,1.0,0.827	0.161
ENSMUSG00000035268	Pkig	chr2	+	163659149	163659235	163658457	163658659	163703485	163703555	44,49,35	17,25,26	27,56,59	11,2,9	211	125	0.0246265943479	0.605,0.537,0.444	0.593,0.943,0.795	-0.248
ENSMUSG00000038533	Cbfa2t2	chr2	+	154515816	154515998	154510507	154510597	154523903	154524099	27,14,32	6,18,4	9,0,5	8,2,21	307	125	0.0247367496437	0.647,0.241,0.765	0.314,0.0,0.088	0.417
ENSMUSG00000027281	Slx4ip	chr2	+	137046716	137046805	137043999	137044077	137066129	137066230	63,113,148	4,11,2	73,13,130	23,1,14	214	125	0.0247818757205	0.902,0.857,0.977	0.65,0.884,0.844	0.119
ENSMUSG00000028264	Spaca1	chr4	-	34029064	34029185	34028482	34028554	34039245	34039381	8,8,7	1,0,5	53,59,55	0,0,0	246	125	0.0248549046782	0.803,1.0,0.416	1.0,1.0,1.0	-0.26
ENSMUSG00000052299	Ltn1	chr16	-	87418434	87418570	87415550	87416360	87420172	87420363	211,319,275	5,3,5	353,70,282	4,14,14	261	125	0.0250672010313	0.953,0.981,0.963	0.977,0.705,0.906	0.103
ENSMUSG00000031791	Tmem38a	chr8	+	72581184	72581272	72579562	72579719	72584699	72584817	60,81,93	15,14,7	26,15,16	9,13,7	213	125	0.0251831771206	0.701,0.772,0.886	0.629,0.404,0.573	0.251
ENSMUSG00000044783	Hjurp	chr1	-	88269320	88269413	88267947	88268026	88275041	88275097	182,279,259	41,79,56	260,139,283	50,14,34	218	125	0.0252818702639	0.718,0.669,0.726	0.749,0.851,0.827	-0.105
ENSMUSG00000059439	Bcas3	chr11	+	85822021	85822112	85801820	85801952	85825201	85826055	15,30,11	32,64,44	26,58,37	38,32,49	216	125	0.0254798806089	0.213,0.213,0.126	0.284,0.512,0.304	-0.183
ENSMUSG00000028689	Ccdc163	chr4	+	116708942	116709094	116708608	116708656	116709437	116709619	5,15,12	5,3,3	3,1,2	1,5,17	277	125	0.0256297482949	0.311,0.693,0.644	0.575,0.083,0.05	0.313
ENSMUSG00000042548	Asxl1	chr2	+	153354649	153354652	153352188	153352271	153357069	153357178	12,13,12	0,0,0	19,2,23	8,0,0	128	125	0.0257990596286	1.0,1.0,1.0	0.699,1.0,1.0	0.1
ENSMUSG00000037210	Fam193a	chr5	+	34440347	34440590	34440120	34440233	34443300	34443454	383,469,500	7,17,10	457,269,423	32,43,6	368	125	0.026157075351	0.949,0.904,0.944	0.829,0.68,0.96	0.109
ENSMUSG00000002280	Narfl	chr17	+	25781192	25781378	25780879	25780952	25781687	25781845	96,84,84	6,12,1	65,33,45	3,0,0	311	125	0.0261916647748	0.865,0.738,0.971	0.897,1.0,1.0	-0.108
ENSMUSG00000060450	Rnf14	chr18	+	38301655	38301807	38300428	38300590	38307864	38308395	365,480,469	120,164,146	345,148,426	159,118,191	277	125	0.0262838690832	0.579,0.569,0.592	0.495,0.361,0.502	0.127
ENSMUSG00000031337	Mtm1	chrX	+	71307699	71307876	71302500	71302614	71313645	71315295	30,34,39	3,4,0	26,22,5	0,0,0	302	125	0.026346524579	0.805,0.779,1.0	1.0,1.0,1.0	-0.139
ENSMUSG00000030322	Mbd4	chr6	-	115845542	115845617	115845313	115845448	115848905	115849732	121,214,201	25,36,15	238,82,223	24,0,12	200	125	0.026376701141	0.752,0.788,0.893	0.861,1.0,0.921	-0.116
ENSMUSG00000036377	C530008M17Rik	chr5	+	76856330	76859154	76854934	76855117	76865999	76866190	606,738,783	0,0,0	531,349,445	0,24,0	2949	125	0.026376701141	1.0,1.0,1.0	1.0,0.381,1.0	0.206
ENSMUSG00000027951	Adar	chr3	+	89734841	89736273	89715021	89715150	89737989	89738173	230,288,240	0,0,0	219,79,205	6,0,1	1557	125	0.0264827391881	1.0,1.0,1.0	0.746,1.0,0.943	0.104
ENSMUSG00000030022	Adamts9	chr6	-	92823346	92823514	92816469	92816643	92849291	92849468	164,169,190	12,34,14	77,60,95	3,0,6	293	125	0.0264827391881	0.854,0.68,0.853	0.916,1.0,0.871	-0.133
ENSMUSG00000071350	Setdb2	chr14	-	59426488	59426554	59423387	59423484	59431142	59431268	83,86,115	10,27,9	74,111,120	5,6,6	191	125	0.0264827391881	0.845,0.676,0.893	0.906,0.924,0.929	-0.115
ENSMUSG00000024592	C330018D20Rik	chr18	-	56962400	56962518	56955832	56957921	56973383	56973484	121,203,145	13,13,7	91,98,109	8,53,20	243	125	0.0266821626849	0.827,0.889,0.914	0.854,0.487,0.737	0.184
ENSMUSG00000028898	Trnau1ap	chr4	-	132328468	132328566	132325351	132325489	132329352	132329414	146,133,140	1,2,1	105,35,108	0,9,3	223	125	0.0269527706518	0.988,0.974,0.987	1.0,0.686,0.953	0.103
ENSMUSG00000023015	Racgap1	chr15	-	99643392	99643523	99642882	99642971	99651506	99651612	86,109,118	157,149,178	100,45,142	78,61,84	256	125	0.0269832933464	0.211,0.263,0.245	0.385,0.265,0.452	-0.128
ENSMUSG00000041420	Meis3	chr7	+	16178744	16178795	16177391	16177573	16182040	16182152	4,8,5	2,8,2	3,3,3	2,0,0	176	125	0.027107771868	0.587,0.415,0.64	0.516,1.0,1.0	-0.291
ENSMUSG00000030739	Myh14	chr7	-	44657416	44657440	44655591	44655684	44657934	44658037	78,106,64	17,29,12	6,2,10	2,0,0	149	125	0.027132882235	0.794,0.754,0.817	0.716,1.0,1.0	-0.117
ENSMUSG00000039842	Mcph1	chr8	+	18629545	18629635	18627117	18627240	18641564	18641665	98,110,160	0,0,0	113,31,97	0,13,0	215	125	0.0272013710735	1.0,1.0,1.0	1.0,0.581,1.0	0.14
ENSMUSG00000031993	Snx19	chr9	+	30462230	30462415	30440095	30440225	30463219	30463307	117,200,187	4,20,16	181,36,128	40,9,15	310	125	0.027468585191	0.922,0.801,0.825	0.646,0.617,0.775	0.17
ENSMUSG00000042520	Ubap2l	chr3	-	90031295	90031370	90028324	90028377	90034064	90034177	499,736,730	204,250,263	705,607,680	172,78,220	200	125	0.027468585191	0.605,0.648,0.634	0.719,0.829,0.659	-0.107
ENSMUSG00000032121	Tmem218	chr9	+	37218265	37218376	37208332	37208405	37222478	37223210	23,26,32	2,6,1	45,5,20	2,0,0	236	125	0.0277271743041	0.859,0.697,0.944	0.923,1.0,1.0	-0.141
ENSMUSG00000043090	Zfp866	chr8	-	69767632	69767693	69766641	69766777	69769120	69769247	222,193,215	13,2,7	215,1,141	15,28,13	186	125	0.027800802445	0.92,0.985,0.954	0.906,0.023,0.879	0.35
ENSMUSG00000021639	Gtf2h2	chr13	-	100468914	100469026	100461847	100461962	100476469	100476572	3,13,9	0,0,0	3,0,7	0,36,0	237	125	0.0279284947503	1.0,1.0,1.0	1.0,0.0,1.0	0.333
ENSMUSG00000031209	Heph	chrX	+	96459574	96459769	96456389	96456615	96462890	96463091	255,288,320	24,33,13	271,137,254	13,0,11	320	125	0.028014918536	0.806,0.773,0.906	0.891,1.0,0.9	-0.102
ENSMUSG00000056698	Elmod3	chr6	-	72597623	72597645	72594739	72595020	72598321	72598413	2,0,5	7,10,9	1,0,0	11,21,3	147	125	0.0280339270687	0.195,0.0,0.321	0.072,0.0,0.0	0.148
ENSMUSG00000056770	Setd3	chr12	-	108113318	108113393	108108556	108108717	108157753	108158010	10,26,22	0,0,0	26,26,62	0,16,0	200	125	0.0282377173969	1.0,1.0,1.0	1.0,0.504,1.0	0.165
ENSMUSG00000020580	Rock2	chr12	+	16926938	16927020	16894977	16895330	16940402	16940540	14,17,14	1,3,2	19,2,34	0,0,0	207	125	0.0283334080185	0.894,0.774,0.809	1.0,1.0,1.0	-0.174
ENSMUSG00000037514	Pank2	chr2	+	131280156	131280410	131273910	131274263	131287473	131287597	136,155,124	40,61,50	88,106,128	55,78,63	379	125	0.028382705585	0.529,0.456,0.45	0.345,0.309,0.401	0.127
ENSMUSG00000031137	Fgf13	chrX	-	59250798	59250966	59131876	59131950	59567139	59567472	23,42,31	2,4,2	11,6,16	1,0,0	293	125	0.0286957465236	0.831,0.818,0.869	0.824,1.0,1.0	-0.102
ENSMUSG00000008200	Fnbp4	chr2	+	90767852	90767955	90767407	90767541	90768515	90768700	123,153,221	164,193,170	227,137,236	182,80,142	228	125	0.0287114127705	0.291,0.303,0.416	0.406,0.484,0.477	-0.119
ENSMUSG00000032245	Cln6	chr9	+	62840484	62840591	62838791	62838954	62844569	62844684	52,68,54	34,56,27	104,10,50	13,0,20	232	125	0.0287586770323	0.452,0.395,0.519	0.812,1.0,0.574	-0.34
ENSMUSG00000019813	Cep57l1	chr10	-	41728627	41728714	41723860	41723938	41729330	41729408	85,106,104	41,67,84	133,83,126	44,21,55	212	125	0.0292758502192	0.55,0.483,0.422	0.641,0.7,0.575	-0.154
ENSMUSG00000061306	Slc38a10	chr11	-	120141599	120141645	120140592	120140686	120150979	120151320	109,158,140	16,20,5	113,42,89	14,14,31	171	125	0.0295266713475	0.833,0.852,0.953	0.855,0.687,0.677	0.14
ENSMUSG00000032579	Hemk1	chr9	-	107330772	107330822	107329323	107329432	107336571	107336663	8,12,9	2,1,5	10,5,7	2,0,0	175	125	0.0303085806102	0.741,0.896,0.563	0.781,1.0,1.0	-0.194
ENSMUSG00000021891	Mettl6	chr14	-	31487570	31487741	31478319	31479810	31493596	31493964	40,47,52	0,0,0	91,37,67	0,16,0	296	125	0.0303948018459	1.0,1.0,1.0	1.0,0.494,1.0	0.169
ENSMUSG00000031736	Crnde	chr8	-	92350690	92350754	92326032	92326462	92355687	92355764	16,23,30	0,2,2	49,17,39	6,11,6	189	125	0.0304882305893	1.0,0.884,0.908	0.844,0.505,0.811	0.211
ENSMUSG00000027130	Slc12a6	chr2	+	112316240	112316285	112284576	112284805	112333382	112333477	16,18,25	1,5,1	9,4,15	0,0,0	170	125	0.0306102930086	0.922,0.726,0.948	1.0,1.0,1.0	-0.135
ENSMUSG00000032740	Ccdc88a	chr11	+	29497342	29497426	29493878	29494093	29498408	29498612	65,108,95	104,105,95	181,95,173	149,64,74	209	125	0.0306200764548	0.272,0.381,0.374	0.421,0.47,0.583	-0.149
ENSMUSG00000040025	Ythdf2	chr4	-	132204131	132205715	132184911	132186947	132210751	132210831	959,1518,1360	12,30,13	1508,1057,1639	36,94,39	1709	125	0.0306638660476	0.854,0.787,0.884	0.754,0.451,0.755	0.188
ENSMUSG00000032305	Fam219b	chr9	+	57539245	57539294	57538810	57538888	57540654	57543187	14,11,31	49,66,36	16,0,4	56,31,77	174	125	0.0308366051767	0.17,0.107,0.382	0.17,0.0,0.036	0.151
ENSMUSG00000031153	Gripap1	chrX	+	7800535	7800583	7800156	7800341	7801176	7801208	49,34,32	21,9,14	46,47,34	7,0,9	173	125	0.030906621262	0.628,0.732,0.623	0.826,1.0,0.732	-0.192
ENSMUSG00000028718	Stil	chr4	+	115021474	115021993	115016183	115016287	115023481	115023546	200,232,227	2,4,5	172,26,155	16,0,11	644	125	0.031162272659	0.951,0.918,0.898	0.676,1.0,0.732	0.12
ENSMUSG00000039648	Kyat1	chr2	-	30197956	30198159	30194053	30194112	30205632	30205801	17,21,30	40,52,57	49,13,12	28,14,18	328	125	0.0315234509712	0.139,0.133,0.167	0.4,0.261,0.203	-0.142
ENSMUSG00000059439	Bcas3	chr11	+	85813999	85814065	85801784	85801952	85825201	85826058	12,14,12	32,64,44	3,0,9	38,32,49	191	125	0.0315679310236	0.197,0.125,0.151	0.049,0.0,0.107	0.106
ENSMUSG00000030922	Lyrm1	chr7	+	119909670	119909962	119895869	119895890	119914172	119914265	32,53,31	1,6,3	46,78,39	0,0,3	417	125	0.0316315354781	0.906,0.726,0.756	1.0,1.0,0.796	-0.136
ENSMUSG00000019731	Slc35e1	chr8	-	72488120	72488246	72484573	72484906	72491841	72491912	357,475,362	8,10,1	469,66,466	6,28,16	251	125	0.0316687609879	0.957,0.959,0.994	0.975,0.54,0.936	0.153
ENSMUSG00000021115	Vrk1	chr12	+	106055801	106055910	106042836	106042892	106057842	106057975	4,9,5	0,9,3	5,0,5	21,10,13	234	125	0.0322275228684	1.0,0.348,0.471	0.113,0.0,0.17	0.512
ENSMUSG00000012126	Ubxn11	chr4	+	134113356	134113433	134109559	134109658	134116030	134116126	8,11,6	0,0,0	5,4,12	0,0,8	202	125	0.0324025477896	1.0,1.0,1.0	1.0,1.0,0.481	0.173
ENSMUSG00000022453	Naga	chr15	-	82336769	82336941	82335842	82336020	82337386	82337522	109,107,171	20,28,55	98,87,84	68,37,34	297	125	0.0326933407771	0.696,0.617,0.567	0.378,0.497,0.51	0.165
ENSMUSG00000067629	Syngap1	chr17	+	26946632	26946738	26944632	26944754	26952561	26952653	21,38,39	0,2,0	31,7,24	12,0,0	231	125	0.0328063597798	1.0,0.911,1.0	0.583,1.0,1.0	0.109
ENSMUSG00000035268	Pkig	chr2	+	163659149	163659235	163658457	163658659	163721127	163721301	13,16,17	7,6,6	10,3,13	2,0,1	211	125	0.0329710107326	0.524,0.612,0.627	0.748,1.0,0.885	-0.29
ENSMUSG00000052056	Zfp217	chr2	-	170114060	170115572	170112479	170112614	170119018	170120753	244,326,366	0,3,0	202,86,186	0,12,2	1637	125	0.0330096095336	1.0,0.892,1.0	1.0,0.354,0.877	0.22
ENSMUSG00000101678	Gm29609	chr5	-	31145494	31145565	31145245	31145278	31145683	31145776	90,118,148	0,0,0	114,33,173	0,14,0	196	125	0.0330561606885	1.0,1.0,1.0	1.0,0.601,1.0	0.133
ENSMUSG00000025006	Sorbs1	chr19	-	40376644	40377016	40373475	40373617	40382520	40382633	24,44,35	60,72,105	62,12,63	37,0,32	497	125	0.0331165505807	0.091,0.133,0.077	0.296,1.0,0.331	-0.442
ENSMUSG00000056427	Slit3	chr11	+	35700203	35700489	35698305	35698460	35703111	35703320	65,86,95	1,0,0	49,45,40	0,17,0	411	125	0.0331165505807	0.952,1.0,1.0	1.0,0.446,1.0	0.169
ENSMUSG00000038718	Pbx3	chr2	-	34224544	34224646	34213251	34213442	34370823	34370846	209,245,265	16,19,18	162,84,201	16,45,31	227	125	0.0331165505807	0.878,0.877,0.89	0.848,0.507,0.781	0.17
ENSMUSG00000038344	Txlng	chrX	-	162786616	162787678	162784321	162784414	162790611	162790806	59,95,75	0,0,0	73,65,82	0,11,0	1187	125	0.033173389712	1.0,1.0,1.0	1.0,0.384,1.0	0.205
ENSMUSG00000033862	Cdk10	chr8	+	123230267	123230327	123229111	123229181	123230593	123230717	142,158,217	6,7,3	155,71,116	8,25,4	185	125	0.0334281501956	0.941,0.938,0.98	0.929,0.657,0.951	0.107
ENSMUSG00000024989	Cep55	chr19	+	38057409	38057566	38055041	38055317	38057788	38057983	64,92,67	1,0,5	60,38,38	8,0,16	282	125	0.0335592554838	0.966,1.0,0.856	0.769,1.0,0.513	0.18
ENSMUSG00000034252	Senp6	chr9	+	80087429	80087523	80066902	80067572	80092266	80092412	202,200,201	130,146,147	166,55,172	173,105,157	219	125	0.033584209297	0.47,0.439,0.438	0.354,0.23,0.385	0.126
ENSMUSG00000027878	Notch2	chr3	+	98124148	98124333	98123744	98123898	98126111	98126244	180,150,159	0,0,0	224,55,271	0,14,0	310	125	0.033640165923	1.0,1.0,1.0	1.0,0.613,1.0	0.129
ENSMUSG00000027215	Cd82	chr2	-	93443368	93443444	93437387	93437470	93462329	93462443	37,51,28	2,7,10	15,18,26	0,0,3	201	125	0.0339644152879	0.92,0.819,0.635	1.0,1.0,0.843	-0.156
ENSMUSG00000033386	Frrs1	chr3	+	116890904	116891003	116885106	116885289	116891839	116891987	113,106,130	18,8,25	26,27,29	4,0,0	224	125	0.0341576471655	0.778,0.881,0.744	0.784,1.0,1.0	-0.127
ENSMUSG00000034135	Sik3	chr9	+	46204205	46204349	46198551	46198707	46207921	46208072	98,170,113	0,0,0	107,43,109	0,10,0	269	125	0.0341625822737	1.0,1.0,1.0	1.0,0.666,1.0	0.111
ENSMUSG00000028312	Smc2	chr4	+	52440200	52440423	52439242	52439334	52447712	52447751	60,65,77	0,0,0	80,6,87	0,7,2	348	125	0.034281196316	1.0,1.0,1.0	1.0,0.235,0.94	0.275
ENSMUSG00000036339	Tmem260	chr14	+	48483249	48483333	48480303	48480344	48484938	48485053	101,90,88	0,0,0	86,23,60	0,14,0	209	125	0.0344525488683	1.0,1.0,1.0	1.0,0.496,1.0	0.168
ENSMUSG00000038718	Pbx3	chr2	-	34224404	34224646	34213251	34213442	34370823	34370897	510,715,763	16,19,18	569,225,643	16,45,31	367	125	0.0345708753945	0.916,0.928,0.935	0.924,0.63,0.876	0.116
ENSMUSG00000032579	Hemk1	chr9	-	107336178	107336272	107331444	107331579	107336571	107336663	78,68,82	1,5,4	54,27,27	10,1,9	219	125	0.0346594051077	0.978,0.886,0.921	0.755,0.939,0.631	0.153
ENSMUSG00000018362	Kpna2	chr11	-	106992602	106992691	106991857	106992126	106996508	106996646	8,8,16	3,6,7	7,1,1	9,6,4	214	125	0.0347804835408	0.609,0.438,0.572	0.312,0.089,0.127	0.364
ENSMUSG00000021706	Zfyve16	chr13	-	92516530	92516692	92513786	92513929	92519466	92519563	48,99,111	5,8,1	75,29,84	7,15,14	287	125	0.0351676739662	0.807,0.844,0.98	0.824,0.457,0.723	0.209
ENSMUSG00000027575	Arfgap1	chr2	+	180967533	180967814	180967244	180967329	180971050	180971114	201,167,202	5,7,12	115,106,205	19,10,14	406	125	0.0351944318641	0.925,0.88,0.838	0.651,0.765,0.818	0.136
ENSMUSG00000021870	Slmap	chr14	-	26453537	26453600	26442574	26442634	26459409	26459460	34,35,44	29,38,38	31,15,21	38,49,46	188	125	0.0352445516461	0.438,0.38,0.435	0.352,0.169,0.233	0.166
ENSMUSG00000110393	RP23-414P13.3	chr13	+	65247640	65247767	65241752	65242015	65247968	65248029	9,9,9	0,0,0	7,16,23	0,10,0	252	125	0.0355373938802	1.0,1.0,1.0	1.0,0.442,1.0	0.186
ENSMUSG00000074733	Zfp950	chr19	-	61118226	61118350	61117624	61117727	61127006	61127067	20,10,14	2,0,4	26,10,26	0,0,0	249	125	0.0355661696263	0.834,1.0,0.637	1.0,1.0,1.0	-0.176
ENSMUSG00000028124	Gclm	chr3	+	122255544	122255610	122245556	122246111	122259206	122259291	113,144,108	0,0,0	109,26,108	0,16,0	191	125	0.0355802294022	1.0,1.0,1.0	1.0,0.515,1.0	0.162
ENSMUSG00000036833	Pnpla7	chr2	+	25038836	25038900	25029506	25029656	25039602	25039771	29,26,15	2,0,1	31,4,28	0,34,6	189	125	0.0357949338883	0.906,1.0,0.908	1.0,0.072,0.755	0.329
ENSMUSG00000022552	Sharpin	chr15	-	76350054	76350229	76348300	76348435	76350480	76351111	137,183,205	21,25,29	172,65,160	11,4,13	300	125	0.0358343331479	0.731,0.753,0.747	0.867,0.871,0.837	-0.115
ENSMUSG00000049606	Zfp644	chr5	-	106695642	106695699	106636806	106638635	106696531	106696826	5,9,6	13,16,12	0,0,8	10,10,39	182	125	0.0360390817861	0.209,0.279,0.256	0.0,0.0,0.123	0.207
ENSMUSG00000021578	Ccdc127	chr13	+	74352861	74352986	74350364	74350408	74356455	74357048	205,282,269	10,15,7	259,133,372	24,61,18	250	125	0.0360958560111	0.911,0.904,0.951	0.844,0.522,0.912	0.163
ENSMUSG00000038406	Scaf1	chr7	-	45014204	45014335	45013479	45013593	45016079	45016131	168,210,197	44,49,59	247,98,216	29,17,41	256	125	0.0362128264686	0.651,0.677,0.62	0.806,0.738,0.72	-0.105
ENSMUSG00000015165	Hnrnpl	chr7	+	28817334	28817404	28815098	28815195	28818460	28818532	34,54,54	0,2,0	27,26,31	10,0,0	195	125	0.0368673401018	1.0,0.945,1.0	0.634,1.0,1.0	0.104
ENSMUSG00000073609	D2hgdh	chr1	+	93832595	93832789	93829756	93829896	93835286	93835455	89,87,107	12,9,17	33,44,56	3,0,3	319	125	0.0370451192421	0.744,0.791,0.712	0.812,1.0,0.88	-0.148
ENSMUSG00000029060	Mib2	chr4	-	155658893	155659001	155657854	155657959	155659122	155659265	82,94,94	41,35,39	57,19,56	33,39,50	233	125	0.0372350651257	0.518,0.59,0.564	0.481,0.207,0.375	0.203
ENSMUSG00000034135	Sik3	chr9	+	46201999	46202070	46198551	46198707	46207921	46208072	75,73,100	0,0,0	88,36,72	0,10,0	196	125	0.0373845611675	1.0,1.0,1.0	1.0,0.697,1.0	0.101
ENSMUSG00000019188	H13	chr2	+	152703994	152704194	152695481	152695584	152704621	152705036	74,88,98	4,12,11	46,75,63	0,1,5	325	125	0.0374833500884	0.877,0.738,0.774	1.0,0.966,0.829	-0.135
ENSMUSG00000031885	Cbfb	chr8	+	105194474	105194591	105171305	105171392	105215903	105217981	7,15,9	2,2,4	27,19,13	2,0,1	242	125	0.0374833500884	0.644,0.795,0.538	0.875,1.0,0.87	-0.256
ENSMUSG00000095325	Zfp870	chr17	-	32885702	32885763	32879227	32884165	32885956	32886083	147,126,124	4,13,10	125,67,152	18,24,14	186	125	0.0376159599552	0.961,0.867,0.893	0.824,0.652,0.879	0.122
ENSMUSG00000024622	Hmgxb3	chr18	-	61167195	61167693	61165484	61165583	61171207	61171382	384,558,522	0,0,0	501,106,355	0,11,0	623	125	0.037812210378	1.0,1.0,1.0	1.0,0.659,1.0	0.114
ENSMUSG00000030495	Slc7a10	chr7	+	35198835	35198939	35198630	35198754	35199224	35199321	18,13,17	4,1,1	2,1,1	0,0,0	229	125	0.0383738554158	0.711,0.876,0.903	1.0,1.0,1.0	-0.17
ENSMUSG00000021592	Arsk	chr13	-	76074774	76075051	76066634	76066859	76091657	76091817	33,51,34	3,0,0	44,51,62	6,0,11	402	125	0.0385330139071	0.774,1.0,1.0	0.695,1.0,0.637	0.147
ENSMUSG00000049606	Zfp644	chr5	-	106695642	106695699	106690670	106690877	106696233	106696544	21,13,8	7,1,4	10,2,4	2,0,0	182	125	0.0389461494833	0.673,0.899,0.579	0.774,1.0,1.0	-0.208
ENSMUSG00000029729	Zkscan1	chr5	+	138097452	138097579	138093991	138094139	138100589	138107822	169,162,170	42,48,43	135,36,165	21,0,22	252	125	0.0398385376024	0.666,0.626,0.662	0.761,1.0,0.788	-0.198
ENSMUSG00000045962	Wnk1	chr6	-	119953770	119953902	119951897	119951995	119956070	119956170	35,40,30	8,14,15	34,0,29	22,6,40	257	125	0.0404034234522	0.68,0.582,0.493	0.429,0.0,0.261	0.355
ENSMUSG00000059482	2610301B20Rik	chr4	+	10882406	10882472	10881800	10881868	10891621	10891778	27,42,26	0,2,0	14,6,25	0,4,3	191	125	0.0404112674976	1.0,0.932,1.0	1.0,0.495,0.845	0.197
ENSMUSG00000042524	Sun2	chr15	-	79737472	79737568	79737065	79737159	79738519	79738660	174,220,195	11,8,12	299,123,279	26,34,20	221	125	0.0404554880698	0.899,0.94,0.902	0.867,0.672,0.888	0.105
ENSMUSG00000020516	Rps6kb1	chr11	-	86517150	86517249	86516090	86516191	86517349	86517392	2,3,4	11,3,1	0,0,2	4,2,3	224	125	0.0406976266526	0.092,0.358,0.691	0.0,0.0,0.271	0.29
ENSMUSG00000029130	Rnf32	chr5	+	29203054	29203197	29198573	29198838	29206173	29206298	24,33,29	0,0,0	18,0,13	0,27,0	268	125	0.0409454792965	1.0,1.0,1.0	1.0,0.0,1.0	0.333
ENSMUSG00000025237	Parp6	chr9	+	59639763	59639812	59637633	59637701	59648829	59648909	66,111,123	3,3,1	101,44,67	4,18,1	174	125	0.0410093107459	0.94,0.964,0.989	0.948,0.637,0.98	0.109
ENSMUSG00000054099	Slc25a40	chr5	+	8424796	8424887	8422872	8423039	8427195	8427267	2,14,2	8,6,7	10,12,8	5,0,2	216	125	0.0410093107459	0.126,0.575,0.142	0.536,1.0,0.698	-0.464
ENSMUSG00000028017	Egf	chr3	-	129692917	129693040	129690770	129690915	129696790	129696916	6,8,4	1,0,3	0,0,8	3,4,1	248	125	0.0414789955842	0.752,1.0,0.402	0.0,0.0,0.801	0.451
ENSMUSG00000032855	Pkd1	chr17	+	24572617	24576243	24571975	24572109	24576437	24576587	96,83,78	1,0,0	102,10,115	4,0,1	3751	125	0.0415735078046	0.762,1.0,1.0	0.459,1.0,0.793	0.17
ENSMUSG00000039128	Cdc123	chr2	-	5810795	5810844	5798360	5798489	5823101	5823197	3,5,1	0,0,2	3,2,1	2,16,0	174	125	0.0424740279158	1.0,1.0,0.264	0.519,0.082,1.0	0.221
ENSMUSG00000064284	Cdpf1	chr15	-	85810842	85811048	85809211	85809324	85811638	85811654	37,39,45	19,11,15	50,17,37	5,0,7	331	125	0.0428270711422	0.424,0.572,0.531	0.791,1.0,0.666	-0.31
ENSMUSG00000059005	Hnrnpa3	chr2	+	75663672	75663714	75662660	75662756	75665027	75665150	13,4,13	0,0,0	23,15,15	0,18,0	167	125	0.0429083339272	1.0,1.0,1.0	1.0,0.384,1.0	0.205
ENSMUSG00000029505	Ep400	chr5	-	110753803	110753914	110741969	110742060	110755396	110756766	42,55,44	73,78,95	33,0,12	57,22,72	236	125	0.042955235281	0.234,0.272,0.197	0.235,0.0,0.081	0.129
ENSMUSG00000036377	C530008M17Rik	chr5	+	76856330	76859145	76854934	76855117	76865999	76866190	454,532,565	0,0,0	389,251,314	0,24,0	2940	125	0.0429867908357	1.0,1.0,1.0	1.0,0.308,1.0	0.231
ENSMUSG00000007570	Fance	chr17	+	28322645	28322771	28320789	28320856	28326151	28326253	235,327,298	75,63,60	244,190,211	100,72,68	251	125	0.0429867908357	0.609,0.721,0.712	0.549,0.568,0.607	0.106
ENSMUSG00000037940	Inpp4b	chr8	+	81768093	81768212	81767800	81767912	81770807	81770924	3,2,4	0,0,0	63,8,26	0,0,8	244	125	0.0432479782354	1.0,1.0,1.0	1.0,1.0,0.625	0.125
ENSMUSG00000000340	Dbt	chr3	+	116523351	116523427	116513069	116513191	116533254	116533436	33,50,49	5,4,4	50,22,40	2,0,1	201	125	0.0436088778833	0.804,0.886,0.884	0.94,1.0,0.961	-0.109
ENSMUSG00000041670	Rims1	chr1	-	22630411	22630480	22596370	22596584	22726929	22727010	7,5,8	2,1,1	2,0,2	2,3,1	194	125	0.0437106074068	0.693,0.763,0.838	0.392,0.0,0.563	0.446
ENSMUSG00000097275	Gm26648	chr5	-	24699191	24704217	24696901	24697409	24704393	24704690	371,493,436	0,0,0	390,253,400	0,13,0	5151	125	0.0439439838085	1.0,1.0,1.0	1.0,0.321,1.0	0.226
ENSMUSG00000055435	Maf	chr8	-	115693131	115693192	115682941	115684761	115705754	115707096	5,12,18	0,4,2	24,20,25	0,0,0	186	125	0.044340104603	1.0,0.668,0.858	1.0,1.0,1.0	-0.158
ENSMUSG00000027763	Mbnl1	chr3	+	60621422	60621458	60615619	60615773	60625123	60625198	10,21,17	1,9,1	33,4,36	37,8,15	161	125	0.0443953885527	0.886,0.644,0.93	0.409,0.28,0.651	0.373
ENSMUSG00000041058	Wwp1	chr4	-	19661965	19662032	19659562	19659747	19672418	19672543	72,113,117	4,2,6	142,46,131	7,22,11	192	125	0.0444080176744	0.921,0.974,0.927	0.93,0.576,0.886	0.143
ENSMUSG00000073968	Trim68	chr7	-	102679673	102679696	102679035	102679136	102680136	102680397	50,89,69	16,24,22	30,2,40	21,31,20	148	125	0.044684175892	0.725,0.758,0.726	0.547,0.052,0.628	0.327
ENSMUSG00000043557	Mdga1	chr17	-	29837991	29838126	29833221	29833352	29838436	29838589	18,32,32	0,0,0	7,10,13	0,0,8	260	125	0.0447305390819	1.0,1.0,1.0	1.0,1.0,0.439	0.187
ENSMUSG00000020646	Mboat2	chr12	+	24924198	24924294	24882716	24882794	24934566	24934622	183,241,217	32,26,21	104,101,140	17,25,38	221	125	0.0451256624089	0.764,0.84,0.854	0.776,0.696,0.676	0.103
ENSMUSG00000050875	A730017C20Rik	chr18	+	59066816	59066989	59062493	59062562	59072192	59072417	49,61,45	21,26,13	10,11,18	0,0,4	298	125	0.0459753563266	0.495,0.496,0.592	1.0,1.0,0.654	-0.357
ENSMUSG00000051149	Adnp	chr2	-	168204599	168204774	168189281	168189394	168206573	168206922	170,223,209	118,108,86	236,61,230	73,9,73	300	125	0.0463507020158	0.375,0.462,0.503	0.574,0.738,0.568	-0.18
ENSMUSG00000027281	Slx4ip	chr2	+	137004933	137005054	137000183	137000273	137043999	137044077	75,58,97	16,27,31	64,33,88	41,20,58	246	125	0.0464647274627	0.704,0.522,0.614	0.442,0.456,0.435	0.169
ENSMUSG00000037989	Wnk2	chr13	-	49044373	49044418	49042627	49042866	49051356	49051527	64,35,71	35,19,27	16,29,26	6,0,5	170	125	0.0464647274627	0.573,0.575,0.659	0.662,1.0,0.793	-0.216
ENSMUSG00000029130	Rnf32	chr5	+	29205668	29205701	29198573	29198838	29206695	29206804	3,3,0	3,6,1	5,16,0	0,0,2	158	125	0.0466335124684	0.442,0.283,0.0	1.0,1.0,0.0	-0.425
ENSMUSG00000025006	Sorbs1	chr19	-	40321792	40321960	40318021	40318068	40324746	40324832	11,17,9	54,47,81	6,18,33	22,3,34	293	125	0.0467078597725	0.08,0.134,0.045	0.104,0.719,0.293	-0.286
ENSMUSG00000034601	2700049A03Rik	chr12	+	71219190	71219299	71194291	71194466	71242943	71243303	23,47,51	25,53,34	17,8,22	31,40,28	234	125	0.0467078597725	0.33,0.321,0.445	0.227,0.097,0.296	0.159
ENSMUSG00000038506	Dcun1d2	chr8	-	13261384	13261467	13258946	13259043	13271589	13271720	57,97,75	8,10,15	115,161,71	15,0,4	208	125	0.0468551908261	0.811,0.854,0.75	0.822,1.0,0.914	-0.107
ENSMUSG00000020271	Fbxw11	chr11	+	32680200	32680302	32652747	32652904	32711771	32711997	21,15,21	43,36,39	10,1,7	44,4,39	227	125	0.0470095197488	0.212,0.187,0.229	0.111,0.121,0.09	0.102
ENSMUSG00000034055	Phka1	chrX	-	102544673	102544753	102541371	102541450	102554883	102555023	16,38,43	2,6,5	28,5,42	2,0,1	205	125	0.0474644009322	0.83,0.794,0.84	0.895,1.0,0.962	-0.131
ENSMUSG00000055707	Klhl26	chr8	-	70455465	70455648	70450267	70453019	70476849	70476905	93,78,74	2,7,6	67,37,37	15,10,3	308	125	0.0478326611997	0.95,0.819,0.833	0.644,0.6,0.833	0.175
ENSMUSG00000026730	Pter	chr2	+	12974368	12974453	12924040	12924198	12980292	12980558	25,35,35	0,1,1	32,9,51	13,0,0	210	125	0.048492778183	1.0,0.954,0.954	0.594,1.0,1.0	0.105
ENSMUSG00000025505	Tmem80	chr7	+	141333647	141333731	141332909	141333008	141334010	141334103	17,12,21	1,0,1	18,26,7	2,0,9	209	125	0.0487212949141	0.91,1.0,0.926	0.843,1.0,0.317	0.225
ENSMUSG00000022656	Nectin3	chr16	-	46458113	46458231	46437929	46438068	46463817	46464159	5,10,6	1,2,2	8,10,1	0,0,0	243	125	0.049273348806	0.72,0.72,0.607	1.0,1.0,1.0	-0.318
ENSMUSG00000011832	Evi5l	chr8	+	4201933	4201966	4200867	4200921	4202935	4203076	1,13,8	57,75,71	26,11,7	64,18,69	158	125	0.0493779577363	0.014,0.121,0.082	0.243,0.326,0.074	-0.142
ENSMUSG00000085614	1700123M08Rik	chr4	+	11980141	11980408	11976443	11976587	11993864	11993999	6,3,8	0,6,1	2,0,0	0,9,4	392	125	0.0494310740061	1.0,0.138,0.718	1.0,0.0,0.0	0.285
ENSMUSG00000028898	Trnau1ap	chr4	-	132328468	132328566	132325207	132325260	132329352	132329414	154,141,149	31,20,48	117,48,129	39,69,56	223	125	0.0495569014662	0.736,0.798,0.635	0.627,0.281,0.564	0.232
