# Supplementary material for: An Alternative Splicing Program for Mouse Craniofacial Development
Source: Front Physiol. 2020 Sep 4;11:1099. doi: 10.3389/fphys.2020.01099 (PMC7498679; doi:10.3389/fphys.2020.01099)
Supplement: Supplementary file 12 [file Data_Sheet_1.zip › Filtered rMATS results/SE/E11.5_FNP_Ect_vs_Mes_SE_filtered_output.txt]

GeneID	geneSymbol	chr	strand	exonStart_0base	exonEnd	upstreamES	upstreamEE	downstreamES	downstreamEE	IC_SAMPLE_1	SC_SAMPLE_1	IC_SAMPLE_2	SC_SAMPLE_2	IncFormLen	SkipFormLen	FDR	IncLevel1	IncLevel2	DeltaPSI
ENSMUSG00000027291	Vps39	chr2	-	120346856	120346889	120346327	120346392	120350163	120350229	76,62,51	91,77,69	10,4,8	141,141,80	158	125	0.0	0.398,0.389,0.369	0.053,0.022,0.073	0.336
ENSMUSG00000057738	Sptan1	chr2	+	30001099	30001159	29999913	30000062	30002230	30002429	320,343,292	295,219,193	104,84,112	241,225,242	185	125	0.0	0.423,0.514,0.506	0.226,0.201,0.238	0.259
ENSMUSG00000057738	Sptan1	chr2	+	30014157	30014172	30013675	30013838	30015588	30015720	328,318,301	333,415,368	50,49,31	504,407,404	140	125	0.0	0.468,0.406,0.422	0.081,0.097,0.064	0.351
ENSMUSG00000026131	Dst	chr1	+	34296741	34296759	34295461	34295536	34299720	34299838	46,44,30	37,35,32	3,1,3	60,64,72	143	125	0.0	0.521,0.524,0.45	0.042,0.013,0.035	0.468
ENSMUSG00000025404	R3hdm2	chr10	+	127481692	127481794	127476519	127476698	127483975	127484218	236,188,200	361,381,322	49,47,33	381,355,308	227	125	0.0	0.265,0.214,0.255	0.066,0.068,0.056	0.181
ENSMUSG00000040481	Bptf	chr11	-	107095001	107095190	107082512	107082700	107095715	107095925	154,115,81	171,181,168	273,219,184	65,53,58	314	125	0.0	0.264,0.202,0.161	0.626,0.622,0.558	-0.393
ENSMUSG00000024958	Gpr137	chr19	-	6939528	6939754	6939260	6939410	6940351	6940482	103,98,96	75,47,67	186,170,158	7,6,1	351	125	0.0	0.328,0.426,0.338	0.904,0.91,0.983	-0.568
ENSMUSG00000024044	Epb41l3	chr17	+	69274100	69274166	69270610	69270664	69274703	69274895	18,21,23	576,484,426	246,212,245	587,469,499	191	125	0.0	0.02,0.028,0.034	0.215,0.228,0.243	-0.201
ENSMUSG00000032624	Eml4	chr17	+	83425257	83425431	83421605	83421735	83427999	83428025	236,237,191	1,2,2	324,242,278	55,46,40	299	125	0.0	0.99,0.98,0.976	0.711,0.687,0.744	0.268
ENSMUSG00000032624	Eml4	chr17	+	83425257	83425431	83421605	83421735	83427222	83427351	665,627,526	12,3,7	850,629,718	145,113,110	299	125	0.0	0.959,0.989,0.969	0.71,0.699,0.732	0.259
ENSMUSG00000032624	Eml4	chr17	+	83427222	83427351	83421605	83421735	83427999	83428025	280,241,220	1,2,2	584,433,411	55,46,40	254	125	0.0	0.993,0.983,0.982	0.839,0.822,0.835	0.154
ENSMUSG00000027985	Lef1	chr3	+	131191022	131191106	131189334	131189425	131193128	131193251	529,576,525	320,260,279	38,42,37	914,762,733	209	125	0.0	0.497,0.57,0.53	0.024,0.032,0.029	0.504
ENSMUSG00000022139	Mbnl2	chr14	+	120395711	120395765	120388899	120389163	120396450	120396604	418,434,453	31,25,32	209,163,154	53,54,41	179	125	0.0	0.904,0.924,0.908	0.734,0.678,0.724	0.2
ENSMUSG00000014426	Map3k4	chr17	-	12242649	12242805	12239969	12240070	12243499	12243596	27,31,26	176,156,153	86,116,116	147,125,97	281	125	0.0	0.064,0.081,0.07	0.207,0.292,0.347	-0.21
ENSMUSG00000066043	Phactr4	chr4	-	132383281	132383362	132378404	132378563	132386891	132387065	330,240,215	128,100,87	63,65,68	155,148,137	206	125	0.0	0.61,0.593,0.6	0.198,0.21,0.231	0.388
ENSMUSG00000028284	Map3k7	chr4	+	31994873	31994954	31992386	31992516	32002088	32002153	259,223,258	252,198,255	156,165,172	440,414,375	206	125	0.0	0.384,0.406,0.38	0.177,0.195,0.218	0.193
ENSMUSG00000011832	Evi5l	chr8	+	4201933	4201966	4200867	4200921	4202935	4203076	6,3,3	148,129,85	40,68,48	92,93,90	158	125	0.0	0.031,0.018,0.027	0.256,0.366,0.297	-0.281
ENSMUSG00000025558	Dock9	chr14	-	121577346	121577424	121575912	121576019	121578154	121578212	62,64,50	49,43,31	7,1,0	35,21,22	203	125	0.0	0.438,0.478,0.498	0.11,0.028,0.0	0.425
ENSMUSG00000029920	Smarcad1	chr6	+	65075690	65075837	65075022	65075150	65083803	65084003	230,137,115	623,599,493	9,5,8	429,325,299	272	125	0.0	0.145,0.095,0.097	0.01,0.007,0.012	0.103
ENSMUSG00000029864	Gstk1	chr6	+	42247733	42247769	42247483	42247584	42249378	42249495	621,598,566	68,60,75	234,248,250	2,0,3	161	125	0.0	0.876,0.886,0.854	0.989,1.0,0.985	-0.119
ENSMUSG00000015222	Map2	chr1	+	66431526	66431619	66425196	66425528	66433513	66433595	123,94,90	2,6,1	70,54,36	56,42,27	218	125	0.0	0.972,0.9,0.981	0.418,0.424,0.433	0.526
ENSMUSG00000036026	Tmem63b	chr17	-	45678962	45679001	45677925	45678016	45679236	45679316	306,272,272	0,1,1	119,113,108	13,15,14	164	125	0.0	1.0,0.995,0.995	0.875,0.852,0.855	0.136
ENSMUSG00000031328	Flna	chrX	-	74232966	74232990	74230505	74230753	74233148	74233338	1496,1386,1414	1001,864,911	2382,2223,2049	546,541,528	149	125	0.0	0.556,0.574,0.566	0.785,0.775,0.765	-0.21
ENSMUSG00000062949	Atp11c	chrX	-	60229147	60229252	60223292	60225793	60236556	60236710	305,264,261	2,9,6	210,156,200	48,50,45	230	125	0.0	0.988,0.941,0.959	0.704,0.629,0.707	0.283
ENSMUSG00000037470	Uggt1	chr1	-	36176775	36176799	36176232	36176327	36177517	36177616	171,169,163	67,98,55	195,157,158	18,8,12	149	125	0.0	0.682,0.591,0.713	0.901,0.943,0.917	-0.258
ENSMUSG00000031565	Fgfr1	chr8	+	25564339	25564484	25563373	25563524	25566710	25566907	153,154,135	109,58,80	1704,1784,1441	0,0,0	270	125	0.0	0.394,0.551,0.439	1.0,1.0,1.0	-0.539
ENSMUSG00000031565	Fgfr1	chr8	+	25563373	25563524	25562137	25562328	25564339	25564484	183,199,127	95,90,93	5,0,6	2256,1990,1730	276	125	0.0	0.466,0.5,0.382	0.001,0.0,0.002	0.448
ENSMUSG00000000631	Myo18a	chr11	+	77854677	77854722	77853751	77853891	77857722	77857845	124,125,120	51,35,39	124,142,116	8,7,2	170	125	0.0	0.641,0.724,0.693	0.919,0.937,0.977	-0.258
ENSMUSG00000030849	Fgfr2	chr7	-	130198418	130198563	130196177	130196374	130200982	130201173	36,23,44	27,17,28	478,457,384	0,0,0	270	125	0.0	0.382,0.385,0.421	1.0,1.0,1.0	-0.604
ENSMUSG00000022883	Robo1	chr16	+	72993666	72993693	72989598	72989796	72995116	72995159	244,203,165	57,46,42	355,302,248	355,268,265	152	125	0.0	0.779,0.784,0.764	0.451,0.481,0.435	0.32
ENSMUSG00000022483	Col2a1	chr15	-	98000399	98000606	97999274	97999291	98004408	98004635	236,321,357	62,53,89	449,382,360	5,2,1	332	125	0.0	0.589,0.695,0.602	0.971,0.986,0.993	-0.355
ENSMUSG00000022483	Col2a1	chr15	-	98000402	98000606	97999274	97999291	98004408	98004695	508,546,704	62,53,89	822,729,654	5,2,1	329	125	0.0	0.757,0.797,0.75	0.984,0.993,0.996	-0.223
ENSMUSG00000040785	Ttc3	chr16	+	94387336	94387390	94385335	94385423	94388264	94388385	356,308,279	100,87,85	319,215,281	21,7,22	179	125	0.0	0.713,0.712,0.696	0.914,0.955,0.899	-0.216
ENSMUSG00000034101	Ctnnd1	chr2	-	84624269	84624558	84622010	84622082	84650405	84650510	592,565,575	537,485,508	976,814,805	93,70,73	414	125	0.0	0.25,0.26,0.255	0.76,0.778,0.769	-0.514
ENSMUSG00000034101	Ctnnd1	chr2	-	84612531	84612549	84612023	84612092	84612935	84613089	254,161,225	589,474,428	482,393,389	138,101,88	143	125	0.0	0.274,0.229,0.315	0.753,0.773,0.794	-0.501
ENSMUSG00000034101	Ctnnd1	chr2	-	84624269	84624449	84622010	84622082	84650405	84650745	296,248,250	537,485,508	513,401,396	93,70,73	305	125	0.0	0.184,0.173,0.168	0.693,0.701,0.69	-0.52
ENSMUSG00000011831	Evi5	chr5	-	107810289	107810322	107799125	107799260	107812357	107812411	18,12,12	65,45,54	51,51,36	20,16,23	158	125	0.0	0.18,0.174,0.15	0.669,0.716,0.553	-0.478
ENSMUSG00000028649	Macf1	chr4	-	123364056	123364074	123360909	123361027	123365272	123365347	401,352,378	20,35,28	253,258,217	296,309,272	143	125	0.0	0.946,0.898,0.922	0.428,0.422,0.411	0.502
ENSMUSG00000037936	Scarb1	chr5	-	125281104	125281233	125277786	125277865	125283898	125284159	157,124,137	80,41,69	106,119,84	206,174,179	254	125	0.0	0.491,0.598,0.494	0.202,0.252,0.188	0.314
ENSMUSG00000032497	Lrrfip2	chr9	+	111193046	111193118	111190167	111190284	111199664	111199835	340,287,333	16,14,13	336,296,311	141,126,120	197	125	0.0	0.931,0.929,0.942	0.602,0.598,0.622	0.327
ENSMUSG00000037679	Inf2	chr12	+	112612547	112612604	112611409	112612036	112614894	112615556	44,35,37	0,0,1	8,4,7	26,23,7	182	125	0.0	1.0,1.0,0.962	0.174,0.107,0.407	0.758
ENSMUSG00000039108	Lsm14b	chr2	+	180031360	180031528	180027908	180028035	180032060	180032222	1527,1251,1360	2,2,7	314,369,313	53,50,53	293	125	0.0	0.997,0.996,0.988	0.717,0.759,0.716	0.263
ENSMUSG00000039108	Lsm14b	chr2	+	180031793	180031871	180031360	180031528	180032060	180032222	322,302,290	963,789,857	1868,1979,1618	9,2,5	203	125	0.0	0.171,0.191,0.172	0.992,0.998,0.995	-0.817
ENSMUSG00000039108	Lsm14b	chr2	+	180028957	180029074	180027899	180028035	180031360	180031528	694,620,617	564,462,503	1157,1376,1293	305,367,308	242	125	0.0	0.389,0.409,0.388	0.662,0.659,0.684	-0.273
ENSMUSG00000039953	Clstn1	chr4	+	149641657	149641714	149638232	149638395	149643194	149643352	858,754,859	234,216,235	879,959,791	12,5,5	182	125	0.0	0.716,0.706,0.715	0.981,0.992,0.991	-0.276
ENSMUSG00000046434	Hnrnpa1	chr15	+	103242643	103242718	103242205	103242298	103243624	103243780	68,61,55	32,21,17	56,50,45	0,0,0	200	125	0.0	0.57,0.645,0.669	1.0,1.0,1.0	-0.372
ENSMUSG00000046434	Hnrnpa1	chr15	+	103242379	103242472	103242205	103242298	103243624	103243780	275,189,234	32,21,17	393,274,257	0,0,0	218	125	0.0	0.831,0.838,0.888	1.0,1.0,1.0	-0.148
ENSMUSG00000020954	Strn3	chr12	-	51643103	51643214	51633578	51633719	51647993	51648135	512,391,476	10,4,2	213,209,204	33,29,19	236	125	0.0	0.964,0.981,0.992	0.774,0.792,0.85	0.174
ENSMUSG00000020954	Strn3	chr12	-	51643103	51643214	51629373	51629507	51647993	51648135	516,409,509	376,194,237	190,186,188	380,316,273	236	125	0.0	0.421,0.528,0.532	0.209,0.238,0.267	0.256
ENSMUSG00000003992	Ssbp2	chr13	+	91642301	91642391	91564609	91564694	91664117	91664177	923,640,637	178,92,140	597,704,555	330,326,276	215	125	0.0	0.751,0.802,0.726	0.513,0.557,0.539	0.223
ENSMUSG00000031644	Nek1	chr8	+	61071750	61071834	61054519	61054622	61072275	61072359	3,4,3	150,75,87	48,40,31	114,61,63	209	125	0.0	0.012,0.031,0.02	0.201,0.282,0.227	-0.216
ENSMUSG00000028995	Fam126a	chr5	-	23966133	23966431	23964480	23965358	23979487	23979647	95,75,72	63,42,36	356,232,186	10,14,7	423	125	0.0	0.308,0.345,0.371	0.913,0.83,0.887	-0.535
ENSMUSG00000038388	Mpp6	chr6	+	50176876	50176918	50163421	50163649	50178388	50178520	10,7,8	265,231,243	67,52,56	289,294,293	167	125	0.0	0.027,0.022,0.024	0.148,0.117,0.125	-0.106
ENSMUSG00000009073	Nf2	chr11	-	4780577	4780622	4767664	4768273	4782186	4782352	449,401,412	39,34,28	175,204,188	359,413,375	170	125	0.0	0.894,0.897,0.915	0.264,0.266,0.269	0.636
ENSMUSG00000030313	Dennd5b	chr6	-	149084870	149084936	149080805	149080915	149101182	149101584	39,37,34	2,0,0	10,6,16	24,22,13	191	125	0.0	0.927,1.0,1.0	0.214,0.151,0.446	0.705
ENSMUSG00000030189	Ybx3	chr6	-	131375973	131376180	131370322	131370414	131379357	131379480	1435,1110,1552	797,559,753	1500,1607,1608	374,386,317	332	125	0.0	0.404,0.428,0.437	0.602,0.611,0.656	-0.2
ENSMUSG00000027692	Tnik	chr3	+	28594906	28594993	28594021	28594132	28596071	28596260	0,0,0	142,74,108	22,20,32	47,32,16	212	125	0.0	0.0,0.0,0.0	0.216,0.269,0.541	-0.342
ENSMUSG00000021709	Erbin	chr13	-	103830187	103830331	103823313	103823406	103833497	103835028	65,71,39	187,149,160	26,17,30	372,306,266	269	125	0.0	0.139,0.181,0.102	0.031,0.025,0.05	0.105
ENSMUSG00000037736	Limch1	chr5	+	67025304	67025373	67021891	67021997	67026071	67026112	71,77,82	206,203,255	0,0,0	589,541,468	194	125	0.0	0.182,0.196,0.172	0.0,0.0,0.0	0.183
ENSMUSG00000037736	Limch1	chr5	+	66993142	66993178	66974409	66974662	66997119	66997246	124,96,79	118,118,105	302,266,272	116,102,94	161	125	0.0	0.449,0.387,0.369	0.669,0.669,0.692	-0.275
ENSMUSG00000033295	Ptprf	chr4	-	118227818	118227845	118226453	118226571	118230694	118230888	1458,1342,1322	2094,2037,1878	0,2,7	441,445,448	152	125	0.0	0.364,0.351,0.367	0.0,0.004,0.013	0.355
ENSMUSG00000025162	Csnk1d	chr11	-	120964947	120965010	120963647	120963906	120967994	120968134	1801,1664,1762	344,291,340	420,411,355	1024,992,841	188	125	0.0	0.777,0.792,0.775	0.214,0.216,0.219	0.565
ENSMUSG00000037995	Igsf9	chr1	+	172484781	172484970	172484280	172484546	172489512	172489665	1850,1523,1672	27,19,17	346,397,433	33,21,30	314	125	0.0	0.965,0.97,0.975	0.807,0.883,0.852	0.123
ENSMUSG00000023951	Vegfa	chr17	-	46022276	46022348	46020990	46021122	46024064	46024094	46,59,68	204,207,221	6,4,12	201,200,164	197	125	0.0	0.125,0.153,0.163	0.019,0.013,0.044	0.122
ENSMUSG00000024392	Bag6	chr17	+	35142497	35142605	35142306	35142384	35142726	35142839	1743,1431,1813	232,161,204	1351,1458,1375	372,415,415	233	125	0.0	0.801,0.827,0.827	0.661,0.653,0.64	0.167
ENSMUSG00000005417	Mprip	chr11	+	59772151	59772217	59771616	59771702	59775515	59776223	1494,1144,1386	835,647,750	2150,2270,1958	213,164,184	191	125	0.0	0.539,0.536,0.547	0.869,0.901,0.874	-0.341
ENSMUSG00000052105	Mtcl1	chr17	-	66384299	66384374	66379128	66380436	66385859	66385910	82,63,56	107,116,125	0,0,0	37,29,27	200	125	0.0	0.324,0.253,0.219	0.0,0.0,0.0	0.265
ENSMUSG00000071454	Dtnb	chr12	+	3754095	3754116	3751810	3751907	3772586	3772746	60,48,75	320,263,334	97,93,114	133,129,113	146	125	0.0	0.138,0.135,0.161	0.384,0.382,0.463	-0.265
ENSMUSG00000028906	Epb41	chr4	-	131937014	131937464	131935738	131935867	131957642	131957819	1464,1230,1286	209,216,218	179,161,152	1369,1460,1290	575	125	0.0	0.604,0.553,0.562	0.028,0.023,0.025	0.548
ENSMUSG00000028906	Epb41	chr4	-	131962923	131962986	131957642	131957819	131967787	131967975	517,540,422	285,257,257	283,252,223	713,817,624	188	125	0.0	0.547,0.583,0.522	0.209,0.17,0.192	0.36
ENSMUSG00000027763	Mbnl1	chr3	+	60614682	60614736	60613262	60613520	60615619	60615773	107,105,87	6,3,4	55,45,63	23,20,30	179	125	0.0	0.926,0.961,0.938	0.625,0.611,0.595	0.331
ENSMUSG00000030766	Arhgap17	chr7	-	123294471	123294705	123292035	123292205	123296409	123296590	148,152,185	90,65,72	303,323,292	3,1,7	359	125	0.0	0.364,0.449,0.472	0.972,0.991,0.936	-0.538
ENSMUSG00000025278	Flnb	chr14	+	7922674	7922746	7919109	7919357	7923454	7923557	96,112,138	15,17,14	29,23,37	194,178,145	197	125	0.0	0.802,0.807,0.862	0.087,0.076,0.139	0.723
ENSMUSG00000052534	Pbx1	chr1	-	168184955	168185068	168183529	168183619	168191277	168191437	211,166,182	828,740,766	480,432,416	656,592,550	238	125	0.0	0.118,0.105,0.111	0.278,0.277,0.284	-0.168
ENSMUSG00000018417	Myo1b	chr1	-	51766821	51766908	51763889	51763964	51769003	51769090	507,342,397	103,87,76	364,339,263	0,3,5	212	125	0.0	0.744,0.699,0.755	1.0,0.985,0.969	-0.252
ENSMUSG00000018417	Myo1b	chr1	-	51768649	51768736	51766821	51766908	51769003	51769090	73,56,67	332,232,249	939,875,833	44,31,14	212	125	0.0	0.115,0.125,0.137	0.926,0.943,0.972	-0.821
ENSMUSG00000018417	Myo1b	chr1	-	51768649	51768736	51763889	51763964	51769003	51769090	28,21,37	103,87,76	398,349,370	0,3,5	212	125	0.0	0.138,0.125,0.223	1.0,0.986,0.978	-0.826
ENSMUSG00000050379	Sept6	chrX	-	36920368	36920413	36913445	36916545	36922839	36923030	63,45,53	150,114,121	19,10,18	251,256,224	170	125	0.0	0.236,0.225,0.244	0.053,0.028,0.056	0.189
ENSMUSG00000024212	Mllt1	chr17	-	56902562	56902688	56899768	56900296	56905711	56905855	1367,1142,1122	44,45,49	1438,1593,1382	170,168,155	251	125	0.0	0.939,0.927,0.919	0.808,0.825,0.816	0.112
ENSMUSG00000033335	Dnm2	chr9	+	21490657	21490669	21489742	21489794	21494503	21494617	240,222,211	34,29,50	107,88,78	223,200,202	137	125	0.0	0.866,0.875,0.794	0.304,0.286,0.261	0.561
ENSMUSG00000020099	Unc5b	chr10	-	60777184	60777217	60774965	60775160	60777389	60777554	455,446,391	3,3,0	254,263,246	37,20,27	158	125	0.0	0.992,0.992,1.0	0.845,0.912,0.878	0.116
ENSMUSG00000026113	Inpp4a	chr1	+	37374271	37374289	37372310	37372419	37377577	37377761	34,22,47	18,6,9	2,2,1	59,53,47	143	125	0.0	0.623,0.762,0.82	0.029,0.032,0.018	0.709
ENSMUSG00000026594	Ralgps2	chr1	-	156821386	156821464	156819812	156819918	156823990	156824045	131,122,153	224,202,212	11,8,8	277,270,264	203	125	0.0	0.265,0.271,0.308	0.024,0.018,0.018	0.261
ENSMUSG00000036617	Etl4	chr2	+	20801541	20801661	20798615	20798783	20807901	20808024	336,284,260	28,22,30	63,61,49	35,42,32	245	125	0.0	0.86,0.868,0.816	0.479,0.426,0.439	0.4
ENSMUSG00000021224	Numb	chr12	-	83797196	83797343	83795438	83796154	83799507	83799657	192,137,137	115,94,77	58,46,50	106,122,106	272	125	0.0	0.434,0.401,0.45	0.201,0.148,0.178	0.253
ENSMUSG00000042323	Pbrm1	chr14	+	31113848	31114004	31110414	31110579	31117012	31117083	614,508,616	8,4,9	357,298,391	43,47,49	281	125	0.0	0.972,0.983,0.968	0.787,0.738,0.78	0.206
ENSMUSG00000042323	Pbrm1	chr14	+	31113848	31114004	31107108	31107310	31117012	31117083	706,607,717	28,26,29	389,345,446	190,155,142	281	125	0.0	0.918,0.912,0.917	0.477,0.498,0.583	0.396
ENSMUSG00000042323	Pbrm1	chr14	+	31110414	31110579	31107108	31107310	31117012	31117083	239,206,241	28,26,29	222,211,209	190,155,142	290	125	0.0	0.786,0.774,0.782	0.335,0.37,0.388	0.416
ENSMUSG00000047986	Palm3	chr8	+	84026999	84027084	84026748	84026891	84028125	84028171	425,385,531	9,1,9	44,42,31	10,9,11	210	125	0.0	0.966,0.996,0.972	0.724,0.735,0.627	0.283
ENSMUSG00000025060	Slk	chr19	+	47627647	47627740	47625304	47625484	47635468	47635598	157,155,150	176,184,178	0,0,0	217,207,172	218	125	0.0	0.338,0.326,0.326	0.0,0.0,0.0	0.33
ENSMUSG00000027111	Itga6	chr2	+	71853533	71853663	71849380	71849506	71855853	71856758	1355,1168,1155	119,128,155	45,26,20	153,114,69	255	125	0.0	0.848,0.817,0.785	0.126,0.101,0.124	0.7
ENSMUSG00000034109	Golim4	chr3	-	75902400	75902484	75897970	75898132	75903246	75903329	517,388,357	148,154,106	536,492,408	9,12,6	209	125	0.0	0.676,0.601,0.668	0.973,0.961,0.976	-0.322
ENSMUSG00000030987	Stim1	chr7	+	102428773	102428866	102427081	102427317	102430884	102430928	5,6,8	23,20,27	38,37,38	9,9,3	218	125	0.0	0.111,0.147,0.145	0.708,0.702,0.879	-0.629
ENSMUSG00000066306	Numa1	chr7	+	102002294	102002336	102001414	102001659	102007485	102007780	941,817,745	132,115,145	702,598,566	349,342,283	167	125	0.0	0.842,0.842,0.794	0.601,0.567,0.6	0.237
ENSMUSG00000042035	Igsf3	chr3	+	101432914	101432974	101431203	101431593	101435330	101435732	88,65,55	75,37,50	307,323,230	38,31,31	185	125	0.0	0.442,0.543,0.426	0.845,0.876,0.834	-0.381
ENSMUSG00000032612	Usp4	chr9	+	108365829	108365970	108362836	108362898	108366760	108366878	603,483,520	286,228,260	1197,1153,1054	23,20,15	266	125	0.0	0.498,0.499,0.484	0.961,0.964,0.971	-0.472
ENSMUSG00000059005	Hnrnpa3	chr2	+	75662844	75662925	75662660	75662756	75663570	75663714	21,15,15	154,127,144	25,24,20	3,5,4	206	125	0.0	0.076,0.067,0.059	0.835,0.744,0.752	-0.71
ENSMUSG00000025812	Pard3	chr8	+	127410728	127410773	127409555	127409707	127415569	127415797	311,250,290	45,83,50	44,56,40	134,126,111	170	125	0.0	0.836,0.689,0.81	0.194,0.246,0.209	0.562
ENSMUSG00000022568	Scrib	chr15	-	76061738	76061801	76061133	76061223	76062669	76063047	272,269,293	374,314,330	585,611,516	6,4,6	188	125	0.0	0.326,0.363,0.371	0.985,0.99,0.983	-0.633
ENSMUSG00000004562	Arhgef40	chr14	+	52003972	52004116	52003653	52003758	52004611	52004742	575,498,558	134,77,113	665,695,596	423,461,413	269	125	0.0	0.666,0.75,0.696	0.422,0.412,0.401	0.292
ENSMUSG00000020827	Mink1	chr11	+	70608588	70608699	70608340	70608426	70608839	70608958	244,263,267	12,20,9	132,133,100	50,41,48	236	125	0.0	0.915,0.874,0.94	0.583,0.632,0.525	0.33
ENSMUSG00000005899	Smpd4	chr16	+	17635481	17635568	17631985	17632057	17638495	17638641	188,172,177	220,200,233	84,69,66	315,285,302	212	125	0.0	0.335,0.336,0.309	0.136,0.125,0.114	0.202
ENSMUSG00000040407	Akap9	chr5	+	4004802	4004943	4003560	4003782	4005409	4005513	131,83,81	64,88,35	163,113,115	5,1,2	266	125	0.0	0.49,0.307,0.521	0.939,0.982,0.964	-0.522
ENSMUSG00000073563	Csnk1g3	chr18	+	53948644	53948668	53948047	53948154	53953244	53955684	188,160,209	443,384,359	430,437,368	256,217,190	149	125	0.0	0.263,0.259,0.328	0.585,0.628,0.619	-0.327
ENSMUSG00000040268	Plekha1	chr7	+	130909587	130909628	130908335	130908425	130910831	130910901	96,69,78	265,154,205	100,113,105	4,4,1	166	125	0.0	0.214,0.252,0.223	0.95,0.955,0.988	-0.735
ENSMUSG00000040268	Plekha1	chr7	+	130909587	130909735	130908335	130908425	130910831	130913312	59,59,47	265,154,205	108,78,68	4,4,1	273	125	0.0	0.093,0.149,0.095	0.925,0.899,0.969	-0.819
ENSMUSG00000040268	Plekha1	chr7	+	130909587	130909658	130908335	130908425	130910831	130911163	36,30,21	265,154,205	68,60,37	4,4,1	196	125	0.0	0.08,0.111,0.061	0.916,0.905,0.959	-0.843
ENSMUSG00000034751	Mast4	chr13	-	102754055	102754256	102751380	102751610	102758501	102758737	8,7,3	80,110,71	32,31,28	28,27,29	326	125	0.0	0.037,0.024,0.016	0.305,0.306,0.27	-0.268
ENSMUSG00000017677	Wsb1	chr11	-	79243399	79243575	79241983	79242156	79244462	79244563	216,152,157	392,287,403	501,388,419	256,243,271	301	125	0.0	0.186,0.18,0.139	0.448,0.399,0.391	-0.244
ENSMUSG00000029822	Osbpl3	chr6	-	50346010	50346103	50344873	50345030	50346327	50346431	317,257,277	80,43,58	116,93,87	0,3,1	218	125	0.0	0.694,0.774,0.733	1.0,0.947,0.98	-0.242
ENSMUSG00000001173	Ocrl	chrX	+	47956209	47956233	47948124	47948360	47960452	47960569	163,213,176	24,15,12	113,105,81	64,48,58	149	125	0.0	0.851,0.923,0.925	0.597,0.647,0.54	0.305
ENSMUSG00000055320	Tead1	chr7	+	112842039	112842102	112839415	112839480	112856797	112856932	185,156,158	38,31,30	124,127,129	1,0,1	188	125	0.0	0.764,0.77,0.778	0.988,1.0,0.988	-0.221
ENSMUSG00000055320	Tead1	chr7	+	112841887	112841950	112839415	112839480	112842039	112842102	85,58,56	136,133,114	13,5,5	113,105,78	188	125	0.0	0.294,0.225,0.246	0.071,0.031,0.041	0.207
ENSMUSG00000030605	Mfge8	chr7	-	79143277	79143388	79142868	79143050	79145246	79145378	691,715,701	324,232,307	57,46,34	426,363,315	236	125	0.0	0.53,0.62,0.547	0.066,0.063,0.054	0.505
ENSMUSG00000036087	Slain2	chr5	+	72965803	72965881	72958148	72958286	72974530	72974702	286,194,228	212,184,191	40,31,34	357,353,339	203	125	0.0	0.454,0.394,0.424	0.065,0.051,0.058	0.366
ENSMUSG00000022246	Rai14	chr15	-	10589258	10589345	10587837	10587924	10591586	10591615	172,136,168	57,53,46	614,596,602	682,566,538	212	125	0.0	0.64,0.602,0.683	0.347,0.383,0.398	0.266
ENSMUSG00000037426	Depdc5	chr5	+	32959280	32959346	32955852	32955958	32964631	32964783	125,108,91	107,88,87	243,220,186	55,34,51	191	125	0.0	0.433,0.445,0.406	0.743,0.809,0.705	-0.324
ENSMUSG00000032374	Plod2	chr9	+	92601984	92602047	92600740	92600882	92602947	92603061	41,38,53	127,144,121	380,313,271	265,210,203	188	125	0.0	0.177,0.149,0.226	0.488,0.498,0.47	-0.301
ENSMUSG00000027699	Ect2	chr3	-	27148794	27148887	27146836	27147019	27148992	27149069	161,143,122	279,196,174	258,233,214	133,118,102	218	125	0.0	0.249,0.295,0.287	0.527,0.531,0.546	-0.258
ENSMUSG00000024533	Spire1	chr18	-	67501067	67501241	67497176	67497314	67503430	67503573	108,87,82	134,116,118	10,9,19	227,186,182	299	125	0.0	0.252,0.239,0.225	0.018,0.02,0.042	0.212
ENSMUSG00000031996	Aplp2	chr9	-	31167560	31167728	31164542	31164673	31168707	31168916	1620,1456,1527	481,435,512	514,478,396	434,453,281	293	125	0.0	0.59,0.588,0.56	0.336,0.31,0.375	0.239
ENSMUSG00000045095	Magi1	chr6	-	93769507	93769543	93760707	93760765	93773606	93773689	57,55,58	115,124,110	130,118,149	7,13,9	161	125	0.0	0.278,0.256,0.29	0.935,0.876,0.928	-0.638
ENSMUSG00000005087	Cd44	chr2	-	102831329	102831536	102828541	102828610	102853014	102853236	24,37,16	0,0,0	5,2,0	34,25,15	332	125	0.0	1.0,1.0,1.0	0.052,0.029,0.0	0.973
ENSMUSG00000031708	Tecr	chr8	-	83573410	83573455	83573219	83573323	83573870	83573922	1580,1136,1465	296,224,302	785,932,780	535,581,498	170	125	0.0	0.797,0.789,0.781	0.519,0.541,0.535	0.257
ENSMUSG00000002732	Fkbp7	chr2	-	76667326	76667442	76665706	76665810	76671696	76671848	44,18,33	66,52,68	24,21,26	330,319,302	241	125	0.0	0.257,0.152,0.201	0.036,0.033,0.043	0.166
ENSMUSG00000022995	Enah	chr1	-	181911596	181911659	181908297	181908376	181913306	181913373	465,438,422	393,434,338	10,15,23	1468,1228,1252	188	125	0.0	0.44,0.402,0.454	0.005,0.008,0.012	0.424
ENSMUSG00000020917	Acly	chr11	-	100503159	100503189	100498620	100498762	100504202	100504293	1371,1198,1096	709,598,700	412,430,413	761,796,759	155	125	0.0	0.609,0.618,0.558	0.304,0.303,0.305	0.291
ENSMUSG00000013787	Ehmt2	chr17	+	34903322	34903478	34903181	34903219	34905128	34905266	984,833,877	56,50,58	1341,1325,1178	0,4,5	281	125	0.0	0.887,0.881,0.871	1.0,0.993,0.991	-0.115
ENSMUSG00000027455	Nsfl1c	chr2	+	151502454	151502460	151500714	151500789	151503013	151503179	8,7,21	431,370,363	34,30,35	63,58,71	131	125	0.0	0.017,0.018,0.052	0.34,0.33,0.32	-0.301
ENSMUSG00000041977	Arhgef11	chr3	+	87734423	87734552	87733147	87733504	87735344	87735571	14,11,14	308,254,280	287,327,244	52,47,32	254	125	0.0	0.022,0.021,0.024	0.731,0.774,0.79	-0.743
ENSMUSG00000030172	Erc1	chr6	-	119777987	119778071	119773733	119773901	119779476	119779632	217,168,146	30,33,29	138,114,135	99,82,84	209	125	0.0	0.812,0.753,0.751	0.455,0.454,0.49	0.306
ENSMUSG00000026305	Lrrfip1	chr1	+	91103246	91103318	91101184	91101310	91105126	91105297	26,17,28	257,213,249	59,56,53	130,104,79	197	125	0.0	0.06,0.048,0.067	0.224,0.255,0.299	-0.201
ENSMUSG00000028399	Ptprd	chr4	-	76095519	76095546	76091421	76091539	76099411	76099605	68,71,73	77,88,76	120,78,85	11,6,5	152	125	0.0	0.421,0.399,0.441	0.9,0.914,0.933	-0.495
ENSMUSG00000061306	Slc38a10	chr11	-	120147720	120147838	120141599	120141645	120150979	120151312	719,631,692	39,36,36	396,376,321	67,81,62	243	125	0.0	0.905,0.9,0.908	0.752,0.705,0.727	0.176
ENSMUSG00000062232	Rapgef2	chr3	-	79082623	79082647	79081061	79081285	79083198	79083322	83,60,72	22,11,17	181,116,92	0,3,0	149	125	0.0	0.76,0.821,0.78	1.0,0.97,1.0	-0.203
ENSMUSG00000029673	Auts2	chr5	-	131470413	131470458	131466031	131466127	131472258	131472479	286,270,269	159,133,107	86,59,65	281,218,239	170	125	0.0	0.569,0.599,0.649	0.184,0.166,0.167	0.433
ENSMUSG00000029673	Auts2	chr5	-	131470413	131470458	131466031	131466127	131472237	131472479	212,185,217	103,70,76	61,48,64	153,116,116	170	125	0.0	0.602,0.66,0.677	0.227,0.233,0.289	0.397
ENSMUSG00000071650	Ganab	chr19	+	8907850	8907916	8907214	8907394	8908677	8908747	659,671,628	665,668,745	280,269,269	931,846,682	191	125	0.0	0.393,0.397,0.356	0.164,0.172,0.205	0.202
ENSMUSG00000020859	Spag9	chr11	+	94113262	94113301	94112032	94112146	94114172	94114349	17,23,30	256,220,225	138,119,85	305,280,276	164	125	0.0	0.048,0.074,0.092	0.256,0.245,0.19	-0.159
ENSMUSG00000024050	Wiz	chr17	-	32362792	32362963	32361674	32361964	32367823	32368147	506,491,525	114,98,143	470,439,445	39,23,33	296	125	0.0	0.652,0.679,0.608	0.836,0.89,0.851	-0.213
ENSMUSG00000024795	Kif20b	chr19	+	34972396	34972498	34969919	34970117	34972858	34973009	205,195,169	143,116,96	117,109,118	238,215,162	227	125	4.19856457295e-14	0.441,0.481,0.492	0.213,0.218,0.286	0.232
ENSMUSG00000035325	Sec31a	chr5	-	100373424	100373715	100368293	100368352	100375207	100375331	691,658,638	8,3,9	611,600,595	49,38,26	416	125	4.19856457295e-14	0.963,0.985,0.955	0.789,0.826,0.873	0.138
ENSMUSG00000024219	Anks1	chr17	+	28058747	28058846	28058289	28058460	28059293	28062597	10,14,24	209,171,192	91,73,53	227,183,200	224	125	4.19856457295e-14	0.026,0.044,0.065	0.183,0.182,0.129	-0.12
ENSMUSG00000039108	Lsm14b	chr2	+	180028957	180029074	180027899	180028035	180032060	180032222	357,298,312	2,2,7	593,654,613	53,50,53	242	125	8.23869274689e-14	0.989,0.987,0.958	0.852,0.871,0.857	0.118
ENSMUSG00000028284	Map3k7	chr4	+	31994873	31995010	31992472	31992516	32002088	32002153	142,110,119	252,198,255	81,79,73	440,414,375	262	125	1.20547743567e-13	0.212,0.21,0.182	0.081,0.083,0.085	0.118
ENSMUSG00000053110	Yap1	chr9	-	7950491	7950539	7938407	7938538	7952952	7953134	919,765,803	1691,1237,1333	351,332,341	1266,1249,1192	173	125	1.20547743567e-13	0.282,0.309,0.303	0.167,0.161,0.171	0.132
ENSMUSG00000026463	Atp2b4	chr1	-	133736615	133736651	133735047	133735209	133737989	133738118	71,46,46	9,5,0	88,53,63	61,39,59	161	125	1.20547743567e-13	0.86,0.877,1.0	0.528,0.513,0.453	0.414
ENSMUSG00000035325	Sec31a	chr5	-	100373379	100373715	100368293	100368352	100375207	100375331	806,666,727	8,3,9	672,701,683	49,38,26	461	125	1.5782555985e-13	0.965,0.984,0.956	0.788,0.833,0.877	0.136
ENSMUSG00000036529	Sbf1	chr15	-	89295951	89296029	89295394	89295576	89299482	89299620	357,262,346	46,24,44	522,544,457	12,16,9	203	125	1.5782555985e-13	0.827,0.871,0.829	0.964,0.954,0.969	-0.12
ENSMUSG00000028760	Eif4g3	chr4	+	138087532	138087565	138082892	138082988	138096751	138096931	45,34,32	408,376,391	109,98,91	424,282,319	158	125	1.96100620772e-13	0.08,0.067,0.061	0.169,0.216,0.184	-0.12
ENSMUSG00000031788	Kifc3	chr8	-	95100646	95100673	95100213	95100452	95101408	95101517	217,183,215	83,54,70	37,40,49	55,70,51	152	125	2.32535884039e-13	0.683,0.736,0.716	0.356,0.32,0.441	0.339
ENSMUSG00000023994	Nfya	chr17	-	48398981	48399065	48395649	48395796	48400437	48400580	264,193,207	142,98,136	393,371,352	57,79,83	209	125	2.32535884039e-13	0.527,0.541,0.477	0.805,0.737,0.717	-0.238
ENSMUSG00000030172	Erc1	chr6	-	119777978	119778071	119773733	119773901	119779476	119779632	87,79,64	30,33,29	65,47,53	99,82,84	218	125	3.08224034531e-13	0.624,0.579,0.559	0.274,0.247,0.266	0.325
ENSMUSG00000036617	Etl4	chr2	+	20805584	20805662	20798615	20798783	20807901	20808190	51,52,42	28,22,30	4,14,6	35,42,32	203	125	5.74540415244e-13	0.529,0.593,0.463	0.066,0.17,0.104	0.415
ENSMUSG00000034023	Fancd2	chr6	+	113586209	113586248	113585471	113585543	113587381	113587456	90,106,110	18,26,33	68,57,57	66,57,62	164	125	9.90080110921e-13	0.792,0.757,0.718	0.44,0.433,0.412	0.327
ENSMUSG00000022789	Dnm1l	chr16	-	16318444	16318477	16316601	16316778	16319451	16319508	178,150,161	78,73,68	67,54,40	127,68,107	158	125	1.06007688177e-12	0.644,0.619,0.652	0.294,0.386,0.228	0.336
ENSMUSG00000040811	Eml2	chr7	+	19201829	19201927	19201564	19201653	19202508	19202596	247,200,250	14,13,10	121,83,78	37,27,18	223	125	1.1669113951e-12	0.908,0.896,0.933	0.647,0.633,0.708	0.25
ENSMUSG00000018411	Mapt	chr11	+	104318156	104318249	104310268	104310534	104321350	104321432	24,18,16	3,2,6	3,0,0	7,17,10	218	125	1.19086558796e-12	0.821,0.838,0.605	0.197,0.0,0.0	0.689
ENSMUSG00000051586	Mical3	chr6	-	120953633	120953684	120952374	120952485	120957698	120957793	90,80,72	35,30,33	99,109,81	6,2,8	176	125	1.19086558796e-12	0.646,0.654,0.608	0.921,0.975,0.878	-0.289
ENSMUSG00000021709	Erbin	chr13	-	103827906	103828023	103823313	103823406	103833497	103835028	647,593,567	187,149,160	541,498,473	372,306,266	242	125	1.36915902344e-12	0.641,0.673,0.647	0.429,0.457,0.479	0.199
ENSMUSG00000040964	Arhgef10l	chr4	-	140568755	140568770	140568338	140568520	140570256	140570402	11,11,9	69,63,80	0,0,0	191,198,166	140	125	1.80302402222e-12	0.125,0.135,0.091	0.0,0.0,0.0	0.117
ENSMUSG00000029521	Chek2	chr5	+	110866937	110867053	110866262	110866426	110868007	110868093	293,268,286	12,8,12	161,194,154	27,42,29	241	125	2.08567799902e-12	0.927,0.946,0.925	0.756,0.706,0.734	0.201
ENSMUSG00000026566	Mpzl1	chr1	-	165601749	165601855	165593367	165593677	165604609	165604742	992,817,926	116,134,157	1182,1175,971	375,383,330	231	125	5.16703346776e-12	0.822,0.767,0.761	0.63,0.624,0.614	0.161
ENSMUSG00000039953	Clstn1	chr4	+	149626086	149626116	149614049	149614172	149627211	149627407	124,92,157	429,365,400	163,163,184	212,214,249	155	125	5.64509764902e-12	0.189,0.169,0.24	0.383,0.381,0.373	-0.18
ENSMUSG00000038024	Dennd4c	chr4	+	86813781	86813928	86813392	86813537	86819861	86819981	253,227,169	18,16,8	102,101,93	30,33,27	272	125	1.70581680649e-11	0.866,0.867,0.907	0.61,0.584,0.613	0.278
ENSMUSG00000021816	Ppp3cb	chr14	-	20503246	20503276	20499867	20501662	20508623	20508721	359,346,360	183,127,146	227,218,237	232,212,231	155	125	2.00787747085e-11	0.613,0.687,0.665	0.441,0.453,0.453	0.206
ENSMUSG00000020694	Tlk2	chr11	+	105210544	105210640	105209793	105209837	105221185	105221353	347,329,326	113,78,103	314,341,285	217,229,202	221	125	4.02596705973e-11	0.635,0.705,0.642	0.45,0.457,0.444	0.21
ENSMUSG00000037533	Rapgef6	chr11	+	54671654	54671678	54668613	54668737	54676194	54676415	2,1,3	142,170,107	17,15,21	135,89,100	149	125	4.05377083254e-11	0.012,0.005,0.023	0.096,0.124,0.15	-0.11
ENSMUSG00000041658	Rragb	chrX	+	153148451	153148535	153143975	153144075	153150361	153150428	150,66,119	27,17,19	59,68,59	57,48,42	209	125	5.32991111562e-11	0.769,0.699,0.789	0.382,0.459,0.457	0.32
ENSMUSG00000021709	Erbin	chr13	-	103824719	103824926	103823313	103823406	103833497	103835028	495,435,475	187,149,160	512,388,333	372,306,266	332	125	5.32991111562e-11	0.499,0.524,0.528	0.341,0.323,0.32	0.189
ENSMUSG00000029864	Gstk1	chr6	+	42247733	42247827	42247483	42247584	42249378	42249495	134,115,122	68,60,75	44,36,29	2,0,3	219	125	5.40098070977e-11	0.529,0.522,0.481	0.926,1.0,0.847	-0.414
ENSMUSG00000062825	Actg1	chr11	-	120347491	120347536	120346910	120347349	120347635	120347875	0,2,1	14,14,15	20,23,24	11,9,20	170	125	5.40098070977e-11	0.0,0.095,0.047	0.572,0.653,0.469	-0.517
ENSMUSG00000069678	Pcgf1	chr6	+	83078400	83078478	83077868	83078238	83078894	83078995	46,36,28	2,1,1	81,85,88	45,35,37	203	125	6.02035002163e-11	0.934,0.957,0.945	0.526,0.599,0.594	0.372
ENSMUSG00000021709	Erbin	chr13	-	103824719	103824848	103823313	103823406	103833497	103835028	471,418,442	187,149,160	484,374,312	372,306,266	254	125	6.89750576243e-11	0.553,0.58,0.576	0.39,0.376,0.366	0.192
ENSMUSG00000029864	Gstk1	chr6	+	42247733	42247846	42247483	42247584	42249378	42249495	150,119,130	68,60,75	49,36,30	2,0,3	238	125	9.9716765457e-11	0.537,0.51,0.477	0.928,1.0,0.84	-0.415
ENSMUSG00000021111	Papola	chr12	+	105833099	105833162	105829056	105829277	105834709	105834784	1254,1176,1177	410,337,306	956,945,1009	616,569,492	188	125	1.10714229662e-10	0.67,0.699,0.719	0.508,0.525,0.577	0.159
ENSMUSG00000038371	Sbf2	chr7	-	110341289	110341364	110339889	110340074	110348854	110348995	92,87,94	159,133,132	36,26,38	156,167,146	200	125	1.15406784129e-10	0.266,0.29,0.308	0.126,0.089,0.14	0.17
ENSMUSG00000020674	Pxdn	chr12	+	29979239	29979311	29975490	29975562	29982293	29982365	665,598,584	186,175,183	874,716,688	114,118,67	197	125	1.15406784129e-10	0.694,0.684,0.669	0.829,0.794,0.867	-0.148
ENSMUSG00000024050	Wiz	chr17	-	32388603	32388755	32387572	32387817	32389259	32389376	45,37,55	30,9,28	10,15,4	54,39,32	277	125	1.15406784129e-10	0.404,0.65,0.47	0.077,0.148,0.053	0.415
ENSMUSG00000023994	Nfya	chr17	-	48398981	48399068	48395649	48395796	48400437	48400580	305,238,217	142,98,136	421,427,373	57,79,83	212	125	1.29365920961e-10	0.559,0.589,0.485	0.813,0.761,0.726	-0.222
ENSMUSG00000023951	Vegfa	chr17	-	46022276	46022348	46018857	46018879	46024064	46024094	20,11,27	113,98,82	2,1,2	93,123,87	197	125	2.13141474913e-10	0.101,0.066,0.173	0.013,0.005,0.014	0.103
ENSMUSG00000061887	Ssbp3	chr4	+	107027216	107027297	107009678	107009768	107028192	107028252	1698,1388,1575	511,426,418	3078,3363,2883	487,489,433	206	125	3.39206971336e-10	0.668,0.664,0.696	0.793,0.807,0.802	-0.125
ENSMUSG00000058690	Ccser2	chr14	-	36890341	36890426	36874935	36879762	36896254	36896344	141,99,102	136,114,114	150,132,96	49,54,41	210	125	4.77115095004e-10	0.382,0.341,0.348	0.646,0.593,0.582	-0.25
ENSMUSG00000014353	Tmem87b	chr2	+	128839147	128839221	128837301	128837395	128840731	128840803	44,38,34	42,22,26	6,13,10	45,39,50	199	125	4.9850956696e-10	0.397,0.52,0.451	0.077,0.173,0.112	0.335
ENSMUSG00000017478	Zc3h18	chr8	+	122387692	122387764	122386861	122386946	122397817	122397966	197,218,174	359,345,370	114,94,116	444,430,441	197	125	5.73765338126e-10	0.258,0.286,0.23	0.14,0.122,0.143	0.123
ENSMUSG00000059005	Hnrnpa3	chr2	+	75663672	75663714	75662660	75662756	75665027	75665150	23,10,15	13,7,10	25,6,15	0,0,0	167	125	7.43288158296e-10	0.57,0.517,0.529	1.0,1.0,1.0	-0.461
ENSMUSG00000036053	Fmnl2	chr2	+	53130411	53130458	53126852	53126976	53131839	53133804	368,390,308	39,34,22	216,208,191	64,52,48	172	125	9.54309451369e-10	0.873,0.893,0.911	0.71,0.744,0.743	0.16
ENSMUSG00000029428	Stx2	chr5	-	128987717	128987842	128986154	128986430	128988801	128989158	127,109,127	21,10,10	310,310,307	6,4,2	250	125	1.00399799323e-09	0.751,0.845,0.864	0.963,0.975,0.987	-0.155
ENSMUSG00000053332	Gas5	chr1	+	161037123	161037164	161036819	161036852	161037287	161037315	174,106,126	75,61,82	61,67,68	107,100,102	166	125	1.20996928756e-09	0.636,0.567,0.536	0.3,0.335,0.334	0.257
ENSMUSG00000018736	Ndel1	chr11	-	68826169	68826204	68822109	68822665	68829914	68830066	110,121,115	124,82,90	60,64,46	143,145,155	160	125	1.23232535287e-09	0.409,0.535,0.5	0.247,0.256,0.188	0.251
ENSMUSG00000026987	Baz2b	chr2	-	59959820	59960105	59958431	59958492	59962020	59962630	318,358,293	47,52,46	158,102,127	76,45,45	410	125	1.24892165734e-09	0.674,0.677,0.66	0.388,0.409,0.462	0.251
ENSMUSG00000026113	Inpp4a	chr1	+	37374274	37374289	37372310	37372419	37377577	37377761	6,4,6	18,6,9	0,0,0	59,53,47	140	125	1.25916907038e-09	0.229,0.373,0.373	0.0,0.0,0.0	0.325
ENSMUSG00000040481	Bptf	chr11	-	107086711	107086897	107082512	107082700	107095715	107095925	22,23,32	171,181,168	34,37,28	65,53,58	311	125	1.27306508517e-09	0.049,0.049,0.071	0.174,0.219,0.163	-0.129
ENSMUSG00000023980	Taf8	chr17	-	47490142	47490282	47488049	47489896	47493561	47493704	256,257,276	3,2,1	291,298,199	16,18,21	265	125	1.37494592634e-09	0.976,0.984,0.992	0.896,0.886,0.817	0.118
ENSMUSG00000019854	Reps1	chr10	+	18107670	18107748	18104153	18104275	18114398	18114486	396,513,493	113,123,99	231,245,239	129,139,120	203	125	1.9733957036e-09	0.683,0.72,0.754	0.524,0.52,0.551	0.187
ENSMUSG00000036435	Exoc1	chr5	+	76557818	76557863	76554099	76554205	76559003	76559167	163,124,133	65,59,40	77,69,90	104,84,86	170	125	2.07057615448e-09	0.648,0.607,0.71	0.352,0.377,0.435	0.267
ENSMUSG00000035392	Dennd1a	chr2	-	37805071	37805200	37802014	37802273	37816915	37817004	18,20,15	145,121,122	65,60,69	153,143,128	254	125	2.17519308369e-09	0.058,0.075,0.057	0.173,0.171,0.21	-0.121
ENSMUSG00000027624	Epb41l1	chr2	+	156524880	156525288	156514027	156514210	156526888	156526993	299,205,249	76,58,60	539,402,352	35,37,40	533	125	3.16327360324e-09	0.48,0.453,0.493	0.783,0.718,0.674	-0.25
ENSMUSG00000019854	Reps1	chr10	+	18107667	18107748	18104153	18104275	18114398	18114486	775,811,839	113,123,99	418,405,467	129,139,120	206	125	3.93137232376e-09	0.806,0.8,0.837	0.663,0.639,0.703	0.146
ENSMUSG00000024104	Fam21	chr6	+	116256226	116256289	116255048	116255168	116256615	116256828	289,272,329	36,10,29	270,238,274	65,70,65	188	125	5.22870247098e-09	0.842,0.948,0.883	0.734,0.693,0.737	0.17
ENSMUSG00000036617	Etl4	chr2	+	20805584	20805662	20801541	20801661	20807901	20808190	128,134,90	38,37,23	4,19,6	25,21,16	203	125	5.34106051595e-09	0.675,0.69,0.707	0.09,0.358,0.188	0.479
ENSMUSG00000031012	Cask	chrX	-	13550946	13550982	13549164	13549361	13552372	13552441	76,60,58	175,100,121	149,155,131	113,122,115	161	125	5.43488982268e-09	0.252,0.318,0.271	0.506,0.497,0.469	-0.21
ENSMUSG00000032580	Rbm5	chr9	-	107759775	107759849	107756908	107756992	107760321	107760391	498,500,415	43,46,28	603,588,480	150,111,81	199	125	7.75196509988e-09	0.879,0.872,0.903	0.716,0.769,0.788	0.127
ENSMUSG00000023994	Nfya	chr17	-	48398984	48399065	48395649	48395796	48400437	48400580	149,101,121	142,98,136	228,213,180	57,79,83	206	125	9.23100980761e-09	0.389,0.385,0.351	0.708,0.621,0.568	-0.257
ENSMUSG00000087174	5530601H04Rik	chrX	-	105042603	105042817	105038816	105039812	105043129	105043304	69,77,86	21,19,15	25,28,51	42,32,42	339	125	9.23100980761e-09	0.548,0.599,0.679	0.18,0.244,0.309	0.364
ENSMUSG00000027104	Atf2	chr2	-	73853794	73853891	73850863	73850982	73863168	73863238	498,454,519	51,53,33	625,508,442	131,128,90	222	125	1.07868479339e-08	0.846,0.828,0.899	0.729,0.691,0.734	0.14
ENSMUSG00000040297	Suco	chr1	-	161837718	161837809	161834035	161835193	161844001	161844067	401,441,431	50,44,50	180,143,152	65,38,45	216	125	1.1202457575e-08	0.823,0.853,0.833	0.616,0.685,0.662	0.182
ENSMUSG00000055320	Tead1	chr7	+	112842039	112842102	112841887	112841950	112856797	112856932	83,65,68	18,19,13	33,36,64	0,0,2	188	125	1.17236606406e-08	0.754,0.695,0.777	1.0,1.0,0.955	-0.243
ENSMUSG00000033793	Atp6v1h	chr1	+	5101069	5101123	5098028	5098133	5117389	5117487	402,338,387	59,24,24	270,307,268	65,66,87	179	125	2.14840885082e-08	0.826,0.908,0.918	0.744,0.765,0.683	0.153
ENSMUSG00000025261	Huwe1	chrX	+	151906950	151907084	151905355	151905431	151908727	151908956	7,23,15	22,27,19	0,2,3	39,38,21	259	125	2.22123584878e-08	0.133,0.291,0.276	0.0,0.025,0.064	0.204
ENSMUSG00000022629	Kif21a	chr15	-	90964974	90964995	90959687	90959748	90965466	90965632	34,41,31	252,212,199	23,13,12	20,9,18	146	125	2.22471554815e-08	0.104,0.142,0.118	0.496,0.553,0.363	-0.349
ENSMUSG00000027478	Dnmt3b	chr2	+	153684358	153684477	153678470	153678556	153686257	153687726	84,84,92	74,59,62	31,50,43	91,84,93	244	125	2.42987767562e-08	0.368,0.422,0.432	0.149,0.234,0.192	0.216
ENSMUSG00000013787	Ehmt2	chr17	+	34905609	34905711	34905341	34905456	34905909	34906058	1180,880,1022	314,256,276	1599,1641,1332	222,235,207	227	125	3.49334028439e-08	0.674,0.654,0.671	0.799,0.794,0.78	-0.125
ENSMUSG00000030759	Far1	chr7	+	113554116	113554288	113551934	113552002	113561375	113561505	25,15,25	0,1,0	3,2,1	4,2,2	297	125	3.6477880655e-08	1.0,0.863,1.0	0.24,0.296,0.174	0.718
ENSMUSG00000007411	Mark3	chr12	+	111653389	111653434	111647470	111647728	111655269	111656227	310,277,316	164,152,124	322,303,285	68,66,60	170	125	3.93694233061e-08	0.582,0.573,0.652	0.777,0.771,0.777	-0.173
ENSMUSG00000055320	Tead1	chr7	+	112856052	112856064	112839415	112839480	112856797	112856932	32,15,17	38,31,30	11,14,3	1,0,1	137	125	4.31931045329e-08	0.434,0.306,0.341	0.909,1.0,0.732	-0.52
ENSMUSG00000020696	Rffl	chr11	-	82845751	82845895	82818415	82818603	82871007	82871210	37,28,39	39,43,48	3,0,4	23,29,17	269	125	4.69060462584e-08	0.306,0.232,0.274	0.057,0.0,0.099	0.219
ENSMUSG00000041225	Arhgap12	chr18	-	6057516	6057591	6052861	6052923	6061846	6061972	117,91,115	131,112,116	33,34,34	117,104,82	200	125	4.75670655245e-08	0.358,0.337,0.383	0.15,0.17,0.206	0.184
ENSMUSG00000021843	Ktn1	chr14	+	47726470	47726554	47726225	47726309	47730339	47730423	287,269,205	593,545,510	67,47,48	293,240,236	209	125	4.93490039742e-08	0.224,0.228,0.194	0.12,0.105,0.108	0.104
ENSMUSG00000028538	St3gal3	chr4	-	118054649	118054697	118031839	118031882	118107548	118107693	125,90,114	20,16,20	131,128,114	75,75,49	173	125	5.28668579189e-08	0.819,0.803,0.805	0.558,0.552,0.627	0.23
ENSMUSG00000033392	Clasp2	chr9	+	113887044	113887047	113881687	113881751	113889957	113890121	50,37,45	23,23,29	32,32,32	72,51,80	128	125	8.64245534123e-08	0.68,0.611,0.602	0.303,0.38,0.281	0.31
ENSMUSG00000040363	Bcor	chrX	-	12134323	12134869	12131492	12131536	12160288	12160346	7,1,9	0,0,0	1,2,6	3,1,2	671	125	1.04138672608e-07	1.0,1.0,1.0	0.058,0.271,0.359	0.771
ENSMUSG00000026566	Mpzl1	chr1	-	165601749	165601864	165593653	165593677	165604609	165604742	550,423,475	116,134,157	638,641,545	375,383,330	240	125	1.05196392585e-07	0.712,0.622,0.612	0.47,0.466,0.462	0.183
ENSMUSG00000054252	Fgfr3	chr5	+	33732116	33732261	33730143	33730334	33732721	33732912	41,24,46	13,11,7	74,51,41	3,0,0	270	125	1.06445548167e-07	0.594,0.503,0.753	0.919,1.0,1.0	-0.356
ENSMUSG00000035325	Sec31a	chr5	-	100388533	100388611	100386127	100386203	100390758	100390833	232,240,251	45,22,20	240,226,237	8,3,6	203	125	1.20053764373e-07	0.76,0.87,0.885	0.949,0.979,0.961	-0.125
ENSMUSG00000036087	Slain2	chr5	+	72965803	72965881	72958148	72958286	72975996	72978811	117,86,81	1,4,2	17,17,13	5,5,10	203	125	1.77261192102e-07	0.986,0.93,0.961	0.677,0.677,0.445	0.359
ENSMUSG00000062232	Rapgef2	chr3	-	79169738	79169756	79112170	79112302	79172907	79173075	66,61,47	21,18,21	54,55,47	67,66,49	143	125	1.84220540251e-07	0.733,0.748,0.662	0.413,0.421,0.456	0.284
ENSMUSG00000019907	Ppp1r12a	chr10	+	108252756	108252924	108251839	108251944	108253324	108253495	462,421,473	108,97,77	447,363,350	38,31,29	293	125	1.85320377527e-07	0.646,0.649,0.724	0.834,0.833,0.837	-0.162
ENSMUSG00000021733	Slc4a7	chr14	+	14762347	14762522	14760234	14760341	14765576	14765710	199,218,218	25,25,25	119,109,131	45,34,45	300	125	2.44725693498e-07	0.768,0.784,0.784	0.524,0.572,0.548	0.231
ENSMUSG00000028693	Nasp	chr4	-	116610402	116611377	116605683	116605763	116611971	116612081	5517,4509,4463	820,787,656	6716,5591,5721	562,536,542	1100	125	2.64573938088e-07	0.433,0.394,0.436	0.576,0.542,0.545	-0.133
ENSMUSG00000053580	Tanc2	chr11	+	105758921	105759032	105713381	105713564	105776805	105776897	7,14,16	42,53,32	22,24,24	15,14,8	236	125	2.7242560855e-07	0.081,0.123,0.209	0.437,0.476,0.614	-0.371
ENSMUSG00000031075	Ano1	chr7	-	144648574	144648640	144648023	144648079	144650502	144650554	34,14,34	12,12,2	0,0,0	1,2,3	191	125	3.03184827951e-07	0.65,0.433,0.918	0.0,0.0,0.0	0.667
ENSMUSG00000039585	Myo9a	chr9	+	59875201	59875414	59874601	59874683	59884479	59884592	175,153,140	1,5,5	153,126,105	15,19,30	338	125	3.18298864766e-07	0.985,0.919,0.912	0.79,0.71,0.564	0.251
ENSMUSG00000025485	Ric8a	chr7	+	140857981	140858272	140857450	140857554	140858366	140858572	4,4,1	0,0,0	4,8,11	1,6,2	416	125	3.75105595401e-07	1.0,1.0,1.0	0.546,0.286,0.623	0.515
ENSMUSG00000035325	Sec31a	chr5	-	100389067	100389106	100386127	100386203	100390758	100390833	216,197,212	45,22,20	198,170,188	8,3,6	164	125	4.0662079557e-07	0.785,0.872,0.89	0.95,0.977,0.96	-0.113
ENSMUSG00000021711	Trappc13	chr13	-	104152164	104152182	104150049	104150183	104154295	104154340	165,117,121	236,176,171	84,62,83	255,239,219	143	125	4.07232888693e-07	0.379,0.368,0.382	0.224,0.185,0.249	0.157
ENSMUSG00000001247	Lsr	chr7	-	30962810	30962867	30959152	30959314	30965968	30966088	132,116,113	88,82,70	1,9,7	0,0,0	182	125	4.57801216883e-07	0.507,0.493,0.526	1.0,1.0,1.0	-0.491
ENSMUSG00000090210	Itga10	chr3	+	96657426	96657511	96656933	96657023	96657653	96657767	6,7,8	2,3,6	18,4,10	0,0,0	210	125	4.60574562291e-07	0.641,0.581,0.442	1.0,1.0,1.0	-0.445
ENSMUSG00000025812	Pard3	chr8	+	127410728	127410773	127409555	127409704	127415569	127415797	114,106,121	4,3,3	21,24,12	11,4,15	170	125	5.88199980227e-07	0.954,0.963,0.967	0.584,0.815,0.37	0.372
ENSMUSG00000022641	Bbx	chr16	-	50210444	50210534	50209084	50209144	50220444	50220593	49,57,50	71,78,61	19,18,6	98,50,54	215	125	6.55275650762e-07	0.286,0.298,0.323	0.101,0.173,0.061	0.191
ENSMUSG00000029227	Fip1l1	chr5	+	74585045	74585072	74572428	74572585	74587002	74587057	561,442,497	127,100,87	610,540,464	249,204,199	152	125	6.75099621934e-07	0.784,0.784,0.824	0.668,0.685,0.657	0.127
ENSMUSG00000019792	Trmt11	chr10	-	30587438	30587595	30566425	30566506	30590024	30590159	254,252,274	7,4,5	336,294,263	26,32,21	282	125	7.21989168434e-07	0.941,0.965,0.96	0.851,0.803,0.847	0.122
ENSMUSG00000022565	Plec	chr15	-	76178518	76181899	76170973	76178385	76182909	76183008	134,150,169	3,0,1	37,37,45	5,5,10	3506	125	7.49446773175e-07	0.614,1.0,0.858	0.209,0.209,0.138	0.639
ENSMUSG00000021068	Nin	chr12	-	70042131	70044252	70040754	70040880	70045146	70045637	111,112,88	3,2,8	128,115,68	0,0,0	2246	125	9.45103646783e-07	0.673,0.757,0.38	1.0,1.0,1.0	-0.397
ENSMUSG00000055320	Tead1	chr7	+	112842039	112842102	112841887	112841950	112856052	112856064	41,31,31	15,12,3	34,14,11	0,0,0	188	125	9.82708083066e-07	0.645,0.632,0.873	1.0,1.0,1.0	-0.283
ENSMUSG00000022016	Akap11	chr14	-	78502938	78503025	78502189	78502236	78507724	78507880	145,160,158	83,84,84	238,196,226	69,40,47	212	125	1.11854056251e-06	0.507,0.529,0.526	0.67,0.743,0.739	-0.197
ENSMUSG00000033577	Myo6	chr9	+	80303272	80303299	80300534	80300666	80306959	80307178	2,9,7	34,16,17	2,1,0	90,76,86	152	125	1.18927917797e-06	0.046,0.316,0.253	0.018,0.011,0.0	0.195
ENSMUSG00000038866	Zcchc2	chr1	+	106006014	106006086	106004136	106004176	106011701	106011814	86,78,92	4,2,1	72,72,39	14,11,20	197	125	1.24573110322e-06	0.932,0.961,0.983	0.765,0.806,0.553	0.251
ENSMUSG00000043079	Synpo	chr18	-	60609910	60610001	60600205	60604490	60624170	60624236	2,2,2	7,8,6	23,19,11	2,1,5	216	125	1.24691595269e-06	0.142,0.126,0.162	0.869,0.917,0.56	-0.639
ENSMUSG00000024985	Tcf7l2	chr19	+	55755013	55755082	55743072	55743197	55817763	55817865	116,110,126	76,93,96	76,67,56	121,133,91	194	125	1.36588439619e-06	0.496,0.432,0.458	0.288,0.245,0.284	0.19
ENSMUSG00000030447	Cyfip1	chr7	+	55897824	55897972	55896667	55896815	55899914	55900071	11,14,7	4,4,3	21,12,21	0,0,0	273	125	1.43380172479e-06	0.557,0.616,0.517	1.0,1.0,1.0	-0.437
ENSMUSG00000024381	Bin1	chr18	+	32426223	32426352	32424819	32424967	32431982	32432093	99,61,75	127,98,93	337,336,336	201,249,209	254	125	1.61257167144e-06	0.277,0.234,0.284	0.452,0.399,0.442	-0.166
ENSMUSG00000041977	Arhgef11	chr3	+	87718228	87718258	87717420	87717520	87722356	87722483	138,154,103	141,167,134	52,35,48	141,116,98	155	125	1.62844158782e-06	0.441,0.426,0.383	0.229,0.196,0.283	0.181
ENSMUSG00000026034	Clk1	chr1	-	58420120	58420211	58419666	58419733	58421082	58421308	1332,652,787	69,59,58	956,504,464	100,99,84	216	125	1.73260805707e-06	0.918,0.865,0.887	0.847,0.747,0.762	0.105
ENSMUSG00000020532	Acaca	chr11	+	84290287	84290311	84280391	84280510	84292890	84293034	198,240,190	4,8,4	112,136,103	20,19,7	149	125	1.96286627889e-06	0.976,0.962,0.976	0.824,0.857,0.925	0.103
ENSMUSG00000048915	Efna5	chr17	-	62613315	62613396	62604183	62607463	62613836	62613902	435,441,429	62,55,37	505,385,368	121,111,82	206	125	2.05490300401e-06	0.81,0.83,0.876	0.717,0.678,0.731	0.13
ENSMUSG00000063704	Mapk15	chr15	+	75995071	75995101	75994844	75994943	75995233	75995324	0,0,0	2,3,1	13,8,6	4,8,3	155	125	2.10375200463e-06	0.0,0.0,0.0	0.724,0.446,0.617	-0.596
ENSMUSG00000029534	St7	chr6	+	17850356	17850425	17848003	17848079	17852257	17852412	45,36,58	194,192,207	49,46,46	88,81,68	194	125	2.33099830689e-06	0.13,0.108,0.153	0.264,0.268,0.304	-0.148
ENSMUSG00000008200	Fnbp4	chr2	+	90767852	90767955	90767407	90767541	90768515	90768700	132,125,98	235,201,247	327,219,203	247,157,242	228	125	2.46199588106e-06	0.235,0.254,0.179	0.421,0.433,0.315	-0.167
ENSMUSG00000035293	G2e3	chr12	+	51363951	51364020	51363416	51363546	51367774	51367956	25,29,32	11,6,14	15,8,8	30,20,16	194	125	2.93671892329e-06	0.594,0.757,0.596	0.244,0.205,0.244	0.418
ENSMUSG00000031627	Irf2	chr8	+	46818790	46818908	46807704	46807751	46837673	46837798	242,225,183	5,3,10	76,92,84	21,8,13	243	125	3.01885276119e-06	0.961,0.975,0.904	0.651,0.855,0.769	0.188
ENSMUSG00000027281	Slx4ip	chr2	+	137046716	137046805	137043999	137044077	137066129	137066230	140,106,106	5,3,5	128,85,84	20,15,19	214	125	3.10419051266e-06	0.942,0.954,0.925	0.789,0.768,0.721	0.181
ENSMUSG00000058690	Ccser2	chr14	-	36890293	36890426	36879142	36879762	36896254	36896344	53,34,46	136,114,114	46,49,46	49,54,41	258	125	3.15258851522e-06	0.159,0.126,0.164	0.313,0.305,0.352	-0.174
ENSMUSG00000004562	Arhgef40	chr14	+	52003972	52004116	52002432	52002462	52004611	52004742	271,276,271	4,7,10	319,314,273	28,27,30	269	125	3.42742135408e-06	0.969,0.948,0.926	0.841,0.844,0.809	0.116
ENSMUSG00000070003	Ssbp4	chr8	-	70602434	70602462	70602231	70602316	70602573	70602646	24,24,43	7,1,6	83,119,112	0,0,0	153	125	4.14801940685e-06	0.737,0.951,0.854	1.0,1.0,1.0	-0.153
ENSMUSG00000031133	Arhgef6	chrX	-	57241805	57241826	57240593	57240687	57243389	57243515	0,0,0	2,11,8	5,6,4	14,3,5	146	125	4.72796268305e-06	0.0,0.0,0.0	0.234,0.631,0.407	-0.424
ENSMUSG00000004980	Hnrnpa2b1	chr6	-	51461919	51462055	51461123	51461433	51463410	51463493	790,662,668	500,464,457	876,868,730	354,333,287	261	125	4.99115825384e-06	0.431,0.406,0.412	0.542,0.555,0.549	-0.132
ENSMUSG00000022940	Pigp	chr16	-	94367560	94367633	94365354	94365473	94370088	94370192	366,284,311	42,27,59	223,248,205	69,73,68	198	125	5.37482606715e-06	0.846,0.869,0.769	0.671,0.682,0.656	0.158
ENSMUSG00000033565	Rbfox2	chr15	-	77091811	77091854	77086066	77086155	77097939	77098072	7,1,1	26,13,29	44,39,22	31,36,40	168	125	5.48455554193e-06	0.167,0.054,0.025	0.514,0.446,0.29	-0.335
ENSMUSG00000010751	Tnfrsf22	chr7	-	143639244	143639289	143636724	143638436	143639901	143639975	19,10,7	17,16,21	63,44,29	15,9,9	170	125	5.48455554193e-06	0.451,0.315,0.197	0.755,0.782,0.703	-0.426
ENSMUSG00000033075	Senp1	chr15	-	98061949	98062027	98059915	98059954	98064818	98064873	172,128,148	161,160,157	109,126,99	274,215,220	203	125	5.60570245964e-06	0.397,0.33,0.367	0.197,0.265,0.217	0.138
ENSMUSG00000006288	Ttc5	chr14	-	50775290	50775382	50773276	50773333	50777261	50777412	302,250,300	15,7,19	272,259,238	37,30,41	217	125	5.75016369497e-06	0.921,0.954,0.901	0.809,0.833,0.77	0.121
ENSMUSG00000052512	Nav2	chr7	+	49552839	49552905	49551596	49552049	49556909	49557070	53,38,28	55,35,43	0,0,0	6,2,2	191	125	6.05431242622e-06	0.387,0.415,0.299	0.0,0.0,0.0	0.367
ENSMUSG00000028041	Adam15	chr3	-	89340400	89340472	89340054	89340179	89341507	89341577	43,39,36	45,37,34	20,18,23	57,69,61	197	125	6.54954845934e-06	0.377,0.401,0.402	0.182,0.142,0.193	0.221
ENSMUSG00000024743	Syt7	chr19	+	10430337	10430460	10417962	10418042	10435549	10435685	48,29,19	42,34,37	1,3,0	15,20,5	248	125	6.92976773623e-06	0.365,0.301,0.206	0.033,0.07,0.0	0.256
ENSMUSG00000028107	Tars2	chr3	-	95748041	95748140	95746534	95746697	95750338	95750417	3,5,11	0,0,0	11,7,7	5,4,1	224	125	7.0461932795e-06	1.0,1.0,1.0	0.551,0.494,0.796	0.386
ENSMUSG00000028849	Map7d1	chr4	-	126238521	126238632	126237155	126237278	126240022	126240137	170,92,191	99,100,121	643,602,590	196,190,172	236	125	7.22212418727e-06	0.476,0.328,0.455	0.635,0.627,0.645	-0.216
ENSMUSG00000040265	Dnm3	chr1	-	162274487	162274539	162231653	162231767	162285996	162286067	5,10,15	11,2,9	1,3,2	0,0,0	177	125	7.38465199324e-06	0.243,0.779,0.541	1.0,1.0,1.0	-0.479
ENSMUSG00000021271	Zfp839	chr12	+	110860795	110861023	110854999	110855872	110863963	110864056	43,28,26	39,40,26	13,12,4	42,48,30	353	125	7.97042316254e-06	0.281,0.199,0.262	0.099,0.081,0.045	0.172
ENSMUSG00000001247	Lsr	chr7	-	30962097	30962244	30959152	30959314	30965968	30966088	1234,1046,1322	88,82,70	43,56,41	0,0,0	272	125	7.97772912731e-06	0.866,0.854,0.897	1.0,1.0,1.0	-0.128
ENSMUSG00000022094	Slc39a14	chr14	-	70313600	70313770	70310855	70310975	70316437	70316624	57,63,53	0,0,1	83,64,28	6,9,5	295	125	8.36816931083e-06	1.0,1.0,0.957	0.854,0.751,0.704	0.216
ENSMUSG00000029086	Prom1	chr5	-	44000776	44000845	43995074	43995114	44001785	44001901	173,134,178	17,23,25	173,176,159	6,5,6	194	125	9.83485178353e-06	0.868,0.79,0.821	0.949,0.958,0.945	-0.124
ENSMUSG00000087174	5530601H04Rik	chrX	-	105042603	105042817	105038816	105039812	105044001	105044111	38,55,56	61,52,43	20,26,39	105,68,96	339	125	9.89508703351e-06	0.187,0.281,0.324	0.066,0.124,0.13	0.157
ENSMUSG00000026890	Lhx6	chr2	-	36087367	36087471	36081952	36084075	36090961	36091136	0,0,0	1,1,4	8,6,5	5,5,3	229	125	1.07792539025e-05	0.0,0.0,0.0	0.466,0.396,0.476	-0.446
ENSMUSG00000017307	Acot8	chr2	-	164802996	164803133	164799719	164799945	164804689	164804882	130,113,113	21,12,20	76,94,80	36,34,40	262	125	1.17582058655e-05	0.747,0.818,0.729	0.502,0.569,0.488	0.245
ENSMUSG00000038172	Ttc39b	chr4	-	83252985	83253050	83247612	83247718	83256044	83256112	5,2,8	0,0,0	11,14,11	2,5,6	190	125	1.39737474245e-05	1.0,1.0,1.0	0.783,0.648,0.547	0.341
ENSMUSG00000021969	Zdhhc20	chr14	-	57878432	57878459	57865520	57865641	57890062	57890262	90,43,78	0,0,2	64,71,54	10,6,7	152	125	1.47412992074e-05	1.0,1.0,0.97	0.84,0.907,0.864	0.12
ENSMUSG00000027478	Dnmt3b	chr2	+	153683607	153683677	153678470	153678556	153686257	153687316	24,24,33	74,59,62	5,13,15	91,84,93	195	125	1.58263351663e-05	0.172,0.207,0.254	0.034,0.09,0.094	0.138
ENSMUSG00000040687	Madd	chr2	-	91163962	91164022	91163498	91163601	91165365	91165467	1,5,1	63,59,68	14,8,6	49,29,25	185	125	1.58569124167e-05	0.011,0.054,0.01	0.162,0.157,0.14	-0.128
ENSMUSG00000032570	Atp2c1	chr9	-	105494414	105494482	105470036	105470147	105494892	105495094	264,218,226	20,38,28	179,138,119	3,8,2	193	125	1.6383386764e-05	0.895,0.788,0.839	0.975,0.918,0.975	-0.115
ENSMUSG00000098912	1500004A13Rik	chr3	-	88810637	88811002	88805288	88808272	88811213	88811369	85,84,80	0,0,0	72,80,97	4,6,5	490	125	1.65283572175e-05	1.0,1.0,1.0	0.821,0.773,0.832	0.191
ENSMUSG00000071064	Zfp827	chr8	+	79188148	79188181	79186175	79186353	79189666	79190856	25,25,31	50,31,31	19,18,12	98,78,72	158	125	1.65283572175e-05	0.283,0.39,0.442	0.133,0.154,0.116	0.237
ENSMUSG00000025059	Gk	chrX	-	85739221	85739239	85737313	85737349	85740294	85740361	12,9,9	56,72,73	13,14,14	23,7,6	143	125	1.77275501324e-05	0.158,0.099,0.097	0.331,0.636,0.671	-0.428
ENSMUSG00000021481	Zfp346	chr13	+	55115479	55115624	55113677	55113770	55122329	55122515	211,187,170	13,3,7	178,204,221	25,27,31	270	125	1.77780173831e-05	0.883,0.967,0.918	0.767,0.778,0.767	0.152
ENSMUSG00000092232	Gm20521	chr14	+	54884373	54884813	54883796	54883884	54894847	54894962	150,146,184	0,0,0	121,86,65	5,12,0	565	125	1.98889188093e-05	1.0,1.0,1.0	0.843,0.613,1.0	0.181
ENSMUSG00000039361	Picalm	chr7	+	90182218	90182368	90177499	90177603	90189149	90189257	1160,885,1031	429,349,363	905,839,878	573,538,491	275	125	2.13216805298e-05	0.551,0.535,0.564	0.418,0.415,0.448	0.123
ENSMUSG00000061613	U2af1	chr17	-	31651645	31651712	31648844	31648894	31654978	31655066	68,56,54	0,2,0	55,56,59	8,8,6	192	125	2.16283310226e-05	1.0,0.948,1.0	0.817,0.82,0.865	0.149
ENSMUSG00000026921	Egfl7	chr2	+	26592117	26592241	26591028	26591063	26592417	26592682	29,12,26	0,0,0	142,115,127	21,11,13	249	125	2.29168914279e-05	1.0,1.0,1.0	0.772,0.84,0.831	0.186
ENSMUSG00000022016	Akap11	chr14	-	78502938	78503022	78502189	78502236	78507724	78507880	109,120,108	83,84,84	174,132,145	69,40,47	209	125	2.47462753813e-05	0.44,0.461,0.435	0.601,0.664,0.649	-0.193
ENSMUSG00000048251	Bcl11b	chr12	-	107965671	107965887	107910402	107917414	108003085	108003602	59,46,42	4,8,6	27,21,26	0,0,0	341	125	2.55855298119e-05	0.844,0.678,0.72	1.0,1.0,1.0	-0.253
ENSMUSG00000007833	Aldh16a1	chr7	-	45149300	45149766	45148613	45148740	45154391	45154526	390,346,400	6,3,10	223,261,259	12,19,18	591	125	2.61247119921e-05	0.932,0.961,0.894	0.797,0.744,0.753	0.164
ENSMUSG00000044176	Spink10	chr18	+	62651747	62651779	62650849	62650923	62653416	62653532	11,5,10	2,0,0	9,8,5	10,4,12	157	125	2.63282911717e-05	0.814,1.0,1.0	0.417,0.614,0.249	0.511
ENSMUSG00000020400	Tnip1	chr11	-	54956020	54956178	54940710	54940882	54962832	54962917	38,27,31	9,4,3	20,18,12	0,0,0	283	125	2.79813012056e-05	0.651,0.749,0.82	1.0,1.0,1.0	-0.26
ENSMUSG00000029798	Herc6	chr6	+	57607041	57607178	57604072	57604200	57607633	57607707	4,1,1	3,2,6	44,41,36	5,4,3	262	125	3.15459734314e-05	0.389,0.193,0.074	0.808,0.83,0.851	-0.611
ENSMUSG00000026921	Egfl7	chr2	+	26591663	26591728	26590898	26591063	26592417	26592684	37,44,43	0,0,0	190,214,151	21,11,13	190	125	3.44607586924e-05	1.0,1.0,1.0	0.856,0.928,0.884	0.111
ENSMUSG00000015189	Casd1	chr6	+	4621071	4621286	4614648	4614711	4624051	4624474	232,272,216	4,4,1	361,329,311	18,17,22	340	125	3.46473245316e-05	0.955,0.962,0.988	0.881,0.877,0.839	0.103
ENSMUSG00000032478	Nme6	chr9	+	109835317	109835414	109833029	109833295	109839607	109839710	574,541,602	68,53,73	538,564,562	113,126,117	222	125	3.70468567825e-05	0.826,0.852,0.823	0.728,0.716,0.73	0.109
ENSMUSG00000020346	Mgat1	chr11	+	49251549	49251674	49245230	49245617	49260570	49260822	133,111,169	11,16,11	189,182,214	60,54,44	250	125	4.03166836164e-05	0.858,0.776,0.885	0.612,0.628,0.709	0.19
ENSMUSG00000022770	Dlg1	chr16	+	31846836	31846933	31842769	31842839	31847635	31847669	127,116,110	89,51,66	133,106,121	21,26,32	222	125	4.16748442217e-05	0.446,0.562,0.484	0.781,0.697,0.68	-0.222
ENSMUSG00000027506	Tpd52	chr3	-	8936438	8936480	8934991	8935040	8943550	8943577	6,2,6	39,32,19	1,1,1	0,0,0	167	125	4.84891188382e-05	0.103,0.045,0.191	1.0,1.0,1.0	-0.887
ENSMUSG00000041757	Plekha6	chr1	+	133280338	133280407	133273857	133274374	133281782	133281863	37,32,30	9,3,7	2,0,2	3,1,9	194	125	5.03810357458e-05	0.726,0.873,0.734	0.3,0.0,0.125	0.636
ENSMUSG00000057766	Ankrd29	chr18	-	12290716	12290815	12282302	12282401	12295878	12295989	17,14,14	1,0,0	9,10,15	8,3,3	224	125	5.254785031e-05	0.905,1.0,1.0	0.386,0.65,0.736	0.378
ENSMUSG00000035969	Rusc2	chr4	+	43414627	43416718	43406434	43406680	43421604	43422249	68,34,40	0,0,0	95,89,96	2,4,2	2216	125	5.64761652466e-05	1.0,1.0,1.0	0.728,0.557,0.73	0.328
ENSMUSG00000034940	Synrg	chr11	+	83986813	83987047	83982195	83982307	83987912	83987990	116,93,86	46,33,30	46,34,48	4,2,5	359	125	5.72256629834e-05	0.468,0.495,0.5	0.8,0.855,0.77	-0.321
ENSMUSG00000021144	Mta1	chr12	+	113133540	113133576	113133184	113133337	113135796	113135828	666,608,523	216,216,248	746,732,687	468,443,482	161	125	5.73565113233e-05	0.705,0.686,0.621	0.553,0.562,0.525	0.124
ENSMUSG00000037965	Zc3h7a	chr16	-	11151865	11151930	11151138	11151325	11153058	11153263	102,78,72	4,2,0	148,125,90	24,13,10	190	125	5.7955026843e-05	0.944,0.962,1.0	0.802,0.863,0.856	0.128
ENSMUSG00000026792	Lrsam1	chr2	-	32935167	32935248	32933814	32933910	32936435	32936510	106,68,86	8,6,5	75,68,68	0,0,0	206	125	6.05670030668e-05	0.889,0.873,0.913	1.0,1.0,1.0	-0.108
ENSMUSG00000004947	Dtx2	chr5	+	136026469	136026607	136021754	136021858	136028498	136028572	244,203,222	58,53,96	159,146,119	100,104,95	263	125	6.93840334558e-05	0.667,0.645,0.524	0.43,0.4,0.373	0.211
ENSMUSG00000059482	2610301B20Rik	chr4	+	10879522	10879610	10874567	10874772	10893262	10893469	49,69,44	0,1,0	55,68,39	10,3,5	213	125	7.08313394625e-05	1.0,0.976,1.0	0.763,0.93,0.821	0.154
ENSMUSG00000031358	Msl3	chrX	-	168672262	168672345	168671794	168671890	168673727	168673898	136,91,119	242,210,175	155,134,114	124,129,127	208	125	7.25619419218e-05	0.252,0.207,0.29	0.429,0.384,0.35	-0.138
ENSMUSG00000090084	Srpx	chrX	-	10073768	10073828	10069372	10069564	10117443	10117682	40,36,26	4,2,6	92,81,68	0,0,0	185	125	7.25619419218e-05	0.871,0.924,0.745	1.0,1.0,1.0	-0.153
ENSMUSG00000013701	Timm23	chr14	-	32193853	32193947	32193402	32193487	32201642	32201898	13,22,30	0,0,0	15,12,13	3,4,2	219	125	7.447617684e-05	1.0,1.0,1.0	0.741,0.631,0.788	0.28
ENSMUSG00000040690	Col16a1	chr4	+	130081434	130081479	130080575	130080620	130083121	130083175	1,3,3	0,0,0	47,33,28	26,20,13	170	125	7.93472729485e-05	1.0,1.0,1.0	0.571,0.548,0.613	0.423
ENSMUSG00000032599	Ip6k2	chr9	+	108796654	108796783	108796063	108796396	108797206	108797442	120,97,135	147,115,142	306,318,234	166,185,176	254	125	8.01201877893e-05	0.287,0.293,0.319	0.476,0.458,0.396	-0.144
ENSMUSG00000033697	Arhgap39	chr15	-	76730363	76730456	76727402	76727476	76734876	76735438	291,317,263	53,28,39	205,175,185	77,54,47	218	125	8.27760290581e-05	0.759,0.867,0.795	0.604,0.65,0.693	0.158
ENSMUSG00000032478	Nme6	chr9	+	109835269	109835414	109833195	109833295	109839607	109839710	243,212,246	68,53,73	222,224,224	113,126,117	270	125	8.35798283404e-05	0.623,0.649,0.609	0.476,0.451,0.47	0.161
ENSMUSG00000023033	Scn8a	chr15	+	100959339	100959431	100957460	100957589	100959694	100961465	27,16,34	1,0,3	23,23,12	7,12,7	217	125	8.52114612387e-05	0.94,1.0,0.867	0.654,0.525,0.497	0.377
ENSMUSG00000038248	Sobp	chr10	-	43020981	43022918	43002499	43004414	43074592	43074688	10,17,18	0,0,0	184,170,157	5,2,9	2062	125	8.56735961165e-05	1.0,1.0,1.0	0.69,0.837,0.514	0.32
ENSMUSG00000025776	Crispld1	chr1	+	17727581	17727763	17727058	17727134	17728593	17728914	102,80,85	2,7,0	228,211,161	44,26,24	307	125	9.20217443493e-05	0.954,0.823,1.0	0.678,0.768,0.732	0.2
ENSMUSG00000022292	Rrm2b	chr15	-	37945038	37945172	37944497	37944592	37946734	37946851	72,82,68	0,0,0	63,56,36	2,7,4	259	125	9.39656225667e-05	1.0,1.0,1.0	0.938,0.794,0.813	0.152
ENSMUSG00000023953	Polh	chr17	-	46194201	46194416	46190606	46190776	46198633	46198768	328,259,247	19,13,18	361,335,324	60,48,40	340	125	9.96843264883e-05	0.864,0.88,0.835	0.689,0.72,0.749	0.14
ENSMUSG00000046152	Fut10	chr8	+	31188301	31188406	31187346	31187462	31201209	31201504	18,7,14	0,0,0	33,28,44	8,9,2	230	125	0.000100131186889	1.0,1.0,1.0	0.692,0.628,0.923	0.252
ENSMUSG00000031728	Zfp821	chr8	+	109708028	109708144	109706356	109706419	109709410	109709527	488,428,478	142,139,120	332,326,356	182,194,149	241	125	0.000103437725552	0.641,0.615,0.674	0.486,0.466,0.553	0.142
ENSMUSG00000026842	Abl1	chr2	+	31695748	31695892	31688536	31689942	31784506	31784779	8,5,3	0,0,0	11,6,8	4,2,2	269	125	0.000105617549758	1.0,1.0,1.0	0.561,0.582,0.65	0.402
ENSMUSG00000002983	Relb	chr7	-	19617761	19617919	19616345	19616437	19619513	19619842	20,19,37	0,0,0	17,31,33	5,9,0	283	125	0.000118331004365	1.0,1.0,1.0	0.6,0.603,1.0	0.266
ENSMUSG00000028524	Sgip1	chr4	+	102934545	102934605	102928785	102928912	102956098	102956210	4,1,2	0,1,0	6,4,2	11,18,17	185	125	0.000126902527901	1.0,0.403,1.0	0.269,0.131,0.074	0.643
ENSMUSG00000040407	Akap9	chr5	+	4004802	4004943	3992045	3992138	4005409	4005513	68,40,39	4,10,4	72,44,59	2,0,0	266	125	0.000137498462466	0.889,0.653,0.821	0.944,1.0,1.0	-0.194
ENSMUSG00000028718	Stil	chr4	+	115009270	115009518	115007135	115007323	115010063	115010147	204,190,196	6,2,7	186,155,188	22,14,15	373	125	0.000138720643503	0.919,0.97,0.904	0.739,0.788,0.808	0.153
ENSMUSG00000062609	Kcnj15	chr16	+	95291810	95291908	95258350	95258451	95295590	95299623	22,25,21	3,10,7	2,2,5	0,0,0	223	125	0.000145455267504	0.804,0.584,0.627	1.0,1.0,1.0	-0.328
ENSMUSG00000048200	Cracr2b	chr7	+	141465765	141465837	141465263	141465356	141466045	141466613	20,15,27	29,12,26	13,14,15	2,2,3	197	125	0.000159376400013	0.304,0.442,0.397	0.805,0.816,0.76	-0.413
ENSMUSG00000023009	Nckap5l	chr15	-	99436026	99436087	99434039	99434189	99457631	99457748	53,41,40	0,0,0	63,44,56	9,5,2	186	125	0.0001639941213	1.0,1.0,1.0	0.825,0.855,0.95	0.123
ENSMUSG00000027210	Meis2	chr2	-	115866809	115866904	115863144	115864513	115867268	115867379	1534,1237,1439	543,406,486	164,147,150	24,28,27	220	125	0.000166374521937	0.616,0.634,0.627	0.795,0.749,0.759	-0.142
ENSMUSG00000040003	Magi2	chr5	+	20661263	20661352	20651054	20651193	20702069	20702903	11,5,6	5,2,4	5,14,7	37,40,29	214	125	0.00017714427161	0.562,0.594,0.467	0.073,0.17,0.124	0.419
ENSMUSG00000051674	Dcun1d4	chr5	+	73502631	73502768	73492846	73493076	73510885	73510956	25,30,38	13,5,2	0,2,1	3,3,3	262	125	0.000186688095805	0.478,0.741,0.901	0.0,0.241,0.137	0.581
ENSMUSG00000012114	Med15	chr16	-	17663376	17663496	17655677	17655805	17671544	17671673	345,291,356	16,20,22	232,260,271	42,48,25	245	125	0.000194120895245	0.917,0.881,0.892	0.738,0.734,0.847	0.124
ENSMUSG00000035696	Rnf38	chr4	-	44158902	44159052	44152359	44152553	44168242	44168339	62,72,67	12,5,9	38,46,38	2,0,0	275	125	0.000197865734458	0.701,0.867,0.772	0.896,1.0,1.0	-0.185
ENSMUSG00000056737	Capg	chr6	+	72549729	72549868	72549450	72549501	72555272	72555308	36,22,21	81,69,70	0,0,0	8,4,4	264	125	0.000207319153202	0.174,0.131,0.124	0.0,0.0,0.0	0.143
ENSMUSG00000026193	Fn1	chr1	-	71597280	71597387	71590766	71590892	71598373	71598463	3,2,5	0,1,0	7,4,3	5,11,5	232	125	0.000210351313004	1.0,0.519,1.0	0.43,0.164,0.244	0.56
ENSMUSG00000056763	Cspp1	chr1	+	10085746	10085952	10083500	10083558	10088050	10088184	206,190,177	8,5,6	223,183,161	22,28,14	331	125	0.00022393109844	0.907,0.935,0.918	0.793,0.712,0.813	0.147
ENSMUSG00000040613	Apobec1	chr6	-	122588144	122588172	122581352	122581750	122591086	122591260	13,4,4	2,2,4	4,7,3	0,0,0	153	125	0.000226916775162	0.842,0.62,0.45	1.0,1.0,1.0	-0.363
ENSMUSG00000002885	Adgre5	chr8	-	83730110	83730257	83729381	83729525	83733413	83733566	4,2,3	0,0,0	297,303,275	80,81,62	272	125	0.000228575606919	1.0,1.0,1.0	0.63,0.632,0.671	0.356
ENSMUSG00000002781	Tmem143	chr7	+	45897434	45897666	45897077	45897101	45906917	45907112	12,15,19	0,0,0	40,35,13	3,3,4	357	125	0.000229815841215	1.0,1.0,1.0	0.824,0.803,0.532	0.28
ENSMUSG00000026193	Fn1	chr1	-	71597280	71597672	71590766	71590892	71598373	71598463	9,12,7	0,1,0	16,30,21	5,11,5	517	125	0.000230138684913	1.0,0.744,1.0	0.436,0.397,0.504	0.469
ENSMUSG00000036902	Neto2	chr8	-	85663407	85663431	85663178	85663306	85669533	85669782	117,108,118	6,2,2	82,46,61	12,13,5	149	125	0.000238730144589	0.942,0.978,0.98	0.851,0.748,0.911	0.13
ENSMUSG00000024163	Mapk8ip3	chr17	-	24920471	24920495	24918087	24918139	24923815	24923907	54,48,55	16,22,17	80,90,79	10,10,5	149	125	0.000240289843736	0.739,0.647,0.731	0.87,0.883,0.93	-0.189
ENSMUSG00000026623	Lpgat1	chr1	+	191718428	191718597	191717833	191718205	191719353	191719398	32,39,31	38,73,66	37,14,17	97,94,121	294	125	0.000242906058779	0.264,0.185,0.166	0.14,0.06,0.056	0.12
ENSMUSG00000033029	1700088E04Rik	chr15	-	79136306	79136489	79135636	79135765	79139237	79139300	208,237,266	4,3,2	86,91,61	4,10,6	308	125	0.000245968908867	0.955,0.97,0.982	0.897,0.787,0.805	0.139
ENSMUSG00000028644	Ermap	chr4	-	119188175	119188321	119187629	119187719	119188858	119188943	1,0,0	5,4,4	14,10,8	22,12,9	271	125	0.000254682345382	0.084,0.0,0.0	0.227,0.278,0.291	-0.237
ENSMUSG00000029086	Prom1	chr5	-	44001269	44001293	43995074	43995114	44001785	44001901	92,94,52	17,23,25	89,78,77	6,5,6	149	125	0.000258034589258	0.819,0.774,0.636	0.926,0.929,0.915	-0.18
ENSMUSG00000033722	BC034090	chr1	-	155223274	155223431	155221334	155221587	155224910	155226448	67,67,97	4,10,2	144,94,114	2,0,0	282	125	0.000258034589258	0.881,0.748,0.956	0.97,1.0,1.0	-0.128
ENSMUSG00000040557	Wbscr27	chr5	+	134934288	134934424	134933472	134933601	134940456	134941723	102,89,94	30,25,16	31,27,28	26,17,22	261	125	0.000269055536947	0.62,0.63,0.738	0.363,0.432,0.379	0.271
ENSMUSG00000110218	TINCR	chr17	-	56552687	56552996	56551413	56551989	56553448	56553562	57,63,54	6,10,3	7,15,3	0,0,0	434	125	0.000277447538242	0.732,0.645,0.838	1.0,1.0,1.0	-0.262
ENSMUSG00000034327	Kctd9	chr14	+	67734140	67734290	67733346	67733442	67737605	67737711	112,142,144	25,25,30	165,152,126	69,66,59	275	125	0.000301881789476	0.671,0.721,0.686	0.521,0.511,0.493	0.184
ENSMUSG00000052512	Nav2	chr7	+	49554214	49554259	49551596	49552049	49556909	49557070	16,13,20	55,35,43	0,0,0	6,2,2	170	125	0.000322636631874	0.176,0.215,0.255	0.0,0.0,0.0	0.215
ENSMUSG00000025272	Tro	chrX	-	150645693	150649655	150645303	150645521	150650433	150650548	249,222,258	0,0,0	455,495,422	2,4,5	4087	125	0.000335331524742	1.0,1.0,1.0	0.874,0.791,0.721	0.205
ENSMUSG00000039232	Stx11	chr10	-	12944151	12944286	12939982	12941983	12963999	12964259	46,33,49	11,9,6	17,15,8	0,1,0	260	125	0.00034081052528	0.668,0.638,0.797	1.0,0.878,1.0	-0.258
ENSMUSG00000087578	Ccdc142os	chr6	-	83107742	83107914	83106866	83107190	83108883	83108987	7,9,16	0,0,0	12,20,5	1,2,5	297	125	0.000354801743457	1.0,1.0,1.0	0.835,0.808,0.296	0.354
ENSMUSG00000040481	Bptf	chr11	-	107044491	107044665	107043632	107043825	107046999	107047343	408,453,392	190,203,229	582,463,391	169,132,125	299	125	0.000358934090157	0.473,0.483,0.417	0.59,0.595,0.567	-0.126
ENSMUSG00000067786	Nnat	chr2	+	157561212	157561288	157560139	157560535	157561541	157562238	68,99,77	18,29,23	99,113,110	73,71,65	201	125	0.000371481907701	0.701,0.68,0.676	0.458,0.497,0.513	0.196
ENSMUSG00000032198	Dock6	chr9	-	21825782	21825875	21825434	21825530	21829473	21829578	36,26,33	23,18,30	16,18,28	50,46,44	218	125	0.000371481907701	0.473,0.453,0.387	0.155,0.183,0.267	0.236
ENSMUSG00000063659	Zbtb18	chr1	+	177443223	177443341	177442465	177442595	177447088	177447486	14,17,19	41,31,30	2,1,1	14,22,11	243	125	0.00039105062641	0.149,0.22,0.246	0.068,0.023,0.045	0.16
ENSMUSG00000027201	Myef2	chr2	-	125098796	125098847	125098449	125098518	125100318	125100420	270,261,267	534,444,437	289,235,186	319,235,211	176	125	0.000393804627634	0.264,0.295,0.303	0.392,0.415,0.385	-0.11
ENSMUSG00000045962	Wnk1	chr6	-	119944700	119944800	119943805	119943866	119946236	119946320	431,469,388	114,116,90	275,197,193	104,113,88	225	125	0.000401162553876	0.677,0.692,0.705	0.595,0.492,0.549	0.146
ENSMUSG00000053819	Camk2d	chr3	+	126779900	126779999	126770784	126770857	126780359	126780462	1,4,3	48,40,39	8,11,7	22,30,18	224	125	0.000403073155333	0.011,0.053,0.041	0.169,0.17,0.178	-0.137
ENSMUSG00000021706	Zfyve16	chr13	-	92516530	92516692	92513786	92513929	92519466	92519563	173,177,159	4,4,1	224,192,167	12,12,20	287	125	0.000403073155333	0.95,0.951,0.986	0.89,0.875,0.784	0.113
ENSMUSG00000041923	Nol4	chr18	-	22769743	22769935	22751926	22752040	22770680	22770860	0,2,0	6,11,8	2,5,3	1,3,2	317	125	0.000413800895298	0.0,0.067,0.0	0.441,0.397,0.372	-0.381
ENSMUSG00000049690	Nckap5	chr1	-	125940162	125940237	125914959	125915021	125976925	125977062	54,55,40	66,66,59	0,1,0	2,4,3	200	125	0.000414595830783	0.338,0.342,0.298	0.0,0.135,0.0	0.281
ENSMUSG00000072572	Slc39a2	chr14	+	51894455	51894506	51894088	51894219	51894898	51895082	58,65,61	14,19,17	1,2,5	0,0,0	176	125	0.000423030878775	0.746,0.708,0.718	1.0,1.0,1.0	-0.276
ENSMUSG00000033192	Lpcat2	chr8	+	92879399	92879454	92875554	92875589	92886565	92886648	17,12,22	6,0,5	14,19,8	0,0,0	180	125	0.000455317990149	0.663,1.0,0.753	1.0,1.0,1.0	-0.195
ENSMUSG00000034771	Tle2	chr10	+	81580483	81580667	81580256	81580331	81581644	81581755	3,3,3	0,0,0	18,16,18	2,5,1	309	125	0.000461759817174	1.0,1.0,1.0	0.785,0.564,0.879	0.257
ENSMUSG00000052539	Magi3	chr3	-	104016601	104016692	104013258	104016068	104017500	104017639	49,62,51	45,58,40	95,66,60	30,27,25	216	125	0.000461855808191	0.387,0.382,0.425	0.647,0.586,0.581	-0.207
ENSMUSG00000030876	Mettl9	chr7	+	121052086	121052296	121034444	121034975	121076129	121076835	8,11,15	0,1,0	21,24,38	4,12,5	335	125	0.000476264394857	1.0,0.804,1.0	0.662,0.427,0.739	0.325
ENSMUSG00000011831	Evi5	chr5	-	107809589	107809736	107799125	107799260	107810289	107810322	47,43,40	6,4,5	350,352,224	4,6,4	272	125	0.00048124880847	0.783,0.832,0.786	0.976,0.964,0.963	-0.167
ENSMUSG00000031441	Atp11a	chr8	+	12863758	12863862	12859313	12859479	12864919	12868728	164,147,135	29,15,21	44,31,25	15,16,24	229	125	0.000491419519029	0.755,0.843,0.778	0.616,0.514,0.362	0.295
ENSMUSG00000031156	Slc35a2	chrX	+	7892139	7893415	7889611	7889763	7894190	7894464	102,91,79	2,1,0	70,82,56	5,5,8	1401	125	0.000501763223353	0.82,0.89,1.0	0.555,0.594,0.384	0.392
ENSMUSG00000097616	1110019D14Rik	chr6	+	13881272	13881381	13871568	13871627	13895091	13896422	138,115,84	2,0,0	41,34,34	6,3,2	234	125	0.000518243974842	0.974,1.0,1.0	0.785,0.858,0.901	0.143
ENSMUSG00000026765	Lypd6b	chr2	+	49903375	49903452	49787687	49787773	49930924	49930984	18,23,24	6,2,4	3,1,1	0,0,0	202	125	0.000536735469146	0.65,0.877,0.788	1.0,1.0,1.0	-0.228
ENSMUSG00000042790	Rnf214	chr9	-	45866946	45867051	45866565	45866661	45867499	45867632	91,59,73	131,119,106	48,38,40	146,134,126	230	125	0.000554231201111	0.274,0.212,0.272	0.152,0.134,0.147	0.108
ENSMUSG00000031156	Slc35a2	chrX	+	7892139	7892867	7889611	7889763	7894190	7894464	117,100,98	2,1,0	82,104,73	5,5,8	853	125	0.000594795301874	0.896,0.936,1.0	0.706,0.753,0.572	0.267
ENSMUSG00000022771	Ppil2	chr16	-	17092684	17092791	17091855	17091889	17094882	17095043	18,12,11	1,0,0	2,1,2	3,1,1	232	125	0.000614599252808	0.907,1.0,1.0	0.264,0.35,0.519	0.591
ENSMUSG00000052512	Nav2	chr7	+	49554214	49554259	49547838	49548541	49556909	49557070	18,18,19	101,80,80	0,0,0	8,5,7	170	125	0.000615366174624	0.116,0.142,0.149	0.0,0.0,0.0	0.136
ENSMUSG00000028115	Bnipl	chr3	-	95250166	95250262	95249805	95249870	95250964	95251193	363,269,258	61,48,65	5,2,1	0,0,0	221	125	0.000661498281565	0.771,0.76,0.692	1.0,1.0,1.0	-0.259
ENSMUSG00000026049	Tex30	chr1	-	44101899	44101957	44099847	44099935	44102327	44102401	9,4,5	2,2,6	11,4,7	0,0,1	183	125	0.000685360889126	0.755,0.577,0.363	1.0,1.0,0.827	-0.377
ENSMUSG00000023966	Rsph9	chr17	-	46141546	46141712	46136741	46136871	46143921	46144216	47,61,57	0,0,0	98,111,106	9,1,7	291	125	0.00069198533533	1.0,1.0,1.0	0.824,0.979,0.867	0.11
ENSMUSG00000016495	Plgrkt	chr19	-	29350359	29350469	29348704	29349005	29358316	29358403	253,246,233	24,14,8	400,356,295	53,50,47	235	125	0.00070468659639	0.849,0.903,0.939	0.801,0.791,0.77	0.11
ENSMUSG00000022094	Slc39a14	chr14	-	70315663	70315833	70310855	70310975	70316437	70316624	10,7,8	0,0,1	23,22,26	6,9,5	295	125	0.000705060715279	1.0,1.0,0.772	0.619,0.509,0.688	0.319
ENSMUSG00000061740	Cyp2d22	chr15	-	82373903	82374056	82373672	82373833	82374297	82374469	2,2,5	0,0,0	21,25,15	1,4,4	278	125	0.000705060715279	1.0,1.0,1.0	0.904,0.738,0.628	0.243
ENSMUSG00000030598	Fbxo17	chr7	+	28737338	28737546	28736067	28736203	28737664	28738138	67,51,64	133,129,153	85,69,57	76,74,85	333	125	0.000712678603478	0.159,0.129,0.136	0.296,0.259,0.201	-0.111
ENSMUSG00000049728	Zfp668	chr7	-	127874676	127874758	127867755	127868424	127876046	127876780	5,7,5	68,45,48	14,13,14	34,40,25	207	125	0.000712678603478	0.043,0.086,0.059	0.199,0.164,0.253	-0.143
ENSMUSG00000024050	Wiz	chr17	-	32378839	32379118	32367823	32368147	32381083	32381156	51,36,39	16,7,7	15,20,12	17,16,10	404	125	0.000739204268076	0.497,0.614,0.633	0.214,0.279,0.271	0.327
ENSMUSG00000042870	Tom1	chr8	+	75050189	75050268	75047992	75048077	75051922	75052057	6,4,3	0,0,0	7,8,4	1,2,4	204	125	0.000739269837273	1.0,1.0,1.0	0.811,0.71,0.38	0.366
ENSMUSG00000020231	Dip2a	chr10	-	76321489	76321606	76319466	76319586	76327701	76327773	85,91,93	17,26,18	143,99,121	7,11,9	242	125	0.000763651776744	0.721,0.644,0.727	0.913,0.823,0.874	-0.173
ENSMUSG00000023984	Gm20517	chr17	+	47618808	47619062	47611612	47611692	47649949	47651613	11,10,15	4,2,2	13,12,19	0,0,1	379	125	0.000772773078775	0.476,0.623,0.712	1.0,1.0,0.862	-0.35
ENSMUSG00000014767	Tbp	chr17	+	15501153	15501202	15499911	15500024	15502964	15503128	63,71,81	221,175,129	138,120,109	154,150,126	174	125	0.000780308381789	0.17,0.226,0.311	0.392,0.365,0.383	-0.144
ENSMUSG00000000167	Pih1d2	chr9	+	50619754	50619878	50618445	50618649	50620944	50621190	29,14,27	0,2,0	11,17,31	4,7,4	249	125	0.000781863177582	1.0,0.778,1.0	0.58,0.549,0.796	0.284
ENSMUSG00000024534	Sncaip	chr18	+	52908609	52908680	52906417	52907477	52915306	52915930	53,55,57	40,17,20	108,106,144	191,147,147	196	125	0.000801563648489	0.458,0.674,0.645	0.265,0.315,0.385	0.271
ENSMUSG00000055320	Tead1	chr7	+	112856052	112856064	112841887	112841950	112856797	112856932	36,22,14	18,19,13	10,14,3	0,0,2	137	125	0.000809335681862	0.646,0.514,0.496	1.0,1.0,0.578	-0.307
ENSMUSG00000042213	Zfand4	chr6	+	116284739	116284815	116273572	116273872	116285853	116285921	17,17,25	1,0,1	33,26,36	4,11,7	201	125	0.000825506621419	0.914,1.0,0.94	0.837,0.595,0.762	0.22
ENSMUSG00000041700	Lhfpl1	chrX	-	145326838	145326937	145290358	145291327	145340727	145341333	37,42,26	6,7,4	4,5,3	0,0,0	224	125	0.000827559453235	0.775,0.77,0.784	1.0,1.0,1.0	-0.224
ENSMUSG00000032579	Hemk1	chr9	-	107330772	107330822	107329323	107329432	107336178	107336272	19,14,19	1,2,4	16,8,13	15,5,11	175	125	0.000836003287816	0.931,0.833,0.772	0.432,0.533,0.458	0.371
ENSMUSG00000034616	Ssh3	chr19	-	4267746	4267978	4266521	4266637	4268544	4268585	201,133,188	12,9,8	37,13,21	0,0,0	357	125	0.000843358587503	0.854,0.838,0.892	1.0,1.0,1.0	-0.139
ENSMUSG00000054474	Thnsl2	chr6	-	71141219	71141454	71139748	71139943	71144290	71144439	35,22,31	0,0,0	37,42,44	6,2,2	360	125	0.000849956972289	1.0,1.0,1.0	0.682,0.879,0.884	0.185
ENSMUSG00000049225	Pdp1	chr4	-	11965613	11965648	11959806	11962233	11966301	11966427	22,21,11	28,32,27	42,43,43	24,13,25	160	125	0.000878892309142	0.38,0.339,0.241	0.578,0.721,0.573	-0.304
ENSMUSG00000027806	Tsc22d2	chr3	+	58428227	58428299	58414714	58417613	58459330	58459382	72,86,100	180,148,136	69,44,66	244,228,173	197	125	0.000884425492784	0.202,0.269,0.318	0.152,0.109,0.195	0.111
ENSMUSG00000020400	Tnip1	chr11	-	54940710	54940882	54939597	54939735	54956020	54956178	87,65,67	6,16,18	45,28,21	27,21,18	297	125	0.000884767993809	0.859,0.631,0.61	0.412,0.359,0.329	0.333
ENSMUSG00000087013	2610027K06Rik	chr11	-	85801788	85801943	85795874	85796284	85832167	85832209	32,29,35	0,0,0	127,200,167	8,9,10	280	125	0.000894754467966	1.0,1.0,1.0	0.876,0.908,0.882	0.111
ENSMUSG00000025059	Gk	chrX	-	85706237	85706324	85701936	85704396	85711050	85711131	140,144,146	31,29,48	61,65,63	8,2,4	212	125	0.000901720574864	0.727,0.745,0.642	0.818,0.95,0.903	-0.186
ENSMUSG00000022253	Nadk2	chr15	+	9098808	9098874	9096013	9096092	9100105	9100145	22,34,33	49,38,43	97,83,84	46,61,39	191	125	0.000912211331816	0.227,0.369,0.334	0.58,0.471,0.585	-0.235
ENSMUSG00000064115	Cadm2	chr16	-	66731384	66731504	66664380	66664506	66747198	66747377	2,6,3	0,0,0	8,7,2	4,3,0	245	125	0.000933073433386	1.0,1.0,1.0	0.505,0.543,1.0	0.317
ENSMUSG00000058806	Col13a1	chr10	-	61853356	61853392	61851111	61851165	61856337	61856418	0,0,0	3,3,2	14,18,21	54,66,61	161	125	0.000944074032129	0.0,0.0,0.0	0.168,0.175,0.211	-0.185
ENSMUSG00000059456	Ptk2b	chr14	-	66163024	66163150	66158530	66158677	66165263	66165329	19,12,8	1,0,0	5,5,3	4,5,0	251	125	0.000947015281042	0.904,1.0,1.0	0.384,0.332,1.0	0.396
ENSMUSG00000039844	Rapgef1	chr2	+	29720642	29720738	29719592	29719850	29722223	29722309	0,0,0	4,7,8	0,3,7	4,3,4	221	125	0.000963083437661	0.0,0.0,0.0	0.0,0.361,0.497	-0.286
ENSMUSG00000002668	Dennd1c	chr17	-	57067788	57067833	57067592	57067700	57070112	57070184	65,50,64	20,3,22	2,3,2	0,0,0	170	125	0.000989183195616	0.705,0.925,0.681	1.0,1.0,1.0	-0.23
ENSMUSG00000027985	Lef1	chr3	+	131204932	131204973	131204255	131204304	131223075	131224356	510,420,456	161,133,117	610,514,544	289,295,220	166	125	0.000990588514795	0.705,0.704,0.746	0.614,0.567,0.651	0.108
ENSMUSG00000030846	Tial1	chr7	-	128447038	128447107	128446730	128446798	128448120	128448208	25,20,24	33,25,27	16,10,16	75,35,43	194	125	0.000996665584645	0.328,0.34,0.364	0.121,0.155,0.193	0.188
ENSMUSG00000024381	Bin1	chr18	+	32426223	32426352	32424819	32424967	32431670	32431742	121,76,110	90,71,78	409,427,392	179,201,164	254	125	0.000996665584645	0.398,0.345,0.41	0.529,0.511,0.541	-0.143
ENSMUSG00000042590	Ipo11	chr13	-	106836211	106836426	106833713	106834836	106842088	106842210	3,2,0	5,8,13	18,7,5	6,8,2	340	125	0.00101087864084	0.181,0.084,0.0	0.524,0.243,0.479	-0.327
ENSMUSG00000031075	Ano1	chr7	-	144619474	144619486	144618848	144618920	144621667	144621750	35,34,27	0,0,1	8,4,3	3,2,2	137	125	0.00101556935116	1.0,1.0,0.961	0.709,0.646,0.578	0.343
ENSMUSG00000059005	Hnrnpa3	chr2	+	75663570	75663714	75662660	75662756	75665027	75665150	181,143,170	13,7,10	25,17,31	0,0,0	269	125	0.00102908305245	0.866,0.905,0.888	1.0,1.0,1.0	-0.114
ENSMUSG00000032370	Lactb	chr9	-	66967678	66967844	66955392	66956200	66970581	66970936	168,121,107	4,1,2	209,194,167	10,17,15	291	125	0.00103220741751	0.947,0.981,0.958	0.9,0.831,0.827	0.109
ENSMUSG00000051331	Cacna1c	chr6	-	118674554	118674614	118674345	118674405	118675819	118675949	1,1,2	0,0,0	61,40,42	17,9,9	185	125	0.00104807998748	1.0,1.0,1.0	0.708,0.75,0.759	0.261
ENSMUSG00000024985	Tcf7l2	chr19	+	55926681	55926756	55925976	55926049	55931433	55933229	24,19,9	39,31,24	2,6,7	34,36,33	200	125	0.00108830130348	0.278,0.277,0.19	0.035,0.094,0.117	0.166
ENSMUSG00000022297	Fzd6	chr15	+	39034807	39035227	39030814	39031832	39036385	39038186	479,398,398	24,18,15	24,19,7	0,0,0	545	125	0.00109994144095	0.821,0.835,0.859	1.0,1.0,1.0	-0.162
ENSMUSG00000022091	Sorbs3	chr14	-	70202930	70203048	70201348	70201542	70203271	70203416	2,2,2	0,0,0	16,26,17	5,2,2	243	125	0.00110424132172	1.0,1.0,1.0	0.622,0.87,0.814	0.231
ENSMUSG00000054942	Fam73a	chr3	-	152290790	152290909	152289055	152289142	152297116	152297217	185,143,149	7,8,5	101,109,88	19,9,16	244	125	0.00112248141775	0.931,0.902,0.939	0.731,0.861,0.738	0.147
ENSMUSG00000000627	Sema4f	chr6	-	82935586	82935685	82919562	82919682	82935894	82935954	6,8,2	0,0,0	29,16,34	2,2,7	224	125	0.0011240471708	1.0,1.0,1.0	0.89,0.817,0.73	0.188
ENSMUSG00000019978	Epb41l2	chr10	+	25493566	25493629	25488950	25489093	25495444	25495591	20,20,14	7,5,1	192,147,122	5,5,1	188	125	0.00113654093161	0.655,0.727,0.903	0.962,0.951,0.988	-0.205
ENSMUSG00000068758	Il3ra	chr14	+	14350687	14350806	14350034	14350267	14351049	14351164	20,26,55	5,11,4	37,35,40	2,0,1	244	125	0.00114402527244	0.672,0.548,0.876	0.905,1.0,0.953	-0.254
ENSMUSG00000026131	Dst	chr1	+	34301860	34301932	34299720	34299838	34302829	34303032	36,40,16	84,74,63	8,17,9	71,81,75	197	125	0.00116149737708	0.214,0.255,0.139	0.067,0.118,0.071	0.117
ENSMUSG00000040112	Mrps35	chr6	+	147055851	147055991	147048133	147048301	147070553	147073991	3,1,2	1,3,1	6,4,8	1,0,1	265	125	0.00116149737708	0.586,0.136,0.485	0.739,1.0,0.791	-0.441
ENSMUSG00000086308	G630016G05Rik	chr2	+	116082795	116083246	116068183	116068250	116085414	116085459	9,16,14	2,2,2	2,1,3	0,0,0	576	125	0.0012268180684	0.494,0.635,0.603	1.0,1.0,1.0	-0.423
ENSMUSG00000029769	Ccdc136	chr6	+	29421990	29422097	29411247	29411385	29426624	29426948	4,4,7	1,2,2	2,4,2	11,8,14	232	125	0.00124614857691	0.683,0.519,0.653	0.089,0.212,0.071	0.494
ENSMUSG00000031626	Sorbs2	chr8	+	45770545	45770590	45769828	45769895	45772533	45772708	74,30,51	45,14,31	50,37,42	6,10,8	170	125	0.00127506361016	0.547,0.612,0.547	0.86,0.731,0.794	-0.226
ENSMUSG00000055436	Srsf11	chr3	-	158024697	158024761	158023408	158024231	158026724	158026858	5,5,10	83,67,62	13,13,17	43,40,48	189	125	0.00128025775674	0.038,0.047,0.096	0.167,0.177,0.19	-0.118
ENSMUSG00000071064	Zfp827	chr8	+	79188148	79188181	79186175	79186358	79189666	79190856	10,13,13	22,17,24	3,1,7	53,24,21	158	125	0.00133320078757	0.264,0.377,0.3	0.043,0.032,0.209	0.219
ENSMUSG00000029569	Tmem168	chr6	-	13602237	13603487	13594943	13595086	13607829	13608100	150,159,159	0,2,2	170,186,146	7,9,8	1375	125	0.00133450600487	1.0,0.878,0.878	0.688,0.653,0.624	0.264
ENSMUSG00000032702	Kank1	chr19	+	25409085	25411764	25378410	25378530	25422143	25422341	552,502,617	6,7,10	150,143,128	0,0,1	2804	125	0.00136354253431	0.804,0.762,0.733	1.0,1.0,0.851	-0.184
ENSMUSG00000028106	Rprd2	chr3	-	95786319	95786397	95785053	95785106	95787283	95787384	164,168,140	25,15,16	199,147,142	7,7,5	203	125	0.00136692127816	0.802,0.873,0.843	0.946,0.928,0.946	-0.101
ENSMUSG00000042429	Adora1	chr1	-	134234014	134234446	134203396	134203590	134235227	134235364	17,15,11	1,1,0	18,16,4	4,4,5	557	125	0.00136692127816	0.792,0.771,1.0	0.502,0.473,0.152	0.479
ENSMUSG00000018401	Mtmr4	chr11	+	87592897	87592955	87592225	87592250	87593388	87593433	7,9,5	31,19,32	4,2,0	47,54,43	183	125	0.00136692127816	0.134,0.244,0.096	0.055,0.025,0.0	0.131
ENSMUSG00000074513	Arfip1	chr3	-	84519481	84519703	84497735	84497891	84534586	84534695	8,3,9	3,2,1	6,6,3	1,0,0	347	125	0.00138096439201	0.49,0.351,0.764	0.684,1.0,1.0	-0.36
ENSMUSG00000040690	Col16a1	chr4	+	130049605	130049739	130047944	130048083	130051654	130051729	12,3,9	0,0,0	92,73,35	9,1,13	259	125	0.00139973632974	1.0,1.0,1.0	0.831,0.972,0.565	0.211
ENSMUSG00000027075	Slc43a1	chr2	+	84859688	84859830	84855470	84855649	84862882	84863578	2,6,2	0,0,0	7,3,6	1,2,3	267	125	0.00143986846965	1.0,1.0,1.0	0.766,0.413,0.484	0.446
ENSMUSG00000028487	Bnc2	chr4	-	84277905	84277939	84276443	84276447	84291259	84291325	0,3,7	7,5,6	9,6,4	0,3,0	159	125	0.00145733461353	0.0,0.321,0.478	1.0,0.611,1.0	-0.604
ENSMUSG00000033014	Trim33	chr3	+	103353566	103353617	103352002	103352155	103353696	103358775	419,458,477	290,259,234	325,240,322	312,258,250	176	125	0.00147113069156	0.506,0.557,0.591	0.425,0.398,0.478	0.118
ENSMUSG00000035696	Rnf38	chr4	-	44158902	44159052	44152359	44152553	44187448	44187519	62,79,73	26,27,19	43,55,42	50,37,34	275	125	0.00147478364658	0.52,0.571,0.636	0.281,0.403,0.36	0.228
ENSMUSG00000039706	Ldb2	chr5	-	44476492	44476635	44472131	44473512	44479092	44479244	0,2,1	9,3,6	128,140,129	183,145,136	268	125	0.00152701622223	0.0,0.237,0.072	0.246,0.311,0.307	-0.185
ENSMUSG00000000631	Myo18a	chr11	+	77822662	77822674	77821041	77821186	77823275	77823446	12,13,6	58,46,29	4,7,5	86,103,83	137	125	0.00158162029184	0.159,0.205,0.159	0.041,0.058,0.052	0.124
ENSMUSG00000008575	Nfib	chr4	-	82323571	82323710	82310302	82310391	82327728	82327913	41,59,39	10,13,19	45,25,34	3,0,3	264	125	0.00162461029091	0.66,0.682,0.493	0.877,1.0,0.843	-0.295
ENSMUSG00000042510	AA986860	chr1	+	130737501	130737687	130731975	130732223	130741002	130741183	14,14,17	0,7,2	5,2,3	0,0,0	311	125	0.0016352930138	1.0,0.446,0.774	1.0,1.0,1.0	-0.26
ENSMUSG00000038005	Hpf1	chr8	+	60893700	60893860	60890444	60890536	60905547	60905720	211,176,184	3,12,10	136,133,143	18,22,14	285	125	0.00165978995703	0.969,0.865,0.89	0.768,0.726,0.818	0.137
ENSMUSG00000044906	4930503L19Rik	chr18	-	70463961	70464064	70452212	70453388	70467330	70467456	31,34,19	1,2,0	135,120,113	21,18,21	228	125	0.0016808382329	0.944,0.903,1.0	0.779,0.785,0.747	0.179
ENSMUSG00000053091	Lins1	chr7	+	66709293	66709435	66708039	66708553	66710158	66710746	89,58,80	3,1,0	39,38,35	3,3,10	267	125	0.00168467301645	0.933,0.964,1.0	0.859,0.856,0.621	0.187
ENSMUSG00000026743	Mllt10	chr2	+	18170253	18170298	18146776	18146872	18186217	18186396	16,10,7	1,0,0	5,9,8	2,4,2	170	125	0.00168467301645	0.922,1.0,1.0	0.648,0.623,0.746	0.302
ENSMUSG00000000627	Sema4f	chr6	-	82930897	82930991	82919562	82919682	82935894	82935954	9,2,3	0,0,0	35,28,21	2,2,7	219	125	0.00168467301645	1.0,1.0,1.0	0.909,0.889,0.631	0.19
ENSMUSG00000020954	Strn3	chr12	-	51633578	51633719	51629373	51629507	51643103	51643214	315,279,339	146,117,162	178,195,181	37,45,56	266	125	0.00168873220216	0.503,0.528,0.496	0.693,0.671,0.603	-0.147
ENSMUSG00000059495	Arhgef12	chr9	-	43040539	43040596	43027196	43027295	43042590	43042676	224,197,161	107,89,67	128,93,85	87,84,81	182	125	0.00170992401592	0.59,0.603,0.623	0.503,0.432,0.419	0.154
ENSMUSG00000027674	Pex5l	chr3	-	33080464	33080536	33014964	33015076	33142848	33143247	0,0,0	1,3,2	7,2,5	13,16,11	197	125	0.00172720807054	0.0,0.0,0.0	0.255,0.073,0.224	-0.184
ENSMUSG00000026131	Dst	chr1	+	34177795	34180498	34174696	34174795	34181134	34183904	657,690,556	6,13,9	4,16,6	0,0,0	2828	125	0.0017484024722	0.829,0.701,0.732	1.0,1.0,1.0	-0.246
ENSMUSG00000034255	Arhgap27	chr11	-	103339024	103339108	103338687	103338755	103339454	103339719	58,54,54	3,3,7	36,37,20	0,0,0	209	125	0.00176594734044	0.92,0.915,0.822	1.0,1.0,1.0	-0.114
ENSMUSG00000020648	Dus4l	chr12	-	31646620	31646738	31642763	31642886	31652290	31652441	72,73,85	2,0,0	78,58,52	4,3,7	243	125	0.00176704761443	0.949,1.0,1.0	0.909,0.909,0.793	0.113
ENSMUSG00000008575	Nfib	chr4	-	82323544	82323710	82310302	82310391	82327728	82327913	41,58,40	10,13,19	45,25,34	3,0,3	291	125	0.00178189486257	0.638,0.657,0.475	0.866,1.0,0.83	-0.309
ENSMUSG00000024044	Epb41l3	chr17	+	69283884	69284007	69270610	69270664	69284538	69284916	64,46,53	27,28,19	58,48,42	53,58,53	248	125	0.0018022710398	0.544,0.453,0.584	0.355,0.294,0.285	0.216
ENSMUSG00000062542	Syt9	chr7	+	107425046	107425398	107370789	107371147	107436274	107436821	43,54,35	4,5,0	25,10,26	0,0,0	477	125	0.0018022710398	0.738,0.739,1.0	1.0,1.0,1.0	-0.174
ENSMUSG00000020385	Clk4	chr11	+	51268768	51268846	51268164	51268231	51271799	51272022	18,16,16	8,8,11	6,3,10	13,19,16	203	125	0.00188282179597	0.581,0.552,0.472	0.221,0.089,0.278	0.339
ENSMUSG00000039678	Tbc1d13	chr2	+	30136672	30136713	30134796	30134870	30137120	30137182	192,130,154	30,35,15	344,317,257	25,21,15	166	125	0.00189629513225	0.828,0.737,0.885	0.912,0.919,0.928	-0.103
ENSMUSG00000021747	4930452B06Rik	chr14	-	8482416	8482620	8473350	8473412	8510861	8511193	98,80,107	0,0,3	105,134,107	12,9,1	329	125	0.00190760229806	1.0,1.0,0.931	0.769,0.85,0.976	0.112
ENSMUSG00000031754	Nudt21	chr8	-	94024541	94024617	94022774	94022889	94028834	94028924	13,10,6	0,0,2	7,16,8	6,3,11	201	125	0.00193177085312	1.0,1.0,0.651	0.42,0.768,0.311	0.384
ENSMUSG00000038005	Hpf1	chr8	+	60893700	60893860	60890444	60890536	60903999	60904087	210,178,185	20,26,26	136,134,140	35,54,32	285	125	0.00193192673975	0.822,0.75,0.757	0.63,0.521,0.657	0.174
ENSMUSG00000036502	Tmem255a	chrX	-	38226887	38226956	38225053	38225125	38233102	38233192	3,4,3	0,0,0	197,184,166	27,36,11	194	125	0.00195821838296	1.0,1.0,1.0	0.825,0.767,0.907	0.167
ENSMUSG00000058799	Nap1l1	chr10	+	111485498	111485584	111481279	111481316	111490027	111490169	101,216,162	76,58,43	159,134,118	151,170,120	211	125	0.00201859228611	0.44,0.688,0.691	0.384,0.318,0.368	0.25
ENSMUSG00000042429	Adora1	chr1	-	134234014	134234412	134199224	134203590	134235227	134235431	21,11,9	1,1,0	17,18,4	4,4,5	523	125	0.00202972210835	0.834,0.724,1.0	0.504,0.518,0.161	0.458
ENSMUSG00000024921	Smarca2	chr19	+	26759877	26759931	26751823	26752041	26771507	26771609	43,39,45	5,4,7	34,32,45	0,2,0	179	125	0.00204627929481	0.857,0.872,0.818	1.0,0.918,1.0	-0.124
ENSMUSG00000059439	Bcas3	chr11	+	85354593	85354679	85353166	85353233	85354887	85354975	3,2,1	19,26,12	10,6,8	11,17,8	211	125	0.00205622827898	0.086,0.044,0.047	0.35,0.173,0.372	-0.239
ENSMUSG00000036617	Etl4	chr2	+	20805774	20807373	20805584	20805662	20807901	20808024	604,487,536	1,0,1	56,36,44	0,5,2	1724	125	0.00214737296169	0.978,1.0,0.975	1.0,0.343,0.615	0.332
ENSMUSG00000024055	Cyp4f13	chr17	-	32932412	32932540	32930540	32930662	32932628	32932682	48,20,41	4,2,5	9,7,11	0,0,0	253	125	0.0021774994213	0.856,0.832,0.802	1.0,1.0,1.0	-0.17
ENSMUSG00000026765	Lypd6b	chr2	+	49863810	49863906	49840089	49840143	49930924	49930984	42,40,37	6,8,1	5,1,1	0,0,0	221	125	0.00220145315031	0.798,0.739,0.954	1.0,1.0,1.0	-0.17
ENSMUSG00000037395	Rcor3	chr1	-	192108643	192108701	192101751	192101867	192116268	192116346	44,28,47	6,6,2	37,35,32	22,14,13	183	125	0.00222607949347	0.834,0.761,0.941	0.535,0.631,0.627	0.248
ENSMUSG00000038302	Lace1	chr10	-	42438353	42438405	42426485	42426587	42454306	42454530	66,78,44	7,7,5	34,26,19	14,8,9	177	125	0.00226042380345	0.869,0.887,0.861	0.632,0.697,0.599	0.23
ENSMUSG00000079604	Gm13219	chr2	+	9372402	9372516	9352430	9352554	9409708	9409798	4,11,1	17,19,5	0,0,0	3,1,2	239	125	0.00235114871859	0.11,0.232,0.095	0.0,0.0,0.0	0.146
ENSMUSG00000020694	Tlk2	chr11	+	105210544	105210640	105208852	105208921	105221185	105221353	214,214,215	19,19,9	200,209,180	30,35,32	221	125	0.00235466418871	0.864,0.864,0.931	0.79,0.772,0.761	0.112
ENSMUSG00000065952	C330021F23Rik	chr8	+	3580399	3580474	3579722	3579921	3583834	3584776	39,39,42	11,4,3	2,1,2	0,0,0	200	125	0.0023557220767	0.689,0.859,0.897	1.0,1.0,1.0	-0.185
ENSMUSG00000069769	Msi2	chr11	-	88348783	88348992	88343888	88344660	88366784	88366847	218,209,180	14,6,12	133,168,125	21,18,21	334	125	0.00243553377789	0.854,0.929,0.849	0.703,0.777,0.69	0.154
ENSMUSG00000025983	Ccdc150	chr1	+	54360991	54361118	54356663	54356833	54364417	54365209	2,1,9	1,0,0	5,5,6	2,6,2	252	125	0.00249736315586	0.498,1.0,1.0	0.554,0.292,0.598	0.351
ENSMUSG00000038535	Zfp280d	chr9	+	72351524	72351570	72338747	72338864	72360285	72360341	58,59,42	5,4,5	63,53,56	19,19,13	171	125	0.00250628992468	0.895,0.915,0.86	0.708,0.671,0.759	0.177
ENSMUSG00000089837	Npcd	chr15	-	79828687	79828978	79794255	79794475	79833511	79833578	194,162,172	0,0,2	83,48,55	8,1,1	416	125	0.00253461961386	1.0,1.0,0.963	0.757,0.935,0.943	0.109
ENSMUSG00000044712	Slc38a6	chr12	+	73293698	73293799	73292159	73292233	73310144	73310197	23,22,16	55,32,37	51,38,38	39,36,18	226	125	0.00254559888734	0.188,0.275,0.193	0.42,0.369,0.539	-0.224
ENSMUSG00000022665	Ccdc80	chr16	+	45094871	45096757	45094028	45094425	45104379	45104536	303,290,375	0,0,1	170,162,139	3,1,4	2011	125	0.00254694641741	1.0,1.0,0.959	0.779,0.91,0.684	0.195
ENSMUSG00000046572	Zfp518b	chr5	-	38683192	38683258	38682484	38682782	38684678	38684750	12,10,14	39,65,39	34,56,56	83,45,48	191	125	0.00254951093394	0.168,0.091,0.19	0.211,0.449,0.433	-0.215
ENSMUSG00000042439	Zfp532	chr18	+	65651559	65651722	65646892	65647003	65682894	65683007	10,20,9	4,2,1	17,19,11	1,0,0	288	125	0.00255972514054	0.52,0.813,0.796	0.881,1.0,1.0	-0.251
ENSMUSG00000007837	Prrg2	chr7	-	45060204	45060386	45059971	45060011	45060740	45060892	112,98,109	32,21,22	139,160,110	10,12,15	307	125	0.00268300429707	0.588,0.655,0.669	0.85,0.844,0.749	-0.177
ENSMUSG00000036206	Sh3bp4	chr1	+	89143549	89145906	89137558	89137803	89152199	89152388	615,514,634	5,1,5	436,443,428	0,0,0	2482	125	0.00268585139282	0.861,0.963,0.865	1.0,1.0,1.0	-0.104
ENSMUSG00000022297	Fzd6	chr15	+	39033849	39033998	39030814	39031832	39036385	39038186	341,311,319	24,18,15	18,11,9	0,0,0	274	125	0.00269850124323	0.866,0.887,0.907	1.0,1.0,1.0	-0.113
ENSMUSG00000022305	Lrp12	chr15	-	39904538	39904595	39885005	39885141	39943603	39943788	283,252,235	102,68,66	211,227,168	46,22,26	182	125	0.00274856006105	0.656,0.718,0.71	0.759,0.876,0.816	-0.122
ENSMUSG00000079179	Rab10os	chr12	+	3247351	3247438	3241521	3241578	3249866	3250376	29,28,45	0,1,1	27,20,32	15,2,1	212	125	0.00278002534586	1.0,0.943,0.964	0.515,0.855,0.95	0.196
ENSMUSG00000040297	Suco	chr1	-	161845559	161845580	161845302	161845358	161847204	161847310	206,235,201	230,186,157	77,76,45	137,98,116	146	125	0.00278104139806	0.434,0.52,0.523	0.325,0.399,0.249	0.168
ENSMUSG00000058979	Cecr5	chr6	-	120517049	120517080	120514397	120514572	120518443	120518537	103,70,99	15,12,14	90,79,88	28,35,30	156	125	0.00278350187644	0.846,0.824,0.85	0.72,0.644,0.702	0.151
ENSMUSG00000074529	Zfp972	chr2	-	177921688	177921815	177903339	177903727	177925558	177925613	48,49,51	4,5,4	10,12,5	0,0,0	252	125	0.0028674491537	0.856,0.829,0.863	1.0,1.0,1.0	-0.151
ENSMUSG00000046753	Ccdc66	chr14	-	27505637	27505663	27498723	27498889	27506650	27506715	3,6,6	4,2,2	4,8,3	0,1,0	151	125	0.00289315776666	0.383,0.713,0.713	1.0,0.869,1.0	-0.353
ENSMUSG00000040732	Erg	chr16	-	95369994	95370063	95369321	95369378	95377300	95377372	11,2,7	0,0,0	57,74,46	10,4,5	194	125	0.00299580004364	1.0,1.0,1.0	0.786,0.923,0.856	0.145
ENSMUSG00000035401	Emsy	chr7	-	98602582	98602747	98597045	98597184	98610666	98610865	214,206,190	72,52,58	174,152,170	90,102,77	290	125	0.00301202956381	0.562,0.631,0.585	0.455,0.391,0.488	0.148
ENSMUSG00000072653	Zfp783	chr6	+	47946661	47946790	47945882	47945962	47948893	47949019	32,35,37	9,10,17	38,38,43	35,36,44	254	125	0.00301685473008	0.636,0.633,0.517	0.348,0.342,0.325	0.257
ENSMUSG00000025878	Uimc1	chr13	-	55075257	55075994	55069721	55069807	55076301	55076407	247,160,232	2,0,0	370,263,308	2,8,8	862	125	0.00301976719613	0.947,1.0,1.0	0.964,0.827,0.848	0.103
ENSMUSG00000022843	Clcn2	chr16	-	20709569	20709724	20708633	20708767	20709879	20709949	17,17,10	0,0,1	24,17,9	4,1,3	280	125	0.00305816777894	1.0,1.0,0.817	0.728,0.884,0.573	0.211
ENSMUSG00000024187	Fam234a	chr17	-	26225911	26226023	26220280	26220580	26244005	26244223	106,69,106	103,72,88	49,69,58	95,112,98	237	125	0.00309508818128	0.352,0.336,0.388	0.214,0.245,0.238	0.126
ENSMUSG00000031360	Ctps2	chrX	+	162902575	162902676	162901784	162901914	162903433	162903570	7,7,8	18,25,27	3,1,5	52,60,32	226	125	0.00313787183434	0.177,0.134,0.141	0.031,0.009,0.08	0.111
ENSMUSG00000028919	Arhgef19	chr4	+	141244817	141244966	141240631	141240744	141246174	141246412	577,431,480	28,22,38	12,11,11	6,3,4	274	125	0.00315423557201	0.904,0.899,0.852	0.477,0.626,0.556	0.332
ENSMUSG00000025978	Rftn2	chr1	-	55214119	55214303	55206335	55206615	55226120	55226782	1,3,1	0,0,0	392,322,281	35,26,24	309	125	0.00334203415029	1.0,1.0,1.0	0.819,0.834,0.826	0.174
ENSMUSG00000059022	Kcp	chr6	-	29484810	29484922	29484614	29484716	29485002	29485175	1,1,6	0,1,0	73,74,57	61,73,55	237	125	0.00340804614109	1.0,0.345,1.0	0.387,0.348,0.353	0.419
ENSMUSG00000051373	Plpp7	chr2	+	32108470	32108601	32096154	32096262	32109608	32110808	0,0,1	5,8,12	11,4,2	14,20,14	256	125	0.00343627221133	0.0,0.0,0.039	0.277,0.089,0.065	-0.131
ENSMUSG00000056211	R3hdm1	chr1	+	128162201	128162243	128153188	128153399	128162768	128162858	11,6,6	8,9,11	0,2,3	13,12,15	167	125	0.003563611314	0.507,0.333,0.29	0.0,0.111,0.13	0.296
ENSMUSG00000032624	Eml4	chr17	+	83428215	83428248	83427999	83428025	83440030	83440154	153,128,132	139,135,135	344,246,262	212,147,159	158	125	0.00360321126298	0.465,0.429,0.436	0.562,0.57,0.566	-0.123
ENSMUSG00000026958	Dpp7	chr2	-	25353607	25353726	25353359	25353516	25354232	25354293	123,77,101	14,5,12	99,120,88	25,28,26	244	125	0.00360321126298	0.818,0.888,0.812	0.67,0.687,0.634	0.176
ENSMUSG00000015087	Rabl6	chr2	-	25587274	25587627	25585623	25585833	25592297	25592403	6,3,4	0,1,0	11,5,4	3,2,3	478	125	0.00360321126298	1.0,0.44,1.0	0.489,0.395,0.259	0.432
ENSMUSG00000021592	Arsk	chr13	-	76074774	76075051	76066634	76066859	76091657	76091817	60,48,45	3,1,0	39,38,31	7,7,3	402	125	0.00362397449229	0.861,0.937,1.0	0.634,0.628,0.763	0.258
ENSMUSG00000027478	Dnmt3b	chr2	+	153670848	153670908	153670302	153670447	153672215	153672335	19,33,41	101,60,66	13,14,6	67,83,79	185	125	0.00362397449229	0.113,0.271,0.296	0.116,0.102,0.049	0.138
ENSMUSG00000053091	Lins1	chr7	+	66708638	66708728	66708029	66708553	66710158	66710375	88,96,107	3,1,0	56,70,55	3,3,10	215	125	0.00364890014035	0.945,0.982,1.0	0.916,0.931,0.762	0.106
ENSMUSG00000024462	Gabbr1	chr17	+	37067213	37067364	37064659	37064737	37067775	37067908	19,3,32	68,52,56	71,71,64	107,88,97	276	125	0.00369589249257	0.112,0.025,0.206	0.231,0.268,0.23	-0.129
ENSMUSG00000024544	Ldlrad4	chr18	+	68250570	68250624	68235654	68235809	68254008	68255549	24,13,12	1,0,0	25,14,14	3,6,1	179	125	0.00370922901441	0.944,1.0,1.0	0.853,0.62,0.907	0.188
ENSMUSG00000029004	Kmt2e	chr5	+	23495985	23496240	23493198	23493507	23496403	23496500	567,489,460	42,41,30	520,370,353	60,49,61	380	125	0.00372778717554	0.816,0.797,0.835	0.74,0.713,0.656	0.113
ENSMUSG00000036552	Ermard	chr17	+	14985773	14985910	14984817	14984915	14986717	14986832	5,6,5	1,2,3	14,5,9	1,0,0	262	125	0.00375705726214	0.705,0.589,0.443	0.87,1.0,1.0	-0.378
ENSMUSG00000019320	Noxo1	chr17	+	24699897	24700015	24699543	24699657	24700120	24700313	17,7,8	0,0,1	19,15,8	1,5,2	243	125	0.00380126194832	1.0,1.0,0.805	0.907,0.607,0.673	0.206
ENSMUSG00000070972	Dnajc25	chr4	+	59013631	59013855	59003192	59003557	59017669	59017822	35,35,26	19,48,42	93,79,64	38,23,28	349	125	0.00386874908977	0.398,0.207,0.181	0.467,0.552,0.45	-0.228
ENSMUSG00000028175	Depdc1a	chr3	+	159522525	159523356	159516902	159516950	159523776	159523949	60,39,43	0,2,0	35,35,31	6,1,4	956	125	0.00390269345405	1.0,0.718,1.0	0.433,0.821,0.503	0.32
ENSMUSG00000040690	Col16a1	chr4	+	130049632	130049739	130047839	130048083	130051654	130051729	14,8,9	0,0,0	127,104,65	9,1,13	232	125	0.00391408688484	1.0,1.0,1.0	0.884,0.982,0.729	0.135
ENSMUSG00000056770	Setd3	chr12	-	108160232	108160381	108158275	108158348	108162972	108163065	618,624,560	133,87,73	576,528,537	157,153,131	274	125	0.00394372029706	0.679,0.766,0.778	0.626,0.612,0.652	0.111
ENSMUSG00000063179	Pstk	chr7	+	131373535	131373830	131371140	131371389	131374064	131374263	331,296,404	98,96,82	269,285,322	131,163,127	420	125	0.00407539379978	0.501,0.479,0.595	0.379,0.342,0.43	0.141
ENSMUSG00000023286	Ube2j2	chr4	+	155946254	155946417	155943868	155944013	155949006	155949137	180,188,203	112,119,151	304,291,237	118,104,115	288	125	0.00410029105204	0.411,0.407,0.368	0.528,0.548,0.472	-0.121
ENSMUSG00000087516	Tbx3os1	chr5	-	119639993	119640104	119617900	119617956	119671250	119671365	18,15,14	0,0,0	123,140,97	7,8,7	236	125	0.00410029105204	1.0,1.0,1.0	0.903,0.903,0.88	0.105
ENSMUSG00000035620	Ric8b	chr10	+	85001781	85001901	84980047	84980192	85015075	85016446	46,27,25	0,0,0	67,37,58	3,4,4	245	125	0.00410198063697	1.0,1.0,1.0	0.919,0.825,0.881	0.125
ENSMUSG00000024462	Gabbr1	chr17	+	37049776	37049797	37048420	37048606	37050998	37051159	13,1,4	2,0,0	4,7,6	1,5,7	146	125	0.00420223293509	0.848,1.0,1.0	0.774,0.545,0.423	0.369
ENSMUSG00000035696	Rnf38	chr4	-	44159004	44159054	44152359	44152553	44168242	44168252	9,20,7	12,5,9	5,3,10	2,0,0	175	125	0.00437341317149	0.349,0.741,0.357	0.641,1.0,1.0	-0.398
ENSMUSG00000074796	Slc4a11	chr2	-	130696647	130696755	130696040	130696103	130697358	130697469	3,5,5	2,2,2	5,7,3	1,0,0	233	125	0.00438693393621	0.446,0.573,0.573	0.728,1.0,1.0	-0.379
ENSMUSG00000085024	C230035I16Rik	chr13	-	23430135	23430352	23428106	23428415	23430709	23430826	6,4,4	0,0,0	11,11,12	2,2,2	342	125	0.00440084956453	1.0,1.0,1.0	0.668,0.668,0.687	0.326
ENSMUSG00000032036	Kirrel3	chr9	+	35025110	35025146	35023453	35023652	35028331	35028439	11,8,4	6,4,7	1,2,2	0,1,0	161	125	0.00440216567982	0.587,0.608,0.307	1.0,0.608,1.0	-0.369
ENSMUSG00000030232	Aebp2	chr6	+	140650755	140650782	140647971	140648085	140677390	140678472	85,84,83	3,5,2	72,67,67	8,12,11	152	125	0.00446028569235	0.959,0.933,0.972	0.881,0.821,0.834	0.109
ENSMUSG00000025006	Sorbs1	chr19	-	40369689	40369719	40364993	40365166	40373475	40373617	72,43,71	18,20,24	40,41,29	27,35,36	155	125	0.00457005182843	0.763,0.634,0.705	0.544,0.486,0.394	0.226
ENSMUSG00000025871	4833439L19Rik	chr13	-	54564184	54564272	54559197	54559324	54565181	54565356	1,0,0	8,6,3	4,2,4	7,4,8	213	125	0.00457956259002	0.068,0.0,0.0	0.251,0.227,0.227	-0.212
ENSMUSG00000036053	Fmnl2	chr2	+	53128716	53128842	53126852	53126976	53131839	53132203	26,16,10	39,34,22	15,10,6	64,52,48	251	125	0.00462374256258	0.249,0.19,0.185	0.105,0.087,0.059	0.124
ENSMUSG00000021998	Lcp1	chr14	+	75175256	75175321	75136474	75136642	75176814	75176933	0,0,0	1,1,2	4,1,3	7,9,5	190	125	0.00467419645436	0.0,0.0,0.0	0.273,0.068,0.283	-0.208
ENSMUSG00000038181	Chpf2	chr5	+	24589096	24589661	24586749	24588300	24590308	24590491	211,132,194	3,8,5	131,133,140	17,11,14	690	125	0.00468277761511	0.927,0.749,0.875	0.583,0.687,0.644	0.212
ENSMUSG00000031156	Slc35a2	chrX	+	7892729	7892867	7889611	7889763	7894190	7894460	18,13,21	2,1,0	13,23,18	5,5,8	263	125	0.00476830445183	0.811,0.861,1.0	0.553,0.686,0.517	0.305
ENSMUSG00000030800	Prss8	chr7	-	127927914	127927971	127926998	127927270	127929556	127929574	133,96,114	8,12,17	2,3,3	0,0,0	182	125	0.00489083923431	0.919,0.846,0.822	1.0,1.0,1.0	-0.138
ENSMUSG00000078584	AU022252	chr4	-	119228664	119228744	119228026	119228113	119232582	119232678	0,0,2	8,8,6	4,3,8	8,10,8	205	125	0.00492317649128	0.0,0.0,0.169	0.234,0.155,0.379	-0.2
ENSMUSG00000021636	Marveld2	chr13	-	100611432	100612584	100607776	100607812	100616604	100616702	332,221,339	7,6,3	4,2,5	0,0,0	1277	125	0.00492360001055	0.823,0.783,0.917	1.0,1.0,1.0	-0.159
ENSMUSG00000027259	Adal	chr2	+	121142523	121142654	121142092	121142303	121143148	121143209	186,131,160	18,8,21	149,149,117	34,33,25	256	125	0.0049525433716	0.835,0.889,0.788	0.682,0.688,0.696	0.149
ENSMUSG00000032062	2310030G06Rik	chr9	-	50742260	50742298	50741295	50741360	50746441	50746521	214,196,237	32,20,20	5,1,2	0,0,0	163	125	0.00502013075582	0.837,0.883,0.901	1.0,1.0,1.0	-0.126
ENSMUSG00000007837	Prrg2	chr7	-	45060204	45060359	45059971	45060011	45060740	45060892	55,52,62	32,21,22	72,105,61	10,12,15	280	125	0.00505062862623	0.434,0.525,0.557	0.763,0.796,0.645	-0.229
ENSMUSG00000090386	Mir99ahg	chr16	+	77436354	77436402	77360662	77360718	77555921	77555967	3,1,3	0,0,0	9,2,8	2,0,5	173	125	0.00507332345231	1.0,1.0,1.0	0.765,1.0,0.536	0.233
ENSMUSG00000068758	Il3ra	chr14	+	14350937	14350967	14350034	14350267	14351049	14351164	0,6,5	5,11,4	4,3,9	2,0,1	155	125	0.00513921241262	0.0,0.305,0.502	0.617,1.0,0.879	-0.563
ENSMUSG00000028519	Dab1	chr4	+	104732069	104732180	104731624	104731752	104741512	104744844	208,179,183	39,34,38	62,41,32	5,3,0	236	125	0.0052919905523	0.739,0.736,0.718	0.868,0.879,1.0	-0.185
ENSMUSG00000015968	Cacna1d	chr14	-	30048970	30049120	30047207	30047371	30051369	30051734	8,20,6	0,1,0	124,141,94	10,19,8	275	125	0.0053281178403	1.0,0.901,1.0	0.849,0.771,0.842	0.146
ENSMUSG00000025495	Ptdss2	chr7	+	141151649	141151784	141143092	141143175	141154352	141154456	0,0,0	3,3,1	5,4,0	3,8,4	260	125	0.0053281178403	0.0,0.0,0.0	0.445,0.194,0.0	-0.213
ENSMUSG00000029027	Dffb	chr4	-	153972607	153972678	153971580	153971660	153972779	153972968	4,1,8	67,27,55	14,14,11	51,42,39	196	125	0.00545016546303	0.037,0.023,0.085	0.149,0.175,0.152	-0.11
ENSMUSG00000027674	Pex5l	chr3	-	33024695	33024800	33014964	33015076	33142848	33143247	0,2,0	1,3,2	21,20,21	13,16,11	230	125	0.00562346378295	0.0,0.266,0.0	0.467,0.405,0.509	-0.372
ENSMUSG00000021592	Arsk	chr13	-	76072099	76072271	76066634	76066859	76091657	76091817	47,53,36	3,1,0	29,35,35	7,7,3	297	125	0.00564967527159	0.868,0.957,1.0	0.636,0.678,0.831	0.227
ENSMUSG00000071350	Setdb2	chr14	-	59426488	59426554	59423387	59423484	59431142	59431268	70,101,109	3,1,6	86,67,70	15,4,12	191	125	0.00564967527159	0.939,0.985,0.922	0.79,0.916,0.792	0.116
ENSMUSG00000022020	Naa16	chr14	-	79350688	79350830	79344894	79345108	79351372	79351501	72,46,64	106,67,86	111,108,97	68,83,91	267	125	0.00568003221318	0.241,0.243,0.258	0.433,0.379,0.333	-0.134
ENSMUSG00000007837	Prrg2	chr7	-	45060204	45060415	45059971	45060011	45060740	45060892	70,63,74	32,21,22	76,121,76	10,12,15	336	125	0.00571063835447	0.449,0.527,0.556	0.739,0.79,0.653	-0.217
ENSMUSG00000032812	Arap1	chr7	+	101385551	101385616	101378189	101378532	101386148	101386273	58,46,31	5,5,1	24,15,24	0,0,0	190	125	0.00572711610691	0.884,0.858,0.953	1.0,1.0,1.0	-0.102
ENSMUSG00000000223	Drp2	chrX	+	134430474	134430631	134428313	134428477	134431530	134431651	11,13,10	0,0,0	100,69,42	2,6,5	282	125	0.00574223048321	1.0,1.0,1.0	0.957,0.836,0.788	0.14
ENSMUSG00000029060	Mib2	chr4	-	155655251	155655270	155655104	155655170	155655521	155656305	5,5,5	0,0,2	5,10,5	4,3,11	144	125	0.00574327279676	1.0,1.0,0.685	0.52,0.743,0.283	0.38
ENSMUSG00000025892	Gria4	chr9	-	4795186	4795363	4793809	4793968	4795844	4796142	17,6,7	1,0,0	27,13,30	7,7,0	302	125	0.00574874914547	0.876,1.0,1.0	0.615,0.435,1.0	0.275
ENSMUSG00000029673	Auts2	chr5	-	131470413	131470458	131461281	131461353	131472258	131472479	87,83,77	6,8,14	27,22,18	8,9,12	170	125	0.00582648753346	0.914,0.884,0.802	0.713,0.643,0.524	0.24
ENSMUSG00000002546	Golga2	chr2	+	32297753	32297834	32297520	32297577	32298599	32298638	236,217,246	49,47,55	167,139,139	62,49,62	206	125	0.00587618628866	0.745,0.737,0.731	0.62,0.633,0.576	0.128
ENSMUSG00000025938	Slco5a1	chr1	-	12921037	12921202	12894426	12894625	12938988	12939200	51,56,62	0,0,0	34,12,23	1,6,1	290	125	0.00593071267205	1.0,1.0,1.0	0.936,0.463,0.908	0.231
ENSMUSG00000006958	Chrd	chr16	+	20734861	20734962	20734685	20734773	20735116	20735258	0,0,0	3,3,1	3,6,2	9,14,13	226	125	0.00593547613825	0.0,0.0,0.0	0.156,0.192,0.078	-0.142
ENSMUSG00000025962	Fastkd2	chr1	+	63737778	63737918	63735462	63735571	63745841	63746005	2,6,6	0,0,0	19,24,3	3,1,3	265	125	0.00598969527414	1.0,1.0,1.0	0.749,0.919,0.321	0.337
ENSMUSG00000073758	Sh3d21	chr4	-	126162175	126162266	126161967	126162023	126162452	126162571	29,19,8	11,7,4	32,24,16	41,32,17	216	125	0.00612918271913	0.604,0.611,0.536	0.311,0.303,0.353	0.261
ENSMUSG00000006705	Pknox1	chr17	+	31581803	31582050	31564748	31564888	31583695	31583803	42,32,32	30,38,20	13,19,11	38,37,19	372	125	0.006210003693	0.32,0.221,0.35	0.103,0.147,0.163	0.159
ENSMUSG00000026825	Dnm1	chr2	-	32333065	32333204	32327960	32328047	32335775	32335843	4,1,3	0,0,0	39,37,35	4,4,1	264	125	0.0062894409909	1.0,1.0,1.0	0.822,0.814,0.943	0.14
ENSMUSG00000070371	Prss36	chr7	-	127933566	127933832	127932798	127933114	127934509	127934627	9,7,5	0,0,0	2,3,11	3,2,0	391	125	0.00645959930016	1.0,1.0,1.0	0.176,0.324,1.0	0.5
ENSMUSG00000055717	Slain1	chr14	+	103684233	103684383	103656932	103657072	103685668	103685818	82,40,76	82,75,99	0,7,2	14,16,10	275	125	0.00651518889587	0.312,0.195,0.259	0.0,0.166,0.083	0.172
ENSMUSG00000025978	Rftn2	chr1	-	55214119	55214303	55211149	55211261	55226120	55226782	4,7,2	0,0,0	839,698,590	54,35,26	309	125	0.00654593771385	1.0,1.0,1.0	0.863,0.89,0.902	0.115
ENSMUSG00000001249	Hpn	chr7	-	31110713	31110773	31109090	31109192	31114677	31114744	71,51,80	3,6,7	6,8,18	0,0,0	185	125	0.00659438895546	0.941,0.852,0.885	1.0,1.0,1.0	-0.107
ENSMUSG00000059900	Tmem40	chr6	-	115738947	115739022	115736382	115736436	115741540	115741672	8,2,6	1,0,0	12,5,4	7,2,0	200	125	0.00661809719025	0.833,1.0,1.0	0.517,0.61,1.0	0.235
ENSMUSG00000028106	Rprd2	chr3	-	95786319	95786451	95785053	95785106	95787283	95787384	93,73,66	25,15,16	80,68,73	7,7,5	257	125	0.00670436742799	0.644,0.703,0.667	0.848,0.825,0.877	-0.179
ENSMUSG00000046794	Ppp1r3b	chr8	+	35376566	35376753	35375757	35375805	35383983	35388134	71,69,53	2,0,3	46,42,33	17,3,3	312	125	0.00685956960894	0.934,1.0,0.876	0.52,0.849,0.815	0.209
ENSMUSG00000021514	Zfp369	chr13	+	65295599	65295726	65294395	65294484	65296062	65297795	161,180,129	26,13,25	90,104,98	6,3,4	252	125	0.00687299919919	0.754,0.873,0.719	0.882,0.945,0.924	-0.135
ENSMUSG00000099913	Gm28551	chr1	-	53330211	53330408	53325506	53326457	53346579	53346761	8,14,10	0,0,1	19,26,23	3,5,2	322	125	0.00687299919919	1.0,1.0,0.795	0.711,0.669,0.817	0.199
ENSMUSG00000073664	Nbeal1	chr1	+	60228621	60228708	60224624	60224731	60230601	60230685	12,6,5	2,12,4	2,0,1	5,6,6	212	125	0.00699417966351	0.78,0.228,0.424	0.191,0.0,0.089	0.384
ENSMUSG00000087479	Gm16835	chr14	+	119106145	119106314	119101031	119101164	119109618	119110392	5,5,7	1,0,0	16,9,14	1,2,7	294	125	0.00706251093169	0.68,1.0,1.0	0.872,0.657,0.46	0.23
ENSMUSG00000002578	Ikzf4	chr10	-	128643693	128643765	128642628	128642733	128643874	128643968	5,6,3	10,16,5	0,2,0	15,7,3	197	125	0.00713918617256	0.241,0.192,0.276	0.0,0.153,0.0	0.185
ENSMUSG00000019817	Plagl1	chr10	+	13112518	13112550	13091012	13091020	13116709	13116764	34,22,20	2,1,2	91,84,48	24,17,14	157	125	0.00720483535627	0.931,0.946,0.888	0.751,0.797,0.732	0.162
ENSMUSG00000038777	Sema6c	chr3	+	95162614	95162663	95160504	95160712	95163431	95163521	11,3,16	0,1,0	16,9,10	4,3,2	174	125	0.00724951262688	1.0,0.683,1.0	0.742,0.683,0.782	0.159
ENSMUSG00000030465	Psd3	chr8	-	67906258	67906296	67903647	67904175	67908485	67908566	8,3,5	6,1,2	13,9,3	0,2,0	163	125	0.00745408637435	0.506,0.697,0.657	1.0,0.775,1.0	-0.305
ENSMUSG00000057182	Scn3a	chr2	-	65508461	65508662	65507146	65507279	65514471	65514762	8,5,4	0,0,0	25,29,11	3,2,2	326	125	0.0075226400951	1.0,1.0,1.0	0.762,0.848,0.678	0.237
ENSMUSG00000034450	Gulo	chr14	-	65996823	65996900	65991029	65991179	65997559	65997667	19,13,13	0,0,1	65,66,83	8,8,5	202	125	0.0075707145358	1.0,1.0,0.889	0.834,0.836,0.911	0.103
ENSMUSG00000020385	Clk4	chr11	+	51270536	51270595	51268164	51268231	51271799	51272022	63,61,87	8,8,11	50,46,31	13,19,16	184	125	0.00763281771053	0.843,0.838,0.843	0.723,0.622,0.568	0.204
ENSMUSG00000068264	Ap5s1	chr2	+	131211262	131211473	131210439	131210681	131212450	131212864	43,18,43	0,0,0	44,46,28	1,3,4	336	125	0.00769232275486	1.0,1.0,1.0	0.942,0.851,0.723	0.161
ENSMUSG00000002608	Ccdc97	chr7	-	25718144	25718279	25715903	25716187	25718895	25718991	5,8,6	0,2,0	10,14,4	7,4,4	260	125	0.00776280993529	1.0,0.658,1.0	0.407,0.627,0.325	0.433
ENSMUSG00000036636	Clcn7	chr17	+	25151703	25151754	25151115	25151232	25152347	25152397	20,11,25	0,0,0	40,31,31	8,0,2	176	125	0.00781166792336	1.0,1.0,1.0	0.78,1.0,0.917	0.101
ENSMUSG00000024194	Cuta	chr17	-	26939316	26939368	26938883	26939092	26939450	26939468	135,90,110	50,34,42	135,174,120	93,114,80	177	125	0.00794313549477	0.656,0.651,0.649	0.506,0.519,0.514	0.139
ENSMUSG00000042870	Tom1	chr8	+	75047992	75048077	75033730	75033827	75054576	75054693	9,10,15	0,0,0	14,9,9	0,2,5	210	125	0.00796291899402	1.0,1.0,1.0	1.0,0.728,0.517	0.252
ENSMUSG00000047045	Tmem164	chrX	+	142682290	142682949	142681417	142681556	142832500	142832601	32,26,46	0,0,1	64,62,56	4,3,2	784	125	0.00811370561688	1.0,1.0,0.88	0.718,0.767,0.817	0.193
ENSMUSG00000021180	Rps6ka5	chr12	-	100595814	100595918	100581295	100581446	100615996	100616104	22,23,19	1,0,0	42,25,18	8,1,1	229	125	0.00814734840164	0.923,1.0,1.0	0.741,0.932,0.908	0.114
ENSMUSG00000002006	Pdzd4	chrX	-	73799833	73800087	73796829	73796892	73824281	73824969	90,67,63	0,2,3	88,110,86	10,11,6	379	125	0.00838185408553	1.0,0.917,0.874	0.744,0.767,0.825	0.152
ENSMUSG00000020562	Efcab10	chr12	+	33398278	33398443	33394853	33395198	33398547	33398635	5,11,9	1,0,0	35,25,37	5,8,2	290	125	0.00839269690205	0.683,1.0,1.0	0.751,0.574,0.889	0.156
ENSMUSG00000020027	Socs2	chr10	-	95390564	95390645	95388889	95389042	95412658	95412734	26,18,13	4,3,7	3,3,9	1,0,0	206	125	0.00847820376547	0.798,0.785,0.53	0.645,1.0,1.0	-0.177
ENSMUSG00000036893	Ehmt1	chr2	-	24886996	24887069	24884145	24884702	24919553	24919598	54,38,23	0,0,1	25,46,62	3,3,5	198	125	0.00847820376547	1.0,1.0,0.936	0.84,0.906,0.887	0.101
ENSMUSG00000034312	Iqsec1	chr6	-	90664021	90664071	90662627	90662955	90667899	90668076	175,136,137	34,31,32	60,86,81	7,5,8	175	125	0.00847820376547	0.786,0.758,0.754	0.86,0.925,0.879	-0.122
ENSMUSG00000026942	Traf2	chr2	-	25538844	25539084	25530286	25530448	25546861	25546910	53,37,52	0,0,0	42,52,36	1,5,2	365	125	0.00856637851368	1.0,1.0,1.0	0.935,0.781,0.86	0.141
ENSMUSG00000029647	Pan3	chr5	+	147503084	147503202	147488110	147488258	147519504	147519752	83,77,82	182,148,128	105,77,53	80,75,74	243	125	0.00856702852939	0.19,0.211,0.248	0.403,0.346,0.269	-0.123
ENSMUSG00000030616	Sytl2	chr7	+	90395162	90395282	90392358	90392453	90396473	90396643	17,23,16	0,0,0	13,7,6	2,3,1	245	125	0.00857743583035	1.0,1.0,1.0	0.768,0.543,0.754	0.312
ENSMUSG00000097039	Pvt1	chr15	+	62159996	62160128	62149238	62149352	62175466	62175548	2,0,1	6,5,4	12,6,9	12,7,9	257	125	0.0088060543495	0.14,0.0,0.108	0.327,0.294,0.327	-0.233
ENSMUSG00000060073	Psma3	chr12	+	70986862	70986935	70978732	70978815	70988423	70988489	16,6,10	0,1,0	13,17,12	2,6,0	198	125	0.00885984938419	1.0,0.791,1.0	0.804,0.641,1.0	0.115
ENSMUSG00000073652	Apol7d	chr1	+	71654317	71654498	71653338	71653386	71657044	71657245	6,6,5	7,8,5	0,2,0	4,5,2	306	125	0.00893507852464	0.259,0.235,0.29	0.0,0.14,0.0	0.215
ENSMUSG00000048796	Cyb561d1	chr3	-	108200124	108200162	108195686	108199715	108200759	108200834	22,27,24	12,7,7	11,7,6	0,0,2	163	125	0.00898066904715	0.584,0.747,0.724	1.0,1.0,0.697	-0.214
ENSMUSG00000040225	Prrc2c	chr1	-	162674098	162674151	162670724	162673656	162676690	162676817	194,202,236	338,280,272	119,143,183	385,353,304	178	125	0.00898960132592	0.287,0.336,0.379	0.178,0.221,0.297	0.102
ENSMUSG00000041757	Plekha6	chr1	+	133294562	133294708	133293953	133294087	133298919	133299043	56,42,45	13,8,5	7,3,5	3,9,5	271	125	0.0090925704658	0.665,0.708,0.806	0.518,0.133,0.316	0.404
ENSMUSG00000087177	E130307A14Rik	chr10	-	39640275	39640511	39622654	39622727	39731737	39732007	9,24,15	0,0,1	26,31,11	4,0,4	361	125	0.00953709531285	1.0,1.0,0.839	0.692,1.0,0.488	0.22
ENSMUSG00000073147	5031425E22Rik	chr5	-	23386863	23387037	23385074	23385172	23390055	23390306	11,4,9	2,0,1	2,3,4	2,1,8	299	125	0.0100832452061	0.697,1.0,0.79	0.295,0.556,0.173	0.488
ENSMUSG00000059119	Nap1l4	chr7	-	143524160	143524280	143520383	143520440	143527165	143527311	5,7,15	0,0,0	26,14,13	0,1,9	245	125	0.0101053135185	1.0,1.0,1.0	1.0,0.877,0.424	0.233
ENSMUSG00000047045	Tmem164	chrX	+	142770966	142771033	142681414	142681556	142832500	142832601	10,5,4	0,0,1	7,23,13	4,3,2	192	125	0.0104807748553	1.0,1.0,0.723	0.533,0.833,0.809	0.183
ENSMUSG00000036030	Prtg	chr9	+	72904704	72904887	72893823	72893994	72906147	72906268	26,31,38	0,1,0	37,32,17	4,1,3	308	125	0.0106338862648	1.0,0.926,1.0	0.79,0.929,0.697	0.17
ENSMUSG00000000167	Pih1d2	chr9	+	50619754	50619838	50618445	50618649	50620944	50621190	7,3,15	0,2,0	5,6,15	4,7,4	209	125	0.010852354546	1.0,0.473,1.0	0.428,0.339,0.692	0.338
ENSMUSG00000008305	Tle1	chr4	-	72158212	72158417	72145309	72145420	72170707	72170770	11,9,6	1,1,2	6,4,18	9,4,17	330	125	0.0110421607712	0.806,0.773,0.532	0.202,0.275,0.286	0.449
ENSMUSG00000040407	Akap9	chr5	+	4001404	4001758	3992045	3992138	4005409	4005513	153,163,120	4,10,4	83,54,60	2,0,0	479	125	0.0110481515308	0.909,0.81,0.887	0.915,1.0,1.0	-0.103
ENSMUSG00000030313	Dennd5b	chr6	-	149068049	149068716	149054899	149055087	149080805	149080915	88,103,68	1,0,0	121,88,102	7,1,1	792	125	0.0110924390284	0.933,1.0,1.0	0.732,0.933,0.942	0.109
ENSMUSG00000028028	Alpk1	chr3	-	127724374	127724529	127695553	127695752	127729270	127729501	24,25,24	0,2,0	16,5,17	6,4,0	280	125	0.0111253356301	1.0,0.848,1.0	0.543,0.358,1.0	0.316
ENSMUSG00000040505	Abcg5	chr17	-	84672153	84672293	84671121	84671251	84673522	84673655	48,59,36	2,0,0	41,61,49	7,2,3	265	125	0.0113032692062	0.919,1.0,1.0	0.734,0.935,0.885	0.122
ENSMUSG00000020385	Clk4	chr11	+	51270536	51270595	51263168	51263269	51271799	51272022	45,38,57	6,10,6	38,40,25	18,23,9	184	125	0.0113336007606	0.836,0.721,0.866	0.589,0.542,0.654	0.213
ENSMUSG00000028252	Ccnc	chr4	+	21746655	21746774	21743246	21743314	21759424	21759922	8,5,9	0,1,0	16,25,9	3,1,5	244	125	0.0113828444608	1.0,0.719,1.0	0.732,0.928,0.48	0.193
ENSMUSG00000029061	Mmp23	chr4	-	155651430	155651595	155651238	155651349	155651984	155652152	49,33,68	3,0,2	69,62,54	12,4,11	290	125	0.0113828444608	0.876,1.0,0.936	0.713,0.87,0.679	0.183
ENSMUSG00000027939	Nup210l	chr3	+	90192954	90193172	90186031	90186123	90198050	90198187	5,9,9	0,0,2	12,11,6	6,6,1	343	125	0.0115998025186	1.0,1.0,0.621	0.422,0.401,0.686	0.371
ENSMUSG00000020532	Acaca	chr11	+	84193078	84193125	84129671	84130130	84195437	84195687	19,16,11	0,0,0	17,16,11	3,2,2	172	125	0.0117179257068	1.0,1.0,1.0	0.805,0.853,0.8	0.181
ENSMUSG00000087177	E130307A14Rik	chr10	-	39640379	39640511	39622713	39622727	39731737	39731816	6,22,14	0,0,1	21,26,13	4,0,4	257	125	0.0117179257068	1.0,1.0,0.872	0.719,1.0,0.613	0.18
ENSMUSG00000026096	Osgepl1	chr1	+	53321495	53321567	53321079	53321210	53323166	53323270	182,162,207	30,30,30	134,123,145	38,37,49	197	125	0.0122045465575	0.794,0.774,0.814	0.691,0.678,0.652	0.12
ENSMUSG00000042104	Uggt2	chr14	-	119019466	119019625	119014522	119014607	119026421	119026611	19,33,32	1,0,0	58,44,46	4,5,2	284	125	0.0122199212922	0.893,1.0,1.0	0.865,0.795,0.91	0.108
ENSMUSG00000039678	Tbc1d13	chr2	+	30135408	30135552	30134796	30134870	30137120	30137182	36,40,35	30,35,15	76,77,70	25,21,15	269	125	0.012357289821	0.358,0.347,0.52	0.586,0.63,0.684	-0.225
ENSMUSG00000028860	Sytl1	chr4	-	133258860	133258906	133257733	133257821	133259287	133259436	27,8,19	3,2,6	0,1,0	1,0,1	171	125	0.0124335870912	0.868,0.745,0.698	0.0,1.0,0.0	0.437
ENSMUSG00000102976	Zc3h11a	chr1	-	133655344	133655398	133654319	133654438	133661255	133661360	25,44,27	1,0,2	14,14,7	2,5,2	179	125	0.0125648218776	0.946,1.0,0.904	0.83,0.662,0.71	0.216
ENSMUSG00000025404	R3hdm2	chr10	+	127462205	127462283	127459464	127459575	127471767	127472000	8,6,7	5,1,1	11,5,4	0,0,1	203	125	0.0128705186549	0.496,0.787,0.812	1.0,1.0,0.711	-0.205
ENSMUSG00000028085	Gatb	chr3	+	85644969	85645048	85618823	85619013	85652280	85652833	94,59,68	5,3,0	81,85,83	10,18,5	204	125	0.0129975626212	0.92,0.923,1.0	0.832,0.743,0.91	0.119
ENSMUSG00000026179	Pnkd	chr1	+	74287091	74287208	74285841	74286010	74347384	74347500	336,262,276	41,25,48	311,390,304	85,75,67	242	125	0.0130063664579	0.809,0.844,0.748	0.654,0.729,0.701	0.106
ENSMUSG00000032839	Trpc1	chr9	-	95743196	95743351	95732006	95732209	95749667	95750358	25,19,29	1,2,0	14,7,4	9,6,0	280	125	0.0131574605487	0.918,0.809,1.0	0.41,0.342,1.0	0.325
ENSMUSG00000040812	Agbl2	chr2	+	90788932	90789067	90784061	90784125	90791459	90791645	14,8,8	7,0,3	2,15,4	1,0,0	260	125	0.0131574605487	0.49,1.0,0.562	0.49,1.0,1.0	-0.146
ENSMUSG00000022498	Txndc11	chr16	-	11093815	11093928	11091585	11091786	11104565	11104659	207,196,197	26,21,28	207,204,205	44,60,41	238	125	0.0131574605487	0.807,0.831,0.787	0.712,0.641,0.724	0.116
ENSMUSG00000061755	Bod1l	chr5	-	41791796	41791937	41787537	41788949	41794226	41794380	142,94,121	134,104,133	80,48,49	99,132,102	266	125	0.0133052692003	0.332,0.298,0.299	0.275,0.146,0.184	0.108
ENSMUSG00000029267	Mtf2	chr5	+	108073306	108073454	108069161	108069363	108080824	108080841	166,182,164	76,89,102	234,205,180	64,68,62	273	125	0.0135342034638	0.5,0.484,0.424	0.626,0.58,0.571	-0.123
ENSMUSG00000087177	E130307A14Rik	chr10	-	39632949	39633016	39622624	39622727	39731737	39732001	9,11,8	0,0,1	22,22,14	4,0,4	192	125	0.0135929413037	1.0,1.0,0.839	0.782,1.0,0.695	0.121
ENSMUSG00000021636	Marveld2	chr13	-	100607776	100607812	100600888	100601037	100611432	100612584	306,220,326	67,42,43	4,2,5	1,0,0	161	125	0.01362623007	0.78,0.803,0.855	0.756,1.0,1.0	-0.106
ENSMUSG00000057554	Lgals8	chr13	-	12451400	12451427	12448418	12448507	12452721	12452778	15,7,7	10,5,5	32,32,30	5,7,3	152	125	0.013629565942	0.552,0.535,0.535	0.84,0.79,0.892	-0.3
ENSMUSG00000013523	Bcas1	chr2	-	170356247	170356313	170349181	170349463	170378722	170378929	18,9,4	2,2,6	0,2,1	4,2,3	191	125	0.0137380622804	0.855,0.747,0.304	0.0,0.396,0.179	0.444
ENSMUSG00000026701	Prdx6	chr1	-	161249358	161249469	161244195	161244342	161251021	161251166	26,14,30	42,25,61	41,48,44	37,36,41	236	125	0.0138601453465	0.247,0.229,0.207	0.37,0.414,0.362	-0.154
ENSMUSG00000038665	Dgki	chr6	-	36934636	36934681	36920353	36920423	36937320	36937400	30,27,21	3,4,4	16,7,10	1,0,0	170	125	0.0139869948383	0.88,0.832,0.794	0.922,1.0,1.0	-0.139
ENSMUSG00000032812	Arap1	chr7	+	101384861	101385040	101378368	101378532	101386148	101386198	95,58,58	5,5,1	3,8,6	0,0,0	304	125	0.0140154491211	0.887,0.827,0.96	1.0,1.0,1.0	-0.109
ENSMUSG00000031480	Thsd1	chr8	+	22252152	22252311	22242996	22243956	22258291	22261334	4,3,4	0,1,0	51,64,40	10,10,7	284	125	0.0140394378507	1.0,0.569,1.0	0.692,0.738,0.716	0.141
ENSMUSG00000000627	Sema4f	chr6	-	82930897	82930991	82919562	82919682	82935586	82935685	13,4,5	0,0,0	59,54,39	2,1,8	219	125	0.0141083091619	1.0,1.0,1.0	0.944,0.969,0.736	0.117
ENSMUSG00000027478	Dnmt3b	chr2	+	153683607	153683677	153678470	153678556	153684358	153684477	55,52,69	2,13,2	20,26,24	5,12,10	195	125	0.0141281817342	0.946,0.719,0.957	0.719,0.581,0.606	0.239
ENSMUSG00000083844	Ube2d-ps	chr11	+	5768885	5769072	5765508	5765571	5769166	5769243	4,7,3	7,4,8	14,13,11	3,4,1	312	125	0.0147097337302	0.186,0.412,0.131	0.652,0.566,0.815	-0.435
ENSMUSG00000016624	Phf21b	chr15	-	84793895	84793918	84791782	84791941	84795079	84795134	0,6,2	9,5,11	0,0,0	21,19,17	148	125	0.0147622335844	0.0,0.503,0.133	0.0,0.0,0.0	0.212
ENSMUSG00000030465	Psd3	chr8	-	67906258	67906371	67904116	67904175	67908485	67908566	40,28,36	6,1,2	78,67,57	0,2,0	238	125	0.0148553533801	0.778,0.936,0.904	1.0,0.946,1.0	-0.109
ENSMUSG00000097039	Pvt1	chr15	+	62159996	62160128	62107147	62107465	62175466	62175548	2,0,3	8,8,11	16,6,6	9,13,6	257	125	0.0149391765132	0.108,0.0,0.117	0.464,0.183,0.327	-0.25
ENSMUSG00000042793	Lgr6	chr1	-	135021774	135021846	135005690	135005759	135027051	135027267	163,169,118	10,9,12	1,1,3	0,0,0	197	125	0.0152260384676	0.912,0.923,0.862	1.0,1.0,1.0	-0.101
ENSMUSG00000026942	Traf2	chr2	-	25538865	25539084	25530286	25530448	25546861	25546940	61,40,59	0,0,0	50,55,39	1,5,2	344	125	0.0152953644329	1.0,1.0,1.0	0.948,0.8,0.876	0.125
ENSMUSG00000009575	Cbx5	chr15	-	103215021	103215125	103213081	103213254	103215267	103215366	271,273,220	56,51,27	150,138,94	39,48,36	229	125	0.0155495888274	0.725,0.745,0.816	0.677,0.611,0.588	0.137
ENSMUSG00000041670	Rims1	chr1	-	22726929	22727010	22630411	22630480	22805560	22805724	4,7,3	1,1,0	13,7,14	6,6,6	206	125	0.0156829146816	0.708,0.809,1.0	0.568,0.414,0.586	0.316
ENSMUSG00000037805	Rpl10a	chr17	+	28328966	28329047	28328470	28328618	28329373	28329522	18,20,27	2,2,1	22,20,27	7,17,5	206	125	0.0160803828784	0.845,0.859,0.942	0.656,0.417,0.766	0.269
ENSMUSG00000087165	2010001A14Rik	chr11	-	57796311	57796397	57796025	57796173	57801233	57801414	64,28,76	6,6,6	31,30,35	13,9,12	211	125	0.0162151988712	0.863,0.734,0.882	0.586,0.664,0.633	0.199
ENSMUSG00000029098	Acox3	chr5	+	35598314	35598411	35594309	35594398	35599691	35599874	69,66,80	4,0,1	71,81,54	7,6,7	222	125	0.0162151988712	0.907,1.0,0.978	0.851,0.884,0.813	0.112
ENSMUSG00000059900	Tmem40	chr6	-	115738947	115739022	115736382	115736436	115742309	115742387	8,2,4	0,2,0	9,5,2	8,2,6	200	125	0.0164893757054	1.0,0.385,1.0	0.413,0.61,0.172	0.397
ENSMUSG00000026987	Baz2b	chr2	-	59933411	59933438	59932104	59932170	59933670	59933715	23,27,19	129,111,91	26,25,17	46,49,51	152	125	0.0165101476691	0.128,0.167,0.147	0.317,0.296,0.215	-0.129
ENSMUSG00000035829	Ppp1r26	chr2	+	28448691	28448908	28446799	28446896	28450301	28450506	48,54,61	1,0,0	23,27,23	3,0,4	342	125	0.0165557209397	0.946,1.0,1.0	0.737,1.0,0.678	0.177
ENSMUSG00000043410	Hfm1	chr5	-	106920962	106921076	106917323	106917627	106922812	106922910	5,9,4	7,2,4	36,21,20	5,0,2	239	125	0.0168054899414	0.272,0.702,0.343	0.79,1.0,0.839	-0.437
ENSMUSG00000061175	Fnip2	chr3	-	79507838	79507928	79506206	79506278	79508086	79508187	63,55,53	17,8,12	80,72,62	3,5,7	215	125	0.0168966199816	0.683,0.8,0.72	0.939,0.893,0.837	-0.155
ENSMUSG00000047045	Tmem164	chrX	+	142770966	142771033	142682290	142682949	142832500	142832601	5,1,3	0,0,1	8,14,11	5,2,1	192	125	0.0170598466398	1.0,1.0,0.661	0.51,0.82,0.877	0.151
ENSMUSG00000031284	Pak3	chrX	+	143665732	143665843	143664372	143664614	143693286	143693384	14,17,11	6,11,3	7,1,0	5,7,9	236	125	0.0171553070604	0.553,0.45,0.66	0.426,0.07,0.0	0.389
ENSMUSG00000025983	Ccdc150	chr1	+	54263443	54263664	54250682	54250885	54263773	54263952	10,6,3	0,0,0	8,8,4	5,0,1	346	125	0.0172731248088	1.0,1.0,1.0	0.366,1.0,0.591	0.348
ENSMUSG00000030757	Zkscan2	chr7	-	123482640	123482684	123480141	123480772	123484939	123484977	2,6,3	29,15,28	1,1,0	48,28,15	169	125	0.017543306545	0.049,0.228,0.073	0.015,0.026,0.0	0.103
ENSMUSG00000086587	Gm11837	chr4	+	14938483	14938557	14936440	14936539	14942199	14942275	19,10,21	3,1,0	41,19,36	9,7,17	199	125	0.0175448431223	0.799,0.863,1.0	0.741,0.63,0.571	0.24
ENSMUSG00000047996	Prrg1	chrX	-	78561559	78561644	78520770	78520821	78583768	78583894	0,1,0	3,5,3	10,6,5	40,22,18	210	125	0.0176435101843	0.0,0.106,0.0	0.13,0.14,0.142	-0.102
ENSMUSG00000037426	Depdc5	chr5	+	32864157	32864312	32863712	32863743	32864576	32864699	65,65,64	4,8,7	87,66,55	21,19,14	280	125	0.0178477098209	0.879,0.784,0.803	0.649,0.608,0.637	0.191
ENSMUSG00000032579	Hemk1	chr9	-	107331444	107331579	107329323	107329432	107336178	107336272	29,18,30	1,2,4	30,25,19	15,5,11	260	125	0.017869489103	0.933,0.812,0.783	0.49,0.706,0.454	0.293
ENSMUSG00000039068	Zzz3	chr3	+	152427276	152428832	152422617	152422771	152448778	152448926	292,227,241	0,0,0	263,238,223	6,2,0	1681	125	0.0181305746239	1.0,1.0,1.0	0.765,0.898,1.0	0.112
ENSMUSG00000055320	Tead1	chr7	+	112841887	112841950	112839415	112839480	112856797	112856932	81,60,54	38,31,30	4,3,5	1,0,1	188	125	0.0186260621242	0.586,0.563,0.545	0.727,1.0,0.769	-0.267
ENSMUSG00000079334	Nat6	chr9	+	107579099	107580935	107578886	107578970	107582816	107583519	236,171,171	5,1,2	159,149,134	0,1,0	1961	125	0.0187602076737	0.751,0.916,0.845	1.0,0.905,1.0	-0.131
ENSMUSG00000038060	Dlec1	chr9	+	119129998	119130138	119128499	119128658	119134468	119134690	8,2,6	0,0,0	4,1,5	3,2,0	265	125	0.0188530361243	1.0,1.0,1.0	0.386,0.191,1.0	0.474
ENSMUSG00000008575	Nfib	chr4	-	82310302	82310391	82296080	82296811	82327728	82327913	22,45,39	64,49,48	18,8,21	105,46,42	214	125	0.0189645221195	0.167,0.349,0.322	0.091,0.092,0.226	0.143
ENSMUSG00000025766	D3Ertd751e	chr3	+	41753723	41753923	41748672	41748733	41756048	41756129	80,53,80	3,2,1	69,44,37	6,4,9	325	125	0.0189645221195	0.911,0.911,0.969	0.816,0.809,0.613	0.184
ENSMUSG00000028382	Ptbp3	chr4	-	59546148	59546182	59501309	59501474	59549147	59549252	27,24,14	0,9,1	11,24,16	0,0,1	159	125	0.0189775682198	1.0,0.677,0.917	1.0,1.0,0.926	-0.111
ENSMUSG00000068699	Flnc	chr6	+	29452798	29452897	29452132	29452380	29453198	29453298	8,8,11	1,0,1	42,17,26	3,12,7	224	125	0.0190767089887	0.817,1.0,0.86	0.887,0.442,0.675	0.224
ENSMUSG00000029686	Cul1	chr6	+	47497220	47497388	47454319	47454483	47508225	47508388	12,10,3	0,0,0	9,19,15	2,2,2	293	125	0.0191717899064	1.0,1.0,1.0	0.658,0.802,0.762	0.259
ENSMUSG00000037999	Arap2	chr5	-	62641327	62641396	62638961	62639036	62642794	62642942	100,83,71	10,12,10	2,2,10	0,0,1	194	125	0.0194545812048	0.866,0.817,0.821	1.0,1.0,0.866	-0.121
ENSMUSG00000024773	Atg2a	chr19	+	6255100	6255271	6254589	6254666	6255408	6255538	54,40,32	1,0,0	63,56,57	5,2,3	296	125	0.0197425697497	0.958,1.0,1.0	0.842,0.922,0.889	0.102
ENSMUSG00000004347	Pde1c	chr6	-	56091362	56091431	56077842	56082188	56122991	56123069	1,3,13	0,0,0	25,17,5	2,1,4	194	125	0.0197661420268	1.0,1.0,1.0	0.89,0.916,0.446	0.249
ENSMUSG00000028108	Ecm1	chr3	-	95735846	95736221	95734822	95734910	95736471	95736791	7,2,2	4,2,1	15,19,17	1,3,0	500	125	0.0197982021302	0.304,0.2,0.333	0.789,0.613,1.0	-0.522
ENSMUSG00000042589	Cux2	chr5	-	122043769	122043844	121924804	121924915	122049775	122049851	1,1,6	2,3,0	5,6,8	0,1,0	200	125	0.0197982021302	0.238,0.172,1.0	1.0,0.789,1.0	-0.46
ENSMUSG00000042439	Zfp532	chr18	+	65656350	65656632	65644192	65644369	65682894	65683007	173,129,174	33,46,57	294,227,294	48,33,36	407	125	0.0199105735787	0.617,0.463,0.484	0.653,0.679,0.715	-0.161
ENSMUSG00000022228	Zscan26	chr13	-	21448166	21448484	21447785	21447894	21449440	21449516	93,64,79	38,33,32	80,75,80	58,63,68	443	125	0.0200160986647	0.408,0.354,0.411	0.28,0.251,0.249	0.131
ENSMUSG00000049606	Zfp644	chr5	-	106634830	106635436	106619539	106619642	106635609	106636323	560,566,596	21,35,32	616,583,591	63,49,48	731	125	0.0200343078779	0.82,0.734,0.761	0.626,0.67,0.678	0.114
ENSMUSG00000049606	Zfp644	chr5	-	106681903	106682013	106666784	106666845	106695642	106695699	6,2,4	15,11,10	1,2,0	24,14,16	235	125	0.0201170407267	0.175,0.088,0.175	0.022,0.071,0.0	0.115
ENSMUSG00000037486	Asxl2	chr12	+	3455546	3455640	3451661	3451770	3457061	3457209	10,5,4	52,52,46	12,8,17	43,25,30	219	125	0.0201652343044	0.099,0.052,0.047	0.137,0.154,0.244	-0.112
ENSMUSG00000050174	Nudt6	chr3	-	37409507	37409562	37404909	37405494	37416700	37416904	25,8,14	0,0,2	15,7,9	5,4,0	180	125	0.0203977271145	1.0,1.0,0.829	0.676,0.549,1.0	0.201
ENSMUSG00000061751	Kalrn	chr16	-	34009269	34009329	33993635	33993663	34010521	34010645	16,12,7	0,1,0	18,15,25	3,6,0	185	125	0.0203988959967	1.0,0.89,1.0	0.802,0.628,1.0	0.153
ENSMUSG00000047098	Rnf31	chr14	+	55594922	55595301	55594294	55594472	55595469	55595760	198,201,212	15,5,9	263,235,204	3,2,5	504	125	0.0204139187623	0.766,0.909,0.854	0.956,0.967,0.91	-0.101
ENSMUSG00000034401	Spata6	chr4	+	111768699	111768840	111747754	111747803	111778999	111779061	5,2,1	0,0,1	4,9,3	1,3,2	266	125	0.0211963706741	1.0,1.0,0.32	0.653,0.585,0.413	0.223
ENSMUSG00000047766	Lrrc49	chr9	-	60680504	60680702	60680068	60680171	60685034	60685122	127,113,82	60,64,66	139,135,151	151,134,158	323	125	0.0212370521917	0.45,0.406,0.325	0.263,0.281,0.27	0.122
ENSMUSG00000039908	Slc26a11	chr11	+	119368663	119368839	119362648	119363542	119370748	119370799	47,20,33	6,2,0	37,29,40	1,0,0	301	125	0.0213603473411	0.765,0.806,1.0	0.939,1.0,1.0	-0.123
ENSMUSG00000034235	Usp54	chr14	-	20581456	20581627	20577454	20577586	20583321	20583490	19,33,18	55,45,41	60,43,48	48,44,56	296	125	0.0216881621905	0.127,0.236,0.156	0.345,0.292,0.266	-0.128
ENSMUSG00000001036	Epn2	chr11	-	61546149	61546911	61535270	61535383	61579566	61579685	294,257,304	7,3,2	308,309,247	16,7,14	887	125	0.0218716623063	0.855,0.924,0.955	0.731,0.862,0.713	0.143
ENSMUSG00000026811	St6galnac6	chr2	+	32608041	32608096	32607025	32607111	32612223	32612403	0,1,2	5,7,5	16,10,16	18,21,27	180	125	0.022030630833	0.0,0.09,0.217	0.382,0.249,0.292	-0.205
ENSMUSG00000062604	Srpk2	chr5	-	23616326	23616390	23548454	23548563	23675719	23675774	2,9,4	0,6,1	17,9,4	0,0,1	189	125	0.0226052712227	1.0,0.498,0.726	1.0,1.0,0.726	-0.167
ENSMUSG00000059439	Bcas3	chr11	+	85354593	85354661	85353166	85353233	85354887	85354975	4,4,0	19,26,12	6,8,8	11,17,8	193	125	0.0227932382265	0.12,0.091,0.0	0.261,0.234,0.393	-0.226
ENSMUSG00000069601	Ank3	chr10	+	69929446	69929458	69927694	69927818	69932408	69932496	3,8,5	4,4,8	8,0,4	0,1,0	137	125	0.0231091848027	0.406,0.646,0.363	1.0,0.0,1.0	-0.195
ENSMUSG00000079484	Phyhd1	chr2	+	30277147	30277210	30277002	30277058	30277622	30277644	9,9,11	0,0,1	12,5,4	2,1,3	188	125	0.0231091848027	1.0,1.0,0.88	0.8,0.769,0.47	0.28
ENSMUSG00000051736	Fam229b	chr10	-	39120225	39120396	39118867	39119034	39122176	39122335	13,25,19	0,3,0	45,48,56	16,12,4	296	125	0.0233038869877	1.0,0.779,1.0	0.543,0.628,0.855	0.251
ENSMUSG00000057230	Aak1	chr6	+	86970990	86971086	86967268	86967373	86981295	86981397	9,8,12	0,0,2	5,9,11	3,1,3	221	125	0.0233593175361	1.0,1.0,0.772	0.485,0.836,0.675	0.259
ENSMUSG00000031754	Nudt21	chr8	-	94032301	94032502	94031143	94031207	94036776	94037031	15,15,8	0,0,0	24,12,15	1,0,6	326	125	0.0235067792589	1.0,1.0,1.0	0.902,1.0,0.489	0.203
ENSMUSG00000040327	Cul9	chr17	-	46520011	46520240	46511438	46511584	46520481	46520665	27,21,22	0,0,0	32,23,14	3,2,1	354	125	0.024153097506	1.0,1.0,1.0	0.79,0.802,0.832	0.192
ENSMUSG00000032076	Cadm1	chr9	+	47829376	47829409	47818733	47818817	47848166	47848298	175,165,141	429,320,331	100,100,81	165,145,86	158	125	0.024153097506	0.244,0.29,0.252	0.324,0.353,0.427	-0.106
ENSMUSG00000068394	Cep152	chr2	-	125571668	125571833	125569554	125569651	125576713	125576855	119,138,152	5,6,11	110,91,85	16,8,18	290	125	0.0242584594478	0.911,0.908,0.856	0.748,0.831,0.671	0.142
ENSMUSG00000049321	Zfp2	chr11	-	50906085	50906157	50898711	50901291	50912279	50912401	15,14,13	1,0,0	11,9,4	3,1,2	197	125	0.0242584594478	0.905,1.0,1.0	0.699,0.851,0.559	0.265
ENSMUSG00000028931	Kcnab2	chr4	-	152434781	152434823	152412816	152412860	152435804	152435937	2,0,1	16,3,19	7,9,10	30,30,32	167	125	0.0243858840368	0.086,0.0,0.038	0.149,0.183,0.19	-0.133
ENSMUSG00000028125	Abca4	chr3	+	122157834	122157958	122156337	122156485	122158313	122158443	117,112,102	7,4,6	14,6,9	4,3,3	249	125	0.0245481847837	0.894,0.934,0.895	0.637,0.501,0.601	0.328
ENSMUSG00000025006	Sorbs1	chr19	-	40321792	40321960	40318021	40318068	40324746	40324832	78,55,33	36,36,38	25,22,9	38,29,30	293	125	0.0248872709369	0.48,0.395,0.27	0.219,0.245,0.113	0.189
ENSMUSG00000066113	Adamtsl1	chr4	+	86247970	86248175	86232552	86232691	86249762	86249910	6,7,10	0,0,0	13,15,13	4,2,0	330	125	0.0252996809319	1.0,1.0,1.0	0.552,0.74,1.0	0.236
ENSMUSG00000026743	Mllt10	chr2	+	18065034	18065194	18055236	18055371	18071124	18071204	158,137,152	46,82,83	136,130,93	28,14,27	285	125	0.0254234390851	0.601,0.423,0.445	0.681,0.803,0.602	-0.206
ENSMUSG00000048200	Cracr2b	chr7	+	141465518	141465685	141465263	141465356	141466045	141466613	54,43,71	29,12,26	18,17,27	2,2,3	292	125	0.0256015095259	0.444,0.605,0.539	0.794,0.784,0.794	-0.261
ENSMUSG00000001419	Mef2d	chr3	+	88168037	88168344	88167514	88167734	88168631	88172086	195,199,183	11,9,8	177,142,167	21,35,12	432	125	0.0257095523887	0.837,0.865,0.869	0.709,0.54,0.801	0.174
ENSMUSG00000026596	Abl2	chr1	+	156620838	156620901	156615922	156616058	156622484	156622655	22,28,13	0,0,0	28,34,24	1,4,3	188	125	0.0257095523887	1.0,1.0,1.0	0.949,0.85,0.842	0.12
ENSMUSG00000037013	Ss18	chr18	-	14637391	14637484	14636495	14636618	14640955	14641123	86,79,91	103,59,59	90,90,76	122,155,120	218	125	0.0261364750278	0.324,0.434,0.469	0.297,0.25,0.266	0.138
ENSMUSG00000028175	Depdc1a	chr3	+	159520829	159520970	159516902	159516950	159522525	159523356	47,25,33	4,4,0	51,51,39	0,0,1	266	125	0.0262143153767	0.847,0.746,1.0	1.0,1.0,0.948	-0.118
ENSMUSG00000034601	2700049A03Rik	chr12	+	71216041	71216196	71194291	71194466	71242943	71243303	37,41,66	39,54,64	28,38,29	71,72,54	280	125	0.0262151993099	0.298,0.253,0.315	0.15,0.191,0.193	0.111
ENSMUSG00000063488	Zkscan7	chr9	+	122892684	122892778	122892317	122892391	122894691	122896124	99,61,75	21,14,14	52,38,36	5,3,1	219	125	0.0262151993099	0.729,0.713,0.754	0.856,0.878,0.954	-0.164
ENSMUSG00000079036	Alkbh1	chr12	-	87441270	87441343	87440305	87440414	87441642	87441780	57,59,83	49,43,45	33,47,69	87,56,76	198	125	0.0264033061085	0.423,0.464,0.538	0.193,0.346,0.364	0.174
ENSMUSG00000043323	Fbrsl1	chr5	-	110416029	110416065	110396044	110396074	110417842	110417947	59,47,45	14,4,5	45,38,45	1,1,3	161	125	0.0264363070269	0.766,0.901,0.875	0.972,0.967,0.921	-0.106
ENSMUSG00000068250	Amn1	chr6	-	149184991	149185124	149170832	149171050	149188235	149188685	36,31,35	0,2,0	33,33,33	0,4,6	258	125	0.0266210688386	1.0,0.882,1.0	1.0,0.8,0.727	0.118
ENSMUSG00000023764	Sfi1	chr11	-	3165575	3165678	3164556	3164713	3177426	3177521	28,19,16	0,0,0	14,18,15	1,0,6	228	125	0.0270821262857	1.0,1.0,1.0	0.885,1.0,0.578	0.179
ENSMUSG00000042988	Notum	chr11	-	120656559	120656751	120656331	120656432	120657492	120657595	207,139,143	4,4,3	27,57,44	6,4,4	317	125	0.0276856225767	0.953,0.932,0.949	0.64,0.849,0.813	0.177
ENSMUSG00000042439	Zfp532	chr18	+	65651559	65651722	65644192	65644369	65682894	65683007	169,153,141	33,46,57	258,285,250	48,33,36	288	125	0.0280992663267	0.69,0.591,0.518	0.7,0.789,0.751	-0.147
ENSMUSG00000028086	Fbxw7	chr3	+	84890094	84890252	84864144	84864200	84903500	84904079	24,10,13	31,29,30	6,3,8	44,24,26	283	125	0.0281339507597	0.255,0.132,0.161	0.057,0.052,0.12	0.106
ENSMUSG00000062866	Phactr2	chr10	-	13261765	13261924	13253341	13253879	13266972	13267053	277,208,248	36,27,16	222,205,190	42,41,40	284	125	0.0285063813894	0.772,0.772,0.872	0.699,0.688,0.676	0.118
ENSMUSG00000026754	Golga1	chr2	-	39017738	39017914	39016778	39016942	39018338	39018406	8,10,7	1,1,0	3,4,4	2,2,1	301	125	0.028580806332	0.769,0.806,1.0	0.384,0.454,0.624	0.371
ENSMUSG00000051736	Fam229b	chr10	-	39122176	39122335	39118803	39119034	39132246	39132378	13,10,7	0,0,0	66,56,35	5,2,2	284	125	0.0285843958625	1.0,1.0,1.0	0.853,0.925,0.885	0.112
ENSMUSG00000018395	Kif3a	chr11	+	53590716	53590725	53586834	53586930	53593373	53593530	2,2,4	64,48,43	1,11,4	18,23,15	134	125	0.0286878092785	0.028,0.037,0.08	0.049,0.309,0.199	-0.137
ENSMUSG00000051323	Pcdh19	chrX	-	133682091	133682232	133681080	133681408	133685117	133688987	0,0,2	2,4,2	46,27,36	52,73,49	266	125	0.0288533126525	0.0,0.0,0.32	0.294,0.148,0.257	-0.126
ENSMUSG00000087177	E130307A14Rik	chr10	-	39622902	39623091	39621411	39622727	39731737	39732007	36,26,26	0,0,1	38,33,40	4,0,4	314	125	0.0291338107373	1.0,1.0,0.912	0.791,1.0,0.799	0.107
ENSMUSG00000005968	Tuft1	chr3	-	94639386	94639469	94638924	94639026	94658724	94658803	37,23,12	27,29,18	1,1,3	11,7,4	208	125	0.0295202451948	0.452,0.323,0.286	0.052,0.079,0.311	0.206
ENSMUSG00000024985	Tcf7l2	chr19	+	55925976	55926049	55923895	55923944	55926683	55926756	23,12,25	11,21,10	12,17,18	3,2,2	198	125	0.0302235662523	0.569,0.265,0.612	0.716,0.843,0.85	-0.321
ENSMUSG00000000301	Pemt	chr11	-	60031712	60031820	59983442	59983558	60046343	60046477	24,16,19	1,3,3	19,27,27	1,0,0	233	125	0.0302610392808	0.928,0.741,0.773	0.911,1.0,1.0	-0.156
ENSMUSG00000091474	2610021A01Rik	chr7	+	41601747	41601815	41599284	41599400	41603435	41603465	0,3,5	15,12,9	0,0,0	14,10,7	193	125	0.0308694271168	0.0,0.139,0.265	0.0,0.0,0.0	0.135
ENSMUSG00000010080	Epn3	chr11	-	94494092	94494173	94493772	94493904	94494933	94495052	331,255,322	2,0,0	10,9,13	2,3,1	206	125	0.0309841425778	0.99,1.0,1.0	0.752,0.645,0.887	0.235
ENSMUSG00000051736	Fam229b	chr10	-	39120257	39120396	39118819	39119034	39122176	39122332	27,36,35	0,3,0	121,95,122	16,12,4	264	125	0.0310652479612	1.0,0.85,1.0	0.782,0.789,0.935	0.115
ENSMUSG00000022361	Zhx1	chr15	-	58064054	58064180	58047002	58048785	58069318	58069429	45,39,54	11,17,12	61,43,43	9,2,3	251	125	0.0312093013934	0.671,0.533,0.691	0.771,0.915,0.877	-0.223
ENSMUSG00000051113	Fam71e1	chr7	+	44497502	44497633	44496580	44496730	44500149	44501133	11,7,10	2,1,2	6,11,13	0,1,0	256	125	0.0314186211208	0.729,0.774,0.709	1.0,0.843,1.0	-0.21
ENSMUSG00000065954	Tacc1	chr8	-	25200090	25200206	25177933	25177994	25201121	25201542	23,33,25	15,11,9	29,30,25	1,6,3	241	125	0.031628235219	0.443,0.609,0.59	0.938,0.722,0.812	-0.277
ENSMUSG00000025656	Arhgef9	chrX	-	95165592	95165970	95130835	95131015	95166423	95166486	3,0,2	0,1,2	5,2,9	0,1,1	503	125	0.0318298163234	1.0,0.0,0.199	1.0,0.332,0.691	-0.275
ENSMUSG00000060261	Gtf2i	chr5	-	134276371	134276428	134274538	134274595	134282786	134282830	32,37,33	42,39,32	19,15,33	64,64,45	182	125	0.0318745746018	0.344,0.395,0.415	0.169,0.139,0.335	0.17
ENSMUSG00000050471	Fam118b	chr9	-	35227163	35227391	35223613	35223742	35235230	35235483	661,395,501	96,78,58	639,577,598	149,153,125	353	125	0.032005033615	0.709,0.642,0.754	0.603,0.572,0.629	0.1
ENSMUSG00000029636	Wasf3	chr5	+	146460964	146461140	146455543	146455661	146466797	146467064	30,36,43	2,3,8	283,278,325	8,3,10	301	125	0.0323366312448	0.862,0.833,0.691	0.936,0.975,0.931	-0.152
ENSMUSG00000009575	Cbx5	chr15	-	103215021	103215121	103213071	103213254	103215267	103215305	269,275,219	56,51,27	156,147,97	39,48,36	225	125	0.0328142382144	0.727,0.75,0.818	0.69,0.63,0.6	0.125
ENSMUSG00000049606	Zfp644	chr5	-	106666784	106666845	106619539	106619642	106696531	106696830	12,8,4	0,0,2	13,19,8	4,7,2	186	125	0.0328142382144	1.0,1.0,0.573	0.686,0.646,0.729	0.171
ENSMUSG00000028041	Adam15	chr3	-	89340862	89340937	89340054	89340179	89341507	89341577	10,16,15	45,37,34	14,7,4	57,69,61	200	125	0.033025723815	0.122,0.213,0.216	0.133,0.06,0.039	0.106
ENSMUSG00000047213	Ythdf3	chr3	+	16203186	16203219	16183921	16183946	16203825	16205424	17,12,20	2,1,1	16,11,20	4,4,9	158	125	0.0335050232722	0.871,0.905,0.941	0.76,0.685,0.637	0.212
ENSMUSG00000026842	Abl1	chr2	+	31695748	31695892	31688536	31689942	31706615	31707082	8,6,3	3,2,1	9,6,8	0,1,1	269	125	0.0339035116296	0.553,0.582,0.582	1.0,0.736,0.788	-0.269
ENSMUSG00000087177	E130307A14Rik	chr10	-	39622902	39623091	39621411	39622727	39640275	39640511	36,26,28	0,2,2	40,34,39	8,11,3	314	125	0.0341266522733	1.0,0.838,0.848	0.666,0.552,0.838	0.21
ENSMUSG00000040481	Bptf	chr11	-	107095001	107095190	107086711	107086897	107095715	107095925	99,71,49	7,3,6	147,135,119	3,2,2	314	125	0.0344821287547	0.849,0.904,0.765	0.951,0.964,0.959	-0.119
ENSMUSG00000035829	Ppp1r26	chr2	+	28447884	28447982	28446799	28446896	28450301	28450506	42,47,51	1,0,0	15,30,21	3,0,4	223	125	0.0349343290045	0.959,1.0,1.0	0.737,1.0,0.746	0.159
ENSMUSG00000014867	Surf4	chr2	-	26924952	26924996	26920039	26922171	26926768	26926955	4,1,2	13,9,5	0,0,0	4,7,7	169	125	0.0349572901344	0.185,0.076,0.228	0.0,0.0,0.0	0.163
ENSMUSG00000034071	Zfp551	chr7	-	12421807	12421846	12415262	12417218	12422389	12422589	21,14,9	0,0,3	8,12,5	2,5,3	164	125	0.0349572901344	1.0,1.0,0.696	0.753,0.647,0.56	0.245
ENSMUSG00000008305	Tle1	chr4	-	72158212	72158417	72145309	72145420	72169091	72169196	29,28,35	0,0,2	42,58,63	4,3,5	330	125	0.0349572901344	1.0,1.0,0.869	0.799,0.88,0.827	0.121
ENSMUSG00000029576	Radil	chr5	-	142503912	142503950	142497837	142497998	142506458	142507088	7,7,4	1,0,0	25,13,31	4,5,0	163	125	0.0353067786517	0.843,1.0,1.0	0.827,0.666,1.0	0.117
ENSMUSG00000054405	Dnajc8	chr4	+	132544009	132544122	132541781	132541838	132546636	132546708	10,3,6	0,0,0	15,9,12	0,3,3	238	125	0.0354772654925	1.0,1.0,1.0	1.0,0.612,0.678	0.237
ENSMUSG00000050908	Tvp23a	chr16	-	10428658	10428803	10427382	10427472	10446929	10447362	66,68,80	24,16,17	235,233,168	23,21,31	270	125	0.0355007152822	0.56,0.663,0.685	0.825,0.837,0.715	-0.156
ENSMUSG00000031565	Fgfr1	chr8	+	25563373	25563524	25562137	25562328	25566710	25566913	255,228,187	12,7,5	5,0,6	1,3,2	276	125	0.0356630676123	0.906,0.937,0.944	0.694,0.0,0.576	0.506
ENSMUSG00000028546	Elavl4	chr4	-	110209739	110209778	110203736	110206701	110211425	110211651	10,6,5	1,1,0	5,5,7	5,4,0	164	125	0.0357982138081	0.884,0.821,1.0	0.433,0.488,1.0	0.261
ENSMUSG00000048078	Tenm4	chr7	+	96643998	96644208	96553477	96553747	96694769	96695025	94,104,71	8,19,9	52,45,51	3,0,3	335	125	0.035940318658	0.814,0.671,0.746	0.866,1.0,0.864	-0.166
ENSMUSG00000069094	Pde7a	chr3	-	19241341	19241518	19236443	19236539	19243049	19243201	40,40,30	1,0,0	32,22,42	3,2,2	302	125	0.036352936488	0.943,1.0,1.0	0.815,0.82,0.897	0.137
ENSMUSG00000026017	Carf	chr1	+	60102626	60102784	60098246	60098307	60105310	60105434	20,29,24	5,11,6	15,12,2	11,10,10	283	125	0.0366417694933	0.639,0.538,0.639	0.376,0.346,0.081	0.338
ENSMUSG00000038990	Cables2	chr2	-	180262116	180262225	180261515	180261681	180263077	180263155	186,174,169	23,7,8	221,186,171	32,30,23	234	125	0.0369691141174	0.812,0.93,0.919	0.787,0.768,0.799	0.102
ENSMUSG00000024397	Aif1	chr17	-	35172514	35172689	35172284	35172346	35173140	35173275	5,5,10	1,2,2	12,18,14	0,0,0	300	125	0.0371740013616	0.676,0.51,0.676	1.0,1.0,1.0	-0.379
ENSMUSG00000087174	5530601H04Rik	chrX	-	105043124	105043304	105038807	105039812	105044001	105044111	54,30,58	61,52,43	41,44,34	105,68,96	305	125	0.03734739155	0.266,0.191,0.356	0.138,0.21,0.127	0.113
ENSMUSG00000059495	Arhgef12	chr9	-	43044263	43044287	43027196	43027295	43105178	43105486	58,27,14	1,0,0	25,23,21	6,1,1	149	125	0.03739020693	0.98,1.0,1.0	0.778,0.951,0.946	0.102
ENSMUSG00000061313	Ddhd2	chr8	-	25741286	25741354	25739462	25739585	25741600	25741809	118,90,97	10,2,10	127,87,72	26,8,20	193	125	0.0374744512046	0.884,0.967,0.863	0.76,0.876,0.7	0.126
ENSMUSG00000066800	Rnasel	chr1	+	153753634	153755213	153752844	153752947	153755950	153756036	41,28,33	0,0,0	104,86,95	2,4,0	1704	125	0.0377170196836	1.0,1.0,1.0	0.792,0.612,1.0	0.199
ENSMUSG00000021240	Abcd4	chr12	-	84615076	84615204	84613904	84614044	84617282	84617466	62,41,50	7,9,3	50,46,29	19,12,15	253	125	0.0380300239295	0.814,0.692,0.892	0.565,0.654,0.489	0.23
ENSMUSG00000073779	Lrp8os2	chr4	-	107810762	107810946	107806032	107808837	107822933	107823022	80,47,70	2,2,5	8,11,14	0,0,0	309	125	0.0384236671784	0.942,0.905,0.85	1.0,1.0,1.0	-0.101
ENSMUSG00000059897	Zfp930	chr8	+	69226671	69226729	69226342	69226469	69227842	69228980	88,75,87	15,16,3	71,93,92	51,21,29	183	125	0.0386536939007	0.8,0.762,0.952	0.487,0.752,0.684	0.197
ENSMUSG00000033088	Triobp	chr15	+	78976466	78976544	78973251	78974292	78987891	78987948	17,17,22	13,6,7	45,36,38	60,57,39	203	125	0.039099114325	0.446,0.636,0.659	0.316,0.28,0.375	0.257
ENSMUSG00000041471	Fam35a	chr14	-	34269470	34269536	34267500	34268952	34309039	34309094	5,1,2	41,23,15	16,5,5	23,14,30	191	125	0.039099114325	0.074,0.028,0.08	0.313,0.189,0.098	-0.139
ENSMUSG00000020941	Map3k14	chr11	-	103226986	103227137	103225289	103225622	103227531	103227695	33,32,20	1,0,0	37,52,30	2,3,3	276	125	0.0402412707042	0.937,1.0,1.0	0.893,0.887,0.819	0.113
ENSMUSG00000024008	Cpne5	chr17	-	29202854	29202905	29202504	29202568	29204688	29204748	18,6,16	32,46,37	2,0,1	12,9,5	176	125	0.0402412707042	0.285,0.085,0.235	0.106,0.0,0.124	0.125
ENSMUSG00000072964	Bhlhb9	chrX	+	135848677	135848739	135845854	135845953	135885348	135886926	4,10,6	0,0,1	2,7,6	4,0,2	187	125	0.0406267872679	1.0,1.0,0.8	0.251,1.0,0.667	0.294
ENSMUSG00000030269	Mtmr14	chr6	+	113269731	113269870	113268627	113268695	113277789	113277945	7,3,9	0,0,0	7,7,3	1,1,3	264	125	0.0406267872679	1.0,1.0,1.0	0.768,0.768,0.321	0.381
ENSMUSG00000027016	Zfp385b	chr2	-	77481326	77481365	77476734	77476845	77503539	77503682	2,4,1	7,11,11	0,0,0	3,4,2	164	125	0.040902805525	0.179,0.217,0.065	0.0,0.0,0.0	0.154
ENSMUSG00000024219	Anks1	chr17	+	27978426	27978489	27976560	27976717	27985065	27985362	90,82,54	66,48,65	47,27,43	63,101,55	188	125	0.0409644497942	0.476,0.532,0.356	0.332,0.151,0.342	0.18
ENSMUSG00000100005	B130024G19Rik	chr7	+	70402427	70402549	70402095	70402191	70404247	70404384	6,3,5	0,0,2	7,8,2	4,3,1	247	125	0.0414930836373	1.0,1.0,0.559	0.47,0.574,0.503	0.337
ENSMUSG00000050623	Tex40	chr19	-	6923300	6923367	6922425	6922660	6924793	6925106	12,10,6	13,13,8	3,2,1	2,0,0	192	125	0.0415128126293	0.375,0.334,0.328	0.494,1.0,1.0	-0.486
ENSMUSG00000069769	Msi2	chr11	-	88348783	88348938	88339381	88344660	88366784	88366847	179,185,216	14,6,12	186,194,129	21,18,21	280	125	0.0416575629531	0.851,0.932,0.889	0.798,0.828,0.733	0.104
ENSMUSG00000085642	3110053B16Rik	chr12	-	20915747	20915791	20914758	20914841	20920841	20921262	54,65,89	31,35,33	34,48,57	47,48,41	169	125	0.0417460435315	0.563,0.579,0.666	0.349,0.425,0.507	0.176
ENSMUSG00000032567	Aste1	chr9	+	105402717	105402776	105401475	105401686	105403395	105403591	17,17,27	28,30,36	35,40,25	22,31,19	184	125	0.0417634123596	0.292,0.278,0.338	0.519,0.467,0.472	-0.183
ENSMUSG00000038346	Zfp384	chr6	+	125025847	125025940	125024786	125025082	125026256	125026319	93,87,83	13,9,14	130,119,124	7,6,7	218	125	0.0423567250009	0.804,0.847,0.773	0.914,0.919,0.91	-0.106
ENSMUSG00000056900	Usp13	chr3	+	32911572	32911661	32905289	32905464	32914098	32914221	4,13,10	7,7,8	55,51,40	10,2,17	214	125	0.0424296121654	0.25,0.52,0.422	0.763,0.937,0.579	-0.362
ENSMUSG00000035984	Nme5	chr18	-	34569797	34569898	34567035	34567154	34571455	34571661	9,8,5	0,0,0	2,10,3	2,2,1	226	125	0.0425968819177	1.0,1.0,1.0	0.356,0.734,0.624	0.429
ENSMUSG00000035476	Tab3	chrX	+	85575549	85575610	85574149	85574165	85609389	85609584	24,45,50	2,4,1	22,8,13	8,3,2	186	125	0.0425968819177	0.89,0.883,0.971	0.649,0.642,0.814	0.213
ENSMUSG00000020319	Wdpcp	chr11	+	21691834	21691903	21689567	21689682	21695113	21697568	66,58,55	22,17,16	50,48,42	3,8,6	194	125	0.0432498221434	0.659,0.687,0.689	0.915,0.794,0.819	-0.164
ENSMUSG00000020717	Pecam1	chr11	-	106681031	106681085	106679548	106679611	106682879	106682953	11,6,5	0,0,2	253,231,176	61,48,30	179	125	0.0432755265585	1.0,1.0,0.636	0.743,0.771,0.804	0.106
ENSMUSG00000034601	2700049A03Rik	chr12	+	71219190	71219299	71194291	71194466	71242943	71243303	70,43,55	39,54,64	42,31,26	71,72,54	234	125	0.0433343283364	0.489,0.298,0.315	0.24,0.187,0.205	0.157
ENSMUSG00000059495	Arhgef12	chr9	-	43040539	43040596	43026179	43026229	43042590	43042676	44,37,30	0,0,1	30,18,11	1,2,4	182	125	0.0434092790304	1.0,1.0,0.954	0.954,0.861,0.654	0.162
ENSMUSG00000020954	Strn3	chr12	-	51633578	51633719	51627704	51627880	51647993	51648135	10,4,3	10,17,5	33,29,19	7,11,19	266	125	0.0434092790304	0.32,0.1,0.22	0.689,0.553,0.32	-0.307
ENSMUSG00000036555	Iqce	chr5	-	140675077	140675248	140674336	140674360	140677415	140677506	118,90,100	7,5,4	152,132,126	15,18,18	296	125	0.0447233396129	0.877,0.884,0.913	0.811,0.756,0.747	0.12
ENSMUSG00000029823	Luc7l2	chr6	+	38568846	38568917	38554979	38555063	38570509	38570604	15,10,14	15,13,8	26,16,27	2,6,9	196	125	0.0453330659983	0.389,0.329,0.527	0.892,0.63,0.657	-0.311
ENSMUSG00000024317	Rnf138	chr18	+	21010676	21010792	21001956	21002169	21020887	21020999	69,54,45	1,0,0	54,38,35	3,1,4	241	125	0.0455461786449	0.973,1.0,1.0	0.903,0.952,0.819	0.1
ENSMUSG00000095681	Gm8281	chr14	+	5072501	5072615	5071039	5071124	5086575	5086738	2,1,0	12,9,9	6,5,3	8,11,14	239	125	0.0455919019205	0.08,0.055,0.0	0.282,0.192,0.101	-0.147
ENSMUSG00000038319	Kcnh2	chr5	-	24321244	24321422	24319588	24320149	24321635	24321822	23,19,15	0,1,0	20,28,26	2,0,5	303	125	0.0456351609817	1.0,0.887,1.0	0.805,1.0,0.682	0.133
ENSMUSG00000026648	Dclre1c	chr2	+	3429267	3429352	3425363	3425415	3433746	3433806	158,127,109	8,10,2	52,13,24	7,5,5	210	125	0.0463086138708	0.922,0.883,0.97	0.816,0.607,0.741	0.204
ENSMUSG00000021546	Hnrnpk	chr13	-	58397752	58397796	58396826	58396899	58399155	58399212	301,288,209	31,49,25	285,237,156	58,42,59	169	125	0.0469448614731	0.878,0.813,0.861	0.784,0.807,0.662	0.1
ENSMUSG00000040209	Zfp704	chr3	-	9444158	9444342	9443823	9443906	9445959	9446064	7,1,7	2,0,0	2,1,0	1,0,2	309	125	0.0472237054586	0.586,1.0,1.0	0.447,1.0,0.0	0.38
ENSMUSG00000038290	Smg6	chr11	+	74928992	74930748	74925822	74926003	74931576	74931769	266,211,220	1,1,2	228,220,211	4,4,7	1881	125	0.0472238135633	0.946,0.933,0.88	0.791,0.785,0.667	0.172
ENSMUSG00000020467	Efemp1	chr11	+	28916849	28916969	28915660	28915780	28921402	28921526	104,104,95	11,20,10	132,98,99	40,24,26	245	125	0.0482611251608	0.828,0.726,0.829	0.627,0.676,0.66	0.14
ENSMUSG00000047045	Tmem164	chrX	+	142752039	142752089	142681405	142681556	142805989	142806068	28,24,24	0,3,0	35,49,33	9,5,2	175	125	0.0496777596192	1.0,0.851,1.0	0.735,0.875,0.922	0.106
ENSMUSG00000092544	Gm20422	chr8	-	69744191	69744252	69743183	69743610	69744460	69744587	65,58,43	1,5,2	62,70,84	4,14,14	186	125	0.0496860534972	0.978,0.886,0.935	0.912,0.771,0.801	0.105
