# Supplementary material for: An Alternative Splicing Program for Mouse Craniofacial Development
Source: Front Physiol. 2020 Sep 4;11:1099. doi: 10.3389/fphys.2020.01099 (PMC7498679; doi:10.3389/fphys.2020.01099)
Supplement: Supplementary file 12 [file Data_Sheet_1.zip › Filtered rMATS results/SE/FNP_Ect_E11.5_vs_E12.5_SE_filtered_output.txt]

GeneID	geneSymbol	chr	strand	exonStart_0base	exonEnd	upstreamES	upstreamEE	downstreamES	downstreamEE	IC_SAMPLE_1	SC_SAMPLE_1	IC_SAMPLE_2	SC_SAMPLE_2	IncFormLen	SkipFormLen	FDR	IncLevel1	IncLevel2	DeltaPSI
ENSMUSG00000027985	Lef1	chr3	+	131191022	131191106	131189334	131189425	131193128	131193251	529,576,525	320,260,279	904,862,949	186,161,199	209	125	0.0	0.497,0.57,0.53	0.744,0.762,0.74	-0.216
ENSMUSG00000001247	Lsr	chr7	-	30962810	30962867	30959152	30959314	30965968	30966088	132,116,113	88,82,70	55,62,50	142,154,164	182	125	0.0	0.507,0.493,0.526	0.21,0.217,0.173	0.309
ENSMUSG00000017677	Wsb1	chr11	-	79243399	79243575	79241983	79242156	79244462	79244563	216,152,157	392,287,403	215,271,377	84,81,104	301	125	0.0	0.186,0.18,0.139	0.515,0.581,0.601	-0.397
ENSMUSG00000055320	Tead1	chr7	+	112841887	112841950	112839415	112839480	112842039	112842102	85,58,56	136,133,114	79,51,52	30,21,19	188	125	0.0	0.294,0.225,0.246	0.636,0.618,0.645	-0.378
ENSMUSG00000020385	Clk4	chr11	+	51270536	51270595	51268164	51268231	51271799	51272022	63,61,87	8,8,11	62,39,38	61,27,42	184	125	8.72000884202e-13	0.843,0.838,0.843	0.408,0.495,0.381	0.413
ENSMUSG00000022228	Zscan26	chr13	-	21448166	21448484	21447785	21447894	21449440	21449516	93,64,79	38,33,32	141,166,151	14,9,4	443	125	5.34100541572e-12	0.408,0.354,0.411	0.74,0.839,0.914	-0.44
ENSMUSG00000026103	Gls	chr1	-	52204345	52204516	52199854	52199887	52207300	52207359	35,18,31	230,226,189	54,48,50	100,117,96	296	125	3.9676040231e-11	0.06,0.033,0.065	0.186,0.148,0.18	-0.119
ENSMUSG00000005087	Cd44	chr2	-	102831329	102831536	102828541	102828610	102853014	102853236	24,37,16	0,0,0	9,46,16	9,18,8	332	125	1.64808167114e-10	1.0,1.0,1.0	0.274,0.49,0.43	0.602
ENSMUSG00000029920	Smarcad1	chr6	+	65075690	65075837	65075022	65075150	65083803	65084003	230,137,115	623,599,493	320,297,340	543,516,524	272	125	2.87396958084e-10	0.145,0.095,0.097	0.213,0.209,0.23	-0.105
ENSMUSG00000033295	Ptprf	chr4	-	118227818	118227845	118226453	118226571	118230694	118230888	1458,1342,1322	2094,2037,1878	663,661,571	1753,1935,1588	152	125	9.29552942555e-10	0.364,0.351,0.367	0.237,0.219,0.228	0.133
ENSMUSG00000001247	Lsr	chr7	-	30962097	30962244	30959152	30959314	30965968	30966088	1234,1046,1322	88,82,70	1013,1008,1067	142,154,164	272	125	1.1923278443e-08	0.866,0.854,0.897	0.766,0.751,0.749	0.117
ENSMUSG00000042079	Hnrnpf	chr6	+	117919098	117919159	117906794	117906839	117923707	117925619	83,68,54	2,2,2	21,20,24	8,8,12	186	125	1.99957069421e-08	0.965,0.958,0.948	0.638,0.627,0.573	0.344
ENSMUSG00000031788	Kifc3	chr8	-	95100646	95100673	95100213	95100452	95101408	95101517	217,183,215	83,54,70	317,312,270	22,19,53	152	125	3.74146665696e-08	0.683,0.736,0.716	0.922,0.931,0.807	-0.175
ENSMUSG00000026074	Map4k4	chr1	+	40003762	40003987	40000530	40000749	40004806	40004910	893,838,859	215,196,219	583,554,581	295,266,263	350	125	6.76656831578e-08	0.597,0.604,0.583	0.414,0.427,0.441	0.167
ENSMUSG00000024242	Map4k3	chr17	-	80629285	80629348	80624055	80624114	80630414	80630473	435,385,398	229,202,195	507,397,469	106,118,112	188	125	1.0911374968e-07	0.558,0.559,0.576	0.761,0.691,0.736	-0.165
ENSMUSG00000034156	Bzrap1	chr11	+	87777766	87778606	87777046	87777235	87779228	87779328	37,32,38	28,26,29	62,45,39	6,7,4	965	125	1.0911374968e-07	0.146,0.138,0.145	0.572,0.454,0.558	-0.385
ENSMUSG00000024958	Gpr137	chr19	-	6939528	6939754	6939260	6939410	6940351	6940482	103,98,96	75,47,67	46,43,73	104,94,101	351	125	1.16427407123e-07	0.328,0.426,0.338	0.136,0.14,0.205	0.204
ENSMUSG00000046434	Hnrnpa1	chr15	+	103242379	103242472	103242205	103242298	103243624	103243780	275,189,234	32,21,17	74,87,126	29,27,42	218	125	1.16427407123e-07	0.831,0.838,0.888	0.594,0.649,0.632	0.227
ENSMUSG00000021156	Zmynd11	chr13	-	9710145	9710307	9698627	9698705	9720772	9720928	854,790,803	172,173,153	526,538,558	223,261,192	287	125	1.16427407123e-07	0.684,0.665,0.696	0.507,0.473,0.559	0.169
ENSMUSG00000003352	Cacnb3	chr15	+	98640958	98640978	98640685	98640750	98641176	98641257	455,418,384	143,126,173	162,188,180	159,125,160	145	125	1.16427407123e-07	0.733,0.741,0.657	0.468,0.565,0.492	0.202
ENSMUSG00000022858	Tra2b	chr16	-	22258985	22259261	22254983	22255117	22265740	22265829	544,396,427	460,297,346	546,507,502	109,198,161	401	125	1.38387808687e-07	0.269,0.294,0.278	0.61,0.444,0.493	-0.235
ENSMUSG00000046434	Hnrnpa1	chr15	+	103242643	103242718	103242205	103242298	103243624	103243780	68,61,55	32,21,17	16,17,26	29,27,42	200	125	1.38387808687e-07	0.57,0.645,0.669	0.256,0.282,0.279	0.356
ENSMUSG00000068036	Mllt4	chr17	+	13848354	13848375	13846433	13846639	13849107	13849253	120,116,99	471,525,457	107,115,120	231,215,239	146	125	2.95876178416e-07	0.179,0.159,0.156	0.284,0.314,0.301	-0.135
ENSMUSG00000037816	Fbxw17	chr13	+	50430167	50430587	50426621	50426780	50431539	50431750	27,28,20	98,92,109	46,47,53	61,57,63	545	125	3.78667958409e-07	0.059,0.065,0.04	0.147,0.159,0.162	-0.101
ENSMUSG00000032479	Map4	chr9	+	110071025	110071139	110068692	110068985	110078002	110078084	189,142,159	111,98,99	203,251,237	44,60,76	239	125	3.84505537559e-07	0.471,0.431,0.457	0.707,0.686,0.62	-0.218
ENSMUSG00000063704	Mapk15	chr15	+	75995071	75995101	75994844	75994943	75995233	75995324	0,0,0	2,3,1	4,3,9	1,4,2	155	125	6.89731413636e-07	0.0,0.0,0.0	0.763,0.377,0.784	-0.641
ENSMUSG00000029673	Auts2	chr5	-	131470413	131470458	131466031	131466127	131472258	131472479	286,270,269	159,133,107	360,325,331	70,72,82	170	125	7.07325217619e-07	0.569,0.599,0.649	0.791,0.768,0.748	-0.163
ENSMUSG00000004980	Hnrnpa2b1	chr6	-	51461919	51462055	51461123	51461433	51463410	51463493	790,662,668	500,464,457	565,644,695	210,241,241	261	125	7.46116497041e-07	0.431,0.406,0.412	0.563,0.561,0.58	-0.152
ENSMUSG00000046434	Hnrnpa1	chr15	+	103242379	103242472	103242205	103242298	103242921	103243080	269,192,229	16,13,10	68,82,119	14,25,24	218	125	8.95080230691e-07	0.906,0.894,0.929	0.736,0.653,0.74	0.2
ENSMUSG00000020400	Tnip1	chr11	-	54956020	54956178	54940710	54940882	54962832	54962917	38,27,31	9,4,3	28,34,41	35,35,38	283	125	8.95080230691e-07	0.651,0.749,0.82	0.261,0.3,0.323	0.445
ENSMUSG00000059897	Zfp930	chr8	+	69226671	69226729	69226342	69226469	69227842	69228980	88,75,87	15,16,3	17,24,19	14,16,24	183	125	1.19302562119e-06	0.8,0.762,0.952	0.453,0.506,0.351	0.401
ENSMUSG00000066043	Phactr4	chr4	-	132383281	132383362	132378404	132378563	132386891	132387065	330,240,215	128,100,87	325,346,321	72,48,58	206	125	1.38045584343e-06	0.61,0.593,0.6	0.733,0.814,0.771	-0.172
ENSMUSG00000040648	Ppip5k2	chr1	-	97721105	97721279	97719833	97719906	97723669	97723834	207,184,197	316,320,363	225,208,194	169,189,177	299	125	1.38045584343e-06	0.215,0.194,0.185	0.358,0.315,0.314	-0.131
ENSMUSG00000036087	Slain2	chr5	+	72965803	72965881	72958148	72958286	72974530	72974702	286,194,228	212,184,191	333,234,260	97,102,112	203	125	1.50666717003e-06	0.454,0.394,0.424	0.679,0.586,0.588	-0.194
ENSMUSG00000022686	B3gnt5	chr16	+	19764150	19764353	19760640	19760827	19765107	19765214	49,26,44	220,142,176	44,23,33	44,49,35	328	125	1.5212841272e-06	0.078,0.065,0.087	0.276,0.152,0.264	-0.154
ENSMUSG00000030846	Tial1	chr7	-	128446730	128446798	128446194	128446270	128448120	128448208	52,49,41	288,198,211	93,108,146	234,253,258	193	125	2.20685077576e-06	0.105,0.138,0.112	0.205,0.217,0.268	-0.112
ENSMUSG00000031565	Fgfr1	chr8	+	25555468	25555774	25532249	25532428	25557730	25557814	198,191,233	4,1,1	318,317,293	17,18,23	431	125	5.23000210528e-06	0.935,0.982,0.985	0.844,0.836,0.787	0.145
ENSMUSG00000021144	Mta1	chr12	+	113133540	113133576	113133184	113133337	113135796	113135828	666,608,523	216,216,248	531,528,530	90,116,102	161	125	5.59955845774e-06	0.705,0.686,0.621	0.821,0.779,0.801	-0.13
ENSMUSG00000026743	Mllt10	chr2	+	18065034	18065194	18055236	18055371	18071124	18071204	158,137,152	46,82,83	103,155,120	18,12,12	285	125	5.9112037181e-06	0.601,0.423,0.445	0.715,0.85,0.814	-0.303
ENSMUSG00000025006	Sorbs1	chr19	-	40321792	40321960	40318021	40318068	40324746	40324832	78,55,33	36,36,38	67,84,92	9,16,11	293	125	5.95400230829e-06	0.48,0.395,0.27	0.761,0.691,0.781	-0.363
ENSMUSG00000020385	Clk4	chr11	+	51273077	51273168	51271799	51272022	51273559	51273626	570,311,337	63,81,69	431,414,575	40,24,27	216	125	7.04408087197e-06	0.84,0.69,0.739	0.862,0.909,0.925	-0.142
ENSMUSG00000026193	Fn1	chr1	-	71613762	71614035	71612467	71612650	71615359	71615551	801,789,851	43,38,28	271,358,545	42,47,46	398	125	1.13141430133e-05	0.854,0.867,0.905	0.67,0.705,0.788	0.154
ENSMUSG00000026335	Pam	chr1	-	97864202	97864520	97853102	97853232	97884125	97884197	114,84,69	126,67,71	155,142,158	77,52,68	443	125	1.41234770375e-05	0.203,0.261,0.215	0.362,0.435,0.396	-0.171
ENSMUSG00000037098	Rab11fip3	chr17	-	26011996	26012131	26008854	26008890	26013773	26013917	125,143,143	93,86,111	134,150,183	44,49,52	260	125	1.41234770375e-05	0.393,0.444,0.382	0.594,0.595,0.629	-0.2
ENSMUSG00000020385	Clk4	chr11	+	51268768	51268846	51268164	51268231	51271799	51272022	18,16,16	8,8,11	21,12,11	61,27,42	203	125	1.42160978437e-05	0.581,0.552,0.472	0.175,0.215,0.139	0.359
ENSMUSG00000050875	A730017C20Rik	chr18	+	59065834	59065885	59062461	59062562	59072192	59072417	6,3,6	94,104,78	17,28,22	79,94,102	176	125	1.65088422698e-05	0.043,0.02,0.052	0.133,0.175,0.133	-0.109
ENSMUSG00000063488	Zkscan7	chr9	+	122892684	122892778	122892317	122892391	122894691	122896124	99,61,75	21,14,14	27,36,32	25,25,22	219	125	1.68269141398e-05	0.729,0.713,0.754	0.381,0.451,0.454	0.303
ENSMUSG00000035173	Ccdc186	chr19	-	56790918	56791046	56790530	56790629	56793295	56793506	8,3,5	7,1,1	1,5,6	0,0,0	253	125	1.94518035184e-05	0.361,0.597,0.712	1.0,1.0,1.0	-0.443
ENSMUSG00000044024	Rell2	chr18	+	37957088	37957155	37956928	37956994	37957588	37957774	15,6,8	0,0,0	10,11,11	6,4,2	192	125	2.50359935806e-05	1.0,1.0,1.0	0.52,0.642,0.782	0.352
ENSMUSG00000036053	Fmnl2	chr2	+	53130411	53130504	53126852	53126976	53131839	53133804	215,200,203	39,34,22	241,232,254	13,18,3	218	125	2.50359935806e-05	0.76,0.771,0.841	0.914,0.881,0.98	-0.134
ENSMUSG00000072770	Acrbp	chr6	+	125062435	125062519	125061085	125061253	125062935	125063267	25,18,15	6,8,14	15,9,17	0,1,0	209	125	2.70397900357e-05	0.714,0.574,0.391	1.0,0.843,1.0	-0.388
ENSMUSG00000005069	Pex5	chr6	-	124404132	124404243	124403811	124403907	124404629	124404720	213,139,157	213,189,199	182,200,214	127,106,132	236	125	2.9008161276e-05	0.346,0.28,0.295	0.432,0.5,0.462	-0.158
ENSMUSG00000090210	Itga10	chr3	+	96657426	96657511	96656933	96657023	96657653	96657767	6,7,8	2,3,6	14,16,22	0,0,1	210	125	3.09765203696e-05	0.641,0.581,0.442	1.0,1.0,0.929	-0.422
ENSMUSG00000040774	Cept1	chr3	-	106520008	106520093	106505720	106505852	106531136	106531278	5,7,4	4,2,2	8,2,6	0,0,0	210	125	3.43807801653e-05	0.427,0.676,0.543	1.0,1.0,1.0	-0.451
ENSMUSG00000022228	Zscan26	chr13	-	21449273	21449333	21447785	21447894	21449440	21449516	62,62,46	38,33,32	59,66,49	14,9,4	185	125	4.16697847296e-05	0.524,0.559,0.493	0.74,0.832,0.892	-0.296
ENSMUSG00000060126	Tpt1	chr14	+	75847243	75847360	75846693	75846799	75848098	75848297	159,101,108	54,31,32	52,63,60	78,72,37	242	125	4.47045640869e-05	0.603,0.627,0.635	0.256,0.311,0.456	0.281
ENSMUSG00000026074	Map4k4	chr1	+	40003756	40003987	40000623	40000749	40004806	40004913	1285,1168,1241	215,196,219	958,901,959	295,266,263	356	125	5.1440703157e-05	0.677,0.677,0.666	0.533,0.543,0.561	0.128
ENSMUSG00000024150	Mcfd2	chr17	-	87264140	87264365	87258782	87258881	87265834	87265863	33,15,17	5,11,3	51,32,41	0,2,0	350	125	5.17538669471e-05	0.702,0.328,0.669	1.0,0.851,1.0	-0.384
ENSMUSG00000020400	Tnip1	chr11	-	54940710	54940882	54939597	54939735	54962832	54962912	58,42,39	2,5,6	86,93,92	41,43,45	297	125	5.17538669471e-05	0.924,0.78,0.732	0.469,0.477,0.462	0.343
ENSMUSG00000005417	Mprip	chr11	+	59772151	59772217	59771616	59771702	59775515	59776223	1494,1144,1386	835,647,750	819,853,892	763,828,715	191	125	6.49773339743e-05	0.539,0.536,0.547	0.413,0.403,0.449	0.119
ENSMUSG00000023994	Nfya	chr17	-	48398984	48399065	48395649	48395796	48400437	48400580	149,101,121	142,98,136	136,141,155	67,61,84	206	125	6.7910468508e-05	0.389,0.385,0.351	0.552,0.584,0.528	-0.18
ENSMUSG00000074199	Krtdap	chr7	+	30789712	30789754	30789504	30789543	30789911	30789956	1,1,2	0,0,0	3,14,3	12,24,9	167	125	7.55722892877e-05	1.0,1.0,1.0	0.158,0.304,0.2	0.779
ENSMUSG00000071337	Tia1	chr6	+	86423605	86423671	86420323	86420411	86424344	86424420	103,137,122	470,414,399	112,99,146	189,219,260	191	125	8.26614765356e-05	0.125,0.178,0.167	0.279,0.228,0.269	-0.102
ENSMUSG00000058586	Serhl	chr15	+	83102624	83102684	83102298	83102340	83102933	83103008	2,2,3	0,0,0	5,5,9	4,1,4	185	125	8.97616521194e-05	1.0,1.0,1.0	0.458,0.772,0.603	0.389
ENSMUSG00000024150	Mcfd2	chr17	-	87264140	87264365	87257927	87258089	87265834	87265863	54,31,33	128,67,79	64,55,53	41,50,59	350	125	8.97616521194e-05	0.131,0.142,0.13	0.358,0.282,0.243	-0.16
ENSMUSG00000026825	Dnm1	chr2	-	32323178	32323190	32320503	32320617	32323421	32323473	6,13,8	9,21,16	1,4,3	23,49,33	137	125	8.97616521194e-05	0.378,0.361,0.313	0.038,0.069,0.077	0.289
ENSMUSG00000026425	Srgap2	chr1	-	131291595	131291690	131289357	131289740	131292520	131292845	12,6,12	105,86,102	27,29,27	83,83,81	220	125	8.97616521194e-05	0.061,0.038,0.063	0.156,0.166,0.159	-0.106
ENSMUSG00000024969	Mark2	chr19	-	7281797	7281959	7280997	7281255	7282725	7282823	715,520,645	111,87,125	626,727,691	200,197,226	287	125	0.000110546857879	0.737,0.722,0.692	0.577,0.616,0.571	0.129
ENSMUSG00000022677	Fopnl	chr16	-	14313815	14314013	14304453	14304587	14317293	14317347	344,280,252	66,62,60	579,435,490	36,48,61	323	125	0.000110546857879	0.669,0.636,0.619	0.862,0.778,0.757	-0.158
ENSMUSG00000054400	Cklf	chr8	+	104261473	104261569	104257284	104257443	104263270	104263447	113,104,135	4,4,4	44,56,62	6,12,13	221	125	0.000114474186008	0.941,0.936,0.95	0.806,0.725,0.73	0.189
ENSMUSG00000060336	Zfp937	chr2	+	150237028	150237089	150236691	150236818	150238242	150240725	110,93,89	1,1,1	44,42,34	9,4,3	186	125	0.000115467087707	0.987,0.984,0.984	0.767,0.876,0.884	0.143
ENSMUSG00000029470	P2rx4	chr5	+	122724593	122724674	122719129	122719226	122724989	122725131	22,11,16	0,0,0	29,15,23	7,5,2	206	125	0.000131346670006	1.0,1.0,1.0	0.715,0.645,0.875	0.255
ENSMUSG00000024592	C330018D20Rik	chr18	-	56962400	56962518	56955832	56957921	56973383	56973484	169,147,128	20,16,19	80,63,67	25,26,25	243	125	0.000141605440244	0.813,0.825,0.776	0.622,0.555,0.58	0.219
ENSMUSG00000061887	Ssbp3	chr4	+	107027216	107027297	107009678	107009768	107028192	107028252	1698,1388,1575	511,426,418	1583,1629,1728	729,754,805	206	125	0.000144176704047	0.668,0.664,0.696	0.569,0.567,0.566	0.109
ENSMUSG00000031565	Fgfr1	chr8	+	25563373	25563524	25562137	25562328	25564339	25564484	183,199,127	95,90,93	263,320,380	75,72,102	276	125	0.000148780912266	0.466,0.5,0.382	0.614,0.668,0.628	-0.187
ENSMUSG00000031822	Gse1	chr8	+	120574170	120574278	120572635	120572906	120574933	120575305	367,380,367	15,14,18	201,248,180	23,22,34	233	125	0.000149414821131	0.929,0.936,0.916	0.824,0.858,0.74	0.12
ENSMUSG00000039958	Mettl20	chr6	+	149142605	149142715	149141563	149141704	149144033	149144442	120,97,93	17,20,15	71,55,84	35,36,33	235	125	0.000174694306072	0.79,0.721,0.767	0.519,0.448,0.575	0.245
ENSMUSG00000006673	Qrich1	chr9	+	108518766	108518826	108517622	108517976	108528588	108528895	88,85,77	10,4,12	42,83,67	1,0,1	185	125	0.000195791098727	0.856,0.935,0.813	0.966,1.0,0.978	-0.113
ENSMUSG00000025026	Add3	chr19	+	53244309	53244405	53242503	53242627	53244997	53247399	270,247,280	170,141,131	168,179,181	166,158,207	221	125	0.000199739051193	0.473,0.498,0.547	0.364,0.391,0.331	0.144
ENSMUSG00000024293	Esco1	chr18	-	10588438	10588550	10585977	10586041	10593745	10595875	245,226,233	7,1,2	139,157,131	9,8,15	237	125	0.000207746654354	0.949,0.992,0.984	0.891,0.912,0.822	0.1
ENSMUSG00000027763	Mbnl1	chr3	+	60621422	60621458	60615619	60615773	60622145	60622240	95,78,88	72,44,53	90,104,91	129,133,126	161	125	0.000208698350531	0.506,0.579,0.563	0.351,0.378,0.359	0.187
ENSMUSG00000013787	Ehmt2	chr17	+	34905609	34905711	34905341	34905456	34905909	34906058	1180,880,1022	314,256,276	665,724,686	338,272,342	227	125	0.000211604101361	0.674,0.654,0.671	0.52,0.594,0.525	0.12
ENSMUSG00000056737	Capg	chr6	+	72549729	72549868	72549450	72549501	72555272	72555308	36,22,21	81,69,70	57,67,57	52,63,83	264	125	0.000224047910914	0.174,0.131,0.124	0.342,0.335,0.245	-0.164
ENSMUSG00000047213	Ythdf3	chr3	+	16203186	16203219	16189477	16189563	16203825	16205424	134,106,104	258,221,172	122,109,77	101,113,85	158	125	0.000271672174711	0.291,0.275,0.324	0.489,0.433,0.417	-0.15
ENSMUSG00000033486	Catsper2	chr2	-	121406328	121406453	121397460	121397888	121410137	121410206	1,4,1	0,1,0	2,0,2	1,5,12	250	125	0.000337019662887	1.0,0.667,1.0	0.5,0.0,0.077	0.697
ENSMUSG00000032612	Usp4	chr9	+	108365829	108365970	108362836	108362898	108366760	108366878	603,483,520	286,228,260	450,364,490	354,329,347	266	125	0.00034874028119	0.498,0.499,0.484	0.374,0.342,0.399	0.122
ENSMUSG00000034312	Iqsec1	chr6	-	90664021	90664071	90659597	90662955	90667899	90668076	175,136,137	34,31,32	90,90,79	45,39,48	175	125	0.000350905383967	0.786,0.758,0.754	0.588,0.622,0.54	0.183
ENSMUSG00000036636	Clcn7	chr17	+	25151703	25151754	25151115	25151232	25152347	25152397	20,11,25	0,0,0	22,25,26	4,4,5	176	125	0.000372680218235	1.0,1.0,1.0	0.796,0.816,0.787	0.2
ENSMUSG00000050017	Pitpnb	chr5	+	111385519	111385604	111382987	111383110	111386502	111388359	1172,996,967	264,235,228	741,806,706	264,291,297	210	125	0.00037638823038	0.725,0.716,0.716	0.626,0.622,0.586	0.108
ENSMUSG00000038695	Josd2	chr7	+	44470858	44470987	44470411	44470537	44471233	44471307	25,7,13	7,1,4	17,19,19	0,0,1	254	125	0.000406778815819	0.637,0.775,0.615	1.0,1.0,0.903	-0.292
ENSMUSG00000041700	Lhfpl1	chrX	-	145326838	145326937	145290358	145291327	145340727	145341333	37,42,26	6,7,4	23,31,22	0,0,1	224	125	0.000418881220354	0.775,0.77,0.784	1.0,1.0,0.925	-0.199
ENSMUSG00000033852	Gm28042	chr2	+	120034477	120034670	120032113	120032465	120034919	120034993	61,37,41	2,6,3	89,80,95	0,0,0	318	125	0.000421215036129	0.923,0.708,0.843	1.0,1.0,1.0	-0.175
ENSMUSG00000039599	Fam149b	chr14	+	20359754	20359916	20358023	20358140	20363262	20363450	426,356,337	107,116,85	385,421,373	57,52,63	287	125	0.00042813317719	0.634,0.572,0.633	0.746,0.779,0.721	-0.136
ENSMUSG00000066880	Zfp617	chr8	+	71929137	71929198	71928201	71928328	71932018	71932495	305,269,252	129,119,119	282,244,195	75,49,46	186	125	0.000452316228843	0.614,0.603,0.587	0.716,0.77,0.74	-0.141
ENSMUSG00000087516	Tbx3os1	chr5	-	119639993	119640104	119617900	119617956	119671250	119671365	18,15,14	0,0,0	11,28,29	4,2,5	236	125	0.000527928616576	1.0,1.0,1.0	0.593,0.881,0.754	0.257
ENSMUSG00000024163	Mapk8ip3	chr17	-	24920471	24920495	24918087	24918139	24923815	24923907	54,48,55	16,22,17	22,22,28	19,24,42	149	125	0.000535930833154	0.739,0.647,0.731	0.493,0.435,0.359	0.277
ENSMUSG00000041977	Arhgef11	chr3	+	87718228	87718258	87717420	87717520	87722356	87722483	138,154,103	141,167,134	131,129,151	90,58,86	155	125	0.000546242676541	0.441,0.426,0.383	0.54,0.642,0.586	-0.173
ENSMUSG00000041911	Dlx1	chr2	+	71529106	71529414	71528682	71528723	71529627	71530065	12,8,15	1,4,2	11,9,8	0,0,0	433	125	0.000558307542114	0.776,0.366,0.684	1.0,1.0,1.0	-0.391
ENSMUSG00000020385	Clk4	chr11	+	51270536	51270595	51267170	51267331	51271799	51272022	108,100,106	310,189,168	89,70,93	304,326,393	184	125	0.000590378638999	0.191,0.264,0.3	0.166,0.127,0.138	0.108
ENSMUSG00000061613	U2af1	chr17	-	31651645	31651712	31648844	31648894	31654978	31655066	68,56,54	0,2,0	17,26,58	2,2,10	192	125	0.000590378638999	1.0,0.948,1.0	0.847,0.894,0.791	0.139
ENSMUSG00000005899	Smpd4	chr16	+	17635481	17635568	17631985	17632057	17638495	17638641	188,172,177	220,200,233	224,222,252	165,157,165	212	125	0.000590923915941	0.335,0.336,0.309	0.445,0.455,0.474	-0.131
ENSMUSG00000052105	Mtcl1	chr17	-	66384299	66384374	66379128	66380436	66385859	66385910	82,63,56	107,116,125	83,84,106	69,64,90	200	125	0.000652817672361	0.324,0.253,0.219	0.429,0.451,0.424	-0.169
ENSMUSG00000024331	Dsc2	chr18	-	20032489	20032535	20030632	20032403	20033061	20033322	339,216,215	210,166,148	343,402,431	124,171,177	171	125	0.000652817672361	0.541,0.487,0.515	0.669,0.632,0.64	-0.133
ENSMUSG00000020212	Mdm1	chr10	+	118156833	118156863	118152174	118152274	118157194	118157370	44,47,49	228,157,204	88,71,80	162,172,169	155	125	0.000709379621508	0.135,0.194,0.162	0.305,0.25,0.276	-0.113
ENSMUSG00000059005	Hnrnpa3	chr2	+	75663672	75663714	75662660	75662756	75665027	75665150	23,10,15	13,7,10	17,15,16	3,1,0	167	125	0.000786158184215	0.57,0.517,0.529	0.809,0.918,1.0	-0.37
ENSMUSG00000031819	Emc8	chr8	-	120659958	120660187	120658527	120659074	120660493	120660670	13,15,10	7,6,7	6,26,22	1,1,1	354	125	0.000823471699077	0.396,0.469,0.335	0.679,0.902,0.886	-0.422
ENSMUSG00000001089	Luzp1	chr4	+	136539124	136539216	136521340	136521443	136540355	136543518	242,228,217	165,118,132	164,195,173	58,66,48	217	125	0.000906458360756	0.458,0.527,0.486	0.62,0.63,0.675	-0.151
ENSMUSG00000043940	Wdfy3	chr5	-	101935989	101936073	101930827	101931005	101937281	101937739	93,151,107	29,36,27	64,60,43	47,30,46	209	125	0.000997158287389	0.657,0.715,0.703	0.449,0.545,0.359	0.241
ENSMUSG00000026791	Slc2a8	chr2	-	32975919	32976028	32975313	32975484	32976136	32976280	102,74,95	10,10,6	98,99,114	0,2,3	234	125	0.000997158287389	0.845,0.798,0.894	1.0,0.964,0.953	-0.127
ENSMUSG00000005069	Pex5	chr6	-	124404132	124404222	124403811	124403907	124404629	124404720	65,55,58	213,189,199	57,81,82	127,106,132	215	125	0.00106387178878	0.151,0.145,0.145	0.207,0.308,0.265	-0.113
ENSMUSG00000027288	Zfp106	chr2	-	120539294	120539492	120531594	120532222	120545842	120545904	225,225,212	71,93,61	194,170,161	36,27,21	323	125	0.00109924915391	0.551,0.484,0.574	0.676,0.709,0.748	-0.175
ENSMUSG00000020593	Lpin1	chr12	-	16584507	16584651	16580703	16580904	16589717	16589770	1,0,0	8,4,7	4,5,4	11,2,2	269	125	0.00110254441337	0.055,0.0,0.0	0.145,0.537,0.482	-0.37
ENSMUSG00000037236	Matr3	chr18	+	35562894	35563100	35562191	35562259	35571842	35572123	9,6,8	21,14,15	1,2,1	16,20,28	331	125	0.00110944139154	0.139,0.139,0.168	0.023,0.036,0.013	0.125
ENSMUSG00000029769	Ccdc136	chr6	+	29421990	29422097	29411247	29411385	29426624	29426948	4,4,7	1,2,2	0,1,0	2,1,1	232	125	0.0012330977789	0.683,0.519,0.653	0.0,0.35,0.0	0.502
ENSMUSG00000024055	Cyp4f13	chr17	-	32932412	32932540	32930540	32930662	32932628	32932682	48,20,41	4,2,5	51,32,45	0,0,0	253	125	0.0012596620268	0.856,0.832,0.802	1.0,1.0,1.0	-0.17
ENSMUSG00000024502	Jakmip2	chr18	-	43537655	43537726	43531407	43531964	43540585	43540651	72,50,27	34,19,12	161,169,204	162,155,206	196	125	0.00129922916453	0.575,0.627,0.589	0.388,0.41,0.387	0.202
ENSMUSG00000036555	Iqce	chr5	-	140669021	140669105	140665279	140665493	140670466	140670567	7,4,9	0,0,2	1,3,9	6,2,6	209	125	0.00132163003408	1.0,1.0,0.729	0.091,0.473,0.473	0.564
ENSMUSG00000026566	Mpzl1	chr1	-	165601749	165601864	165593653	165593677	165604609	165604742	550,423,475	116,134,157	646,700,740	127,83,111	240	125	0.00140082907468	0.712,0.622,0.612	0.726,0.815,0.776	-0.124
ENSMUSG00000033060	Lmo7	chr14	+	101888676	101888706	101884086	101884414	101896466	101896584	237,231,171	14,15,9	90,166,150	17,24,25	155	125	0.00144511175396	0.932,0.925,0.939	0.81,0.848,0.829	0.103
ENSMUSG00000028041	Adam15	chr3	-	89340400	89340472	89340054	89340179	89341507	89341577	43,39,36	45,37,34	25,35,34	63,93,68	197	125	0.00146252192292	0.377,0.401,0.402	0.201,0.193,0.241	0.182
ENSMUSG00000037022	Mmaa	chr8	-	79281176	79281654	79274103	79274274	79294913	79294937	14,15,21	0,0,1	13,15,25	2,6,2	603	125	0.00154981018982	1.0,1.0,0.813	0.574,0.341,0.722	0.392
ENSMUSG00000036636	Clcn7	chr17	+	25151703	25151758	25151115	25151232	25152347	25152408	60,55,57	0,0,0	47,53,47	4,4,5	180	125	0.00156879424602	1.0,1.0,1.0	0.891,0.902,0.867	0.113
ENSMUSG00000023994	Nfya	chr17	-	48398981	48399065	48395649	48395796	48400437	48400580	264,193,207	142,98,136	247,209,220	67,61,84	209	125	0.00163520082379	0.527,0.541,0.477	0.688,0.672,0.61	-0.142
ENSMUSG00000044060	A830010M20Rik	chr5	+	107461437	107461555	107452155	107452185	107470707	107470797	16,25,12	5,5,5	9,13,6	1,0,0	243	125	0.00168963354621	0.622,0.72,0.552	0.822,1.0,1.0	-0.309
ENSMUSG00000074247	Dda1	chr8	+	71472036	71472117	71469198	71469325	71474487	71476098	134,128,105	1,2,1	43,153,14	5,6,6	206	125	0.00172569923021	0.988,0.975,0.985	0.839,0.939,0.586	0.195
ENSMUSG00000032363	Adamts7	chr9	+	90186921	90187067	90186459	90186552	90188268	90188438	63,50,67	0,2,0	12,23,31	4,9,0	271	125	0.00184370177267	1.0,0.92,1.0	0.58,0.541,1.0	0.266
ENSMUSG00000066113	Adamtsl1	chr4	+	86247970	86248175	86232552	86232691	86249762	86249910	6,7,10	0,0,0	26,24,29	4,2,3	330	125	0.00185592394136	1.0,1.0,1.0	0.711,0.82,0.785	0.228
ENSMUSG00000040428	Plekha4	chr7	+	45553568	45553681	45553244	45553294	45553764	45554229	9,8,13	1,0,0	6,8,16	4,3,3	238	125	0.00185592394136	0.825,1.0,1.0	0.441,0.583,0.737	0.355
ENSMUSG00000003680	Taf6l	chr19	-	8773289	8773424	8773027	8773106	8774334	8774467	289,225,248	30,5,16	291,286,301	37,44,57	260	125	0.00187564655215	0.822,0.956,0.882	0.791,0.758,0.717	0.131
ENSMUSG00000029769	Ccdc136	chr6	+	29421990	29422097	29414951	29414980	29426624	29426948	4,4,7	3,0,8	0,1,0	4,2,3	232	125	0.00203545762983	0.418,1.0,0.32	0.0,0.212,0.0	0.509
ENSMUSG00000027763	Mbnl1	chr3	+	60614682	60614736	60613262	60613520	60615619	60615773	107,105,87	6,3,4	105,119,123	13,23,17	179	125	0.00207949641569	0.926,0.961,0.938	0.849,0.783,0.835	0.119
ENSMUSG00000029673	Auts2	chr5	-	131470413	131470458	131466031	131466127	131472237	131472479	212,185,217	103,70,76	307,265,316	73,60,63	170	125	0.00210570073491	0.602,0.66,0.677	0.756,0.765,0.787	-0.123
ENSMUSG00000003198	Zfp959	chr17	+	55896140	55896201	55895820	55895947	55897155	55898928	83,94,101	0,2,0	46,51,47	3,7,3	186	125	0.00231564772945	1.0,0.969,1.0	0.912,0.83,0.913	0.105
ENSMUSG00000074513	Arfip1	chr3	-	84519481	84519703	84497735	84497891	84534586	84534695	8,3,9	3,2,1	2,1,2	0,0,0	347	125	0.00264103609777	0.49,0.351,0.764	1.0,1.0,1.0	-0.465
ENSMUSG00000026842	Abl1	chr2	+	31695748	31695892	31688536	31689942	31706615	31707082	8,6,3	3,2,1	2,2,4	0,0,0	269	125	0.00264103609777	0.553,0.582,0.582	1.0,1.0,1.0	-0.428
ENSMUSG00000036932	Aifm1	chrX	-	48503582	48503713	48499771	48499871	48513235	48513559	3,6,8	1,0,0	3,5,3	2,4,1	256	125	0.00264103609777	0.594,1.0,1.0	0.423,0.379,0.594	0.399
ENSMUSG00000003680	Taf6l	chr19	-	8773504	8773692	8773027	8773106	8774334	8774467	122,77,103	30,5,16	77,100,109	37,44,57	313	125	0.00268153226955	0.619,0.86,0.72	0.454,0.476,0.433	0.279
ENSMUSG00000072944	Nup62cl	chrX	-	140027567	140027702	140025228	140025340	140027838	140027888	138,109,96	8,5,6	48,30,37	0,0,0	260	125	0.00279586894192	0.892,0.913,0.885	1.0,1.0,1.0	-0.103
ENSMUSG00000098090	2700099C18Rik	chr17	+	94761497	94761604	94756433	94756523	94762461	94762620	105,106,98	28,22,23	108,71,63	7,7,5	232	125	0.00285962238453	0.669,0.722,0.697	0.893,0.845,0.872	-0.174
ENSMUSG00000021288	Klc1	chr12	+	111795547	111795678	111789324	111789486	111806007	111806074	351,390,405	117,106,104	332,321,388	44,56,69	256	125	0.00286126820328	0.594,0.642,0.655	0.787,0.737,0.733	-0.122
ENSMUSG00000085628	Appbp2os	chr11	+	85237139	85237247	85235170	85235332	85237410	85237514	0,3,0	3,0,4	14,1,6	1,1,0	233	125	0.00295200112231	0.0,1.0,0.0	0.883,0.349,1.0	-0.411
ENSMUSG00000025404	R3hdm2	chr10	+	127462205	127462283	127459464	127459575	127471767	127472000	8,6,7	5,1,1	10,13,12	0,0,0	203	125	0.00309225882651	0.496,0.787,0.812	1.0,1.0,1.0	-0.302
ENSMUSG00000057766	Ankrd29	chr18	-	12295878	12295989	12290716	12290815	12305610	12305638	7,13,7	0,0,1	19,14,7	6,2,4	236	125	0.00309403307877	1.0,1.0,0.788	0.626,0.788,0.481	0.298
ENSMUSG00000033852	Gm28042	chr2	+	120034573	120034670	120032113	120032465	120034919	120035056	73,34,51	2,6,3	89,80,77	0,0,0	222	125	0.00311930777795	0.954,0.761,0.905	1.0,1.0,1.0	-0.127
ENSMUSG00000032295	Man2c1	chr9	+	57138853	57138969	57138396	57138520	57139068	57139154	120,82,91	15,11,22	85,87,101	3,5,4	241	125	0.00327012740659	0.806,0.795,0.682	0.936,0.9,0.929	-0.161
ENSMUSG00000038167	Plekhg6	chr6	-	125379754	125379976	125378701	125378910	125380349	125380793	33,27,27	0,0,1	27,32,33	1,6,4	347	125	0.00331665035338	1.0,1.0,0.907	0.907,0.658,0.748	0.198
ENSMUSG00000025227	Mfsd13a	chr19	+	46371935	46372107	46369236	46369333	46372181	46372375	57,56,51	2,1,0	16,20,35	1,7,5	297	125	0.00337549672562	0.923,0.959,1.0	0.871,0.546,0.747	0.239
ENSMUSG00000038677	Scube3	chr17	+	28158880	28158928	28157072	28157189	28160811	28160928	585,479,452	334,286,267	384,431,425	148,145,166	173	125	0.00337549672562	0.559,0.548,0.55	0.652,0.682,0.649	-0.109
ENSMUSG00000040189	Ccdc114	chr7	+	45947981	45948060	45947622	45947720	45948140	45948963	8,8,19	1,0,0	8,8,15	0,8,7	204	125	0.00340721969933	0.831,1.0,1.0	1.0,0.38,0.568	0.294
ENSMUSG00000004947	Dtx2	chr5	+	136026469	136026607	136021754	136021858	136028498	136028572	244,203,222	58,53,96	224,275,239	40,32,30	263	125	0.00344115399814	0.667,0.645,0.524	0.727,0.803,0.791	-0.162
ENSMUSG00000038766	Gabpb2	chr3	-	95216213	95216268	95206462	95206602	95217588	95217694	69,64,42	35,30,27	35,47,22	36,61,33	180	125	0.00346969432577	0.578,0.597,0.519	0.403,0.349,0.316	0.209
ENSMUSG00000020528	Prpsap2	chr11	-	61755409	61755462	61752866	61752933	61756194	61756345	235,185,159	60,60,58	142,195,175	97,91,103	178	125	0.00387459294498	0.733,0.684,0.658	0.507,0.601,0.544	0.141
ENSMUSG00000009418	Nav1	chr1	-	135463914	135463938	135463721	135463799	135464705	135464758	1,15,9	32,36,37	0,1,2	28,32,24	149	125	0.00387459294498	0.026,0.259,0.169	0.0,0.026,0.065	0.121
ENSMUSG00000026811	St6galnac6	chr2	+	32608041	32608225	32607010	32607111	32609225	32609316	12,1,3	4,8,1	6,9,8	1,1,0	309	125	0.00403226837958	0.548,0.048,0.548	0.708,0.785,1.0	-0.45
ENSMUSG00000073077	Gm7173	chrX	-	79319045	79319202	79313654	79313753	79320221	79320326	3,8,3	2,1,4	2,3,10	0,0,1	282	125	0.00403226837958	0.399,0.78,0.25	1.0,1.0,0.816	-0.462
ENSMUSG00000030279	C2cd5	chr6	-	143019327	143019429	143017882	143018073	143020323	143020374	47,33,45	27,20,20	47,40,44	6,2,11	227	125	0.00408544920499	0.489,0.476,0.553	0.812,0.917,0.688	-0.3
ENSMUSG00000040811	Eml2	chr7	+	19201829	19201927	19201564	19201653	19202508	19202596	247,200,250	14,13,10	144,188,200	13,29,30	223	125	0.00409916409158	0.908,0.896,0.933	0.861,0.784,0.789	0.101
ENSMUSG00000028519	Dab1	chr4	+	104681597	104681663	104679452	104679572	104688382	104688442	23,18,22	28,29,23	9,9,6	26,36,38	191	125	0.00411254267037	0.35,0.289,0.385	0.185,0.141,0.094	0.201
ENSMUSG00000024456	Diaph1	chr18	-	37906387	37906414	37905003	37905159	37935201	37935381	79,101,96	0,8,3	103,155,69	17,19,10	152	125	0.00419932675268	1.0,0.912,0.963	0.833,0.87,0.85	0.107
ENSMUSG00000097277	2900076A07Rik	chr7	+	81529156	81529258	81528791	81528940	81529346	81529527	7,6,4	38,43,54	7,16,18	31,21,24	227	125	0.00424961318058	0.092,0.071,0.039	0.111,0.296,0.292	-0.166
ENSMUSG00000036155	Mgat5	chr1	+	127249789	127249839	127205017	127205427	127306636	127307016	38,30,43	3,4,1	15,10,14	5,5,8	175	125	0.00461248038062	0.9,0.843,0.968	0.682,0.588,0.556	0.295
ENSMUSG00000073838	Tufm	chr7	+	126488259	126488426	126487587	126487782	126488649	126488754	21,22,20	9,7,13	8,13,6	16,14,26	292	125	0.00465958592666	0.5,0.574,0.397	0.176,0.284,0.09	0.307
ENSMUSG00000034656	Cacna1a	chr8	+	84614694	84614791	84612284	84612412	84617791	84617897	6,14,8	8,0,2	4,5,6	0,0,0	222	125	0.00469763317054	0.297,1.0,0.693	1.0,1.0,1.0	-0.337
ENSMUSG00000025892	Gria4	chr9	-	4795186	4795363	4793809	4793968	4795844	4796142	17,6,7	1,0,0	18,13,3	2,3,2	302	125	0.00478377915736	0.876,1.0,1.0	0.788,0.642,0.383	0.354
ENSMUSG00000041607	Mbp	chr18	+	82561777	82561855	82554462	82554750	82572824	82572926	4,1,4	4,4,3	0,0,1	2,6,7	203	125	0.0049732573655	0.381,0.133,0.451	0.0,0.0,0.081	0.295
ENSMUSG00000068686	Cd59b	chr2	+	104090128	104090274	104080996	104081098	104091003	104091160	2,5,2	27,29,30	8,13,12	27,18,24	271	125	0.0049732573655	0.033,0.074,0.03	0.12,0.25,0.187	-0.14
ENSMUSG00000037486	Asxl2	chr12	+	3455546	3455640	3451661	3451770	3457061	3457209	10,5,4	52,52,46	18,9,12	31,32,19	219	125	0.00504921391384	0.099,0.052,0.047	0.249,0.138,0.265	-0.151
ENSMUSG00000087368	BC065397	chrX	+	136761990	136762088	136759855	136759918	136788520	136788617	28,31,28	1,0,0	30,30,29	4,3,4	223	125	0.00531925436674	0.94,1.0,1.0	0.808,0.849,0.803	0.16
ENSMUSG00000040189	Ccdc114	chr7	+	45947985	45948060	45947622	45947720	45948140	45948872	6,6,11	1,0,0	6,5,13	0,8,7	200	125	0.00531925436674	0.789,1.0,1.0	1.0,0.281,0.537	0.324
ENSMUSG00000022952	Runx1	chr16	-	92644153	92644345	92601465	92606124	92668707	92668812	64,64,50	0,1,0	42,65,57	2,11,0	317	125	0.00554975773979	1.0,0.962,1.0	0.892,0.7,1.0	0.123
ENSMUSG00000050875	A730017C20Rik	chr18	+	59066816	59066989	59065834	59065885	59072192	59072417	131,150,84	2,2,3	165,145,165	7,15,15	298	125	0.0056695706126	0.965,0.969,0.922	0.908,0.802,0.822	0.108
ENSMUSG00000025059	Gk	chrX	-	85706237	85706324	85701936	85704396	85711050	85711131	140,144,146	31,29,48	134,107,108	17,12,7	212	125	0.00626139408418	0.727,0.745,0.642	0.823,0.84,0.901	-0.15
ENSMUSG00000038740	Mvb12b	chr2	-	33754989	33755045	33729952	33733531	33802744	33802839	88,90,88	1,4,11	54,52,53	10,11,14	181	125	0.00628103500557	0.984,0.94,0.847	0.789,0.766,0.723	0.164
ENSMUSG00000028565	Nfia	chr4	+	98081724	98081816	98065280	98065446	98111217	98118871	14,15,9	1,0,0	21,29,33	3,10,2	217	125	0.0063076343867	0.89,1.0,1.0	0.801,0.626,0.905	0.186
ENSMUSG00000046434	Hnrnpa1	chr15	+	103242643	103242718	103242379	103242472	103243624	103243780	297,249,224	15,0,5	55,64,129	8,6,11	200	125	0.00651869707891	0.925,1.0,0.966	0.811,0.87,0.88	0.11
ENSMUSG00000019978	Epb41l2	chr10	+	25493566	25493629	25488950	25489093	25495444	25495591	20,20,14	7,5,1	38,36,25	0,3,0	188	125	0.00658277391284	0.655,0.727,0.903	1.0,0.889,1.0	-0.201
ENSMUSG00000030846	Tial1	chr7	-	128447038	128447107	128446730	128446798	128448120	128448208	25,20,24	33,25,27	19,12,16	39,62,64	194	125	0.00680074547601	0.328,0.34,0.364	0.239,0.111,0.139	0.181
ENSMUSG00000030061	Uba3	chr6	-	97205305	97205347	97203473	97203594	97205532	97205647	214,246,303	81,62,51	135,156,116	67,70,80	167	125	0.00690989296507	0.664,0.748,0.816	0.601,0.625,0.52	0.161
ENSMUSG00000086629	2810403D21Rik	chrX	+	108855879	108855929	108836265	108836355	108886344	108886896	0,2,0	15,16,25	3,6,3	15,14,10	175	125	0.0069197464035	0.0,0.082,0.0	0.125,0.234,0.176	-0.151
ENSMUSG00000024462	Gabbr1	chr17	+	37049776	37049797	37048420	37048606	37050998	37051159	13,1,4	2,0,0	2,2,4	2,4,2	146	125	0.00700971460952	0.848,1.0,1.0	0.461,0.3,0.631	0.485
ENSMUSG00000036916	Zfp280c	chrX	-	48593513	48593598	48591672	48591761	48594363	48594504	31,19,19	25,18,23	58,27,49	16,13,10	210	125	0.00717209928754	0.425,0.386,0.33	0.683,0.553,0.745	-0.28
ENSMUSG00000004677	Myo9b	chr8	+	71338906	71339020	71334315	71334394	71342761	71342884	10,4,7	1,0,0	8,11,13	1,1,5	239	125	0.00720943188717	0.839,1.0,1.0	0.807,0.852,0.576	0.201
ENSMUSG00000001518	Itfg2	chr6	-	128415917	128416064	128414144	128414284	128416256	128416298	104,74,110	6,4,0	50,70,63	11,6,11	272	125	0.00720943188717	0.888,0.895,1.0	0.676,0.843,0.725	0.18
ENSMUSG00000079084	Ccdc82	chr9	+	13249258	13249342	13246981	13247021	13252070	13252798	15,11,6	20,12,8	2,2,1	15,12,6	209	125	0.00720943188717	0.31,0.354,0.31	0.074,0.091,0.091	0.239
ENSMUSG00000026247	Ecel1	chr1	-	87149133	87149199	87148624	87148720	87149495	87149620	7,13,10	0,0,1	12,30,29	3,8,3	191	125	0.00720943188717	1.0,1.0,0.867	0.724,0.71,0.864	0.19
ENSMUSG00000037337	Map4k1	chr7	+	29001919	29001990	29001606	29001669	29003096	29003276	8,12,17	0,1,0	18,6,8	1,2,6	196	125	0.00726908593741	1.0,0.884,1.0	0.92,0.657,0.46	0.282
ENSMUSG00000022629	Kif21a	chr15	-	90952710	90952818	90943764	90943901	90956294	90956509	255,234,191	64,53,38	166,159,202	14,18,27	233	125	0.00735616651662	0.681,0.703,0.729	0.864,0.826,0.801	-0.126
ENSMUSG00000037736	Limch1	chr5	+	66993142	66993178	66974409	66974662	66997119	66997246	124,96,79	118,118,105	154,139,125	105,94,74	161	125	0.00746163836412	0.449,0.387,0.369	0.532,0.534,0.567	-0.143
ENSMUSG00000039804	Ncoa5	chr2	-	165023145	165023201	165012996	165013162	165034682	165034829	273,253,268	33,24,25	202,229,229	42,65,34	181	125	0.00788907266987	0.851,0.879,0.881	0.769,0.709,0.823	0.103
ENSMUSG00000038500	Prr3	chr17	-	35978710	35978781	35978163	35978443	35979126	35979255	70,85,105	103,79,97	62,81,81	34,43,41	196	125	0.00788908607489	0.302,0.407,0.408	0.538,0.546,0.558	-0.175
ENSMUSG00000034681	Rnps1	chr17	+	24415040	24415162	24414674	24414734	24418456	24418612	355,283,282	217,156,159	296,314,366	244,272,362	247	125	0.00808049547161	0.453,0.479,0.473	0.38,0.369,0.338	0.106
ENSMUSG00000021906	Oxnad1	chr14	+	32095364	32095471	32091635	32091759	32096486	32096544	126,89,96	4,0,7	58,98,95	13,7,15	232	125	0.00808049547161	0.944,1.0,0.881	0.706,0.883,0.773	0.154
ENSMUSG00000079036	Alkbh1	chr12	-	87441642	87441780	87440305	87440414	87443641	87443826	139,105,117	95,67,88	209,219,246	73,56,116	263	125	0.00828433677849	0.41,0.427,0.387	0.576,0.65,0.502	-0.168
ENSMUSG00000097162	2310010J17Rik	chr7	-	90126927	90127044	90124821	90125032	90129871	90129984	8,19,17	20,35,21	4,7,5	29,54,17	242	125	0.00842592504587	0.171,0.219,0.295	0.067,0.063,0.132	0.141
ENSMUSG00000032673	Prorsd1	chr11	-	29514431	29514522	29511756	29513676	29514916	29515031	92,64,73	110,108,92	50,48,75	143,159,135	216	125	0.00846961764906	0.326,0.255,0.315	0.168,0.149,0.243	0.112
ENSMUSG00000028382	Ptbp3	chr4	-	59546148	59546182	59501309	59501474	59549147	59549252	27,24,14	0,9,1	15,38,11	0,0,0	159	125	0.00881878939204	1.0,0.677,0.917	1.0,1.0,1.0	-0.135
ENSMUSG00000051431	Gpr87	chr3	-	59184385	59184517	59178922	59180048	59194863	59195104	39,22,10	0,0,0	40,50,33	2,5,3	257	125	0.00881878939204	1.0,1.0,1.0	0.907,0.829,0.843	0.14
ENSMUSG00000074247	Dda1	chr8	+	71472040	71472117	71469198	71469325	71474487	71476098	18,24,16	1,2,1	14,14,1	5,6,6	202	125	0.00881878939204	0.918,0.881,0.908	0.634,0.591,0.093	0.463
ENSMUSG00000034800	Zfp661	chr2	-	127581858	127582075	127581475	127581546	127584629	127584669	10,10,12	6,2,3	11,18,8	1,0,1	342	125	0.00893036882208	0.379,0.646,0.594	0.801,1.0,0.745	-0.309
ENSMUSG00000038766	Gabpb2	chr3	-	95208839	95208936	95206462	95206602	95217588	95217754	89,87,75	35,30,27	56,66,45	36,61,33	222	125	0.00949604758024	0.589,0.62,0.61	0.467,0.379,0.434	0.18
ENSMUSG00000048796	Cyb561d1	chr3	-	108200124	108200162	108195686	108199715	108200626	108200834	26,30,31	2,2,6	19,19,23	13,7,11	163	125	0.00955286198661	0.909,0.92,0.798	0.528,0.675,0.616	0.269
ENSMUSG00000096401	Gm21811	chr8	+	20147548	20147716	20145519	20145639	20151480	20151665	161,140,147	28,28,40	149,116,120	52,51,68	293	125	0.00955286198661	0.71,0.681,0.611	0.55,0.492,0.43	0.177
ENSMUSG00000004043	Stat5a	chr11	+	100881737	100881789	100881029	100881185	100882061	100882166	4,3,4	0,0,0	13,6,6	0,3,4	177	125	0.00955286198661	1.0,1.0,1.0	1.0,0.585,0.514	0.3
ENSMUSG00000031098	Syt8	chr7	+	142438069	142438273	142434976	142435092	142438893	142438992	3,4,6	4,4,6	10,6,10	1,2,0	329	125	0.0095982368246	0.222,0.275,0.275	0.792,0.533,1.0	-0.518
ENSMUSG00000087368	BC065397	chrX	+	136760417	136760575	136759855	136759918	136788520	136788617	33,44,40	1,0,0	34,63,51	4,3,4	283	125	0.00966592224005	0.936,1.0,1.0	0.79,0.903,0.849	0.131
ENSMUSG00000040785	Ttc3	chr16	+	94393111	94393174	94370796	94370971	94403313	94403368	145,127,131	74,108,75	117,102,123	33,41,27	188	125	0.0097832022052	0.566,0.439,0.537	0.702,0.623,0.752	-0.178
ENSMUSG00000078427	Sarnp	chr10	+	128853182	128853251	128851156	128851182	128872420	128872510	98,73,89	28,20,12	51,45,66	31,22,38	194	125	0.00984295208366	0.693,0.702,0.827	0.515,0.569,0.528	0.203
ENSMUSG00000037965	Zc3h7a	chr16	-	11151865	11151930	11151138	11151325	11153058	11153263	102,78,72	4,2,0	116,101,88	3,19,10	190	125	0.0098671413327	0.944,0.962,1.0	0.962,0.778,0.853	0.104
ENSMUSG00000074698	Csnk2a1	chr2	+	152257940	152257991	152257377	152257479	152258675	152258735	26,21,17	4,5,7	17,28,24	0,0,3	176	125	0.00992300997713	0.822,0.749,0.633	1.0,1.0,0.85	-0.215
ENSMUSG00000002944	Cd36	chr5	-	17835617	17835671	17829455	17829549	17888710	17888747	10,11,18	6,8,10	12,2,6	25,16,12	179	125	0.010044932202	0.538,0.49,0.557	0.251,0.08,0.259	0.332
ENSMUSG00000072762	4930522L14Rik	chr5	-	109738949	109739010	109735989	109737799	109751594	109751597	23,21,25	0,2,0	14,10,14	2,4,3	186	125	0.0101855242593	1.0,0.876,1.0	0.825,0.627,0.758	0.222
ENSMUSG00000036435	Exoc1	chr5	+	76557818	76557863	76554099	76554205	76559003	76559167	163,124,133	65,59,40	57,71,76	49,47,59	170	125	0.0101931923552	0.648,0.607,0.71	0.461,0.526,0.486	0.164
ENSMUSG00000038773	Kdm3b	chr18	+	34803449	34804049	34799284	34799359	34808240	34809489	661,568,588	17,35,18	494,522,523	10,8,4	725	125	0.0102846877693	0.87,0.737,0.849	0.895,0.918,0.958	-0.105
ENSMUSG00000040387	Klhl32	chr4	-	24800805	24800890	24792616	24792797	24850737	24851086	24,19,28	4,2,3	28,31,31	0,1,0	210	125	0.0102846877693	0.781,0.85,0.847	1.0,0.949,1.0	-0.157
ENSMUSG00000025730	Rab40c	chr17	-	25890637	25890698	25885074	25885152	25919364	25919652	110,97,75	0,0,0	32,28,42	2,2,5	186	125	0.0105460696676	1.0,1.0,1.0	0.915,0.904,0.85	0.11
ENSMUSG00000018412	Kansl1	chr11	-	104423921	104425293	104378684	104378826	104441724	104442291	482,436,385	0,1,1	336,335,378	3,5,4	1497	125	0.0105698227594	1.0,0.973,0.97	0.903,0.848,0.888	0.101
ENSMUSG00000002032	Tmem25	chr9	-	44795995	44796127	44795681	44795712	44796323	44796614	7,19,10	0,2,1	3,2,18	5,3,5	257	125	0.0105782331175	1.0,0.822,0.829	0.226,0.245,0.636	0.515
ENSMUSG00000062991	Nrg1	chr8	-	31819052	31819194	31817647	31818682	31821241	31821448	5,13,4	2,2,1	2,0,4	4,3,6	267	125	0.010860415647	0.539,0.753,0.652	0.19,0.0,0.238	0.505
ENSMUSG00000073436	Eme2	chr17	-	24893038	24893154	24892154	24892944	24893550	24893642	50,49,61	9,2,2	58,48,70	2,0,0	241	125	0.0108778295765	0.742,0.927,0.941	0.938,1.0,1.0	-0.109
ENSMUSG00000015087	Rabl6	chr2	-	25587274	25587627	25585623	25585833	25592297	25592403	6,3,4	0,1,0	3,7,8	1,2,2	478	125	0.0109213788187	1.0,0.44,1.0	0.44,0.478,0.511	0.337
ENSMUSG00000038119	Cdon	chr9	+	35430737	35430860	35423587	35423616	35452044	35452177	2,10,12	5,1,1	4,6,8	0,0,0	248	125	0.0109581968983	0.168,0.834,0.858	1.0,1.0,1.0	-0.38
ENSMUSG00000032624	Eml4	chr17	+	83428215	83428248	83427999	83428025	83440030	83440154	153,128,132	139,135,135	248,206,225	101,121,158	158	125	0.0110219830014	0.465,0.429,0.436	0.66,0.574,0.53	-0.145
ENSMUSG00000063849	Ppcdc	chr9	-	57421125	57421221	57415085	57415254	57434902	57435085	89,41,81	14,7,16	75,85,88	4,5,4	221	125	0.0110711359234	0.782,0.768,0.741	0.914,0.906,0.926	-0.152
ENSMUSG00000048796	Cyb561d1	chr3	-	108200124	108200270	108195770	108199715	108200626	108201212	33,32,33	2,2,6	26,20,25	13,7,11	271	125	0.0114755617773	0.884,0.881,0.717	0.48,0.569,0.512	0.307
ENSMUSG00000031133	Arhgef6	chrX	-	57241805	57241826	57240593	57240687	57243389	57243515	0,0,0	2,11,8	0,2,5	2,3,4	146	125	0.011540210526	0.0,0.0,0.0	0.0,0.363,0.517	-0.293
ENSMUSG00000032370	Lactb	chr9	-	66967678	66967844	66955392	66956200	66970581	66970936	168,121,107	4,1,2	116,107,139	16,9,3	291	125	0.011540210526	0.947,0.981,0.958	0.757,0.836,0.952	0.114
ENSMUSG00000036873	2410004B18Rik	chr3	+	145938542	145938669	145938189	145938328	145938897	145939096	93,90,94	142,156,171	143,155,148	133,181,144	252	125	0.0116631825193	0.245,0.222,0.214	0.348,0.298,0.338	-0.101
ENSMUSG00000028519	Dab1	chr4	+	104680069	104680108	104679452	104679572	104688382	104688442	49,52,85	28,29,23	22,32,34	26,36,38	164	125	0.01210841191	0.572,0.577,0.738	0.392,0.404,0.405	0.229
ENSMUSG00000057766	Ankrd29	chr18	-	12290716	12290815	12282302	12282401	12295878	12295989	17,14,14	1,0,0	27,24,19	5,4,1	224	125	0.0122683935399	0.905,1.0,1.0	0.751,0.77,0.914	0.157
ENSMUSG00000015968	Cacna1d	chr14	-	30048970	30049120	30047207	30047371	30051369	30051734	8,20,6	0,1,0	10,8,11	3,0,4	275	125	0.0128656676318	1.0,0.901,1.0	0.602,1.0,0.556	0.248
ENSMUSG00000022185	Acin1	chr14	-	54653213	54653278	54651716	54651858	54653534	54653682	240,191,172	196,156,202	255,249,291	146,138,166	190	125	0.0128656676318	0.446,0.446,0.359	0.535,0.543,0.536	-0.121
ENSMUSG00000029207	Apbb2	chr5	-	66492057	66492172	66462097	66462166	66543461	66543617	66,76,62	2,7,8	62,74,52	2,1,0	240	125	0.0128656676318	0.945,0.85,0.801	0.942,0.975,1.0	-0.107
ENSMUSG00000085396	Firre	chrX	-	50627206	50627250	50626436	50626509	50630890	50630995	109,91,99	62,66,73	97,98,74	112,100,114	169	125	0.0131845622669	0.565,0.505,0.501	0.39,0.42,0.324	0.146
ENSMUSG00000031736	Crnde	chr8	-	92350690	92350754	92326032	92326462	92355687	92355764	70,78,86	18,14,26	165,178,156	9,27,14	189	125	0.0138083365105	0.72,0.787,0.686	0.924,0.813,0.881	-0.142
ENSMUSG00000022044	Stmn4	chr14	+	66356268	66356349	66355585	66355681	66356708	66356917	3,2,3	5,5,10	0,0,0	5,8,3	206	125	0.0138985492769	0.267,0.195,0.154	0.0,0.0,0.0	0.205
ENSMUSG00000043088	Il17re	chr6	+	113460165	113460224	113459359	113459375	113462278	113462376	33,21,35	34,28,38	10,9,6	28,23,26	184	125	0.01391042771	0.397,0.338,0.385	0.195,0.21,0.136	0.193
ENSMUSG00000062115	Rai1	chr11	+	60185095	60190622	60105012	60105394	60193938	60194032	311,177,283	0,0,0	207,229,221	3,2,1	5652	125	0.0142484401747	1.0,1.0,1.0	0.604,0.717,0.83	0.283
ENSMUSG00000041189	Chrnb1	chr11	-	69795594	69795734	69794968	69795013	69795821	69795943	7,22,10	2,0,8	14,13,14	1,0,0	265	125	0.0142950836588	0.623,1.0,0.371	0.868,1.0,1.0	-0.291
ENSMUSG00000058589	Anks1b	chr10	+	90897246	90897426	90895098	90895206	90921295	90921424	3,1,2	0,0,0	10,4,9	3,3,0	305	125	0.0143129390122	1.0,1.0,1.0	0.577,0.353,1.0	0.357
ENSMUSG00000029478	Ncor2	chr5	-	125019959	125020046	125018810	125018990	125023500	125023646	36,25,23	14,4,9	23,43,50	2,3,3	212	125	0.0143129390122	0.603,0.787,0.601	0.871,0.894,0.908	-0.227
ENSMUSG00000052512	Nav2	chr7	+	49554214	49554259	49551596	49552049	49556909	49557070	16,13,20	55,35,43	22,28,26	29,22,28	170	125	0.014333345034	0.176,0.215,0.255	0.358,0.483,0.406	-0.2
ENSMUSG00000037936	Scarb1	chr5	-	125281104	125281233	125277786	125277865	125283898	125284159	157,124,137	80,41,69	206,253,170	52,50,47	254	125	0.014356360252	0.491,0.598,0.494	0.661,0.713,0.64	-0.144
ENSMUSG00000030876	Mettl9	chr7	+	121052086	121052296	121034444	121034975	121076129	121076835	8,11,15	0,1,0	21,26,13	3,5,0	335	125	0.014356360252	1.0,0.804,1.0	0.723,0.66,1.0	0.14
ENSMUSG00000028782	Adgrb2	chr4	+	130006751	130006916	130005389	130005554	130007561	130007726	14,9,6	6,2,1	2,1,4	9,3,4	290	125	0.0146429083402	0.501,0.66,0.721	0.087,0.126,0.301	0.456
ENSMUSG00000032278	Paqr5	chr9	-	61976071	61976199	61972625	61972831	61988992	61989138	53,44,46	12,6,8	95,71,83	4,4,4	253	125	0.0151545149996	0.686,0.784,0.74	0.921,0.898,0.911	-0.173
ENSMUSG00000020346	Mgat1	chr11	+	49251549	49251674	49245230	49245617	49260570	49260822	133,111,169	11,16,11	70,74,82	23,19,14	250	125	0.0151714655871	0.858,0.776,0.885	0.603,0.661,0.745	0.17
ENSMUSG00000079179	Rab10os	chr12	+	3247351	3247438	3241521	3241578	3249866	3250376	29,28,45	0,1,1	41,32,33	2,6,4	212	125	0.0155334687255	1.0,0.943,0.964	0.924,0.759,0.829	0.132
ENSMUSG00000087383	Gm12446	chr4	-	46321172	46321425	46300006	46300169	46343338	46343431	0,4,1	13,3,11	1,2,1	0,1,0	378	125	0.0157901893257	0.0,0.306,0.029	1.0,0.398,1.0	-0.688
ENSMUSG00000042670	Immp1l	chr2	+	105930718	105930852	105908323	105908429	105933264	105933353	77,60,61	7,1,2	31,22,39	7,8,6	259	125	0.0161632601269	0.841,0.967,0.936	0.681,0.57,0.758	0.245
ENSMUSG00000018068	Ints2	chr11	-	86257203	86257415	86256442	86256497	86257504	86257565	70,50,51	4,2,3	56,39,49	0,0,0	337	125	0.0165518175038	0.867,0.903,0.863	1.0,1.0,1.0	-0.122
ENSMUSG00000010608	Rbm25	chr12	+	83639127	83639375	83632305	83632417	83642401	83642519	25,14,17	18,23,17	6,12,10	39,27,25	373	125	0.0166342488776	0.318,0.169,0.251	0.049,0.13,0.118	0.147
ENSMUSG00000043467	Zbtb37	chr1	-	161034087	161034284	161031804	161032764	161034777	161034849	7,8,6	2,4,0	9,8,9	0,1,0	322	125	0.0167867144485	0.576,0.437,1.0	1.0,0.756,1.0	-0.248
ENSMUSG00000039908	Slc26a11	chr11	+	119368663	119368839	119362648	119363542	119370748	119370799	47,20,33	6,2,0	23,30,31	0,0,0	301	125	0.0168368053933	0.765,0.806,1.0	1.0,1.0,1.0	-0.143
ENSMUSG00000021180	Rps6ka5	chr12	-	100678517	100678589	100654270	100654489	100724780	100725028	29,20,25	6,1,2	21,29,27	1,0,0	197	125	0.0170237083289	0.754,0.927,0.888	0.93,1.0,1.0	-0.12
ENSMUSG00000061613	U2af1	chr17	-	31651645	31651712	31648844	31648894	31658652	31658754	25,34,21	21,8,6	14,10,17	19,19,28	192	125	0.0170237083289	0.437,0.735,0.695	0.324,0.255,0.283	0.335
ENSMUSG00000060073	Psma3	chr12	+	70986862	70986935	70978732	70978815	70988423	70988489	16,6,10	0,1,0	4,6,7	2,2,2	198	125	0.0170252186203	1.0,0.791,1.0	0.558,0.654,0.688	0.297
ENSMUSG00000027282	Mtch2	chr2	+	90852839	90852866	90849597	90849704	90853050	90853113	305,192,241	32,40,36	108,124,145	34,30,44	152	125	0.0171399233952	0.887,0.798,0.846	0.723,0.773,0.73	0.102
ENSMUSG00000037337	Map4k1	chr7	+	29001748	29001838	29001541	29001669	29003096	29003274	34,38,41	0,1,0	33,26,33	1,2,6	215	125	0.0179145009874	1.0,0.957,1.0	0.95,0.883,0.762	0.121
ENSMUSG00000029769	Ccdc136	chr6	+	29417071	29417578	29415430	29415655	29426624	29426955	68,74,73	6,1,2	54,62,46	0,1,0	632	125	0.0180185484644	0.692,0.936,0.878	1.0,0.925,1.0	-0.14
ENSMUSG00000059439	Bcas3	chr11	+	85354593	85354679	85353166	85353233	85354887	85354975	3,2,1	19,26,12	12,9,5	16,12,23	211	125	0.0180185484644	0.086,0.044,0.047	0.308,0.308,0.114	-0.184
ENSMUSG00000029267	Mtf2	chr5	+	108073306	108073454	108065673	108065965	108080921	108081023	74,57,47	2,5,3	25,37,32	0,0,0	273	125	0.0180453415121	0.944,0.839,0.878	1.0,1.0,1.0	-0.113
ENSMUSG00000034998	Foxn2	chr17	+	88479275	88479340	88475855	88475950	88484400	88484469	48,57,66	4,1,2	44,37,35	4,7,11	190	125	0.0184791570962	0.888,0.974,0.956	0.879,0.777,0.677	0.162
ENSMUSG00000063894	Zkscan8	chr13	-	21522223	21522315	21513221	21520962	21525137	21525306	77,110,90	16,22,4	68,57,34	23,23,22	217	125	0.018547793384	0.735,0.742,0.928	0.63,0.588,0.471	0.239
ENSMUSG00000097316	Gm10516	chr1	+	192144436	192144539	192136895	192137061	192145216	192145450	3,2,3	0,0,0	8,4,3	4,2,0	228	125	0.0187203970667	1.0,1.0,1.0	0.523,0.523,1.0	0.318
ENSMUSG00000079334	Nat6	chr9	+	107579099	107580935	107578886	107578970	107582816	107583519	236,171,171	5,1,2	203,213,290	0,1,0	1961	125	0.0190054501477	0.751,0.916,0.845	1.0,0.931,1.0	-0.14
ENSMUSG00000032305	Fam219b	chr9	+	57539245	57539294	57538810	57538888	57540654	57543187	29,34,19	84,67,58	37,28,33	37,35,44	174	125	0.0191189818113	0.199,0.267,0.191	0.418,0.365,0.35	-0.159
ENSMUSG00000031788	Kifc3	chr8	-	95129195	95129334	95110693	95110759	95134716	95134859	80,90,81	92,90,119	76,61,49	142,100,155	264	125	0.0191540949271	0.292,0.321,0.244	0.202,0.224,0.13	0.1
ENSMUSG00000023805	Synj2	chr17	+	6029699	6029834	6028418	6028586	6032696	6032809	51,33,28	45,35,37	43,65,59	21,37,22	260	125	0.0194584456172	0.353,0.312,0.267	0.496,0.458,0.563	-0.195
ENSMUSG00000037007	Zfp113	chr5	-	138151204	138151296	138150606	138150733	138152844	138152969	93,92,112	1,6,2	38,35,35	5,2,11	217	125	0.0194584456172	0.982,0.898,0.97	0.814,0.91,0.647	0.16
ENSMUSG00000024548	Setbp1	chr18	-	78783258	78783429	78750379	78755825	78856483	78859931	53,58,76	2,0,1	100,112,95	5,5,11	296	125	0.0201211225115	0.918,1.0,0.97	0.894,0.904,0.785	0.102
ENSMUSG00000076432	Ywhaq	chr12	-	21396281	21396445	21390328	21391415	21416797	21417130	16,12,16	2,2,2	4,24,8	0,0,0	289	125	0.0207447038984	0.776,0.722,0.776	1.0,1.0,1.0	-0.242
ENSMUSG00000024969	Mark2	chr19	-	7279110	7279278	7277279	7277450	7279985	7280012	27,19,26	0,0,3	10,17,27	2,9,3	293	125	0.0210086801567	1.0,1.0,0.787	0.681,0.446,0.793	0.289
ENSMUSG00000021509	Slc25a48	chr13	+	56442788	56442832	56438354	56438535	56448997	56449069	12,7,10	0,1,0	27,22,19	8,4,0	169	125	0.0216643290062	1.0,0.838,1.0	0.714,0.803,1.0	0.107
ENSMUSG00000024457	Trim26	chr17	+	36837496	36837572	36837183	36837264	36850655	36851128	128,102,136	9,4,11	72,68,74	13,11,15	201	125	0.0216643290062	0.898,0.941,0.885	0.775,0.794,0.754	0.134
ENSMUSG00000032579	Hemk1	chr9	-	107330772	107330822	107329323	107329432	107336178	107336272	19,14,19	1,2,4	10,11,14	9,7,7	175	125	0.0220251785201	0.931,0.833,0.772	0.442,0.529,0.588	0.326
ENSMUSG00000045095	Magi1	chr6	-	93704276	93704360	93701289	93701381	93708003	93708217	128,93,144	106,105,93	62,52,63	89,91,96	209	125	0.0220817340857	0.419,0.346,0.481	0.294,0.255,0.282	0.138
ENSMUSG00000032411	Tfdp2	chr9	+	96232681	96232748	96223093	96223198	96273838	96273942	71,67,107	12,8,12	52,42,70	18,12,24	192	125	0.022310498094	0.794,0.845,0.853	0.653,0.695,0.655	0.163
ENSMUSG00000062604	Srpk2	chr5	-	23616326	23616390	23548454	23548563	23675719	23675774	2,9,4	0,6,1	3,2,5	1,0,0	189	125	0.022571382851	1.0,0.498,0.726	0.665,1.0,1.0	-0.147
ENSMUSG00000021759	Plpp1	chr13	+	112851402	112851554	112800922	112801266	112856745	112857026	69,71,65	13,16,19	116,109,133	10,8,15	277	125	0.0229192746216	0.705,0.667,0.607	0.84,0.86,0.8	-0.174
ENSMUSG00000029686	Cul1	chr6	+	47497220	47497388	47454319	47454483	47508225	47508388	12,10,3	0,0,0	11,4,7	2,4,0	293	125	0.0229367786249	1.0,1.0,1.0	0.701,0.299,1.0	0.333
ENSMUSG00000066892	Fbxl12	chr9	-	20642023	20642096	20637788	20639198	20644194	20644767	104,82,109	7,1,9	118,122,116	16,23,16	198	125	0.0229367786249	0.904,0.981,0.884	0.823,0.77,0.821	0.118
ENSMUSG00000030994	D7Ertd443e	chr7	-	134298115	134298400	134294964	134295143	134348711	134349828	4,7,6	3,1,5	1,4,2	1,0,0	410	125	0.0232979132939	0.289,0.681,0.268	0.234,1.0,1.0	-0.332
ENSMUSG00000031592	Pcm1	chr8	+	41261359	41261476	41261010	41261181	41267186	41267364	462,357,366	179,117,99	369,337,324	63,85,64	242	125	0.0234334866811	0.571,0.612,0.656	0.752,0.672,0.723	-0.103
ENSMUSG00000025856	Pdgfa	chr5	-	138996198	138996396	138993287	138993384	138997109	138997370	64,58,74	3,2,4	51,57,74	0,0,0	323	125	0.02393710758	0.892,0.918,0.877	1.0,1.0,1.0	-0.104
ENSMUSG00000055320	Tead1	chr7	+	112841887	112841950	112839415	112839480	112856797	112856932	81,60,54	38,31,30	71,52,49	13,13,13	188	125	0.0239483350287	0.586,0.563,0.545	0.784,0.727,0.715	-0.177
ENSMUSG00000029165	Agbl5	chr5	+	30905017	30905155	30904702	30904815	30905630	30905761	87,78,93	52,37,39	154,119,144	42,33,34	263	125	0.0243703044944	0.443,0.5,0.531	0.635,0.632,0.668	-0.154
ENSMUSG00000110234	Timm10b	chr7	+	105674150	105674288	105673819	105674044	105674419	105674471	6,6,2	2,2,1	10,1,6	1,0,0	263	125	0.0246500002715	0.588,0.588,0.487	0.826,1.0,1.0	-0.388
ENSMUSG00000041351	Rap1gap	chr4	+	137723745	137723823	137721825	137721957	137724691	137724801	13,5,14	43,38,51	16,21,17	27,27,30	203	125	0.0246973575042	0.157,0.075,0.145	0.267,0.324,0.259	-0.158
ENSMUSG00000044026	Slc35g1	chr19	+	38400433	38400614	38395979	38396301	38402639	38405607	69,63,69	6,12,17	83,131,46	4,8,1	306	125	0.0252575747313	0.824,0.682,0.624	0.894,0.87,0.949	-0.194
ENSMUSG00000022330	Osr2	chr15	+	35300188	35300955	35296097	35296467	35301911	35302011	79,50,88	3,4,0	13,11,13	0,0,0	892	125	0.025528807519	0.787,0.637,1.0	1.0,1.0,1.0	-0.192
ENSMUSG00000015882	Lcorl	chr5	-	45735730	45735824	45700449	45701997	45747055	45747307	50,59,32	8,8,10	22,22,19	2,1,0	219	125	0.025533959031	0.781,0.808,0.646	0.863,0.926,1.0	-0.185
ENSMUSG00000025968	Ndufs1	chr1	-	63172153	63172257	63170848	63170914	63176585	63176669	227,173,186	196,118,132	146,143,128	184,149,159	229	125	0.0256043253202	0.387,0.445,0.435	0.302,0.344,0.305	0.105
ENSMUSG00000037697	Ddhd1	chr14	-	45599101	45599185	45595415	45595664	45601564	45601756	78,80,84	36,20,38	103,145,140	15,24,28	209	125	0.0257658420098	0.564,0.705,0.569	0.804,0.783,0.749	-0.166
ENSMUSG00000037337	Map4k1	chr7	+	29002347	29002403	29001606	29001669	29003096	29003279	32,22,21	0,1,0	28,22,29	1,2,6	181	125	0.0263679818052	1.0,0.938,1.0	0.951,0.884,0.769	0.111
ENSMUSG00000027574	Nkain4	chr2	-	180943740	180943821	180943029	180943227	180954570	180954620	18,14,17	1,3,3	3,7,5	0,0,0	206	125	0.0264086662195	0.916,0.739,0.775	1.0,1.0,1.0	-0.19
ENSMUSG00000031576	Kcnu1	chr8	+	25911959	25912018	25911691	25911749	25913583	25913808	0,2,1	4,0,1	4,6,6	0,1,0	184	125	0.0266212847429	0.0,1.0,0.405	1.0,0.803,1.0	-0.466
ENSMUSG00000016624	Phf21b	chr15	-	84793895	84793918	84791782	84791941	84795079	84795134	0,6,2	9,5,11	0,0,0	8,13,16	148	125	0.0267524503624	0.0,0.503,0.133	0.0,0.0,0.0	0.212
ENSMUSG00000059900	Tmem40	chr6	-	115738947	115739022	115736382	115736436	115742309	115742387	8,2,4	0,2,0	3,4,7	1,4,11	200	125	0.0268880260346	1.0,0.385,1.0	0.652,0.385,0.285	0.354
ENSMUSG00000070883	Ccdc173	chr2	-	69776129	69776269	69761721	69761886	69778059	69778216	43,19,25	2,2,4	41,25,39	1,0,0	265	125	0.027111933116	0.91,0.818,0.747	0.951,1.0,1.0	-0.159
ENSMUSG00000068115	Ninl	chr2	-	150966323	150966364	150966077	150966242	150971023	150971080	4,3,6	21,12,15	2,0,0	10,15,11	166	125	0.0271560693376	0.125,0.158,0.231	0.131,0.0,0.0	0.128
ENSMUSG00000033439	Trmt13	chr3	-	116590404	116590556	116590229	116590292	116592192	116592259	6,9,6	31,32,21	13,14,20	22,21,14	277	125	0.0276614389461	0.08,0.113,0.114	0.211,0.231,0.392	-0.176
ENSMUSG00000072591	5930412G12Rik	chr5	-	128584163	128584296	128579177	128579285	128585271	128585406	137,118,127	67,58,53	122,140,160	123,114,102	258	125	0.0279925500567	0.498,0.496,0.537	0.325,0.373,0.432	0.134
ENSMUSG00000064215	Ifi27	chr12	+	103437389	103437524	103436562	103436682	103437675	103437705	5,1,4	0,0,0	8,22,3	2,2,2	260	125	0.0280924554471	1.0,1.0,1.0	0.658,0.841,0.419	0.361
ENSMUSG00000107476	Zfp862-ps	chr6	+	48515236	48515356	48514151	48514326	48527444	48527549	48,36,49	9,3,10	15,17,22	16,10,8	245	125	0.0281518434556	0.731,0.86,0.714	0.324,0.464,0.584	0.311
ENSMUSG00000029636	Wasf3	chr5	+	146460964	146461140	146455543	146455661	146466797	146467064	30,36,43	2,3,8	34,22,15	0,2,0	301	125	0.0285099607878	0.862,0.833,0.691	1.0,0.82,1.0	-0.145
ENSMUSG00000024558	Mapk4	chr18	-	73937129	73937274	73935005	73935167	73969890	73971276	37,39,40	0,2,0	62,43,41	3,3,6	270	125	0.0285163005537	1.0,0.9,1.0	0.905,0.869,0.76	0.122
ENSMUSG00000015165	Hnrnpl	chr7	+	28810671	28811168	28808540	28808859	28813278	28813397	289,871,617	64,41,54	149,577,272	90,99,110	622	125	0.0295229923978	0.476,0.81,0.697	0.25,0.539,0.332	0.287
ENSMUSG00000053916	Nanp	chr2	-	151038615	151038709	151030756	151030916	151039236	151039362	4,10,8	1,2,0	3,0,6	4,2,3	219	125	0.0300569286936	0.695,0.741,1.0	0.3,0.0,0.533	0.534
ENSMUSG00000025137	Pcyt2	chr11	-	120612845	120613083	120612204	120612601	120613378	120613423	81,59,74	77,62,78	84,77,96	18,50,41	363	125	0.0304088211327	0.266,0.247,0.246	0.616,0.347,0.446	-0.217
ENSMUSG00000038371	Sbf2	chr7	-	110347886	110347982	110341326	110341364	110348854	110348995	30,36,19	63,59,59	12,8,12	73,42,45	221	125	0.030567224892	0.212,0.257,0.154	0.085,0.097,0.131	0.103
ENSMUSG00000036109	Mbnl3	chrX	-	51164417	51164664	51139203	51139368	51205773	51205990	132,114,78	10,12,11	109,116,108	24,26,28	372	125	0.030567224892	0.816,0.761,0.704	0.604,0.6,0.564	0.171
ENSMUSG00000027201	Myef2	chr2	-	125109153	125109203	125108955	125109019	125110479	125110671	27,20,26	4,5,3	8,18,25	0,0,2	175	125	0.0305722334631	0.828,0.741,0.861	1.0,1.0,0.899	-0.156
ENSMUSG00000025871	4833439L19Rik	chr13	-	54564184	54564272	54559197	54559324	54565181	54565356	1,0,0	8,6,3	2,2,3	5,5,2	213	125	0.030619435306	0.068,0.0,0.0	0.19,0.19,0.468	-0.26
ENSMUSG00000041488	Stx3	chr19	-	11790047	11790093	11789556	11789631	11803493	11803577	2,1,2	3,6,13	4,8,3	4,1,2	171	125	0.0306982462558	0.328,0.109,0.101	0.422,0.854,0.523	-0.42
ENSMUSG00000041477	Dcp1b	chr6	+	119180064	119180105	119175252	119175442	119183649	119183777	130,123,116	13,12,4	122,105,99	17,20,23	166	125	0.030699605668	0.883,0.885,0.956	0.844,0.798,0.764	0.106
ENSMUSG00000069793	Slfn9	chr11	-	82987238	82988308	82984556	82984691	82990941	82991057	128,100,79	0,0,0	102,107,122	2,4,1	1195	125	0.0309992369802	1.0,1.0,1.0	0.842,0.737,0.927	0.165
ENSMUSG00000016940	Kctd2	chr11	+	115429634	115429782	115429352	115429405	115429885	115430201	19,15,22	6,9,6	37,44,43	2,4,5	273	125	0.0310035649257	0.592,0.433,0.627	0.894,0.834,0.797	-0.291
ENSMUSG00000040877	Wdr25	chr12	+	108992806	108992937	108980690	108980838	109024962	109025133	81,63,63	2,4,3	50,60,57	12,12,4	256	125	0.0315755376582	0.952,0.885,0.911	0.67,0.709,0.874	0.165
ENSMUSG00000004561	Mettl17	chr14	+	51889146	51889217	51888741	51888836	51889527	51889635	150,167,161	18,19,28	64,102,86	24,22,27	196	125	0.0317669761715	0.842,0.849,0.786	0.63,0.747,0.67	0.143
ENSMUSG00000097039	Pvt1	chr15	+	62159996	62160128	62107147	62107465	62175466	62175548	2,0,3	8,8,11	4,5,9	7,4,5	257	125	0.0322684393864	0.108,0.0,0.117	0.217,0.378,0.467	-0.279
ENSMUSG00000030924	2610020H08Rik	chr7	+	119844258	119844446	119843847	119844064	119845382	119845501	58,60,51	12,14,15	40,57,56	6,2,3	313	125	0.0324233433621	0.659,0.631,0.576	0.727,0.919,0.882	-0.221
ENSMUSG00000021214	Akr1c18	chr13	-	4143217	4143295	4142126	4142249	4144289	4144406	8,3,4	0,1,0	2,1,4	0,4,2	203	125	0.0324233433621	1.0,0.649,1.0	1.0,0.133,0.552	0.321
ENSMUSG00000029165	Agbl5	chr5	+	30905017	30905155	30904702	30904815	30906115	30906666	6,10,11	4,2,0	10,9,10	0,0,0	263	125	0.033197613307	0.416,0.704,1.0	1.0,1.0,1.0	-0.293
ENSMUSG00000032892	Rangrf	chr11	-	68973116	68973273	68972487	68972741	68973440	68973557	109,88,71	8,4,2	38,49,47	5,10,9	282	125	0.033838864057	0.858,0.907,0.94	0.771,0.685,0.698	0.184
ENSMUSG00000041115	Iqsec2	chrX	+	152180996	152181092	152178963	152179090	152193865	152194601	4,2,2	1,6,0	4,8,7	0,0,0	221	125	0.0339861754922	0.693,0.159,1.0	1.0,1.0,1.0	-0.383
ENSMUSG00000026987	Baz2b	chr2	-	59933411	59933438	59932104	59932170	59933670	59933715	23,27,19	129,111,91	36,25,34	60,70,91	152	125	0.0340627703267	0.128,0.167,0.147	0.33,0.227,0.235	-0.117
ENSMUSG00000028568	Btf3l4	chr4	-	108818184	108818244	108814294	108816886	108819135	108819337	12,9,10	0,2,6	5,3,5	0,1,0	185	125	0.0348565190836	1.0,0.753,0.53	1.0,0.67,1.0	-0.129
ENSMUSG00000102018	K230010J24Rik	chr15	+	76011335	76011424	76009889	76009945	76014902	76014989	0,0,1	13,9,9	2,3,4	15,11,7	214	125	0.0367379759767	0.0,0.0,0.061	0.072,0.137,0.25	-0.133
ENSMUSG00000028653	Trit1	chr4	+	123052065	123052175	123049476	123049554	123052483	123052601	181,141,153	54,38,65	214,179,173	32,42,25	235	125	0.0369511113225	0.641,0.664,0.556	0.781,0.694,0.786	-0.133
ENSMUSG00000046311	Zfp62	chr11	+	49212694	49212776	49203295	49203538	49215063	49215280	17,11,11	0,2,0	7,24,12	3,4,3	207	125	0.0371218717575	1.0,0.769,1.0	0.585,0.784,0.707	0.231
ENSMUSG00000039153	Runx2	chr17	-	44658518	44658692	44639664	44639826	44717191	44717296	94,68,51	13,11,7	127,152,130	42,37,53	299	125	0.0371218717575	0.751,0.721,0.753	0.558,0.632,0.506	0.176
ENSMUSG00000030231	Plekha5	chr6	+	140555950	140556070	140552714	140552798	140556803	140556857	3,5,4	3,1,1	14,7,15	0,1,0	245	125	0.0371895708873	0.338,0.718,0.671	1.0,0.781,1.0	-0.351
ENSMUSG00000023984	Gm20517	chr17	+	47618808	47619062	47611612	47611692	47649949	47651613	11,10,15	4,2,2	11,21,15	2,0,0	379	125	0.0377315130849	0.476,0.623,0.712	0.645,1.0,1.0	-0.278
ENSMUSG00000027615	Hps3	chr3	-	20019802	20019957	20018810	20018919	20022757	20022839	86,51,45	11,12,5	72,74,48	1,2,5	280	125	0.0378710723879	0.777,0.655,0.801	0.97,0.943,0.811	-0.164
ENSMUSG00000086288	Gm15265	chr3	-	95002138	95002264	94998799	94999000	95004222	95004446	2,2,1	12,18,14	8,7,8	11,14,23	251	125	0.0378710723879	0.077,0.052,0.034	0.266,0.199,0.148	-0.15
ENSMUSG00000097039	Pvt1	chr15	+	62159996	62160128	62149238	62149352	62175466	62175548	2,0,1	6,5,4	2,3,9	3,4,4	257	125	0.0380615704567	0.14,0.0,0.108	0.245,0.267,0.523	-0.262
ENSMUSG00000021952	Xpo4	chr14	-	57643334	57643489	57643081	57643223	57648418	57648524	33,36,30	89,98,69	33,35,34	54,33,43	280	125	0.0381046594954	0.142,0.141,0.163	0.214,0.321,0.261	-0.117
ENSMUSG00000032579	Hemk1	chr9	-	107331444	107331579	107329323	107329432	107336178	107336272	29,18,30	1,2,4	22,9,26	9,7,7	260	125	0.038739679241	0.933,0.812,0.783	0.54,0.382,0.641	0.322
ENSMUSG00000027522	Stx16	chr2	+	174084645	174084657	174077123	174077189	174091481	174091622	6,8,9	0,2,0	3,3,2	1,3,2	137	125	0.0388104214367	1.0,0.785,1.0	0.732,0.477,0.477	0.366
ENSMUSG00000029538	Srsf9	chr5	+	115331449	115331539	115330497	115330658	115332575	115333080	16,10,9	8,3,6	5,5,5	2,0,0	215	125	0.0389941764499	0.538,0.66,0.466	0.592,1.0,1.0	-0.309
ENSMUSG00000031708	Tecr	chr8	-	83573027	83573045	83572840	83572946	83573219	83573252	55,47,45	37,35,29	17,23,27	36,29,36	143	125	0.039671672123	0.565,0.54,0.576	0.292,0.409,0.396	0.195
ENSMUSG00000023994	Nfya	chr17	-	48398981	48399068	48395649	48395796	48400437	48400580	305,238,217	142,98,136	249,252,220	67,61,84	212	125	0.0400927416516	0.559,0.589,0.485	0.687,0.709,0.607	-0.123
ENSMUSG00000074797	Itpa	chr2	+	130672059	130672338	130671400	130671458	130674238	130674270	2,2,1	3,0,1	7,6,6	0,0,0	404	125	0.0409315552364	0.171,1.0,0.236	1.0,1.0,1.0	-0.531
ENSMUSG00000023805	Synj2	chr17	+	6029683	6029834	6028418	6028586	6032696	6032809	28,18,19	45,35,37	32,32,44	21,37,22	276	125	0.0412026509783	0.22,0.189,0.189	0.408,0.281,0.475	-0.189
ENSMUSG00000034940	Synrg	chr11	+	83985248	83985551	83982195	83982307	83987912	83987990	93,87,76	46,33,30	83,81,90	18,20,15	428	125	0.0414960076755	0.371,0.435,0.425	0.574,0.542,0.637	-0.174
ENSMUSG00000026977	March7	chr2	+	60247487	60247512	60243556	60243670	60247889	60247957	2,1,0	33,17,24	10,1,5	7,28,28	150	125	0.0417230214512	0.048,0.047,0.0	0.543,0.029,0.13	-0.202
ENSMUSG00000039159	Ube2h	chr6	-	30242537	30242577	30241371	30241424	30260928	30261003	10,6,2	5,1,1	2,5,10	0,0,2	165	125	0.0421697469039	0.602,0.82,0.602	1.0,1.0,0.791	-0.256
ENSMUSG00000013033	Adgrl1	chr8	+	83924205	83924355	83922998	83923108	83926261	83926276	40,34,41	27,14,7	42,29,17	3,2,3	275	125	0.0423914899173	0.402,0.525,0.727	0.864,0.868,0.72	-0.266
ENSMUSG00000072572	Slc39a2	chr14	+	51894455	51894506	51894088	51894219	51894898	51895082	58,65,61	14,19,17	29,33,42	15,26,24	176	125	0.0423914899173	0.746,0.708,0.718	0.579,0.474,0.554	0.188
ENSMUSG00000020100	Slc29a3	chr10	-	60730569	60730675	60723763	60723990	60750385	60750684	26,23,21	0,0,0	11,11,14	3,2,1	231	125	0.0430977656514	1.0,1.0,1.0	0.665,0.749,0.883	0.234
ENSMUSG00000030223	Ptpro	chr6	+	137420323	137420407	137418208	137418277	137426764	137426800	5,6,1	2,3,1	5,10,20	2,0,0	209	125	0.0431139816035	0.599,0.545,0.374	0.599,1.0,1.0	-0.36
ENSMUSG00000081355	Gm15264	chr3	-	94733428	94733503	94732959	94733061	94758034	94758116	10,8,3	0,2,4	5,7,2	0,0,0	200	125	0.0437788496879	1.0,0.714,0.319	1.0,1.0,1.0	-0.322
ENSMUSG00000024050	Wiz	chr17	-	32378839	32379118	32367823	32368147	32381055	32381156	13,11,12	5,1,0	11,5,12	0,0,0	404	125	0.0438886658329	0.446,0.773,1.0	1.0,1.0,1.0	-0.26
ENSMUSG00000042810	Krba1	chr6	+	48402883	48403010	48395865	48395887	48403377	48403497	189,139,210	26,17,20	171,151,180	17,6,2	252	125	0.0441772667285	0.783,0.802,0.839	0.833,0.926,0.978	-0.104
ENSMUSG00000025161	Slc16a3	chr11	+	120954173	120954268	120949080	120949150	120955225	120955469	353,267,327	118,47,72	222,276,172	94,98,82	220	125	0.0444842908622	0.63,0.763,0.721	0.573,0.615,0.544	0.127
ENSMUSG00000052512	Nav2	chr7	+	49554214	49554259	49547838	49548541	49556909	49557070	18,18,19	101,80,80	22,28,26	65,59,46	170	125	0.0446990532429	0.116,0.142,0.149	0.199,0.259,0.294	-0.115
ENSMUSG00000026211	Obsl1	chr1	-	75492227	75492342	75491357	75491457	75492505	75492631	47,33,27	119,81,112	46,36,43	55,55,85	240	125	0.0446990532429	0.171,0.175,0.112	0.303,0.254,0.209	-0.103
ENSMUSG00000062232	Rapgef2	chr3	-	79169738	79169756	79112170	79112302	79172907	79173075	66,61,47	21,18,21	30,30,36	27,20,26	143	125	0.0446990532429	0.733,0.748,0.662	0.493,0.567,0.548	0.178
ENSMUSG00000031090	Nadsyn1	chr7	-	143803195	143803302	143799790	143799922	143804013	143804149	43,52,49	5,7,7	37,20,22	13,8,10	232	125	0.0448347333923	0.822,0.8,0.79	0.605,0.574,0.542	0.23
ENSMUSG00000042810	Krba1	chr6	+	48402870	48403010	48395631	48395887	48403422	48403467	42,51,63	1,0,0	28,48,46	2,4,2	265	125	0.0453069079296	0.952,1.0,1.0	0.868,0.85,0.916	0.106
ENSMUSG00000086610	Gm15408	chr5	+	149011573	149011707	149007885	149008015	149011998	149012776	3,1,5	1,0,5	7,4,5	0,1,0	259	125	0.0453069079296	0.591,1.0,0.326	1.0,0.659,1.0	-0.247
ENSMUSG00000033460	Armcx1	chrX	+	134718725	134718818	134718369	134718461	134718919	134718992	248,164,153	31,19,37	205,232,228	19,15,15	218	125	0.0460681305523	0.821,0.832,0.703	0.861,0.899,0.897	-0.1
ENSMUSG00000026031	Cflar	chr1	+	58729055	58729161	58726305	58726732	58731151	58731287	14,8,12	15,6,2	6,3,5	19,12,14	231	125	0.0460681305523	0.336,0.419,0.765	0.146,0.119,0.162	0.364
ENSMUSG00000057554	Lgals8	chr13	-	12451400	12451427	12448418	12448507	12452721	12452778	15,7,7	10,5,5	17,23,25	3,4,4	152	125	0.0464717003655	0.552,0.535,0.535	0.823,0.825,0.837	-0.288
ENSMUSG00000046753	Ccdc66	chr14	-	27505637	27505663	27498723	27498889	27506650	27506715	3,6,6	4,2,2	5,5,7	2,0,0	151	125	0.0466160488269	0.383,0.713,0.713	0.674,1.0,1.0	-0.288
ENSMUSG00000024969	Mark2	chr19	-	7279110	7279278	7278041	7278086	7279985	7280012	80,70,80	73,62,46	34,40,55	55,53,80	293	125	0.0469093156468	0.319,0.325,0.426	0.209,0.244,0.227	0.13
ENSMUSG00000023764	Sfi1	chr11	-	3135282	3135542	3133071	3133207	3135653	3135830	53,22,29	5,1,6	49,44,44	1,1,1	385	125	0.0469093156468	0.775,0.877,0.611	0.941,0.935,0.935	-0.183
ENSMUSG00000032235	Ice2	chr9	+	69421660	69421790	69416933	69417109	69425656	69425705	102,90,92	19,13,14	61,57,83	21,23,25	255	125	0.0470156706821	0.725,0.772,0.763	0.587,0.548,0.619	0.169
ENSMUSG00000040860	Crocc	chr4	-	141046771	141046855	141046635	141046697	141051040	141051195	62,25,40	20,7,16	20,19,23	13,15,26	209	125	0.0470156706821	0.65,0.681,0.599	0.479,0.431,0.346	0.225
ENSMUSG00000022843	Clcn2	chr16	-	20709076	20709315	20708633	20708767	20709569	20709680	78,54,63	4,8,3	43,50,63	2,1,0	364	125	0.0470156706821	0.87,0.699,0.878	0.881,0.945,1.0	-0.126
ENSMUSG00000020605	Hs1bp3	chr12	+	8323869	8324101	8317784	8317950	8336237	8336395	24,32,25	3,1,3	21,20,27	0,0,1	357	125	0.0474412243193	0.737,0.918,0.745	1.0,1.0,0.904	-0.168
ENSMUSG00000029836	Cbx3	chr6	+	51478437	51478600	51475230	51475373	51481723	51481818	50,48,32	4,11,1	15,27,31	11,10,11	288	125	0.0476168525066	0.844,0.654,0.933	0.372,0.54,0.55	0.323
ENSMUSG00000050212	Eva1b	chr4	+	126148883	126149045	126147743	126148631	126149235	126149874	42,41,57	4,1,3	25,47,30	0,0,0	287	125	0.0479753221602	0.821,0.947,0.892	1.0,1.0,1.0	-0.113
ENSMUSG00000030792	Dkkl1	chr7	-	45211400	45211570	45210330	45210471	45211755	45212123	4,5,10	0,0,0	48,33,62	3,4,1	295	125	0.0483804473529	1.0,1.0,1.0	0.871,0.778,0.963	0.129
ENSMUSG00000032855	Pkd1	chr17	+	24587178	24587292	24586461	24586588	24587399	24587449	64,57,62	12,15,23	57,36,51	4,1,8	239	125	0.0484380041138	0.736,0.665,0.585	0.882,0.95,0.769	-0.205
ENSMUSG00000008090	Fgfrl1	chr5	+	108703285	108703558	108694894	108695118	108704666	108704747	51,36,62	1,2,5	36,48,33	0,1,0	398	125	0.0493028506938	0.941,0.85,0.796	1.0,0.938,1.0	-0.117
