# Supplementary material for: An Alternative Splicing Program for Mouse Craniofacial Development
Source: Front Physiol. 2020 Sep 4;11:1099. doi: 10.3389/fphys.2020.01099 (PMC7498679; doi:10.3389/fphys.2020.01099)
Supplement: Supplementary file 12 [file Data_Sheet_1.zip › Filtered rMATS results/A3SS/E11.5_Ect_FNP_vs_MNP_A3SS_filtered_output.txt]

GeneID	geneSymbol	chr	strand	longExonStart_0base	longExonEnd	shortES	shortEE	flankingES	flankingEE	IC_SAMPLE_1	SC_SAMPLE_1	IC_SAMPLE_2	SC_SAMPLE_2	IncFormLen	SkipFormLen	FDR	IncLevel1	IncLevel2	DeltaPSI
ENSMUSG00000086968	4933431E20Rik	chr3	-	107894050	107894228	107894050	107894215	107894588	107894656	3,0,2	7,6,3	3,3,6	1,1,0	138	125	0.000622345450958	0.28,0.0,0.377	0.731,0.731,1.0	-0.602
ENSMUSG00000049482	Ctu2	chr8	+	122481085	122481224	122481132	122481224	122480901	122481005	185,140,163	6,6,8	156,160,135	22,22,16	172	125	0.00293874048081	0.957,0.944,0.937	0.837,0.841,0.86	0.1
ENSMUSG00000018999	Slc35b4	chr6	-	34163588	34166423	34163588	34163670	34167624	34167727	126,86,82	0,0,0	116,104,108	0,5,2	2878	125	0.0135591215045	1.0,1.0,1.0	1.0,0.475,0.701	0.275
ENSMUSG00000022255	Mtdh	chr15	+	34114023	34118110	34117879	34118110	34099483	34099585	847,582,602	3,2,1	791,654,550	15,5,7	3981	125	0.0175744289542	0.899,0.901,0.95	0.623,0.804,0.712	0.204
ENSMUSG00000037262	Kin	chr2	+	10090112	10090363	10090240	10090363	10085729	10085824	139,103,142	10,4,5	119,129,102	25,23,7	253	125	0.0175744289542	0.873,0.927,0.933	0.702,0.735,0.878	0.139
ENSMUSG00000053552	Ebf4	chr2	+	130365459	130365657	130365575	130365657	130362245	130362431	40,22,45	1,4,6	28,42,35	0,1,0	241	125	0.0175744289542	0.954,0.74,0.796	1.0,0.956,1.0	-0.155
ENSMUSG00000032567	Aste1	chr9	+	105396797	105397858	105397624	105397858	105396544	105396705	16,12,11	2,1,2	14,10,4	0,0,0	952	125	0.0175744289542	0.512,0.612,0.419	1.0,1.0,1.0	-0.486
ENSMUSG00000039701	Usp53	chr3	-	122961154	122961432	122961154	122961237	122962883	122963018	48,58,32	6,4,7	49,46,50	1,1,1	320	125	0.0175744289542	0.758,0.85,0.641	0.95,0.947,0.951	-0.2
ENSMUSG00000068823	Csde1	chr3	+	103044577	103044841	103044758	103044841	103043805	103043931	11,7,10	2,6,2	15,15,15	0,0,2	306	125	0.0175744289542	0.692,0.323,0.671	1.0,1.0,0.754	-0.356
ENSMUSG00000026825	Dnm1	chr2	-	32308470	32309637	32308470	32309064	32312126	32312342	2,2,4	0,0,0	0,3,14	2,1,1	698	125	0.0175744289542	1.0,1.0,1.0	0.0,0.349,0.715	0.645
ENSMUSG00000033540	Idua	chr5	+	108680294	108680497	108680394	108680497	108680110	108680206	31,16,33	4,0,0	28,29,35	8,8,7	225	125	0.0175744289542	0.812,1.0,1.0	0.66,0.668,0.735	0.25
ENSMUSG00000033943	Mga	chr2	+	119941221	119941845	119941728	119941845	119938638	119938786	133,138,116	2,6,6	116,113,90	0,0,2	632	125	0.0175744289542	0.929,0.82,0.793	1.0,1.0,0.899	-0.119
ENSMUSG00000005882	Uqcc1	chr2	-	155921634	155921727	155921634	155921725	155930012	155930060	15,10,17	3,4,1	21,23,18	0,0,0	127	125	0.0192053002109	0.831,0.711,0.944	1.0,1.0,1.0	-0.171
ENSMUSG00000005373	Mlxipl	chr5	+	135133946	135134121	135133993	135134121	135133753	135133873	4,2,4	6,14,18	1,0,0	10,7,9	172	125	0.0253638868318	0.326,0.094,0.139	0.068,0.0,0.0	0.164
ENSMUSG00000021189	Atxn3	chr12	-	101948003	101948048	101948003	101948045	101948274	101948439	80,61,79	7,5,6	71,73,68	16,19,13	128	125	0.0280645243992	0.918,0.923,0.928	0.813,0.79,0.836	0.11
ENSMUSG00000043259	Fam13c	chr10	+	70553028	70553225	70553031	70553225	70551694	70551790	2,4,5	13,8,5	16,7,16	3,7,1	128	125	0.0306913819614	0.131,0.328,0.494	0.839,0.494,0.94	-0.44
ENSMUSG00000032507	Fbxl2	chr9	-	113983984	113984116	113983984	113984041	113984540	113984585	0,0,0	5,12,16	4,2,2	15,9,6	200	125	0.0306913819614	0.0,0.0,0.0	0.143,0.122,0.172	-0.146
ENSMUSG00000024906	Mus81	chr19	-	5483107	5483221	5483107	5483191	5483454	5483558	6,6,3	50,41,36	14,11,11	37,26,33	155	125	0.0306913819614	0.088,0.106,0.063	0.234,0.254,0.212	-0.148
ENSMUSG00000053091	Lins1	chr7	+	66710158	66710746	66710229	66710746	66709293	66709435	89,58,80	46,25,39	83,82,63	66,71,66	196	125	0.0312548677921	0.552,0.597,0.567	0.445,0.424,0.378	0.156
ENSMUSG00000051323	Pcdh19	chrX	-	133625268	133625441	133625268	133625438	133632894	133632953	1,1,1	11,2,5	2,4,1	6,0,0	128	125	0.0312548677921	0.082,0.328,0.163	0.246,1.0,1.0	-0.558
ENSMUSG00000007035	Msh5	chr17	-	35030608	35030758	35030608	35030754	35031147	35031274	6,3,6	1,0,0	2,5,5	2,2,2	129	125	0.0334015850627	0.853,1.0,1.0	0.492,0.708,0.708	0.315
ENSMUSG00000044037	Als2cl	chr9	+	110884014	110884146	110884017	110884146	110882713	110882823	3,5,6	3,6,1	7,3,8	0,2,0	128	125	0.0407149670272	0.494,0.449,0.854	1.0,0.594,1.0	-0.266
ENSMUSG00000052760	A630001G21Rik	chr1	-	85726458	85726615	85726458	85726502	85736471	85736581	9,11,9	2,2,7	11,6,5	2,0,0	238	125	0.0407149670272	0.703,0.743,0.403	0.743,1.0,1.0	-0.298
ENSMUSG00000054874	Pcnx3	chr19	-	5681431	5681574	5681431	5681553	5683306	5683412	5,1,5	9,9,16	2,0,0	9,10,9	146	125	0.0407149670272	0.322,0.087,0.211	0.16,0.0,0.0	0.153
ENSMUSG00000042826	Fgf11	chr11	-	69798563	69798762	69798563	69798678	69799351	69799455	36,24,23	16,11,16	22,22,8	27,27,16	209	125	0.0443127074132	0.574,0.566,0.462	0.328,0.328,0.23	0.239
