# Supplementary material for: An Alternative Splicing Program for Mouse Craniofacial Development
Source: Front Physiol. 2020 Sep 4;11:1099. doi: 10.3389/fphys.2020.01099 (PMC7498679; doi:10.3389/fphys.2020.01099)
Supplement: Supplementary file 12 [file Data_Sheet_1.zip › Filtered rMATS results/A3SS/E10.5_FNP_Ect_vs_E11.5_NE_A3SS_filtered_output.txt]

GeneID	geneSymbol	chr	strand	longExonStart_0base	longExonEnd	shortES	shortEE	flankingES	flankingEE	IC_SAMPLE_1	SC_SAMPLE_1	IC_SAMPLE_2	SC_SAMPLE_2	IncFormLen	SkipFormLen	FDR	IncLevel1	IncLevel2	DeltaPSI
ENSMUSG00000021546	Hnrnpk	chr13	-	58391238	58392476	58391238	58392416	58393195	58393365	1099,1573,1650	1509,2316,2569	3509,3710,3515	2349,2570,2257	185	125	0.0	0.33,0.315,0.303	0.502,0.494,0.513	-0.187
ENSMUSG00000013787	Ehmt2	chr17	+	34905609	34906058	34905909	34906058	34905341	34905456	310,370,378	503,612,623	592,681,527	402,403,371	425	125	0.0	0.153,0.151,0.151	0.302,0.332,0.295	-0.158
ENSMUSG00000037032	Apbb1	chr7	-	105565532	105565653	105565532	105565647	105566050	105566178	38,68,65	238,250,272	260,247,235	409,439,416	131	125	5.63726842984e-12	0.132,0.206,0.186	0.378,0.349,0.35	-0.184
ENSMUSG00000034269	Setd5	chr6	+	113110316	113110525	113110373	113110525	113109884	113109990	386,433,492	217,261,249	333,256,243	306,321,275	182	125	1.30904579676e-07	0.55,0.533,0.576	0.428,0.354,0.378	0.166
ENSMUSG00000031386	Hcfc1	chrX	-	73947841	73948418	73947841	73948286	73948901	73949065	547,752,664	570,634,564	305,408,328	542,595,537	257	125	1.28456084663e-06	0.318,0.366,0.364	0.215,0.25,0.229	0.118
ENSMUSG00000031167	Rbm3	chrX	-	8143246	8143332	8143246	8143329	8143657	8143751	780,892,980	424,508,474	693,757,659	662,665,577	128	125	7.0088281017e-06	0.642,0.632,0.669	0.506,0.526,0.527	0.128
ENSMUSG00000024186	Rgs11	chr17	+	26207292	26207322	26207298	26207322	26205706	26205775	5,10,10	0,0,0	19,20,15	5,20,5	131	125	1.34279257874e-05	1.0,1.0,1.0	0.784,0.488,0.741	0.329
ENSMUSG00000022387	Brd1	chr15	-	88700772	88701270	88700772	88700877	88707033	88707294	437,581,674	27,37,37	403,360,358	48,59,49	518	125	1.55515663264e-05	0.796,0.791,0.815	0.67,0.596,0.638	0.166
ENSMUSG00000029705	Cux1	chr5	-	136326749	136327010	136326749	136326938	136332623	136332728	57,49,69	167,153,147	143,171,177	215,232,200	197	125	2.56027824442e-05	0.178,0.169,0.229	0.297,0.319,0.36	-0.133
ENSMUSG00000025154	Arhgap19	chr19	-	41781157	41781349	41781157	41781304	41782330	41782396	237,269,267	53,52,42	305,372,286	19,25,35	170	125	6.97013653986e-05	0.767,0.792,0.824	0.922,0.916,0.857	-0.104
ENSMUSG00000060288	Ppih	chr4	-	119300009	119300202	119300009	119300183	119310758	119310847	103,142,151	186,254,248	194,251,242	223,184,214	144	125	0.000133888223934	0.325,0.327,0.346	0.43,0.542,0.495	-0.156
ENSMUSG00000007207	Stx1a	chr5	+	135048910	135049104	135048993	135049104	135045596	135045734	33,38,38	24,23,31	61,62,45	94,110,115	208	125	0.000133888223934	0.452,0.498,0.424	0.281,0.253,0.19	0.217
ENSMUSG00000018572	Phf23	chr11	+	69998300	69999132	69998501	69999132	69997745	69997838	731,821,794	298,405,340	672,704,628	206,192,146	326	125	0.000211954045709	0.485,0.437,0.472	0.556,0.584,0.623	-0.123
ENSMUSG00000004677	Myo9b	chr8	+	71359557	71360712	71359663	71360712	71359324	71359452	127,149,140	18,17,25	77,102,117	52,45,33	231	125	0.000325576828988	0.792,0.826,0.752	0.445,0.551,0.657	0.239
ENSMUSG00000037773	Pced1a	chr2	-	130422224	130422704	130422224	130422375	130422812	130422892	57,102,84	0,0,5	65,56,48	9,7,8	454	125	0.000334785390178	1.0,1.0,0.822	0.665,0.688,0.623	0.282
ENSMUSG00000027684	Mecom	chr3	-	29979600	29980957	29979600	29979985	29985340	29985494	190,245,304	70,91,85	405,395,374	71,70,71	1097	125	0.000422834046471	0.236,0.235,0.29	0.394,0.391,0.375	-0.133
ENSMUSG00000030590	Fam98c	chr7	-	29153321	29154535	29153321	29153489	29154615	29154693	137,153,107	0,0,2	162,167,147	8,7,3	1171	125	0.000647352671339	1.0,1.0,0.851	0.684,0.718,0.84	0.203
ENSMUSG00000026977	March7	chr2	+	60233898	60234997	60233933	60234997	60229683	60229879	6,13,13	0,0,0	5,17,6	4,2,2	160	125	0.00065579500322	1.0,1.0,1.0	0.494,0.869,0.701	0.312
ENSMUSG00000022983	Scaf4	chr16	-	90242526	90242718	90242526	90242652	90242871	90242958	143,176,152	172,288,211	172,156,198	123,140,170	191	125	0.000709311735356	0.352,0.286,0.32	0.478,0.422,0.433	-0.125
ENSMUSG00000034059	Ypel4	chr2	+	84737063	84737528	84737419	84737528	84736638	84736965	23,61,58	0,0,0	51,67,62	2,3,5	481	125	0.000709311735356	1.0,1.0,1.0	0.869,0.853,0.763	0.172
ENSMUSG00000001909	Trmt1	chr8	+	84689631	84689908	84689707	84689908	84689285	84689349	109,93,87	59,92,60	147,134,164	61,35,28	201	125	0.000908896851108	0.535,0.386,0.474	0.6,0.704,0.785	-0.231
ENSMUSG00000040363	Bcor	chrX	-	12048302	12048647	12048302	12048545	12048994	12049252	168,193,228	161,223,211	140,156,99	218,230,228	227	125	0.000917749437209	0.365,0.323,0.373	0.261,0.272,0.193	0.112
ENSMUSG00000034813	Grip1	chr10	+	119985473	119986484	119986331	119986484	119978437	119978607	208,310,318	13,7,10	171,144,144	23,19,13	983	125	0.00112357692769	0.67,0.849,0.802	0.486,0.491,0.585	0.253
ENSMUSG00000040812	Agbl2	chr2	+	90783985	90784125	90784061	90784125	90783575	90783673	1,0,0	8,14,4	6,3,3	7,0,9	201	125	0.00115863274375	0.072,0.0,0.0	0.348,1.0,0.172	-0.483
ENSMUSG00000021235	Coq6	chr12	+	84368142	84368709	84368585	84368709	84366884	84367019	425,478,490	10,3,29	281,326,303	43,22,21	568	125	0.00115863274375	0.903,0.972,0.788	0.59,0.765,0.76	0.183
ENSMUSG00000032480	Dhx30	chr9	-	110112970	110113090	110112970	110113025	110115035	110115161	361,571,482	204,373,299	376,465,331	158,143,142	190	125	0.00116041202328	0.538,0.502,0.515	0.61,0.681,0.605	-0.114
ENSMUSG00000030309	Caprin2	chr6	-	148842492	148843398	148842492	148843054	148845171	148845235	53,83,79	3,5,2	69,99,63	0,0,0	469	125	0.00127604255992	0.825,0.816,0.913	1.0,1.0,1.0	-0.149
ENSMUSG00000057363	Uxs1	chr1	-	43790463	43790644	43790463	43790550	43797244	43797305	5,32,9	0,9,5	14,11,10	0,1,0	219	125	0.00191703441801	1.0,0.67,0.507	1.0,0.863,1.0	-0.229
ENSMUSG00000060036	Rpl3	chr15	-	80080895	80081211	80080895	80081031	80081614	80081783	212,224,232	22,16,32	254,164,235	58,56,42	305	125	0.0019368216639	0.798,0.852,0.748	0.642,0.546,0.696	0.171
ENSMUSG00000020782	Llgl2	chr11	+	115854731	115854859	115854811	115854859	115854546	115854575	4,9,3	49,67,53	12,14,8	31,30,34	205	125	0.0021261196803	0.047,0.076,0.033	0.191,0.222,0.125	-0.127
ENSMUSG00000031156	Slc35a2	chrX	+	7892139	7892867	7892729	7892867	7889611	7889763	52,57,51	4,0,4	109,97,93	1,0,0	715	125	0.00299827830098	0.694,1.0,0.69	0.95,1.0,1.0	-0.189
ENSMUSG00000092060	Bend4	chr5	-	67392147	67400301	67392147	67398450	67405430	67405519	45,63,48	0,1,0	27,35,19	2,1,2	1976	125	0.00350396114753	1.0,0.799,1.0	0.461,0.689,0.375	0.425
ENSMUSG00000045672	Col27a1	chr4	+	63328531	63328703	63328534	63328703	63327829	63327895	30,39,44	5,9,5	20,20,12	14,10,9	128	125	0.00363993204058	0.854,0.809,0.896	0.582,0.661,0.566	0.25
ENSMUSG00000032332	Col12a1	chr9	-	79598990	79601179	79598990	79600007	79602199	79602370	5,8,6	0,0,0	17,26,13	1,1,3	1297	125	0.00515764268742	1.0,1.0,1.0	0.621,0.715,0.295	0.456
ENSMUSG00000032612	Usp4	chr9	+	108384381	108384515	108384396	108384515	108381327	108381552	5,7,4	0,2,1	5,0,8	3,8,10	140	125	0.00587105921656	1.0,0.758,0.781	0.598,0.0,0.417	0.508
ENSMUSG00000029503	P2rx2	chr5	-	110341550	110341854	110341550	110341689	110342004	110342101	11,15,21	0,0,0	46,51,34	2,3,4	290	125	0.00624750879731	1.0,1.0,1.0	0.908,0.88,0.786	0.142
ENSMUSG00000064293	Cntn4	chr6	+	106662572	106662693	106662575	106662693	106655502	106655678	2,2,2	0,1,0	13,13,23	10,8,5	128	125	0.00629416885911	1.0,0.661,1.0	0.559,0.613,0.818	0.224
ENSMUSG00000037447	Arid5a	chr1	+	36316208	36316327	36316211	36316327	36307753	36307836	4,2,2	0,0,0	12,7,3	3,1,3	128	125	0.00650104323541	1.0,1.0,1.0	0.796,0.872,0.494	0.279
ENSMUSG00000038000	Acd	chr8	-	105700003	105700160	105700003	105700048	105700281	105700358	41,59,50	62,68,68	55,71,67	168,148,158	237	125	0.00650104323541	0.259,0.314,0.279	0.147,0.202,0.183	0.107
ENSMUSG00000037355	Uvssa	chr5	+	33410858	33411042	33410962	33411042	33409426	33409549	17,25,39	0,1,0	20,37,24	0,10,1	229	125	0.00675341862031	1.0,0.932,1.0	1.0,0.669,0.929	0.111
ENSMUSG00000004040	Stat3	chr11	-	100889477	100889590	100889477	100889540	100889885	100889928	40,37,67	0,1,5	69,97,45	16,12,5	175	125	0.00817687647155	1.0,0.964,0.905	0.755,0.852,0.865	0.132
ENSMUSG00000038344	Txlng	chrX	-	162786616	162787678	162786616	162786691	162790611	162790806	31,56,38	0,0,0	53,44,33	1,4,1	1112	125	0.00828867848426	1.0,1.0,1.0	0.856,0.553,0.788	0.268
ENSMUSG00000035585	Tsen34	chr7	+	3695352	3695621	3695363	3695621	3694977	3695227	4,4,4	5,7,9	0,0,2	6,3,8	136	125	0.00828867848426	0.424,0.344,0.29	0.0,0.0,0.187	0.29
ENSMUSG00000078773	Rad54b	chr4	+	11601550	11601758	11601632	11601758	11599675	11599901	53,82,84	40,49,69	88,68,76	26,29,29	207	125	0.00829471092909	0.444,0.503,0.424	0.671,0.586,0.613	-0.166
ENSMUSG00000033857	Engase	chr11	+	118479085	118479287	118479089	118479287	118478882	118478953	17,25,17	3,0,0	26,22,26	8,2,8	129	125	0.00900982996649	0.846,1.0,1.0	0.759,0.914,0.759	0.138
ENSMUSG00000003051	Elf3	chr1	-	135257004	135257286	135257004	135257226	135257614	135257782	36,35,49	53,63,82	89,105,75	78,96,69	185	125	0.00998853202577	0.315,0.273,0.288	0.435,0.425,0.423	-0.136
ENSMUSG00000036622	Atp13a2	chr4	+	141006678	141006848	141006752	141006848	141006351	141006503	64,73,72	83,125,117	200,220,213	181,202,226	199	125	0.0109020149708	0.326,0.268,0.279	0.41,0.406,0.372	-0.105
ENSMUSG00000054708	Ankrd24	chr10	+	81640027	81640812	81640767	81640812	81639855	81639936	24,16,20	0,0,0	40,32,39	1,4,1	865	125	0.011321004214	1.0,1.0,1.0	0.853,0.536,0.849	0.254
ENSMUSG00000028546	Elavl4	chr4	-	110203736	110206701	110203736	110206659	110209739	110209778	160,168,167	123,102,150	334,322,277	425,361,317	167	125	0.011321004214	0.493,0.552,0.455	0.37,0.4,0.395	0.112
ENSMUSG00000023051	Tarbp2	chr15	+	102521120	102521213	102521137	102521213	102519121	102519291	59,141,103	5,4,9	56,53,65	10,15,7	142	125	0.0139377197605	0.912,0.969,0.91	0.831,0.757,0.891	0.104
ENSMUSG00000001909	Trmt1	chr8	+	84690784	84690947	84690801	84690947	84690516	84690572	3,3,3	13,12,16	0,2,0	16,18,28	142	125	0.0148541349182	0.169,0.18,0.142	0.0,0.089,0.0	0.134
ENSMUSG00000054752	Fsd1l	chr4	+	53693983	53694084	53693986	53694084	53686387	53686517	79,111,131	8,19,20	53,71,66	26,21,17	128	125	0.0151586919648	0.906,0.851,0.865	0.666,0.768,0.791	0.132
ENSMUSG00000001909	Trmt1	chr8	+	84690772	84690947	84690784	84690947	84690516	84690572	5,2,11	3,3,3	2,12,3	0,2,0	137	125	0.015818488475	0.603,0.378,0.77	1.0,0.846,1.0	-0.365
ENSMUSG00000042564	Fam227a	chr15	-	79649636	79649863	79649636	79649860	79658680	79658956	16,13,6	1,0,0	11,9,7	2,4,1	128	125	0.0166813322759	0.94,1.0,1.0	0.843,0.687,0.872	0.179
ENSMUSG00000031392	Irak1	chrX	-	74022848	74023065	74022848	74022952	74023365	74023533	15,19,35	3,3,1	16,18,10	0,0,0	238	125	0.0172035670836	0.724,0.769,0.948	1.0,1.0,1.0	-0.186
ENSMUSG00000032525	Nktr	chr9	+	121742564	121742787	121742639	121742787	121741597	121741743	77,131,110	80,86,105	121,107,98	50,42,60	200	125	0.0187364849913	0.376,0.488,0.396	0.602,0.614,0.505	-0.154
ENSMUSG00000004896	Rrnad1	chr3	-	87924343	87925431	87924343	87924528	87926730	87926874	64,85,90	0,0,0	110,103,108	2,4,1	1028	125	0.0190169368768	1.0,1.0,1.0	0.87,0.758,0.929	0.148
ENSMUSG00000023764	Sfi1	chr11	-	3134625	3135542	3134625	3134730	3135653	3135830	34,50,54	2,4,0	54,71,68	0,0,0	937	125	0.0195272958614	0.694,0.625,1.0	1.0,1.0,1.0	-0.227
ENSMUSG00000034160	Ogt	chrX	+	101642975	101643156	101643005	101643156	101640217	101640322	250,332,327	75,76,113	219,286,221	143,107,100	155	125	0.0203853857114	0.729,0.779,0.7	0.553,0.683,0.641	0.11
ENSMUSG00000021090	Lrrc9	chr12	+	72463832	72463950	72463835	72463950	72463324	72463501	1,5,2	3,0,6	2,7,10	1,0,1	128	125	0.0204663276797	0.246,1.0,0.246	0.661,1.0,0.907	-0.359
ENSMUSG00000068917	Clk2	chr3	+	89169614	89170115	89170048	89170115	89168694	89168923	170,256,266	18,38,21	242,250,185	5,21,6	559	125	0.0253522063115	0.679,0.601,0.739	0.915,0.727,0.873	-0.165
ENSMUSG00000053119	Chmp3	chr6	+	71558974	71559128	71559013	71559128	71552398	71552459	2,3,6	1,2,7	9,6,4	1,2,0	164	125	0.02624834561	0.604,0.533,0.395	0.873,0.696,1.0	-0.346
ENSMUSG00000053552	Ebf4	chr2	+	130369367	130369513	130369437	130369513	130365459	130365657	11,8,9	26,33,26	4,9,10	56,83,66	195	125	0.0262933981783	0.213,0.134,0.182	0.044,0.065,0.089	0.11
ENSMUSG00000026082	Rev1	chr1	-	38079289	38079398	38079289	38079395	38083703	38083820	19,32,23	6,16,15	76,63,74	10,13,16	128	125	0.0262933981783	0.756,0.661,0.6	0.881,0.826,0.819	-0.17
ENSMUSG00000074796	Slc4a11	chr2	-	130687158	130687484	130687158	130687291	130687562	130687688	10,16,24	0,0,0	26,26,48	0,2,5	318	125	0.0267127210205	1.0,1.0,1.0	1.0,0.836,0.791	0.124
ENSMUSG00000050312	Nsun3	chr16	-	62776287	62776631	62776287	62776383	62785787	62785897	14,15,11	19,12,10	43,26,42	8,15,13	373	125	0.0274166108554	0.198,0.295,0.269	0.643,0.367,0.52	-0.256
ENSMUSG00000040040	Ift88	chr14	+	57479896	57481511	57481395	57481511	57477890	57478077	80,105,98	0,0,8	166,172,147	0,0,0	1624	125	0.0293965553714	1.0,1.0,0.485	1.0,1.0,1.0	-0.172
ENSMUSG00000025939	Ube2w	chr1	-	16585275	16585431	16585275	16585352	16602261	16602353	5,11,22	2,1,3	14,13,14	0,0,0	204	125	0.0337172017068	0.605,0.871,0.818	1.0,1.0,1.0	-0.235
ENSMUSG00000035949	Fbxw2	chr2	-	34822557	34823067	34822557	34822975	34825961	34826070	218,202,210	36,27,14	214,210,202	45,41,49	217	125	0.036594002911	0.777,0.812,0.896	0.733,0.747,0.704	0.1
ENSMUSG00000028114	Mettl14	chr3	-	123368296	123371485	123368296	123369690	123372556	123372673	313,442,522	12,16,21	338,370,342	9,4,3	1920	125	0.0367303569142	0.629,0.643,0.618	0.71,0.858,0.881	-0.186
ENSMUSG00000023707	Ogfod2	chr5	+	124114064	124114645	124114387	124114645	124113428	124113528	74,69,75	21,15,23	62,78,70	35,37,36	448	125	0.0367554661164	0.496,0.562,0.476	0.331,0.37,0.352	0.16
ENSMUSG00000023191	P3h3	chr6	-	124845201	124845658	124845201	124845319	124845941	124846043	64,46,47	6,5,8	83,116,104	4,3,4	464	125	0.0385451525049	0.742,0.713,0.613	0.848,0.912,0.875	-0.189
ENSMUSG00000074646	6430550D23Rik	chr2	-	156002436	156002559	156002436	156002486	156003100	156003250	0,0,0	1,2,9	1,0,6	9,2,6	198	125	0.0394375425123	0.0,0.0,0.0	0.066,0.0,0.387	-0.151
ENSMUSG00000004698	Hdac9	chr12	-	34433080	34433231	34433080	34433222	34437136	34437378	25,27,30	7,11,20	34,34,34	5,8,3	134	125	0.0404383236135	0.769,0.696,0.583	0.864,0.799,0.914	-0.176
ENSMUSG00000038685	Rtel1	chr2	+	181355309	181355552	181355327	181355552	181354352	181354442	90,82,119	11,16,21	91,120,101	37,28,33	143	125	0.0406285673417	0.877,0.818,0.832	0.683,0.789,0.728	0.109
ENSMUSG00000026925	Inpp5e	chr2	-	26399232	26399574	26399232	26399348	26400035	26400143	56,82,82	6,2,3	159,154,162	2,0,3	351	125	0.0480488502797	0.769,0.936,0.907	0.966,1.0,0.951	-0.102
ENSMUSG00000067629	Syngap1	chr17	+	26959401	26959845	26959608	26959845	26958076	26958221	138,230,210	8,12,18	111,95,83	14,19,9	332	125	0.0497213209629	0.867,0.878,0.815	0.749,0.653,0.776	0.127
