# Supplementary material for: An Alternative Splicing Program for Mouse Craniofacial Development
Source: Front Physiol. 2020 Sep 4;11:1099. doi: 10.3389/fphys.2020.01099 (PMC7498679; doi:10.3389/fphys.2020.01099)
Supplement: Supplementary file 12 [file Data_Sheet_1.zip › Filtered rMATS results/A3SS/E10.5_Mes_MXP_vs_FNP_A3SS_filtered_output.txt]

GeneID	geneSymbol	chr	strand	longExonStart_0base	longExonEnd	shortES	shortEE	flankingES	flankingEE	IC_SAMPLE_1	SC_SAMPLE_1	IC_SAMPLE_2	SC_SAMPLE_2	IncFormLen	SkipFormLen	FDR	IncLevel1	IncLevel2	DeltaPSI
ENSMUSG00000074733	Zfp950	chr19	-	61118226	61118350	61118226	61118347	61127006	61127067	2,9,5	16,3,8	12,10,17	0,0,0	128	125	3.83050370978e-08	0.109,0.746,0.379	1.0,1.0,1.0	-0.589
ENSMUSG00000061758	Akr1b10	chr6	+	34390054	34390132	34390079	34390132	34388775	34388892	68,56,67	36,5,16	27,45,31	0,0,0	150	125	4.91012563943e-08	0.612,0.903,0.777	1.0,1.0,1.0	-0.236
ENSMUSG00000074358	Ccdc61	chr7	-	18899557	18899713	18899557	18899682	18900918	18901076	55,140,80	24,3,9	116,50,114	0,0,0	156	125	6.33390972654e-07	0.647,0.974,0.877	1.0,1.0,1.0	-0.167
ENSMUSG00000048330	Ric3	chr7	-	109047950	109048096	109047950	109048093	109054364	109054458	28,18,24	20,3,7	20,41,16	1,0,0	128	125	7.60247994623e-07	0.578,0.854,0.77	0.951,1.0,1.0	-0.25
ENSMUSG00000079557	March2	chr17	-	33691514	33692203	33691514	33692153	33696036	33696246	0,0,0	5,67,51	11,18,10	71,95,64	175	125	7.60247994623e-07	0.0,0.0,0.0	0.1,0.119,0.1	-0.106
ENSMUSG00000038618	Rassf7	chr7	+	141216999	141217712	141217028	141217712	141216720	141216851	134,121,79	4,7,3	129,39,134	25,12,26	154	125	1.07921597437e-06	0.965,0.933,0.955	0.807,0.725,0.807	0.171
ENSMUSG00000068328	Aup1	chr6	+	83057213	83057394	83057275	83057394	83056758	83056878	22,31,21	0,0,0	9,14,21	2,7,5	187	125	1.07921597437e-06	1.0,1.0,1.0	0.751,0.572,0.737	0.313
ENSMUSG00000060288	Ppih	chr4	-	119300009	119300202	119300009	119300183	119310758	119310847	143,265,227	138,203,267	131,289,144	287,459,321	144	125	4.70713842502e-06	0.474,0.531,0.425	0.284,0.353,0.28	0.171
ENSMUSG00000051527	Usp29	chr7	+	6738792	6738945	6738806	6738945	6737564	6737634	0,2,2	10,41,41	7,5,5	11,7,12	139	125	2.17114139806e-05	0.0,0.042,0.042	0.364,0.391,0.273	-0.315
ENSMUSG00000040356	Skiv2l	chr17	-	34846866	34847324	34846866	34846995	34847407	34847461	99,127,96	7,8,4	180,10,110	1,0,0	454	125	2.32319819349e-05	0.796,0.814,0.869	0.98,1.0,1.0	-0.167
ENSMUSG00000021694	Ercc8	chr13	+	108183724	108183922	108183822	108183922	108178571	108178696	107,149,163	1,6,1	124,176,149	11,24,10	223	125	2.68706025429e-05	0.984,0.933,0.989	0.863,0.804,0.893	0.115
ENSMUSG00000001054	Rmnd5b	chr11	-	51624474	51624646	51624474	51624577	51625668	51625834	1,9,2	41,112,105	18,7,22	111,24,81	194	125	2.73344398179e-05	0.015,0.049,0.012	0.095,0.158,0.149	-0.109
ENSMUSG00000042447	Mios	chr6	+	8233049	8234361	8234231	8234361	8231160	8231313	74,79,140	18,3,9	91,98,99	0,0,2	1307	125	2.92050778847e-05	0.282,0.716,0.598	1.0,1.0,0.826	-0.41
ENSMUSG00000029563	Foxp2	chr6	+	15377869	15378088	15377887	15378088	15376688	15376826	4,8,7	31,36,59	0,0,0	45,7,55	143	125	3.52680169529e-05	0.101,0.163,0.094	0.0,0.0,0.0	0.119
ENSMUSG00000018999	Slc35b4	chr6	-	34163588	34166423	34163588	34163670	34167624	34167727	66,56,81	3,2,2	101,73,90	0,0,0	2878	125	3.72172725908e-05	0.489,0.549,0.638	1.0,1.0,1.0	-0.441
ENSMUSG00000027674	Pex5l	chr3	-	33005919	33006046	33005919	33006043	33007121	33007316	0,1,0	2,30,26	4,7,21	21,0,41	128	125	3.93161349316e-05	0.0,0.032,0.0	0.157,1.0,0.333	-0.486
ENSMUSG00000046679	C87436	chr6	+	86447310	86447421	86447340	86447421	86445433	86446268	70,89,26	62,1,6	51,25,57	1,0,0	155	125	3.93161349316e-05	0.477,0.986,0.778	0.976,1.0,1.0	-0.245
ENSMUSG00000032872	Cyb5r4	chr9	+	87066648	87066813	87066686	87066813	87059364	87059451	149,111,168	0,7,2	121,96,156	22,34,2	163	125	3.93161349316e-05	1.0,0.924,0.985	0.808,0.684,0.984	0.144
ENSMUSG00000001082	Mfsd10	chr5	-	34635608	34635742	34635608	34635655	34636020	34636124	68,150,171	19,10,7	145,75,105	2,1,1	212	125	4.48699241105e-05	0.678,0.898,0.935	0.977,0.978,0.984	-0.143
ENSMUSG00000004626	Stxbp2	chr8	+	3641894	3642055	3641897	3642055	3641734	3641820	6,10,3	4,30,23	2,0,0	21,49,29	128	125	6.64378290457e-05	0.594,0.246,0.113	0.085,0.0,0.0	0.289
ENSMUSG00000059475	Zfp426	chr9	-	20478132	20478254	20478132	20478158	20486329	20486437	31,68,33	4,9,0	79,63,62	0,0,0	221	125	0.000111769006382	0.814,0.81,1.0	1.0,1.0,1.0	-0.125
ENSMUSG00000030309	Caprin2	chr6	-	148842492	148843398	148842492	148843054	148845171	148845235	117,43,60	0,5,12	40,51,42	0,0,0	469	125	0.000117562417154	1.0,0.696,0.571	1.0,1.0,1.0	-0.244
ENSMUSG00000066571	4931406P16Rik	chr7	-	34240508	34240646	34240508	34240640	34242239	34242405	76,135,83	32,3,0	92,69,91	0,0,0	131	125	0.000142914882713	0.694,0.977,1.0	1.0,1.0,1.0	-0.11
ENSMUSG00000049321	Zfp2	chr11	-	50910435	50910528	50910435	50910525	50910749	50910876	0,0,0	10,19,29	3,0,9	9,13,22	128	125	0.000204511170384	0.0,0.0,0.0	0.246,0.0,0.285	-0.177
ENSMUSG00000020919	Stat5b	chr11	-	100804869	100805026	100804869	100804998	100808395	100808533	35,77,92	6,9,10	136,42,101	4,0,2	153	125	0.000223984506802	0.827,0.875,0.883	0.965,1.0,0.976	-0.119
ENSMUSG00000040455	Usp45	chr4	+	21781735	21781908	21781738	21781908	21780340	21780450	30,62,42	10,2,5	46,40,45	0,0,1	128	125	0.000223984506802	0.746,0.968,0.891	1.0,1.0,0.978	-0.124
ENSMUSG00000026826	Nr4a2	chr2	-	57111575	57112441	57111575	57112263	57112950	57113072	6,44,40	2,9,5	31,5,59	2,0,0	303	125	0.000271562298866	0.553,0.669,0.767	0.865,1.0,1.0	-0.292
ENSMUSG00000031478	Nek3	chr8	-	22132049	22132199	22132049	22132193	22132992	22133095	0,0,0	6,35,20	2,0,12	25,3,24	131	125	0.000271562298866	0.0,0.0,0.0	0.071,0.0,0.323	-0.131
ENSMUSG00000038535	Zfp280d	chr9	+	72360285	72360341	72360292	72360341	72351524	72351570	46,46,56	0,0,0	30,7,35	7,0,4	132	125	0.000271562298866	1.0,1.0,1.0	0.802,1.0,0.892	0.102
ENSMUSG00000045078	Rnf216	chr5	-	143098378	143098505	143098378	143098500	143112898	143112980	98,85,76	14,13,30	67,36,94	6,0,4	130	125	0.000271562298866	0.871,0.863,0.709	0.915,1.0,0.958	-0.143
ENSMUSG00000063884	Ptcd3	chr6	-	71883443	71884625	71883443	71883592	71885308	71885399	540,782,852	0,2,4	664,808,832	0,40,12	1158	125	0.000319098289344	1.0,0.977,0.958	1.0,0.686,0.882	0.122
ENSMUSG00000022521	Crebbp	chr16	-	4101557	4101668	4101557	4101638	4107427	4107516	15,27,29	165,113,62	8,0,4	115,14,86	155	125	0.00037266895157	0.068,0.162,0.274	0.053,0.0,0.036	0.138
ENSMUSG00000098090	2700099C18Rik	chr17	+	94771112	94771238	94771133	94771238	94766856	94766947	22,45,58	143,118,189	20,6,26	151,158,162	146	125	0.000437716995709	0.116,0.246,0.208	0.102,0.031,0.121	0.105
ENSMUSG00000036948	BC037034	chr5	-	138260834	138261716	138260834	138260989	138261801	138261884	179,301,259	0,5,6	286,116,237	8,18,31	852	125	0.000437716995709	1.0,0.898,0.864	0.84,0.486,0.529	0.302
ENSMUSG00000043262	Uevld	chr7	-	46940132	46940303	46940132	46940277	46943787	46943890	14,109,127	0,2,0	89,29,77	0,13,6	151	125	0.000445866433264	1.0,0.978,1.0	1.0,0.649,0.914	0.138
ENSMUSG00000040563	Plppr2	chr9	+	21940684	21940873	21940759	21940873	21939298	21939378	2,53,42	0,0,0	28,14,35	6,4,0	200	125	0.000459543795269	1.0,1.0,1.0	0.745,0.686,1.0	0.19
ENSMUSG00000028456	Unc13b	chr4	+	43249456	43249581	43249459	43249581	43245467	43245596	18,5,8	0,0,3	4,2,2	4,1,8	128	125	0.000496935927505	1.0,1.0,0.723	0.494,0.661,0.196	0.457
ENSMUSG00000037190	Cyb561d2	chr9	-	107541002	107541069	107541002	107541040	107541496	107541650	0,0,1	18,44,49	0,17,6	79,31,57	154	125	0.000502988433346	0.0,0.0,0.016	0.0,0.308,0.079	-0.124
ENSMUSG00000059890	Ube4a	chr9	-	44959978	44960139	44959978	44960127	44963336	44963432	202,225,243	7,1,0	177,40,215	14,31,0	137	125	0.000568596048877	0.963,0.995,1.0	0.92,0.541,1.0	0.166
ENSMUSG00000047248	C2cd3	chr7	+	100379967	100380125	100380025	100380125	100374263	100374533	40,85,79	18,11,31	88,10,113	1,0,14	183	125	0.00089236765555	0.603,0.841,0.635	0.984,1.0,0.846	-0.25
ENSMUSG00000028708	Mknk1	chr4	+	115874619	115874814	115874758	115874814	115873210	115873306	78,36,62	0,1,2	58,11,41	6,28,2	264	125	0.00111205809584	1.0,0.945,0.936	0.821,0.157,0.907	0.332
ENSMUSG00000026925	Inpp5e	chr2	-	26399232	26399574	26399232	26399348	26400035	26400143	92,108,75	0,2,0	63,62,25	2,11,0	351	125	0.00125101901237	1.0,0.951,1.0	0.918,0.667,1.0	0.122
ENSMUSG00000032363	Adamts7	chr9	+	90192898	90194269	90193024	90194269	90192380	90192594	3,10,18	33,38,51	23,33,8	20,26,19	251	125	0.00130571874306	0.043,0.116,0.149	0.364,0.387,0.173	-0.205
ENSMUSG00000036098	Myrf	chr19	-	10215016	10215105	10215016	10215102	10215741	10215810	14,3,10	5,4,9	28,10,6	4,0,0	128	125	0.0013464075771	0.732,0.423,0.52	0.872,1.0,1.0	-0.399
ENSMUSG00000036138	Acaa1a	chr9	+	119344465	119346568	119346469	119346568	119344172	119344252	200,261,165	16,13,13	238,311,249	2,8,5	2129	125	0.00150446308367	0.423,0.541,0.427	0.875,0.695,0.745	-0.308
ENSMUSG00000036817	Sun1	chr5	+	139226678	139226885	139226705	139226885	139226577	139226604	17,0,2	33,117,63	0,0,0	103,2,81	152	125	0.00156838368726	0.298,0.0,0.025	0.0,0.0,0.0	0.108
ENSMUSG00000045576	St7l	chr3	+	104919350	104919501	104919446	104919501	104895695	104895798	43,82,92	26,2,0	35,111,94	0,0,0	221	125	0.00184709707162	0.483,0.959,1.0	1.0,1.0,1.0	-0.186
ENSMUSG00000029016	Clcn6	chr4	-	148010653	148010810	148010653	148010776	148010971	148011129	94,66,78	24,2,17	77,50,68	6,0,2	159	125	0.00210295523178	0.755,0.963,0.783	0.91,1.0,0.964	-0.124
ENSMUSG00000043019	Edem3	chr1	+	151805846	151805946	151805849	151805946	151804664	151804819	0,11,17	120,275,175	24,29,15	208,52,192	128	125	0.00222890169138	0.0,0.038,0.087	0.101,0.353,0.071	-0.133
ENSMUSG00000002617	Zfp40	chr17	-	23191344	23191508	23191344	23191435	23191676	23191802	5,5,10	28,44,29	11,15,22	28,7,16	198	125	0.00225687450992	0.101,0.067,0.179	0.199,0.575,0.465	-0.297
ENSMUSG00000090077	Lime1	chr2	+	181382193	181382544	181382486	181382544	181381357	181381394	18,49,60	0,0,0	81,8,43	1,5,2	418	125	0.00262137886743	1.0,1.0,1.0	0.96,0.324,0.865	0.284
ENSMUSG00000021557	Agtpbp1	chr13	-	59473687	59474712	59473687	59473817	59475659	59475813	88,145,105	0,6,2	113,41,124	0,0,0	1020	125	0.0029093137388	1.0,0.748,0.865	1.0,1.0,1.0	-0.129
ENSMUSG00000032590	Apeh	chr9	-	108088260	108089569	108088260	108088349	108090088	108090186	257,312,242	13,0,0	235,178,265	0,0,0	1345	125	0.00303774181667	0.648,1.0,1.0	1.0,1.0,1.0	-0.117
ENSMUSG00000015468	Notch4	chr17	+	34585885	34586209	34585904	34586209	34584990	34585129	0,0,0	5,15,6	0,8,2	19,22,17	144	125	0.0032185873156	0.0,0.0,0.0	0.0,0.24,0.093	-0.111
ENSMUSG00000021481	Zfp346	chr13	+	55122281	55122515	55122329	55122515	55115479	55115624	29,88,90	36,120,133	83,51,102	75,38,62	173	125	0.0032185873156	0.368,0.346,0.328	0.444,0.492,0.543	-0.146
ENSMUSG00000061436	Hipk2	chr6	-	38721454	38721597	38721454	38721594	38729920	38730042	82,206,95	30,38,28	219,39,180	27,8,15	128	125	0.00331653728618	0.727,0.841,0.768	0.888,0.826,0.921	-0.1
ENSMUSG00000034771	Tle2	chr10	+	81586854	81586928	81586857	81586928	81586212	81586373	12,15,5	34,13,19	3,0,0	18,7,5	128	125	0.0033244352782	0.256,0.53,0.204	0.14,0.0,0.0	0.283
ENSMUSG00000030846	Tial1	chr7	-	128446730	128447107	128446730	128446798	128448120	128448208	0,14,29	9,59,69	33,11,22	20,4,40	434	125	0.00344826241718	0.0,0.064,0.108	0.322,0.442,0.137	-0.243
ENSMUSG00000036864	Proser3	chr7	-	30546124	30546228	30546124	30546225	30546302	30546427	0,2,2	41,16,15	8,22,1	32,37,19	128	125	0.00344826241718	0.0,0.109,0.115	0.196,0.367,0.049	-0.129
ENSMUSG00000030032	Wdr54	chr6	-	83155069	83155240	83155069	83155136	83155477	83155540	0,7,0	26,36,25	11,7,14	48,17,42	229	125	0.00387421978931	0.0,0.096,0.0	0.111,0.184,0.154	-0.118
ENSMUSG00000079056	Kcnip3	chr2	-	127465853	127465978	127465853	127465974	127510828	127510994	1,19,5	0,14,3	9,25,12	1,0,2	129	125	0.00389670573936	1.0,0.568,0.618	0.897,1.0,0.853	-0.188
ENSMUSG00000026121	Sema4c	chr1	-	36555931	36556080	36555931	36556077	36558015	36558349	69,71,52	47,78,63	21,10,48	63,16,100	128	125	0.00394355004397	0.589,0.471,0.446	0.246,0.379,0.319	0.187
ENSMUSG00000025572	Tmc6	chr11	-	117770690	117770802	117770690	117770786	117772672	117772852	0,3,1	40,30,6	11,15,0	18,13,27	141	125	0.00432696663828	0.0,0.081,0.129	0.351,0.506,0.0	-0.216
ENSMUSG00000023249	Parp3	chr9	-	106474396	106474535	106474396	106474520	106474679	106474868	7,4,0	1,4,3	2,0,0	8,14,4	140	125	0.00490156270013	0.862,0.472,0.0	0.182,0.0,0.0	0.384
ENSMUSG00000070565	Rasal2	chr1	-	157158658	157158858	157158658	157158837	157161124	157161326	10,57,20	8,74,65	28,0,9	61,52,98	146	125	0.00495522677885	0.517,0.397,0.209	0.282,0.0,0.073	0.256
ENSMUSG00000015766	Eps8	chr6	-	137539321	137539401	137539321	137539396	137591417	137591492	6,3,4	0,0,0	43,16,45	0,0,19	130	125	0.00504640907759	1.0,1.0,1.0	1.0,1.0,0.695	0.102
ENSMUSG00000031256	Cstf2	chrX	+	134073135	134073277	134073213	134073277	134069844	134069907	233,315,302	218,181,165	329,159,300	137,46,122	203	125	0.00550034074015	0.397,0.517,0.53	0.597,0.68,0.602	-0.145
ENSMUSG00000036825	Ssx2ip	chr3	+	146432972	146433146	146432975	146433146	146432480	146432617	61,156,71	21,48,37	92,59,75	58,42,63	128	125	0.00614477185911	0.739,0.76,0.652	0.608,0.578,0.538	0.142
ENSMUSG00000026307	Scly	chr1	+	91302768	91302869	91302772	91302869	91300527	91300640	18,51,60	0,2,1	55,8,40	8,19,0	129	125	0.0063147425636	1.0,0.961,0.983	0.869,0.29,1.0	0.262
ENSMUSG00000089824	Rbm12	chr2	-	156103348	156103429	156103348	156103397	156111785	156111956	72,62,58	36,61,39	105,40,102	37,10,34	157	125	0.0065614713987	0.614,0.447,0.542	0.693,0.761,0.705	-0.185
ENSMUSG00000034771	Tle2	chr10	+	81590224	81590473	81590352	81590473	81589419	81589496	74,54,38	0,5,6	12,45,18	0,1,0	253	125	0.00679438659638	1.0,0.842,0.758	1.0,0.957,1.0	-0.119
ENSMUSG00000018474	Chd3	chr11	-	69361384	69361535	69361384	69361523	69361670	69361721	189,271,234	8,4,4	285,22,233	19,11,7	137	125	0.00697134252701	0.956,0.984,0.982	0.932,0.646,0.968	0.125
ENSMUSG00000014873	Surf2	chr2	+	26918864	26919055	26918928	26919055	26917427	26917531	237,348,285	13,61,29	269,303,294	70,45,68	189	125	0.00707078580398	0.923,0.79,0.867	0.718,0.817,0.741	0.101
ENSMUSG00000110195	Pde2a	chr7	+	101503286	101503410	101503298	101503410	101502811	101502942	24,9,11	45,57,50	13,0,0	56,22,74	137	125	0.00707078580398	0.327,0.126,0.167	0.175,0.0,0.0	0.148
ENSMUSG00000036826	Igflr1	chr7	+	30567142	30567500	30567145	30567500	30566748	30566936	7,11,17	0,0,0	7,5,7	1,23,0	128	125	0.0071626177906	1.0,1.0,1.0	0.872,0.175,1.0	0.318
ENSMUSG00000055850	Rnf181	chr6	-	72360874	72361013	72360874	72360949	72361121	72361226	77,24,56	0,1,5	40,46,14	0,36,7	189	125	0.00768223072507	1.0,0.941,0.881	1.0,0.458,0.569	0.265
ENSMUSG00000029705	Cux1	chr5	-	136312642	136313314	136312642	136313008	136314306	136314403	67,29,35	3,10,7	30,13,35	14,22,19	431	125	0.00924938468519	0.866,0.457,0.592	0.383,0.146,0.348	0.346
ENSMUSG00000025159	Mms19	chr19	-	41953916	41954017	41953916	41954014	41954465	41954547	56,100,135	55,123,109	62,19,91	113,105,130	128	125	0.0100935113483	0.499,0.443,0.547	0.349,0.15,0.406	0.195
ENSMUSG00000008035	Mid1ip1	chrX	+	10717983	10719690	10717986	10719690	10717389	10717704	9,30,37	30,77,71	9,0,11	71,4,52	128	125	0.0101478817696	0.227,0.276,0.337	0.11,0.0,0.171	0.186
ENSMUSG00000014668	Chfr	chr5	+	110158798	110158918	110158801	110158918	110154836	110154982	176,281,183	125,51,89	195,177,199	58,1,45	128	125	0.0103923112468	0.579,0.843,0.668	0.767,0.994,0.812	-0.161
ENSMUSG00000035242	Oaz1	chr10	+	80828710	80828796	80828718	80828796	80828460	80828633	17,57,61	26,20,26	84,60,54	6,6,20	133	125	0.0106592209681	0.381,0.728,0.688	0.929,0.904,0.717	-0.251
ENSMUSG00000014418	Hps5	chr7	-	46778020	46778199	46778020	46778100	46779071	46779160	24,36,25	0,4,3	40,38,25	14,6,14	224	125	0.0109075047419	1.0,0.834,0.823	0.615,0.779,0.499	0.255
ENSMUSG00000051517	Arhgef39	chr4	-	43497086	43497710	43497086	43497316	43497958	43498029	17,70,59	0,0,1	66,34,75	10,0,0	519	125	0.0113438495072	1.0,1.0,0.934	0.614,1.0,1.0	0.107
ENSMUSG00000054641	Mmrn1	chr6	+	60987073	60987226	60987076	60987226	60975817	60977794	2,49,37	0,7,3	29,24,65	16,10,15	128	125	0.0121471357652	1.0,0.872,0.923	0.639,0.701,0.809	0.215
ENSMUSG00000038685	Rtel1	chr2	+	181356345	181356616	181356357	181356616	181356157	181356258	9,17,5	7,27,30	6,10,4	44,99,27	137	125	0.012553959534	0.54,0.365,0.132	0.111,0.084,0.119	0.241
ENSMUSG00000045095	Magi1	chr6	-	93694007	93694208	93694007	93694175	93697193	93697487	17,25,35	42,22,24	44,55,24	29,5,7	158	125	0.012553959534	0.243,0.473,0.536	0.546,0.897,0.731	-0.307
ENSMUSG00000007570	Fance	chr17	+	28326093	28326567	28326151	28326567	28322645	28322771	58,54,44	92,140,71	37,33,36	122,100,140	183	125	0.012553959534	0.301,0.209,0.297	0.172,0.184,0.149	0.101
ENSMUSG00000019737	Syne4	chr7	+	30316229	30316373	30316294	30316373	30315261	30315400	9,51,37	1,9,7	48,63,28	4,0,2	190	125	0.0126855103078	0.856,0.788,0.777	0.888,1.0,0.902	-0.123
ENSMUSG00000063455	D630045J12Rik	chr6	-	38136833	38136994	38136833	38136991	38139422	38139469	88,74,46	18,22,7	36,10,48	36,13,15	128	125	0.013293848835	0.827,0.767,0.865	0.494,0.429,0.758	0.259
ENSMUSG00000059498	Fcgr3	chr1	-	171057690	171057948	171057690	171057945	171058585	171058606	18,35,27	33,0,14	11,37,27	4,0,0	128	125	0.013309524708	0.348,1.0,0.653	0.729,1.0,1.0	-0.243
ENSMUSG00000001870	Ltbp1	chr17	+	75276395	75276623	75276554	75276623	75273866	75274034	0,11,9	21,8,10	35,38,26	13,1,24	284	125	0.0134217713787	0.0,0.377,0.284	0.542,0.944,0.323	-0.383
ENSMUSG00000031921	Terf2	chr8	-	107076609	107076999	107076609	107076996	107079368	107079469	156,349,450	174,319,310	408,209,382	251,109,220	128	125	0.0138486198735	0.467,0.517,0.586	0.614,0.652,0.629	-0.108
ENSMUSG00000034175	Rhbdd3	chr11	+	5105180	5105347	5105184	5105347	5104020	5104404	0,2,5	4,53,56	13,19,0	26,56,32	129	125	0.0139204853349	0.0,0.035,0.08	0.326,0.247,0.0	-0.153
ENSMUSG00000044433	Camsap3	chr8	+	3602367	3602425	3602370	3602425	3602185	3602279	12,5,9	0,17,6	0,0,17	34,16,15	128	125	0.0142742748003	1.0,0.223,0.594	0.0,0.0,0.525	0.431
ENSMUSG00000033096	Apmap	chr2	-	150588902	150589122	150588902	150589019	150590032	150590125	3,10,30	79,93,125	16,52,22	104,53,76	228	125	0.0143063917334	0.02,0.056,0.116	0.078,0.35,0.137	-0.124
ENSMUSG00000027678	Ncoa3	chr2	+	166068328	166068548	166068331	166068548	166067561	166067645	36,70,56	36,47,70	57,16,41	76,52,100	128	125	0.0143757386348	0.494,0.593,0.439	0.423,0.231,0.286	0.195
ENSMUSG00000037364	Srrt	chr5	-	137295986	137296113	137295986	137296092	137296217	137296307	326,330,296	138,215,197	308,415,324	149,124,98	146	125	0.0143976821102	0.669,0.568,0.563	0.639,0.741,0.739	-0.106
ENSMUSG00000028289	Epha7	chr4	+	28947527	28947653	28947539	28947653	28943322	28943378	142,192,245	12,35,72	227,127,211	83,36,76	137	125	0.0143976821102	0.915,0.833,0.756	0.714,0.763,0.717	0.103
ENSMUSG00000025486	Sirt3	chr7	-	140877956	140878145	140877956	140878051	140881762	140881869	9,19,24	0,6,1	31,47,17	1,0,0	219	125	0.0151432174124	1.0,0.644,0.932	0.947,1.0,1.0	-0.124
ENSMUSG00000027652	Ralgapb	chr2	+	158443237	158443405	158443303	158443405	158440769	158440971	86,151,142	0,0,1	142,38,157	0,20,0	191	125	0.0171482801505	1.0,1.0,0.989	1.0,0.554,1.0	0.145
ENSMUSG00000025507	Pidd1	chr7	-	141441611	141441821	141441611	141441784	141442150	141442564	104,124,108	0,14,5	107,13,120	12,7,19	162	125	0.0176240205857	1.0,0.872,0.943	0.873,0.589,0.83	0.174
ENSMUSG00000030177	Ccdc77	chr6	-	120350206	120350444	120350206	120350390	120354000	120354054	10,20,35	93,67,57	23,38,40	56,29,42	179	125	0.0176240205857	0.07,0.172,0.3	0.223,0.478,0.399	-0.186
ENSMUSG00000031816	Mthfsd	chr8	-	121104391	121104558	121104391	121104505	121105717	121105831	12,8,4	0,44,17	11,0,0	52,65,64	178	125	0.0178219810442	1.0,0.113,0.142	0.129,0.0,0.0	0.375
ENSMUSG00000017418	Arl5b	chr2	+	15069819	15069967	15069857	15069967	15068138	15068199	155,273,271	19,60,53	203,22,187	52,12,77	163	125	0.0185019439164	0.862,0.777,0.797	0.75,0.584,0.651	0.15
ENSMUSG00000026767	Fam188a	chr2	-	12403997	12404168	12403997	12404166	12405859	12405920	48,109,65	24,1,4	71,39,97	6,0,0	127	125	0.0185105948849	0.663,0.991,0.941	0.921,1.0,1.0	-0.109
ENSMUSG00000040606	Kazn	chr4	-	142147017	142147148	142147017	142147145	142150845	142151035	30,60,35	72,184,185	68,70,41	121,74,106	128	125	0.0190696954145	0.289,0.242,0.156	0.354,0.48,0.274	-0.14
ENSMUSG00000090210	Itga10	chr3	+	96656440	96656533	96656443	96656533	96656151	96656293	1,17,6	0,0,1	6,20,6	2,0,5	128	125	0.0191691229129	1.0,1.0,0.854	0.746,1.0,0.54	0.189
ENSMUSG00000000131	Xpo6	chr7	-	126129547	126129640	126129547	126129637	126131025	126131134	225,324,330	5,49,46	285,90,273	48,48,40	128	125	0.02065558244	0.978,0.866,0.875	0.853,0.647,0.87	0.116
ENSMUSG00000025486	Sirt3	chr7	-	140877956	140878137	140877956	140878051	140881762	140881869	17,15,21	0,6,1	31,19,22	1,0,0	211	125	0.0208973966993	1.0,0.597,0.926	0.948,1.0,1.0	-0.142
ENSMUSG00000041975	Mettl8	chr2	-	70981854	70982195	70981854	70981967	70993483	70993575	77,93,82	6,38,58	41,53,59	79,43,56	353	125	0.020992341039	0.82,0.464,0.334	0.155,0.304,0.272	0.296
ENSMUSG00000038895	Zfp653	chr9	-	22057500	22057702	22057500	22057678	22057803	22058415	28,28,24	35,42,33	22,4,12	32,94,31	149	125	0.0215417420897	0.402,0.359,0.379	0.366,0.034,0.245	0.165
ENSMUSG00000027478	Dnmt3b	chr2	+	153675725	153675813	153675728	153675813	153674857	153675044	21,59,39	14,65,68	77,125,51	48,15,37	128	125	0.0242501300883	0.594,0.47,0.359	0.61,0.891,0.574	-0.217
ENSMUSG00000020747	Tmem94	chr11	+	115790966	115791176	115791032	115791176	115790169	115790334	148,149,207	34,86,67	188,41,191	34,7,36	191	125	0.0260220786515	0.74,0.531,0.669	0.783,0.793,0.776	-0.137
ENSMUSG00000031169	Porcn	chrX	-	8204195	8204388	8204195	8204317	8205564	8205733	22,15,36	0,15,0	45,16,43	0,0,0	196	125	0.0260220786515	1.0,0.389,1.0	1.0,1.0,1.0	-0.204
ENSMUSG00000028944	Prkag2	chr5	-	24889081	24889188	24889081	24889185	24908322	24908392	0,18,33	47,106,49	40,26,36	66,29,78	128	125	0.0260220786515	0.0,0.142,0.397	0.372,0.467,0.311	-0.204
ENSMUSG00000028681	Ptch2	chr4	+	117108154	117108302	117108159	117108302	117107898	117108020	11,17,18	0,0,0	18,1,6	4,0,2	130	125	0.0277743418254	1.0,1.0,1.0	0.812,1.0,0.743	0.148
ENSMUSG00000039988	Ankrd13c	chr3	+	157972999	157975294	157975227	157975294	157972231	157972317	43,123,128	12,8,15	126,42,127	12,0,0	2353	125	0.0279317664231	0.16,0.45,0.312	0.358,1.0,1.0	-0.479
ENSMUSG00000028689	Ccdc163	chr4	+	116714015	116714149	116714087	116714149	116712722	116712826	14,19,41	25,43,44	18,32,5	45,71,76	197	125	0.0281009317288	0.262,0.219,0.372	0.202,0.222,0.04	0.13
ENSMUSG00000033769	Exoc6b	chr6	-	85003047	85003285	85003047	85003093	85004988	85005036	47,117,114	0,3,0	118,5,144	0,16,4	317	125	0.0281915381035	1.0,0.939,1.0	1.0,0.11,0.934	0.298
ENSMUSG00000022587	Ly6e	chr15	+	74957776	74957877	74957779	74957877	74955482	74955717	74,98,88	27,32,37	85,41,104	45,98,72	128	125	0.033067048756	0.728,0.749,0.699	0.648,0.29,0.585	0.218
ENSMUSG00000025270	Alas2	chrX	+	150552958	150553081	150553003	150553081	150552148	150552344	100,152,197	25,28,24	247,130,234	78,69,50	170	125	0.0331859176028	0.746,0.8,0.858	0.7,0.581,0.775	0.116
ENSMUSG00000068917	Clk2	chr3	+	89169614	89170115	89170048	89170115	89168694	89168923	146,305,252	38,60,47	169,149,231	17,25,20	559	125	0.0332054248499	0.462,0.532,0.545	0.69,0.571,0.721	-0.148
ENSMUSG00000074874	Ctla2b	chr13	-	60895350	60896143	60895350	60895719	60896237	60896360	10,9,24	0,0,0	5,4,16	0,0,8	549	125	0.0336289832411	1.0,1.0,1.0	1.0,1.0,0.313	0.229
ENSMUSG00000021711	Trappc13	chr13	-	104144403	104144554	104144403	104144551	104147243	104147344	114,187,200	159,193,213	190,213,187	170,116,158	128	125	0.0338760865099	0.412,0.486,0.478	0.522,0.642,0.536	-0.108
ENSMUSG00000038695	Josd2	chr7	+	44470858	44471307	44471233	44471307	44470411	44470537	3,29,25	8,17,4	16,20,36	10,0,0	500	125	0.0344745429126	0.086,0.299,0.61	0.286,1.0,1.0	-0.43
ENSMUSG00000034863	Ano8	chr8	-	71478720	71479058	71478720	71478831	71479150	71479342	170,111,125	13,6,24	69,41,60	0,0,6	352	125	0.0347914892122	0.823,0.868,0.649	1.0,1.0,0.78	-0.147
ENSMUSG00000020527	Myo19	chr11	+	84905539	84907402	84907235	84907402	84903156	84903227	1,26,42	0,0,0	43,10,35	8,0,0	1821	125	0.0354222889205	1.0,1.0,1.0	0.27,1.0,1.0	0.243
ENSMUSG00000038866	Zcchc2	chr1	+	106027387	106027531	106027402	106027531	106023663	106023758	7,11,18	21,26,15	2,0,9	15,8,38	140	125	0.0363215523714	0.229,0.274,0.517	0.106,0.0,0.175	0.246
ENSMUSG00000041769	Ppp2r2d	chr7	+	138872873	138873051	138873000	138873051	138870389	138870502	173,347,330	4,33,16	292,140,278	30,40,20	252	125	0.0367063000469	0.955,0.839,0.911	0.828,0.635,0.873	0.123
ENSMUSG00000032657	Fam189b	chr3	+	89185433	89185609	89185436	89185609	89184888	89184996	147,123,120	4,23,47	148,26,88	35,48,40	128	125	0.0368302795048	0.973,0.839,0.714	0.805,0.346,0.682	0.231
ENSMUSG00000023994	Nfya	chr17	-	48398981	48399068	48398981	48399065	48400437	48400580	112,192,182	85,140,104	197,48,142	161,74,162	128	125	0.0401566820176	0.563,0.573,0.631	0.544,0.388,0.461	0.125
ENSMUSG00000025507	Pidd1	chr7	-	141441611	141441860	141441611	141441784	141442150	141442564	21,8,10	0,14,5	8,0,9	12,7,19	201	125	0.0402283682046	1.0,0.262,0.554	0.293,0.0,0.228	0.432
ENSMUSG00000002105	Slc39a13	chr2	-	91065581	91065739	91065581	91065700	91066012	91066126	32,28,16	25,29,41	22,0,9	32,32,35	164	125	0.0402283682046	0.494,0.424,0.229	0.344,0.0,0.164	0.213
ENSMUSG00000057133	Chd6	chr2	-	161041984	161042132	161041984	161042129	161052387	161052905	27,98,102	28,50,48	102,9,61	25,0,19	128	125	0.0402930664521	0.485,0.657,0.675	0.799,1.0,0.758	-0.247
ENSMUSG00000047473	Zfp30	chr7	+	29789337	29789436	29789340	29789436	29786218	29786303	0,2,0	7,6,25	2,0,15	22,13,5	128	125	0.0406415937016	0.0,0.246,0.0	0.082,0.0,0.746	-0.194
ENSMUSG00000040675	Mthfd1l	chr10	+	4155541	4156111	4155649	4156111	4148008	4148126	175,492,386	66,72,81	382,585,368	67,31,59	233	125	0.0430077728677	0.587,0.786,0.719	0.754,0.91,0.77	-0.114
ENSMUSG00000024963	Dnajc4	chr19	-	6989422	6989587	6989422	6989584	6989680	6989865	26,41,27	16,13,19	40,41,70	12,3,18	128	125	0.0430077728677	0.613,0.755,0.581	0.765,0.93,0.792	-0.179
ENSMUSG00000041268	Dmxl2	chr9	-	54396239	54396370	54396239	54396367	54398046	54398123	4,3,15	11,7,9	15,13,15	5,5,6	128	125	0.0436887461564	0.262,0.295,0.619	0.746,0.717,0.709	-0.332
ENSMUSG00000028256	Odf2l	chr3	+	145126092	145127890	145127830	145127890	145124210	145124375	120,123,128	0,0,6	159,96,158	0,0,0	1863	125	0.0447603780283	1.0,1.0,0.589	1.0,1.0,1.0	-0.137
ENSMUSG00000031229	Atrx	chrX	-	105879908	105880018	105879908	105880015	105884306	105884420	117,127,100	18,60,64	143,46,148	39,2,21	128	125	0.0465531093325	0.864,0.674,0.604	0.782,0.957,0.873	-0.157
ENSMUSG00000074221	Zfp568	chr7	+	30013839	30013889	30013842	30013889	29998114	29998210	144,135,101	17,25,29	80,15,110	28,14,35	128	125	0.0465531093325	0.892,0.841,0.773	0.736,0.511,0.754	0.168
ENSMUSG00000023764	Sfi1	chr11	-	3133071	3135542	3133071	3133207	3135653	3135830	64,48,28	0,4,5	32,30,38	0,2,0	2460	125	0.0469519462982	1.0,0.379,0.222	1.0,0.433,1.0	-0.277
ENSMUSG00000068551	Zfp467	chr6	-	48436612	48439454	48436612	48439357	48441946	48442060	50,111,82	30,7,4	70,50,59	3,4,0	222	125	0.0469880868487	0.484,0.899,0.92	0.929,0.876,1.0	-0.167
ENSMUSG00000018566	Slc2a4	chr11	-	69945837	69946193	69945837	69945953	69946285	69946458	71,23,31	0,1,0	54,13,21	0,0,8	365	125	0.048969753102	1.0,0.887,1.0	1.0,1.0,0.473	0.138
ENSMUSG00000006498	Ptbp1	chr10	+	79859071	79859271	79859088	79859271	79858951	79858981	42,10,27	1,8,5	11,0,17	10,1,19	142	125	0.0492793928659	0.974,0.524,0.826	0.492,0.0,0.441	0.464
