# Supplementary material for: An Alternative Splicing Program for Mouse Craniofacial Development
Source: Front Physiol. 2020 Sep 4;11:1099. doi: 10.3389/fphys.2020.01099 (PMC7498679; doi:10.3389/fphys.2020.01099)
Supplement: Supplementary file 12 [file Data_Sheet_1.zip › Filtered rMATS results/A3SS/E11.5_Mes_MXP_vs_FNP_A3SS_filtered_output.txt]

GeneID	geneSymbol	chr	strand	longExonStart_0base	longExonEnd	shortES	shortEE	flankingES	flankingEE	IC_SAMPLE_1	SC_SAMPLE_1	IC_SAMPLE_2	SC_SAMPLE_2	IncFormLen	SkipFormLen	FDR	IncLevel1	IncLevel2	DeltaPSI
ENSMUSG00000027420	Bfsp1	chr2	-	143841673	143841799	143841673	143841781	143845900	143845990	0,0,0	20,17,7	7,2,1	10,11,9	143	125	0.00892379031928	0.0,0.0,0.0	0.38,0.137,0.089	-0.202
ENSMUSG00000037373	Ctbp1	chr5	-	33247753	33248686	33247753	33248683	33249586	33249714	1,4,5	6,12,1	6,1,2	1,0,0	128	125	0.00892379031928	0.14,0.246,0.83	0.854,1.0,1.0	-0.546
ENSMUSG00000039936	Pik3cd	chr4	-	149654022	149654138	149654022	149654135	149654224	149654403	0,2,0	39,19,15	10,2,3	19,24,13	128	125	0.0107003337567	0.0,0.093,0.0	0.339,0.075,0.184	-0.168
ENSMUSG00000067825	Pex26	chr6	+	121193511	121196185	121193514	121196185	121190100	121190247	53,75,78	10,17,5	65,86,55	33,40,18	128	125	0.0127967222405	0.838,0.812,0.938	0.658,0.677,0.749	0.168
ENSMUSG00000057914	Cacnb2	chr2	+	14984250	14984439	14984253	14984439	14982787	14982883	12,11,10	1,0,0	18,15,10	3,3,5	128	125	0.021284542848	0.921,1.0,1.0	0.854,0.83,0.661	0.192
ENSMUSG00000006575	Rundc3a	chr11	+	102398084	102398233	102398099	102398233	102397570	102397686	6,4,7	0,0,0	12,9,13	2,3,3	140	125	0.0230144867069	1.0,1.0,1.0	0.843,0.728,0.795	0.211
ENSMUSG00000055725	Paqr3	chr5	-	97099545	97099743	97099545	97099680	97103359	97103515	49,63,62	6,10,7	86,71,79	1,5,1	188	125	0.0267897811615	0.844,0.807,0.855	0.983,0.904,0.981	-0.121
ENSMUSG00000002107	Celf2	chr2	-	6553784	6553982	6553784	6553964	6560670	6560790	0,0,2	19,16,20	4,6,2	25,9,14	143	125	0.0318122064508	0.0,0.0,0.08	0.123,0.368,0.111	-0.174
ENSMUSG00000053091	Lins1	chr7	+	66710158	66710746	66710229	66710746	66708039	66708553	2,0,0	0,1,2	3,3,12	0,2,0	196	125	0.049820511042	1.0,0.0,0.0	1.0,0.489,1.0	-0.496
ENSMUSG00000032567	Aste1	chr9	+	105396797	105397858	105397624	105397858	105396544	105396705	15,8,6	5,4,0	2,14,10	1,0,0	952	125	0.049820511042	0.283,0.208,1.0	0.208,1.0,1.0	-0.239
ENSMUSG00000006589	Aprt	chr8	-	122576118	122576252	122576118	122576231	122576514	122576621	0,1,1	12,13,13	3,3,5	9,17,14	146	125	0.0498218880836	0.0,0.062,0.062	0.222,0.131,0.234	-0.154
