# Supplementary material for: An Alternative Splicing Program for Mouse Craniofacial Development
Source: Front Physiol. 2020 Sep 4;11:1099. doi: 10.3389/fphys.2020.01099 (PMC7498679; doi:10.3389/fphys.2020.01099)
Supplement: Supplementary file 12 [file Data_Sheet_1.zip › Filtered rMATS results/A3SS/FNP_Ect_E10.5_vs_E11.5_A3SS_filtered_output.txt]

GeneID	geneSymbol	chr	strand	longExonStart_0base	longExonEnd	shortES	shortEE	flankingES	flankingEE	IC_SAMPLE_1	SC_SAMPLE_1	IC_SAMPLE_2	SC_SAMPLE_2	IncFormLen	SkipFormLen	FDR	IncLevel1	IncLevel2	DeltaPSI
ENSMUSG00000005506	Celf1	chr2	+	91006619	91006695	91006631	91006695	91004700	91004862	409,702,636	486,984,892	498,432,432	280,259,241	137	125	0.0	0.434,0.394,0.394	0.619,0.603,0.621	-0.207
ENSMUSG00000021546	Hnrnpk	chr13	-	58391238	58392476	58391238	58392416	58393195	58393365	1099,1573,1650	1509,2316,2569	3267,2777,2925	2069,1493,1686	185	125	0.0	0.33,0.315,0.303	0.516,0.557,0.54	-0.222
ENSMUSG00000007207	Stx1a	chr5	+	135048910	135049104	135048993	135049104	135045596	135045734	33,38,38	24,23,31	38,33,48	1,1,1	208	125	0.0	0.452,0.498,0.424	0.958,0.952,0.966	-0.501
ENSMUSG00000037426	Depdc5	chr5	+	32937520	32937704	32937547	32937704	32933949	32934015	157,210,219	99,108,130	64,75,65	167,146,122	152	125	0.0	0.566,0.615,0.581	0.24,0.297,0.305	0.307
ENSMUSG00000013787	Ehmt2	chr17	+	34905609	34906058	34905909	34906058	34905341	34905456	310,370,378	503,612,623	521,362,457	314,256,276	425	125	0.0	0.153,0.151,0.151	0.328,0.294,0.328	-0.165
ENSMUSG00000027575	Arfgap1	chr2	+	180980397	180980474	180980403	180980474	180979170	180979227	70,84,129	12,8,25	111,119,130	1,0,2	131	125	5.94979066013e-11	0.848,0.909,0.831	0.991,1.0,0.984	-0.129
ENSMUSG00000037032	Apbb1	chr7	-	105565532	105565653	105565532	105565647	105566050	105566178	38,68,65	238,250,272	13,18,18	311,242,234	131	125	1.79791181942e-10	0.132,0.206,0.186	0.038,0.066,0.068	0.117
ENSMUSG00000031167	Rbm3	chrX	-	8143246	8143332	8143246	8143329	8143657	8143751	780,892,980	424,508,474	765,646,673	798,587,666	128	125	2.13679966221e-08	0.642,0.632,0.669	0.484,0.518,0.497	0.148
ENSMUSG00000021109	Hif1a	chr12	+	73941687	73941852	73941729	73941852	73940347	73940631	1074,1433,1262	154,263,195	1132,1039,997	291,309,358	167	125	8.35242692786e-08	0.839,0.803,0.829	0.744,0.716,0.676	0.112
ENSMUSG00000042508	Dmtf1	chr5	-	9126539	9126802	9126539	9126749	9127956	9128108	7,8,10	100,184,206	26,38,12	129,96,97	178	125	5.04216871437e-07	0.047,0.03,0.033	0.124,0.218,0.08	-0.104
ENSMUSG00000060036	Rpl3	chr15	-	80080895	80081211	80080895	80081031	80081614	80081783	212,224,232	22,16,32	208,153,177	77,58,42	305	125	5.49888735046e-07	0.798,0.852,0.748	0.525,0.519,0.633	0.24
ENSMUSG00000054752	Fsd1l	chr4	+	53693983	53694084	53693986	53694084	53686387	53686517	79,111,131	8,19,20	36,31,45	0,0,0	128	125	9.01623571304e-07	0.906,0.851,0.865	1.0,1.0,1.0	-0.126
ENSMUSG00000034269	Setd5	chr6	+	113110316	113110525	113110373	113110525	113109884	113109990	386,433,492	217,261,249	269,234,160	266,240,281	182	125	6.10022945913e-06	0.55,0.533,0.576	0.41,0.401,0.281	0.189
ENSMUSG00000086968	4933431E20Rik	chr3	-	107894050	107894228	107894050	107894215	107894588	107894656	5,1,3	0,0,1	3,0,2	7,6,3	138	125	7.24575697036e-06	1.0,1.0,0.731	0.28,0.0,0.377	0.691
ENSMUSG00000018572	Phf23	chr11	+	69998300	69999132	69998501	69999132	69997745	69997838	731,821,794	298,405,340	636,446,524	130,118,149	326	125	1.17072485542e-05	0.485,0.437,0.472	0.652,0.592,0.574	-0.141
ENSMUSG00000029022	Miip	chr4	-	147860790	147861085	147860790	147861013	147861353	147861491	389,468,472	38,15,19	312,240,250	36,34,43	197	125	1.24687453912e-05	0.867,0.952,0.94	0.846,0.817,0.787	0.103
ENSMUSG00000044348	Slc25a53	chrX	-	137015256	137016339	137015256	137015382	137027989	137028154	34,19,11	1,2,4	39,53,46	0,0,0	1082	125	2.01761460489e-05	0.797,0.523,0.241	1.0,1.0,1.0	-0.48
ENSMUSG00000017978	Cadps2	chr6	-	23344206	23344372	23344206	23344363	23355823	23355927	13,13,9	29,19,39	0,0,0	5,4,9	134	125	2.7145045576e-05	0.295,0.39,0.177	0.0,0.0,0.0	0.287
ENSMUSG00000032562	Gnai2	chr9	-	107614124	107615098	107614124	107614715	107615611	107615825	2940,3631,3556	1111,1379,1620	1520,1096,1336	386,269,344	508	125	3.15537912643e-05	0.394,0.393,0.351	0.492,0.501,0.489	-0.115
ENSMUSG00000032480	Dhx30	chr9	-	110112970	110113090	110112970	110113025	110115035	110115161	361,571,482	204,373,299	418,318,336	137,115,129	190	125	7.23916594136e-05	0.538,0.502,0.515	0.667,0.645,0.631	-0.129
ENSMUSG00000030846	Tial1	chr7	-	128446730	128447107	128446730	128446798	128448120	128448208	5,11,11	12,33,38	32,29,37	33,25,27	434	125	9.98879476607e-05	0.107,0.088,0.077	0.218,0.25,0.283	-0.16
ENSMUSG00000000740	Rpl13	chr8	+	123102844	123103356	123103182	123103356	123102652	123102762	70,56,57	2,8,3	55,95,117	0,0,1	463	125	0.000137314236326	0.904,0.654,0.837	1.0,1.0,0.969	-0.191
ENSMUSG00000025154	Arhgap19	chr19	-	41781157	41781349	41781157	41781304	41782330	41782396	237,269,267	53,52,42	272,274,247	18,25,25	170	125	0.000228285910279	0.767,0.792,0.824	0.917,0.89,0.879	-0.101
ENSMUSG00000040812	Agbl2	chr2	+	90783985	90784125	90784061	90784125	90783575	90783673	1,0,0	8,14,4	10,8,1	10,6,12	201	125	0.000231594521299	0.072,0.0,0.0	0.383,0.453,0.049	-0.271
ENSMUSG00000040675	Mthfd1l	chr10	+	4155541	4156111	4155649	4156111	4148008	4148126	219,440,362	30,37,44	129,119,139	41,24,33	233	125	0.00033111250619	0.797,0.864,0.815	0.628,0.727,0.693	0.143
ENSMUSG00000038346	Zfp384	chr6	+	125024745	125025082	125024862	125025082	125024032	125024270	33,38,59	0,0,2	53,22,50	8,6,3	242	125	0.000332076597767	1.0,1.0,0.938	0.774,0.654,0.896	0.205
ENSMUSG00000004677	Myo9b	chr8	+	71359557	71360712	71359663	71360712	71359324	71359452	127,149,140	18,17,25	92,87,111	36,29,35	231	125	0.000495168995523	0.792,0.826,0.752	0.58,0.619,0.632	0.18
ENSMUSG00000034813	Grip1	chr10	+	119985473	119986484	119986331	119986484	119978437	119978607	208,310,318	13,7,10	201,144,152	1,1,1	983	125	0.000526584736942	0.67,0.849,0.802	0.962,0.948,0.951	-0.18
ENSMUSG00000033900	Map9	chr3	+	82358974	82359124	82359030	82359124	82358071	82358255	11,24,29	4,6,0	39,31,32	0,0,0	181	125	0.000577691370378	0.655,0.734,1.0	1.0,1.0,1.0	-0.204
ENSMUSG00000061751	Kalrn	chr16	-	34220055	34220274	34220055	34220247	34227026	34227146	32,32,36	54,42,34	16,18,11	63,47,62	152	125	0.000577691370378	0.328,0.385,0.465	0.173,0.24,0.127	0.213
ENSMUSG00000022387	Brd1	chr15	-	88700772	88701270	88700772	88700877	88707033	88707294	437,581,674	27,37,37	442,314,329	44,50,41	518	125	0.000655334158498	0.796,0.791,0.815	0.708,0.602,0.659	0.144
ENSMUSG00000037355	Uvssa	chr5	+	33410858	33411042	33410962	33411042	33409426	33409549	17,25,39	0,1,0	18,17,34	2,6,3	229	125	0.000672815384042	1.0,0.932,1.0	0.831,0.607,0.861	0.211
ENSMUSG00000050312	Nsun3	chr16	-	62776287	62776631	62776287	62776383	62785787	62785897	14,15,11	19,12,10	31,28,41	10,7,9	373	125	0.000741058169111	0.198,0.295,0.269	0.51,0.573,0.604	-0.308
ENSMUSG00000053158	Fes	chr7	-	80382312	80382431	80382312	80382396	80382520	80382707	8,9,10	7,11,16	2,0,2	13,3,18	160	125	0.000842833626693	0.472,0.39,0.328	0.107,0.0,0.08	0.334
ENSMUSG00000028760	Eif4g3	chr4	+	138180489	138180607	138180546	138180607	138177916	138178010	120,144,179	211,273,255	222,161,174	218,164,177	182	125	0.000906365966984	0.281,0.266,0.325	0.412,0.403,0.403	-0.115
ENSMUSG00000028034	Fubp1	chr3	+	152232394	152234570	152234523	152234570	152231876	152232022	1998,2625,2761	15,18,14	1607,1363,1347	30,18,19	2254	125	0.000947111063055	0.881,0.89,0.916	0.748,0.808,0.797	0.111
ENSMUSG00000032525	Nktr	chr9	+	121742564	121742787	121742639	121742787	121741597	121741743	77,131,110	80,86,105	103,106,101	42,50,37	200	125	0.000952607621672	0.376,0.488,0.396	0.605,0.57,0.63	-0.182
ENSMUSG00000035949	Fbxw2	chr2	-	34822557	34823067	34822557	34822975	34825961	34826070	218,202,210	36,27,14	136,234,188	39,50,59	217	125	0.0010320338884	0.777,0.812,0.896	0.668,0.729,0.647	0.147
ENSMUSG00000026925	Inpp5e	chr2	-	26399232	26399574	26399232	26399348	26400035	26400143	56,82,82	6,2,3	117,115,126	0,1,0	351	125	0.00115256912037	0.769,0.936,0.907	1.0,0.976,1.0	-0.121
ENSMUSG00000026193	Fn1	chr1	-	71597280	71597672	71597280	71597387	71598373	71598463	13,4,4	0,0,1	9,12,7	3,2,5	410	125	0.00115256912037	1.0,1.0,0.549	0.478,0.647,0.299	0.375
ENSMUSG00000022983	Scaf4	chr16	-	90242526	90242718	90242526	90242652	90242871	90242958	143,176,152	172,288,211	159,150,144	150,121,114	191	125	0.00173266319155	0.352,0.286,0.32	0.41,0.448,0.453	-0.118
ENSMUSG00000032898	Fbxo21	chr5	+	118000316	118000528	118000337	118000528	117995369	117995502	149,154,139	193,268,228	124,84,115	300,240,284	146	125	0.00177432314573	0.398,0.33,0.343	0.261,0.231,0.257	0.107
ENSMUSG00000038000	Acd	chr8	-	105700003	105700160	105700003	105700048	105700281	105700358	41,59,50	62,68,68	41,34,40	94,89,126	237	125	0.00220467777787	0.259,0.314,0.279	0.187,0.168,0.143	0.118
ENSMUSG00000034771	Tle2	chr10	+	81590224	81590473	81590352	81590473	81589419	81589496	14,17,9	4,2,1	4,5,7	0,0,0	253	125	0.00232105427566	0.634,0.808,0.816	1.0,1.0,1.0	-0.247
ENSMUSG00000092060	Bend4	chr5	-	67392147	67400301	67392147	67398450	67405430	67405519	45,63,48	0,1,0	48,45,43	3,0,3	1976	125	0.00232105427566	1.0,0.799,1.0	0.503,1.0,0.476	0.273
ENSMUSG00000060288	Ppih	chr4	-	119300009	119300202	119300009	119300183	119310758	119310847	103,142,151	186,254,248	150,135,167	172,159,152	144	125	0.00303080809883	0.325,0.327,0.346	0.431,0.424,0.488	-0.115
ENSMUSG00000008450	Nutf2	chr8	+	105876353	105876608	105876509	105876608	105875533	105875658	56,59,44	4,10,7	60,50,48	1,2,1	281	125	0.00330723903024	0.862,0.724,0.737	0.964,0.917,0.955	-0.171
ENSMUSG00000036622	Atp13a2	chr4	+	141006678	141006848	141006752	141006848	141006351	141006503	64,73,72	83,125,117	132,111,131	118,91,124	199	125	0.00350710084995	0.326,0.268,0.279	0.413,0.434,0.399	-0.124
ENSMUSG00000007570	Fance	chr17	+	28318032	28318156	28318061	28318156	28317467	28317611	43,40,33	54,103,88	33,93,112	43,52,55	154	125	0.00351608485337	0.393,0.24,0.233	0.384,0.592,0.623	-0.244
ENSMUSG00000000759	Tubgcp3	chr8	-	12648620	12649822	12648620	12648787	12650153	12650222	413,593,592	6,1,3	366,318,313	11,5,9	1160	125	0.00359013504041	0.881,0.985,0.955	0.782,0.873,0.789	0.126
ENSMUSG00000020131	Pcsk4	chr10	-	80321286	80321951	80321286	80321921	80322080	80322209	19,4,4	3,2,2	8,5,6	0,0,0	155	125	0.00359013504041	0.836,0.617,0.617	1.0,1.0,1.0	-0.31
ENSMUSG00000004698	Hdac9	chr12	-	34433080	34433231	34433080	34433222	34437136	34437378	25,27,30	7,11,20	4,15,4	2,0,0	134	125	0.00388995820967	0.769,0.696,0.583	0.651,1.0,1.0	-0.201
ENSMUSG00000032363	Adamts7	chr9	+	90192898	90194269	90193024	90194269	90192380	90192594	12,22,26	36,55,58	12,27,16	15,11,12	251	125	0.00600212853123	0.142,0.166,0.183	0.285,0.55,0.399	-0.248
ENSMUSG00000039542	Ncam1	chr9	-	49520034	49520215	49520034	49520212	49523521	49523646	7,5,14	20,44,36	6,10,9	8,7,4	128	125	0.00664415813945	0.255,0.1,0.275	0.423,0.582,0.687	-0.354
ENSMUSG00000024906	Mus81	chr19	-	5483107	5483221	5483107	5483191	5483454	5483558	9,10,12	16,24,35	6,6,3	50,41,36	155	125	0.00701168343444	0.312,0.252,0.217	0.088,0.106,0.063	0.175
ENSMUSG00000024830	Rps6kb2	chr19	-	4162602	4162723	4162602	4162718	4163167	4163300	5,2,5	0,0,1	4,4,7	2,3,2	130	125	0.0079314498134	1.0,1.0,0.828	0.658,0.562,0.771	0.279
ENSMUSG00000053552	Ebf4	chr2	+	130369367	130369513	130369437	130369513	130365459	130365657	11,8,9	26,33,26	5,3,5	44,44,53	195	125	0.00842286531853	0.213,0.134,0.182	0.068,0.042,0.057	0.121
ENSMUSG00000028484	Psip1	chr4	-	83461870	83462553	83461870	83462174	83463594	83463713	301,475,460	88,120,133	148,121,121	19,17,22	504	125	0.00871299822833	0.459,0.495,0.462	0.659,0.638,0.577	-0.153
ENSMUSG00000005763	Cd247	chr1	+	165858442	165858478	165858445	165858478	165857415	165857496	4,9,14	1,2,4	2,8,2	0,0,0	128	125	0.00894712286621	0.796,0.815,0.774	1.0,1.0,1.0	-0.205
ENSMUSG00000037138	Aff3	chr1	-	38252640	38252681	38252640	38252678	38269709	38269761	4,7,23	0,7,6	3,5,2	1,0,0	128	125	0.0091435842524	1.0,0.494,0.789	0.746,1.0,1.0	-0.154
ENSMUSG00000041594	Tmtc4	chr14	-	122950488	122950592	122950488	122950589	122971739	122971956	2,1,7	0,0,1	2,11,10	0,6,2	128	125	0.00957987835057	1.0,1.0,0.872	1.0,0.642,0.83	0.133
ENSMUSG00000023191	P3h3	chr6	-	124845201	124845658	124845201	124845319	124845941	124846043	64,46,47	6,5,8	54,33,62	0,0,4	464	125	0.00961490781067	0.742,0.713,0.613	1.0,1.0,0.807	-0.246
ENSMUSG00000045095	Magi1	chr6	-	93694007	93694211	93694007	93694175	93697193	93697487	75,101,80	11,12,13	112,89,75	23,35,35	161	125	0.0100678525553	0.841,0.867,0.827	0.791,0.664,0.625	0.152
ENSMUSG00000044433	Camsap3	chr8	+	3602367	3602425	3602370	3602425	3602185	3602279	115,194,155	243,266,256	85,101,93	253,247,245	128	125	0.0101595479923	0.316,0.416,0.372	0.247,0.285,0.27	0.101
ENSMUSG00000051323	Pcdh19	chrX	-	133625268	133625441	133625268	133625438	133632894	133632953	55,75,52	91,105,85	1,1,1	11,2,5	128	125	0.0111513977789	0.371,0.411,0.374	0.082,0.328,0.163	0.194
ENSMUSG00000024457	Trim26	chr17	+	36837464	36837572	36837496	36837572	36837140	36837264	68,86,68	18,17,14	99,66,76	37,31,43	157	125	0.011184611732	0.75,0.801,0.795	0.681,0.629,0.585	0.15
ENSMUSG00000023051	Tarbp2	chr15	+	102521120	102521213	102521137	102521213	102519121	102519291	59,141,103	5,4,9	57,47,51	9,7,13	142	125	0.0112634176241	0.912,0.969,0.91	0.848,0.855,0.775	0.104
ENSMUSG00000026017	Carf	chr1	+	60109221	60109449	60109326	60109449	60108082	60108200	5,1,7	27,21,24	17,11,2	23,11,6	230	125	0.0115699016523	0.091,0.025,0.137	0.287,0.352,0.153	-0.18
ENSMUSG00000028546	Elavl4	chr4	-	110203736	110206701	110203736	110206659	110211425	110211651	10,5,14	12,15,16	1,1,0	3,3,3	167	125	0.0125206517292	0.384,0.2,0.396	0.2,0.2,0.0	0.193
ENSMUSG00000031256	Cstf2	chrX	+	134073135	134073277	134073213	134073277	134069844	134069907	266,325,301	90,153,140	242,200,195	67,43,59	203	125	0.0138859934108	0.645,0.567,0.57	0.69,0.741,0.671	-0.107
ENSMUSG00000032332	Col12a1	chr9	-	79598990	79601179	79598990	79600007	79602199	79602370	5,8,6	0,0,0	172,202,158	4,2,2	1297	125	0.0145678983284	1.0,1.0,1.0	0.806,0.907,0.884	0.134
ENSMUSG00000005417	Mprip	chr11	+	59735829	59736064	59735943	59736064	59731507	59731592	13,33,34	8,29,17	47,40,29	7,7,11	239	125	0.0149061697723	0.459,0.373,0.511	0.778,0.749,0.58	-0.255
ENSMUSG00000026082	Rev1	chr1	-	38079289	38079398	38079289	38079395	38083703	38083820	19,32,23	6,16,15	46,42,39	6,9,6	128	125	0.0169020955201	0.756,0.661,0.6	0.882,0.82,0.864	-0.183
ENSMUSG00000031278	Acsl4	chrX	-	142351378	142351908	142351378	142351618	142360386	142360436	40,40,37	22,41,28	18,6,7	27,12,19	415	125	0.0169390864047	0.354,0.227,0.285	0.167,0.131,0.1	0.156
ENSMUSG00000059890	Ube4a	chr9	-	44952941	44953172	44952941	44953115	44959978	44960139	100,175,127	34,34,37	261,222,202	38,32,28	182	125	0.0214738083583	0.669,0.779,0.702	0.825,0.827,0.832	-0.111
ENSMUSG00000025494	Sigirr	chr7	-	141092977	141093330	141092977	141093118	141093726	141093925	8,3,12	2,2,1	3,6,5	0,0,0	337	125	0.0217004492992	0.597,0.357,0.817	1.0,1.0,1.0	-0.41
ENSMUSG00000030727	Rabep2	chr7	+	126444522	126444936	126444819	126444936	126444417	126444429	84,109,136	0,1,2	55,52,54	0,4,5	422	125	0.0219907485054	1.0,0.97,0.953	1.0,0.794,0.762	0.122
ENSMUSG00000029814	Igf2bp3	chr6	-	49107341	49109060	49107341	49107464	49117151	49117433	725,1006,863	26,37,18	1205,1101,1004	20,21,11	1721	125	0.0230173025492	0.669,0.664,0.777	0.814,0.792,0.869	-0.122
ENSMUSG00000023764	Sfi1	chr11	-	3134625	3135542	3134625	3134730	3135653	3135830	34,50,54	2,4,0	70,43,53	1,0,0	937	125	0.0246999972296	0.694,0.625,1.0	0.903,1.0,1.0	-0.195
ENSMUSG00000032892	Rangrf	chr11	-	68972483	68973028	68972483	68972741	68973440	68973557	8,20,39	1,2,2	16,8,11	8,4,2	412	125	0.0248483873507	0.708,0.752,0.855	0.378,0.378,0.625	0.311
ENSMUSG00000040040	Ift88	chr14	+	57479896	57481511	57481395	57481511	57477890	57478077	80,105,98	0,0,8	154,118,135	0,0,0	1624	125	0.0271539171219	1.0,1.0,0.485	1.0,1.0,1.0	-0.172
ENSMUSG00000004040	Stat3	chr11	-	100889477	100889590	100889477	100889540	100889885	100889928	40,37,67	0,1,5	38,39,33	2,9,7	175	125	0.0273440151876	1.0,0.964,0.905	0.931,0.756,0.771	0.137
ENSMUSG00000030309	Caprin2	chr6	-	148842492	148843398	148842492	148843054	148845171	148845235	53,83,79	3,5,2	55,36,67	1,0,1	469	125	0.0293635367951	0.825,0.816,0.913	0.936,1.0,0.947	-0.11
ENSMUSG00000031169	Porcn	chrX	-	8204195	8204388	8204195	8204317	8205564	8205733	47,59,56	3,0,2	38,46,50	4,6,6	196	125	0.0297182940872	0.909,1.0,0.947	0.858,0.83,0.842	0.109
ENSMUSG00000025437	Usp33	chr3	+	152374890	152374985	152374914	152374985	152374619	152374789	70,90,112	44,54,74	147,120,120	133,124,131	149	125	0.0302689815015	0.572,0.583,0.559	0.481,0.448,0.435	0.117
ENSMUSG00000033943	Mga	chr2	+	119941221	119941845	119941728	119941845	119938638	119938786	134,175,139	1,1,2	133,138,116	2,6,6	632	125	0.0310889882865	0.964,0.972,0.932	0.929,0.82,0.793	0.109
ENSMUSG00000044037	Als2cl	chr9	+	110884014	110884146	110884017	110884146	110882713	110882823	3,2,19	1,0,2	3,5,6	3,6,1	128	125	0.0317227735361	0.746,1.0,0.903	0.494,0.449,0.854	0.284
ENSMUSG00000052760	A630001G21Rik	chr1	-	85726458	85726615	85726458	85726502	85736471	85736581	5,4,6	1,1,0	9,11,9	2,2,7	238	125	0.0323202606985	0.724,0.678,1.0	0.703,0.743,0.403	0.184
ENSMUSG00000073434	Wdr90	chr17	-	25854529	25855234	25854529	25854765	25855300	25855431	76,98,84	2,4,1	93,57,67	0,0,0	594	125	0.0335627193634	0.889,0.838,0.946	1.0,1.0,1.0	-0.109
ENSMUSG00000041459	Tardbp	chr4	-	148617565	148617705	148617565	148617635	148618664	148618791	86,91,115	10,41,37	130,75,96	17,6,11	195	125	0.0354405002326	0.846,0.587,0.666	0.831,0.889,0.848	-0.156
ENSMUSG00000024283	Wac	chr18	+	7917561	7917675	7917564	7917675	7916051	7916297	49,73,30	2,9,0	54,27,39	14,4,8	128	125	0.0360613068531	0.96,0.888,1.0	0.79,0.868,0.826	0.121
ENSMUSG00000048997	Atxn7l2	chr3	-	108206225	108207109	108206225	108206308	108207393	108207604	73,67,86	2,0,0	106,72,92	0,5,2	926	125	0.036302244834	0.831,1.0,1.0	1.0,0.66,0.861	0.103
ENSMUSG00000042564	Fam227a	chr15	-	79649636	79649863	79649636	79649860	79658680	79658956	16,13,6	1,0,0	14,10,5	3,2,1	128	125	0.0373373050986	0.94,1.0,1.0	0.82,0.83,0.83	0.153
ENSMUSG00000038685	Rtel1	chr2	+	181355309	181355552	181355327	181355552	181355008	181355125	101,97,113	31,49,69	64,69,81	52,57,72	143	125	0.0383526036698	0.74,0.634,0.589	0.518,0.514,0.496	0.145
ENSMUSG00000031392	Irak1	chrX	-	74022848	74023065	74022848	74022952	74023365	74023533	15,19,35	3,3,1	10,8,20	0,1,0	238	125	0.0383526036698	0.724,0.769,0.948	1.0,0.808,1.0	-0.122
ENSMUSG00000025558	Dock9	chr14	-	121591811	121591948	121591811	121591879	121594335	121594383	41,55,32	7,7,2	42,30,32	13,13,9	194	125	0.0392941105136	0.791,0.835,0.912	0.676,0.598,0.696	0.189
ENSMUSG00000045411	2410002F23Rik	chr7	+	44247237	44247416	44247250	44247416	44246786	44246823	53,60,70	34,31,39	102,66,65	21,24,24	138	125	0.0394037944362	0.585,0.637,0.619	0.815,0.714,0.71	-0.133
ENSMUSG00000003051	Elf3	chr1	-	135257004	135257286	135257004	135257226	135257614	135257782	36,35,49	53,63,82	48,35,40	43,24,43	185	125	0.0394634373548	0.315,0.273,0.288	0.43,0.496,0.386	-0.145
ENSMUSG00000040782	Rfwd2	chr1	+	159319723	159319840	159319747	159319840	159308882	159308964	2,3,4	0,0,2	6,6,6	0,4,2	149	125	0.0425122566902	1.0,1.0,0.627	1.0,0.557,0.716	0.118
ENSMUSG00000041757	Plekha6	chr1	+	133269999	133270202	133270059	133270202	133266565	133266666	6,10,7	6,4,5	22,24,21	7,1,2	185	125	0.0454784547944	0.403,0.628,0.486	0.68,0.942,0.876	-0.327
ENSMUSG00000039536	Stau1	chr2	-	166951270	166952472	166951270	166951346	166953207	166953351	310,388,343	10,7,5	517,403,452	29,16,17	1251	125	0.0496659139181	0.756,0.847,0.873	0.64,0.716,0.727	0.131
