# Supplementary material for: An Alternative Splicing Program for Mouse Craniofacial Development
Source: Front Physiol. 2020 Sep 4;11:1099. doi: 10.3389/fphys.2020.01099 (PMC7498679; doi:10.3389/fphys.2020.01099)
Supplement: Supplementary file 12 [file Data_Sheet_1.zip › Filtered rMATS results/A3SS/MNP_Mes_E10.5_vs_E11.5_A3SS_filtered_output.txt]

GeneID	geneSymbol	chr	strand	longExonStart_0base	longExonEnd	shortES	shortEE	flankingES	flankingEE	IC_SAMPLE_1	SC_SAMPLE_1	IC_SAMPLE_2	SC_SAMPLE_2	IncFormLen	SkipFormLen	FDR	IncLevel1	IncLevel2	DeltaPSI
ENSMUSG00000021546	Hnrnpk	chr13	-	58391238	58392476	58391238	58392416	58393195	58393365	1409,1792,1838	2377,2635,2889	3410,2801,3341	2340,1990,2358	185	125	0.0	0.286,0.315,0.301	0.496,0.487,0.489	-0.19
ENSMUSG00000013787	Ehmt2	chr17	+	34905609	34906058	34905909	34906058	34905341	34905456	405,599,433	432,465,517	847,680,717	227,211,309	425	125	0.0	0.216,0.275,0.198	0.523,0.487,0.406	-0.242
ENSMUSG00000031386	Hcfc1	chrX	-	73947841	73948418	73947841	73948286	73948901	73949065	638,658,553	530,572,461	323,256,233	512,467,469	257	125	2.54527880254e-11	0.369,0.359,0.368	0.235,0.211,0.195	0.152
ENSMUSG00000037426	Depdc5	chr5	+	32937520	32937704	32937547	32937704	32933949	32934015	101,124,141	167,213,241	39,53,32	208,171,171	152	125	8.61201290833e-09	0.332,0.324,0.325	0.134,0.203,0.133	0.17
ENSMUSG00000018572	Phf23	chr11	+	69998300	69999132	69998501	69999132	69997745	69997838	725,785,856	430,380,446	714,484,606	204,139,150	326	125	4.75796788635e-08	0.393,0.442,0.424	0.573,0.572,0.608	-0.165
ENSMUSG00000015790	Surf1	chr2	-	26915595	26915769	26915595	26915729	26915954	26916006	13,11,14	149,151,190	37,41,62	201,131,205	165	125	2.02950723079e-07	0.062,0.052,0.053	0.122,0.192,0.186	-0.111
ENSMUSG00000021109	Hif1a	chr12	+	73941687	73941852	73941729	73941852	73940347	73940631	1076,1159,1142	190,202,168	1004,786,887	286,268,258	167	125	1.00717065339e-06	0.809,0.811,0.836	0.724,0.687,0.72	0.108
ENSMUSG00000040363	Bcor	chrX	-	12048302	12048647	12048302	12048545	12048994	12049252	184,193,185	130,206,163	130,98,133	250,206,221	227	125	1.42888815384e-06	0.438,0.34,0.385	0.223,0.208,0.249	0.161
ENSMUSG00000020919	Stat5b	chr11	-	100804869	100805026	100804869	100804998	100808395	100808533	72,66,82	1,2,1	80,84,78	14,13,11	153	125	2.93263162254e-06	0.983,0.964,0.985	0.824,0.841,0.853	0.138
ENSMUSG00000035139	Secisbp2	chr13	+	51654385	51654635	51654495	51654635	51652606	51652755	99,101,136	1,1,0	96,70,75	10,3,10	235	125	3.20283277095e-06	0.981,0.982,1.0	0.836,0.925,0.8	0.134
ENSMUSG00000046311	Zfp62	chr11	+	49214525	49214654	49214554	49214654	49213589	49213642	6,8,7	0,0,1	9,4,5	6,5,10	154	125	3.20283277095e-06	1.0,1.0,0.85	0.549,0.394,0.289	0.539
ENSMUSG00000034586	Hid1	chr11	-	115359694	115359811	115359694	115359808	115360321	115360492	0,0,0	2,4,5	6,2,9	6,6,7	128	125	4.55798312461e-06	0.0,0.0,0.0	0.494,0.246,0.557	-0.432
ENSMUSG00000030465	Psd3	chr8	-	67908682	67908889	67908682	67908886	67960386	67960779	46,42,16	0,0,1	64,55,64	9,7,13	128	125	2.46715371041e-05	1.0,1.0,0.94	0.874,0.885,0.828	0.118
ENSMUSG00000061436	Hipk2	chr6	-	38730868	38731076	38730868	38730995	38737357	38737520	266,292,226	51,55,62	96,97,88	45,42,53	206	125	3.36151276386e-05	0.76,0.763,0.689	0.564,0.584,0.502	0.187
ENSMUSG00000026020	Nop58	chr1	+	59692551	59692728	59692611	59692728	59692336	59692389	12,14,10	56,84,86	13,16,14	24,22,19	185	125	6.11796623928e-05	0.126,0.101,0.073	0.268,0.329,0.332	-0.21
ENSMUSG00000000740	Rpl13	chr8	+	123102844	123103356	123103182	123103356	123102652	123102762	52,83,52	12,6,4	105,113,102	0,4,0	463	125	0.000114390335674	0.539,0.789,0.778	1.0,0.884,1.0	-0.259
ENSMUSG00000037773	Pced1a	chr2	-	130422224	130422704	130422224	130422375	130422812	130422892	77,63,76	0,1,3	64,57,71	13,6,7	454	125	0.000223800744883	1.0,0.945,0.875	0.575,0.723,0.736	0.262
ENSMUSG00000001909	Trmt1	chr8	+	84689631	84689908	84689707	84689908	84689285	84689349	42,81,73	50,55,63	117,121,109	40,40,45	201	125	0.000251696684115	0.343,0.478,0.419	0.645,0.653,0.601	-0.22
ENSMUSG00000053552	Ebf4	chr2	+	130365459	130365657	130365575	130365657	130362245	130362431	2,2,2	0,0,0	12,20,23	5,3,2	241	125	0.000307201977232	1.0,1.0,1.0	0.555,0.776,0.856	0.271
ENSMUSG00000030591	Psmd8	chr7	-	29174187	29175522	29174187	29174747	29177065	29177231	4,6,16	0,0,0	1,7,6	2,0,3	900	125	0.000307587826781	1.0,1.0,1.0	0.065,1.0,0.217	0.573
ENSMUSG00000026825	Dnm1	chr2	-	32308470	32309637	32308470	32309064	32312126	32312342	27,35,25	0,1,0	68,55,52	2,8,9	698	125	0.000385882728502	1.0,0.862,1.0	0.859,0.552,0.509	0.314
ENSMUSG00000029017	Pmpcb	chr5	+	21743378	21746090	21745977	21746090	21742757	21742956	952,1225,1100	0,0,1	749,617,667	1,7,5	2724	125	0.000385882728502	1.0,1.0,0.981	0.972,0.802,0.86	0.116
ENSMUSG00000001517	Foxm1	chr6	+	128372530	128372603	128372533	128372603	128370956	128371085	16,9,8	28,34,48	11,16,12	9,6,8	128	125	0.00040420213062	0.358,0.205,0.14	0.544,0.723,0.594	-0.386
ENSMUSG00000028681	Ptch2	chr4	+	117108154	117108302	117108159	117108302	117107898	117108020	24,25,42	0,0,2	31,25,30	8,6,3	130	125	0.000422422607712	1.0,1.0,0.953	0.788,0.8,0.906	0.153
ENSMUSG00000059327	Eda	chrX	+	100395018	100395143	100395027	100395143	100392332	100392384	8,6,8	4,1,3	7,13,13	0,0,0	134	125	0.000506543770279	0.651,0.848,0.713	1.0,1.0,1.0	-0.263
ENSMUSG00000026825	Dnm1	chr2	-	32308470	32310487	32308470	32309064	32312126	32312342	8,17,15	0,1,0	29,24,28	2,8,9	1548	125	0.000674505792632	1.0,0.579,1.0	0.539,0.195,0.201	0.548
ENSMUSG00000057246	BC051142	chr17	+	34417241	34417533	34417478	34417533	34416466	34416604	9,3,4	0,0,0	2,1,2	2,3,0	362	125	0.000752626942132	1.0,1.0,1.0	0.257,0.103,1.0	0.547
ENSMUSG00000029814	Igf2bp3	chr6	-	49107341	49109060	49107341	49107464	49117151	49117433	816,936,842	43,63,42	770,667,724	21,20,17	1721	125	0.000860409505246	0.58,0.519,0.593	0.727,0.708,0.756	-0.166
ENSMUSG00000026193	Fn1	chr1	-	71597280	71597672	71597280	71597387	71598373	71598463	12,17,22	9,6,0	26,11,19	0,0,1	410	125	0.00135619687963	0.289,0.463,1.0	1.0,1.0,0.853	-0.367
ENSMUSG00000039156	Stim2	chr5	+	54110871	54111110	54111009	54111110	54110536	54110637	70,84,75	3,0,10	63,67,77	0,0,0	263	125	0.00161884743644	0.917,1.0,0.781	1.0,1.0,1.0	-0.101
ENSMUSG00000005506	Celf1	chr2	+	91006619	91006695	91006631	91006695	91004700	91004862	581,449,523	632,603,628	467,437,391	361,314,355	137	125	0.00176434671037	0.456,0.405,0.432	0.541,0.559,0.501	-0.103
ENSMUSG00000036948	BC037034	chr5	-	138260834	138261716	138260834	138260989	138261801	138261884	244,269,277	6,4,3	148,191,133	6,12,13	852	125	0.00255391555601	0.856,0.908,0.931	0.783,0.7,0.6	0.204
ENSMUSG00000041180	Hectd2	chr19	+	36609255	36609423	36609264	36609423	36606385	36606474	0,0,1	2,11,11	3,5,2	14,11,6	134	125	0.0029569060706	0.0,0.0,0.078	0.167,0.298,0.237	-0.208
ENSMUSG00000040029	Ipo8	chr6	-	148770682	148775093	148770682	148772809	148777202	148777403	245,290,221	0,7,4	211,184,229	0,1,0	2409	125	0.0031176654891	1.0,0.683,0.741	1.0,0.905,1.0	-0.16
ENSMUSG00000047617	BC029214	chr2	-	25459774	25459915	25459774	25459859	25460008	25460074	0,4,0	29,20,19	9,17,7	29,34,55	181	125	0.00343424440763	0.0,0.121,0.0	0.176,0.257,0.081	-0.131
ENSMUSG00000073888	Ccl27a	chr4	-	41771137	41771290	41771137	41771213	41773464	41773524	6,3,4	0,0,2	2,4,3	7,1,7	202	125	0.00346116696288	1.0,1.0,0.553	0.15,0.712,0.21	0.494
ENSMUSG00000001280	Sp1	chr15	+	102408215	102409719	102409157	102409719	102407771	102407932	198,198,224	2,1,10	154,142,108	0,0,1	1067	125	0.00394476718596	0.921,0.959,0.724	1.0,1.0,0.927	-0.108
ENSMUSG00000002107	Celf2	chr2	-	6553784	6553982	6553784	6553964	6560670	6560790	1,0,0	11,12,7	4,5,7	37,28,13	143	125	0.00397745281063	0.074,0.0,0.0	0.086,0.135,0.32	-0.156
ENSMUSG00000006010	BC003331	chr1	-	150388522	150388657	150388522	150388619	150390235	150390356	151,158,180	4,20,26	145,118,154	38,34,26	163	125	0.00397745281063	0.967,0.858,0.841	0.745,0.727,0.82	0.125
ENSMUSG00000038000	Acd	chr8	-	105700003	105700160	105700003	105700048	105700281	105700358	99,43,47	68,57,66	66,74,65	161,140,175	237	125	0.00416453706585	0.434,0.285,0.273	0.178,0.218,0.164	0.144
ENSMUSG00000062753	AI413582	chr17	-	27564148	27564410	27564148	27564254	27564561	27564750	9,13,15	0,0,0	42,39,34	4,0,5	281	125	0.00424692648021	1.0,1.0,1.0	0.824,1.0,0.752	0.141
ENSMUSG00000062647	Rpl7a	chr2	+	26912670	26913057	26912987	26913057	26912365	26912445	100,203,69	11,3,17	156,206,166	3,2,3	442	125	0.00428289884257	0.72,0.95,0.534	0.936,0.967,0.94	-0.213
ENSMUSG00000018395	Kif3a	chr11	+	53593373	53593530	53593394	53593530	53590716	53590725	10,8,20	2,0,6	6,6,16	0,0,0	146	125	0.00428289884257	0.811,1.0,0.741	1.0,1.0,1.0	-0.149
ENSMUSG00000023952	Gtpbp2	chr17	+	46167222	46167394	46167341	46167394	46166591	46166650	108,123,131	6,22,13	248,228,268	11,6,10	244	125	0.00428289884257	0.902,0.741,0.838	0.92,0.951,0.932	-0.107
ENSMUSG00000034652	Cd300a	chr11	+	114894657	114894778	114894669	114894778	114893237	114893594	20,11,8	0,1,0	14,17,16	2,2,6	137	125	0.00428589329139	1.0,0.909,1.0	0.865,0.886,0.709	0.15
ENSMUSG00000036781	Rps27l	chr9	+	66948638	66948717	66948640	66948717	66947586	66947697	44,42,85	0,1,1	26,25,25	3,3,4	127	125	0.00513794687683	1.0,0.976,0.988	0.895,0.891,0.86	0.106
ENSMUSG00000004677	Myo9b	chr8	+	71359557	71360712	71359663	71360712	71359324	71359452	116,105,107	19,20,17	106,103,92	45,31,33	231	125	0.00519345801686	0.768,0.74,0.773	0.56,0.643,0.601	0.159
ENSMUSG00000070565	Rasal2	chr1	-	157158658	157158858	157158658	157158837	157161124	157161326	29,30,17	72,68,47	6,4,9	36,39,52	146	125	0.00519345801686	0.256,0.274,0.236	0.125,0.081,0.129	0.144
ENSMUSG00000020743	Mif4gd	chr11	-	115609060	115609153	115609060	115609096	115609279	115609435	34,32,21	0,0,0	38,24,30	1,4,4	182	125	0.00547196108274	1.0,1.0,1.0	0.963,0.805,0.837	0.132
ENSMUSG00000061474	Mrps36	chr13	-	100739013	100739201	100739013	100739195	100741167	100741231	104,124,101	42,50,81	58,38,36	64,39,48	131	125	0.00643171700755	0.703,0.703,0.543	0.464,0.482,0.417	0.195
ENSMUSG00000032966	Fkbp1a	chr2	+	151543905	151544140	151544012	151544140	151542817	151542865	7,8,5	6,15,9	2,1,0	14,4,5	232	125	0.00657431169847	0.386,0.223,0.23	0.071,0.119,0.0	0.216
ENSMUSG00000039958	Mettl20	chr6	+	149144014	149144442	149144033	149144442	149141512	149141704	6,9,0	7,18,25	0,0,1	7,15,2	144	125	0.00681693933733	0.427,0.303,0.0	0.0,0.0,0.303	0.142
ENSMUSG00000021189	Atxn3	chr12	-	101948003	101948048	101948003	101948045	101948274	101948439	37,42,34	4,3,0	27,33,26	9,9,5	128	125	0.00681693933733	0.9,0.932,1.0	0.746,0.782,0.835	0.156
ENSMUSG00000025486	Sirt3	chr7	-	140877956	140878137	140877956	140878051	140881762	140881869	28,32,21	0,1,1	40,37,41	2,3,9	211	125	0.00775157723271	1.0,0.95,0.926	0.922,0.88,0.73	0.115
ENSMUSG00000044176	Spink10	chr18	+	62659871	62659987	62659875	62659987	62658812	62658850	5,6,2	0,0,0	8,10,8	3,2,2	129	125	0.00791329547012	1.0,1.0,1.0	0.721,0.829,0.795	0.218
ENSMUSG00000020964	Sel1l	chr12	-	91813831	91814693	91813831	91814004	91814973	91815139	143,167,169	9,0,2	261,245,185	1,0,1	814	125	0.00791329547012	0.709,1.0,0.928	0.976,1.0,0.966	-0.102
ENSMUSG00000034269	Setd5	chr6	+	113110316	113110525	113110373	113110525	113109884	113109990	342,260,363	197,291,228	254,203,181	311,255,288	182	125	0.00794579288241	0.544,0.38,0.522	0.359,0.353,0.302	0.144
ENSMUSG00000015790	Surf1	chr2	-	26915595	26915784	26915595	26915769	26916256	26916345	0,0,0	12,5,11	3,2,4	23,8,21	140	125	0.00873369026671	0.0,0.0,0.0	0.104,0.182,0.145	-0.144
ENSMUSG00000029705	Cux1	chr5	-	136326749	136327010	136326749	136326938	136332623	136332728	25,31,47	68,97,84	68,55,54	88,69,69	197	125	0.00980422791773	0.189,0.169,0.262	0.329,0.336,0.332	-0.126
ENSMUSG00000025337	Sbds	chr5	-	130253938	130254009	130253938	130254004	130255209	130255310	12,9,13	1,0,7	9,9,8	0,0,0	130	125	0.00980422791773	0.92,1.0,0.641	1.0,1.0,1.0	-0.146
ENSMUSG00000022387	Brd1	chr15	-	88700772	88701270	88700772	88700877	88707033	88707294	453,458,485	30,65,30	296,215,265	48,45,44	518	125	0.01010457375	0.785,0.63,0.796	0.598,0.536,0.592	0.162
ENSMUSG00000055692	Tmem191c	chr16	+	17276961	17277250	17277193	17277250	17276633	17276887	12,8,15	0,0,0	14,13,11	4,2,0	357	125	0.0114189349434	1.0,1.0,1.0	0.551,0.695,1.0	0.251
ENSMUSG00000005078	Jkamp	chr12	+	72089314	72089406	72089332	72089406	72085856	72086183	66,77,71	51,66,51	137,103,116	59,41,57	143	125	0.0115996720402	0.531,0.505,0.549	0.67,0.687,0.64	-0.137
ENSMUSG00000060206	Zfp462	chr4	+	55016813	55017100	55016816	55017100	55014682	55014847	28,41,28	8,19,10	95,42,52	6,11,6	128	125	0.0125749538562	0.774,0.678,0.732	0.939,0.789,0.894	-0.146
ENSMUSG00000050875	A730017C20Rik	chr18	+	59066909	59066989	59066928	59066989	59065834	59065885	7,23,16	4,2,3	22,17,16	1,0,1	144	125	0.0146489270079	0.603,0.909,0.822	0.95,1.0,0.933	-0.183
ENSMUSG00000074182	Znhit6	chr3	+	145578220	145578358	145578251	145578358	145576850	145576996	2,7,2	3,8,6	11,7,8	2,4,0	156	125	0.014826853656	0.348,0.412,0.211	0.815,0.584,1.0	-0.476
ENSMUSG00000034758	Tle6	chr10	-	81595322	81595405	81595322	81595375	81595479	81595555	31,16,40	4,1,0	50,36,53	8,4,20	155	125	0.0153698502317	0.862,0.928,1.0	0.834,0.879,0.681	0.132
ENSMUSG00000027751	Supt20	chr3	+	54722520	54722640	54722556	54722640	54720405	54720461	211,157,185	42,38,39	155,116,113	49,42,57	161	125	0.0163227038086	0.796,0.762,0.786	0.711,0.682,0.606	0.115
ENSMUSG00000035949	Fbxw2	chr2	-	34822557	34823067	34822557	34822975	34825961	34826070	138,128,136	21,23,12	176,183,183	47,43,54	217	125	0.0163227038086	0.791,0.762,0.867	0.683,0.71,0.661	0.122
ENSMUSG00000050875	A730017C20Rik	chr18	+	59066816	59066989	59066928	59066989	59065834	59065885	6,11,10	4,2,3	13,7,4	1,0,1	237	125	0.0166047654071	0.442,0.744,0.637	0.873,1.0,0.678	-0.243
ENSMUSG00000036473	Tbc1d24	chr17	-	24185203	24186287	24185203	24186201	24189943	24190053	19,10,16	10,14,22	63,37,39	21,12,13	211	125	0.0173585061113	0.53,0.297,0.301	0.64,0.646,0.64	-0.266
ENSMUSG00000057363	Uxs1	chr1	-	43790463	43790644	43790463	43790550	43797244	43797305	20,32,15	1,2,4	26,18,10	0,0,0	219	125	0.0178876370038	0.919,0.901,0.682	1.0,1.0,1.0	-0.166
ENSMUSG00000007207	Stx1a	chr5	+	135048910	135049104	135048993	135049104	135045596	135045734	29,25,39	0,0,2	47,36,38	15,1,0	208	125	0.0185790102358	1.0,1.0,0.921	0.653,0.956,1.0	0.104
ENSMUSG00000030032	Wdr54	chr6	-	83155069	83155240	83155069	83155136	83155477	83155540	19,9,4	21,25,18	10,5,8	64,49,51	229	125	0.0185790102358	0.331,0.164,0.108	0.079,0.053,0.079	0.131
ENSMUSG00000061393	Acvr2b	chr9	+	119428200	119428568	119428224	119428568	119427966	119428076	209,157,184	86,60,76	122,102,113	67,74,78	149	125	0.0197699514389	0.671,0.687,0.67	0.604,0.536,0.549	0.113
ENSMUSG00000043410	Hfm1	chr5	-	106911403	106911666	106911403	106911591	106917323	106917627	1,5,0	9,8,7	7,10,8	7,5,9	200	125	0.0202342489527	0.065,0.281,0.0	0.385,0.556,0.357	-0.317
ENSMUSG00000064145	Arih2	chr9	-	108644025	108644368	108644025	108644365	108644932	108644994	76,147,126	44,51,43	91,61,63	12,20,8	128	125	0.0233257485971	0.628,0.738,0.741	0.881,0.749,0.885	-0.136
ENSMUSG00000051910	Sox6	chr7	-	115550009	115550159	115550009	115550156	115580564	115580644	8,25,11	0,1,0	13,15,8	4,2,1	128	125	0.0245276491845	1.0,0.961,1.0	0.76,0.88,0.887	0.145
ENSMUSG00000042757	Tmem108	chr9	-	103609710	103609796	103609710	103609792	103752854	103752967	27,26,16	46,29,32	33,36,41	27,27,24	129	125	0.0257305011188	0.363,0.465,0.326	0.542,0.564,0.623	-0.192
ENSMUSG00000023707	Ogfod2	chr5	+	124114064	124114645	124114478	124114645	124113428	124113528	61,46,58	0,3,0	44,63,57	3,7,2	539	125	0.0261441941942	1.0,0.781,1.0	0.773,0.676,0.869	0.154
ENSMUSG00000025572	Tmc6	chr11	-	117770690	117770802	117770690	117770786	117772672	117772852	1,5,2	20,28,36	13,4,12	41,27,22	141	125	0.0313152548524	0.042,0.137,0.047	0.219,0.116,0.326	-0.145
ENSMUSG00000035585	Tsen34	chr7	+	3695352	3695621	3695363	3695621	3694977	3695227	0,7,3	20,4,3	0,2,0	10,6,3	136	125	0.0343582212021	0.0,0.617,0.479	0.0,0.235,0.0	0.287
ENSMUSG00000026017	Carf	chr1	+	60109221	60109449	60109326	60109449	60108082	60108200	1,1,2	31,11,16	6,2,5	12,18,11	230	125	0.0343582212021	0.017,0.047,0.064	0.214,0.057,0.198	-0.114
ENSMUSG00000087516	Tbx3os1	chr5	-	119570512	119570728	119570512	119570714	119571452	119571539	7,5,6	0,0,2	34,27,29	9,4,8	139	125	0.0346170183147	1.0,1.0,0.73	0.773,0.859,0.765	0.111
ENSMUSG00000031691	Tnpo2	chr8	+	85054691	85054797	85054721	85054797	85054325	85054421	103,95,91	76,73,66	122,118,135	141,138,149	155	125	0.0405073175155	0.522,0.512,0.526	0.411,0.408,0.422	0.106
ENSMUSG00000059495	Arhgef12	chr9	-	43008015	43008111	43008015	43008108	43010178	43010253	56,77,50	45,48,31	55,58,47	60,66,59	128	125	0.0435171110647	0.549,0.61,0.612	0.472,0.462,0.438	0.133
ENSMUSG00000068551	Zfp467	chr6	-	48436612	48439454	48436612	48439357	48441946	48442060	65,59,62	3,6,2	174,119,118	21,15,21	222	125	0.0446990191578	0.924,0.847,0.946	0.823,0.817,0.76	0.106
