# Supplementary material for: An Alternative Splicing Program for Mouse Craniofacial Development
Source: Front Physiol. 2020 Sep 4;11:1099. doi: 10.3389/fphys.2020.01099 (PMC7498679; doi:10.3389/fphys.2020.01099)
Supplement: Supplementary file 12 [file Data_Sheet_1.zip › Filtered rMATS results/A3SS/MXP_Ect_E10.5_vs_E11.5_A3SS_filtered_output.txt]

GeneID	geneSymbol	chr	strand	longExonStart_0base	longExonEnd	shortES	shortEE	flankingES	flankingEE	IC_SAMPLE_1	SC_SAMPLE_1	IC_SAMPLE_2	SC_SAMPLE_2	IncFormLen	SkipFormLen	FDR	IncLevel1	IncLevel2	DeltaPSI
ENSMUSG00000021546	Hnrnpk	chr13	-	58391238	58392476	58391238	58392416	58393195	58393365	1296,1457,1114	2088,2098,1928	3895,3196,3246	2329,1918,1788	185	125	0.0	0.295,0.319,0.281	0.531,0.53,0.551	-0.239
ENSMUSG00000031167	Rbm3	chrX	-	8143246	8143332	8143246	8143329	8143657	8143751	736,995,851	309,524,482	752,612,894	791,733,863	128	125	1.49080747747e-12	0.699,0.65,0.633	0.481,0.449,0.503	0.183
ENSMUSG00000022387	Brd1	chr15	-	88700772	88701270	88700772	88700877	88707033	88707294	671,578,778	23,31,30	471,342,423	47,43,67	518	125	1.97546898839e-08	0.876,0.818,0.862	0.707,0.657,0.604	0.196
ENSMUSG00000021109	Hif1a	chr12	+	73941687	73941852	73941729	73941852	73940347	73940631	1358,1191,1297	229,231,162	1169,1008,943	382,271,305	167	125	8.88386152139e-08	0.816,0.794,0.857	0.696,0.736,0.698	0.112
ENSMUSG00000013787	Ehmt2	chr17	+	34905609	34906058	34905909	34906058	34905341	34905456	375,395,389	484,487,458	545,470,474	329,313,341	425	125	2.50859217799e-07	0.186,0.193,0.2	0.328,0.306,0.29	-0.115
ENSMUSG00000023707	Ogfod2	chr5	+	124114064	124114645	124114478	124114645	124113428	124113528	85,54,108	0,1,1	77,66,69	8,11,3	539	125	3.41320042923e-05	1.0,0.926,0.962	0.691,0.582,0.842	0.258
ENSMUSG00000031386	Hcfc1	chrX	-	73947841	73948418	73947841	73948286	73948901	73949065	567,578,683	480,522,588	365,299,339	557,466,440	257	125	5.10470567506e-05	0.365,0.35,0.361	0.242,0.238,0.273	0.108
ENSMUSG00000040675	Mthfd1l	chr10	+	4155541	4156111	4155649	4156111	4148008	4148126	404,355,381	36,30,56	138,121,129	59,25,37	233	125	6.07544363886e-05	0.858,0.864,0.785	0.557,0.722,0.652	0.192
ENSMUSG00000025156	Gps1	chr11	+	120787008	120787069	120787011	120787069	120786771	120786849	11,1,6	0,0,0	4,11,11	6,5,2	128	125	6.95293290043e-05	1.0,1.0,1.0	0.394,0.682,0.843	0.36
ENSMUSG00000023707	Ogfod2	chr5	+	124114387	124114645	124114478	124114645	124113428	124113528	25,33,37	0,1,1	30,36,29	8,11,3	216	125	6.95293290043e-05	1.0,0.95,0.955	0.685,0.654,0.848	0.239
ENSMUSG00000029167	Ppargc1a	chr5	-	51490016	51490121	51490016	51490090	51490199	51490245	0,0,0	10,9,12	2,2,9	9,7,13	156	125	8.38731825361e-05	0.0,0.0,0.0	0.151,0.186,0.357	-0.231
ENSMUSG00000025261	Huwe1	chrX	+	151806271	151806407	151806275	151806407	151803661	151803802	11,15,10	10,12,10	23,17,18	3,0,4	129	125	0.000191799810064	0.516,0.548,0.492	0.881,1.0,0.813	-0.379
ENSMUSG00000032562	Gnai2	chr9	-	107614124	107615098	107614124	107614715	107615611	107615825	2320,1894,2347	1034,799,1040	1779,1500,1448	456,397,473	508	125	0.000196504964022	0.356,0.368,0.357	0.49,0.482,0.43	-0.107
ENSMUSG00000001517	Foxm1	chr6	+	128372530	128372603	128372533	128372603	128370956	128371085	6,16,7	34,36,27	10,20,5	5,6,5	128	125	0.00038024571426	0.147,0.303,0.202	0.661,0.765,0.494	-0.423
ENSMUSG00000032480	Dhx30	chr9	-	110112970	110113090	110112970	110113025	110115035	110115161	482,408,586	292,269,325	459,356,340	154,141,132	190	125	0.000921897213691	0.521,0.499,0.543	0.662,0.624,0.629	-0.117
ENSMUSG00000028842	Ago3	chr4	-	126346630	126346830	126346630	126346772	126347767	126347869	9,17,12	3,2,6	20,13,9	0,0,1	183	125	0.00114804101152	0.672,0.853,0.577	1.0,1.0,0.86	-0.253
ENSMUSG00000003421	Nosip	chr7	+	45076551	45076739	45076626	45076739	45076309	45076428	160,151,211	38,37,42	352,387,349	50,44,24	200	125	0.0012822138765	0.725,0.718,0.758	0.815,0.846,0.901	-0.12
ENSMUSG00000018572	Phf23	chr11	+	69998300	69999132	69998501	69999132	69997745	69997838	744,599,737	286,222,364	683,597,551	188,146,148	326	125	0.00138945160753	0.499,0.508,0.437	0.582,0.611,0.588	-0.112
ENSMUSG00000059327	Eda	chrX	+	100395018	100395143	100395027	100395143	100392332	100392384	10,5,6	0,0,0	20,13,9	6,3,1	134	125	0.00138945160753	1.0,1.0,1.0	0.757,0.802,0.894	0.182
ENSMUSG00000001280	Sp1	chr15	+	102408215	102409719	102409157	102409719	102407771	102407932	302,326,312	1,0,1	250,189,149	3,5,4	1067	125	0.00206555359891	0.973,1.0,0.973	0.907,0.816,0.814	0.136
ENSMUSG00000026096	Osgepl1	chr1	+	53317901	53318289	53317906	53318289	53314855	53315099	134,126,143	13,12,7	136,84,82	24,26,15	130	125	0.00218894575708	0.908,0.91,0.952	0.845,0.756,0.84	0.11
ENSMUSG00000001909	Trmt1	chr8	+	84689631	84689908	84689707	84689908	84689285	84689349	135,104,82	101,69,74	147,111,109	64,48,34	201	125	0.00227507112849	0.454,0.484,0.408	0.588,0.59,0.666	-0.166
ENSMUSG00000030846	Tial1	chr7	-	128446730	128447107	128446730	128446798	128448120	128448208	7,21,10	43,32,57	28,33,24	44,30,30	434	125	0.00233030387568	0.045,0.159,0.048	0.155,0.241,0.187	-0.11
ENSMUSG00000005417	Mprip	chr11	+	59735829	59736064	59735943	59736064	59731507	59731592	13,15,32	27,29,34	34,29,43	22,14,14	239	125	0.00233030387568	0.201,0.213,0.33	0.447,0.52,0.616	-0.28
ENSMUSG00000020400	Tnip1	chr11	-	54910786	54911571	54910786	54911497	54915496	54915587	13,6,4	52,36,32	55,29,49	91,75,93	199	125	0.00233030387568	0.136,0.095,0.073	0.275,0.195,0.249	-0.138
ENSMUSG00000038271	Iffo1	chr6	+	125153406	125153502	125153409	125153502	125153041	125153162	5,3,8	1,4,14	6,2,1	0,0,1	128	125	0.00233030387568	0.83,0.423,0.358	1.0,1.0,0.494	-0.294
ENSMUSG00000049658	Bdp1	chr13	-	100093413	100093545	100093413	100093542	100097537	100097597	61,47,59	15,14,15	45,38,38	28,32,23	128	125	0.00233030387568	0.799,0.766,0.793	0.611,0.537,0.617	0.198
ENSMUSG00000038712	Fam63a	chr3	+	95282919	95283625	95283230	95283625	95282682	95282744	136,130,112	16,15,5	97,61,69	31,22,14	436	125	0.00233030387568	0.709,0.713,0.865	0.473,0.443,0.586	0.262
ENSMUSG00000021504	B4galt7	chr13	+	55604019	55604382	55604119	55604382	55600064	55600192	116,79,91	1,8,0	138,107,94	15,9,20	225	125	0.00233030387568	0.985,0.846,1.0	0.836,0.869,0.723	0.134
ENSMUSG00000060036	Rpl3	chr15	-	80080895	80081211	80080895	80081031	80081614	80081783	233,182,219	28,37,31	265,197,206	62,73,80	305	125	0.00247073462687	0.773,0.668,0.743	0.637,0.525,0.513	0.17
ENSMUSG00000034949	Zfr2	chr10	+	81242769	81243795	81243649	81243795	81241994	81242174	14,27,18	2,0,6	28,24,32	1,0,0	1005	125	0.00247073462687	0.465,1.0,0.272	0.777,1.0,1.0	-0.347
ENSMUSG00000026193	Fn1	chr1	-	71597280	71597672	71597280	71597387	71598373	71598463	6,5,4	0,0,1	7,15,15	3,5,4	410	125	0.00247073462687	1.0,1.0,0.549	0.416,0.478,0.533	0.374
ENSMUSG00000008489	Elavl2	chr4	-	91253239	91253570	91253239	91253567	91254140	91254179	2,4,6	3,10,19	1,0,0	3,7,11	128	125	0.002608416072	0.394,0.281,0.236	0.246,0.0,0.0	0.222
ENSMUSG00000039936	Pik3cd	chr4	-	149655126	149655257	149655126	149655248	149655335	149655503	0,0,0	5,2,10	3,4,1	13,9,3	134	125	0.00266731891916	0.0,0.0,0.0	0.177,0.293,0.237	-0.236
ENSMUSG00000021548	Ccnh	chr13	+	85202332	85202496	85202440	85202496	85190753	85190876	13,3,3	1,2,3	8,6,6	0,0,1	233	125	0.00380318544204	0.875,0.446,0.349	1.0,1.0,0.763	-0.364
ENSMUSG00000042625	Safb2	chr17	-	56566878	56567018	56566878	56567015	56568894	56569022	2,10,1	17,29,19	1,0,0	21,14,6	128	125	0.00413599996112	0.103,0.252,0.049	0.044,0.0,0.0	0.12
ENSMUSG00000020773	Trim47	chr11	-	116106931	116107006	116106931	116107003	116107423	116107622	5,2,10	21,7,18	0,0,1	7,2,3	128	125	0.00438249030825	0.189,0.218,0.352	0.0,0.0,0.246	0.171
ENSMUSG00000020131	Pcsk4	chr10	-	80321286	80321951	80321286	80321921	80322080	80322209	7,12,10	2,3,2	7,6,9	0,0,0	155	125	0.00608442027787	0.738,0.763,0.801	1.0,1.0,1.0	-0.233
ENSMUSG00000055725	Paqr3	chr5	-	97099545	97099743	97099545	97099680	97103359	97103515	131,127,144	3,6,8	99,65,51	14,7,9	188	125	0.00709788988642	0.967,0.934,0.923	0.825,0.861,0.79	0.116
ENSMUSG00000019848	Popdc3	chr10	+	45316430	45316539	45316482	45316539	45314560	45315279	1,3,4	0,1,0	17,6,10	2,4,2	177	125	0.0132042772272	1.0,0.679,1.0	0.857,0.514,0.779	0.176
ENSMUSG00000025983	Ccdc150	chr1	+	54367913	54368033	54367957	54368033	54366132	54366219	2,7,6	0,4,2	1,5,6	0,0,0	169	125	0.015767452706	1.0,0.564,0.689	1.0,1.0,1.0	-0.249
ENSMUSG00000008489	Elavl2	chr4	-	91253239	91253570	91253239	91253567	91263991	91264145	4,4,3	8,3,6	0,2,2	1,0,0	128	125	0.0172484983005	0.328,0.566,0.328	0.0,1.0,1.0	-0.259
ENSMUSG00000028060	2810403A07Rik	chr3	+	88709829	88709942	88709857	88709942	88708779	88708941	144,191,176	154,160,154	350,214,250	176,159,137	153	125	0.0173669376161	0.433,0.494,0.483	0.619,0.524,0.599	-0.111
ENSMUSG00000034165	Ccnd3	chr17	+	47593608	47593852	47593644	47593852	47578708	47578773	2,2,9	3,3,0	5,4,12	1,0,0	161	125	0.0176431560247	0.341,0.341,1.0	0.795,1.0,1.0	-0.371
ENSMUSG00000032313	Tmem266	chr9	+	55435190	55438345	55437106	55438345	55430274	55430464	15,32,31	0,2,3	29,24,23	1,1,0	2041	125	0.0181196098547	1.0,0.495,0.388	0.64,0.595,1.0	-0.117
ENSMUSG00000052760	A630001G21Rik	chr1	-	85723097	85723387	85723097	85723181	85725120	85725289	12,16,13	7,11,3	4,5,9	10,17,12	331	125	0.0181196098547	0.393,0.355,0.621	0.131,0.1,0.221	0.306
ENSMUSG00000027751	Supt20	chr3	+	54722520	54722640	54722556	54722640	54720405	54720461	217,208,275	41,41,65	179,140,153	59,57,51	161	125	0.0183477560187	0.804,0.798,0.767	0.702,0.656,0.7	0.104
ENSMUSG00000058254	Tspan7	chrX	+	10590135	10595354	10595278	10595354	10585496	10585652	425,403,441	0,0,0	471,432,415	6,0,1	5268	125	0.0193209523863	1.0,1.0,1.0	0.651,1.0,0.908	0.147
ENSMUSG00000035949	Fbxw2	chr2	-	34822557	34823067	34822557	34822975	34825961	34826070	140,143,168	37,21,29	179,167,169	68,61,51	217	125	0.0214338026633	0.685,0.797,0.769	0.603,0.612,0.656	0.127
ENSMUSG00000037426	Depdc5	chr5	+	32937520	32937704	32937547	32937704	32933949	32934015	190,156,185	172,178,195	83,72,67	116,122,119	152	125	0.0214338026633	0.476,0.419,0.438	0.37,0.327,0.316	0.107
ENSMUSG00000034165	Ccnd3	chr17	+	47593608	47593852	47593653	47593852	47578708	47578792	8,6,11	1,1,0	5,6,20	2,4,3	170	125	0.0219849773134	0.855,0.815,1.0	0.648,0.524,0.831	0.222
ENSMUSG00000025337	Sbds	chr5	-	130253938	130254009	130253938	130254004	130255209	130255310	6,7,8	5,4,0	4,10,12	0,2,0	130	125	0.0230776155922	0.536,0.627,1.0	1.0,0.828,1.0	-0.222
ENSMUSG00000022106	Rcbtb2	chr14	+	73166479	73166638	73166531	73166638	73162326	73162477	8,19,10	4,1,5	18,23,20	0,0,3	177	125	0.0237068501173	0.585,0.931,0.585	1.0,1.0,0.825	-0.241
ENSMUSG00000040855	Reps2	chrX	-	162552542	162552669	162552542	162552666	162554796	162554945	0,0,6	13,10,14	4,8,2	6,6,3	128	125	0.0250625741854	0.0,0.0,0.295	0.394,0.566,0.394	-0.353
ENSMUSG00000028655	Mfsd2a	chr4	-	122959269	122959401	122959269	122959398	122960940	122961188	14,16,20	0,2,1	28,36,24	5,4,10	128	125	0.0250625741854	1.0,0.887,0.951	0.845,0.898,0.701	0.131
ENSMUSG00000021235	Coq6	chr12	+	84368142	84368709	84368585	84368709	84366884	84367019	498,443,342	26,19,11	303,249,287	27,32,17	568	125	0.0263319104501	0.808,0.837,0.872	0.712,0.631,0.788	0.129
ENSMUSG00000063362	Alg11	chr8	+	22064999	22065931	22065125	22065931	22061885	22062116	24,24,26	2,0,1	51,52,37	10,2,8	251	125	0.0277908362212	0.857,1.0,0.928	0.718,0.928,0.697	0.147
ENSMUSG00000036779	Papd5	chr8	+	88252385	88252573	88252526	88252573	88252181	88252285	66,90,118	23,32,18	126,94,83	15,6,12	266	125	0.0277908362212	0.574,0.569,0.755	0.798,0.88,0.765	-0.182
ENSMUSG00000029191	Rfc1	chr5	-	65278710	65278823	65278710	65278820	65279456	65279814	192,170,122	179,193,172	280,240,189	200,158,168	128	125	0.0277908362212	0.512,0.462,0.409	0.578,0.597,0.523	-0.105
ENSMUSG00000048000	Gigyf2	chr1	+	87406983	87407201	87407001	87407201	87403666	87403846	177,178,214	130,139,138	172,138,153	72,67,76	143	125	0.0279731173494	0.543,0.528,0.575	0.676,0.643,0.638	-0.104
ENSMUSG00000032816	Igdcc4	chr9	+	65126754	65126928	65126757	65126928	65125284	65125422	5,3,7	18,9,19	15,12,13	17,12,11	128	125	0.0320000634972	0.213,0.246,0.265	0.463,0.494,0.536	-0.256
ENSMUSG00000026584	Scyl3	chr1	+	163934631	163934817	163934692	163934817	163933478	163933693	40,38,27	24,11,21	86,81,61	20,13,14	186	125	0.0353758152544	0.528,0.699,0.464	0.743,0.807,0.745	-0.201
ENSMUSG00000029192	Tbc1d14	chr5	-	36507577	36508431	36507577	36507706	36512453	36512548	172,151,150	5,6,1	359,281,291	0,3,2	850	125	0.036361549557	0.835,0.787,0.957	1.0,0.932,0.955	-0.103
ENSMUSG00000029228	Lnx1	chr5	-	74623481	74623684	74623481	74623654	74627347	74627500	57,45,34	0,1,3	33,16,30	4,2,5	155	125	0.0396018134049	1.0,0.973,0.901	0.869,0.866,0.829	0.103
ENSMUSG00000042508	Dmtf1	chr5	-	9126539	9126802	9126539	9126643	9127956	9128108	5,9,35	23,13,35	28,17,16	12,13,3	284	125	0.0398013184555	0.087,0.234,0.306	0.507,0.365,0.701	-0.315
ENSMUSG00000016494	Cd34	chr1	+	194959779	194961279	194959935	194961279	194959065	194959230	16,30,27	14,30,13	12,6,3	14,14,19	281	125	0.0408068165137	0.337,0.308,0.48	0.276,0.16,0.066	0.208
ENSMUSG00000007570	Fance	chr17	+	28318032	28318156	28318061	28318156	28317467	28317611	19,12,32	76,56,79	33,42,44	71,78,65	154	125	0.041241651321	0.169,0.148,0.247	0.274,0.304,0.355	-0.123
ENSMUSG00000036622	Atp13a2	chr4	+	141006678	141006848	141006752	141006848	141006351	141006503	78,66,78	76,78,106	161,161,130	118,114,108	199	125	0.04169520925	0.392,0.347,0.316	0.462,0.47,0.431	-0.103
ENSMUSG00000042289	Hsd3b7	chr7	+	127801833	127802113	127802013	127802113	127801460	127801616	22,31,21	0,0,0	33,21,28	3,1,2	305	125	0.0432410275548	1.0,1.0,1.0	0.818,0.896,0.852	0.145
ENSMUSG00000032567	Aste1	chr9	+	105396797	105397858	105397624	105397858	105396544	105396705	7,4,12	2,0,3	11,17,15	0,0,2	952	125	0.0445262119025	0.315,1.0,0.344	1.0,1.0,0.496	-0.279
ENSMUSG00000024948	Map4k2	chr19	+	6341766	6341834	6341769	6341834	6341458	6341516	1,3,1	21,15,7	4,5,5	4,9,14	128	125	0.0459394827239	0.044,0.163,0.122	0.494,0.352,0.259	-0.259
ENSMUSG00000036098	Myrf	chr19	-	10215016	10215105	10215016	10215102	10215741	10215810	7,13,10	0,6,4	5,2,9	0,0,2	128	125	0.0469510390796	1.0,0.679,0.709	1.0,1.0,0.815	-0.142
ENSMUSG00000031156	Slc35a2	chrX	+	7892139	7892867	7892729	7892867	7889611	7889763	74,70,33	4,1,1	114,84,88	0,0,0	715	125	0.0480279766412	0.764,0.924,0.852	1.0,1.0,1.0	-0.153
