# Supplementary material for: An Alternative Splicing Program for Mouse Craniofacial Development
Source: Front Physiol. 2020 Sep 4;11:1099. doi: 10.3389/fphys.2020.01099 (PMC7498679; doi:10.3389/fphys.2020.01099)
Supplement: Supplementary file 12 [file Data_Sheet_1.zip › Filtered rMATS results/A3SS/E10.5_Ect_FNP_vs_MNP_A3SS_filtered_output.txt]

GeneID	geneSymbol	chr	strand	longExonStart_0base	longExonEnd	shortES	shortEE	flankingES	flankingEE	IC_SAMPLE_1	SC_SAMPLE_1	IC_SAMPLE_2	SC_SAMPLE_2	IncFormLen	SkipFormLen	FDR	IncLevel1	IncLevel2	DeltaPSI
ENSMUSG00000007207	Stx1a	chr5	+	135048910	135049104	135048993	135049104	135045596	135045734	33,38,38	24,23,31	40,28,36	0,0,1	208	125	0.0	0.452,0.498,0.424	1.0,1.0,0.956	-0.527
ENSMUSG00000037032	Apbb1	chr7	-	105565532	105565653	105565532	105565647	105566050	105566178	38,68,65	238,250,272	7,5,9	191,195,187	131	125	0.0	0.132,0.206,0.186	0.034,0.024,0.044	0.141
ENSMUSG00000027575	Arfgap1	chr2	+	180980397	180980474	180980403	180980474	180979170	180979227	70,84,129	12,8,25	72,102,120	0,4,0	131	125	2.90915662301e-08	0.848,0.909,0.831	1.0,0.961,1.0	-0.124
ENSMUSG00000070565	Rasal2	chr1	-	157158658	157158858	157158658	157158837	157161124	157161326	91,85,69	136,191,136	10,5,7	48,74,58	146	125	5.72725033509e-08	0.364,0.276,0.303	0.151,0.055,0.094	0.214
ENSMUSG00000054752	Fsd1l	chr4	+	53693983	53694084	53693986	53694084	53686387	53686517	79,111,131	8,19,20	32,69,53	0,0,0	128	125	1.13034444449e-07	0.906,0.851,0.865	1.0,1.0,1.0	-0.126
ENSMUSG00000023191	P3h3	chr6	-	124845201	124845658	124845201	124845319	124845941	124846043	64,46,47	6,5,8	32,46,28	0,0,0	464	125	5.54280354403e-06	0.742,0.713,0.613	1.0,1.0,1.0	-0.311
ENSMUSG00000037426	Depdc5	chr5	+	32937520	32937704	32937547	32937704	32933949	32934015	157,210,219	99,108,130	105,150,174	146,162,182	152	125	1.39500452761e-05	0.566,0.615,0.581	0.372,0.432,0.44	0.173
ENSMUSG00000034586	Hid1	chr11	-	115359694	115359811	115359694	115359808	115360321	115360492	12,10,8	12,23,17	0,0,0	2,2,1	128	125	0.000480835806615	0.494,0.298,0.315	0.0,0.0,0.0	0.369
ENSMUSG00000034165	Ccnd3	chr17	+	47593644	47593852	47593653	47593852	47578708	47578792	3,3,2	3,4,1	6,3,6	1,0,0	134	125	0.000516368865636	0.483,0.412,0.651	0.848,1.0,1.0	-0.434
ENSMUSG00000042564	Fam227a	chr15	-	79649636	79649863	79649636	79649860	79658680	79658956	16,13,6	1,0,0	2,6,12	5,1,6	128	125	0.000715811037644	0.94,1.0,1.0	0.281,0.854,0.661	0.381
ENSMUSG00000020220	Vps13d	chr4	-	145099964	145100070	145099964	145100067	145103613	145103688	1,0,0	10,7,2	2,3,5	2,10,3	128	125	0.00127173126348	0.089,0.0,0.0	0.494,0.227,0.619	-0.417
ENSMUSG00000034165	Ccnd3	chr17	+	47593608	47593852	47593653	47593852	47578708	47578792	5,10,2	3,4,1	8,14,12	1,0,0	170	125	0.00140330072024	0.551,0.648,0.595	0.855,1.0,1.0	-0.354
ENSMUSG00000059475	Zfp426	chr9	-	20478132	20478279	20478132	20478158	20486329	20486437	5,3,13	1,5,1	4,1,4	0,0,0	246	125	0.00412116070572	0.718,0.234,0.869	1.0,1.0,1.0	-0.393
ENSMUSG00000034813	Grip1	chr10	+	119985473	119986484	119986331	119986484	119978437	119978607	208,310,318	13,7,10	370,481,328	5,2,3	983	125	0.00470768508322	0.67,0.849,0.802	0.904,0.968,0.933	-0.161
ENSMUSG00000062785	Kcnc3	chr7	+	44598380	44598575	44598383	44598575	44595160	44596268	22,9,26	2,4,4	10,19,8	0,0,0	128	125	0.00477433236879	0.915,0.687,0.864	1.0,1.0,1.0	-0.178
ENSMUSG00000029416	Slc15a4	chr5	-	127604537	127604706	127604537	127604648	127608771	127609061	89,81,105	47,33,30	69,67,72	56,89,54	183	125	0.0063869099036	0.564,0.626,0.705	0.457,0.34,0.477	0.207
ENSMUSG00000062647	Rpl7a	chr2	+	26912670	26913057	26912987	26913057	26912365	26912445	71,87,133	8,3,6	83,162,51	0,2,1	442	125	0.00701703576122	0.715,0.891,0.862	1.0,0.958,0.935	-0.142
ENSMUSG00000092060	Bend4	chr5	-	67392147	67400301	67392147	67398450	67405430	67405519	45,63,48	0,1,0	48,67,57	7,0,2	1976	125	0.00984033543248	1.0,0.799,1.0	0.303,1.0,0.643	0.284
ENSMUSG00000022973	Synj1	chr16	-	90973909	90974075	90973909	90974066	90976598	90976751	17,20,12	0,7,5	7,14,12	1,0,0	134	125	0.00984033543248	1.0,0.727,0.691	0.867,1.0,1.0	-0.15
ENSMUSG00000075702	Selm	chr11	+	3516485	3516920	3516841	3516920	3516260	3516296	261,299,330	31,27,37	57,95,77	4,2,1	481	125	0.00984033543248	0.686,0.742,0.699	0.787,0.925,0.952	-0.179
ENSMUSG00000032507	Fbxl2	chr9	-	113983984	113984116	113983984	113984041	113984540	113984585	2,0,0	10,13,9	4,3,5	11,9,9	200	125	0.0104609157593	0.111,0.0,0.0	0.185,0.172,0.258	-0.168
ENSMUSG00000029049	Morn1	chr4	+	155128678	155128800	155128682	155128800	155111416	155111589	12,12,14	0,0,0	18,12,9	5,1,2	129	125	0.0107012048445	1.0,1.0,1.0	0.777,0.921,0.813	0.163
ENSMUSG00000030465	Psd3	chr8	-	67908682	67908889	67908682	67908886	67960386	67960779	42,35,38	0,1,2	26,21,17	9,1,2	128	125	0.0122012106883	1.0,0.972,0.949	0.738,0.954,0.892	0.112
ENSMUSG00000017664	Slc35c2	chr2	-	165283248	165283600	165283248	165283535	165287683	165287755	4,7,13	5,0,3	10,12,14	0,0,1	190	125	0.0122012106883	0.345,1.0,0.74	1.0,1.0,0.902	-0.272
ENSMUSG00000004626	Stxbp2	chr8	+	3641894	3642055	3641897	3642055	3641110	3641206	40,30,34	2,0,0	21,41,36	6,7,0	128	125	0.0122012106883	0.951,1.0,1.0	0.774,0.851,1.0	0.109
ENSMUSG00000068037	Mas1	chr17	-	12846237	12846431	12846237	12846412	12848076	12848120	0,0,2	8,3,9	4,14,5	19,27,12	144	125	0.0123867808327	0.0,0.0,0.162	0.155,0.31,0.266	-0.19
ENSMUSG00000023707	Ogfod2	chr5	+	124114387	124114645	124114478	124114645	124113428	124113528	27,20,39	10,8,9	30,24,16	3,1,1	216	125	0.013167675185	0.61,0.591,0.715	0.853,0.933,0.903	-0.258
ENSMUSG00000040464	Gtpbp10	chr5	-	5555237	5555406	5555237	5555382	5556064	5556156	0,1,0	5,26,14	0,7,3	6,6,22	149	125	0.013167675185	0.0,0.031,0.0	0.0,0.495,0.103	-0.189
ENSMUSG00000025983	Ccdc150	chr1	+	54367913	54368033	54367957	54368033	54366132	54366219	1,4,6	0,2,4	5,3,10	0,0,0	169	125	0.0136768694395	1.0,0.597,0.526	1.0,1.0,1.0	-0.292
ENSMUSG00000051736	Fam229b	chr10	-	39122176	39122335	39122176	39122332	39132246	39132378	15,19,11	1,5,2	12,3,3	0,0,0	128	125	0.0158892072334	0.936,0.788,0.843	1.0,1.0,1.0	-0.144
ENSMUSG00000037355	Uvssa	chr5	+	33410858	33411042	33410962	33411042	33409426	33409549	17,25,39	0,1,0	29,25,20	3,2,3	229	125	0.0187089216865	1.0,0.932,1.0	0.841,0.872,0.784	0.145
ENSMUSG00000021481	Zfp346	chr13	+	55122281	55122515	55122329	55122515	55113035	55113139	5,6,32	0,0,0	13,11,10	2,0,5	173	125	0.019217995383	1.0,1.0,1.0	0.824,1.0,0.591	0.195
ENSMUSG00000010609	Psen2	chr1	-	180229385	180229487	180229385	180229484	180229841	180229925	42,46,69	0,0,0	13,15,4	3,2,2	128	125	0.0203909044387	1.0,1.0,1.0	0.809,0.88,0.661	0.217
ENSMUSG00000034863	Ano8	chr8	-	71478720	71479058	71478720	71478831	71479150	71479342	108,151,178	6,8,2	80,108,62	5,20,7	352	125	0.0220151416275	0.865,0.87,0.969	0.85,0.657,0.759	0.146
ENSMUSG00000018819	Lsp1	chr7	+	142488847	142488940	142488865	142488940	142488418	142488515	6,6,8	13,17,12	12,25,27	10,17,13	143	125	0.0224947052803	0.287,0.236,0.368	0.512,0.562,0.645	-0.276
ENSMUSG00000033728	Lrrc14	chr15	+	76713400	76713985	76713815	76713985	76712866	76713220	127,119,158	9,7,11	126,112,87	6,0,0	540	125	0.022723097348	0.766,0.797,0.769	0.829,1.0,1.0	-0.166
ENSMUSG00000078773	Rad54b	chr4	+	11601550	11601758	11601632	11601758	11599675	11599901	53,82,84	40,49,69	51,78,105	76,115,107	207	125	0.022723097348	0.444,0.503,0.424	0.288,0.291,0.372	0.14
ENSMUSG00000032580	Rbm5	chr9	-	107749707	107749799	107749707	107749796	107750462	107750548	12,4,11	0,0,1	14,25,14	0,4,6	128	125	0.022723097348	1.0,1.0,0.915	1.0,0.859,0.695	0.12
ENSMUSG00000059049	Frem1	chr4	-	83005550	83005874	83005550	83005870	83011861	83012058	7,20,13	0,0,2	19,34,25	10,0,7	129	125	0.022723097348	1.0,1.0,0.863	0.648,1.0,0.776	0.146
ENSMUSG00000031392	Irak1	chrX	-	74022848	74023065	74022848	74022952	74023365	74023533	15,19,35	3,3,1	13,11,4	0,0,0	238	125	0.0254201254235	0.724,0.769,0.948	1.0,1.0,1.0	-0.186
ENSMUSG00000026925	Inpp5e	chr2	-	26399232	26399574	26399232	26399348	26400035	26400143	56,82,82	6,2,3	68,66,55	0,2,0	351	125	0.0258258684792	0.769,0.936,0.907	1.0,0.922,1.0	-0.103
ENSMUSG00000078350	Smim1	chr4	-	154023687	154023887	154023687	154023817	154025503	154025621	3,3,1	21,26,24	18,5,10	41,26,32	195	125	0.0313842446328	0.084,0.069,0.026	0.22,0.11,0.167	-0.106
ENSMUSG00000004698	Hdac9	chr12	-	34433080	34433231	34433080	34433222	34437136	34437378	25,27,30	7,11,20	9,15,9	0,3,1	134	125	0.0341288025336	0.769,0.696,0.583	1.0,0.823,0.894	-0.223
ENSMUSG00000026207	Speg	chr1	+	75384033	75384068	75384038	75384068	75383136	75383179	0,2,1	4,5,2	7,4,4	1,4,4	130	125	0.0349387718996	0.0,0.278,0.325	0.871,0.49,0.49	-0.416
ENSMUSG00000025494	Sigirr	chr7	-	141092977	141093330	141092977	141093118	141093726	141093925	8,3,12	2,2,1	3,8,4	0,0,0	337	125	0.0365277445896	0.597,0.357,0.817	1.0,1.0,1.0	-0.41
ENSMUSG00000040855	Reps2	chrX	-	162552542	162552669	162552542	162552666	162554796	162554945	1,2,4	8,8,5	0,2,0	2,11,8	128	125	0.0401248255782	0.109,0.196,0.439	0.0,0.151,0.0	0.198
ENSMUSG00000073468	Sft2d1	chr17	+	8321799	8323335	8323276	8323335	8320599	8320681	13,19,13	0,0,0	8,22,8	0,2,2	1602	125	0.0429811971401	1.0,1.0,1.0	1.0,0.462,0.238	0.433
ENSMUSG00000023764	Sfi1	chr11	-	3134625	3135542	3134625	3134730	3135653	3135830	34,50,54	2,4,0	64,49,35	0,0,1	937	125	0.0446812649127	0.694,0.625,1.0	1.0,1.0,0.824	-0.168
ENSMUSG00000040040	Ift88	chr14	+	57479896	57481511	57481395	57481511	57477890	57478077	80,105,98	0,0,8	82,110,116	0,0,0	1624	125	0.0454496146344	1.0,1.0,0.485	1.0,1.0,1.0	-0.172
ENSMUSG00000090210	Itga10	chr3	+	96656440	96656533	96656443	96656533	96656151	96656293	4,4,16	0,2,0	4,3,5	2,0,5	128	125	0.0494092311117	1.0,0.661,1.0	0.661,1.0,0.494	0.169
