# Supplementary material for: An Alternative Splicing Program for Mouse Craniofacial Development
Source: Front Physiol. 2020 Sep 4;11:1099. doi: 10.3389/fphys.2020.01099 (PMC7498679; doi:10.3389/fphys.2020.01099)
Supplement: Supplementary file 12 [file Data_Sheet_1.zip › Filtered rMATS results/A3SS/E11.5_MXP_Ect_vs_Mes_A3SS_filtered_output.txt]

GeneID	geneSymbol	chr	strand	longExonStart_0base	longExonEnd	shortES	shortEE	flankingES	flankingEE	IC_SAMPLE_1	SC_SAMPLE_1	IC_SAMPLE_2	SC_SAMPLE_2	IncFormLen	SkipFormLen	FDR	IncLevel1	IncLevel2	DeltaPSI
ENSMUSG00000032332	Col12a1	chr9	-	79598990	79601179	79598990	79600007	79602199	79602370	216,201,156	3,2,0	23,24,25	9,5,9	1297	125	0.0	0.874,0.906,1.0	0.198,0.316,0.211	0.685
ENSMUSG00000028273	Pdlim5	chr3	-	142312122	142312541	142312122	142312214	142314405	142314448	149,119,125	1,1,0	65,91,74	16,9,14	452	125	5.96617200089e-12	0.976,0.971,1.0	0.529,0.737,0.594	0.362
ENSMUSG00000047986	Palm3	chr8	+	84026999	84028171	84028125	84028171	84026748	84026891	160,145,117	7,2,3	13,20,34	6,9,11	1251	125	1.02233244092e-09	0.695,0.879,0.796	0.178,0.182,0.236	0.591
ENSMUSG00000028034	Fubp1	chr3	+	152232394	152234570	152234523	152234570	152231876	152232022	1788,1424,1354	19,26,20	1830,1814,1647	6,0,6	2254	125	6.50264633805e-09	0.839,0.752,0.79	0.944,1.0,0.938	-0.167
ENSMUSG00000009281	Rarres2	chr6	-	48569940	48570062	48569940	48570059	48570243	48570339	11,4,9	0,0,0	7,2,8	10,2,5	128	125	1.95177889717e-07	1.0,1.0,1.0	0.406,0.494,0.61	0.497
ENSMUSG00000059005	Hnrnpa3	chr2	+	75663570	75663714	75663672	75663714	75662660	75662756	134,98,99	5,4,3	4,7,5	3,5,4	227	125	4.59285979721e-06	0.937,0.931,0.948	0.423,0.435,0.408	0.517
ENSMUSG00000013787	Ehmt2	chr17	+	34905609	34906058	34905909	34906058	34905341	34905456	545,470,474	329,313,341	689,700,635	226,281,277	425	125	3.28427757412e-05	0.328,0.306,0.29	0.473,0.423,0.403	-0.125
ENSMUSG00000003269	Cyth2	chr7	-	45808372	45808452	45808372	45808449	45810126	45810238	527,446,483	243,221,205	632,582,630	173,159,164	128	125	0.000155582442023	0.679,0.663,0.697	0.781,0.781,0.79	-0.104
ENSMUSG00000038712	Fam63a	chr3	+	95282919	95283625	95283230	95283625	95282682	95282744	97,61,69	31,22,14	78,49,69	1,5,4	436	125	0.000155582442023	0.473,0.443,0.586	0.957,0.738,0.832	-0.342
ENSMUSG00000027420	Bfsp1	chr2	-	143841673	143841799	143841673	143841781	143845900	143845990	6,0,7	4,7,6	0,0,0	20,17,7	143	125	0.000196467222715	0.567,0.0,0.505	0.0,0.0,0.0	0.357
ENSMUSG00000045215	Asxl3	chr18	+	22409917	22410029	22409920	22410029	22375132	22375215	18,6,8	0,0,0	10,19,6	2,4,5	128	125	0.000361339822393	1.0,1.0,1.0	0.83,0.823,0.54	0.269
ENSMUSG00000028760	Eif4g3	chr4	+	138180489	138180607	138180546	138180607	138177916	138178010	226,186,189	253,214,179	141,135,127	227,288,241	182	125	0.000395184058604	0.38,0.374,0.42	0.299,0.244,0.266	0.122
ENSMUSG00000020866	Cacna1g	chr11	-	94416625	94416704	94416625	94416655	94416840	94416911	4,8,13	0,0,0	550,490,442	54,87,66	174	125	0.00068582587523	1.0,1.0,1.0	0.88,0.802,0.828	0.163
ENSMUSG00000030682	Cdipt	chr7	+	126979257	126979403	126979304	126979403	126978914	126978996	11,14,10	1,2,0	7,3,5	5,2,7	172	125	0.00074951564655	0.889,0.836,1.0	0.504,0.522,0.342	0.452
ENSMUSG00000039936	Pik3cd	chr4	-	149654022	149654138	149654022	149654135	149654224	149654403	2,8,2	15,16,5	0,2,0	39,19,15	128	125	0.00127363300988	0.115,0.328,0.281	0.0,0.093,0.0	0.21
ENSMUSG00000026825	Dnm1	chr2	-	32308470	32309637	32308470	32309064	32312126	32312342	2,2,2	0,0,0	46,57,54	10,3,0	698	125	0.00127363300988	1.0,1.0,1.0	0.452,0.773,1.0	0.258
ENSMUSG00000020614	Fam20a	chr11	-	109675842	109675977	109675842	109675952	109677153	109677334	0,0,0	11,4,1	5,5,2	17,18,14	150	125	0.00305477832859	0.0,0.0,0.0	0.197,0.188,0.106	-0.164
ENSMUSG00000030495	Slc7a10	chr7	+	35200275	35200453	35200334	35200453	35199224	35199321	47,35,41	3,5,7	4,6,11	0,0,0	184	125	0.00381316757434	0.914,0.826,0.799	1.0,1.0,1.0	-0.154
ENSMUSG00000020682	Mmp28	chr11	-	83443758	83443926	83443758	83443896	83444210	83444360	2,1,3	0,0,0	9,16,12	4,2,2	155	125	0.00381316757434	1.0,1.0,1.0	0.645,0.866,0.829	0.22
ENSMUSG00000038271	Iffo1	chr6	+	125153406	125153502	125153409	125153502	125153041	125153162	6,2,1	0,0,1	59,43,47	36,26,33	128	125	0.00425474929205	1.0,1.0,0.494	0.615,0.618,0.582	0.226
ENSMUSG00000031486	Adgra2	chr8	+	27115654	27115874	27115788	27115874	27115236	27115461	1,3,2	0,0,0	323,306,312	33,43,19	259	125	0.00473134099708	1.0,1.0,1.0	0.825,0.774,0.888	0.171
ENSMUSG00000031520	Vegfc	chr8	+	54159292	54159483	54159413	54159483	54156957	54157159	6,9,7	0,0,0	70,76,67	6,6,6	246	125	0.00473134099708	1.0,1.0,1.0	0.856,0.866,0.85	0.143
ENSMUSG00000037426	Depdc5	chr5	+	32937520	32937704	32937547	32937704	32933949	32934015	83,72,67	116,122,119	52,71,39	129,200,148	152	125	0.00473134099708	0.37,0.327,0.316	0.249,0.226,0.178	0.12
ENSMUSG00000032387	Rbpms2	chr9	+	65651546	65651704	65651660	65651704	65650932	65651083	4,1,1	0,0,0	12,26,9	2,0,8	239	125	0.00495774314009	1.0,1.0,1.0	0.758,1.0,0.37	0.291
ENSMUSG00000024913	Lrp5	chr19	-	3593515	3597480	3593515	3593626	3600672	3600798	471,359,253	4,1,4	318,303,263	0,0,1	3979	125	0.00888698074471	0.787,0.919,0.665	1.0,1.0,0.892	-0.174
ENSMUSG00000029814	Igf2bp3	chr6	-	49107341	49109060	49107341	49107464	49134694	49134758	2,2,4	0,1,2	5,10,6	1,0,0	1721	125	0.00937962580934	1.0,0.127,0.127	0.266,1.0,1.0	-0.337
ENSMUSG00000087516	Tbx3os1	chr5	-	119570512	119570728	119570512	119570714	119571452	119571539	1,5,2	0,0,0	75,68,51	11,6,7	139	125	0.00937962580934	1.0,1.0,1.0	0.86,0.911,0.868	0.12
ENSMUSG00000036948	BC037034	chr5	-	138260834	138261716	138260834	138260989	138261801	138261884	285,258,188	5,4,5	185,151,151	16,9,7	852	125	0.00937962580934	0.893,0.904,0.847	0.629,0.711,0.76	0.181
ENSMUSG00000045679	Pqlc3	chr12	-	16992277	16993573	16992277	16992319	16995613	16995671	137,109,90	62,46,31	15,7,16	1,0,1	1379	125	0.00937962580934	0.167,0.177,0.208	0.576,1.0,0.592	-0.539
ENSMUSG00000014791	Elmo3	chr8	+	105306840	105306953	105306853	105306953	105306595	105306765	2,1,6	82,85,85	1,5,2	7,0,1	138	125	0.0096329956656	0.022,0.011,0.06	0.115,1.0,0.644	-0.555
ENSMUSG00000038738	Shank1	chr7	+	44342419	44342544	44342424	44342544	44342097	44342180	7,8,14	7,0,1	0,1,0	1,0,3	130	125	0.00992801322487	0.49,1.0,0.931	0.0,1.0,0.0	0.474
ENSMUSG00000018566	Slc2a4	chr11	-	69945837	69946193	69945837	69945953	69946285	69946458	70,49,71	2,0,0	124,104,62	7,4,4	365	125	0.0112915125831	0.923,1.0,1.0	0.858,0.899,0.841	0.108
ENSMUSG00000032590	Apeh	chr9	-	108088260	108089569	108088260	108088349	108090088	108090186	224,258,242	0,0,0	230,268,251	7,0,2	1345	125	0.0114938347435	1.0,1.0,1.0	0.753,1.0,0.921	0.109
ENSMUSG00000006589	Aprt	chr8	-	122576118	122576252	122576118	122576231	122576514	122576621	7,7,1	22,9,23	0,1,1	12,13,13	146	125	0.0114938347435	0.214,0.4,0.036	0.0,0.062,0.062	0.175
ENSMUSG00000020773	Trim47	chr11	-	116106931	116107006	116106931	116107003	116107423	116107622	0,0,1	7,2,3	4,3,9	17,29,11	128	125	0.0131015949277	0.0,0.0,0.246	0.187,0.092,0.444	-0.159
ENSMUSG00000001280	Sp1	chr15	+	102408215	102409719	102409157	102409719	102407771	102407932	250,189,149	3,5,4	154,158,162	1,0,1	1067	125	0.0147825250496	0.907,0.816,0.814	0.947,1.0,0.95	-0.12
ENSMUSG00000033793	Atp6v1h	chr1	+	5093362	5095728	5095614	5095728	5089008	5089111	455,364,353	2,1,0	370,291,303	4,4,5	2377	125	0.0147825250496	0.923,0.95,1.0	0.829,0.793,0.761	0.163
ENSMUSG00000027751	Supt20	chr3	+	54716637	54717645	54717575	54717645	54715533	54715689	138,113,123	52,40,30	97,86,95	53,67,46	1063	125	0.0174155966462	0.238,0.249,0.325	0.177,0.131,0.195	0.103
ENSMUSG00000079036	Alkbh1	chr12	-	87431399	87431593	87431399	87431538	87434118	87434209	285,223,228	76,88,91	175,126,165	94,73,100	180	125	0.0202950322736	0.723,0.638,0.635	0.564,0.545,0.534	0.118
ENSMUSG00000038346	Zfp384	chr6	+	125024745	125025082	125024862	125025082	125024032	125024270	53,41,31	2,3,8	47,41,59	3,0,0	242	125	0.0202950322736	0.932,0.876,0.667	0.89,1.0,1.0	-0.138
ENSMUSG00000015095	Fbxw5	chr2	+	25502856	25503045	25502870	25503045	25501935	25502151	57,56,53	24,13,14	42,44,32	29,26,28	139	125	0.0204888816505	0.681,0.795,0.773	0.566,0.603,0.507	0.191
ENSMUSG00000007837	Prrg2	chr7	-	45060204	45060415	45060204	45060359	45060740	45060892	27,14,14	0,1,0	12,9,17	2,4,1	181	125	0.0212237153437	1.0,0.906,1.0	0.806,0.608,0.922	0.19
ENSMUSG00000029814	Igf2bp3	chr6	-	49107341	49109060	49107341	49107464	49117151	49117433	1233,1035,1094	17,18,28	544,710,572	18,29,21	1721	125	0.0307167041545	0.84,0.807,0.739	0.687,0.64,0.664	0.132
ENSMUSG00000037270	4932438A13Rik	chr3	+	37026089	37026343	37026230	37026343	37022383	37022474	27,24,27	0,1,0	22,20,18	0,2,5	266	125	0.0333519130515	1.0,0.919,1.0	1.0,0.825,0.628	0.155
ENSMUSG00000020682	Mmp28	chr11	-	83443758	83443926	83443758	83443854	83444210	83444360	2,1,3	0,1,0	9,16,12	3,3,4	197	125	0.0333519130515	1.0,0.388,1.0	0.656,0.772,0.656	0.101
ENSMUSG00000006575	Rundc3a	chr11	+	102398084	102398233	102398099	102398233	102397570	102397686	9,10,10	2,2,2	6,4,7	0,0,0	140	125	0.0337658140449	0.801,0.817,0.817	1.0,1.0,1.0	-0.188
ENSMUSG00000070000	Fcho1	chr8	-	71721251	71721304	71721251	71721300	71721818	71721859	13,14,11	5,1,1	3,5,5	0,0,0	129	125	0.0366741432552	0.716,0.931,0.914	1.0,1.0,1.0	-0.146
ENSMUSG00000061894	Zscan20	chr4	-	128589451	128590141	128589451	128589860	128591472	128591557	42,18,34	7,0,2	23,48,29	0,2,0	406	125	0.0434162564744	0.649,1.0,0.84	1.0,0.881,1.0	-0.131
ENSMUSG00000033792	Atp7a	chrX	+	106088334	106088517	106088337	106088517	106086088	106086814	70,76,56	79,55,61	71,75,58	118,130,95	128	125	0.044625629693	0.464,0.574,0.473	0.37,0.36,0.374	0.136
ENSMUSG00000037773	Pced1a	chr2	-	130422224	130422704	130422224	130422375	130422812	130422892	62,39,59	9,2,3	56,50,66	14,14,15	454	125	0.0467034161895	0.655,0.843,0.844	0.524,0.496,0.548	0.258
ENSMUSG00000036555	Iqce	chr5	-	140669021	140669120	140669021	140669105	140670466	140670567	21,17,17	6,9,6	11,20,8	10,23,11	140	125	0.0482976884678	0.758,0.628,0.717	0.495,0.437,0.394	0.259
