# Supplementary material for: An Alternative Splicing Program for Mouse Craniofacial Development
Source: Front Physiol. 2020 Sep 4;11:1099. doi: 10.3389/fphys.2020.01099 (PMC7498679; doi:10.3389/fphys.2020.01099)
Supplement: Supplementary file 12 [file Data_Sheet_1.zip › Filtered rMATS results/A3SS/E11.5_MNP_Ect_vs_Mes_A3SS_filtered_output.txt]

GeneID	geneSymbol	chr	strand	longExonStart_0base	longExonEnd	shortES	shortEE	flankingES	flankingEE	IC_SAMPLE_1	SC_SAMPLE_1	IC_SAMPLE_2	SC_SAMPLE_2	IncFormLen	SkipFormLen	FDR	IncLevel1	IncLevel2	DeltaPSI
ENSMUSG00000032332	Col12a1	chr9	-	79598990	79601179	79598990	79600007	79602199	79602370	157,206,179	3,0,2	58,30,39	35,13,18	1297	125	0.0	0.835,1.0,0.896	0.138,0.182,0.173	0.746
ENSMUSG00000028273	Pdlim5	chr3	-	142312122	142312541	142312122	142312214	142314405	142314448	163,158,116	4,4,2	61,44,62	22,13,13	452	125	1.52766688188e-12	0.918,0.916,0.941	0.434,0.483,0.569	0.43
ENSMUSG00000009281	Rarres2	chr6	-	48569940	48570062	48569940	48570059	48570243	48570339	8,9,6	0,0,0	16,13,12	28,17,13	128	125	4.22113455301e-10	1.0,1.0,1.0	0.358,0.428,0.474	0.58
ENSMUSG00000037426	Depdc5	chr5	+	32937520	32937704	32937547	32937704	32933949	32934015	84,85,92	161,105,121	39,53,32	208,171,171	152	125	2.48039633277e-09	0.3,0.4,0.385	0.134,0.203,0.133	0.205
ENSMUSG00000039431	Mtmr7	chr8	-	40554270	40554601	40554270	40554397	40555775	40555916	5,4,0	124,111,107	6,11,3	18,27,11	329	125	1.06084532777e-06	0.015,0.014,0.0	0.112,0.134,0.094	-0.104
ENSMUSG00000034586	Hid1	chr11	-	115359694	115359811	115359694	115359808	115360321	115360492	0,0,0	5,3,1	6,2,9	6,6,7	128	125	1.08495437112e-05	0.0,0.0,0.0	0.494,0.246,0.557	-0.432
ENSMUSG00000028034	Fubp1	chr3	+	152232394	152234570	152234523	152234570	152231876	152232022	1592,1998,1326	16,40,18	1830,1480,1591	6,9,4	2254	125	1.83877808322e-05	0.847,0.735,0.803	0.944,0.901,0.957	-0.139
ENSMUSG00000028392	Bspry	chr4	+	62495997	62497298	62496981	62497298	62494732	62494857	68,59,53	9,4,6	1,10,3	0,0,0	1109	125	6.70515242151e-05	0.46,0.624,0.499	1.0,1.0,1.0	-0.472
ENSMUSG00000047986	Palm3	chr8	+	84026999	84028171	84028125	84028171	84026748	84026891	170,191,149	13,6,7	11,20,13	4,4,9	1251	125	9.58297094899e-05	0.566,0.761,0.68	0.216,0.333,0.126	0.444
ENSMUSG00000013787	Ehmt2	chr17	+	34905609	34906058	34905909	34906058	34905341	34905456	615,529,442	357,293,301	847,680,717	227,211,309	425	125	0.000234540433519	0.336,0.347,0.302	0.523,0.487,0.406	-0.144
ENSMUSG00000028760	Eif4g3	chr4	+	138180489	138180607	138180546	138180607	138177916	138178010	186,217,158	229,220,164	136,121,132	292,230,236	182	125	0.000235260127808	0.358,0.404,0.398	0.242,0.265,0.278	0.125
ENSMUSG00000050875	A730017C20Rik	chr18	+	59066909	59066989	59066928	59066989	59065834	59065885	125,84,171	32,21,32	22,17,16	1,0,1	144	125	0.000276714153352	0.772,0.776,0.823	0.95,1.0,0.933	-0.171
ENSMUSG00000033793	Atp6v1h	chr1	+	5093362	5095728	5095614	5095728	5089008	5089111	403,393,266	0,1,0	405,328,347	7,2,5	2377	125	0.000416820229242	1.0,0.954,1.0	0.753,0.896,0.785	0.173
ENSMUSG00000048200	Cracr2b	chr7	+	141466008	141466613	141466045	141466613	141465765	141465837	10,4,4	72,30,10	0,0,0	22,29,24	162	125	0.00050919858768	0.097,0.093,0.236	0.0,0.0,0.0	0.142
ENSMUSG00000019302	Atp6v0a1	chr11	+	101026659	101026763	101026680	101026763	101021053	101021182	23,21,18	64,63,65	43,36,49	64,38,51	146	125	0.00050919858768	0.235,0.222,0.192	0.365,0.448,0.451	-0.205
ENSMUSG00000053552	Ebf4	chr2	+	130365459	130365657	130365575	130365657	130362245	130362431	28,42,35	0,1,0	12,20,23	5,3,2	241	125	0.000572210835125	1.0,0.956,1.0	0.555,0.776,0.856	0.256
ENSMUSG00000026193	Fn1	chr1	-	71597280	71597672	71597280	71597387	71598373	71598463	14,11,11	3,2,3	26,11,19	0,0,1	410	125	0.000812096101377	0.587,0.626,0.528	1.0,1.0,0.853	-0.371
ENSMUSG00000087516	Tbx3os1	chr5	-	119570512	119570728	119570512	119570714	119571452	119571539	4,1,6	0,0,0	34,27,29	9,4,8	139	125	0.00134983063538	1.0,1.0,1.0	0.773,0.859,0.765	0.201
ENSMUSG00000041180	Hectd2	chr19	+	36609255	36609423	36609264	36609423	36606385	36606474	0,0,0	3,5,1	3,5,2	14,11,6	134	125	0.00157584496205	0.0,0.0,0.0	0.167,0.298,0.237	-0.234
ENSMUSG00000037138	Aff3	chr1	-	38252640	38252681	38252640	38252678	38269709	38269761	2,3,4	0,0,0	40,36,16	10,6,7	128	125	0.00157584496205	1.0,1.0,1.0	0.796,0.854,0.691	0.22
ENSMUSG00000068917	Clk2	chr3	+	89169614	89170115	89170048	89170115	89168694	89168923	223,237,208	17,14,8	230,174,195	32,32,25	559	125	0.00163609032649	0.746,0.791,0.853	0.616,0.549,0.636	0.196
ENSMUSG00000029416	Slc15a4	chr5	-	127604537	127604706	127604537	127604648	127608771	127609061	75,78,67	65,74,57	85,72,89	44,27,25	183	125	0.00179186319036	0.441,0.419,0.445	0.569,0.646,0.709	-0.206
ENSMUSG00000026648	Dclre1c	chr2	+	3436988	3437090	3437029	3437090	3436437	3436493	41,35,54	8,5,8	10,14,15	0,1,0	166	125	0.00244464692156	0.794,0.841,0.836	1.0,0.913,1.0	-0.147
ENSMUSG00000054434	Tmem120b	chr5	+	123101610	123101684	123101624	123101684	123099836	123099953	9,4,11	42,39,42	2,0,3	60,32,48	139	125	0.00244464692156	0.162,0.084,0.191	0.029,0.0,0.053	0.118
ENSMUSG00000025270	Alas2	chrX	+	150552958	150553081	150553003	150553081	150552148	150552344	2,1,4	0,0,0	240,169,175	41,29,21	170	125	0.0026585316263	1.0,1.0,1.0	0.811,0.811,0.86	0.173
ENSMUSG00000030495	Slc7a10	chr7	+	35200275	35200453	35200334	35200453	35199224	35199321	46,40,34	14,2,2	5,6,6	0,0,0	184	125	0.00278732778513	0.691,0.931,0.92	1.0,1.0,1.0	-0.153
ENSMUSG00000043059	Zfp513	chr5	-	31200234	31200386	31200234	31200383	31200651	31200762	5,5,8	1,2,1	3,4,5	4,7,12	128	125	0.00295869937181	0.83,0.709,0.887	0.423,0.358,0.289	0.452
ENSMUSG00000050875	A730017C20Rik	chr18	+	59066816	59066989	59066928	59066989	59065834	59065885	75,46,101	32,21,32	13,7,4	1,0,1	237	125	0.00421684694754	0.553,0.536,0.625	0.873,1.0,0.678	-0.279
ENSMUSG00000027677	Ttc14	chr3	+	33807838	33807948	33807855	33807948	33806815	33806933	70,69,126	41,40,55	90,76,78	17,15,25	142	125	0.00421684694754	0.6,0.603,0.669	0.823,0.817,0.733	-0.167
ENSMUSG00000041459	Tardbp	chr4	-	148617565	148617825	148617565	148617737	148618664	148618791	21,7,15	5,1,5	15,22,14	0,2,0	213	125	0.00484820626431	0.711,0.804,0.638	1.0,0.866,1.0	-0.238
ENSMUSG00000062785	Kcnc3	chr7	+	44598380	44598575	44598383	44598575	44595160	44596268	6,5,8	1,4,2	2,6,2	0,0,0	128	125	0.00485320882324	0.854,0.55,0.796	1.0,1.0,1.0	-0.267
ENSMUSG00000030727	Rabep2	chr7	+	126444522	126444936	126444819	126444936	126444417	126444429	66,71,55	1,2,0	62,69,65	13,0,16	422	125	0.00485320882324	0.951,0.913,1.0	0.586,1.0,0.546	0.244
ENSMUSG00000020682	Mmp28	chr11	-	83443758	83443926	83443758	83443896	83444210	83444360	1,1,3	0,1,0	7,18,1	7,9,4	155	125	0.00493506283173	1.0,0.446,1.0	0.446,0.617,0.168	0.405
ENSMUSG00000059005	Hnrnpa3	chr2	+	75663570	75663714	75663672	75663714	75662660	75662756	98,80,70	5,3,7	3,2,7	3,4,2	227	125	0.00527500281006	0.915,0.936,0.846	0.355,0.216,0.658	0.489
ENSMUSG00000030091	Nup210	chr6	-	91013069	91014496	91013069	91013316	91015823	91015907	185,137,122	10,7,1	42,26,22	1,0,0	1305	125	0.00650682603502	0.639,0.652,0.921	0.801,1.0,1.0	-0.196
ENSMUSG00000025558	Dock9	chr14	-	121591811	121591948	121591811	121591879	121594335	121594383	43,38,47	6,15,6	6,5,5	0,0,1	194	125	0.00697419896066	0.822,0.62,0.835	1.0,1.0,0.763	-0.162
ENSMUSG00000001280	Sp1	chr15	+	102408215	102409719	102409157	102409719	102407771	102407932	265,174,150	3,6,2	154,142,108	0,0,1	1067	125	0.00697419896066	0.912,0.773,0.898	1.0,1.0,0.927	-0.115
ENSMUSG00000037355	Uvssa	chr5	+	33410858	33411042	33410962	33411042	33409426	33409549	20,30,26	2,4,2	17,15,21	0,0,0	229	125	0.00972037758422	0.845,0.804,0.876	1.0,1.0,1.0	-0.158
ENSMUSG00000026339	Ccdc93	chr1	+	121494395	121497068	121496983	121497068	121492904	121492987	72,98,102	0,4,2	105,104,109	0,0,0	2713	125	0.0107049737749	1.0,0.53,0.701	1.0,1.0,1.0	-0.256
ENSMUSG00000044176	Spink10	chr18	+	62659871	62659987	62659875	62659987	62658812	62658850	11,4,2	0,0,0	8,10,8	3,2,2	129	125	0.010802694889	1.0,1.0,1.0	0.721,0.829,0.795	0.218
ENSMUSG00000021090	Lrrc9	chr12	+	72463832	72463950	72463835	72463950	72463324	72463501	13,6,7	2,3,3	5,6,5	0,0,1	128	125	0.0186846229363	0.864,0.661,0.695	1.0,1.0,0.83	-0.203
ENSMUSG00000021548	Ccnh	chr13	+	85202332	85202496	85202440	85202496	85190753	85190876	3,4,2	1,0,0	9,14,8	3,5,0	233	125	0.019076722289	0.617,1.0,1.0	0.617,0.6,1.0	0.133
ENSMUSG00000039936	Pik3cd	chr4	-	149654022	149654138	149654022	149654135	149654224	149654403	3,4,2	14,4,12	2,0,0	11,17,8	128	125	0.0223426989432	0.173,0.494,0.14	0.151,0.0,0.0	0.219
ENSMUSG00000068823	Csde1	chr3	+	103044577	103044841	103044758	103044841	103043805	103043931	15,15,15	0,0,2	14,7,7	2,2,3	306	125	0.0223426989432	1.0,1.0,0.754	0.741,0.588,0.488	0.312
ENSMUSG00000055692	Tmem191c	chr16	+	17276961	17277250	17277193	17277250	17276633	17276887	21,21,28	1,0,0	14,13,11	4,2,0	357	125	0.0271243229709	0.88,1.0,1.0	0.551,0.695,1.0	0.211
ENSMUSG00000040557	Wbscr27	chr5	+	134932621	134932847	134932720	134932847	134932372	134932410	13,15,6	4,1,2	2,6,6	0,0,1	224	125	0.0281975464558	0.645,0.893,0.626	1.0,1.0,0.77	-0.202
ENSMUSG00000001909	Trmt1	chr8	+	84690772	84690947	84690801	84690947	84690516	84690572	10,14,18	21,15,23	6,3,5	21,19,23	154	125	0.028535227626	0.279,0.431,0.388	0.188,0.114,0.15	0.215
ENSMUSG00000063362	Alg11	chr8	+	22064999	22065931	22065125	22065931	22061885	22062116	32,34,39	2,1,1	36,25,34	9,4,3	251	125	0.0323923060508	0.888,0.944,0.951	0.666,0.757,0.849	0.17
ENSMUSG00000054708	Ankrd24	chr10	+	81640027	81640812	81640767	81640812	81639855	81639936	21,32,18	2,2,1	21,29,37	0,0,1	865	125	0.0345174484092	0.603,0.698,0.722	1.0,1.0,0.842	-0.273
ENSMUSG00000060470	Adgrg3	chr8	+	95040233	95040534	95040259	95040534	95039849	95039943	0,0,0	7,1,1	1,4,3	19,19,13	151	125	0.0428829010856	0.0,0.0,0.0	0.042,0.148,0.16	-0.117
ENSMUSG00000056824	Zfp663	chr2	-	165359964	165360118	165359964	165360088	165361948	165362164	2,0,0	3,1,2	5,10,6	9,6,13	155	125	0.0483962841021	0.35,0.0,0.0	0.309,0.573,0.271	-0.268
