# Supplementary material for: An Alternative Splicing Program for Mouse Craniofacial Development
Source: Front Physiol. 2020 Sep 4;11:1099. doi: 10.3389/fphys.2020.01099 (PMC7498679; doi:10.3389/fphys.2020.01099)
Supplement: Supplementary file 12 [file Data_Sheet_1.zip › Filtered rMATS results/A3SS/E11.5_Mes_MXP_vs_MNP_A3SS_filtered_output.txt]

GeneID	geneSymbol	chr	strand	longExonStart_0base	longExonEnd	shortES	shortEE	flankingES	flankingEE	IC_SAMPLE_1	SC_SAMPLE_1	IC_SAMPLE_2	SC_SAMPLE_2	IncFormLen	SkipFormLen	FDR	IncLevel1	IncLevel2	DeltaPSI
ENSMUSG00000050875	A730017C20Rik	chr18	+	59066909	59066989	59066928	59066989	59065834	59065885	11,11,23	12,6,1	22,17,16	1,0,1	144	125	0.00598185321779	0.443,0.614,0.952	0.95,1.0,0.933	-0.291
ENSMUSG00000026193	Fn1	chr1	-	71597280	71597672	71597280	71597387	71598373	71598463	20,25,29	1,6,5	26,11,19	0,0,1	410	125	0.00598185321779	0.859,0.56,0.639	1.0,1.0,0.853	-0.265
ENSMUSG00000001016	Ilf2	chr3	+	90486850	90487097	90486982	90487097	90485689	90485768	5,2,0	0,2,3	4,2,9	0,0,0	257	125	0.0163287075714	1.0,0.327,0.0	1.0,1.0,1.0	-0.558
ENSMUSG00000050875	A730017C20Rik	chr18	+	59066816	59066989	59066928	59066989	59065834	59065885	4,5,11	12,6,1	13,7,4	1,0,1	237	125	0.0163287075714	0.15,0.305,0.853	0.873,1.0,0.678	-0.414
ENSMUSG00000041180	Hectd2	chr19	+	36609255	36609423	36609264	36609423	36606385	36606474	0,1,0	12,8,8	3,5,2	14,11,6	134	125	0.0163287075714	0.0,0.104,0.0	0.167,0.298,0.237	-0.199
ENSMUSG00000040712	Camta2	chr11	-	70683278	70683417	70683278	70683350	70683889	70684025	6,9,5	31,42,19	2,1,1	33,45,22	192	125	0.0176448749992	0.112,0.122,0.146	0.038,0.014,0.029	0.1
ENSMUSG00000002107	Celf2	chr2	-	6553784	6553982	6553784	6553964	6560670	6560790	0,0,2	19,16,20	4,5,7	37,28,13	143	125	0.0203812491325	0.0,0.0,0.08	0.086,0.135,0.32	-0.154
ENSMUSG00000018395	Kif3a	chr11	+	53593373	53593530	53593394	53593530	53590716	53590725	9,12,7	3,3,1	6,6,16	0,0,0	146	125	0.0272759398885	0.72,0.774,0.857	1.0,1.0,1.0	-0.216
ENSMUSG00000051527	Usp29	chr7	+	6738792	6738945	6738806	6738945	6737564	6737634	1,0,0	10,10,5	11,3,5	37,36,36	139	125	0.0305745038381	0.083,0.0,0.0	0.211,0.07,0.111	-0.103
ENSMUSG00000059327	Eda	chrX	+	100395018	100395143	100395027	100395143	100392332	100392384	14,16,15	0,5,3	7,13,13	0,0,0	134	125	0.0310847028458	1.0,0.749,0.823	1.0,1.0,1.0	-0.143
ENSMUSG00000062627	Mysm1	chr4	-	94968979	94969058	94968979	94969053	94970511	94970535	32,24,16	8,8,3	35,32,41	4,1,1	130	125	0.0312675510539	0.794,0.743,0.837	0.894,0.969,0.975	-0.155
ENSMUSG00000034912	Mdga2	chr12	-	66797627	66797802	66797627	66797797	66868666	66868806	21,29,12	2,4,3	1,4,2	0,0,0	130	125	0.0342391102725	0.91,0.875,0.794	1.0,1.0,1.0	-0.14
ENSMUSG00000021090	Lrrc9	chr12	+	72463832	72463950	72463835	72463950	72463324	72463501	7,12,4	3,0,5	5,6,5	0,0,1	128	125	0.0342391102725	0.695,1.0,0.439	1.0,1.0,0.83	-0.232
ENSMUSG00000032839	Trpc1	chr9	-	95726424	95726556	95726424	95726535	95732006	95732209	8,3,8	1,0,6	8,6,6	0,0,0	146	125	0.0479089610199	0.873,1.0,0.533	1.0,1.0,1.0	-0.198
