# Supplementary material for: An Alternative Splicing Program for Mouse Craniofacial Development
Source: Front Physiol. 2020 Sep 4;11:1099. doi: 10.3389/fphys.2020.01099 (PMC7498679; doi:10.3389/fphys.2020.01099)
Supplement: Supplementary file 12 [file Data_Sheet_1.zip › Filtered rMATS results/A3SS/E12.5_FNP_Ect_vs_Mes_A3SS_filtered_output.txt]

GeneID	geneSymbol	chr	strand	longExonStart_0base	longExonEnd	shortES	shortEE	flankingES	flankingEE	IC_SAMPLE_1	SC_SAMPLE_1	IC_SAMPLE_2	SC_SAMPLE_2	IncFormLen	SkipFormLen	FDR	IncLevel1	IncLevel2	DeltaPSI
ENSMUSG00000032332	Col12a1	chr9	-	79598990	79601179	79598990	79600007	79602199	79602370	126,241,323	6,3,12	105,136,397	152,176,494	1297	125	0.0	0.669,0.886,0.722	0.062,0.069,0.072	0.691
ENSMUSG00000068917	Clk2	chr3	+	89169614	89170115	89170048	89170115	89168694	89168923	241,332,365	8,10,11	207,243,330	55,59,40	559	125	5.69414515539e-11	0.871,0.881,0.881	0.457,0.479,0.648	0.35
ENSMUSG00000026135	Zfp142	chr1	-	74579324	74579927	74579324	74579449	74585383	74585697	4,1,9	0,0,0	11,16,10	2,5,4	603	125	3.98397257184e-08	1.0,1.0,1.0	0.533,0.399,0.341	0.576
ENSMUSG00000033060	Lmo7	chr14	+	101913158	101913346	101913239	101913346	101911998	101912160	47,38,63	178,267,242	0,2,0	43,38,42	206	125	6.45098872097e-08	0.138,0.079,0.136	0.0,0.031,0.0	0.107
ENSMUSG00000007080	Pole	chr5	+	110295227	110295637	110295517	110295637	110294891	110295002	87,97,111	0,0,0	133,103,132	12,5,9	415	125	3.75101618433e-07	1.0,1.0,1.0	0.769,0.861,0.815	0.185
ENSMUSG00000037262	Kin	chr2	+	10090112	10090363	10090240	10090363	10085729	10085824	111,130,110	4,6,7	116,92,143	28,34,25	253	125	5.87224649198e-07	0.932,0.915,0.886	0.672,0.572,0.739	0.25
ENSMUSG00000026825	Dnm1	chr2	-	32308470	32310487	32308470	32309064	32312126	32312342	3,1,1	0,0,0	32,27,27	6,4,5	1548	125	2.69096731711e-06	1.0,1.0,1.0	0.301,0.353,0.304	0.681
ENSMUSG00000028392	Bspry	chr4	+	62495997	62497298	62496981	62497298	62494732	62494857	34,39,34	6,1,3	6,7,3	0,0,0	1109	125	5.02251784404e-06	0.39,0.815,0.561	1.0,1.0,1.0	-0.411
ENSMUSG00000045411	2410002F23Rik	chr7	+	44247237	44247416	44247250	44247416	44246786	44246823	82,79,108	28,24,38	50,61,55	49,49,55	138	125	5.02251784404e-06	0.726,0.749,0.72	0.48,0.53,0.475	0.237
ENSMUSG00000028273	Pdlim5	chr3	-	142312122	142312541	142312122	142312214	142314405	142314448	111,109,96	6,0,1	135,78,87	14,29,15	452	125	1.00401687265e-05	0.836,1.0,0.964	0.727,0.427,0.616	0.343
ENSMUSG00000038712	Fam63a	chr3	+	95282919	95283625	95283230	95283625	95282682	95282744	41,55,75	16,20,19	75,94,67	5,8,2	436	125	1.13406918571e-05	0.424,0.441,0.531	0.811,0.771,0.906	-0.364
ENSMUSG00000013787	Ehmt2	chr17	+	34905609	34906058	34905909	34906058	34905341	34905456	251,266,269	338,272,342	395,446,412	305,291,278	425	125	2.67956180369e-05	0.179,0.223,0.188	0.276,0.311,0.304	-0.1
ENSMUSG00000022838	Eaf2	chr16	-	36800586	36800844	36800586	36800702	36808014	36808160	18,10,20	12,9,15	1,3,3	0,0,0	267	125	2.90580252944e-05	0.413,0.342,0.384	1.0,1.0,1.0	-0.62
ENSMUSG00000037692	Ahdc1	chr4	+	133060675	133060892	133060780	133060892	133055012	133055203	43,47,43	57,86,103	16,15,29	115,83,101	230	125	4.70637999998e-05	0.291,0.229,0.185	0.07,0.089,0.135	0.137
ENSMUSG00000051323	Pcdh19	chrX	-	133625268	133625441	133625268	133625438	133632894	133632953	0,0,0	1,6,7	27,21,24	74,63,52	128	125	5.21481609275e-05	0.0,0.0,0.0	0.263,0.246,0.311	-0.273
ENSMUSG00000021709	Erbin	chr13	-	103824719	103824926	103824719	103824848	103833497	103835028	45,18,17	2,6,4	38,42,54	0,0,0	203	125	5.27077479289e-05	0.933,0.649,0.724	1.0,1.0,1.0	-0.231
ENSMUSG00000047986	Palm3	chr8	+	84026999	84028171	84028125	84028171	84026748	84026891	81,104,60	6,10,3	31,17,23	6,16,12	1251	125	7.23222725832e-05	0.574,0.51,0.666	0.34,0.096,0.161	0.384
ENSMUSG00000063889	Crem	chr18	-	3267584	3268129	3267584	3267732	3273421	3273578	34,33,38	1,0,2	35,27,48	9,10,7	522	125	0.000183608479198	0.891,1.0,0.82	0.482,0.393,0.622	0.405
ENSMUSG00000021235	Coq6	chr12	+	84368142	84368709	84368585	84368709	84366884	84367019	330,320,351	15,10,19	391,293,394	41,32,44	568	125	0.000183608479198	0.829,0.876,0.803	0.677,0.668,0.663	0.167
ENSMUSG00000029472	Anapc5	chr5	-	122800450	122800632	122800450	122800593	122802129	122802219	1277,1136,1319	502,517,668	1272,1026,1391	829,717,1000	164	125	0.000273930064829	0.66,0.626,0.601	0.539,0.522,0.515	0.104
ENSMUSG00000026269	Rnpepl1	chr1	+	92917146	92917746	92917633	92917746	92916710	92916946	145,156,167	7,9,6	99,93,112	0,0,2	612	125	0.000316058861164	0.809,0.78,0.85	1.0,1.0,0.92	-0.16
ENSMUSG00000015790	Surf1	chr2	-	26915595	26915769	26915595	26915729	26915954	26916006	24,29,32	128,121,142	58,62,70	124,136,147	165	125	0.000334144512462	0.124,0.154,0.146	0.262,0.257,0.265	-0.12
ENSMUSG00000026825	Dnm1	chr2	-	32308470	32309637	32308470	32309064	32312126	32312342	6,3,3	0,0,0	69,59,77	6,4,5	698	125	0.000355818300273	1.0,1.0,1.0	0.673,0.725,0.734	0.289
ENSMUSG00000035021	Baz1a	chr12	-	54927563	54927710	54927563	54927624	54929526	54929665	149,129,136	20,23,13	70,57,47	35,22,13	211	125	0.000465627446701	0.815,0.769,0.861	0.542,0.606,0.682	0.205
ENSMUSG00000030091	Nup210	chr6	-	91013069	91014496	91013069	91013316	91015823	91015907	185,241,232	8,5,14	13,14,11	0,0,0	1305	125	0.000505334244316	0.689,0.822,0.613	1.0,1.0,1.0	-0.292
ENSMUSG00000029208	Guf1	chr5	+	69567127	69568497	69568395	69568497	69566360	69566504	48,43,62	0,1,0	47,39,59	4,1,2	1393	125	0.000664675085447	1.0,0.794,1.0	0.513,0.778,0.726	0.259
ENSMUSG00000087516	Tbx3os1	chr5	-	119570512	119570728	119570512	119570714	119571452	119571539	2,4,1	0,0,0	16,20,27	6,4,6	139	125	0.000728208770691	1.0,1.0,1.0	0.706,0.818,0.802	0.225
ENSMUSG00000033728	Lrrc14	chr15	+	76713400	76713985	76713815	76713985	76712866	76713220	86,100,97	7,6,4	97,80,89	22,15,16	540	125	0.00132948733691	0.74,0.794,0.849	0.505,0.552,0.563	0.254
ENSMUSG00000052373	Mpp3	chr11	-	102023701	102025154	102023701	102023782	102025380	102025499	6,6,6	0,0,0	24,11,11	6,0,1	1497	125	0.00154128654553	1.0,1.0,1.0	0.25,1.0,0.479	0.424
ENSMUSG00000032872	Cyb5r4	chr9	+	87066648	87066813	87066686	87066813	87059364	87059451	87,67,105	5,5,1	51,41,62	10,10,8	163	125	0.00176659664058	0.93,0.911,0.988	0.796,0.759,0.856	0.139
ENSMUSG00000053119	Chmp3	chr6	+	71558974	71559128	71559013	71559128	71552398	71552459	5,5,7	1,0,1	4,5,5	5,4,3	164	125	0.00178006040829	0.792,1.0,0.842	0.379,0.488,0.56	0.402
ENSMUSG00000030495	Slc7a10	chr7	+	35200275	35200453	35200334	35200453	35199224	35199321	26,33,46	4,8,1	7,7,13	0,0,0	184	125	0.00178006040829	0.815,0.737,0.969	1.0,1.0,1.0	-0.16
ENSMUSG00000028034	Fubp1	chr3	+	152232394	152234570	152234523	152234570	152231876	152232022	1552,2074,1753	22,18,26	1839,2419,2481	11,11,11	2254	125	0.00178617959162	0.796,0.865,0.789	0.903,0.924,0.926	-0.101
ENSMUSG00000046311	Zfp62	chr11	+	49214525	49214654	49214554	49214654	49213589	49213642	8,8,8	0,0,2	4,8,4	5,4,2	154	125	0.00193215928143	1.0,1.0,0.765	0.394,0.619,0.619	0.378
ENSMUSG00000028760	Eif4g3	chr4	+	138180489	138180607	138180546	138180607	138177916	138178010	135,162,190	145,163,222	85,136,155	242,205,271	182	125	0.00244166330398	0.39,0.406,0.37	0.194,0.313,0.282	0.126
ENSMUSG00000037652	Phc3	chr3	-	30935951	30936020	30935951	30935999	30936284	30937156	0,1,1	5,4,1	11,7,6	3,6,6	146	125	0.00269397975795	0.0,0.176,0.461	0.758,0.5,0.461	-0.361
ENSMUSG00000038775	Vill	chr9	+	119070556	119070814	119070622	119070814	119070277	119070349	155,158,177	22,18,24	126,129,149	7,4,8	191	125	0.00275606173003	0.822,0.852,0.828	0.922,0.955,0.924	-0.1
ENSMUSG00000032826	Ank2	chr3	-	126976844	126976947	126976844	126976932	126981799	126981944	16,50,15	2,2,1	46,42,38	15,9,11	140	125	0.00281479616496	0.877,0.957,0.931	0.732,0.806,0.755	0.157
ENSMUSG00000009941	Nxf2	chrX	-	134949686	134949884	134949686	134949866	134950346	134950419	0,0,1	5,8,3	4,0,9	8,5,12	143	125	0.0042215998289	0.0,0.0,0.226	0.304,0.0,0.396	-0.158
ENSMUSG00000060771	Tsga10	chr1	-	37841184	37841352	37841184	37841308	37842454	37842520	16,8,12	1,0,0	16,13,13	0,5,5	169	125	0.0042215998289	0.922,1.0,1.0	1.0,0.658,0.658	0.202
ENSMUSG00000046679	C87436	chr6	+	86447310	86447421	86447340	86447421	86445433	86446268	41,59,59	4,2,4	60,60,48	18,12,8	155	125	0.00478039623842	0.892,0.96,0.922	0.729,0.801,0.829	0.138
ENSMUSG00000079036	Alkbh1	chr12	-	87431399	87431593	87431399	87431538	87434118	87434209	243,188,220	37,50,51	225,193,246	94,75,83	180	125	0.00553632109024	0.82,0.723,0.75	0.624,0.641,0.673	0.118
ENSMUSG00000032815	Fanca	chr8	-	123269289	123269462	123269289	123269362	123269859	123269965	22,35,57	50,81,91	73,51,68	47,49,82	225	125	0.00565651990769	0.196,0.194,0.258	0.463,0.366,0.315	-0.165
ENSMUSG00000030894	Tpp1	chr7	-	105750179	105751729	105750179	105750330	105751981	105752053	146,141,176	6,10,9	51,82,53	16,10,8	1524	125	0.00565651990769	0.666,0.536,0.616	0.207,0.402,0.352	0.286
ENSMUSG00000010609	Psen2	chr1	-	180229385	180229487	180229385	180229484	180229841	180229925	7,18,13	4,4,1	29,32,24	0,0,2	128	125	0.00569444507946	0.631,0.815,0.927	1.0,1.0,0.921	-0.183
ENSMUSG00000037138	Aff3	chr1	-	38252640	38252681	38252640	38252678	38269709	38269761	3,3,4	0,0,1	42,35,12	9,10,7	128	125	0.00588232964424	1.0,1.0,0.796	0.82,0.774,0.626	0.192
ENSMUSG00000057363	Uxs1	chr1	-	43805625	43805689	43805625	43805674	43807349	43807377	9,15,9	77,66,43	22,42,24	73,79,49	140	125	0.00683995894286	0.094,0.169,0.157	0.212,0.322,0.304	-0.139
ENSMUSG00000004815	Dgkq	chr5	-	108656045	108656131	108656045	108656085	108656423	108656523	13,35,16	7,7,7	19,20,11	20,23,19	171	125	0.00748478805273	0.576,0.785,0.626	0.41,0.389,0.297	0.297
ENSMUSG00000002346	Slc25a42	chr8	-	70188832	70189577	70188832	70188949	70190062	70190088	12,10,22	0,0,0	26,13,32	0,4,2	753	125	0.00791386939478	1.0,1.0,1.0	1.0,0.35,0.726	0.308
ENSMUSG00000024073	Birc6	chr17	+	74594321	74594453	74594363	74594453	74593088	74593249	28,29,18	54,55,32	18,14,9	84,66,32	167	125	0.00880595769485	0.28,0.283,0.296	0.138,0.137,0.174	0.137
ENSMUSG00000001248	Gramd1a	chr7	-	31134413	31135739	31134413	31134517	31138113	31138257	14,17,10	0,0,0	11,19,34	3,0,2	1347	125	0.0104704952101	1.0,1.0,1.0	0.254,1.0,0.612	0.378
ENSMUSG00000034059	Ypel4	chr2	+	84737063	84737528	84737419	84737528	84736638	84736965	45,39,38	0,0,2	62,50,85	3,4,6	481	125	0.0125216607369	1.0,1.0,0.832	0.843,0.765,0.786	0.146
ENSMUSG00000039988	Ankrd13c	chr3	+	157972999	157975294	157975227	157975294	157972231	157972317	138,128,114	7,10,4	68,70,52	11,16,6	2353	125	0.0167704613557	0.512,0.405,0.602	0.247,0.189,0.315	0.256
ENSMUSG00000051517	Arhgef39	chr4	-	43497086	43497710	43497086	43497316	43497958	43498029	29,51,44	0,0,0	57,36,65	4,1,2	519	125	0.0195875766227	1.0,1.0,1.0	0.774,0.897,0.887	0.147
ENSMUSG00000040359	Ufl1	chr4	-	25269027	25270618	25269027	25269174	25275805	25275936	135,119,164	0,0,0	97,115,94	1,3,2	1569	125	0.0224362612008	1.0,1.0,1.0	0.885,0.753,0.789	0.191
ENSMUSG00000026977	March7	chr2	+	60233898	60234997	60233933	60234997	60229683	60229879	16,16,13	0,0,0	7,7,4	2,4,0	160	125	0.0224620017417	1.0,1.0,1.0	0.732,0.578,1.0	0.23
ENSMUSG00000005687	Bcas2	chr3	+	103175618	103177419	103177338	103177419	103174339	103174501	1918,1689,1771	77,45,68	1796,1472,2000	40,36,35	1845	125	0.024443395339	0.628,0.718,0.638	0.753,0.735,0.795	-0.1
ENSMUSG00000062729	Ppox	chr1	-	171279429	171280001	171279429	171279574	171280139	171280255	119,152,161	4,0,5	158,156,181	9,8,15	552	125	0.024443395339	0.871,1.0,0.879	0.799,0.815,0.732	0.135
ENSMUSG00000010064	Slc38a3	chr9	-	107656099	107656514	107656099	107656270	107656594	107656677	2,2,4	0,0,0	25,16,19	3,3,0	369	125	0.0309522842003	1.0,1.0,1.0	0.738,0.644,1.0	0.206
ENSMUSG00000034949	Zfr2	chr10	+	81242769	81243795	81243649	81243795	81241994	81242174	25,27,25	1,3,1	28,22,34	0,0,1	1005	125	0.0322170021665	0.757,0.528,0.757	1.0,1.0,0.809	-0.256
ENSMUSG00000053411	Cbx7	chr15	-	79918752	79919104	79918752	79918825	79921371	79921438	21,22,28	37,28,28	2,1,4	12,7,8	404	125	0.0322170021665	0.149,0.196,0.236	0.049,0.042,0.134	0.119
ENSMUSG00000002032	Tmem25	chr9	-	44798120	44798463	44798120	44798432	44798663	44799242	1,1,4	7,1,6	0,0,0	6,4,7	156	125	0.0342992979645	0.103,0.445,0.348	0.0,0.0,0.0	0.299
ENSMUSG00000040557	Wbscr27	chr5	+	134932621	134932847	134932720	134932847	134932372	134932410	6,15,8	3,1,2	2,5,4	0,1,0	224	125	0.0343500238647	0.527,0.893,0.691	1.0,0.736,1.0	-0.208
ENSMUSG00000020131	Pcsk4	chr10	-	80321286	80321951	80321286	80321921	80322080	80322209	4,3,4	2,4,0	5,7,6	0,0,2	155	125	0.0367826167184	0.617,0.377,1.0	1.0,1.0,0.708	-0.238
ENSMUSG00000040855	Reps2	chrX	-	162552542	162552669	162552542	162552666	162554796	162554945	2,0,2	13,24,19	9,1,4	13,18,5	128	125	0.0435966086924	0.131,0.0,0.093	0.403,0.051,0.439	-0.223
ENSMUSG00000039137	Whrn	chr4	-	63429085	63429417	63429085	63429118	63431849	63432059	26,14,14	7,5,14	9,0,1	0,1,0	424	125	0.0439608445769	0.523,0.452,0.228	1.0,0.0,1.0	-0.266
ENSMUSG00000028484	Psip1	chr4	-	83461870	83462553	83461870	83462174	83463594	83463713	124,159,155	17,14,12	177,207,215	29,34,65	504	125	0.0439608445769	0.644,0.738,0.762	0.602,0.602,0.451	0.163
ENSMUSG00000024039	Cbs	chr17	-	31632827	31633154	31632827	31633151	31637082	31637165	27,23,31	5,11,5	12,15,8	0,1,2	128	125	0.0456611144881	0.841,0.671,0.858	1.0,0.936,0.796	-0.121
ENSMUSG00000062753	AI413582	chr17	-	27564148	27564410	27564148	27564254	27564561	27564750	32,28,30	2,1,0	24,30,39	1,9,3	281	125	0.0457574454909	0.877,0.926,1.0	0.914,0.597,0.853	0.146
ENSMUSG00000061474	Mrps36	chr13	-	100739013	100739201	100739013	100739195	100741167	100741231	65,71,94	69,69,87	70,83,86	41,38,61	131	125	0.0487219858859	0.473,0.495,0.508	0.62,0.676,0.574	-0.131
