# Supplementary material for: An Alternative Splicing Program for Mouse Craniofacial Development
Source: Front Physiol. 2020 Sep 4;11:1099. doi: 10.3389/fphys.2020.01099 (PMC7498679; doi:10.3389/fphys.2020.01099)
Supplement: Supplementary file 12 [file Data_Sheet_1.zip › Filtered rMATS results/A3SS/E10.5_Mes_MXP_vs_MNP_A3SS_filtered_output.txt]

GeneID	geneSymbol	chr	strand	longExonStart_0base	longExonEnd	shortES	shortEE	flankingES	flankingEE	IC_SAMPLE_1	SC_SAMPLE_1	IC_SAMPLE_2	SC_SAMPLE_2	IncFormLen	SkipFormLen	FDR	IncLevel1	IncLevel2	DeltaPSI
ENSMUSG00000040712	Camta2	chr11	-	70683278	70683417	70683278	70683365	70683889	70684025	13,2,21	0,0,0	3,5,3	2,8,2	177	125	7.22855961753e-08	1.0,1.0,1.0	0.514,0.306,0.514	0.555
ENSMUSG00000014599	Csf1	chr3	-	107748153	107749169	107748153	107748284	107750310	107750458	1,18,18	0,0,0	15,15,26	3,1,5	1010	125	6.89876691551e-07	1.0,1.0,1.0	0.382,0.65,0.392	0.525
ENSMUSG00000049321	Zfp2	chr11	-	50910435	50910528	50910435	50910525	50910749	50910876	0,0,0	10,19,29	2,14,9	19,32,16	128	125	6.02825904839e-06	0.0,0.0,0.0	0.093,0.299,0.355	-0.249
ENSMUSG00000043262	Uevld	chr7	-	46940132	46940303	46940132	46940277	46943787	46943890	14,109,127	0,2,0	99,108,102	13,7,13	151	125	8.44413141876e-06	1.0,0.978,1.0	0.863,0.927,0.867	0.107
ENSMUSG00000068328	Aup1	chr6	+	83057213	83057394	83057275	83057394	83056758	83056878	22,31,21	0,0,0	4,30,15	3,4,6	187	125	2.76996435429e-05	1.0,1.0,1.0	0.471,0.834,0.626	0.356
ENSMUSG00000110195	Pde2a	chr7	+	101503286	101503410	101503298	101503410	101502811	101502942	24,9,11	45,57,50	2,1,0	22,30,42	137	125	3.56643892991e-05	0.327,0.126,0.167	0.077,0.03,0.0	0.171
ENSMUSG00000047412	Zbtb44	chr9	+	31064178	31064342	31064232	31064342	31062040	31062125	33,127,135	3,2,3	79,124,113	13,17,16	179	125	5.34166891043e-05	0.885,0.978,0.969	0.809,0.836,0.831	0.119
ENSMUSG00000034653	Ythdc2	chr18	+	44877617	44877795	44877643	44877795	44872840	44873133	65,122,118	0,0,1	53,74,93	13,4,3	151	125	5.55860190215e-05	1.0,1.0,0.99	0.771,0.939,0.962	0.106
ENSMUSG00000067825	Pex26	chr6	+	121193511	121196185	121193514	121196185	121190100	121190247	72,131,86	2,11,8	55,98,138	20,25,29	128	125	7.42469477422e-05	0.972,0.921,0.913	0.729,0.793,0.823	0.154
ENSMUSG00000026269	Rnpepl1	chr1	+	92918872	92919103	92918937	92919103	92918017	92918126	95,126,159	26,1,4	160,164,157	0,2,0	190	125	7.88242963876e-05	0.706,0.988,0.963	1.0,0.982,1.0	-0.108
ENSMUSG00000066571	4931406P16Rik	chr7	-	34240508	34240646	34240508	34240640	34242239	34242405	76,135,83	32,3,0	86,122,163	0,0,0	131	125	9.2712384495e-05	0.694,0.977,1.0	1.0,1.0,1.0	-0.11
ENSMUSG00000061758	Akr1b10	chr6	+	34390054	34390132	34390079	34390132	34388775	34388892	68,56,67	36,5,16	55,82,67	1,5,2	150	125	9.2712384495e-05	0.612,0.903,0.777	0.979,0.932,0.965	-0.195
ENSMUSG00000021504	B4galt7	chr13	+	55604019	55604382	55604119	55604382	55600064	55600192	78,121,67	0,0,4	38,71,71	10,5,8	225	125	9.2712384495e-05	1.0,1.0,0.903	0.679,0.888,0.831	0.168
ENSMUSG00000026269	Rnpepl1	chr1	+	92917146	92917746	92917633	92917746	92916710	92916946	76,80,73	0,1,0	79,71,79	5,2,8	612	125	0.000112177811853	1.0,0.942,1.0	0.763,0.879,0.669	0.21
ENSMUSG00000046311	Zfp62	chr11	+	49214525	49214654	49214554	49214654	49213589	49213642	0,9,4	5,5,2	6,8,7	0,0,1	154	125	0.000112177811853	0.0,0.594,0.619	1.0,1.0,0.85	-0.546
ENSMUSG00000025735	Rhbdl1	chr17	-	25835276	25835377	25835276	25835353	25835469	25835582	2,9,2	0,0,0	13,3,2	5,1,2	149	125	0.000174386790836	1.0,1.0,1.0	0.686,0.716,0.456	0.381
ENSMUSG00000020919	Stat5b	chr11	-	100804869	100805026	100804869	100804998	100808395	100808533	35,77,92	6,9,10	72,66,82	1,2,1	153	125	0.000180584998686	0.827,0.875,0.883	0.983,0.964,0.985	-0.116
ENSMUSG00000063362	Alg11	chr8	+	22064999	22065931	22065125	22065931	22061885	22062116	15,36,58	0,1,0	31,21,41	4,5,3	251	125	0.000378819065412	1.0,0.947,1.0	0.794,0.677,0.872	0.201
ENSMUSG00000055204	Ankrd17	chr5	-	90278242	90278391	90278242	90278388	90282850	90283603	83,195,163	6,28,34	135,112,123	42,43,47	128	125	0.00038453504065	0.931,0.872,0.824	0.758,0.718,0.719	0.144
ENSMUSG00000028689	Ccdc163	chr4	+	116714015	116714149	116714087	116714149	116712722	116712826	14,19,41	25,43,44	5,11,7	38,54,34	197	125	0.000469487069198	0.262,0.219,0.372	0.077,0.114,0.116	0.182
ENSMUSG00000042744	Gm15800	chr5	+	121301741	121301888	121301768	121301888	121299444	121299643	0,2,0	31,68,20	4,8,4	23,34,43	152	125	0.000525663538362	0.0,0.024,0.0	0.125,0.162,0.071	-0.111
ENSMUSG00000030032	Wdr54	chr6	-	83155069	83155240	83155069	83155136	83155477	83155540	0,7,0	26,36,25	19,9,4	21,25,18	229	125	0.000624273406798	0.0,0.096,0.0	0.331,0.164,0.108	-0.169
ENSMUSG00000025647	Shisa5	chr9	+	109055977	109056505	109056286	109056505	109051366	109051453	49,93,111	0,7,4	114,87,118	0,0,0	434	125	0.000714546746502	1.0,0.793,0.889	1.0,1.0,1.0	-0.106
ENSMUSG00000021481	Zfp346	chr13	+	55122281	55122515	55122329	55122515	55113035	55113139	6,18,13	1,0,0	8,21,25	3,2,9	173	125	0.000798581772745	0.813,1.0,1.0	0.658,0.884,0.667	0.201
ENSMUSG00000029778	Adcyap1r1	chr6	+	55491226	55491310	55491229	55491310	55484941	55485033	8,6,6	0,0,0	0,2,0	1,0,6	128	125	0.00133558266071	1.0,1.0,1.0	0.0,1.0,0.0	0.667
ENSMUSG00000024906	Mus81	chr19	-	5483634	5483763	5483634	5483665	5483929	5484025	113,126,173	32,6,13	172,222,186	4,6,6	223	125	0.00133558266071	0.664,0.922,0.882	0.96,0.954,0.946	-0.131
ENSMUSG00000026384	Ptpn4	chr1	-	119773048	119773146	119773048	119773127	119773228	119773271	6,1,4	5,38,18	0,0,0	18,11,19	144	125	0.00176313252471	0.51,0.022,0.162	0.0,0.0,0.0	0.231
ENSMUSG00000047473	Zfp30	chr7	+	29789337	29789436	29789340	29789436	29786218	29786303	0,2,0	7,6,25	5,2,7	1,7,17	128	125	0.00182182157178	0.0,0.246,0.0	0.83,0.218,0.287	-0.363
ENSMUSG00000016181	Diexf	chr1	-	193113756	193114002	193113756	193113980	193114604	193114717	118,361,395	41,22,39	295,226,422	13,16,13	147	125	0.00182609863598	0.71,0.933,0.896	0.951,0.923,0.965	-0.1
ENSMUSG00000027674	Pex5l	chr3	-	33005919	33006046	33005919	33006043	33007121	33007316	0,1,0	2,30,26	8,4,0	10,18,20	128	125	0.00189105605179	0.0,0.032,0.0	0.439,0.178,0.0	-0.195
ENSMUSG00000057133	Chd6	chr2	-	161041984	161042132	161041984	161042129	161052387	161052905	27,98,102	28,50,48	103,96,103	24,28,16	128	125	0.00231581349626	0.485,0.657,0.675	0.807,0.77,0.863	-0.208
ENSMUSG00000018566	Slc2a4	chr11	-	69945837	69946193	69945837	69945953	69946285	69946458	71,23,31	0,1,0	36,43,55	14,0,3	365	125	0.00257553988402	1.0,0.887,1.0	0.468,1.0,0.863	0.185
ENSMUSG00000064141	Zfp69	chr4	-	120934332	120934431	120934332	120934428	120935066	120935193	0,3,1	8,18,21	6,9,7	10,17,21	128	125	0.00321003327651	0.0,0.14,0.044	0.369,0.341,0.246	-0.257
ENSMUSG00000038095	Sbno1	chr5	-	124410069	124410382	124410069	124410379	124413184	124413289	33,131,168	1,38,6	136,86,100	31,34,41	128	125	0.00353318566074	0.97,0.771,0.965	0.811,0.712,0.704	0.16
ENSMUSG00000024851	Pitpnm1	chr19	+	4110841	4110990	4110947	4110990	4110494	4110659	27,31,25	0,2,0	21,28,32	0,5,9	231	125	0.00353318566074	1.0,0.893,1.0	1.0,0.752,0.658	0.161
ENSMUSG00000015980	Lrrc27	chr7	+	139227919	139228066	139227966	139228066	139226000	139226361	4,24,37	0,0,0	33,40,31	6,0,4	172	125	0.00353318566074	1.0,1.0,1.0	0.8,1.0,0.849	0.117
ENSMUSG00000021557	Agtpbp1	chr13	-	59473687	59474712	59473687	59473817	59475659	59475813	88,145,105	0,6,2	84,85,111	0,0,0	1020	125	0.00428073925277	1.0,0.748,0.865	1.0,1.0,1.0	-0.129
ENSMUSG00000045576	St7l	chr3	+	104919350	104919501	104919446	104919501	104895695	104895798	43,82,92	26,2,0	63,56,84	0,1,0	221	125	0.00607104350939	0.483,0.959,1.0	1.0,0.969,1.0	-0.176
ENSMUSG00000029209	Gnpda2	chr5	-	69579507	69582293	69579507	69579686	69584973	69585156	72,62,40	12,28,2	17,38,26	31,21,16	2732	125	0.00620716768058	0.215,0.092,0.478	0.024,0.076,0.069	0.205
ENSMUSG00000028456	Unc13b	chr4	+	43249456	43249581	43249459	43249581	43245467	43245596	18,5,8	0,0,3	4,6,14	10,1,10	128	125	0.00636827991367	1.0,1.0,0.723	0.281,0.854,0.578	0.337
ENSMUSG00000026825	Dnm1	chr2	-	32308470	32310487	32308470	32309064	32312126	32312342	34,14,19	0,3,2	8,17,15	0,1,0	1548	125	0.00642294354861	1.0,0.274,0.434	1.0,0.579,1.0	-0.29
ENSMUSG00000057421	Las1l	chrX	-	95953221	95955211	95953221	95953303	95955874	95956000	357,532,483	9,0,4	366,439,404	2,0,0	2033	125	0.00701396114121	0.709,1.0,0.881	0.918,1.0,1.0	-0.109
ENSMUSG00000045095	Magi1	chr6	-	93708003	93708220	93708003	93708217	93717239	93717271	47,74,97	15,31,38	138,115,118	22,26,20	128	125	0.00701396114121	0.754,0.7,0.714	0.86,0.812,0.852	-0.119
ENSMUSG00000001082	Mfsd10	chr5	-	34635608	34635742	34635608	34635655	34636020	34636124	68,150,171	19,10,7	145,165,146	0,7,5	212	125	0.00705105701214	0.678,0.898,0.935	1.0,0.933,0.945	-0.122
ENSMUSG00000026153	Fam135a	chr1	-	24028199	24030528	24028199	24029940	24032662	24032736	6,19,8	0,0,1	13,10,13	10,0,1	713	125	0.00711508501871	1.0,1.0,0.584	0.186,1.0,0.695	0.234
ENSMUSG00000038685	Rtel1	chr2	+	181356345	181356616	181356357	181356616	181356157	181356258	9,17,5	7,27,30	7,3,4	29,57,65	137	125	0.00714492749555	0.54,0.365,0.132	0.18,0.046,0.053	0.253
ENSMUSG00000014418	Hps5	chr7	-	46778020	46778199	46778020	46778100	46779071	46779160	24,36,25	0,4,3	0,29,22	11,6,10	224	125	0.00714492749555	1.0,0.834,0.823	0.0,0.73,0.551	0.459
ENSMUSG00000025337	Sbds	chr5	-	130253938	130254009	130253938	130254004	130255209	130255310	18,10,10	0,0,0	12,9,13	1,0,7	130	125	0.0076986010657	1.0,1.0,1.0	0.92,1.0,0.641	0.146
ENSMUSG00000027944	Hax1	chr3	-	89997386	89997574	89997386	89997565	89997737	89998003	109,161,320	60,103,152	290,539,270	114,129,107	134	125	0.00802565225405	0.629,0.593,0.663	0.704,0.796,0.702	-0.106
ENSMUSG00000005078	Jkamp	chr12	+	72089314	72089406	72089332	72089406	72085856	72086183	82,126,75	9,54,35	66,77,71	51,66,51	143	125	0.00817446456942	0.888,0.671,0.652	0.531,0.505,0.549	0.209
ENSMUSG00000064289	Tank	chr2	+	61626902	61627014	61626905	61627014	61613650	61613798	0,48,54	91,202,187	36,61,56	115,144,115	128	125	0.00820702560909	0.0,0.188,0.22	0.234,0.293,0.322	-0.147
ENSMUSG00000032590	Apeh	chr9	-	108088260	108089569	108088260	108088349	108090088	108090186	257,312,242	13,0,0	285,289,281	0,1,0	1345	125	0.00822576168398	0.648,1.0,1.0	1.0,0.964,1.0	-0.105
ENSMUSG00000027333	Smox	chr2	+	131520411	131521171	131521054	131521171	131520094	131520268	116,130,125	0,0,1	124,152,112	4,1,4	768	125	0.00879817336666	1.0,1.0,0.953	0.835,0.961,0.82	0.112
ENSMUSG00000062590	Armc9	chr1	+	86262038	86262165	86262041	86262165	86257225	86257362	0,4,0	35,10,4	3,3,2	4,1,3	128	125	0.0108258873927	0.0,0.281,0.0	0.423,0.746,0.394	-0.427
ENSMUSG00000036112	Metap2	chr10	-	93879539	93879672	93879539	93879573	93880072	93880138	1,4,8	20,53,72	8,4,16	22,36,27	224	125	0.0108600971685	0.027,0.04,0.058	0.169,0.058,0.249	-0.117
ENSMUSG00000030309	Caprin2	chr6	-	148842492	148843398	148842492	148843054	148845171	148845235	117,43,60	0,5,12	32,35,43	0,2,0	469	125	0.0116090567239	1.0,0.696,0.571	1.0,0.823,1.0	-0.185
ENSMUSG00000040389	Wdr47	chr3	+	108611355	108611439	108611359	108611439	108609876	108610043	27,18,12	15,0,0	3,14,20	0,0,1	129	125	0.0116090567239	0.636,1.0,1.0	1.0,1.0,0.951	-0.105
ENSMUSG00000031478	Nek3	chr8	-	22132049	22132199	22132049	22132193	22132992	22133095	0,0,0	6,35,20	3,3,3	39,18,27	131	125	0.014013473607	0.0,0.0,0.0	0.068,0.137,0.096	-0.1
ENSMUSG00000030584	Dpf1	chr7	+	29316213	29316325	29316243	29316325	29315623	29315736	42,15,17	55,106,80	7,11,7	87,79,84	155	125	0.0142015993927	0.381,0.102,0.146	0.061,0.101,0.063	0.135
ENSMUSG00000043019	Edem3	chr1	+	151805846	151805946	151805849	151805946	151804277	151804443	0,11,17	4,0,5	4,14,9	0,0,0	128	125	0.0142015993927	0.0,1.0,0.769	1.0,1.0,1.0	-0.41
ENSMUSG00000074221	Zfp568	chr7	+	30013839	30013889	30013842	30013889	29998114	29998210	144,135,101	17,25,29	97,108,107	54,30,38	128	125	0.0153613647532	0.892,0.841,0.773	0.637,0.779,0.733	0.119
ENSMUSG00000055805	Fmnl1	chr11	+	103193447	103193735	103193450	103193735	103192949	103193202	4,2,12	6,1,0	3,3,9	0,0,0	128	125	0.0171090591686	0.394,0.661,1.0	1.0,1.0,1.0	-0.315
ENSMUSG00000054641	Mmrn1	chr6	+	60987073	60987226	60987076	60987226	60975817	60977794	2,49,37	0,7,3	40,25,28	8,15,13	128	125	0.0173402021763	1.0,0.872,0.923	0.83,0.619,0.678	0.223
ENSMUSG00000034813	Grip1	chr10	+	119985473	119986484	119986331	119986484	119978437	119978607	32,107,113	0,1,9	93,124,99	0,0,2	983	125	0.0182406295334	1.0,0.932,0.615	1.0,1.0,0.863	-0.105
ENSMUSG00000018999	Slc35b4	chr6	-	34163588	34166423	34163588	34163670	34167624	34167727	66,56,81	3,2,2	79,70,55	2,0,0	2878	125	0.0185092381424	0.489,0.549,0.638	0.632,1.0,1.0	-0.319
ENSMUSG00000023707	Ogfod2	chr5	+	124114387	124114645	124114478	124114645	124114064	124114192	23,36,30	0,0,0	37,23,18	2,2,3	216	125	0.0189823220077	1.0,1.0,1.0	0.915,0.869,0.776	0.147
ENSMUSG00000030894	Tpp1	chr7	-	105750179	105751729	105750179	105750330	105751981	105752053	69,42,83	0,1,2	43,86,59	4,2,8	1524	125	0.0189823220077	1.0,0.775,0.773	0.469,0.779,0.377	0.308
ENSMUSG00000032363	Adamts7	chr9	+	90192898	90194269	90193024	90194269	90192380	90192594	3,10,18	33,38,51	11,38,41	40,51,47	251	125	0.0208697130159	0.043,0.116,0.149	0.12,0.271,0.303	-0.129
ENSMUSG00000004626	Stxbp2	chr8	+	3641894	3642055	3641897	3642055	3641734	3641820	6,10,3	4,30,23	2,2,1	23,22,28	128	125	0.0229907057065	0.594,0.246,0.113	0.078,0.082,0.034	0.253
ENSMUSG00000030929	Eri2	chr7	-	119792264	119792348	119792264	119792343	119792430	119792498	28,42,76	0,23,1	21,21,54	17,14,12	130	125	0.0233078088257	1.0,0.637,0.987	0.543,0.591,0.812	0.226
ENSMUSG00000001870	Ltbp1	chr17	+	75276395	75276623	75276554	75276623	75273866	75274034	0,11,9	21,8,10	31,21,32	9,19,12	284	125	0.0241611713848	0.0,0.377,0.284	0.603,0.327,0.54	-0.27
ENSMUSG00000046603	Tcaim	chr9	+	122818773	122819026	122818849	122819026	122814431	122814588	23,39,40	0,15,25	18,15,24	26,29,18	201	125	0.0246218622804	1.0,0.618,0.499	0.301,0.243,0.453	0.373
ENSMUSG00000028975	Pex14	chr4	-	148967523	148970635	148967523	148967626	148984036	148984165	72,201,161	0,0,0	170,192,163	0,1,5	3134	125	0.0246218622804	1.0,1.0,1.0	1.0,0.884,0.565	0.184
ENSMUSG00000037761	Actr5	chr2	+	158636007	158636147	158636026	158636147	158635306	158635426	72,123,146	31,37,26	91,125,107	16,13,15	144	125	0.0254995241823	0.668,0.743,0.83	0.832,0.893,0.861	-0.115
ENSMUSG00000028108	Ecm1	chr3	-	95737807	95737942	95737807	95737888	95738011	95738116	0,0,0	3,14,9	0,3,4	9,7,13	179	125	0.0272133109723	0.0,0.0,0.0	0.0,0.23,0.177	-0.136
ENSMUSG00000043323	Fbrsl1	chr5	-	110377356	110378497	110377356	110377407	110378893	110379114	35,60,29	0,1,0	25,35,36	3,0,2	1215	125	0.0272133109723	1.0,0.861,1.0	0.462,1.0,0.649	0.25
ENSMUSG00000026826	Nr4a2	chr2	-	57111575	57112441	57111575	57112263	57112950	57113072	6,44,40	2,9,5	39,39,59	2,2,2	303	125	0.028630425995	0.553,0.669,0.767	0.889,0.889,0.924	-0.238
ENSMUSG00000087516	Tbx3os1	chr5	-	119570512	119570728	119570512	119570714	119571452	119571539	16,10,5	0,5,7	7,5,6	0,0,2	139	125	0.028630425995	1.0,0.643,0.391	1.0,1.0,0.73	-0.232
ENSMUSG00000007207	Stx1a	chr5	+	135048910	135049104	135048993	135049104	135045596	135045734	40,23,25	0,9,1	29,25,39	0,0,2	208	125	0.028630425995	1.0,0.606,0.938	1.0,1.0,0.921	-0.126
ENSMUSG00000039480	Nt5dc1	chr10	-	34398113	34398198	34398113	34398195	34399737	34399817	6,52,31	4,13,2	16,26,27	15,19,17	128	125	0.028630425995	0.594,0.796,0.938	0.51,0.572,0.608	0.213
ENSMUSG00000036098	Myrf	chr19	-	10215016	10215105	10215016	10215102	10215741	10215810	14,3,10	5,4,9	4,20,14	2,1,2	128	125	0.028630425995	0.732,0.423,0.52	0.661,0.951,0.872	-0.27
ENSMUSG00000034940	Synrg	chr11	+	83977079	83977201	83977082	83977201	83971551	83971592	9,12,5	1,5,0	2,7,4	7,4,5	128	125	0.0292148746927	0.898,0.701,1.0	0.218,0.631,0.439	0.437
ENSMUSG00000027378	Nphp1	chr2	-	127766023	127766121	127766023	127766118	127768170	127768258	69,113,135	82,163,197	78,76,91	169,164,181	128	125	0.0292148746927	0.451,0.404,0.401	0.311,0.312,0.329	0.101
ENSMUSG00000039410	Prdm16	chr4	-	154367177	154367315	154367177	154367312	154476638	154476689	32,20,31	7,20,17	21,15,16	27,30,22	128	125	0.0303094365181	0.817,0.494,0.64	0.432,0.328,0.415	0.259
ENSMUSG00000051910	Sox6	chr7	-	115597495	115597619	115597495	115597616	115659515	115659584	0,2,6	22,9,7	3,11,8	1,11,7	128	125	0.0304006691854	0.0,0.178,0.456	0.746,0.494,0.527	-0.378
ENSMUSG00000029208	Guf1	chr5	+	69567127	69568497	69568395	69568497	69566360	69566504	56,80,109	0,0,0	57,87,60	0,0,9	1393	125	0.0305647683147	1.0,1.0,1.0	1.0,1.0,0.374	0.209
ENSMUSG00000007570	Fance	chr17	+	28326093	28326567	28326151	28326567	28322645	28322771	58,54,44	92,140,71	62,31,26	144,113,133	183	125	0.0313306240153	0.301,0.209,0.297	0.227,0.158,0.118	0.101
ENSMUSG00000033147	Slc22a15	chr3	-	101880008	101880224	101880008	101880187	101883459	101883589	3,2,9	0,5,0	6,2,0	13,2,2	162	125	0.0321171449905	1.0,0.236,1.0	0.263,0.436,0.0	0.512
ENSMUSG00000059890	Ube4a	chr9	-	44952941	44953172	44952941	44953115	44959978	44960139	57,113,177	0,21,10	137,114,109	22,27,20	182	125	0.0325783853106	1.0,0.787,0.924	0.81,0.744,0.789	0.123
ENSMUSG00000047248	C2cd3	chr7	+	100379967	100380125	100380025	100380125	100374263	100374533	40,85,79	18,11,31	96,87,106	7,13,14	183	125	0.0332712568048	0.603,0.841,0.635	0.904,0.821,0.838	-0.161
ENSMUSG00000045095	Magi1	chr6	-	93694007	93694211	93694007	93694175	93697193	93697487	32,54,47	42,22,24	53,50,49	7,15,15	161	125	0.0334985566698	0.372,0.656,0.603	0.855,0.721,0.717	-0.221
ENSMUSG00000002617	Zfp40	chr17	-	23191344	23191508	23191344	23191435	23191676	23191802	5,5,10	28,44,29	10,14,19	25,29,33	198	125	0.034140906022	0.101,0.067,0.179	0.202,0.234,0.267	-0.119
ENSMUSG00000035203	Epn1	chr7	+	5095887	5095974	5095890	5095974	5095642	5095753	216,230,146	154,240,174	143,161,133	237,205,200	128	125	0.0375460167737	0.578,0.483,0.45	0.371,0.434,0.394	0.104
ENSMUSG00000028152	Tspan5	chr3	+	138896788	138896914	138896852	138896914	138894347	138894518	88,77,129	0,19,34	56,63,88	37,19,28	189	125	0.0375460167737	1.0,0.728,0.715	0.5,0.687,0.675	0.194
ENSMUSG00000056673	Kdm5d	chrY	+	910656	910849	910685	910849	910447	910586	20,2,0	14,90,44	1,1,1	55,58,51	154	125	0.0385692635891	0.537,0.018,0.0	0.015,0.014,0.016	0.17
ENSMUSG00000019823	Mical1	chr10	+	41479325	41479499	41479394	41479499	41478962	41479067	0,5,9	9,47,46	13,17,16	52,47,40	194	125	0.0385692635891	0.0,0.064,0.112	0.139,0.189,0.205	-0.119
ENSMUSG00000036989	Trim3	chr7	-	105619058	105619228	105619058	105619210	105619382	105619614	0,6,0	28,32,35	6,2,8	19,21,30	143	125	0.0402450142356	0.0,0.141,0.0	0.216,0.077,0.189	-0.114
ENSMUSG00000030323	Ift122	chr6	+	115916969	115917067	115916972	115917067	115915906	115916047	0,17,34	53,123,77	38,23,37	96,64,86	128	125	0.0406143003623	0.0,0.119,0.301	0.279,0.26,0.296	-0.138
ENSMUSG00000033900	Map9	chr3	+	82358974	82359124	82359030	82359124	82358071	82358255	10,11,5	16,0,0	16,10,7	0,0,0	181	125	0.0430387716697	0.301,1.0,1.0	1.0,1.0,1.0	-0.233
ENSMUSG00000022843	Clcn2	chr16	-	20709569	20709724	20709569	20709680	20709879	20709949	8,9,18	20,28,48	13,4,5	48,54,46	169	125	0.0450789350729	0.228,0.192,0.217	0.167,0.052,0.074	0.115
ENSMUSG00000022661	Cd200	chr16	-	45394592	45394865	45394592	45394860	45396968	45397295	6,61,55	8,3,8	12,16,29	1,1,1	130	125	0.0450789350729	0.419,0.951,0.869	0.92,0.939,0.965	-0.195
ENSMUSG00000090077	Lime1	chr2	+	181382193	181382544	181382486	181382544	181381357	181381394	18,49,60	0,0,0	53,38,43	2,2,2	418	125	0.0456889772868	1.0,1.0,1.0	0.888,0.85,0.865	0.132
ENSMUSG00000005417	Mprip	chr11	+	59735829	59736064	59735943	59736064	59731507	59731592	2,6,12	4,24,13	13,41,29	19,19,12	239	125	0.0473570753836	0.207,0.116,0.326	0.264,0.53,0.558	-0.234
ENSMUSG00000042447	Mios	chr6	+	8233049	8234361	8234231	8234361	8231160	8231313	74,79,140	18,3,9	86,152,114	0,2,6	1307	125	0.0495931403452	0.282,0.716,0.598	1.0,0.879,0.645	-0.309
