# Supplementary material for: An Alternative Splicing Program for Mouse Craniofacial Development
Source: Front Physiol. 2020 Sep 4;11:1099. doi: 10.3389/fphys.2020.01099 (PMC7498679; doi:10.3389/fphys.2020.01099)
Supplement: Supplementary file 12 [file Data_Sheet_1.zip › Filtered rMATS results/A3SS/FNP_Ect_E11.5_vs_E12.5_A3SS_filtered_output.txt]

GeneID	geneSymbol	chr	strand	longExonStart_0base	longExonEnd	shortES	shortEE	flankingES	flankingEE	IC_SAMPLE_1	SC_SAMPLE_1	IC_SAMPLE_2	SC_SAMPLE_2	IncFormLen	SkipFormLen	FDR	IncLevel1	IncLevel2	DeltaPSI
ENSMUSG00000021109	Hif1a	chr12	+	73941687	73941852	73941729	73941852	73940347	73940631	1132,1039,997	291,309,358	980,830,819	144,130,110	167	125	8.80170936134e-09	0.744,0.716,0.676	0.836,0.827,0.848	-0.125
ENSMUSG00000021546	Hnrnpk	chr13	-	58391238	58392476	58391238	58392416	58393195	58393365	3267,2777,2925	2069,1493,1686	1319,1408,1898	1460,1422,1869	185	125	4.47124212655e-08	0.516,0.557,0.54	0.379,0.401,0.407	0.142
ENSMUSG00000013787	Ehmt2	chr17	+	34905609	34906058	34905909	34906058	34905341	34905456	521,362,457	314,256,276	251,266,269	338,272,342	425	125	7.52309714525e-07	0.328,0.294,0.328	0.179,0.223,0.188	0.12
ENSMUSG00000022387	Brd1	chr15	-	88700772	88701270	88700772	88700877	88707033	88707294	442,314,329	44,50,41	527,543,496	13,30,23	518	125	1.80053325374e-06	0.708,0.602,0.659	0.907,0.814,0.839	-0.197
ENSMUSG00000027944	Hax1	chr3	-	89997386	89997574	89997386	89997565	89997737	89998003	208,126,167	45,27,41	84,129,145	57,65,74	134	125	9.72594504934e-06	0.812,0.813,0.792	0.579,0.649,0.646	0.181
ENSMUSG00000075415	Fnbp1	chr2	-	31052984	31053137	31052984	31053080	31054023	31054218	0,0,1	2,1,2	3,6,8	3,0,0	182	125	2.56345773983e-05	0.0,0.0,0.256	0.407,1.0,1.0	-0.717
ENSMUSG00000038000	Acd	chr8	-	105700003	105700160	105700003	105700048	105700281	105700358	41,34,40	94,89,126	59,45,78	74,55,62	237	125	0.000108670141635	0.187,0.168,0.143	0.296,0.301,0.399	-0.166
ENSMUSG00000038695	Josd2	chr7	+	44470858	44471307	44471233	44471307	44470411	44470537	27,7,13	7,1,4	17,19,19	0,0,1	500	125	0.000169705993092	0.491,0.636,0.448	1.0,1.0,0.826	-0.417
ENSMUSG00000040363	Bcor	chrX	-	12048302	12048647	12048302	12048545	12048994	12049252	185,128,161	276,193,188	255,209,251	129,177,184	227	125	0.000183464975649	0.27,0.268,0.32	0.521,0.394,0.429	-0.162
ENSMUSG00000026135	Zfp142	chr1	-	74579324	74579927	74579324	74579449	74585383	74585697	10,8,5	2,1,3	4,1,9	0,0,0	603	125	0.000219872672637	0.509,0.624,0.257	1.0,1.0,1.0	-0.537
ENSMUSG00000038685	Rtel1	chr2	+	181355309	181355552	181355327	181355552	181355008	181355125	64,69,81	52,57,72	87,84,77	33,30,29	143	125	0.000552989416333	0.518,0.514,0.496	0.697,0.71,0.699	-0.193
ENSMUSG00000079036	Alkbh1	chr12	-	87431399	87431593	87431399	87431538	87434118	87434209	219,162,169	88,63,88	243,188,220	37,50,51	180	125	0.000552989416333	0.633,0.641,0.571	0.82,0.723,0.75	-0.149
ENSMUSG00000026135	Zfp142	chr1	-	74579324	74579618	74579324	74579449	74585383	74585697	6,2,7	2,1,3	3,4,6	0,0,0	294	125	0.000824363491624	0.561,0.46,0.498	1.0,1.0,1.0	-0.494
ENSMUSG00000026708	Cenpl	chr1	+	161078228	161078480	161078328	161078480	161074756	161074930	139,99,96	39,34,42	109,117,100	11,24,8	225	125	0.00254166035975	0.664,0.618,0.559	0.846,0.73,0.874	-0.203
ENSMUSG00000058318	Phf21a	chr2	+	92328311	92328401	92328314	92328401	92320228	92320459	5,6,3	16,11,12	1,0,1	23,14,6	128	125	0.00261600968497	0.234,0.348,0.196	0.041,0.0,0.14	0.199
ENSMUSG00000068917	Clk2	chr3	+	89169614	89170115	89170048	89170115	89168694	89168923	231,196,242	15,17,24	241,332,365	8,10,11	559	125	0.00302472310149	0.775,0.721,0.693	0.871,0.881,0.881	-0.148
ENSMUSG00000068823	Csde1	chr3	+	103044577	103044841	103044758	103044841	103043805	103043931	11,7,10	2,6,2	6,3,9	1,0,0	306	125	0.00302890711827	0.692,0.323,0.671	0.71,1.0,1.0	-0.341
ENSMUSG00000061306	Slc38a10	chr11	-	120108466	120108553	120108466	120108490	120109431	120109536	7,5,10	12,17,14	11,5,11	2,2,4	188	125	0.00302890711827	0.279,0.164,0.322	0.785,0.624,0.646	-0.43
ENSMUSG00000029288	Ambn	chr5	+	88463226	88463466	88463271	88463466	88461632	88461743	0,0,2	1,4,5	13,8,14	9,11,12	170	125	0.00370298221589	0.0,0.0,0.227	0.515,0.348,0.462	-0.366
ENSMUSG00000032898	Fbxo21	chr5	+	118000316	118000528	118000337	118000528	117995369	117995502	124,84,115	300,240,284	96,105,135	110,187,210	146	125	0.00646954315973	0.261,0.231,0.257	0.428,0.325,0.355	-0.12
ENSMUSG00000042447	Mios	chr6	+	8233049	8234361	8234231	8234361	8231160	8231313	143,125,148	7,2,3	44,65,67	1,0,0	1307	125	0.00646954315973	0.661,0.857,0.825	0.808,1.0,1.0	-0.155
ENSMUSG00000027751	Supt20	chr3	+	54716637	54717645	54717575	54717645	54715533	54715689	93,119,94	38,29,46	100,144,122	18,18,22	1063	125	0.00794256799101	0.223,0.325,0.194	0.395,0.485,0.395	-0.178
ENSMUSG00000041939	Mvk	chr5	+	114450240	114450421	114450276	114450421	114446158	114446306	86,68,64	170,123,156	59,80,93	80,89,101	161	125	0.00796086967507	0.282,0.3,0.242	0.364,0.411,0.417	-0.123
ENSMUSG00000024039	Cbs	chr17	-	31632827	31633154	31632827	31633151	31637082	31637165	20,15,21	1,2,0	27,23,31	5,11,5	128	125	0.00901894480065	0.951,0.88,1.0	0.841,0.671,0.858	0.154
ENSMUSG00000005882	Uqcc1	chr2	-	155921634	155921727	155921634	155921725	155930012	155930060	15,10,17	3,4,1	12,13,21	0,0,0	127	125	0.00920450211293	0.831,0.711,0.944	1.0,1.0,1.0	-0.171
ENSMUSG00000068037	Mas1	chr17	-	12846237	12846431	12846237	12846412	12848076	12848120	2,2,1	19,12,16	4,4,7	2,11,5	144	125	0.00927967936918	0.084,0.126,0.051	0.635,0.24,0.549	-0.388
ENSMUSG00000028060	2810403A07Rik	chr3	+	88709829	88709942	88709857	88709942	88708779	88708941	286,219,242	144,94,113	148,158,233	170,124,151	153	125	0.00927967936918	0.619,0.656,0.636	0.416,0.51,0.558	0.142
ENSMUSG00000028689	Ccdc163	chr4	+	116711285	116711378	116711310	116711378	116710100	116710284	23,13,14	73,72,67	26,22,37	54,47,57	150	125	0.00927967936918	0.208,0.131,0.148	0.286,0.281,0.351	-0.144
ENSMUSG00000028707	Dmbx1	chr4	-	115920532	115920726	115920532	115920711	115923648	115923814	3,2,8	10,13,8	0,0,1	2,5,3	140	125	0.00927967936918	0.211,0.121,0.472	0.0,0.0,0.229	0.192
ENSMUSG00000038712	Fam63a	chr3	+	95282919	95283625	95283230	95283625	95282682	95282744	99,82,100	8,9,17	41,55,75	16,20,19	436	125	0.0130138434404	0.78,0.723,0.628	0.424,0.441,0.531	0.245
ENSMUSG00000032567	Aste1	chr9	+	105396797	105397858	105397624	105397858	105396544	105396705	16,12,11	2,1,2	4,16,11	1,0,0	952	125	0.0135092139446	0.512,0.612,0.419	0.344,1.0,1.0	-0.267
ENSMUSG00000025500	Lmntd2	chr7	-	141213201	141213319	141213201	141213289	141213633	141213786	8,13,10	9,8,11	4,7,0	16,16,14	155	125	0.0147464271462	0.418,0.567,0.423	0.168,0.261,0.0	0.326
ENSMUSG00000039990	Edrf1	chr7	+	133660070	133660294	133660135	133660294	133658425	133658644	87,65,59	19,11,15	15,40,37	23,20,18	190	125	0.0147464271462	0.751,0.795,0.721	0.3,0.568,0.575	0.275
ENSMUSG00000028464	Tpm2	chr4	-	43518401	43519078	43518401	43518464	43519226	43519297	119,110,128	0,1,0	105,78,94	2,3,3	739	125	0.0150365131351	1.0,0.949,1.0	0.899,0.815,0.841	0.131
ENSMUSG00000020131	Pcsk4	chr10	-	80321286	80321951	80321286	80321921	80322080	80322209	8,5,6	0,0,0	4,3,4	2,4,0	155	125	0.0167032780142	1.0,1.0,1.0	0.617,0.377,1.0	0.335
ENSMUSG00000054874	Pcnx3	chr19	-	5681431	5681574	5681431	5681553	5683306	5683412	5,1,5	9,9,16	2,0,0	11,12,8	146	125	0.0170993735897	0.322,0.087,0.211	0.135,0.0,0.0	0.162
ENSMUSG00000022550	Adck5	chr15	+	76593430	76593631	76593435	76593631	76593233	76593309	71,66,64	16,11,16	36,80,64	19,31,34	130	125	0.017880621329	0.81,0.852,0.794	0.646,0.713,0.644	0.151
ENSMUSG00000005373	Mlxipl	chr5	+	135133946	135134121	135133993	135134121	135133753	135133873	4,2,4	6,14,18	0,1,0	8,7,4	172	125	0.017880621329	0.326,0.094,0.139	0.0,0.094,0.0	0.155
ENSMUSG00000024163	Mapk8ip3	chr17	-	24917994	24918139	24917994	24918136	24923815	24923907	19,24,18	0,0,4	21,24,43	10,7,7	128	125	0.0194536427627	1.0,1.0,0.815	0.672,0.77,0.857	0.172
ENSMUSG00000061393	Acvr2b	chr9	+	119428200	119428568	119428224	119428568	119427966	119428076	200,180,211	139,109,118	164,150,91	62,61,31	149	125	0.0206743873111	0.547,0.581,0.6	0.689,0.674,0.711	-0.115
ENSMUSG00000050312	Nsun3	chr16	-	62776287	62776631	62776287	62776383	62785787	62785897	31,28,41	10,7,9	19,23,16	20,10,19	373	125	0.0207993916255	0.51,0.573,0.604	0.241,0.435,0.22	0.264
ENSMUSG00000046311	Zfp62	chr11	+	49214525	49214654	49214554	49214654	49213589	49213642	5,8,6	0,9,3	8,8,8	0,0,2	154	125	0.0225838172443	1.0,0.419,0.619	1.0,1.0,0.765	-0.242
ENSMUSG00000041540	Sox5	chr6	-	143960796	143960920	143960796	143960917	144023168	144023237	3,2,3	12,21,18	0,0,0	10,8,6	128	125	0.023272105901	0.196,0.085,0.14	0.0,0.0,0.0	0.14
ENSMUSG00000034165	Ccnd3	chr17	+	47593608	47593852	47593644	47593852	47578708	47578792	4,13,9	3,8,5	9,11,12	2,1,1	161	125	0.023272105901	0.509,0.558,0.583	0.777,0.895,0.903	-0.308
ENSMUSG00000031851	Ntpcr	chr8	+	125745235	125745445	125745239	125745445	125736067	125736230	7,3,2	1,3,3	6,5,7	0,2,0	129	125	0.023272105901	0.872,0.492,0.392	1.0,0.708,1.0	-0.317
ENSMUSG00000022386	Trmu	chr15	+	85892566	85892739	85892621	85892739	85890204	85890327	103,73,88	3,8,3	70,69,71	11,10,12	180	125	0.023272105901	0.96,0.864,0.953	0.815,0.827,0.804	0.11
ENSMUSG00000035949	Fbxw2	chr2	-	34822557	34823067	34822557	34822975	34825961	34826070	136,234,188	39,50,59	145,287,110	24,43,14	217	125	0.0249941071864	0.668,0.729,0.647	0.777,0.794,0.819	-0.115
ENSMUSG00000026333	Gin1	chr1	+	97782926	97783232	97783193	97783232	97777325	97777519	33,16,27	9,15,7	49,29,23	2,4,3	392	125	0.0250142678066	0.539,0.254,0.552	0.887,0.698,0.71	-0.317
ENSMUSG00000004677	Myo9b	chr8	+	71359557	71360712	71359663	71360712	71359324	71359452	92,87,111	36,29,35	116,127,112	13,27,22	231	125	0.0271410682182	0.58,0.619,0.632	0.828,0.718,0.734	-0.15
ENSMUSG00000063889	Crem	chr18	-	3267584	3268129	3267584	3267732	3273421	3273578	49,45,30	6,3,5	34,33,38	1,0,2	522	125	0.0293449501324	0.662,0.782,0.59	0.891,1.0,0.82	-0.226
ENSMUSG00000010609	Psen2	chr1	-	180229385	180229487	180229385	180229484	180229841	180229925	13,10,15	0,0,2	7,18,13	4,4,1	128	125	0.0297397056328	1.0,1.0,0.88	0.631,0.815,0.927	0.169
ENSMUSG00000005883	Spo11	chr2	+	172985357	172985505	172985396	172985505	172984871	172984938	0,0,0	16,4,1	3,2,2	12,11,11	164	125	0.0324603989917	0.0,0.0,0.0	0.16,0.122,0.122	-0.135
ENSMUSG00000031516	Dctn6	chr8	-	34104985	34105098	34104985	34105039	34106341	34106406	26,27,23	25,19,29	15,15,37	70,40,50	184	125	0.0325867873357	0.414,0.491,0.35	0.127,0.203,0.335	0.197
ENSMUSG00000046679	C87436	chr6	+	86447310	86447421	86447340	86447421	86445433	86446268	82,69,60	9,14,15	41,59,59	4,2,4	155	125	0.0325867873357	0.88,0.799,0.763	0.892,0.96,0.922	-0.111
ENSMUSG00000024906	Mus81	chr19	-	5483107	5483221	5483107	5483191	5483454	5483558	6,6,3	50,41,36	8,7,10	20,23,23	155	125	0.0338277249852	0.088,0.106,0.063	0.244,0.197,0.26	-0.148
ENSMUSG00000004642	Slbp	chr5	-	33645499	33646069	33645499	33645637	33651962	33652079	45,43,50	0,0,2	52,56,34	0,5,2	557	125	0.0366362305215	1.0,1.0,0.849	1.0,0.715,0.792	0.114
ENSMUSG00000002032	Tmem25	chr9	-	44798120	44798463	44798120	44798432	44798663	44799242	0,0,0	8,6,10	1,1,4	7,1,6	156	125	0.0369195053207	0.0,0.0,0.0	0.103,0.445,0.348	-0.299
ENSMUSG00000036622	Atp13a2	chr4	+	141006678	141006848	141006752	141006848	141006351	141006503	132,111,131	118,91,124	46,67,89	74,101,108	199	125	0.037326317368	0.413,0.434,0.399	0.281,0.294,0.341	0.11
ENSMUSG00000053119	Chmp3	chr6	+	71558974	71559128	71559013	71559128	71552398	71552459	9,15,6	3,2,5	5,5,7	1,0,1	164	125	0.037326317368	0.696,0.851,0.478	0.792,1.0,0.842	-0.203
ENSMUSG00000038831	Ralgps1	chr2	-	33146569	33146653	33146569	33146650	33158909	33159036	32,16,15	7,3,2	11,8,13	1,0,1	128	125	0.0393091388094	0.817,0.839,0.88	0.915,1.0,0.927	-0.102
ENSMUSG00000023764	Sfi1	chr11	-	3133071	3135542	3133071	3133207	3135653	3135830	118,77,111	5,1,6	121,116,142	1,1,1	2460	125	0.0425253952535	0.545,0.796,0.485	0.86,0.855,0.878	-0.256
ENSMUSG00000050875	A730017C20Rik	chr18	+	59066816	59066989	59066928	59066989	59065834	59065885	55,63,36	36,31,26	113,131,153	39,44,49	237	125	0.0434232851491	0.446,0.517,0.422	0.604,0.611,0.622	-0.151
ENSMUSG00000024830	Rps6kb2	chr19	-	4162602	4162723	4162602	4162718	4163167	4163300	4,4,7	2,3,2	5,8,4	0,1,1	130	125	0.0434232851491	0.658,0.562,0.771	1.0,0.885,0.794	-0.229
ENSMUSG00000024924	Vldlr	chr19	+	27241234	27241453	27241299	27241453	27240465	27240637	35,21,13	0,3,1	27,11,10	7,1,6	190	125	0.0443740707206	1.0,0.822,0.895	0.717,0.879,0.523	0.199
ENSMUSG00000059890	Ube4a	chr9	-	44952941	44953172	44952941	44953115	44959978	44960139	261,222,202	38,32,28	119,95,105	27,26,29	182	125	0.0450153316167	0.825,0.827,0.832	0.752,0.715,0.713	0.101
ENSMUSG00000026020	Nop58	chr1	+	59692551	59692728	59692611	59692728	59692336	59692389	9,7,4	33,20,25	4,3,4	60,41,47	185	125	0.04556268898	0.156,0.191,0.098	0.043,0.047,0.054	0.1
ENSMUSG00000027615	Hps3	chr3	-	20002322	20002417	20002322	20002413	20003224	20003431	5,5,19	33,29,42	3,2,1	24,15,36	129	125	0.0466404228647	0.128,0.143,0.305	0.108,0.114,0.026	0.109
ENSMUSG00000078773	Rad54b	chr4	+	11601550	11601758	11601632	11601758	11599675	11599901	71,72,58	33,27,27	42,42,57	36,26,54	207	125	0.0466404228647	0.565,0.617,0.565	0.413,0.494,0.389	0.15
ENSMUSG00000042826	Fgf11	chr11	-	69798563	69798762	69798563	69798678	69799351	69799455	36,24,23	16,11,16	31,23,23	23,35,45	209	125	0.048727375543	0.574,0.566,0.462	0.446,0.282,0.234	0.213
ENSMUSG00000028952	Zbtb48	chr4	-	152022026	152022234	152022026	152022119	152022695	152022807	43,35,32	56,52,37	52,45,50	21,40,33	240	125	0.0492945169662	0.286,0.26,0.311	0.563,0.369,0.441	-0.172
ENSMUSG00000005417	Mprip	chr11	+	59735829	59736064	59735943	59736064	59731507	59731592	47,40,29	7,7,11	19,16,28	12,11,15	239	125	0.0494947278115	0.778,0.749,0.58	0.453,0.432,0.494	0.243
