# Supplementary material for: An Alternative Splicing Program for Mouse Craniofacial Development
Source: Front Physiol. 2020 Sep 4;11:1099. doi: 10.3389/fphys.2020.01099 (PMC7498679; doi:10.3389/fphys.2020.01099)
Supplement: Supplementary file 12 [file Data_Sheet_1.zip › Filtered rMATS results/A3SS/MNP_Mes_E11.5_vs_E12.5_A3SS_filtered_output.txt]

GeneID	geneSymbol	chr	strand	longExonStart_0base	longExonEnd	shortES	shortEE	flankingES	flankingEE	IC_SAMPLE_1	SC_SAMPLE_1	IC_SAMPLE_2	SC_SAMPLE_2	IncFormLen	SkipFormLen	FDR	IncLevel1	IncLevel2	DeltaPSI
ENSMUSG00000021109	Hif1a	chr12	+	73941687	73941852	73941729	73941852	73940347	73940631	1004,786,887	286,268,258	1897,1449,932	294,188,122	167	125	3.86468634874e-11	0.724,0.687,0.72	0.828,0.852,0.851	-0.133
ENSMUSG00000026020	Nop58	chr1	+	59692551	59692728	59692611	59692728	59692336	59692389	13,16,14	24,22,19	7,1,1	54,42,25	185	125	2.15354622691e-07	0.268,0.329,0.332	0.081,0.016,0.026	0.269
ENSMUSG00000027751	Supt20	chr3	+	54716637	54717645	54717575	54717645	54715533	54715689	90,88,104	54,53,56	128,107,137	27,23,20	1063	125	7.61073842057e-07	0.164,0.163,0.179	0.358,0.354,0.446	-0.217
ENSMUSG00000038000	Acd	chr8	-	105700003	105700160	105700003	105700048	105700281	105700358	66,74,65	161,140,175	103,115,90	129,97,80	237	125	2.36762301252e-06	0.178,0.218,0.164	0.296,0.385,0.372	-0.164
ENSMUSG00000040363	Bcor	chrX	-	12048302	12048647	12048302	12048545	12048994	12049252	130,98,133	250,206,221	180,149,111	174,133,118	227	125	3.38550349414e-05	0.223,0.208,0.249	0.363,0.382,0.341	-0.135
ENSMUSG00000022387	Brd1	chr15	-	88700772	88701270	88700772	88700877	88707033	88707294	296,215,265	48,45,44	400,418,350	40,25,22	518	125	9.62626412586e-05	0.598,0.536,0.592	0.707,0.801,0.793	-0.192
ENSMUSG00000036281	Snapc4	chr2	-	26374491	26374564	26374491	26374560	26374642	26374747	68,50,64	2,3,1	68,82,67	11,19,10	129	125	0.000173258961883	0.971,0.942,0.984	0.857,0.807,0.867	0.122
ENSMUSG00000040712	Camta2	chr11	-	70683278	70683417	70683278	70683350	70683889	70684025	2,1,1	33,45,22	24,14,5	44,54,50	192	125	0.000174120464181	0.038,0.014,0.029	0.262,0.144,0.061	-0.129
ENSMUSG00000021546	Hnrnpk	chr13	-	58391238	58392476	58391238	58392416	58393195	58393365	3410,2801,3341	2340,1990,2358	1948,1485,1411	1714,1748,1616	185	125	0.000335525602547	0.496,0.487,0.489	0.434,0.365,0.371	0.101
ENSMUSG00000034269	Setd5	chr6	+	113110316	113110525	113110373	113110525	113109884	113109990	254,203,181	311,255,288	321,302,124	297,212,81	182	125	0.00053887411512	0.359,0.353,0.302	0.426,0.495,0.513	-0.14
ENSMUSG00000032803	Cdv3	chr9	-	103353103	103356029	103353103	103355313	103356279	103356439	1142,1007,1155	391,358,349	1548,1423,772	345,286,163	841	125	0.000614384658867	0.303,0.295,0.33	0.4,0.425,0.413	-0.103
ENSMUSG00000029416	Slc15a4	chr5	-	127604537	127604706	127604537	127604648	127608771	127609061	85,72,89	44,27,25	48,70,34	62,58,34	183	125	0.000614384658867	0.569,0.646,0.709	0.346,0.452,0.406	0.24
ENSMUSG00000026074	Map4k4	chr1	+	40000530	40000749	40000623	40000749	39997020	39997182	3,4,5	11,5,5	0,1,0	12,10,8	218	125	0.000653457691087	0.135,0.314,0.364	0.0,0.054,0.0	0.253
ENSMUSG00000022550	Adck5	chr15	+	76593430	76593631	76593435	76593631	76593233	76593309	76,73,65	24,16,24	80,67,63	62,38,63	130	125	0.000988350230127	0.753,0.814,0.723	0.554,0.629,0.49	0.206
ENSMUSG00000013787	Ehmt2	chr17	+	34905609	34906058	34905909	34906058	34905341	34905456	847,680,717	227,211,309	653,522,340	368,284,212	425	125	0.000998105479212	0.523,0.487,0.406	0.343,0.351,0.321	0.134
ENSMUSG00000025558	Dock9	chr14	-	121591811	121591948	121591811	121591879	121594335	121594383	6,5,5	0,0,1	9,6,4	5,3,2	194	125	0.00103100065073	1.0,1.0,0.763	0.537,0.563,0.563	0.367
ENSMUSG00000007080	Pole	chr5	+	110295227	110295637	110295517	110295637	110294891	110295002	135,127,137	2,2,0	170,119,72	14,8,1	415	125	0.00136435470343	0.953,0.95,1.0	0.785,0.818,0.956	0.115
ENSMUSG00000036819	Jmjd4	chr11	+	59453791	59454059	59453877	59454059	59453510	59453645	160,134,105	145,137,111	124,131,50	202,209,111	211	125	0.00146475998821	0.395,0.367,0.359	0.267,0.271,0.211	0.124
ENSMUSG00000058254	Tspan7	chrX	+	10590135	10595354	10595278	10595354	10585496	10585652	433,352,417	5,2,4	348,285,202	0,1,0	5268	125	0.00146475998821	0.673,0.807,0.712	1.0,0.871,1.0	-0.226
ENSMUSG00000040675	Mthfd1l	chr10	+	4155541	4156111	4155649	4156111	4148008	4148126	149,113,114	38,23,34	165,161,207	23,20,13	233	125	0.00151846477889	0.678,0.725,0.643	0.794,0.812,0.895	-0.152
ENSMUSG00000025420	Katnal2	chr18	-	76978429	76978672	76978429	76978532	76979998	76980161	10,6,5	34,19,34	0,0,0	6,12,6	265	125	0.00177471996926	0.122,0.13,0.065	0.0,0.0,0.0	0.106
ENSMUSG00000045503	Sys1	chr2	+	164464357	164467327	164467147	164467327	164463300	164463368	423,402,387	10,12,15	414,334,330	37,27,20	2915	125	0.00226558989761	0.645,0.59,0.525	0.324,0.347,0.414	0.225
ENSMUSG00000053158	Fes	chr7	-	80382312	80382431	80382312	80382396	80382520	80382707	6,4,5	34,30,32	29,17,28	50,46,48	160	125	0.00226558989761	0.121,0.094,0.109	0.312,0.224,0.313	-0.175
ENSMUSG00000050875	A730017C20Rik	chr18	+	59066909	59066989	59066928	59066989	59065834	59065885	22,17,16	1,0,1	45,66,21	8,13,3	144	125	0.00265025262952	0.95,1.0,0.933	0.83,0.815,0.859	0.126
ENSMUSG00000068551	Zfp467	chr6	-	48436612	48439454	48436612	48439357	48441946	48442060	174,119,118	21,15,21	212,167,133	18,5,3	222	125	0.00294420991546	0.823,0.817,0.76	0.869,0.95,0.961	-0.127
ENSMUSG00000042447	Mios	chr6	+	8233049	8234361	8234231	8234361	8231160	8231313	154,166,166	3,1,0	106,68,65	8,2,4	1307	125	0.0032463256055	0.831,0.941,1.0	0.559,0.765,0.608	0.28
ENSMUSG00000028464	Tpm2	chr4	-	43518401	43519078	43518401	43518464	43519226	43519297	237,192,213	3,2,3	394,324,404	14,20,15	739	125	0.00373233407163	0.93,0.942,0.923	0.826,0.733,0.82	0.139
ENSMUSG00000021417	Eci2	chr13	-	34993067	34993328	34993067	34993220	34994013	34994132	56,45,45	77,79,85	48,51,32	173,135,116	233	125	0.00378605617866	0.281,0.234,0.221	0.13,0.169,0.129	0.103
ENSMUSG00000032525	Nktr	chr9	+	121742564	121742787	121742639	121742787	121741597	121741743	95,104,104	42,53,27	125,105,32	91,102,43	200	125	0.00389330310808	0.586,0.551,0.707	0.462,0.391,0.317	0.225
ENSMUSG00000039671	Zmynd8	chr2	-	165846020	165846239	165846020	165846164	165851999	165852148	161,133,147	149,104,150	236,154,118	120,85,68	200	125	0.00417369418436	0.403,0.444,0.38	0.551,0.531,0.52	-0.125
ENSMUSG00000027420	Bfsp1	chr2	-	143841673	143841799	143841673	143841781	143845900	143845990	1,0,1	15,6,10	5,7,4	15,18,20	143	125	0.00625952745931	0.055,0.0,0.08	0.226,0.254,0.149	-0.165
ENSMUSG00000062785	Kcnc3	chr7	+	44598380	44598575	44598383	44598575	44595160	44596268	2,6,2	0,0,0	22,10,4	3,1,4	128	125	0.00629223743608	1.0,1.0,1.0	0.877,0.907,0.494	0.241
ENSMUSG00000032344	Mb21d1	chr9	-	78435440	78435727	78435440	78435683	78437302	78437522	0,0,1	15,9,14	1,6,3	14,19,4	169	125	0.00633015004334	0.0,0.0,0.05	0.05,0.189,0.357	-0.182
ENSMUSG00000001909	Trmt1	chr8	+	84690772	84690947	84690784	84690947	84690516	84690572	6,2,4	0,1,1	8,3,8	5,4,7	137	125	0.00759054255689	1.0,0.646,0.785	0.593,0.406,0.51	0.307
ENSMUSG00000026280	Atg4b	chr1	+	93775627	93778364	93778284	93778364	93775132	93775234	598,508,569	6,5,10	388,367,220	19,10,8	2782	125	0.0084679089613	0.817,0.82,0.719	0.479,0.622,0.553	0.234
ENSMUSG00000025875	Tspan17	chr13	+	54795410	54795458	54795414	54795458	54795052	54795178	25,11,18	0,0,0	17,6,6	10,0,0	129	125	0.00867016782563	1.0,1.0,1.0	0.622,1.0,1.0	0.126
ENSMUSG00000055491	Pprc1	chr19	+	46068017	46068088	46068020	46068088	46067228	46067286	108,93,115	226,164,228	203,203,152	221,254,221	128	125	0.0103783453616	0.318,0.356,0.33	0.473,0.438,0.402	-0.103
ENSMUSG00000050875	A730017C20Rik	chr18	+	59066816	59066989	59066928	59066989	59065834	59065885	13,7,4	1,0,1	29,42,10	8,13,3	237	125	0.0106688750683	0.873,1.0,0.678	0.657,0.63,0.637	0.209
ENSMUSG00000078773	Rad54b	chr4	+	11601550	11601758	11601632	11601758	11599675	11599901	85,68,77	61,32,55	70,45,30	87,52,42	207	125	0.0112578472687	0.457,0.562,0.458	0.327,0.343,0.301	0.169
ENSMUSG00000007613	Tgfbr1	chr4	+	47393246	47393489	47393258	47393489	47383748	47383994	276,251,254	226,164,196	186,174,28	196,210,40	137	125	0.0133757247656	0.527,0.583,0.542	0.464,0.431,0.39	0.122
ENSMUSG00000039632	Ccdc151	chr9	-	21992871	21993027	21992871	21993024	21993537	21993660	9,2,3	4,1,6	2,2,1	14,7,12	128	125	0.0134180581695	0.687,0.661,0.328	0.122,0.218,0.075	0.42
ENSMUSG00000004677	Myo9b	chr8	+	71359557	71360712	71359663	71360712	71359324	71359452	106,103,92	45,31,33	184,149,135	36,33,21	231	125	0.0158922130373	0.56,0.643,0.601	0.734,0.71,0.777	-0.139
ENSMUSG00000001909	Trmt1	chr8	+	84689631	84689908	84689707	84689908	84689285	84689349	117,121,109	40,40,45	152,81,65	76,62,66	201	125	0.0177731378545	0.645,0.653,0.601	0.554,0.448,0.38	0.172
ENSMUSG00000067629	Syngap1	chr17	+	26959401	26959845	26959608	26959845	26958076	26958221	147,131,130	24,18,22	264,236,139	16,16,15	332	125	0.020235444143	0.698,0.733,0.69	0.861,0.847,0.777	-0.121
ENSMUSG00000055692	Tmem191c	chr16	+	17276961	17277250	17277193	17277250	17276633	17276887	14,13,11	4,2,0	34,26,26	0,2,0	357	125	0.020235444143	0.551,0.695,1.0	1.0,0.82,1.0	-0.191
ENSMUSG00000028952	Zbtb48	chr4	-	152022026	152022234	152022026	152022119	152022695	152022807	37,45,26	58,51,57	79,51,40	47,43,38	240	125	0.0241388331536	0.249,0.315,0.192	0.467,0.382,0.354	-0.149
ENSMUSG00000045411	2410002F23Rik	chr7	+	44247237	44247416	44247250	44247416	44246786	44246823	77,45,59	33,28,22	82,67,40	90,51,33	138	125	0.0241388331536	0.679,0.593,0.708	0.452,0.543,0.523	0.154
ENSMUSG00000019737	Syne4	chr7	+	30316294	30316373	30316313	30316373	30315261	30315400	12,10,7	8,1,2	8,5,7	1,1,0	144	125	0.026156348244	0.566,0.897,0.752	0.874,0.813,1.0	-0.157
ENSMUSG00000026193	Fn1	chr1	-	71597280	71597672	71597280	71597387	71598373	71598463	26,11,19	0,0,1	12,17,32	2,3,1	410	125	0.0285650296868	1.0,1.0,0.853	0.647,0.633,0.907	0.222
ENSMUSG00000006575	Rundc3a	chr11	+	102398084	102398233	102398099	102398233	102397570	102397686	10,10,7	0,0,1	9,4,6	2,3,1	140	125	0.0288440761242	1.0,1.0,0.862	0.801,0.543,0.843	0.225
ENSMUSG00000035505	Cox18	chr5	-	90218911	90219036	90218911	90219033	90222230	90222331	0,6,1	3,6,4	1,0,0	6,2,8	128	125	0.0318133512378	0.0,0.494,0.196	0.14,0.0,0.0	0.183
ENSMUSG00000021548	Ccnh	chr13	+	85202332	85202496	85202440	85202496	85190753	85190876	9,14,8	3,5,0	5,22,7	1,1,0	233	125	0.0325403084946	0.617,0.6,1.0	0.728,0.922,1.0	-0.144
ENSMUSG00000051736	Fam229b	chr10	-	39122176	39122335	39122176	39122332	39132246	39132378	52,29,53	12,11,15	28,22,25	2,4,1	128	125	0.0343306852393	0.809,0.72,0.775	0.932,0.843,0.961	-0.144
ENSMUSG00000054256	Msi1	chr5	+	115450786	115450974	115450819	115450974	115450214	115450283	217,170,212	209,164,167	166,111,80	185,160,136	158	125	0.0358623993701	0.451,0.451,0.501	0.415,0.354,0.318	0.105
ENSMUSG00000068373	D430041D05Rik	chr2	-	104208081	104208209	104208081	104208206	104214090	104214275	13,18,8	5,4,9	15,13,11	3,0,1	128	125	0.0361708523973	0.717,0.815,0.465	0.83,1.0,0.915	-0.249
ENSMUSG00000022827	Rabl3	chr16	+	37563615	37563766	37563668	37563766	37556820	37556950	0,0,2	7,1,4	0,6,7	2,14,4	178	125	0.039128074951	0.0,0.0,0.26	0.0,0.231,0.551	-0.174
ENSMUSG00000029705	Cux1	chr5	-	136326749	136327010	136326749	136326938	136332623	136332728	68,55,54	88,69,69	62,39,27	102,91,89	197	125	0.0392569219529	0.329,0.336,0.332	0.278,0.214,0.161	0.115
ENSMUSG00000037816	Fbxw17	chr13	+	50432170	50432346	50432175	50432346	50431539	50431750	68,68,65	17,14,21	53,65,67	27,51,25	130	125	0.039279405273	0.794,0.824,0.749	0.654,0.551,0.72	0.147
ENSMUSG00000043259	Fam13c	chr10	+	70553028	70553225	70553031	70553225	70551694	70551790	50,49,50	31,23,36	55,84,39	63,76,63	128	125	0.0420169823458	0.612,0.675,0.576	0.46,0.519,0.377	0.169
ENSMUSG00000022386	Trmu	chr15	+	85892566	85892739	85892621	85892739	85890204	85890327	81,78,93	7,8,6	82,86,76	16,13,18	180	125	0.0420169823458	0.889,0.871,0.915	0.781,0.821,0.746	0.109
ENSMUSG00000038685	Rtel1	chr2	+	181355309	181355552	181355327	181355552	181355008	181355125	106,109,137	68,69,74	123,102,99	53,39,23	143	125	0.0454733445247	0.577,0.58,0.618	0.67,0.696,0.79	-0.127
ENSMUSG00000045095	Magi1	chr6	-	93694007	93694211	93694007	93694175	93697193	93697487	80,63,71	33,16,6	49,44,36	25,21,30	161	125	0.0465985368735	0.653,0.754,0.902	0.603,0.619,0.482	0.202
ENSMUSG00000000838	Fmr1	chrX	+	68712230	68712413	68712305	68712413	68708041	68708128	1,5,0	6,4,10	1,2,1	2,0,0	200	125	0.0483637429221	0.094,0.439,0.0	0.238,1.0,1.0	-0.568
ENSMUSG00000026708	Cenpl	chr1	+	161078228	161078480	161078328	161078480	161074756	161074930	160,139,171	36,33,52	205,174,132	35,23,19	225	125	0.0497385998608	0.712,0.701,0.646	0.765,0.808,0.794	-0.103
