# Supplementary material for: An Alternative Splicing Program for Mouse Craniofacial Development
Source: Front Physiol. 2020 Sep 4;11:1099. doi: 10.3389/fphys.2020.01099 (PMC7498679; doi:10.3389/fphys.2020.01099)
Supplement: Supplementary file 12 [file Data_Sheet_1.zip › Filtered rMATS results/A3SS/E10.5_MXP_Ect_vs_Mes_A3SS_filtered_output.txt]

GeneID	geneSymbol	chr	strand	longExonStart_0base	longExonEnd	shortES	shortEE	flankingES	flankingEE	IC_SAMPLE_1	SC_SAMPLE_1	IC_SAMPLE_2	SC_SAMPLE_2	IncFormLen	SkipFormLen	FDR	IncLevel1	IncLevel2	DeltaPSI
ENSMUSG00000047986	Palm3	chr8	+	84026999	84028171	84028125	84028171	84026748	84026891	159,208,182	7,5,9	17,18,18	16,14,6	1251	125	0.0	0.694,0.806,0.669	0.096,0.114,0.231	0.576
ENSMUSG00000022521	Crebbp	chr16	-	4101557	4101668	4101557	4101638	4107427	4107516	2,3,1	112,139,109	15,27,29	165,113,62	155	125	8.88810136601e-11	0.014,0.017,0.007	0.068,0.162,0.274	-0.155
ENSMUSG00000028273	Pdlim5	chr3	-	142312122	142312541	142312122	142312214	142314405	142314448	123,122,161	0,6,7	81,77,60	14,32,20	452	125	1.64963504523e-08	1.0,0.849,0.864	0.615,0.4,0.453	0.415
ENSMUSG00000015790	Surf1	chr2	-	26915595	26915769	26915595	26915729	26915954	26916006	43,42,33	148,123,169	2,13,9	120,136,124	165	125	2.25111928876e-08	0.18,0.206,0.129	0.012,0.068,0.052	0.128
ENSMUSG00000049321	Zfp2	chr11	-	50910435	50910528	50910435	50910525	50910749	50910876	6,19,9	30,38,27	0,0,0	10,19,29	128	125	2.61671423714e-07	0.163,0.328,0.246	0.0,0.0,0.0	0.246
ENSMUSG00000052760	A630001G21Rik	chr1	-	85723097	85723387	85723097	85723181	85725120	85725289	12,16,13	7,11,3	0,2,1	17,5,6	331	125	1.34186436194e-06	0.393,0.355,0.621	0.0,0.131,0.059	0.393
ENSMUSG00000023707	Ogfod2	chr5	+	124114387	124114645	124114478	124114645	124114064	124114192	47,37,69	5,8,11	23,36,30	0,0,0	216	125	4.97431643276e-06	0.845,0.728,0.784	1.0,1.0,1.0	-0.214
ENSMUSG00000029814	Igf2bp3	chr6	-	49107341	49109060	49107341	49107464	49117151	49117433	1090,1154,1043	18,30,27	453,982,1112	32,51,62	1721	125	6.49175441879e-06	0.815,0.736,0.737	0.507,0.583,0.566	0.211
ENSMUSG00000053091	Lins1	chr7	+	66710158	66710746	66710229	66710746	66708039	66708553	2,2,12	0,1,0	0,6,0	8,2,1	196	125	3.29799326495e-05	1.0,0.561,1.0	0.0,0.657,0.0	0.635
ENSMUSG00000014444	Piezo1	chr8	-	122502121	122502311	122502121	122502308	122506028	122506167	108,97,106	7,16,28	107,65,76	0,4,3	128	125	4.50999673609e-05	0.938,0.855,0.787	1.0,0.941,0.961	-0.107
ENSMUSG00000021417	Eci2	chr13	-	34993067	34993328	34993067	34993220	34994013	34994132	35,29,26	38,20,39	27,19,27	79,134,69	233	125	5.07917493688e-05	0.331,0.438,0.263	0.155,0.071,0.174	0.211
ENSMUSG00000000740	Rpl13	chr8	+	123102844	123103356	123103182	123103356	123102652	123102762	20,38,32	2,0,0	46,61,78	16,12,14	463	125	5.07917493688e-05	0.73,1.0,1.0	0.437,0.578,0.601	0.371
ENSMUSG00000023191	P3h3	chr6	-	124845201	124845658	124845201	124845319	124845941	124846043	25,46,43	0,0,0	214,116,95	12,3,23	464	125	5.07917493688e-05	1.0,1.0,1.0	0.828,0.912,0.527	0.244
ENSMUSG00000068917	Clk2	chr3	+	89169614	89170115	89170048	89170115	89168694	89168923	262,244,296	17,16,32	146,305,252	38,60,47	559	125	5.07917493688e-05	0.775,0.773,0.674	0.462,0.532,0.545	0.228
ENSMUSG00000019790	Stxbp5	chr10	-	9769340	9769710	9769340	9769534	9770449	9770689	42,60,42	8,6,4	5,29,29	0,0,0	301	125	5.47634807622e-05	0.686,0.806,0.813	1.0,1.0,1.0	-0.232
ENSMUSG00000048200	Cracr2b	chr7	+	141466008	141466613	141466045	141466613	141465765	141465837	3,10,11	45,48,48	0,0,0	33,24,6	162	125	0.000119762184149	0.049,0.138,0.15	0.0,0.0,0.0	0.112
ENSMUSG00000047412	Zbtb44	chr9	+	31064178	31064342	31064232	31064342	31062040	31062125	80,76,132	21,11,10	33,127,135	3,2,3	179	125	0.000126346029115	0.727,0.828,0.902	0.885,0.978,0.969	-0.125
ENSMUSG00000066571	4931406P16Rik	chr7	-	34240508	34240646	34240508	34240640	34242239	34242405	144,106,125	0,0,1	76,135,83	32,3,0	131	125	0.000126346029115	1.0,1.0,0.992	0.694,0.977,1.0	0.107
ENSMUSG00000026339	Ccdc93	chr1	+	121462232	121462283	121462235	121462283	121461886	121461979	46,54,54	7,5,11	44,33,46	0,0,2	128	125	0.000135300979049	0.865,0.913,0.827	1.0,1.0,0.957	-0.117
ENSMUSG00000042625	Safb2	chr17	-	56566878	56567018	56566878	56567015	56568894	56569022	2,10,1	17,29,19	0,0,0	45,10,40	128	125	0.000152365252578	0.103,0.252,0.049	0.0,0.0,0.0	0.135
ENSMUSG00000038543	BC028528	chr3	-	95884969	95885071	95884969	95885068	95888140	95888296	1,7,1	0,0,0	10,20,7	0,10,19	128	125	0.000238727091505	1.0,1.0,1.0	1.0,0.661,0.265	0.358
ENSMUSG00000032387	Rbpms2	chr9	+	65651546	65651704	65651660	65651704	65650932	65651083	3,5,7	0,0,0	2,14,34	0,6,5	239	125	0.000314038820414	1.0,1.0,1.0	1.0,0.55,0.781	0.223
ENSMUSG00000028456	Unc13b	chr4	+	43249456	43249581	43249459	43249581	43245467	43245596	64,64,64	57,46,33	18,5,8	0,0,3	128	125	0.000319928206555	0.523,0.576,0.654	1.0,1.0,0.723	-0.323
ENSMUSG00000059022	Kcp	chr6	-	29501201	29501309	29501201	29501290	29502289	29502383	2,1,2	0,0,1	2,8,5	6,8,30	144	125	0.000319928206555	1.0,1.0,0.635	0.224,0.465,0.126	0.607
ENSMUSG00000026269	Rnpepl1	chr1	+	92918872	92919103	92918937	92919103	92918017	92918126	245,236,242	0,3,4	95,126,159	26,1,4	190	125	0.000336186454448	1.0,0.981,0.975	0.706,0.988,0.963	0.1
ENSMUSG00000057133	Chd6	chr2	-	161041984	161042132	161041984	161042129	161052387	161052905	125,156,124	26,33,24	27,98,102	28,50,48	128	125	0.000336186454448	0.824,0.822,0.835	0.485,0.657,0.675	0.221
ENSMUSG00000067825	Pex26	chr6	+	121193511	121196185	121193514	121196185	121190100	121190247	205,191,285	43,44,48	72,131,86	2,11,8	128	125	0.000336186454448	0.823,0.809,0.853	0.972,0.921,0.913	-0.107
ENSMUSG00000025337	Sbds	chr5	-	130253938	130254009	130253938	130254004	130255209	130255310	6,7,8	5,4,0	18,10,10	0,0,0	130	125	0.000336186454448	0.536,0.627,1.0	1.0,1.0,1.0	-0.279
ENSMUSG00000042744	Gm15800	chr5	+	121301741	121301888	121301768	121301888	121299444	121299643	15,2,6	16,49,45	0,2,0	31,68,20	152	125	0.000357713650114	0.435,0.032,0.099	0.0,0.024,0.0	0.181
ENSMUSG00000037138	Aff3	chr1	-	38252640	38252681	38252640	38252678	38269709	38269761	5,4,3	0,0,0	29,9,17	1,5,8	128	125	0.000459643486965	1.0,1.0,1.0	0.966,0.637,0.675	0.241
ENSMUSG00000027674	Pex5l	chr3	-	33005919	33006046	33005919	33006043	33007121	33007316	0,5,9	17,12,8	0,1,0	2,30,26	128	125	0.000490648455943	0.0,0.289,0.523	0.0,0.032,0.0	0.26
ENSMUSG00000022843	Clcn2	chr16	-	20709569	20709724	20709569	20709680	20709879	20709949	8,7,3	70,57,70	8,9,18	20,28,48	169	125	0.000515894877242	0.078,0.083,0.031	0.228,0.192,0.217	-0.148
ENSMUSG00000036819	Jmjd4	chr11	+	59453791	59454059	59453827	59454059	59453510	59453645	95,130,135	19,18,20	127,126,169	6,10,6	161	125	0.000546965571203	0.795,0.849,0.84	0.943,0.907,0.956	-0.107
ENSMUSG00000037989	Wnk2	chr13	-	49057611	49057700	49057611	49057697	49060350	49060426	126,90,97	12,17,29	1,10,25	0,1,0	128	125	0.000556325763753	0.911,0.838,0.766	1.0,0.907,1.0	-0.131
ENSMUSG00000025939	Ube2w	chr1	-	16585275	16585431	16585275	16585352	16597950	16598053	253,214,238	28,36,25	93,222,324	1,9,22	204	125	0.000556325763753	0.847,0.785,0.854	0.983,0.938,0.9	-0.112
ENSMUSG00000029209	Gnpda2	chr5	-	69579507	69582293	69579507	69579686	69584973	69585156	14,26,17	21,21,21	72,62,40	12,28,2	2732	125	0.000556325763753	0.03,0.054,0.036	0.215,0.092,0.478	-0.222
ENSMUSG00000042249	Adrbk2	chr5	-	112969167	112969308	112969167	112969269	112973506	112973580	0,3,9	7,13,10	0,0,0	6,9,17	164	125	0.00056444809488	0.0,0.15,0.407	0.0,0.0,0.0	0.186
ENSMUSG00000038644	Pold1	chr7	-	44533884	44534487	44533884	44534017	44534563	44534716	241,275,315	2,1,3	187,294,220	4,10,12	595	125	0.00056444809488	0.962,0.983,0.957	0.908,0.861,0.794	0.113
ENSMUSG00000030091	Nup210	chr6	-	91013069	91014496	91013069	91013316	91015823	91015907	196,183,165	4,3,6	12,14,18	0,0,0	1305	125	0.00056444809488	0.824,0.854,0.725	1.0,1.0,1.0	-0.199
ENSMUSG00000025735	Rhbdl1	chr17	-	25835276	25835377	25835276	25835353	25835469	25835582	17,17,23	1,2,10	2,9,2	0,0,0	149	125	0.00057151741462	0.934,0.877,0.659	1.0,1.0,1.0	-0.177
ENSMUSG00000026269	Rnpepl1	chr1	+	92917146	92917746	92917633	92917746	92916710	92916946	174,153,166	5,11,2	76,80,73	0,1,0	612	125	0.000917876238676	0.877,0.74,0.944	1.0,0.942,1.0	-0.127
ENSMUSG00000034863	Ano8	chr8	-	71478720	71479058	71478720	71478831	71479150	71479342	101,88,100	0,0,6	170,111,125	13,6,24	352	125	0.00100599342138	1.0,1.0,0.855	0.823,0.868,0.649	0.172
ENSMUSG00000092060	Bend4	chr5	-	67392147	67400301	67392147	67398450	67405430	67405519	48,60,73	1,2,5	43,51,47	0,1,0	1976	125	0.00100599342138	0.752,0.655,0.48	1.0,0.763,1.0	-0.292
ENSMUSG00000009687	Fxyd5	chr7	-	31037820	31037931	31037820	31037928	31039037	31039094	0,0,0	4,3,1	37,3,31	86,108,108	128	125	0.00102891716359	0.0,0.0,0.0	0.296,0.026,0.219	-0.18
ENSMUSG00000001082	Mfsd10	chr5	-	34635608	34635742	34635608	34635655	34636020	34636124	134,126,176	0,2,7	68,150,171	19,10,7	212	125	0.00112336830297	1.0,0.974,0.937	0.678,0.898,0.935	0.133
ENSMUSG00000026269	Rnpepl1	chr1	+	92918905	92919103	92918937	92919103	92918017	92918126	3,1,3	0,3,4	0,0,0	26,1,4	157	125	0.0011941889126	1.0,0.21,0.374	0.0,0.0,0.0	0.528
ENSMUSG00000034813	Grip1	chr10	+	119985473	119986484	119986331	119986484	119978437	119978607	330,373,451	2,0,0	32,107,113	0,1,9	983	125	0.0012592364758	0.955,1.0,1.0	1.0,0.932,0.615	0.136
ENSMUSG00000028484	Psip1	chr4	-	83461870	83462473	83461870	83462174	83463594	83463713	671,667,713	28,29,35	688,1237,1383	86,129,76	424	125	0.00150348902443	0.876,0.871,0.857	0.702,0.739,0.843	0.107
ENSMUSG00000002105	Slc39a13	chr2	-	91065581	91065714	91065581	91065700	91066012	91066126	1,1,0	33,32,28	15,2,2	25,29,41	139	125	0.00151238767089	0.027,0.027,0.0	0.35,0.058,0.042	-0.132
ENSMUSG00000031486	Adgra2	chr8	+	27115654	27115874	27115788	27115874	27115236	27115461	4,2,12	0,0,0	366,614,380	57,22,23	259	125	0.00172964300438	1.0,1.0,1.0	0.756,0.931,0.889	0.141
ENSMUSG00000090077	Lime1	chr2	+	181382193	181382544	181382486	181382544	181381357	181381394	102,96,107	7,2,3	18,49,60	0,0,0	418	125	0.00187384733898	0.813,0.935,0.914	1.0,1.0,1.0	-0.113
ENSMUSG00000038593	Tctn1	chr5	-	122246484	122246634	122246484	122246571	122247919	122248045	4,18,21	0,2,6	5,6,2	0,0,0	188	125	0.00187384733898	1.0,0.857,0.699	1.0,1.0,1.0	-0.148
ENSMUSG00000026153	Fam135a	chr1	-	24028199	24030528	24028199	24029940	24032662	24032736	8,13,8	0,2,11	6,19,8	0,0,1	713	125	0.00206859431242	1.0,0.533,0.113	1.0,1.0,0.584	-0.313
ENSMUSG00000025159	Mms19	chr19	-	41953916	41954017	41953916	41954014	41954465	41954547	60,78,73	124,140,123	56,100,135	55,123,109	128	125	0.00211184577304	0.321,0.352,0.367	0.499,0.443,0.547	-0.15
ENSMUSG00000038642	Ctss	chr3	+	95529433	95529560	95529436	95529560	95526785	95526925	0,0,0	6,1,5	0,6,10	29,32,31	128	125	0.00221426955091	0.0,0.0,0.0	0.0,0.155,0.24	-0.132
ENSMUSG00000031166	Wdr13	chrX	-	8131384	8131625	8131384	8131591	8132286	8132366	95,55,64	3,9,13	24,36,58	0,1,2	159	125	0.00318689932117	0.961,0.828,0.795	1.0,0.966,0.958	-0.113
ENSMUSG00000005373	Mlxipl	chr5	+	135133953	135134121	135133993	135134121	135133753	135133873	5,2,4	9,11,21	0,0,2	30,32,8	165	125	0.00320026722867	0.296,0.121,0.126	0.0,0.0,0.159	0.128
ENSMUSG00000040389	Wdr47	chr3	+	108611355	108611439	108611359	108611439	108609876	108610043	19,13,14	0,0,0	27,18,12	15,0,0	129	125	0.00323556470056	1.0,1.0,1.0	0.636,1.0,1.0	0.121
ENSMUSG00000023088	Abcc1	chr16	+	14458996	14459129	14459023	14459129	14457887	14457969	120,135,136	45,20,15	105,97,88	0,16,2	152	125	0.00341248389497	0.687,0.847,0.882	1.0,0.833,0.973	-0.13
ENSMUSG00000019302	Atp6v0a1	chr11	+	101026659	101026763	101026680	101026763	101021053	101021182	17,17,17	102,99,88	96,51,53	13,105,91	146	125	0.00346471701535	0.125,0.128,0.142	0.863,0.294,0.333	-0.365
ENSMUSG00000026825	Dnm1	chr2	-	32308470	32310487	32308470	32309064	32312126	32312342	3,2,6	0,0,0	34,14,19	0,3,2	1548	125	0.00354153331983	1.0,1.0,1.0	1.0,0.274,0.434	0.431
ENSMUSG00000028689	Ccdc163	chr4	+	116714015	116714149	116714087	116714149	116712722	116712826	19,7,15	59,51,63	14,19,41	25,43,44	197	125	0.00361469515895	0.17,0.08,0.131	0.262,0.219,0.372	-0.157
ENSMUSG00000038095	Sbno1	chr5	-	124410069	124410382	124410069	124410379	124413184	124413289	129,100,162	65,28,39	33,131,168	1,38,6	128	125	0.00370354918773	0.66,0.777,0.802	0.97,0.771,0.965	-0.156
ENSMUSG00000032363	Adamts7	chr9	+	90192898	90194269	90193024	90194269	90192380	90192594	27,11,14	21,18,23	3,10,18	33,38,51	251	125	0.00386094216615	0.39,0.233,0.233	0.043,0.116,0.149	0.183
ENSMUSG00000021557	Agtpbp1	chr13	-	59473687	59474712	59473687	59473817	59475659	59475813	41,32,37	0,0,0	88,145,105	0,6,2	1020	125	0.00386350220048	1.0,1.0,1.0	1.0,0.748,0.865	0.129
ENSMUSG00000045095	Magi1	chr6	-	93694007	93694211	93694007	93694175	93697193	93697487	78,68,151	10,29,9	32,54,47	42,22,24	161	125	0.00415419354184	0.858,0.645,0.929	0.372,0.656,0.603	0.267
ENSMUSG00000027751	Supt20	chr3	+	54701486	54701616	54701489	54701616	54698592	54698659	202,208,209	201,255,234	117,224,188	207,377,313	128	125	0.00457644550014	0.495,0.443,0.466	0.356,0.367,0.37	0.104
ENSMUSG00000061758	Akr1b10	chr6	+	34390054	34390132	34390079	34390132	34388775	34388892	116,108,123	5,9,12	68,56,67	36,5,16	150	125	0.00462477741975	0.951,0.909,0.895	0.612,0.903,0.777	0.154
ENSMUSG00000063455	D630045J12Rik	chr6	-	38136833	38136994	38136833	38136991	38139422	38139469	68,67,92	28,40,44	88,74,46	18,22,7	128	125	0.00511646422613	0.703,0.621,0.671	0.827,0.767,0.865	-0.155
ENSMUSG00000040675	Mthfd1l	chr10	+	4155541	4156111	4155649	4156111	4148008	4148126	404,355,381	36,30,56	175,492,386	66,72,81	233	125	0.00583759942558	0.858,0.864,0.785	0.587,0.786,0.719	0.138
ENSMUSG00000030032	Wdr54	chr6	-	83155069	83155240	83155069	83155136	83155477	83155540	11,8,7	22,44,15	0,7,0	26,36,25	229	125	0.00583759942558	0.214,0.09,0.203	0.0,0.096,0.0	0.137
ENSMUSG00000032657	Fam189b	chr3	+	89185433	89185609	89185436	89185609	89184888	89184996	116,89,135	51,36,57	147,123,120	4,23,47	128	125	0.00590001244515	0.69,0.707,0.698	0.973,0.839,0.714	-0.144
ENSMUSG00000031478	Nek3	chr8	-	22132049	22132199	22132049	22132193	22132992	22133095	1,2,7	31,44,15	0,0,0	6,35,20	131	125	0.00590001244515	0.03,0.042,0.308	0.0,0.0,0.0	0.127
ENSMUSG00000062906	Hdac10	chr15	-	89124174	89124588	89124174	89124253	89124712	89124804	43,30,45	0,7,1	14,35,85	0,0,0	460	125	0.00633286228804	1.0,0.538,0.924	1.0,1.0,1.0	-0.179
ENSMUSG00000033852	Gm28042	chr2	+	120034477	120034670	120034573	120034670	120032113	120032465	2,11,5	26,16,22	0,2,0	2,13,18	221	125	0.00633938396927	0.042,0.28,0.114	0.0,0.08,0.0	0.119
ENSMUSG00000031959	Wdr59	chr8	-	111458922	111459049	111458922	111459046	111460582	111460655	47,105,55	14,12,10	20,80,68	0,6,3	128	125	0.00662799886666	0.766,0.895,0.843	1.0,0.929,0.957	-0.127
ENSMUSG00000023249	Parp3	chr9	-	106474396	106474535	106474396	106474520	106474679	106474868	0,2,0	8,8,8	7,4,0	1,4,3	140	125	0.00685868736812	0.0,0.182,0.0	0.862,0.472,0.0	-0.384
ENSMUSG00000022580	Rhpn1	chr15	+	75712256	75712451	75712291	75712451	75711790	75711898	26,30,30	0,0,12	14,5,19	0,0,0	160	125	0.00708089873982	1.0,1.0,0.661	1.0,1.0,1.0	-0.113
ENSMUSG00000029192	Tbc1d14	chr5	-	36507577	36508431	36507577	36507706	36512453	36512548	172,151,150	5,6,1	86,131,155	0,0,2	850	125	0.00708089873982	0.835,0.787,0.957	1.0,1.0,0.919	-0.113
ENSMUSG00000055897	Ppp4r1l-ps	chr2	-	173592116	173592333	173592116	173592221	173592801	173593014	9,0,3	4,7,10	0,3,0	66,10,14	237	125	0.00743593557359	0.543,0.0,0.137	0.0,0.137,0.0	0.181
ENSMUSG00000017715	Pgs1	chr11	+	118014573	118014722	118014646	118014722	118005369	118005891	90,91,102	12,24,19	52,149,170	0,19,9	198	125	0.00778253040696	0.826,0.705,0.772	1.0,0.832,0.923	-0.151
ENSMUSG00000040356	Skiv2l	chr17	-	34846866	34847324	34846866	34846995	34847407	34847461	127,180,172	3,1,3	99,127,96	7,8,4	454	125	0.00826869020188	0.921,0.98,0.94	0.796,0.814,0.869	0.121
ENSMUSG00000001870	Ltbp1	chr17	+	75276395	75276623	75276554	75276623	75273866	75274034	80,69,91	42,42,40	0,11,9	21,8,10	284	125	0.00826869020188	0.456,0.42,0.5	0.0,0.377,0.284	0.238
ENSMUSG00000029563	Foxp2	chr6	+	15377869	15378088	15377950	15378088	15376688	15376826	3,3,3	1,0,0	17,21,21	1,7,4	206	125	0.00913502216489	0.645,1.0,1.0	0.912,0.645,0.761	0.109
ENSMUSG00000029141	Slc4a1ap	chr5	+	31548610	31548681	31548613	31548681	31546179	31546266	103,94,98	7,14,14	36,69,93	29,20,18	128	125	0.00913502216489	0.935,0.868,0.872	0.548,0.771,0.835	0.174
ENSMUSG00000039795	Zfand1	chr3	-	10347164	10347411	10347164	10347204	10348509	10348552	28,38,31	18,3,17	59,30,34	3,0,4	332	125	0.00917047990912	0.369,0.827,0.407	0.881,1.0,0.762	-0.347
ENSMUSG00000043410	Hfm1	chr5	-	106911403	106911666	106911403	106911591	106917323	106917627	20,8,14	3,8,15	0,5,0	5,3,17	200	125	0.00927344648371	0.806,0.385,0.368	0.0,0.51,0.0	0.35
ENSMUSG00000038685	Rtel1	chr2	+	181356345	181356616	181356357	181356616	181356157	181356258	0,6,6	58,32,31	9,17,5	7,27,30	137	125	0.00958075100424	0.0,0.146,0.15	0.54,0.365,0.132	-0.247
ENSMUSG00000044433	Camsap3	chr8	+	3603605	3605076	3604853	3605076	3603431	3603501	342,261,288	4,4,2	8,19,19	0,0,0	1373	125	0.0097411454702	0.886,0.856,0.929	1.0,1.0,1.0	-0.11
ENSMUSG00000032590	Apeh	chr9	-	108088260	108089569	108088260	108088349	108090088	108090186	409,383,376	0,2,0	257,312,242	13,0,0	1345	125	0.0104130717223	1.0,0.947,1.0	0.648,1.0,1.0	0.1
ENSMUSG00000075702	Selm	chr11	+	3516485	3516920	3516841	3516920	3516260	3516296	115,99,117	6,7,9	166,155,108	24,28,14	481	125	0.0114530821434	0.833,0.786,0.772	0.643,0.59,0.667	0.164
ENSMUSG00000033793	Atp6v1h	chr1	+	5093362	5095728	5095614	5095728	5089008	5089111	537,422,438	3,0,0	247,537,491	0,2,15	2377	125	0.0126203697757	0.904,1.0,1.0	1.0,0.934,0.633	0.112
ENSMUSG00000031256	Cstf2	chrX	+	134073135	134073277	134073213	134073277	134072414	134072474	12,3,4	10,1,3	1,2,6	0,0,2	203	125	0.0131270953087	0.425,0.649,0.451	1.0,1.0,0.649	-0.375
ENSMUSG00000055805	Fmnl1	chr11	+	103193447	103193735	103193450	103193735	103192949	103193202	1,4,3	0,0,0	4,2,12	6,1,0	128	125	0.0131357290447	1.0,1.0,1.0	0.394,0.661,1.0	0.315
ENSMUSG00000024906	Mus81	chr19	-	5483634	5483763	5483634	5483665	5483929	5484025	178,169,175	5,9,6	113,126,173	32,6,13	223	125	0.0132374161885	0.952,0.913,0.942	0.664,0.922,0.882	0.113
ENSMUSG00000048012	Zfp473	chr7	-	44737965	44738034	44737965	44738031	44739502	44739635	27,15,16	13,27,17	16,4,10	0,3,2	128	125	0.0135239089118	0.67,0.352,0.479	1.0,0.566,0.83	-0.298
ENSMUSG00000006589	Aprt	chr8	-	122576118	122576252	122576118	122576231	122576514	122576621	4,5,4	14,8,12	0,0,2	9,19,2	146	125	0.0137729416915	0.197,0.349,0.222	0.0,0.0,0.461	0.102
ENSMUSG00000036155	Mgat5	chr1	+	127306633	127307016	127306636	127307016	127249789	127249839	38,41,41	11,12,8	18,32,15	1,1,3	128	125	0.0150018512624	0.771,0.769,0.833	0.946,0.969,0.83	-0.124
ENSMUSG00000035203	Epn1	chr7	+	5095887	5095974	5095890	5095974	5095642	5095753	138,175,155	261,221,248	216,230,146	154,240,174	128	125	0.0150104884947	0.341,0.436,0.379	0.578,0.483,0.45	-0.118
ENSMUSG00000030979	Uros	chr7	-	133690507	133691166	133690507	133690593	133697668	133697743	101,93,115	22,11,11	104,102,133	0,9,5	698	125	0.0155479527973	0.451,0.602,0.652	1.0,0.67,0.826	-0.264
ENSMUSG00000029810	Tmem176b	chr6	-	48838171	48838365	48838171	48838362	48840360	48840453	66,52,88	33,55,55	58,88,65	1,29,31	128	125	0.0156807107897	0.661,0.48,0.61	0.983,0.748,0.672	-0.217
ENSMUSG00000017428	Psmd11	chr11	+	80471709	80473248	80473092	80473248	80471451	80471594	631,729,560	6,5,2	447,956,798	11,15,12	1508	125	0.0168348509644	0.897,0.924,0.959	0.771,0.841,0.846	0.107
ENSMUSG00000070565	Rasal2	chr1	-	157158658	157158858	157158658	157158837	157161124	157161326	13,18,16	69,60,89	10,57,20	8,74,65	146	125	0.0204797907761	0.139,0.204,0.133	0.517,0.397,0.209	-0.216
ENSMUSG00000018999	Slc35b4	chr6	-	34163588	34166423	34163588	34163670	34167624	34167727	57,45,67	0,0,2	66,56,81	3,2,2	2878	125	0.0227392318503	1.0,1.0,0.593	0.489,0.549,0.638	0.306
ENSMUSG00000035242	Oaz1	chr10	+	80828710	80828796	80828718	80828796	80828460	80828633	45,64,69	9,11,14	17,57,61	26,20,26	133	125	0.0227451655345	0.825,0.845,0.822	0.381,0.728,0.688	0.232
ENSMUSG00000030720	Cln3	chr7	-	126582999	126583100	126582999	126583096	126583302	126583447	0,3,3	6,2,1	0,2,1	72,7,12	129	125	0.0234941804526	0.0,0.592,0.744	0.0,0.217,0.075	0.348
ENSMUSG00000031256	Cstf2	chrX	+	134073135	134073277	134073213	134073277	134069844	134069907	265,247,285	108,118,106	233,315,302	218,181,165	203	125	0.0238045201579	0.602,0.563,0.623	0.397,0.517,0.53	0.115
ENSMUSG00000028655	Mfsd2a	chr4	-	122959269	122959401	122959269	122959398	122960940	122961188	14,16,20	0,2,1	7,37,29	2,1,15	128	125	0.0238045201579	1.0,0.887,0.951	0.774,0.973,0.654	0.146
ENSMUSG00000040359	Ufl1	chr4	-	25269027	25270618	25269027	25269174	25275805	25275936	113,117,95	2,0,4	23,114,125	0,0,0	1569	125	0.0239802554606	0.818,1.0,0.654	1.0,1.0,1.0	-0.176
ENSMUSG00000039990	Edrf1	chr7	+	133660070	133660294	133660135	133660294	133658425	133658644	28,55,52	25,16,27	54,57,79	8,14,16	190	125	0.0242852696893	0.424,0.693,0.559	0.816,0.728,0.765	-0.211
ENSMUSG00000026826	Nr4a2	chr2	-	57111575	57112441	57111575	57112263	57112950	57113072	46,42,15	1,0,3	6,44,40	2,9,5	303	125	0.0268836435653	0.95,1.0,0.673	0.553,0.669,0.767	0.211
ENSMUSG00000031156	Slc35a2	chrX	+	7892139	7892867	7892729	7892867	7889611	7889763	74,70,33	4,1,1	34,29,30	0,0,0	715	125	0.0281031634539	0.764,0.924,0.852	1.0,1.0,1.0	-0.153
ENSMUSG00000074733	Zfp950	chr19	-	61118226	61118350	61118226	61118347	61127006	61127067	20,10,9	4,0,5	2,9,5	16,3,8	128	125	0.0290395831376	0.83,1.0,0.637	0.109,0.746,0.379	0.411
ENSMUSG00000060288	Ppih	chr4	-	119300009	119300202	119300009	119300183	119310758	119310847	144,157,114	226,181,192	143,265,227	138,203,267	144	125	0.0295619703122	0.356,0.43,0.34	0.474,0.531,0.425	-0.101
ENSMUSG00000026648	Dclre1c	chr2	+	3436988	3437090	3437029	3437090	3436437	3436493	19,10,15	0,2,6	2,29,9	0,2,0	166	125	0.0295619703122	1.0,0.79,0.653	1.0,0.916,1.0	-0.158
ENSMUSG00000005986	Ankrd13d	chr19	-	4281917	4282042	4281917	4282034	4282168	4282304	23,14,16	1,5,1	2,24,3	0,0,0	133	125	0.0299262219099	0.956,0.725,0.938	1.0,1.0,1.0	-0.127
ENSMUSG00000039536	Stau1	chr2	-	166951270	166952472	166951270	166951346	166953207	166953351	375,371,399	20,13,13	268,468,436	0,14,6	1251	125	0.0301421962184	0.652,0.74,0.754	1.0,0.77,0.879	-0.168
ENSMUSG00000089824	Rbm12	chr2	-	156103348	156103429	156103348	156103397	156111785	156111956	111,84,151	34,44,45	72,62,58	36,61,39	157	125	0.0334961868579	0.722,0.603,0.728	0.614,0.447,0.542	0.15
ENSMUSG00000037907	Ankrd13b	chr11	-	77470486	77471878	77470486	77471823	77472301	77472378	41,30,46	34,36,51	15,25,32	35,55,49	180	125	0.0356911770688	0.456,0.367,0.385	0.229,0.24,0.312	0.142
ENSMUSG00000018395	Kif3a	chr11	+	53593373	53593530	53593394	53593530	53590716	53590725	3,13,10	0,2,0	13,3,8	0,6,2	146	125	0.0363584563097	1.0,0.848,1.0	1.0,0.3,0.774	0.258
ENSMUSG00000008450	Nutf2	chr8	+	105876353	105876608	105876509	105876608	105875533	105875658	50,45,52	3,1,0	28,82,87	5,8,4	281	125	0.0363887466121	0.881,0.952,1.0	0.714,0.82,0.906	0.131
ENSMUSG00000028484	Psip1	chr4	-	83461870	83462553	83461870	83462174	83463594	83463713	234,185,126	28,29,35	177,300,337	86,129,76	504	125	0.0366804259124	0.675,0.613,0.472	0.338,0.366,0.524	0.177
ENSMUSG00000061751	Kalrn	chr16	-	34013136	34013681	34013136	34013676	34013957	34014214	44,53,66	1,9,12	26,67,61	21,18,14	130	125	0.0377879235099	0.977,0.85,0.841	0.543,0.782,0.807	0.179
ENSMUSG00000033900	Map9	chr3	+	82358974	82359124	82359030	82359124	82358071	82358255	10,23,16	0,0,0	10,11,5	16,0,0	181	125	0.0382214864168	1.0,1.0,1.0	0.301,1.0,1.0	0.233
ENSMUSG00000055850	Rnf181	chr6	-	72360874	72361013	72360874	72360949	72361121	72361226	35,34,24	0,6,11	77,24,56	0,1,5	189	125	0.0410342899245	1.0,0.789,0.591	1.0,0.941,0.881	-0.147
ENSMUSG00000007207	Stx1a	chr5	+	135048910	135049104	135048993	135049104	135045596	135045734	47,41,55	0,3,0	40,23,25	0,9,1	208	125	0.0410342899245	1.0,0.891,1.0	1.0,0.606,0.938	0.116
ENSMUSG00000047248	C2cd3	chr7	+	100379967	100380125	100380025	100380125	100374263	100374533	121,174,147	14,12,29	40,85,79	18,11,31	183	125	0.0414472946313	0.855,0.908,0.776	0.603,0.841,0.635	0.153
ENSMUSG00000097290	1300002E11Rik	chr16	+	21800714	21800836	21800774	21800836	21795849	21795975	48,28,24	25,8,22	33,13,24	0,12,0	185	125	0.041661759152	0.565,0.703,0.424	1.0,0.423,1.0	-0.244
ENSMUSG00000028842	Ago3	chr4	-	126346630	126346830	126346630	126346772	126347767	126347869	9,17,12	3,2,6	10,20,25	0,0,4	183	125	0.0449985915114	0.672,0.853,0.577	1.0,1.0,0.81	-0.236
ENSMUSG00000054874	Pcnx3	chr19	-	5681431	5681574	5681431	5681553	5683306	5683412	7,0,0	10,10,7	0,0,0	6,13,11	146	125	0.0450108137154	0.375,0.0,0.0	0.0,0.0,0.0	0.125
