# Supplementary material for: An Alternative Splicing Program for Mouse Craniofacial Development
Source: Front Physiol. 2020 Sep 4;11:1099. doi: 10.3389/fphys.2020.01099 (PMC7498679; doi:10.3389/fphys.2020.01099)
Supplement: Supplementary file 12 [file Data_Sheet_1.zip › Filtered rMATS results/A3SS/MXP_Ect_E11.5_vs_E12.5_A3SS_filtered_output.txt]

GeneID	geneSymbol	chr	strand	longExonStart_0base	longExonEnd	shortES	shortEE	flankingES	flankingEE	IC_SAMPLE_1	SC_SAMPLE_1	IC_SAMPLE_2	SC_SAMPLE_2	IncFormLen	SkipFormLen	FDR	IncLevel1	IncLevel2	DeltaPSI
ENSMUSG00000013787	Ehmt2	chr17	+	34905609	34906058	34905909	34906058	34905341	34905456	545,470,474	329,313,341	231,284,255	372,428,333	425	125	2.0065060724e-11	0.328,0.306,0.29	0.154,0.163,0.184	0.141
ENSMUSG00000021546	Hnrnpk	chr13	-	58391238	58392476	58391238	58392416	58393195	58393365	3895,3196,3246	2329,1918,1788	1537,1436,1396	1611,1568,1575	185	125	5.553857374e-10	0.531,0.53,0.551	0.392,0.382,0.375	0.154
ENSMUSG00000022387	Brd1	chr15	-	88700772	88701270	88700772	88700877	88707033	88707294	471,342,423	47,43,67	432,617,549	22,16,21	518	125	3.33105247089e-09	0.707,0.657,0.604	0.826,0.903,0.863	-0.208
ENSMUSG00000037426	Depdc5	chr5	+	32937520	32937704	32937547	32937704	32933949	32934015	83,72,67	116,122,119	64,54,44	232,206,175	152	125	3.7554558896e-06	0.37,0.327,0.316	0.185,0.177,0.171	0.16
ENSMUSG00000021109	Hif1a	chr12	+	73941687	73941852	73941729	73941852	73940347	73940631	1169,1008,943	382,271,305	982,1048,871	177,187,129	167	125	3.7554558896e-06	0.696,0.736,0.698	0.806,0.808,0.835	-0.106
ENSMUSG00000007613	Tgfbr1	chr4	+	47393246	47393489	47393258	47393489	47383748	47383994	412,385,307	321,264,237	121,116,95	176,131,146	137	125	0.000165010209329	0.539,0.571,0.542	0.385,0.447,0.373	0.149
ENSMUSG00000040363	Bcor	chrX	-	12048302	12048647	12048302	12048545	12048994	12049252	168,150,164	238,194,220	215,185,195	159,146,137	227	125	0.000180429466719	0.28,0.299,0.291	0.427,0.411,0.439	-0.136
ENSMUSG00000024220	Zfp523	chr17	+	28201260	28202348	28202114	28202348	28201007	28201133	387,300,288	6,2,7	297,386,319	0,0,0	979	125	0.000534175305654	0.892,0.95,0.84	1.0,1.0,1.0	-0.106
ENSMUSG00000059475	Zfp426	chr9	-	20478132	20478279	20478132	20478158	20486329	20486437	9,6,9	4,0,5	5,15,5	0,0,0	246	125	0.00063144458239	0.533,1.0,0.478	1.0,1.0,1.0	-0.33
ENSMUSG00000031167	Rbm3	chrX	-	8143246	8143332	8143246	8143329	8143657	8143751	752,612,894	791,733,863	834,964,821	525,674,614	128	125	0.000724458930559	0.481,0.449,0.503	0.608,0.583,0.566	-0.108
ENSMUSG00000037270	4932438A13Rik	chr3	+	36936988	36937168	36936991	36937168	36930997	36931135	10,16,8	9,2,6	10,5,8	1,0,0	128	125	0.000968501146817	0.52,0.887,0.566	0.907,1.0,1.0	-0.311
ENSMUSG00000001280	Sp1	chr15	+	102408215	102409719	102409157	102409719	102407771	102407932	250,189,149	3,5,4	182,255,179	1,0,0	1067	125	0.00223936540391	0.907,0.816,0.814	0.955,1.0,1.0	-0.139
ENSMUSG00000053754	Chd8	chr14	-	52212562	52212743	52212562	52212719	52212823	52213023	75,70,77	202,162,144	31,41,27	166,126,167	149	125	0.00228776423792	0.238,0.266,0.31	0.135,0.214,0.119	0.115
ENSMUSG00000042258	Isl1	chr13	-	116301610	116301778	116301610	116301709	116303045	116303332	283,245,272	82,58,75	156,153,109	20,19,15	194	125	0.003257867439	0.69,0.731,0.7	0.834,0.838,0.824	-0.125
ENSMUSG00000073164	2410018L13Rik	chr12	-	22958351	22960254	22958351	22958457	22992787	22992848	144,118,105	2,0,1	50,44,76	7,3,2	1922	125	0.00381377375625	0.824,1.0,0.872	0.317,0.488,0.712	0.393
ENSMUSG00000037270	4932438A13Rik	chr3	+	37026089	37026343	37026230	37026343	37022383	37022474	27,24,27	0,1,0	7,23,25	5,1,3	266	125	0.00446361398434	1.0,0.919,1.0	0.397,0.915,0.797	0.27
ENSMUSG00000034165	Ccnd3	chr17	+	47593608	47593852	47593653	47593852	47578708	47578792	5,6,20	2,4,3	8,6,14	0,0,1	170	125	0.00455267435128	0.648,0.524,0.831	1.0,1.0,0.911	-0.303
ENSMUSG00000053552	Ebf4	chr2	+	130365459	130365657	130365575	130365657	130362245	130362431	37,48,34	8,6,8	37,19,27	1,0,2	241	125	0.0055639027634	0.706,0.806,0.688	0.95,1.0,0.875	-0.208
ENSMUSG00000052616	Terb1	chr8	-	104485356	104485491	104485356	104485488	104488486	104488639	7,8,9	14,5,3	12,6,3	0,0,2	128	125	0.00605524870331	0.328,0.61,0.746	1.0,1.0,0.594	-0.303
ENSMUSG00000027751	Supt20	chr3	+	54716637	54717645	54717575	54717645	54715533	54715689	138,113,123	52,40,30	110,111,144	15,20,17	1063	125	0.00662345731132	0.238,0.249,0.325	0.463,0.395,0.499	-0.182
ENSMUSG00000073422	H2-Ke6	chr17	-	34026032	34026470	34026032	34026225	34026850	34026935	11,14,5	0,0,0	16,8,11	2,1,3	370	125	0.0072368508735	1.0,1.0,1.0	0.73,0.73,0.553	0.329
ENSMUSG00000027420	Bfsp1	chr2	-	143841673	143841799	143841673	143841781	143845900	143845990	6,0,7	4,7,6	0,0,1	6,5,2	143	125	0.00761355063463	0.567,0.0,0.505	0.0,0.0,0.304	0.256
ENSMUSG00000035949	Fbxw2	chr2	-	34822557	34823067	34822557	34822975	34825961	34826070	179,167,169	68,61,51	130,106,149	21,25,21	217	125	0.00809678167077	0.603,0.612,0.656	0.781,0.71,0.803	-0.141
ENSMUSG00000022386	Trmu	chr15	+	85892566	85892739	85892621	85892739	85890204	85890327	141,77,101	5,7,5	61,63,53	10,7,17	180	125	0.00861260685867	0.951,0.884,0.933	0.809,0.862,0.684	0.138
ENSMUSG00000027944	Hax1	chr3	-	89997386	89997574	89997386	89997565	89997737	89998003	216,146,208	53,49,48	99,119,137	52,58,60	134	125	0.00907717914122	0.792,0.735,0.802	0.64,0.657,0.681	0.117
ENSMUSG00000026708	Cenpl	chr1	+	161078228	161078480	161078328	161078480	161074756	161074930	183,108,147	42,36,36	148,127,123	14,17,18	225	125	0.00907717914122	0.708,0.625,0.694	0.855,0.806,0.792	-0.142
ENSMUSG00000004677	Myo9b	chr8	+	71359557	71360712	71359663	71360712	71359324	71359452	123,117,133	50,43,21	99,88,131	13,10,12	231	125	0.0101883041439	0.571,0.596,0.774	0.805,0.826,0.855	-0.182
ENSMUSG00000026121	Sema4c	chr1	-	36555931	36556080	36555931	36556077	36558015	36558349	54,66,55	76,78,82	30,20,29	69,61,80	128	125	0.0108759993716	0.41,0.452,0.396	0.298,0.243,0.261	0.152
ENSMUSG00000040675	Mthfd1l	chr10	+	4155541	4156111	4155649	4156111	4148008	4148126	138,121,129	59,25,37	128,142,121	18,20,15	233	125	0.014410114903	0.557,0.722,0.652	0.792,0.792,0.812	-0.155
ENSMUSG00000040420	Cdh18	chr15	+	23460315	23460567	23460424	23460567	23445977	23446095	3,0,1	2,2,0	7,6,9	0,0,0	234	125	0.0151879607159	0.445,0.0,1.0	1.0,1.0,1.0	-0.518
ENSMUSG00000061601	Pclo	chr5	+	14718817	14718993	14718856	14718993	14712416	14714598	6,10,4	6,9,7	3,0,0	6,6,5	164	125	0.0151913559227	0.433,0.459,0.303	0.276,0.0,0.0	0.306
ENSMUSG00000055725	Paqr3	chr5	-	97099545	97099743	97099545	97099680	97103359	97103515	99,65,51	14,7,9	46,55,55	1,2,3	188	125	0.0151913559227	0.825,0.861,0.79	0.968,0.948,0.924	-0.121
ENSMUSG00000020866	Cacna1g	chr11	-	94416625	94416704	94416625	94416655	94416840	94416911	4,8,13	0,0,0	12,26,17	6,2,0	174	125	0.0157553926942	1.0,1.0,1.0	0.59,0.903,1.0	0.169
ENSMUSG00000025337	Sbds	chr5	-	130253938	130254009	130253938	130254004	130255209	130255310	4,10,12	0,2,0	7,11,10	1,3,6	130	125	0.0204404027208	1.0,0.828,1.0	0.871,0.779,0.616	0.187
ENSMUSG00000026826	Nr4a2	chr2	-	57111575	57112441	57111575	57112263	57112950	57113072	28,13,24	6,1,1	15,14,7	0,0,1	303	125	0.0251526035348	0.658,0.843,0.908	1.0,1.0,0.743	-0.111
ENSMUSG00000061882	Ccdc62	chr5	+	123951751	123951867	123951800	123951867	123951198	123951287	2,3,5	2,1,2	2,2,1	10,9,4	174	125	0.0251526035348	0.418,0.683,0.642	0.126,0.138,0.152	0.442
ENSMUSG00000029228	Lnx1	chr5	-	74623481	74623684	74623481	74623654	74627347	74627500	33,16,30	4,2,5	22,19,23	1,0,1	155	125	0.0266261021652	0.869,0.866,0.829	0.947,1.0,0.949	-0.111
ENSMUSG00000027331	Knstrn	chr2	+	118830811	118830969	118830872	118830969	118828958	118829014	3,4,9	0,0,1	4,11,7	3,1,2	186	125	0.0284022385356	1.0,1.0,0.858	0.473,0.881,0.702	0.267
ENSMUSG00000028060	2810403A07Rik	chr3	+	88709829	88709942	88709857	88709942	88708779	88708941	350,214,250	176,159,137	150,153,157	154,124,139	153	125	0.0305856378161	0.619,0.524,0.599	0.443,0.502,0.48	0.106
ENSMUSG00000038738	Shank1	chr7	+	44342419	44342544	44342424	44342544	44342097	44342180	7,8,14	7,0,1	6,8,9	0,0,0	130	125	0.0307779983231	0.49,1.0,0.931	1.0,1.0,1.0	-0.193
ENSMUSG00000042289	Hsd3b7	chr7	+	127801391	127801616	127801460	127801616	127801074	127801246	2,2,0	21,18,34	10,4,2	17,30,16	194	125	0.0319107702658	0.058,0.067,0.0	0.275,0.079,0.075	-0.101
ENSMUSG00000097290	1300002E11Rik	chr16	+	21800714	21800836	21800774	21800836	21795849	21795975	38,18,17	32,13,19	33,21,27	12,6,10	185	125	0.032016451609	0.445,0.483,0.377	0.65,0.703,0.646	-0.231
ENSMUSG00000030682	Cdipt	chr7	+	126979257	126979403	126979304	126979403	126978914	126978996	11,14,10	1,2,0	7,2,12	3,5,2	172	125	0.0371474411181	0.889,0.836,1.0	0.629,0.225,0.813	0.353
ENSMUSG00000034771	Tle2	chr10	+	81590224	81590473	81590352	81590473	81589419	81589496	11,12,14	3,3,0	8,17,16	0,1,0	253	125	0.0405838518337	0.644,0.664,1.0	1.0,0.894,1.0	-0.195
ENSMUSG00000021504	B4galt7	chr13	+	55604019	55604382	55604119	55604382	55600064	55600192	138,107,94	15,9,20	109,100,106	4,5,7	225	125	0.0436913377325	0.836,0.869,0.723	0.938,0.917,0.894	-0.107
ENSMUSG00000031478	Nek3	chr8	-	22132049	22132199	22132049	22132193	22132992	22133095	5,3,5	25,27,28	2,0,0	18,5,14	131	125	0.0445505854382	0.16,0.096,0.146	0.096,0.0,0.0	0.102
ENSMUSG00000028708	Mknk1	chr4	+	115874619	115874814	115874758	115874814	115873210	115873306	89,92,77	6,4,10	52,68,54	11,14,10	264	125	0.0480255051678	0.875,0.916,0.785	0.691,0.697,0.719	0.156
ENSMUSG00000036622	Atp13a2	chr4	+	141006678	141006848	141006752	141006848	141006351	141006503	161,161,130	118,114,108	66,75,72	102,85,71	199	125	0.0487123984788	0.462,0.47,0.431	0.289,0.357,0.389	0.109
ENSMUSG00000022679	Mpv17l	chr16	+	13946528	13946587	13946557	13946587	13944665	13944736	2,0,0	22,13,15	6,3,0	10,22,15	154	125	0.0489767654945	0.069,0.0,0.0	0.328,0.1,0.0	-0.12
