# Supplementary material for: An Alternative Splicing Program for Mouse Craniofacial Development
Source: Front Physiol. 2020 Sep 4;11:1099. doi: 10.3389/fphys.2020.01099 (PMC7498679; doi:10.3389/fphys.2020.01099)
Supplement: Supplementary file 12 [file Data_Sheet_1.zip › Filtered rMATS results/A3SS/E10.5_MNP_Ect_vs_Mes_A3SS_filtered_output.txt]

GeneID	geneSymbol	chr	strand	longExonStart_0base	longExonEnd	shortES	shortEE	flankingES	flankingEE	IC_SAMPLE_1	SC_SAMPLE_1	IC_SAMPLE_2	SC_SAMPLE_2	IncFormLen	SkipFormLen	FDR	IncLevel1	IncLevel2	DeltaPSI
ENSMUSG00000028273	Pdlim5	chr3	-	142312122	142312541	142312122	142312214	142314405	142314448	95,131,114	5,1,4	56,51,74	23,21,25	452	125	0.0	0.84,0.973,0.887	0.402,0.402,0.45	0.482
ENSMUSG00000009281	Rarres2	chr6	-	48569940	48570062	48569940	48570059	48570243	48570339	4,9,4	0,0,1	5,4,5	3,9,22	128	125	7.18620874695e-06	1.0,1.0,0.796	0.619,0.303,0.182	0.564
ENSMUSG00000051736	Fam229b	chr10	-	39122176	39122335	39122176	39122332	39132246	39132378	12,3,3	0,0,0	18,13,12	11,4,5	128	125	9.8637275488e-05	1.0,1.0,1.0	0.615,0.76,0.701	0.308
ENSMUSG00000029563	Foxp2	chr6	+	15377869	15378088	15377950	15378088	15376688	15376826	4,3,1	0,0,0	17,15,13	11,2,3	206	125	0.000223916065304	1.0,1.0,1.0	0.484,0.82,0.724	0.324
ENSMUSG00000074182	Znhit6	chr3	+	145578220	145578358	145578251	145578358	145576850	145576996	3,7,2	0,0,1	2,7,2	3,8,6	156	125	0.000223916065304	1.0,1.0,0.616	0.348,0.412,0.211	0.548
ENSMUSG00000056673	Kdm5d	chrY	+	910656	910849	910685	910849	910447	910586	11,10,4	26,64,66	1,1,1	55,58,51	154	125	0.000235177352795	0.256,0.113,0.047	0.015,0.014,0.016	0.124
ENSMUSG00000033728	Lrrc14	chr15	+	76713400	76713985	76713815	76713985	76712866	76713220	126,112,87	6,0,0	98,69,83	22,9,6	540	125	0.000235177352795	0.829,1.0,1.0	0.508,0.64,0.762	0.306
ENSMUSG00000026193	Fn1	chr1	-	71597280	71597672	71597280	71597387	71598373	71598463	1,3,12	0,0,0	12,17,22	9,6,0	410	125	0.000235177352795	1.0,1.0,1.0	0.289,0.463,1.0	0.416
ENSMUSG00000023191	P3h3	chr6	-	124845201	124845658	124845201	124845319	124845941	124846043	32,46,28	0,0,0	116,84,82	3,10,6	464	125	0.000235177352795	1.0,1.0,1.0	0.912,0.694,0.786	0.203
ENSMUSG00000028464	Tpm2	chr4	-	43518401	43519078	43518401	43518464	43519226	43519297	207,252,186	0,0,0	254,283,280	1,3,16	739	125	0.000235177352795	1.0,1.0,1.0	0.977,0.941,0.747	0.112
ENSMUSG00000038712	Fam63a	chr3	+	95295272	95295425	95295299	95295425	95294794	95294986	84,101,92	8,18,15	135,96,110	53,35,47	152	125	0.000235177352795	0.896,0.822,0.835	0.677,0.693,0.658	0.175
ENSMUSG00000070565	Rasal2	chr1	-	157158658	157158858	157158658	157158837	157161124	157161326	10,5,7	48,74,58	29,30,17	72,68,47	146	125	0.000464989755918	0.151,0.055,0.094	0.256,0.274,0.236	-0.155
ENSMUSG00000063362	Alg11	chr8	+	22064999	22065931	22065125	22065931	22061885	22062116	25,59,41	1,0,0	31,21,41	4,5,3	251	125	0.000501234351832	0.926,1.0,1.0	0.794,0.677,0.872	0.194
ENSMUSG00000062647	Rpl7a	chr2	+	26912670	26913057	26912987	26913057	26912365	26912445	83,162,51	0,2,1	100,203,69	11,3,17	442	125	0.000661925215923	1.0,0.958,0.935	0.72,0.95,0.534	0.23
ENSMUSG00000034165	Ccnd3	chr17	+	47593644	47593852	47593653	47593852	47578708	47578792	6,3,6	1,0,0	2,3,5	2,3,2	134	125	0.000906900503123	0.848,1.0,1.0	0.483,0.483,0.7	0.394
ENSMUSG00000025759	Mfsd8	chr3	-	40835168	40835409	40835168	40835305	40837088	40837132	15,19,12	1,0,0	31,19,29	10,2,4	229	125	0.000923494217165	0.891,1.0,1.0	0.629,0.838,0.798	0.209
ENSMUSG00000053552	Ebf4	chr2	+	130365459	130365657	130365575	130365657	130362245	130362431	31,49,21	3,6,6	2,2,2	0,0,0	241	125	0.000989576265642	0.843,0.809,0.645	1.0,1.0,1.0	-0.234
ENSMUSG00000030465	Psd3	chr8	-	67908682	67908889	67908682	67908886	67960386	67960779	26,21,17	9,1,2	46,42,16	0,0,1	128	125	0.00107044941955	0.738,0.954,0.892	1.0,1.0,0.94	-0.119
ENSMUSG00000048200	Cracr2b	chr7	+	141466008	141466613	141466045	141466613	141465765	141465837	6,11,3	35,58,29	0,0,0	19,7,12	162	125	0.00122119723235	0.117,0.128,0.074	0.0,0.0,0.0	0.106
ENSMUSG00000039958	Mettl20	chr6	+	149144014	149144442	149144033	149144442	149141512	149141704	0,0,1	7,16,24	6,9,0	7,18,25	144	125	0.00164124660835	0.0,0.0,0.035	0.427,0.303,0.0	-0.232
ENSMUSG00000039156	Stim2	chr5	+	54110871	54111110	54111009	54111110	54110536	54110637	59,97,78	0,0,0	70,84,75	3,0,10	263	125	0.00164124660835	1.0,1.0,1.0	0.917,1.0,0.781	0.101
ENSMUSG00000030091	Nup210	chr6	-	91013069	91014496	91013069	91013316	91015823	91015907	217,259,162	2,4,6	28,37,25	0,0,0	1305	125	0.00211303171473	0.912,0.861,0.721	1.0,1.0,1.0	-0.169
ENSMUSG00000022617	Chkb	chr15	-	89427323	89427427	89427323	89427399	89427560	89427669	103,135,224	23,39,53	164,194,165	14,25,21	153	125	0.00218554167903	0.785,0.739,0.775	0.905,0.864,0.865	-0.112
ENSMUSG00000020866	Cacna1g	chr11	-	94459093	94459877	94459093	94459826	94461892	94461985	8,1,5	0,0,0	138,166,151	26,13,16	176	125	0.00222675976816	1.0,1.0,1.0	0.79,0.901,0.87	0.146
ENSMUSG00000029563	Foxp2	chr6	+	15377887	15378088	15377950	15378088	15376688	15376826	7,5,4	0,0,0	42,44,32	11,2,3	188	125	0.00222675976816	1.0,1.0,1.0	0.717,0.936,0.876	0.157
ENSMUSG00000020964	Sel1l	chr12	-	91813831	91814693	91813831	91814004	91814973	91815139	138,219,174	0,0,0	143,167,169	9,0,2	814	125	0.00222675976816	1.0,1.0,1.0	0.709,1.0,0.928	0.121
ENSMUSG00000040029	Ipo8	chr6	-	148770682	148775093	148770682	148772809	148777202	148777403	232,296,215	1,0,0	245,290,221	0,7,4	2409	125	0.00222675976816	0.923,1.0,1.0	1.0,0.683,0.741	0.166
ENSMUSG00000026384	Ptpn4	chr1	-	119773048	119773146	119773048	119773127	119773228	119773271	4,0,11	29,33,37	0,0,0	18,11,19	144	125	0.00222917557804	0.107,0.0,0.205	0.0,0.0,0.0	0.104
ENSMUSG00000038473	Nos1ap	chr1	-	170375247	170375321	170375247	170375306	170390730	170390823	1,0,2	11,11,13	7,5,20	15,20,13	140	125	0.00227298477441	0.075,0.0,0.121	0.294,0.182,0.579	-0.286
ENSMUSG00000034165	Ccnd3	chr17	+	47593608	47593852	47593644	47593852	47578708	47578773	2,12,5	4,2,1	4,3,6	0,0,0	161	125	0.00292376369231	0.28,0.823,0.795	1.0,1.0,1.0	-0.367
ENSMUSG00000005986	Ankrd13d	chr19	-	4281917	4282042	4281917	4282034	4282168	4282304	15,5,10	2,5,1	9,4,23	0,0,0	133	125	0.00345164707398	0.876,0.484,0.904	1.0,1.0,1.0	-0.245
ENSMUSG00000035401	Emsy	chr7	-	98593330	98593810	98593330	98593666	98594751	98595312	64,71,76	0,2,0	67,63,87	6,5,3	269	125	0.00345164707398	1.0,0.943,1.0	0.838,0.854,0.931	0.107
ENSMUSG00000029814	Igf2bp3	chr6	-	49107341	49109060	49107341	49107464	49117151	49117433	781,1127,1072	25,29,36	816,936,842	43,63,42	1721	125	0.0034869958246	0.694,0.738,0.684	0.58,0.519,0.593	0.141
ENSMUSG00000032580	Rbm5	chr9	-	107749707	107749799	107749707	107749796	107750462	107750548	14,25,14	0,4,6	16,5,6	0,0,0	128	125	0.00359060436856	1.0,0.859,0.695	1.0,1.0,1.0	-0.149
ENSMUSG00000044348	Slc25a53	chrX	-	137015256	137016339	137015256	137015382	137027989	137028154	12,37,35	4,0,2	28,28,24	0,0,0	1082	125	0.00416754959368	0.257,1.0,0.669	1.0,1.0,1.0	-0.358
ENSMUSG00000046311	Zfp62	chr11	+	49214525	49214654	49214554	49214654	49213589	49213642	8,27,11	2,4,6	6,8,7	0,0,1	154	125	0.00416754959368	0.765,0.846,0.598	1.0,1.0,0.85	-0.214
ENSMUSG00000041351	Rap1gap	chr4	+	137727676	137727779	137727729	137727779	137726951	137727075	17,13,18	0,4,6	8,21,8	1,0,0	178	125	0.00590451527865	1.0,0.695,0.678	0.849,1.0,1.0	-0.159
ENSMUSG00000030584	Dpf1	chr7	+	29316213	29316325	29316243	29316325	29315623	29315736	9,12,9	30,35,24	7,11,7	87,79,84	155	125	0.00603596496611	0.195,0.217,0.232	0.061,0.101,0.063	0.14
ENSMUSG00000092060	Bend4	chr5	-	67392147	67400301	67392147	67398450	67405430	67405519	48,67,57	7,0,2	31,39,46	0,1,0	1976	125	0.00698268496935	0.303,1.0,0.643	1.0,0.712,1.0	-0.255
ENSMUSG00000029814	Igf2bp3	chr6	-	49107341	49109060	49107341	49107464	49134694	49134758	5,2,0	0,0,4	23,1,4	0,0,0	1721	125	0.00734714426879	1.0,1.0,0.0	1.0,1.0,1.0	-0.333
ENSMUSG00000024457	Trim26	chr17	+	36837464	36837572	36837496	36837572	36837140	36837264	56,67,76	17,29,38	71,55,67	13,13,4	157	125	0.00740090631969	0.724,0.648,0.614	0.813,0.771,0.93	-0.176
ENSMUSG00000000759	Tubgcp3	chr8	-	12648620	12649822	12648620	12648787	12650153	12650222	391,616,498	9,5,12	494,429,457	2,2,2	1160	125	0.00743123220394	0.824,0.93,0.817	0.964,0.959,0.961	-0.104
ENSMUSG00000018501	Ncor1	chr11	-	62373075	62373622	62373075	62373454	62376634	62376761	128,198,174	61,102,98	146,177,151	139,138,126	293	125	0.00787573150833	0.472,0.453,0.431	0.309,0.354,0.338	0.118
ENSMUSG00000034165	Ccnd3	chr17	+	47593608	47593852	47593653	47593852	47578708	47578792	8,14,12	1,0,0	7,5,12	2,3,2	170	125	0.00787573150833	0.855,1.0,1.0	0.72,0.551,0.815	0.256
ENSMUSG00000025558	Dock9	chr14	-	121591811	121591948	121591811	121591879	121594335	121594383	24,49,25	6,18,6	12,5,7	0,1,1	194	125	0.00806924614488	0.72,0.637,0.729	1.0,0.763,0.819	-0.165
ENSMUSG00000031486	Adgra2	chr8	+	27115654	27115874	27115788	27115874	27115236	27115461	2,2,1	0,0,0	454,385,450	26,23,27	259	125	0.00846682273732	1.0,1.0,1.0	0.894,0.89,0.889	0.109
ENSMUSG00000015790	Surf1	chr2	-	26915595	26915769	26915595	26915749	26915954	26916006	18,40,27	5,15,7	13,11,14	21,7,17	145	125	0.00846682273732	0.756,0.697,0.769	0.348,0.575,0.415	0.295
ENSMUSG00000059475	Zfp426	chr9	-	20478132	20478279	20478132	20478158	20486329	20486437	4,1,4	0,0,0	0,9,13	2,1,3	246	125	0.00854555698891	1.0,1.0,1.0	0.0,0.821,0.688	0.497
ENSMUSG00000018395	Kif3a	chr11	+	53593373	53593530	53593394	53593530	53590716	53590725	9,7,8	0,0,1	10,8,20	2,0,6	146	125	0.0093189985019	1.0,1.0,0.873	0.811,1.0,0.741	0.107
ENSMUSG00000059049	Frem1	chr4	-	83005550	83005874	83005550	83005870	83011861	83012058	19,34,25	10,0,7	47,64,62	2,3,1	129	125	0.0127301685083	0.648,1.0,0.776	0.958,0.954,0.984	-0.157
ENSMUSG00000075415	Fnbp1	chr2	-	31052984	31053137	31052984	31053080	31054023	31054218	5,0,5	1,4,4	4,3,8	0,2,0	182	125	0.0136254495812	0.774,0.0,0.462	1.0,0.507,1.0	-0.424
ENSMUSG00000090210	Itga10	chr3	+	96656440	96656533	96656443	96656533	96656151	96656293	4,3,5	2,0,5	14,10,17	0,2,0	128	125	0.0136254495812	0.661,1.0,0.494	1.0,0.83,1.0	-0.225
ENSMUSG00000054792	Klhl18	chr9	-	110436010	110436248	110436010	110436233	110437346	110437483	14,17,25	31,19,29	14,8,10	44,41,40	140	125	0.0157735914817	0.287,0.444,0.435	0.221,0.148,0.182	0.205
ENSMUSG00000075702	Selm	chr11	+	3516485	3516920	3516841	3516920	3516260	3516296	57,95,77	4,2,1	91,137,111	23,7,14	481	125	0.0176460147711	0.787,0.925,0.952	0.507,0.836,0.673	0.216
ENSMUSG00000029049	Morn1	chr4	+	155128678	155128800	155128682	155128800	155111416	155111589	18,12,9	5,1,2	7,12,14	0,1,0	129	125	0.0182616097817	0.777,0.921,0.813	1.0,0.921,1.0	-0.137
ENSMUSG00000032387	Rbpms2	chr9	+	65651546	65651704	65651660	65651704	65650932	65651083	4,14,2	1,0,0	32,35,9	4,1,5	239	125	0.0186368924783	0.677,1.0,1.0	0.807,0.948,0.485	0.146
ENSMUSG00000027677	Ttc14	chr3	+	33807838	33807948	33807855	33807948	33806815	33806933	41,56,129	30,35,45	94,130,134	25,23,40	142	125	0.0233167276557	0.546,0.585,0.716	0.768,0.833,0.747	-0.167
ENSMUSG00000047617	BC029214	chr2	-	25459774	25459915	25459774	25459859	25460008	25460074	12,1,8	20,26,40	0,4,0	29,20,19	181	125	0.0282871278664	0.293,0.026,0.121	0.0,0.121,0.0	0.106
ENSMUSG00000027420	Bfsp1	chr2	-	143841673	143841799	143841673	143841781	143845900	143845990	0,8,0	7,16,10	0,0,0	2,2,8	143	125	0.0308974892965	0.0,0.304,0.0	0.0,0.0,0.0	0.101
ENSMUSG00000000740	Rpl13	chr8	+	123102844	123103356	123103182	123103356	123102652	123102762	38,58,52	4,0,0	52,83,52	12,6,4	463	125	0.0308974892965	0.719,1.0,1.0	0.539,0.789,0.778	0.204
ENSMUSG00000036779	Papd5	chr8	+	88252385	88252573	88252526	88252573	88252181	88252285	70,95,89	23,29,20	90,156,153	14,16,26	266	125	0.0312628785515	0.589,0.606,0.676	0.751,0.821,0.734	-0.145
ENSMUSG00000024908	Ppp6r3	chr19	-	3473768	3473866	3473768	3473815	3484830	3484916	71,73,97	3,8,8	76,105,102	12,16,25	176	125	0.0312628785515	0.944,0.866,0.896	0.818,0.823,0.743	0.107
ENSMUSG00000033467	Crlf2	chr5	-	109555506	109555660	109555506	109555627	109556018	109556181	4,1,2	8,4,6	1,0,0	3,1,1	158	125	0.0336059036935	0.283,0.165,0.209	0.209,0.0,0.0	0.149
ENSMUSG00000040936	Ulk4	chr9	-	121257299	121257421	121257299	121257418	121258728	121258821	2,5,2	4,7,7	3,3,7	0,3,1	128	125	0.0353583856633	0.328,0.411,0.218	1.0,0.494,0.872	-0.47
ENSMUSG00000026269	Rnpepl1	chr1	+	92917146	92917746	92917633	92917746	92916710	92916946	130,166,100	1,1,4	79,71,79	5,2,8	612	125	0.0354712734269	0.964,0.971,0.836	0.763,0.879,0.669	0.153
ENSMUSG00000073888	Ccl27a	chr4	-	41771137	41771290	41771137	41771213	41773464	41773524	2,5,8	7,7,0	6,3,4	0,0,2	202	125	0.035609404163	0.15,0.307,1.0	1.0,1.0,0.553	-0.365
ENSMUSG00000067629	Syngap1	chr17	+	26959401	26959845	26959608	26959845	26958076	26958221	112,136,154	7,5,3	220,153,217	18,21,14	332	125	0.0374692093374	0.858,0.911,0.951	0.821,0.733,0.854	0.104
ENSMUSG00000026090	2010300C02Rik	chr1	-	37611676	37612399	37611676	37612396	37613336	37613481	61,83,52	20,25,28	5,2,2	2,0,0	128	125	0.0429360093184	0.749,0.764,0.645	0.709,1.0,1.0	-0.184
ENSMUSG00000039936	Pik3cd	chr4	-	149654022	149654138	149654022	149654135	149654224	149654403	0,4,3	18,14,7	2,0,0	11,12,7	128	125	0.0481768466218	0.0,0.218,0.295	0.151,0.0,0.0	0.121
ENSMUSG00000018566	Slc2a4	chr11	-	69945837	69946193	69945837	69945953	69946285	69946458	17,20,29	0,2,0	36,43,55	14,0,3	365	125	0.0481925438843	1.0,0.774,1.0	0.468,1.0,0.863	0.148
