# Supplementary material for: An Alternative Splicing Program for Mouse Craniofacial Development
Source: Front Physiol. 2020 Sep 4;11:1099. doi: 10.3389/fphys.2020.01099 (PMC7498679; doi:10.3389/fphys.2020.01099)
Supplement: Supplementary file 12 [file Data_Sheet_1.zip › Filtered rMATS results/A3SS/E10.5_Ect_MXP_vs_MNP_A3SS_filtered_output.txt]

GeneID	geneSymbol	chr	strand	longExonStart_0base	longExonEnd	shortES	shortEE	flankingES	flankingEE	IC_SAMPLE_1	SC_SAMPLE_1	IC_SAMPLE_2	SC_SAMPLE_2	IncFormLen	SkipFormLen	FDR	IncLevel1	IncLevel2	DeltaPSI
ENSMUSG00000059475	Zfp426	chr9	-	20478132	20478279	20478132	20478158	20486329	20486437	8,7,2	4,3,7	4,1,4	0,0,0	246	125	6.65571047164e-07	0.504,0.542,0.127	1.0,1.0,1.0	-0.609
ENSMUSG00000021848	Otx2	chr14	-	48661298	48661474	48661298	48661450	48662443	48662659	0,1,0	27,33,16	8,9,5	27,24,24	149	125	3.96930292501e-05	0.0,0.025,0.0	0.199,0.239,0.149	-0.187
ENSMUSG00000028842	Ago3	chr4	-	126346630	126346830	126346630	126346772	126347767	126347869	9,17,12	3,2,6	10,22,21	0,0,0	183	125	0.000167521325531	0.672,0.853,0.577	1.0,1.0,1.0	-0.299
ENSMUSG00000059475	Zfp426	chr9	-	20478132	20478254	20478132	20478158	20486329	20486437	55,74,59	4,3,7	54,82,92	0,0,0	221	125	0.000911746212773	0.886,0.933,0.827	1.0,1.0,1.0	-0.118
ENSMUSG00000017664	Slc35c2	chr2	-	165283248	165283600	165283248	165283535	165287683	165287755	7,8,4	4,1,6	10,12,14	0,0,1	190	125	0.000911746212773	0.535,0.84,0.305	1.0,1.0,0.902	-0.407
ENSMUSG00000034863	Ano8	chr8	-	71478720	71479058	71478720	71478831	71479150	71479342	101,88,100	0,0,6	80,108,62	5,20,7	352	125	0.00165953751921	1.0,1.0,0.855	0.85,0.657,0.759	0.196
ENSMUSG00000029192	Tbc1d14	chr5	-	36507577	36508431	36507577	36507706	36512453	36512548	172,151,150	5,6,1	120,161,138	0,0,0	850	125	0.00165953751921	0.835,0.787,0.957	1.0,1.0,1.0	-0.14
ENSMUSG00000025261	Huwe1	chrX	+	151806271	151806407	151806275	151806407	151803661	151803802	11,15,10	10,12,10	13,16,16	1,3,3	129	125	0.00319658779326	0.516,0.548,0.492	0.926,0.838,0.838	-0.349
ENSMUSG00000059049	Frem1	chr4	-	83005550	83005874	83005550	83005870	83011861	83012058	14,22,14	0,0,1	19,34,25	10,0,7	129	125	0.00434441685081	1.0,1.0,0.931	0.648,1.0,0.776	0.169
ENSMUSG00000024871	Doc2g	chr19	+	4006060	4006267	4006109	4006267	4004762	4004816	0,0,0	17,19,20	7,1,3	13,21,17	174	125	0.00443460210019	0.0,0.0,0.0	0.279,0.033,0.113	-0.142
ENSMUSG00000062906	Hdac10	chr15	-	89124174	89124428	89124174	89124253	89124712	89124804	2,0,4	0,7,1	6,5,7	0,0,0	300	125	0.00656047978597	1.0,0.0,0.625	1.0,1.0,1.0	-0.458
ENSMUSG00000070733	Fryl	chr5	-	73071104	73071309	73071104	73071306	73072735	73072921	157,171,199	30,59,44	112,129,134	53,60,70	128	125	0.00656047978597	0.836,0.739,0.815	0.674,0.677,0.651	0.129
ENSMUSG00000008450	Nutf2	chr8	+	105876353	105876608	105876509	105876608	105875533	105875658	50,45,52	3,1,0	53,64,53	6,7,11	281	125	0.00656047978597	0.881,0.952,1.0	0.797,0.803,0.682	0.184
ENSMUSG00000038593	Tctn1	chr5	-	122246484	122246634	122246484	122246571	122247919	122248045	4,18,21	0,2,6	12,6,11	0,0,0	188	125	0.00726285760917	1.0,0.857,0.699	1.0,1.0,1.0	-0.148
ENSMUSG00000026153	Fam135a	chr1	-	24028199	24030528	24028199	24029940	24030741	24030896	88,102,68	67,40,72	33,64,69	58,83,113	713	125	0.00726285760917	0.187,0.309,0.142	0.091,0.119,0.097	0.11
ENSMUSG00000019302	Atp6v0a1	chr11	+	101026659	101026763	101026680	101026763	101021053	101021182	17,17,17	102,99,88	37,40,34	60,123,91	146	125	0.00852825732722	0.125,0.128,0.142	0.346,0.218,0.242	-0.137
ENSMUSG00000032507	Fbxl2	chr9	-	113983984	113984116	113983984	113984041	113984540	113984585	0,0,1	9,3,6	4,3,5	11,9,9	200	125	0.00852825732722	0.0,0.0,0.094	0.185,0.172,0.258	-0.174
ENSMUSG00000090210	Itga10	chr3	+	96656440	96656533	96656443	96656533	96656151	96656293	7,1,11	0,0,0	4,3,5	2,0,5	128	125	0.00995350489645	1.0,1.0,1.0	0.661,1.0,0.494	0.282
ENSMUSG00000014599	Csf1	chr3	-	107748153	107749169	107748153	107748284	107750310	107750458	33,44,74	0,1,2	36,43,49	2,5,8	1010	125	0.0148418911879	1.0,0.845,0.821	0.69,0.516,0.431	0.343
ENSMUSG00000035021	Baz1a	chr12	-	54927563	54927710	54927563	54927624	54929526	54929665	109,171,116	34,22,31	137,152,172	12,14,16	211	125	0.0165133796769	0.655,0.822,0.689	0.871,0.865,0.864	-0.145
ENSMUSG00000032567	Aste1	chr9	+	105396797	105397858	105397624	105397858	105396544	105396705	7,4,12	2,0,3	19,5,5	0,1,0	952	125	0.0209745045516	0.315,1.0,0.344	1.0,0.396,1.0	-0.246
ENSMUSG00000066800	Rnasel	chr1	+	153753606	153755213	153753634	153755213	153752844	153752947	41,24,21	0,13,2	11,22,12	0,0,1	153	125	0.0233915045274	1.0,0.601,0.896	1.0,1.0,0.907	-0.137
ENSMUSG00000062906	Hdac10	chr15	-	89124174	89124588	89124174	89124253	89124712	89124804	43,30,45	0,7,1	29,52,28	0,0,0	460	125	0.0233915045274	1.0,0.538,0.924	1.0,1.0,1.0	-0.179
ENSMUSG00000038473	Nos1ap	chr1	-	170375247	170375321	170375247	170375306	170390730	170390823	8,2,7	16,13,9	1,0,2	11,11,13	140	125	0.0246363667099	0.309,0.121,0.41	0.075,0.0,0.121	0.215
ENSMUSG00000034903	Cobll1	chr2	-	65150978	65151167	65150978	65151164	65238362	65238626	38,15,20	6,9,8	3,11,10	9,18,9	128	125	0.0249423943374	0.861,0.619,0.709	0.246,0.374,0.52	0.35
ENSMUSG00000040464	Gtpbp10	chr5	-	5555237	5555406	5555237	5555382	5556064	5556156	0,0,1	9,11,10	0,7,3	6,6,22	149	125	0.0285292711038	0.0,0.0,0.077	0.0,0.495,0.103	-0.174
ENSMUSG00000025983	Ccdc150	chr1	+	54367913	54368033	54367957	54368033	54366132	54366219	2,7,6	0,4,2	5,3,10	0,0,0	169	125	0.0287822715235	1.0,0.564,0.689	1.0,1.0,1.0	-0.249
ENSMUSG00000000037	Scml2	chrX	+	161209194	161209269	161209197	161209269	161202013	161202097	13,15,7	2,2,3	4,16,28	0,0,0	128	125	0.0327989023203	0.864,0.88,0.695	1.0,1.0,1.0	-0.187
ENSMUSG00000041540	Sox5	chr6	-	143960796	143960920	143960796	143960917	144023168	144023237	3,0,0	26,29,25	2,6,4	10,27,30	128	125	0.0343720954644	0.101,0.0,0.0	0.163,0.178,0.115	-0.118
