# Supplementary material for: An Alternative Splicing Program for Mouse Craniofacial Development
Source: Front Physiol. 2020 Sep 4;11:1099. doi: 10.3389/fphys.2020.01099 (PMC7498679; doi:10.3389/fphys.2020.01099)
Supplement: Supplementary file 12 [file Data_Sheet_1.zip › Filtered rMATS results/A3SS/E11.5_Ect_MXP_vs_MNP_A3SS_filtered_output.txt]

GeneID	geneSymbol	chr	strand	longExonStart_0base	longExonEnd	shortES	shortEE	flankingES	flankingEE	IC_SAMPLE_1	SC_SAMPLE_1	IC_SAMPLE_2	SC_SAMPLE_2	IncFormLen	SkipFormLen	FDR	IncLevel1	IncLevel2	DeltaPSI
ENSMUSG00000053552	Ebf4	chr2	+	130365459	130365657	130365575	130365657	130362245	130362431	37,48,34	8,6,8	28,42,35	0,1,0	241	125	6.590628453e-05	0.706,0.806,0.688	1.0,0.956,1.0	-0.252
ENSMUSG00000019848	Popdc3	chr10	+	45316430	45316539	45316482	45316539	45314560	45315279	17,6,10	2,4,2	7,10,2	0,0,0	177	125	0.00577508656244	0.857,0.514,0.779	1.0,1.0,1.0	-0.283
ENSMUSG00000043059	Zfp513	chr5	-	31200234	31200386	31200234	31200383	31200651	31200762	2,1,2	8,1,8	5,5,8	1,2,1	128	125	0.00577508656244	0.196,0.494,0.196	0.83,0.709,0.887	-0.513
ENSMUSG00000030727	Rabep2	chr7	+	126444522	126444936	126444819	126444936	126444417	126444429	61,57,66	8,5,6	66,71,55	1,2,0	422	125	0.00577508656244	0.693,0.772,0.765	0.951,0.913,1.0	-0.211
ENSMUSG00000043668	Tox3	chr8	-	90270228	90270483	90270228	90270480	90274631	90274694	18,17,14	45,57,36	50,52,29	73,53,29	128	125	0.0248120492407	0.281,0.226,0.275	0.401,0.489,0.494	-0.201
ENSMUSG00000024913	Lrp5	chr19	-	3593515	3597480	3593515	3593626	3600672	3600798	471,359,253	4,1,4	379,381,285	0,1,0	3979	125	0.0248120492407	0.787,0.919,0.665	1.0,0.923,1.0	-0.184
ENSMUSG00000030682	Cdipt	chr7	+	126979257	126979403	126979304	126979403	126978914	126978996	11,14,10	1,2,0	9,6,9	8,6,2	172	125	0.0248120492407	0.889,0.836,1.0	0.45,0.421,0.766	0.363
ENSMUSG00000073164	2410018L13Rik	chr12	-	22958351	22960254	22958351	22958457	22992787	22992848	144,118,105	2,0,1	134,124,109	5,6,5	1922	125	0.0248120492407	0.824,1.0,0.872	0.635,0.573,0.586	0.301
ENSMUSG00000031959	Wdr59	chr8	-	111458922	111459049	111458922	111459046	111460582	111460655	104,87,89	9,3,12	67,77,70	15,24,13	128	125	0.0248120492407	0.919,0.966,0.879	0.814,0.758,0.84	0.117
ENSMUSG00000026825	Dnm1	chr2	-	32308470	32309637	32308470	32309064	32312126	32312342	2,2,2	0,0,0	0,3,14	2,1,1	698	125	0.0273929673406	1.0,1.0,1.0	0.0,0.349,0.715	0.645
ENSMUSG00000027420	Bfsp1	chr2	-	143841673	143841799	143841673	143841781	143845900	143845990	6,0,7	4,7,6	0,0,2	9,12,9	143	125	0.0336150998541	0.567,0.0,0.505	0.0,0.0,0.163	0.303
ENSMUSG00000034949	Zfr2	chr10	+	81242769	81243795	81243649	81243795	81241994	81242174	28,24,32	1,0,0	11,21,16	2,2,1	1005	125	0.0368345890681	0.777,1.0,1.0	0.406,0.566,0.666	0.38
ENSMUSG00000026339	Ccdc93	chr1	+	121494395	121497068	121496983	121497068	121492904	121492987	97,88,100	0,0,0	72,98,102	0,4,2	2713	125	0.0433994903846	1.0,1.0,1.0	1.0,0.53,0.701	0.256
