# Supplementary material for: An Alternative Splicing Program for Mouse Craniofacial Development
Source: Front Physiol. 2020 Sep 4;11:1099. doi: 10.3389/fphys.2020.01099 (PMC7498679; doi:10.3389/fphys.2020.01099)
Supplement: Supplementary file 12 [file Data_Sheet_1.zip › Filtered rMATS results/A3SS/E10.5_Mes_FNP_vs_MNP_A3SS_filtered_output.txt]

GeneID	geneSymbol	chr	strand	longExonStart_0base	longExonEnd	shortES	shortEE	flankingES	flankingEE	IC_SAMPLE_1	SC_SAMPLE_1	IC_SAMPLE_2	SC_SAMPLE_2	IncFormLen	SkipFormLen	FDR	IncLevel1	IncLevel2	DeltaPSI
ENSMUSG00000033082	Clec1a	chr6	-	129429891	129430010	129429891	129429958	129432121	129432273	12,0,8	8,4,6	11,3,12	0,0,0	177	125	6.93837605147e-07	0.514,0.0,0.485	1.0,1.0,1.0	-0.667
ENSMUSG00000020747	Tmem94	chr11	+	115790966	115791176	115791032	115791176	115790169	115790334	188,41,191	34,7,36	188,166,162	113,87,66	191	125	1.34786348127e-06	0.783,0.793,0.776	0.521,0.555,0.616	0.22
ENSMUSG00000027575	Arfgap1	chr2	+	180971013	180971114	180971050	180971114	180967601	180967814	8,27,6	90,58,143	0,2,2	110,119,139	162	125	2.63100339293e-06	0.064,0.264,0.031	0.0,0.013,0.011	0.112
ENSMUSG00000030271	Ogg1	chr6	+	113329145	113329408	113329228	113329408	113328364	113328612	38,33,60	224,183,221	105,72,80	213,170,161	208	125	1.02879405197e-05	0.093,0.098,0.14	0.229,0.203,0.23	-0.11
ENSMUSG00000030562	Nox4	chr7	+	87295783	87295894	87295787	87295894	87247487	87247583	11,3,16	2,0,0	0,19,7	16,9,9	129	125	1.93605763558e-05	0.842,1.0,1.0	0.0,0.672,0.43	0.58
ENSMUSG00000062590	Armc9	chr1	+	86262038	86262165	86262041	86262165	86257225	86257362	0,0,0	5,11,28	3,3,2	4,1,3	128	125	1.93605763558e-05	0.0,0.0,0.0	0.423,0.746,0.394	-0.521
ENSMUSG00000046679	C87436	chr6	+	86447310	86447421	86447340	86447421	86445433	86446268	51,25,57	1,0,0	37,48,76	2,7,15	155	125	2.60930987641e-05	0.976,1.0,1.0	0.937,0.847,0.803	0.13
ENSMUSG00000005078	Jkamp	chr12	+	72089314	72089406	72089332	72089406	72085856	72086183	107,36,103	36,12,25	66,77,71	51,66,51	143	125	2.6954637712e-05	0.722,0.724,0.783	0.531,0.505,0.549	0.215
ENSMUSG00000036819	Jmjd4	chr11	+	59453791	59454059	59453827	59454059	59453510	59453645	128,49,88	1,0,4	121,120,125	19,10,14	161	125	3.56223980614e-05	0.99,1.0,0.945	0.832,0.903,0.874	0.109
ENSMUSG00000028464	Tpm2	chr4	-	43518401	43519078	43518401	43518464	43519226	43519297	306,385,259	0,0,0	254,283,280	1,3,16	739	125	3.81218838092e-05	1.0,1.0,1.0	0.977,0.941,0.747	0.112
ENSMUSG00000037270	4932438A13Rik	chr3	+	37026089	37026343	37026230	37026343	37022383	37022474	26,14,32	0,0,0	25,11,19	4,1,5	266	125	8.00798718529e-05	1.0,1.0,1.0	0.746,0.838,0.641	0.258
ENSMUSG00000045672	Col27a1	chr4	+	63328531	63328703	63328534	63328703	63327829	63327895	55,22,35	3,2,5	86,100,109	37,34,40	128	125	8.00798718529e-05	0.947,0.915,0.872	0.694,0.742,0.727	0.19
ENSMUSG00000074733	Zfp950	chr19	-	61118226	61118350	61118226	61118347	61127006	61127067	12,10,17	0,0,0	8,10,12	6,0,9	128	125	8.32329912614e-05	1.0,1.0,1.0	0.566,1.0,0.566	0.289
ENSMUSG00000026825	Dnm1	chr2	-	32308470	32310487	32308470	32309064	32312126	32312342	5,1,11	4,1,2	8,17,15	0,1,0	1548	125	8.32329912614e-05	0.092,0.075,0.308	1.0,0.579,1.0	-0.701
ENSMUSG00000048330	Ric3	chr7	-	109047950	109048096	109047950	109048093	109054364	109054458	20,41,16	1,0,0	19,28,14	10,6,1	128	125	8.38291795772e-05	0.951,1.0,1.0	0.65,0.82,0.932	0.183
ENSMUSG00000026825	Dnm1	chr2	-	32308470	32309637	32308470	32309064	32312126	32312342	28,3,20	4,1,2	27,35,25	0,1,0	698	125	0.000298358977318	0.556,0.349,0.642	1.0,0.862,1.0	-0.438
ENSMUSG00000033916	Chmp2a	chr7	-	13032434	13032821	13032434	13032565	13033828	13034042	732,825,767	26,117,43	737,708,790	18,15,22	381	125	0.000362049742674	0.902,0.698,0.854	0.931,0.939,0.922	-0.113
ENSMUSG00000028099	Polr3c	chr3	-	96716666	96716805	96716666	96716747	96719233	96719326	20,55,15	234,95,196	3,5,15	186,151,206	183	125	0.000362049742674	0.055,0.283,0.05	0.011,0.022,0.047	0.103
ENSMUSG00000030584	Dpf1	chr7	+	29316213	29316325	29316243	29316325	29315623	29315736	18,28,31	87,69,91	7,11,7	87,79,84	155	125	0.000362049742674	0.143,0.247,0.216	0.061,0.101,0.063	0.127
ENSMUSG00000015697	Setdb1	chr3	-	95337148	95339032	95337148	95337265	95339906	95340062	781,481,791	0,10,5	665,797,719	0,0,0	1892	125	0.000388821311471	1.0,0.761,0.913	1.0,1.0,1.0	-0.109
ENSMUSG00000029016	Clcn6	chr4	-	148010653	148010810	148010653	148010776	148010971	148011129	77,50,68	6,0,2	66,73,71	23,15,6	159	125	0.000470200502327	0.91,1.0,0.964	0.693,0.793,0.903	0.162
ENSMUSG00000090733	Rps27	chr3	-	90212670	90212753	90212670	90212740	90212933	90213044	19,20,21	0,0,0	7,20,18	0,2,11	138	125	0.000674464511525	1.0,1.0,1.0	1.0,0.901,0.597	0.167
ENSMUSG00000026307	Scly	chr1	+	91302768	91302869	91302772	91302869	91300527	91300640	55,8,40	8,19,0	54,68,59	0,0,0	129	125	0.000849514758698	0.869,0.29,1.0	1.0,1.0,1.0	-0.28
ENSMUSG00000021481	Zfp346	chr13	+	55122281	55122515	55122329	55122515	55115479	55115624	83,51,102	75,38,62	57,70,62	68,118,110	173	125	0.000891119376161	0.444,0.492,0.543	0.377,0.3,0.289	0.171
ENSMUSG00000033096	Apmap	chr2	-	150588902	150589122	150588902	150589019	150590032	150590125	16,52,22	104,53,76	15,7,8	86,104,112	228	125	0.000987076720615	0.078,0.35,0.137	0.087,0.036,0.038	0.135
ENSMUSG00000036948	BC037034	chr5	-	138260834	138261716	138260834	138260989	138261801	138261884	286,116,237	8,18,31	244,269,277	6,4,3	852	125	0.000999355314314	0.84,0.486,0.529	0.856,0.908,0.931	-0.28
ENSMUSG00000045095	Magi1	chr6	-	93708003	93708220	93708003	93708217	93717239	93717271	125,56,115	47,31,43	138,115,118	22,26,20	128	125	0.00101337876985	0.722,0.638,0.723	0.86,0.812,0.852	-0.147
ENSMUSG00000014668	Chfr	chr5	+	110158798	110158918	110158801	110158918	110154836	110154982	195,177,199	58,1,45	182,147,130	67,68,49	128	125	0.00120484035021	0.767,0.994,0.812	0.726,0.679,0.722	0.149
ENSMUSG00000043019	Edem3	chr1	+	151805846	151805946	151805849	151805946	151804664	151804819	24,29,15	208,52,192	4,14,9	179,246,181	128	125	0.00120484035021	0.101,0.353,0.071	0.021,0.053,0.046	0.135
ENSMUSG00000067629	Syngap1	chr17	+	26959401	26959845	26959608	26959845	26958076	26958221	257,37,243	8,0,7	220,153,217	18,21,14	332	125	0.00149154987815	0.924,1.0,0.929	0.821,0.733,0.854	0.148
ENSMUSG00000023952	Gtpbp2	chr17	+	46167222	46167394	46167341	46167394	46166591	46166650	103,79,109	6,0,2	108,123,131	6,22,13	244	125	0.00173883264893	0.898,1.0,0.965	0.902,0.741,0.838	0.127
ENSMUSG00000060036	Rpl3	chr15	-	80080895	80081211	80080895	80081031	80081614	80081783	423,293,397	21,16,37	282,308,281	32,67,33	305	125	0.00181754888578	0.892,0.882,0.815	0.783,0.653,0.777	0.125
ENSMUSG00000020964	Sel1l	chr12	-	91813831	91814693	91813831	91814004	91814973	91815139	206,12,229	0,0,0	143,167,169	9,0,2	814	125	0.00181754888578	1.0,1.0,1.0	0.709,1.0,0.928	0.121
ENSMUSG00000039738	Slx4	chr16	-	3984990	3987181	3984990	3987176	3987914	3988081	2,21,3	9,22,42	2,1,3	51,57,58	130	125	0.00219265994012	0.176,0.479,0.064	0.036,0.017,0.047	0.206
ENSMUSG00000038712	Fam63a	chr3	+	95295272	95295425	95295299	95295425	95294794	95294986	158,79,117	36,13,19	135,96,110	53,35,47	152	125	0.00226296154342	0.783,0.833,0.835	0.677,0.693,0.658	0.141
ENSMUSG00000040563	Plppr2	chr9	+	21940684	21940873	21940759	21940873	21939298	21939378	28,14,35	6,4,0	36,28,30	1,0,0	200	125	0.00226555126036	0.745,0.686,1.0	0.957,1.0,1.0	-0.175
ENSMUSG00000030177	Ccdc77	chr6	-	120350206	120350444	120350206	120350390	120354000	120354054	23,38,40	56,29,42	21,18,15	56,68,88	179	125	0.00233702978946	0.223,0.478,0.399	0.208,0.156,0.106	0.21
ENSMUSG00000029670	Ing3	chr6	+	21968884	21969004	21968917	21969004	21967626	21967698	227,162,233	12,72,21	196,161,236	4,7,12	158	125	0.00248746988374	0.937,0.64,0.898	0.975,0.948,0.94	-0.129
ENSMUSG00000034771	Tle2	chr10	+	81590224	81590473	81590352	81590473	81589419	81589496	12,45,18	0,1,0	34,32,19	2,1,8	253	125	0.00268650809945	1.0,0.957,1.0	0.894,0.941,0.54	0.194
ENSMUSG00000034771	Tle2	chr10	+	81586854	81586928	81586857	81586928	81586212	81586373	3,0,0	18,7,5	14,9,9	29,20,21	128	125	0.00270179777505	0.14,0.0,0.0	0.32,0.305,0.295	-0.26
ENSMUSG00000021709	Erbin	chr13	-	103824719	103824926	103824719	103824848	103833497	103835028	69,27,42	0,0,0	58,61,42	4,0,7	203	125	0.00270179777505	1.0,1.0,1.0	0.899,1.0,0.787	0.105
ENSMUSG00000017418	Arl5b	chr2	+	15069819	15069967	15069857	15069967	15068138	15068199	203,22,187	52,12,77	213,284,277	30,46,47	163	125	0.00271613839046	0.75,0.584,0.651	0.845,0.826,0.819	-0.168
ENSMUSG00000015468	Notch4	chr17	+	34585885	34586209	34585904	34586209	34584990	34585129	0,8,2	19,22,17	0,0,0	21,14,7	144	125	0.0032860487909	0.0,0.24,0.093	0.0,0.0,0.0	0.111
ENSMUSG00000040356	Skiv2l	chr17	-	34846866	34847324	34846866	34846995	34847407	34847461	180,10,110	1,0,0	107,146,114	7,1,4	454	125	0.00329908123926	0.98,1.0,1.0	0.808,0.976,0.887	0.103
ENSMUSG00000043467	Zbtb37	chr1	-	161031804	161032764	161031804	161032761	161034087	161034284	5,0,0	21,19,19	4,6,8	0,8,16	128	125	0.00329908123926	0.189,0.0,0.0	1.0,0.423,0.328	-0.521
ENSMUSG00000042289	Hsd3b7	chr7	+	127801391	127801616	127801460	127801616	127801074	127801246	1,0,0	22,11,8	5,0,6	10,19,14	194	125	0.00357840965859	0.028,0.0,0.0	0.244,0.0,0.216	-0.144
ENSMUSG00000054252	Fgfr3	chr5	+	33733253	33733402	33733256	33733402	33732721	33732912	0,0,0	13,37,17	0,2,6	7,6,3	128	125	0.00411891086057	0.0,0.0,0.0	0.0,0.246,0.661	-0.302
ENSMUSG00000024160	Spsb3	chr17	+	24891304	24892149	24891359	24892149	24891010	24891136	22,5,37	107,111,127	47,43,58	112,99,182	180	125	0.00414088762813	0.125,0.03,0.168	0.226,0.232,0.181	-0.105
ENSMUSG00000024851	Pitpnm1	chr19	+	4110841	4110990	4110947	4110990	4110494	4110659	26,11,33	0,0,2	21,28,32	0,5,9	231	125	0.00500829210744	1.0,1.0,0.899	1.0,0.752,0.658	0.163
ENSMUSG00000025558	Dock9	chr14	-	121591811	121591948	121591811	121591879	121594335	121594383	4,0,4	0,5,5	12,5,7	0,1,1	194	125	0.00502047634298	1.0,0.0,0.34	1.0,0.763,0.819	-0.414
ENSMUSG00000022387	Brd1	chr15	-	88700772	88701270	88700772	88700877	88707033	88707294	484,225,462	18,1,23	453,458,485	30,65,30	518	125	0.00507186806821	0.866,0.982,0.829	0.785,0.63,0.796	0.155
ENSMUSG00000072653	Zfp783	chr6	+	47945836	47945962	47945882	47945962	47945428	47945751	4,0,1	20,25,15	12,8,11	26,34,31	171	125	0.00541466201873	0.128,0.0,0.046	0.252,0.147,0.206	-0.144
ENSMUSG00000031169	Porcn	chrX	-	8204195	8204388	8204195	8204317	8205564	8205733	45,16,43	0,0,0	20,34,23	1,3,4	196	125	0.00624185197642	1.0,1.0,1.0	0.927,0.878,0.786	0.136
ENSMUSG00000026826	Nr4a2	chr2	-	57108560	57108739	57108560	57108618	57109062	57109265	31,14,13	1,0,2	41,33,48	6,12,9	246	125	0.00666423627361	0.94,1.0,0.768	0.776,0.583,0.73	0.206
ENSMUSG00000015766	Eps8	chr6	-	137539321	137539401	137539321	137539396	137591417	137591492	43,16,45	0,0,19	2,6,6	0,0,0	130	125	0.00700843780503	1.0,1.0,0.695	1.0,1.0,1.0	-0.102
ENSMUSG00000055204	Ankrd17	chr5	-	90278242	90278391	90278242	90278388	90285040	90285143	295,91,264	51,0,71	252,236,220	110,61,72	128	125	0.00747580670057	0.85,1.0,0.784	0.691,0.791,0.749	0.134
ENSMUSG00000028060	2810403A07Rik	chr3	+	88700361	88700514	88700364	88700514	88699950	88700008	22,12,14	25,14,44	28,33,42	13,23,20	128	125	0.00885147368036	0.462,0.456,0.237	0.678,0.584,0.672	-0.26
ENSMUSG00000029416	Slc15a4	chr5	-	127604537	127604706	127604537	127604648	127608771	127609061	80,51,78	32,15,20	80,65,60	43,41,56	183	125	0.00933037502337	0.631,0.699,0.727	0.56,0.52,0.423	0.185
ENSMUSG00000059890	Ube4a	chr9	-	44959978	44960139	44959978	44960127	44963336	44963432	177,40,215	14,31,0	165,170,163	5,0,4	137	125	0.00942236739981	0.92,0.541,1.0	0.968,1.0,0.974	-0.16
ENSMUSG00000060288	Ppih	chr4	-	119300009	119300202	119300009	119300183	119310758	119310847	131,289,144	287,459,321	187,169,185	300,177,197	144	125	0.0102577472515	0.284,0.353,0.28	0.351,0.453,0.449	-0.112
ENSMUSG00000058318	Phf21a	chr2	+	92328311	92328401	92328314	92328401	92320228	92320459	8,0,0	47,31,35	13,9,5	40,33,32	128	125	0.0105223475363	0.143,0.0,0.0	0.241,0.21,0.132	-0.147
ENSMUSG00000036826	Igflr1	chr7	+	30567142	30567500	30567145	30567500	30566748	30566936	7,5,7	1,23,0	5,5,7	0,0,0	128	125	0.0105634770549	0.872,0.175,1.0	1.0,1.0,1.0	-0.318
ENSMUSG00000025932	Eya1	chr1	-	14274064	14274210	14274064	14274207	14274533	14274603	328,59,227	457,113,433	218,258,277	290,263,293	128	125	0.0113340395943	0.412,0.338,0.339	0.423,0.489,0.48	-0.101
ENSMUSG00000036916	Zfp280c	chrX	-	48578379	48578556	48578379	48578529	48588702	48588749	45,24,91	97,38,117	101,95,127	75,101,113	152	125	0.0114950791852	0.276,0.342,0.39	0.525,0.436,0.48	-0.144
ENSMUSG00000051517	Arhgef39	chr4	-	43497086	43497710	43497086	43497316	43497958	43498029	66,34,75	10,0,0	89,74,70	0,0,1	519	125	0.0131640110775	0.614,1.0,1.0	1.0,1.0,0.944	-0.11
ENSMUSG00000071064	Zfp827	chr8	+	79178889	79179079	79178907	79179079	79175832	79175970	46,46,25	62,21,56	23,25,16	74,72,86	143	125	0.0147867169391	0.393,0.657,0.281	0.214,0.233,0.14	0.248
ENSMUSG00000030638	Sh3gl3	chr7	+	82268279	82268352	82268286	82268352	82260131	82260200	81,33,69	0,28,8	20,20,13	0,0,2	132	125	0.0154071983464	1.0,0.527,0.891	1.0,1.0,0.86	-0.147
ENSMUSG00000000127	Fer	chr17	+	63981479	63981686	63981482	63981686	63973064	63973157	88,27,67	36,5,14	39,72,59	26,36,45	128	125	0.0163182791319	0.705,0.841,0.824	0.594,0.661,0.561	0.185
ENSMUSG00000030894	Tpp1	chr7	-	105750179	105751729	105750179	105750330	105751981	105752053	108,30,59	2,0,1	43,86,59	4,2,8	1524	125	0.0163182791319	0.816,1.0,0.829	0.469,0.779,0.377	0.34
ENSMUSG00000038895	Zfp653	chr9	-	22057500	22057702	22057500	22057678	22057803	22058415	22,4,12	32,94,31	24,27,28	33,38,28	149	125	0.0168711810934	0.366,0.034,0.245	0.379,0.373,0.456	-0.188
ENSMUSG00000020818	Mfsd11	chr11	+	116859323	116859378	116859348	116859378	116858473	116858581	5,10,7	3,0,0	10,10,6	5,4,9	150	125	0.0177824220294	0.581,1.0,1.0	0.625,0.676,0.357	0.308
ENSMUSG00000070565	Rasal2	chr1	-	157158658	157158858	157158658	157158837	157161124	157161326	28,0,9	61,52,98	29,30,17	72,68,47	146	125	0.0182383777648	0.282,0.0,0.073	0.256,0.274,0.236	-0.137
ENSMUSG00000000131	Xpo6	chr7	-	126129547	126129640	126129547	126129637	126131025	126131134	285,90,273	48,48,40	262,298,314	21,36,37	128	125	0.0204434722098	0.853,0.647,0.87	0.924,0.89,0.892	-0.112
ENSMUSG00000027652	Ralgapb	chr2	+	158443237	158443405	158443303	158443405	158440769	158440971	142,38,157	0,20,0	136,132,190	0,1,0	191	125	0.0205717747417	1.0,0.554,1.0	1.0,0.989,1.0	-0.145
ENSMUSG00000037761	Actr5	chr2	+	158636007	158636147	158636026	158636147	158635306	158635426	94,75,99	32,24,19	91,125,107	16,13,15	144	125	0.02162082002	0.718,0.731,0.819	0.832,0.893,0.861	-0.106
ENSMUSG00000026632	Tatdn3	chr1	-	191049281	191049362	191049281	191049359	191052859	191052972	18,24,6	4,4,15	2,6,6	10,20,12	128	125	0.0228379723174	0.815,0.854,0.281	0.163,0.227,0.328	0.411
ENSMUSG00000025144	Stra13	chr11	-	120712439	120712712	120712439	120712539	120713692	120713732	27,7,8	3,13,4	9,17,29	2,1,1	298	125	0.0230168574812	0.791,0.184,0.456	0.654,0.877,0.924	-0.341
ENSMUSG00000035722	Abca7	chr10	+	80007299	80007451	80007323	80007451	80007135	80007228	2,8,3	2,13,4	10,0,5	1,1,0	149	125	0.0239597406665	0.456,0.34,0.386	0.893,0.0,1.0	-0.237
ENSMUSG00000051527	Usp29	chr7	+	6738792	6738945	6738806	6738945	6737564	6737634	7,5,5	11,7,12	2,8,10	59,46,38	139	125	0.0246318359443	0.364,0.391,0.273	0.03,0.135,0.191	0.224
ENSMUSG00000090210	Itga10	chr3	+	96656440	96656533	96656443	96656533	96656151	96656293	6,20,6	2,0,5	14,10,17	0,2,0	128	125	0.0251210920443	0.746,1.0,0.54	1.0,0.83,1.0	-0.181
ENSMUSG00000031256	Cstf2	chrX	+	134073135	134073277	134073213	134073277	134069844	134069907	329,159,300	137,46,122	278,277,256	134,156,170	203	125	0.0265294392728	0.597,0.68,0.602	0.561,0.522,0.481	0.105
ENSMUSG00000028108	Ecm1	chr3	-	95737807	95737942	95737807	95737888	95738011	95738116	1,0,0	25,27,15	0,3,4	9,7,13	179	125	0.0265294392728	0.027,0.0,0.0	0.0,0.23,0.177	-0.127
ENSMUSG00000079553	Kifc1	chr17	-	33884588	33885218	33884588	33884986	33885848	33885902	273,75,286	0,26,0	275,316,258	0,2,0	357	125	0.0265294392728	1.0,0.502,1.0	1.0,0.982,1.0	-0.16
ENSMUSG00000069601	Ank3	chr10	+	70015567	70015653	70015570	70015653	70004609	70004991	86,52,74	28,35,17	147,216,162	20,31,39	128	125	0.02676001755	0.75,0.592,0.81	0.878,0.872,0.802	-0.133
ENSMUSG00000036622	Atp13a2	chr4	+	141006678	141006848	141006752	141006848	141006351	141006503	46,19,22	68,76,59	46,52,45	66,51,58	199	125	0.0278884345907	0.298,0.136,0.19	0.304,0.39,0.328	-0.133
ENSMUSG00000043323	Fbrsl1	chr5	-	110377356	110378497	110377356	110377407	110378893	110379114	36,12,28	1,0,0	25,35,36	3,0,2	1215	125	0.0285601965251	0.787,1.0,1.0	0.462,1.0,0.649	0.225
ENSMUSG00000018474	Chd3	chr11	-	69361384	69361535	69361384	69361523	69361670	69361721	285,22,233	19,11,7	336,385,334	9,13,8	137	125	0.0301488438767	0.932,0.646,0.968	0.971,0.964,0.974	-0.121
ENSMUSG00000068735	Trp53i11	chr2	+	93197608	93197748	93197611	93197748	93196896	93196978	8,0,20	40,43,55	27,14,10	22,28,31	128	125	0.0301488438767	0.163,0.0,0.262	0.545,0.328,0.24	-0.229
ENSMUSG00000029208	Guf1	chr5	+	69567127	69568497	69568395	69568497	69566360	69566504	56,119,87	0,0,0	57,87,60	0,0,9	1393	125	0.0301488438767	1.0,1.0,1.0	1.0,1.0,0.374	0.209
ENSMUSG00000042447	Mios	chr6	+	8233049	8234361	8234231	8234361	8231160	8231313	91,98,99	0,0,2	86,152,114	0,2,6	1307	125	0.0301488438767	1.0,1.0,0.826	1.0,0.879,0.645	0.101
ENSMUSG00000027478	Dnmt3b	chr2	+	153675725	153675813	153675728	153675813	153674857	153675044	77,125,51	48,15,37	50,53,40	44,65,37	128	125	0.0324818072933	0.61,0.891,0.574	0.526,0.443,0.514	0.197
ENSMUSG00000034903	Cobll1	chr2	-	65097632	65099392	65097632	65099389	65102068	65102166	4,23,18	1,2,0	2,6,6	2,7,0	128	125	0.0354061930191	0.796,0.918,1.0	0.494,0.456,1.0	0.255
ENSMUSG00000033769	Exoc6b	chr6	-	85003047	85003285	85003047	85003093	85004988	85005036	118,5,144	0,16,4	91,102,104	0,1,2	317	125	0.0401876968245	1.0,0.11,0.934	1.0,0.976,0.953	-0.295
ENSMUSG00000035158	Mitf	chr6	+	98006122	98006197	98006140	98006197	98003886	98004004	10,4,17	4,18,1	6,4,2	0,0,2	143	125	0.0412803856851	0.686,0.163,0.937	1.0,1.0,0.466	-0.227
ENSMUSG00000064289	Tank	chr2	+	61626902	61627014	61626905	61627014	61613650	61613798	34,10,37	125,97,123	36,61,56	115,144,115	128	125	0.0413945526082	0.21,0.091,0.227	0.234,0.293,0.322	-0.107
ENSMUSG00000045180	Shroom2	chrX	-	152623125	152623335	152623125	152623317	152657423	152657524	46,20,105	10,0,8	51,52,51	22,16,7	143	125	0.0451304555577	0.801,1.0,0.92	0.67,0.74,0.864	0.149
ENSMUSG00000028664	Ephb2	chr4	-	136675367	136675533	136675367	136675530	136683919	136684044	44,30,53	146,56,137	8,31,20	79,105,97	128	125	0.0453530572191	0.227,0.343,0.274	0.09,0.224,0.168	0.121
ENSMUSG00000026269	Rnpepl1	chr1	+	92917146	92917746	92917633	92917746	92916710	92916946	92,84,98	1,0,4	79,71,79	5,2,8	612	125	0.0456114049647	0.949,1.0,0.833	0.763,0.879,0.669	0.157
ENSMUSG00000059713	Rcan3	chr4	-	135412307	135416598	135412307	135412490	135418379	135418551	45,12,19	2,0,6	35,33,43	2,0,0	4233	125	0.0456114049647	0.399,1.0,0.086	0.341,1.0,1.0	-0.285
ENSMUSG00000020527	Myo19	chr11	+	84905539	84907402	84907235	84907402	84903156	84903227	43,10,35	8,0,0	42,53,37	0,0,0	1821	125	0.0470013465966	0.27,1.0,1.0	1.0,1.0,1.0	-0.243
ENSMUSG00000058254	Tspan7	chrX	+	10590135	10595354	10595278	10595354	10585496	10585652	238,170,221	2,0,0	534,503,609	6,3,1	5268	125	0.0470013465966	0.738,1.0,1.0	0.679,0.799,0.935	0.108
ENSMUSG00000028681	Ptch2	chr4	+	117108154	117108302	117108159	117108302	117107898	117108020	18,1,6	4,0,2	24,25,42	0,0,2	130	125	0.0470013465966	0.812,1.0,0.743	1.0,1.0,0.953	-0.133
ENSMUSG00000030323	Ift122	chr6	+	115916969	115917067	115916972	115917067	115915906	115916047	37,0,20	75,97,109	38,23,37	96,64,86	128	125	0.047799809122	0.325,0.0,0.152	0.279,0.26,0.296	-0.119
ENSMUSG00000064289	Tank	chr2	+	61643714	61644422	61644306	61644422	61627720	61627839	180,169,244	8,0,2	171,210,183	12,10,5	717	125	0.047799809122	0.797,1.0,0.955	0.713,0.785,0.865	0.13
