# Supplementary material for: An Alternative Splicing Program for Mouse Craniofacial Development
Source: Front Physiol. 2020 Sep 4;11:1099. doi: 10.3389/fphys.2020.01099 (PMC7498679; doi:10.3389/fphys.2020.01099)
Supplement: Supplementary file 12 [file Data_Sheet_1.zip › Filtered rMATS results/A3SS/E11.5_Ect_MXP_vs_FNP_A3SS_filtered_output.txt]

GeneID	geneSymbol	chr	strand	longExonStart_0base	longExonEnd	shortES	shortEE	flankingES	flankingEE	IC_SAMPLE_1	SC_SAMPLE_1	IC_SAMPLE_2	SC_SAMPLE_2	IncFormLen	SkipFormLen	FDR	IncLevel1	IncLevel2	DeltaPSI
ENSMUSG00000000740	Rpl13	chr8	+	123102844	123103356	123103182	123103356	123102652	123102762	79,93,99	3,2,7	55,95,117	0,0,1	463	125	0.0249096163551	0.877,0.926,0.792	1.0,1.0,0.969	-0.125
ENSMUSG00000039701	Usp53	chr3	-	122961154	122961432	122961154	122961237	122962883	122963018	47,48,28	0,1,2	48,58,32	6,4,7	320	125	0.0435100263323	1.0,0.949,0.845	0.758,0.85,0.641	0.182
ENSMUSG00000020773	Trim47	chr11	-	116106931	116107006	116106931	116107003	116107423	116107622	0,0,1	7,2,3	3,2,4	2,11,8	128	125	0.0435100263323	0.0,0.0,0.246	0.594,0.151,0.328	-0.276
ENSMUSG00000086968	4933431E20Rik	chr3	-	107894050	107894228	107894050	107894215	107894588	107894656	2,7,2	0,1,2	3,0,2	7,6,3	138	125	0.0435100263323	1.0,0.864,0.475	0.28,0.0,0.377	0.561
ENSMUSG00000042258	Isl1	chr13	-	116301610	116301778	116301610	116301709	116303045	116303332	283,245,272	82,58,75	280,203,264	39,41,30	194	125	0.0435100263323	0.69,0.731,0.7	0.822,0.761,0.85	-0.104
ENSMUSG00000030814	Bcl7c	chr7	-	127707175	127707337	127707175	127707304	127707879	127707958	0,0,0	7,2,7	3,1,2	3,3,3	158	125	0.0496967424536	0.0,0.0,0.0	0.442,0.209,0.345	-0.332
ENSMUSG00000007570	Fance	chr17	+	28318032	28318156	28318061	28318156	28317467	28317611	33,42,44	71,78,65	33,93,112	43,52,55	154	125	0.0496967424536	0.274,0.304,0.355	0.384,0.592,0.623	-0.222
