# Supplementary material for: An Alternative Splicing Program for Mouse Craniofacial Development
Source: Front Physiol. 2020 Sep 4;11:1099. doi: 10.3389/fphys.2020.01099 (PMC7498679; doi:10.3389/fphys.2020.01099)
Supplement: Supplementary file 12 [file Data_Sheet_1.zip › Filtered rMATS results/A3SS/E10.5_Ect_MXP_vs_FNP_A3SS_filtered_output.txt]

GeneID	geneSymbol	chr	strand	longExonStart_0base	longExonEnd	shortES	shortEE	flankingES	flankingEE	IC_SAMPLE_1	SC_SAMPLE_1	IC_SAMPLE_2	SC_SAMPLE_2	IncFormLen	SkipFormLen	FDR	IncLevel1	IncLevel2	DeltaPSI
ENSMUSG00000007207	Stx1a	chr5	+	135048910	135049104	135048993	135049104	135045596	135045734	47,41,55	0,3,0	33,38,38	24,23,31	208	125	0.0	1.0,0.891,1.0	0.452,0.498,0.424	0.506
ENSMUSG00000037032	Apbb1	chr7	-	105565532	105565653	105565532	105565647	105566050	105566178	6,4,8	203,222,174	38,68,65	238,250,272	131	125	0.0	0.027,0.017,0.042	0.132,0.206,0.186	-0.146
ENSMUSG00000027575	Arfgap1	chr2	+	180980397	180980474	180980403	180980474	180979170	180979227	110,104,91	0,2,1	70,84,129	12,8,25	131	125	2.1929287275e-09	1.0,0.98,0.989	0.848,0.909,0.831	0.127
ENSMUSG00000054752	Fsd1l	chr4	+	53693983	53694084	53693986	53694084	53686387	53686517	53,65,65	0,0,0	79,111,131	8,19,20	128	125	1.97858827655e-08	1.0,1.0,1.0	0.906,0.851,0.865	0.126
ENSMUSG00000034813	Grip1	chr10	+	119985473	119986484	119986331	119986484	119978437	119978607	330,373,451	2,0,0	208,310,318	13,7,10	983	125	2.23692593338e-08	0.955,1.0,1.0	0.67,0.849,0.802	0.211
ENSMUSG00000023707	Ogfod2	chr5	+	124114387	124114645	124114478	124114645	124113428	124113528	25,33,37	0,1,1	27,20,39	10,8,9	216	125	1.01517776259e-06	1.0,0.95,0.955	0.61,0.591,0.715	0.33
ENSMUSG00000023707	Ogfod2	chr5	+	124114064	124114645	124114478	124114645	124113428	124113528	85,54,108	0,1,1	85,78,95	10,8,9	539	125	1.49657772663e-06	1.0,0.926,0.962	0.663,0.693,0.71	0.274
ENSMUSG00000021848	Otx2	chr14	-	48661298	48661474	48661298	48661450	48662443	48662659	0,1,0	27,33,16	88,83,134	393,511,571	149	125	1.8997664705e-06	0.0,0.025,0.0	0.158,0.12,0.164	-0.139
ENSMUSG00000023191	P3h3	chr6	-	124845201	124845658	124845201	124845319	124845941	124846043	25,46,43	0,0,0	64,46,47	6,5,8	464	125	2.29272956691e-06	1.0,1.0,1.0	0.742,0.713,0.613	0.311
ENSMUSG00000017978	Cadps2	chr6	-	23344206	23344372	23344206	23344363	23355823	23355927	0,0,0	5,9,16	13,13,9	29,19,39	134	125	4.96989826107e-06	0.0,0.0,0.0	0.295,0.39,0.177	-0.287
ENSMUSG00000061877	BC048679	chr7	-	81495125	81495373	81495125	81495255	81495578	81495780	7,6,9	0,0,0	15,21,27	3,5,8	243	125	5.84782080786e-05	1.0,1.0,1.0	0.72,0.684,0.635	0.32
ENSMUSG00000038543	BC028528	chr3	-	95884969	95885071	95884969	95885068	95888140	95888296	1,7,1	0,0,0	1,2,13	3,4,2	128	125	0.000146282638147	1.0,1.0,1.0	0.246,0.328,0.864	0.521
ENSMUSG00000070565	Rasal2	chr1	-	157158658	157158858	157158658	157158837	157161124	157161326	13,18,16	69,60,89	91,85,69	136,191,136	146	125	0.000257417078441	0.139,0.204,0.133	0.364,0.276,0.303	-0.156
ENSMUSG00000037426	Depdc5	chr5	+	32937520	32937704	32937547	32937704	32933949	32934015	190,156,185	172,178,195	157,210,219	99,108,130	152	125	0.000353485836424	0.476,0.419,0.438	0.566,0.615,0.581	-0.143
ENSMUSG00000053091	Lins1	chr7	+	66710158	66710746	66710229	66710746	66708638	66708728	2,3,7	0,0,0	2,5,8	4,1,2	196	125	0.000659162328681	1.0,1.0,1.0	0.242,0.761,0.718	0.426
ENSMUSG00000042625	Safb2	chr17	-	56566878	56567018	56566878	56567015	56568894	56569022	2,10,1	17,29,19	0,0,0	18,24,12	128	125	0.000847087080757	0.103,0.252,0.049	0.0,0.0,0.0	0.135
ENSMUSG00000026977	March7	chr2	+	60233898	60234997	60233933	60234997	60229683	60229879	6,10,13	2,0,9	6,13,13	0,0,0	160	125	0.00092114746346	0.701,1.0,0.53	1.0,1.0,1.0	-0.256
ENSMUSG00000037138	Aff3	chr1	-	38252640	38252681	38252640	38252678	38269709	38269761	5,4,3	0,0,0	4,7,23	0,7,6	128	125	0.000923129102293	1.0,1.0,1.0	1.0,0.494,0.789	0.239
ENSMUSG00000042564	Fam227a	chr15	-	79649636	79649863	79649636	79649860	79658680	79658956	2,8,7	2,3,3	16,13,6	1,0,0	128	125	0.00102650354425	0.494,0.723,0.695	0.94,1.0,1.0	-0.343
ENSMUSG00000019927	Ube2d1	chr10	-	71259741	71262115	71259741	71259819	71262198	71262262	594,542,735	2,0,0	427,482,584	5,2,7	2421	125	0.00109055819334	0.939,1.0,1.0	0.815,0.926,0.812	0.129
ENSMUSG00000080316	Spaca6	chr17	+	17838315	17838526	17838338	17838526	17838086	17838243	3,6,6	8,0,3	2,5,5	0,0,0	148	125	0.00121140847651	0.241,1.0,0.628	1.0,1.0,1.0	-0.377
ENSMUSG00000092060	Bend4	chr5	-	67392147	67400301	67392147	67398450	67405430	67405519	48,60,73	1,2,5	45,63,48	0,1,0	1976	125	0.00170767932762	0.752,0.655,0.48	1.0,0.799,1.0	-0.304
ENSMUSG00000033900	Map9	chr3	+	82358974	82359124	82359030	82359124	82358071	82358255	10,23,16	0,0,0	11,24,29	4,6,0	181	125	0.0019125596863	1.0,1.0,1.0	0.655,0.734,1.0	0.204
ENSMUSG00000029192	Tbc1d14	chr5	-	36507577	36508431	36507577	36507706	36512453	36512548	172,151,150	5,6,1	137,149,183	0,0,1	850	125	0.0019125596863	0.835,0.787,0.957	1.0,1.0,0.964	-0.128
ENSMUSG00000062729	Ppox	chr1	-	171279429	171279593	171279429	171279574	171280387	171280522	0,0,0	10,4,2	0,2,10	6,1,4	144	125	0.0019125596863	0.0,0.0,0.0	0.0,0.635,0.685	-0.44
ENSMUSG00000004698	Hdac9	chr12	-	34433080	34433231	34433080	34433222	34437136	34437378	12,9,15	0,0,3	25,27,30	7,11,20	134	125	0.00235923545919	1.0,1.0,0.823	0.769,0.696,0.583	0.258
ENSMUSG00000004626	Stxbp2	chr8	+	3641894	3642055	3641897	3642055	3641110	3641206	45,33,52	2,10,6	40,30,34	2,0,0	128	125	0.00242203064184	0.956,0.763,0.894	0.951,1.0,1.0	-0.113
ENSMUSG00000039936	Pik3cd	chr4	-	149655335	149655503	149655335	149655500	149655580	149655631	1,3,9	5,2,1	11,3,4	1,0,0	128	125	0.00325857548688	0.163,0.594,0.898	0.915,1.0,1.0	-0.42
ENSMUSG00000022973	Synj1	chr16	-	90973909	90974075	90973909	90974066	90976598	90976751	8,14,26	1,0,0	17,20,12	0,7,5	134	125	0.00338087357728	0.882,1.0,1.0	1.0,0.727,0.691	0.155
ENSMUSG00000020220	Vps13d	chr4	-	145099964	145100070	145099964	145100067	145103613	145103688	7,3,0	3,4,3	1,0,0	10,7,2	128	125	0.00340355595431	0.695,0.423,0.0	0.089,0.0,0.0	0.343
ENSMUSG00000060601	Nr1h2	chr7	-	44551954	44552245	44551954	44552236	44552506	44552620	105,122,106	101,96,87	148,135,176	80,71,64	134	125	0.00355426114901	0.492,0.542,0.532	0.633,0.639,0.72	-0.142
ENSMUSG00000038593	Tctn1	chr5	-	122246484	122246634	122246484	122246571	122247919	122248045	4,18,21	0,2,6	7,8,11	0,0,0	188	125	0.00361808021506	1.0,0.857,0.699	1.0,1.0,1.0	-0.148
ENSMUSG00000021548	Ccnh	chr13	+	85202332	85202496	85202440	85202496	85190753	85190876	13,3,3	1,2,3	9,9,19	0,0,0	233	125	0.00372065120241	0.875,0.446,0.349	1.0,1.0,1.0	-0.443
ENSMUSG00000042388	Dlgap3	chr4	+	127235384	127235528	127235417	127235528	127234967	127235059	9,11,1	0,0,0	55,40,69	2,9,7	158	125	0.00487547481794	1.0,1.0,1.0	0.956,0.779,0.886	0.126
ENSMUSG00000008450	Nutf2	chr8	+	105876353	105876608	105876509	105876608	105875533	105875658	50,45,52	3,1,0	56,59,44	4,10,7	281	125	0.00730634262196	0.881,0.952,1.0	0.862,0.724,0.737	0.17
ENSMUSG00000041757	Plekha6	chr1	+	133269999	133270202	133270059	133270202	133266565	133266666	11,14,3	0,3,0	6,10,7	6,4,5	185	125	0.00801123464116	1.0,0.759,1.0	0.403,0.628,0.486	0.414
ENSMUSG00000029416	Slc15a4	chr5	-	127604537	127604706	127604537	127604648	127608771	127609061	65,64,75	55,60,54	89,81,105	47,33,30	183	125	0.00801123464116	0.447,0.421,0.487	0.564,0.626,0.705	-0.18
ENSMUSG00000053091	Lins1	chr7	+	66710158	66710746	66710229	66710746	66708039	66708553	2,2,12	0,1,0	2,5,8	0,4,3	196	125	0.00801123464116	1.0,0.561,1.0	1.0,0.444,0.63	0.162
ENSMUSG00000053332	Gas5	chr1	+	161037287	161037547	161037504	161037547	161036819	161036852	85,58,69	6,0,8	70,118,89	1,0,2	342	125	0.0089969831961	0.838,1.0,0.759	0.962,1.0,0.942	-0.102
ENSMUSG00000062743	Zfp677	chr17	+	21392460	21392551	21392465	21392551	21383747	21384020	11,8,6	7,8,6	7,18,9	2,1,2	130	125	0.00943424298746	0.602,0.49,0.49	0.771,0.945,0.812	-0.315
ENSMUSG00000058254	Tspan7	chrX	+	10590135	10595354	10595278	10595354	10585496	10585652	425,403,441	0,0,0	355,506,527	2,2,3	5268	125	0.00943424298746	1.0,1.0,1.0	0.808,0.857,0.807	0.176
ENSMUSG00000034165	Ccnd3	chr17	+	47593608	47593852	47593653	47593852	47578708	47578792	8,6,11	1,1,0	5,10,2	3,4,1	170	125	0.0107160337722	0.855,0.815,1.0	0.551,0.648,0.595	0.292
ENSMUSG00000040812	Agbl2	chr2	+	90783985	90784125	90784061	90784125	90783575	90783673	0,2,6	4,4,9	1,0,0	8,14,4	201	125	0.0141533576006	0.0,0.237,0.293	0.072,0.0,0.0	0.153
ENSMUSG00000021504	B4galt7	chr13	+	55604019	55604382	55604119	55604382	55600064	55600192	116,79,91	1,8,0	94,82,93	11,11,8	225	125	0.0142629416081	0.985,0.846,1.0	0.826,0.806,0.866	0.111
ENSMUSG00000032313	Tmem266	chr9	+	55435190	55438345	55437106	55438345	55430274	55430464	15,32,31	0,2,3	26,32,27	1,0,0	2041	125	0.0157968342859	1.0,0.495,0.388	0.614,1.0,1.0	-0.244
ENSMUSG00000026207	Speg	chr1	+	75384033	75384068	75384038	75384068	75383136	75383179	6,4,7	6,2,2	0,2,1	4,5,2	130	125	0.0206408594833	0.49,0.658,0.771	0.0,0.278,0.325	0.439
ENSMUSG00000070733	Fryl	chr5	-	73071104	73071309	73071104	73071306	73072735	73072921	157,171,199	30,59,44	101,154,98	53,61,43	128	125	0.0216371586992	0.836,0.739,0.815	0.65,0.711,0.69	0.113
ENSMUSG00000023764	Sfi1	chr11	-	3134625	3135542	3134625	3134730	3135653	3135830	45,29,44	0,0,0	34,50,54	2,4,0	937	125	0.0251556532583	1.0,1.0,1.0	0.694,0.625,1.0	0.227
ENSMUSG00000003421	Nosip	chr7	+	45076551	45076739	45076626	45076739	45076309	45076428	160,151,211	38,37,42	212,265,210	13,32,37	200	125	0.0251556532583	0.725,0.718,0.758	0.911,0.838,0.78	-0.109
ENSMUSG00000068037	Mas1	chr17	-	12846237	12846431	12846237	12846412	12848076	12848120	6,4,5	17,19,12	0,0,2	8,3,9	144	125	0.0256860032763	0.235,0.155,0.266	0.0,0.0,0.162	0.165
ENSMUSG00000028842	Ago3	chr4	-	126346630	126346830	126346630	126346772	126347767	126347869	9,17,12	3,2,6	20,18,15	0,1,2	183	125	0.0256860032763	0.672,0.853,0.577	1.0,0.925,0.837	-0.22
ENSMUSG00000004933	Matk	chr10	+	81259173	81259287	81259176	81259287	81258479	81258539	1,1,1	9,10,21	7,8,3	24,17,18	128	125	0.0302879548595	0.098,0.089,0.044	0.222,0.315,0.14	-0.149
ENSMUSG00000025494	Sigirr	chr7	-	141092977	141093330	141092977	141093118	141093726	141093925	7,4,2	0,0,0	8,3,12	2,2,1	337	125	0.031000641856	1.0,1.0,1.0	0.597,0.357,0.817	0.41
ENSMUSG00000040118	Cacna2d1	chr5	+	16326311	16326383	16326326	16326383	16320083	16320158	0,3,0	7,1,6	7,8,3	1,4,5	140	125	0.0359869665215	0.0,0.728,0.0	0.862,0.641,0.349	-0.375
ENSMUSG00000025156	Gps1	chr11	+	120787008	120787069	120787011	120787069	120786771	120786849	11,1,6	0,0,0	7,5,10	3,2,1	128	125	0.036934440495	1.0,1.0,1.0	0.695,0.709,0.907	0.23
ENSMUSG00000000740	Rpl13	chr8	+	123102844	123103356	123103182	123103356	123102652	123102762	20,38,32	2,0,0	70,56,57	2,8,3	463	125	0.036934440495	0.73,1.0,1.0	0.904,0.654,0.837	0.112
ENSMUSG00000040040	Ift88	chr14	+	57479896	57481511	57481395	57481511	57477890	57478077	126,118,100	0,0,0	80,105,98	0,0,8	1624	125	0.0381929928176	1.0,1.0,1.0	1.0,1.0,0.485	0.172
ENSMUSG00000017715	Pgs1	chr11	+	118014573	118014722	118014646	118014722	118005369	118005891	90,91,102	12,24,19	141,167,175	10,10,23	198	125	0.0390384097138	0.826,0.705,0.772	0.899,0.913,0.828	-0.112
ENSMUSG00000037266	Rsrp1	chr4	+	134926025	134926818	134926734	134926818	134925776	134925821	28,37,12	12,12,15	10,14,10	9,30,13	834	125	0.0394551802753	0.259,0.316,0.107	0.143,0.065,0.103	0.124
ENSMUSG00000031392	Irak1	chrX	-	74022848	74023065	74022848	74022952	74023365	74023533	17,10,19	0,0,1	15,19,35	3,3,1	238	125	0.0434633199373	1.0,1.0,0.909	0.724,0.769,0.948	0.156
ENSMUSG00000031278	Acsl4	chrX	-	142351378	142351908	142351378	142351618	142360386	142360436	27,37,30	34,57,54	40,40,37	22,41,28	415	125	0.0483388054835	0.193,0.164,0.143	0.354,0.227,0.285	-0.122
