# Supplementary material for: An Alternative Splicing Program for Mouse Craniofacial Development
Source: Front Physiol. 2020 Sep 4;11:1099. doi: 10.3389/fphys.2020.01099 (PMC7498679; doi:10.3389/fphys.2020.01099)
Supplement: Supplementary file 12 [file Data_Sheet_1.zip › Filtered rMATS results/A3SS/E11.5_Mes_FNP_vs_MNP_A3SS_filtered_output.txt]

GeneID	geneSymbol	chr	strand	longExonStart_0base	longExonEnd	shortES	shortEE	flankingES	flankingEE	IC_SAMPLE_1	SC_SAMPLE_1	IC_SAMPLE_2	SC_SAMPLE_2	IncFormLen	SkipFormLen	FDR	IncLevel1	IncLevel2	DeltaPSI
ENSMUSG00000053552	Ebf4	chr2	+	130365459	130365657	130365575	130365657	130362245	130362431	34,34,19	0,0,0	12,20,23	5,3,2	241	125	0.000439163196889	1.0,1.0,1.0	0.555,0.776,0.856	0.271
ENSMUSG00000050875	A730017C20Rik	chr18	+	59066909	59066989	59066928	59066989	59065834	59065885	19,19,33	10,5,7	22,17,16	1,0,1	144	125	0.000773796643458	0.623,0.767,0.804	0.95,1.0,0.933	-0.23
ENSMUSG00000026193	Fn1	chr1	-	71597280	71597672	71597280	71597387	71598373	71598463	15,30,21	6,4,3	26,11,19	0,0,1	410	125	0.000931442847719	0.433,0.696,0.681	1.0,1.0,0.853	-0.348
ENSMUSG00000030591	Psmd8	chr7	-	29174187	29175522	29174187	29174747	29177065	29177231	6,5,4	0,0,0	1,7,6	2,0,3	900	125	0.00105874120599	1.0,1.0,1.0	0.065,1.0,0.217	0.573
ENSMUSG00000023088	Abcc1	chr16	+	14458996	14459129	14459023	14459129	14457887	14457969	73,58,68	3,1,1	69,38,63	7,7,10	152	125	0.00349201045789	0.952,0.979,0.982	0.89,0.817,0.838	0.123
ENSMUSG00000050875	A730017C20Rik	chr18	+	59066816	59066989	59066928	59066989	59065834	59065885	9,15,15	10,5,7	13,7,4	1,0,1	237	125	0.00772465179565	0.322,0.613,0.531	0.873,1.0,0.678	-0.362
ENSMUSG00000037373	Ctbp1	chr5	-	33247753	33248686	33247753	33248683	33249586	33249714	6,1,2	1,0,0	4,4,11	5,4,3	128	125	0.00772465179565	0.854,1.0,1.0	0.439,0.494,0.782	0.38
ENSMUSG00000025558	Dock9	chr14	-	121591811	121591948	121591811	121591879	121594335	121594383	4,11,9	3,4,2	6,5,5	0,0,1	194	125	0.00855637249506	0.462,0.639,0.744	1.0,1.0,0.763	-0.306
ENSMUSG00000042015	Wdr41	chr13	+	94978469	94978585	94978473	94978585	94976437	94976589	42,49,43	0,0,0	25,34,40	2,5,4	129	125	0.00855637249506	1.0,1.0,1.0	0.924,0.868,0.906	0.101
ENSMUSG00000067825	Pex26	chr6	+	121193511	121196185	121193514	121196185	121190100	121190247	65,86,55	33,40,18	79,51,61	15,9,9	128	125	0.0103896631293	0.658,0.677,0.749	0.837,0.847,0.869	-0.156
ENSMUSG00000044320	1700001O22Rik	chr2	-	30796108	30796283	30796108	30796211	30796400	30796566	22,30,17	4,5,2	16,15,12	0,1,0	197	125	0.0139836346833	0.777,0.792,0.844	1.0,0.905,1.0	-0.164
ENSMUSG00000055725	Paqr3	chr5	-	97099545	97099743	97099545	97099680	97103359	97103515	86,71,79	1,5,1	54,67,62	10,9,5	188	125	0.0143827441455	0.983,0.904,0.981	0.782,0.832,0.892	0.121
ENSMUSG00000034652	Cd300a	chr11	+	114894657	114894778	114894669	114894778	114893237	114893594	16,9,15	0,1,0	14,17,16	2,2,6	137	125	0.0160722983731	1.0,0.891,1.0	0.865,0.886,0.709	0.144
ENSMUSG00000017715	Pgs1	chr11	+	118014573	118014722	118014646	118014722	118005369	118005891	105,144,114	22,16,21	154,136,159	4,15,10	198	125	0.0278815022161	0.751,0.85,0.774	0.96,0.851,0.909	-0.115
ENSMUSG00000036473	Tbc1d24	chr17	-	24185203	24186287	24185203	24186201	24189943	24190053	40,28,27	28,26,21	63,37,39	21,12,13	211	125	0.0297013316655	0.458,0.389,0.432	0.64,0.646,0.64	-0.216
ENSMUSG00000042289	Hsd3b7	chr7	+	127801833	127802113	127802013	127802113	127801460	127801616	34,32,20	4,4,0	36,28,31	0,0,1	305	125	0.0297013316655	0.777,0.766,1.0	1.0,1.0,0.927	-0.128
ENSMUSG00000039936	Pik3cd	chr4	-	149654022	149654138	149654022	149654135	149654224	149654403	10,2,3	19,24,13	2,0,0	11,17,8	128	125	0.0305849018934	0.339,0.075,0.184	0.151,0.0,0.0	0.149
ENSMUSG00000018395	Kif3a	chr11	+	53593373	53593530	53593394	53593530	53590716	53590725	2,15,11	4,1,2	6,6,16	0,0,0	146	125	0.033943257822	0.3,0.928,0.825	1.0,1.0,1.0	-0.316
ENSMUSG00000061894	Zscan20	chr4	-	128589451	128590141	128589451	128589860	128591472	128591557	48,29,28	0,1,0	38,42,34	0,4,4	406	125	0.0343187932016	1.0,0.899,1.0	1.0,0.764,0.724	0.137
ENSMUSG00000006575	Rundc3a	chr11	+	102398084	102398233	102398099	102398233	102397570	102397686	12,9,13	2,3,3	10,10,7	0,0,1	140	125	0.0354485442841	0.843,0.728,0.795	1.0,1.0,0.862	-0.165
ENSMUSG00000055692	Tmem191c	chr16	+	17276961	17277250	17277193	17277250	17276633	17276887	7,7,8	0,0,0	14,13,11	4,2,0	357	125	0.0380635889069	1.0,1.0,1.0	0.551,0.695,1.0	0.251
ENSMUSG00000004508	Gab2	chr7	+	97303023	97303129	97303026	97303129	97302368	97302459	70,38,67	19,19,17	88,66,50	8,10,7	128	125	0.044326570316	0.783,0.661,0.794	0.915,0.866,0.875	-0.139
ENSMUSG00000041459	Tardbp	chr4	-	148617565	148617825	148617565	148617737	148618664	148618791	16,15,5	5,2,1	15,22,14	0,2,0	213	125	0.044326570316	0.653,0.815,0.746	1.0,0.866,1.0	-0.217
ENSMUSG00000027420	Bfsp1	chr2	-	143841673	143841799	143841673	143841781	143845900	143845990	7,2,1	10,11,9	1,0,1	15,6,10	143	125	0.044326570316	0.38,0.137,0.089	0.055,0.0,0.08	0.157
ENSMUSG00000024830	Rps6kb2	chr19	-	4162602	4162723	4162602	4162718	4163167	4163300	8,4,6	5,2,1	8,7,6	0,2,0	130	125	0.044326570316	0.606,0.658,0.852	1.0,0.771,1.0	-0.218
ENSMUSG00000033773	Rpap2	chr5	+	107641782	107642922	107641953	107642922	107633062	107633131	10,21,13	1,1,0	9,21,20	3,4,2	296	125	0.044326570316	0.809,0.899,1.0	0.559,0.689,0.809	0.217
ENSMUSG00000015790	Surf1	chr2	-	26915595	26915784	26915595	26915769	26916256	26916345	0,0,1	10,17,14	3,2,4	23,8,21	140	125	0.044326570316	0.0,0.0,0.06	0.104,0.182,0.145	-0.124
ENSMUSG00000035401	Emsy	chr7	-	98593330	98593810	98593330	98593666	98594751	98595312	100,76,92	4,9,10	112,95,91	2,1,4	269	125	0.0495808392377	0.921,0.797,0.81	0.963,0.978,0.914	-0.109
