# Supplementary material for: An Alternative Splicing Program for Mouse Craniofacial Development
Source: Front Physiol. 2020 Sep 4;11:1099. doi: 10.3389/fphys.2020.01099 (PMC7498679; doi:10.3389/fphys.2020.01099)
Supplement: Supplementary file 12 [file Data_Sheet_1.zip › Filtered rMATS results/A3SS/E12.5_Mes_MXP_vs_FNP_A3SS_filtered_output.txt]

GeneID	geneSymbol	chr	strand	longExonStart_0base	longExonEnd	shortES	shortEE	flankingES	flankingEE	IC_SAMPLE_1	SC_SAMPLE_1	IC_SAMPLE_2	SC_SAMPLE_2	IncFormLen	SkipFormLen	FDR	IncLevel1	IncLevel2	DeltaPSI
ENSMUSG00000025498	Irf7	chr7	-	141264492	141264655	141264492	141264559	141264724	141264783	4,9,7	0,4,10	4,5,4	0,0,0	221	125	0.00183476002206	1.0,0.56,0.284	1.0,1.0,1.0	-0.385
ENSMUSG00000034059	Ypel4	chr2	+	84737063	84737528	84737419	84737528	84736638	84736965	60,40,53	0,0,1	62,50,85	3,4,6	481	125	0.00581152977206	1.0,1.0,0.932	0.843,0.765,0.786	0.179
ENSMUSG00000052373	Mpp3	chr11	-	102023701	102025154	102023701	102023782	102025380	102025499	16,8,9	0,0,0	24,11,11	6,0,1	1497	125	0.0104290772293	1.0,1.0,1.0	0.25,1.0,0.479	0.424
ENSMUSG00000028546	Elavl4	chr4	-	110203736	110206701	110203736	110206659	110209739	110209778	0,1,0	2,1,4	8,8,4	6,10,5	167	125	0.0105473549085	0.0,0.428,0.0	0.5,0.375,0.375	-0.274
ENSMUSG00000030742	Lat	chr7	-	126368494	126368582	126368494	126368540	126368801	126368836	26,33,20	6,4,0	31,26,28	0,0,0	167	125	0.0105473549085	0.764,0.861,1.0	1.0,1.0,1.0	-0.125
ENSMUSG00000040675	Mthfd1l	chr10	+	4155541	4156111	4155649	4156111	4148008	4148126	164,163,205	29,31,44	134,127,246	11,15,18	233	125	0.0143008204647	0.752,0.738,0.714	0.867,0.82,0.88	-0.121
ENSMUSG00000109378	U2af1l4	chr7	+	30566748	30567500	30567142	30567500	30565094	30566381	13,17,25	0,0,1	17,15,17	5,0,3	519	125	0.022778668594	1.0,1.0,0.858	0.45,1.0,0.577	0.277
ENSMUSG00000043262	Uevld	chr7	-	46940132	46940303	46940132	46940277	46943787	46943890	78,55,37	4,1,3	67,70,54	10,9,14	151	125	0.0325392763985	0.942,0.979,0.911	0.847,0.866,0.762	0.119
ENSMUSG00000002346	Slc25a42	chr8	-	70188832	70189577	70188832	70188949	70190062	70190088	25,23,27	0,0,0	26,13,32	0,4,2	753	125	0.0382996839727	1.0,1.0,1.0	1.0,0.35,0.726	0.308
ENSMUSG00000029207	Apbb2	chr5	-	66310999	66311083	66310999	66311080	66312158	66312246	62,71,58	9,11,3	59,72,59	24,21,15	128	125	0.040894785615	0.871,0.863,0.95	0.706,0.77,0.793	0.138
ENSMUSG00000061758	Akr1b10	chr6	+	34390054	34390132	34390079	34390132	34388775	34388892	31,27,22	3,3,4	16,18,31	0,0,1	150	125	0.0478881701437	0.896,0.882,0.821	1.0,1.0,0.963	-0.121
