# Supplementary material for: An Alternative Splicing Program for Mouse Craniofacial Development
Source: Front Physiol. 2020 Sep 4;11:1099. doi: 10.3389/fphys.2020.01099 (PMC7498679; doi:10.3389/fphys.2020.01099)
Supplement: Supplementary file 12 [file Data_Sheet_1.zip › Filtered rMATS results/A3SS/E12.5_Ect_FNP_vs_MNP_A3SS_filtered_output.txt]

GeneID	geneSymbol	chr	strand	longExonStart_0base	longExonEnd	shortES	shortEE	flankingES	flankingEE	IC_SAMPLE_1	SC_SAMPLE_1	IC_SAMPLE_2	SC_SAMPLE_2	IncFormLen	SkipFormLen	FDR	IncLevel1	IncLevel2	DeltaPSI
ENSMUSG00000002107	Celf2	chr2	-	6604023	6607961	6604023	6604182	6615687	6615822	93,112,97	0,0,0	160,164,120	2,2,6	3904	125	4.93315417404e-05	1.0,1.0,1.0	0.719,0.724,0.39	0.389
ENSMUSG00000068037	Mas1	chr17	-	12846237	12846431	12846237	12846412	12848076	12848120	4,4,7	2,11,5	1,0,0	11,5,7	144	125	0.000272697315067	0.635,0.24,0.549	0.073,0.0,0.0	0.45
ENSMUSG00000092060	Bend4	chr5	-	67392147	67400301	67392147	67398450	67405430	67405519	25,21,23	5,3,0	5,14,12	0,0,0	1976	125	0.000362020209252	0.24,0.307,1.0	1.0,1.0,1.0	-0.484
ENSMUSG00000043085	Tmem82	chr4	-	141614944	141615135	141614944	141615110	141616203	141616621	6,0,0	10,5,6	3,1,1	1,0,0	150	125	0.000567642659376	0.333,0.0,0.0	0.714,1.0,1.0	-0.794
ENSMUSG00000053411	Cbx7	chr15	-	79918752	79919104	79918752	79918927	79921371	79921438	5,7,5	2,0,0	0,1,3	1,3,3	302	125	0.00114152986209	0.509,1.0,1.0	0.0,0.121,0.293	0.698
ENSMUSG00000073422	H2-Ke6	chr17	-	34026032	34026470	34026032	34026225	34026850	34026935	11,8,4	2,3,3	8,6,12	0,0,1	370	125	0.00268796340558	0.65,0.474,0.311	1.0,1.0,0.802	-0.456
ENSMUSG00000020919	Stat5b	chr11	-	100804869	100805026	100804869	100804998	100808395	100808533	34,54,22	1,2,2	30,48,30	14,7,7	153	125	0.00485661289274	0.965,0.957,0.9	0.636,0.849,0.778	0.186
ENSMUSG00000059005	Hnrnpa3	chr2	+	75663570	75663714	75663672	75663714	75662660	75662756	62,42,62	5,3,4	50,68,42	0,0,0	227	125	0.00485661289274	0.872,0.885,0.895	1.0,1.0,1.0	-0.116
ENSMUSG00000074165	Zfp788	chr7	+	41647482	41647617	41647490	41647617	41643332	41643432	8,4,11	5,2,9	18,9,6	2,0,1	133	125	0.00485661289274	0.601,0.653,0.535	0.894,1.0,0.849	-0.318
ENSMUSG00000038695	Josd2	chr7	+	44470858	44471307	44471233	44471307	44470411	44470537	17,19,19	0,0,1	27,24,9	1,6,1	500	125	0.00696601192404	1.0,1.0,0.826	0.871,0.5,0.692	0.254
ENSMUSG00000080316	Spaca6	chr17	+	17838315	17838526	17838338	17838526	17838086	17838243	10,5,3	3,0,6	3,1,2	0,0,0	148	125	0.00748582731926	0.738,1.0,0.297	1.0,1.0,1.0	-0.322
ENSMUSG00000058318	Phf21a	chr2	+	92328311	92328401	92328314	92328401	92320228	92320459	1,0,1	23,14,6	3,2,6	13,7,16	128	125	0.0171276503087	0.041,0.0,0.14	0.184,0.218,0.268	-0.163
ENSMUSG00000021709	Erbin	chr13	-	103824719	103824926	103824719	103824848	103833497	103835028	45,18,17	2,6,4	38,20,20	0,0,2	203	125	0.0201309807187	0.933,0.649,0.724	1.0,1.0,0.86	-0.185
ENSMUSG00000027338	Prnd	chr2	+	131954790	131956130	131954820	131956130	131953008	131953582	4,6,5	5,8,7	0,2,0	4,6,2	155	125	0.0218790892192	0.392,0.377,0.365	0.0,0.212,0.0	0.307
ENSMUSG00000026082	Rev1	chr1	-	38079289	38079398	38079289	38079395	38083703	38083820	12,17,15	5,7,9	22,29,19	1,2,4	128	125	0.0293830827502	0.701,0.703,0.619	0.956,0.934,0.823	-0.23
ENSMUSG00000010609	Psen2	chr1	-	180229385	180229487	180229385	180229484	180229841	180229925	7,18,13	4,4,1	7,13,3	1,0,0	128	125	0.0299487183142	0.631,0.815,0.927	0.872,1.0,1.0	-0.166
ENSMUSG00000038831	Ralgps1	chr2	-	33146569	33146653	33146569	33146650	33158909	33159036	11,8,13	1,0,1	4,9,5	2,5,1	128	125	0.0312203446747	0.915,1.0,0.927	0.661,0.637,0.83	0.238
ENSMUSG00000045095	Magi1	chr6	-	93694007	93694211	93694007	93694208	93697193	93697487	59,75,79	61,54,56	88,79,64	33,33,30	128	125	0.0373621864309	0.486,0.576,0.579	0.723,0.7,0.676	-0.153
ENSMUSG00000028064	Sema4a	chr3	-	88451344	88451497	88451344	88451467	88451687	88451786	5,4,4	15,11,5	14,19,19	10,9,11	155	125	0.0382738591561	0.212,0.227,0.392	0.53,0.63,0.582	-0.304
ENSMUSG00000008450	Nutf2	chr8	+	105876353	105876608	105876509	105876608	105875533	105875658	40,48,33	0,6,5	31,43,41	0,1,1	281	125	0.0382738591561	1.0,0.781,0.746	1.0,0.95,0.948	-0.124
ENSMUSG00000039239	Tgfb2	chr1	-	186630609	186630787	186630609	186630672	186632457	186632568	39,77,48	1,0,4	53,50,78	4,15,6	240	125	0.0408605442775	0.953,1.0,0.862	0.873,0.635,0.871	0.145
ENSMUSG00000027615	Hps3	chr3	-	20030313	20030805	20030313	20030409	20035048	20035302	22,24,17	2,0,4	25,30,22	0,0,0	521	125	0.0412673544538	0.725,1.0,0.505	1.0,1.0,1.0	-0.257
