# Supplementary material for: An Alternative Splicing Program for Mouse Craniofacial Development
Source: Front Physiol. 2020 Sep 4;11:1099. doi: 10.3389/fphys.2020.01099 (PMC7498679; doi:10.3389/fphys.2020.01099)
Supplement: Supplementary file 12 [file Data_Sheet_1.zip › Filtered rMATS results/A3SS/E10.5_FNP_Ect_vs_Mes_A3SS_filtered_output.txt]

GeneID	geneSymbol	chr	strand	longExonStart_0base	longExonEnd	shortES	shortEE	flankingES	flankingEE	IC_SAMPLE_1	SC_SAMPLE_1	IC_SAMPLE_2	SC_SAMPLE_2	IncFormLen	SkipFormLen	FDR	IncLevel1	IncLevel2	DeltaPSI
ENSMUSG00000037426	Depdc5	chr5	+	32937520	32937704	32937547	32937704	32933949	32934015	157,210,219	99,108,130	109,32,127	189,69,203	152	125	0.0	0.566,0.615,0.581	0.322,0.276,0.34	0.275
ENSMUSG00000047986	Palm3	chr8	+	84026999	84028171	84028125	84028171	84026748	84026891	116,172,148	6,6,10	14,7,27	21,3,12	1251	125	3.48832074337e-13	0.659,0.741,0.597	0.062,0.189,0.184	0.521
ENSMUSG00000036948	BC037034	chr5	-	138260834	138261716	138260834	138260989	138261801	138261884	341,454,447	1,0,2	286,116,237	8,18,31	852	125	1.37207282573e-11	0.98,1.0,0.97	0.84,0.486,0.529	0.365
ENSMUSG00000028273	Pdlim5	chr3	-	142312122	142312541	142312122	142312214	142314405	142314448	131,179,148	6,3,7	184,31,80	50,6,23	452	125	2.7906565947e-11	0.858,0.943,0.854	0.504,0.588,0.49	0.358
ENSMUSG00000037032	Apbb1	chr7	-	105565532	105565653	105565532	105565647	105566050	105566178	38,68,65	238,250,272	13,3,23	198,221,197	131	125	9.5024647706e-09	0.132,0.206,0.186	0.059,0.013,0.1	0.117
ENSMUSG00000007207	Stx1a	chr5	+	135048910	135049104	135048993	135049104	135045596	135045734	33,38,38	24,23,31	30,22,37	2,0,4	208	125	1.06937960709e-08	0.452,0.498,0.424	0.9,1.0,0.848	-0.458
ENSMUSG00000048330	Ric3	chr7	-	109047950	109048096	109047950	109048093	109054364	109054458	32,35,28	7,12,21	20,41,16	1,0,0	128	125	8.62673181462e-08	0.817,0.74,0.566	0.951,1.0,1.0	-0.276
ENSMUSG00000054752	Fsd1l	chr4	+	53693983	53694084	53693986	53694084	53686387	53686517	79,111,131	8,19,20	101,34,70	2,0,0	128	125	1.33232399224e-07	0.906,0.851,0.865	0.98,1.0,1.0	-0.119
ENSMUSG00000054252	Fgfr3	chr5	+	33733253	33733402	33733256	33733402	33732721	33732912	7,6,7	18,19,6	0,0,0	13,37,17	128	125	1.88978415827e-07	0.275,0.236,0.533	0.0,0.0,0.0	0.348
ENSMUSG00000030562	Nox4	chr7	+	87295783	87295894	87295787	87295894	87247487	87247583	10,7,11	5,12,19	11,3,16	2,0,0	129	125	4.13216027739e-06	0.66,0.361,0.359	0.842,1.0,1.0	-0.487
ENSMUSG00000033096	Apmap	chr2	-	150588902	150589122	150588902	150589019	150590032	150590125	4,11,6	88,117,132	16,52,22	104,53,76	228	125	4.59850930251e-06	0.024,0.049,0.024	0.078,0.35,0.137	-0.156
ENSMUSG00000004626	Stxbp2	chr8	+	3641894	3642055	3641897	3642055	3641734	3641820	42,36,37	188,234,262	2,0,0	21,49,29	128	125	1.5167884089e-05	0.179,0.131,0.121	0.085,0.0,0.0	0.115
ENSMUSG00000017418	Arl5b	chr2	+	15069819	15069967	15069857	15069967	15068138	15068199	184,198,210	24,25,19	203,22,187	52,12,77	163	125	2.88087099732e-05	0.855,0.859,0.894	0.75,0.584,0.651	0.208
ENSMUSG00000020747	Tmem94	chr11	+	115790966	115791176	115791032	115791176	115790169	115790334	187,227,263	93,92,99	188,41,191	34,7,36	191	125	2.92793497965e-05	0.568,0.618,0.635	0.783,0.793,0.776	-0.177
ENSMUSG00000062590	Armc9	chr1	+	86262038	86262165	86262041	86262165	86257225	86257362	2,9,2	5,20,16	0,0,0	5,11,28	128	125	7.14630869182e-05	0.281,0.305,0.109	0.0,0.0,0.0	0.232
ENSMUSG00000027575	Arfgap1	chr2	+	180980397	180980474	180980403	180980474	180979170	180979227	70,84,129	12,8,25	102,21,61	0,0,5	131	125	7.51614670625e-05	0.848,0.909,0.831	1.0,1.0,0.921	-0.111
ENSMUSG00000025144	Stra13	chr11	-	120712439	120712712	120712439	120712539	120713692	120713732	14,20,35	0,0,2	27,7,8	3,13,4	298	125	8.78342851406e-05	1.0,1.0,0.88	0.791,0.184,0.456	0.483
ENSMUSG00000042564	Fam227a	chr15	-	79649636	79649863	79649636	79649860	79658680	79658956	16,13,6	1,0,0	4,1,2	7,14,0	128	125	0.000126367603732	0.94,1.0,1.0	0.358,0.065,1.0	0.506
ENSMUSG00000032332	Col12a1	chr9	-	79598990	79601179	79598990	79600007	79602199	79602370	5,8,6	0,0,0	76,65,60	11,0,3	1297	125	0.000186702336901	1.0,1.0,1.0	0.4,1.0,0.658	0.314
ENSMUSG00000025939	Ube2w	chr1	-	16585275	16585431	16585275	16585352	16597950	16598053	207,254,250	22,46,28	217,215,158	11,5,12	204	125	0.000186702336901	0.852,0.772,0.845	0.924,0.963,0.89	-0.103
ENSMUSG00000015697	Setdb1	chr3	-	95337148	95339032	95337148	95337265	95339906	95340062	671,968,941	0,0,0	781,481,791	0,10,5	1892	125	0.000229750636758	1.0,1.0,1.0	1.0,0.761,0.913	0.109
ENSMUSG00000072653	Zfp783	chr6	+	47945836	47945962	47945882	47945962	47945428	47945751	16,11,6	27,22,14	4,0,1	20,25,15	171	125	0.000285256077216	0.302,0.268,0.239	0.128,0.0,0.046	0.212
ENSMUSG00000020659	Cbll1	chr12	-	31492078	31492179	31492078	31492176	31494581	31494749	72,111,104	14,26,14	121,43,149	11,2,4	128	125	0.000351919991112	0.834,0.807,0.879	0.915,0.955,0.973	-0.108
ENSMUSG00000025270	Alas2	chrX	+	150552958	150553081	150553003	150553081	150552148	150552344	1,1,3	0,0,0	247,130,234	78,69,50	170	125	0.000360432071532	1.0,1.0,1.0	0.7,0.581,0.775	0.315
ENSMUSG00000038425	Poli	chr18	-	70525375	70525528	70525375	70525459	70526556	70526721	20,34,28	4,11,2	24,44,23	2,0,0	194	125	0.000381578383136	0.763,0.666,0.9	0.885,1.0,1.0	-0.185
ENSMUSG00000028099	Polr3c	chr3	-	96716666	96716805	96716666	96716747	96719233	96719326	4,13,12	142,247,246	20,55,15	234,95,196	183	125	0.000465535724687	0.019,0.035,0.032	0.055,0.283,0.05	-0.101
ENSMUSG00000070565	Rasal2	chr1	-	157158658	157158858	157158658	157158837	157161124	157161326	91,85,69	136,191,136	28,0,9	61,52,98	146	125	0.0006134645892	0.364,0.276,0.303	0.282,0.0,0.073	0.196
ENSMUSG00000022973	Synj1	chr16	-	90973909	90974075	90973909	90974066	90976598	90976751	17,20,12	0,7,5	6,1,16	0,0,0	134	125	0.000621568128065	1.0,0.727,0.691	1.0,1.0,1.0	-0.194
ENSMUSG00000031520	Vegfc	chr8	+	54159292	54159483	54159413	54159483	54156957	54157159	7,10,18	0,0,0	75,73,63	11,0,13	246	125	0.000745770780573	1.0,1.0,1.0	0.776,1.0,0.711	0.171
ENSMUSG00000021906	Oxnad1	chr14	+	32099388	32099631	32099533	32099631	32096486	32096628	142,252,242	18,19,8	138,83,187	34,27,25	270	125	0.000953844915829	0.785,0.86,0.933	0.653,0.587,0.776	0.187
ENSMUSG00000074182	Znhit6	chr3	+	145578220	145578358	145578251	145578358	145576850	145576996	3,4,9	0,1,1	7,0,12	2,13,9	156	125	0.00110599481215	1.0,0.762,0.878	0.737,0.0,0.517	0.462
ENSMUSG00000062906	Hdac10	chr15	-	89124174	89124428	89124174	89124253	89124531	89124588	15,19,19	28,26,26	19,0,7	35,71,35	300	125	0.00131718566241	0.182,0.233,0.233	0.184,0.0,0.077	0.129
ENSMUSG00000030309	Caprin2	chr6	-	148842492	148843398	148842492	148843054	148845171	148845235	53,83,79	3,5,2	40,51,42	0,0,0	469	125	0.00139058486461	0.825,0.816,0.913	1.0,1.0,1.0	-0.149
ENSMUSG00000037989	Wnk2	chr13	-	49057611	49057700	49057611	49057697	49060350	49060426	81,76,81	8,11,9	9,11,10	0,0,0	128	125	0.00149111981123	0.908,0.871,0.898	1.0,1.0,1.0	-0.108
ENSMUSG00000064141	Zfp69	chr4	-	120934332	120934431	120934332	120934428	120935066	120935193	4,4,8	3,5,1	1,0,5	15,19,10	128	125	0.0015095171152	0.566,0.439,0.887	0.061,0.0,0.328	0.501
ENSMUSG00000037761	Actr5	chr2	+	158636007	158636147	158636026	158636147	158635306	158635426	166,171,149	13,13,28	94,75,99	32,24,19	144	125	0.0016797982043	0.917,0.919,0.822	0.718,0.731,0.819	0.13
ENSMUSG00000027331	Knstrn	chr2	+	118830811	118830969	118830872	118830969	118828958	118829014	2,2,6	0,2,5	9,16,2	0,0,0	186	125	0.00171185811578	1.0,0.402,0.446	1.0,1.0,1.0	-0.384
ENSMUSG00000028865	Cd164l2	chr4	+	133224251	133224555	133224363	133224555	133223602	133223747	44,47,45	3,2,7	12,19,5	0,0,0	237	125	0.00180993830243	0.886,0.925,0.772	1.0,1.0,1.0	-0.139
ENSMUSG00000074733	Zfp950	chr19	-	61118226	61118350	61118226	61118347	61127006	61127067	7,7,7	2,3,2	12,10,17	0,0,0	128	125	0.00201102176141	0.774,0.695,0.774	1.0,1.0,1.0	-0.252
ENSMUSG00000027420	Bfsp1	chr2	-	143841673	143841799	143841673	143841781	143845900	143845990	3,2,5	12,10,18	0,0,0	2,8,1	143	125	0.00246094636122	0.179,0.149,0.195	0.0,0.0,0.0	0.174
ENSMUSG00000026826	Nr4a2	chr2	-	57108560	57108739	57108560	57108618	57109062	57109265	22,31,31	7,7,9	31,14,13	1,0,2	246	125	0.00259329403899	0.615,0.692,0.636	0.94,1.0,0.768	-0.255
ENSMUSG00000030929	Eri2	chr7	-	119786738	119787485	119786738	119786827	119787733	119787834	44,62,66	29,18,35	87,23,64	9,3,13	783	125	0.00313736576564	0.195,0.355,0.231	0.607,0.55,0.44	-0.272
ENSMUSG00000024944	Arl2	chr19	-	6135978	6137640	6135978	6136059	6137729	6137840	537,613,617	2,0,2	546,418,508	7,0,13	1706	125	0.00323734756981	0.952,1.0,0.958	0.851,1.0,0.741	0.106
ENSMUSG00000030638	Sh3gl3	chr7	+	82268279	82268352	82268286	82268352	82260131	82260200	4,9,2	0,0,0	81,33,69	0,28,8	132	125	0.00324967902071	1.0,1.0,1.0	1.0,0.527,0.891	0.194
ENSMUSG00000043019	Edem3	chr1	+	151805846	151805946	151805849	151805946	151804664	151804819	14,5,7	157,197,180	24,29,15	208,52,192	128	125	0.00324967902071	0.08,0.024,0.037	0.101,0.353,0.071	-0.128
ENSMUSG00000041975	Mettl8	chr2	-	70981854	70982195	70981854	70981967	70993483	70993575	30,45,63	12,18,35	41,53,59	79,43,56	353	125	0.00332659157341	0.47,0.47,0.389	0.155,0.304,0.272	0.199
ENSMUSG00000053552	Ebf4	chr2	+	130365459	130365657	130365575	130365657	130362245	130362431	72,63,60	2,11,4	4,3,2	0,0,0	241	125	0.00342203632424	0.949,0.748,0.886	1.0,1.0,1.0	-0.139
ENSMUSG00000034771	Tle2	chr10	+	81590224	81590473	81590352	81590473	81589419	81589496	14,17,9	4,2,1	12,45,18	0,1,0	253	125	0.00365035156161	0.634,0.808,0.816	1.0,0.957,1.0	-0.233
ENSMUSG00000031256	Cstf2	chrX	+	134073135	134073277	134073213	134073277	134072414	134072474	7,11,7	7,10,8	1,2,1	1,0,0	203	125	0.00365035156161	0.381,0.404,0.35	0.381,1.0,1.0	-0.415
ENSMUSG00000079056	Kcnip3	chr2	-	127465853	127465978	127465853	127465974	127510828	127510994	19,10,19	8,5,4	9,25,12	1,0,2	129	125	0.00376488393608	0.697,0.66,0.822	0.897,1.0,0.853	-0.19
ENSMUSG00000038811	Gngt2	chr11	+	95845031	95845140	95845050	95845140	95843811	95843895	1,0,0	1,1,1	22,38,50	35,68,31	144	125	0.0041196821121	0.465,0.0,0.0	0.353,0.327,0.583	-0.266
ENSMUSG00000028060	2810403A07Rik	chr3	+	88700361	88700514	88700364	88700514	88699950	88700008	29,33,29	14,15,16	22,12,14	25,14,44	128	125	0.00429147259436	0.669,0.682,0.639	0.462,0.456,0.237	0.278
ENSMUSG00000034813	Grip1	chr10	+	119985473	119986484	119986331	119986484	119978437	119978607	208,310,318	13,7,10	127,72,143	1,0,2	983	125	0.00461114343354	0.67,0.849,0.802	0.942,1.0,0.901	-0.174
ENSMUSG00000000127	Fer	chr17	+	63981479	63981686	63981482	63981686	63973064	63973157	48,61,55	34,51,30	88,27,67	36,5,14	128	125	0.00513049626537	0.58,0.539,0.642	0.705,0.841,0.824	-0.203
ENSMUSG00000038274	Fau	chr19	+	6058242	6058325	6058245	6058325	6057887	6058001	189,223,224	111,192,168	288,383,297	146,124,152	128	125	0.00513184147177	0.624,0.531,0.566	0.658,0.751,0.656	-0.115
ENSMUSG00000037370	Enpp1	chr10	-	24651244	24651399	24651244	24651396	24652834	24652886	2,0,8	16,13,29	0,0,0	1,1,8	128	125	0.00513939668071	0.109,0.0,0.212	0.0,0.0,0.0	0.107
ENSMUSG00000053158	Fes	chr7	-	80382312	80382431	80382312	80382396	80382520	80382707	8,9,10	7,11,16	12,0,10	45,46,28	160	125	0.0051722199932	0.472,0.39,0.328	0.172,0.0,0.218	0.267
ENSMUSG00000043323	Fbrsl1	chr5	-	110377356	110378497	110377356	110377407	110378893	110379114	82,71,77	7,1,2	36,12,28	1,0,0	1215	125	0.00520341946977	0.547,0.88,0.798	0.787,1.0,1.0	-0.187
ENSMUSG00000014668	Chfr	chr5	+	110158798	110158918	110158801	110158918	110154836	110154982	270,272,339	87,89,129	195,177,199	58,1,45	128	125	0.00563529941405	0.752,0.749,0.72	0.767,0.994,0.812	-0.117
ENSMUSG00000021481	Zfp346	chr13	+	55122281	55122515	55122329	55122515	55115479	55115624	48,82,98	71,106,132	83,51,102	75,38,62	173	125	0.00563529941405	0.328,0.359,0.349	0.444,0.492,0.543	-0.148
ENSMUSG00000029814	Igf2bp3	chr6	-	49107341	49109060	49107341	49107464	49117151	49117433	725,1006,863	26,37,18	742,313,713	58,59,35	1721	125	0.00621486604633	0.669,0.664,0.777	0.482,0.278,0.597	0.251
ENSMUSG00000027751	Supt20	chr3	+	54701486	54701616	54701489	54701616	54698592	54698659	126,267,214	140,271,192	111,112,147	177,174,221	128	125	0.00657285678611	0.468,0.49,0.521	0.38,0.386,0.394	0.106
ENSMUSG00000036916	Zfp280c	chrX	-	48578379	48578556	48578379	48578529	48588702	48588749	74,78,76	64,72,36	45,24,91	97,38,117	152	125	0.00667994781209	0.487,0.471,0.635	0.276,0.342,0.39	0.195
ENSMUSG00000051517	Arhgef39	chr4	-	43497086	43497710	43497086	43497316	43497958	43498029	53,60,93	0,0,0	66,34,75	10,0,0	519	125	0.00667994781209	1.0,1.0,1.0	0.614,1.0,1.0	0.129
ENSMUSG00000023707	Ogfod2	chr5	+	124114064	124114645	124114478	124114645	124113428	124113528	85,78,95	10,8,9	58,34,62	4,0,0	539	125	0.00858512402979	0.663,0.693,0.71	0.771,1.0,1.0	-0.235
ENSMUSG00000030846	Tial1	chr7	-	128446730	128447107	128446730	128446798	128448120	128448208	5,11,11	12,33,38	33,11,22	20,4,40	434	125	0.00958057139918	0.107,0.088,0.077	0.322,0.442,0.137	-0.21
ENSMUSG00000023707	Ogfod2	chr5	+	124114387	124114645	124114478	124114645	124113428	124113528	27,20,39	10,8,9	20,4,33	4,0,0	216	125	0.00984454459404	0.61,0.591,0.715	0.743,1.0,1.0	-0.276
ENSMUSG00000043557	Mdga1	chr17	-	29832912	29833021	29832912	29832969	29833221	29833352	23,31,17	6,2,0	10,6,3	0,0,0	177	125	0.0100444104456	0.73,0.916,1.0	1.0,1.0,1.0	-0.118
ENSMUSG00000036826	Igflr1	chr7	+	30567142	30567500	30567145	30567500	30566748	30566936	6,4,7	0,0,0	7,5,7	1,23,0	128	125	0.0102263936058	1.0,1.0,1.0	0.872,0.175,1.0	0.318
ENSMUSG00000032480	Dhx30	chr9	-	110112970	110113090	110112970	110113025	110115490	110115582	19,38,29	13,12,8	31,2,30	23,38,31	190	125	0.0132131332773	0.49,0.676,0.705	0.47,0.033,0.389	0.326
ENSMUSG00000031903	Pla2g15	chr8	+	106161083	106161308	106161208	106161308	106160580	106160679	35,44,57	2,2,4	35,18,47	0,0,0	250	125	0.0154734999042	0.897,0.917,0.877	1.0,1.0,1.0	-0.103
ENSMUSG00000026307	Scly	chr1	+	91302768	91302869	91302772	91302869	91300527	91300640	65,107,102	3,0,3	55,8,40	8,19,0	129	125	0.0172445572264	0.955,1.0,0.971	0.869,0.29,1.0	0.256
ENSMUSG00000027652	Ralgapb	chr2	+	158443237	158443405	158443303	158443405	158440769	158440971	144,225,237	1,0,0	142,38,157	0,20,0	191	125	0.0180295893923	0.99,1.0,1.0	1.0,0.554,1.0	0.145
ENSMUSG00000030177	Ccdc77	chr6	-	120350206	120350444	120350206	120350390	120354000	120354054	11,31,22	66,62,79	23,38,40	56,29,42	179	125	0.0191469714902	0.104,0.259,0.163	0.223,0.478,0.399	-0.191
ENSMUSG00000045180	Shroom2	chrX	-	152623125	152623335	152623125	152623317	152657423	152657524	75,139,130	28,28,36	46,20,105	10,0,8	143	125	0.0203757158922	0.701,0.813,0.759	0.801,1.0,0.92	-0.149
ENSMUSG00000033769	Exoc6b	chr6	-	85003047	85003285	85003047	85003093	85004988	85005036	81,127,120	1,1,0	118,5,144	0,16,4	317	125	0.0203757158922	0.97,0.98,1.0	1.0,0.11,0.934	0.302
ENSMUSG00000040040	Ift88	chr14	+	57479896	57481511	57481395	57481511	57477890	57478077	80,105,98	0,0,8	91,93,75	0,0,0	1624	125	0.0223372762399	1.0,1.0,0.485	1.0,1.0,1.0	-0.172
ENSMUSG00000025486	Sirt3	chr7	-	140877956	140878137	140877956	140878051	140881762	140881869	20,24,21	3,3,1	31,19,22	1,0,0	211	125	0.0223372762399	0.798,0.826,0.926	0.948,1.0,1.0	-0.133
ENSMUSG00000028108	Ecm1	chr3	-	95737012	95737057	95737012	95737054	95737632	95737713	3,2,1	1,2,2	5,3,19	1,0,1	128	125	0.0227906013961	0.746,0.494,0.328	0.83,1.0,0.949	-0.404
ENSMUSG00000042447	Mios	chr6	+	8233049	8234361	8234231	8234361	8231160	8231313	61,55,73	1,0,5	91,98,99	0,0,2	1307	125	0.0257468445336	0.854,1.0,0.583	1.0,1.0,0.826	-0.13
ENSMUSG00000023764	Sfi1	chr11	-	3134625	3135542	3134625	3134730	3135653	3135830	34,50,54	2,4,0	27,30,29	1,0,0	937	125	0.0260873589804	0.694,0.625,1.0	0.783,1.0,1.0	-0.155
ENSMUSG00000079553	Kifc1	chr17	-	33884588	33885218	33884588	33884986	33885848	33885902	183,233,232	0,0,1	273,75,286	0,26,0	357	125	0.0265769978841	1.0,1.0,0.988	1.0,0.502,1.0	0.162
ENSMUSG00000052563	D930048N14Rik	chr11	+	51653991	51654113	51654010	51654113	51653733	51653871	14,6,7	7,4,12	8,6,19	2,0,4	144	125	0.0269226352175	0.635,0.566,0.336	0.776,1.0,0.805	-0.348
ENSMUSG00000026121	Sema4c	chr1	-	36555931	36556080	36555931	36556077	36558015	36558349	86,71,72	72,96,97	21,10,48	63,16,100	128	125	0.0286985224153	0.538,0.419,0.42	0.246,0.379,0.319	0.144
ENSMUSG00000034729	Mrps10	chr17	+	47372572	47372645	47372575	47372645	47372426	47372491	70,71,91	76,73,94	72,53,66	132,81,110	128	125	0.0291191028037	0.474,0.487,0.486	0.348,0.39,0.369	0.113
ENSMUSG00000038895	Zfp653	chr9	-	22057500	22057702	22057500	22057678	22057803	22058415	37,35,33	39,57,49	22,4,12	32,94,31	149	125	0.0291382511199	0.443,0.34,0.361	0.366,0.034,0.245	0.166
ENSMUSG00000040447	Spns2	chr11	-	72453553	72453714	72453553	72453600	72454053	72454217	2,5,3	4,4,4	8,0,0	26,13,31	239	125	0.0291382511199	0.207,0.395,0.282	0.139,0.0,0.0	0.248
ENSMUSG00000028952	Zbtb48	chr4	-	152022026	152022234	152022026	152022119	152022695	152022807	43,47,59	36,68,38	52,23,52	69,90,90	240	125	0.0293808987236	0.384,0.265,0.447	0.282,0.117,0.231	0.155
ENSMUSG00000025486	Sirt3	chr7	-	140877956	140878145	140877956	140878051	140881762	140881869	18,29,32	3,3,1	31,47,17	1,0,0	219	125	0.0295580527682	0.774,0.847,0.948	0.947,1.0,1.0	-0.126
ENSMUSG00000029209	Gnpda2	chr5	-	69579507	69579692	69579507	69579686	69584973	69585156	164,312,276	12,11,21	169,36,131	21,16,9	131	125	0.0319631419663	0.929,0.964,0.926	0.885,0.682,0.933	0.106
ENSMUSG00000035585	Tsen34	chr7	+	3695352	3695621	3695363	3695621	3694977	3695227	4,4,4	5,7,9	1,3,1	8,13,21	136	125	0.0358087741811	0.424,0.344,0.29	0.103,0.175,0.042	0.246
ENSMUSG00000033773	Rpap2	chr5	+	107641782	107642922	107641953	107642922	107633062	107633131	21,23,31	4,9,13	48,20,32	7,0,3	296	125	0.0358087741811	0.689,0.519,0.502	0.743,1.0,0.818	-0.284
ENSMUSG00000028944	Prkag2	chr5	-	24889081	24889188	24889081	24889185	24908322	24908392	49,41,23	107,138,132	40,26,36	66,29,78	128	125	0.0367755427559	0.309,0.225,0.145	0.372,0.467,0.311	-0.157
ENSMUSG00000068735	Trp53i11	chr2	+	93197608	93197748	93197611	93197748	93196896	93196978	71,125,91	201,255,242	8,0,20	40,43,55	128	125	0.0377230479654	0.256,0.324,0.269	0.163,0.0,0.262	0.141
ENSMUSG00000059890	Ube4a	chr9	-	44959978	44960139	44959978	44960127	44963336	44963432	196,236,233	2,9,5	177,40,215	14,31,0	137	125	0.038393858244	0.989,0.96,0.977	0.92,0.541,1.0	0.155
ENSMUSG00000047248	C2cd3	chr7	+	100379967	100380125	100380025	100380125	100374263	100374533	120,126,125	20,24,15	88,10,113	1,0,14	183	125	0.0403619929862	0.804,0.782,0.851	0.984,1.0,0.846	-0.131
ENSMUSG00000045095	Magi1	chr6	-	93708003	93708220	93708003	93708217	93717239	93717271	119,117,160	28,24,44	125,56,115	47,31,43	128	125	0.041296650635	0.806,0.826,0.78	0.722,0.638,0.723	0.11
ENSMUSG00000040118	Cacna2d1	chr5	+	16326311	16326383	16326326	16326383	16320083	16320158	7,8,3	1,4,5	4,0,4	5,9,14	140	125	0.0421471297984	0.862,0.641,0.349	0.417,0.0,0.203	0.411
ENSMUSG00000043467	Zbtb37	chr1	-	161031804	161032764	161031804	161032761	161034087	161034284	1,3,9	7,9,18	5,0,0	21,19,19	128	125	0.0421471297984	0.122,0.246,0.328	0.189,0.0,0.0	0.169
ENSMUSG00000044433	Camsap3	chr8	+	3602367	3602425	3602370	3602425	3602185	3602279	115,194,155	243,266,256	0,0,17	34,16,15	128	125	0.043270403236	0.316,0.416,0.372	0.0,0.0,0.525	0.193
ENSMUSG00000008035	Mid1ip1	chrX	+	10717983	10719690	10717986	10719690	10717389	10717704	103,119,146	372,364,388	9,0,11	71,4,52	128	125	0.043270403236	0.213,0.242,0.269	0.11,0.0,0.171	0.148
ENSMUSG00000037190	Cyb561d2	chr9	-	107541002	107541069	107541002	107541040	107541496	107541650	2,0,9	83,102,103	0,17,6	79,31,57	154	125	0.0436882016631	0.019,0.0,0.066	0.0,0.308,0.079	-0.101
ENSMUSG00000020366	Mapk9	chr11	+	49883141	49886421	49883146	49886421	49882130	49882199	28,67,94	118,176,164	48,23,66	195,208,221	130	125	0.0449213692603	0.186,0.268,0.355	0.191,0.096,0.223	0.1
ENSMUSG00000002617	Zfp40	chr17	-	23191344	23191508	23191344	23191435	23191676	23191802	5,10,11	20,32,32	11,15,22	28,7,16	198	125	0.0449213692603	0.136,0.165,0.178	0.199,0.575,0.465	-0.253
ENSMUSG00000030727	Rabep2	chr7	+	126444522	126444936	126444819	126444936	126444417	126444429	84,109,136	0,1,2	79,31,35	0,22,1	422	125	0.0464408432794	1.0,0.97,0.953	1.0,0.294,0.912	0.239
ENSMUSG00000029705	Cux1	chr5	-	136312642	136313314	136312642	136313008	136314306	136314403	52,49,62	8,25,7	30,13,35	14,22,19	431	125	0.0478888401496	0.653,0.362,0.72	0.383,0.146,0.348	0.286
ENSMUSG00000037270	4932438A13Rik	chr3	+	36949882	36950059	36949885	36950059	36949141	36949212	14,29,22	13,31,18	39,7,39	17,0,14	128	125	0.0480874860334	0.513,0.477,0.544	0.691,1.0,0.731	-0.296
ENSMUSG00000020527	Myo19	chr11	+	84905539	84907402	84907235	84907402	84903156	84903227	20,28,42	0,0,0	43,10,35	8,0,0	1821	125	0.0482037205623	1.0,1.0,1.0	0.27,1.0,1.0	0.243
