# Supplementary material for: An Alternative Splicing Program for Mouse Craniofacial Development
Source: Front Physiol. 2020 Sep 4;11:1099. doi: 10.3389/fphys.2020.01099 (PMC7498679; doi:10.3389/fphys.2020.01099)
Supplement: Supplementary file 12 [file Data_Sheet_1.zip › Filtered rMATS results/A3SS/E12.5_Mes_MXP_vs_MNP_A3SS_filtered_output.txt]

GeneID	geneSymbol	chr	strand	longExonStart_0base	longExonEnd	shortES	shortEE	flankingES	flankingEE	IC_SAMPLE_1	SC_SAMPLE_1	IC_SAMPLE_2	SC_SAMPLE_2	IncFormLen	SkipFormLen	FDR	IncLevel1	IncLevel2	DeltaPSI
ENSMUSG00000026074	Map4k4	chr1	+	40000530	40000749	40000623	40000749	39997020	39997182	12,6,5	12,5,4	0,1,0	12,10,8	218	125	2.66367532564e-06	0.364,0.408,0.418	0.0,0.054,0.0	0.379
ENSMUSG00000029149	Krtcap3	chr5	+	31253093	31253197	31253097	31253197	31252894	31253002	4,1,6	0,0,0	17,9,6	2,9,12	129	125	0.000215283847243	1.0,1.0,1.0	0.892,0.492,0.326	0.43
ENSMUSG00000042447	Mios	chr6	+	8233049	8234361	8234231	8234361	8231160	8231313	71,59,77	0,0,1	106,68,65	8,2,4	1307	125	0.0010051005092	1.0,1.0,0.88	0.559,0.765,0.608	0.316
ENSMUSG00000035505	Cox18	chr5	-	90218911	90219036	90218911	90219033	90222230	90222331	4,2,4	3,4,3	1,0,0	6,2,8	128	125	0.00157855872512	0.566,0.328,0.566	0.14,0.0,0.0	0.44
ENSMUSG00000025337	Sbds	chr5	-	130253938	130254009	130253938	130254004	130255209	130255310	17,6,11	4,2,3	14,10,14	0,0,0	130	125	0.0108167745391	0.803,0.743,0.779	1.0,1.0,1.0	-0.225
ENSMUSG00000041459	Tardbp	chr4	-	148617565	148617825	148617565	148617737	148618664	148618791	15,3,7	4,3,1	9,9,6	0,1,0	213	125	0.0196717043207	0.688,0.37,0.804	1.0,0.841,1.0	-0.326
ENSMUSG00000024830	Rps6kb2	chr19	-	4162602	4162723	4162602	4162718	4163167	4163300	15,13,10	6,0,6	6,10,11	1,0,0	130	125	0.0273253303404	0.706,1.0,0.616	0.852,1.0,1.0	-0.177
ENSMUSG00000007207	Stx1a	chr5	+	135048910	135049104	135048993	135049104	135045596	135045734	71,62,55	7,4,9	67,60,53	4,0,0	208	125	0.0298201017967	0.859,0.903,0.786	0.91,1.0,1.0	-0.121
ENSMUSG00000020654	Adcy3	chr12	+	4208576	4208661	4208579	4208661	4206912	4206978	55,58,45	16,25,17	68,52,43	51,39,41	128	125	0.0298201017967	0.77,0.694,0.721	0.566,0.566,0.506	0.182
