# Supplementary material for: An Alternative Splicing Program for Mouse Craniofacial Development
Source: Front Physiol. 2020 Sep 4;11:1099. doi: 10.3389/fphys.2020.01099 (PMC7498679; doi:10.3389/fphys.2020.01099)
Supplement: Supplementary file 12 [file Data_Sheet_1.zip › Filtered rMATS results/A3SS/E12.5_FNP_Mes_vs_NE_A3SS_filtered_output.txt]

GeneID	geneSymbol	chr	strand	longExonStart_0base	longExonEnd	shortES	shortEE	flankingES	flankingEE	IC_SAMPLE_1	SC_SAMPLE_1	IC_SAMPLE_2	SC_SAMPLE_2	IncFormLen	SkipFormLen	FDR	IncLevel1	IncLevel2	DeltaPSI
ENSMUSG00000054752	Fsd1l	chr4	+	53693983	53694084	53693986	53694084	53686387	53686517	78,52,36	1,0,0	38,39,19	47,23,10	128	125	0.0	0.987,1.0,1.0	0.441,0.623,0.65	0.424
ENSMUSG00000032332	Col12a1	chr9	-	79598990	79601179	79598990	79600007	79602199	79602370	105,136,397	152,176,494	53,27,46	5,4,5	1297	125	0.0	0.062,0.069,0.072	0.505,0.394,0.47	-0.389
ENSMUSG00000007207	Stx1a	chr5	+	135048910	135049104	135048993	135049104	135045596	135045734	54,53,84	7,13,10	149,74,81	274,140,107	208	125	0.0	0.823,0.71,0.835	0.246,0.241,0.313	0.523
ENSMUSG00000037426	Depdc5	chr5	+	32937520	32937704	32937547	32937704	32933949	32934015	53,33,25	333,252,334	118,62,82	143,74,89	152	125	0.0	0.116,0.097,0.058	0.404,0.408,0.431	-0.324
ENSMUSG00000037032	Apbb1	chr7	-	105565532	105565653	105565532	105565647	105566050	105566178	13,6,11	152,171,188	446,163,115	542,191,167	131	125	0.0	0.075,0.032,0.053	0.44,0.449,0.397	-0.375
ENSMUSG00000027575	Arfgap1	chr2	+	180980397	180980474	180980403	180980474	180979170	180979227	113,111,180	4,1,5	204,78,81	47,23,17	131	125	6.68169223656e-14	0.964,0.991,0.972	0.806,0.764,0.82	0.179
ENSMUSG00000004631	Sgce	chr6	-	4677162	4677233	4677162	4677197	4678066	4678110	3,7,4	0,0,0	3,0,1	20,10,2	161	125	2.29086590967e-13	1.0,1.0,1.0	0.104,0.0,0.28	0.872
ENSMUSG00000047986	Palm3	chr8	+	84026999	84028171	84028125	84028171	84026748	84026891	31,17,23	6,16,12	245,81,109	4,3,2	1251	125	9.02028451934e-13	0.34,0.096,0.161	0.86,0.73,0.845	-0.613
ENSMUSG00000034813	Grip1	chr10	+	119985473	119986484	119986331	119986484	119978437	119978607	150,103,114	0,3,1	181,139,136	31,33,19	983	125	2.02677997841e-11	1.0,0.814,0.935	0.426,0.349,0.476	0.499
ENSMUSG00000009281	Rarres2	chr6	-	48569940	48570062	48569940	48570059	48570243	48570339	6,2,6	4,4,4	15,4,3	0,0,0	128	125	6.56944257509e-07	0.594,0.328,0.594	1.0,1.0,1.0	-0.495
ENSMUSG00000028484	Psip1	chr4	-	83461870	83462473	83461870	83462174	83463594	83463713	465,571,603	29,34,65	3091,790,906	82,39,21	424	125	5.4637756257e-06	0.825,0.832,0.732	0.917,0.857,0.927	-0.104
ENSMUSG00000019302	Atp6v0a1	chr11	+	101026659	101026763	101026680	101026763	101021053	101021182	64,45,46	76,82,70	41,18,25	147,92,84	146	125	2.52100787966e-05	0.419,0.32,0.36	0.193,0.143,0.203	0.187
ENSMUSG00000022838	Eaf2	chr16	-	36800586	36800844	36800586	36800702	36808014	36808160	1,3,3	0,0,0	37,11,9	12,9,10	267	125	3.76840844065e-05	1.0,1.0,1.0	0.591,0.364,0.296	0.583
ENSMUSG00000039431	Mtmr7	chr8	-	40554270	40554601	40554270	40554397	40555775	40555916	12,1,16	9,13,5	6,7,7	215,91,54	329	125	6.9661438877e-05	0.336,0.028,0.549	0.01,0.028,0.047	0.276
ENSMUSG00000022973	Synj1	chr16	-	90973909	90974075	90973909	90974066	90976598	90976751	19,14,17	0,0,1	19,13,21	11,4,3	134	125	6.9661438877e-05	1.0,1.0,0.941	0.617,0.752,0.867	0.235
ENSMUSG00000024944	Arl2	chr19	-	6135978	6137640	6135978	6136059	6137729	6137840	410,459,565	1,0,1	1110,459,417	10,5,10	1706	125	7.21970064406e-05	0.968,1.0,0.976	0.891,0.871,0.753	0.143
ENSMUSG00000030894	Tpp1	chr7	-	105750179	105751729	105750179	105750330	105751981	105752053	51,82,53	16,10,8	229,113,131	8,5,3	1524	125	7.28377649232e-05	0.207,0.402,0.352	0.701,0.65,0.782	-0.391
ENSMUSG00000034973	Dopey1	chr9	+	86501873	86501983	86501900	86501983	86500795	86500895	82,66,41	0,0,2	41,23,23	6,5,3	152	125	8.55962258888e-05	1.0,1.0,0.944	0.849,0.791,0.863	0.147
ENSMUSG00000028392	Bspry	chr4	+	62495997	62497298	62496981	62497298	62494732	62494857	6,7,3	0,0,0	228,75,65	30,3,14	1109	125	8.98317752057e-05	1.0,1.0,1.0	0.461,0.738,0.344	0.486
ENSMUSG00000028273	Pdlim5	chr3	-	142312122	142312541	142312122	142312214	142314405	142314448	135,78,87	14,29,15	143,67,75	4,4,0	452	125	9.86366821771e-05	0.727,0.427,0.616	0.908,0.822,1.0	-0.32
ENSMUSG00000061601	Pclo	chr5	+	14718817	14718993	14718856	14718993	14712416	14714598	0,0,0	2,3,3	35,25,26	70,50,52	164	125	0.000112968700854	0.0,0.0,0.0	0.276,0.276,0.276	-0.276
ENSMUSG00000033728	Lrrc14	chr15	+	76713400	76713985	76713815	76713985	76712866	76713220	97,80,89	22,15,16	277,101,78	17,6,4	540	125	0.000121646893788	0.505,0.552,0.563	0.79,0.796,0.819	-0.262
ENSMUSG00000036775	Decr2	chr17	-	26083844	26084135	26083844	26083938	26087323	26087459	100,95,116	3,3,9	276,96,64	1,0,0	322	125	0.000176017042033	0.928,0.925,0.833	0.991,1.0,1.0	-0.102
ENSMUSG00000026269	Rnpepl1	chr1	+	92917146	92917746	92917633	92917746	92916710	92916946	99,93,112	0,0,2	419,179,123	16,5,12	612	125	0.000204605840612	1.0,1.0,0.92	0.842,0.88,0.677	0.174
ENSMUSG00000030091	Nup210	chr6	-	91013069	91014496	91013069	91013316	91015823	91015907	13,14,11	0,0,0	182,143,168	10,6,8	1305	125	0.00020569641639	1.0,1.0,1.0	0.635,0.695,0.668	0.334
ENSMUSG00000032297	Celf6	chr9	+	59604129	59604210	59604132	59604210	59603447	59603597	1,3,1	0,0,0	14,11,9	6,2,3	128	125	0.000437953379133	1.0,1.0,1.0	0.695,0.843,0.746	0.239
ENSMUSG00000040675	Mthfd1l	chr10	+	4155541	4156111	4155649	4156111	4148008	4148126	134,127,246	11,15,18	172,106,90	57,16,24	233	125	0.000458120580112	0.867,0.82,0.88	0.618,0.78,0.668	0.167
ENSMUSG00000060534	Dcc	chr18	-	71378654	71378887	71378654	71378827	71384127	71384223	2,2,2	9,15,11	6,13,10	8,6,6	185	125	0.000481442287563	0.131,0.083,0.109	0.336,0.594,0.53	-0.379
ENSMUSG00000031729	Ist1	chr8	-	109675375	109676850	109675375	109675424	109677485	109677686	1002,835,982	13,15,11	1556,890,1050	9,0,4	1551	125	0.000519349439174	0.861,0.818,0.878	0.933,1.0,0.955	-0.11
ENSMUSG00000068917	Clk2	chr3	+	89169614	89170115	89170048	89170115	89168694	89168923	207,243,330	55,59,40	435,234,302	31,16,25	559	125	0.000519349439174	0.457,0.479,0.648	0.758,0.766,0.73	-0.223
ENSMUSG00000036304	Zdhhc23	chr16	-	43971398	43971566	43971398	43971557	43973467	43974166	2,4,1	0,0,0	20,8,9	2,4,4	134	125	0.000600489615343	1.0,1.0,1.0	0.903,0.651,0.677	0.256
ENSMUSG00000038000	Acd	chr8	-	105700003	105700160	105700003	105700048	105700281	105700358	103,111,122	72,92,81	106,53,38	190,60,48	237	125	0.000657190202474	0.43,0.389,0.443	0.227,0.318,0.295	0.141
ENSMUSG00000032826	Ank2	chr3	-	126976844	126976947	126976844	126976932	126981799	126981944	46,42,38	15,9,11	57,39,35	3,5,0	140	125	0.00106060945681	0.732,0.806,0.755	0.944,0.874,1.0	-0.175
ENSMUSG00000034949	Zfr2	chr10	+	81242769	81243795	81243649	81243795	81241994	81242174	28,22,34	0,0,1	68,21,29	4,1,5	1005	125	0.00107724842854	1.0,1.0,0.809	0.679,0.723,0.419	0.329
ENSMUSG00000059022	Kcp	chr6	-	29489032	29489153	29489032	29489150	29490065	29490148	26,26,37	40,32,46	0,1,0	1,2,4	128	125	0.00119067708462	0.388,0.442,0.44	0.0,0.328,0.0	0.314
ENSMUSG00000040447	Spns2	chr11	-	72453553	72453714	72453553	72453600	72454053	72454217	3,4,3	20,20,14	38,16,21	64,23,13	239	125	0.00194974464775	0.073,0.095,0.101	0.237,0.267,0.458	-0.231
ENSMUSG00000007080	Pole	chr5	+	110295227	110295637	110295517	110295637	110294891	110295002	133,103,132	12,5,9	101,81,97	1,2,1	415	125	0.00216319837753	0.769,0.861,0.815	0.968,0.924,0.967	-0.138
ENSMUSG00000035486	Plk5	chr10	+	80358774	80358916	80358786	80358916	80358241	80358358	0,0,0	1,5,1	5,4,1	30,8,9	137	125	0.00395175538762	0.0,0.0,0.0	0.132,0.313,0.092	-0.179
ENSMUSG00000040712	Camta2	chr11	-	70683278	70683417	70683278	70683365	70683889	70684025	12,8,14	2,1,6	12,5,6	0,0,1	177	125	0.00395175538762	0.809,0.85,0.622	1.0,1.0,0.809	-0.176
ENSMUSG00000037761	Actr5	chr2	+	158636007	158636147	158636026	158636147	158635306	158635426	89,78,92	59,27,35	235,86,116	44,24,17	144	125	0.00443271629287	0.567,0.715,0.695	0.823,0.757,0.856	-0.153
ENSMUSG00000039990	Edrf1	chr7	+	133660070	133660294	133660135	133660294	133658425	133658644	32,38,30	35,25,29	181,40,63	57,19,8	190	125	0.0046382317901	0.376,0.5,0.405	0.676,0.581,0.838	-0.271
ENSMUSG00000021417	Eci2	chr13	-	34993067	34993328	34993067	34993220	34994013	34994132	23,44,41	109,84,110	108,28,36	95,51,50	233	125	0.00481436519369	0.102,0.219,0.167	0.379,0.228,0.279	-0.133
ENSMUSG00000015790	Surf1	chr2	-	26915595	26915769	26915595	26915729	26915954	26916006	58,62,70	124,136,147	94,35,22	312,124,137	165	125	0.00531827450467	0.262,0.257,0.265	0.186,0.176,0.108	0.105
ENSMUSG00000037692	Ahdc1	chr4	+	133060675	133060892	133060780	133060892	133055012	133055203	16,15,29	115,83,101	48,46,24	94,67,94	230	125	0.00557117200822	0.07,0.089,0.135	0.217,0.272,0.122	-0.106
ENSMUSG00000000759	Tubgcp3	chr8	-	12648620	12649822	12648620	12648787	12650153	12650222	385,300,311	2,1,1	593,326,332	8,6,8	1160	125	0.00660965709566	0.954,0.97,0.971	0.889,0.854,0.817	0.112
ENSMUSG00000045503	Sys1	chr2	+	164464357	164467327	164467147	164467327	164463300	164463368	277,295,312	24,23,29	682,260,247	24,11,12	2915	125	0.00866179131291	0.331,0.355,0.316	0.549,0.503,0.469	-0.173
ENSMUSG00000002346	Slc25a42	chr8	-	70188832	70189577	70188832	70188949	70190062	70190088	26,13,32	0,4,2	30,25,13	0,0,0	753	125	0.00871763892094	1.0,0.35,0.726	1.0,1.0,1.0	-0.308
ENSMUSG00000091803	Cox16	chr12	-	81472092	81472351	81472092	81472171	81474586	81474649	104,93,113	13,37,33	477,124,96	33,15,12	305	125	0.00873854341503	0.766,0.507,0.584	0.856,0.772,0.766	-0.179
ENSMUSG00000035949	Fbxw2	chr2	-	34822557	34823067	34822557	34822975	34825961	34826070	163,172,155	53,37,32	383,106,131	42,15,19	217	125	0.00873854341503	0.639,0.728,0.736	0.84,0.803,0.799	-0.113
ENSMUSG00000041180	Hectd2	chr19	+	36609255	36609423	36609264	36609423	36606385	36606474	6,0,5	22,16,19	1,0,0	14,6,13	134	125	0.00926761509292	0.203,0.0,0.197	0.062,0.0,0.0	0.113
ENSMUSG00000041757	Plekha6	chr1	+	133269999	133270202	133270059	133270202	133266565	133266666	5,4,1	0,0,2	30,17,18	61,38,29	185	125	0.00935366132365	1.0,1.0,0.253	0.249,0.232,0.295	0.492
ENSMUSG00000034786	Gpsm3	chr17	+	34590741	34590941	34590779	34590941	34590460	34590563	43,33,39	5,4,6	22,10,1	0,1,0	163	125	0.00975073770856	0.868,0.864,0.833	1.0,0.885,1.0	-0.107
ENSMUSG00000042258	Isl1	chr13	-	116301610	116301778	116301610	116301709	116303045	116303332	3,4,4	1,0,0	373,205,153	69,27,39	194	125	0.0100230553202	0.659,1.0,1.0	0.777,0.83,0.717	0.112
ENSMUSG00000045411	2410002F23Rik	chr7	+	44247237	44247416	44247250	44247416	44246786	44246823	50,61,55	49,49,55	121,70,59	44,40,32	138	125	0.0127138437867	0.48,0.53,0.475	0.714,0.613,0.625	-0.156
ENSMUSG00000109378	U2af1l4	chr7	+	30566748	30567500	30567142	30567500	30565094	30566381	17,15,17	5,0,3	46,21,33	0,0,2	519	125	0.0129747705457	0.45,1.0,0.577	1.0,1.0,0.799	-0.257
ENSMUSG00000097348	Rmst	chr10	-	92134963	92135095	92134963	92135079	92135700	92135809	3,5,3	0,1,0	33,5,8	7,3,1	141	125	0.0142072065391	1.0,0.816,1.0	0.807,0.596,0.876	0.179
ENSMUSG00000020167	Tcf3	chr10	-	80418765	80418818	80418765	80418815	80421087	80421166	0,9,3	8,7,12	1,0,0	3,4,3	128	125	0.0152469972979	0.0,0.557,0.196	0.246,0.0,0.0	0.169
ENSMUSG00000020131	Pcsk4	chr10	-	80321286	80321951	80321286	80321921	80322080	80322209	5,7,6	0,0,2	19,7,7	6,1,9	155	125	0.0190967183113	1.0,1.0,0.708	0.719,0.85,0.385	0.251
ENSMUSG00000026280	Atg4b	chr1	+	93775627	93778364	93778284	93778364	93775132	93775234	311,303,295	10,4,12	744,258,239	5,1,3	2782	125	0.0216932462433	0.583,0.773,0.525	0.87,0.921,0.782	-0.231
ENSMUSG00000001844	Zdhhc4	chr5	-	143324131	143324398	143324131	143324310	143326098	143326223	2,4,1	6,3,8	0,0,0	5,2,1	213	125	0.0224933853116	0.164,0.439,0.068	0.0,0.0,0.0	0.224
ENSMUSG00000062729	Ppox	chr1	-	171279429	171280001	171279429	171279574	171280139	171280255	158,156,181	9,8,15	315,125,160	3,5,5	552	125	0.0244940694317	0.799,0.815,0.732	0.96,0.85,0.879	-0.114
ENSMUSG00000026977	March7	chr2	+	60233898	60234997	60233933	60234997	60229683	60229879	7,7,4	2,4,0	19,22,2	0,0,0	160	125	0.0244940694317	0.732,0.578,1.0	1.0,1.0,1.0	-0.23
ENSMUSG00000000530	Acvrl1	chr15	+	101134606	101134743	101134644	101134743	101128926	101129063	10,10,5	19,16,12	1,2,3	2,0,0	163	125	0.0244940694317	0.288,0.324,0.242	0.277,1.0,1.0	-0.474
ENSMUSG00000025939	Ube2w	chr1	-	16585275	16585431	16585275	16585352	16602261	16602353	2,15,11	2,2,2	26,8,15	1,0,0	204	125	0.025288847394	0.38,0.821,0.771	0.941,1.0,1.0	-0.323
ENSMUSG00000022401	Xpnpep3	chr15	+	81415846	81415994	81415902	81415994	81414431	81414548	7,6,12	0,0,0	14,11,14	6,0,1	181	125	0.0253714403296	1.0,1.0,1.0	0.617,1.0,0.906	0.159
ENSMUSG00000070000	Fcho1	chr8	-	71721251	71721304	71721251	71721300	71721818	71721859	5,6,4	0,0,0	32,13,17	3,4,1	129	125	0.0268049953285	1.0,1.0,1.0	0.912,0.759,0.943	0.129
ENSMUSG00000097290	1300002E11Rik	chr16	+	21800714	21800836	21800774	21800836	21795849	21795975	20,19,30	5,2,5	66,21,22	34,21,8	185	125	0.0283299247514	0.73,0.865,0.802	0.567,0.403,0.65	0.259
ENSMUSG00000017978	Cadps2	chr6	-	23344206	23344372	23344206	23344363	23355823	23355927	1,0,3	3,10,12	97,45,22	185,47,60	134	125	0.0305806753438	0.237,0.0,0.189	0.328,0.472,0.255	-0.21
ENSMUSG00000032892	Rangrf	chr11	-	68972483	68973028	68972483	68972741	68973440	68973557	8,24,25	6,1,7	228,113,117	8,1,6	412	125	0.0306086941991	0.288,0.879,0.52	0.896,0.972,0.855	-0.345
ENSMUSG00000010064	Slc38a3	chr9	-	107656099	107656514	107656099	107656270	107656594	107656677	25,16,19	3,3,0	26,8,11	0,0,0	369	125	0.0313809042451	0.738,0.644,1.0	1.0,1.0,1.0	-0.206
ENSMUSG00000036502	Tmem255a	chrX	-	38224580	38225125	38224580	38224669	38233102	38233192	24,32,26	11,2,7	1,1,1	1,0,0	581	125	0.0316984139663	0.319,0.775,0.444	0.177,1.0,1.0	-0.213
ENSMUSG00000034160	Ogt	chrX	+	101642975	101643156	101643005	101643156	101640217	101640322	402,377,209	109,94,42	291,251,235	167,91,73	155	125	0.0325263221772	0.748,0.764,0.801	0.584,0.69,0.722	0.106
ENSMUSG00000045095	Magi1	chr6	-	93694007	93694208	93694007	93694175	93697193	93697487	31,16,9	24,22,18	52,26,32	30,10,9	158	125	0.0348346522913	0.505,0.365,0.283	0.578,0.673,0.738	-0.279
ENSMUSG00000029503	P2rx2	chr5	-	110339811	110340297	110339811	110340234	110340504	110340582	3,2,6	0,0,0	72,28,43	1,3,5	188	125	0.0392744554988	1.0,1.0,1.0	0.98,0.861,0.851	0.103
ENSMUSG00000030591	Psmd8	chr7	-	29174187	29175522	29174187	29174747	29177065	29177231	10,9,5	2,0,2	7,3,4	0,0,0	900	125	0.0421525557991	0.41,1.0,0.258	1.0,1.0,1.0	-0.444
ENSMUSG00000060771	Tsga10	chr1	-	37841184	37841352	37841184	37841308	37842454	37842520	16,13,13	0,5,5	46,16,11	3,0,0	169	125	0.0424185970167	1.0,0.658,0.658	0.919,1.0,1.0	-0.201
ENSMUSG00000025813	Homer2	chr7	-	81618575	81618715	81618575	81618682	81624251	81624344	66,71,59	51,46,32	264,131,97	101,53,36	158	125	0.0455535479362	0.506,0.55,0.593	0.674,0.662,0.681	-0.123
ENSMUSG00000037907	Ankrd13b	chr11	-	77470486	77471878	77470486	77471823	77472301	77472378	86,76,84	84,87,58	90,42,40	127,61,88	180	125	0.0457419864204	0.416,0.378,0.501	0.33,0.323,0.24	0.134
ENSMUSG00000051527	Usp29	chr7	+	6738792	6738945	6738806	6738945	6737564	6737634	3,4,0	5,16,18	0,0,0	7,3,6	139	125	0.0481954319291	0.35,0.184,0.0	0.0,0.0,0.0	0.178
ENSMUSG00000041459	Tardbp	chr4	-	148617565	148617737	148617565	148617635	148618664	148618791	9,7,15	5,6,13	15,4,2	32,19,3	227	125	0.0485087248628	0.498,0.391,0.389	0.205,0.104,0.269	0.233
