# Supplementary material for: An Alternative Splicing Program for Mouse Craniofacial Development
Source: Front Physiol. 2020 Sep 4;11:1099. doi: 10.3389/fphys.2020.01099 (PMC7498679; doi:10.3389/fphys.2020.01099)
Supplement: Supplementary file 12 [file Data_Sheet_1.zip › Filtered rMATS results/A3SS/E11.5_FNP_Ect_vs_Mes_A3SS_filtered_output.txt]

GeneID	geneSymbol	chr	strand	longExonStart_0base	longExonEnd	shortES	shortEE	flankingES	flankingEE	IC_SAMPLE_1	SC_SAMPLE_1	IC_SAMPLE_2	SC_SAMPLE_2	IncFormLen	SkipFormLen	FDR	IncLevel1	IncLevel2	DeltaPSI
ENSMUSG00000032332	Col12a1	chr9	-	79598990	79601179	79598990	79600007	79602199	79602370	172,202,158	4,2,2	60,68,44	38,35,25	1297	125	0.0	0.806,0.907,0.884	0.132,0.158,0.145	0.721
ENSMUSG00000028273	Pdlim5	chr3	-	142312122	142312541	142312122	142312214	142314405	142314448	139,153,152	2,3,1	107,103,91	28,31,21	452	125	0.0	0.951,0.934,0.977	0.514,0.479,0.545	0.441
ENSMUSG00000047986	Palm3	chr8	+	84026999	84028171	84028125	84028171	84026748	84026891	230,205,282	9,1,9	26,29,15	10,9,11	1251	125	8.57410438945e-12	0.719,0.953,0.758	0.206,0.244,0.12	0.62
ENSMUSG00000013787	Ehmt2	chr17	+	34905609	34906058	34905909	34906058	34905341	34905456	521,362,457	314,256,276	723,736,620	222,235,207	425	125	2.17146232106e-08	0.328,0.294,0.328	0.489,0.479,0.468	-0.162
ENSMUSG00000041757	Plekha6	chr1	+	133269999	133270202	133270059	133270202	133266565	133266666	22,24,21	7,1,2	0,1,0	4,2,4	185	125	3.15665762862e-08	0.68,0.942,0.876	0.0,0.253,0.0	0.748
ENSMUSG00000009281	Rarres2	chr6	-	48569940	48570062	48569940	48570059	48570243	48570339	7,6,4	0,0,0	4,6,10	1,5,7	128	125	1.73681517686e-05	1.0,1.0,1.0	0.796,0.54,0.582	0.361
ENSMUSG00000028760	Eif4g3	chr4	+	138180489	138180607	138180546	138180607	138177916	138178010	222,161,174	218,164,177	136,160,145	315,266,256	182	125	2.75161102315e-05	0.412,0.403,0.403	0.229,0.292,0.28	0.139
ENSMUSG00000053091	Lins1	chr7	+	66710158	66710746	66710229	66710746	66709293	66709435	89,58,80	46,25,39	37,36,33	45,54,41	196	125	3.31654840175e-05	0.552,0.597,0.567	0.344,0.298,0.339	0.245
ENSMUSG00000056919	Cep162	chr9	-	87238353	87239933	87238353	87238384	87244277	87244345	77,45,64	0,0,0	53,51,52	2,5,1	1674	125	3.31654840175e-05	1.0,1.0,1.0	0.664,0.432,0.795	0.37
ENSMUSG00000007570	Fance	chr17	+	28318032	28318156	28318061	28318156	28317467	28317611	33,93,112	43,52,55	15,39,34	71,110,64	154	125	0.000102119184703	0.384,0.592,0.623	0.146,0.223,0.301	0.31
ENSMUSG00000018566	Slc2a4	chr11	-	69945837	69946193	69945837	69945953	69946285	69946458	55,42,56	0,0,0	131,129,88	11,7,4	365	125	0.000116182788289	1.0,1.0,1.0	0.803,0.863,0.883	0.15
ENSMUSG00000037262	Kin	chr2	+	10090112	10090363	10090240	10090363	10085729	10085824	139,103,142	10,4,5	144,141,122	32,20,19	253	125	0.000162496484328	0.873,0.927,0.933	0.69,0.777,0.76	0.169
ENSMUSG00000036948	BC037034	chr5	-	138260834	138261716	138260834	138260989	138261801	138261884	233,194,192	3,2,3	171,154,173	22,17,6	852	125	0.000169182429485	0.919,0.934,0.904	0.533,0.571,0.809	0.281
ENSMUSG00000040557	Wbscr27	chr5	+	134932621	134932847	134932720	134932847	134932372	134932410	10,17,10	3,1,4	11,3,7	0,0,0	224	125	0.000879947413676	0.65,0.905,0.582	1.0,1.0,1.0	-0.288
ENSMUSG00000001911	Nfix	chr8	-	84726468	84726605	84726468	84726602	84727123	84727244	4,2,2	0,0,0	43,56,31	12,19,9	128	125	0.0011033345249	1.0,1.0,1.0	0.778,0.742,0.771	0.236
ENSMUSG00000067825	Pex26	chr6	+	121193511	121196185	121193514	121196185	121190100	121190247	169,146,137	34,31,17	65,86,55	33,40,18	128	125	0.00143407734079	0.829,0.821,0.887	0.658,0.677,0.749	0.151
ENSMUSG00000028034	Fubp1	chr3	+	152232394	152234570	152234523	152234570	152231876	152232022	1607,1363,1347	30,18,19	1833,1953,1730	8,8,16	2254	125	0.00158478610589	0.748,0.808,0.797	0.927,0.931,0.857	-0.121
ENSMUSG00000053552	Ebf4	chr2	+	130365459	130365657	130365575	130365657	130362245	130362431	40,22,45	1,4,6	34,34,19	0,0,0	241	125	0.00162888403105	0.954,0.74,0.796	1.0,1.0,1.0	-0.17
ENSMUSG00000036098	Myrf	chr19	-	10215016	10215105	10215016	10215102	10215741	10215810	2,2,6	0,0,0	17,20,21	3,2,10	128	125	0.00165340176031	1.0,1.0,1.0	0.847,0.907,0.672	0.191
ENSMUSG00000021417	Eci2	chr13	-	34993067	34993328	34993067	34993220	34994013	34994132	45,17,31	42,21,28	34,32,31	91,69,78	233	125	0.00166379156945	0.365,0.303,0.373	0.167,0.199,0.176	0.166
ENSMUSG00000018999	Slc35b4	chr6	-	34163588	34166423	34163588	34163670	34167624	34167727	126,86,82	0,0,0	188,153,124	2,7,0	2878	125	0.00166379156945	1.0,1.0,1.0	0.803,0.487,1.0	0.237
ENSMUSG00000052760	A630001G21Rik	chr1	-	85726458	85726615	85726458	85726502	85736471	85736581	9,11,9	2,2,7	10,7,7	0,1,0	238	125	0.00192837365348	0.703,0.743,0.403	1.0,0.786,1.0	-0.312
ENSMUSG00000059022	Kcp	chr6	-	29501201	29501309	29501201	29501290	29502289	29502383	0,0,0	3,1,3	26,7,18	79,62,57	144	125	0.00225946243596	0.0,0.0,0.0	0.222,0.089,0.215	-0.175
ENSMUSG00000028464	Tpm2	chr4	-	43518401	43519078	43518401	43518464	43519226	43519297	119,110,128	0,1,0	246,208,234	9,5,3	739	125	0.0024513048059	1.0,0.949,1.0	0.822,0.876,0.93	0.107
ENSMUSG00000030495	Slc7a10	chr7	+	35200275	35200453	35200334	35200453	35199224	35199321	36,31,42	4,7,2	9,11,7	0,0,0	184	125	0.00311364490641	0.859,0.751,0.934	1.0,1.0,1.0	-0.152
ENSMUSG00000021481	Zfp346	chr13	+	55122281	55122515	55122329	55122515	55113035	55113139	6,7,2	1,0,0	11,13,12	7,4,2	173	125	0.00460201629154	0.813,1.0,1.0	0.532,0.701,0.813	0.256
ENSMUSG00000027333	Smox	chr2	+	131520411	131521171	131521054	131521171	131520094	131520268	354,293,303	4,0,0	265,252,276	5,8,5	768	125	0.00534959494729	0.935,1.0,1.0	0.896,0.837,0.9	0.101
ENSMUSG00000034771	Tle2	chr10	+	81590224	81590473	81590352	81590473	81589419	81589496	4,5,7	0,0,0	64,68,58	6,5,5	253	125	0.00587256500225	1.0,1.0,1.0	0.841,0.87,0.851	0.146
ENSMUSG00000019302	Atp6v0a1	chr11	+	101026659	101026763	101026680	101026763	101021053	101021182	33,15,26	75,59,87	55,48,46	69,77,67	146	125	0.00901221523129	0.274,0.179,0.204	0.406,0.348,0.37	-0.156
ENSMUSG00000038642	Ctss	chr3	+	95529433	95529560	95529436	95529560	95526785	95526925	0,0,0	6,8,1	7,7,1	24,50,31	128	125	0.00901221523129	0.0,0.0,0.0	0.222,0.12,0.031	-0.124
ENSMUSG00000014039	Prdm15	chr16	-	97812557	97812725	97812557	97812691	97816105	97816193	86,92,62	1,4,2	78,44,60	9,7,7	159	125	0.0099098913813	0.985,0.948,0.961	0.872,0.832,0.871	0.106
ENSMUSG00000039701	Usp53	chr3	-	122961154	122961432	122961154	122961237	122962883	122963018	48,58,32	6,4,7	6,15,8	1,0,0	320	125	0.0116272132611	0.758,0.85,0.641	0.701,1.0,1.0	-0.151
ENSMUSG00000026648	Dclre1c	chr2	+	3436988	3437090	3437029	3437090	3436437	3436493	41,39,31	6,6,7	20,13,12	2,0,0	166	125	0.0145468693666	0.837,0.83,0.769	0.883,1.0,1.0	-0.149
ENSMUSG00000031166	Wdr13	chrX	-	8131384	8131625	8131384	8131591	8132286	8132366	72,62,77	3,3,2	53,55,70	14,7,5	159	125	0.0198118137802	0.95,0.942,0.968	0.749,0.861,0.917	0.111
ENSMUSG00000025500	Lmntd2	chr7	-	141213201	141213319	141213201	141213289	141213633	141213786	8,13,10	9,8,11	4,5,2	13,14,16	155	125	0.0198118137802	0.418,0.567,0.423	0.199,0.224,0.092	0.298
ENSMUSG00000037138	Aff3	chr1	-	38252640	38252681	38252640	38252678	38269709	38269761	3,5,2	1,0,0	31,49,33	8,6,12	128	125	0.0198118137802	0.746,1.0,1.0	0.791,0.889,0.729	0.112
ENSMUSG00000022255	Mtdh	chr15	+	34114023	34118110	34117879	34118110	34099483	34099585	847,582,602	3,2,1	901,817,785	12,6,9	3981	125	0.0200752525571	0.899,0.901,0.95	0.702,0.81,0.733	0.168
ENSMUSG00000023992	Trem2	chr17	+	48351690	48351930	48351745	48351930	48351100	48351191	0,1,0	3,4,2	1,3,9	15,9,11	180	125	0.021018998647	0.0,0.148,0.0	0.044,0.188,0.362	-0.149
ENSMUSG00000033728	Lrrc14	chr15	+	76713400	76713985	76713815	76713985	76712866	76713220	152,124,157	4,4,6	168,127,122	20,13,7	540	125	0.0249197282776	0.898,0.878,0.858	0.66,0.693,0.801	0.16
ENSMUSG00000024906	Mus81	chr19	-	5483107	5483221	5483107	5483191	5483454	5483558	6,6,3	50,41,36	23,20,10	55,52,52	155	125	0.0254185928377	0.088,0.106,0.063	0.252,0.237,0.134	-0.122
ENSMUSG00000024142	Mlst8	chr17	-	24478319	24478483	24478319	24478478	24479011	24479078	2,1,2	48,27,34	14,6,2	40,26,43	130	125	0.0255717953226	0.039,0.034,0.054	0.252,0.182,0.043	-0.117
ENSMUSG00000032567	Aste1	chr9	+	105396797	105397858	105397624	105397858	105396544	105396705	16,12,11	2,1,2	2,14,10	1,0,0	952	125	0.0274611961298	0.512,0.612,0.419	0.208,1.0,1.0	-0.222
ENSMUSG00000017715	Pgs1	chr11	+	118014573	118014722	118014646	118014722	118005369	118005891	153,106,149	14,3,12	105,144,114	22,16,21	198	125	0.030359947679	0.873,0.957,0.887	0.751,0.85,0.774	0.114
ENSMUSG00000039542	Ncam1	chr9	-	49520034	49520215	49520034	49520212	49523521	49523646	6,10,9	8,7,4	40,39,24	108,84,110	128	125	0.030359947679	0.423,0.582,0.687	0.266,0.312,0.176	0.313
ENSMUSG00000031278	Acsl4	chrX	-	142351378	142351908	142351378	142351618	142360386	142360436	18,6,7	27,12,19	25,17,15	10,18,5	415	125	0.0369175530593	0.167,0.131,0.1	0.43,0.221,0.475	-0.243
ENSMUSG00000024871	Doc2g	chr19	+	4006060	4006267	4006109	4006267	4004762	4004816	3,12,3	27,20,41	1,0,2	20,17,22	174	125	0.0414570576936	0.074,0.301,0.05	0.035,0.0,0.061	0.11
ENSMUSG00000028078	Dclk2	chr3	-	86816357	86816433	86816357	86816430	86824635	86824730	1,0,2	4,4,5	47,57,41	59,66,56	128	125	0.0446077535439	0.196,0.0,0.281	0.438,0.458,0.417	-0.279
