# Supplementary material for: An Alternative Splicing Program for Mouse Craniofacial Development
Source: Front Physiol. 2020 Sep 4;11:1099. doi: 10.3389/fphys.2020.01099 (PMC7498679; doi:10.3389/fphys.2020.01099)
Supplement: Supplementary file 12 [file Data_Sheet_1.zip › Filtered rMATS results/A3SS/E12.5_MXP_Ect_vs_Mes_A3SS_filtered_output.txt]

GeneID	geneSymbol	chr	strand	longExonStart_0base	longExonEnd	shortES	shortEE	flankingES	flankingEE	IC_SAMPLE_1	SC_SAMPLE_1	IC_SAMPLE_2	SC_SAMPLE_2	IncFormLen	SkipFormLen	FDR	IncLevel1	IncLevel2	DeltaPSI
ENSMUSG00000032332	Col12a1	chr9	-	79598990	79601179	79598990	79600007	79602199	79602370	106,140,192	0,0,2	53,113,172	68,78,214	1297	125	0.0	1.0,1.0,0.902	0.07,0.123,0.072	0.879
ENSMUSG00000028273	Pdlim5	chr3	-	142312122	142312541	142312122	142312214	142314405	142314448	114,116,100	4,5,2	70,58,32	32,28,23	452	125	0.0	0.887,0.865,0.933	0.377,0.364,0.278	0.555
ENSMUSG00000013787	Ehmt2	chr17	+	34905609	34906058	34905909	34906058	34905341	34905456	231,284,255	372,428,333	506,471,421	333,378,275	425	125	7.47707451509e-10	0.154,0.163,0.184	0.309,0.268,0.31	-0.129
ENSMUSG00000047986	Palm3	chr8	+	84026999	84028171	84028125	84028171	84026748	84026891	60,44,59	5,4,2	44,23,29	27,18,12	1251	125	1.81576618546e-06	0.545,0.524,0.747	0.14,0.113,0.195	0.456
ENSMUSG00000028392	Bspry	chr4	+	62495997	62497298	62496981	62497298	62494732	62494857	27,30,52	3,6,2	5,4,4	0,0,0	1109	125	1.92159353696e-06	0.504,0.36,0.746	1.0,1.0,1.0	-0.463
ENSMUSG00000036948	BC037034	chr5	-	138260834	138261716	138260834	138260989	138261801	138261884	267,296,242	2,9,9	243,206,227	25,24,24	852	125	1.14674025409e-05	0.951,0.828,0.798	0.588,0.557,0.581	0.284
ENSMUSG00000026047	Kdelc1	chr1	-	44112644	44113175	44112644	44112882	44114440	44114518	219,254,202	3,3,2	392,405,332	27,16,24	418	125	2.47379018445e-05	0.956,0.962,0.968	0.813,0.883,0.805	0.128
ENSMUSG00000068917	Clk2	chr3	+	89169614	89170115	89170048	89170115	89168694	89168923	213,262,298	17,13,14	233,239,305	49,35,45	559	125	3.48314005966e-05	0.737,0.818,0.826	0.515,0.604,0.602	0.22
ENSMUSG00000029149	Krtcap3	chr5	+	31253093	31253197	31253097	31253197	31252894	31253002	25,20,44	20,12,17	4,1,6	0,0,0	129	125	5.62219865418e-05	0.548,0.618,0.715	1.0,1.0,1.0	-0.373
ENSMUSG00000002107	Celf2	chr2	-	6604023	6607961	6604023	6604182	6615687	6615822	116,137,120	3,3,2	44,59,55	0,0,0	3904	125	7.84309913495e-05	0.553,0.594,0.658	1.0,1.0,1.0	-0.398
ENSMUSG00000031904	Slc7a6	chr8	+	106192338	106193274	106193150	106193274	106189616	106189742	374,348,298	0,2,1	397,437,307	10,8,7	937	125	0.0001575445114	1.0,0.959,0.975	0.841,0.879,0.854	0.12
ENSMUSG00000028708	Mknk1	chr4	+	115874619	115874814	115874758	115874814	115873210	115873306	52,68,54	11,14,10	101,74,74	0,8,1	264	125	0.000272688139582	0.691,0.697,0.719	1.0,0.814,0.972	-0.226
ENSMUSG00000007080	Pole	chr5	+	110295227	110295637	110295517	110295637	110294891	110295002	102,119,102	0,2,3	143,142,80	15,9,8	415	125	0.000418423251751	1.0,0.947,0.911	0.742,0.826,0.751	0.18
ENSMUSG00000051517	Arhgef39	chr4	-	43497086	43497710	43497086	43497316	43497958	43498029	44,61,55	0,1,0	70,80,60	5,4,5	519	125	0.000591849589806	1.0,0.936,1.0	0.771,0.828,0.743	0.198
ENSMUSG00000020486	Sept4	chr11	+	87589955	87590055	87590008	87590055	87589655	87589818	2,4,8	0,0,0	26,25,32	4,3,9	178	125	0.000947172092081	1.0,1.0,1.0	0.82,0.854,0.714	0.204
ENSMUSG00000030495	Slc7a10	chr7	+	35200275	35200453	35200334	35200453	35199224	35199321	19,18,30	3,3,5	20,8,8	0,0,0	184	125	0.00121646928944	0.811,0.803,0.803	1.0,1.0,1.0	-0.194
ENSMUSG00000030979	Uros	chr7	-	133690507	133691166	133690507	133690593	133697668	133697743	81,60,88	3,3,7	76,70,88	23,18,14	698	125	0.00121646928944	0.829,0.782,0.692	0.372,0.411,0.53	0.33
ENSMUSG00000030091	Nup210	chr6	-	91013069	91014496	91013069	91013316	91015823	91015907	204,215,205	5,5,7	13,14,8	0,0,0	1305	125	0.00152698740017	0.796,0.805,0.737	1.0,1.0,1.0	-0.221
ENSMUSG00000023992	Trem2	chr17	+	48351690	48351930	48351745	48351930	48351100	48351191	0,0,1	5,2,3	5,9,3	6,12,8	180	125	0.00244033901967	0.0,0.0,0.188	0.367,0.342,0.207	-0.243
ENSMUSG00000027200	Sema6d	chr2	+	124660243	124660344	124660282	124660344	124659806	124659884	6,10,7	51,37,26	2,2,2	54,63,41	164	125	0.0024740771252	0.082,0.171,0.17	0.027,0.024,0.036	0.112
ENSMUSG00000038738	Shank1	chr7	+	44342419	44342544	44342424	44342544	44342097	44342180	6,8,9	0,0,0	12,18,13	6,0,4	130	125	0.00253558946227	1.0,1.0,1.0	0.658,1.0,0.758	0.195
ENSMUSG00000063889	Crem	chr18	-	3267584	3268129	3267584	3267732	3273421	3273578	18,31,19	1,2,0	40,65,52	20,17,8	522	125	0.00282496812897	0.812,0.788,1.0	0.324,0.478,0.609	0.396
ENSMUSG00000042258	Isl1	chr13	-	116301610	116301778	116301610	116301709	116303045	116303332	156,153,109	20,19,15	1,3,3	0,0,0	194	125	0.00335312764473	0.834,0.838,0.824	1.0,1.0,1.0	-0.168
ENSMUSG00000034165	Ccnd3	chr17	+	47593644	47593852	47593653	47593852	47578708	47578792	1,1,5	0,0,1	7,2,6	1,2,4	134	125	0.00387474813345	1.0,1.0,0.823	0.867,0.483,0.583	0.297
ENSMUSG00000028464	Tpm2	chr4	-	43518401	43519078	43518401	43518464	43519226	43519297	61,44,57	0,1,0	314,330,440	8,14,10	739	125	0.00417170657173	1.0,0.882,1.0	0.869,0.799,0.882	0.111
ENSMUSG00000014873	Surf2	chr2	+	26918872	26919055	26918928	26919055	26917427	26917531	232,237,241	36,27,17	239,201,261	56,46,52	181	125	0.00488229919684	0.817,0.858,0.907	0.747,0.751,0.776	0.103
ENSMUSG00000024830	Rps6kb2	chr19	-	4162602	4162723	4162602	4162718	4163167	4163300	7,9,13	1,0,0	15,13,10	6,0,6	130	125	0.00522313812692	0.871,1.0,1.0	0.706,1.0,0.616	0.183
ENSMUSG00000042302	Ehbp1	chr11	-	22146462	22146700	22146462	22146625	22151066	22151189	27,37,17	107,99,86	87,61,49	143,119,101	200	125	0.00547980571696	0.136,0.189,0.11	0.275,0.243,0.233	-0.105
ENSMUSG00000038685	Rtel1	chr2	+	181356345	181356616	181356357	181356616	181356157	181356258	4,4,3	36,24,22	0,1,0	36,31,42	137	125	0.00582333843641	0.092,0.132,0.111	0.0,0.029,0.0	0.102
ENSMUSG00000079036	Alkbh1	chr12	-	87431399	87431593	87431399	87431538	87434118	87434209	266,189,223	42,59,53	176,201,166	140,92,60	180	125	0.00611892519251	0.815,0.69,0.745	0.466,0.603,0.658	0.174
ENSMUSG00000037270	4932438A13Rik	chr3	+	36936988	36937168	36936991	36937168	36930997	36931135	10,5,8	1,0,0	8,8,5	4,2,2	128	125	0.00611892519251	0.907,1.0,1.0	0.661,0.796,0.709	0.247
ENSMUSG00000035139	Secisbp2	chr13	+	51654385	51654635	51654495	51654635	51652606	51652755	114,89,108	5,7,2	134,137,93	24,15,11	235	125	0.006139556392	0.924,0.871,0.966	0.748,0.829,0.818	0.122
ENSMUSG00000030720	Cln3	chr7	-	126582999	126583100	126582999	126583096	126583302	126583447	1,3,2	2,0,2	0,1,1	8,3,9	129	125	0.006139556392	0.326,1.0,0.492	0.0,0.244,0.097	0.492
ENSMUSG00000042447	Mios	chr6	+	8233049	8234361	8234231	8234361	8231160	8231313	55,40,37	5,2,0	71,59,77	0,0,1	1307	125	0.00631813982129	0.513,0.657,1.0	1.0,1.0,0.88	-0.237
ENSMUSG00000034771	Tle2	chr10	+	81590224	81590473	81590352	81590473	81589419	81589496	8,17,16	0,1,0	214,181,288	25,8,26	253	125	0.00660471806453	1.0,0.894,1.0	0.809,0.918,0.846	0.107
ENSMUSG00000030590	Fam98c	chr7	-	29153321	29154535	29153321	29153489	29154615	29154693	73,106,82	0,1,0	58,47,59	4,3,0	1171	125	0.00660471806453	1.0,0.919,1.0	0.608,0.626,1.0	0.228
ENSMUSG00000007207	Stx1a	chr5	+	135048910	135049104	135048993	135049104	135045596	135045734	49,48,38	0,1,2	71,62,55	7,4,9	208	125	0.00661275199677	1.0,0.966,0.919	0.859,0.903,0.786	0.112
ENSMUSG00000035021	Baz1a	chr12	-	54927563	54927710	54927563	54927624	54929526	54929665	153,132,148	20,21,10	106,85,70	37,16,24	211	125	0.00740622948286	0.819,0.788,0.898	0.629,0.759,0.633	0.161
ENSMUSG00000090266	Mettl23	chr11	+	116845762	116845945	116845818	116845945	116843674	116843774	14,21,30	6,10,5	17,22,43	0,2,3	181	125	0.007598147516	0.617,0.592,0.806	1.0,0.884,0.908	-0.259
ENSMUSG00000018566	Slc2a4	chr11	-	69945837	69946193	69945837	69945953	69946285	69946458	31,30,22	0,0,0	76,83,58	3,3,4	365	125	0.0114715013608	1.0,1.0,1.0	0.897,0.905,0.832	0.122
ENSMUSG00000041459	Tardbp	chr4	-	148617565	148617825	148617565	148617737	148618664	148618791	5,2,10	0,1,0	15,3,7	4,3,1	213	125	0.0127098510683	1.0,0.54,1.0	0.688,0.37,0.804	0.226
ENSMUSG00000022838	Eaf2	chr16	-	36800586	36800844	36800586	36800702	36808014	36808160	26,15,18	6,5,5	2,3,2	0,0,1	267	125	0.0128609131132	0.67,0.584,0.628	1.0,1.0,0.484	-0.201
ENSMUSG00000026825	Dnm1	chr2	-	32308470	32309637	32308470	32309064	32312126	32312342	1,4,0	0,3,1	49,58,116	0,2,5	698	125	0.0128609131132	1.0,0.193,0.0	1.0,0.839,0.806	-0.484
ENSMUSG00000034165	Ccnd3	chr17	+	47593608	47593852	47593653	47593852	47578708	47578792	8,6,14	0,0,1	12,7,9	1,2,4	170	125	0.0131119243253	1.0,1.0,0.911	0.898,0.72,0.623	0.223
ENSMUSG00000044320	1700001O22Rik	chr2	-	30796108	30796283	30796108	30796211	30796400	30796566	29,41,22	2,6,3	17,7,12	0,0,1	197	125	0.0171881391301	0.902,0.813,0.823	1.0,1.0,0.884	-0.115
ENSMUSG00000091803	Cox16	chr12	-	81472092	81472351	81472092	81472171	81474586	81474649	190,152,195	25,12,21	121,90,128	32,25,21	305	125	0.0187267142453	0.757,0.838,0.792	0.608,0.596,0.714	0.156
ENSMUSG00000014873	Surf2	chr2	+	26918864	26919055	26918928	26919055	26917427	26917531	183,165,192	36,27,17	198,155,207	56,46,52	189	125	0.0195288797698	0.771,0.802,0.882	0.7,0.69,0.725	0.113
ENSMUSG00000018076	Med13l	chr5	+	118751839	118752009	118751866	118752009	118751530	118751754	6,4,9	84,51,41	21,10,13	41,48,48	152	125	0.0198457988006	0.055,0.061,0.153	0.296,0.146,0.182	-0.118
ENSMUSG00000039579	Grin3a	chr4	-	49661610	49665625	49661610	49665565	49670023	49670100	2,0,1	0,1,0	2,2,1	26,15,26	185	125	0.0231580102074	1.0,0.0,1.0	0.049,0.083,0.025	0.614
ENSMUSG00000053253	Ndfip2	chr14	+	105298002	105304836	105304730	105304836	105294798	105294892	354,397,321	0,3,3	307,245,219	6,13,4	6853	125	0.0231580102074	1.0,0.707,0.661	0.483,0.256,0.5	0.376
ENSMUSG00000010476	Ebf3	chr7	-	137198491	137198689	137198491	137198581	137199093	137199282	3,6,0	0,0,1	567,575,495	481,466,409	233	125	0.025567628797	1.0,1.0,0.0	0.387,0.398,0.394	0.274
ENSMUSG00000020758	Itgb4	chr11	+	115989718	115989841	115989721	115989841	115988889	115989019	155,156,187	126,123,135	0,1,0	1,0,1	128	125	0.0258503151995	0.546,0.553,0.575	0.0,1.0,0.0	0.225
ENSMUSG00000039431	Mtmr7	chr8	-	40554270	40554601	40554270	40554397	40555775	40555916	10,5,5	69,75,67	4,3,5	7,4,8	329	125	0.0261239984652	0.052,0.025,0.028	0.178,0.222,0.192	-0.162
ENSMUSG00000026049	Tex30	chr1	-	44099847	44100001	44099847	44099935	44101899	44101957	56,33,35	0,0,0	48,35,25	4,2,2	191	125	0.0276415314072	1.0,1.0,1.0	0.887,0.92,0.891	0.101
ENSMUSG00000060036	Rpl3	chr15	-	80080895	80081211	80080895	80081031	80081614	80081783	164,199,167	30,53,62	261,191,245	28,32,36	305	125	0.0276415314072	0.691,0.606,0.525	0.793,0.71,0.736	-0.139
ENSMUSG00000005373	Mlxipl	chr5	+	135133946	135134121	135133993	135134121	135133753	135133873	0,1,0	2,6,3	2,0,9	11,10,14	172	125	0.0276415314072	0.0,0.108,0.0	0.117,0.0,0.318	-0.109
ENSMUSG00000005373	Mlxipl	chr5	+	135133953	135134121	135133993	135134121	135133753	135133873	0,1,0	2,6,3	2,0,9	11,10,14	165	125	0.0276415314072	0.0,0.112,0.0	0.121,0.0,0.328	-0.112
ENSMUSG00000018411	Mapt	chr11	+	104305211	104305409	104305312	104305409	104302360	104302410	23,23,24	2,4,1	1,2,2	0,0,0	226	125	0.0286902445112	0.864,0.761,0.93	1.0,1.0,1.0	-0.148
ENSMUSG00000062729	Ppox	chr1	-	171279429	171280001	171279429	171279574	171280139	171280255	124,123,126	3,5,2	190,121,114	16,10,7	552	125	0.0315478513282	0.903,0.848,0.934	0.729,0.733,0.787	0.145
ENSMUSG00000022960	Donson	chr16	-	91686166	91686370	91686166	91686249	91687794	91687875	80,69,53	4,0,2	99,58,76	8,11,5	246	125	0.0318653951933	0.91,1.0,0.931	0.863,0.728,0.885	0.122
ENSMUSG00000074796	Slc4a11	chr2	-	130687158	130687484	130687158	130687291	130687562	130687688	9,13,18	0,0,0	18,14,18	4,0,2	318	125	0.0349897574927	1.0,1.0,1.0	0.639,1.0,0.78	0.194
ENSMUSG00000063450	Syne2	chr12	+	76024015	76024157	76024018	76024157	76023022	76023144	2,1,5	47,65,60	5,5,8	34,41,27	128	125	0.0358957305755	0.04,0.015,0.075	0.126,0.106,0.224	-0.109
ENSMUSG00000030591	Psmd8	chr7	-	29174187	29175522	29174187	29174747	29177065	29177231	2,6,3	2,4,0	8,10,12	2,0,0	900	125	0.0366589693314	0.122,0.172,1.0	0.357,1.0,1.0	-0.354
ENSMUSG00000024073	Birc6	chr17	+	74613376	74613596	74613394	74613596	74611998	74612345	100,105,69	26,23,18	90,107,57	17,9,2	143	125	0.0368001925265	0.771,0.8,0.77	0.822,0.912,0.961	-0.118
ENSMUSG00000018433	Nol11	chr11	-	107173209	107173461	107173209	107173401	107173603	107173729	155,165,139	17,30,21	144,164,151	48,36,38	185	125	0.0370719890362	0.86,0.788,0.817	0.67,0.755,0.729	0.104
ENSMUSG00000059939	9430015G10Rik	chr4	+	156121932	156122416	156122350	156122416	156119163	156119239	94,110,68	13,14,6	102,82,87	24,31,19	543	125	0.0376215678534	0.625,0.644,0.723	0.495,0.378,0.513	0.202
ENSMUSG00000037447	Arid5a	chr1	+	36317203	36317662	36317609	36317662	36316211	36316327	11,7,8	2,1,0	3,4,4	6,3,1	531	125	0.0377193705076	0.564,0.622,1.0	0.105,0.239,0.485	0.452
ENSMUSG00000041483	Zfp281	chr1	+	136625267	136630053	136625271	136630053	136624900	136625051	10,4,3	24,17,33	9,18,13	19,14,18	129	125	0.0429192427588	0.288,0.186,0.081	0.315,0.555,0.412	-0.242
ENSMUSG00000043059	Zfp513	chr5	-	31200234	31200386	31200234	31200383	31200651	31200762	0,0,2	4,3,1	13,5,4	6,8,8	128	125	0.0432367929419	0.0,0.0,0.661	0.679,0.379,0.328	-0.242
ENSMUSG00000021906	Oxnad1	chr14	+	32099388	32099631	32099533	32099631	32096486	32096628	127,131,138	12,9,6	103,96,72	13,17,12	270	125	0.049935856692	0.83,0.871,0.914	0.786,0.723,0.735	0.124
