# Supplementary material for: An Alternative Splicing Program for Mouse Craniofacial Development
Source: Front Physiol. 2020 Sep 4;11:1099. doi: 10.3389/fphys.2020.01099 (PMC7498679; doi:10.3389/fphys.2020.01099)
Supplement: Supplementary file 12 [file Data_Sheet_1.zip › Filtered rMATS results/A3SS/E12.5_MNP_Ect_vs_Mes_A3SS_filtered_output.txt]

GeneID	geneSymbol	chr	strand	longExonStart_0base	longExonEnd	shortES	shortEE	flankingES	flankingEE	IC_SAMPLE_1	SC_SAMPLE_1	IC_SAMPLE_2	SC_SAMPLE_2	IncFormLen	SkipFormLen	FDR	IncLevel1	IncLevel2	DeltaPSI
ENSMUSG00000032332	Col12a1	chr9	-	79598990	79601179	79598990	79600007	79602199	79602370	153,190,235	4,3,2	92,83,190	104,90,222	1297	125	0.0	0.787,0.859,0.919	0.079,0.082,0.076	0.776
ENSMUSG00000028273	Pdlim5	chr3	-	142312122	142312541	142312122	142312214	142314405	142314448	117,132,128	0,7,3	91,70,29	37,21,9	452	125	0.0	1.0,0.839,0.922	0.405,0.48,0.471	0.468
ENSMUSG00000013787	Ehmt2	chr17	+	34905609	34906058	34905909	34906058	34905341	34905456	228,270,274	377,342,281	653,522,340	368,284,212	425	125	6.19082562991e-12	0.151,0.188,0.223	0.343,0.351,0.321	-0.151
ENSMUSG00000037426	Depdc5	chr5	+	32937520	32937704	32937547	32937704	32933949	32934015	54,70,22	158,196,132	22,32,14	406,350,144	152	125	4.40812053526e-10	0.219,0.227,0.121	0.043,0.07,0.074	0.127
ENSMUSG00000009281	Rarres2	chr6	-	48569940	48570062	48569940	48570059	48570243	48570339	7,3,7	0,0,0	8,6,7	6,14,11	128	125	7.5701794833e-08	1.0,1.0,1.0	0.566,0.295,0.383	0.585
ENSMUSG00000028392	Bspry	chr4	+	62495997	62497298	62496981	62497298	62494732	62494857	26,29,34	3,4,6	4,8,3	0,0,0	1109	125	1.03900819672e-06	0.494,0.45,0.39	1.0,1.0,1.0	-0.555
ENSMUSG00000068917	Clk2	chr3	+	89169614	89170115	89170048	89170115	89168694	89168923	245,256,277	9,14,10	329,248,276	58,61,31	559	125	1.03900819672e-06	0.859,0.803,0.861	0.559,0.476,0.666	0.274
ENSMUSG00000003269	Cyth2	chr7	-	45808372	45808452	45808372	45808449	45810126	45810238	406,540,506	253,419,310	830,953,814	343,349,331	128	125	2.63610178767e-05	0.61,0.557,0.614	0.703,0.727,0.706	-0.118
ENSMUSG00000028864	Hgf	chr5	+	16572491	16572634	16572506	16572634	16566746	16566861	1,4,4	0,0,0	16,8,6	5,7,4	140	125	3.30722396371e-05	1.0,1.0,1.0	0.741,0.505,0.573	0.394
ENSMUSG00000019302	Atp6v0a1	chr11	+	101026659	101026763	101026680	101026763	101021053	101021182	12,16,13	68,67,54	48,45,23	73,54,43	146	125	5.24805304707e-05	0.131,0.17,0.171	0.36,0.416,0.314	-0.206
ENSMUSG00000047986	Palm3	chr8	+	84026999	84028171	84028125	84028171	84026748	84026891	62,69,69	1,4,4	27,21,11	8,5,9	1251	125	0.000169574878776	0.861,0.633,0.633	0.252,0.296,0.109	0.49
ENSMUSG00000029472	Anapc5	chr5	-	122800450	122800632	122800450	122800593	122802129	122802219	1151,1337,1077	513,637,507	1444,1417,1100	1013,944,850	164	125	0.000368950762176	0.631,0.615,0.618	0.521,0.534,0.497	0.104
ENSMUSG00000032612	Usp4	chr9	+	108384381	108384515	108384396	108384515	108381327	108381552	3,10,3	0,0,2	4,4,4	3,14,7	140	125	0.000438892951703	1.0,1.0,0.573	0.543,0.203,0.338	0.496
ENSMUSG00000026825	Dnm1	chr2	-	32308470	32309637	32308470	32309064	32312126	32312342	2,1,1	0,0,0	89,56,108	12,2,4	698	125	0.000813521254099	1.0,1.0,1.0	0.57,0.834,0.829	0.256
ENSMUSG00000027615	Hps3	chr3	-	20030313	20030805	20030313	20030409	20035048	20035302	25,30,22	0,0,0	30,32,21	2,6,0	521	125	0.00162278127392	1.0,1.0,1.0	0.783,0.561,1.0	0.219
ENSMUSG00000040359	Ufl1	chr4	-	25269027	25270618	25269027	25269174	25275805	25275936	103,148,105	0,0,0	132,112,83	3,3,2	1569	125	0.00162278127392	1.0,1.0,1.0	0.778,0.748,0.768	0.235
ENSMUSG00000074165	Zfp788	chr7	+	41647482	41647617	41647490	41647617	41643332	41643432	18,9,6	2,0,1	14,15,8	10,7,5	133	125	0.00181720673507	0.894,1.0,0.849	0.568,0.668,0.601	0.302
ENSMUSG00000046836	Brox	chr1	-	183282485	183282571	183282485	183282555	183284132	183284222	46,38,43	9,5,2	50,52,23	2,0,0	141	125	0.00201712254046	0.819,0.871,0.95	0.957,1.0,1.0	-0.106
ENSMUSG00000028613	Lrp8	chr4	+	107847440	107847566	107847443	107847566	107843215	107843344	0,2,0	9,17,3	15,6,1	33,21,5	128	125	0.00309019444288	0.0,0.103,0.0	0.307,0.218,0.163	-0.195
ENSMUSG00000059327	Eda	chrX	+	100395018	100395143	100395027	100395143	100392332	100392384	11,25,10	9,2,3	13,12,1	0,1,0	134	125	0.00309019444288	0.533,0.921,0.757	1.0,0.918,1.0	-0.236
ENSMUSG00000021235	Coq6	chr12	+	84368142	84368709	84368585	84368709	84366884	84367019	392,359,279	20,15,12	407,460,298	40,46,28	568	125	0.00369500673336	0.812,0.84,0.837	0.691,0.688,0.701	0.136
ENSMUSG00000059005	Hnrnpa3	chr2	+	75663570	75663714	75663672	75663714	75662660	75662756	50,68,42	0,0,0	6,7,3	4,1,1	227	125	0.00380983528174	1.0,1.0,1.0	0.452,0.794,0.623	0.377
ENSMUSG00000037373	Ctbp1	chr5	-	33247753	33248686	33247753	33248683	33249586	33249714	4,3,4	0,1,0	5,5,6	4,1,4	128	125	0.00380983528174	1.0,0.746,1.0	0.55,0.83,0.594	0.257
ENSMUSG00000024073	Birc6	chr17	+	74594321	74594453	74594363	74594453	74593088	74593249	25,32,19	52,28,21	19,18,5	102,50,17	167	125	0.0039483227316	0.265,0.461,0.404	0.122,0.212,0.18	0.205
ENSMUSG00000037447	Arid5a	chr1	+	36316208	36316327	36316211	36316327	36307753	36307836	3,8,7	0,5,4	7,11,3	0,1,0	128	125	0.00439052356099	1.0,0.61,0.631	1.0,0.915,1.0	-0.225
ENSMUSG00000090112	Shprh	chr10	+	11166485	11166737	11166607	11166737	11164344	11164995	70,49,69	5,4,2	77,57,37	0,0,0	247	125	0.00478687371806	0.876,0.861,0.946	1.0,1.0,1.0	-0.106
ENSMUSG00000030761	Myo7a	chr7	-	98065611	98065895	98065611	98065781	98066340	98066467	4,8,11	30,14,19	3,0,3	28,30,29	239	125	0.00478687371806	0.065,0.23,0.232	0.053,0.0,0.051	0.141
ENSMUSG00000030495	Slc7a10	chr7	+	35200275	35200453	35200334	35200453	35199224	35199321	26,19,24	5,2,2	6,4,9	0,0,0	184	125	0.0049119875727	0.779,0.866,0.891	1.0,1.0,1.0	-0.155
ENSMUSG00000043323	Fbrsl1	chr5	-	110377356	110378497	110377356	110377407	110378893	110379114	69,66,98	0,3,1	49,34,39	11,2,4	1215	125	0.00523498476701	1.0,0.694,0.91	0.314,0.636,0.501	0.384
ENSMUSG00000039431	Mtmr7	chr8	-	40554270	40554601	40554270	40554397	40555775	40555916	7,3,7	54,72,53	11,7,1	4,5,9	329	125	0.00523498476701	0.047,0.016,0.048	0.511,0.347,0.041	-0.263
ENSMUSG00000026977	March7	chr2	+	60233898	60234997	60233933	60234997	60229683	60229879	8,10,7	1,0,0	18,13,5	5,6,0	160	125	0.00523498476701	0.862,1.0,1.0	0.738,0.629,1.0	0.165
ENSMUSG00000018501	Ncor1	chr11	-	62373075	62373622	62373075	62373454	62376634	62376761	108,121,100	63,75,53	196,121,57	181,130,64	293	125	0.00565811487963	0.422,0.408,0.446	0.316,0.284,0.275	0.134
ENSMUSG00000001280	Sp1	chr15	+	102408215	102409719	102409157	102409719	102407771	102407932	172,226,198	5,3,5	280,202,52	1,0,1	1067	125	0.00656720726785	0.801,0.898,0.823	0.97,1.0,0.859	-0.102
ENSMUSG00000006575	Rundc3a	chr11	+	102400636	102400798	102400660	102400798	102399887	102400045	3,2,2	5,7,2	0,1,0	10,8,12	149	125	0.00703951841547	0.335,0.193,0.456	0.0,0.095,0.0	0.296
ENSMUSG00000020866	Cacna1g	chr11	-	94459093	94459877	94459093	94459826	94461892	94461985	7,13,6	0,1,0	1052,752,373	109,91,50	176	125	0.00707119096629	1.0,0.902,1.0	0.873,0.854,0.841	0.111
ENSMUSG00000073422	H2-Ke6	chr17	-	34026032	34026470	34026032	34026225	34026850	34026935	8,6,12	0,0,1	22,20,30	3,1,6	370	125	0.00707119096629	1.0,1.0,0.802	0.712,0.871,0.628	0.197
ENSMUSG00000030591	Psmd8	chr7	-	29174187	29175522	29174187	29174747	29177065	29177231	2,7,4	0,0,0	3,12,5	4,1,0	900	125	0.00731906105496	1.0,1.0,1.0	0.094,0.625,1.0	0.427
ENSMUSG00000059498	Fcgr3	chr1	-	171057690	171057948	171057690	171057945	171058585	171058606	4,6,0	2,2,2	12,17,5	0,0,0	128	125	0.00749966654618	0.661,0.746,0.0	1.0,1.0,1.0	-0.531
ENSMUSG00000026110	Mgat4a	chr1	-	37466536	37466583	37466536	37466579	37490259	37490393	23,51,22	9,1,2	7,9,3	0,0,0	129	125	0.00965499499106	0.712,0.98,0.914	1.0,1.0,1.0	-0.131
ENSMUSG00000031486	Adgra2	chr8	+	27115654	27115874	27115788	27115874	27115236	27115461	1,1,1	0,0,0	785,813,429	65,40,18	259	125	0.00979902727939	1.0,1.0,1.0	0.854,0.907,0.92	0.106
ENSMUSG00000006345	Ggt1	chr10	+	75574228	75574396	75574231	75574396	75573610	75573748	6,4,9	2,5,2	2,2,2	1,0,0	128	125	0.010531280983	0.746,0.439,0.815	0.661,1.0,1.0	-0.22
ENSMUSG00000048997	Atxn7l2	chr3	-	108206225	108207109	108206225	108206308	108207393	108207604	41,63,40	1,0,0	106,95,63	0,6,2	926	125	0.0106083831666	0.847,1.0,1.0	1.0,0.681,0.81	0.119
ENSMUSG00000027338	Prnd	chr2	+	131954790	131956130	131954820	131956130	131953008	131953582	0,2,0	4,6,2	36,39,14	74,58,53	155	125	0.015330264333	0.0,0.212,0.0	0.282,0.352,0.176	-0.199
ENSMUSG00000023992	Trem2	chr17	+	48351690	48351930	48351745	48351930	48351100	48351191	0,0,0	1,5,3	3,5,1	11,20,11	180	125	0.0159976776584	0.0,0.0,0.0	0.159,0.148,0.059	-0.122
ENSMUSG00000062590	Armc9	chr1	+	86262038	86262165	86262041	86262165	86257225	86257362	0,1,3	9,16,10	9,6,5	8,14,11	128	125	0.016664805448	0.0,0.058,0.227	0.523,0.295,0.307	-0.28
ENSMUSG00000022386	Trmu	chr15	+	85892566	85892739	85892621	85892739	85890204	85890327	72,91,71	5,9,3	82,86,76	16,13,18	180	125	0.0175199268282	0.909,0.875,0.943	0.781,0.821,0.746	0.126
ENSMUSG00000045411	2410002F23Rik	chr7	+	44247237	44247416	44247250	44247416	44246786	44246823	98,84,76	52,44,20	82,67,40	90,51,33	138	125	0.0182290855661	0.631,0.634,0.775	0.452,0.543,0.523	0.174
ENSMUSG00000026135	Zfp142	chr1	-	74579324	74579927	74579324	74579449	74585383	74585697	2,5,5	1,0,0	11,15,6	5,0,2	603	125	0.0197882608938	0.293,1.0,1.0	0.313,1.0,0.383	0.199
ENSMUSG00000024830	Rps6kb2	chr19	-	4162602	4162723	4162602	4162718	4163167	4163300	4,9,11	3,2,2	6,10,11	1,0,0	130	125	0.0199514483962	0.562,0.812,0.841	0.852,1.0,1.0	-0.212
ENSMUSG00000030091	Nup210	chr6	-	91013069	91014496	91013069	91013316	91015823	91015907	139,153,178	3,6,7	3,19,14	0,0,1	1305	125	0.0220773337209	0.816,0.71,0.709	1.0,1.0,0.573	-0.113
ENSMUSG00000006575	Rundc3a	chr11	+	102398084	102398233	102398099	102398233	102397570	102397686	6,1,5	0,0,0	9,4,6	2,3,1	140	125	0.0231346945975	1.0,1.0,1.0	0.801,0.543,0.843	0.271
ENSMUSG00000038712	Fam63a	chr3	+	95282919	95283625	95283230	95283625	95282682	95282744	65,62,52	12,8,12	90,66,39	4,5,2	436	125	0.0239552842526	0.608,0.69,0.554	0.866,0.791,0.848	-0.218
ENSMUSG00000019790	Stxbp5	chr10	-	9769340	9769710	9769340	9769534	9770449	9770689	89,87,59	6,7,0	63,48,50	19,10,4	301	125	0.0329823208762	0.86,0.838,1.0	0.579,0.666,0.838	0.205
ENSMUSG00000037876	Jmjd1c	chr10	+	67218037	67218181	67218116	67218181	67216982	67217107	34,32,12	9,7,1	28,21,4	20,13,3	204	125	0.0373095839462	0.698,0.737,0.88	0.462,0.497,0.45	0.302
ENSMUSG00000030409	Dmpk	chr7	+	19092417	19092632	19092546	19092632	19091938	19092036	25,13,14	0,0,0	30,22,46	2,1,4	254	125	0.0378032839339	1.0,1.0,1.0	0.881,0.915,0.85	0.118
ENSMUSG00000032525	Nktr	chr9	+	121742564	121742787	121742639	121742787	121741597	121741743	81,71,62	41,30,36	125,105,32	91,102,43	200	125	0.0379440883478	0.553,0.597,0.518	0.462,0.391,0.317	0.166
ENSMUSG00000060601	Nr1h2	chr7	-	44551954	44552245	44551954	44552236	44552506	44552620	116,114,81	98,108,83	148,123,106	91,70,60	134	125	0.0379897617937	0.525,0.496,0.477	0.603,0.621,0.622	-0.116
ENSMUSG00000063889	Crem	chr18	-	3267584	3268129	3267584	3267732	3273421	3273578	27,24,29	4,0,2	51,55,66	16,16,19	522	125	0.0424352720549	0.618,1.0,0.776	0.433,0.452,0.454	0.352
ENSMUSG00000026705	Klhl20	chr1	-	161098262	161099285	161098262	161098396	161101450	161101634	67,71,67	0,0,0	154,165,80	4,2,1	1014	125	0.04293416586	1.0,1.0,1.0	0.826,0.91,0.908	0.119
ENSMUSG00000038777	Sema6c	chr3	+	95169528	95169713	95169581	95169713	95169163	95169381	23,12,13	36,55,49	20,20,13	150,117,109	178	125	0.0430511716429	0.31,0.133,0.157	0.086,0.107,0.077	0.11
ENSMUSG00000040712	Camta2	chr11	-	70683278	70683417	70683278	70683365	70683889	70684025	8,13,8	2,0,0	20,10,5	8,2,0	177	125	0.043239529267	0.739,1.0,1.0	0.638,0.779,1.0	0.107
ENSMUSG00000031626	Sorbs2	chr8	+	45745716	45745841	45745785	45745841	45745419	45745446	0,4,4	25,30,23	11,7,1	21,19,6	194	125	0.0433388670848	0.0,0.079,0.101	0.252,0.192,0.097	-0.12
ENSMUSG00000018999	Slc35b4	chr6	-	34163588	34166423	34163588	34163670	34167624	34167727	70,58,59	1,0,0	174,165,71	3,3,0	2878	125	0.0468784200762	0.752,1.0,1.0	0.716,0.705,1.0	0.11
ENSMUSG00000037262	Kin	chr2	+	10090112	10090363	10090240	10090363	10085729	10085824	99,134,83	5,10,10	135,137,114	46,34,9	253	125	0.0491325714933	0.907,0.869,0.804	0.592,0.666,0.862	0.153
