# Supplementary material for: An Alternative Splicing Program for Mouse Craniofacial Development
Source: Front Physiol. 2020 Sep 4;11:1099. doi: 10.3389/fphys.2020.01099 (PMC7498679; doi:10.3389/fphys.2020.01099)
Supplement: Supplementary file 12 [file Data_Sheet_1.zip › Filtered rMATS results/A3SS/E12.5_FNP_Ect_vs_NE_A3SS_filtered_output.txt]

GeneID	geneSymbol	chr	strand	longExonStart_0base	longExonEnd	shortES	shortEE	flankingES	flankingEE	IC_SAMPLE_1	SC_SAMPLE_1	IC_SAMPLE_2	SC_SAMPLE_2	IncFormLen	SkipFormLen	FDR	IncLevel1	IncLevel2	DeltaPSI
ENSMUSG00000054752	Fsd1l	chr4	+	53693983	53694084	53693986	53694084	53686387	53686517	29,38,28	0,0,0	38,39,19	47,23,10	128	125	0.0	1.0,1.0,1.0	0.441,0.623,0.65	0.429
ENSMUSG00000007207	Stx1a	chr5	+	135048910	135049104	135048993	135049104	135045596	135045734	54,32,37	2,4,1	149,74,81	274,140,107	208	125	0.0	0.942,0.828,0.957	0.246,0.241,0.313	0.642
ENSMUSG00000027575	Arfgap1	chr2	+	180980397	180980474	180980403	180980474	180979170	180979227	88,80,84	0,3,0	204,78,81	47,23,17	131	125	0.0	1.0,0.962,1.0	0.806,0.764,0.82	0.191
ENSMUSG00000034813	Grip1	chr10	+	119985473	119986484	119986331	119986484	119978437	119978607	186,175,146	1,0,0	181,139,136	31,33,19	983	125	0.0	0.959,1.0,1.0	0.426,0.349,0.476	0.569
ENSMUSG00000037032	Apbb1	chr7	-	105565532	105565653	105565532	105565647	105566050	105566178	7,6,4	152,143,124	446,163,115	542,191,167	131	125	0.0	0.042,0.038,0.03	0.44,0.449,0.397	-0.392
ENSMUSG00000037426	Depdc5	chr5	+	32937520	32937704	32937547	32937704	32933949	32934015	46,61,55	207,170,215	118,62,82	143,74,89	152	125	2.20522013348e-12	0.155,0.228,0.174	0.404,0.408,0.431	-0.229
ENSMUSG00000026135	Zfp142	chr1	-	74579324	74579927	74579324	74579449	74585383	74585697	4,1,9	0,0,0	9,5,4	5,6,2	603	125	2.29618546399e-11	1.0,1.0,1.0	0.272,0.147,0.293	0.763
ENSMUSG00000032892	Rangrf	chr11	-	68972483	68973028	68972483	68972741	68973440	68973557	11,15,21	5,10,9	228,113,117	8,1,6	412	125	8.15992705503e-11	0.4,0.313,0.414	0.896,0.972,0.855	-0.532
ENSMUSG00000041757	Plekha6	chr1	+	133269999	133270202	133270059	133270202	133266565	133266666	11,18,29	3,3,8	30,17,18	61,38,29	185	125	4.91555596226e-09	0.712,0.802,0.71	0.249,0.232,0.295	0.483
ENSMUSG00000024186	Rgs11	chr17	+	26207292	26207322	26207298	26207322	26205706	26205775	10,14,16	0,0,0	74,28,37	32,11,5	131	125	2.83171947118e-06	1.0,1.0,1.0	0.688,0.708,0.876	0.243
ENSMUSG00000063889	Crem	chr18	-	3267584	3268129	3267584	3267732	3273421	3273578	34,33,38	1,0,2	47,27,15	18,6,6	522	125	5.79605273885e-06	0.891,1.0,0.82	0.385,0.519,0.374	0.478
ENSMUSG00000037262	Kin	chr2	+	10090112	10090363	10090240	10090363	10085729	10085824	111,130,110	4,6,7	224,119,128	37,20,30	253	125	1.27231383304e-05	0.932,0.915,0.886	0.749,0.746,0.678	0.187
ENSMUSG00000024944	Arl2	chr19	-	6135978	6137640	6135978	6136059	6137729	6137840	577,604,723	0,2,0	1110,459,417	10,5,10	1706	125	1.27231383304e-05	1.0,0.957,1.0	0.891,0.871,0.753	0.147
ENSMUSG00000051323	Pcdh19	chrX	-	133625268	133625441	133625268	133625438	133632894	133632953	0,0,0	1,6,7	38,21,22	75,39,42	128	125	1.37798554259e-05	0.0,0.0,0.0	0.331,0.345,0.338	-0.338
ENSMUSG00000017978	Cadps2	chr6	-	23344206	23344372	23344206	23344363	23355823	23355927	0,0,0	7,4,1	97,45,22	185,47,60	134	125	2.07062488833e-05	0.0,0.0,0.0	0.328,0.472,0.255	-0.352
ENSMUSG00000026825	Dnm1	chr2	-	32308470	32310487	32308470	32309064	32312126	32312342	3,1,1	0,0,0	9,6,9	3,3,0	1548	125	2.91535209575e-05	1.0,1.0,1.0	0.195,0.139,1.0	0.555
ENSMUSG00000034973	Dopey1	chr9	+	86501873	86501983	86501900	86501983	86500795	86500895	49,31,40	0,0,0	41,23,23	6,5,3	152	125	4.85276992231e-05	1.0,1.0,1.0	0.849,0.791,0.863	0.166
ENSMUSG00000061306	Slc38a10	chr11	-	120108466	120108553	120108466	120108490	120109431	120109536	11,5,11	2,2,4	11,6,9	46,18,13	188	125	7.50636362192e-05	0.785,0.624,0.646	0.137,0.181,0.315	0.474
ENSMUSG00000025010	Ccnj	chr19	+	40845044	40845204	40845080	40845204	40844659	40844959	71,57,60	0,0,1	165,60,56	10,6,8	161	125	0.000116514570142	1.0,1.0,0.979	0.928,0.886,0.845	0.107
ENSMUSG00000031256	Cstf2	chrX	+	134073135	134073277	134073213	134073277	134072414	134072474	0,0,0	3,1,5	10,5,3	16,10,11	203	125	0.00041246278629	0.0,0.0,0.0	0.278,0.235,0.144	-0.219
ENSMUSG00000038375	Trp53inp2	chr2	+	155385880	155386169	155386000	155386169	155385289	155385464	69,89,67	17,18,16	217,160,146	16,18,3	245	125	0.00050580280196	0.674,0.716,0.681	0.874,0.819,0.961	-0.194
ENSMUSG00000038695	Josd2	chr7	+	44470858	44471307	44471233	44471307	44470411	44470537	17,19,19	0,0,1	51,16,24	5,1,8	500	125	0.00114826151986	1.0,1.0,0.826	0.718,0.8,0.429	0.293
ENSMUSG00000026825	Dnm1	chr2	-	32308470	32309637	32308470	32309064	32312126	32312342	6,3,3	0,0,0	10,11,7	3,3,0	698	125	0.00118889200507	1.0,1.0,1.0	0.374,0.396,1.0	0.41
ENSMUSG00000031278	Acsl4	chrX	-	142351378	142351908	142351378	142351618	142360386	142360436	4,3,2	16,8,5	41,15,13	30,10,6	415	125	0.00132849725049	0.07,0.101,0.108	0.292,0.311,0.395	-0.24
ENSMUSG00000057363	Uxs1	chr1	-	43805625	43805689	43805625	43805674	43807349	43807377	9,15,9	77,66,43	33,17,18	41,39,41	140	125	0.00179041310647	0.094,0.169,0.157	0.418,0.28,0.282	-0.187
ENSMUSG00000031738	Irx6	chr8	+	92679645	92680956	92679648	92680956	92678214	92678817	5,8,3	1,2,3	0,0,1	1,1,1	128	125	0.00257468910503	0.83,0.796,0.494	0.0,0.0,0.494	0.542
ENSMUSG00000031278	Acsl4	chrX	-	142351378	142351908	142351378	142351615	142360386	142360436	4,3,2	8,2,4	41,15,13	13,1,0	418	125	0.00260248384241	0.13,0.31,0.13	0.485,0.818,1.0	-0.578
ENSMUSG00000046311	Zfp62	chr11	+	49214525	49214654	49214554	49214654	49213589	49213642	8,8,8	0,0,2	17,3,8	10,4,2	154	125	0.00425348239767	1.0,1.0,0.765	0.58,0.378,0.765	0.347
ENSMUSG00000034165	Ccnd3	chr17	+	47593608	47593852	47593644	47593852	47578708	47578792	9,11,12	2,1,1	31,5,8	13,9,11	161	125	0.00425348239767	0.777,0.895,0.903	0.649,0.301,0.361	0.421
ENSMUSG00000079036	Alkbh1	chr12	-	87431399	87431593	87431399	87431538	87434118	87434209	243,188,220	37,50,51	292,121,149	179,64,43	180	125	0.00513870424663	0.82,0.723,0.75	0.531,0.568,0.706	0.163
ENSMUSG00000022841	Ap2m1	chr16	+	20540968	20541110	20540974	20541110	20540332	20540415	2,1,0	48,44,43	21,0,1	37,18,20	131	125	0.00530370690405	0.038,0.021,0.0	0.351,0.0,0.046	-0.113
ENSMUSG00000034729	Mrps10	chr17	+	47372575	47375109	47374972	47375109	47372426	47372491	72,91,64	9,15,7	122,40,67	51,13,18	2522	125	0.00602173442443	0.284,0.231,0.312	0.106,0.132,0.156	0.144
ENSMUSG00000068917	Clk2	chr3	+	89169614	89170115	89170048	89170115	89168694	89168923	241,332,365	8,10,11	435,234,302	31,16,25	559	125	0.00602173442443	0.871,0.881,0.881	0.758,0.766,0.73	0.126
ENSMUSG00000028707	Dmbx1	chr4	-	115920532	115920726	115920532	115920711	115923648	115923814	0,0,1	2,5,3	29,13,12	99,46,33	140	125	0.00733249749175	0.0,0.0,0.229	0.207,0.201,0.245	-0.141
ENSMUSG00000022973	Synj1	chr16	-	90973909	90974075	90973909	90974066	90976598	90976751	11,5,11	2,0,0	19,13,21	11,4,3	134	125	0.00967882537801	0.837,1.0,1.0	0.617,0.752,0.867	0.2
ENSMUSG00000040363	Bcor	chrX	-	12048302	12048647	12048302	12048545	12048994	12049252	255,209,251	129,177,184	228,120,182	263,151,196	227	125	0.0113211868926	0.521,0.394,0.429	0.323,0.304,0.338	0.126
ENSMUSG00000058503	Fam133b	chr5	+	3559096	3559159	3559137	3559159	3558660	3558693	115,95,98	4,2,5	191,112,50	16,12,11	166	125	0.013196607822	0.956,0.973,0.937	0.9,0.875,0.774	0.106
ENSMUSG00000020101	Vsir	chr10	+	60368528	60368725	60368531	60368725	60367765	60367793	12,9,11	1,0,0	12,11,3	4,0,4	128	125	0.0178683294095	0.921,1.0,1.0	0.746,1.0,0.423	0.251
ENSMUSG00000090077	Lime1	chr2	+	181382193	181382544	181382486	181382544	181381357	181381394	79,111,102	9,13,5	221,80,79	5,3,2	418	125	0.0210059171715	0.724,0.719,0.859	0.93,0.889,0.922	-0.146
ENSMUSG00000024039	Cbs	chr17	-	31632827	31633154	31632827	31633151	31637082	31637165	27,23,31	5,11,5	13,6,5	2,0,0	128	125	0.0222964282528	0.841,0.671,0.858	0.864,1.0,1.0	-0.165
ENSMUSG00000030881	Arfip2	chr7	-	105638208	105638344	105638208	105638327	105639324	105639465	1,0,3	6,3,6	10,6,4	8,3,2	142	125	0.0266743102119	0.128,0.0,0.306	0.524,0.638,0.638	-0.455
ENSMUSG00000034786	Gpsm3	chr17	+	34590741	34590941	34590779	34590941	34590460	34590563	29,25,36	4,7,0	22,10,1	0,1,0	163	125	0.0294176369772	0.848,0.733,1.0	1.0,0.885,1.0	-0.101
ENSMUSG00000038126	Mphosph9	chr5	-	124259967	124260215	124259967	124260169	124260934	124261035	32,29,28	2,4,4	88,32,32	3,0,0	171	125	0.0331487529874	0.921,0.841,0.837	0.955,1.0,1.0	-0.119
ENSMUSG00000022212	Cpne6	chr14	+	55513051	55513246	55513171	55513246	55512581	55512761	0,0,0	2,10,4	2,4,3	19,10,11	245	125	0.0333432065775	0.0,0.0,0.0	0.051,0.169,0.122	-0.114
ENSMUSG00000037446	Tulp1	chr17	-	28359061	28359324	28359061	28359232	28362372	28362494	2,1,0	0,0,1	14,0,2	20,3,3	217	125	0.0353427950655	1.0,1.0,0.0	0.287,0.0,0.277	0.479
ENSMUSG00000047986	Palm3	chr8	+	84026999	84028171	84028125	84028171	84026748	84026891	81,104,60	6,10,3	245,81,109	4,3,2	1251	125	0.0406127682802	0.574,0.51,0.666	0.86,0.73,0.845	-0.228
