# Supplementary material for: An Alternative Splicing Program for Mouse Craniofacial Development
Source: Front Physiol. 2020 Sep 4;11:1099. doi: 10.3389/fphys.2020.01099 (PMC7498679; doi:10.3389/fphys.2020.01099)
Supplement: Supplementary file 12 [file Data_Sheet_1.zip › Filtered rMATS results/A3SS/MNP_Ect_E11.5_vs_E12.5_A3SS_filtered_output.txt]

GeneID	geneSymbol	chr	strand	longExonStart_0base	longExonEnd	shortES	shortEE	flankingES	flankingEE	IC_SAMPLE_1	SC_SAMPLE_1	IC_SAMPLE_2	SC_SAMPLE_2	IncFormLen	SkipFormLen	FDR	IncLevel1	IncLevel2	DeltaPSI
ENSMUSG00000013787	Ehmt2	chr17	+	34905609	34906058	34905909	34906058	34905341	34905456	615,529,442	357,293,301	228,270,274	377,342,281	425	125	3.86837228917e-10	0.336,0.347,0.302	0.151,0.188,0.223	0.141
ENSMUSG00000021109	Hif1a	chr12	+	73941687	73941852	73941729	73941852	73940347	73940631	1042,841,952	301,290,307	851,1129,833	125,197,116	167	125	4.4482550976e-09	0.722,0.685,0.699	0.836,0.811,0.843	-0.128
ENSMUSG00000021546	Hnrnpk	chr13	-	58391238	58392476	58391238	58392416	58393195	58393365	3268,2896,3698	1892,1676,1978	1528,1582,1296	1381,1706,1392	185	125	8.86418050073e-09	0.539,0.539,0.558	0.428,0.385,0.386	0.146
ENSMUSG00000020454	Eif4enif1	chr11	+	3234461	3234645	3234584	3234645	3233987	3234059	313,287,232	7,8,5	206,200,162	26,31,11	248	125	3.06972407493e-07	0.958,0.948,0.959	0.8,0.765,0.881	0.14
ENSMUSG00000040363	Bcor	chrX	-	12048302	12048647	12048302	12048545	12048994	12049252	114,111,122	236,194,194	180,183,161	166,134,162	227	125	4.63787106852e-06	0.21,0.24,0.257	0.374,0.429,0.354	-0.15
ENSMUSG00000053158	Fes	chr7	-	80382312	80382431	80382312	80382396	80382520	80382707	0,1,2	15,20,15	3,4,8	5,2,5	160	125	4.66273828614e-05	0.0,0.038,0.094	0.319,0.61,0.556	-0.451
ENSMUSG00000029208	Guf1	chr5	+	69567127	69568497	69568395	69568497	69566360	69566504	85,96,110	2,2,8	67,70,40	0,0,0	1393	125	5.6811221607e-05	0.792,0.812,0.552	1.0,1.0,1.0	-0.281
ENSMUSG00000001909	Trmt1	chr8	+	84689631	84689908	84689707	84689908	84689285	84689349	140,149,146	47,49,60	81,77,90	67,65,62	201	125	0.000139682437718	0.649,0.654,0.602	0.429,0.424,0.474	0.193
ENSMUSG00000004677	Myo9b	chr8	+	71359557	71360712	71359663	71360712	71359324	71359452	91,123,69	36,41,26	96,167,141	16,15,22	231	125	0.000144865880816	0.578,0.619,0.59	0.765,0.858,0.776	-0.204
ENSMUSG00000037426	Depdc5	chr5	+	32937520	32937704	32937547	32937704	32933949	32934015	84,85,92	161,105,121	54,70,22	158,196,132	152	125	0.000169411604757	0.3,0.4,0.385	0.219,0.227,0.121	0.173
ENSMUSG00000022387	Brd1	chr15	-	88700772	88701270	88700772	88700877	88707033	88707294	468,320,308	42,59,44	381,554,504	21,32,20	518	125	0.000177886949118	0.729,0.567,0.628	0.814,0.807,0.859	-0.185
ENSMUSG00000038000	Acd	chr8	-	105700003	105700160	105700003	105700048	105700281	105700358	46,41,49	136,99,131	60,54,40	73,51,58	237	125	0.000448873346359	0.151,0.179,0.165	0.302,0.358,0.267	-0.144
ENSMUSG00000025498	Irf7	chr7	-	141264492	141264655	141264492	141264559	141264724	141264783	7,2,6	0,0,0	3,5,6	4,0,5	221	125	0.000455877189841	1.0,1.0,1.0	0.298,1.0,0.404	0.433
ENSMUSG00000028864	Hgf	chr5	+	16572491	16572634	16572506	16572634	16566746	16566861	19,9,17	6,4,4	1,4,4	0,0,0	140	125	0.000455877189841	0.739,0.668,0.791	1.0,1.0,1.0	-0.267
ENSMUSG00000026020	Nop58	chr1	+	59692551	59692728	59692611	59692728	59692336	59692389	5,7,17	26,24,22	4,7,2	75,74,52	185	125	0.000585777947269	0.115,0.165,0.343	0.035,0.06,0.025	0.168
ENSMUSG00000062647	Rpl7a	chr2	+	26912670	26913057	26912987	26913057	26912365	26912445	292,311,239	3,0,6	80,138,116	8,8,5	442	125	0.000733019702847	0.965,1.0,0.918	0.739,0.83,0.868	0.149
ENSMUSG00000020364	Zfp354a	chr11	+	51061399	51061498	51061402	51061498	51060859	51060986	10,1,3	19,24,25	0,0,0	16,20,9	128	125	0.0013162747983	0.339,0.039,0.105	0.0,0.0,0.0	0.161
ENSMUSG00000035021	Baz1a	chr12	-	54927563	54927710	54927563	54927624	54929526	54929665	210,180,197	19,17,16	106,142,85	18,32,27	211	125	0.00137553939981	0.868,0.862,0.879	0.777,0.724,0.651	0.152
ENSMUSG00000059005	Hnrnpa3	chr2	+	75663570	75663714	75663672	75663714	75662660	75662756	98,80,70	5,3,7	50,68,42	0,0,0	227	125	0.00137553939981	0.915,0.936,0.846	1.0,1.0,1.0	-0.101
ENSMUSG00000034160	Ogt	chrX	+	101642975	101643156	101643005	101643156	101640217	101640322	326,342,315	176,151,123	303,277,259	89,82,50	155	125	0.00139657692171	0.599,0.646,0.674	0.733,0.731,0.807	-0.117
ENSMUSG00000029503	P2rx2	chr5	-	110339811	110340297	110339811	110340234	110340504	110340582	11,7,12	3,0,5	10,4,7	0,0,0	188	125	0.00155246606424	0.709,1.0,0.615	1.0,1.0,1.0	-0.225
ENSMUSG00000074165	Zfp788	chr7	+	41647482	41647617	41647490	41647617	41643332	41643432	26,22,14	8,17,11	18,9,6	2,0,1	133	125	0.00155246606424	0.753,0.549,0.545	0.894,1.0,0.849	-0.299
ENSMUSG00000027944	Hax1	chr3	-	89997386	89997574	89997386	89997565	89997737	89998003	195,185,154	46,43,29	82,100,96	36,42,49	134	125	0.00169393805507	0.798,0.801,0.832	0.68,0.69,0.646	0.138
ENSMUSG00000041372	B4galnt3	chr6	-	120214746	120215503	120214746	120215500	120216273	120216335	31,39,25	4,8,4	8,6,12	9,9,7	128	125	0.00191292346152	0.883,0.826,0.859	0.465,0.394,0.626	0.361
ENSMUSG00000067629	Syngap1	chr17	+	26959401	26959845	26959608	26959845	26958076	26958221	100,93,61	7,16,10	106,135,111	5,1,5	332	125	0.00321633427958	0.843,0.686,0.697	0.889,0.981,0.893	-0.179
ENSMUSG00000006575	Rundc3a	chr11	+	102400636	102400798	102400660	102400798	102399887	102400045	0,0,0	5,11,6	3,2,2	5,7,2	149	125	0.00365317424164	0.0,0.0,0.0	0.335,0.193,0.456	-0.328
ENSMUSG00000018999	Slc35b4	chr6	-	34163588	34166423	34163588	34163670	34167624	34167727	116,104,108	0,5,2	70,58,59	1,0,0	2878	125	0.00603609205505	1.0,0.475,0.701	0.752,1.0,1.0	-0.192
ENSMUSG00000026825	Dnm1	chr2	-	32308470	32309637	32308470	32309064	32312126	32312342	0,3,14	2,1,1	2,1,1	0,0,0	698	125	0.00775297607264	0.0,0.349,0.715	1.0,1.0,1.0	-0.645
ENSMUSG00000002107	Celf2	chr2	-	6604023	6607961	6604023	6604182	6615687	6615822	217,173,149	0,2,0	160,164,120	2,2,6	3904	125	0.00836060181631	1.0,0.735,1.0	0.719,0.724,0.39	0.301
ENSMUSG00000040855	Reps2	chrX	-	162552542	162552669	162552542	162552666	162554796	162554945	8,3,3	9,3,5	3,0,1	17,8,10	128	125	0.00836060181631	0.465,0.494,0.369	0.147,0.0,0.089	0.364
ENSMUSG00000019737	Syne4	chr7	+	30316294	30316373	30316313	30316373	30315261	30315400	5,4,10	2,0,5	8,10,3	0,0,0	144	125	0.00843103933526	0.685,1.0,0.635	1.0,1.0,1.0	-0.227
ENSMUSG00000018727	Cpsf4l	chr11	-	113702412	113702509	113702412	113702506	113703270	113703366	0,0,0	6,7,3	2,3,2	5,11,6	128	125	0.00872608270333	0.0,0.0,0.0	0.281,0.21,0.246	-0.246
ENSMUSG00000028613	Lrp8	chr4	+	107847440	107847566	107847443	107847566	107843215	107843344	6,4,4	14,15,15	0,2,0	9,17,3	128	125	0.0096986759031	0.295,0.207,0.207	0.0,0.103,0.0	0.202
ENSMUSG00000036819	Jmjd4	chr11	+	59453791	59454059	59453877	59454059	59453510	59453645	178,146,121	145,144,88	68,89,51	87,118,91	211	125	0.0102102686941	0.421,0.375,0.449	0.316,0.309,0.249	0.124
ENSMUSG00000029167	Ppargc1a	chr5	-	51490016	51490121	51490016	51490090	51490199	51490245	0,2,1	12,9,11	3,8,5	7,18,8	156	125	0.0110588275748	0.0,0.151,0.068	0.256,0.263,0.334	-0.211
ENSMUSG00000059498	Fcgr3	chr1	-	171057690	171057948	171057690	171057945	171058585	171058606	3,6,13	0,0,1	4,6,0	2,2,2	128	125	0.0118003787077	1.0,1.0,0.927	0.661,0.746,0.0	0.507
ENSMUSG00000052423	B4galt3	chr1	+	171271706	171272001	171271827	171272001	171271202	171271373	260,159,210	15,14,17	137,159,179	31,29,19	246	125	0.0128532191974	0.898,0.852,0.863	0.692,0.736,0.827	0.119
ENSMUSG00000026339	Ccdc93	chr1	+	121494395	121497068	121496983	121497068	121492904	121492987	72,98,102	0,4,2	64,82,77	0,1,0	2713	125	0.0131396776271	1.0,0.53,0.701	1.0,0.791,1.0	-0.187
ENSMUSG00000020919	Stat5b	chr11	-	100804869	100805026	100804869	100804998	100808395	100808533	53,49,31	7,2,0	30,48,30	14,7,7	153	125	0.0218324065353	0.861,0.952,1.0	0.636,0.849,0.778	0.183
ENSMUSG00000090733	Rps27	chr3	-	90212670	90212753	90212670	90212740	90212933	90213044	37,24,26	3,1,2	19,18,9	4,7,5	138	125	0.0218324065353	0.918,0.956,0.922	0.811,0.7,0.62	0.222
ENSMUSG00000061601	Pclo	chr5	+	14718817	14718993	14718856	14718993	14712416	14714598	8,12,6	8,18,11	1,0,2	3,5,9	164	125	0.0235239894094	0.433,0.337,0.294	0.203,0.0,0.145	0.239
ENSMUSG00000026333	Gin1	chr1	+	97782926	97783232	97783193	97783232	97777325	97777519	39,22,24	12,11,6	28,43,29	0,5,3	392	125	0.0235239894094	0.509,0.389,0.561	1.0,0.733,0.755	-0.343
ENSMUSG00000030727	Rabep2	chr7	+	126444522	126444936	126444819	126444936	126444417	126444429	66,71,55	1,2,0	42,42,50	12,0,4	422	125	0.024668046643	0.951,0.913,1.0	0.509,1.0,0.787	0.189
ENSMUSG00000043059	Zfp513	chr5	-	31200234	31200386	31200234	31200383	31200651	31200762	5,5,8	1,2,1	2,6,2	6,4,5	128	125	0.0246986672008	0.83,0.709,0.887	0.246,0.594,0.281	0.435
ENSMUSG00000038866	Zcchc2	chr1	+	106027387	106027531	106027402	106027531	106023663	106023758	12,6,14	32,34,38	2,1,2	30,14,15	140	125	0.0256722580574	0.251,0.136,0.248	0.056,0.06,0.106	0.138
ENSMUSG00000009894	Snap47	chr11	-	59442791	59442912	59442791	59442841	59449914	59449999	10,2,5	14,14,11	12,3,6	1,1,5	196	125	0.0284451323595	0.313,0.084,0.225	0.884,0.657,0.434	-0.451
ENSMUSG00000038777	Sema6c	chr3	+	95169528	95169713	95169581	95169713	95169163	95169381	17,16,15	116,120,125	23,12,13	36,55,49	178	125	0.0284451323595	0.093,0.086,0.078	0.31,0.133,0.157	-0.114
ENSMUSG00000014599	Csf1	chr3	-	107748153	107749169	107748153	107748284	107750310	107750458	21,13,14	3,3,5	13,20,6	2,0,0	1010	125	0.0287631578066	0.464,0.349,0.257	0.446,1.0,1.0	-0.459
ENSMUSG00000024201	Kdm4b	chr17	+	56394768	56394889	56394789	56394889	56393717	56394106	205,135,108	41,53,46	111,129,118	21,15,21	146	125	0.0287631578066	0.811,0.686,0.668	0.819,0.88,0.828	-0.121
ENSMUSG00000035139	Secisbp2	chr13	+	51654385	51654635	51654495	51654635	51652606	51652755	77,80,79	10,7,12	60,90,79	3,1,5	235	125	0.028983472058	0.804,0.859,0.778	0.914,0.98,0.894	-0.116
ENSMUSG00000036622	Atp13a2	chr4	+	141006678	141006848	141006752	141006848	141006351	141006503	153,135,140	121,88,132	67,56,60	92,67,79	199	125	0.0334622667294	0.443,0.491,0.4	0.314,0.344,0.323	0.118
ENSMUSG00000038685	Rtel1	chr2	+	181355309	181355552	181355327	181355552	181355008	181355125	84,85,69	60,47,31	52,79,66	13,22,23	143	125	0.0334622667294	0.55,0.613,0.661	0.778,0.758,0.715	-0.142
ENSMUSG00000096215	Smim22	chr16	+	5007743	5007888	5007773	5007888	5007351	5007418	10,6,27	0,1,2	17,19,8	2,6,5	155	125	0.0364112847953	1.0,0.829,0.916	0.873,0.719,0.563	0.197
ENSMUSG00000046295	Ankle1	chr8	+	71406861	71407749	71407212	71407749	71406678	71406784	44,15,21	2,0,0	48,41,21	3,4,2	476	125	0.0375027335476	0.852,1.0,1.0	0.808,0.729,0.734	0.194
ENSMUSG00000021235	Coq6	chr12	+	84370255	84371031	84370923	84371031	84366884	84367019	5,4,8	0,0,0	6,7,4	2,2,0	793	125	0.0382302093257	1.0,1.0,1.0	0.321,0.356,1.0	0.441
ENSMUSG00000045672	Col27a1	chr4	+	63324393	63324484	63324430	63324484	63323918	63323981	4,0,1	40,37,29	5,3,7	32,24,17	162	125	0.0406768669279	0.072,0.0,0.026	0.108,0.088,0.241	-0.113
ENSMUSG00000039137	Whrn	chr4	-	63429085	63429417	63429085	63429118	63431849	63432059	10,14,10	12,17,9	19,20,8	5,8,3	424	125	0.0428103291023	0.197,0.195,0.247	0.528,0.424,0.44	-0.251
ENSMUSG00000030465	Psd3	chr8	-	67908682	67908889	67908682	67908886	67960386	67960779	21,37,45	8,5,1	37,32,19	1,2,0	128	125	0.0428103291023	0.719,0.878,0.978	0.973,0.94,1.0	-0.113
ENSMUSG00000054708	Ankrd24	chr10	+	81640027	81640812	81640767	81640812	81639855	81639936	21,32,18	2,2,1	29,42,33	0,0,0	865	125	0.0444132264061	0.603,0.698,0.722	1.0,1.0,1.0	-0.326
ENSMUSG00000060036	Rpl3	chr15	-	80080895	80081211	80080895	80081031	80081614	80081783	308,194,189	82,76,60	217,277,234	42,45,56	305	125	0.0444132264061	0.606,0.511,0.564	0.679,0.716,0.631	-0.115
ENSMUSG00000004933	Matk	chr10	+	81259173	81259287	81259176	81259287	81258479	81258539	2,0,1	10,13,11	1,5,4	12,2,6	128	125	0.0457040751108	0.163,0.0,0.082	0.075,0.709,0.394	-0.311
ENSMUSG00000037339	Fam53a	chr5	-	33600355	33608227	33600355	33600880	33610431	33610486	278,233,247	4,5,5	132,117,94	6,8,5	7472	125	0.0497911933414	0.538,0.438,0.452	0.269,0.197,0.239	0.241
