# Supplementary material for: An Alternative Splicing Program for Mouse Craniofacial Development
Source: Front Physiol. 2020 Sep 4;11:1099. doi: 10.3389/fphys.2020.01099 (PMC7498679; doi:10.3389/fphys.2020.01099)
Supplement: Supplementary file 12 [file Data_Sheet_1.zip › Filtered rMATS results/A3SS/FNP_Mes_E11.5_vs_E12.5_A3SS_filtered_output.txt]

GeneID	geneSymbol	chr	strand	longExonStart_0base	longExonEnd	shortES	shortEE	flankingES	flankingEE	IC_SAMPLE_1	SC_SAMPLE_1	IC_SAMPLE_2	SC_SAMPLE_2	IncFormLen	SkipFormLen	FDR	IncLevel1	IncLevel2	DeltaPSI
ENSMUSG00000022387	Brd1	chr15	-	88700772	88701270	88700772	88700877	88707033	88707294	331,238,236	58,59,49	440,456,492	19,30,28	518	125	1.97397653779e-12	0.579,0.493,0.538	0.848,0.786,0.809	-0.278
ENSMUSG00000021109	Hif1a	chr12	+	73941687	73941852	73941729	73941852	73940347	73940631	1238,980,984	376,274,269	1502,1144,1422	187,177,154	167	125	2.76356715291e-12	0.711,0.728,0.732	0.857,0.829,0.874	-0.13
ENSMUSG00000021546	Hnrnpk	chr13	-	58391238	58392476	58391238	58392416	58393195	58393365	3429,3190,3098	2108,2041,2106	1124,1267,1469	1619,1423,1807	185	125	8.8170952021e-12	0.524,0.514,0.498	0.319,0.376,0.355	0.162
ENSMUSG00000013787	Ehmt2	chr17	+	34905609	34906058	34905909	34906058	34905341	34905456	723,736,620	222,235,207	395,446,412	305,291,278	425	125	2.54642973374e-11	0.489,0.479,0.468	0.276,0.311,0.304	0.182
ENSMUSG00000038000	Acd	chr8	-	105700003	105700160	105700003	105700048	105700281	105700358	80,71,79	152,188,145	103,111,122	72,92,81	237	125	2.99254843128e-11	0.217,0.166,0.223	0.43,0.389,0.443	-0.219
ENSMUSG00000032872	Cyb5r4	chr9	+	87066648	87066813	87066686	87066813	87059364	87059451	96,63,75	1,0,0	51,41,62	10,10,8	163	125	3.28994209653e-09	0.987,1.0,1.0	0.796,0.759,0.856	0.192
ENSMUSG00000032803	Cdv3	chr9	-	103353103	103356029	103353103	103355313	103356279	103356439	1122,1129,906	347,335,314	1345,1366,1279	272,207,187	841	125	1.57754984828e-07	0.325,0.334,0.3	0.424,0.495,0.504	-0.155
ENSMUSG00000040363	Bcor	chrX	-	12048302	12048647	12048302	12048545	12048994	12049252	105,96,111	204,204,175	175,139,200	118,138,169	227	125	1.82736614196e-07	0.221,0.206,0.259	0.45,0.357,0.395	-0.172
ENSMUSG00000037426	Depdc5	chr5	+	32937520	32937704	32937547	32937704	32933949	32934015	54,58,62	202,202,141	53,33,25	333,252,334	152	125	1.96770647049e-07	0.18,0.191,0.266	0.116,0.097,0.058	0.122
ENSMUSG00000035021	Baz1a	chr12	-	54927563	54927710	54927563	54927624	54929526	54929665	125,111,135	9,7,16	70,57,47	35,22,13	211	125	2.8492711404e-07	0.892,0.904,0.833	0.542,0.606,0.682	0.266
ENSMUSG00000027751	Supt20	chr3	+	54716637	54717645	54717575	54717645	54715533	54715689	101,88,85	61,57,49	100,131,110	14,26,27	1063	125	2.43568984737e-06	0.163,0.154,0.169	0.457,0.372,0.324	-0.222
ENSMUSG00000041769	Ppp2r2d	chr7	+	138872873	138873051	138873000	138873051	138870389	138870502	377,423,408	16,13,12	163,184,194	25,12,27	252	125	1.47922116854e-05	0.921,0.942,0.944	0.764,0.884,0.781	0.126
ENSMUSG00000028060	2810403A07Rik	chr3	+	88709829	88709942	88709857	88709942	88708779	88708941	258,208,209	119,101,121	126,174,176	143,147,173	153	125	1.63706204243e-05	0.639,0.627,0.585	0.419,0.492,0.454	0.162
ENSMUSG00000015790	Surf1	chr2	-	26915595	26915769	26915595	26915729	26915954	26916006	32,34,30	155,175,152	58,62,70	124,136,147	165	125	1.66443993638e-05	0.135,0.128,0.13	0.262,0.257,0.265	-0.13
ENSMUSG00000010476	Ebf3	chr7	-	137198491	137198689	137198491	137198581	137199093	137199282	56,47,54	76,85,62	290,258,311	209,171,193	233	125	2.72023384584e-05	0.283,0.229,0.318	0.427,0.447,0.464	-0.169
ENSMUSG00000053552	Ebf4	chr2	+	130365459	130365657	130365575	130365657	130362245	130362431	34,34,19	0,0,0	127,114,119	14,17,6	241	125	2.79030887361e-05	1.0,1.0,1.0	0.825,0.777,0.911	0.162
ENSMUSG00000037989	Wnk2	chr13	-	49057611	49057700	49057611	49057697	49060350	49060426	20,15,18	0,1,1	28,32,39	13,5,16	128	125	5.71513824243e-05	1.0,0.936,0.946	0.678,0.862,0.704	0.213
ENSMUSG00000031167	Rbm3	chrX	-	8143246	8143332	8143246	8143329	8143657	8143751	727,734,666	764,753,660	820,808,856	525,537,548	128	125	0.000110388640785	0.482,0.488,0.496	0.604,0.595,0.604	-0.112
ENSMUSG00000021709	Erbin	chr13	-	103824719	103824926	103824719	103824848	103833497	103835028	29,24,23	1,10,2	38,42,54	0,0,0	203	125	0.000119894833173	0.947,0.596,0.876	1.0,1.0,1.0	-0.194
ENSMUSG00000058454	Dhcr7	chr7	+	143841157	143841371	143841339	143841371	143837761	143837984	4,3,3	3,5,1	4,5,7	1,0,0	307	125	0.000176985234428	0.352,0.196,0.55	0.62,1.0,1.0	-0.507
ENSMUSG00000034160	Ogt	chrX	+	101642975	101643156	101643005	101643156	101640217	101640322	331,266,228	123,137,103	402,377,209	109,94,42	155	125	0.00028532961195	0.685,0.61,0.641	0.748,0.764,0.801	-0.126
ENSMUSG00000055805	Fmnl1	chr11	+	103193447	103193735	103193450	103193735	103192949	103193202	4,10,2	1,0,0	2,4,2	4,1,2	128	125	0.000423576440819	0.796,1.0,1.0	0.328,0.796,0.494	0.393
ENSMUSG00000029416	Slc15a4	chr5	-	127604537	127604706	127604537	127604648	127608771	127609061	90,76,66	48,28,32	45,66,59	63,53,82	183	125	0.00047826692952	0.562,0.65,0.585	0.328,0.46,0.33	0.226
ENSMUSG00000022550	Adck5	chr15	+	76593430	76593631	76593435	76593631	76593233	76593309	67,64,59	21,15,15	69,52,85	53,29,54	130	125	0.000624770111691	0.754,0.804,0.791	0.556,0.633,0.602	0.186
ENSMUSG00000078773	Rad54b	chr4	+	11601550	11601758	11601632	11601758	11599675	11599901	86,68,61	37,44,42	42,40,37	69,39,82	207	125	0.000727042802276	0.584,0.483,0.467	0.269,0.382,0.214	0.223
ENSMUSG00000020747	Tmem94	chr11	+	115790966	115791176	115791032	115791176	115790169	115790334	168,178,144	122,94,81	221,183,169	65,57,64	191	125	0.000740687814938	0.474,0.553,0.538	0.69,0.678,0.633	-0.145
ENSMUSG00000029472	Anapc5	chr5	-	122800450	122800632	122800450	122800593	122806244	122806435	5,2,1	1,0,0	10,3,8	4,6,6	164	125	0.00112114292055	0.792,1.0,1.0	0.656,0.276,0.504	0.452
ENSMUSG00000067825	Pex26	chr6	+	121193511	121196185	121193514	121196185	121190100	121190247	65,86,55	33,40,18	124,82,84	17,21,12	128	125	0.00119376795691	0.658,0.677,0.749	0.877,0.792,0.872	-0.152
ENSMUSG00000027420	Bfsp1	chr2	-	143841673	143841799	143841673	143841781	143845900	143845990	7,2,1	10,11,9	0,1,0	19,16,18	143	125	0.00137654258126	0.38,0.137,0.089	0.0,0.052,0.0	0.185
ENSMUSG00000052373	Mpp3	chr11	-	102023701	102025154	102023701	102023782	102025380	102025499	22,31,17	0,0,0	24,11,11	6,0,1	1497	125	0.0014145157609	1.0,1.0,1.0	0.25,1.0,0.479	0.424
ENSMUSG00000039990	Edrf1	chr7	+	133660070	133660294	133660135	133660294	133658425	133658644	79,66,75	21,25,29	32,38,30	35,25,29	190	125	0.0014948777714	0.712,0.635,0.63	0.376,0.5,0.405	0.232
ENSMUSG00000001909	Trmt1	chr8	+	84689631	84689908	84689707	84689908	84689285	84689349	133,114,118	39,47,38	85,94,75	56,56,77	201	125	0.00149832860639	0.68,0.601,0.659	0.486,0.511,0.377	0.189
ENSMUSG00000026020	Nop58	chr1	+	59692551	59692728	59692611	59692728	59692336	59692389	11,6,5	21,19,33	3,4,3	76,49,57	185	125	0.00151388693881	0.261,0.176,0.093	0.026,0.052,0.034	0.139
ENSMUSG00000026269	Rnpepl1	chr1	+	92917146	92917746	92917633	92917746	92916710	92916946	209,204,214	6,5,11	99,93,112	0,0,2	612	125	0.00180648393621	0.877,0.893,0.799	1.0,1.0,0.92	-0.117
ENSMUSG00000045411	2410002F23Rik	chr7	+	44247237	44247416	44247250	44247416	44246786	44246823	64,65,51	27,25,23	50,61,55	49,49,55	138	125	0.00180648393621	0.682,0.702,0.668	0.48,0.53,0.475	0.189
ENSMUSG00000026648	Dclre1c	chr2	+	3436988	3437090	3437029	3437090	3436437	3436493	20,13,12	2,0,0	11,4,8	5,2,2	166	125	0.00245713137896	0.883,1.0,1.0	0.624,0.601,0.751	0.302
ENSMUSG00000019823	Mical1	chr10	+	41479325	41479499	41479394	41479499	41478962	41479067	18,16,17	106,96,84	23,24,30	48,54,79	194	125	0.00303056332809	0.099,0.097,0.115	0.236,0.223,0.197	-0.115
ENSMUSG00000037876	Jmjd1c	chr10	+	67218037	67218181	67218116	67218181	67216982	67217107	46,27,26	4,6,5	26,26,12	21,10,13	204	125	0.00303843713562	0.876,0.734,0.761	0.431,0.614,0.361	0.322
ENSMUSG00000036819	Jmjd4	chr11	+	59453791	59454059	59453877	59454059	59453510	59453645	109,100,129	134,98,98	76,69,91	161,133,127	211	125	0.00388285553912	0.325,0.377,0.438	0.219,0.235,0.298	0.129
ENSMUSG00000037761	Actr5	chr2	+	158636007	158636147	158636026	158636147	158635306	158635426	152,126,111	31,31,16	89,78,92	59,27,35	144	125	0.00446576369935	0.81,0.779,0.858	0.567,0.715,0.695	0.157
ENSMUSG00000046295	Ankle1	chr8	+	71406861	71407749	71407212	71407749	71406678	71406784	24,12,37	0,0,1	57,42,66	1,3,8	476	125	0.00485168231888	1.0,1.0,0.907	0.937,0.786,0.684	0.167
ENSMUSG00000045215	Asxl3	chr18	+	22409917	22410029	22409920	22410029	22375132	22375215	29,18,24	3,4,5	18,15,5	1,0,0	128	125	0.00491116950056	0.904,0.815,0.824	0.946,1.0,1.0	-0.134
ENSMUSG00000060036	Rpl3	chr15	-	80080895	80081211	80080895	80081031	80081614	80081783	210,200,213	67,41,46	219,215,286	31,27,32	305	125	0.00506288457174	0.562,0.667,0.655	0.743,0.765,0.786	-0.137
ENSMUSG00000057914	Cacnb2	chr2	+	14984250	14984439	14984253	14984439	14982787	14982883	18,15,10	3,3,5	15,15,19	0,2,0	128	125	0.00674592541894	0.854,0.83,0.661	1.0,0.88,1.0	-0.178
ENSMUSG00000002346	Slc25a42	chr8	-	70188832	70189577	70188832	70188949	70190062	70190088	11,17,12	0,0,0	26,13,32	0,4,2	753	125	0.00777955568432	1.0,1.0,1.0	1.0,0.35,0.726	0.308
ENSMUSG00000030231	Plekha5	chr6	+	140593554	140597110	140596248	140597110	140591627	140591764	309,315,315	58,63,60	197,204,240	20,18,27	2819	125	0.008040566899	0.191,0.181,0.189	0.304,0.334,0.283	-0.12
ENSMUSG00000029814	Igf2bp3	chr6	-	49107341	49109060	49107341	49107464	49117151	49117433	680,670,680	18,15,16	304,334,248	18,14,19	1721	125	0.00885913138621	0.733,0.764,0.755	0.551,0.634,0.487	0.193
ENSMUSG00000004815	Dgkq	chr5	-	108656045	108656131	108656045	108656085	108656423	108656523	35,32,35	15,15,17	19,20,11	20,23,19	171	125	0.00885913138621	0.63,0.609,0.601	0.41,0.389,0.297	0.248
ENSMUSG00000061751	Kalrn	chr16	-	34013136	34013681	34013136	34013676	34013957	34014214	77,58,60	9,6,3	84,83,131	17,20,33	130	125	0.00953116132263	0.892,0.903,0.951	0.826,0.8,0.792	0.109
ENSMUSG00000038642	Ctss	chr3	+	95529433	95529560	95529436	95529560	95526785	95526925	7,7,1	24,50,31	3,0,0	47,43,15	128	125	0.0109910891437	0.222,0.12,0.031	0.059,0.0,0.0	0.105
ENSMUSG00000033857	Engase	chr11	+	118479085	118479287	118479089	118479287	118478882	118478953	28,22,22	7,3,11	29,20,16	3,1,0	129	125	0.0112810971941	0.795,0.877,0.66	0.904,0.951,1.0	-0.174
ENSMUSG00000040675	Mthfd1l	chr10	+	4155541	4156111	4155649	4156111	4148008	4148126	127,129,124	24,17,35	134,127,246	11,15,18	233	125	0.0127906890637	0.74,0.803,0.655	0.867,0.82,0.88	-0.123
ENSMUSG00000049658	Bdp1	chr13	-	100093413	100093545	100093413	100093542	100097537	100097597	29,32,21	15,21,16	62,49,23	12,16,4	128	125	0.0127906890637	0.654,0.598,0.562	0.835,0.749,0.849	-0.206
ENSMUSG00000015790	Surf1	chr2	-	26915595	26915784	26915595	26915769	26916256	26916345	0,0,1	10,17,14	1,1,9	22,22,14	140	125	0.0127906890637	0.0,0.0,0.06	0.039,0.039,0.365	-0.128
ENSMUSG00000030894	Tpp1	chr7	-	105750179	105751729	105750179	105750330	105751981	105752053	81,84,77	5,4,4	51,82,53	16,10,8	1524	125	0.0136872880263	0.571,0.633,0.612	0.207,0.402,0.352	0.285
ENSMUSG00000007080	Pole	chr5	+	110295227	110295637	110295517	110295637	110294891	110295002	185,161,164	1,5,5	133,103,132	12,5,9	415	125	0.0154121287035	0.982,0.907,0.908	0.769,0.861,0.815	0.117
ENSMUSG00000021090	Lrrc9	chr12	+	72463832	72463950	72463835	72463950	72463324	72463501	9,7,6	2,2,2	1,3,5	0,0,0	128	125	0.0166363651682	0.815,0.774,0.746	1.0,1.0,1.0	-0.222
ENSMUSG00000045503	Sys1	chr2	+	164464357	164467327	164467147	164467327	164463300	164463368	342,405,349	18,11,13	277,295,312	24,23,29	2915	125	0.0166363651682	0.449,0.612,0.535	0.331,0.355,0.316	0.198
ENSMUSG00000025939	Ube2w	chr1	-	16585275	16585431	16585275	16585352	16602261	16602353	7,7,16	0,0,0	2,15,11	2,2,2	204	125	0.0169648325884	1.0,1.0,1.0	0.38,0.821,0.771	0.343
ENSMUSG00000007570	Fance	chr17	+	28318032	28318156	28318061	28318156	28317467	28317611	15,39,34	71,110,64	70,103,33	78,70,65	154	125	0.0169648325884	0.146,0.223,0.301	0.421,0.544,0.292	-0.196
ENSMUSG00000031314	Taf1	chrX	+	101540759	101541001	101540822	101541001	101539067	101539187	104,110,104	38,29,33	58,60,42	43,33,22	188	125	0.0186446236618	0.645,0.716,0.677	0.473,0.547,0.559	0.153
ENSMUSG00000033773	Rpap2	chr5	+	107641782	107642922	107641953	107642922	107633062	107633131	10,21,13	1,1,0	16,13,24	1,4,4	296	125	0.0193804126922	0.809,0.899,1.0	0.871,0.578,0.717	0.181
ENSMUSG00000033703	Fuk	chr8	-	110889675	110889838	110889675	110889740	110890175	110890346	16,10,22	55,73,45	41,32,41	48,69,70	223	125	0.0222766974804	0.14,0.071,0.215	0.324,0.206,0.247	-0.117
ENSMUSG00000073422	H2-Ke6	chr17	-	34026032	34026470	34026032	34026225	34026850	34026935	21,11,10	1,0,1	18,17,31	4,1,5	370	125	0.0227484644995	0.876,1.0,0.772	0.603,0.852,0.677	0.172
ENSMUSG00000032387	Rbpms2	chr9	+	65651546	65651704	65651660	65651704	65650932	65651083	16,13,12	5,2,4	9,7,8	2,0,0	239	125	0.022808782424	0.626,0.773,0.611	0.702,1.0,1.0	-0.231
ENSMUSG00000036622	Atp13a2	chr4	+	141006678	141006848	141006752	141006848	141006351	141006503	112,120,95	114,117,93	41,55,56	75,84,88	199	125	0.0254606637282	0.382,0.392,0.391	0.256,0.291,0.286	0.111
ENSMUSG00000028064	Sema4a	chr3	-	88451344	88451497	88451344	88451467	88451687	88451786	0,3,0	3,6,7	9,2,4	2,7,4	155	125	0.0257121406903	0.0,0.287,0.0	0.784,0.187,0.446	-0.377
ENSMUSG00000034771	Tle2	chr10	+	81590224	81590473	81590352	81590473	81588808	81588959	0,2,4	1,0,0	4,4,8	3,3,4	253	125	0.0279684202297	0.0,1.0,1.0	0.397,0.397,0.497	0.236
ENSMUSG00000061306	Slc38a10	chr11	-	120108466	120108553	120108466	120108490	120109431	120109536	3,2,5	10,20,9	9,4,6	3,7,0	188	125	0.0279684202297	0.166,0.062,0.27	0.666,0.275,1.0	-0.481
ENSMUSG00000000530	Acvrl1	chr15	+	101134606	101134743	101134644	101134743	101128926	101129063	4,3,3	23,24,18	10,10,5	19,16,12	163	125	0.0286211148534	0.118,0.087,0.113	0.288,0.324,0.242	-0.179
ENSMUSG00000030591	Psmd8	chr7	-	29174187	29175522	29174187	29174747	29177065	29177231	6,5,4	0,0,0	10,9,5	2,0,2	900	125	0.0336598440494	1.0,1.0,1.0	0.41,1.0,0.258	0.444
ENSMUSG00000062729	Ppox	chr1	-	171279429	171280001	171279429	171279574	171280139	171280255	197,199,206	11,3,0	158,156,181	9,8,15	552	125	0.0357901198536	0.802,0.938,1.0	0.799,0.815,0.732	0.131
ENSMUSG00000034165	Ccnd3	chr17	+	47593608	47593852	47593653	47593852	47578708	47578792	28,15,7	3,9,3	11,13,13	0,1,2	170	125	0.03631897685	0.873,0.551,0.632	1.0,0.905,0.827	-0.225
ENSMUSG00000052331	Ankrd44	chr1	-	54734995	54735113	54734995	54735059	54736229	54736312	38,28,33	73,59,62	20,24,21	83,66,89	179	125	0.0390913567403	0.267,0.249,0.271	0.144,0.203,0.141	0.1
ENSMUSG00000002617	Zfp40	chr17	-	23191344	23191508	23191344	23191435	23191676	23191802	17,11,9	37,33,31	6,4,2	41,22,24	198	125	0.0463451237233	0.225,0.174,0.155	0.085,0.103,0.05	0.105
ENSMUSG00000032839	Trpc1	chr9	-	95726424	95726556	95726424	95726535	95732006	95732209	19,19,8	3,0,0	17,13,17	4,0,10	146	125	0.0465939940887	0.844,1.0,1.0	0.784,1.0,0.593	0.156
ENSMUSG00000037697	Ddhd1	chr14	-	45610491	45610754	45610491	45610690	45614162	45614269	101,58,66	6,2,7	73,65,86	14,13,10	189	125	0.0465939940887	0.918,0.95,0.862	0.775,0.768,0.85	0.112
ENSMUSG00000045009	Prrt3	chr6	-	113496931	113497087	113496931	113497084	113497271	113498316	4,12,4	3,3,1	10,8,11	13,8,24	128	125	0.0466880032567	0.566,0.796,0.796	0.429,0.494,0.309	0.309
ENSMUSG00000031156	Slc35a2	chrX	+	7892139	7892867	7892729	7892867	7889611	7889763	70,81,55	1,0,0	52,42,58	2,0,4	715	125	0.0481161431827	0.924,1.0,1.0	0.82,1.0,0.717	0.129
