# Supplementary material for: An Alternative Splicing Program for Mouse Craniofacial Development
Source: Front Physiol. 2020 Sep 4;11:1099. doi: 10.3389/fphys.2020.01099 (PMC7498679; doi:10.3389/fphys.2020.01099)
Supplement: Supplementary file 12 [file Data_Sheet_1.zip › Filtered rMATS results/A3SS/E12.5_Ect_MXP_vs_MNP_A3SS_filtered_output.txt]

GeneID	geneSymbol	chr	strand	longExonStart_0base	longExonEnd	shortES	shortEE	flankingES	flankingEE	IC_SAMPLE_1	SC_SAMPLE_1	IC_SAMPLE_2	SC_SAMPLE_2	IncFormLen	SkipFormLen	FDR	IncLevel1	IncLevel2	DeltaPSI
ENSMUSG00000030761	Myo7a	chr7	-	98065611	98065895	98065611	98065781	98066340	98066467	0,2,1	10,24,29	4,8,11	30,14,19	239	125	0.00257740703248	0.0,0.042,0.018	0.065,0.23,0.232	-0.156
ENSMUSG00000001280	Sp1	chr15	+	102408215	102409719	102409157	102409719	102407771	102407932	182,255,179	1,0,0	172,226,198	5,3,5	1067	125	0.0029343652648	0.955,1.0,1.0	0.801,0.898,0.823	0.144
ENSMUSG00000038346	Zfp384	chr6	+	125024745	125025082	125024862	125025082	125024032	125024270	30,45,29	3,6,3	36,38,31	0,0,1	242	125	0.00454036920757	0.838,0.795,0.833	1.0,1.0,0.941	-0.158
ENSMUSG00000027615	Hps3	chr3	-	20030313	20030805	20030313	20030409	20035048	20035302	23,16,39	2,3,2	25,30,22	0,0,0	521	125	0.00682255265495	0.734,0.561,0.824	1.0,1.0,1.0	-0.294
ENSMUSG00000074165	Zfp788	chr7	+	41647482	41647617	41647490	41647617	41643332	41643432	15,4,4	5,5,6	18,9,6	2,0,1	133	125	0.0087333763293	0.738,0.429,0.385	0.894,1.0,0.849	-0.397
ENSMUSG00000006575	Rundc3a	chr11	+	102400636	102400798	102400660	102400798	102399887	102400045	0,0,0	7,8,4	3,2,2	5,7,2	149	125	0.0100927525812	0.0,0.0,0.0	0.335,0.193,0.456	-0.328
ENSMUSG00000032567	Aste1	chr9	+	105396797	105397858	105397624	105397858	105396544	105396705	12,23,10	0,4,2	17,19,9	0,1,0	952	125	0.0111995004125	1.0,0.43,0.396	1.0,0.714,1.0	-0.296
ENSMUSG00000041372	B4galnt3	chr6	-	120214746	120215503	120214746	120215500	120216273	120216335	17,23,18	5,3,2	8,6,12	9,9,7	128	125	0.0123588661108	0.769,0.882,0.898	0.465,0.394,0.626	0.355
ENSMUSG00000037270	4932438A13Rik	chr3	+	37026089	37026343	37026230	37026343	37022383	37022474	7,23,25	5,1,3	20,22,6	0,1,0	266	125	0.0133387568259	0.397,0.915,0.797	1.0,0.912,1.0	-0.268
ENSMUSG00000020866	Cacna1g	chr11	-	94459093	94459877	94459093	94459826	94461892	94461985	33,39,25	4,7,5	7,13,6	0,1,0	176	125	0.0136387118711	0.854,0.798,0.78	1.0,0.902,1.0	-0.157
ENSMUSG00000068373	D430041D05Rik	chr2	-	104208081	104208209	104208081	104208206	104214090	104214275	6,3,8	0,1,7	4,2,5	0,0,0	128	125	0.0136387118711	1.0,0.746,0.527	1.0,1.0,1.0	-0.242
ENSMUSG00000026153	Fam135a	chr1	-	24028199	24030528	24028199	24029940	24032662	24032736	5,19,9	0,1,1	4,11,8	4,4,1	713	125	0.0171006823221	1.0,0.769,0.612	0.149,0.325,0.584	0.441
ENSMUSG00000028464	Tpm2	chr4	-	43518401	43519078	43518401	43518464	43519226	43519297	61,44,57	0,1,0	74,76,61	4,5,0	739	125	0.0182953483663	1.0,0.882,1.0	0.758,0.72,1.0	0.135
ENSMUSG00000019848	Popdc3	chr10	+	45316430	45316539	45316482	45316539	45314560	45315279	18,7,4	5,2,0	4,15,6	0,0,0	177	125	0.0187112388436	0.718,0.712,1.0	1.0,1.0,1.0	-0.19
ENSMUSG00000008450	Nutf2	chr8	+	105876353	105876608	105876509	105876608	105875533	105875658	41,40,59	7,4,1	31,43,41	0,1,1	281	125	0.0260058942498	0.723,0.816,0.963	1.0,0.95,0.948	-0.132
ENSMUSG00000073422	H2-Ke6	chr17	-	34026032	34026470	34026032	34026225	34026850	34026935	16,8,11	2,1,3	8,6,12	0,0,1	370	125	0.0285408782944	0.73,0.73,0.553	1.0,1.0,0.802	-0.263
ENSMUSG00000027338	Prnd	chr2	+	131954790	131956130	131954820	131956130	131953008	131953582	9,1,8	13,6,8	0,2,0	4,6,2	155	125	0.0306372615259	0.358,0.118,0.446	0.0,0.212,0.0	0.237
ENSMUSG00000033467	Crlf2	chr5	-	109555506	109555660	109555506	109555627	109556018	109556181	6,2,3	4,2,9	2,1,0	11,3,12	158	125	0.0336614239605	0.543,0.442,0.209	0.126,0.209,0.0	0.286
ENSMUSG00000024830	Rps6kb2	chr19	-	4162602	4162723	4162602	4162718	4163167	4163300	7,9,13	1,0,0	4,9,11	3,2,2	130	125	0.0336614239605	0.871,1.0,1.0	0.562,0.812,0.841	0.219
ENSMUSG00000029217	Tec	chr5	-	72786737	72786819	72786737	72786778	72789139	72789244	2,6,4	0,0,0	4,11,10	0,1,6	166	125	0.035498004367	1.0,1.0,1.0	1.0,0.892,0.557	0.184
ENSMUSG00000020919	Stat5b	chr11	-	100804869	100805026	100804869	100804998	100808395	100808533	27,34,43	2,2,3	30,48,30	14,7,7	153	125	0.035498004367	0.917,0.933,0.921	0.636,0.849,0.778	0.169
ENSMUSG00000039239	Tgfb2	chr1	-	186630609	186630787	186630609	186630672	186632457	186632568	78,58,79	5,1,1	53,50,78	4,15,6	240	125	0.035498004367	0.89,0.968,0.976	0.873,0.635,0.871	0.152
ENSMUSG00000009894	Snap47	chr11	-	59442791	59442912	59442791	59442841	59449914	59449999	5,3,1	7,5,12	12,3,6	1,1,5	196	125	0.03732626724	0.313,0.277,0.05	0.884,0.657,0.434	-0.445
