# Supplementary material for: An Alternative Splicing Program for Mouse Craniofacial Development
Source: Front Physiol. 2020 Sep 4;11:1099. doi: 10.3389/fphys.2020.01099 (PMC7498679; doi:10.3389/fphys.2020.01099)
Supplement: Supplementary file 12 [file Data_Sheet_1.zip › Filtered rMATS results/A3SS/MXP_Mes_E11.5_vs_E12.5_A3SS_filtered_output.txt]

GeneID	geneSymbol	chr	strand	longExonStart_0base	longExonEnd	shortES	shortEE	flankingES	flankingEE	IC_SAMPLE_1	SC_SAMPLE_1	IC_SAMPLE_2	SC_SAMPLE_2	IncFormLen	SkipFormLen	FDR	IncLevel1	IncLevel2	DeltaPSI
ENSMUSG00000029283	Cdc7	chr5	+	106974600	106975660	106975484	106975660	106973776	106974020	182,184,207	102,99,124	209,181,136	249,316,270	1009	125	0.0	0.181,0.187,0.171	0.094,0.066,0.059	0.107
ENSMUSG00000037426	Depdc5	chr5	+	32937520	32937704	32937547	32937704	32933949	32934015	52,71,39	129,200,148	33,35,27	297,269,263	152	125	2.58631840389e-08	0.249,0.226,0.178	0.084,0.097,0.078	0.131
ENSMUSG00000022387	Brd1	chr15	-	88700772	88701270	88700772	88700877	88707033	88707294	238,269,241	54,52,38	364,335,402	23,26,19	518	125	5.7956442127e-08	0.515,0.555,0.605	0.792,0.757,0.836	-0.237
ENSMUSG00000021109	Hif1a	chr12	+	73941687	73941852	73941729	73941852	73940347	73940631	914,985,822	239,276,247	1256,1056,840	168,154,132	167	125	1.41832912748e-07	0.741,0.728,0.714	0.848,0.837,0.826	-0.109
ENSMUSG00000040363	Bcor	chrX	-	12048302	12048647	12048302	12048545	12048994	12049252	73,105,85	155,173,138	128,166,136	104,112,123	227	125	5.86676105881e-07	0.206,0.25,0.253	0.404,0.449,0.378	-0.174
ENSMUSG00000013787	Ehmt2	chr17	+	34905609	34906058	34905909	34906058	34905341	34905456	689,700,635	226,281,277	506,471,421	333,378,275	425	125	1.48814292808e-06	0.473,0.423,0.403	0.309,0.268,0.31	0.137
ENSMUSG00000062729	Ppox	chr1	-	171279429	171280001	171279429	171279574	171280139	171280255	202,182,179	2,1,3	190,121,114	16,10,7	552	125	1.01157479777e-05	0.958,0.976,0.931	0.729,0.733,0.787	0.205
ENSMUSG00000029416	Slc15a4	chr5	-	127604537	127604706	127604537	127604648	127608771	127609061	77,77,55	39,27,25	55,47,47	58,65,54	183	125	2.03033230639e-05	0.574,0.661,0.6	0.393,0.331,0.373	0.246
ENSMUSG00000034269	Setd5	chr6	+	113110316	113110525	113110373	113110525	113109884	113109990	214,252,151	269,306,224	280,242,133	181,164,110	182	125	2.41421227907e-05	0.353,0.361,0.316	0.515,0.503,0.454	-0.147
ENSMUSG00000028360	Slc44a5	chr3	+	154267676	154271722	154269982	154271722	154265458	154265543	1,3,2	0,0,0	25,37,22	8,4,11	2431	125	2.41421227907e-05	1.0,1.0,1.0	0.138,0.322,0.093	0.816
ENSMUSG00000033082	Clec1a	chr6	-	129429891	129430010	129429891	129429958	129432121	129432273	14,4,14	0,0,0	22,15,18	5,9,3	177	125	3.10002080377e-05	1.0,1.0,1.0	0.757,0.541,0.809	0.298
ENSMUSG00000026047	Kdelc1	chr1	-	44112644	44113175	44112644	44112882	44114440	44114518	497,398,414	7,4,13	392,405,332	27,16,24	418	125	0.000102722569658	0.955,0.967,0.905	0.813,0.883,0.805	0.109
ENSMUSG00000021546	Hnrnpk	chr13	-	58391238	58392476	58391238	58392416	58393195	58393365	3172,2937,3139	2333,1973,2152	1483,1312,1480	1425,1605,1521	185	125	0.000137094393191	0.479,0.501,0.496	0.413,0.356,0.397	0.103
ENSMUSG00000073422	H2-Ke6	chr17	-	34026032	34026470	34026032	34026225	34026850	34026935	11,26,7	0,1,0	17,15,14	5,2,6	370	125	0.000140506260711	1.0,0.898,1.0	0.535,0.717,0.441	0.402
ENSMUSG00000029149	Krtcap3	chr5	+	31253093	31253197	31253097	31253197	31252894	31253002	7,10,6	2,5,3	4,1,6	0,0,0	129	125	0.000206844277147	0.772,0.66,0.66	1.0,1.0,1.0	-0.303
ENSMUSG00000007080	Pole	chr5	+	110295227	110295637	110295517	110295637	110294891	110295002	119,170,143	4,0,3	143,142,80	15,9,8	415	125	0.000216361548736	0.9,1.0,0.935	0.742,0.826,0.751	0.172
ENSMUSG00000032803	Cdv3	chr9	-	103353103	103356029	103353103	103355313	103356279	103356439	967,1065,927	277,380,321	1357,1393,974	319,243,214	841	125	0.000327876805046	0.342,0.294,0.3	0.387,0.46,0.404	-0.105
ENSMUSG00000038000	Acd	chr8	-	105700003	105700160	105700003	105700048	105700281	105700358	89,80,72	156,163,138	127,81,77	117,78,84	237	125	0.000339807762542	0.231,0.206,0.216	0.364,0.354,0.326	-0.13
ENSMUSG00000030032	Wdr54	chr6	-	83155069	83155240	83155069	83155136	83155477	83155540	4,5,8	64,51,51	11,13,10	30,26,19	229	125	0.000409613792167	0.033,0.051,0.079	0.167,0.214,0.223	-0.147
ENSMUSG00000025576	Rbfox3	chr11	-	118496350	118496531	118496350	118496390	118496937	118497070	1,1,0	5,7,12	2,5,2	2,1,0	266	125	0.000517602910003	0.086,0.063,0.0	0.32,0.701,1.0	-0.624
ENSMUSG00000007035	Msh5	chr17	-	35039200	35039418	35039200	35039339	35041469	35041515	4,3,8	3,13,4	0,0,1	3,4,8	204	125	0.000603070706341	0.45,0.124,0.551	0.0,0.0,0.071	0.351
ENSMUSG00000001909	Trmt1	chr8	+	84690772	84690947	84690801	84690947	84690516	84690572	6,2,4	16,16,17	21,11,7	7,7,8	154	125	0.000682861383782	0.233,0.092,0.16	0.709,0.561,0.415	-0.4
ENSMUSG00000010476	Ebf3	chr7	-	137198491	137198689	137198491	137198581	137199093	137199282	90,97,74	149,122,98	567,575,495	481,466,409	233	125	0.000682861383782	0.245,0.299,0.288	0.387,0.398,0.394	-0.116
ENSMUSG00000015790	Surf1	chr2	-	26915595	26915769	26915595	26915749	26915954	26916006	31,28,22	21,31,25	45,48,56	13,7,23	145	125	0.00113817290766	0.56,0.438,0.431	0.749,0.855,0.677	-0.284
ENSMUSG00000026199	Ankzf1	chr1	+	75195568	75195712	75195599	75195712	75195062	75195256	2,13,7	74,74,80	20,15,17	62,57,49	156	125	0.00115650441877	0.021,0.123,0.066	0.205,0.174,0.218	-0.129
ENSMUSG00000042185	Nfrkb	chr9	+	31397719	31398644	31398559	31398644	31397035	31397137	83,82,68	0,0,0	77,90,62	3,4,1	965	125	0.00132156306341	1.0,1.0,1.0	0.769,0.745,0.889	0.199
ENSMUSG00000046295	Ankle1	chr8	+	71406861	71407749	71407212	71407749	71406678	71406784	38,24,34	0,0,0	77,80,87	8,1,3	476	125	0.00132156306341	1.0,1.0,1.0	0.717,0.955,0.884	0.148
ENSMUSG00000062647	Rpl7a	chr2	+	26912670	26913057	26912987	26913057	26912365	26912445	209,210,161	3,5,0	119,94,126	6,10,7	442	125	0.00143201075923	0.952,0.922,1.0	0.849,0.727,0.836	0.154
ENSMUSG00000034269	Setd5	chr6	+	113110316	113110525	113110373	113110525	113104934	113105121	7,18,10	0,6,2	12,18,7	0,0,0	182	125	0.00191586150584	1.0,0.673,0.774	1.0,1.0,1.0	-0.184
ENSMUSG00000032332	Col12a1	chr9	-	79598990	79601179	79598990	79600007	79602199	79602370	23,24,25	9,5,9	53,113,172	68,78,214	1297	125	0.00191586150584	0.198,0.316,0.211	0.07,0.123,0.072	0.153
ENSMUSG00000038822	Hace1	chr10	+	45700953	45701024	45701010	45701024	45700576	45700675	148,127,120	6,0,0	88,63,63	2,6,11	182	125	0.00191586150584	0.944,1.0,1.0	0.968,0.878,0.797	0.1
ENSMUSG00000007613	Tgfbr1	chr4	+	47393246	47393489	47393258	47393489	47383748	47383994	228,236,227	158,158,163	132,96,48	172,103,57	137	125	0.00191586150584	0.568,0.577,0.56	0.412,0.46,0.434	0.133
ENSMUSG00000006575	Rundc3a	chr11	+	102398084	102398233	102398099	102398233	102397570	102397686	6,4,7	0,0,0	11,10,7	5,3,0	140	125	0.00191586150584	1.0,1.0,1.0	0.663,0.749,1.0	0.196
ENSMUSG00000036819	Jmjd4	chr11	+	59453791	59454059	59453877	59454059	59453510	59453645	128,123,114	136,124,121	108,102,68	183,188,130	211	125	0.00207246532301	0.358,0.37,0.358	0.259,0.243,0.237	0.116
ENSMUSG00000028273	Pdlim5	chr3	-	142312122	142312541	142312122	142312214	142314405	142314448	65,91,74	16,9,14	70,58,32	32,28,23	452	125	0.00234821180319	0.529,0.737,0.594	0.377,0.364,0.278	0.28
ENSMUSG00000001016	Ilf2	chr3	+	90486850	90487097	90486982	90487097	90485689	90485768	5,2,0	0,2,3	9,6,9	0,0,0	257	125	0.00241021327319	1.0,0.327,0.0	1.0,1.0,1.0	-0.558
ENSMUSG00000029288	Ambn	chr5	+	88463226	88463466	88463271	88463466	88461632	88461743	1,0,0	4,2,4	8,4,10	6,21,17	170	125	0.00265959229858	0.155,0.0,0.0	0.495,0.123,0.302	-0.255
ENSMUSG00000025337	Sbds	chr5	-	130253938	130254009	130253938	130254004	130255209	130255310	2,6,4	0,0,0	17,6,11	4,2,3	130	125	0.00265959229858	1.0,1.0,1.0	0.803,0.743,0.779	0.225
ENSMUSG00000030590	Fam98c	chr7	-	29153321	29154535	29153321	29153489	29154615	29154693	57,55,46	0,0,1	58,47,59	4,3,0	1171	125	0.00288107186312	1.0,1.0,0.831	0.608,0.626,1.0	0.199
ENSMUSG00000026708	Cenpl	chr1	+	161078228	161078480	161078328	161078480	161074756	161074930	214,175,183	50,51,63	162,120,151	23,21,17	225	125	0.00318401758637	0.704,0.656,0.617	0.796,0.76,0.831	-0.137
ENSMUSG00000030720	Cln3	chr7	-	126582999	126583100	126582999	126583096	126583302	126583447	8,5,4	11,15,6	0,1,1	8,3,9	129	125	0.0039401111401	0.413,0.244,0.392	0.0,0.244,0.097	0.236
ENSMUSG00000025316	Banp	chr8	+	121978578	121978754	121978601	121978754	121975899	121975991	0,1,0	14,8,8	1,4,3	5,7,7	148	125	0.0039539676054	0.0,0.095,0.0	0.145,0.326,0.266	-0.214
ENSMUSG00000000530	Acvrl1	chr15	+	101134606	101134743	101134644	101134743	101128926	101129063	3,4,2	13,14,12	22,9,13	17,9,18	163	125	0.00506293988396	0.15,0.18,0.113	0.498,0.434,0.356	-0.282
ENSMUSG00000037761	Actr5	chr2	+	158636007	158636147	158636026	158636147	158635306	158635426	123,144,132	26,13,18	89,67,96	31,25,25	144	125	0.00516338747829	0.804,0.906,0.864	0.714,0.699,0.769	0.131
ENSMUSG00000039990	Edrf1	chr7	+	133660070	133660294	133660135	133660294	133658425	133658644	75,73,71	23,11,24	34,39,46	29,25,26	190	125	0.00614091201372	0.682,0.814,0.661	0.435,0.506,0.538	0.226
ENSMUSG00000038738	Shank1	chr7	+	44342419	44342544	44342424	44342544	44342097	44342180	0,1,0	1,0,3	12,18,13	6,0,4	130	125	0.00631480647601	0.0,1.0,0.0	0.658,1.0,0.758	-0.472
ENSMUSG00000031904	Slc7a6	chr8	+	106192338	106193274	106193150	106193274	106189616	106189742	399,429,376	4,3,0	397,437,307	10,8,7	937	125	0.00729691402007	0.93,0.95,1.0	0.841,0.879,0.854	0.102
ENSMUSG00000007837	Prrg2	chr7	-	45060204	45060415	45060204	45060359	45060740	45060892	12,9,17	2,4,1	8,5,10	0,0,0	181	125	0.00729691402007	0.806,0.608,0.922	1.0,1.0,1.0	-0.221
ENSMUSG00000045215	Asxl3	chr18	+	22409917	22410029	22409920	22410029	22375132	22375215	10,19,6	2,4,5	24,6,5	2,0,0	128	125	0.00745550821836	0.83,0.823,0.54	0.921,1.0,1.0	-0.243
ENSMUSG00000032590	Apeh	chr9	-	108088260	108089569	108088260	108088349	108090088	108090186	230,268,251	7,0,2	156,163,172	0,0,0	1345	125	0.00745550821836	0.753,1.0,0.921	1.0,1.0,1.0	-0.109
ENSMUSG00000053158	Fes	chr7	-	80382312	80382431	80382312	80382390	80382520	80382707	13,7,13	0,1,0	30,19,19	4,2,5	166	125	0.00840926658369	1.0,0.841,1.0	0.85,0.877,0.741	0.124
ENSMUSG00000038618	Rassf7	chr7	+	141216999	141217712	141217028	141217712	141216720	141216851	136,162,192	26,8,19	73,108,63	19,24,19	154	125	0.00864878269095	0.809,0.943,0.891	0.757,0.785,0.729	0.124
ENSMUSG00000005078	Jkamp	chr12	+	72089314	72089406	72089332	72089406	72085856	72086183	95,106,86	63,52,61	152,116,133	47,35,53	143	125	0.00893106239568	0.569,0.641,0.552	0.739,0.743,0.687	-0.136
ENSMUSG00000028546	Elavl4	chr4	-	110203736	110206701	110203736	110206659	110209739	110209778	7,2,2	14,3,1	0,1,0	2,1,4	167	125	0.00893434944885	0.272,0.333,0.6	0.0,0.428,0.0	0.259
ENSMUSG00000025498	Irf7	chr7	-	141264492	141264655	141264492	141264559	141264724	141264783	6,1,6	0,1,0	4,9,7	0,4,10	221	125	0.00909759766309	1.0,0.361,1.0	1.0,0.56,0.284	0.172
ENSMUSG00000027751	Supt20	chr3	+	54716637	54717645	54717575	54717645	54715533	54715689	97,86,95	53,67,46	90,72,137	29,24,19	1063	125	0.00921073807415	0.177,0.131,0.195	0.267,0.261,0.459	-0.161
ENSMUSG00000053091	Lins1	chr7	+	66710158	66710746	66710229	66710746	66708039	66708553	2,0,0	0,1,2	2,12,6	2,0,0	196	125	0.0103879085715	1.0,0.0,0.0	0.389,1.0,1.0	-0.463
ENSMUSG00000022386	Trmu	chr15	+	85892566	85892739	85892621	85892739	85890204	85890327	122,89,93	9,7,5	95,83,64	9,18,24	180	125	0.0103879085715	0.904,0.898,0.928	0.88,0.762,0.649	0.146
ENSMUSG00000026280	Atg4b	chr1	+	93775627	93778364	93778284	93778364	93775132	93775234	551,620,507	12,8,5	344,297,247	13,10,15	2782	125	0.0103879085715	0.674,0.777,0.82	0.543,0.572,0.425	0.244
ENSMUSG00000041939	Mvk	chr5	+	114450240	114450421	114450276	114450421	114446158	114446306	130,117,114	192,217,226	139,126,115	149,123,152	161	125	0.0104145344823	0.345,0.295,0.281	0.42,0.443,0.37	-0.104
ENSMUSG00000060036	Rpl3	chr15	-	80080895	80081211	80080895	80081031	80081614	80081783	247,140,168	59,41,38	261,191,245	28,32,36	305	125	0.0116485793047	0.632,0.583,0.644	0.793,0.71,0.736	-0.127
ENSMUSG00000037989	Wnk2	chr13	-	49057611	49057700	49057611	49057697	49060350	49060426	10,22,38	0,2,2	15,31,64	8,8,9	128	125	0.0116485793047	1.0,0.915,0.949	0.647,0.791,0.874	0.184
ENSMUSG00000031156	Slc35a2	chrX	+	7892139	7892867	7892729	7892867	7889611	7889763	94,83,100	0,1,0	57,28,28	2,2,2	715	125	0.012644872928	1.0,0.936,1.0	0.833,0.71,0.71	0.228
ENSMUSG00000027835	Pdcd10	chr3	-	75533540	75533594	75533540	75533590	75541159	75541378	4,7,4	0,1,0	7,2,4	2,2,2	129	125	0.0137782511657	1.0,0.872,1.0	0.772,0.492,0.66	0.316
ENSMUSG00000035021	Baz1a	chr12	-	54927563	54927710	54927563	54927624	54929526	54929665	123,156,123	18,25,9	106,85,70	37,16,24	211	125	0.0142401310476	0.802,0.787,0.89	0.629,0.759,0.633	0.153
ENSMUSG00000059327	Eda	chrX	+	100395018	100395143	100395027	100395143	100392332	100392384	14,16,15	0,5,3	13,14,11	0,1,0	134	125	0.0179995467036	1.0,0.749,0.823	1.0,0.929,1.0	-0.119
ENSMUSG00000038473	Nos1ap	chr1	-	170375247	170375321	170375247	170375306	170390730	170390823	2,0,0	3,5,7	6,1,3	5,6,3	140	125	0.0182831438562	0.373,0.0,0.0	0.517,0.13,0.472	-0.249
ENSMUSG00000005373	Mlxipl	chr5	+	135133946	135134121	135133993	135134121	135133753	135133873	2,0,0	13,12,15	2,0,9	11,10,14	172	125	0.0185557662663	0.101,0.0,0.0	0.117,0.0,0.318	-0.111
ENSMUSG00000022324	Matn2	chr15	+	34433032	34433167	34433089	34433167	34432679	34432751	56,34,38	32,11,20	164,195,253	133,212,243	182	125	0.0209431119472	0.546,0.68,0.566	0.459,0.387,0.417	0.176
ENSMUSG00000018999	Slc35b4	chr6	-	34163588	34166423	34163588	34163670	34167624	34167727	139,145,143	3,1,2	125,121,90	1,0,0	2878	125	0.0213525266255	0.668,0.863,0.756	0.844,1.0,1.0	-0.186
ENSMUSG00000086968	4933431E20Rik	chr3	-	107894050	107894228	107894050	107894208	107894860	107894992	15,5,14	1,0,0	9,6,0	4,0,3	145	125	0.0228966226864	0.928,1.0,1.0	0.66,1.0,0.0	0.423
ENSMUSG00000029705	Cux1	chr5	-	136326749	136327010	136326749	136326938	136332623	136332728	35,59,48	59,98,58	25,29,21	76,67,66	197	125	0.0247601418525	0.273,0.276,0.344	0.173,0.215,0.168	0.112
ENSMUSG00000027944	Hax1	chr3	-	89997386	89997574	89997386	89997565	89997737	89998003	224,196,204	51,50,70	143,121,140	50,58,76	134	125	0.0259263636227	0.804,0.785,0.731	0.727,0.661,0.632	0.1
ENSMUSG00000022550	Adck5	chr15	+	76593430	76593631	76593435	76593631	76593233	76593309	58,46,71	19,19,23	64,47,79	45,25,58	130	125	0.0270354193726	0.746,0.7,0.748	0.578,0.644,0.567	0.135
ENSMUSG00000039137	Whrn	chr4	-	63416411	63416593	63416411	63416590	63418087	63418622	48,50,32	25,16,15	23,20,33	24,19,29	128	125	0.0283803712502	0.652,0.753,0.676	0.483,0.507,0.526	0.188
ENSMUSG00000049658	Bdp1	chr13	-	100093413	100093545	100093413	100093542	100097537	100097597	29,32,25	15,18,13	62,56,20	9,17,4	128	125	0.0300328202714	0.654,0.635,0.653	0.871,0.763,0.83	-0.174
ENSMUSG00000033439	Trmt13	chr3	-	116582493	116582923	116582493	116582724	116585195	116585270	36,28,22	35,27,32	33,22,21	49,55,68	324	125	0.0307145788568	0.284,0.286,0.21	0.206,0.134,0.106	0.111
ENSMUSG00000037773	Pced1a	chr2	-	130422224	130422704	130422224	130422375	130422812	130422892	56,50,66	14,14,15	66,62,70	6,8,6	454	125	0.0310014979358	0.524,0.496,0.548	0.752,0.681,0.763	-0.209
ENSMUSG00000023051	Tarbp2	chr15	+	102521120	102521213	102521137	102521213	102520474	102520577	70,64,73	14,18,15	65,47,40	32,20,19	142	125	0.0317586537027	0.815,0.758,0.811	0.641,0.674,0.65	0.14
ENSMUSG00000032596	Uba7	chr9	+	107981389	107981581	107981517	107981581	107981203	107981296	13,11,11	3,1,2	4,7,3	1,0,0	253	125	0.0325442644175	0.682,0.845,0.731	0.664,1.0,1.0	-0.135
ENSMUSG00000004040	Stat3	chr11	-	100889477	100889590	100889477	100889540	100889885	100889928	67,53,52	7,1,15	123,111,106	0,7,5	175	125	0.0342949809216	0.872,0.974,0.712	1.0,0.919,0.938	-0.1
ENSMUSG00000045503	Sys1	chr2	+	164464357	164467327	164467147	164467327	164463300	164463368	392,413,419	11,13,11	373,330,318	17,18,29	2915	125	0.0342949809216	0.604,0.577,0.62	0.485,0.44,0.32	0.185
ENSMUSG00000073888	Ccl27a	chr4	-	41771137	41771290	41771137	41771213	41773464	41773524	3,4,4	6,6,8	17,9,12	4,7,5	202	125	0.0357244924961	0.236,0.292,0.236	0.725,0.443,0.598	-0.334
ENSMUSG00000024830	Rps6kb2	chr19	-	4162602	4162723	4162602	4162718	4163167	4163300	6,8,6	0,0,2	15,13,10	6,0,6	130	125	0.0360254237316	1.0,1.0,0.743	0.706,1.0,0.616	0.14
ENSMUSG00000020747	Tmem94	chr11	+	115790966	115791176	115791032	115791176	115790169	115790334	212,190,156	96,107,90	234,203,165	78,70,60	191	125	0.0365955855585	0.591,0.537,0.531	0.663,0.655,0.643	-0.101
ENSMUSG00000022960	Donson	chr16	-	91686166	91686370	91686166	91686249	91687794	91687875	160,160,88	2,10,2	99,58,76	8,11,5	246	125	0.0365955855585	0.976,0.89,0.957	0.863,0.728,0.885	0.116
ENSMUSG00000041459	Tardbp	chr4	-	148617565	148617737	148617565	148617635	148618664	148618791	3,4,3	11,19,13	17,12,4	12,6,14	227	125	0.0410227652008	0.131,0.104,0.113	0.438,0.524,0.136	-0.25
ENSMUSG00000040447	Spns2	chr11	-	72453553	72453714	72453553	72453600	72454053	72454217	4,4,4	42,18,32	4,5,13	17,10,22	239	125	0.0422528319439	0.047,0.104,0.061	0.11,0.207,0.236	-0.114
ENSMUSG00000029814	Igf2bp3	chr6	-	49107341	49109060	49107341	49107464	49117151	49117433	544,710,572	18,29,21	418,351,300	25,20,34	1721	125	0.043368040938	0.687,0.64,0.664	0.548,0.56,0.391	0.164
ENSMUSG00000021235	Coq6	chr12	+	84370255	84371031	84370923	84371031	84366884	84367019	11,11,9	0,0,1	4,3,1	1,0,2	793	125	0.0474960043598	1.0,1.0,0.587	0.387,1.0,0.073	0.376
