# Supplementary material for: An Alternative Splicing Program for Mouse Craniofacial Development
Source: Front Physiol. 2020 Sep 4;11:1099. doi: 10.3389/fphys.2020.01099 (PMC7498679; doi:10.3389/fphys.2020.01099)
Supplement: Supplementary file 12 [file Data_Sheet_1.zip › Filtered rMATS results/A3SS/E11.5_FNP_Mes_vs_NE_A3SS_filtered_output.txt]

GeneID	geneSymbol	chr	strand	longExonStart_0base	longExonEnd	shortES	shortEE	flankingES	flankingEE	IC_SAMPLE_1	SC_SAMPLE_1	IC_SAMPLE_2	SC_SAMPLE_2	IncFormLen	SkipFormLen	FDR	IncLevel1	IncLevel2	DeltaPSI
ENSMUSG00000054752	Fsd1l	chr4	+	53693983	53694084	53693986	53694084	53686387	53686517	74,66,53	0,0,0	53,71,66	26,21,17	128	125	0.0	1.0,1.0,1.0	0.666,0.768,0.791	0.258
ENSMUSG00000007207	Stx1a	chr5	+	135048910	135049104	135048993	135049104	135045596	135045734	69,48,54	2,5,3	61,62,45	94,110,115	208	125	0.0	0.954,0.852,0.915	0.281,0.253,0.19	0.666
ENSMUSG00000037426	Depdc5	chr5	+	32937520	32937704	32937547	32937704	32933949	32934015	54,58,62	202,202,141	127,123,122	79,73,66	152	125	0.0	0.18,0.191,0.266	0.569,0.581,0.603	-0.372
ENSMUSG00000027575	Arfgap1	chr2	+	180980397	180980474	180980403	180980474	180979170	180979227	119,156,99	1,0,0	117,100,109	23,35,22	131	125	0.0	0.991,1.0,1.0	0.829,0.732,0.825	0.202
ENSMUSG00000037032	Apbb1	chr7	-	105565532	105565653	105565532	105565647	105566050	105566178	17,16,26	321,300,288	260,247,235	409,439,416	131	125	0.0	0.048,0.048,0.079	0.378,0.349,0.35	-0.301
ENSMUSG00000028273	Pdlim5	chr3	-	142312122	142312541	142312122	142312214	142314405	142314448	107,103,91	28,31,21	94,77,89	2,3,1	452	125	5.7935878317e-12	0.514,0.479,0.545	0.929,0.877,0.961	-0.41
ENSMUSG00000047986	Palm3	chr8	+	84026999	84028171	84028125	84028171	84026748	84026891	26,29,15	10,9,11	110,193,150	1,4,7	1251	125	5.53024293025e-11	0.206,0.244,0.12	0.917,0.828,0.682	-0.619
ENSMUSG00000013787	Ehmt2	chr17	+	34905609	34906058	34905909	34906058	34905341	34905456	723,736,620	222,235,207	592,681,527	402,403,371	425	125	3.19272774885e-10	0.489,0.479,0.468	0.302,0.332,0.295	0.169
ENSMUSG00000040118	Cacna2d1	chr5	+	16326311	16326383	16326326	16326383	16320083	16320158	22,4,18	29,32,14	36,28,35	2,5,2	140	125	4.14586511788e-08	0.404,0.1,0.534	0.941,0.833,0.94	-0.559
ENSMUSG00000034813	Grip1	chr10	+	119985473	119986484	119986331	119986484	119978437	119978607	90,66,73	1,0,1	171,144,144	23,19,13	983	125	4.44249154796e-08	0.92,1.0,0.903	0.486,0.491,0.585	0.42
ENSMUSG00000028064	Sema4a	chr3	-	88451344	88451497	88451344	88451467	88451687	88451786	0,3,0	3,6,7	2,1,7	0,0,1	155	125	5.76862512908e-08	0.0,0.287,0.0	1.0,1.0,0.85	-0.854
ENSMUSG00000004631	Sgce	chr6	-	4677162	4677233	4677162	4677197	4678066	4678110	4,3,13	0,2,0	3,1,2	12,7,16	161	125	1.10945198972e-07	1.0,0.538,1.0	0.163,0.1,0.088	0.729
ENSMUSG00000019302	Atp6v0a1	chr11	+	101026659	101026763	101026680	101026763	101021053	101021182	55,48,46	69,77,67	29,35,22	123,148,85	146	125	5.03326977636e-07	0.406,0.348,0.37	0.168,0.168,0.181	0.202
ENSMUSG00000022973	Synj1	chr16	-	90973909	90974075	90973909	90974066	90976598	90976751	21,17,12	0,1,0	26,24,18	5,8,9	134	125	3.18785459869e-05	1.0,0.941,1.0	0.829,0.737,0.651	0.241
ENSMUSG00000029563	Foxp2	chr6	+	15377869	15378088	15377950	15378088	15376688	15376826	21,23,24	9,13,1	2,3,6	0,0,0	206	125	0.000206291057984	0.586,0.518,0.936	1.0,1.0,1.0	-0.32
ENSMUSG00000053552	Ebf4	chr2	+	130365459	130365657	130365575	130365657	130362245	130362431	34,34,19	0,0,0	47,61,50	6,3,7	241	125	0.000288942288522	1.0,1.0,1.0	0.802,0.913,0.787	0.166
ENSMUSG00000068917	Clk2	chr3	+	89169614	89170115	89170048	89170115	89168694	89168923	214,203,181	26,32,35	242,250,185	5,21,6	559	125	0.000288942288522	0.648,0.587,0.536	0.915,0.727,0.873	-0.248
ENSMUSG00000023088	Abcc1	chr16	+	14458996	14459129	14459023	14459129	14457887	14457969	73,58,68	3,1,1	81,98,66	6,13,14	152	125	0.000875676943839	0.952,0.979,0.982	0.917,0.861,0.795	0.113
ENSMUSG00000030590	Fam98c	chr7	-	29153321	29154535	29153321	29153489	29154615	29154693	60,67,63	0,0,1	162,167,147	8,7,3	1171	125	0.00130489853151	1.0,1.0,0.871	0.684,0.718,0.84	0.21
ENSMUSG00000022255	Mtdh	chr15	+	34114023	34118110	34117879	34118110	34099483	34099585	901,817,785	12,6,9	810,833,789	3,1,1	3981	125	0.00141313711394	0.702,0.81,0.733	0.894,0.963,0.961	-0.191
ENSMUSG00000029563	Foxp2	chr6	+	15377887	15378088	15377950	15378088	15376688	15376826	55,49,54	9,13,1	5,7,12	0,0,0	188	125	0.00165055516871	0.802,0.715,0.973	1.0,1.0,1.0	-0.17
ENSMUSG00000036948	BC037034	chr5	-	138260834	138261716	138260834	138260989	138261801	138261884	171,154,173	22,17,6	280,257,258	5,7,3	852	125	0.00196853094775	0.533,0.571,0.809	0.891,0.843,0.927	-0.249
ENSMUSG00000070733	Fryl	chr5	-	73071104	73071309	73071104	73071306	73072735	73072921	69,55,52	19,11,9	85,98,58	40,52,41	128	125	0.00196853094775	0.78,0.83,0.849	0.675,0.648,0.58	0.185
ENSMUSG00000038642	Ctss	chr3	+	95529433	95529560	95529436	95529560	95526785	95526925	7,7,1	24,50,31	0,0,0	10,23,16	128	125	0.00215558716985	0.222,0.12,0.031	0.0,0.0,0.0	0.124
ENSMUSG00000028898	Trnau1ap	chr4	-	132325207	132326045	132325207	132325260	132328468	132328566	264,274,280	19,27,20	308,283,260	8,12,4	910	125	0.00288102658951	0.656,0.582,0.658	0.841,0.764,0.899	-0.203
ENSMUSG00000028064	Sema4a	chr3	-	88451344	88451467	88451344	88451450	88451687	88451786	3,6,7	47,36,19	0,0,1	19,20,21	142	125	0.00358660574512	0.053,0.128,0.245	0.0,0.0,0.04	0.129
ENSMUSG00000033773	Rpap2	chr5	+	107641782	107642922	107641953	107642922	107633062	107633131	10,21,13	1,1,0	7,26,12	5,3,5	296	125	0.00384928244594	0.809,0.899,1.0	0.372,0.785,0.503	0.349
ENSMUSG00000001909	Trmt1	chr8	+	84690784	84690947	84690801	84690947	84690516	84690572	0,5,8	13,12,17	0,2,0	16,18,28	142	125	0.00439800982712	0.0,0.268,0.293	0.0,0.089,0.0	0.157
ENSMUSG00000026193	Fn1	chr1	-	71597280	71597672	71597280	71597387	71598373	71598463	15,30,21	6,4,3	12,6,3	1,0,0	410	125	0.00439800982712	0.433,0.696,0.681	0.785,1.0,1.0	-0.325
ENSMUSG00000041757	Plekha6	chr1	+	133269999	133270202	133270059	133270202	133266565	133266666	0,1,0	4,2,4	12,18,13	28,37,34	185	125	0.00476286665851	0.0,0.253,0.0	0.225,0.247,0.205	-0.141
ENSMUSG00000067825	Pex26	chr6	+	121193511	121196185	121193514	121196185	121190100	121190247	65,86,55	33,40,18	145,161,173	34,36,26	128	125	0.00476286665851	0.658,0.677,0.749	0.806,0.814,0.867	-0.134
ENSMUSG00000042289	Hsd3b7	chr7	+	127801833	127802113	127802013	127802113	127801460	127801616	34,32,20	4,4,0	17,23,14	0,0,0	305	125	0.00516071280344	0.777,0.766,1.0	1.0,1.0,1.0	-0.152
ENSMUSG00000033728	Lrrc14	chr15	+	76713400	76713985	76713815	76713985	76712866	76713220	168,127,122	20,13,7	191,195,180	2,8,6	540	125	0.00588250755191	0.66,0.693,0.801	0.957,0.849,0.874	-0.175
ENSMUSG00000001911	Nfix	chr8	-	84726468	84726605	84726468	84726602	84727123	84727244	43,56,31	12,19,9	14,14,14	0,0,3	128	125	0.00602361709453	0.778,0.742,0.771	1.0,1.0,0.82	-0.176
ENSMUSG00000061894	Zscan20	chr4	-	128589451	128590141	128589451	128589860	128591472	128591557	48,29,28	0,1,0	39,33,38	3,4,2	406	125	0.00635528563516	1.0,0.899,1.0	0.8,0.718,0.854	0.176
ENSMUSG00000042388	Dlgap3	chr4	+	127235384	127235528	127235417	127235528	127234967	127235059	6,7,1	0,0,0	81,83,77	11,7,7	158	125	0.00670887946764	1.0,1.0,1.0	0.853,0.904,0.897	0.115
ENSMUSG00000062906	Hdac10	chr15	-	89124174	89124428	89124174	89124253	89124712	89124804	12,15,7	0,1,0	7,19,6	0,5,2	300	125	0.00670969487448	1.0,0.862,1.0	1.0,0.613,0.556	0.231
ENSMUSG00000055725	Paqr3	chr5	-	97099545	97099743	97099545	97099680	97103359	97103515	86,71,79	1,5,1	80,73,68	11,5,11	188	125	0.00670969487448	0.983,0.904,0.981	0.829,0.907,0.804	0.109
ENSMUSG00000027346	Gpcpd1	chr2	-	132572184	132572257	132572184	132572254	132578067	132578248	31,20,34	82,55,85	19,16,11	86,85,102	128	125	0.00850456199203	0.27,0.262,0.281	0.177,0.155,0.095	0.129
ENSMUSG00000029503	P2rx2	chr5	-	110341550	110341854	110341550	110341689	110342004	110342101	6,2,3	0,0,0	46,51,34	2,3,4	290	125	0.0089657812826	1.0,1.0,1.0	0.908,0.88,0.786	0.142
ENSMUSG00000059022	Kcp	chr6	-	29501201	29501309	29501201	29501290	29502289	29502383	26,7,18	79,62,57	0,1,0	7,4,1	144	125	0.0089657812826	0.222,0.089,0.215	0.0,0.178,0.0	0.116
ENSMUSG00000055692	Tmem191c	chr16	+	17276961	17277250	17277193	17277250	17276633	17276887	7,7,8	0,0,0	24,23,21	3,2,2	357	125	0.00904591255683	1.0,1.0,1.0	0.737,0.801,0.786	0.225
ENSMUSG00000029510	Gpc2	chr5	-	138278214	138278537	138278214	138278454	138278838	138278997	473,449,388	331,294,265	407,371,324	152,167,173	208	125	0.0102959968795	0.462,0.479,0.468	0.617,0.572,0.53	-0.103
ENSMUSG00000038344	Txlng	chrX	-	162786616	162787678	162786616	162786691	162790611	162790806	30,26,32	0,0,0	53,44,33	1,4,1	1112	125	0.0106634885546	1.0,1.0,1.0	0.856,0.553,0.788	0.268
ENSMUSG00000018999	Slc35b4	chr6	-	34163588	34166423	34163588	34163670	34167624	34167727	188,153,124	2,7,0	115,116,79	1,0,0	2878	125	0.0106634885546	0.803,0.487,1.0	0.833,1.0,1.0	-0.181
ENSMUSG00000032387	Rbpms2	chr9	+	65651546	65651704	65651660	65651704	65650932	65651083	16,13,12	5,2,4	2,3,4	0,0,1	239	125	0.0110867332214	0.626,0.773,0.611	1.0,1.0,0.677	-0.222
ENSMUSG00000026648	Dclre1c	chr2	+	3436988	3437090	3437029	3437090	3436437	3436493	20,13,12	2,0,0	28,25,24	9,2,4	166	125	0.0122756625049	0.883,1.0,1.0	0.701,0.904,0.819	0.153
ENSMUSG00000026135	Zfp142	chr1	-	74579324	74579618	74579324	74579449	74585383	74585697	16,4,10	6,3,2	10,6,10	2,0,0	294	125	0.012613892454	0.531,0.362,0.68	0.68,1.0,1.0	-0.369
ENSMUSG00000054708	Ankrd24	chr10	+	81640027	81640812	81640767	81640812	81639855	81639936	38,24,25	0,0,0	40,32,39	1,4,1	865	125	0.0150566178723	1.0,1.0,1.0	0.853,0.536,0.849	0.254
ENSMUSG00000045215	Asxl3	chr18	+	22409917	22410029	22409920	22410029	22375132	22375215	29,18,24	3,4,5	11,9,8	0,1,0	128	125	0.0153615056074	0.904,0.815,0.824	1.0,0.898,1.0	-0.118
ENSMUSG00000020782	Llgl2	chr11	+	115854731	115854859	115854811	115854859	115854546	115854575	0,1,0	1,2,2	12,14,8	31,30,34	205	125	0.0183362167556	0.0,0.234,0.0	0.191,0.222,0.125	-0.101
ENSMUSG00000042198	Chchd7	chr4	+	3939378	3939526	3939423	3939526	3938913	3939131	150,174,107	114,154,109	174,179,181	93,109,95	170	125	0.0194592588552	0.492,0.454,0.419	0.579,0.547,0.583	-0.115
ENSMUSG00000055805	Fmnl1	chr11	+	103193447	103193735	103193450	103193735	103192949	103193202	4,10,2	1,0,0	11,5,21	0,3,6	128	125	0.0197992327516	0.796,1.0,1.0	1.0,0.619,0.774	0.134
ENSMUSG00000001909	Trmt1	chr8	+	84690772	84690947	84690784	84690947	84690516	84690572	2,5,12	0,5,8	2,12,3	0,2,0	137	125	0.0197992327516	1.0,0.477,0.578	1.0,0.846,1.0	-0.264
ENSMUSG00000009281	Rarres2	chr6	-	48569940	48570062	48569940	48570059	48570243	48570339	4,6,10	1,5,7	7,3,5	0,2,0	128	125	0.0197992327516	0.796,0.54,0.582	1.0,0.594,1.0	-0.225
ENSMUSG00000044676	Zfp612	chr8	+	110083606	110083783	110083656	110083783	110082677	110082742	2,4,5	13,8,11	16,21,17	12,19,12	175	125	0.0212559163106	0.099,0.263,0.245	0.488,0.441,0.503	-0.275
ENSMUSG00000006010	BC003331	chr1	-	150388522	150388657	150388522	150388619	150390235	150390356	188,139,154	41,26,54	180,136,152	24,19,16	163	125	0.0213468935976	0.779,0.804,0.686	0.852,0.846,0.879	-0.103
ENSMUSG00000045672	Col27a1	chr4	+	63328531	63328703	63328534	63328703	63327829	63327895	114,95,81	33,21,13	20,20,12	14,10,9	128	125	0.0213468935976	0.771,0.815,0.859	0.582,0.661,0.566	0.212
ENSMUSG00000061751	Kalrn	chr16	-	34220055	34220274	34220055	34220247	34227026	34227146	24,23,22	68,69,81	33,39,40	60,57,62	152	125	0.0213468935976	0.225,0.215,0.183	0.311,0.36,0.347	-0.132
ENSMUSG00000026135	Zfp142	chr1	-	74579324	74579927	74579324	74579449	74585383	74585697	27,9,12	6,3,2	11,9,15	2,0,0	603	125	0.0227833617978	0.483,0.383,0.554	0.533,1.0,1.0	-0.371
ENSMUSG00000014418	Hps5	chr7	-	46778020	46778199	46778020	46778100	46779071	46779160	63,62,64	6,7,7	36,54,40	12,12,14	224	125	0.0231108900401	0.854,0.832,0.836	0.626,0.715,0.615	0.189
ENSMUSG00000064289	Tank	chr2	+	61643714	61644422	61644306	61644422	61627720	61627839	173,153,144	0,0,6	194,223,135	3,17,9	717	125	0.0231108900401	1.0,1.0,0.807	0.919,0.696,0.723	0.156
ENSMUSG00000086968	4933431E20Rik	chr3	-	107894050	107894228	107894050	107894208	107894860	107894992	10,14,4	0,1,1	19,15,14	8,6,0	145	125	0.0263166107832	1.0,0.923,0.775	0.672,0.683,1.0	0.114
ENSMUSG00000061601	Pclo	chr5	+	14718817	14718993	14718856	14718993	14712416	14714598	2,0,1	6,6,8	22,21,14	41,56,28	164	125	0.0267540227533	0.203,0.0,0.087	0.29,0.222,0.276	-0.166
ENSMUSG00000040557	Wbscr27	chr5	+	134932621	134932847	134932720	134932847	134932372	134932410	11,3,7	0,0,0	16,31,23	4,2,1	224	125	0.0295736798744	1.0,1.0,1.0	0.691,0.896,0.928	0.162
ENSMUSG00000052331	Ankrd44	chr1	-	54734995	54735113	54734995	54735059	54736229	54736312	38,28,33	73,59,62	1,4,0	14,11,6	179	125	0.0298878769011	0.267,0.249,0.271	0.048,0.203,0.0	0.179
ENSMUSG00000053091	Lins1	chr7	+	66710158	66710746	66710229	66710746	66708039	66708553	3,3,12	0,2,0	0,3,3	3,4,0	196	125	0.0310093867568	1.0,0.489,1.0	0.0,0.324,1.0	0.388
ENSMUSG00000056919	Cep162	chr9	-	87238353	87239933	87238353	87238384	87244277	87244345	53,51,52	2,5,1	50,48,56	0,2,0	1674	125	0.0314409686778	0.664,0.432,0.795	1.0,0.642,1.0	-0.25
ENSMUSG00000051396	Hspa14	chr2	-	3508292	3509095	3508292	3509020	3511014	3511097	12,11,20	32,28,41	26,30,25	32,28,25	200	125	0.0315415387505	0.19,0.197,0.234	0.337,0.401,0.385	-0.167
ENSMUSG00000031166	Wdr13	chrX	-	8131384	8131625	8131384	8131591	8132286	8132366	53,55,70	14,7,5	129,107,94	4,5,6	159	125	0.0321785897567	0.749,0.861,0.917	0.962,0.944,0.925	-0.101
ENSMUSG00000030727	Rabep2	chr7	+	126444522	126444936	126444819	126444936	126444417	126444429	73,69,35	2,19,12	92,106,96	4,4,2	422	125	0.0327408477138	0.915,0.518,0.464	0.872,0.887,0.934	-0.265
ENSMUSG00000043243	Fam129c	chr8	+	71607504	71607924	71607540	71607924	71606660	71606744	19,27,11	7,7,6	12,14,10	15,12,14	161	125	0.0330778335836	0.678,0.75,0.587	0.383,0.475,0.357	0.267
ENSMUSG00000026825	Dnm1	chr2	-	32308470	32310487	32308470	32309064	32312126	32312342	29,20,39	2,1,3	3,9,5	1,0,0	1548	125	0.0331967979686	0.539,0.618,0.512	0.195,1.0,1.0	-0.175
ENSMUSG00000035949	Fbxw2	chr2	-	34822557	34823067	34822557	34822975	34825961	34826070	142,136,136	48,48,53	214,210,202	45,41,49	217	125	0.0354391949355	0.63,0.62,0.596	0.733,0.747,0.704	-0.113
ENSMUSG00000037126	Psd	chr19	-	46320768	46320966	46320768	46320963	46322055	46322496	1,1,0	3,2,1	7,7,8	11,10,5	128	125	0.0359351116515	0.246,0.328,0.0	0.383,0.406,0.61	-0.275
ENSMUSG00000002227	Mov10	chr3	-	104817935	104818156	104817935	104818121	104818356	104818563	3,4,3	11,5,4	0,1,1	7,5,2	160	125	0.0359875307826	0.176,0.385,0.369	0.0,0.135,0.281	0.171
ENSMUSG00000027615	Hps3	chr3	-	20030313	20030805	20030313	20030409	20035048	20035302	28,21,29	3,3,0	23,29,22	0,0,2	521	125	0.0370403502784	0.691,0.627,1.0	1.0,1.0,0.725	-0.136
ENSMUSG00000032332	Col12a1	chr9	-	79598990	79601179	79598990	79600007	79602199	79602370	60,68,44	38,35,25	17,26,13	1,1,3	1297	125	0.0370403502784	0.132,0.158,0.145	0.621,0.715,0.295	-0.399
ENSMUSG00000061751	Kalrn	chr16	-	34013136	34013681	34013136	34013676	34013957	34014214	77,58,60	9,6,3	47,55,51	12,22,6	130	125	0.038665391661	0.892,0.903,0.951	0.79,0.706,0.891	0.12
ENSMUSG00000030894	Tpp1	chr7	-	105750179	105751729	105750179	105750330	105751981	105752053	81,84,77	5,4,4	216,207,223	2,6,0	1524	125	0.0396309496276	0.571,0.633,0.612	0.899,0.739,1.0	-0.274
ENSMUSG00000025261	Huwe1	chrX	+	151806271	151806407	151806275	151806407	151803661	151803802	13,21,5	0,2,0	24,24,20	4,5,2	129	125	0.04737765164	1.0,0.911,1.0	0.853,0.823,0.906	0.11
ENSMUSG00000024830	Rps6kb2	chr19	-	4162602	4162723	4162602	4162718	4163167	4163300	8,4,6	5,2,1	7,8,2	1,0,1	130	125	0.04737765164	0.606,0.658,0.852	0.871,1.0,0.658	-0.138
ENSMUSG00000024871	Doc2g	chr19	+	4006060	4006267	4006109	4006267	4004762	4004816	1,0,2	20,17,22	2,6,5	21,14,31	174	125	0.0480464857331	0.035,0.0,0.061	0.064,0.235,0.104	-0.102
