# Supplementary material for: An Alternative Splicing Program for Mouse Craniofacial Development
Source: Front Physiol. 2020 Sep 4;11:1099. doi: 10.3389/fphys.2020.01099 (PMC7498679; doi:10.3389/fphys.2020.01099)
Supplement: Supplementary file 12 [file Data_Sheet_1.zip › Filtered rMATS results/A3SS/E11.5_FNP_Ect_vs_NE_A3SS_filtered_output.txt]

GeneID	geneSymbol	chr	strand	longExonStart_0base	longExonEnd	shortES	shortEE	flankingES	flankingEE	IC_SAMPLE_1	SC_SAMPLE_1	IC_SAMPLE_2	SC_SAMPLE_2	IncFormLen	SkipFormLen	FDR	IncLevel1	IncLevel2	DeltaPSI
ENSMUSG00000007207	Stx1a	chr5	+	135048910	135049104	135048993	135049104	135045596	135045734	38,33,48	1,1,1	61,62,45	94,110,115	208	125	0.0	0.958,0.952,0.966	0.281,0.253,0.19	0.717
ENSMUSG00000037426	Depdc5	chr5	+	32937520	32937704	32937547	32937704	32933949	32934015	64,75,65	167,146,122	127,123,122	79,73,66	152	125	0.0	0.24,0.297,0.305	0.569,0.581,0.603	-0.304
ENSMUSG00000027575	Arfgap1	chr2	+	180980397	180980474	180980403	180980474	180979170	180979227	111,119,130	1,0,2	117,100,109	23,35,22	131	125	0.0	0.991,1.0,0.984	0.829,0.732,0.825	0.196
ENSMUSG00000037032	Apbb1	chr7	-	105565532	105565653	105565532	105565647	105566050	105566178	13,18,18	311,242,234	260,247,235	409,439,416	131	125	0.0	0.038,0.066,0.068	0.378,0.349,0.35	-0.302
ENSMUSG00000034813	Grip1	chr10	+	119985473	119986484	119986331	119986484	119978437	119978607	201,144,152	1,1,1	171,144,144	23,19,13	983	125	9.27524723693e-13	0.962,0.948,0.951	0.486,0.491,0.585	0.433
ENSMUSG00000054752	Fsd1l	chr4	+	53693983	53694084	53693986	53694084	53686387	53686517	36,31,45	0,0,0	53,71,66	26,21,17	128	125	5.79702952308e-12	1.0,1.0,1.0	0.666,0.768,0.791	0.258
ENSMUSG00000041757	Plekha6	chr1	+	133269999	133270202	133270059	133270202	133266565	133266666	22,24,21	7,1,2	12,18,13	28,37,34	185	125	1.69549311099e-10	0.68,0.942,0.876	0.225,0.247,0.205	0.607
ENSMUSG00000017978	Cadps2	chr6	-	23344206	23344372	23344206	23344363	23355823	23355927	0,0,0	5,4,9	63,41,44	70,73,88	134	125	1.65251022124e-06	0.0,0.0,0.0	0.456,0.344,0.318	-0.373
ENSMUSG00000024186	Rgs11	chr17	+	26207292	26207322	26207298	26207322	26205706	26205775	7,5,8	0,0,0	19,20,15	5,20,5	131	125	2.70785910583e-05	1.0,1.0,1.0	0.784,0.488,0.741	0.329
ENSMUSG00000005506	Celf1	chr2	+	91006619	91006695	91006631	91006695	91004700	91004862	498,432,432	280,259,241	474,477,401	449,450,426	137	125	2.73714651513e-05	0.619,0.603,0.621	0.491,0.492,0.462	0.133
ENSMUSG00000039701	Usp53	chr3	-	122961154	122961432	122961154	122961237	122962883	122963018	48,58,32	6,4,7	45,31,52	0,1,0	320	125	8.92899249795e-05	0.758,0.85,0.641	1.0,0.924,1.0	-0.225
ENSMUSG00000007570	Fance	chr17	+	28318032	28318156	28318061	28318156	28317467	28317611	33,93,112	43,52,55	21,31,43	57,93,80	154	125	0.000221263566391	0.384,0.592,0.623	0.23,0.213,0.304	0.284
ENSMUSG00000020131	Pcsk4	chr10	-	80321286	80321951	80321286	80321921	80322080	80322209	8,5,6	0,0,0	7,6,17	5,4,1	155	125	0.000296260959292	1.0,1.0,1.0	0.53,0.547,0.932	0.33
ENSMUSG00000031278	Acsl4	chrX	-	142351378	142351908	142351378	142351618	142360386	142360436	18,6,7	27,12,19	52,40,33	26,24,20	415	125	0.000653154579158	0.167,0.131,0.1	0.376,0.334,0.332	-0.215
ENSMUSG00000026632	Tatdn3	chr1	-	191049281	191049362	191049281	191049359	191054855	191054911	1,0,1	4,3,2	5,8,2	0,2,3	128	125	0.00132162851875	0.196,0.0,0.328	1.0,0.796,0.394	-0.555
ENSMUSG00000026193	Fn1	chr1	-	71597280	71597672	71597280	71597387	71598373	71598463	9,12,7	3,2,5	12,6,3	1,0,0	410	125	0.00144228883216	0.478,0.647,0.299	0.785,1.0,1.0	-0.454
ENSMUSG00000039542	Ncam1	chr9	-	49520034	49520215	49520034	49520212	49523521	49523646	6,10,9	8,7,4	44,35,27	168,146,121	128	125	0.00218272168109	0.423,0.582,0.687	0.204,0.19,0.179	0.373
ENSMUSG00000053091	Lins1	chr7	+	66710158	66710746	66710229	66710746	66709293	66709435	89,58,80	46,25,39	50,44,42	52,43,47	196	125	0.00332905429673	0.552,0.597,0.567	0.38,0.395,0.363	0.193
ENSMUSG00000033943	Mga	chr2	+	119941221	119941845	119941728	119941845	119938638	119938786	133,138,116	2,6,6	154,127,112	2,0,0	632	125	0.0035474109891	0.929,0.82,0.793	0.938,1.0,1.0	-0.132
ENSMUSG00000035953	Tmem55b	chr14	-	50929005	50929307	50929005	50929058	50929583	50929690	328,264,316	21,24,36	350,354,379	11,16,14	374	125	0.00435048332453	0.839,0.786,0.746	0.914,0.881,0.9	-0.108
ENSMUSG00000034771	Tle2	chr10	+	81590224	81590473	81590352	81590473	81589419	81589496	4,5,7	0,0,0	24,48,39	4,1,5	253	125	0.00656146927973	1.0,1.0,1.0	0.748,0.96,0.794	0.166
ENSMUSG00000061751	Kalrn	chr16	-	34220055	34220274	34220055	34220247	34227026	34227146	16,18,11	63,47,62	33,39,40	60,57,62	152	125	0.00754574886145	0.173,0.24,0.127	0.311,0.36,0.347	-0.159
ENSMUSG00000042289	Hsd3b7	chr7	+	127801391	127801616	127801460	127801616	127801074	127801246	2,1,0	24,16,22	4,5,7	19,26,9	194	125	0.00838700808323	0.051,0.039,0.0	0.119,0.11,0.334	-0.158
ENSMUSG00000032567	Aste1	chr9	+	105396797	105397858	105397624	105397858	105396544	105396705	16,12,11	2,1,2	10,7,6	1,0,0	952	125	0.0126086470375	0.512,0.612,0.419	0.568,1.0,1.0	-0.342
ENSMUSG00000059005	Hnrnpa3	chr2	+	75663570	75663714	75663672	75663714	75662660	75662756	155,130,150	6,2,5	17,5,16	4,5,2	227	125	0.0126086470375	0.934,0.973,0.943	0.701,0.355,0.815	0.326
ENSMUSG00000029288	Ambn	chr5	+	88463226	88463466	88463271	88463466	88461632	88461743	0,0,2	1,4,5	29,32,33	44,51,45	170	125	0.0132878730029	0.0,0.0,0.227	0.326,0.316,0.35	-0.255
ENSMUSG00000038344	Txlng	chrX	-	162786616	162787678	162786616	162786691	162790611	162790806	47,28,30	0,0,0	53,44,33	1,4,1	1112	125	0.0146472027976	1.0,1.0,1.0	0.856,0.553,0.788	0.268
ENSMUSG00000042498	D330045A20Rik	chrX	+	139513142	139513307	139513145	139513307	139511544	139511649	7,7,5	2,6,3	0,1,1	4,2,1	128	125	0.0148295870552	0.774,0.533,0.619	0.0,0.328,0.494	0.368
ENSMUSG00000032892	Rangrf	chr11	-	68972483	68973028	68972483	68972741	68973440	68973557	16,8,11	8,4,2	79,76,57	2,3,8	412	125	0.0157183598227	0.378,0.378,0.625	0.923,0.885,0.684	-0.37
ENSMUSG00000031278	Acsl4	chrX	-	142351378	142351908	142351378	142351615	142360386	142360436	18,6,7	5,8,7	52,40,33	8,5,4	418	125	0.0169381076382	0.518,0.183,0.23	0.66,0.705,0.712	-0.382
ENSMUSG00000055692	Tmem191c	chr16	+	17276961	17277250	17277193	17277250	17276633	17276887	18,20,18	0,1,0	24,23,21	3,2,2	357	125	0.0223362756814	1.0,0.875,1.0	0.737,0.801,0.786	0.184
ENSMUSG00000024906	Mus81	chr19	-	5483107	5483221	5483107	5483191	5483454	5483558	6,6,3	50,41,36	23,17,8	45,48,40	155	125	0.0223362756814	0.088,0.106,0.063	0.292,0.222,0.139	-0.132
ENSMUSG00000001909	Trmt1	chr8	+	84690784	84690947	84690801	84690947	84690516	84690572	5,2,2	18,9,14	0,2,0	16,18,28	142	125	0.0269996754301	0.196,0.164,0.112	0.0,0.089,0.0	0.128
ENSMUSG00000026135	Zfp142	chr1	-	74579324	74579618	74579324	74579449	74585383	74585697	6,2,7	2,1,3	10,6,10	2,0,0	294	125	0.0274297623707	0.561,0.46,0.498	0.68,1.0,1.0	-0.387
ENSMUSG00000026977	March7	chr2	+	60233898	60234997	60233933	60234997	60229683	60229879	6,21,11	0,2,0	5,17,6	4,2,2	160	125	0.0274297623707	1.0,0.891,1.0	0.494,0.869,0.701	0.276
ENSMUSG00000004896	Rrnad1	chr3	-	87924343	87925431	87924343	87924528	87926730	87926874	130,81,85	0,0,0	110,103,108	2,4,1	1028	125	0.0312319532262	1.0,1.0,1.0	0.87,0.758,0.929	0.148
ENSMUSG00000027615	Hps3	chr3	-	20030313	20030805	20030313	20030409	20035048	20035302	25,23,17	2,1,5	23,29,22	0,0,2	521	125	0.0317579732552	0.75,0.847,0.449	1.0,1.0,0.725	-0.226
ENSMUSG00000005763	Cd247	chr1	+	165858442	165858478	165858445	165858478	165857415	165857496	2,8,2	0,0,0	8,21,24	2,2,4	128	125	0.0317579732552	1.0,1.0,1.0	0.796,0.911,0.854	0.146
ENSMUSG00000074733	Zfp950	chr19	-	61118226	61118350	61118226	61118347	61127006	61127067	28,18,21	4,6,7	9,8,7	13,7,5	128	125	0.0317579732552	0.872,0.746,0.746	0.403,0.527,0.578	0.285
ENSMUSG00000001909	Trmt1	chr8	+	84690772	84690947	84690784	84690947	84690516	84690572	10,6,5	5,2,2	2,12,3	0,2,0	137	125	0.0331241260068	0.646,0.732,0.695	1.0,0.846,1.0	-0.258
ENSMUSG00000087385	AA415398	chr4	-	119533312	119533549	119533312	119533497	119533740	119533809	5,1,5	7,6,2	6,3,6	1,0,2	177	125	0.0331241260068	0.335,0.105,0.638	0.809,1.0,0.679	-0.47
ENSMUSG00000026135	Zfp142	chr1	-	74579324	74579927	74579324	74579449	74585383	74585697	10,8,5	2,1,3	11,9,15	2,0,0	603	125	0.033205576323	0.509,0.624,0.257	0.533,1.0,1.0	-0.381
ENSMUSG00000058318	Phf21a	chr2	+	92328311	92328401	92328314	92328401	92320228	92320459	5,6,3	16,11,12	0,2,1	11,11,13	128	125	0.0338844122811	0.234,0.348,0.196	0.0,0.151,0.07	0.186
ENSMUSG00000037262	Kin	chr2	+	10090112	10090363	10090240	10090363	10085729	10085824	139,103,142	10,4,5	163,137,150	20,27,10	253	125	0.0347517437356	0.873,0.927,0.933	0.801,0.715,0.881	0.112
ENSMUSG00000033540	Idua	chr5	+	108680294	108680497	108680394	108680497	108680110	108680206	31,16,33	4,0,0	40,26,28	6,4,9	225	125	0.0354134936372	0.812,1.0,1.0	0.787,0.783,0.633	0.203
ENSMUSG00000028078	Dclk2	chr3	-	86816357	86816433	86816357	86816430	86824635	86824730	1,0,2	4,4,5	34,37,17	31,41,32	128	125	0.046342634783	0.196,0.0,0.281	0.517,0.468,0.342	-0.283
ENSMUSG00000048997	Atxn7l2	chr3	-	108206225	108207109	108206225	108206308	108207393	108207604	106,72,92	0,5,2	81,100,112	0,1,0	926	125	0.0477058070205	1.0,0.66,0.861	1.0,0.931,1.0	-0.137
ENSMUSG00000034059	Ypel4	chr2	+	84737063	84737528	84737419	84737528	84736638	84736965	38,44,42	0,2,0	51,67,62	2,3,5	481	125	0.0492477069845	1.0,0.851,1.0	0.869,0.853,0.763	0.122
ENSMUSG00000053158	Fes	chr7	-	80382312	80382431	80382312	80382396	80382520	80382707	2,0,2	13,3,18	9,6,2	13,12,8	160	125	0.049432656942	0.107,0.0,0.08	0.351,0.281,0.163	-0.203
