# Supplementary material for: An Alternative Splicing Program for Mouse Craniofacial Development
Source: Front Physiol. 2020 Sep 4;11:1099. doi: 10.3389/fphys.2020.01099 (PMC7498679; doi:10.3389/fphys.2020.01099)
Supplement: Supplementary file 12 [file Data_Sheet_1.zip › Filtered rMATS results/A3SS/MNP_Ect_E10.5_vs_E11.5_A3SS_filtered_output.txt]

GeneID	geneSymbol	chr	strand	longExonStart_0base	longExonEnd	shortES	shortEE	flankingES	flankingEE	IC_SAMPLE_1	SC_SAMPLE_1	IC_SAMPLE_2	SC_SAMPLE_2	IncFormLen	SkipFormLen	FDR	IncLevel1	IncLevel2	DeltaPSI
ENSMUSG00000021546	Hnrnpk	chr13	-	58391238	58392476	58391238	58392416	58393195	58393365	787,1335,1769	1153,1783,2550	3268,2896,3698	1892,1676,1978	185	125	0.0	0.316,0.336,0.319	0.539,0.539,0.558	-0.222
ENSMUSG00000013787	Ehmt2	chr17	+	34905609	34906058	34905909	34906058	34905341	34905456	285,343,309	358,444,411	615,529,442	357,293,301	425	125	5.9676097397e-11	0.19,0.185,0.181	0.336,0.347,0.302	-0.143
ENSMUSG00000021109	Hif1a	chr12	+	73941687	73941852	73941729	73941852	73940347	73940631	912,1323,1456	136,243,236	1042,841,952	301,290,307	167	125	6.128391275e-08	0.834,0.803,0.822	0.722,0.685,0.699	0.118
ENSMUSG00000060036	Rpl3	chr15	-	80080895	80081211	80080895	80081031	80081614	80081783	257,265,270	23,43,37	308,194,189	82,76,60	305	125	2.52671016266e-05	0.821,0.716,0.749	0.606,0.511,0.564	0.202
ENSMUSG00000026159	Agfg1	chr1	+	82883180	82883361	82883243	82883361	82882227	82882437	133,285,237	31,47,43	389,286,288	18,23,28	188	125	2.71851307119e-05	0.74,0.801,0.786	0.935,0.892,0.872	-0.124
ENSMUSG00000034863	Ano8	chr8	-	71478720	71479058	71478720	71478831	71479150	71479342	80,108,62	5,20,7	170,183,177	5,1,4	352	125	6.49292988988e-05	0.85,0.657,0.759	0.924,0.985,0.94	-0.194
ENSMUSG00000018572	Phf23	chr11	+	69998300	69999132	69998501	69999132	69997745	69997838	546,739,710	286,350,307	653,531,496	166,162,135	326	125	7.46763525154e-05	0.423,0.447,0.47	0.601,0.557,0.585	-0.134
ENSMUSG00000028034	Fubp1	chr3	+	152232394	152234570	152234523	152234570	152231876	152232022	1671,2447,2380	10,11,9	1592,1998,1326	16,40,18	2254	125	8.0241594142e-05	0.903,0.925,0.936	0.847,0.735,0.803	0.126
ENSMUSG00000026193	Fn1	chr1	-	71597280	71597672	71597280	71597387	71598373	71598463	1,3,12	0,0,0	14,11,11	3,2,3	410	125	9.8681325477e-05	1.0,1.0,1.0	0.587,0.626,0.528	0.42
ENSMUSG00000031386	Hcfc1	chrX	-	73947841	73948418	73947841	73948286	73948901	73949065	525,651,562	528,500,359	370,279,251	490,442,317	257	125	0.000193377504038	0.326,0.388,0.432	0.269,0.235,0.278	0.121
ENSMUSG00000053552	Ebf4	chr2	+	130365459	130365657	130365575	130365657	130362245	130362431	31,49,21	3,6,6	28,42,35	0,1,0	241	125	0.000212990917879	0.843,0.809,0.645	1.0,0.956,1.0	-0.22
ENSMUSG00000031167	Rbm3	chrX	-	8143246	8143332	8143246	8143329	8143657	8143751	828,1025,715	466,711,430	698,606,652	670,602,625	128	125	0.000294964641234	0.634,0.585,0.619	0.504,0.496,0.505	0.111
ENSMUSG00000075702	Selm	chr11	+	3516485	3516920	3516841	3516920	3516260	3516296	57,95,77	4,2,1	58,53,51	7,14,12	481	125	0.000294964641234	0.787,0.925,0.952	0.683,0.496,0.525	0.32
ENSMUSG00000004677	Myo9b	chr8	+	71359557	71360712	71359663	71360712	71359324	71359452	105,173,94	12,26,16	91,123,69	36,41,26	231	125	0.000455219962874	0.826,0.783,0.761	0.578,0.619,0.59	0.194
ENSMUSG00000025759	Mfsd8	chr3	-	40835168	40835409	40835168	40835305	40837088	40837132	15,19,12	1,0,0	33,21,19	12,3,2	229	125	0.000643728091835	0.891,1.0,1.0	0.6,0.793,0.838	0.22
ENSMUSG00000038000	Acd	chr8	-	105700003	105700160	105700003	105700048	105700281	105700358	29,43,61	47,43,49	46,41,49	136,99,131	237	125	0.000769792245911	0.246,0.345,0.396	0.151,0.179,0.165	0.164
ENSMUSG00000034269	Setd5	chr6	+	113110316	113110525	113110373	113110525	113109884	113109990	352,340,350	215,274,219	281,254,182	270,293,304	182	125	0.000885579362703	0.529,0.46,0.523	0.417,0.373,0.291	0.144
ENSMUSG00000040855	Reps2	chrX	-	162552542	162552669	162552542	162552666	162554796	162554945	0,2,0	2,11,8	8,3,3	9,3,5	128	125	0.000971315434312	0.0,0.151,0.0	0.465,0.494,0.369	-0.392
ENSMUSG00000078773	Rad54b	chr4	+	11601550	11601758	11601632	11601758	11599675	11599901	51,78,105	76,115,107	116,75,63	51,58,34	207	125	0.00124909893804	0.288,0.291,0.372	0.579,0.438,0.528	-0.198
ENSMUSG00000051736	Fam229b	chr10	-	39122176	39122335	39122176	39122332	39132246	39132378	12,3,3	0,0,0	13,12,16	6,0,5	128	125	0.00132599392188	1.0,1.0,1.0	0.679,1.0,0.758	0.188
ENSMUSG00000032480	Dhx30	chr9	-	110112970	110113090	110112970	110113025	110115035	110115161	412,492,508	216,302,254	429,369,328	139,117,123	190	125	0.00136099436349	0.557,0.517,0.568	0.67,0.675,0.637	-0.113
ENSMUSG00000068037	Mas1	chr17	-	12846237	12846431	12846237	12846412	12848076	12848120	4,14,5	19,27,12	0,0,2	10,8,14	144	125	0.00146414849538	0.155,0.31,0.266	0.0,0.0,0.11	0.207
ENSMUSG00000029503	P2rx2	chr5	-	110339811	110340297	110339811	110340234	110340504	110340582	5,5,1	0,0,0	11,7,12	3,0,5	188	125	0.00146414849538	1.0,1.0,1.0	0.709,1.0,0.615	0.225
ENSMUSG00000007570	Fance	chr17	+	28318032	28318156	28318061	28318156	28317467	28317611	15,36,21	69,84,56	68,102,39	78,75,63	154	125	0.00146421078507	0.15,0.258,0.233	0.414,0.525,0.334	-0.211
ENSMUSG00000030682	Cdipt	chr7	+	126979257	126979403	126979304	126979403	126978914	126978996	14,17,14	0,0,3	9,6,9	8,6,2	172	125	0.00159171005113	1.0,1.0,0.772	0.45,0.421,0.766	0.378
ENSMUSG00000066800	Rnasel	chr1	+	153753606	153755213	153753634	153755213	153752844	153752947	11,22,12	0,0,1	30,24,24	2,6,6	153	125	0.00277470922008	1.0,1.0,0.907	0.925,0.766,0.766	0.15
ENSMUSG00000057363	Uxs1	chr1	-	43790463	43790644	43790463	43790550	43797244	43797305	3,10,14	1,9,0	21,16,30	0,0,0	219	125	0.00277470922008	0.631,0.388,1.0	1.0,1.0,1.0	-0.327
ENSMUSG00000061882	Ccdc62	chr5	+	123951751	123951867	123951800	123951867	123951198	123951287	6,4,7	1,0,1	7,3,2	3,4,3	174	125	0.00364523454313	0.812,1.0,0.834	0.626,0.35,0.324	0.449
ENSMUSG00000043059	Zfp513	chr5	-	31200234	31200386	31200234	31200383	31200651	31200762	5,1,0	4,4,7	5,5,8	1,2,1	128	125	0.00412661687323	0.55,0.196,0.0	0.83,0.709,0.887	-0.56
ENSMUSG00000040557	Wbscr27	chr5	+	134932621	134932847	134932720	134932847	134932372	134932410	9,9,5	0,1,0	13,15,6	4,1,2	224	125	0.00412661687323	1.0,0.834,1.0	0.645,0.893,0.626	0.223
ENSMUSG00000001517	Foxm1	chr6	+	128372530	128372603	128372533	128372603	128370956	128371085	8,16,12	34,30,45	7,11,7	6,6,2	128	125	0.00417847098856	0.187,0.342,0.207	0.533,0.642,0.774	-0.404
ENSMUSG00000062785	Kcnc3	chr7	+	44598380	44598575	44598383	44598575	44595160	44596268	10,19,8	0,0,0	6,5,8	1,4,2	128	125	0.00438976266563	1.0,1.0,1.0	0.854,0.55,0.796	0.267
ENSMUSG00000044348	Slc25a53	chrX	-	137015256	137016339	137015256	137015382	137027989	137028154	12,37,35	4,0,2	53,31,46	0,0,0	1082	125	0.00488479392151	0.257,1.0,0.669	1.0,1.0,1.0	-0.358
ENSMUSG00000068917	Clk2	chr3	+	89169614	89170115	89170048	89170115	89168694	89168923	172,250,193	24,37,23	223,237,208	17,14,8	559	125	0.00488479392151	0.616,0.602,0.652	0.746,0.791,0.853	-0.173
ENSMUSG00000059475	Zfp426	chr9	-	20478132	20478279	20478132	20478158	20486329	20486437	4,1,4	0,0,0	9,12,1	0,4,3	246	125	0.00528025917823	1.0,1.0,1.0	1.0,0.604,0.145	0.417
ENSMUSG00000031392	Irak1	chrX	-	74017129	74017511	74017129	74017430	74018129	74018366	117,145,122	21,9,15	205,217,199	6,11,8	206	125	0.00534676337306	0.772,0.907,0.832	0.954,0.923,0.938	-0.101
ENSMUSG00000033852	Gm28042	chr2	+	120034477	120034670	120034573	120034670	120032113	120032465	1,0,6	20,32,31	10,4,8	17,18,16	221	125	0.00534676337306	0.028,0.0,0.099	0.25,0.112,0.22	-0.152
ENSMUSG00000026825	Dnm1	chr2	-	32308470	32309637	32308470	32309064	32312126	32312342	1,5,2	0,0,0	0,3,14	2,1,1	698	125	0.00576057030064	1.0,1.0,1.0	0.0,0.349,0.715	0.645
ENSMUSG00000036948	BC037034	chr5	-	138260834	138261716	138260834	138260989	138261801	138261884	357,397,263	2,4,4	274,207,209	14,6,6	852	125	0.00649443027971	0.963,0.936,0.906	0.742,0.835,0.836	0.131
ENSMUSG00000067629	Syngap1	chr17	+	26959401	26959845	26959608	26959845	26958076	26958221	112,136,154	7,5,3	100,93,61	7,16,10	332	125	0.00778365373316	0.858,0.911,0.951	0.843,0.686,0.697	0.165
ENSMUSG00000090077	Lime1	chr2	+	181382193	181382544	181382486	181382544	181381357	181381394	90,108,67	3,1,0	151,120,96	8,11,4	418	125	0.0106249985682	0.9,0.97,1.0	0.849,0.765,0.878	0.126
ENSMUSG00000041459	Tardbp	chr4	-	148617565	148617825	148617565	148617635	148618664	148618791	7,8,4	16,17,20	29,10,20	18,15,12	315	125	0.0111550138159	0.148,0.157,0.074	0.39,0.209,0.398	-0.206
ENSMUSG00000053158	Fes	chr7	-	80382312	80382431	80382312	80382396	80382520	80382707	4,11,1	4,27,11	0,1,2	15,20,15	160	125	0.0130899962965	0.439,0.241,0.066	0.0,0.038,0.094	0.205
ENSMUSG00000034165	Ccnd3	chr17	+	47593644	47593852	47593653	47593852	47578708	47578792	6,3,6	1,0,0	8,9,5	3,3,1	134	125	0.018367835222	0.848,1.0,1.0	0.713,0.737,0.823	0.192
ENSMUSG00000036779	Papd5	chr8	+	88252385	88252573	88252526	88252573	88252181	88252285	70,95,89	23,29,20	95,137,84	19,11,7	266	125	0.0185679489936	0.589,0.606,0.676	0.701,0.854,0.849	-0.178
ENSMUSG00000031738	Irx6	chr8	+	92679645	92680956	92679648	92680956	92678214	92678817	0,0,1	1,1,0	11,11,3	4,5,3	128	125	0.0187554060312	0.0,0.0,1.0	0.729,0.682,0.494	-0.302
ENSMUSG00000027331	Knstrn	chr2	+	118830811	118830969	118830872	118830969	118828958	118829014	2,7,2	0,0,0	7,7,10	4,1,1	186	125	0.0204189229092	1.0,1.0,1.0	0.54,0.825,0.87	0.255
ENSMUSG00000039137	Whrn	chr4	-	63429085	63429417	63429085	63429118	63431849	63432059	20,15,4	5,5,1	10,14,10	12,17,9	424	125	0.0207066836202	0.541,0.469,0.541	0.197,0.195,0.247	0.304
ENSMUSG00000026339	Ccdc93	chr1	+	121494395	121497068	121496983	121497068	121492904	121492987	60,113,108	0,0,2	72,98,102	0,4,2	2713	125	0.0208693409762	1.0,1.0,0.713	1.0,0.53,0.701	0.161
ENSMUSG00000031959	Wdr59	chr8	-	111458922	111459049	111458922	111459046	111460582	111460655	69,73,99	8,6,10	67,77,70	15,24,13	128	125	0.0219523275611	0.894,0.922,0.906	0.814,0.758,0.84	0.103
ENSMUSG00000040563	Plppr2	chr9	+	21940684	21940873	21940759	21940873	21939298	21939378	21,12,24	0,0,1	24,38,12	5,1,2	200	125	0.0221734112226	1.0,1.0,0.938	0.75,0.96,0.789	0.146
ENSMUSG00000040455	Usp45	chr4	+	21781735	21781908	21781738	21781908	21780340	21780450	18,19,39	0,0,3	40,42,41	10,1,8	128	125	0.0221734112226	1.0,1.0,0.927	0.796,0.976,0.833	0.107
ENSMUSG00000054434	Tmem120b	chr5	+	123101610	123101684	123101624	123101684	123099836	123099953	1,3,2	28,35,50	9,4,11	42,39,42	139	125	0.0221734112226	0.031,0.072,0.035	0.162,0.084,0.191	-0.1
ENSMUSG00000053119	Chmp3	chr6	+	71558974	71559128	71559013	71559128	71552398	71552459	5,4,5	3,11,8	12,6,10	1,4,1	164	125	0.0231140044758	0.56,0.217,0.323	0.901,0.533,0.884	-0.406
ENSMUSG00000022387	Brd1	chr15	-	88700772	88701270	88700772	88700877	88707033	88707294	451,520,603	33,46,32	468,320,308	42,59,44	518	125	0.0245682702793	0.767,0.732,0.82	0.729,0.567,0.628	0.132
ENSMUSG00000039137	Whrn	chr4	-	63416411	63416593	63416411	63416590	63418087	63418622	46,43,44	35,47,30	97,63,58	43,27,22	128	125	0.0265999039099	0.562,0.472,0.589	0.688,0.695,0.72	-0.16
ENSMUSG00000029208	Guf1	chr5	+	69567127	69568497	69568395	69568497	69566360	69566504	28,64,64	0,0,2	85,96,110	2,2,8	1393	125	0.0265999039099	1.0,1.0,0.742	0.792,0.812,0.552	0.195
ENSMUSG00000043410	Hfm1	chr5	-	106911403	106911666	106911403	106911591	106917323	106917627	5,10,8	8,12,14	11,8,19	6,4,4	200	125	0.0284289565767	0.281,0.342,0.263	0.534,0.556,0.748	-0.317
ENSMUSG00000035437	Rabgap1	chr2	+	37469376	37469576	37469515	37469576	37452244	37452301	30,49,66	15,16,17	80,78,100	18,10,2	264	125	0.0293223742782	0.486,0.592,0.648	0.678,0.787,0.959	-0.233
ENSMUSG00000056673	Kdm5d	chrY	+	910656	910849	910685	910849	910447	910586	11,10,4	26,64,66	2,7,1	70,65,72	154	125	0.0293223742782	0.256,0.113,0.047	0.023,0.08,0.011	0.101
ENSMUSG00000073468	Sft2d1	chr17	+	8321799	8323335	8323276	8323335	8320599	8320681	8,22,8	0,2,2	29,13,22	0,0,0	1602	125	0.0309420379472	1.0,0.462,0.238	1.0,1.0,1.0	-0.433
ENSMUSG00000091803	Cox16	chr12	-	81472092	81472351	81472092	81472171	81474586	81474649	66,126,141	17,42,23	159,161,181	22,5,26	305	125	0.0322690309689	0.614,0.551,0.715	0.748,0.93,0.74	-0.179
ENSMUSG00000001909	Trmt1	chr8	+	84690772	84690947	84690801	84690947	84690516	84690572	2,1,7	4,17,29	10,14,18	21,15,23	154	125	0.0333664577533	0.289,0.046,0.164	0.279,0.431,0.388	-0.2
ENSMUSG00000068823	Csde1	chr3	+	103044577	103044841	103044758	103044841	103043805	103043931	4,16,24	0,4,3	15,15,15	0,0,2	306	125	0.0336977234333	1.0,0.62,0.766	1.0,1.0,0.754	-0.123
ENSMUSG00000041351	Rap1gap	chr4	+	137727676	137727779	137727729	137727779	137726951	137727075	17,13,18	0,4,6	36,29,24	1,1,1	178	125	0.0355692908478	1.0,0.695,0.678	0.962,0.953,0.944	-0.162
ENSMUSG00000023015	Racgap1	chr15	-	99642882	99642971	99642882	99642967	99643392	99643523	25,21,52	0,9,3	116,80,100	3,0,3	129	125	0.0364363029612	1.0,0.693,0.944	0.974,1.0,0.97	-0.102
ENSMUSG00000033467	Crlf2	chr5	-	109555506	109555660	109555506	109555627	109556018	109556181	4,1,2	8,4,6	1,1,0	10,15,6	158	125	0.0395447011161	0.283,0.165,0.209	0.073,0.05,0.0	0.178
ENSMUSG00000090733	Rps27	chr3	-	90212670	90212753	90212670	90212740	90212933	90213044	13,14,12	3,7,3	37,24,26	3,1,2	138	125	0.0395717895872	0.797,0.644,0.784	0.918,0.956,0.922	-0.19
ENSMUSG00000034165	Ccnd3	chr17	+	47593608	47593852	47593644	47593852	47578708	47578773	2,12,5	4,2,1	5,15,3	2,0,0	161	125	0.0418839779962	0.28,0.823,0.795	0.66,1.0,1.0	-0.254
ENSMUSG00000034165	Ccnd3	chr17	+	47593608	47593852	47593653	47593852	47578708	47578792	8,14,12	1,0,0	17,25,8	3,3,1	170	125	0.0418839779962	0.855,1.0,1.0	0.806,0.86,0.855	0.111
ENSMUSG00000021792	Fam213a	chr14	-	41004040	41004220	41004040	41004203	41013625	41013771	4,12,5	14,14,11	9,3,1	37,27,31	142	125	0.0430231899922	0.201,0.43,0.286	0.176,0.089,0.028	0.208
ENSMUSG00000037447	Arid5a	chr1	+	36316208	36316327	36316211	36316327	36307753	36307836	5,6,6	2,0,0	14,16,5	2,6,3	128	125	0.0436429276195	0.709,1.0,1.0	0.872,0.723,0.619	0.165
ENSMUSG00000035949	Fbxw2	chr2	-	34822557	34823067	34822557	34822975	34825961	34826070	141,170,222	22,25,41	175,290,170	36,86,57	217	125	0.0458868952615	0.787,0.797,0.757	0.737,0.66,0.632	0.104
ENSMUSG00000029563	Foxp2	chr6	+	15377869	15378088	15377950	15378088	15376688	15376826	4,3,1	0,0,0	2,7,7	1,2,2	206	125	0.0469561504379	1.0,1.0,1.0	0.548,0.68,0.68	0.364
