# Supplementary material for: An Alternative Splicing Program for Mouse Craniofacial Development
Source: Front Physiol. 2020 Sep 4;11:1099. doi: 10.3389/fphys.2020.01099 (PMC7498679; doi:10.3389/fphys.2020.01099)
Supplement: Supplementary file 12 [file Data_Sheet_1.zip › Filtered rMATS results/A3SS/FNP_Mes_E10.5_vs_E11.5_A3SS_filtered_output.txt]

GeneID	geneSymbol	chr	strand	longExonStart_0base	longExonEnd	shortES	shortEE	flankingES	flankingEE	IC_SAMPLE_1	SC_SAMPLE_1	IC_SAMPLE_2	SC_SAMPLE_2	IncFormLen	SkipFormLen	FDR	IncLevel1	IncLevel2	DeltaPSI
ENSMUSG00000021546	Hnrnpk	chr13	-	58391238	58392476	58391238	58392416	58393195	58393365	1416,1734,1772	2438,3386,2681	3429,3190,3098	2108,2041,2106	185	125	0.0	0.282,0.257,0.309	0.524,0.514,0.498	-0.229
ENSMUSG00000022387	Brd1	chr15	-	88700772	88701270	88700772	88700877	88707033	88707294	484,225,462	18,1,23	331,238,236	58,59,49	518	125	0.0	0.866,0.982,0.829	0.579,0.493,0.538	0.356
ENSMUSG00000013787	Ehmt2	chr17	+	34905609	34906058	34905909	34906058	34905341	34905456	295,175,297	382,193,450	723,736,620	222,235,207	425	125	0.0	0.185,0.211,0.163	0.489,0.479,0.468	-0.292
ENSMUSG00000021109	Hif1a	chr12	+	73941687	73941852	73941729	73941852	73940347	73940631	1234,743,1272	131,84,201	1238,980,984	376,274,269	167	125	2.25167107182e-12	0.876,0.869,0.826	0.711,0.728,0.732	0.133
ENSMUSG00000031167	Rbm3	chrX	-	8143246	8143332	8143246	8143329	8143657	8143751	953,508,1029	443,301,451	727,734,666	764,753,660	128	125	3.45856676631e-12	0.678,0.622,0.69	0.482,0.488,0.496	0.175
ENSMUSG00000031386	Hcfc1	chrX	-	73947841	73948418	73947841	73948286	73948901	73949065	837,306,623	560,231,437	358,298,326	512,483,466	257	125	2.13158194799e-11	0.421,0.392,0.409	0.254,0.231,0.254	0.161
ENSMUSG00000035139	Secisbp2	chr13	+	51654385	51654635	51654495	51654635	51652606	51652755	131,78,106	0,0,0	83,54,67	16,11,5	235	125	3.036539274e-11	1.0,1.0,1.0	0.734,0.723,0.877	0.222
ENSMUSG00000060036	Rpl3	chr15	-	80080895	80081211	80080895	80081031	80081614	80081783	423,293,397	21,16,37	210,200,213	67,41,46	305	125	7.85382869848e-11	0.892,0.882,0.815	0.562,0.667,0.655	0.235
ENSMUSG00000020747	Tmem94	chr11	+	115790966	115791176	115791032	115791176	115790169	115790334	188,41,191	34,7,36	168,178,144	122,94,81	191	125	7.85382869848e-11	0.783,0.793,0.776	0.474,0.553,0.538	0.262
ENSMUSG00000034269	Setd5	chr6	+	113110316	113110525	113110373	113110525	113109884	113109990	363,97,337	194,48,193	263,268,255	313,274,278	182	125	1.39369072394e-07	0.562,0.581,0.545	0.366,0.402,0.386	0.178
ENSMUSG00000032872	Cyb5r4	chr9	+	87066648	87066813	87066686	87066813	87059364	87059451	121,96,156	22,34,2	96,63,75	1,0,0	163	125	1.89397806803e-07	0.808,0.684,0.984	0.987,1.0,1.0	-0.17
ENSMUSG00000030562	Nox4	chr7	+	87295783	87295894	87295787	87295894	87247487	87247583	11,3,16	2,0,0	14,3,11	16,12,11	129	125	3.48696754388e-07	0.842,1.0,1.0	0.459,0.195,0.492	0.565
ENSMUSG00000060288	Ppih	chr4	-	119300009	119300202	119300009	119300183	119310758	119310847	131,289,144	287,459,321	169,229,209	181,214,200	144	125	5.83767839427e-07	0.284,0.353,0.28	0.448,0.482,0.476	-0.163
ENSMUSG00000025939	Ube2w	chr1	-	16585275	16585431	16585275	16585352	16597950	16598053	217,215,158	11,5,12	163,132,172	21,24,39	204	125	7.7943622077e-07	0.924,0.963,0.89	0.826,0.771,0.73	0.15
ENSMUSG00000054252	Fgfr3	chr5	+	33733253	33733402	33733256	33733402	33732721	33732912	0,0,0	13,37,17	10,5,6	33,31,18	128	125	2.80066764533e-06	0.0,0.0,0.0	0.228,0.136,0.246	-0.203
ENSMUSG00000067629	Syngap1	chr17	+	26959401	26959845	26959608	26959845	26958076	26958221	257,37,243	8,0,7	182,158,172	20,33,17	332	125	3.1549966853e-06	0.924,1.0,0.929	0.774,0.643,0.792	0.215
ENSMUSG00000028464	Tpm2	chr4	-	43518401	43519078	43518401	43518464	43519226	43519297	306,385,259	0,0,0	246,208,234	9,5,3	739	125	6.32321852514e-06	1.0,1.0,1.0	0.822,0.876,0.93	0.124
ENSMUSG00000004626	Stxbp2	chr8	+	3641894	3642055	3641897	3642055	3641734	3641820	2,0,0	21,49,29	11,14,8	70,37,39	128	125	7.12749405433e-06	0.085,0.0,0.0	0.133,0.27,0.167	-0.162
ENSMUSG00000033439	Trmt13	chr3	-	116588471	116588639	116588471	116588524	116589490	116589597	41,17,96	3,0,0	86,22,53	13,8,9	240	125	1.27431364316e-05	0.877,1.0,1.0	0.775,0.589,0.754	0.253
ENSMUSG00000056919	Cep162	chr9	-	87238353	87239933	87238353	87238384	87244277	87244345	42,20,86	0,0,0	53,51,52	2,5,1	1674	125	1.33332197629e-05	1.0,1.0,1.0	0.664,0.432,0.795	0.37
ENSMUSG00000033096	Apmap	chr2	-	150588902	150589122	150588902	150589019	150590032	150590125	16,52,22	104,53,76	12,1,13	139,103,112	228	125	1.83276961879e-05	0.078,0.35,0.137	0.045,0.005,0.06	0.152
ENSMUSG00000041769	Ppp2r2d	chr7	+	138872873	138873051	138873000	138873051	138870389	138870502	292,140,278	30,40,20	377,423,408	16,13,12	252	125	5.12519414486e-05	0.828,0.635,0.873	0.921,0.942,0.944	-0.157
ENSMUSG00000032562	Gnai2	chr9	-	107614124	107615098	107614124	107614715	107615611	107615825	2512,1518,2259	1077,1034,1082	2386,2601,2275	811,815,660	508	125	7.54443142212e-05	0.365,0.265,0.339	0.42,0.44,0.459	-0.117
ENSMUSG00000032480	Dhx30	chr9	-	110112970	110113090	110112970	110113025	110115035	110115161	508,182,448	359,111,288	393,360,360	135,136,155	190	125	7.85266192181e-05	0.482,0.519,0.506	0.657,0.635,0.604	-0.13
ENSMUSG00000021709	Erbin	chr13	-	103824719	103824926	103824719	103824848	103833497	103835028	69,27,42	0,0,0	29,24,23	1,10,2	203	125	7.85266192181e-05	1.0,1.0,1.0	0.947,0.596,0.876	0.194
ENSMUSG00000074733	Zfp950	chr19	-	61118226	61118350	61118226	61118347	61127006	61127067	12,10,17	0,0,0	6,9,21	4,3,4	128	125	7.85266192181e-05	1.0,1.0,1.0	0.594,0.746,0.837	0.274
ENSMUSG00000029208	Guf1	chr5	+	69567127	69568497	69568395	69568497	69566360	69566504	56,119,87	0,0,0	84,88,66	6,2,1	1393	125	7.85266192181e-05	1.0,1.0,1.0	0.557,0.798,0.856	0.263
ENSMUSG00000031903	Pla2g15	chr8	+	106161083	106161308	106161208	106161308	106160580	106160679	35,18,47	0,0,0	80,50,42	6,5,4	250	125	0.000185038059196	1.0,1.0,1.0	0.87,0.833,0.84	0.152
ENSMUSG00000024830	Rps6kb2	chr19	-	4162602	4162723	4162602	4162718	4163167	4163300	4,3,6	0,0,0	8,4,6	5,2,1	130	125	0.000213141313009	1.0,1.0,1.0	0.606,0.658,0.852	0.295
ENSMUSG00000026017	Carf	chr1	+	60109221	60109449	60109326	60109449	60108082	60108200	2,0,0	26,12,13	11,5,3	19,24,9	230	125	0.000248830681217	0.04,0.0,0.0	0.239,0.102,0.153	-0.151
ENSMUSG00000029814	Igf2bp3	chr6	-	49107341	49109060	49107341	49107464	49117151	49117433	742,313,713	58,59,35	680,670,680	18,15,16	1721	125	0.000314661921592	0.482,0.278,0.597	0.733,0.764,0.755	-0.298
ENSMUSG00000034771	Tle2	chr10	+	81586854	81586928	81586857	81586928	81586212	81586373	3,0,0	18,7,5	29,17,28	44,43,38	128	125	0.000333788542615	0.14,0.0,0.0	0.392,0.279,0.418	-0.316
ENSMUSG00000018572	Phf23	chr11	+	69998300	69999132	69998501	69999132	69997745	69997838	798,510,740	360,281,355	554,691,481	179,170,167	326	125	0.000359894066892	0.459,0.41,0.444	0.543,0.609,0.525	-0.121
ENSMUSG00000032332	Col12a1	chr9	-	79598990	79601179	79598990	79600007	79602199	79602370	76,65,60	11,0,3	60,68,44	38,35,25	1297	125	0.000359894066892	0.4,1.0,0.658	0.132,0.158,0.145	0.541
ENSMUSG00000051527	Usp29	chr7	+	6738792	6738945	6738806	6738945	6737564	6737634	7,5,5	11,7,12	2,0,1	17,13,14	139	125	0.000360039494658	0.364,0.391,0.273	0.096,0.0,0.06	0.291
ENSMUSG00000036622	Atp13a2	chr4	+	141006678	141006848	141006752	141006848	141006351	141006503	46,19,22	68,76,59	112,120,95	114,117,93	199	125	0.000376806470883	0.298,0.136,0.19	0.382,0.392,0.391	-0.18
ENSMUSG00000043019	Edem3	chr1	+	151805846	151805946	151805849	151805946	151804664	151804819	24,29,15	208,52,192	13,6,5	251,179,158	128	125	0.000408139333229	0.101,0.353,0.071	0.048,0.032,0.03	0.138
ENSMUSG00000062906	Hdac10	chr15	-	89124174	89124428	89124174	89124253	89124531	89124588	19,0,7	35,71,35	19,21,14	32,30,15	300	125	0.000475628905949	0.184,0.0,0.077	0.198,0.226,0.28	-0.148
ENSMUSG00000018999	Slc35b4	chr6	-	34163588	34166423	34163588	34163670	34167624	34167727	101,73,90	0,0,0	188,153,124	2,7,0	2878	125	0.000478938236541	1.0,1.0,1.0	0.803,0.487,1.0	0.237
ENSMUSG00000032480	Dhx30	chr9	-	110112970	110113090	110112970	110113025	110115490	110115582	31,2,30	23,38,31	36,21,23	10,7,4	190	125	0.000487599759051	0.47,0.033,0.389	0.703,0.664,0.791	-0.422
ENSMUSG00000001909	Trmt1	chr8	+	84689631	84689908	84689707	84689908	84689285	84689349	85,19,80	87,30,48	133,114,118	39,47,38	201	125	0.000587364098647	0.378,0.283,0.509	0.68,0.601,0.659	-0.257
ENSMUSG00000027420	Bfsp1	chr2	-	143841673	143841799	143841673	143841781	143845900	143845990	0,0,0	2,8,1	7,2,1	10,11,9	143	125	0.000624687874505	0.0,0.0,0.0	0.38,0.137,0.089	-0.202
ENSMUSG00000000838	Fmr1	chrX	+	68712230	68712413	68712305	68712413	68708041	68708128	0,0,0	9,3,3	2,2,4	7,1,5	200	125	0.000650262634612	0.0,0.0,0.0	0.152,0.556,0.333	-0.347
ENSMUSG00000033857	Engase	chr11	+	118479085	118479287	118479089	118479287	118478882	118478953	34,30,30	3,0,1	28,22,22	7,3,11	129	125	0.000689798153139	0.917,1.0,0.967	0.795,0.877,0.66	0.184
ENSMUSG00000005417	Mprip	chr11	+	59735829	59736064	59735943	59736064	59731507	59731592	24,0,7	24,16,7	40,39,33	17,11,7	239	125	0.0007448647579	0.343,0.0,0.343	0.552,0.65,0.711	-0.409
ENSMUSG00000029016	Clcn6	chr4	-	148010653	148010810	148010653	148010776	148010971	148011129	77,50,68	6,0,2	62,53,51	14,7,9	159	125	0.000776523791224	0.91,1.0,0.964	0.777,0.856,0.817	0.141
ENSMUSG00000026826	Nr4a2	chr2	-	57108560	57108739	57108560	57108618	57109062	57109265	31,14,13	1,0,2	47,40,40	11,15,10	246	125	0.000909755288628	0.94,1.0,0.768	0.685,0.575,0.67	0.259
ENSMUSG00000050382	Kif7	chr7	-	79702105	79702282	79702105	79702279	79702452	79702578	128,35,129	41,7,23	131,124,122	17,13,4	128	125	0.000956151601998	0.753,0.83,0.846	0.883,0.903,0.968	-0.108
ENSMUSG00000072653	Zfp783	chr6	+	47945836	47945962	47945882	47945962	47945428	47945751	4,0,1	20,25,15	12,22,20	60,45,35	171	125	0.000982490758611	0.128,0.0,0.046	0.128,0.263,0.295	-0.171
ENSMUSG00000031169	Porcn	chrX	-	8204195	8204388	8204195	8204317	8205564	8205733	45,16,43	0,0,0	34,36,30	9,2,0	196	125	0.000983943268145	1.0,1.0,1.0	0.707,0.92,1.0	0.124
ENSMUSG00000079056	Kcnip3	chr2	-	127465853	127465978	127465853	127465974	127510828	127510994	9,25,12	1,0,2	5,9,8	2,3,8	129	125	0.00100138236694	0.897,1.0,0.853	0.708,0.744,0.492	0.269
ENSMUSG00000028484	Psip1	chr4	-	83461870	83462553	83461870	83462174	83463594	83463713	253,213,225	74,70,56	218,208,187	27,26,35	504	125	0.00102841635514	0.459,0.43,0.499	0.667,0.665,0.57	-0.171
ENSMUSG00000015468	Notch4	chr17	+	34585885	34586209	34585904	34586209	34584990	34585129	0,8,2	19,22,17	0,0,0	39,44,31	144	125	0.00137049406191	0.0,0.24,0.093	0.0,0.0,0.0	0.111
ENSMUSG00000034771	Tle2	chr10	+	81590224	81590473	81590352	81590473	81589419	81589496	12,45,18	0,1,0	64,68,58	6,5,5	253	125	0.00139782602764	1.0,0.957,1.0	0.841,0.87,0.851	0.132
ENSMUSG00000034758	Tle6	chr10	-	81595322	81595405	81595322	81595375	81595479	81595555	35,19,11	2,0,1	37,36,35	6,8,11	155	125	0.00139782602764	0.934,1.0,0.899	0.833,0.784,0.72	0.165
ENSMUSG00000061436	Hipk2	chr6	-	38730868	38731076	38730868	38730995	38737357	38737520	416,41,391	112,7,101	160,93,110	65,46,69	206	125	0.00139782602764	0.693,0.78,0.701	0.599,0.551,0.492	0.177
ENSMUSG00000062647	Rpl7a	chr2	+	26912670	26913057	26912987	26913057	26912365	26912445	104,42,72	6,34,10	220,259,192	4,3,10	442	125	0.00191904169555	0.831,0.259,0.671	0.94,0.961,0.844	-0.328
ENSMUSG00000008855	Hdac5	chr11	-	102218415	102218490	102218415	102218487	102224733	102224955	3,0,8	57,12,20	45,55,27	81,97,67	128	125	0.00201611951901	0.049,0.0,0.281	0.352,0.356,0.282	-0.22
ENSMUSG00000038618	Rassf7	chr7	+	141216999	141217712	141217028	141217712	141216720	141216851	129,39,134	25,12,26	148,149,164	9,18,12	154	125	0.00204880733258	0.807,0.725,0.807	0.93,0.87,0.917	-0.126
ENSMUSG00000025270	Alas2	chrX	+	150552958	150553081	150553003	150553081	150552148	150552344	247,130,234	78,69,50	225,209,168	34,33,21	170	125	0.002143576291	0.7,0.581,0.775	0.83,0.823,0.855	-0.151
ENSMUSG00000037426	Depdc5	chr5	+	32937520	32937704	32937547	32937704	32933949	32934015	109,32,127	189,69,203	54,58,62	202,202,141	152	125	0.00228144469099	0.322,0.276,0.34	0.18,0.191,0.266	0.1
ENSMUSG00000024948	Map4k2	chr19	+	6341743	6341834	6341766	6341834	6341458	6341516	29,18,23	0,0,0	35,29,38	5,3,3	148	125	0.00228144469099	1.0,1.0,1.0	0.855,0.891,0.915	0.113
ENSMUSG00000059005	Hnrnpa3	chr2	+	75663570	75663714	75663672	75663714	75662660	75662756	0,0,1	8,1,0	6,8,11	7,0,4	227	125	0.00366037497329	0.0,0.0,1.0	0.321,1.0,0.602	-0.308
ENSMUSG00000074182	Znhit6	chr3	+	145578220	145578358	145578251	145578358	145576850	145576996	7,0,12	2,13,9	26,14,14	3,3,0	156	125	0.00389184407695	0.737,0.0,0.517	0.874,0.789,1.0	-0.47
ENSMUSG00000043323	Fbrsl1	chr5	-	110377356	110378497	110377356	110377407	110378893	110379114	36,12,28	1,0,0	34,42,34	2,4,0	1215	125	0.00417045052977	0.787,1.0,1.0	0.636,0.519,1.0	0.211
ENSMUSG00000061393	Acvr2b	chr9	+	119428200	119428568	119428224	119428568	119427966	119428076	213,78,222	82,19,87	103,112,80	69,61,66	149	125	0.00435617009413	0.685,0.775,0.682	0.556,0.606,0.504	0.159
ENSMUSG00000000127	Fer	chr17	+	63981479	63981686	63981482	63981686	63973064	63973157	88,27,67	36,5,14	84,73,81	57,54,44	128	125	0.00435617009413	0.705,0.841,0.824	0.59,0.569,0.643	0.189
ENSMUSG00000040363	Bcor	chrX	-	12048302	12048647	12048302	12048545	12048994	12049252	188,54,103	149,21,123	105,96,111	204,204,175	227	125	0.00435617009413	0.41,0.586,0.316	0.221,0.206,0.259	0.209
ENSMUSG00000038274	Fau	chr19	+	6058242	6058325	6058245	6058325	6057887	6058001	288,383,297	146,124,152	221,285,234	155,188,178	128	125	0.00464093245487	0.658,0.751,0.656	0.582,0.597,0.562	0.108
ENSMUSG00000042289	Hsd3b7	chr7	+	127801833	127802113	127802013	127802113	127801460	127801616	38,13,27	1,0,0	34,32,20	4,4,0	305	125	0.00488459843974	0.94,1.0,1.0	0.777,0.766,1.0	0.132
ENSMUSG00000024163	Mapk8ip3	chr17	-	24917994	24918139	24917994	24918136	24923815	24923907	13,14,2	0,0,0	10,13,5	3,2,2	128	125	0.00494535052792	1.0,1.0,1.0	0.765,0.864,0.709	0.221
ENSMUSG00000042447	Mios	chr6	+	8233049	8234361	8234231	8234361	8231160	8231313	91,98,99	0,0,2	204,180,172	4,7,4	1307	125	0.00523714636024	1.0,1.0,0.826	0.83,0.711,0.804	0.16
ENSMUSG00000040359	Ufl1	chr4	-	25269027	25270618	25269027	25269174	25275805	25275936	75,65,61	0,0,0	150,137,111	1,4,2	1569	125	0.00542957926552	1.0,1.0,1.0	0.923,0.732,0.816	0.176
ENSMUSG00000037270	4932438A13Rik	chr3	+	37026089	37026343	37026230	37026343	37022383	37022474	26,14,32	0,0,0	23,21,17	1,5,1	266	125	0.00542957926552	1.0,1.0,1.0	0.915,0.664,0.889	0.177
ENSMUSG00000048330	Ric3	chr7	-	109047950	109048096	109047950	109048093	109054364	109054458	20,41,16	1,0,0	6,12,13	1,3,3	128	125	0.00567963296841	0.951,1.0,1.0	0.854,0.796,0.809	0.164
ENSMUSG00000014668	Chfr	chr5	+	110158798	110158918	110158801	110158918	110154836	110154982	195,177,199	58,1,45	149,177,163	56,62,52	128	125	0.00593207231417	0.767,0.994,0.812	0.722,0.736,0.754	0.12
ENSMUSG00000019927	Ube2d1	chr10	-	71259741	71262115	71259741	71259819	71262198	71262262	516,302,515	10,0,10	340,368,327	0,2,1	2421	125	0.00597356510828	0.727,1.0,0.727	1.0,0.905,0.944	-0.132
ENSMUSG00000053754	Chd8	chr14	-	52212562	52212743	52212562	52212719	52212823	52213023	33,3,25	176,90,110	72,40,55	219,172,128	149	125	0.00615754389652	0.136,0.027,0.16	0.216,0.163,0.265	-0.107
ENSMUSG00000028108	Ecm1	chr3	-	95737012	95737057	95737012	95737054	95737632	95737713	5,3,19	1,0,1	8,7,8	5,1,3	128	125	0.00654042494381	0.83,1.0,0.949	0.61,0.872,0.723	0.191
ENSMUSG00000059890	Ube4a	chr9	-	44959978	44960139	44959978	44960127	44963336	44963432	177,40,215	14,31,0	173,137,144	2,3,3	137	125	0.00665211105579	0.92,0.541,1.0	0.987,0.977,0.978	-0.16
ENSMUSG00000000530	Acvrl1	chr15	+	101134606	101134743	101134644	101134743	101128926	101129063	0,0,0	6,2,20	4,3,3	23,24,18	163	125	0.00772867679928	0.0,0.0,0.0	0.118,0.087,0.113	-0.106
ENSMUSG00000063884	Ptcd3	chr6	-	71883443	71884625	71883443	71883592	71885308	71885399	664,808,832	0,40,12	567,473,569	4,2,1	1158	125	0.00817030257393	1.0,0.686,0.882	0.939,0.962,0.984	-0.106
ENSMUSG00000036826	Igflr1	chr7	+	30567142	30567500	30567145	30567500	30566748	30566936	7,5,7	1,23,0	18,16,8	0,0,0	128	125	0.00861722956844	0.872,0.175,1.0	1.0,1.0,1.0	-0.318
ENSMUSG00000025144	Stra13	chr11	-	120712439	120712712	120712439	120712539	120713692	120713732	27,7,8	3,13,4	8,23,10	1,1,1	298	125	0.00928621634647	0.791,0.184,0.456	0.77,0.906,0.807	-0.351
ENSMUSG00000028060	2810403A07Rik	chr3	+	88700361	88700514	88700364	88700514	88699950	88700008	22,12,14	25,14,44	17,21,24	9,5,16	128	125	0.010240999355	0.462,0.456,0.237	0.648,0.804,0.594	-0.297
ENSMUSG00000020818	Mfsd11	chr11	+	116859323	116859378	116859348	116859378	116858473	116858581	5,10,7	3,0,0	13,10,10	13,4,6	150	125	0.0108226261946	0.581,1.0,1.0	0.455,0.676,0.581	0.29
ENSMUSG00000033082	Clec1a	chr6	-	129429891	129430010	129429891	129429958	129432121	129432273	12,0,8	8,4,6	5,9,13	2,1,1	177	125	0.0115345930298	0.514,0.0,0.485	0.638,0.864,0.902	-0.468
ENSMUSG00000026825	Dnm1	chr2	-	32308470	32310487	32308470	32309064	32312126	32312342	5,1,11	4,1,2	29,20,39	2,1,3	1548	125	0.0115345930298	0.092,0.075,0.308	0.539,0.618,0.512	-0.398
ENSMUSG00000035949	Fbxw2	chr2	-	34822557	34823067	34822557	34822975	34825961	34826070	142,98,114	30,5,26	142,136,136	48,48,53	217	125	0.0118207869717	0.732,0.919,0.716	0.63,0.62,0.596	0.174
ENSMUSG00000021235	Coq6	chr12	+	84368142	84368709	84368585	84368709	84366884	84367019	438,417,437	8,12,23	314,318,295	19,25,21	568	125	0.0118207869717	0.923,0.884,0.807	0.784,0.737,0.756	0.112
ENSMUSG00000017715	Pgs1	chr11	+	118014573	118014722	118014646	118014722	118005369	118005891	111,88,171	13,5,8	105,144,114	22,16,21	198	125	0.0130831587515	0.844,0.917,0.931	0.751,0.85,0.774	0.106
ENSMUSG00000034616	Ssh3	chr19	-	4265609	4265715	4265609	4265703	4265809	4265998	0,0,0	4,3,17	3,3,2	30,9,16	137	125	0.0139374634565	0.0,0.0,0.0	0.084,0.233,0.102	-0.14
ENSMUSG00000079553	Kifc1	chr17	-	33884588	33885218	33884588	33884986	33885848	33885902	273,75,286	0,26,0	277,304,338	0,0,0	357	125	0.0156100294941	1.0,0.502,1.0	1.0,1.0,1.0	-0.166
ENSMUSG00000035401	Emsy	chr7	-	98593330	98593810	98593330	98593666	98594751	98595312	102,43,92	6,0,0	100,76,92	4,9,10	269	125	0.0166594162073	0.888,1.0,1.0	0.921,0.797,0.81	0.12
ENSMUSG00000030929	Eri2	chr7	-	119786738	119787485	119786738	119786827	119787733	119787834	87,23,64	9,3,13	100,103,57	36,31,25	783	125	0.0172236154861	0.607,0.55,0.44	0.307,0.347,0.267	0.225
ENSMUSG00000034175	Rhbdd3	chr11	+	5105180	5105347	5105184	5105347	5104020	5104404	13,19,0	26,56,32	4,4,6	67,74,82	129	125	0.0172236154861	0.326,0.247,0.0	0.055,0.05,0.066	0.134
ENSMUSG00000000131	Xpo6	chr7	-	126129547	126129640	126129547	126129637	126131025	126131134	285,90,273	48,48,40	306,322,312	37,29,35	128	125	0.0176005464182	0.853,0.647,0.87	0.89,0.916,0.897	-0.111
ENSMUSG00000062753	AI413582	chr17	-	27564148	27564410	27564148	27564254	27564561	27564750	7,5,2	1,0,0	54,34,31	2,5,4	281	125	0.0180212897312	0.757,1.0,1.0	0.923,0.752,0.775	0.102
ENSMUSG00000030177	Ccdc77	chr6	-	120350206	120350444	120350206	120350390	120354000	120354054	23,38,40	56,29,42	14,24,19	75,56,49	179	125	0.0199750922458	0.223,0.478,0.399	0.115,0.23,0.213	0.181
ENSMUSG00000090210	Itga10	chr3	+	96656440	96656533	96656443	96656533	96656151	96656293	6,20,6	2,0,5	6,17,10	0,0,1	128	125	0.0199750922458	0.746,1.0,0.54	1.0,1.0,0.907	-0.207
ENSMUSG00000055963	Triqk	chr4	+	12962941	12963023	12962944	12963023	12917915	12918065	20,0,13	22,38,43	28,39,28	44,22,22	128	125	0.0203644716239	0.47,0.0,0.228	0.383,0.634,0.554	-0.291
ENSMUSG00000054256	Msi1	chr5	+	115450786	115450974	115450819	115450974	115450214	115450283	189,56,174	259,170,221	239,242,256	249,242,218	158	125	0.0203967892459	0.366,0.207,0.384	0.432,0.442,0.482	-0.133
ENSMUSG00000033852	Gm28042	chr2	+	120031501	120031651	120031574	120031651	120031306	120031402	15,0,38	86,38,79	38,40,42	64,77,101	198	125	0.0207984744951	0.099,0.0,0.233	0.273,0.247,0.208	-0.132
ENSMUSG00000027478	Dnmt3b	chr2	+	153675725	153675813	153675728	153675813	153674857	153675044	77,125,51	48,15,37	44,42,29	47,40,35	128	125	0.0217735705524	0.61,0.891,0.574	0.478,0.506,0.447	0.215
ENSMUSG00000014418	Hps5	chr7	-	46778020	46778199	46778020	46778100	46779071	46779160	40,38,25	14,6,14	63,62,64	6,7,7	224	125	0.0230173986809	0.615,0.779,0.499	0.854,0.832,0.836	-0.21
ENSMUSG00000030894	Tpp1	chr7	-	105750179	105751729	105750179	105750330	105751981	105752053	108,30,59	2,0,1	81,84,77	5,4,4	1524	125	0.0240200747843	0.816,1.0,0.829	0.571,0.633,0.612	0.276
ENSMUSG00000036112	Metap2	chr10	-	93879539	93879672	93879539	93879573	93880072	93880138	15,0,0	40,22,61	8,8,3	25,10,7	224	125	0.024408776647	0.173,0.0,0.0	0.152,0.309,0.193	-0.16
ENSMUSG00000039137	Whrn	chr4	-	63416411	63416593	63416411	63416590	63418087	63418622	19,27,27	10,0,7	29,25,33	22,20,19	128	125	0.0257502842056	0.65,1.0,0.79	0.563,0.55,0.629	0.233
ENSMUSG00000063889	Crem	chr18	-	3267584	3268129	3267584	3267732	3273421	3273578	31,32,6	12,10,25	48,47,41	10,10,9	522	125	0.0265238340548	0.382,0.434,0.054	0.535,0.53,0.522	-0.239
ENSMUSG00000027652	Ralgapb	chr2	+	158443237	158443405	158443303	158443405	158440769	158440971	142,38,157	0,20,0	151,115,125	2,0,0	191	125	0.0295975421322	1.0,0.554,1.0	0.98,1.0,1.0	-0.142
ENSMUSG00000090733	Rps27	chr3	-	90212670	90212753	90212670	90212740	90212933	90213044	19,20,21	0,0,0	14,24,26	1,4,2	138	125	0.0302112854299	1.0,1.0,1.0	0.927,0.845,0.922	0.102
ENSMUSG00000035165	Kcne3	chr7	+	100182681	100182823	100182732	100182823	100181150	100181274	52,23,62	55,62,60	75,76,81	51,49,54	176	125	0.0334008679301	0.402,0.209,0.423	0.511,0.524,0.516	-0.172
ENSMUSG00000028064	Sema4a	chr3	-	88451344	88451497	88451344	88451450	88451687	88451786	7,0,1	8,5,10	0,3,0	47,36,19	172	125	0.0344749095992	0.389,0.0,0.068	0.0,0.057,0.0	0.133
ENSMUSG00000029670	Ing3	chr6	+	21968884	21969004	21968917	21969004	21967626	21967698	227,162,233	12,72,21	168,185,138	3,17,7	158	125	0.035523671756	0.937,0.64,0.898	0.978,0.896,0.94	-0.113
ENSMUSG00000067825	Pex26	chr6	+	121193511	121196185	121193514	121196185	121190100	121190247	119,55,69	17,0,34	65,86,55	33,40,18	128	125	0.036206575191	0.872,1.0,0.665	0.658,0.677,0.749	0.151
ENSMUSG00000037890	Wdr19	chr5	+	65245795	65247529	65247460	65247529	65244119	65244244	51,28,24	0,0,0	64,44,48	4,1,0	1790	125	0.0384019217792	1.0,1.0,1.0	0.528,0.754,1.0	0.239
ENSMUSG00000023764	Sfi1	chr11	-	3133071	3135542	3133071	3133207	3135653	3135830	32,30,38	0,2,0	78,72,79	8,1,4	2460	125	0.0413064321081	1.0,0.433,1.0	0.331,0.785,0.501	0.272
ENSMUSG00000033769	Exoc6b	chr6	-	85003047	85003285	85003047	85003093	85004988	85005036	118,5,144	0,16,4	166,127,131	4,0,0	317	125	0.0416878373474	1.0,0.11,0.934	0.942,1.0,1.0	-0.299
ENSMUSG00000020527	Myo19	chr11	+	84905539	84907402	84907235	84907402	84903156	84903227	43,10,35	8,0,0	57,35,31	0,0,0	1821	125	0.0419013115619	0.27,1.0,1.0	1.0,1.0,1.0	-0.243
ENSMUSG00000032125	Robo4	chr9	+	37410678	37410838	37410699	37410838	37410381	37410489	58,10,22	41,22,33	37,76,40	27,31,18	146	125	0.0432245448414	0.548,0.28,0.363	0.54,0.677,0.655	-0.227
ENSMUSG00000041939	Mvk	chr5	+	114450240	114450421	114450276	114450421	114446158	114446306	108,202,139	147,144,185	118,123,129	198,220,238	161	125	0.0473689812995	0.363,0.521,0.368	0.316,0.303,0.296	0.112
ENSMUSG00000039988	Ankrd13c	chr3	+	157972999	157975294	157975227	157975294	157972231	157972317	126,42,127	12,0,0	109,94,99	13,8,11	2353	125	0.0480111917185	0.358,1.0,1.0	0.308,0.384,0.323	0.448
