# Supplementary material for: An Alternative Splicing Program for Mouse Craniofacial Development
Source: Front Physiol. 2020 Sep 4;11:1099. doi: 10.3389/fphys.2020.01099 (PMC7498679; doi:10.3389/fphys.2020.01099)
Supplement: Supplementary file 12 [file Data_Sheet_1.zip › Filtered rMATS results/A3SS/E12.5_Mes_FNP_vs_MNP_A3SS_filtered_output.txt]

GeneID	geneSymbol	chr	strand	longExonStart_0base	longExonEnd	shortES	shortEE	flankingES	flankingEE	IC_SAMPLE_1	SC_SAMPLE_1	IC_SAMPLE_2	SC_SAMPLE_2	IncFormLen	SkipFormLen	FDR	IncLevel1	IncLevel2	DeltaPSI
ENSMUSG00000029472	Anapc5	chr5	-	122800450	122800632	122800450	122800593	122806244	122806435	10,3,8	4,6,6	4,6,2	0,0,0	164	125	1.5400045644e-05	0.656,0.276,0.504	1.0,1.0,1.0	-0.521
ENSMUSG00000007207	Stx1a	chr5	+	135048910	135049104	135048993	135049104	135045596	135045734	54,53,84	7,13,10	67,60,53	4,0,0	208	125	0.000971441875969	0.823,0.71,0.835	0.91,1.0,1.0	-0.181
ENSMUSG00000027420	Bfsp1	chr2	-	143841673	143841799	143841673	143841781	143845900	143845990	0,1,0	19,16,18	5,7,4	15,18,20	143	125	0.000971441875969	0.0,0.052,0.0	0.226,0.254,0.149	-0.192
ENSMUSG00000034059	Ypel4	chr2	+	84737063	84737528	84737419	84737528	84736638	84736965	62,50,85	3,4,6	83,47,55	0,0,1	481	125	0.0032414666331	0.843,0.765,0.786	1.0,1.0,0.935	-0.18
ENSMUSG00000022899	Slc15a2	chr16	-	36761563	36761712	36761563	36761653	36761822	36761909	6,4,8	18,15,30	0,0,0	9,4,7	184	125	0.00382161895119	0.185,0.153,0.153	0.0,0.0,0.0	0.164
ENSMUSG00000026074	Map4k4	chr1	+	40000530	40000749	40000623	40000749	39997020	39997182	11,5,0	7,8,6	0,1,0	12,10,8	218	125	0.00476467583564	0.474,0.264,0.0	0.0,0.054,0.0	0.228
ENSMUSG00000020220	Vps13d	chr4	-	145099964	145100070	145099964	145100067	145103613	145103688	4,3,5	5,0,7	0,2,0	7,9,3	128	125	0.00823418311611	0.439,1.0,0.411	0.0,0.178,0.0	0.557
ENSMUSG00000030742	Lat	chr7	-	126368494	126368582	126368494	126368540	126368801	126368836	31,26,28	0,0,0	35,43,21	2,7,2	167	125	0.00823418311611	1.0,1.0,1.0	0.929,0.821,0.887	0.121
ENSMUSG00000052373	Mpp3	chr11	-	102023701	102025154	102023701	102023782	102025380	102025499	24,11,11	6,0,1	14,22,12	0,1,0	1497	125	0.0229053692742	0.25,1.0,0.479	1.0,0.648,1.0	-0.306
ENSMUSG00000026269	Rnpepl1	chr1	+	92917146	92917746	92917633	92917746	92916710	92916946	99,93,112	0,0,2	132,97,87	9,3,1	612	125	0.0229053692742	1.0,1.0,0.92	0.75,0.868,0.947	0.118
ENSMUSG00000026648	Dclre1c	chr2	+	3436988	3437090	3437029	3437090	3436437	3436493	11,4,8	5,2,2	16,3,14	1,0,1	166	125	0.0229053692742	0.624,0.601,0.751	0.923,1.0,0.913	-0.287
ENSMUSG00000024830	Rps6kb2	chr19	-	4162602	4162723	4162602	4162718	4163167	4163300	11,16,11	5,6,0	6,10,11	1,0,0	130	125	0.0229053692742	0.679,0.719,1.0	0.852,1.0,1.0	-0.151
ENSMUSG00000002346	Slc25a42	chr8	-	70188832	70189577	70188832	70188949	70190062	70190088	26,13,32	0,4,2	30,24,15	0,0,0	753	125	0.0296217603863	1.0,0.35,0.726	1.0,1.0,1.0	-0.308
ENSMUSG00000039632	Ccdc151	chr9	-	21992871	21993027	21992871	21993024	21993537	21993660	4,4,13	4,9,8	2,2,1	14,7,12	128	125	0.0356090013891	0.494,0.303,0.613	0.122,0.218,0.075	0.332
