# Supplementary material for: An Alternative Splicing Program for Mouse Craniofacial Development
Source: Front Physiol. 2020 Sep 4;11:1099. doi: 10.3389/fphys.2020.01099 (PMC7498679; doi:10.3389/fphys.2020.01099)
Supplement: Supplementary file 12 [file Data_Sheet_1.zip › Filtered rMATS results/A3SS/Nasal_epi_E11.5_vs_E12.5_A3SS_filtered_output.txt]

GeneID	geneSymbol	chr	strand	longExonStart_0base	longExonEnd	shortES	shortEE	flankingES	flankingEE	IC_SAMPLE_1	SC_SAMPLE_1	IC_SAMPLE_2	SC_SAMPLE_2	IncFormLen	SkipFormLen	FDR	IncLevel1	IncLevel2	DeltaPSI
ENSMUSG00000027751	Supt20	chr3	+	54716637	54717645	54717575	54717645	54715533	54715689	106,81,106	49,40,59	289,75,129	51,16,24	1063	125	7.76072810904e-06	0.203,0.192,0.174	0.4,0.355,0.387	-0.191
ENSMUSG00000026199	Ankzf1	chr1	+	75195568	75195712	75195599	75195712	75195062	75195256	9,20,10	117,135,117	56,21,27	178,58,79	156	125	2.11981020766e-05	0.058,0.106,0.064	0.201,0.225,0.215	-0.138
ENSMUSG00000061882	Ccdc62	chr5	+	123951751	123951867	123951800	123951867	123951198	123951287	3,3,5	0,0,0	8,11,9	17,2,4	174	125	2.11981020766e-05	1.0,1.0,1.0	0.253,0.798,0.618	0.444
ENSMUSG00000026020	Nop58	chr1	+	59692551	59692728	59692611	59692728	59692336	59692389	10,8,6	18,16,15	6,2,0	59,41,42	185	125	3.39724820662e-05	0.273,0.253,0.213	0.064,0.032,0.0	0.214
ENSMUSG00000026135	Zfp142	chr1	-	74579324	74579618	74579324	74579449	74585383	74585697	10,6,10	2,0,0	3,5,3	5,6,2	294	125	0.000145888899216	0.68,1.0,1.0	0.203,0.262,0.389	0.609
ENSMUSG00000030177	Ccdc77	chr6	-	120341972	120342077	120341972	120342069	120348387	120348530	3,9,5	123,134,148	31,15,11	224,47,77	133	125	0.000159111478584	0.022,0.059,0.031	0.115,0.231,0.118	-0.117
ENSMUSG00000001909	Trmt1	chr8	+	84690772	84690947	84690801	84690947	84690516	84690572	2,12,3	16,18,28	32,11,10	19,6,5	154	125	0.000279021986543	0.092,0.351,0.08	0.578,0.598,0.619	-0.424
ENSMUSG00000037426	Depdc5	chr5	+	32937520	32937704	32937547	32937704	32933949	32934015	127,123,122	79,73,66	118,62,82	143,74,89	152	125	0.00041158147006	0.569,0.581,0.603	0.404,0.408,0.431	0.17
ENSMUSG00000022960	Donson	chr16	-	91686166	91686370	91686166	91686249	91687794	91687875	155,172,137	2,0,3	168,55,57	12,4,5	246	125	0.000462448800497	0.975,1.0,0.959	0.877,0.875,0.853	0.11
ENSMUSG00000026135	Zfp142	chr1	-	74579324	74579927	74579324	74579449	74585383	74585697	11,9,15	2,0,0	9,5,4	5,6,2	603	125	0.000667467695865	0.533,1.0,1.0	0.272,0.147,0.293	0.607
ENSMUSG00000026977	March7	chr2	+	60233898	60234997	60233933	60234997	60229683	60229879	5,17,6	4,2,2	19,22,2	0,0,0	160	125	0.00085231583186	0.494,0.869,0.701	1.0,1.0,1.0	-0.312
ENSMUSG00000024201	Kdm4b	chr17	+	56394768	56394889	56394789	56394889	56393717	56394106	223,220,201	82,58,57	314,117,112	58,13,12	146	125	0.00133837622719	0.7,0.765,0.751	0.823,0.885,0.889	-0.127
ENSMUSG00000026193	Fn1	chr1	-	71597280	71597672	71597280	71597387	71598373	71598463	12,6,3	1,0,0	9,6,15	1,1,5	410	125	0.00149528980282	0.785,1.0,1.0	0.733,0.647,0.478	0.309
ENSMUSG00000014873	Surf2	chr2	+	26918872	26919055	26918928	26919055	26917427	26917531	256,256,224	7,19,19	392,173,168	41,33,29	181	125	0.00149721833947	0.962,0.903,0.891	0.868,0.784,0.8	0.101
ENSMUSG00000022550	Adck5	chr15	+	76593430	76593631	76593435	76593631	76593233	76593309	59,78,61	9,12,20	108,60,60	51,32,39	130	125	0.002094565602	0.863,0.862,0.746	0.671,0.643,0.597	0.187
ENSMUSG00000023764	Sfi1	chr11	-	3134625	3135542	3134625	3134730	3135653	3135830	54,71,68	0,0,0	143,76,115	2,2,5	937	125	0.00231701281826	1.0,1.0,1.0	0.905,0.835,0.754	0.169
ENSMUSG00000058503	Fam133b	chr5	+	3559096	3559159	3559137	3559159	3558660	3558693	253,248,206	6,11,8	191,112,50	16,12,11	166	125	0.00390181777707	0.969,0.944,0.951	0.9,0.875,0.774	0.105
ENSMUSG00000023411	Nfatc4	chr14	+	55832222	55833943	55833556	55833943	55831947	55832074	442,478,473	3,0,0	704,388,442	5,8,5	1459	125	0.00444787964001	0.927,1.0,1.0	0.923,0.806,0.883	0.105
ENSMUSG00000014873	Surf2	chr2	+	26918864	26919055	26918928	26919055	26917427	26917531	193,181,162	7,19,19	271,148,125	41,33,29	189	125	0.00448995976451	0.948,0.863,0.849	0.814,0.748,0.74	0.119
ENSMUSG00000022387	Brd1	chr15	-	88700772	88701270	88700772	88700877	88707033	88707294	403,360,358	48,59,49	584,389,440	61,14,21	518	125	0.00448995976451	0.67,0.596,0.638	0.698,0.87,0.835	-0.166
ENSMUSG00000026825	Dnm1	chr2	-	32308470	32309637	32308470	32309064	32312126	32312342	6,9,5	1,0,0	10,11,7	3,3,0	698	125	0.00448995976451	0.518,1.0,1.0	0.374,0.396,1.0	0.249
ENSMUSG00000028060	2810403A07Rik	chr3	+	88709829	88709942	88709857	88709942	88708779	88708941	303,281,251	106,127,142	335,151,155	261,97,141	153	125	0.00481622944659	0.7,0.644,0.591	0.512,0.56,0.473	0.13
ENSMUSG00000055692	Tmem191c	chr16	+	17276961	17277250	17277193	17277250	17276633	17276887	24,23,21	3,2,2	79,34,43	0,1,0	357	125	0.00701844562118	0.737,0.801,0.786	1.0,0.923,1.0	-0.2
ENSMUSG00000039958	Mettl20	chr6	+	149144014	149144442	149144033	149144442	149141512	149141704	0,0,0	20,15,6	8,2,0	27,15,18	144	125	0.00701844562118	0.0,0.0,0.0	0.205,0.104,0.0	-0.103
ENSMUSG00000037447	Arid5a	chr1	+	36317203	36317662	36317609	36317662	36316211	36316327	4,7,4	1,5,5	12,17,12	1,1,1	531	125	0.00760796224366	0.485,0.248,0.158	0.739,0.8,0.739	-0.462
ENSMUSG00000001909	Trmt1	chr8	+	84690784	84690947	84690801	84690947	84690516	84690572	0,2,0	16,18,28	7,3,0	19,6,5	142	125	0.00867494925064	0.0,0.089,0.0	0.245,0.306,0.0	-0.154
ENSMUSG00000033439	Trmt13	chr3	-	116582493	116582923	116582493	116582724	116585195	116585270	24,26,36	25,19,21	64,19,7	89,43,31	324	125	0.0118257680433	0.27,0.346,0.398	0.217,0.146,0.08	0.19
ENSMUSG00000078773	Rad54b	chr4	+	11601550	11601758	11601632	11601758	11599675	11599901	88,68,76	26,29,29	178,53,40	98,47,59	207	125	0.0177808241923	0.671,0.586,0.613	0.523,0.405,0.29	0.217
ENSMUSG00000022386	Trmu	chr15	+	85892566	85892739	85892621	85892739	85890204	85890327	92,113,95	7,7,4	178,58,67	27,9,12	180	125	0.0179571065823	0.901,0.918,0.943	0.821,0.817,0.795	0.11
ENSMUSG00000038344	Txlng	chrX	-	162786616	162787678	162786616	162786691	162790611	162790806	53,44,33	1,4,1	57,36,28	1,0,0	1112	125	0.0225339937387	0.856,0.553,0.788	0.865,1.0,1.0	-0.223
ENSMUSG00000057421	Las1l	chrX	-	95953221	95955211	95953221	95953303	95955874	95956000	242,330,251	0,0,0	371,177,153	3,2,2	2033	125	0.0226778747863	1.0,1.0,1.0	0.884,0.845,0.825	0.149
ENSMUSG00000026825	Dnm1	chr2	-	32308470	32310487	32308470	32309064	32312126	32312342	3,9,5	1,0,0	9,6,9	3,3,0	1548	125	0.0226778747863	0.195,1.0,1.0	0.195,0.139,1.0	0.287
ENSMUSG00000028975	Pex14	chr4	-	148967523	148970635	148967523	148967626	148984036	148984165	288,334,325	0,4,1	377,156,137	8,5,3	3134	125	0.0226778747863	1.0,0.769,0.928	0.653,0.554,0.646	0.281
ENSMUSG00000007817	Zmiz1	chr14	+	25646716	25647007	25646734	25647007	25645658	25645857	93,87,95	140,149,146	65,47,49	144,109,169	143	125	0.0283453715137	0.367,0.338,0.363	0.283,0.274,0.202	0.103
ENSMUSG00000024299	Adamts10	chr17	+	33537086	33537175	33537091	33537175	33531579	33531797	46,64,55	57,61,50	123,91,107	79,53,56	130	125	0.0301289622867	0.437,0.502,0.514	0.6,0.623,0.648	-0.139
ENSMUSG00000041540	Sox5	chr6	-	143960796	143960920	143960796	143960917	144023168	144023237	3,3,4	33,25,18	1,0,0	19,5,12	128	125	0.0339749842242	0.082,0.105,0.178	0.049,0.0,0.0	0.105
ENSMUSG00000038000	Acd	chr8	-	105700003	105700160	105700003	105700048	105700281	105700358	55,71,67	168,148,158	106,53,38	190,60,48	237	125	0.0341277077683	0.147,0.202,0.183	0.227,0.318,0.295	-0.103
ENSMUSG00000017664	Slc35c2	chr2	-	165283248	165283600	165283248	165283535	165287683	165287755	8,9,5	1,3,2	8,3,3	0,1,0	190	125	0.0347757636652	0.84,0.664,0.622	1.0,0.664,1.0	-0.179
ENSMUSG00000039671	Zmynd8	chr2	-	165846020	165846239	165846020	165846164	165851999	165852148	190,186,146	134,161,132	307,207,196	200,80,97	200	125	0.0371453147582	0.47,0.419,0.409	0.49,0.618,0.558	-0.123
ENSMUSG00000038685	Rtel1	chr2	+	181355309	181355552	181355327	181355552	181354352	181354442	91,120,101	37,28,33	160,72,67	31,9,8	143	125	0.037580870592	0.683,0.789,0.728	0.819,0.875,0.88	-0.125
ENSMUSG00000074733	Zfp950	chr19	-	61118226	61118350	61118226	61118347	61127006	61127067	9,8,7	13,7,5	32,13,20	7,7,2	128	125	0.0409489530188	0.403,0.527,0.578	0.817,0.645,0.907	-0.287
ENSMUSG00000061894	Zscan20	chr4	-	128589451	128590141	128589451	128589860	128591472	128591557	39,33,38	3,4,2	44,21,14	2,0,0	406	125	0.0448098803814	0.8,0.718,0.854	0.871,1.0,1.0	-0.166
ENSMUSG00000060288	Ppih	chr4	-	119300009	119300202	119300009	119300183	119310758	119310847	194,251,242	223,184,214	312,72,47	356,131,90	144	125	0.0453344813295	0.43,0.542,0.495	0.432,0.323,0.312	0.133
ENSMUSG00000035021	Baz1a	chr12	-	54927563	54927710	54927563	54927624	54929526	54929665	267,271,206	30,40,22	235,121,101	47,24,27	211	125	0.0494779026148	0.841,0.801,0.847	0.748,0.749,0.689	0.101
ENSMUSG00000028898	Trnau1ap	chr4	-	132325207	132326045	132325207	132325260	132328468	132328566	308,283,260	8,12,4	450,155,118	27,9,12	910	125	0.0494779026148	0.841,0.764,0.899	0.696,0.703,0.575	0.177
ENSMUSG00000002617	Zfp40	chr17	-	23191344	23191508	23191344	23191435	23191676	23191802	14,11,8	21,23,15	4,4,4	23,18,23	198	125	0.0494779026148	0.296,0.232,0.252	0.099,0.123,0.099	0.153
