# Supplementary material for: An Alternative Splicing Program for Mouse Craniofacial Development
Source: Front Physiol. 2020 Sep 4;11:1099. doi: 10.3389/fphys.2020.01099 (PMC7498679; doi:10.3389/fphys.2020.01099)
Supplement: Supplementary file 12 [file Data_Sheet_1.zip › Filtered rMATS results/A3SS/MXP_Mes_E10.5_vs_E11.5_A3SS_filtered_output.txt]

GeneID	geneSymbol	chr	strand	longExonStart_0base	longExonEnd	shortES	shortEE	flankingES	flankingEE	IC_SAMPLE_1	SC_SAMPLE_1	IC_SAMPLE_2	SC_SAMPLE_2	IncFormLen	SkipFormLen	FDR	IncLevel1	IncLevel2	DeltaPSI
ENSMUSG00000021546	Hnrnpk	chr13	-	58391238	58392476	58391238	58392416	58393195	58393365	866,2090,1904	1360,2784,2979	3172,2937,3139	2333,1973,2152	185	125	0.0	0.301,0.337,0.302	0.479,0.501,0.496	-0.179
ENSMUSG00000013787	Ehmt2	chr17	+	34905609	34906058	34905909	34906058	34905341	34905456	229,450,351	603,568,506	689,700,635	226,281,277	425	125	0.0	0.1,0.189,0.169	0.473,0.423,0.403	-0.28
ENSMUSG00000031167	Rbm3	chrX	-	8143246	8143332	8143246	8143329	8143657	8143751	879,1064,1465	317,542,753	840,670,843	852,690,754	128	125	4.44466685678e-12	0.73,0.657,0.655	0.491,0.487,0.522	0.181
ENSMUSG00000031386	Hcfc1	chrX	-	73947841	73948418	73947841	73948286	73948901	73949065	546,840,602	453,546,518	257,374,285	411,579,477	257	125	6.12643269449e-11	0.37,0.428,0.361	0.233,0.239,0.225	0.154
ENSMUSG00000029705	Cux1	chr5	-	136326749	136327010	136326749	136326932	136332623	136332728	1,21,22	141,182,149	35,59,48	102,150,150	203	125	1.41960256883e-09	0.004,0.066,0.083	0.174,0.195,0.165	-0.127
ENSMUSG00000022387	Brd1	chr15	-	88700772	88701270	88700772	88700877	88707033	88707294	326,557,535	4,36,29	238,269,241	54,52,38	518	125	2.16509332685e-09	0.952,0.789,0.817	0.515,0.555,0.605	0.294
ENSMUSG00000021504	B4galt7	chr13	+	55604019	55604382	55604119	55604382	55600064	55600192	78,121,67	0,0,4	134,91,95	25,14,13	225	125	1.89859951094e-08	1.0,1.0,0.903	0.749,0.783,0.802	0.19
ENSMUSG00000018572	Phf23	chr11	+	69998300	69999132	69998501	69999132	69997745	69997838	708,816,808	471,387,476	655,514,591	184,158,173	326	125	4.31184739766e-08	0.366,0.447,0.394	0.577,0.555,0.567	-0.164
ENSMUSG00000027674	Pex5l	chr3	-	33005919	33006046	33005919	33006043	33007121	33007316	0,1,0	2,30,26	6,11,12	12,26,22	128	125	8.01241535785e-08	0.0,0.032,0.0	0.328,0.292,0.348	-0.312
ENSMUSG00000000740	Rpl13	chr8	+	123102844	123103356	123103182	123103356	123102652	123102762	46,61,78	16,12,14	98,115,103	2,6,2	463	125	1.14769405898e-06	0.437,0.578,0.601	0.93,0.838,0.933	-0.362
ENSMUSG00000040363	Bcor	chrX	-	12048302	12048647	12048302	12048545	12048994	12049252	176,214,194	125,219,162	73,105,85	155,173,138	227	125	3.76243768516e-06	0.437,0.35,0.397	0.206,0.25,0.253	0.158
ENSMUSG00000034269	Setd5	chr6	+	113110316	113110525	113110373	113110525	113109884	113109990	221,342,362	147,243,279	214,252,151	269,306,224	182	125	8.60512259968e-06	0.508,0.492,0.471	0.353,0.361,0.316	0.147
ENSMUSG00000014444	Piezo1	chr8	-	122502121	122502311	122502121	122502308	122506028	122506167	107,65,76	0,4,3	37,60,38	3,18,10	128	125	8.60512259968e-06	1.0,0.941,0.961	0.923,0.765,0.788	0.142
ENSMUSG00000110195	Pde2a	chr7	+	101503286	101503410	101503298	101503410	101502811	101502942	24,9,11	45,57,50	4,0,2	53,57,48	137	125	1.10315545445e-05	0.327,0.126,0.167	0.064,0.0,0.037	0.173
ENSMUSG00000042249	Adrbk2	chr5	-	112969167	112969308	112969167	112969269	112973506	112973580	0,0,0	6,9,17	3,8,2	5,10,9	164	125	1.39515416267e-05	0.0,0.0,0.0	0.314,0.379,0.145	-0.279
ENSMUSG00000032363	Adamts7	chr9	+	90192898	90194269	90193024	90194269	90192380	90192594	3,10,18	33,38,51	51,61,50	64,68,61	251	125	1.39515416267e-05	0.043,0.116,0.149	0.284,0.309,0.29	-0.192
ENSMUSG00000035139	Secisbp2	chr13	+	51654385	51654635	51654495	51654635	51652606	51652755	76,137,134	0,1,6	68,78,64	16,8,6	235	125	1.86454029091e-05	1.0,0.986,0.922	0.693,0.838,0.85	0.176
ENSMUSG00000049321	Zfp2	chr11	-	50910435	50910528	50910435	50910525	50910749	50910876	0,0,0	10,19,29	2,4,11	21,18,21	128	125	1.86454029091e-05	0.0,0.0,0.0	0.085,0.178,0.338	-0.2
ENSMUSG00000030720	Cln3	chr7	-	126582999	126583100	126582999	126583096	126583302	126583447	0,2,1	72,7,12	8,5,4	11,15,6	129	125	1.96692801862e-05	0.0,0.217,0.075	0.413,0.244,0.392	-0.252
ENSMUSG00000037426	Depdc5	chr5	+	32937520	32937704	32937547	32937704	32933949	32934015	75,216,120	91,256,215	52,71,39	129,200,148	152	125	2.39610074889e-05	0.404,0.41,0.315	0.249,0.226,0.178	0.159
ENSMUSG00000014592	Camta1	chr4	-	151083676	151084200	151083676	151083861	151084562	151084878	0,20,11	42,44,33	32,28,24	25,32,31	464	125	2.99420530971e-05	0.0,0.109,0.082	0.256,0.191,0.173	-0.143
ENSMUSG00000014599	Csf1	chr3	-	107748153	107749169	107748153	107748284	107750310	107750458	1,18,18	0,0,0	10,13,7	6,0,3	1010	125	2.99420530971e-05	1.0,1.0,1.0	0.171,1.0,0.224	0.535
ENSMUSG00000039795	Zfand1	chr3	-	10347164	10347411	10347164	10347204	10348509	10348552	59,30,34	3,0,4	16,17,16	7,8,9	332	125	2.99420530971e-05	0.881,1.0,0.762	0.463,0.444,0.401	0.445
ENSMUSG00000027944	Hax1	chr3	-	89997386	89997574	89997386	89997565	89997737	89998003	109,161,320	60,103,152	224,196,204	51,50,70	134	125	4.5921977031e-05	0.629,0.593,0.663	0.804,0.785,0.731	-0.145
ENSMUSG00000034863	Ano8	chr8	-	71478720	71479058	71478720	71478831	71479150	71479342	170,111,125	13,6,24	231,236,247	4,8,2	352	125	4.5921977031e-05	0.823,0.868,0.649	0.954,0.913,0.978	-0.168
ENSMUSG00000025939	Ube2w	chr1	-	16585275	16585431	16585275	16585352	16597950	16598053	93,222,324	1,9,22	218,197,123	37,21,22	204	125	4.5921977031e-05	0.983,0.938,0.9	0.783,0.852,0.774	0.137
ENSMUSG00000040359	Ufl1	chr4	-	25269027	25270618	25269027	25269174	25275805	25275936	23,114,125	0,0,0	122,137,112	5,9,0	1569	125	4.5960391218e-05	1.0,1.0,1.0	0.66,0.548,1.0	0.264
ENSMUSG00000041164	Zmiz2	chr11	+	6396231	6396434	6396327	6396434	6395757	6395872	113,87,82	80,61,47	177,204,179	58,61,59	221	125	6.32966679796e-05	0.444,0.447,0.497	0.633,0.654,0.632	-0.177
ENSMUSG00000020682	Mmp28	chr11	-	83443758	83443926	83443758	83443854	83444210	83444360	34,25,10	1,0,0	9,16,12	3,3,4	197	125	7.98456975025e-05	0.956,1.0,1.0	0.656,0.772,0.656	0.291
ENSMUSG00000042744	Gm15800	chr5	+	121301741	121301888	121301768	121301888	121299444	121299643	0,2,0	31,68,20	5,12,0	22,32,13	152	125	8.27023075798e-05	0.0,0.024,0.0	0.157,0.236,0.0	-0.123
ENSMUSG00000027751	Supt20	chr3	+	54701486	54701616	54701489	54701616	54698592	54698659	117,224,188	207,377,313	173,176,143	164,167,144	128	125	9.03221603249e-05	0.356,0.367,0.37	0.507,0.507,0.492	-0.138
ENSMUSG00000067629	Syngap1	chr17	+	26959401	26959845	26959608	26959845	26958076	26958221	173,266,286	9,9,16	123,185,118	16,25,19	332	125	9.45862375633e-05	0.879,0.918,0.871	0.743,0.736,0.7	0.163
ENSMUSG00000023707	Ogfod2	chr5	+	124114064	124114645	124114478	124114645	124113428	124113528	80,65,52	0,1,0	59,72,45	2,8,3	539	125	9.4894553456e-05	1.0,0.938,1.0	0.872,0.676,0.777	0.204
ENSMUSG00000025735	Rhbdl1	chr17	-	25835276	25835377	25835276	25835353	25835469	25835582	2,9,2	0,0,0	18,21,15	4,4,6	149	125	0.000141057791995	1.0,1.0,1.0	0.791,0.815,0.677	0.239
ENSMUSG00000019790	Stxbp5	chr10	-	9769340	9769710	9769340	9769534	9770449	9770689	5,29,29	0,0,0	37,35,36	1,6,4	301	125	0.000228767837499	1.0,1.0,1.0	0.939,0.708,0.789	0.188
ENSMUSG00000064141	Zfp69	chr4	-	120934332	120934431	120934332	120934428	120935066	120935193	0,3,1	8,18,21	7,6,9	12,12,6	128	125	0.000290358970616	0.0,0.14,0.044	0.363,0.328,0.594	-0.367
ENSMUSG00000043323	Fbrsl1	chr5	-	110377356	110378497	110377356	110377407	110378893	110379114	35,60,29	0,1,0	35,42,29	4,2,2	1215	125	0.000318663309175	1.0,0.861,1.0	0.474,0.684,0.599	0.368
ENSMUSG00000022521	Crebbp	chr16	-	4101557	4101668	4101557	4101638	4107427	4107516	15,27,29	165,113,62	8,5,6	115,113,80	155	125	0.000347439298581	0.068,0.162,0.274	0.053,0.034,0.057	0.12
ENSMUSG00000028975	Pex14	chr4	-	148967523	148970635	148967523	148967626	148984036	148984165	72,201,161	0,0,0	267,255,300	5,1,3	3134	125	0.000347439298581	1.0,1.0,1.0	0.68,0.91,0.8	0.203
ENSMUSG00000036948	BC037034	chr5	-	138260834	138261716	138260834	138260989	138261801	138261884	179,301,259	0,5,6	185,151,151	16,9,7	852	125	0.000481546840131	1.0,0.898,0.864	0.629,0.711,0.76	0.221
ENSMUSG00000029478	Ncor2	chr5	-	125037273	125037379	125037273	125037376	125037860	125037997	65,51,43	5,5,3	68,141,87	20,38,21	128	125	0.000522237845789	0.927,0.909,0.933	0.769,0.784,0.802	0.138
ENSMUSG00000021481	Zfp346	chr13	+	55122281	55122515	55122329	55122515	55113035	55113139	6,18,13	1,0,0	15,13,11	3,6,2	173	125	0.000536451882409	0.813,1.0,1.0	0.783,0.61,0.799	0.207
ENSMUSG00000031256	Cstf2	chrX	+	134073135	134073277	134073213	134073277	134069844	134069907	233,315,302	218,181,165	195,195,164	61,53,67	203	125	0.000537151421898	0.397,0.517,0.53	0.663,0.694,0.601	-0.171
ENSMUSG00000023707	Ogfod2	chr5	+	124114387	124114645	124114478	124114645	124113428	124113528	48,14,17	0,1,0	37,34,21	2,8,3	216	125	0.000544866417397	1.0,0.89,1.0	0.915,0.711,0.802	0.154
ENSMUSG00000037773	Pced1a	chr2	-	130422224	130422704	130422224	130422375	130422812	130422892	37,82,69	0,3,7	56,50,66	14,14,15	454	125	0.000582605342457	1.0,0.883,0.731	0.524,0.496,0.548	0.349
ENSMUSG00000060036	Rpl3	chr15	-	80080895	80081211	80080895	80081031	80081614	80081783	125,340,489	24,25,42	247,140,168	59,41,38	305	125	0.000590026111855	0.681,0.848,0.827	0.632,0.583,0.644	0.166
ENSMUSG00000029705	Cux1	chr5	-	136326749	136327010	136326749	136326938	136332623	136332728	1,21,22	84,51,57	35,59,48	59,98,58	197	125	0.000635685451547	0.007,0.207,0.197	0.273,0.276,0.344	-0.161
ENSMUSG00000023249	Parp3	chr9	-	106474396	106474535	106474396	106474520	106474679	106474868	7,4,0	1,4,3	0,0,1	10,15,10	140	125	0.000790854468472	0.862,0.472,0.0	0.0,0.0,0.082	0.417
ENSMUSG00000033943	Mga	chr2	+	119941221	119941845	119941728	119941845	119938638	119938786	168,152,108	0,0,0	64,108,67	0,7,2	632	125	0.000944960677334	1.0,1.0,1.0	1.0,0.753,0.869	0.126
ENSMUSG00000040563	Plppr2	chr9	+	21940684	21940873	21940759	21940873	21939298	21939378	2,53,42	0,0,0	83,60,61	3,5,6	200	125	0.00104571242619	1.0,1.0,1.0	0.945,0.882,0.864	0.103
ENSMUSG00000054256	Msi1	chr5	+	115450786	115450974	115450819	115450974	115450214	115450283	131,197,150	192,330,224	257,216,201	236,186,228	158	125	0.00104571242619	0.351,0.321,0.346	0.463,0.479,0.411	-0.112
ENSMUSG00000029510	Gpc2	chr5	-	138278214	138278537	138278214	138278454	138278838	138278997	233,443,500	92,233,229	459,513,501	388,356,315	208	125	0.00111198396731	0.603,0.533,0.568	0.416,0.464,0.489	0.112
ENSMUSG00000007570	Fance	chr17	+	28326093	28326567	28326151	28326567	28322645	28322771	58,54,44	92,140,71	36,38,21	138,116,123	183	125	0.00112963402595	0.301,0.209,0.297	0.151,0.183,0.104	0.123
ENSMUSG00000009995	Taz	chrX	+	74288447	74288513	74288450	74288513	74288177	74288219	21,19,17	65,67,88	12,9,11	117,93,126	128	125	0.00114481988462	0.24,0.217,0.159	0.091,0.086,0.079	0.12
ENSMUSG00000025572	Tmc6	chr11	-	117770690	117770802	117770690	117770786	117772672	117772852	0,3,1	40,30,6	13,8,7	23,42,33	141	125	0.00114481988462	0.0,0.081,0.129	0.334,0.144,0.158	-0.142
ENSMUSG00000036864	Proser3	chr7	-	30546124	30546228	30546124	30546225	30546302	30546427	0,2,2	41,16,15	16,14,19	55,66,79	128	125	0.00114481988462	0.0,0.109,0.115	0.221,0.172,0.19	-0.12
ENSMUSG00000001016	Ilf2	chr3	+	90486850	90487097	90486982	90487097	90485689	90485768	5,7,4	0,0,0	5,2,0	0,2,3	257	125	0.00118067247628	1.0,1.0,1.0	1.0,0.327,0.0	0.558
ENSMUSG00000025316	Banp	chr8	+	121978578	121978754	121978601	121978754	121975899	121975991	0,3,13	18,6,11	0,1,0	14,8,8	148	125	0.00133818592426	0.0,0.297,0.5	0.0,0.095,0.0	0.234
ENSMUSG00000061758	Akr1b10	chr6	+	34390054	34390132	34390079	34390132	34388775	34388892	68,56,67	36,5,16	54,52,49	5,2,2	150	125	0.00146502850921	0.612,0.903,0.777	0.9,0.956,0.953	-0.172
ENSMUSG00000028484	Psip1	chr4	-	83461870	83462553	83461870	83462174	83463594	83463713	177,300,337	86,129,76	240,263,232	39,50,31	504	125	0.00173839711435	0.338,0.366,0.524	0.604,0.566,0.65	-0.197
ENSMUSG00000029512	Ulk1	chr5	-	110790849	110790954	110790849	110790936	110791051	110791197	78,95,68	136,228,191	65,101,65	321,324,281	143	125	0.00180675641974	0.334,0.267,0.237	0.15,0.214,0.168	0.102
ENSMUSG00000030846	Tial1	chr7	-	128446730	128447107	128446730	128446798	128448120	128448208	0,14,29	9,59,69	44,29,32	43,55,38	434	125	0.0021684975265	0.0,0.064,0.108	0.228,0.132,0.195	-0.128
ENSMUSG00000001870	Ltbp1	chr17	+	75276395	75276623	75276554	75276623	75273866	75274034	0,11,9	21,8,10	107,83,70	30,52,23	284	125	0.0021684975265	0.0,0.377,0.284	0.611,0.413,0.573	-0.312
ENSMUSG00000047473	Zfp30	chr7	+	29789337	29789436	29789340	29789436	29786218	29786303	0,2,0	7,6,25	4,6,11	22,29,17	128	125	0.0021684975265	0.0,0.246,0.0	0.151,0.168,0.387	-0.153
ENSMUSG00000040389	Wdr47	chr3	+	108611355	108611439	108611359	108611439	108609876	108610043	27,18,12	15,0,0	16,21,17	0,0,0	129	125	0.00217054777639	0.636,1.0,1.0	1.0,1.0,1.0	-0.121
ENSMUSG00000038685	Rtel1	chr2	+	181356345	181356616	181356357	181356616	181356157	181356258	9,17,5	7,27,30	3,3,1	35,27,24	137	125	0.00230671020797	0.54,0.365,0.132	0.073,0.092,0.037	0.278
ENSMUSG00000024851	Pitpnm1	chr19	+	4110841	4110990	4110947	4110990	4110494	4110659	27,31,25	0,2,0	22,22,29	3,3,5	231	125	0.00238969524367	1.0,0.893,1.0	0.799,0.799,0.758	0.179
ENSMUSG00000042447	Mios	chr6	+	8233049	8234361	8234231	8234361	8231160	8231313	74,79,140	18,3,9	178,147,184	0,4,3	1307	125	0.00238969524367	0.282,0.716,0.598	1.0,0.779,0.854	-0.346
ENSMUSG00000036779	Papd5	chr8	+	88252385	88252573	88252526	88252573	88252181	88252285	47,144,162	16,25,30	136,121,96	9,9,9	266	125	0.00247447910142	0.58,0.73,0.717	0.877,0.863,0.834	-0.182
ENSMUSG00000030979	Uros	chr7	-	133690507	133691166	133690507	133690593	133697668	133697743	104,102,133	0,9,5	133,139,132	36,18,17	698	125	0.00247447910142	1.0,0.67,0.826	0.398,0.58,0.582	0.312
ENSMUSG00000029208	Guf1	chr5	+	69567127	69568497	69568395	69568497	69566360	69566504	56,80,109	0,0,0	77,85,103	3,0,4	1393	125	0.00247675496763	1.0,1.0,1.0	0.697,1.0,0.698	0.202
ENSMUSG00000002617	Zfp40	chr17	-	23191344	23191508	23191344	23191435	23191676	23191802	5,5,10	28,44,29	26,20,20	41,46,24	198	125	0.00282899522287	0.101,0.067,0.179	0.286,0.215,0.345	-0.166
ENSMUSG00000034343	Ube2f	chr1	+	91254214	91254393	91254259	91254393	91253759	91253827	0,10,2	19,14,20	1,0,0	21,23,19	170	125	0.00311014732017	0.0,0.344,0.068	0.034,0.0,0.0	0.126
ENSMUSG00000044676	Zfp612	chr8	+	110083606	110083783	110083656	110083783	110082677	110082742	0,2,0	7,2,3	2,11,9	9,3,4	175	125	0.00333154235589	0.0,0.417,0.0	0.137,0.724,0.616	-0.353
ENSMUSG00000063362	Alg11	chr8	+	22064999	22065931	22065125	22065931	22061885	22062116	15,36,58	0,1,0	45,33,44	5,2,3	251	125	0.00336870299929	1.0,0.947,1.0	0.818,0.892,0.88	0.119
ENSMUSG00000027257	Pacsin3	chr2	+	91259863	91259927	91259867	91259927	91256812	91256926	48,62,36	0,4,11	45,88,76	26,28,19	129	125	0.00352389379613	1.0,0.938,0.76	0.626,0.753,0.795	0.175
ENSMUSG00000026153	Fam135a	chr1	-	24028199	24030528	24028199	24029940	24032662	24032736	6,19,8	0,0,1	25,22,14	5,2,0	713	125	0.00352389379613	1.0,1.0,0.584	0.467,0.659,1.0	0.153
ENSMUSG00000063455	D630045J12Rik	chr6	-	38136833	38136994	38136833	38136991	38139422	38139469	88,74,46	18,22,7	78,80,86	38,78,34	128	125	0.00352389379613	0.827,0.767,0.865	0.667,0.5,0.712	0.193
ENSMUSG00000045095	Magi1	chr6	-	93694007	93694211	93694007	93694175	93697193	93697487	32,54,47	42,22,24	63,105,63	12,24,13	161	125	0.00426656564018	0.372,0.656,0.603	0.803,0.773,0.79	-0.245
ENSMUSG00000051910	Sox6	chr7	-	115597495	115597619	115597495	115597616	115659515	115659584	0,2,6	22,9,7	6,13,7	5,6,6	128	125	0.00508251844589	0.0,0.178,0.456	0.54,0.679,0.533	-0.373
ENSMUSG00000024073	Birc6	chr17	+	74613376	74613596	74613394	74613596	74611998	74612345	61,208,174	0,28,8	75,143,94	8,33,20	143	125	0.00515936399187	1.0,0.867,0.95	0.891,0.791,0.804	0.11
ENSMUSG00000031959	Wdr59	chr8	-	111458922	111459049	111458922	111459046	111460582	111460655	20,80,68	0,6,3	66,71,75	15,13,8	128	125	0.0062104318707	1.0,0.929,0.957	0.811,0.842,0.902	0.11
ENSMUSG00000037262	Kin	chr2	+	10090112	10090363	10090240	10090363	10085729	10085824	160,343,391	0,32,45	185,143,141	36,44,15	253	125	0.00664891365741	1.0,0.841,0.811	0.717,0.616,0.823	0.165
ENSMUSG00000035242	Oaz1	chr10	+	80828710	80828796	80828718	80828796	80828460	80828633	17,57,61	26,20,26	104,109,126	19,17,22	133	125	0.00673561957223	0.381,0.728,0.688	0.837,0.858,0.843	-0.247
ENSMUSG00000021235	Coq6	chr12	+	84368142	84368709	84368585	84368709	84366884	84367019	427,506,418	20,15,18	325,291,330	26,26,23	568	125	0.00680665601008	0.825,0.881,0.836	0.733,0.711,0.759	0.113
ENSMUSG00000034269	Setd5	chr6	+	113110316	113110525	113110373	113110525	113104934	113105121	5,36,15	0,0,2	7,18,10	0,6,2	182	125	0.00907414373544	1.0,1.0,0.837	1.0,0.673,0.774	0.13
ENSMUSG00000040029	Ipo8	chr6	-	148770682	148775093	148770682	148772809	148777202	148777403	96,357,300	0,6,5	200,200,175	0,2,0	2409	125	0.00933946618819	1.0,0.755,0.757	1.0,0.838,1.0	-0.109
ENSMUSG00000034940	Synrg	chr11	+	83977079	83977201	83977082	83977201	83971551	83971592	9,12,5	1,5,0	3,5,4	6,5,5	128	125	0.010023050849	0.898,0.701,1.0	0.328,0.494,0.439	0.446
ENSMUSG00000036155	Mgat5	chr1	+	127306633	127307016	127306636	127307016	127249789	127249839	18,32,15	1,1,3	27,30,13	8,7,7	128	125	0.0104646179258	0.946,0.969,0.83	0.767,0.807,0.645	0.175
ENSMUSG00000043019	Edem3	chr1	+	151805846	151805946	151805849	151805946	151804277	151804443	0,11,17	4,0,5	18,16,14	0,0,0	128	125	0.0104646179258	0.0,1.0,0.769	1.0,1.0,1.0	-0.41
ENSMUSG00000017428	Psmd11	chr11	+	80471709	80473248	80473092	80473248	80471451	80471594	447,956,798	11,15,12	726,719,732	3,9,2	1508	125	0.0108179939224	0.771,0.841,0.846	0.953,0.869,0.968	-0.111
ENSMUSG00000038473	Nos1ap	chr1	-	170375247	170375321	170375247	170375306	170390730	170390823	0,10,31	14,10,9	2,0,0	3,5,7	140	125	0.0118517406626	0.0,0.472,0.755	0.373,0.0,0.0	0.285
ENSMUSG00000005417	Mprip	chr11	+	59735829	59736064	59735943	59736064	59731507	59731592	2,6,12	4,24,13	32,33,22	17,14,21	239	125	0.0118756485069	0.207,0.116,0.326	0.496,0.552,0.354	-0.251
ENSMUSG00000031691	Tnpo2	chr8	+	85054691	85054797	85054721	85054797	85054325	85054421	54,126,109	23,109,54	119,116,105	150,108,131	155	125	0.0119328877588	0.654,0.482,0.619	0.39,0.464,0.393	0.169
ENSMUSG00000051675	Trim32	chr4	+	65613128	65616238	65613131	65616238	65604985	65605069	28,26,41	1,6,3	75,57,56	18,22,17	128	125	0.012108167204	0.965,0.809,0.93	0.803,0.717,0.763	0.14
ENSMUSG00000047248	C2cd3	chr7	+	100379967	100380125	100380025	100380125	100374263	100374533	40,85,79	18,11,31	94,130,103	17,8,9	183	125	0.0124829726413	0.603,0.841,0.635	0.791,0.917,0.887	-0.172
ENSMUSG00000040606	Kazn	chr4	-	142147017	142147148	142147017	142147145	142150845	142151035	30,60,35	72,184,185	60,86,44	106,107,111	128	125	0.0130043932793	0.289,0.242,0.156	0.356,0.44,0.279	-0.129
ENSMUSG00000014418	Hps5	chr7	-	46778020	46778199	46778020	46778100	46779071	46779160	24,36,25	0,4,3	58,37,41	11,11,16	224	125	0.0135525051473	1.0,0.834,0.823	0.746,0.652,0.588	0.224
ENSMUSG00000001082	Mfsd10	chr5	-	34635608	34635742	34635608	34635655	34636020	34636124	68,150,171	19,10,7	160,188,167	4,7,5	212	125	0.0139050405946	0.678,0.898,0.935	0.959,0.941,0.952	-0.114
ENSMUSG00000057133	Chd6	chr2	-	161041984	161042132	161041984	161042129	161052387	161052905	27,98,102	28,50,48	89,98,70	14,36,18	128	125	0.0139050405946	0.485,0.657,0.675	0.861,0.727,0.792	-0.188
ENSMUSG00000052760	A630001G21Rik	chr1	-	85723097	85723387	85723097	85723181	85725120	85725289	0,2,1	17,5,6	5,3,2	1,2,10	331	125	0.0139050405946	0.0,0.131,0.059	0.654,0.362,0.07	-0.299
ENSMUSG00000045095	Magi1	chr6	-	93708003	93708220	93708003	93708217	93717239	93717271	47,74,97	15,31,38	118,117,93	26,26,13	128	125	0.0139050405946	0.754,0.7,0.714	0.816,0.815,0.875	-0.113
ENSMUSG00000029209	Gnpda2	chr5	-	69579507	69582293	69579507	69579686	69584973	69585156	72,62,40	12,28,2	20,45,23	20,19,23	2732	125	0.0139050405946	0.215,0.092,0.478	0.044,0.098,0.044	0.2
ENSMUSG00000068328	Aup1	chr6	+	83057213	83057394	83057275	83057394	83056758	83056878	22,31,21	0,0,0	23,7,8	4,1,1	187	125	0.0140262576854	1.0,1.0,1.0	0.794,0.824,0.842	0.18
ENSMUSG00000028456	Unc13b	chr4	+	43249456	43249581	43249459	43249581	43245467	43245596	18,5,8	0,0,3	9,7,11	4,3,5	128	125	0.014088882617	1.0,1.0,0.723	0.687,0.695,0.682	0.22
ENSMUSG00000032913	Lrig2	chr3	-	104462658	104462808	104462658	104462787	104463858	104464308	119,84,103	4,21,20	84,105,73	30,34,21	146	125	0.015017166823	0.962,0.774,0.815	0.706,0.726,0.749	0.123
ENSMUSG00000055850	Rnf181	chr6	-	72360874	72361013	72360874	72360949	72361121	72361226	77,24,56	0,1,5	40,14,27	6,4,4	189	125	0.0150371303605	1.0,0.941,0.881	0.815,0.698,0.817	0.164
ENSMUSG00000024963	Dnajc4	chr19	-	6989422	6989587	6989422	6989584	6989680	6989865	26,41,27	16,13,19	60,71,90	14,20,10	128	125	0.0154039216449	0.613,0.755,0.581	0.807,0.776,0.898	-0.177
ENSMUSG00000031816	Mthfsd	chr8	-	121104391	121104558	121104391	121104505	121105717	121105831	12,8,4	0,44,17	0,1,3	14,17,21	178	125	0.0154039216449	1.0,0.113,0.142	0.0,0.04,0.091	0.375
ENSMUSG00000074733	Zfp950	chr19	-	61118226	61118350	61118226	61118347	61127006	61127067	2,9,5	16,3,8	25,17,15	4,5,4	128	125	0.0159382950446	0.109,0.746,0.379	0.859,0.769,0.786	-0.393
ENSMUSG00000026159	Agfg1	chr1	+	82883180	82883361	82883243	82883361	82882227	82882437	113,261,250	67,21,28	395,329,317	13,30,19	188	125	0.016203361958	0.529,0.892,0.856	0.953,0.879,0.917	-0.157
ENSMUSG00000033191	Tie1	chr4	-	118478861	118479903	118478861	118479152	118480101	118480239	57,76,74	0,2,0	90,104,75	3,4,2	876	125	0.0164796910149	1.0,0.844,1.0	0.811,0.788,0.843	0.134
ENSMUSG00000034586	Hid1	chr11	-	115359694	115359811	115359694	115359808	115360321	115360492	0,1,0	27,7,3	4,1,1	11,6,4	128	125	0.0169244424054	0.0,0.122,0.0	0.262,0.14,0.196	-0.159
ENSMUSG00000062627	Mysm1	chr4	-	94968979	94969058	94968979	94969053	94970511	94970535	4,43,38	0,6,0	32,24,16	8,8,3	130	125	0.017996062927	1.0,0.873,1.0	0.794,0.743,0.837	0.166
ENSMUSG00000074221	Zfp568	chr7	+	30013839	30013889	30013842	30013889	29998114	29998210	144,135,101	17,25,29	56,62,56	14,25,41	128	125	0.0181635652116	0.892,0.841,0.773	0.796,0.708,0.572	0.143
ENSMUSG00000026826	Nr4a2	chr2	-	57111575	57112441	57111575	57112263	57112950	57113072	6,44,40	2,9,5	43,43,31	1,2,2	303	125	0.0185625619181	0.553,0.669,0.767	0.947,0.899,0.865	-0.241
ENSMUSG00000061894	Zscan20	chr4	-	128589451	128590141	128589451	128589860	128591472	128591557	36,32,12	1,2,4	23,48,29	0,2,0	406	125	0.0186054975471	0.917,0.831,0.48	1.0,0.881,1.0	-0.218
ENSMUSG00000035203	Epn1	chr7	+	5095887	5095974	5095890	5095974	5095642	5095753	216,230,146	154,240,174	262,232,234	392,345,342	128	125	0.0189653840899	0.578,0.483,0.45	0.395,0.396,0.401	0.106
ENSMUSG00000006920	Ezh1	chr11	-	101217242	101217368	101217242	101217363	101218653	101218720	0,1,4	3,23,33	14,6,9	51,31,30	130	125	0.0192854514586	0.0,0.04,0.104	0.209,0.157,0.224	-0.149
ENSMUSG00000054641	Mmrn1	chr6	+	60987073	60987226	60987076	60987226	60975817	60977794	2,49,37	0,7,3	44,41,30	10,13,15	128	125	0.0216196818762	1.0,0.872,0.923	0.811,0.755,0.661	0.189
ENSMUSG00000034616	Ssh3	chr19	-	4265609	4265715	4265609	4265703	4265809	4265998	0,0,0	4,4,8	4,0,3	17,12,12	137	125	0.0224885927185	0.0,0.0,0.0	0.177,0.0,0.186	-0.121
ENSMUSG00000089824	Rbm12	chr2	-	156103348	156103429	156103348	156103397	156111785	156111956	72,62,58	36,61,39	150,176,127	62,58,52	157	125	0.0248076100512	0.614,0.447,0.542	0.658,0.707,0.66	-0.141
ENSMUSG00000038866	Zcchc2	chr1	+	106027387	106027531	106027402	106027531	106023663	106023758	7,11,18	21,26,15	4,12,2	29,49,22	140	125	0.0282183250096	0.229,0.274,0.517	0.11,0.179,0.075	0.219
ENSMUSG00000029049	Morn1	chr4	+	155128678	155128800	155128682	155128800	155111416	155111589	19,2,6	0,0,0	28,15,17	3,1,3	129	125	0.0287557964425	1.0,1.0,1.0	0.9,0.936,0.846	0.106
ENSMUSG00000037761	Actr5	chr2	+	158636007	158636147	158636026	158636147	158635306	158635426	72,123,146	31,37,26	123,144,132	26,13,18	144	125	0.0287557964425	0.668,0.743,0.83	0.804,0.906,0.864	-0.111
ENSMUSG00000061436	Hipk2	chr6	-	38721454	38721597	38721454	38721594	38729920	38730042	82,206,95	30,38,28	101,148,103	15,24,10	128	125	0.0288396555994	0.727,0.841,0.768	0.868,0.858,0.91	-0.1
ENSMUSG00000053158	Fes	chr7	-	80382312	80382431	80382312	80382396	80382520	80382707	0,10,5	13,68,46	13,7,13	42,37,22	160	125	0.0296780261206	0.0,0.103,0.078	0.195,0.129,0.316	-0.153
ENSMUSG00000055725	Paqr3	chr5	-	97099545	97099743	97099545	97099680	97103359	97103515	120,127,78	0,10,5	49,63,62	6,10,7	188	125	0.0297661842473	1.0,0.894,0.912	0.844,0.807,0.855	0.1
ENSMUSG00000026708	Cenpl	chr1	+	161078228	161078480	161078328	161078480	161074756	161074930	133,176,237	6,51,27	214,175,183	50,51,63	225	125	0.0299390056841	0.925,0.657,0.83	0.704,0.656,0.617	0.145
ENSMUSG00000090112	Shprh	chr10	+	11166485	11166737	11166607	11166737	11164344	11164995	18,70,44	15,0,10	77,89,66	1,1,5	247	125	0.0302378033619	0.378,1.0,0.69	0.975,0.978,0.87	-0.252
ENSMUSG00000022843	Clcn2	chr16	-	20709569	20709724	20709569	20709680	20709879	20709949	8,9,18	20,28,48	18,12,7	81,84,73	169	125	0.0315264828523	0.228,0.192,0.217	0.141,0.096,0.066	0.111
ENSMUSG00000061751	Kalrn	chr16	-	34013136	34013681	34013136	34013676	34013957	34014214	26,67,61	21,18,14	81,73,54	16,6,7	130	125	0.0327902163273	0.543,0.782,0.807	0.83,0.921,0.881	-0.167
ENSMUSG00000097290	1300002E11Rik	chr16	+	21800714	21800836	21800774	21800836	21795849	21795975	33,13,24	0,12,0	19,29,32	9,17,15	185	125	0.0366233432342	1.0,0.423,1.0	0.588,0.535,0.59	0.237
ENSMUSG00000025647	Shisa5	chr9	+	109051363	109051453	109051366	109051453	109040869	109041026	19,49,22	32,101,50	34,34,23	142,96,88	128	125	0.037665067517	0.367,0.321,0.301	0.19,0.257,0.203	0.113
ENSMUSG00000019823	Mical1	chr10	+	41479325	41479499	41479394	41479499	41478962	41479067	0,5,9	9,47,46	37,24,20	87,87,99	194	125	0.0407523746635	0.0,0.064,0.112	0.215,0.151,0.115	-0.102
ENSMUSG00000037266	Rsrp1	chr4	+	134926025	134926818	134926734	134926818	134925776	134925821	24,25,31	2,15,22	23,5,9	24,16,17	834	125	0.0417557589638	0.643,0.2,0.174	0.126,0.045,0.074	0.257
ENSMUSG00000019737	Syne4	chr7	+	30316229	30316373	30316294	30316373	30315261	30315400	9,51,37	1,9,7	87,65,83	8,3,2	190	125	0.0419296003593	0.856,0.788,0.777	0.877,0.934,0.965	-0.118
ENSMUSG00000046603	Tcaim	chr9	+	122818773	122819026	122818849	122819026	122814431	122814588	23,39,40	0,15,25	14,23,9	17,16,16	201	125	0.044202795094	1.0,0.618,0.499	0.339,0.472,0.259	0.349
ENSMUSG00000025409	Mbd6	chr10	-	127284042	127284215	127284042	127284212	127284334	127284485	96,89,77	40,51,77	103,76,92	108,93,104	128	125	0.0477261267967	0.701,0.63,0.494	0.482,0.444,0.463	0.145
ENSMUSG00000028256	Odf2l	chr3	+	145126092	145127890	145127830	145127890	145124210	145124375	120,123,128	0,0,6	163,144,137	0,0,0	1863	125	0.0477614499692	1.0,1.0,0.589	1.0,1.0,1.0	-0.137
ENSMUSG00000039936	Pik3cd	chr4	-	149655126	149655257	149655126	149655248	149655335	149655503	0,0,0	5,12,2	3,2,1	18,13,9	134	125	0.0478634489996	0.0,0.0,0.0	0.135,0.126,0.094	-0.118
ENSMUSG00000006575	Rundc3a	chr11	+	102398084	102398233	102398099	102398233	102397570	102397686	5,22,3	0,3,3	6,4,7	0,0,0	140	125	0.0490648556272	1.0,0.868,0.472	1.0,1.0,1.0	-0.22
