# Supplementary material for: An Alternative Splicing Program for Mouse Craniofacial Development
Source: Front Physiol. 2020 Sep 4;11:1099. doi: 10.3389/fphys.2020.01099 (PMC7498679; doi:10.3389/fphys.2020.01099)
Supplement: Supplementary file 12 [file Data_Sheet_1.zip › Filtered rMATS results/A3SS/E12.5_Ect_MXP_vs_FNP_A3SS_filtered_output.txt]

GeneID	geneSymbol	chr	strand	longExonStart_0base	longExonEnd	shortES	shortEE	flankingES	flankingEE	IC_SAMPLE_1	SC_SAMPLE_1	IC_SAMPLE_2	SC_SAMPLE_2	IncFormLen	SkipFormLen	FDR	IncLevel1	IncLevel2	DeltaPSI
ENSMUSG00000038695	Josd2	chr7	+	44470858	44471307	44471233	44471307	44470411	44470537	17,11,9	2,8,3	17,19,19	0,0,1	500	125	0.000261615058561	0.68,0.256,0.429	1.0,1.0,0.826	-0.487
ENSMUSG00000002107	Celf2	chr2	-	6604023	6607961	6604023	6604182	6615687	6615822	116,137,120	3,3,2	93,112,97	0,0,0	3904	125	0.000261615058561	0.553,0.594,0.658	1.0,1.0,1.0	-0.398
ENSMUSG00000026135	Zfp142	chr1	-	74579324	74579618	74579324	74579449	74585383	74585697	7,3,6	3,7,0	3,4,6	0,0,0	294	125	0.00225615679013	0.498,0.154,1.0	1.0,1.0,1.0	-0.449
ENSMUSG00000032332	Col12a1	chr9	-	79598990	79601179	79598990	79600007	79602199	79602370	106,140,192	0,0,2	126,241,323	6,3,12	1297	125	0.00285365199853	1.0,1.0,0.902	0.669,0.886,0.722	0.208
ENSMUSG00000021481	Zfp346	chr13	+	55122281	55122515	55122329	55122515	55113035	55113139	11,10,1	1,0,0	5,10,1	2,6,1	173	125	0.00285365199853	0.888,1.0,1.0	0.644,0.546,0.419	0.426
ENSMUSG00000030590	Fam98c	chr7	-	29153321	29154535	29153321	29153489	29154615	29154693	73,106,82	0,1,0	101,108,81	5,2,4	1171	125	0.00285365199853	1.0,0.919,1.0	0.683,0.852,0.684	0.233
ENSMUSG00000059475	Zfp426	chr9	-	20478132	20478279	20478132	20478158	20486329	20486437	5,15,5	0,0,0	1,5,7	7,0,2	246	125	0.00680147530524	1.0,1.0,1.0	0.068,1.0,0.64	0.431
ENSMUSG00000042447	Mios	chr6	+	8233049	8234361	8234231	8234361	8231160	8231313	55,40,37	5,2,0	44,65,67	1,0,0	1307	125	0.0103569782236	0.513,0.657,1.0	0.808,1.0,1.0	-0.213
ENSMUSG00000024043	Arhgap28	chr17	-	67864462	67864625	67864462	67864622	67868950	67869028	31,25,18	1,0,0	20,28,28	1,5,5	128	125	0.0141817637054	0.968,1.0,1.0	0.951,0.845,0.845	0.109
ENSMUSG00000018727	Cpsf4l	chr11	-	113699835	113699982	113699835	113699913	113702055	113702095	14,16,20	3,3,5	10,10,4	1,0,0	194	125	0.0141817637054	0.75,0.775,0.72	0.866,1.0,1.0	-0.207
ENSMUSG00000026153	Fam135a	chr1	-	24028199	24030528	24028199	24029940	24032662	24032736	5,19,9	0,1,1	8,5,8	2,3,3	713	125	0.0188293322298	1.0,0.769,0.612	0.412,0.226,0.319	0.475
ENSMUSG00000092060	Bend4	chr5	-	67392147	67400301	67392147	67398450	67405430	67405519	18,14,14	1,0,0	25,21,23	5,3,0	1976	125	0.0195424741717	0.532,1.0,1.0	0.24,0.307,1.0	0.328
ENSMUSG00000032567	Aste1	chr9	+	105396797	105397858	105397624	105397858	105396544	105396705	12,23,10	0,4,2	4,16,11	1,0,0	952	125	0.0340842234859	1.0,0.43,0.396	0.344,1.0,1.0	-0.173
ENSMUSG00000051323	Pcdh19	chrX	-	133625268	133625441	133625268	133625438	133632894	133632953	0,3,4	8,8,2	0,0,0	1,6,7	128	125	0.03561468184	0.0,0.268,0.661	0.0,0.0,0.0	0.31
ENSMUSG00000052616	Terb1	chr8	-	104485356	104485491	104485356	104485488	104488486	104488639	12,6,3	0,0,2	2,3,8	1,3,5	128	125	0.03561468184	1.0,1.0,0.594	0.661,0.494,0.61	0.276
ENSMUSG00000062906	Hdac10	chr15	-	89124174	89124428	89124174	89124253	89124531	89124588	9,6,3	22,14,19	17,17,20	15,22,16	300	125	0.0386223020864	0.146,0.152,0.062	0.321,0.244,0.342	-0.182
ENSMUSG00000057363	Uxs1	chr1	-	43805625	43805689	43805625	43805674	43807349	43807377	16,23,18	35,44,52	9,15,9	77,66,43	140	125	0.044241000934	0.29,0.318,0.236	0.094,0.169,0.157	0.141
