# Supplementary material for: An Alternative Splicing Program for Mouse Craniofacial Development
Source: Front Physiol. 2020 Sep 4;11:1099. doi: 10.3389/fphys.2020.01099 (PMC7498679; doi:10.3389/fphys.2020.01099)
Supplement: Supplementary file 12 [file Data_Sheet_1.zip › Filtered rMATS results/MXE/MXP_Mes_E10.5_vs_E11.5_MXE_filtered_output.txt]

GeneID	geneSymbol	chr	strand	1stExonStart_0base	1stExonEnd	2stExonStart_0base	2stExonEnd	upstreamES	upstreamEE	downstreamES	downstreamEE	IC_SAMPLE_1	SC_SAMPLE_1	IC_SAMPLE_2	SC_SAMPLE_2	IncFormLen	SkipFormLen	FDR	IncLevel1	IncLevel2	DeltaPSI
ENSMUSG00000027620	Rbm39	chr2	-	156159036	156159241	156161567	156161633	156158399	156158477	156161827	156161965	2096,3209,3305	978,1335,1261	2243,2090,1884	2793,2408,2528	191	330	0.0	0.787,0.806,0.819	0.581,0.6,0.563	0.223
ENSMUSG00000027620	Rbm39	chr2	-	156167684	156167750	156172827	156173022	156167537	156167591	156177335	156177385	2490,2424,2869	345,685,670	1285,1442,1468	932,899,803	320	191	0.0	0.812,0.679,0.719	0.451,0.489,0.522	0.249
ENSMUSG00000027620	Rbm39	chr2	-	156162728	156162881	156164805	156164923	156161827	156161965	156167537	156167591	1100,1624,1602	2739,5196,5822	2035,1914,1702	2888,2739,2613	243	278	0.0	0.315,0.263,0.239	0.446,0.444,0.427	-0.167
ENSMUSG00000035960	Apex1	chr14	+	50925516	50925704	50926160	50926353	50925212	50925324	50926455	50926551	4059,5364,4247	2434,4125,3531	1925,1945,2109	2908,2989,3424	313	318	0.0	0.629,0.569,0.55	0.402,0.398,0.385	0.188
ENSMUSG00000026098	Pms1	chr1	-	53216230	53216347	53267827	53267930	53207962	53208085	53275069	53275252	47,79,61	308,341,240	113,113,105	105,114,92	228	242	0.0	0.139,0.197,0.212	0.533,0.513,0.548	-0.349
ENSMUSG00000032667	Pon2	chr6	-	5268977	5269178	5272324	5272451	5266964	5267046	5273000	5273166	195,309,362	17,95,87	139,109,97	108,104,72	252	326	0.0	0.937,0.808,0.843	0.625,0.576,0.635	0.251
ENSMUSG00000029253	Cenpc1	chr5	-	86018388	86018484	86020828	86020951	86016201	86016356	86022378	86022483	328,642,667	46,164,158	364,326,367	222,236,184	248	221	0.0	0.864,0.777,0.79	0.594,0.552,0.64	0.215
ENSMUSG00000028851	Nudc	chr4	-	133535509	133535575	133535667	133535871	133534227	133534542	133541138	133541216	2612,4094,3683	987,1496,1256	1719,1860,1773	1425,1533,1350	329	191	0.0	0.606,0.614,0.63	0.412,0.413,0.433	0.197
ENSMUSG00000032580	Rbm5	chr9	-	107742600	107742698	107743836	107743911	107741963	107742521	107744182	107744286	743,1186,1004	267,566,362	963,819,766	949,1112,824	200	223	0.0	0.756,0.7,0.756	0.531,0.451,0.509	0.24
ENSMUSG00000032883	Acsl3	chr1	+	78681592	78682010	78688236	78688414	78663140	78663280	78690268	78690378	213,384,440	245,406,524	148,138,124	450,488,420	543	303	0.0	0.327,0.345,0.319	0.155,0.136,0.141	0.186
ENSMUSG00000027423	Snx5	chr2	-	144261919	144262024	144270376	144270459	144260724	144260835	144270700	144270906	7,14,19	1880,3273,2718	115,281,247	1282,1502,1309	208	230	0.0	0.004,0.005,0.008	0.09,0.171,0.173	-0.139
ENSMUSG00000029405	G3bp2	chr5	-	92055383	92055502	92056268	92056397	92053716	92055053	92057967	92058070	900,1348,1204	3193,3734,3745	1298,1213,1157	1397,1503,1333	254	244	0.0	0.213,0.257,0.236	0.472,0.437,0.455	-0.219
ENSMUSG00000015605	Srf	chr17	-	46549844	46550036	46551530	46551792	46549435	46549512	46553559	46553826	768,1495,1383	104,297,237	743,791,778	358,316,332	387	317	0.0	0.858,0.805,0.827	0.63,0.672,0.657	0.177
ENSMUSG00000029017	Pmpcb	chr5	+	21745977	21746090	21746977	21747121	21743378	21743458	21748748	21748909	161,298,335	912,1699,1401	521,408,498	953,762,888	238	269	0.0	0.166,0.165,0.213	0.382,0.377,0.388	-0.201
ENSMUSG00000029017	Pmpcb	chr5	+	21742757	21742956	21743378	21743458	21740484	21740614	21745977	21746090	1095,1189,1323	131,203,196	808,802,842	341,281,334	324	205	0.0	0.841,0.788,0.81	0.6,0.644,0.615	0.193
ENSMUSG00000056770	Setd3	chr12	-	108118241	108118356	108119105	108119164	108113318	108113393	108157753	108158010	319,677,612	160,476,371	355,326,344	485,475,486	184	240	0.0	0.722,0.65,0.683	0.488,0.472,0.48	0.205
ENSMUSG00000058355	Abce1	chr8	-	79701114	79701252	79701773	79701891	79700912	79700982	79703003	79703101	516,867,885	1670,2394,2477	713,766,670	937,981,873	243	263	0.0	0.251,0.282,0.279	0.452,0.458,0.454	-0.184
ENSMUSG00000027531	Impa1	chr3	-	10316102	10316254	10321611	10321720	10311955	10315301	10322903	10323012	222,358,496	637,872,987	509,549,500	583,516,531	234	277	0.0	0.292,0.327,0.373	0.508,0.557,0.527	-0.2
ENSMUSG00000033732	Sf3b3	chr8	-	110814529	110814655	110817543	110817718	110813622	110813835	110820706	110820861	1419,2560,1977	678,915,805	1188,1531,1347	1113,1460,1068	300	251	0.0	0.637,0.701,0.673	0.472,0.467,0.513	0.186
ENSMUSG00000062203	Gspt1	chr16	-	11240665	11240707	11240804	11240840	11238871	11239096	11253642	11254270	94,174,154	167,306,274	226,284,250	151,159,126	161	167	0.0	0.369,0.371,0.368	0.608,0.649,0.673	-0.274
ENSMUSG00000062203	Gspt1	chr16	-	11240665	11240707	11240804	11240840	11238871	11239099	11253642	11254209	94,176,154	291,376,380	226,285,249	199,238,240	161	167	0.0	0.251,0.327,0.296	0.541,0.554,0.518	-0.246
ENSMUSG00000003135	Cnot11	chr1	+	39537415	39537580	39538270	39538423	39535553	39536337	39539872	39540075	59,105,117	1100,1632,1589	212,232,292	762,871,795	290	278	0.0	0.049,0.058,0.066	0.211,0.203,0.26	-0.167
ENSMUSG00000037570	Mcrs1	chr15	-	99249875	99250014	99250462	99250582	99248701	99248860	99251861	99251961	320,383,361	109,111,71	636,565,643	39,41,56	245	264	0.0	0.76,0.788,0.846	0.946,0.937,0.925	-0.138
ENSMUSG00000037570	Mcrs1	chr15	-	99249875	99250014	99250462	99250582	99249367	99249506	99251861	99251961	320,384,355	825,1098,888	634,562,638	596,512,567	245	264	0.0	0.295,0.274,0.301	0.534,0.542,0.548	-0.251
ENSMUSG00000024012	Mtch1	chr17	-	29336217	29336311	29338741	29338801	29333957	29334005	29339790	29339842	1139,1484,1224	363,531,438	1511,1530,1506	1142,1151,1179	185	219	0.0	0.788,0.768,0.768	0.61,0.611,0.602	0.167
ENSMUSG00000031796	Cfap20	chr8	-	95421135	95421246	95422057	95422246	95420248	95420669	95422782	95422894	445,525,533	867,1562,1511	727,574,739	837,708,775	314	236	0.0	0.278,0.202,0.21	0.395,0.379,0.417	-0.167
ENSMUSG00000021149	Gtpbp4	chr13	-	8991931	8992035	8992644	8992815	8991714	8991851	8995948	8996017	105,430,323	781,1304,1368	340,335,303	566,498,511	296	229	0.0	0.094,0.203,0.154	0.317,0.342,0.314	-0.174
ENSMUSG00000025001	Hells	chr19	+	38938405	38938462	38940470	38940507	38935413	38935536	38940596	38940661	514,814,787	63,81,86	272,278,230	91,91,83	182	162	0.0	0.879,0.899,0.891	0.727,0.731,0.712	0.166
ENSMUSG00000060126	Tpt1	chr14	+	75846693	75846799	75847243	75847360	75846202	75846393	75848098	75848415	53,117,114	33,61,85	377,468,355	70,61,71	231	242	0.0	0.627,0.668,0.584	0.849,0.889,0.84	-0.233
ENSMUSG00000030316	Tamm41	chr6	-	115012157	115012323	115016082	115016228	115010806	115010869	115025273	115025424	455,877,778	164,334,242	422,401,410	362,384,384	271	291	0.0	0.749,0.738,0.775	0.556,0.529,0.534	0.214
ENSMUSG00000022359	Wdyhv1	chr15	+	58152596	58152745	58153579	58153704	58150605	58150656	58157901	58158652	185,374,344	96,190,169	193,197,188	265,282,261	274	250	0.0	0.637,0.642,0.65	0.399,0.389,0.397	0.248
ENSMUSG00000021262	Evl	chr12	+	108673288	108673352	108674406	108674465	108652921	108653099	108675396	108675626	498,663,703	683,802,733	971,923,911	411,357,386	189	184	0.0	0.415,0.446,0.483	0.697,0.716,0.697	-0.255
ENSMUSG00000030876	Mettl9	chr7	+	121047837	121048028	121057214	121057399	121034444	121034975	121076129	121076835	303,772,624	1813,2550,2709	1331,1459,1489	1941,1778,2018	316	310	0.0	0.141,0.229,0.184	0.402,0.446,0.42	-0.238
ENSMUSG00000021012	Zc3h14	chr12	+	98783581	98783702	98784915	98785052	98780047	98780280	98785317	98785406	204,517,424	1333,1754,1688	664,688,608	1037,1092,980	246	262	0.0	0.14,0.239,0.211	0.405,0.402,0.398	-0.205
ENSMUSG00000026037	Orc2	chr1	-	58467650	58467712	58469667	58469839	58465994	58466113	58470939	58471086	430,651,748	981,1164,1190	487,546,570	393,382,390	297	187	0.0	0.216,0.26,0.284	0.438,0.474,0.479	-0.21
ENSMUSG00000024908	Ppp6r3	chr19	-	3514653	3514719	3518244	3518382	3511928	3512041	3521733	3521920	313,449,618	543,913,898	561,612,503	405,416,318	263	191	0.0	0.295,0.263,0.333	0.501,0.517,0.535	-0.221
ENSMUSG00000031826	Usp10	chr8	+	119951920	119952098	119953179	119953345	119950358	119950458	119954788	119954933	1042,1711,1420	258,415,343	779,792,712	508,570,538	303	291	0.0	0.795,0.798,0.799	0.596,0.572,0.56	0.221
ENSMUSG00000021832	Psmc6	chr14	+	45340629	45340691	45341281	45341343	45337477	45337565	45343400	45343521	500,713,897	1700,2151,2382	990,871,939	1136,993,1203	187	187	0.0	0.227,0.249,0.274	0.466,0.467,0.438	-0.207
ENSMUSG00000021235	Coq6	chr12	+	84368142	84368201	84370255	84370386	84366884	84367019	84370923	84371031	329,315,306	75,183,143	161,131,166	279,276,271	184	256	0.0	0.859,0.705,0.749	0.445,0.398,0.46	0.337
ENSMUSG00000022437	Samm50	chr15	+	84199772	84199879	84200292	84200423	84198573	84198661	84200629	84200717	1149,1419,1514	310,520,434	856,832,844	704,642,678	232	256	0.0	0.804,0.751,0.794	0.573,0.588,0.579	0.203
ENSMUSG00000024382	Ercc3	chr18	+	32248162	32248477	32254080	32254265	32246566	32246771	32257189	32257392	108,137,113	352,745,709	254,226,229	446,401,424	440	310	0.0	0.178,0.115,0.101	0.286,0.284,0.276	-0.151
ENSMUSG00000018583	G3bp1	chr11	+	55497650	55497762	55497912	55498041	55496143	55496245	55498557	55498667	5200,6943,5849	1868,2663,2227	3147,3045,3141	2502,2289,2329	237	254	0.0	0.749,0.736,0.738	0.574,0.588,0.591	0.157
ENSMUSG00000030374	Strn4	chr7	+	16823005	16823079	16824138	16824217	16822495	16822599	16826463	16826661	389,584,545	195,197,216	347,419,346	423,383,361	199	204	0.0	0.672,0.752,0.721	0.457,0.529,0.496	0.221
ENSMUSG00000037572	Wdhd1	chr14	-	47263438	47263623	47265673	47265858	47261339	47261581	47266980	47267173	427,789,821	99,324,197	243,268,236	222,246,250	310	310	0.0	0.812,0.709,0.806	0.523,0.521,0.486	0.266
ENSMUSG00000029064	Gnb1	chr4	+	155527412	155527509	155533696	155533735	155491363	155491580	155535357	155535464	111,235,213	1728,2607,2388	651,1018,1002	1109,1007,1186	222	164	0.0	0.045,0.062,0.062	0.302,0.428,0.384	-0.315
ENSMUSG00000029064	Gnb1	chr4	+	155527412	155527509	155533696	155533735	155515630	155515679	155535357	155535464	448,908,858	1728,2607,2388	824,822,834	1109,1008,1186	222	164	0.0	0.161,0.205,0.21	0.354,0.376,0.342	-0.165
ENSMUSG00000042079	Hnrnpf	chr6	+	117917469	117917598	117919098	117919159	117906794	117906839	117923707	117925619	660,978,703	17,17,12	325,287,280	58,53,35	254	186	0.0	0.966,0.977,0.977	0.804,0.799,0.854	0.154
ENSMUSG00000029064	Gnb1	chr4	+	155515630	155515679	155533696	155533735	155491360	155491580	155535357	155535464	5,30,15	1728,2607,2388	194,394,384	1109,1007,1186	174	164	0.0	0.003,0.011,0.006	0.142,0.269,0.234	-0.208
ENSMUSG00000003923	Tfam	chr10	-	71235542	71235613	71236915	71237031	71234864	71235014	71237839	71238280	234,397,368	569,965,841	329,333,320	315,329,327	241	196	0.0	0.251,0.251,0.262	0.459,0.452,0.443	-0.197
ENSMUSG00000061559	Wdr61	chr9	-	54720259	54720352	54722833	54722927	54719250	54719329	54724050	54724144	519,975,720	1476,2047,1895	879,826,917	967,885,1074	219	218	0.0	0.259,0.322,0.274	0.475,0.482,0.459	-0.187
ENSMUSG00000015749	Anp32e	chr3	+	95933908	95934058	95937023	95937195	95929277	95929650	95937881	95938003	1662,2391,2139	10675,12477,12249	2274,2361,2099	5530,6120,5912	275	297	0.0	0.144,0.171,0.159	0.308,0.294,0.277	-0.135
ENSMUSG00000060572	Mfap2	chr4	+	141014982	141015070	141015214	141015288	141014394	141014448	141015476	141015814	1825,2961,2664	710,820,748	2922,2293,2510	1974,1607,1764	213	199	0.0	0.706,0.771,0.769	0.58,0.571,0.571	0.175
ENSMUSG00000060572	Mfap2	chr4	+	141014394	141014448	141014982	141015070	141014188	141014269	141015214	141015288	869,1575,1390	477,778,681	1417,1207,1274	2020,1752,1901	179	213	0.0	0.684,0.707,0.708	0.455,0.45,0.444	0.25
ENSMUSG00000037503	Fam168b	chr1	-	34828766	34828847	34836732	34836813	34819866	34820009	34842827	34842964	38,122,122	878,2014,1869	377,551,538	1166,1503,1120	206	206	0.0	0.041,0.057,0.061	0.244,0.268,0.324	-0.226
ENSMUSG00000031328	Flna	chrX	-	74229380	74229509	74229825	74229966	74229018	74229192	74230055	74230158	1837,2481,2176	889,1029,844	2187,2447,2085	1893,2502,1941	266	254	0.0	0.664,0.697,0.711	0.525,0.483,0.506	0.186
ENSMUSG00000028693	Nasp	chr4	-	116614329	116614410	116618869	116618980	116611971	116612081	116622766	116622814	2002,3205,3122	3518,5140,5241	3112,2933,2812	2074,2394,2294	236	206	0.0	0.332,0.352,0.342	0.567,0.517,0.517	-0.192
ENSMUSG00000037400	Atp11b	chr3	+	35814043	35814225	35819908	35820112	35812212	35812316	35826944	35827098	133,154,126	350,348,433	178,155,163	155,147,161	307	329	0.0	0.289,0.322,0.238	0.552,0.531,0.52	-0.251
ENSMUSG00000020460	Rps27a	chr11	-	29546290	29546422	29546702	29547260	29545898	29546029	29547680	29547745	977,1844,1638	50,95,152	679,589,795	274,210,234	683	257	0.0	0.88,0.88,0.802	0.483,0.513,0.561	0.335
ENSMUSG00000030611	Mrps11	chr7	+	78788674	78788773	78790636	78790766	78783572	78783680	78791873	78791939	647,867,850	213,387,387	566,507,529	617,470,608	224	255	0.0	0.776,0.718,0.714	0.511,0.551,0.498	0.216
ENSMUSG00000024587	Nars	chr18	-	64504337	64504473	64504847	64505047	64503507	64503621	64505156	64505378	797,1147,1038	1929,3370,3164	1140,1193,1112	1480,1371,1460	325	261	0.0	0.249,0.215,0.209	0.382,0.411,0.38	-0.167
ENSMUSG00000030849	Fgfr2	chr7	-	130218997	130219121	130228622	130228792	130200982	130201173	130241199	130241277	199,207,181	130,148,90	209,218,194	400,445,369	295	249	0.0	0.564,0.541,0.629	0.306,0.293,0.307	0.276
ENSMUSG00000015668	Pdzd11	chrX	-	100623582	100623643	100623861	100623960	100622885	100623427	100624532	100624589	803,845,955	77,118,149	686,639,633	296,229,249	224	186	0.0	0.896,0.856,0.842	0.658,0.699,0.679	0.186
ENSMUSG00000033581	Igf2bp2	chr16	-	22068142	22068259	22076016	22076145	22065092	22065167	22078615	22078751	1892,2667,3062	714,913,922	1398,1445,1316	1052,1275,1031	254	242	0.0	0.716,0.736,0.76	0.559,0.519,0.549	0.195
ENSMUSG00000109336	Samd4b	chr7	-	28403619	28403743	28403863	28404062	28401823	28401907	28405488	28405607	107,142,158	305,579,496	349,400,335	481,544,435	324	249	0.0	0.212,0.159,0.197	0.358,0.361,0.372	-0.174
ENSMUSG00000001847	Rac1	chr5	-	143508095	143508158	143517157	143517229	143507326	143507486	143527762	143527993	106,285,230	1428,1868,1840	491,645,663	1932,2269,1917	197	188	0.0	0.066,0.127,0.107	0.195,0.213,0.248	-0.119
ENSMUSG00000024826	Dpf2	chr19	-	5905388	5905552	5906523	5906631	5904453	5904546	5907000	5907161	824,1223,1165	474,638,647	800,718,632	874,917,805	233	289	0.0	0.683,0.704,0.691	0.532,0.493,0.493	0.187
ENSMUSG00000032263	Bckdhb	chr9	+	84012508	84012619	84069104	84069191	84010253	84010351	84122233	84122382	156,196,212	433,749,867	261,271,307	401,403,397	236	212	0.0	0.245,0.19,0.18	0.369,0.377,0.41	-0.18
ENSMUSG00000037343	Taf2	chr15	-	55027171	55027277	55028317	55028547	55022201	55022324	55031045	55031155	122,284,318	719,960,824	379,337,366	444,475,456	355	231	0.0	0.099,0.161,0.201	0.357,0.316,0.343	-0.185
ENSMUSG00000034761	Map4k5	chr12	-	69816289	69816393	69818021	69818080	69815754	69815932	69818383	69818501	139,450,395	53,215,182	199,176,157	265,247,213	184	229	0.0	0.765,0.723,0.73	0.483,0.47,0.478	0.262
ENSMUSG00000020780	Srp68	chr11	-	116265356	116265552	116268273	116268387	116263214	116263297	116271912	116271979	873,1508,1575	525,671,708	608,551,499	668,610,558	239	321	0.0	0.691,0.751,0.749	0.55,0.548,0.546	0.182
ENSMUSG00000026082	Rev1	chr1	-	38055290	38055524	38056263	38056466	38054744	38054865	38056716	38056882	112,192,177	220,413,485	244,276,249	243,245,204	328	359	0.0	0.358,0.337,0.285	0.524,0.552,0.572	-0.223
ENSMUSG00000007739	Cct4	chr11	+	22994297	22994387	22995929	22996038	22993266	22993319	22996314	22996457	484,1286,1032	3090,5359,5449	1189,1326,1238	2635,2927,2723	215	234	0.0	0.146,0.207,0.171	0.329,0.33,0.331	-0.155
ENSMUSG00000052752	Traf7	chr17	-	24514124	24514217	24516504	24516596	24513898	24513932	24518741	24518799	222,403,383	173,358,259	253,255,214	496,519,491	217	218	0.0	0.563,0.531,0.598	0.339,0.33,0.305	0.239
ENSMUSG00000052752	Traf7	chr17	-	24514124	24514217	24514712	24514829	24513898	24513932	24516504	24516599	469,886,782	186,411,277	539,521,561	535,562,534	242	218	0.0	0.694,0.66,0.718	0.476,0.455,0.486	0.218
ENSMUSG00000052752	Traf7	chr17	-	24513192	24513376	24513898	24513932	24512949	24513084	24514124	24514217	4,69,37	808,1173,1195	109,102,99	756,591,647	159	309	0.0	0.01,0.103,0.057	0.219,0.251,0.229	-0.176
ENSMUSG00000000568	Hnrnpd	chr5	-	99962514	99962612	99963983	99964083	99955934	99961333	99964669	99964801	7655,13532,13064	1964,3828,3860	6252,6019,5809	5190,4799,4979	225	223	0.0	0.794,0.778,0.77	0.544,0.554,0.536	0.236
ENSMUSG00000002981	Clptm1	chr7	-	19637077	19637171	19637468	19637713	19635660	19635851	19638116	19639017	524,821,792	85,216,219	674,562,563	452,475,430	370	219	0.0	0.785,0.692,0.682	0.469,0.412,0.437	0.28
ENSMUSG00000034343	Ube2f	chr1	+	91254259	91254393	91265217	91265283	91250318	91250437	91275249	91275317	277,302,288	153,186,129	269,235,221	27,34,38	259	191	0.0	0.572,0.545,0.622	0.88,0.836,0.811	-0.263
ENSMUSG00000029550	Sppl3	chr5	+	115061561	115061639	115074814	115074903	115011136	115011615	115082220	115082340	17,20,60	239,666,854	189,207,225	760,831,669	203	214	0.0	0.07,0.031,0.069	0.208,0.208,0.262	-0.169
ENSMUSG00000041058	Wwp1	chr4	-	19678344	19678435	19687790	19687886	19673155	19673294	19708838	19708993	4,20,5	163,221,188	44,56,31	103,110,103	221	216	0.0	0.023,0.081,0.025	0.295,0.332,0.227	-0.242
ENSMUSG00000026309	Ilkap	chr1	-	91381850	91381972	91383303	91383391	91378465	91378585	91384564	91384658	750,956,1117	469,774,841	596,488,501	893,924,885	213	247	0.0	0.65,0.589,0.606	0.436,0.38,0.396	0.211
ENSMUSG00000020076	Ddx50	chr10	-	62640744	62640862	62642775	62642954	62640446	62640632	62643296	62643372	953,1557,1499	209,381,477	887,933,879	612,559,554	304	243	0.0	0.785,0.766,0.715	0.537,0.572,0.559	0.199
ENSMUSG00000003423	Pih1d1	chr7	+	45156305	45156399	45156731	45156798	45154302	45154420	45157602	45157782	51,123,78	1211,1211,943	170,132,195	565,486,492	219	192	0.0	0.036,0.082,0.068	0.209,0.192,0.258	-0.158
ENSMUSG00000052707	Tnrc6a	chr7	+	123162493	123162877	123169535	123172118	123152163	123152185	123173232	123173409	287,408,433	110,165,118	125,189,148	215,237,203	509	2708	0.0	0.933,0.929,0.951	0.756,0.809,0.795	0.151
ENSMUSG00000003131	Pafah1b2	chr9	-	45976040	45976130	45978641	45978729	45975080	45975197	45984704	45984871	426,671,516	1581,2257,2345	729,841,768	1127,1271,1094	213	215	0.0	0.214,0.231,0.182	0.395,0.4,0.415	-0.194
ENSMUSG00000028955	Vamp3	chr4	-	151050916	151051075	151056161	151056243	151049994	151050046	151057873	151057953	2,51,45	368,493,641	93,95,98	393,368,418	207	284	0.0	0.007,0.124,0.088	0.245,0.262,0.243	-0.177
ENSMUSG00000025786	Zdhhc3	chr9	-	123089031	123089156	123100258	123100592	123084213	123084310	123112995	123113147	31,186,87	242,457,415	292,336,399	434,355,395	459	250	0.0	0.065,0.181,0.102	0.268,0.34,0.355	-0.205
ENSMUSG00000051786	Tubgcp6	chr15	-	89116044	89116255	89120509	89120673	89111115	89111289	89122076	89122886	157,226,199	27,35,23	88,112,77	81,100,52	289	336	0.0	0.871,0.882,0.91	0.558,0.566,0.633	0.302
ENSMUSG00000062980	Cped1	chr6	+	22016902	22017086	22051292	22051399	21986595	21987059	22059876	22059952	805,886,691	174,190,218	321,458,345	215,238,257	309	232	0.0	0.776,0.778,0.704	0.529,0.591,0.502	0.212
ENSMUSG00000063882	Uqcrh	chr4	-	116069862	116070024	116070667	116070757	116066964	116067172	116074915	116075034	1071,1964,1750	2505,3725,4171	876,854,910	4529,3641,4215	215	287	0.0	0.363,0.413,0.359	0.205,0.238,0.224	0.156
ENSMUSG00000063882	Uqcrh	chr4	-	116069862	116070024	116070736	116070757	116066964	116067172	116074915	116075071	721,1234,1152	2505,3725,4171	526,547,584	4529,3641,4215	146	287	0.0	0.361,0.394,0.352	0.186,0.228,0.214	0.16
ENSMUSG00000022110	Sucla2	chr14	+	73568861	73569024	73579355	73579484	73568633	73568733	73581678	73581817	1734,1693,1705	306,634,641	812,777,761	774,738,674	288	254	0.0	0.833,0.702,0.701	0.481,0.481,0.499	0.258
ENSMUSG00000039748	Exo1	chr1	+	175888723	175888861	175891933	175892146	175887577	175887701	175892873	175893061	126,173,239	696,1035,1014	229,225,219	464,466,379	263	338	0.0	0.189,0.177,0.232	0.388,0.383,0.426	-0.2
ENSMUSG00000058239	Usf2	chr7	-	30955289	30955440	30955880	30956000	30955105	30955193	30956148	30956267	147,344,186	1056,1781,1713	406,501,456	945,902,979	245	276	0.0	0.136,0.179,0.109	0.326,0.385,0.344	-0.21
ENSMUSG00000058239	Usf2	chr7	-	30955289	30955440	30955799	30956000	30955105	30955193	30956148	30956267	157,346,192	1056,1781,1713	410,514,464	945,902,979	326	276	0.0	0.112,0.141,0.087	0.269,0.325,0.286	-0.18
ENSMUSG00000029363	Rfc5	chr5	-	117386721	117386858	117387868	117387933	117385387	117385467	117388916	117389047	30,59,52	824,1096,1093	113,132,109	575,533,608	190	262	0.0	0.048,0.069,0.062	0.213,0.255,0.198	-0.162
ENSMUSG00000057406	Whsc1	chr5	+	33864659	33864778	33867573	33867658	33861033	33861178	33868753	33868878	1434,2038,1990	187,483,496	666,722,697	520,656,514	244	210	0.0	0.868,0.784,0.775	0.524,0.486,0.539	0.293
ENSMUSG00000057406	Whsc1	chr5	+	33864659	33864778	33867576	33867658	33861033	33861178	33868753	33868878	1434,2038,1990	183,433,461	666,722,697	496,631,482	244	207	0.0	0.869,0.8,0.786	0.533,0.493,0.551	0.293
ENSMUSG00000029422	Rsrc2	chr5	-	123730454	123730544	123731036	123731269	123729083	123729356	123733555	123733630	230,504,591	1126,1138,1323	745,597,597	652,521,543	358	215	0.0	0.109,0.21,0.212	0.407,0.408,0.398	-0.227
ENSMUSG00000031948	Kars	chr8	-	111998521	111998695	111998799	111998962	111998289	111998375	112000069	112000189	1349,2357,2294	3046,4103,3887	1932,1967,1859	1895,1558,1518	288	299	0.0	0.315,0.374,0.38	0.514,0.567,0.56	-0.191
ENSMUSG00000013236	Ptprs	chr17	-	56426386	56426504	56428851	56429157	56424879	56424977	56434452	56434597	26,126,60	23,21,38	328,487,335	3,3,2	431	243	0.0	0.389,0.772,0.471	0.984,0.989,0.99	-0.444
ENSMUSG00000013236	Ptprs	chr17	-	56426386	56426504	56429098	56429157	56424879	56424977	56434452	56434597	5,34,14	23,21,38	186,276,197	3,3,2	184	243	0.0	0.223,0.681,0.327	0.988,0.992,0.992	-0.58
ENSMUSG00000019920	Lims1	chr10	+	58410052	58410202	58412402	58412553	58409559	58409680	58413972	58414065	732,751,881	164,300,322	572,603,469	533,473,423	275	276	0.0	0.818,0.715,0.733	0.519,0.561,0.527	0.22
ENSMUSG00000018819	Lsp1	chr7	+	142489899	142490034	142490558	142490665	142489324	142489406	142494235	142494599	81,118,131	300,424,492	242,197,221	315,329,281	260	232	0.0	0.194,0.199,0.192	0.407,0.348,0.412	-0.194
ENSMUSG00000039218	Srrm2	chr17	+	23822412	23822700	23823790	23823904	23815121	23821690	23824015	23824120	583,999,815	363,629,501	533,861,663	857,1043,911	413	239	0.0	0.482,0.479,0.485	0.265,0.323,0.296	0.187
ENSMUSG00000020978	Klhdc2	chr12	+	69307189	69307299	69307617	69307690	69305782	69305841	69308957	69309045	1860,2919,2843	256,551,588	1918,1590,1911	738,603,788	235	198	0.0	0.86,0.817,0.803	0.686,0.69,0.671	0.144
ENSMUSG00000002718	Cse1l	chr2	+	166928957	166929023	166929894	166929987	166927712	166927842	166930581	166930666	806,1700,1411	425,883,873	631,670,628	770,762,771	191	218	0.0	0.684,0.687,0.648	0.483,0.501,0.482	0.184
ENSMUSG00000032113	Chek1	chr9	-	36712041	36712143	36713320	36713452	36710156	36710430	36713682	36713860	501,915,915	88,167,180	728,652,629	343,319,289	257	227	0.0	0.834,0.829,0.818	0.652,0.644,0.658	0.176
ENSMUSG00000027365	Trpm7	chr2	-	126846073	126846245	126848496	126848621	126844299	126844474	126849898	126850112	33,107,85	304,545,621	147,202,175	237,257,225	250	297	0.0	0.114,0.189,0.14	0.424,0.483,0.48	-0.315
ENSMUSG00000038502	Ptov1	chr7	-	44866809	44866917	44867192	44867275	44865471	44865627	44867374	44867512	763,1490,1103	2739,4366,3942	2143,2014,2148	3585,3338,3110	208	233	0.0	0.238,0.277,0.239	0.401,0.403,0.436	-0.162
ENSMUSG00000020952	Scfd1	chr12	+	51390305	51390428	51393820	51393910	51389281	51389372	51396679	51396735	57,147,157	239,465,438	248,189,222	278,233,271	248	215	0.0	0.171,0.215,0.237	0.436,0.413,0.415	-0.214
ENSMUSG00000024212	Mllt1	chr17	-	56905711	56905855	56919899	56919982	56902562	56902688	56926991	56927172	314,344,482	1318,1406,1413	593,576,492	760,758,740	208	269	0.0	0.236,0.24,0.306	0.502,0.496,0.462	-0.226
ENSMUSG00000024212	Mllt1	chr17	-	56919899	56919982	56926991	56927172	56905711	56905855	56935262	56935388	49,156,105	512,1039,982	217,232,256	642,602,647	306	208	0.0	0.061,0.093,0.068	0.187,0.208,0.212	-0.128
ENSMUSG00000024212	Mllt1	chr17	-	56899768	56900296	56902562	56902688	56897379	56897467	56905711	56905855	1317,1400,1401	680,894,818	760,754,731	1309,1423,1334	251	653	0.0	0.834,0.803,0.817	0.602,0.58,0.588	0.228
ENSMUSG00000006673	Qrich1	chr9	+	108544862	108544977	108555961	108556070	108542431	108542586	108556407	108556559	182,408,427	1174,1409,1425	654,555,592	954,956,872	240	234	0.0	0.131,0.22,0.226	0.401,0.361,0.398	-0.194
ENSMUSG00000005469	Prkaca	chr8	+	83990427	83990554	83990641	83990737	83988282	83988365	83990862	83990985	1586,1759,1651	349,504,521	1466,1546,1444	952,976,894	252	221	0.0	0.799,0.754,0.735	0.575,0.581,0.586	0.182
ENSMUSG00000009470	Tnpo1	chr13	-	98859762	98859988	98860640	98860793	98858385	98858557	98863707	98863876	388,834,675	951,1685,1838	780,844,753	742,801,665	278	351	0.0	0.34,0.385,0.317	0.57,0.571,0.588	-0.229
ENSMUSG00000024962	Vegfb	chr19	-	6986020	6986094	6986773	6986816	6985804	6985840	6987351	6987651	33,24,26	301,594,502	70,55,87	217,137,185	168	199	0.0	0.115,0.046,0.058	0.276,0.322,0.358	-0.246
ENSMUSG00000024962	Vegfb	chr19	-	6986020	6986094	6986289	6986486	6985804	6985840	6986773	6986816	110,135,84	301,590,508	230,217,255	217,137,194	322	199	0.0	0.184,0.124,0.093	0.396,0.495,0.448	-0.313
ENSMUSG00000074643	Cpne1	chr2	-	156076236	156076288	156077398	156077453	156074175	156074309	156077555	156077689	92,144,179	316,597,636	225,214,191	269,320,269	180	177	0.0	0.223,0.192,0.217	0.451,0.397,0.411	-0.209
ENSMUSG00000028690	Mmachc	chr4	-	116704506	116704659	116705880	116706075	116702278	116703867	116708237	116708406	575,769,722	156,314,231	334,327,291	281,242,264	320	278	0.0	0.762,0.68,0.731	0.508,0.54,0.489	0.212
ENSMUSG00000037795	N4bp2	chr5	+	65771386	65771441	65775584	65775663	65763978	65764245	65784309	65784376	9,25,22	102,155,176	26,54,38	36,81,41	180	204	0.0	0.091,0.155,0.124	0.45,0.43,0.512	-0.341
ENSMUSG00000032400	Zwilch	chr9	-	64156012	64156106	64158694	64158766	64155163	64155219	64160820	64160976	57,72,67	124,252,221	148,139,120	64,112,62	197	219	0.0	0.338,0.241,0.252	0.72,0.58,0.683	-0.384
ENSMUSG00000020358	Hnrnpab	chr11	-	51605460	51605629	51606339	51606586	51604658	51604817	51606666	51606847	268,493,230	10362,15871,18402	1406,4990,5708	9406,9310,10331	372	294	0.0	0.02,0.024,0.01	0.106,0.298,0.304	-0.218
ENSMUSG00000021500	Ddx46	chr13	+	55638025	55638214	55639790	55639934	55635026	55635195	55645370	55645467	338,467,423	778,1139,1166	503,468,501	509,524,506	314	269	0.0	0.271,0.26,0.237	0.458,0.433,0.459	-0.194
ENSMUSG00000001416	Cct3	chr3	+	88309160	88309347	88311672	88311822	88305012	88305130	88313241	88313374	1519,2317,2733	5167,7416,7344	2591,2386,2500	3543,3502,3700	312	275	0.0	0.206,0.216,0.247	0.392,0.375,0.373	-0.157
ENSMUSG00000057841	Rpl32	chr6	-	115806985	115807167	115807801	115807902	115805504	115805688	115808697	115808747	3757,6975,7002	10812,19705,17661	2783,2513,3319	18178,16696,17272	226	307	0.0	0.321,0.325,0.35	0.172,0.17,0.207	0.149
ENSMUSG00000027109	Sp3	chr2	-	72970154	72971514	72978897	72979029	72946545	72946738	72979486	72979632	14,12,6	892,1348,1387	54,104,95	1019,962,998	257	1485	0.0	0.083,0.049,0.024	0.234,0.384,0.355	-0.272
ENSMUSG00000025724	Sec11a	chr7	-	80927736	80927886	80935026	80935136	80923100	80923220	80947401	80947780	408,657,641	1783,2587,2749	794,693,797	1484,1325,1349	235	275	0.0	0.211,0.229,0.214	0.385,0.38,0.409	-0.173
ENSMUSG00000031691	Tnpo2	chr8	+	85054325	85054421	85054721	85054797	85053755	85053854	85055001	85055101	497,601,505	113,110,71	291,286,254	186,156,114	221	201	0.0	0.8,0.832,0.866	0.587,0.625,0.67	0.205
ENSMUSG00000021748	Pdhb	chr14	-	8169708	8169819	8170160	8170446	8169344	8169436	8171139	8171175	150,276,298	1664,1985,2010	367,355,317	970,924,879	411	236	0.0	0.049,0.074,0.078	0.178,0.181,0.172	-0.11
ENSMUSG00000071655	Ubxn1	chr19	+	8873794	8873846	8874138	8874255	8873513	8873705	8875159	8875352	1639,1824,1743	1247,1795,1549	764,667,662	1859,1830,1860	177	242	0.0	0.642,0.581,0.606	0.36,0.333,0.327	0.27
ENSMUSG00000020850	Prpf8	chr11	+	75504477	75504591	75504667	75504841	75503616	75503745	75505094	75505288	519,778,557	1307,2392,1952	965,1470,1118	1325,1800,1595	239	299	0.0	0.332,0.289,0.263	0.477,0.505,0.467	-0.188
ENSMUSG00000096255	Dynlt1b	chr17	+	6435007	6435131	6435469	6435547	6431879	6431921	6435896	6436293	325,450,465	2,17,17	225,226,208	48,24,37	249	203	0.0	0.993,0.956,0.957	0.793,0.885,0.821	0.136
ENSMUSG00000035949	Fbxw2	chr2	-	34822557	34823067	34825961	34826070	34812814	34813009	34826171	34826201	2,5,5	384,345,423	49,131,103	522,534,539	234	635	0.0	0.014,0.038,0.031	0.203,0.4,0.341	-0.287
ENSMUSG00000011877	Git1	chr11	+	77500646	77500741	77501071	77501114	77500347	77500565	77503017	77503066	199,328,314	560,540,504	339,316,312	204,244,200	220	168	0.0	0.213,0.317,0.322	0.559,0.497,0.544	-0.249
ENSMUSG00000020674	Pxdn	chr12	+	29993373	29993490	29994423	29994582	29990735	29991008	29995271	29995384	236,331,267	792,811,763	442,721,472	585,867,587	242	284	0.0	0.259,0.324,0.291	0.47,0.494,0.486	-0.192
ENSMUSG00000008090	Fgfrl1	chr5	+	108694894	108695118	108703285	108703558	108694501	108694532	108704666	108704747	7,8,20	223,255,184	46,66,84	230,233,223	349	398	0.0	0.035,0.035,0.11	0.186,0.244,0.3	-0.183
ENSMUSG00000005981	Trap1	chr16	-	4055796	4055870	4060756	4060917	4054753	4054909	4062329	4062401	287,493,514	514,737,731	545,624,580	343,403,339	286	199	0.0	0.28,0.318,0.329	0.525,0.519,0.543	-0.22
ENSMUSG00000024603	Dctn4	chr18	+	60538263	60538442	60541571	60541615	60534592	60534663	60544038	60544146	325,464,523	27,67,36	365,365,316	122,127,125	304	169	0.0	0.87,0.794,0.89	0.625,0.615,0.584	0.243
ENSMUSG00000027203	Dut	chr2	+	125249165	125249257	125250972	125251017	125247763	125247896	125256848	125256923	383,594,653	986,1511,1512	766,1001,889	941,878,983	217	170	0.0	0.233,0.235,0.253	0.389,0.472,0.415	-0.185
ENSMUSG00000048234	Rnf149	chr1	-	39555477	39555670	39558314	39558411	39551295	39552515	39560692	39560775	66,160,113	545,866,755	172,162,184	458,440,362	222	318	0.0	0.148,0.209,0.177	0.35,0.345,0.421	-0.194
ENSMUSG00000036054	Sugp2	chr8	+	70260468	70260589	70261230	70261317	70259751	70259819	70262870	70263105	339,368,249	37,44,28	279,259,258	103,125,97	246	212	0.0	0.888,0.878,0.885	0.7,0.641,0.696	0.205
ENSMUSG00000024480	Ap3s1	chr18	+	46754370	46754462	46779187	46779259	46741916	46742081	46780660	46780768	201,345,271	614,938,845	565,504,587	627,567,685	217	197	0.0	0.229,0.25,0.225	0.45,0.447,0.438	-0.21
ENSMUSG00000036112	Metap2	chr10	-	93862376	93862492	93862929	93863033	93860927	93861602	93865406	93865503	3365,4957,4979	561,1113,1428	1574,1648,1610	990,991,942	229	241	0.0	0.863,0.824,0.786	0.626,0.636,0.643	0.189
ENSMUSG00000024177	Nme4	chr17	-	26093616	26093729	26093858	26093960	26091733	26092152	26094136	26094270	892,1013,1143	565,832,747	657,670,799	1092,950,1216	227	238	0.0	0.623,0.561,0.616	0.387,0.425,0.408	0.193
ENSMUSG00000029860	Zyx	chr6	+	42356431	42356610	42357312	42357433	42356161	42356331	42357851	42358562	215,424,396	642,864,838	723,674,596	764,607,653	304	246	0.0	0.213,0.284,0.277	0.434,0.473,0.425	-0.186
ENSMUSG00000005899	Smpd4	chr16	+	17625719	17625862	17625943	17626019	17623904	17623991	17626429	17626538	126,270,240	369,724,737	380,463,384	346,310,293	268	201	0.0	0.204,0.219,0.196	0.452,0.528,0.496	-0.286
ENSMUSG00000005899	Smpd4	chr16	+	17639744	17639845	17640125	17640289	17639273	17639364	17640864	17641061	146,234,178	583,1167,1023	351,336,285	599,656,631	226	289	0.0	0.243,0.204,0.182	0.428,0.396,0.366	-0.187
ENSMUSG00000001440	Kpnb1	chr11	-	97164952	97165096	97165375	97165483	97164724	97164830	97166046	97166129	1618,3010,2466	4326,6130,5810	2774,3318,2829	2890,3367,2689	233	269	0.0	0.302,0.362,0.329	0.526,0.532,0.548	-0.204
ENSMUSG00000067148	Polr1c	chr17	-	46246106	46246214	46247728	46247800	46245615	46245748	46247894	46247968	610,780,663	460,610,673	442,352,417	809,770,775	197	233	0.0	0.611,0.602,0.538	0.393,0.351,0.389	0.206
ENSMUSG00000054405	Dnajc8	chr4	+	132538186	132538288	132546636	132546708	132535639	132535663	132550376	132550468	245,447,477	2136,2643,2562	566,567,492	986,1171,1053	227	197	0.0	0.091,0.128,0.139	0.333,0.296,0.289	-0.187
ENSMUSG00000054405	Dnajc8	chr4	+	132538186	132538288	132541781	132541838	132535580	132535663	132544055	132544122	245,449,475	428,533,656	566,569,499	264,276,230	227	182	0.0	0.315,0.403,0.367	0.632,0.623,0.635	-0.268
ENSMUSG00000024750	Zfand5	chr19	+	21276425	21276585	21276977	21277089	21272277	21272742	21277654	21277758	121,210,164	846,1498,1624	249,253,291	872,817,904	285	237	0.0	0.106,0.104,0.077	0.192,0.205,0.211	-0.107
ENSMUSG00000024151	Msh2	chr17	+	87678207	87678362	87679799	87680078	87672560	87672806	87682530	87682677	115,160,192	1235,1639,1423	269,293,242	751,939,851	280	404	0.0	0.118,0.123,0.163	0.341,0.31,0.291	-0.179
ENSMUSG00000004980	Hnrnpa2b1	chr6	-	51466141	51466222	51466302	51466404	51465178	51465241	51466494	51466705	27450,31386,34271	4443,6390,5769	16109,17318,16011	7793,9098,7898	227	206	0.0	0.849,0.817,0.844	0.652,0.633,0.648	0.192
ENSMUSG00000004980	Hnrnpa2b1	chr6	-	51465178	51465241	51466141	51466222	51464427	51464547	51466302	51466404	21445,27335,26022	1578,2222,2166	14126,16409,14260	3086,3452,3108	206	188	0.0	0.925,0.918,0.916	0.807,0.813,0.807	0.111
ENSMUSG00000029578	Wipi2	chr5	+	142638201	142638284	142655847	142656017	142629541	142629832	142658191	142658288	58,151,131	595,1427,1286	163,231,206	622,674,604	208	295	0.0	0.121,0.13,0.126	0.271,0.327,0.326	-0.182
ENSMUSG00000032290	Ptpn9	chr9	+	57027375	57027481	57033105	57033216	57022958	57023083	57036482	57036811	125,203,239	333,481,452	501,454,459	474,424,394	231	236	0.0	0.277,0.301,0.351	0.519,0.522,0.543	-0.218
ENSMUSG00000026074	Map4k4	chr1	+	40019543	40019678	40021083	40021184	40017109	40017253	40022704	40022854	1982,2413,2233	475,742,731	1347,1390,1276	1194,1219,1078	260	226	0.0	0.784,0.739,0.726	0.495,0.498,0.507	0.25
ENSMUSG00000026150	Mff	chr1	+	82727227	82727336	82729215	82729436	82724947	82725084	82731112	82731282	272,410,299	1381,2013,2367	581,646,777	1132,961,1239	234	346	0.0	0.226,0.231,0.157	0.431,0.498,0.481	-0.265
ENSMUSG00000000378	Ccm2	chr11	+	6585033	6585217	6589431	6589568	6584519	6584603	6590752	6590888	165,231,246	766,858,964	326,323,318	497,499,537	309	262	0.0	0.154,0.186,0.178	0.357,0.354,0.334	-0.176
ENSMUSG00000017781	Pitpna	chr11	+	75592188	75592219	75598179	75598328	75588096	75588352	75603388	75603480	16,42,25	1181,1659,1593	77,94,99	862,902,911	156	274	0.0	0.023,0.043,0.027	0.136,0.155,0.16	-0.119
ENSMUSG00000022246	Rai14	chr15	-	10587837	10587924	10589258	10589345	10583781	10583836	10591586	10591615	270,640,664	353,581,615	253,368,360	883,1068,886	212	212	0.0	0.433,0.524,0.519	0.223,0.256,0.289	0.236
ENSMUSG00000028409	Smu1	chr4	-	40739518	40739686	40743014	40743141	40738289	40738442	40744030	40744158	1783,2507,2668	816,1455,1446	1315,1337,1324	1443,1400,1585	252	293	0.0	0.718,0.667,0.682	0.514,0.526,0.493	0.178
ENSMUSG00000057113	Npm1	chr11	-	33156002	33156104	33159933	33159995	33153985	33154060	33160333	33160440	30852,37654,39354	1512,2653,4274	9616,9458,9567	2509,2477,1968	187	227	0.0	0.961,0.945,0.918	0.823,0.823,0.855	0.108
ENSMUSG00000003868	Ruvbl2	chr7	-	45429908	45429964	45431319	45431374	45429453	45429595	45434251	45434356	43,120,85	1238,1077,1037	151,113,134	509,530,567	180	181	0.0	0.034,0.101,0.076	0.23,0.177,0.192	-0.129
ENSMUSG00000027699	Ect2	chr3	-	27146836	27147019	27148794	27148887	27145955	27146045	27148992	27149072	142,287,281	310,437,441	99,94,72	476,503,410	218	308	0.0	0.393,0.481,0.474	0.227,0.209,0.199	0.238
ENSMUSG00000027620	Rbm39	chr2	-	156177335	156177385	156179176	156179240	156172827	156173022	156179886	156180238	216,358,358	1300,1097,1423	528,652,543	567,621,688	189	175	0.0	0.133,0.232,0.189	0.463,0.493,0.422	-0.275
ENSMUSG00000002835	Chaf1a	chr17	+	56044061	56044112	56046822	56047634	56040415	56040551	56056420	56056477	0,8,1	1048,1112,1050	19,28,110	726,864,862	176	937	5.77847179996e-15	0.0,0.037,0.005	0.122,0.147,0.405	-0.211
ENSMUSG00000041879	Ipo9	chr1	-	135389312	135389588	135390537	135390666	135388510	135388677	135391495	135391644	1516,1979,1808	537,662,623	1435,1503,1340	1084,1024,995	254	401	5.77847179996e-15	0.817,0.825,0.821	0.676,0.699,0.68	0.136
ENSMUSG00000007817	Zmiz1	chr14	+	25502654	25502759	25536744	25536824	25459223	25459556	25572019	25572128	33,61,48	207,220,250	89,135,111	141,219,150	230	205	5.77847179996e-15	0.124,0.198,0.146	0.36,0.355,0.397	-0.215
ENSMUSG00000025404	R3hdm2	chr10	+	127462187	127462283	127464981	127465013	127459466	127459575	127471767	127472000	429,621,520	39,114,79	290,323,241	136,128,97	221	157	5.77847179996e-15	0.887,0.795,0.824	0.602,0.642,0.638	0.208
ENSMUSG00000015749	Anp32e	chr3	+	95937023	95937195	95944306	95944361	95934775	95934898	95945179	95947390	3143,4766,5464	512,683,781	3483,3397,3263	957,1137,1038	297	180	5.77847179996e-15	0.788,0.809,0.809	0.688,0.644,0.656	0.139
ENSMUSG00000027968	Larp7	chr3	-	127540544	127540636	127540798	127540958	127536713	127537034	127543031	127543156	695,1502,1403	248,537,481	898,750,921	722,628,611	285	217	5.77847179996e-15	0.681,0.68,0.69	0.486,0.476,0.534	0.185
ENSMUSG00000029591	Ung	chr5	+	114135863	114135961	114136346	114136435	114132180	114132276	114137152	114137331	642,761,732	205,346,219	357,317,290	297,269,282	223	214	5.77847179996e-15	0.75,0.679,0.762	0.536,0.531,0.497	0.209
ENSMUSG00000031918	Mtmr2	chr9	+	13803424	13803538	13804805	13804982	13801914	13802007	13805374	13806480	670,1206,1433	245,648,648	520,498,476	511,470,511	239	302	5.77847179996e-15	0.776,0.702,0.736	0.563,0.572,0.541	0.179
ENSMUSG00000024833	Pola2	chr19	-	5946469	5946543	5947703	5947742	5943554	5943663	5948401	5948526	108,179,244	709,979,868	229,264,195	409,464,409	164	199	5.77847179996e-15	0.156,0.182,0.254	0.405,0.408,0.366	-0.196
ENSMUSG00000036893	Ehmt1	chr2	-	24847943	24848089	24856605	24856726	24840635	24840779	24858172	24858250	890,872,821	164,314,189	400,527,439	334,301,294	246	271	5.77847179996e-15	0.857,0.754,0.827	0.569,0.659,0.622	0.196
ENSMUSG00000025903	Lypla1	chr1	+	4828583	4828649	4830267	4830315	4808454	4808486	4832310	4832381	564,704,582	94,150,162	358,289,351	185,153,213	191	173	5.77847179996e-15	0.845,0.81,0.765	0.637,0.631,0.599	0.184
ENSMUSG00000022706	Mrpl40	chr16	-	18873536	18873695	18875323	18875407	18872017	18872662	18876470	18876767	177,217,249	1185,1940,2184	275,193,280	827,770,1007	209	284	5.77847179996e-15	0.169,0.132,0.134	0.311,0.254,0.274	-0.135
ENSMUSG00000017707	Serinc3	chr2	-	163627871	163628052	163629126	163629217	163626252	163626477	163630925	163631095	653,954,933	356,578,614	561,538,480	734,729,630	216	306	5.77847179996e-15	0.722,0.7,0.683	0.52,0.511,0.519	0.185
ENSMUSG00000022200	Golph3	chr15	+	12339627	12339759	12343036	12343151	12321495	12321956	12349367	12351265	222,333,247	889,1292,1270	348,388,421	799,724,674	257	240	5.77847179996e-15	0.189,0.194,0.154	0.289,0.334,0.368	-0.151
ENSMUSG00000038252	Ncapd2	chr6	-	125174224	125174358	125176142	125176227	125173779	125173912	125176651	125176738	327,537,561	1173,1554,1370	1038,988,1000	1328,1429,1370	210	259	5.77847179996e-15	0.256,0.299,0.336	0.491,0.46,0.474	-0.178
ENSMUSG00000012535	Tnpo3	chr6	-	29582165	29582309	29586037	29586194	29579520	29579696	29588022	29588096	588,909,981	214,448,423	612,613,559	573,594,532	282	269	5.77847179996e-15	0.724,0.659,0.689	0.505,0.496,0.501	0.19
ENSMUSG00000022855	Senp2	chr16	+	22016198	22016265	22023639	22023808	22014123	22014257	22026638	22026739	14,52,51	515,592,629	74,90,63	351,353,333	192	294	1.10292292802e-14	0.04,0.119,0.11	0.244,0.281,0.225	-0.16
ENSMUSG00000003235	Eif2b5	chr16	+	20504644	20504790	20505198	20505340	20502529	20502842	20505461	20505563	588,964,952	1719,1793,1896	961,844,956	839,957,849	271	267	1.10292292802e-14	0.252,0.346,0.331	0.53,0.465,0.526	-0.197
ENSMUSG00000021039	Snw1	chr12	-	87453857	87453954	87455589	87455731	87452581	87452699	87456851	87456968	2321,2697,2469	970,1367,1435	1118,977,1099	1129,1066,1073	267	222	1.10292292802e-14	0.665,0.621,0.589	0.452,0.432,0.46	0.177
ENSMUSG00000038005	Hpf1	chr8	+	60893700	60893860	60896737	60896836	60890444	60890536	60900083	60900234	79,82,134	633,843,929	128,154,134	457,412,444	285	224	1.10292292802e-14	0.089,0.071,0.102	0.18,0.227,0.192	-0.112
ENSMUSG00000030104	Edem1	chr6	+	108851209	108851283	108852489	108852586	108849394	108849565	108854244	108854448	88,147,130	434,657,585	107,159,113	196,250,207	199	222	1.10292292802e-14	0.184,0.2,0.199	0.379,0.415,0.378	-0.196
ENSMUSG00000092558	Med20	chr17	+	47612962	47613117	47618808	47619062	47611581	47611692	47622884	47624418	644,652,531	160,188,186	302,345,289	205,214,253	280	379	1.10292292802e-14	0.845,0.824,0.794	0.666,0.686,0.607	0.168
ENSMUSG00000035212	Leprot	chr4	+	101652398	101652474	101656108	101656295	101647717	101647825	101657837	101659364	129,278,166	140,221,239	144,146,123	474,467,513	201	312	1.10292292802e-14	0.589,0.661,0.519	0.32,0.327,0.271	0.284
ENSMUSG00000032397	Tipin	chr9	+	64290373	64290449	64294009	64294132	64289709	64289782	64294322	64294386	1445,1843,1986	885,1240,1313	908,888,938	1259,1153,1244	201	248	1.10292292802e-14	0.668,0.647,0.651	0.471,0.487,0.482	0.175
ENSMUSG00000027962	Vcam1	chr3	-	116125954	116126275	116128532	116128808	116124382	116124649	116129303	116129457	209,292,239	103,183,156	324,284,308	403,462,469	401	446	1.10292292802e-14	0.693,0.64,0.63	0.472,0.406,0.422	0.221
ENSMUSG00000020869	Lrrc59	chr11	+	94634911	94635016	94638530	94638603	94634544	94634703	94641219	94641393	934,1123,1020	853,1071,778	1102,1094,1118	465,461,442	230	198	1.10292292802e-14	0.485,0.474,0.53	0.671,0.671,0.685	-0.179
ENSMUSG00000021494	Ddx41	chr13	-	55532037	55532109	55532347	55532479	55531831	55531928	55532998	55533161	254,444,500	757,1051,811	539,486,521	426,439,468	257	197	1.617456169e-14	0.205,0.245,0.321	0.492,0.459,0.46	-0.213
ENSMUSG00000063200	Nol7	chr13	+	43400852	43400934	43401296	43401418	43400592	43400621	43401499	43401577	173,281,348	1409,2201,2217	388,284,311	1135,1073,1047	207	247	1.617456169e-14	0.128,0.132,0.158	0.29,0.24,0.262	-0.125
ENSMUSG00000020694	Tlk2	chr11	+	105209793	105209837	105221185	105221353	105208851	105208921	105247458	105247595	254,323,354	2,39,31	117,91,100	37,44,26	169	293	2.13752319679e-14	0.995,0.935,0.952	0.846,0.782,0.87	0.128
ENSMUSG00000028416	Bag1	chr4	-	40937131	40937194	40939076	40939184	40936400	40936676	40941524	40941638	1679,2430,2570	495,729,691	1694,1370,1524	928,915,867	233	188	2.13752319679e-14	0.732,0.729,0.75	0.596,0.547,0.586	0.161
ENSMUSG00000025001	Hells	chr19	+	38942453	38942492	38943713	38943941	38940596	38940661	38945390	38945573	49,74,78	1146,1405,1577	85,83,72	509,632,601	164	353	2.63690088687e-14	0.084,0.102,0.096	0.264,0.22,0.205	-0.136
ENSMUSG00000027667	Zfp639	chr3	+	32514383	32514454	32515283	32515352	32513000	32513192	32517028	32517139	66,126,148	192,328,284	157,193,165	145,160,136	196	194	2.63690088687e-14	0.254,0.275,0.34	0.517,0.544,0.546	-0.246
ENSMUSG00000059263	Usp47	chr7	+	112108435	112108483	112108573	112108704	112106778	112106909	112109944	112111384	180,241,191	1076,1418,1419	335,363,325	936,1057,940	173	256	2.63690088687e-14	0.198,0.201,0.166	0.346,0.337,0.338	-0.152
ENSMUSG00000031536	Polb	chr8	-	22650488	22650555	22653059	22653117	22648181	22648256	22653313	22653418	343,599,648	90,114,95	267,233,265	138,127,122	183	192	3.15052332049e-14	0.8,0.846,0.877	0.67,0.658,0.695	0.167
ENSMUSG00000033444	Specc1l	chr10	+	75230681	75230871	75241064	75241218	75212072	75212219	75245078	75246712	98,115,76	297,393,337	172,223,191	279,271,209	315	279	3.62828508297e-14	0.226,0.206,0.166	0.353,0.422,0.447	-0.208
ENSMUSG00000021144	Mta1	chr12	+	113133540	113133576	113135796	113135828	113133184	113133337	113136280	113136432	138,181,116	1141,1425,1233	280,301,219	973,1034,1030	161	157	3.62828508297e-14	0.105,0.11,0.084	0.219,0.221,0.172	-0.104
ENSMUSG00000052752	Traf7	chr17	-	24514124	24514217	24516504	24516599	24513898	24513932	24518741	24518799	199,270,310	173,358,259	166,215,147	496,519,491	220	218	4.07662651877e-14	0.533,0.428,0.543	0.249,0.291,0.229	0.245
ENSMUSG00000003068	Stk11	chr10	+	80127903	80128100	80129904	80130111	80127044	80127102	80130255	80130469	976,1129,1282	303,363,338	777,754,644	525,421,448	322	332	4.07662651877e-14	0.769,0.762,0.796	0.604,0.649,0.597	0.159
ENSMUSG00000015745	Plekho1	chr3	-	95990800	95990902	95992137	95992278	95989394	95989633	95995521	95995722	1069,1564,1597	617,781,856	1208,1122,1462	1358,1226,1554	266	227	4.07662651877e-14	0.597,0.631,0.614	0.432,0.439,0.445	0.175
ENSMUSG00000074247	Dda1	chr8	+	71472036	71472117	71473774	71473836	71469198	71469325	71474487	71476098	18,38,53	144,182,197	122,112,99	156,172,149	206	187	4.07662651877e-14	0.102,0.159,0.196	0.415,0.372,0.376	-0.235
ENSMUSG00000071547	Nt5dc2	chr14	+	31135337	31135393	31135493	31135587	31135029	31135104	31135685	31135814	990,1642,1603	597,1288,1365	1203,1140,1133	1845,1705,1815	181	219	4.56693506542e-14	0.667,0.607,0.587	0.441,0.447,0.43	0.181
ENSMUSG00000031585	Gtf2e2	chr8	+	33755851	33755959	33762009	33762103	33752440	33752532	33775943	33776059	382,822,822	1583,1906,2227	709,660,701	931,814,865	233	219	5.05314061168e-14	0.185,0.288,0.258	0.417,0.432,0.432	-0.183
ENSMUSG00000032254	Kif23	chr9	-	61927036	61927163	61927347	61927467	61926359	61926518	61927553	61927633	340,388,357	762,911,851	460,568,455	586,530,448	245	252	5.53529444504e-14	0.315,0.305,0.301	0.447,0.524,0.511	-0.187
ENSMUSG00000017670	Elmo2	chr2	-	165298619	165298742	165301940	165301991	165298208	165298343	165304899	165304978	24,67,63	526,511,559	180,158,151	632,602,536	176	248	6.48764788446e-14	0.06,0.156,0.137	0.286,0.27,0.284	-0.162
ENSMUSG00000036186	Fam69b	chr2	+	26632603	26632738	26634787	26634895	26628456	26628699	26634986	26635163	14,27,29	301,163,181	160,114,181	404,344,416	260	233	6.90114632109e-14	0.04,0.129,0.126	0.262,0.229,0.281	-0.159
ENSMUSG00000035203	Epn1	chr7	+	5095890	5095974	5097153	5097411	5095642	5095753	5097571	5098176	130,188,152	1058,1591,1427	304,262,282	1187,1015,1051	209	383	6.90114632109e-14	0.184,0.178,0.163	0.319,0.321,0.33	-0.148
ENSMUSG00000014601	Strip1	chr3	-	107616507	107616608	107616811	107616938	107615760	107615827	107618057	107618155	449,727,661	193,339,372	516,510,505	557,571,502	252	226	6.90114632109e-14	0.676,0.658,0.614	0.454,0.445,0.474	0.192
ENSMUSG00000027167	Elp4	chr2	-	105865958	105866080	105896901	105896937	105842231	105842360	105904268	105904564	20,52,25	311,487,525	81,75,83	381,344,299	161	247	7.85496329227e-14	0.09,0.141,0.068	0.246,0.251,0.299	-0.166
ENSMUSG00000001729	Akt1	chr12	-	112657666	112657735	112658397	112658463	112657093	112657393	112658545	112658677	1312,1680,1791	457,545,745	1138,1216,1073	811,883,844	191	194	8.31210943528e-14	0.745,0.758,0.709	0.588,0.583,0.564	0.159
ENSMUSG00000060261	Gtf2i	chr5	-	134274538	134274595	134279436	134279514	134272523	134272586	134282786	134282830	253,469,457	483,710,657	497,511,438	330,426,305	203	182	9.6616048495e-14	0.32,0.372,0.384	0.575,0.518,0.563	-0.193
ENSMUSG00000003948	Mmd	chr11	+	90264502	90264577	90267511	90267581	90259826	90259987	90276662	90278589	468,763,668	244,379,318	333,341,299	390,348,339	200	195	9.6616048495e-14	0.652,0.662,0.672	0.454,0.489,0.462	0.194
ENSMUSG00000029125	Stx18	chr5	+	38106563	38106641	38106825	38106892	38104877	38104993	38116084	38116197	264,485,448	39,87,119	373,389,335	210,179,189	203	192	9.6616048495e-14	0.865,0.841,0.781	0.627,0.673,0.626	0.187
ENSMUSG00000030796	Tead2	chr7	+	45225652	45225795	45228638	45228812	45223680	45223745	45231308	45231470	2294,3170,2858	3518,3719,3590	1592,1322,1433	3952,3372,3834	268	299	1.05434179905e-13	0.421,0.487,0.47	0.31,0.304,0.294	0.157
ENSMUSG00000032582	Rbm6	chr9	-	107791751	107792018	107796476	107796537	107791004	107791165	107800698	107800773	216,373,478	282,503,487	194,250,231	608,684,538	186	392	1.05434179905e-13	0.617,0.61,0.674	0.402,0.435,0.475	0.196
ENSMUSG00000014349	Ube2z	chr11	-	96055837	96055950	96060936	96061124	96051733	96051824	96062994	96063067	886,1643,1510	314,561,496	840,899,773	677,577,535	313	238	1.09358716308e-13	0.682,0.69,0.698	0.485,0.542,0.524	0.173
ENSMUSG00000022771	Ppil2	chr16	-	17092684	17092791	17094882	17095043	17092214	17092304	17096004	17096080	518,1005,1070	184,314,430	524,514,546	439,410,377	286	232	1.09358716308e-13	0.695,0.722,0.669	0.492,0.504,0.54	0.183
ENSMUSG00000024056	Ndc80	chr17	-	71517543	71517633	71518737	71518840	71514188	71514282	71520759	71520932	142,237,244	451,547,582	300,281,293	369,316,295	228	215	1.13665939406e-13	0.229,0.29,0.283	0.434,0.456,0.484	-0.191
ENSMUSG00000024222	Fkbp5	chr17	-	28406084	28406270	28410509	28410593	28402608	28402848	28412033	28412124	697,987,847	349,522,479	341,429,370	434,457,411	209	311	1.32092253802e-13	0.748,0.738,0.725	0.539,0.583,0.573	0.172
ENSMUSG00000020974	Pole2	chr12	-	69204090	69204267	69206409	69206518	69202906	69202974	69207858	69207936	184,279,264	66,96,129	278,205,237	244,272,266	234	302	1.40976724458e-13	0.783,0.79,0.725	0.595,0.493,0.535	0.225
ENSMUSG00000052752	Traf7	chr17	-	24514712	24514866	24516504	24516599	24514124	24514217	24518741	24518799	212,323,325	291,374,291	197,250,184	557,684,547	220	279	1.49792323248e-13	0.48,0.523,0.586	0.31,0.317,0.299	0.221
ENSMUSG00000029422	Rsrc2	chr5	-	123733555	123733635	123736558	123736681	123731036	123731269	123739491	123739695	1326,2245,2396	207,431,496	1375,1226,1148	589,439,431	248	205	1.81854531434e-13	0.841,0.812,0.8	0.659,0.698,0.688	0.136
ENSMUSG00000002949	Timm44	chr8	-	4268299	4268380	4269854	4270025	4267863	4268013	4274136	4274232	392,547,602	945,973,1004	397,418,419	332,405,373	296	206	1.89715420895e-13	0.224,0.281,0.294	0.454,0.418,0.439	-0.171
ENSMUSG00000051768	Xrcc1	chr7	+	24570215	24570309	24570448	24570578	24567809	24567926	24570871	24570926	319,345,349	1020,1329,1096	489,481,463	712,779,816	219	255	2.11232805645e-13	0.267,0.232,0.27	0.444,0.418,0.398	-0.164
ENSMUSG00000059208	Hnrnpm	chr17	-	33658869	33658914	33660212	33660314	33658387	33658465	33663224	33663285	3051,3530,3706	1480,2317,1985	3164,3622,3256	991,944,908	227	170	2.14195956569e-13	0.607,0.533,0.583	0.705,0.742,0.729	-0.151
ENSMUSG00000021901	Bap1	chr14	+	31252927	31253060	31253455	31253575	31251899	31251954	31254032	31254094	221,308,305	1032,1618,1500	347,394,390	863,895,866	258	245	2.14195956569e-13	0.169,0.153,0.162	0.276,0.295,0.3	-0.129
ENSMUSG00000032228	Tcf12	chr9	-	71922651	71922787	72000415	72000518	71917004	71917057	72015637	72015711	309,866,808	1409,2162,2138	957,1176,795	1160,1369,1099	228	261	2.17930936455e-13	0.201,0.314,0.302	0.486,0.496,0.453	-0.206
ENSMUSG00000026276	Sept2	chr1	+	93491156	93491277	93495578	93495665	93489123	93489154	93497340	93497464	649,1122,835	1737,2441,2262	987,988,872	1269,1219,1080	246	212	2.3883631391e-13	0.244,0.284,0.241	0.401,0.411,0.41	-0.151
ENSMUSG00000035297	Cops4	chr5	+	100537297	100537468	100541536	100541652	100533511	100533662	100543838	100543923	532,906,955	1493,2557,2518	1090,871,875	1302,1266,1329	296	241	3.05292346545e-13	0.225,0.224,0.236	0.405,0.359,0.349	-0.143
ENSMUSG00000071659	Hnrnpul2	chr19	+	8822803	8822939	8823229	8823306	8819400	8820813	8823529	8823669	1276,2004,1703	648,1266,1000	919,1045,938	1026,1229,1075	261	202	3.17580529775e-13	0.604,0.551,0.569	0.409,0.397,0.403	0.172
ENSMUSG00000041491	Cep78	chr19	-	15962371	15962449	15969071	15969200	15960942	15961109	15970532	15970578	576,614,601	79,107,127	267,296,287	141,116,116	254	203	3.20865105703e-13	0.854,0.821,0.791	0.602,0.671,0.664	0.176
ENSMUSG00000026775	Yme1l1	chr2	+	23175168	23175252	23181025	23181108	23172955	23173106	23183212	23183303	436,746,811	687,912,1096	738,740,758	517,481,488	209	208	3.24125530337e-13	0.387,0.449,0.424	0.587,0.605,0.607	-0.18
ENSMUSG00000002416	Ndufb2	chr6	+	39596450	39596595	39598265	39598361	39592573	39592712	39599391	39603382	243,459,453	135,155,177	1347,1121,1203	181,196,193	270	221	3.49481127798e-13	0.596,0.708,0.677	0.859,0.824,0.836	-0.179
ENSMUSG00000026153	Fam135a	chr1	-	24028199	24029940	24030741	24030896	24026607	24026768	24032662	24032736	81,236,187	47,168,152	126,134,141	258,246,249	280	1866	3.57020982121e-13	0.92,0.903,0.891	0.765,0.784,0.791	0.125
ENSMUSG00000021645	Smn1	chr13	+	100131079	100131175	100132355	100132466	100128214	100128361	100135688	100135739	623,1077,969	256,522,423	377,343,313	321,329,377	221	236	4.21597302523e-13	0.722,0.688,0.71	0.556,0.527,0.47	0.189
ENSMUSG00000031826	Usp10	chr8	+	119953179	119953345	119956197	119956263	119951920	119952098	119956582	119957560	198,425,431	397,573,540	536,594,514	390,307,304	291	191	4.41948410235e-13	0.247,0.327,0.344	0.474,0.559,0.526	-0.214
ENSMUSG00000028207	Asph	chr4	-	9610842	9610938	9635900	9635969	9607796	9607871	9639197	9639347	248,261,272	705,809,761	352,331,295	443,445,419	194	221	4.5614591241e-13	0.286,0.269,0.289	0.475,0.459,0.445	-0.178
ENSMUSG00000020412	Ascc2	chr11	+	4658214	4658325	4659271	4659384	4656268	4656336	4664228	4664303	221,355,319	86,153,154	181,244,190	211,246,197	236	238	4.76154360863e-13	0.722,0.701,0.676	0.464,0.5,0.493	0.214
ENSMUSG00000032216	Nedd4	chr9	+	72686060	72686114	72709111	72709162	72677492	72677531	72710477	72710539	2132,3633,4194	881,1953,1872	2434,2800,2107	2154,2417,1989	179	176	5.11446164185e-13	0.704,0.647,0.688	0.526,0.533,0.51	0.157
ENSMUSG00000026153	Fam135a	chr1	-	24028199	24030528	24030741	24030896	24026607	24026768	24032662	24032736	81,236,187	53,187,159	126,134,141	278,266,263	280	2454	5.22480404094e-13	0.931,0.917,0.912	0.799,0.815,0.825	0.107
ENSMUSG00000027942	4933434E20Rik	chr3	+	90056206	90056324	90056528	90056582	90053507	90053609	90058484	90058651	534,531,588	134,174,155	263,226,217	170,149,154	243	179	5.23053431553e-13	0.746,0.692,0.736	0.533,0.528,0.509	0.201
ENSMUSG00000021807	2700060E02Rik	chr14	-	19812348	19812397	19814536	19814605	19811401	19812237	19816184	19816273	2166,2953,2762	348,626,739	1319,1272,1336	611,484,583	194	174	5.23053431553e-13	0.848,0.809,0.77	0.659,0.702,0.673	0.131
ENSMUSG00000022064	Pibf1	chr14	+	99196348	99196451	99210939	99211070	99187717	99187808	99221558	99221643	128,206,200	49,111,127	78,58,63	144,104,88	228	256	5.46643432276e-13	0.746,0.676,0.639	0.378,0.385,0.446	0.284
ENSMUSG00000075704	Txnrd2	chr16	+	18436560	18436617	18438318	18438393	18429810	18429876	18440792	18440871	5,22,13	89,148,164	24,25,31	36,47,62	182	200	6.79859432156e-13	0.058,0.14,0.08	0.423,0.369,0.355	-0.29
ENSMUSG00000074578	Zfas1	chr2	+	167065158	167065217	167065433	167065480	167063635	167063727	167065686	167065862	1463,1269,997	169,294,270	543,525,587	283,224,319	184	172	7.48022174767e-13	0.89,0.801,0.775	0.642,0.687,0.632	0.168
ENSMUSG00000020167	Tcf3	chr10	-	80419466	80419599	80420020	80420088	80418765	80418815	80421087	80421166	785,1107,1167	1857,2161,2278	1969,1992,2001	2055,2246,2093	193	258	7.48022174767e-13	0.361,0.406,0.406	0.562,0.542,0.561	-0.164
ENSMUSG00000022216	Psme1	chr14	+	55579594	55579627	55579770	55579833	55578467	55578613	55579930	55580041	40,66,65	594,557,464	126,95,142	430,428,433	158	188	7.49607272808e-13	0.074,0.124,0.143	0.259,0.209,0.281	-0.136
ENSMUSG00000066037	Hnrnpr	chr4	+	136329365	136329501	136332397	136332603	136327235	136327412	136336297	136336447	906,1298,1419	1916,2624,2823	1956,1902,1836	2104,2070,1841	261	331	7.55331650606e-13	0.375,0.385,0.389	0.541,0.538,0.558	-0.163
ENSMUSG00000024966	Stip1	chr19	-	7022271	7022308	7025314	7025439	7022026	7022130	7026291	7026388	3239,5885,5851	301,645,603	2583,2384,2607	515,504,527	250	162	7.56880859356e-13	0.875,0.855,0.863	0.765,0.754,0.762	0.104
ENSMUSG00000031066	Usp11	chrX	+	20712325	20712982	20713747	20713921	20712029	20712160	20714013	20714172	113,180,139	315,478,394	392,382,350	468,474,430	782	299	7.58419493305e-13	0.121,0.126,0.119	0.243,0.236,0.237	-0.117
ENSMUSG00000041420	Meis3	chr7	+	16177708	16177868	16178744	16179100	16177391	16177573	16182040	16182152	41,73,89	123,177,208	222,148,184	160,160,171	285	481	7.72271135931e-13	0.36,0.41,0.419	0.701,0.61,0.645	-0.256
ENSMUSG00000005846	Rsl1d1	chr16	-	11196472	11196566	11199384	11199486	11196273	11196396	11199570	11199719	2533,4083,3997	1212,1756,1897	1391,1325,1364	1181,1180,1281	227	219	7.94216669831e-13	0.668,0.692,0.67	0.532,0.52,0.507	0.157
ENSMUSG00000029505	Ep400	chr5	-	110700521	110700764	110701620	110701790	110698751	110698916	110703451	110703618	269,481,352	5,37,36	149,285,183	38,68,46	295	368	8.37664393518e-13	0.985,0.942,0.924	0.83,0.839,0.832	0.117
ENSMUSG00000032280	Tle3	chr9	+	61373952	61374053	61374514	61374578	61372382	61373461	61375528	61375573	121,200,172	407,897,697	280,290,277	517,538,470	226	189	1.12287882448e-12	0.199,0.157,0.171	0.312,0.311,0.33	-0.142
ENSMUSG00000020167	Tcf3	chr10	-	80419466	80419599	80420020	80420088	80418765	80418818	80421087	80421166	779,1095,1155	766,937,913	1952,1984,1983	860,883,880	193	258	1.2036749375e-12	0.576,0.61,0.628	0.752,0.75,0.751	-0.146
ENSMUSG00000031012	Cask	chrX	-	13682970	13683048	13714665	13714771	13677584	13677657	13785936	13786030	60,112,121	157,293,373	134,203,171	175,183,169	231	203	1.21572519493e-12	0.251,0.251,0.222	0.402,0.494,0.471	-0.214
ENSMUSG00000056394	Lig1	chr7	+	13306212	13306295	13307518	13307671	13305909	13306055	13308470	13308524	703,895,892	325,514,474	857,891,859	966,903,881	208	278	1.23569366659e-12	0.743,0.699,0.716	0.542,0.569,0.566	0.16
ENSMUSG00000038010	Ccdc138	chr10	+	58507520	58507641	58513078	58513257	58499361	58499419	58524137	58524296	7,12,14	43,64,68	50,50,47	47,43,57	246	304	1.29538843898e-12	0.167,0.188,0.203	0.568,0.59,0.505	-0.368
ENSMUSG00000019132	BC005537	chr13	+	24805861	24805984	24809885	24810020	24804781	24804958	24812636	24814013	485,886,825	1090,2072,1978	1102,1020,921	1233,1343,1044	248	260	1.43414446985e-12	0.318,0.31,0.304	0.484,0.443,0.48	-0.158
ENSMUSG00000057113	Npm1	chr11	-	33160333	33160440	33160827	33160921	33159933	33159995	33161105	33161225	14848,24507,29170	50766,62952,67507	12725,13145,12680	18438,18534,19049	219	232	1.47695844625e-12	0.237,0.292,0.314	0.422,0.429,0.414	-0.141
ENSMUSG00000001576	Ergic1	chr17	+	26608592	26608654	26624589	26624684	26561488	26561632	26629554	26629679	109,214,148	926,1437,1341	256,304,284	976,1110,1011	187	220	1.85496498336e-12	0.122,0.149,0.115	0.236,0.244,0.248	-0.114
ENSMUSG00000038005	Hpf1	chr8	+	60895460	60895650	60896737	60896836	60893700	60893860	60900083	60900234	359,463,504	711,959,1014	537,431,482	496,444,482	315	224	1.86465826493e-12	0.264,0.256,0.261	0.435,0.408,0.416	-0.159
ENSMUSG00000029086	Prom1	chr5	-	44000776	44000845	44001269	44001293	43995074	43995114	44001785	44001901	51,116,109	36,101,76	63,71,62	134,167,157	149	194	1.89389413243e-12	0.648,0.599,0.651	0.38,0.356,0.34	0.274
ENSMUSG00000059586	Nsmce2	chr15	+	59416024	59416131	59455312	59455466	59378867	59379038	59591696	59591797	131,337,456	935,1245,1307	530,537,527	831,798,710	232	279	1.90730710621e-12	0.144,0.246,0.296	0.434,0.447,0.472	-0.222
ENSMUSG00000031328	Flna	chrX	-	74228759	74228921	74229018	74229192	74228320	74228524	74229380	74229509	865,1033,843	2719,2337,1785	1894,2506,1948	2386,3053,2557	299	287	1.93621677831e-12	0.234,0.298,0.312	0.432,0.441,0.422	-0.15
ENSMUSG00000005506	Celf1	chr2	+	91008171	91008300	91009201	91009315	91006619	91006695	91010392	91010578	769,1949,1826	308,471,462	940,1200,977	661,731,596	254	239	2.17153858997e-12	0.701,0.796,0.788	0.572,0.607,0.607	0.166
ENSMUSG00000031024	St5	chr7	-	109556210	109557461	109570006	109570111	109552974	109553111	109617057	109617147	239,173,162	75,103,149	147,171,126	209,218,214	230	1376	2.25334553998e-12	0.95,0.909,0.867	0.808,0.824,0.779	0.105
ENSMUSG00000012535	Tnpo3	chr6	-	29578462	29578601	29579520	29579696	29575005	29575152	29582165	29582309	214,452,423	669,999,1114	574,592,531	759,726,682	301	264	2.396170311e-12	0.219,0.284,0.25	0.399,0.417,0.406	-0.156
ENSMUSG00000032340	Neo1	chr9	-	58880591	58880855	58884469	58884628	58878027	58878164	58888400	58888493	959,1245,1003	351,537,456	738,842,628	536,745,575	284	389	2.41923518255e-12	0.789,0.761,0.751	0.653,0.608,0.599	0.147
ENSMUSG00000034789	Rab24	chr13	-	55320502	55320553	55321101	55321180	55320311	55320374	55321389	55321458	546,433,297	52,112,82	321,271,314	219,178,173	204	176	2.45744142335e-12	0.901,0.769,0.758	0.558,0.568,0.61	0.231
ENSMUSG00000040225	Prrc2c	chr1	-	162688115	162688217	162691140	162691233	162684054	162684256	162692372	162692624	693,1079,942	208,529,398	401,684,462	360,608,414	218	227	2.46873814766e-12	0.776,0.68,0.711	0.537,0.539,0.537	0.185
ENSMUSG00000021495	Fam193b	chr13	-	55541623	55541721	55542581	55542657	55539318	55539712	55542783	55543789	97,229,236	515,804,725	328,263,286	524,493,409	201	223	2.54412165316e-12	0.173,0.24,0.265	0.41,0.372,0.437	-0.18
ENSMUSG00000052752	Traf7	chr17	-	24514712	24514829	24516504	24516599	24514124	24514217	24518741	24518799	212,323,325	343,470,362	197,250,184	623,749,619	220	242	2.54412165316e-12	0.405,0.431,0.497	0.258,0.269,0.246	0.187
ENSMUSG00000062762	Ei24	chr9	-	36788192	36788253	36789779	36789925	36786482	36786549	36793239	36793349	887,1173,1032	179,353,323	614,679,692	410,403,368	271	186	2.64184507604e-12	0.773,0.695,0.687	0.507,0.536,0.563	0.183
ENSMUSG00000025613	Cct8	chr16	-	87484803	87484923	87485579	87485744	87483987	87484065	87485833	87485905	5648,9120,9574	3421,4463,3809	3522,3501,3249	3524,3290,3381	290	245	2.84806653858e-12	0.582,0.633,0.68	0.458,0.473,0.448	0.172
ENSMUSG00000024968	Rcor2	chr19	+	7270100	7270181	7270553	7270606	7269763	7269821	7270697	7270859	646,1159,1088	209,335,310	496,467,526	295,298,339	206	178	3.13927145149e-12	0.728,0.749,0.752	0.592,0.575,0.573	0.163
ENSMUSG00000056758	Hmga2	chr10	-	120374667	120374700	120462663	120462714	120361274	120364296	120473251	120473338	929,1698,1389	261,387,400	791,899,813	439,424,473	176	158	3.53710456179e-12	0.762,0.798,0.757	0.618,0.656,0.607	0.145
ENSMUSG00000003955	Fam162a	chr16	-	36046378	36046487	36052285	36052408	36043843	36044091	36071469	36071515	420,613,630	1780,2186,1971	548,663,610	1079,1147,1106	248	234	4.00585001069e-12	0.182,0.209,0.232	0.324,0.353,0.342	-0.132
ENSMUSG00000039599	Fam149b	chr14	+	20352703	20352839	20356354	20356497	20351311	20351416	20358023	20358140	354,721,467	115,139,111	417,395,412	245,206,235	261	268	4.08247260129e-12	0.76,0.842,0.812	0.636,0.663,0.643	0.157
ENSMUSG00000054452	Aes	chr10	+	81561218	81561316	81564094	81564158	81559493	81559668	81564672	81564717	222,274,140	1067,1023,666	719,743,1142	1460,1506,1377	223	189	4.11800053793e-12	0.15,0.185,0.151	0.294,0.295,0.413	-0.172
ENSMUSG00000031826	Usp10	chr8	+	119931848	119931917	119941112	119942138	119910813	119910939	119947074	119947166	264,567,393	282,602,549	219,247,188	500,599,527	194	1151	4.16435788292e-12	0.847,0.848,0.809	0.722,0.71,0.679	0.131
ENSMUSG00000037286	Stag1	chr9	+	100705152	100705254	100712437	100712540	100643447	100643796	100737977	100738142	101,114,101	443,540,476	181,196,151	292,267,344	227	228	4.51144086626e-12	0.186,0.175,0.176	0.384,0.424,0.306	-0.192
ENSMUSG00000014349	Ube2z	chr11	-	96055837	96055950	96058315	96058427	96051733	96051824	96060936	96061124	1002,1517,1599	314,560,496	982,877,858	679,577,532	237	238	4.64415778561e-12	0.762,0.731,0.764	0.592,0.604,0.618	0.148
ENSMUSG00000006369	Fbln1	chr15	+	85240619	85240739	85242010	85242142	85239293	85239419	85244182	85244306	528,779,710	1136,1671,1563	1606,1606,1516	1854,1810,1672	245	257	4.83445106707e-12	0.328,0.328,0.323	0.476,0.482,0.487	-0.155
ENSMUSG00000005610	Eif4g2	chr7	-	111078421	111078553	111079292	111079395	111078272	111078339	111080181	111080322	2344,4555,4459	7507,12708,12296	4507,4737,4556	7346,7180,7189	228	257	5.25277010643e-12	0.26,0.288,0.29	0.409,0.426,0.417	-0.138
ENSMUSG00000058799	Nap1l1	chr10	+	111494794	111494824	111495324	111495375	111494170	111494293	111496039	111498142	745,954,1007	1064,1980,1939	364,454,412	1659,1617,1328	155	176	5.30953059296e-12	0.443,0.354,0.371	0.199,0.242,0.261	0.155
ENSMUSG00000030298	Sec13	chr6	-	113730334	113730458	113730773	113730907	113729595	113729742	113734545	113734679	1092,1781,1684	652,1015,1009	1687,1511,1528	1909,1694,1703	259	249	5.48165903886e-12	0.617,0.628,0.616	0.459,0.462,0.463	0.159
ENSMUSG00000037572	Wdhd1	chr14	-	47261339	47261581	47263438	47263623	47258522	47258658	47265673	47265858	334,655,477	85,196,160	361,335,288	216,224,220	310	367	5.52658217697e-12	0.823,0.798,0.779	0.664,0.639,0.608	0.163
ENSMUSG00000032239	Rp9	chr9	-	22449801	22449863	22453778	22453870	22448310	22448854	22457372	22457502	286,338,302	473,548,481	327,332,310	249,257,227	217	187	5.78406165695e-12	0.343,0.347,0.351	0.531,0.527,0.541	-0.186
ENSMUSG00000028603	Scp2	chr4	-	108047589	108047669	108055438	108055568	108043838	108044845	108063885	108063988	869,965,944	33,93,129	505,485,441	132,91,107	255	205	5.78406165695e-12	0.955,0.893,0.855	0.755,0.811,0.768	0.123
ENSMUSG00000026361	Cdc73	chr1	-	143609369	143609511	143615302	143615403	143598799	143608557	143617278	143617440	79,250,247	305,795,743	264,272,258	358,466,367	226	267	5.84313969759e-12	0.234,0.271,0.282	0.466,0.408,0.454	-0.18
ENSMUSG00000021012	Zc3h14	chr12	+	98774244	98774319	98780047	98780280	98763822	98763978	98783581	98783702	570,984,834	204,517,426	721,799,585	664,688,609	200	358	6.11287755506e-12	0.833,0.773,0.778	0.66,0.675,0.632	0.139
ENSMUSG00000027642	Rpn2	chr2	+	157320120	157320196	157321742	157321872	157317946	157318042	157325710	157326056	386,722,484	1608,2329,1960	894,834,796	1577,1611,1726	201	255	6.21859873535e-12	0.233,0.282,0.239	0.418,0.396,0.369	-0.143
ENSMUSG00000021748	Pdhb	chr14	-	8170160	8170446	8171139	8171175	8169708	8169819	8171266	8171329	2,13,39	592,987,1045	59,39,44	703,631,639	161	411	7.08071696513e-12	0.009,0.033,0.087	0.176,0.136,0.15	-0.111
ENSMUSG00000029056	Pank4	chr4	+	154972148	154972230	154972468	154972569	154971372	154971554	154974629	154974785	151,242,247	45,111,127	147,147,172	185,190,175	207	226	7.17598848559e-12	0.786,0.704,0.68	0.465,0.458,0.518	0.243
ENSMUSG00000035683	Melk	chr4	+	44325640	44325739	44332879	44332966	44324199	44324268	44340625	44340745	194,296,325	536,735,595	336,363,326	379,377,327	224	212	7.24620363711e-12	0.255,0.276,0.341	0.456,0.477,0.485	-0.182
ENSMUSG00000028426	Rad23b	chr4	+	55382479	55382615	55383586	55383714	55380988	55381116	55385409	55385601	3663,4967,5321	1432,2796,2349	2153,1946,2026	1776,1721,1852	261	253	7.41278303108e-12	0.713,0.633,0.687	0.54,0.523,0.515	0.152
ENSMUSG00000047879	Usp14	chr18	-	10017990	10018095	10022817	10022850	10016540	10016644	10024533	10024679	651,540,458	423,532,545	205,227,213	527,575,483	158	230	7.41278303108e-12	0.691,0.596,0.55	0.362,0.365,0.391	0.24
ENSMUSG00000005886	Ncoa2	chr1	-	13224608	13224713	13285968	13286025	13221306	13221479	13373937	13374029	0,2,0	68,130,173	9,22,11	87,109,108	182	230	7.41278303108e-12	0.0,0.019,0.0	0.116,0.203,0.114	-0.138
ENSMUSG00000033581	Igf2bp2	chr16	-	22070306	22070375	22076016	22076145	22068142	22068259	22078615	22078751	1904,2678,3071	435,1027,904	1408,1459,1327	784,995,877	254	194	7.55072413381e-12	0.77,0.666,0.722	0.578,0.528,0.536	0.172
ENSMUSG00000052752	Traf7	chr17	-	24514124	24514217	24514712	24514866	24513898	24513932	24516504	24516599	52,132,95	186,411,277	70,69,60	535,562,534	279	218	7.61886553845e-12	0.179,0.201,0.211	0.093,0.088,0.081	0.11
ENSMUSG00000029203	Ube2k	chr5	+	65571531	65571590	65591875	65591975	65565988	65566082	65594419	65594548	445,1048,1131	739,1456,1317	433,432,391	1334,1048,1161	184	225	7.73683200839e-12	0.424,0.468,0.512	0.284,0.335,0.292	0.164
ENSMUSG00000043909	Trp53bp1	chr2	-	121243893	121244096	121247500	121247595	121235572	121236869	121248163	121248290	210,390,388	147,215,289	191,274,197	275,366,321	220	328	7.73683200839e-12	0.68,0.73,0.667	0.509,0.527,0.478	0.188
ENSMUSG00000028797	Tmem234	chr4	+	129601406	129601625	129602221	129602261	129600982	129601134	129607086	129607179	18,101,79	45,186,189	132,134,145	91,119,105	344	165	8.01598447677e-12	0.161,0.207,0.167	0.41,0.351,0.398	-0.208
ENSMUSG00000016757	Ttll12	chr15	-	83588502	83588701	83591378	83591548	83587073	83587233	83594948	83595157	36,41,47	269,526,434	116,167,91	423,521,418	295	324	8.0513373746e-12	0.128,0.079,0.106	0.231,0.26,0.193	-0.124
ENSMUSG00000021114	Atp6v1d	chr12	-	78850471	78850539	78852264	78852344	78849739	78849784	78857226	78857344	999,1095,1160	246,442,493	484,361,413	342,368,354	205	193	1.04576666575e-11	0.793,0.7,0.689	0.571,0.48,0.523	0.203
ENSMUSG00000034566	Atp5h	chr11	-	115416852	115416924	115417838	115417935	115416014	115416077	115418385	115418516	437,600,670	1241,1632,1942	793,734,761	1204,1104,1033	222	197	1.07912798547e-11	0.238,0.246,0.234	0.369,0.371,0.395	-0.139
ENSMUSG00000022257	Laptm4b	chr15	+	34258680	34258792	34272343	34272417	34238025	34238422	34273227	34273350	116,237,180	216,446,447	410,422,420	411,416,379	237	199	1.0862539626e-11	0.311,0.309,0.253	0.456,0.46,0.482	-0.175
ENSMUSG00000028522	Mier1	chr4	+	103115559	103115660	103127272	103127297	103114394	103114519	103130965	103131111	5,16,14	135,101,103	22,34,48	55,66,59	226	150	1.08794258518e-11	0.024,0.095,0.083	0.21,0.255,0.351	-0.205
ENSMUSG00000064061	Dzip3	chr16	-	48928295	48928416	48929615	48929755	48927729	48927855	48931167	48931293	215,359,360	536,769,587	330,411,323	344,299,302	265	246	1.12057123098e-11	0.271,0.302,0.363	0.471,0.561,0.498	-0.198
ENSMUSG00000069094	Pde7a	chr3	-	19236443	19236539	19241145	19241209	19235912	19236013	19243049	19243201	58,86,77	291,600,875	122,127,171	385,412,355	189	221	1.19428171056e-11	0.189,0.144,0.093	0.27,0.265,0.36	-0.156
ENSMUSG00000091228	Gm20390	chr11	-	93951899	93952012	93952799	93952901	93949818	93950046	93955494	93955624	5217,6846,7157	3888,6225,5600	5600,4824,5778	8136,7383,8402	227	238	1.23772631187e-11	0.585,0.536,0.573	0.419,0.407,0.419	0.15
ENSMUSG00000073422	H2-Ke6	chr17	-	34027015	34027101	34027405	34027522	34026850	34026935	34027622	34027840	7,36,27	210,166,183	84,76,90	231,149,176	242	211	1.44524832873e-11	0.028,0.159,0.114	0.241,0.308,0.308	-0.185
ENSMUSG00000027327	1700037H04Rik	chr2	-	131151617	131151760	131153593	131153710	131148155	131148294	131159952	131160034	153,114,107	598,720,682	194,157,216	376,453,467	242	268	1.5189157624e-11	0.221,0.149,0.148	0.364,0.277,0.339	-0.154
ENSMUSG00000071547	Nt5dc2	chr14	+	31135029	31135104	31135337	31135393	31134852	31134923	31135493	31135587	2512,3328,3103	1057,1430,1203	1739,1705,1705	1388,1185,1406	200	181	1.52150478009e-11	0.683,0.678,0.7	0.531,0.566,0.523	0.147
ENSMUSG00000004070	Hmox2	chr16	+	4764605	4765097	4765762	4765889	4763728	4763846	4765977	4766742	665,1253,1309	206,329,480	870,815,829	542,534,503	617	252	1.52150478009e-11	0.569,0.609,0.527	0.396,0.384,0.402	0.174
ENSMUSG00000027635	Dsn1	chr2	-	157005167	157005491	157005847	157006362	157002688	157002762	157006974	157007154	31,52,54	108,166,164	26,17,24	253,271,235	640	449	1.59954694417e-11	0.168,0.18,0.188	0.067,0.042,0.067	0.12
ENSMUSG00000022139	Mbnl2	chr14	+	120385390	120385591	120388899	120389163	120379149	120379314	120396450	120396604	113,242,269	2,13,13	186,186,136	33,48,25	326	389	1.6374325563e-11	0.985,0.957,0.961	0.871,0.822,0.867	0.114
ENSMUSG00000056486	Chn1	chr2	-	73706918	73707032	73716363	73716419	73679614	73679903	73721402	73721441	39,24,25	611,388,580	73,66,55	393,377,389	181	239	1.66891167552e-11	0.078,0.076,0.054	0.197,0.188,0.157	-0.111
ENSMUSG00000022466	Rpap3	chr15	-	97680334	97680521	97681618	97681839	97679069	97679167	97683826	97683925	555,795,704	142,247,227	426,407,464	259,271,283	346	312	1.78038444202e-11	0.779,0.744,0.737	0.597,0.575,0.597	0.164
ENSMUSG00000029577	Ube3b	chr5	+	114392097	114392183	114393076	114393159	114390389	114390486	114398407	114398513	301,527,472	77,168,198	320,363,291	242,280,227	211	208	1.78791494567e-11	0.794,0.756,0.701	0.566,0.561,0.558	0.189
ENSMUSG00000000568	Hnrnpd	chr5	-	99963983	99964083	99964669	99964801	99962514	99962612	99966021	99966183	8944,13814,14712	1347,2894,2555	7430,7904,7603	2613,2427,2376	257	225	1.82801955391e-11	0.853,0.807,0.834	0.713,0.74,0.737	0.101
ENSMUSG00000023021	Cers5	chr15	-	99745888	99745946	99747036	99747167	99741608	99741659	99751235	99751341	47,236,179	143,260,363	362,327,345	172,180,152	256	183	1.90430231584e-11	0.19,0.394,0.261	0.601,0.565,0.619	-0.313
ENSMUSG00000012535	Tnpo3	chr6	-	29575005	29575152	29578462	29578601	29572585	29572693	29579520	29579696	682,880,1013	392,602,535	660,691,613	755,791,725	264	272	1.95191398505e-11	0.642,0.601,0.661	0.474,0.474,0.466	0.163
ENSMUSG00000031511	Arhgef7	chr8	+	11758430	11758517	11785712	11785914	11728104	11728416	11791455	11791544	29,42,73	386,614,695	101,116,84	408,522,448	212	327	2.02425998157e-11	0.104,0.095,0.139	0.276,0.255,0.224	-0.139
ENSMUSG00000031229	Atrx	chrX	-	105890916	105890972	105899880	105899993	105888992	105889045	105911469	105911654	5,16,38	137,245,261	33,40,27	86,101,90	238	181	2.28600471885e-11	0.027,0.047,0.1	0.226,0.231,0.186	-0.156
ENSMUSG00000003068	Stk11	chr10	+	80127044	80127102	80127957	80128100	80126681	80126781	80129904	80130111	589,430,520	411,383,304	345,379,375	683,544,536	183	268	2.32713391213e-11	0.677,0.622,0.715	0.425,0.505,0.506	0.193
ENSMUSG00000017843	Ppp2r5c	chr12	+	110522490	110522690	110544074	110544185	110485738	110485952	110545594	110545687	212,311,276	428,642,664	466,519,425	517,513,466	325	236	2.43383453742e-11	0.265,0.26,0.232	0.396,0.424,0.398	-0.154
ENSMUSG00000037286	Stag1	chr9	+	100908636	100908717	100928022	100928115	100891048	100891136	100929840	100930015	130,231,202	388,550,482	289,286,320	341,392,339	206	218	2.54344276879e-11	0.262,0.308,0.307	0.473,0.436,0.5	-0.177
ENSMUSG00000037013	Ss18	chr18	-	14670308	14670393	14679386	14679463	14655026	14655180	14682666	14682766	374,590,389	4,47,78	240,320,268	114,91,68	202	210	2.63676043576e-11	0.99,0.929,0.838	0.686,0.785,0.804	0.161
ENSMUSG00000029661	Col1a2	chr6	+	4515209	4515254	4515480	4515534	4512360	4512414	4515628	4515682	60,72,53	298,281,317	549,620,588	1128,1388,1237	170	179	2.88936079922e-11	0.175,0.212,0.15	0.339,0.32,0.334	-0.152
ENSMUSG00000023008	Fmnl3	chr15	-	99319561	99319654	99319984	99320086	99319130	99319254	99320352	99320513	180,301,240	506,703,582	382,314,365	451,439,397	227	218	3.018937827e-11	0.255,0.291,0.284	0.449,0.407,0.469	-0.165
ENSMUSG00000022698	Naa50	chr16	+	44156409	44156546	44157879	44157946	44139891	44140111	44159462	44161174	309,414,450	877,1428,1681	425,440,437	722,757,733	262	192	3.16473876466e-11	0.205,0.175,0.164	0.301,0.299,0.304	-0.12
ENSMUSG00000015165	Hnrnpl	chr7	+	28821215	28821273	28821391	28821487	28820544	28820746	28821847	28822240	2530,4128,3591	2338,3165,2536	3683,3643,3328	5145,5021,5177	183	221	3.2787984838e-11	0.567,0.612,0.631	0.464,0.467,0.437	0.147
ENSMUSG00000026355	Mcm6	chr1	-	128351432	128351682	128353459	128353570	128349303	128349469	128355512	128355659	1380,2936,3135	670,1347,1555	1807,1907,1792	1722,1590,1582	236	375	3.2787984838e-11	0.766,0.776,0.762	0.625,0.656,0.643	0.127
ENSMUSG00000021496	Pcbd2	chr13	+	55732935	55733067	55775366	55775447	55727367	55727474	55776604	55776828	28,65,38	160,192,222	115,97,169	204,142,186	257	206	3.2787984838e-11	0.123,0.213,0.121	0.311,0.354,0.421	-0.21
ENSMUSG00000061887	Ssbp3	chr4	+	107038221	107038257	107038725	107038780	107037601	107037650	107039962	107040033	582,1083,1135	370,626,680	587,617,526	700,663,659	161	180	3.30476432544e-11	0.637,0.659,0.651	0.484,0.51,0.472	0.16
ENSMUSG00000036693	Nop14	chr5	-	34641322	34641482	34643925	34644079	34640869	34641017	34644712	34644814	84,258,171	647,624,580	254,244,262	314,341,274	279	285	3.40127925825e-11	0.117,0.297,0.231	0.452,0.422,0.494	-0.241
ENSMUSG00000034610	Zcchc11	chr4	+	108491347	108491464	108495149	108495327	108486453	108486617	108496966	108497055	890,1233,1166	214,419,455	487,643,530	402,373,325	242	303	3.40127925825e-11	0.839,0.787,0.762	0.603,0.683,0.671	0.144
ENSMUSG00000014873	Surf2	chr2	+	26918872	26919055	26919191	26919358	26917427	26917531	26919726	26919821	324,425,366	133,188,162	228,236,213	227,205,216	308	292	3.6372018764e-11	0.698,0.682,0.682	0.488,0.522,0.483	0.19
ENSMUSG00000003166	Dgcr2	chr16	-	17858359	17859526	17872562	17872685	17857257	17857334	17891385	17891654	383,341,286	706,911,1012	640,553,543	659,572,543	248	1292	3.85760975906e-11	0.739,0.661,0.596	0.835,0.834,0.839	-0.171
ENSMUSG00000024287	Thoc1	chr18	+	9987598	9987664	9989690	9989774	9987069	9987165	9992127	9992275	93,273,297	631,1073,1205	265,215,211	556,411,504	191	209	3.89879912866e-11	0.139,0.218,0.212	0.343,0.364,0.314	-0.151
ENSMUSG00000034343	Ube2f	chr1	+	91254259	91254393	91262266	91262296	91250318	91250437	91265217	91265283	288,303,297	76,128,108	269,238,221	26,26,29	259	155	3.92791693379e-11	0.694,0.586,0.622	0.861,0.846,0.82	-0.208
ENSMUSG00000020536	Llgl1	chr11	+	60708543	60708697	60708788	60708893	60707580	60707648	60709434	60709727	647,997,826	179,205,171	1078,1119,1020	425,514,533	279	230	3.96052972662e-11	0.749,0.8,0.799	0.676,0.642,0.612	0.139
ENSMUSG00000015711	Prune	chr3	-	95258026	95258185	95259239	95259334	95253673	95255427	95262210	95262369	144,301,238	610,890,785	267,284,243	407,478,420	220	284	3.96367338951e-11	0.234,0.304,0.281	0.459,0.434,0.428	-0.167
ENSMUSG00000029014	Dnajc2	chr5	-	21770484	21770550	21773777	21773858	21768645	21768737	21774933	21775075	228,336,529	354,304,400	447,411,455	135,118,165	206	191	3.96367338951e-11	0.374,0.506,0.551	0.754,0.764,0.719	-0.269
ENSMUSG00000017548	Suz12	chr11	+	80022091	80022269	80024909	80025001	80019678	80019784	80025167	80025311	398,1047,1197	114,294,383	549,602,504	334,403,270	303	217	4.32579130063e-11	0.714,0.718,0.691	0.541,0.517,0.572	0.164
ENSMUSG00000044783	Hjurp	chr1	-	88270201	88270299	88275041	88275097	88269320	88269413	88277218	88277285	387,562,542	369,538,483	272,385,298	536,695,549	181	223	4.32579130063e-11	0.564,0.563,0.58	0.385,0.406,0.401	0.172
ENSMUSG00000021012	Zc3h14	chr12	+	98747479	98747522	98752777	98752892	98746967	98747158	98756184	98756225	46,101,62	702,734,569	114,181,106	528,497,434	168	240	4.52543098116e-11	0.086,0.164,0.135	0.236,0.342,0.259	-0.151
ENSMUSG00000020069	Hnrnph3	chr10	-	63018085	63018225	63019392	63019527	63017523	63017610	63023719	63023894	367,562,555	400,557,534	624,747,655	373,353,304	260	265	4.57222296326e-11	0.483,0.507,0.514	0.63,0.683,0.687	-0.165
ENSMUSG00000019818	Cd164	chr10	+	41521917	41522007	41523172	41523244	41519413	41519700	41524106	41524145	286,756,650	461,1200,1156	637,663,539	556,577,441	215	197	5.17074778056e-11	0.362,0.366,0.34	0.512,0.513,0.528	-0.162
ENSMUSG00000052296	Ppp6r1	chr7	-	4639513	4639611	4639690	4639780	4635965	4636273	4639892	4639978	274,331,343	1034,1229,1352	410,375,356	635,806,735	215	223	5.82492445082e-11	0.216,0.218,0.208	0.401,0.325,0.334	-0.139
ENSMUSG00000030120	Mlf2	chr6	+	124932776	124932812	124933953	124934007	124932410	124932537	124934290	124934419	145,326,265	1218,1454,1197	457,372,472	1162,1077,1131	161	179	6.07381417889e-11	0.117,0.2,0.198	0.304,0.277,0.317	-0.128
ENSMUSG00000020321	Mdh1	chr11	-	21558461	21558551	21559191	21559305	21556786	21557568	21559698	21559875	1128,1532,1474	2380,3318,3145	2303,2239,2208	2552,2719,2654	239	215	6.44847002594e-11	0.299,0.293,0.297	0.448,0.426,0.428	-0.138
ENSMUSG00000036427	Gpi1	chr7	-	34219030	34219102	34220613	34220760	34218297	34218342	34220842	34220926	1102,2227,2527	165,281,454	1352,1374,1403	431,390,399	272	197	6.45957419583e-11	0.829,0.852,0.801	0.694,0.718,0.718	0.117
ENSMUSG00000039844	Rapgef1	chr2	+	29732826	29732919	29733576	29733762	29730527	29730612	29734199	29734284	48,117,115	465,601,592	210,264,192	598,572,531	218	311	6.56037073814e-11	0.128,0.217,0.217	0.334,0.397,0.34	-0.17
ENSMUSG00000033047	Eif3l	chr15	+	79085556	79085711	79086433	79086604	79084111	79084283	79089463	79089961	1090,1397,1325	1670,3781,3677	1977,1922,1831	1829,1631,1800	280	296	6.60901728825e-11	0.408,0.281,0.276	0.533,0.555,0.518	-0.214
ENSMUSG00000031921	Terf2	chr8	-	107081092	107081239	107094821	107094952	107079368	107079469	107095928	107096024	161,198,182	428,573,628	299,237,241	386,352,365	256	272	6.63272673499e-11	0.286,0.269,0.235	0.451,0.417,0.412	-0.163
ENSMUSG00000031575	Ash2l	chr8	-	25827173	25827391	25828765	25828859	25823138	25823306	25831272	25831348	663,1393,1214	605,842,835	908,921,886	1411,1230,1224	219	343	6.76428744343e-11	0.632,0.722,0.695	0.502,0.54,0.531	0.159
ENSMUSG00000005981	Trap1	chr16	-	4056329	4056439	4060756	4060917	4055796	4055870	4062329	4062401	287,493,515	508,788,776	544,623,580	517,419,466	286	235	6.88969970818e-11	0.317,0.34,0.353	0.464,0.55,0.506	-0.17
ENSMUSG00000031902	Nfatc3	chr8	+	106100933	106100989	106104024	106104151	106099071	106099212	106108124	106109129	219,336,327	222,483,438	125,118,131	343,434,325	181	252	7.46341597637e-11	0.579,0.492,0.51	0.337,0.275,0.359	0.203
ENSMUSG00000019777	Hdac2	chr10	+	36998413	36998569	37000368	37000426	36997966	36998097	37001528	37001889	5671,7172,8341	1023,2039,2024	4725,5010,4915	2150,2197,2040	281	183	7.84225300329e-11	0.783,0.696,0.729	0.589,0.598,0.611	0.137
ENSMUSG00000020697	Lig3	chr11	+	82795708	82795786	82796027	82796151	82795364	82795452	82797305	82797448	248,261,260	101,181,163	162,179,171	267,294,205	203	249	7.96621225628e-11	0.751,0.639,0.662	0.427,0.428,0.506	0.23
ENSMUSG00000038456	Dennd2a	chr6	-	39470198	39470376	39480200	39480349	39468772	39468814	39483012	39483153	206,365,328	79,157,108	247,220,243	190,203,217	274	303	8.30811752728e-11	0.743,0.72,0.771	0.59,0.545,0.553	0.182
ENSMUSG00000017548	Suz12	chr11	+	80013363	80013595	80015142	80015236	80010557	80010643	80019678	80019784	360,531,591	845,1106,1023	406,482,423	438,507,419	357	219	8.34518250229e-11	0.207,0.228,0.262	0.362,0.368,0.382	-0.138
ENSMUSG00000015575	Atp6v0e	chr17	+	26682677	26682725	26695354	26695484	26676395	26676578	26699211	26699644	99,123,103	573,954,841	213,115,230	663,480,673	173	255	8.88718829965e-11	0.203,0.16,0.153	0.321,0.261,0.335	-0.134
ENSMUSG00000036180	Gatad2a	chr8	-	69935778	69936036	69950652	69950754	69917945	69918078	69995942	69996384	20,77,45	667,862,830	92,84,87	602,568,569	227	383	9.28530475519e-11	0.048,0.131,0.084	0.205,0.2,0.205	-0.116
ENSMUSG00000041815	Poldip3	chr15	-	83135293	83135389	83137467	83137554	83133146	83133326	83138131	83138522	111,279,327	1043,1272,1205	459,399,425	976,1050,869	212	221	9.46392932575e-11	0.1,0.186,0.221	0.329,0.284,0.338	-0.148
ENSMUSG00000034274	Thoc5	chr11	+	4922138	4922226	4924747	4924863	4921921	4922025	4926045	4926236	388,541,415	281,435,315	321,304,290	445,494,468	213	241	9.80908640587e-11	0.61,0.585,0.598	0.449,0.41,0.412	0.174
ENSMUSG00000030774	Pak1	chr7	+	97883471	97883588	97886297	97886472	97871574	97871612	97888956	97889020	360,615,730	162,344,335	365,303,373	363,386,331	242	300	9.94708712894e-11	0.734,0.689,0.73	0.555,0.493,0.583	0.174
ENSMUSG00000032601	Prkar2a	chr9	+	108740687	108740762	108744229	108744295	108740434	108740536	108745481	108745623	414,457,546	110,123,157	230,253,219	182,143,126	200	191	1.06079669639e-10	0.782,0.78,0.769	0.547,0.628,0.624	0.177
ENSMUSG00000059923	Grb2	chr11	-	115655357	115655455	115699151	115699356	115649770	115649893	115708393	115708597	66,82,111	197,312,545	142,167,146	274,264,236	330	223	1.14593292799e-10	0.185,0.151,0.121	0.259,0.299,0.295	-0.132
ENSMUSG00000021972	Hmbox1	chr14	-	64861515	64861626	64887574	64887660	64851884	64852038	64896649	64897126	80,121,151	245,418,372	144,176,143	150,254,189	211	236	1.18836050557e-10	0.268,0.245,0.312	0.518,0.437,0.458	-0.196
ENSMUSG00000015023	Ddx19a	chr8	-	110983580	110983673	110989473	110989609	110980990	110981093	110990476	110990527	322,686,659	205,453,478	539,599,489	658,851,645	261	218	1.19152303528e-10	0.567,0.558,0.535	0.406,0.37,0.388	0.165
ENSMUSG00000024941	Scyl1	chr19	-	5765309	5765417	5766157	5766316	5764668	5764782	5769468	5769624	208,260,255	466,826,707	307,308,280	448,397,361	284	233	1.42169618692e-10	0.268,0.205,0.228	0.36,0.389,0.389	-0.146
ENSMUSG00000045983	Eif4g1	chr16	+	20673598	20673655	20673867	20673961	20672748	20672876	20674227	20674314	629,751,601	523,1023,792	148,205,148	459,484,466	182	219	1.52721010221e-10	0.591,0.469,0.477	0.28,0.338,0.276	0.214
ENSMUSG00000015165	Hnrnpl	chr7	+	28815279	28815352	28818460	28818532	28815098	28815195	28818643	28818924	1904,3505,3030	410,852,807	2982,2923,2912	1331,1202,1364	198	197	1.53919071484e-10	0.822,0.804,0.789	0.69,0.708,0.68	0.112
ENSMUSG00000024736	Tmem132a	chr19	-	10863954	10864104	10865255	10865587	10863464	10863660	10866468	10866687	1156,1594,1355	403,505,432	1258,1259,1354	767,771,835	457	275	1.61336557017e-10	0.633,0.655,0.654	0.497,0.496,0.494	0.152
ENSMUSG00000039599	Fam149b	chr14	+	20358023	20358140	20381748	20381821	20356354	20356497	20382916	20383489	121,135,107	152,134,122	230,195,232	121,95,91	242	198	1.63120095209e-10	0.394,0.452,0.418	0.609,0.627,0.676	-0.216
ENSMUSG00000020547	Bzw2	chr12	-	36129991	36130168	36134890	36134955	36123934	36124038	36156667	36156825	257,673,468	2520,4156,4275	572,533,522	2334,2289,2432	190	302	1.71460246612e-10	0.139,0.205,0.148	0.28,0.27,0.254	-0.104
ENSMUSG00000021417	Eci2	chr13	-	34986066	34986187	34988282	34988352	34980261	34980351	34990180	34990369	228,625,590	173,447,497	595,571,597	970,828,850	195	246	1.7484637178e-10	0.624,0.638,0.6	0.436,0.465,0.47	0.164
ENSMUSG00000020388	Pdlim4	chr11	-	54059937	54060016	54063634	54063786	54056142	54056324	54068839	54068932	270,399,323	380,628,590	847,770,843	670,676,692	277	204	1.7484637178e-10	0.344,0.319,0.287	0.482,0.456,0.473	-0.154
ENSMUSG00000058835	Abi1	chr2	-	22971082	22971259	22994522	22994690	22962400	22962501	23039948	23040241	106,264,237	389,698,775	307,304,271	474,450,423	293	302	1.76194990261e-10	0.219,0.28,0.24	0.4,0.41,0.398	-0.156
ENSMUSG00000061458	Nol10	chr12	+	17352640	17352739	17355236	17355314	17350515	17350561	17356920	17356958	83,246,227	222,424,497	178,183,176	176,174,123	224	203	1.76395490807e-10	0.253,0.345,0.293	0.478,0.488,0.565	-0.213
ENSMUSG00000052833	Sae1	chr7	-	16336693	16336838	16359035	16359141	16330612	16330682	16366806	16366906	2717,3603,3546	1280,2059,1742	2553,2281,2295	2116,2292,2110	231	270	1.79127684028e-10	0.713,0.672,0.704	0.585,0.538,0.56	0.135
ENSMUSG00000037503	Fam168b	chr1	-	34828766	34828847	34836732	34836813	34819866	34819963	34842827	34842985	38,112,115	3,25,26	376,543,534	17,22,15	206	206	1.92716847747e-10	0.927,0.818,0.816	0.957,0.961,0.973	-0.11
ENSMUSG00000062203	Gspt1	chr16	-	11222584	11222753	11224419	11224593	11219291	11220879	11228114	11228195	849,1745,1909	2428,3160,3517	1156,1356,1241	1260,1403,1234	299	294	1.95321092633e-10	0.256,0.352,0.348	0.474,0.487,0.497	-0.167
ENSMUSG00000054008	Ndst1	chr18	-	60700371	60700500	60702772	60702958	60699507	60699690	60703736	60703891	167,358,399	538,968,871	384,428,397	540,586,497	311	254	1.96087155502e-10	0.202,0.232,0.272	0.367,0.374,0.395	-0.143
ENSMUSG00000051557	Pusl1	chr4	-	155889433	155889596	155889668	155889723	155888861	155889168	155890498	155890669	0,28,17	293,471,488	29,37,36	269,250,243	180	288	1.96208022923e-10	0.0,0.087,0.053	0.147,0.191,0.192	-0.13
ENSMUSG00000030374	Strn4	chr7	+	16822495	16822599	16824138	16824217	16816316	16816634	16826463	16826661	518,572,417	195,200,216	395,434,483	419,383,359	229	204	2.01161853767e-10	0.703,0.718,0.632	0.456,0.502,0.545	0.183
ENSMUSG00000021156	Zmynd11	chr13	-	9693429	9693548	9694268	9694346	9690902	9691110	9695128	9695184	244,404,310	220,401,314	332,305,257	552,609,582	203	244	2.09999725942e-10	0.571,0.548,0.543	0.42,0.376,0.347	0.173
ENSMUSG00000020903	Stx8	chr11	+	68020905	68020998	68109276	68109378	68011314	68011439	68203705	68207148	258,435,423	125,219,216	227,197,202	214,239,217	218	227	2.17726949063e-10	0.682,0.674,0.671	0.525,0.462,0.492	0.183
ENSMUSG00000020372	Rack1	chr11	+	48804155	48804296	48805544	48805655	48803857	48803968	48805979	48806073	20056,26285,24284	4063,5575,5027	23698,23215,27304	9256,7838,9966	266	236	2.20538955829e-10	0.814,0.807,0.811	0.694,0.724,0.709	0.102
ENSMUSG00000053604	Rpia	chr6	-	70774250	70774319	70775108	70775173	70773429	70773571	70777351	70777411	51,97,92	121,226,251	170,177,160	184,161,185	190	194	2.20538955829e-10	0.301,0.305,0.272	0.485,0.529,0.469	-0.202
ENSMUSG00000013593	Ndufs2	chr1	-	171238286	171238372	171238514	171238592	171237944	171238064	171238709	171238897	1107,1232,1092	795,1088,986	931,843,900	1394,1277,1409	203	211	2.21521084037e-10	0.591,0.541,0.535	0.41,0.407,0.399	0.15
ENSMUSG00000042439	Zfp532	chr18	+	65644192	65644369	65651559	65651722	65638749	65638931	65656350	65656632	97,204,150	218,450,444	234,270,267	259,337,300	302	288	2.46734560987e-10	0.298,0.302,0.244	0.463,0.433,0.459	-0.17
ENSMUSG00000027002	Nckap1	chr2	-	80544989	80545146	80547900	80547949	80541462	80541519	80548829	80548967	34,120,122	493,832,867	171,188,157	615,651,569	174	282	2.47697805249e-10	0.101,0.189,0.186	0.311,0.319,0.309	-0.154
ENSMUSG00000028719	Cmpk1	chr4	-	114964882	114965035	114969217	114969364	114963355	114963432	114986965	114987241	444,695,534	1372,2053,2056	698,582,634	1193,1048,1131	272	278	2.50213367167e-10	0.249,0.257,0.21	0.374,0.362,0.364	-0.128
ENSMUSG00000042203	Tbc1d22b	chr17	+	29564431	29564488	29568391	29568699	29549787	29549994	29570586	29570766	20,34,23	188,457,333	61,68,74	280,289,307	182	433	2.51686915849e-10	0.202,0.15,0.141	0.341,0.359,0.364	-0.19
ENSMUSG00000024286	Ccny	chr18	-	9345413	9345471	9349387	9349423	9345193	9345313	9353406	9353507	85,245,248	92,272,345	126,116,92	305,286,312	161	183	2.58421618165e-10	0.512,0.506,0.45	0.32,0.316,0.251	0.194
ENSMUSG00000044477	Zfand3	chr17	+	30135322	30135505	30192562	30192730	30060809	30060850	30208017	30210019	824,1300,1176	406,760,630	494,595,536	618,521,574	308	293	2.68578468216e-10	0.659,0.619,0.64	0.432,0.521,0.47	0.165
ENSMUSG00000010376	Nedd8	chr14	-	55663414	55663497	55663811	55663859	55662457	55662625	55671794	55671873	721,1328,1165	1712,2552,2531	626,602,555	2422,2206,2339	173	208	2.72927266645e-10	0.336,0.385,0.356	0.237,0.247,0.222	0.124
ENSMUSG00000002949	Timm44	chr8	-	4267254	4267340	4267863	4268013	4266769	4266862	4268299	4268380	1045,1129,1228	247,368,376	442,533,504	288,281,266	275	211	2.8298538027e-10	0.764,0.702,0.715	0.541,0.593,0.592	0.152
ENSMUSG00000027248	Pdia3	chr2	+	121424524	121424642	121426594	121426702	121422448	121422527	121429453	121429583	2969,5403,5033	6900,10955,10566	3883,3842,3443	4576,4709,4319	243	233	2.84335408666e-10	0.292,0.321,0.314	0.449,0.439,0.433	-0.131
ENSMUSG00000062949	Atp11c	chrX	-	60309715	60309805	60321433	60321553	60307196	60307277	60403804	60403981	55,108,106	102,285,293	75,80,70	68,81,54	245	215	2.85947142666e-10	0.321,0.25,0.241	0.492,0.464,0.532	-0.225
ENSMUSG00000018651	Tada2a	chr11	-	84085638	84085771	84087110	84087182	84084713	84084757	84090548	84090659	337,373,460	178,231,147	172,211,162	240,226,183	197	258	2.95860732193e-10	0.713,0.679,0.804	0.484,0.55,0.537	0.208
ENSMUSG00000022817	Itgb5	chr16	+	33946490	33946610	33947714	33947881	33944103	33944204	33948656	33949146	201,318,347	1209,2020,1878	667,669,596	2078,1872,2123	245	292	3.01904507092e-10	0.165,0.158,0.18	0.277,0.299,0.251	-0.108
ENSMUSG00000030629	Zfand6	chr7	-	84620867	84620912	84632655	84632756	84617849	84617963	84633884	84633993	308,520,503	461,555,543	590,529,560	302,338,351	226	170	3.01904507092e-10	0.334,0.413,0.411	0.595,0.541,0.545	-0.174
ENSMUSG00000037628	Cdkn3	chr14	+	46764523	46764579	46764995	46765040	46762527	46762610	46767175	46767398	45,78,81	88,122,165	129,108,127	82,76,96	181	170	3.09938721454e-10	0.324,0.375,0.316	0.596,0.572,0.554	-0.236
ENSMUSG00000038777	Sema6c	chr3	+	95167998	95168100	95168298	95168389	95167623	95167680	95168586	95168706	23,135,117	17,74,63	155,134,130	235,220,187	227	216	3.22256060478e-10	0.563,0.634,0.639	0.386,0.367,0.398	0.228
ENSMUSG00000041734	Kirrel	chr3	-	87092104	87092262	87095636	87095786	87090457	87090608	87097741	87097906	103,146,111	247,336,293	239,258,222	226,343,219	275	283	3.52676722571e-10	0.3,0.309,0.281	0.521,0.436,0.511	-0.193
ENSMUSG00000059022	Kcp	chr6	-	29487496	29487576	29490065	29490148	29487180	29487280	29490394	29490568	0,1,6	36,36,35	52,45,63	109,87,79	208	205	3.55390797834e-10	0.0,0.027,0.145	0.32,0.338,0.44	-0.309
ENSMUSG00000027201	Myef2	chr2	-	125097976	125098075	125098449	125098518	125097562	125097634	125098796	125098847	16,86,91	510,744,624	122,106,88	415,412,426	194	224	3.63752288488e-10	0.035,0.118,0.144	0.253,0.229,0.193	-0.126
ENSMUSG00000078773	Rad54b	chr4	+	11569820	11569932	11593620	11593815	11563326	11563477	11595666	11595939	90,173,131	194,202,298	215,222,202	119,147,89	237	320	4.08725465238e-10	0.385,0.536,0.372	0.709,0.671,0.754	-0.28
ENSMUSG00000025453	Nnt	chr13	-	119396746	119396976	119404551	119404754	119394610	119394828	119408902	119408997	35,58,30	225,335,209	107,99,121	300,256,251	328	355	4.28959051368e-10	0.144,0.158,0.134	0.279,0.295,0.343	-0.16
ENSMUSG00000008999	Bmp7	chr2	-	172872871	172872982	172875214	172875291	172868011	172870286	172879325	172879523	29,69,94	153,324,329	258,227,269	534,427,459	202	236	4.39197092057e-10	0.181,0.199,0.25	0.361,0.383,0.406	-0.173
ENSMUSG00000008855	Hdac5	chr11	-	102197338	102197436	102197665	102197785	102197058	102197177	102198796	102198884	136,241,274	47,71,76	570,487,434	325,356,320	245	223	4.39197092057e-10	0.725,0.755,0.766	0.615,0.555,0.552	0.175
ENSMUSG00000060904	Arl1	chr10	+	88733542	88733680	88735897	88735979	88731067	88731564	88737090	88737202	330,559,596	938,1416,1532	647,708,667	951,937,987	263	207	4.39879785374e-10	0.217,0.237,0.234	0.349,0.373,0.347	-0.127
ENSMUSG00000026020	Nop58	chr1	+	59704062	59704208	59704623	59704750	59702812	59702947	59705592	59705756	1497,1989,2239	3652,5367,5210	1217,1159,1197	1697,1639,1644	271	252	4.40044923577e-10	0.276,0.256,0.286	0.4,0.397,0.404	-0.128
ENSMUSG00000038146	Notch3	chr17	-	32150602	32150716	32151285	32151437	32149974	32150130	32151515	32151708	66,136,109	232,276,299	233,326,250	309,345,266	277	239	4.61850268956e-10	0.197,0.298,0.239	0.394,0.449,0.448	-0.186
ENSMUSG00000041936	Agrn	chr4	-	156185087	156185135	156195243	156195505	156179392	156179608	156197213	156197488	124,145,81	36,55,18	122,186,108	121,189,87	387	173	4.70118089385e-10	0.606,0.541,0.668	0.311,0.306,0.357	0.28
ENSMUSG00000028437	Ubap1	chr4	+	41371724	41371849	41378946	41379870	41348995	41349231	41387174	41387357	14,49,31	246,555,531	8,9,4	468,431,486	250	1049	4.92084459777e-10	0.193,0.27,0.197	0.067,0.081,0.033	0.16
ENSMUSG00000021156	Zmynd11	chr13	-	9720772	9720932	9735331	9735466	9710145	9710307	9765054	9765314	18,96,102	129,306,299	38,37,45	451,592,428	260	285	4.95092639039e-10	0.133,0.256,0.272	0.085,0.064,0.103	0.136
ENSMUSG00000031174	Rpgr	chrX	-	10181954	10182052	10198910	10199035	10178270	10178336	10202009	10202165	55,74,112	129,237,269	148,135,133	149,143,169	250	223	5.05959597285e-10	0.276,0.218,0.271	0.47,0.457,0.412	-0.191
ENSMUSG00000022141	Nipbl	chr15	-	8306869	8307024	8307564	8307658	8305848	8305939	8307845	8307986	302,464,397	84,116,101	216,304,219	146,160,121	219	280	5.06541311627e-10	0.821,0.836,0.834	0.654,0.708,0.698	0.144
ENSMUSG00000032737	Inppl1	chr7	-	101826192	101826271	101826505	101826661	101825960	101826101	101826753	101826841	277,457,472	558,676,739	474,531,443	471,409,374	281	204	5.33527057572e-10	0.265,0.329,0.317	0.422,0.485,0.462	-0.153
ENSMUSG00000025508	Rplp2	chr7	+	141448725	141448774	141451003	141451102	141447907	141448031	141451231	141451585	2539,4539,4000	4744,4752,5253	6497,5475,6835	4287,3252,3759	174	224	5.34999045065e-10	0.408,0.551,0.495	0.661,0.684,0.701	-0.197
ENSMUSG00000017677	Wsb1	chr11	-	79246169	79246301	79248390	79248659	79244462	79244563	79250980	79251149	555,674,543	922,1136,1134	981,933,735	895,934,760	394	257	5.55276633906e-10	0.282,0.279,0.238	0.417,0.395,0.387	-0.133
ENSMUSG00000027699	Ect2	chr3	-	27146836	27146882	27148794	27148887	27145955	27146045	27148992	27149072	142,287,281	72,141,118	99,94,72	97,111,95	218	171	5.7599954887e-10	0.607,0.615,0.651	0.445,0.399,0.373	0.219
ENSMUSG00000034667	Xpot	chr10	-	121619092	121619175	121622857	121622991	121617131	121617188	121626104	121626316	203,302,300	34,72,85	119,155,124	88,83,73	259	208	5.7602429439e-10	0.827,0.771,0.739	0.521,0.6,0.577	0.213
ENSMUSG00000063550	Nup98	chr7	-	102160540	102160728	102163688	102163822	102157051	102157168	102169362	102169503	234,427,399	156,227,252	224,241,202	274,287,270	259	313	5.7602429439e-10	0.644,0.694,0.657	0.497,0.504,0.475	0.173
ENSMUSG00000021311	Mtr	chr13	-	12190203	12190404	12195237	12195393	12189346	12189539	12197912	12197988	113,222,220	8,74,47	132,184,157	119,110,115	281	326	5.81670088527e-10	0.942,0.777,0.844	0.563,0.66,0.613	0.242
ENSMUSG00000002767	Mrpl2	chr17	+	46648658	46648769	46649034	46649108	46648471	46648587	46649883	46650139	882,914,734	238,314,300	530,446,529	383,302,318	236	199	6.21680931196e-10	0.758,0.711,0.674	0.539,0.555,0.584	0.155
ENSMUSG00000051768	Xrcc1	chr7	+	24567809	24567926	24570215	24570309	24567313	24567572	24570448	24570578	431,595,590	835,1178,923	752,784,706	750,695,761	242	219	7.01209925805e-10	0.318,0.314,0.366	0.476,0.505,0.456	-0.146
ENSMUSG00000039660	D2Wsu81e	chr2	-	30174921	30175069	30175186	30175289	30173470	30174185	30175713	30175812	90,225,259	246,537,594	458,352,377	517,474,451	228	273	7.06778891103e-10	0.305,0.334,0.343	0.515,0.471,0.5	-0.168
ENSMUSG00000001017	Chtop	chr3	-	90506107	90506261	90507544	90507626	90503095	90503282	90509190	90509498	376,429,435	708,1459,1323	847,924,760	1032,966,918	207	279	7.35426742885e-10	0.417,0.284,0.307	0.525,0.563,0.527	-0.202
ENSMUSG00000041328	Pcf11	chr7	-	92663966	92664155	92665739	92665865	92663461	92663656	92669428	92669934	23,114,95	227,387,520	99,111,114	198,200,171	251	314	7.65191857876e-10	0.112,0.269,0.186	0.385,0.41,0.455	-0.228
ENSMUSG00000026921	Egfl7	chr2	+	26589329	26589446	26590656	26590752	26589044	26589169	26590898	26590939	487,590,590	165,142,133	368,317,358	191,168,215	242	221	8.62346444418e-10	0.729,0.791,0.802	0.638,0.633,0.603	0.149
ENSMUSG00000020694	Tlk2	chr11	+	105184211	105184294	105207379	105207451	105181981	105182051	105208851	105208921	20,22,58	320,518,478	40,45,52	226,206,195	208	197	8.9220983153e-10	0.056,0.039,0.103	0.144,0.171,0.202	-0.106
ENSMUSG00000022680	Pdxdc1	chr16	-	13869802	13869881	13872454	13872523	13859953	13860038	13875977	13876167	165,312,241	106,158,167	281,267,258	341,382,300	194	204	8.9220983153e-10	0.621,0.675,0.603	0.464,0.424,0.475	0.179
ENSMUSG00000023791	Pigx	chr16	-	32092343	32092485	32096999	32097063	32087293	32087507	32099469	32099738	43,122,93	408,1096,1312	138,197,166	844,626,757	189	267	9.00289384955e-10	0.13,0.136,0.091	0.188,0.308,0.237	-0.125
ENSMUSG00000052752	Traf7	chr17	-	24514712	24514866	24516504	24516596	24514124	24514217	24518741	24518799	235,456,394	291,374,291	290,292,255	557,684,547	217	279	9.00289384955e-10	0.509,0.611,0.635	0.401,0.354,0.375	0.208
ENSMUSG00000041763	Tpp2	chr1	+	43980307	43980404	43981729	43981867	43978734	43978835	43983071	43983316	359,665,521	161,341,332	316,332,264	343,335,283	222	263	9.51472363349e-10	0.725,0.698,0.65	0.522,0.54,0.525	0.162
ENSMUSG00000021639	Gtf2h2	chr13	-	100486070	100486125	100486473	100486524	100482937	100483043	100488848	100488935	65,135,135	244,363,354	141,141,101	169,164,157	176	180	9.57870942327e-10	0.214,0.276,0.281	0.46,0.468,0.397	-0.185
ENSMUSG00000028578	Caap1	chr4	-	94521061	94521135	94551264	94551465	94500080	94501416	94556461	94556796	58,92,56	158,335,372	91,77,117	126,127,94	326	199	9.66961656415e-10	0.183,0.144,0.084	0.306,0.27,0.432	-0.199
ENSMUSG00000026965	Anapc2	chr2	+	25278323	25278505	25280126	25280202	25277635	25277753	25280282	25280486	757,1124,1046	128,169,149	1155,1360,1226	358,350,408	307	201	9.69396837851e-10	0.795,0.813,0.821	0.679,0.718,0.663	0.123
ENSMUSG00000024962	Vegfb	chr19	-	6986289	6986486	6986773	6986816	6986020	6986094	6987351	6987629	33,22,29	543,621,722	72,55,93	624,593,553	168	322	1.02122926455e-09	0.104,0.064,0.071	0.181,0.151,0.244	-0.112
ENSMUSG00000022982	Sod1	chr16	+	90224355	90224425	90225144	90225262	90222779	90222876	90226149	90226322	3256,5064,4516	5841,8255,6703	2577,2197,2395	6740,6508,6969	195	243	1.07119741462e-09	0.41,0.433,0.456	0.323,0.296,0.3	0.127
ENSMUSG00000030876	Mettl9	chr7	+	121047837	121048028	121052086	121052296	121034444	121034975	121057214	121057399	303,780,624	1360,2044,2257	1330,1459,1488	2596,2366,2749	316	335	1.11891695519e-09	0.191,0.288,0.227	0.352,0.395,0.365	-0.135
ENSMUSG00000105340	Gm42878	chr5	-	121535853	121535943	121540501	121540575	121534334	121534430	121545164	121545482	73,79,90	446,531,688	102,107,115	312,340,330	199	215	1.12118554e-09	0.15,0.138,0.124	0.261,0.254,0.274	-0.126
ENSMUSG00000079553	Kifc1	chr17	-	33881987	33882061	33882156	33882447	33881428	33881504	33883098	33883878	360,476,448	8,80,42	627,548,620	187,200,187	416	199	1.12329288654e-09	0.956,0.74,0.836	0.616,0.567,0.613	0.245
ENSMUSG00000055681	Cope	chr8	+	70304633	70304696	70305634	70305735	70302772	70302932	70306498	70306651	251,503,389	1033,1338,1174	553,468,607	892,865,942	188	226	1.12501524376e-09	0.226,0.311,0.285	0.427,0.394,0.436	-0.145
ENSMUSG00000029550	Sppl3	chr5	+	115074814	115074903	115082220	115082340	115061561	115061639	115083424	115083503	162,442,409	714,1521,1376	463,550,460	956,1021,900	214	245	1.15553121037e-09	0.206,0.25,0.254	0.357,0.381,0.369	-0.132
ENSMUSG00000023015	Racgap1	chr15	-	99639613	99639819	99642882	99642971	99637458	99637774	99651506	99651582	51,77,60	366,695,572	146,207,184	706,751,644	214	331	1.19567955537e-09	0.177,0.146,0.14	0.242,0.299,0.306	-0.128
ENSMUSG00000022013	Dnajc15	chr14	-	77852897	77852971	77856938	77856990	77844395	77844472	77874797	77874917	78,214,159	494,782,820	196,193,211	426,449,501	177	199	1.22533210425e-09	0.151,0.235,0.179	0.341,0.326,0.321	-0.141
ENSMUSG00000022555	Dgat1	chr15	-	76503864	76503972	76504348	76504401	76503705	76503780	76504485	76504571	5,1,0	128,193,137	16,17,15	129,133,158	178	233	1.36216319122e-09	0.049,0.007,0.0	0.14,0.143,0.111	-0.113
ENSMUSG00000033543	Gtf2a2	chr9	+	70015291	70015410	70016818	70016923	70012549	70012661	70019388	70019515	631,1085,910	531,936,943	717,679,749	1187,1072,1284	244	230	1.37643098454e-09	0.528,0.522,0.476	0.363,0.374,0.355	0.145
ENSMUSG00000024817	Uhrf2	chr19	+	30079838	30079943	30082733	30082840	30078539	30078647	30086245	30086408	534,755,705	999,1223,1170	550,566,513	502,490,522	230	232	1.43507916533e-09	0.35,0.384,0.378	0.525,0.538,0.498	-0.15
ENSMUSG00000001127	Araf	chrX	+	20858741	20858873	20859684	20859819	20858393	20858512	20859978	20860519	134,85,100	215,229,243	221,198,151	174,136,156	257	260	1.43587750867e-09	0.387,0.273,0.294	0.562,0.596,0.495	-0.233
ENSMUSG00000004885	Crabp2	chr3	+	87952114	87952293	87952477	87952594	87948665	87948910	87952986	87953376	9555,12370,13841	6528,7649,7673	5090,4312,5018	4994,4824,5412	304	242	1.54912101813e-09	0.538,0.563,0.589	0.448,0.416,0.425	0.134
ENSMUSG00000048234	Rnf149	chr1	-	39555477	39555670	39560692	39560775	39552468	39552515	39564047	39564116	102,115,171	509,819,723	179,154,148	434,407,344	208	318	1.6222146207e-09	0.235,0.177,0.266	0.387,0.366,0.397	-0.157
ENSMUSG00000052139	Bre	chr5	+	31820477	31820672	31831084	31831159	31785577	31785672	31901054	31901164	41,69,48	90,313,340	90,88,70	113,134,106	320	200	1.68720349308e-09	0.222,0.121,0.081	0.332,0.291,0.292	-0.164
ENSMUSG00000031565	Fgfr1	chr8	+	25532249	25532428	25555507	25555774	25518758	25519429	25557730	25557820	164,257,267	436,1085,956	648,704,625	1151,1249,1083	304	392	1.70779824057e-09	0.327,0.234,0.265	0.421,0.421,0.427	-0.148
ENSMUSG00000036864	Proser3	chr7	-	30543690	30543773	30546124	30546228	30542469	30543614	30546302	30546427	0,2,2	39,86,78	17,14,18	94,64,79	229	208	1.71030458224e-09	0.0,0.021,0.023	0.141,0.166,0.171	-0.145
ENSMUSG00000024811	Tnks2	chr19	+	36884065	36884163	36885482	36885557	36881676	36881797	36887065	36887171	406,725,805	637,1086,1110	743,777,651	584,633,537	223	200	1.77350037982e-09	0.364,0.375,0.394	0.533,0.524,0.521	-0.148
ENSMUSG00000024968	Rcor2	chr19	+	7270697	7270859	7270969	7271094	7270553	7270606	7271192	7271262	557,877,768	999,1464,1431	753,716,775	722,734,747	287	250	1.80756685935e-09	0.327,0.343,0.319	0.476,0.459,0.475	-0.14
ENSMUSG00000020311	Erlec1	chr11	-	30949942	30949977	30950559	30950623	30948299	30948523	30950740	30950818	28,47,78	157,158,214	77,82,76	92,117,89	189	160	1.86521768012e-09	0.131,0.201,0.236	0.415,0.372,0.42	-0.213
ENSMUSG00000025730	Rab40c	chr17	-	25890637	25890698	25891285	25891346	25885074	25885152	25919364	25919506	48,150,116	0,24,42	111,100,86	102,84,95	186	186	1.90252197517e-09	1.0,0.862,0.734	0.521,0.543,0.475	0.352
ENSMUSG00000020358	Hnrnpab	chr11	-	51602592	51602695	51604399	51604531	51600099	51601478	51604658	51604817	22127,29912,29154	5302,9748,9346	12810,12412,12653	6185,6264,6476	257	228	1.90325940428e-09	0.787,0.731,0.735	0.648,0.637,0.634	0.111
ENSMUSG00000075704	Txnrd2	chr16	+	18429810	18429876	18438318	18438393	18426444	18426559	18440792	18440871	10,19,4	89,149,164	12,24,24	35,47,62	191	200	1.90618416574e-09	0.105,0.118,0.025	0.264,0.348,0.288	-0.217
ENSMUSG00000031095	Cul4b	chrX	-	38542050	38542158	38543331	38543417	38540936	38541050	38544748	38544859	166,317,366	635,866,860	411,401,368	553,536,590	211	233	1.91299101327e-09	0.224,0.288,0.32	0.451,0.452,0.408	-0.16
ENSMUSG00000028560	Usp1	chr4	+	98928863	98928968	98929693	98929854	98928233	98928354	98930859	98931548	331,633,581	320,566,797	799,713,841	447,403,327	230	286	1.96801099209e-09	0.563,0.582,0.475	0.69,0.687,0.762	-0.173
ENSMUSG00000032116	Stt3a	chr9	-	36743995	36744151	36746553	36746645	36743415	36743604	36747924	36748080	59,228,258	345,636,690	462,594,521	693,696,655	217	281	1.96833240616e-09	0.181,0.317,0.326	0.463,0.525,0.507	-0.224
ENSMUSG00000073702	Rpl31	chr1	+	39368148	39368255	39370013	39370139	39367877	39367934	39370953	39371366	13,40,68	34,100,114	16,29,22	179,184,138	232	251	1.97530840203e-09	0.293,0.302,0.392	0.088,0.146,0.147	0.202
ENSMUSG00000027248	Pdia3	chr2	+	121422448	121422527	121426594	121426702	121413774	121414205	121429453	121429583	2211,2747,1920	6901,10952,10566	2144,1995,1978	4573,4712,4319	204	233	2.09059895212e-09	0.268,0.223,0.172	0.349,0.326,0.343	-0.118
ENSMUSG00000031673	Cdh11	chr8	-	102679611	102680011	102720412	102720530	102673811	102674106	102784895	102785642	364,807,528	1536,2215,2204	1156,1328,1112	2249,2254,1911	243	525	2.09781383286e-09	0.339,0.44,0.341	0.526,0.56,0.557	-0.174
ENSMUSG00000036620	Mgat4b	chr11	+	50232944	50233075	50233275	50233383	50232563	50232678	50233463	50233657	247,365,340	405,524,427	459,471,449	388,332,313	256	233	2.15772283036e-09	0.357,0.388,0.42	0.518,0.564,0.566	-0.161
ENSMUSG00000025026	Add3	chr19	+	53216800	53217015	53226590	53226729	53142755	53143089	53231179	53231331	41,85,79	152,379,284	209,278,198	446,413,373	340	264	2.39182663013e-09	0.173,0.148,0.178	0.267,0.343,0.292	-0.134
ENSMUSG00000006288	Ttc5	chr14	-	50773276	50773333	50775290	50775382	50772473	50772620	50777261	50777412	204,272,243	132,187,162	133,110,137	196,175,178	217	182	2.46984727541e-09	0.564,0.55,0.557	0.363,0.345,0.392	0.19
ENSMUSG00000032586	Traip	chr9	+	107962253	107962341	107963328	107963417	107961541	107961655	107968593	107968749	179,206,196	423,426,451	184,215,216	235,200,239	213	214	2.48390516428e-09	0.298,0.327,0.304	0.44,0.519,0.476	-0.169
ENSMUSG00000055184	Fam72a	chr1	+	131530653	131530731	131533808	131533933	131527902	131528852	131538834	131539872	96,91,119	44,75,40	46,48,49	87,98,90	203	250	2.5189730884e-09	0.729,0.599,0.786	0.394,0.376,0.401	0.314
ENSMUSG00000044783	Hjurp	chr1	-	88272728	88272765	88275041	88275097	88270201	88270299	88277218	88277285	406,574,559	73,56,58	288,402,305	88,118,76	181	162	2.64146300349e-09	0.833,0.902,0.896	0.745,0.753,0.782	0.117
ENSMUSG00000032293	Ireb2	chr9	+	54885874	54885944	54886489	54886673	54883896	54884115	54887267	54887407	219,353,385	65,208,167	306,334,250	321,357,214	195	309	2.67189402604e-09	0.842,0.729,0.785	0.602,0.597,0.649	0.169
ENSMUSG00000056091	St3gal5	chr6	+	72147068	72147255	72149018	72149177	72142139	72142483	72153430	72154571	90,154,119	268,358,308	137,154,100	160,161,136	312	284	2.70507432879e-09	0.234,0.281,0.26	0.438,0.465,0.401	-0.176
ENSMUSG00000005362	Crbn	chr6	-	106790831	106790991	106794187	106794337	106784416	106784479	106794994	106795197	299,409,346	67,85,135	288,313,350	208,204,188	275	285	2.70892705736e-09	0.822,0.833,0.726	0.589,0.614,0.659	0.173
ENSMUSG00000028032	Papss1	chr3	+	131619020	131619289	131631585	131631815	131607327	131607463	131642963	131643671	123,286,204	277,527,534	721,639,763	847,813,798	394	355	2.72020173774e-09	0.286,0.328,0.256	0.434,0.415,0.463	-0.147
ENSMUSG00000030741	Spns1	chr7	-	126370734	126370906	126371177	126371276	126370066	126370413	126371540	126371606	135,257,199	77,142,109	224,237,219	278,276,253	224	297	2.7667550473e-09	0.699,0.706,0.708	0.517,0.532,0.534	0.177
ENSMUSG00000031586	Rbpms	chr8	-	33806716	33806850	33834303	33834454	33803938	33804182	33862985	33863048	714,1165,1165	71,185,159	251,295,254	66,93,78	276	259	2.94969360807e-09	0.904,0.855,0.873	0.781,0.749,0.753	0.116
ENSMUSG00000018171	Vmp1	chr11	-	86607175	86607292	86611341	86611422	86602007	86602069	86635174	86635306	239,327,326	123,234,226	244,152,214	285,308,360	206	242	2.95003097354e-09	0.695,0.621,0.629	0.501,0.367,0.411	0.222
ENSMUSG00000037012	Hk1	chr10	-	62284700	62284849	62286347	62286652	62284278	62284398	62290159	62290393	84,57,62	241,222,271	175,189,173	316,308,256	430	274	2.97493669483e-09	0.182,0.141,0.127	0.261,0.281,0.301	-0.131
ENSMUSG00000025968	Ndufs1	chr1	-	63166290	63166367	63169228	63169336	63164948	63165030	63170049	63170141	243,493,481	547,985,1072	491,427,477	532,590,499	233	202	3.05104277561e-09	0.278,0.303,0.28	0.444,0.386,0.453	-0.141
ENSMUSG00000092544	Gm20422	chr8	-	69766641	69766777	69767632	69767693	69744460	69744587	69769120	69769247	77,53,63	0,4,7	46,63,55	23,23,16	186	261	3.10518372681e-09	1.0,0.949,0.927	0.737,0.794,0.828	0.172
ENSMUSG00000035351	Nup37	chr10	+	88171994	88172085	88174385	88174567	88160875	88160970	88174882	88174933	738,606,850	149,504,473	353,352,434	626,633,622	216	307	3.16983735754e-09	0.876,0.631,0.719	0.445,0.441,0.498	0.281
ENSMUSG00000024772	Ehd1	chr19	+	6281217	6281315	6294213	6294626	6276724	6277378	6297532	6297697	148,214,174	432,630,644	443,434,499	806,711,771	223	538	3.33432408622e-09	0.453,0.45,0.395	0.57,0.596,0.61	-0.159
ENSMUSG00000028926	Cdk14	chr5	-	5036425	5036546	5092957	5093081	5010832	5010926	5103791	5103854	175,340,312	21,102,121	319,361,301	251,298,223	249	246	3.33432408622e-09	0.892,0.767,0.718	0.557,0.545,0.571	0.235
ENSMUSG00000054414	Slc30a7	chr3	-	115956870	115956961	115978643	115978779	115954051	115954201	115981761	115981812	42,56,78	88,164,183	127,129,137	111,156,128	261	216	3.36302006692e-09	0.283,0.22,0.261	0.486,0.406,0.47	-0.199
ENSMUSG00000027099	Mtx2	chr2	+	74868319	74868412	74868882	74868921	74866870	74866947	74869303	74869429	368,752,812	778,852,955	966,957,945	541,589,576	218	164	3.38601843318e-09	0.262,0.399,0.39	0.573,0.55,0.552	-0.208
ENSMUSG00000030007	Cct7	chr6	+	85459941	85460048	85461086	85461170	85459114	85459268	85461507	85461560	4690,6608,6216	1109,1866,1817	3390,3524,3475	1600,1469,1767	232	209	3.4139690415e-09	0.792,0.761,0.755	0.656,0.684,0.639	0.11
ENSMUSG00000027131	Emc4	chr2	-	112363791	112363952	112367401	112367516	112363010	112363354	112367818	112368027	273,386,326	699,1031,1197	466,384,465	677,688,712	240	286	3.57957781961e-09	0.318,0.309,0.245	0.451,0.399,0.438	-0.139
ENSMUSG00000021810	Ecd	chr14	-	20336068	20336197	20336881	20337074	20333328	20333457	20338128	20338307	423,744,684	272,468,428	413,352,370	442,447,453	318	254	3.57957781961e-09	0.554,0.559,0.561	0.427,0.386,0.395	0.155
ENSMUSG00000028901	Gmeb1	chr4	-	132242324	132242449	132245985	132246068	132237110	132237214	132251674	132251832	286,351,307	138,251,216	161,213,183	246,282,226	208	250	3.6632573331e-09	0.714,0.627,0.631	0.44,0.476,0.493	0.188
ENSMUSG00000034908	Sidt2	chr9	-	45945143	45945210	45945285	45945359	45944615	45944689	45945665	45945784	39,70,71	54,94,120	136,136,137	82,86,59	199	192	3.67124034097e-09	0.411,0.418,0.363	0.615,0.604,0.691	-0.239
ENSMUSG00000001472	Tcf25	chr8	+	123397982	123398141	123398515	123398606	123397006	123397094	123399264	123399344	276,521,333	797,926,980	790,656,690	883,933,807	284	216	3.7584235082e-09	0.208,0.3,0.205	0.405,0.348,0.394	-0.145
ENSMUSG00000017485	Top2b	chr14	+	16409793	16410025	16412055	16412190	16409168	16409317	16412918	16413119	805,1104,1047	1398,2853,2502	1300,1407,1202	1627,1788,1504	357	260	3.775029288e-09	0.295,0.22,0.234	0.368,0.364,0.368	-0.117
ENSMUSG00000062300	Nectin2	chr7	-	19719195	19719282	19719432	19719496	19716643	19717787	19721352	19721506	176,210,151	126,95,71	114,98,79	148,145,105	189	212	4.06651309373e-09	0.61,0.713,0.705	0.464,0.431,0.458	0.225
ENSMUSG00000024817	Uhrf2	chr19	+	30086245	30086408	30087175	30087316	30082733	30082840	30088478	30088575	999,1230,1187	815,896,858	517,497,527	703,694,686	288	266	4.20835563267e-09	0.531,0.559,0.561	0.404,0.398,0.415	0.145
ENSMUSG00000046707	Csnk2a2	chr8	-	95465650	95465710	95473370	95473421	95461545	95461629	95477211	95477313	70,121,150	330,529,464	156,144,105	251,234,237	176	185	4.27804876014e-09	0.182,0.194,0.254	0.395,0.393,0.318	-0.159
ENSMUSG00000026683	Nuf2	chr1	-	169513444	169513541	169514911	169514985	169512166	169512229	169516560	169516658	138,264,363	355,573,736	355,331,399	411,423,423	199	222	4.29247772855e-09	0.302,0.339,0.355	0.491,0.466,0.513	-0.158
ENSMUSG00000017485	Top2b	chr14	+	16395406	16395508	16395591	16395729	16393158	16393332	16397782	16397921	401,472,546	837,1330,1374	846,994,840	1167,1426,1123	227	263	4.47447015195e-09	0.357,0.291,0.315	0.456,0.447,0.464	-0.135
ENSMUSG00000034190	Chmp7	chr14	-	69719398	69719497	69719747	69719867	69719128	69719189	69720111	69720160	940,709,689	298,414,420	505,489,525	620,548,629	245	224	4.52708970945e-09	0.743,0.61,0.6	0.427,0.449,0.433	0.215
ENSMUSG00000059119	Nap1l4	chr7	-	143529417	143529557	143538216	143538316	143527165	143527311	143540187	143540246	647,1305,1139	2670,4143,4519	1090,1073,974	2077,2283,2371	225	265	4.58375477229e-09	0.222,0.271,0.229	0.382,0.356,0.326	-0.114
ENSMUSG00000033712	Ccar2	chr14	-	70151560	70151675	70151879	70151971	70151273	70151403	70152372	70152464	256,514,415	1023,1161,1086	539,545,576	745,834,725	217	240	4.65743191002e-09	0.217,0.329,0.297	0.444,0.42,0.468	-0.163
ENSMUSG00000018819	Lsp1	chr7	+	142490344	142490422	142490558	142490665	142489899	142490034	142494235	142494867	100,93,130	308,426,496	184,166,169	323,338,285	203	232	4.72782623474e-09	0.271,0.2,0.23	0.394,0.36,0.404	-0.152
ENSMUSG00000038383	Pigu	chr2	-	155336681	155336741	155345647	155345712	155332645	155335423	155357265	155357419	70,107,70	83,205,187	165,165,120	102,78,77	190	185	4.73180619101e-09	0.451,0.337,0.267	0.612,0.673,0.603	-0.278
ENSMUSG00000061887	Ssbp3	chr4	+	107027216	107027297	107028192	107028252	107009678	107009768	107030861	107030928	1624,2180,1918	998,1400,1437	1308,1192,1113	1437,1383,1357	206	185	4.86045726498e-09	0.594,0.583,0.545	0.45,0.436,0.424	0.137
ENSMUSG00000028416	Bag1	chr4	-	40939076	40939184	40941524	40941638	40937131	40937194	40943624	40943707	1308,2217,1929	2508,4319,3627	1717,1660,1980	2050,1911,2001	239	233	4.93720394482e-09	0.337,0.334,0.341	0.45,0.459,0.491	-0.129
ENSMUSG00000024908	Ppp6r3	chr19	-	3521733	3521920	3526701	3526934	3518244	3518382	3544107	3544255	677,928,823	320,452,618	432,534,442	560,615,504	358	312	5.00022262275e-09	0.648,0.641,0.537	0.402,0.431,0.433	0.187
ENSMUSG00000033712	Ccar2	chr14	-	70152372	70152464	70152663	70152757	70151879	70151971	70153626	70153811	293,481,399	231,465,424	305,316,268	519,503,560	219	217	5.14362157069e-09	0.557,0.506,0.483	0.368,0.384,0.322	0.157
ENSMUSG00000018449	Rpain	chr11	+	70973801	70973913	70974899	70975040	70973014	70973075	70977657	70977833	105,119,95	546,377,413	158,148,153	266,349,254	237	266	5.15860804667e-09	0.178,0.262,0.205	0.4,0.322,0.403	-0.16
ENSMUSG00000005899	Smpd4	chr16	+	17621441	17621525	17623904	17623991	17619356	17619434	17625719	17625862	190,258,198	66,149,139	182,153,165	238,304,224	209	212	5.15860804667e-09	0.745,0.637,0.591	0.437,0.338,0.428	0.257
ENSMUSG00000047731	Wbp1l	chr19	+	46644352	46644455	46652473	46652635	46606711	46606759	46653964	46657382	84,77,106	491,848,647	111,128,107	454,364,355	228	287	5.17332678617e-09	0.177,0.103,0.171	0.235,0.307,0.275	-0.122
ENSMUSG00000022814	Umps	chr16	-	33959052	33959167	33960176	33960352	33954793	33956935	33961568	33962240	394,902,799	1083,1776,1692	702,694,801	852,947,971	301	240	5.31662298281e-09	0.225,0.288,0.274	0.396,0.369,0.397	-0.125
ENSMUSG00000034781	Gna11	chr10	-	81531321	81531451	81532395	81532524	81531091	81531245	81533251	81533406	167,454,422	672,1247,1074	524,488,446	773,750,773	254	255	5.32835059407e-09	0.2,0.268,0.283	0.405,0.395,0.367	-0.139
ENSMUSG00000000568	Hnrnpd	chr5	-	99964669	99964801	99966021	99966183	99963983	99964083	99967218	99967387	5478,10302,9669	8067,14376,13626	7322,7971,7866	6770,6496,6324	287	257	5.35486302404e-09	0.378,0.391,0.389	0.492,0.524,0.527	-0.128
ENSMUSG00000029202	Pds5a	chr5	-	65627998	65628122	65629918	65630055	65627559	65627764	65631712	65631781	745,1153,1300	347,529,424	609,762,562	477,581,409	262	249	5.44886455822e-09	0.671,0.674,0.745	0.548,0.555,0.566	0.14
ENSMUSG00000023150	Ivns1abp	chr1	+	151350980	151351109	151351553	151351723	151349375	151349603	151351829	151351905	743,1182,1292	1553,2258,2073	2106,1822,1974	2198,2111,2024	254	295	5.52954926961e-09	0.357,0.378,0.42	0.527,0.501,0.531	-0.135
ENSMUSG00000036980	Taf6	chr5	-	138182200	138182302	138182413	138182491	138181907	138182090	138182597	138182743	116,184,219	450,658,594	307,266,290	494,480,503	203	227	5.6482380133e-09	0.224,0.238,0.292	0.41,0.383,0.392	-0.144
ENSMUSG00000032594	Ip6k1	chr9	+	108024102	108024450	108031998	108032209	108002642	108002822	108040904	108041086	54,135,107	464,472,410	214,218,351	482,538,519	473	336	5.97605140108e-09	0.076,0.169,0.156	0.24,0.224,0.325	-0.129
ENSMUSG00000109378	U2af1l4	chr7	+	30564081	30564131	30564202	30564301	30563929	30563996	30564473	30564607	10,30,45	236,409,322	83,74,82	320,344,354	175	224	6.04206574773e-09	0.051,0.086,0.152	0.249,0.216,0.229	-0.135
ENSMUSG00000028975	Pex14	chr4	-	148984036	148984165	149041720	149041805	148967523	148970635	149076019	149076067	145,239,208	72,209,163	166,159,135	272,258,302	210	254	6.2283169936e-09	0.709,0.58,0.607	0.425,0.427,0.351	0.231
ENSMUSG00000040365	Trim41	chr11	-	48808464	48808487	48809049	48809280	48808124	48808252	48812299	48812395	256,246,258	47,64,70	333,341,322	33,26,26	356	148	6.29928210369e-09	0.694,0.615,0.605	0.808,0.845,0.837	-0.192
ENSMUSG00000034349	Smc4	chr3	+	69029400	69029527	69030242	69030432	69028444	69028597	69031407	69031552	918,1516,1455	1546,2483,2418	1379,1267,1224	1280,1241,1192	252	315	6.31455975623e-09	0.426,0.433,0.429	0.574,0.561,0.562	-0.136
ENSMUSG00000052752	Traf7	chr17	-	24514712	24514829	24516504	24516596	24514124	24514217	24518741	24518799	235,456,394	343,470,362	290,292,255	623,749,619	217	242	6.42136611764e-09	0.433,0.52,0.548	0.342,0.303,0.315	0.18
ENSMUSG00000029920	Smarcad1	chr6	+	65110369	65110552	65111775	65111885	65108651	65108770	65114300	65116061	193,359,386	407,892,861	323,378,332	426,446,385	308	235	6.44359176485e-09	0.266,0.235,0.255	0.366,0.393,0.397	-0.133
ENSMUSG00000041126	H2afv	chr11	-	6429095	6429225	6433723	6433837	6427228	6428432	6439375	6439453	1875,2530,1936	4807,5229,5279	4180,3692,4057	6086,5177,5916	239	255	6.61763333681e-09	0.294,0.34,0.281	0.423,0.432,0.423	-0.121
ENSMUSG00000000759	Tubgcp3	chr8	-	12621798	12621939	12624817	12625113	12616021	12616138	12632237	12632373	74,127,96	354,379,256	161,183,203	321,266,280	421	266	6.761857995e-09	0.117,0.175,0.192	0.241,0.303,0.314	-0.125
ENSMUSG00000062078	Qk	chr17	-	10238892	10239036	10273946	10274063	10217715	10217803	10282838	10282981	1590,2934,2845	723,1228,1128	1349,1513,1314	1038,1066,949	242	269	6.7785300055e-09	0.71,0.726,0.737	0.591,0.612,0.606	0.121
ENSMUSG00000020803	Txndc17	chr11	+	72208252	72208334	72208729	72208805	72207546	72207768	72209414	72210015	844,1406,1553	442,926,1034	939,796,806	1000,860,894	207	201	7.29361428644e-09	0.65,0.596,0.593	0.477,0.473,0.467	0.141
ENSMUSG00000002984	Tomm40	chr7	-	19703065	19703142	19703268	19703391	19702847	19702950	19710732	19710838	1807,2006,1759	247,312,406	1171,1171,1185	397,384,329	248	202	7.29361428644e-09	0.856,0.84,0.779	0.706,0.713,0.746	0.103
ENSMUSG00000021639	Gtf2h2	chr13	-	100480539	100480647	100481003	100481091	100479190	100479254	100481211	100481302	311,547,549	130,207,254	350,329,337	295,265,267	213	233	7.45708158186e-09	0.724,0.743,0.703	0.565,0.576,0.58	0.15
ENSMUSG00000031987	Egln1	chr8	-	124911740	124911808	124914016	124914153	124908586	124910763	124915660	124915780	354,868,1033	159,274,278	479,478,422	354,282,348	262	193	7.49533079757e-09	0.621,0.7,0.732	0.499,0.555,0.472	0.176
ENSMUSG00000040174	Alkbh3	chr2	-	93996182	93996392	94003052	94003156	93981515	93981614	94004732	94004780	61,54,50	200,237,279	89,83,75	163,123,133	229	335	7.56065425685e-09	0.309,0.25,0.208	0.444,0.497,0.452	-0.209
ENSMUSG00000033808	Tmem87a	chr2	-	120362878	120362940	120363361	120363435	120360038	120360094	120369243	120369347	43,51,104	140,103,108	105,113,76	31,57,31	199	187	8.23734486909e-09	0.224,0.318,0.475	0.761,0.651,0.697	-0.364
ENSMUSG00000021816	Ppp3cb	chr14	-	20515522	20515600	20520553	20520679	20509415	20509497	20523579	20523674	238,442,508	265,370,452	573,577,547	308,290,245	251	203	9.08154193514e-09	0.421,0.491,0.476	0.601,0.617,0.644	-0.158
ENSMUSG00000057367	Birc2	chr9	-	7819020	7819062	7819306	7819561	7818235	7818943	7820973	7821219	226,270,236	6,41,25	194,189,198	77,61,64	380	167	9.24414170171e-09	0.943,0.743,0.806	0.525,0.577,0.576	0.271
ENSMUSG00000026553	Copa	chr1	+	172113333	172113429	172114744	172114833	172113025	172113215	172115022	172115146	345,614,729	1089,1379,1321	910,1049,826	1018,1227,1024	221	214	9.3453866199e-09	0.235,0.301,0.348	0.464,0.453,0.439	-0.157
ENSMUSG00000008999	Bmp7	chr2	-	172893447	172893596	172916466	172916659	172879325	172879523	172939654	172940321	67,93,108	133,275,305	363,389,356	457,464,474	318	274	9.37558238787e-09	0.303,0.226,0.234	0.406,0.419,0.393	-0.152
ENSMUSG00000022770	Dlg1	chr16	+	31743105	31743270	31781781	31781835	31684127	31684294	31788081	31788132	263,266,348	295,500,451	284,306,261	204,205,151	290	179	9.37558238787e-09	0.355,0.247,0.323	0.462,0.48,0.516	-0.178
ENSMUSG00000025203	Scd2	chr19	+	44294903	44295186	44298039	44298170	44293675	44294411	44299608	44299814	2238,4162,4106	653,1335,1438	2403,2576,2274	1401,1290,1289	408	256	9.42431987952e-09	0.683,0.662,0.642	0.518,0.556,0.525	0.129
ENSMUSG00000031290	Lrch2	chrX	-	147496766	147496832	147503383	147503491	147492038	147492087	147508658	147508717	520,432,592	206,176,173	375,376,317	70,63,48	233	191	9.54462098853e-09	0.674,0.668,0.737	0.815,0.83,0.844	-0.137
ENSMUSG00000068328	Aup1	chr6	+	83056066	83056140	83056367	83056434	83055897	83055970	83056541	83056644	154,259,225	362,594,444	274,289,278	330,321,308	199	192	9.84000335894e-09	0.291,0.296,0.328	0.445,0.465,0.465	-0.153
ENSMUSG00000022477	Aco2	chr15	+	81904762	81904867	81905851	81905943	81903855	81904006	81907425	81907531	885,1436,1413	551,712,597	887,977,949	834,899,850	230	217	1.01514308245e-08	0.602,0.656,0.691	0.501,0.506,0.513	0.143
ENSMUSG00000063801	Ap3s2	chr7	-	79882465	79882573	79909834	79909906	79875324	79880612	79915146	79915258	90,155,186	321,682,556	257,246,307	553,443,506	197	233	1.01774531348e-08	0.249,0.212,0.283	0.355,0.396,0.418	-0.142
ENSMUSG00000037313	Tacc3	chr5	+	33663820	33663902	33664266	33664855	33661520	33661645	33666692	33666745	385,641,512	1512,1906,1790	777,789,804	1470,1640,1540	207	714	1.03764576697e-08	0.468,0.537,0.497	0.646,0.624,0.643	-0.137
ENSMUSG00000005656	Snx6	chr12	-	54768018	54768142	54770718	54770840	54765583	54765679	54783402	54783513	1954,2977,2749	632,1018,1167	1622,1716,1609	1148,951,990	247	249	1.03935906484e-08	0.757,0.747,0.704	0.588,0.645,0.621	0.118
ENSMUSG00000029673	Auts2	chr5	-	131446806	131446884	131451883	131452025	131445398	131445482	131457838	131457910	267,431,374	39,133,104	313,414,316	174,223,235	267	203	1.13944769398e-08	0.839,0.711,0.732	0.578,0.585,0.506	0.204
ENSMUSG00000040945	Rcc2	chr4	+	140717624	140717730	140718339	140718412	140717019	140717200	140720544	140720622	1929,2940,2674	2636,2937,2719	4358,3756,4281	2607,2735,2626	231	198	1.13944769398e-08	0.385,0.462,0.457	0.589,0.541,0.583	-0.136
ENSMUSG00000015488	Cacfd1	chr2	+	27015483	27015609	27018372	27018480	27014092	27014165	27018887	27021089	153,189,233	826,814,678	312,340,315	667,706,606	251	233	1.15439928541e-08	0.147,0.177,0.242	0.303,0.309,0.325	-0.124
ENSMUSG00000020430	Pes1	chr11	+	3973196	3973368	3973448	3973538	3970624	3970734	3975528	3975645	833,1492,1292	1021,1693,1584	980,1078,944	671,668,722	297	215	1.18319957123e-08	0.371,0.389,0.371	0.514,0.539,0.486	-0.136
ENSMUSG00000042670	Immp1l	chr2	+	105930718	105930852	105933264	105933353	105908323	105908429	105936991	105937118	2,9,3	84,102,139	27,33,32	160,108,175	259	214	1.20687066975e-08	0.019,0.068,0.018	0.122,0.202,0.131	-0.117
ENSMUSG00000053332	Gas5	chr1	+	161036207	161036244	161036548	161036579	161035982	161036014	161036819	161036852	67,75,65	21,62,71	16,13,13	82,42,53	162	156	1.27414601127e-08	0.754,0.538,0.469	0.158,0.23,0.191	0.394
ENSMUSG00000061887	Ssbp3	chr4	+	107009678	107009768	107027216	107027297	106915644	106915729	107028192	107028252	1883,2578,2744	923,1049,1025	1911,1705,1648	1298,1290,1191	215	206	1.28556064651e-08	0.662,0.702,0.719	0.585,0.559,0.57	0.123
ENSMUSG00000021111	Papola	chr12	+	105799650	105799824	105800683	105800750	105784715	105784914	105804926	105805008	1298,2162,1784	500,664,793	1337,1155,1139	841,883,706	299	192	1.33412316066e-08	0.625,0.676,0.591	0.505,0.457,0.509	0.14
ENSMUSG00000026674	Ddr2	chr1	-	170035912	170036021	170088794	170088944	170006761	170006864	170110621	170110729	330,285,400	92,97,118	322,402,281	177,256,187	275	234	1.38646073974e-08	0.753,0.714,0.743	0.608,0.572,0.561	0.156
ENSMUSG00000017548	Suz12	chr11	+	80010557	80010643	80013363	80013595	80007512	80007562	80015142	80015236	187,295,359	869,1109,1166	263,277,258	518,588,534	211	357	1.42712978941e-08	0.267,0.31,0.343	0.462,0.444,0.45	-0.145
ENSMUSG00000014601	Strip1	chr3	-	107615760	107615827	107616507	107616608	107615314	107615419	107616811	107616938	341,648,560	155,273,238	463,417,397	341,347,347	226	192	1.44350075289e-08	0.651,0.668,0.667	0.536,0.505,0.493	0.151
ENSMUSG00000068329	Htra2	chr6	-	83053037	83053070	83053328	83053523	83052697	83052803	83053612	83053817	188,453,405	109,141,184	363,356,361	48,55,70	320	158	1.48324098505e-08	0.46,0.613,0.521	0.789,0.762,0.718	-0.225
ENSMUSG00000015126	Tsr3	chr17	+	25241687	25241861	25242158	25242222	25241063	25241257	25242453	25242798	129,313,282	599,553,624	341,315,322	387,331,358	299	189	1.49960391197e-08	0.12,0.264,0.222	0.358,0.376,0.362	-0.163
ENSMUSG00000031161	Hdac6	chrX	-	7934171	7934321	7936069	7936262	7932062	7932237	7936381	7936450	30,61,70	187,247,165	187,145,161	270,205,216	318	275	1.53390936759e-08	0.122,0.176,0.268	0.375,0.38,0.392	-0.194
ENSMUSG00000025474	Tubgcp2	chr7	-	140029826	140029986	140031010	140031187	140007886	140008094	140032118	140032247	339,514,527	144,312,272	361,415,358	365,373,373	302	285	1.57720542061e-08	0.69,0.609,0.646	0.483,0.512,0.475	0.158
ENSMUSG00000030007	Cct7	chr6	+	85459941	85460048	85461044	85461170	85459114	85459268	85461507	85461560	4690,6608,6216	2096,3389,3173	3390,3524,3475	2879,2610,3029	232	251	1.59915269729e-08	0.708,0.678,0.679	0.56,0.594,0.554	0.119
ENSMUSG00000061887	Ssbp3	chr4	+	107009678	107009768	107028192	107028252	106915644	106915729	107030861	107030928	1536,2037,2245	651,864,942	1432,1321,1214	953,1000,925	215	185	1.60651868001e-08	0.67,0.67,0.672	0.564,0.532,0.53	0.129
ENSMUSG00000032397	Tipin	chr9	+	64294322	64294386	64301041	64301248	64294009	64294132	64304306	64304792	420,593,600	1701,2278,2662	638,552,600	1419,1323,1473	189	332	1.66440724335e-08	0.303,0.314,0.284	0.441,0.423,0.417	-0.127
ENSMUSG00000031586	Rbpms	chr8	-	33795081	33795150	33834303	33834454	33782642	33784186	33862985	33863048	714,1170,1165	35,80,91	251,297,251	39,56,37	276	194	1.73518304242e-08	0.935,0.911,0.9	0.819,0.788,0.827	0.104
ENSMUSG00000060450	Rnf14	chr18	+	38300428	38300590	38307864	38308395	38296634	38296798	38309484	38309713	29,22,18	191,242,239	12,13,5	455,358,397	287	656	1.79222510238e-08	0.258,0.172,0.147	0.057,0.077,0.028	0.138
ENSMUSG00000004980	Hnrnpa2b1	chr6	-	51464088	51464211	51465178	51465241	51463410	51463493	51466141	51466222	5862,7878,7112	18649,23154,21303	7623,9460,7809	15442,15649,14453	188	248	1.85720903095e-08	0.293,0.31,0.306	0.394,0.444,0.416	-0.115
ENSMUSG00000069539	Scyl2	chr10	-	89669644	89669802	89678277	89678482	89666716	89666861	89686037	89686285	27,63,55	116,341,194	137,162,101	256,249,240	330	283	1.91655576085e-08	0.166,0.137,0.196	0.315,0.358,0.265	-0.146
ENSMUSG00000023991	Foxp4	chr17	-	47888124	47888220	47904295	47904534	47880769	47880892	47924205	47924400	56,115,59	380,562,422	133,130,291	360,338,306	364	221	1.98672825154e-08	0.082,0.111,0.078	0.183,0.189,0.366	-0.156
ENSMUSG00000051306	Usp42	chr5	-	143722286	143722354	143723108	143723211	143721632	143721703	143723894	143724005	124,266,276	57,94,69	132,181,129	102,158,114	228	193	2.10037582306e-08	0.648,0.705,0.772	0.523,0.492,0.489	0.207
ENSMUSG00000031458	Coprs	chr8	-	13885665	13885881	13887759	13887826	13884793	13885201	13890166	13890268	114,90,131	511,655,596	157,144,176	429,368,390	192	341	2.12314023916e-08	0.284,0.196,0.281	0.394,0.41,0.445	-0.163
ENSMUSG00000041420	Meis3	chr7	+	16177960	16178011	16179001	16179100	16177708	16177868	16182040	16182152	10,43,43	109,167,178	86,64,97	129,120,142	176	224	2.15572998105e-08	0.105,0.247,0.235	0.459,0.404,0.465	-0.247
ENSMUSG00000022678	Nde1	chr16	+	14185693	14185873	14188312	14188404	14183572	14183612	14190086	14190520	1639,2044,1876	712,949,676	1154,1195,1131	837,881,783	305	217	2.16742417519e-08	0.621,0.605,0.664	0.495,0.491,0.507	0.132
ENSMUSG00000069769	Msi2	chr11	-	88347052	88347125	88348783	88348992	88343888	88344660	88366784	88366847	91,134,143	323,500,480	140,141,147	209,290,160	334	198	2.32029094695e-08	0.143,0.137,0.15	0.284,0.224,0.353	-0.144
ENSMUSG00000026020	Nop58	chr1	+	59690485	59690562	59692336	59692389	59684976	59685226	59695977	59696099	874,1029,909	1459,2061,2242	497,491,504	597,548,561	202	178	2.32756830814e-08	0.345,0.306,0.263	0.423,0.441,0.442	-0.131
ENSMUSG00000035325	Sec31a	chr5	-	100393202	100393364	100395801	100395901	100392862	100393015	100399346	100399489	180,302,258	341,541,490	438,468,425	401,527,419	225	287	2.3850375759e-08	0.402,0.416,0.402	0.582,0.531,0.564	-0.152
ENSMUSG00000021610	Clptm1l	chr13	+	73611143	73611261	73611621	73611716	73608903	73608982	73612393	73612478	371,552,615	97,247,198	492,539,440	317,356,354	243	220	2.4178393832e-08	0.776,0.669,0.738	0.584,0.578,0.529	0.164
ENSMUSG00000020362	Cnot6	chr11	-	49685086	49685352	49686846	49686932	49683124	49683282	49689164	49689351	303,853,887	716,1499,1612	651,672,554	639,730,689	211	391	2.44196826124e-08	0.44,0.513,0.505	0.654,0.63,0.598	-0.141
ENSMUSG00000002372	Ranbp3	chr17	+	56701022	56701088	56701448	56701541	56696717	56696789	56702762	56702890	495,688,586	449,578,592	398,353,331	623,588,562	191	218	2.60771109829e-08	0.557,0.576,0.53	0.422,0.407,0.402	0.144
ENSMUSG00000052681	Rap1b	chr10	-	117817343	117817460	117818465	117818609	117814470	117815780	117820461	117820602	550,1063,1262	1158,2520,2265	1174,1436,1121	1617,1424,1415	269	242	2.64401567307e-08	0.299,0.275,0.334	0.395,0.476,0.416	-0.126
ENSMUSG00000029191	Rfc1	chr5	-	65291086	65291194	65293657	65293935	65287889	65288069	65295953	65296044	386,671,614	1154,1546,1438	396,507,419	614,699,569	403	233	2.69929233388e-08	0.162,0.201,0.198	0.272,0.295,0.299	-0.102
ENSMUSG00000041491	Cep78	chr19	-	15959531	15959700	15974355	15974467	15955773	15956403	15974887	15974952	330,552,581	305,500,480	215,259,238	372,354,444	237	294	2.75742545913e-08	0.573,0.578,0.6	0.418,0.476,0.399	0.153
ENSMUSG00000022911	Arl13b	chr16	-	62813158	62813264	62827163	62827413	62811848	62812051	62830742	62830813	131,200,234	74,137,152	123,120,93	144,161,156	375	231	2.7651836216e-08	0.522,0.473,0.487	0.345,0.315,0.269	0.184
ENSMUSG00000034190	Chmp7	chr14	-	69719747	69719867	69720111	69720160	69719398	69719497	69720927	69721061	365,324,381	264,398,377	274,255,257	536,540,542	174	245	2.81496102676e-08	0.661,0.534,0.587	0.419,0.399,0.4	0.188
ENSMUSG00000013629	Cad	chr5	+	31075954	31076124	31076217	31076292	31075808	31075853	31076673	31076703	437,740,587	139,166,78	347,394,375	183,217,191	295	200	2.82830739017e-08	0.681,0.751,0.836	0.562,0.552,0.571	0.194
ENSMUSG00000030655	Smg1	chr7	-	118145967	118146157	118146250	118146401	118145330	118145800	118148733	118148960	60,80,78	157,220,334	111,189,111	135,267,170	276	315	2.98054974313e-08	0.304,0.293,0.21	0.484,0.447,0.427	-0.184
ENSMUSG00000034252	Senp6	chr9	+	80092266	80092412	80093536	80093641	80089848	80089906	80098885	80098906	395,592,663	21,118,97	319,327,308	94,115,101	271	230	3.00736149664e-08	0.941,0.81,0.853	0.742,0.707,0.721	0.145
ENSMUSG00000021945	Zmym2	chr14	+	56921501	56921617	56925840	56925957	56920586	56920737	56928186	56928337	457,744,822	105,338,247	413,480,404	271,310,318	241	242	3.09229912536e-08	0.814,0.689,0.77	0.605,0.609,0.561	0.166
ENSMUSG00000013160	Atp6v0d1	chr8	-	105529173	105529253	105539320	105539492	105525623	105525701	105565782	105566047	232,363,279	328,609,412	490,415,404	436,345,312	297	205	3.09976721515e-08	0.328,0.291,0.319	0.437,0.454,0.472	-0.142
ENSMUSG00000039671	Zmynd8	chr2	-	165842763	165842877	165846020	165846164	165839997	165840090	165851999	165852148	33,107,108	227,364,437	101,114,104	190,213,203	269	239	3.16877699899e-08	0.114,0.207,0.18	0.321,0.322,0.313	-0.152
ENSMUSG00000024384	Iws1	chr18	+	32084652	32084750	32086272	32086423	32084178	32084236	32087069	32087152	691,909,946	303,521,497	395,374,332	322,341,383	223	276	3.16905063137e-08	0.738,0.683,0.702	0.603,0.576,0.518	0.142
ENSMUSG00000020680	Taf15	chr11	+	83501114	83501244	83502759	83502852	83499072	83499182	83504245	83504327	1742,3007,2754	622,758,712	1304,1339,1254	656,638,608	255	218	3.16963785062e-08	0.705,0.772,0.768	0.63,0.642,0.638	0.112
ENSMUSG00000058076	Sdhc	chr1	-	171138693	171138755	171143557	171143659	171135992	171136156	171145755	171145812	745,1034,823	556,1086,1010	2064,2069,1969	1002,1000,1013	227	187	3.2674256427e-08	0.525,0.44,0.402	0.629,0.63,0.616	-0.169
ENSMUSG00000018565	Elp5	chr11	-	69969095	69969196	69975039	69975260	69968223	69968540	69979829	69979910	513,651,758	1481,1336,1540	689,720,712	1042,880,896	346	226	3.27387222247e-08	0.185,0.241,0.243	0.302,0.348,0.342	-0.108
ENSMUSG00000022466	Rpap3	chr15	-	97681618	97681839	97683826	97683925	97680334	97680521	97684032	97684103	380,462,462	124,256,263	252,232,216	253,203,239	224	346	3.3037190183e-08	0.826,0.736,0.731	0.606,0.638,0.583	0.155
ENSMUSG00000021357	Exoc2	chr13	-	30886188	30886314	30900784	30900903	30882248	30882373	30905652	30905755	196,306,312	84,90,106	201,226,197	157,139,155	244	251	3.38095625562e-08	0.706,0.778,0.752	0.568,0.626,0.567	0.158
ENSMUSG00000030268	Bcat1	chr6	-	145039434	145039635	145047291	145047363	145034540	145034651	145075888	145076184	358,572,526	965,1397,1303	103,100,132	480,574,534	197	326	3.39862170434e-08	0.38,0.404,0.4	0.262,0.224,0.29	0.136
ENSMUSG00000035770	Dync1li2	chr8	-	104440473	104440590	104442473	104442547	104437362	104437593	104442694	104443047	125,194,227	438,521,713	260,244,216	363,461,350	199	242	3.40470705906e-08	0.258,0.312,0.279	0.466,0.392,0.429	-0.146
ENSMUSG00000039952	Dag1	chr9	-	108218012	108218410	108253100	108253157	108205957	108209661	108263480	108263736	0,1,4	273,298,327	9,15,7	205,242,158	182	523	3.45127982384e-08	0.0,0.01,0.034	0.112,0.151,0.113	-0.111
ENSMUSG00000035325	Sec31a	chr5	-	100405443	100405642	100407156	100407280	100404014	100404110	100408033	100408113	175,372,325	600,733,704	340,373,364	427,423,369	249	324	3.46006610417e-08	0.275,0.398,0.375	0.509,0.534,0.562	-0.186
ENSMUSG00000026404	Ddx59	chr1	+	136419409	136419577	136424794	136424884	136416581	136417396	136432311	136432563	144,340,296	37,77,67	159,141,133	83,84,68	293	215	3.48364013353e-08	0.741,0.764,0.764	0.584,0.552,0.589	0.181
ENSMUSG00000040385	Ppp1ca	chr19	+	4193021	4193252	4193766	4193871	4192744	4192876	4194466	4194690	5449,8818,8135	3330,4387,4361	5658,5638,6043	5093,5105,5371	356	230	3.52672573263e-08	0.514,0.565,0.547	0.418,0.416,0.421	0.124
ENSMUSG00000020807	4933427D14Rik	chr11	-	72158791	72159016	72159399	72159520	72153928	72155438	72165516	72165598	78,157,129	41,22,40	88,86,88	91,83,77	246	350	3.5839289117e-08	0.73,0.91,0.821	0.579,0.596,0.619	0.222
ENSMUSG00000028822	Tmem50a	chr4	-	134900699	134900760	134903649	134903742	134897848	134898476	134905343	134905411	208,307,321	389,591,549	381,307,355	335,355,346	218	186	3.86294049763e-08	0.313,0.307,0.333	0.492,0.425,0.467	-0.144
ENSMUSG00000009470	Tnpo1	chr13	-	98846420	98846563	98847327	98847402	98839018	98844620	98849154	98849254	264,257,357	602,649,554	350,372,300	320,361,327	200	268	4.02689529458e-08	0.37,0.347,0.463	0.594,0.58,0.551	-0.182
ENSMUSG00000019984	Med23	chr10	+	24898409	24898573	24900695	24900820	24897184	24897359	24902002	24902208	106,232,238	46,156,130	199,260,190	253,281,255	289	250	4.12729747753e-08	0.666,0.563,0.613	0.405,0.445,0.392	0.2
ENSMUSG00000022246	Rai14	chr15	-	10587837	10587924	10591586	10591615	10583781	10583836	10592071	10592250	243,387,414	164,175,219	294,412,370	351,396,353	154	212	4.14654619562e-08	0.671,0.753,0.722	0.536,0.589,0.591	0.143
ENSMUSG00000027454	Gins1	chr2	+	150912780	150912845	150916135	150916234	150909616	150909793	150917868	150917959	412,442,402	186,378,347	302,241,287	457,446,510	190	224	4.49335424135e-08	0.723,0.58,0.577	0.438,0.389,0.399	0.218
ENSMUSG00000023495	Pcbp4	chr9	+	106460396	106460429	106460650	106460767	106460275	106460299	106460992	106461124	195,269,271	496,953,782	206,218,237	1108,1351,1155	158	242	4.53265107807e-08	0.376,0.302,0.347	0.222,0.198,0.239	0.122
ENSMUSG00000030671	Pde3b	chr7	+	114521663	114521775	114523332	114523446	114519511	114519649	114526780	114526980	153,377,448	118,242,291	124,134,122	196,151,185	237	239	4.5854171852e-08	0.567,0.611,0.608	0.389,0.472,0.399	0.175
ENSMUSG00000040720	1110037F02Rik	chr4	+	11505441	11505610	11506953	11507076	11501308	11501357	11507906	11508179	198,294,323	361,479,545	305,323,295	267,351,237	294	248	4.63551689167e-08	0.316,0.341,0.333	0.491,0.437,0.512	-0.15
ENSMUSG00000029833	Trim24	chr6	+	37903532	37903651	37908216	37908364	37870810	37871474	37915164	37915297	22,114,83	348,561,546	119,136,162	400,465,419	244	273	4.8496949281e-08	0.066,0.185,0.145	0.25,0.247,0.302	-0.134
ENSMUSG00000032254	Kif23	chr9	-	61931800	61931922	61932074	61932187	61929663	61929766	61935379	61935550	136,282,301	607,899,968	322,279,198	532,536,449	238	247	4.87535608285e-08	0.189,0.246,0.244	0.386,0.351,0.314	-0.124
ENSMUSG00000041720	Pi4ka	chr16	-	17318482	17318553	17323036	17323070	17318279	17318404	17325112	17325246	0,9,15	61,75,84	40,49,46	87,106,89	159	196	4.93526423847e-08	0.0,0.129,0.18	0.362,0.363,0.389	-0.268
ENSMUSG00000022555	Dgat1	chr15	-	76503153	76503198	76503273	76503315	76502958	76503071	76503389	76503428	91,109,104	1,23,52	46,60,47	68,51,64	167	170	4.93526423847e-08	0.989,0.828,0.671	0.408,0.545,0.428	0.369
ENSMUSG00000040225	Prrc2c	chr1	-	162679499	162679607	162679825	162680057	162678009	162678228	162680759	162680896	523,764,586	547,1043,935	425,647,512	342,451,332	357	233	4.93668864605e-08	0.384,0.323,0.29	0.448,0.484,0.502	-0.146
ENSMUSG00000024007	Ppil1	chr17	-	29252249	29252318	29261736	29261891	29250802	29251725	29263871	29264158	412,790,535	485,724,683	973,930,877	622,556,570	280	194	5.00962815886e-08	0.371,0.431,0.352	0.52,0.537,0.516	-0.14
ENSMUSG00000001418	Glmp	chr3	+	88325676	88325931	88326114	88326312	88325081	88325201	88326410	88326629	85,171,131	280,467,445	305,271,303	465,500,467	380	323	5.1175684568e-08	0.205,0.237,0.2	0.358,0.315,0.355	-0.129
ENSMUSG00000040481	Bptf	chr11	-	107040225	107040412	107043632	107043825	107033080	107035839	107046999	107047343	151,212,230	38,120,112	100,168,127	211,168,192	318	312	5.18226718224e-08	0.796,0.634,0.668	0.317,0.495,0.394	0.297
ENSMUSG00000045962	Wnk1	chr6	-	119946236	119946320	119947974	119949419	119944700	119944784	119950007	119950130	372,529,600	150,167,238	301,538,259	216,289,238	1570	209	5.19764412413e-08	0.248,0.297,0.251	0.156,0.199,0.127	0.105
ENSMUSG00000067369	Trmt2b	chrX	-	134240976	134241071	134243014	134243161	134240354	134240569	134261576	134261647	121,78,100	20,11,21	71,77,66	46,35,40	272	220	5.3100411587e-08	0.83,0.852,0.794	0.555,0.64,0.572	0.236
ENSMUSG00000031328	Flna	chrX	-	74239651	74239845	74239945	74240082	74239333	74239447	74240204	74240328	1536,2231,1803	858,989,843	1605,2438,1795	1295,1954,1504	262	319	5.32582361588e-08	0.686,0.733,0.723	0.601,0.603,0.592	0.115
ENSMUSG00000020128	Vps54	chr11	+	21312239	21312327	21313083	21313164	21311076	21311182	21314918	21315026	125,233,218	53,86,94	175,167,149	153,155,121	213	206	5.33382143107e-08	0.695,0.724,0.692	0.525,0.51,0.544	0.177
ENSMUSG00000015733	Capza2	chr6	+	17648519	17648583	17650002	17650054	17637112	17637160	17654105	17654169	227,460,295	472,697,795	344,330,335	377,327,284	189	177	5.75316741726e-08	0.311,0.382,0.258	0.461,0.486,0.525	-0.174
ENSMUSG00000030849	Fgfr2	chr7	-	130218997	130219121	130228622	130228792	130200982	130201173	130261748	130262066	59,52,39	130,148,90	75,68,62	401,445,369	295	249	5.8333307668e-08	0.277,0.229,0.268	0.136,0.114,0.124	0.133
ENSMUSG00000024081	Cebpz	chr17	-	78923235	78923336	78924445	78924512	78922513	78922571	78925913	78925982	74,152,128	548,734,705	124,113,102	333,307,318	192	226	5.84794628639e-08	0.137,0.196,0.176	0.305,0.302,0.274	-0.124
ENSMUSG00000026494	Kif26b	chr1	+	178883914	178884074	178913688	178913851	178873971	178874155	178914761	178918176	22,63,57	52,134,167	235,394,272	305,390,302	285	288	5.91217602947e-08	0.299,0.322,0.256	0.438,0.505,0.476	-0.181
ENSMUSG00000028538	St3gal3	chr4	-	118031839	118031882	118107548	118107693	118014704	118014797	118134389	118134890	42,52,59	78,120,103	129,110,139	103,100,109	270	168	6.05513599503e-08	0.251,0.212,0.263	0.438,0.406,0.442	-0.187
ENSMUSG00000038685	Rtel1	chr2	+	181355008	181355125	181355309	181355552	181354352	181354442	181355650	181355812	98,152,177	116,248,207	107,113,110	314,319,296	242	368	6.05513599503e-08	0.562,0.482,0.565	0.341,0.35,0.361	0.186
ENSMUSG00000022013	Dnajc15	chr14	-	77840167	77840238	77844395	77844472	77826216	77826470	77852897	77852971	381,510,534	639,1119,1009	408,404,457	455,431,495	202	196	6.10753462649e-08	0.367,0.307,0.339	0.465,0.476,0.473	-0.134
ENSMUSG00000031608	Galnt7	chr8	-	57542511	57542694	57545328	57545408	57540019	57540137	57545668	57545799	201,194,196	40,43,75	66,45,42	48,38,30	205	308	6.27064975751e-08	0.883,0.871,0.797	0.674,0.64,0.678	0.186
ENSMUSG00000032178	Ilf3	chr9	+	21394830	21394942	21395370	21395468	21394194	21394290	21396019	21396131	675,676,561	1000,1875,1833	943,1004,1065	1007,1051,946	237	223	6.42142351977e-08	0.388,0.253,0.224	0.468,0.473,0.514	-0.197
ENSMUSG00000022216	Psme1	chr14	+	55579594	55579627	55579770	55580041	55578485	55578613	55580113	55580159	40,62,66	520,736,740	126,94,140	673,666,683	158	396	6.44247838189e-08	0.162,0.174,0.183	0.319,0.261,0.339	-0.133
ENSMUSG00000027933	Ints3	chr3	-	90404513	90404601	90406173	90406365	90403984	90404064	90408501	90408599	489,616,590	466,725,714	516,546,472	305,314,344	317	213	6.64254793585e-08	0.414,0.363,0.357	0.532,0.539,0.48	-0.139
ENSMUSG00000040771	Oard1	chr17	+	48411263	48411408	48414225	48414284	48410013	48410372	48415220	48415333	0,36,23	69,214,183	57,49,49	142,121,162	270	184	6.66311510865e-08	0.0,0.103,0.079	0.215,0.216,0.171	-0.14
ENSMUSG00000066568	Lsm14a	chr7	-	34365614	34365737	34371054	34371184	34357765	34357942	34375228	34375392	533,1275,1370	941,2266,2289	1194,1273,1275	1383,1315,1181	255	248	6.67438305332e-08	0.355,0.354,0.368	0.456,0.485,0.512	-0.125
ENSMUSG00000034252	Senp6	chr9	+	80121863	80122058	80123719	80123946	80121326	80121360	80126142	80126252	363,635,727	780,996,869	579,570,536	426,432,394	320	352	6.70937373097e-08	0.339,0.412,0.479	0.599,0.592,0.599	-0.187
ENSMUSG00000035754	Wdr18	chr10	+	79965979	79966123	79966344	79966469	79965209	79965351	79966559	79966726	587,994,748	1182,1765,1583	816,764,757	910,944,847	269	250	6.85841478801e-08	0.316,0.344,0.305	0.455,0.429,0.454	-0.124
ENSMUSG00000020076	Ddx50	chr10	-	62633976	62634126	62639860	62640006	62627520	62627682	62640446	62640632	470,667,707	195,354,367	773,797,793	700,660,673	271	275	6.85841478801e-08	0.71,0.657,0.662	0.528,0.551,0.545	0.135
ENSMUSG00000023150	Ivns1abp	chr1	+	151349375	151349603	151350980	151351109	151344517	151344755	151351553	151351723	1286,2223,2193	1416,1969,1953	1549,1553,1391	2730,2155,2225	353	254	7.10735385114e-08	0.395,0.448,0.447	0.29,0.341,0.31	0.116
ENSMUSG00000017631	Abr	chr11	-	76486437	76486536	76508887	76509072	76478994	76479180	76571030	76571535	66,79,81	353,388,308	81,109,142	217,248,241	310	224	7.10754011251e-08	0.119,0.128,0.16	0.212,0.241,0.299	-0.115
ENSMUSG00000020857	Nme2	chr11	-	93952799	93952901	93955494	93955624	93951899	93952012	93955825	93956259	2676,4147,4092	8483,10095,9676	4841,4121,5128	8035,6733,7983	255	227	7.13574209311e-08	0.219,0.268,0.274	0.349,0.353,0.364	-0.102
ENSMUSG00000025809	Itgb1	chr8	+	128705412	128705479	128707073	128707159	128685869	128685959	128710252	128710660	115,189,178	343,702,812	289,415,348	663,786,704	192	211	7.38784273131e-08	0.269,0.228,0.194	0.324,0.367,0.352	-0.117
ENSMUSG00000010277	2610507B11Rik	chr11	+	78272777	78272969	78273096	78273299	78271290	78272383	78273440	78273559	533,784,624	168,303,303	492,496,495	331,412,334	317	328	7.50708832876e-08	0.767,0.728,0.681	0.606,0.555,0.605	0.137
ENSMUSG00000020476	Dbnl	chr11	+	5795447	5795594	5796745	5796823	5794236	5794311	5797023	5797175	287,499,446	611,586,574	760,794,722	517,487,582	272	203	7.54260011251e-08	0.26,0.389,0.367	0.523,0.549,0.481	-0.179
ENSMUSG00000026918	Brd3	chr2	-	27462420	27462568	27463454	27463592	27461528	27461743	27463888	27464193	480,978,829	1554,1528,1487	774,910,699	797,751,621	263	273	7.8438255152e-08	0.243,0.399,0.367	0.502,0.557,0.539	-0.196
ENSMUSG00000024527	Afg3l2	chr18	-	67428980	67429254	67431653	67431778	67425888	67426026	67434154	67434229	462,726,570	148,283,368	354,323,294	337,294,264	250	399	7.91032998291e-08	0.833,0.804,0.712	0.626,0.637,0.64	0.149
ENSMUSG00000048232	Fbxo10	chr4	-	45044715	45044868	45046343	45046414	45043639	45043903	45048439	45048576	76,78,74	52,41,32	56,59,62	91,101,75	196	278	7.91874824487e-08	0.675,0.73,0.766	0.466,0.453,0.54	0.237
ENSMUSG00000028013	Ppa2	chr3	+	133373622	133373692	133376548	133376588	133370379	133370465	133377846	133378078	215,349,454	61,33,20	243,241,274	110,96,80	195	165	8.26899140827e-08	0.749,0.899,0.951	0.651,0.68,0.743	0.175
ENSMUSG00000003226	Ranbp2	chr10	+	58488572	58488674	58490609	58490755	58485679	58485881	58492410	58492684	395,546,591	1076,976,983	432,499,426	424,533,411	227	271	8.36808939441e-08	0.305,0.4,0.418	0.549,0.528,0.553	-0.169
ENSMUSG00000004415	Col26a1	chr5	-	136765301	136765363	136836653	136836751	136757631	136757788	136847483	136847606	769,947,771	1624,1771,1506	1991,1854,1988	2328,2316,2289	223	187	8.36808939441e-08	0.284,0.31,0.3	0.418,0.402,0.421	-0.116
ENSMUSG00000032216	Nedd4	chr9	+	72741627	72741687	72742652	72742760	72740167	72740228	72743539	72743636	3080,5312,5795	3723,7250,8373	3179,3682,2974	6904,7822,6621	185	233	8.36808939441e-08	0.51,0.48,0.466	0.367,0.372,0.361	0.119
ENSMUSG00000028898	Trnau1ap	chr4	-	132325207	132325260	132328468	132328566	132321678	132321810	132329352	132329538	75,103,112	183,203,229	203,170,216	206,188,222	223	178	8.39466441835e-08	0.246,0.288,0.281	0.44,0.419,0.437	-0.16
ENSMUSG00000007850	Hnrnph1	chr11	+	50379820	50379964	50381458	50381597	50379467	50379623	50382536	50382715	5559,8056,8213	6391,10698,11381	7442,7887,6538	6288,5687,5347	269	264	8.44690298405e-08	0.461,0.425,0.415	0.537,0.576,0.545	-0.119
ENSMUSG00000028149	Rap1gds1	chr3	-	139015545	139015671	139021812	139021935	138965867	138965996	139050480	139050588	461,517,438	43,73,100	295,266,244	78,116,86	248	251	8.54019687998e-08	0.916,0.878,0.816	0.793,0.699,0.742	0.125
ENSMUSG00000001870	Ltbp1	chr17	+	75296223	75296343	75310155	75310278	75292755	75292878	75312975	75313098	0,18,6	60,43,58	155,150,138	173,202,185	245	248	8.60185274111e-08	0.0,0.298,0.095	0.476,0.429,0.43	-0.314
ENSMUSG00000016344	Ppdpf	chr2	+	181187664	181187736	181187808	181187886	181187335	181187454	181188003	181188100	213,345,257	686,852,921	885,572,744	1467,1009,1368	197	203	8.97948553677e-08	0.242,0.294,0.223	0.383,0.369,0.359	-0.117
ENSMUSG00000003992	Ssbp2	chr13	+	91524584	91524657	91539334	91539396	91461049	91461248	91564609	91564694	110,219,169	56,152,115	178,184,163	236,248,209	198	187	9.02857059831e-08	0.65,0.576,0.581	0.416,0.412,0.424	0.185
ENSMUSG00000020873	Slc35b1	chr11	+	95389079	95389206	95390277	95390384	95387769	95387927	95390524	95390678	387,697,696	720,1145,1096	826,890,808	832,823,837	252	232	9.26450371166e-08	0.331,0.359,0.369	0.478,0.499,0.471	-0.13
ENSMUSG00000028882	Ppp1r8	chr4	-	132829372	132829437	132830624	132830769	132826928	132828206	132832896	132833117	1522,2170,2446	278,311,485	1211,1279,1406	435,354,381	270	190	9.91648878106e-08	0.794,0.831,0.78	0.662,0.718,0.722	0.101
ENSMUSG00000062822	4833420G17Rik	chr13	+	119479427	119479522	119480934	119481030	119477683	119477854	119484452	119484493	469,468,466	182,269,262	442,419,461	447,384,426	220	221	1.03051940937e-07	0.721,0.636,0.641	0.498,0.523,0.521	0.152
ENSMUSG00000059743	Fdps	chr3	-	89094230	89094365	89094451	89094529	89093587	89093843	89094859	89094932	786,1166,1038	713,1265,1140	1027,859,1035	1697,1462,1873	203	260	1.05636621178e-07	0.585,0.541,0.538	0.437,0.429,0.414	0.128
ENSMUSG00000035683	Melk	chr4	+	44324199	44324268	44325640	44325739	44318023	44318122	44332879	44332966	57,67,83	348,470,465	134,141,143	446,429,401	194	224	1.06692133643e-07	0.159,0.141,0.171	0.258,0.275,0.292	-0.118
ENSMUSG00000055762	Eef1d	chr15	-	75896819	75896919	75900690	75900762	75896639	75896740	75901131	75901252	1612,1727,1668	4538,5373,5089	1574,1270,1404	2633,2501,2592	197	225	1.09055938397e-07	0.289,0.269,0.272	0.406,0.367,0.382	-0.108
ENSMUSG00000023150	Ivns1abp	chr1	+	151354633	151354759	151356128	151356236	151353919	151354093	151359621	151359751	2850,3483,3665	1079,2137,1970	2756,2752,2622	2615,2383,2429	251	233	1.09055938397e-07	0.71,0.602,0.633	0.495,0.517,0.501	0.144
ENSMUSG00000038773	Kdm3b	chr18	+	34803449	34804049	34808240	34809489	34799284	34799359	34810258	34810460	279,450,411	145,282,194	252,317,278	246,338,268	725	1374	1.11040421968e-07	0.785,0.752,0.801	0.66,0.64,0.663	0.125
ENSMUSG00000024542	Cep192	chr18	+	67868440	67868546	67869329	67869537	67866430	67866554	67870571	67870651	117,184,194	347,571,510	172,233,166	253,364,254	231	333	1.15382503466e-07	0.327,0.317,0.354	0.495,0.48,0.485	-0.154
ENSMUSG00000007080	Pole	chr5	+	110332381	110332559	110334160	110334292	110330928	110331070	110334422	110334616	396,356,294	154,167,166	213,255,237	205,216,219	303	257	1.15394258003e-07	0.686,0.644,0.6	0.468,0.5,0.479	0.161
ENSMUSG00000057530	Ece1	chr4	+	137921020	137921162	137926218	137926431	137913767	137913854	137935260	137935382	40,18,43	184,208,191	77,86,55	156,148,142	267	338	1.19720376443e-07	0.216,0.099,0.222	0.385,0.424,0.329	-0.2
ENSMUSG00000032194	Kank2	chr9	-	21774532	21774752	21775700	21775788	21772744	21772887	21779700	21779937	258,244,236	232,277,226	228,236,226	415,486,377	213	345	1.19720376443e-07	0.643,0.588,0.628	0.471,0.44,0.493	0.152
ENSMUSG00000062980	Cped1	chr6	+	22016902	22017086	22059876	22059952	21986595	21987059	22085029	22085162	803,865,667	61,208,205	294,431,327	171,211,199	309	201	1.22401119334e-07	0.895,0.73,0.679	0.528,0.571,0.517	0.229
ENSMUSG00000019467	Arhgef25	chr10	-	127185082	127185172	127185286	127185356	127184886	127184979	127185574	127185678	65,117,104	103,193,237	323,266,252	276,245,227	195	215	1.2287979108e-07	0.41,0.401,0.326	0.563,0.545,0.55	-0.174
ENSMUSG00000021065	Fut8	chr12	+	77277360	77277455	77323844	77323937	77239064	77239253	77331895	77332329	30,48,45	102,113,117	71,95,61	89,88,68	220	218	1.2287979108e-07	0.226,0.296,0.276	0.441,0.517,0.471	-0.21
ENSMUSG00000038535	Zfp280d	chr9	+	72301866	72302006	72307950	72308068	72301700	72301766	72312077	72312248	86,193,206	206,403,438	223,245,189	282,262,206	265	243	1.23211584238e-07	0.277,0.305,0.301	0.42,0.462,0.457	-0.152
ENSMUSG00000042831	Alkbh6	chr7	+	30312236	30312388	30312590	30312707	30311839	30311900	30313918	30314154	227,255,331	381,540,583	478,406,449	495,383,511	277	242	1.25495536533e-07	0.342,0.292,0.332	0.458,0.481,0.434	-0.136
ENSMUSG00000038160	Atg5	chr10	+	44289862	44289990	44294595	44294674	44286031	44286197	44303566	44303729	643,937,999	224,398,332	436,509,416	287,292,308	253	204	1.26469938773e-07	0.698,0.655,0.708	0.551,0.584,0.521	0.135
ENSMUSG00000029465	Arpc3	chr5	+	122401646	122401723	122403358	122403427	122396866	122396916	122404123	122404250	559,791,899	1470,2203,2512	750,739,814	1377,1086,1325	202	194	1.34223492996e-07	0.268,0.256,0.256	0.343,0.395,0.371	-0.11
ENSMUSG00000028975	Pex14	chr4	-	148970549	148970635	148984036	148984165	148967523	148967626	149041720	149041805	463,519,478	48,182,160	301,231,269	183,195,179	254	211	1.34223492996e-07	0.889,0.703,0.713	0.577,0.496,0.555	0.226
ENSMUSG00000030534	Vps33b	chr7	+	80288399	80288473	80289981	80290083	80287777	80287910	80290267	80290343	137,129,135	17,61,41	60,84,63	59,77,59	199	227	1.34223492996e-07	0.902,0.707,0.79	0.537,0.554,0.549	0.253
ENSMUSG00000004565	Pnpla6	chr8	+	3516680	3516749	3517076	3517164	3515383	3515556	3517324	3517407	0,0,1	45,11,21	9,12,6	37,39,26	194	213	1.34223492996e-07	0.0,0.0,0.05	0.211,0.253,0.202	-0.205
ENSMUSG00000036529	Sbf1	chr15	-	89306179	89306293	89306368	89306477	89305994	89306072	89306577	89306617	76,202,201	334,474,461	212,306,211	268,368,285	234	239	1.34223492996e-07	0.189,0.303,0.308	0.447,0.459,0.431	-0.179
ENSMUSG00000024764	Naa40	chr19	-	7229947	7230106	7230187	7230283	7229721	7229805	7234103	7234156	438,791,789	369,688,586	337,364,331	473,563,439	221	284	1.35483248244e-07	0.604,0.596,0.634	0.478,0.454,0.492	0.137
ENSMUSG00000032097	Ddx6	chr9	+	44626387	44626482	44627637	44627760	44624474	44624621	44628640	44628769	476,847,722	956,2345,2220	940,1222,865	1400,1764,1291	220	248	1.35483248244e-07	0.359,0.289,0.268	0.431,0.438,0.43	-0.128
ENSMUSG00000097072	Foxl2os	chr9	-	98954027	98954118	98954203	98954234	98953604	98953857	98954404	98955299	0,5,7	53,77,90	28,30,34	136,110,104	156	216	1.36906466559e-07	0.0,0.082,0.097	0.222,0.274,0.312	-0.21
ENSMUSG00000002870	Mcm2	chr6	-	88889013	88889205	88889787	88889922	88888171	88888265	88891672	88891880	889,1324,1229	2403,2901,2511	1279,1130,1177	1607,1784,1601	260	317	1.40624274527e-07	0.311,0.358,0.374	0.492,0.436,0.473	-0.119
ENSMUSG00000041594	Tmtc4	chr14	-	122950488	122950589	122963297	122963385	122945507	122945600	122971739	122971956	26,28,39	102,120,152	88,86,75	155,142,109	213	226	1.41566537202e-07	0.213,0.198,0.214	0.376,0.391,0.422	-0.188
ENSMUSG00000051007	Pddc1	chr7	-	141410777	141410885	141410985	141411091	141409845	141409940	141411797	141411874	233,235,218	104,143,131	291,295,313	328,301,317	231	233	1.422479482e-07	0.693,0.624,0.627	0.472,0.497,0.499	0.159
ENSMUSG00000030733	Sh2b1	chr7	-	126467949	126468049	126468419	126468641	126466998	126467773	126468755	126468967	134,291,226	209,332,364	494,471,467	423,343,330	347	225	1.51654397935e-07	0.294,0.362,0.287	0.431,0.471,0.479	-0.146
ENSMUSG00000026743	Mllt10	chr2	+	18109781	18109891	18146776	18146872	18101457	18101512	18159455	18159711	135,249,276	131,252,212	107,115,94	183,197,191	235	221	1.52336175822e-07	0.492,0.482,0.55	0.355,0.354,0.316	0.166
ENSMUSG00000032030	Cul5	chr9	-	53622781	53622943	53623634	53623810	53621857	53621976	53624157	53624281	101,284,275	427,779,818	219,279,248	421,456,415	301	287	1.53510779662e-07	0.184,0.258,0.243	0.332,0.368,0.363	-0.126
ENSMUSG00000030868	Dctn5	chr7	+	122138247	122138359	122143784	122143887	122135051	122135170	122148056	122149044	226,636,650	501,1196,921	730,718,727	742,715,661	237	228	1.57041609298e-07	0.303,0.338,0.404	0.486,0.491,0.514	-0.149
ENSMUSG00000041594	Tmtc4	chr14	-	122950488	122950592	122963297	122963385	122945507	122945600	122971739	122971956	26,28,39	102,122,169	88,86,75	159,156,114	213	229	1.57041609298e-07	0.215,0.198,0.199	0.373,0.372,0.414	-0.182
ENSMUSG00000028961	Pgd	chr4	-	149161628	149161694	149165049	149165229	149160834	149160953	149166006	149166082	428,737,653	1199,1250,1221	519,451,449	499,595,551	305	191	1.57882242784e-07	0.183,0.27,0.251	0.394,0.322,0.338	-0.117
ENSMUSG00000039382	Wdr45	chrX	+	7724186	7724291	7725930	7726036	7724023	7724098	7726197	7726292	14,35,21	75,99,65	118,96,85	129,116,124	230	231	1.58868718497e-07	0.158,0.262,0.245	0.479,0.454,0.408	-0.225
ENSMUSG00000027108	Ola1	chr2	-	73199400	73199528	73203324	73203468	73156737	73156913	73212859	73212960	578,1067,1113	1709,2187,2101	765,835,721	951,1011,990	269	253	1.62108056805e-07	0.241,0.315,0.333	0.431,0.437,0.407	-0.129
ENSMUSG00000025255	Zfhx4	chr3	+	5329434	5329666	5382558	5382627	5245220	5245645	5390335	5390452	93,167,119	176,204,214	203,355,186	123,269,167	357	194	1.6230918122e-07	0.223,0.308,0.232	0.473,0.418,0.377	-0.168
ENSMUSG00000036698	Ago2	chr15	-	73130860	73131042	73137992	73138113	73128323	73128460	73146369	73146565	306,339,322	65,93,100	131,215,163	81,149,72	246	307	1.63055064982e-07	0.855,0.82,0.801	0.669,0.643,0.739	0.142
ENSMUSG00000032872	Cyb5r4	chr9	+	87047473	87047506	87049101	87049224	87042779	87042873	87055764	87055905	0,26,19	134,252,363	27,42,38	187,195,151	158	248	1.71149557766e-07	0.0,0.139,0.076	0.185,0.253,0.283	-0.169
ENSMUSG00000055681	Cope	chr8	+	70306498	70306651	70307949	70308003	70305634	70305735	70308494	70308576	1072,1389,1244	212,358,313	979,934,1033	431,367,403	278	179	1.71149557766e-07	0.765,0.714,0.719	0.594,0.621,0.623	0.12
ENSMUSG00000020053	Igf1	chr10	+	87864730	87864887	87913618	87913800	87861295	87861385	87930674	87930893	33,126,91	467,687,774	134,145,156	592,552,566	282	307	1.77631321351e-07	0.071,0.166,0.113	0.198,0.222,0.231	-0.1
ENSMUSG00000024151	Msh2	chr17	+	87678207	87678362	87682530	87682677	87672608	87672806	87685436	87685566	115,158,192	322,691,614	267,294,243	507,511,492	280	272	1.86466743646e-07	0.258,0.182,0.233	0.338,0.359,0.324	-0.116
ENSMUSG00000003269	Cyth2	chr7	-	45812179	45812298	45812846	45812913	45811528	45811609	45813008	45813156	674,680,576	545,698,713	460,443,442	856,856,790	192	244	1.91016928929e-07	0.611,0.553,0.507	0.406,0.397,0.416	0.151
ENSMUSG00000045205	Dpy19l4	chr4	-	11281003	11281124	11285053	11285173	11277928	11277985	11287474	11287633	100,185,199	19,101,70	138,148,116	127,156,141	245	246	1.9551485993e-07	0.841,0.648,0.741	0.522,0.488,0.452	0.256
ENSMUSG00000051518	Rps19bp1	chr15	-	80261296	80261394	80263982	80264117	80260613	80261130	80264226	80264306	111,74,91	393,667,583	137,178,203	429,475,541	260	223	1.96804250625e-07	0.195,0.087,0.118	0.215,0.243,0.243	-0.1
ENSMUSG00000027569	Mrgbp	chr2	+	180584405	180584487	180584796	180584871	180583400	180583522	180585300	180586287	107,195,151	505,398,357	159,198,196	222,198,221	207	200	1.97503256641e-07	0.17,0.321,0.29	0.409,0.491,0.461	-0.193
ENSMUSG00000040383	Aqr	chr2	-	114134651	114134819	114136869	114137048	114132966	114133136	114140868	114141010	117,312,364	431,628,674	350,382,323	341,444,352	304	293	1.98109053607e-07	0.207,0.324,0.342	0.497,0.453,0.469	-0.182
ENSMUSG00000038722	Bud31	chr5	+	145142447	145142567	145144898	145145021	145141304	145141436	145146442	145146609	635,1738,1851	2997,4957,5030	1202,1143,1147	2072,2115,2314	245	248	1.98320466574e-07	0.177,0.262,0.271	0.37,0.354,0.334	-0.116
ENSMUSG00000015697	Setdb1	chr3	-	95325717	95325883	95326142	95326272	95324629	95324841	95326385	95326414	193,505,520	715,1369,1090	444,524,485	729,686,642	255	291	1.98340534874e-07	0.235,0.296,0.353	0.41,0.466,0.463	-0.152
ENSMUSG00000068040	Tm9sf4	chr2	+	153202337	153202401	153204534	153204624	153200642	153200818	153208606	153210466	29,56,51	134,243,278	118,132,124	309,262,260	189	215	2.00808618642e-07	0.198,0.208,0.173	0.303,0.364,0.352	-0.147
ENSMUSG00000020166	Cnot2	chr10	-	116501191	116501317	116517316	116517383	116499341	116499466	116527826	116527949	487,681,765	387,1212,1121	281,320,266	1007,974,954	192	251	2.01203940035e-07	0.622,0.423,0.471	0.267,0.3,0.267	0.227
ENSMUSG00000027306	Nusap1	chr2	+	119643783	119643900	119647089	119647198	119639576	119639734	119648892	119650160	912,1572,1612	388,568,715	1523,1355,1289	943,959,927	242	234	2.01957395595e-07	0.694,0.728,0.686	0.61,0.577,0.573	0.116
ENSMUSG00000015714	Cers2	chr3	+	95320641	95320759	95321189	95321247	95320061	95320235	95321335	95321386	272,762,624	86,170,165	540,559,603	270,292,248	243	183	2.0373300936e-07	0.704,0.771,0.74	0.601,0.59,0.647	0.126
ENSMUSG00000037151	Lrrc20	chr10	+	61482335	61482482	61527059	61527209	61475832	61475889	61548047	61548215	28,53,22	160,303,191	67,85,84	188,240,216	272	275	2.04085537182e-07	0.15,0.15,0.104	0.265,0.264,0.282	-0.136
ENSMUSG00000037487	Ubr5	chr15	-	37996554	37996766	37996923	37997192	37991951	37992182	37997720	37997978	117,164,216	80,202,167	198,264,190	416,533,405	394	337	2.04085537182e-07	0.556,0.41,0.525	0.289,0.298,0.286	0.206
ENSMUSG00000037236	Matr3	chr18	+	35581169	35581295	35581596	35581722	35579265	35579318	35581918	35582086	2097,3036,3306	1834,2991,3346	2006,1841,1963	3104,2912,2965	251	251	2.04085537182e-07	0.533,0.504,0.497	0.393,0.387,0.398	0.119
ENSMUSG00000042901	Aida	chr1	+	183316579	183316702	183318811	183318934	183313978	183314082	183322283	183322312	419,550,563	875,1436,1504	537,500,522	796,717,745	248	248	2.05424818443e-07	0.324,0.277,0.272	0.403,0.411,0.412	-0.118
ENSMUSG00000020914	Top2a	chr11	-	98993763	98993935	98994206	98994406	98992942	98993413	98995243	98995378	2775,4734,3911	753,1468,1236	3686,4181,3558	1936,1884,1718	325	297	2.11517921253e-07	0.771,0.747,0.743	0.635,0.67,0.654	0.101
ENSMUSG00000022789	Dnm1l	chr16	-	16332000	16332132	16333828	16333949	16329802	16330009	16336852	16337015	370,414,494	505,849,684	502,545,463	423,438,397	246	257	2.15387947182e-07	0.434,0.338,0.43	0.554,0.565,0.549	-0.155
ENSMUSG00000024908	Ppp6r3	chr19	-	3526701	3526934	3544107	3544255	3521733	3521920	3575640	3575749	117,278,230	786,871,1010	229,308,250	564,611,502	273	358	2.22047625331e-07	0.163,0.295,0.23	0.347,0.398,0.395	-0.151
ENSMUSG00000034032	Rpap1	chr2	-	119769886	119770082	119770319	119770429	119769579	119769732	119770889	119771091	66,148,101	178,296,253	160,195,165	152,238,218	235	321	2.29277138065e-07	0.336,0.406,0.353	0.59,0.528,0.508	-0.177
ENSMUSG00000089872	Rps6kc1	chr1	-	190885333	190885427	190888648	190888764	190871591	190871951	190899450	190899571	109,216,175	38,48,65	122,157,134	88,120,88	241	219	2.29649508997e-07	0.723,0.804,0.71	0.557,0.543,0.58	0.186
ENSMUSG00000035632	Cnot3	chr7	+	3651267	3651342	3651493	3651583	3650980	3651048	3651807	3651851	498,669,588	445,665,524	315,337,297	428,651,489	200	215	2.30996280143e-07	0.546,0.52,0.547	0.442,0.358,0.395	0.139
ENSMUSG00000042508	Dmtf1	chr5	-	9137125	9137240	9140385	9140480	9136065	9136142	9148899	9149022	132,261,218	414,479,488	286,280,238	282,366,280	220	240	2.31278734053e-07	0.258,0.373,0.328	0.525,0.455,0.481	-0.167
ENSMUSG00000034343	Ube2f	chr1	+	91254262	91254393	91265217	91265283	91250336	91250437	91275249	91275317	38,119,71	153,186,129	79,41,72	27,34,38	256	191	2.31659118416e-07	0.156,0.323,0.291	0.686,0.474,0.586	-0.325
ENSMUSG00000031736	Crnde	chr8	-	92346349	92346463	92346783	92346918	92344852	92345039	92350690	92350754	4,28,34	60,126,121	120,121,189	218,224,273	260	239	2.357112372e-07	0.058,0.17,0.205	0.336,0.332,0.389	-0.208
ENSMUSG00000052833	Sae1	chr7	-	16330612	16330682	16336693	16336838	16327049	16327929	16359035	16359141	2636,2732,2825	1007,1118,1130	2373,2251,2042	1382,1451,1466	270	195	2.39127944904e-07	0.654,0.638,0.644	0.554,0.528,0.501	0.118
ENSMUSG00000025155	Dus1l	chr11	-	120794267	120794318	120794902	120794978	120793833	120793946	120795476	120795723	30,27,14	96,110,76	9,10,6	132,126,124	201	176	2.39127944904e-07	0.215,0.177,0.139	0.056,0.065,0.041	0.123
ENSMUSG00000069769	Msi2	chr11	-	88347052	88347125	88348783	88348938	88339381	88344660	88366784	88366847	133,171,147	323,500,480	153,170,162	209,290,160	280	198	2.39127944904e-07	0.226,0.195,0.178	0.341,0.293,0.417	-0.151
ENSMUSG00000028669	Pithd1	chr4	-	135985940	135986018	135986391	135986435	135978541	135978901	135986937	135987081	34,74,75	383,591,543	85,79,69	306,330,279	169	203	2.39127944904e-07	0.096,0.131,0.142	0.25,0.223,0.229	-0.111
ENSMUSG00000029647	Pan3	chr5	+	147503084	147503202	147519504	147519752	147488110	147488258	147521829	147521934	2,30,14	104,383,324	37,29,23	177,167,169	243	373	2.41359171528e-07	0.029,0.107,0.062	0.243,0.21,0.173	-0.143
ENSMUSG00000006276	Eps15l1	chr8	-	72358312	72358445	72368711	72368772	72345965	72346171	72371685	72371822	204,453,486	14,88,100	259,309,316	121,103,94	186	258	2.42288047623e-07	0.953,0.877,0.871	0.748,0.806,0.823	0.108
ENSMUSG00000043411	Usp48	chr4	+	137634897	137635008	137644342	137644498	137633837	137633894	137650292	137650418	293,351,369	115,268,176	258,245,210	275,332,245	236	281	2.4242208712e-07	0.752,0.609,0.714	0.528,0.468,0.505	0.191
ENSMUSG00000010205	Raver1	chr9	-	21080083	21080171	21080704	21080817	21079600	21079812	21080974	21081104	438,551,508	595,985,782	830,800,711	777,709,675	238	213	2.4242208712e-07	0.397,0.334,0.368	0.489,0.502,0.485	-0.126
ENSMUSG00000038344	Txlng	chrX	-	162797639	162797810	162807484	162807576	162790611	162790806	162811291	162811595	36,54,59	204,278,331	80,47,49	104,120,103	217	296	2.44553273792e-07	0.194,0.209,0.196	0.512,0.348,0.394	-0.218
ENSMUSG00000031921	Terf2	chr8	-	107094821	107094952	107095928	107096024	107082982	107083069	107096121	107096514	158,189,125	373,466,434	210,235,231	356,260,254	221	256	2.44948239408e-07	0.329,0.32,0.25	0.406,0.511,0.513	-0.177
ENSMUSG00000041319	Thoc6	chr17	-	23668975	23669110	23669195	23669306	23668796	23668886	23669390	23669453	609,783,717	338,472,409	450,405,441	464,375,456	236	260	2.47419897082e-07	0.665,0.646,0.659	0.517,0.543,0.516	0.131
ENSMUSG00000021051	Ppp2r5e	chr12	-	75485131	75485224	75493413	75493515	75469731	75469862	75515601	75515798	710,712,800	105,264,330	335,436,351	253,263,279	227	218	2.4958944721e-07	0.867,0.721,0.7	0.56,0.614,0.547	0.189
ENSMUSG00000030346	Rad51ap1	chr6	-	126928140	126928160	126929992	126930102	126927537	126927690	126934713	126934849	398,613,941	91,47,73	342,423,314	16,5,14	235	145	2.4958944721e-07	0.73,0.889,0.888	0.93,0.981,0.933	-0.112
ENSMUSG00000000881	Dlg3	chrX	+	100808052	100808152	100812725	100812776	100807179	100807255	100813336	100813438	772,947,976	93,269,208	307,305,332	145,143,121	225	176	2.52802526085e-07	0.867,0.734,0.786	0.624,0.625,0.682	0.152
ENSMUSG00000012114	Med15	chr16	-	17663376	17663496	17671544	17671673	17655677	17655805	17673068	17673398	98,95,99	136,241,233	172,225,187	160,182,157	254	245	2.55839350726e-07	0.41,0.275,0.291	0.509,0.544,0.535	-0.204
ENSMUSG00000034343	Ube2f	chr1	+	91254262	91254393	91262266	91262296	91250336	91250437	91265217	91265283	49,120,80	76,128,108	79,44,72	26,26,29	256	155	2.59863601799e-07	0.281,0.362,0.31	0.648,0.506,0.601	-0.267
ENSMUSG00000031756	Cenpn	chr8	+	116928535	116928581	116931077	116931137	116926081	116926262	116931593	116931670	59,218,137	112,253,262	174,190,174	112,115,137	171	185	2.63404364343e-07	0.363,0.482,0.361	0.627,0.641,0.579	-0.214
ENSMUSG00000038685	Rtel1	chr2	+	181355008	181355125	181355327	181355552	181354352	181354442	181355650	181355812	98,152,177	105,261,218	107,113,110	327,336,302	242	350	2.6434600662e-07	0.574,0.457,0.54	0.321,0.327,0.345	0.193
ENSMUSG00000035620	Ric8b	chr10	+	84980047	84980192	84992119	84992264	84970728	84970824	85015075	85016446	116,232,216	287,348,302	273,286,254	247,180,194	270	270	2.65427276994e-07	0.288,0.4,0.417	0.525,0.614,0.567	-0.2
ENSMUSG00000061887	Ssbp3	chr4	+	107037601	107037650	107038221	107038257	107036935	107037000	107038725	107038742	620,899,764	367,671,572	682,720,646	797,851,751	174	161	2.69526273821e-07	0.61,0.554,0.553	0.442,0.439,0.443	0.131
ENSMUSG00000058355	Abce1	chr8	-	79703003	79703101	79708422	79708552	79701773	79701891	79711542	79711670	725,1176,1026	412,709,776	610,648,517	638,670,601	255	223	2.7032194853e-07	0.606,0.592,0.536	0.455,0.458,0.429	0.131
ENSMUSG00000021288	Klc1	chr12	+	111772318	111772580	111774352	111774583	111759012	111759042	111775923	111776002	104,242,156	451,562,480	325,357,311	548,536,485	387	356	2.71207285213e-07	0.175,0.284,0.23	0.353,0.38,0.371	-0.138
ENSMUSG00000069094	Pde7a	chr3	-	19236443	19236539	19256777	19256861	19235912	19236013	19260231	19260292	49,110,109	290,589,868	121,122,111	388,412,351	209	221	2.8245013035e-07	0.152,0.165,0.117	0.248,0.238,0.251	-0.101
ENSMUSG00000007815	Rhoa	chr9	+	108315307	108315382	108327583	108327741	108306128	108306553	108330870	108330991	836,1175,738	3238,5376,5210	1297,1128,1273	3598,3543,3403	200	283	2.95974386979e-07	0.268,0.236,0.167	0.338,0.311,0.346	-0.108
ENSMUSG00000021022	Ppp2r3c	chr12	-	55293781	55293879	55298410	55298515	55292503	55292574	55298893	55299021	449,725,839	200,287,295	321,341,341	217,235,255	230	223	2.97087635149e-07	0.685,0.71,0.734	0.589,0.585,0.565	0.13
ENSMUSG00000039361	Picalm	chr7	+	90182218	90182368	90189149	90189257	90177499	90177603	90191140	90191272	526,695,684	604,769,938	416,416,348	860,797,747	275	233	3.02383219342e-07	0.425,0.434,0.382	0.291,0.307,0.283	0.12
ENSMUSG00000044783	Hjurp	chr1	-	88270201	88270299	88272728	88272765	88269320	88269413	88275041	88275097	215,277,242	388,551,502	158,202,157	552,714,558	162	223	3.08014450858e-07	0.433,0.409,0.399	0.283,0.28,0.279	0.133
ENSMUSG00000063455	D630045J12Rik	chr6	-	38139422	38139469	38142591	38142909	38136833	38136991	38147119	38147431	209,233,257	9,12,3	141,247,203	21,47,17	443	172	3.09302205277e-07	0.9,0.883,0.971	0.723,0.671,0.823	0.179
ENSMUSG00000004056	Akt2	chr7	+	27608622	27608753	27616240	27616369	27591745	27591879	27618207	27618319	292,344,340	825,1233,900	431,449,363	715,755,704	256	254	3.13422469704e-07	0.26,0.217,0.273	0.374,0.371,0.338	-0.111
ENSMUSG00000026234	Ncl	chr1	-	86356370	86356457	86356555	86356741	86356051	86356193	86356956	86357452	14247,15305,17813	3769,7881,7331	6056,7222,5643	4906,5289,4576	311	212	3.18162338546e-07	0.72,0.57,0.624	0.457,0.482,0.457	0.173
ENSMUSG00000021670	Hmgcr	chr13	-	96651009	96651164	96651855	96652014	96650275	96650633	96652095	96652236	283,571,439	548,1172,911	603,574,513	675,662,680	284	280	3.26007946945e-07	0.337,0.324,0.322	0.468,0.461,0.427	-0.124
ENSMUSG00000021177	Tdp1	chr12	+	99935004	99935107	99945239	99945348	99915449	99915557	99954962	99955219	234,370,314	428,671,721	375,393,416	455,424,463	228	234	3.26061597748e-07	0.359,0.361,0.309	0.458,0.488,0.48	-0.132
ENSMUSG00000034252	Senp6	chr9	+	80123719	80123946	80126142	80126252	80121863	80122058	80126335	80126452	294,526,552	571,844,945	614,526,420	535,534,508	352	235	3.31405035789e-07	0.256,0.294,0.281	0.434,0.397,0.356	-0.119
ENSMUSG00000020719	Ddx5	chr11	-	106783958	106784018	106784100	106784162	106782468	106782693	106784413	106784524	1068,1419,1587	610,839,848	1203,1223,1067	1151,1016,1070	187	185	3.46288295946e-07	0.634,0.626,0.649	0.508,0.544,0.497	0.12
ENSMUSG00000049580	Tsku	chr7	-	98353476	98353616	98359357	98359467	98350667	98353130	98361241	98361288	20,1,12	0,0,2	14,8,8	14,5,7	235	265	3.5047029183e-07	1.0,1.0,0.871	0.53,0.643,0.563	0.378
ENSMUSG00000004069	Dnaja3	chr16	+	4693211	4693412	4694363	4694516	4689980	4690064	4696388	4696536	252,376,247	613,558,526	291,294,260	313,267,280	326	278	3.60759484616e-07	0.26,0.365,0.286	0.442,0.484,0.442	-0.152
ENSMUSG00000038383	Pigu	chr2	-	155297082	155297207	155299045	155299189	155292689	155292832	155301200	155301355	217,417,361	525,946,996	291,334,335	453,448,466	269	250	3.70538596264e-07	0.278,0.291,0.252	0.374,0.409,0.401	-0.121
ENSMUSG00000046434	Hnrnpa1	chr15	+	103243624	103243780	103243958	103244028	103242921	103243080	103244255	103244955	1604,2433,2196	113,455,639	2087,2339,1988	933,922,761	281	195	3.90181584379e-07	0.908,0.788,0.705	0.608,0.638,0.644	0.17
ENSMUSG00000048402	Gli2	chr1	-	118866571	118866757	118890295	118890401	118855435	118855637	119002039	119002206	55,77,75	219,301,301	111,140,145	244,280,252	231	311	3.93565479034e-07	0.253,0.256,0.251	0.38,0.402,0.437	-0.153
ENSMUSG00000031562	Dctd	chr8	+	48137257	48137374	48138781	48138878	48111967	48112103	48140342	48140609	457,819,759	675,894,1033	414,451,416	345,335,292	242	222	4.00361198009e-07	0.383,0.457,0.403	0.524,0.553,0.567	-0.134
ENSMUSG00000035069	Oma1	chr4	+	103321639	103321868	103325018	103325192	103319021	103319528	103325292	103325400	42,128,63	137,237,226	104,104,86	127,89,101	354	299	4.00361198009e-07	0.206,0.313,0.191	0.409,0.497,0.418	-0.205
ENSMUSG00000022957	Itsn1	chr16	+	91858208	91858375	91863256	91863378	91854572	91854655	91868019	91868137	261,385,447	594,878,906	377,411,356	460,542,455	292	247	4.00637426364e-07	0.271,0.271,0.294	0.409,0.391,0.398	-0.121
ENSMUSG00000029554	Mad1l1	chr5	-	140143919	140144060	140193913	140194058	140132768	140132825	140261497	140261584	365,389,449	191,242,208	382,297,293	307,330,350	270	266	4.14900936506e-07	0.653,0.613,0.68	0.551,0.47,0.452	0.158
ENSMUSG00000000738	Spg7	chr8	+	123088944	123089047	123090123	123090234	123087327	123087452	123091634	123091750	203,205,146	79,104,51	263,259,294	202,200,278	228	236	4.15057043497e-07	0.727,0.671,0.748	0.574,0.573,0.523	0.159
ENSMUSG00000036473	Tbc1d24	chr17	-	24182449	24182545	24182785	24182849	24181755	24181984	24183693	24183852	55,57,51	1,35,19	42,59,32	71,78,59	189	221	4.3071120635e-07	0.985,0.656,0.758	0.409,0.469,0.388	0.378
ENSMUSG00000001847	Rac1	chr5	-	143508095	143508158	143514668	143514786	143507326	143507486	143517157	143517229	1911,3366,3062	1431,1882,1842	1899,2220,1959	1938,2277,1927	243	188	4.43040254368e-07	0.508,0.58,0.563	0.431,0.43,0.44	0.117
ENSMUSG00000052752	Traf7	chr17	-	24514124	24514217	24514712	24514829	24513898	24513932	24518741	24518799	53,112,86	173,358,259	71,78,84	496,519,491	242	218	4.53072612354e-07	0.216,0.22,0.23	0.114,0.119,0.134	0.1
ENSMUSG00000079109	Pms2	chr5	+	143928098	143928266	143928941	143929042	143925220	143926073	143929180	143929350	80,164,182	159,333,281	187,187,165	187,154,170	293	226	4.57411984531e-07	0.28,0.275,0.333	0.435,0.484,0.428	-0.153
ENSMUSG00000036270	Edc4	chr8	+	105891495	105891715	105892266	105892430	105891218	105891405	105892669	105892748	149,166,140	421,563,449	242,265,224	404,467,398	345	289	4.74040846327e-07	0.229,0.198,0.207	0.334,0.322,0.32	-0.114
ENSMUSG00000021067	Sav1	chr12	-	69969069	69969213	69975967	69976238	69965011	69966347	69984208	69984652	783,850,846	496,732,734	580,598,549	783,752,783	396	269	4.79397811017e-07	0.517,0.441,0.439	0.335,0.351,0.323	0.129
ENSMUSG00000030881	Arfip2	chr7	-	105637120	105637278	105637818	105638040	105636810	105636985	105638208	105638327	103,289,285	530,734,739	361,300,344	569,517,521	347	283	4.85125927083e-07	0.137,0.243,0.239	0.341,0.321,0.35	-0.131
ENSMUSG00000036817	Sun1	chr5	+	139230772	139230838	139231126	139231237	139229752	139229944	139233470	139233569	94,85,78	30,54,70	62,87,56	118,148,121	191	236	4.86101013355e-07	0.795,0.66,0.579	0.394,0.421,0.364	0.285
ENSMUSG00000001472	Tcf25	chr8	+	123398515	123398606	123399264	123399344	123397982	123398141	123400624	123400697	172,365,327	629,687,768	591,560,519	706,698,701	216	205	4.86101013355e-07	0.206,0.335,0.288	0.443,0.432,0.413	-0.153
ENSMUSG00000061313	Ddhd2	chr8	-	25741600	25741809	25746817	25746953	25739462	25739585	25748537	25748627	93,153,117	0,13,2	103,120,65	23,14,17	261	334	4.93660514313e-07	1.0,0.938,0.987	0.851,0.916,0.83	0.109
ENSMUSG00000020288	Ahsa2	chr11	-	23491012	23491114	23491474	23491582	23490668	23490720	23492217	23492306	285,448,514	562,697,785	615,567,612	591,565,611	233	227	4.98694040554e-07	0.331,0.385,0.389	0.503,0.494,0.494	-0.129
ENSMUSG00000022561	Gpaa1	chr15	+	76332159	76332287	76332483	76332631	76331998	76332075	76332709	76332811	375,347,306	318,303,261	376,284,291	483,459,482	253	273	4.98694040554e-07	0.56,0.553,0.559	0.457,0.4,0.394	0.14
ENSMUSG00000040738	Ints8	chr4	-	11209391	11209465	11211881	11211932	11209211	11209276	11213705	11213809	59,102,101	479,636,654	134,138,128	452,471,496	176	199	5.02553220409e-07	0.122,0.154,0.149	0.251,0.249,0.226	-0.1
ENSMUSG00000021969	Zdhhc20	chr14	-	57865520	57865641	57873892	57873996	57858539	57858609	57878432	57878459	52,96,72	179,281,258	139,147,147	245,258,208	229	246	5.1858052306e-07	0.238,0.268,0.231	0.379,0.38,0.432	-0.151
ENSMUSG00000021686	Ap3b1	chr13	+	94493668	94493741	94528164	94528396	94483212	94483360	94531981	94532066	176,303,282	152,174,174	175,176,177	223,230,224	198	357	5.1926496991e-07	0.676,0.758,0.745	0.586,0.58,0.588	0.142
ENSMUSG00000057177	Gsk3a	chr7	-	25233827	25233911	25235552	25235740	25233573	25233684	25237377	25237851	329,492,471	539,1169,1098	732,692,618	904,886,782	313	209	5.38816067875e-07	0.29,0.219,0.223	0.351,0.343,0.345	-0.102
ENSMUSG00000027433	Xrn2	chr2	+	147026380	147026439	147026514	147026604	147025194	147025306	147027306	147027379	83,262,256	369,952,873	254,223,257	522,532,485	184	215	5.50042597207e-07	0.208,0.243,0.255	0.362,0.329,0.382	-0.122
ENSMUSG00000026098	Pms1	chr1	-	53216230	53216347	53256628	53256792	53207962	53208085	53267827	53267930	92,120,110	308,343,241	108,70,88	106,114,94	289	242	5.51738902552e-07	0.2,0.227,0.277	0.46,0.34,0.439	-0.178
ENSMUSG00000038456	Dennd2a	chr6	-	39483012	39483153	39485558	39485636	39480200	39480349	39487819	39487889	70,77,121	206,366,330	133,156,161	247,217,244	203	266	5.61540056043e-07	0.308,0.216,0.325	0.414,0.485,0.464	-0.171
ENSMUSG00000038777	Sema6c	chr3	+	95168586	95168706	95168808	95168897	95168298	95168389	95169163	95169381	17,96,84	122,204,182	255,251,221	233,252,250	245	214	5.72517460433e-07	0.109,0.291,0.287	0.489,0.465,0.436	-0.234
ENSMUSG00000025626	Phf6	chrX	+	52917165	52917267	52931572	52931706	52916552	52916736	52931980	52932024	93,375,396	683,1307,1269	426,400,331	733,857,778	227	259	5.72517460433e-07	0.134,0.247,0.263	0.399,0.347,0.327	-0.143
ENSMUSG00000053110	Yap1	chr9	-	7973795	7973911	8001456	8001707	7962288	7962402	8004114	8004588	517,667,662	987,1373,1283	986,1114,1019	1221,1365,1177	376	241	5.74883083085e-07	0.251,0.237,0.249	0.341,0.343,0.357	-0.101
ENSMUSG00000022477	Aco2	chr15	+	81895169	81895428	81903475	81903634	81889297	81889434	81903855	81904006	708,1725,1216	409,505,484	1002,1011,1020	778,956,855	384	284	5.76226615699e-07	0.561,0.716,0.65	0.488,0.439,0.469	0.177
ENSMUSG00000036093	Arl5a	chr2	-	52404905	52405057	52412061	52412145	52397950	52402432	52416063	52416211	355,627,571	279,435,416	456,576,459	614,684,554	209	277	5.76226615699e-07	0.628,0.656,0.645	0.496,0.527,0.523	0.128
ENSMUSG00000021629	Slc30a5	chr13	-	100803861	100803990	100806533	100806760	100802648	100803461	100809083	100809279	79,173,153	170,369,396	236,230,218	277,281,288	352	254	5.76987751579e-07	0.251,0.253,0.218	0.381,0.371,0.353	-0.128
ENSMUSG00000028149	Rap1gds1	chr3	-	139021812	139021935	139050480	139050588	139015545	139015671	139075035	139075148	49,108,87	287,503,437	111,146,112	308,310,334	233	248	5.7806722074e-07	0.154,0.186,0.175	0.277,0.334,0.263	-0.12
ENSMUSG00000028532	Cachd1	chr4	+	100864981	100865044	100897656	100897805	100776674	100777368	100918041	100918148	29,68,34	283,454,358	119,92,103	428,433,407	188	274	6.00239155287e-07	0.13,0.179,0.122	0.288,0.236,0.269	-0.121
ENSMUSG00000053877	Srcap	chr7	+	127538948	127539236	127539756	127539921	127538502	127538768	127540655	127540922	267,474,360	64,131,116	206,350,231	129,160,133	413	290	6.0847660155e-07	0.746,0.718,0.685	0.529,0.606,0.549	0.155
ENSMUSG00000031913	Vps4a	chr8	+	107036842	107036990	107038927	107038989	107036636	107036748	107039089	107039209	470,812,675	96,184,202	699,691,631	322,275,273	273	187	6.21995897756e-07	0.77,0.751,0.696	0.598,0.633,0.613	0.124
ENSMUSG00000034771	Tle2	chr10	+	81588808	81588959	81589419	81589496	81587873	81588021	81590352	81590473	11,27,5	0,0,0	95,53,57	18,13,12	276	202	6.24876378464e-07	1.0,1.0,1.0	0.794,0.749,0.777	0.227
ENSMUSG00000000563	Atp5f1	chr3	-	105951590	105951716	105955895	105956041	105943686	105943866	105958861	105958898	2534,3487,2543	3786,6684,7332	4226,3384,3819	4228,3728,3980	271	251	6.30157520464e-07	0.383,0.326,0.243	0.481,0.457,0.471	-0.152
ENSMUSG00000031592	Pcm1	chr8	+	41313844	41313981	41315919	41316054	41313301	41313460	41321853	41322051	627,879,665	252,434,438	403,450,346	375,405,361	262	260	6.54459287883e-07	0.712,0.668,0.601	0.516,0.524,0.487	0.151
ENSMUSG00000021504	B4galt7	chr13	+	55607196	55607422	55608341	55608425	55604119	55604382	55608697	55608802	41,97,95	80,169,190	131,138,135	120,136,110	351	209	6.57315576941e-07	0.234,0.255,0.229	0.394,0.377,0.422	-0.158
ENSMUSG00000003810	Mast2	chr4	-	116337421	116337497	116352972	116353064	116330390	116330469	116391602	116391634	242,359,368	101,173,184	165,237,156	145,191,156	217	201	6.57315576941e-07	0.689,0.658,0.649	0.513,0.535,0.481	0.156
ENSMUSG00000058440	Nrf1	chr6	+	30116095	30116293	30118948	30119106	30115012	30115171	30126234	30126359	547,930,703	211,343,422	484,441,523	378,407,451	323	283	6.5998160476e-07	0.694,0.704,0.593	0.529,0.487,0.504	0.157
ENSMUSG00000002068	Ccne1	chr7	-	38103045	38103194	38106278	38106347	38102785	38102921	38106595	38106683	1421,1221,1281	728,1373,1467	335,339,349	743,764,743	194	274	6.70062147465e-07	0.734,0.557,0.552	0.389,0.385,0.399	0.223
ENSMUSG00000021645	Smn1	chr13	+	100132355	100132466	100135688	100135739	100131079	100131175	100137380	100137690	115,250,233	353,463,528	187,222,196	252,253,235	236	176	6.70967153456e-07	0.195,0.287,0.248	0.356,0.396,0.383	-0.135
ENSMUSG00000005899	Smpd4	chr16	+	17639273	17639364	17639744	17639845	17638495	17638641	17640125	17640289	38,161,139	294,423,437	305,303,200	359,381,390	216	226	6.79882323101e-07	0.119,0.285,0.25	0.471,0.454,0.349	-0.207
ENSMUSG00000029192	Tbc1d14	chr5	-	36512453	36512548	36514038	36514119	36508359	36508431	36519272	36519379	227,331,285	64,112,132	245,290,247	189,171,209	206	220	6.91202753045e-07	0.791,0.759,0.698	0.581,0.644,0.558	0.155
ENSMUSG00000028550	Atg4c	chr4	+	99228555	99228634	99235066	99235186	99224413	99224550	99258396	99259787	1,33,22	58,150,119	73,56,56	111,129,91	204	245	7.06336902009e-07	0.02,0.209,0.182	0.441,0.343,0.425	-0.266
ENSMUSG00000062822	4833420G17Rik	chr13	+	119466010	119466304	119466866	119466956	119462758	119463119	119469514	119470161	77,119,105	223,335,334	202,170,152	303,244,269	419	215	7.42961964102e-07	0.151,0.154,0.139	0.255,0.263,0.225	-0.1
ENSMUSG00000032228	Tcf12	chr9	-	71917004	71917057	71943953	71944018	71885182	71885288	72000415	72000518	179,274,366	359,773,754	419,467,384	499,738,478	190	178	7.4428161816e-07	0.318,0.249,0.313	0.44,0.372,0.429	-0.12
ENSMUSG00000078970	Wdr92	chr11	+	17219013	17219114	17222196	17222327	17211959	17212146	17224548	17224650	83,123,142	294,515,457	132,134,101	235,186,223	226	256	7.52497506992e-07	0.242,0.213,0.26	0.389,0.449,0.339	-0.154
ENSMUSG00000014470	Rnf166	chr8	-	122467961	122468069	122468239	122468354	122466146	122467234	122468613	122468726	183,239,228	86,124,105	249,262,245	238,264,193	240	233	7.64049245574e-07	0.674,0.652,0.678	0.504,0.491,0.552	0.152
ENSMUSG00000054256	Msi1	chr5	+	115450786	115450974	115451456	115451520	115450214	115450283	115453825	115455698	131,197,153	347,405,440	260,220,201	328,312,294	313	189	7.71699685083e-07	0.186,0.227,0.174	0.324,0.299,0.292	-0.109
ENSMUSG00000029922	Mkrn1	chr6	-	39400394	39400505	39401209	39401424	39399797	39399936	39404647	39404874	38,157,129	298,324,209	249,226,177	200,190,211	340	236	7.97714242571e-07	0.081,0.252,0.3	0.464,0.452,0.368	-0.217
ENSMUSG00000042167	Papd4	chr13	-	93154924	93155061	93159644	93159688	93150683	93150775	93167925	93168054	75,164,301	348,699,709	88,75,62	651,568,645	169	262	7.98330946395e-07	0.25,0.267,0.397	0.173,0.17,0.13	0.147
ENSMUSG00000012535	Tnpo3	chr6	-	29560081	29560222	29561359	29561420	29558751	29558868	29562857	29562934	416,985,986	340,868,768	485,506,435	666,674,616	186	266	8.09284008846e-07	0.636,0.619,0.647	0.51,0.518,0.502	0.124
ENSMUSG00000022827	Rabl3	chr16	+	37563615	37563766	37567319	37567391	37559994	37560109	37570387	37570426	196,332,304	32,44,72	171,140,147	59,66,60	276	197	8.1311002825e-07	0.814,0.843,0.751	0.674,0.602,0.636	0.165
ENSMUSG00000020739	Nup85	chr11	+	115582876	115583028	115583325	115583427	115581938	115582039	115583720	115583985	510,839,776	1170,1384,1051	931,1052,968	888,896,1026	277	227	8.20097983939e-07	0.263,0.332,0.377	0.462,0.49,0.436	-0.139
ENSMUSG00000019818	Cd164	chr10	+	41524106	41524145	41526826	41526883	41523172	41523244	41528671	41531048	172,428,423	251,432,458	205,216,226	424,517,430	164	182	8.70854077626e-07	0.432,0.524,0.506	0.349,0.317,0.368	0.143
ENSMUSG00000042029	Ncapg2	chr12	+	116425778	116425904	116427655	116427808	116424621	116424714	116429653	116429876	66,111,86	222,370,232	127,147,119	189,252,187	251	278	8.96307998728e-07	0.248,0.249,0.291	0.427,0.392,0.413	-0.148
ENSMUSG00000020680	Taf15	chr11	+	83488924	83489045	83497261	83497296	83487222	83487413	83497893	83497926	578,1184,1205	543,705,579	925,991,894	266,272,281	246	160	8.9658984932e-07	0.409,0.522,0.575	0.693,0.703,0.674	-0.188
ENSMUSG00000039842	Mcph1	chr8	+	18688981	18689059	18788238	18788476	18671091	18671254	18801405	18803189	126,179,152	91,181,179	50,66,69	132,178,121	203	363	9.71246831282e-07	0.712,0.639,0.603	0.404,0.399,0.505	0.215
ENSMUSG00000041974	Spidr	chr16	-	15895142	15895196	15895525	15895640	15889226	15889785	15897223	15897317	95,104,84	84,80,74	224,227,218	90,85,92	240	179	9.90958573871e-07	0.458,0.492,0.458	0.65,0.666,0.639	-0.182
ENSMUSG00000003352	Cacnb3	chr15	+	98639487	98639610	98639813	98639936	98632219	98632520	98640338	98640454	11,15,7	76,80,66	162,129,129	383,305,344	248	248	9.96563906604e-07	0.126,0.158,0.096	0.297,0.297,0.273	-0.162
ENSMUSG00000053768	Chchd3	chr6	-	32892291	32892375	32968200	32968318	32852144	32852215	33008482	33008564	1096,1794,1805	424,575,530	924,883,949	488,491,515	243	209	9.98674328588e-07	0.69,0.729,0.745	0.62,0.607,0.613	0.108
ENSMUSG00000035133	Arhgap5	chr12	+	52542488	52542636	52557488	52557566	52516076	52519967	52559967	52560099	274,527,509	519,668,614	469,464,453	334,414,324	273	203	9.98674328588e-07	0.282,0.37,0.381	0.511,0.455,0.51	-0.148
ENSMUSG00000032492	Pth1r	chr9	-	110723709	110723851	110724398	110724493	110723585	110723627	110724726	110724793	563,677,637	376,435,492	1300,1202,1499	1592,1383,1542	220	267	1.02334626875e-06	0.645,0.654,0.611	0.498,0.513,0.541	0.119
ENSMUSG00000022687	Boc	chr16	-	44488509	44488731	44490139	44490262	44487616	44487852	44490576	44490682	162,115,101	34,55,55	321,288,286	281,290,275	248	347	1.03248769509e-06	0.87,0.745,0.72	0.615,0.582,0.593	0.182
ENSMUSG00000019942	Cdk1	chr10	-	69345060	69345184	69346074	69346231	69342539	69342710	69350095	69350158	3147,5233,4536	3922,5485,5414	1792,1881,1920	3461,3341,3363	282	249	1.03360005419e-06	0.415,0.457,0.425	0.314,0.332,0.335	0.105
ENSMUSG00000032883	Acsl3	chr1	+	78692081	78692220	78694195	78694346	78690268	78690378	78696080	78696204	283,498,465	467,941,1037	475,483,445	511,554,551	264	276	1.06604990238e-06	0.388,0.356,0.319	0.493,0.477,0.458	-0.122
ENSMUSG00000066877	Nck2	chr1	+	43509620	43509783	43533551	43533793	43445750	43446027	43553860	43554582	56,109,100	421,663,597	160,218,225	711,671,704	288	367	1.09605427123e-06	0.145,0.173,0.176	0.223,0.293,0.289	-0.104
ENSMUSG00000035354	Uvrag	chr7	-	99088100	99088175	99118187	99118305	99065799	99065882	99140833	99141141	2,10,19	13,48,57	43,48,59	55,55,54	243	200	1.10152549907e-06	0.112,0.146,0.215	0.392,0.418,0.473	-0.27
ENSMUSG00000006471	Ndor1	chr2	-	25250095	25250197	25251720	25251818	25249793	25250003	25254863	25254941	32,44,18	184,163,169	36,46,31	71,80,75	223	227	1.10312584304e-06	0.15,0.216,0.098	0.34,0.369,0.296	-0.18
ENSMUSG00000040263	Klhdc4	chr8	-	121820121	121820220	121821279	121821358	121813706	121813843	121821781	121821873	418,424,460	272,322,389	226,181,198	257,264,277	204	224	1.15575193805e-06	0.628,0.591,0.565	0.491,0.429,0.44	0.141
ENSMUSG00000020454	Eif4enif1	chr11	+	3215591	3215719	3221092	3221294	3213259	3213333	3224631	3224807	279,349,424	686,945,888	363,431,442	581,611,578	253	327	1.1903921582e-06	0.345,0.323,0.382	0.447,0.477,0.497	-0.124
ENSMUSG00000071054	Safb	chr17	+	56597787	56597815	56598643	56599220	56595651	56595714	56599622	56599672	202,273,231	260,565,542	158,166,147	578,639,532	153	702	1.19457268405e-06	0.781,0.689,0.662	0.556,0.544,0.559	0.158
ENSMUSG00000006378	Gcat	chr15	+	79034959	79035061	79035256	79035403	79033930	79034061	79035776	79035931	538,831,632	381,544,460	645,526,702	734,657,749	227	272	1.2142390404e-06	0.629,0.647,0.622	0.513,0.49,0.529	0.122
ENSMUSG00000062127	Cttnbp2nl	chr3	-	105032652	105032760	105038864	105038987	105011192	105011423	105052899	105052951	123,205,183	366,440,670	68,109,70	405,539,437	248	233	1.21621305797e-06	0.24,0.304,0.204	0.136,0.16,0.131	0.107
ENSMUSG00000021555	Naa35	chr13	+	59608760	59608844	59609478	59609593	59608144	59608195	59612636	59612815	143,280,210	708,1031,937	230,227,214	586,557,517	209	240	1.24164288986e-06	0.188,0.238,0.205	0.311,0.319,0.322	-0.107
ENSMUSG00000002455	Prpf6	chr2	+	181651085	181651177	181652433	181652548	181650096	181650230	181654835	181654961	173,270,198	391,627,567	391,331,335	483,524,509	217	240	1.24869712471e-06	0.329,0.323,0.279	0.472,0.411,0.421	-0.124
ENSMUSG00000004535	Tax1bp1	chr6	+	52729280	52729468	52733190	52733349	52727198	52727301	52736849	52736998	281,442,510	642,740,809	531,662,579	681,618,550	313	284	1.28166503686e-06	0.284,0.351,0.364	0.414,0.493,0.489	-0.132
ENSMUSG00000020166	Cnot2	chr10	-	116501191	116501317	116517316	116517383	116499341	116499466	116549032	116549175	169,174,249	381,1215,1127	106,86,69	998,961,949	192	251	1.2899064348e-06	0.367,0.158,0.224	0.122,0.105,0.087	0.145
ENSMUSG00000024012	Mtch1	chr17	-	29336166	29336311	29338741	29338801	29333957	29334005	29339790	29339842	1139,1484,1224	812,1074,927	1511,1530,1506	1835,1706,1752	185	270	1.29626704597e-06	0.672,0.669,0.658	0.546,0.567,0.556	0.11
ENSMUSG00000029554	Mad1l1	chr5	-	140261497	140261584	140295786	140295848	140193913	140194058	140300214	140300329	67,120,92	280,289,304	134,172,145	252,196,184	187	212	1.30254266853e-06	0.213,0.32,0.255	0.376,0.499,0.472	-0.186
ENSMUSG00000028402	Mpdz	chr4	-	81361315	81361501	81363025	81363190	81360003	81360213	81363993	81364140	183,354,270	86,217,132	281,251,245	254,308,216	290	311	1.30298247188e-06	0.695,0.636,0.687	0.543,0.466,0.549	0.153
ENSMUSG00000022702	Hira	chr16	+	18925647	18925863	18927437	18927523	18922853	18922959	18932867	18933062	430,577,494	501,697,732	457,498,474	357,400,337	341	211	1.31881349101e-06	0.347,0.339,0.295	0.442,0.435,0.465	-0.12
ENSMUSG00000020700	Map3k3	chr11	+	106150269	106150418	106152216	106152394	106149481	106149673	106153965	106155446	191,162,190	349,343,336	279,298,265	325,299,277	274	303	1.32308784639e-06	0.377,0.343,0.385	0.487,0.524,0.514	-0.14
ENSMUSG00000058799	Nap1l1	chr10	+	111494170	111494293	111494794	111494824	111493549	111493569	111495324	111495375	997,1525,2154	583,791,840	750,753,693	606,655,598	248	155	1.37241112825e-06	0.517,0.546,0.616	0.436,0.418,0.42	0.135
ENSMUSG00000025899	Alkbh8	chr9	+	3338455	3338591	3343014	3343252	3335139	3335250	3344587	3344719	20,38,24	114,135,111	6,10,9	132,135,110	261	363	1.42200897483e-06	0.196,0.281,0.231	0.059,0.093,0.102	0.151
ENSMUSG00000018449	Rpain	chr11	+	70973801	70973913	70974068	70974132	70973014	70973075	70974899	70975040	105,118,95	161,182,262	158,148,153	143,118,127	237	189	1.43047998181e-06	0.342,0.341,0.224	0.468,0.5,0.49	-0.184
ENSMUSG00000031922	Cep57	chr9	-	13809859	13810004	13810626	13810862	13807794	13808840	13812632	13812710	221,385,293	468,999,835	298,293,310	473,461,404	361	270	1.43853889545e-06	0.261,0.224,0.208	0.32,0.322,0.365	-0.105
ENSMUSG00000043909	Trp53bp1	chr2	-	121208354	121208504	121209080	121209352	121207698	121208129	121211269	121211422	284,455,440	534,621,580	415,488,436	364,433,377	397	275	1.46581403672e-06	0.269,0.337,0.344	0.441,0.438,0.445	-0.125
ENSMUSG00000037013	Ss18	chr18	-	14651022	14651244	14655026	14655180	14640955	14641123	14670308	14670393	11,193,191	473,926,1081	188,163,126	573,508,460	279	347	1.46581403672e-06	0.028,0.206,0.18	0.29,0.285,0.254	-0.138
ENSMUSG00000003402	Prkcsh	chr9	+	22012218	22012308	22012678	22012753	22012033	22012103	22012835	22012935	306,474,404	154,254,272	560,565,515	596,470,532	215	200	1.46800410443e-06	0.649,0.634,0.58	0.466,0.528,0.474	0.132
ENSMUSG00000041420	Meis3	chr7	+	16177960	16178011	16178950	16179100	16177708	16177868	16182040	16182152	10,43,43	123,177,209	86,64,97	160,159,171	176	275	1.48840331637e-06	0.113,0.275,0.243	0.456,0.386,0.47	-0.227
ENSMUSG00000035683	Melk	chr4	+	44332879	44332966	44344912	44345023	44325640	44325739	44347123	44347355	213,389,340	598,1017,697	349,353,320	516,529,447	212	236	1.4920763119e-06	0.284,0.299,0.352	0.43,0.426,0.443	-0.121
ENSMUSG00000015714	Cers2	chr3	+	95321574	95321667	95321830	95321959	95321335	95321386	95322126	95322233	105,264,262	518,958,774	357,388,313	713,826,667	218	254	1.56641902383e-06	0.191,0.243,0.283	0.368,0.354,0.353	-0.119
ENSMUSG00000021391	Cenpp	chr13	-	49627254	49627351	49641225	49641314	49465678	49465758	49647565	49647654	387,415,781	81,262,273	305,242,282	241,260,294	214	222	1.58377237045e-06	0.832,0.622,0.748	0.568,0.491,0.499	0.215
ENSMUSG00000030435	U2af2	chr7	+	5066402	5066538	5067543	5067647	5062244	5062336	5068031	5068183	2785,5039,3927	2696,3197,2876	2493,2366,2425	3237,3356,2886	261	229	1.59286762156e-06	0.475,0.58,0.545	0.403,0.382,0.424	0.13
ENSMUSG00000028917	Plekhm2	chr4	-	141630991	141631056	141631289	141631380	141630571	141630660	141631509	141631579	89,175,109	12,34,29	161,197,161	98,88,70	216	190	1.62252946046e-06	0.867,0.819,0.768	0.591,0.663,0.669	0.177
ENSMUSG00000068749	Psma5	chr3	+	108261685	108261752	108265065	108265192	108256925	108257305	108266432	108266500	373,683,717	464,618,903	1030,826,872	644,577,577	192	252	1.62684294307e-06	0.513,0.592,0.51	0.677,0.653,0.665	-0.127
ENSMUSG00000018995	Nars2	chr7	+	96973481	96973562	97002797	97002892	96959670	96959811	97023617	97023750	33,95,86	193,239,181	126,86,129	101,119,125	206	220	1.64376352209e-06	0.154,0.298,0.337	0.571,0.436,0.524	-0.247
ENSMUSG00000039197	Adk	chr14	+	21318012	21318183	21381502	21381617	21240462	21240571	21423502	21423589	515,676,629	255,515,400	503,500,464	518,570,554	296	240	1.65117863178e-06	0.621,0.516,0.56	0.441,0.416,0.404	0.145
ENSMUSG00000052949	Rnf157	chr11	-	116362284	116362373	116396188	116396307	116360253	116360400	116412696	116413004	18,52,31	119,152,125	150,174,149	261,295,275	244	214	1.67772758211e-06	0.117,0.231,0.179	0.335,0.341,0.322	-0.157
ENSMUSG00000030654	Arl6ip1	chr7	-	118121160	118121245	118121925	118122043	118118890	118120410	118126395	118126515	849,1511,1549	1330,1677,1636	1886,2119,1876	1358,1493,1386	243	210	1.69542301231e-06	0.356,0.438,0.45	0.545,0.551,0.539	-0.13
ENSMUSG00000108621	Gm37494	chr7	+	39564001	39564062	39564866	39565081	39563701	39563828	39565187	39580589	94,112,129	88,83,105	68,81,48	104,143,104	186	340	1.71784851063e-06	0.661,0.712,0.692	0.544,0.509,0.458	0.185
ENSMUSG00000029203	Ube2k	chr5	+	65581385	65581468	65591875	65591975	65571531	65571590	65594419	65594548	833,1799,2110	740,1471,1323	1019,920,885	1337,1047,1161	208	225	1.72657991339e-06	0.549,0.57,0.633	0.452,0.487,0.452	0.12
ENSMUSG00000062270	Morf4l1	chr9	-	90095120	90095209	90096502	90096604	90094354	90094527	90097371	90097460	1599,1893,2136	217,450,660	1399,1270,1515	646,472,570	227	214	1.74541243846e-06	0.874,0.799,0.753	0.671,0.717,0.715	0.108
ENSMUSG00000037337	Map4k1	chr7	+	29001606	29001669	29001919	29001990	29000934	29001109	29002347	29002403	3,15,11	51,39,35	33,36,30	35,29,27	188	196	1.76744289048e-06	0.058,0.286,0.247	0.496,0.564,0.537	-0.335
ENSMUSG00000030067	Foxp1	chr6	-	98939718	98939788	98941535	98941657	98935273	98935440	98944618	98944720	236,402,442	43,120,85	249,277,220	115,117,105	247	195	1.76744289048e-06	0.812,0.726,0.804	0.631,0.651,0.623	0.146
ENSMUSG00000074797	Itpa	chr2	+	130671555	130671620	130672059	130672133	130671400	130671458	130674238	130674270	242,414,471	109,161,211	244,228,313	188,179,236	190	199	1.76948920975e-06	0.699,0.729,0.7	0.576,0.572,0.581	0.133
ENSMUSG00000008429	Herpud2	chr9	-	25130535	25130649	25133194	25133272	25124871	25125023	25150819	25151781	70,86,82	174,232,280	140,142,136	209,197,211	203	239	1.78648834518e-06	0.321,0.304,0.256	0.441,0.459,0.431	-0.15
ENSMUSG00000031813	Mvb12a	chr8	+	71543132	71543231	71543386	71543483	71542929	71543057	71545223	71545350	56,99,92	168,275,231	145,183,194	202,276,272	224	222	1.79416214261e-06	0.248,0.263,0.283	0.416,0.397,0.414	-0.144
ENSMUSG00000033128	Gga1	chr15	+	78891436	78891501	78891913	78892086	78889715	78889868	78892452	78892640	61,106,111	262,514,298	179,191,185	368,288,349	190	298	1.79492847348e-06	0.267,0.244,0.369	0.433,0.51,0.454	-0.172
ENSMUSG00000032397	Tipin	chr9	+	64289709	64289782	64290373	64290449	64288107	64288243	64294009	64294132	854,956,1052	606,840,874	634,477,641	786,709,773	198	201	1.79492847348e-06	0.589,0.536,0.55	0.45,0.406,0.457	0.121
ENSMUSG00000020571	Pdia6	chr12	+	17273944	17274002	17274383	17274510	17270395	17270537	17277197	17277304	1426,1660,1905	3142,4633,4736	1598,1591,1574	2777,2315,2495	183	252	1.81612810165e-06	0.385,0.33,0.356	0.442,0.486,0.465	-0.107
ENSMUSG00000017146	Brca1	chr11	-	101507949	101508230	101509920	101510099	101505316	101505404	101512719	101512849	81,174,176	280,409,319	142,185,177	160,199,198	304	406	1.81612810165e-06	0.279,0.362,0.424	0.542,0.554,0.544	-0.192
ENSMUSG00000034906	Ncaph	chr2	-	127116531	127116654	127117505	127117612	127113559	127113670	127118076	127118225	150,411,461	1011,1699,1624	362,408,382	915,1087,973	232	248	1.84955234364e-06	0.137,0.205,0.233	0.297,0.286,0.296	-0.101
ENSMUSG00000020954	Strn3	chr12	-	51633578	51633719	51643103	51643214	51629373	51629507	51647993	51648135	234,357,370	109,139,184	186,192,220	174,144,177	236	266	1.86946265921e-06	0.708,0.743,0.694	0.546,0.6,0.583	0.139
ENSMUSG00000029141	Slc4a1ap	chr5	+	31536137	31536324	31540385	31540497	31534857	31534927	31543669	31543913	309,477,490	118,162,189	313,305,300	188,187,229	312	237	1.89069311914e-06	0.665,0.691,0.663	0.558,0.553,0.499	0.136
ENSMUSG00000033906	Zdhhc15	chrX	-	104565701	104565834	104588300	104588421	104563820	104563947	104598091	104598186	77,155,243	53,90,103	180,157,152	193,172,183	246	258	1.93086325069e-06	0.604,0.644,0.712	0.494,0.489,0.466	0.17
ENSMUSG00000007783	Cpt1c	chr7	-	44963903	44964009	44965083	44965266	44962742	44962859	44965370	44965566	2,6,15	119,72,41	54,47,42	120,122,97	308	231	1.98475087398e-06	0.012,0.059,0.215	0.252,0.224,0.245	-0.145
ENSMUSG00000038902	Pogz	chr3	+	94856042	94856201	94860795	94860971	94853949	94854074	94862421	94862530	123,298,338	98,239,179	198,199,168	234,313,222	284	301	2.00255262246e-06	0.571,0.569,0.667	0.473,0.403,0.445	0.162
ENSMUSG00000033287	Kctd17	chr15	+	78436900	78436994	78437157	78437232	78435584	78435710	78437583	78437671	96,139,85	55,37,41	154,172,139	22,20,23	219	200	2.01469663818e-06	0.614,0.774,0.654	0.865,0.887,0.847	-0.186
ENSMUSG00000038290	Smg6	chr11	+	75053761	75053963	75139192	75139369	75041867	75042036	75142756	75142903	103,227,213	215,396,337	248,309,212	218,265,253	327	302	2.02249440034e-06	0.307,0.346,0.369	0.512,0.519,0.436	-0.148
ENSMUSG00000025237	Parp6	chr9	+	59639763	59639812	59640039	59640149	59637633	59637701	59648829	59648909	102,105,98	8,22,14	48,41,62	24,24,23	174	235	2.04343880105e-06	0.945,0.866,0.904	0.73,0.698,0.785	0.167
ENSMUSG00000031388	Naa10	chrX	-	73917842	73917927	73919501	73919546	73916874	73917286	73919753	73919869	771,823,858	522,589,593	384,318,361	401,360,464	170	210	2.08932317163e-06	0.646,0.633,0.641	0.542,0.522,0.49	0.122
ENSMUSG00000006800	Sulf2	chr2	-	166075494	166075548	166075771	166075805	166073088	166074818	166077517	166077641	647,958,829	282,306,329	785,851,782	472,542,500	159	179	2.0922831763e-06	0.721,0.779,0.739	0.652,0.639,0.638	0.103
ENSMUSG00000040945	Rcc2	chr4	+	140717019	140717200	140717624	140717730	140715865	140716032	140718339	140718412	2748,2940,2644	3652,5251,4418	4424,4694,4877	4643,4523,5191	306	231	2.12606834243e-06	0.362,0.297,0.311	0.418,0.439,0.415	-0.101
ENSMUSG00000038116	Phf20	chr2	+	156254225	156254310	156267154	156267542	156251775	156251947	156272541	156272655	61,93,105	200,510,613	108,148,103	259,265,245	210	513	2.25726745745e-06	0.427,0.308,0.295	0.505,0.577,0.507	-0.186
ENSMUSG00000027353	Mcm8	chr2	+	132817704	132817788	132819602	132819685	132817073	132817245	132819978	132820128	79,130,152	211,323,285	115,152,138	165,154,158	209	208	2.30238962289e-06	0.271,0.286,0.347	0.41,0.496,0.465	-0.156
ENSMUSG00000057522	Spop	chr11	+	95481913	95482091	95485291	95485347	95474484	95474612	95485836	95485959	681,905,953	215,239,195	673,668,600	296,334,244	303	181	2.31103794709e-06	0.654,0.693,0.745	0.576,0.544,0.595	0.126
ENSMUSG00000024873	Cnih2	chr19	-	5093671	5093815	5093919	5094032	5092870	5093497	5094283	5094331	195,254,328	90,152,114	376,335,354	297,341,305	238	269	2.41286111002e-06	0.71,0.654,0.765	0.589,0.526,0.567	0.149
ENSMUSG00000002326	Gmpr2	chr14	+	55672705	55672801	55672949	55673069	55672234	55672384	55675326	55675410	284,296,268	130,153,264	204,185,215	343,382,265	221	245	2.50024591003e-06	0.708,0.682,0.529	0.397,0.349,0.474	0.233
ENSMUSG00000040385	Ppp1ca	chr19	+	4192744	4192876	4193021	4193252	4192157	4192271	4193766	4193871	2802,4178,3262	6251,8307,7576	4008,3605,4183	5421,5283,5961	257	356	2.50241959291e-06	0.383,0.411,0.374	0.506,0.486,0.493	-0.106
ENSMUSG00000058239	Usf2	chr7	-	30955105	30955193	30956148	30956267	30954743	30954802	30956381	30956428	185,208,105	521,687,749	313,402,347	731,697,716	244	213	2.51776798561e-06	0.237,0.209,0.109	0.272,0.335,0.297	-0.116
ENSMUSG00000022952	Runx1	chr16	-	92613598	92613760	92644153	92644345	92601465	92606124	92668707	92668812	0,0,0	16,3,8	4,28,10	35,35,35	317	287	2.52317578138e-06	0.0,0.0,0.0	0.094,0.42,0.206	-0.24
ENSMUSG00000000326	Comt	chr16	-	18411126	18411320	18411689	18411957	18410682	18410814	18424303	18424360	52,46,50	223,274,230	91,75,104	217,199,227	393	319	2.56108188892e-06	0.159,0.12,0.15	0.254,0.234,0.271	-0.11
ENSMUSG00000036940	Kdm1a	chr4	-	136572217	136572324	136573072	136573165	136570457	136570539	136574024	136574103	376,820,786	866,1326,1254	748,776,754	841,759,842	218	232	2.56411337715e-06	0.316,0.397,0.4	0.486,0.521,0.488	-0.127
ENSMUSG00000019731	Slc35e1	chr8	-	72488120	72488246	72489451	72489589	72484573	72484906	72491841	72491912	83,226,100	261,398,357	257,264,218	307,320,283	263	251	2.56508688378e-06	0.233,0.351,0.211	0.444,0.441,0.424	-0.171
ENSMUSG00000068922	Msto1	chr3	-	88912025	88912113	88912236	88912300	88911763	88911881	88912702	88912778	149,194,241	121,252,220	126,134,117	241,268,254	189	213	2.57770404543e-06	0.581,0.465,0.552	0.371,0.36,0.342	0.175
ENSMUSG00000042726	Trafd1	chr5	-	121373149	121373474	121375015	121375872	121372602	121372675	121377737	121377944	49,109,72	84,83,47	198,203,166	67,59,54	982	450	2.62914620898e-06	0.211,0.376,0.412	0.575,0.612,0.585	-0.258
ENSMUSG00000047181	Samd14	chr11	+	95014351	95014406	95019360	95019527	95009878	95010576	95019929	95020218	142,166,157	44,96,85	412,351,324	348,345,338	180	292	2.65904033662e-06	0.84,0.737,0.75	0.658,0.623,0.609	0.146
ENSMUSG00000025980	Hspd1	chr1	-	55080101	55080347	55081072	55081172	55079055	55079230	55081659	55081828	2843,4297,5375	10349,13471,12459	2275,2381,2341	3939,4422,4124	225	371	2.77087275891e-06	0.312,0.345,0.416	0.488,0.47,0.483	-0.123
ENSMUSG00000021156	Zmynd11	chr13	-	9720772	9720932	9735331	9735466	9710145	9710307	9764727	9764956	81,153,111	130,308,304	90,130,124	463,588,431	260	285	2.77427232104e-06	0.406,0.353,0.286	0.176,0.195,0.24	0.145
ENSMUSG00000029192	Tbc1d14	chr5	-	36507577	36508431	36512453	36512548	36505024	36505134	36514038	36514119	214,255,189	83,184,222	202,205,189	332,302,230	220	979	2.87181987447e-06	0.92,0.86,0.791	0.73,0.751,0.785	0.102
ENSMUSG00000036676	Tmtc3	chr10	-	100471914	100472030	100474374	100474474	100471328	100471501	100476556	100476775	75,144,119	37,76,71	82,88,69	101,100,79	225	241	2.95623421737e-06	0.685,0.67,0.642	0.465,0.485,0.483	0.188
ENSMUSG00000043241	Upf2	chr2	+	6026114	6026318	6029361	6029545	6023282	6023468	6034111	6034251	73,190,136	435,514,569	154,158,130	271,322,281	329	309	2.98811400399e-06	0.136,0.258,0.183	0.348,0.315,0.303	-0.13
ENSMUSG00000029775	Klhdc10	chr6	+	30447940	30447988	30449490	30449630	30447410	30447477	30450486	30453288	117,186,217	381,427,480	118,119,113	521,608,516	173	265	3.11832305203e-06	0.32,0.4,0.409	0.258,0.231,0.251	0.13
ENSMUSG00000039275	Foxk2	chr11	+	121298558	121298855	121299583	121299793	121296913	121297089	121306767	121309896	975,1465,1186	127,386,385	936,956,859	455,407,413	422	335	3.12103361843e-06	0.859,0.751,0.71	0.62,0.651,0.623	0.142
ENSMUSG00000029621	Arpc1a	chr5	+	145092457	145092562	145096051	145096274	145091152	145091246	145097215	145097228	776,1349,1307	560,849,798	1249,1171,1224	1303,1185,1254	230	348	3.20554696583e-06	0.677,0.706,0.712	0.592,0.599,0.596	0.103
ENSMUSG00000042606	Hirip3	chr7	+	126863168	126864250	126864562	126864661	126862817	126862926	126864733	126865377	931,1221,1133	316,481,309	738,846,816	432,466,426	1207	224	3.22990615803e-06	0.353,0.32,0.405	0.241,0.252,0.262	0.108
ENSMUSG00000024498	Tcerg1	chr18	+	42571014	42571194	42571823	42571907	42568427	42568610	42573259	42573360	624,892,862	718,1093,1034	554,623,557	439,464,379	305	209	3.31835743388e-06	0.373,0.359,0.364	0.464,0.479,0.502	-0.116
ENSMUSG00000074513	Arfip1	chr3	-	84515632	84515790	84519481	84519703	84509807	84509982	84527685	84527798	25,167,139	142,276,323	221,226,222	251,210,203	347	283	3.37037315822e-06	0.126,0.33,0.26	0.418,0.467,0.471	-0.213
ENSMUSG00000021012	Zc3h14	chr12	+	98780047	98780280	98783581	98783702	98779107	98779267	98784915	98785052	589,939,883	532,977,860	639,631,540	1034,942,841	358	246	3.44761121732e-06	0.432,0.398,0.414	0.298,0.315,0.306	0.108
ENSMUSG00000019979	Apaf1	chr10	-	91058310	91058442	91059572	91059740	91055914	91056028	91060047	91060286	61,122,93	155,229,252	122,169,133	141,207,166	293	257	3.44761121732e-06	0.257,0.318,0.245	0.431,0.417,0.413	-0.147
ENSMUSG00000027104	Atf2	chr2	-	73853794	73853891	73863168	73863238	73850863	73850982	73873669	73873745	370,597,627	130,206,289	302,306,280	186,207,204	195	222	3.47973988866e-06	0.764,0.767,0.712	0.649,0.627,0.61	0.119
ENSMUSG00000029004	Kmt2e	chr5	+	23496971	23497222	23497538	23497595	23496403	23496548	23497727	23498294	267,543,598	25,68,114	368,463,306	103,129,100	376	182	3.52853887896e-06	0.838,0.794,0.717	0.634,0.635,0.597	0.161
ENSMUSG00000021051	Ppp2r5e	chr12	-	75459687	75459789	75462301	75462429	75450882	75453813	75464873	75464993	259,434,458	417,700,680	407,409,368	336,403,380	253	227	3.54661490637e-06	0.358,0.357,0.377	0.521,0.477,0.465	-0.124
ENSMUSG00000037149	Ddx1	chr12	-	13223675	13223718	13223792	13223865	13220737	13220833	13223941	13224014	311,596,624	294,349,304	757,790,693	210,212,248	198	168	3.56717408364e-06	0.473,0.592,0.635	0.754,0.76,0.703	-0.172
ENSMUSG00000034377	Tulp4	chr17	+	6185136	6185298	6198671	6198852	6176828	6176957	6201699	6201834	40,52,71	120,256,186	144,143,94	199,251,154	287	306	3.65886783306e-06	0.262,0.178,0.289	0.436,0.378,0.394	-0.16
ENSMUSG00000053110	Yap1	chr9	-	7952952	7953134	8001456	8001707	7938407	7938538	8004114	8004596	517,667,662	848,1239,1144	986,1114,1017	1235,1199,1006	376	307	3.68367768003e-06	0.332,0.305,0.321	0.395,0.431,0.452	-0.107
ENSMUSG00000021501	Caml	chr13	+	55624710	55625171	55628576	55628642	55623004	55623256	55631808	55632411	242,386,310	31,54,77	299,309,290	137,120,104	586	191	3.70528783135e-06	0.718,0.7,0.568	0.416,0.456,0.476	0.213
ENSMUSG00000021629	Slc30a5	chr13	-	100806533	100806760	100809083	100809279	100803861	100803990	100811305	100811435	229,246,311	463,782,733	299,254,269	374,365,421	321	352	3.73495394817e-06	0.352,0.256,0.318	0.467,0.433,0.412	-0.129
ENSMUSG00000039197	Adk	chr14	+	21369070	21369106	21381502	21381617	21318012	21318183	21423502	21423589	188,348,319	255,515,402	233,230,249	519,571,556	161	240	3.79540140379e-06	0.524,0.502,0.542	0.401,0.375,0.4	0.131
ENSMUSG00000047786	Lix1	chr17	+	17427155	17427319	17443647	17443788	17402671	17403026	17445967	17446063	618,970,876	1470,1562,1458	1108,1214,1375	1126,1494,1587	289	266	3.79540140379e-06	0.279,0.364,0.356	0.475,0.428,0.444	-0.116
ENSMUSG00000041974	Spidr	chr16	-	15897223	15897317	15902908	15903055	15895525	15895640	15904056	15904261	181,247,331	78,88,74	276,279,253	178,193,179	272	219	3.82295980387e-06	0.651,0.693,0.783	0.555,0.538,0.532	0.167
ENSMUSG00000028082	Sh3d19	chr3	+	86040825	86040865	86075147	86075188	85971108	85971424	86080394	86080437	0,3,2	45,24,13	4,16,22	18,24,22	165	166	4.14088397916e-06	0.0,0.112,0.134	0.183,0.401,0.502	-0.28
ENSMUSG00000029101	Rgs12	chr5	+	34975216	34975333	34999207	34999229	34964772	34966755	35019342	35020094	105,202,113	19,27,21	180,223,171	78,80,57	242	147	4.14227962169e-06	0.77,0.82,0.766	0.584,0.629,0.646	0.166
ENSMUSG00000034377	Tulp4	chr17	+	6201699	6201834	6206890	6207057	6198671	6198852	6213383	6213608	107,259,183	40,127,96	201,250,157	191,217,136	260	292	4.21376910931e-06	0.75,0.696,0.682	0.542,0.564,0.565	0.152
ENSMUSG00000033943	Mga	chr2	+	119960339	119960451	119960725	119960959	119958156	119958363	119961793	119961970	338,335,304	42,190,223	116,174,133	158,199,151	237	359	4.44652231889e-06	0.924,0.728,0.674	0.527,0.57,0.572	0.219
ENSMUSG00000022680	Pdxdc1	chr16	-	13858856	13858958	13859109	13859158	13857376	13857502	13859953	13860038	115,108,116	342,610,629	252,277,213	598,587,508	174	227	4.55210615924e-06	0.305,0.188,0.194	0.355,0.381,0.354	-0.134
ENSMUSG00000052296	Ppp6r1	chr7	-	4636215	4636273	4639513	4639611	4635964	4636137	4639690	4639780	517,642,761	710,911,810	605,667,584	483,486,502	223	183	4.73050376455e-06	0.374,0.366,0.435	0.507,0.53,0.488	-0.117
ENSMUSG00000031918	Mtmr2	chr9	+	13801914	13802007	13803424	13803538	13799875	13800082	13804805	13804982	190,366,471	625,913,1103	340,335,299	499,503,561	218	239	4.74767193064e-06	0.25,0.305,0.319	0.428,0.422,0.369	-0.115
ENSMUSG00000025898	Cwf19l2	chr9	+	3458733	3458889	3460050	3460131	3456732	3456849	3475482	3475584	17,43,55	63,73,95	118,89,106	91,85,70	281	206	4.79081285118e-06	0.165,0.302,0.298	0.487,0.434,0.526	-0.227
ENSMUSG00000040260	Daam2	chr17	-	49496124	49496214	49498705	49498931	49494374	49494449	49564202	49564337	29,53,24	50,157,132	186,169,182	236,242,195	351	215	4.85145623821e-06	0.262,0.171,0.1	0.326,0.3,0.364	-0.152
ENSMUSG00000024736	Tmem132a	chr19	-	10860123	10860397	10861529	10861732	10859563	10859755	10863222	10863366	967,800,731	453,686,554	1042,1084,1098	1349,1416,1342	328	399	5.14896169457e-06	0.722,0.587,0.616	0.484,0.482,0.499	0.153
ENSMUSG00000040760	Appl1	chr14	-	26928439	26928476	26928558	26928733	26927728	26927875	26940243	26940296	183,297,191	111,129,97	275,262,214	73,63,59	300	162	5.20309797622e-06	0.471,0.554,0.515	0.67,0.692,0.662	-0.161
ENSMUSG00000015377	Dennd6b	chr15	-	89187331	89187454	89188152	89188208	89187147	89187243	89188458	89188521	6,24,20	32,138,102	50,49,38	105,89,86	181	248	5.20564494941e-06	0.204,0.192,0.212	0.395,0.43,0.377	-0.198
ENSMUSG00000057406	Whsc1	chr5	+	33846104	33846267	33855253	33855736	33843140	33843737	33861033	33861178	448,554,605	1099,1290,1420	555,570,547	818,902,782	288	608	5.39898600452e-06	0.463,0.476,0.474	0.589,0.572,0.596	-0.115
ENSMUSG00000024909	Efemp2	chr19	+	5475060	5475178	5475407	5475456	5474706	5474774	5476065	5476272	20,62,62	104,159,151	166,119,167	216,196,207	243	174	5.42373762708e-06	0.121,0.218,0.227	0.355,0.303,0.366	-0.153
ENSMUSG00000055681	Cope	chr8	+	70306498	70306651	70308494	70308576	70305634	70305735	70310335	70310491	1072,1372,1243	396,713,640	986,935,1033	845,680,719	278	207	5.46687440687e-06	0.668,0.589,0.591	0.465,0.506,0.517	0.12
ENSMUSG00000020386	Sar1b	chr11	+	51782771	51782837	51789196	51789328	51779688	51779808	51791326	51791925	530,530,518	365,429,389	333,250,328	366,348,410	191	257	5.53221166026e-06	0.661,0.624,0.642	0.55,0.492,0.518	0.122
ENSMUSG00000071454	Dtnb	chr12	+	3632809	3632964	3648222	3648389	3617605	3617691	3686737	3686862	68,128,130	271,405,441	141,165,139	323,301,222	280	292	5.60326616176e-06	0.207,0.248,0.235	0.313,0.364,0.395	-0.127
ENSMUSG00000030733	Sh2b1	chr7	-	126467949	126468049	126468472	126468641	126466998	126467773	126468755	126468967	129,315,247	209,332,364	507,480,474	423,343,330	294	225	5.61672306191e-06	0.321,0.421,0.342	0.478,0.517,0.524	-0.145
ENSMUSG00000051331	Cacna1c	chr6	-	118637729	118637813	118638426	118638510	118627441	118627570	118651947	118652058	4,40,32	0,2,2	47,51,33	16,16,13	209	209	5.66419523265e-06	1.0,0.952,0.941	0.746,0.761,0.717	0.223
ENSMUSG00000085396	Firre	chrX	-	50603438	50603525	50608477	50608604	50600743	50600898	50608686	50608814	12,13,34	1,7,1	16,14,11	22,21,15	252	212	5.68187726031e-06	0.91,0.61,0.966	0.38,0.359,0.382	0.455
ENSMUSG00000043535	Setx	chr2	+	29125851	29125963	29126873	29127063	29124991	29125549	29130179	29130390	52,35,29	162,175,150	41,70,48	91,107,77	237	315	5.69808742206e-06	0.299,0.21,0.204	0.375,0.465,0.453	-0.193
ENSMUSG00000040774	Cept1	chr3	-	106512802	106512870	106531136	106531278	106505720	106505852	106533354	106533502	243,425,426	57,112,129	334,341,289	148,170,152	267	193	5.72959859691e-06	0.755,0.733,0.705	0.62,0.592,0.579	0.134
ENSMUSG00000060450	Rnf14	chr18	+	38301655	38301807	38307864	38308395	38300428	38300590	38309484	38309713	153,263,216	284,438,466	184,163,170	606,516,544	277	656	5.89559110002e-06	0.561,0.587,0.523	0.418,0.428,0.425	0.133
ENSMUSG00000021639	Gtf2h2	chr13	-	100479190	100479254	100480539	100480647	100477103	100477210	100481003	100481091	394,557,572	113,203,201	332,296,356	193,177,201	233	189	5.96595362862e-06	0.739,0.69,0.698	0.583,0.576,0.59	0.126
ENSMUSG00000020166	Cnot2	chr10	-	116504034	116504114	116517316	116517383	116501191	116501317	116527826	116527949	631,780,877	325,485,402	407,441,385	363,356,344	192	205	6.06439778249e-06	0.675,0.632,0.7	0.545,0.569,0.544	0.116
ENSMUSG00000053877	Srcap	chr7	+	127514164	127514240	127515941	127516201	127511982	127512338	127519580	127519832	31,50,35	120,334,221	51,94,57	156,193,118	201	385	6.06946538682e-06	0.331,0.223,0.233	0.385,0.483,0.481	-0.187
ENSMUSG00000032178	Ilf3	chr9	+	21394830	21394942	21396019	21396131	21394194	21394290	21396216	21396327	641,603,481	1248,2279,2076	850,934,975	1343,1489,1520	237	237	6.16474308475e-06	0.339,0.209,0.188	0.388,0.385,0.391	-0.143
ENSMUSG00000010110	Stx5a	chr19	+	8742253	8742497	8743079	8743135	8741487	8741575	8743352	8743423	83,64,97	142,253,143	216,187,180	191,207,177	369	181	6.20362490926e-06	0.223,0.11,0.25	0.357,0.307,0.333	-0.138
ENSMUSG00000012535	Tnpo3	chr6	-	29579520	29579696	29582165	29582309	29578462	29578601	29586037	29586194	1357,1930,1797	686,887,1014	820,876,774	660,693,616	269	301	6.20362490926e-06	0.689,0.709,0.665	0.582,0.586,0.584	0.104
ENSMUSG00000024078	Ttc27	chr17	+	74770242	74770356	74777643	74777739	74751061	74751128	74780782	74780905	297,517,543	77,134,159	201,256,228	88,117,136	239	221	6.20817322031e-06	0.781,0.781,0.759	0.679,0.669,0.608	0.122
ENSMUSG00000026280	Atg4b	chr1	+	93768252	93768324	93773769	93773868	93768052	93768154	93775132	93775234	337,711,581	354,361,456	303,285,334	517,457,488	197	224	6.27405568646e-06	0.52,0.691,0.592	0.4,0.415,0.438	0.183
ENSMUSG00000031402	Mpp1	chrX	-	75111926	75112001	75112198	75112401	75109732	75110843	75113585	75113666	171,245,341	40,34,36	276,288,222	85,94,88	328	200	6.33908030788e-06	0.723,0.815,0.852	0.664,0.651,0.606	0.156
ENSMUSG00000052707	Tnrc6a	chr7	+	123124667	123124715	123143749	123143837	123124180	123124332	123152163	123152185	64,85,68	257,291,303	40,81,55	81,138,113	173	213	6.34776158889e-06	0.235,0.265,0.216	0.378,0.42,0.375	-0.152
ENSMUSG00000007041	Clic1	chr17	+	35053032	35053139	35055226	35055408	35052780	35052906	35058329	35058749	1687,2717,2811	1291,1762,1880	2067,1608,2002	2023,1786,2192	232	307	6.39385355124e-06	0.634,0.671,0.664	0.575,0.544,0.547	0.101
ENSMUSG00000028433	Ubap2	chr4	-	41209352	41209569	41211704	41211894	41206832	41207104	41216565	41216633	928,1085,952	399,716,653	519,672,507	546,630,547	315	342	6.44137674673e-06	0.716,0.622,0.613	0.508,0.537,0.502	0.135
ENSMUSG00000022837	Iqcb1	chr16	+	36831501	36831614	36831828	36831991	36829003	36829073	36835515	36835645	40,199,157	623,562,650	183,206,208	382,401,415	238	288	6.44817801123e-06	0.072,0.3,0.226	0.367,0.383,0.378	-0.177
ENSMUSG00000018559	Ctdnep1	chr11	+	69988827	69988939	69989481	69989566	69988612	69988729	69989976	69990601	762,1319,1422	378,754,809	1085,1012,914	808,910,864	237	210	6.44948054912e-06	0.641,0.608,0.609	0.543,0.496,0.484	0.112
ENSMUSG00000034412	Tbc1d10a	chr11	+	4209925	4210033	4212140	4212247	4205756	4205856	4212784	4212899	172,239,145	76,119,50	148,151,167	129,112,148	233	232	6.45996380825e-06	0.693,0.667,0.743	0.533,0.573,0.529	0.156
ENSMUSG00000029387	Gtf2h3	chr5	+	124594762	124594831	124595802	124595839	124592480	124592534	124595917	124596587	283,460,412	68,112,131	266,269,252	153,107,134	194	162	6.46843132672e-06	0.777,0.774,0.724	0.592,0.677,0.611	0.132
ENSMUSG00000001424	Snd1	chr6	+	28545484	28545598	28626099	28626189	28531408	28531499	28668557	28668658	340,720,591	505,902,794	657,684,683	603,565,546	239	215	6.55279089359e-06	0.377,0.418,0.401	0.495,0.521,0.529	-0.116
ENSMUSG00000032050	Rdx	chr9	+	52068129	52068276	52068806	52068903	52067360	52067444	52069614	52069778	631,958,978	774,1242,1120	1024,1059,999	793,836,777	272	222	6.60297800104e-06	0.4,0.386,0.416	0.513,0.508,0.512	-0.11
ENSMUSG00000056870	Gulp1	chr1	+	44689143	44689215	44708616	44708678	44551692	44551872	44744473	44744545	116,107,87	180,217,180	120,64,92	115,64,80	197	187	6.60297800104e-06	0.38,0.319,0.315	0.498,0.487,0.522	-0.164
ENSMUSG00000039735	Fnbp1l	chr3	-	122559019	122559166	122560832	122560961	122557902	122558106	122563834	122563881	558,973,1022	1298,1686,1859	903,848,775	1037,1108,986	254	272	6.6276597169e-06	0.315,0.382,0.371	0.483,0.45,0.457	-0.107
ENSMUSG00000027624	Epb41l1	chr2	+	156526888	156526993	156529389	156529470	156524880	156525288	156533780	156533867	36,63,69	82,109,124	150,172,136	156,156,118	230	206	6.64016682779e-06	0.282,0.341,0.333	0.463,0.497,0.508	-0.171
ENSMUSG00000001016	Ilf2	chr3	+	90481363	90481466	90482776	90482842	90480992	90481070	90484453	90484570	2266,4037,4332	2870,3902,3925	2510,2651,2713	1773,1728,1707	228	191	6.64564408105e-06	0.398,0.464,0.48	0.543,0.562,0.571	-0.111
ENSMUSG00000022556	Hsf1	chr15	+	76496835	76496960	76497618	76497694	76496452	76496589	76497767	76497829	581,615,647	71,215,214	324,324,308	206,194,156	250	201	6.68692246082e-06	0.868,0.697,0.709	0.558,0.573,0.614	0.176
ENSMUSG00000026037	Orc2	chr1	-	58501322	58501426	58501841	58501890	58500240	58500384	58504771	58505109	68,94,96	377,652,705	111,83,123	332,392,359	174	229	6.73583976833e-06	0.192,0.159,0.152	0.306,0.218,0.311	-0.111
ENSMUSG00000028556	Dock7	chr4	-	98993646	98993736	99001032	99001202	98992368	98992458	99003751	99003916	146,688,620	134,204,139	577,607,526	42,71,55	295	215	6.74504097174e-06	0.443,0.711,0.765	0.909,0.862,0.875	-0.242
ENSMUSG00000041135	Ripk2	chr4	-	16151916	16152074	16155034	16155190	16139204	16139254	16158276	16158430	46,132,201	40,91,87	72,79,70	123,100,113	281	283	6.78876579016e-06	0.537,0.594,0.699	0.371,0.443,0.384	0.211
ENSMUSG00000021144	Mta1	chr12	+	113121022	113121086	113123116	113123234	113120826	113120953	113126774	113126877	483,738,881	590,745,612	614,621,522	998,1069,1036	189	243	6.78876579016e-06	0.513,0.56,0.649	0.442,0.428,0.393	0.153
ENSMUSG00000021109	Hif1a	chr12	+	73944078	73944187	73944910	73945037	73941960	73942385	73945551	73947530	1057,1614,1615	549,1089,1030	1063,1104,1003	1060,973,975	234	252	6.84003530776e-06	0.675,0.615,0.628	0.519,0.55,0.526	0.108
ENSMUSG00000021012	Zc3h14	chr12	+	98779107	98779267	98780047	98780280	98774244	98774319	98783581	98783702	418,599,634	208,540,464	495,593,454	685,706,620	285	358	7.06685763168e-06	0.716,0.582,0.632	0.476,0.513,0.479	0.154
ENSMUSG00000030067	Foxp1	chr6	-	98954320	98954404	98966026	98966114	98945533	98945735	98978132	98978237	76,69,89	165,286,300	108,128,116	190,185,158	213	209	7.15930915618e-06	0.311,0.191,0.225	0.358,0.404,0.419	-0.151
ENSMUSG00000032480	Dhx30	chr9	-	110086119	110086326	110086530	110086706	110085949	110086031	110086931	110087036	346,807,669	221,363,326	590,704,501	524,513,458	301	332	7.29702461968e-06	0.633,0.71,0.694	0.554,0.602,0.547	0.111
ENSMUSG00000019854	Reps1	chr10	+	18121032	18121218	18122434	18122530	18120164	18120229	18123024	18123173	577,952,627	178,268,312	520,493,472	371,316,317	311	221	7.30449294509e-06	0.697,0.716,0.588	0.499,0.526,0.514	0.154
ENSMUSG00000041390	Mdfic	chr6	+	15740987	15741110	15770213	15770492	15721186	15721364	15799617	15802169	32,44,57	189,235,212	122,172,128	334,256,280	248	404	7.53545917727e-06	0.216,0.234,0.305	0.373,0.523,0.427	-0.189
ENSMUSG00000020661	Dnmt3a	chr12	+	3904139	3904225	3905592	3905662	3902665	3902814	3906764	3906883	596,612,658	242,470,358	764,793,723	790,851,816	211	195	7.56446010453e-06	0.695,0.546,0.629	0.472,0.463,0.45	0.162
ENSMUSG00000018363	Smurf2	chr11	-	106856180	106856264	106859711	106859796	106852446	106852649	106864711	106864777	129,226,284	331,386,441	215,241,233	233,242,211	210	209	7.72512029054e-06	0.279,0.368,0.391	0.479,0.498,0.524	-0.154
ENSMUSG00000031823	Zdhhc7	chr8	-	120083229	120083360	120084843	120084925	120082402	120082716	120085344	120085441	189,178,164	52,109,140	164,139,125	224,205,195	207	256	7.72512029054e-06	0.818,0.669,0.592	0.475,0.456,0.442	0.235
ENSMUSG00000030613	Ccdc90b	chr7	+	92568471	92568575	92572538	92572640	92567621	92567741	92574621	92574663	282,615,712	558,900,933	525,546,544	524,464,490	229	227	7.85307125879e-06	0.334,0.404,0.431	0.498,0.538,0.524	-0.13
ENSMUSG00000075528	Aarsd1	chr11	-	101408130	101408225	101410113	101410205	101406838	101407024	101410353	101410420	192,484,363	806,645,600	601,672,533	509,400,453	217	220	7.95638784261e-06	0.195,0.432,0.38	0.545,0.63,0.544	-0.237
ENSMUSG00000024875	Yif1a	chr19	+	5091540	5091696	5092128	5092222	5091367	5091425	5092301	5092879	85,113,117	136,214,182	182,232,210	201,176,179	281	219	7.962090746e-06	0.328,0.292,0.334	0.414,0.507,0.478	-0.148
ENSMUSG00000036403	Cep135	chr5	+	76636861	76637071	76638063	76638266	76634151	76634337	76638921	76639026	59,111,106	130,178,224	105,127,101	113,107,112	335	328	8.20177353483e-06	0.308,0.379,0.317	0.476,0.537,0.469	-0.159
ENSMUSG00000071266	Zfp946	chr17	+	22446796	22446893	22451096	22451152	22444167	22444291	22453451	22453578	64,143,128	22,40,38	100,108,96	74,73,57	222	181	8.23596293404e-06	0.703,0.745,0.733	0.524,0.547,0.579	0.177
ENSMUSG00000005882	Uqcc1	chr2	-	155887108	155887217	155901297	155901355	155858111	155858189	155909352	155909425	25,25,52	253,296,375	39,59,47	191,209,202	183	234	8.24368141793e-06	0.112,0.097,0.151	0.207,0.265,0.229	-0.114
ENSMUSG00000027677	Ttc14	chr3	+	33804420	33804540	33804639	33804762	33803999	33804071	33806815	33806933	206,362,388	35,139,148	201,184,160	156,106,108	245	248	8.34591178805e-06	0.856,0.725,0.726	0.566,0.637,0.6	0.168
ENSMUSG00000010277	2610507B11Rik	chr11	+	78279708	78279915	78283058	78283158	78279046	78279204	78284099	78284282	301,518,497	501,656,548	537,607,509	443,463,399	332	225	8.44008390254e-06	0.289,0.349,0.381	0.451,0.47,0.464	-0.122
ENSMUSG00000030796	Tead2	chr7	+	45223680	45223745	45225652	45225795	45220642	45220701	45228638	45228812	2870,3353,3388	3588,3665,3105	2007,2106,2015	3257,3159,3595	190	268	8.53056152762e-06	0.53,0.563,0.606	0.465,0.485,0.442	0.102
ENSMUSG00000048874	Phf3	chr1	-	30813016	30813152	30813959	30814091	30811771	30811967	30816467	30816584	234,405,417	169,407,315	166,231,164	235,338,238	257	261	8.55764121256e-06	0.584,0.503,0.573	0.418,0.41,0.412	0.14
ENSMUSG00000048232	Fbxo10	chr4	-	45046343	45046414	45048439	45048576	45044715	45044868	45051552	45051702	135,176,145	25,32,40	111,108,112	61,53,46	262	196	8.5984422775e-06	0.802,0.804,0.731	0.577,0.604,0.646	0.17
ENSMUSG00000032388	Spg21	chr9	+	65468774	65468936	65473637	65473718	65465263	65465350	65475839	65475985	276,491,499	603,969,1007	470,470,521	665,525,695	287	206	8.70085613608e-06	0.247,0.267,0.262	0.337,0.391,0.35	-0.101
ENSMUSG00000021466	Ptch1	chr13	-	63547995	63548185	63563622	63563815	63545236	63545306	63565361	63565735	25,103,50	255,441,419	62,95,58	208,238,224	318	315	9.15393241287e-06	0.089,0.188,0.106	0.228,0.283,0.204	-0.111
ENSMUSG00000026767	Fam188a	chr2	-	12400022	12400137	12403997	12404168	12397492	12397566	12405859	12405920	48,109,67	154,280,252	75,58,84	137,79,119	296	240	9.32620726058e-06	0.202,0.24,0.177	0.307,0.373,0.364	-0.142
ENSMUSG00000005410	Mcm5	chr8	+	75114164	75114320	75115851	75116018	75112543	75112716	75117521	75117693	582,1304,1201	1628,2343,1769	1512,1517,1489	1656,1482,1591	281	292	9.32620726058e-06	0.271,0.366,0.414	0.487,0.515,0.493	-0.148
ENSMUSG00000032307	Ube2q2	chr9	+	55162967	55163069	55176190	55176247	55149394	55149826	55180472	55180613	38,102,105	241,243,378	117,116,112	214,201,174	227	182	9.37629868365e-06	0.112,0.252,0.182	0.305,0.316,0.34	-0.138
ENSMUSG00000028926	Cdk14	chr5	-	5248982	5249228	5373457	5373489	5227163	5227258	5380034	5380251	10,34,24	127,272,247	54,68,64	270,295,223	157	371	9.40895008362e-06	0.157,0.228,0.187	0.321,0.353,0.404	-0.169
ENSMUSG00000086841	2410006H16Rik	chr11	+	62603234	62603282	62604402	62604466	62602876	62603023	62604654	62604807	974,864,616	104,312,270	492,521,672	447,261,465	173	189	9.40895008362e-06	0.911,0.752,0.714	0.546,0.686,0.612	0.178
ENSMUSG00000069835	Sat2	chr11	+	69622706	69622790	69622859	69622961	69622492	69622544	69623111	69623152	15,42,33	49,72,55	66,32,61	50,24,33	209	227	9.43121414753e-06	0.25,0.388,0.395	0.589,0.592,0.668	-0.272
ENSMUSG00000035024	Ncapd3	chr9	+	27056043	27056178	27057860	27058081	27055471	27055545	27063263	27063455	140,253,325	32,132,115	162,210,161	135,153,124	260	346	9.49278362616e-06	0.853,0.718,0.79	0.615,0.646,0.633	0.156
ENSMUSG00000022338	Eny2	chr15	+	44432437	44432508	44433898	44433973	44429559	44429636	44435611	44437685	772,1070,850	859,1259,1162	725,694,789	1369,1305,1483	196	200	9.56012690076e-06	0.478,0.464,0.427	0.351,0.352,0.352	0.105
ENSMUSG00000017176	Nt5c3b	chr11	-	100434694	100434784	100436154	100436240	100432917	100433080	100440039	100440086	534,1076,978	802,1464,1572	485,455,549	1194,1110,1142	211	215	9.58941592667e-06	0.404,0.428,0.388	0.293,0.295,0.329	0.101
ENSMUSG00000022962	Gart	chr16	-	91638726	91638795	91639339	91639451	91637929	91638055	91641211	91641386	602,776,562	753,639,514	553,568,593	304,382,296	237	194	9.79385431471e-06	0.396,0.499,0.472	0.598,0.549,0.621	-0.134
ENSMUSG00000054823	Whsc1l1	chr8	+	25649540	25649703	25659740	25659895	25648440	25648512	25662740	25663599	27,113,130	233,417,354	245,210,190	405,455,349	288	280	9.80072376486e-06	0.101,0.209,0.263	0.37,0.31,0.346	-0.151
ENSMUSG00000059248	Sept9	chr11	+	117353087	117353225	117354809	117354927	117352606	117352688	117356334	117356430	1912,3340,3037	1868,2687,2573	2159,2313,2134	2787,3099,2834	263	243	9.8304948513e-06	0.486,0.535,0.522	0.417,0.408,0.41	0.103
ENSMUSG00000033365	Ipo13	chr4	-	117894743	117894925	117895211	117895301	117894485	117894657	117895419	117895478	86,108,137	382,355,379	165,158,131	300,307,230	215	307	1.03073901127e-05	0.243,0.303,0.34	0.44,0.424,0.449	-0.142
ENSMUSG00000036768	Kif15	chr9	+	122959806	122959990	122963479	122963556	122959116	122959159	122965948	122965986	397,546,468	52,164,115	279,326,264	137,130,137	309	202	1.0513059624e-05	0.833,0.685,0.727	0.571,0.621,0.557	0.165
ENSMUSG00000031613	Hpgd	chr8	+	56294938	56295062	56298355	56298462	56294584	56294712	56307593	56307690	4,19,37	40,69,72	772,664,674	865,659,740	249	232	1.05799916464e-05	0.085,0.204,0.324	0.454,0.484,0.459	-0.261
ENSMUSG00000038383	Pigu	chr2	-	155314501	155314599	155328580	155328681	155301200	155301355	155331148	155331258	369,804,798	170,288,280	366,415,379	231,223,283	226	223	1.0595932448e-05	0.682,0.734,0.738	0.61,0.647,0.569	0.109
ENSMUSG00000037876	Jmjd1c	chr10	+	67216982	67217107	67218037	67218181	67215269	67215375	67218276	67218469	26,27,27	141,237,149	43,48,24	54,110,77	250	269	1.07036903911e-05	0.166,0.109,0.163	0.461,0.32,0.251	-0.198
ENSMUSG00000029513	Prkab1	chr5	-	116017947	116018081	116020003	116020118	116014913	116014982	116020373	116020467	177,341,385	463,854,699	369,352,309	518,446,436	240	259	1.08085097744e-05	0.292,0.301,0.373	0.435,0.46,0.433	-0.121
ENSMUSG00000045205	Dpy19l4	chr4	-	11276863	11276946	11277928	11277985	11273006	11273139	11281003	11281124	13,55,28	92,108,127	60,105,85	91,99,91	182	208	1.11280627983e-05	0.139,0.368,0.201	0.43,0.548,0.516	-0.262
ENSMUSG00000020109	Dnajb12	chr10	+	59890027	59890208	59890839	59890985	59879625	59879810	59892671	59892857	230,414,348	130,250,192	228,183,247	253,241,206	306	271	1.11299755873e-05	0.61,0.595,0.616	0.444,0.402,0.515	0.153
ENSMUSG00000031673	Cdh11	chr8	-	102664603	102664791	102667997	102668165	102658188	102658442	102670052	102670172	1373,2107,2344	1565,2800,2919	2747,3459,2793	2382,2688,2276	293	313	1.11348301299e-05	0.484,0.446,0.462	0.552,0.579,0.567	-0.102
ENSMUSG00000032396	Dis3l	chr9	-	64311445	64311979	64313933	64314026	64310441	64310596	64314552	64314800	109,165,128	171,290,236	173,198,185	184,167,188	218	659	1.116299316e-05	0.658,0.632,0.621	0.74,0.782,0.748	-0.12
ENSMUSG00000070003	Ssbp4	chr8	-	70602400	70602462	70602573	70602646	70602231	70602316	70608124	70608268	75,95,67	287,321,257	108,175,210	278,246,291	198	187	1.12322475602e-05	0.198,0.218,0.198	0.268,0.402,0.405	-0.154
ENSMUSG00000036529	Sbf1	chr15	-	89306368	89306477	89306577	89306710	89306179	89306293	89306829	89306935	147,196,177	198,431,428	272,337,265	266,319,282	258	234	1.13396446122e-05	0.402,0.292,0.273	0.481,0.489,0.46	-0.154
ENSMUSG00000038773	Kdm3b	chr18	+	34796787	34796912	34799284	34799359	34795674	34795780	34803449	34804049	152,262,318	200,338,315	209,356,235	153,203,183	250	200	1.14747103326e-05	0.378,0.383,0.447	0.522,0.584,0.507	-0.135
ENSMUSG00000034023	Fancd2	chr6	+	113581383	113581477	113583411	113583534	113578360	113578491	113584848	113584942	35,155,148	15,97,120	92,85,70	114,142,136	219	248	1.16541170997e-05	0.725,0.644,0.583	0.478,0.404,0.368	0.234
ENSMUSG00000027778	Ift80	chr3	-	68985414	68985483	68987883	68987994	68967919	68967956	68990741	68990963	397,224,395	117,137,145	149,131,164	147,174,122	236	194	1.18489697674e-05	0.736,0.573,0.691	0.455,0.382,0.525	0.213
ENSMUSG00000037669	Ldah	chr12	+	8220599	8220755	8227219	8227363	8208106	8208192	8238442	8238615	86,122,163	137,204,253	81,75,61	226,242,185	281	269	1.18735032017e-05	0.375,0.364,0.381	0.255,0.229,0.24	0.132
ENSMUSG00000063895	Nupl1	chr14	-	60244513	60244663	60247323	60247466	60243356	60243494	60251162	60251507	188,393,356	389,970,985	316,296,307	442,490,454	268	275	1.18735032017e-05	0.332,0.294,0.271	0.423,0.383,0.41	-0.106
ENSMUSG00000021395	Spin1	chr13	+	51123087	51123288	51127924	51127973	51100879	51100990	51139356	51139610	138,242,237	316,381,349	436,374,371	454,381,381	326	174	1.20837427271e-05	0.189,0.253,0.266	0.339,0.344,0.342	-0.106
ENSMUSG00000029401	Rilpl2	chr5	-	124468586	124468691	124469697	124469849	124463264	124463811	124477779	124478366	242,212,174	37,124,123	153,152,153	201,231,251	277	230	1.20840583011e-05	0.844,0.587,0.54	0.387,0.353,0.336	0.298
ENSMUSG00000032527	Pccb	chr9	-	101012704	101012815	101023135	101023249	100999164	100999273	101027079	101027136	386,341,230	61,80,153	293,246,243	275,227,204	239	236	1.24794320201e-05	0.862,0.808,0.597	0.513,0.517,0.54	0.232
ENSMUSG00000009741	Ubp1	chr9	+	113944847	113944999	113951607	113951684	113931528	113931766	113955962	113956068	473,473,440	163,251,263	297,281,248	252,278,232	277	202	1.25564398595e-05	0.679,0.579,0.55	0.462,0.424,0.438	0.161
ENSMUSG00000040940	Arhgef1	chr7	+	24908310	24908424	24912056	24912155	24907853	24907934	24912309	24912352	154,219,162	97,137,94	187,198,125	209,200,208	239	224	1.26310965972e-05	0.598,0.6,0.618	0.456,0.481,0.36	0.173
ENSMUSG00000056531	Ccdc18	chr5	+	108155758	108155855	108158524	108158646	108148910	108149039	108161466	108161493	0,17,13	55,62,74	24,16,27	42,30,29	222	247	1.26329737886e-05	0.0,0.234,0.164	0.389,0.372,0.509	-0.291
ENSMUSG00000025470	Zfp511	chr7	+	140036819	140036893	140037219	140037421	140036411	140036606	140037515	140037640	36,39,50	204,298,282	79,78,65	207,272,212	199	327	1.28487647727e-05	0.225,0.177,0.226	0.385,0.32,0.335	-0.137
ENSMUSG00000024212	Mllt1	chr17	-	56902562	56902688	56905711	56905855	56899768	56900296	56919899	56919982	702,1304,1248	206,585,544	954,897,971	638,578,594	269	251	1.30316987944e-05	0.761,0.675,0.682	0.583,0.592,0.604	0.113
ENSMUSG00000023034	Nr4a1	chr15	+	101271735	101271865	101272152	101272304	101270082	101270969	101272717	101272920	22,21,14	113,53,66	62,40,43	80,50,76	255	277	1.30425954062e-05	0.175,0.301,0.187	0.457,0.465,0.381	-0.213
ENSMUSG00000002781	Tmem143	chr7	+	45906917	45907112	45908106	45908237	45899631	45899736	45909321	45909601	109,98,61	26,32,26	78,62,78	66,53,52	320	256	1.31437097905e-05	0.77,0.71,0.652	0.486,0.483,0.545	0.206
ENSMUSG00000014353	Tmem87b	chr2	+	128839147	128839219	128840731	128840803	128837301	128837395	128841234	128841343	0,16,2	40,129,90	19,18,13	59,67,64	197	197	1.3217499091e-05	0.0,0.11,0.022	0.244,0.212,0.169	-0.164
ENSMUSG00000051517	Arhgef39	chr4	-	43497581	43497710	43497958	43498029	43497086	43497316	43498585	43498704	54,68,79	140,131,133	131,133,116	118,125,135	196	254	1.33431549592e-05	0.333,0.402,0.435	0.59,0.58,0.527	-0.176
ENSMUSG00000028582	Cc2d1b	chr4	+	108626300	108626376	108626479	108626590	108625980	108626153	108626673	108626804	53,110,64	43,69,69	91,86,84	162,156,157	201	236	1.3483342543e-05	0.591,0.652,0.521	0.397,0.393,0.386	0.196
ENSMUSG00000021824	Ap3m1	chr14	-	21037977	21038185	21039127	21039261	21037112	21037257	21040051	21040137	280,548,601	621,1068,1061	485,484,495	621,608,586	259	333	1.40189704649e-05	0.367,0.397,0.421	0.501,0.506,0.521	-0.114
ENSMUSG00000031988	Vps26b	chr9	-	27012724	27012900	27015156	27015321	27010363	27010506	27019317	27019474	451,992,820	238,408,395	599,592,498	436,388,462	290	301	1.42447133141e-05	0.663,0.716,0.683	0.588,0.613,0.528	0.111
ENSMUSG00000034801	Sos2	chr12	-	69607189	69607412	69614635	69614758	69603784	69603904	69616282	69616364	24,62,101	48,102,132	83,93,94	67,66,43	248	348	1.44688490231e-05	0.412,0.46,0.518	0.635,0.664,0.754	-0.221
ENSMUSG00000036138	Acaa1a	chr9	+	119348920	119349100	119349353	119349409	119348580	119348771	119349491	119349637	12,44,67	66,88,112	224,215,212	205,192,230	305	181	1.44761421286e-05	0.097,0.229,0.262	0.393,0.399,0.354	-0.186
ENSMUSG00000035351	Nup37	chr10	+	88174385	88174567	88174882	88174933	88171994	88172085	88177072	88177166	1096,1416,1410	80,231,286	684,687,692	171,200,201	307	176	1.47925313657e-05	0.887,0.778,0.739	0.696,0.663,0.664	0.127
ENSMUSG00000022842	Ece2	chr16	+	20632531	20632656	20633049	20633115	20631096	20631312	20637660	20637849	26,49,35	0,0,3	41,33,39	8,7,8	250	191	1.48265857228e-05	1.0,1.0,0.899	0.797,0.783,0.788	0.177
ENSMUSG00000035933	Cog5	chr12	+	31833181	31833386	31837194	31837356	31820124	31820206	31839754	31839854	107,222,215	77,136,146	183,208,156	203,247,197	330	287	1.4980659122e-05	0.547,0.587,0.562	0.439,0.423,0.408	0.142
ENSMUSG00000032555	Topbp1	chr9	+	103315053	103315230	103317986	103318153	103312771	103312968	103320168	103320332	421,576,612	702,946,1178	597,594,561	589,719,651	302	292	1.55042299589e-05	0.367,0.371,0.334	0.495,0.444,0.455	-0.107
ENSMUSG00000020514	Mrpl22	chr11	+	58175276	58175342	58176131	58176209	58173032	58173150	58177216	58177284	426,683,596	140,189,232	346,295,360	182,184,187	191	203	1.56702363143e-05	0.764,0.793,0.732	0.669,0.63,0.672	0.106
ENSMUSG00000035722	Abca7	chr10	+	80008538	80008571	80008662	80008840	80008144	80008432	80008927	80009097	0,3,0	20,38,39	6,6,8	27,31,22	158	303	1.57971064943e-05	0.0,0.131,0.0	0.299,0.271,0.411	-0.283
ENSMUSG00000030979	Uros	chr7	-	133691085	133691166	133697668	133697743	133690507	133690593	133699143	133699218	81,89,98	95,95,96	160,118,125	77,43,81	200	206	1.59586837314e-05	0.468,0.491,0.513	0.682,0.739,0.614	-0.188
ENSMUSG00000042688	Mapk6	chr9	-	75393364	75393529	75395509	75395654	75390166	75390368	75397578	75398751	454,1300,1162	1535,2394,1980	818,807,840	981,1009,830	270	290	1.63773670438e-05	0.241,0.368,0.387	0.472,0.462,0.521	-0.153
ENSMUSG00000045302	Preb	chr5	-	30955929	30956089	30958470	30958551	30950852	30955737	30958715	30958936	315,638,584	210,395,312	429,509,442	467,437,427	206	285	1.65067222358e-05	0.675,0.691,0.721	0.56,0.617,0.589	0.107
ENSMUSG00000079184	Mphosph8	chr14	+	56695620	56695748	56696658	56696742	56693423	56693578	56697130	56697430	146,332,307	78,116,114	245,199,247	196,168,155	253	209	1.67784603075e-05	0.607,0.703,0.69	0.508,0.495,0.568	0.143
ENSMUSG00000028580	Pum1	chr4	+	130718153	130718262	130727997	130728164	130701041	130701110	130730277	130730548	267,363,394	235,335,270	336,342,270	414,501,361	234	292	1.70367205033e-05	0.586,0.575,0.646	0.503,0.46,0.483	0.12
ENSMUSG00000006276	Eps15l1	chr8	-	72391889	72392015	72396233	72396296	72389407	72389467	72396901	72396997	133,277,260	188,272,275	205,201,187	410,411,343	188	251	1.70737520266e-05	0.486,0.576,0.558	0.4,0.395,0.421	0.135
ENSMUSG00000046364	Rpl27a	chr7	+	109519917	109519993	109520467	109520642	109519584	109519648	109521600	109522367	280,402,288	75,126,200	165,109,174	143,110,146	201	300	1.72227491918e-05	0.848,0.826,0.682	0.633,0.597,0.64	0.162
ENSMUSG00000041491	Cep78	chr19	-	15959531	15959700	15962371	15962449	15955773	15956403	15969071	15969200	280,367,279	305,494,480	159,144,175	372,356,447	203	294	1.74355777884e-05	0.571,0.518,0.457	0.382,0.369,0.362	0.144
ENSMUSG00000028464	Tpm2	chr4	-	43518643	43518719	43519002	43519078	43518401	43518464	43519226	43519297	297,590,594	364,624,442	262,227,216	518,406,348	201	201	1.75100709882e-05	0.449,0.486,0.573	0.336,0.359,0.383	0.143
ENSMUSG00000021244	Ylpm1	chr12	+	85057221	85057302	85060262	85060314	85050288	85050372	85064970	85065101	260,336,348	223,240,234	300,367,296	116,162,143	206	177	1.76771828732e-05	0.5,0.546,0.561	0.69,0.661,0.64	-0.128
ENSMUSG00000060803	Gstp1	chr19	-	4036687	4036791	4037103	4037191	4035823	4035931	4037289	4037396	992,1356,1243	433,864,813	1279,1028,1100	1225,898,1029	213	229	1.79576811134e-05	0.711,0.628,0.622	0.529,0.552,0.535	0.115
ENSMUSG00000021273	Fdft1	chr14	-	63152326	63152503	63156558	63156750	63151149	63151302	63159017	63159146	504,809,728	798,1231,1274	1078,836,950	1077,903,1029	317	302	1.81863558476e-05	0.376,0.385,0.352	0.488,0.469,0.468	-0.104
ENSMUSG00000025938	Slco5a1	chr1	-	12921037	12921202	12938988	12939200	12894426	12894625	12943979	12944112	0,1,4	15,7,6	24,13,18	7,13,4	337	290	1.83768112346e-05	0.0,0.109,0.365	0.747,0.463,0.795	-0.51
ENSMUSG00000028608	0610037L13Rik	chr4	+	107891464	107891521	107891954	107892036	107890118	107890202	107892221	107892253	315,490,387	210,251,238	326,268,315	344,276,268	182	207	1.83812349042e-05	0.63,0.689,0.649	0.519,0.525,0.572	0.117
ENSMUSG00000041135	Ripk2	chr4	-	16139204	16139254	16151916	16152074	16138073	16138235	16155034	16155190	143,136,155	9,23,25	113,69,65	34,35,24	283	175	1.85571700353e-05	0.908,0.785,0.793	0.673,0.549,0.626	0.213
ENSMUSG00000038535	Zfp280d	chr9	+	72298701	72298848	72301700	72301766	72295974	72296035	72307950	72308068	103,232,333	18,23,45	189,194,161	10,8,6	272	191	1.86151141949e-05	0.801,0.876,0.839	0.93,0.945,0.95	-0.103
ENSMUSG00000030400	Ercc2	chr7	+	19385829	19385946	19386706	19386830	19385622	19385739	19386931	19387028	128,177,227	484,454,468	205,186,180	273,271,286	242	249	1.8805468899e-05	0.214,0.286,0.333	0.436,0.414,0.393	-0.137
ENSMUSG00000034269	Setd5	chr6	+	113137952	113138200	113143612	113144083	113127748	113128541	113147439	113147738	1174,1378,1490	600,1045,1147	708,784,592	690,801,830	373	596	1.9499322671e-05	0.758,0.678,0.675	0.621,0.61,0.533	0.116
ENSMUSG00000021039	Snw1	chr12	-	87452581	87452699	87453857	87453954	87450805	87450969	87455589	87455731	1410,1717,1725	1247,1804,1916	868,864,859	1356,1246,1373	222	243	1.9579406696e-05	0.553,0.51,0.496	0.412,0.431,0.406	0.103
ENSMUSG00000014074	Rnf168	chr16	+	32282310	32282387	32285369	32285549	32277460	32278415	32289118	32289240	326,428,451	348,480,430	239,246,229	436,400,375	202	305	1.98816157896e-05	0.586,0.574,0.613	0.453,0.481,0.48	0.12
ENSMUSG00000019817	Plagl1	chr10	+	13105854	13105893	13112518	13112550	13090831	13091020	13116695	13116781	0,0,0	3,4,2	3,2,4	11,5,4	164	157	1.98834256316e-05	0.0,0.0,0.0	0.207,0.277,0.489	-0.324
ENSMUSG00000031523	Dlc1	chr8	-	36593376	36593458	36599368	36599440	36586675	36586739	36613558	36613943	12,31,50	111,118,125	57,66,68	83,102,98	197	207	2.00664458632e-05	0.102,0.216,0.296	0.419,0.405,0.422	-0.211
ENSMUSG00000025470	Zfp511	chr7	+	140036819	140036893	140037515	140037640	140036411	140036606	140039325	140039445	36,39,50	182,302,200	79,80,65	212,180,193	199	250	2.02334621195e-05	0.199,0.14,0.239	0.319,0.358,0.297	-0.132
ENSMUSG00000020078	Vps26a	chr10	-	62471059	62471135	62480557	62480707	62469900	62470057	62486657	62486805	386,474,378	151,217,224	226,246,214	206,172,210	275	201	2.03743262058e-05	0.651,0.615,0.552	0.445,0.511,0.427	0.145
ENSMUSG00000026035	Ppil3	chr1	-	58438343	58438411	58440842	58440936	58434418	58434449	58442524	58442599	497,724,801	280,382,406	443,396,429	344,330,402	219	193	2.04501517199e-05	0.61,0.626,0.635	0.532,0.514,0.485	0.113
ENSMUSG00000018666	Cbx1	chr11	+	96800770	96800947	96802727	96802822	96789158	96789353	96806615	96806764	1789,3125,2658	2966,3339,3639	2497,2429,2452	2241,2010,2011	302	220	2.04820502039e-05	0.305,0.405,0.347	0.448,0.468,0.47	-0.11
ENSMUSG00000038212	Mfsd14b	chr13	-	65075483	65075702	65078353	65078468	65074985	65075099	65081399	65081527	55,153,168	214,370,349	308,232,241	363,319,344	240	344	2.04887622904e-05	0.269,0.372,0.408	0.549,0.51,0.501	-0.17
ENSMUSG00000037669	Ldah	chr12	+	8227219	8227363	8238442	8238615	8220599	8220755	8268363	8268598	160,280,361	366,898,755	266,292,248	458,371,369	269	298	2.0891098144e-05	0.326,0.257,0.346	0.392,0.466,0.427	-0.119
ENSMUSG00000032477	Cdc25a	chr9	+	109887247	109887346	109889031	109889130	109884342	109884510	109889710	109889841	566,612,605	210,432,395	472,456,429	473,534,464	224	224	2.09018885578e-05	0.729,0.586,0.605	0.499,0.461,0.48	0.16
ENSMUSG00000022503	Nubp1	chr16	+	10412069	10412174	10413610	10413744	10411947	10411995	10417660	10417729	33,76,80	262,400,308	85,142,157	299,330,391	230	259	2.11602816556e-05	0.124,0.176,0.226	0.242,0.326,0.311	-0.118
ENSMUSG00000039230	Tbcd	chr11	+	121550223	121550281	121556955	121556985	121540851	121541008	121560674	121560760	14,82,63	43,87,76	118,132,106	69,55,40	183	155	2.11602816556e-05	0.216,0.444,0.412	0.592,0.67,0.692	-0.294
ENSMUSG00000022000	Zc3h13	chr14	+	75327543	75328144	75329673	75329777	75324412	75324604	75330068	75331259	750,668,483	78,182,125	261,364,231	130,198,116	726	229	2.11897482526e-05	0.752,0.537,0.549	0.388,0.367,0.386	0.232
ENSMUSG00000027752	Exosc8	chr3	-	54731074	54731171	54731980	54732026	54729764	54729885	54732111	54732217	592,541,638	553,883,923	327,315,425	923,834,848	171	222	2.1197668801e-05	0.582,0.443,0.473	0.315,0.329,0.394	0.153
ENSMUSG00000021969	Zdhhc20	chr14	-	57865520	57865641	57873892	57873996	57846920	57847062	57878432	57878459	52,96,72	17,10,12	140,148,149	6,7,6	229	246	2.13047090817e-05	0.767,0.912,0.866	0.962,0.958,0.964	-0.113
ENSMUSG00000035297	Cops4	chr5	+	100541536	100541652	100543838	100543923	100537297	100537468	100547303	100547780	776,1186,1346	1193,1780,1807	1155,971,1020	1024,1000,988	241	210	2.13047090817e-05	0.362,0.367,0.394	0.496,0.458,0.474	-0.102
ENSMUSG00000005846	Rsl1d1	chr16	-	11199384	11199486	11199570	11199719	11196472	11196566	11201294	11201430	2112,3393,3621	1728,2203,2450	1517,1479,1366	1497,1637,1502	274	227	2.25066657545e-05	0.503,0.561,0.55	0.456,0.428,0.43	0.1
ENSMUSG00000028538	St3gal3	chr4	-	118014704	118014797	118031839	118031882	117964329	117964424	118107548	118107693	30,54,31	70,144,124	13,21,26	158,159,139	168	218	2.27581155967e-05	0.357,0.327,0.245	0.096,0.146,0.195	0.164
ENSMUSG00000039298	Cdk5rap2	chr4	-	70337340	70337559	70353609	70353651	70317426	70317597	70354712	70354875	150,110,114	72,124,149	41,85,55	144,168,138	167	344	2.27581155967e-05	0.811,0.646,0.612	0.37,0.51,0.451	0.246
ENSMUSG00000026229	Psmd1	chr1	+	86116574	86116689	86118509	86118626	86094275	86094340	86126455	86126558	1190,1857,1693	717,1241,1144	1297,1338,1299	1206,1405,1253	240	242	2.27890582343e-05	0.626,0.601,0.599	0.52,0.49,0.511	0.102
ENSMUSG00000036112	Metap2	chr10	-	93879539	93879642	93880072	93880138	93871487	93871649	93886993	93887101	1501,1550,1355	1135,1734,1738	708,699,827	1363,1339,1337	191	228	2.28071650689e-05	0.612,0.516,0.482	0.383,0.384,0.425	0.139
ENSMUSG00000026605	Cenpf	chr1	-	189668515	189668638	189672508	189672634	189661996	189662132	189678938	189679141	185,342,251	138,187,154	140,159,129	136,203,133	251	248	2.30968176e-05	0.57,0.644,0.617	0.504,0.436,0.489	0.134
ENSMUSG00000036087	Slain2	chr5	+	72941291	72941440	72948561	72948726	72914303	72915013	72955326	72955488	62,138,121	273,444,412	146,166,145	308,290,340	274	290	2.33215995388e-05	0.194,0.248,0.237	0.334,0.377,0.311	-0.114
ENSMUSG00000039737	Prkrip1	chr5	-	136189551	136189619	136194296	136194397	136178126	136181496	136197779	136197858	254,361,341	432,570,469	261,240,229	259,223,205	226	193	2.34786465958e-05	0.334,0.351,0.383	0.463,0.479,0.488	-0.121
ENSMUSG00000029458	Brap	chr5	+	121663295	121663491	121665098	121665288	121661999	121662161	121672084	121672198	186,244,281	68,130,80	197,213,184	157,153,143	321	315	2.3648772907e-05	0.729,0.648,0.775	0.552,0.577,0.558	0.155
ENSMUSG00000004070	Hmox2	chr16	+	4762558	4762677	4765762	4765889	4726362	4726471	4765977	4766742	446,517,562	206,334,480	460,443,420	542,534,504	244	252	2.38879547318e-05	0.691,0.615,0.547	0.467,0.461,0.463	0.154
ENSMUSG00000026193	Fn1	chr1	-	71593070	71593235	71595663	71595802	71590766	71590892	71597280	71597747	560,984,842	928,1232,996	1421,2217,1588	1308,1772,1401	264	290	2.38879547318e-05	0.399,0.467,0.481	0.544,0.579,0.555	-0.11
ENSMUSG00000023118	Sympk	chr7	+	19046754	19046902	19047449	19047610	19045847	19045961	19048448	19048557	910,1325,1296	601,622,579	945,965,980	838,774,774	273	286	2.4205861475e-05	0.613,0.691,0.701	0.542,0.566,0.57	0.109
ENSMUSG00000022422	Dscc1	chr15	-	55086752	55086843	55087601	55087736	55084048	55084187	55088954	55089123	121,272,280	58,89,88	193,157,191	129,120,119	260	216	2.60824167217e-05	0.634,0.717,0.726	0.554,0.521,0.571	0.144
ENSMUSG00000028837	Psmb2	chr4	+	126684121	126684244	126687028	126687099	126677629	126677845	126706057	126706220	878,2086,2117	1766,2720,3130	1774,1639,1611	1796,1609,1601	248	196	2.62578548039e-05	0.282,0.377,0.348	0.438,0.446,0.443	-0.107
ENSMUSG00000021311	Mtr	chr13	-	12190203	12190404	12193613	12193810	12189346	12189539	12195237	12195393	66,141,142	8,74,54	89,132,120	120,109,118	322	326	2.6258916275e-05	0.893,0.659,0.727	0.429,0.551,0.507	0.264
ENSMUSG00000040506	Ambra1	chr2	+	91900497	91900637	91910296	91910389	91886823	91886978	91911413	91911607	108,168,98	152,177,158	251,235,243	168,198,159	265	218	2.64907190473e-05	0.369,0.438,0.338	0.551,0.494,0.557	-0.152
ENSMUSG00000039001	Rps21	chr2	+	180257787	180257851	180257985	180258057	180257620	180257683	180258229	180258442	1879,3156,4164	3757,4302,4263	3099,2585,2999	2151,1878,2484	189	197	2.64907190473e-05	0.343,0.433,0.504	0.6,0.589,0.557	-0.155
ENSMUSG00000056342	Usp34	chr11	+	23320660	23320748	23343319	23343370	23306915	23307016	23343510	23343660	13,43,17	50,125,99	40,71,27	62,98,53	213	176	2.68494686182e-05	0.177,0.221,0.124	0.348,0.374,0.296	-0.165
ENSMUSG00000059482	2610301B20Rik	chr4	+	10882406	10882472	10893262	10893358	10881800	10881868	10897898	10899421	4,20,47	126,256,256	42,37,38	186,124,136	191	221	2.68501263492e-05	0.035,0.083,0.175	0.207,0.257,0.244	-0.138
ENSMUSG00000045751	Mms22l	chr4	+	24508404	24508518	24517059	24517236	24507313	24507444	24521240	24521303	53,122,128	113,179,170	106,151,112	89,109,86	239	302	2.68640392599e-05	0.372,0.463,0.488	0.601,0.636,0.622	-0.179
ENSMUSG00000039294	BC017643	chr11	-	121224548	121224693	121225803	121225900	121222587	121224232	121226768	121226842	141,164,194	123,196,184	139,117,124	230,206,237	222	270	2.69292905175e-05	0.582,0.504,0.562	0.424,0.409,0.389	0.142
ENSMUSG00000008604	Ubqln4	chr3	+	88559617	88559776	88563107	88563333	88556656	88556919	88564369	88564509	222,576,649	640,970,785	582,640,527	525,455,431	284	351	2.74242129442e-05	0.3,0.423,0.505	0.578,0.635,0.602	-0.196
ENSMUSG00000058835	Abi1	chr2	-	22960706	22960847	22962400	22962501	22957017	22957118	22971082	22971259	388,652,736	157,403,352	462,428,411	405,295,370	226	266	2.80382625183e-05	0.744,0.656,0.711	0.573,0.631,0.567	0.113
ENSMUSG00000001415	Smg5	chr3	+	88360330	88360405	88360753	88360892	88359547	88359638	88361024	88362338	394,483,428	320,284,284	312,280,280	387,291,288	200	264	2.81370232504e-05	0.619,0.692,0.665	0.516,0.559,0.562	0.113
ENSMUSG00000042726	Trafd1	chr5	-	121373137	121373474	121375015	121375872	121372602	121372675	121377737	121377944	49,109,72	86,105,94	198,203,166	114,102,126	982	462	2.81370232504e-05	0.211,0.328,0.265	0.45,0.484,0.383	-0.171
ENSMUSG00000043262	Uevld	chr7	-	46927420	46927544	46930988	46931052	46923215	46926488	46937890	46938064	12,41,48	139,142,136	49,59,49	80,78,78	189	249	2.85021609548e-05	0.102,0.276,0.317	0.447,0.499,0.453	-0.235
ENSMUSG00000024785	Rcl1	chr19	+	29130649	29130806	29134399	29134503	29127998	29128124	29143141	29143843	319,598,575	607,1040,812	357,424,348	402,392,398	282	229	2.91122795664e-05	0.299,0.318,0.365	0.419,0.468,0.415	-0.107
ENSMUSG00000027288	Zfp106	chr2	-	120513616	120513688	120514142	120514262	120512702	120512774	120515441	120515504	836,1108,865	193,345,292	530,582,453	218,277,236	245	197	2.91122795664e-05	0.777,0.721,0.704	0.662,0.628,0.607	0.102
ENSMUSG00000058318	Phf21a	chr2	+	92351700	92351864	92356863	92357019	92349387	92349448	92358693	92358769	343,657,631	162,299,335	371,437,289	276,374,398	289	281	2.9279746998e-05	0.673,0.681,0.647	0.567,0.532,0.414	0.163
ENSMUSG00000031262	Cenpi	chrX	+	134318024	134318132	134324760	134324809	134317610	134317729	134325090	134325137	151,187,261	29,85,55	139,155,144	106,96,88	233	174	2.93777748639e-05	0.795,0.622,0.78	0.495,0.547,0.55	0.202
ENSMUSG00000057440	Mpp7	chr18	-	7379988	7380069	7403185	7403356	7356141	7356235	7439568	7439633	29,49,72	0,4,4	39,37,42	12,16,7	296	206	2.96833071642e-05	1.0,0.895,0.926	0.693,0.617,0.807	0.235
ENSMUSG00000017550	Atad5	chr11	+	80124066	80124131	80127256	80127437	80120681	80120775	80131203	80131382	56,51,50	182,202,257	65,83,75	141,164,148	190	306	2.98179803256e-05	0.331,0.289,0.239	0.426,0.449,0.449	-0.155
ENSMUSG00000042197	Zfp451	chr1	-	33765843	33765909	33769720	33769907	33761544	33762209	33770768	33770899	201,216,200	62,66,34	163,142,165	87,93,79	312	191	3.02130502982e-05	0.665,0.667,0.783	0.534,0.483,0.561	0.179
ENSMUSG00000029510	Gpc2	chr5	-	138276207	138276338	138276583	138276746	138275928	138276075	138277406	138277487	151,252,201	336,505,391	581,516,530	776,610,709	288	256	3.02421423133e-05	0.285,0.307,0.314	0.4,0.429,0.399	-0.107
ENSMUSG00000043962	Thrap3	chr4	-	126179911	126180814	126186434	126186588	126177861	126178557	126202569	126202589	185,309,392	1486,2220,2086	350,327,343	1249,1592,1342	279	1028	3.08959783682e-05	0.314,0.339,0.409	0.508,0.431,0.485	-0.121
ENSMUSG00000036167	Pphln1	chr15	+	93459671	93459791	93465104	93465245	93455450	93455530	93488973	93491913	656,957,953	390,826,852	490,654,475	678,704,691	245	266	3.10057243826e-05	0.646,0.557,0.548	0.44,0.502,0.427	0.127
ENSMUSG00000030980	Knop1	chr7	-	118848448	118848574	118850620	118850689	118842221	118846094	118852402	118853340	465,589,619	567,757,800	220,201,267	524,515,442	194	251	3.11615145329e-05	0.515,0.502,0.5	0.352,0.336,0.439	0.13
ENSMUSG00000026134	Prim2	chr1	-	33464052	33464121	33480457	33480540	33453809	33454304	33484681	33484808	66,185,260	355,420,394	252,244,250	244,285,241	208	194	3.17286809481e-05	0.148,0.291,0.381	0.491,0.444,0.492	-0.202
ENSMUSG00000033323	Ctdp1	chr18	-	80420442	80420630	80434165	80434328	80407958	80408781	80445885	80446095	171,347,223	280,555,401	273,255,277	249,301,276	288	313	3.21726010451e-05	0.399,0.405,0.377	0.544,0.479,0.522	-0.121
ENSMUSG00000022614	Lmf2	chr15	-	89354082	89354297	89354563	89354817	89353828	89354007	89355355	89355659	26,36,67	119,147,168	144,152,101	229,237,211	379	340	3.22554505654e-05	0.164,0.18,0.263	0.361,0.365,0.3	-0.14
ENSMUSG00000024542	Cep192	chr18	+	67804365	67804494	67807256	67807405	67802988	67803156	67810075	67810128	66,75,136	345,270,370	99,92,67	123,184,132	254	274	3.23363398859e-05	0.171,0.231,0.284	0.465,0.35,0.354	-0.161
ENSMUSG00000035392	Dennd1a	chr2	-	38039151	38039205	38043338	38043419	38021355	38021466	38048724	38048794	8,48,50	67,86,81	72,94,78	64,66,53	206	179	3.26809474514e-05	0.094,0.327,0.349	0.494,0.553,0.561	-0.279
ENSMUSG00000026608	Kctd3	chr1	-	188987515	188987631	188995741	188995832	188983206	188983294	188996399	188996540	154,163,155	330,293,328	233,212,199	271,242,260	216	241	3.29218994276e-05	0.342,0.383,0.345	0.49,0.494,0.461	-0.125
ENSMUSG00000028282	Casp8ap2	chr4	+	32639363	32641558	32643539	32646660	32634767	32634883	32648026	32648126	160,466,511	122,390,324	270,277,221	302,305,315	2320	3246	3.35767526981e-05	0.647,0.626,0.688	0.556,0.56,0.495	0.117
ENSMUSG00000089872	Rps6kc1	chr1	-	190871591	190871951	190885333	190885427	190844486	190844602	190888648	190888764	114,96,71	213,139,135	110,100,84	95,98,76	219	485	3.36729941418e-05	0.542,0.605,0.538	0.719,0.693,0.71	-0.146
ENSMUSG00000031398	Plxna3	chrX	+	74339465	74339625	74339774	74339878	74339241	74339388	74340064	74340161	90,115,101	29,33,51	110,115,93	86,94,81	285	229	3.3681486819e-05	0.714,0.737,0.614	0.507,0.496,0.48	0.194
ENSMUSG00000022191	Drosha	chr15	+	12890033	12890172	12890486	12890547	12889618	12889726	12901102	12901162	548,874,773	464,839,683	695,617,609	358,388,366	264	186	3.39132025978e-05	0.454,0.423,0.444	0.578,0.528,0.54	-0.108
ENSMUSG00000000957	Mmp14	chr14	+	54436137	54436260	54436614	54436922	54435744	54435893	54437600	54437762	158,296,250	428,478,540	882,856,850	1155,975,956	248	433	3.39132025978e-05	0.392,0.52,0.447	0.571,0.605,0.608	-0.142
ENSMUSG00000087174	5530601H04Rik	chrX	-	105042603	105042817	105043129	105043304	105038816	105039812	105044001	105044111	78,106,74	100,64,65	103,78,95	46,20,26	300	339	3.39132025978e-05	0.468,0.652,0.563	0.717,0.815,0.805	-0.218
ENSMUSG00000030759	Far1	chr7	+	113551934	113552002	113553641	113553813	113551234	113551353	113561375	113561505	420,636,585	313,528,554	297,319,306	412,423,391	193	297	3.40376865277e-05	0.674,0.65,0.619	0.526,0.537,0.546	0.111
ENSMUSG00000042700	Sipa1l1	chr12	+	82362942	82363131	82372367	82372542	82357232	82357363	82384650	82384754	96,202,180	253,385,375	354,334,226	416,425,344	314	300	3.40941453401e-05	0.266,0.334,0.314	0.448,0.429,0.386	-0.116
ENSMUSG00000097451	Rian	chr12	+	109637838	109637926	109640266	109640328	109627047	109627153	109642564	109642652	2,2,11	63,50,78	21,20,14	75,74,44	213	187	3.40941453401e-05	0.027,0.034,0.11	0.197,0.192,0.218	-0.145
ENSMUSG00000022960	Donson	chr16	-	91683632	91683811	91684301	91684480	91682742	91682821	91686166	91686370	82,142,152	364,300,291	166,166,151	200,227,161	304	304	3.42155468555e-05	0.184,0.321,0.343	0.454,0.422,0.484	-0.171
ENSMUSG00000046020	Pofut1	chr2	+	153248448	153248631	153249680	153249793	153243637	153243759	153259599	153259792	148,316,282	57,111,152	197,255,225	193,203,148	308	238	3.48507616275e-05	0.667,0.687,0.589	0.441,0.493,0.54	0.156
ENSMUSG00000026000	Lancl1	chr1	-	67009227	67009374	67009910	67010046	67006867	67007050	67020857	67021065	284,421,403	215,444,470	427,365,340	690,652,565	261	272	3.4851074678e-05	0.579,0.497,0.472	0.392,0.368,0.385	0.134
ENSMUSG00000004865	Srpk1	chr17	-	28600242	28600456	28600868	28600894	28599470	28599869	28602687	28602853	46,156,179	685,834,918	134,154,123	438,431,432	151	339	3.55210075859e-05	0.131,0.296,0.304	0.407,0.445,0.39	-0.17
ENSMUSG00000031622	Sin3b	chr8	+	72731080	72731278	72733344	72733488	72725536	72725690	72739368	72739488	647,765,797	716,699,596	987,843,847	1292,1245,1331	323	269	3.56815457874e-05	0.429,0.477,0.527	0.389,0.361,0.346	0.112
ENSMUSG00000042901	Aida	chr1	+	183306884	183306939	183313660	183313724	183306423	183306477	183313978	183314082	26,36,83	27,71,86	37,23,25	117,104,80	180	189	3.574777106e-05	0.503,0.347,0.503	0.249,0.188,0.247	0.223
ENSMUSG00000031095	Cul4b	chrX	-	38540936	38541050	38542050	38542158	38539999	38540105	38543331	38543417	273,595,468	775,1007,970	476,469,486	598,592,630	233	239	3.574777106e-05	0.265,0.377,0.331	0.449,0.448,0.442	-0.122
ENSMUSG00000026914	Psmd14	chr2	+	61720443	61720571	61722709	61722761	61711790	61711873	61760635	61760707	876,1161,900	316,450,455	643,742,682	477,429,436	253	177	3.59498434344e-05	0.66,0.643,0.581	0.485,0.548,0.523	0.109
ENSMUSG00000024317	Rnf138	chr18	+	21010676	21010792	21017818	21017875	21008724	21008890	21020887	21020999	219,349,492	47,113,111	259,245,242	100,137,111	241	182	3.61281769337e-05	0.779,0.7,0.77	0.662,0.575,0.622	0.13
ENSMUSG00000040557	Wbscr27	chr5	+	134933472	134933601	134934288	134934424	134932621	134932847	134940456	134941723	26,16,22	0,0,1	38,38,33	3,12,5	254	261	3.61281769337e-05	1.0,1.0,0.958	0.929,0.765,0.871	0.131
ENSMUSG00000028619	Tceanc2	chr4	-	107147514	107147708	107165547	107165689	107139696	107139799	107177564	107177704	216,276,332	298,410,442	222,244,246	205,191,209	267	319	3.640191975e-05	0.464,0.446,0.473	0.564,0.604,0.584	-0.123
ENSMUSG00000023832	Acat2	chr17	-	12952251	12952369	12956218	12956400	12948513	12948657	12959994	12960129	202,323,306	332,567,605	611,640,607	701,706,726	307	243	3.65541361506e-05	0.325,0.311,0.286	0.408,0.418,0.398	-0.101
ENSMUSG00000047712	Ust	chr10	-	8307407	8307487	8330067	8330223	8298055	8298209	8390887	8390931	0,25,24	13,65,74	41,44,35	39,31,39	281	205	3.78052906101e-05	0.0,0.219,0.191	0.434,0.509,0.396	-0.31
ENSMUSG00000060098	Prmt7	chr8	+	106217243	106217280	106219919	106220069	106212375	106212571	106227210	106227319	329,352,388	404,532,365	164,142,177	345,350,329	162	275	3.79352130804e-05	0.58,0.529,0.643	0.447,0.408,0.477	0.14
ENSMUSG00000023191	P3h3	chr6	-	124842071	124842212	124845015	124845091	124841088	124841839	124845201	124845319	27,64,100	192,251,205	291,234,240	449,323,327	201	266	3.82745606183e-05	0.157,0.252,0.392	0.462,0.489,0.493	-0.214
ENSMUSG00000028878	Fam76a	chr4	-	132917721	132917776	132920726	132920791	132916118	132916271	132922357	132922558	6,8,22	28,66,63	39,45,39	64,63,57	190	180	3.8582108189e-05	0.169,0.103,0.249	0.366,0.404,0.393	-0.214
ENSMUSG00000015341	Golga7	chr8	-	23245862	23245964	23250248	23250401	23244730	23244793	23256673	23257021	273,683,724	155,292,407	352,428,368	358,317,281	278	227	3.88156406478e-05	0.59,0.656,0.592	0.445,0.524,0.517	0.117
ENSMUSG00000034401	Spata6	chr4	+	111746140	111746278	111774798	111774879	111719983	111720257	111778999	111779293	5,57,65	102,142,160	83,81,53	104,103,81	263	206	3.90624552244e-05	0.037,0.239,0.241	0.385,0.381,0.339	-0.196
ENSMUSG00000018995	Nars2	chr7	+	97031545	97031583	97035230	97035297	97031337	97031436	97039898	97040036	43,71,28	57,67,34	19,30,16	52,79,50	163	192	3.91056756845e-05	0.471,0.555,0.492	0.301,0.309,0.274	0.211
ENSMUSG00000030619	Eed	chr7	-	89964728	89964862	89967712	89967804	89962255	89962361	89969570	89969652	148,425,413	656,979,1004	446,432,401	638,764,614	217	259	3.97361550819e-05	0.212,0.341,0.329	0.455,0.403,0.438	-0.138
ENSMUSG00000037098	Rab11fip3	chr17	-	25992581	25992663	25994185	25994326	25991662	25991800	25997928	25998032	202,206,323	282,329,350	274,315,282	196,297,188	266	207	3.97406082225e-05	0.358,0.328,0.418	0.521,0.452,0.539	-0.136
ENSMUSG00000032579	Hemk1	chr9	-	107331444	107331579	107336178	107336272	107330772	107330822	107336571	107336663	12,24,25	0,3,1	33,34,39	18,14,9	219	260	3.98555549642e-05	1.0,0.905,0.967	0.685,0.742,0.837	0.203
ENSMUSG00000029833	Trim24	chr6	+	37903532	37903651	37915164	37915297	37870810	37871474	37919373	37919490	22,85,65	234,376,368	95,101,131	335,344,331	244	258	4.00315001193e-05	0.09,0.193,0.157	0.231,0.237,0.295	-0.108
ENSMUSG00000044707	Ccnjl	chr11	+	43556554	43556768	43579683	43579986	43529354	43529459	43583179	43583339	339,388,354	85,259,174	186,135,152	165,179,135	339	428	4.10213109246e-05	0.834,0.654,0.72	0.587,0.488,0.587	0.182
ENSMUSG00000015747	Vps45	chr3	-	96046997	96047135	96047246	96047315	96045090	96046462	96048307	96048387	25,18,57	122,179,181	71,67,68	139,132,150	194	263	4.10460035309e-05	0.217,0.12,0.299	0.409,0.408,0.381	-0.187
ENSMUSG00000009112	Bcl2l13	chr6	+	120865567	120865724	120870765	120870835	120862854	120862962	120876202	120876346	444,638,696	68,133,157	352,382,354	109,119,140	282	195	4.11924776586e-05	0.819,0.768,0.754	0.691,0.689,0.636	0.108
ENSMUSG00000031736	Crnde	chr8	-	92346349	92346463	92346969	92347104	92326032	92326462	92350690	92350754	92,44,50	0,6,11	64,69,65	23,28,20	260	239	4.21353894524e-05	1.0,0.871,0.807	0.719,0.694,0.749	0.172
ENSMUSG00000017548	Suz12	chr11	+	79999056	79999125	80013363	80013595	79995744	79995809	80015142	80015236	128,210,216	869,1101,1163	137,177,151	509,583,531	194	357	4.21524643308e-05	0.213,0.26,0.255	0.331,0.358,0.344	-0.102
ENSMUSG00000042439	Zfp532	chr18	+	65638749	65638931	65644192	65644369	65622983	65625334	65651559	65651722	226,370,317	118,282,181	192,208,186	212,230,186	307	302	4.24889696371e-05	0.653,0.563,0.633	0.471,0.471,0.496	0.137
ENSMUSG00000028098	Rnf115	chr3	+	96783647	96783719	96784992	96785065	96775629	96775841	96785930	96786024	360,623,572	200,321,364	291,260,237	245,231,302	197	198	4.25698359279e-05	0.644,0.661,0.612	0.544,0.531,0.441	0.134
ENSMUSG00000028975	Pex14	chr4	-	148963441	148963533	148966221	148966319	148960534	148961794	148967523	148967626	119,123,112	226,460,405	174,167,139	239,241,236	223	217	4.2596010017e-05	0.339,0.206,0.212	0.415,0.403,0.364	-0.142
ENSMUSG00000031921	Terf2	chr8	-	107082982	107083069	107094821	107094952	107081092	107081239	107095928	107096024	158,196,182	238,304,304	298,241,240	281,261,202	256	212	4.27282483225e-05	0.355,0.348,0.331	0.468,0.433,0.496	-0.121
ENSMUSG00000035093	Secisbp2l	chr2	-	125773175	125773500	125775552	125775731	125771408	125771544	125782598	125782870	0,33,30	103,104,93	58,90,70	103,116,79	304	450	4.29911658714e-05	0.0,0.32,0.323	0.455,0.535,0.567	-0.305
ENSMUSG00000078484	Klhl17	chr4	-	156230504	156230686	156230900	156230974	156229043	156230262	156231084	156231173	21,42,25	168,135,169	62,86,64	156,112,140	199	307	4.34092047543e-05	0.162,0.324,0.186	0.38,0.542,0.414	-0.221
ENSMUSG00000039753	Fbxl5	chr5	-	43759742	43759825	43760706	43760855	43755904	43758944	43762816	43762942	25,125,126	53,175,190	214,202,231	175,189,180	274	208	4.34193168913e-05	0.264,0.352,0.335	0.481,0.448,0.493	-0.157
ENSMUSG00000007411	Mark3	chr12	+	111604510	111604564	111647470	111647728	111574509	111575101	111653389	111653434	8,27,26	20,76,43	9,2,8	56,37,74	179	383	4.47058724021e-05	0.461,0.432,0.564	0.256,0.104,0.188	0.303
ENSMUSG00000037876	Jmjd1c	chr10	+	67216982	67217107	67218116	67218181	67215269	67215375	67218276	67218469	26,27,27	106,157,98	43,48,24	36,83,52	250	190	4.66872334214e-05	0.157,0.116,0.173	0.476,0.305,0.26	-0.198
ENSMUSG00000029208	Guf1	chr5	+	69563082	69563222	69564523	69564647	69561653	69561857	69565429	69565562	260,257,270	129,330,270	109,96,118	242,269,211	265	249	4.67716522175e-05	0.654,0.423,0.484	0.297,0.251,0.344	0.223
ENSMUSG00000030313	Dennd5b	chr6	-	149054899	149055087	149080805	149080915	149044482	149045019	149101182	149101538	24,57,19	6,19,18	8,28,12	27,42,28	235	313	4.68627716601e-05	0.842,0.8,0.584	0.283,0.47,0.363	0.37
ENSMUSG00000028902	Sf3a3	chr4	+	124728318	124728429	124729458	124729549	124728073	124728238	124731370	124731426	777,1497,1135	2217,2191,2063	1352,1116,1166	1309,1332,1385	236	216	4.74097022543e-05	0.243,0.385,0.335	0.486,0.434,0.435	-0.131
ENSMUSG00000029017	Pmpcb	chr5	+	21743378	21743458	21745977	21746090	21742757	21742956	21746977	21747121	539,1226,1242	606,808,724	594,464,466	734,679,796	205	238	4.7678361171e-05	0.508,0.638,0.666	0.484,0.442,0.405	0.16
ENSMUSG00000001555	Fkbp10	chr11	+	100421643	100421833	100421943	100422089	100421193	100421339	100422625	100422818	138,147,186	349,303,413	357,313,301	453,465,436	315	271	4.78080928921e-05	0.254,0.294,0.279	0.404,0.367,0.373	-0.106
ENSMUSG00000028180	Zranb2	chr3	+	157536477	157536586	157537586	157537669	157536333	157536386	157540632	157540709	960,1567,1652	1140,1604,2028	815,839,866	619,636,665	234	208	4.82397960555e-05	0.428,0.465,0.42	0.539,0.54,0.537	-0.101
ENSMUSG00000002981	Clptm1	chr7	-	19637468	19637713	19638116	19638237	19637077	19637171	19638931	19639017	412,901,756	392,701,536	621,533,504	671,681,675	246	370	4.82632438121e-05	0.613,0.659,0.68	0.582,0.541,0.529	0.1
ENSMUSG00000027378	Nphp1	chr2	-	127745895	127745969	127747999	127748112	127743071	127743116	127753972	127754072	309,355,329	127,52,53	225,228,256	126,123,113	238	199	4.85915150202e-05	0.67,0.851,0.838	0.599,0.608,0.654	0.166
ENSMUSG00000033763	Mtss1l	chr8	+	110732057	110732178	110737145	110737220	110730022	110730120	110737571	110737748	152,353,312	105,167,175	265,264,217	220,264,229	246	200	4.86687801387e-05	0.541,0.632,0.592	0.495,0.448,0.435	0.129
ENSMUSG00000026309	Ilkap	chr1	-	91390606	91390663	91391131	91391197	91388344	91388446	91398650	91398778	28,56,38	42,36,28	148,146,125	43,43,38	191	182	4.86774526736e-05	0.388,0.597,0.564	0.766,0.764,0.758	-0.246
ENSMUSG00000036167	Pphln1	chr15	+	93410691	93410783	93420283	93420490	93398349	93398461	93424013	93424075	295,402,325	227,232,384	296,342,320	106,137,145	217	332	5.00036728354e-05	0.665,0.726,0.564	0.81,0.793,0.772	-0.14
ENSMUSG00000059005	Hnrnpa3	chr2	+	75662844	75662925	75665027	75665150	75662660	75662756	75665233	75665301	1,5,0	3,58,80	11,8,11	30,30,39	206	248	5.06327591489e-05	0.286,0.094,0.0	0.306,0.243,0.253	-0.141
ENSMUSG00000020740	Gga3	chr11	-	115591629	115591753	115592431	115592530	115591262	115591366	115594705	115594781	63,62,87	185,227,249	89,57,79	137,110,87	224	249	5.19611460935e-05	0.275,0.233,0.28	0.419,0.365,0.502	-0.166
ENSMUSG00000039298	Cdk5rap2	chr4	-	70380190	70380301	70401244	70401312	70376792	70376869	70403473	70403541	30,54,53	207,267,227	55,96,60	145,234,180	193	236	5.31187052499e-05	0.151,0.198,0.222	0.317,0.334,0.29	-0.123
ENSMUSG00000014959	Gorasp2	chr2	+	70688385	70688472	70689182	70689302	70683979	70684103	70690657	70691743	725,1485,1451	646,1355,1172	714,770,693	900,958,975	212	245	5.33601330341e-05	0.565,0.559,0.589	0.478,0.482,0.451	0.101
ENSMUSG00000048402	Gli2	chr1	-	118866571	118866757	119002039	119002206	118855435	118855637	119053301	119053339	99,76,75	219,301,301	114,200,176	244,280,251	292	311	5.33601330341e-05	0.325,0.212,0.21	0.332,0.432,0.428	-0.148
ENSMUSG00000026743	Mllt10	chr2	+	18126133	18126229	18146776	18146872	18123718	18123812	18159455	18159711	152,245,242	145,291,266	106,135,114	207,234,214	221	221	5.34275102521e-05	0.512,0.457,0.476	0.339,0.366,0.348	0.131
ENSMUSG00000057375	Yipf1	chr4	+	107318941	107319105	107336113	107336194	107315762	107315842	107336436	107336524	112,254,247	37,81,85	197,218,203	114,123,133	289	206	5.34604338409e-05	0.683,0.691,0.674	0.552,0.558,0.521	0.139
ENSMUSG00000107283	Mpv17	chr5	-	31144699	31144752	31145494	31145590	31141515	31141850	31145683	31145776	205,306,270	12,74,91	279,237,281	141,126,130	221	178	5.39762332249e-05	0.932,0.769,0.705	0.614,0.602,0.635	0.185
ENSMUSG00000027030	Stk39	chr2	-	68220903	68220968	68263234	68263303	68210444	68211993	68267038	68267091	98,137,151	246,250,186	92,107,82	81,71,75	194	190	5.41628883753e-05	0.281,0.349,0.443	0.527,0.596,0.517	-0.189
ENSMUSG00000001774	Chordc1	chr9	+	18302025	18302183	18308749	18308820	18301005	18301062	18309832	18309938	546,1029,1039	1040,1331,1299	426,495,431	393,443,384	283	196	5.45387045758e-05	0.267,0.349,0.356	0.429,0.436,0.437	-0.11
ENSMUSG00000010277	2610507B11Rik	chr11	+	78273681	78273902	78274464	78274655	78273440	78273559	78274787	78274887	336,579,543	555,1052,904	485,645,543	609,648,610	346	316	5.48188415172e-05	0.356,0.335,0.354	0.421,0.476,0.448	-0.1
ENSMUSG00000037935	Smarce1	chr11	-	99225037	99225142	99228274	99228318	99220654	99220735	99228496	99228548	529,1130,842	197,469,676	636,785,656	720,675,624	169	230	5.48188415172e-05	0.785,0.766,0.629	0.546,0.613,0.589	0.144
ENSMUSG00000070003	Ssbp4	chr8	-	70602231	70602316	70602400	70602462	70600395	70600485	70602573	70602646	79,150,82	398,542,596	126,127,161	377,359,430	187	210	5.54783405529e-05	0.182,0.237,0.134	0.273,0.284,0.296	-0.1
ENSMUSG00000025495	Ptdss2	chr7	+	141143092	141143175	141154352	141154467	141135308	141135410	141154556	141154702	354,289,282	189,267,363	158,201,184	376,310,430	208	240	5.68671072535e-05	0.684,0.555,0.473	0.327,0.428,0.331	0.209
ENSMUSG00000030231	Plekha5	chr6	+	140591627	140591764	140593554	140593657	140589645	140589755	140596248	140597110	275,267,261	53,76,84	300,347,316	140,147,167	262	228	5.70788060619e-05	0.819,0.754,0.73	0.651,0.673,0.622	0.119
ENSMUSG00000023075	Akirin1	chr4	-	123738008	123738080	123739142	123739277	123734558	123736864	123743432	123743573	280,570,676	206,375,350	362,331,357	347,353,355	260	197	5.76088444559e-05	0.507,0.535,0.594	0.441,0.415,0.432	0.116
ENSMUSG00000031486	Adgra2	chr8	+	27112342	27112507	27113285	27113484	27111051	27111265	27114079	27114229	520,474,504	263,353,292	368,432,375	404,373,362	290	324	5.82165983211e-05	0.688,0.6,0.659	0.504,0.564,0.536	0.114
ENSMUSG00000036097	Fam178a	chr19	+	44960733	44960875	44966966	44967069	44959004	44959080	44967502	44967679	169,269,247	77,85,129	165,224,167	138,158,140	267	228	5.8812204051e-05	0.652,0.73,0.621	0.505,0.548,0.505	0.148
ENSMUSG00000058704	Memo1	chr17	-	74241904	74242016	74244974	74245087	74225431	74225574	74255227	74255296	268,514,460	434,689,753	577,458,498	525,462,524	238	237	6.09424565921e-05	0.381,0.426,0.378	0.523,0.497,0.486	-0.107
ENSMUSG00000054256	Msi1	chr5	+	115450214	115450283	115450819	115450974	115447129	115447186	115451456	115451520	116,240,224	595,988,696	252,237,222	610,575,524	194	280	6.21285790596e-05	0.22,0.26,0.317	0.374,0.373,0.379	-0.11
ENSMUSG00000027326	Casc5	chr2	+	119077897	119077996	119081509	119081625	119076935	119077003	119086559	119086650	142,314,213	65,208,157	134,169,100	171,164,160	224	241	6.27625593732e-05	0.702,0.619,0.593	0.457,0.526,0.402	0.176
ENSMUSG00000071454	Dtnb	chr12	+	3617605	3617691	3632809	3632964	3596648	3596862	3643916	3644022	56,141,165	203,363,257	201,189,205	247,194,208	211	280	6.69742468473e-05	0.268,0.34,0.46	0.519,0.564,0.567	-0.194
ENSMUSG00000010663	Fads1	chr19	+	10191439	10191500	10192911	10192988	10186754	10186883	10193700	10193798	266,405,362	107,208,228	302,356,257	320,254,254	186	202	6.95239233888e-05	0.73,0.679,0.633	0.506,0.604,0.524	0.136
ENSMUSG00000039130	Zc3hc1	chr6	-	30372737	30372950	30373242	30373483	30370264	30370471	30374764	30374919	219,386,354	478,559,596	567,542,555	645,610,561	366	338	6.97069561947e-05	0.297,0.389,0.354	0.448,0.451,0.477	-0.112
ENSMUSG00000020873	Slc35b1	chr11	+	95387769	95387927	95389079	95389206	95387210	95387241	95390277	95390384	175,431,497	732,1038,1024	572,517,565	871,885,833	283	252	7.00917662687e-05	0.176,0.27,0.302	0.369,0.342,0.377	-0.113
ENSMUSG00000025534	Gusb	chr5	-	129993417	129993594	129995446	129995531	129990016	129990152	129997779	129997926	269,508,319	142,210,195	166,132,108	118,131,115	210	302	7.08157311805e-05	0.731,0.777,0.702	0.669,0.592,0.575	0.125
ENSMUSG00000026207	Speg	chr1	+	75384827	75385164	75387797	75389104	75384655	75384745	75390978	75391122	161,103,111	37,82,83	93,95,100	111,103,115	462	1432	7.14150223026e-05	0.931,0.796,0.806	0.722,0.741,0.729	0.114
ENSMUSG00000027998	Plrg1	chr3	+	83067997	83068147	83068258	83068360	83066678	83066771	83068961	83069064	545,1170,991	1187,1555,1713	941,946,990	1053,1082,941	275	227	7.33467807876e-05	0.275,0.383,0.323	0.425,0.419,0.465	-0.109
ENSMUSG00000013155	Enkd1	chr8	-	105704634	105704760	105706565	105706738	105704112	105704249	105707548	105708145	122,163,154	38,15,18	159,149,165	9,5,9	298	251	7.45461524624e-05	0.73,0.902,0.878	0.937,0.962,0.939	-0.109
ENSMUSG00000031392	Irak1	chrX	-	74022472	74022664	74022848	74022952	74022184	74022249	74023065	74023197	306,551,436	100,318,310	207,222,196	194,238,196	229	317	7.64059717584e-05	0.809,0.706,0.661	0.596,0.564,0.581	0.145
ENSMUSG00000005371	Fbxo11	chr17	-	87992257	87992356	87992818	87992927	87990858	87992175	87993146	87993254	264,717,722	620,1174,1171	539,499,488	634,628,512	234	224	7.68789787709e-05	0.29,0.369,0.371	0.449,0.432,0.477	-0.109
ENSMUSG00000025932	Eya1	chr1	-	14283120	14283198	14302769	14302897	14274533	14274603	14304424	14304474	216,426,408	286,729,814	307,293,261	301,336,259	253	203	7.69426045152e-05	0.377,0.319,0.287	0.45,0.412,0.447	-0.109
ENSMUSG00000022369	Mtbp	chr15	+	55586310	55586484	55588655	55588763	55576779	55577565	55597341	55597503	100,129,106	201,214,169	135,180,152	144,153,173	299	233	7.7008942735e-05	0.279,0.32,0.328	0.422,0.478,0.406	-0.126
ENSMUSG00000021697	Depdc1b	chr13	+	108368812	108368860	108373712	108373853	108363532	108363663	108382755	108382922	7,47,53	281,218,295	49,65,60	169,203,162	173	266	7.750589873e-05	0.037,0.249,0.216	0.308,0.33,0.363	-0.166
ENSMUSG00000007029	Vars	chr17	+	35012729	35012820	35012929	35013035	35012489	35012648	35013121	35013390	330,565,455	582,884,741	667,725,612	693,802,686	216	231	7.78282046329e-05	0.377,0.406,0.396	0.507,0.492,0.488	-0.103
ENSMUSG00000022246	Rai14	chr15	-	10599719	10599784	10610004	10610093	10595834	10595892	10633135	10633266	277,456,402	330,508,545	710,834,714	568,703,533	214	190	7.81217074115e-05	0.427,0.444,0.396	0.526,0.513,0.543	-0.105
ENSMUSG00000051169	Rpusd3	chr6	-	113416306	113416432	113416788	113416912	113415328	113415722	113417140	113417225	54,131,140	132,242,223	151,174,132	153,171,153	249	251	7.92259793656e-05	0.292,0.353,0.388	0.499,0.506,0.465	-0.146
ENSMUSG00000039298	Cdk5rap2	chr4	-	70337340	70337559	70352668	70352788	70317426	70317597	70353609	70353651	325,263,231	72,128,147	149,201,157	144,166,137	245	344	7.92703288293e-05	0.864,0.743,0.688	0.592,0.63,0.617	0.152
ENSMUSG00000033632	AW554918	chr18	+	25344863	25344962	25399925	25400107	25339713	25340384	25419966	25420075	39,44,47	159,138,230	37,64,44	92,97,67	224	307	8.28258830265e-05	0.252,0.304,0.219	0.355,0.475,0.474	-0.176
ENSMUSG00000015605	Srf	chr17	-	46549844	46550036	46550900	46551020	46549435	46549512	46551530	46551792	423,655,585	104,297,237	596,544,519	357,316,334	245	317	8.38353236976e-05	0.84,0.74,0.762	0.684,0.69,0.668	0.1
ENSMUSG00000040479	Dgkz	chr2	-	91940964	91941036	91942289	91942358	91940757	91940874	91942627	91942684	45,180,172	168,331,373	124,150,119	167,167,134	194	197	8.41461143834e-05	0.214,0.356,0.319	0.43,0.477,0.474	-0.164
ENSMUSG00000034908	Sidt2	chr9	-	45944615	45944689	45945143	45945359	45944362	45944486	45945665	45945784	39,70,67	65,112,106	137,137,141	132,118,107	341	199	8.5155819507e-05	0.259,0.267,0.269	0.377,0.404,0.435	-0.14
ENSMUSG00000024078	Ttc27	chr17	+	74829491	74829590	74840298	74840464	74799183	74799411	74856408	74856606	65,102,140	211,419,370	124,147,112	244,213,236	224	291	8.5155819507e-05	0.286,0.24,0.33	0.398,0.473,0.381	-0.132
ENSMUSG00000038346	Zfp384	chr6	+	125024032	125024270	125024504	125024552	125023678	125023749	125024745	125025082	273,502,459	27,48,70	386,292,312	70,80,68	363	173	8.54260961106e-05	0.828,0.833,0.758	0.724,0.635,0.686	0.125
ENSMUSG00000052707	Tnrc6a	chr7	+	123152163	123152185	123162493	123162877	123143749	123143837	123169535	123172118	8,8,13	38,159,130	3,4,0	122,177,118	147	509	8.54710579675e-05	0.422,0.148,0.257	0.078,0.073,0.0	0.225
ENSMUSG00000010362	Rdm1	chr11	+	101630819	101630979	101633801	101633900	101630237	101630360	101634787	101634873	4,37,30	179,111,101	84,97,80	246,155,154	285	224	8.55135142422e-05	0.017,0.208,0.189	0.212,0.33,0.29	-0.139
ENSMUSG00000024817	Uhrf2	chr19	+	30056234	30056494	30071242	30071461	30039063	30039297	30073893	30074003	104,284,407	452,720,883	380,405,360	613,635,609	385	344	8.57963049682e-05	0.171,0.261,0.292	0.356,0.363,0.346	-0.114
ENSMUSG00000018882	Mrpl45	chr11	+	97325708	97325757	97326781	97326931	97323850	97323949	97328085	97328259	174,426,441	458,683,689	181,186,167	626,614,565	174	275	8.57964885094e-05	0.375,0.496,0.503	0.314,0.324,0.318	0.139
ENSMUSG00000027939	Nup210l	chr3	+	90192954	90193172	90198050	90198187	90186031	90186123	90199798	90199922	1,1,1	9,22,7	5,6,4	4,8,8	343	262	8.62655923128e-05	0.078,0.034,0.098	0.488,0.364,0.276	-0.306
ENSMUSG00000027599	Armc1	chr3	-	19144329	19144519	19149485	19149577	19135006	19135123	19157471	19157692	219,345,402	514,898,819	317,301,344	499,480,460	217	315	8.66555600326e-05	0.382,0.358,0.416	0.48,0.477,0.521	-0.107
ENSMUSG00000020454	Eif4enif1	chr11	+	3236213	3236353	3239400	3239485	3235580	3235660	3240894	3241027	421,862,847	178,380,378	597,591,588	410,407,379	265	210	8.68573981706e-05	0.652,0.643,0.64	0.536,0.535,0.551	0.104
ENSMUSG00000001054	Rmnd5b	chr11	-	51627879	51628025	51629475	51629661	51627621	51627762	51635589	51635896	14,56,44	104,170,142	123,126,103	261,187,199	311	271	8.75420221129e-05	0.105,0.223,0.213	0.291,0.37,0.311	-0.144
ENSMUSG00000031837	Necab2	chr8	+	119454200	119454226	119454358	119454456	119452081	119452190	119462560	119462697	5,14,8	273,193,189	15,12,12	107,96,85	151	223	8.92951589943e-05	0.026,0.097,0.059	0.172,0.156,0.173	-0.106
ENSMUSG00000056486	Chn1	chr2	-	73679614	73679903	73706918	73707032	73659679	73659757	73716363	73716419	0,10,20	147,286,337	25,26,22	231,235,248	239	414	8.97613633927e-05	0.0,0.057,0.093	0.158,0.161,0.133	-0.101
ENSMUSG00000029521	Chek2	chr5	+	110849595	110849686	110855724	110855833	110848629	110848777	110858373	110858427	109,220,265	52,123,130	89,78,85	82,94,70	216	234	9.0084837389e-05	0.694,0.66,0.688	0.54,0.473,0.568	0.154
ENSMUSG00000033985	Tesk2	chr4	+	116751104	116751226	116792087	116792234	116741615	116741918	116800532	116800615	50,175,137	33,57,38	115,133,97	82,132,105	247	272	9.00874390832e-05	0.625,0.772,0.799	0.607,0.526,0.504	0.186
ENSMUSG00000035529	Prdm4	chr10	-	85901703	85901831	85902926	85903012	85900841	85901156	85904130	85904270	182,333,370	550,778,778	254,255,303	420,437,397	211	253	9.02113138163e-05	0.284,0.339,0.363	0.42,0.412,0.478	-0.108
ENSMUSG00000042350	Arel1	chr12	-	84934953	84935123	84940159	84940397	84934569	84934750	84941730	84941957	6,61,70	111,183,133	101,110,84	130,141,120	363	295	9.20374238556e-05	0.042,0.213,0.3	0.387,0.388,0.363	-0.194
ENSMUSG00000072501	Phf20l1	chr15	+	66630866	66630966	66632705	66632901	66629799	66629981	66636683	66637032	48,85,94	255,213,260	115,121,96	207,169,145	225	321	9.20407268912e-05	0.212,0.363,0.34	0.442,0.505,0.486	-0.173
ENSMUSG00000034543	Morc2a	chr11	+	3650307	3650447	3658671	3658725	3649493	3650146	3661828	3661863	70,163,141	21,60,37	101,98,78	57,93,47	265	179	9.23153646637e-05	0.692,0.647,0.72	0.545,0.416,0.529	0.19
ENSMUSG00000007817	Zmiz1	chr14	+	25536744	25536824	25572019	25572128	25502654	25502759	25576130	25576244	131,131,159	70,118,148	99,205,122	162,294,193	205	234	9.2427669679e-05	0.681,0.559,0.551	0.411,0.443,0.419	0.173
ENSMUSG00000015149	Sirt2	chr7	+	28778921	28778990	28782768	28782898	28777190	28777247	28785379	28785439	208,405,300	145,265,304	332,288,298	466,365,382	194	255	9.33513658705e-05	0.653,0.668,0.565	0.484,0.509,0.506	0.129
ENSMUSG00000030629	Zfand6	chr7	-	84620867	84620912	84634238	84634409	84617849	84617963	84679309	84679392	191,445,340	461,547,542	371,324,339	302,337,351	296	170	9.33513658705e-05	0.192,0.318,0.265	0.414,0.356,0.357	-0.117
ENSMUSG00000026958	Dpp7	chr2	-	25354740	25354822	25355557	25355721	25354467	25354634	25355813	25355953	16,13,10	39,40,52	33,35,26	30,33,41	289	207	9.46800401824e-05	0.227,0.189,0.121	0.441,0.432,0.312	-0.216
ENSMUSG00000041328	Pcf11	chr7	-	92663461	92663656	92663966	92664155	92660958	92662076	92665739	92665865	12,96,98	227,238,273	126,149,92	208,207,171	314	320	9.46800401824e-05	0.051,0.291,0.268	0.382,0.423,0.354	-0.183
ENSMUSG00000045975	C2cd2	chr16	-	97890013	97890118	97892189	97892309	97886087	97886210	97912605	97912704	8,34,30	49,65,70	45,63,41	44,53,44	245	230	9.51790140261e-05	0.133,0.329,0.287	0.49,0.527,0.467	-0.245
ENSMUSG00000037337	Map4k1	chr7	+	29001748	29001838	29001919	29001990	29001541	29001669	29002347	29002403	6,21,18	51,40,39	33,34,45	35,29,28	215	196	9.64946993456e-05	0.097,0.324,0.296	0.462,0.517,0.594	-0.285
ENSMUSG00000025010	Ccnj	chr19	+	40831978	40832088	40836916	40837127	40831278	40831442	40844659	40844959	63,56,41	218,242,282	70,84,86	164,196,202	235	336	9.71790718632e-05	0.292,0.249,0.172	0.379,0.38,0.378	-0.141
ENSMUSG00000026917	Wdr5	chr2	+	27525105	27525161	27528273	27528320	27520827	27520911	27531638	27531714	300,253,258	472,610,526	253,215,228	287,270,284	181	172	9.82650767321e-05	0.377,0.283,0.318	0.456,0.431,0.433	-0.114
ENSMUSG00000020740	Gga3	chr11	-	115591262	115591366	115591629	115591753	115590886	115590967	115592431	115592530	67,66,107	207,190,160	124,91,86	118,95,113	249	229	9.85578843586e-05	0.229,0.242,0.381	0.491,0.468,0.412	-0.173
ENSMUSG00000028809	Srrm1	chr4	-	135327091	135327223	135329372	135329517	135324818	135325280	135331720	135331807	1144,1414,1130	212,483,403	807,907,755	411,423,348	270	257	9.86710514298e-05	0.837,0.736,0.727	0.651,0.671,0.674	0.101
ENSMUSG00000037426	Depdc5	chr5	+	32933949	32934015	32938144	32938305	32927844	32927939	32943231	32943349	43,127,126	56,229,100	83,95,77	224,265,245	191	286	9.96740755138e-05	0.535,0.454,0.654	0.357,0.349,0.32	0.206
ENSMUSG00000028861	Mrps15	chr4	+	126051324	126051409	126053499	126053558	126050479	126050528	126054960	126055152	625,907,1143	314,655,860	471,510,526	553,485,550	210	184	0.000100360360684	0.636,0.548,0.538	0.427,0.48,0.456	0.12
ENSMUSG00000017897	Eya2	chr2	+	165754440	165754530	165761903	165761962	165731552	165731636	165763696	165763857	33,112,84	11,35,23	80,67,69	55,42,50	215	184	0.000101649433968	0.72,0.733,0.758	0.555,0.577,0.541	0.179
ENSMUSG00000079553	Kifc1	chr17	-	33885167	33885218	33885848	33885902	33884588	33884986	33886575	33886675	113,159,144	337,276,265	183,258,211	264,248,216	179	176	0.000101969953105	0.248,0.362,0.348	0.405,0.506,0.49	-0.148
ENSMUSG00000027953	Slc50a1	chr3	-	89269049	89269211	89269826	89269950	89268672	89268792	89270061	89270139	73,120,87	210,220,182	181,147,214	237,198,186	249	287	0.000102178465072	0.286,0.386,0.355	0.468,0.461,0.57	-0.157
ENSMUSG00000025470	Zfp511	chr7	+	140037219	140037421	140037515	140037640	140036819	140036893	140039325	140039445	66,104,110	182,300,200	166,146,116	212,180,193	327	250	0.000102555887221	0.217,0.21,0.296	0.374,0.383,0.315	-0.116
ENSMUSG00000035401	Emsy	chr7	-	98600671	98600827	98602582	98602747	98599751	98599793	98610666	98610865	238,287,362	48,81,91	153,164,168	55,91,78	290	281	0.000102750196243	0.828,0.774,0.794	0.729,0.636,0.676	0.118
ENSMUSG00000038930	Rccd1	chr7	-	80320091	80320213	80320301	80320698	80319245	80319341	80320861	80321155	6,23,20	71,67,113	30,22,27	57,52,44	522	247	0.000102899416144	0.038,0.14,0.077	0.199,0.167,0.225	-0.112
ENSMUSG00000026098	Pms1	chr1	-	53256628	53256792	53267827	53267930	53216230	53216347	53275069	53275252	47,81,64	56,166,128	117,113,107	90,90,97	228	289	0.000103554155257	0.515,0.382,0.388	0.622,0.614,0.583	-0.178
ENSMUSG00000029814	Igf2bp3	chr6	-	49134846	49134898	49168469	49168518	49134694	49134758	49213266	49213327	424,619,652	201,453,354	155,244,151	165,202,165	174	177	0.000103777448399	0.682,0.582,0.652	0.489,0.551,0.482	0.131
ENSMUSG00000047989	Ino80c	chr18	-	24111714	24111782	24114076	24114187	24104756	24106658	24121648	24121953	100,168,214	29,58,62	111,113,125	65,59,84	236	193	0.000103975811513	0.738,0.703,0.738	0.583,0.61,0.549	0.146
ENSMUSG00000038495	Otud7b	chr3	+	96108710	96108768	96130230	96130343	96104526	96104819	96136473	96136624	0,1,0	34,30,27	4,7,4	33,55,38	183	238	0.00010409198256	0.0,0.042,0.0	0.136,0.142,0.12	-0.119
ENSMUSG00000035898	Uba6	chr5	-	86136308	86136490	86137816	86137894	86134973	86135079	86140355	86140436	38,89,97	259,358,392	68,62,62	137,186,117	203	307	0.000104885342257	0.182,0.273,0.272	0.429,0.335,0.445	-0.161
ENSMUSG00000057715	A830018L16Rik	chr1	+	11829814	11829891	11933543	11933591	11798480	11798566	11950962	11951056	6,10,13	0,0,0	37,19,24	5,2,6	202	173	0.000105476715476	1.0,1.0,1.0	0.864,0.891,0.774	0.157
ENSMUSG00000028672	Hmgcl	chr4	+	135950549	135950633	135953856	135953952	135946447	135946540	135955586	135955735	143,169,153	181,228,177	190,142,151	339,295,369	209	221	0.000107718424797	0.455,0.439,0.478	0.372,0.337,0.302	0.12
ENSMUSG00000027422	Rrbp1	chr2	-	143949671	143949755	143952191	143952275	143949269	143949368	143953233	143953329	258,293,285	363,429,350	448,538,450	454,428,383	209	209	0.000108092116319	0.415,0.406,0.449	0.497,0.557,0.54	-0.108
ENSMUSG00000031068	Glrx3	chr7	+	137461345	137461403	137464097	137464137	137459480	137459542	137464414	137464507	0,4,1	11,8,6	7,12,5	4,5,4	183	165	0.000108674375883	0.0,0.311,0.131	0.612,0.684,0.53	-0.461
ENSMUSG00000089872	Rps6kc1	chr1	-	190844486	190844602	190871591	190871951	190834005	190834098	190885333	190885427	83,55,57	130,127,66	104,128,98	88,90,89	485	241	0.000110573030208	0.241,0.177,0.3	0.37,0.414,0.354	-0.14
ENSMUSG00000010277	2610507B11Rik	chr11	+	78272777	78272969	78273440	78273559	78271290	78272383	78273681	78273902	533,778,623	336,573,525	491,496,494	479,638,536	317	244	0.000112002258707	0.55,0.511,0.477	0.441,0.374,0.415	0.103
ENSMUSG00000022255	Mtdh	chr15	+	34099483	34099585	34114023	34114108	34082718	34083413	34114798	34114975	545,873,727	206,524,558	564,596,574	634,610,580	227	210	0.000112002258707	0.71,0.606,0.547	0.451,0.475,0.478	0.153
ENSMUSG00000033862	Cdk10	chr8	+	123230791	123230931	123231359	123231412	123230593	123230717	123231633	123232250	5,33,48	131,187,136	65,42,44	138,86,133	265	178	0.00011205019722	0.025,0.106,0.192	0.24,0.247,0.182	-0.115
ENSMUSG00000024420	Zfp521	chr18	-	13938961	13939141	13971363	13971404	13843781	13847134	13972500	13972733	72,89,79	219,419,355	62,54,48	394,485,372	166	305	0.000112226433937	0.377,0.281,0.29	0.224,0.17,0.192	0.121
ENSMUSG00000005506	Celf1	chr2	+	91009201	91009315	91010392	91010578	91008171	91008300	91012698	91012842	163,511,433	868,1409,1396	452,483,383	929,972,860	239	311	0.000112977484615	0.196,0.321,0.288	0.388,0.393,0.367	-0.114
ENSMUSG00000031657	Heatr3	chr8	+	88161877	88161966	88164887	88165031	88158128	88158265	88166995	88167172	514,861,840	401,642,553	412,401,425	473,476,412	214	269	0.000113890942547	0.617,0.628,0.656	0.523,0.514,0.565	0.1
ENSMUSG00000024317	Rnf138	chr18	+	21010676	21010792	21020887	21020999	21008724	21008890	21026085	21028223	219,298,397	116,230,217	205,210,202	220,236,184	241	237	0.000114984797265	0.65,0.56,0.643	0.478,0.467,0.519	0.13
ENSMUSG00000033434	Gtpbp6	chr5	-	110106869	110106940	110107059	110107197	110106652	110106783	110107855	110108197	73,44,46	71,51,51	121,125,104	72,35,52	263	196	0.000115793280915	0.434,0.391,0.402	0.556,0.727,0.598	-0.218
ENSMUSG00000028549	Itgb3bp	chr4	-	99769493	99769541	99780761	99780821	99767330	99767576	99781876	99781970	193,269,329	93,101,124	149,119,156	93,78,133	185	173	0.000116507695775	0.66,0.714,0.713	0.6,0.588,0.523	0.125
ENSMUSG00000030060	Hmces	chr6	+	87925631	87925810	87933241	87933434	87921525	87921651	87936089	87936629	303,682,559	210,273,331	426,379,422	374,369,398	304	318	0.000116659334669	0.601,0.723,0.639	0.544,0.518,0.526	0.125
ENSMUSG00000021495	Fam193b	chr13	-	55549117	55549357	55552961	55553349	55542783	55543789	55554216	55554448	290,312,243	116,113,141	241,280,213	198,207,167	513	365	0.000118363098285	0.64,0.663,0.551	0.464,0.49,0.476	0.141
ENSMUSG00000029344	Tpst2	chr5	+	112311683	112311734	112313241	112313290	112309688	112309887	112314890	112315355	75,128,161	35,92,79	103,83,83	115,85,96	176	174	0.000118452915057	0.679,0.579,0.668	0.47,0.491,0.461	0.168
ENSMUSG00000079109	Pms2	chr5	+	143923476	143923632	143925220	143926073	143919508	143919608	143928098	143929042	1,5,0	80,166,182	15,8,11	187,188,169	281	978	0.000119251145916	0.042,0.095,0.0	0.218,0.129,0.185	-0.132
ENSMUSG00000041303	Gtf3c3	chr1	-	54423500	54423573	54424008	54424156	54420395	54420499	54427399	54427565	168,281,263	208,343,274	220,229,150	137,166,119	273	198	0.000120159089306	0.369,0.373,0.41	0.538,0.5,0.478	-0.121
ENSMUSG00000031813	Mvb12a	chr8	+	71543132	71543231	71543386	71543483	71542942	71543057	71543956	71544123	56,98,94	29,13,43	144,184,186	15,19,20	224	222	0.000120237437908	0.657,0.882,0.684	0.905,0.906,0.902	-0.163
ENSMUSG00000015461	Atf6b	chr17	+	34647659	34647739	34648218	34648297	34647200	34647316	34648576	34648668	264,279,237	341,510,523	375,385,378	384,385,381	205	204	0.000120362906744	0.435,0.352,0.311	0.493,0.499,0.497	-0.13
ENSMUSG00000035126	Wdr78	chr4	-	103049398	103049625	103050098	103050197	103048209	103048366	103059617	103059739	30,37,27	12,9,9	37,44,36	41,33,33	224	352	0.000121063374221	0.797,0.866,0.825	0.586,0.677,0.632	0.198
ENSMUSG00000020745	Pafah1b1	chr11	-	74679457	74679614	74682234	74682336	74673949	74677742	74683458	74683687	1545,2277,1821	782,1458,1504	1206,1306,1121	1238,1309,1138	227	282	0.000122185763381	0.711,0.66,0.601	0.548,0.553,0.55	0.107
ENSMUSG00000030763	Lcmt1	chr7	+	123404422	123404484	123410723	123410826	123402834	123402911	123418217	123418338	350,346,356	222,444,458	228,170,230	455,431,439	187	228	0.000122883400619	0.658,0.487,0.487	0.379,0.325,0.39	0.179
ENSMUSG00000044477	Zfand3	chr17	+	30060809	30060850	30135322	30135505	30005086	30005308	30192562	30192730	26,27,30	127,382,348	51,63,57	228,246,232	166	308	0.000124913883983	0.275,0.116,0.138	0.293,0.322,0.313	-0.133
ENSMUSG00000063888	Rpl7l1	chr17	-	46780390	46780551	46781782	46781891	46779284	46779422	46782618	46782656	700,800,507	1407,2223,2232	293,284,282	1581,1440,1536	234	286	0.000125018260422	0.378,0.305,0.217	0.185,0.194,0.183	0.113
ENSMUSG00000022962	Gart	chr16	-	91622892	91623034	91623370	91623501	91621846	91621962	91624326	91624464	348,692,572	1001,1291,1178	491,526,485	624,776,746	256	267	0.000126911332985	0.266,0.359,0.336	0.451,0.414,0.404	-0.103
ENSMUSG00000028702	Rad54l	chr4	-	116112480	116112541	116118837	116118957	116111190	116111326	116122895	116122982	337,488,594	32,125,137	225,248,273	92,104,86	245	186	0.000126919919534	0.889,0.748,0.767	0.65,0.644,0.707	0.134
ENSMUSG00000029036	Atad3a	chr4	-	155750131	155750256	155750472	155750598	155749156	155749208	155750867	155750924	132,207,227	700,594,536	170,140,149	326,234,257	251	250	0.000127332032608	0.158,0.258,0.297	0.342,0.373,0.366	-0.123
ENSMUSG00000023348	Trip6	chr5	-	137312705	137313089	137313350	137313476	137312139	137312233	137313580	137313708	147,234,201	426,494,449	477,412,453	712,682,644	251	509	0.000127722866979	0.412,0.49,0.476	0.576,0.551,0.588	-0.112
ENSMUSG00000028756	Pink1	chr4	-	138316003	138316131	138317304	138317468	138315496	138315733	138317895	138318078	111,258,242	45,112,87	407,385,414	302,211,304	289	253	0.000128204926943	0.683,0.669,0.709	0.541,0.615,0.544	0.12
ENSMUSG00000026803	Ttf1	chr2	+	29081011	29081077	29083532	29083618	29079388	29079478	29084636	29084814	37,59,63	110,118,156	44,54,44	50,60,56	191	211	0.000130556272651	0.271,0.356,0.309	0.493,0.499,0.465	-0.174
ENSMUSG00000029510	Gpc2	chr5	-	138277406	138277487	138278214	138278537	138276583	138276746	138278838	138278997	233,444,498	123,202,144	459,513,502	409,348,366	448	206	0.000131937740459	0.466,0.503,0.614	0.34,0.404,0.387	0.151
ENSMUSG00000042328	Hps4	chr5	+	112346593	112346684	112349284	112349428	112344540	112345048	112363108	112363216	82,149,185	53,51,83	170,115,141	124,123,142	216	269	0.000132227102409	0.658,0.784,0.735	0.631,0.538,0.553	0.152
ENSMUSG00000024251	Thada	chr17	-	84252333	84252428	84272705	84272824	84230790	84231164	84309886	84310055	8,83,68	65,117,73	101,98,97	51,46,57	244	220	0.000134775501445	0.1,0.39,0.456	0.641,0.658,0.605	-0.319
ENSMUSG00000052504	Epha3	chr16	-	63772909	63773570	63844102	63844167	63653422	63653578	63863959	63864158	2,16,25	106,165,154	84,68,68	266,222,195	190	786	0.000134811535635	0.072,0.286,0.402	0.566,0.559,0.591	-0.319
ENSMUSG00000024539	Ptpn2	chr18	-	67695623	67695724	67711836	67711927	67688890	67688989	67724441	67724573	310,558,524	129,330,388	316,383,301	352,319,343	216	226	0.000135627196946	0.715,0.639,0.586	0.484,0.557,0.479	0.14
ENSMUSG00000012296	Tjap1	chr17	-	46264882	46264978	46282345	46282439	46263688	46263813	46282959	46283026	63,90,74	60,79,62	41,38,37	76,75,60	219	221	0.000136672109242	0.514,0.535,0.546	0.352,0.338,0.384	0.174
ENSMUSG00000036167	Pphln1	chr15	+	93410691	93410783	93424013	93424075	93398349	93398461	93441500	93441712	96,120,109	234,373,391	116,108,93	208,192,165	217	187	0.000137440978005	0.261,0.217,0.194	0.325,0.326,0.327	-0.102
ENSMUSG00000031311	Nono	chrX	+	101437208	101437377	101439486	101439680	101430495	101430552	101441515	101442431	1936,4239,4093	2926,4311,4646	1843,1731,1576	3463,2829,3105	294	319	0.000137511159254	0.418,0.516,0.489	0.366,0.399,0.355	0.101
ENSMUSG00000004798	Ulk2	chr11	-	61803641	61803787	61808061	61808199	61801482	61801563	61812717	61812778	160,371,339	89,281,255	291,286,219	287,327,282	263	271	0.000138681694437	0.649,0.576,0.578	0.511,0.474,0.445	0.124
ENSMUSG00000034610	Zcchc11	chr4	+	108502965	108503035	108505823	108505950	108499346	108499398	108507906	108508026	39,117,155	574,698,653	159,183,181	553,729,572	195	252	0.000139190828576	0.081,0.178,0.235	0.271,0.245,0.29	-0.104
ENSMUSG00000005506	Celf1	chr2	+	91009204	91009315	91010392	91010578	91008171	91008300	91012698	91012842	398,848,885	868,1409,1396	722,975,652	929,972,860	236	311	0.000139812198798	0.377,0.442,0.455	0.506,0.569,0.5	-0.1
ENSMUSG00000032384	Csnk1g1	chr9	+	66012746	66012854	66019801	66019912	66010421	66010570	66032238	66032345	62,205,147	31,64,78	67,88,65	70,76,49	233	236	0.000140030163156	0.67,0.764,0.656	0.492,0.54,0.573	0.162
ENSMUSG00000027641	Rbl1	chr2	-	157175527	157175692	157177218	157177356	157174774	157174907	157187934	157188038	142,266,272	88,102,156	128,139,113	111,145,99	263	290	0.000140042610061	0.64,0.742,0.658	0.56,0.514,0.557	0.136
ENSMUSG00000028458	Tesk1	chr4	+	43445040	43445123	43445283	43445374	43444572	43444719	43445522	43445606	123,190,208	377,511,326	304,348,361	456,417,350	208	216	0.000141139634491	0.253,0.279,0.399	0.409,0.464,0.517	-0.153
ENSMUSG00000018548	Trim37	chr11	+	87129715	87129817	87137589	87137630	87127076	87127494	87140484	87140601	52,77,80	52,102,146	127,100,111	84,72,71	227	166	0.000141139634491	0.422,0.356,0.286	0.525,0.504,0.533	-0.166
ENSMUSG00000015755	Tab2	chr10	-	7910046	7910127	7911088	7911182	7905652	7907577	7911387	7911548	488,694,771	248,481,503	508,627,535	530,525,498	219	206	0.000141705711421	0.649,0.576,0.59	0.474,0.529,0.503	0.103
ENSMUSG00000021264	Yy1	chr12	+	108812918	108812979	108814605	108814764	108806478	108806641	108815472	108816632	550,919,1131	768,1130,996	530,495,458	967,909,852	186	284	0.000143083332233	0.522,0.554,0.634	0.456,0.454,0.451	0.116
ENSMUSG00000003810	Mast2	chr4	-	116352972	116353064	116391602	116391634	116337421	116337497	116430405	116430548	66,91,103	153,243,240	61,64,45	235,302,209	157	217	0.000143451981036	0.374,0.341,0.372	0.264,0.227,0.229	0.122
ENSMUSG00000007411	Mark3	chr12	+	111604510	111604564	111615395	111615444	111592576	111592768	111618317	111618383	156,266,322	357,527,559	268,235,212	281,343,267	179	174	0.000145809021372	0.298,0.329,0.359	0.481,0.4,0.436	-0.11
ENSMUSG00000032479	Map4	chr9	+	110071025	110071139	110072612	110072705	110068692	110068985	110078002	110078084	151,238,194	41,121,107	213,246,181	188,184,185	239	218	0.000148873448849	0.771,0.642,0.623	0.508,0.549,0.472	0.169
ENSMUSG00000025969	Nrp2	chr1	+	62718929	62719107	62738288	62738470	62703701	62704277	62744174	62744405	373,331,364	146,290,206	461,598,376	507,674,472	303	307	0.000149177138955	0.721,0.536,0.642	0.48,0.473,0.447	0.166
ENSMUSG00000024556	Me2	chr18	-	73773129	73773228	73775378	73775449	73770039	73770808	73781041	73781144	302,411,323	680,916,818	264,269,264	416,377,422	196	224	0.000152268220459	0.337,0.339,0.311	0.42,0.449,0.417	-0.1
ENSMUSG00000018076	Med13l	chr5	+	118671012	118671097	118680887	118680971	118593332	118593570	118718482	118720114	30,55,68	87,99,167	73,77,69	86,95,73	210	209	0.000156229578658	0.256,0.356,0.288	0.458,0.446,0.485	-0.163
ENSMUSG00000034118	Tpst1	chr5	+	130114467	130114666	130129507	130129558	130101589	130102535	130134458	130134498	409,671,726	77,147,134	461,502,497	161,138,167	324	176	0.000157044764177	0.743,0.713,0.746	0.609,0.664,0.618	0.104
ENSMUSG00000036792	Mbd5	chr2	+	49274562	49274774	49278580	49279783	49272040	49273057	49298655	49298729	26,15,30	0,4,16	32,39,23	31,31,22	337	1328	0.000158241538725	1.0,0.937,0.881	0.803,0.832,0.805	0.126
ENSMUSG00000107476	Zfp862-ps	chr6	+	48515236	48515356	48525023	48525122	48511814	48512512	48527444	48527549	23,31,29	3,17,5	22,32,24	29,28,31	245	224	0.000160382510983	0.875,0.625,0.841	0.41,0.511,0.414	0.335
ENSMUSG00000018995	Nars2	chr7	+	97035230	97035297	97039898	97040036	97031337	97031436	97057447	97057545	52,3,3	115,109,70	0,4,2	124,105,118	192	263	0.00016274834419	0.382,0.036,0.055	0.0,0.05,0.023	0.133
ENSMUSG00000000301	Pemt	chr11	-	59974067	59974179	59983442	59983558	59971183	59971258	60031712	60031820	43,72,80	35,30,31	18,22,34	34,38,37	241	237	0.00016274834419	0.547,0.702,0.717	0.342,0.363,0.475	0.262
ENSMUSG00000041926	Rnpep	chr1	-	135272361	135272478	135277388	135277537	135271528	135271764	135278766	135278907	200,461,473	280,576,452	478,517,471	365,404,323	274	242	0.000162844618067	0.387,0.414,0.48	0.536,0.531,0.563	-0.116
ENSMUSG00000006390	Elovl1	chr4	+	118430714	118430905	118431062	118431143	118430495	118430555	118431265	118431322	265,295,243	50,61,98	216,157,163	102,88,96	316	206	0.000163480782512	0.776,0.759,0.618	0.58,0.538,0.525	0.17
ENSMUSG00000037725	Ckap2	chr8	-	22177666	22177739	22179513	22179595	22176773	22177579	22185683	22185819	93,177,214	49,106,185	129,169,127	204,174,170	207	198	0.00016443775037	0.645,0.615,0.525	0.377,0.482,0.417	0.17
ENSMUSG00000062480	Acat3	chr17	-	12928494	12928638	12929553	12929671	12927337	12927460	12934820	12935002	137,248,300	264,373,296	518,544,548	416,396,391	243	269	0.000164601864598	0.365,0.424,0.529	0.58,0.603,0.608	-0.158
ENSMUSG00000025465	Echs1	chr7	-	140110538	140110643	140111695	140111795	140109986	140110106	140112418	140112546	582,1012,1107	1037,1431,1345	1131,1080,1046	1129,957,1049	225	230	0.000165846048716	0.365,0.42,0.457	0.506,0.536,0.505	-0.102
ENSMUSG00000018819	Lsp1	chr7	+	142489899	142490034	142490344	142490422	142489324	142489406	142490558	142490665	89,122,133	115,217,203	244,204,223	230,201,193	260	203	0.000165846048716	0.377,0.305,0.338	0.453,0.442,0.474	-0.116
ENSMUSG00000051169	Rpusd3	chr6	-	113416306	113416446	113416788	113416912	113415318	113415722	113417140	113417225	54,131,140	142,247,223	151,174,132	157,174,159	249	265	0.000165846048716	0.288,0.361,0.401	0.506,0.516,0.469	-0.147
ENSMUSG00000074578	Zfas1	chr2	+	167063635	167063727	167065158	167065217	167062933	167063297	167065433	167065480	1104,1179,812	226,406,318	640,657,661	356,315,330	217	184	0.00016626630769	0.806,0.711,0.684	0.604,0.639,0.629	0.11
ENSMUSG00000019731	Slc35e1	chr8	-	72484660	72484906	72488120	72488246	72480640	72483993	72489451	72489589	120,201,142	236,486,510	246,253,251	351,376,357	251	371	0.000169273243025	0.429,0.379,0.292	0.509,0.499,0.51	-0.139
ENSMUSG00000031986	Sprtn	chr8	+	124900206	124900335	124901624	124901892	124899075	124899175	124902690	124906161	46,154,96	11,85,62	64,91,61	78,90,77	254	393	0.000169332976105	0.866,0.737,0.706	0.559,0.61,0.551	0.196
ENSMUSG00000028245	Nsmaf	chr4	-	6438042	6438121	6440899	6440989	6437853	6437921	6453984	6454255	48,90,68	155,243,220	54,62,51	81,106,79	215	204	0.000169854896753	0.227,0.26,0.227	0.387,0.357,0.38	-0.137
ENSMUSG00000001441	Npepps	chr11	-	97242602	97242803	97244427	97244535	97241950	97242047	97248201	97248323	29,132,146	132,385,368	202,220,166	349,373,267	233	326	0.000171072856385	0.235,0.324,0.357	0.447,0.452,0.465	-0.149
ENSMUSG00000002496	Tsc2	chr17	-	24597045	24597137	24597204	24597283	24596854	24596953	24597891	24598031	17,167,154	229,439,389	231,220,206	369,344,349	204	217	0.00017160893244	0.073,0.288,0.296	0.4,0.405,0.386	-0.178
ENSMUSG00000046707	Csnk2a2	chr8	-	95465650	95465710	95487564	95487676	95461545	95461629	95488343	95488780	96,272,245	330,527,451	181,178,192	246,231,231	237	185	0.00017160893244	0.185,0.287,0.298	0.365,0.376,0.393	-0.121
ENSMUSG00000000976	Heatr6	chr11	+	83772244	83772600	83773869	83773992	83769667	83769767	83774421	83774508	108,214,219	18,74,30	129,217,154	107,80,109	481	248	0.000172736338393	0.756,0.599,0.79	0.383,0.583,0.421	0.253
ENSMUSG00000073542	Cep76	chr18	-	67624929	67625096	67626519	67626708	67623136	67623470	67629818	67629947	67,182,262	194,294,362	226,196,219	197,209,188	314	292	0.000174579219777	0.243,0.365,0.402	0.516,0.466,0.52	-0.164
ENSMUSG00000075528	Aarsd1	chr11	-	101408130	101408225	101409652	101409707	101406838	101407024	101410113	101410205	146,232,199	806,649,605	264,201,206	515,406,456	180	220	0.000174808442264	0.181,0.304,0.287	0.385,0.377,0.356	-0.115
ENSMUSG00000021892	Sh3bp5	chr14	-	31411540	31411669	31434082	31434145	31387718	31387883	31435810	31436078	104,141,110	244,317,329	73,80,74	312,309,343	188	254	0.000175515661273	0.365,0.375,0.311	0.24,0.259,0.226	0.109
ENSMUSG00000020900	Myh10	chr11	+	68721319	68721476	68734387	68734415	68699209	68699585	68745316	68745419	287,680,628	93,145,135	576,893,539	73,113,93	282	153	0.000177899536489	0.626,0.718,0.716	0.811,0.811,0.759	-0.107
ENSMUSG00000033373	Fntb	chr12	+	76897326	76897413	76906944	76907074	76887971	76888055	76910210	76910246	145,202,229	116,114,90	186,160,159	203,149,198	212	255	0.000178289959396	0.601,0.681,0.754	0.524,0.564,0.491	0.152
ENSMUSG00000022914	Brwd1	chr16	-	96017580	96017724	96019418	96019460	96016107	96016260	96019678	96019754	31,34,22	109,125,98	3,13,5	71,87,71	167	269	0.000178546620084	0.314,0.305,0.266	0.064,0.194,0.102	0.175
ENSMUSG00000092470	Gm20518	chr16	-	17843971	17844208	17844982	17845135	17842561	17842777	17849590	17849794	137,267,251	455,612,528	560,468,479	781,810,738	278	362	0.00017929611763	0.282,0.362,0.382	0.483,0.429,0.458	-0.115
ENSMUSG00000024317	Rnf138	chr18	+	21008724	21008890	21010676	21010792	21001956	21002169	21017818	21017875	208,194,115	377,472,436	214,188,194	247,322,264	291	241	0.000180861356443	0.314,0.254,0.179	0.418,0.326,0.378	-0.125
ENSMUSG00000020903	Stx8	chr11	+	67973232	67973271	68011314	68011439	67969771	67969871	68020905	68020998	31,89,33	271,492,462	58,66,64	286,241,278	164	250	0.000180963847297	0.148,0.216,0.098	0.236,0.295,0.26	-0.11
ENSMUSG00000027936	Crtc2	chr3	+	90257116	90257218	90259153	90259222	90254162	90254558	90259385	90259492	34,32,71	95,141,101	86,66,74	84,81,56	227	194	0.000181871918039	0.234,0.162,0.375	0.467,0.411,0.53	-0.212
ENSMUSG00000030613	Ccdc90b	chr7	+	92572538	92572640	92574621	92574663	92568471	92568575	92574743	92574815	209,527,625	205,460,435	434,492,564	272,260,256	227	167	0.000181998466132	0.429,0.457,0.514	0.54,0.582,0.618	-0.113
ENSMUSG00000005899	Smpd4	chr16	+	17638495	17638641	17639273	17639364	17631985	17632057	17639744	17639845	200,328,447	108,181,147	350,345,310	280,300,236	271	216	0.000181998466132	0.596,0.591,0.708	0.499,0.478,0.511	0.136
ENSMUSG00000023079	Gtf2ird1	chr5	-	134415134	134415276	134417052	134417181	134404795	134404966	134456508	134456674	97,108,116	47,15,12	237,200,224	10,19,14	254	267	0.000184384166035	0.684,0.883,0.91	0.961,0.917,0.944	-0.115
ENSMUSG00000039108	Lsm14b	chr2	+	180028957	180029074	180031793	180031871	180027899	180028035	180032060	180032222	552,1003,858	328,505,646	702,658,675	658,698,567	242	203	0.000184515256639	0.585,0.625,0.527	0.472,0.442,0.5	0.108
ENSMUSG00000030374	Strn4	chr7	+	16831485	16831580	16832925	16833101	16831024	16831138	16833177	16833225	602,534,657	528,703,595	581,629,526	910,985,898	220	301	0.00018696421721	0.609,0.51,0.602	0.466,0.466,0.445	0.115
ENSMUSG00000028986	Klhl7	chr5	+	24127979	24128104	24134963	24135139	24127668	24127762	24138305	24138480	70,250,194	150,312,328	409,490,425	429,435,353	250	301	0.000187309537055	0.36,0.491,0.416	0.534,0.576,0.592	-0.145
ENSMUSG00000024940	Ltbp3	chr19	+	5753632	5753755	5753928	5754048	5752018	5752141	5755545	5755674	7,16,11	1,1,3	100,85,46	65,53,39	248	245	0.000188157380851	0.874,0.94,0.784	0.603,0.613,0.538	0.281
ENSMUSG00000041658	Rragb	chrX	+	153153130	153153353	153158194	153158290	153150361	153150428	153160401	153160524	180,296,334	55,90,102	153,147,147	82,73,85	348	221	0.000191329323816	0.675,0.676,0.675	0.542,0.561,0.523	0.133
ENSMUSG00000024259	Slc25a46	chr18	-	31597038	31597095	31600131	31600232	31594576	31594634	31602722	31602800	96,447,427	63,249,286	241,213,232	204,227,250	226	182	0.00019282034004	0.551,0.591,0.546	0.488,0.43,0.428	0.114
ENSMUSG00000021671	Poc5	chr13	+	96393226	96393344	96394491	96394569	96391587	96391675	96396639	96396830	24,134,117	103,180,208	147,154,102	123,125,95	243	203	0.000196401656781	0.163,0.383,0.32	0.5,0.507,0.473	-0.205
ENSMUSG00000017299	Dnttip1	chr2	+	164765160	164765232	164767706	164767762	164763220	164763281	164767862	164768607	335,455,395	620,693,623	343,318,305	393,317,337	197	181	0.000199484361044	0.332,0.376,0.368	0.445,0.48,0.454	-0.101
ENSMUSG00000024539	Ptpn2	chr18	-	67688890	67688989	67695623	67695724	67681442	67681577	67711836	67711927	404,582,534	265,523,484	344,336,320	426,407,437	226	224	0.00020069867515	0.602,0.524,0.522	0.445,0.45,0.421	0.111
ENSMUSG00000032570	Atp2c1	chr9	-	105461016	105461078	105464625	105464661	105459659	105459768	105466582	105466672	6,31,21	124,210,192	42,38,43	166,204,154	161	187	0.000202275077789	0.053,0.146,0.113	0.227,0.178,0.245	-0.113
ENSMUSG00000036779	Papd5	chr8	+	88247508	88247616	88249104	88249233	88246364	88246485	88250639	88250853	49,170,171	114,284,331	104,135,135	136,141,104	233	254	0.000204476836667	0.319,0.395,0.36	0.455,0.511,0.586	-0.159
ENSMUSG00000036054	Sugp2	chr8	+	70251613	70252101	70253578	70253690	70248425	70248546	70257129	70257614	234,303,267	124,202,148	283,300,233	240,285,235	613	237	0.000205445367183	0.422,0.367,0.411	0.313,0.289,0.277	0.107
ENSMUSG00000026740	Dnajc1	chr2	-	18284622	18284786	18306972	18307066	18231703	18231823	18307914	18308012	262,390,414	418,578,624	62,67,62	145,171,169	219	289	0.000207474836528	0.453,0.471,0.467	0.361,0.341,0.326	0.121
ENSMUSG00000042439	Zfp532	chr18	+	65638749	65638931	65656350	65656632	65622983	65625334	65682894	65683007	226,365,318	178,221,180	192,204,187	200,215,185	307	407	0.000207734826648	0.627,0.686,0.701	0.56,0.557,0.573	0.108
ENSMUSG00000018363	Smurf2	chr11	-	106836069	106836184	106839187	106839291	106833744	106833923	106841599	106841795	283,464,468	252,524,557	249,276,281	424,483,414	229	240	0.000208900414831	0.541,0.481,0.468	0.381,0.375,0.416	0.106
ENSMUSG00000021716	Srek1ip1	chr13	+	104832853	104832997	104834247	104834320	104817176	104817366	104837364	104839274	0,0,3	45,37,26	0,9,4	14,15,14	269	198	0.000213442188026	0.0,0.0,0.078	0.0,0.306,0.174	-0.134
ENSMUSG00000068457	Uty	chrY	-	1134871	1134986	1136847	1136996	1131035	1131223	1137657	1137732	99,90,97	22,61,22	67,66,62	68,63,59	274	240	0.000213442188026	0.798,0.564,0.794	0.463,0.479,0.479	0.245
ENSMUSG00000012296	Tjap1	chr17	-	46261418	46261580	46262401	46262430	46261135	46261202	46263688	46263813	53,92,50	341,579,497	95,85,110	415,412,409	154	287	0.000213538526493	0.225,0.228,0.158	0.299,0.278,0.334	-0.1
ENSMUSG00000039678	Tbc1d13	chr2	+	30136672	30136713	30137120	30137182	30134796	30134870	30137281	30137513	36,49,42	219,250,256	68,91,61	259,237,191	166	187	0.000214292351153	0.156,0.181,0.156	0.228,0.302,0.265	-0.101
ENSMUSG00000038248	Sobp	chr10	-	43074592	43074688	43127778	43127930	43020981	43022918	43157907	43158093	57,169,155	119,155,112	75,106,108	38,38,41	277	221	0.000214571115243	0.276,0.465,0.525	0.612,0.69,0.678	-0.238
ENSMUSG00000027287	Snap23	chr2	+	120585150	120585192	120585555	120585604	120584268	120584365	120586158	120586276	205,244,204	121,193,200	134,132,119	191,176,167	167	174	0.000214697506613	0.638,0.568,0.515	0.422,0.439,0.426	0.145
ENSMUSG00000032119	Hinfp	chr9	-	44298872	44299025	44299212	44299324	44298333	44298411	44299562	44299792	17,42,43	40,72,81	89,83,77	92,73,69	237	278	0.000215299470726	0.333,0.406,0.384	0.532,0.571,0.567	-0.182
ENSMUSG00000018363	Smurf2	chr11	-	106833744	106833923	106839187	106839291	106830919	106831057	106841599	106841795	283,464,465	258,394,453	251,276,281	362,397,366	229	304	0.000219908334654	0.593,0.61,0.577	0.479,0.48,0.505	0.105
ENSMUSG00000032058	Ppp2r1b	chr9	+	50867325	50867396	50867662	50867797	50866827	50866942	50870062	50870236	531,623,508	426,475,631	328,333,268	433,528,465	196	260	0.000225479596026	0.623,0.635,0.516	0.501,0.456,0.433	0.128
ENSMUSG00000002963	Pnkp	chr7	+	44858162	44858749	44859887	44859945	44857166	44857554	44860359	44860431	108,105,109	0,0,3	64,64,77	4,3,6	712	183	0.000226264663649	1.0,1.0,0.903	0.804,0.846,0.767	0.162
ENSMUSG00000059714	Flot1	chr17	+	35824278	35824369	35824565	35824709	35824126	35824202	35824832	35824952	179,182,166	154,179,234	170,124,166	304,235,328	216	269	0.000226727159621	0.591,0.559,0.469	0.411,0.397,0.387	0.141
ENSMUSG00000025925	Terf1	chr1	+	15815885	15815972	15818933	15819083	15813040	15813162	15819650	15819763	172,220,191	477,712,720	245,175,225	450,448,361	212	275	0.000226727159621	0.319,0.286,0.256	0.414,0.336,0.447	-0.112
ENSMUSG00000052707	Tnrc6a	chr7	+	123143749	123143837	123162493	123162877	123124667	123124715	123169535	123172118	145,137,100	41,167,142	56,60,63	128,187,119	213	509	0.00022742155872	0.894,0.662,0.627	0.511,0.434,0.559	0.226
ENSMUSG00000064080	Fbln2	chr6	+	91263338	91263473	91264698	91264836	91257724	91257826	91265717	91265861	246,382,316	173,176,143	556,617,557	469,538,498	260	263	0.000227549542394	0.59,0.687,0.691	0.545,0.537,0.531	0.118
ENSMUSG00000031974	Abcb10	chr8	-	123968000	123968135	123969719	123969922	123966465	123966612	123970970	123971171	76,197,214	70,150,149	133,143,117	178,176,154	328	260	0.000229874894127	0.463,0.51,0.532	0.372,0.392,0.376	0.122
ENSMUSG00000031862	Atp13a1	chr8	+	69797940	69797996	69798386	69798513	69797706	69797836	69798583	69798721	62,86,52	180,325,288	101,94,97	183,245,146	181	252	0.000231040032221	0.324,0.269,0.201	0.435,0.348,0.481	-0.157
ENSMUSG00000020053	Igf1	chr10	+	87864730	87864887	87913618	87913800	87859067	87859412	87930674	87937042	262,644,562	467,690,777	643,681,736	595,556,572	282	307	0.000231814663489	0.379,0.504,0.441	0.541,0.571,0.583	-0.124
ENSMUSG00000038518	Jarid2	chr13	+	44874282	44874452	44884703	44884880	44848279	44848421	44896253	44896489	251,498,456	249,527,538	264,310,245	408,569,378	295	302	0.000231935716995	0.508,0.492,0.465	0.398,0.358,0.399	0.103
ENSMUSG00000056342	Usp34	chr11	+	23484101	23484181	23486817	23486958	23474265	23474389	23487078	23487222	13,179,146	359,633,528	173,145,142	333,427,350	205	266	0.000234306786339	0.045,0.268,0.264	0.403,0.306,0.345	-0.159
ENSMUSG00000045983	Eif4g1	chr16	+	20687149	20687275	20687380	20687462	20686759	20686932	20688538	20688637	2002,3674,3013	3097,2920,2586	2917,3006,2847	1571,1640,1692	251	207	0.000237439277137	0.348,0.509,0.49	0.605,0.602,0.581	-0.147
ENSMUSG00000027423	Snx5	chr2	-	144261919	144262024	144270376	144270459	144259056	144259178	144270700	144270906	4,17,19	9,0,4	116,281,247	3,2,2	208	230	0.000240527717617	0.33,1.0,0.84	0.977,0.994,0.993	-0.265
ENSMUSG00000027378	Nphp1	chr2	-	127747999	127748112	127753972	127754072	127745895	127745969	127756091	127756168	74,200,158	329,414,338	210,241,207	332,245,298	225	238	0.000243136531974	0.192,0.338,0.331	0.401,0.51,0.424	-0.158
ENSMUSG00000026035	Ppil3	chr1	-	58434330	58434449	58438343	58438411	58430993	58431330	58440842	58440936	665,695,738	244,651,817	353,325,371	557,588,650	193	244	0.000243941703817	0.775,0.574,0.533	0.445,0.411,0.419	0.202
ENSMUSG00000021048	Mthfd1	chr12	+	76293390	76293437	76294139	76294247	76290980	76291117	76294354	76294429	95,270,250	720,1041,950	155,149,116	399,364,370	172	233	0.00024559419997	0.152,0.26,0.263	0.345,0.357,0.298	-0.108
ENSMUSG00000026240	Cops7b	chr1	+	86592290	86592366	86596750	86596839	86589163	86589341	86599002	86599205	378,705,587	310,468,590	346,293,309	425,413,384	201	214	0.000246977165506	0.565,0.616,0.514	0.464,0.43,0.461	0.113
ENSMUSG00000035125	Gcfc2	chr6	+	81941317	81941441	81942928	81943010	81939379	81939566	81943428	81943541	105,156,205	36,65,77	95,92,115	75,65,72	249	207	0.000251078182054	0.708,0.666,0.689	0.513,0.541,0.57	0.146
ENSMUSG00000037287	Tbcel	chr9	-	42444406	42444588	42449923	42450063	42442818	42443075	42451612	42451762	7,55,54	24,172,178	57,55,53	79,90,100	265	307	0.00025196863719	0.253,0.27,0.26	0.455,0.415,0.38	-0.156
ENSMUSG00000061306	Slc38a10	chr11	-	120108466	120108553	120109371	120109395	120106433	120106610	120109431	120109536	0,0,0	20,8,8	3,4,0	7,3,6	149	212	0.00025627164585	0.0,0.0,0.0	0.379,0.655,0.0	-0.345
ENSMUSG00000038648	Creb3l2	chr6	-	37363967	37364143	37379811	37380028	37362357	37362445	37441698	37442146	45,47,56	142,156,181	58,101,75	133,146,110	342	301	0.000257655753239	0.218,0.21,0.214	0.277,0.378,0.375	-0.129
ENSMUSG00000029635	Cdk8	chr5	+	146271594	146271735	146283628	146283686	146268214	146268325	146286107	146286239	69,148,94	99,271,338	91,136,98	102,92,115	266	183	0.00025772368643	0.324,0.273,0.161	0.38,0.504,0.37	-0.165
ENSMUSG00000022967	Ifnar1	chr16	+	91489695	91489819	91492630	91492809	91485237	91485416	91495148	91495303	166,222,172	433,427,512	280,385,281	496,514,435	249	304	0.00025942193135	0.319,0.388,0.291	0.408,0.478,0.441	-0.11
ENSMUSG00000001998	Ap4e1	chr2	+	127037785	127037859	127043420	127043543	127035043	127035210	127046147	127046287	8,21,34	0,0,2	26,18,9	4,4,5	199	248	0.000260099586055	1.0,1.0,0.955	0.89,0.849,0.692	0.175
ENSMUSG00000014077	Chp1	chr2	+	119571767	119571895	119580694	119580756	119566604	119566730	119584529	119584652	235,284,316	106,232,225	231,193,207	265,250,237	253	187	0.000260205549119	0.621,0.475,0.509	0.392,0.363,0.392	0.153
ENSMUSG00000034175	Rhbdd3	chr11	+	5099747	5099898	5100396	5100587	5098925	5099566	5101868	5101905	32,105,87	28,68,63	61,68,54	98,83,74	276	316	0.000261965283193	0.567,0.639,0.613	0.416,0.484,0.455	0.155
ENSMUSG00000018999	Slc35b4	chr6	-	34163588	34163670	34166373	34166423	34163328	34163389	34167624	34167727	3,22,28	30,79,91	63,60,63	115,96,80	175	207	0.000263705835904	0.106,0.248,0.267	0.393,0.425,0.482	-0.226
ENSMUSG00000025815	Dhtkd1	chr2	-	5919439	5919638	5921664	5921836	5917672	5917985	5923868	5924138	0,5,27	34,37,35	33,44,21	30,37,20	297	324	0.000265491620916	0.0,0.128,0.457	0.545,0.565,0.534	-0.353
ENSMUSG00000040929	Rfx3	chr19	-	27867512	27867610	27900778	27900903	27849710	27849969	28010971	28011048	0,12,12	19,52,46	28,22,30	49,38,28	250	223	0.000268202022091	0.0,0.171,0.189	0.338,0.341,0.489	-0.269
ENSMUSG00000003402	Prkcsh	chr9	+	22012218	22012308	22013015	22013166	22012033	22012103	22013911	22014219	306,474,394	165,363,353	560,565,516	740,607,598	215	276	0.000268202022091	0.704,0.626,0.589	0.493,0.544,0.526	0.119
ENSMUSG00000024480	Ap3s1	chr18	+	46758002	46758114	46779187	46779259	46754370	46754462	46780660	46780768	96,269,377	612,942,867	290,347,288	627,567,685	237	197	0.000268202022091	0.115,0.192,0.265	0.278,0.337,0.259	-0.101
ENSMUSG00000024855	Pacs1	chr19	-	5138929	5139065	5139279	5139322	5136692	5136919	5141159	5141202	65,91,118	163,137,144	107,111,96	320,403,351	168	261	0.000268572073477	0.383,0.508,0.56	0.342,0.3,0.298	0.17
ENSMUSG00000003500	Impdh1	chr6	-	29206305	29206512	29206922	29206997	29206065	29206153	29207094	29207196	322,354,487	200,236,200	180,175,187	194,143,156	200	332	0.000269655705663	0.728,0.713,0.802	0.606,0.67,0.666	0.1
ENSMUSG00000053414	Hunk	chr16	+	90481249	90481333	90487858	90487906	90475819	90475982	90493412	90493593	204,291,182	169,221,309	242,368,273	133,158,129	209	173	0.000269953672083	0.5,0.522,0.328	0.601,0.658,0.637	-0.182
ENSMUSG00000028926	Cdk14	chr5	-	5227163	5227258	5373457	5373489	5195277	5195357	5380034	5380251	8,42,18	140,257,211	54,62,64	292,292,225	157	220	0.000270505720428	0.074,0.186,0.107	0.206,0.229,0.285	-0.118
ENSMUSG00000020817	Rabep1	chr11	+	70887010	70887171	70893568	70893688	70884764	70884968	70900471	70900607	426,417,476	196,264,342	235,248,210	258,213,211	286	245	0.000275870978938	0.651,0.575,0.544	0.438,0.499,0.46	0.124
ENSMUSG00000020166	Cnot2	chr10	-	116501191	116501317	116527826	116527949	116499341	116499466	116549032	116549105	545,984,913	381,1215,1127	495,571,528	998,961,949	248	251	0.000279143984574	0.591,0.45,0.451	0.334,0.376,0.36	0.141
ENSMUSG00000042642	Flad1	chr3	-	89405854	89405953	89407408	89407556	89405580	89405770	89408421	89409166	30,61,45	113,85,56	123,144,106	99,102,74	273	224	0.000285088099727	0.179,0.371,0.397	0.505,0.537,0.54	-0.212
ENSMUSG00000034354	Mtmr3	chr11	-	4517740	4517907	4520831	4520914	4507589	4507686	4527835	4527952	102,159,109	3,35,28	150,174,178	70,61,56	208	292	0.000285334599326	0.979,0.864,0.845	0.751,0.8,0.817	0.107
ENSMUSG00000029101	Rgs12	chr5	+	35021115	35021259	35022591	35022771	35020313	35020406	35023028	35023172	391,433,423	197,268,287	271,333,251	277,256,255	269	305	0.000287934693316	0.692,0.647,0.626	0.526,0.596,0.527	0.105
ENSMUSG00000037426	Depdc5	chr5	+	32973816	32973925	32975316	32975544	32968638	32968771	32979384	32979554	43,115,96	116,252,230	134,155,132	187,206,201	234	353	0.000288033455457	0.359,0.408,0.386	0.519,0.532,0.498	-0.132
ENSMUSG00000042700	Sipa1l1	chr12	+	82311348	82311409	82340661	82342499	82170015	82170076	82357232	82357363	1,0,0	175,259,280	5,2,5	276,371,234	186	1963	0.000289664153849	0.057,0.0,0.0	0.161,0.054,0.184	-0.114
ENSMUSG00000032763	Ilvbl	chr10	+	78583629	78583701	78583877	78583983	78583463	78583534	78584069	78584498	2,35,52	140,194,189	70,62,56	189,159,166	197	231	0.000295131632541	0.016,0.175,0.244	0.303,0.314,0.283	-0.155
ENSMUSG00000025199	Chuk	chr19	-	44075430	44075530	44077245	44077379	44073334	44074540	44078292	44078440	180,442,448	109,212,163	315,379,220	274,246,214	259	225	0.000298736132931	0.589,0.644,0.705	0.5,0.572,0.472	0.131
ENSMUSG00000003865	Gys1	chr7	+	45436531	45436713	45438101	45438293	45434843	45435170	45439478	45439664	178,331,275	87,154,129	250,326,266	164,250,225	307	317	0.000298736132931	0.679,0.689,0.688	0.612,0.574,0.55	0.107
ENSMUSG00000026921	Egfl7	chr2	+	26589329	26589446	26590379	26590495	26589044	26589169	26590656	26590752	487,608,603	252,330,222	387,326,383	268,231,305	242	241	0.000300358418515	0.658,0.647,0.73	0.59,0.584,0.556	0.102
ENSMUSG00000059495	Arhgef12	chr9	-	43026179	43026229	43040539	43040596	43022814	43022872	43042590	43042676	0,8,17	73,67,67	14,21,18	25,74,37	182	175	0.000302075551222	0.0,0.103,0.196	0.35,0.214,0.319	-0.195
ENSMUSG00000028309	Rnf20	chr4	+	49653064	49653277	49654190	49654316	49652521	49652671	49654446	49654587	774,760,700	258,461,422	521,611,488	487,481,463	338	251	0.000305876770213	0.69,0.55,0.552	0.443,0.485,0.439	0.142
ENSMUSG00000087174	5530601H04Rik	chrX	-	105066758	105066877	105068570	105068628	105044001	105044111	105069610	105069675	112,102,112	211,177,254	142,118,110	153,122,155	183	244	0.000314634028087	0.414,0.435,0.37	0.553,0.563,0.486	-0.128
ENSMUSG00000024789	Jak2	chr19	+	29288673	29288801	29291166	29291301	29287900	29288087	29294855	29294943	101,230,210	56,141,83	171,198,182	165,166,157	253	260	0.000319153859555	0.65,0.626,0.722	0.516,0.551,0.544	0.129
ENSMUSG00000038398	Upf3a	chr8	+	13786146	13786253	13787364	13787471	13785634	13785884	13791881	13791980	155,219,170	468,272,308	223,230,198	211,148,212	232	232	0.000319153859555	0.249,0.446,0.356	0.514,0.608,0.483	-0.185
ENSMUSG00000030204	Ddx47	chr6	+	135012301	135012395	135015194	135015383	135011631	135011728	135015575	135015647	226,356,267	451,606,737	472,497,495	685,621,612	219	314	0.000319691238081	0.418,0.457,0.342	0.497,0.534,0.537	-0.117
ENSMUSG00000027646	Src	chr2	+	157468482	157468559	157469124	157469278	157467430	157467610	157469389	157469521	159,310,274	212,339,333	324,301,323	649,534,553	202	279	0.000320468912961	0.509,0.558,0.532	0.408,0.438,0.447	0.102
ENSMUSG00000048799	Cep120	chr18	-	53735642	53735784	53738477	53738592	53731090	53731239	53740051	53740208	77,261,228	226,357,335	208,264,182	186,214,173	240	267	0.000324629733709	0.275,0.449,0.431	0.554,0.578,0.539	-0.172
ENSMUSG00000018415	Gid4	chr11	+	60424773	60424833	60432332	60432440	60417144	60417844	60436347	60436449	41,72,64	209,337,293	71,65,51	179,159,157	185	233	0.000325933907094	0.198,0.212,0.216	0.333,0.34,0.29	-0.112
ENSMUSG00000052337	Immt	chr6	+	71844638	71844712	71846285	71846475	71831431	71831515	71851771	71851880	228,342,202	773,1621,1756	323,314,298	915,883,888	199	315	0.00032672939922	0.318,0.25,0.154	0.358,0.36,0.347	-0.114
ENSMUSG00000017264	Exosc10	chr4	+	148579380	148579457	148580358	148580530	148578417	148578505	148581101	148581163	343,483,363	287,587,527	242,242,248	431,487,509	202	297	0.000327260964455	0.637,0.547,0.503	0.452,0.422,0.417	0.132
ENSMUSG00000038279	Nop2	chr6	+	125134546	125134731	125136912	125136968	125133713	125133802	125137054	125137215	564,753,581	500,622,496	424,376,400	205,249,229	310	181	0.000327925183677	0.397,0.414,0.406	0.547,0.469,0.505	-0.101
ENSMUSG00000004462	Tbccd1	chr16	-	22822081	22822579	22825765	22826132	22818380	22818528	22833877	22834033	180,300,249	128,201,176	169,156,143	178,206,142	492	623	0.000328351391584	0.64,0.654,0.642	0.546,0.49,0.56	0.113
ENSMUSG00000032560	Dnajc13	chr9	-	104238464	104238540	104246759	104246840	104237576	104237726	104262698	104262930	69,118,68	75,125,95	31,52,34	88,92,85	206	201	0.00033025879332	0.473,0.479,0.411	0.256,0.355,0.281	0.157
ENSMUSG00000059475	Zfp426	chr9	-	20473027	20473108	20478132	20478254	20471698	20471781	20486329	20486437	31,70,34	78,106,106	89,109,96	100,103,112	247	206	0.000336361816607	0.249,0.355,0.211	0.426,0.469,0.417	-0.166
ENSMUSG00000042523	Dnal1	chr12	+	84121282	84121321	84124474	84124584	84114365	84114399	84126961	84127017	28,0,0	74,53,44	0,0,1	67,65,47	164	235	0.000337569757936	0.352,0.0,0.0	0.0,0.0,0.03	0.107
ENSMUSG00000020230	Prmt2	chr10	-	76226189	76226315	76236711	76236821	76225287	76225470	76237749	76237857	30,85,51	150,222,168	93,110,93	197,148,170	235	251	0.000342546265169	0.176,0.29,0.245	0.335,0.443,0.369	-0.145
ENSMUSG00000024074	Crim1	chr17	+	78281245	78281366	78302986	78303108	78237741	78237915	78313123	78313306	0,0,5	46,53,21	8,10,8	55,37,25	246	247	0.000342554073463	0.0,0.0,0.193	0.127,0.213,0.243	-0.13
ENSMUSG00000039069	Mtg2	chr2	+	180073139	180073233	180082085	180082233	180071793	180071886	180083344	180083460	126,225,163	64,120,150	120,110,92	132,138,124	219	273	0.000343080352808	0.71,0.7,0.575	0.531,0.498,0.48	0.159
ENSMUSG00000022401	Xpnpep3	chr15	+	81438066	81438180	81442378	81442464	81436713	81436776	81448318	81448496	29,56,61	43,59,73	52,79,68	33,45,38	239	211	0.000346161375029	0.373,0.456,0.425	0.582,0.608,0.612	-0.183
ENSMUSG00000034252	Senp6	chr9	+	80092266	80092412	80093536	80093641	80066935	80067572	80098885	80098906	172,144,146	37,117,84	70,99,75	99,119,103	271	230	0.000346189369106	0.798,0.511,0.596	0.375,0.414,0.382	0.245
ENSMUSG00000002845	Tmem39a	chr16	+	38575742	38575826	38581969	38582124	38573053	38573276	38585175	38585518	158,239,278	169,271,354	214,221,202	376,392,382	209	280	0.000347109346859	0.556,0.542,0.513	0.433,0.43,0.415	0.111
ENSMUSG00000053453	Thoc7	chr14	-	13950298	13950365	13951205	13951263	13950131	13950201	13953075	13953162	1428,2485,2416	1039,1175,1188	911,891,970	781,780,781	183	192	0.000349845943098	0.59,0.689,0.681	0.55,0.545,0.566	0.1
ENSMUSG00000038002	Cramp1l	chr17	-	24973080	24973259	24973503	24973608	24972335	24972401	24974704	24974786	110,234,237	60,101,143	140,142,116	113,128,110	230	304	0.000350182781741	0.708,0.754,0.687	0.621,0.595,0.582	0.117
ENSMUSG00000047045	Tmem164	chrX	+	142752039	142752089	142770966	142771033	142682290	142682949	142805989	142806068	15,40,46	188,228,283	39,57,37	163,183,128	175	192	0.000351694653251	0.08,0.161,0.151	0.208,0.255,0.241	-0.104
ENSMUSG00000034163	Zfc3h1	chr10	+	115409092	115409242	115410528	115410703	115408870	115408992	115411198	115411330	55,46,61	163,161,211	68,91,52	139,115,101	275	300	0.000354478874108	0.269,0.238,0.24	0.348,0.463,0.36	-0.141
ENSMUSG00000001472	Tcf25	chr8	+	123381399	123381561	123382526	123382601	123373855	123374064	123383324	123383443	973,1042,976	235,448,427	808,823,679	524,427,459	287	200	0.00035562951241	0.743,0.618,0.614	0.518,0.573,0.508	0.125
ENSMUSG00000039298	Cdk5rap2	chr4	-	70337340	70337559	70349143	70349245	70317426	70317597	70352668	70352788	136,236,245	72,125,151	159,182,154	144,173,140	227	344	0.000355645178277	0.741,0.741,0.711	0.626,0.615,0.625	0.109
ENSMUSG00000036473	Tbc1d24	chr17	-	24182785	24182849	24183693	24183852	24182449	24182545	24185203	24186201	24,86,56	0,17,7	98,103,88	38,68,29	284	189	0.000361085089018	1.0,0.771,0.842	0.632,0.502,0.669	0.27
ENSMUSG00000004415	Col26a1	chr5	-	136748323	136748359	136749264	136749317	136747020	136747068	136751668	136751752	224,303,314	137,135,110	759,590,697	569,443,559	178	161	0.000361155523721	0.597,0.67,0.721	0.547,0.546,0.53	0.122
ENSMUSG00000052632	Asap2	chr12	+	21185097	21185243	21199543	21199618	21168203	21168276	21200879	21200929	113,146,175	134,163,189	119,141,116	80,82,86	271	200	0.000361255677651	0.384,0.398,0.406	0.523,0.559,0.499	-0.131
ENSMUSG00000031349	Nsdhl	chrX	+	72952842	72952971	72955071	72955214	72949164	72949311	72956336	72956439	396,785,758	243,439,302	482,394,442	345,358,343	254	268	0.000363065800574	0.632,0.654,0.726	0.596,0.537,0.576	0.101
ENSMUSG00000025903	Lypla1	chr1	+	4830267	4830315	4832310	4832381	4828583	4828649	4839386	4839488	43,97,105	16,3,22	74,73,73	2,3,4	173	196	0.000365318964514	0.753,0.973,0.844	0.977,0.965,0.954	-0.109
ENSMUSG00000036565	Ttyh3	chr5	-	140631492	140631585	140632187	140632243	140629714	140629807	140633264	140633340	260,296,270	183,250,322	481,444,425	772,604,657	181	218	0.000367585356304	0.631,0.588,0.502	0.429,0.47,0.438	0.128
ENSMUSG00000040725	Hnrnpul1	chr7	-	25722805	25722997	25724554	25724844	25721481	25722363	25725923	25726214	628,832,781	536,1171,827	800,792,698	1320,1376,1232	415	317	0.000373433367112	0.472,0.352,0.419	0.316,0.305,0.302	0.107
ENSMUSG00000023764	Sfi1	chr11	-	3170586	3170704	3177426	3177521	3165575	3165678	3179396	3179507	100,60,43	12,42,24	35,30,26	42,50,27	220	243	0.000378366990775	0.902,0.612,0.664	0.479,0.399,0.515	0.262
ENSMUSG00000039648	Kyat1	chr2	-	30187186	30187307	30187688	30187817	30186832	30186909	30188052	30188139	78,105,55	4,45,14	86,54,59	51,35,44	254	246	0.000380718530146	0.95,0.693,0.792	0.62,0.599,0.565	0.217
ENSMUSG00000045100	Slc25a26	chr6	+	94507513	94507670	94510751	94510861	94500330	94500457	94534143	94534248	48,169,87	0,60,73	46,55,39	67,66,63	282	235	0.000380801752299	1.0,0.701,0.498	0.364,0.41,0.34	0.362
ENSMUSG00000031245	Hmgn5	chrX	-	109010856	109010886	109011421	109011445	109010553	109010607	109013251	109013404	8,7,2	0,1,1	2,2,2	2,5,1	149	155	0.000381223860859	1.0,0.879,0.675	0.51,0.294,0.675	0.358
ENSMUSG00000022995	Enah	chr1	-	181913306	181913373	181917198	181917247	181908297	181908376	181918257	181918315	446,815,754	460,951,892	406,362,364	552,800,701	174	192	0.000382355080713	0.517,0.486,0.483	0.448,0.333,0.364	0.114
ENSMUSG00000095687	Rnaset2a	chr17	-	8142517	8142570	8145541	8145602	8137887	8137958	8147593	8148097	56,30,12	1,9,5	72,71,82	4,0,1	186	178	0.000387833627057	0.982,0.761,0.697	0.945,1.0,0.987	-0.164
ENSMUSG00000073639	Rab18	chr18	+	6770053	6770109	6778494	6778556	6765204	6765332	6783119	6783192	436,428,511	163,477,417	394,368,375	646,596,598	181	187	0.000391522784982	0.734,0.481,0.559	0.387,0.389,0.393	0.202
ENSMUSG00000032469	Dbr1	chr9	+	99576575	99576700	99578440	99578521	99575827	99576125	99579356	99579442	56,107,127	107,130,166	144,123,120	79,105,101	250	206	0.000397649817238	0.301,0.404,0.387	0.6,0.491,0.495	-0.165
ENSMUSG00000002825	Qtrt1	chr9	+	21419290	21419366	21419438	21419548	21418283	21418422	21419624	21419712	94,131,174	273,576,402	125,132,146	238,260,217	201	235	0.000399067128398	0.287,0.21,0.336	0.38,0.372,0.44	-0.12
ENSMUSG00000038902	Pogz	chr3	+	94853949	94854074	94856042	94856201	94837566	94837740	94860795	94860971	33,77,44	68,270,220	89,112,104	164,186,155	250	284	0.000399067128398	0.355,0.245,0.185	0.381,0.406,0.433	-0.145
ENSMUSG00000029782	Tmem209	chr6	-	30492596	30492722	30494737	30494834	30491086	30491184	30497166	30497238	71,173,214	253,321,313	192,234,220	236,219,207	222	251	0.000413715335826	0.241,0.379,0.436	0.479,0.547,0.546	-0.172
ENSMUSG00000039988	Ankrd13c	chr3	+	157972231	157972317	157972999	157973045	157962277	157962382	157975227	157975294	59,47,41	63,70,64	116,78,96	64,66,62	211	171	0.000427142239911	0.431,0.352,0.342	0.595,0.489,0.557	-0.172
ENSMUSG00000039048	Foxred1	chr9	-	35209415	35209529	35209944	35210165	35209037	35209156	35210806	35211055	263,278,214	76,173,129	194,160,180	176,162,194	346	239	0.000434537592823	0.705,0.526,0.534	0.432,0.406,0.391	0.179
ENSMUSG00000020642	Rnf144a	chr12	-	26339305	26339451	26389393	26389575	26327502	26327607	26415100	26415256	42,130,173	390,511,432	176,204,179	403,480,369	307	271	0.000435285344342	0.087,0.183,0.261	0.278,0.273,0.3	-0.107
ENSMUSG00000015697	Setdb1	chr3	-	95324304	95324393	95324629	95324841	95323524	95324190	95325717	95325883	700,1364,1085	351,426,389	723,685,628	410,436,377	337	214	0.000436485026227	0.559,0.67,0.639	0.528,0.499,0.514	0.109
ENSMUSG00000027001	Dusp19	chr2	+	80621193	80621240	80624207	80624360	80617044	80617606	80630791	80631661	19,64,43	70,182,139	74,65,75	112,122,128	172	278	0.000445534029924	0.305,0.362,0.333	0.516,0.463,0.486	-0.155
ENSMUSG00000019843	Fyn	chr10	+	39395004	39395044	39455065	39455135	39369763	39370190	39511738	39511996	9,27,29	93,288,190	34,59,58	222,227,179	165	195	0.000448236063404	0.103,0.1,0.153	0.153,0.235,0.277	-0.103
ENSMUSG00000020993	Trappc6b	chr12	-	59044252	59044346	59048122	59048206	59043092	59043676	59050267	59050385	189,357,419	184,312,327	220,269,203	323,305,282	209	219	0.000449835033152	0.518,0.545,0.573	0.416,0.48,0.43	0.103
ENSMUSG00000020697	Lig3	chr11	+	82796027	82796151	82797305	82797448	82795708	82795786	82797773	82797848	365,641,530	92,374,368	309,359,291	330,298,308	249	268	0.000449996569159	0.81,0.648,0.608	0.502,0.565,0.504	0.165
ENSMUSG00000047804	Akap10	chr11	-	61903906	61904030	61904774	61904859	61900309	61900446	61909847	61909946	21,83,83	118,189,208	66,85,76	106,90,110	210	249	0.000454817934274	0.174,0.342,0.321	0.425,0.528,0.45	-0.189
ENSMUSG00000026260	Ndufa10	chr1	-	92467380	92467467	92469862	92470078	92464360	92464482	92470816	92470862	837,1327,1314	231,535,624	1220,1241,1099	838,641,692	341	212	0.000458592957271	0.693,0.607,0.567	0.475,0.546,0.497	0.116
ENSMUSG00000001157	Gmcl1	chr6	-	86714174	86714259	86726072	86726196	86711588	86711679	86732910	86733383	121,211,226	105,165,221	166,167,146	240,219,211	249	210	0.000458911189383	0.493,0.519,0.463	0.368,0.391,0.369	0.116
ENSMUSG00000022827	Rabl3	chr16	+	37567319	37567391	37570387	37570426	37563615	37563766	37571029	37572385	120,144,215	6,43,40	74,96,76	34,37,34	197	164	0.000470177695795	0.943,0.736,0.817	0.644,0.684,0.65	0.173
ENSMUSG00000021716	Srek1ip1	chr13	+	104827054	104827102	104832853	104832997	104817176	104817366	104834247	104834320	70,71,146	234,207,199	100,136,108	88,125,136	173	269	0.000474594530924	0.317,0.348,0.533	0.639,0.628,0.553	-0.207
ENSMUSG00000030204	Ddx47	chr6	+	135015194	135015383	135015575	135015647	135012301	135012395	135015821	135015940	455,877,713	365,587,710	851,855,826	469,472,425	314	197	0.000482908825146	0.439,0.484,0.387	0.532,0.532,0.549	-0.101
ENSMUSG00000040029	Ipo8	chr6	-	148800180	148800270	148801486	148801603	148799726	148799892	148801912	148801989	288,348,396	144,198,196	169,240,203	187,180,156	242	215	0.000487264574866	0.64,0.61,0.642	0.445,0.542,0.536	0.123
ENSMUSG00000059005	Hnrnpa3	chr2	+	75662844	75662925	75663570	75663714	75662660	75662756	75665027	75665150	1,5,0	5,33,33	11,8,14	29,24,29	206	269	0.000488928935534	0.207,0.165,0.0	0.331,0.303,0.387	-0.216
ENSMUSG00000020978	Klhdc2	chr12	+	69305782	69305841	69307617	69307690	69305627	69305708	69308957	69309045	519,734,792	256,557,585	727,615,735	735,603,782	184	198	0.000490448598496	0.686,0.586,0.593	0.516,0.523,0.503	0.108
ENSMUSG00000019841	Rev3l	chr10	+	39851866	39852073	39854698	39854808	39847974	39848083	39859106	39859221	73,188,180	36,121,96	125,170,126	115,175,116	332	235	0.000492273826658	0.589,0.524,0.57	0.435,0.407,0.435	0.135
ENSMUSG00000063052	Lrrc40	chr3	+	158040440	158040622	158041585	158041659	158036661	158036876	158043560	158043690	358,420,423	30,137,117	299,289,252	132,132,127	307	199	0.000496022256163	0.886,0.665,0.701	0.595,0.587,0.563	0.169
ENSMUSG00000021432	Slc35b3	chr13	-	38944499	38944654	38954108	38954230	38943058	38943166	38955648	38955936	41,93,67	2,19,14	101,77,81	40,34,34	247	280	0.000496693154524	0.959,0.847,0.844	0.741,0.72,0.73	0.153
ENSMUSG00000026035	Ppil3	chr1	-	58434330	58434449	58440842	58440936	58430993	58431330	58442524	58442599	477,702,758	224,631,774	411,365,395	528,556,615	219	244	0.00049959355542	0.703,0.553,0.522	0.464,0.422,0.417	0.158
ENSMUSG00000051306	Usp42	chr5	-	143717923	143718077	143719493	143719594	143716773	143717481	143719726	143719867	64,104,145	223,326,397	113,126,124	208,271,208	226	279	0.000504546954062	0.262,0.283,0.311	0.401,0.365,0.424	-0.111
ENSMUSG00000052406	Rexo4	chr2	-	26958478	26958567	26960223	26960417	26956288	26956363	26960602	26960740	286,306,353	270,356,387	338,270,306	225,224,193	319	214	0.000506808992427	0.415,0.366,0.38	0.502,0.447,0.515	-0.101
ENSMUSG00000036817	Sun1	chr5	+	139233900	139233994	139234514	139234573	139233470	139233569	139234686	139234832	60,108,63	105,99,92	141,137,110	86,76,88	219	184	0.000514560121022	0.324,0.478,0.365	0.579,0.602,0.512	-0.175
ENSMUSG00000038000	Acd	chr8	-	105700281	105700402	105700446	105700540	105700003	105700048	105700702	105700839	79,86,91	63,78,127	361,267,265	135,180,138	219	246	0.000520968974224	0.585,0.553,0.446	0.75,0.625,0.683	-0.158
ENSMUSG00000024769	Cdc42bpg	chr19	+	6316828	6316934	6317160	6317294	6316518	6316578	6317374	6317514	27,10,20	2,5,6	29,21,19	34,19,14	231	259	0.000531171138778	0.938,0.692,0.789	0.489,0.553,0.603	0.258
ENSMUSG00000029676	Pot1a	chr6	-	25798008	25798055	25800283	25800510	25794559	25794674	25805874	25805941	88,136,145	40,80,140	149,119,183	50,41,46	352	172	0.000534113689578	0.518,0.454,0.336	0.593,0.586,0.66	-0.177
ENSMUSG00000043241	Upf2	chr2	+	5988386	5988472	6003544	6003653	5982991	5983095	6010314	6010428	181,349,354	108,197,149	175,199,157	163,168,110	211	234	0.000544695820065	0.65,0.663,0.725	0.544,0.568,0.613	0.104
ENSMUSG00000029071	Dvl1	chr4	+	155853636	155853758	155853982	155854086	155853417	155853487	155854329	155854468	145,135,154	33,59,73	127,143,132	103,125,77	247	229	0.000547158877988	0.803,0.68,0.662	0.533,0.515,0.614	0.161
ENSMUSG00000020385	Clk4	chr11	+	51268164	51268231	51270536	51270595	51267170	51267331	51271799	51272022	23,38,22	122,213,221	25,34,26	72,121,77	192	184	0.000550265857439	0.153,0.146,0.087	0.25,0.212,0.244	-0.107
ENSMUSG00000026767	Fam188a	chr2	-	12400022	12400137	12401024	12401076	12397492	12397566	12403997	12404168	13,43,35	154,280,252	27,34,36	137,79,119	177	240	0.000552114080676	0.103,0.172,0.158	0.211,0.369,0.291	-0.146
ENSMUSG00000017491	Rarb	chr14	-	16435053	16435258	16436733	16436910	16434164	16434323	16443677	16443838	222,363,261	412,504,644	312,288,282	324,317,338	302	330	0.000555794741298	0.371,0.44,0.307	0.513,0.498,0.477	-0.123
ENSMUSG00000056870	Gulp1	chr1	+	44708616	44708678	44744473	44744545	44689143	44689215	44754342	44754441	96,131,132	155,235,274	132,69,118	115,96,107	187	197	0.000558320389384	0.395,0.37,0.337	0.547,0.431,0.537	-0.138
ENSMUSG00000000538	Tom1l2	chr11	-	60262648	60262783	60270317	60270467	60261054	60261213	60274923	60275002	36,87,113	114,180,185	95,115,90	106,117,114	275	260	0.000560107142692	0.23,0.314,0.366	0.459,0.482,0.427	-0.153
ENSMUSG00000039046	Usp6nl	chr2	+	6391054	6391122	6408928	6409009	6336367	6336459	6414932	6415040	26,58,35	131,110,119	50,57,62	89,65,65	193	206	0.000562113320781	0.175,0.36,0.239	0.375,0.483,0.504	-0.196
ENSMUSG00000020694	Tlk2	chr11	+	105260260	105260352	105267152	105267242	105256869	105256951	105269625	105269795	684,1109,1063	424,749,806	443,521,374	511,428,450	217	215	0.000563817903186	0.615,0.595,0.566	0.462,0.547,0.452	0.105
ENSMUSG00000006494	Pdk1	chr2	+	71895688	71895799	71897646	71897760	71888895	71888994	71899983	71903858	128,169,200	266,518,378	101,109,137	142,154,181	236	239	0.000571039771499	0.328,0.248,0.349	0.419,0.418,0.434	-0.115
ENSMUSG00000035064	Eef2k	chr7	+	120876431	120876492	120880304	120880476	120873308	120873409	120884657	120884807	15,49,58	280,386,423	28,39,36	156,169,149	186	297	0.000580421419875	0.079,0.169,0.18	0.223,0.269,0.278	-0.114
ENSMUSG00000004451	Ralb	chr1	-	119477914	119478123	119483493	119483656	119475894	119476072	119504576	119504794	148,275,130	378,460,439	351,290,321	453,430,434	288	334	0.000583949938079	0.312,0.409,0.256	0.473,0.439,0.462	-0.132
ENSMUSG00000061589	Dot1l	chr10	+	80781367	80781474	80782142	80782184	80780842	80780911	80783183	80783291	184,337,220	14,38,35	126,172,141	38,35,30	232	167	0.000592338711184	0.904,0.865,0.819	0.705,0.78,0.772	0.11
ENSMUSG00000048833	Slc39a9	chr12	+	80673225	80673294	80675848	80675934	80666534	80666735	80677131	80677266	87,227,213	39,33,55	121,147,95	65,68,60	194	211	0.000607383239552	0.708,0.882,0.808	0.669,0.702,0.633	0.131
ENSMUSG00000035150	Eif2s3x	chrX	-	94200889	94200984	94202813	94202948	94197287	94197457	94203949	94204108	2,4,7	8,0,3	8,4,5	0,0,1	260	220	0.000608907143619	0.175,1.0,0.664	1.0,1.0,0.809	-0.323
ENSMUSG00000021981	Cab39l	chr14	+	59526755	59526815	59528841	59528907	59519565	59519734	59539061	59539205	146,195,256	330,627,723	163,115,138	203,217,270	185	191	0.000614661813855	0.314,0.243,0.268	0.453,0.354,0.345	-0.109
ENSMUSG00000045410	Akr1e1	chr13	-	4602680	4602797	4607390	4607558	4601217	4601295	4609084	4609174	278,287,253	187,339,257	179,258,232	313,379,382	293	242	0.000625809162296	0.551,0.412,0.448	0.321,0.36,0.334	0.132
ENSMUSG00000031545	Gpat4	chr8	-	23180859	23180949	23181772	23181847	23180621	23180726	23182662	23182963	594,700,740	228,436,442	607,601,533	509,460,463	200	215	0.00062686825832	0.737,0.633,0.643	0.562,0.584,0.553	0.105
ENSMUSG00000068922	Msto1	chr3	-	88912236	88912300	88912702	88912778	88912025	88912113	88912857	88912923	138,245,262	130,173,162	87,101,105	104,133,131	201	189	0.000633520453443	0.5,0.571,0.603	0.44,0.417,0.43	0.129
ENSMUSG00000048490	Nrip1	chr16	-	76330745	76330864	76352471	76352549	76290861	76295015	76372871	76373049	2,30,15	146,134,155	17,19,14	52,70,50	203	244	0.000638700133102	0.016,0.212,0.104	0.282,0.246,0.252	-0.149
ENSMUSG00000033819	Ppp1r16a	chr15	+	76693013	76693138	76693226	76693352	76692836	76692940	76693438	76693513	262,229,221	90,149,140	229,234,203	268,185,201	250	251	0.000638786761782	0.745,0.607,0.613	0.462,0.559,0.503	0.147
ENSMUSG00000052997	Uba2	chr7	-	34164384	34164455	34165401	34165485	34163153	34163218	34168372	34168575	770,1207,1146	419,1027,967	788,696,697	891,795,824	209	196	0.000641486788926	0.633,0.524,0.526	0.453,0.451,0.442	0.112
ENSMUSG00000002963	Pnkp	chr7	+	44858452	44858749	44859722	44859802	44858162	44858209	44859887	44859945	26,81,103	125,239,164	118,76,101	136,124,150	422	205	0.000647266905971	0.092,0.141,0.234	0.297,0.229,0.246	-0.102
ENSMUSG00000024151	Msh2	chr17	+	87685436	87685586	87686295	87686429	87682530	87682677	87688941	87689141	322,691,614	933,1060,1184	507,512,491	612,670,613	275	259	0.000647266905971	0.245,0.38,0.328	0.438,0.419,0.43	-0.111
ENSMUSG00000085396	Firre	chrX	-	50591924	50592085	50595460	50595615	50584678	50584847	50598133	50598288	2,7,4	58,77,49	19,17,11	83,84,50	280	286	0.000648498513155	0.034,0.085,0.077	0.19,0.171,0.183	-0.116
ENSMUSG00000032418	Me1	chr9	-	86613540	86613638	86619724	86619834	86611852	86611966	86646310	86646414	73,44,58	10,6,13	61,61,59	20,26,30	235	223	0.000648688886674	0.874,0.874,0.809	0.743,0.69,0.651	0.158
ENSMUSG00000023235	Ccl25	chr8	+	4327756	4327850	4349771	4349894	4325235	4325288	4353882	4354000	70,46,70	6,16,13	25,22,23	11,12,26	219	248	0.000648874534047	0.93,0.765,0.859	0.72,0.675,0.5	0.22
ENSMUSG00000047248	C2cd3	chr7	+	100399667	100399815	100405957	100406106	100395798	100395844	100406861	100407071	45,73,42	76,257,273	115,163,118	172,267,155	273	274	0.000648874534047	0.373,0.222,0.134	0.402,0.38,0.433	-0.162
ENSMUSG00000010205	Raver1	chr9	-	21079600	21079812	21080083	21080171	21079208	21079514	21080704	21080817	104,294,308	494,1023,902	389,306,331	822,798,752	213	337	0.000657749414088	0.25,0.313,0.351	0.428,0.378,0.411	-0.101
ENSMUSG00000035621	Midn	chr10	+	80151377	80151465	80151660	80151723	80149681	80150313	80153590	80153719	467,740,401	191,326,275	863,1150,1026	279,388,265	213	188	0.000657749414088	0.683,0.667,0.563	0.732,0.723,0.774	-0.105
ENSMUSG00000028549	Itgb3bp	chr4	-	99769493	99769541	99781876	99781970	99767330	99767576	99789600	99789679	208,362,332	93,100,120	172,146,185	93,78,132	219	173	0.000664494053618	0.639,0.741,0.686	0.594,0.597,0.525	0.117
ENSMUSG00000041147	Brca2	chr5	+	150557100	150557245	150558389	150558511	150556860	150557016	150560003	150560196	97,137,144	30,99,55	71,102,104	78,122,82	270	247	0.000674509018158	0.747,0.559,0.705	0.454,0.433,0.537	0.196
ENSMUSG00000025232	Hexa	chr9	+	59555338	59555404	59556871	59556918	59554132	59554225	59557287	59557398	90,115,164	149,184,192	128,98,105	101,79,101	191	172	0.00069003963848	0.352,0.36,0.435	0.533,0.528,0.484	-0.133
ENSMUSG00000014601	Strip1	chr3	-	107625680	107625749	107626735	107626856	107624624	107624731	107626944	107627079	97,212,246	194,208,158	367,358,332	155,183,143	246	194	0.000695948587938	0.283,0.446,0.551	0.651,0.607,0.647	-0.208
ENSMUSG00000054733	Msra	chr14	-	64210427	64210534	64233828	64233933	64122910	64123353	64285063	64285183	38,74,90	189,280,288	63,52,53	119,117,125	230	232	0.000705040175784	0.169,0.21,0.24	0.348,0.31,0.3	-0.113
ENSMUSG00000019951	Uhrf1bp1l	chr10	+	89809627	89809778	89811486	89811740	89808517	89808660	89812043	89812152	159,162,131	78,85,62	93,140,118	114,122,84	276	379	0.00072003318717	0.737,0.724,0.744	0.528,0.612,0.659	0.135
ENSMUSG00000006678	Pola1	chrX	-	93620504	93620585	93623818	93623915	93605847	93605963	93626487	93626612	136,226,188	243,262,255	158,198,151	128,161,144	222	206	0.000726478726479	0.342,0.445,0.406	0.534,0.533,0.493	-0.122
ENSMUSG00000039115	Itga9	chr9	+	118626447	118626575	118628138	118628245	118606689	118607115	118636502	118636626	22,58,54	91,184,176	76,80,62	148,161,107	253	232	0.000728793798696	0.181,0.224,0.22	0.32,0.313,0.347	-0.118
ENSMUSG00000032316	Clk3	chr9	-	57758283	57758350	57758626	57758723	57755251	57755368	57760823	57761040	313,385,357	129,168,147	306,349,310	212,209,199	222	192	0.000733676257652	0.677,0.665,0.677	0.555,0.591,0.574	0.1
ENSMUSG00000038225	Primpol	chr8	-	46581567	46581650	46586342	46586451	46581437	46581484	46586606	46586696	35,79,75	85,97,113	77,91,76	72,51,60	234	208	0.000739545755185	0.268,0.42,0.371	0.487,0.613,0.53	-0.19
ENSMUSG00000033386	Frrs1	chr3	+	116891839	116891987	116895487	116895601	116885106	116885289	116896677	116896793	0,1,1	2,16,15	8,2,4	9,23,11	273	239	0.000739924439106	0.0,0.052,0.055	0.438,0.071,0.241	-0.214
ENSMUSG00000024054	Smchd1	chr17	-	71448731	71448846	71455604	71455735	71448512	71448632	71456417	71456500	255,433,437	460,483,518	276,311,208	175,270,189	256	240	0.000757947580861	0.342,0.457,0.442	0.597,0.519,0.508	-0.128
ENSMUSG00000017897	Eya2	chr2	+	165664785	165664886	165682836	165682882	165595031	165595264	165685548	165685691	3,46,23	43,87,43	38,27,34	38,26,28	226	171	0.00077412668951	0.05,0.286,0.288	0.431,0.44,0.479	-0.242
ENSMUSG00000030166	Rad52	chr6	+	119914169	119914237	119915233	119915352	119913001	119913103	119915966	119916042	1,24,6	66,97,127	27,17,20	88,73,62	193	244	0.000781948369144	0.019,0.238,0.056	0.279,0.227,0.29	-0.161
ENSMUSG00000018363	Smurf2	chr11	-	106823019	106823095	106828503	106828624	106820065	106822764	106830919	106831057	253,417,495	173,218,342	282,212,309	274,243,248	246	201	0.000782251729806	0.544,0.61,0.542	0.457,0.416,0.504	0.106
ENSMUSG00000038990	Cables2	chr2	-	180261515	180261681	180263077	180263155	180261076	180261180	180264213	180264306	11,68,22	138,183,186	65,94,90	204,199,140	203	291	0.000784760320088	0.103,0.348,0.145	0.314,0.404,0.48	-0.201
ENSMUSG00000036611	Eepd1	chr9	+	25586661	25586796	25594560	25594755	25581891	25582002	25603408	25604110	39,45,48	46,139,99	124,115,138	114,99,116	260	320	0.000790840633216	0.511,0.285,0.374	0.572,0.588,0.594	-0.195
ENSMUSG00000032586	Traip	chr9	+	107961541	107961655	107962253	107962341	107960977	107961072	107962830	107962920	265,314,299	75,122,110	231,271,280	143,159,127	239	213	0.000794463530378	0.759,0.696,0.708	0.59,0.603,0.663	0.102
ENSMUSG00000043015	Nemp2	chr1	+	52641170	52641243	52643121	52643236	52640828	52641060	52645260	52645486	4,57,47	2,17,24	41,58,41	51,43,47	198	240	0.000801447474449	0.708,0.803,0.704	0.494,0.62,0.514	0.196
ENSMUSG00000024293	Esco1	chr18	-	10588438	10588550	10595675	10595875	10585977	10586041	10610025	10610109	33,4,0	48,118,101	4,0,0	96,70,62	325	237	0.000801447474449	0.334,0.024,0.0	0.029,0.0,0.0	0.11
ENSMUSG00000042323	Pbrm1	chr14	+	31110414	31110579	31113848	31114004	31107108	31107310	31117012	31117083	336,356,330	304,453,485	214,253,230	452,466,420	290	281	0.000811322254724	0.517,0.432,0.397	0.314,0.345,0.347	0.113
ENSMUSG00000019952	Poc1b	chr10	+	99152800	99152934	99155068	99155137	99144478	99144594	99156201	99156351	232,298,346	316,347,329	247,214,263	192,175,171	259	194	0.000824611272436	0.355,0.391,0.441	0.491,0.478,0.535	-0.106
ENSMUSG00000040029	Ipo8	chr6	-	148791440	148791507	148796640	148796766	148789796	148789922	148798622	148798801	105,293,387	315,486,438	171,255,157	148,181,170	251	192	0.000828198600613	0.203,0.316,0.403	0.469,0.519,0.414	-0.16
ENSMUSG00000032253	Phip	chr9	-	82974673	82974733	82974926	82974956	82959700	82959851	82975087	82975146	2,7,3	6,49,48	15,33,16	45,76,25	155	185	0.000828198600613	0.285,0.146,0.069	0.285,0.341,0.433	-0.186
ENSMUSG00000022255	Mtdh	chr15	+	34114023	34114108	34116310	34116376	34099444	34099585	34117879	34117997	295,550,549	582,558,729	542,478,514	387,432,423	210	191	0.000829194828666	0.316,0.473,0.407	0.56,0.502,0.525	-0.13
ENSMUSG00000034902	Pip5k1c	chr10	+	81315878	81315956	81316691	81316960	81314991	81315118	81317325	81317403	2,4,12	0,0,10	1,6,3	0,0,0	203	394	0.000837518863261	1.0,1.0,0.7	1.0,1.0,1.0	-0.1
ENSMUSG00000011256	Adam19	chr11	+	46060922	46061008	46065011	46065082	46055991	46056210	46093862	46093941	5,24,21	75,56,54	48,56,45	65,81,65	211	196	0.000838204224963	0.058,0.285,0.265	0.407,0.391,0.391	-0.194
ENSMUSG00000084885	3010001F23Rik	chrX	+	152369841	152370022	152385644	152385752	152369027	152369116	152416290	152416698	6,6,8	0,0,0	19,21,14	2,5,1	306	233	0.000839616107888	1.0,1.0,1.0	0.879,0.762,0.914	0.148
ENSMUSG00000011960	Ccnt1	chr15	-	98546523	98546594	98546744	98546908	98543210	98544608	98548665	98548711	21,86,103	94,176,133	81,96,80	66,94,88	289	196	0.000846310410239	0.132,0.249,0.344	0.454,0.409,0.381	-0.173
ENSMUSG00000032803	Cdv3	chr9	-	103356279	103356439	103359875	103360018	103355949	103356026	103363974	103364051	103,144,185	236,377,359	101,93,101	135,152,127	268	285	0.000848272709852	0.317,0.289,0.354	0.443,0.394,0.458	-0.112
ENSMUSG00000002006	Pdzd4	chrX	-	73798193	73798292	73799833	73800087	73796829	73796892	73824281	73824969	21,43,66	114,142,134	112,101,91	174,150,184	379	224	0.000862625372899	0.098,0.152,0.225	0.276,0.285,0.226	-0.104
ENSMUSG00000025240	Sacm1l	chr9	+	123546983	123547058	123548861	123548989	123542343	123542441	123552667	123552817	182,381,270	233,387,352	164,163,154	316,274,272	200	253	0.00086463306611	0.497,0.555,0.492	0.396,0.429,0.417	0.101
ENSMUSG00000058594	Fbxo18	chr2	-	11748363	11748489	11748936	11749134	11747059	11747166	11749530	11749606	510,698,559	219,495,420	596,650,536	638,610,575	323	251	0.000874236557162	0.644,0.523,0.508	0.421,0.453,0.42	0.127
ENSMUSG00000043987	Cep164	chr9	-	45817977	45818089	45823645	45823764	45809703	45809908	45828501	45828691	89,94,98	104,199,153	132,146,124	101,143,109	244	237	0.000876156455057	0.454,0.315,0.384	0.559,0.498,0.525	-0.143
ENSMUSG00000006127	Inpp5k	chr11	+	75647192	75647276	75647401	75647506	75646785	75646923	75647651	75648871	17,44,19	65,129,51	68,53,78	101,104,79	209	230	0.000879034522121	0.223,0.273,0.291	0.426,0.359,0.521	-0.173
ENSMUSG00000026516	Nvl	chr1	-	181126937	181127039	181129508	181129643	181123866	181123984	181130393	181130470	288,483,518	538,624,590	376,418,348	368,313,330	260	227	0.000881155030983	0.319,0.403,0.434	0.471,0.538,0.479	-0.111
ENSMUSG00000020691	Mettl2	chr11	+	105135337	105135444	105137718	105137784	105132440	105132580	105139560	105140394	123,355,328	202,322,255	352,341,324	192,188,177	232	191	0.000884008047232	0.334,0.476,0.514	0.601,0.599,0.601	-0.159
ENSMUSG00000036893	Ehmt1	chr2	-	24840635	24840779	24847943	24848089	24839529	24839756	24852664	24852802	696,648,492	250,406,347	438,430,430	366,442,401	271	269	0.000884779500974	0.734,0.613,0.585	0.543,0.491,0.516	0.127
ENSMUSG00000015697	Setdb1	chr3	-	95345525	95345599	95346614	95346816	95341655	95341846	95346995	95347121	140,437,390	253,573,431	345,425,321	280,354,318	327	199	0.000889453102786	0.252,0.317,0.355	0.429,0.422,0.381	-0.103
ENSMUSG00000085793	Lin52	chr12	+	84457948	84457986	84459618	84459685	84456240	84456315	84462368	84462452	0,3,1	69,79,66	1,8,3	32,36,24	163	192	0.000901080916391	0.0,0.043,0.018	0.036,0.207,0.128	-0.103
ENSMUSG00000035266	Helq	chr5	-	100766687	100766801	100768281	100768455	100764940	100765075	100770397	100770496	103,144,73	42,79,58	76,96,65	92,108,67	299	239	0.000903336199025	0.662,0.593,0.502	0.398,0.415,0.437	0.169
ENSMUSG00000031608	Galnt7	chr8	-	57552443	57552610	57583766	57584227	57545668	57545799	57652852	57653003	62,149,121	137,266,313	64,68,53	75,99,57	586	292	0.000903336199025	0.184,0.218,0.162	0.298,0.255,0.317	-0.102
ENSMUSG00000071866	Ppia	chr11	+	6418100	6418131	6418225	6418314	6415442	6415979	6419112	6419285	11,26,24	34,78,105	31,41,26	59,53,44	156	214	0.000906555461741	0.307,0.314,0.239	0.419,0.515,0.448	-0.174
ENSMUSG00000017119	Nbr1	chr11	+	101555809	101555875	101556174	101556291	101553987	101554098	101559518	101559581	117,172,158	222,346,351	170,154,161	220,238,185	191	242	0.000909387223012	0.4,0.386,0.363	0.495,0.45,0.524	-0.107
ENSMUSG00000037493	Cib2	chr9	-	54549780	54549892	54554486	54554521	54548332	54548480	54559967	54560218	0,2,10	108,66,53	37,33,33	204,202,213	160	237	0.000919283075778	0.0,0.043,0.218	0.212,0.195,0.187	-0.111
ENSMUSG00000002265	Peg3	chr7	-	6717112	6717196	6718425	6718556	6716053	6716157	6726489	6726574	689,926,1132	555,880,746	150,237,155	191,292,171	256	209	0.000929693732519	0.503,0.462,0.553	0.391,0.399,0.425	0.101
ENSMUSG00000055371	Stam2	chr2	-	52708142	52708225	52709595	52709690	52707917	52708005	52714817	52715004	230,383,384	9,121,120	228,226,182	88,89,109	220	208	0.000937594216765	0.96,0.75,0.752	0.71,0.706,0.612	0.145
ENSMUSG00000022255	Mtdh	chr15	+	34114798	34114975	34116310	34116376	34114023	34114108	34117879	34118110	395,846,929	590,562,744	873,858,836	408,441,428	302	191	0.00095350999698	0.297,0.488,0.441	0.575,0.552,0.553	-0.151
ENSMUSG00000025437	Usp33	chr3	+	152384115	152384224	152389740	152389843	152382910	152382992	152391649	152391718	250,396,408	89,253,250	252,223,226	214,228,193	234	228	0.000954433947824	0.732,0.604,0.614	0.534,0.488,0.533	0.132
ENSMUSG00000027104	Atf2	chr2	-	73829791	73829941	73842359	73842446	73828471	73828678	73850588	73850717	156,137,180	330,535,536	112,94,70	456,440,463	212	275	0.000954616846807	0.38,0.249,0.303	0.242,0.217,0.164	0.103
ENSMUSG00000020917	Acly	chr11	-	100483708	100483802	100484599	100484727	100482144	100482299	100492504	100492615	939,924,988	619,964,904	893,989,877	1165,1286,1140	253	219	0.000977971510644	0.568,0.453,0.486	0.399,0.4,0.4	0.103
ENSMUSG00000033793	Atp6v1h	chr1	+	5135811	5135937	5143749	5143851	5133083	5133262	5149947	5150061	541,631,554	120,241,292	432,460,469	301,288,280	251	227	0.000986544719027	0.803,0.703,0.632	0.565,0.591,0.602	0.127
ENSMUSG00000024068	Spast	chr17	+	74374122	74374202	74375082	74375125	74373662	74373754	74377040	74377120	232,238,217	95,151,122	215,260,207	175,237,177	205	168	0.000988128486207	0.667,0.564,0.593	0.502,0.473,0.489	0.12
ENSMUSG00000052949	Rnf157	chr11	-	116360253	116360400	116362284	116362373	116359812	116359930	116396188	116396307	21,63,60	206,149,181	180,258,174	326,338,357	214	272	0.0010002439132	0.115,0.35,0.296	0.412,0.492,0.383	-0.175
ENSMUSG00000044348	Slc25a53	chrX	-	137016248	137016339	137032350	137032500	137015256	137015382	137037929	137038032	0,7,2	34,79,47	8,14,9	57,41,57	275	216	0.00101108720274	0.0,0.065,0.032	0.099,0.211,0.11	-0.108
ENSMUSG00000028578	Caap1	chr4	-	94521061	94521135	94549118	94549194	94500080	94501416	94550421	94550506	153,208,261	158,340,376	127,167,150	126,127,95	201	199	0.00101649050184	0.489,0.377,0.407	0.499,0.566,0.61	-0.134
ENSMUSG00000027134	Lpcat4	chr2	+	112241450	112241593	112241924	112242145	112239467	112240057	112242475	112242588	79,91,58	37,59,60	31,40,39	49,57,61	268	346	0.00101715838858	0.734,0.666,0.555	0.45,0.475,0.452	0.193
ENSMUSG00000035234	Fam175a	chr5	-	100815161	100815228	100817961	100817998	100812008	100812202	100818516	100818607	9,21,34	87,180,239	21,31,19	80,86,90	162	192	0.00101865447497	0.109,0.121,0.144	0.237,0.299,0.2	-0.121
ENSMUSG00000041530	Ago1	chr4	-	126460366	126460503	126460905	126461087	126460000	126460135	126461684	126461805	66,108,114	169,248,251	155,149,106	191,229,178	307	262	0.00102212827954	0.25,0.271,0.279	0.409,0.357,0.337	-0.101
ENSMUSG00000042726	Trafd1	chr5	-	121372602	121372675	121373137	121374067	121371724	121372412	121375015	121375872	155,282,282	14,51,13	356,322,325	86,120,70	1055	198	0.00102860547502	0.675,0.509,0.803	0.437,0.335,0.466	0.25
ENSMUSG00000022668	Gtpbp8	chr16	-	44740028	44740147	44742503	44742603	44736767	44739368	44743737	44743868	22,107,107	25,78,95	80,46,72	115,116,107	225	244	0.00103376829735	0.488,0.598,0.55	0.43,0.301,0.422	0.161
ENSMUSG00000031787	Katnb1	chr8	+	95087287	95087418	95089959	95090077	95082597	95082893	95093515	95093616	114,159,150	210,266,218	205,205,216	205,233,231	256	243	0.00103596047424	0.34,0.362,0.395	0.487,0.455,0.47	-0.105
ENSMUSG00000020721	Helz	chr11	+	107555518	107555575	107574937	107575165	107549345	107549401	107577862	107577899	19,26,9	75,99,62	3,5,6	39,98,51	182	353	0.00103674703875	0.329,0.337,0.22	0.13,0.09,0.186	0.16
ENSMUSG00000024006	Stk38	chr17	-	28974545	28974669	28975818	28975936	28974342	28974377	28977539	28977601	215,297,433	349,365,439	331,295,322	242,281,229	243	249	0.001041539569	0.387,0.455,0.503	0.584,0.518,0.59	-0.116
ENSMUSG00000079109	Pms2	chr5	+	143923476	143923632	143925220	143925501	143919508	143919608	143928098	143928266	1,5,0	20,14,4	15,8,11	12,12,14	281	406	0.00105501363005	0.067,0.34,0.0	0.644,0.491,0.532	-0.42
ENSMUSG00000029836	Cbx3	chr6	+	51478437	51478600	51481723	51481818	51471815	51471868	51482479	51483704	0,0,2	9,22,19	4,7,4	28,26,22	288	220	0.00105501363005	0.0,0.0,0.074	0.098,0.171,0.122	-0.106
ENSMUSG00000002265	Peg3	chr7	-	6717798	6717888	6718425	6718556	6717112	6717196	6726489	6726574	689,926,1130	546,842,709	150,237,155	193,252,180	256	215	0.00106534042302	0.515,0.48,0.572	0.395,0.441,0.42	0.104
ENSMUSG00000019978	Epb41l2	chr10	+	25504136	25504259	25506174	25506273	25501823	25502387	25507776	25507857	85,495,476	533,757,685	787,774,705	769,723,770	248	224	0.00107719794924	0.126,0.371,0.386	0.48,0.492,0.453	-0.181
ENSMUSG00000020160	Meis1	chr11	-	18941658	18941804	18988267	18988379	18905688	18905765	19011241	19011388	83,124,121	172,176,210	201,189,214	208,225,215	237	271	0.00108078027814	0.356,0.446,0.397	0.525,0.49,0.532	-0.116
ENSMUSG00000033257	Ttll4	chr1	+	74686316	74686393	74687203	74687395	74685859	74685970	74687477	74687560	199,245,187	387,425,402	141,154,156	189,202,180	202	317	0.00108837543863	0.447,0.475,0.422	0.539,0.545,0.576	-0.105
ENSMUSG00000043909	Trp53bp1	chr2	-	121243893	121244096	121248163	121248290	121235572	121236869	121251867	121252034	205,196,258	146,215,283	188,244,188	274,366,322	252	328	0.0010931411767	0.646,0.543,0.543	0.472,0.465,0.432	0.121
ENSMUSG00000002679	Med6	chr12	-	81574524	81574552	81579569	81579685	81573556	81573960	81581800	81581909	483,1066,1057	255,227,300	716,716,740	121,124,109	241	153	0.00110264280851	0.546,0.749,0.691	0.79,0.786,0.812	-0.134
ENSMUSG00000041718	Alg13	chrX	+	144336111	144336463	144337091	144337175	144322011	144322150	144338963	144339014	130,146,150	24,39,42	90,86,97	41,54,39	477	209	0.00110987534405	0.704,0.621,0.61	0.49,0.411,0.521	0.171
ENSMUSG00000029674	Limk1	chr5	-	134665206	134665293	134665829	134666013	134664184	134664316	134668913	134669080	119,164,184	119,254,270	323,267,300	264,264,218	309	212	0.00111062817738	0.407,0.307,0.319	0.456,0.41,0.486	-0.106
ENSMUSG00000003526	Prodh	chr16	-	18081530	18081565	18084546	18084755	18080925	18081075	18088887	18089292	16,61,46	32,28,32	45,40,43	10,7,13	334	160	0.00111738446172	0.193,0.511,0.408	0.683,0.732,0.613	-0.305
ENSMUSG00000026584	Scyl3	chr1	+	163939880	163939983	163943823	163943901	163938739	163938796	163944795	163944935	132,127,151	13,47,41	85,92,101	55,49,43	228	203	0.00114004488675	0.9,0.706,0.766	0.579,0.626,0.677	0.163
ENSMUSG00000033706	Smyd5	chr6	+	85441559	85441622	85441737	85441808	85440639	85440744	85442110	85442217	31,55,67	78,255,249	74,97,73	162,200,144	188	196	0.00116224852519	0.293,0.184,0.219	0.323,0.336,0.346	-0.103
ENSMUSG00000040690	Col16a1	chr4	+	130096872	130096939	130097794	130097971	130096345	130096534	130098165	130098243	4,2,8	39,25,23	63,46,51	142,84,77	192	302	0.00116263797187	0.139,0.112,0.354	0.411,0.463,0.51	-0.26
ENSMUSG00000031608	Galnt7	chr8	-	57542834	57543017	57545328	57545408	57540019	57540137	57545668	57545799	201,194,196	60,73,83	66,45,42	33,45,38	205	308	0.00116497903222	0.834,0.8,0.78	0.75,0.6,0.624	0.147
ENSMUSG00000018417	Myo1b	chr1	-	51834448	51834543	51863318	51863434	51824096	51824201	51883082	51883226	274,497,392	99,172,227	485,486,378	291,349,275	241	220	0.00117777367728	0.716,0.725,0.612	0.603,0.56,0.556	0.111
ENSMUSG00000021268	Meg3	chr12	+	109544947	109545041	109549290	109549371	109544026	109544742	109549478	109549552	2,14,10	28,37,54	11,5,11	203,170,99	219	206	0.00118384539519	0.063,0.262,0.148	0.048,0.027,0.095	0.101
ENSMUSG00000006276	Eps15l1	chr8	-	72373025	72373076	72373822	72373946	72371685	72371822	72378990	72379155	259,572,542	332,416,422	384,341,359	208,180,187	249	176	0.00118737208263	0.355,0.493,0.476	0.566,0.572,0.576	-0.13
ENSMUSG00000036779	Papd5	chr8	+	88250639	88250853	88251954	88252081	88249104	88249233	88252181	88252285	114,284,324	33,240,152	135,141,104	144,155,131	339	252	0.00119266406874	0.72,0.468,0.613	0.411,0.403,0.371	0.205
ENSMUSG00000030032	Wdr54	chr6	-	83153516	83153617	83154499	83154627	83153253	83153416	83154921	83154975	21,40,51	78,88,72	80,87,88	90,70,96	253	226	0.00119266406874	0.194,0.289,0.388	0.443,0.526,0.45	-0.183
ENSMUSG00000039298	Cdk5rap2	chr4	-	70337340	70337559	70349143	70349245	70317426	70317597	70354712	70354875	19,48,39	72,124,149	23,20,25	144,168,138	227	344	0.00120002446273	0.286,0.37,0.284	0.195,0.153,0.215	0.126
ENSMUSG00000001120	Pcbp3	chr10	-	76785139	76785214	76788390	76788519	76781831	76781873	76789737	76789869	80,89,76	75,126,112	153,165,124	101,119,97	254	200	0.00121695936551	0.456,0.357,0.348	0.544,0.522,0.502	-0.136
ENSMUSG00000026753	Ppp6c	chr2	-	39204832	39204974	39206651	39206717	39200041	39200121	39210957	39211053	170,264,307	228,555,416	217,208,199	501,529,550	191	267	0.00121900415634	0.51,0.399,0.508	0.377,0.355,0.336	0.116
ENSMUSG00000089832	Shkbp1	chr7	-	27355400	27355446	27355572	27355626	27355213	27355287	27355870	27355922	18,28,18	69,66,112	20,14,12	161,137,128	179	171	0.00122448684492	0.199,0.288,0.133	0.106,0.089,0.082	0.114
ENSMUSG00000047141	Zfp654	chr16	-	64794420	64794556	64814624	64814706	64791768	64791971	64830463	64830609	3,16,19	11,103,90	24,20,22	58,46,42	207	261	0.00125201990326	0.256,0.164,0.21	0.343,0.354,0.398	-0.155
ENSMUSG00000056531	Ccdc18	chr5	+	108197756	108197970	108201324	108201424	108195995	108196159	108202064	108202181	8,60,81	123,72,78	76,40,50	42,30,36	339	225	0.00125681134492	0.041,0.356,0.408	0.546,0.469,0.48	-0.23
ENSMUSG00000009828	Ick	chr9	+	78131294	78131571	78135595	78135650	78113314	78113455	78139975	78140097	77,158,127	103,112,145	202,296,246	130,166,133	402	180	0.00129528162308	0.251,0.387,0.282	0.41,0.444,0.453	-0.129
ENSMUSG00000005262	Ufd1l	chr16	+	18815328	18815361	18817902	18818024	18814829	18814962	18821038	18821169	171,252,161	435,546,571	142,98,146	531,581,565	158	247	0.00129562902732	0.381,0.419,0.306	0.295,0.209,0.288	0.105
ENSMUSG00000074867	Zfp808	chr13	+	62169441	62169568	62169753	62169814	62129915	62130028	62171149	62173419	2,71,56	44,38,55	65,70,96	27,22,23	252	186	0.00129684003072	0.032,0.58,0.429	0.64,0.701,0.755	-0.352
ENSMUSG00000033128	Gga1	chr15	+	78891913	78892086	78892452	78892640	78891436	78891501	78893166	78893336	403,436,340	114,211,254	380,359,378	361,328,311	298	313	0.00130790624284	0.788,0.685,0.584	0.525,0.535,0.561	0.145
ENSMUSG00000005233	Spc25	chr2	-	69202571	69202718	69204855	69204921	69199984	69200089	69205025	69205178	1009,901,778	874,1073,1163	581,539,598	1099,918,1090	191	272	0.00131611960779	0.622,0.545,0.488	0.43,0.455,0.439	0.11
ENSMUSG00000037570	Mcrs1	chr15	-	99249367	99249506	99249875	99250014	99248701	99248860	99251861	99251961	109,111,71	102,243,197	39,41,56	199,198,180	264	264	0.00135302478274	0.517,0.314,0.265	0.164,0.172,0.237	0.174
ENSMUSG00000063889	Crem	chr18	-	3299161	3299308	3309645	3309755	3295321	3295416	3325360	3325478	0,3,0	22,44,58	1,5,7	28,40,31	235	272	0.00136965591628	0.0,0.073,0.0	0.04,0.126,0.207	-0.1
ENSMUSG00000074513	Arfip1	chr3	-	84527685	84527798	84534586	84534695	84519481	84519703	84547933	84548035	227,236,200	37,168,138	198,217,176	218,224,221	234	238	0.00137791251592	0.862,0.588,0.596	0.48,0.496,0.448	0.207
ENSMUSG00000031379	Pir	chrX	+	164271602	164271731	164280128	164280221	164269546	164269677	164295914	164295998	48,75,79	0,39,50	16,29,33	32,33,34	254	218	0.00139350992706	1.0,0.623,0.576	0.3,0.43,0.454	0.338
ENSMUSG00000034377	Tulp4	chr17	+	6206890	6207057	6213383	6213608	6201699	6201834	6214634	6214869	30,129,87	178,357,262	130,193,109	244,374,230	292	350	0.00139350992706	0.168,0.302,0.285	0.39,0.382,0.362	-0.126
ENSMUSG00000024056	Ndc80	chr17	-	71512392	71512499	71514188	71514282	71511344	71511489	71517543	71517633	425,503,611	276,683,620	346,315,296	540,562,540	219	232	0.00139476243294	0.62,0.438,0.511	0.404,0.373,0.367	0.142
ENSMUSG00000027408	Cpxm1	chr2	-	130394921	130395072	130395635	130395723	130394736	130394825	130395828	130395968	119,168,103	213,388,265	213,246,189	331,320,280	213	276	0.00140810415483	0.42,0.359,0.335	0.455,0.499,0.467	-0.102
ENSMUSG00000021597	Slf1	chr13	-	77103480	77103624	77104533	77104677	77100921	77101056	77105975	77106104	53,98,129	207,322,302	116,107,95	209,201,179	269	269	0.00141302880286	0.204,0.233,0.299	0.357,0.347,0.347	-0.105
ENSMUSG00000016763	Scube1	chr15	-	83659025	83659151	83676905	83677040	83654168	83654285	83703417	83703546	310,346,362	169,200,132	171,170,164	126,154,119	260	251	0.00143006851557	0.639,0.625,0.726	0.567,0.516,0.571	0.112
ENSMUSG00000026917	Wdr5	chr2	+	27531638	27531714	27532992	27533026	27527771	27528320	27533336	27533355	552,586,655	83,198,216	450,420,432	221,185,181	201	159	0.00143211125805	0.84,0.701,0.706	0.617,0.642,0.654	0.111
ENSMUSG00000035107	Dcbld2	chr16	+	58424560	58424788	58433325	58433463	58408442	58408951	58445340	58445392	52,194,106	18,91,103	85,98,94	120,118,129	353	263	0.00143974277096	0.683,0.614,0.434	0.345,0.382,0.352	0.217
ENSMUSG00000059183	Mtfmt	chr9	+	65436987	65437197	65439529	65439652	65435787	65436007	65440345	65441688	87,121,109	136,193,155	124,103,95	95,92,107	335	248	0.0014557467966	0.321,0.317,0.342	0.491,0.453,0.397	-0.12
ENSMUSG00000107476	Zfp862-ps	chr6	+	48515236	48515356	48525023	48525122	48514151	48514326	48527444	48527549	31,46,46	8,11,1	36,68,46	24,22,29	245	224	0.00148212147262	0.78,0.793,0.977	0.578,0.739,0.592	0.214
ENSMUSG00000019188	H13	chr2	+	152686097	152686186	152688662	152688748	152681050	152681133	152688836	152688962	465,852,745	528,628,470	494,387,424	619,533,561	214	211	0.00150711131295	0.465,0.572,0.61	0.44,0.417,0.427	0.121
ENSMUSG00000019726	Lyst	chr13	+	13730324	13730481	13740464	13740605	13728564	13728631	13743239	13743457	6,18,8	25,98,36	17,41,18	47,57,39	282	266	0.00152499101124	0.185,0.148,0.173	0.254,0.404,0.303	-0.152
ENSMUSG00000068394	Cep152	chr2	-	125571668	125571833	125576713	125576855	125569554	125569651	125579373	125580024	40,106,68	124,94,72	83,84,73	42,40,43	267	290	0.00154435551206	0.259,0.551,0.506	0.682,0.695,0.648	-0.236
ENSMUSG00000026975	Dph7	chr2	+	24963022	24963156	24963455	24963543	24962399	24962625	24965559	24965654	35,101,87	15,28,60	94,87,92	110,68,99	259	213	0.00154443458938	0.657,0.748,0.544	0.413,0.513,0.433	0.197
ENSMUSG00000034343	Ube2f	chr1	+	91254214	91254393	91265217	91265283	91250364	91250437	91275249	91275317	79,92,67	153,186,129	35,37,30	27,34,38	304	191	0.00155461138519	0.245,0.237,0.246	0.449,0.406,0.332	-0.153
ENSMUSG00000050989	Sepn1	chr4	-	134542712	134542901	134543049	134543131	134542336	134542442	134544584	134544722	8,91,89	247,224,214	209,223,241	354,362,356	207	314	0.00157324182109	0.047,0.381,0.387	0.472,0.483,0.507	-0.216
ENSMUSG00000001948	Spa17	chr9	-	37607616	37607687	37611835	37612018	37605792	37605870	37613555	37613720	90,79,87	57,32,45	37,33,40	32,33,53	308	196	0.00159419071772	0.501,0.611,0.552	0.424,0.389,0.324	0.176
ENSMUSG00000022843	Clcn2	chr16	-	20709101	20709315	20709569	20709629	20708633	20708767	20709879	20709949	0,0,0	11,28,19	5,4,0	42,53,42	185	339	0.00159618115371	0.0,0.0,0.0	0.179,0.121,0.0	-0.1
ENSMUSG00000030714	Sgf29	chr7	+	126663928	126664004	126664915	126664988	126661051	126661148	126670629	126670694	162,221,255	180,221,194	184,221,211	129,119,119	201	198	0.00159792717982	0.47,0.496,0.564	0.584,0.647,0.636	-0.112
ENSMUSG00000034295	Fhod3	chr18	+	25020661	25020757	25022621	25022978	25001790	25002032	25028064	25028169	1,4,1	3,6,8	1,5,3	2,0,1	221	482	0.00160540574046	0.421,0.593,0.214	0.522,1.0,0.867	-0.387
ENSMUSG00000024241	Sos1	chr17	-	80445601	80445712	80449257	80449401	80445429	80445528	80451980	80452190	159,256,248	134,123,101	87,115,79	96,112,86	269	236	0.00160950639176	0.51,0.646,0.683	0.443,0.474,0.446	0.159
ENSMUSG00000025903	Lypla1	chr1	+	4808454	4808486	4828583	4828649	4807897	4807982	4832310	4832381	26,34,31	16,6,24	40,34,26	5,5,3	157	191	0.00164607074632	0.664,0.873,0.611	0.907,0.892,0.913	-0.188
ENSMUSG00000044348	Slc25a53	chrX	-	137016248	137016339	137032350	137032500	137015256	137015382	137038223	137038300	0,6,8	34,79,45	23,5,17	59,43,56	275	216	0.00166080355703	0.0,0.056,0.123	0.234,0.084,0.193	-0.111
ENSMUSG00000031672	Got2	chr8	-	95869471	95869637	95870774	95870925	95866820	95866971	95871890	95871995	119,144,182	58,110,132	199,175,175	203,213,182	276	291	0.00166911985934	0.684,0.58,0.592	0.508,0.464,0.503	0.127
ENSMUSG00000006219	Fblim1	chr4	-	141580982	141581100	141583053	141583232	141576061	141577943	141584695	141584865	220,249,247	294,576,552	419,389,406	549,507,419	304	243	0.00167383883118	0.374,0.257,0.263	0.379,0.38,0.436	-0.1
ENSMUSG00000020032	Nuak1	chr10	-	84393991	84394143	84409615	84409736	84392255	84392321	84440114	84440597	115,157,137	50,88,96	138,123,153	121,153,131	246	277	0.00167463022774	0.721,0.668,0.616	0.562,0.475,0.568	0.133
ENSMUSG00000035725	Prkx	chrX	-	77773115	77773235	77782037	77782301	77765348	77765406	77786127	77786296	86,50,107	19,16,15	117,96,77	4,10,8	389	245	0.00167962044702	0.74,0.663,0.818	0.949,0.858,0.858	-0.148
ENSMUSG00000030660	Pik3c2a	chr7	-	116350772	116350929	116351797	116351967	116350032	116350142	116353977	116354114	90,193,193	168,323,330	177,185,168	197,226,184	295	282	0.00171678136593	0.339,0.364,0.359	0.462,0.439,0.466	-0.102
ENSMUSG00000020079	Supv3l1	chr10	-	62447023	62447131	62447695	62447773	62445038	62445153	62449414	62449738	62,124,66	250,308,384	88,101,89	180,228,185	203	233	0.00171871956998	0.222,0.316,0.165	0.359,0.337,0.356	-0.116
ENSMUSG00000033706	Smyd5	chr6	+	85441737	85441808	85442110	85442217	85441559	85441622	85442598	85442655	139,223,214	368,541,577	133,197,185	277,324,240	196	232	0.00172076994182	0.309,0.328,0.305	0.362,0.419,0.477	-0.105
ENSMUSG00000041064	Pif1	chr9	+	65593261	65593349	65593456	65593602	65592123	65592230	65594386	65594578	181,146,83	43,91,76	123,98,108	120,142,136	213	271	0.00175294575448	0.843,0.671,0.581	0.566,0.468,0.503	0.186
ENSMUSG00000035354	Uvrag	chr7	-	99109062	99109097	99118187	99118305	99099311	99099473	99140833	99141126	2,13,22	24,34,13	55,51,57	31,26,19	243	160	0.00176699991828	0.052,0.201,0.527	0.539,0.564,0.664	-0.329
ENSMUSG00000022064	Pibf1	chr14	+	99112969	99113089	99133235	99133369	99107298	99107497	99136452	99136561	204,235,288	115,136,160	178,160,144	134,169,123	245	259	0.001769995474	0.652,0.646,0.656	0.584,0.5,0.553	0.106
ENSMUSG00000060098	Prmt7	chr8	+	106212375	106212571	106217243	106217280	106210935	106211082	106219919	106220069	117,304,286	30,68,61	178,168,175	66,95,57	321	162	0.00178164669534	0.663,0.693,0.703	0.576,0.472,0.608	0.134
ENSMUSG00000019467	Arhgef25	chr10	-	127184886	127184979	127185082	127185172	127184662	127184713	127185286	127185356	37,163,142	189,393,295	193,227,198	368,302,288	215	218	0.00178836519295	0.166,0.296,0.328	0.347,0.433,0.411	-0.134
ENSMUSG00000032740	Ccdc88a	chr11	+	29455369	29455516	29456457	29456602	29453118	29453277	29460848	29461033	197,153,122	48,111,105	114,173,95	154,200,134	272	270	0.00178863349425	0.803,0.578,0.536	0.424,0.462,0.413	0.206
ENSMUSG00000031295	Phka2	chrX	+	160588964	160589018	160590167	160590368	160586778	160586949	160590938	160591141	54,81,90	76,89,72	80,51,69	149,131,118	179	326	0.0017899901289	0.564,0.624,0.695	0.494,0.415,0.516	0.153
ENSMUSG00000027010	Slc25a12	chr2	-	71333604	71333720	71343889	71344032	71323975	71324115	71366526	71366580	306,387,337	165,383,336	147,198,116	237,227,251	268	241	0.0017970734722	0.625,0.476,0.474	0.358,0.44,0.294	0.161
ENSMUSG00000001995	Sipa1l2	chr8	-	125491110	125492833	125519845	125519906	125482047	125482181	125569654	125569808	0,2,1	56,110,80	3,17,11	162,249,200	186	1848	0.00179826702107	0.0,0.153,0.11	0.155,0.404,0.353	-0.216
ENSMUSG00000047921	Trappc9	chr15	-	72963559	72963686	72999971	73000115	72952973	72953119	73012805	73013022	6,48,17	17,105,46	106,107,78	144,104,112	269	252	0.00180847298429	0.248,0.3,0.257	0.408,0.491,0.395	-0.163
ENSMUSG00000038225	Primpol	chr8	-	46593469	46593703	46599718	46599866	46592592	46592755	46605084	46605214	3,61,60	1,15,21	67,57,40	35,39,48	273	359	0.00181051732187	0.798,0.842,0.79	0.716,0.658,0.523	0.178
ENSMUSG00000031241	Tbx22	chrX	+	107681140	107681305	107681635	107681700	107680107	107680282	107682114	107682200	0,17,34	18,43,32	57,41,50	38,23,36	290	190	0.00182770327939	0.0,0.206,0.41	0.496,0.539,0.476	-0.298
ENSMUSG00000006423	C330007P06Rik	chrX	-	36854282	36854421	36856851	36856893	36853329	36853419	36863623	36863741	0,20,23	81,83,172	25,24,17	66,52,71	167	264	0.00184400921467	0.0,0.276,0.175	0.375,0.422,0.275	-0.207
ENSMUSG00000023977	Ubr2	chr17	-	46980319	46980418	46980488	46980587	46975926	46976090	46981353	46981442	5,55,85	115,185,177	62,77,68	104,158,85	224	224	0.00185375451668	0.042,0.229,0.324	0.373,0.328,0.444	-0.183
ENSMUSG00000028127	Abcd3	chr3	-	121761414	121761471	121765000	121765105	121759755	121760309	121768621	121768741	181,238,253	22,97,53	305,309,263	190,116,123	230	182	0.00185375451668	0.867,0.66,0.791	0.56,0.678,0.629	0.15
ENSMUSG00000031921	Terf2	chr8	-	107082982	107083069	107095928	107096024	107081092	107081239	107096121	107096514	158,189,123	238,306,302	204,233,231	275,258,202	221	212	0.00186352727275	0.389,0.372,0.281	0.416,0.464,0.523	-0.12
ENSMUSG00000073609	D2hgdh	chr1	+	93835286	93835455	93837939	93838083	93832595	93832789	93838820	93838963	24,59,71	6,41,6	69,62,57	53,59,56	294	269	0.00188025336846	0.785,0.568,0.915	0.544,0.49,0.482	0.251
ENSMUSG00000030166	Rad52	chr6	+	119913898	119913992	119914169	119914237	119913001	119913103	119915966	119916042	43,72,81	1,24,6	53,39,64	27,17,20	219	193	0.00189226468695	0.974,0.726,0.922	0.634,0.669,0.738	0.194
ENSMUSG00000044150	A830080D01Rik	chrX	+	159548238	159548315	159551750	159552374	159532718	159532835	159553243	159553894	0,15,16	68,147,204	23,22,19	100,115,105	202	749	0.00190982535668	0.0,0.274,0.225	0.46,0.415,0.402	-0.259
ENSMUSG00000028358	Zfp618	chr4	+	63121330	63121408	63131107	63131209	63118545	63118629	63132328	63139708	29,43,70	41,103,107	58,63,37	195,212,122	203	227	0.00191647799621	0.442,0.318,0.422	0.25,0.249,0.253	0.143
ENSMUSG00000030924	2610020H08Rik	chr7	+	119824044	119824139	119825535	119825638	119823755	119823894	119827302	119827379	23,64,61	186,132,83	87,62,53	64,71,60	220	228	0.00192173440042	0.114,0.334,0.432	0.585,0.475,0.478	-0.219
ENSMUSG00000029775	Klhdc10	chr6	+	30447410	30447477	30447940	30447988	30446617	30446702	30449490	30449630	212,219,220	76,101,126	161,188,167	123,119,143	192	173	0.00193368764551	0.715,0.661,0.611	0.541,0.587,0.513	0.115
ENSMUSG00000020717	Pecam1	chr11	-	106662001	106662024	106671741	106671798	106654217	106655162	106679548	106679611	86,113,80	4,37,24	101,67,67	50,42,32	182	148	0.00195534898532	0.946,0.713,0.731	0.622,0.565,0.63	0.191
ENSMUSG00000020534	Shmt1	chr11	-	60804262	60804408	60806945	60807042	60801915	60802031	60810903	60811091	572,802,688	216,565,512	348,340,373	371,326,337	222	271	0.0019686014309	0.764,0.634,0.621	0.534,0.56,0.575	0.117
ENSMUSG00000006127	Inpp5k	chr11	+	75645427	75645617	75646785	75646923	75639136	75639565	75647192	75647276	18,84,77	17,65,40	82,56,56	98,73,108	315	263	0.00200034290682	0.469,0.519,0.616	0.411,0.39,0.302	0.167
ENSMUSG00000041164	Zmiz2	chr11	+	6396231	6396434	6396664	6396848	6395757	6395872	6397028	6397289	113,76,82	168,198,154	177,202,179	222,252,179	328	309	0.0020063033437	0.388,0.266,0.334	0.429,0.43,0.485	-0.119
ENSMUSG00000025261	Huwe1	chrX	+	151905355	151905431	151906264	151906363	151904353	151904502	151906950	151907084	469,552,480	338,678,465	297,413,252	356,713,466	201	224	0.00204375584266	0.607,0.476,0.535	0.482,0.392,0.376	0.123
ENSMUSG00000022607	Ptk2	chr15	-	73343132	73343359	73394647	73394744	73330848	73331015	73423008	73423191	32,94,117	285,635,438	118,153,115	431,432,430	222	352	0.00204375584266	0.151,0.19,0.298	0.303,0.36,0.298	-0.107
ENSMUSG00000048661	Lemd3	chr10	-	120933629	120933709	120947203	120947271	120933394	120933540	120949296	120949363	26,23,62	9,47,34	29,23,19	78,55,72	193	205	0.00204636718887	0.754,0.342,0.66	0.283,0.308,0.219	0.315
ENSMUSG00000078681	Tm2d3	chr7	+	65697695	65697870	65699091	65699167	65695142	65695327	65701592	65701902	373,672,586	173,139,166	359,319,329	167,172,194	300	201	0.00208698493942	0.591,0.764,0.703	0.59,0.554,0.532	0.127
ENSMUSG00000068457	Uty	chrY	-	1199454	1199513	1224496	1224546	1197205	1197326	1239710	1239819	11,9,13	0,12,3	9,7,12	27,22,16	175	184	0.00212217333007	1.0,0.441,0.82	0.26,0.251,0.441	0.436
ENSMUSG00000027810	Eif2a	chr3	+	58537533	58537608	58539527	58539646	58531086	58531156	58541039	58541139	618,969,943	456,1081,1097	433,410,389	630,588,629	200	244	0.00212750319502	0.623,0.522,0.512	0.456,0.46,0.43	0.104
ENSMUSG00000027524	Edn3	chr2	+	174761512	174761825	174778587	174778764	174760618	174761018	174779685	174779751	13,32,51	109,164,115	65,56,51	119,118,125	438	302	0.00213403585119	0.076,0.119,0.234	0.274,0.247,0.22	-0.104
ENSMUSG00000075703	Ept1	chr5	+	30248411	30248520	30252709	30252784	30247462	30247531	30256077	30256340	105,341,332	54,85,55	142,179,174	89,106,81	234	200	0.00214220886787	0.624,0.774,0.838	0.577,0.591,0.647	0.14
ENSMUSG00000049411	Tmem241	chr18	-	12113394	12113472	12118403	12118450	12104098	12104180	12121380	12121537	14,45,42	0,20,11	23,32,18	31,17,26	172	203	0.00215242485011	1.0,0.726,0.818	0.467,0.69,0.45	0.312
ENSMUSG00000025583	Rptor	chr11	+	119780542	119780602	119798768	119798869	119756238	119756414	119799321	119799466	10,56,52	80,229,186	59,87,50	101,178,155	185	226	0.0021603274596	0.132,0.23,0.255	0.416,0.374,0.283	-0.152
ENSMUSG00000045482	Trrap	chr5	+	144856886	144857090	144857384	144857579	144853439	144853624	144858673	144859778	203,320,249	106,226,238	316,346,268	306,455,355	329	320	0.00217072029292	0.651,0.579,0.504	0.501,0.425,0.423	0.128
ENSMUSG00000030177	Ccdc77	chr6	-	120331811	120332031	120334768	120334917	120329333	120329459	120338068	120338160	89,136,109	104,266,332	126,152,144	137,153,107	274	345	0.00220572780277	0.519,0.392,0.292	0.537,0.556,0.629	-0.173
ENSMUSG00000028207	Asph	chr4	-	9604515	9604629	9607796	9607871	9602468	9602501	9610842	9610938	527,513,500	438,794,740	245,225,235	485,522,480	200	239	0.00221217836106	0.59,0.436,0.447	0.376,0.34,0.369	0.129
ENSMUSG00000025793	Hgs	chr11	+	120477518	120477614	120478335	120478374	120477288	120477387	120478461	120478605	63,145,149	83,131,161	204,207,181	142,134,120	221	164	0.00221900700132	0.36,0.451,0.407	0.516,0.534,0.528	-0.12
ENSMUSG00000027285	Haus2	chr2	+	120613050	120613120	120615854	120615987	120612337	120612430	120617872	120617981	11,124,102	151,515,502	81,100,84	274,269,264	195	258	0.00223888232457	0.088,0.242,0.212	0.281,0.33,0.296	-0.122
ENSMUSG00000000275	Trim25	chr11	+	89015166	89015190	89015532	89015631	89013475	89013538	89015718	89015817	0,4,4	16,4,6	1,0,1	18,7,15	149	224	0.00224965595599	0.0,0.601,0.501	0.077,0.0,0.091	0.311
ENSMUSG00000040732	Erg	chr16	-	95369321	95369378	95377300	95377372	95368651	95368699	95379111	95379192	10,39,31	3,27,12	10,13,17	17,25,19	197	182	0.00224968408036	0.755,0.572,0.705	0.352,0.325,0.453	0.301
ENSMUSG00000029913	Prdm5	chr6	+	65857642	65857817	65927916	65928021	65855948	65856123	65935969	65936134	15,75,101	263,248,206	48,48,50	101,100,84	300	230	0.0022506615722	0.042,0.188,0.273	0.267,0.269,0.313	-0.115
ENSMUSG00000035765	Dym	chr18	+	75229989	75230172	75243284	75243398	75199162	75199265	75286619	75286966	345,355,302	86,226,204	212,219,194	224,202,197	308	239	0.00226627444089	0.757,0.549,0.535	0.423,0.457,0.433	0.176
ENSMUSG00000014402	Tsg101	chr7	-	46892357	46892560	46901026	46901118	46890921	46891161	46903521	46903588	69,162,297	312,408,552	305,296,248	457,422,368	217	328	0.00226627444089	0.251,0.375,0.449	0.502,0.515,0.505	-0.149
ENSMUSG00000027546	Atp9a	chr2	-	168683712	168683793	168687340	168687435	168681975	168682051	168689298	168689350	8,22,21	49,40,27	118,103,86	89,92,78	220	206	0.00227046645838	0.133,0.34,0.421	0.554,0.512,0.508	-0.227
ENSMUSG00000021254	Gpatch2l	chr12	+	86256867	86256932	86265181	86265249	86244034	86244706	86267143	86267183	67,77,73	12,50,14	50,75,70	49,56,48	190	193	0.0022749351999	0.85,0.61,0.841	0.509,0.576,0.597	0.206
ENSMUSG00000030016	Zfp638	chr6	+	83954710	83954761	83958183	83958252	83953334	83953387	83959930	83959968	61,243,238	57,123,107	178,211,196	186,231,204	176	194	0.00229004823111	0.541,0.685,0.71	0.513,0.502,0.514	0.136
ENSMUSG00000041688	Amot	chrX	-	145480004	145480458	145496988	145497051	145476194	145476339	145504770	145505181	58,67,53	185,345,263	95,110,101	245,319,221	188	579	0.00230214645425	0.491,0.374,0.383	0.544,0.515,0.585	-0.132
ENSMUSG00000002496	Tsc2	chr17	-	24602093	24602297	24603085	24603298	24600334	24600465	24604305	24604418	268,224,209	141,209,130	288,268,246	306,288,298	338	329	0.00230318668701	0.649,0.511,0.61	0.478,0.475,0.446	0.124
ENSMUSG00000062054	Iah1	chr12	+	21319769	21319931	21321333	21321455	21317897	21318046	21323288	21323605	627,775,863	114,420,441	844,770,869	630,560,632	287	247	0.00230822612137	0.826,0.614,0.627	0.536,0.542,0.542	0.149
ENSMUSG00000026883	Dab2ip	chr2	+	35643887	35643991	35661491	35661625	35622036	35622283	35707647	35707801	33,77,93	172,220,177	128,157,143	225,225,210	229	259	0.00231976925738	0.178,0.284,0.373	0.392,0.441,0.435	-0.144
ENSMUSG00000107476	Zfp862-ps	chr6	+	48511814	48512512	48525023	48525122	48508271	48508383	48527444	48527549	42,98,58	2,14,1	92,85,77	18,20,26	823	224	0.00235469986253	0.851,0.656,0.94	0.582,0.536,0.446	0.294
ENSMUSG00000052139	Bre	chr5	+	31901054	31901164	32001360	32001460	31831084	31831159	32004709	32004780	105,417,452	69,149,158	162,184,151	136,107,145	235	225	0.00236376585746	0.593,0.728,0.733	0.533,0.622,0.499	0.133
ENSMUSG00000026856	Dolpp1	chr2	+	30396431	30396530	30397018	30397147	30396152	30396252	30397467	30397557	15,145,70	203,192,267	139,135,127	173,153,193	224	254	0.00237437056421	0.077,0.461,0.229	0.477,0.5,0.427	-0.212
ENSMUSG00000028175	Depdc1a	chr3	+	159523776	159523949	159526530	159526707	159520829	159520970	159527943	159528129	83,288,302	26,45,108	179,144,162	89,84,59	298	302	0.00238320794924	0.764,0.866,0.739	0.671,0.635,0.736	0.109
ENSMUSG00000018995	Nars2	chr7	+	97031545	97031583	97039898	97040036	97031337	97031436	97057447	97057545	32,71,31	115,109,70	19,30,16	124,105,118	163	263	0.00246881189306	0.31,0.512,0.417	0.198,0.316,0.18	0.182
ENSMUSG00000022772	Senp5	chr16	-	31965744	31965828	31968799	31968937	31964269	31964320	31977679	31977757	299,293,336	34,85,109	217,207,181	99,89,72	263	209	0.0024806561532	0.875,0.733,0.71	0.635,0.649,0.666	0.123
ENSMUSG00000001441	Npepps	chr11	-	97236064	97236169	97238093	97238258	97235054	97235115	97240928	97241043	112,248,212	106,291,322	333,454,351	321,313,234	290	230	0.00250520292109	0.456,0.403,0.343	0.451,0.535,0.543	-0.109
ENSMUSG00000020079	Supv3l1	chr10	-	62437433	62437525	62438973	62439051	62435645	62435826	62441134	62441246	48,150,149	182,226,278	144,115,128	148,151,132	203	217	0.00250520292109	0.22,0.415,0.364	0.51,0.449,0.509	-0.156
ENSMUSG00000032527	Pccb	chr9	-	101023135	101023249	101027079	101027136	101012704	101012815	101030174	101030243	76,73,98	109,116,100	88,62,98	212,201,177	182	239	0.00252954004847	0.478,0.452,0.563	0.353,0.288,0.421	0.144
ENSMUSG00000029635	Cdk8	chr5	+	146259504	146259580	146268214	146268325	146231287	146231820	146271594	146271735	229,281,261	63,142,96	141,173,155	78,124,92	201	236	0.00254339513555	0.81,0.699,0.761	0.68,0.621,0.664	0.102
ENSMUSG00000044573	Acp1	chr12	-	30904717	30904831	30904869	30904983	30897744	30897806	30905068	30905142	254,385,421	145,452,431	263,254,199	426,367,335	239	239	0.00257285576221	0.637,0.46,0.494	0.382,0.409,0.373	0.142
ENSMUSG00000059005	Hnrnpa3	chr2	+	75662844	75662925	75663672	75663714	75662660	75662756	75665027	75665150	1,5,0	2,28,13	11,8,14	18,19,19	206	167	0.00257285576221	0.288,0.126,0.0	0.331,0.254,0.374	-0.182
ENSMUSG00000041164	Zmiz2	chr11	+	6397506	6397686	6398261	6398339	6397028	6397289	6398555	6398724	206,254,204	178,393,298	321,320,261	221,244,225	305	203	0.00257285576221	0.435,0.301,0.313	0.492,0.466,0.436	-0.115
ENSMUSG00000019143	Hars2	chr18	+	36789156	36789284	36789366	36789609	36788576	36788670	36790133	36790250	123,226,240	295,282,284	335,327,289	296,252,250	253	368	0.00257451448283	0.378,0.538,0.551	0.622,0.654,0.627	-0.145
ENSMUSG00000035168	Tanc1	chr2	+	59724660	59724849	59758464	59758569	59699347	59699427	59771131	59771262	62,57,69	93,180,174	66,98,56	62,112,90	314	230	0.00257542237911	0.328,0.188,0.225	0.438,0.391,0.313	-0.134
ENSMUSG00000024943	Smc5	chr19	-	23261332	23261467	23263603	23263766	23259646	23259787	23265665	23265718	126,245,333	331,471,492	252,269,221	298,352,267	288	260	0.00257542237911	0.256,0.32,0.379	0.433,0.408,0.428	-0.105
ENSMUSG00000001441	Npepps	chr11	-	97236064	97236221	97238093	97238258	97235054	97235115	97240928	97241043	112,248,212	106,291,322	333,454,351	319,314,234	290	282	0.00261596717978	0.507,0.453,0.39	0.504,0.584,0.593	-0.11
ENSMUSG00000007610	Gtpbp3	chr8	+	71491065	71491209	71491424	71491590	71490334	71490537	71492076	71492355	104,77,83	95,126,149	87,93,91	251,209,245	269	291	0.00262135147012	0.542,0.398,0.376	0.273,0.325,0.287	0.144
ENSMUSG00000054690	Emcn	chr3	+	137391592	137391706	137403983	137404022	137379838	137379913	137416720	137416810	424,702,759	49,177,155	286,278,260	117,80,70	239	164	0.00262193540738	0.856,0.731,0.771	0.626,0.705,0.718	0.103
ENSMUSG00000032527	Pccb	chr9	-	101027079	101027136	101030174	101030243	101023135	101023249	101031855	101031975	31,77,78	195,127,81	127,157,150	134,93,105	194	182	0.00264326540711	0.13,0.363,0.475	0.471,0.613,0.573	-0.23
ENSMUSG00000024104	Fam21	chr6	+	116256226	116256289	116256615	116256828	116255048	116255168	116258641	116258982	168,161,161	257,345,367	102,104,114	406,337,284	188	338	0.0026640988755	0.54,0.456,0.441	0.311,0.357,0.419	0.117
ENSMUSG00000027900	Dram2	chr3	+	106555163	106555308	106561748	106561816	106552155	106552280	106566044	106566184	184,215,306	62,66,132	195,157,182	106,106,92	270	193	0.00266532411778	0.68,0.7,0.624	0.568,0.514,0.586	0.112
ENSMUSG00000040374	Pex2	chr3	-	5565132	5565198	5570486	5570629	5563619	5563729	5576037	5576150	53,103,35	7,3,0	47,36,41	12,5,7	268	191	0.00268146948965	0.844,0.961,1.0	0.736,0.837,0.807	0.142
ENSMUSG00000030782	Tgfb1i1	chr7	+	128248577	128248720	128248886	128248974	128248419	128248472	128249089	128249195	49,90,105	127,107,140	165,151,151	165,124,111	268	213	0.00270150324735	0.235,0.401,0.373	0.443,0.492,0.52	-0.149
ENSMUSG00000033364	Usp37	chr1	-	74495629	74495853	74499955	74500100	74492904	74493076	74505659	74505785	10,53,79	110,249,250	55,71,57	168,125,130	270	349	0.00273799690439	0.105,0.216,0.29	0.297,0.423,0.362	-0.157
ENSMUSG00000040940	Arhgef1	chr7	+	24912309	24912352	24912554	24912801	24912056	24912155	24913139	24913169	43,41,33	242,311,284	71,68,57	310,263,267	168	372	0.00274980301007	0.282,0.226,0.205	0.336,0.364,0.321	-0.103
ENSMUSG00000039033	Tasp1	chr2	-	140008698	140008819	140042093	140042162	139996072	139996157	140048241	140048309	18,36,35	67,83,141	43,34,43	66,68,62	194	246	0.00276273230956	0.254,0.355,0.239	0.452,0.388,0.468	-0.153
ENSMUSG00000052906	Ubxn8	chr8	-	33629236	33629374	33633501	33633627	33626323	33626365	33635288	33635359	110,173,135	91,90,90	87,96,89	106,91,102	251	263	0.00276273230956	0.559,0.668,0.611	0.462,0.525,0.478	0.124
ENSMUSG00000000244	Tspan32	chr7	+	143006907	143007005	143011033	143011108	143005637	143006018	143014958	143015060	0,2,6	9,5,9	25,18,17	13,15,9	223	200	0.00277014383677	0.0,0.264,0.374	0.633,0.518,0.629	-0.381
ENSMUSG00000013701	Timm23	chr14	-	32189143	32189254	32191341	32191400	32180161	32180670	32193402	32193487	0,0,3	35,16,25	2,5,2	12,6,16	184	236	0.00278031732273	0.0,0.0,0.133	0.176,0.517,0.138	-0.233
ENSMUSG00000027430	Dtd1	chr2	+	144603787	144603878	144617191	144617427	144599896	144600091	144635757	144635864	25,71,64	132,238,167	106,102,91	190,204,182	216	361	0.00278439072989	0.24,0.333,0.39	0.483,0.455,0.455	-0.143
ENSMUSG00000021215	Net1	chr13	-	3907796	3907856	3912867	3912934	3888870	3888978	3917937	3918220	83,99,116	124,138,232	125,106,99	109,122,105	192	185	0.00280112212682	0.392,0.409,0.325	0.525,0.456,0.476	-0.11
ENSMUSG00000039233	Tbce	chr13	-	14001109	14001178	14005142	14005283	14000057	14000117	14005787	14005852	224,430,417	30,70,117	295,267,319	100,85,100	266	194	0.00281801970324	0.845,0.818,0.722	0.683,0.696,0.699	0.102
ENSMUSG00000027291	Vps39	chr2	-	120328572	120328715	120333389	120333519	120326005	120326149	120338465	120338586	81,141,176	204,248,228	163,158,193	179,185,147	255	268	0.00282090350544	0.294,0.374,0.448	0.489,0.473,0.58	-0.142
ENSMUSG00000031392	Irak1	chrX	-	74022848	74022952	74023065	74023197	74022472	74022664	74023365	74023533	226,249,200	97,227,156	114,121,114	146,170,123	257	229	0.00282853076932	0.675,0.494,0.533	0.41,0.388,0.452	0.151
ENSMUSG00000018474	Chd3	chr11	-	69345135	69345262	69345470	69345634	69344350	69344478	69346617	69346813	259,320,330	246,346,220	1059,929,804	1354,1267,1118	289	252	0.00283646729591	0.479,0.446,0.567	0.405,0.39,0.385	0.104
ENSMUSG00000028456	Unc13b	chr4	+	43115102	43115160	43161442	43161478	43101800	43101874	43165743	43165978	33,21,34	0,0,1	10,18,10	1,2,4	183	161	0.00283646729591	1.0,1.0,0.968	0.898,0.888,0.687	0.165
ENSMUSG00000024533	Spire1	chr18	-	67497176	67497314	67503430	67503573	67496561	67496632	67505650	67505744	212,482,359	188,280,302	150,167,147	157,196,188	268	263	0.00287888660889	0.525,0.628,0.538	0.484,0.455,0.434	0.106
ENSMUSG00000047793	Sned1	chr1	+	93286011	93286094	93286927	93287023	93285795	93285940	93289307	93289424	0,0,3	4,11,16	11,14,1	17,16,19	208	221	0.00289457189198	0.0,0.0,0.166	0.407,0.482,0.053	-0.259
ENSMUSG00000013701	Timm23	chr14	-	32193402	32193487	32193853	32193947	32191341	32191400	32198968	32199027	15,35,45	20,6,17	46,64,54	8,7,2	219	210	0.00300041343135	0.418,0.848,0.717	0.846,0.898,0.963	-0.241
ENSMUSG00000042605	Atxn2	chr5	+	121785758	121785866	121786333	121786404	121785214	121785412	121794937	121795248	176,181,183	183,365,289	173,239,205	185,190,175	233	196	0.00304720854468	0.447,0.294,0.348	0.44,0.514,0.496	-0.12
ENSMUSG00000029534	St7	chr6	+	17930765	17930858	17934118	17934258	17921988	17922139	17942669	17943022	111,96,115	90,135,154	94,77,97	171,167,205	218	265	0.0030690517955	0.6,0.464,0.476	0.401,0.359,0.365	0.138
ENSMUSG00000027936	Crtc2	chr3	+	90260696	90261103	90262450	90262714	90260125	90260370	90263170	90263357	298,369,358	118,143,211	271,240,224	186,171,159	532	389	0.00311098521253	0.649,0.654,0.554	0.516,0.506,0.507	0.109
ENSMUSG00000034653	Ythdc2	chr18	+	44833021	44833218	44834458	44834658	44830151	44830242	44837340	44837507	43,61,45	19,49,42	26,42,35	63,63,45	322	325	0.00311516706771	0.696,0.557,0.52	0.294,0.402,0.44	0.212
ENSMUSG00000062901	Klhl24	chr16	+	20114560	20114745	20115883	20116002	20106662	20107643	20117867	20118056	75,154,184	92,209,219	206,278,212	167,250,170	310	244	0.00313499286582	0.391,0.367,0.398	0.493,0.467,0.495	-0.1
ENSMUSG00000035266	Helq	chr5	-	100785281	100785427	100786983	100787082	100782957	100783197	100790138	100790236	3,42,30	97,100,114	40,43,43	72,95,69	224	271	0.00313767295025	0.036,0.337,0.241	0.402,0.354,0.43	-0.191
ENSMUSG00000023094	Msrb2	chr2	+	19378161	19378262	19393207	19393355	19371635	19371779	19394250	19394976	71,111,110	148,143,153	118,134,121	310,306,326	226	273	0.00314575828894	0.367,0.484,0.465	0.315,0.346,0.31	0.115
ENSMUSG00000034473	Sec22a	chr16	-	35329497	35329613	35361560	35361759	35318803	35318869	35363823	35363918	44,89,93	41,160,156	63,78,53	182,162,204	324	241	0.00314575828894	0.444,0.293,0.307	0.205,0.264,0.162	0.138
ENSMUSG00000029469	Ift81	chr5	-	122594524	122594688	122600439	122600524	122593049	122593145	122602267	122602378	131,205,199	478,406,425	116,118,116	209,157,147	210	289	0.00315455676897	0.274,0.41,0.392	0.433,0.508,0.521	-0.129
ENSMUSG00000035898	Uba6	chr5	-	86137816	86137894	86140355	86140436	86136308	86136490	86141547	86141626	43,145,137	115,211,191	102,101,77	94,103,66	206	203	0.00315794516967	0.269,0.404,0.414	0.517,0.491,0.535	-0.152
ENSMUSG00000030286	Emc3	chr6	-	113522313	113522407	113522749	113522807	113520476	113520581	113531327	113531652	42,155,164	223,400,404	128,130,152	271,235,230	183	219	0.00316641083984	0.184,0.317,0.327	0.361,0.398,0.442	-0.124
ENSMUSG00000030534	Vps33b	chr7	+	80276397	80276465	80279971	80280017	80276045	80276095	80282484	80282579	80,57,94	5,12,17	70,32,50	26,11,17	193	171	0.00318834019762	0.934,0.808,0.83	0.705,0.72,0.723	0.141
ENSMUSG00000036893	Ehmt1	chr2	-	24847943	24848089	24852664	24852802	24840635	24840779	24856605	24856726	460,400,348	175,332,206	312,348,313	341,311,301	263	271	0.00324641149828	0.73,0.554,0.635	0.485,0.536,0.517	0.127
ENSMUSG00000039968	Rsbn1l	chr5	-	20902287	20902455	20905779	20905922	20895590	20896901	20908106	20908244	105,114,125	61,91,66	77,99,69	106,87,77	268	293	0.00330499943674	0.653,0.578,0.674	0.443,0.554,0.495	0.138
ENSMUSG00000012114	Med15	chr16	-	17663376	17663496	17674404	17674658	17655677	17655805	17680548	17680761	56,180,192	112,223,231	169,221,171	157,174,153	379	245	0.00330499943674	0.244,0.343,0.35	0.41,0.451,0.419	-0.114
ENSMUSG00000020289	Nprl3	chr11	-	32241797	32241935	32248144	32248226	32239796	32239953	32250124	32250278	58,132,140	54,108,113	117,116,137	167,166,154	207	263	0.00334647863137	0.577,0.608,0.612	0.471,0.47,0.531	0.108
ENSMUSG00000022018	Rgcc	chr14	-	79290243	79290306	79291670	79291778	79288755	79289119	79300714	79300900	55,23,33	10,12,4	75,54,56	48,30,48	233	188	0.00338101699307	0.816,0.607,0.869	0.558,0.592,0.485	0.219
ENSMUSG00000025217	Btrc	chr19	+	45423132	45423240	45471014	45471104	45363733	45363886	45502931	45503163	57,77,62	59,162,132	53,43,37	155,162,132	233	215	0.00338203793056	0.471,0.305,0.302	0.24,0.197,0.205	0.145
ENSMUSG00000038902	Pogz	chr3	+	94876635	94876770	94876913	94877083	94875099	94875246	94877235	94877376	298,361,443	111,214,152	274,348,254	178,198,216	260	295	0.0033927865446	0.753,0.657,0.768	0.636,0.666,0.572	0.101
ENSMUSG00000063564	Col23a1	chr11	+	51570101	51570146	51571173	51571263	51569460	51569514	51572067	51572130	217,231,212	328,527,469	95,79,100	275,295,268	170	215	0.0033927865446	0.456,0.357,0.364	0.304,0.253,0.321	0.1
ENSMUSG00000056531	Ccdc18	chr5	+	108195995	108196159	108197756	108197970	108193700	108193843	108201324	108201424	40,47,46	125,126,95	26,29,35	35,46,28	289	339	0.00339788647342	0.273,0.304,0.362	0.466,0.425,0.595	-0.182
ENSMUSG00000056486	Chn1	chr2	-	73679614	73679903	73716363	73716419	73659679	73659757	73721402	73721441	39,24,25	147,293,333	74,63,55	232,231,248	181	414	0.00341833079687	0.378,0.158,0.147	0.422,0.384,0.337	-0.153
ENSMUSG00000040586	Ofd1	chrX	-	166400919	166401033	166403541	166403639	166393176	166393331	166405425	166405582	47,111,94	262,280,239	115,84,133	189,200,161	223	239	0.00344807871404	0.161,0.298,0.297	0.395,0.31,0.47	-0.14
ENSMUSG00000068663	Clec16a	chr16	+	10638786	10638915	10644760	10644881	10635245	10635296	10688479	10688631	8,18,23	1,23,8	19,22,13	31,59,36	254	246	0.00344889227202	0.886,0.431,0.736	0.372,0.265,0.259	0.386
ENSMUSG00000021972	Hmbox1	chr14	-	64896649	64897126	64903238	64903318	64887574	64887660	64949576	64949632	47,71,56	107,137,188	36,56,34	172,222,166	205	602	0.00347381807676	0.563,0.603,0.467	0.381,0.426,0.376	0.15
ENSMUSG00000022414	Tab1	chr15	+	80148226	80148363	80148686	80148840	80133153	80133188	80149781	80149868	47,64,46	49,114,77	74,84,56	185,196,211	262	279	0.00352977150922	0.505,0.374,0.389	0.299,0.313,0.22	0.145
ENSMUSG00000025237	Parp6	chr9	+	59639763	59639812	59640039	59640149	59637633	59637701	59641023	59641096	102,105,98	25,98,118	43,41,61	107,95,77	174	235	0.0036362653287	0.846,0.591,0.529	0.352,0.368,0.517	0.243
ENSMUSG00000039294	BC017643	chr11	-	121225803	121225900	121226768	121226842	121224596	121224693	121227242	121227284	14,51,70	211,231,175	91,65,80	207,188,168	199	222	0.00364888366267	0.069,0.198,0.309	0.329,0.278,0.347	-0.126
ENSMUSG00000039000	Ube3c	chr5	+	29635630	29635728	29637637	29637770	29632749	29632837	29646409	29646657	268,251,280	308,437,352	240,255,220	236,229,185	223	258	0.00365672655185	0.502,0.399,0.479	0.541,0.563,0.579	-0.101
ENSMUSG00000044906	4930503L19Rik	chr18	-	70458316	70458448	70463961	70464064	70456473	70456544	70467334	70467485	208,289,233	293,333,412	216,255,240	232,248,195	228	257	0.00366551450047	0.445,0.495,0.389	0.512,0.537,0.581	-0.1
ENSMUSG00000029823	Luc7l2	chr6	+	38559203	38559304	38568846	38568917	38551513	38551908	38570509	38570604	11,16,8	22,47,14	3,5,0	22,22,19	226	196	0.0036766338263	0.302,0.228,0.331	0.106,0.165,0.0	0.197
ENSMUSG00000098789	Jmjd7	chr2	+	120031306	120031402	120031574	120031651	120030815	120030872	120031840	120032000	123,90,106	62,59,69	124,69,107	111,101,97	221	202	0.00370716635653	0.645,0.582,0.584	0.505,0.384,0.502	0.14
ENSMUSG00000041645	Ddx24	chr12	-	103409927	103410057	103411128	103411317	103407975	103408477	103416195	103416271	121,366,391	598,671,632	450,432,360	565,531,565	314	255	0.00371343157055	0.141,0.307,0.334	0.393,0.398,0.341	-0.117
ENSMUSG00000038773	Kdm3b	chr18	+	34819780	34819888	34822371	34822499	34813408	34813561	34823431	34823711	402,670,536	171,353,431	339,510,382	356,389,356	233	253	0.00372825573023	0.719,0.673,0.575	0.508,0.587,0.538	0.111
[truncated: 469 more rows]
