# Supplementary material for: An Alternative Splicing Program for Mouse Craniofacial Development
Source: Front Physiol. 2020 Sep 4;11:1099. doi: 10.3389/fphys.2020.01099 (PMC7498679; doi:10.3389/fphys.2020.01099)
Supplement: Supplementary file 12 [file Data_Sheet_1.zip › Filtered rMATS results/MXE/E10.5_Mes_MXP_vs_MNP_MXE_filtered_output.txt]

GeneID	geneSymbol	chr	strand	1stExonStart_0base	1stExonEnd	2stExonStart_0base	2stExonEnd	upstreamES	upstreamEE	downstreamES	downstreamEE	IC_SAMPLE_1	SC_SAMPLE_1	IC_SAMPLE_2	SC_SAMPLE_2	IncFormLen	SkipFormLen	FDR	IncLevel1	IncLevel2	DeltaPSI
ENSMUSG00000035310	Lin54	chr5	-	100475688	100475831	100485139	100485855	100454434	100454508	100500500	100500626	8,18,9	0,0,0	5,2,5	11,2,2	841	268	2.2439679744e-11	1.0,1.0,1.0	0.127,0.242,0.443	0.729
ENSMUSG00000108273	Zfand4	chr6	+	116287981	116288168	116305616	116305761	116285890	116285921	116313844	116315017	1,2,9	60,77,59	21,17,20	51,39,34	312	270	7.89612730756e-09	0.014,0.022,0.117	0.263,0.274,0.337	-0.24
ENSMUSG00000003038	Hmgn2	chr4	-	133966765	133966795	133966956	133967001	133966428	133966479	133967794	133967909	99,137,152	8,19,42	100,156,110	66,145,47	170	155	1.62569383717e-06	0.919,0.868,0.767	0.58,0.495,0.681	0.266
ENSMUSG00000028437	Ubap1	chr4	+	41371724	41371849	41378946	41379870	41348995	41349231	41387174	41387357	14,49,31	246,555,531	10,14,11	566,582,520	250	1049	1.72603287058e-06	0.193,0.27,0.197	0.069,0.092,0.082	0.139
ENSMUSG00000032384	Csnk1g1	chr9	+	66010421	66010570	66012746	66012854	66010062	66010147	66032238	66032345	83,111,87	0,20,20	70,113,97	0,1,2	274	233	2.23028430453e-06	1.0,0.825,0.787	1.0,0.99,0.976	-0.118
ENSMUSG00000006476	Nsmf	chr2	+	25057100	25057176	25059020	25059073	25054997	25055059	25059604	25059694	0,0,9	54,120,117	14,10,23	67,98,88	201	178	3.67481110214e-06	0.0,0.0,0.064	0.156,0.083,0.188	-0.121
ENSMUSG00000034295	Fhod3	chr18	+	25020661	25020757	25022621	25022978	25001790	25002032	25028064	25028169	1,4,1	3,6,8	11,10,7	0,2,1	221	482	2.01029607295e-05	0.421,0.593,0.214	1.0,0.916,0.939	-0.542
ENSMUSG00000027716	Trpc3	chr3	-	36655017	36655182	36662744	36662933	36651519	36651736	36670871	36671643	0,7,9	13,19,52	24,11,11	15,10,6	314	290	2.39825318211e-05	0.0,0.254,0.138	0.596,0.504,0.629	-0.446
ENSMUSG00000037523	Mavs	chr2	+	131238735	131238910	131240314	131240492	131234104	131234355	131241879	131242049	1,27,27	115,158,132	56,33,61	123,111,98	300	303	3.1507599185e-05	0.009,0.147,0.171	0.315,0.231,0.386	-0.202
ENSMUSG00000019817	Plagl1	chr10	+	13105854	13105893	13112518	13112550	13090831	13091020	13116695	13116781	0,0,0	3,4,2	8,7,20	20,14,10	164	157	3.16191184162e-05	0.0,0.0,0.0	0.277,0.324,0.657	-0.419
ENSMUSG00000021794	Glud1	chr14	+	34338759	34338883	34339926	34340018	34336495	34336576	34342118	34342181	960,1260,929	73,243,254	958,984,1009	309,422,312	249	217	4.47718973796e-05	0.92,0.819,0.761	0.73,0.67,0.738	0.121
ENSMUSG00000009535	Rnmt	chr18	+	68307645	68307787	68309320	68309446	68305779	68306199	68311607	68311682	475,613,679	76,202,227	418,491,451	203,254,266	267	251	7.84066963554e-05	0.855,0.74,0.738	0.659,0.645,0.614	0.138
ENSMUSG00000025968	Ndufs1	chr1	-	63170049	63170141	63170848	63170914	63166290	63166367	63176585	63176667	62,53,56	26,7,4	37,66,83	0,3,2	191	217	9.01874920667e-05	0.73,0.896,0.941	1.0,0.962,0.979	-0.125
ENSMUSG00000047227	Gm527	chr12	+	64922324	64922414	64923506	64923641	64920804	64921329	64924159	64924591	1,9,11	36,34,27	27,22,26	21,17,24	215	260	9.25686280887e-05	0.033,0.242,0.33	0.609,0.61,0.567	-0.394
ENSMUSG00000097451	Rian	chr12	+	109637838	109637926	109640266	109640328	109627047	109627153	109642564	109642652	2,2,11	63,50,78	37,41,36	133,99,176	213	187	0.000110284278693	0.027,0.034,0.11	0.196,0.267,0.152	-0.148
ENSMUSG00000026743	Mllt10	chr2	+	18146776	18146872	18162316	18162886	18071124	18071204	18170253	18170298	0,2,0	142,149,160	4,5,12	182,144,147	221	695	0.000196883164526	0.0,0.041,0.0	0.065,0.098,0.204	-0.109
ENSMUSG00000024614	Tmx3	chr18	+	90519104	90519150	90520956	90521037	90517393	90517517	90523529	90523629	144,167,244	87,126,151	95,125,157	125,164,161	171	206	0.000275892259554	0.666,0.615,0.661	0.478,0.479,0.54	0.148
ENSMUSG00000074781	Ube2n	chr10	+	95541204	95541451	95541637	95541778	95515161	95515237	95542271	95545658	591,892,777	8,106,137	695,1122,924	116,409,177	372	266	0.000327033772294	0.981,0.857,0.802	0.811,0.662,0.789	0.126
ENSMUSG00000024862	Klc2	chr19	-	5113940	5114171	5117193	5117432	5113780	5113850	5118121	5118560	98,54,53	413,305,234	90,104,74	244,195,210	364	356	0.000347187887587	0.188,0.148,0.181	0.265,0.343,0.256	-0.116
ENSMUSG00000033004	Mycbp2	chr14	-	103182353	103182494	103184831	103184948	103173786	103173919	103185583	103185681	8,22,21	0,0,0	25,29,23	6,8,1	242	266	0.000457612298949	1.0,1.0,1.0	0.821,0.799,0.962	0.139
ENSMUSG00000021432	Slc35b3	chr13	-	38944499	38944654	38954108	38954230	38943058	38943166	38955648	38955936	41,93,67	2,19,14	58,64,65	25,33,37	247	280	0.000472843167176	0.959,0.847,0.844	0.725,0.687,0.666	0.191
ENSMUSG00000026617	Bpnt1	chr1	+	185341222	185341327	185345314	185345422	185332179	185332263	185346674	185346723	1,7,23	73,179,184	29,22,31	131,137,147	230	233	0.000478189354051	0.014,0.038,0.112	0.183,0.14,0.176	-0.112
ENSMUSG00000019088	Dnase1l1	chrX	-	74274367	74274468	74276478	74276556	74273216	74273691	74276645	74276734	0,4,20	22,4,0	5,4,4	0,0,0	203	226	0.000491198994282	0.0,0.527,1.0	1.0,1.0,1.0	-0.491
ENSMUSG00000070420	Zscan25	chr5	+	145286307	145286509	145287307	145287399	145283351	145283784	145288293	145288417	3,13,11	87,62,105	16,17,34	54,70,67	327	217	0.000514212564992	0.022,0.122,0.065	0.164,0.139,0.252	-0.115
ENSMUSG00000039599	Fam149b	chr14	+	20358023	20358140	20381748	20381821	20356354	20356497	20382916	20383489	121,135,107	152,134,122	145,148,175	86,105,97	242	198	0.000515676071692	0.394,0.452,0.418	0.58,0.536,0.596	-0.149
ENSMUSG00000033701	Acbd6	chr1	+	155624868	155624958	155677203	155677234	155567584	155567681	155686948	155691330	29,8,5	56,45,58	5,1,3	75,82,37	215	156	0.000575297278339	0.273,0.114,0.059	0.046,0.009,0.056	0.112
ENSMUSG00000034055	Phka1	chrX	-	102586076	102586211	102592626	102592705	102574964	102575074	102597401	102597509	59,72,72	70,104,135	24,32,38	118,95,113	204	260	0.000605994201106	0.518,0.469,0.405	0.206,0.3,0.3	0.195
ENSMUSG00000027071	P2rx3	chr2	-	85024109	85024173	85024381	85024453	85023482	85023576	85024855	85024991	4,11,1	0,2,0	3,5,7	13,6,3	197	189	0.000609337821653	1.0,0.841,1.0	0.181,0.444,0.691	0.508
ENSMUSG00000046753	Ccdc66	chr14	-	27500240	27500682	27505637	27505663	27498723	27498889	27506650	27506715	0,1,0	55,197,156	7,5,4	116,167,186	151	567	0.000609337821653	0.0,0.019,0.0	0.185,0.101,0.075	-0.114
ENSMUSG00000036591	Arhgap21	chr2	-	20865264	20865390	20867801	20867838	20863079	20863364	20871391	20871494	0,14,12	168,230,222	22,24,19	144,177,215	162	251	0.000640503223171	0.0,0.086,0.077	0.191,0.174,0.12	-0.107
ENSMUSG00000008668	Rps18	chr17	-	33952402	33952591	33955077	33955176	33952220	33952312	33955617	33955717	781,2001,3267	8444,11862,13031	3024,5673,2897	10172,9411,10841	224	314	0.000845279664506	0.115,0.191,0.26	0.294,0.458,0.273	-0.153
ENSMUSG00000092544	Gm20422	chr8	-	69766641	69766777	69767632	69767693	69744460	69744587	69769120	69769247	77,53,63	0,4,7	47,93,58	10,11,26	186	261	0.000876305491276	1.0,0.949,0.927	0.868,0.922,0.758	0.109
ENSMUSG00000020311	Erlec1	chr11	-	30949942	30949977	30950559	30950623	30948299	30948523	30950740	30950818	28,47,78	157,158,214	75,91,89	139,159,159	189	160	0.000891059765328	0.131,0.201,0.236	0.314,0.326,0.322	-0.131
ENSMUSG00000019813	Cep57l1	chr10	-	41745770	41745921	41809572	41809663	41730998	41731115	41809787	41809868	0,2,0	8,41,38	3,2,9	16,24,27	216	276	0.000952160759199	0.0,0.059,0.0	0.193,0.096,0.299	-0.176
ENSMUSG00000020516	Rps6kb1	chr11	-	86511824	86511887	86512805	86512913	86511588	86511666	86513299	86513390	135,182,253	131,105,120	242,275,261	61,76,93	233	188	0.00107753401294	0.454,0.583,0.63	0.762,0.745,0.694	-0.178
ENSMUSG00000035325	Sec31a	chr5	-	100407156	100407280	100408033	100408113	100405443	100405642	100416102	100416175	123,188,170	461,595,565	200,236,211	392,545,443	205	249	0.00115885450688	0.245,0.277,0.268	0.383,0.345,0.366	-0.101
ENSMUSG00000054051	Ercc6	chr14	+	32541225	32541354	32552574	32552710	32526148	32526878	32557838	32558009	20,62,45	51,134,90	63,79,77	59,88,89	254	261	0.00116606118321	0.287,0.322,0.339	0.523,0.48,0.471	-0.175
ENSMUSG00000075376	Rc3h2	chr2	-	37389856	37389890	37398243	37398356	37389584	37389774	37399586	37399705	41,78,110	12,0,3	66,94,118	0,0,0	238	159	0.00145613008925	0.695,1.0,0.961	1.0,1.0,1.0	-0.115
ENSMUSG00000029086	Prom1	chr5	-	44000776	44000845	44001269	44001293	43995074	43995114	44001785	44001901	51,116,109	36,101,76	81,96,108	122,122,161	149	194	0.00145613008925	0.648,0.599,0.651	0.464,0.506,0.466	0.154
ENSMUSG00000028495	Rps6	chr4	-	86856145	86856356	86856727	86856859	86854659	86854955	86857320	86857412	30,30,26	0,18,0	41,73,57	0,0,0	257	336	0.00150538732215	1.0,0.685,1.0	1.0,1.0,1.0	-0.105
ENSMUSG00000042523	Dnal1	chr12	+	84121282	84121321	84124474	84124584	84114365	84114399	84126961	84127017	28,0,0	74,53,44	0,0,0	60,30,70	164	235	0.00169684216824	0.352,0.0,0.0	0.0,0.0,0.0	0.117
ENSMUSG00000022884	Eif4a2	chr16	+	23111502	23111592	23111816	23111896	23111125	23111263	23112350	23113946	96,272,352	445,719,741	289,474,323	479,594,612	215	205	0.00177225355526	0.171,0.265,0.312	0.365,0.432,0.335	-0.128
ENSMUSG00000038346	Zfp384	chr6	+	125024032	125024270	125024504	125024552	125023678	125023749	125024745	125025082	273,502,459	27,48,70	351,336,422	67,93,79	363	173	0.00180777582819	0.828,0.833,0.758	0.714,0.633,0.718	0.118
ENSMUSG00000032579	Hemk1	chr9	-	107331444	107331579	107336178	107336272	107330772	107330822	107336571	107336663	12,24,25	0,3,1	9,30,18	8,8,7	219	260	0.00192518295663	1.0,0.905,0.967	0.572,0.817,0.753	0.243
ENSMUSG00000037013	Ss18	chr18	-	14651022	14651244	14655026	14655180	14640955	14641123	14670308	14670393	11,193,191	473,926,1081	185,341,161	847,1012,738	279	347	0.00192518295663	0.028,0.206,0.18	0.214,0.295,0.213	-0.103
ENSMUSG00000006050	Sra1	chr18	-	36678393	36678470	36678549	36678713	36677444	36677505	36678996	36679366	21,81,63	15,36,29	67,110,100	14,12,24	289	202	0.00206016080832	0.495,0.611,0.603	0.77,0.865,0.744	-0.223
ENSMUSG00000068758	Il3ra	chr14	+	14350687	14350806	14350937	14350967	14350034	14350267	14351049	14351164	8,20,22	0,0,0	17,17,5	6,2,0	244	155	0.00217432602718	1.0,1.0,1.0	0.643,0.844,1.0	0.171
ENSMUSG00000019891	Dcbld1	chr10	+	52290850	52290923	52304586	52304720	52284102	52284237	52311399	52311440	0,6,2	76,148,152	14,5,6	64,101,84	198	259	0.00218823908939	0.0,0.05,0.017	0.222,0.061,0.085	-0.1
ENSMUSG00000024069	Slc30a6	chr17	+	74401911	74401998	74404003	74404088	74395607	74395668	74405684	74405727	0,2,5	26,73,82	5,7,19	68,47,54	212	210	0.00226292729496	0.0,0.026,0.057	0.068,0.129,0.258	-0.124
ENSMUSG00000025237	Parp6	chr9	+	59639763	59639812	59640039	59640149	59637633	59637701	59648829	59648909	102,105,98	8,22,14	69,59,83	18,30,29	174	235	0.00226495062755	0.945,0.866,0.904	0.838,0.726,0.794	0.119
ENSMUSG00000051331	Cacna1c	chr6	-	118637729	118637813	118638426	118638510	118627441	118627570	118651947	118652058	4,40,32	0,2,2	29,41,36	18,13,3	209	209	0.00260916939882	1.0,0.952,0.941	0.617,0.759,0.923	0.198
ENSMUSG00000004070	Hmox2	chr16	+	4764605	4765097	4765762	4765889	4763728	4763846	4765977	4766742	665,1253,1309	206,329,480	1047,798,1086	437,456,472	617	252	0.00260916939882	0.569,0.609,0.527	0.495,0.417,0.484	0.103
ENSMUSG00000051736	Fam229b	chr10	-	39120225	39120396	39122176	39122335	39118867	39119034	39132246	39132378	0,28,22	20,0,7	25,21,23	0,1,0	284	296	0.00260916939882	0.0,1.0,0.766	1.0,0.956,1.0	-0.397
ENSMUSG00000014547	Wdfy2	chr14	+	62953011	62953142	62954860	62954969	62951914	62952016	62956279	62956886	91,121,131	57,51,114	87,72,66	96,106,95	256	234	0.002933703304	0.593,0.684,0.512	0.453,0.383,0.388	0.188
ENSMUSG00000042082	Arsb	chr13	+	93807495	93807703	93862086	93862330	93794027	93794218	93880487	93880558	17,103,66	17,66,77	36,61,49	95,102,95	333	369	0.002933703304	0.526,0.634,0.487	0.296,0.399,0.364	0.196
ENSMUSG00000038535	Zfp280d	chr9	+	72301700	72301766	72301866	72302006	72298701	72298848	72307950	72308068	72,171,177	167,372,444	94,111,94	294,409,441	191	265	0.002933703304	0.374,0.389,0.356	0.307,0.274,0.228	0.103
ENSMUSG00000021552	Gkap1	chr13	-	58238648	58238712	58241653	58241755	58236986	58237057	58243801	58243954	2,4,1	51,33,48	12,16,4	52,56,34	227	189	0.0030089649274	0.032,0.092,0.017	0.161,0.192,0.089	-0.1
ENSMUSG00000038510	Rpf2	chr10	-	40234821	40234898	40236122	40236204	40233107	40233207	40239747	40239787	25,68,140	87,279,280	99,151,117	162,203,196	207	202	0.00304491280379	0.219,0.192,0.328	0.374,0.421,0.368	-0.141
ENSMUSG00000025759	Mfsd8	chr3	-	40826873	40826982	40830623	40830679	40823826	40823961	40832012	40832157	0,10,13	8,27,50	17,10,20	9,12,13	181	234	0.00306316028511	0.0,0.324,0.252	0.709,0.519,0.665	-0.439
ENSMUSG00000038248	Sobp	chr10	-	43127778	43127930	43157907	43158093	43020981	43022918	43160705	43160844	251,264,336	7,55,42	141,147,131	32,31,47	311	277	0.00310999111641	0.97,0.81,0.877	0.797,0.809,0.713	0.113
ENSMUSG00000020961	Ston2	chr12	-	91641720	91641923	91647231	91649070	91638541	91639805	91713926	91714124	7,3,4	8,3,6	2,1,0	12,13,10	1964	328	0.00315282535237	0.127,0.143,0.1	0.027,0.013,0.0	0.11
ENSMUSG00000073792	Alg6	chr4	+	99739213	99739302	99741533	99741616	99726862	99726947	99742354	99742419	11,4,0	0,11,29	0,0,0	9,21,10	214	208	0.00347323081257	1.0,0.261,0.0	0.0,0.0,0.0	0.42
ENSMUSG00000028018	Gstcd	chr3	-	133062565	133062659	133071899	133072151	133005559	133005675	133082038	133082506	72,157,114	50,152,84	164,198,145	83,92,61	377	219	0.00347323081257	0.455,0.375,0.441	0.534,0.556,0.58	-0.133
ENSMUSG00000046434	Hnrnpa1	chr15	+	103243624	103243780	103243958	103244028	103242921	103243080	103244255	103244955	1604,2433,2196	113,455,639	1753,2827,2296	656,887,598	281	195	0.0037146361352	0.908,0.788,0.705	0.65,0.689,0.727	0.112
ENSMUSG00000034566	Atp5h	chr11	-	115417838	115417935	115418385	115418516	115416852	115416924	115419891	115419962	480,685,621	124,273,376	620,841,694	454,1121,475	256	222	0.00402789159028	0.77,0.685,0.589	0.542,0.394,0.559	0.183
ENSMUSG00000019278	Dpep1	chr8	+	123194032	123194186	123199044	123199177	123186241	123186441	123199293	123199444	215,120,116	159,149,158	72,78,40	125,164,131	279	258	0.00407518010218	0.556,0.427,0.404	0.348,0.305,0.22	0.171
ENSMUSG00000038369	Ncoa6	chr2	-	155399654	155399691	155402671	155402740	155395719	155395871	155405474	155408450	217,299,212	115,112,126	219,321,284	46,99,90	194	162	0.00434704010708	0.612,0.69,0.584	0.799,0.73,0.725	-0.123
ENSMUSG00000037300	Ttc13	chr8	-	124694829	124694940	124699655	124699721	124690276	124690359	124709902	124709973	42,29,31	87,160,113	18,22,16	149,151,176	191	236	0.00467123381307	0.374,0.183,0.253	0.13,0.153,0.101	0.142
ENSMUSG00000043411	Usp48	chr4	+	137625156	137625287	137628173	137628245	137623273	137623388	137633113	137633238	55,60,84	212,157,191	80,82,77	115,126,143	256	197	0.00480262880142	0.166,0.227,0.253	0.349,0.334,0.293	-0.11
ENSMUSG00000097451	Rian	chr12	+	109649153	109649242	109650071	109650157	109646640	109646751	109651012	109651099	14,55,90	130,245,222	196,343,245	436,351,540	214	211	0.00507504715205	0.096,0.181,0.286	0.307,0.491,0.309	-0.181
ENSMUSG00000020524	Gria1	chr11	+	57309768	57309883	57310607	57310722	57289247	57289495	57317665	57317800	0,6,0	16,21,28	8,3,6	4,13,4	240	240	0.00521809593595	0.0,0.222,0.0	0.667,0.188,0.6	-0.411
ENSMUSG00000013833	Med16	chr10	-	79900096	79900252	79902422	79902528	79899200	79899409	79902996	79903428	119,284,201	156,280,263	296,308,295	233,226,225	231	281	0.00521809593595	0.481,0.552,0.482	0.607,0.624,0.615	-0.11
ENSMUSG00000043872	Zmym1	chr4	-	127058792	127059031	127059509	127059659	127054207	127054382	127060995	127061152	292,289,267	91,106,177	206,200,231	166,156,170	275	364	0.00526016850764	0.809,0.783,0.666	0.622,0.629,0.643	0.121
ENSMUSG00000031652	N4bp1	chr8	-	86853158	86853289	86860425	86862110	86848446	86848554	86884821	86885258	76,130,84	14,10,17	83,102,117	0,9,0	1810	256	0.00543784511947	0.434,0.648,0.411	1.0,0.616,1.0	-0.374
ENSMUSG00000035133	Arhgap5	chr12	+	52542488	52542636	52557488	52557566	52516076	52519967	52559967	52560099	274,527,509	519,668,614	484,434,575	400,449,523	273	203	0.00544409953638	0.282,0.37,0.381	0.474,0.418,0.45	-0.103
ENSMUSG00000013701	Timm23	chr14	-	32193402	32193487	32193853	32193947	32189143	32189254	32198968	32199027	15,35,45	55,15,26	76,183,72	17,18,20	219	210	0.00551220513829	0.207,0.691,0.624	0.811,0.907,0.775	-0.324
ENSMUSG00000026958	Dpp7	chr2	-	25354740	25354822	25355557	25355721	25354467	25354634	25355813	25355953	16,13,10	39,40,52	26,26,20	33,33,27	289	207	0.00568249860922	0.227,0.189,0.121	0.361,0.361,0.347	-0.177
ENSMUSG00000027942	4933434E20Rik	chr3	+	90053507	90053609	90056206	90056324	90052841	90053119	90056528	90056582	189,329,243	92,211,219	206,238,233	236,284,263	227	243	0.00568249860922	0.687,0.625,0.543	0.483,0.473,0.487	0.137
ENSMUSG00000027940	Tpm3	chr3	+	90088400	90088476	90089047	90089123	90087673	90087744	90089796	90089859	26,52,75	13,14,19	116,248,115	26,15,9	201	201	0.00584569481853	0.667,0.788,0.798	0.817,0.943,0.927	-0.145
ENSMUSG00000037860	Aim2	chr1	+	173393962	173394033	173427758	173427898	173350878	173350973	173452827	173452948	0,0,1	9,42,10	0,3,8	31,21,19	196	265	0.00594123888371	0.0,0.0,0.119	0.0,0.162,0.363	-0.135
ENSMUSG00000002416	Ndufb2	chr6	+	39596450	39596595	39598265	39598361	39592573	39592712	39599391	39603382	243,459,453	135,155,177	473,466,453	102,121,129	270	221	0.00641360502467	0.596,0.708,0.677	0.791,0.759,0.742	-0.104
ENSMUSG00000037536	Fbxo34	chr14	+	47500793	47500870	47526204	47526314	47472560	47472717	47529174	47531962	5,11,9	31,83,68	6,0,5	106,106,89	202	235	0.00647397325805	0.158,0.134,0.133	0.062,0.0,0.061	0.101
ENSMUSG00000028549	Itgb3bp	chr4	-	99789600	99789679	99798695	99798762	99781876	99781970	99802096	99802232	270,339,300	89,128,162	214,378,319	181,213,214	192	204	0.00649679735985	0.763,0.738,0.663	0.557,0.653,0.613	0.114
ENSMUSG00000029769	Ccdc136	chr6	+	29412901	29413087	29414785	29414980	29411709	29411868	29415430	29415655	20,1,3	53,12,19	4,0,1	35,39,24	311	320	0.00649679735985	0.28,0.079,0.14	0.105,0.0,0.041	0.118
ENSMUSG00000056267	Cep70	chr9	+	99277388	99277445	99277936	99278018	99275577	99275747	99278109	99278198	4,20,34	87,88,87	35,41,39	69,67,74	182	207	0.00649679735985	0.05,0.205,0.308	0.366,0.41,0.375	-0.196
ENSMUSG00000037669	Ldah	chr12	+	8238442	8238615	8275807	8275890	8227219	8227363	8283899	8285758	137,204,253	261,318,252	247,261,211	203,171,204	298	208	0.0066878511378	0.268,0.309,0.412	0.459,0.516,0.419	-0.135
ENSMUSG00000028437	Ubap1	chr4	+	41366889	41366930	41371724	41371849	41348995	41349231	41378946	41379870	91,113,128	190,301,284	101,78,107	315,385,381	166	250	0.00678321587401	0.419,0.361,0.404	0.326,0.234,0.297	0.109
ENSMUSG00000057110	Cntrl	chr2	+	35129620	35129815	35133957	35134111	35127927	35128037	35135467	35135688	26,61,72	141,260,186	99,69,82	154,179,168	320	279	0.00678321587401	0.139,0.17,0.252	0.359,0.252,0.299	-0.116
ENSMUSG00000052337	Immt	chr6	+	71868579	71868803	71871426	71871558	71862344	71862480	71874316	71874926	0,0,0	1,10,38	4,4,1	17,10,22	349	257	0.00696472611637	0.0,0.0,0.0	0.148,0.228,0.032	-0.136
ENSMUSG00000061458	Nol10	chr12	+	17355236	17355314	17356920	17356958	17352640	17352739	17358101	17358238	78,167,190	148,251,363	132,175,168	163,177,191	203	163	0.00719725287874	0.297,0.348,0.296	0.394,0.443,0.414	-0.103
ENSMUSG00000023908	Pkmyt1	chr17	+	23735562	23735720	23736323	23736401	23735199	23735372	23736494	23736729	226,182,177	176,222,185	136,134,161	259,189,253	283	203	0.00756812014455	0.479,0.37,0.407	0.274,0.337,0.313	0.111
ENSMUSG00000032897	Nfyc	chr4	-	120779119	120779233	120790376	120790489	120768725	120768899	120825529	120825706	21,30,66	6,6,22	71,80,38	7,6,4	238	239	0.00756812014455	0.779,0.834,0.751	0.911,0.931,0.905	-0.128
ENSMUSG00000024887	Asah2	chr19	-	32016484	32016566	32016683	32016788	32014201	32014317	32018941	32019028	21,9,27	0,7,4	9,6,11	11,5,16	230	207	0.00771637075762	1.0,0.536,0.859	0.424,0.519,0.382	0.357
ENSMUSG00000039842	Mcph1	chr8	+	18631515	18632643	18641564	18641665	18629545	18629635	18668945	18668983	134,178,165	44,98,52	84,119,102	85,75,63	1253	226	0.00794991876661	0.355,0.247,0.364	0.151,0.223,0.226	0.122
ENSMUSG00000030815	Phkg2	chr7	+	127577534	127578029	127579666	127579732	127573641	127573966	127579809	127579973	157,170,150	82,128,134	120,117,133	145,144,159	620	191	0.00812001149226	0.371,0.29,0.256	0.203,0.2,0.205	0.103
ENSMUSG00000030534	Vps33b	chr7	+	80288399	80288473	80289981	80290083	80287777	80287910	80290267	80290343	137,129,135	17,61,41	77,87,95	54,55,49	199	227	0.00827637920929	0.902,0.707,0.79	0.619,0.643,0.689	0.149
ENSMUSG00000021504	B4galt7	chr13	+	55607196	55607422	55608341	55608425	55604019	55604382	55609218	55610443	41,97,95	10,1,10	144,105,107	2,1,4	351	209	0.00924314372377	0.709,0.983,0.85	0.977,0.984,0.941	-0.12
ENSMUSG00000028621	Cyb5rl	chr4	+	107073872	107073960	107080890	107081094	107070869	107071018	107084126	107088268	6,25,16	69,61,50	35,37,28	46,46,46	213	329	0.00926564703309	0.118,0.388,0.331	0.54,0.554,0.485	-0.247
ENSMUSG00000020070	Rufy2	chr10	+	62989122	62989240	62990979	62991081	62982670	62982844	62993116	62993240	76,67,70	27,58,61	40,37,39	48,67,78	243	227	0.00948431090629	0.724,0.519,0.517	0.438,0.34,0.318	0.221
ENSMUSG00000030505	Prmt3	chr7	+	49791972	49792038	49806526	49806626	49787232	49787374	49818031	49818110	70,178,139	153,298,239	175,190,161	213,175,214	191	225	0.0095748577198	0.35,0.413,0.407	0.492,0.561,0.47	-0.118
ENSMUSG00000021504	B4galt7	chr13	+	55607196	55607422	55608341	55608425	55604119	55604382	55608697	55608802	41,97,95	80,169,190	141,105,108	96,104,154	351	209	0.00960958597974	0.234,0.255,0.229	0.467,0.375,0.295	-0.14
ENSMUSG00000030556	Lrrc28	chr7	-	67529585	67529745	67545365	67545468	67513411	67515178	67559857	67559969	25,113,53	31,81,73	101,104,69	45,47,42	228	285	0.00977619729239	0.502,0.636,0.476	0.737,0.734,0.673	-0.177
ENSMUSG00000030706	Mrpl48	chr7	-	100571251	100571289	100574461	100574514	100565193	100565279	100607557	100607994	0,0,0	23,12,29	1,0,10	18,59,21	178	163	0.00980163917552	0.0,0.0,0.0	0.048,0.0,0.304	-0.117
ENSMUSG00000056531	Ccdc18	chr5	+	108155758	108155855	108158524	108158646	108148910	108149039	108161466	108161493	0,17,13	55,62,74	19,14,27	25,39,67	222	247	0.00985494993447	0.0,0.234,0.164	0.458,0.285,0.31	-0.218
ENSMUSG00000030706	Mrpl48	chr7	-	100565193	100565279	100571251	100571289	100559747	100559917	100574461	100574514	12,31,25	13,53,53	14,44,18	113,124,91	163	211	0.0103681867721	0.544,0.431,0.379	0.138,0.315,0.204	0.232
ENSMUSG00000033808	Tmem87a	chr2	-	120362878	120362940	120363361	120363435	120360038	120360094	120369243	120369347	43,51,104	140,103,108	97,114,111	69,106,89	199	187	0.0104997081156	0.224,0.318,0.475	0.569,0.503,0.54	-0.198
ENSMUSG00000041328	Pcf11	chr7	-	92663461	92663656	92663966	92664155	92660958	92662076	92665739	92665865	12,96,98	227,238,273	78,122,129	208,183,198	314	320	0.0113355412232	0.051,0.291,0.268	0.276,0.405,0.399	-0.157
ENSMUSG00000025006	Sorbs1	chr19	-	40340044	40340146	40344355	40344439	40336985	40337035	40349898	40350013	9,13,12	0,0,0	1,3,5	0,3,3	209	227	0.0115524435991	1.0,1.0,1.0	1.0,0.521,0.644	0.278
ENSMUSG00000021902	Phf7	chr14	-	31240273	31240433	31240858	31240983	31239630	31239737	31241725	31241827	103,124,123	77,102,109	74,91,121	115,123,142	250	285	0.0119043250316	0.604,0.581,0.563	0.423,0.458,0.493	0.125
ENSMUSG00000019373	Cops3	chr11	-	59830146	59830307	59832883	59832933	59827845	59828025	59833031	59833144	317,795,822	1337,1965,2113	816,725,796	1556,1242,1774	175	286	0.0119604894267	0.279,0.398,0.389	0.462,0.488,0.423	-0.102
ENSMUSG00000030815	Phkg2	chr7	+	127577534	127577646	127579666	127579732	127573582	127573966	127579809	127579973	136,160,144	82,128,134	111,112,129	145,144,159	237	191	0.0129129339979	0.572,0.502,0.464	0.382,0.385,0.395	0.125
ENSMUSG00000030839	Sergef	chr7	-	46621560	46621674	46626208	46626269	46614617	46614776	46632659	46632754	12,13,19	0,2,2	14,15,6	8,3,6	186	239	0.0129547243883	1.0,0.893,0.924	0.692,0.865,0.562	0.233
ENSMUSG00000038658	Ric1	chr19	+	29584174	29584213	29584466	29584577	29579764	29579968	29585780	29585870	16,43,34	101,266,198	43,52,66	161,202,191	164	236	0.0138515672293	0.186,0.189,0.198	0.278,0.27,0.332	-0.102
ENSMUSG00000058318	Phf21a	chr2	+	92186550	92186609	92214048	92214089	92185458	92185588	92221471	92221592	0,10,9	47,52,46	19,8,13	16,23,41	184	166	0.0140397154056	0.0,0.148,0.15	0.517,0.239,0.222	-0.227
ENSMUSG00000062647	Rpl7a	chr2	+	26912365	26912445	26912670	26912801	26912018	26912159	26912987	26913057	86,389,598	174,470,638	820,1468,601	615,720,591	205	256	0.0141459281322	0.382,0.508,0.539	0.625,0.718,0.559	-0.158
ENSMUSG00000040760	Appl1	chr14	-	26928439	26928476	26928558	26928733	26927728	26927875	26940243	26940296	183,297,191	111,129,97	252,272,251	68,94,89	300	162	0.0143257595381	0.471,0.554,0.515	0.667,0.61,0.604	-0.114
ENSMUSG00000031902	Nfatc3	chr8	+	106100933	106100989	106104024	106104151	106099071	106099212	106108124	106109129	219,336,327	222,483,438	156,213,244	393,415,386	181	252	0.0145864248849	0.579,0.492,0.51	0.356,0.417,0.468	0.113
ENSMUSG00000034377	Tulp4	chr17	+	6176828	6176957	6185136	6185298	6138147	6139156	6198671	6198852	110,200,174	40,98,94	160,148,152	118,133,99	254	287	0.0146459114014	0.757,0.698,0.677	0.605,0.557,0.634	0.112
ENSMUSG00000023021	Cers5	chr15	-	99739601	99739730	99741608	99741659	99739405	99739512	99745888	99745946	172,237,239	292,542,661	173,137,172	571,484,607	176	254	0.015077792819	0.459,0.387,0.343	0.304,0.29,0.29	0.102
ENSMUSG00000042500	Ago4	chr4	-	126517069	126517206	126517375	126517557	126516836	126516971	126520190	126520311	2,9,10	19,12,14	25,18,16	2,13,10	307	262	0.0154558080916	0.082,0.39,0.379	0.914,0.542,0.577	-0.394
ENSMUSG00000026447	Pik3c2b	chr1	+	133070317	133070418	133071173	133071328	133066211	133067229	133071601	133071722	8,26,41	16,55,57	40,37,33	22,40,18	226	280	0.0157820022487	0.383,0.369,0.471	0.693,0.534,0.694	-0.233
ENSMUSG00000026260	Ndufa10	chr1	-	92467380	92467467	92469862	92470078	92464360	92464482	92470816	92470862	837,1327,1314	231,535,624	1197,1022,1304	589,727,741	341	212	0.0160166350113	0.693,0.607,0.567	0.558,0.466,0.522	0.107
ENSMUSG00000022130	Tgds	chr14	-	118116078	118116244	118116969	118117013	118115116	118115175	118117736	118117796	13,25,32	172,249,236	20,49,62	167,199,197	169	291	0.0163447929106	0.115,0.147,0.189	0.171,0.298,0.351	-0.123
ENSMUSG00000026082	Rev1	chr1	-	38079289	38079398	38081158	38081358	38074314	38074443	38083703	38083820	39,55,62	67,142,90	30,24,37	114,72,137	325	234	0.0163447929106	0.295,0.218,0.332	0.159,0.194,0.163	0.11
ENSMUSG00000042515	Mum1l1	chrX	+	139210738	139210806	139211358	139211435	139210041	139210217	139213090	139213238	11,43,41	0,5,8	57,48,59	24,30,14	193	202	0.0165926259375	1.0,0.9,0.843	0.713,0.626,0.815	0.196
ENSMUSG00000028923	Necap2	chr4	-	141070854	141070940	141071580	141071717	141070055	141070233	141072528	141072637	29,28,18	3,7,10	28,45,31	1,2,3	262	211	0.0169505168165	0.886,0.763,0.592	0.958,0.948,0.893	-0.186
ENSMUSG00000042359	Osbpl6	chr2	+	76555889	76555982	76560185	76560260	76555013	76555117	76564783	76564949	62,77,54	15,13,22	66,40,36	45,17,27	218	200	0.0172110506063	0.791,0.845,0.692	0.574,0.683,0.55	0.174
ENSMUSG00000040374	Pex2	chr3	-	5565132	5565198	5570486	5570629	5563619	5563729	5576037	5576150	53,103,35	7,3,0	43,42,43	9,6,9	268	191	0.0174570447337	0.844,0.961,1.0	0.773,0.833,0.773	0.142
ENSMUSG00000063889	Crem	chr18	-	3299161	3299308	3309645	3309755	3295321	3295416	3325360	3325478	0,3,0	22,44,58	0,18,1	21,39,43	235	272	0.0176393814279	0.0,0.073,0.0	0.0,0.348,0.026	-0.1
ENSMUSG00000026917	Wdr5	chr2	+	27531638	27531714	27532992	27533026	27527771	27528320	27533336	27533355	552,586,655	83,198,216	481,385,512	232,242,175	201	159	0.0176393814279	0.84,0.701,0.706	0.621,0.557,0.698	0.124
ENSMUSG00000040434	Gyltl1b	chr2	-	92367753	92367866	92369267	92369372	92367538	92367664	92369489	92369661	0,6,14	35,16,29	19,17,22	11,27,25	230	238	0.0177002697937	0.0,0.28,0.333	0.641,0.395,0.477	-0.3
ENSMUSG00000047793	Sned1	chr1	+	93286011	93286094	93286927	93287023	93285795	93285940	93289307	93289424	0,0,3	4,11,16	11,5,6	18,21,24	208	221	0.0177002697937	0.0,0.0,0.166	0.394,0.202,0.21	-0.213
ENSMUSG00000067916	Zfp991	chr4	+	147140037	147140119	147165340	147165386	147134571	147134664	147175846	147175904	16,24,27	49,48,29	45,30,45	27,31,27	207	171	0.0177002697937	0.212,0.292,0.435	0.579,0.444,0.579	-0.221
ENSMUSG00000019977	Hbs1l	chr10	+	21304529	21304643	21307584	21307779	21299177	21299243	21309098	21311198	10,6,3	7,8,12	5,17,2	2,3,1	239	320	0.0177603436727	0.657,0.501,0.251	0.77,0.884,0.728	-0.324
ENSMUSG00000020962	Gtf2a1	chr12	-	91575583	91575791	91586699	91586801	91572565	91572633	91589534	91590009	84,136,110	30,127,66	72,99,85	83,100,134	227	333	0.0184058197309	0.804,0.611,0.71	0.56,0.592,0.482	0.164
ENSMUSG00000021098	4930447C04Rik	chr12	-	72898709	72898795	72902412	72902489	72898486	72898533	72903215	72903334	0,2,0	42,17,2	0,9,2	11,13,21	202	211	0.0184058197309	0.0,0.109,0.0	0.0,0.42,0.09	-0.134
ENSMUSG00000022772	Senp5	chr16	-	31965744	31965828	31968799	31968937	31964269	31964320	31977679	31977757	299,293,336	34,85,109	189,264,223	68,102,131	263	209	0.0184058197309	0.875,0.733,0.71	0.688,0.673,0.575	0.127
ENSMUSG00000029913	Prdm5	chr6	+	65831248	65831371	65862914	65862994	65794299	65794383	65869180	65869265	147,128,110	0,53,45	95,102,79	53,44,61	248	205	0.0184592961636	1.0,0.666,0.669	0.597,0.657,0.517	0.188
ENSMUSG00000000301	Pemt	chr11	-	59976838	59976984	59983442	59983558	59974067	59974179	60031712	60031820	43,72,84	14,7,4	54,42,66	23,22,13	241	271	0.0192398608217	0.775,0.92,0.959	0.725,0.682,0.851	0.132
ENSMUSG00000085396	Firre	chrX	-	50603438	50603525	50608477	50608604	50598133	50598288	50608686	50608814	12,14,34	0,1,0	14,9,17	4,2,1	252	212	0.0195177501461	1.0,0.922,1.0	0.746,0.791,0.935	0.15
ENSMUSG00000039599	Fam149b	chr14	+	20358023	20358140	20363262	20363450	20352703	20352839	20374329	20374454	59,31,34	153,136,142	18,26,19	150,122,158	242	313	0.0195823577426	0.333,0.228,0.236	0.134,0.216,0.135	0.104
ENSMUSG00000045205	Dpy19l4	chr4	-	11281003	11281124	11285053	11285173	11277928	11277985	11287474	11287633	100,185,199	19,101,70	130,186,145	83,110,125	245	246	0.0199994058228	0.841,0.648,0.741	0.611,0.629,0.538	0.151
ENSMUSG00000039001	Rps21	chr2	+	180257787	180257851	180257985	180258057	180257620	180257683	180258229	180258442	1879,3156,4164	3757,4302,4263	3528,4431,3551	2711,4038,3632	189	197	0.0202467441125	0.343,0.433,0.504	0.576,0.534,0.505	-0.112
ENSMUSG00000033029	1700088E04Rik	chr15	-	79136306	79136489	79139237	79139300	79135636	79135765	79140880	79140992	2,12,6	33,49,29	17,13,18	36,31,23	188	308	0.0210740325904	0.09,0.286,0.253	0.436,0.407,0.562	-0.259
ENSMUSG00000017723	Wfdc2	chr2	+	164563307	164563451	164564056	164564212	164562578	164562804	164565791	164565938	20,54,31	126,130,76	82,69,56	119,107,113	269	281	0.021579850943	0.142,0.303,0.299	0.419,0.402,0.341	-0.139
ENSMUSG00000015095	Fbxw5	chr2	+	25501935	25502151	25502400	25502558	25500858	25500886	25502856	25503045	52,67,76	9,8,34	91,67,73	56,29,46	341	283	0.0233722714098	0.827,0.874,0.65	0.574,0.657,0.568	0.184
ENSMUSG00000021140	Pcnx	chr12	+	81917664	81919380	81928241	81928374	81913385	81913475	81933530	81933715	51,211,189	3,11,11	151,178,199	13,31,27	1841	258	0.0242983171874	0.704,0.729,0.707	0.619,0.446,0.508	0.189
ENSMUSG00000039307	Hexdc	chr11	+	121214759	121214924	121215170	121215335	121213982	121214070	121218087	121218159	14,4,10	14,1,0	9,14,4	0,2,0	290	290	0.0242983171874	0.5,0.8,1.0	1.0,0.875,1.0	-0.192
ENSMUSG00000021481	Zfp346	chr13	+	55115479	55115624	55122329	55122515	55113677	55113770	55130533	55130627	62,181,179	43,125,181	98,121,107	110,149,172	270	311	0.0242983171874	0.624,0.625,0.533	0.506,0.483,0.417	0.125
ENSMUSG00000026743	Mllt10	chr2	+	18109781	18109891	18146776	18146872	18101457	18101512	18159455	18159711	135,249,276	131,252,212	195,193,136	226,253,296	235	221	0.0242983171874	0.492,0.482,0.55	0.448,0.418,0.302	0.119
ENSMUSG00000021594	Srd5a1	chr13	-	69586584	69586735	69594915	69595017	69573448	69575196	69600230	69600397	44,76,77	93,95,108	64,77,79	63,58,68	227	276	0.0259034416554	0.365,0.493,0.464	0.553,0.617,0.585	-0.144
ENSMUSG00000021460	Auh	chr13	-	52889102	52889195	52898649	52898736	52886427	52887297	52919000	52919088	42,125,97	31,90,49	47,53,70	65,63,65	212	218	0.0265175231112	0.582,0.588,0.671	0.426,0.464,0.525	0.142
ENSMUSG00000033808	Tmem87a	chr2	-	120359533	120359564	120363361	120363435	120355972	120356538	120369243	120369347	43,51,103	46,37,35	97,112,111	23,33,29	199	156	0.0267189035499	0.423,0.519,0.698	0.768,0.727,0.75	-0.202
ENSMUSG00000044707	Ccnjl	chr11	+	43556554	43556768	43579683	43579986	43529354	43529459	43583179	43583339	339,388,354	85,259,174	254,258,300	191,265,189	339	428	0.0270696263518	0.834,0.654,0.72	0.627,0.551,0.667	0.121
ENSMUSG00000025730	Rab40c	chr17	-	25890637	25890698	25891285	25891346	25885074	25885152	25919364	25919506	48,150,116	0,24,42	111,80,95	48,29,41	186	186	0.0278902230449	1.0,0.862,0.734	0.698,0.734,0.699	0.155
ENSMUSG00000074513	Arfip1	chr3	-	84515632	84515790	84519481	84519703	84509807	84509982	84527685	84527798	25,167,139	142,276,323	173,179,174	221,290,236	347	283	0.0282887521477	0.126,0.33,0.26	0.39,0.335,0.376	-0.128
ENSMUSG00000073643	Wdfy1	chr1	-	79719123	79719274	79726565	79726716	79717202	79717315	79729655	79729710	11,11,8	3,7,4	0,12,7	14,14,11	276	276	0.0285672043401	0.786,0.611,0.667	0.0,0.462,0.389	0.404
ENSMUSG00000031295	Phka2	chrX	+	160541368	160541515	160543633	160543687	160532978	160533077	160544211	160544334	61,180,189	6,24,19	104,123,147	15,34,37	272	179	0.0286331453148	0.87,0.832,0.867	0.82,0.704,0.723	0.107
ENSMUSG00000022827	Rabl3	chr16	+	37567319	37567391	37570387	37570426	37563615	37563766	37571029	37572385	120,144,215	6,43,40	155,168,176	50,58,63	197	164	0.028770439611	0.943,0.736,0.817	0.721,0.707,0.699	0.123
ENSMUSG00000028883	Sema3a	chr5	+	13291499	13291577	13399875	13400069	13230366	13230448	13451103	13451261	20,49,25	18,198,106	26,10,17	133,211,134	203	319	0.028770439611	0.636,0.28,0.27	0.235,0.069,0.166	0.239
ENSMUSG00000045751	Mms22l	chr4	+	24508404	24508518	24517059	24517236	24507313	24507444	24521240	24521303	53,122,128	113,179,170	114,143,160	126,148,132	239	302	0.0290588809279	0.372,0.463,0.488	0.533,0.55,0.605	-0.122
ENSMUSG00000060126	Tpt1	chr14	+	75846693	75846799	75847243	75847360	75846202	75846393	75848098	75848415	53,117,114	33,61,85	117,632,116	72,46,48	231	242	0.0307214021052	0.627,0.668,0.584	0.63,0.935,0.717	-0.134
ENSMUSG00000033819	Ppp1r16a	chr15	+	76693226	76693352	76693438	76693514	76692836	76693138	76693594	76693724	142,198,200	116,105,124	210,170,180	71,73,85	251	201	0.0316143602653	0.495,0.602,0.564	0.703,0.651,0.629	-0.107
ENSMUSG00000020642	Rnf144a	chr12	-	26389393	26389575	26405318	26405392	26327502	26327607	26415100	26415256	0,19,3	42,130,173	24,6,25	88,122,95	199	307	0.0316745184744	0.0,0.184,0.026	0.296,0.071,0.289	-0.149
ENSMUSG00000025453	Nnt	chr13	-	119386578	119386667	119389193	119389281	119381675	119381863	119394610	119394828	169,191,275	129,122,87	144,167,135	119,160,154	213	214	0.0323518109586	0.568,0.611,0.761	0.549,0.512,0.468	0.137
ENSMUSG00000038777	Sema6c	chr3	+	95168586	95168706	95168808	95168897	95168298	95168389	95169163	95169381	17,96,84	122,204,182	110,114,90	106,175,173	245	214	0.0328243230705	0.109,0.291,0.287	0.475,0.363,0.312	-0.154
ENSMUSG00000001998	Ap4e1	chr2	+	127037785	127037859	127043420	127043543	127035043	127035210	127046147	127046287	8,21,34	0,0,2	9,27,36	5,1,4	199	248	0.0328532475097	1.0,1.0,0.955	0.692,0.971,0.918	0.125
ENSMUSG00000017288	Vps53	chr11	-	76166198	76166248	76174626	76174707	76163797	76163864	76179412	76179647	86,90,61	0,13,16	70,95,105	32,27,21	206	175	0.0328532475097	1.0,0.855,0.764	0.65,0.749,0.809	0.137
ENSMUSG00000107476	Zfp862-ps	chr6	+	48511814	48512512	48525023	48525122	48508271	48508383	48527444	48527549	42,98,58	2,14,1	60,45,49	13,9,14	823	224	0.0330374940348	0.851,0.656,0.94	0.557,0.576,0.488	0.275
ENSMUSG00000028580	Pum1	chr4	+	130718153	130718262	130743692	130743794	130701041	130701110	130746977	130747129	267,362,394	95,205,200	218,345,338	197,223,217	234	227	0.0332266841988	0.732,0.631,0.656	0.518,0.6,0.602	0.1
ENSMUSG00000060073	Psma3	chr12	+	70983323	70983442	70984492	70984594	70978732	70978815	70984671	70984745	75,187,135	33,100,177	121,125,157	144,450,205	244	227	0.0336768603689	0.679,0.635,0.415	0.439,0.205,0.416	0.223
ENSMUSG00000027010	Slc25a12	chr2	-	71333604	71333720	71343889	71344032	71323975	71324115	71366526	71366580	306,387,337	165,383,336	250,232,287	318,332,372	268	241	0.0347011126836	0.625,0.476,0.474	0.414,0.386,0.41	0.122
ENSMUSG00000087396	4933407K13Rik	chrX	-	75755365	75755528	75760231	75760394	75751524	75751687	75764525	75764699	32,11,15	71,27,24	18,33,31	23,32,20	288	288	0.0353542694144	0.311,0.289,0.385	0.439,0.508,0.608	-0.19
ENSMUSG00000006699	Cdc42	chr4	-	137332406	137332479	137335974	137336129	137329014	137329124	137357645	137357720	553,1414,1739	1164,1882,2360	1178,2497,1710	1556,1789,1814	280	198	0.0364338409857	0.251,0.347,0.343	0.349,0.497,0.4	-0.102
ENSMUSG00000019856	Fam184a	chr10	-	53635231	53635434	53638176	53638281	53634301	53634395	53640944	53641062	7,8,5	0,0,14	2,9,7	14,16,11	230	328	0.0365464812146	1.0,1.0,0.337	0.169,0.445,0.476	0.416
ENSMUSG00000030271	Ogg1	chr6	+	113331770	113331952	113333341	113333492	113329145	113329408	113333630	113333680	97,171,140	129,145,141	194,147,154	105,122,90	307	276	0.0372093205001	0.403,0.515,0.472	0.624,0.52,0.606	-0.12
ENSMUSG00000020697	Lig3	chr11	+	82795708	82795786	82796027	82796151	82795364	82795452	82797305	82797448	248,261,260	101,181,163	165,210,187	203,154,160	203	249	0.0384957708777	0.751,0.639,0.662	0.499,0.626,0.589	0.113
ENSMUSG00000038383	Pigu	chr2	-	155314501	155314599	155335360	155335423	155301200	155301355	155336681	155336741	15,124,106	170,291,280	123,132,154	249,231,274	188	223	0.0384957708777	0.095,0.336,0.31	0.369,0.404,0.4	-0.144
ENSMUSG00000031105	Slc25a14	chrX	+	48623961	48624197	48628135	48628183	48623577	48623828	48629251	48629345	0,7,6	4,8,5	2,1,1	14,12,8	361	173	0.0388641381936	0.0,0.295,0.365	0.064,0.038,0.057	0.167
ENSMUSG00000023079	Gtf2ird1	chr5	-	134415134	134415276	134417052	134417181	134410953	134411109	134456508	134456589	101,105,119	151,113,127	93,97,92	144,199,177	254	267	0.0388641381936	0.413,0.494,0.496	0.404,0.339,0.353	0.102
ENSMUSG00000009828	Ick	chr9	+	78131294	78131571	78135595	78135650	78113314	78113455	78139975	78140097	77,158,127	103,112,145	146,229,161	104,77,102	402	180	0.0393641788224	0.251,0.387,0.282	0.386,0.571,0.414	-0.15
ENSMUSG00000001870	Ltbp1	chr17	+	75348743	75348869	75352686	75352830	75327196	75327322	75359289	75359469	26,31,39	10,31,24	23,43,36	52,53,50	251	269	0.0393641788224	0.736,0.517,0.635	0.322,0.465,0.436	0.222
ENSMUSG00000063663	Brwd3	chrX	-	108754239	108754311	108755415	108755556	108752817	108752970	108756345	108756402	102,164,198	16,88,83	128,162,138	82,124,101	266	197	0.0395850718732	0.825,0.58,0.639	0.536,0.492,0.503	0.171
ENSMUSG00000022827	Rabl3	chr16	+	37563615	37563766	37570387	37570426	37559994	37560109	37571029	37572385	196,329,302	6,54,38	192,291,299	48,54,51	276	164	0.0395850718732	0.951,0.784,0.825	0.704,0.762,0.777	0.106
ENSMUSG00000038383	Pigu	chr2	-	155331148	155331258	155336681	155336741	155314501	155314599	155345647	155345712	15,82,52	11,1,0	57,60,90	0,0,1	185	235	0.0395850718732	0.634,0.99,1.0	1.0,1.0,0.991	-0.122
ENSMUSG00000022629	Kif21a	chr15	-	90949005	90949044	90951245	90951374	90943764	90943901	90956294	90956509	26,7,7	0,0,0	11,12,18	4,1,1	254	164	0.0395850718732	1.0,1.0,1.0	0.64,0.886,0.921	0.184
ENSMUSG00000070883	Ccdc173	chr2	-	69781944	69782118	69787159	69787386	69781638	69781832	69789414	69789575	0,16,14	26,38,66	24,19,14	38,36,27	352	299	0.0396781592476	0.0,0.263,0.153	0.349,0.31,0.306	-0.183
ENSMUSG00000029823	Luc7l2	chr6	+	38559203	38559304	38568846	38568917	38551513	38551908	38570509	38570604	11,16,8	22,47,14	9,0,0	21,20,21	226	196	0.0402242238041	0.302,0.228,0.331	0.271,0.0,0.0	0.197
ENSMUSG00000030022	Adamts9	chr6	-	92860099	92860204	92869934	92870099	92859765	92859933	92872287	92872452	30,40,54	110,103,106	36,39,32	43,60,51	290	230	0.0402242238041	0.178,0.235,0.288	0.399,0.34,0.332	-0.123
ENSMUSG00000033769	Exoc6b	chr6	-	85003047	85003285	85004988	85005036	84987044	84989529	85011317	85011483	67,87,92	35,53,55	52,50,64	48,47,68	173	363	0.0403158187382	0.801,0.775,0.778	0.694,0.691,0.664	0.102
ENSMUSG00000030083	Abtb1	chr6	-	88839184	88839230	88839330	88839490	88838844	88838961	88839626	88839771	67,90,52	7,9,7	44,62,94	11,21,18	285	171	0.0404475485941	0.852,0.857,0.817	0.706,0.639,0.758	0.141
ENSMUSG00000047712	Ust	chr10	-	8307407	8307487	8330067	8330223	8298055	8298209	8390887	8390931	0,25,24	13,65,74	18,34,29	32,28,45	281	205	0.0404475485941	0.0,0.219,0.191	0.291,0.47,0.32	-0.224
ENSMUSG00000038206	Fbxo8	chr8	+	56569283	56569410	56588006	56588125	56564557	56564894	56590057	56590254	50,156,118	160,258,193	123,152,129	146,152,186	252	244	0.0404475485941	0.232,0.369,0.372	0.449,0.492,0.402	-0.123
ENSMUSG00000050312	Nsun3	chr16	-	62776287	62776631	62785787	62785897	62770657	62770812	62786670	62786777	25,39,12	20,22,15	24,42,31	9,15,7	235	469	0.040745991136	0.714,0.78,0.615	0.842,0.848,0.898	-0.16
ENSMUSG00000052949	Rnf157	chr11	-	116360253	116360400	116362284	116362373	116359812	116359930	116396188	116396307	21,63,60	206,149,181	74,75,78	164,145,139	214	272	0.0419134747238	0.115,0.35,0.296	0.364,0.397,0.416	-0.139
ENSMUSG00000035392	Dennd1a	chr2	-	37961640	37961742	37983059	37983105	37936618	37936744	38003373	38003474	4,19,11	122,166,197	29,19,9	83,129,126	171	227	0.0420365868719	0.042,0.132,0.069	0.317,0.164,0.087	-0.108
ENSMUSG00000039621	Prex1	chr2	-	166638314	166638419	166644748	166644871	166633365	166633467	166646973	166647045	149,182,200	148,137,88	86,110,103	133,119,118	248	230	0.0421706226413	0.483,0.552,0.678	0.375,0.462,0.447	0.143
ENSMUSG00000020166	Cnot2	chr10	-	116517316	116517383	116549032	116549105	116504034	116504114	116581452	116581496	9,14,11	6,8,15	2,6,5	11,12,15	198	192	0.0423099780805	0.593,0.629,0.416	0.15,0.327,0.244	0.306
ENSMUSG00000014353	Tmem87b	chr2	+	128839147	128839219	128840731	128840803	128837301	128837395	128841234	128841343	0,16,2	40,129,90	25,6,18	87,114,93	197	197	0.0426640828255	0.0,0.11,0.022	0.223,0.05,0.162	-0.101
ENSMUSG00000074247	Dda1	chr8	+	71472036	71472117	71472194	71472246	71469204	71469325	71474487	71476098	18,38,53	1,14,10	46,111,51	1,7,6	206	177	0.0431615538802	0.939,0.7,0.82	0.975,0.932,0.88	-0.109
ENSMUSG00000040506	Ambra1	chr2	+	91805023	91805110	91810029	91810209	91772710	91773747	91824459	91824540	44,196,169	352,399,373	227,212,245	357,324,395	212	305	0.0443317627661	0.152,0.414,0.395	0.478,0.485,0.472	-0.158
ENSMUSG00000014177	Tvp23b	chr11	+	62886188	62886320	62891941	62892070	62885075	62885165	62894121	62895185	14,174,117	135,248,240	158,168,142	186,194,195	257	254	0.0444192667256	0.093,0.409,0.325	0.456,0.461,0.419	-0.17
ENSMUSG00000040785	Ttc3	chr16	+	94384783	94384934	94385335	94385423	94383911	94384066	94387336	94387390	59,133,147	236,183,182	117,138,100	96,135,115	276	213	0.0447150124711	0.162,0.359,0.384	0.485,0.441,0.402	-0.141
ENSMUSG00000037669	Ldah	chr12	+	8268363	8268598	8275807	8275890	8238442	8238615	8283899	8285758	363,871,705	261,315,254	648,685,804	203,176,204	360	208	0.0462007100884	0.446,0.615,0.616	0.648,0.692,0.695	-0.119
ENSMUSG00000000538	Tom1l2	chr11	-	60262648	60262783	60270317	60270467	60261054	60261213	60274923	60275002	36,87,113	114,180,185	82,102,111	139,102,122	275	260	0.0462007100884	0.23,0.314,0.366	0.358,0.486,0.462	-0.132
ENSMUSG00000020648	Dus4l	chr12	-	31646620	31646738	31648765	31648887	31642763	31642886	31652290	31652441	78,193,205	52,97,70	90,120,139	96,105,86	247	243	0.0471120104101	0.596,0.662,0.742	0.48,0.529,0.614	0.126
ENSMUSG00000024251	Thada	chr17	-	84252333	84252428	84272705	84272824	84230790	84231164	84309886	84310055	8,83,68	65,117,73	86,90,71	68,64,64	244	220	0.0484473353356	0.1,0.39,0.456	0.533,0.559,0.5	-0.215
ENSMUSG00000039233	Tbce	chr13	-	14008614	14008691	14009628	14009731	14006441	14006537	14010541	14010641	113,189,243	63,202,198	118,115,142	180,157,155	228	202	0.0484958312589	0.614,0.453,0.521	0.367,0.394,0.448	0.126
ENSMUSG00000038838	Vars2	chr17	-	35661574	35661656	35661901	35662005	35660875	35660952	35662102	35662230	137,81,97	21,37,47	70,92,100	71,51,61	229	207	0.0484958312589	0.855,0.664,0.651	0.471,0.62,0.597	0.161
ENSMUSG00000027001	Dusp19	chr2	+	80621193	80621240	80624207	80624360	80617044	80617606	80630791	80631661	19,64,43	70,182,139	49,50,60	90,91,127	172	278	0.0487928689019	0.305,0.362,0.333	0.468,0.47,0.433	-0.124
ENSMUSG00000038208	Pgap3	chr11	-	98391079	98391141	98391694	98391757	98390676	98390813	98397895	98398048	2,15,1	30,30,17	16,18,11	32,22,20	188	187	0.0490866460396	0.062,0.332,0.055	0.332,0.449,0.354	-0.229
