# Supplementary material for: An Alternative Splicing Program for Mouse Craniofacial Development
Source: Front Physiol. 2020 Sep 4;11:1099. doi: 10.3389/fphys.2020.01099 (PMC7498679; doi:10.3389/fphys.2020.01099)
Supplement: Supplementary file 12 [file Data_Sheet_1.zip › Filtered rMATS results/MXE/E11.5_Mes_MXP_vs_FNP_MXE_filtered_output.txt]

GeneID	geneSymbol	chr	strand	1stExonStart_0base	1stExonEnd	2stExonStart_0base	2stExonEnd	upstreamES	upstreamEE	downstreamES	downstreamEE	IC_SAMPLE_1	SC_SAMPLE_1	IC_SAMPLE_2	SC_SAMPLE_2	IncFormLen	SkipFormLen	FDR	IncLevel1	IncLevel2	DeltaPSI
ENSMUSG00000002835	Chaf1a	chr17	+	56044061	56044112	56056420	56056477	56040415	56040551	56057717	56057920	17,22,106	293,387,341	6,3,5	360,362,305	176	182	6.6790706299e-10	0.057,0.056,0.243	0.017,0.008,0.017	0.105
ENSMUSG00000032366	Tpm1	chr9	-	67031950	67032026	67032465	67032541	67031451	67031514	67032793	67032864	2164,2033,1840	1471,1149,1115	2453,2190,1834	2647,2073,1782	201	201	5.90679333624e-05	0.595,0.639,0.623	0.481,0.514,0.507	0.118
ENSMUSG00000020358	Hnrnpab	chr11	-	51605460	51605629	51606339	51606586	51604658	51604817	51606666	51606847	1406,4990,5708	9406,9310,10331	959,1047,1763	9943,9417,8769	372	294	5.90679333624e-05	0.106,0.298,0.304	0.071,0.081,0.137	0.14
ENSMUSG00000002835	Chaf1a	chr17	+	56044061	56044112	56046822	56047634	56040415	56040551	56056420	56056477	19,28,110	726,864,862	9,13,7	819,772,765	176	937	0.00402796698842	0.122,0.147,0.405	0.055,0.082,0.046	0.164
ENSMUSG00000047642	D930020B18Rik	chr10	+	121671708	121671853	121677249	121677356	121669156	121669230	121678343	121678433	0,0,0	2,2,1	0,6,5	5,6,5	270	232	0.00478771654338	0.0,0.0,0.0	0.0,0.462,0.462	-0.308
ENSMUSG00000001036	Epn2	chr11	-	61535270	61535383	61546149	61546911	61523028	61523193	61579566	61579685	131,117,87	2,2,3	119,134,99	17,7,14	887	238	0.00731195746756	0.946,0.94,0.886	0.653,0.837,0.655	0.209
ENSMUSG00000038351	Sgsm2	chr11	-	74866568	74866636	74867030	74867155	74865084	74865211	74867610	74867745	36,22,21	0,1,0	21,24,22	8,2,2	250	193	0.0115417030026	1.0,0.944,1.0	0.67,0.903,0.895	0.159
ENSMUSG00000012123	Aim1l	chr4	+	134082574	134082687	134087485	134087615	134082311	134082447	134088792	134088932	0,2,0	2,4,4	7,9,3	7,4,2	238	255	0.0218056983142	0.0,0.349,0.0	0.517,0.707,0.616	-0.497
ENSMUSG00000020524	Gria1	chr11	+	57309768	57309883	57310607	57310722	57289247	57289495	57317665	57317800	8,8,10	54,67,46	0,0,0	4,7,2	240	240	0.0249036752257	0.129,0.107,0.179	0.0,0.0,0.0	0.138
ENSMUSG00000035949	Fbxw2	chr2	-	34822557	34822975	34825961	34826070	34812814	34813009	34826171	34826235	49,131,103	522,534,539	39,35,56	573,530,515	234	543	0.0436218218849	0.179,0.363,0.307	0.136,0.133,0.201	0.126
ENSMUSG00000055322	Tns1	chr1	-	74068608	74068646	74079198	74079313	74016144	74016186	74091172	74091351	52,112,78	0,4,6	58,61,45	8,11,8	240	163	0.0439402355141	1.0,0.95,0.898	0.831,0.79,0.793	0.145
ENSMUSG00000037989	Wnk2	chr13	-	49044373	49044418	49051356	49051527	49042627	49042866	49052558	49052773	49,43,42	28,31,20	24,36,31	40,42,42	296	170	0.0443305781774	0.501,0.443,0.547	0.256,0.33,0.298	0.202
ENSMUSG00000000275	Trim25	chr11	+	89015166	89015190	89015532	89015631	89013475	89013538	89015718	89015817	1,0,1	18,7,15	1,8,2	12,14,5	149	224	0.0491328547741	0.077,0.0,0.091	0.111,0.462,0.376	-0.26
