# Supplementary material for: An Alternative Splicing Program for Mouse Craniofacial Development
Source: Front Physiol. 2020 Sep 4;11:1099. doi: 10.3389/fphys.2020.01099 (PMC7498679; doi:10.3389/fphys.2020.01099)
Supplement: Supplementary file 12 [file Data_Sheet_1.zip › Filtered rMATS results/MXE/FNP_Mes_E10.5_vs_E11.5_MXE_filtered_output.txt]

GeneID	geneSymbol	chr	strand	1stExonStart_0base	1stExonEnd	2stExonStart_0base	2stExonEnd	upstreamES	upstreamEE	downstreamES	downstreamEE	IC_SAMPLE_1	SC_SAMPLE_1	IC_SAMPLE_2	SC_SAMPLE_2	IncFormLen	SkipFormLen	FDR	IncLevel1	IncLevel2	DeltaPSI
ENSMUSG00000033047	Eif3l	chr15	+	79085556	79085711	79086433	79086604	79084111	79084283	79089463	79089961	1313,1015,1304	3108,3231,2904	1714,1952,1846	1768,1708,1589	280	296	0.0	0.309,0.249,0.322	0.506,0.547,0.551	-0.241
ENSMUSG00000032883	Acsl3	chr1	+	78681592	78682010	78688236	78688414	78657882	78658103	78690268	78690378	329,124,264	387,146,375	156,137,140	471,537,468	543	303	0.0	0.322,0.322,0.282	0.156,0.125,0.143	0.167
ENSMUSG00000028578	Caap1	chr4	-	94521061	94521135	94551264	94551465	94500080	94501416	94556461	94556796	80,16,51	243,247,248	91,121,80	131,125,116	326	199	0.0	0.167,0.038,0.112	0.298,0.371,0.296	-0.216
ENSMUSG00000015605	Srf	chr17	-	46549844	46550036	46551530	46551792	46549435	46549512	46553559	46553826	1543,631,1238	221,145,237	671,683,705	295,335,317	387	317	0.0	0.851,0.781,0.811	0.651,0.625,0.646	0.174
ENSMUSG00000017843	Ppp2r5c	chr12	+	110522490	110522690	110561297	110561468	110485738	110485952	110567727	110567855	273,128,305	1455,1356,1571	459,401,402	1150,1085,1040	325	296	0.0	0.146,0.079,0.15	0.267,0.252,0.26	-0.135
ENSMUSG00000062203	Gspt1	chr16	-	11222584	11222753	11224419	11224593	11219291	11220879	11228114	11228195	1423,1342,1620	3336,2980,3256	1363,1298,1256	1193,1219,1269	299	294	0.0	0.295,0.307,0.329	0.529,0.511,0.493	-0.201
ENSMUSG00000003135	Cnot11	chr1	+	39537415	39537580	39538270	39538423	39535553	39536337	39539872	39540075	155,42,135	1581,791,1501	226,203,214	840,838,766	290	278	0.0	0.086,0.048,0.079	0.205,0.188,0.211	-0.13
ENSMUSG00000037570	Mcrs1	chr15	-	99249875	99250014	99250462	99250582	99248701	99248860	99251861	99251961	312,205,258	91,43,98	580,676,566	46,37,43	245	264	0.0	0.787,0.837,0.739	0.931,0.952,0.934	-0.151
ENSMUSG00000037570	Mcrs1	chr15	-	99249875	99250014	99250462	99250582	99249367	99249506	99251861	99251961	312,205,258	822,634,959	585,675,563	577,599,553	245	264	0.0	0.29,0.258,0.225	0.522,0.548,0.523	-0.273
ENSMUSG00000026174	Cnot9	chr1	+	74518900	74519016	74522317	74522427	74517069	74517249	74523503	74523613	1596,853,1841	616,216,596	657,675,708	813,852,702	241	235	0.0	0.716,0.794,0.751	0.441,0.436,0.496	0.296
ENSMUSG00000066037	Hnrnpr	chr4	+	136329365	136329501	136332397	136332603	136327235	136327412	136336297	136336447	1019,642,1138	2173,1493,2201	2041,1976,1800	2103,1988,1742	261	331	0.0	0.373,0.353,0.396	0.552,0.558,0.567	-0.185
ENSMUSG00000021495	Fam193b	chr13	-	55541623	55541721	55542581	55542657	55539318	55539712	55542783	55543789	200,257,160	814,776,786	289,351,274	450,432,444	201	223	0.0	0.214,0.269,0.184	0.416,0.474,0.406	-0.21
ENSMUSG00000071649	B3gat3	chr19	+	8921805	8921980	8925537	8925898	8920373	8920648	8926081	8926372	422,264,416	166,182,201	238,265,239	366,438,331	300	486	0.0	0.805,0.701,0.77	0.513,0.495,0.539	0.243
ENSMUSG00000026761	Orc4	chr2	-	48933549	48933622	48936771	48936862	48933079	48933165	48937451	48937528	566,534,809	102,111,143	315,267,261	201,171,208	216	198	0.0	0.836,0.815,0.838	0.59,0.589,0.535	0.258
ENSMUSG00000032586	Traip	chr9	+	107962830	107962920	107963328	107963417	107962171	107962341	107968593	107968644	148,51,99	522,358,434	118,166,150	193,274,205	215	214	0.0	0.22,0.124,0.185	0.378,0.376,0.421	-0.215
ENSMUSG00000021262	Evl	chr12	+	108673288	108673352	108674406	108674465	108652921	108653099	108675396	108675626	586,434,517	900,466,668	853,921,832	357,412,426	189	184	0.0	0.388,0.476,0.43	0.699,0.685,0.655	-0.248
ENSMUSG00000014313	Cox6c	chr15	-	35935284	35935413	35937154	35937284	35931975	35932097	35938124	35938246	1499,1873,1753	5050,11259,6477	2659,3188,2448	3578,3724,3753	255	254	0.0	0.228,0.142,0.212	0.425,0.46,0.394	-0.232
ENSMUSG00000028822	Tmem50a	chr4	-	134900699	134900760	134903649	134903742	134897848	134898476	134905343	134905411	251,151,294	555,414,463	396,357,347	269,302,240	218	186	0.0	0.278,0.237,0.351	0.557,0.502,0.552	-0.248
ENSMUSG00000024966	Stip1	chr19	-	7034162	7034304	7035495	7035705	7032480	7032649	7039879	7040026	1260,472,1262	4970,3088,4428	954,992,879	1979,2099,1857	335	267	0.0	0.168,0.109,0.185	0.278,0.274,0.274	-0.121
ENSMUSG00000021051	Ppp2r5e	chr12	-	75485131	75485224	75493413	75493515	75469731	75469862	75515601	75515798	776,524,854	157,152,278	431,401,383	286,303,256	227	218	0.0	0.826,0.768,0.747	0.591,0.56,0.59	0.2
ENSMUSG00000024382	Ercc3	chr18	+	32248162	32248477	32254080	32254265	32246566	32246771	32257189	32257392	121,96,143	567,633,555	238,235,239	434,409,387	440	310	0.0	0.131,0.097,0.154	0.279,0.288,0.303	-0.163
ENSMUSG00000038005	Hpf1	chr8	+	60893700	60893860	60896737	60896836	60890444	60890536	60900083	60900234	77,51,102	527,855,621	137,131,139	493,389,389	285	224	0.0	0.103,0.045,0.114	0.179,0.209,0.219	-0.115
ENSMUSG00000035299	Mid1	chrX	+	169984998	169985142	169985935	169986097	169983955	169984083	169987558	169987766	386,256,444	51,26,60	247,232,316	88,99,133	269	287	0.0	0.89,0.913,0.888	0.75,0.714,0.717	0.17
ENSMUSG00000027823	Gmps	chr3	+	63980135	63980317	63982410	63982525	63976105	63976310	63985599	63985697	767,462,798	1744,1519,2010	1024,1104,1072	1220,1143,993	307	240	0.0	0.256,0.192,0.237	0.396,0.43,0.458	-0.2
ENSMUSG00000052139	Bre	chr5	+	31820477	31820672	31831084	31831159	31785577	31785672	31901054	31901164	88,43,63	360,248,315	131,128,119	139,137,143	320	200	0.0	0.133,0.098,0.111	0.371,0.369,0.342	-0.247
ENSMUSG00000042079	Hnrnpf	chr6	+	117917469	117917598	117919098	117919159	117906794	117906839	117923707	117925619	681,371,807	7,2,14	292,343,333	56,44,32	254	186	0.0	0.986,0.993,0.977	0.792,0.851,0.884	0.143
ENSMUSG00000014349	Ube2z	chr11	-	96055837	96055950	96060936	96061124	96051733	96051824	96062994	96063067	1376,696,1456	391,254,537	908,755,730	627,621,575	313	238	0.0	0.728,0.676,0.673	0.524,0.48,0.491	0.194
ENSMUSG00000026020	Nop58	chr1	+	59704062	59704208	59704623	59704750	59702812	59702947	59705592	59705756	1402,1307,2033	4407,4397,4577	1239,1132,1229	1661,1524,1720	271	252	0.0	0.228,0.217,0.292	0.41,0.409,0.399	-0.16
ENSMUSG00000001127	Araf	chrX	+	20858741	20858873	20859684	20859819	20858393	20858512	20859978	20860519	75,29,86	240,211,265	163,187,178	152,164,137	257	260	0.0	0.24,0.122,0.247	0.52,0.536,0.568	-0.338
ENSMUSG00000018882	Mrpl45	chr11	+	97325708	97325757	97326781	97326931	97323850	97323949	97328085	97328259	415,473,428	650,552,582	182,175,171	598,651,623	174	275	0.0	0.502,0.575,0.538	0.325,0.298,0.303	0.23
ENSMUSG00000032030	Cul5	chr9	-	53622781	53622943	53623634	53623810	53621857	53621976	53624157	53624281	165,122,222	758,572,809	303,250,240	506,401,414	301	287	0.0	0.172,0.169,0.207	0.363,0.373,0.356	-0.181
ENSMUSG00000014850	Msh3	chr13	-	92265926	92265991	92274729	92274917	92263720	92263837	92285876	92286009	258,291,341	47,18,38	276,220,204	138,114,84	313	190	0.0	0.769,0.908,0.845	0.548,0.539,0.596	0.28
ENSMUSG00000060572	Mfap2	chr4	+	141014982	141015070	141015214	141015288	141014394	141014448	141015476	141015814	2222,1866,2158	584,354,584	2468,2361,2184	1659,1756,1516	213	199	0.0	0.78,0.831,0.775	0.582,0.557,0.574	0.224
ENSMUSG00000060572	Mfap2	chr4	+	141014394	141014448	141014982	141015070	141014188	141014269	141015214	141015288	1175,908,1120	547,500,521	1191,1232,1131	1785,1843,1523	179	213	0.0	0.719,0.684,0.719	0.443,0.443,0.469	0.256
ENSMUSG00000035278	Plekhj1	chr10	-	80797772	80797839	80797909	80797977	80796731	80796822	80798080	80798626	114,79,67	745,627,641	131,157,139	377,463,369	193	192	0.0	0.132,0.111,0.094	0.257,0.252,0.273	-0.148
ENSMUSG00000037503	Fam168b	chr1	-	34828766	34828847	34836732	34836813	34819866	34820009	34842827	34842964	106,29,140	2075,661,1966	386,310,396	1134,1115,1089	206	206	0.0	0.049,0.042,0.066	0.254,0.218,0.267	-0.194
ENSMUSG00000031565	Fgfr1	chr8	+	25532249	25532428	25555507	25555774	25518794	25519429	25557730	25557814	228,72,223	1145,344,1068	836,820,631	1426,1191,1199	304	392	0.0	0.204,0.213,0.212	0.431,0.47,0.404	-0.225
ENSMUSG00000028693	Nasp	chr4	-	116614329	116614410	116618869	116618980	116611971	116612081	116622766	116622814	2393,1650,2633	4020,2787,4160	3067,2891,2845	2440,1948,1916	236	206	0.0	0.342,0.341,0.356	0.523,0.564,0.564	-0.204
ENSMUSG00000028693	Nasp	chr4	-	116604740	116604814	116604908	116604994	116604162	116604351	116605683	116605763	4889,5410,5115	1840,2488,2448	2970,2665,2707	2637,2618,2460	211	199	0.0	0.715,0.672,0.663	0.515,0.49,0.509	0.179
ENSMUSG00000034377	Tulp4	chr17	+	6206890	6207057	6213383	6213608	6201699	6201834	6214634	6214869	64,12,81	347,62,378	205,192,171	314,284,224	292	350	0.0	0.181,0.188,0.204	0.439,0.448,0.478	-0.264
ENSMUSG00000019188	H13	chr2	+	152689843	152689901	152691792	152691876	152688836	152688962	152694486	152694523	258,209,268	932,790,901	431,463,400	726,686,596	183	209	0.0	0.24,0.232,0.254	0.404,0.435,0.434	-0.182
ENSMUSG00000024587	Nars	chr18	-	64504337	64504473	64504847	64505047	64503507	64503621	64505156	64505378	904,582,1146	2716,2511,3090	1176,1081,1055	1499,1385,1307	325	261	0.0	0.211,0.157,0.229	0.387,0.385,0.393	-0.189
ENSMUSG00000036693	Nop14	chr5	-	34641322	34641482	34643925	34644079	34640869	34641017	34644712	34644814	191,269,181	658,624,568	256,273,274	267,249,232	279	285	0.0	0.229,0.306,0.246	0.495,0.528,0.547	-0.263
ENSMUSG00000001847	Rac1	chr5	-	143514668	143514786	143517157	143517229	143508095	143508158	143527762	143528036	309,75,255	2997,1895,3252	527,568,519	3069,2711,2575	197	243	0.0	0.113,0.047,0.088	0.175,0.205,0.199	-0.11
ENSMUSG00000024764	Naa40	chr19	-	7234103	7234156	7235062	7235158	7230187	7230283	7240937	7241222	107,75,88	570,232,556	180,167,157	278,285,227	221	178	0.0	0.131,0.207,0.113	0.343,0.321,0.358	-0.19
ENSMUSG00000028790	Khdrbs1	chr4	-	129720038	129720106	129720651	129720853	129719082	129719141	129722644	129722778	2904,1594,2458	1677,1160,1898	3791,4096,3853	1321,1219,1126	327	193	0.0	0.505,0.448,0.433	0.629,0.665,0.669	-0.192
ENSMUSG00000015149	Sirt2	chr7	+	28787582	28787653	28787761	28787828	28785964	28786016	28787916	28788260	86,93,98	396,350,322	239,234,197	297,337,284	196	192	0.0	0.175,0.207,0.23	0.441,0.405,0.405	-0.213
ENSMUSG00000003437	Paf1	chr7	+	28393668	28393698	28395042	28395135	28393160	28393254	28395417	28395539	32,2,25	707,550,724	63,48,61	465,483,361	155	218	0.0	0.06,0.005,0.046	0.16,0.123,0.192	-0.121
ENSMUSG00000109336	Samd4b	chr7	-	28403619	28403743	28403863	28404062	28401823	28401907	28405488	28405607	163,66,152	574,301,510	310,339,310	542,457,432	324	249	0.0	0.179,0.144,0.186	0.305,0.363,0.355	-0.171
ENSMUSG00000007739	Cct4	chr11	+	22994297	22994387	22995929	22996038	22993266	22993319	22996314	22996457	1004,581,908	4580,3773,4925	1294,1168,1160	2745,2632,2516	215	234	0.0	0.193,0.144,0.167	0.339,0.326,0.334	-0.165
ENSMUSG00000030016	Zfp638	chr6	+	83976201	83977429	83978021	83978087	83972245	83972283	83978993	83979909	181,88,209	360,484,458	383,317,330	263,254,240	1353	191	0.0	0.066,0.025,0.061	0.171,0.15,0.163	-0.111
ENSMUSG00000002981	Clptm1	chr7	-	19637077	19637171	19638116	19638237	19635660	19635851	19638931	19639017	831,503,769	227,186,227	601,632,527	450,518,423	246	219	0.0	0.765,0.707,0.751	0.543,0.521,0.526	0.211
ENSMUSG00000105383	Gm42641	chr9	-	109060262	109060512	109061109	109061201	109059188	109059908	109061531	109061668	27,21,22	133,114,107	95,127,104	127,141,120	217	375	0.0	0.26,0.241,0.262	0.564,0.609,0.6	-0.337
ENSMUSG00000029086	Prom1	chr5	-	44000776	44000845	44001269	44001293	43995074	43995114	44001785	44001901	97,101,114	51,76,67	89,78,77	173,176,159	149	194	0.0	0.712,0.634,0.689	0.401,0.366,0.387	0.294
ENSMUSG00000052752	Traf7	chr17	-	24513192	24513376	24513898	24513932	24512949	24513084	24514124	24514217	39,25,52	1060,581,888	90,97,100	648,664,616	159	309	0.0	0.067,0.077,0.102	0.213,0.221,0.24	-0.143
ENSMUSG00000029550	Sppl3	chr5	+	115061561	115061639	115074814	115074903	115011136	115011615	115082220	115082340	68,2,51	715,318,717	167,194,218	954,811,781	203	214	0.0	0.091,0.007,0.07	0.156,0.201,0.227	-0.139
ENSMUSG00000020776	Fbf1	chr11	-	116144432	116144542	116145424	116145542	116142285	116143466	116145622	116145760	43,25,34	229,180,219	127,90,112	237,149,157	243	235	0.0	0.154,0.118,0.131	0.341,0.369,0.408	-0.238
ENSMUSG00000032178	Ilf3	chr9	+	21394830	21394942	21395370	21395468	21394194	21394290	21396019	21396131	443,298,472	1571,679,1470	1066,1113,1020	1144,1042,975	237	223	0.0	0.21,0.292,0.232	0.467,0.501,0.496	-0.243
ENSMUSG00000026309	Ilkap	chr1	-	91390606	91390663	91391131	91391197	91388354	91388464	91398650	91398815	62,10,32	411,539,419	136,106,127	416,431,349	191	182	0.0	0.126,0.017,0.068	0.238,0.19,0.257	-0.158
ENSMUSG00000059447	Hadhb	chr5	+	30169495	30169595	30172625	30172713	30168523	30168568	30173809	30173997	214,270,202	1,0,4	114,97,118	21,12,24	225	213	0.0	0.995,1.0,0.98	0.837,0.884,0.823	0.144
ENSMUSG00000003948	Mmd	chr11	+	90264502	90264577	90266044	90266146	90259826	90259987	90267511	90267581	812,529,716	539,389,558	348,373,416	705,655,602	200	227	0.0	0.631,0.607,0.593	0.359,0.393,0.44	0.213
ENSMUSG00000003423	Pih1d1	chr7	+	45156305	45156399	45156731	45156798	45154302	45154420	45157602	45157782	124,89,95	1039,937,839	168,207,167	493,576,489	219	192	0.0	0.095,0.077,0.09	0.23,0.24,0.23	-0.146
ENSMUSG00000052707	Tnrc6a	chr7	+	123162493	123162877	123169535	123172118	123152163	123152185	123173232	123173409	425,79,448	141,51,156	170,136,153	220,201,200	509	2708	0.0	0.941,0.892,0.939	0.804,0.783,0.803	0.127
ENSMUSG00000003131	Pafah1b2	chr9	-	45976040	45976130	45978641	45978729	45975080	45975197	45984704	45984871	542,327,423	1866,1318,2076	686,644,650	1261,1087,1104	213	215	0.0	0.227,0.2,0.171	0.354,0.374,0.373	-0.168
ENSMUSG00000017715	Pgs1	chr11	+	117997440	117997630	118000198	118000276	117986884	117987013	118001615	118001715	79,34,72	262,293,304	133,139,146	171,164,189	315	203	0.0	0.163,0.07,0.132	0.334,0.353,0.332	-0.218
ENSMUSG00000034610	Zcchc11	chr4	+	108491347	108491464	108495149	108495327	108486453	108486617	108496966	108497055	1125,316,1160	345,71,322	818,610,629	538,416,388	242	303	0.0	0.803,0.848,0.819	0.656,0.647,0.67	0.166
ENSMUSG00000020463	Smek2	chr11	+	29202866	29202908	29205545	29205704	29200700	29200803	29209316	29209486	670,166,550	580,176,449	262,206,231	589,447,462	167	284	0.0	0.663,0.616,0.676	0.431,0.439,0.46	0.208
ENSMUSG00000001016	Ilf2	chr3	+	90484453	90484570	90486184	90486272	90482776	90482842	90486850	90487097	5419,4650,6054	1043,762,1045	3177,3355,3306	1389,1391,1272	242	213	0.0	0.821,0.843,0.836	0.668,0.68,0.696	0.152
ENSMUSG00000062980	Cped1	chr6	+	22016902	22017086	22051292	22051399	21986595	21987059	22059876	22059952	1026,343,1132	205,34,248	665,606,622	385,418,402	309	232	0.0	0.79,0.883,0.774	0.565,0.521,0.537	0.275
ENSMUSG00000063882	Uqcrh	chr4	-	116069862	116070024	116070667	116070757	116066964	116067172	116074915	116075034	1477,2009,1628	3057,4687,3515	906,897,798	3777,4151,3944	215	287	0.0	0.392,0.364,0.382	0.243,0.224,0.213	0.153
ENSMUSG00000037935	Smarce1	chr11	-	99225037	99225142	99228274	99228318	99220654	99220735	99228496	99228548	989,604,978	452,180,413	620,669,653	711,774,660	169	230	0.0	0.749,0.82,0.763	0.543,0.541,0.574	0.225
ENSMUSG00000022110	Sucla2	chr14	+	73568861	73569024	73579355	73579484	73568633	73568733	73581678	73581817	1498,1431,1472	565,429,568	923,716,744	764,706,655	288	254	0.0	0.7,0.746,0.696	0.516,0.472,0.5	0.218
ENSMUSG00000039748	Exo1	chr1	+	175888723	175888861	175891933	175892146	175887577	175887701	175892873	175893061	198,66,195	1077,710,1166	240,242,194	434,457,391	263	338	0.0	0.191,0.107,0.177	0.415,0.405,0.389	-0.245
ENSMUSG00000032966	Fkbp1a	chr2	+	151542817	151542865	151557385	151557498	151542620	151542744	151559457	151559616	298,132,280	2563,2140,2897	463,491,460	2085,2191,2129	173	238	0.0	0.138,0.078,0.117	0.234,0.236,0.229	-0.122
ENSMUSG00000058239	Usf2	chr7	-	30955289	30955440	30955799	30956000	30955105	30955193	30956148	30956267	269,185,196	1594,1478,1410	299,396,412	958,1025,869	326	276	0.0	0.125,0.096,0.105	0.209,0.246,0.286	-0.138
ENSMUSG00000058239	Usf2	chr7	-	30955289	30955440	30956148	30956267	30955105	30955193	30956381	30956428	173,123,123	1551,1445,1380	283,357,286	931,1002,850	244	276	0.0	0.112,0.088,0.092	0.256,0.287,0.276	-0.176
ENSMUSG00000062762	Ei24	chr9	-	36782732	36782844	36784467	36784579	36782340	36782415	36785532	36785652	708,450,659	1185,899,1191	969,1098,1023	842,878,797	237	237	0.0	0.374,0.334,0.356	0.535,0.556,0.562	-0.196
ENSMUSG00000074578	Zfas1	chr2	+	167065158	167065217	167065433	167065480	167063635	167063727	167065686	167065862	1030,1807,997	243,416,310	566,543,521	294,373,303	184	172	0.0	0.798,0.802,0.75	0.643,0.576,0.616	0.172
ENSMUSG00000005506	Celf1	chr2	+	91008171	91008300	91009201	91009315	91006619	91006695	91010392	91010578	1891,847,1966	504,117,370	1035,1073,1053	687,708,637	254	239	0.0	0.779,0.872,0.833	0.586,0.588,0.609	0.234
ENSMUSG00000025871	4833439L19Rik	chr13	-	54556526	54556651	54561692	54561871	54553197	54553304	54564184	54564272	283,121,280	1218,759,1313	356,383,373	721,803,751	304	250	0.0	0.16,0.116,0.149	0.289,0.282,0.29	-0.145
ENSMUSG00000052337	Immt	chr6	+	71846285	71846475	71851771	71851880	71844638	71844712	71852729	71852867	266,132,247	415,266,399	511,495,455	337,330,319	315	234	0.0	0.323,0.269,0.315	0.53,0.527,0.514	-0.221
ENSMUSG00000057406	Whsc1	chr5	+	33864659	33864778	33867573	33867658	33861033	33861178	33868753	33868878	1957,1011,1926	494,309,517	865,700,639	574,575,483	244	210	0.0	0.773,0.738,0.762	0.565,0.512,0.532	0.221
ENSMUSG00000034566	Atp5h	chr11	-	115416014	115416077	115416852	115416924	115415817	115415879	115417838	115417935	264,104,184	2648,4329,2972	365,317,285	1476,1572,1511	197	188	0.0	0.087,0.022,0.056	0.191,0.161,0.153	-0.113
ENSMUSG00000035203	Epn1	chr7	+	5095887	5095974	5097153	5097411	5095642	5095753	5097571	5098176	177,103,118	1693,1343,1370	251,246,213	964,1080,971	212	383	0.0	0.159,0.122,0.135	0.32,0.292,0.284	-0.16
ENSMUSG00000035203	Epn1	chr7	+	5095890	5095974	5097153	5097411	5095642	5095753	5097571	5098176	186,114,169	1693,1343,1370	272,278,261	964,1080,971	209	383	0.0	0.168,0.135,0.184	0.341,0.321,0.33	-0.168
ENSMUSG00000026355	Mcm6	chr1	-	128351432	128351682	128353459	128353570	128349303	128349469	128355512	128355659	2531,1779,2713	1177,718,1359	1803,1660,1863	1800,1672,1763	236	375	0.0	0.774,0.797,0.76	0.614,0.612,0.627	0.159
ENSMUSG00000032777	Gtf3c1	chr7	-	125667023	125667201	125667993	125668091	125663407	125663546	125668853	125668999	601,286,457	147,64,147	376,364,329	282,286,281	223	303	0.0	0.847,0.859,0.809	0.644,0.634,0.614	0.208
ENSMUSG00000032340	Neo1	chr9	-	58880591	58880855	58884469	58884628	58878027	58878164	58888400	58888493	1137,621,1063	424,158,372	681,648,701	645,635,639	284	389	0.0	0.786,0.843,0.797	0.591,0.583,0.6	0.217
ENSMUSG00000038502	Ptov1	chr7	-	44866809	44866917	44867192	44867275	44865471	44865627	44867374	44867512	1197,776,1060	4499,3655,3923	1897,1958,1922	3384,3439,3216	208	233	0.0	0.23,0.192,0.232	0.386,0.389,0.401	-0.174
ENSMUSG00000024212	Mllt1	chr17	-	56919899	56919982	56926991	56927172	56905711	56905855	56935262	56935388	118,73,113	969,407,1020	286,250,219	682,727,739	306	208	0.0	0.076,0.109,0.07	0.222,0.189,0.168	-0.108
ENSMUSG00000024212	Mllt1	chr17	-	56899768	56900296	56902562	56902688	56897379	56897467	56905711	56905855	1571,885,1468	689,572,841	815,891,847	1406,1511,1348	251	653	0.0	0.856,0.801,0.82	0.601,0.605,0.62	0.217
ENSMUSG00000044477	Zfand3	chr17	+	30135322	30135505	30192562	30192730	30060809	30060850	30208017	30210019	1169,783,1128	618,412,619	555,508,475	647,751,652	308	293	0.0	0.643,0.644,0.634	0.449,0.392,0.409	0.224
ENSMUSG00000031875	Cmtm3	chr8	+	104343757	104343913	104344776	104344872	104340679	104340895	104345271	104345299	351,220,276	635,498,693	578,639,503	563,517,519	281	221	0.0	0.303,0.258,0.239	0.447,0.493,0.433	-0.191
ENSMUSG00000022607	Ptk2	chr15	-	73325748	73325836	73394647	73394744	73321040	73321120	73423008	73423191	47,11,51	551,200,601	114,118,130	541,399,425	222	213	0.0	0.076,0.05,0.075	0.168,0.221,0.227	-0.138
ENSMUSG00000019818	Cd164	chr10	+	41521917	41522007	41523172	41523244	41519413	41519700	41524106	41524145	669,281,751	1187,602,1193	748,612,571	599,445,515	215	197	0.0	0.341,0.3,0.366	0.534,0.558,0.504	-0.196
ENSMUSG00000024962	Vegfb	chr19	-	6986020	6986094	6986773	6986816	6985804	6985840	6987351	6987651	17,4,20	449,243,391	42,55,56	164,132,159	168	199	0.0	0.043,0.019,0.057	0.233,0.33,0.294	-0.246
ENSMUSG00000024962	Vegfb	chr19	-	6986020	6986094	6986289	6986486	6985804	6985840	6986773	6986816	101,75,83	453,243,392	184,178,181	164,139,161	322	199	0.0	0.121,0.16,0.116	0.409,0.442,0.41	-0.288
ENSMUSG00000027828	Ssr3	chr3	-	65387731	65387830	65391324	65391451	65382991	65383123	65392404	65392623	1220,587,1245	2365,1305,2661	1782,1773,1521	1642,1584,1506	252	224	0.0	0.314,0.286,0.294	0.491,0.499,0.473	-0.19
ENSMUSG00000037795	N4bp2	chr5	+	65771386	65771441	65775584	65775663	65763978	65764245	65784309	65784376	12,0,20	105,25,125	52,38,45	53,39,32	180	204	0.0	0.115,0.0,0.153	0.527,0.525,0.614	-0.466
ENSMUSG00000002068	Ccne1	chr7	-	38099467	38099602	38099788	38099884	38099246	38099358	38100554	38100701	1300,1362,1278	455,539,392	526,611,512	421,413,455	221	260	0.0	0.771,0.748,0.793	0.595,0.635,0.57	0.171
ENSMUSG00000020167	Tcf3	chr10	-	80415161	80415288	80415364	80415520	80413204	80413337	80415852	80415926	1152,536,1019	4449,3553,4248	1499,1618,1528	3520,3637,3122	281	252	0.0	0.188,0.119,0.177	0.276,0.285,0.305	-0.127
ENSMUSG00000024287	Thoc1	chr18	+	9987598	9987664	9989690	9989774	9987069	9987165	9992127	9992275	164,327,178	969,1391,1195	248,257,245	539,498,506	191	209	0.0	0.156,0.205,0.14	0.335,0.361,0.346	-0.18
ENSMUSG00000054452	Aes	chr10	+	81561218	81561316	81564094	81564158	81559493	81559668	81564672	81564717	253,288,226	1295,1266,1472	723,872,697	1644,1573,1457	223	189	0.0	0.142,0.162,0.115	0.272,0.32,0.288	-0.154
ENSMUSG00000027327	1700037H04Rik	chr2	-	131151617	131151760	131153593	131153710	131148155	131148294	131159952	131160020	148,104,145	810,619,816	232,254,233	444,417,480	242	268	0.0	0.168,0.157,0.164	0.367,0.403,0.35	-0.21
ENSMUSG00000027327	1700037H04Rik	chr2	-	131151617	131151756	131153593	131153710	131148280	131148294	131159952	131160042	148,104,145	810,619,816	232,254,233	442,416,479	242	264	0.0	0.166,0.155,0.162	0.364,0.4,0.347	-0.209
ENSMUSG00000016494	Cd34	chr1	+	194958809	194958862	194959065	194959230	194958416	194958573	194959779	194961279	149,62,176	352,144,378	248,252,254	226,202,187	178	290	0.0	0.408,0.412,0.431	0.641,0.67,0.689	-0.25
ENSMUSG00000058594	Fbxo18	chr2	-	11748936	11749134	11749530	11749606	11748363	11748489	11751450	11751572	459,473,519	260,197,355	424,413,282	623,556,484	201	323	0.0	0.739,0.794,0.701	0.522,0.544,0.484	0.228
ENSMUSG00000016757	Ttll12	chr15	-	83588502	83588701	83591378	83591548	83587073	83587233	83594948	83595157	41,14,19	432,234,496	98,155,94	478,475,420	295	324	0.0	0.094,0.062,0.04	0.184,0.264,0.197	-0.15
ENSMUSG00000023991	Foxp4	chr17	-	47888124	47888220	47904295	47904534	47880769	47880892	47924205	47924400	94,9,91	702,237,660	226,222,247	591,653,575	364	221	0.0	0.075,0.023,0.077	0.188,0.171,0.207	-0.13
ENSMUSG00000001403	Ube2c	chr2	+	164770366	164770394	164771292	164771379	164769897	164770080	164771853	164772058	509,442,455	5599,3975,4849	873,994,814	3158,3724,3456	153	212	0.0	0.112,0.134,0.115	0.277,0.27,0.246	-0.144
ENSMUSG00000021748	Pdhb	chr14	-	8169708	8169819	8170160	8170446	8169344	8169436	8171139	8171175	162,73,231	1423,1409,1585	360,387,291	929,934,818	411	236	0.0	0.061,0.029,0.077	0.182,0.192,0.17	-0.126
ENSMUSG00000071655	Ubxn1	chr19	+	8873794	8873846	8874138	8874255	8873513	8873705	8875159	8875352	2222,2690,1713	1537,1769,1582	715,750,704	1783,2005,1668	177	242	0.0	0.664,0.675,0.597	0.354,0.338,0.366	0.293
ENSMUSG00000040681	Hmgn1	chr16	-	96127152	96127203	96127310	96127340	96124722	96124845	96127431	96127461	339,152,293	2132,2374,2138	489,500,561	2034,2077,1687	155	176	0.0	0.153,0.068,0.135	0.214,0.215,0.274	-0.116
ENSMUSG00000031987	Egln1	chr8	-	124911740	124911808	124914016	124914153	124908586	124910763	124915660	124915780	850,664,953	252,196,302	498,424,416	381,353,348	262	193	0.0	0.713,0.714,0.699	0.491,0.469,0.468	0.233
ENSMUSG00000027067	Ssrp1	chr2	+	85037793	85037969	85038352	85038538	85037233	85037328	85039873	85039979	1051,584,819	6042,3838,6254	1036,1053,898	3151,3043,2852	301	311	0.0	0.152,0.136,0.119	0.254,0.263,0.245	-0.118
ENSMUSG00000022200	Golph3	chr15	+	12339627	12339759	12343036	12343151	12321495	12321956	12349367	12351265	219,66,214	1212,476,1338	384,380,370	914,700,765	257	240	0.0	0.144,0.115,0.13	0.282,0.336,0.311	-0.18
ENSMUSG00000032892	Rangrf	chr11	-	68972942	68973028	68973116	68973273	68972483	68972741	68973440	68973557	57,64,73	752,1268,755	113,154,115	442,512,388	282	211	0.0	0.054,0.036,0.067	0.161,0.184,0.182	-0.123
ENSMUSG00000021807	2700060E02Rik	chr14	-	19812348	19812397	19814536	19814605	19811401	19812237	19816184	19816273	2391,4110,2655	530,624,527	1568,1356,1214	587,658,562	194	174	0.0	0.802,0.855,0.819	0.706,0.649,0.66	0.154
ENSMUSG00000016541	Atxn10	chr15	+	85359453	85359645	85365276	85365359	85336380	85336580	85375321	85375418	626,422,589	1525,1344,1663	1045,1121,1059	1527,1376,1261	317	208	0.0	0.212,0.171,0.189	0.31,0.348,0.355	-0.147
ENSMUSG00000014601	Strip1	chr3	-	107616507	107616608	107616811	107616938	107615760	107615827	107618057	107618155	807,497,714	301,257,282	579,583,543	558,521,559	252	226	0.0	0.706,0.634,0.694	0.482,0.501,0.466	0.195
ENSMUSG00000005899	Smpd4	chr16	+	17625719	17625862	17625943	17626019	17623904	17623991	17626429	17626538	205,58,187	671,242,706	364,413,374	319,280,301	268	201	0.0	0.186,0.152,0.166	0.461,0.525,0.482	-0.321
ENSMUSG00000030615	Tmem126a	chr7	-	90451542	90451657	90452706	90452900	90450699	90450935	90455423	90455519	994,1115,897	311,464,405	474,442,399	393,449,433	319	240	0.0	0.706,0.644,0.625	0.476,0.425,0.409	0.222
ENSMUSG00000001440	Kpnb1	chr11	-	97177245	97177356	97178269	97178359	97175748	97175850	97178867	97178927	1619,647,1965	4905,1787,4462	1926,1717,1804	2511,2241,2268	215	236	0.0	0.266,0.284,0.326	0.457,0.457,0.466	-0.168
ENSMUSG00000001440	Kpnb1	chr11	-	97164952	97165096	97165375	97165483	97164724	97164830	97166046	97166129	2350,1705,2200	5073,3638,4957	3020,2986,2794	3291,3052,3020	233	269	0.0	0.348,0.351,0.339	0.514,0.53,0.516	-0.174
ENSMUSG00000028416	Bag1	chr4	-	40939076	40939184	40941524	40941638	40937131	40937194	40943624	40943707	1648,2081,1743	3454,5639,3651	1758,1852,1648	1895,1848,1823	239	233	0.0	0.317,0.265,0.318	0.475,0.494,0.468	-0.179
ENSMUSG00000017677	Wsb1	chr11	-	79246169	79246301	79248390	79248659	79244462	79244563	79250980	79251149	455,179,426	924,561,974	1042,875,797	976,798,804	394	257	0.0	0.243,0.172,0.222	0.411,0.417,0.393	-0.195
ENSMUSG00000056050	Mia3	chr1	-	183328203	183328345	183329745	183329819	183326826	183327653	183329922	183329991	81,34,65	395,290,374	177,212,160	394,372,377	199	267	0.0	0.216,0.136,0.189	0.376,0.433,0.363	-0.21
ENSMUSG00000024151	Msh2	chr17	+	87678207	87678362	87679799	87680078	87672560	87672806	87682530	87682677	143,60,188	1292,712,1335	290,311,252	984,825,810	280	404	0.0	0.138,0.108,0.169	0.298,0.352,0.31	-0.182
ENSMUSG00000022884	Eif4a2	chr16	+	23111502	23111592	23111816	23111896	23111125	23111263	23112350	23112457	244,131,165	515,440,595	343,354,247	340,274,247	215	205	0.0	0.311,0.221,0.209	0.49,0.552,0.488	-0.263
ENSMUSG00000021144	Mta1	chr12	+	113133540	113133576	113135796	113135828	113133184	113133337	113136280	113136432	162,73,117	1311,914,1199	276,249,286	830,848,867	161	157	0.0	0.108,0.072,0.087	0.245,0.223,0.243	-0.148
ENSMUSG00000004980	Hnrnpa2b1	chr6	-	51466141	51466222	51466302	51466404	51465178	51465241	51466494	51466705	22232,19581,24831	4797,4241,4702	17357,14825,13756	9958,8419,7289	227	206	0.0	0.808,0.807,0.827	0.613,0.615,0.631	0.194
ENSMUSG00000004980	Hnrnpa2b1	chr6	-	51465178	51465241	51466141	51466222	51464427	51464547	51466302	51466404	21207,19150,21200	1866,1407,1561	16254,13657,12594	4010,3321,2868	206	188	0.0	0.912,0.925,0.925	0.787,0.79,0.8	0.128
ENSMUSG00000000827	Tpd52l2	chr2	+	181499844	181499990	181508165	181508267	181497180	181497332	181513038	181513087	503,511,609	854,785,863	987,1117,892	625,640,633	271	227	0.0	0.33,0.353,0.372	0.569,0.594,0.541	-0.216
ENSMUSG00000027787	Nmd3	chr3	+	69726360	69726457	69729337	69729418	69724256	69724391	69730404	69730533	742,689,932	228,137,232	396,354,380	228,234,246	222	206	0.0	0.751,0.824,0.788	0.617,0.584,0.589	0.191
ENSMUSG00000032290	Ptpn9	chr9	+	57027375	57027481	57033105	57033216	57022958	57023083	57036482	57036811	188,47,167	461,169,364	624,508,494	531,478,445	231	236	0.0	0.294,0.221,0.319	0.546,0.521,0.531	-0.255
ENSMUSG00000004099	Dnmt1	chr9	-	20922765	20922917	20923701	20923794	20922293	20922481	20924022	20924141	701,234,728	2068,860,2037	864,811,818	1243,1088,1119	218	277	0.0	0.301,0.257,0.312	0.469,0.486,0.482	-0.189
ENSMUSG00000004099	Dnmt1	chr9	-	20907870	20907961	20908471	20908752	20907205	20907561	20909089	20909285	893,619,734	1515,1580,1154	1020,1136,1195	882,1003,960	406	216	0.0	0.239,0.172,0.253	0.381,0.376,0.398	-0.164
ENSMUSG00000023307	March5	chr19	+	37210670	37210873	37220302	37220486	37207567	37207904	37220638	37221076	519,384,525	2121,2409,2122	674,761,700	1537,1513,1405	328	309	0.0	0.187,0.131,0.189	0.292,0.321,0.319	-0.142
ENSMUSG00000059263	Usp47	chr7	+	112108435	112108483	112108573	112108704	112106778	112106909	112109944	112111661	164,155,160	1227,1233,1323	408,335,361	1039,827,871	173	256	0.0	0.165,0.157,0.152	0.368,0.375,0.38	-0.216
ENSMUSG00000022246	Rai14	chr15	-	10587837	10587924	10589258	10589345	10583781	10583836	10591586	10591615	533,153,590	643,211,593	308,252,283	1059,895,876	212	212	0.0	0.453,0.42,0.499	0.225,0.22,0.244	0.228
ENSMUSG00000038416	Cdc16	chr8	+	13773340	13773404	13777471	13777607	13771297	13771450	13779227	13779318	519,643,737	2688,2989,2645	937,944,794	1983,1892,1538	189	261	0.0	0.211,0.229,0.278	0.395,0.408,0.416	-0.167
ENSMUSG00000027699	Ect2	chr3	-	27146836	27147019	27148794	27148887	27145955	27146045	27148992	27149072	247,180,298	337,130,394	131,108,85	491,494,433	218	308	0.0	0.509,0.662,0.517	0.274,0.236,0.217	0.32
ENSMUSG00000027620	Rbm39	chr2	-	156177335	156177385	156179176	156179240	156172827	156173022	156179886	156180167	368,157,328	1053,900,1024	615,509,559	864,618,563	189	175	0.0	0.244,0.139,0.229	0.397,0.433,0.479	-0.232
ENSMUSG00000027620	Rbm39	chr2	-	156159036	156159241	156161567	156161633	156158399	156158477	156161827	156161965	2685,2787,3199	1115,840,1360	2358,2005,2084	2659,2476,2289	191	330	0.0	0.806,0.851,0.803	0.605,0.583,0.611	0.22
ENSMUSG00000027620	Rbm39	chr2	-	156167684	156167750	156172827	156173022	156167537	156167591	156177335	156177385	2107,1766,2103	535,419,601	1778,1328,1238	973,901,863	320	191	0.0	0.702,0.716,0.676	0.522,0.468,0.461	0.214
ENSMUSG00000027620	Rbm39	chr2	-	156150734	156150816	156154238	156154289	156149235	156149341	156158399	156158477	134,100,163	1502,1740,1638	347,348,340	1677,1442,1307	176	207	0.0	0.095,0.063,0.105	0.196,0.221,0.234	-0.129
ENSMUSG00000027620	Rbm39	chr2	-	156150734	156150816	156154238	156154271	156149235	156149341	156158399	156158477	136,110,130	1502,1740,1638	446,493,422	1677,1442,1307	158	207	0.0	0.106,0.076,0.094	0.258,0.309,0.297	-0.196
ENSMUSG00000032280	Tle3	chr9	+	61373952	61374053	61374514	61374578	61372382	61373461	61375528	61375573	156,42,112	560,285,466	289,260,264	517,438,402	226	189	0.0	0.189,0.11,0.167	0.319,0.332,0.355	-0.18
ENSMUSG00000004264	Phb2	chr6	+	124713061	124713141	124713983	124714168	124712703	124712788	124714829	124714959	2622,1831,2376	1685,1730,1710	765,833,888	2086,2257,2146	205	310	0.0	0.702,0.615,0.678	0.357,0.358,0.385	0.298
ENSMUSG00000001729	Akt1	chr12	-	112657666	112657735	112658397	112658463	112657093	112657393	112658545	112658677	1602,1178,1707	614,320,603	1250,1208,1098	839,935,761	191	194	6.42058869842e-15	0.726,0.789,0.742	0.602,0.568,0.594	0.164
ENSMUSG00000069539	Scyl2	chr10	-	89669644	89669802	89678277	89678482	89666716	89666861	89686037	89686285	49,1,43	265,179,250	136,112,119	245,233,226	330	283	6.42058869842e-15	0.137,0.005,0.129	0.323,0.292,0.311	-0.218
ENSMUSG00000032459	Mrps22	chr9	-	98596819	98596984	98598134	98598298	98594669	98594813	98601472	98601660	516,374,536	1463,1789,1709	351,457,452	633,630,583	289	290	6.42058869842e-15	0.261,0.173,0.239	0.358,0.421,0.438	-0.181
ENSMUSG00000061306	Slc38a10	chr11	-	120140592	120140686	120141599	120141645	120138985	120139129	120147720	120147838	9,7,19	214,119,291	62,82,64	282,243,263	171	219	6.42058869842e-15	0.051,0.07,0.077	0.22,0.302,0.238	-0.187
ENSMUSG00000027011	Ube2e3	chr2	+	78913673	78913806	78918686	78918834	78872421	78872472	78919957	78921293	857,912,1207	4154,5032,4381	1269,1323,1174	2806,2962,2685	258	273	6.42058869842e-15	0.179,0.161,0.226	0.324,0.321,0.316	-0.132
ENSMUSG00000035683	Melk	chr4	+	44325640	44325739	44332879	44332966	44324199	44324268	44340625	44340745	272,175,258	658,574,601	320,327,325	372,341,382	224	212	6.42058869842e-15	0.281,0.224,0.289	0.449,0.476,0.446	-0.192
ENSMUSG00000037572	Wdhd1	chr14	-	47263438	47263623	47265673	47265858	47261339	47261581	47266980	47267173	578,376,783	218,80,240	327,273,302	256,204,255	310	310	6.42058869842e-15	0.726,0.825,0.765	0.561,0.572,0.542	0.214
ENSMUSG00000003037	Rab8a	chr8	+	72176322	72176388	72177619	72177670	72175839	72175929	72180044	72183904	1056,851,1027	182,49,109	570,553,616	170,176,173	191	176	6.42058869842e-15	0.842,0.941,0.897	0.755,0.743,0.766	0.139
ENSMUSG00000105340	Gm42878	chr5	-	121538392	121538490	121540501	121540575	121537111	121537220	121545164	121545482	55,36,84	578,409,560	93,123,103	323,330,319	199	223	6.42058869842e-15	0.096,0.09,0.144	0.244,0.295,0.266	-0.158
ENSMUSG00000027408	Cpxm1	chr2	-	130393070	130393210	130393383	130393681	130391237	130391340	130393765	130393945	108,136,106	321,363,225	396,356,313	405,330,353	423	265	6.42058869842e-15	0.174,0.19,0.228	0.38,0.403,0.357	-0.183
ENSMUSG00000035297	Cops4	chr5	+	100537297	100537468	100543838	100543923	100533511	100533662	100547303	100547780	751,771,854	1456,1829,1695	990,916,937	1042,913,872	296	210	6.42058869842e-15	0.268,0.23,0.263	0.403,0.416,0.433	-0.164
ENSMUSG00000026457	Adipor1	chr1	+	134428081	134428269	134431056	134431250	134425908	134426095	134431529	134433348	1213,860,1277	387,289,428	895,910,892	630,697,613	313	319	6.42058869842e-15	0.762,0.752,0.753	0.591,0.571,0.597	0.169
ENSMUSG00000021901	Bap1	chr14	+	31252927	31253060	31253455	31253575	31251899	31251954	31254032	31254094	239,169,240	1321,784,1194	364,373,400	906,856,765	258	245	6.42058869842e-15	0.147,0.17,0.16	0.276,0.293,0.332	-0.141
ENSMUSG00000048234	Rnf149	chr1	-	39555477	39555670	39560692	39560775	39552468	39552515	39564047	39564116	90,74,107	578,406,659	158,161,146	371,351,339	208	318	6.42058869842e-15	0.192,0.218,0.199	0.394,0.412,0.397	-0.198
ENSMUSG00000023852	Chd1	chr17	+	15766330	15766427	15767449	15767504	15764842	15765021	15768565	15768776	320,190,299	451,324,486	324,214,254	185,163,144	222	180	6.42058869842e-15	0.365,0.322,0.333	0.587,0.516,0.589	-0.224
ENSMUSG00000029141	Slc4a1ap	chr5	+	31536137	31536324	31540385	31540497	31534857	31534927	31543669	31543913	315,416,471	86,120,139	367,323,276	239,236,221	312	237	1.23705583299e-14	0.736,0.725,0.72	0.538,0.51,0.487	0.215
ENSMUSG00000026927	Sdccag3	chr2	-	26385082	26385145	26385497	26386063	26384681	26384821	26386903	26387311	164,126,219	358,491,375	259,217,246	217,229,255	691	188	1.23705583299e-14	0.111,0.065,0.137	0.245,0.205,0.208	-0.115
ENSMUSG00000026096	Osgepl1	chr1	+	53314855	53315099	53323166	53323270	53313672	53313858	53326003	53326167	34,38,58	115,234,185	71,91,86	76,69,109	369	229	1.23705583299e-14	0.155,0.092,0.163	0.367,0.45,0.329	-0.245
ENSMUSG00000022433	Csnk1e	chr15	-	79420817	79421010	79424839	79424988	79420583	79420723	79425499	79425670	2371,1549,2084	722,321,806	1531,1551,1521	1069,1067,945	274	318	1.23705583299e-14	0.792,0.848,0.75	0.624,0.628,0.651	0.162
ENSMUSG00000066306	Numa1	chr7	+	102013168	102013345	102013529	102013646	102012741	102012878	102013737	102013941	497,328,382	954,756,662	865,942,782	792,774,791	302	242	1.23705583299e-14	0.295,0.258,0.316	0.467,0.494,0.442	-0.178
ENSMUSG00000026361	Cdc73	chr1	-	143609369	143609511	143615302	143615403	143606160	143608557	143617278	143617440	163,145,192	597,847,594	310,234,270	447,397,374	226	267	1.23705583299e-14	0.244,0.168,0.276	0.45,0.41,0.46	-0.211
ENSMUSG00000027353	Mcm8	chr2	+	132817704	132817788	132819602	132819685	132817073	132817245	132819978	132820128	122,79,118	334,233,276	133,163,139	144,130,140	209	208	1.7899823038e-14	0.267,0.252,0.298	0.479,0.555,0.497	-0.238
ENSMUSG00000041879	Ipo9	chr1	-	135389312	135389588	135390537	135390666	135388510	135388677	135391495	135391644	1953,822,1685	656,284,567	1403,1441,1390	992,1029,980	254	401	1.7899823038e-14	0.825,0.82,0.824	0.691,0.689,0.691	0.133
ENSMUSG00000075703	Ept1	chr5	+	30248411	30248520	30252709	30252784	30247462	30247531	30256077	30256340	361,201,329	49,26,78	188,141,155	98,83,89	234	200	1.7899823038e-14	0.863,0.869,0.783	0.621,0.592,0.598	0.235
ENSMUSG00000025404	R3hdm2	chr10	+	127462187	127462283	127464981	127465013	127459466	127459575	127471767	127472000	540,273,420	88,14,63	342,234,199	126,131,106	221	157	1.7899823038e-14	0.813,0.933,0.826	0.658,0.559,0.571	0.261
ENSMUSG00000032263	Bckdhb	chr9	+	84012508	84012619	84069104	84069191	84010253	84010351	84122233	84122382	194,160,197	650,731,688	221,306,242	397,473,355	236	212	1.7899823038e-14	0.211,0.164,0.205	0.333,0.368,0.38	-0.167
ENSMUSG00000028693	Nasp	chr4	-	116618869	116618980	116622766	116622814	116614329	116614410	116627331	116627429	861,566,1037	4583,3538,4820	1323,1347,1110	3635,3124,3220	173	236	2.33938281288e-14	0.204,0.179,0.227	0.332,0.37,0.32	-0.137
ENSMUSG00000005610	Eif4g2	chr7	-	111075586	111075712	111076695	111076856	111075336	111075441	111076937	111077076	9309,3930,9461	25123,13045,25409	8621,8042,7521	12837,11358,11491	286	251	2.33938281288e-14	0.245,0.209,0.246	0.371,0.383,0.365	-0.14
ENSMUSG00000026134	Prim2	chr1	-	33464052	33464121	33480457	33480540	33453809	33454304	33484681	33484808	157,63,165	426,469,509	255,259,206	224,231,274	208	194	2.33938281288e-14	0.256,0.111,0.232	0.515,0.511,0.412	-0.28
ENSMUSG00000025220	Mgea5	chr19	-	45776047	45776219	45776886	45777017	45773661	45773760	45778586	45778684	623,421,793	229,33,386	547,430,507	728,644,592	256	297	2.89555960908e-14	0.759,0.937,0.704	0.466,0.437,0.498	0.333
ENSMUSG00000029227	Fip1l1	chr5	+	74536800	74536845	74557039	74557149	74535448	74535761	74571098	74571192	78,23,75	447,266,499	147,150,125	327,392,307	170	235	2.89555960908e-14	0.194,0.107,0.172	0.383,0.346,0.36	-0.205
ENSMUSG00000020547	Bzw2	chr12	-	36129991	36130168	36134890	36134955	36123934	36124038	36156667	36156825	422,294,440	3327,2832,3311	646,641,564	2643,2359,2325	190	302	3.44093685584e-14	0.168,0.142,0.174	0.28,0.302,0.278	-0.125
ENSMUSG00000056758	Hmga2	chr10	-	120374667	120374700	120462663	120462714	120361274	120364296	120473251	120473338	1009,486,1037	224,95,319	648,633,499	346,333,311	176	158	3.44093685584e-14	0.802,0.821,0.745	0.627,0.631,0.59	0.173
ENSMUSG00000035212	Leprot	chr4	+	101652398	101652474	101656108	101656295	101647717	101647825	101657837	101659364	223,167,186	160,139,251	174,163,134	477,531,490	201	312	3.90081049223e-14	0.684,0.651,0.535	0.362,0.323,0.298	0.296
ENSMUSG00000052337	Immt	chr6	+	71844638	71844712	71846285	71846475	71831379	71831515	71851771	71851880	235,145,244	1499,886,1392	326,381,314	992,941,841	199	315	3.90081049223e-14	0.199,0.206,0.217	0.342,0.391,0.371	-0.161
ENSMUSG00000001424	Snd1	chr6	+	28512834	28512984	28531408	28531499	28480347	28480642	28545484	28545598	142,28,138	633,323,560	334,334,312	659,647,607	275	216	3.90081049223e-14	0.15,0.064,0.162	0.285,0.288,0.288	-0.162
ENSMUSG00000022607	Ptk2	chr15	-	73231854	73231992	73236151	73236238	73229860	73229992	73242365	73242477	798,561,651	487,307,479	547,539,538	762,761,676	212	263	3.90081049223e-14	0.67,0.694,0.628	0.471,0.468,0.497	0.185
ENSMUSG00000025130	P4hb	chr11	-	120563815	120563920	120567917	120568055	120563602	120563728	120568173	120568307	1715,1233,1573	5597,3536,5562	2476,2344,2116	4077,3771,3418	263	230	4.43713923194e-14	0.211,0.234,0.198	0.347,0.352,0.351	-0.136
ENSMUSG00000005610	Eif4g2	chr7	-	111076279	111076393	111076695	111076856	111075586	111075712	111076937	111077076	9907,4060,10112	19712,8775,19809	9027,8436,7914	9127,8456,9000	286	239	4.96845555352e-14	0.296,0.279,0.299	0.453,0.455,0.424	-0.153
ENSMUSG00000031954	Cfdp1	chr8	-	111830869	111830989	111840357	111840485	111779250	111779409	111841782	111841990	2004,2506,2398	4133,6082,4304	2442,2366,2239	2574,2554,2312	253	245	5.46939037273e-14	0.32,0.285,0.35	0.479,0.473,0.484	-0.16
ENSMUSG00000004264	Phb2	chr6	+	124712703	124712788	124713061	124713141	124712335	124712563	124713983	124714959	671,281,510	2531,2478,2751	669,716,711	1607,1743,1666	210	205	5.46939037273e-14	0.206,0.1,0.153	0.289,0.286,0.294	-0.137
ENSMUSG00000004891	Nes	chr3	+	87972991	87973116	87974801	87974875	87971092	87971988	87975420	87980451	162,74,136	583,282,540	135,88,114	153,148,147	250	199	5.96113372732e-14	0.181,0.173,0.167	0.413,0.321,0.382	-0.198
ENSMUSG00000002949	Timm44	chr8	-	4268299	4268380	4269854	4270025	4267863	4268013	4274136	4274232	521,346,500	868,848,878	409,459,371	357,399,326	296	206	5.96113372732e-14	0.295,0.221,0.284	0.444,0.445,0.442	-0.177
ENSMUSG00000030374	Strn4	chr7	+	16822495	16822599	16824138	16824217	16816316	16816634	16826463	16826661	475,233,388	208,88,165	422,385,430	413,436,363	229	204	6.38588281353e-14	0.67,0.702,0.677	0.477,0.44,0.513	0.206
ENSMUSG00000035297	Cops4	chr5	+	100537297	100537468	100541536	100541652	100533511	100533662	100543838	100543923	752,745,860	1769,2228,2183	994,912,939	1281,1229,1149	296	241	6.38588281353e-14	0.257,0.214,0.243	0.387,0.377,0.4	-0.15
ENSMUSG00000051934	Spats2	chr15	+	99185958	99186094	99199207	99199266	99180580	99180760	99205597	99205707	359,295,423	704,482,636	567,549,513	422,445,394	261	184	6.38588281353e-14	0.264,0.301,0.319	0.486,0.465,0.479	-0.182
ENSMUSG00000022199	Slc22a17	chr14	-	54907885	54908103	54908822	54908988	54907518	54907630	54909670	54909825	36,11,29	330,283,250	149,151,150	545,597,458	291	343	7.38367700317e-14	0.114,0.044,0.12	0.244,0.23,0.279	-0.158
ENSMUSG00000026669	Mcm10	chr2	-	5004945	5005111	5006343	5006578	5004007	5004175	5007066	5007201	897,590,805	304,201,419	316,309,306	304,333,300	360	291	7.38367700317e-14	0.705,0.704,0.608	0.457,0.429,0.452	0.226
ENSMUSG00000025199	Chuk	chr19	-	44075430	44075530	44077245	44077379	44073334	44074540	44078292	44078440	422,284,460	129,118,147	278,299,283	254,211,250	259	225	7.8759221367e-14	0.74,0.676,0.731	0.487,0.552,0.496	0.204
ENSMUSG00000020974	Pole2	chr12	-	69204090	69204267	69206409	69206518	69202906	69202974	69207858	69207936	219,203,235	86,95,79	217,185,208	233,276,202	234	302	8.88654931351e-14	0.767,0.734,0.793	0.546,0.464,0.571	0.238
ENSMUSG00000026496	Parp1	chr1	+	180598952	180599080	180599592	180599654	180598210	180598363	180600095	180600210	2109,2007,1896	391,370,421	1427,1354,1320	537,608,534	253	187	9.36783690269e-14	0.799,0.8,0.769	0.663,0.622,0.646	0.146
ENSMUSG00000092232	Gm20521	chr14	+	54895628	54895696	54895816	54895923	54894847	54894962	54896951	54897039	1212,1160,1267	4131,3542,3912	1568,1788,1729	2697,2825,2667	193	232	1.08812082152e-13	0.261,0.282,0.28	0.411,0.432,0.438	-0.153
ENSMUSG00000030016	Zfp638	chr6	+	83954710	83954761	83958183	83958252	83953334	83953387	83959930	83959968	275,184,250	97,69,118	190,197,148	223,178,198	176	194	1.1813883205e-13	0.758,0.746,0.7	0.484,0.55,0.452	0.239
ENSMUSG00000029614	Rpl6	chr5	+	121205753	121205855	121206666	121206810	121205405	121205663	121207146	121207195	2780,1798,2743	17499,14124,17350	3866,4111,3619	13284,14348,13011	227	269	1.1813883205e-13	0.158,0.131,0.158	0.256,0.253,0.248	-0.103
ENSMUSG00000060126	Tpt1	chr14	+	75846693	75846799	75847243	75847360	75846202	75846393	75848098	75848415	108,160,60	65,88,77	535,520,411	72,67,64	231	242	1.3748915799e-13	0.635,0.656,0.449	0.886,0.89,0.871	-0.302
ENSMUSG00000006369	Fbln1	chr15	+	85240619	85240739	85244182	85244306	85239293	85239419	85251444	85251885	657,447,634	1605,1869,1412	1296,1337,1288	1488,1513,1440	245	249	1.3748915799e-13	0.294,0.196,0.313	0.47,0.473,0.476	-0.205
ENSMUSG00000021686	Ap3b1	chr13	+	94493668	94493741	94528164	94528396	94483212	94483360	94531981	94532066	396,175,342	172,108,164	215,203,177	265,230,228	198	357	1.56508709127e-13	0.806,0.745,0.79	0.594,0.614,0.583	0.183
ENSMUSG00000000568	Hnrnpd	chr5	-	99964669	99964801	99966021	99966183	99963983	99964083	99967218	99967387	6811,7942,8199	11980,14234,12617	8676,7505,7178	7463,6543,6587	287	257	1.56508709127e-13	0.337,0.333,0.368	0.51,0.507,0.494	-0.158
ENSMUSG00000022702	Hira	chr16	+	18925647	18925863	18927437	18927523	18922853	18922959	18932867	18933062	362,224,413	764,287,726	427,511,430	335,317,320	341	211	1.70200012276e-13	0.227,0.326,0.26	0.441,0.499,0.454	-0.194
ENSMUSG00000008668	Rps18	chr17	-	33952220	33952312	33952402	33952591	33951998	33952118	33955077	33955212	16664,18507,17825	4517,7434,4762	12755,14302,12701	7768,9842,8417	314	217	1.70200012276e-13	0.718,0.632,0.721	0.532,0.501,0.51	0.176
ENSMUSG00000030432	Rpl28	chr7	+	4793320	4793409	4793502	4793626	4792873	4792998	4794063	4794182	57,46,51	56,41,60	21,12,18	85,76,82	214	249	1.84436151302e-13	0.542,0.566,0.497	0.223,0.155,0.203	0.341
ENSMUSG00000062127	Cttnbp2nl	chr3	-	105032652	105032760	105038864	105038987	105011192	105011423	105052899	105052951	194,76,146	400,148,369	79,71,48	463,330,371	248	233	2.08480291854e-13	0.313,0.325,0.271	0.138,0.168,0.108	0.165
ENSMUSG00000020321	Mdh1	chr11	-	21558461	21558551	21559191	21559305	21556786	21557568	21559698	21559875	1216,1384,1275	2464,3540,2868	2220,2199,2056	2601,2466,2451	239	215	2.22437131475e-13	0.307,0.26,0.286	0.434,0.445,0.43	-0.152
ENSMUSG00000020697	Lig3	chr11	+	82795364	82795452	82795708	82795786	82794503	82794583	82796027	82796151	144,62,118	431,203,393	203,200,178	244,279,217	213	203	2.2643276143e-13	0.242,0.225,0.222	0.442,0.406,0.439	-0.199
ENSMUSG00000063882	Uqcrh	chr4	-	116069862	116070024	116070736	116070757	116066964	116067172	116074915	116075071	853,1307,979	3057,4687,3515	611,584,473	3777,4151,3944	146	287	2.35297258855e-13	0.354,0.354,0.354	0.241,0.217,0.191	0.138
ENSMUSG00000015880	Ncapg	chr5	+	45693751	45693926	45695653	45695815	45693156	45693338	45696032	45696168	438,427,455	1381,2035,1621	508,431,462	904,840,803	300	287	2.5873380573e-13	0.233,0.167,0.212	0.35,0.329,0.355	-0.141
ENSMUSG00000033712	Ccar2	chr14	-	70151560	70151675	70151879	70151971	70151273	70151403	70152372	70152464	368,185,379	1280,403,997	597,649,582	721,719,780	217	240	2.6253073789e-13	0.241,0.337,0.296	0.478,0.5,0.452	-0.185
ENSMUSG00000032126	Hmbs	chr9	-	44337117	44337171	44337355	44337475	44336925	44337012	44337651	44337690	354,473,386	216,226,174	588,502,480	134,113,87	245	179	2.8082181389e-13	0.545,0.605,0.618	0.762,0.764,0.801	-0.186
ENSMUSG00000010205	Raver1	chr9	-	21075584	21075668	21075963	21076107	21074167	21075496	21076566	21076641	1633,686,1540	434,251,518	1182,1112,1091	718,748,743	269	209	2.8449759555e-13	0.745,0.68,0.698	0.561,0.536,0.533	0.164
ENSMUSG00000037151	Lrrc20	chr10	+	61482335	61482482	61527059	61527209	61475832	61475889	61548047	61548215	25,20,29	236,196,192	75,106,73	224,219,186	272	275	3.21760233633e-13	0.097,0.094,0.132	0.253,0.329,0.284	-0.181
ENSMUSG00000040725	Hnrnpul1	chr7	-	25734558	25734825	25740827	25740940	25733243	25733366	25742926	25743026	1674,709,1830	673,322,659	1680,1503,1445	1367,1225,1138	238	392	3.30023457954e-13	0.804,0.784,0.821	0.669,0.669,0.677	0.131
ENSMUSG00000037669	Ldah	chr12	+	8227219	8227363	8238442	8238615	8220599	8220755	8268363	8268598	294,133,325	731,462,844	309,272,316	416,353,349	269	298	3.33456380787e-13	0.308,0.242,0.299	0.451,0.461,0.501	-0.188
ENSMUSG00000034190	Chmp7	chr14	-	69719398	69719497	69719747	69719867	69719128	69719189	69720111	69720160	740,409,701	325,250,448	447,504,484	604,613,587	245	224	3.51095324166e-13	0.676,0.599,0.589	0.404,0.429,0.43	0.2
ENSMUSG00000026482	Rgl1	chr1	-	152528272	152528459	152531505	152531595	152524644	152524899	152533505	152533627	175,66,178	658,290,564	177,184,179	276,301,245	215	312	4.06397582253e-13	0.278,0.248,0.314	0.482,0.47,0.515	-0.209
ENSMUSG00000018189	Uchl5	chr1	+	143786129	143786235	143794276	143794402	143783965	143784029	143794482	143794544	205,196,248	910,1194,1036	238,270,223	541,458,544	231	251	4.37725553015e-13	0.197,0.151,0.206	0.323,0.39,0.308	-0.156
ENSMUSG00000089872	Rps6kc1	chr1	-	190844486	190844602	190871591	190871951	190834005	190834098	190885333	190885427	45,0,32	94,93,82	135,110,105	89,73,91	485	241	4.8286903576e-13	0.192,0.0,0.162	0.43,0.428,0.364	-0.289
ENSMUSG00000039656	Rxrb	chr17	+	34036860	34036964	34037166	34037272	34036624	34036757	34037383	34037815	85,60,68	479,459,499	156,180,180	428,484,479	229	231	5.51003248299e-13	0.152,0.116,0.121	0.269,0.273,0.275	-0.143
ENSMUSG00000031458	Coprs	chr8	-	13885665	13885881	13887759	13887826	13884793	13885201	13890166	13890268	116,66,103	574,655,653	146,188,151	345,425,408	192	341	6.09298700733e-13	0.264,0.152,0.219	0.429,0.44,0.397	-0.21
ENSMUSG00000057236	Rbbp4	chr4	-	129322695	129322869	129328587	129328733	129322352	129322468	129334496	129334644	2649,1641,2826	6730,5777,8039	4592,4848,4536	7324,7374,6887	271	299	6.13768150886e-13	0.303,0.239,0.279	0.409,0.42,0.421	-0.143
ENSMUSG00000020167	Tcf3	chr10	-	80419466	80419599	80420020	80420088	80418765	80418818	80421087	80421166	1096,467,1164	994,553,941	1814,2036,1909	777,900,870	193	258	6.13768150886e-13	0.596,0.53,0.623	0.757,0.751,0.746	-0.168
ENSMUSG00000034173	Zbed5	chr5	+	129899182	129899432	129900344	129900495	129895722	129895852	129901662	129903623	4,0,0	53,11,102	17,28,21	63,61,54	375	276	6.1597678968e-13	0.053,0.0,0.0	0.166,0.253,0.223	-0.196
ENSMUSG00000052752	Traf7	chr17	-	24514712	24514866	24516504	24516599	24514124	24514217	24518741	24518799	317,114,297	275,112,327	232,238,235	540,545,500	220	279	6.50221478728e-13	0.594,0.563,0.535	0.353,0.356,0.373	0.203
ENSMUSG00000026211	Obsl1	chr1	-	75499901	75500174	75501958	75502255	75498074	75498347	75502912	75503215	191,188,179	581,608,556	334,428,328	523,552,471	422	398	6.65956350553e-13	0.237,0.226,0.233	0.376,0.422,0.396	-0.166
ENSMUSG00000033581	Igf2bp2	chr16	-	22070306	22070375	22076016	22076145	22068142	22068259	22078615	22078751	2419,1099,2362	749,379,867	1181,1256,1090	822,804,760	254	194	7.17920594769e-13	0.712,0.689,0.675	0.523,0.544,0.523	0.162
ENSMUSG00000078484	Klhl17	chr4	-	156230504	156230686	156230900	156230974	156229043	156230262	156231084	156231173	23,20,23	162,190,193	58,62,49	126,144,105	199	307	8.32856133995e-13	0.18,0.14,0.155	0.415,0.399,0.419	-0.253
ENSMUSG00000031885	Cbfb	chr8	+	105171305	105171392	105178592	105178709	105170743	105171053	105194474	105194591	282,115,243	1526,683,1599	389,472,440	1364,1188,1115	212	242	8.44490510476e-13	0.174,0.161,0.148	0.246,0.312,0.311	-0.129
ENSMUSG00000022437	Samm50	chr15	+	84199772	84199879	84200292	84200423	84198573	84198661	84200629	84200717	1306,959,1242	337,466,365	837,770,747	647,702,586	232	256	8.99466107658e-13	0.81,0.694,0.79	0.588,0.548,0.584	0.191
ENSMUSG00000026683	Nuf2	chr1	-	169513444	169513541	169514911	169514985	169512166	169512229	169516560	169516658	188,169,208	570,396,609	382,355,342	511,448,405	199	222	1.15909797484e-12	0.269,0.323,0.276	0.455,0.469,0.485	-0.18
ENSMUSG00000032400	Zwilch	chr9	-	64156012	64156106	64158694	64158766	64155163	64155219	64160820	64160976	88,35,74	183,79,180	127,119,112	113,81,81	197	219	1.22121039872e-12	0.348,0.33,0.314	0.555,0.62,0.606	-0.263
ENSMUSG00000030741	Spns1	chr7	-	126372411	126372567	126372744	126372890	126371957	126372147	126373769	126373836	196,136,146	423,363,382	307,357,320	350,366,356	271	281	1.27836795875e-12	0.325,0.28,0.284	0.476,0.503,0.482	-0.191
ENSMUSG00000025220	Mgea5	chr19	-	45773661	45773760	45776886	45777017	45771681	45771966	45778586	45778684	627,421,793	254,82,294	546,430,509	515,412,409	256	224	1.30874988665e-12	0.684,0.818,0.702	0.481,0.477,0.521	0.242
ENSMUSG00000031575	Ash2l	chr8	-	25827173	25827391	25828765	25828859	25823138	25823306	25831272	25831348	1141,888,1131	779,726,695	1013,914,838	1330,1233,1249	219	343	1.32140471405e-12	0.696,0.657,0.718	0.544,0.537,0.512	0.159
ENSMUSG00000012535	Tnpo3	chr6	-	29582165	29582309	29586037	29586194	29579520	29579696	29588022	29588096	825,349,883	349,162,407	680,551,580	613,522,560	282	269	1.35140361386e-12	0.693,0.673,0.674	0.514,0.502,0.497	0.176
ENSMUSG00000027425	Csrp2bp	chr2	+	144400685	144400822	144402394	144402570	144393815	144394378	144403998	144404189	517,449,519	220,140,307	373,377,324	379,402,441	262	301	1.35512189705e-12	0.73,0.787,0.66	0.531,0.519,0.458	0.223
ENSMUSG00000052712	BC004004	chr17	+	29296559	29296689	29298641	29298765	29294274	29294414	29301355	29302881	412,635,371	162,256,132	276,316,239	235,272,221	255	249	1.35881294007e-12	0.713,0.708,0.733	0.534,0.531,0.514	0.192
ENSMUSG00000025487	Psmd13	chr7	+	140886387	140886422	140886510	140886566	140883499	140883578	140886801	140886845	261,194,252	1495,1521,1655	291,339,309	1021,967,966	160	181	1.43577485667e-12	0.165,0.126,0.147	0.244,0.284,0.266	-0.119
ENSMUSG00000020388	Pdlim4	chr11	-	54059937	54060016	54063634	54063786	54056142	54056324	54068839	54068932	290,224,355	535,471,498	773,868,699	589,712,599	277	204	1.4606255599e-12	0.285,0.259,0.344	0.491,0.473,0.462	-0.179
ENSMUSG00000007815	Rhoa	chr9	+	108315307	108315382	108327583	108327741	108306128	108306553	108330870	108330991	946,681,840	4912,3442,4975	1379,1443,1154	3874,3801,3406	200	283	1.49813736296e-12	0.214,0.219,0.193	0.335,0.349,0.324	-0.127
ENSMUSG00000021576	Pdcd6	chr13	-	74309683	74309842	74316329	74316391	74305540	74305650	74317106	74317326	229,127,191	848,838,882	361,335,261	664,673,579	187	284	1.6275961394e-12	0.291,0.187,0.247	0.452,0.431,0.406	-0.188
ENSMUSG00000066568	Lsm14a	chr7	-	34365614	34365737	34371054	34371184	34357765	34357942	34375228	34375392	916,528,1103	2030,924,2155	1334,1317,1083	1384,1223,1163	255	248	1.71068416302e-12	0.305,0.357,0.332	0.484,0.512,0.475	-0.159
ENSMUSG00000040225	Prrc2c	chr1	-	162688115	162688217	162691140	162691233	162684054	162684256	162692372	162692624	942,399,881	464,130,363	570,545,536	546,457,462	218	227	1.72373384842e-12	0.679,0.762,0.716	0.521,0.554,0.547	0.178
ENSMUSG00000040260	Daam2	chr17	-	49496124	49496214	49498705	49498931	49494374	49494449	49564202	49564337	43,8,23	156,40,140	165,218,174	276,190,192	351	215	1.76370384018e-12	0.144,0.109,0.091	0.268,0.413,0.357	-0.231
ENSMUSG00000024962	Vegfb	chr19	-	6986289	6986486	6986773	6986816	6986020	6986094	6987351	6987629	21,4,18	581,413,493	41,58,60	498,523,416	168	322	1.78034393754e-12	0.065,0.018,0.065	0.136,0.175,0.217	-0.127
ENSMUSG00000015575	Atp6v0e	chr17	+	26682677	26682725	26695354	26695484	26676395	26676578	26699211	26699644	62,92,138	837,778,902	152,158,175	489,683,595	173	255	1.78034393754e-12	0.098,0.148,0.184	0.314,0.254,0.302	-0.147
ENSMUSG00000023050	Map3k12	chr15	-	102503488	102503647	102503724	102503883	102502636	102502745	102504114	102504306	94,33,74	276,141,285	160,162,143	217,194,212	284	284	1.78034393754e-12	0.254,0.19,0.206	0.424,0.455,0.403	-0.211
ENSMUSG00000056394	Lig1	chr7	+	13300930	13301046	13301383	13301479	13300261	13300347	13303183	13303294	791,693,761	1555,1815,1622	963,952,940	1086,1085,1068	241	221	1.89763071691e-12	0.318,0.259,0.301	0.448,0.446,0.447	-0.154
ENSMUSG00000024736	Tmem132a	chr19	-	10863954	10864104	10865255	10865587	10863464	10863660	10866468	10866687	1530,768,1515	459,281,454	1282,1393,1255	831,874,792	457	275	2.02348518564e-12	0.667,0.622,0.668	0.481,0.49,0.488	0.166
ENSMUSG00000026889	Rbm18	chr2	-	36120812	36120898	36122851	36122938	36116078	36117974	36127124	36127251	219,173,281	668,416,615	334,294,268	385,308,341	212	211	2.02348518564e-12	0.246,0.293,0.313	0.463,0.487,0.439	-0.179
ENSMUSG00000026211	Obsl1	chr1	-	75497007	75497280	75498074	75498347	75493784	75494057	75499901	75500174	581,608,556	97,87,96	522,552,472	205,197,180	398	398	2.11427771842e-12	0.857,0.875,0.853	0.718,0.737,0.724	0.135
ENSMUSG00000029992	Gfpt1	chr6	+	87067683	87067779	87073381	87073479	87066623	87066787	87076256	87076377	264,125,231	54,20,56	208,168,172	138,147,90	221	223	2.15643826996e-12	0.831,0.863,0.806	0.603,0.536,0.659	0.234
ENSMUSG00000018583	G3bp1	chr11	+	55497650	55497762	55498557	55498667	55496143	55496245	55499458	55504838	5529,3933,4996	2199,1734,2188	3184,3209,2993	2438,2757,2334	237	235	2.4514815661e-12	0.714,0.692,0.694	0.564,0.536,0.56	0.147
ENSMUSG00000034269	Setd5	chr6	+	113137952	113138200	113143612	113144083	113127748	113128541	113147439	113147738	1412,674,1391	829,388,823	765,620,744	895,800,774	373	596	2.55967469442e-12	0.731,0.735,0.73	0.577,0.553,0.606	0.153
ENSMUSG00000021109	Hif1a	chr12	+	73930656	73930769	73936189	73936296	73928213	73928298	73937652	73937800	1585,759,1713	903,462,1024	1164,827,792	1198,1009,984	238	232	2.67113901619e-12	0.631,0.616,0.62	0.486,0.444,0.44	0.166
ENSMUSG00000021177	Tdp1	chr12	+	99935004	99935107	99945239	99945348	99915449	99915557	99954962	99955219	320,253,276	728,834,630	359,398,331	441,404,454	228	234	3.03103670109e-12	0.311,0.237,0.31	0.455,0.503,0.428	-0.176
ENSMUSG00000053414	Hunk	chr16	+	90481249	90481333	90487858	90487906	90475819	90475982	90493412	90493593	241,82,232	219,73,272	353,343,319	140,144,140	209	173	3.21622104646e-12	0.477,0.482,0.414	0.676,0.663,0.654	-0.207
ENSMUSG00000026249	Serpine2	chr1	-	79810553	79810751	79821276	79821557	79802846	79803045	79858510	79858696	328,221,390	1006,685,1092	1346,1277,1205	1947,1922,1862	406	323	3.3590807913e-12	0.206,0.204,0.221	0.355,0.346,0.34	-0.137
ENSMUSG00000008999	Bmp7	chr2	-	172872871	172872982	172875214	172875291	172868011	172870286	172879325	172879523	187,108,168	863,356,686	452,506,397	901,861,785	202	236	3.48136691125e-12	0.202,0.262,0.222	0.37,0.407,0.371	-0.154
ENSMUSG00000009470	Tnpo1	chr13	-	98867045	98867168	98870239	98870321	98864968	98865087	98875603	98875737	751,277,1020	260,82,311	558,442,450	389,313,292	207	248	3.52069367038e-12	0.776,0.802,0.797	0.632,0.629,0.649	0.155
ENSMUSG00000045983	Eif4g1	chr16	+	20688970	20689052	20689191	20689332	20688730	20688865	20692246	20692883	3984,4406,3656	2632,3932,2579	2275,2284,2326	3101,3219,3313	207	266	3.71961867247e-12	0.66,0.59,0.646	0.485,0.477,0.474	0.153
ENSMUSG00000026020	Nop58	chr1	+	59690485	59690562	59692336	59692389	59684976	59685226	59695977	59696099	707,484,738	1432,1267,1697	513,515,469	644,546,535	202	178	4.06490849753e-12	0.303,0.252,0.277	0.412,0.454,0.436	-0.157
ENSMUSG00000034566	Atp5h	chr11	-	115416852	115416924	115417838	115417935	115416014	115416077	115418385	115418516	476,627,624	1506,1616,1775	707,738,722	1085,1109,959	222	197	4.09031497196e-12	0.219,0.256,0.238	0.366,0.371,0.401	-0.142
ENSMUSG00000020176	Grb10	chr11	-	11937806	11937923	11938409	11938484	11937000	11937067	11943881	11943980	4575,1652,4515	4168,1608,3871	3135,3121,2924	5614,5130,4864	200	242	4.87563192859e-12	0.57,0.554,0.585	0.403,0.424,0.421	0.154
ENSMUSG00000022336	Eif3e	chr15	-	43266133	43266259	43270878	43270983	43265500	43265625	43272275	43272318	1698,1491,1815	6554,6505,8064	2192,2023,1841	4520,4520,4596	230	251	5.46629515501e-12	0.22,0.2,0.197	0.346,0.328,0.304	-0.12
ENSMUSG00000001418	Glmp	chr3	+	88325676	88325931	88326114	88326312	88325081	88325201	88326410	88326629	132,89,152	503,328,453	391,296,288	517,527,466	380	323	5.58887551624e-12	0.182,0.187,0.222	0.391,0.323,0.344	-0.156
ENSMUSG00000025724	Sec11a	chr7	-	80927736	80927886	80935026	80935136	80923100	80923220	80947401	80947780	665,524,652	1987,2789,2415	802,802,736	1616,1422,1261	235	275	5.69557500205e-12	0.281,0.18,0.24	0.367,0.398,0.406	-0.157
ENSMUSG00000021258	Ccnk	chr12	+	108194341	108194399	108195066	108195236	108193671	108193777	108195582	108195851	136,143,156	1169,639,1057	207,167,174	436,485,480	183	295	6.08001122907e-12	0.158,0.265,0.192	0.434,0.357,0.369	-0.182
ENSMUSG00000021109	Hif1a	chr12	+	73932273	73932476	73937652	73937800	73930656	73930769	73939528	73939749	905,377,1120	560,287,686	824,795,747	1124,949,991	328	273	6.23219724772e-12	0.574,0.522,0.576	0.379,0.411,0.386	0.165
ENSMUSG00000020869	Lrrc59	chr11	+	94634911	94635016	94638530	94638603	94634544	94634703	94641219	94641393	980,554,946	842,526,826	1049,1128,1015	485,536,423	230	198	6.23862475874e-12	0.5,0.476,0.496	0.651,0.644,0.674	-0.166
ENSMUSG00000069769	Msi2	chr11	-	88347052	88347125	88348783	88348992	88343888	88344660	88366784	88366847	116,18,112	422,92,364	133,168,125	200,199,205	334	198	6.3416033431e-12	0.14,0.104,0.154	0.283,0.334,0.266	-0.162
ENSMUSG00000031819	Emc8	chr8	-	120659004	120659074	120660783	120660860	120658527	120658622	120667756	120668573	310,321,295	675,689,544	430,539,449	437,498,477	202	195	6.95951811239e-12	0.307,0.31,0.344	0.487,0.511,0.476	-0.171
ENSMUSG00000018474	Chd3	chr11	-	69360171	69360375	69360544	69360775	69359826	69360038	69361048	69361242	114,29,86	486,159,381	639,498,418	1236,978,849	356	329	6.95951811239e-12	0.178,0.144,0.173	0.323,0.32,0.313	-0.154
ENSMUSG00000022064	Pibf1	chr14	+	99179314	99179480	99196348	99196451	99150642	99150741	99210939	99211070	46,61,51	167,173,205	88,83,101	110,107,107	291	228	7.2200016863e-12	0.178,0.216,0.163	0.385,0.378,0.425	-0.21
ENSMUSG00000030876	Mettl9	chr7	+	121047837	121048028	121057214	121057399	121034444	121034975	121076129	121076835	727,428,611	1851,2532,2661	1160,1313,1231	1957,2108,1950	316	310	7.2200016863e-12	0.278,0.142,0.184	0.368,0.379,0.382	-0.175
ENSMUSG00000058076	Sdhc	chr1	-	171138693	171138755	171143557	171143659	171135992	171136156	171145755	171145812	904,818,993	1007,663,1044	1981,2204,1862	1012,1034,979	227	187	7.49306481059e-12	0.425,0.504,0.439	0.617,0.637,0.61	-0.165
ENSMUSG00000025041	Nt5c2	chr19	-	46903877	46903973	46904974	46905092	46898802	46898894	46924261	46924335	143,25,156	509,441,584	268,227,259	448,376,434	243	221	7.76444754645e-12	0.204,0.049,0.195	0.352,0.354,0.352	-0.203
ENSMUSG00000035621	Midn	chr10	+	80153815	80154133	80154330	80154472	80151660	80151723	80155133	80155406	762,235,583	2249,848,1816	1065,1021,1031	1685,1754,1690	443	267	8.45091277122e-12	0.17,0.143,0.162	0.276,0.26,0.269	-0.11
ENSMUSG00000071645	Tut1	chr19	+	8959742	8959843	8962343	8962822	8959086	8959402	8964019	8964129	264,135,223	99,46,68	141,156,141	125,140,128	226	604	9.10427696536e-12	0.877,0.887,0.898	0.751,0.749,0.746	0.139
ENSMUSG00000027900	Dram2	chr3	+	106555163	106555308	106561748	106561816	106552155	106552280	106566044	106566184	323,251,275	77,70,73	184,178,153	121,104,120	270	193	9.2998312303e-12	0.75,0.719,0.729	0.521,0.55,0.477	0.217
ENSMUSG00000004415	Col26a1	chr5	-	136765301	136765363	136836653	136836751	136757631	136757788	136847483	136847606	756,238,727	1690,783,1388	1584,1474,1327	1633,1778,1480	223	187	1.0327272978e-11	0.273,0.203,0.305	0.449,0.41,0.429	-0.169
ENSMUSG00000015937	H2afy	chr13	-	56084195	56084285	56089757	56089857	56083119	56083294	56096123	56096234	5090,3594,4877	2590,2453,2518	2806,2910,2755	2809,3176,2869	225	215	1.03353578221e-11	0.653,0.583,0.649	0.488,0.467,0.479	0.15
ENSMUSG00000015165	Hnrnpl	chr7	+	28815279	28815352	28818460	28818532	28815098	28815195	28818643	28818924	2959,2553,3155	858,470,586	3204,3161,2950	1176,1482,1200	198	197	1.05611119045e-11	0.774,0.844,0.843	0.731,0.68,0.71	0.113
ENSMUSG00000029920	Smarcad1	chr6	+	65110369	65110552	65111775	65111885	65108651	65108770	65114300	65116061	311,243,295	638,486,760	400,333,363	422,372,365	308	235	1.05613269134e-11	0.271,0.276,0.228	0.42,0.406,0.431	-0.161
ENSMUSG00000029705	Cux1	chr5	-	136254066	136254183	136256231	136256344	136252542	136252626	136256799	136256866	343,284,332	130,62,119	336,317,314	264,264,237	238	242	1.07318308394e-11	0.728,0.823,0.739	0.564,0.55,0.574	0.201
ENSMUSG00000036078	Sigmar1	chr4	-	41740549	41740642	41740775	41740976	41738492	41739580	41741101	41741359	211,151,226	619,490,606	306,343,255	414,462,367	326	218	1.23887079699e-11	0.186,0.171,0.2	0.331,0.332,0.317	-0.141
ENSMUSG00000027423	Snx5	chr2	-	144257099	144257195	144257869	144257993	144255498	144255604	144259056	144259178	2588,2487,2775	1740,1625,2072	1794,1806,1813	741,622,621	249	221	1.24643499887e-11	0.569,0.576,0.543	0.682,0.72,0.722	-0.145
ENSMUSG00000020166	Cnot2	chr10	-	116501191	116501317	116517316	116517383	116499341	116499466	116527826	116527949	515,312,599	918,662,892	290,312,245	1054,1040,999	192	251	1.25290262833e-11	0.423,0.381,0.467	0.265,0.282,0.243	0.16
ENSMUSG00000022257	Laptm4b	chr15	+	34258680	34258792	34272343	34272417	34238025	34238422	34273227	34273350	366,195,281	645,394,551	745,798,621	660,712,656	237	199	1.31595474162e-11	0.323,0.294,0.3	0.487,0.485,0.443	-0.166
ENSMUSG00000039176	Polg	chr7	-	79456434	79456512	79456707	79456828	79456040	79456148	79458173	79458410	151,108,126	250,238,252	208,202,211	143,190,175	246	203	1.33402787342e-11	0.333,0.272,0.292	0.546,0.467,0.499	-0.205
ENSMUSG00000014349	Ube2z	chr11	-	96055837	96055950	96058315	96058427	96051733	96051824	96060936	96061124	1232,883,1381	392,254,537	991,912,891	628,621,574	237	238	1.39160594812e-11	0.759,0.777,0.721	0.613,0.596,0.609	0.146
ENSMUSG00000029833	Trim24	chr6	+	37960780	37960855	37964702	37964852	37958561	37958694	37965500	37965932	642,650,578	294,287,371	420,403,399	477,377,443	200	275	1.48383758848e-11	0.75,0.757,0.682	0.548,0.595,0.553	0.164
ENSMUSG00000031813	Mvb12a	chr8	+	71543132	71543231	71543386	71543483	71542929	71543057	71545223	71545350	68,37,66	244,207,283	127,136,159	229,249,231	224	222	1.60985685424e-11	0.216,0.15,0.188	0.355,0.351,0.406	-0.186
ENSMUSG00000042520	Ubap2l	chr3	-	90009109	90009327	90010432	90010514	90008255	90008361	90012685	90012739	591,219,481	713,418,616	367,322,307	1158,1160,1059	207	343	1.67386240527e-11	0.579,0.465,0.564	0.344,0.315,0.324	0.208
ENSMUSG00000021697	Depdc1b	chr13	+	108357393	108357529	108363532	108363663	108323905	108324171	108368812	108368860	359,216,303	114,127,118	122,143,115	142,154,161	261	256	1.716266163e-11	0.755,0.625,0.716	0.457,0.477,0.412	0.25
ENSMUSG00000020078	Vps26a	chr10	-	62469900	62470057	62480557	62480707	62468289	62468454	62486657	62486805	470,315,531	414,276,508	269,215,237	491,450,419	275	282	1.73179235884e-11	0.538,0.539,0.517	0.36,0.329,0.367	0.179
ENSMUSG00000031826	Usp10	chr8	+	119931848	119931917	119941112	119942138	119910813	119910939	119947074	119947166	494,242,399	493,288,517	248,252,222	541,577,610	194	1151	1.81067224251e-11	0.856,0.833,0.821	0.731,0.722,0.683	0.125
ENSMUSG00000018509	Cenpv	chr11	-	62527491	62527606	62533884	62533954	62524945	62525287	62536281	62536380	353,389,396	779,692,785	175,212,219	729,906,829	195	240	1.81067224251e-11	0.358,0.409,0.383	0.228,0.224,0.245	0.151
ENSMUSG00000018548	Trim37	chr11	+	87196820	87197015	87216436	87216547	87190073	87190159	87218251	87220683	76,30,47	404,399,433	93,86,93	268,302,269	320	236	2.06911725848e-11	0.122,0.053,0.074	0.204,0.174,0.203	-0.111
ENSMUSG00000028603	Scp2	chr4	-	108047589	108047669	108055438	108055568	108043838	108044845	108063885	108063988	716,639,791	95,27,89	562,557,495	133,146,110	255	205	2.09562178217e-11	0.858,0.95,0.877	0.773,0.754,0.783	0.125
ENSMUSG00000031826	Usp10	chr8	+	119931848	119931917	119941109	119942138	119910359	119910939	119947074	119947166	494,242,399	492,288,517	248,252,222	538,577,608	194	1154	2.10876141855e-11	0.857,0.833,0.821	0.733,0.722,0.685	0.124
ENSMUSG00000030104	Edem1	chr6	+	108851209	108851283	108852489	108852586	108849394	108849565	108854244	108854448	144,114,175	445,567,503	190,156,154	290,216,212	199	222	2.2760080073e-11	0.265,0.183,0.28	0.422,0.446,0.448	-0.196
ENSMUSG00000009073	Nf2	chr11	-	4799860	4799995	4803677	4803753	4794842	4794917	4808256	4808325	67,51,100	666,263,691	24,30,23	660,556,495	201	260	2.40404203586e-11	0.115,0.201,0.158	0.045,0.065,0.057	0.102
ENSMUSG00000030796	Tead2	chr7	+	45225652	45225795	45228638	45228812	45223680	45223745	45231308	45231470	2539,1048,1910	2217,1462,2358	940,1166,967	2528,2902,2336	268	299	2.46598219373e-11	0.561,0.444,0.475	0.293,0.31,0.316	0.187
ENSMUSG00000010663	Fads1	chr19	+	10185684	10185882	10186377	10186479	10184926	10185037	10186754	10186883	305,84,299	925,305,992	429,459,383	697,664,662	323	227	2.53371495107e-11	0.188,0.162,0.175	0.302,0.327,0.289	-0.131
ENSMUSG00000051920	Rspo2	chr15	-	43075776	43075965	43078098	43078242	43020810	43022642	43093152	43093341	156,57,187	601,324,554	629,549,500	1087,889,772	269	314	2.53916219527e-11	0.233,0.17,0.283	0.403,0.419,0.431	-0.189
ENSMUSG00000040565	Btaf1	chr19	+	36983448	36983652	36986454	36986881	36981646	36981821	36987980	36988171	95,36,73	416,161,336	103,95,113	199,168,173	329	552	2.70406660026e-11	0.277,0.273,0.267	0.465,0.487,0.523	-0.219
ENSMUSG00000032480	Dhx30	chr9	-	110085144	110085302	110085411	110085571	110084949	110085053	110085684	110085878	259,180,233	747,1156,747	400,471,396	683,661,648	285	283	2.76288218823e-11	0.256,0.134,0.236	0.368,0.414,0.378	-0.178
ENSMUSG00000029017	Pmpcb	chr5	+	21742757	21742956	21743378	21743458	21740484	21740614	21745977	21746090	966,776,1106	172,158,152	938,876,736	313,314,274	324	205	2.83923738514e-11	0.78,0.757,0.822	0.655,0.638,0.63	0.145
ENSMUSG00000063801	Ap3s2	chr7	-	79915146	79915258	79916015	79916107	79909834	79909906	79920508	79920649	795,647,986	307,216,386	645,600,610	464,491,423	217	237	3.01690973572e-11	0.739,0.766,0.736	0.603,0.572,0.612	0.151
ENSMUSG00000032290	Ptpn9	chr9	+	57044374	57044468	57048190	57048257	57036482	57036811	57056713	57056792	594,313,546	141,74,186	554,460,463	306,285,276	219	192	3.01690973572e-11	0.787,0.788,0.72	0.613,0.586,0.595	0.167
ENSMUSG00000038685	Rtel1	chr2	+	181328602	181328678	181330792	181330877	181323683	181323744	181334911	181334977	202,106,280	71,20,54	129,116,112	107,94,70	201	210	3.05998942031e-11	0.748,0.847,0.844	0.557,0.563,0.626	0.231
ENSMUSG00000042046	Dstyk	chr1	+	132434098	132434487	132449311	132449975	132417554	132417870	132453086	132453319	24,0,40	217,154,205	67,54,66	122,108,128	514	789	3.0831981836e-11	0.145,0.0,0.23	0.457,0.434,0.442	-0.319
ENSMUSG00000052833	Sae1	chr7	-	16336693	16336838	16359035	16359141	16330612	16330682	16366806	16366906	3112,3423,3325	1759,1575,1561	1984,2163,2260	1951,2041,1847	231	270	3.1155906659e-11	0.674,0.718,0.713	0.543,0.553,0.589	0.14
ENSMUSG00000018651	Tada2a	chr11	-	84082037	84082111	84087110	84087182	84079635	84079777	84090548	84090659	370,356,419	191,147,148	187,177,163	170,173,168	197	199	3.17566145017e-11	0.662,0.71,0.741	0.526,0.508,0.495	0.195
ENSMUSG00000028614	Ndc1	chr4	+	107393142	107393193	107395731	107395832	107390548	107390664	107411065	107411226	121,58,85	832,724,790	117,105,85	412,397,344	176	226	3.28202447201e-11	0.157,0.093,0.121	0.267,0.254,0.241	-0.13
ENSMUSG00000015882	Lcorl	chr5	-	45735730	45735824	45747055	45747307	45730390	45734485	45775391	45775521	29,10,62	58,27,65	100,92,116	33,34,31	377	219	3.34355185049e-11	0.225,0.177,0.357	0.638,0.611,0.685	-0.392
ENSMUSG00000024151	Msh2	chr17	+	87678207	87678362	87682530	87682677	87672608	87672806	87685436	87685566	145,60,188	578,382,705	291,311,252	610,534,579	280	272	3.38664651878e-11	0.196,0.132,0.206	0.317,0.361,0.297	-0.147
ENSMUSG00000028464	Tpm2	chr4	-	43518643	43518719	43519002	43519078	43518401	43518464	43519226	43519297	508,613,454	447,558,386	381,359,357	732,676,530	201	201	3.57101469607e-11	0.532,0.523,0.54	0.342,0.347,0.402	0.168
ENSMUSG00000020167	Tcf3	chr10	-	80415161	80415288	80415364	80415523	80413204	80413337	80415852	80415926	1123,679,1149	4449,3553,4248	1413,1619,1445	3520,3637,3122	284	252	3.57101469607e-11	0.183,0.145,0.194	0.263,0.283,0.291	-0.105
ENSMUSG00000010205	Raver1	chr9	-	21080083	21080171	21080704	21080817	21079600	21079812	21080974	21081104	499,201,461	1030,369,831	791,706,745	728,725,724	238	213	3.73381716657e-11	0.302,0.328,0.332	0.493,0.466,0.479	-0.159
ENSMUSG00000033557	Fam20b	chr1	-	156690476	156690648	156698726	156698836	156687355	156687547	156702398	156702485	133,37,150	382,132,412	258,270,259	387,346,278	235	297	4.27242662114e-11	0.306,0.262,0.315	0.457,0.497,0.541	-0.204
ENSMUSG00000029617	Ccz1	chr5	-	143993225	143993259	143998162	143998274	143992508	143992626	143998543	143998605	1309,1350,1502	176,90,166	734,774,741	163,175,158	237	159	4.32300615058e-11	0.833,0.91,0.859	0.751,0.748,0.759	0.115
ENSMUSG00000037791	Phf12	chr11	+	78025884	78026028	78028226	78028309	78024960	78025086	78028842	78028981	282,234,354	475,281,390	529,438,382	312,268,205	269	208	4.49457472121e-11	0.315,0.392,0.412	0.567,0.558,0.59	-0.199
ENSMUSG00000028702	Rad54l	chr4	-	116112480	116112541	116118837	116118957	116111190	116111326	116122895	116122982	457,294,466	87,17,60	226,207,254	94,87,83	245	186	4.68233934082e-11	0.8,0.929,0.855	0.646,0.644,0.699	0.198
ENSMUSG00000020076	Ddx50	chr10	-	62640744	62640862	62642775	62642954	62640446	62640632	62643296	62643372	1193,659,1340	342,239,491	977,917,816	597,610,561	304	243	4.95035814614e-11	0.736,0.688,0.686	0.567,0.546,0.538	0.153
ENSMUSG00000021012	Zc3h14	chr12	+	98774244	98774319	98780047	98780280	98763822	98763978	98783581	98783702	813,820,1084	457,361,591	745,689,674	771,686,640	200	358	4.99646850943e-11	0.761,0.803,0.767	0.634,0.643,0.653	0.134
ENSMUSG00000052833	Sae1	chr7	-	16330612	16330682	16336693	16336838	16327049	16327929	16359035	16359141	2430,2354,2390	796,856,746	2076,2179,2017	1327,1319,1231	270	195	5.05591017267e-11	0.688,0.665,0.698	0.53,0.544,0.542	0.145
ENSMUSG00000022246	Rai14	chr15	-	10599719	10599784	10610004	10610093	10595834	10595892	10633135	10633266	474,103,432	719,206,570	771,774,714	590,528,515	214	190	5.17934176451e-11	0.369,0.307,0.402	0.537,0.566,0.552	-0.192
ENSMUSG00000020167	Tcf3	chr10	-	80419466	80419599	80420020	80420088	80418765	80418815	80421087	80421166	1118,467,1171	2141,960,2059	1828,2042,1920	1876,2070,1996	193	258	5.34662599909e-11	0.411,0.394,0.432	0.566,0.569,0.563	-0.154
ENSMUSG00000027394	Ttl	chr2	+	129068854	129068933	129075855	129076088	129065941	129066303	129081209	129081345	80,32,43	330,133,284	117,137,120	212,236,210	204	358	5.93571116266e-11	0.298,0.297,0.21	0.492,0.505,0.501	-0.231
ENSMUSG00000027469	Tpx2	chr2	+	152873089	152873216	152875540	152875672	152869600	152869775	152876566	152876692	2085,1443,2238	499,250,558	1721,1694,1735	809,669,682	252	257	6.00890121467e-11	0.81,0.855,0.804	0.684,0.721,0.722	0.114
ENSMUSG00000059923	Grb2	chr11	-	115655357	115655455	115699151	115699356	115649770	115649893	115708393	115708597	65,23,82	361,105,359	134,130,137	271,246,255	330	223	6.28565400244e-11	0.108,0.129,0.134	0.25,0.263,0.266	-0.136
ENSMUSG00000024608	Rps14	chr18	+	60776400	60776551	60776929	60777091	60774509	60774686	60777812	60777889	5780,6105,6816	19553,20053,21904	10112,14459,11900	18831,25469,22887	276	287	6.38070861105e-11	0.235,0.24,0.244	0.358,0.371,0.351	-0.12
ENSMUSG00000028790	Khdrbs1	chr4	-	129720651	129720853	129722644	129722778	129720038	129720106	129725575	129725722	1695,1392,1763	5892,4105,5487	2652,2610,2461	4738,4642,4180	259	327	6.48071562315e-11	0.266,0.3,0.289	0.414,0.415,0.426	-0.133
ENSMUSG00000030199	Etv6	chr6	+	134222864	134223029	134233518	134233653	134137284	134137417	134248273	134248804	144,54,183	344,87,341	207,219,193	182,162,177	290	260	6.51270449133e-11	0.273,0.358,0.325	0.505,0.548,0.494	-0.197
ENSMUSG00000024480	Ap3s1	chr18	+	46754370	46754462	46779187	46779259	46741916	46742081	46780660	46780768	305,251,382	778,833,764	585,597,505	745,731,586	217	197	6.52348802627e-11	0.262,0.215,0.312	0.416,0.426,0.439	-0.164
ENSMUSG00000004865	Srpk1	chr17	-	28591200	28591293	28592217	28592287	28587647	28590241	28594169	28594277	505,389,624	300,186,299	353,303,370	337,376,369	195	218	7.12820927495e-11	0.653,0.7,0.7	0.539,0.474,0.529	0.17
ENSMUSG00000029763	Exoc4	chr6	+	33265939	33266129	33277186	33277381	33249131	33249238	33296732	33296917	216,108,293	80,17,56	229,198,178	152,143,170	315	320	7.1364827128e-11	0.733,0.866,0.842	0.605,0.584,0.515	0.246
ENSMUSG00000057113	Npm1	chr11	-	33160333	33160440	33160827	33160921	33159933	33159995	33161105	33161225	19628,17712,22477	49568,55519,55763	12323,12565,12563	19636,18997,18297	219	232	7.3917319235e-11	0.296,0.253,0.299	0.399,0.412,0.421	-0.128
ENSMUSG00000027248	Pdia3	chr2	+	121424524	121424642	121426594	121426702	121422448	121422527	121429453	121429583	4632,3563,4675	9770,8211,9847	4129,3910,3378	5052,4746,4055	243	233	7.57219325026e-11	0.313,0.294,0.313	0.439,0.441,0.444	-0.135
ENSMUSG00000037570	Mcrs1	chr15	-	99249367	99249506	99250462	99250582	99248701	99248860	99251861	99251961	312,205,258	219,127,190	580,676,566	193,190,197	245	264	8.20115022795e-11	0.606,0.635,0.594	0.764,0.793,0.756	-0.159
ENSMUSG00000001910	Nacc1	chr8	-	84674998	84675104	84676084	84676258	84674764	84674862	84676340	84677252	512,141,517	1389,657,1272	419,448,429	634,626,588	299	231	8.4725380429e-11	0.222,0.142,0.239	0.338,0.356,0.36	-0.15
ENSMUSG00000003299	Mrpl4	chr9	+	21007433	21007540	21007630	21007740	21006826	21006944	21007822	21007899	338,265,301	825,944,709	437,481,436	588,660,575	232	235	9.04500432884e-11	0.293,0.221,0.301	0.429,0.425,0.434	-0.158
ENSMUSG00000001017	Chtop	chr3	-	90506107	90506261	90507544	90507626	90503095	90503279	90509190	90509462	382,207,429	643,627,722	740,809,727	641,582,524	207	279	9.3583042396e-11	0.445,0.308,0.445	0.609,0.652,0.652	-0.238
ENSMUSG00000028886	Eya3	chr4	+	132670188	132670255	132689704	132689790	132667154	132667234	132692961	132693145	314,218,360	294,173,330	154,124,122	287,230,259	192	211	1.0152592614e-10	0.54,0.581,0.545	0.371,0.372,0.341	0.194
ENSMUSG00000041632	Mrps27	chr13	+	99404987	99405103	99409808	99409911	99403503	99403582	99411277	99411420	623,784,867	354,366,379	417,419,409	390,411,396	241	228	1.04352059665e-10	0.625,0.67,0.684	0.503,0.491,0.494	0.164
ENSMUSG00000058756	Thra	chr11	+	98756922	98757023	98760875	98761023	98756107	98756175	98761720	98761926	334,295,322	181,148,148	463,471,397	513,452,422	226	273	1.07816305388e-10	0.69,0.707,0.724	0.522,0.557,0.532	0.17
ENSMUSG00000028961	Pgd	chr4	-	149161628	149161694	149165049	149165229	149160834	149160953	149166006	149166082	448,301,423	893,693,815	519,517,495	571,566,492	305	191	1.26190313535e-10	0.239,0.214,0.245	0.363,0.364,0.387	-0.139
ENSMUSG00000032497	Lrrfip2	chr9	+	111119639	111119711	111141189	111141332	111118134	111118389	111161302	111161389	70,11,64	452,522,489	69,90,80	267,259,256	197	268	1.33685554027e-10	0.174,0.028,0.151	0.26,0.321,0.298	-0.175
ENSMUSG00000027331	Knstrn	chr2	+	118814400	118814492	118817863	118817990	118814253	118814309	118818834	118818882	145,108,153	1091,1079,1147	233,234,224	949,911,879	217	252	1.37675172733e-10	0.134,0.104,0.134	0.222,0.23,0.228	-0.103
ENSMUSG00000032594	Ip6k1	chr9	+	108024102	108024450	108031998	108032209	108002642	108002822	108040904	108041086	92,38,106	484,210,557	236,203,243	573,547,501	473	336	1.38106894299e-10	0.119,0.114,0.119	0.226,0.209,0.256	-0.113
ENSMUSG00000027167	Elp4	chr2	-	105865958	105866080	105896901	105896937	105842231	105842360	105904268	105904564	39,38,36	404,404,466	84,100,71	362,353,365	161	247	1.39158899851e-10	0.129,0.126,0.106	0.263,0.303,0.23	-0.145
ENSMUSG00000020790	Ankfy1	chr11	+	72761362	72761509	72764776	72764867	72760239	72760364	72767512	72767588	173,155,256	55,19,52	320,244,185	183,172,147	272	216	1.43962658501e-10	0.714,0.866,0.796	0.581,0.53,0.5	0.255
ENSMUSG00000022770	Dlg1	chr16	+	31743105	31743270	31781781	31781835	31684127	31684294	31788081	31788132	223,110,215	292,148,329	351,347,292	223,222,197	290	179	1.44267012576e-10	0.32,0.314,0.287	0.493,0.491,0.478	-0.18
ENSMUSG00000069769	Msi2	chr11	-	88347052	88347125	88348783	88348938	88339381	88344660	88366784	88366847	151,31,106	422,92,364	186,194,129	200,199,205	280	198	1.53677738815e-10	0.202,0.192,0.171	0.397,0.408,0.308	-0.183
ENSMUSG00000051768	Xrcc1	chr7	+	24567809	24567926	24570215	24570309	24567313	24567572	24570448	24570578	571,397,494	1139,1116,903	615,736,583	683,821,606	242	219	1.61242466494e-10	0.312,0.244,0.331	0.449,0.448,0.465	-0.158
ENSMUSG00000039068	Zzz3	chr3	+	152422617	152422771	152446798	152446937	152420014	152420140	152448778	152448926	133,66,211	589,263,555	252,242,227	405,402,325	279	264	1.61242466494e-10	0.176,0.192,0.265	0.371,0.363,0.398	-0.166
ENSMUSG00000032560	Dnajc13	chr9	-	104156813	104156913	104160478	104160622	104152316	104152423	104162272	104162413	139,67,59	350,224,336	215,196,198	257,313,264	269	225	1.65037398615e-10	0.249,0.2,0.128	0.412,0.344,0.385	-0.188
ENSMUSG00000028426	Rad23b	chr4	+	55382479	55382615	55383586	55383714	55380988	55381116	55385409	55385601	5185,2730,4684	2261,1666,2126	2186,2303,2272	2088,2122,1904	261	253	1.65097604647e-10	0.69,0.614,0.681	0.504,0.513,0.536	0.144
ENSMUSG00000027285	Haus2	chr2	+	120612337	120612430	120615854	120615987	120609382	120609545	120617872	120617981	40,25,53	285,199,404	62,82,109	215,207,229	218	258	1.6539436487e-10	0.142,0.129,0.134	0.254,0.319,0.36	-0.176
ENSMUSG00000019917	Sept10	chr10	-	59170813	59170946	59181019	59181181	59166503	59166691	59183524	59183711	176,138,215	482,443,497	295,241,277	386,359,314	287	258	1.6539436487e-10	0.247,0.219,0.28	0.407,0.376,0.442	-0.16
ENSMUSG00000021748	Pdhb	chr14	-	8170160	8170446	8171139	8171175	8169708	8169819	8171266	8171329	19,8,13	672,490,825	48,41,52	738,629,621	161	411	1.6539436487e-10	0.067,0.04,0.039	0.142,0.143,0.176	-0.105
ENSMUSG00000053110	Yap1	chr9	-	7938407	7938538	7952952	7953134	7936514	7936627	7962288	7962402	1151,321,1177	2931,1361,2768	1517,1406,1371	2114,2028,2018	307	256	1.78742373193e-10	0.247,0.164,0.262	0.374,0.366,0.362	-0.143
ENSMUSG00000061559	Wdr61	chr9	-	54720259	54720352	54722833	54722927	54719250	54719329	54724050	54724144	782,696,790	1358,2043,1526	898,842,956	932,899,870	219	218	1.81514869329e-10	0.364,0.253,0.34	0.49,0.482,0.522	-0.179
ENSMUSG00000026918	Brd3	chr2	-	27462420	27462568	27463454	27463592	27461528	27461743	27463888	27464193	925,315,857	1756,538,1548	897,803,712	828,696,805	263	273	1.86564620671e-10	0.354,0.378,0.365	0.529,0.545,0.479	-0.152
ENSMUSG00000031634	Ufsp2	chr8	+	45980572	45980639	45983522	45983680	45980314	45980492	45984040	45984233	289,195,295	243,184,290	130,160,143	316,276,284	192	283	1.93175058694e-10	0.637,0.61,0.6	0.377,0.461,0.426	0.194
ENSMUSG00000021555	Naa35	chr13	+	59608760	59608844	59609478	59609593	59608144	59608195	59612636	59612815	254,139,209	1081,835,869	264,250,218	614,558,519	209	240	1.98304071911e-10	0.212,0.16,0.216	0.331,0.34,0.325	-0.136
ENSMUSG00000027699	Ect2	chr3	-	27146836	27146882	27148794	27148887	27145955	27146045	27148992	27149072	247,180,298	89,44,121	131,108,85	103,129,117	218	171	2.08626568236e-10	0.685,0.762,0.659	0.499,0.396,0.363	0.283
ENSMUSG00000038000	Acd	chr8	-	105700281	105700402	105700446	105700540	105700003	105700048	105700702	105700839	76,61,85	113,100,112	245,289,226	129,160,163	219	246	2.23175243402e-10	0.43,0.407,0.46	0.681,0.67,0.609	-0.221
ENSMUSG00000022957	Itsn1	chr16	+	91858208	91858375	91863256	91863378	91854572	91854655	91868019	91868137	336,224,359	870,527,796	496,458,351	509,593,484	292	247	2.30899743254e-10	0.246,0.264,0.276	0.452,0.395,0.38	-0.147
ENSMUSG00000004535	Tax1bp1	chr6	+	52729280	52729468	52733190	52733349	52727198	52727301	52736849	52736998	328,158,352	661,412,698	604,571,521	697,587,593	313	284	2.44908362109e-10	0.31,0.258,0.314	0.44,0.469,0.444	-0.157
ENSMUSG00000021149	Gtpbp4	chr13	-	8991931	8992035	8992644	8992815	8991714	8991851	8995948	8996017	319,168,409	815,672,1194	343,337,335	573,502,504	296	229	2.45147625833e-10	0.232,0.162,0.209	0.317,0.342,0.34	-0.132
ENSMUSG00000021614	Vcan	chr13	-	89684399	89684513	89685078	89685192	89679799	89679958	89688284	89693501	1501,864,1417	494,353,516	1749,1667,1517	1220,1095,1015	239	239	2.47696843835e-10	0.752,0.71,0.733	0.589,0.604,0.599	0.134
ENSMUSG00000017707	Serinc3	chr2	-	163627871	163628052	163629126	163629217	163626252	163626477	163630925	163631095	1119,624,1100	573,546,622	604,535,462	835,746,669	216	306	2.62939018451e-10	0.735,0.618,0.715	0.506,0.504,0.495	0.188
ENSMUSG00000003033	Ap1m1	chr8	+	72251742	72251869	72252834	72252977	72250680	72250828	72253208	72253280	442,239,486	1150,929,1196	652,592,595	906,938,816	252	268	2.68383788435e-10	0.29,0.215,0.302	0.434,0.402,0.437	-0.155
ENSMUSG00000031328	Flna	chrX	-	74230300	74230396	74230505	74230753	74230055	74230158	74233148	74233338	625,273,611	720,277,693	547,544,529	1200,1150,1064	373	221	2.74563296584e-10	0.34,0.369,0.343	0.213,0.219,0.228	0.131
ENSMUSG00000023015	Racgap1	chr15	-	99639613	99639819	99642882	99642971	99637458	99637774	99651506	99651582	77,61,82	798,411,758	172,214,180	700,785,774	214	331	2.76380133391e-10	0.13,0.187,0.143	0.275,0.297,0.265	-0.126
ENSMUSG00000034902	Pip5k1c	chr10	+	81307483	81307636	81308947	81309247	81306307	81306425	81310678	81310884	490,220,435	170,44,170	508,540,462	330,379,351	278	425	2.86595656851e-10	0.815,0.884,0.796	0.702,0.685,0.668	0.147
ENSMUSG00000020230	Prmt2	chr10	-	76208411	76208583	76209337	76209474	76207231	76207793	76210397	76210527	128,79,73	271,242,242	233,238,203	269,264,241	262	297	2.97073518059e-10	0.349,0.27,0.255	0.495,0.505,0.488	-0.205
ENSMUSG00000050812	AI314180	chr4	-	58819142	58819264	58820127	58820175	58817399	58817550	58821362	58821468	55,52,52	552,398,457	88,74,80	312,293,244	173	247	3.07237952683e-10	0.125,0.157,0.14	0.287,0.265,0.319	-0.15
ENSMUSG00000034263	Vwa9	chr9	+	64966689	64966797	64971972	64972128	64964325	64964603	64972691	64972810	693,465,575	830,638,779	679,601,514	406,431,387	233	281	3.25381301322e-10	0.502,0.468,0.471	0.669,0.627,0.616	-0.157
ENSMUSG00000025001	Hells	chr19	+	38942453	38942492	38945390	38945573	38940596	38940661	38946724	38946868	58,8,48	973,535,1083	75,79,61	654,655,598	164	308	3.32648955893e-10	0.101,0.027,0.077	0.177,0.185,0.161	-0.106
ENSMUSG00000060261	Gtf2i	chr5	-	134274538	134274595	134279436	134279514	134272523	134272586	134282786	134282830	350,138,439	666,245,546	498,514,441	348,370,350	203	182	3.32648955893e-10	0.32,0.336,0.419	0.562,0.555,0.53	-0.191
ENSMUSG00000008855	Hdac5	chr11	-	102197338	102197436	102197665	102197785	102197058	102197177	102198796	102198884	366,301,284	126,69,90	382,432,352	254,276,222	245	223	3.44508586102e-10	0.726,0.799,0.742	0.578,0.588,0.591	0.17
ENSMUSG00000062980	Cped1	chr6	+	22016902	22017086	22059876	22059952	21986595	21987059	22085029	22085162	989,343,1111	226,70,344	616,572,585	351,271,299	309	201	4.14400704017e-10	0.74,0.761,0.678	0.533,0.579,0.56	0.169
ENSMUSG00000026496	Parp1	chr1	+	180588649	180588782	180589397	180589593	180588358	180588427	180591217	180591346	1673,1481,1689	1199,1041,1184	1159,1073,1047	1355,1535,1299	258	321	4.15092391657e-10	0.635,0.639,0.64	0.516,0.465,0.501	0.144
ENSMUSG00000030061	Uba3	chr6	-	97199238	97199321	97203473	97203594	97196836	97196917	97205305	97205347	206,113,302	423,316,583	248,267,295	301,282,275	246	208	4.24860027483e-10	0.292,0.232,0.305	0.411,0.445,0.476	-0.168
ENSMUSG00000028126	Pip5k1a	chr3	-	95060483	95060529	95064330	95064474	95058542	95060085	95065420	95065505	372,144,498	59,35,78	338,320,303	150,145,116	269	171	4.26109890229e-10	0.8,0.723,0.802	0.589,0.584,0.624	0.176
ENSMUSG00000038671	Arfrp1	chr2	-	181364310	181364398	181364604	181364711	181364013	181364096	181365218	181365404	62,29,95	455,267,403	130,148,116	376,330,299	232	213	4.27691070424e-10	0.111,0.091,0.178	0.241,0.292,0.263	-0.139
ENSMUSG00000031078	Cttn	chr7	-	144454675	144454786	144456440	144456495	144452547	144452658	144457668	144457779	392,180,427	1731,1062,1568	498,406,464	1234,956,1031	180	236	4.76153780154e-10	0.229,0.182,0.263	0.346,0.358,0.371	-0.134
ENSMUSG00000027531	Impa1	chr3	-	10316102	10316254	10321611	10321720	10311955	10315301	10322903	10323012	369,201,385	753,617,753	508,503,474	562,542,491	234	277	5.04373024102e-10	0.367,0.278,0.377	0.517,0.523,0.533	-0.184
ENSMUSG00000022139	Mbnl2	chr14	+	120385390	120385591	120388899	120389163	120379149	120379314	120396450	120396604	270,77,253	24,7,9	237,212,207	53,56,45	326	389	5.50532071591e-10	0.931,0.929,0.971	0.842,0.819,0.846	0.108
ENSMUSG00000028580	Pum1	chr4	+	130718153	130718262	130730277	130730548	130701041	130701110	130741462	130741556	286,91,291	514,145,407	436,351,334	319,242,312	234	396	5.63231347091e-10	0.485,0.515,0.548	0.698,0.711,0.644	-0.168
ENSMUSG00000021981	Cab39l	chr14	+	59519565	59519734	59526755	59526815	59506264	59506383	59528841	59528907	325,363,450	322,271,373	360,301,353	153,111,154	294	185	5.76815393582e-10	0.388,0.457,0.432	0.597,0.63,0.591	-0.18
ENSMUSG00000026470	Stx6	chr1	+	155191428	155191554	155193218	155193325	155187777	155187840	155197340	155197435	400,363,439	115,101,93	524,485,462	244,274,277	251	232	6.00605119043e-10	0.763,0.769,0.814	0.665,0.621,0.607	0.151
ENSMUSG00000033295	Ptprf	chr4	-	118231485	118231791	118234958	118235103	118230694	118230888	118235548	118235685	726,163,581	266,60,291	402,364,344	284,342,312	270	431	6.31264454873e-10	0.813,0.813,0.761	0.693,0.629,0.638	0.142
ENSMUSG00000034930	Rtkn	chr6	+	83149971	83150100	83150907	83151076	83149671	83149778	83151236	83151341	192,164,268	493,461,479	339,330,266	349,346,291	254	294	6.33436637903e-10	0.311,0.292,0.393	0.529,0.525,0.514	-0.191
ENSMUSG00000038116	Phf20	chr2	+	156272541	156272655	156273682	156273871	156267154	156267542	156276488	156276668	512,136,465	179,62,180	271,258,233	237,204,187	239	314	6.47090306551e-10	0.79,0.742,0.772	0.6,0.624,0.621	0.153
ENSMUSG00000020898	Ctc1	chr11	+	69033958	69034036	69034634	69034779	69033366	69033541	69034883	69034948	239,248,264	284,265,263	235,220,218	516,489,471	203	270	6.8766331624e-10	0.528,0.555,0.572	0.377,0.374,0.381	0.174
ENSMUSG00000030035	Wbp1	chr6	-	83119867	83120044	83120184	83120287	83119043	83119720	83120771	83120876	387,301,524	1962,1494,1619	1018,1079,983	2077,2355,2096	228	302	7.08007021655e-10	0.207,0.211,0.3	0.394,0.378,0.383	-0.146
ENSMUSG00000074781	Ube2n	chr10	+	95541204	95541451	95541637	95541778	95515161	95515237	95542271	95545658	823,621,749	96,17,96	682,814,666	179,152,153	372	266	7.94124742758e-10	0.86,0.963,0.848	0.732,0.793,0.757	0.13
ENSMUSG00000021670	Hmgcr	chr13	-	96651009	96651164	96651855	96652014	96650275	96650633	96652095	96652236	393,171,379	695,456,773	591,532,557	633,579,572	284	280	7.94124742758e-10	0.358,0.27,0.326	0.479,0.475,0.49	-0.163
ENSMUSG00000044783	Hjurp	chr1	-	88269320	88269413	88275041	88275097	88267947	88268026	88277218	88277285	523,173,533	260,139,283	454,413,316	555,498,489	181	218	7.96432314483e-10	0.708,0.6,0.694	0.496,0.5,0.438	0.189
ENSMUSG00000027030	Stk39	chr2	-	68220903	68220968	68263234	68263303	68210444	68211993	68267038	68267091	155,125,177	359,304,271	104,115,103	79,104,73	194	190	8.55379746026e-10	0.297,0.287,0.39	0.563,0.52,0.58	-0.23
ENSMUSG00000027203	Dut	chr2	+	125249165	125249257	125250972	125251017	125247763	125247896	125256848	125256923	513,276,559	1035,1267,1390	729,770,738	923,907,933	217	170	8.64436942014e-10	0.28,0.146,0.24	0.382,0.399,0.383	-0.166
ENSMUSG00000053453	Thoc7	chr14	-	13950298	13950365	13951205	13951263	13950131	13950201	13953075	13953162	1933,2803,2026	820,1287,1004	954,852,933	748,705,814	183	192	8.96130000053e-10	0.712,0.696,0.679	0.572,0.559,0.546	0.137
ENSMUSG00000028757	Ddost	chr4	+	138311409	138311530	138311639	138311746	138310840	138310988	138311833	138312628	1122,1062,1317	2360,2327,2103	1921,1978,1728	2236,2023,1931	246	232	9.00743235739e-10	0.31,0.301,0.371	0.448,0.48,0.458	-0.135
ENSMUSG00000036270	Edc4	chr8	+	105891495	105891715	105892266	105892430	105891218	105891405	105892669	105892748	177,123,106	471,358,442	267,247,246	373,379,412	345	289	9.26210904501e-10	0.239,0.223,0.167	0.375,0.353,0.333	-0.144
ENSMUSG00000031171	Ftsj1	chrX	-	8246868	8246921	8248978	8249057	8246726	8246780	8250395	8250486	84,46,70	176,84,190	142,161,164	154,136,127	204	178	9.4996392734e-10	0.294,0.323,0.243	0.446,0.508,0.53	-0.208
ENSMUSG00000029635	Cdk8	chr5	+	146271594	146271735	146283628	146283686	146268214	146268325	146286107	146286239	110,49,79	211,100,229	107,111,117	103,98,106	266	183	9.77441970377e-10	0.264,0.252,0.192	0.417,0.438,0.432	-0.193
ENSMUSG00000005442	Cic	chr7	+	25290798	25290965	25291054	25291342	25290570	25290692	25291449	25291769	192,96,230	465,213,375	590,501,496	511,497,510	292	413	1.00095322251e-09	0.369,0.389,0.465	0.62,0.588,0.579	-0.188
ENSMUSG00000032437	Stt3b	chr9	-	115267309	115267375	115276703	115276991	115266093	115266193	115280410	115280519	841,302,882	162,86,173	537,531,485	265,237,222	413	191	1.00095322251e-09	0.706,0.619,0.702	0.484,0.509,0.503	0.177
ENSMUSG00000005442	Cic	chr7	+	25290798	25290965	25291051	25291342	25290570	25290692	25291449	25291769	192,96,230	465,213,375	590,501,496	511,496,511	292	416	1.01764449611e-09	0.37,0.391,0.466	0.622,0.59,0.58	-0.188
ENSMUSG00000016918	Sulf1	chr1	+	12848330	12848454	12850759	12850793	12848094	12848237	12858811	12861192	633,294,594	51,45,63	806,620,531	179,153,144	249	159	1.01764449611e-09	0.888,0.807,0.858	0.742,0.721,0.702	0.129
ENSMUSG00000027881	Prpf38b	chr3	-	108905917	108905988	108906071	108906125	108905110	108905334	108907786	108907847	1,0,0	29,5,12	14,13,6	23,14,11	179	196	1.05395363621e-09	0.036,0.0,0.0	0.4,0.504,0.374	-0.414
ENSMUSG00000023079	Gtf2ird1	chr5	-	134366835	134366916	134376893	134377077	134363901	134363979	134379936	134380020	679,464,533	47,8,20	576,479,441	65,51,68	309	206	1.08745342376e-09	0.906,0.975,0.947	0.855,0.862,0.812	0.1
ENSMUSG00000029458	Brap	chr5	+	121663295	121663491	121665098	121665288	121661999	121662161	121672084	121672198	286,132,234	89,48,83	213,185,191	172,141,150	321	315	1.08954927017e-09	0.759,0.73,0.735	0.549,0.563,0.555	0.186
ENSMUSG00000022312	Eif3h	chr15	-	51789992	51790113	51796387	51796537	51787905	51788038	51797612	51797712	3435,3473,3864	6649,5685,6104	4524,4876,4550	4268,4798,4739	275	246	1.12289513266e-09	0.316,0.353,0.362	0.487,0.476,0.462	-0.131
ENSMUSG00000021193	Pitrm1	chr13	+	6559354	6559483	6560029	6560143	6558155	6558244	6560601	6560698	1014,664,1016	478,263,414	766,742,821	627,635,577	254	239	1.15562635564e-09	0.666,0.704,0.698	0.535,0.524,0.572	0.146
ENSMUSG00000052681	Rap1b	chr10	-	117817343	117817460	117818465	117818609	117814470	117815780	117820461	117820602	969,449,1128	2239,1901,2263	1350,1214,1184	1511,1528,1399	269	242	1.16538194948e-09	0.28,0.175,0.31	0.446,0.417,0.432	-0.177
ENSMUSG00000021114	Atp6v1d	chr12	-	78850471	78850539	78852264	78852344	78849739	78849784	78857226	78857344	855,920,854	397,431,337	434,424,404	382,340,340	205	193	1.16545275796e-09	0.67,0.668,0.705	0.517,0.54,0.528	0.153
ENSMUSG00000044783	Hjurp	chr1	-	88269320	88269413	88275027	88275097	88267947	88268026	88277218	88277285	504,159,543	260,139,283	396,368,287	555,498,489	195	218	1.18048673468e-09	0.684,0.561,0.682	0.444,0.452,0.396	0.212
ENSMUSG00000036646	Man1b1	chr2	+	25349169	25349367	25349450	25349582	25348570	25348691	25350361	25352212	200,165,252	693,404,661	401,426,400	588,648,556	323	257	1.23041235584e-09	0.187,0.245,0.233	0.352,0.343,0.364	-0.131
ENSMUSG00000040331	Nsmce4a	chr7	-	130542679	130542810	130545894	130545972	130539813	130539965	130546991	130547381	792,639,894	2100,1891,2259	944,986,897	1415,1454,1408	203	256	1.27066888463e-09	0.322,0.299,0.333	0.457,0.461,0.445	-0.136
ENSMUSG00000032649	Colgalt2	chr1	+	152495801	152495878	152499904	152500011	152489779	152489899	152502957	152503090	1,0,2	16,21,17	18,15,5	14,17,7	202	232	1.33581502801e-09	0.067,0.0,0.119	0.596,0.503,0.451	-0.455
ENSMUSG00000032527	Pccb	chr9	-	100995559	100995680	100999164	100999273	100994567	100994649	101012704	101012815	90,21,103	341,194,312	253,278,238	425,406,333	234	246	1.43237640423e-09	0.217,0.102,0.258	0.385,0.419,0.429	-0.219
ENSMUSG00000026174	Cnot9	chr1	+	74522317	74522427	74523503	74523613	74518900	74519016	74526991	74527090	1123,671,1248	515,220,608	853,792,717	678,631,592	235	235	1.47712525878e-09	0.686,0.753,0.672	0.557,0.557,0.548	0.15
ENSMUSG00000089872	Rps6kc1	chr1	-	190885333	190885427	190888648	190888764	190871591	190871951	190899450	190899571	152,83,216	43,0,38	164,128,146	117,97,96	241	219	1.47712525878e-09	0.763,1.0,0.838	0.56,0.545,0.58	0.305
ENSMUSG00000025220	Mgea5	chr19	-	45770050	45770209	45771681	45771966	45767393	45768007	45773661	45773760	281,105,336	896,389,777	569,449,454	874,705,685	410	284	1.48874500286e-09	0.178,0.158,0.23	0.311,0.306,0.315	-0.122
ENSMUSG00000032116	Stt3a	chr9	-	36743995	36744151	36746553	36746645	36743415	36743604	36747924	36748080	233,164,201	574,424,518	588,574,481	778,730,662	217	281	1.49259942188e-09	0.345,0.334,0.334	0.495,0.505,0.485	-0.157
ENSMUSG00000021639	Gtf2h2	chr13	-	100482937	100483043	100486473	100486524	100481211	100481302	100488848	100488935	79,99,143	646,553,698	140,151,151	394,428,421	176	231	1.52166103839e-09	0.138,0.19,0.212	0.318,0.316,0.32	-0.138
ENSMUSG00000027379	Bub1	chr2	-	127808966	127809054	127810608	127810783	127807808	127808011	127812947	127813029	1252,826,1403	564,384,562	618,582,520	468,464,456	300	213	1.56182114398e-09	0.612,0.604,0.639	0.484,0.471,0.447	0.151
ENSMUSG00000019854	Reps1	chr10	+	18096181	18096336	18107670	18107748	18094844	18094908	18114398	18114486	283,266,410	328,346,425	390,325,365	209,203,216	280	203	1.65269909705e-09	0.385,0.358,0.412	0.575,0.537,0.551	-0.169
ENSMUSG00000020290	Xpo1	chr11	+	23282528	23282726	23284241	23284380	23281305	23281464	23284547	23284729	764,410,1137	1113,629,1185	1855,1792,1489	1367,1072,1072	323	264	1.66452032997e-09	0.359,0.348,0.44	0.526,0.577,0.532	-0.163
ENSMUSG00000006219	Fblim1	chr4	-	141580982	141581100	141583053	141583232	141576061	141577943	141584695	141584865	298,103,312	672,279,556	424,439,456	474,484,496	304	243	1.66452032997e-09	0.262,0.228,0.31	0.417,0.42,0.424	-0.154
ENSMUSG00000030638	Sh3gl3	chr7	+	82260131	82260200	82268279	82268352	82174795	82175019	82270772	82270916	8,1,1	79,51,90	67,51,66	276,229,226	194	198	1.66452032997e-09	0.094,0.02,0.011	0.199,0.185,0.23	-0.163
ENSMUSG00000061613	U2af1	chr17	-	31652501	31652568	31654978	31655066	31648844	31648894	31658652	31658754	816,964,978	341,455,320	369,384,294	270,297,244	213	192	1.71844420161e-09	0.683,0.656,0.734	0.552,0.538,0.521	0.154
ENSMUSG00000039599	Fam149b	chr14	+	20352703	20352839	20356354	20356497	20351311	20351416	20358023	20358140	409,408,650	168,85,144	389,390,386	244,245,263	261	268	1.74685949333e-09	0.714,0.831,0.823	0.621,0.62,0.601	0.175
ENSMUSG00000038722	Bud31	chr5	+	145144898	145145021	145146442	145146609	145142447	145142567	145147834	145148074	3079,4583,4003	1502,2021,1647	1976,1914,1802	1417,1485,1523	248	292	1.74685949333e-09	0.707,0.728,0.741	0.621,0.603,0.582	0.123
ENSMUSG00000022814	Umps	chr16	-	33959052	33959167	33960176	33960352	33954793	33956935	33961568	33962240	623,877,670	1426,2005,1264	693,713,690	786,934,784	301	240	1.7493153742e-09	0.258,0.259,0.297	0.413,0.378,0.412	-0.13
ENSMUSG00000019794	Katna1	chr10	+	7743555	7743736	7748775	7748897	7741407	7741565	7751543	7751649	753,664,855	320,353,347	477,417,445	425,359,360	306	247	1.77904669595e-09	0.655,0.603,0.665	0.475,0.484,0.499	0.155
ENSMUSG00000027933	Ints3	chr3	-	90404513	90404601	90406173	90406365	90403984	90404064	90408501	90408599	662,346,645	811,417,784	487,489,554	332,315,341	317	213	1.77904669595e-09	0.354,0.358,0.356	0.496,0.511,0.522	-0.154
ENSMUSG00000003226	Ranbp2	chr10	+	58488572	58488674	58490609	58490755	58485679	58485881	58492410	58492684	397,388,421	754,664,758	474,429,393	467,392,383	227	271	1.81722527835e-09	0.386,0.411,0.399	0.548,0.566,0.551	-0.156
ENSMUSG00000028358	Zfp618	chr4	+	63121330	63121408	63131107	63131209	63118545	63118629	63132328	63139708	64,9,58	84,16,75	48,43,28	197,160,152	203	227	1.92899191323e-09	0.46,0.386,0.464	0.214,0.231,0.171	0.231
ENSMUSG00000032469	Dbr1	chr9	+	99576575	99576700	99578440	99578521	99575827	99576125	99579356	99579442	72,58,114	128,132,207	134,137,105	105,84,95	250	206	1.94395962834e-09	0.317,0.266,0.312	0.513,0.573,0.477	-0.223
ENSMUSG00000030357	Fkbp4	chr6	-	128433702	128433793	128434304	128434461	128433525	128433609	128434751	128434872	8134,7422,7849	10266,11141,8975	5217,5493,4837	3820,4073,3845	282	216	1.95341646526e-09	0.378,0.338,0.401	0.511,0.508,0.491	-0.131
ENSMUSG00000027598	Itch	chr2	+	155138195	155138272	155163392	155163483	155133508	155133585	155168683	155168825	10,1,12	289,80,284	31,35,25	234,180,184	202	216	1.98001593028e-09	0.036,0.013,0.043	0.124,0.172,0.127	-0.11
ENSMUSG00000018474	Chd3	chr11	-	69345135	69345262	69345470	69345634	69344350	69344478	69346617	69346813	380,231,306	306,220,238	762,654,673	1268,1127,948	289	252	2.01423527985e-09	0.52,0.478,0.529	0.344,0.336,0.382	0.155
ENSMUSG00000033257	Ttll4	chr1	+	74687203	74687395	74687477	74687560	74686316	74686393	74687722	74687851	120,30,140	303,119,364	107,117,111	137,141,120	317	208	2.02685646833e-09	0.206,0.142,0.202	0.339,0.353,0.378	-0.173
ENSMUSG00000070002	Ell	chr8	+	70583871	70583996	70585156	70585235	70581554	70581820	70585553	70586028	37,22,31	104,58,119	78,76,77	81,83,79	250	204	2.13922266491e-09	0.225,0.236,0.175	0.44,0.428,0.443	-0.225
ENSMUSG00000038383	Pigu	chr2	-	155299045	155299189	155301200	155301355	155297082	155297207	155314501	155314599	218,178,272	385,374,511	363,297,301	320,315,293	280	269	2.24131727199e-09	0.352,0.314,0.338	0.521,0.475,0.497	-0.163
ENSMUSG00000015755	Tab2	chr10	-	7910046	7910127	7911088	7911182	7905652	7907577	7911387	7911548	578,419,586	364,233,302	613,483,482	577,559,539	219	206	2.26476199244e-09	0.599,0.628,0.646	0.5,0.448,0.457	0.156
ENSMUSG00000022635	Zcrb1	chr15	-	93387576	93387652	93387746	93387859	93386105	93386286	93391050	93391158	780,1184,997	957,1857,1064	878,949,763	578,651,521	238	201	2.29698793827e-09	0.408,0.35,0.442	0.562,0.552,0.553	-0.156
ENSMUSG00000029686	Cul1	chr6	+	47523077	47523125	47523203	47523286	47520792	47520885	47523698	47523804	270,320,322	1300,1256,1467	322,276,285	745,620,705	173	208	2.31622859359e-09	0.2,0.234,0.209	0.342,0.349,0.327	-0.125
ENSMUSG00000038406	Scaf1	chr7	-	45013216	45013274	45013479	45013593	45012697	45012795	45014204	45014335	222,69,190	125,32,141	196,188,195	266,292,306	239	183	2.32312951798e-09	0.576,0.623,0.508	0.361,0.33,0.328	0.229
ENSMUSG00000028433	Ubap2	chr4	-	41209352	41209569	41211704	41211894	41206832	41207104	41216565	41216633	952,386,843	604,248,465	564,468,542	601,604,560	315	342	2.45679192553e-09	0.631,0.628,0.663	0.505,0.457,0.512	0.149
ENSMUSG00000023118	Sympk	chr7	+	19030678	19030752	19034406	19034533	19030542	19030596	19035825	19036075	404,257,514	429,151,468	333,349,354	687,682,709	199	252	2.52813757035e-09	0.544,0.683,0.582	0.38,0.393,0.387	0.216
ENSMUSG00000026229	Psmd1	chr1	+	86126455	86126558	86128135	86128305	86118509	86118626	86130636	86130731	810,781,881	1593,2092,1614	992,911,948	1092,1028,1131	228	295	2.59488051134e-09	0.397,0.326,0.414	0.54,0.534,0.52	-0.152
ENSMUSG00000047888	Tnrc6b	chr15	+	80913304	80913442	80916683	80916860	80902519	80902712	80917950	80918097	29,25,42	168,59,162	95,96,91	120,109,92	263	302	2.61261140229e-09	0.165,0.327,0.229	0.476,0.503,0.532	-0.263
ENSMUSG00000018449	Rpain	chr11	+	70973801	70973913	70974068	70974132	70973014	70973075	70974899	70975040	76,119,114	181,164,206	129,165,163	109,108,107	237	189	2.65223451145e-09	0.251,0.367,0.306	0.486,0.549,0.548	-0.22
ENSMUSG00000021268	Meg3	chr12	+	109546429	109546542	109549290	109549371	109544026	109544742	109549478	109549552	36,50,34	61,49,42	21,20,10	114,75,75	238	206	2.69954089482e-09	0.338,0.469,0.412	0.138,0.188,0.103	0.263
ENSMUSG00000022255	Mtdh	chr15	+	34123667	34123766	34134290	34134398	34117879	34118110	34136686	34136811	722,217,743	1596,721,1648	792,774,694	1069,932,962	224	233	2.83275058052e-09	0.32,0.238,0.319	0.435,0.463,0.429	-0.15
ENSMUSG00000071645	Tut1	chr19	+	8959086	8959402	8962343	8962822	8955386	8955577	8964019	8964129	186,137,234	100,45,67	131,138,125	126,136,123	441	604	2.89280783345e-09	0.718,0.807,0.827	0.587,0.582,0.582	0.2
ENSMUSG00000027306	Nusap1	chr2	+	119633719	119633818	119638447	119638563	119630336	119630505	119639576	119639734	843,759,779	893,743,1006	603,498,503	1041,1081,1054	224	241	2.91010263e-09	0.504,0.524,0.454	0.384,0.331,0.339	0.143
ENSMUSG00000041164	Zmiz2	chr11	+	6397506	6397686	6398261	6398339	6397028	6397289	6398555	6398724	271,49,239	466,152,350	336,319,265	261,218,214	305	203	3.07516694916e-09	0.279,0.177,0.312	0.461,0.493,0.452	-0.213
ENSMUSG00000025474	Tubgcp2	chr7	-	140029826	140029986	140031010	140031187	140007886	140008094	140032118	140032247	538,333,533	271,115,196	427,433,429	313,394,338	302	285	3.60086504976e-09	0.652,0.732,0.72	0.563,0.509,0.545	0.162
ENSMUSG00000060743	H3f3a	chr1	-	180810116	180810270	180811798	180811949	180803023	180803205	180813470	180813547	2112,574,1687	4905,2561,5627	3776,4201,3358	6089,6406,5839	276	279	3.73198394778e-09	0.303,0.185,0.233	0.385,0.399,0.368	-0.144
ENSMUSG00000030061	Uba3	chr6	-	97199238	97199321	97201916	97201997	97196836	97196917	97203473	97203594	298,317,379	446,341,605	459,454,441	325,290,291	206	208	3.93077863273e-09	0.403,0.484,0.387	0.588,0.613,0.605	-0.177
ENSMUSG00000024873	Cnih2	chr19	-	5094283	5094331	5094731	5094800	5093919	5094032	5098182	5098418	22,52,29	201,186,252	88,122,93	231,249,190	194	173	4.0698437458e-09	0.089,0.2,0.093	0.254,0.304,0.304	-0.16
ENSMUSG00000024830	Rps6kb2	chr19	-	4157481	4157594	4157681	4157789	4156794	4157199	4157878	4157956	179,121,218	415,402,353	254,294,306	265,244,268	233	238	4.09907344147e-09	0.306,0.235,0.387	0.495,0.552,0.538	-0.219
ENSMUSG00000032295	Man2c1	chr9	+	57139610	57139708	57139869	57139964	57139245	57139401	57140198	57140303	129,102,93	43,58,20	96,71,88	120,115,99	223	220	4.11783805896e-09	0.747,0.634,0.821	0.441,0.379,0.467	0.305
ENSMUSG00000028256	Odf2l	chr3	+	145124210	145124375	145126092	145126225	145118599	145118782	145127022	145127151	33,15,31	254,180,242	38,57,63	155,100,115	290	258	4.21029766464e-09	0.104,0.069,0.102	0.179,0.336,0.328	-0.189
ENSMUSG00000005610	Eif4g2	chr7	-	111078421	111078553	111079292	111079395	111078272	111078339	111080181	111080322	3636,1740,4216	10636,4612,11809	4958,4424,4379	8098,7462,7069	228	257	4.26500550724e-09	0.278,0.298,0.287	0.408,0.401,0.411	-0.119
ENSMUSG00000054405	Dnajc8	chr4	+	132538186	132538288	132541781	132541838	132535580	132535663	132544055	132544122	471,459,488	431,429,450	581,603,661	333,279,248	227	182	4.82259251866e-09	0.467,0.462,0.465	0.583,0.634,0.681	-0.168
ENSMUSG00000024816	Frmd8	chr19	-	5862250	5862394	5863223	5863347	5856584	5856789	5865068	5865293	195,112,204	305,217,349	277,279,258	217,222,252	249	269	4.86693464515e-09	0.409,0.358,0.387	0.58,0.576,0.525	-0.176
ENSMUSG00000022020	Naa16	chr14	-	79344894	79345108	79350688	79350830	79343125	79343319	79351372	79351501	25,14,20	355,260,287	45,52,35	232,200,224	267	339	5.08054231356e-09	0.082,0.064,0.081	0.198,0.248,0.166	-0.128
ENSMUSG00000035439	Haus8	chr8	-	71255646	71255712	71256007	71256120	71255406	71255565	71256458	71256554	415,535,573	122,82,122	301,299,282	124,173,136	238	191	5.14605288766e-09	0.732,0.84,0.79	0.661,0.581,0.625	0.165
ENSMUSG00000021796	Bmpr1a	chr14	-	34441098	34441201	34443818	34443981	34434637	34434734	34447771	34447978	462,151,654	935,236,1052	889,786,695	889,717,659	288	228	5.1824695832e-09	0.281,0.336,0.33	0.442,0.465,0.455	-0.138
ENSMUSG00000004798	Ulk2	chr11	-	61781591	61781749	61782005	61782124	61779673	61779809	61783536	61783715	51,115,51	256,266,360	250,247,199	325,286,313	244	283	5.27832402726e-09	0.188,0.334,0.141	0.472,0.5,0.424	-0.244
ENSMUSG00000056851	Pcbp2	chr15	+	102478615	102478747	102483159	102483288	102474574	102474691	102484165	102484240	3968,2556,4004	4652,3291,4121	5516,5704,5213	3525,3906,3788	257	254	5.38050690716e-09	0.457,0.434,0.49	0.607,0.591,0.576	-0.131
ENSMUSG00000024764	Naa40	chr19	-	7229721	7229805	7230187	7230283	7228351	7228429	7234103	7234156	696,268,671	224,54,196	343,400,327	224,203,182	221	209	5.41552005331e-09	0.746,0.824,0.764	0.592,0.651,0.63	0.154
ENSMUSG00000031328	Flna	chrX	-	74228759	74228921	74229018	74229192	74228320	74228524	74229380	74229509	1007,572,969	1947,1408,1955	2127,2035,1910	2588,2443,2399	299	287	5.62523860646e-09	0.332,0.281,0.322	0.441,0.444,0.433	-0.128
ENSMUSG00000027523	Gnas	chr2	+	174341809	174341929	174343199	174343297	174341652	174341707	174345074	174345129	13592,9849,12343	6491,5243,6558	10896,11423,10676	9758,9953,8803	245	223	5.66911969512e-09	0.656,0.631,0.631	0.504,0.511,0.525	0.126
ENSMUSG00000038252	Ncapd2	chr6	-	125174224	125174358	125176142	125176227	125173779	125173912	125176651	125176738	489,200,516	1451,929,1212	913,935,964	1326,1345,1388	210	259	5.74543676391e-09	0.294,0.21,0.344	0.459,0.462,0.461	-0.178
ENSMUSG00000026820	Ptges2	chr2	+	32400402	32400552	32400877	32401078	32400049	32400108	32401486	32401604	671,532,558	314,286,209	399,399,363	341,379,289	275	326	5.80292057112e-09	0.717,0.688,0.76	0.581,0.555,0.598	0.144
ENSMUSG00000045095	Magi1	chr6	-	93792346	93792553	93815705	93815825	93785444	93785646	93943203	93943320	107,15,95	274,75,272	209,212,173	217,233,217	245	332	6.04637474958e-09	0.346,0.213,0.321	0.566,0.552,0.519	-0.252
ENSMUSG00000045983	Eif4g1	chr16	+	20673598	20673655	20673867	20673961	20672748	20672876	20674227	20674314	697,169,545	1019,198,861	196,217,220	569,602,541	182	219	6.37080693097e-09	0.451,0.507,0.432	0.293,0.303,0.329	0.155
ENSMUSG00000046364	Rpl27a	chr7	+	109519917	109519993	109520467	109520642	109519584	109519648	109521600	109522367	303,287,376	139,161,137	155,142,152	136,138,160	201	300	6.51409379618e-09	0.765,0.727,0.804	0.63,0.606,0.586	0.158
ENSMUSG00000025932	Eya1	chr1	-	14283120	14283198	14304424	14304474	14274533	14274603	14309645	14310200	69,26,74	532,112,423	101,91,99	278,239,245	175	203	6.96534677379e-09	0.131,0.212,0.169	0.296,0.306,0.319	-0.136
ENSMUSG00000022553	Maf1	chr15	+	76352419	76352552	76352645	76352774	76351326	76351659	76352846	76353012	184,178,232	774,850,915	357,360,334	802,823,780	258	254	7.27317767691e-09	0.19,0.171,0.2	0.305,0.301,0.297	-0.114
ENSMUSG00000059552	Trp53	chr11	+	69589788	69589862	69590655	69590762	69589572	69589709	69591349	69591873	1191,931,1188	2122,1865,2127	1116,1236,1080	1122,1252,1302	199	232	7.28950644311e-09	0.396,0.368,0.394	0.537,0.535,0.492	-0.135
ENSMUSG00000058407	Txndc9	chr1	-	37993991	37994110	37995632	37995841	37990202	37990457	37997108	37997315	252,379,355	1137,986,1197	481,591,455	946,865,974	334	244	7.41798493449e-09	0.139,0.219,0.178	0.271,0.333,0.254	-0.107
ENSMUSG00000025968	Ndufs1	chr1	-	63166290	63166367	63169228	63169336	63164948	63165030	63170049	63170141	436,184,439	927,487,736	500,491,453	580,531,452	233	202	7.43274910155e-09	0.29,0.247,0.341	0.428,0.445,0.465	-0.153
ENSMUSG00000055932	Fto	chr8	+	91474308	91474452	91485158	91485278	91468316	91468396	91522771	91522896	297,202,181	564,346,604	707,736,601	691,688,591	269	245	7.44199462661e-09	0.324,0.347,0.214	0.482,0.493,0.481	-0.19
ENSMUSG00000022070	Bora	chr14	+	99047300	99047468	99049992	99050099	99046426	99046680	99053517	99053563	522,238,407	162,103,170	265,255,286	196,234,192	293	232	7.55271037392e-09	0.718,0.647,0.655	0.517,0.463,0.541	0.166
ENSMUSG00000022475	Hdac7	chr15	-	97799556	97799644	97800694	97800802	97798223	97798343	97802075	97802125	137,74,102	458,332,324	235,235,223	434,426,365	233	213	7.58979427623e-09	0.215,0.169,0.223	0.331,0.335,0.358	-0.139
ENSMUSG00000017897	Eya2	chr2	+	165731552	165731636	165754440	165754530	165724673	165724816	165761903	165761962	290,276,458	150,104,265	195,236,244	228,224,247	209	215	7.61921707001e-09	0.665,0.732,0.64	0.468,0.52,0.504	0.182
ENSMUSG00000055762	Eef1d	chr15	-	75896819	75896919	75900690	75900762	75896639	75896740	75901131	75901252	1313,1890,1623	5147,4928,4836	1402,1508,1283	2490,2642,2455	197	225	7.92306574133e-09	0.226,0.305,0.277	0.391,0.395,0.374	-0.117
ENSMUSG00000021645	Smn1	chr13	+	100131079	100131175	100132355	100132466	100128214	100128361	100135688	100135739	1013,697,809	306,433,380	287,340,268	318,339,283	221	236	8.02380756358e-09	0.78,0.632,0.695	0.491,0.517,0.503	0.199
ENSMUSG00000001924	Uba1	chrX	+	20679390	20679465	20679592	20679782	20678588	20678784	20680782	20680871	1240,800,1022	4617,4560,4095	1182,1269,1190	3133,3117,2825	200	315	8.04678883917e-09	0.297,0.216,0.282	0.373,0.391,0.399	-0.123
ENSMUSG00000028343	Erp44	chr4	-	48204143	48204285	48205117	48205229	48196802	48196905	48208696	48208813	374,373,450	844,1016,789	502,379,344	504,487,387	237	267	8.47127123851e-09	0.333,0.293,0.391	0.529,0.467,0.5	-0.16
ENSMUSG00000037286	Stag1	chr9	+	100908636	100908717	100928022	100928115	100891048	100891136	100929840	100930015	264,72,176	544,198,549	331,250,271	445,317,323	206	218	8.5300344149e-09	0.339,0.278,0.253	0.44,0.455,0.47	-0.165
ENSMUSG00000053475	Tnfaip6	chr2	+	52050842	52051071	52052303	52052344	52047430	52047592	52055807	52056686	768,504,899	113,116,169	1090,963,962	372,336,394	354	166	8.57796316108e-09	0.761,0.671,0.714	0.579,0.573,0.534	0.153
ENSMUSG00000048402	Gli2	chr1	-	118867978	118868181	118890295	118890401	118866571	118866757	119002039	119002206	108,8,44	352,56,266	184,167,164	313,264,263	231	328	8.65699678837e-09	0.303,0.169,0.19	0.455,0.473,0.47	-0.245
ENSMUSG00000034781	Gna11	chr10	-	81531321	81531451	81532395	81532524	81531091	81531245	81533251	81533406	382,159,373	1071,374,1059	487,535,492	769,724,733	254	255	8.80847784496e-09	0.264,0.299,0.261	0.389,0.426,0.403	-0.131
ENSMUSG00000040287	Stac3	chr10	+	127507698	127507784	127507945	127507997	127507460	127507513	127508080	127508218	7,12,3	0,0,0	9,4,2	4,7,3	211	177	8.86517632694e-09	1.0,1.0,1.0	0.654,0.324,0.359	0.554
ENSMUSG00000042104	Uggt2	chr14	-	119008062	119008147	119008998	119009094	119007144	119007327	119013475	119013558	59,42,63	10,6,12	58,30,45	35,29,40	221	210	9.00352341008e-09	0.849,0.869,0.833	0.612,0.496,0.517	0.309
ENSMUSG00000057265	Bbof1	chr12	+	84426707	84427201	84428342	84428444	84425135	84425280	84430004	84430079	0,0,2	14,38,10	8,3,6	3,4,2	619	227	9.03141032652e-09	0.0,0.0,0.068	0.494,0.216,0.524	-0.389
ENSMUSG00000062075	Lmnb2	chr10	-	80903211	80903322	80903449	80903569	80901202	80902900	80903930	80904038	581,169,574	220,56,228	620,553,472	421,387,380	245	236	9.13812490647e-09	0.718,0.744,0.708	0.587,0.579,0.545	0.153
ENSMUSG00000015749	Anp32e	chr3	+	95934775	95934898	95937023	95937195	95933908	95934058	95937881	95938039	4418,3413,4576	10644,8798,10842	4000,4118,3786	6414,5775,5239	248	297	9.14990860819e-09	0.332,0.317,0.336	0.428,0.461,0.464	-0.123
ENSMUSG00000025925	Terf1	chr1	+	15815885	15815972	15818933	15819083	15813040	15813162	15819650	15819763	169,103,189	612,681,675	236,191,191	486,394,347	212	275	9.29399389094e-09	0.264,0.164,0.266	0.386,0.386,0.417	-0.165
ENSMUSG00000029510	Gpc2	chr5	-	138277406	138277487	138278214	138278537	138276583	138276746	138278838	138278997	472,226,408	201,90,211	473,449,389	422,357,362	448	206	9.50169309393e-09	0.519,0.536,0.471	0.34,0.366,0.331	0.163
ENSMUSG00000019467	Arhgef25	chr10	-	127185082	127185172	127185286	127185356	127184886	127184979	127185574	127185678	141,50,139	338,162,211	379,305,340	332,263,246	195	215	9.5311634625e-09	0.315,0.254,0.421	0.557,0.561,0.604	-0.244
ENSMUSG00000029591	Ung	chr5	+	114135863	114135961	114136346	114136435	114132180	114132276	114137152	114137331	761,499,688	209,263,196	274,315,295	260,229,248	223	214	9.5311634625e-09	0.777,0.645,0.771	0.503,0.569,0.533	0.196
ENSMUSG00000017843	Ppp2r5c	chr12	+	110522490	110522690	110544074	110544185	110485738	110485952	110545594	110545687	273,124,314	609,323,626	460,401,403	562,514,431	325	236	9.65139139568e-09	0.246,0.218,0.267	0.373,0.362,0.404	-0.136
ENSMUSG00000040667	Nup88	chr11	-	70950145	70950236	70951259	70951358	70947701	70947803	70954500	70954648	599,636,690	924,743,951	651,605,526	414,427,470	224	216	9.65139139568e-09	0.385,0.452,0.412	0.603,0.577,0.519	-0.15
ENSMUSG00000041164	Zmiz2	chr11	+	6396231	6396434	6396664	6396848	6395757	6395872	6397028	6397289	107,13,64	234,126,249	215,187,202	206,229,246	328	309	9.68267050844e-09	0.301,0.089,0.195	0.496,0.435,0.436	-0.261
ENSMUSG00000034160	Ogt	chrX	+	101673042	101673213	101673541	101673712	101672447	101672573	101676148	101676301	124,106,131	524,268,678	351,313,278	589,504,518	296	296	9.74497493977e-09	0.191,0.283,0.162	0.373,0.383,0.349	-0.156
ENSMUSG00000028057	Rit1	chr3	+	88717601	88717658	88725994	88726068	88717325	88717470	88726279	88726369	134,78,141	74,80,89	89,94,80	186,188,159	182	199	9.94534557702e-09	0.664,0.516,0.634	0.343,0.353,0.355	0.254
ENSMUSG00000023150	Ivns1abp	chr1	+	151360931	151361058	151361142	151361274	151360717	151360839	151361461	151361635	2706,2116,3202	3029,2292,3298	3467,3203,3228	2245,2156,1911	252	257	9.98076298186e-09	0.477,0.485,0.498	0.612,0.602,0.633	-0.129
ENSMUSG00000041645	Ddx24	chr12	-	103409927	103410057	103411128	103411317	103407975	103408477	103416195	103416271	265,410,261	659,891,642	393,401,462	549,528,535	314	255	1.01189788837e-08	0.246,0.272,0.248	0.368,0.381,0.412	-0.132
ENSMUSG00000054836	Elp6	chr9	+	110315750	110315952	110319569	110319716	110313975	110314094	110320814	110322102	119,119,89	235,212,170	195,229,203	185,186,189	327	272	1.01979337089e-08	0.296,0.318,0.303	0.467,0.506,0.472	-0.176
ENSMUSG00000042500	Ago4	chr4	-	126511399	126511533	126511725	126511854	126509950	126510135	126511998	126512118	12,29,18	0,0,1	26,20,17	12,9,7	254	259	1.03040220664e-08	1.0,1.0,0.948	0.688,0.694,0.712	0.285
ENSMUSG00000028541	B4galt2	chr4	-	117877096	117877219	117877438	117877629	117876879	117876984	117880867	117881103	284,181,302	554,460,532	512,547,469	578,577,530	316	248	1.03369216641e-08	0.287,0.236,0.308	0.41,0.427,0.41	-0.139
ENSMUSG00000014402	Tsg101	chr7	-	46908904	46909068	46910744	46910810	46907050	46907177	46913377	46913462	461,252,428	2199,1439,2108	409,399,336	1120,1043,1075	191	289	1.04729336245e-08	0.241,0.209,0.235	0.356,0.367,0.321	-0.12
ENSMUSG00000042572	Ube2q1	chr3	+	89781367	89781463	89781770	89781837	89781046	89781095	89782256	89784000	980,635,881	1082,856,840	913,864,816	519,548,542	221	192	1.05602381486e-08	0.44,0.392,0.477	0.604,0.578,0.567	-0.147
ENSMUSG00000002031	Ift46	chr9	+	44789566	44789627	44789890	44789976	44786837	44786904	44790484	44790895	179,173,126	397,553,339	215,231,216	297,303,298	186	211	1.09735190852e-08	0.338,0.262,0.297	0.451,0.464,0.451	-0.156
ENSMUSG00000052833	Sae1	chr7	-	16366806	16366906	16378364	16378476	16359035	16359141	16387640	16387806	1160,801,1129	2991,3337,3138	1123,1195,1126	1859,2021,2125	237	225	1.12151068792e-08	0.269,0.186,0.255	0.364,0.36,0.335	-0.116
ENSMUSG00000052752	Traf7	chr17	-	24514712	24514866	24516504	24516596	24514124	24514217	24518741	24518799	376,157,276	275,112,327	269,264,257	540,545,500	217	279	1.16138888332e-08	0.637,0.643,0.52	0.39,0.384,0.398	0.209
ENSMUSG00000063445	Nmral1	chr16	-	4713639	4713830	4714416	4714666	4710058	4711603	4716296	4716535	905,845,903	1768,1992,1720	1240,1492,1287	1515,1709,1593	375	316	1.17196380963e-08	0.301,0.263,0.307	0.408,0.424,0.405	-0.122
ENSMUSG00000005656	Snx6	chr12	-	54770718	54770840	54783402	54783513	54768018	54768142	54784014	54784119	1454,999,1706	919,708,1103	1153,1148,1111	1302,1325,1266	236	247	1.18588182911e-08	0.623,0.596,0.618	0.481,0.476,0.479	0.134
ENSMUSG00000028458	Tesk1	chr4	+	43445040	43445123	43445283	43445374	43444572	43444719	43445522	43445606	105,29,105	361,151,260	247,277,263	369,365,360	208	216	1.19956944637e-08	0.232,0.166,0.295	0.41,0.441,0.431	-0.196
ENSMUSG00000056091	St3gal5	chr6	+	72147068	72147255	72149018	72149177	72142139	72142483	72153430	72154571	149,132,140	286,256,340	173,137,140	171,149,127	312	284	1.19956944637e-08	0.322,0.319,0.273	0.479,0.456,0.501	-0.174
ENSMUSG00000028809	Srrm1	chr4	-	135327091	135327223	135329003	135329045	135324818	135325280	135329372	135329517	107,29,94	837,201,651	177,144,170	553,588,571	167	257	1.19956944637e-08	0.164,0.182,0.182	0.33,0.274,0.314	-0.13
ENSMUSG00000034290	Nek9	chr12	-	85310386	85310548	85311337	85311446	85308818	85308989	85312945	85313101	903,495,822	330,147,414	773,672,637	520,552,480	234	287	1.21521540608e-08	0.77,0.805,0.709	0.646,0.599,0.619	0.14
ENSMUSG00000047766	Lrrc49	chr9	-	60685034	60685122	60687138	60687195	60680068	60680171	60687811	60688118	82,44,86	199,114,221	118,138,100	121,117,128	182	213	1.22154941606e-08	0.325,0.311,0.313	0.533,0.58,0.478	-0.214
ENSMUSG00000035765	Dym	chr18	+	75229989	75230172	75243284	75243398	75199162	75199265	75286619	75286966	323,346,297	154,190,197	200,214,177	238,227,200	308	239	1.30472392949e-08	0.619,0.586,0.539	0.395,0.422,0.407	0.173
ENSMUSG00000018565	Elp5	chr11	-	69969095	69969196	69975039	69975260	69968223	69968540	69979829	69979910	560,434,715	1318,1508,1414	669,682,656	874,977,910	346	226	1.32217757139e-08	0.217,0.158,0.248	0.333,0.313,0.32	-0.114
ENSMUSG00000029466	Anapc7	chr5	+	122432740	122432852	122433383	122433537	122429485	122429605	122435518	122435661	398,315,431	565,603,731	621,618,520	598,537,484	237	279	1.32217757139e-08	0.453,0.381,0.41	0.55,0.575,0.558	-0.146
ENSMUSG00000035898	Uba6	chr5	-	86136308	86136490	86137816	86137894	86134973	86135079	86140355	86140436	56,9,78	318,137,315	65,70,71	115,108,147	203	307	1.37512900004e-08	0.21,0.09,0.272	0.461,0.495,0.422	-0.269
ENSMUSG00000021012	Zc3h14	chr12	+	98760309	98760410	98763822	98763978	98759718	98759879	98774244	98774319	365,175,397	804,777,1110	570,561,504	747,711,713	226	281	1.37558795698e-08	0.361,0.219,0.308	0.487,0.495,0.468	-0.187
ENSMUSG00000035297	Cops4	chr5	+	100541536	100541652	100543838	100543923	100537297	100537468	100547303	100547780	905,905,1151	1479,1855,1718	980,959,943	1046,929,884	241	210	1.40202183665e-08	0.348,0.298,0.369	0.449,0.474,0.482	-0.13
ENSMUSG00000058704	Memo1	chr17	-	74255227	74255296	74258423	74258505	74244974	74245087	74294691	74294883	549,390,510	138,232,176	264,292,296	282,312,266	207	194	1.4218496443e-08	0.789,0.612,0.731	0.467,0.467,0.51	0.229
ENSMUSG00000060992	Copz1	chr15	+	103296733	103296785	103297886	103297925	103296532	103296610	103298692	103299862	492,296,529	1288,800,1231	467,474,419	681,632,614	177	164	1.49175800213e-08	0.261,0.255,0.285	0.389,0.41,0.387	-0.128
ENSMUSG00000024566	Atp9b	chr18	-	80847171	80847252	80858543	80858638	80844526	80844602	80869741	80869793	131,21,123	29,5,51	100,85,72	111,71,68	220	206	1.50817324846e-08	0.809,0.797,0.693	0.458,0.529,0.498	0.271
ENSMUSG00000029554	Mad1l1	chr5	-	140261497	140261584	140295786	140295848	140193913	140194058	140300214	140300329	69,22,86	354,243,239	131,145,145	221,204,248	187	212	1.54735924306e-08	0.181,0.093,0.29	0.402,0.446,0.399	-0.228
ENSMUSG00000001016	Ilf2	chr3	+	90486850	90486912	90486982	90487097	90486184	90486272	90487226	90487317	3451,3193,3143	2924,3460,3099	1901,1817,1841	3105,3173,2768	187	240	1.54792813775e-08	0.602,0.542,0.566	0.44,0.424,0.461	0.128
ENSMUSG00000031562	Dctd	chr8	+	48137257	48137374	48138781	48138878	48111967	48112103	48140342	48140609	591,366,603	908,530,770	444,461,409	347,339,337	242	222	1.5504126646e-08	0.374,0.388,0.418	0.54,0.555,0.527	-0.147
ENSMUSG00000044477	Zfand3	chr17	+	30135322	30135505	30192562	30192730	30005086	30005308	30208017	30210019	210,152,205	618,412,619	129,107,123	647,747,654	308	293	1.56326158354e-08	0.244,0.26,0.24	0.159,0.12,0.152	0.104
ENSMUSG00000006369	Fbln1	chr15	+	85230798	85230900	85231416	85231554	85229559	85229616	85232538	85232676	854,669,711	1256,994,951	1339,1363,1231	1131,1088,1035	227	263	1.56614569217e-08	0.441,0.438,0.464	0.578,0.592,0.579	-0.135
ENSMUSG00000025199	Chuk	chr19	-	44075430	44075530	44078292	44078440	44073334	44074540	44078888	44078985	371,201,297	129,118,147	231,222,223	252,209,250	273	225	1.57655548072e-08	0.703,0.584,0.625	0.43,0.467,0.424	0.197
ENSMUSG00000021807	2700060E02Rik	chr14	-	19816184	19816273	19819906	19820006	19814536	19814605	19822565	19822690	1248,1265,1603	2982,4731,3191	1244,1208,1251	1808,1599,1476	225	214	1.61218083089e-08	0.285,0.203,0.323	0.396,0.418,0.446	-0.15
ENSMUSG00000057858	Fam204a	chr19	-	60220329	60220360	60221053	60221304	60220039	60220139	60226231	60226697	47,41,74	81,74,102	87,84,80	56,47,45	376	156	1.77024679928e-08	0.194,0.187,0.231	0.392,0.426,0.424	-0.21
ENSMUSG00000029814	Igf2bp3	chr6	-	49134846	49134898	49168469	49168518	49134694	49134758	49213266	49213327	492,114,484	201,65,259	209,209,179	194,185,206	174	177	2.00796905188e-08	0.713,0.641,0.655	0.523,0.535,0.469	0.161
ENSMUSG00000037720	Tmem33	chr5	+	67263729	67263824	67264269	67264457	67260963	67261033	67267301	67267369	239,105,225	697,489,763	271,311,251	533,465,482	220	313	2.01989892283e-08	0.328,0.234,0.296	0.42,0.488,0.426	-0.159
ENSMUSG00000023118	Sympk	chr7	+	19046754	19046902	19047449	19047610	19045847	19045961	19048448	19048557	1308,818,1165	607,392,528	1015,933,1004	755,863,779	273	286	2.03103508391e-08	0.693,0.686,0.698	0.585,0.531,0.575	0.129
ENSMUSG00000004056	Akt2	chr7	+	27608622	27608753	27616240	27616369	27591745	27591879	27618207	27618319	308,108,336	887,450,902	454,440,391	755,732,657	256	254	2.18866491246e-08	0.256,0.192,0.27	0.374,0.374,0.371	-0.134
ENSMUSG00000031262	Cenpi	chrX	+	134347224	134347360	134349159	134349284	134343075	134343170	134351066	134351115	46,8,46	227,201,244	84,62,61	170,161,166	261	250	2.2015346915e-08	0.163,0.037,0.153	0.321,0.269,0.26	-0.166
ENSMUSG00000026767	Fam188a	chr2	-	12400022	12400137	12401024	12401076	12397492	12397566	12403997	12404168	25,3,19	194,69,211	36,38,36	137,98,84	177	240	2.27092287741e-08	0.149,0.056,0.109	0.263,0.345,0.368	-0.221
ENSMUSG00000025809	Itgb1	chr8	+	128710252	128710475	128713207	128713378	128707073	128707159	128713926	128714165	802,325,876	2337,1230,2412	1012,869,840	1941,1522,1449	348	296	2.40991931393e-08	0.226,0.184,0.236	0.307,0.327,0.33	-0.106
ENSMUSG00000020817	Rabep1	chr11	+	70887010	70887171	70893568	70893688	70884764	70884968	70900471	70900607	345,258,492	193,114,236	255,251,207	297,213,191	286	245	2.43031206749e-08	0.605,0.66,0.641	0.424,0.502,0.481	0.166
ENSMUSG00000028410	Dnaja1	chr4	+	40726104	40726209	40727955	40728183	40723972	40724150	40730172	40730287	175,39,149	354,105,393	177,163,138	197,189,156	230	353	2.44370137802e-08	0.431,0.363,0.368	0.58,0.57,0.576	-0.188
ENSMUSG00000002477	Snrpd1	chr18	+	10623630	10623707	10626825	10627017	10617795	10617926	10627793	10628230	3457,4191,4300	6651,10239,7393	2945,3374,3032	3585,3738,3614	202	317	2.51703787052e-08	0.449,0.391,0.477	0.563,0.586,0.568	-0.133
ENSMUSG00000015126	Tsr3	chr17	+	25240443	25240663	25241687	25241861	25240169	25240364	25242158	25242222	62,101,106	473,497,433	177,188,188	536,478,434	345	299	2.54880122523e-08	0.102,0.15,0.175	0.223,0.254,0.273	-0.108
ENSMUSG00000060073	Psma3	chr12	+	70986862	70986935	70990484	70990531	70978732	70978815	70993012	70993080	1,10,6	1,7,2	1,0,0	10,10,4	198	172	2.54880122523e-08	0.465,0.554,0.723	0.08,0.0,0.0	0.554
ENSMUSG00000028837	Psmb2	chr4	+	126684121	126684244	126687028	126687099	126677629	126677845	126706057	126706220	1701,1637,2061	2880,2553,3117	1796,1825,1556	1572,1642,1673	248	196	2.81397940926e-08	0.318,0.336,0.343	0.474,0.468,0.424	-0.123
ENSMUSG00000020671	Rab10	chr12	-	3253268	3253358	3256866	3257005	3252611	3252713	3264688	3264749	1055,572,1029	1109,912,1175	993,908,877	662,579,589	264	215	2.81397940926e-08	0.437,0.338,0.416	0.55,0.561,0.548	-0.156
ENSMUSG00000025007	Aldh18a1	chr19	-	40579861	40580076	40585489	40585605	40577771	40577921	40586126	40586192	425,146,539	182,61,154	379,404,349	271,241,292	241	340	2.82765761322e-08	0.767,0.772,0.832	0.664,0.703,0.628	0.125
ENSMUSG00000024590	Lmnb1	chr18	+	56743210	56743315	56747976	56748096	56740686	56740912	56749698	56749809	3632,3644,3626	1569,1597,1594	3375,3335,3392	2435,2520,2399	230	245	2.82790553635e-08	0.711,0.709,0.708	0.596,0.585,0.601	0.115
ENSMUSG00000031673	Cdh11	chr8	-	102664603	102664791	102667997	102668165	102658188	102658442	102670052	102670172	1272,350,1293	1821,818,1885	2393,2089,1918	1987,1696,1647	293	313	2.93338415685e-08	0.427,0.314,0.423	0.563,0.568,0.554	-0.174
ENSMUSG00000020803	Txndc17	chr11	+	72208252	72208334	72208729	72208805	72207546	72207768	72209414	72210015	1215,1640,1202	780,1036,983	839,848,679	1021,927,854	207	201	3.06107883434e-08	0.602,0.606,0.543	0.444,0.47,0.436	0.134
ENSMUSG00000043962	Thrap3	chr4	-	126166930	126167074	126167469	126167665	126164081	126165617	126171693	126171881	1621,1134,1638	1845,1628,1769	979,916,888	1983,1886,1802	321	269	3.12382539095e-08	0.424,0.369,0.437	0.293,0.289,0.292	0.119
ENSMUSG00000000738	Spg7	chr8	+	123093590	123093747	123094473	123094640	123091634	123091750	123095157	123095235	159,256,121	364,469,301	318,299,279	330,332,351	282	292	3.24535764311e-08	0.311,0.361,0.294	0.499,0.483,0.451	-0.156
ENSMUSG00000061306	Slc38a10	chr11	-	120132676	120132859	120137856	120137981	120129200	120129312	120138985	120139129	385,161,458	149,41,213	392,392,365	330,294,292	250	308	3.29305446887e-08	0.761,0.829,0.726	0.594,0.622,0.606	0.165
ENSMUSG00000002372	Ranbp3	chr17	+	56701022	56701088	56701448	56701541	56696717	56696789	56702762	56702890	644,340,636	593,323,513	399,379,345	574,608,602	191	218	3.30453428642e-08	0.553,0.546,0.586	0.442,0.416,0.395	0.144
ENSMUSG00000003402	Prkcsh	chr9	+	22012218	22012308	22012678	22012753	22012033	22012103	22012835	22012935	473,504,486	270,325,262	574,528,574	640,603,524	215	200	3.32807874933e-08	0.62,0.591,0.633	0.455,0.449,0.505	0.145
ENSMUSG00000022771	Ppil2	chr16	-	17092684	17092791	17093010	17093086	17092214	17092304	17094882	17095043	520,506,593	265,119,279	449,434,439	396,393,400	201	232	3.33033473821e-08	0.694,0.831,0.71	0.567,0.56,0.559	0.183
ENSMUSG00000020257	Wdr82	chr9	+	106184179	106184296	106184682	106184838	106183615	106183715	106185248	106185318	1514,567,1534	1029,501,1120	1424,1319,1108	1714,1691,1514	242	281	3.38558409461e-08	0.631,0.568,0.614	0.491,0.475,0.459	0.129
ENSMUSG00000029550	Sppl3	chr5	+	115095050	115095250	115095845	115095955	115088822	115088986	115097125	115098790	264,119,283	493,270,451	766,828,693	818,806,715	325	235	3.52584938703e-08	0.279,0.242,0.312	0.404,0.426,0.412	-0.136
ENSMUSG00000031922	Cep57	chr9	-	13809859	13810004	13810626	13810862	13807794	13808840	13812632	13812710	288,225,299	695,572,929	306,291,280	446,449,388	361	270	3.54617349772e-08	0.237,0.227,0.194	0.339,0.326,0.351	-0.119
ENSMUSG00000026274	Pask	chr1	-	93312795	93312929	93314280	93314480	93310767	93310914	93316784	93316919	185,333,206	101,152,136	257,242,219	284,265,248	325	259	3.57634355329e-08	0.593,0.636,0.547	0.419,0.421,0.413	0.174
ENSMUSG00000021470	Ercc6l2	chr13	+	63819630	63820055	63834595	63834789	63815333	63815517	63841423	63841585	15,4,7	118,14,117	59,37,41	121,110,98	550	319	3.58661313913e-08	0.069,0.142,0.034	0.22,0.163,0.195	-0.111
ENSMUSG00000031029	Eif3f	chr7	+	108938035	108938115	108938408	108938546	108937745	108937816	108940189	108940281	1396,1685,1526	2711,2654,2441	1536,1402,1368	4174,4125,3883	205	263	3.64570809214e-08	0.398,0.449,0.445	0.321,0.304,0.311	0.119
ENSMUSG00000024646	Cyb5a	chr18	+	84873139	84873169	84877826	84877861	84871504	84871633	84879502	84879592	593,715,753	809,948,880	657,664,690	508,551,425	155	160	3.77266471495e-08	0.431,0.438,0.469	0.572,0.554,0.626	-0.138
ENSMUSG00000033031	C330027C09Rik	chr16	+	49013796	49013871	49013964	49014075	49013174	49013370	49014892	49015089	138,114,143	778,462,731	272,221,211	661,642,524	200	236	3.85673444639e-08	0.173,0.226,0.188	0.327,0.289,0.322	-0.117
ENSMUSG00000026743	Mllt10	chr2	+	18082510	18082725	18092783	18092834	18071124	18071204	18101457	18101512	7,0,11	38,14,45	17,21,27	18,17,24	340	176	3.9647484523e-08	0.087,0.0,0.112	0.328,0.39,0.368	-0.296
ENSMUSG00000031592	Pcm1	chr8	+	41313844	41313981	41315919	41316054	41313301	41313460	41321853	41322051	830,460,807	236,220,369	498,500,453	469,371,323	262	260	3.97739783173e-08	0.777,0.675,0.685	0.513,0.572,0.582	0.157
ENSMUSG00000035266	Helq	chr5	-	100768281	100768455	100770397	100770496	100766687	100766801	100771733	100771891	90,125,67	145,195,129	120,82,107	74,73,61	224	299	4.00684047317e-08	0.453,0.461,0.409	0.684,0.6,0.701	-0.221
ENSMUSG00000004530	Coro1c	chr5	-	113849528	113849648	113852170	113852300	113848526	113848631	113865638	113865761	908,419,730	1015,516,711	694,630,635	429,410,386	255	245	4.1995265811e-08	0.462,0.438,0.497	0.608,0.596,0.612	-0.14
ENSMUSG00000025816	Sec61a2	chr2	-	5882817	5882949	5886498	5886577	5882580	5882690	5891289	5891355	119,27,101	481,314,479	170,142,134	368,350,280	204	257	4.20095146633e-08	0.238,0.098,0.21	0.368,0.338,0.376	-0.179
ENSMUSG00000027104	Atf2	chr2	-	73853794	73853891	73863168	73863238	73850863	73850982	73873669	73873745	614,192,607	237,64,187	393,329,293	269,216,188	195	222	4.29110698107e-08	0.747,0.774,0.787	0.625,0.634,0.64	0.136
ENSMUSG00000053477	Tcf4	chr18	+	69349071	69349144	69461861	69461923	69347278	69347370	69465350	69465447	96,0,78	242,77,314	191,174,156	217,191,186	198	187	4.29110698107e-08	0.273,0.0,0.19	0.454,0.462,0.442	-0.298
ENSMUSG00000021012	Zc3h14	chr12	+	98779107	98779267	98780047	98780280	98774244	98774319	98783581	98783702	604,516,692	465,361,608	545,460,542	789,697,644	285	358	4.56763016196e-08	0.62,0.642,0.588	0.465,0.453,0.514	0.139
ENSMUSG00000021374	Nup153	chr13	-	46709628	46709682	46709765	46709810	46707746	46707893	46709911	46710028	97,36,105	508,206,447	81,64,79	190,148,153	170	179	4.63037161489e-08	0.167,0.155,0.198	0.31,0.313,0.352	-0.152
ENSMUSG00000004952	Rasa4	chr5	+	136105603	136105739	136107070	136107191	136104515	136104653	136111251	136111316	6,18,6	0,0,0	31,22,12	12,9,12	261	246	4.64389458634e-08	1.0,1.0,1.0	0.709,0.697,0.485	0.37
ENSMUSG00000024620	Pdgfrb	chr18	+	61073240	61073345	61073627	61073738	61072629	61072762	61076518	61076678	282,77,247	612,185,629	550,501,443	734,585,606	230	236	4.86966685948e-08	0.321,0.299,0.287	0.435,0.468,0.429	-0.142
ENSMUSG00000026098	Pms1	chr1	-	53256628	53256792	53267827	53267930	53216230	53216347	53275069	53275252	88,38,78	188,112,176	104,121,78	120,110,79	228	289	4.90820995605e-08	0.372,0.301,0.36	0.523,0.582,0.556	-0.209
ENSMUSG00000023307	March5	chr19	+	37210670	37210873	37217182	37217313	37207567	37207904	37220302	37220486	591,388,574	1791,1261,1602	745,841,784	1508,1333,1339	328	256	4.98401082894e-08	0.205,0.194,0.219	0.278,0.33,0.314	-0.101
ENSMUSG00000037536	Fbxo34	chr14	+	47500793	47500870	47526204	47526314	47472560	47472717	47529174	47531962	3,3,10	145,61,131	26,25,20	118,119,86	202	235	5.15551939104e-08	0.024,0.054,0.082	0.204,0.196,0.213	-0.151
ENSMUSG00000002068	Ccne1	chr7	-	38103045	38103194	38106278	38106347	38102785	38102921	38106595	38106683	982,595,906	1053,947,1133	313,308,231	690,677,664	194	274	5.26328469897e-08	0.568,0.47,0.53	0.39,0.391,0.329	0.153
ENSMUSG00000061887	Ssbp3	chr4	+	107027216	107027297	107028192	107028252	107009678	107009768	107030861	107030928	2146,1008,1780	1433,637,1298	1287,1353,1203	1430,1540,1393	206	185	5.60130303457e-08	0.574,0.587,0.552	0.447,0.441,0.437	0.129
ENSMUSG00000016763	Scube1	chr15	-	83659025	83659151	83676905	83677040	83654168	83654285	83703417	83703546	686,251,608	340,110,263	321,332,328	292,272,272	260	251	5.66550396644e-08	0.661,0.688,0.691	0.515,0.541,0.538	0.149
ENSMUSG00000020857	Nme2	chr11	-	93952799	93952901	93955494	93955624	93951899	93952012	93955825	93956259	3596,3319,3781	8405,10253,8833	4535,5297,4345	7404,7981,6865	255	227	6.2261120532e-08	0.276,0.224,0.276	0.353,0.371,0.36	-0.103
ENSMUSG00000087174	5530601H04Rik	chrX	-	105066758	105066877	105068570	105068628	105044001	105044111	105069610	105069675	83,93,76	211,188,168	165,130,108	151,126,136	183	244	6.2261120532e-08	0.344,0.397,0.376	0.593,0.579,0.514	-0.19
ENSMUSG00000036167	Pphln1	chr15	+	93410691	93410783	93424013	93424075	93398349	93398461	93441500	93441712	109,36,88	412,121,390	122,116,116	202,230,222	217	187	6.24895048779e-08	0.186,0.204,0.163	0.342,0.303,0.31	-0.134
ENSMUSG00000060044	Tmem26	chr10	+	68740918	68740997	68751107	68751328	68723745	68724090	68775307	68775384	44,10,17	15,0,6	250,215,174	387,292,252	204	346	6.31597930158e-08	0.833,1.0,0.828	0.523,0.555,0.539	0.348
ENSMUSG00000020362	Cnot6	chr11	-	49682038	49682193	49683124	49683282	49681140	49681295	49685086	49685155	1651,611,1838	852,483,981	921,740,834	1085,856,892	283	280	6.44940839942e-08	0.657,0.556,0.65	0.456,0.461,0.481	0.155
ENSMUSG00000022551	Cyc1	chr15	+	76344581	76344708	76344811	76344969	76344301	76344498	76345052	76345213	1630,1300,1643	3762,4160,3885	1661,1813,1707	2514,2916,2714	252	283	6.59660694637e-08	0.327,0.26,0.322	0.426,0.411,0.414	-0.114
ENSMUSG00000024070	Prkd3	chr17	-	78952676	78952762	78954473	78954741	78949404	78952030	78956521	78956620	208,117,224	569,251,536	293,364,288	472,355,322	393	211	6.59660694637e-08	0.164,0.2,0.183	0.25,0.355,0.324	-0.127
ENSMUSG00000037361	Sf3b6	chr12	+	4820593	4820712	4826757	4826896	4817607	4817819	4827013	4827658	1565,1960,2060	3829,6405,4573	1751,1890,1690	2727,2868,2745	244	264	7.10796182699e-08	0.307,0.249,0.328	0.41,0.416,0.4	-0.114
ENSMUSG00000041420	Meis3	chr7	+	16177708	16177868	16178744	16179100	16177391	16177573	16182040	16182152	80,12,60	207,143,232	148,160,143	154,207,124	285	481	7.10796182699e-08	0.395,0.124,0.304	0.619,0.566,0.661	-0.341
ENSMUSG00000031729	Ist1	chr8	-	109676757	109676850	109677485	109677686	109675375	109675424	109678854	109678965	775,575,800	757,584,753	1002,842,738	523,476,455	326	218	7.14921801148e-08	0.406,0.397,0.415	0.562,0.542,0.52	-0.135
ENSMUSG00000022837	Iqcb1	chr16	+	36831501	36831614	36831828	36831991	36829003	36829073	36835515	36835645	89,34,144	463,339,473	175,236,183	443,401,349	238	288	7.20257565686e-08	0.189,0.108,0.269	0.323,0.416,0.388	-0.187
ENSMUSG00000016386	Mpped2	chr2	+	106699287	106699535	106744699	106744881	106695600	106695676	106783632	106783858	50,0,52	311,234,331	317,293,228	1063,1163,926	373	307	7.30508016736e-08	0.117,0.0,0.114	0.197,0.172,0.169	-0.102
ENSMUSG00000030060	Hmces	chr6	+	87917838	87917982	87921525	87921651	87914490	87914695	87925631	87925810	125,30,127	466,463,512	189,164,194	387,460,387	269	251	7.33951293523e-08	0.2,0.057,0.188	0.313,0.25,0.319	-0.146
ENSMUSG00000005886	Ncoa2	chr1	-	13224608	13224713	13285968	13286025	13221306	13221479	13373937	13374029	0,0,4	158,9,91	15,11,14	121,104,69	182	230	7.77145177474e-08	0.0,0.0,0.053	0.135,0.118,0.204	-0.135
ENSMUSG00000018921	Pelp1	chr11	-	70395659	70395715	70396285	70396445	70395301	70395508	70396555	70396703	464,316,410	89,34,98	359,359,352	132,161,155	285	181	7.94664104254e-08	0.768,0.855,0.727	0.633,0.586,0.591	0.18
ENSMUSG00000009555	Cdk9	chr2	-	32710476	32710791	32712030	32712112	32710042	32710209	32712564	32712757	700,634,667	634,379,617	364,378,311	515,537,495	207	440	8.09833405862e-08	0.701,0.78,0.697	0.6,0.599,0.572	0.136
ENSMUSG00000019528	Gyg	chr3	-	20125257	20125477	20138016	20138143	20122086	20122864	20150538	20150701	553,505,666	438,355,428	377,394,407	515,531,435	252	345	8.6331065542e-08	0.633,0.661,0.681	0.501,0.504,0.562	0.136
ENSMUSG00000019188	H13	chr2	+	152686097	152686186	152688836	152688962	152681050	152681133	152689843	152689901	673,566,696	629,477,605	623,497,439	797,869,770	214	251	8.76398847355e-08	0.557,0.582,0.574	0.478,0.401,0.401	0.144
ENSMUSG00000028577	Plaa	chr4	-	94587486	94587587	94589880	94590074	94587280	94587401	94602876	94603135	409,244,393	1310,699,1216	303,333,315	588,567,491	319	226	8.86227775375e-08	0.181,0.198,0.186	0.267,0.294,0.312	-0.103
ENSMUSG00000001435	Col18a1	chr10	-	77057368	77057401	77058698	77058830	77055578	77055827	77059104	77059178	190,162,221	120,92,168	308,316,236	115,94,65	257	158	8.86227775375e-08	0.493,0.52,0.447	0.622,0.674,0.691	-0.176
ENSMUSG00000029192	Tbc1d14	chr5	-	36507577	36507706	36514038	36514119	36505024	36505134	36519272	36519379	303,153,319	206,54,132	247,266,236	277,279,272	206	254	8.90218420326e-08	0.645,0.777,0.749	0.524,0.54,0.517	0.197
ENSMUSG00000026921	Egfl7	chr2	+	26589329	26589446	26590656	26590752	26589044	26589169	26590898	26590939	707,522,558	185,219,159	340,348,329	205,230,198	242	221	9.41191057982e-08	0.777,0.685,0.762	0.602,0.58,0.603	0.146
ENSMUSG00000020288	Ahsa2	chr11	-	23491012	23491114	23491474	23491582	23490668	23490720	23492217	23492306	323,471,378	537,815,591	611,594,469	568,530,479	233	227	9.55432372832e-08	0.369,0.36,0.384	0.512,0.522,0.488	-0.136
ENSMUSG00000000278	Scpep1	chr11	-	88933447	88933561	88934577	88934671	88930207	88930345	88935822	88935951	428,340,442	267,237,321	453,408,375	513,524,471	219	239	9.85846650586e-08	0.636,0.61,0.6	0.491,0.459,0.465	0.144
ENSMUSG00000020780	Srp68	chr11	-	116265356	116265552	116268273	116268387	116263214	116263297	116271912	116271979	1257,866,1237	640,492,632	694,630,572	600,554,559	239	321	9.97473600314e-08	0.725,0.703,0.724	0.608,0.604,0.579	0.12
ENSMUSG00000031819	Emc8	chr8	-	120658527	120659074	120660783	120660860	120655977	120658248	120667756	120668012	310,321,296	1026,1110,947	429,539,449	832,971,897	202	672	1.00256451985e-07	0.501,0.49,0.51	0.632,0.649,0.625	-0.135
ENSMUSG00000019278	Dpep1	chr8	+	123194032	123194186	123198713	123198846	123186241	123186441	123199044	123199177	157,138,173	502,296,590	92,142,155	148,192,160	279	258	1.00651577424e-07	0.224,0.301,0.213	0.365,0.406,0.473	-0.169
ENSMUSG00000006304	Arpc2	chr1	+	74263742	74263843	74264352	74264453	74262458	74262585	74267770	74267987	4658,3907,4619	1747,2183,1824	2529,2511,2367	1877,1955,1727	226	226	1.0116051061e-07	0.727,0.642,0.717	0.574,0.562,0.578	0.124
ENSMUSG00000039988	Ankrd13c	chr3	+	157975227	157975294	157988639	157988784	157972231	157972317	157991680	157991812	4,0,0	108,166,148	14,8,7	117,110,78	192	270	1.01237485644e-07	0.05,0.0,0.0	0.144,0.093,0.112	-0.1
ENSMUSG00000042700	Sipa1l1	chr12	+	82234462	82234528	82311348	82311409	82170015	82170076	82340661	82342499	5,0,11	145,96,114	35,19,27	160,141,113	191	186	1.02612808145e-07	0.032,0.0,0.086	0.176,0.116,0.189	-0.121
ENSMUSG00000028292	Rars2	chr4	+	34623410	34623513	34625400	34625484	34618553	34618627	34630472	34630570	410,346,454	98,93,114	222,204,192	110,97,140	228	209	1.02612808145e-07	0.793,0.773,0.785	0.649,0.658,0.557	0.162
ENSMUSG00000057666	Gapdh	chr6	-	125162477	125162708	125162842	125163040	125162211	125162393	125163138	125163436	87,55,97	30,22,19	228,220,197	21,15,17	323	356	1.02612808145e-07	0.762,0.734,0.849	0.923,0.942,0.927	-0.149
ENSMUSG00000035293	G2e3	chr12	+	51363416	51363546	51365254	51365559	51363185	51363310	51367774	51367956	310,143,388	103,33,175	351,295,300	223,209,246	255	430	1.034586263e-07	0.835,0.88,0.789	0.726,0.704,0.673	0.134
ENSMUSG00000019278	Dpep1	chr8	+	123198713	123198846	123199293	123199444	123186241	123186441	123199621	123199691	30,70,50	282,185,278	8,8,6	129,173,169	258	276	1.05581581855e-07	0.102,0.288,0.161	0.062,0.047,0.037	0.135
ENSMUSG00000020076	Ddx50	chr10	-	62633976	62634126	62639860	62640006	62627520	62627682	62640446	62640632	485,698,649	291,245,264	820,733,675	699,621,619	271	275	1.0787723235e-07	0.628,0.743,0.714	0.543,0.545,0.525	0.157
ENSMUSG00000023923	Tbc1d5	chr17	-	51025073	51025204	51143358	51143421	50984604	50984674	51179099	51179349	8,0,7	60,63,164	27,24,17	100,74,71	188	256	1.11222924156e-07	0.154,0.0,0.055	0.269,0.306,0.246	-0.204
ENSMUSG00000021958	Pinx1	chr14	+	63872301	63872394	63878111	63878188	63868518	63868597	63919096	63919859	239,272,266	684,502,686	158,214,142	220,221,181	218	202	1.11856951913e-07	0.245,0.334,0.264	0.4,0.473,0.421	-0.15
ENSMUSG00000027423	Snx5	chr2	-	144261919	144262024	144270376	144270459	144259056	144259178	144270700	144270906	24,1,14	3,5,11	98,79,159	2,0,0	208	230	1.12745850093e-07	0.898,0.181,0.585	0.982,1.0,1.0	-0.439
ENSMUSG00000020516	Rps6kb1	chr11	-	86534025	86534146	86535410	86535460	86532771	86532840	86544565	86544805	167,54,121	854,396,953	132,150,118	508,391,412	175	246	1.16432573859e-07	0.216,0.161,0.151	0.268,0.35,0.287	-0.126
ENSMUSG00000027115	Kif18a	chr2	+	109292970	109293081	109294938	109295136	109292064	109292169	109296619	109296796	272,145,282	126,57,113	223,200,190	177,176,169	236	323	1.19155606736e-07	0.747,0.777,0.774	0.633,0.609,0.606	0.15
ENSMUSG00000005610	Eif4g2	chr7	-	111076279	111076393	111076937	111077076	111075586	111075712	111077224	111077323	10994,4891,11842	19710,8775,19806	8936,7952,7573	9126,8452,9002	264	239	1.19298915843e-07	0.336,0.335,0.351	0.47,0.46,0.432	-0.113
ENSMUSG00000031879	Fam96b	chr8	-	104640519	104640565	104640967	104641093	104639837	104640086	104641310	104641390	1002,650,897	164,197,155	413,457,504	181,227,189	251	171	1.21370189707e-07	0.806,0.692,0.798	0.609,0.578,0.645	0.155
ENSMUSG00000022677	Fopnl	chr16	-	14304453	14304587	14313815	14314013	14299243	14300209	14317293	14317375	409,517,474	874,607,836	242,218,264	837,846,807	323	259	1.221002763e-07	0.273,0.406,0.313	0.188,0.171,0.208	0.142
ENSMUSG00000026669	Mcm10	chr2	-	5007066	5007201	5007327	5007432	5006343	5006578	5008479	5008812	409,193,422	897,590,805	248,256,278	316,309,307	230	260	1.23828327319e-07	0.34,0.27,0.372	0.47,0.484,0.506	-0.159
ENSMUSG00000022391	Rangap1	chr15	-	81706400	81706503	81709486	81709606	81705659	81705748	81710360	81710553	944,818,909	1335,1168,1186	1066,1279,1315	1007,1028,986	245	228	1.29295324498e-07	0.397,0.395,0.416	0.496,0.537,0.554	-0.126
ENSMUSG00000062078	Qk	chr17	-	10238892	10239036	10273946	10274063	10217715	10217803	10282838	10282981	2548,1193,2428	1093,335,1171	1752,1402,1352	1139,1015,1033	242	269	1.29886687729e-07	0.722,0.798,0.697	0.631,0.606,0.593	0.129
ENSMUSG00000033862	Cdk10	chr8	+	123230791	123230931	123231359	123231412	123230593	123230717	123231633	123232250	44,5,17	198,159,144	42,50,36	117,112,110	265	178	1.30462539155e-07	0.13,0.021,0.073	0.194,0.231,0.18	-0.127
ENSMUSG00000020525	Ppm1d	chr11	+	85332250	85332375	85339553	85339796	85326863	85327092	85345635	85347066	200,108,184	435,396,465	282,315,283	400,353,389	250	368	1.30705318997e-07	0.404,0.286,0.368	0.509,0.568,0.517	-0.179
ENSMUSG00000031921	Terf2	chr8	-	107094821	107094952	107095928	107096024	107082982	107083069	107096121	107096514	204,59,122	418,301,426	230,264,236	342,289,287	221	256	1.32183731985e-07	0.361,0.185,0.249	0.438,0.514,0.488	-0.215
ENSMUSG00000028969	Cdk5	chr5	-	24420730	24420805	24420954	24421050	24420492	24420589	24422331	24422388	244,265,232	76,62,84	295,248,255	180,157,154	221	200	1.32275644198e-07	0.744,0.795,0.714	0.597,0.588,0.6	0.156
ENSMUSG00000002825	Qtrt1	chr9	+	21419290	21419366	21419438	21419548	21418283	21418422	21419624	21419712	144,101,116	427,690,443	137,114,139	166,235,240	201	235	1.32544478885e-07	0.283,0.146,0.234	0.491,0.362,0.404	-0.198
ENSMUSG00000039671	Zmynd8	chr2	-	165846020	165846164	165851999	165852148	165842763	165842877	165875704	165875775	347,102,336	267,108,280	198,165,164	327,268,275	274	269	1.35494520932e-07	0.561,0.481,0.541	0.373,0.377,0.369	0.155
ENSMUSG00000053332	Gas5	chr1	+	161037287	161037315	161037994	161038037	161036694	161036852	161038224	161038272	43,117,57	101,156,90	29,37,35	146,153,170	153	168	1.39221748484e-07	0.319,0.452,0.41	0.179,0.21,0.184	0.203
ENSMUSG00000039361	Picalm	chr7	+	90182218	90182368	90189149	90189257	90177499	90177603	90191140	90191272	556,312,626	636,383,653	412,380,405	808,798,740	275	233	1.46619312926e-07	0.426,0.408,0.448	0.302,0.287,0.317	0.125
ENSMUSG00000030505	Prmt3	chr7	+	49806526	49806626	49818031	49818110	49798305	49798427	49826707	49826895	228,265,232	368,355,373	316,273,233	222,236,211	225	204	1.46619312926e-07	0.36,0.404,0.361	0.563,0.512,0.5	-0.15
ENSMUSG00000036550	Cnot1	chr8	-	95736253	95736445	95739807	95739927	95735685	95735828	95740729	95740834	523,249,475	951,653,982	640,721,650	832,814,788	245	317	1.46619312926e-07	0.416,0.33,0.385	0.499,0.534,0.516	-0.139
ENSMUSG00000024824	Rad9a	chr19	-	4197338	4197403	4197476	4197586	4197112	4197250	4197670	4197780	167,112,118	321,147,255	201,204,194	183,141,172	235	190	1.59523397852e-07	0.296,0.381,0.272	0.47,0.539,0.477	-0.179
ENSMUSG00000022498	Txndc11	chr16	-	11104565	11104659	11116794	11116924	11091585	11091786	11122669	11122767	303,189,301	41,0,23	265,271,223	58,69,41	255	219	1.62387932846e-07	0.864,1.0,0.918	0.797,0.771,0.824	0.13
ENSMUSG00000026674	Ddr2	chr1	-	170035912	170036021	170088794	170088944	170006761	170006864	170110621	170110729	312,140,412	109,28,80	436,346,337	245,206,165	275	234	1.62387932846e-07	0.709,0.81,0.814	0.602,0.588,0.635	0.169
ENSMUSG00000017132	Cyth1	chr11	-	118183881	118183994	118184971	118185052	118182764	118182913	118185380	118185499	58,40,79	295,176,305	110,118,97	227,214,226	206	238	1.64024212176e-07	0.185,0.208,0.23	0.359,0.389,0.331	-0.152
ENSMUSG00000031310	Zmym3	chrX	-	101407204	101407459	101408476	101408591	101405904	101406019	101409153	101409305	380,221,256	77,55,59	298,372,342	171,164,129	240	380	1.64762325183e-07	0.887,0.864,0.873	0.734,0.782,0.808	0.1
ENSMUSG00000023118	Sympk	chr7	+	19046754	19046902	19047520	19047610	19045847	19045961	19048448	19048557	1308,818,1165	505,301,414	1015,933,1004	583,671,604	273	215	1.66965716928e-07	0.671,0.682,0.689	0.578,0.523,0.567	0.125
ENSMUSG00000061887	Ssbp3	chr4	+	107009678	107009768	107027216	107027297	106915644	106915729	107028192	107028252	2615,1074,2367	1066,506,1021	1789,1984,1691	1262,1410,1242	215	206	1.66999087571e-07	0.702,0.67,0.69	0.576,0.574,0.566	0.115
ENSMUSG00000072501	Phf20l1	chr15	+	66630866	66630966	66632705	66632901	66629799	66629981	66636683	66637032	65,9,59	226,90,222	140,120,86	193,159,155	225	321	1.73377161238e-07	0.291,0.125,0.275	0.509,0.518,0.442	-0.259
ENSMUSG00000008999	Bmp7	chr2	-	172893447	172893596	172916466	172916659	172879325	172879523	172939654	172940321	268,145,307	742,288,704	640,659,582	849,850,842	318	274	1.74894068208e-07	0.237,0.303,0.273	0.394,0.4,0.373	-0.118
ENSMUSG00000039100	March6	chr15	-	31471616	31471798	31475745	31475815	31469542	31469677	31478294	31478496	195,96,237	191,70,176	186,161,159	278,282,257	195	307	1.82155248569e-07	0.616,0.683,0.679	0.513,0.473,0.493	0.166
ENSMUSG00000024833	Pola2	chr19	-	5946469	5946543	5947703	5947742	5943554	5943663	5948401	5948526	209,161,203	816,560,785	220,214,194	450,450,394	164	199	2.00475203612e-07	0.237,0.259,0.239	0.372,0.366,0.374	-0.126
ENSMUSG00000024424	Ttc39c	chr18	+	12719949	12720043	12724938	12725046	12697890	12698059	12728619	12728729	68,53,59	139,155,124	111,140,111	124,135,117	219	233	2.05741200971e-07	0.342,0.267,0.336	0.488,0.525,0.502	-0.19
ENSMUSG00000002660	Clpp	chr17	+	56990605	56990677	56991293	56991390	56990263	56990513	56992825	56993013	335,304,288	698,672,656	335,400,291	392,459,419	197	222	2.06913027601e-07	0.351,0.338,0.331	0.491,0.495,0.439	-0.135
ENSMUSG00000032123	Dpagt1	chr9	+	44328990	44329137	44331117	44331202	44327952	44328166	44331903	44332092	206,211,206	358,333,406	270,277,252	284,250,229	272	210	2.08414443806e-07	0.308,0.328,0.281	0.423,0.461,0.459	-0.142
ENSMUSG00000033423	Eri3	chr4	+	117552967	117553043	117564620	117564898	117550364	117550730	117582599	117582716	129,36,119	757,677,858	184,216,180	695,732,651	201	403	2.1394055915e-07	0.255,0.096,0.218	0.347,0.372,0.357	-0.169
ENSMUSG00000047766	Lrrc49	chr9	-	60598085	60598195	60601302	60601488	60593605	60593759	60602578	60602816	122,250,184	289,332,341	297,269,255	239,252,208	311	235	2.16253499745e-07	0.242,0.363,0.29	0.484,0.446,0.481	-0.172
ENSMUSG00000034501	Pcnx4	chr12	+	72541374	72542117	72555436	72555616	72536356	72536539	72555843	72556358	103,54,85	25,4,16	85,102,87	81,69,59	868	305	2.21063479271e-07	0.591,0.826,0.651	0.269,0.342,0.341	0.372
ENSMUSG00000004788	Eif2b2	chr12	+	85222743	85222839	85224554	85224621	85221476	85221640	85226002	85226150	610,590,453	883,900,719	447,465,456	389,406,412	221	192	2.21063479271e-07	0.375,0.363,0.354	0.5,0.499,0.49	-0.132
ENSMUSG00000022960	Donson	chr16	-	91683632	91683811	91684301	91684480	91682742	91682821	91686166	91686370	127,92,129	244,216,351	177,164,166	216,212,150	304	304	2.28395722723e-07	0.342,0.299,0.269	0.45,0.436,0.525	-0.167
ENSMUSG00000040151	Hs2st1	chr3	-	144437594	144437692	144447269	144447408	144435461	144435619	144453951	144454037	540,355,575	145,52,199	810,657,539	433,369,301	264	223	2.32022916496e-07	0.759,0.852,0.709	0.612,0.601,0.602	0.168
ENSMUSG00000024645	Timm21	chr18	-	84949193	84949291	84949389	84949452	84948022	84948096	84951002	84951524	162,108,167	408,298,322	166,180,163	220,202,195	188	223	2.34345889582e-07	0.32,0.301,0.381	0.472,0.514,0.498	-0.161
ENSMUSG00000027185	Nat10	chr2	-	103725663	103725762	103726119	103726239	103725088	103725162	103726715	103726888	167,122,149	336,428,357	153,160,170	199,190,209	245	224	2.37092063748e-07	0.312,0.207,0.276	0.413,0.435,0.426	-0.16
ENSMUSG00000032024	Clmp	chr9	+	40774362	40774485	40781112	40781254	40772360	40772528	40782306	40785319	500,260,458	674,377,641	977,875,853	744,738,731	248	267	2.45383105358e-07	0.444,0.426,0.435	0.586,0.561,0.557	-0.133
ENSMUSG00000041571	Sepw1	chr7	-	15920042	15920117	15920304	15920358	15919847	15919946	15920448	15920473	2560,2846,2622	1152,1506,1477	3958,4218,3426	3038,3475,3061	179	200	2.45982095346e-07	0.713,0.679,0.665	0.593,0.576,0.556	0.111
ENSMUSG00000022009	Nufip1	chr14	+	76114977	76115040	76115783	76115860	76114174	76114273	76124485	76124578	100,159,134	451,474,425	160,128,122	241,201,265	188	202	2.53812454994e-07	0.192,0.265,0.253	0.416,0.406,0.331	-0.148
ENSMUSG00000035778	Ggta1	chr2	-	35414218	35414284	35416471	35416507	35413325	35413427	35422179	35422268	2,0,3	43,42,20	10,12,8	16,29,18	161	191	2.60649405375e-07	0.052,0.0,0.151	0.426,0.329,0.345	-0.299
ENSMUSG00000037339	Fam53a	chr5	-	33607463	33608227	33610431	33610486	33600355	33600880	33614602	33614834	68,49,93	339,364,296	135,161,139	245,265,210	180	889	2.73690295147e-07	0.498,0.399,0.608	0.731,0.75,0.766	-0.247
ENSMUSG00000031823	Zdhhc7	chr8	-	120083229	120083360	120084843	120084925	120082402	120082716	120085344	120085441	225,156,221	123,140,130	151,135,139	208,218,190	207	256	2.73732618626e-07	0.693,0.579,0.678	0.473,0.434,0.475	0.189
ENSMUSG00000061887	Ssbp3	chr4	+	107009678	107009768	107028192	107028252	106915644	106915729	107030861	107030928	2169,760,1905	984,323,843	1304,1500,1263	944,1055,964	215	185	2.75485398946e-07	0.655,0.669,0.66	0.543,0.55,0.53	0.12
ENSMUSG00000031858	Mau2	chr8	-	70019746	70019874	70020419	70020510	70018641	70019660	70022135	70022247	158,96,165	547,361,523	249,231,255	432,444,499	216	253	2.7646722092e-07	0.253,0.238,0.27	0.403,0.379,0.374	-0.132
ENSMUSG00000041491	Cep78	chr19	-	15962371	15962449	15969071	15969200	15960942	15961109	15970532	15970578	439,432,536	113,46,134	289,310,307	137,143,134	254	203	2.85211103991e-07	0.756,0.882,0.762	0.628,0.634,0.647	0.164
ENSMUSG00000038773	Kdm3b	chr18	+	34799284	34799359	34803449	34804049	34796787	34796912	34808240	34809489	332,68,254	175,41,185	244,209,204	274,276,231	200	725	2.8881104047e-07	0.873,0.857,0.833	0.763,0.733,0.762	0.102
ENSMUSG00000042167	Papd4	chr13	-	93154924	93155061	93159644	93159688	93150683	93150775	93167925	93168054	170,139,250	327,679,513	55,80,78	594,602,534	169	262	3.01435994958e-07	0.446,0.241,0.43	0.126,0.171,0.185	0.212
ENSMUSG00000026914	Psmd14	chr2	+	61720443	61720571	61722709	61722761	61711790	61711873	61760635	61760707	821,743,990	315,320,360	717,709,629	461,481,433	253	177	3.06429166192e-07	0.646,0.619,0.658	0.521,0.508,0.504	0.13
ENSMUSG00000005981	Trap1	chr16	-	4049350	4049498	4052864	4052934	4045879	4046065	4053480	4053601	379,251,359	952,632,943	364,405,380	551,596,553	195	273	3.11218519452e-07	0.358,0.357,0.348	0.48,0.488,0.49	-0.132
ENSMUSG00000030868	Dctn5	chr7	+	122138247	122138359	122143784	122143887	122135051	122135170	122148056	122149044	586,518,592	1123,846,950	699,637,707	702,668,719	237	228	3.18363948165e-07	0.334,0.371,0.375	0.489,0.478,0.486	-0.124
ENSMUSG00000019892	Lrriq1	chr10	-	103137106	103137208	103144481	103144564	103071049	103071200	103144800	103144896	36,44,35	8,0,2	92,67,51	55,23,30	208	227	3.19381990105e-07	0.831,1.0,0.95	0.646,0.761,0.65	0.241
ENSMUSG00000024997	Prdx3	chr19	-	60871419	60871561	60873127	60873263	60870003	60870139	60874431	60874556	744,596,760	433,323,669	343,407,419	518,490,500	261	267	3.25509323951e-07	0.637,0.654,0.537	0.404,0.459,0.462	0.168
ENSMUSG00000052752	Traf7	chr17	-	24514712	24514829	24516504	24516599	24514124	24514217	24518741	24518799	317,114,297	392,177,427	232,238,235	601,625,537	220	242	3.31134525139e-07	0.471,0.415,0.433	0.298,0.295,0.325	0.134
ENSMUSG00000036565	Ttyh3	chr5	-	140633563	140633636	140634758	140634854	140633264	140633340	140635181	140635402	196,46,261	394,101,403	755,750,632	772,786,598	221	198	3.33914784211e-07	0.308,0.29,0.367	0.467,0.461,0.486	-0.15
ENSMUSG00000020124	Usp15	chr10	-	123153040	123153127	123163592	123163654	123146793	123146938	123168226	123168372	344,257,352	54,33,95	221,180,185	96,74,73	187	212	3.33914784211e-07	0.878,0.898,0.808	0.723,0.734,0.742	0.128
ENSMUSG00000040771	Oard1	chr17	+	48410827	48410904	48411263	48411408	48410013	48410372	48414225	48414284	219,253,331	1048,1244,1063	229,258,261	626,577,539	202	270	3.38193204942e-07	0.218,0.214,0.294	0.328,0.374,0.393	-0.123
ENSMUSG00000030120	Mlf2	chr6	+	124934585	124934745	124935232	124935445	124934290	124934419	124935622	124936145	2552,1917,2423	2581,1985,2522	2824,3228,2823	1781,1999,1901	285	338	3.39555953486e-07	0.54,0.534,0.533	0.653,0.657,0.638	-0.114
ENSMUSG00000055322	Tns1	chr1	-	73937224	73937317	73940977	73941053	73927911	73928110	73941909	73942106	73,8,103	30,1,35	91,68,71	108,89,91	201	218	3.42851127033e-07	0.725,0.897,0.761	0.477,0.453,0.458	0.332
ENSMUSG00000022684	Bfar	chr16	+	13688755	13688925	13692432	13692577	13687390	13687595	13697332	13697506	106,82,111	379,332,309	157,129,134	243,275,214	295	270	3.46703524738e-07	0.204,0.184,0.247	0.372,0.3,0.364	-0.134
ENSMUSG00000002205	Vrk3	chr7	+	44757745	44757895	44762990	44763057	44753815	44753955	44764124	44764209	533,155,396	67,27,64	330,313,295	102,104,87	275	192	3.620860992e-07	0.847,0.8,0.812	0.693,0.678,0.703	0.128
ENSMUSG00000026810	Dpm2	chr2	+	32571205	32571295	32572296	32572399	32570857	32570912	32572958	32573579	71,82,78	328,249,413	37,52,39	438,445,344	215	228	3.85027487541e-07	0.187,0.259,0.167	0.082,0.11,0.107	0.105
ENSMUSG00000057230	Aak1	chr6	+	86970990	86971086	86981295	86981397	86967268	86967373	86982541	86982643	10,16,19	0,0,0	9,13,14	4,2,10	221	227	3.89394256805e-07	1.0,1.0,1.0	0.698,0.87,0.59	0.281
ENSMUSG00000001472	Tcf25	chr8	+	123398515	123398606	123399264	123399344	123397982	123398141	123400624	123400697	406,320,277	661,678,701	618,639,580	749,695,666	216	205	3.89394256805e-07	0.368,0.309,0.273	0.439,0.466,0.453	-0.136
ENSMUSG00000010097	Nxf1	chr19	+	8762311	8762495	8762682	8762836	8757072	8757259	8763532	8763616	1183,545,990	1490,897,1479	1050,1001,1015	938,907,865	309	279	4.04361647367e-07	0.418,0.354,0.377	0.503,0.499,0.514	-0.122
ENSMUSG00000028423	Nfx1	chr4	+	40984892	40985051	40986692	40986770	40976352	40977342	40988621	40988727	345,215,397	282,133,245	459,444,332	145,127,149	284	203	4.04471322199e-07	0.467,0.536,0.537	0.694,0.714,0.614	-0.161
ENSMUSG00000030978	Rrm1	chr7	+	102460629	102460851	102461606	102461683	102460290	102460440	102463645	102463781	4785,3852,4856	2210,2633,2506	2228,2173,2273	2089,2049,2108	347	202	4.16329768032e-07	0.558,0.46,0.53	0.383,0.382,0.386	0.132
ENSMUSG00000026927	Sdccag3	chr2	-	26385082	26385145	26385989	26386063	26384681	26384821	26386903	26387311	122,122,191	358,491,375	179,178,181	217,229,255	199	188	4.42358323439e-07	0.244,0.19,0.325	0.438,0.423,0.401	-0.168
ENSMUSG00000030007	Cct7	chr6	+	85459941	85460048	85461044	85461170	85459114	85459268	85461507	85461560	5279,3978,5434	2449,2345,2626	3364,3408,3186	2643,2788,2638	232	251	4.46634767941e-07	0.7,0.647,0.691	0.579,0.569,0.566	0.108
ENSMUSG00000027944	Hax1	chr3	-	89996246	89996298	89997386	89998003	89996010	89996117	89998527	89998686	937,992,1084	541,695,698	1032,973,935	350,419,355	742	177	4.47145403676e-07	0.292,0.254,0.27	0.413,0.356,0.386	-0.113
ENSMUSG00000038344	Txlng	chrX	-	162797639	162797810	162807484	162807576	162790611	162790806	162811291	162811595	113,50,58	330,212,261	81,74,72	151,112,117	217	296	4.47552835541e-07	0.318,0.243,0.233	0.423,0.474,0.456	-0.186
ENSMUSG00000034163	Zfc3h1	chr10	+	115409092	115409242	115410528	115410703	115408870	115408992	115411198	115411330	34,26,56	167,133,136	88,74,68	127,94,100	275	300	4.5447860068e-07	0.182,0.176,0.31	0.43,0.462,0.426	-0.217
ENSMUSG00000042608	Stk40	chr4	+	126129697	126129750	126135011	126135127	126128818	126129046	126136769	126136914	256,177,221	205,84,220	240,227,186	362,450,338	178	241	4.57030890891e-07	0.628,0.74,0.576	0.473,0.406,0.427	0.213
ENSMUSG00000041406	BC055324	chr1	-	163959287	163959401	163961963	163962086	163957492	163957597	163964469	163964655	387,363,383	203,96,248	252,242,281	353,327,267	248	239	4.60318495366e-07	0.648,0.785,0.598	0.408,0.416,0.504	0.234
ENSMUSG00000026037	Orc2	chr1	-	58474808	58474941	58476433	58476543	58472304	58472401	58480250	58480349	302,117,325	748,892,978	288,324,275	468,429,455	235	258	4.62320928987e-07	0.307,0.126,0.267	0.403,0.453,0.399	-0.185
ENSMUSG00000063172	Hspb11	chr4	+	107262466	107262579	107273612	107273719	107253902	107253962	107275222	107275291	23,48,27	290,366,230	47,51,48	197,193,156	238	232	4.62770747172e-07	0.072,0.113,0.103	0.189,0.205,0.231	-0.112
ENSMUSG00000029192	Tbc1d14	chr5	-	36512453	36512548	36514038	36514119	36508359	36508431	36519272	36519379	303,156,324	104,30,133	247,267,237	181,191,164	206	220	4.66388717166e-07	0.757,0.847,0.722	0.593,0.599,0.607	0.176
ENSMUSG00000040774	Cept1	chr3	-	106512802	106512870	106531136	106531278	106505720	106505852	106533354	106533502	293,283,327	60,54,110	341,312,304	162,171,166	267	193	4.79508158324e-07	0.779,0.791,0.682	0.603,0.569,0.57	0.17
ENSMUSG00000031262	Cenpi	chrX	+	134340347	134340412	134343075	134343170	134339833	134339951	134347224	134347360	185,193,161	45,8,46	150,154,104	81,65,62	190	220	4.92341498423e-07	0.826,0.965,0.802	0.682,0.733,0.66	0.173
ENSMUSG00000038369	Ncoa6	chr2	-	155399654	155399691	155402671	155402740	155395719	155395871	155405474	155408450	277,402,254	72,121,78	202,195,182	118,123,96	194	162	4.92853665415e-07	0.763,0.735,0.731	0.588,0.57,0.613	0.153
ENSMUSG00000025203	Scd2	chr19	+	44294903	44295186	44298039	44298170	44293675	44294411	44299608	44299814	3623,807,3448	1207,284,1116	2959,2584,2471	1586,1369,1389	408	256	4.95536000973e-07	0.653,0.641,0.66	0.539,0.542,0.527	0.115
ENSMUSG00000021273	Fdft1	chr14	-	63152326	63152503	63156558	63156750	63151149	63151302	63159017	63159146	502,437,588	1011,714,924	878,805,826	941,830,850	317	302	5.09345697591e-07	0.321,0.368,0.377	0.471,0.48,0.481	-0.122
ENSMUSG00000002963	Pnkp	chr7	+	44858452	44858749	44859722	44859802	44858162	44858209	44859887	44859945	88,38,79	213,240,174	122,104,99	146,161,133	422	205	5.19267891903e-07	0.167,0.071,0.181	0.289,0.239,0.266	-0.125
ENSMUSG00000004929	Thop1	chr10	+	81073152	81073365	81075510	81075659	81070034	81070278	81076942	81077050	351,116,265	924,647,852	314,337,317	582,614,596	338	274	5.20114777308e-07	0.235,0.127,0.201	0.304,0.308,0.301	-0.117
ENSMUSG00000040331	Nsmce4a	chr7	-	130539813	130539965	130542679	130542810	130539010	130539110	130545894	130545972	1176,1228,1242	1963,2469,2315	1337,1432,1384	1565,1653,1537	256	277	5.20114777308e-07	0.393,0.35,0.367	0.48,0.484,0.493	-0.116
ENSMUSG00000020362	Cnot6	chr11	-	49685086	49685352	49686846	49686932	49683124	49683282	49689164	49689351	611,126,655	1307,505,1454	713,533,534	795,619,683	211	391	5.20114777308e-07	0.464,0.316,0.455	0.624,0.615,0.592	-0.199
ENSMUSG00000057113	Npm1	chr11	-	33153985	33154060	33156990	33157048	33152286	33152852	33159933	33159995	19291,22351,23526	8120,13938,11143	10020,9852,9105	7893,7856,7678	183	200	5.21041193557e-07	0.722,0.637,0.698	0.581,0.578,0.564	0.111
ENSMUSG00000059208	Hnrnpm	chr17	-	33658869	33658914	33660212	33660314	33658387	33658465	33663224	33663285	3176,2363,3283	1878,1882,1649	3225,3125,3015	1122,1092,1006	227	170	5.22731466371e-07	0.559,0.485,0.599	0.683,0.682,0.692	-0.138
ENSMUSG00000022177	Haus4	chr14	-	54545725	54545822	54548865	54549000	54544204	54544350	54549668	54549800	360,516,363	170,259,140	313,292,317	240,246,271	260	222	5.22760501595e-07	0.644,0.63,0.689	0.527,0.503,0.5	0.144
ENSMUSG00000032366	Tpm1	chr9	-	67031950	67032026	67032465	67032541	67031451	67031514	67032793	67032864	1741,2061,2109	1256,949,1206	2453,2190,1834	2647,2073,1782	201	201	5.25064632253e-07	0.581,0.685,0.636	0.481,0.514,0.507	0.133
ENSMUSG00000036940	Kdm1a	chr4	-	136552460	136552588	136554212	136554400	136551871	136552018	136555172	136555305	512,531,550	831,727,778	1094,1025,916	923,932,832	313	253	5.26639111256e-07	0.332,0.371,0.364	0.489,0.471,0.471	-0.121
ENSMUSG00000028670	Lypla2	chr4	-	135970453	135970519	135970607	135970639	135969958	135970006	135970859	135970965	218,193,231	278,255,324	126,126,125	321,343,276	157	191	5.29679288213e-07	0.488,0.479,0.464	0.323,0.309,0.355	0.148
ENSMUSG00000026355	Mcm6	chr1	-	128351432	128351682	128355512	128355659	128349303	128349469	128359458	128359664	1308,632,1281	1177,718,1357	1171,965,1022	1800,1673,1763	272	375	5.31420495464e-07	0.605,0.548,0.565	0.473,0.443,0.444	0.119
ENSMUSG00000030521	Mphosph10	chr7	-	64384301	64384369	64385678	64385820	64382890	64383028	64387448	64387617	775,955,976	186,204,235	452,385,419	181,168,171	267	193	5.49152384697e-07	0.751,0.772,0.75	0.644,0.624,0.639	0.122
ENSMUSG00000028089	Chd1l	chr3	-	97572560	97572709	97580978	97581177	97571034	97571067	97582716	97582870	47,77,34	268,222,207	95,97,63	158,155,154	324	274	5.54283949764e-07	0.129,0.227,0.122	0.337,0.346,0.257	-0.154
ENSMUSG00000055531	Cpsf6	chr10	-	117360855	117361360	117361773	117361884	117360439	117360555	117362013	117362187	196,184,209	1806,1075,1827	153,124,161	2317,2183,1888	236	630	5.59479231568e-07	0.225,0.314,0.234	0.15,0.132,0.185	0.102
ENSMUSG00000022800	Fyttd1	chr16	+	32898877	32898939	32900632	32900707	32898373	32898470	32902418	32902545	445,209,467	298,100,392	339,293,309	473,413,390	187	200	5.66139675781e-07	0.615,0.691,0.56	0.434,0.431,0.459	0.181
ENSMUSG00000006676	Usp19	chr9	+	108499849	108500010	108500090	108500269	108499591	108499744	108501839	108502317	437,383,358	549,521,460	580,646,577	463,459,455	286	304	5.74128805357e-07	0.458,0.439,0.453	0.571,0.599,0.574	-0.131
ENSMUSG00000002068	Ccne1	chr7	-	38099788	38099884	38100554	38100701	38099467	38099602	38102785	38102921	1493,1302,1497	538,529,525	581,574,620	358,399,351	272	221	5.80921341279e-07	0.693,0.667,0.699	0.569,0.539,0.589	0.121
ENSMUSG00000020694	Tlk2	chr11	+	105209793	105209837	105210544	105210640	105208851	105208921	105221185	105221353	485,310,544	168,61,215	337,319,293	200,209,180	169	221	5.83947159321e-07	0.791,0.869,0.768	0.688,0.666,0.68	0.131
ENSMUSG00000017897	Eya2	chr2	+	165754440	165754530	165761903	165761962	165731552	165731636	165763696	165763857	359,318,414	132,54,162	208,211,216	148,134,177	215	184	5.89922341107e-07	0.699,0.834,0.686	0.546,0.574,0.511	0.196
ENSMUSG00000004530	Coro1c	chr5	-	113849528	113849648	113850650	113850832	113848526	113848631	113852170	113852300	862,379,671	1015,516,711	612,606,520	429,410,386	307	245	6.01812920253e-07	0.404,0.37,0.43	0.532,0.541,0.518	-0.129
ENSMUSG00000027465	Tbc1d20	chr2	+	152304945	152305026	152307988	152308175	152302151	152302337	152308329	152308428	130,94,138	544,276,479	207,196,199	376,385,394	206	312	6.11010241079e-07	0.266,0.34,0.304	0.455,0.435,0.433	-0.138
ENSMUSG00000039599	Fam149b	chr14	+	20358023	20358140	20381748	20381821	20356354	20356497	20382916	20383489	158,85,135	148,152,135	239,241,256	126,124,99	242	198	6.12495800053e-07	0.466,0.314,0.45	0.608,0.614,0.679	-0.224
ENSMUSG00000029466	Anapc7	chr5	+	122435518	122435661	122438128	122438246	122433383	122433537	122439318	122439515	565,593,731	498,348,416	598,537,484	711,730,601	268	243	6.14891637693e-07	0.507,0.607,0.614	0.433,0.4,0.422	0.158
ENSMUSG00000005610	Eif4g2	chr7	-	111075586	111075712	111076279	111076393	111075336	111075441	111076695	111076856	12905,6707,13199	25721,13175,26059	10095,9613,9478	13241,11752,11884	239	251	6.19675791287e-07	0.345,0.348,0.347	0.445,0.462,0.456	-0.108
ENSMUSG00000028926	Cdk14	chr5	-	4894027	4894167	4922126	4922175	4888836	4888980	4949531	4949595	41,0,48	268,146,306	129,111,81	360,283,299	174	265	6.34105254991e-07	0.189,0.0,0.193	0.353,0.374,0.292	-0.212
ENSMUSG00000062866	Phactr2	chr10	-	13261765	13261924	13266972	13267053	13257576	13257816	13291794	13291962	130,78,133	42,24,49	150,135,160	25,6,22	206	284	6.34131933343e-07	0.81,0.818,0.789	0.892,0.969,0.909	-0.118
ENSMUSG00000020078	Vps26a	chr10	-	62471059	62471135	62480557	62480707	62469900	62470057	62486657	62486805	474,316,536	142,179,185	280,217,245	260,206,182	275	201	6.34131933343e-07	0.709,0.563,0.679	0.44,0.435,0.496	0.193
ENSMUSG00000008090	Fgfrl1	chr5	+	108694894	108695118	108703285	108703558	108694501	108694532	108704666	108704747	6,4,8	121,83,125	35,33,41	200,185,168	349	398	6.37958466992e-07	0.054,0.052,0.068	0.166,0.169,0.218	-0.126
ENSMUSG00000033216	Eefsec	chr6	-	88297576	88298236	88358545	88358642	88281548	88281705	88376203	88376411	227,197,238	141,159,167	169,180,166	234,252,201	222	785	6.45215856763e-07	0.851,0.814,0.834	0.719,0.716,0.745	0.106
ENSMUSG00000079056	Kcnip3	chr2	-	127459982	127460087	127460432	127460540	127459329	127459392	127465047	127465118	13,12,34	1,0,7	9,29,7	17,20,27	233	230	6.46074513971e-07	0.928,1.0,0.827	0.343,0.589,0.204	0.54
ENSMUSG00000037325	Bbs7	chr3	-	36590651	36590717	36592364	36592439	36582625	36582765	36594367	36594560	47,17,64	134,109,212	54,55,51	69,74,75	200	191	6.59772224625e-07	0.251,0.13,0.224	0.428,0.415,0.394	-0.211
ENSMUSG00000032254	Kif23	chr9	-	61931800	61931922	61932074	61932187	61929663	61929766	61935379	61935550	199,66,273	704,629,951	242,217,183	480,496,399	238	247	6.68741798728e-07	0.227,0.098,0.23	0.344,0.312,0.322	-0.141
ENSMUSG00000017897	Eya2	chr2	+	165664785	165664886	165682836	165682882	165595031	165595264	165685548	165685691	97,49,88	262,78,187	117,130,103	117,97,115	226	171	6.84027164393e-07	0.219,0.322,0.263	0.431,0.503,0.404	-0.178
ENSMUSG00000034620	Tmem5	chr10	-	122088878	122089049	122094589	122094692	122078113	122081689	122095938	122096094	382,269,381	228,189,287	321,239,232	330,310,335	228	296	6.86851777881e-07	0.685,0.649,0.633	0.558,0.5,0.473	0.145
ENSMUSG00000058761	Rnf169	chr7	-	99927092	99927192	99935161	99935280	99920253	99926483	99942958	99943105	95,27,89	184,100,221	137,118,126	165,132,110	244	225	6.86851777881e-07	0.323,0.199,0.271	0.434,0.452,0.514	-0.202
ENSMUSG00000019979	Apaf1	chr10	-	91020655	91020781	91023719	91023848	91018965	91019085	91031548	91031710	367,103,237	188,57,155	201,190,209	244,208,198	254	251	7.27195864578e-07	0.659,0.641,0.602	0.449,0.474,0.511	0.156
ENSMUSG00000053414	Hunk	chr16	+	90447309	90447365	90453679	90453815	90432513	90432806	90464140	90464268	78,18,62	348,131,292	171,136,124	357,331,344	181	261	7.36356860974e-07	0.244,0.165,0.234	0.409,0.372,0.342	-0.16
ENSMUSG00000032740	Ccdc88a	chr11	+	29455369	29455516	29456457	29456602	29453118	29453277	29460848	29461033	197,93,189	63,8,114	160,121,122	190,145,149	272	270	7.49373579908e-07	0.756,0.92,0.622	0.455,0.453,0.448	0.314
ENSMUSG00000020128	Vps54	chr11	+	21312850	21312972	21313083	21313164	21312239	21312327	21314918	21315026	684,248,514	94,102,95	338,289,280	187,165,168	247	206	7.57009112741e-07	0.859,0.67,0.819	0.601,0.594,0.582	0.19
ENSMUSG00000035351	Nup37	chr10	+	88171994	88172085	88174385	88174567	88160875	88160970	88174882	88174933	500,426,608	389,469,498	317,354,306	467,514,541	216	307	7.77397407809e-07	0.646,0.564,0.634	0.491,0.495,0.446	0.137
ENSMUSG00000037012	Hk1	chr10	-	62284700	62284849	62286347	62286652	62284278	62284398	62290159	62290393	78,16,82	220,191,235	185,181,174	307,315,277	430	274	7.84087442773e-07	0.184,0.051,0.182	0.277,0.268,0.286	-0.138
ENSMUSG00000042605	Atxn2	chr5	+	121785758	121785866	121786333	121786404	121785214	121785412	121794937	121795248	166,96,151	274,170,264	246,228,182	227,191,181	233	196	7.96148636021e-07	0.338,0.322,0.325	0.477,0.501,0.458	-0.15
ENSMUSG00000026309	Ilkap	chr1	-	91381850	91381972	91383303	91383391	91378465	91378585	91384564	91384658	934,793,833	652,904,655	594,554,457	904,903,782	213	247	8.13112178667e-07	0.624,0.504,0.596	0.432,0.416,0.404	0.157
ENSMUSG00000032595	Cdhr4	chr9	+	107993376	107993462	107994273	107994378	107993133	107993296	107994976	107995080	15,48,18	5,0,0	37,38,32	17,21,23	211	230	8.26003182743e-07	0.766,1.0,1.0	0.703,0.664,0.603	0.265
ENSMUSG00000020166	Cnot2	chr10	-	116517316	116517383	116549032	116549175	116501191	116501317	116581452	116581490	531,344,520	50,33,64	437,441,397	98,90,88	268	192	8.30183865158e-07	0.884,0.882,0.853	0.762,0.778,0.764	0.105
ENSMUSG00000027959	Sass6	chr3	+	116605196	116605276	116605664	116605769	116603461	116603522	116607322	116607494	61,5,38	267,95,363	85,61,70	215,193,186	205	230	8.30183865158e-07	0.204,0.056,0.105	0.307,0.262,0.297	-0.167
ENSMUSG00000030872	Gga2	chr7	-	122002074	122002212	122002666	122002747	122000118	122000200	122003886	122003987	991,587,1011	916,574,1022	634,630,604	930,1039,997	206	263	8.67710914176e-07	0.58,0.566,0.558	0.465,0.436,0.436	0.122
ENSMUSG00000034401	Spata6	chr4	+	111746140	111746278	111774798	111774879	111720102	111720257	111778999	111779596	56,4,27	151,102,133	60,77,93	124,109,97	263	206	8.78141578394e-07	0.225,0.03,0.137	0.275,0.356,0.429	-0.223
ENSMUSG00000071054	Safb	chr17	+	56597787	56597815	56598643	56599220	56595651	56595714	56599622	56599672	196,151,194	367,160,456	171,153,144	650,580,540	153	702	8.78141578394e-07	0.71,0.812,0.661	0.547,0.548,0.55	0.179
ENSMUSG00000074578	Zfas1	chr2	+	167063635	167063727	167065158	167065217	167062933	167063297	167065433	167065480	885,1356,820	252,395,344	702,752,597	354,436,371	217	184	8.81678916671e-07	0.749,0.744,0.669	0.627,0.594,0.577	0.121
ENSMUSG00000041236	Vps41	chr13	+	18841157	18841250	18842152	18842280	18839647	18839729	18843468	18843613	281,359,370	222,145,274	297,275,263	454,350,360	218	253	8.99293704804e-07	0.595,0.742,0.61	0.432,0.477,0.459	0.193
ENSMUSG00000030034	Ino80b	chr6	-	83124306	83124425	83124584	83124777	83123993	83124163	83125010	83125431	282,328,322	221,199,186	235,238,210	289,267,251	318	244	9.22785789213e-07	0.495,0.558,0.571	0.384,0.406,0.391	0.148
ENSMUSG00000037013	Ss18	chr18	-	14651022	14651244	14655026	14655180	14640955	14641123	14670308	14670393	157,19,120	854,346,730	189,188,172	633,632,614	279	347	9.61213637118e-07	0.186,0.064,0.17	0.271,0.27,0.258	-0.126
ENSMUSG00000022771	Ppil2	chr16	-	17096704	17096794	17097355	17097447	17096004	17096080	17100255	17100307	284,94,245	416,191,469	246,248,296	261,241,206	217	215	9.9344750556e-07	0.403,0.328,0.341	0.483,0.505,0.587	-0.168
ENSMUSG00000078532	Nkain1	chr4	-	130537260	130537341	130539051	130539189	130533847	130534045	130573828	130574173	215,58,203	776,241,717	256,274,228	493,602,479	263	206	9.97186739797e-07	0.178,0.159,0.182	0.289,0.263,0.272	-0.102
ENSMUSG00000042492	Tbc1d10b	chr7	-	127203373	127203481	127203740	127203840	127203171	127203278	127207449	127208468	59,29,102	167,93,222	253,299,236	330,349,346	225	233	9.98003538526e-07	0.268,0.244,0.322	0.443,0.47,0.414	-0.164
ENSMUSG00000052707	Tnrc6a	chr7	+	123186562	123186721	123187352	123187493	123184155	123184287	123188787	123188895	196,162,305	726,380,655	282,292,275	463,354,382	284	266	1.00104036346e-06	0.202,0.285,0.304	0.363,0.436,0.403	-0.137
ENSMUSG00000026482	Rgl1	chr1	-	152586406	152586615	152623817	152623928	152571597	152571675	152674859	152675023	14,0,11	268,156,266	38,18,28	222,236,225	236	334	1.00104036346e-06	0.069,0.0,0.055	0.195,0.097,0.15	-0.106
ENSMUSG00000018654	Ikzf1	chr11	+	11758194	11758317	11761218	11761353	11754006	11754174	11768880	11769798	25,32,41	10,0,20	6,12,6	22,20,13	248	260	1.00104036346e-06	0.724,1.0,0.682	0.222,0.386,0.326	0.491
ENSMUSG00000027523	Gnas	chr2	+	174334211	174334284	174341809	174341929	174330096	174330434	174343199	174343297	5178,4109,4513	8057,5684,8115	5449,5770,4818	13086,13701,12400	198	245	1.01837401697e-06	0.443,0.472,0.408	0.34,0.343,0.325	0.105
ENSMUSG00000036893	Ehmt1	chr2	-	24847943	24848089	24852664	24852802	24840635	24840779	24856605	24856726	346,186,400	200,96,245	371,315,300	360,376,276	263	271	1.06726069346e-06	0.641,0.666,0.627	0.515,0.463,0.528	0.143
ENSMUSG00000054414	Slc30a7	chr3	-	115956870	115956961	115978643	115978779	115954051	115954201	115981761	115981812	96,72,110	202,201,246	133,172,123	185,145,132	261	216	1.07954038846e-06	0.282,0.229,0.27	0.373,0.495,0.435	-0.174
ENSMUSG00000038533	Cbfa2t2	chr2	+	154515816	154515998	154517708	154517962	154510507	154510597	154521150	154521236	9,0,5	198,63,172	30,22,25	230,200,171	307	379	1.08597661294e-06	0.053,0.0,0.035	0.139,0.12,0.153	-0.108
ENSMUSG00000022191	Drosha	chr15	+	12905598	12905701	12912510	12912555	12902584	12902684	12913898	12914056	693,418,629	408,324,394	795,763,739	339,313,243	228	170	1.09600686943e-06	0.559,0.49,0.543	0.636,0.645,0.694	-0.128
ENSMUSG00000035671	Zswim4	chr8	-	84217244	84217408	84219825	84219980	84214022	84214104	84223219	84223355	433,227,392	224,121,173	353,391,366	321,332,317	280	289	1.09807550731e-06	0.666,0.659,0.7	0.532,0.549,0.544	0.133
ENSMUSG00000026775	Yme1l1	chr2	+	23175168	23175252	23181025	23181108	23172955	23173106	23183212	23183303	572,382,783	773,554,930	717,673,649	584,536,510	209	208	1.10202381288e-06	0.424,0.407,0.456	0.55,0.555,0.559	-0.126
ENSMUSG00000037286	Stag1	chr9	+	100705152	100705254	100712437	100712540	100643447	100643796	100737977	100738142	101,5,100	473,80,426	168,158,144	424,303,319	227	228	1.1058862215e-06	0.177,0.059,0.191	0.285,0.344,0.312	-0.171
ENSMUSG00000021686	Ap3b1	chr13	+	94390791	94390867	94394718	94394793	94358959	94359231	94403337	94403433	44,18,73	130,130,214	142,120,86	175,136,157	201	200	1.11599209366e-06	0.252,0.121,0.253	0.447,0.468,0.353	-0.214
ENSMUSG00000027835	Pdcd10	chr3	-	75520701	75520784	75521030	75521109	75517460	75517601	75527587	75527714	234,177,263	52,47,49	146,145,148	60,82,70	204	208	1.12157077605e-06	0.821,0.793,0.846	0.713,0.643,0.683	0.14
ENSMUSG00000006731	B4galnt1	chr10	+	127167700	127167881	127169743	127169842	127167501	127167542	127169977	127170168	13,0,10	35,21,36	37,31,43	36,27,22	306	224	1.12763053918e-06	0.214,0.0,0.169	0.429,0.457,0.589	-0.364
ENSMUSG00000035901	Dennd5a	chr7	-	109899723	109899869	109901059	109901181	109899043	109899162	109905169	109905298	572,302,625	291,180,303	636,657,603	601,601,482	247	271	1.16910271262e-06	0.683,0.648,0.694	0.537,0.545,0.579	0.121
ENSMUSG00000030796	Tead2	chr7	+	45223680	45223745	45225652	45225795	45220642	45220701	45228638	45228812	2643,1350,2401	2400,1807,2320	1243,1317,1302	2212,2526,2178	190	268	1.18738998694e-06	0.608,0.513,0.593	0.442,0.424,0.457	0.13
ENSMUSG00000021816	Ppp3cb	chr14	-	20523959	20524099	20524356	20524502	20523778	20523856	20528157	20528269	551,379,620	941,980,1108	579,519,614	742,575,643	271	265	1.19484140464e-06	0.364,0.274,0.354	0.433,0.469,0.483	-0.131
ENSMUSG00000032475	Nck1	chr9	-	100497257	100497970	100508428	100508672	100492292	100495671	100545994	100546134	237,258,210	676,734,761	275,292,233	553,504,381	369	838	1.20178507442e-06	0.443,0.444,0.385	0.53,0.568,0.581	-0.136
ENSMUSG00000031392	Irak1	chrX	-	74015405	74015501	74018129	74018366	74013925	74014125	74019899	74019965	254,100,148	7,30,2	335,304,284	2,4,0	362	221	1.20868528992e-06	0.957,0.671,0.978	0.99,0.979,1.0	-0.121
ENSMUSG00000002249	Tead3	chr17	-	28336510	28336573	28340153	28340218	28335484	28335496	28341348	28341600	52,27,67	83,41,73	163,217,171	94,128,97	190	188	1.23382607113e-06	0.383,0.395,0.476	0.632,0.627,0.636	-0.214
ENSMUSG00000030970	Ctbp2	chr7	-	132995158	132995365	133025712	133025872	132991561	132991776	133081756	133081860	654,282,625	1215,551,1209	483,540,555	1611,1812,1518	285	332	1.257578752e-06	0.385,0.374,0.376	0.259,0.258,0.299	0.106
ENSMUSG00000024875	Yif1a	chr19	+	5091540	5091696	5092128	5092222	5091367	5091425	5092301	5092879	112,153,104	203,281,178	237,239,215	204,240,221	281	219	1.26441980947e-06	0.301,0.298,0.313	0.475,0.437,0.431	-0.144
ENSMUSG00000030881	Arfip2	chr7	-	105639008	105639105	105639324	105639465	105638208	105638327	105640244	105640326	259,243,248	392,251,396	500,457,414	321,360,306	266	222	1.26441980947e-06	0.355,0.447,0.343	0.565,0.514,0.53	-0.155
ENSMUSG00000025607	Copg2	chr6	-	30890600	30890672	30894846	30894927	30885579	30885659	30895541	30895594	346,222,373	161,35,197	266,264,266	307,266,248	206	197	1.26666482104e-06	0.673,0.858,0.644	0.453,0.487,0.506	0.243
ENSMUSG00000036940	Kdm1a	chr4	-	136553795	136553910	136554212	136554400	136552460	136552588	136555172	136555305	509,531,555	957,825,939	1089,1027,914	1138,1072,973	313	240	1.27245568179e-06	0.29,0.33,0.312	0.423,0.423,0.419	-0.111
ENSMUSG00000018565	Elp5	chr11	-	69970560	69970742	69975039	69975260	69969492	69969588	69979829	69979910	587,444,750	1672,2010,1736	690,704,683	1153,1252,1170	346	307	1.27332929087e-06	0.238,0.164,0.277	0.347,0.333,0.341	-0.114
ENSMUSG00000047879	Usp14	chr18	-	10017990	10018095	10022817	10022850	10016540	10016644	10024533	10024679	448,410,451	440,224,558	257,250,203	524,488,481	158	230	1.29323658354e-06	0.597,0.727,0.541	0.417,0.427,0.381	0.213
ENSMUSG00000008668	Rps18	chr17	-	33952402	33952591	33955077	33955176	33952220	33952312	33955617	33955717	2339,480,1929	9458,11192,10871	3042,3115,2761	9388,11020,9387	224	314	1.29734491874e-06	0.257,0.057,0.199	0.312,0.284,0.292	-0.125
ENSMUSG00000048402	Gli2	chr1	-	118866571	118866757	119002039	119002206	118855435	118855637	119053301	119053339	75,34,42	424,81,252	180,151,140	309,254,262	292	311	1.29809826587e-06	0.159,0.309,0.151	0.383,0.388,0.363	-0.172
ENSMUSG00000034951	Cog7	chr7	-	121935657	121935798	121941169	121941235	121930529	121930613	121943777	121943894	53,25,36	239,155,125	74,74,76	163,116,152	191	266	1.29971776564e-06	0.236,0.183,0.286	0.387,0.47,0.41	-0.187
ENSMUSG00000038305	Spats2l	chr1	+	57799304	57799354	57832052	57832137	57774860	57775024	57855463	57855524	0,0,1	29,10,19	20,11,10	75,60,49	175	210	1.30158843418e-06	0.0,0.0,0.059	0.242,0.18,0.197	-0.187
ENSMUSG00000030204	Ddx47	chr6	+	135015194	135015383	135015575	135015647	135012301	135012395	135015821	135015940	783,533,689	705,596,613	710,753,762	431,467,401	314	197	1.30300211819e-06	0.411,0.359,0.414	0.508,0.503,0.544	-0.124
ENSMUSG00000045273	Cenph	chr13	-	100761760	100761924	100764168	100764232	100759673	100760194	100766824	100766881	216,229,197	568,762,677	257,239,271	417,445,521	189	289	1.31643621483e-06	0.368,0.315,0.308	0.485,0.451,0.443	-0.129
ENSMUSG00000022607	Ptk2	chr15	-	73330848	73331015	73394647	73394744	73325748	73325836	73423008	73423191	47,11,53	409,101,371	118,119,131	498,451,454	222	292	1.32519003495e-06	0.131,0.125,0.158	0.238,0.258,0.275	-0.119
ENSMUSG00000029472	Anapc5	chr5	-	122802129	122802219	122802822	122802904	122800450	122800632	122806244	122806435	1392,850,1438	1751,1603,1701	1555,1542,1406	1164,1142,1192	207	215	1.33011634799e-06	0.452,0.355,0.468	0.581,0.584,0.551	-0.147
ENSMUSG00000030881	Arfip2	chr7	-	105637120	105637278	105637818	105638040	105636810	105636985	105638208	105638327	269,155,253	660,521,661	356,351,293	573,519,515	347	283	1.34030911808e-06	0.249,0.195,0.238	0.336,0.355,0.317	-0.109
ENSMUSG00000001632	Brpf1	chr6	+	113317547	113317676	113318411	113318721	113317059	113317191	113319040	113319361	222,112,259	79,29,87	205,171,190	142,115,116	254	435	1.3539051954e-06	0.828,0.869,0.836	0.712,0.718,0.737	0.122
ENSMUSG00000020700	Map3k3	chr11	+	106150269	106150418	106151008	106151140	106149481	106149673	106151617	106151747	229,79,194	268,138,268	328,320,282	217,234,224	274	257	1.36487791675e-06	0.445,0.349,0.404	0.586,0.562,0.541	-0.164
ENSMUSG00000056671	Prelid2	chr18	-	41932600	41932761	41935167	41935241	41912369	41912475	41937633	41937691	49,92,73	354,561,453	71,82,54	221,229,194	199	286	1.37429773705e-06	0.166,0.191,0.188	0.316,0.34,0.286	-0.132
ENSMUSG00000042508	Dmtf1	chr5	-	9137125	9137240	9140385	9140480	9136065	9136142	9148899	9149022	216,115,266	449,197,514	319,246,222	341,279,233	220	240	1.38058589874e-06	0.344,0.389,0.361	0.505,0.49,0.51	-0.137
ENSMUSG00000006423	C330007P06Rik	chrX	-	36854282	36854421	36856816	36856893	36853329	36853419	36863623	36863741	0,3,1	97,39,140	5,10,9	72,59,51	202	264	1.38058589874e-06	0.0,0.091,0.009	0.083,0.181,0.187	-0.117
ENSMUSG00000010663	Fads1	chr19	+	10186754	10186883	10191439	10191500	10186377	10186479	10192911	10192988	1001,336,1055	191,91,161	749,707,725	266,268,243	254	186	1.39954875632e-06	0.793,0.73,0.828	0.673,0.659,0.686	0.111
ENSMUSG00000033373	Fntb	chr12	+	76897326	76897413	76906944	76907074	76887971	76888055	76910210	76910246	213,143,176	56,48,119	171,190,189	193,203,178	212	255	1.40118830772e-06	0.821,0.782,0.64	0.516,0.53,0.561	0.212
ENSMUSG00000052298	Cdc42se2	chr11	-	54723573	54723675	54740237	54740550	54720242	54720357	54756405	54756559	905,588,1095	541,333,620	754,712,668	664,687,664	438	227	1.40119742166e-06	0.464,0.478,0.478	0.37,0.349,0.343	0.119
ENSMUSG00000002997	Prkar2b	chr12	-	31993730	31993783	32038621	32038657	31987879	31987963	32060781	32061235	44,20,68	289,179,310	81,83,69	241,181,218	161	178	1.42431307513e-06	0.144,0.11,0.195	0.271,0.336,0.259	-0.139
ENSMUSG00000053768	Chchd3	chr6	-	33008482	33008564	33049336	33049424	32968200	32968318	33059999	33060217	489,340,493	747,753,733	585,648,592	571,610,598	213	207	1.45720867716e-06	0.389,0.305,0.395	0.499,0.508,0.49	-0.136
ENSMUSG00000021965	Ska3	chr14	-	57811579	57811665	57816644	57816751	57809942	57810143	57820153	57820562	153,223,214	343,266,419	249,230,201	200,168,170	232	211	1.46457530987e-06	0.289,0.433,0.317	0.531,0.555,0.518	-0.188
ENSMUSG00000092558	Med20	chr17	+	47612962	47613117	47618808	47619062	47611581	47611692	47622884	47624418	554,304,459	190,44,173	399,369,340	188,239,223	280	379	1.49700895548e-06	0.798,0.903,0.782	0.742,0.676,0.674	0.13
ENSMUSG00000002210	Smg9	chr7	+	24407520	24407633	24414938	24415050	24406034	24406132	24416498	24416594	125,53,97	267,198,280	123,123,122	160,147,183	238	237	1.49708589396e-06	0.318,0.21,0.256	0.434,0.455,0.399	-0.168
ENSMUSG00000024317	Rnf138	chr18	+	21008724	21008890	21020887	21020999	21001956	21002169	21026085	21028223	174,122,189	223,329,254	207,176,181	148,133,110	291	237	1.52381320539e-06	0.389,0.232,0.377	0.533,0.519,0.573	-0.209
ENSMUSG00000034601	2700049A03Rik	chr12	+	71216041	71216196	71219190	71219299	71194291	71194466	71242943	71243303	57,42,69	17,8,22	28,38,29	42,31,26	280	234	1.53128064287e-06	0.737,0.814,0.724	0.358,0.506,0.482	0.31
ENSMUSG00000074247	Dda1	chr8	+	71472036	71472117	71473774	71473836	71469198	71469325	71474487	71476098	65,2,56	216,87,173	130,98,92	138,164,141	206	187	1.55362283937e-06	0.215,0.02,0.227	0.461,0.352,0.372	-0.241
ENSMUSG00000062906	Hdac10	chr15	-	89125825	89125890	89125974	89126081	89125496	89125749	89126211	89126301	19,0,10	48,36,23	40,44,33	30,20,29	232	190	1.57381131347e-06	0.245,0.0,0.263	0.522,0.643,0.482	-0.38
ENSMUSG00000030451	Herc2	chr7	+	56067983	56068098	56072292	56072430	56050764	56050948	56084988	56085208	76,23,109	18,10,25	69,47,47	50,51,36	240	263	1.58795163863e-06	0.822,0.716,0.827	0.602,0.502,0.589	0.224
ENSMUSG00000025979	Mob4	chr1	+	55145123	55145224	55148318	55148361	55136676	55136739	55148547	55148634	643,529,827	285,314,335	801,836,763	234,211,195	226	168	1.60194495497e-06	0.626,0.556,0.647	0.718,0.747,0.744	-0.127
ENSMUSG00000051855	Mest	chr6	+	30740669	30740824	30746261	30746325	30738049	30738335	30747051	30748462	4218,1385,3837	5321,2757,5393	2068,2388,2298	2073,2121,1968	280	189	1.61068882794e-06	0.349,0.253,0.324	0.402,0.432,0.441	-0.116
ENSMUSG00000005981	Trap1	chr16	-	4056329	4056439	4060756	4060917	4055796	4055870	4062329	4062401	414,337,466	586,411,823	546,646,504	490,503,465	286	235	1.61958261162e-06	0.367,0.403,0.318	0.478,0.513,0.471	-0.125
ENSMUSG00000038398	Upf3a	chr8	+	13786146	13786253	13787364	13787471	13785634	13785884	13791881	13791980	142,90,134	247,343,233	272,231,197	233,224,191	232	232	1.6466503581e-06	0.365,0.208,0.365	0.539,0.508,0.508	-0.206
ENSMUSG00000037669	Ldah	chr12	+	8268363	8268598	8275807	8275890	8238442	8238615	8283899	8285758	707,463,812	158,158,338	412,341,341	298,212,213	360	208	1.68676578457e-06	0.721,0.629,0.581	0.444,0.482,0.481	0.175
ENSMUSG00000030613	Ccdc90b	chr7	+	92572538	92572640	92574621	92574663	92568471	92568575	92574743	92574815	309,285,445	334,442,404	556,547,460	343,300,282	227	167	1.69449607986e-06	0.405,0.322,0.448	0.544,0.573,0.545	-0.162
ENSMUSG00000005262	Ufd1l	chr16	+	18815328	18815361	18817902	18818024	18814829	18814962	18821038	18821169	147,143,225	432,343,506	111,137,119	573,532,549	158	247	1.70290803405e-06	0.347,0.395,0.41	0.232,0.287,0.253	0.127
ENSMUSG00000028614	Ndc1	chr4	+	107393142	107393193	107394997	107395061	107390548	107390664	107395731	107395832	121,58,83	242,196,238	117,105,87	127,126,125	176	189	1.74771767481e-06	0.349,0.241,0.272	0.497,0.472,0.428	-0.178
ENSMUSG00000028902	Sf3a3	chr4	+	124728318	124728429	124729458	124729549	124728073	124728238	124731370	124731426	1019,1371,1002	1633,2744,1633	1137,1303,1212	1380,1399,1237	236	216	1.78183286481e-06	0.364,0.314,0.36	0.43,0.46,0.473	-0.108
ENSMUSG00000025809	Itgb1	chr8	+	128705412	128705479	128707073	128707159	128685653	128685959	128710252	128710475	161,26,180	709,309,787	321,283,295	899,781,737	192	211	1.79112634854e-06	0.2,0.085,0.201	0.282,0.285,0.305	-0.129
ENSMUSG00000022817	Itgb5	chr16	+	33900509	33900605	33902793	33902883	33899240	33899402	33910464	33910585	1137,789,1293	650,539,665	1237,1206,1007	1149,1076,995	221	215	1.82020341618e-06	0.63,0.587,0.654	0.512,0.522,0.496	0.114
ENSMUSG00000020454	Eif4enif1	chr11	+	3239400	3239485	3240894	3241027	3236213	3236353	3242376	3242718	557,260,568	1692,1120,1771	431,364,418	861,817,837	210	258	1.83372727464e-06	0.288,0.222,0.283	0.381,0.354,0.38	-0.107
ENSMUSG00000004415	Col26a1	chr5	-	136836653	136836751	136847483	136847606	136765301	136765363	136882849	136882910	455,120,437	1158,382,1034	1101,1149,1052	1837,1863,1603	248	223	1.84641626298e-06	0.261,0.22,0.275	0.35,0.357,0.371	-0.107
ENSMUSG00000026743	Mllt10	chr2	+	18146776	18146872	18162316	18162886	18126133	18126229	18170253	18170298	184,73,145	100,78,159	81,81,78	179,134,146	221	695	1.86518729141e-06	0.853,0.746,0.741	0.587,0.655,0.627	0.157
ENSMUSG00000021235	Coq6	chr12	+	84366884	84367019	84370255	84370386	84362029	84362237	84370923	84371031	247,191,179	138,118,146	200,209,197	232,263,261	260	256	1.8734304821e-06	0.638,0.614,0.547	0.459,0.439,0.426	0.158
ENSMUSG00000030815	Phkg2	chr7	+	127577534	127578029	127579666	127579732	127573641	127573966	127579809	127579973	107,41,91	112,168,153	192,182,149	160,123,126	620	191	1.87777130698e-06	0.227,0.07,0.155	0.27,0.313,0.267	-0.133
ENSMUSG00000031586	Rbpms	chr8	-	33806716	33806850	33834303	33834454	33795081	33795150	33862985	33863048	1861,1176,1536	630,343,623	526,498,516	290,311,278	276	259	1.88512942873e-06	0.735,0.763,0.698	0.63,0.6,0.635	0.11
ENSMUSG00000006127	Inpp5k	chr11	+	75645427	75645617	75646785	75646923	75639136	75639565	75647192	75647276	85,65,92	27,32,43	69,91,91	80,87,93	315	263	1.89086064216e-06	0.724,0.629,0.641	0.419,0.466,0.45	0.22
ENSMUSG00000041420	Meis3	chr7	+	16178744	16178795	16179001	16179100	16177960	16178011	16182040	16182152	14,3,12	185,117,203	31,27,19	127,180,109	176	224	1.90403093662e-06	0.088,0.032,0.07	0.237,0.16,0.182	-0.13
ENSMUSG00000021555	Naa35	chr13	+	59595348	59595382	59598039	59598154	59586169	59586281	59599728	59599803	87,89,105	688,455,900	138,155,125	561,525,507	159	240	1.90403093662e-06	0.16,0.228,0.15	0.271,0.308,0.271	-0.104
ENSMUSG00000008429	Herpud2	chr9	-	25130535	25130649	25133194	25133272	25124871	25125023	25150819	25151781	94,56,96	282,154,288	160,145,118	220,210,211	203	239	1.90511941379e-06	0.282,0.3,0.282	0.461,0.448,0.397	-0.147
ENSMUSG00000001855	Nup214	chr2	+	32051008	32051148	32051773	32051798	32042517	32042569	32052118	32052367	0,0,0	25,7,48	2,6,8	19,16,20	265	150	1.91117369429e-06	0.0,0.0,0.0	0.056,0.175,0.185	-0.139
ENSMUSG00000015605	Srf	chr17	-	46549844	46550036	46553559	46553826	46549435	46549512	46555327	46556162	551,279,545	221,145,237	419,419,397	295,335,317	392	317	1.95668175957e-06	0.668,0.609,0.65	0.535,0.503,0.503	0.129
ENSMUSG00000025722	Wdr73	chr7	-	80897922	80897987	80900347	80900436	80893648	80893813	80900643	80901232	208,229,300	90,63,116	193,213,169	126,154,134	214	190	1.96630121311e-06	0.672,0.763,0.697	0.576,0.551,0.528	0.159
ENSMUSG00000010663	Fads1	chr19	+	10191439	10191500	10192911	10192988	10186754	10186883	10193700	10193798	376,191,301	221,92,164	308,309,296	288,288,306	186	202	1.97742928666e-06	0.649,0.693,0.666	0.537,0.538,0.512	0.14
ENSMUSG00000009741	Ubp1	chr9	+	113944847	113944999	113951607	113951684	113931528	113931766	113955962	113956068	462,179,410	241,104,222	305,315,268	314,290,247	277	202	1.985458814e-06	0.583,0.557,0.574	0.415,0.442,0.442	0.138
ENSMUSG00000041420	Meis3	chr7	+	16178744	16178795	16178950	16179100	16177960	16178011	16182040	16182152	14,3,12	208,143,232	31,27,19	154,206,125	176	275	1.99408953774e-06	0.095,0.032,0.075	0.239,0.17,0.192	-0.133
ENSMUSG00000057863	Rpl36	chr17	+	56613585	56613680	56613906	56614041	56613394	56613448	56614123	56614243	73,183,81	896,381,689	49,66,47	1061,1413,1063	220	260	2.00208949107e-06	0.088,0.362,0.122	0.052,0.052,0.05	0.139
ENSMUSG00000020160	Meis1	chr11	-	18988267	18988379	19011241	19011388	18941658	18941804	19012809	19012860	94,87,95	50,65,55	163,137,157	233,180,180	272	237	2.02810101878e-06	0.621,0.538,0.601	0.379,0.399,0.432	0.183
ENSMUSG00000042203	Tbc1d22b	chr17	+	29564431	29564488	29568391	29568699	29549787	29549994	29570586	29570766	33,23,29	375,166,342	58,62,63	267,268,275	182	433	2.03867371315e-06	0.173,0.248,0.168	0.341,0.355,0.353	-0.153
ENSMUSG00000001036	Epn2	chr11	-	61535270	61535383	61546149	61546911	61523028	61523193	61579566	61579685	134,49,108	3,0,1	119,134,99	17,7,14	887	238	2.04398188628e-06	0.923,1.0,0.967	0.653,0.837,0.655	0.248
ENSMUSG00000021391	Cenpp	chr13	-	49641225	49641314	49650120	49650299	49627254	49627351	49652582	49652746	129,87,161	344,514,385	127,132,131	198,202,213	304	214	2.0705000997e-06	0.209,0.106,0.227	0.311,0.315,0.302	-0.129
ENSMUSG00000062270	Morf4l1	chr9	-	90095120	90095209	90096502	90096604	90094354	90094527	90097371	90097460	1417,1373,1562	428,179,415	1517,1417,1196	654,590,482	227	214	2.08192783858e-06	0.757,0.879,0.78	0.686,0.694,0.701	0.112
ENSMUSG00000045983	Eif4g1	chr16	+	20673867	20673961	20674227	20674314	20673419	20673655	20675343	20675520	1340,420,1347	2073,543,1835	476,495,598	1149,1194,1182	219	212	2.09953430542e-06	0.385,0.428,0.415	0.286,0.286,0.329	0.109
ENSMUSG00000026211	Obsl1	chr1	-	75493784	75494057	75497007	75497280	75492869	75493145	75498074	75498347	339,270,324	73,18,39	421,464,439	125,130,127	398	398	2.14999016299e-06	0.823,0.938,0.893	0.771,0.781,0.776	0.109
ENSMUSG00000025577	Cbx2	chr11	+	119023257	119023301	119024174	119024240	119022961	119023180	119026449	119026555	92,13,83	556,151,497	89,133,102	376,319,312	169	191	2.15521018769e-06	0.158,0.089,0.159	0.211,0.32,0.27	-0.132
ENSMUSG00000004880	Lbr	chr1	-	181818839	181819008	181819863	181819989	181817488	181817569	181820673	181820777	239,235,325	634,358,857	463,369,364	473,423,399	251	294	2.16543832393e-06	0.306,0.435,0.308	0.534,0.505,0.517	-0.169
ENSMUSG00000062169	Cnih4	chr1	+	181155858	181155971	181162074	181162215	181153734	181153803	181166180	181168994	564,368,682	1494,1717,1486	415,460,385	602,650,619	238	266	2.16543832393e-06	0.297,0.193,0.339	0.435,0.442,0.41	-0.153
ENSMUSG00000025154	Arhgap19	chr19	-	41774065	41774176	41779109	41779208	41769799	41770196	41781157	41781336	224,46,190	21,15,37	206,250,235	18,6,8	224	236	2.16608935251e-06	0.918,0.764,0.844	0.923,0.978,0.969	-0.115
ENSMUSG00000039656	Rxrb	chr17	+	34036872	34036964	34037166	34037272	34036624	34036757	34037383	34037700	131,96,199	479,459,499	244,284,245	428,484,479	217	231	2.16820773566e-06	0.225,0.182,0.298	0.378,0.384,0.353	-0.137
ENSMUSG00000023923	Tbc1d5	chr17	-	50935455	50935558	50963692	50963760	50920514	50920603	50966551	50966626	13,3,11	130,38,81	30,26,34	85,67,99	193	228	2.17262581433e-06	0.106,0.085,0.138	0.294,0.314,0.289	-0.189
ENSMUSG00000031816	Mthfsd	chr8	-	121105573	121105687	121105717	121105831	121104391	121104505	121106869	121106973	127,135,127	427,338,465	55,54,64	364,333,355	239	239	2.17341564721e-06	0.229,0.285,0.215	0.131,0.14,0.153	0.102
ENSMUSG00000030074	Gxylt2	chr6	+	100733180	100733370	100750397	100750529	100704733	100705124	100783108	100783360	7,0,0	34,69,29	32,39,22	133,106,86	315	257	2.17391576061e-06	0.144,0.0,0.0	0.164,0.231,0.173	-0.141
ENSMUSG00000017478	Zc3h18	chr8	+	122407331	122407523	122408242	122408368	122403150	122403419	122410880	122410985	539,320,396	1054,540,803	484,535,445	584,561,536	317	251	2.17391576061e-06	0.288,0.319,0.281	0.396,0.43,0.397	-0.112
ENSMUSG00000050908	Tvp23a	chr16	-	10428658	10428803	10446929	10447009	10427000	10427129	10447224	10447327	9,22,7	0,0,0	24,17,14	7,3,9	205	270	2.1770600239e-06	1.0,1.0,1.0	0.819,0.882,0.672	0.209
ENSMUSG00000002014	Ssr4	chrX	+	73790030	73790120	73790358	73790424	73789799	73789874	73790653	73790811	331,451,376	323,426,325	563,657,592	313,330,356	215	191	2.1771905082e-06	0.477,0.485,0.507	0.615,0.639,0.596	-0.127
ENSMUSG00000025903	Lypla1	chr1	+	4828583	4828649	4830267	4830315	4808454	4808486	4832310	4832381	1007,417,982	188,137,254	376,462,432	199,184,187	191	173	2.20214505348e-06	0.829,0.734,0.778	0.631,0.695,0.677	0.113
ENSMUSG00000021548	Ccnh	chr13	+	85196251	85196325	85197530	85197561	85190753	85190876	85202332	85202413	317,329,458	344,388,346	255,219,221	122,111,116	199	156	2.2189278634e-06	0.419,0.399,0.509	0.621,0.607,0.599	-0.167
ENSMUSG00000044783	Hjurp	chr1	-	88275041	88275097	88277218	88277285	88272728	88272765	88277373	88277633	787,253,822	176,54,254	687,646,541	262,288,272	192	181	2.2327428255e-06	0.808,0.815,0.753	0.712,0.679,0.652	0.111
ENSMUSG00000015189	Casd1	chr6	+	4608633	4608754	4613234	4613279	4607982	4608079	4614648	4614711	720,315,852	152,81,151	295,228,265	118,109,86	246	170	2.27253732471e-06	0.766,0.729,0.796	0.633,0.591,0.68	0.129
ENSMUSG00000029550	Sppl3	chr5	+	115074814	115074903	115082220	115082340	115061561	115061639	115083424	115083503	382,107,490	1469,697,1365	564,523,538	1264,1061,995	214	245	2.27253732471e-06	0.229,0.149,0.291	0.338,0.361,0.382	-0.137
ENSMUSG00000027282	Mtch2	chr2	+	90852839	90852866	90853050	90853113	90849597	90849704	90854923	90854981	83,45,72	244,107,161	99,108,101	119,149,114	152	188	2.35343978211e-06	0.296,0.342,0.356	0.507,0.473,0.523	-0.17
ENSMUSG00000024811	Tnks2	chr19	+	36884065	36884163	36885482	36885557	36881676	36881797	36887065	36887373	525,231,614	692,323,812	801,683,729	705,547,567	223	200	2.35541947568e-06	0.405,0.391,0.404	0.505,0.528,0.536	-0.123
ENSMUSG00000039033	Tasp1	chr2	-	139985128	139985208	140008698	140008819	139977606	139977713	140042093	140042162	45,22,56	120,262,128	75,67,38	71,62,64	246	205	2.38713281868e-06	0.238,0.065,0.267	0.468,0.474,0.331	-0.234
ENSMUSG00000006215	Zbtb17	chr4	+	141465523	141465640	141465721	141465842	141465348	141465436	141465976	141466107	227,105,194	468,449,487	320,341,346	475,490,409	242	246	2.40191753211e-06	0.33,0.192,0.288	0.406,0.414,0.462	-0.157
ENSMUSG00000021969	Zdhhc20	chr14	-	57865520	57865641	57873892	57873996	57858539	57858609	57878432	57878459	78,19,67	243,82,212	197,143,125	269,221,252	229	246	2.43952872254e-06	0.256,0.199,0.253	0.44,0.41,0.348	-0.163
ENSMUSG00000034377	Tulp4	chr17	+	6201699	6201834	6213383	6213608	6198671	6198852	6214634	6214869	174,26,180	347,62,376	261,229,224	314,280,220	260	350	2.50238203961e-06	0.403,0.361,0.392	0.528,0.524,0.578	-0.158
ENSMUSG00000027378	Nphp1	chr2	-	127747999	127748112	127761161	127761236	127745895	127745969	127763778	127763907	103,100,145	335,325,383	166,175,155	291,293,236	200	238	2.5227079053e-06	0.268,0.268,0.311	0.404,0.415,0.439	-0.137
ENSMUSG00000031657	Heatr3	chr8	+	88161877	88161966	88164887	88165031	88158128	88158265	88166995	88167172	584,663,775	391,406,463	385,423,425	423,438,414	214	269	2.52593860251e-06	0.652,0.672,0.678	0.534,0.548,0.563	0.119
ENSMUSG00000027569	Mrgbp	chr2	+	180583400	180583522	180584796	180584871	180582711	180582955	180585300	180586287	187,142,294	317,284,338	251,314,216	193,246,168	247	200	2.55569978767e-06	0.323,0.288,0.413	0.513,0.508,0.51	-0.169
ENSMUSG00000033444	Specc1l	chr10	+	75230681	75230871	75241064	75241218	75212072	75212219	75245078	75246712	104,21,59	255,85,273	191,165,213	344,297,274	315	279	2.59755309535e-06	0.265,0.18,0.161	0.33,0.33,0.408	-0.154
ENSMUSG00000005779	Psmb4	chr3	-	94884916	94885033	94885659	94885741	94884670	94884759	94886074	94886221	1490,1882,1428	2488,4954,2431	2472,2889,2629	2818,3180,2978	207	242	2.60425217722e-06	0.412,0.308,0.407	0.506,0.515,0.508	-0.134
ENSMUSG00000030286	Emc3	chr6	-	113522313	113522407	113522749	113522807	113520476	113520581	113531327	113531652	132,26,134	391,258,489	150,165,129	269,240,266	183	219	2.6648278827e-06	0.288,0.108,0.247	0.4,0.451,0.367	-0.192
ENSMUSG00000021477	Ctsl	chr13	-	64366478	64366641	64366867	64367092	64365204	64365322	64367859	64368006	575,566,520	1023,1314,1030	817,813,684	992,1030,891	350	288	2.67040900413e-06	0.316,0.262,0.293	0.404,0.394,0.387	-0.105
ENSMUSG00000025630	Hprt	chrX	+	52999090	52999197	53002087	53002271	52988136	52988250	53008652	53008718	335,276,323	534,572,641	238,244,213	255,236,266	232	309	2.71113196149e-06	0.455,0.391,0.402	0.554,0.579,0.516	-0.134
ENSMUSG00000032388	Spg21	chr9	+	65468774	65468936	65473637	65473718	65465263	65465350	65475839	65475985	446,195,498	835,624,958	488,533,529	602,663,697	287	206	2.77346017131e-06	0.277,0.183,0.272	0.368,0.366,0.353	-0.118
ENSMUSG00000003299	Mrpl4	chr9	+	21006826	21006944	21007630	21007740	21006133	21006185	21007822	21007899	418,483,391	824,944,713	496,540,508	585,656,576	243	235	2.78499335185e-06	0.329,0.331,0.347	0.451,0.443,0.46	-0.116
ENSMUSG00000042350	Arel1	chr12	-	84931698	84931776	84940159	84940397	84930348	84930490	84941730	84941957	59,16,66	136,64,96	145,120,93	125,104,80	363	203	2.78744562196e-06	0.195,0.123,0.278	0.393,0.392,0.394	-0.194
ENSMUSG00000052752	Traf7	chr17	-	24514712	24514829	24516504	24516596	24514124	24514217	24518741	24518799	376,157,276	392,177,427	269,264,257	601,625,537	217	242	2.81036247953e-06	0.517,0.497,0.419	0.333,0.32,0.348	0.144
ENSMUSG00000025404	R3hdm2	chr10	+	127471767	127472000	127476519	127476698	127464981	127465013	127483975	127484218	270,104,186	465,305,370	345,293,282	381,355,308	358	304	2.81224629493e-06	0.33,0.225,0.299	0.435,0.412,0.437	-0.143
ENSMUSG00000004642	Slbp	chr5	-	33641900	33641982	33643736	33643886	33640054	33640928	33645499	33645637	1798,1451,2002	894,1080,1007	1380,1243,1263	1324,1325,1199	275	207	2.83334004039e-06	0.602,0.503,0.599	0.44,0.414,0.442	0.136
ENSMUSG00000029913	Prdm5	chr6	+	65831248	65831371	65927916	65928021	65794299	65794383	65935969	65936134	63,11,77	239,256,247	72,91,78	171,119,149	248	230	2.8734462229e-06	0.196,0.038,0.224	0.281,0.415,0.327	-0.188
ENSMUSG00000029860	Zyx	chr6	+	42356431	42356610	42357312	42357433	42356161	42356331	42357851	42357985	550,379,480	1008,808,708	687,717,713	803,766,770	304	246	2.8878008042e-06	0.306,0.275,0.354	0.409,0.431,0.428	-0.111
ENSMUSG00000066900	Suds3	chr5	-	117098270	117098376	117099300	117099322	117094909	117094994	117099476	117099538	447,518,522	1111,853,978	247,292,283	933,995,897	147	231	2.95881043131e-06	0.387,0.488,0.456	0.294,0.316,0.331	0.13
ENSMUSG00000038116	Phf20	chr2	+	156254225	156254310	156267154	156267542	156251775	156251947	156272541	156272655	76,26,126	512,136,471	118,103,111	272,258,234	210	513	2.9984785289e-06	0.266,0.318,0.395	0.515,0.494,0.537	-0.189
ENSMUSG00000040667	Nup88	chr11	-	70947701	70947803	70950145	70950236	70945202	70945361	70951259	70951358	319,268,301	775,739,865	391,389,349	573,668,591	216	227	3.07056921293e-06	0.302,0.276,0.268	0.418,0.38,0.383	-0.112
ENSMUSG00000038759	Nup205	chr6	+	35188623	35188768	35189854	35190083	35186432	35186604	35191873	35192038	676,173,601	310,50,305	419,326,341	306,303,253	270	354	3.31283191384e-06	0.741,0.819,0.721	0.642,0.585,0.639	0.138
ENSMUSG00000075528	Aarsd1	chr11	-	101408130	101408225	101409652	101409707	101406838	101407024	101410113	101410205	115,307,150	543,808,491	266,287,203	435,463,448	180	220	3.32661677658e-06	0.206,0.317,0.272	0.428,0.431,0.356	-0.14
ENSMUSG00000029686	Cul1	chr6	+	47520792	47520885	47523077	47523125	47519647	47519779	47523203	47523286	747,565,776	419,626,560	752,759,780	299,270,253	218	173	3.36471170198e-06	0.586,0.417,0.524	0.666,0.69,0.71	-0.18
ENSMUSG00000026970	Rbms1	chr2	-	60756435	60756546	60758803	60758854	60755415	60755496	60762052	60762146	276,100,304	488,281,509	151,136,136	606,557,520	176	236	3.41881672039e-06	0.431,0.323,0.445	0.25,0.247,0.26	0.147
ENSMUSG00000038535	Zfp280d	chr9	+	72338745	72338864	72351524	72351570	72335046	72335109	72360285	72360341	256,193,221	26,4,12	324,303,297	53,48,49	244	171	3.41881672039e-06	0.873,0.971,0.928	0.811,0.816,0.809	0.112
ENSMUSG00000051855	Mest	chr6	+	30745829	30745906	30746261	30746325	30745081	30745183	30747051	30748465	4184,3069,4726	5321,2757,5393	2924,3285,2726	2074,2119,1968	202	189	3.46541203942e-06	0.424,0.51,0.451	0.569,0.592,0.564	-0.113
ENSMUSG00000004415	Col26a1	chr5	-	136836653	136836757	136847483	136847606	136765301	136765363	136882849	136883121	455,120,437	1201,408,1052	1101,1149,1052	1927,1945,1703	248	229	3.52097631965e-06	0.259,0.214,0.277	0.345,0.353,0.363	-0.104
ENSMUSG00000042489	Clspn	chr4	+	126561757	126561919	126563906	126563984	126559918	126560352	126564932	126565005	347,130,330	103,18,89	209,201,193	112,102,119	287	203	3.551860905e-06	0.704,0.836,0.724	0.569,0.582,0.534	0.193
ENSMUSG00000031902	Nfatc3	chr8	+	106096163	106096336	106099071	106099212	106092031	106092231	106100933	106100989	353,161,376	606,186,596	428,361,379	376,285,326	298	266	3.59741610212e-06	0.342,0.436,0.36	0.504,0.531,0.509	-0.135
ENSMUSG00000028898	Trnau1ap	chr4	-	132325207	132325260	132328468	132328566	132321678	132321810	132329352	132329538	105,34,100	186,225,222	174,192,205	180,241,184	223	178	3.62609560351e-06	0.311,0.108,0.264	0.436,0.389,0.471	-0.204
ENSMUSG00000022477	Aco2	chr15	+	81895169	81895428	81899128	81899221	81889297	81889434	81903475	81903634	1317,668,1371	449,336,522	1040,946,899	647,648,649	384	218	3.75848089279e-06	0.625,0.53,0.599	0.477,0.453,0.44	0.128
ENSMUSG00000035529	Prdm4	chr10	-	85910222	85910408	85912837	85912971	85907275	85908070	85916523	85916729	120,38,150	745,182,792	118,134,111	352,360,375	259	311	3.77888516925e-06	0.162,0.2,0.185	0.287,0.309,0.262	-0.104
ENSMUSG00000022323	Rida	chr15	-	34485599	34485655	34486610	34486679	34484020	34484535	34487741	34487796	157,278,158	23,44,45	152,162,177	64,80,69	194	181	3.7835984154e-06	0.864,0.855,0.766	0.689,0.654,0.705	0.146
ENSMUSG00000028986	Klhl7	chr5	+	24134963	24135139	24138305	24138480	24127979	24128104	24141150	24141293	265,163,215	582,454,652	353,298,331	576,507,460	301	300	3.83293700979e-06	0.312,0.264,0.247	0.379,0.369,0.418	-0.114
ENSMUSG00000017548	Suz12	chr11	+	80013363	80013595	80015142	80015236	80010557	80010643	80019678	80019784	582,201,604	922,465,913	516,393,427	521,444,418	357	219	3.83293700979e-06	0.279,0.21,0.289	0.378,0.352,0.385	-0.112
ENSMUSG00000021109	Hif1a	chr12	+	73944078	73944187	73944910	73945037	73941960	73942385	73945551	73947530	1363,1051,1571	898,611,876	1562,1226,1254	1379,1237,1162	234	252	3.83952233397e-06	0.62,0.649,0.659	0.55,0.516,0.538	0.108
ENSMUSG00000020697	Lig3	chr11	+	82795708	82795786	82796027	82796151	82795364	82795452	82797305	82797448	243,136,260	191,60,180	215,220,177	277,285,242	203	249	3.83952233397e-06	0.609,0.735,0.639	0.488,0.486,0.473	0.179
ENSMUSG00000024909	Efemp2	chr19	+	5475060	5475178	5475407	5475456	5474706	5474774	5476065	5476272	67,20,53	129,93,142	149,183,133	205,172,157	243	174	3.91242776425e-06	0.271,0.133,0.211	0.342,0.432,0.378	-0.179
ENSMUSG00000033773	Rpap2	chr5	+	107633062	107633131	107655156	107655310	107625887	107625968	107661480	107661838	76,90,63	198,227,154	108,106,73	128,113,111	194	279	3.92874978397e-06	0.356,0.363,0.37	0.548,0.574,0.486	-0.173
ENSMUSG00000056310	Tyw1	chr5	+	130258932	130259054	130262818	130262941	130257034	130257193	130266982	130267084	68,6,27	177,102,117	83,100,89	150,141,119	247	248	3.9915869143e-06	0.278,0.056,0.188	0.357,0.416,0.429	-0.227
ENSMUSG00000000753	Serpinf1	chr11	-	75414920	75415124	75416229	75416428	75413906	75414049	75417908	75417996	622,415,541	1340,1427,1335	862,966,865	1542,1491,1262	324	329	3.9915869143e-06	0.32,0.228,0.292	0.362,0.397,0.41	-0.11
ENSMUSG00000026213	Stk11ip	chr1	+	75527575	75527671	75527801	75527843	75527057	75527466	75527968	75528118	201,138,146	7,13,24	119,122,118	33,28,37	221	167	4.02342618597e-06	0.956,0.889,0.821	0.732,0.767,0.707	0.153
ENSMUSG00000093456	Gm20662	chr9	+	108031998	108032209	108040904	108041086	108024102	108024450	108044724	108044900	288,164,301	193,70,135	379,378,318	367,385,308	336	307	4.04062673823e-06	0.577,0.682,0.671	0.485,0.473,0.485	0.162
ENSMUSG00000028698	Pik3r3	chr4	+	116270787	116270968	116272738	116272864	116259544	116259643	116286055	116286198	120,54,124	332,152,404	273,260,193	474,332,361	306	251	4.10676339716e-06	0.229,0.226,0.201	0.321,0.391,0.305	-0.12
ENSMUSG00000016528	Mapkapk2	chr1	-	131056888	131056964	131057493	131057620	131056413	131056538	131058000	131058080	2200,1163,2261	760,486,689	1507,1459,1455	785,884,777	252	201	4.14754160844e-06	0.698,0.656,0.724	0.605,0.568,0.599	0.102
ENSMUSG00000073725	Lmbrd1	chr1	+	24685396	24685573	24692940	24693001	24678659	24678816	24704820	24704918	40,3,35	63,71,103	64,59,52	69,53,32	302	186	4.15154201529e-06	0.281,0.025,0.173	0.364,0.407,0.5	-0.264
ENSMUSG00000071054	Safb	chr17	+	56598643	56599220	56599622	56599672	56597787	56597815	56600337	56600432	688,513,704	242,134,239	559,497,442	268,277,263	702	175	4.18116454008e-06	0.415,0.488,0.423	0.342,0.309,0.295	0.127
ENSMUSG00000026083	Eif5b	chr1	+	38049175	38049340	38050186	38050325	38049016	38049093	38051122	38051284	1514,1670,1426	721,993,748	878,812,885	817,668,676	290	264	4.20863625139e-06	0.657,0.605,0.634	0.495,0.525,0.544	0.111
ENSMUSG00000027349	Fam98b	chr2	+	117262838	117262919	117263822	117263939	117260174	117260353	117267779	117267947	829,964,944	1990,1546,2085	833,726,773	1002,880,977	206	242	4.24529198556e-06	0.329,0.423,0.347	0.494,0.492,0.482	-0.123
ENSMUSG00000038406	Scaf1	chr7	-	45013479	45013593	45014204	45014335	45013251	45013274	45015464	45015857	78,60,45	245,103,266	69,35,43	466,456,421	256	239	4.2654195874e-06	0.229,0.352,0.136	0.121,0.067,0.087	0.147
ENSMUSG00000004462	Tbccd1	chr16	-	22818380	22818528	22825765	22826132	22813214	22813956	22833877	22834033	294,255,301	110,144,117	169,156,167	135,159,132	492	273	4.28913055411e-06	0.597,0.496,0.588	0.41,0.353,0.412	0.169
ENSMUSG00000029814	Igf2bp3	chr6	-	49108925	49109060	49117151	49117433	49107341	49107464	49134694	49134758	1015,506,1202	1647,930,1802	781,732,722	827,755,739	407	260	4.30375303375e-06	0.282,0.258,0.299	0.376,0.382,0.384	-0.101
ENSMUSG00000042323	Pbrm1	chr14	+	31117012	31117083	31117199	31117416	31107108	31107310	31118728	31120041	56,9,82	702,332,760	119,88,76	608,590,536	196	342	4.33118914409e-06	0.122,0.045,0.158	0.255,0.207,0.198	-0.112
ENSMUSG00000042688	Mapk6	chr9	-	75393364	75393529	75395509	75395654	75390166	75390368	75397578	75398751	946,493,1179	1982,870,2077	916,891,821	1032,1045,1051	270	290	4.40406678907e-06	0.339,0.378,0.379	0.488,0.478,0.456	-0.109
ENSMUSG00000020739	Nup85	chr11	+	115582876	115583028	115583325	115583427	115581938	115582039	115583720	115583985	798,881,762	1172,2111,1149	842,887,865	903,883,813	277	227	4.41706468274e-06	0.358,0.255,0.352	0.433,0.452,0.466	-0.129
ENSMUSG00000020166	Cnot2	chr10	-	116507040	116507188	116517316	116517383	116506228	116506411	116527826	116527949	511,312,597	874,385,897	289,312,245	730,652,689	192	273	4.53696175939e-06	0.454,0.535,0.486	0.36,0.405,0.336	0.125
ENSMUSG00000035107	Dcbld2	chr16	+	58445340	58445392	58448451	58448524	58433325	58433463	58448815	58448949	26,31,38	274,102,263	71,71,64	190,157,159	177	198	4.64574521159e-06	0.096,0.254,0.139	0.295,0.336,0.31	-0.151
ENSMUSG00000056612	Ppp1r14b	chr19	+	6976543	6976627	6976857	6976890	6975047	6975506	6976981	6977324	546,174,527	1261,1376,1290	513,550,494	738,908,888	209	158	4.72929564379e-06	0.247,0.087,0.236	0.344,0.314,0.296	-0.128
ENSMUSG00000004895	Prcc	chr3	-	87867314	87867410	87869582	87870149	87862130	87862274	87872209	87872257	973,496,841	471,504,455	466,603,487	724,701,657	692	221	4.73252152822e-06	0.397,0.239,0.371	0.171,0.216,0.191	0.143
ENSMUSG00000024999	Noc3l	chr19	-	38794971	38795153	38795485	38795557	38794104	38794233	38795637	38795701	300,257,258	248,387,282	88,91,86	217,197,211	197	307	4.73252152822e-06	0.653,0.509,0.588	0.387,0.419,0.388	0.185
ENSMUSG00000028690	Mmachc	chr4	-	116704506	116704659	116705880	116706075	116702278	116703867	116708237	116708406	691,553,601	291,128,318	301,323,307	254,266,246	320	278	4.75863297537e-06	0.674,0.79,0.621	0.507,0.513,0.52	0.182
ENSMUSG00000043241	Upf2	chr2	+	6027212	6027488	6029361	6029545	6026114	6026318	6034111	6034251	176,112,186	385,410,510	253,196,176	345,222,333	401	309	4.82978079299e-06	0.26,0.174,0.219	0.361,0.405,0.289	-0.134
ENSMUSG00000057531	Dtnbp1	chr13	-	44923148	44923292	44930995	44931151	44922078	44922454	44953171	44953194	678,659,660	1329,1500,1071	515,614,487	601,730,634	281	269	4.89246283956e-06	0.328,0.296,0.371	0.451,0.446,0.424	-0.109
ENSMUSG00000046707	Csnk2a2	chr8	-	95465650	95465710	95473370	95473421	95461545	95461629	95477211	95477313	143,92,154	386,425,463	149,143,153	291,245,250	176	185	4.89724316505e-06	0.28,0.185,0.259	0.35,0.38,0.391	-0.132
ENSMUSG00000030980	Knop1	chr7	-	118848448	118848574	118850620	118850689	118842221	118846094	118852402	118853340	539,358,602	578,453,735	332,260,234	542,532,538	194	251	4.91202944854e-06	0.547,0.506,0.514	0.442,0.387,0.36	0.126
ENSMUSG00000025817	Nudt5	chr2	+	5861026	5861076	5862300	5862408	5855979	5856047	5863578	5863674	547,633,650	1010,925,957	302,332,313	767,852,793	175	233	4.97962158317e-06	0.419,0.477,0.475	0.344,0.342,0.344	0.114
ENSMUSG00000028886	Eya3	chr4	+	132670188	132670255	132672895	132673032	132667154	132667234	132689704	132689790	314,218,360	561,353,577	154,124,122	410,361,376	192	262	5.0371961092e-06	0.433,0.457,0.46	0.339,0.319,0.307	0.128
ENSMUSG00000035620	Ric8b	chr10	+	84980047	84980192	84992119	84992264	84970728	84970824	85015075	85016446	239,100,231	316,133,298	256,285,240	210,192,178	270	270	5.04776042881e-06	0.431,0.429,0.437	0.549,0.597,0.574	-0.141
ENSMUSG00000020866	Cacna1g	chr11	-	94442964	94443079	94443174	94443360	94442729	94442885	94444026	94444178	41,1,52	138,70,161	323,284,202	455,434,411	311	240	5.1438115487e-06	0.187,0.011,0.2	0.354,0.336,0.275	-0.189
ENSMUSG00000033364	Usp37	chr1	-	74441531	74441601	74444412	74444528	74439959	74440098	74450494	74450555	139,141,178	46,19,45	203,130,141	96,103,89	241	195	5.21635011486e-06	0.71,0.857,0.762	0.631,0.505,0.562	0.21
ENSMUSG00000021893	Capn7	chr14	+	31352366	31352493	31354094	31354180	31349798	31349885	31355264	31355358	198,65,228	59,15,59	230,179,214	118,124,106	252	211	5.34275365977e-06	0.738,0.784,0.764	0.62,0.547,0.628	0.164
ENSMUSG00000058709	Egln2	chr7	-	27159786	27159923	27160287	27160407	27159523	27159591	27164619	27165728	416,570,435	1016,1105,1083	560,631,559	854,873,769	245	262	5.47542708909e-06	0.305,0.356,0.3	0.412,0.436,0.437	-0.108
ENSMUSG00000046434	Hnrnpa1	chr15	+	103243624	103243780	103243958	103244028	103242921	103243080	103244255	103244955	1986,1631,1760	544,224,475	2450,2227,2061	966,883,862	281	195	5.49510294599e-06	0.717,0.835,0.72	0.638,0.636,0.624	0.125
ENSMUSG00000022550	Adck5	chr15	+	76594152	76594284	76594363	76594447	76593937	76594051	76594528	76594610	118,115,169	55,32,50	139,137,102	106,91,94	257	209	5.54481605275e-06	0.636,0.745,0.733	0.516,0.55,0.469	0.193
ENSMUSG00000061306	Slc38a10	chr11	-	120108466	120108553	120109371	120109395	120106433	120106610	120109431	120109536	0,0,0	6,6,19	4,3,2	7,8,12	149	212	5.76364881309e-06	0.0,0.0,0.0	0.448,0.348,0.192	-0.329
ENSMUSG00000029860	Zyx	chr6	+	42350945	42351148	42351269	42351362	42350256	42350476	42351474	42351969	867,412,872	877,458,823	905,848,937	607,533,581	328	218	5.84741583409e-06	0.397,0.374,0.413	0.498,0.514,0.517	-0.115
ENSMUSG00000054874	Pcnx3	chr19	-	5680242	5680396	5681431	5681553	5679967	5680000	5683276	5683412	106,27,94	251,74,269	187,184,126	257,223,206	247	279	5.9006057503e-06	0.323,0.292,0.283	0.451,0.482,0.409	-0.148
ENSMUSG00000030374	Strn4	chr7	+	16831485	16831580	16832925	16833101	16831024	16831138	16833177	16833225	617,405,523	503,323,584	633,599,552	875,885,901	220	301	5.95425825297e-06	0.627,0.632,0.551	0.497,0.481,0.456	0.125
ENSMUSG00000024317	Rnf138	chr18	+	21008724	21008890	21024408	21024516	21001956	21002169	21026085	21028223	174,122,189	186,216,242	207,176,181	140,137,104	291	233	6.04206990528e-06	0.428,0.311,0.385	0.542,0.507,0.582	-0.169
ENSMUSG00000053768	Chchd3	chr6	-	32892291	32892375	32968200	32968318	32852144	32852215	33008482	33008564	1563,1580,1577	504,493,554	892,953,917	448,546,448	243	209	6.06463277233e-06	0.727,0.734,0.71	0.631,0.6,0.638	0.101
ENSMUSG00000027953	Slc50a1	chr3	-	89269049	89269211	89269826	89269950	89268672	89268792	89270061	89270139	76,69,116	224,167,209	196,185,165	235,230,178	249	287	6.07777657483e-06	0.281,0.323,0.39	0.49,0.481,0.517	-0.165
ENSMUSG00000032525	Nktr	chr9	+	121751666	121751762	121752406	121752463	121748030	121750886	121752990	121753092	413,199,426	44,21,74	330,275,267	76,84,72	221	182	6.08900248212e-06	0.885,0.886,0.826	0.781,0.729,0.753	0.111
ENSMUSG00000013593	Ndufs2	chr1	-	171238286	171238372	171238514	171238592	171237944	171238064	171238709	171238897	1089,1033,1094	927,865,946	1050,1074,955	1294,1453,1330	203	211	6.18978546445e-06	0.55,0.554,0.546	0.458,0.434,0.427	0.11
ENSMUSG00000061306	Slc38a10	chr11	-	120129200	120129312	120132676	120132859	120128422	120128529	120134779	120134882	369,76,357	610,250,468	496,470,439	412,365,392	308	237	6.19122968724e-06	0.318,0.19,0.37	0.481,0.498,0.463	-0.188
ENSMUSG00000056167	Cnot10	chr9	-	114601341	114601455	114610644	114610725	114598704	114598835	114613623	114613800	101,154,100	555,518,586	193,182,197	559,445,477	206	239	6.22871519865e-06	0.174,0.256,0.165	0.286,0.322,0.324	-0.112
ENSMUSG00000039187	Fanci	chr7	+	79439617	79439694	79440630	79440747	79438233	79438400	79443740	79443792	94,124,101	40,29,65	76,72,76	98,71,82	202	242	6.24670270533e-06	0.738,0.837,0.651	0.482,0.549,0.526	0.223
ENSMUSG00000032803	Cdv3	chr9	-	103356279	103356439	103359875	103360018	103353103	103355313	103363974	103364051	131,7,121	579,353,671	138,91,90	347,335,319	268	285	6.25230281504e-06	0.194,0.021,0.161	0.297,0.224,0.231	-0.125
ENSMUSG00000040112	Mrps35	chr6	+	147049827	147049888	147055851	147055991	147048133	147048301	147060141	147060251	231,322,230	900,941,927	263,262,257	557,579,553	186	265	6.48247816525e-06	0.268,0.328,0.261	0.402,0.392,0.398	-0.112
ENSMUSG00000030760	Acer3	chr7	-	98243948	98244007	98251889	98251925	98226398	98226500	98257695	98257777	0,0,3	12,31,16	18,10,7	28,16,31	161	184	6.48247816525e-06	0.0,0.0,0.176	0.424,0.417,0.205	-0.29
ENSMUSG00000001729	Akt1	chr12	-	112657267	112657393	112657666	112657735	112657067	112657196	112658397	112658463	2003,1444,2033	2443,1646,2224	1254,1419,1179	2290,2389,2104	194	251	6.49092339528e-06	0.515,0.532,0.542	0.415,0.435,0.42	0.106
ENSMUSG00000006599	Gtf2h1	chr7	+	46816383	46816474	46819121	46819214	46815299	46815417	46822822	46822909	453,585,531	277,203,322	266,270,248	260,268,251	216	218	6.58586606727e-06	0.623,0.744,0.625	0.508,0.504,0.499	0.16
ENSMUSG00000018548	Trim37	chr11	+	87159820	87159945	87163818	87163869	87149295	87149363	87166601	87166683	634,218,766	163,76,212	246,215,239	116,120,121	250	176	6.82633847322e-06	0.732,0.669,0.718	0.599,0.558,0.582	0.127
ENSMUSG00000031403	Dkc1	chrX	+	75100989	75101120	75102421	75102565	75100432	75100559	75104339	75104460	1134,1056,1190	2417,1600,2812	728,723,763	884,840,876	256	269	6.86893995317e-06	0.33,0.41,0.308	0.464,0.475,0.478	-0.123
ENSMUSG00000032555	Topbp1	chr9	+	103315053	103315230	103317986	103318153	103312771	103312968	103320168	103320332	549,198,567	959,369,953	653,548,609	753,576,656	302	292	6.93964922076e-06	0.356,0.342,0.365	0.456,0.479,0.473	-0.115
ENSMUSG00000030199	Etv6	chr6	+	134233518	134233653	134248273	134248804	134222864	134223029	134261689	134261832	329,82,293	164,91,229	170,154,154	248,227,248	260	656	6.96457824776e-06	0.835,0.695,0.763	0.634,0.631,0.61	0.139
ENSMUSG00000038902	Pogz	chr3	+	94856042	94856201	94860795	94860971	94853949	94854074	94862421	94862530	270,105,299	194,87,148	204,245,194	325,263,267	284	301	7.09265947734e-06	0.596,0.561,0.682	0.399,0.497,0.435	0.169
ENSMUSG00000026229	Psmd1	chr1	+	86077355	86077499	86078567	86078794	86075798	86076004	86082036	86082097	1249,763,1236	1927,1097,1918	1482,1314,1169	1370,1300,1204	269	352	7.20608647325e-06	0.459,0.476,0.457	0.586,0.569,0.56	-0.108
ENSMUSG00000030774	Pak1	chr7	+	97893964	97894013	97898524	97898637	97888956	97889020	97900339	97900457	126,190,128	287,257,247	141,131,150	537,522,453	174	238	7.22373838949e-06	0.375,0.503,0.415	0.264,0.256,0.312	0.154
ENSMUSG00000031262	Cenpi	chrX	+	134343075	134343170	134349159	134349284	134340347	134340412	134351066	134351115	80,59,110	227,201,243	133,109,112	170,161,166	220	250	7.22373838949e-06	0.286,0.25,0.34	0.471,0.435,0.434	-0.155
ENSMUSG00000020069	Hnrnph3	chr10	-	63018085	63018225	63019392	63019527	63017523	63017610	63023719	63023894	463,317,477	493,443,366	631,585,603	336,335,296	260	265	7.43077915321e-06	0.489,0.422,0.571	0.657,0.64,0.675	-0.163
ENSMUSG00000066568	Lsm14a	chr7	-	34357765	34357942	34371054	34371184	34357433	34357496	34375228	34375392	916,528,1087	1719,886,1577	1330,1316,1078	1458,1316,1209	255	302	7.56282318468e-06	0.387,0.414,0.449	0.519,0.542,0.514	-0.108
ENSMUSG00000034926	Dhcr24	chr4	+	106578189	106578333	106585789	106585987	106573727	106573991	106586344	106586523	1524,473,1649	892,364,762	894,805,789	893,787,829	269	323	7.76071145339e-06	0.672,0.609,0.722	0.546,0.551,0.533	0.124
ENSMUSG00000036411	9530077C05Rik	chr9	+	22424112	22424807	22430355	22430499	22411576	22411749	22431675	22431808	10,0,2	27,68,27	9,8,11	21,8,13	820	269	7.84359063474e-06	0.108,0.0,0.024	0.123,0.247,0.217	-0.152
ENSMUSG00000039901	9130011E15Rik	chr19	-	45936361	45936427	45940444	45940503	45933785	45933855	45946001	45946103	47,46,58	12,20,7	45,56,49	56,36,61	184	191	7.84359063474e-06	0.803,0.705,0.896	0.455,0.618,0.455	0.292
ENSMUSG00000071266	Zfp946	chr17	+	22446796	22446893	22451096	22451152	22444167	22444291	22453451	22453578	139,175,145	25,1,71	86,73,102	56,67,63	222	181	7.91317947856e-06	0.819,0.993,0.625	0.556,0.47,0.569	0.281
ENSMUSG00000021629	Slc30a5	chr13	-	100806533	100806760	100809083	100809279	100803861	100803990	100811305	100811435	272,256,283	594,647,653	279,286,271	444,409,334	321	352	8.20383853052e-06	0.334,0.303,0.322	0.408,0.434,0.471	-0.118
ENSMUSG00000021116	Eif2s1	chr12	+	78866525	78866767	78874563	78874643	78861818	78862180	78877091	78877243	3578,2745,4027	1183,1190,1332	1412,1401,1254	770,712,781	367	205	8.24064056331e-06	0.628,0.563,0.628	0.506,0.524,0.473	0.105
ENSMUSG00000009733	Tfcp2	chr15	-	100520562	100520715	100522388	100522495	100518569	100518680	100525566	100525672	95,32,100	313,103,213	132,151,126	219,162,160	232	278	8.36762676646e-06	0.267,0.271,0.36	0.419,0.528,0.486	-0.178
ENSMUSG00000063884	Ptcd3	chr6	-	71898339	71898455	71901195	71901319	71897112	71897168	71902855	71902960	332,371,410	763,675,900	465,382,376	580,480,529	249	241	8.37391154704e-06	0.296,0.347,0.306	0.437,0.435,0.408	-0.11
ENSMUSG00000039463	Slc9a8	chr2	+	167465340	167465457	167467684	167467767	167459648	167459754	167468963	167469075	130,121,126	57,4,39	74,78,76	76,59,61	242	208	8.3985690551e-06	0.662,0.963,0.735	0.456,0.532,0.517	0.285
ENSMUSG00000030166	Rad52	chr6	+	119911047	119911141	119915966	119916042	119902733	119902835	119918586	119919168	33,3,53	135,93,122	68,76,43	91,72,73	219	201	8.66484166756e-06	0.183,0.029,0.285	0.407,0.492,0.351	-0.251
ENSMUSG00000026558	Uck2	chr1	-	167229892	167229990	167234691	167234834	167227731	167227780	167236602	167236699	1219,495,1316	1306,728,1480	981,971,828	677,748,694	268	223	9.0416021615e-06	0.437,0.361,0.425	0.547,0.519,0.498	-0.114
ENSMUSG00000093575	Gm20695	chr16	+	3915422	3915602	3917825	3917921	3913284	3913369	3919480	3919486	71,60,76	182,240,160	152,155,104	240,178,158	305	221	9.13142619101e-06	0.22,0.153,0.256	0.315,0.387,0.323	-0.132
ENSMUSG00000020612	Prkar1a	chr11	+	109653778	109653961	109659998	109660169	109650920	109651073	109661034	109661126	756,304,690	940,678,1071	1701,1884,1661	1691,1590,1392	308	296	9.69676340227e-06	0.436,0.301,0.382	0.492,0.532,0.534	-0.146
ENSMUSG00000041482	Piezo2	chr18	-	63030274	63030527	63032840	63033023	63029054	63029187	63041546	63041805	22,2,14	82,37,68	59,60,46	108,92,49	308	378	9.96779964141e-06	0.248,0.062,0.202	0.401,0.445,0.535	-0.29
ENSMUSG00000039130	Zc3hc1	chr6	-	30372737	30372950	30373242	30373483	30370264	30370471	30374764	30374919	344,193,241	538,603,475	493,541,510	531,603,565	366	338	1.00189838299e-05	0.371,0.228,0.319	0.462,0.453,0.455	-0.151
ENSMUSG00000066232	Ipo7	chr7	+	110044617	110044734	110049595	110049693	110044408	110044485	110050779	110050875	760,426,829	1273,815,1141	777,676,730	801,724,753	242	223	1.02467034259e-05	0.355,0.325,0.401	0.472,0.462,0.472	-0.108
ENSMUSG00000060073	Psma3	chr12	+	70990484	70990531	70993012	70993080	70986862	70986935	70993505	70993570	2,0,0	16,17,32	6,8,7	28,26,20	172	193	1.04184106185e-05	0.123,0.0,0.0	0.194,0.257,0.282	-0.203
ENSMUSG00000038644	Pold1	chr7	-	44537991	44538105	44538326	44538443	44537607	44537755	44538603	44538692	561,562,524	260,109,315	441,460,498	448,451,415	242	239	1.04883683636e-05	0.681,0.836,0.622	0.493,0.502,0.542	0.201
ENSMUSG00000003199	Mpnd	chr17	+	56012270	56012343	56014940	56015109	56011865	56011962	56015207	56015278	331,382,341	951,1369,1024	705,847,705	1427,1599,1495	198	294	1.05333773038e-05	0.341,0.293,0.331	0.423,0.44,0.412	-0.103
ENSMUSG00000053483	Usp21	chr1	-	171285254	171285375	171285541	171285601	171284926	171285038	171286349	171287100	160,109,174	644,472,619	318,379,332	853,834,758	185	246	1.05813210043e-05	0.248,0.235,0.272	0.331,0.377,0.368	-0.107
ENSMUSG00000036698	Ago2	chr15	-	73130860	73131042	73137992	73138113	73128323	73128460	73146369	73146565	255,21,275	81,3,72	249,170,152	125,117,90	246	307	1.06751617926e-05	0.797,0.897,0.827	0.713,0.645,0.678	0.162
ENSMUSG00000006276	Eps15l1	chr8	-	72373822	72373946	72378990	72379155	72373025	72373076	72380108	72380306	280,186,298	649,382,594	356,358,304	457,424,436	290	249	1.10521040128e-05	0.27,0.295,0.301	0.401,0.42,0.374	-0.11
ENSMUSG00000003810	Mast2	chr4	-	116330390	116330469	116337421	116337497	116327608	116327763	116352972	116353064	307,69,244	130,41,197	171,158,124	207,190,174	201	204	1.11380843788e-05	0.706,0.631,0.557	0.456,0.458,0.42	0.187
ENSMUSG00000032563	Mrpl3	chr9	+	105071375	105071484	105073774	105073852	105064063	105064124	105075161	105075239	545,583,590	433,407,400	759,738,660	338,329,303	234	203	1.11392559327e-05	0.522,0.554,0.561	0.661,0.661,0.654	-0.113
ENSMUSG00000019813	Cep57l1	chr10	-	41723860	41723938	41728627	41728714	41722883	41723005	41729330	41729408	66,44,54	89,41,109	24,32,18	105,92,115	212	203	1.12251966421e-05	0.415,0.507,0.322	0.18,0.25,0.13	0.228
ENSMUSG00000014601	Strip1	chr3	-	107615760	107615827	107616507	107616608	107615314	107615419	107616811	107616938	703,486,599	226,274,233	475,450,445	376,344,322	226	192	1.15404526977e-05	0.725,0.601,0.686	0.518,0.526,0.54	0.143
ENSMUSG00000026925	Inpp5e	chr2	-	26400372	26400492	26400885	26401010	26400035	26400143	26401600	26401698	80,22,41	179,122,121	143,176,146	240,207,162	250	245	1.15636356694e-05	0.305,0.15,0.249	0.369,0.455,0.469	-0.196
ENSMUSG00000015488	Cacfd1	chr2	+	27015483	27015609	27018372	27018480	27014092	27014165	27018887	27021089	151,55,179	550,300,575	271,199,239	547,532,493	251	233	1.1763654685e-05	0.203,0.145,0.224	0.315,0.258,0.31	-0.104
ENSMUSG00000074182	Znhit6	chr3	+	145578444	145578530	145582528	145582632	145578251	145578358	145592815	145592884	307,481,335	171,455,185	168,173,188	249,228,236	211	229	1.1950702255e-05	0.661,0.534,0.663	0.423,0.452,0.464	0.173
ENSMUSG00000022995	Enah	chr1	-	181930677	181930762	181956393	181956571	181923559	181923840	181961753	181961919	1215,488,1233	1481,882,1430	1078,1099,1077	960,884,828	303	210	1.20746346509e-05	0.362,0.277,0.374	0.438,0.463,0.474	-0.121
ENSMUSG00000037514	Pank2	chr2	+	131273910	131274120	131287473	131287597	131262524	131262815	131293398	131293524	212,93,233	494,650,581	258,240,259	420,434,381	335	249	1.21309066312e-05	0.242,0.096,0.23	0.313,0.291,0.336	-0.124
ENSMUSG00000050017	Pitpnb	chr5	+	111371311	111371389	111380191	111380302	111349490	111349574	111382987	111383110	1004,763,864	748,548,803	624,586,552	780,745,661	203	236	1.23586397765e-05	0.609,0.618,0.556	0.482,0.478,0.493	0.11
ENSMUSG00000024072	Yipf4	chr17	+	74496589	74496667	74498308	74498422	74493927	74494099	74498970	74500277	161,105,211	361,342,406	253,233,245	323,320,298	203	239	1.24733380748e-05	0.344,0.265,0.38	0.48,0.462,0.492	-0.148
ENSMUSG00000021067	Sav1	chr12	-	69969069	69969213	69975967	69976238	69965011	69966347	69984208	69984652	765,482,832	635,374,727	737,659,552	943,801,777	396	269	1.27025751771e-05	0.45,0.467,0.437	0.347,0.359,0.326	0.107
ENSMUSG00000045983	Eif4g1	chr16	+	20686759	20686932	20687149	20687275	20686512	20686631	20687380	20687462	2472,1701,2222	2992,2989,3190	2531,2624,2576	2532,2587,2181	298	251	1.27779366165e-05	0.41,0.324,0.37	0.457,0.461,0.499	-0.104
ENSMUSG00000028692	Akr1a1	chr4	-	116637761	116637848	116637975	116638048	116636509	116636669	116638960	116639160	2462,3937,2900	3574,6195,3863	3016,3267,2917	2799,3109,2985	198	212	1.27808560077e-05	0.424,0.405,0.446	0.536,0.529,0.511	-0.1
ENSMUSG00000041594	Tmtc4	chr14	-	122950488	122950589	122963297	122963385	122945507	122945600	122971739	122971956	33,1,29	137,68,106	93,62,78	142,144,102	213	226	1.2923713823e-05	0.204,0.015,0.225	0.41,0.314,0.448	-0.243
ENSMUSG00000028179	Cth	chr3	-	157920016	157920112	157920954	157921036	157918425	157918535	157924865	157925077	161,101,114	261,203,296	104,102,104	107,103,110	207	221	1.31512116566e-05	0.397,0.347,0.291	0.509,0.514,0.502	-0.163
ENSMUSG00000062234	Gak	chr5	-	108613512	108613638	108616908	108617051	108609390	108609480	108623259	108623374	196,32,167	500,219,548	187,173,175	375,286,266	268	251	1.31524915733e-05	0.269,0.12,0.222	0.318,0.362,0.381	-0.15
ENSMUSG00000027361	Gabpb1	chr2	-	126639228	126639344	126652232	126652427	126628912	126630382	126653554	126653722	393,355,491	782,600,620	624,491,468	555,471,495	320	241	1.31752957872e-05	0.275,0.308,0.374	0.459,0.44,0.416	-0.119
ENSMUSG00000028519	Dab1	chr4	+	104680069	104680108	104681597	104681663	104679452	104679572	104688382	104688442	2,0,0	2,14,3	13,7,12	6,4,5	164	191	1.35207692586e-05	0.538,0.0,0.0	0.716,0.671,0.737	-0.529
ENSMUSG00000027285	Haus2	chr2	+	120612337	120612430	120613050	120613120	120609382	120609545	120615854	120615987	54,23,78	108,84,119	89,119,153	95,80,76	218	195	1.37888460347e-05	0.309,0.197,0.37	0.456,0.571,0.643	-0.265
ENSMUSG00000027962	Vcam1	chr3	-	116125954	116126275	116128532	116128808	116124382	116124649	116129303	116129457	392,141,373	272,141,263	560,466,436	697,660,584	401	446	1.39040699567e-05	0.616,0.527,0.612	0.472,0.44,0.454	0.13
ENSMUSG00000022673	Mcm4	chr16	-	15627648	15627856	15628592	15628720	15626035	15626264	15629301	15629667	1529,1134,1594	1117,1040,1178	1050,1047,1085	1317,1287,1233	253	333	1.41271179387e-05	0.643,0.589,0.64	0.512,0.517,0.537	0.102
ENSMUSG00000000441	Raf1	chr6	-	115623463	115623548	115626290	115626408	115622876	115623053	115626711	115627029	1062,628,1177	547,362,592	1079,1005,989	850,848,823	243	210	1.41638375711e-05	0.627,0.6,0.632	0.523,0.506,0.509	0.107
ENSMUSG00000038535	Zfp280d	chr9	+	72339011	72339048	72351524	72351570	72338745	72338864	72360285	72360341	111,136,145	29,4,19	169,160,154	63,53,56	162	171	1.41988467015e-05	0.802,0.973,0.89	0.739,0.761,0.744	0.14
ENSMUSG00000013155	Enkd1	chr8	-	105704634	105704760	105706565	105706738	105704350	105704514	105707548	105708145	116,115,104	344,250,276	152,155,149	237,228,200	298	251	1.4285808015e-05	0.221,0.279,0.241	0.351,0.364,0.386	-0.12
ENSMUSG00000006288	Ttc5	chr14	-	50773276	50773333	50775290	50775382	50772473	50772620	50777261	50777412	198,98,180	112,38,159	155,143,135	184,226,233	217	182	1.47419192459e-05	0.597,0.684,0.487	0.414,0.347,0.327	0.227
ENSMUSG00000023809	Rps6ka2	chr17	+	7227912	7228029	7236045	7236127	7170114	7170443	7246701	7246782	121,86,224	64,19,79	128,147,123	140,126,94	242	207	1.48327632912e-05	0.618,0.795,0.708	0.439,0.499,0.528	0.218
ENSMUSG00000053119	Chmp3	chr6	+	71574114	71574236	71577730	71577845	71560896	71561076	71579640	71581579	613,436,629	388,307,472	474,412,425	529,508,419	247	240	1.5189263778e-05	0.606,0.58,0.564	0.465,0.441,0.496	0.116
ENSMUSG00000044813	Shb	chr4	-	45447505	45447677	45458126	45458342	45444678	45444798	45489054	45489175	316,217,271	520,410,497	156,199,163	170,190,181	341	297	1.51951877739e-05	0.346,0.316,0.322	0.444,0.477,0.44	-0.126
ENSMUSG00000027170	Eif3m	chr2	-	105013744	105013883	105014769	105014902	105013197	105013321	105016945	105017080	1048,1153,1257	2202,1581,2421	1472,1610,1263	1566,1586,1552	258	264	1.53189629817e-05	0.328,0.427,0.347	0.49,0.51,0.454	-0.117
ENSMUSG00000032582	Rbm6	chr9	-	107800698	107800773	107833433	107833507	107796476	107796537	107847267	107847337	182,87,191	425,251,485	181,192,187	286,297,250	199	200	1.53442243991e-05	0.301,0.258,0.284	0.389,0.394,0.429	-0.123
ENSMUSG00000033554	Dph5	chr3	+	115892711	115892836	115899694	115899803	115888439	115888597	115915039	115915160	159,40,153	274,307,306	129,122,98	114,110,113	250	234	1.5797870375e-05	0.352,0.109,0.319	0.514,0.509,0.448	-0.23
ENSMUSG00000041215	Yeats2	chr16	+	20189338	20189497	20190385	20190489	20186250	20186490	20193158	20193266	727,248,629	184,92,251	532,473,455	306,269,265	284	229	1.63062571834e-05	0.761,0.685,0.669	0.584,0.586,0.581	0.121
ENSMUSG00000040565	Btaf1	chr19	+	36972897	36973018	36978314	36978419	36969913	36970038	36980576	36980726	312,105,279	89,46,73	177,143,151	117,77,99	246	230	1.71112648976e-05	0.766,0.681,0.781	0.586,0.635,0.588	0.14
ENSMUSG00000035293	G2e3	chr12	+	51367774	51367956	51369045	51369218	51365254	51365559	51371559	51371750	103,33,175	249,132,306	222,208,245	291,226,248	307	298	1.73717494199e-05	0.286,0.195,0.357	0.425,0.472,0.49	-0.183
ENSMUSG00000033295	Ptprf	chr4	-	118234958	118235103	118235548	118235685	118231485	118231791	118235912	118236494	295,31,233	699,134,695	320,304,297	547,482,459	262	270	1.73717494199e-05	0.303,0.193,0.257	0.376,0.394,0.4	-0.139
ENSMUSG00000031349	Nsdhl	chrX	+	72952842	72952971	72955071	72955214	72949164	72949311	72956336	72956439	609,348,592	278,215,283	435,361,393	331,330,319	254	268	1.74659633644e-05	0.698,0.631,0.688	0.581,0.536,0.565	0.112
ENSMUSG00000020898	Ctc1	chr11	+	69033366	69033541	69033958	69034036	69033182	69033271	69034634	69034779	442,359,435	209,193,164	458,416,384	325,328,310	300	203	1.74727302629e-05	0.589,0.557,0.642	0.488,0.462,0.456	0.127
ENSMUSG00000024785	Rcl1	chr19	+	29130649	29130806	29134399	29134503	29127998	29128124	29143141	29143843	438,436,558	1029,900,838	615,587,513	717,722,594	282	229	1.75861025965e-05	0.257,0.282,0.351	0.411,0.398,0.412	-0.11
ENSMUSG00000020087	Tysnd1	chr10	+	61698297	61698428	61699442	61699628	61695513	61696742	61702033	61702773	150,159,165	431,380,329	208,264,230	306,335,351	256	311	1.8332000326e-05	0.297,0.337,0.379	0.452,0.489,0.443	-0.124
ENSMUSG00000049411	Tmem241	chr18	-	12047564	12047634	12058925	12058960	12043213	12043307	12064203	12064239	0,0,0	10,3,10	6,3,2	10,20,12	160	195	1.8332000326e-05	0.0,0.0,0.0	0.422,0.155,0.169	-0.249
ENSMUSG00000028232	Tmem68	chr4	-	3551751	3551891	3560498	3560692	3549040	3550579	3564092	3564257	32,27,69	123,125,162	106,54,76	116,91,125	319	265	1.83617797455e-05	0.178,0.152,0.261	0.432,0.33,0.336	-0.169
ENSMUSG00000051169	Rpusd3	chr6	-	113416306	113416432	113416788	113416912	113415328	113415722	113417140	113417225	118,106,102	256,227,216	139,131,150	150,168,183	249	251	1.84078664036e-05	0.317,0.32,0.323	0.483,0.44,0.452	-0.138
ENSMUSG00000019992	Mtfr2	chr10	+	20352823	20352928	20353366	20353479	20348334	20348435	20354029	20354265	44,6,62	204,83,172	56,47,43	95,84,52	230	238	1.85151305068e-05	0.182,0.07,0.272	0.379,0.367,0.461	-0.228
ENSMUSG00000062822	4833420G17Rik	chr13	+	119466010	119466304	119466866	119466956	119462758	119463119	119469514	119470161	135,23,115	275,235,330	198,202,172	352,306,281	419	215	1.86714388578e-05	0.201,0.048,0.152	0.224,0.253,0.239	-0.105
ENSMUSG00000058388	Phtf1	chr3	+	103998671	103998803	103999270	103999357	103997432	103997705	104003446	104003602	223,359,283	92,49,88	316,256,215	167,197,135	257	212	1.8742693196e-05	0.667,0.858,0.726	0.61,0.517,0.568	0.185
ENSMUSG00000027010	Slc25a12	chr2	-	71276640	71276799	71279515	71279654	71276431	71276522	71282469	71282610	389,370,305	137,157,119	325,314,350	215,228,207	264	284	1.92531714243e-05	0.753,0.717,0.734	0.619,0.597,0.645	0.114
ENSMUSG00000027939	Nup210l	chr3	+	90192954	90193172	90198050	90198187	90186031	90186123	90199798	90199922	2,0,0	10,17,22	4,9,4	17,12,9	343	262	1.93217846915e-05	0.133,0.0,0.0	0.152,0.364,0.253	-0.212
ENSMUSG00000040029	Ipo8	chr6	-	148791440	148791507	148796640	148796766	148789796	148789922	148798622	148798801	268,73,270	435,175,294	240,186,200	166,147,145	251	192	1.93775134362e-05	0.32,0.242,0.413	0.525,0.492,0.513	-0.185
ENSMUSG00000020520	Galnt10	chr11	+	57725522	57725661	57736977	57737144	57721294	57721397	57765559	57765745	142,14,148	122,12,173	160,120,119	268,256,242	264	292	1.95140319645e-05	0.563,0.563,0.486	0.398,0.341,0.352	0.174
ENSMUSG00000025217	Btrc	chr19	+	45456532	45456610	45471014	45471104	45423132	45423240	45502931	45503163	125,47,117	129,61,178	88,96,73	245,204,191	203	215	1.95140319645e-05	0.506,0.449,0.41	0.276,0.333,0.288	0.156
ENSMUSG00000029687	Ezh2	chr6	-	47558177	47558294	47576562	47576664	47556029	47556150	47577543	47577667	1295,891,1736	848,701,862	1157,1060,1119	1281,1139,1053	227	242	1.95140319645e-05	0.619,0.575,0.682	0.491,0.498,0.531	0.119
ENSMUSG00000024968	Rcor2	chr19	+	7270553	7270606	7270697	7270859	7270100	7270181	7270969	7271094	451,309,487	1059,693,932	227,284,253	888,940,783	178	287	1.95610786829e-05	0.407,0.418,0.457	0.292,0.328,0.343	0.106
ENSMUSG00000021820	Camk2g	chr14	-	20771006	20771061	20779203	20779263	20770063	20770129	20792518	20792613	82,33,82	127,86,121	108,106,85	57,63,83	185	180	1.9645464026e-05	0.386,0.272,0.397	0.648,0.621,0.499	-0.238
ENSMUSG00000005371	Fbxo11	chr17	-	87992257	87992356	87992818	87992927	87990858	87992175	87993146	87993254	565,458,714	1156,827,1089	592,501,502	647,556,618	234	224	1.97792504824e-05	0.319,0.346,0.386	0.467,0.463,0.437	-0.105
ENSMUSG00000033862	Cdk10	chr8	+	123229111	123229181	123230267	123230327	123228847	123228900	123230593	123230717	110,73,96	14,0,6	113,117,96	30,24,22	195	185	2.01504418526e-05	0.882,1.0,0.938	0.781,0.822,0.805	0.137
ENSMUSG00000022614	Lmf2	chr15	-	89354082	89354297	89354426	89354455	89353828	89354007	89354563	89354817	4,0,9	143,73,144	25,24,29	222,211,174	154	340	2.03303222434e-05	0.058,0.0,0.121	0.199,0.201,0.269	-0.163
ENSMUSG00000021629	Slc30a5	chr13	-	100813682	100813971	100814595	100814766	100813297	100813506	100817008	100817085	183,76,159	328,190,276	255,259,238	290,277,256	296	414	2.03766567468e-05	0.438,0.359,0.446	0.552,0.567,0.565	-0.147
ENSMUSG00000003680	Taf6l	chr19	-	8773289	8773424	8773504	8773692	8773027	8773106	8774334	8774467	34,48,57	237,261,188	74,72,63	174,162,163	313	260	2.04576703004e-05	0.106,0.133,0.201	0.261,0.27,0.243	-0.111
ENSMUSG00000005981	Trap1	chr16	-	4053480	4053601	4054753	4054909	4052864	4052934	4055796	4055870	951,605,1229	598,468,576	576,585,575	602,646,581	281	246	2.05877483154e-05	0.582,0.531,0.651	0.456,0.442,0.464	0.134
ENSMUSG00000037544	Dlgap5	chr14	-	47407636	47407911	47410307	47410378	47406338	47406418	47411444	47411567	606,480,625	482,367,481	452,399,371	532,494,473	196	400	2.06433560157e-05	0.72,0.727,0.726	0.634,0.622,0.615	0.101
ENSMUSG00000041974	Spidr	chr16	-	15936552	15936693	15966601	15966852	15915299	15915387	15968527	15968717	267,137,338	198,83,200	175,194,153	190,197,199	376	266	2.06538039032e-05	0.488,0.539,0.545	0.395,0.411,0.352	0.138
ENSMUSG00000021733	Slc4a7	chr14	+	14760234	14760341	14765576	14765710	14757284	14757431	14766739	14766985	246,31,283	60,0,76	128,119,160	88,72,83	232	259	2.07747386572e-05	0.821,1.0,0.806	0.619,0.649,0.683	0.225
ENSMUSG00000021420	Fars2	chr13	+	36246362	36246494	36341936	36342097	36232121	36232281	36410078	36410230	110,142,67	198,338,183	133,158,120	183,168,148	257	286	2.08953761497e-05	0.382,0.319,0.289	0.447,0.511,0.474	-0.147
ENSMUSG00000026229	Psmd1	chr1	+	86128135	86128305	86130636	86130729	86126455	86126558	86132713	86132749	1499,1293,1419	528,1078,679	1359,1363,1402	403,249,296	295	218	2.09887806503e-05	0.677,0.47,0.607	0.714,0.802,0.778	-0.18
ENSMUSG00000029913	Prdm5	chr6	+	65794299	65794383	65831248	65831371	65779021	65779193	65927916	65928021	44,18,51	8,12,2	66,94,66	1,4,0	209	248	2.09936993794e-05	0.867,0.64,0.968	0.987,0.965,1.0	-0.159
ENSMUSG00000021488	Nsd1	chr13	+	55233894	55234030	55238689	55238862	55213203	55214150	55245517	55248077	449,267,532	102,23,151	497,456,391	216,171,143	261	298	2.10870741643e-05	0.834,0.93,0.801	0.724,0.753,0.757	0.11
ENSMUSG00000029174	Tbc1d1	chr5	+	64311058	64311244	64316353	64316515	64285944	64286084	64324450	64324609	222,188,267	530,328,459	285,314,265	382,346,290	311	287	2.11580939159e-05	0.279,0.346,0.349	0.408,0.456,0.457	-0.116
ENSMUSG00000039621	Prex1	chr2	-	166599605	166599681	166601526	166601576	166596285	166596358	166601723	166601827	74,38,106	85,35,62	85,56,75	153,150,146	175	201	2.17577885548e-05	0.5,0.555,0.663	0.39,0.3,0.371	0.219
ENSMUSG00000052798	Nup107	chr10	-	117787792	117787911	117789973	117790060	117784994	117785139	117790466	117790558	521,274,584	557,211,488	326,318,289	501,451,404	212	244	2.19571393936e-05	0.518,0.599,0.579	0.428,0.448,0.452	0.123
ENSMUSG00000047888	Tnrc6b	chr15	+	80784738	80784806	80858680	80858768	80759539	80759630	80864384	80864406	1,0,4	73,12,49	9,5,7	31,24,24	193	213	2.21416405466e-05	0.015,0.0,0.083	0.243,0.187,0.244	-0.192
ENSMUSG00000036093	Arl5a	chr2	-	52404905	52405057	52412061	52412145	52397950	52402432	52416063	52416211	409,184,488	289,95,380	573,478,505	578,628,554	209	277	2.21416405466e-05	0.652,0.72,0.63	0.568,0.502,0.547	0.128
ENSMUSG00000104217	Gm37988	chr1	+	4837000	4837074	4839386	4839488	4832310	4832381	4840955	4841132	571,412,772	595,294,696	454,409,420	624,606,611	199	227	2.21458852182e-05	0.523,0.615,0.559	0.454,0.435,0.439	0.123
ENSMUSG00000039599	Fam149b	chr14	+	20352703	20352839	20358023	20358140	20351311	20351416	20363262	20363450	392,408,625	105,8,71	381,386,380	105,92,113	261	242	2.2167325803e-05	0.776,0.979,0.891	0.771,0.796,0.757	0.107
ENSMUSG00000027968	Larp7	chr3	-	127540544	127540636	127540798	127540958	127536713	127537034	127543031	127543156	1193,1752,1458	457,885,468	1007,967,915	666,585,628	285	217	2.2167325803e-05	0.665,0.601,0.703	0.535,0.557,0.526	0.117
ENSMUSG00000026174	Cnot9	chr1	+	74523503	74523613	74526991	74527090	74522317	74522427	74527591	74527683	621,225,596	864,542,1044	824,848,717	870,822,762	235	224	2.21919487678e-05	0.407,0.284,0.352	0.474,0.496,0.473	-0.133
ENSMUSG00000023764	Sfi1	chr11	-	3132215	3132327	3132886	3132965	3131849	3132131	3133071	3133207	61,66,25	11,13,8	67,49,54	42,43,27	204	237	2.24704724295e-05	0.866,0.855,0.784	0.65,0.57,0.699	0.195
ENSMUSG00000041594	Tmtc4	chr14	-	122950488	122950592	122963297	122963385	122945507	122945600	122971739	122971956	33,1,29	137,68,107	93,62,78	146,150,106	213	229	2.30569728197e-05	0.206,0.016,0.226	0.406,0.308,0.442	-0.236
ENSMUSG00000021611	Tert	chr13	+	73639985	73640071	73641975	73642089	73639155	73639257	73642364	73642436	18,4,28	90,93,122	31,32,37	83,63,53	211	239	2.32108795894e-05	0.185,0.046,0.206	0.297,0.365,0.442	-0.222
ENSMUSG00000029283	Cdc7	chr5	+	106964932	106965114	106968857	106968941	106964380	106964425	106969158	106969294	95,27,90	235,135,271	115,160,96	211,206,174	307	209	2.33590625003e-05	0.216,0.12,0.184	0.271,0.346,0.273	-0.123
ENSMUSG00000028702	Rad54l	chr4	-	116105757	116105908	116118837	116118957	116101828	116101955	116122895	116122982	457,294,467	311,246,278	224,206,247	278,280,238	245	276	2.35374270822e-05	0.623,0.574,0.654	0.476,0.453,0.539	0.128
ENSMUSG00000021501	Caml	chr13	+	55624710	55625171	55628576	55628642	55623004	55623256	55631808	55632411	331,278,297	58,65,59	298,318,252	116,122,85	586	191	2.35874277898e-05	0.65,0.582,0.621	0.456,0.459,0.491	0.149
ENSMUSG00000014355	Anapc1	chr2	-	128680108	128680209	128680393	128680445	128679519	128679602	128684501	128684663	173,38,152	449,122,453	253,205,185	389,361,317	177	226	2.35874277898e-05	0.33,0.285,0.3	0.454,0.42,0.427	-0.129
ENSMUSG00000021981	Cab39l	chr14	+	59526755	59526815	59528841	59528907	59519565	59519734	59539061	59539205	201,129,176	467,417,529	155,113,144	220,223,227	185	191	2.3701837544e-05	0.308,0.242,0.256	0.421,0.343,0.396	-0.118
ENSMUSG00000041164	Zmiz2	chr11	+	6396327	6396434	6396664	6396848	6395757	6395872	6397028	6397289	30,17,35	234,126,249	70,65,58	206,229,246	232	309	2.39867637089e-05	0.146,0.152,0.158	0.312,0.274,0.239	-0.123
ENSMUSG00000013236	Ptprs	chr17	-	56423493	56423587	56424024	56424278	56423182	56423398	56424879	56424977	797,222,687	371,85,408	930,760,669	735,643,570	379	219	2.42033795197e-05	0.554,0.601,0.493	0.422,0.406,0.404	0.139
ENSMUSG00000024665	Fads2	chr19	-	10066514	10066612	10070271	10070348	10066251	10066348	10070563	10070624	973,455,954	776,389,780	658,656,628	852,830,777	202	223	2.43598276722e-05	0.581,0.564,0.575	0.46,0.466,0.472	0.107
ENSMUSG00000026098	Pms1	chr1	-	53216230	53216347	53256628	53256792	53207962	53208085	53267827	53267930	97,79,136	296,141,354	103,100,95	125,112,142	289	242	2.44514784203e-05	0.215,0.319,0.243	0.408,0.428,0.359	-0.139
ENSMUSG00000019927	Ube2d1	chr10	-	71259741	71259819	71262198	71262262	71258200	71258306	71285100	71285262	114,39,117	459,350,556	175,204,161	502,527,521	189	203	2.44517346433e-05	0.211,0.107,0.184	0.272,0.294,0.249	-0.104
ENSMUSG00000027570	Col9a3	chr2	+	180611428	180611500	180612953	180612989	180611259	180611313	180614146	180614191	25,13,31	1,0,0	51,70,42	9,7,8	197	161	2.46497643751e-05	0.953,1.0,1.0	0.822,0.891,0.811	0.143
ENSMUSG00000055322	Tns1	chr1	-	73941909	73942106	73952420	73953950	73940977	73941053	73980913	73981030	149,17,98	136,55,175	193,154,161	150,120,104	1655	322	2.50322972736e-05	0.176,0.057,0.098	0.2,0.2,0.231	-0.1
ENSMUSG00000029647	Pan3	chr5	+	147503084	147503202	147519504	147519752	147488110	147488258	147521829	147521934	29,0,21	326,159,248	46,35,22	213,186,185	243	373	2.5399995493e-05	0.12,0.0,0.115	0.249,0.224,0.154	-0.131
ENSMUSG00000029127	Zbtb49	chr5	-	38205888	38205962	38210617	38210664	38203748	38203827	38211845	38212088	0,0,0	22,6,41	6,6,3	39,26,42	172	199	2.64114559698e-05	0.0,0.0,0.0	0.151,0.211,0.076	-0.146
ENSMUSG00000060073	Psma3	chr12	+	70984492	70984594	70984671	70984745	70978732	70978815	70986862	70986935	19,41,4	6,1,9	7,6,6	33,37,30	227	199	2.64453785833e-05	0.735,0.973,0.28	0.157,0.124,0.149	0.519
ENSMUSG00000024913	Lrp5	chr19	-	3602234	3602444	3604001	3604192	3600672	3600798	3605285	3605494	302,101,266	136,64,132	298,301,241	235,269,228	316	335	2.67649844692e-05	0.702,0.626,0.681	0.573,0.543,0.528	0.122
ENSMUSG00000015880	Ncapg	chr5	+	45696472	45696544	45698840	45698910	45696032	45696168	45699847	45700546	444,842,591	275,344,268	470,396,399	352,359,305	197	195	2.67798572643e-05	0.615,0.708,0.686	0.569,0.522,0.564	0.118
ENSMUSG00000022199	Slc22a17	chr14	-	54908501	54908647	54908822	54908988	54907518	54907630	54909670	54909825	36,11,29	34,13,33	149,151,150	55,57,75	291	271	2.69173444893e-05	0.496,0.441,0.45	0.716,0.712,0.651	-0.231
ENSMUSG00000003033	Ap1m1	chr8	+	72251742	72251869	72255696	72255822	72250680	72250828	72256106	72256182	436,237,482	732,416,692	650,590,591	608,663,615	252	251	2.69173444893e-05	0.372,0.362,0.41	0.516,0.47,0.489	-0.11
ENSMUSG00000041328	Pcf11	chr7	-	92663461	92663656	92663966	92664155	92660958	92662076	92665739	92665865	90,40,85	211,137,254	174,99,141	257,184,177	314	320	2.69316904378e-05	0.303,0.229,0.254	0.408,0.354,0.448	-0.141
ENSMUSG00000058881	Zfp516	chr18	+	82993069	82993189	82994469	82994537	82986743	82988198	83001272	83005314	394,99,345	108,39,101	294,356,310	179,164,170	245	193	2.69595112208e-05	0.742,0.667,0.729	0.564,0.631,0.59	0.118
ENSMUSG00000032479	Map4	chr9	+	110079780	110079893	110081420	110081610	110078002	110078084	110081734	110082087	316,153,290	458,255,389	409,358,363	283,375,322	238	315	2.70964825693e-05	0.477,0.443,0.497	0.657,0.558,0.599	-0.132
ENSMUSG00000014349	Ube2z	chr11	-	96058315	96058427	96060936	96061124	96055837	96055950	96062994	96063067	1369,696,1456	925,525,950	907,755,733	881,892,744	313	237	2.71838537736e-05	0.528,0.501,0.537	0.438,0.391,0.427	0.103
ENSMUSG00000028898	Trnau1ap	chr4	-	132325207	132325260	132328468	132328566	132314204	132314367	132329352	132329538	105,34,100	30,42,29	176,192,205	17,21,15	223	178	2.73540510763e-05	0.736,0.393,0.734	0.892,0.879,0.916	-0.275
ENSMUSG00000040385	Ppp1ca	chr19	+	4192744	4192876	4193021	4193252	4192157	4192271	4193766	4193871	3632,2157,3502	6875,7697,7286	3890,4810,3967	5524,5710,5457	257	356	2.74894737574e-05	0.423,0.28,0.4	0.494,0.539,0.502	-0.144
ENSMUSG00000005873	Reep5	chr18	-	34357091	34357230	34372404	34372498	34349634	34349803	34373203	34373415	788,476,632	614,571,618	827,824,772	1305,1387,1158	219	264	2.78455790755e-05	0.607,0.501,0.552	0.433,0.417,0.446	0.121
ENSMUSG00000024766	Lipo3	chr19	-	33559511	33559655	33580464	33580574	33558264	33558336	33582052	33582251	74,28,74	16,11,40	51,39,38	45,44,52	235	269	2.81329955791e-05	0.841,0.744,0.679	0.565,0.504,0.455	0.247
ENSMUSG00000022536	Glyr1	chr16	-	5031886	5031973	5036235	5036475	5030184	5030241	5036918	5037057	1716,675,2044	613,194,709	1275,1135,1153	638,616,569	365	212	2.82666197936e-05	0.619,0.669,0.626	0.537,0.517,0.541	0.106
ENSMUSG00000021000	Ctage5	chr12	+	59184186	59184303	59185728	59185787	59179512	59180008	59188310	59188519	391,332,440	326,384,388	396,450,355	216,240,235	242	184	2.84006680422e-05	0.477,0.397,0.463	0.582,0.588,0.535	-0.123
ENSMUSG00000078970	Wdr92	chr11	+	17219013	17219114	17222196	17222327	17211959	17212146	17224548	17224650	86,3,90	277,295,349	105,112,116	255,266,241	226	256	2.87963519048e-05	0.26,0.011,0.226	0.318,0.323,0.353	-0.166
ENSMUSG00000033543	Gtf2a2	chr9	+	70015291	70015410	70016818	70016923	70012549	70012661	70019388	70019515	860,826,1006	770,1125,881	647,724,614	1190,1207,1062	244	230	2.90106730458e-05	0.513,0.409,0.518	0.339,0.361,0.353	0.129
ENSMUSG00000017664	Slc35c2	chr2	-	165280616	165280700	165280785	165280954	165278240	165278416	165281307	165281380	118,115,151	180,168,234	184,233,194	181,184,165	294	209	2.9014661749e-05	0.318,0.327,0.314	0.42,0.474,0.455	-0.13
ENSMUSG00000028692	Akr1a1	chr4	-	116637761	116637848	116638960	116639160	116636509	116636669	116639809	116640005	4927,5003,5163	3571,6205,3863	5610,6521,5851	2797,3108,2984	325	212	2.91529823655e-05	0.474,0.345,0.466	0.567,0.578,0.561	-0.14
ENSMUSG00000074513	Arfip1	chr3	-	84519481	84519703	84527685	84527798	84515632	84515790	84534586	84534695	274,186,250	235,159,266	182,168,141	300,226,243	238	347	2.91899681294e-05	0.63,0.63,0.578	0.469,0.52,0.458	0.13
ENSMUSG00000024817	Uhrf2	chr19	+	30079838	30079943	30082733	30082840	30078539	30078647	30086245	30086408	538,388,566	855,609,979	571,536,499	647,572,478	230	232	2.92956222918e-05	0.388,0.391,0.368	0.471,0.486,0.513	-0.108
ENSMUSG00000039187	Fanci	chr7	+	79395892	79395995	79399135	79399208	79392307	79392391	79401824	79401955	22,0,24	104,59,92	31,19,35	53,47,48	228	198	2.97818715944e-05	0.155,0.0,0.185	0.337,0.26,0.388	-0.215
ENSMUSG00000029426	Scarb2	chr5	-	92451346	92451465	92454039	92454209	92449870	92449944	92454731	92454851	279,119,340	484,308,547	342,297,292	421,326,286	295	244	2.98021341113e-05	0.323,0.242,0.34	0.402,0.43,0.458	-0.128
ENSMUSG00000030629	Zfand6	chr7	-	84620867	84620912	84632655	84632756	84617849	84617963	84633884	84633993	484,417,498	382,468,467	708,690,602	376,410,389	226	170	3.00997533105e-05	0.488,0.401,0.445	0.586,0.559,0.538	-0.116
ENSMUSG00000020652	Cenpo	chr12	-	4231515	4231682	4233530	4233657	4217207	4217322	4233751	4233965	104,38,85	176,120,201	143,94,102	139,112,111	252	292	3.02878511701e-05	0.406,0.268,0.329	0.544,0.493,0.516	-0.183
ENSMUSG00000051169	Rpusd3	chr6	-	113416306	113416446	113416788	113416912	113415318	113415722	113417140	113417225	118,106,102	258,227,218	139,131,150	151,169,192	249	265	3.03204231298e-05	0.327,0.332,0.332	0.495,0.452,0.454	-0.137
ENSMUSG00000041958	Pigs	chr11	+	78333666	78333758	78335426	78335634	78332949	78333039	78336687	78336830	173,49,98	538,230,412	179,145,192	336,377,290	217	333	3.04069962443e-05	0.33,0.246,0.267	0.45,0.371,0.504	-0.161
ENSMUSG00000029202	Pds5a	chr5	-	65627998	65628122	65629918	65630055	65627559	65627764	65631712	65631781	951,378,1010	432,106,498	693,608,656	530,436,436	262	249	3.04605611593e-05	0.677,0.772,0.658	0.554,0.57,0.588	0.132
ENSMUSG00000025038	Efhc2	chrX	-	17215657	17215823	17223087	17223226	17207679	17207822	17223938	17224052	2,0,0	7,7,1	4,2,9	6,1,2	264	291	3.05180551035e-05	0.24,0.0,0.0	0.424,0.688,0.832	-0.568
ENSMUSG00000003500	Impdh1	chr6	-	29206305	29206512	29206922	29206997	29206065	29206153	29207094	29207196	367,449,393	233,105,190	205,226,177	174,164,179	200	332	3.06360630856e-05	0.723,0.877,0.774	0.662,0.696,0.621	0.132
ENSMUSG00000042029	Ncapg2	chr12	+	116425778	116425904	116426575	116426755	116424621	116424714	116427655	116427808	96,0,94	281,54,347	142,135,130	198,193,178	251	305	3.06360630856e-05	0.293,0.0,0.248	0.466,0.459,0.47	-0.285
ENSMUSG00000037487	Ubr5	chr15	-	37996554	37996766	37996923	37997192	37991951	37992182	37997720	37997978	197,73,182	179,78,211	201,189,220	397,377,320	394	337	3.13616204731e-05	0.485,0.445,0.425	0.302,0.3,0.37	0.128
ENSMUSG00000002326	Gmpr2	chr14	+	55672705	55672801	55672949	55673069	55672234	55672384	55675326	55675410	183,130,226	181,109,207	224,217,192	327,357,302	221	245	3.14955608934e-05	0.528,0.569,0.548	0.432,0.403,0.413	0.132
ENSMUSG00000004865	Srpk1	chr17	-	28600242	28600456	28600868	28600894	28599470	28599869	28602687	28602853	169,85,128	722,595,906	146,147,116	454,434,422	151	339	3.24315897672e-05	0.344,0.243,0.241	0.419,0.432,0.382	-0.135
ENSMUSG00000031563	Wwc2	chr8	-	47887071	47887151	47899435	47899512	47883493	47883623	47900652	47900856	244,58,291	137,37,224	161,129,120	207,146,134	202	205	3.24745583176e-05	0.644,0.614,0.569	0.441,0.473,0.476	0.146
ENSMUSG00000029769	Ccdc136	chr6	+	29414785	29414980	29415430	29415655	29412901	29413087	29417071	29417578	129,85,124	28,21,19	143,145,133	71,54,62	320	350	3.26240864694e-05	0.834,0.816,0.877	0.688,0.746,0.701	0.131
ENSMUSG00000058318	Phf21a	chr2	+	92351700	92351864	92356863	92357019	92349387	92349448	92358693	92358769	600,230,532	236,152,207	375,365,342	354,326,248	289	281	3.34014959571e-05	0.712,0.595,0.714	0.507,0.521,0.573	0.14
ENSMUSG00000059475	Zfp426	chr9	-	20474906	20475033	20478132	20478254	20473027	20473108	20486329	20486437	79,63,62	50,18,56	85,70,51	120,124,151	247	252	3.42736939432e-05	0.617,0.781,0.53	0.42,0.365,0.256	0.296
ENSMUSG00000026240	Cops7b	chr1	+	86592290	86592366	86596750	86596839	86589163	86589341	86599002	86599205	574,279,477	365,259,399	296,337,299	385,397,425	201	214	3.46161715319e-05	0.626,0.534,0.56	0.45,0.475,0.428	0.122
ENSMUSG00000018076	Med13l	chr5	+	118751866	118752009	118754262	118754421	118751530	118751754	118755538	118755715	32,0,33	129,15,129	95,89,78	134,101,134	268	284	3.57405853414e-05	0.208,0.0,0.213	0.429,0.483,0.382	-0.291
ENSMUSG00000026014	Raph1	chr1	-	60510416	60510491	60518979	60519060	60503517	60503595	60525591	60526100	11,11,31	9,0,2	11,6,5	13,18,15	206	200	3.59000157273e-05	0.543,1.0,0.938	0.451,0.244,0.244	0.514
ENSMUSG00000033216	Eefsec	chr6	-	88281548	88281705	88355482	88355647	88257333	88258391	88358545	88358642	381,281,350	465,440,464	355,342,338	298,291,292	290	282	3.59500507501e-05	0.443,0.383,0.423	0.537,0.533,0.53	-0.117
ENSMUSG00000037815	Ctnna1	chr18	+	35223422	35223575	35235607	35235700	35222064	35222145	35239382	35239539	1450,1190,1523	696,572,733	1433,1298,1277	995,978,926	278	218	3.60377466689e-05	0.62,0.62,0.62	0.53,0.51,0.52	0.1
ENSMUSG00000071647	Eml3	chr19	+	8937562	8937694	8939027	8939116	8937361	8937487	8939187	8939285	120,98,173	239,278,191	219,200,177	197,138,134	257	214	3.66375249682e-05	0.295,0.227,0.43	0.481,0.547,0.524	-0.2
ENSMUSG00000043872	Zmym1	chr4	-	127054207	127054382	127058792	127059031	127051274	127051425	127059509	127059659	137,59,151	235,187,238	148,175,165	171,123,152	364	300	3.67127957253e-05	0.325,0.206,0.343	0.416,0.54,0.472	-0.185
ENSMUSG00000024234	Mtpap	chr18	+	4379568	4379741	4380653	4380887	4375591	4375778	4383188	4383413	318,178,295	127,44,111	218,213,198	161,114,120	298	359	3.71076344181e-05	0.751,0.83,0.762	0.62,0.692,0.665	0.122
ENSMUSG00000044477	Zfand3	chr17	+	30060809	30060850	30135322	30135505	30005086	30005308	30192562	30192730	35,9,31	304,220,382	37,45,47	226,230,244	166	308	3.75467009709e-05	0.176,0.071,0.131	0.233,0.266,0.263	-0.128
ENSMUSG00000024044	Epb41l3	chr17	+	69210185	69210383	69238344	69238449	69207858	69208076	69239746	69239789	58,22,91	137,79,182	420,385,363	571,506,436	323	230	3.76815275762e-05	0.232,0.165,0.263	0.344,0.351,0.372	-0.136
ENSMUSG00000035064	Eef2k	chr7	+	120886585	120886787	120895183	120895308	120885809	120885937	120899367	120899546	666,307,567	1079,888,989	335,350,313	384,418,354	327	250	3.82396283722e-05	0.321,0.209,0.305	0.4,0.39,0.403	-0.119
ENSMUSG00000024381	Bin1	chr18	+	32426223	32426352	32431670	32431742	32424819	32424967	32431982	32432093	381,309,366	278,244,228	337,336,336	371,420,361	254	197	3.94662045285e-05	0.515,0.496,0.555	0.413,0.383,0.419	0.117
ENSMUSG00000023572	Ccndbp1	chr2	+	121008717	121008777	121009042	121009122	121008466	121008609	121009826	121009908	145,95,98	45,10,49	115,106,98	73,112,81	185	205	4.01424531664e-05	0.781,0.913,0.689	0.636,0.512,0.573	0.221
ENSMUSG00000071669	Snx29	chr16	+	11347858	11347920	11367676	11367801	11322971	11322978	11395218	11395399	2,0,1	22,27,36	11,3,9	31,33,20	187	250	4.0909162975e-05	0.108,0.0,0.036	0.322,0.108,0.376	-0.221
ENSMUSG00000037022	Mmaa	chr8	-	79274103	79274274	79278201	79278324	79270889	79270975	79281180	79281654	9,0,12	135,92,80	24,26,27	138,103,107	248	296	4.09114371978e-05	0.074,0.0,0.152	0.172,0.232,0.231	-0.136
ENSMUSG00000047793	Sned1	chr1	+	93286011	93286094	93286927	93287023	93285795	93285940	93289307	93289424	3,0,1	28,3,14	27,24,31	63,61,40	208	221	4.09114371978e-05	0.102,0.0,0.071	0.313,0.295,0.452	-0.296
ENSMUSG00000020954	Strn3	chr12	-	51633578	51633719	51643103	51643214	51629373	51629507	51647993	51648135	266,112,347	136,54,112	190,186,188	150,157,129	236	266	4.09767487687e-05	0.688,0.7,0.777	0.588,0.572,0.622	0.128
ENSMUSG00000022515	Anks3	chr16	-	4957967	4958166	4960396	4960568	4957640	4957762	4964119	4964237	2,9,19	27,48,81	53,55,49	115,95,81	297	324	4.09801759408e-05	0.075,0.17,0.204	0.335,0.387,0.398	-0.224
ENSMUSG00000028641	P3h1	chr4	+	119236776	119236966	119237864	119237996	119235245	119235398	119238645	119238785	123,66,105	295,168,239	245,218,174	332,300,256	315	257	4.14301938587e-05	0.254,0.243,0.264	0.376,0.372,0.357	-0.115
ENSMUSG00000002455	Prpf6	chr2	+	181631434	181631529	181631930	181632087	181622161	181622317	181632754	181632917	623,512,564	424,364,448	424,400,416	465,476,465	220	282	4.16508089438e-05	0.653,0.643,0.617	0.539,0.519,0.534	0.107
ENSMUSG00000023411	Nfatc4	chr14	+	55830455	55830596	55831652	55831708	55829893	55830066	55831947	55832074	328,205,303	354,339,403	913,941,854	757,777,685	266	181	4.1773673051e-05	0.387,0.292,0.338	0.451,0.452,0.459	-0.115
ENSMUSG00000029687	Ezh2	chr6	-	47558177	47558294	47576535	47576664	47556029	47556150	47577543	47577667	1394,948,1818	848,701,862	1252,1173,1213	1281,1139,1053	254	242	4.2350527899e-05	0.61,0.563,0.668	0.482,0.495,0.523	0.114
ENSMUSG00000074247	Dda1	chr8	+	71472036	71472117	71472194	71472246	71469198	71469325	71473774	71473836	84,17,100	313,171,255	149,125,119	260,268,197	206	177	4.32081583866e-05	0.187,0.079,0.252	0.33,0.286,0.342	-0.147
ENSMUSG00000039218	Srrm2	chr17	+	23822412	23822700	23823790	23823904	23815121	23821690	23824015	23824120	907,619,677	510,630,407	688,704,707	928,956,875	413	239	4.38017789917e-05	0.507,0.362,0.49	0.3,0.299,0.319	0.147
ENSMUSG00000037443	Cep85	chr4	-	134155676	134156371	134167288	134167441	134154262	134154396	134172812	134172880	84,37,77	198,100,169	116,101,91	133,139,115	278	820	4.39625634084e-05	0.556,0.522,0.573	0.72,0.682,0.7	-0.15
ENSMUSG00000071669	Snx29	chr16	+	11349905	11349958	11367676	11367801	11347858	11347920	11395218	11395399	5,0,1	20,27,40	13,15,9	31,32,20	178	250	4.40957879997e-05	0.26,0.0,0.034	0.371,0.397,0.387	-0.287
ENSMUSG00000040434	Gyltl1b	chr2	-	92367753	92367866	92369267	92369372	92367538	92367664	92369489	92369661	1,0,7	17,10,16	13,17,13	11,15,9	230	238	4.54434358402e-05	0.057,0.0,0.312	0.55,0.54,0.599	-0.44
ENSMUSG00000029629	Phf14	chr6	+	11987575	11987682	11988721	11988817	11987003	11987274	11990028	11990132	519,411,442	666,769,820	612,532,478	627,490,529	232	221	4.6659652288e-05	0.426,0.337,0.339	0.482,0.508,0.463	-0.117
ENSMUSG00000044783	Hjurp	chr1	-	88270201	88270299	88272728	88272765	88269320	88269413	88275041	88275097	207,102,226	459,164,489	196,184,187	721,641,562	162	223	4.67625815098e-05	0.383,0.461,0.389	0.272,0.283,0.314	0.121
ENSMUSG00000022607	Ptk2	chr15	-	73343132	73343359	73394647	73394744	73330848	73331015	73423008	73423191	57,30,74	384,199,400	136,135,148	518,482,443	222	352	4.70838531423e-05	0.191,0.193,0.227	0.294,0.308,0.346	-0.112
ENSMUSG00000002319	Ipo4	chr14	-	55629977	55630089	55630294	55630415	55629748	55629867	55630597	55630660	276,133,253	464,407,464	322,322,311	381,383,334	246	237	4.77385414499e-05	0.364,0.239,0.344	0.449,0.448,0.473	-0.141
ENSMUSG00000027936	Crtc2	chr3	+	90257116	90257218	90259153	90259222	90254295	90254558	90259385	90259492	58,18,46	121,31,193	91,79,69	103,90,67	227	194	4.79397623568e-05	0.291,0.332,0.169	0.43,0.429,0.468	-0.178
ENSMUSG00000056486	Chn1	chr2	-	73679614	73679903	73721402	73721441	73631745	73631830	73775022	73775346	0,0,2	27,7,23	5,8,15	46,29,31	164	414	4.79949126888e-05	0.0,0.0,0.18	0.215,0.411,0.55	-0.332
ENSMUSG00000033031	C330027C09Rik	chr16	+	49013964	49014075	49014892	49015089	49013796	49013871	49015943	49016057	356,249,432	831,812,1093	358,372,363	653,612,614	236	322	4.82278431109e-05	0.369,0.295,0.35	0.428,0.453,0.446	-0.104
ENSMUSG00000024177	Nme4	chr17	-	26093616	26093729	26093858	26093960	26091733	26092152	26094136	26094270	1020,625,959	612,714,590	654,895,738	1054,1272,1040	227	238	4.88398228801e-05	0.636,0.479,0.63	0.394,0.425,0.427	0.166
ENSMUSG00000019892	Lrriq1	chr10	-	103068902	103068963	103071049	103071200	103063197	103063509	103137106	103137208	16,0,5	27,13,25	60,33,42	37,31,35	276	186	4.95165855079e-05	0.285,0.0,0.119	0.522,0.418,0.447	-0.328
ENSMUSG00000004631	Sgce	chr6	-	4690468	4690495	4691428	4691640	4689578	4689767	4694021	4694184	388,347,414	50,27,47	419,370,334	81,67,80	337	152	4.97728275813e-05	0.778,0.853,0.799	0.7,0.714,0.653	0.121
ENSMUSG00000037570	Mcrs1	chr15	-	99249367	99249506	99249875	99250014	99248701	99248860	99251861	99251961	91,43,98	219,127,190	46,37,43	193,190,197	264	264	5.00505660421e-05	0.294,0.253,0.34	0.192,0.163,0.179	0.118
ENSMUSG00000029594	Rbm19	chr5	+	120133760	120133881	120140203	120140373	120132841	120133042	120140536	120140597	291,285,267	178,71,90	189,170,143	129,144,131	246	295	5.03392072876e-05	0.662,0.828,0.781	0.637,0.586,0.567	0.16
ENSMUSG00000027272	Ubr1	chr2	-	120868225	120868303	120870988	120871045	120866389	120866560	120873123	120873232	12,0,10	92,34,80	26,31,28	107,68,71	182	203	5.07183598152e-05	0.127,0.0,0.122	0.213,0.337,0.305	-0.202
ENSMUSG00000086370	Ftx	chrX	-	103613022	103613195	103615064	103615192	103609303	103609416	103623546	103623754	4,8,1	36,43,31	18,16,14	28,31,36	253	298	5.07733370862e-05	0.116,0.18,0.037	0.431,0.378,0.314	-0.263
ENSMUSG00000030199	Etv6	chr6	+	134261689	134261832	134263018	134263119	134248273	134248804	134266257	134270155	163,91,229	331,175,271	248,227,250	209,214,210	268	226	5.08510569255e-05	0.293,0.305,0.416	0.5,0.472,0.501	-0.153
ENSMUSG00000038014	Fam120a	chr13	-	48932296	48932393	48933949	48934078	48922152	48922250	48945941	48946024	603,225,629	663,210,662	677,602,543	420,364,432	254	222	5.08621231991e-05	0.443,0.484,0.454	0.585,0.591,0.523	-0.106
ENSMUSG00000060121	Gemin2	chr12	+	59020388	59020433	59021667	59021736	59018011	59018125	59025002	59025113	25,12,39	106,222,119	71,61,57	134,120,139	170	194	5.08621231991e-05	0.212,0.058,0.272	0.377,0.367,0.319	-0.174
ENSMUSG00000001467	Cyp51	chr5	-	4091844	4092040	4092387	4092507	4087777	4087873	4099123	4099298	730,556,755	1289,1085,1530	966,787,781	1260,947,1029	245	321	5.09117670026e-05	0.426,0.402,0.393	0.501,0.521,0.499	-0.1
ENSMUSG00000037234	Hook3	chr8	-	26044239	26044274	26048251	26048339	26039668	26039751	26059239	26059380	71,67,60	42,29,48	110,86,85	24,24,16	213	160	5.15807847154e-05	0.559,0.634,0.484	0.775,0.729,0.8	-0.209
ENSMUSG00000038160	Atg5	chr10	+	44289862	44289990	44294595	44294674	44286031	44286197	44303566	44303729	632,556,794	264,187,341	467,499,466	313,284,295	253	204	5.15887067233e-05	0.659,0.706,0.652	0.546,0.586,0.56	0.108
ENSMUSG00000058835	Abi1	chr2	-	22971082	22971259	22994522	22994690	22962400	22962501	23039948	23040219	236,136,373	606,320,606	334,345,298	412,405,402	293	302	5.19028057119e-05	0.286,0.305,0.388	0.455,0.468,0.433	-0.126
ENSMUSG00000040818	Dennd6a	chr14	+	26599615	26599728	26600443	26600524	26592394	26592437	26603047	26603153	115,59,125	297,94,333	145,159,141	195,190,158	238	206	5.29907514674e-05	0.251,0.352,0.245	0.392,0.42,0.436	-0.133
ENSMUSG00000024480	Ap3s1	chr18	+	46779187	46779259	46780660	46780768	46758002	46758114	46789896	46790826	137,96,166	385,222,274	144,151,90	542,537,472	197	233	5.31524214112e-05	0.296,0.338,0.417	0.239,0.25,0.184	0.126
ENSMUSG00000036955	Kif1bp	chr10	-	62570398	62570478	62575049	62575148	62569458	62569642	62577963	62578440	209,78,222	274,139,333	234,229,229	231,188,197	224	205	5.5384997786e-05	0.411,0.339,0.379	0.481,0.527,0.515	-0.131
ENSMUSG00000073563	Csnk1g3	chr18	+	53902852	53902893	53906599	53906669	53895530	53895954	53916974	53917123	145,106,121	151,84,181	135,88,106	297,233,210	166	195	5.59220019405e-05	0.53,0.597,0.44	0.348,0.307,0.372	0.18
ENSMUSG00000093575	Gm20695	chr16	+	3913284	3913369	3915422	3915602	3911450	3911562	3917825	3917921	76,17,71	302,298,237	135,112,105	277,243,228	210	305	5.64815930366e-05	0.268,0.077,0.303	0.414,0.401,0.401	-0.189
ENSMUSG00000071659	Hnrnpul2	chr19	+	8822803	8822939	8823229	8823306	8819400	8820813	8823529	8823669	1695,710,1617	915,626,1023	1175,1111,978	1322,1220,1096	261	202	5.72079859759e-05	0.589,0.467,0.55	0.408,0.413,0.409	0.125
ENSMUSG00000043384	Gprasp1	chrX	+	135796948	135797037	135797552	135797629	135796141	135796336	135797787	135797864	96,40,95	37,5,90	109,104,74	180,167,162	214	202	5.73059701639e-05	0.71,0.883,0.499	0.364,0.37,0.301	0.352
ENSMUSG00000040860	Crocc	chr4	-	141046943	141047129	141051040	141051195	141046771	141046855	141052949	141053091	59,5,51	100,34,102	69,102,80	49,43,73	280	311	5.79503901359e-05	0.396,0.14,0.357	0.61,0.725,0.549	-0.33
ENSMUSG00000032527	Pccb	chr9	-	100999164	100999273	101012704	101012815	100995559	100995680	101023135	101023249	94,17,95	213,236,289	246,255,206	377,417,331	236	234	5.83299189821e-05	0.304,0.067,0.246	0.393,0.377,0.382	-0.178
ENSMUSG00000018415	Gid4	chr11	+	60424773	60424833	60432332	60432440	60417144	60417844	60436347	60436449	34,37,92	250,228,273	74,86,65	183,161,152	185	233	5.84253974042e-05	0.146,0.17,0.298	0.337,0.402,0.35	-0.158
ENSMUSG00000038510	Rpf2	chr10	-	40239747	40239787	40243855	40243893	40236122	40236204	40244584	40244717	124,131,206	27,23,33	103,97,82	35,45,34	163	165	5.88867402659e-05	0.823,0.852,0.863	0.749,0.686,0.709	0.131
ENSMUSG00000045576	St7l	chr3	+	104868023	104868106	104870845	104871011	104864502	104865308	104873521	104873576	78,28,80	80,26,110	72,49,43	168,119,107	208	291	5.91324149984e-05	0.577,0.601,0.504	0.375,0.366,0.36	0.194
ENSMUSG00000040648	Ppip5k2	chr1	-	97756843	97756934	97759168	97759364	97755885	97755971	97761424	97761821	159,33,239	233,75,297	269,222,204	209,159,184	321	216	6.05426428318e-05	0.315,0.228,0.351	0.464,0.484,0.427	-0.16
ENSMUSG00000047879	Usp14	chr18	-	10009951	10010082	10012212	10012271	10007766	10007847	10016540	10016644	301,188,321	380,354,464	251,233,227	590,603,578	184	256	6.15064001727e-05	0.524,0.425,0.49	0.372,0.35,0.353	0.121
ENSMUSG00000050989	Sepn1	chr4	-	134542712	134542901	134543049	134543131	134542336	134542442	134544584	134544722	71,9,46	214,65,150	295,279,207	449,444,368	207	314	6.29103211338e-05	0.335,0.174,0.317	0.499,0.488,0.46	-0.207
ENSMUSG00000030660	Pik3c2a	chr7	-	116346118	116346243	116348119	116348327	116342974	116343092	116350032	116350142	426,168,453	176,29,247	282,213,197	257,160,232	333	250	6.29103211338e-05	0.645,0.813,0.579	0.452,0.5,0.389	0.232
ENSMUSG00000005410	Mcm5	chr8	+	75123840	75123969	75124800	75124943	75122991	75123104	75126236	75126364	2320,2736,2162	1428,1121,1313	1866,2044,2055	1630,1699,1618	254	268	6.31186688819e-05	0.632,0.72,0.635	0.547,0.559,0.573	0.103
ENSMUSG00000055371	Stam2	chr2	-	52716424	52716571	52719696	52719795	52715687	52715757	52719901	52719977	84,34,87	185,220,198	131,116,105	178,153,96	224	272	6.3551352278e-05	0.355,0.158,0.348	0.472,0.479,0.57	-0.22
ENSMUSG00000039427	Alg1	chr16	+	5240143	5240182	5240458	5240518	5239905	5240027	5241285	5241396	10,18,11	55,94,71	28,38,29	77,59,57	164	185	6.40435172116e-05	0.17,0.178,0.149	0.291,0.421,0.365	-0.193
ENSMUSG00000006050	Sra1	chr18	-	36677444	36677505	36678393	36678470	36677109	36677256	36678549	36678713	41,52,82	12,2,14	70,86,65	43,40,30	202	186	6.48189477313e-05	0.759,0.96,0.844	0.6,0.664,0.666	0.211
ENSMUSG00000030555	Ttc23	chr7	+	67662326	67662526	67678893	67679071	67647424	67647845	67698223	67698329	153,131,137	334,184,264	114,97,114	404,350,304	325	303	6.54879673452e-05	0.299,0.399,0.326	0.208,0.205,0.259	0.117
ENSMUSG00000026887	Mrrf	chr2	+	36153592	36153711	36159598	36159690	36147902	36148058	36177114	36177274	147,204,138	377,407,487	145,175,105	220,191,177	244	217	6.55291105586e-05	0.257,0.308,0.201	0.37,0.449,0.345	-0.133
ENSMUSG00000043131	Mob1a	chr6	+	83332453	83332547	83334075	83334209	83329866	83330033	83338280	83338444	336,47,454	953,455,1103	382,329,313	616,511,535	219	259	6.57503978265e-05	0.294,0.109,0.327	0.423,0.432,0.409	-0.178
ENSMUSG00000023072	Cep89	chr7	+	35424656	35424772	35427599	35427780	35423299	35423403	35428199	35428367	245,316,208	160,144,116	173,211,184	180,194,152	241	306	6.57503978265e-05	0.66,0.736,0.695	0.55,0.58,0.606	0.118
ENSMUSG00000019718	L3hypdh	chr12	-	72077363	72077486	72079486	72079656	72077143	72077281	72084648	72085439	19,18,16	48,52,62	49,49,43	61,52,63	295	248	6.58962060638e-05	0.25,0.225,0.178	0.403,0.442,0.365	-0.186
ENSMUSG00000020472	Zkscan17	chr11	-	59493170	59493281	59499543	59499620	59492114	59492228	59502919	59503100	328,162,281	186,51,177	263,270,236	257,261,228	202	236	6.69971542842e-05	0.673,0.788,0.65	0.545,0.547,0.547	0.157
ENSMUSG00000054455	Vapb	chr2	+	173762116	173762269	173771520	173771624	173737510	173737750	173774393	173774474	365,337,421	584,487,594	481,493,368	427,420,424	278	229	6.72121491759e-05	0.34,0.363,0.369	0.481,0.492,0.417	-0.106
ENSMUSG00000020697	Lig3	chr11	+	82796027	82796151	82797305	82797448	82795708	82795786	82797773	82797848	567,270,561	312,191,335	392,420,335	421,335,347	249	268	6.75857544777e-05	0.662,0.603,0.643	0.501,0.574,0.51	0.108
ENSMUSG00000027952	Pmvk	chr3	+	89461881	89461945	89464295	89464448	89459117	89459464	89467546	89467676	93,54,155	510,594,510	193,186,178	479,491,499	189	278	6.75857544777e-05	0.211,0.118,0.309	0.372,0.358,0.344	-0.145
ENSMUSG00000042350	Arel1	chr12	-	84934953	84935123	84940159	84940397	84934569	84934750	84941730	84941957	59,16,66	167,50,134	148,119,93	144,121,154	363	295	6.79642882247e-05	0.223,0.206,0.286	0.455,0.444,0.329	-0.171
ENSMUSG00000058440	Nrf1	chr6	+	30116095	30116293	30117055	30117157	30115012	30115171	30118948	30119106	888,555,856	449,231,408	515,503,491	382,363,345	323	227	6.82441424017e-05	0.582,0.628,0.596	0.487,0.493,0.5	0.109
ENSMUSG00000086290	Snhg12	chr4	+	132310150	132310215	132310450	132310504	132309837	132309903	132310833	132311024	210,237,243	63,141,96	156,129,109	120,106,109	190	179	6.909486592e-05	0.758,0.613,0.705	0.551,0.534,0.485	0.169
ENSMUSG00000035964	Tmem59l	chr8	-	70485674	70485827	70486036	70486134	70485079	70485182	70486227	70486372	274,146,217	504,339,475	212,228,260	281,308,320	223	278	7.01004568274e-05	0.404,0.349,0.363	0.485,0.48,0.503	-0.117
ENSMUSG00000022556	Hsf1	chr15	+	76497618	76497694	76497767	76497829	76496835	76496960	76497951	76498048	243,124,215	244,198,252	209,204,200	136,136,143	201	187	7.0855425342e-05	0.481,0.368,0.443	0.588,0.583,0.565	-0.148
ENSMUSG00000032293	Ireb2	chr9	+	54885874	54885944	54886489	54886673	54883896	54884115	54887267	54887407	271,112,354	163,76,210	334,262,294	349,273,277	195	309	7.14885458141e-05	0.725,0.7,0.728	0.603,0.603,0.627	0.107
ENSMUSG00000027195	Hsd17b12	chr2	-	94083166	94083274	94114992	94115068	94066408	94066473	94117429	94117476	242,127,229	684,464,661	265,255,229	503,523,423	201	233	7.24437949903e-05	0.291,0.241,0.287	0.379,0.361,0.386	-0.102
ENSMUSG00000019278	Dpep1	chr8	+	123198713	123198846	123199293	123199444	123193950	123194186	123199621	123199691	491,219,471	279,178,281	101,168,177	131,182,171	258	276	7.31330958511e-05	0.653,0.568,0.642	0.452,0.497,0.525	0.13
ENSMUSG00000061731	Ext1	chr15	-	53075768	53075929	53083084	53083174	53073292	53073464	53088054	53088150	82,160,138	523,339,483	313,319,261	554,411,451	215	286	7.44545618592e-05	0.173,0.386,0.275	0.429,0.508,0.435	-0.179
ENSMUSG00000025507	Pidd1	chr7	-	141440457	141440521	141440685	141440865	141440230	141440366	141440975	141441101	59,57,72	114,142,111	75,66,70	69,51,81	305	189	7.57128856248e-05	0.243,0.199,0.287	0.402,0.445,0.349	-0.156
ENSMUSG00000022607	Ptk2	chr15	-	73330848	73331015	73343132	73343359	73321040	73321120	73365040	73365195	93,64,77	3,0,6	72,67,73	16,11,8	352	292	7.84808581565e-05	0.963,1.0,0.914	0.789,0.835,0.883	0.123
ENSMUSG00000005882	Uqcc1	chr2	-	155887108	155887217	155901297	155901355	155858111	155858189	155909352	155909425	32,19,34	335,168,316	48,32,39	198,164,176	183	234	8.0349004898e-05	0.109,0.126,0.121	0.237,0.2,0.221	-0.101
ENSMUSG00000097451	Rian	chr12	+	109637838	109637926	109640266	109640328	109627047	109627153	109642564	109642652	8,0,4	36,70,46	22,9,8	49,33,27	213	187	8.10248290582e-05	0.163,0.0,0.071	0.283,0.193,0.206	-0.149
ENSMUSG00000021518	Ptdss1	chr13	+	66945276	66945368	66953519	66953564	66932829	66933686	66956381	66956506	327,236,327	108,64,131	257,310,266	162,154,159	217	170	8.22722754608e-05	0.703,0.743,0.662	0.554,0.612,0.567	0.125
ENSMUSG00000025220	Mgea5	chr19	-	45771681	45771966	45773661	45773760	45770050	45770209	45776047	45776219	197,30,346	736,461,689	670,585,525	860,660,779	224	410	8.22722754608e-05	0.329,0.106,0.479	0.588,0.619,0.552	-0.282
ENSMUSG00000001948	Spa17	chr9	-	37607616	37607687	37611835	37612018	37605792	37605870	37613555	37613720	80,62,89	26,11,46	31,48,50	43,40,50	308	196	8.46893802298e-05	0.662,0.782,0.552	0.314,0.433,0.389	0.287
ENSMUSG00000005262	Ufd1l	chr16	+	18814829	18814936	18817902	18818024	18812258	18812417	18821038	18821169	569,570,774	432,343,506	578,545,504	573,533,548	232	247	8.50995781783e-05	0.584,0.639,0.62	0.518,0.521,0.495	0.103
ENSMUSG00000025220	Mgea5	chr19	-	45773661	45773760	45776047	45776219	45771681	45771966	45776886	45777017	431,197,698	254,82,294	651,550,529	516,412,407	297	224	8.56154530052e-05	0.561,0.644,0.642	0.488,0.502,0.495	0.121
ENSMUSG00000063895	Nupl1	chr14	-	60244513	60244663	60247323	60247466	60243356	60243494	60251162	60251507	338,45,394	860,272,874	331,322,301	499,461,476	268	275	8.64533249139e-05	0.287,0.145,0.316	0.405,0.417,0.394	-0.156
ENSMUSG00000026753	Ppp6c	chr2	-	39204832	39204974	39206651	39206717	39200041	39200121	39210957	39211053	287,229,264	443,344,466	228,190,189	546,520,470	191	267	8.75161881891e-05	0.475,0.482,0.442	0.369,0.338,0.36	0.111
ENSMUSG00000031352	Hccs	chrX	-	169316545	169316694	169316995	169317147	169315601	169315721	169319437	169319590	492,207,451	141,122,161	243,235,225	205,172,153	277	274	8.76733437483e-05	0.775,0.627,0.735	0.54,0.575,0.593	0.143
ENSMUSG00000032582	Rbm6	chr9	-	107796476	107796537	107800698	107800773	107791751	107792018	107833433	107833507	167,113,197	462,350,583	181,197,184	371,322,324	200	186	8.79082209963e-05	0.252,0.231,0.239	0.312,0.363,0.346	-0.1
ENSMUSG00000021193	Pitrm1	chr13	+	6575016	6575129	6577389	6577515	6574359	6574431	6578440	6578586	1492,1119,1329	829,887,776	969,936,827	957,865,826	238	251	8.82266310378e-05	0.655,0.571,0.644	0.516,0.533,0.514	0.102
ENSMUSG00000028975	Pex14	chr4	-	148963441	148963533	148966221	148966319	148960534	148961794	148967523	148967626	166,99,161	372,419,444	190,193,150	297,297,288	223	217	8.89696503662e-05	0.303,0.187,0.261	0.384,0.387,0.336	-0.119
ENSMUSG00000090115	Usp49	chr17	+	47649949	47650023	47672043	47673418	47630689	47630915	47674715	47674920	30,11,44	134,59,157	87,82,56	173,130,138	199	1500	9.02040060927e-05	0.628,0.584,0.679	0.791,0.826,0.754	-0.16
ENSMUSG00000036186	Fam69b	chr2	+	26632603	26632738	26634787	26634895	26628456	26628699	26634986	26635163	40,16,36	178,202,150	125,155,122	365,426,363	260	233	9.02652353391e-05	0.168,0.066,0.177	0.235,0.246,0.231	-0.1
ENSMUSG00000038116	Phf20	chr2	+	156267154	156267542	156272541	156272655	156264280	156264360	156273682	156273871	187,96,185	148,64,114	168,132,125	182,174,156	513	239	9.05658479579e-05	0.371,0.411,0.431	0.301,0.261,0.272	0.126
ENSMUSG00000027346	Gpcpd1	chr2	-	132568619	132568716	132572184	132572257	132564626	132564711	132578067	132578187	0,0,12	78,95,104	18,20,25	183,116,130	198	222	9.15531934571e-05	0.0,0.0,0.115	0.099,0.162,0.177	-0.108
ENSMUSG00000052137	Rbm12b2	chr4	+	12089662	12089727	12092522	12092572	12089440	12089523	12093114	12096243	11,0,2	35,31,46	12,20,10	28,28,22	190	175	9.33555026222e-05	0.224,0.0,0.039	0.283,0.397,0.295	-0.237
ENSMUSG00000025217	Btrc	chr19	+	45456532	45456610	45471014	45471104	45363733	45363886	45502931	45503163	35,25,22	107,60,150	15,22,17	223,173,163	203	215	9.43035174476e-05	0.257,0.306,0.134	0.067,0.119,0.099	0.137
ENSMUSG00000034973	Dopey1	chr9	+	86548800	86548856	86550002	86550167	86548169	86548306	86551645	86551775	5,4,12	38,72,73	25,22,20	70,65,47	181	290	9.49125804741e-05	0.174,0.082,0.208	0.364,0.352,0.405	-0.219
ENSMUSG00000018425	Dhx40	chr11	-	86800968	86801088	86804256	86804402	86799419	86799647	86806459	86806627	293,183,297	441,288,414	395,373,394	413,351,341	271	245	9.50568139338e-05	0.375,0.365,0.393	0.464,0.49,0.511	-0.111
ENSMUSG00000056486	Chn1	chr2	-	73624114	73624192	73624876	73625050	73617920	73618058	73631745	73631830	447,277,452	343,315,368	427,409,452	242,222,229	299	203	9.51275108311e-05	0.469,0.374,0.455	0.545,0.556,0.573	-0.125
ENSMUSG00000041617	Ccdc74a	chr16	+	17648066	17648126	17650148	17650205	17647607	17647652	17650366	17650738	5,16,9	0,0,0	9,18,18	4,2,4	185	182	9.60656346111e-05	1.0,1.0,1.0	0.689,0.899,0.816	0.199
ENSMUSG00000006315	Tmem147	chr7	-	30728204	30728289	30728656	30728716	30727986	30728108	30729201	30729271	102,181,176	401,500,572	196,264,221	437,490,448	185	210	9.72932321255e-05	0.224,0.291,0.259	0.337,0.379,0.359	-0.1
ENSMUSG00000030060	Hmces	chr6	+	87925631	87925810	87933241	87933434	87921525	87921651	87936089	87936629	466,457,512	137,300,231	383,458,387	363,355,335	304	318	9.76244491852e-05	0.781,0.614,0.699	0.525,0.574,0.547	0.149
ENSMUSG00000002221	Paxip1	chr5	-	27758430	27758615	27759369	27759491	27756952	27756996	27759972	27760110	275,184,263	519,399,534	380,374,362	493,506,453	247	310	9.87196384406e-05	0.399,0.367,0.382	0.492,0.481,0.501	-0.109
ENSMUSG00000025980	Hspd1	chr1	-	55080101	55080347	55081072	55081172	55079055	55079230	55081659	55081828	3892,2549,3789	9705,11100,10524	2048,2023,2068	4226,3577,3838	225	371	9.88716918259e-05	0.398,0.275,0.373	0.444,0.483,0.47	-0.117
ENSMUSG00000019254	Ppp1r12c	chr7	-	4482972	4483013	4483102	4483188	4482790	4482893	4483340	4483401	16,5,24	53,21,40	63,70,39	41,55,46	211	166	9.95180788608e-05	0.192,0.158,0.321	0.547,0.5,0.4	-0.259
ENSMUSG00000028797	Tmem234	chr4	+	129601406	129601625	129601869	129601961	129600982	129601134	129602194	129602261	72,71,44	137,177,157	126,109,127	168,179,139	344	217	9.98535593618e-05	0.249,0.202,0.15	0.321,0.278,0.366	-0.121
ENSMUSG00000040506	Ambra1	chr2	+	91824459	91824540	91825251	91825352	91810029	91810209	91875715	91875826	226,75,238	110,66,68	184,177,156	244,215,174	206	226	9.98606872127e-05	0.693,0.555,0.793	0.453,0.475,0.496	0.206
ENSMUSG00000021374	Nup153	chr13	-	46707746	46707893	46709628	46709682	46705168	46705215	46709765	46709810	349,163,313	534,266,520	174,130,122	450,326,321	179	272	0.000100328648906	0.498,0.482,0.478	0.37,0.377,0.366	0.115
ENSMUSG00000011306	Sugp1	chr8	+	70052590	70052691	70056385	70056604	70048508	70048680	70059281	70059405	353,273,287	215,160,229	270,200,274	266,260,264	226	344	0.00010053716991	0.714,0.722,0.656	0.607,0.539,0.612	0.111
ENSMUSG00000054836	Elp6	chr9	+	110313975	110314094	110315750	110315952	110312568	110312639	110319569	110319716	89,151,111	191,256,245	188,230,173	242,221,227	244	327	0.000101920356898	0.384,0.441,0.378	0.51,0.582,0.505	-0.131
ENSMUSG00000001247	Lsr	chr7	-	30962097	30962244	30965968	30966088	30959152	30959314	30971867	30972212	15,14,37	64,100,81	32,22,48	32,35,19	245	272	0.000104144060306	0.206,0.135,0.336	0.526,0.411,0.737	-0.332
ENSMUSG00000029063	Nadk	chr4	+	155587684	155587784	155588609	155588692	155587356	155587496	155589327	155589620	799,400,770	387,267,292	501,505,434	410,434,378	225	208	0.000106063542766	0.656,0.581,0.709	0.53,0.518,0.515	0.128
ENSMUSG00000039968	Rsbn1l	chr5	-	20896792	20896901	20902287	20902455	20893027	20896704	20905779	20905922	132,70,163	75,7,37	128,118,121	105,124,91	293	234	0.000106138327275	0.584,0.889,0.779	0.493,0.432,0.515	0.271
ENSMUSG00000003437	Paf1	chr7	+	28395951	28396057	28396133	28396202	28395770	28395872	28396283	28396387	690,583,605	251,291,276	358,335,335	232,258,213	231	194	0.000108562519068	0.698,0.627,0.648	0.564,0.522,0.569	0.106
ENSMUSG00000006800	Sulf2	chr2	-	166075494	166075548	166075771	166075805	166073088	166074818	166077517	166077641	780,635,674	233,326,286	813,771,613	496,522,407	159	179	0.000108711710681	0.79,0.687,0.726	0.649,0.624,0.629	0.1
ENSMUSG00000053436	Mapk14	chr17	+	28741787	28741866	28744982	28745156	28737010	28737090	28746270	28748404	371,169,296	531,187,538	199,186,189	507,501,433	204	299	0.000108711710681	0.506,0.57,0.446	0.365,0.352,0.39	0.138
ENSMUSG00000061751	Kalrn	chr16	-	34314168	34314360	34332123	34332246	34310435	34310567	34356884	34357397	118,38,56	25,21,22	104,79,54	74,68,62	248	317	0.000110161675911	0.858,0.698,0.765	0.642,0.598,0.527	0.185
ENSMUSG00000021816	Ppp3cb	chr14	-	20524356	20524502	20528157	20528269	20523959	20524099	20530943	20531068	925,709,1010	514,296,760	673,599,580	672,575,520	237	271	0.000111468868427	0.673,0.733,0.603	0.534,0.544,0.561	0.123
ENSMUSG00000027655	Dhx35	chr2	+	158842855	158842933	158844077	158844207	158842304	158842399	158846907	158846989	82,33,66	331,128,222	83,106,83	168,171,205	203	255	0.000111482122245	0.237,0.245,0.272	0.383,0.438,0.337	-0.135
ENSMUSG00000028082	Sh3d19	chr3	+	86040825	86040865	86075147	86075188	85971108	85971424	86080394	86080437	1,1,0	17,1,24	12,11,15	27,31,18	165	166	0.000112574314057	0.056,0.502,0.0	0.309,0.263,0.456	-0.157
ENSMUSG00000045205	Dpy19l4	chr4	-	11277928	11277985	11281003	11281124	11276863	11276946	11285053	11285173	168,37,275	30,0,29	182,169,158	72,42,48	246	182	0.000113310168133	0.806,1.0,0.875	0.652,0.749,0.709	0.19
ENSMUSG00000068115	Ninl	chr2	-	150952484	150952792	150953305	150953412	150949338	150950379	150955571	150955704	76,45,92	51,8,35	48,47,42	54,67,35	232	433	0.000113727481906	0.736,0.913,0.831	0.624,0.567,0.691	0.199
ENSMUSG00000041734	Kirrel	chr3	-	87092104	87092262	87095636	87095786	87090457	87090608	87097741	87097906	158,19,116	283,79,229	223,227,210	284,186,206	275	283	0.000114763018977	0.365,0.198,0.343	0.447,0.557,0.512	-0.203
ENSMUSG00000031328	Flna	chrX	-	74226860	74226976	74227197	74227335	74226201	74226334	74227490	74227757	800,390,628	1146,1097,1156	1868,1958,1770	2175,2168,1946	263	241	0.000117118353919	0.39,0.246,0.332	0.44,0.453,0.455	-0.127
ENSMUSG00000035683	Melk	chr4	+	44344912	44345023	44347123	44347355	44340625	44340745	44349843	44349940	480,411,507	721,691,718	497,527,505	558,522,472	236	357	0.000117953558517	0.502,0.474,0.516	0.574,0.604,0.618	-0.101
ENSMUSG00000033852	Gm28042	chr2	+	120031306	120031402	120031501	120031651	120030815	120030872	120031840	120032000	90,75,69	34,14,37	90,97,111	83,90,79	221	275	0.000118685194452	0.767,0.87,0.699	0.574,0.573,0.636	0.184
ENSMUSG00000020744	Slc25a19	chr11	-	115617517	115617701	115620876	115621047	115616520	115616651	115623871	115624027	322,240,165	88,109,107	155,140,132	138,138,110	296	309	0.000122453462912	0.793,0.697,0.617	0.54,0.514,0.556	0.166
ENSMUSG00000030924	2610020H08Rik	chr7	+	119799564	119799677	119802740	119802837	119794005	119794502	119805142	119805286	18,2,7	51,27,65	32,48,21	62,63,42	238	222	0.000122940983378	0.248,0.065,0.091	0.325,0.415,0.318	-0.218
ENSMUSG00000091625	Lsm5	chr6	-	56702095	56702168	56703005	56703409	56701064	56701289	56704622	56704677	275,253,312	232,567,242	150,169,173	356,378,460	529	198	0.000124164317266	0.307,0.143,0.325	0.136,0.143,0.123	0.124
ENSMUSG00000035934	Pknox2	chr9	-	36923583	36923772	36936320	36936492	36911133	36911263	36954692	36954832	196,73,203	482,206,430	172,161,150	248,238,221	297	314	0.000124252894741	0.301,0.273,0.333	0.423,0.417,0.418	-0.117
ENSMUSG00000027367	Stard7	chr2	+	127284531	127284581	127290771	127290882	127284094	127284303	127290957	127291040	532,229,553	652,184,575	356,338,317	578,561,537	175	236	0.000125755786367	0.524,0.627,0.565	0.454,0.448,0.443	0.124
ENSMUSG00000022246	Rai14	chr15	-	10587837	10587924	10591586	10591615	10583781	10583836	10592071	10592250	394,196,370	293,63,222	375,347,334	404,350,353	154	212	0.000126957248509	0.649,0.811,0.696	0.561,0.577,0.566	0.151
ENSMUSG00000046034	Otulin	chr15	-	27611511	27611637	27616323	27616467	27608591	27608861	27619528	27619623	286,473,448	282,277,308	233,225,184	264,315,250	269	251	0.000127539600289	0.486,0.614,0.576	0.452,0.4,0.407	0.139
ENSMUSG00000030660	Pik3c2a	chr7	-	116350772	116350929	116351797	116351967	116350032	116350142	116353977	116354114	168,68,108	255,220,316	209,168,186	237,205,222	295	282	0.000129187233121	0.386,0.228,0.246	0.457,0.439,0.445	-0.16
ENSMUSG00000031823	Zdhhc7	chr8	-	120086628	120086753	120087753	120088084	120085344	120085441	120092916	120093001	219,146,280	235,119,206	161,174,108	219,222,222	456	250	0.000129276468069	0.338,0.402,0.427	0.287,0.301,0.211	0.123
ENSMUSG00000057751	Megf6	chr4	+	154254541	154254673	154255995	154256124	154254108	154254279	154258100	154258229	290,119,247	145,26,118	291,344,230	240,241,237	257	254	0.000129744457446	0.664,0.819,0.674	0.545,0.585,0.49	0.179
ENSMUSG00000033931	Rbm34	chr8	-	126965381	126965622	126969982	126970128	126959541	126959585	126970737	126970909	95,27,132	237,180,212	128,126,133	134,145,83	271	366	0.000133140069768	0.351,0.168,0.457	0.563,0.54,0.684	-0.27
ENSMUSG00000003526	Prodh	chr16	-	18081530	18081565	18084546	18084755	18080925	18081075	18088887	18089292	61,14,60	38,9,39	51,66,44	13,17,8	334	160	0.000134173895207	0.435,0.427,0.424	0.653,0.65,0.725	-0.247
ENSMUSG00000034321	Exosc1	chr19	-	41925188	41925239	41926531	41926565	41924710	41924795	41928024	41928113	193,203,219	134,129,171	76,70,68	93,98,79	159	176	0.000137656572594	0.615,0.635,0.586	0.475,0.442,0.488	0.144
ENSMUSG00000034190	Chmp7	chr14	-	69719747	69719867	69720111	69720160	69719398	69719497	69720927	69721061	237,117,299	358,136,425	234,265,239	523,579,510	174	245	0.000140658091526	0.482,0.548,0.498	0.386,0.392,0.398	0.117
ENSMUSG00000063952	Brpf3	chr17	+	28823972	28824066	28831313	28831411	28821085	28821592	28835761	28835916	132,48,111	58,15,65	156,131,100	134,117,115	219	223	0.000140845741235	0.699,0.765,0.635	0.542,0.533,0.47	0.185
ENSMUSG00000050812	AI314180	chr4	-	58812643	58812710	58813991	58814081	58811851	58811943	58815258	58815324	281,290,329	182,133,190	284,264,233	243,244,218	215	192	0.000141937797223	0.58,0.661,0.607	0.511,0.491,0.488	0.119
ENSMUSG00000038371	Sbf2	chr7	-	110341289	110341364	110347886	110347982	110339889	110340074	110348854	110348995	38,0,29	165,93,123	21,22,13	36,26,38	221	200	0.000142924605512	0.172,0.0,0.176	0.346,0.434,0.236	-0.223
ENSMUSG00000030884	Uqcrc2	chr7	+	120637847	120637997	120640233	120640298	120637661	120637745	120641678	120641735	1272,442,1301	1031,623,1229	1404,1549,1373	882,874,869	275	190	0.00014504837739	0.46,0.329,0.422	0.524,0.55,0.522	-0.128
ENSMUSG00000029141	Slc4a1ap	chr5	+	31540385	31540497	31543669	31543913	31536137	31536324	31548610	31548681	232,269,279	181,234,185	320,279,210	138,99,128	237	369	0.00014505324235	0.666,0.642,0.701	0.783,0.814,0.719	-0.102
ENSMUSG00000022199	Slc22a17	chr14	-	54907885	54908103	54908260	54908366	54907518	54907630	54908501	54908647	131,139,144	330,299,250	427,463,335	545,598,457	231	343	0.00014505324235	0.371,0.408,0.461	0.538,0.535,0.521	-0.118
ENSMUSG00000035232	Pdk3	chrX	-	93808870	93808942	93813926	93814068	93802208	93802393	93831846	93832201	185,76,215	397,254,395	204,206,226	294,258,303	267	197	0.000145148133785	0.256,0.181,0.287	0.339,0.371,0.355	-0.114
ENSMUSG00000015149	Sirt2	chr7	+	28778921	28778990	28782768	28782898	28777190	28777247	28785379	28785439	324,201,303	212,162,286	346,275,284	364,391,418	194	255	0.000145393442884	0.668,0.62,0.582	0.555,0.48,0.472	0.121
ENSMUSG00000035064	Eef2k	chr7	+	120876431	120876492	120880304	120880476	120873308	120873409	120884657	120884807	114,29,91	783,315,689	73,56,98	297,319,279	186	297	0.000146190692594	0.189,0.128,0.174	0.282,0.219,0.359	-0.123
ENSMUSG00000000278	Scpep1	chr11	-	88934577	88934671	88935822	88935951	88933447	88933561	88937013	88937051	355,213,320	389,439,501	449,456,414	399,437,291	254	219	0.0001466490553	0.44,0.295,0.355	0.492,0.474,0.551	-0.142
ENSMUSG00000045205	Dpy19l4	chr4	-	11281003	11281124	11285053	11285173	11277928	11277985	11287474	11287633	135,68,151	107,48,87	170,111,115	183,140,154	245	246	0.000147984824106	0.559,0.587,0.635	0.483,0.443,0.429	0.142
ENSMUSG00000038685	Rtel1	chr2	+	181355008	181355125	181355327	181355552	181354352	181354442	181355650	181355812	163,128,169	178,194,219	130,114,128	287,258,255	242	350	0.000148110947356	0.57,0.488,0.527	0.396,0.39,0.421	0.126
ENSMUSG00000039844	Rapgef1	chr2	+	29732826	29732919	29733576	29733762	29730527	29730612	29734199	29734284	104,47,117	541,255,465	217,190,184	602,583,532	218	311	0.000152945641328	0.215,0.208,0.264	0.34,0.317,0.33	-0.1
ENSMUSG00000022361	Zhx1	chr15	-	58052223	58055082	58064054	58064180	58047002	58048785	58069318	58069429	18,0,39	529,359,601	61,43,43	470,341,341	251	2984	0.000153018078695	0.288,0.0,0.435	0.607,0.6,0.6	-0.361
ENSMUSG00000024911	Fibp	chr19	+	5464128	5464215	5464333	5464431	5463786	5463850	5464924	5465052	187,268,129	328,469,286	254,269,246	305,313,295	212	223	0.000158718482744	0.375,0.375,0.322	0.467,0.475,0.467	-0.112
ENSMUSG00000002871	Tpra1	chr6	+	88910150	88910261	88910340	88910401	88909680	88909760	88910547	88910650	96,68,124	64,52,44	232,219,217	57,57,46	236	186	0.000159133953723	0.542,0.508,0.69	0.762,0.752,0.788	-0.187
ENSMUSG00000025404	R3hdm2	chr10	+	127400125	127400193	127444275	127444475	127390310	127390427	127451991	127452033	60,12,51	274,62,295	96,92,93	294,235,256	193	325	0.000159254811062	0.269,0.246,0.225	0.355,0.397,0.38	-0.131
ENSMUSG00000006390	Elovl1	chr4	+	118431062	118431143	118431265	118431322	118430714	118430905	118431408	118431514	182,189,199	24,14,40	181,140,121	35,58,49	206	182	0.000160113546803	0.87,0.923,0.815	0.82,0.681,0.686	0.14
ENSMUSG00000052748	Swt1	chr1	-	151384316	151384504	151388619	151388768	151379382	151379514	151391435	151391574	72,28,70	188,122,151	87,83,81	116,132,87	274	313	0.000160267242833	0.304,0.208,0.346	0.461,0.418,0.515	-0.179
ENSMUSG00000024286	Ccny	chr18	-	9377793	9377828	9386734	9386809	9353406	9353507	9449517	9450150	502,309,500	297,148,301	399,396,343	136,153,114	200	160	0.000166216543939	0.575,0.626,0.571	0.701,0.674,0.706	-0.103
ENSMUSG00000026584	Scyl3	chr1	+	163939880	163939983	163941020	163941218	163938739	163938796	163943823	163943901	135,68,124	27,15,16	129,122,96	50,36,52	228	323	0.000167206625253	0.876,0.865,0.917	0.785,0.828,0.723	0.107
ENSMUSG00000025041	Nt5c2	chr19	-	46892504	46892612	46894520	46894604	46892234	46892301	46896507	46896561	191,64,193	351,265,317	329,287,238	332,299,268	209	233	0.000168770613478	0.378,0.212,0.404	0.525,0.517,0.497	-0.182
ENSMUSG00000037935	Smarce1	chr11	-	99228274	99228318	99228496	99228548	99224720	99225142	99230401	99230445	60,31,72	194,108,142	113,106,135	156,182,155	177	169	0.000170051471783	0.228,0.215,0.326	0.409,0.357,0.454	-0.15
ENSMUSG00000033216	Eefsec	chr6	-	88355482	88355647	88358545	88358642	88297576	88298236	88376203	88376411	227,197,238	192,98,205	173,182,167	246,217,229	222	290	0.000170849140517	0.607,0.724,0.603	0.479,0.523,0.488	0.148
ENSMUSG00000012535	Tnpo3	chr6	-	29571035	29571127	29572585	29572693	29568853	29568993	29575005	29575152	414,509,483	487,433,505	862,802,763	619,512,509	233	217	0.000171000843409	0.442,0.523,0.471	0.565,0.593,0.583	-0.102
ENSMUSG00000062981	Mrpl42	chr10	-	95490245	95490412	95493630	95493715	95480805	95480977	95496823	95496887	1819,1276,1934	1018,2133,1263	746,688,682	1499,1513,1514	210	292	0.000174735020226	0.713,0.454,0.68	0.409,0.387,0.385	0.222
ENSMUSG00000039735	Fnbp1l	chr3	-	122559019	122559166	122560832	122560961	122557902	122558106	122563834	122563881	771,427,887	1505,580,1747	1055,850,879	1178,968,1021	254	272	0.000176632965634	0.354,0.441,0.352	0.49,0.485,0.48	-0.103
ENSMUSG00000000296	Tpd52l1	chr10	-	31338184	31338245	31341139	31341178	31332379	31332969	31346610	31346712	19,34,32	18,4,3	11,20,11	17,23,28	164	186	0.000177127436973	0.545,0.906,0.924	0.423,0.497,0.308	0.382
ENSMUSG00000030074	Gxylt2	chr6	+	100783108	100783360	100787210	100787334	100733180	100733370	100798100	100798273	5,0,0	45,9,26	20,15,10	81,49,41	377	249	0.000179101436558	0.068,0.0,0.0	0.14,0.168,0.139	-0.126
ENSMUSG00000017999	Ddx27	chr2	+	167033733	167033854	167034035	167034123	167033562	167033657	167034472	167034544	512,675,563	310,396,324	349,355,350	324,327,297	246	213	0.000179106613153	0.588,0.596,0.601	0.483,0.485,0.505	0.104
ENSMUSG00000024811	Tnks2	chr19	+	36873796	36874016	36876184	36876373	36872422	36872588	36879234	36879487	691,369,861	955,327,908	1013,715,797	620,564,550	345	314	0.000180163385325	0.397,0.507,0.463	0.598,0.536,0.569	-0.112
ENSMUSG00000022843	Clcn2	chr16	-	20707572	20707632	20707842	20707916	20707418	20707457	20708076	20708191	51,44,49	8,1,10	90,92,54	28,38,34	199	185	0.00018426549965	0.856,0.976,0.82	0.749,0.692,0.596	0.205
ENSMUSG00000018565	Elp5	chr11	-	69969095	69969196	69970560	69970742	69968223	69968540	69975039	69975260	869,517,884	1318,1508,1415	792,837,790	875,977,906	307	226	0.000186795333824	0.327,0.202,0.315	0.4,0.387,0.391	-0.111
ENSMUSG00000074513	Arfip1	chr3	-	84534586	84534695	84547933	84548035	84527685	84527798	84582413	84582534	124,2,114	277,144,246	130,155,111	185,183,145	227	234	0.000188554835202	0.316,0.014,0.323	0.42,0.466,0.441	-0.225
ENSMUSG00000032000	Birc3	chr9	-	7849671	7849713	7850919	7851171	7848698	7849456	7854366	7854606	49,95,73	8,1,8	70,68,63	20,23,18	377	167	0.000190286352537	0.731,0.977,0.802	0.608,0.567,0.608	0.242
ENSMUSG00000039959	Hip1	chr5	-	135444734	135444792	135449683	135449824	135440248	135440324	135451573	135451635	212,25,263	320,50,264	263,228,209	164,182,143	266	183	0.000190400062092	0.313,0.256,0.407	0.525,0.463,0.501	-0.171
ENSMUSG00000028580	Pum1	chr4	+	130719172	130719351	130730277	130730548	130718153	130718262	130741462	130741556	431,53,360	505,145,400	507,452,400	310,243,306	304	396	0.000193281487322	0.526,0.323,0.54	0.681,0.708,0.63	-0.21
ENSMUSG00000017146	Brca1	chr11	-	101507949	101508230	101509920	101510099	101505316	101505404	101512719	101512849	182,97,196	360,264,407	159,160,184	234,235,194	304	406	0.000193281487322	0.403,0.329,0.391	0.476,0.476,0.559	-0.129
ENSMUSG00000020982	Nemf	chr12	-	69320526	69320569	69322100	69322350	69320372	69320422	69324231	69324352	599,542,612	127,135,163	277,258,272	118,106,96	375	168	0.000194639980582	0.679,0.643,0.627	0.513,0.522,0.559	0.118
ENSMUSG00000005142	Man2b1	chr8	+	85091510	85091620	85091837	85091945	85091272	85091351	85092064	85092181	27,8,30	97,52,79	85,67,72	124,121,108	235	233	0.00019482414256	0.216,0.132,0.274	0.405,0.354,0.398	-0.178
ENSMUSG00000034311	Kif4	chrX	+	100715580	100715751	100716270	100716378	100713877	100714007	100717330	100717408	303,247,419	668,589,543	317,324,297	306,324,383	296	233	0.000194928597124	0.263,0.248,0.378	0.449,0.44,0.379	-0.126
ENSMUSG00000042197	Zfp451	chr1	-	33783040	33783191	33786406	33786532	33782067	33782194	33805338	33805419	135,85,154	140,90,155	80,58,65	147,96,131	251	276	0.000195647520391	0.515,0.509,0.522	0.374,0.399,0.353	0.14
ENSMUSG00000038526	Car14	chr3	-	95900242	95900385	95902110	95902131	95899930	95900026	95904319	95904685	272,94,195	431,288,425	103,109,109	407,511,417	146	268	0.000196896106214	0.537,0.375,0.457	0.317,0.281,0.324	0.149
ENSMUSG00000037860	Aim2	chr1	+	173393962	173394033	173427758	173427898	173350878	173350973	173452827	173452948	2,0,0	52,2,68	4,9,6	74,55,57	196	265	0.000198157064993	0.049,0.0,0.0	0.068,0.181,0.125	-0.108
ENSMUSG00000021458	2010111I01Rik	chr13	+	63068039	63068285	63156545	63156735	63061034	63061194	63170940	63171047	12,1,2	17,12,11	27,20,17	12,4,14	371	315	0.000203806712121	0.375,0.066,0.134	0.656,0.809,0.508	-0.466
ENSMUSG00000036820	Amdhd2	chr17	-	24162975	24163115	24163195	24163332	24158639	24158694	24163581	24163730	124,34,73	214,159,182	142,178,154	206,183,182	262	265	0.000205388278783	0.37,0.178,0.289	0.411,0.496,0.461	-0.177
ENSMUSG00000031105	Slc25a14	chrX	+	48623961	48624206	48628135	48628183	48623577	48623828	48629251	48629345	0,0,1	14,34,11	2,1,7	9,6,6	370	173	0.000210636187792	0.0,0.0,0.041	0.094,0.072,0.353	-0.159
ENSMUSG00000057858	Fam204a	chr19	-	60220489	60220577	60221053	60221304	60220329	60220360	60226231	60226697	143,212,248	256,287,254	202,185,152	158,127,130	376	213	0.000211872743202	0.24,0.295,0.356	0.42,0.452,0.398	-0.126
ENSMUSG00000035392	Dennd1a	chr2	-	38039151	38039205	38043338	38043419	38021355	38021466	38048724	38048794	37,0,28	65,22,53	85,88,68	64,56,48	206	179	0.000212037324302	0.331,0.0,0.315	0.536,0.577,0.552	-0.34
ENSMUSG00000027185	Nat10	chr2	-	103730247	103730296	103730509	103730643	103727999	103728096	103731306	103731423	163,93,224	21,0,16	159,133,138	18,35,42	259	174	0.000215162688175	0.839,1.0,0.904	0.856,0.719,0.688	0.16
ENSMUSG00000018819	Lsp1	chr7	+	142490344	142490422	142490558	142490665	142489899	142490034	142494235	142494599	95,121,121	360,350,308	110,155,98	234,232,183	203	232	0.000216246794902	0.232,0.283,0.31	0.349,0.433,0.38	-0.112
ENSMUSG00000024614	Tmx3	chr18	+	90519104	90519150	90520956	90521037	90517393	90517517	90523529	90523629	175,70,208	128,64,123	103,83,113	165,130,117	171	206	0.000220772149248	0.622,0.569,0.671	0.429,0.435,0.538	0.153
ENSMUSG00000030714	Sgf29	chr7	+	126663928	126664004	126664915	126664988	126661051	126661148	126670629	126670694	212,149,144	190,169,180	198,183,151	111,115,113	201	198	0.000223846798463	0.524,0.465,0.441	0.637,0.611,0.568	-0.129
ENSMUSG00000034343	Ube2f	chr1	+	91254262	91254393	91262266	91262296	91250336	91250437	91265217	91265283	51,42,82	71,28,77	55,65,46	21,24,19	256	155	0.000224386363395	0.303,0.476,0.392	0.613,0.621,0.594	-0.219
ENSMUSG00000022094	Slc39a14	chr14	-	70313600	70313770	70315663	70315833	70310855	70310975	70316437	70316624	16,0,2	84,14,66	23,22,26	83,64,28	295	295	0.000224598414451	0.16,0.0,0.029	0.217,0.256,0.481	-0.255
ENSMUSG00000032387	Rbpms2	chr9	+	65649348	65649426	65650561	65650624	65630581	65630897	65650932	65651083	35,0,12	73,3,62	44,59,29	34,36,33	203	188	0.00022610329223	0.307,0.0,0.152	0.545,0.603,0.449	-0.379
ENSMUSG00000028207	Asph	chr4	-	9610842	9610938	9635900	9635969	9607796	9607871	9639197	9639347	282,120,253	632,310,703	331,315,326	633,493,396	194	221	0.000228086861058	0.337,0.306,0.291	0.373,0.421,0.484	-0.115
ENSMUSG00000006289	Osgep	chr14	-	50916799	50916865	50917231	50917310	50916613	50916704	50917453	50917503	302,326,258	337,479,473	453,402,414	361,382,368	204	191	0.00022831914118	0.456,0.389,0.338	0.54,0.496,0.513	-0.122
ENSMUSG00000028292	Rars2	chr4	+	34646507	34646614	34647785	34647881	34645696	34645855	34650190	34650251	187,234,147	336,414,221	207,223,177	221,209,216	232	221	0.000228931564803	0.346,0.35,0.388	0.472,0.504,0.438	-0.11
ENSMUSG00000020523	Fam114a2	chr11	-	57490109	57490182	57491919	57492059	57487566	57487620	57493003	57493126	504,334,414	128,39,169	454,360,358	189,230,218	265	198	0.00023271735894	0.746,0.865,0.647	0.642,0.539,0.551	0.175
ENSMUSG00000028692	Akr1a1	chr4	-	116637975	116638048	116639809	116640005	116637761	116637848	116640990	116641142	4948,5333,5748	3684,6590,4019	6401,7124,6599	3413,3572,3345	321	198	0.000232963928907	0.453,0.333,0.469	0.536,0.552,0.549	-0.127
ENSMUSG00000020454	Eif4enif1	chr11	+	3236213	3236353	3239400	3239485	3235580	3235660	3240894	3241027	737,539,802	356,143,350	584,559,573	389,393,355	265	210	0.000232963928907	0.621,0.749,0.645	0.543,0.53,0.561	0.127
ENSMUSG00000034575	Papd7	chr13	-	69502905	69503078	69503634	69503735	69502190	69502349	69504605	69504732	162,44,184	366,124,347	206,192,188	279,260,237	226	298	0.000233976460247	0.369,0.319,0.411	0.493,0.493,0.511	-0.133
ENSMUSG00000029674	Limk1	chr5	-	134665206	134665293	134665829	134666013	134664184	134664316	134668913	134669080	237,118,201	243,182,271	330,324,312	269,278,211	309	212	0.000234803561439	0.401,0.308,0.337	0.457,0.444,0.504	-0.12
ENSMUSG00000021884	Hacl1	chr14	-	31626339	31626452	31630960	31631038	31622838	31622974	31632895	31632968	16,0,6	48,18,24	25,46,35	35,34,44	203	238	0.000235308483253	0.281,0.0,0.227	0.456,0.613,0.483	-0.348
ENSMUSG00000047766	Lrrc49	chr9	-	60685034	60685122	60687138	60687195	60680504	60680702	60687811	60688158	78,44,82	89,40,75	117,135,103	53,54,69	182	213	0.000239809568928	0.506,0.563,0.561	0.721,0.745,0.636	-0.157
ENSMUSG00000063889	Crem	chr18	-	3299161	3299308	3309645	3309755	3295321	3295416	3325360	3325478	0,0,2	36,41,29	4,10,1	44,23,26	235	272	0.000243305141175	0.0,0.0,0.074	0.095,0.335,0.043	-0.133
ENSMUSG00000022360	Atad2	chr15	-	58105476	58105662	58106724	58106911	58104430	58104566	58108080	58108195	517,198,615	1074,698,1059	434,363,402	558,480,536	312	311	0.00024762108142	0.324,0.22,0.367	0.437,0.43,0.428	-0.128
ENSMUSG00000043510	Hscb	chr5	-	110830935	110830983	110834654	110834799	110829069	110829211	110835979	110836069	220,351,182	29,54,37	130,133,109	45,33,44	270	173	0.000247933324069	0.829,0.806,0.759	0.649,0.721,0.613	0.137
ENSMUSG00000041241	Mul1	chr4	+	138437627	138437715	138438241	138438362	138434670	138434879	138438950	138442265	118,98,123	11,6,24	96,128,93	26,36,29	213	246	0.00024826541514	0.925,0.95,0.855	0.81,0.804,0.787	0.11
ENSMUSG00000035949	Fbxw2	chr2	-	34810982	34811116	34812814	34813009	34808513	34808600	34822557	34823067	279,291,283	256,388,294	577,532,523	418,417,309	320	259	0.000252289150072	0.469,0.378,0.438	0.528,0.508,0.578	-0.11
ENSMUSG00000000884	Gnb1l	chr16	+	18540971	18541097	18544110	18544273	18499045	18499140	18548092	18548191	3,19,25	32,22,39	4,8,3	58,80,64	251	288	0.000253461904289	0.097,0.498,0.424	0.073,0.103,0.051	0.264
ENSMUSG00000022401	Xpnpep3	chr15	+	81442378	81442464	81448318	81448496	81438066	81438180	81450900	81451021	15,0,10	93,18,75	43,24,27	78,63,83	211	303	0.000253783110207	0.188,0.0,0.161	0.442,0.354,0.318	-0.255
ENSMUSG00000028437	Ubap1	chr4	+	41371724	41371849	41387174	41387357	41366889	41366930	41388095	41388197	186,73,228	539,441,620	231,204,194	434,385,383	250	308	0.000255005659684	0.298,0.169,0.312	0.396,0.395,0.384	-0.132
ENSMUSG00000012535	Tnpo3	chr6	-	29560081	29560222	29561359	29561420	29558751	29558868	29562857	29562934	805,512,882	864,332,800	528,416,455	661,642,636	186	266	0.00025549163184	0.571,0.688,0.612	0.533,0.481,0.506	0.117
ENSMUSG00000006262	Mob1b	chr5	+	88743303	88743470	88745056	88745150	88720976	88721121	88749524	88750009	42,6,44	93,25,117	98,81,77	105,114,104	292	219	0.000256405066284	0.253,0.153,0.22	0.412,0.348,0.357	-0.164
ENSMUSG00000015846	Rxra	chr2	+	27756198	27756290	27757760	27757866	27754222	27754355	27759540	27762957	167,37,192	300,102,275	414,382,287	377,346,342	217	231	0.000258187131935	0.372,0.279,0.426	0.539,0.54,0.472	-0.158
ENSMUSG00000030204	Ddx47	chr6	+	135012301	135012395	135015194	135015383	135011631	135011728	135015575	135015647	318,93,252	638,412,653	461,457,416	629,659,691	219	314	0.000259488746046	0.417,0.245,0.356	0.512,0.499,0.463	-0.152
ENSMUSG00000022110	Sucla2	chr14	+	73579355	73579484	73581678	73581817	73568861	73569024	73590756	73590918	1179,957,1261	1272,1570,1165	961,876,742	600,589,594	254	264	0.000265548158345	0.491,0.388,0.529	0.625,0.607,0.565	-0.13
ENSMUSG00000085385	Snhg17	chr2	-	158359181	158359432	158360463	158360599	158357197	158357263	158360942	158361070	215,249,237	226,274,220	219,218,239	126,165,144	261	376	0.000270525583222	0.578,0.567,0.608	0.715,0.656,0.705	-0.108
ENSMUSG00000034175	Rhbdd3	chr11	+	5099747	5099898	5100396	5100587	5098925	5099566	5101868	5101905	103,56,71	50,65,54	62,59,40	96,103,95	276	316	0.00027258744725	0.702,0.497,0.601	0.425,0.396,0.325	0.218
ENSMUSG00000060771	Tsga10	chr1	-	37842454	37842520	37849230	37849446	37841184	37841352	37855244	37855373	74,43,100	4,0,5	40,52,44	7,8,10	341	191	0.000272626642234	0.912,1.0,0.918	0.762,0.785,0.711	0.191
ENSMUSG00000028621	Cyb5rl	chr4	+	107069095	107069211	107070115	107070547	107068611	107068823	107070869	107071018	0,0,0	3,1,24	2,0,3	3,5,0	241	557	0.000272626642234	0.0,0.0,0.0	0.606,0.0,1.0	-0.535
ENSMUSG00000030815	Phkg2	chr7	+	127577534	127577710	127579666	127579732	127573528	127573966	127579809	127579973	107,41,91	112,168,153	194,180,149	160,123,126	301	191	0.000272633478761	0.377,0.134,0.274	0.435,0.481,0.429	-0.187
ENSMUSG00000018882	Mrpl45	chr11	+	97326781	97326931	97328085	97328259	97325708	97325757	97328481	97329920	208,174,253	439,668,615	319,321,297	528,512,477	275	299	0.000278432232258	0.34,0.221,0.309	0.396,0.405,0.404	-0.112
ENSMUSG00000032480	Dhx30	chr9	-	110112970	110113090	110115035	110115161	110109025	110109121	110115490	110115582	324,77,323	808,337,658	324,284,272	461,445,452	251	245	0.000283123186861	0.281,0.182,0.324	0.407,0.384,0.37	-0.125
ENSMUSG00000045410	Akr1e1	chr13	-	4602680	4602797	4607390	4607558	4601217	4601295	4609084	4609174	281,230,328	246,218,264	263,266,255	381,331,344	293	242	0.000289916728553	0.485,0.466,0.506	0.363,0.399,0.38	0.105
ENSMUSG00000033065	Pfkm	chr15	+	98125549	98125613	98126303	98126453	98125025	98125090	98126852	98126923	177,130,175	291,142,256	218,220,214	563,502,446	189	275	0.000289916728553	0.47,0.571,0.499	0.36,0.389,0.411	0.127
ENSMUSG00000029203	Ube2k	chr5	+	65581385	65581468	65591875	65591975	65571531	65571590	65594419	65594548	1884,1483,1843	1139,1621,1422	878,920,889	1175,1257,1165	208	225	0.000291840077356	0.641,0.497,0.584	0.447,0.442,0.452	0.127
ENSMUSG00000021843	Ktn1	chr14	+	47712473	47712508	47714631	47714722	47710841	47710901	47720195	47720285	16,21,28	139,272,183	36,29,23	110,79,142	160	216	0.000292667217897	0.134,0.094,0.171	0.306,0.331,0.179	-0.139
ENSMUSG00000035247	Hectd1	chr12	-	51774650	51774790	51776495	51776630	51773826	51774150	51782481	51782593	501,253,549	283,148,317	372,346,355	399,290,274	260	265	0.000294611211488	0.643,0.635,0.638	0.487,0.549,0.569	0.104
ENSMUSG00000035933	Cog5	chr12	+	31900896	31900973	31919650	31919777	31893970	31894208	31920553	31920633	54,8,53	171,109,198	127,92,83	221,184,191	202	252	0.000301543674267	0.283,0.084,0.25	0.418,0.384,0.352	-0.179
ENSMUSG00000021133	Susd6	chr12	+	80868426	80868624	80870074	80870210	80828025	80828243	80874148	80874576	92,32,123	32,7,49	147,110,96	97,94,66	323	261	0.000303131965	0.699,0.787,0.67	0.55,0.486,0.54	0.193
ENSMUSG00000037262	Kin	chr2	+	10085729	10085824	10090240	10090363	10080623	10080744	10091717	10092806	87,28,158	273,322,310	124,108,141	207,179,157	220	248	0.00030698579923	0.264,0.089,0.365	0.403,0.405,0.503	-0.198
ENSMUSG00000051811	Cox6b2	chr7	-	4752060	4752172	4752723	4752849	4751794	4751975	4752952	4753023	156,302,194	176,267,179	313,359,321	207,201,200	251	237	0.000308126654864	0.456,0.516,0.506	0.588,0.628,0.602	-0.113
ENSMUSG00000022607	Ptk2	chr15	-	73330848	73331015	73343132	73343359	73325748	73325836	73394647	73394744	313,142,268	415,120,394	223,220,240	516,469,472	352	292	0.000309441606277	0.385,0.495,0.361	0.264,0.28,0.297	0.133
ENSMUSG00000033434	Gtpbp6	chr5	-	110106869	110106940	110107059	110107197	110106652	110106783	110107855	110108197	66,45,57	54,48,79	96,114,127	61,56,48	263	196	0.000309441606277	0.477,0.411,0.35	0.54,0.603,0.664	-0.19
ENSMUSG00000032497	Lrrfip2	chr9	+	111207796	111207889	111213812	111213914	111205754	111205847	111214140	111214273	0,0,4	63,74,28	7,0,9	34,26,23	218	227	0.000311901997275	0.0,0.0,0.129	0.177,0.0,0.289	-0.112
ENSMUSG00000045078	Rnf216	chr5	-	143089742	143089819	143092994	143093125	143087518	143087621	143098378	143098505	312,56,379	312,96,389	301,254,278	188,149,198	256	202	0.000317299966859	0.441,0.315,0.435	0.558,0.574,0.526	-0.156
ENSMUSG00000046329	Slc25a23	chr17	-	57053240	57053348	57053546	57053699	57052681	57052849	57053783	57053942	122,121,137	85,8,78	123,70,90	133,134,114	278	233	0.000317510342577	0.546,0.927,0.595	0.437,0.305,0.398	0.309
ENSMUSG00000040506	Ambra1	chr2	+	91805023	91805110	91810029	91810209	91772710	91773747	91875715	91875826	245,56,237	55,33,46	101,122,120	95,68,66	212	305	0.000319473942442	0.865,0.709,0.881	0.605,0.721,0.723	0.135
ENSMUSG00000027778	Ift80	chr3	-	68985414	68985483	68987883	68987994	68967919	68967956	68990741	68990963	331,95,255	115,46,153	207,165,168	176,134,142	236	194	0.000320290660888	0.703,0.629,0.578	0.492,0.503,0.493	0.141
ENSMUSG00000024104	Fam21	chr6	+	116256226	116256289	116256615	116256828	116255048	116255168	116258641	116258982	183,219,124	318,160,274	123,68,106	379,348,353	188	338	0.000320563607818	0.509,0.711,0.449	0.368,0.26,0.351	0.23
ENSMUSG00000071454	Dtnb	chr12	+	3596648	3596862	3617605	3617691	3591905	3591986	3632809	3632964	260,182,228	71,42,117	193,189,175	124,126,132	339	211	0.000329074078484	0.695,0.73,0.548	0.492,0.483,0.452	0.182
ENSMUSG00000069255	Dusp22	chr13	+	30672392	30672475	30696235	30696285	30668804	30668838	30705625	30705700	71,56,71	25,7,17	58,78,38	32,46,33	208	175	0.000336339888019	0.705,0.871,0.778	0.604,0.588,0.492	0.223
ENSMUSG00000028886	Eya3	chr4	+	132709944	132710059	132711841	132711963	132706962	132707123	132719211	132719312	189,127,241	432,268,350	324,315,304	405,355,339	240	247	0.00034814448128	0.31,0.328,0.415	0.452,0.477,0.48	-0.119
ENSMUSG00000029469	Ift81	chr5	-	122560658	122560745	122567260	122567350	122559696	122559768	122568910	122569039	152,189,151	95,89,109	92,128,99	142,117,106	215	212	0.000349834064458	0.612,0.677,0.577	0.39,0.519,0.479	0.159
ENSMUSG00000057375	Yipf1	chr4	+	107318941	107319105	107336113	107336194	107315762	107315842	107336436	107336524	244,208,213	109,19,48	227,242,163	129,128,107	289	206	0.000349834064458	0.615,0.886,0.76	0.556,0.574,0.521	0.203
ENSMUSG00000063663	Brwd3	chrX	-	108798028	108798099	108798754	108798855	108796745	108796846	108803981	108804203	79,19,102	147,18,107	81,80,55	47,32,37	226	196	0.000349900616563	0.318,0.478,0.453	0.599,0.684,0.563	-0.199
ENSMUSG00000036768	Kif15	chr9	+	122959806	122959990	122963479	122963556	122959116	122959159	122965948	122965986	570,188,428	151,60,126	311,290,263	141,121,139	309	202	0.000349900616563	0.712,0.672,0.689	0.59,0.61,0.553	0.107
ENSMUSG00000012114	Med15	chr16	-	17663376	17663496	17683158	17683188	17655677	17655805	17685452	17685504	31,7,42	239,55,190	53,58,47	141,165,165	155	245	0.000351853355587	0.17,0.167,0.259	0.373,0.357,0.31	-0.148
ENSMUSG00000032479	Map4	chr9	+	109999771	109999840	110026100	110026223	109978849	109979091	110027678	110027792	220,79,343	277,69,252	316,233,264	473,440,411	194	248	0.000354564940069	0.504,0.594,0.635	0.461,0.404,0.451	0.139
ENSMUSG00000052748	Swt1	chr1	-	151388619	151388768	151391435	151391574	151384316	151384504	151394608	151394772	67,40,65	131,77,124	111,99,69	91,89,92	264	274	0.000355660383836	0.347,0.35,0.352	0.559,0.536,0.438	-0.161
ENSMUSG00000071454	Dtnb	chr12	+	3617605	3617691	3632809	3632964	3596648	3596862	3643916	3644022	107,92,137	299,127,368	213,237,196	221,254,235	211	280	0.000359253331078	0.322,0.49,0.331	0.561,0.553,0.525	-0.165
ENSMUSG00000061533	Cep128	chr12	-	91370061	91370196	91381647	91381788	91366342	91366504	91384233	91384409	30,21,51	78,55,104	61,51,45	72,51,57	266	260	0.00036069744331	0.273,0.272,0.324	0.453,0.494,0.436	-0.171
ENSMUSG00000038005	Hpf1	chr8	+	60893700	60893860	60896737	60896836	60890450	60890536	60903999	60904087	75,51,93	19,12,24	136,134,140	18,10,12	285	224	0.000361374529592	0.756,0.77,0.753	0.856,0.913,0.902	-0.131
ENSMUSG00000022150	Dab2	chr15	+	6423085	6423166	6423925	6423952	6422239	6422366	6424196	6424250	82,43,103	123,59,147	226,133,154	157,126,139	206	152	0.000361531828191	0.33,0.35,0.341	0.515,0.438,0.45	-0.127
ENSMUSG00000065979	Cpped1	chr16	-	11828174	11828597	11887577	11887796	11803720	11805583	11909265	11909423	115,136,143	76,17,73	143,172,121	140,125,129	344	548	0.000365159159452	0.707,0.927,0.757	0.619,0.687,0.599	0.162
ENSMUSG00000028053	Ash1l	chr3	+	89067154	89067241	89068986	89069077	89066171	89066420	89070227	89070366	9,0,15	52,12,54	53,58,53	89,89,98	212	216	0.000368919993315	0.15,0.0,0.221	0.378,0.399,0.355	-0.254
ENSMUSG00000020608	Smc6	chr12	+	11273993	11274111	11276259	11276365	11271728	11271871	11279604	11279741	386,125,390	581,256,585	485,434,457	557,485,448	243	231	0.000370042336831	0.387,0.317,0.388	0.453,0.46,0.492	-0.104
ENSMUSG00000030067	Foxp1	chr6	-	98966026	98966114	98978132	98978237	98954320	98954404	99003199	99003404	351,142,340	383,212,345	344,373,317	276,239,239	230	213	0.000370241552172	0.459,0.383,0.477	0.536,0.591,0.551	-0.12
ENSMUSG00000042628	Zfyve1	chr12	-	83574631	83575136	83594397	83595322	83568848	83569063	83596996	83597147	145,39,147	180,40,123	138,113,113	223,236,190	1050	630	0.000378816972502	0.326,0.369,0.418	0.271,0.223,0.263	0.119
ENSMUSG00000097919	Gm27021	chr8	-	120611193	120611337	120628471	120628517	120608785	120609030	120667756	120668079	8,1,7	19,10,28	2,1,7	75,113,65	171	269	0.000384991697269	0.398,0.136,0.282	0.04,0.014,0.145	0.206
ENSMUSG00000000884	Gnb1l	chr16	+	18540971	18541097	18544114	18544273	18499045	18499140	18548092	18548191	3,19,25	34,22,35	4,8,3	54,77,64	251	284	0.000386047242653	0.091,0.494,0.447	0.077,0.105,0.05	0.267
ENSMUSG00000040557	Wbscr27	chr5	+	134933472	134933601	134934288	134934424	134932621	134932847	134940456	134941723	9,1,19	0,0,0	42,42,38	7,4,4	254	261	0.000397313049057	1.0,1.0,1.0	0.86,0.915,0.907	0.106
ENSMUSG00000030815	Phkg2	chr7	+	127577534	127577710	127579809	127579973	127573528	127573966	127582122	127582213	107,41,91	176,129,237	191,181,149	203,235,217	301	289	0.000397335942581	0.369,0.234,0.269	0.475,0.425,0.397	-0.142
ENSMUSG00000028053	Ash1l	chr3	+	89007141	89007877	89023030	89023210	89001772	89001874	89026411	89026506	42,33,89	104,64,114	131,78,97	120,92,73	861	305	0.000397739331661	0.125,0.154,0.217	0.279,0.231,0.32	-0.111
ENSMUSG00000005102	Eif2ak4	chr2	+	118400534	118400647	118408351	118408504	118388846	118388852	118410882	118410963	48,7,38	159,71,144	64,49,58	114,116,94	238	278	0.000398159208277	0.261,0.103,0.236	0.396,0.33,0.419	-0.182
ENSMUSG00000028411	Aptx	chr4	-	40694851	40695136	40695376	40695423	40693389	40693449	40697216	40697353	119,149,118	124,183,230	95,102,87	224,242,264	172	410	0.000399113603099	0.696,0.66,0.55	0.503,0.501,0.44	0.154
ENSMUSG00000005299	Letm1	chr5	-	33752491	33752611	33760722	33760926	33748741	33748873	33761579	33761717	255,344,307	628,458,547	376,374,401	418,449,394	329	245	0.000399113603099	0.232,0.359,0.295	0.401,0.383,0.431	-0.11
ENSMUSG00000021589	Rhobtb3	chr13	-	75892905	75893026	75902177	75902290	75878796	75878970	75910629	75910995	388,164,467	261,145,270	457,422,403	472,467,457	238	246	0.000399113603099	0.606,0.539,0.641	0.5,0.483,0.477	0.109
ENSMUSG00000038685	Rtel1	chr2	+	181355008	181355125	181355309	181355552	181354352	181354442	181355650	181355812	163,128,169	186,168,243	130,114,128	272,259,245	242	368	0.000399113603099	0.571,0.537,0.514	0.421,0.401,0.443	0.119
ENSMUSG00000025899	Alkbh8	chr9	+	3359483	3359590	3367863	3368015	3349419	3349490	3369657	3369914	151,103,180	372,148,328	229,190,181	234,190,230	232	277	0.000403277453428	0.326,0.454,0.396	0.539,0.544,0.484	-0.13
ENSMUSG00000022779	Top3b	chr16	+	16889482	16889611	16890111	16890261	16887831	16888005	16890581	16890682	231,192,228	331,471,327	308,323,276	279,336,282	254	275	0.000410575897139	0.43,0.306,0.43	0.544,0.51,0.514	-0.134
ENSMUSG00000010277	2610507B11Rik	chr11	+	78272777	78272969	78273096	78273299	78271290	78272383	78273440	78273559	548,224,544	310,103,227	561,414,431	349,382,320	317	328	0.000411332508692	0.647,0.692,0.713	0.625,0.529,0.582	0.105
ENSMUSG00000040785	Ttc3	chr16	+	94385335	94385423	94387336	94387390	94384783	94384934	94388264	94388385	109,17,96	72,17,97	199,195,177	93,68,85	213	179	0.000414086039861	0.56,0.457,0.454	0.643,0.707,0.636	-0.172
ENSMUSG00000019518	Ap4m1	chr5	+	138172786	138172893	138172971	138173068	138172348	138172437	138174749	138174860	181,80,202	95,37,88	233,216,187	172,168,164	232	222	0.000421915803548	0.646,0.674,0.687	0.565,0.552,0.522	0.123
ENSMUSG00000038102	Trappc11	chr8	-	47501807	47501873	47503311	47503431	47501552	47501709	47503881	47504003	61,18,56	99,50,88	184,179,151	120,177,157	245	191	0.000430846202158	0.324,0.219,0.332	0.544,0.441,0.429	-0.18
ENSMUSG00000030104	Edem1	chr6	+	108852489	108852586	108854244	108854448	108851209	108851283	108855466	108859348	164,93,248	552,411,495	202,168,172	294,289,281	222	329	0.000432872881253	0.306,0.251,0.426	0.505,0.463,0.476	-0.154
ENSMUSG00000032198	Dock6	chr9	-	21802813	21802903	21802992	21803118	21802352	21802589	21804609	21804624	108,78,105	207,136,240	166,139,121	201,167,146	251	215	0.000433279224428	0.309,0.329,0.273	0.414,0.416,0.415	-0.111
ENSMUSG00000041225	Arhgap12	chr18	-	6056978	6056993	6057516	6057591	6052861	6052923	6061846	6061972	59,44,34	4,0,10	33,34,34	1,0,0	200	140	0.000437422681673	0.912,1.0,0.704	0.959,1.0,1.0	-0.114
ENSMUSG00000028926	Cdk14	chr5	-	5248982	5249228	5373457	5373489	5227163	5227258	5380034	5380251	28,0,19	212,85,189	66,58,39	289,222,190	157	371	0.000437635661665	0.238,0.0,0.192	0.351,0.382,0.327	-0.21
ENSMUSG00000051736	Fam229b	chr10	-	39120225	39120396	39122176	39122335	39118867	39119034	39132246	39132378	21,0,54	5,19,0	66,56,35	0,1,0	284	296	0.000441280520127	0.814,0.0,1.0	1.0,0.983,1.0	-0.39
ENSMUSG00000030638	Sh3gl3	chr7	+	82260131	82260200	82268279	82268352	82174855	82175019	82270779	82270825	8,1,1	17,13,15	68,50,67	49,69,82	194	198	0.000441355586366	0.324,0.073,0.064	0.586,0.425,0.455	-0.335
ENSMUSG00000026211	Obsl1	chr1	-	75488588	75488701	75489482	75489749	75487905	75488062	75490795	75491068	7,14,10	4,17,14	29,39,31	8,8,10	392	238	0.000448962469623	0.515,0.333,0.302	0.688,0.747,0.653	-0.313
ENSMUSG00000034951	Cog7	chr7	-	121936953	121937140	121943777	121943894	121935657	121935798	121949744	121949899	201,276,176	109,41,67	175,176,170	124,120,108	242	312	0.000455774049234	0.704,0.897,0.772	0.645,0.654,0.67	0.135
ENSMUSG00000037669	Ldah	chr12	+	8220599	8220755	8227219	8227363	8208126	8208204	8238442	8238615	195,110,271	222,76,201	159,159,136	244,201,239	281	269	0.000457736127158	0.457,0.581,0.563	0.384,0.431,0.353	0.144
ENSMUSG00000051811	Cox6b2	chr7	-	4752060	4752161	4752723	4752849	4751791	4751975	4752952	4753094	156,302,194	176,263,173	313,359,321	208,199,198	251	226	0.000459449078527	0.444,0.508,0.502	0.575,0.619,0.593	-0.111
ENSMUSG00000036503	Rnf13	chr3	+	57769039	57769120	57779382	57779508	57764256	57764382	57796197	57796285	69,5,72	233,195,241	94,107,72	219,159,191	206	251	0.000465348256758	0.265,0.03,0.267	0.343,0.451,0.315	-0.182
ENSMUSG00000021111	Papola	chr12	+	105799650	105799824	105800683	105800750	105784715	105784914	105804926	105805008	1685,597,1787	585,326,659	1216,1285,1154	833,705,794	299	192	0.000467976771037	0.649,0.54,0.635	0.484,0.539,0.483	0.106
ENSMUSG00000071662	Polr2g	chr19	-	8794479	8794530	8797235	8797395	8794301	8794367	8798223	8798333	1155,1001,1146	853,1209,896	917,1086,950	594,526,523	285	176	0.000468783297083	0.455,0.338,0.441	0.488,0.56,0.529	-0.114
ENSMUSG00000017550	Atad5	chr11	+	80127256	80127437	80131203	80131382	80124066	80124131	80132464	80133306	102,42,147	250,170,243	202,163,168	255,208,203	306	304	0.000470296321316	0.288,0.197,0.375	0.44,0.438,0.451	-0.156
ENSMUSG00000019864	Rtn4ip1	chr10	+	43932362	43932546	43935998	43936091	43928322	43928459	43946420	43947862	77,103,107	24,4,45	104,94,82	57,76,67	309	218	0.000472902735203	0.694,0.948,0.627	0.563,0.466,0.463	0.259
ENSMUSG00000040177	2310057M21Rik	chr7	-	131357459	131357666	131360888	131360961	131348691	131351102	131361732	131361936	81,56,55	109,73,90	48,32,33	102,125,105	198	332	0.000474447668717	0.555,0.563,0.506	0.441,0.3,0.345	0.179
ENSMUSG00000015709	Arnt2	chr7	-	84347341	84347555	84354519	84354567	84343741	84343955	84361553	84361668	112,22,70	131,37,146	126,105,100	341,344,320	173	339	0.000482617171647	0.626,0.538,0.484	0.42,0.374,0.38	0.158
ENSMUSG00000039599	Fam149b	chr14	+	20363262	20363450	20381748	20381821	20358023	20358140	20382916	20383489	105,8,72	150,149,135	107,94,111	125,121,99	313	198	0.000483422170552	0.307,0.033,0.252	0.351,0.33,0.415	-0.168
ENSMUSG00000040785	Ttc3	chr16	+	94409683	94409729	94412059	94412123	94403313	94403368	94415948	94416009	36,2,34	297,52,264	78,48,48	277,275,214	171	189	0.000488252567497	0.118,0.041,0.125	0.237,0.162,0.199	-0.105
ENSMUSG00000040990	Sh3kbp1	chrX	+	159816576	159816706	159828373	159828579	159803719	159803823	159865324	159865400	30,11,89	168,59,176	109,93,66	140,147,105	255	331	0.00049497931117	0.188,0.195,0.396	0.503,0.451,0.449	-0.208
ENSMUSG00000005899	Smpd4	chr16	+	17638495	17638641	17639273	17639364	17631985	17632057	17639744	17639845	296,135,308	168,53,165	316,287,302	217,270,260	271	216	0.000496777855062	0.584,0.67,0.598	0.537,0.459,0.481	0.125
ENSMUSG00000021192	Golga5	chr12	+	102489418	102489517	102493753	102493859	102487119	102487248	102495699	102495763	375,433,288	165,234,92	248,187,204	160,191,140	224	231	0.000499213265903	0.701,0.656,0.763	0.615,0.502,0.6	0.134
ENSMUSG00000037896	Rcor1	chr12	+	111039961	111040021	111081723	111081807	111039797	111039888	111093080	111093133	28,0,14	289,71,254	19,30,32	202,174,141	185	209	0.00050870441792	0.099,0.0,0.059	0.096,0.163,0.204	-0.102
ENSMUSG00000051331	Cacna1c	chr6	-	118630398	118630431	118637729	118637813	118627441	118627570	118638426	118638510	1,0,3	26,16,15	10,15,19	55,53,42	209	158	0.000513207131005	0.028,0.0,0.131	0.121,0.176,0.255	-0.131
ENSMUSG00000020740	Gga3	chr11	-	115590886	115590967	115591262	115591366	115590395	115590533	115591629	115591753	239,111,257	60,58,82	141,125,110	88,84,79	229	206	0.000524204245526	0.782,0.633,0.738	0.59,0.572,0.556	0.145
ENSMUSG00000039187	Fanci	chr7	+	79417835	79418016	79420262	79420350	79412618	79412755	79424205	79424333	154,10,174	284,219,149	143,104,99	98,89,77	306	213	0.000525099876624	0.274,0.031,0.448	0.504,0.449,0.472	-0.224
ENSMUSG00000000148	Brat1	chr5	+	140705952	140706096	140710137	140711653	140705051	140705075	140712504	140713172	26,9,27	16,9,38	15,28,22	36,73,58	269	1641	0.000526014901669	0.908,0.859,0.813	0.718,0.701,0.698	0.154
ENSMUSG00000040524	Zfp609	chr9	-	65706090	65706178	65730975	65731201	65702271	65704618	65794621	65795495	76,11,138	129,41,131	208,172,209	107,148,111	351	213	0.000526528052272	0.263,0.14,0.39	0.541,0.414,0.533	-0.232
ENSMUSG00000079109	Pms2	chr5	+	143928098	143928266	143928941	143929042	143925220	143926073	143929180	143929350	171,134,137	218,193,261	174,136,161	142,153,111	293	226	0.000536255812598	0.377,0.349,0.288	0.486,0.407,0.528	-0.136
ENSMUSG00000026743	Mllt10	chr2	+	18146776	18146872	18159455	18159711	18126133	18126229	18162316	18162886	179,73,148	332,107,335	89,76,82	265,283,249	221	381	0.000536735803362	0.482,0.54,0.432	0.367,0.316,0.362	0.136
ENSMUSG00000002963	Pnkp	chr7	+	44860359	44860431	44860862	44860911	44859887	44859945	44860988	44861059	4,0,0	41,29,12	12,9,2	45,33,19	197	174	0.000545993549138	0.079,0.0,0.0	0.191,0.194,0.085	-0.13
ENSMUSG00000017550	Atad5	chr11	+	80103259	80103341	80106253	80106438	80101781	80101908	80108482	80108637	49,59,88	32,0,50	98,69,72	94,80,70	207	310	0.000558065376014	0.696,1.0,0.725	0.61,0.564,0.606	0.214
ENSMUSG00000039842	Mcph1	chr8	+	18625559	18625674	18627117	18627240	18622606	18622694	18629545	18629635	111,98,142	132,41,124	91,76,68	163,133,144	240	248	0.000558803941136	0.465,0.712,0.542	0.366,0.371,0.328	0.218
ENSMUSG00000030166	Rad52	chr6	+	119911047	119911141	119915233	119915352	119902727	119902835	119915966	119916042	33,3,57	93,69,117	74,79,47	71,95,73	219	244	0.000559041901811	0.283,0.046,0.352	0.537,0.481,0.418	-0.252
ENSMUSG00000017858	Ift52	chr2	+	163022374	163022499	163025887	163025963	163017353	163017533	163028030	163028102	153,29,138	353,259,389	171,168,129	308,250,285	250	201	0.000559234826048	0.258,0.083,0.222	0.309,0.351,0.267	-0.121
ENSMUSG00000025237	Parp6	chr9	+	59640039	59640149	59641023	59641096	59639763	59639812	59648829	59648909	171,154,162	37,22,21	129,140,118	43,44,38	235	198	0.000561011853928	0.796,0.855,0.867	0.717,0.728,0.723	0.117
ENSMUSG00000000085	Scmh1	chr4	+	120447032	120447161	120463074	120463145	120405306	120405456	120468234	120468469	21,8,30	69,54,95	65,62,48	122,97,93	254	196	0.000565216547064	0.19,0.103,0.196	0.291,0.33,0.285	-0.139
ENSMUSG00000018363	Smurf2	chr11	-	106859711	106859796	106864711	106864777	106856180	106856264	106868534	106868668	410,154,490	315,43,281	310,256,238	316,279,263	191	210	0.000569850635384	0.589,0.797,0.657	0.519,0.502,0.499	0.174
ENSMUSG00000074797	Itpa	chr2	+	130671555	130671620	130672059	130672133	130671400	130671458	130674238	130674270	352,180,326	128,119,160	237,229,227	178,217,184	190	199	0.000577238122089	0.742,0.613,0.681	0.582,0.525,0.564	0.122
ENSMUSG00000020538	Srebf1	chr11	-	60201245	60201411	60201579	60201712	60200634	60200835	60201795	60201905	192,178,146	119,120,108	184,221,204	228,235,192	258	291	0.000582771345847	0.645,0.626,0.604	0.477,0.515,0.545	0.113
ENSMUSG00000024352	Spata24	chr18	-	35660443	35660574	35660791	35660857	35660016	35660353	35662011	35662186	47,86,37	253,403,163	56,73,61	165,173,183	191	256	0.000584184923905	0.199,0.222,0.233	0.313,0.361,0.309	-0.11
ENSMUSG00000009733	Tfcp2	chr15	-	100520562	100520715	100525566	100525672	100518569	100518680	100527876	100527953	135,80,127	266,102,182	166,177,183	189,136,132	231	278	0.000587438804452	0.379,0.486,0.456	0.514,0.61,0.625	-0.143
ENSMUSG00000021131	Erh	chr12	-	80637489	80637610	80640956	80641044	80634021	80634527	80643763	80644341	923,1225,877	739,349,809	976,1087,836	1243,1441,1211	213	246	0.000593174283925	0.591,0.802,0.556	0.476,0.466,0.444	0.188
ENSMUSG00000052707	Tnrc6a	chr7	+	123152163	123152185	123162493	123162877	123143749	123143837	123169535	123172118	13,0,14	93,33,166	4,1,3	180,168,176	147	509	0.000621196383346	0.326,0.0,0.226	0.071,0.02,0.056	0.135
ENSMUSG00000033906	Zdhhc15	chrX	-	104565701	104565834	104588300	104588421	104563820	104563947	104598091	104598186	154,45,167	99,31,148	158,121,128	168,168,177	246	258	0.000621780122937	0.62,0.604,0.542	0.497,0.43,0.431	0.136
ENSMUSG00000024068	Spast	chr17	+	74356085	74356169	74359253	74359349	74351949	74352036	74367247	74367435	179,58,265	473,194,527	294,245,251	407,414,408	209	221	0.000621780122937	0.286,0.24,0.347	0.433,0.385,0.394	-0.113
ENSMUSG00000058240	Cryzl1	chr16	-	91707224	91707293	91708828	91708873	91701071	91701205	91712194	91712267	93,74,116	88,87,109	127,98,102	197,173,185	170	194	0.000623924557767	0.547,0.493,0.548	0.424,0.393,0.386	0.128
ENSMUSG00000024187	Fam234a	chr17	-	26214327	26214483	26214651	26214727	26213803	26213906	26215184	26215325	62,25,67	170,88,130	130,140,108	171,130,175	201	281	0.000626767837873	0.338,0.284,0.419	0.515,0.601,0.463	-0.179
ENSMUSG00000039599	Fam149b	chr14	+	20358023	20358140	20363262	20363450	20356354	20356497	20374329	20374454	163,85,147	148,107,190	243,252,269	163,193,170	242	313	0.000630923257124	0.588,0.507,0.5	0.658,0.628,0.672	-0.121
ENSMUSG00000033029	1700088E04Rik	chr15	-	79136306	79136489	79139237	79139300	79135636	79135765	79140880	79140992	13,39,28	24,53,26	13,23,22	81,81,56	188	308	0.000631857082332	0.47,0.547,0.638	0.208,0.317,0.392	0.246
ENSMUSG00000061533	Cep128	chr12	-	91364359	91364446	91366342	91366504	91348749	91348876	91370080	91370196	2,8,14	28,20,17	5,2,1	55,44,29	287	212	0.000636919019958	0.05,0.228,0.378	0.063,0.032,0.025	0.179
ENSMUSG00000039768	Dnajc11	chr4	+	151973479	151973669	151976949	151977105	151970856	151970930	151977998	151978068	325,130,332	789,763,788	304,301,286	566,564,489	315	281	0.000642139446072	0.269,0.132,0.273	0.324,0.323,0.343	-0.105
ENSMUSG00000038844	Kif16b	chr2	-	142648427	142648511	142672288	142672378	142617473	142619916	142690578	142690701	66,23,65	103,103,85	97,78,78	64,72,61	215	209	0.000642139446072	0.384,0.178,0.426	0.596,0.513,0.554	-0.225
ENSMUSG00000028886	Eya3	chr4	+	132656692	132656788	132661894	132661938	132639045	132639155	132667154	132667234	414,154,447	150,96,187	279,253,246	74,55,66	221	169	0.000647706122267	0.679,0.551,0.646	0.742,0.779,0.74	-0.128
ENSMUSG00000024317	Rnf138	chr18	+	21017818	21017875	21020887	21020999	21010676	21010792	21024408	21024516	129,139,178	191,193,259	105,74,77	234,216,156	182	237	0.000661117995738	0.468,0.484,0.472	0.369,0.308,0.391	0.119
ENSMUSG00000035021	Baz1a	chr12	-	54900310	54900558	54908998	54909147	54899999	54900226	54911309	54911461	339,209,335	346,158,301	156,177,158	235,230,213	274	373	0.0006650901458	0.572,0.643,0.602	0.475,0.512,0.502	0.109
ENSMUSG00000018363	Smurf2	chr11	-	106824608	106824810	106830919	106831057	106823019	106823095	106833744	106833923	328,104,400	522,218,548	381,340,434	411,401,382	263	327	0.00066849592624	0.439,0.372,0.476	0.535,0.513,0.586	-0.116
ENSMUSG00000000881	Dlg3	chrX	+	100808052	100808152	100811501	100811543	100807179	100807255	100812725	100812776	668,493,790	200,73,275	332,270,331	152,124,157	225	167	0.000676294438051	0.713,0.834,0.681	0.618,0.618,0.61	0.127
ENSMUSG00000006127	Inpp5k	chr11	+	75647192	75647276	75647401	75647506	75646785	75646923	75647651	75648871	22,20,29	71,59,72	57,70,66	97,91,88	209	230	0.000677819364434	0.254,0.272,0.307	0.393,0.458,0.452	-0.157
ENSMUSG00000025060	Slk	chr19	+	47608904	47609069	47611574	47611623	47579677	47580343	47611901	47612051	169,64,149	208,56,206	171,151,125	122,104,82	290	174	0.000679912471908	0.328,0.407,0.303	0.457,0.466,0.478	-0.121
ENSMUSG00000026605	Cenpf	chr1	-	189668515	189668638	189671047	189671176	189661996	189662132	189672508	189672634	289,20,261	171,12,166	184,122,168	162,157,165	254	248	0.000685225493865	0.623,0.619,0.606	0.526,0.431,0.499	0.131
ENSMUSG00000028702	Rad54l	chr4	-	116105757	116105908	116112480	116112541	116101828	116101955	116118837	116118957	338,156,310	323,256,291	160,141,126	307,300,251	186	276	0.0006899075347	0.608,0.475,0.613	0.436,0.411,0.427	0.141
ENSMUSG00000042323	Pbrm1	chr14	+	31110414	31110579	31113848	31114004	31107108	31107310	31117012	31117083	337,218,302	403,125,345	222,211,209	389,345,446	290	281	0.000693523328419	0.448,0.628,0.459	0.356,0.372,0.312	0.165
ENSMUSG00000022203	Efs	chr14	-	54919328	54919418	54919694	54920414	54916542	54917532	54920504	54920645	507,239,445	141,120,122	443,427,354	258,261,223	845	215	0.000694519369054	0.478,0.336,0.481	0.304,0.294,0.288	0.136
ENSMUSG00000019826	Zbtb24	chr10	+	41456531	41456615	41462278	41462360	41455672	41455756	41464276	41465571	60,89,81	26,45,55	76,56,67	79,69,63	209	207	0.000702641885591	0.696,0.662,0.593	0.488,0.446,0.513	0.168
ENSMUSG00000021240	Abcd4	chr12	-	84608974	84609096	84609378	84609473	84608805	84608897	84611720	84611771	26,12,7	78,63,114	44,46,43	97,125,78	220	247	0.000703079460974	0.272,0.176,0.064	0.337,0.292,0.382	-0.166
ENSMUSG00000018372	Cep95	chr11	+	106801462	106801578	106804992	106805121	106800043	106800143	106806235	106806429	102,33,75	155,108,134	135,74,74	98,94,58	241	254	0.000703562966138	0.41,0.244,0.371	0.592,0.453,0.574	-0.198
ENSMUSG00000030556	Lrrc28	chr7	-	67529585	67529745	67559857	67560064	67513409	67515178	67617992	67618130	22,1,6	60,103,76	38,34,24	110,88,91	332	285	0.000757012269419	0.239,0.008,0.063	0.229,0.249,0.185	-0.118
ENSMUSG00000042496	Prdm10	chr9	+	31316169	31316334	31318511	31318571	31313426	31313621	31325626	31325834	20,0,38	56,30,45	48,36,37	38,28,35	290	185	0.000775103762756	0.186,0.0,0.35	0.446,0.451,0.403	-0.255
ENSMUSG00000052798	Nup107	chr10	-	117784994	117785139	117787792	117787911	117781956	117782060	117789973	117790054	621,250,545	445,149,479	404,409,338	442,426,403	244	270	0.000780570110446	0.607,0.65,0.557	0.503,0.515,0.481	0.105
ENSMUSG00000035521	Gnptg	chr17	-	25235181	25235264	25235344	25235459	25234979	25235111	25235533	25235627	128,157,154	123,127,164	145,173,163	97,100,73	240	208	0.000780570110446	0.474,0.517,0.449	0.564,0.6,0.659	-0.128
ENSMUSG00000010538	Tsacc	chr3	-	88287097	88287217	88295390	88295450	88282756	88282984	88296823	88296999	6,0,4	58,62,50	8,6,11	41,29,34	185	245	0.00078202970153	0.12,0.0,0.096	0.205,0.215,0.3	-0.168
ENSMUSG00000017897	Eya2	chr2	+	165713504	165713572	165715950	165716128	165687618	165687735	165724673	165724816	313,185,252	472,239,445	151,154,111	314,339,309	193	303	0.000798809577552	0.51,0.549,0.471	0.43,0.416,0.361	0.108
ENSMUSG00000027799	Nbea	chr3	-	55891612	55891674	55934512	55934640	55873718	55873783	55953035	55953162	87,21,82	19,0,8	109,112,85	35,38,44	253	187	0.000808790696714	0.772,1.0,0.883	0.697,0.685,0.588	0.228
ENSMUSG00000029554	Mad1l1	chr5	-	140143919	140144060	140193913	140194058	140132768	140132825	140261497	140261584	470,340,328	181,269,151	351,307,365	295,325,342	270	266	0.000816682685817	0.719,0.555,0.682	0.54,0.482,0.513	0.14
ENSMUSG00000018363	Smurf2	chr11	-	106830919	106831057	106833744	106833923	106828503	106828624	106836069	106836184	269,53,415	307,128,415	389,424,416	305,255,263	304	263	0.0008178109037	0.431,0.264,0.464	0.525,0.59,0.578	-0.178
ENSMUSG00000036817	Sun1	chr5	+	139230772	139230838	139231126	139231237	139229752	139229944	139233470	139233569	63,58,59	73,4,47	69,54,38	111,130,84	191	236	0.000829474545162	0.516,0.947,0.608	0.434,0.339,0.359	0.313
ENSMUSG00000037725	Ckap2	chr8	-	22177666	22177739	22179513	22179595	22176773	22177579	22185683	22185819	190,83,189	182,58,191	146,118,115	222,169,181	207	198	0.00083218850325	0.5,0.578,0.486	0.386,0.4,0.378	0.133
ENSMUSG00000020459	Mtif2	chr11	+	29535089	29535266	29536832	29536972	29533831	29533992	29538668	29538793	156,163,248	85,66,152	242,240,204	217,204,167	302	265	0.000835149253141	0.617,0.684,0.589	0.495,0.508,0.517	0.123
ENSMUSG00000033943	Mga	chr2	+	119960339	119960451	119960725	119960959	119958156	119958363	119961793	119961970	243,142,220	190,79,203	185,99,129	203,190,170	237	359	0.000840704341442	0.66,0.731,0.621	0.58,0.441,0.535	0.152
ENSMUSG00000038520	Tbc1d17	chr7	-	44842815	44842916	44842994	44843111	44842620	44842720	44843431	44843526	267,262,198	78,119,85	238,251,185	153,146,127	242	226	0.000842605661103	0.762,0.673,0.685	0.592,0.616,0.576	0.112
ENSMUSG00000031328	Flna	chrX	-	74230505	74230753	74232966	74232990	74230055	74230158	74233148	74233338	247,60,252	625,273,611	341,325,323	547,544,529	149	373	0.000846005989731	0.497,0.355,0.508	0.609,0.599,0.605	-0.151
ENSMUSG00000017376	Nlk	chr11	-	78583322	78583424	78586868	78587078	78574840	78574927	78589304	78589390	190,96,204	276,144,224	126,156,112	121,112,90	335	227	0.000846005989731	0.318,0.311,0.382	0.414,0.486,0.457	-0.115
ENSMUSG00000031684	Slc10a7	chr8	+	78578718	78578757	78662986	78663022	78531082	78531158	78686584	78686668	10,0,3	15,10,33	39,31,21	34,32,25	164	161	0.000854756126182	0.396,0.0,0.082	0.53,0.487,0.452	-0.33
ENSMUSG00000022255	Mtdh	chr15	+	34123667	34123766	34131163	34131288	34117879	34118110	34134290	34134398	722,217,743	1060,627,1230	791,774,695	903,840,771	224	250	0.000859694679811	0.432,0.279,0.403	0.494,0.507,0.502	-0.13
ENSMUSG00000026035	Ppil3	chr1	-	58434330	58434449	58438343	58438411	58430993	58431330	58440842	58440936	506,599,548	485,836,688	314,325,309	580,561,546	193	244	0.000860499649492	0.569,0.475,0.502	0.406,0.423,0.417	0.1
ENSMUSG00000032267	Usp28	chr9	+	49037767	49037891	49038981	49039177	49037176	49037256	49041373	49042517	251,140,239	371,339,493	231,198,227	288,245,247	249	321	0.000866806713869	0.466,0.347,0.385	0.508,0.51,0.542	-0.121
ENSMUSG00000020305	Asb3	chr11	+	31058821	31058999	31061388	31061586	31056101	31056237	31081361	31081622	219,212,205	125,66,133	197,198,178	182,191,148	303	323	0.00087693740623	0.651,0.774,0.622	0.536,0.525,0.562	0.141
ENSMUSG00000000301	Pemt	chr11	-	59976838	59976984	59983442	59983558	59974067	59974179	60031712	60031820	56,40,60	25,27,11	15,22,25	28,29,22	241	271	0.000893616404243	0.716,0.625,0.86	0.376,0.46,0.561	0.268
ENSMUSG00000028070	Apoa1bp	chr3	-	88057723	88057837	88057920	88058031	88056985	88057133	88058129	88058238	834,650,865	322,528,435	885,878,846	850,885,730	236	239	0.000901902482776	0.724,0.555,0.668	0.513,0.501,0.54	0.131
ENSMUSG00000009207	Lnpk1	chr2	-	74554987	74555046	74568940	74569128	74551060	74551101	74570934	74570976	54,78,107	45,61,79	157,118,102	66,52,44	313	184	0.000912533865266	0.414,0.429,0.443	0.583,0.572,0.577	-0.149
ENSMUSG00000037533	Rapgef6	chr11	+	54552789	54552873	54561324	54561394	54546372	54546429	54568352	54568496	14,0,9	48,2,63	25,24,35	50,22,52	209	195	0.000916870039806	0.214,0.0,0.118	0.318,0.504,0.386	-0.292
ENSMUSG00000025323	Sp4	chr12	-	118261726	118261955	118298637	118300192	118254409	118254609	118300698	118300808	93,38,75	94,14,65	90,66,62	117,121,137	1680	354	0.000931481750488	0.173,0.364,0.196	0.139,0.103,0.087	0.135
ENSMUSG00000020516	Rps6kb1	chr11	-	86504265	86504378	86506790	86506898	86498870	86502962	86511588	86511666	238,175,314	372,195,378	382,372,372	330,359,278	233	238	0.000933389080444	0.395,0.478,0.459	0.542,0.514,0.577	-0.1
ENSMUSG00000022425	Enpp2	chr15	-	54906826	54906952	54910034	54910190	54901352	54901413	54919598	54919698	185,13,113	304,133,284	305,305,275	399,375,366	281	251	0.00093342665628	0.352,0.08,0.262	0.406,0.421,0.402	-0.178
ENSMUSG00000030924	2610020H08Rik	chr7	+	119824044	119824139	119825535	119825638	119823755	119823894	119827302	119827379	54,12,25	125,91,69	77,60,61	95,110,84	220	228	0.000963654976381	0.309,0.12,0.273	0.457,0.361,0.429	-0.182
ENSMUSG00000037851	Iars	chr13	+	49703166	49703262	49704270	49704393	49702487	49702548	49704832	49704924	156,40,182	237,173,289	260,240,244	264,240,212	221	248	0.00096718511997	0.425,0.206,0.414	0.525,0.529,0.564	-0.191
ENSMUSG00000030177	Ccdc77	chr6	-	120331811	120332031	120334768	120334917	120329333	120329459	120338068	120338160	132,75,86	227,95,218	124,115,143	122,109,129	274	345	0.000976114846773	0.423,0.499,0.332	0.561,0.571,0.583	-0.154
ENSMUSG00000026767	Fam188a	chr2	-	12400022	12400137	12403997	12404168	12397492	12397566	12405859	12405920	71,39,97	194,69,211	83,89,86	137,98,82	296	240	0.000986454996892	0.229,0.314,0.272	0.329,0.424,0.46	-0.133
ENSMUSG00000039048	Foxred1	chr9	-	35209415	35209529	35209944	35210165	35209037	35209156	35210806	35211055	208,127,196	111,75,132	219,192,154	194,192,149	346	239	0.000995599231127	0.564,0.539,0.506	0.438,0.409,0.417	0.115
ENSMUSG00000050079	Rspry1	chr8	+	94629055	94629108	94632055	94632182	94622833	94623335	94633105	94633164	55,30,78	256,194,367	104,74,74	262,242,255	178	252	0.000998192693506	0.233,0.18,0.231	0.36,0.302,0.291	-0.103
ENSMUSG00000040430	Pitpnc1	chr11	-	107216677	107216796	107226230	107226294	107207891	107212658	107234346	107234502	277,102,224	441,178,309	230,255,205	221,177,245	189	244	0.00100184864785	0.448,0.425,0.483	0.573,0.65,0.519	-0.129
ENSMUSG00000058997	Vwa8	chr14	+	78995085	78995163	79009163	79009279	78994399	78994568	79018606	79018713	54,22,46	23,0,51	42,46,28	81,69,57	203	241	0.00101168804097	0.736,1.0,0.517	0.381,0.442,0.368	0.354
ENSMUSG00000036820	Amdhd2	chr17	-	24158639	24158694	24162975	24163115	24158309	24158522	24163195	24163332	76,53,109	109,61,120	154,163,120	101,115,100	265	180	0.00101816061957	0.321,0.371,0.382	0.509,0.491,0.449	-0.125
ENSMUSG00000028018	Gstcd	chr3	-	132986384	132986454	132996165	132996196	132981751	132983219	132998824	132998958	48,71,62	49,42,83	45,57,59	115,124,100	156	195	0.0010202466224	0.55,0.679,0.483	0.328,0.365,0.424	0.198
ENSMUSG00000040785	Ttc3	chr16	+	94384345	94384388	94384783	94384934	94383911	94384066	94385335	94385423	77,13,64	209,20,208	66,51,50	370,314,279	168	276	0.00102555818451	0.377,0.516,0.336	0.227,0.211,0.227	0.188
ENSMUSG00000038456	Dennd2a	chr6	-	39483012	39483153	39485558	39485636	39480200	39480349	39487819	39487889	86,30,110	340,153,257	138,166,138	284,280,269	203	266	0.00102884270847	0.249,0.204,0.359	0.389,0.437,0.402	-0.139
ENSMUSG00000022723	Crybg3	chr16	-	59550401	59550549	59552171	59552287	59544028	59544165	59552529	59552574	90,7,61	77,5,49	49,53,44	82,73,80	241	273	0.00102903201746	0.57,0.613,0.585	0.404,0.451,0.384	0.176
ENSMUSG00000020422	Tns3	chr11	-	8518198	8518303	8519122	8519188	8492092	8493337	8519440	8519570	125,36,192	287,82,332	264,250,230	354,301,318	191	230	0.00103619611683	0.344,0.346,0.411	0.473,0.5,0.466	-0.113
ENSMUSG00000029521	Chek2	chr5	+	110868007	110868093	110872026	110872107	110866262	110866426	110873479	110874145	17,5,19	64,118,83	20,36,24	57,71,71	211	206	0.0010488503703	0.206,0.04,0.183	0.255,0.331,0.248	-0.135
ENSMUSG00000030286	Emc3	chr6	-	113520476	113520581	113522313	113522407	113519914	113519996	113522749	113522807	307,120,306	295,114,276	245,236,225	343,310,341	219	230	0.0010488503703	0.522,0.525,0.538	0.429,0.444,0.409	0.101
ENSMUSG00000024542	Cep192	chr18	+	67851956	67852049	67852903	67853022	67851664	67851804	67854050	67854227	80,17,75	239,110,233	110,141,82	192,207,206	218	244	0.00105645824279	0.273,0.147,0.265	0.391,0.433,0.308	-0.149
ENSMUSG00000014353	Tmem87b	chr2	+	128839147	128839219	128840731	128840803	128837301	128837395	128841234	128841343	8,5,5	72,49,98	13,19,16	68,69,72	197	197	0.00105874998563	0.1,0.093,0.049	0.16,0.216,0.182	-0.105
ENSMUSG00000031921	Terf2	chr8	-	107079368	107079469	107081092	107081239	107076609	107076999	107082982	107083069	331,168,374	401,209,356	379,322,298	256,246,249	272	226	0.0010599281155	0.407,0.4,0.466	0.552,0.521,0.499	-0.1
ENSMUSG00000034343	Ube2f	chr1	+	91254259	91254393	91262266	91262296	91250318	91250437	91265217	91265283	210,286,330	71,28,77	259,237,231	21,24,19	259	155	0.00108298423495	0.639,0.859,0.719	0.881,0.855,0.879	-0.133
ENSMUSG00000009681	Bcr	chr10	+	75145321	75145462	75153885	75154007	75143081	75143134	75154897	75155066	468,195,502	141,96,150	374,309,301	181,192,181	266	247	0.00108298423495	0.755,0.654,0.757	0.657,0.599,0.607	0.101
ENSMUSG00000054942	Fam73a	chr3	-	152333480	152333617	152335251	152335429	152322349	152322476	152337725	152338044	161,75,299	109,47,102	176,154,111	167,139,124	303	262	0.00108470703801	0.561,0.58,0.717	0.477,0.489,0.436	0.152
ENSMUSG00000043962	Thrap3	chr4	-	126179911	126180814	126186434	126186588	126177861	126178557	126202569	126202589	315,71,354	2004,1251,1925	372,409,348	1587,1506,1346	279	1028	0.00108646100084	0.367,0.173,0.404	0.463,0.5,0.488	-0.169
ENSMUSG00000066026	Dhrs3	chr4	+	144919840	144920079	144923905	144924031	144919384	144919504	144927134	144927645	90,64,85	182,240,166	148,150,149	228,220,197	364	251	0.0010897126712	0.254,0.155,0.261	0.309,0.32,0.343	-0.101
ENSMUSG00000027624	Epb41l1	chr2	+	156526888	156526993	156529389	156529470	156514027	156514210	156533780	156533867	54,45,40	99,62,121	35,37,40	168,156,143	230	206	0.00110712011548	0.328,0.394,0.228	0.157,0.175,0.2	0.139
ENSMUSG00000010554	Mettl16	chr11	+	74792202	74792318	74795981	74796124	74787554	74787695	74803830	74803900	388,218,358	581,487,709	328,281,277	395,373,332	241	268	0.00111796206453	0.426,0.332,0.36	0.48,0.456,0.481	-0.1
ENSMUSG00000030967	Zranb1	chr7	+	132971185	132971339	132972689	132972761	132966506	132966694	132973424	132973623	259,226,241	104,85,138	281,252,268	198,189,192	279	197	0.00111866692685	0.637,0.652,0.552	0.501,0.485,0.496	0.12
ENSMUSG00000074165	Zfp788	chr7	+	41634679	41634899	41643332	41643432	41633555	41633694	41647490	41647617	11,13,16	1,0,14	16,8,6	15,20,20	345	225	0.00113556836758	0.878,1.0,0.427	0.41,0.207,0.164	0.508
ENSMUSG00000039069	Mtg2	chr2	+	180078003	180078142	180078618	180078823	180073139	180073233	180082085	180082760	92,103,124	148,171,197	57,70,69	196,195,149	264	330	0.00115445094204	0.437,0.43,0.44	0.267,0.31,0.367	0.121
ENSMUSG00000028692	Akr1a1	chr4	-	116637975	116638048	116638960	116639160	116637761	116637848	116639809	116640005	4932,5003,5161	3684,6590,4014	5611,6520,5849	3412,3575,3348	325	198	0.00116807528071	0.449,0.316,0.439	0.5,0.526,0.516	-0.113
ENSMUSG00000037262	Kin	chr2	+	10085729	10085824	10090112	10090363	10080592	10080744	10091717	10091819	87,28,158	287,322,318	124,108,141	204,181,159	220	376	0.00117475958048	0.341,0.129,0.459	0.51,0.505,0.602	-0.229
ENSMUSG00000026383	Epb41l5	chr1	-	119567795	119567860	119570044	119570173	119555051	119555142	119572805	119572903	31,25,44	34,19,30	28,26,21	9,6,7	254	190	0.00118177523456	0.405,0.496,0.523	0.699,0.764,0.692	-0.244
ENSMUSG00000073434	Wdr90	chr17	-	25846239	25846414	25846523	25846646	25845998	25846129	25847799	25847971	62,82,82	217,133,167	141,188,133	178,211,161	248	300	0.00118202195471	0.257,0.427,0.373	0.489,0.519,0.5	-0.15
ENSMUSG00000073433	Arhgdig	chr17	-	26199751	26199828	26200014	26200098	26199612	26199676	26200190	26200370	47,82,63	62,126,48	19,17,11	8,5,5	209	202	0.00119100270979	0.423,0.386,0.559	0.697,0.767,0.68	-0.259
ENSMUSG00000022422	Dscc1	chr15	-	55086752	55086843	55087601	55087736	55084048	55084187	55088954	55089123	208,336,248	72,86,130	212,190,175	144,116,115	260	216	0.00119215363595	0.706,0.764,0.613	0.55,0.576,0.558	0.133
ENSMUSG00000056870	Gulp1	chr1	+	44708616	44708678	44744473	44744545	44689143	44689215	44754342	44754441	131,27,129	207,169,294	123,116,104	167,114,119	187	197	0.0012028403996	0.4,0.144,0.316	0.437,0.517,0.479	-0.191
ENSMUSG00000006494	Pdk1	chr2	+	71895688	71895799	71897646	71897760	71888895	71888994	71899983	71903858	134,66,138	290,210,280	101,156,150	186,188,168	236	239	0.00121483574864	0.319,0.241,0.333	0.355,0.457,0.475	-0.131
ENSMUSG00000032393	Dpp8	chr9	+	65066350	65066496	65075735	65075888	65063818	65063954	65077962	65078105	612,555,682	530,258,480	458,448,432	512,491,450	271	278	0.00122649447387	0.542,0.688,0.593	0.479,0.483,0.496	0.122
ENSMUSG00000027378	Nphp1	chr2	-	127756091	127756168	127757678	127757761	127753972	127754072	127759575	127759686	213,215,271	86,79,68	235,200,200	113,120,114	208	202	0.00122772750813	0.706,0.726,0.795	0.669,0.618,0.63	0.103
ENSMUSG00000029345	Tfip11	chr5	+	112327484	112327670	112327961	112328182	112326357	112326473	112329365	112329519	79,45,96	291,93,274	157,177,113	278,266,214	311	346	0.00122900845105	0.232,0.35,0.28	0.386,0.425,0.37	-0.106
ENSMUSG00000037652	Phc3	chr3	-	30942408	30942652	30948701	30948800	30936284	30937156	30950875	30951031	32,7,24	102,26,54	35,32,26	52,26,33	224	369	0.0012429337166	0.341,0.307,0.423	0.526,0.67,0.565	-0.23
ENSMUSG00000038990	Cables2	chr2	-	180261515	180261681	180263077	180263155	180261076	180261180	180264213	180264306	46,5,45	156,111,208	93,69,69	190,185,178	203	291	0.00124577450749	0.297,0.061,0.237	0.412,0.348,0.357	-0.174
ENSMUSG00000041225	Arhgap12	chr18	-	6069830	6070091	6111684	6112439	6064340	6064421	6115813	6115850	130,78,159	65,53,94	95,73,70	92,67,79	880	386	0.001259437421	0.467,0.392,0.426	0.312,0.323,0.28	0.123
ENSMUSG00000030213	Atf7ip	chr6	+	136575244	136575318	136582377	136582466	136571472	136571538	136587044	136587668	202,25,245	159,12,165	172,189,167	230,222,176	199	214	0.00126995011957	0.577,0.691,0.615	0.446,0.478,0.505	0.151
ENSMUSG00000035722	Abca7	chr10	+	80007135	80007228	80007299	80007451	80006885	80006922	80007653	80007778	5,25,5	4,0,3	10,13,3	20,13,7	218	277	0.00127019293064	0.614,1.0,0.679	0.388,0.56,0.353	0.331
ENSMUSG00000074165	Zfp788	chr7	+	41634679	41634710	41643332	41643432	41633530	41633694	41647482	41647617	5,34,22	6,0,20	18,15,12	36,29,28	156	225	0.00130053930449	0.546,1.0,0.613	0.419,0.427,0.382	0.31
ENSMUSG00000025583	Rptor	chr11	+	119811944	119812020	119817077	119817179	119799321	119799466	119821660	119821744	66,26,81	47,21,40	83,98,79	92,108,130	201	227	0.00132686006507	0.613,0.583,0.696	0.505,0.506,0.407	0.158
ENSMUSG00000024772	Ehd1	chr19	+	6281217	6281315	6294213	6294626	6276724	6277378	6297532	6297697	215,81,156	512,542,608	376,415,410	820,784,689	223	538	0.00132975547066	0.503,0.265,0.382	0.525,0.561,0.589	-0.175
ENSMUSG00000060098	Prmt7	chr8	+	106217243	106217280	106219919	106220069	106212375	106212571	106227210	106227319	377,176,422	365,283,389	144,158,180	315,299,296	162	275	0.00133032872479	0.637,0.514,0.648	0.437,0.473,0.508	0.127
ENSMUSG00000020375	Rufy1	chr11	-	50392018	50392067	50394920	50395015	50390293	50390371	50397643	50397773	200,277,144	26,14,31	148,150,119	37,32,35	220	174	0.00133162817979	0.859,0.94,0.786	0.76,0.788,0.729	0.103
ENSMUSG00000024799	Tm7sf2	chr19	-	6063323	6063446	6063526	6063607	6062820	6063073	6063821	6063990	34,56,60	73,106,88	148,131,103	137,131,122	206	248	0.00133162817979	0.359,0.389,0.451	0.565,0.546,0.504	-0.139
ENSMUSG00000034269	Setd5	chr6	+	113104934	113105121	113109884	113109990	113077638	113077712	113110316	113110525	314,81,416	348,97,320	466,379,375	257,257,238	312	231	0.00136066352767	0.4,0.382,0.49	0.573,0.522,0.538	-0.12
ENSMUSG00000020993	Trappc6b	chr12	-	59048122	59048206	59050267	59050385	59044252	59044346	59051640	59051708	199,255,272	137,124,257	196,195,210	252,236,240	243	209	0.00136990353857	0.555,0.639,0.477	0.401,0.415,0.429	0.142
ENSMUSG00000004233	Wars2	chr3	+	99187480	99187738	99205224	99205310	99141067	99141188	99214655	99214774	130,66,82	54,7,40	57,80,57	61,69,49	383	211	0.00138095480775	0.57,0.839,0.53	0.34,0.39,0.391	0.273
ENSMUSG00000026754	Golga1	chr2	-	39052003	39052101	39052955	39053030	39050158	39050191	39056059	39056150	75,70,102	29,9,62	56,64,67	66,49,54	200	223	0.00138095480775	0.743,0.897,0.647	0.486,0.593,0.58	0.209
ENSMUSG00000056832	Ttc26	chr6	+	38385432	38385525	38387596	38387711	38382075	38382213	38389981	38390031	166,86,176	106,0,47	103,87,73	73,62,46	218	240	0.00138858175966	0.633,1.0,0.805	0.608,0.607,0.636	0.196
ENSMUSG00000098789	Jmjd7	chr2	+	120031306	120031402	120031574	120031651	120030815	120030872	120031840	120032000	90,75,69	34,41,48	90,97,111	105,108,92	221	202	0.00140311151775	0.708,0.626,0.568	0.439,0.451,0.524	0.163
ENSMUSG00000028538	St3gal3	chr4	-	118031839	118031882	118107548	118107693	118014704	118014797	118134389	118134890	81,31,67	126,58,89	118,103,115	99,103,99	270	168	0.00140985182538	0.286,0.25,0.319	0.426,0.384,0.42	-0.125
ENSMUSG00000018841	Rad51d	chr11	-	82883882	82883964	82889969	82890031	82883492	82883627	82890337	82890589	12,1,23	55,40,39	38,71,33	54,79,46	187	207	0.00145155067658	0.195,0.027,0.395	0.438,0.499,0.443	-0.254
ENSMUSG00000068758	Il3ra	chr14	+	14347009	14347188	14347913	14348068	14346494	14346512	14348820	14348944	7,0,6	21,1,12	4,2,0	54,35,40	304	280	0.00146864785496	0.235,0.0,0.315	0.064,0.05,0.0	0.145
ENSMUSG00000014075	Tctex1d2	chr16	+	32422819	32422953	32426857	32426921	32419745	32419927	32428755	32429095	290,211,288	48,51,50	212,289,223	82,70,84	259	189	0.00147594551195	0.815,0.751,0.808	0.654,0.751,0.66	0.103
ENSMUSG00000033906	Zdhhc15	chrX	-	104574168	104574238	104588300	104588421	104572504	104572537	104598091	104598186	154,45,167	48,19,68	160,121,126	113,76,72	246	195	0.00149491897747	0.718,0.652,0.661	0.529,0.558,0.581	0.121
ENSMUSG00000004677	Myo9b	chr8	+	71355237	71355311	71355694	71355887	71354715	71354827	71355965	71356094	49,16,38	212,79,150	102,112,94	242,276,255	199	318	0.00152877069619	0.27,0.245,0.288	0.402,0.393,0.371	-0.121
ENSMUSG00000025583	Rptor	chr11	+	119780542	119780602	119798768	119798869	119756238	119756414	119799321	119799466	50,0,58	212,46,202	65,56,80	125,146,142	185	226	0.00152877069619	0.224,0.0,0.26	0.388,0.319,0.408	-0.21
ENSMUSG00000026669	Mcm10	chr2	-	5006343	5006578	5007066	5007201	5004945	5005111	5007327	5007432	317,96,269	761,366,779	183,193,205	377,388,343	260	360	0.00152877069619	0.366,0.266,0.323	0.402,0.408,0.453	-0.103
ENSMUSG00000032667	Pon2	chr6	-	5268977	5269178	5272324	5272451	5266964	5267046	5273000	5273166	151,215,249	89,131,117	131,111,93	133,97,70	252	326	0.00152877069619	0.687,0.68,0.734	0.56,0.597,0.632	0.104
ENSMUSG00000020380	Rad50	chr11	-	53686149	53686307	53688094	53688277	53684125	53684301	53692112	53692319	157,39,156	74,18,82	94,110,90	92,91,67	308	283	0.00155637608924	0.661,0.666,0.636	0.484,0.526,0.552	0.134
ENSMUSG00000030562	Nox4	chr7	+	87323932	87323995	87360727	87360809	87323632	87323797	87370017	87370137	27,24,41	9,15,9	32,22,23	37,20,22	188	207	0.00157649853277	0.768,0.638,0.834	0.488,0.548,0.535	0.223
ENSMUSG00000040473	Cfap69	chr5	-	5621919	5622043	5625749	5625927	5619166	5619215	5626008	5626158	10,10,2	2,0,0	6,10,10	6,3,2	303	249	0.0015984047065	0.804,1.0,1.0	0.451,0.733,0.804	0.272
ENSMUSG00000020516	Rps6kb1	chr11	-	86516743	86516987	86517150	86517249	86516090	86516191	86517349	86517392	0,0,2	7,16,27	3,4,1	14,9,10	224	369	0.0015984047065	0.0,0.0,0.109	0.261,0.423,0.141	-0.239
ENSMUSG00000027474	Ccm2l	chr2	+	153076400	153076464	153078481	153078611	153074771	153074907	153079392	153079531	15,19,18	2,0,8	17,13,13	13,10,10	189	255	0.00160000122352	0.91,1.0,0.752	0.638,0.637,0.637	0.25
ENSMUSG00000030584	Dpf1	chr7	+	29313081	29313213	29314138	29314189	29312847	29312926	29314282	29314402	282,50,192	33,3,16	197,176,147	39,35,28	257	176	0.00160637781173	0.854,0.919,0.892	0.776,0.775,0.782	0.111
ENSMUSG00000019944	Rhobtb1	chr10	+	69285686	69285775	69288949	69289055	69279344	69279495	69289519	69289998	35,2,42	170,92,82	83,110,72	175,170,141	214	231	0.00164302361427	0.182,0.023,0.356	0.339,0.411,0.355	-0.181
ENSMUSG00000024887	Asah2	chr19	-	32016484	32016566	32016683	32016788	32014201	32014317	32018941	32019028	28,12,26	10,3,5	28,20,16	22,18,13	230	207	0.00164636928848	0.716,0.783,0.824	0.534,0.5,0.526	0.254
ENSMUSG00000058761	Rnf169	chr7	-	99942958	99943105	99955466	99955540	99927092	99927192	99979971	99980448	13,2,10	2,0,6	25,12,19	0,1,0	199	272	0.00164720851816	0.899,1.0,0.695	1.0,0.943,1.0	-0.116
ENSMUSG00000024787	Snx15	chr19	-	6121782	6121930	6122039	6122155	6121378	6121522	6123829	6123950	154,92,165	115,41,101	207,228,194	223,205,209	241	273	0.00165285415062	0.603,0.718,0.649	0.513,0.557,0.513	0.129
ENSMUSG00000093930	Hmgcs1	chr13	+	119701075	119701240	119702534	119702700	119700507	119700633	119703519	119703690	1768,630,1853	1034,701,1362	1368,1290,1391	2021,1450,1709	290	291	0.00167920666883	0.632,0.474,0.577	0.404,0.472,0.45	0.119
ENSMUSG00000028577	Plaa	chr4	-	94575165	94575234	94578386	94578455	94573981	94574083	94582480	94582700	474,292,555	901,890,953	325,295,272	424,390,405	194	194	0.00168311259525	0.345,0.247,0.368	0.434,0.431,0.402	-0.102
ENSMUSG00000027799	Nbea	chr3	-	56079858	56080005	56082371	56082491	56058632	56058830	56085241	56085368	26,0,15	57,13,53	71,73,73	77,83,78	245	272	0.00168605173984	0.336,0.0,0.239	0.506,0.494,0.51	-0.312
ENSMUSG00000025159	Mms19	chr19	-	41962949	41963034	41963400	41963470	41962799	41962861	41963862	41963937	87,8,103	154,166,171	148,147,118	138,169,147	195	210	0.00168992928877	0.378,0.049,0.393	0.536,0.484,0.464	-0.221
ENSMUSG00000027306	Nusap1	chr2	+	119633719	119633818	119635477	119635587	119630336	119630505	119638447	119638563	847,759,780	929,617,1016	607,498,499	901,809,823	224	235	0.00169426616478	0.489,0.563,0.446	0.414,0.392,0.389	0.101
ENSMUSG00000032803	Cdv3	chr9	-	103356279	103356439	103359875	103360018	103355949	103356026	103363974	103364051	131,7,118	272,164,291	139,91,91	140,160,156	268	285	0.00169426616478	0.339,0.043,0.301	0.514,0.377,0.383	-0.197
ENSMUSG00000087174	5530601H04Rik	chrX	-	105042603	105042817	105043129	105043304	105038816	105039812	105044001	105044111	101,23,104	73,48,79	82,75,76	20,26,39	300	339	0.00170086392339	0.61,0.351,0.598	0.822,0.765,0.688	-0.239
ENSMUSG00000054520	Sh3bp2	chr5	+	34560688	34560744	34561025	34561107	34560343	34560452	34561602	34561662	18,14,28	53,128,67	53,67,38	82,75,83	181	207	0.00170469550599	0.28,0.111,0.323	0.425,0.505,0.344	-0.187
ENSMUSG00000062054	Iah1	chr12	+	21319769	21319931	21321333	21321455	21317897	21318046	21323288	21323605	781,549,805	231,379,282	652,822,679	561,601,475	287	247	0.00172039702681	0.744,0.555,0.711	0.5,0.541,0.552	0.139
ENSMUSG00000039826	Trub2	chr2	-	29782119	29782201	29784952	29785027	29779822	29779895	29786475	29786607	182,52,167	252,136,296	183,210,217	216,211,215	200	207	0.00175612526087	0.428,0.284,0.369	0.467,0.507,0.511	-0.135
ENSMUSG00000056050	Mia3	chr1	-	183329922	183329991	183330796	183330934	183329745	183329819	183331091	183331192	313,170,334	112,26,95	360,360,284	157,168,148	263	194	0.00176572299839	0.673,0.828,0.722	0.628,0.613,0.586	0.132
ENSMUSG00000032478	Nme6	chr9	+	109839607	109839710	109841475	109841515	109835317	109835414	109841926	109842087	343,294,333	181,171,205	295,281,301	103,130,96	228	165	0.00176997550621	0.578,0.554,0.54	0.675,0.61,0.694	-0.102
ENSMUSG00000024789	Jak2	chr19	+	29287900	29288087	29291166	29291301	29286300	29286412	29294855	29294943	160,46,117	86,28,91	137,116,96	143,108,138	312	260	0.00179484590558	0.608,0.578,0.517	0.444,0.472,0.367	0.14
ENSMUSG00000000538	Tom1l2	chr11	-	60261054	60261213	60262648	60262783	60258855	60258972	60270317	60270467	102,25,73	54,11,43	114,87,94	122,89,76	260	284	0.00179739068337	0.674,0.713,0.65	0.505,0.516,0.575	0.147
ENSMUSG00000036893	Ehmt1	chr2	-	24840635	24840779	24847943	24848089	24839529	24839756	24852664	24852802	548,264,567	324,102,351	465,503,450	401,412,350	271	269	0.001804115889	0.627,0.72,0.616	0.535,0.548,0.561	0.106
ENSMUSG00000001847	Rac1	chr5	-	143508095	143508158	143514668	143514786	143507326	143507486	143517157	143517229	2843,1894,3084	1492,1708,1724	2207,2094,2055	2231,2100,2060	243	188	0.00180591606823	0.596,0.462,0.581	0.434,0.435,0.436	0.111
ENSMUSG00000015522	Arnt	chr3	+	95460376	95460421	95466792	95466837	95434387	95434561	95470176	95470390	5,0,2	52,21,55	16,10,11	82,69,59	170	170	0.0018059319013	0.088,0.0,0.035	0.163,0.127,0.157	-0.108
ENSMUSG00000024259	Slc25a46	chr18	-	31594576	31594634	31597038	31597095	31580167	31583769	31600131	31600232	127,72,186	83,56,126	139,117,107	127,161,132	182	183	0.00182344276895	0.606,0.564,0.597	0.524,0.422,0.449	0.124
ENSMUSG00000037426	Depdc5	chr5	+	32946633	32946767	32955852	32955958	32944922	32945142	32964631	32964783	93,21,116	48,29,67	182,148,149	54,34,49	259	231	0.00184265462304	0.633,0.392,0.607	0.75,0.795,0.731	-0.215
ENSMUSG00000038346	Zfp384	chr6	+	125024032	125024270	125024504	125024552	125023678	125023749	125024745	125025082	370,187,524	86,20,55	342,348,364	112,89,84	363	173	0.00184489568966	0.672,0.817,0.82	0.593,0.651,0.674	0.13
ENSMUSG00000048440	Cyp4f16	chr17	+	32550502	32550567	32550731	32550814	32550252	32550386	32551055	32551798	15,16,8	12,13,7	26,24,20	51,58,49	190	208	0.00185986673536	0.578,0.574,0.556	0.358,0.312,0.309	0.243
ENSMUSG00000042207	Kdm5b	chr1	+	134613886	134614011	134615917	134616068	134613187	134613369	134616188	134616303	416,142,343	219,51,216	592,542,510	502,446,382	250	276	0.0019092695734	0.677,0.755,0.637	0.566,0.573,0.596	0.111
ENSMUSG00000028902	Sf3a3	chr4	+	124729458	124729549	124731370	124731426	124728318	124728429	124732187	124732460	600,562,601	794,1504,769	752,773,700	668,748,753	216	181	0.00192893347162	0.388,0.238,0.396	0.485,0.464,0.438	-0.122
ENSMUSG00000058444	Map2k5	chr9	-	63357992	63358060	63371736	63371785	63343386	63343456	63377122	63377902	141,114,106	208,206,155	160,154,113	135,157,134	174	193	0.0019443247947	0.429,0.38,0.431	0.568,0.521,0.483	-0.111
ENSMUSG00000001998	Ap4e1	chr2	+	127019285	127019359	127028171	127028293	127014169	127014293	127033529	127033689	16,0,15	57,40,110	20,16,10	42,29,31	199	247	0.00195433285789	0.258,0.0,0.145	0.371,0.406,0.286	-0.22
ENSMUSG00000038611	Phrf1	chr7	+	141248379	141248509	141254863	141254991	141247220	141247396	141256497	141256679	161,44,148	270,130,212	289,285,280	315,295,290	255	253	0.00196393798215	0.372,0.251,0.409	0.477,0.489,0.489	-0.141
ENSMUSG00000019916	P4ha1	chr10	+	59343656	59343794	59348180	59348420	59342683	59342835	59350403	59350600	399,198,542	438,223,405	387,365,335	235,276,181	263	365	0.00197210051924	0.558,0.552,0.65	0.696,0.647,0.72	-0.101
ENSMUSG00000039530	Tusc3	chr8	+	39067621	39067762	39071375	39071516	39046514	39046684	39126528	39126592	6,12,0	13,40,30	3,1,1	45,49,42	266	266	0.00197816532289	0.316,0.231,0.0	0.063,0.02,0.023	0.147
ENSMUSG00000037148	Arhgap10	chr8	-	77365085	77365160	77382724	77382790	77358546	77358634	77384750	77384796	168,147,231	102,89,116	144,140,133	131,126,115	191	200	0.0019882589837	0.633,0.634,0.676	0.535,0.538,0.548	0.107
ENSMUSG00000029647	Pan3	chr5	+	147539741	147539806	147543069	147543208	147539276	147539372	147545605	147545735	100,60,104	54,15,70	110,82,62	101,75,75	190	264	0.00199146797892	0.72,0.848,0.674	0.602,0.603,0.535	0.167
ENSMUSG00000070002	Ell	chr8	+	70581554	70581820	70583871	70583996	70579092	70579256	70585156	70585235	98,15,84	144,29,117	120,93,93	76,89,89	391	250	0.00199755549575	0.303,0.249,0.315	0.502,0.401,0.401	-0.146
ENSMUSG00000011306	Sugp1	chr8	+	70056385	70056604	70059281	70059405	70052590	70052691	70059752	70059853	404,322,446	214,256,230	263,266,281	281,258,224	344	249	0.00200139672866	0.577,0.477,0.584	0.404,0.427,0.476	0.11
ENSMUSG00000017405	Nek8	chr11	-	78172110	78172242	78172450	78172683	78171089	78171298	78172924	78173130	86,53,71	28,29,43	65,39,43	44,70,67	358	257	0.0020147762721	0.688,0.567,0.542	0.515,0.286,0.315	0.227
ENSMUSG00000069631	Strada	chr11	-	106168308	106168480	106171155	106171264	106167811	106167916	106173252	106173374	279,300,402	164,58,147	273,287,267	180,189,167	234	297	0.00201592275366	0.683,0.868,0.776	0.658,0.658,0.67	0.114
ENSMUSG00000056342	Usp34	chr11	+	23484101	23484181	23486817	23486958	23474265	23474389	23487078	23487222	157,53,118	436,368,507	164,142,140	406,296,386	205	266	0.00201816878731	0.318,0.157,0.232	0.344,0.384,0.32	-0.114
ENSMUSG00000024911	Fibp	chr19	+	5463786	5463850	5464128	5464215	5463603	5463712	5464333	5464431	55,135,107	287,315,238	232,229,196	392,349,336	189	212	0.00205416471396	0.177,0.325,0.335	0.399,0.424,0.396	-0.127
ENSMUSG00000025159	Mms19	chr19	-	41963862	41963937	41964317	41964403	41963400	41963470	41966213	41966314	50,6,47	90,8,94	156,121,93	134,136,103	211	200	0.00207457827379	0.345,0.416,0.322	0.525,0.458,0.461	-0.12
ENSMUSG00000027589	Pcmtd2	chr2	+	181846467	181846639	181851585	181851709	181844395	181844498	181854937	181857461	289,99,339	196,53,191	398,314,280	312,324,248	297	249	0.0020788706321	0.553,0.61,0.598	0.517,0.448,0.486	0.103
ENSMUSG00000036792	Mbd5	chr2	+	49118651	49118805	49169908	49170013	49099716	49099809	49231671	49231848	122,53,127	42,0,48	104,68,76	61,63,43	279	230	0.00210858249953	0.705,1.0,0.686	0.584,0.471,0.593	0.248
ENSMUSG00000064080	Fbln2	chr6	+	91256234	91256444	91256879	91256993	91254440	91254621	91257724	91257826	268,80,199	134,32,146	657,558,445	546,555,441	335	239	0.00210858249953	0.588,0.641,0.493	0.462,0.418,0.419	0.141
ENSMUSG00000036672	Cenpt	chr8	-	105849012	105849055	105849186	105849323	105848750	105848899	105849424	105849521	257,149,242	41,18,52	371,339,313	102,103,86	262	168	0.00212067959424	0.801,0.841,0.749	0.7,0.679,0.7	0.104
ENSMUSG00000035314	Gdpd5	chr7	+	99424052	99424229	99438247	99438351	99410408	99410491	99441171	99441265	61,9,62	19,3,8	87,69,59	37,49,41	302	229	0.00212428733254	0.709,0.695,0.855	0.641,0.516,0.522	0.193
ENSMUSG00000025495	Ptdss2	chr7	+	141143092	141143175	141154352	141154467	141135308	141135410	141154556	141154702	226,274,295	331,177,315	215,214,139	408,360,288	208	240	0.00214298045922	0.441,0.641,0.519	0.378,0.407,0.358	0.153
ENSMUSG00000028760	Eif4g3	chr4	+	138057948	138058077	138082892	138082988	138045342	138045418	138087532	138087565	193,21,226	245,86,171	229,195,174	121,111,86	254	221	0.00216996457292	0.407,0.175,0.535	0.622,0.605,0.638	-0.249
ENSMUSG00000028549	Itgb3bp	chr4	-	99769493	99769541	99780761	99780821	99767330	99767576	99781876	99781970	248,414,307	98,153,155	166,145,154	111,88,104	185	173	0.00219173752408	0.703,0.717,0.649	0.583,0.606,0.581	0.1
ENSMUSG00000030199	Etv6	chr6	+	134137284	134137417	134222864	134223029	134066306	134066465	134233518	134233653	102,11,112	329,82,293	96,86,81	169,153,157	258	290	0.00219173752408	0.258,0.131,0.301	0.39,0.387,0.367	-0.151
ENSMUSG00000032740	Ccdc88a	chr11	+	29374506	29374607	29400183	29400292	29373657	29374410	29422539	29422609	149,23,107	36,0,60	142,167,113	129,108,92	226	234	0.00221801991765	0.811,1.0,0.649	0.533,0.616,0.56	0.25
ENSMUSG00000026280	Atg4b	chr1	+	93768252	93768324	93773769	93773868	93768052	93768154	93775132	93775234	431,256,505	386,324,404	385,323,289	501,483,470	197	224	0.00225787519213	0.559,0.473,0.587	0.466,0.432,0.411	0.103
ENSMUSG00000021044	Adck1	chr12	+	88431020	88431179	88441082	88441241	88401972	88402176	88446640	88446757	101,84,143	79,55,100	149,125,118	161,134,154	284	284	0.00227662621856	0.561,0.604,0.588	0.481,0.483,0.434	0.118
ENSMUSG00000008976	Gabpa	chr16	+	84852459	84852654	84856461	84856515	84846123	84846369	84857033	84857174	252,78,224	234,140,281	298,225,239	221,160,195	320	179	0.00230203224631	0.376,0.238,0.308	0.43,0.44,0.407	-0.118
ENSMUSG00000033352	Map2k4	chr11	-	65719483	65719603	65735191	65735366	65712177	65712297	65756268	65756371	395,327,475	284,90,300	456,383,402	421,415,399	300	245	0.00233702448962	0.532,0.748,0.564	0.469,0.43,0.451	0.165
ENSMUSG00000044906	4930503L19Rik	chr18	-	70456473	70456544	70458316	70458448	70453193	70453388	70463961	70464064	117,65,176	195,74,166	270,222,218	207,148,161	257	196	0.00233793653504	0.314,0.401,0.447	0.499,0.534,0.508	-0.126
ENSMUSG00000028549	Itgb3bp	chr4	-	99798695	99798762	99802096	99802232	99789600	99789679	99814057	99814100	390,430,663	110,173,110	136,152,158	78,76,64	261	192	0.00235202629665	0.723,0.646,0.816	0.562,0.595,0.645	0.128
ENSMUSG00000040365	Trim41	chr11	-	48808464	48808487	48809049	48809280	48808124	48808252	48812299	48812395	256,93,211	56,8,34	369,357,301	29,23,26	356	148	0.00235386226232	0.655,0.829,0.721	0.841,0.866,0.828	-0.11
ENSMUSG00000012535	Tnpo3	chr6	-	29568853	29568993	29571035	29571127	29565663	29565855	29572585	29572693	464,428,594	443,197,557	616,537,446	702,694,684	217	265	0.00235484112497	0.561,0.726,0.566	0.517,0.486,0.443	0.136
ENSMUSG00000026918	Brd3	chr2	-	27454312	27454504	27456908	27457037	27452832	27453074	27459456	27459828	496,182,511	493,291,470	657,645,606	497,426,411	254	317	0.00241986871245	0.557,0.438,0.576	0.623,0.654,0.648	-0.118
ENSMUSG00000017491	Rarb	chr14	-	16435053	16435258	16436733	16436910	16434164	16434323	16443677	16443838	635,219,732	1063,841,1037	379,343,320	385,343,402	302	330	0.00241986871245	0.395,0.222,0.435	0.518,0.522,0.465	-0.151
ENSMUSG00000071072	Ptges3	chr10	+	128074221	128074284	128075337	128075362	128072067	128072157	128076066	128077272	4,0,6	10,25,28	14,7,6	12,9,15	188	150	0.00246991037097	0.242,0.0,0.146	0.482,0.383,0.242	-0.24
ENSMUSG00000098488	Pla2g4b	chr2	+	120039216	120039334	120039628	120039766	120038862	120039085	120039857	120039962	25,0,25	40,47,30	75,45,44	34,38,38	243	263	0.00246991037097	0.403,0.0,0.474	0.705,0.562,0.556	-0.315
ENSMUSG00000037640	Zfp60	chr7	+	27738302	27738429	27740956	27741055	27736935	27736988	27748167	27748223	88,15,124	195,75,137	148,129,132	147,109,108	252	224	0.00248152233791	0.286,0.151,0.446	0.472,0.513,0.521	-0.208
ENSMUSG00000020952	Scfd1	chr12	+	51387049	51387138	51389281	51389372	51384104	51384175	51390305	51390428	270,88,334	43,51,59	279,242,236	147,124,140	214	216	0.00252125289158	0.864,0.635,0.851	0.657,0.663,0.63	0.133
ENSMUSG00000036779	Papd5	chr8	+	88247508	88247616	88249104	88249233	88246364	88246485	88250639	88250853	135,66,183	264,153,224	135,132,125	135,135,119	233	254	0.00253147674266	0.358,0.32,0.471	0.522,0.516,0.534	-0.141
ENSMUSG00000054874	Pcnx3	chr19	-	5679967	5680000	5680242	5680396	5679569	5679741	5681431	5681574	130,68,127	151,26,127	242,257,195	72,82,76	279	158	0.00254354689729	0.328,0.597,0.362	0.656,0.64,0.592	-0.2
ENSMUSG00000017718	Afmid	chr11	+	117835502	117835581	117835665	117835807	117835144	117835242	117836407	117836512	7,26,18	11,0,9	11,12,4	30,16,16	204	267	0.00254900096106	0.454,1.0,0.724	0.324,0.495,0.247	0.371
ENSMUSG00000021224	Numb	chr12	-	83825258	83825291	83831921	83831996	83811285	83811360	83855439	83855524	5,0,25	23,21,17	27,17,18	7,12,13	200	158	0.00256140763435	0.147,0.0,0.537	0.753,0.528,0.522	-0.373
ENSMUSG00000031262	Cenpi	chrX	+	134343075	134343170	134347224	134347360	134340347	134340412	134349159	134349284	79,59,105	195,74,198	131,108,111	129,101,125	220	261	0.00256973584902	0.325,0.486,0.386	0.546,0.559,0.513	-0.14
ENSMUSG00000024294	Mib1	chr18	+	10778148	10778300	10792894	10793027	10775528	10775726	10794477	10794564	385,141,432	237,53,247	435,360,320	352,315,258	277	258	0.00257110967428	0.602,0.712,0.62	0.535,0.516,0.536	0.116
ENSMUSG00000064210	Ano6	chr15	+	95894412	95894541	95912304	95912370	95864224	95864307	95913371	95913656	202,101,226	88,34,90	265,207,161	163,115,117	254	191	0.0025846262199	0.633,0.691,0.654	0.55,0.575,0.509	0.115
ENSMUSG00000037773	Pced1a	chr2	-	130422812	130422892	130423411	130423552	130422224	130422375	130424492	130424687	10,34,23	0,11,0	14,13,13	12,7,6	266	205	0.00258576162324	1.0,0.704,1.0	0.473,0.589,0.625	0.339
ENSMUSG00000068874	Selenbp1	chr3	+	94936696	94936753	94936894	94937007	94933055	94933162	94937207	94937393	12,32,20	25,0,7	27,21,21	48,65,37	182	238	0.00260896226359	0.386,1.0,0.789	0.424,0.297,0.426	0.343
ENSMUSG00000030400	Ercc2	chr7	+	19385829	19385946	19386706	19386830	19385622	19385739	19386931	19387028	196,62,215	472,280,345	194,216,209	293,288,259	242	249	0.0026094983362	0.299,0.186,0.391	0.405,0.436,0.454	-0.14
ENSMUSG00000022677	Fopnl	chr16	-	14311046	14311131	14313815	14314013	14304453	14304587	14317293	14317375	404,556,469	302,293,365	250,219,273	233,250,268	323	210	0.00261275638188	0.465,0.552,0.455	0.411,0.363,0.398	0.1
ENSMUSG00000052539	Magi3	chr3	-	104089458	104089668	104095064	104095184	104085207	104085385	104105730	104105847	54,4,29	87,62,76	66,53,45	68,54,50	245	335	0.00261275638188	0.459,0.081,0.343	0.57,0.573,0.552	-0.271
ENSMUSG00000062604	Srpk2	chr5	-	23548454	23548563	23565113	23565265	23546979	23547067	23616326	23616534	252,61,266	142,104,189	159,172,130	334,262,314	277	234	0.00263178043342	0.6,0.331,0.543	0.287,0.357,0.259	0.19
ENSMUSG00000038225	Primpol	chr8	-	46581567	46581650	46586342	46586451	46581437	46581484	46586606	46586696	73,35,90	131,139,104	88,58,73	65,64,58	234	208	0.0026445033618	0.331,0.183,0.435	0.546,0.446,0.528	-0.19
ENSMUSG00000031864	Ints10	chr8	+	68824189	68824267	68825051	68825129	68822156	68822250	68827276	68829408	12,6,5	1,15,0	5,8,10	0,0,0	203	203	0.00265238258348	0.923,0.286,1.0	1.0,1.0,1.0	-0.264
ENSMUSG00000035722	Abca7	chr10	+	80008538	80008571	80008662	80008840	80008144	80008432	80008927	80009097	0,2,2	41,47,37	6,12,0	28,34,20	158	303	0.00265423308312	0.0,0.075,0.094	0.291,0.404,0.0	-0.175
ENSMUSG00000044807	Zfp354c	chr11	-	50817118	50817211	50817808	50817935	50811085	50815993	50826425	50826510	53,10,98	137,29,143	198,198,159	252,198,170	252	218	0.0026636246285	0.251,0.23,0.372	0.405,0.464,0.447	-0.154
ENSMUSG00000037563	Rps16	chr7	+	28352176	28352273	28352362	28352410	28350991	28351093	28352493	28353155	435,83,255	24,43,27	514,558,409	29,27,17	222	173	0.0026696388255	0.934,0.601,0.88	0.932,0.942,0.949	-0.136
ENSMUSG00000029428	Stx2	chr5	-	128992179	128992288	128993494	128993568	128991202	128991276	128994795	128994870	159,95,181	112,19,111	164,186,145	177,177,149	199	234	0.00267219105555	0.625,0.855,0.657	0.521,0.553,0.534	0.176
ENSMUSG00000011256	Adam19	chr11	+	46131622	46131818	46134427	46134536	46128785	46128875	46136247	46136461	85,13,79	185,55,119	165,166,143	180,183,181	321	234	0.00267507779858	0.251,0.147,0.326	0.401,0.398,0.365	-0.147
ENSMUSG00000043384	Gprasp1	chrX	+	135796141	135796336	135796948	135797037	135751944	135752017	135797552	135797629	3,0,2	30,1,18	20,21,29	87,72,70	320	214	0.00267638673803	0.063,0.0,0.069	0.133,0.163,0.217	-0.127
ENSMUSG00000058070	Eml1	chr12	+	108471852	108471985	108488288	108488420	108463526	108463709	108502389	108502418	86,45,77	105,71,99	142,165,154	111,137,131	258	257	0.00270589156591	0.449,0.387,0.437	0.56,0.545,0.539	-0.124
ENSMUSG00000021947	Cryl1	chr14	-	57312967	57313129	57362921	57363048	57303592	57303787	57382757	57382865	9,13,39	105,30,86	76,64,67	96,101,102	252	287	0.00270715935596	0.089,0.33,0.341	0.474,0.419,0.428	-0.187
ENSMUSG00000054874	Pcnx3	chr19	-	5680242	5680396	5681431	5681592	5679967	5680000	5683276	5683343	65,5,44	251,74,269	87,71,67	257,223,206	286	279	0.00271133392571	0.202,0.062,0.138	0.248,0.237,0.241	-0.108
ENSMUSG00000000538	Tom1l2	chr11	-	60262648	60262783	60270317	60270467	60261054	60261213	60274923	60275002	79,1,87	123,57,186	114,93,91	124,99,101	275	260	0.00271181632574	0.378,0.016,0.307	0.465,0.47,0.46	-0.231
ENSMUSG00000035765	Dym	chr18	+	75199162	75199265	75229989	75230172	75126824	75126919	75243284	75243398	148,217,162	193,194,140	148,172,176	285,261,242	228	308	0.00271246905218	0.509,0.602,0.61	0.412,0.471,0.496	0.114
ENSMUSG00000018841	Rad51d	chr11	-	82883492	82883627	82883882	82883964	82882886	82882982	82889691	82889810	25,12,29	58,89,68	70,86,50	94,88,92	207	260	0.00272463171008	0.351,0.145,0.349	0.483,0.551,0.406	-0.198
ENSMUSG00000032384	Csnk1g1	chr9	+	66010421	66010570	66012746	66012854	66010062	66010147	66019801	66019912	103,35,214	51,13,58	114,56,78	60,62,62	274	233	0.00272561198133	0.632,0.696,0.758	0.618,0.434,0.517	0.172
ENSMUSG00000036086	Zranb3	chr1	-	128016042	128016159	128032848	128032934	127999340	127999460	128036397	128036629	59,0,55	132,17,96	85,94,82	72,82,65	211	242	0.00274583564072	0.339,0.0,0.397	0.575,0.568,0.591	-0.333
ENSMUSG00000035125	Gcfc2	chr6	+	81941317	81941441	81942928	81943010	81939379	81939566	81943428	81943541	112,117,165	66,28,37	128,79,78	70,70,63	249	207	0.00274858703514	0.585,0.776,0.788	0.603,0.484,0.507	0.185
ENSMUSG00000059119	Nap1l4	chr7	-	143532308	143532380	143541747	143541778	143527165	143527311	143549041	143549106	3,8,15	0,0,10	0,3,1	7,3,2	156	197	0.00274977550329	1.0,1.0,0.654	0.0,0.558,0.387	0.57
ENSMUSG00000034902	Pip5k1c	chr10	+	81311973	81312022	81312501	81312586	81311642	81311726	81312907	81313069	124,116,150	244,66,202	107,129,101	310,329,292	174	210	0.00275000127879	0.38,0.68,0.473	0.294,0.321,0.295	0.208
ENSMUSG00000024442	0610009O20Rik	chr18	+	38258027	38258186	38258269	38258362	38257257	38257400	38259896	38260056	160,149,306	275,169,241	386,414,312	215,248,247	284	218	0.00278652849961	0.309,0.404,0.494	0.579,0.562,0.492	-0.142
ENSMUSG00000017491	Rarb	chr14	-	16435053	16435258	16443677	16443838	16434164	16434323	16508933	16509075	627,347,776	1053,841,1033	316,334,360	386,338,400	286	330	0.00278919932029	0.407,0.323,0.464	0.486,0.533,0.509	-0.111
ENSMUSG00000009995	Taz	chrX	+	74283931	74284017	74288018	74288099	74283647	74283693	74288177	74288219	115,118,160	44,39,57	138,151,146	93,89,75	211	206	0.00279473167183	0.718,0.747,0.733	0.592,0.624,0.655	0.109
ENSMUSG00000038535	Zfp280d	chr9	+	72301866	72302006	72307950	72308068	72301700	72301766	72312077	72312248	179,45,132	304,176,277	213,176,177	292,250,213	265	243	0.00279538542948	0.351,0.19,0.304	0.401,0.392,0.432	-0.127
ENSMUSG00000029012	Orc5	chr5	-	22499975	22500088	22516703	22516814	22486484	22487217	22522390	22522438	389,323,493	225,302,299	289,263,299	306,279,329	236	238	0.0028259288726	0.636,0.519,0.624	0.488,0.487,0.478	0.109
ENSMUSG00000024789	Jak2	chr19	+	29291166	29291301	29294855	29294943	29288673	29288801	29295641	29295769	112,85,184	86,37,59	163,120,109	138,112,120	260	213	0.00283116174834	0.516,0.653,0.719	0.492,0.467,0.427	0.167
ENSMUSG00000006215	Zbtb17	chr4	+	141447250	141447337	141461768	141461975	141444683	141444802	141462534	141462723	65,60,75	171,95,154	188,192,206	232,234,264	212	332	0.00283239166715	0.373,0.497,0.433	0.559,0.562,0.55	-0.123
ENSMUSG00000061979	Wbscr16	chr5	-	134157590	134157678	134165338	134165423	134155739	134155913	134166664	134166716	50,18,80	216,185,201	87,95,77	185,199,204	210	213	0.00291339726544	0.19,0.09,0.288	0.323,0.326,0.277	-0.119
ENSMUSG00000025195	Dnmbp	chr19	-	43901069	43903058	43910724	43910847	43874826	43875020	43912234	43912392	10,6,20	56,25,49	33,19,22	32,40,31	248	2114	0.00291603500687	0.604,0.672,0.777	0.898,0.802,0.858	-0.168
ENSMUSG00000001441	Npepps	chr11	-	97258273	97258351	97267594	97267679	97248201	97248323	97280200	97280470	121,47,108	311,74,305	111,120,110	156,149,170	210	203	0.00292233511161	0.273,0.38,0.255	0.408,0.438,0.385	-0.108
ENSMUSG00000034557	Zfyve9	chr4	-	108650183	108650346	108656926	108657007	108644335	108644441	108660564	108660715	121,79,108	248,209,256	198,162,147	295,270,218	206	288	0.00292711171999	0.406,0.346,0.371	0.484,0.456,0.485	-0.101
ENSMUSG00000029017	Pmpcb	chr5	+	21743378	21743458	21745977	21746090	21742757	21742956	21746977	21747121	872,603,1226	706,651,710	560,554,530	654,695,705	205	238	0.00294689186315	0.589,0.518,0.667	0.499,0.481,0.466	0.109
ENSMUSG00000025529	Zfp711	chrX	+	112627169	112627304	112628103	112628148	112624738	112624876	112631825	112631969	20,0,23	126,57,111	28,20,42	102,100,66	260	170	0.00295492618956	0.094,0.0,0.119	0.152,0.116,0.294	-0.116
ENSMUSG00000032497	Lrrfip2	chr9	+	111161302	111161389	111188761	111188806	111141189	111141332	111190167	111190284	417,493,429	164,160,223	240,225,222	159,149,122	212	170	0.00298135672365	0.671,0.712,0.607	0.548,0.548,0.593	0.1
ENSMUSG00000011256	Adam19	chr11	+	46060922	46061008	46065011	46065082	46055991	46056210	46093862	46093941	49,2,21	97,16,83	71,60,59	94,88,70	211	196	0.00300057292017	0.319,0.104,0.19	0.412,0.388,0.439	-0.209
ENSMUSG00000032198	Dock6	chr9	-	21825434	21825530	21829473	21829578	21824396	21824537	21830213	21830377	22,3,17	70,17,50	40,57,36	76,79,51	230	221	0.00302599630818	0.232,0.145,0.246	0.336,0.409,0.404	-0.175
ENSMUSG00000021294	Kif26a	chr12	+	112157247	112157673	112163350	112163541	112146713	112146956	112168767	112168957	79,11,66	148,12,144	62,43,47	47,43,52	551	316	0.00302697815162	0.234,0.345,0.208	0.431,0.364,0.341	-0.116
ENSMUSG00000026941	Mamdc4	chr2	-	25563531	25563707	25564351	25564479	25563136	25563369	25564575	25564710	20,9,16	76,83,81	20,23,24	55,52,53	253	301	0.00305387913011	0.238,0.114,0.19	0.302,0.345,0.35	-0.152
ENSMUSG00000031791	Tmem38a	chr8	+	72579562	72579719	72584699	72584817	72572090	72572227	72585861	72586181	43,22,49	126,75,85	66,90,65	98,114,89	282	243	0.00308131949957	0.227,0.202,0.332	0.367,0.405,0.386	-0.132
ENSMUSG00000031949	Adat1	chr8	-	111972104	111972191	111978038	111978138	111966907	111968544	111979298	111979444	48,51,69	97,59,74	72,73,50	47,45,42	225	212	0.00308765634231	0.318,0.449,0.468	0.591,0.605,0.529	-0.163
ENSMUSG00000039033	Tasp1	chr2	-	139996072	139996157	140008698	140008819	139976531	139977713	140042093	140042214	45,22,56	41,66,40	75,67,38	21,21,25	246	210	0.0031296976366	0.484,0.222,0.544	0.753,0.731,0.565	-0.266
ENSMUSG00000022449	Adamts20	chr15	-	94379724	94379963	94394611	94394774	94362518	94362602	94403188	94403550	21,2,28	77,27,32	98,112,76	108,79,55	288	364	0.00316540426957	0.256,0.086,0.525	0.534,0.642,0.636	-0.315
ENSMUSG00000043323	Fbrsl1	chr5	-	110396044	110396074	110416029	110416065	110381600	110381646	110417842	110417947	3,0,8	7,16,2	18,22,16	6,2,4	161	155	0.00319624348319	0.292,0.0,0.794	0.743,0.914,0.794	-0.455
ENSMUSG00000033059	Pygb	chr2	+	150813390	150813502	150813920	150814003	150811253	150811385	150814985	150815129	165,51,150	193,90,162	354,371,321	258,278,288	237	208	0.00320856974377	0.429,0.332,0.448	0.546,0.539,0.494	-0.123
ENSMUSG00000018395	Kif3a	chr11	+	53594825	53594951	53597958	53598012	53594276	53594387	53598293	53598362	175,140,148	151,117,102	253,294,199	128,135,125	251	179	0.0032175158736	0.453,0.46,0.509	0.585,0.608,0.532	-0.101
ENSMUSG00000019467	Arhgef25	chr10	-	127184886	127184979	127185082	127185172	127184662	127184713	127185286	127185356	156,78,139	302,282,300	284,280,213	408,415,362	215	218	0.00328012702918	0.344,0.219,0.32	0.414,0.406,0.374	-0.104
ENSMUSG00000015149	Sirt2	chr7	+	28785663	28785719	28785805	28785882	28785379	28785439	28785964	28786016	123,94,170	132,131,119	133,156,160	280,283,238	181	202	0.00330426254632	0.51,0.445,0.615	0.346,0.381,0.429	0.138
ENSMUSG00000017756	Slc12a7	chr13	+	73788564	73788711	73789940	73789995	73785043	73785166	73790649	73790780	134,2,158	182,61,116	178,169,142	121,90,92	272	180	0.00334167691646	0.328,0.021,0.474	0.493,0.554,0.505	-0.243
ENSMUSG00000047534	Mis18bp1	chr12	-	65133803	65133858	65136749	65136849	65132733	65133625	65138644	65138796	274,236,312	340,439,320	287,263,302	252,249,185	225	180	0.00340730393534	0.392,0.301,0.438	0.477,0.458,0.566	-0.123
ENSMUSG00000061313	Ddhd2	chr8	-	25741286	25741354	25741600	25741809	25739462	25739585	25746817	25746953	261,43,197	10,9,30	172,136,125	49,28,26	334	193	0.00344198472456	0.938,0.734,0.791	0.67,0.737,0.735	0.107
ENSMUSG00000037031	Tspan15	chr10	-	62191467	62191584	62193866	62193962	62189813	62189861	62201777	62201852	64,15,68	138,79,125	142,147,135	173,166,202	221	242	0.00345342214744	0.337,0.172,0.373	0.473,0.492,0.423	-0.169
ENSMUSG00000027669	Gnb4	chr3	-	32598125	32598164	32602044	32602140	32592210	32596383	32616438	32616525	63,10,49	36,33,44	118,135,90	48,38,35	221	164	0.00346142968568	0.565,0.184,0.452	0.646,0.725,0.656	-0.275
ENSMUSG00000057982	Zfp809	chr9	+	22235019	22235146	22236201	22236294	22225713	22225832	22237674	22237784	31,9,33	42,44,38	48,68,53	39,32,39	252	218	0.00348454816991	0.39,0.15,0.429	0.516,0.648,0.54	-0.245
ENSMUSG00000037349	Nudt22	chr19	-	6993661	6993759	6994670	6994769	6993432	6993526	6995241	6995735	37,18,51	81,34,93	81,94,82	94,116,81	224	223	0.00357237152982	0.313,0.345,0.353	0.462,0.447,0.502	-0.133
ENSMUSG00000028952	Zbtb48	chr4	-	152022695	152022807	152025777	152026019	152022026	152022119	152026387	152027059	64,122,62	66,90,85	112,87,97	35,59,48	367	237	0.00364045172703	0.385,0.467,0.32	0.674,0.488,0.566	-0.185
ENSMUSG00000060073	Psma3	chr12	+	70993012	70993080	70993505	70993570	70978732	70978815	70994350	70994475	0,22,2	57,21,31	0,2,1	41,50,40	193	190	0.00364234145306	0.0,0.508,0.06	0.0,0.038,0.024	0.169
ENSMUSG00000028064	Sema4a	chr3	-	88440697	88440878	88447990	88448141	88438442	88438561	88449679	88450038	28,5,19	3,0,12	60,70,45	54,57,52	276	306	0.00365673853452	0.912,1.0,0.637	0.552,0.577,0.49	0.31
ENSMUSG00000049411	Tmem241	chr18	-	12113394	12113472	12118403	12118450	12104098	12104180	12121380	12121514	11,29,34	5,7,30	24,31,25	36,36,45	172	203	0.00367908392262	0.722,0.83,0.572	0.44,0.504,0.396	0.261
ENSMUSG00000027809	Etfdh	chr3	-	79614999	79615146	79615923	79616001	79613621	79613762	79618306	79618425	109,91,125	146,49,153	166,143,155	338,294,280	203	272	0.00370127052879	0.5,0.713,0.523	0.397,0.395,0.426	0.173
ENSMUSG00000022529	Zfp263	chr16	+	3746421	3746495	3746770	3746894	3745776	3745957	3748148	3748265	32,5,15	82,43,98	37,73,39	101,98,74	199	249	0.00370534916553	0.328,0.127,0.161	0.314,0.482,0.397	-0.192
ENSMUSG00000028175	Depdc1a	chr3	+	159515504	159515626	159516013	159516144	159514174	159514331	159516902	159516950	33,12,25	42,41,43	44,23,34	32,22,8	247	256	0.00371231910076	0.449,0.233,0.376	0.588,0.52,0.815	-0.288
ENSMUSG00000032295	Man2c1	chr9	+	57140198	57140303	57140381	57140538	57139869	57139964	57140634	57140728	53,58,25	84,91,79	137,148,117	144,146,117	230	282	0.00371749068058	0.436,0.439,0.28	0.538,0.554,0.551	-0.163
ENSMUSG00000025730	Rab40c	chr17	-	25890637	25890698	25891285	25891346	25885074	25885152	25919364	25919506	87,65,123	42,23,24	132,111,96	63,96,68	186	186	0.00371867914474	0.674,0.739,0.837	0.677,0.536,0.585	0.151
ENSMUSG00000036817	Sun1	chr5	+	139230772	139230838	139231126	139231237	139226705	139226885	139233470	139233569	41,11,36	73,4,47	32,26,29	112,130,83	191	236	0.00372537734774	0.41,0.773,0.486	0.261,0.198,0.302	0.303
ENSMUSG00000034055	Phka1	chrX	-	102528066	102528117	102532076	102532115	102520753	102520924	102532402	102532518	10,5,5	27,48,46	10,23,14	31,37,22	164	176	0.00374725417825	0.284,0.101,0.104	0.257,0.4,0.406	-0.191
ENSMUSG00000026627	Tmem206	chr1	+	191338781	191338991	191340726	191340878	191328182	191328279	191344976	191345119	51,9,53	123,30,154	76,98,73	137,140,121	335	277	0.00378606059341	0.255,0.199,0.222	0.314,0.367,0.333	-0.113
ENSMUSG00000025155	Dus1l	chr11	-	120794902	120795011	120795476	120795723	120793833	120793946	120796218	120796403	126,78,130	6,0,10	103,133,136	11,17,17	372	234	0.00378670657168	0.93,1.0,0.891	0.855,0.831,0.834	0.1
ENSMUSG00000024962	Vegfb	chr19	-	6986289	6986486	6986773	6986816	6985804	6985840	6987351	6987629	17,4,20	49,19,16	42,55,56	24,43,15	168	322	0.00379290038163	0.399,0.287,0.706	0.77,0.71,0.877	-0.322
ENSMUSG00000014470	Rnf166	chr8	-	122467961	122468069	122468239	122468354	122466146	122467234	122468613	122468726	224,92,243	172,42,93	292,249,238	239,221,241	240	233	0.00380395481204	0.558,0.68,0.717	0.543,0.522,0.489	0.134
ENSMUSG00000070371	Prss36	chr7	-	127933370	127933492	127934138	127934280	127932637	127933114	127934389	127934627	4,10,10	65,35,46	4,5,2	69,76,80	267	247	0.00380469450935	0.054,0.209,0.167	0.051,0.057,0.023	0.1
ENSMUSG00000031241	Tbx22	chrX	+	107681140	107681305	107681635	107681700	107680107	107680313	107682114	107682200	8,0,0	31,10,50	17,5,10	35,34,36	290	190	0.00382877577657	0.145,0.0,0.0	0.241,0.088,0.154	-0.113
ENSMUSG00000006732	Mettl1	chr10	+	127043059	127043223	127044466	127044651	127041931	127042070	127044755	127044869	378,264,453	644,615,564	311,374,274	344,360,323	289	310	0.00386308435225	0.386,0.315,0.463	0.492,0.527,0.476	-0.11
ENSMUSG00000022475	Hdac7	chr15	-	97799760	97799816	97800694	97800802	97799556	97799644	97802075	97802125	137,74,102	150,52,147	230,236,224	143,146,121	233	181	0.00389990266468	0.415,0.525,0.35	0.555,0.557,0.59	-0.137
ENSMUSG00000035778	Ggta1	chr2	-	35422179	35422268	35423231	35423412	35416471	35416507	35432513	35432632	65,64,114	8,0,14	41,60,43	14,8,16	306	214	0.00391709599189	0.85,1.0,0.851	0.672,0.84,0.653	0.179
ENSMUSG00000002963	Pnkp	chr7	+	44861146	44861239	44861317	44861414	44860988	44861059	44861499	44861561	150,173,129	134,204,128	106,88,78	149,145,133	218	222	0.00392219146819	0.533,0.463,0.506	0.42,0.382,0.374	0.109
ENSMUSG00000037605	Adgrl3	chr5	+	81329756	81329960	81387774	81387988	81309911	81310079	81465194	81465304	41,18,34	24,1,23	59,57,67	99,87,68	329	339	0.0040267938027	0.638,0.949,0.604	0.38,0.403,0.504	0.301
ENSMUSG00000017299	Dnttip1	chr2	+	164765160	164765232	164767706	164767762	164763220	164763281	164767862	164768607	408,307,353	591,941,546	315,411,260	384,405,332	197	181	0.00406697004998	0.388,0.231,0.373	0.43,0.483,0.418	-0.113
ENSMUSG00000000325	Arvcf	chr16	+	18404134	18404188	18404459	18404545	18403833	18403921	18405101	18405221	256,208,197	197,90,146	151,137,150	124,183,183	179	211	0.00409025009135	0.605,0.731,0.614	0.589,0.469,0.491	0.134
ENSMUSG00000073639	Rab18	chr18	+	6770053	6770109	6778494	6778556	6765204	6765332	6783119	6783192	374,215,503	384,277,394	488,438,343	694,582,666	181	187	0.00410647502843	0.502,0.445,0.569	0.421,0.437,0.347	0.104
ENSMUSG00000007411	Mark3	chr12	+	111604510	111604564	111615395	111615444	111592576	111592768	111618317	111618383	210,73,246	328,280,428	290,265,277	378,318,310	179	174	0.00411720669192	0.384,0.202,0.358	0.427,0.448,0.465	-0.132
ENSMUSG00000026803	Ttf1	chr2	+	29081011	29081077	29083532	29083618	29079388	29079478	29084636	29084814	45,46,56	101,102,127	45,29,39	55,41,44	191	211	0.00413829566747	0.33,0.333,0.328	0.475,0.439,0.495	-0.139
ENSMUSG00000026608	Kctd3	chr1	-	188983009	188983126	188987515	188987631	188981224	188981395	188992562	188992753	231,192,213	133,40,161	295,298,284	281,329,243	241	242	0.00418503344229	0.636,0.828,0.571	0.513,0.476,0.54	0.169
ENSMUSG00000030862	Cpxm2	chr7	-	132057633	132057813	132059733	132059930	132054730	132055028	132062066	132062190	6,12,6	0,0,5	307,299,233	289,256,188	322	305	0.00420067113526	1.0,1.0,0.532	0.502,0.525,0.54	0.322
ENSMUSG00000024824	Rad9a	chr19	-	4197476	4197586	4197670	4197780	4197338	4197403	4200271	4200371	145,102,204	273,246,182	233,236,231	173,215,172	235	235	0.00420336375949	0.347,0.293,0.528	0.574,0.523,0.573	-0.167
ENSMUSG00000004567	Mcoln1	chr8	+	3507148	3507316	3511687	3511810	3505737	3505943	3512649	3512865	185,101,144	125,48,74	192,147,157	157,143,136	293	248	0.00420872995292	0.556,0.64,0.622	0.509,0.465,0.494	0.117
ENSMUSG00000028053	Ash1l	chr3	+	89026411	89026506	89033258	89033332	89023030	89023210	89035216	89035262	89,51,100	56,0,46	117,83,72	93,69,90	220	199	0.00421324465245	0.59,1.0,0.663	0.532,0.521,0.42	0.26
ENSMUSG00000009207	Lnpk1	chr2	-	74547974	74548058	74551060	74551101	74547837	74547889	74554987	74555046	49,5,68	182,110,205	74,74,76	207,158,136	166	209	0.00421324465245	0.253,0.054,0.295	0.31,0.371,0.413	-0.164
ENSMUSG00000063889	Crem	chr18	-	3276693	3276729	3287903	3288092	3273421	3273578	3295039	3295182	4,6,2	20,18,20	12,14,9	20,15,18	314	161	0.00422351499992	0.093,0.146,0.049	0.235,0.324,0.204	-0.158
ENSMUSG00000021911	Parg	chr14	+	32271629	32271708	32274849	32274958	32262683	32262831	32284098	32284204	317,386,405	282,146,191	310,282,271	259,306,264	204	234	0.00424964302638	0.563,0.752,0.709	0.579,0.514,0.541	0.13
ENSMUSG00000041718	Alg13	chrX	+	144336111	144336463	144337091	144337175	144322011	144322150	144338963	144339014	218,23,253	45,0,39	123,115,108	53,42,44	477	209	0.00428421735347	0.68,1.0,0.74	0.504,0.545,0.518	0.284
ENSMUSG00000035842	Ddx11	chr17	+	66138086	66138239	66139027	66139074	66136288	66136494	66139397	66139477	297,148,227	46,21,61	174,135,166	74,45,44	278	172	0.00432381766305	0.8,0.813,0.697	0.593,0.65,0.7	0.122
ENSMUSG00000034601	2700049A03Rik	chr12	+	71154761	71154923	71157046	71157170	71152649	71152797	71158827	71158957	81,6,52	143,33,84	91,96,86	81,97,90	287	249	0.00432634911116	0.33,0.136,0.349	0.494,0.462,0.453	-0.198
ENSMUSG00000012126	Ubxn11	chr4	+	134112514	134112609	134112914	134112969	134109559	134109658	134113356	134113433	5,3,6	13,4,14	11,18,14	10,8,7	220	180	0.00433237957595	0.239,0.38,0.26	0.474,0.648,0.621	-0.288
ENSMUSG00000060550	H2-Q7	chr17	+	35442266	35442551	35442966	35442999	35439908	35440184	35443348	35443773	10,7,4	17,4,13	1,7,8	40,37,37	410	158	0.00433643828696	0.185,0.403,0.106	0.01,0.068,0.077	0.18
ENSMUSG00000018395	Kif3a	chr11	+	53583226	53583366	53583814	53584012	53579707	53579833	53584270	53584445	198,82,254	453,271,427	313,213,235	379,370,305	265	323	0.00436515375754	0.348,0.269,0.42	0.502,0.412,0.484	-0.12
ENSMUSG00000028232	Tmem68	chr4	-	3569630	3569752	3570320	3570372	3569361	3569463	3574703	3574804	34,13,39	14,12,45	29,23,31	12,6,4	177	247	0.00440642666595	0.772,0.602,0.547	0.771,0.843,0.915	-0.203
ENSMUSG00000043535	Setx	chr2	+	29153937	29154096	29156987	29157220	29150007	29150107	29158097	29158265	73,43,140	220,113,199	180,136,111	179,159,164	284	358	0.00444927356632	0.295,0.324,0.47	0.559,0.519,0.46	-0.15
ENSMUSG00000054237	Fra10ac1	chr19	-	38207262	38207308	38214373	38214457	38204695	38204809	38215830	38215907	215,225,183	129,245,132	178,160,177	87,86,62	209	171	0.00445746659785	0.577,0.429,0.531	0.626,0.604,0.7	-0.131
ENSMUSG00000034324	Tmem132c	chr5	+	127462903	127463050	127504861	127505045	127359554	127360440	127536357	127536501	478,134,411	291,160,260	797,811,810	1060,1115,927	272	309	0.0044691821118	0.651,0.488,0.642	0.461,0.452,0.498	0.123
ENSMUSG00000031902	Nfatc3	chr8	+	106099071	106099212	106100933	106100989	106096163	106096336	106104024	106104151	369,73,446	255,123,311	481,376,386	217,182,183	266	181	0.00448056287255	0.496,0.288,0.494	0.601,0.584,0.589	-0.165
ENSMUSG00000032235	Ice2	chr9	+	69426850	69426901	69428315	69428574	69425656	69425741	69432040	69433122	106,47,86	90,120,116	67,49,63	202,219,156	176	384	0.00449440789938	0.72,0.461,0.618	0.42,0.328,0.468	0.194
ENSMUSG00000002109	Ddb2	chr2	-	91216665	91216808	91217052	91217230	91212449	91212614	91217306	91217406	27,30,23	8,6,8	70,70,71	61,37,41	303	268	0.0045176634539	0.749,0.816,0.718	0.504,0.626,0.605	0.183
ENSMUSG00000004462	Tbccd1	chr16	-	22818380	22818528	22822081	22822579	22813214	22813956	22822702	22822889	230,180,185	110,144,117	154,137,132	135,156,132	623	273	0.00452988423513	0.478,0.354,0.409	0.333,0.278,0.305	0.108
ENSMUSG00000039988	Ankrd13c	chr3	+	157972231	157972317	157972999	157973045	157962277	157962382	157975227	157975294	86,20,37	83,44,66	93,96,81	73,78,44	211	171	0.00454618686459	0.456,0.269,0.312	0.508,0.499,0.599	-0.19
ENSMUSG00000000861	Bcl11a	chr11	+	24158252	24158354	24163145	24163288	24085320	24085650	24172698	24173558	162,119,289	283,333,203	380,382,341	214,226,253	227	268	0.00454628549484	0.403,0.297,0.627	0.677,0.666,0.614	-0.21
ENSMUSG00000025899	Alkbh8	chr9	+	3338455	3338591	3343014	3343252	3335477	3335748	3344587	3344719	24,1,53	138,81,187	62,48,48	164,150,132	261	363	0.00459741192195	0.195,0.017,0.283	0.345,0.308,0.336	-0.165
ENSMUSG00000021710	Nln	chr13	-	104035586	104035723	104036853	104036982	104023438	104025080	104037297	104037484	170,156,167	227,357,277	141,146,138	164,138,162	254	262	0.00462744814787	0.436,0.311,0.383	0.47,0.522,0.468	-0.11
ENSMUSG00000022261	Sdc2	chr15	+	33017101	33017213	33023648	33023785	32920722	32921305	33028046	33028182	79,29,93	287,259,275	211,203,200	623,484,457	237	262	0.00463805672007	0.233,0.11,0.272	0.272,0.317,0.326	-0.1
ENSMUSG00000042323	Pbrm1	chr14	+	31027447	31027545	31030843	31030991	31025497	31025650	31032408	31032552	508,63,416	806,254,797	428,371,367	582,441,433	223	273	0.0046470747192	0.436,0.233,0.39	0.474,0.507,0.509	-0.144
ENSMUSG00000044252	Osbpl1a	chr18	-	12892166	12892289	12898202	12898301	12882195	12882277	12905022	12905086	87,25,124	153,162,182	167,113,135	164,130,144	224	248	0.00468201334905	0.386,0.146,0.43	0.53,0.49,0.509	-0.189
ENSMUSG00000019856	Fam184a	chr10	-	53635231	53635434	53646982	53647129	53633144	53633715	53647571	53647756	58,101,60	24,26,19	51,37,28	37,17,29	272	328	0.00468563315253	0.745,0.824,0.792	0.624,0.724,0.538	0.158
ENSMUSG00000029227	Fip1l1	chr5	+	74536800	74536845	74557039	74557149	74535478	74535761	74564518	74564626	78,23,78	340,175,273	147,150,124	427,366,387	170	235	0.00469339295005	0.241,0.154,0.283	0.322,0.362,0.307	-0.104
ENSMUSG00000038481	Cdk19	chr10	+	40454014	40454072	40466637	40466769	40436071	40436212	40469578	40469722	28,0,43	134,53,195	114,102,83	310,275,270	183	257	0.00469386965012	0.227,0.0,0.236	0.341,0.342,0.302	-0.174
ENSMUSG00000027115	Kif18a	chr2	+	109298074	109298149	109298336	109298449	109296619	109296796	109302802	109302965	106,125,133	309,201,412	119,136,123	192,173,181	200	238	0.00469386965012	0.29,0.425,0.278	0.424,0.483,0.447	-0.12
ENSMUSG00000022359	Wdyhv1	chr15	+	58152596	58152745	58153579	58153704	58150605	58150656	58157901	58158652	235,189,297	201,222,205	209,180,184	258,278,255	274	250	0.00473007090267	0.516,0.437,0.569	0.425,0.371,0.397	0.11
ENSMUSG00000061533	Cep128	chr12	-	91366342	91366504	91370080	91370196	91364359	91364446	91381647	91381788	33,11,28	75,58,82	50,72,52	105,75,66	241	287	0.00474695631012	0.344,0.184,0.289	0.362,0.533,0.484	-0.187
ENSMUSG00000013415	Igf2bp1	chr11	-	95967548	95967623	95968362	95968482	95966650	95966782	95968798	95968921	623,238,472	358,136,421	284,302,299	347,321,253	245	200	0.00474695631012	0.587,0.588,0.478	0.401,0.434,0.491	0.109
ENSMUSG00000021671	Poc5	chr13	+	96393226	96393344	96394491	96394569	96391587	96391675	96396639	96396830	124,61,134	220,174,171	117,170,111	158,91,96	243	203	0.00482782107752	0.32,0.227,0.396	0.382,0.609,0.491	-0.18
ENSMUSG00000030534	Vps33b	chr7	+	80288399	80288473	80289981	80290083	80287777	80287910	80290267	80290343	65,47,90	33,41,33	88,79,45	88,79,65	199	227	0.00488673536393	0.692,0.567,0.757	0.533,0.533,0.441	0.17
[truncated: 463 more rows]
