# Supplementary material for: An Alternative Splicing Program for Mouse Craniofacial Development
Source: Front Physiol. 2020 Sep 4;11:1099. doi: 10.3389/fphys.2020.01099 (PMC7498679; doi:10.3389/fphys.2020.01099)
Supplement: Supplementary file 12 [file Data_Sheet_1.zip › Filtered rMATS results/MXE/E12.5_Ect_FNP_vs_MNP_MXE_filtered_output.txt]

GeneID	geneSymbol	chr	strand	1stExonStart_0base	1stExonEnd	2stExonStart_0base	2stExonEnd	upstreamES	upstreamEE	downstreamES	downstreamEE	IC_SAMPLE_1	SC_SAMPLE_1	IC_SAMPLE_2	SC_SAMPLE_2	IncFormLen	SkipFormLen	FDR	IncLevel1	IncLevel2	DeltaPSI
ENSMUSG00000035183	Slc24a5	chr2	+	125085656	125085863	125087419	125087521	125083030	125083314	125087963	125088677	53,62,66	38,42,54	5,12,22	0,2,0	332	227	7.46747777516e-06	0.488,0.502,0.455	1.0,0.804,1.0	-0.453
ENSMUSG00000020385	Clk4	chr11	+	51268164	51268231	51270536	51270595	51267170	51267331	51271799	51272022	115,71,89	89,70,93	64,74,47	116,165,107	192	184	0.00010864178299	0.553,0.493,0.478	0.346,0.301,0.296	0.194
ENSMUSG00000040681	Hmgn1	chr16	-	96127152	96127203	96127310	96127340	96124722	96124845	96127431	96127461	194,991,35	2254,3741,2443	778,308,826	2438,2451,2709	155	176	0.000343808590265	0.089,0.231,0.016	0.266,0.125,0.257	-0.104
ENSMUSG00000030850	Ate1	chr7	-	130418447	130418568	130481682	130481715	130394557	130394736	130503721	130503850	17,20,11	152,173,135	3,5,3	151,199,138	158	246	0.000380205304372	0.148,0.153,0.113	0.03,0.038,0.033	0.104
ENSMUSG00000097215	Gm26550	chr7	-	24636432	24636709	24637118	24637224	24633920	24633975	24637881	24637916	10,9,14	71,66,63	19,30,14	39,47,27	231	402	0.00130042067906	0.197,0.192,0.279	0.459,0.526,0.474	-0.264
ENSMUSG00000063052	Lrrc40	chr3	+	158041619	158041659	158041862	158041933	158040440	158040622	158043560	158043690	27,41,32	0,0,0	21,38,18	3,7,4	165	196	0.00130042067906	1.0,1.0,1.0	0.893,0.866,0.842	0.133
ENSMUSG00000024131	Slc3a1	chr17	+	85048846	85048971	85051881	85052077	85046638	85046758	85059715	85059883	10,5,10	7,5,10	15,11,8	1,2,1	250	321	0.00931576318184	0.647,0.562,0.562	0.951,0.876,0.911	-0.322
ENSMUSG00000036242	3632451O06Rik	chr14	-	49682611	49682746	49689266	49689298	49681667	49682413	49751418	49751682	37,39,47	9,16,23	42,52,48	4,10,3	157	260	0.0302260516682	0.872,0.801,0.772	0.946,0.896,0.964	-0.12
ENSMUSG00000030269	Mtmr14	chr6	+	113269731	113269870	113270521	113270701	113268627	113268695	113280602	113281196	10,10,8	42,36,36	5,4,0	53,48,46	264	305	0.0457590189503	0.216,0.243,0.204	0.098,0.088,0.0	0.159
ENSMUSG00000021098	4930447C04Rik	chr12	-	72909903	72910091	72913184	72913274	72909770	72909813	72915355	72915482	9,7,13	2,3,4	16,12,15	0,0,1	215	313	0.0458432970223	0.868,0.773,0.826	1.0,1.0,0.956	-0.163
