# Supplementary material for: An Alternative Splicing Program for Mouse Craniofacial Development
Source: Front Physiol. 2020 Sep 4;11:1099. doi: 10.3389/fphys.2020.01099 (PMC7498679; doi:10.3389/fphys.2020.01099)
Supplement: Supplementary file 12 [file Data_Sheet_1.zip › Filtered rMATS results/MXE/E11.5_MXP_Ect_vs_Mes_MXE_filtered_output.txt]

GeneID	geneSymbol	chr	strand	1stExonStart_0base	1stExonEnd	2stExonStart_0base	2stExonEnd	upstreamES	upstreamEE	downstreamES	downstreamEE	IC_SAMPLE_1	SC_SAMPLE_1	IC_SAMPLE_2	SC_SAMPLE_2	IncFormLen	SkipFormLen	FDR	IncLevel1	IncLevel2	DeltaPSI
ENSMUSG00000025812	Pard3	chr8	+	127410728	127410773	127415569	127415797	127409555	127409707	127426521	127426753	108,129,98	368,399,445	10,20,17	298,344,277	170	353	0.0	0.379,0.402,0.314	0.065,0.108,0.113	0.27
ENSMUSG00000054252	Fgfr3	chr5	+	33731280	33731431	33732116	33732261	33730143	33730334	33732721	33732912	178,135,106	34,36,33	1,0,2	27,28,42	276	270	0.0	0.837,0.786,0.759	0.035,0.0,0.045	0.767
ENSMUSG00000055320	Tead1	chr7	+	112841887	112841950	112842039	112842102	112839415	112839480	112856797	112856932	73,42,35	188,142,131	8,5,0	128,160,125	188	188	0.0	0.28,0.228,0.211	0.059,0.03,0.0	0.21
ENSMUSG00000030704	Rab6a	chr7	+	100629665	100629771	100629837	100629943	100628403	100628457	100631741	100631853	130,106,72	1938,1565,1738	255,292,236	1064,1043,1063	231	231	0.0	0.063,0.063,0.04	0.193,0.219,0.182	-0.143
ENSMUSG00000022995	Enah	chr1	-	181913306	181913373	181917198	181917247	181908297	181908376	181918257	181918315	376,350,307	216,173,175	406,362,364	552,800,701	174	192	0.0	0.658,0.691,0.659	0.448,0.333,0.364	0.288
ENSMUSG00000027455	Nsfl1c	chr2	+	151496583	151496681	151500714	151500789	151494303	151494412	151503013	151503179	1211,924,1003	400,298,325	1141,1008,1110	95,106,113	223	200	0.0	0.731,0.736,0.735	0.915,0.895,0.898	-0.169
ENSMUSG00000027455	Nsfl1c	chr2	+	151503013	151503179	151504110	151504203	151500714	151500789	151505352	151505462	508,386,419	1061,910,803	118,135,143	1133,1092,1072	291	218	0.0	0.264,0.241,0.281	0.072,0.085,0.091	0.179
ENSMUSG00000041977	Arhgef11	chr3	+	87735344	87735571	87735805	87735995	87733147	87733504	87737043	87738033	256,213,224	378,335,360	34,52,46	295,295,280	352	315	0.0	0.377,0.363,0.358	0.093,0.136,0.128	0.247
ENSMUSG00000041238	Rbbp8	chr18	+	11660734	11660941	11677594	11677690	11633275	11633524	11693011	11693124	656,521,602	648,539,533	2,0,3	163,168,188	332	221	0.0	0.403,0.392,0.429	0.008,0.0,0.011	0.402
ENSMUSG00000041238	Rbbp8	chr18	+	11660734	11660941	11672581	11672624	11633275	11633524	11677594	11677690	663,535,610	181,139,154	11,7,12	52,49,48	332	168	0.0	0.65,0.661,0.667	0.097,0.067,0.112	0.567
ENSMUSG00000029673	Auts2	chr5	-	131466031	131466127	131470413	131470458	131461281	131461353	131472258	131472479	83,69,57	420,386,366	16,27,14	415,583,402	170	221	0.0	0.204,0.189,0.168	0.048,0.057,0.043	0.138
ENSMUSG00000029673	Auts2	chr5	-	131461281	131461353	131466031	131466127	131460126	131460156	131470413	131470458	197,157,158	149,136,127	36,57,31	120,146,108	221	197	0.0	0.541,0.507,0.526	0.211,0.258,0.204	0.3
ENSMUSG00000025404	R3hdm2	chr10	+	127476519	127476698	127481692	127481794	127471767	127472000	127483975	127484218	698,621,558	114,95,64	641,679,621	17,21,27	304	227	0.0	0.821,0.83,0.867	0.966,0.96,0.945	-0.118
ENSMUSG00000031511	Arhgef7	chr8	+	11758430	11758517	11781154	11781239	11728104	11728416	11782524	11782655	22,23,15	171,142,164	101,116,84	196,225,165	212	210	0.0	0.113,0.138,0.083	0.338,0.338,0.335	-0.226
ENSMUSG00000025558	Dock9	chr14	-	121591310	121591354	121591811	121591948	121586226	121586342	121594335	121594383	127,100,108	1,0,1	23,20,9	7,13,9	262	169	0.0	0.988,1.0,0.986	0.679,0.498,0.392	0.468
ENSMUSG00000025558	Dock9	chr14	-	121591310	121591354	121591811	121591879	121586226	121586342	121594335	121594383	63,62,59	1,0,1	9,9,7	7,13,9	193	169	0.0	0.982,1.0,0.981	0.53,0.377,0.405	0.55
ENSMUSG00000029864	Gstk1	chr6	+	42246810	42246939	42247483	42247584	42246549	42246631	42249378	42249495	266,195,203	69,38,45	202,154,170	6,4,2	254	226	0.0	0.774,0.82,0.801	0.968,0.972,0.987	-0.177
ENSMUSG00000031565	Fgfr1	chr8	+	25564339	25564484	25566710	25566913	25563373	25563524	25568187	25568333	44,57,42	409,322,261	1,0,1	729,697,641	270	328	0.0	0.116,0.177,0.164	0.002,0.0,0.002	0.151
ENSMUSG00000031565	Fgfr1	chr8	+	25564339	25564484	25566710	25566913	25562137	25562328	25568187	25568333	110,89,120	224,212,189	1676,1807,1580	730,698,641	270	328	0.0	0.374,0.338,0.435	0.736,0.759,0.75	-0.366
ENSMUSG00000031565	Fgfr1	chr8	+	25564339	25564484	25566710	25566907	25562137	25562328	25568187	25568333	110,89,120	51,33,45	1676,1807,1580	117,102,102	270	322	0.0	0.72,0.763,0.761	0.945,0.955,0.949	-0.202
ENSMUSG00000031565	Fgfr1	chr8	+	25563373	25563524	25564339	25564484	25562137	25562328	25566710	25566913	511,354,311	278,246,331	1,3,6	3020,3340,2912	276	270	0.0	0.643,0.585,0.479	0.0,0.001,0.002	0.568
ENSMUSG00000030849	Fgfr2	chr7	-	130198418	130198563	130199757	130199905	130196177	130196374	130200982	130201173	3149,2445,2463	43,25,23	8,8,6	536,464,394	273	270	0.0	0.986,0.99,0.991	0.015,0.017,0.015	0.973
ENSMUSG00000032366	Tpm1	chr9	-	67031950	67032026	67032465	67032541	67031451	67031514	67032793	67032864	6491,5519,6315	738,570,625	2164,2033,1840	1471,1149,1115	201	201	0.0	0.898,0.906,0.91	0.595,0.639,0.623	0.286
ENSMUSG00000039108	Lsm14b	chr2	+	180027899	180028035	180031360	180031528	180026634	180026798	180031793	180031871	966,786,876	254,231,302	1014,965,914	1154,1206,1233	261	293	0.0	0.81,0.793,0.765	0.497,0.473,0.454	0.315
ENSMUSG00000039108	Lsm14b	chr2	+	180027899	180028035	180031793	180031871	180026634	180026798	180032060	180032222	973,792,880	135,123,178	1066,1017,960	654,692,558	261	203	0.0	0.849,0.834,0.794	0.559,0.533,0.572	0.271
ENSMUSG00000039108	Lsm14b	chr2	+	180031360	180031528	180031793	180031871	180026397	180026798	180032060	180032222	1013,769,867	135,123,178	7,7,7	654,692,558	293	203	0.0	0.839,0.812,0.771	0.007,0.007,0.009	0.8
ENSMUSG00000039108	Lsm14b	chr2	+	180031360	180031528	180031793	180031871	180028957	180029074	180032060	180032222	1414,1128,1246	135,123,178	711,677,602	658,693,559	293	203	0.0	0.879,0.864,0.829	0.428,0.404,0.427	0.438
ENSMUSG00000039108	Lsm14b	chr2	+	180031360	180031528	180031793	180031871	180027899	180028035	180032060	180032222	1586,1240,1352	135,123,178	347,353,314	658,698,567	293	203	0.0	0.891,0.875,0.84	0.268,0.259,0.277	0.601
ENSMUSG00000003992	Ssbp2	chr13	+	91564609	91564694	91642301	91642391	91461049	91461248	91664117	91664177	155,129,104	413,414,327	260,222,216	289,259,220	210	215	0.0	0.278,0.242,0.246	0.479,0.467,0.501	-0.227
ENSMUSG00000003992	Ssbp2	chr13	+	91564609	91564694	91642301	91642391	91524584	91524657	91664117	91664177	154,129,104	410,414,329	259,223,216	289,257,220	210	215	0.0	0.278,0.242,0.245	0.478,0.47,0.501	-0.228
ENSMUSG00000079334	Nat6	chr9	+	107579099	107579385	107580456	107580935	107578886	107578970	107582816	107583519	111,83,104	161,101,116	18,14,19	126,119,107	411	604	0.0	0.503,0.547,0.569	0.174,0.147,0.207	0.364
ENSMUSG00000032228	Tcf12	chr9	-	71883655	71883795	71885182	71885288	71883106	71883251	71895929	71896396	18,13,16	1498,1147,1153	1312,1620,1547	3075,3642,3229	231	265	0.0	0.014,0.013,0.016	0.329,0.338,0.355	-0.326
ENSMUSG00000018417	Myo1b	chr1	-	51766821	51766908	51768649	51768736	51763889	51763964	51769003	51769090	48,56,57	491,437,483	388,334,311	283,302,292	212	212	0.0	0.089,0.114,0.106	0.578,0.525,0.516	-0.437
ENSMUSG00000036225	Kctd1	chr18	-	14986335	14986480	15007695	15007874	14973979	14974285	15151315	15151446	137,116,116	993,913,1008	114,106,109	299,317,234	304	270	0.0	0.109,0.101,0.093	0.253,0.229,0.293	-0.157
ENSMUSG00000024096	Ralbp1	chr17	-	65861255	65861605	65867531	65867830	65858972	65859134	65885185	65885755	170,100,114	453,383,386	8,2,2	252,247,218	424	475	0.0	0.296,0.226,0.249	0.034,0.009,0.01	0.239
ENSMUSG00000033335	Dnm2	chr9	+	21478898	21479037	21480406	21480545	21478280	21478348	21481332	21481419	224,158,125	575,478,495	88,53,54	641,584,644	264	264	0.0	0.28,0.248,0.202	0.121,0.083,0.077	0.15
ENSMUSG00000004562	Arhgef40	chr14	+	52003653	52003758	52003972	52004116	52002284	52002462	52004611	52004742	355,310,313	181,158,168	1095,1005,1020	231,245,190	230	269	3.54548431959e-14	0.696,0.696,0.685	0.847,0.828,0.863	-0.154
ENSMUSG00000031511	Arhgef7	chr8	+	11758430	11758517	11785712	11785914	11728104	11728416	11791455	11791544	21,23,15	374,331,286	101,116,84	408,522,448	212	327	3.54548431959e-14	0.08,0.097,0.075	0.276,0.255,0.224	-0.168
ENSMUSG00000030315	Vgll4	chr6	-	114890616	114890806	114957935	114958011	114863883	114864079	114969712	114969994	111,77,53	927,714,749	6,7,9	431,372,344	201	315	3.54548431959e-14	0.158,0.145,0.1	0.021,0.029,0.039	0.105
ENSMUSG00000026883	Dab2ip	chr2	+	35643887	35644124	35661491	35661625	35621980	35622283	35707647	35707801	32,56,31	250,194,178	131,151,134	225,225,210	362	259	3.54548431959e-14	0.084,0.171,0.111	0.294,0.324,0.313	-0.188
ENSMUSG00000026883	Dab2ip	chr2	+	35643887	35643991	35661491	35661625	35622036	35622283	35707647	35707801	29,53,28	250,194,178	128,157,143	225,225,210	229	259	3.54548431959e-14	0.116,0.236,0.151	0.392,0.441,0.435	-0.255
ENSMUSG00000014353	Tmem87b	chr2	+	128839147	128839219	128840731	128840803	128837301	128837395	128841234	128841343	94,76,67	50,59,58	19,18,13	59,67,64	197	197	6.7758144774e-14	0.653,0.563,0.536	0.244,0.212,0.169	0.376
ENSMUSG00000016386	Mpped2	chr2	+	106699287	106699535	106744699	106744881	106695600	106695676	106783632	106783858	32,12,24	281,205,227	467,486,483	1589,1556,1619	373	307	6.7758144774e-14	0.086,0.046,0.08	0.195,0.205,0.197	-0.128
ENSMUSG00000033335	Dnm2	chr9	+	21485650	21485721	21489742	21489794	21481332	21481419	21494503	21494617	205,145,146	31,15,17	190,158,175	80,80,85	196	177	4.97138562201e-13	0.857,0.897,0.886	0.682,0.641,0.65	0.222
ENSMUSG00000020121	Srgap1	chr10	-	121828728	121828762	121829226	121829329	121825633	121825694	121831884	121831912	116,99,70	4,5,5	31,51,38	13,29,14	228	159	4.60543640262e-12	0.953,0.932,0.907	0.624,0.551,0.654	0.321
ENSMUSG00000031608	Galnt7	chr8	-	57542511	57542694	57542834	57543017	57540019	57540137	57545328	57545408	77,71,55	238,211,201	64,72,69	77,61,60	308	308	4.91592254432e-12	0.244,0.252,0.215	0.454,0.541,0.535	-0.273
ENSMUSG00000006800	Sulf2	chr2	-	166116871	166117111	166132587	166132854	166094477	166094629	166155502	166155663	129,91,71	807,572,579	552,621,504	1775,1754,1568	392	365	8.17163225976e-12	0.13,0.129,0.102	0.225,0.248,0.23	-0.114
ENSMUSG00000024050	Wiz	chr17	-	32361460	32361964	32362792	32362963	32358942	32359494	32367823	32368147	99,114,98	468,416,435	26,24,27	312,342,348	296	629	1.11502005885e-11	0.31,0.368,0.324	0.15,0.13,0.142	0.193
ENSMUSG00000029673	Auts2	chr5	-	131466031	131466127	131470413	131470458	131461281	131461353	131472237	131472479	58,50,40	383,349,330	9,13,16	339,461,315	170	221	1.22551029154e-11	0.164,0.157,0.136	0.033,0.035,0.062	0.109
ENSMUSG00000039108	Lsm14b	chr2	+	180028957	180029074	180031793	180031871	180027899	180028035	180032060	180032222	367,374,335	135,123,178	702,658,675	658,698,567	242	203	3.08695822871e-10	0.695,0.718,0.612	0.472,0.442,0.5	0.204
ENSMUSG00000027985	Lef1	chr3	+	131193128	131193251	131194624	131194787	131189334	131189425	131200294	131200402	494,462,526	786,677,739	2692,2657,2479	2208,2107,1909	248	288	7.95230984378e-10	0.422,0.442,0.453	0.586,0.594,0.601	-0.155
ENSMUSG00000019854	Reps1	chr10	+	18089447	18089571	18104153	18104275	18055860	18056115	18114398	18114486	330,186,248	107,73,75	146,130,134	115,102,120	249	247	1.72435290905e-09	0.754,0.717,0.766	0.557,0.558,0.526	0.199
ENSMUSG00000030313	Dennd5b	chr6	-	149068049	149068716	149080805	149080915	149054899	149055087	149101182	149101538	0,0,1	47,16,52	9,29,12	63,64,31	235	792	2.49487710636e-09	0.0,0.0,0.061	0.325,0.604,0.566	-0.478
ENSMUSG00000031608	Galnt7	chr8	-	57542511	57542694	57542834	57543017	57540019	57540137	57545668	57545799	40,28,23	147,119,130	33,45,38	48,38,30	308	308	3.17100740648e-09	0.214,0.19,0.15	0.407,0.542,0.559	-0.318
ENSMUSG00000055320	Tead1	chr7	+	112841887	112841950	112842039	112842102	112839415	112839480	112856052	112856064	63,37,35	155,114,92	8,5,0	63,79,59	188	188	4.33672506933e-09	0.289,0.245,0.276	0.113,0.06,0.0	0.212
ENSMUSG00000039108	Lsm14b	chr2	+	180027899	180028035	180028957	180029074	180026397	180026798	180031360	180031528	1540,1257,1366	403,359,384	1350,1309,1212	706,674,594	261	242	6.46307154804e-09	0.78,0.765,0.767	0.639,0.643,0.654	0.125
ENSMUSG00000021458	2010111I01Rik	chr13	+	63068039	63068285	63170940	63171047	63061034	63061194	63190478	63190581	13,12,17	6,6,3	14,14,17	75,58,54	371	232	6.92738482739e-09	0.575,0.556,0.78	0.105,0.131,0.164	0.504
ENSMUSG00000026566	Mpzl1	chr1	-	165601749	165601855	165604609	165604742	165592239	165593677	165605608	165605822	718,560,672	578,473,525	1005,1006,1069	451,448,443	258	231	1.02438482506e-08	0.527,0.515,0.534	0.666,0.668,0.684	-0.147
ENSMUSG00000055320	Tead1	chr7	+	112842039	112842102	112856052	112856064	112839415	112839480	112856797	112856932	188,142,131	37,37,25	128,160,125	7,10,3	188	137	2.84454770065e-08	0.787,0.737,0.792	0.93,0.921,0.968	-0.168
ENSMUSG00000019864	Rtn4ip1	chr10	+	43910792	43910917	43928322	43928459	43909906	43909975	43932362	43932546	136,116,109	377,235,298	103,98,86	117,105,93	250	262	6.04748070622e-08	0.274,0.341,0.277	0.48,0.494,0.492	-0.191
ENSMUSG00000026150	Mff	chr1	+	82741817	82741976	82747082	82747142	82735418	82735507	82750519	82750604	327,234,291	426,298,370	225,199,183	531,497,477	284	185	6.41042989168e-08	0.333,0.338,0.339	0.216,0.207,0.2	0.129
ENSMUSG00000034164	Emid1	chr11	-	5109543	5109634	5110689	5110774	5106264	5106969	5116879	5116924	86,54,111	47,25,30	95,86,70	14,4,5	210	216	4.50979621072e-07	0.653,0.69,0.792	0.875,0.957,0.935	-0.211
ENSMUSG00000030313	Dennd5b	chr6	-	149068049	149068716	149080805	149080915	149044482	149045019	149101182	149101538	0,0,1	8,3,4	8,28,12	3,7,4	235	792	6.48611949525e-07	0.0,0.0,0.457	0.9,0.931,0.91	-0.761
ENSMUSG00000002107	Celf2	chr2	-	6664114	6664197	6721416	6721613	6624670	6624719	6872355	6872597	174,163,184	193,146,132	7,3,7	30,30,16	322	208	7.18959856532e-07	0.368,0.419,0.474	0.131,0.061,0.22	0.283
ENSMUSG00000034656	Cacna1a	chr8	+	84614694	84614791	84615573	84615670	84612284	84612412	84617791	84617897	11,11,6	2,4,6	0,1,0	6,4,3	222	222	1.545969294e-06	0.846,0.733,0.5	0.0,0.2,0.0	0.626
ENSMUSG00000013076	Amotl1	chr9	-	14592753	14593711	14596450	14596600	14575150	14575439	14614733	14615006	210,210,195	589,563,394	213,290,219	313,390,264	275	1083	2.04312522539e-06	0.584,0.595,0.661	0.728,0.745,0.766	-0.133
ENSMUSG00000040785	Ttc3	chr16	+	94384783	94384934	94385335	94385423	94384345	94384388	94388264	94388385	305,279,260	73,64,80	133,191,116	13,13,14	276	213	2.21480103118e-06	0.763,0.771,0.715	0.888,0.919,0.865	-0.141
ENSMUSG00000014602	Kif1a	chr1	-	93026831	93026855	93034545	93034572	93025620	93025735	93036845	93036951	11,5,4	1,0,0	5,2,2	7,2,4	152	149	2.75582618497e-06	0.915,1.0,1.0	0.412,0.495,0.329	0.56
ENSMUSG00000003992	Ssbp2	chr13	+	91564609	91564694	91642301	91642391	91539334	91539396	91664117	91664177	639,524,501	410,414,328	711,656,589	289,259,226	210	215	3.00540721996e-06	0.615,0.564,0.61	0.716,0.722,0.727	-0.125
ENSMUSG00000059005	Hnrnpa3	chr2	+	75662844	75662925	75663570	75663714	75662660	75662756	75665027	75665150	6,13,11	167,116,124	11,8,14	29,24,29	206	269	3.38084454376e-06	0.045,0.128,0.104	0.331,0.303,0.387	-0.248
ENSMUSG00000020069	Hnrnph3	chr10	-	63018085	63018225	63019392	63019527	63017523	63017610	63023719	63023894	440,404,391	435,323,340	624,747,655	373,353,304	260	265	3.8342967954e-06	0.508,0.56,0.54	0.63,0.683,0.687	-0.131
ENSMUSG00000000326	Comt	chr16	-	18410682	18410814	18424303	18424360	18407543	18408040	18426355	18426385	55,40,44	339,274,310	16,10,17	266,262,270	182	257	4.42100149069e-06	0.186,0.171,0.167	0.078,0.051,0.082	0.104
ENSMUSG00000028760	Eif4g3	chr4	+	138084256	138084370	138087532	138087565	138082892	138082988	138096751	138096931	42,40,43	64,33,38	29,15,20	67,97,87	239	158	4.68424483124e-06	0.303,0.445,0.428	0.222,0.093,0.132	0.243
ENSMUSG00000022770	Dlg1	chr16	+	31846833	31846933	31847635	31847669	31842769	31842839	31853842	31853884	338,298,292	67,49,78	315,303,277	29,20,28	225	159	5.61454909556e-06	0.781,0.811,0.726	0.885,0.915,0.875	-0.119
ENSMUSG00000032624	Eml4	chr17	+	83425257	83425431	83427222	83427351	83421605	83421735	83427999	83428025	294,204,224	306,259,263	243,284,296	538,630,520	299	254	6.89098038812e-06	0.449,0.401,0.42	0.277,0.277,0.326	0.13
ENSMUSG00000074071	Fam169b	chr7	+	68321819	68321905	68329221	68329399	68304551	68304651	68350233	68350416	0,0,0	11,4,1	6,10,9	21,13,15	211	303	7.77157708681e-06	0.0,0.0,0.0	0.291,0.525,0.463	-0.426
ENSMUSG00000026883	Dab2ip	chr2	+	35661491	35661625	35707647	35707801	35643887	35643991	35708813	35708912	65,54,43	305,217,219	142,127,113	266,302,287	259	279	8.81339392708e-06	0.187,0.211,0.175	0.365,0.312,0.298	-0.134
ENSMUSG00000001247	Lsr	chr7	-	30965968	30966088	30971867	30972212	30959152	30959314	30973079	30973426	649,515,656	94,70,41	25,20,24	0,0,0	470	245	1.30857893226e-05	0.783,0.793,0.893	1.0,1.0,1.0	-0.177
ENSMUSG00000014791	Elmo3	chr8	+	105306114	105306187	105306595	105306765	105305966	105306007	105307038	105307190	42,33,43	2,1,7	1,3,1	5,4,3	198	295	1.55053055038e-05	0.969,0.98,0.901	0.23,0.528,0.332	0.587
ENSMUSG00000038005	Hpf1	chr8	+	60893700	60893860	60896737	60896836	60890450	60890536	60903999	60904087	209,170,201	11,13,11	128,156,132	28,26,25	285	224	1.55053055038e-05	0.937,0.911,0.935	0.782,0.825,0.806	0.123
ENSMUSG00000022246	Rai14	chr15	-	10589258	10589345	10591586	10591615	10587837	10587924	10592071	10592250	109,84,80	67,54,85	813,1059,890	231,372,309	154	212	2.10199260718e-05	0.691,0.682,0.564	0.829,0.797,0.799	-0.163
ENSMUSG00000032702	Kank1	chr19	+	25318304	25318432	25409085	25411764	25274747	25274834	25422143	25422341	272,200,190	411,364,272	5,7,7	34,39,39	253	2804	2.75051006835e-05	0.88,0.859,0.886	0.62,0.665,0.665	0.225
ENSMUSG00000003992	Ssbp2	chr13	+	91642301	91642391	91664117	91664177	91564609	91564694	91669675	91669742	500,389,333	448,391,347	319,325,314	561,494,502	215	185	4.67791200071e-05	0.49,0.461,0.452	0.329,0.361,0.35	0.121
ENSMUSG00000020717	Pecam1	chr11	-	106662001	106662024	106671741	106671798	106654217	106655162	106679548	106679611	6,1,1	0,0,0	101,67,67	50,42,32	182	148	5.53220073893e-05	1.0,1.0,1.0	0.622,0.565,0.63	0.394
ENSMUSG00000066043	Phactr4	chr4	-	132386891	132387065	132413069	132413123	132378404	132378563	132422344	132422446	176,154,156	126,102,122	116,109,129	152,187,157	179	299	5.53220073893e-05	0.7,0.716,0.681	0.56,0.493,0.579	0.155
ENSMUSG00000017631	Abr	chr11	-	76486437	76486536	76508887	76509072	76478994	76479180	76571030	76571535	48,36,39	216,177,155	81,109,142	217,248,241	310	224	5.84438833593e-05	0.138,0.128,0.154	0.212,0.241,0.299	-0.111
ENSMUSG00000024381	Bin1	chr18	+	32426223	32426352	32431670	32431742	32424819	32424967	32431982	32432093	130,130,99	254,219,255	285,295,267	362,280,319	254	197	5.90709984289e-05	0.284,0.315,0.231	0.379,0.45,0.394	-0.131
ENSMUSG00000096225	Lhx8	chr3	-	154328004	154328166	154328354	154328441	154324541	154324663	154330271	154330659	0,1,0	5,14,3	469,393,382	1073,1051,1031	212	287	5.96199805586e-05	0.0,0.088,0.0	0.372,0.336,0.334	-0.318
ENSMUSG00000031024	St5	chr7	-	109556210	109557461	109570006	109570111	109552974	109553111	109617057	109617147	44,37,39	145,94,122	147,171,126	209,218,214	230	1376	7.99491664314e-05	0.645,0.702,0.657	0.808,0.824,0.779	-0.136
ENSMUSG00000003868	Ruvbl2	chr7	-	45431319	45431374	45434251	45434356	45429453	45429595	45434619	45434709	6,7,4	4,1,5	0,0,1	6,3,2	230	180	8.32141299523e-05	0.54,0.846,0.385	0.0,0.0,0.281	0.497
ENSMUSG00000029446	Psph	chr5	-	129771475	129771632	129779021	129779248	129770699	129770740	129779361	129779444	146,108,122	351,254,276	75,75,92	101,91,100	352	282	0.000106008332252	0.25,0.254,0.262	0.373,0.398,0.424	-0.143
ENSMUSG00000016386	Mpped2	chr2	+	106699287	106699535	106744699	106744881	106695622	106695676	106774574	106774670	16,4,15	7,10,7	412,428,421	27,38,37	373	307	0.000203667762967	0.653,0.248,0.638	0.926,0.903,0.904	-0.398
ENSMUSG00000019278	Dpep1	chr8	+	123194032	123194186	123198713	123198846	123186241	123186441	123199044	123199177	0,0,0	2,1,1	19,22,35	21,27,80	279	258	0.000205945630609	0.0,0.0,0.0	0.456,0.43,0.288	-0.391
ENSMUSG00000033981	Gria2	chr3	-	80690403	80690518	80691319	80691434	80689102	80689351	80692284	80692532	89,61,48	57,40,39	46,31,26	13,4,5	240	240	0.000246447885728	0.61,0.604,0.552	0.78,0.886,0.839	-0.246
ENSMUSG00000031608	Galnt7	chr8	-	57542834	57543017	57545328	57545408	57540019	57540137	57545668	57545799	132,115,80	40,28,23	66,45,42	33,45,38	205	308	0.000253925107521	0.832,0.861,0.839	0.75,0.6,0.624	0.186
ENSMUSG00000040481	Bptf	chr11	-	107086711	107086897	107095001	107095190	107082512	107082700	107095715	107095925	132,98,84	43,34,24	193,250,156	28,35,19	314	311	0.00029665099323	0.753,0.741,0.776	0.872,0.876,0.89	-0.123
ENSMUSG00000024268	Celf4	chr18	-	25491080	25491224	25496221	25496302	25486793	25486965	25497464	25497530	10,10,7	1,1,1	0,1,0	3,0,5	206	269	0.000321673492826	0.929,0.929,0.901	0.0,1.0,0.0	0.586
ENSMUSG00000020954	Strn3	chr12	-	51633578	51633719	51643103	51643214	51629373	51629507	51647993	51648135	502,336,422	242,180,194	186,192,220	174,144,177	236	266	0.000351676297443	0.7,0.678,0.71	0.546,0.6,0.583	0.12
ENSMUSG00000055320	Tead1	chr7	+	112842039	112842102	112856052	112856064	112841887	112841950	112856797	112856932	72,55,53	36,25,28	46,45,51	7,10,3	188	137	0.000370282568787	0.593,0.616,0.58	0.827,0.766,0.925	-0.243
ENSMUSG00000035725	Prkx	chrX	-	77771246	77771342	77782037	77782301	77765348	77765406	77786127	77786296	197,163,149	182,162,167	117,96,77	54,52,46	389	221	0.000466868691747	0.381,0.364,0.336	0.552,0.512,0.487	-0.157
ENSMUSG00000074071	Fam169b	chr7	+	68304551	68304651	68329221	68329399	68300832	68300963	68350233	68350416	1,0,0	11,2,1	7,10,6	20,13,14	225	303	0.00055553375722	0.109,0.0,0.0	0.32,0.509,0.366	-0.362
ENSMUSG00000032479	Map4	chr9	+	110072612	110072705	110078002	110078084	110068692	110068985	110081420	110081610	4,4,7	84,87,80	23,16,13	82,94,71	218	207	0.000560957529789	0.043,0.042,0.077	0.21,0.139,0.148	-0.112
ENSMUSG00000015968	Cacna1d	chr14	-	30048970	30049120	30050233	30050260	30047207	30047371	30051369	30051734	3,2,3	10,8,15	1,0,0	34,27,21	152	275	0.000715120130067	0.352,0.311,0.266	0.051,0.0,0.0	0.293
ENSMUSG00000033029	1700088E04Rik	chr15	-	79136306	79136489	79139237	79139300	79135636	79135765	79140880	79140992	15,11,16	244,191,201	18,10,15	72,69,67	188	308	0.000743519199393	0.091,0.086,0.115	0.291,0.192,0.268	-0.153
ENSMUSG00000020358	Hnrnpab	chr11	-	51605460	51605629	51606339	51606586	51604658	51604817	51606666	51606847	1142,2065,1905	11160,9095,10868	1406,4990,5708	9406,9310,10331	372	294	0.000799753767002	0.075,0.152,0.122	0.106,0.298,0.304	-0.12
ENSMUSG00000020166	Cnot2	chr10	-	116517316	116517383	116527826	116527949	116501191	116501317	116537220	116537448	113,101,119	72,66,53	63,74,49	80,72,93	248	192	0.000863988264372	0.549,0.542,0.635	0.379,0.443,0.29	0.205
ENSMUSG00000029673	Auts2	chr5	-	131460126	131460156	131466031	131466127	131457838	131457910	131472258	131472479	94,104,94	67,57,49	160,230,144	50,57,51	221	155	0.000908539120962	0.496,0.561,0.574	0.692,0.739,0.664	-0.155
ENSMUSG00000030172	Erc1	chr6	-	119779476	119779632	119783388	119783463	119773733	119773901	119796906	119797323	86,65,67	36,36,20	89,112,76	91,100,62	200	281	0.000915858533633	0.77,0.717,0.825	0.579,0.611,0.633	0.163
ENSMUSG00000031024	St5	chr7	-	109552974	109553111	109570006	109570111	109545076	109545228	109616297	109616553	60,42,39	160,90,115	48,52,35	238,253,209	230	262	0.0009414972951	0.299,0.347,0.279	0.187,0.19,0.16	0.129
ENSMUSG00000063564	Col23a1	chr11	+	51562999	51563053	51564740	51564803	51561888	51561915	51565176	51565221	0,0,0	8,4,10	33,42,35	277,290,241	179	188	0.00101871307671	0.0,0.0,0.0	0.111,0.132,0.132	-0.125
ENSMUSG00000032812	Arap1	chr7	+	101384861	101385040	101385551	101385616	101372955	101373501	101386148	101386273	25,8,32	67,51,47	17,24,31	17,10,20	304	190	0.00103604749916	0.189,0.089,0.299	0.385,0.6,0.492	-0.3
ENSMUSG00000087174	5530601H04Rik	chrX	-	105042603	105042817	105043129	105043304	105038816	105039812	105044001	105044111	85,75,83	81,43,63	103,78,95	46,20,26	300	339	0.00110246593398	0.543,0.663,0.598	0.717,0.815,0.805	-0.178
ENSMUSG00000037795	N4bp2	chr5	+	65786105	65786361	65788052	65788141	65775584	65775663	65790017	65791170	107,94,77	68,59,39	31,57,33	39,62,51	381	214	0.00116606429475	0.469,0.472,0.526	0.309,0.341,0.267	0.183
ENSMUSG00000022246	Rai14	chr15	-	10587837	10587924	10589258	10589345	10583781	10583836	10591586	10591615	65,56,57	117,85,91	253,368,360	883,1068,886	212	212	0.00140723224504	0.357,0.397,0.385	0.223,0.256,0.289	0.124
ENSMUSG00000062157	Ifnlr1	chr4	+	135698789	135698971	135701227	135701370	135690521	135690645	135703709	135703869	52,53,37	29,36,46	0,0,2	2,4,4	307	268	0.00150104891381	0.61,0.562,0.413	0.0,0.0,0.304	0.427
ENSMUSG00000030268	Bcat1	chr6	-	145039434	145039635	145047291	145047363	145034540	145034651	145075888	145076184	31,20,32	282,222,231	103,100,132	480,574,534	197	326	0.00150104891381	0.154,0.13,0.186	0.262,0.224,0.29	-0.102
ENSMUSG00000051331	Cacna1c	chr6	-	118637729	118637813	118638426	118638510	118630398	118630431	118651947	118652058	5,3,6	0,0,1	58,72,46	15,29,15	209	209	0.00160324021175	1.0,1.0,0.857	0.795,0.713,0.754	0.198
ENSMUSG00000027104	Atf2	chr2	-	73853794	73853891	73863168	73863238	73850863	73850982	73873669	73873745	304,181,204	296,210,227	302,306,280	186,207,204	195	222	0.00181660534022	0.539,0.495,0.506	0.649,0.627,0.61	-0.115
ENSMUSG00000043410	Hfm1	chr5	-	106918376	106918489	106920962	106921076	106917323	106917627	106922812	106922910	15,7,13	85,51,62	19,24,20	49,41,38	239	238	0.00223253657034	0.149,0.12,0.173	0.279,0.368,0.344	-0.183
ENSMUSG00000027868	Tbx15	chr3	+	99326383	99326448	99340549	99340647	99316190	99316358	99351838	99354259	0,1,0	2,2,2	381,341,300	582,513,396	190	223	0.00242918476346	0.0,0.37,0.0	0.434,0.438,0.471	-0.324
ENSMUSG00000012123	Aim1l	chr4	+	134082574	134082687	134087485	134087615	134082311	134082447	134088792	134088932	66,61,39	55,33,45	0,2,0	2,4,4	238	255	0.00243091621975	0.563,0.664,0.481	0.0,0.349,0.0	0.453
ENSMUSG00000051331	Cacna1c	chr6	-	118630398	118630431	118637729	118637813	118627441	118627570	118638426	118638510	0,0,0	1,2,4	5,17,8	37,41,45	209	158	0.00249950646959	0.0,0.0,0.0	0.093,0.239,0.118	-0.15
ENSMUSG00000059022	Kcp	chr6	-	29487496	29487576	29490065	29490148	29487180	29487280	29490394	29490568	1,2,7	1,1,0	52,45,63	109,87,79	208	205	0.00282652646963	0.496,0.663,1.0	0.32,0.338,0.44	0.354
ENSMUSG00000053091	Lins1	chr7	+	66708638	66708728	66709293	66709435	66708039	66708553	66710229	66710746	142,75,100	38,45,50	54,42,43	44,51,43	215	267	0.00339908802905	0.823,0.674,0.713	0.604,0.506,0.554	0.182
ENSMUSG00000026743	Mllt10	chr2	+	18071124	18071204	18126133	18126229	18055236	18055371	18146776	18146872	55,41,41	124,120,110	11,16,14	67,92,78	205	221	0.00358062457885	0.323,0.269,0.287	0.15,0.158,0.162	0.136
ENSMUSG00000042790	Rnf214	chr9	-	45866946	45867051	45867499	45867632	45866565	45866661	45869178	45869277	111,126,120	37,30,32	151,109,125	21,17,10	258	230	0.00363165076578	0.728,0.789,0.77	0.865,0.851,0.918	-0.116
ENSMUSG00000075225	Gm29096	chr10	-	41546882	41547003	41550721	41550931	41541773	41541901	41552317	41552470	18,20,7	4,2,2	2,2,2	0,0,0	335	246	0.00395081107222	0.768,0.88,0.72	1.0,1.0,1.0	-0.211
ENSMUSG00000034621	Gpatch8	chr11	-	102531312	102531330	102537111	102537146	102528093	102528166	102538281	102538356	4,10,3	22,21,19	0,2,0	11,18,12	160	143	0.00421486556683	0.14,0.299,0.124	0.0,0.09,0.0	0.158
ENSMUSG00000019856	Fam184a	chr10	-	53640944	53641062	53646982	53647129	53633144	53633715	53647571	53647756	29,44,42	3,0,5	32,30,21	8,11,7	272	243	0.00435643648688	0.896,1.0,0.882	0.781,0.709,0.728	0.187
ENSMUSG00000037514	Pank2	chr2	+	131273910	131274120	131280156	131280410	131262524	131262815	131282591	131282768	271,213,221	256,237,205	247,277,304	192,157,166	335	379	0.00457981918355	0.545,0.504,0.549	0.593,0.666,0.674	-0.112
ENSMUSG00000019978	Epb41l2	chr10	+	25493566	25493629	25495444	25495591	25488950	25489093	25501823	25502387	12,2,3	31,40,33	52,64,36	66,92,86	188	272	0.00462768733661	0.359,0.067,0.116	0.533,0.502,0.377	-0.29
ENSMUSG00000035299	Mid1	chrX	+	169966062	169966158	169976921	169977029	169926953	169927555	169981884	169982033	25,38,25	82,65,59	2,9,6	39,47,35	221	233	0.00463527874418	0.243,0.381,0.309	0.051,0.168,0.153	0.187
ENSMUSG00000030852	Tacc2	chr7	+	130627397	130627499	130663015	130663141	130621720	130626841	130674601	130674739	12,3,7	64,34,43	1,2,2	52,50,53	227	251	0.00479631174594	0.172,0.089,0.153	0.021,0.042,0.04	0.104
ENSMUSG00000049680	Urgcp	chr11	-	5723110	5723161	5726830	5726857	5714970	5718263	5761880	5762371	22,21,27	0,2,0	26,21,9	5,4,3	152	176	0.00499305638809	1.0,0.924,1.0	0.858,0.859,0.776	0.144
ENSMUSG00000051331	Cacna1c	chr6	-	118637729	118637813	118638426	118638510	118627441	118627570	118651947	118652058	4,2,3	0,0,1	47,51,33	16,16,13	209	209	0.00532407214734	1.0,1.0,0.75	0.746,0.761,0.717	0.175
ENSMUSG00000024074	Crim1	chr17	+	78281245	78281366	78302986	78303108	78237741	78237915	78313123	78313306	26,13,22	351,284,299	8,10,8	55,37,25	246	247	0.00540218242832	0.069,0.044,0.069	0.127,0.213,0.243	-0.134
ENSMUSG00000003992	Ssbp2	chr13	+	91524584	91524657	91564609	91564694	91461049	91461248	91642301	91642391	194,132,127	400,312,281	177,183,163	255,236,244	198	210	0.00540218242832	0.34,0.31,0.324	0.424,0.451,0.415	-0.105
ENSMUSG00000062980	Cped1	chr6	+	22215511	22215629	22222403	22222540	22145518	22145687	22233444	22233665	1,1,0	2,3,9	260,321,274	398,491,480	243	262	0.00586232075726	0.35,0.264,0.0	0.413,0.413,0.381	-0.198
ENSMUSG00000039200	Atf7ip2	chr16	+	10201299	10201454	10209133	10209268	10192946	10193025	10211004	10211103	23,9,11	5,5,6	9,21,16	2,0,1	280	260	0.00637142692444	0.81,0.626,0.63	0.807,1.0,0.937	-0.226
ENSMUSG00000033487	Fndc3a	chr14	-	72599065	72599142	72652015	72652091	72589753	72589991	72683633	72683771	105,85,110	146,138,126	36,54,36	96,122,91	201	202	0.00736852972505	0.42,0.382,0.467	0.274,0.308,0.284	0.134
ENSMUSG00000020422	Tns3	chr11	-	8600554	8600592	8615739	8615851	8579082	8579121	8664478	8664535	38,17,31	14,14,18	13,15,7	20,23,20	237	163	0.00779453493497	0.651,0.455,0.542	0.309,0.31,0.194	0.278
ENSMUSG00000020694	Tlk2	chr11	+	105209793	105209837	105210544	105210640	105208851	105208921	105221185	105221353	241,189,228	247,203,180	309,263,288	170,197,166	169	221	0.00812986725903	0.561,0.549,0.624	0.704,0.636,0.694	-0.1
ENSMUSG00000002885	Adgre5	chr8	-	83730110	83730257	83731902	83732037	83729381	83729525	83733413	83733566	0,1,0	2,1,5	47,73,55	163,167,117	260	272	0.0081425734217	0.0,0.511,0.0	0.232,0.314,0.33	-0.122
ENSMUSG00000026743	Mllt10	chr2	+	18071124	18071204	18109781	18109891	18055236	18055371	18122244	18122348	62,48,49	190,176,179	12,25,15	127,119,114	205	235	0.00823297852784	0.272,0.238,0.239	0.098,0.194,0.131	0.109
ENSMUSG00000006423	C330007P06Rik	chrX	-	36854282	36854421	36856851	36856893	36853329	36853419	36863623	36863741	12,11,9	87,58,102	25,24,17	66,52,71	167	264	0.00853424531892	0.179,0.231,0.122	0.375,0.422,0.275	-0.18
ENSMUSG00000053332	Gas5	chr1	+	161036819	161036852	161037123	161037164	161036207	161036244	161037287	161037315	21,13,16	33,37,38	27,23,20	11,6,24	158	166	0.00888000868788	0.401,0.27,0.307	0.721,0.801,0.467	-0.337
ENSMUSG00000038225	Primpol	chr8	-	46586342	46586451	46586606	46586696	46581567	46581650	46590214	46590303	79,75,70	51,55,61	46,46,38	63,56,74	215	234	0.0092622188764	0.628,0.597,0.555	0.443,0.472,0.359	0.169
ENSMUSG00000032198	Dock6	chr9	-	21825782	21825875	21829473	21829578	21825434	21825530	21830213	21830377	55,61,39	45,23,48	82,78,70	16,25,17	230	218	0.00941211024567	0.537,0.715,0.435	0.829,0.747,0.796	-0.228
ENSMUSG00000035725	Prkx	chrX	-	77773115	77773235	77782037	77782301	77771246	77771342	77786127	77786296	194,159,150	225,232,194	113,96,77	68,77,70	389	245	0.0108209899315	0.352,0.302,0.327	0.511,0.44,0.409	-0.126
ENSMUSG00000097431	Gm26782	chr14	+	50871750	50871826	50874913	50874962	50870363	50870556	50876671	50877326	2,3,4	10,5,8	1,0,0	4,1,2	201	174	0.0108622415701	0.148,0.342,0.302	0.178,0.0,0.0	0.205
ENSMUSG00000055320	Tead1	chr7	+	112842039	112842102	112876074	112876248	112839415	112839480	112891718	112891859	90,72,54	489,363,362	46,61,42	158,190,139	188	299	0.0108825533756	0.226,0.24,0.192	0.316,0.338,0.325	-0.107
ENSMUSG00000055897	Ppp4r1l-ps	chr2	-	173608732	173608879	173659322	173659367	173599589	173599687	173659512	173659539	0,0,0	48,48,19	1,3,6	56,63,38	170	272	0.0111966295186	0.0,0.0,0.0	0.028,0.071,0.202	-0.1
ENSMUSG00000030498	Gas2	chr7	+	51864281	51864369	51887911	51888076	51862426	51862645	51897250	51897372	29,20,22	107,86,78	28,27,29	242,215,211	213	290	0.0114875791042	0.27,0.24,0.277	0.136,0.146,0.158	0.116
ENSMUSG00000011658	Fuz	chr7	+	44897519	44897624	44898502	44898700	44896546	44896668	44898775	44898871	13,7,5	66,54,61	15,18,18	49,38,48	230	323	0.0121469802525	0.217,0.154,0.103	0.301,0.399,0.345	-0.19
ENSMUSG00000021143	Pacs2	chr12	+	113068979	113069022	113069281	113069423	113068076	113068119	113070056	113070283	90,64,70	336,319,297	100,104,72	277,226,220	168	267	0.0125347251461	0.299,0.242,0.273	0.365,0.422,0.342	-0.105
ENSMUSG00000002107	Celf2	chr2	-	6664114	6664197	6721416	6721613	6624670	6624719	6962378	6962414	47,56,47	192,146,132	22,21,13	30,30,16	322	208	0.0125347251461	0.137,0.199,0.187	0.321,0.311,0.344	-0.151
ENSMUSG00000028760	Eif4g3	chr4	+	138057948	138058077	138082892	138082988	138045342	138045418	138087532	138087565	245,162,156	87,60,60	151,208,186	76,133,120	254	221	0.0136995961601	0.71,0.701,0.693	0.634,0.576,0.574	0.107
ENSMUSG00000028464	Tpm2	chr4	-	43518643	43518719	43519002	43519078	43518401	43518464	43519226	43519297	142,107,135	149,120,182	262,227,216	518,406,348	201	201	0.014019384659	0.488,0.471,0.426	0.336,0.359,0.383	0.102
ENSMUSG00000031398	Plxna3	chrX	+	74339465	74339625	74339774	74339878	74339241	74339388	74340064	74340161	192,211,165	119,85,70	110,115,93	86,94,81	285	229	0.014593463492	0.565,0.666,0.654	0.507,0.496,0.48	0.134
ENSMUSG00000039233	Tbce	chr13	-	14019701	14019887	14029275	14029406	14014351	14014823	14039537	14039596	188,137,160	166,118,148	145,103,129	196,152,177	256	311	0.0150494902609	0.579,0.585,0.568	0.473,0.452,0.47	0.112
ENSMUSG00000037466	4930427A07Rik	chr12	+	113157160	113157363	113157577	113157727	113156674	113156753	113161302	113161389	99,86,78	22,16,17	54,53,55	23,20,33	328	275	0.0150827293038	0.79,0.818,0.794	0.663,0.69,0.583	0.155
ENSMUSG00000035725	Prkx	chrX	-	77771246	77771342	77773115	77773235	77765348	77765406	77782037	77782301	227,229,247	182,162,165	116,117,119	54,54,48	245	221	0.0153411445211	0.529,0.56,0.575	0.66,0.662,0.691	-0.116
ENSMUSG00000024074	Crim1	chr17	+	78313123	78313306	78315548	78315746	78281245	78281366	78335226	78335355	9,5,13	329,259,234	6,6,4	47,32,30	308	323	0.0159209272993	0.028,0.02,0.055	0.118,0.164,0.123	-0.101
ENSMUSG00000027806	Tsc22d2	chr3	+	58428227	58428299	58437316	58437475	58417483	58417613	58459330	58459382	114,102,99	31,36,36	54,78,46	31,44,40	197	284	0.0163579108433	0.841,0.803,0.799	0.715,0.719,0.624	0.128
ENSMUSG00000021495	Fam193b	chr13	-	55555982	55556225	55564519	55564580	55554216	55554448	55569704	55571120	43,35,39	384,265,248	32,13,7	273,294,226	186	368	0.0163695341877	0.181,0.207,0.237	0.188,0.08,0.058	0.1
ENSMUSG00000086587	Gm11837	chr4	+	14942199	14942275	14947438	14947545	14936440	14936539	14952620	14952893	0,1,2	17,9,11	3,12,12	34,17,21	201	232	0.0166112050576	0.0,0.114,0.173	0.092,0.449,0.397	-0.217
ENSMUSG00000008090	Fgfrl1	chr5	+	108694894	108695118	108703285	108703558	108694501	108694532	108704666	108704747	10,6,12	70,67,74	46,66,84	230,233,223	349	398	0.0177190859407	0.14,0.093,0.156	0.186,0.244,0.3	-0.114
ENSMUSG00000024044	Epb41l3	chr17	+	69273881	69273917	69274100	69274166	69270610	69270664	69274703	69274895	8,1,2	24,24,11	8,3,1	161,193,139	161	191	0.0185179392787	0.283,0.047,0.177	0.056,0.018,0.008	0.142
ENSMUSG00000026791	Slc2a8	chr2	-	32975313	32975484	32976136	32976280	32974837	32974983	32976860	32977060	100,96,95	89,91,75	82,72,84	124,116,106	269	296	0.0196699801821	0.553,0.537,0.582	0.421,0.406,0.466	0.126
ENSMUSG00000022094	Slc39a14	chr14	-	70313600	70313770	70315663	70315833	70310855	70310975	70316437	70316624	7,5,4	39,71,54	21,23,8	67,66,53	295	295	0.0197838306475	0.152,0.066,0.069	0.239,0.258,0.131	-0.114
ENSMUSG00000028538	St3gal3	chr4	-	118031839	118031882	118054649	118054697	118014704	118014797	118107548	118107693	35,47,62	101,79,82	47,64,31	171,175,201	173	168	0.0209943749127	0.252,0.366,0.423	0.211,0.262,0.13	0.146
ENSMUSG00000025978	Rftn2	chr1	-	55211149	55211261	55214119	55214303	55206335	55206615	55226120	55226782	1,4,3	1,0,1	257,216,215	256,270,236	309	237	0.0218892840107	0.434,1.0,0.697	0.435,0.38,0.411	0.302
ENSMUSG00000029130	Rnf32	chr5	+	29205668	29205701	29206173	29206298	29198573	29198838	29206695	29206804	7,1,2	22,19,19	5,4,4	5,6,2	158	250	0.0226195754033	0.335,0.077,0.143	0.613,0.513,0.76	-0.444
ENSMUSG00000028478	Clta	chr4	+	44030214	44030268	44031399	44031435	44025448	44025560	44032400	44032846	12,13,7	3,8,1	19,14,14	2,1,0	179	161	0.0226195754033	0.783,0.594,0.863	0.895,0.926,1.0	-0.194
ENSMUSG00000002835	Chaf1a	chr17	+	56044061	56044112	56046822	56047634	56040415	56040551	56056420	56056477	13,13,12	755,619,701	19,28,110	726,864,862	176	937	0.0232273772855	0.084,0.101,0.084	0.122,0.147,0.405	-0.135
ENSMUSG00000032839	Trpc1	chr9	-	95736819	95736921	95743196	95743351	95732006	95732209	95749667	95750358	19,15,15	3,5,6	5,15,4	0,1,1	280	227	0.0232273772855	0.837,0.709,0.67	1.0,0.924,0.764	-0.157
ENSMUSG00000007035	Msh5	chr17	-	35042097	35042180	35043728	35043764	35041469	35041515	35044024	35044134	0,2,0	1,6,5	6,4,3	7,8,8	161	208	0.0236397810521	0.0,0.301,0.0	0.525,0.392,0.326	-0.314
ENSMUSG00000028175	Depdc1a	chr3	+	159523776	159523949	159526530	159526707	159520829	159520970	159527943	159528129	73,65,59	50,65,53	179,144,162	89,84,59	298	302	0.0236981149354	0.597,0.503,0.53	0.671,0.635,0.736	-0.137
ENSMUSG00000071669	Snx29	chr16	+	11367676	11367801	11395218	11395399	11349905	11349958	11399764	11399835	55,26,24	32,18,21	35,56,37	10,15,12	250	306	0.0237779400196	0.678,0.639,0.583	0.811,0.82,0.791	-0.174
ENSMUSG00000037336	Mfsd2b	chr12	-	4865727	4865871	4866158	4866268	4865136	4865313	4866448	4866529	0,0,2	2,1,3	14,11,18	12,12,12	235	269	0.0251338309721	0.0,0.0,0.433	0.572,0.512,0.632	-0.428
ENSMUSG00000040187	Arntl2	chr6	+	146823093	146823244	146825166	146825228	146822588	146822695	146827215	146827324	25,7,11	5,2,6	19,16,10	2,0,1	276	187	0.0267609397127	0.772,0.703,0.554	0.866,1.0,0.871	-0.236
ENSMUSG00000021716	Srek1ip1	chr13	+	104832853	104832997	104834247	104834320	104817176	104817366	104837364	104839274	1,2,0	18,10,29	0,9,4	14,15,14	269	198	0.027598532256	0.039,0.128,0.0	0.0,0.306,0.174	-0.104
ENSMUSG00000063245	Zfp993	chr4	+	146613509	146613602	146644458	146644504	146610960	146611128	146654898	146654956	12,7,9	17,15,16	3,1,1	10,17,7	218	171	0.027598532256	0.356,0.268,0.306	0.19,0.044,0.101	0.198
ENSMUSG00000037935	Smarce1	chr11	-	99228274	99228318	99228496	99228548	99225037	99225142	99230401	99231017	82,68,72	193,166,225	91,144,113	199,175,158	177	169	0.0308626475022	0.289,0.281,0.234	0.304,0.44,0.406	-0.115
ENSMUSG00000040624	Plekhg1	chr10	+	3802739	3802800	3872926	3873441	3740664	3741007	3903556	3903657	6,9,13	318,223,234	9,13,5	80,97,77	186	640	0.0311243188873	0.061,0.122,0.16	0.279,0.316,0.183	-0.145
ENSMUSG00000032497	Lrrfip2	chr9	+	111207796	111207889	111213812	111213914	111205754	111205847	111214140	111214273	1,0,0	17,11,9	0,1,9	16,17,11	218	227	0.0337223115548	0.058,0.0,0.0	0.0,0.058,0.46	-0.153
ENSMUSG00000030527	Crtc3	chr7	-	80609896	80609932	80616464	80616565	80605747	80605833	80618593	80618656	41,36,39	9,3,6	42,53,55	22,17,21	226	161	0.0387105505194	0.764,0.895,0.822	0.576,0.69,0.651	0.188
ENSMUSG00000059495	Arhgef12	chr9	-	43026179	43026229	43027196	43027295	43022814	43022872	43040539	43040596	124,98,101	68,85,42	25,56,31	25,73,36	224	175	0.0394871323714	0.588,0.474,0.653	0.439,0.375,0.402	0.166
ENSMUSG00000062866	Phactr2	chr10	-	13266972	13267053	13291794	13291962	13261765	13261924	13324063	13324289	48,38,45	125,93,99	43,44,32	53,61,46	293	206	0.0412506703476	0.213,0.223,0.242	0.363,0.336,0.328	-0.116
ENSMUSG00000040187	Arntl2	chr6	+	146825166	146825228	146827215	146827324	146822588	146822695	146828098	146828186	1,0,0	9,17,4	4,1,2	16,17,5	187	234	0.0431427953773	0.122,0.0,0.0	0.238,0.069,0.334	-0.173
ENSMUSG00000040648	Ppip5k2	chr1	-	97716541	97716604	97717441	97717561	97713003	97713144	97719833	97719906	73,61,61	23,25,49	57,75,49	12,13,11	245	188	0.0431427953773	0.709,0.652,0.489	0.785,0.816,0.774	-0.175
ENSMUSG00000075225	Gm29096	chr10	-	41614780	41614892	41615832	41615984	41613292	41613342	41623380	41623518	7,9,8	10,6,3	3,2,3	0,2,0	277	237	0.0456070426567	0.375,0.562,0.695	1.0,0.461,1.0	-0.276
ENSMUSG00000035093	Secisbp2l	chr2	-	125773175	125773500	125775552	125775731	125771408	125771544	125782598	125782870	64,45,43	154,106,96	58,90,70	103,116,79	304	450	0.0463980128108	0.381,0.386,0.399	0.455,0.535,0.567	-0.13
ENSMUSG00000069755	Zfp125	chr12	-	20902269	20902330	20914758	20914841	20877083	20877095	20920841	20921262	37,23,34	10,6,12	23,14,29	18,12,19	208	186	0.0463980128108	0.768,0.774,0.717	0.533,0.511,0.577	0.213
