# Supplementary material for: An Alternative Splicing Program for Mouse Craniofacial Development
Source: Front Physiol. 2020 Sep 4;11:1099. doi: 10.3389/fphys.2020.01099 (PMC7498679; doi:10.3389/fphys.2020.01099)
Supplement: Supplementary file 12 [file Data_Sheet_1.zip › Filtered rMATS results/MXE/MNP_Ect_E10.5_vs_E11.5_MXE_filtered_output.txt]

GeneID	geneSymbol	chr	strand	1stExonStart_0base	1stExonEnd	2stExonStart_0base	2stExonEnd	upstreamES	upstreamEE	downstreamES	downstreamEE	IC_SAMPLE_1	SC_SAMPLE_1	IC_SAMPLE_2	SC_SAMPLE_2	IncFormLen	SkipFormLen	FDR	IncLevel1	IncLevel2	DeltaPSI
ENSMUSG00000062981	Mrpl42	chr10	-	95490245	95490412	95493630	95493715	95480805	95480977	95496823	95496887	1173,1509,1480	683,846,840	801,645,572	1486,1385,1215	210	292	0.0	0.705,0.713,0.71	0.428,0.393,0.396	0.304
ENSMUSG00000027620	Rbm39	chr2	-	156159036	156159241	156161567	156161633	156158399	156158477	156161827	156161965	2048,2660,3066	829,1158,1122	2161,1735,1684	2354,1955,1903	191	330	0.0	0.81,0.799,0.825	0.613,0.605,0.605	0.204
ENSMUSG00000027620	Rbm39	chr2	-	156162728	156162881	156164805	156164923	156161827	156161965	156167537	156167591	871,1294,1488	2872,4275,4795	1983,1695,1648	2775,2276,2458	243	278	0.0	0.258,0.257,0.262	0.45,0.46,0.434	-0.189
ENSMUSG00000058076	Sdhc	chr1	-	171138693	171138755	171143557	171143659	171135992	171136156	171145755	171145812	624,769,951	714,939,923	2177,1710,1889	1061,877,855	227	187	0.0	0.419,0.403,0.459	0.628,0.616,0.645	-0.203
ENSMUSG00000033047	Eif3l	chr15	+	79089463	79089961	79093336	79093417	79086433	79086604	79094200	79094400	2314,2631,2632	599,806,1024	1834,1974,1569	1442,1198,1327	623	206	0.0	0.561,0.519,0.459	0.296,0.353,0.281	0.203
ENSMUSG00000033047	Eif3l	chr15	+	79085556	79085711	79086433	79086604	79084111	79084283	79089463	79089961	1132,1248,1187	2315,2632,2633	2049,1779,1675	1837,1975,1568	280	296	0.0	0.341,0.334,0.323	0.541,0.488,0.53	-0.187
ENSMUSG00000025980	Hspd1	chr1	-	55083724	55083807	55084532	55084785	55083066	55083162	55086765	55086941	4158,4621,4955	102,231,159	2220,1921,2215	260,216,261	378	208	0.0	0.957,0.917,0.945	0.825,0.83,0.824	0.113
ENSMUSG00000015605	Srf	chr17	-	46549844	46550036	46551530	46551792	46549435	46549512	46553559	46553826	948,1181,1122	224,235,168	776,576,505	331,270,260	387	317	0.0	0.776,0.805,0.845	0.658,0.636,0.614	0.173
ENSMUSG00000029017	Pmpcb	chr5	+	21745977	21746090	21746977	21747121	21743378	21743458	21748748	21748909	225,333,236	1110,1274,1338	469,392,381	770,836,694	238	269	0.0	0.186,0.228,0.166	0.408,0.346,0.383	-0.186
ENSMUSG00000041879	Ipo9	chr1	-	135389312	135389588	135390537	135390666	135388510	135388677	135391495	135391644	1327,1471,1219	424,511,430	957,949,725	658,746,620	254	401	0.0	0.832,0.82,0.817	0.697,0.668,0.649	0.152
ENSMUSG00000044533	Rps2	chr17	+	24720533	24720731	24720968	24721302	24720272	24720452	24721622	24721714	8676,10269,11522	42014,48049,43816	15661,24324,17463	27446,23041,22083	323	459	0.0	0.227,0.233,0.272	0.448,0.6,0.529	-0.282
ENSMUSG00000020128	Vps54	chr11	+	21312850	21312972	21313083	21313164	21312239	21312327	21314918	21315026	573,862,727	127,110,170	452,395,401	254,233,255	247	206	0.0	0.79,0.867,0.781	0.597,0.586,0.567	0.229
ENSMUSG00000031796	Cfap20	chr8	-	95421135	95421246	95422057	95422246	95420248	95420669	95422782	95422894	323,444,445	917,1413,1362	662,703,591	857,735,856	314	236	0.0	0.209,0.191,0.197	0.367,0.418,0.342	-0.177
ENSMUSG00000029405	G3bp2	chr5	-	92055383	92055502	92056268	92056397	92053716	92055053	92057967	92058070	839,1145,1063	2027,2723,3359	1559,1486,1252	1777,1562,1818	254	244	0.0	0.284,0.288,0.233	0.457,0.478,0.398	-0.176
ENSMUSG00000021012	Zc3h14	chr12	+	98783581	98783702	98784915	98785052	98780047	98780280	98785317	98785406	382,585,469	1481,1741,1637	683,679,579	1159,1019,804	246	262	0.0	0.216,0.264,0.234	0.386,0.415,0.434	-0.174
ENSMUSG00000047187	Rab2a	chr4	+	8578470	8578563	8582381	8582493	8577954	8578037	8604373	8604442	327,410,463	1133,1515,1945	722,690,655	1160,1038,1138	218	237	0.0	0.239,0.227,0.206	0.404,0.42,0.385	-0.179
ENSMUSG00000014313	Cox6c	chr15	-	35935284	35935413	35937154	35937284	35931975	35932097	35938124	35938246	1469,1715,1794	4374,5035,5796	2637,2148,2819	3861,3168,3538	255	254	0.0	0.251,0.253,0.236	0.405,0.403,0.442	-0.17
ENSMUSG00000031826	Usp10	chr8	+	119951920	119952098	119953179	119953345	119950358	119950458	119954788	119954933	1036,1381,1350	306,412,314	1012,962,888	697,687,525	303	291	0.0	0.765,0.763,0.805	0.582,0.574,0.619	0.186
ENSMUSG00000021051	Ppp2r5e	chr12	-	75485131	75485224	75493413	75493515	75469731	75469862	75515601	75515798	610,866,877	141,234,273	588,554,426	378,347,335	227	218	0.0	0.806,0.78,0.755	0.599,0.605,0.55	0.196
ENSMUSG00000040481	Bptf	chr11	-	107040225	107040412	107042674	107042759	107033082	107035839	107043632	107043825	365,427,373	85,115,118	277,259,219	246,198,171	210	312	0.0	0.864,0.847,0.824	0.626,0.66,0.655	0.198
ENSMUSG00000018583	G3bp1	chr11	+	55497650	55497762	55497912	55498041	55496143	55496245	55498557	55498667	4260,4790,4607	1275,1767,1848	3402,2922,2582	2538,2244,2357	237	254	0.0	0.782,0.744,0.728	0.59,0.583,0.54	0.18
ENSMUSG00000006676	Usp19	chr9	+	108497065	108497167	108497895	108498241	108496851	108496962	108498441	108498557	187,254,243	768,1113,885	376,413,308	733,660,507	227	471	0.0	0.336,0.321,0.363	0.516,0.565,0.558	-0.206
ENSMUSG00000060261	Gtf2i	chr5	-	134274538	134274595	134279436	134279514	134272523	134272586	134282786	134282830	359,514,509	509,714,713	676,722,620	379,515,377	203	182	0.0	0.387,0.392,0.39	0.615,0.557,0.596	-0.2
ENSMUSG00000063200	Nol7	chr13	+	43400852	43400934	43401296	43401418	43400592	43400621	43401499	43401577	178,324,355	1557,2038,2777	496,387,414	1466,1262,1370	207	247	0.0	0.12,0.159,0.132	0.288,0.268,0.265	-0.137
ENSMUSG00000028693	Nasp	chr4	-	116614329	116614410	116622766	116622814	116611971	116612081	116627331	116627497	696,833,831	2241,3273,4198	1356,1097,1118	2152,1789,2038	173	206	0.0	0.27,0.233,0.191	0.429,0.422,0.395	-0.184
ENSMUSG00000028693	Nasp	chr4	-	116604740	116604814	116605683	116605763	116604162	116604351	116610402	116611377	2333,3790,4474	1349,1979,2343	1949,1676,1530	2464,2100,2290	205	199	0.0	0.627,0.65,0.65	0.434,0.437,0.393	0.221
ENSMUSG00000020166	Cnot2	chr10	-	116501191	116501317	116517316	116517383	116499341	116499466	116527826	116527949	471,698,642	525,832,1033	324,266,260	1140,874,889	192	251	0.0	0.54,0.523,0.448	0.271,0.285,0.277	0.226
ENSMUSG00000053510	Nrd1	chr4	+	109032449	109032507	109034680	109034750	109028750	109028873	109037974	109038052	347,537,555	121,133,164	413,402,359	353,295,411	183	195	0.0	0.753,0.811,0.783	0.555,0.592,0.482	0.239
ENSMUSG00000033581	Igf2bp2	chr16	-	22068142	22068259	22070306	22070375	22063581	22065167	22076016	22076145	1518,2029,1684	803,893,765	979,910,844	1365,1156,1359	194	242	0.0	0.702,0.739,0.733	0.472,0.495,0.437	0.257
ENSMUSG00000028060	2810403A07Rik	chr3	+	88696564	88696776	88698848	88698909	88693420	88693584	88699950	88700008	252,391,476	280,450,456	596,479,516	267,225,174	337	186	0.0	0.332,0.324,0.366	0.552,0.54,0.621	-0.23
ENSMUSG00000003184	Irf3	chr7	+	45000371	45000546	45000644	45001022	45000153	45000224	45001672	45001788	396,534,639	136,144,98	446,406,346	275,268,241	300	503	0.0	0.83,0.861,0.916	0.731,0.718,0.707	0.15
ENSMUSG00000029591	Ung	chr5	+	114135863	114135961	114136346	114136435	114132180	114132276	114137152	114137331	663,873,816	269,331,298	491,459,339	436,413,363	223	214	0.0	0.703,0.717,0.724	0.519,0.516,0.473	0.212
ENSMUSG00000023495	Pcbp4	chr9	+	106460992	106461124	106461264	106461393	106460650	106460767	106461848	106461924	870,1028,906	3137,3685,3208	1457,1377,1173	2231,2058,1940	257	254	0.0	0.215,0.216,0.218	0.392,0.398,0.374	-0.172
ENSMUSG00000019923	Zwint	chr10	+	72657045	72657185	72657265	72657388	72656816	72656873	72673965	72674964	2509,2802,2961	615,993,801	1545,1269,1442	1100,1003,950	265	248	0.0	0.792,0.725,0.776	0.568,0.542,0.587	0.199
ENSMUSG00000052752	Traf7	chr17	-	24514712	24514866	24516504	24516596	24514124	24514217	24518741	24518799	340,408,368	318,362,275	277,209,208	563,462,647	217	279	0.0	0.579,0.592,0.632	0.387,0.368,0.292	0.252
ENSMUSG00000052752	Traf7	chr17	-	24514124	24514217	24514712	24514829	24513898	24513932	24516504	24516599	691,793,691	260,313,273	528,475,458	584,508,482	242	218	0.0	0.705,0.695,0.695	0.449,0.457,0.461	0.243
ENSMUSG00000052752	Traf7	chr17	-	24514124	24514217	24514712	24514866	24513898	24513932	24516504	24516599	143,106,111	260,313,273	75,57,50	584,508,482	279	218	0.0	0.301,0.209,0.241	0.091,0.081,0.075	0.168
ENSMUSG00000052752	Traf7	chr17	-	24514124	24514217	24516504	24516599	24513898	24513932	24518741	24518799	199,319,275	235,294,267	210,175,156	529,480,445	220	218	0.0	0.456,0.518,0.505	0.282,0.265,0.258	0.225
ENSMUSG00000052752	Traf7	chr17	-	24514124	24514217	24516504	24516596	24513898	24513932	24518741	24518799	316,391,361	235,294,267	226,185,176	529,480,445	217	218	0.0	0.575,0.572,0.576	0.3,0.279,0.284	0.287
ENSMUSG00000052752	Traf7	chr17	-	24514124	24514217	24514712	24514829	24513898	24513932	24518741	24518799	71,99,123	235,294,267	62,47,56	529,480,445	242	218	0.0	0.214,0.233,0.293	0.095,0.081,0.102	0.154
ENSMUSG00000032178	Ilf3	chr9	+	21394830	21394942	21395370	21395468	21394194	21394290	21396019	21396131	560,644,413	1046,1563,1409	1057,853,925	908,851,847	237	223	0.0	0.335,0.279,0.216	0.523,0.485,0.507	-0.228
ENSMUSG00000022185	Acin1	chr14	-	54644447	54644555	54644683	54644791	54644254	54644265	54645210	54645356	681,914,791	868,1028,857	1412,1463,1202	757,669,548	233	233	0.0	0.44,0.471,0.48	0.651,0.686,0.687	-0.211
ENSMUSG00000004056	Akt2	chr7	+	27636263	27636478	27636922	27637010	27636038	27636167	27637091	27637194	149,178,151	572,749,548	266,252,232	438,381,273	340	213	0.0	0.14,0.13,0.147	0.276,0.293,0.347	-0.166
ENSMUSG00000003423	Pih1d1	chr7	+	45156305	45156399	45156731	45156798	45154302	45154420	45157602	45157782	93,147,109	830,956,876	140,180,152	468,455,455	219	192	0.0	0.089,0.119,0.098	0.208,0.258,0.227	-0.129
ENSMUSG00000052707	Tnrc6a	chr7	+	123162493	123162877	123169535	123172118	123152163	123152185	123173232	123173409	218,379,267	118,166,111	139,135,93	187,184,156	509	2708	0.0	0.908,0.924,0.928	0.798,0.796,0.76	0.135
ENSMUSG00000057751	Megf6	chr4	+	154270401	154270530	154271610	154271739	154269785	154270021	154273807	154274128	254,259,219	875,1039,839	511,584,496	899,831,732	254	254	0.0	0.225,0.2,0.207	0.362,0.413,0.404	-0.182
ENSMUSG00000022110	Sucla2	chr14	+	73568861	73569024	73579355	73579484	73568633	73568733	73581678	73581817	681,1173,1277	274,410,492	747,679,811	726,647,646	288	254	0.0	0.687,0.716,0.696	0.476,0.481,0.525	0.206
ENSMUSG00000021952	Xpo4	chr14	-	57586579	57586710	57587952	57588071	57585866	57585984	57589940	57590121	84,102,103	258,383,420	152,148,111	189,170,165	244	256	0.0	0.255,0.218,0.205	0.458,0.477,0.414	-0.224
ENSMUSG00000033295	Ptprf	chr4	-	118231485	118231791	118234958	118235103	118230694	118230888	118235548	118235685	3113,3339,2332	1195,1308,891	3206,3093,2428	2729,2553,1862	270	431	0.0	0.806,0.803,0.807	0.652,0.659,0.675	0.143
ENSMUSG00000001909	Trmt1	chr8	+	84697114	84697201	84697268	84697338	84696826	84696975	84697424	84697559	122,99,84	484,518,375	232,201,192	420,322,319	212	195	0.0	0.188,0.15,0.171	0.337,0.365,0.356	-0.183
ENSMUSG00000025903	Lypla1	chr1	+	4828583	4828649	4830267	4830315	4808454	4808486	4832310	4832381	835,1056,1022	124,227,236	556,598,411	303,259,222	191	173	0.0	0.859,0.808,0.797	0.624,0.677,0.626	0.179
ENSMUSG00000037995	Igsf9	chr1	+	172492100	172492243	172493486	172493627	172491864	172492010	172494097	172494214	1626,2099,1446	482,569,393	2036,1542,1362	1231,1272,897	268	266	0.0	0.77,0.785,0.785	0.621,0.546,0.601	0.191
ENSMUSG00000057406	Whsc1	chr5	+	33864659	33864778	33867573	33867658	33861033	33861178	33868753	33868878	851,1255,1472	217,359,341	583,566,467	480,368,345	244	210	0.0	0.771,0.751,0.788	0.511,0.57,0.538	0.23
ENSMUSG00000032485	Scap	chr9	+	110373996	110374169	110374509	110374636	110373389	110373495	110376562	110376675	312,497,355	111,154,140	403,289,281	471,381,338	298	252	0.0	0.704,0.732,0.682	0.42,0.391,0.413	0.298
ENSMUSG00000059586	Nsmce2	chr15	+	59416024	59416131	59455312	59455466	59378867	59379038	59591696	59591797	226,289,296	720,997,1211	450,424,437	614,629,627	232	279	0.0	0.274,0.258,0.227	0.468,0.448,0.456	-0.204
ENSMUSG00000061731	Ext1	chr15	-	53075768	53075929	53083084	53083174	53073292	53073464	53088054	53088150	201,228,178	726,885,887	491,378,356	754,697,610	215	286	0.0	0.269,0.255,0.211	0.464,0.419,0.437	-0.195
ENSMUSG00000022816	Fstl1	chr16	+	37826725	37826844	37828706	37828819	37822600	37822731	37829113	37829224	960,1312,1553	648,693,846	1405,1188,1162	1623,1442,1583	244	238	0.0	0.591,0.649,0.642	0.458,0.446,0.417	0.187
ENSMUSG00000036427	Gpi1	chr7	-	34219030	34219102	34220613	34220760	34218297	34218342	34220842	34220926	1783,2237,1950	327,385,290	2026,1893,1528	708,611,661	272	197	0.0	0.798,0.808,0.83	0.675,0.692,0.626	0.148
ENSMUSG00000025935	Tram1	chr1	-	13572003	13572074	13578099	13578158	13571802	13571907	13579449	13579566	395,567,615	86,140,201	299,251,282	191,205,199	184	196	0.0	0.83,0.812,0.765	0.625,0.566,0.602	0.205
ENSMUSG00000030774	Pak1	chr7	+	97883471	97883588	97893964	97894013	97871574	97871612	97898524	97898637	591,972,988	92,152,113	567,521,497	221,185,199	242	174	0.0	0.822,0.821,0.863	0.648,0.669,0.642	0.182
ENSMUSG00000024212	Mllt1	chr17	-	56919899	56919982	56926991	56927172	56905711	56905855	56935262	56935388	77,102,93	579,848,573	196,232,147	590,547,368	306	208	0.0	0.083,0.076,0.099	0.184,0.224,0.214	-0.121
ENSMUSG00000033335	Dnm2	chr9	+	21478898	21479037	21480406	21480545	21478280	21478348	21481332	21481419	91,106,73	594,618,576	203,172,181	510,434,451	264	264	0.0	0.133,0.146,0.112	0.285,0.284,0.286	-0.155
ENSMUSG00000055436	Srsf11	chr3	-	158026724	158026858	158031451	158031648	158022840	158022950	158036515	158036596	61,67,92	1311,1472,1570	151,388,266	1101,827,861	322	259	0.0	0.036,0.035,0.045	0.099,0.274,0.199	-0.152
ENSMUSG00000035107	Dcbld2	chr16	+	58445340	58445392	58448451	58448524	58433325	58433463	58448815	58448949	36,43,41	335,346,394	73,63,49	152,172,140	177	198	0.0	0.107,0.122,0.104	0.349,0.291,0.281	-0.196
ENSMUSG00000024962	Vegfb	chr19	-	6986020	6986094	6986773	6986816	6985804	6985840	6987351	6987651	19,21,26	239,294,270	31,52,25	78,91,38	168	199	0.0	0.086,0.078,0.102	0.32,0.404,0.438	-0.299
ENSMUSG00000024962	Vegfb	chr19	-	6986020	6986094	6986289	6986486	6985804	6985840	6986773	6986816	94,113,88	244,297,269	112,130,101	83,94,44	322	199	0.0	0.192,0.19,0.168	0.455,0.461,0.587	-0.318
ENSMUSG00000020167	Tcf3	chr10	-	80420020	80420088	80421087	80421166	80419466	80419599	80421331	80421405	1723,1904,1466	2629,2946,2234	2228,2045,1836	1735,1398,1402	204	193	0.0	0.383,0.379,0.383	0.549,0.581,0.553	-0.179
ENSMUSG00000055044	Pdlim1	chr19	-	40230506	40230658	40243405	40243599	40223050	40223168	40249618	40249703	2455,3548,3053	401,463,493	2135,2015,1675	875,795,783	319	277	0.0	0.842,0.869,0.843	0.679,0.688,0.65	0.179
ENSMUSG00000055044	Pdlim1	chr19	-	40249618	40249703	40251909	40252061	40243405	40243599	40271345	40271616	1613,2150,2366	1931,2852,2411	2598,2900,2310	1658,1497,1264	277	210	0.0	0.388,0.364,0.427	0.543,0.595,0.581	-0.18
ENSMUSG00000051934	Spats2	chr15	+	99185958	99186094	99199207	99199266	99180580	99180760	99205597	99205707	304,314,323	448,515,568	487,505,468	344,271,350	261	184	0.0	0.324,0.301,0.286	0.5,0.568,0.485	-0.214
ENSMUSG00000019854	Reps1	chr10	+	18089447	18089571	18104153	18104275	18055939	18056115	18107667	18107748	121,206,183	529,617,555	271,309,279	397,388,352	249	247	0.0	0.185,0.249,0.246	0.404,0.441,0.44	-0.202
ENSMUSG00000019132	BC005537	chr13	+	24805861	24805984	24809885	24810020	24804781	24804958	24812636	24814013	506,697,789	1137,1968,1927	1137,1075,886	1336,1225,971	248	260	0.0	0.318,0.271,0.3	0.472,0.479,0.489	-0.184
ENSMUSG00000032193	Ldlr	chr9	+	21744229	21744385	21745731	21745905	21743921	21744063	21746361	21746439	701,748,574	199,210,179	304,288,267	249,207,188	281	299	0.0	0.789,0.791,0.773	0.565,0.597,0.602	0.196
ENSMUSG00000001416	Cct3	chr3	+	88300928	88300991	88302767	88302864	88300799	88300850	88305012	88305130	1019,1280,1139	1157,1544,1453	868,706,783	2469,2011,1798	188	222	0.0	0.51,0.495,0.481	0.293,0.293,0.34	0.187
ENSMUSG00000016918	Sulf1	chr1	+	12848330	12848454	12850759	12850793	12848094	12848237	12858811	12861192	915,1250,1312	76,95,120	804,836,820	186,169,201	249	159	0.0	0.885,0.894,0.875	0.734,0.76,0.723	0.146
ENSMUSG00000024170	Telo2	chr17	-	25101639	25101704	25102010	25102110	25101298	25101414	25102636	25102728	168,144,202	33,22,23	115,118,102	70,74,69	225	190	0.0	0.811,0.847,0.881	0.581,0.574,0.555	0.276
ENSMUSG00000036707	Cab39	chr1	+	85842197	85842366	85844592	85844652	85837285	85837404	85847409	85847475	219,329,462	221,373,378	775,538,790	300,224,282	294	185	0.0	0.384,0.357,0.435	0.619,0.602,0.638	-0.228
ENSMUSG00000001247	Lsr	chr7	-	30962097	30962244	30965968	30966088	30959152	30959314	30971867	30972212	680,885,626	1459,1486,1068	1087,875,864	709,669,690	245	272	0.0	0.341,0.398,0.394	0.63,0.592,0.582	-0.224
ENSMUSG00000036606	Plxnb2	chr15	-	89162922	89163004	89163277	89163370	89162686	89162847	89164011	89164113	1414,1431,1399	229,276,249	944,930,846	419,456,371	218	207	0.0	0.854,0.831,0.842	0.681,0.659,0.684	0.168
ENSMUSG00000048234	Rnf149	chr1	-	39555477	39555670	39560692	39560775	39552468	39552515	39564047	39564116	176,199,238	1100,1096,1193	381,382,366	925,880,833	208	318	0.0	0.197,0.217,0.234	0.386,0.399,0.402	-0.18
ENSMUSG00000005899	Smpd4	chr16	+	17625719	17625862	17625943	17626019	17623904	17623991	17626429	17626538	179,204,267	380,511,478	427,348,320	329,316,234	268	201	0.0	0.261,0.23,0.295	0.493,0.452,0.506	-0.222
ENSMUSG00000038324	Trpc4ap	chr2	-	155637657	155637766	155638047	155638188	155636195	155636308	155639472	155639563	370,468,470	748,1055,905	737,711,715	663,666,642	266	234	0.0	0.303,0.281,0.314	0.494,0.484,0.495	-0.192
ENSMUSG00000025156	Gps1	chr11	+	120787696	120787791	120787875	120787981	120787379	120787465	120788061	120788142	25,16,25	290,265,279	59,47,50	170,141,136	220	231	0.0	0.083,0.06,0.086	0.267,0.259,0.279	-0.192
ENSMUSG00000017677	Wsb1	chr11	-	79246169	79246301	79248390	79248659	79244462	79244563	79250980	79251149	347,460,554	633,963,1142	934,739,913	805,643,926	394	257	0.0	0.263,0.238,0.24	0.431,0.428,0.391	-0.17
ENSMUSG00000021144	Mta1	chr12	+	113133540	113133576	113135796	113135828	113133184	113133337	113136280	113136432	115,99,93	980,1137,835	254,224,197	581,605,448	161	157	0.0	0.103,0.078,0.098	0.299,0.265,0.3	-0.195
ENSMUSG00000004980	Hnrnpa2b1	chr6	-	51464088	51464211	51464427	51464547	51463410	51463493	51465178	51465241	2591,4334,4089	12792,15983,18602	7646,5871,7216	14944,12628,13378	245	248	0.0	0.17,0.215,0.182	0.341,0.32,0.353	-0.149
ENSMUSG00000028826	Tmem57	chr4	-	134830548	134830727	134833197	134833321	134828387	134828508	134836322	134836449	81,100,100	315,502,524	237,219,235	378,400,365	249	304	0.0	0.239,0.196,0.189	0.434,0.401,0.44	-0.217
ENSMUSG00000018651	Tada2a	chr11	-	84084713	84084757	84085638	84085771	84082037	84082111	84087110	84087182	318,380,390	14,16,15	228,255,278	45,61,40	258	169	1.23827593271e-14	0.937,0.94,0.945	0.768,0.732,0.82	0.167
ENSMUSG00000001910	Nacc1	chr8	-	84674998	84675104	84676084	84676258	84674764	84674862	84676340	84677252	465,592,391	1275,1644,1102	659,670,430	835,723,655	299	231	1.23827593271e-14	0.22,0.218,0.215	0.379,0.417,0.337	-0.16
ENSMUSG00000006676	Usp19	chr9	+	108497895	108498036	108498122	108498241	108497065	108497167	108498441	108498579	391,519,446	767,1112,885	752,687,583	734,661,507	266	244	1.23827593271e-14	0.319,0.3,0.316	0.484,0.488,0.513	-0.183
ENSMUSG00000058239	Usf2	chr7	-	30955289	30955440	30955799	30956000	30955105	30955193	30956148	30956267	173,237,282	912,1238,1175	339,516,390	849,801,760	326	276	1.23827593271e-14	0.138,0.139,0.169	0.253,0.353,0.303	-0.154
ENSMUSG00000032340	Neo1	chr9	-	58880591	58880855	58884469	58884628	58878027	58878164	58888400	58888493	1020,1289,985	428,561,419	619,596,407	543,542,499	284	389	1.23827593271e-14	0.765,0.759,0.763	0.61,0.601,0.528	0.183
ENSMUSG00000027365	Trpm7	chr2	-	126846073	126846245	126848496	126848621	126844299	126844474	126849898	126850112	43,77,113	209,329,374	169,130,123	209,202,173	250	297	1.23827593271e-14	0.196,0.218,0.264	0.49,0.433,0.458	-0.234
ENSMUSG00000021945	Zmym2	chr14	+	56902695	56903552	56911077	56911360	56887794	56887857	56912951	56913117	318,519,570	199,338,325	354,312,326	477,467,465	982	408	1.23827593271e-14	0.399,0.389,0.422	0.236,0.217,0.226	0.177
ENSMUSG00000062203	Gspt1	chr16	-	11222584	11222753	11224419	11224593	11219291	11220879	11228114	11228195	705,982,1222	1395,2156,1969	1233,948,1124	1073,1024,871	299	294	2.36189668646e-14	0.332,0.309,0.379	0.53,0.477,0.559	-0.182
ENSMUSG00000031328	Flna	chrX	-	74227490	74227757	74228320	74228524	74227197	74227335	74228759	74228921	2082,2469,1982	767,992,551	2154,2071,2213	1549,1565,1475	329	392	2.36189668646e-14	0.764,0.748,0.811	0.624,0.612,0.641	0.149
ENSMUSG00000046434	Hnrnpa1	chr15	+	103242643	103242718	103242921	103243080	103242379	103242472	103243624	103243780	50,116,39	926,1255,1138	250,261,236	1650,1756,1482	200	284	2.36189668646e-14	0.071,0.116,0.046	0.177,0.174,0.184	-0.101
ENSMUSG00000052752	Traf7	chr17	-	24514712	24514829	24516504	24516596	24514124	24514217	24518741	24518799	340,408,368	380,452,389	277,209,208	619,500,694	217	242	2.36189668646e-14	0.499,0.502,0.513	0.333,0.318,0.251	0.204
ENSMUSG00000020733	Slc9a3r1	chr11	+	115177223	115177377	115179049	115179090	115176350	115176512	115180006	115180096	734,633,539	416,456,397	762,761,772	241,249,196	279	166	3.38608197529e-14	0.512,0.452,0.447	0.653,0.645,0.701	-0.196
ENSMUSG00000061887	Ssbp3	chr4	+	107027216	107027297	107028192	107028252	107009678	107009768	107030861	107030928	1150,1245,923	826,986,768	678,736,413	1156,1102,714	206	185	3.38608197529e-14	0.556,0.531,0.519	0.345,0.375,0.342	0.181
ENSMUSG00000005506	Celf1	chr2	+	91008171	91008300	91009201	91009315	91006619	91006695	91010392	91010578	1102,1547,1237	421,453,313	915,834,671	596,518,474	254	239	3.38608197529e-14	0.711,0.763,0.788	0.591,0.602,0.571	0.166
ENSMUSG00000024177	Nme4	chr17	-	26093616	26093729	26093858	26093960	26091733	26092152	26094136	26094270	976,935,827	678,770,607	889,742,829	1419,1145,1293	227	238	3.38608197529e-14	0.601,0.56,0.588	0.396,0.405,0.402	0.182
ENSMUSG00000055320	Tead1	chr7	+	112841887	112841950	112842039	112842102	112839415	112839480	112856797	112856932	16,20,24	266,329,284	71,40,35	146,158,124	188	188	3.38608197529e-14	0.057,0.057,0.078	0.327,0.202,0.22	-0.186
ENSMUSG00000017707	Serinc3	chr2	-	163627871	163628052	163629126	163629217	163626252	163626477	163630925	163631095	477,733,580	249,427,464	391,359,358	541,515,598	216	306	4.47517266908e-14	0.731,0.709,0.639	0.506,0.497,0.459	0.206
ENSMUSG00000025173	Wdr45b	chr11	-	121330146	121330232	121336975	121337070	121329325	121329427	121338556	121338644	462,806,862	164,228,269	561,506,506	419,307,439	220	211	5.45053081492e-14	0.73,0.772,0.755	0.562,0.613,0.525	0.186
ENSMUSG00000030613	Ccdc90b	chr7	+	92574743	92574815	92575328	92575382	92574621	92574663	92578423	92578538	336,515,632	67,122,148	231,216,267	128,146,147	197	179	5.45053081492e-14	0.82,0.793,0.795	0.621,0.573,0.623	0.197
ENSMUSG00000028693	Nasp	chr4	-	116614329	116614410	116618869	116618980	116611971	116612081	116622766	116622814	1786,2397,2456	2240,3276,4196	3105,2665,2532	2155,1789,2039	236	206	6.48520785096e-14	0.41,0.39,0.338	0.557,0.565,0.52	-0.168
ENSMUSG00000043909	Trp53bp1	chr2	-	121243893	121244096	121247500	121247595	121235572	121236869	121248163	121248290	281,380,318	192,189,214	270,271,265	425,379,360	220	328	7.502495357e-14	0.686,0.75,0.689	0.486,0.516,0.523	0.2
ENSMUSG00000027699	Ect2	chr3	-	27145955	27146045	27146836	27147019	27144951	27145059	27148992	27149072	77,104,129	297,403,479	276,198,193	390,339,282	308	215	8.43255676489e-14	0.153,0.153,0.158	0.331,0.29,0.323	-0.16
ENSMUSG00000031823	Zdhhc7	chr8	-	120083229	120083360	120084843	120084925	120082402	120082716	120085344	120085441	141,139,139	78,87,78	106,119,81	179,189,151	207	256	8.43255676489e-14	0.691,0.664,0.688	0.423,0.438,0.399	0.261
ENSMUSG00000091625	Lsm5	chr6	-	56702095	56702168	56703005	56703409	56701064	56701289	56704622	56704677	97,144,244	115,136,209	110,107,169	337,330,308	529	198	9.40886712804e-14	0.24,0.284,0.304	0.109,0.108,0.17	0.147
ENSMUSG00000036450	Hif1an	chr19	+	44565877	44566026	44568334	44568480	44563289	44563540	44569403	44569510	471,650,776	211,291,250	439,469,439	451,353,410	274	271	1.0369302526e-13	0.688,0.688,0.754	0.491,0.568,0.514	0.186
ENSMUSG00000019818	Cd164	chr10	+	41524106	41524145	41526826	41526883	41523172	41523244	41528671	41531048	424,544,557	439,636,617	396,299,310	819,774,798	164	182	1.13142470303e-13	0.517,0.487,0.5	0.349,0.3,0.301	0.185
ENSMUSG00000039356	Exosc2	chr2	+	31674514	31674560	31674694	31674784	31672471	31672573	31675838	31675904	430,527,594	289,362,305	246,195,295	345,316,369	171	215	1.32644117911e-13	0.652,0.647,0.71	0.473,0.437,0.501	0.199
ENSMUSG00000008999	Bmp7	chr2	-	172893447	172893596	172916466	172916659	172879325	172879523	172939654	172940321	548,653,675	1485,1657,1327	1047,1048,872	1367,1116,988	318	274	1.41713801188e-13	0.241,0.253,0.305	0.398,0.447,0.432	-0.159
ENSMUSG00000020952	Scfd1	chr12	+	51387049	51387138	51389281	51389372	51384104	51384175	51390305	51390428	208,293,309	48,68,80	245,210,193	155,146,132	214	216	1.50640654806e-13	0.814,0.813,0.796	0.615,0.592,0.596	0.207
ENSMUSG00000005899	Smpd4	chr16	+	17639744	17639845	17640125	17640289	17639273	17639364	17640864	17641061	187,244,130	785,925,729	325,249,206	600,537,369	226	289	1.59428026336e-13	0.233,0.252,0.186	0.409,0.372,0.417	-0.176
ENSMUSG00000037313	Tacc3	chr5	+	33663820	33663902	33664266	33664855	33661520	33661645	33666692	33666745	326,443,439	1167,1564,1559	682,581,632	1181,987,1061	207	714	1.66786242936e-13	0.491,0.494,0.493	0.666,0.67,0.673	-0.177
ENSMUSG00000039671	Zmynd8	chr2	-	165851999	165852148	165875704	165875775	165846020	165846164	165898915	165899016	14,34,34	135,220,168	5,2,4	238,184,184	196	274	1.66786242936e-13	0.127,0.178,0.221	0.029,0.015,0.029	0.151
ENSMUSG00000007739	Cct4	chr11	+	22994297	22994387	22995929	22996038	22993266	22993319	22996314	22996457	686,785,887	2305,3580,4000	1316,1398,1122	2840,2453,2595	215	234	1.75249128187e-13	0.245,0.193,0.194	0.335,0.383,0.32	-0.135
ENSMUSG00000021901	Bap1	chr14	+	31252927	31253060	31253455	31253575	31251899	31251954	31254032	31254094	135,229,187	937,1038,1042	357,363,256	825,645,741	258	245	2.31895311034e-13	0.12,0.173,0.146	0.291,0.348,0.247	-0.149
ENSMUSG00000059923	Grb2	chr11	-	115655357	115655455	115699151	115699356	115649770	115649893	115708393	115708597	59,77,86	276,402,322	159,178,148	306,278,245	330	223	2.47470369239e-13	0.126,0.115,0.153	0.26,0.302,0.29	-0.153
ENSMUSG00000001416	Cct3	chr3	+	88300799	88300991	88302767	88302864	88299341	88299403	88305012	88305130	929,1185,1192	1157,1546,1456	922,837,729	2470,2021,1803	317	222	2.55084842138e-13	0.36,0.349,0.364	0.207,0.225,0.221	0.14
ENSMUSG00000028416	Bag1	chr4	-	40939076	40939184	40941524	40941638	40937131	40937194	40943624	40943707	839,1272,1622	1662,2598,3057	1726,1421,1590	1696,1450,1559	239	233	2.95750541609e-13	0.33,0.323,0.341	0.498,0.489,0.499	-0.164
ENSMUSG00000020929	Eftud2	chr11	-	102840023	102840118	102840263	102840382	102839419	102839573	102841169	102841257	918,1092,775	1582,1922,1520	1250,1078,834	1058,929,836	244	220	2.95750541609e-13	0.343,0.339,0.315	0.516,0.511,0.474	-0.168
ENSMUSG00000028780	Sema3c	chr5	+	17655002	17655065	17662919	17663039	17653707	17653868	17670449	17670540	265,371,392	197,255,238	254,190,213	361,380,324	188	245	3.02798553617e-13	0.637,0.655,0.682	0.478,0.395,0.461	0.213
ENSMUSG00000054252	Fgfr3	chr5	+	33731280	33731431	33732116	33732261	33730143	33730334	33732721	33732912	68,68,41	59,57,35	270,207,187	59,63,35	276	270	3.6440691734e-13	0.53,0.539,0.534	0.817,0.763,0.839	-0.272
ENSMUSG00000016319	Slc25a5	chrX	+	36796842	36797329	36797735	36797876	36795650	36795841	36798386	36798807	3489,3866,4049	1527,1833,1506	3437,2754,2874	2686,2218,2599	612	266	3.70868032895e-13	0.498,0.478,0.539	0.357,0.351,0.325	0.161
ENSMUSG00000038005	Hpf1	chr8	+	60893700	60893860	60896737	60896836	60890444	60890536	60900083	60900234	69,110,123	415,712,999	187,232,204	644,601,552	285	224	3.77238146824e-13	0.116,0.108,0.088	0.186,0.233,0.225	-0.111
ENSMUSG00000029064	Gnb1	chr4	+	155515630	155515679	155533696	155533735	155491360	155491580	155535357	155535464	33,43,102	1202,1638,1902	88,662,316	1096,990,876	174	164	4.51712741286e-13	0.025,0.024,0.048	0.07,0.387,0.254	-0.205
ENSMUSG00000024764	Naa40	chr19	-	7234103	7234156	7235062	7235158	7230187	7230283	7240937	7241222	93,126,121	388,445,495	162,238,171	265,290,308	221	178	4.59846824262e-13	0.162,0.186,0.164	0.33,0.398,0.309	-0.175
ENSMUSG00000024078	Ttc27	chr17	+	74770242	74770356	74780782	74780905	74751061	74751128	74799183	74799411	239,353,349	72,120,93	249,255,197	226,172,144	239	248	4.59846824262e-13	0.775,0.753,0.796	0.533,0.606,0.587	0.199
ENSMUSG00000028416	Bag1	chr4	-	40939076	40939184	40943624	40943707	40937131	40937194	40946168	40946297	483,785,918	1658,2582,3046	974,963,845	1682,1437,1536	208	233	4.59846824262e-13	0.246,0.254,0.252	0.393,0.429,0.381	-0.15
ENSMUSG00000001403	Ube2c	chr2	+	164770366	164770394	164771292	164771379	164769897	164770080	164771853	164772058	555,522,527	3621,4346,3621	638,835,573	2702,2776,1867	153	212	4.65357482279e-13	0.175,0.143,0.168	0.247,0.294,0.298	-0.118
ENSMUSG00000022200	Golph3	chr15	+	12339627	12339759	12343036	12343151	12321495	12321956	12349367	12351265	196,210,400	842,1145,1360	417,503,509	992,861,783	257	240	4.70794171731e-13	0.179,0.146,0.215	0.282,0.353,0.378	-0.158
ENSMUSG00000052593	Adam17	chr12	-	21345620	21345710	21347296	21347430	21342863	21342977	21349784	21349953	377,493,556	87,173,163	384,332,244	238,222,204	259	215	5.10169684276e-13	0.782,0.703,0.739	0.573,0.554,0.498	0.2
ENSMUSG00000026457	Adipor1	chr1	+	134428081	134428269	134431056	134431250	134425908	134426095	134431529	134433348	1001,1430,1190	433,424,425	1180,955,974	834,782,657	313	319	5.57470184805e-13	0.702,0.775,0.741	0.59,0.554,0.602	0.157
ENSMUSG00000037669	Ldah	chr12	+	8268363	8268598	8275807	8275890	8238442	8238615	8283899	8285758	504,673,621	128,165,198	394,373,302	249,215,258	360	208	7.55185387908e-13	0.695,0.702,0.644	0.478,0.501,0.403	0.22
ENSMUSG00000039068	Zzz3	chr3	+	152422617	152422771	152446798	152446937	152420014	152420140	152448778	152448926	116,151,209	354,581,563	305,296,265	444,380,374	279	264	7.75257853555e-13	0.237,0.197,0.26	0.394,0.424,0.401	-0.175
ENSMUSG00000089872	Rps6kc1	chr1	-	190885333	190885427	190888648	190888764	190871591	190871951	190899450	190899571	177,221,188	34,60,38	172,123,100	112,85,75	241	219	8.94453342565e-13	0.825,0.77,0.818	0.583,0.568,0.548	0.238
ENSMUSG00000018171	Vmp1	chr11	-	86607175	86607292	86611341	86611422	86602007	86602069	86635174	86635306	268,308,393	193,196,266	242,220,169	330,370,282	206	242	9.9565373867e-13	0.62,0.649,0.634	0.463,0.411,0.413	0.205
ENSMUSG00000023021	Cers5	chr15	-	99745888	99745946	99747036	99747167	99741608	99741659	99751235	99751341	137,156,177	162,274,242	331,313,250	191,168,150	256	183	1.01379873158e-12	0.377,0.289,0.343	0.553,0.571,0.544	-0.22
ENSMUSG00000034557	Zfyve9	chr4	-	108691621	108691791	108693319	108693496	108689148	108689269	108695768	108695868	248,315,319	155,159,128	289,264,207	366,334,261	302	295	1.05608374133e-12	0.61,0.659,0.709	0.435,0.436,0.437	0.223
ENSMUSG00000024287	Thoc1	chr18	+	9987598	9987664	9989690	9989774	9987069	9987165	9992127	9992275	116,152,183	508,737,885	211,202,230	473,444,405	191	209	1.17048424399e-12	0.2,0.184,0.185	0.328,0.332,0.383	-0.158
ENSMUSG00000026082	Rev1	chr1	-	38055290	38055524	38056263	38056466	38054744	38054865	38056716	38056882	82,118,144	215,305,274	202,164,159	177,173,129	328	359	1.23531653111e-12	0.295,0.297,0.365	0.555,0.509,0.574	-0.227
ENSMUSG00000038383	Pigu	chr2	-	155314501	155314599	155328580	155328681	155301200	155301355	155331148	155331258	649,891,828	218,313,248	541,483,433	367,313,349	226	223	1.28339561201e-12	0.746,0.737,0.767	0.593,0.604,0.55	0.168
ENSMUSG00000002068	Ccne1	chr7	-	38103045	38103194	38106278	38106347	38102785	38102921	38106595	38106683	318,451,571	367,541,583	192,168,176	502,354,475	194	274	1.31503365823e-12	0.55,0.541,0.58	0.351,0.401,0.344	0.192
ENSMUSG00000024587	Nars	chr18	-	64504337	64504473	64504847	64505047	64503507	64503621	64505156	64505378	729,875,721	1603,2204,2129	1116,809,819	1379,1103,1033	325	261	1.40139203397e-12	0.268,0.242,0.214	0.394,0.371,0.389	-0.143
ENSMUSG00000038383	Pigu	chr2	-	155297082	155297207	155299045	155299189	155292689	155292832	155301200	155301355	208,409,392	875,1046,1106	454,394,413	671,577,530	269	250	1.58841174706e-12	0.181,0.267,0.248	0.386,0.388,0.42	-0.166
ENSMUSG00000020664	Dld	chr12	-	31342743	31342813	31343374	31343443	31341377	31341478	31344822	31344902	297,373,439	796,985,1235	478,425,428	605,519,613	194	195	1.68510592685e-12	0.273,0.276,0.263	0.443,0.451,0.412	-0.165
ENSMUSG00000020850	Prpf8	chr11	+	75504477	75504591	75504667	75504841	75503616	75503745	75505094	75505288	601,759,603	1399,1885,1813	1220,1154,1173	1599,1566,1517	239	299	1.9856903879e-12	0.35,0.335,0.294	0.488,0.48,0.492	-0.16
ENSMUSG00000040774	Cept1	chr3	-	106505720	106505852	106512802	106512887	106505149	106505308	106531136	106531278	161,318,281	90,113,111	239,199,196	236,208,242	210	257	2.17125788248e-12	0.686,0.775,0.756	0.553,0.539,0.498	0.209
ENSMUSG00000000378	Ccm2	chr11	+	6585033	6585217	6589431	6589568	6584519	6584603	6590752	6590888	198,208,174	617,709,547	228,198,198	359,282,251	309	262	2.22633220209e-12	0.214,0.199,0.212	0.35,0.373,0.401	-0.166
ENSMUSG00000022680	Pdxdc1	chr16	-	13840286	13840458	13845334	13845423	13839636	13839755	13847725	13847789	131,218,153	672,834,824	330,300,271	757,581,599	214	297	2.40079851424e-12	0.213,0.266,0.205	0.377,0.417,0.386	-0.165
ENSMUSG00000008999	Bmp7	chr2	-	172872871	172872982	172875214	172875291	172868011	172870286	172879325	172879523	407,559,462	1455,2063,1502	770,628,696	1317,1216,916	202	236	2.49863807357e-12	0.246,0.24,0.264	0.406,0.376,0.47	-0.167
ENSMUSG00000032030	Cul5	chr9	-	53622781	53622943	53623634	53623810	53621857	53621976	53624157	53624281	95,137,192	360,594,637	252,237,206	390,370,386	301	287	2.669492534e-12	0.201,0.18,0.223	0.381,0.379,0.337	-0.164
ENSMUSG00000029192	Tbc1d14	chr5	-	36512453	36512548	36514038	36514119	36508359	36508431	36519272	36519379	320,413,408	104,132,122	302,312,336	240,239,218	206	220	2.85870943775e-12	0.767,0.77,0.781	0.573,0.582,0.622	0.18
ENSMUSG00000032113	Chek1	chr9	-	36712041	36712143	36713320	36713452	36710156	36710430	36713682	36713860	382,538,606	85,106,126	490,425,390	246,209,180	257	227	3.33796736283e-12	0.799,0.818,0.809	0.638,0.642,0.657	0.163
ENSMUSG00000026970	Rbms1	chr2	-	60756435	60756546	60758803	60758854	60755415	60755496	60762052	60762146	382,519,576	853,1032,897	260,266,224	1100,1019,952	176	236	3.42770256623e-12	0.375,0.403,0.463	0.241,0.259,0.24	0.167
ENSMUSG00000024095	Hnrnpll	chr17	-	80034045	80034247	80035330	80035452	80032727	80032785	80038591	80038809	651,815,899	1198,1893,1803	1148,1041,904	1195,1024,1021	247	327	3.57407010453e-12	0.418,0.363,0.398	0.56,0.574,0.54	-0.165
ENSMUSG00000052681	Rap1b	chr10	-	117817343	117817460	117818465	117818609	117814470	117815780	117820461	117820602	434,626,748	1152,1645,1712	927,796,864	1199,1048,1053	269	242	3.77611550018e-12	0.253,0.255,0.282	0.41,0.406,0.425	-0.15
ENSMUSG00000074643	Cpne1	chr2	-	156076236	156076288	156077398	156077453	156074175	156074309	156077555	156077689	147,213,134	463,489,481	255,204,175	292,253,238	180	177	3.96165285555e-12	0.238,0.3,0.215	0.462,0.442,0.42	-0.19
ENSMUSG00000058355	Abce1	chr8	-	79701114	79701252	79701773	79701891	79700912	79700982	79703003	79703101	342,571,673	875,1593,1867	785,638,830	1203,918,937	243	263	4.09552885432e-12	0.297,0.28,0.281	0.414,0.429,0.489	-0.158
ENSMUSG00000030138	Bms1	chr6	-	118389238	118389386	118391157	118391280	118388755	118388931	118392317	118392376	93,126,139	356,434,455	283,265,219	424,392,350	248	273	4.19269284729e-12	0.223,0.242,0.252	0.424,0.427,0.408	-0.181
ENSMUSG00000069769	Msi2	chr11	-	88347052	88347125	88348783	88348992	88343888	88344660	88366784	88366847	151,195,141	470,517,480	290,316,227	421,395,316	334	198	4.56910211742e-12	0.16,0.183,0.148	0.29,0.322,0.299	-0.14
ENSMUSG00000026074	Map4k4	chr1	+	40021083	40021184	40022704	40022854	40019543	40019678	40023359	40023519	490,672,628	1741,2274,2390	744,798,751	1564,1265,1374	226	275	4.65564684558e-12	0.255,0.264,0.242	0.367,0.434,0.399	-0.146
ENSMUSG00000028700	Pomgnt1	chr4	+	116152862	116152976	116153550	116153668	116152708	116152774	116153841	116153940	96,106,96	273,290,250	255,234,162	284,256,194	239	243	5.18310689876e-12	0.263,0.271,0.281	0.477,0.482,0.459	-0.201
ENSMUSG00000005610	Eif4g2	chr7	-	111078272	111078339	111078421	111078553	111078024	111078176	111079292	111079395	6070,8136,8490	1637,2453,2791	7203,6239,6400	3909,3271,3930	257	192	5.18310689876e-12	0.735,0.712,0.694	0.579,0.588,0.549	0.142
ENSMUSG00000017897	Eya2	chr2	+	165731552	165731636	165754440	165754530	165724673	165724816	165761903	165761962	215,237,259	112,94,77	146,158,117	171,151,156	209	215	5.18310689876e-12	0.664,0.722,0.776	0.468,0.518,0.436	0.247
ENSMUSG00000021645	Smn1	chr13	+	100131079	100131175	100132355	100132466	100128214	100128361	100135688	100135739	650,852,587	200,304,320	339,334,234	340,332,368	221	236	5.18310689876e-12	0.776,0.75,0.662	0.516,0.518,0.404	0.25
ENSMUSG00000029247	Paics	chr5	+	76956545	76956743	76959314	76959493	76951768	76951835	76961109	76961289	901,1307,1564	3147,3644,4021	2110,1738,1834	3300,2790,2685	323	304	6.14767966103e-12	0.212,0.252,0.268	0.376,0.37,0.391	-0.135
ENSMUSG00000097195	Snhg5	chr9	-	88522306	88522381	88522483	88522586	88521917	88521975	88522850	88522929	46,72,101	207,307,251	31,20,15	368,253,213	228	200	6.19587656035e-12	0.163,0.171,0.261	0.069,0.065,0.058	0.134
ENSMUSG00000025240	Sacm1l	chr9	+	123546983	123547058	123552667	123552817	123542343	123542441	123559224	123559284	244,312,252	90,149,163	170,156,102	200,198,163	200	275	7.25188844401e-12	0.788,0.742,0.68	0.539,0.52,0.462	0.23
ENSMUSG00000018160	Med1	chr11	-	98163799	98164001	98166255	98166374	98161143	98161239	98166698	98166823	251,346,402	53,95,92	250,197,216	148,128,124	244	327	7.77211628388e-12	0.864,0.83,0.854	0.694,0.673,0.7	0.16
ENSMUSG00000005899	Smpd4	chr16	+	17621441	17621525	17623904	17623991	17619356	17619434	17625719	17625862	160,179,203	111,114,143	177,145,112	273,231,215	209	212	8.23408583687e-12	0.594,0.614,0.59	0.397,0.389,0.346	0.222
ENSMUSG00000028693	Nasp	chr4	-	116618869	116618980	116622766	116622814	116614329	116614410	116627331	116627429	696,838,834	3066,4193,4660	1358,1097,1119	3405,2806,3139	173	236	8.80305679438e-12	0.236,0.214,0.196	0.352,0.348,0.327	-0.127
ENSMUSG00000037643	Prkci	chr3	+	31025129	31025219	31026252	31026303	31018549	31018671	31029485	31029571	338,555,512	442,560,495	564,517,547	333,273,231	215	176	8.99991648156e-12	0.385,0.448,0.458	0.581,0.608,0.66	-0.186
ENSMUSG00000029233	Srd5a3	chr5	+	76147685	76147828	76149202	76149238	76140270	76140548	76149752	76149950	37,38,41	80,135,126	89,104,115	99,75,95	268	161	9.42902898616e-12	0.217,0.145,0.164	0.351,0.454,0.421	-0.233
ENSMUSG00000069094	Pde7a	chr3	-	19236443	19236539	19256777	19256861	19235912	19236013	19260231	19260292	77,119,106	408,769,759	135,169,131	362,430,374	209	221	1.00933316978e-11	0.166,0.141,0.129	0.283,0.294,0.27	-0.137
ENSMUSG00000042079	Hnrnpf	chr6	+	117917469	117917598	117919098	117919159	117906794	117906839	117923707	117925619	312,530,582	17,51,15	396,382,338	55,70,79	254	186	1.01196537121e-11	0.931,0.884,0.966	0.841,0.8,0.758	0.127
ENSMUSG00000032216	Nedd4	chr9	+	72686060	72686114	72709111	72709162	72677492	72677531	72710477	72710539	2031,3306,3666	978,1535,1889	3072,2790,2212	2770,2424,2150	179	176	1.03700320246e-11	0.671,0.679,0.656	0.522,0.531,0.503	0.15
ENSMUSG00000037669	Ldah	chr12	+	8227219	8227363	8238442	8238615	8220599	8220755	8268363	8268598	171,231,217	525,704,644	283,263,259	407,395,333	269	298	1.23925546441e-11	0.265,0.267,0.272	0.435,0.424,0.463	-0.173
ENSMUSG00000016528	Mapkapk2	chr1	-	131057493	131057620	131058000	131058080	131056888	131056964	131058351	131058416	862,1096,1106	546,764,693	972,831,746	1186,982,1054	205	252	1.2470112951e-11	0.66,0.638,0.662	0.502,0.51,0.465	0.161
ENSMUSG00000000326	Comt	chr16	-	18411126	18411320	18411689	18411957	18410682	18410814	18424303	18424360	88,102,85	391,492,441	203,159,150	395,305,342	393	319	1.30683860012e-11	0.154,0.144,0.135	0.294,0.297,0.263	-0.14
ENSMUSG00000043241	Upf2	chr2	+	5988386	5988472	6003544	6003653	5982991	5983095	6010314	6010428	206,364,340	98,131,140	214,186,186	236,156,179	211	234	1.31918876694e-11	0.7,0.755,0.729	0.501,0.569,0.535	0.193
ENSMUSG00000021266	Wars	chr12	-	108867676	108867777	108875113	108875296	108866012	108866299	108875665	108875785	294,301,347	825,855,776	461,490,441	603,629,555	308	226	1.33141844433e-11	0.207,0.205,0.247	0.359,0.364,0.368	-0.144
ENSMUSG00000053414	Hunk	chr16	+	90453679	90453815	90464140	90464268	90447309	90447365	90472443	90472579	752,947,767	463,487,413	605,616,607	671,649,696	261	253	1.37572456124e-11	0.612,0.653,0.643	0.466,0.479,0.458	0.168
ENSMUSG00000024151	Msh2	chr17	+	87678207	87678362	87679799	87680078	87672329	87672806	87682530	87682677	127,218,210	1025,1419,1784	356,461,325	1130,952,1228	280	404	1.51941840752e-11	0.152,0.181,0.145	0.313,0.411,0.276	-0.174
ENSMUSG00000002249	Tead3	chr17	-	28336510	28336573	28340153	28340218	28335484	28335496	28341348	28341600	170,218,172	229,329,338	328,298,294	228,219,183	190	188	1.54522548603e-11	0.423,0.396,0.335	0.587,0.574,0.614	-0.207
ENSMUSG00000027327	1700037H04Rik	chr2	-	131151617	131151760	131153593	131153710	131148155	131148294	131159952	131160034	152,177,100	591,651,625	277,239,272	585,477,486	242	268	1.87244421026e-11	0.222,0.231,0.151	0.344,0.357,0.383	-0.16
ENSMUSG00000026020	Nop58	chr1	+	59704062	59704208	59704623	59704750	59702812	59702947	59705592	59705756	1103,1353,1509	2806,4042,3844	1573,1295,1321	2262,1796,1968	271	252	2.24582951816e-11	0.268,0.237,0.267	0.393,0.401,0.384	-0.135
ENSMUSG00000030316	Tamm41	chr6	-	115012157	115012323	115016082	115016228	115010806	115010869	115025273	115025424	1233,1587,1798	488,608,593	788,734,859	703,572,526	271	291	2.48977176904e-11	0.731,0.737,0.765	0.546,0.579,0.637	0.157
ENSMUSG00000034687	Fras1	chr5	+	96588078	96588222	96596782	96596923	96572910	96573045	96598888	96599029	27,38,18	212,217,140	83,97,65	206,204,135	269	266	2.50376500426e-11	0.112,0.148,0.113	0.285,0.32,0.323	-0.185
ENSMUSG00000031921	Terf2	chr8	-	107079368	107079469	107094821	107094952	107076878	107076996	107095928	107096024	101,142,108	149,186,196	256,221,155	122,106,113	256	226	2.55678062701e-11	0.374,0.403,0.327	0.649,0.648,0.548	-0.247
ENSMUSG00000032867	Fbxw8	chr5	-	118095532	118095729	118113611	118113769	118092495	118092702	118124935	118125024	272,257,234	745,944,880	484,395,400	769,628,720	283	322	2.80005573259e-11	0.293,0.237,0.232	0.417,0.417,0.387	-0.153
ENSMUSG00000041958	Pigs	chr11	+	78333666	78333758	78335426	78335634	78332949	78333039	78336687	78336830	128,157,132	558,568,446	268,224,223	449,447,339	217	333	3.16574330461e-11	0.26,0.298,0.312	0.478,0.435,0.502	-0.182
ENSMUSG00000056076	Eif3b	chr5	+	140438315	140438394	140439912	140440051	140437284	140437407	140440985	140441111	1184,1293,1024	3611,4123,3675	1585,1227,1146	2484,2092,2326	204	264	3.22932751063e-11	0.298,0.289,0.265	0.452,0.432,0.389	-0.14
ENSMUSG00000062075	Lmnb2	chr10	-	80903211	80903322	80903449	80903569	80901202	80902900	80903930	80904038	388,463,386	138,168,110	456,460,347	343,370,215	245	236	3.53408454016e-11	0.73,0.726,0.772	0.562,0.545,0.609	0.171
ENSMUSG00000006307	Kmt2b	chr7	-	30582407	30582506	30582787	30582882	30582167	30582281	30583183	30583462	143,168,146	62,61,57	155,169,108	180,152,117	220	224	4.28046215868e-11	0.701,0.737,0.723	0.467,0.531,0.484	0.226
ENSMUSG00000046364	Rpl27a	chr7	+	109519917	109519993	109520467	109520642	109519584	109519648	109521600	109522367	210,206,226	82,131,117	149,179,122	199,207,165	201	300	4.38010548752e-11	0.793,0.701,0.742	0.528,0.563,0.525	0.207
ENSMUSG00000030779	Rbbp6	chr7	+	122978575	122978612	122982962	122983007	122975935	122976035	122984992	122985081	86,128,139	157,197,261	147,126,108	112,79,69	162	170	4.82440595409e-11	0.365,0.405,0.359	0.579,0.626,0.622	-0.233
ENSMUSG00000060475	Wtap	chr17	-	12983456	12983512	12985915	12985953	12981749	12981808	12992308	12992546	0,0,1	74,159,142	4,54,12	117,152,111	163	181	4.82440595409e-11	0.0,0.0,0.008	0.037,0.283,0.107	-0.14
ENSMUSG00000062300	Nectin2	chr7	-	19732914	19733211	19738011	19738374	19730611	19730729	19749214	19749533	632,636,393	1915,2212,1890	502,573,542	1151,1007,946	488	422	5.74904548656e-11	0.222,0.199,0.152	0.274,0.33,0.331	-0.121
ENSMUSG00000034190	Chmp7	chr14	-	69719398	69719497	69719747	69719867	69719128	69719189	69720111	69720160	499,700,571	257,300,333	472,445,343	516,383,400	245	224	5.84324879536e-11	0.64,0.681,0.611	0.455,0.515,0.439	0.174
ENSMUSG00000020476	Dbnl	chr11	+	5798215	5798325	5799233	5799339	5798015	5798111	5799859	5800962	800,837,705	323,441,408	829,849,600	865,727,648	235	231	6.11304643713e-11	0.709,0.651,0.629	0.485,0.534,0.476	0.165
ENSMUSG00000026355	Mcm6	chr1	-	128351432	128351682	128353459	128353570	128349303	128349469	128355512	128355659	1155,2078,2211	755,1089,960	1730,1389,1301	1601,1431,1294	236	375	6.98294755353e-11	0.709,0.752,0.785	0.632,0.607,0.615	0.131
ENSMUSG00000027469	Tpx2	chr2	+	152873089	152873216	152875540	152875672	152869600	152869775	152876566	152876692	1066,1506,1609	242,371,421	1289,998,1058	513,535,539	252	257	7.50773727513e-11	0.818,0.805,0.796	0.719,0.655,0.667	0.126
ENSMUSG00000028330	Ncbp1	chr4	+	46161260	46161323	46162091	46162166	46159658	46159723	46162960	46163064	144,180,201	680,893,1060	283,445,285	781,684,543	188	200	7.72019820051e-11	0.184,0.177,0.168	0.278,0.409,0.358	-0.172
ENSMUSG00000021932	Rnaseh2b	chr14	+	62365258	62365301	62370471	62370552	62364029	62364111	62372359	62372992	298,446,524	151,276,337	395,304,288	463,368,380	168	206	8.08928143326e-11	0.708,0.665,0.656	0.511,0.503,0.482	0.178
ENSMUSG00000014349	Ube2z	chr11	-	96055837	96055950	96060936	96061124	96051733	96051824	96062994	96063067	973,1375,1420	504,581,465	936,885,574	750,731,589	313	238	8.68882743532e-11	0.595,0.643,0.699	0.487,0.479,0.426	0.182
ENSMUSG00000022536	Glyr1	chr16	-	5018399	5018524	5018839	5019019	5013905	5015602	5019286	5019449	785,841,736	1634,2269,1891	966,894,771	1301,1211,926	305	250	9.11134591714e-11	0.283,0.233,0.242	0.378,0.377,0.406	-0.134
ENSMUSG00000025132	Arhgdia	chr11	-	120579515	120579579	120579667	120579744	120578108	120579430	120579966	120580050	1613,1862,1757	2104,2766,2340	2585,2129,2575	2017,1803,1650	202	189	9.1171028941e-11	0.418,0.386,0.413	0.545,0.525,0.594	-0.149
ENSMUSG00000032527	Pccb	chr9	-	100994567	100994649	100999164	100999273	100987780	100987904	101012704	101012815	144,187,165	199,302,325	309,270,290	218,187,245	234	207	1.00796504004e-10	0.39,0.354,0.31	0.556,0.561,0.512	-0.192
ENSMUSG00000025453	Nnt	chr13	-	119396746	119396976	119404551	119404754	119394610	119394828	119408902	119408997	64,85,59	245,267,278	177,185,166	304,314,207	328	355	1.018231676e-10	0.22,0.256,0.187	0.387,0.389,0.465	-0.193
ENSMUSG00000026748	Plxdc2	chr2	+	16669822	16669904	16703316	16703383	16669493	16669589	16712081	16712229	67,92,92	177,307,209	192,171,161	243,183,177	207	192	1.06995713742e-10	0.26,0.218,0.29	0.423,0.464,0.458	-0.192
ENSMUSG00000019433	Gipc1	chr8	+	83662234	83662415	83663048	83663161	83661954	83662140	83663919	83664001	1390,1491,1211	901,904,840	1261,1022,1213	1482,1284,1435	306	238	1.18191096499e-10	0.545,0.562,0.529	0.398,0.382,0.397	0.153
ENSMUSG00000026404	Ddx59	chr1	+	136419409	136419577	136424794	136424884	136416581	136417396	136432311	136432563	254,271,254	66,62,47	181,147,134	104,86,82	293	215	1.24495277871e-10	0.738,0.762,0.799	0.561,0.556,0.545	0.212
ENSMUSG00000052139	Bre	chr5	+	31820477	31820672	31831084	31831159	31785577	31785672	31901054	31901164	49,76,102	176,268,273	137,159,164	215,186,161	320	200	1.34413769004e-10	0.148,0.151,0.189	0.285,0.348,0.389	-0.178
ENSMUSG00000025220	Mgea5	chr19	-	45770050	45770209	45771681	45771966	45767393	45768007	45773661	45773760	268,374,400	922,1104,966	716,544,801	1123,947,1006	410	284	1.36830261275e-10	0.168,0.19,0.223	0.306,0.285,0.355	-0.122
ENSMUSG00000021114	Atp6v1d	chr12	-	78850471	78850539	78852264	78852344	78849739	78849784	78857226	78857344	831,936,1224	359,493,530	624,509,561	513,498,501	205	193	1.49424905874e-10	0.685,0.641,0.685	0.534,0.49,0.513	0.158
ENSMUSG00000038644	Pold1	chr7	-	44537991	44538105	44538326	44538443	44537607	44537755	44538603	44538692	545,577,446	295,280,240	419,363,268	403,382,318	242	239	1.51969681466e-10	0.646,0.671,0.647	0.507,0.484,0.454	0.173
ENSMUSG00000037313	Tacc3	chr5	+	33661221	33661384	33661520	33661645	33658127	33658727	33663820	33663902	904,1198,1075	457,552,553	671,843,566	839,711,777	288	250	1.56276055848e-10	0.632,0.653,0.628	0.41,0.507,0.387	0.203
ENSMUSG00000021958	Pinx1	chr14	+	63872301	63872394	63878111	63878188	63868518	63868597	63919096	63919859	110,184,217	330,568,568	182,152,178	266,188,220	218	202	1.65435534659e-10	0.236,0.231,0.261	0.388,0.428,0.428	-0.172
ENSMUSG00000033029	1700088E04Rik	chr15	-	79136306	79136489	79139237	79139300	79135636	79135765	79140880	79140992	10,27,24	44,62,49	11,12,16	198,225,221	188	308	1.72597040544e-10	0.271,0.416,0.445	0.083,0.08,0.106	0.288
ENSMUSG00000021595	Nsun2	chr13	+	69618105	69618190	69619445	69619638	69617405	69617477	69621604	69621679	1080,1214,1206	428,551,561	968,792,641	753,602,675	210	318	1.76349342686e-10	0.793,0.769,0.765	0.661,0.666,0.59	0.137
ENSMUSG00000028693	Nasp	chr4	-	116605683	116605763	116610402	116611377	116604740	116604814	116611971	116612081	2396,3904,5079	400,720,688	2193,1787,1829	655,573,519	1100	205	1.8004052729e-10	0.527,0.503,0.579	0.384,0.368,0.396	0.154
ENSMUSG00000036678	Aaas	chr15	-	102344088	102344232	102345576	102345675	102340330	102340451	102346486	102346533	429,613,510	337,416,312	419,367,280	537,475,496	224	269	1.83768221973e-10	0.605,0.639,0.663	0.484,0.481,0.404	0.179
ENSMUSG00000029203	Ube2k	chr5	+	65581385	65581468	65591875	65591975	65571531	65571590	65594419	65594548	833,1411,1483	614,976,1066	853,843,609	1113,1054,890	208	225	1.99489558118e-10	0.595,0.61,0.601	0.453,0.464,0.425	0.155
ENSMUSG00000016757	Ttll12	chr15	-	83588502	83588701	83591378	83591548	83587073	83587233	83594948	83595157	46,38,89	341,409,371	150,286,189	406,351,346	295	324	2.13866370821e-10	0.129,0.093,0.209	0.289,0.472,0.375	-0.235
ENSMUSG00000037286	Stag1	chr9	+	100705152	100705254	100712437	100712540	100643635	100643796	100737977	100738142	58,93,83	210,355,448	157,187,168	336,244,274	227	228	2.39674303151e-10	0.217,0.208,0.157	0.319,0.435,0.381	-0.184
ENSMUSG00000035933	Cog5	chr12	+	31886204	31886308	31893970	31894208	31870071	31870134	31900896	31900973	284,335,316	98,104,102	269,214,200	203,179,127	229	363	2.39904304755e-10	0.821,0.836,0.831	0.677,0.655,0.714	0.147
ENSMUSG00000078773	Rad54b	chr4	+	11569820	11569932	11593620	11593815	11563326	11563477	11595666	11595939	180,227,261	259,275,298	293,207,157	151,112,103	237	320	2.39904304755e-10	0.484,0.527,0.542	0.724,0.714,0.673	-0.186
ENSMUSG00000025220	Mgea5	chr19	-	45771681	45771966	45773661	45773760	45770050	45770209	45776047	45776219	271,435,372	707,966,982	813,659,759	1064,884,947	224	410	2.45233803001e-10	0.412,0.452,0.409	0.583,0.577,0.595	-0.161
ENSMUSG00000018651	Tada2a	chr11	-	84085638	84085771	84087110	84087182	84084713	84084757	84090548	84090659	242,298,355	110,138,116	182,169,202	204,215,160	197	258	2.53517751151e-10	0.742,0.739,0.8	0.539,0.507,0.623	0.204
ENSMUSG00000018449	Rpain	chr11	+	70973801	70973913	70974899	70975040	70973014	70973075	70977657	70977687	92,91,99	312,366,355	124,122,97	193,175,159	237	266	2.53750324914e-10	0.249,0.218,0.238	0.419,0.439,0.406	-0.186
ENSMUSG00000052752	Traf7	chr17	-	24513192	24513376	24513898	24513932	24512949	24513084	24514124	24514217	55,67,48	834,970,895	99,81,110	728,615,569	159	309	2.73720752047e-10	0.114,0.118,0.094	0.209,0.204,0.273	-0.12
ENSMUSG00000020780	Srp68	chr11	-	116261744	116261827	116262859	116262969	116260793	116260934	116263214	116263297	737,1038,995	255,353,279	633,563,606	421,363,349	235	208	2.95184961191e-10	0.719,0.722,0.759	0.571,0.579,0.606	0.148
ENSMUSG00000019795	Pcmt1	chr10	-	7644324	7644429	7647589	7647621	7640694	7640815	7649050	7649155	98,153,150	181,266,245	92,95,99	382,403,356	157	230	3.15750248678e-10	0.442,0.457,0.473	0.261,0.257,0.289	0.188
ENSMUSG00000068328	Aup1	chr6	+	83056066	83056140	83056367	83056434	83055897	83055970	83056541	83056644	151,204,179	345,480,402	220,212,204	262,221,202	199	192	3.38777887872e-10	0.297,0.291,0.301	0.448,0.481,0.494	-0.178
ENSMUSG00000020076	Ddx50	chr10	-	62640744	62640862	62642775	62642954	62640446	62640632	62643296	62643372	715,1038,1382	206,412,398	784,665,782	470,431,482	304	243	3.56161007605e-10	0.735,0.668,0.735	0.571,0.552,0.565	0.15
ENSMUSG00000020176	Grb10	chr11	-	11937806	11937923	11938409	11938484	11937000	11937067	11943881	11943980	3239,4249,3602	3159,4177,3573	2331,2089,1564	3908,3507,2989	200	242	3.56161007605e-10	0.554,0.552,0.55	0.419,0.419,0.388	0.143
ENSMUSG00000033557	Fam20b	chr1	-	156690476	156690648	156698726	156698836	156687355	156687547	156702398	156702485	129,184,111	334,483,409	342,303,253	491,427,319	235	297	3.59055889448e-10	0.328,0.325,0.255	0.468,0.473,0.501	-0.178
ENSMUSG00000039000	Ube3c	chr5	+	29597068	29597184	29598858	29599016	29590809	29590956	29600640	29600794	92,96,125	163,220,256	294,273,305	296,256,248	241	283	3.60811299273e-10	0.399,0.339,0.364	0.538,0.556,0.591	-0.194
ENSMUSG00000035683	Melk	chr4	+	44325640	44325739	44332879	44332966	44324199	44324268	44340625	44340745	208,298,233	494,600,579	290,228,229	334,279,218	224	212	3.98329152378e-10	0.285,0.32,0.276	0.451,0.436,0.499	-0.168
ENSMUSG00000021111	Papola	chr12	+	105799650	105799824	105800683	105800750	105784715	105784914	105804926	105805008	1188,1653,1603	376,599,621	1144,1380,997	841,778,694	299	192	3.98329152378e-10	0.67,0.639,0.624	0.466,0.532,0.48	0.152
ENSMUSG00000030849	Fgfr2	chr7	-	130218997	130219121	130228622	130228792	130200982	130201173	130241199	130241277	999,1539,1376	1029,1306,1037	1381,1218,1272	2268,1981,1888	295	249	4.07806302053e-10	0.45,0.499,0.528	0.339,0.342,0.363	0.144
ENSMUSG00000027620	Rbm39	chr2	-	156177335	156177385	156179176	156179240	156172827	156173022	156179886	156180238	415,538,453	691,1033,1071	517,822,624	560,497,507	189	175	4.42295546594e-10	0.357,0.325,0.281	0.461,0.605,0.533	-0.212
ENSMUSG00000042354	Gnl3	chr14	-	31013166	31013324	31013652	31013795	31012722	31012789	31014052	31014227	295,451,446	766,1019,1066	668,559,553	904,674,689	268	283	4.5133665466e-10	0.289,0.319,0.306	0.438,0.467,0.459	-0.15
ENSMUSG00000028426	Rad23b	chr4	+	55382479	55382615	55383586	55383714	55380988	55381116	55385409	55385601	3085,3835,3547	1306,1720,2060	2263,1904,1474	2073,1698,2095	261	253	4.78905558443e-10	0.696,0.684,0.625	0.514,0.521,0.405	0.188
ENSMUSG00000075528	Aarsd1	chr11	-	101409652	101409707	101410113	101410205	101408130	101408225	101410353	101410420	185,298,242	173,194,177	495,434,343	157,130,139	217	180	4.78905558443e-10	0.47,0.56,0.531	0.723,0.735,0.672	-0.19
ENSMUSG00000025393	Atp5b	chr10	+	128086297	128086420	128088320	128088533	128086037	128086196	128088956	128089158	15102,18642,16348	8789,10270,10826	12212,9609,9542	11885,10003,10686	248	338	5.09050810327e-10	0.701,0.712,0.673	0.583,0.567,0.549	0.129
ENSMUSG00000002107	Celf2	chr2	-	6624670	6624719	6664114	6664197	6615687	6615822	6721416	6721613	160,234,252	37,65,75	210,205,120	135,130,95	208	174	5.09050810327e-10	0.783,0.751,0.738	0.565,0.569,0.514	0.208
ENSMUSG00000038482	Tfdp1	chr8	+	13372935	13373102	13373844	13373923	13372465	13372617	13377141	13377702	571,716,595	431,456,397	980,978,776	379,321,273	292	204	5.14876825429e-10	0.481,0.523,0.511	0.644,0.68,0.665	-0.158
ENSMUSG00000053110	Yap1	chr9	-	7938407	7938538	7952952	7953134	7936514	7936627	7962288	7962402	1170,1548,1283	2689,3638,3320	2071,1957,1786	2998,2674,2213	307	256	5.15842807737e-10	0.266,0.262,0.244	0.365,0.379,0.402	-0.125
ENSMUSG00000038456	Dennd2a	chr6	-	39485558	39485636	39487819	39487889	39483012	39483153	39488766	39488876	33,36,32	139,174,137	64,72,64	101,107,92	195	203	5.49179444777e-10	0.198,0.177,0.196	0.397,0.412,0.42	-0.219
ENSMUSG00000020572	Nampt	chr12	+	32842684	32842804	32846705	32846846	32840924	32841150	32848616	32848751	568,779,976	971,1421,1768	658,497,531	581,482,538	245	266	5.50533910275e-10	0.388,0.373,0.375	0.551,0.528,0.517	-0.153
ENSMUSG00000017299	Dnttip1	chr2	+	164747462	164747559	164754109	164754208	164746706	164746777	164757389	164757458	90,93,94	215,307,234	192,225,163	245,253,198	222	224	5.5196922525e-10	0.297,0.234,0.288	0.442,0.473,0.454	-0.183
ENSMUSG00000029141	Slc4a1ap	chr5	+	31536137	31536324	31540385	31540497	31534857	31534927	31543669	31543913	288,389,432	74,127,133	301,289,279	204,160,205	312	237	5.61168625505e-10	0.747,0.699,0.712	0.528,0.578,0.508	0.181
ENSMUSG00000074578	Zfas1	chr2	+	167063635	167063727	167065158	167065217	167062933	167063297	167065433	167065480	686,864,775	140,207,226	873,759,930	444,478,386	217	184	5.6913559937e-10	0.806,0.78,0.744	0.625,0.574,0.671	0.153
ENSMUSG00000006369	Fbln1	chr15	+	85240619	85240739	85242010	85242142	85239293	85239419	85244182	85244306	602,701,467	1195,1513,1022	1065,1008,760	1163,1135,929	245	257	5.70481586336e-10	0.346,0.327,0.324	0.49,0.482,0.462	-0.146
ENSMUSG00000027620	Rbm39	chr2	-	156167684	156167750	156172827	156173022	156167537	156167591	156177335	156177385	1363,2080,2265	310,572,624	1295,1174,1399	909,828,609	320	191	6.28565619135e-10	0.724,0.685,0.684	0.46,0.458,0.578	0.199
ENSMUSG00000028541	B4galt2	chr4	-	117877096	117877219	117877438	117877629	117876879	117876984	117880867	117881103	282,279,200	498,636,469	434,380,396	500,419,379	316	248	6.51270709062e-10	0.308,0.256,0.251	0.405,0.416,0.451	-0.152
ENSMUSG00000002833	Hdgfrp2	chr17	+	56082276	56082415	56093521	56093722	56082099	56082176	56096016	56096130	343,398,394	752,928,892	513,438,532	597,578,478	264	326	6.91793634724e-10	0.36,0.346,0.353	0.515,0.483,0.579	-0.173
ENSMUSG00000038299	Wdr36	chr18	+	32846829	32846962	32847141	32847317	32845590	32845645	32847588	32847709	519,548,563	342,480,472	334,276,247	435,461,419	258	301	7.11121815797e-10	0.639,0.571,0.582	0.473,0.411,0.407	0.167
ENSMUSG00000025724	Sec11a	chr7	-	80927736	80927886	80935026	80935136	80923100	80923220	80947401	80947780	610,719,746	2042,2436,2942	927,832,945	1904,1536,1875	235	275	7.54457400767e-10	0.259,0.257,0.229	0.363,0.388,0.371	-0.126
ENSMUSG00000021000	Ctage5	chr12	+	59172524	59172592	59179849	59180008	59170956	59170992	59184186	59184303	104,205,195	273,470,395	91,92,76	492,409,403	193	284	7.78455824431e-10	0.359,0.391,0.421	0.214,0.249,0.217	0.164
ENSMUSG00000040268	Plekha1	chr7	+	130900516	130900660	130902176	130902245	130896990	130897450	130904869	130904934	150,310,244	203,310,335	356,336,279	200,184,171	269	194	8.27435824576e-10	0.348,0.419,0.344	0.562,0.568,0.541	-0.187
ENSMUSG00000032527	Pccb	chr9	-	100995559	100995680	100999164	100999273	100994567	100994649	101012704	101012815	144,187,163	432,560,454	309,270,291	458,393,401	234	246	8.27632782179e-10	0.259,0.26,0.274	0.415,0.419,0.433	-0.158
ENSMUSG00000028670	Lypla2	chr4	-	135970607	135970639	135970859	135970965	135970453	135970519	135972517	135972588	634,803,548	47,54,55	550,590,483	96,113,97	231	157	8.50174352687e-10	0.902,0.91,0.871	0.796,0.78,0.772	0.112
ENSMUSG00000042688	Mapk6	chr9	-	75393364	75393529	75395509	75395654	75390166	75390368	75397578	75398751	701,939,998	1487,2013,1849	1242,1044,891	1318,1101,1136	270	290	8.8239467409e-10	0.336,0.334,0.367	0.503,0.505,0.457	-0.143
ENSMUSG00000030374	Strn4	chr7	+	16831485	16831580	16832925	16833101	16831024	16831138	16833177	16833225	540,579,496	490,454,399	479,393,401	713,612,687	220	301	8.8285208573e-10	0.601,0.636,0.63	0.479,0.468,0.444	0.159
ENSMUSG00000033808	Tmem87a	chr2	-	120362878	120362940	120363361	120363435	120360038	120360094	120369243	120369347	56,106,105	54,117,127	131,111,133	57,43,53	199	187	8.96348381228e-10	0.494,0.46,0.437	0.684,0.708,0.702	-0.234
ENSMUSG00000024527	Afg3l2	chr18	-	67422944	67423098	67425888	67426026	67421207	67421315	67428980	67429254	150,202,182	322,373,385	297,264,260	328,242,239	263	279	9.29839888904e-10	0.331,0.365,0.334	0.49,0.536,0.536	-0.177
ENSMUSG00000028962	Slc4a2	chr5	+	24435114	24435340	24435544	24435760	24434832	24435017	24435841	24435990	315,363,282	114,175,123	359,322,340	332,261,317	351	341	9.43963213057e-10	0.729,0.668,0.69	0.512,0.545,0.51	0.173
ENSMUSG00000004880	Lbr	chr1	-	181828711	181828908	181831541	181831734	181825621	181825676	181832148	181832232	451,642,785	150,190,189	587,657,536	321,332,353	318	322	9.55552070063e-10	0.753,0.774,0.808	0.649,0.667,0.606	0.138
ENSMUSG00000029064	Gnb1	chr4	+	155527412	155527509	155533696	155533735	155515630	155515679	155535357	155535464	458,675,761	1202,1638,1900	695,1026,771	1096,990,874	222	164	1.09616798346e-09	0.22,0.233,0.228	0.319,0.434,0.395	-0.156
ENSMUSG00000029422	Rsrc2	chr5	-	123730454	123730544	123731036	123731269	123729083	123729356	123733555	123733630	337,542,417	607,857,1098	665,646,491	654,506,561	358	215	1.09828336231e-09	0.25,0.275,0.186	0.379,0.434,0.345	-0.149
ENSMUSG00000018559	Ctdnep1	chr11	+	69984733	69984805	69988612	69988729	69984415	69984534	69988827	69988939	394,448,512	1027,1211,1068	731,580,631	1035,825,719	197	242	1.15172064868e-09	0.32,0.312,0.371	0.465,0.463,0.519	-0.148
ENSMUSG00000091228	Gm20390	chr11	-	93951899	93952012	93952799	93952901	93949818	93950046	93955494	93955624	3872,4524,3774	2950,3605,3580	4333,3739,3491	6380,5289,5112	227	238	1.18739066812e-09	0.579,0.568,0.525	0.416,0.426,0.417	0.138
ENSMUSG00000026917	Wdr5	chr2	+	27525105	27525161	27528273	27528320	27520827	27520911	27531638	27531714	181,197,207	423,533,520	310,254,257	372,284,371	181	172	1.24958228224e-09	0.289,0.26,0.274	0.442,0.459,0.397	-0.158
ENSMUSG00000040860	Crocc	chr4	-	141046943	141047129	141051040	141051195	141046771	141046855	141052949	141053091	60,62,47	98,117,90	90,99,82	61,70,43	280	311	1.25021900324e-09	0.405,0.371,0.367	0.621,0.611,0.679	-0.256
ENSMUSG00000038379	Ttk	chr9	+	83868042	83868219	83868575	83868660	83865077	83865158	83869182	83869493	362,638,618	111,166,242	309,316,266	212,188,203	302	210	1.25025942845e-09	0.694,0.728,0.64	0.503,0.539,0.477	0.181
ENSMUSG00000037503	Fam168b	chr1	-	34828766	34828847	34836732	34836813	34819866	34820009	34842827	34842964	127,160,205	1209,1795,1633	256,815,357	1252,1134,798	206	206	1.303277164e-09	0.095,0.082,0.112	0.17,0.418,0.309	-0.203
ENSMUSG00000037570	Mcrs1	chr15	-	99249875	99250014	99250462	99250582	99248701	99248860	99251861	99251961	295,254,281	67,123,82	502,408,484	41,60,54	245	264	1.39519105522e-09	0.826,0.69,0.787	0.93,0.88,0.906	-0.138
ENSMUSG00000030763	Lcmt1	chr7	+	123422706	123422798	123428093	123428191	123421537	123421639	123430132	123430358	301,342,378	120,121,89	321,248,296	240,204,186	217	223	1.39519105522e-09	0.72,0.744,0.814	0.579,0.555,0.621	0.174
ENSMUSG00000020974	Pole2	chr12	-	69204090	69204267	69206409	69206518	69202906	69202974	69207858	69207936	124,199,205	54,65,100	212,235,163	224,188,181	234	302	1.40944154892e-09	0.748,0.798,0.726	0.55,0.617,0.538	0.189
ENSMUSG00000025812	Pard3	chr8	+	127161209	127161311	127277020	127277201	127064346	127064473	127306329	127306508	115,132,141	428,617,527	303,344,225	625,605,492	227	306	1.40944154892e-09	0.266,0.224,0.265	0.395,0.434,0.381	-0.152
ENSMUSG00000024969	Mark2	chr19	-	7285731	7285968	7286568	7286625	7284868	7284988	7286833	7286904	35,59,58	342,462,474	152,125,119	505,453,469	182	362	1.44404016558e-09	0.169,0.203,0.196	0.374,0.354,0.335	-0.165
ENSMUSG00000030035	Wbp1	chr6	-	83119867	83120044	83120184	83120287	83119043	83119720	83120771	83120876	462,614,536	1751,2025,1655	859,757,763	1667,1460,1316	228	302	1.48335884669e-09	0.259,0.287,0.3	0.406,0.407,0.434	-0.134
ENSMUSG00000002835	Chaf1a	chr17	+	56064000	56064256	56064973	56065425	56063327	56063420	56067406	56068026	362,516,482	775,836,752	698,615,573	620,579,527	381	577	1.55223552203e-09	0.414,0.483,0.493	0.63,0.617,0.622	-0.16
ENSMUSG00000041319	Thoc6	chr17	-	23668975	23669110	23669195	23669306	23668796	23668886	23669390	23669453	870,863,895	503,597,438	613,481,430	620,480,552	236	260	1.57281062248e-09	0.656,0.614,0.692	0.521,0.525,0.462	0.151
ENSMUSG00000039630	Hnrnpu	chr1	-	178330164	178330346	178330591	178330846	178329867	178329939	178331092	178331261	2790,4431,4900	6507,9749,11152	5008,4829,4707	6894,6596,5639	380	307	1.58820300694e-09	0.257,0.269,0.262	0.37,0.372,0.403	-0.119
ENSMUSG00000020166	Cnot2	chr10	-	116504034	116504114	116517316	116517383	116501191	116501317	116527826	116527949	559,787,733	289,400,446	437,363,338	444,416,328	192	205	1.61457545111e-09	0.674,0.677,0.637	0.512,0.482,0.524	0.157
ENSMUSG00000058835	Abi1	chr2	-	22971082	22971259	22994522	22994690	22962400	22962501	23039948	23040219	175,245,250	488,673,580	413,424,277	557,432,409	293	302	1.65983150519e-09	0.27,0.273,0.308	0.433,0.503,0.411	-0.165
ENSMUSG00000019818	Cd164	chr10	+	41521917	41522007	41523172	41523244	41519413	41519700	41524106	41524145	994,1282,970	1274,1645,1610	1122,1236,931	981,841,738	215	197	1.66714184211e-09	0.417,0.417,0.356	0.512,0.574,0.536	-0.144
ENSMUSG00000044813	Shb	chr4	-	45444678	45444798	45447505	45447677	45423277	45424123	45458126	45458342	352,382,323	653,760,783	422,346,349	456,391,363	297	245	1.70982658922e-09	0.308,0.293,0.254	0.433,0.422,0.442	-0.147
ENSMUSG00000028986	Klhl7	chr5	+	24134963	24135139	24138305	24138480	24127979	24128104	24141150	24141293	122,173,206	384,518,532	287,263,269	458,396,323	301	300	1.72923584238e-09	0.24,0.25,0.278	0.384,0.398,0.454	-0.156
ENSMUSG00000039748	Exo1	chr1	+	175888723	175888861	175891933	175892146	175887577	175887701	175892873	175893061	121,175,149	632,696,746	198,167,148	451,396,232	263	338	1.72923584238e-09	0.197,0.244,0.204	0.361,0.351,0.451	-0.173
ENSMUSG00000001247	Lsr	chr7	-	30965968	30966088	30971867	30972212	30959152	30959314	30973079	30973427	580,791,775	21,43,11	551,778,567	93,69,43	470	245	1.75474506091e-09	0.935,0.906,0.973	0.755,0.855,0.873	0.11
ENSMUSG00000025130	P4hb	chr11	-	120563815	120563920	120567917	120568055	120563602	120563728	120568173	120568307	1700,1885,1945	4713,5786,5706	2437,2188,2102	4223,3657,3423	263	230	1.80970994357e-09	0.24,0.222,0.23	0.335,0.344,0.349	-0.112
ENSMUSG00000024104	Fam21	chr6	+	116255048	116255168	116256226	116256289	116254412	116254493	116256615	116256828	195,329,344	22,58,53	240,191,221	99,79,74	245	188	1.82852669591e-09	0.872,0.813,0.833	0.65,0.65,0.696	0.174
ENSMUSG00000019920	Lims1	chr10	+	58410052	58410202	58412402	58412553	58409559	58409680	58413972	58414065	527,680,638	261,311,287	385,374,372	368,336,320	275	276	1.95875696075e-09	0.67,0.687,0.691	0.512,0.528,0.538	0.157
ENSMUSG00000004789	Dlst	chr12	+	85129791	85129865	85130459	85130543	85128310	85128441	85130896	85131064	283,370,313	619,1043,1158	456,465,366	649,575,562	199	209	2.05785444981e-09	0.324,0.271,0.221	0.425,0.459,0.406	-0.158
ENSMUSG00000029920	Smarcad1	chr6	+	65110369	65110552	65111775	65111885	65108651	65108770	65114300	65116061	296,395,441	585,948,965	847,763,691	953,873,901	308	235	2.21927665905e-09	0.279,0.241,0.259	0.404,0.4,0.369	-0.131
ENSMUSG00000061589	Dot1l	chr10	+	80789313	80789519	80790319	80790384	80788514	80789092	80790610	80791561	403,610,488	55,85,83	336,290,266	108,105,90	331	190	2.23697497473e-09	0.808,0.805,0.771	0.641,0.613,0.629	0.167
ENSMUSG00000021807	2700060E02Rik	chr14	-	19812348	19812397	19814536	19814605	19811401	19812237	19816184	19816273	1451,2139,2577	301,507,502	1349,1175,1827	531,511,623	194	174	2.47893969889e-09	0.812,0.791,0.822	0.695,0.673,0.725	0.111
ENSMUSG00000030695	Aldoa	chr7	-	126796853	126796908	126797336	126797776	126796481	126796755	126799044	126799170	4788,5508,4281	1359,1629,1265	3236,2915,3002	1694,1617,1361	565	180	2.4858511334e-09	0.529,0.519,0.519	0.378,0.365,0.413	0.137
ENSMUSG00000020048	Hsp90b1	chr10	-	86695825	86695963	86696718	86696835	86695659	86695737	86698318	86698438	3547,6123,6612	5952,8250,8319	4794,4392,3530	4012,3906,2631	242	263	2.52012503699e-09	0.393,0.446,0.463	0.565,0.55,0.593	-0.135
ENSMUSG00000002980	Bcam	chr7	-	19766835	19767061	19768451	19768573	19766688	19766759	19770406	19770547	1076,1251,865	2444,3026,2216	2082,2125,1757	3016,2607,2592	247	351	2.63961644152e-09	0.385,0.37,0.357	0.495,0.537,0.491	-0.137
ENSMUSG00000052752	Traf7	chr17	-	24514712	24514866	24516504	24516599	24514124	24514217	24518741	24518799	221,338,280	318,362,275	257,198,190	563,462,647	220	279	2.70195242912e-09	0.468,0.542,0.564	0.367,0.352,0.271	0.195
ENSMUSG00000027099	Mtx2	chr2	+	74868319	74868412	74868882	74868921	74866870	74866947	74869303	74869429	412,658,796	549,781,780	959,716,866	604,465,522	218	164	2.73623002132e-09	0.361,0.388,0.434	0.544,0.537,0.555	-0.151
ENSMUSG00000027641	Rbl1	chr2	-	157159659	157159738	157161379	157161451	157152895	157153044	157163538	157163715	146,166,205	76,86,104	182,140,116	182,195,144	197	204	2.9943790553e-09	0.665,0.667,0.671	0.509,0.426,0.455	0.204
ENSMUSG00000031921	Terf2	chr8	-	107079368	107079469	107094821	107094952	107076609	107076999	107095928	107096024	101,142,108	186,341,268	256,219,157	201,182,193	256	226	3.03689627451e-09	0.324,0.269,0.262	0.529,0.515,0.418	-0.202
ENSMUSG00000028848	Gpn2	chr4	+	133585909	133586066	133588499	133588660	133584418	133584800	133589766	133589897	48,79,60	159,213,226	49,26,21	289,233,333	282	286	3.03689627451e-09	0.234,0.273,0.212	0.147,0.102,0.06	0.137
ENSMUSG00000022312	Eif3h	chr15	-	51789992	51790113	51796387	51796537	51787905	51788038	51797612	51797712	2899,3925,3620	4605,6347,5647	5660,4754,5458	5472,4862,4376	275	246	3.22935931394e-09	0.36,0.356,0.364	0.481,0.467,0.527	-0.132
ENSMUSG00000008855	Hdac5	chr11	-	102197338	102197436	102197665	102197785	102197058	102197177	102198796	102198884	280,359,248	82,106,91	411,373,323	269,257,212	245	223	3.3038500285e-09	0.757,0.755,0.713	0.582,0.569,0.581	0.164
ENSMUSG00000100005	B130024G19Rik	chr7	+	70404247	70404384	70406607	70406738	70402427	70402549	70410588	70411142	0,1,0	9,9,13	10,13,11	15,6,8	262	256	3.45187865484e-09	0.0,0.098,0.0	0.394,0.679,0.573	-0.516
ENSMUSG00000034343	Ube2f	chr1	+	91254259	91254393	91262266	91262296	91250318	91250437	91265217	91265283	151,214,300	48,54,101	260,255,233	27,33,22	259	155	3.71679445704e-09	0.653,0.703,0.64	0.852,0.822,0.864	-0.181
ENSMUSG00000022718	Dgcr8	chr16	-	18259548	18259655	18259878	18259979	18258193	18258321	18272720	18272803	97,161,162	283,451,473	246,225,202	342,315,288	226	232	3.83183580718e-09	0.26,0.268,0.26	0.425,0.423,0.419	-0.16
ENSMUSG00000033581	Igf2bp2	chr16	-	22070306	22070375	22076016	22076145	22068142	22068259	22078615	22078751	1941,2654,2102	670,887,853	1603,1429,1095	1033,901,1043	254	194	3.83183580718e-09	0.689,0.696,0.653	0.542,0.548,0.445	0.168
ENSMUSG00000028560	Usp1	chr4	+	98928863	98928968	98929693	98929854	98928233	98928354	98930859	98931548	303,428,487	242,481,497	784,773,743	422,363,385	230	286	3.87012258605e-09	0.609,0.525,0.549	0.698,0.726,0.706	-0.149
ENSMUSG00000109378	U2af1l4	chr7	+	30564081	30564131	30564202	30564301	30563929	30563996	30564473	30564607	21,36,34	253,311,305	77,78,67	300,239,264	175	224	3.9274202572e-09	0.096,0.129,0.125	0.247,0.295,0.245	-0.146
ENSMUSG00000010110	Stx5a	chr19	+	8742253	8742497	8743079	8743135	8741487	8741575	8743352	8743423	76,88,101	147,192,211	194,174,220	174,193,179	369	181	3.9274202572e-09	0.202,0.184,0.19	0.354,0.307,0.376	-0.154
ENSMUSG00000006411	Nectin4	chr1	+	171385097	171385251	171385662	171385738	171384683	171384832	171386580	171388285	73,104,89	54,87,75	486,414,461	188,123,156	279	201	4.06770504603e-09	0.493,0.463,0.461	0.651,0.708,0.68	-0.207
ENSMUSG00000003345	Csnk1g2	chr10	+	80639579	80639663	80639767	80639874	80639084	80639233	80640021	80640771	1909,2207,1745	872,1322,998	1377,1398,1204	1272,1287,1208	209	232	4.07183836712e-09	0.708,0.65,0.66	0.546,0.547,0.525	0.133
ENSMUSG00000034687	Fras1	chr5	+	96570980	96571124	96572910	96573045	96569432	96569580	96588078	96588222	117,175,120	25,38,17	143,190,121	83,97,66	269	260	4.22810985599e-09	0.819,0.817,0.872	0.625,0.654,0.639	0.197
ENSMUSG00000006471	Ndor1	chr2	-	25250095	25250197	25251720	25251818	25249793	25250003	25254863	25254941	18,42,32	192,181,218	80,51,63	130,131,75	223	227	4.36598726881e-09	0.087,0.191,0.13	0.385,0.284,0.461	-0.241
ENSMUSG00000062604	Srpk2	chr5	-	23548454	23548563	23565113	23565265	23546979	23547067	23675719	23675774	54,80,62	92,142,130	55,62,55	309,286,226	277	234	4.36603642128e-09	0.331,0.322,0.287	0.131,0.155,0.171	0.161
ENSMUSG00000032187	Smarca4	chr9	+	21647617	21647675	21655626	21655748	21647350	21647481	21658825	21658976	539,812,680	527,848,656	785,659,581	1294,1358,989	183	247	4.60403340143e-09	0.58,0.564,0.583	0.45,0.396,0.442	0.146
ENSMUSG00000026925	Inpp5e	chr2	-	26400035	26400143	26400372	26400492	26399412	26399574	26400885	26401010	210,246,211	66,62,52	248,209,209	142,119,154	245	233	4.88862680592e-09	0.752,0.791,0.794	0.624,0.626,0.563	0.175
ENSMUSG00000098374	Gm28043	chr17	+	29698637	29698729	29699219	29699288	29697948	29698071	29700233	29700281	121,162,151	155,236,194	261,207,198	140,142,131	217	194	4.91200201882e-09	0.411,0.38,0.41	0.625,0.566,0.575	-0.188
ENSMUSG00000017146	Brca1	chr11	-	101507949	101508230	101509920	101510099	101505316	101505404	101512719	101512849	111,141,123	263,315,308	194,150,129	179,152,169	304	406	4.91200201882e-09	0.36,0.374,0.348	0.591,0.569,0.505	-0.194
ENSMUSG00000024816	Frmd8	chr19	-	5862250	5862394	5863223	5863347	5856584	5856789	5865068	5865293	158,204,140	265,293,226	331,264,290	267,206,153	249	269	4.96925190068e-09	0.392,0.429,0.401	0.573,0.581,0.672	-0.201
ENSMUSG00000071659	Hnrnpul2	chr19	+	8822803	8822939	8823229	8823306	8819400	8820813	8823529	8823669	1263,2031,1957	734,1249,1408	1227,1370,1048	1479,1308,1273	261	202	4.97598392364e-09	0.571,0.557,0.518	0.391,0.448,0.389	0.139
ENSMUSG00000027673	Ndufb5	chr3	+	32744853	32744942	32746447	32746514	32736989	32737205	32747727	32747789	789,803,880	1036,1504,1634	1368,1179,1094	1253,1002,1002	214	192	5.23242261144e-09	0.406,0.324,0.326	0.495,0.514,0.495	-0.149
ENSMUSG00000015937	H2afy	chr13	-	56084195	56084285	56089757	56089857	56083119	56083294	56096123	56096234	2333,2850,2698	1300,1740,1464	2177,2367,1841	2299,1962,2076	225	215	5.32795640455e-09	0.632,0.61,0.638	0.475,0.535,0.459	0.137
ENSMUSG00000020803	Txndc17	chr11	+	72208252	72208334	72208729	72208805	72207546	72207768	72209414	72210015	1221,1557,1630	672,1033,1128	2135,1643,1925	2448,1751,2124	207	201	5.75208735419e-09	0.638,0.594,0.584	0.459,0.477,0.468	0.137
ENSMUSG00000025203	Scd2	chr19	+	44294903	44295186	44299608	44299814	44293675	44294411	44301211	44301444	4879,6485,5497	2490,3084,2058	3754,3338,3044	2932,2579,2296	408	331	5.85390835177e-09	0.614,0.63,0.684	0.509,0.512,0.518	0.13
ENSMUSG00000047731	Wbp1l	chr19	+	46644352	46644455	46652473	46652635	46606711	46606759	46653964	46657382	80,143,71	573,727,605	165,156,108	515,427,397	228	287	5.90697294664e-09	0.149,0.198,0.129	0.287,0.315,0.255	-0.127
ENSMUSG00000030795	Fus	chr7	+	127969716	127969871	127971840	127971982	127969561	127969586	127972116	127972304	4402,5561,4550	11657,14395,12700	5971,5148,5179	9621,8082,8067	280	267	6.52832208071e-09	0.265,0.269,0.255	0.372,0.378,0.38	-0.114
ENSMUSG00000041328	Pcf11	chr7	-	92663966	92664155	92665739	92665865	92663461	92663656	92669428	92669934	94,48,87	256,337,271	180,174,139	259,199,183	251	314	6.592469952e-09	0.315,0.151,0.287	0.465,0.522,0.487	-0.24
ENSMUSG00000036054	Sugp2	chr8	+	70260468	70260589	70261230	70261317	70259751	70259819	70262870	70263105	162,183,172	31,34,32	162,125,116	79,72,55	246	212	6.60183379372e-09	0.818,0.823,0.822	0.639,0.599,0.645	0.193
ENSMUSG00000021796	Bmpr1a	chr14	-	34441098	34441201	34443818	34443981	34434637	34434734	34447771	34447978	477,600,622	681,1142,1133	847,749,789	836,747,697	288	228	6.60316285811e-09	0.357,0.294,0.303	0.445,0.443,0.473	-0.136
ENSMUSG00000022336	Eif3e	chr15	-	43266133	43266259	43270878	43270983	43265500	43265625	43272275	43272318	923,1410,1271	2982,5043,5745	1951,1713,1729	4581,3776,3445	230	251	6.76917360008e-09	0.252,0.234,0.194	0.317,0.331,0.354	-0.107
ENSMUSG00000032116	Stt3a	chr9	-	36743995	36744151	36746553	36746645	36743415	36743604	36747924	36748080	174,316,286	445,720,678	637,551,548	836,750,652	217	281	6.89769604553e-09	0.336,0.362,0.353	0.497,0.488,0.521	-0.152
ENSMUSG00000032216	Nedd4	chr9	+	72669951	72670116	72671229	72671303	72662481	72662613	72677314	72677393	3647,4402,4024	3680,5383,5573	5818,4958,5549	4436,3820,3298	290	199	6.89769604553e-09	0.405,0.359,0.331	0.474,0.471,0.536	-0.129
ENSMUSG00000022702	Hira	chr16	+	18925647	18925863	18927437	18927523	18922853	18922959	18932867	18933062	324,367,377	559,779,585	517,452,474	462,431,273	341	211	7.25872447529e-09	0.264,0.226,0.285	0.409,0.394,0.518	-0.182
ENSMUSG00000028578	Caap1	chr4	-	94521061	94521135	94551264	94551465	94500080	94501416	94556461	94556796	63,97,88	174,282,291	103,129,105	152,137,150	326	199	7.63247992891e-09	0.181,0.174,0.156	0.293,0.365,0.299	-0.149
ENSMUSG00000056851	Pcbp2	chr15	+	102484165	102484240	102487087	102487129	102483159	102483288	102488204	102488277	2451,2733,2112	987,1070,1094	2277,2145,1738	1657,1410,1533	200	167	8.01201841629e-09	0.675,0.681,0.617	0.534,0.56,0.486	0.131
ENSMUSG00000036202	Rif1	chr2	+	52109191	52109275	52109350	52109402	52108439	52108591	52109910	52113000	161,299,312	30,83,69	193,211,175	121,100,95	209	177	8.07744752566e-09	0.82,0.753,0.793	0.575,0.641,0.609	0.18
ENSMUSG00000006494	Pdk1	chr2	+	71895688	71895799	71897646	71897760	71888895	71888994	71899983	71903858	243,328,240	618,799,695	456,443,341	598,573,558	236	239	8.25120951188e-09	0.285,0.294,0.259	0.436,0.439,0.382	-0.14
ENSMUSG00000029064	Gnb1	chr4	+	155527412	155527509	155533696	155533735	155491363	155491580	155535357	155535464	158,228,459	1202,1638,1902	413,1585,886	1096,990,876	222	164	8.27805823429e-09	0.089,0.093,0.151	0.218,0.542,0.428	-0.285
ENSMUSG00000018548	Trim37	chr11	+	87201317	87201626	87205932	87206055	87196820	87197015	87206763	87206953	161,148,159	368,467,417	204,245,156	265,226,232	434	248	8.3810794377e-09	0.2,0.153,0.179	0.306,0.383,0.278	-0.145
ENSMUSG00000031161	Hdac6	chrX	-	7934171	7934321	7936069	7936262	7932062	7932237	7936381	7936450	96,138,92	332,327,307	248,233,208	328,379,295	318	275	8.4163665819e-09	0.2,0.267,0.206	0.395,0.347,0.379	-0.149
ENSMUSG00000021033	Gstz1	chr12	+	87159077	87159145	87159639	87159720	87157892	87157944	87160049	87160175	81,81,72	449,560,428	131,103,117	371,309,306	193	206	8.73440259378e-09	0.161,0.134,0.152	0.274,0.262,0.29	-0.126
ENSMUSG00000030016	Zfp638	chr6	+	83954710	83954761	83958183	83958252	83953334	83953387	83959930	83959968	139,200,245	64,103,128	193,186,160	218,211,161	176	194	9.173588125e-09	0.705,0.682,0.678	0.494,0.493,0.523	0.185
ENSMUSG00000033417	Cacul1	chr19	-	60534135	60534274	60537413	60537503	60529464	60529508	60543009	60543112	258,416,457	266,431,513	330,291,310	655,553,655	215	264	9.55632087749e-09	0.544,0.542,0.522	0.382,0.393,0.368	0.155
ENSMUSG00000028961	Pgd	chr4	-	149161628	149161694	149165049	149165229	149160834	149160953	149166006	149166082	418,442,502	846,874,951	423,432,382	460,395,471	305	191	1.03250230712e-08	0.236,0.241,0.248	0.365,0.406,0.337	-0.128
ENSMUSG00000035351	Nup37	chr10	+	88171994	88172085	88174385	88174567	88160875	88160970	88174882	88174933	397,473,538	333,428,364	351,342,314	537,435,553	216	307	1.04877196458e-08	0.629,0.611,0.677	0.482,0.528,0.447	0.153
ENSMUSG00000029577	Ube3b	chr5	+	114392097	114392183	114393076	114393159	114390389	114390486	114398407	114398513	509,549,578	140,285,180	383,328,308	317,304,227	211	208	1.05694790832e-08	0.782,0.655,0.76	0.544,0.515,0.572	0.189
ENSMUSG00000001418	Glmp	chr3	+	88325676	88325931	88326114	88326312	88325081	88325201	88326410	88326629	118,145,155	401,480,455	280,226,275	478,374,417	380	323	1.1114130101e-08	0.2,0.204,0.225	0.332,0.339,0.359	-0.134
ENSMUSG00000022706	Mrpl40	chr16	-	18873536	18873695	18875323	18875407	18872017	18872662	18876470	18876767	201,216,165	1159,1450,1641	284,221,226	1008,843,949	209	284	1.1339921636e-08	0.191,0.168,0.12	0.277,0.263,0.244	-0.102
ENSMUSG00000020290	Xpo1	chr11	+	23282528	23282726	23284241	23284380	23281305	23281464	23284547	23284729	542,980,1001	734,1102,1214	1817,1511,1668	1273,1224,1013	323	264	1.18653865079e-08	0.376,0.421,0.403	0.538,0.502,0.574	-0.138
ENSMUSG00000031703	Itfg1	chr8	-	85810544	85810639	85831182	85831257	85780515	85780577	85835020	85835078	325,411,546	205,269,321	325,250,377	440,305,382	200	220	1.24487142372e-08	0.636,0.627,0.652	0.448,0.474,0.521	0.157
ENSMUSG00000024566	Atp9b	chr18	-	80847171	80847252	80858543	80858638	80844526	80844602	80869741	80869793	151,161,161	51,64,89	93,104,88	114,99,101	220	206	1.26857890399e-08	0.735,0.702,0.629	0.433,0.496,0.449	0.229
ENSMUSG00000044783	Hjurp	chr1	-	88270201	88270299	88275041	88275097	88269320	88269413	88277218	88277285	376,496,518	359,479,554	309,222,278	539,512,466	181	223	1.29167793763e-08	0.563,0.561,0.535	0.414,0.348,0.424	0.158
ENSMUSG00000032280	Tle3	chr9	+	61414710	61414861	61415561	61415638	61413942	61414090	61416608	61416976	1039,1186,957	381,479,439	944,840,711	709,598,517	276	202	1.30029878059e-08	0.666,0.644,0.615	0.494,0.507,0.502	0.141
ENSMUSG00000012848	Rps5	chr7	+	12925391	12925601	12925736	12925865	12922972	12923081	12926395	12926494	8936,10233,9201	26546,25794,24016	19009,17322,14150	27173,21962,27370	335	254	1.32654251852e-08	0.203,0.231,0.225	0.347,0.374,0.282	-0.115
ENSMUSG00000036940	Kdm1a	chr4	-	136570457	136570539	136572217	136572324	136568572	136568667	136573072	136573165	380,633,685	708,1036,1030	912,821,857	922,789,715	232	207	1.32921499058e-08	0.324,0.353,0.372	0.469,0.481,0.517	-0.139
ENSMUSG00000029505	Ep400	chr5	-	110693165	110693335	110693419	110693622	110691618	110691815	110695272	110695538	120,144,100	299,420,385	200,198,220	305,309,309	328	295	1.34904791618e-08	0.265,0.236,0.189	0.371,0.366,0.39	-0.146
ENSMUSG00000020380	Rad50	chr11	-	53686149	53686307	53688094	53688277	53684125	53684301	53692112	53692319	140,191,202	32,69,100	109,109,117	136,139,98	308	283	1.35427331702e-08	0.801,0.718,0.65	0.424,0.419,0.523	0.268
ENSMUSG00000030007	Cct7	chr6	+	85459941	85460048	85461044	85461170	85459114	85459268	85461507	85461560	4227,4600,4716	1857,2254,2412	3828,3097,3182	2970,2485,2726	232	251	1.35684035249e-08	0.711,0.688,0.679	0.582,0.574,0.558	0.121
ENSMUSG00000027349	Fam98b	chr2	+	117262838	117262919	117263822	117263939	117260174	117260353	117267779	117267947	520,722,985	1058,1894,1768	898,719,796	1063,937,834	206	242	1.36495150613e-08	0.366,0.309,0.396	0.498,0.474,0.529	-0.143
ENSMUSG00000038252	Ncapd2	chr6	-	125174224	125174358	125176142	125176227	125173779	125173912	125176651	125176738	360,414,351	886,1231,938	746,641,605	1106,1046,862	210	259	1.4198681801e-08	0.334,0.293,0.316	0.454,0.43,0.464	-0.135
ENSMUSG00000035725	Prkx	chrX	-	77773115	77773235	77782037	77782301	77771246	77771342	77786127	77786296	54,107,93	135,173,210	203,187,145	174,161,155	389	245	1.42012558706e-08	0.201,0.28,0.218	0.424,0.422,0.371	-0.173
ENSMUSG00000025104	Hdgfrp3	chr7	-	81899673	81899829	81900284	81900423	81893798	81893945	81905559	81905636	121,244,315	843,1201,1375	191,234,262	642,523,516	264	281	1.47868575689e-08	0.133,0.178,0.196	0.241,0.323,0.351	-0.136
ENSMUSG00000021748	Pdhb	chr14	-	8170160	8170446	8171139	8171175	8169708	8169819	8171266	8171329	10,35,17	599,822,793	54,77,41	725,601,718	161	411	1.68569583155e-08	0.041,0.098,0.052	0.16,0.246,0.127	-0.114
ENSMUSG00000032042	Srpr	chr9	+	35214186	35214273	35214559	35214732	35213936	35214055	35214817	35215031	662,918,849	275,462,416	550,505,425	460,424,382	212	298	1.74837056254e-08	0.772,0.736,0.742	0.627,0.626,0.61	0.129
ENSMUSG00000035064	Eef2k	chr7	+	120876431	120876492	120880304	120880476	120873308	120873409	120884657	120884807	63,56,35	370,418,428	105,113,97	364,351,335	186	297	1.75476166164e-08	0.214,0.176,0.115	0.315,0.34,0.316	-0.155
ENSMUSG00000044783	Hjurp	chr1	-	88269320	88269413	88275027	88275097	88267947	88268026	88277218	88277285	392,519,546	175,275,289	338,245,292	425,424,263	195	218	1.83765037978e-08	0.715,0.678,0.679	0.471,0.392,0.554	0.218
ENSMUSG00000057751	Megf6	chr4	+	154270401	154270530	154270724	154270751	154269892	154270021	154271610	154271739	279,286,237	133,154,94	528,593,515	133,141,101	254	152	1.87949995625e-08	0.557,0.526,0.601	0.704,0.716,0.753	-0.163
ENSMUSG00000003810	Mast2	chr4	-	116330390	116330469	116337421	116337497	116327608	116327763	116352972	116353064	235,254,228	130,179,185	174,173,143	259,243,209	201	204	1.90858982163e-08	0.647,0.59,0.556	0.405,0.419,0.41	0.186
ENSMUSG00000022246	Rai14	chr15	-	10587837	10587924	10589258	10589345	10583781	10583836	10591586	10591615	72,124,167	52,78,101	55,63,67	121,124,87	212	212	1.99704746987e-08	0.581,0.614,0.623	0.313,0.337,0.435	0.244
ENSMUSG00000041815	Poldip3	chr15	-	83135293	83135389	83137467	83137554	83133146	83133326	83138131	83138522	317,413,273	1177,1414,1140	489,388,389	992,804,836	212	221	2.02715563078e-08	0.219,0.233,0.2	0.339,0.335,0.327	-0.116
ENSMUSG00000004677	Myo9b	chr8	+	71330707	71330829	71333253	71333395	71328545	71328680	71333626	71333831	287,379,307	99,157,136	285,256,233	245,198,185	247	267	2.04631425586e-08	0.758,0.723,0.709	0.557,0.583,0.577	0.158
ENSMUSG00000024613	Tcof1	chr18	-	60838674	60838861	60839571	60839633	60837896	60837970	60843225	60843371	92,166,154	551,633,618	174,187,168	400,415,323	187	312	2.04681686511e-08	0.218,0.304,0.294	0.421,0.429,0.465	-0.166
ENSMUSG00000037343	Taf2	chr15	-	55031045	55031155	55036517	55036657	55028317	55028547	55038238	55038432	354,429,478	132,201,197	367,368,378	348,324,255	265	235	2.04681686511e-08	0.704,0.654,0.683	0.483,0.502,0.568	0.163
ENSMUSG00000053414	Hunk	chr16	+	90432513	90432806	90464140	90464268	90386396	90386716	90472443	90472579	515,695,498	461,487,412	444,534,359	671,649,696	418	253	2.05005741593e-08	0.403,0.463,0.423	0.286,0.332,0.238	0.144
ENSMUSG00000020898	Ctc1	chr11	+	69022708	69022920	69024161	69024306	69022392	69022614	69026073	69026352	127,179,194	456,677,538	262,200,201	344,394,353	337	270	2.05195052102e-08	0.182,0.175,0.224	0.379,0.289,0.313	-0.133
ENSMUSG00000020642	Rnf144a	chr12	-	26327502	26327607	26339305	26339451	26327277	26327338	26389393	26389575	497,529,435	177,159,204	425,352,308	279,276,250	271	230	2.16070148193e-08	0.704,0.738,0.644	0.564,0.52,0.511	0.164
ENSMUSG00000027203	Dut	chr2	+	125249165	125249257	125256848	125256923	125247763	125247896	125257069	125257140	399,595,549	1743,2270,2626	653,1159,749	1729,1442,1313	217	200	2.16393342997e-08	0.174,0.195,0.162	0.258,0.426,0.345	-0.166
ENSMUSG00000034573	Ptpn13	chr5	+	103582738	103582776	103586705	103586809	103580669	103580752	103588042	103588191	179,310,238	267,303,273	290,234,263	632,682,597	163	229	2.20084727533e-08	0.485,0.59,0.551	0.392,0.325,0.382	0.176
ENSMUSG00000022471	Xrcc6	chr15	+	82029121	82029290	82029562	82029724	82027224	82027411	82031132	82031262	245,429,372	576,763,707	475,382,421	496,397,495	294	287	2.22617567023e-08	0.293,0.354,0.339	0.483,0.484,0.454	-0.145
ENSMUSG00000038502	Ptov1	chr7	-	44866809	44866917	44867192	44867275	44865471	44865627	44867374	44867512	1298,1221,998	3957,4311,3067	1465,1440,1173	2794,2594,2316	208	233	2.25522444061e-08	0.269,0.241,0.267	0.37,0.383,0.362	-0.113
ENSMUSG00000064127	Med14	chrX	-	12723782	12723861	12728013	12728139	12719590	12719750	12744716	12744828	115,155,152	187,284,306	261,210,233	227,220,169	251	204	2.32885323177e-08	0.333,0.307,0.288	0.483,0.437,0.528	-0.173
ENSMUSG00000020978	Klhdc2	chr12	+	69307189	69307299	69307617	69307690	69305782	69305841	69308957	69309045	1413,1873,2131	281,456,430	1501,1309,1312	548,526,485	235	198	2.3397444088e-08	0.809,0.776,0.807	0.698,0.677,0.695	0.107
ENSMUSG00000028292	Rars2	chr4	+	34646507	34646614	34647785	34647881	34645696	34645855	34650190	34650251	166,176,236	308,384,403	286,247,261	287,249,240	232	221	2.353652114e-08	0.339,0.304,0.358	0.487,0.486,0.509	-0.16
ENSMUSG00000041164	Zmiz2	chr11	+	6397506	6397686	6398261	6398339	6397028	6397289	6398555	6398724	387,413,251	561,577,407	430,388,268	319,344,201	305	203	2.36664607871e-08	0.315,0.323,0.291	0.473,0.429,0.47	-0.148
ENSMUSG00000031403	Dkc1	chrX	+	75100989	75101120	75102421	75102565	75100432	75100559	75104339	75104460	654,814,840	1330,1726,1758	869,637,834	1043,881,873	256	269	2.47525943667e-08	0.341,0.331,0.334	0.467,0.432,0.501	-0.131
ENSMUSG00000001127	Araf	chrX	+	20858741	20858873	20859684	20859819	20858393	20858512	20859978	20860519	140,142,110	258,273,213	250,211,225	190,233,168	257	260	2.58956735713e-08	0.354,0.345,0.343	0.571,0.478,0.575	-0.194
ENSMUSG00000003131	Pafah1b2	chr9	-	45976040	45976130	45978641	45978729	45975080	45975197	45984704	45984871	418,552,798	1311,1958,1998	723,1113,873	1363,1114,1070	213	215	2.71892486033e-08	0.243,0.222,0.287	0.349,0.502,0.452	-0.184
ENSMUSG00000028822	Tmem50a	chr4	-	134900699	134900760	134903649	134903742	134897848	134898476	134905343	134905411	203,267,194	293,484,340	344,335,305	298,307,257	218	186	2.77458483017e-08	0.372,0.32,0.327	0.496,0.482,0.503	-0.154
ENSMUSG00000032527	Pccb	chr9	-	101012704	101012815	101023135	101023249	100999164	100999273	101027079	101027136	405,424,406	146,195,167	414,361,327	310,269,286	239	236	2.80234148591e-08	0.733,0.682,0.706	0.569,0.57,0.53	0.151
ENSMUSG00000012535	Tnpo3	chr6	-	29575005	29575152	29578462	29578601	29572585	29572693	29579520	29579696	466,649,740	340,482,423	666,589,512	820,639,834	264	272	2.8192436134e-08	0.585,0.581,0.643	0.456,0.487,0.387	0.16
ENSMUSG00000054405	Dnajc8	chr4	+	132538186	132538288	132541781	132541838	132535580	132535663	132544055	132544122	251,369,365	334,388,410	641,633,370	288,212,251	227	182	2.88202228193e-08	0.376,0.433,0.416	0.641,0.705,0.542	-0.221
ENSMUSG00000020078	Vps26a	chr10	-	62471059	62471135	62480557	62480707	62469900	62470057	62486657	62486805	222,304,372	88,149,164	247,286,193	246,216,216	275	201	3.14338443433e-08	0.648,0.599,0.624	0.423,0.492,0.395	0.187
ENSMUSG00000053414	Hunk	chr16	+	90447309	90447365	90453679	90453815	90432513	90432806	90464140	90464268	188,252,246	748,891,857	277,312,294	610,569,566	181	261	3.14722037996e-08	0.266,0.29,0.293	0.396,0.442,0.428	-0.139
ENSMUSG00000030774	Pak1	chr7	+	97893964	97894013	97898524	97898637	97888956	97889020	97900339	97900457	184,218,241	305,458,445	193,151,183	682,643,560	174	238	3.21037564202e-08	0.452,0.394,0.426	0.279,0.243,0.309	0.147
ENSMUSG00000055320	Tead1	chr7	+	112842039	112842102	112856052	112856064	112839415	112839480	112856797	112856932	266,329,284	8,19,8	146,158,124	43,24,12	188	137	3.2167581007e-08	0.96,0.927,0.963	0.712,0.828,0.883	0.142
ENSMUSG00000021109	Hif1a	chr12	+	73932273	73932476	73937652	73937800	73930656	73930769	73939528	73939749	639,1048,862	486,776,835	831,751,577	1197,992,881	328	273	3.30817705721e-08	0.523,0.529,0.462	0.366,0.387,0.353	0.136
ENSMUSG00000056758	Hmga2	chr10	-	120374667	120374700	120462663	120462714	120361274	120364296	120473251	120473338	722,1194,1259	207,354,341	829,761,746	418,352,427	176	158	3.39386794459e-08	0.758,0.752,0.768	0.64,0.66,0.611	0.122
ENSMUSG00000037643	Prkci	chr3	+	31039367	31039503	31041441	31041529	31039028	31039115	31043690	31043816	1671,1945,2148	574,1040,969	1162,987,1061	983,791,821	261	213	3.43926109814e-08	0.704,0.604,0.644	0.491,0.505,0.513	0.148
ENSMUSG00000035297	Cops4	chr5	+	100537297	100537468	100541536	100541652	100533511	100533662	100543838	100543923	610,705,650	1239,1649,1761	853,738,672	1148,922,1002	296	241	3.61693058621e-08	0.286,0.258,0.231	0.377,0.395,0.353	-0.117
ENSMUSG00000039473	Ubn1	chr16	+	5055076	5055364	5061981	5062068	5050067	5050781	5062534	5062630	37,43,55	178,284,281	104,104,65	180,206,218	413	212	3.75233534376e-08	0.096,0.072,0.091	0.229,0.206,0.133	-0.103
ENSMUSG00000021555	Naa35	chr13	+	59595348	59595382	59598039	59598154	59586169	59586281	59599728	59599803	46,97,140	544,709,861	124,128,135	549,475,406	159	240	3.80241997636e-08	0.113,0.171,0.197	0.254,0.289,0.334	-0.132
ENSMUSG00000031311	Nono	chrX	+	101437208	101437377	101439486	101439680	101430492	101430552	101441515	101441817	2165,3348,2814	2406,3434,3412	1634,1586,1167	2915,2650,2806	294	319	3.88370831147e-08	0.494,0.514,0.472	0.378,0.394,0.311	0.132
ENSMUSG00000020271	Fbxw11	chr11	+	32711771	32711997	32720471	32720658	32642874	32642935	32722054	32722145	87,97,177	543,697,643	156,235,207	520,510,380	351	312	3.97222625811e-08	0.125,0.11,0.197	0.211,0.291,0.326	-0.132
ENSMUSG00000039630	Hnrnpu	chr1	-	178329867	178329939	178330164	178330346	178324342	178329407	178330591	178330846	4643,6901,5605	1577,2446,2626	5758,5548,4874	3725,3795,2987	307	197	4.00998865551e-08	0.654,0.644,0.578	0.498,0.484,0.511	0.128
ENSMUSG00000046434	Hnrnpa1	chr15	+	103242643	103242718	103243624	103243780	103242379	103242472	103243958	103244028	37,92,27	425,790,467	205,186,179	1003,1150,867	200	281	4.08088559479e-08	0.109,0.141,0.075	0.223,0.185,0.225	-0.103
ENSMUSG00000025151	Maged1	chrX	-	94539854	94540547	94541250	94541324	94538606	94539281	94541891	94541990	1141,1328,966	3260,4342,3532	1604,1452,1481	3215,2848,2714	199	818	4.1358626179e-08	0.59,0.557,0.529	0.672,0.677,0.692	-0.122
ENSMUSG00000033763	Mtss1l	chr8	+	110732057	110732178	110737145	110737220	110730022	110730120	110737571	110737748	487,622,429	238,273,234	514,427,376	460,334,416	246	200	4.24715274735e-08	0.625,0.649,0.598	0.476,0.51,0.424	0.154
ENSMUSG00000026429	Ube2t	chr1	+	134969240	134969310	134971249	134971355	134967726	134967898	134971900	134971999	76,74,79	312,466,510	110,108,108	290,278,281	195	231	4.25085259352e-08	0.224,0.158,0.155	0.31,0.315,0.313	-0.134
ENSMUSG00000027167	Elp4	chr2	-	105865958	105866080	105896901	105896937	105842231	105842360	105904268	105904564	23,37,26	236,311,379	78,74,55	299,303,275	161	247	4.25758948705e-08	0.13,0.154,0.095	0.286,0.273,0.235	-0.138
ENSMUSG00000024833	Pola2	chr19	-	5946469	5946543	5947703	5947742	5943554	5943663	5948401	5948526	146,129,136	514,630,664	146,139,161	349,296,236	164	199	4.25758948705e-08	0.256,0.199,0.199	0.337,0.363,0.453	-0.166
ENSMUSG00000018736	Ndel1	chr11	-	68839870	68840007	68842019	68842168	68836181	68836323	68843820	68843974	337,524,555	127,196,236	385,282,315	310,266,201	274	262	4.38295170273e-08	0.717,0.719,0.692	0.543,0.503,0.6	0.161
ENSMUSG00000027601	Mtfr1	chr3	+	19217179	19217423	19218161	19218321	19215470	19215703	19219037	19219719	569,729,631	207,316,314	605,465,376	430,384,313	369	285	4.38295170273e-08	0.68,0.641,0.608	0.521,0.483,0.481	0.148
ENSMUSG00000005823	Gpr108	chr17	-	57237205	57237323	57237423	57237497	57236870	57237001	57237850	57237926	134,113,107	62,38,65	81,96,70	123,97,117	199	243	4.47325155899e-08	0.725,0.784,0.668	0.446,0.547,0.422	0.254
ENSMUSG00000026277	Stk25	chr1	-	93624552	93624624	93625780	93625966	93623395	93623532	93626050	93627133	1021,1220,927	158,247,232	842,679,705	331,275,234	311	197	4.62114531298e-08	0.804,0.758,0.717	0.617,0.61,0.656	0.132
ENSMUSG00000005981	Trap1	chr16	-	4056329	4056439	4060756	4060917	4055796	4055870	4062329	4062401	292,368,401	479,524,530	553,421,566	455,362,417	286	235	4.65165291602e-08	0.334,0.366,0.383	0.5,0.489,0.527	-0.144
ENSMUSG00000039218	Srrm2	chr17	+	23822412	23822700	23823790	23823904	23815121	23821690	23824015	23824120	753,1023,775	576,688,515	627,819,705	823,924,856	413	239	4.6605646627e-08	0.431,0.463,0.465	0.306,0.339,0.323	0.13
ENSMUSG00000022680	Pdxdc1	chr16	-	13843770	13843876	13845334	13845423	13840286	13840458	13847725	13847789	131,217,155	648,818,746	330,300,271	728,666,760	214	231	4.71942407247e-08	0.179,0.223,0.183	0.329,0.327,0.278	-0.116
ENSMUSG00000026134	Prim2	chr1	-	33464052	33464121	33480457	33480540	33453809	33454304	33484681	33484808	99,128,136	183,319,366	144,149,154	173,160,169	208	194	4.71978510055e-08	0.335,0.272,0.257	0.437,0.465,0.459	-0.166
ENSMUSG00000034390	Cmip	chr8	+	117384957	117385008	117411260	117411422	117377074	117377200	117416214	117416256	62,112,86	489,785,633	155,144,147	594,560,477	176	287	4.75073025123e-08	0.171,0.189,0.181	0.298,0.295,0.334	-0.129
ENSMUSG00000030881	Arfip2	chr7	-	105637120	105637278	105637818	105638040	105636810	105636985	105638208	105638327	241,358,341	835,984,827	466,377,417	724,600,671	347	283	4.79022337057e-08	0.191,0.229,0.252	0.344,0.339,0.336	-0.116
ENSMUSG00000022791	Tnk2	chr16	+	32663738	32663919	32665885	32665956	32644642	32645108	32668220	32668442	229,302,234	74,89,95	257,207,204	190,147,137	306	196	4.85354330809e-08	0.665,0.685,0.612	0.464,0.474,0.488	0.179
ENSMUSG00000029703	Lrwd1	chr5	-	136130973	136131181	136131452	136131562	136130462	136130535	136132111	136132226	199,194,144	358,357,267	337,335,232	315,290,253	235	333	4.87234275792e-08	0.441,0.435,0.433	0.603,0.621,0.565	-0.16
ENSMUSG00000033373	Fntb	chr12	+	76897326	76897413	76906944	76907074	76887971	76888055	76910210	76910246	280,267,271	140,135,115	267,224,220	229,222,221	212	255	5.03888734962e-08	0.706,0.704,0.739	0.584,0.548,0.545	0.157
ENSMUSG00000038518	Jarid2	chr13	+	44874282	44874452	44884703	44884880	44848279	44848421	44896253	44896489	217,329,338	173,366,313	219,265,195	441,433,357	295	302	5.04586962773e-08	0.562,0.479,0.525	0.337,0.385,0.359	0.162
ENSMUSG00000061306	Slc38a10	chr11	-	120132676	120132859	120134779	120134882	120129200	120129312	120137856	120137981	727,870,755	262,288,188	770,620,609	408,354,362	228	308	5.15883611036e-08	0.789,0.803,0.844	0.718,0.703,0.694	0.107
ENSMUSG00000015363	Trabd	chr15	+	89084697	89084808	89084902	89085042	89082650	89082791	89085273	89085446	115,182,71	518,643,566	253,225,144	461,400,402	236	265	5.23442703867e-08	0.2,0.241,0.123	0.381,0.387,0.287	-0.164
ENSMUSG00000021552	Gkap1	chr13	-	58243801	58243954	58251130	58251153	58241653	58241755	58255746	58255870	45,70,75	3,6,3	35,50,29	18,12,18	148	278	5.33873822978e-08	0.966,0.956,0.979	0.785,0.887,0.752	0.159
ENSMUSG00000028292	Rars2	chr4	+	34633657	34633713	34639244	34639321	34630476	34630570	34645696	34645855	49,83,93	237,346,455	108,90,94	233,216,170	181	202	5.53211618517e-08	0.187,0.211,0.186	0.341,0.317,0.382	-0.152
ENSMUSG00000024393	Prrc2a	chr17	-	35150227	35150326	35150497	35150708	35149908	35150121	35150816	35150905	2029,2163,1532	1408,1660,1226	2043,1852,1835	955,836,772	336	224	5.54992159877e-08	0.49,0.465,0.454	0.588,0.596,0.613	-0.129
ENSMUSG00000052752	Traf7	chr17	-	24514712	24514829	24516504	24516599	24514124	24514217	24518741	24518799	221,338,280	380,452,389	257,198,190	619,500,694	220	242	5.88701249055e-08	0.39,0.451,0.442	0.314,0.303,0.231	0.145
ENSMUSG00000001847	Rac1	chr5	-	143508095	143508158	143514668	143514786	143507326	143507486	143517157	143517229	1567,2065,2188	1029,1225,1322	1819,1616,1364	1761,1522,1755	243	188	5.91640405968e-08	0.541,0.566,0.561	0.444,0.451,0.376	0.132
ENSMUSG00000064302	Clasp1	chr1	+	118510205	118510376	118521826	118521934	118509571	118509621	118525296	118525455	313,425,445	139,200,166	351,252,257	273,215,216	296	233	5.9267397306e-08	0.639,0.626,0.678	0.503,0.48,0.484	0.159
ENSMUSG00000029253	Cenpc1	chr5	-	86022378	86022483	86029133	86029190	86020828	86020951	86032388	86032471	38,58,47	340,464,594	75,73,55	257,251,306	182	230	5.93338622427e-08	0.124,0.136,0.091	0.269,0.269,0.185	-0.124
ENSMUSG00000027285	Haus2	chr2	+	120612337	120612430	120615854	120615987	120609382	120609545	120617872	120617981	27,30,55	219,327,385	107,141,74	312,261,317	218	258	6.01482518817e-08	0.127,0.098,0.145	0.289,0.39,0.216	-0.175
ENSMUSG00000072825	Cep170b	chr12	+	112737573	112737664	112737838	112739509	112737157	112737331	112740773	112741011	170,173,170	500,550,407	330,288,290	508,440,422	216	1796	6.04510184993e-08	0.739,0.723,0.776	0.844,0.845,0.851	-0.101
ENSMUSG00000023809	Rps6ka2	chr17	+	7255830	7255973	7271591	7271656	7254411	7254449	7277462	7277565	257,331,372	303,451,346	230,183,184	119,121,86	268	190	6.09192899997e-08	0.376,0.342,0.433	0.578,0.517,0.603	-0.182
ENSMUSG00000018474	Chd3	chr11	-	69345135	69345262	69345470	69345634	69344350	69344478	69346617	69346813	548,646,458	441,638,443	817,942,825	1337,1553,1232	289	252	6.2252113711e-08	0.52,0.469,0.474	0.348,0.346,0.369	0.133
ENSMUSG00000026918	Brd3	chr2	-	27456908	27457037	27459456	27459828	27452995	27454504	27461528	27461743	1208,1746,1056	452,711,504	1310,1075,1078	998,1068,683	497	254	6.30692757185e-08	0.577,0.557,0.517	0.401,0.34,0.446	0.155
ENSMUSG00000015647	Lama5	chr2	-	180192862	180193002	180193403	180193530	180192388	180192504	180193691	180193893	205,180,120	412,505,406	331,362,264	410,537,309	252	265	6.31854471445e-08	0.344,0.273,0.237	0.459,0.415,0.473	-0.164
ENSMUSG00000014077	Chp1	chr2	+	119560730	119560803	119571767	119571895	119547720	119547917	119580694	119580756	289,374,373	185,241,225	310,264,324	363,354,339	198	253	6.38051083628e-08	0.666,0.665,0.679	0.522,0.488,0.55	0.15
ENSMUSG00000030660	Pik3c2a	chr7	-	116346118	116346243	116348119	116348327	116342974	116343092	116350032	116350142	404,614,662	202,301,325	328,319,285	308,259,284	333	250	6.45316543834e-08	0.6,0.605,0.605	0.444,0.48,0.43	0.152
ENSMUSG00000027569	Mrgbp	chr2	+	180584405	180584487	180584796	180584871	180583400	180583522	180585300	180586287	110,110,154	223,354,326	157,179,208	199,212,190	207	200	6.45316543834e-08	0.323,0.231,0.313	0.433,0.449,0.514	-0.176
ENSMUSG00000020700	Map3k3	chr11	+	106117489	106117603	106123785	106123906	106114183	106114283	106142424	106142558	121,134,152	334,323,329	230,167,143	263,196,196	239	246	6.56880872529e-08	0.272,0.299,0.322	0.474,0.467,0.429	-0.159
ENSMUSG00000022000	Zc3h13	chr14	+	75327543	75328144	75329673	75329777	75324412	75324604	75330068	75331259	407,476,535	74,132,113	365,280,369	170,150,158	726	229	6.57146091885e-08	0.634,0.532,0.599	0.404,0.371,0.424	0.189
ENSMUSG00000026496	Parp1	chr1	+	180588649	180588782	180589397	180589593	180588358	180588427	180591217	180591346	1455,1839,1636	1029,1262,1279	1671,1475,1455	2035,1836,1708	258	321	6.96675897387e-08	0.638,0.645,0.614	0.505,0.5,0.515	0.126
ENSMUSG00000022814	Umps	chr16	-	33959052	33959167	33960176	33960352	33954793	33956935	33961568	33962240	399,457,568	769,1063,1142	624,589,600	753,693,726	301	240	7.08181828769e-08	0.293,0.255,0.284	0.398,0.404,0.397	-0.122
ENSMUSG00000021131	Erh	chr12	-	80637489	80637610	80640956	80641044	80634356	80634527	80642788	80642845	485,501,565	731,1084,569	376,328,366	1443,1442,1176	213	246	7.29292575163e-08	0.434,0.348,0.534	0.231,0.208,0.264	0.204
ENSMUSG00000017897	Eya2	chr2	+	165664785	165664886	165682836	165682882	165595031	165595264	165685548	165685691	77,62,67	137,147,107	102,115,62	76,79,59	226	171	7.46834499846e-08	0.298,0.242,0.321	0.504,0.524,0.443	-0.203
ENSMUSG00000027306	Nusap1	chr2	+	119643783	119643900	119647089	119647198	119639576	119639734	119648892	119651244	1105,1582,1776	311,630,822	1312,997,1164	839,619,970	242	234	7.71926342843e-08	0.775,0.708,0.676	0.602,0.609,0.537	0.137
ENSMUSG00000056342	Usp34	chr11	+	23333438	23333859	23343319	23343370	23320660	23320748	23343510	23343660	110,207,230	51,54,80	123,118,116	138,146,79	546	176	7.76032683044e-08	0.41,0.553,0.481	0.223,0.207,0.321	0.231
ENSMUSG00000028917	Plekhm2	chr4	-	141630991	141631056	141631289	141631380	141630571	141630660	141631509	141631579	97,138,105	27,42,21	166,146,101	118,91,69	216	190	7.85952796697e-08	0.76,0.743,0.815	0.553,0.585,0.563	0.206
ENSMUSG00000020116	Pno1	chr11	-	17208788	17208906	17209076	17209137	17204500	17204571	17209310	17209394	468,697,710	553,703,870	517,442,422	967,876,874	186	243	7.99570757724e-08	0.525,0.564,0.516	0.411,0.397,0.387	0.137
ENSMUSG00000041936	Agrn	chr4	-	156185087	156185135	156195243	156195505	156179392	156179608	156197213	156197488	608,833,753	277,397,310	779,937,757	717,659,565	387	173	8.09005836509e-08	0.495,0.484,0.521	0.327,0.389,0.375	0.136
ENSMUSG00000024855	Pacs1	chr19	-	5138929	5139065	5139279	5139322	5136692	5136919	5141159	5141202	84,121,62	180,197,120	99,76,67	348,336,301	168	261	8.56860683906e-08	0.42,0.488,0.445	0.307,0.26,0.257	0.176
ENSMUSG00000036620	Mgat4b	chr11	+	50232944	50233075	50233275	50233383	50232563	50232678	50233463	50233657	320,338,426	498,575,602	406,384,315	353,313,280	256	233	8.61155646393e-08	0.369,0.349,0.392	0.511,0.528,0.506	-0.145
ENSMUSG00000015575	Atp6v0e	chr17	+	26682677	26682725	26695354	26695484	26676395	26676578	26699211	26699644	121,162,156	988,1112,1096	244,152,164	740,702,657	173	255	8.71735384898e-08	0.153,0.177,0.173	0.327,0.242,0.269	-0.112
ENSMUSG00000023353	Agap3	chr5	+	24492957	24493126	24499914	24500005	24487788	24487893	24500122	24500345	711,1061,952	370,368,266	1194,1046,863	929,804,710	294	216	9.06990362601e-08	0.585,0.679,0.724	0.486,0.489,0.472	0.18
ENSMUSG00000057113	Npm1	chr11	-	33160333	33160440	33160827	33160921	33159933	33159995	33161105	33161225	11567,16885,16699	26956,37688,44910	15156,12445,13632	23153,18022,20242	219	232	9.10342321855e-08	0.313,0.322,0.283	0.409,0.422,0.416	-0.11
ENSMUSG00000033128	Gga1	chr15	+	78891436	78891501	78891913	78892086	78889715	78889868	78892452	78892640	126,144,119	485,492,386	199,181,166	386,356,250	190	298	9.12782382401e-08	0.29,0.315,0.326	0.447,0.444,0.51	-0.157
ENSMUSG00000003269	Cyth2	chr7	-	45812179	45812298	45812846	45812913	45811528	45811609	45813008	45813156	446,518,470	490,559,497	345,343,372	710,635,677	192	244	9.29445282013e-08	0.536,0.541,0.546	0.382,0.407,0.411	0.141
ENSMUSG00000003037	Rab8a	chr8	+	72176322	72176388	72177619	72177670	72175839	72175929	72180044	72183904	562,836,900	87,165,160	610,568,471	212,217,133	191	176	9.30903072001e-08	0.856,0.824,0.838	0.726,0.707,0.765	0.107
ENSMUSG00000032393	Dpp8	chr9	+	65066350	65066496	65074438	65074585	65063818	65063954	65075735	65075888	317,578,526	163,210,182	459,385,301	346,263,262	271	272	9.64027798383e-08	0.661,0.734,0.744	0.571,0.595,0.536	0.146
ENSMUSG00000003534	Ddr1	chr17	-	35691127	35691230	35691446	35691594	35689993	35690180	35692855	35693084	416,392,300	645,649,406	1307,996,990	1084,915,878	273	228	9.66716323427e-08	0.35,0.335,0.382	0.502,0.476,0.485	-0.132
ENSMUSG00000037995	Igsf9	chr1	+	172496150	172496327	172496597	172496640	172495982	172496067	172496885	172497746	710,810,694	720,765,691	1360,1174,1091	807,706,583	302	168	9.73117135431e-08	0.354,0.371,0.358	0.484,0.481,0.51	-0.131
ENSMUSG00000026020	Nop58	chr1	+	59690485	59690562	59692336	59692389	59684976	59685226	59695977	59696099	413,684,811	819,1263,1853	628,691,638	828,712,786	202	178	9.77671490032e-08	0.308,0.323,0.278	0.401,0.461,0.417	-0.123
ENSMUSG00000063511	Snrnp70	chr7	-	45392262	45392325	45394658	45394815	45392078	45392133	45395508	45395692	2754,4193,3588	477,765,845	2566,2844,1907	966,797,864	282	188	1.05087666139e-07	0.794,0.785,0.739	0.639,0.704,0.595	0.127
ENSMUSG00000028975	Pex14	chr4	-	148984036	148984165	149041720	149041805	148970549	148970635	149076019	149076067	188,194,201	142,149,130	177,222,128	336,270,249	210	254	1.05796736831e-07	0.616,0.612,0.652	0.389,0.499,0.383	0.203
ENSMUSG00000053414	Hunk	chr16	+	90481249	90481333	90487858	90487906	90475819	90475982	90493412	90493593	587,663,651	379,613,545	616,620,516	280,286,193	209	173	1.07463901666e-07	0.562,0.472,0.497	0.646,0.642,0.689	-0.149
ENSMUSG00000020463	Smek2	chr11	+	29202866	29202908	29205545	29205704	29200700	29200803	29209316	29209486	298,460,457	333,466,556	250,251,189	533,429,448	167	284	1.08094667042e-07	0.603,0.627,0.583	0.444,0.499,0.418	0.151
ENSMUSG00000024735	Prpf19	chr19	+	10898925	10899124	10899369	10899432	10897816	10897893	10900174	10900216	479,541,435	465,742,621	308,258,267	782,613,536	324	188	1.09952720392e-07	0.374,0.297,0.289	0.186,0.196,0.224	0.118
ENSMUSG00000038296	Galnt18	chr7	-	111485034	111485199	111508052	111508148	111471660	111472083	111513497	111513635	264,295,288	258,286,200	372,313,298	579,480,574	221	290	1.13740023988e-07	0.573,0.575,0.654	0.457,0.461,0.405	0.16
ENSMUSG00000029547	Ints1	chr5	-	139754073	139754201	139754906	139755099	139753460	139753573	139755176	139755310	194,271,173	108,140,108	156,198,200	244,228,199	318	253	1.13740023988e-07	0.588,0.606,0.56	0.337,0.409,0.444	0.188
ENSMUSG00000035278	Plekhj1	chr10	-	80796731	80796822	80797909	80797977	80796590	80796654	80798080	80798626	110,95,85	500,524,511	161,174,127	486,396,360	193	216	1.14330806673e-07	0.198,0.169,0.157	0.27,0.33,0.283	-0.12
ENSMUSG00000028837	Psmb2	chr4	+	126684121	126684244	126687028	126687099	126677629	126677845	126706057	126706220	1224,1580,1752	1945,2359,2274	1605,1619,1358	1528,1362,1140	248	196	1.14330806673e-07	0.332,0.346,0.378	0.454,0.484,0.485	-0.122
ENSMUSG00000030007	Cct7	chr6	+	85459941	85460048	85461086	85461170	85459114	85459268	85461507	85461560	4227,4600,4716	995,1370,1337	3828,3097,3182	1664,1414,1434	232	209	1.14330806673e-07	0.793,0.752,0.761	0.675,0.664,0.667	0.1
ENSMUSG00000073422	H2-Ke6	chr17	-	34027015	34027101	34027405	34027522	34026850	34026935	34027622	34027840	39,57,35	225,255,201	93,90,64	211,135,163	242	211	1.14330806673e-07	0.131,0.163,0.132	0.278,0.368,0.255	-0.158
ENSMUSG00000034543	Morc2a	chr11	+	3650307	3650447	3658671	3658725	3649493	3650146	3661828	3661863	94,114,164	42,39,50	108,106,118	109,92,89	265	179	1.16042070736e-07	0.602,0.664,0.689	0.401,0.438,0.472	0.215
ENSMUSG00000042198	Chchd7	chr4	+	3939378	3939526	3941245	3941311	3938913	3939131	3942720	3942819	103,111,75	384,500,649	120,167,102	306,280,315	273	191	1.16042070736e-07	0.158,0.134,0.075	0.215,0.294,0.185	-0.109
ENSMUSG00000035437	Rabgap1	chr2	+	37469515	37469576	37472294	37472514	37443295	37443456	37473578	37473783	24,15,23	140,203,247	8,12,14	475,422,388	186	345	1.20529543094e-07	0.241,0.121,0.147	0.03,0.05,0.063	0.122
ENSMUSG00000053332	Gas5	chr1	+	161036207	161036244	161037504	161038037	161035982	161036014	161038224	161038272	13,25,19	67,86,115	17,7,6	241,222,192	162	658	1.23841070314e-07	0.441,0.541,0.402	0.223,0.114,0.113	0.311
ENSMUSG00000029017	Pmpcb	chr5	+	21742757	21742956	21743378	21743458	21740484	21740614	21745977	21746090	776,973,1116	138,242,158	782,686,819	308,266,247	324	205	1.23841070314e-07	0.781,0.718,0.817	0.616,0.62,0.677	0.134
ENSMUSG00000027635	Dsn1	chr2	-	157005167	157005491	157005847	157006362	157002688	157002762	157006974	157007154	30,23,28	75,67,135	16,15,19	247,173,159	640	449	1.24064779848e-07	0.219,0.194,0.127	0.043,0.057,0.077	0.121
ENSMUSG00000017548	Suz12	chr11	+	80010557	80010643	80013363	80013595	80007512	80007562	80015142	80015236	160,277,322	630,1051,1177	360,296,374	817,622,753	211	357	1.24755508262e-07	0.301,0.308,0.316	0.427,0.446,0.457	-0.135
ENSMUSG00000031820	Babam1	chr8	+	71399525	71399646	71402745	71402875	71398391	71398450	71402975	71403062	876,1089,1012	359,500,404	856,740,705	636,541,504	246	255	1.24755508262e-07	0.717,0.693,0.722	0.582,0.586,0.592	0.124
ENSMUSG00000018565	Elp5	chr11	-	69970560	69970742	69975039	69975260	69969492	69969588	69979829	69979910	395,542,426	1042,1295,1246	615,479,510	901,812,741	346	307	1.25965018842e-07	0.252,0.271,0.233	0.377,0.344,0.379	-0.115
ENSMUSG00000024231	Cul2	chr18	+	3414129	3414224	3417534	3417640	3405684	3405787	3418563	3418646	198,371,360	70,145,158	352,289,287	308,216,197	220	231	1.27390726165e-07	0.748,0.729,0.705	0.545,0.584,0.605	0.149
ENSMUSG00000037149	Ddx1	chr12	-	13223675	13223718	13223792	13223865	13220737	13220833	13223941	13224014	402,513,447	151,245,271	745,652,650	174,164,148	198	168	1.30176000019e-07	0.693,0.64,0.583	0.784,0.771,0.788	-0.142
ENSMUSG00000062054	Iah1	chr12	+	21319769	21319931	21321333	21321455	21317897	21318046	21323288	21323605	453,523,444	150,217,215	387,340,316	302,275,222	287	247	1.31508117224e-07	0.722,0.675,0.64	0.524,0.516,0.551	0.149
ENSMUSG00000017999	Ddx27	chr2	+	167034035	167034123	167034472	167034544	167033733	167033854	167034638	167034947	262,422,363	58,59,78	341,337,349	152,177,108	213	197	1.33245134762e-07	0.807,0.869,0.811	0.675,0.638,0.749	0.142
ENSMUSG00000024442	0610009O20Rik	chr18	+	38258027	38258186	38258269	38258362	38257257	38257400	38259896	38260056	186,238,208	272,362,221	423,389,400	288,273,281	284	218	1.3451942801e-07	0.344,0.335,0.419	0.53,0.522,0.522	-0.159
ENSMUSG00000022808	Snx4	chr16	+	33290098	33290198	33291740	33291886	33287691	33287781	33294640	33294755	93,125,117	543,821,927	160,135,95	410,386,424	225	271	1.3451942801e-07	0.171,0.155,0.132	0.32,0.296,0.213	-0.124
ENSMUSG00000025607	Copg2	chr6	-	30812743	30812847	30813710	30813786	30811592	30811718	30815930	30816174	117,118,129	424,577,504	303,313,247	722,576,606	201	229	1.35886470531e-07	0.239,0.189,0.226	0.323,0.382,0.317	-0.123
ENSMUSG00000027248	Pdia3	chr2	+	121424524	121424642	121426594	121426702	121422448	121422527	121429453	121429583	3729,4675,4786	6904,9558,10426	4131,3736,3263	5105,4403,4341	243	233	1.40575537845e-07	0.341,0.319,0.306	0.437,0.449,0.419	-0.113
ENSMUSG00000029686	Cul1	chr6	+	47523077	47523125	47523203	47523286	47520792	47520885	47523698	47523804	223,245,284	685,1206,1555	327,293,263	712,696,588	173	208	1.47549673341e-07	0.281,0.196,0.18	0.356,0.336,0.35	-0.128
ENSMUSG00000041420	Meis3	chr7	+	16177708	16177868	16178744	16179100	16177391	16177573	16182040	16182152	118,136,111	316,327,219	248,247,199	302,256,283	285	481	1.59438464083e-07	0.387,0.412,0.461	0.581,0.62,0.543	-0.161
ENSMUSG00000057751	Megf6	chr4	+	154270622	154270751	154271610	154271739	154270401	154270530	154273807	154275184	469,433,311	900,1067,857	649,629,563	916,842,751	254	254	1.60640221448e-07	0.343,0.289,0.266	0.415,0.428,0.428	-0.124
ENSMUSG00000025393	Atp5b	chr10	+	128084296	128084471	128085090	128085212	128083891	128084074	128085441	128085626	11409,15094,14219	6457,9102,8940	12226,10381,9774	11950,9778,9492	300	247	1.6518599506e-07	0.593,0.577,0.567	0.457,0.466,0.459	0.118
ENSMUSG00000037989	Wnk2	chr13	-	49076136	49076664	49078058	49078250	49071990	49072040	49078670	49078826	108,190,82	32,24,13	100,106,58	52,45,43	317	653	1.71019564882e-07	0.874,0.942,0.929	0.798,0.829,0.735	0.128
ENSMUSG00000052534	Pbx1	chr1	-	168191277	168191437	168195747	168195883	168183529	168183619	168203346	168203537	613,873,820	367,535,500	610,704,575	691,654,623	261	285	1.71975526869e-07	0.646,0.641,0.642	0.491,0.54,0.502	0.132
ENSMUSG00000034269	Setd5	chr6	+	113137952	113138200	113143612	113144083	113127748	113128541	113147439	113147738	1035,1426,1357	628,863,997	744,724,542	860,709,820	373	596	1.73080530539e-07	0.725,0.725,0.685	0.58,0.62,0.514	0.14
ENSMUSG00000002845	Tmem39a	chr16	+	38573053	38573276	38581969	38582124	38564114	38564301	38585175	38585518	456,507,441	223,337,306	334,334,194	384,362,338	348	280	1.74828259504e-07	0.622,0.548,0.537	0.412,0.426,0.316	0.184
ENSMUSG00000031565	Fgfr1	chr8	+	25532249	25532428	25555507	25555774	25518794	25519429	25557730	25557814	100,88,102	252,389,384	140,240,136	251,281,220	304	392	1.75374121964e-07	0.338,0.226,0.255	0.418,0.524,0.444	-0.189
ENSMUSG00000037572	Wdhd1	chr14	-	47263438	47263623	47265673	47265858	47261339	47261581	47266980	47267173	324,459,524	148,219,182	299,231,239	230,173,209	310	310	1.80120721671e-07	0.686,0.677,0.742	0.565,0.572,0.533	0.145
ENSMUSG00000003233	Dvl3	chr16	+	20526266	20526416	20526948	20527080	20526088	20526156	20527251	20527419	719,796,595	383,457,346	579,476,403	541,481,404	275	257	1.82158094121e-07	0.637,0.619,0.616	0.5,0.48,0.482	0.137
ENSMUSG00000034252	Senp6	chr9	+	80121863	80122058	80123719	80123946	80121326	80121360	80126142	80126252	371,512,613	505,677,888	721,636,631	549,440,600	320	352	1.92900223954e-07	0.447,0.454,0.432	0.591,0.614,0.536	-0.136
ENSMUSG00000010277	2610507B11Rik	chr11	+	78272777	78272969	78273096	78273299	78271290	78272383	78273440	78273559	640,689,713	312,365,371	707,597,488	601,578,418	317	328	1.9810215199e-07	0.68,0.661,0.665	0.549,0.517,0.547	0.131
ENSMUSG00000024817	Uhrf2	chr19	+	30056234	30056494	30071242	30071461	30039063	30039297	30073893	30074003	158,257,298	434,693,696	503,516,369	686,544,612	385	344	2.00912705508e-07	0.245,0.249,0.277	0.396,0.459,0.35	-0.145
ENSMUSG00000028690	Mmachc	chr4	-	116704506	116704659	116705880	116706075	116702278	116703867	116708237	116708406	517,560,599	278,277,246	363,312,254	304,250,249	320	278	2.03253154715e-07	0.618,0.637,0.679	0.509,0.52,0.47	0.145
ENSMUSG00000023150	Ivns1abp	chr1	+	151350980	151351109	151351553	151351723	151349375	151349603	151351829	151351905	442,661,767	975,1209,1417	1186,960,1150	1307,1294,1068	254	295	2.06281961844e-07	0.345,0.388,0.386	0.513,0.463,0.556	-0.138
ENSMUSG00000027465	Tbc1d20	chr2	+	152304945	152305026	152307988	152308175	152302151	152302337	152308329	152308428	137,140,109	380,470,464	207,202,174	384,333,296	206	312	2.11235183615e-07	0.353,0.311,0.262	0.449,0.479,0.471	-0.158
ENSMUSG00000005656	Snx6	chr12	-	54770718	54770840	54783402	54783513	54768018	54768142	54784014	54784119	1047,1412,1602	633,975,1067	1224,1119,1049	1355,1161,1168	236	247	2.18439054003e-07	0.634,0.602,0.611	0.486,0.502,0.485	0.125
ENSMUSG00000047248	C2cd3	chr7	+	100374263	100374533	100379967	100380125	100372232	100372496	100390078	100390302	62,99,98	216,266,266	138,156,104	221,186,154	395	283	2.20506414517e-07	0.171,0.211,0.209	0.309,0.375,0.326	-0.14
ENSMUSG00000032394	Igdcc3	chr9	+	65181524	65181772	65181955	65182120	65181135	65181301	65182701	65182893	606,747,615	1274,1404,1036	84,129,122	93,127,96	373	290	2.24530529021e-07	0.27,0.293,0.316	0.413,0.441,0.497	-0.157
ENSMUSG00000002006	Pdzd4	chrX	-	73798193	73798292	73798757	73798848	73796829	73796892	73799833	73800087	7,7,16	149,156,173	22,53,25	155,133,106	216	224	2.25599134701e-07	0.046,0.044,0.088	0.128,0.292,0.197	-0.146
ENSMUSG00000062127	Cttnbp2nl	chr3	-	105032652	105032760	105038864	105038987	105011192	105011423	105052899	105052951	98,154,148	211,316,399	77,109,52	408,372,355	248	233	2.38894520295e-07	0.304,0.314,0.258	0.151,0.216,0.121	0.129
ENSMUSG00000041420	Meis3	chr7	+	16177708	16177868	16178950	16179100	16177391	16177573	16182040	16182152	118,136,111	316,326,216	248,247,199	303,254,283	285	275	2.39372995403e-07	0.265,0.287,0.331	0.441,0.484,0.404	-0.149
ENSMUSG00000014850	Msh3	chr13	-	92263720	92263837	92265926	92265991	92256694	92256802	92273951	92274120	38,63,57	179,298,211	95,85,89	185,183,160	190	242	2.53565772993e-07	0.213,0.212,0.256	0.395,0.372,0.415	-0.167
ENSMUSG00000026277	Stk25	chr1	-	93625033	93625148	93626050	93626208	93624552	93624624	93627024	93627133	705,772,826	343,534,404	669,577,688	674,592,651	283	240	2.68043376559e-07	0.635,0.551,0.634	0.457,0.453,0.473	0.146
ENSMUSG00000021024	Psma6	chr12	+	55410126	55410282	55412186	55412365	55408001	55408083	55414403	55414498	3564,4984,5154	1349,1740,2091	3933,3184,3446	2425,2116,1912	281	304	2.70178897356e-07	0.741,0.756,0.727	0.637,0.619,0.661	0.102
ENSMUSG00000055013	Agap1	chr1	+	89789162	89789324	89834433	89834588	89766305	89766464	89837711	89837802	276,307,248	233,313,283	202,177,117	367,286,272	287	280	2.74754260101e-07	0.536,0.489,0.461	0.349,0.376,0.296	0.155
ENSMUSG00000024007	Ppil1	chr17	-	29252249	29252318	29261736	29261891	29250802	29251725	29263871	29264158	600,689,660	672,743,649	1146,1144,906	755,707,551	280	194	2.76048470272e-07	0.382,0.391,0.413	0.513,0.529,0.533	-0.13
ENSMUSG00000027593	Raly	chr2	+	154861839	154862006	154863549	154863663	154859677	154859750	154863813	154863836	4892,6040,5258	2879,4080,3579	4920,3918,3560	4470,3943,4435	292	239	2.77021015332e-07	0.582,0.548,0.546	0.474,0.449,0.397	0.119
ENSMUSG00000039735	Fnbp1l	chr3	-	122559019	122559166	122560832	122560961	122557902	122558106	122563834	122563881	627,1007,1014	1423,1867,2175	1065,899,768	1221,1096,1092	254	272	2.81892570607e-07	0.321,0.366,0.333	0.483,0.468,0.43	-0.12
ENSMUSG00000028107	Tars2	chr3	-	95746032	95746170	95746534	95746697	95742577	95742678	95748041	95748140	0,0,2	6,17,5	3,8,16	3,7,4	288	263	2.88710795732e-07	0.0,0.0,0.268	0.477,0.511,0.785	-0.502
ENSMUSG00000020952	Scfd1	chr12	+	51426037	51426108	51427864	51427944	51422906	51423003	51431487	51431550	182,307,378	108,186,241	111,140,138	196,156,167	196	205	2.92063207776e-07	0.638,0.633,0.621	0.372,0.484,0.464	0.191
ENSMUSG00000024811	Tnks2	chr19	+	36884065	36884163	36885482	36885557	36881676	36881797	36887065	36887171	596,928,947	699,1305,1460	1280,1216,1049	1025,937,962	223	200	2.93657496542e-07	0.433,0.389,0.368	0.528,0.538,0.494	-0.123
ENSMUSG00000038160	Atg5	chr10	+	44289862	44289990	44294595	44294674	44286031	44286197	44303566	44303729	515,720,884	197,238,334	507,400,497	288,280,334	253	204	3.01561866054e-07	0.678,0.709,0.681	0.587,0.535,0.545	0.134
ENSMUSG00000021981	Cab39l	chr14	+	59519565	59519734	59528841	59528907	59506264	59506383	59539061	59539205	199,301,346	257,385,497	272,234,268	179,153,231	294	191	3.12381294095e-07	0.335,0.337,0.311	0.497,0.498,0.43	-0.147
ENSMUSG00000038671	Arfrp1	chr2	-	181361000	181361472	181364604	181364711	181359638	181359739	181365218	181365320	57,102,66	247,277,216	161,172,105	242,218,188	232	597	3.12381294095e-07	0.373,0.487,0.44	0.631,0.67,0.59	-0.197
ENSMUSG00000036501	Fam13b	chr18	-	34465155	34465220	34473549	34473685	34462960	34463009	34486978	34487139	115,109,105	136,184,194	179,176,177	145,122,116	261	190	3.19441308492e-07	0.381,0.301,0.283	0.473,0.512,0.526	-0.182
ENSMUSG00000026240	Cops7b	chr1	+	86592290	86592366	86596750	86596839	86589163	86589341	86599002	86599205	398,443,481	305,360,396	275,224,234	384,341,325	201	214	3.19441308492e-07	0.581,0.567,0.564	0.433,0.412,0.434	0.144
ENSMUSG00000029922	Mkrn1	chr6	-	39400394	39400505	39401209	39401424	39399797	39399936	39404647	39404874	211,307,244	430,587,624	475,403,344	504,434,512	340	236	3.25972007252e-07	0.254,0.266,0.213	0.395,0.392,0.318	-0.124
ENSMUSG00000001472	Tcf25	chr8	+	123397982	123398141	123399264	123399344	123397006	123397094	123400624	123400697	432,544,335	614,729,706	873,622,739	674,615,634	284	205	3.26062668583e-07	0.337,0.35,0.255	0.483,0.422,0.457	-0.14
ENSMUSG00000001507	Itga3	chr11	-	95046448	95046590	95046920	95047046	95044473	95045763	95051451	95051550	618,824,578	1053,1298,826	818,787,739	630,869,591	251	267	3.29019901934e-07	0.384,0.403,0.427	0.58,0.491,0.571	-0.143
ENSMUSG00000037300	Ttc13	chr8	-	124694829	124694940	124695635	124695752	124690276	124690359	124709902	124709973	52,71,83	151,167,198	116,76,119	100,97,72	242	236	3.29493144774e-07	0.251,0.293,0.29	0.531,0.433,0.617	-0.249
ENSMUSG00000019854	Reps1	chr10	+	18121032	18121218	18122434	18122530	18120164	18120229	18123024	18123173	967,1327,1012	263,410,454	972,821,750	561,553,504	311	221	3.29493144774e-07	0.723,0.697,0.613	0.552,0.513,0.514	0.151
ENSMUSG00000028292	Rars2	chr4	+	34630472	34630570	34639244	34639321	34625400	34625484	34645696	34645855	77,148,176	236,344,450	154,166,177	231,214,168	223	202	3.50728365693e-07	0.228,0.28,0.262	0.377,0.413,0.488	-0.169
ENSMUSG00000033543	Gtf2a2	chr9	+	70015291	70015410	70016818	70016923	70012549	70012661	70019388	70019515	642,770,984	479,730,881	557,701,522	1086,868,1103	244	230	3.55816761668e-07	0.558,0.499,0.513	0.326,0.432,0.308	0.168
ENSMUSG00000020571	Pdia6	chr12	+	17273944	17274002	17274383	17274510	17270395	17270537	17277197	17277304	1103,1348,1547	3282,4123,3906	1423,1195,1197	2379,2290,2006	183	252	3.63200322036e-07	0.316,0.31,0.353	0.452,0.418,0.451	-0.114
ENSMUSG00000021686	Ap3b1	chr13	+	94501917	94502024	94528164	94528396	94493668	94493741	94531981	94532066	420,607,467	199,265,242	383,394,293	325,310,271	232	357	3.64038533198e-07	0.765,0.779,0.748	0.645,0.662,0.625	0.12
ENSMUSG00000026748	Plxdc2	chr2	+	16669822	16669904	16703316	16703377	16669493	16669589	16712081	16712229	67,92,92	18,31,30	192,171,161	23,21,7	207	186	3.66362114103e-07	0.77,0.727,0.734	0.882,0.88,0.954	-0.162
ENSMUSG00000034164	Emid1	chr11	-	5109543	5109634	5110689	5110774	5106264	5106969	5116879	5116924	65,88,79	11,24,7	69,88,90	44,59,44	210	216	3.67561763173e-07	0.859,0.79,0.921	0.617,0.605,0.678	0.223
ENSMUSG00000022312	Eif3h	chr15	-	51787905	51788038	51789992	51790113	51786557	51786825	51796387	51796537	6495,8082,8305	3774,4900,4748	6352,5056,5586	5785,5544,4569	246	258	3.72372612255e-07	0.643,0.634,0.647	0.535,0.489,0.562	0.113
ENSMUSG00000038482	Tfdp1	chr8	+	13365088	13365195	13369458	13369580	13357042	13357109	13370480	13370646	534,837,764	827,1387,1214	446,425,346	1179,1023,1060	232	247	3.77513269388e-07	0.407,0.391,0.401	0.287,0.307,0.258	0.116
ENSMUSG00000005610	Eif4g2	chr7	-	111078421	111078553	111079292	111079395	111078272	111078339	111080181	111080322	2324,3768,3938	6108,9163,10584	5002,4144,4267	7924,6478,7291	228	257	3.87382988438e-07	0.3,0.317,0.295	0.416,0.419,0.397	-0.107
ENSMUSG00000028883	Sema3a	chr5	+	13570145	13570237	13577587	13577629	13565750	13565970	13580991	13581149	181,281,230	222,231,206	487,505,485	256,230,243	217	167	3.88781019463e-07	0.386,0.484,0.462	0.594,0.628,0.606	-0.165
ENSMUSG00000039176	Polg	chr7	-	79456434	79456512	79456707	79456828	79456040	79456148	79458173	79458410	137,179,109	259,245,229	210,214,178	214,170,137	246	203	4.00741834144e-07	0.304,0.376,0.282	0.447,0.51,0.517	-0.171
ENSMUSG00000031835	Mbtps1	chr8	-	119525367	119525556	119528923	119529068	119524426	119524599	119531048	119531210	1068,1071,1102	1763,2064,1772	1537,1366,1154	1705,1377,1219	270	314	4.21006683722e-07	0.413,0.376,0.42	0.512,0.536,0.524	-0.121
ENSMUSG00000023050	Map3k12	chr15	-	102503488	102503647	102503724	102503883	102502636	102502745	102504114	102504306	73,86,73	195,242,202	127,101,94	142,157,93	284	284	4.75709970824e-07	0.272,0.262,0.265	0.472,0.391,0.503	-0.189
ENSMUSG00000022475	Hdac7	chr15	-	97799556	97799644	97800694	97800802	97798223	97798343	97802075	97802125	77,103,59	261,306,267	179,146,159	282,299,279	233	213	4.75709970824e-07	0.212,0.235,0.168	0.367,0.309,0.343	-0.135
ENSMUSG00000038005	Hpf1	chr8	+	60893700	60893860	60895460	60895650	60890450	60890536	60896737	60896836	94,155,181	544,758,891	215,276,230	742,615,639	285	315	4.84281253009e-07	0.16,0.184,0.183	0.243,0.332,0.285	-0.111
ENSMUSG00000052151	Plpp2	chr10	-	79527449	79527626	79527814	79527872	79526429	79527248	79530497	79530772	40,41,32	254,250,218	75,65,62	195,194,169	183	302	4.84281253009e-07	0.206,0.213,0.195	0.388,0.356,0.377	-0.169
ENSMUSG00000025816	Sec61a2	chr2	-	5886498	5886577	5891289	5891355	5882817	5882949	5893153	5893221	21,46,58	249,329,317	79,72,60	249,214,210	191	204	4.86096488204e-07	0.083,0.13,0.163	0.253,0.264,0.234	-0.125
ENSMUSG00000037896	Rcor1	chr12	+	111039961	111040021	111081723	111081807	111039797	111039888	111093080	111093133	12,16,24	208,251,255	44,49,25	243,188,147	185	209	4.86679261679e-07	0.061,0.067,0.096	0.17,0.227,0.161	-0.111
ENSMUSG00000015112	Slc25a13	chr6	-	6042558	6042649	6042740	6042899	6041217	6042332	6052764	6052903	357,479,369	499,562,513	320,310,285	254,222,202	284	216	5.02528680093e-07	0.352,0.393,0.354	0.489,0.515,0.518	-0.141
ENSMUSG00000029534	St7	chr6	+	17921988	17922124	17930765	17930858	17906407	17906510	17934118	17934258	85,111,102	297,414,351	155,151,116	271,256,240	261	218	5.05535131603e-07	0.193,0.183,0.195	0.323,0.33,0.288	-0.123
ENSMUSG00000047284	Neurl4	chr11	+	69910260	69910419	69910734	69910914	69909547	69909712	69911025	69911113	201,210,260	347,389,330	384,371,274	318,281,265	284	305	5.20316626925e-07	0.384,0.367,0.458	0.565,0.586,0.526	-0.156
ENSMUSG00000040225	Prrc2c	chr1	-	162688115	162688217	162691140	162691233	162684054	162684256	162692372	162692624	604,824,863	310,407,424	594,690,549	549,533,471	218	227	5.21504976967e-07	0.67,0.678,0.679	0.53,0.574,0.548	0.125
ENSMUSG00000036817	Sun1	chr5	+	139230772	139230838	139231126	139231237	139226705	139226885	139233470	139233569	74,49,53	122,128,77	48,38,46	230,237,195	191	236	5.38697418446e-07	0.428,0.321,0.46	0.205,0.165,0.226	0.204
ENSMUSG00000024542	Cep192	chr18	+	67804365	67804494	67807256	67807405	67802988	67803156	67810075	67810128	58,56,84	211,291,265	105,74,104	154,164,138	254	274	5.38697418446e-07	0.229,0.172,0.255	0.424,0.327,0.448	-0.181
ENSMUSG00000016018	Skiv2l2	chr13	-	112908894	112908997	112909815	112909914	112906984	112907116	112910909	112911034	539,830,827	190,412,339	558,415,394	379,294,393	224	228	5.48095023146e-07	0.743,0.672,0.713	0.6,0.59,0.505	0.144
ENSMUSG00000040771	Oard1	chr17	+	48410827	48410904	48411263	48411408	48410013	48410372	48414225	48414284	273,315,297	832,1173,1286	285,242,290	545,524,665	202	270	5.63065947763e-07	0.305,0.264,0.236	0.411,0.382,0.368	-0.119
ENSMUSG00000021318	Gli3	chr13	+	15477999	15478164	15548399	15548642	15463722	15464111	15613778	15613884	35,49,92	323,470,415	68,111,73	264,228,188	290	368	5.71503748681e-07	0.121,0.117,0.22	0.246,0.382,0.33	-0.167
ENSMUSG00000020048	Hsp90b1	chr10	-	86695659	86695737	86695825	86695963	86695476	86695542	86696718	86696835	4869,7226,7140	1334,2083,2328	4861,4462,3167	2228,1939,2001	263	203	5.75855464253e-07	0.738,0.728,0.703	0.627,0.64,0.55	0.117
ENSMUSG00000018559	Ctdnep1	chr11	+	69988612	69988729	69988827	69988939	69984733	69984805	69989481	69989566	501,595,555	1210,1391,1125	730,605,655	1061,819,831	242	237	5.81431083878e-07	0.289,0.295,0.326	0.403,0.42,0.436	-0.116
ENSMUSG00000029174	Tbc1d1	chr5	+	64311058	64311244	64316353	64316515	64285944	64286084	64324450	64324609	253,369,277	505,590,657	289,257,278	328,299,267	311	287	5.85791471392e-07	0.316,0.366,0.28	0.448,0.442,0.49	-0.139
ENSMUSG00000028252	Ccnc	chr4	+	21735416	21735468	21740591	21740647	21732488	21732558	21741954	21741990	33,34,49	112,173,206	102,87,56	97,99,122	177	181	5.86821139425e-07	0.232,0.167,0.196	0.518,0.473,0.319	-0.238
ENSMUSG00000014402	Tsg101	chr7	-	46908904	46909068	46910744	46910810	46907050	46907177	46913377	46913462	358,502,497	1478,2111,2201	421,560,447	1280,1110,978	191	289	5.90438557836e-07	0.268,0.265,0.255	0.332,0.433,0.409	-0.129
ENSMUSG00000028127	Abcd3	chr3	-	121761414	121761471	121765000	121765105	121759755	121760309	121768621	121768741	227,373,333	54,63,116	441,375,416	214,187,264	230	182	5.9665906336e-07	0.769,0.824,0.694	0.62,0.613,0.555	0.166
ENSMUSG00000044783	Hjurp	chr1	-	88269320	88269413	88275041	88275097	88267947	88268026	88277218	88277285	416,538,571	175,275,289	373,268,334	425,424,263	181	218	5.97815695172e-07	0.741,0.702,0.704	0.514,0.432,0.605	0.199
ENSMUSG00000014355	Anapc1	chr2	-	128629516	128629570	128629679	128629770	128628496	128628690	128630227	128630304	334,481,447	93,146,101	425,411,317	195,204,178	216	179	5.98776393163e-07	0.749,0.732,0.786	0.644,0.625,0.596	0.134
ENSMUSG00000031756	Cenpn	chr8	+	116928535	116928581	116931593	116931670	116926081	116926262	116933286	116933463	69,97,146	365,516,541	103,86,84	229,189,209	171	202	6.10927115921e-07	0.183,0.182,0.242	0.347,0.35,0.322	-0.137
ENSMUSG00000026083	Eif5b	chr1	+	38049175	38049340	38050186	38050325	38049016	38049093	38051122	38051284	958,1302,1375	421,681,779	926,854,812	814,634,743	290	264	6.16489994822e-07	0.674,0.635,0.616	0.509,0.551,0.499	0.122
ENSMUSG00000043510	Hscb	chr5	-	110834654	110834799	110836306	110836403	110830935	110830983	110839495	110839777	181,180,240	99,131,166	197,240,176	243,293,229	222	270	6.16489994822e-07	0.69,0.626,0.637	0.496,0.499,0.483	0.158
ENSMUSG00000000568	Hnrnpd	chr5	-	99964669	99964801	99966021	99966183	99963983	99964083	99967218	99967387	3949,6539,8358	6540,9870,11019	6724,5610,6382	6132,5773,5672	287	257	6.16489994822e-07	0.351,0.372,0.404	0.495,0.465,0.502	-0.112
ENSMUSG00000020372	Rack1	chr11	+	48803403	48803499	48803857	48803968	48801662	48802420	48804155	48804296	8138,10260,9122	20227,22003,20867	19353,16539,16215	27953,24089,24121	221	236	6.18559150799e-07	0.301,0.332,0.318	0.425,0.423,0.418	-0.105
ENSMUSG00000029554	Mad1l1	chr5	-	140261497	140261584	140295786	140295848	140193913	140194058	140300214	140300329	60,81,72	244,299,269	100,92,102	176,173,192	187	212	6.48218575327e-07	0.218,0.235,0.233	0.392,0.376,0.376	-0.153
ENSMUSG00000029534	St7	chr6	+	17921988	17922139	17930765	17930858	17906407	17906510	17934118	17934258	90,110,102	297,414,351	156,153,116	271,256,240	276	218	6.58728826775e-07	0.193,0.173,0.187	0.313,0.321,0.276	-0.119
ENSMUSG00000056671	Prelid2	chr18	-	41912369	41912475	41932600	41932761	41881212	41881285	41935167	41935241	183,297,258	74,111,101	198,148,197	156,99,167	286	231	6.64318966421e-07	0.666,0.684,0.674	0.506,0.547,0.488	0.161
ENSMUSG00000035293	G2e3	chr12	+	51363416	51363546	51365254	51365559	51363185	51363310	51367774	51367956	207,301,371	92,104,102	382,314,276	235,199,197	255	430	6.7197865759e-07	0.791,0.83,0.86	0.733,0.727,0.703	0.106
ENSMUSG00000035297	Cops4	chr5	+	100541536	100541652	100543838	100543923	100537297	100537468	100547303	100547780	613,904,804	874,1283,1347	851,831,843	814,820,593	241	210	6.7197865759e-07	0.379,0.38,0.342	0.477,0.469,0.553	-0.133
ENSMUSG00000021686	Ap3b1	chr13	+	94493668	94493741	94528164	94528396	94483212	94483360	94531981	94532066	267,367,325	188,256,237	248,236,196	317,292,266	198	357	6.75472385277e-07	0.719,0.721,0.712	0.585,0.593,0.571	0.134
ENSMUSG00000031681	Smad1	chr8	-	79343653	79343910	79356211	79356469	79338394	79339792	79371783	79372364	239,261,210	111,167,139	296,222,170	301,260,208	383	382	6.91611062797e-07	0.682,0.609,0.601	0.495,0.46,0.449	0.163
ENSMUSG00000026887	Mrrf	chr2	+	36153592	36153711	36159598	36159690	36147902	36148058	36177114	36177274	88,119,121	198,331,433	174,159,139	262,231,202	244	217	6.92140379797e-07	0.283,0.242,0.199	0.371,0.38,0.38	-0.136
ENSMUSG00000032280	Tle3	chr9	+	61373952	61374053	61374514	61374578	61373384	61373461	61375528	61375573	220,251,246	483,738,804	305,326,320	537,531,374	226	189	6.94369816284e-07	0.276,0.221,0.204	0.322,0.339,0.417	-0.126
ENSMUSG00000023150	Ivns1abp	chr1	+	151354633	151354759	151356128	151356236	151353919	151354093	151359621	151359751	1953,2311,2591	972,1282,1300	1591,1318,1539	1461,1158,1108	251	233	7.15042061744e-07	0.651,0.626,0.649	0.503,0.514,0.563	0.115
ENSMUSG00000031585	Gtf2e2	chr8	+	33758555	33758738	33762009	33762103	33755851	33755959	33775943	33776059	675,970,1220	1118,1422,1668	999,829,919	892,750,858	308	219	7.31445924456e-07	0.3,0.327,0.342	0.443,0.44,0.432	-0.115
ENSMUSG00000010663	Fads1	chr19	+	10191439	10191500	10192911	10192988	10186754	10186883	10193700	10193798	290,393,337	170,227,185	209,197,163	205,193,203	186	202	7.31445924456e-07	0.649,0.653,0.664	0.525,0.526,0.466	0.15
ENSMUSG00000037151	Lrrc20	chr10	+	61482335	61482482	61527059	61527209	61475832	61475889	61548047	61548215	20,23,14	143,172,128	37,29,43	94,99,104	272	275	7.4709140107e-07	0.124,0.119,0.1	0.285,0.228,0.295	-0.155
ENSMUSG00000044707	Ccnjl	chr11	+	43556554	43556768	43579683	43579986	43529354	43529459	43583179	43583339	365,443,360	199,264,290	178,209,117	195,256,163	339	428	7.56071328918e-07	0.698,0.679,0.61	0.535,0.508,0.475	0.156
ENSMUSG00000031753	Cog4	chr8	+	110874145	110874208	110879005	110879122	110868201	110868367	110879632	110879725	85,102,110	333,436,386	201,184,181	437,360,375	188	242	7.56071328918e-07	0.247,0.231,0.268	0.372,0.397,0.383	-0.135
ENSMUSG00000014349	Ube2z	chr11	-	96058315	96058427	96060936	96061124	96055837	96055950	96062994	96063067	973,1375,1419	597,1061,1029	938,885,574	992,973,758	313	237	8.04049892835e-07	0.552,0.495,0.511	0.417,0.408,0.364	0.123
ENSMUSG00000030615	Tmem126a	chr7	-	90451542	90451657	90452728	90452900	90450699	90450935	90455423	90455519	544,615,754	206,256,276	429,377,417	359,354,240	297	240	8.43885103343e-07	0.681,0.66,0.688	0.491,0.463,0.584	0.164
ENSMUSG00000009863	Sdhb	chr4	+	140972882	140973019	140973663	140973780	140971136	140971222	140976114	140976796	1962,2359,2507	943,1191,883	1981,1669,1719	1399,1232,1237	262	242	8.46869842587e-07	0.658,0.647,0.724	0.567,0.556,0.562	0.115
ENSMUSG00000000194	Gpr107	chr2	+	31177784	31177895	31178253	31178387	31176897	31176954	31183579	31183655	113,176,173	328,546,553	266,185,188	364,362,324	236	259	8.52135099527e-07	0.274,0.261,0.256	0.445,0.359,0.389	-0.134
ENSMUSG00000001632	Brpf1	chr6	+	113317547	113317676	113318411	113318721	113317059	113317191	113319040	113319361	160,266,215	86,87,95	204,180,187	182,127,170	254	435	8.52825883938e-07	0.761,0.84,0.795	0.657,0.708,0.653	0.126
ENSMUSG00000031024	St5	chr7	-	109556210	109557461	109570006	109570111	109552974	109553111	109617057	109617147	51,74,52	56,62,63	55,46,48	140,111,120	230	1376	8.56426831178e-07	0.845,0.877,0.832	0.702,0.713,0.705	0.145
ENSMUSG00000033161	Atp1a1	chr3	-	101578993	101579095	101579520	101579651	101576918	101577010	101579773	101579919	594,735,637	1006,1350,990	1179,1115,1037	1184,1208,1066	256	227	8.68003603865e-07	0.344,0.326,0.363	0.469,0.45,0.463	-0.116
ENSMUSG00000022361	Zhx1	chr15	-	58052223	58055082	58069318	58069429	58047304	58048785	58076156	58076469	82,76,82	335,402,479	85,113,101	254,256,242	236	2984	8.68003603865e-07	0.756,0.705,0.684	0.809,0.848,0.841	-0.118
ENSMUSG00000024498	Tcerg1	chr18	+	42571014	42571194	42571823	42571907	42568427	42568610	42573259	42573360	457,680,729	550,824,973	577,570,654	467,366,521	305	209	8.86839111912e-07	0.363,0.361,0.339	0.458,0.516,0.462	-0.124
ENSMUSG00000020167	Tcf3	chr10	-	80419466	80419599	80420020	80420088	80418765	80418815	80421087	80421166	970,1136,701	1549,1620,1286	1532,1238,1289	1608,1313,1140	193	258	9.22950994328e-07	0.456,0.484,0.422	0.56,0.558,0.602	-0.119
ENSMUSG00000022789	Dnm1l	chr16	-	16332000	16332132	16333828	16333949	16329802	16330009	16336852	16337015	362,439,528	435,733,773	705,575,637	633,459,546	246	257	9.46745874376e-07	0.465,0.385,0.416	0.538,0.567,0.549	-0.129
ENSMUSG00000055320	Tead1	chr7	+	112842039	112842102	112856052	112856064	112841887	112841950	112856797	112856932	122,160,134	12,20,11	49,64,44	42,26,13	188	137	9.51123912089e-07	0.881,0.854,0.899	0.46,0.642,0.712	0.273
ENSMUSG00000028433	Ubap2	chr4	-	41209352	41209569	41211704	41211894	41206832	41207104	41216565	41216633	879,1146,961	554,710,647	576,635,518	678,686,482	315	342	1.00034405916e-06	0.633,0.637,0.617	0.48,0.501,0.538	0.123
ENSMUSG00000034163	Zfc3h1	chr10	+	115409092	115409242	115410528	115410703	115408870	115408992	115411198	115411330	36,63,65	134,191,244	83,98,119	159,121,117	275	300	1.00249855643e-06	0.227,0.265,0.225	0.363,0.469,0.526	-0.214
ENSMUSG00000038722	Bud31	chr5	+	145142447	145142567	145144898	145145021	145141304	145141436	145146442	145146609	617,1088,1250	2007,2800,3315	1041,1162,949	1854,1502,1812	245	248	1.0070077441e-06	0.237,0.282,0.276	0.362,0.439,0.346	-0.117
ENSMUSG00000032388	Spg21	chr9	+	65468774	65468936	65473637	65473718	65465263	65465350	65475839	65475985	342,374,459	600,814,963	663,661,535	846,684,710	287	206	1.11414633137e-06	0.29,0.248,0.255	0.36,0.41,0.351	-0.109
ENSMUSG00000037787	Apopt1	chr12	+	111724339	111724403	111730021	111730112	111722611	111722809	111733666	111734220	183,260,288	525,610,629	274,259,303	396,405,365	189	216	1.14201941338e-06	0.285,0.328,0.344	0.442,0.422,0.487	-0.131
ENSMUSG00000032355	Mlip	chr9	-	77216976	77217048	77229484	77230954	77190671	77190737	77239391	77239784	2,6,10	7,13,8	2,3,1	0,0,0	1595	197	1.14201941338e-06	0.034,0.054,0.134	1.0,1.0,1.0	-0.926
ENSMUSG00000017299	Dnttip1	chr2	+	164763220	164763281	164765160	164765232	164763068	164763127	164767706	164767762	391,504,400	99,152,151	283,256,256	159,142,157	186	197	1.16313088339e-06	0.807,0.778,0.737	0.653,0.656,0.633	0.127
ENSMUSG00000030557	Mef2a	chr7	-	67268066	67268204	67268268	67268400	67265942	67266162	67316791	67316982	39,80,98	40,66,98	126,109,97	50,50,28	257	263	1.18496690696e-06	0.499,0.554,0.506	0.721,0.69,0.78	-0.211
ENSMUSG00000027002	Nckap1	chr2	-	80523375	80523507	80524537	80524677	80520371	80520590	80525558	80525678	940,1391,1427	461,593,788	959,766,890	766,744,615	265	257	1.20071238406e-06	0.664,0.695,0.637	0.548,0.5,0.584	0.121
ENSMUSG00000038456	Dennd2a	chr6	-	39483012	39483153	39485558	39485636	39480200	39480349	39487819	39487889	54,42,39	176,195,138	75,63,69	126,118,100	203	266	1.21173714554e-06	0.287,0.22,0.27	0.438,0.412,0.475	-0.183
ENSMUSG00000029433	Diablo	chr5	-	123517954	123518065	123520040	123520172	123517804	123517833	123523254	123523381	949,1167,1312	476,565,634	688,670,731	620,503,566	257	236	1.21408235764e-06	0.647,0.655,0.655	0.505,0.55,0.543	0.12
ENSMUSG00000027012	Dync1i2	chr2	+	71235914	71236030	71246688	71246784	71228599	71228690	71247012	71247175	1473,2029,2035	569,860,1328	1497,1294,1364	1331,1119,1250	241	221	1.22194881693e-06	0.704,0.684,0.584	0.508,0.515,0.5	0.15
ENSMUSG00000022403	St13	chr15	-	81366346	81366489	81369393	81369442	81365449	81365578	81371457	81371574	377,618,727	1744,2239,2234	839,732,616	1764,1621,1487	174	268	1.27143949682e-06	0.25,0.298,0.334	0.423,0.41,0.39	-0.114
ENSMUSG00000017221	Psmd3	chr11	+	98694137	98694293	98695362	98695413	98693804	98693908	98695522	98695979	1102,1248,1090	316,363,339	1210,1198,1075	601,557,547	281	176	1.27298215343e-06	0.686,0.683,0.668	0.558,0.574,0.552	0.118
ENSMUSG00000024078	Ttc27	chr17	+	74770242	74770356	74799183	74799411	74751061	74751128	74829491	74829590	237,353,350	104,89,90	249,255,197	146,142,136	239	353	1.30570703227e-06	0.771,0.854,0.852	0.716,0.726,0.681	0.118
ENSMUSG00000027430	Dtd1	chr2	+	144617191	144617427	144635757	144635864	144603787	144603878	144746900	144747073	162,257,206	288,403,371	322,267,294	315,250,284	361	232	1.34318238294e-06	0.266,0.291,0.263	0.396,0.407,0.4	-0.128
ENSMUSG00000025060	Slk	chr19	+	47608904	47609069	47611574	47611623	47579677	47580343	47611901	47612051	81,145,209	105,213,224	235,230,180	152,126,138	290	174	1.34446552429e-06	0.316,0.29,0.359	0.481,0.523,0.439	-0.159
ENSMUSG00000075703	Ept1	chr5	+	30248411	30248520	30252709	30252784	30247462	30247531	30256077	30256340	206,342,355	73,70,100	199,174,159	131,98,77	234	200	1.35081185417e-06	0.707,0.807,0.752	0.565,0.603,0.638	0.153
ENSMUSG00000030357	Fkbp4	chr6	-	128433702	128433793	128434304	128434461	128433525	128433609	128434751	128434872	8153,9486,9270	10943,11993,10529	6937,5912,6015	5457,4399,5231	282	216	1.37810141392e-06	0.363,0.377,0.403	0.493,0.507,0.468	-0.108
ENSMUSG00000043411	Usp48	chr4	+	137608057	137608182	137608997	137609106	137606688	137606816	137610689	137610823	85,143,149	220,325,326	189,231,177	284,252,193	250	234	1.3985446238e-06	0.266,0.292,0.3	0.384,0.462,0.462	-0.15
ENSMUSG00000058388	Phtf1	chr3	+	103981885	103981955	103982945	103983104	103969753	103969810	103985752	103985909	75,119,121	81,170,144	140,132,138	411,283,314	195	284	1.3985446238e-06	0.574,0.505,0.55	0.332,0.405,0.39	0.167
ENSMUSG00000026361	Cdc73	chr1	-	143609369	143609511	143615302	143615403	143598799	143608557	143617278	143617440	192,264,257	447,711,788	341,326,295	515,515,477	226	267	1.40250537468e-06	0.337,0.305,0.278	0.439,0.428,0.422	-0.123
ENSMUSG00000031987	Egln1	chr8	-	124911740	124911808	124914016	124914153	124908586	124910763	124915660	124915780	637,921,1047	287,308,317	590,725,472	380,425,305	262	193	1.41445506234e-06	0.62,0.688,0.709	0.534,0.557,0.533	0.131
ENSMUSG00000052512	Nav2	chr7	+	49551596	49552049	49552839	49552905	49547838	49548541	49554214	49554259	113,150,138	11,9,8	183,148,90	37,52,19	578	191	1.42084910662e-06	0.772,0.846,0.851	0.62,0.485,0.61	0.251
ENSMUSG00000034343	Ube2f	chr1	+	91254262	91254393	91262266	91262296	91250336	91250437	91265217	91265283	53,55,42	48,54,101	89,73,67	27,33,22	256	155	1.47303632752e-06	0.401,0.381,0.201	0.666,0.573,0.648	-0.301
ENSMUSG00000021113	Snapc1	chr12	+	73975010	73975161	73982477	73982579	73972536	73972599	73983862	73984820	148,186,230	41,83,108	146,154,154	127,158,119	276	227	1.48231895794e-06	0.748,0.648,0.637	0.486,0.445,0.516	0.195
ENSMUSG00000028256	Odf2l	chr3	+	145145875	145145953	145146762	145146921	145144311	145144416	145148530	145148616	2,6,7	0,0,1	1,1,2	5,1,4	203	284	1.51947452297e-06	1.0,1.0,0.907	0.219,0.583,0.412	0.564
ENSMUSG00000038535	Zfp280d	chr9	+	72301700	72301766	72301866	72302006	72298701	72298848	72307950	72308068	60,119,126	218,288,392	151,152,149	255,227,206	191	265	1.52936067318e-06	0.276,0.364,0.308	0.451,0.482,0.501	-0.162
ENSMUSG00000020167	Tcf3	chr10	-	80419466	80419599	80420020	80420088	80418765	80418818	80421087	80421166	969,1125,696	636,650,557	1517,1236,1277	645,520,492	193	258	1.53414197396e-06	0.671,0.698,0.626	0.759,0.761,0.776	-0.1
ENSMUSG00000031392	Irak1	chrX	-	74022472	74022661	74022848	74022952	74022184	74022249	74023065	74023197	379,411,312	158,277,215	269,220,168	271,251,249	229	314	1.53963161134e-06	0.767,0.67,0.666	0.576,0.546,0.481	0.167
ENSMUSG00000040565	Btaf1	chr19	+	36972897	36973018	36978314	36978419	36969913	36970038	36980576	36980726	136,313,272	47,97,97	208,157,176	137,111,113	246	230	1.58352591966e-06	0.73,0.751,0.724	0.587,0.569,0.593	0.152
ENSMUSG00000031922	Cep57	chr9	-	13809859	13810004	13810626	13810862	13807794	13808840	13812632	13812710	139,228,231	372,648,818	297,238,213	465,396,427	361	270	1.58709197776e-06	0.218,0.208,0.174	0.323,0.31,0.272	-0.102
ENSMUSG00000022771	Ppil2	chr16	-	17092684	17092791	17094882	17095043	17092214	17092304	17096004	17096080	642,1035,1153	287,485,356	668,626,755	533,463,447	286	232	1.61168381755e-06	0.645,0.634,0.724	0.504,0.523,0.578	0.133
ENSMUSG00000021597	Slf1	chr13	-	77103480	77103624	77104533	77104677	77100921	77101056	77105975	77106104	26,43,80	114,240,170	112,99,93	149,106,145	269	269	1.62077173722e-06	0.186,0.152,0.32	0.429,0.483,0.391	-0.215
ENSMUSG00000026843	Fubp3	chr2	+	31613030	31613107	31615497	31615625	31612836	31612908	31616178	31617526	301,400,377	185,182,166	324,374,289	297,286,338	202	253	1.63232237436e-06	0.671,0.734,0.74	0.577,0.621,0.517	0.143
ENSMUSG00000033295	Ptprf	chr4	-	118234958	118235103	118235548	118235685	118231485	118231791	118235912	118236494	1282,1461,901	2806,3456,2384	2531,2368,2060	3971,3434,3160	262	270	1.65755390727e-06	0.32,0.303,0.28	0.396,0.415,0.402	-0.103
ENSMUSG00000024078	Ttc27	chr17	+	74799183	74799411	74829491	74829590	74780782	74780905	74835332	74835385	72,129,93	140,221,239	227,173,145	220,179,176	353	224	1.6708130614e-06	0.246,0.27,0.198	0.396,0.38,0.343	-0.135
ENSMUSG00000014668	Chfr	chr5	+	110136050	110136194	110140353	110140453	110135848	110135934	110143550	110143660	108,119,130	224,261,319	209,197,163	253,230,201	269	225	1.71417576868e-06	0.287,0.276,0.254	0.409,0.417,0.404	-0.138
ENSMUSG00000071454	Dtnb	chr12	+	3617605	3617691	3632809	3632964	3596648	3596862	3643916	3644022	293,346,285	463,529,490	339,345,303	354,326,246	211	280	1.72320553289e-06	0.456,0.465,0.436	0.56,0.584,0.62	-0.136
ENSMUSG00000062762	Ei24	chr9	-	36788192	36788253	36789779	36789925	36786482	36786549	36793239	36793349	592,710,720	148,216,214	617,576,595	331,292,256	271	186	1.74075555949e-06	0.733,0.693,0.698	0.561,0.575,0.615	0.124
ENSMUSG00000052833	Sae1	chr7	-	16330612	16330682	16336693	16336838	16327049	16327929	16359035	16359141	1819,2362,2320	719,861,839	2295,2009,2089	1380,1097,1331	270	195	1.74123371192e-06	0.646,0.665,0.666	0.546,0.569,0.531	0.11
ENSMUSG00000026319	2310035C23Rik	chr1	+	105740434	105740517	105741296	105741360	105735922	105736022	105743210	105743349	24,30,26	75,66,95	73,63,79	79,83,83	208	189	1.80424214909e-06	0.225,0.292,0.199	0.456,0.408,0.464	-0.204
ENSMUSG00000020159	Gabrp	chr11	-	33572372	33572491	33573317	33573416	33568066	33568134	33578805	33578957	5,6,10	37,25,48	487,404,411	877,668,587	224	244	1.8346465127e-06	0.128,0.207,0.185	0.377,0.397,0.433	-0.229
ENSMUSG00000015697	Setdb1	chr3	-	95324304	95324393	95324629	95324841	95323524	95324190	95325717	95325883	777,989,1001	288,442,328	803,664,833	480,425,543	337	214	1.85623840086e-06	0.631,0.587,0.66	0.515,0.498,0.493	0.124
ENSMUSG00000031575	Ash2l	chr8	-	25827173	25827391	25828765	25828859	25823138	25823306	25831272	25831348	692,1176,1137	694,794,690	998,780,920	1280,1118,1205	219	343	1.8587574217e-06	0.61,0.699,0.721	0.55,0.522,0.545	0.138
ENSMUSG00000030868	Dctn5	chr7	+	122138247	122138359	122143784	122143887	122135051	122135170	122148056	122149044	363,549,522	693,873,823	656,627,549	690,622,559	237	228	1.88440927919e-06	0.335,0.377,0.379	0.478,0.492,0.486	-0.122
ENSMUSG00000022957	Itsn1	chr16	+	91858208	91858375	91863256	91863378	91854572	91854655	91868019	91868137	276,301,392	501,880,671	403,416,389	524,452,346	292	247	1.89721086804e-06	0.318,0.224,0.331	0.394,0.438,0.487	-0.149
ENSMUSG00000066568	Lsm14a	chr7	-	34365614	34365737	34371054	34371184	34357765	34357942	34375228	34375392	562,1080,996	1061,1972,1750	1269,997,1153	1465,1223,1209	255	248	1.97411454992e-06	0.34,0.348,0.356	0.457,0.442,0.481	-0.112
ENSMUSG00000030562	Nox4	chr7	+	87317230	87317311	87321545	87321762	87314063	87314136	87323632	87323797	4,11,6	54,76,112	30,25,29	91,79,84	206	342	2.00869991393e-06	0.11,0.194,0.082	0.354,0.344,0.364	-0.225
ENSMUSG00000005078	Jkamp	chr12	+	72089314	72089406	72089955	72090110	72085856	72086183	72093936	72094143	87,107,92	352,438,361	115,134,136	294,255,226	217	280	2.04350733783e-06	0.242,0.24,0.247	0.335,0.404,0.437	-0.149
ENSMUSG00000034610	Zcchc11	chr4	+	108491347	108491464	108495149	108495327	108486453	108486617	108496966	108497055	466,635,905	176,209,283	505,473,482	316,281,250	242	303	2.04350733783e-06	0.768,0.792,0.8	0.667,0.678,0.707	0.103
ENSMUSG00000056671	Prelid2	chr18	-	41932600	41932761	41935167	41935241	41912369	41912475	41937633	41937691	61,80,91	351,501,469	93,79,109	292,235,286	199	286	2.05812430789e-06	0.2,0.187,0.218	0.314,0.326,0.354	-0.13
ENSMUSG00000003437	Paf1	chr7	+	28393668	28393698	28395042	28395135	28393160	28393254	28395417	28395539	41,55,42	414,692,649	58,111,56	440,406,357	155	218	2.16985125436e-06	0.122,0.101,0.083	0.156,0.278,0.181	-0.103
ENSMUSG00000027822	Slc33a1	chr3	-	63948071	63948256	63953813	63954004	63947568	63947686	63963415	63964768	55,121,127	8,35,43	122,95,90	87,80,58	316	310	2.17374667127e-06	0.871,0.772,0.743	0.579,0.538,0.604	0.222
ENSMUSG00000014601	Strip1	chr3	-	107625680	107625749	107626735	107626856	107624624	107624731	107626944	107627079	184,204,217	156,193,132	356,291,286	153,110,103	246	194	2.27288916195e-06	0.482,0.455,0.565	0.647,0.676,0.686	-0.169
ENSMUSG00000002496	Tsc2	chr17	-	24597045	24597137	24597204	24597283	24596854	24596953	24597891	24598031	144,160,165	362,404,318	240,199,204	287,262,276	204	217	2.27875543512e-06	0.297,0.296,0.356	0.471,0.447,0.44	-0.136
ENSMUSG00000034343	Ube2f	chr1	+	91262266	91262296	91265217	91265283	91254262	91254393	91275249	91275317	64,85,108	71,102,132	97,82,76	27,25,52	155	191	2.29393084633e-06	0.526,0.507,0.502	0.816,0.802,0.643	-0.242
ENSMUSG00000025508	Rplp2	chr7	+	141448725	141448774	141451003	141451102	141447907	141448031	141451231	141451585	2406,3206,4011	3765,4139,3412	8144,8303,10540	5549,4948,5789	174	224	2.35008476553e-06	0.451,0.499,0.602	0.654,0.684,0.701	-0.162
ENSMUSG00000025217	Btrc	chr19	+	45507683	45507870	45512644	45512741	45502931	45503163	45513386	45513524	176,192,230	254,364,403	306,227,231	262,218,247	312	222	2.37072189305e-06	0.33,0.273,0.289	0.454,0.426,0.4	-0.129
ENSMUSG00000030613	Ccdc90b	chr7	+	92575328	92575382	92578423	92578538	92574743	92574815	92581794	92582294	147,243,311	152,259,229	156,126,189	293,272,281	179	240	2.3756821877e-06	0.565,0.557,0.646	0.417,0.383,0.474	0.165
ENSMUSG00000005981	Trap1	chr16	-	4049350	4049498	4052864	4052934	4045879	4046065	4053480	4053601	277,343,245	644,812,806	381,352,318	622,527,458	195	273	2.3756821877e-06	0.376,0.372,0.299	0.462,0.483,0.493	-0.13
ENSMUSG00000012114	Med15	chr16	-	17663376	17663496	17671544	17671673	17655677	17655805	17673068	17673398	123,129,78	214,291,199	179,203,129	186,213,169	254	245	2.42054796411e-06	0.357,0.3,0.274	0.481,0.479,0.424	-0.151
ENSMUSG00000019891	Dcbld1	chr10	+	52284102	52284237	52286347	52286399	52261726	52261939	52290850	52290923	57,98,68	49,66,60	187,148,170	62,61,53	260	177	2.42054796411e-06	0.442,0.503,0.436	0.672,0.623,0.686	-0.2
ENSMUSG00000020362	Cnot6	chr11	-	49685086	49685352	49686846	49686932	49683124	49683282	49689164	49689351	510,537,741	919,1351,1539	744,549,726	818,782,999	211	391	2.43080625463e-06	0.507,0.424,0.472	0.628,0.565,0.574	-0.121
ENSMUSG00000003299	Mrpl4	chr9	+	21007433	21007540	21007630	21007740	21006826	21006944	21007822	21007899	286,315,215	599,705,577	333,318,253	478,430,326	232	235	2.46099823912e-06	0.326,0.312,0.274	0.414,0.428,0.44	-0.123
ENSMUSG00000041921	Metap1d	chr2	+	71515636	71515800	71522532	71522630	71512125	71512168	71523801	71523849	94,87,113	111,204,186	204,190,178	163,112,141	289	223	2.46752348124e-06	0.395,0.248,0.319	0.491,0.567,0.493	-0.196
ENSMUSG00000021639	Gtf2h2	chr13	-	100482937	100483043	100486473	100486524	100481211	100481302	100488848	100488935	61,121,93	372,573,686	138,116,107	417,360,361	176	231	2.5238425447e-06	0.177,0.217,0.151	0.303,0.297,0.28	-0.112
ENSMUSG00000008682	Rpl10	chrX	+	74270978	74271024	74271659	74271718	74270811	74270874	74271799	74271907	8,5,14	23,48,37	2,2,1	56,45,75	171	184	2.56188310074e-06	0.272,0.101,0.289	0.037,0.046,0.014	0.188
ENSMUSG00000013465	Nelfb	chr2	-	25206159	25206345	25209853	25210084	25205126	25205239	25210437	25210537	531,749,713	710,889,777	846,809,732	683,509,578	356	311	2.56472622358e-06	0.395,0.424,0.445	0.52,0.581,0.525	-0.121
ENSMUSG00000020869	Lrrc59	chr11	+	94634911	94635016	94638530	94638603	94634544	94634703	94641219	94641393	808,966,840	592,764,744	1152,980,1030	544,507,513	230	198	2.59150732389e-06	0.54,0.521,0.493	0.646,0.625,0.633	-0.117
ENSMUSG00000033931	Rbm34	chr8	-	126953365	126953449	126959541	126959585	126953163	126953227	126961911	126961971	45,83,80	85,122,119	45,37,41	157,158,123	169	209	2.59425479274e-06	0.396,0.457,0.454	0.262,0.225,0.292	0.176
ENSMUSG00000107283	Mpv17	chr5	-	31144699	31144752	31145239	31145278	31141457	31141850	31145494	31145590	34,57,33	75,100,87	27,28,29	174,154,134	164	178	2.62159122165e-06	0.33,0.382,0.292	0.144,0.165,0.19	0.168
ENSMUSG00000031969	Acad8	chr9	-	26990119	26990196	26991239	26991409	26985462	26985600	26992159	26992288	323,365,386	95,99,106	231,226,232	130,118,117	295	202	2.65505334091e-06	0.7,0.716,0.714	0.549,0.567,0.576	0.146
ENSMUSG00000028919	Arhgef19	chr4	+	141247846	141248109	141248986	141249147	141247553	141247630	141249226	141249379	101,154,121	581,568,526	317,678,329	899,863,761	388	286	2.72833190503e-06	0.114,0.167,0.145	0.206,0.367,0.242	-0.13
ENSMUSG00000009097	Tbx1	chr16	-	18582906	18582974	18583418	18583574	18582723	18582824	18584083	18584255	99,130,121	15,20,27	378,319,269	146,130,118	281	193	2.75687550772e-06	0.819,0.817,0.755	0.64,0.628,0.61	0.171
ENSMUSG00000043987	Cep164	chr9	-	45809703	45809908	45817977	45818089	45803172	45803328	45823645	45823764	168,188,167	31,96,59	223,157,160	153,143,133	237	330	2.75861190002e-06	0.883,0.732,0.798	0.67,0.605,0.626	0.171
ENSMUSG00000024909	Efemp2	chr19	+	5475060	5475178	5475407	5475456	5474706	5474774	5476065	5476272	55,76,49	179,185,138	68,91,79	107,86,94	243	174	2.75861190002e-06	0.18,0.227,0.203	0.313,0.431,0.376	-0.17
ENSMUSG00000054414	Slc30a7	chr3	-	115956870	115956961	115978643	115978779	115954051	115954201	115981761	115981812	61,107,78	126,171,175	157,143,141	177,136,111	261	216	2.81341676341e-06	0.286,0.341,0.269	0.423,0.465,0.512	-0.168
ENSMUSG00000030407	Qpctl	chr7	-	19144659	19144759	19144883	19145036	19143185	19143302	19146869	19147151	39,18,7	79,71,56	73,51,49	60,58,57	278	225	2.81341676341e-06	0.285,0.17,0.092	0.496,0.416,0.41	-0.258
ENSMUSG00000041491	Cep78	chr19	-	15962371	15962449	15969071	15969200	15960942	15961109	15970532	15970578	419,495,536	95,130,121	316,258,281	123,150,120	254	203	2.81794193874e-06	0.779,0.753,0.78	0.672,0.579,0.652	0.136
ENSMUSG00000022702	Hira	chr16	+	18927437	18927523	18932867	18933062	18925576	18925863	18935017	18935135	254,405,352	949,1155,1021	349,406,266	712,641,555	211	320	2.9112263451e-06	0.289,0.347,0.343	0.426,0.49,0.421	-0.119
ENSMUSG00000003039	Fam32a	chr8	+	72219940	72220082	72221927	72221981	72219729	72219860	72222181	72224418	1129,1632,1878	299,530,443	1014,945,1028	491,423,417	267	179	2.92127414932e-06	0.717,0.674,0.74	0.581,0.6,0.623	0.109
ENSMUSG00000041915	Ammecr1l	chr18	+	31761779	31761890	31771669	31772114	31759823	31760194	31774235	31774346	56,81,70	284,279,300	146,160,140	344,344,267	236	570	2.99563482782e-06	0.323,0.412,0.36	0.506,0.529,0.559	-0.166
ENSMUSG00000025651	Uqcrc1	chr9	+	108937015	108937156	108942083	108942170	108936632	108936787	108944043	108944173	380,415,256	859,1082,1092	750,991,869	1548,1382,1234	266	212	2.99563482782e-06	0.261,0.234,0.157	0.279,0.364,0.359	-0.117
ENSMUSG00000018363	Smurf2	chr11	-	106859711	106859796	106864711	106864777	106856180	106856264	106868534	106868668	370,471,552	191,381,322	314,275,267	374,345,277	191	210	3.05163988423e-06	0.68,0.576,0.653	0.48,0.467,0.515	0.149
ENSMUSG00000061306	Slc38a10	chr11	-	120137856	120137981	120138985	120139129	120134779	120134882	120140592	120140686	310,402,333	801,929,820	566,419,500	852,689,670	269	250	3.07515150808e-06	0.265,0.287,0.274	0.382,0.361,0.41	-0.109
ENSMUSG00000052139	Bre	chr5	+	31901054	31901164	32001360	32001460	31831084	31831159	32004709	32004780	233,347,359	91,137,118	286,259,262	207,154,186	235	225	3.08347509354e-06	0.71,0.708,0.744	0.569,0.617,0.574	0.134
ENSMUSG00000028580	Pum1	chr4	+	130719172	130719351	130730277	130730548	130718153	130718262	130741462	130741556	354,459,399	395,524,404	690,574,499	432,429,296	304	396	3.09588006e-06	0.539,0.533,0.563	0.675,0.635,0.687	-0.121
ENSMUSG00000031921	Terf2	chr8	-	107094821	107094952	107095928	107096024	107082982	107083069	107096121	107096514	117,107,111	218,346,349	201,186,184	266,266,199	221	256	3.11252482902e-06	0.383,0.264,0.269	0.467,0.448,0.517	-0.172
ENSMUSG00000041852	Tcf20	chr15	-	82815610	82815660	82825230	82825324	82808628	82809787	82851512	82857284	264,365,289	118,174,130	452,439,333	131,99,75	219	175	3.13883675893e-06	0.641,0.626,0.64	0.734,0.78,0.78	-0.129
ENSMUSG00000022255	Mtdh	chr15	+	34134290	34134398	34136686	34136827	34131163	34131288	34139740	34139897	470,756,867	1328,1950,1859	705,605,552	1115,893,889	233	266	3.16235241118e-06	0.288,0.307,0.347	0.419,0.436,0.415	-0.109
ENSMUSG00000036768	Kif15	chr9	+	122959806	122959990	122963479	122963556	122959116	122959159	122965948	122965986	320,400,458	61,116,116	273,235,204	134,93,109	309	202	3.20722289071e-06	0.774,0.693,0.721	0.571,0.623,0.55	0.148
ENSMUSG00000044783	Hjurp	chr1	-	88270201	88270299	88277218	88277285	88269320	88269413	88277373	88277633	579,836,836	358,479,553	517,501,477	536,513,466	192	223	3.23190238518e-06	0.653,0.67,0.637	0.528,0.531,0.543	0.119
ENSMUSG00000007670	Khsrp	chr17	-	57023826	57023936	57024010	57024171	57023504	57023593	57024246	57024492	580,673,506	1209,1228,691	730,902,624	897,880,566	286	235	3.27137283647e-06	0.283,0.31,0.376	0.401,0.457,0.475	-0.121
ENSMUSG00000021466	Ptch1	chr13	-	63540681	63540837	63541156	63541288	63539813	63539912	63542164	63542312	604,789,803	168,325,309	491,416,318	313,227,208	257	281	3.35407864527e-06	0.797,0.726,0.74	0.632,0.667,0.626	0.113
ENSMUSG00000024151	Msh2	chr17	+	87718600	87718805	87719287	87719535	87717454	87717700	87720882	87721058	533,758,779	378,537,545	706,686,691	811,669,919	330	373	3.35407864527e-06	0.614,0.615,0.618	0.496,0.537,0.459	0.118
ENSMUSG00000042590	Ipo11	chr13	-	106848240	106848336	106856737	106856818	106847345	106847459	106857228	106857308	153,251,283	484,685,698	265,267,280	500,394,419	206	221	3.40050309811e-06	0.253,0.282,0.303	0.362,0.421,0.418	-0.121
ENSMUSG00000021048	Mthfd1	chr12	+	76293390	76293437	76294139	76294247	76290980	76291117	76294354	76294429	291,345,256	1128,1371,1307	310,334,268	860,746,744	172	233	3.4290539695e-06	0.259,0.254,0.21	0.328,0.378,0.328	-0.104
ENSMUSG00000071645	Tut1	chr19	+	8959742	8959843	8962343	8962822	8959086	8959402	8964019	8964129	171,191,189	90,115,98	154,148,143	180,164,127	226	604	3.46578682752e-06	0.835,0.816,0.838	0.696,0.707,0.751	0.112
ENSMUSG00000035376	Hacd2	chr16	+	35099755	35099877	35101945	35102124	35075605	35075694	35106314	35109175	252,340,329	469,756,989	312,250,242	356,353,314	247	304	3.51989783989e-06	0.398,0.356,0.29	0.519,0.466,0.487	-0.143
ENSMUSG00000003778	Brd8	chr18	-	34605473	34605688	34606419	34606466	34604830	34604923	34606674	34606768	181,189,272	389,426,508	186,142,160	617,555,585	172	340	3.63092438815e-06	0.479,0.467,0.514	0.373,0.336,0.351	0.133
ENSMUSG00000034908	Sidt2	chr9	-	45945143	45945210	45945285	45945359	45944615	45944689	45945665	45945784	90,106,119	147,161,119	252,220,210	158,133,141	199	192	3.63588934095e-06	0.371,0.388,0.491	0.606,0.615,0.59	-0.187
ENSMUSG00000040331	Nsmce4a	chr7	-	130542679	130542810	130545894	130545972	130539813	130539965	130546991	130547381	565,660,838	1228,1794,2112	849,721,746	1352,1064,1185	203	256	3.69299519953e-06	0.367,0.317,0.333	0.442,0.461,0.443	-0.11
ENSMUSG00000026098	Pms1	chr1	-	53216230	53216347	53267827	53267930	53207962	53208085	53275069	53275252	63,64,86	166,258,256	137,80,104	183,151,110	228	242	3.73489014417e-06	0.287,0.208,0.263	0.443,0.36,0.501	-0.182
ENSMUSG00000001016	Ilf2	chr3	+	90482776	90482842	90484453	90484570	90481363	90481466	90485689	90485768	1204,1581,1832	1254,1893,1940	1446,1130,1127	2380,1903,2055	191	242	3.74500924855e-06	0.549,0.514,0.545	0.435,0.429,0.41	0.111
ENSMUSG00000038383	Pigu	chr2	-	155301200	155301355	155314501	155314599	155299045	155299189	155328580	155328681	331,589,556	206,407,392	444,331,345	452,394,416	223	280	3.78761782974e-06	0.669,0.645,0.64	0.552,0.513,0.51	0.126
ENSMUSG00000037643	Prkci	chr3	+	31018549	31018671	31025129	31025219	30995746	30996085	31026252	31026303	573,854,730	1098,1321,1328	626,713,575	772,704,615	247	215	3.83755185152e-06	0.312,0.36,0.324	0.414,0.469,0.449	-0.112
ENSMUSG00000031826	Usp10	chr8	+	119931848	119931917	119936530	119936588	119910813	119910939	119941112	119942138	255,513,441	178,269,250	325,423,262	121,117,90	194	183	3.84220507733e-06	0.575,0.643,0.625	0.717,0.773,0.733	-0.127
ENSMUSG00000024646	Cyb5a	chr18	+	84873139	84873169	84877826	84877861	84871504	84871633	84879502	84879592	849,930,855	927,1169,1236	885,785,837	702,609,668	155	160	3.95940618198e-06	0.486,0.451,0.417	0.565,0.571,0.564	-0.115
ENSMUSG00000029346	Srrd	chr5	-	112339896	112340123	112341095	112341136	112339718	112339817	112342874	112343018	3,0,0	152,146,135	0,58,13	162,151,131	166	352	4.18071306516e-06	0.04,0.0,0.0	0.0,0.449,0.174	-0.194
ENSMUSG00000043962	Thrap3	chr4	-	126166930	126167074	126167469	126167665	126164081	126165617	126171693	126171881	828,1534,1453	1239,1914,1693	963,1022,837	1811,2353,1598	321	269	4.24930833655e-06	0.359,0.402,0.418	0.308,0.267,0.305	0.1
ENSMUSG00000075229	Ccdc58	chr16	+	36082690	36082816	36085016	36085163	36071659	36072137	36089900	36089960	616,826,994	698,999,1283	504,446,430	965,796,925	251	272	4.26331754302e-06	0.489,0.473,0.456	0.361,0.378,0.335	0.115
ENSMUSG00000022884	Eif4a2	chr16	+	23111125	23111263	23111502	23111592	23110579	23110723	23111816	23111896	890,1113,1315	1046,1178,1170	1584,1702,1174	1154,1018,760	263	215	4.26744215649e-06	0.41,0.436,0.479	0.529,0.577,0.558	-0.113
ENSMUSG00000021037	Ahsa1	chr12	+	87272571	87272700	87273122	87273224	87271338	87271427	87273446	87273498	2266,2881,2929	1204,1316,1162	2254,1932,1529	1541,1253,1391	254	227	4.29182234895e-06	0.627,0.662,0.693	0.567,0.579,0.496	0.113
ENSMUSG00000026600	Soat1	chr1	-	156437703	156437833	156440506	156440585	156435792	156435890	156441228	156441511	80,153,165	62,96,106	97,87,85	121,115,129	204	255	4.33122221737e-06	0.617,0.666,0.661	0.501,0.486,0.452	0.168
ENSMUSG00000059119	Nap1l4	chr7	-	143527165	143527311	143529417	143529557	143524693	143524716	143532308	143532380	1875,2849,3220	919,1219,1344	2401,2179,1998	1550,1554,1425	265	271	4.36721045792e-06	0.676,0.705,0.71	0.613,0.589,0.589	0.1
ENSMUSG00000043987	Cep164	chr9	-	45803172	45803328	45809703	45809908	45802642	45802777	45817977	45818089	214,215,273	82,57,68	233,195,203	120,126,124	330	281	4.39271710828e-06	0.69,0.763,0.774	0.623,0.569,0.582	0.151
ENSMUSG00000024665	Fads2	chr19	-	10066514	10066612	10070563	10070624	10066251	10066348	10082564	10082690	1217,1587,1414	801,1130,991	671,511,492	660,598,577	186	223	4.4712612132e-06	0.646,0.627,0.631	0.549,0.506,0.506	0.114
ENSMUSG00000038535	Zfp280d	chr9	+	72307950	72308068	72312077	72312248	72301866	72302006	72312650	72312760	217,284,394	126,215,246	257,227,205	283,260,248	243	296	4.47947805459e-06	0.677,0.617,0.661	0.525,0.515,0.502	0.138
ENSMUSG00000021268	Meg3	chr12	+	109546429	109546542	109549290	109549371	109544947	109545041	109549478	109549552	126,128,140	245,337,295	41,54,38	195,181,215	238	206	4.47947805459e-06	0.308,0.247,0.291	0.154,0.205,0.133	0.118
ENSMUSG00000022477	Aco2	chr15	+	81904762	81904867	81905851	81905943	81903855	81904006	81907425	81907531	1017,1224,1107	529,602,568	975,830,678	768,608,633	230	217	4.49815609509e-06	0.645,0.657,0.648	0.545,0.563,0.503	0.113
ENSMUSG00000027646	Src	chr2	+	157468482	157468559	157469124	157469278	157467430	157467610	157469389	157469521	296,460,342	376,543,433	490,374,361	926,824,735	202	279	4.55024874572e-06	0.521,0.539,0.522	0.422,0.385,0.404	0.124
ENSMUSG00000014353	Tmem87b	chr2	+	128839147	128839219	128840731	128840803	128837301	128837395	128841234	128841343	17,62,39	48,86,115	103,93,72	61,42,68	197	197	4.55271448385e-06	0.262,0.419,0.253	0.628,0.689,0.514	-0.299
ENSMUSG00000020821	Kif1c	chr11	+	70706940	70707086	70708441	70708611	70706680	70706759	70708778	70708858	711,853,906	444,529,652	777,618,743	744,631,879	271	295	4.564593466e-06	0.635,0.637,0.602	0.532,0.516,0.479	0.116
ENSMUSG00000037098	Rab11fip3	chr17	-	26024374	26024466	26036588	26036682	26015943	26016155	26067581	26069409	64,92,76	127,172,150	153,138,132	146,142,128	219	217	4.57835867073e-06	0.333,0.346,0.334	0.509,0.491,0.505	-0.164
ENSMUSG00000032295	Man2c1	chr9	+	57139610	57139708	57140198	57140303	57139245	57139401	57140381	57140411	173,121,83	72,64,47	112,92,85	100,103,94	223	230	4.63854532168e-06	0.712,0.661,0.646	0.536,0.48,0.483	0.173
ENSMUSG00000025474	Tubgcp2	chr7	-	140029826	140029986	140031010	140031187	140007886	140008094	140032118	140032247	287,492,454	158,251,193	377,300,320	311,225,349	302	285	4.66126609708e-06	0.632,0.649,0.689	0.534,0.557,0.464	0.138
ENSMUSG00000015671	Psma2	chr13	+	14623597	14623671	14625202	14625260	14620724	14620806	14625348	14625671	2008,2659,3133	1047,1334,1492	2163,1622,2123	1686,1423,1449	199	183	4.66844251918e-06	0.638,0.647,0.659	0.541,0.512,0.574	0.106
ENSMUSG00000005410	Mcm5	chr8	+	75112543	75112716	75114164	75114320	75110299	75110428	75115851	75116018	2194,2253,2049	1315,1436,1324	1213,1105,886	1114,1031,981	298	281	4.66844251918e-06	0.611,0.597,0.593	0.507,0.503,0.46	0.11
ENSMUSG00000021268	Meg3	chr12	+	109546429	109546542	109549290	109549371	109544026	109544742	109549478	109549552	114,146,121	254,329,298	39,38,51	196,181,218	238	206	4.68006756302e-06	0.28,0.278,0.26	0.147,0.154,0.168	0.116
ENSMUSG00000035890	Rnf126	chr10	-	79761564	79761633	79762084	79762329	79761429	79761499	79762481	79762545	707,833,809	581,697,463	947,935,802	375,363,396	370	194	4.79233820934e-06	0.39,0.385,0.478	0.57,0.575,0.515	-0.136
ENSMUSG00000031328	Flna	chrX	-	74228759	74228921	74229018	74229192	74228320	74228524	74229380	74229509	1026,1301,954	2081,2469,1981	1751,1751,1514	2156,2072,2213	299	287	4.8291284253e-06	0.321,0.336,0.316	0.438,0.448,0.396	-0.103
ENSMUSG00000024056	Ndc80	chr17	-	71517543	71517633	71518737	71518840	71514188	71514282	71520759	71520932	137,175,213	293,404,393	217,186,200	265,214,232	228	215	4.83343561115e-06	0.306,0.29,0.338	0.436,0.45,0.448	-0.133
ENSMUSG00000027430	Dtd1	chr2	+	144603787	144603878	144635757	144635864	144599896	144600091	144746900	144747073	123,121,132	288,404,371	189,174,178	317,249,284	216	232	4.85306635619e-06	0.314,0.243,0.276	0.39,0.429,0.402	-0.129
ENSMUSG00000024962	Vegfb	chr19	-	6986289	6986486	6986773	6986816	6986020	6986094	6987351	6987629	24,24,25	429,464,341	32,55,31	295,269,218	168	322	4.8892729343e-06	0.097,0.09,0.123	0.172,0.282,0.214	-0.119
ENSMUSG00000085396	Firre	chrX	-	50603438	50603525	50608477	50608604	50598133	50598288	50608686	50608814	38,74,50	8,8,5	58,37,39	30,18,20	252	212	4.97392529195e-06	0.8,0.886,0.894	0.619,0.634,0.621	0.235
ENSMUSG00000053604	Rpia	chr6	-	70774250	70774319	70775108	70775173	70773429	70773571	70777351	70777411	40,82,66	130,189,122	129,120,115	141,145,110	190	194	5.03173211537e-06	0.239,0.307,0.356	0.483,0.458,0.516	-0.185
ENSMUSG00000008604	Ubqln4	chr3	+	88559617	88559776	88563107	88563333	88556656	88556919	88564369	88564509	457,626,516	722,873,633	601,510,443	498,436,395	284	351	5.14039212308e-06	0.439,0.47,0.502	0.599,0.591,0.581	-0.12
ENSMUSG00000040667	Nup88	chr11	-	70950145	70950236	70951259	70951358	70947701	70947803	70954500	70954648	487,640,641	754,834,804	630,492,557	512,466,345	224	216	5.31377222302e-06	0.384,0.425,0.435	0.543,0.504,0.609	-0.137
ENSMUSG00000002718	Cse1l	chr2	+	166935922	166936026	166937341	166937439	166934752	166934889	166939634	166939785	1112,1533,1634	813,1274,1322	983,930,686	1158,1069,1126	229	223	5.33707688982e-06	0.571,0.54,0.546	0.453,0.459,0.372	0.124
ENSMUSG00000032050	Rdx	chr9	+	52068129	52068276	52068806	52068903	52067360	52067444	52069614	52069778	487,845,1073	716,1066,1239	1436,1170,1263	1150,946,1051	272	222	5.35502270098e-06	0.357,0.393,0.414	0.505,0.502,0.495	-0.113
ENSMUSG00000007617	Homer1	chr13	+	93355939	93356079	93387523	93387680	93349204	93349297	93391690	93391801	321,446,520	142,174,190	232,214,194	141,152,160	265	282	5.48167552501e-06	0.706,0.732,0.744	0.636,0.6,0.563	0.128
ENSMUSG00000024566	Atp9b	chr18	-	80869741	80869793	80891814	80891923	80858543	80858638	80909591	80909705	77,120,142	107,103,105	185,150,157	64,73,48	234	177	5.48266218373e-06	0.352,0.468,0.506	0.686,0.608,0.712	-0.227
ENSMUSG00000074578	Zfas1	chr2	+	167065158	167065217	167065433	167065480	167063635	167063727	167065686	167065862	652,767,834	151,182,209	790,636,781	422,433,263	184	172	5.57820641414e-06	0.801,0.798,0.789	0.636,0.579,0.735	0.146
ENSMUSG00000055013	Agap1	chr1	+	89743727	89743896	89766305	89766464	89725960	89726065	89789162	89789324	189,269,226	278,307,250	269,282,167	202,178,117	294	284	5.57990770028e-06	0.396,0.458,0.466	0.563,0.605,0.58	-0.143
ENSMUSG00000030849	Fgfr2	chr7	-	130167702	130167808	130169738	130169876	130162450	130164123	130171611	130171682	1089,1555,1485	1569,2093,1907	1977,1884,1786	1815,1637,1500	263	231	5.86462369345e-06	0.379,0.395,0.406	0.489,0.503,0.511	-0.108
ENSMUSG00000052906	Ubxn8	chr8	-	33629236	33629374	33633501	33633627	33626323	33626365	33635288	33635359	114,152,172	66,113,106	101,123,96	119,150,138	251	263	5.86462369345e-06	0.644,0.585,0.63	0.471,0.462,0.422	0.168
ENSMUSG00000042700	Sipa1l1	chr12	+	82234462	82234528	82311348	82311409	82170015	82170076	82340661	82342499	4,17,14	174,155,140	17,42,31	138,124,102	191	186	6.07783612019e-06	0.022,0.096,0.089	0.107,0.248,0.228	-0.125
ENSMUSG00000053332	Gas5	chr1	+	161035982	161036244	161036548	161036579	161035751	161035804	161036819	161037315	116,175,157	29,63,58	108,83,86	76,73,59	387	156	6.09733153563e-06	0.617,0.528,0.522	0.364,0.314,0.37	0.206
ENSMUSG00000022637	Cblb	chr16	+	52047198	52047449	52194158	52194278	52033008	52033190	52204432	52208047	99,99,118	204,319,262	146,142,123	180,186,177	376	245	6.09749992654e-06	0.24,0.168,0.227	0.346,0.332,0.312	-0.118
ENSMUSG00000027466	Rbck1	chr2	-	152322159	152322271	152324266	152324440	152319123	152319303	152324524	152324640	557,641,494	216,225,188	531,562,510	359,316,324	299	237	6.13382797927e-06	0.671,0.693,0.676	0.54,0.585,0.555	0.12
ENSMUSG00000023973	Cnpy3	chr17	-	46743185	46743282	46747420	46747544	46737726	46737849	46751972	46752214	184,236,225	240,347,251	387,298,305	287,231,223	249	222	6.15702466273e-06	0.406,0.377,0.444	0.546,0.535,0.549	-0.134
ENSMUSG00000027361	Gabpb1	chr2	-	126646562	126646748	126652232	126652427	126639228	126639344	126653554	126653722	267,350,380	630,781,679	344,366,334	503,427,406	320	311	6.18164924459e-06	0.292,0.303,0.352	0.399,0.454,0.444	-0.117
ENSMUSG00000003135	Cnot11	chr1	+	39537415	39537580	39538270	39538423	39535553	39536337	39539872	39540075	135,187,219	1249,1488,1280	167,435,239	884,695,719	290	278	6.26495490971e-06	0.094,0.108,0.141	0.153,0.375,0.242	-0.142
ENSMUSG00000037373	Ctbp1	chr5	-	33250370	33250501	33250857	33251072	33249586	33249714	33259137	33259344	1608,1745,1256	1861,2035,1382	2299,2210,1788	1652,1641,1352	340	256	6.27256691484e-06	0.394,0.392,0.406	0.512,0.503,0.499	-0.107
ENSMUSG00000025816	Sec61a2	chr2	-	5877854	5878008	5882580	5882690	5876840	5877001	5882817	5882949	327,441,405	129,179,196	301,217,256	237,186,160	235	279	6.36358631732e-06	0.751,0.745,0.71	0.601,0.581,0.655	0.123
ENSMUSG00000031388	Naa10	chrX	-	73917842	73917927	73919501	73919546	73916874	73917286	73919753	73919869	533,646,599	462,442,419	333,286,325	453,292,436	170	210	6.52756201226e-06	0.588,0.644,0.638	0.476,0.547,0.479	0.123
ENSMUSG00000063052	Lrrc40	chr3	+	158040440	158040622	158041585	158041659	158036661	158036876	158043560	158043690	227,316,369	45,90,102	284,301,281	123,173,123	307	199	6.53544613094e-06	0.766,0.695,0.701	0.599,0.53,0.597	0.145
ENSMUSG00000053453	Thoc7	chr14	-	13950298	13950365	13951205	13951263	13950131	13950201	13953075	13953162	1192,2023,2089	729,817,1068	965,902,813	760,642,779	183	192	6.55738905194e-06	0.632,0.722,0.672	0.571,0.596,0.523	0.112
ENSMUSG00000004056	Akt2	chr7	+	27608622	27608753	27616240	27616369	27591745	27591879	27618207	27618319	297,328,300	715,852,798	407,503,325	751,705,481	256	254	6.73836455723e-06	0.292,0.276,0.272	0.35,0.414,0.401	-0.108
ENSMUSG00000013155	Enkd1	chr8	-	105704634	105704760	105706565	105706738	105704350	105704514	105707548	105708145	113,122,120	308,260,203	142,140,158	174,157,121	298	251	6.86996997686e-06	0.236,0.283,0.332	0.407,0.429,0.524	-0.17
ENSMUSG00000022191	Drosha	chr15	+	12905598	12905701	12912510	12912555	12902584	12902684	12913898	12914056	404,594,532	304,377,385	734,633,598	287,255,291	228	170	7.02786817109e-06	0.498,0.54,0.507	0.656,0.649,0.605	-0.122
ENSMUSG00000044477	Zfand3	chr17	+	30060809	30060850	30135322	30135505	30005086	30005308	30192562	30192730	15,39,39	166,307,285	42,93,62	191,212,210	166	308	7.02786817109e-06	0.144,0.191,0.202	0.29,0.449,0.354	-0.185
ENSMUSG00000026918	Brd3	chr2	-	27462420	27462568	27463454	27463592	27461528	27461743	27463888	27464193	619,944,1056	1471,1744,1178	1053,1265,762	967,869,601	263	273	7.14408956903e-06	0.304,0.36,0.482	0.531,0.602,0.568	-0.185
ENSMUSG00000029202	Pds5a	chr5	-	65627998	65628122	65629918	65630055	65627559	65627764	65631712	65631781	719,928,1010	308,402,332	773,663,639	591,508,336	262	249	7.14542280646e-06	0.689,0.687,0.743	0.554,0.554,0.644	0.122
ENSMUSG00000030726	Pold3	chr7	-	100088063	100088142	100099463	100099536	100083410	100083854	100100419	100100681	171,314,351	391,594,632	295,280,302	403,239,301	198	204	7.20663973182e-06	0.311,0.353,0.364	0.43,0.547,0.508	-0.152
ENSMUSG00000054252	Fgfr3	chr5	+	33732721	33732912	33733256	33733402	33731280	33731431	33733659	33733781	29,28,13	99,106,89	132,98,96	208,194,193	316	271	7.28340797099e-06	0.201,0.185,0.111	0.352,0.302,0.299	-0.152
ENSMUSG00000038578	Susd1	chr4	-	59324867	59324907	59329462	59329721	59315711	59315805	59332936	59333033	56,70,68	2,4,4	81,83,71	19,20,16	384	165	7.37636887339e-06	0.923,0.883,0.88	0.647,0.641,0.656	0.247
ENSMUSG00000002107	Celf2	chr2	-	6547041	6547213	6553784	6553964	6543429	6545675	6560670	6560790	46,79,40	190,356,352	109,117,106	353,286,259	305	297	7.42769856723e-06	0.191,0.178,0.1	0.231,0.285,0.285	-0.111
ENSMUSG00000027933	Ints3	chr3	-	90404513	90404601	90406173	90406365	90403984	90404064	90408501	90408599	494,570,523	556,710,566	517,445,388	353,352,249	317	213	7.43184896534e-06	0.374,0.35,0.383	0.496,0.459,0.511	-0.12
ENSMUSG00000024855	Pacs1	chr19	-	5136692	5136919	5138929	5139065	5135119	5135239	5139279	5139322	388,425,315	152,208,205	278,252,192	261,217,182	261	352	7.60793497475e-06	0.775,0.734,0.675	0.59,0.61,0.587	0.132
ENSMUSG00000021969	Zdhhc20	chr14	-	57865520	57865641	57873892	57873996	57858539	57858609	57878432	57878459	58,72,97	148,216,263	211,168,139	294,254,215	229	246	7.79000827379e-06	0.296,0.264,0.284	0.435,0.415,0.41	-0.139
ENSMUSG00000027210	Meis2	chr2	-	116060680	116060731	116061450	116061592	116059513	116059564	116063187	116063420	313,463,300	503,725,944	935,1154,775	845,732,936	267	176	7.81278449853e-06	0.291,0.296,0.173	0.422,0.51,0.353	-0.175
ENSMUSG00000018921	Pelp1	chr11	-	70395659	70395715	70396285	70396445	70395301	70395508	70396555	70396703	442,487,532	120,132,99	372,325,412	161,154,161	285	181	7.92123323309e-06	0.701,0.701,0.773	0.595,0.573,0.619	0.129
ENSMUSG00000002679	Med6	chr12	-	81574524	81574552	81579569	81579685	81573556	81573960	81581800	81581909	403,788,991	159,256,249	782,642,724	148,129,99	241	153	7.92293992803e-06	0.617,0.661,0.716	0.77,0.76,0.823	-0.12
ENSMUSG00000031388	Naa10	chrX	-	73917842	73917927	73919501	73919546	73916872	73917195	73919753	73919869	533,646,599	232,284,269	334,286,324	263,175,271	170	210	7.94710013108e-06	0.739,0.738,0.733	0.611,0.669,0.596	0.111
ENSMUSG00000047888	Tnrc6b	chr15	+	80913304	80913442	80916683	80916860	80902519	80902712	80917950	80918097	62,77,66	150,145,135	97,102,90	105,115,71	263	302	7.99438494253e-06	0.322,0.379,0.36	0.515,0.505,0.593	-0.184
ENSMUSG00000030357	Fkbp4	chr6	-	128435713	128435856	128436569	128436714	128434751	128434872	128438405	128438677	5467,6944,6432	3972,5353,4914	4453,5079,3997	5483,5620,4361	270	268	7.99438494253e-06	0.577,0.563,0.565	0.446,0.473,0.476	0.103
ENSMUSG00000034290	Nek9	chr12	-	85310386	85310548	85311337	85311446	85308818	85308989	85312945	85313101	549,705,727	237,312,288	546,438,386	356,356,247	234	287	7.99438494253e-06	0.74,0.735,0.756	0.653,0.601,0.657	0.107
ENSMUSG00000040760	Appl1	chr14	-	26958452	26958511	26962805	26962877	26952977	26953124	26963646	26963706	132,183,204	30,51,47	160,113,172	89,65,76	197	184	8.00732071762e-06	0.804,0.77,0.802	0.627,0.619,0.679	0.15
ENSMUSG00000008429	Herpud2	chr9	-	25130535	25130649	25133194	25133272	25124871	25125023	25150819	25151781	63,122,128	228,316,288	182,143,145	247,217,202	203	239	8.49031393885e-06	0.245,0.312,0.344	0.465,0.437,0.458	-0.153
ENSMUSG00000037400	Atp11b	chr3	+	35814043	35814225	35819908	35820112	35812212	35812316	35826944	35827098	185,209,225	315,395,602	231,211,257	301,244,239	307	329	8.51722315361e-06	0.386,0.362,0.286	0.451,0.481,0.535	-0.144
ENSMUSG00000071054	Safb	chr17	+	56597787	56597815	56598643	56599220	56595651	56595714	56599622	56599672	134,191,194	282,452,410	129,129,145	554,478,514	153	702	8.54838745107e-06	0.686,0.66,0.685	0.517,0.553,0.564	0.132
ENSMUSG00000021156	Zmynd11	chr13	-	9693429	9693548	9694268	9694346	9690902	9691110	9695128	9695184	288,349,304	266,368,331	329,308,206	568,465,398	203	244	8.55199505873e-06	0.565,0.533,0.525	0.41,0.443,0.384	0.129
ENSMUSG00000028409	Smu1	chr4	-	40739518	40739686	40743014	40743141	40738289	40738442	40744030	40744158	1271,1802,1990	936,1112,1158	1437,1230,1390	1440,1123,1472	252	293	8.5810655544e-06	0.612,0.653,0.666	0.537,0.56,0.523	0.104
ENSMUSG00000022477	Aco2	chr15	+	81895169	81895428	81899128	81899221	81889297	81889434	81903475	81903634	848,1011,1202	413,472,370	960,929,681	710,629,543	384	218	8.633450581e-06	0.538,0.549,0.648	0.434,0.456,0.416	0.143
ENSMUSG00000034781	Gna11	chr10	-	81531321	81531451	81532395	81532524	81531091	81531245	81533251	81533406	288,366,283	679,808,700	409,394,271	591,511,429	254	255	8.76444429548e-06	0.299,0.313,0.289	0.41,0.436,0.388	-0.111
ENSMUSG00000022020	Naa16	chr14	-	79350688	79350830	79351372	79351501	79344894	79345108	79355720	79355873	205,235,260	35,25,44	200,226,217	67,79,57	254	267	8.79899643165e-06	0.86,0.908,0.861	0.758,0.75,0.8	0.107
ENSMUSG00000034675	Dbn1	chr13	-	55482412	55482487	55482691	55482804	55482150	55482297	55483386	55483442	482,591,448	770,942,720	748,807,746	824,720,782	238	200	9.0051193807e-06	0.345,0.345,0.343	0.433,0.485,0.445	-0.11
ENSMUSG00000027002	Nckap1	chr2	-	80544989	80545146	80547900	80547949	80541462	80541519	80548829	80548967	83,95,71	485,671,684	160,144,135	588,650,565	174	282	9.06223837378e-06	0.217,0.187,0.144	0.306,0.264,0.279	-0.1
ENSMUSG00000071646	Mta2	chr19	+	8943464	8943532	8944012	8944106	8941874	8942382	8945755	8945873	221,335,261	969,1449,1500	401,574,418	1343,1097,1205	193	219	9.08516681742e-06	0.206,0.208,0.165	0.253,0.373,0.282	-0.11
ENSMUSG00000022110	Sucla2	chr14	+	73579355	73579484	73581678	73581817	73568861	73569024	73590756	73590918	670,990,1060	724,1002,1194	964,711,935	713,419,671	254	264	9.20982194473e-06	0.49,0.507,0.48	0.584,0.638,0.592	-0.112
ENSMUSG00000000441	Raf1	chr6	-	115626290	115626408	115626711	115626839	115623463	115623548	115626938	115626966	919,1318,1123	678,838,818	1049,872,878	1191,943,922	253	243	9.72409453448e-06	0.566,0.602,0.569	0.458,0.47,0.478	0.11
ENSMUSG00000031634	Ufsp2	chr8	+	45980572	45980639	45983522	45983680	45980314	45980492	45984040	45984233	177,276,331	207,277,338	132,131,159	280,247,251	192	283	9.76962898903e-06	0.558,0.595,0.591	0.41,0.439,0.483	0.137
ENSMUSG00000010277	2610507B11Rik	chr11	+	78279046	78279204	78279708	78279915	78277039	78277334	78283058	78283158	580,704,819	679,795,843	970,843,842	723,612,537	283	332	9.90899928027e-06	0.501,0.51,0.533	0.611,0.618,0.648	-0.111
ENSMUSG00000084128	Esrp2	chr8	-	106134822	106134936	106136356	106136485	106134609	106134724	106136569	106136974	59,97,74	288,272,217	194,236,207	435,341,291	254	239	1.001966566e-05	0.162,0.251,0.243	0.296,0.394,0.401	-0.145
ENSMUSG00000040774	Cept1	chr3	-	106512802	106512870	106531136	106531278	106505720	106505852	106533354	106533502	204,349,388	76,82,95	315,239,283	163,138,141	267	193	1.001966566e-05	0.66,0.755,0.747	0.583,0.556,0.592	0.144
ENSMUSG00000013465	Nelfb	chr2	-	25205126	25205239	25206159	25206345	25204197	25204300	25209853	25210084	484,565,472	540,794,737	738,671,559	641,548,472	311	238	1.00940082364e-05	0.407,0.353,0.329	0.468,0.484,0.475	-0.113
ENSMUSG00000030374	Strn4	chr7	+	16831464	16831580	16832925	16833101	16831024	16831138	16833177	16833225	196,226,157	490,454,399	198,172,140	713,612,687	241	301	1.03268756034e-05	0.333,0.383,0.33	0.258,0.26,0.203	0.108
ENSMUSG00000052144	Ppp4r2	chr6	+	100863122	100863160	100864678	100864753	100861409	100861503	100865787	100866083	36,38,47	20,28,41	108,91,126	23,23,39	163	200	1.03375688935e-05	0.688,0.625,0.584	0.852,0.829,0.799	-0.194
ENSMUSG00000027423	Snx5	chr2	-	144259056	144259178	144260724	144260835	144257869	144257993	144261919	144262024	2709,3140,3388	2033,2912,3063	2223,1930,1766	2958,2343,2416	236	247	1.05838579587e-05	0.582,0.53,0.537	0.44,0.463,0.433	0.104
ENSMUSG00000045659	Plekha7	chr7	-	116170661	116170837	116189269	116189353	116164031	116164496	116198306	116198561	158,202,228	227,227,148	164,141,104	385,293,333	209	301	1.07169797004e-05	0.501,0.562,0.689	0.38,0.409,0.31	0.218
ENSMUSG00000071650	Ganab	chr19	+	8909432	8909613	8910465	8910619	8909090	8909187	8910707	8910943	513,709,468	894,1251,1114	1017,963,890	1325,1226,1025	306	279	1.08049567634e-05	0.343,0.341,0.277	0.412,0.417,0.442	-0.103
ENSMUSG00000038705	Gmeb2	chr2	-	181265814	181265912	181277948	181278121	181264969	181265108	181287883	181288016	42,41,36	98,135,120	76,147,82	96,72,99	298	223	1.10724636108e-05	0.243,0.185,0.183	0.372,0.604,0.383	-0.249
ENSMUSG00000023923	Tbc1d5	chr17	-	50935455	50935558	50963692	50963760	50920514	50920603	50966551	50966626	14,23,26	110,142,159	35,50,31	104,99,90	193	228	1.1278557275e-05	0.131,0.161,0.162	0.284,0.374,0.289	-0.164
ENSMUSG00000017146	Brca1	chr11	-	101509920	101510099	101512719	101512849	101507949	101508230	101517270	101517442	104,163,172	286,346,310	151,168,146	201,187,122	255	304	1.12939131873e-05	0.302,0.36,0.398	0.472,0.517,0.588	-0.172
ENSMUSG00000031066	Usp11	chrX	+	20713747	20713921	20714013	20714172	20713296	20713396	20714506	20714731	170,311,273	308,440,336	519,403,446	439,382,276	299	284	1.12939131873e-05	0.344,0.402,0.436	0.529,0.501,0.606	-0.151
ENSMUSG00000034610	Zcchc11	chr4	+	108502965	108503035	108505823	108505950	108499346	108499398	108507906	108508026	49,67,89	331,456,444	138,139,95	442,403,367	195	252	1.12982727672e-05	0.161,0.16,0.206	0.287,0.308,0.251	-0.106
ENSMUSG00000027881	Prpf38b	chr3	-	108905917	108905988	108906071	108906125	108905110	108905334	108907786	108907847	0,0,1	13,18,19	16,5,1	20,17,15	179	196	1.14955202254e-05	0.0,0.0,0.054	0.467,0.244,0.068	-0.242
ENSMUSG00000000131	Xpo6	chr7	-	126169128	126169326	126171029	126171142	126160860	126161020	126174157	126174248	238,342,419	428,620,641	441,407,395	449,461,392	238	323	1.14955202254e-05	0.43,0.428,0.47	0.571,0.545,0.578	-0.122
ENSMUSG00000030138	Bms1	chr6	-	118416462	118416542	118417387	118417578	118413730	118413919	118418408	118418617	322,511,461	89,138,140	325,273,344	173,136,161	316	205	1.1579248188e-05	0.701,0.706,0.681	0.549,0.566,0.581	0.131
ENSMUSG00000022477	Aco2	chr15	+	81889297	81889434	81895169	81895428	81872308	81872548	81899128	81899221	405,511,504	352,364,347	452,355,397	530,534,430	262	384	1.17666329896e-05	0.628,0.673,0.68	0.556,0.494,0.575	0.119
ENSMUSG00000020534	Shmt1	chr11	-	60801915	60802031	60804262	60804408	60801427	60801588	60806945	60807021	254,259,334	538,475,480	457,339,345	478,381,345	271	241	1.20353637667e-05	0.296,0.327,0.382	0.46,0.442,0.471	-0.123
ENSMUSG00000026775	Yme1l1	chr2	+	23175168	23175252	23181025	23181108	23172955	23173106	23183212	23183303	296,586,743	522,727,951	841,600,722	665,536,628	209	208	1.21265444727e-05	0.361,0.445,0.437	0.557,0.527,0.534	-0.125
ENSMUSG00000020993	Trappc6b	chr12	-	59044252	59044346	59048122	59048206	59043092	59043676	59050267	59050385	233,322,411	189,248,305	255,202,189	303,302,241	209	219	1.22289563845e-05	0.564,0.576,0.585	0.469,0.412,0.451	0.131
ENSMUSG00000030990	Pgap2	chr7	+	102223378	102223490	102226270	102226445	102223052	102223297	102236093	102236233	44,34,24	297,354,265	61,75,87	351,295,326	237	300	1.23495943004e-05	0.158,0.108,0.103	0.18,0.243,0.253	-0.102
ENSMUSG00000022094	Slc39a14	chr14	-	70313600	70313770	70315663	70315833	70310855	70310975	70316437	70316624	13,20,22	40,68,53	8,4,2	68,46,52	295	295	1.25308523995e-05	0.245,0.227,0.293	0.105,0.08,0.037	0.181
ENSMUSG00000028256	Odf2l	chr3	+	145124210	145124375	145126092	145126225	145118599	145118782	145127022	145127151	24,35,33	135,199,243	75,55,38	165,129,150	290	258	1.25690890804e-05	0.137,0.135,0.108	0.288,0.275,0.184	-0.122
ENSMUSG00000048402	Gli2	chr1	-	118866571	118866757	119002039	119002206	118855435	118855637	119053301	119053339	75,78,92	204,308,256	154,105,136	224,204,143	292	311	1.26450239256e-05	0.281,0.212,0.277	0.423,0.354,0.503	-0.17
ENSMUSG00000032582	Rbm6	chr9	-	107791751	107792018	107796476	107796537	107791004	107791165	107800698	107800773	251,315,338	275,454,437	235,187,247	657,598,446	186	392	1.26450239256e-05	0.658,0.594,0.62	0.43,0.397,0.539	0.169
ENSMUSG00000022678	Nde1	chr16	+	14183475	14183612	14185693	14185873	14175126	14175439	14188312	14188397	538,1002,886	1113,1510,1118	1081,968,1005	1076,864,836	262	305	1.27436436809e-05	0.36,0.436,0.48	0.539,0.566,0.583	-0.137
ENSMUSG00000014850	Msh3	chr13	-	92256694	92256802	92263720	92263837	92249826	92249938	92265926	92266072	114,162,153	164,263,293	208,164,189	187,181,149	242	233	1.28152539618e-05	0.401,0.372,0.335	0.517,0.466,0.55	-0.142
ENSMUSG00000022983	Scaf4	chr16	-	90257252	90257402	90257981	90258121	90252256	90252450	90258710	90258846	374,538,508	148,237,213	304,215,195	206,149,159	265	275	1.28206627163e-05	0.724,0.702,0.712	0.605,0.6,0.56	0.124
ENSMUSG00000029735	Tpk1	chr6	-	43611313	43611385	43665759	43665817	43559942	43560012	43666135	43666278	0,2,2	20,19,33	8,8,11	22,17,26	183	197	1.30375904557e-05	0.0,0.102,0.061	0.281,0.336,0.313	-0.256
ENSMUSG00000040084	Bub1b	chr2	+	118605413	118605473	118606543	118606688	118600137	118600284	118609782	118609979	323,480,404	344,516,516	334,305,221	603,541,442	185	270	1.32755990111e-05	0.578,0.576,0.533	0.447,0.451,0.422	0.122
ENSMUSG00000037236	Matr3	chr18	+	35583877	35583921	35584514	35584881	35582715	35582847	35587630	35587853	671,1139,1299	2110,3435,4535	1324,1069,1236	2778,2401,2452	169	492	1.32941412402e-05	0.481,0.491,0.455	0.581,0.564,0.595	-0.104
ENSMUSG00000000399	Ndufa9	chr6	-	126836218	126836321	126840497	126840639	126834428	126834496	126842120	126842212	330,457,528	524,893,905	767,698,667	899,744,729	267	228	1.3311049352e-05	0.35,0.304,0.333	0.421,0.445,0.439	-0.106
ENSMUSG00000024589	Nedd4l	chr18	+	65174044	65174242	65178918	65178996	65172915	65173035	65181327	65181382	246,340,321	96,95,97	330,229,232	161,156,140	323	203	1.33418330009e-05	0.617,0.692,0.675	0.563,0.48,0.51	0.144
ENSMUSG00000003153	Slc2a3	chr6	-	122731392	122731596	122732370	122732472	122729930	122730140	122732769	122732874	1479,1856,1713	2654,3613,3702	2109,2026,2040	2755,2507,2749	227	329	1.34680790299e-05	0.447,0.427,0.401	0.526,0.539,0.518	-0.103
ENSMUSG00000019951	Uhrf1bp1l	chr10	+	89794482	89794624	89803018	89803212	89791362	89791481	89804711	89806213	168,199,230	64,95,104	156,150,151	130,135,112	267	319	1.35851364813e-05	0.758,0.715,0.725	0.589,0.57,0.617	0.141
ENSMUSG00000069094	Pde7a	chr3	-	19230255	19230352	19233099	19233191	19229687	19229768	19233675	19233807	206,273,363	251,510,556	369,337,364	344,290,304	217	222	1.38190066562e-05	0.456,0.354,0.4	0.523,0.543,0.551	-0.136
ENSMUSG00000024740	Ddb1	chr19	+	10624723	10624847	10625166	10625331	10623526	10623638	10625895	10625990	4974,5950,4542	2905,3817,3892	3927,3469,3263	3951,3454,4043	249	290	1.38980004002e-05	0.666,0.645,0.576	0.537,0.539,0.485	0.109
ENSMUSG00000020230	Prmt2	chr10	-	76226189	76226315	76236711	76236821	76225287	76225470	76237749	76237857	87,115,108	328,334,283	161,156,124	242,289,220	235	251	1.40499447236e-05	0.221,0.269,0.29	0.415,0.366,0.376	-0.126
ENSMUSG00000040479	Dgkz	chr2	-	91944373	91944469	91944760	91944869	91944021	91944099	91965419	91965587	80,163,104	301,334,275	200,199,230	312,305,276	234	221	1.45994489788e-05	0.201,0.315,0.263	0.377,0.381,0.44	-0.14
ENSMUSG00000030061	Uba3	chr6	-	97199238	97199321	97201916	97201997	97196836	97196917	97203473	97203594	270,390,438	267,447,484	589,546,406	346,423,261	206	208	1.46705375965e-05	0.505,0.468,0.477	0.632,0.566,0.611	-0.12
ENSMUSG00000035901	Dennd5a	chr7	-	109899723	109899869	109901059	109901181	109899043	109899162	109905169	109905298	230,254,259	156,141,138	324,286,243	295,271,303	247	271	1.48161199583e-05	0.618,0.664,0.673	0.546,0.537,0.468	0.135
ENSMUSG00000027883	Gpsm2	chr3	-	108686819	108686999	108689765	108689836	108682671	108682825	108696948	108697078	310,385,417	289,411,407	366,321,322	589,568,474	196	305	1.48414095205e-05	0.625,0.593,0.615	0.492,0.468,0.514	0.12
ENSMUSG00000024299	Adamts10	chr17	+	33530132	33530289	33531579	33531797	33528679	33529026	33537086	33537175	47,70,37	54,70,61	81,87,59	41,29,34	282	343	1.51566222065e-05	0.514,0.549,0.425	0.706,0.785,0.679	-0.227
ENSMUSG00000039285	Azi2	chr9	+	118049309	118049435	118049896	118049996	118047412	118047633	118051353	118051502	134,196,234	350,429,463	284,259,292	420,337,355	251	225	1.51566222065e-05	0.256,0.291,0.312	0.377,0.408,0.424	-0.117
ENSMUSG00000028700	Pomgnt1	chr4	+	116153550	116153668	116153841	116153940	116152862	116152976	116154091	116154219	194,235,187	289,360,290	283,258,267	285,230,214	243	224	1.52635315343e-05	0.382,0.376,0.373	0.478,0.508,0.535	-0.13
ENSMUSG00000021264	Yy1	chr12	+	108812918	108812979	108814605	108814764	108806478	108806641	108815472	108816632	666,932,970	763,990,951	599,642,522	1015,1000,886	186	284	1.5320277112e-05	0.571,0.59,0.609	0.474,0.495,0.474	0.109
ENSMUSG00000017897	Eya2	chr2	+	165682836	165682882	165685548	165685691	165664785	165664886	165687618	165687735	35,43,16	399,603,379	40,36,26	218,221,213	171	268	1.53834003435e-05	0.121,0.101,0.062	0.223,0.203,0.161	-0.101
ENSMUSG00000023923	Tbc1d5	chr17	-	51025073	51025204	51143358	51143421	50984604	50984674	51179099	51179349	11,20,13	91,130,136	36,33,20	84,76,81	188	256	1.54306343078e-05	0.141,0.173,0.115	0.369,0.372,0.252	-0.188
ENSMUSG00000031959	Wdr59	chr8	-	111460582	111460655	111462155	111462268	111458922	111459049	111465788	111465870	55,51,65	64,59,88	102,86,93	41,55,53	238	198	1.57788748758e-05	0.417,0.418,0.381	0.674,0.565,0.593	-0.205
ENSMUSG00000038241	Cep250	chr2	+	155995318	155995420	155996271	155996334	155994844	155994991	155998167	155998900	203,287,162	22,51,12	187,141,190	68,42,43	227	188	1.5790537004e-05	0.884,0.823,0.918	0.695,0.735,0.785	0.137
ENSMUSG00000010277	2610507B11Rik	chr11	+	78273681	78273902	78274464	78274655	78273440	78273559	78274787	78274887	412,657,514	842,1036,998	722,596,512	817,703,617	346	316	1.58324357281e-05	0.309,0.367,0.32	0.447,0.436,0.431	-0.106
ENSMUSG00000017715	Pgs1	chr11	+	117997440	117997630	118000198	118000276	117986884	117987013	118001615	118001715	63,60,140	168,296,226	132,240,168	202,166,149	315	203	1.5908191845e-05	0.195,0.116,0.285	0.296,0.482,0.421	-0.201
ENSMUSG00000021947	Cryl1	chr14	-	57286364	57286470	57303592	57303787	57275916	57276023	57312967	57313129	150,181,165	91,63,80	259,214,223	271,189,211	320	231	1.68313995361e-05	0.543,0.675,0.598	0.408,0.45,0.433	0.175
ENSMUSG00000020516	Rps6kb1	chr11	-	86504265	86504378	86506790	86506898	86498870	86502962	86511588	86511666	210,358,327	342,445,477	427,373,357	376,329,304	233	238	1.6995292678e-05	0.385,0.451,0.412	0.537,0.537,0.545	-0.124
ENSMUSG00000019731	Slc35e1	chr8	-	72488120	72488246	72489451	72489589	72484573	72484906	72491841	72491912	157,163,153	378,434,301	230,234,155	299,285,256	263	251	1.72643911e-05	0.284,0.264,0.327	0.423,0.439,0.366	-0.118
ENSMUSG00000098950	Gm28036	chr2	-	156098229	156098372	156103348	156103429	156079423	156079464	156111785	156111931	62,116,73	15,13,23	169,194,126	11,15,3	206	268	1.73364460588e-05	0.843,0.921,0.805	0.952,0.944,0.982	-0.103
ENSMUSG00000033102	Cdc14b	chr13	-	64201331	64201448	64209106	64209204	64195359	64196675	64209925	64210085	267,353,360	95,173,184	199,137,130	141,135,106	223	242	1.74747784958e-05	0.753,0.689,0.68	0.605,0.524,0.571	0.141
ENSMUSG00000058558	Rpl5	chr5	+	107903665	107903868	107904716	107904894	107903268	107903403	107907188	107907277	12,14,10	124,132,215	15,30,33	114,119,93	328	303	1.77933302692e-05	0.082,0.089,0.041	0.108,0.189,0.247	-0.111
ENSMUSG00000041135	Ripk2	chr4	-	16151916	16152074	16155034	16155190	16139204	16139254	16158276	16158430	102,149,147	60,66,95	57,55,43	74,58,98	281	283	1.79628770085e-05	0.631,0.695,0.609	0.437,0.488,0.306	0.235
ENSMUSG00000033502	Cdc14a	chr3	-	116308139	116308299	116322081	116322220	116298436	116298549	116328478	116328709	78,67,66	123,164,187	108,125,124	135,116,107	264	285	1.8192619015e-05	0.406,0.306,0.276	0.463,0.538,0.556	-0.19
ENSMUSG00000032998	Foxj3	chr4	+	119609989	119610091	119619283	119619464	119602408	119602492	119619934	119620348	63,89,86	248,471,447	112,104,69	291,279,175	227	306	1.83650778117e-05	0.255,0.203,0.206	0.342,0.334,0.347	-0.12
ENSMUSG00000029534	St7	chr6	+	17921988	17922139	17934118	17934258	17906407	17906510	17942669	17942966	85,110,102	317,323,380	155,152,120	280,259,284	276	265	1.84010426934e-05	0.205,0.246,0.205	0.347,0.36,0.289	-0.113
ENSMUSG00000024769	Cdc42bpg	chr19	+	6316828	6316934	6317160	6317294	6316518	6316578	6317374	6317514	136,105,91	69,70,44	78,96,85	98,97,95	231	259	1.86395298772e-05	0.688,0.627,0.699	0.472,0.526,0.501	0.172
ENSMUSG00000036167	Pphln1	chr15	+	93410691	93410783	93424013	93424075	93398349	93398461	93441500	93441712	68,102,90	219,300,230	91,129,86	170,146,119	217	187	1.9063939169e-05	0.211,0.227,0.252	0.316,0.432,0.384	-0.147
ENSMUSG00000020780	Srp68	chr11	-	116265356	116265552	116268273	116268387	116263214	116263297	116271912	116271979	775,1067,1234	470,674,511	568,570,444	547,426,519	239	321	1.91864394505e-05	0.689,0.68,0.764	0.582,0.642,0.535	0.125
ENSMUSG00000028757	Ddost	chr4	+	138305154	138305265	138308242	138308329	138304729	138305038	138309349	138309453	727,794,799	1213,1691,1410	991,1139,1071	1430,1214,1081	236	212	1.91921089082e-05	0.35,0.297,0.337	0.384,0.457,0.471	-0.109
ENSMUSG00000045671	Spred2	chr11	+	19998119	19998297	20008412	20008477	19924374	19924956	20018051	20018189	242,299,277	291,403,327	349,291,309	265,224,221	303	190	1.93527484115e-05	0.343,0.318,0.347	0.452,0.449,0.467	-0.12
ENSMUSG00000030400	Ercc2	chr7	+	19390106	19390176	19390248	19390318	19388139	19388258	19390398	19390500	323,302,265	178,211,213	192,155,135	205,179,200	195	195	1.93527484115e-05	0.645,0.589,0.554	0.484,0.464,0.403	0.146
ENSMUSG00000036339	Tmem260	chr14	+	48500006	48500155	48505244	48505421	48496291	48496463	48507142	48507196	83,69,68	162,178,151	128,133,126	182,133,130	274	302	1.94627438298e-05	0.361,0.299,0.332	0.437,0.524,0.517	-0.162
ENSMUSG00000025607	Copg2	chr6	-	30890600	30890672	30894846	30894927	30885579	30885659	30895541	30895594	367,437,527	197,263,284	419,341,303	404,288,436	206	197	1.95650020967e-05	0.64,0.614,0.64	0.498,0.531,0.399	0.155
ENSMUSG00000031826	Usp10	chr8	+	119931848	119931917	119936530	119936588	119910359	119910939	119941109	119942138	247,506,431	457,652,563	319,415,250	252,252,247	194	183	1.96527668689e-05	0.338,0.423,0.419	0.544,0.608,0.488	-0.153
ENSMUSG00000039294	BC017643	chr11	-	121225803	121225900	121226768	121226842	121224548	121224693	121227242	121227284	82,85,65	263,338,356	174,143,141	376,308,345	199	222	1.98495188592e-05	0.258,0.219,0.169	0.34,0.341,0.313	-0.116
ENSMUSG00000023980	Taf8	chr17	-	47494341	47494489	47496577	47496702	47493561	47493704	47498177	47498240	544,606,463	314,387,317	315,294,236	359,281,237	250	273	1.99943487879e-05	0.654,0.631,0.615	0.489,0.533,0.521	0.119
ENSMUSG00000021318	Gli3	chr13	+	15548399	15548642	15613778	15613884	15477999	15478164	15641068	15641274	145,221,210	367,440,340	199,235,158	229,245,213	368	231	2.00103972128e-05	0.199,0.24,0.279	0.353,0.376,0.318	-0.11
ENSMUSG00000027367	Stard7	chr2	+	127284531	127284581	127290771	127290882	127284094	127284303	127290957	127291040	227,444,435	265,442,463	339,343,290	618,517,542	175	236	2.00265252435e-05	0.536,0.575,0.559	0.425,0.472,0.419	0.118
ENSMUSG00000000738	Spg7	chr8	+	123093590	123093747	123094473	123094640	123091634	123091750	123095157	123095235	138,197,160	277,354,335	282,238,218	276,323,247	282	292	2.00265252435e-05	0.34,0.366,0.331	0.514,0.433,0.478	-0.129
ENSMUSG00000038773	Kdm3b	chr18	+	34794449	34794563	34799284	34799359	34793003	34793171	34803449	34804049	176,181,168	235,250,294	277,267,284	253,238,230	239	200	2.013306506e-05	0.385,0.377,0.323	0.478,0.484,0.508	-0.128
ENSMUSG00000022020	Naa16	chr14	-	79377367	79377521	79381494	79381629	79370001	79370097	79387021	79387106	2,7,6	1,1,0	9,2,0	4,11,7	260	279	2.01475215887e-05	0.682,0.883,1.0	0.707,0.163,0.0	0.565
ENSMUSG00000028580	Pum1	chr4	+	130718153	130718262	130730277	130730548	130701041	130701110	130741462	130741556	304,371,385	399,523,404	566,525,413	436,435,301	234	396	2.02841015145e-05	0.563,0.546,0.617	0.687,0.671,0.699	-0.11
ENSMUSG00000078484	Klhl17	chr4	-	156230504	156230686	156230900	156230974	156229043	156230262	156231084	156231173	34,38,17	148,121,150	59,59,46	91,106,94	199	307	2.03617049291e-05	0.262,0.326,0.149	0.5,0.462,0.43	-0.218
ENSMUSG00000027200	Sema6d	chr2	+	124660704	124660761	124662203	124662371	124660282	124660344	124664020	124667769	0,0,0	1,3,1	1,5,4	21,8,10	182	293	2.07451974332e-05	0.0,0.0,0.0	0.071,0.502,0.392	-0.322
ENSMUSG00000034007	Scaper	chr9	-	55556084	55556276	55580206	55580356	55553470	55553522	55586218	55586453	43,42,50	114,173,141	133,116,136	202,189,217	275	317	2.11931299855e-05	0.303,0.219,0.29	0.431,0.414,0.419	-0.151
ENSMUSG00000040383	Aqr	chr2	-	114134651	114134819	114136869	114137048	114132966	114133136	114140868	114141010	228,323,260	469,527,583	470,435,355	513,503,508	304	293	2.14881490168e-05	0.319,0.371,0.301	0.469,0.455,0.402	-0.112
ENSMUSG00000032872	Cyb5r4	chr9	+	87047473	87047506	87049101	87049224	87042779	87042873	87055764	87055905	37,46,52	298,344,348	75,61,57	222,244,239	158	248	2.16880445049e-05	0.163,0.173,0.19	0.347,0.282,0.272	-0.125
ENSMUSG00000026648	Dclre1c	chr2	+	3425363	3425415	3429267	3429352	3424201	3424326	3433746	3433806	31,15,21	4,3,10	64,41,61	71,33,76	177	210	2.18375815459e-05	0.902,0.856,0.714	0.517,0.596,0.488	0.29
ENSMUSG00000028975	Pex14	chr4	-	148970549	148970635	148984036	148984165	148967523	148967626	149041720	149041805	376,479,403	130,134,143	328,327,212	200,164,190	254	211	2.21387541769e-05	0.706,0.748,0.701	0.577,0.624,0.481	0.158
ENSMUSG00000056342	Usp34	chr11	+	23363790	23364512	23367338	23367553	23363057	23363188	23370238	23370354	159,195,169	94,121,166	197,225,116	285,249,235	847	340	2.21387541769e-05	0.404,0.393,0.29	0.217,0.266,0.165	0.146
ENSMUSG00000020697	Lig3	chr11	+	82789546	82789713	82789816	82789894	82788763	82788915	82790472	82790641	300,479,370	87,125,104	318,305,288	147,157,137	292	203	2.21715722777e-05	0.706,0.727,0.712	0.601,0.575,0.594	0.125
ENSMUSG00000069539	Scyl2	chr10	-	89666716	89666861	89678277	89678482	89662315	89662465	89686037	89686268	75,126,84	289,349,466	175,229,142	313,252,350	330	270	2.2844517806e-05	0.175,0.228,0.129	0.314,0.426,0.249	-0.152
ENSMUSG00000029550	Sppl3	chr5	+	115095050	115095250	115095845	115095955	115088822	115088986	115097125	115098790	246,376,270	491,516,463	907,823,676	981,822,723	325	235	2.2844517806e-05	0.266,0.345,0.297	0.401,0.42,0.403	-0.105
ENSMUSG00000027752	Exosc8	chr3	-	54731074	54731171	54731980	54732026	54729764	54729885	54732111	54732217	279,405,385	388,592,634	273,235,313	712,627,634	171	222	2.29088460638e-05	0.483,0.47,0.441	0.332,0.327,0.391	0.115
ENSMUSG00000031592	Pcm1	chr8	+	41313844	41313981	41315919	41316054	41313301	41313460	41321853	41322051	467,745,844	223,357,377	574,589,481	451,384,495	262	260	2.31148737684e-05	0.675,0.674,0.69	0.558,0.604,0.491	0.129
ENSMUSG00000022471	Xrcc6	chr15	+	82018980	82019093	82022444	82022583	82017109	82017198	82022806	82023061	82,144,141	200,242,325	248,208,156	252,286,180	238	264	2.35859814848e-05	0.313,0.398,0.325	0.522,0.447,0.49	-0.141
ENSMUSG00000009894	Snap47	chr11	-	59428340	59428813	59437977	59438513	59421524	59421649	59449914	59449999	149,232,208	536,579,423	398,329,328	519,535,531	661	598	2.36528911985e-05	0.201,0.266,0.308	0.41,0.357,0.358	-0.117
ENSMUSG00000021552	Gkap1	chr13	-	58238648	58238712	58241653	58241755	58236986	58237057	58243801	58243954	4,5,2	44,74,88	18,11,15	72,60,59	227	189	2.37826501366e-05	0.07,0.053,0.019	0.172,0.132,0.175	-0.112
ENSMUSG00000032187	Smarca4	chr9	+	21664848	21664915	21665763	21665874	21660707	21660871	21667165	21667408	708,908,769	1213,1642,1385	974,885,899	1173,1164,861	192	236	2.39793434105e-05	0.418,0.405,0.406	0.505,0.483,0.562	-0.107
ENSMUSG00000027936	Crtc2	chr3	+	90260696	90261103	90262450	90262714	90260125	90260370	90263170	90263357	299,410,390	129,158,158	303,236,197	176,197,156	532	389	2.45990194681e-05	0.629,0.655,0.643	0.557,0.467,0.48	0.141
ENSMUSG00000020817	Rabep1	chr11	+	70887010	70887171	70893568	70893688	70884764	70884968	70900471	70900607	246,317,386	152,215,242	229,221,218	289,223,214	286	245	2.46700814452e-05	0.581,0.558,0.577	0.404,0.459,0.466	0.129
ENSMUSG00000058388	Phtf1	chr3	+	103987426	103987561	103988614	103988774	103985752	103985909	103991037	103991211	168,348,355	465,703,757	409,364,376	596,529,496	260	285	2.54183704847e-05	0.284,0.352,0.34	0.429,0.43,0.454	-0.112
ENSMUSG00000056091	St3gal5	chr6	+	72147068	72147255	72149018	72149177	72142139	72142483	72153430	72154571	153,254,160	311,416,426	164,181,139	161,179,192	312	284	2.57002178316e-05	0.309,0.357,0.255	0.481,0.479,0.397	-0.145
ENSMUSG00000014355	Anapc1	chr2	-	128660804	128660879	128663874	128664062	128659736	128660005	128665447	128665508	502,640,623	85,135,123	604,507,497	189,156,182	313	200	2.5736671343e-05	0.791,0.752,0.764	0.671,0.675,0.636	0.108
ENSMUSG00000029512	Ulk1	chr5	-	110789341	110789535	110790211	110790480	110788947	110789057	110790849	110790954	475,650,378	449,414,292	464,400,329	584,460,491	394	319	2.59156624052e-05	0.461,0.56,0.512	0.391,0.413,0.352	0.126
ENSMUSG00000034453	Polr3b	chr10	+	84695554	84695713	84696948	84697066	84692796	84693006	84699398	84699541	70,147,116	238,324,289	132,125,115	199,170,166	284	243	2.61237274122e-05	0.201,0.28,0.256	0.362,0.386,0.372	-0.128
ENSMUSG00000024999	Noc3l	chr19	-	38794971	38795153	38795485	38795557	38794104	38794233	38795637	38795701	164,183,289	177,235,278	110,99,109	217,197,198	197	307	2.65036102785e-05	0.591,0.548,0.618	0.441,0.439,0.462	0.138
ENSMUSG00000038116	Phf20	chr2	+	156254225	156254310	156267154	156267542	156251775	156251947	156272541	156272655	71,62,82	179,294,400	129,99,107	244,174,153	210	513	2.67779741628e-05	0.492,0.34,0.334	0.564,0.582,0.631	-0.204
ENSMUSG00000019984	Med23	chr10	+	24898409	24898573	24900695	24900820	24897184	24897359	24902002	24902208	189,251,183	112,128,164	193,202,157	244,228,253	289	250	2.67779741628e-05	0.593,0.629,0.491	0.406,0.434,0.349	0.175
ENSMUSG00000042901	Aida	chr1	+	183316579	183316702	183318811	183318934	183313978	183314082	183322283	183322312	246,311,317	508,776,875	306,309,313	481,417,516	248	248	2.68665029157e-05	0.326,0.286,0.266	0.389,0.426,0.378	-0.105
ENSMUSG00000030562	Nox4	chr7	+	87321545	87321762	87323632	87323797	87317230	87317311	87323932	87323995	24,34,34	47,104,112	75,54,51	59,64,70	342	290	2.69188356951e-05	0.302,0.217,0.205	0.519,0.417,0.382	-0.198
ENSMUSG00000021318	Gli3	chr13	+	15613778	15613884	15641068	15641274	15548399	15548642	15644293	15644440	314,466,412	213,205,130	259,223,182	228,207,160	231	331	2.70539207408e-05	0.679,0.765,0.82	0.619,0.607,0.62	0.139
ENSMUSG00000033808	Tmem87a	chr2	-	120394361	120394475	120397361	120397447	120392314	120392368	120402709	120402770	31,45,72	133,227,281	89,94,88	230,199,180	211	239	2.78862180125e-05	0.209,0.183,0.225	0.305,0.349,0.356	-0.131
ENSMUSG00000017723	Wfdc2	chr2	+	164563307	164563451	164564056	164564212	164562578	164562804	164565791	164565938	696,880,651	1159,1476,1280	1253,1138,1004	1427,1276,1229	269	281	2.79436030658e-05	0.385,0.384,0.347	0.478,0.482,0.46	-0.101
ENSMUSG00000062169	Cnih4	chr1	+	181155858	181155971	181162074	181162215	181153734	181153803	181166180	181168994	419,506,647	928,1183,1334	522,498,532	818,749,606	238	266	2.79950672364e-05	0.335,0.323,0.352	0.416,0.426,0.495	-0.109
ENSMUSG00000025495	Ptdss2	chr7	+	141143092	141143175	141154352	141154467	141135308	141135410	141154556	141154702	226,238,283	248,253,227	163,134,147	248,268,233	208	240	2.81705684109e-05	0.513,0.52,0.59	0.431,0.366,0.421	0.135
ENSMUSG00000030980	Knop1	chr7	-	118848448	118848574	118850620	118850689	118842221	118846094	118852402	118853340	430,688,680	498,844,863	454,426,413	937,803,724	194	251	2.85748459435e-05	0.528,0.513,0.505	0.385,0.407,0.425	0.11
ENSMUSG00000057375	Yipf1	chr4	+	107318941	107319105	107336113	107336194	107315762	107315842	107336436	107336524	210,251,282	69,96,71	219,213,257	138,123,142	289	206	2.85865276692e-05	0.684,0.651,0.739	0.531,0.552,0.563	0.143
ENSMUSG00000036097	Fam178a	chr19	+	44948971	44949139	44952068	44952171	44947929	44948052	44959004	44959080	49,118,91	156,235,270	168,162,105	227,208,171	293	228	2.8867618114e-05	0.196,0.281,0.208	0.365,0.377,0.323	-0.127
ENSMUSG00000036893	Ehmt1	chr2	-	24858172	24858250	24863771	24863908	24856605	24856726	24877454	24877626	249,411,493	422,573,651	416,352,420	397,349,332	262	203	2.89686064284e-05	0.314,0.357,0.37	0.448,0.439,0.495	-0.114
ENSMUSG00000026429	Ube2t	chr1	+	134971249	134971355	134971900	134971999	134969240	134969310	134972105	134972189	229,241,236	102,143,157	248,187,166	208,219,203	231	224	2.90117885454e-05	0.685,0.62,0.593	0.536,0.453,0.442	0.156
ENSMUSG00000020740	Gga3	chr11	-	115591629	115591753	115592431	115592530	115591262	115591366	115594705	115594781	66,81,74	158,263,211	113,125,92	183,121,142	224	249	2.91456538156e-05	0.317,0.255,0.28	0.407,0.535,0.419	-0.17
ENSMUSG00000027641	Rbl1	chr2	-	157152895	157153044	157159659	157159738	157150668	157150833	157161379	157161451	102,104,120	207,269,266	211,165,134	249,250,161	204	274	2.93622586087e-05	0.398,0.342,0.377	0.532,0.47,0.528	-0.138
ENSMUSG00000029705	Cux1	chr5	-	136250523	136250604	136251370	136251427	136249167	136249232	136252542	136252626	71,142,93	310,432,340	216,164,157	408,354,349	182	206	2.96292780256e-05	0.206,0.271,0.236	0.375,0.344,0.337	-0.114
ENSMUSG00000029550	Sppl3	chr5	+	115061561	115061639	115074814	115074903	115011136	115011615	115082220	115082340	63,112,97	415,804,867	172,410,219	1008,886,802	203	214	3.02291778906e-05	0.138,0.128,0.105	0.152,0.328,0.224	-0.111
ENSMUSG00000026309	Ilkap	chr1	-	91383303	91383391	91385239	91385346	91381850	91381972	91387214	91387341	678,950,919	1063,1413,1503	843,721,711	832,730,762	232	213	3.04328599776e-05	0.369,0.382,0.36	0.482,0.476,0.461	-0.103
ENSMUSG00000038456	Dennd2a	chr6	-	39506700	39506822	39508241	39508369	39496973	39497174	39522655	39523759	262,236,264	169,143,180	134,118,125	168,121,142	253	247	3.14561736403e-05	0.602,0.617,0.589	0.438,0.488,0.462	0.14
ENSMUSG00000029141	Slc4a1ap	chr5	+	31540385	31540497	31543669	31543913	31536137	31536324	31548610	31548681	129,201,295	122,171,170	260,231,278	114,111,85	237	369	3.17314843149e-05	0.622,0.647,0.73	0.78,0.764,0.836	-0.127
ENSMUSG00000059890	Ube4a	chr9	-	44942565	44942870	44944804	44944925	44941153	44941286	44946183	44946517	78,108,122	181,208,179	254,224,194	224,221,215	246	430	3.33387345787e-05	0.43,0.476,0.544	0.665,0.639,0.612	-0.155
ENSMUSG00000003992	Ssbp2	chr13	+	91539334	91539396	91564609	91564694	91524584	91524657	91664117	91664177	25,46,37	65,72,84	131,113,99	99,121,91	187	210	3.33387345787e-05	0.302,0.418,0.331	0.598,0.512,0.55	-0.203
ENSMUSG00000041769	Ppp2r2d	chr7	+	138868409	138868507	138870389	138870502	138846594	138846704	138872873	138873051	144,173,182	196,337,355	165,186,167	580,561,451	223	238	3.35490835038e-05	0.439,0.354,0.354	0.233,0.261,0.283	0.123
ENSMUSG00000006288	Ttc5	chr14	-	50773276	50773333	50775290	50775382	50772473	50772620	50777261	50777412	211,251,212	158,176,149	174,200,145	223,226,190	217	182	3.36350001047e-05	0.528,0.545,0.544	0.396,0.426,0.39	0.135
ENSMUSG00000022475	Hdac7	chr15	-	97799760	97799816	97800694	97800802	97799556	97799644	97802075	97802125	77,103,59	73,115,89	177,145,159	90,83,101	233	181	3.42422148443e-05	0.45,0.41,0.34	0.604,0.576,0.55	-0.177
ENSMUSG00000001729	Akt1	chr12	-	112657666	112657735	112658397	112658463	112657093	112657393	112658545	112658677	1115,1365,1203	518,551,442	1181,1085,879	748,669,899	191	194	3.45621158225e-05	0.686,0.716,0.734	0.616,0.622,0.498	0.133
ENSMUSG00000021193	Pitrm1	chr13	+	6575016	6575129	6577389	6577515	6574359	6574431	6578440	6578586	867,1115,961	507,658,568	892,831,711	827,719,652	238	251	3.47216896101e-05	0.643,0.641,0.641	0.532,0.549,0.535	0.103
ENSMUSG00000009863	Sdhb	chr4	+	140973663	140973780	140976114	140976216	140972882	140973019	140977377	140977500	1479,2004,2257	1462,1664,1521	2419,2072,1855	1322,1082,938	242	227	3.49173169541e-05	0.487,0.53,0.582	0.632,0.642,0.65	-0.108
ENSMUSG00000030990	Pgap2	chr7	+	102223378	102223490	102236093	102236346	102223084	102223150	102236447	102236554	38,36,55	255,279,273	114,117,90	359,340,365	237	378	3.56688058611e-05	0.192,0.171,0.243	0.336,0.354,0.282	-0.122
ENSMUSG00000028447	Dctn3	chr4	-	41715395	41715455	41716395	41716454	41714797	41715259	41717356	41717440	134,144,119	254,314,273	252,245,202	281,350,247	184	185	3.61455630656e-05	0.347,0.316,0.305	0.474,0.413,0.451	-0.123
ENSMUSG00000028413	B4galt1	chr4	-	40807732	40807837	40809678	40809801	40804601	40807317	40812684	40812872	189,220,265	213,358,349	333,303,315	265,258,240	248	230	3.62437514151e-05	0.451,0.363,0.413	0.538,0.521,0.549	-0.127
ENSMUSG00000037935	Smarce1	chr11	-	99225037	99225142	99228274	99228318	99220654	99220735	99228496	99228548	619,811,818	321,575,356	667,845,522	701,639,671	169	230	3.63114976257e-05	0.724,0.657,0.758	0.564,0.643,0.514	0.139
ENSMUSG00000025237	Parp6	chr9	+	59639763	59639812	59640039	59640149	59637633	59637701	59648829	59648909	40,68,65	10,18,8	43,52,31	32,25,46	174	235	3.67538437288e-05	0.844,0.836,0.916	0.645,0.737,0.476	0.246
ENSMUSG00000004642	Slbp	chr5	-	33641900	33641982	33643736	33643886	33640054	33640928	33645499	33645637	927,1396,1460	581,776,840	1138,1264,871	1033,968,969	275	207	3.72673266086e-05	0.546,0.575,0.567	0.453,0.496,0.404	0.112
ENSMUSG00000020993	Trappc6b	chr12	-	59048122	59048206	59051640	59051708	59044252	59044346	59061155	59061461	134,152,174	112,175,220	144,131,128	268,247,292	193	209	3.74883260538e-05	0.564,0.485,0.461	0.368,0.365,0.322	0.152
ENSMUSG00000020743	Mif4gd	chr11	-	115609538	115609589	115611902	115612034	115609279	115609435	115612784	115612830	107,134,166	28,32,31	79,101,77	48,46,36	257	176	3.78122511103e-05	0.724,0.741,0.786	0.53,0.601,0.594	0.175
ENSMUSG00000003810	Mast2	chr4	-	116337421	116337497	116352972	116353064	116330390	116330469	116391602	116391634	311,312,321	177,136,190	192,179,143	179,142,174	217	201	3.80564631628e-05	0.619,0.68,0.61	0.498,0.539,0.432	0.147
ENSMUSG00000027315	Spint1	chr2	+	119246596	119246647	119248010	119248181	119246358	119246484	119248355	119248403	98,127,125	464,675,589	218,207,200	718,556,583	176	296	3.80724834443e-05	0.262,0.24,0.263	0.338,0.385,0.366	-0.108
ENSMUSG00000032527	Pccb	chr9	-	100987780	100987904	100999164	100999273	100985778	100985886	101012704	101012815	144,187,163	159,243,223	309,271,291	266,191,195	234	249	3.86995506537e-05	0.491,0.45,0.438	0.553,0.602,0.614	-0.13
ENSMUSG00000039298	Cdk5rap2	chr4	-	70337340	70337559	70352668	70352788	70317426	70317597	70353609	70353651	148,241,256	73,72,131	175,176,186	170,134,128	245	344	3.9206803537e-05	0.74,0.825,0.733	0.591,0.648,0.671	0.129
ENSMUSG00000028032	Papss1	chr3	+	131619020	131619289	131631585	131631815	131607327	131607463	131642963	131643671	217,272,285	435,567,654	562,561,544	724,762,774	394	355	3.92149843055e-05	0.31,0.302,0.282	0.412,0.399,0.388	-0.102
ENSMUSG00000020430	Pes1	chr11	+	3973196	3973368	3973436	3973538	3970624	3970734	3975528	3975645	840,1235,1089	996,1330,1229	1169,921,852	849,677,661	297	227	3.94449492121e-05	0.392,0.415,0.404	0.513,0.51,0.496	-0.103
ENSMUSG00000034009	Rxfp1	chr3	-	79670846	79670918	79678675	79678747	79667781	79667853	79686799	79686898	0,0,0	2,2,2	8,6,4	19,16,14	197	197	3.96645490468e-05	0.0,0.0,0.0	0.296,0.273,0.222	-0.264
ENSMUSG00000029407	Uso1	chr5	+	92173925	92174104	92177434	92177575	92170672	92170793	92180541	92180630	191,258,299	337,604,439	289,312,286	369,315,269	304	266	4.00087279288e-05	0.332,0.272,0.373	0.407,0.464,0.482	-0.125
ENSMUSG00000026309	Ilkap	chr1	-	91381850	91381972	91383303	91383391	91378465	91378585	91384564	91384658	536,831,741	667,690,581	484,420,436	770,666,723	213	247	4.09044718299e-05	0.482,0.583,0.597	0.422,0.422,0.412	0.135
ENSMUSG00000021395	Spin1	chr13	+	51123087	51123288	51127924	51127973	51100879	51100990	51139356	51139610	128,241,255	212,387,316	354,408,292	342,346,262	326	174	4.10764465435e-05	0.244,0.249,0.301	0.356,0.386,0.373	-0.107
ENSMUSG00000028549	Itgb3bp	chr4	-	99769493	99769541	99781876	99781970	99767330	99767576	99789600	99789679	170,276,366	51,79,126	207,213,227	123,103,138	219	173	4.10831851984e-05	0.725,0.734,0.696	0.571,0.62,0.565	0.133
ENSMUSG00000020700	Map3k3	chr11	+	106096990	106097112	106110743	106110784	106084612	106084933	106114183	106114283	94,109,132	20,19,23	103,78,72	43,40,30	247	166	4.12205733307e-05	0.76,0.794,0.794	0.617,0.567,0.617	0.182
ENSMUSG00000033423	Eri3	chr4	+	117552967	117553043	117564620	117564898	117550364	117550730	117582599	117582716	161,168,141	761,896,861	179,220,169	671,628,556	201	403	4.1664234529e-05	0.298,0.273,0.247	0.348,0.413,0.379	-0.107
ENSMUSG00000021111	Papola	chr12	+	105820340	105820450	105823555	105823677	105818779	105818899	105826943	105827086	521,900,941	1093,1624,1530	1021,917,901	1304,1119,1020	235	247	4.16840495575e-05	0.334,0.368,0.393	0.451,0.463,0.481	-0.1
ENSMUSG00000028057	Rit1	chr3	+	88717601	88717658	88725994	88726068	88717325	88717470	88726279	88726369	72,84,66	51,65,69	54,42,38	99,72,75	182	199	4.22722458164e-05	0.607,0.586,0.511	0.374,0.389,0.356	0.195
ENSMUSG00000035683	Melk	chr4	+	44324199	44324268	44325640	44325739	44318023	44318122	44332879	44332966	58,66,89	378,484,438	141,90,64	299,305,259	194	224	4.23332266322e-05	0.151,0.136,0.19	0.353,0.254,0.222	-0.117
ENSMUSG00000006095	Tbcb	chr7	-	30224472	30224545	30226843	30227035	30224130	30224347	30227603	30227700	967,1151,1045	297,311,310	849,747,753	409,354,308	317	198	4.2648679952e-05	0.67,0.698,0.678	0.565,0.569,0.604	0.103
ENSMUSG00000052752	Traf7	chr17	-	24516504	24516599	24518741	24518794	24514124	24514217	24519130	24519246	20,30,20	22,21,6	12,11,7	45,24,31	178	220	4.29254358144e-05	0.529,0.638,0.805	0.248,0.362,0.218	0.381
ENSMUSG00000028538	St3gal3	chr4	-	117958427	117958614	117959074	117959170	117940353	117940500	117959997	117960061	132,153,89	228,268,206	133,123,139	149,146,117	221	312	4.31290951865e-05	0.45,0.446,0.379	0.558,0.543,0.626	-0.151
ENSMUSG00000024068	Spast	chr17	+	74356085	74356169	74359253	74359349	74351949	74352036	74367247	74367435	138,139,179	329,482,480	262,250,235	489,417,379	209	221	4.42324768544e-05	0.307,0.234,0.283	0.362,0.388,0.396	-0.107
ENSMUSG00000056167	Cnot10	chr9	-	114629006	114629157	114631821	114631983	114627392	114627535	114632676	114632771	158,230,259	320,537,447	351,413,333	515,437,417	287	276	4.47434623873e-05	0.322,0.292,0.358	0.396,0.476,0.434	-0.111
ENSMUSG00000020430	Pes1	chr11	+	3973196	3973368	3973448	3973538	3970624	3970734	3975528	3975645	840,1235,1089	971,1287,1206	1169,921,852	827,658,651	297	215	4.49990616116e-05	0.385,0.41,0.395	0.506,0.503,0.486	-0.102
ENSMUSG00000086841	2410006H16Rik	chr11	+	62603234	62603282	62603596	62603646	62602876	62603023	62604402	62604466	705,646,671	264,331,365	821,580,658	660,409,482	173	175	4.49990616116e-05	0.73,0.664,0.65	0.557,0.589,0.58	0.106
ENSMUSG00000039233	Tbce	chr13	-	14001109	14001178	14005142	14005283	14000057	14000117	14005787	14005852	229,358,375	34,65,77	303,198,301	91,88,95	266	194	4.54374486073e-05	0.831,0.801,0.78	0.708,0.621,0.698	0.128
ENSMUSG00000068115	Ninl	chr2	-	150975789	150975962	150979997	150980191	150974103	150974170	151009230	151009398	106,129,188	34,49,51	114,83,70	64,70,47	319	298	4.63725738837e-05	0.744,0.711,0.775	0.625,0.526,0.582	0.166
ENSMUSG00000025133	Ints4	chr7	+	97499548	97499599	97500969	97501058	97495656	97495842	97501727	97501848	88,129,118	77,96,66	140,122,125	174,201,160	176	214	4.6427512137e-05	0.582,0.62,0.685	0.495,0.425,0.487	0.16
ENSMUSG00000028423	Nfx1	chr4	+	40984892	40985051	40986692	40986770	40976352	40977342	40988621	40988727	257,351,365	146,230,219	380,396,374	160,141,94	284	203	4.68143281978e-05	0.557,0.522,0.544	0.629,0.667,0.74	-0.138
ENSMUSG00000003199	Mpnd	chr17	+	56012415	56012492	56014940	56015109	56012270	56012343	56015207	56015278	405,454,419	1146,1312,966	702,570,691	1270,1132,997	202	294	4.70943833729e-05	0.34,0.335,0.387	0.446,0.423,0.502	-0.103
ENSMUSG00000042203	Tbc1d22b	chr17	+	29564431	29564488	29568391	29568699	29549787	29549994	29570586	29570766	54,59,50	399,532,435	81,94,64	413,319,305	182	433	4.83284133259e-05	0.244,0.209,0.215	0.318,0.412,0.333	-0.132
ENSMUSG00000032527	Pccb	chr9	-	100999164	100999273	101012704	101012815	100995559	100995680	101023135	101023249	147,122,155	361,360,357	273,248,217	399,397,341	236	234	4.88504277845e-05	0.288,0.252,0.301	0.404,0.382,0.387	-0.111
ENSMUSG00000029669	Tspan12	chr6	-	21795577	21795721	21799878	21799986	21771394	21772936	21806238	21806313	192,290,325	264,394,465	299,247,253	288,214,183	233	269	4.91714514944e-05	0.456,0.459,0.447	0.545,0.571,0.615	-0.123
ENSMUSG00000015714	Cers2	chr3	+	95321189	95321247	95321574	95321667	95320941	95321060	95321830	95321959	52,61,82	267,427,339	114,146,93	377,317,300	183	218	4.9258851676e-05	0.188,0.145,0.224	0.265,0.354,0.27	-0.111
ENSMUSG00000033658	Ddx19b	chr8	-	111015564	111015667	111020628	111020721	111012753	111012868	111020959	111021095	176,223,196	75,97,111	123,102,102	102,85,139	218	228	4.95276886584e-05	0.711,0.706,0.649	0.558,0.557,0.434	0.172
ENSMUSG00000014748	Tex261	chr6	-	83772241	83772309	83773709	83773863	83771446	83771549	83775017	83775097	517,638,634	178,280,272	519,405,331	328,236,246	279	193	4.95379536753e-05	0.668,0.612,0.617	0.523,0.543,0.482	0.116
ENSMUSG00000031858	Mau2	chr8	-	70019746	70019874	70020419	70020510	70018641	70019660	70022135	70022247	142,192,145	517,564,441	294,222,242	528,494,458	216	253	4.95379536753e-05	0.243,0.285,0.278	0.395,0.345,0.382	-0.105
ENSMUSG00000030199	Etv6	chr6	+	134233518	134233653	134248273	134248804	134222864	134223029	134261689	134261832	260,335,246	130,195,243	235,215,187	280,257,237	260	656	5.21281732786e-05	0.835,0.813,0.719	0.679,0.679,0.666	0.114
ENSMUSG00000039988	Ankrd13c	chr3	+	157972231	157972317	157972999	157973045	157962277	157962382	157975227	157975294	73,131,121	90,172,156	220,171,209	146,122,165	211	171	5.27130600247e-05	0.397,0.382,0.386	0.55,0.532,0.507	-0.141
ENSMUSG00000010205	Raver1	chr9	-	21075584	21075668	21075963	21076107	21074167	21075496	21076566	21076641	1171,1376,1147	522,629,496	1080,977,692	631,685,592	269	209	5.29208475484e-05	0.635,0.63,0.642	0.571,0.526,0.476	0.111
ENSMUSG00000005656	Snx6	chr12	-	54751781	54751867	54751940	54752100	54746348	54747059	54754289	54754376	1081,1265,1466	927,1219,1252	1483,1246,1178	794,691,832	285	211	5.34660654387e-05	0.463,0.434,0.464	0.58,0.572,0.512	-0.101
ENSMUSG00000068250	Amn1	chr6	-	149183393	149183538	149184991	149185124	149170873	149171050	149188471	149188687	19,16,40	33,70,68	16,11,14	103,97,122	258	270	5.45017311482e-05	0.376,0.193,0.381	0.14,0.106,0.107	0.199
ENSMUSG00000029064	Gnb1	chr4	+	155527412	155527509	155540555	155540619	155491363	155491580	155543030	155543193	158,226,459	1567,2108,1731	411,1584,884	2198,1757,1796	222	189	5.4873860436e-05	0.079,0.084,0.184	0.137,0.434,0.295	-0.173
ENSMUSG00000021192	Golga5	chr12	+	102489418	102489517	102493753	102493859	102487119	102487248	102495699	102495763	280,403,432	134,169,167	304,248,288	206,196,189	224	231	5.60267835064e-05	0.683,0.711,0.727	0.603,0.566,0.611	0.114
ENSMUSG00000006800	Sulf2	chr2	-	166075494	166075548	166075771	166075805	166073088	166074818	166077517	166077641	298,355,360	126,149,134	307,285,285	198,197,197	159	179	5.60273531278e-05	0.727,0.728,0.752	0.636,0.62,0.62	0.11
ENSMUSG00000017897	Eya2	chr2	+	165682836	165682882	165687618	165687735	165664785	165664886	165713504	165713572	35,43,16	295,433,261	41,36,25	161,172,154	171	242	5.64257107403e-05	0.144,0.123,0.08	0.265,0.229,0.187	-0.111
ENSMUSG00000028653	Trit1	chr4	+	123046874	123047017	123048768	123048880	123044490	123044636	123049151	123049264	35,48,48	115,161,224	109,85,61	169,142,154	268	237	5.81771806553e-05	0.212,0.209,0.159	0.363,0.346,0.259	-0.129
ENSMUSG00000021144	Mta1	chr12	+	113121022	113121086	113123116	113123234	113120826	113120953	113126774	113126877	472,487,478	470,652,521	452,437,377	812,718,688	189	243	5.95288916701e-05	0.564,0.49,0.541	0.417,0.439,0.413	0.109
ENSMUSG00000032527	Pccb	chr9	-	101023135	101023249	101027079	101027136	101012704	101012815	101030174	101030243	104,100,123	150,124,160	125,92,109	287,260,223	182	239	5.98774550263e-05	0.477,0.514,0.502	0.364,0.317,0.391	0.14
ENSMUSG00000023015	Racgap1	chr15	-	99639613	99639819	99642882	99642971	99637458	99637774	99651506	99651582	35,77,112	436,567,534	146,254,211	692,798,465	214	331	6.03520634413e-05	0.11,0.174,0.245	0.246,0.33,0.412	-0.153
ENSMUSG00000078441	Scamp4	chr10	+	80609640	80609797	80611027	80611129	80609329	80609458	80612341	80612459	85,98,66	221,330,210	195,202,181	360,295,371	282	227	6.0844492257e-05	0.236,0.193,0.202	0.304,0.355,0.282	-0.103
ENSMUSG00000024286	Ccny	chr18	-	9377793	9377828	9386734	9386809	9353406	9353507	9449517	9450150	308,486,504	146,270,218	342,308,251	119,82,60	200	160	6.31053904178e-05	0.628,0.59,0.649	0.697,0.75,0.77	-0.117
ENSMUSG00000029363	Rfc5	chr5	-	117386721	117386858	117387868	117387933	117385387	117385467	117388916	117389047	64,96,82	630,786,873	106,185,95	634,558,590	190	262	6.33841254135e-05	0.123,0.144,0.115	0.187,0.314,0.182	-0.1
ENSMUSG00000019302	Atp6v0a1	chr11	+	101036721	101036872	101038158	101038298	101033900	101034113	101038689	101038847	147,195,186	65,117,94	120,106,123	114,115,102	276	265	6.3417537607e-05	0.685,0.615,0.655	0.503,0.469,0.537	0.149
ENSMUSG00000027315	Spint1	chr2	+	119248010	119248181	119248355	119248403	119246596	119246647	119248756	119249195	414,486,450	209,368,297	684,623,687	272,267,201	296	173	6.43954834101e-05	0.537,0.436,0.47	0.595,0.577,0.666	-0.132
ENSMUSG00000021738	Atxn7	chr14	+	14013586	14013655	14052918	14053023	14013072	14013369	14087282	14087532	14,9,13	44,78,50	30,37,26	38,46,51	194	230	6.50599632309e-05	0.274,0.12,0.236	0.483,0.488,0.377	-0.239
ENSMUSG00000002845	Tmem39a	chr16	+	38575742	38575826	38581969	38582124	38573053	38573276	38585175	38585518	231,334,334	241,339,317	242,242,215	401,374,350	209	280	6.60752123153e-05	0.562,0.569,0.585	0.447,0.464,0.451	0.118
ENSMUSG00000022812	Gsk3b	chr16	+	38144259	38144453	38170663	38170747	38090287	38090613	38184434	38184545	202,359,254	366,443,445	472,421,316	429,386,343	319	209	6.62472058272e-05	0.266,0.347,0.272	0.419,0.417,0.376	-0.109
ENSMUSG00000043962	Thrap3	chr4	-	126179911	126180814	126186434	126186588	126177861	126178557	126202569	126202589	235,302,317	1298,1870,1878	410,339,367	1433,1308,1526	279	1028	6.65414452506e-05	0.4,0.373,0.383	0.513,0.488,0.47	-0.105
ENSMUSG00000022885	St6gal1	chr16	+	23317563	23317698	23321032	23321678	23256958	23257101	23328341	23328439	145,201,227	437,566,531	251,209,226	461,357,331	260	771	6.70231784226e-05	0.496,0.513,0.559	0.618,0.635,0.669	-0.118
ENSMUSG00000021619	Atg10	chr13	-	91040849	91040988	91154216	91154312	91022569	91022667	91208317	91208433	16,19,25	39,46,75	94,90,81	120,93,95	221	264	6.7361607916e-05	0.329,0.33,0.285	0.483,0.536,0.505	-0.193
ENSMUSG00000040029	Ipo8	chr6	-	148791440	148791507	148796640	148796766	148789796	148789922	148798622	148798801	278,327,267	309,380,413	253,225,202	181,164,172	251	192	6.82172442686e-05	0.408,0.397,0.331	0.517,0.512,0.473	-0.122
ENSMUSG00000031736	Crnde	chr8	-	92344852	92345039	92346349	92346463	92326386	92326462	92346783	92346918	89,116,80	45,39,51	165,138,143	143,132,198	239	312	6.82172442686e-05	0.721,0.795,0.672	0.601,0.577,0.485	0.175
ENSMUSG00000027185	Nat10	chr2	-	103725663	103725762	103726119	103726239	103725088	103725162	103726715	103726888	130,141,142	181,340,376	221,196,202	232,224,202	245	224	6.82172442686e-05	0.396,0.275,0.257	0.466,0.444,0.478	-0.153
ENSMUSG00000026035	Ppil3	chr1	-	58434330	58434449	58438343	58438411	58430993	58431330	58440842	58440936	263,403,570	341,441,519	285,240,354	570,418,527	193	244	6.94107571382e-05	0.494,0.536,0.581	0.387,0.421,0.459	0.115
ENSMUSG00000034190	Chmp7	chr14	-	69719747	69719867	69720111	69720160	69719398	69719497	69720927	69721061	203,262,274	304,347,287	194,205,178	438,361,422	174	245	7.105048816e-05	0.485,0.515,0.573	0.384,0.444,0.373	0.124
ENSMUSG00000037572	Wdhd1	chr14	-	47256103	47256260	47258520	47258658	47251917	47252032	47261339	47261581	103,141,132	216,310,312	216,185,180	240,273,255	263	282	7.12981350195e-05	0.338,0.328,0.312	0.491,0.421,0.431	-0.122
ENSMUSG00000025925	Terf1	chr1	+	15815885	15815972	15818933	15819083	15813040	15813162	15819650	15819763	95,178,198	357,544,548	214,195,205	421,380,372	212	275	7.13615679154e-05	0.257,0.298,0.319	0.397,0.4,0.417	-0.113
ENSMUSG00000058355	Abce1	chr8	-	79689307	79689367	79690236	79690458	79689124	79689183	79693423	79693545	480,881,904	473,609,616	955,861,759	449,403,383	347	185	7.16590594977e-05	0.351,0.435,0.439	0.531,0.533,0.514	-0.118
ENSMUSG00000060126	Tpt1	chr14	+	75846693	75846799	75847243	75847360	75846202	75846393	75848098	75848415	160,346,70	43,73,58	565,754,829	75,100,65	231	242	7.17617152165e-05	0.796,0.832,0.558	0.888,0.888,0.93	-0.173
ENSMUSG00000037300	Ttc13	chr8	-	124695635	124695752	124699655	124699721	124690276	124690359	124709902	124709973	21,30,20	52,71,83	8,13,15	116,76,119	191	242	7.2242839973e-05	0.338,0.349,0.234	0.08,0.178,0.138	0.175
ENSMUSG00000020454	Eif4enif1	chr11	+	3236213	3236353	3239400	3239485	3235580	3235660	3240894	3241027	651,773,625	216,359,310	594,559,484	403,377,349	265	210	7.37369767161e-05	0.705,0.63,0.615	0.539,0.54,0.524	0.116
ENSMUSG00000024074	Crim1	chr17	+	78237741	78237915	78281245	78281366	78200247	78201099	78302986	78303108	103,172,148	73,115,73	231,215,192	271,245,195	299	246	7.40384733217e-05	0.537,0.552,0.625	0.412,0.419,0.448	0.145
ENSMUSG00000001017	Chtop	chr3	-	90506107	90506261	90507544	90507626	90503095	90503282	90509190	90509498	343,457,414	858,1134,1031	671,1066,615	1053,814,903	207	279	7.43914962638e-05	0.35,0.352,0.351	0.462,0.638,0.479	-0.175
ENSMUSG00000005899	Smpd4	chr16	+	17639273	17639364	17639744	17639845	17638495	17638641	17640125	17640289	149,211,113	364,419,293	274,181,210	378,297,241	216	226	7.46591962642e-05	0.3,0.345,0.288	0.431,0.389,0.477	-0.121
ENSMUSG00000032355	Mlip	chr9	-	77190671	77190737	77216976	77217048	77181351	77181396	77229484	77230954	2,8,1	7,7,12	0,0,0	1,1,1	197	191	7.4738102301e-05	0.217,0.526,0.075	0.0,0.0,0.0	0.273
ENSMUSG00000005610	Eif4g2	chr7	-	111076279	111076393	111076695	111076856	111075586	111075712	111076937	111077076	7490,9811,8596	11050,16249,14778	8652,7029,7837	9088,8522,5771	286	239	7.48349663612e-05	0.362,0.335,0.327	0.443,0.408,0.532	-0.12
ENSMUSG00000032376	Usp3	chr9	-	66540061	66540175	66542512	66542626	66530243	66530390	66543945	66544028	648,851,969	276,471,438	671,649,642	521,448,465	239	239	7.55041466251e-05	0.701,0.644,0.689	0.563,0.592,0.58	0.1
ENSMUSG00000035232	Pdk3	chrX	-	93808870	93808942	93813926	93814068	93802208	93802393	93831846	93832201	166,240,196	273,486,448	217,242,199	318,273,207	267	197	7.56842508239e-05	0.31,0.267,0.244	0.335,0.395,0.415	-0.108
ENSMUSG00000031561	Tenm3	chr8	-	48310622	48310769	48335588	48335774	48300754	48300971	48340953	48341154	265,316,217	479,718,533	289,363,238	447,376,332	311	272	7.59274144298e-05	0.326,0.278,0.263	0.361,0.458,0.385	-0.112
ENSMUSG00000069089	Cdk7	chr13	-	100704390	100704538	100706366	100706516	100697026	100703506	100710073	100710160	779,1116,984	341,443,592	771,657,626	497,554,487	275	273	7.59711999066e-05	0.694,0.714,0.623	0.606,0.541,0.561	0.108
ENSMUSG00000031921	Terf2	chr8	-	107079368	107079469	107081092	107081239	107076878	107076996	107082982	107083069	174,261,236	149,185,196	314,268,195	122,107,113	272	226	7.64352078363e-05	0.492,0.54,0.5	0.681,0.675,0.589	-0.138
ENSMUSG00000022800	Fyttd1	chr16	+	32898877	32898939	32900632	32900707	32898373	32898470	32902418	32902545	263,401,421	244,335,384	423,258,337	505,401,505	187	200	8.00326215638e-05	0.535,0.561,0.54	0.473,0.408,0.416	0.113
ENSMUSG00000017548	Suz12	chr11	+	80007512	80007562	80013363	80013595	79999056	79999125	80015142	80015236	93,147,234	630,1048,1167	248,162,169	814,620,752	175	357	8.1453092656e-05	0.231,0.222,0.29	0.383,0.348,0.314	-0.101
ENSMUSG00000033712	Ccar2	chr14	-	70151560	70151675	70151879	70151971	70151273	70151403	70152372	70152464	334,360,396	1033,1105,827	521,446,606	748,766,473	217	240	8.21904123592e-05	0.263,0.265,0.346	0.435,0.392,0.586	-0.18
ENSMUSG00000054874	Pcnx3	chr19	-	5680242	5680396	5681431	5681553	5679967	5680000	5683276	5683412	110,148,82	291,324,242	190,181,118	289,253,189	247	279	8.22727590442e-05	0.299,0.34,0.277	0.426,0.447,0.414	-0.124
ENSMUSG00000020898	Ctc1	chr11	+	69035504	69035670	69035766	69035893	69034878	69034948	69036027	69036180	313,311,273	445,507,490	420,390,418	443,450,374	291	252	8.25398543965e-05	0.379,0.347,0.325	0.451,0.429,0.492	-0.107
ENSMUSG00000032411	Tfdp2	chr9	+	96297623	96297770	96300371	96300440	96294964	96295127	96306799	96306951	27,44,54	149,221,259	67,75,84	211,210,149	272	194	8.4646514523e-05	0.114,0.124,0.129	0.185,0.203,0.287	-0.103
ENSMUSG00000021281	Tnfaip2	chr12	+	111449765	111449889	111450682	111450805	111449230	111449329	111451042	111451198	86,60,81	41,21,31	265,233,230	205,198,182	249	248	8.59855002265e-05	0.676,0.74,0.722	0.563,0.54,0.557	0.159
ENSMUSG00000027655	Dhx35	chr2	+	158842855	158842933	158846907	158846989	158842304	158842399	158849481	158849553	63,75,71	126,189,140	101,76,109	114,103,93	203	207	8.6956694548e-05	0.338,0.288,0.341	0.475,0.429,0.544	-0.16
ENSMUSG00000041688	Amot	chrX	-	145480004	145480458	145496988	145497051	145476194	145476339	145504770	145505181	230,307,288	827,1174,1269	602,553,401	1424,1268,1244	188	579	8.6956694548e-05	0.461,0.446,0.411	0.566,0.573,0.498	-0.106
ENSMUSG00000056050	Mia3	chr1	-	183328203	183328345	183329745	183329819	183326826	183327653	183329922	183329991	92,145,61	352,384,327	175,147,133	321,315,247	199	267	8.70889540429e-05	0.26,0.336,0.2	0.422,0.385,0.419	-0.143
ENSMUSG00000030064	Frmd4b	chr6	-	97328232	97328298	97329480	97329564	97325432	97325490	97353181	97353204	65,79,67	96,142,140	182,156,153	174,140,171	209	191	8.71095157789e-05	0.382,0.337,0.304	0.489,0.505,0.45	-0.14
ENSMUSG00000033128	Gga1	chr15	+	78891913	78892086	78892452	78892640	78891436	78891501	78893166	78893336	470,462,456	294,244,241	379,333,334	329,292,304	298	313	8.83639274149e-05	0.627,0.665,0.665	0.548,0.545,0.536	0.109
ENSMUSG00000022206	Npr3	chr15	-	11851427	11851522	11858616	11858752	11848468	11848604	11883297	11883464	200,269,262	129,102,132	398,355,345	423,287,285	261	220	8.88199899805e-05	0.567,0.69,0.626	0.442,0.51,0.505	0.142
ENSMUSG00000032777	Gtf3c1	chr7	-	125651062	125651156	125651862	125651925	125648396	125648569	125654466	125654579	107,118,86	437,543,333	203,144,153	415,446,366	188	219	8.895783357e-05	0.222,0.202,0.231	0.363,0.273,0.327	-0.103
ENSMUSG00000033059	Pygb	chr2	+	150813390	150813502	150813920	150814003	150811253	150811385	150814985	150815129	199,301,228	279,338,375	599,523,447	465,457,404	237	208	8.93183539631e-05	0.385,0.439,0.348	0.531,0.501,0.493	-0.118
ENSMUSG00000028702	Rad54l	chr4	-	116112480	116112541	116118837	116118957	116111190	116111326	116122895	116122982	285,416,374	82,89,57	261,201,203	105,100,67	245	186	8.99345721872e-05	0.725,0.78,0.833	0.654,0.604,0.697	0.128
ENSMUSG00000041720	Pi4ka	chr16	-	17292879	17292933	17293842	17294010	17291114	17291235	17295371	17295462	225,225,202	43,43,70	157,165,139	72,75,84	293	179	9.13944686448e-05	0.762,0.762,0.638	0.571,0.573,0.503	0.172
ENSMUSG00000027284	Cdan1	chr2	-	120783694	120783799	120790281	120790355	120777533	120777599	120806758	120806906	32,62,54	22,52,35	32,41,34	64,56,67	199	230	9.19696925248e-05	0.627,0.579,0.641	0.366,0.458,0.37	0.218
ENSMUSG00000048402	Gli2	chr1	-	118867978	118868181	118890295	118890401	118866571	118866757	119002039	119002206	84,80,71	283,304,204	106,117,85	209,191,179	231	328	9.29733696382e-05	0.296,0.272,0.331	0.419,0.465,0.403	-0.129
ENSMUSG00000039233	Tbce	chr13	-	14001109	14001178	14003542	14003696	14000057	14000117	14005142	14005283	204,266,332	40,75,84	240,206,254	100,104,104	279	194	9.30966154702e-05	0.78,0.711,0.733	0.625,0.579,0.629	0.13
ENSMUSG00000032594	Ip6k1	chr9	+	108024102	108024450	108031998	108032209	108002642	108002822	108040904	108041086	74,114,119	346,397,390	174,364,167	469,416,322	473	336	9.31241039151e-05	0.132,0.169,0.178	0.209,0.383,0.269	-0.127
ENSMUSG00000030779	Rbbp6	chr7	+	122994669	122994738	122996942	122997305	122992399	122992454	122997595	122997697	90,149,116	53,67,79	117,105,113	109,119,123	194	488	9.52008086449e-05	0.81,0.848,0.787	0.73,0.689,0.698	0.109
ENSMUSG00000043015	Nemp2	chr1	+	52642318	52642412	52643121	52643236	52641170	52641243	52645260	52645486	28,52,40	13,21,15	59,42,35	63,44,36	219	240	9.63411256299e-05	0.702,0.731,0.745	0.506,0.511,0.516	0.215
ENSMUSG00000014077	Chp1	chr2	+	119566649	119566730	119571767	119571895	119560730	119560803	119580694	119580756	282,301,382	188,243,228	368,282,327	368,354,339	206	253	9.64544552736e-05	0.648,0.603,0.673	0.551,0.495,0.542	0.112
ENSMUSG00000027366	Sppl2a	chr2	-	126917799	126917881	126919638	126919740	126917210	126917285	126920317	126920345	258,404,447	121,178,233	403,359,400	342,254,296	227	207	9.71264741433e-05	0.66,0.674,0.636	0.518,0.563,0.552	0.112
ENSMUSG00000039599	Fam149b	chr14	+	20358023	20358140	20363262	20363450	20356354	20356497	20374329	20374454	146,188,151	148,222,188	283,242,220	202,169,140	242	313	9.79901718032e-05	0.561,0.523,0.51	0.644,0.649,0.67	-0.123
ENSMUSG00000026309	Ilkap	chr1	-	91385239	91385346	91391131	91391197	91384564	91384658	91398650	91398783	46,55,63	354,517,474	73,163,134	495,452,486	191	232	9.82327518505e-05	0.136,0.114,0.139	0.152,0.305,0.251	-0.106
ENSMUSG00000025234	Arih1	chr9	-	59414769	59414836	59436770	59436915	59412424	59412531	59454401	59454469	482,713,733	175,220,218	614,611,476	297,323,237	270	192	9.88833896321e-05	0.662,0.697,0.705	0.595,0.574,0.588	0.102
ENSMUSG00000030890	Ilk	chr7	+	105740512	105740608	105740770	105740867	105740176	105740342	105740959	105741043	405,485,378	541,651,720	441,392,407	386,422,359	221	222	9.89670014619e-05	0.429,0.428,0.345	0.534,0.483,0.532	-0.116
ENSMUSG00000005362	Crbn	chr6	-	106784416	106784479	106790831	106790991	106783469	106783509	106794187	106794337	182,232,321	33,53,49	241,200,177	77,79,60	285	188	0.000100096213823	0.784,0.743,0.812	0.674,0.625,0.661	0.126
ENSMUSG00000063889	Crem	chr18	-	3299161	3299308	3309645	3309755	3295321	3295416	3325360	3325478	2,0,1	37,38,46	6,2,12	37,39,28	235	272	0.00010014559976	0.059,0.0,0.025	0.158,0.056,0.332	-0.154
ENSMUSG00000037514	Pank2	chr2	+	131273910	131274263	131287473	131287597	131262499	131262815	131293398	131293524	128,234,292	385,594,598	249,407,278	487,400,375	478	249	0.000100415592204	0.148,0.17,0.203	0.21,0.346,0.279	-0.105
ENSMUSG00000027326	Casc5	chr2	+	119081509	119081625	119086559	119086650	119077897	119077996	119087475	119087592	149,207,251	70,110,145	135,135,147	147,106,139	241	216	0.000101332742736	0.656,0.628,0.608	0.451,0.533,0.487	0.14
ENSMUSG00000020628	Trappc12	chr12	-	28697143	28697242	28703525	28703598	28692493	28692594	28711871	28711984	105,112,101	111,134,165	87,82,76	189,240,168	198	224	0.000105405829348	0.517,0.486,0.409	0.342,0.279,0.339	0.151
ENSMUSG00000030204	Ddx47	chr6	+	135012301	135012395	135015194	135015383	135011631	135011728	135015575	135015647	155,229,258	389,501,506	429,382,453	663,542,574	219	314	0.000105873640552	0.364,0.396,0.422	0.481,0.503,0.531	-0.111
ENSMUSG00000041734	Kirrel	chr3	-	87092104	87092262	87095636	87095786	87090457	87090608	87097741	87097906	115,130,73	177,210,186	174,190,147	185,151,157	275	283	0.000106575778252	0.401,0.389,0.288	0.492,0.564,0.491	-0.156
ENSMUSG00000022009	Nufip1	chr14	+	76114977	76115040	76115783	76115860	76114174	76114273	76124485	76124578	53,152,114	249,364,396	154,123,152	287,237,238	188	202	0.000106575778252	0.186,0.31,0.236	0.366,0.358,0.407	-0.133
ENSMUSG00000061436	Hipk2	chr6	-	38745663	38745750	38747873	38747997	38743075	38743260	38818229	38819313	106,175,124	145,240,219	209,201,156	182,175,141	249	212	0.000108758073694	0.384,0.383,0.325	0.494,0.494,0.485	-0.127
ENSMUSG00000036167	Pphln1	chr15	+	93459671	93459791	93465104	93465245	93455450	93455530	93488973	93491913	434,658,577	265,436,508	483,430,377	544,459,451	245	266	0.000109959930959	0.64,0.621,0.552	0.491,0.504,0.476	0.114
ENSMUSG00000038383	Pigu	chr2	-	155299045	155299189	155301200	155301355	155297082	155297207	155314501	155314599	248,353,294	314,556,495	471,383,421	416,394,426	280	269	0.00011015593486	0.431,0.379,0.363	0.521,0.483,0.487	-0.106
ENSMUSG00000039033	Tasp1	chr2	-	139985128	139985208	140008698	140008819	139977606	139977713	140042093	140042162	49,73,64	89,167,223	72,81,63	103,78,75	246	205	0.00011204328241	0.315,0.267,0.193	0.368,0.464,0.412	-0.156
ENSMUSG00000060038	Dhps	chr8	+	85072451	85072616	85073294	85073416	85071756	85072053	85073502	85073599	279,341,303	249,310,306	242,216,224	393,290,337	290	247	0.000112964618121	0.488,0.484,0.458	0.344,0.388,0.361	0.112
ENSMUSG00000054942	Fam73a	chr3	-	152289055	152289142	152290459	152290532	152287504	152287603	152290790	152290909	47,69,52	151,207,263	76,89,83	168,154,156	198	212	0.000113575785371	0.25,0.263,0.175	0.326,0.382,0.363	-0.128
ENSMUSG00000030682	Cdipt	chr7	+	126976917	126977052	126978261	126978415	126975913	126976806	126978914	126978996	616,699,716	369,396,333	598,562,473	505,397,446	260	279	0.000114907473767	0.642,0.654,0.698	0.56,0.603,0.532	0.1
ENSMUSG00000015357	Clpx	chr9	+	65318662	65318751	65320818	65320983	65317328	65317493	65322543	65322843	210,224,313	479,713,644	353,298,347	505,458,537	214	290	0.000115063198357	0.373,0.299,0.397	0.486,0.469,0.467	-0.118
ENSMUSG00000005362	Crbn	chr6	-	106790831	106790991	106794187	106794337	106784416	106784479	106794994	106795197	190,301,342	104,119,156	338,222,297	249,218,199	275	285	0.000115157797751	0.654,0.724,0.694	0.585,0.513,0.607	0.122
ENSMUSG00000063801	Ap3s2	chr7	-	79882465	79882573	79909834	79909906	79875324	79880612	79915146	79915258	117,209,184	427,670,652	348,270,386	768,663,586	197	233	0.000117757211159	0.245,0.27,0.25	0.349,0.325,0.438	-0.116
ENSMUSG00000039988	Ankrd13c	chr3	+	157994596	157994758	157999656	157999736	157991680	157991812	158001073	158001172	362,374,604	107,165,167	334,296,447	273,196,212	287	205	0.000117892479249	0.707,0.618,0.721	0.466,0.519,0.601	0.153
ENSMUSG00000001774	Chordc1	chr9	+	18302025	18302183	18305292	18305351	18301005	18301062	18308749	18308820	394,565,843	381,503,756	477,468,440	277,228,305	283	184	0.000119897872983	0.402,0.422,0.42	0.528,0.572,0.484	-0.113
ENSMUSG00000043015	Nemp2	chr1	+	52642318	52642412	52643167	52643236	52641170	52641243	52645260	52645486	28,52,40	9,11,8	59,42,35	40,31,22	219	194	0.000119897872983	0.734,0.807,0.816	0.566,0.545,0.585	0.22
ENSMUSG00000036197	Gxylt1	chr15	-	93248358	93248482	93254300	93254552	93247858	93248031	93259064	93259190	59,97,104	151,212,315	80,119,58	111,133,103	377	249	0.000120356774042	0.205,0.232,0.179	0.323,0.371,0.271	-0.116
ENSMUSG00000026280	Atg4b	chr1	+	93768252	93768324	93773769	93773868	93768052	93768154	93775132	93775234	336,381,499	291,380,321	284,267,268	509,366,316	197	224	0.000120939489515	0.568,0.533,0.639	0.388,0.453,0.491	0.136
ENSMUSG00000039233	Tbce	chr13	-	14001109	14001178	14003532	14003696	14000057	14000117	14005142	14005504	204,261,330	40,75,84	242,204,254	100,104,104	289	194	0.000120939489515	0.774,0.7,0.725	0.619,0.568,0.621	0.13
ENSMUSG00000040785	Ttc3	chr16	+	94385335	94385423	94387336	94387390	94384783	94384934	94388264	94388385	122,194,216	85,78,104	422,422,330	116,118,77	213	179	0.000121374412822	0.547,0.676,0.636	0.754,0.75,0.783	-0.143
ENSMUSG00000036948	BC037034	chr5	-	138260834	138260989	138261552	138261716	138260513	138260707	138261801	138261884	358,396,263	176,242,174	276,204,209	247,213,189	289	280	0.000124552326052	0.663,0.613,0.594	0.52,0.481,0.517	0.117
ENSMUSG00000032400	Zwilch	chr9	-	64156012	64156106	64158694	64158766	64155163	64155219	64160820	64160976	75,89,78	111,169,186	118,104,95	83,122,88	197	219	0.000124829300355	0.429,0.369,0.318	0.612,0.487,0.545	-0.176
ENSMUSG00000032411	Tfdp2	chr9	+	96297626	96297770	96300371	96300440	96294964	96295127	96306799	96306951	112,138,125	149,221,259	227,185,181	211,210,149	269	194	0.000125366024404	0.352,0.311,0.258	0.437,0.389,0.467	-0.124
ENSMUSG00000022974	Paxbp1	chr16	-	91019162	91019309	91022050	91022117	91016845	91017000	91022668	91022745	149,266,385	153,321,441	159,150,206	323,245,378	192	272	0.000126609259435	0.58,0.54,0.553	0.411,0.464,0.436	0.121
ENSMUSG00000038538	Ubn2	chr6	+	38487107	38487150	38490383	38491931	38484074	38484125	38522159	38524791	13,31,21	17,15,10	12,16,9	38,24,22	168	1673	0.000127455692425	0.884,0.954,0.954	0.759,0.869,0.803	0.12
ENSMUSG00000066877	Nck2	chr1	+	43509620	43509783	43533551	43533793	43445750	43446027	43553860	43554582	62,85,112	518,699,567	111,230,183	653,548,488	288	367	0.000129264854919	0.132,0.134,0.201	0.178,0.348,0.323	-0.127
ENSMUSG00000039703	Nploc4	chr11	-	120389367	120389439	120404205	120404366	120385769	120385865	120408772	120408899	200,292,260	173,356,337	472,377,398	310,288,244	286	197	0.000131992114212	0.443,0.361,0.347	0.512,0.474,0.529	-0.121
ENSMUSG00000020456	Ogdh	chr11	+	6316977	6317080	6334532	6334648	6313787	6313979	6338557	6338712	287,313,317	254,318,280	321,225,208	406,346,342	228	241	0.000132420074486	0.544,0.51,0.545	0.455,0.407,0.391	0.115
ENSMUSG00000059834	Sclt1	chr3	-	41730860	41730919	41734167	41734235	41730290	41730363	41741994	41742481	85,129,182	57,73,113	102,64,90	105,87,99	193	184	0.000132645949736	0.587,0.628,0.606	0.481,0.412,0.464	0.155
ENSMUSG00000054770	Kctd18	chr1	-	57963067	57963261	57965350	57965540	57961900	57961995	57967496	57967723	48,47,40	127,149,173	86,75,70	127,141,127	315	319	0.000133847837191	0.277,0.242,0.19	0.407,0.35,0.358	-0.135
ENSMUSG00000029472	Anapc5	chr5	-	122800450	122800632	122806244	122806435	122799338	122799474	122807299	122807401	2174,3019,3243	1247,1477,1150	2430,2123,2355	1878,1603,1488	316	307	0.000136095835039	0.629,0.665,0.733	0.557,0.563,0.606	0.1
ENSMUSG00000031791	Tmem38a	chr8	+	72579959	72580144	72584699	72584817	72579562	72579719	72585861	72587282	74,82,80	203,213,179	146,121,109	212,193,108	310	243	0.000136773090313	0.222,0.232,0.259	0.351,0.33,0.442	-0.137
ENSMUSG00000054874	Pcnx3	chr19	-	5680242	5680396	5681431	5681592	5679967	5680000	5683276	5683343	54,68,42	291,324,242	82,87,86	289,253,189	286	279	0.000136916381077	0.153,0.17,0.145	0.217,0.251,0.307	-0.102
ENSMUSG00000033014	Trim33	chr3	+	103324644	103324759	103326087	103326234	103321544	103321661	103326791	103326909	356,489,564	237,296,333	387,337,333	347,352,315	240	272	0.000141215395798	0.63,0.652,0.657	0.558,0.52,0.545	0.105
ENSMUSG00000032295	Man2c1	chr9	+	57139610	57139708	57139869	57139964	57139245	57139401	57140198	57140303	181,121,86	57,89,59	118,94,88	133,119,129	223	220	0.000142938879107	0.758,0.573,0.59	0.467,0.438,0.402	0.205
ENSMUSG00000032078	Zpr1	chr9	+	46278303	46278414	46279668	46279755	46277645	46277735	46279915	46279981	256,355,307	333,325,360	520,409,456	376,254,347	236	212	0.000143106326281	0.408,0.495,0.434	0.554,0.591,0.541	-0.116
ENSMUSG00000024527	Afg3l2	chr18	-	67428980	67429254	67431653	67431778	67425888	67426026	67434154	67434229	266,307,482	155,204,183	335,306,305	308,266,261	250	399	0.0001432988038	0.733,0.706,0.808	0.634,0.647,0.651	0.105
ENSMUSG00000016918	Sulf1	chr1	+	12728593	12728688	12786467	12786698	12692531	12692684	12796765	12797005	216,278,264	582,718,701	378,350,286	618,621,500	220	356	0.000144580044222	0.375,0.385,0.379	0.497,0.477,0.481	-0.105
ENSMUSG00000027408	Cpxm1	chr2	-	130394921	130395072	130395635	130395723	130394736	130394825	130395828	130395968	166,116,150	293,349,287	203,171,165	230,201,205	213	276	0.000147126775199	0.423,0.301,0.404	0.534,0.524,0.511	-0.147
ENSMUSG00000021901	Bap1	chr14	+	31251899	31251954	31252927	31253060	31251749	31251779	31253455	31253575	105,108,139	448,509,520	249,184,169	572,511,477	180	258	0.000147170036149	0.251,0.233,0.277	0.384,0.34,0.337	-0.1
ENSMUSG00000045328	Cenpe	chr3	+	135233727	135233802	135233970	135234090	135232896	135233064	135234832	135234955	130,190,204	127,213,245	127,119,101	207,239,200	200	245	0.000149600171657	0.556,0.522,0.505	0.429,0.379,0.382	0.131
ENSMUSG00000039852	Rere	chr4	+	150439342	150439468	150477363	150477468	150431522	150431593	150500002	150500051	187,222,231	118,203,139	201,175,168	231,229,218	251	230	0.000151373002544	0.592,0.501,0.604	0.444,0.412,0.414	0.142
ENSMUSG00000037369	Kdm6a	chrX	+	18199157	18199266	18208735	18208785	18163383	18163447	18216937	18216996	51,63,75	65,98,136	147,187,130	120,113,131	234	175	0.000152826479785	0.37,0.325,0.292	0.478,0.553,0.426	-0.157
ENSMUSG00000053436	Mapk14	chr17	+	28741787	28741866	28744982	28745156	28737010	28737090	28746270	28748404	359,417,397	469,674,701	395,269,285	806,688,735	204	299	0.00015304121347	0.529,0.476,0.454	0.418,0.364,0.362	0.105
ENSMUSG00000037461	Ints7	chr1	+	191586523	191586661	191594426	191594473	191583178	191583325	191596172	191596372	348,531,441	235,289,211	462,362,385	150,132,134	263	172	0.000155553538963	0.492,0.546,0.578	0.668,0.642,0.653	-0.116
ENSMUSG00000039683	Sdk1	chr5	+	142158530	142158646	142161774	142161961	142146259	142146361	142164450	142164588	46,39,46	5,20,24	96,69,86	101,99,77	241	312	0.000156177736576	0.923,0.716,0.713	0.552,0.474,0.591	0.245
ENSMUSG00000030521	Mphosph10	chr7	-	64384301	64384369	64385678	64385820	64382890	64383028	64387448	64387617	516,616,721	138,208,243	483,376,367	233,191,185	267	193	0.000156177736576	0.73,0.682,0.682	0.6,0.587,0.589	0.106
ENSMUSG00000018651	Tada2a	chr11	-	84082037	84082111	84087110	84087182	84079635	84079777	84090548	84090659	248,299,357	136,173,217	186,170,202	188,173,169	197	199	0.000156693171239	0.648,0.636,0.624	0.5,0.498,0.547	0.121
ENSMUSG00000068184	Ndufaf2	chr13	-	108081352	108081393	108091533	108091623	108052589	108052954	108158442	108158625	573,899,1180	115,190,250	549,486,494	258,182,130	215	166	0.000157154614531	0.794,0.785,0.785	0.622,0.673,0.746	0.108
ENSMUSG00000043241	Upf2	chr2	+	5988386	5988472	6010314	6010428	5982991	5983095	6018901	6019018	198,361,331	164,210,319	208,185,178	274,240,264	211	239	0.000158683778613	0.578,0.661,0.54	0.462,0.466,0.433	0.139
ENSMUSG00000055116	Arntl	chr7	+	113234623	113234696	113274625	113274753	113207464	113207644	113279456	113279582	7,6,1	43,44,54	11,11,19	40,22,32	198	253	0.00015874318102	0.172,0.148,0.023	0.26,0.39,0.431	-0.246
ENSMUSG00000055116	Arntl	chr7	+	113274625	113274753	113279456	113279582	113234622	113234696	113280649	113280802	27,23,19	96,125,105	32,32,21	70,36,43	253	251	0.000159819202285	0.218,0.154,0.152	0.312,0.469,0.326	-0.194
ENSMUSG00000018189	Uchl5	chr1	+	143786129	143786235	143794276	143794402	143783965	143784029	143794482	143794544	194,228,274	789,906,1088	285,355,236	647,582,739	231	251	0.000161971822312	0.211,0.215,0.215	0.324,0.399,0.258	-0.113
ENSMUSG00000002326	Gmpr2	chr14	+	55676754	55676836	55677205	55677248	55675558	55675732	55677870	55678030	196,246,273	22,32,41	262,221,251	59,69,60	207	168	0.000165930699725	0.879,0.862,0.844	0.783,0.722,0.772	0.103
ENSMUSG00000024251	Thada	chr17	-	84309886	84310055	84334025	84334157	84272705	84272824	84336792	84336882	92,150,91	64,95,83	80,84,52	113,101,87	257	294	0.000166236132049	0.622,0.644,0.556	0.447,0.488,0.406	0.16
ENSMUSG00000005882	Uqcc1	chr2	-	155887108	155887217	155901297	155901355	155858111	155858189	155909352	155909425	14,45,27	246,294,293	43,49,39	206,272,144	183	234	0.000166512413916	0.068,0.164,0.105	0.211,0.187,0.257	-0.106
ENSMUSG00000020691	Mettl2	chr11	+	105135337	105135444	105137718	105137784	105132440	105132580	105139560	105140394	198,272,285	234,287,206	369,336,351	222,179,178	232	191	0.000166696818852	0.411,0.438,0.532	0.578,0.607,0.619	-0.141
ENSMUSG00000036138	Acaa1a	chr9	+	119348920	119349100	119349353	119349409	119348580	119348771	119349491	119349637	70,79,42	129,116,88	188,161,188	208,144,180	305	181	0.00016742900779	0.244,0.288,0.221	0.349,0.399,0.383	-0.126
ENSMUSG00000051950	B3glct	chr5	+	149709319	149709429	149725410	149725487	149703278	149703318	149726753	149726865	98,108,124	243,298,286	112,96,88	175,124,130	235	202	0.00016742900779	0.257,0.238,0.271	0.355,0.4,0.368	-0.119
ENSMUSG00000022607	Ptk2	chr15	-	73231854	73231992	73236151	73236238	73229860	73229992	73242365	73242477	552,859,740	503,601,536	511,448,360	620,486,683	212	263	0.000167999290942	0.577,0.639,0.631	0.506,0.533,0.395	0.138
ENSMUSG00000028580	Pum1	chr4	+	130668924	130669298	130701041	130701110	130663385	130663467	130718153	130718262	487,649,610	154,206,221	486,537,335	277,233,214	499	194	0.000179354540931	0.551,0.551,0.518	0.406,0.473,0.378	0.121
ENSMUSG00000021871	Pnp	chr14	+	50950542	50950718	50950831	50951022	50950257	50950361	50951403	50951837	277,345,318	244,230,275	303,327,250	401,352,342	301	316	0.00018139313442	0.544,0.612,0.548	0.442,0.494,0.434	0.111
ENSMUSG00000024948	Map4k2	chr19	+	6343254	6343386	6343460	6343523	6343103	6343176	6343801	6343883	60,53,34	55,60,44	40,31,49	21,14,16	257	188	0.000182707142094	0.444,0.393,0.361	0.582,0.618,0.691	-0.231
ENSMUSG00000058761	Rnf169	chr7	-	99927092	99927192	99935161	99935280	99920253	99926483	99942958	99943105	71,116,99	146,232,163	119,111,103	153,91,98	244	225	0.000184820031054	0.31,0.316,0.359	0.418,0.529,0.492	-0.151
ENSMUSG00000097039	Pvt1	chr15	+	62159996	62160128	62175466	62175548	62149238	62149352	62242173	62242301	1,0,0	14,25,26	6,4,4	30,19,26	257	207	0.000185988823342	0.054,0.0,0.0	0.139,0.145,0.11	-0.113
ENSMUSG00000018882	Mrpl45	chr11	+	97325708	97325757	97326781	97326931	97323850	97323949	97328085	97328259	208,324,417	528,676,584	194,177,150	711,595,531	174	275	0.000186336763132	0.384,0.431,0.53	0.301,0.32,0.309	0.138
ENSMUSG00000039068	Zzz3	chr3	+	152420014	152420140	152446798	152446937	152396078	152396138	152448778	152448826	31,76,70	347,575,554	74,175,74	436,374,358	251	264	0.0001867221378	0.086,0.122,0.117	0.151,0.33,0.179	-0.112
ENSMUSG00000030353	Tead4	chr6	-	128242400	128242574	128243369	128243509	128230591	128230732	128246320	128246376	103,168,106	103,171,134	75,58,49	119,131,127	265	299	0.000187811766054	0.53,0.526,0.472	0.416,0.333,0.303	0.159
ENSMUSG00000014077	Chp1	chr2	+	119571767	119571895	119580694	119580756	119566649	119566730	119584529	119587015	200,216,260	126,176,169	209,227,167	245,217,222	253	187	0.000188087779645	0.54,0.476,0.532	0.387,0.436,0.357	0.123
ENSMUSG00000020311	Erlec1	chr11	-	30949942	30949977	30950559	30950623	30948299	30948523	30950740	30950818	68,78,111	89,185,259	87,114,118	96,114,102	189	160	0.000188665242538	0.393,0.263,0.266	0.434,0.458,0.495	-0.155
ENSMUSG00000027303	Ptpra	chr2	+	130544948	130545083	130549484	130549610	130544420	130544497	130549690	130549842	415,550,582	385,409,410	480,430,436	628,529,447	260	251	0.000189312965418	0.51,0.565,0.578	0.425,0.44,0.485	0.101
ENSMUSG00000000861	Bcl11a	chr11	+	24085320	24085650	24158252	24158354	24078172	24078445	24163145	24168429	176,235,249	220,362,323	546,757,601	594,555,402	455	227	0.000189312965418	0.285,0.245,0.278	0.314,0.405,0.427	-0.113
ENSMUSG00000028906	Epb41	chr4	-	131978809	131978962	131982452	131982540	131975537	131975635	131989714	131989933	233,348,375	537,654,699	488,410,421	644,579,518	213	278	0.000195028887422	0.362,0.41,0.412	0.497,0.48,0.515	-0.103
ENSMUSG00000029782	Tmem209	chr6	-	30492596	30492722	30494737	30494834	30491086	30491184	30497166	30497238	234,302,245	274,492,482	309,280,316	273,261,283	222	251	0.000198896846961	0.491,0.41,0.365	0.561,0.548,0.558	-0.134
ENSMUSG00000002249	Tead3	chr17	-	28335484	28335496	28336510	28336573	28334898	28335036	28340153	28340218	100,123,170	53,83,72	249,262,226	72,84,47	188	137	0.00020003718616	0.579,0.519,0.632	0.716,0.694,0.778	-0.153
ENSMUSG00000045555	Mettl24	chr10	+	40729986	40730085	40737674	40737814	40683281	40683664	40746331	40746560	0,0,1	11,3,7	4,4,2	12,7,6	224	265	0.000203806090741	0.0,0.0,0.145	0.283,0.403,0.283	-0.275
ENSMUSG00000018378	Cuedc1	chr11	+	88184633	88184717	88187060	88187132	88183238	88183431	88187993	88188087	216,296,304	94,127,144	373,353,275	264,223,232	209	197	0.000204299456592	0.684,0.687,0.666	0.571,0.599,0.528	0.113
ENSMUSG00000022064	Pibf1	chr14	+	99196348	99196451	99210939	99211070	99187717	99187808	99221558	99221643	106,161,197	79,104,99	73,86,91	106,98,88	228	256	0.000205342366388	0.601,0.635,0.691	0.436,0.496,0.537	0.153
ENSMUSG00000029625	Cpsf4	chr5	+	145175556	145175652	145176110	145176204	145173306	145173459	145177229	145177302	420,516,400	471,671,591	460,362,353	407,305,291	221	219	0.000208627603498	0.469,0.432,0.401	0.528,0.54,0.546	-0.104
ENSMUSG00000021143	Pacs2	chr12	+	113044225	113044313	113045477	113045567	113014507	113014682	113047028	113047154	43,63,30	180,267,203	86,95,82	240,226,230	213	215	0.000210637352846	0.194,0.192,0.13	0.266,0.298,0.265	-0.104
ENSMUSG00000032411	Tfdp2	chr9	+	96273838	96273942	96287600	96287722	96232681	96232748	96290579	96290627	47,54,83	114,179,284	40,39,36	190,217,276	229	247	0.000210981466601	0.308,0.246,0.24	0.185,0.162,0.123	0.108
ENSMUSG00000022234	Cct5	chr15	-	31594096	31594246	31594333	31594526	31593514	31593634	31595644	31595843	5335,6940,7787	3470,4593,5161	4961,3905,5643	5449,4414,4412	318	275	0.000212889458966	0.571,0.566,0.566	0.441,0.433,0.525	0.101
ENSMUSG00000033400	Agl	chr3	-	116746616	116746704	116750397	116750495	116746379	116746513	116751984	116752196	124,158,160	55,76,110	174,172,183	157,186,171	223	213	0.000215730390992	0.683,0.665,0.581	0.514,0.469,0.505	0.147
ENSMUSG00000042133	Ppig	chr2	+	69734290	69734378	69735867	69735897	69733188	69733233	69735988	69736169	156,298,267	35,96,95	179,165,195	100,77,149	213	155	0.000215730390992	0.764,0.693,0.672	0.566,0.609,0.488	0.155
ENSMUSG00000024875	Yif1a	chr19	+	5091540	5091696	5092128	5092222	5091367	5091425	5092301	5092879	115,131,116	272,222,177	267,188,252	236,244,162	281	219	0.000217123851461	0.248,0.315,0.338	0.469,0.375,0.548	-0.164
ENSMUSG00000027305	Ndufaf1	chr2	-	119656367	119656442	119658273	119658459	119655445	119655792	119660001	119660659	197,302,282	154,220,265	287,294,283	143,153,141	311	200	0.00021844021318	0.451,0.469,0.406	0.563,0.553,0.563	-0.118
ENSMUSG00000027326	Casc5	chr2	+	119077897	119077996	119081509	119081625	119076935	119077003	119086559	119086650	145,196,183	83,144,144	114,108,98	137,129,122	224	241	0.000219561563979	0.653,0.594,0.578	0.472,0.474,0.464	0.138
ENSMUSG00000022297	Fzd6	chr15	+	39033849	39033998	39034807	39035227	39030814	39031832	39036385	39038186	157,155,192	306,392,289	434,475,363	556,542,351	274	545	0.000224330553265	0.505,0.44,0.569	0.608,0.635,0.673	-0.134
ENSMUSG00000040532	Abhd11	chr5	+	135011209	135011380	135011483	135011665	135010886	135011060	135011886	135012175	191,207,152	411,503,542	264,235,256	421,386,411	296	307	0.000225953927721	0.325,0.299,0.225	0.394,0.387,0.392	-0.108
ENSMUSG00000039463	Slc9a8	chr2	+	167465340	167465457	167467684	167467767	167459648	167459754	167468963	167469076	144,247,178	47,77,66	97,103,82	64,54,72	242	208	0.000229008819976	0.725,0.734,0.699	0.566,0.621,0.495	0.159
ENSMUSG00000005886	Ncoa2	chr1	-	13150689	13150918	13152796	13153075	13148930	13149108	13156369	13156535	367,423,308	308,401,337	235,233,175	363,331,260	404	354	0.000229875019648	0.511,0.48,0.445	0.362,0.381,0.371	0.107
ENSMUSG00000020657	Dnajc27	chr12	+	4097223	4097346	4103053	4103214	4096212	4096377	4106801	4107043	40,72,82	72,129,104	107,76,107	97,66,75	248	286	0.000232738311574	0.39,0.392,0.476	0.56,0.57,0.622	-0.165
ENSMUSG00000000148	Brat1	chr5	+	140716928	140717027	140717143	140717319	140716691	140716794	140717901	140719379	64,74,59	32,43,35	105,84,68	109,104,72	224	301	0.000242072120285	0.729,0.698,0.694	0.564,0.52,0.559	0.159
ENSMUSG00000051950	B3glct	chr5	+	149696424	149696474	149703278	149703318	149678229	149678379	149709319	149709429	6,11,17	62,74,73	19,50,16	54,54,39	175	165	0.000243336120004	0.084,0.123,0.18	0.249,0.466,0.279	-0.202
ENSMUSG00000006050	Sra1	chr18	-	36675280	36675396	36675662	36675746	36674949	36675141	36676170	36676255	75,96,89	64,49,49	80,70,60	101,88,81	209	241	0.000244167543836	0.575,0.693,0.677	0.477,0.478,0.461	0.176
ENSMUSG00000031229	Atrx	chrX	-	105890916	105890972	105899880	105899993	105888992	105889045	105911469	105911654	21,25,45	111,151,219	43,45,35	113,119,83	238	181	0.000248409954874	0.126,0.112,0.135	0.224,0.223,0.243	-0.106
ENSMUSG00000029635	Cdk8	chr5	+	146268214	146268325	146271594	146271735	146259504	146259580	146283628	146283686	81,111,89	152,195,190	174,157,99	170,147,137	236	266	0.000248409954874	0.375,0.391,0.346	0.536,0.546,0.449	-0.14
ENSMUSG00000034321	Exosc1	chr19	-	41924710	41924795	41928024	41928113	41922979	41924088	41931355	41931430	260,345,275	429,828,604	222,216,179	299,298,214	214	210	0.000248409954874	0.373,0.29,0.309	0.421,0.416,0.451	-0.105
ENSMUSG00000028345	Tex10	chr4	-	48434901	48435083	48436436	48436517	48433107	48433318	48451925	48452059	142,223,200	190,330,394	398,368,332	391,350,332	206	307	0.000250080345001	0.527,0.502,0.431	0.603,0.61,0.598	-0.117
ENSMUSG00000050323	Ndufaf6	chr4	-	11060860	11060994	11062049	11062152	11059011	11059113	11066650	11066707	42,86,96	222,274,310	109,75,68	202,161,145	228	259	0.000252067419845	0.177,0.263,0.26	0.38,0.346,0.348	-0.125
ENSMUSG00000040183	Ankrd6	chr4	-	32817418	32817550	32818604	32818709	32816910	32817096	32821256	32821334	89,123,72	163,323,302	174,144,144	227,216,188	230	257	0.000252812393237	0.379,0.298,0.21	0.461,0.427,0.461	-0.154
ENSMUSG00000026433	Rab29	chr1	+	131870679	131870861	131872066	131872188	131869949	131870004	131872465	131872502	79,105,82	25,51,49	85,82,88	98,96,70	307	247	0.000253093209427	0.718,0.624,0.574	0.411,0.407,0.503	0.198
ENSMUSG00000023088	Abcc1	chr16	+	14413220	14413382	14419699	14419792	14411448	14411626	14423056	14423260	38,64,59	18,19,39	49,59,47	67,55,71	287	218	0.000253995222525	0.616,0.719,0.535	0.357,0.449,0.335	0.243
ENSMUSG00000038775	Vill	chr9	+	119066700	119066880	119067410	119067556	119065859	119066018	119068311	119068456	192,225,203	98,94,87	215,195,192	176,137,143	305	271	0.000254794902228	0.635,0.68,0.675	0.52,0.558,0.544	0.123
ENSMUSG00000029086	Prom1	chr5	-	44000776	44000845	44001269	44001293	43995074	43995114	44001785	44001901	83,137,111	91,142,170	72,74,99	188,172,182	149	194	0.000258583838169	0.543,0.557,0.459	0.333,0.359,0.415	0.151
ENSMUSG00000029029	Wrap73	chr4	+	154154534	154154640	154155240	154155366	154152792	154152870	154156100	154156292	147,211,194	121,125,120	235,229,201	262,234,236	231	251	0.000265434885353	0.569,0.647,0.637	0.494,0.515,0.481	0.121
ENSMUSG00000001998	Ap4e1	chr2	+	127019285	127019359	127028171	127028293	127014169	127014293	127033529	127033689	10,10,26	51,84,120	37,26,23	81,55,59	199	247	0.00026778623995	0.196,0.129,0.212	0.362,0.37,0.326	-0.174
ENSMUSG00000013495	Tmem175	chr5	+	108642116	108642152	108642695	108642779	108641821	108641873	108643038	108643203	30,42,35	26,16,19	34,19,16	44,42,32	161	209	0.00026778623995	0.6,0.773,0.705	0.501,0.37,0.394	0.271
ENSMUSG00000031508	Ankrd10	chr8	-	11615814	11615910	11619061	11619297	11611583	11612947	11628438	11628530	241,287,331	164,237,210	347,267,270	347,305,326	361	221	0.000268223147971	0.474,0.426,0.491	0.38,0.349,0.336	0.109
ENSMUSG00000001016	Ilf2	chr3	+	90485689	90485768	90486850	90486912	90484453	90484570	90486982	90487097	830,1260,1301	1330,1777,1312	1781,1378,1518	1449,1167,1294	204	187	0.000269594898668	0.364,0.394,0.476	0.53,0.52,0.518	-0.111
ENSMUSG00000054942	Fam73a	chr3	-	152322349	152322476	152333480	152333617	152320609	152320743	152335251	152335429	119,160,165	226,274,310	174,212,216	239,214,213	262	252	0.000273006408523	0.336,0.36,0.339	0.412,0.488,0.494	-0.12
ENSMUSG00000023044	Csad	chr15	-	102179828	102179893	102179970	102180087	102179520	102179602	102185997	102186052	112,142,86	65,81,61	311,268,207	81,99,82	242	190	0.00027321601786	0.575,0.579,0.525	0.751,0.68,0.665	-0.139
ENSMUSG00000068917	Clk2	chr3	+	89175157	89175240	89175391	89175471	89175034	89175074	89175644	89175755	189,317,212	202,289,282	340,315,303	215,252,169	208	205	0.000275947129737	0.48,0.519,0.426	0.609,0.552,0.639	-0.125
ENSMUSG00000024187	Fam234a	chr17	-	26214327	26214483	26214651	26214727	26213803	26213906	26215184	26215325	94,97,86	199,210,203	134,120,109	178,150,143	201	281	0.000275947129737	0.398,0.392,0.372	0.513,0.528,0.516	-0.132
ENSMUSG00000030512	Snrpa1	chr7	+	66069423	66069526	66070118	66070198	66069166	66069213	66070589	66070665	800,1241,1554	837,1163,1137	1374,1097,1149	801,672,690	228	205	0.000275947129737	0.462,0.49,0.551	0.607,0.595,0.6	-0.1
ENSMUSG00000039968	Rsbn1l	chr5	-	20902287	20902455	20905779	20905922	20895590	20896901	20908106	20908244	143,122,171	51,103,110	149,113,111	172,171,130	268	293	0.00027719804425	0.754,0.564,0.63	0.486,0.419,0.483	0.187
ENSMUSG00000039988	Ankrd13c	chr3	+	157972231	157972317	157988639	157988784	157962277	157962382	157991680	157991812	59,107,98	152,202,296	192,152,192	240,206,307	211	270	0.0002797938952	0.332,0.404,0.298	0.506,0.486,0.445	-0.134
ENSMUSG00000020388	Pdlim4	chr11	-	54059937	54060016	54063634	54063786	54056142	54056324	54068839	54068932	350,489,298	474,515,568	544,502,494	447,342,473	277	204	0.000281194607438	0.352,0.412,0.279	0.473,0.519,0.435	-0.128
ENSMUSG00000037315	Jade3	chrX	+	20429022	20429131	20435210	20435298	20425787	20425830	20460515	20460572	46,73,63	45,59,61	45,50,36	88,75,82	234	213	0.000281824220781	0.482,0.53,0.485	0.318,0.378,0.286	0.172
ENSMUSG00000001441	Npepps	chr11	-	97258273	97258351	97267594	97267679	97248201	97248323	97280200	97280432	172,142,144	272,408,384	168,316,150	241,268,196	210	203	0.000284361667939	0.379,0.252,0.266	0.403,0.533,0.425	-0.155
ENSMUSG00000021945	Zmym2	chr14	+	56913955	56914168	56919270	56919342	56912951	56913117	56920586	56920737	228,292,249	256,287,332	469,359,459	332,280,337	338	197	0.000285213905545	0.342,0.372,0.304	0.452,0.428,0.443	-0.102
ENSMUSG00000035247	Hectd1	chr12	-	51794738	51794877	51797836	51798011	51794413	51794584	51798653	51798768	165,300,363	175,215,258	268,309,264	422,345,375	300	264	0.000291480876435	0.453,0.551,0.553	0.359,0.441,0.383	0.125
ENSMUSG00000053838	Nudcd3	chr11	-	6113242	6113431	6125417	6125561	6105690	6108355	6150494	6150627	236,254,193	517,603,456	368,230,298	447,422,390	269	314	0.000295182196594	0.348,0.33,0.331	0.49,0.389,0.471	-0.114
ENSMUSG00000036817	Sun1	chr5	+	139230772	139230838	139231126	139231237	139229752	139229944	139233470	139233569	121,143,207	121,130,77	122,120,147	230,238,194	191	236	0.000297017359522	0.553,0.576,0.769	0.396,0.384,0.484	0.211
ENSMUSG00000041420	Meis3	chr7	+	16177960	16178011	16178950	16179100	16177708	16177868	16182040	16182152	86,70,46	316,327,216	112,109,113	302,254,283	176	275	0.000297352188503	0.298,0.251,0.25	0.367,0.401,0.384	-0.118
ENSMUSG00000025404	R3hdm2	chr10	+	127471767	127472000	127476519	127476698	127464981	127465013	127483975	127484218	247,302,292	331,436,457	363,385,246	319,285,277	358	304	0.000297905224947	0.388,0.37,0.352	0.491,0.534,0.43	-0.115
ENSMUSG00000022206	Npr3	chr15	-	11883297	11883464	11895681	11895804	11858616	11858752	11904885	11905674	109,125,71	199,269,263	359,251,252	399,355,347	248	292	0.000298374718267	0.392,0.354,0.241	0.514,0.454,0.461	-0.147
ENSMUSG00000057751	Megf6	chr4	+	154269892	154270021	154270401	154270530	154269646	154269775	154270622	154270751	261,249,143	469,433,310	528,540,426	650,629,563	254	254	0.000299283301486	0.358,0.365,0.316	0.448,0.462,0.431	-0.101
ENSMUSG00000030172	Erc1	chr6	-	119773733	119773901	119777987	119778071	119761143	119761311	119779476	119779632	73,122,99	70,153,176	90,49,76	202,161,204	209	293	0.000300207952874	0.594,0.528,0.441	0.384,0.299,0.343	0.179
ENSMUSG00000064138	Fam172a	chr13	+	77825322	77825388	77834509	77834701	77761837	77761938	77902653	77902875	31,31,42	94,130,208	103,90,102	227,201,198	191	317	0.000303056569087	0.354,0.284,0.251	0.43,0.426,0.461	-0.143
ENSMUSG00000063455	D630045J12Rik	chr6	-	38178830	38178890	38181313	38181497	38177606	38177755	38183964	38184092	60,85,64	50,66,74	163,142,131	59,55,77	309	185	0.000315110281686	0.418,0.435,0.341	0.623,0.607,0.505	-0.18
ENSMUSG00000032030	Cul5	chr9	-	53642517	53642598	53642680	53642826	53634971	53635065	53644486	53644628	238,337,381	90,142,131	307,248,215	190,148,136	271	206	0.000315654948438	0.668,0.643,0.689	0.551,0.56,0.546	0.114
ENSMUSG00000029227	Fip1l1	chr5	+	74536800	74536845	74557039	74557149	74535448	74535761	74571098	74571192	76,120,88	283,471,421	118,163,132	368,368,262	170	235	0.000316455062291	0.271,0.26,0.224	0.307,0.38,0.411	-0.114
ENSMUSG00000027198	Ext2	chr2	-	93762552	93762684	93791009	93791103	93739569	93739759	93795634	93795774	117,152,110	374,424,335	177,171,171	388,319,273	219	257	0.000322123704289	0.269,0.296,0.278	0.349,0.386,0.424	-0.105
ENSMUSG00000003992	Ssbp2	chr13	+	91642301	91642391	91664117	91664177	91564609	91564694	91669675	91669742	139,171,139	181,231,240	444,373,267	342,328,294	215	185	0.000322177497999	0.398,0.389,0.333	0.528,0.495,0.439	-0.114
ENSMUSG00000030967	Zranb1	chr7	+	132972689	132972761	132973424	132973623	132971185	132971339	132981280	132981401	148,239,199	446,540,482	257,193,204	369,343,348	197	324	0.000322411667541	0.353,0.421,0.404	0.534,0.481,0.491	-0.109
ENSMUSG00000018501	Ncor1	chr11	-	62327105	62327249	62329440	62329652	62325511	62325629	62329975	62330168	609,801,856	440,518,420	499,482,360	448,462,354	337	269	0.000325506314792	0.525,0.552,0.619	0.471,0.454,0.448	0.108
ENSMUSG00000025981	Coq10b	chr1	+	55064180	55064373	55067496	55067598	55061274	55061424	55071635	55072702	63,102,77	81,133,154	122,105,116	85,76,114	318	227	0.000332536466604	0.357,0.354,0.263	0.506,0.497,0.421	-0.15
ENSMUSG00000020740	Gga3	chr11	-	115590886	115590967	115591262	115591366	115590395	115590533	115591629	115591753	158,261,216	58,117,109	183,124,139	129,110,97	229	206	0.000336811514556	0.71,0.667,0.641	0.561,0.503,0.563	0.13
ENSMUSG00000025237	Parp6	chr9	+	59639763	59639812	59641023	59641096	59637633	59637701	59648829	59648909	40,68,65	18,37,19	43,52,31	51,41,43	174	198	0.000337007207668	0.717,0.677,0.796	0.49,0.591,0.451	0.219
ENSMUSG00000019891	Dcbld1	chr10	+	52284102	52284237	52290850	52290923	52261726	52261939	52304586	52304720	57,97,68	83,87,90	190,149,169	97,115,89	260	198	0.000340138164812	0.343,0.459,0.365	0.599,0.497,0.591	-0.173
ENSMUSG00000029676	Pot1a	chr6	-	25798008	25798055	25800283	25800510	25794559	25794674	25805874	25805941	74,134,94	57,73,86	141,115,130	36,49,45	352	172	0.000343982103057	0.388,0.473,0.348	0.657,0.534,0.585	-0.189
ENSMUSG00000025607	Copg2	chr6	-	30894846	30894927	30895541	30895594	30890600	30890672	30896660	30896794	96,175,158	158,223,202	136,148,86	384,262,347	178	206	0.000355433464306	0.413,0.476,0.475	0.291,0.395,0.223	0.152
ENSMUSG00000000085	Scmh1	chr4	+	120483589	120483833	120505283	120505513	120478001	120478090	120508085	120508212	139,154,102	201,274,235	178,168,209	177,193,119	369	355	0.000362067053967	0.4,0.351,0.295	0.492,0.456,0.628	-0.177
ENSMUSG00000033706	Smyd5	chr6	+	85441737	85441808	85442110	85442217	85441559	85441622	85442598	85442655	139,164,157	362,433,468	195,160,177	322,318,284	196	232	0.000363542360766	0.312,0.31,0.284	0.418,0.373,0.425	-0.103
ENSMUSG00000037443	Cep85	chr4	-	134167288	134167441	134172812	134172880	134155676	134156371	134186942	134186981	45,77,69	165,195,205	49,49,48	71,77,80	193	278	0.00036869721121	0.282,0.363,0.327	0.499,0.478,0.464	-0.156
ENSMUSG00000039599	Fam149b	chr14	+	20352703	20352839	20356354	20356497	20351311	20351416	20358023	20358140	335,497,578	149,190,140	473,422,378	274,242,213	261	268	0.000369056529734	0.698,0.729,0.809	0.639,0.642,0.646	0.103
ENSMUSG00000041180	Hectd2	chr19	+	36595208	36595254	36597076	36597186	36587365	36587430	36598886	36599035	3,0,0	5,11,13	4,3,6	5,4,2	171	235	0.000371897593758	0.452,0.0,0.0	0.524,0.508,0.805	-0.462
ENSMUSG00000052698	Tln2	chr9	-	67388569	67388712	67392451	67392604	67386556	67386684	67393574	67393704	143,262,273	98,139,128	105,106,101	120,99,82	278	268	0.000373573007112	0.584,0.645,0.673	0.458,0.508,0.543	0.131
ENSMUSG00000059495	Arhgef12	chr9	-	43027196	43027295	43044263	43044287	43026179	43026229	43105178	43105486	21,26,32	89,107,99	29,32,12	241,240,121	149	224	0.000374170567289	0.262,0.268,0.327	0.153,0.167,0.13	0.136
ENSMUSG00000022721	Trmt2a	chr16	+	18252718	18252835	18252923	18253020	18252401	18252477	18253099	18253502	248,289,235	446,479,424	305,317,248	368,329,300	242	222	0.000376464376124	0.338,0.356,0.337	0.432,0.469,0.431	-0.1
ENSMUSG00000028207	Asph	chr4	-	9610842	9610938	9635900	9635969	9607796	9607871	9639197	9639347	112,172,142	280,391,406	196,187,164	300,313,261	194	221	0.000384118385627	0.313,0.334,0.285	0.427,0.405,0.417	-0.106
ENSMUSG00000028467	Gba2	chr4	-	43569488	43569661	43569829	43569955	43569180	43569285	43570036	43570190	113,137,103	187,205,207	167,136,123	174,146,117	251	298	0.000384249454782	0.418,0.442,0.371	0.533,0.525,0.555	-0.127
ENSMUSG00000041961	Znrf3	chr11	-	5286093	5286261	5287372	5287483	5283337	5283440	5289025	5289157	116,182,200	232,252,218	383,292,271	310,250,191	236	293	0.000387607623516	0.383,0.473,0.532	0.605,0.592,0.638	-0.149
ENSMUSG00000032386	Trip4	chr9	-	65874830	65875043	65879074	65879208	65873098	65873177	65880890	65881060	150,233,253	69,131,126	205,186,183	172,156,153	259	338	0.00038800896453	0.739,0.699,0.724	0.609,0.609,0.61	0.111
ENSMUSG00000024800	Rpp30	chr19	+	36085065	36085121	36086958	36087015	36083715	36083818	36087323	36087398	167,188,222	88,126,201	94,91,120	143,121,129	181	182	0.000391764720784	0.656,0.6,0.526	0.398,0.431,0.483	0.157
ENSMUSG00000022241	Tars	chr15	-	11389575	11389742	11390311	11390410	11388297	11388460	11391060	11391207	539,911,1036	321,370,298	629,633,562	481,396,374	224	292	0.000395565720865	0.686,0.762,0.819	0.63,0.676,0.662	0.1
ENSMUSG00000030086	Chchd6	chr6	-	89569342	89569412	89574367	89574590	89567586	89567731	89595458	89595604	158,161,127	128,186,167	216,209,167	126,100,122	348	195	0.000400536625305	0.409,0.327,0.299	0.49,0.539,0.434	-0.143
ENSMUSG00000028883	Sema3a	chr5	+	13230366	13230448	13291499	13291577	13125592	13125773	13399875	13400069	130,162,162	29,62,28	386,342,368	175,215,157	207	203	0.000401183595023	0.815,0.719,0.85	0.684,0.609,0.697	0.131
ENSMUSG00000020288	Ahsa2	chr11	-	23491012	23491114	23491474	23491582	23490668	23490720	23492217	23492306	163,310,316	282,476,454	456,390,393	364,415,452	233	227	0.000401427323989	0.36,0.388,0.404	0.55,0.478,0.459	-0.112
ENSMUSG00000047921	Trappc9	chr15	-	72999971	73000115	73012805	73013022	72963559	72963686	73025961	73026087	53,45,50	91,103,70	113,111,96	111,112,64	342	269	0.000407719176629	0.314,0.256,0.36	0.445,0.438,0.541	-0.165
ENSMUSG00000020770	Unk	chr11	+	116051457	116051542	116053015	116053158	116050686	116050804	116053489	116053690	148,198,169	115,100,87	138,112,71	127,120,103	210	268	0.000410515417956	0.622,0.716,0.713	0.581,0.544,0.468	0.153
ENSMUSG00000085396	Firre	chrX	-	50600743	50600898	50608477	50608604	50598133	50598288	50608686	50608814	38,74,50	46,52,50	58,37,39	106,75,88	252	280	0.000421971805891	0.479,0.613,0.526	0.378,0.354,0.33	0.185
ENSMUSG00000024381	Bin1	chr18	+	32426223	32426352	32431670	32431742	32424819	32424967	32431982	32432093	157,237,182	219,272,157	129,106,93	239,221,175	254	197	0.000425206725328	0.357,0.403,0.473	0.295,0.271,0.292	0.125
ENSMUSG00000032846	Zswim6	chr13	-	107748183	107748363	107769559	107769710	107743960	107744137	107773372	107773521	41,61,53	96,132,150	82,76,60	128,67,71	276	305	0.000429576343188	0.321,0.338,0.281	0.414,0.556,0.483	-0.171
ENSMUSG00000030592	Ryr1	chr7	-	29004782	29004847	29005494	29005651	29004424	29004525	29008383	29008518	11,11,18	15,15,20	33,27,10	9,10,5	282	190	0.000430886478681	0.331,0.331,0.377	0.712,0.645,0.574	-0.297
ENSMUSG00000038296	Galnt18	chr7	-	111519989	111520175	111548675	111548790	111513497	111513635	111554438	111554636	207,232,227	233,305,240	485,434,472	415,346,304	240	311	0.000436227157161	0.535,0.496,0.551	0.602,0.619,0.668	-0.102
ENSMUSG00000019813	Cep57l1	chr10	-	41740839	41740961	41745770	41745921	41730998	41731115	41809572	41809622	45,79,117	73,102,98	32,32,31	91,82,75	276	247	0.000436960186776	0.356,0.409,0.517	0.239,0.259,0.27	0.171
ENSMUSG00000045394	Epcam	chr17	+	87639895	87640003	87640287	87640528	87636457	87636894	87641433	87641499	481,568,601	1717,2733,2416	756,1466,1016	2674,2998,2267	233	366	0.000438663567932	0.306,0.246,0.281	0.308,0.434,0.413	-0.107
ENSMUSG00000038902	Pogz	chr3	+	94856042	94856201	94860795	94860971	94853949	94854074	94862421	94862530	165,320,262	150,204,155	236,196,174	267,223,213	284	301	0.000438663567932	0.538,0.624,0.642	0.484,0.482,0.464	0.125
ENSMUSG00000021385	Ippk	chr13	+	49432369	49432465	49433828	49433895	49430868	49430916	49435469	49435591	30,14,35	65,97,108	34,31,23	44,37,36	221	192	0.000445121777284	0.286,0.111,0.22	0.402,0.421,0.357	-0.188
ENSMUSG00000025870	Arl10	chr13	+	54575749	54575948	54578792	54578968	54575014	54575277	54580720	54581128	63,100,60	143,157,107	116,138,107	150,102,93	324	301	0.000449002494413	0.29,0.372,0.343	0.418,0.557,0.517	-0.162
ENSMUSG00000107476	Zfp862-ps	chr6	+	48514151	48514326	48515236	48515356	48512437	48512512	48525023	48525122	29,27,35	18,30,21	55,59,67	19,16,10	300	245	0.000449429774124	0.568,0.424,0.576	0.703,0.751,0.845	-0.244
ENSMUSG00000037514	Pank2	chr2	+	131273910	131274120	131287473	131287597	131262524	131262815	131293398	131293524	112,229,266	385,594,598	231,373,245	487,400,375	335	249	0.000454422437752	0.178,0.223,0.248	0.261,0.409,0.327	-0.116
ENSMUSG00000041870	Ankrd13a	chr5	+	114800704	114800812	114801655	114801816	114799383	114799541	114803556	114803624	274,365,357	349,488,443	419,436,348	345,334,348	233	286	0.000460604877944	0.491,0.479,0.497	0.599,0.616,0.551	-0.1
ENSMUSG00000028179	Cth	chr3	-	157913599	157913731	157918425	157918535	157910882	157910940	157920016	157920112	279,377,400	249,297,236	246,225,187	306,240,366	235	257	0.000460834691871	0.551,0.581,0.65	0.468,0.506,0.358	0.15
ENSMUSG00000075703	Ept1	chr5	+	30264274	30264455	30265337	30265523	30263070	30263119	30266900	30272427	56,89,77	130,208,266	132,127,74	168,150,147	306	311	0.000461718752839	0.304,0.303,0.227	0.444,0.463,0.338	-0.137
ENSMUSG00000028059	Arhgef2	chr3	+	88632912	88633042	88633257	88633367	88632275	88632333	88633499	88633646	59,89,54	163,182,205	50,60,40	251,256,267	255	235	0.000469226501195	0.25,0.311,0.195	0.155,0.178,0.121	0.101
ENSMUSG00000031921	Terf2	chr8	-	107082982	107083069	107094821	107094952	107081092	107081239	107095928	107096024	102,144,108	144,212,184	259,224,155	252,194,155	256	212	0.000472263612498	0.37,0.36,0.327	0.46,0.489,0.453	-0.115
ENSMUSG00000087174	5530601H04Rik	chrX	-	105066758	105066877	105068570	105068628	105044001	105044111	105069610	105069675	54,89,94	149,147,148	135,106,133	122,124,70	183	244	0.000474628331878	0.326,0.447,0.459	0.596,0.533,0.717	-0.205
ENSMUSG00000051786	Tubgcp6	chr15	-	89116044	89116255	89120509	89120673	89111115	89111289	89122076	89122886	125,143,161	34,53,35	117,104,122	92,65,49	289	336	0.00047622619872	0.81,0.758,0.842	0.597,0.65,0.743	0.14
ENSMUSG00000025825	Iscu	chr5	+	113775217	113775328	113776770	113776849	113774262	113774376	113777832	113778288	201,282,273	203,306,217	264,289,279	189,172,138	236	204	0.000479351481762	0.461,0.443,0.521	0.547,0.592,0.636	-0.117
ENSMUSG00000074247	Dda1	chr8	+	71472036	71472117	71473774	71473836	71469198	71469325	71474487	71476098	75,79,58	170,203,118	94,164,122	158,171,101	206	187	0.0004860399991	0.286,0.261,0.309	0.351,0.465,0.523	-0.161
ENSMUSG00000041491	Cep78	chr19	-	15959531	15959700	15974355	15974467	15955773	15956403	15974887	15974952	260,349,410	269,294,395	280,255,256	428,322,382	237	294	0.000491213870038	0.545,0.596,0.563	0.448,0.496,0.454	0.102
ENSMUSG00000032396	Dis3l	chr9	-	64311445	64311979	64313933	64314026	64310441	64310596	64314552	64314800	102,133,95	162,228,182	168,133,129	154,178,112	218	659	0.000494458619216	0.656,0.638,0.612	0.767,0.693,0.777	-0.11
ENSMUSG00000031545	Gpat4	chr8	-	23175507	23175636	23179414	23179500	23175339	23175419	23179768	23179824	127,142,141	389,451,471	329,282,224	580,470,580	211	254	0.000496691932904	0.282,0.275,0.265	0.406,0.419,0.317	-0.107
ENSMUSG00000021629	Slc30a5	chr13	-	100821118	100821206	100824915	100825001	100818125	100818213	100826451	100826518	66,135,208	131,261,320	197,128,171	194,169,141	211	213	0.000501511810631	0.337,0.343,0.396	0.506,0.433,0.55	-0.138
ENSMUSG00000028453	Fancg	chr4	-	43003226	43003344	43003782	43003932	43002342	43003092	43004558	43004605	32,49,80	71,100,96	119,104,108	84,109,67	275	243	0.000503680281631	0.285,0.302,0.424	0.556,0.457,0.588	-0.197
ENSMUSG00000025583	Rptor	chr11	+	119780542	119780602	119798768	119798869	119756238	119756414	119799321	119799466	43,52,28	144,219,204	69,83,41	165,190,97	185	226	0.000504601619055	0.267,0.225,0.144	0.338,0.348,0.341	-0.13
ENSMUSG00000041164	Zmiz2	chr11	+	6396231	6396434	6396664	6396848	6395757	6395872	6397028	6397289	137,161,120	329,330,244	253,233,183	339,327,256	328	309	0.000504657061915	0.282,0.315,0.317	0.413,0.402,0.402	-0.101
ENSMUSG00000027550	Lrrcc1	chr3	+	14545495	14545692	14547246	14547394	14539910	14540114	14548107	14548256	116,201,219	89,126,160	130,137,162	198,147,168	322	273	0.000506398029197	0.525,0.575,0.537	0.358,0.441,0.45	0.129
ENSMUSG00000021177	Tdp1	chr12	+	99935004	99935107	99945239	99945348	99915449	99915557	99954962	99955219	260,289,253	423,546,452	283,242,255	320,316,273	228	234	0.000508614979476	0.387,0.352,0.365	0.476,0.44,0.489	-0.1
ENSMUSG00000093930	Hmgcs1	chr13	+	119701075	119701240	119702534	119702700	119700507	119700633	119703519	119703690	2024,2300,2019	1118,1566,2234	1462,1296,1101	1809,1546,1881	290	291	0.000512340553005	0.645,0.596,0.476	0.448,0.457,0.37	0.147
ENSMUSG00000071072	Ptges3	chr10	+	128069215	128069285	128070133	128070232	128068671	128068785	128072067	128072157	8,11,6	5,10,6	20,69,41	5,5,11	195	224	0.000514274719307	0.648,0.558,0.535	0.821,0.941,0.811	-0.277
ENSMUSG00000028568	Btf3l4	chr4	-	108826099	108826213	108830517	108830583	108819135	108819337	108833507	108833614	62,95,146	140,310,209	124,123,128	127,144,126	191	239	0.000525259478545	0.357,0.277,0.466	0.55,0.517,0.56	-0.176
ENSMUSG00000037098	Rab11fip3	chr17	-	26008854	26008890	26011996	26012131	26004550	26004644	26013773	26013917	42,57,73	108,126,127	115,118,76	137,125,105	260	161	0.000525259478545	0.194,0.219,0.263	0.342,0.369,0.309	-0.115
ENSMUSG00000035834	Polr3g	chr13	-	81687125	81687176	81689196	81689256	81682111	81682194	81694647	81694777	107,157,207	116,215,214	206,191,204	157,121,154	185	176	0.000539589190462	0.467,0.41,0.479	0.555,0.6,0.558	-0.119
ENSMUSG00000036792	Mbd5	chr2	+	49118651	49118805	49169908	49170013	49099716	49099809	49231671	49231848	67,121,173	32,47,41	108,81,82	67,64,63	279	230	0.000539589190462	0.633,0.68,0.777	0.571,0.511,0.518	0.163
ENSMUSG00000031485	Prosc	chr8	+	27049173	27049308	27051258	27051401	27045923	27045999	27052235	27052334	81,152,145	216,233,190	197,158,160	142,171,138	260	268	0.000550110085242	0.279,0.402,0.44	0.588,0.488,0.544	-0.166
ENSMUSG00000079184	Mphosph8	chr14	+	56695620	56695748	56696658	56696742	56693423	56693578	56697130	56697430	200,247,313	64,135,95	255,236,209	189,164,133	253	209	0.00055025639296	0.721,0.602,0.731	0.527,0.543,0.565	0.14
ENSMUSG00000019731	Slc35e1	chr8	-	72484660	72484906	72488120	72488246	72480640	72483993	72489451	72489589	206,207,171	430,486,372	276,255,205	416,334,313	251	371	0.000556924516576	0.415,0.386,0.405	0.495,0.53,0.492	-0.104
ENSMUSG00000034687	Fras1	chr5	+	96588078	96588222	96598888	96599029	96572910	96573045	96600624	96600801	25,38,17	101,86,85	84,97,64	133,165,103	269	266	0.000564589802271	0.197,0.304,0.165	0.384,0.368,0.381	-0.156
ENSMUSG00000037287	Tbcel	chr9	-	42444406	42444588	42451612	42451762	42442818	42443075	42472065	42472258	15,7,21	110,155,157	24,47,10	94,87,65	275	307	0.000567247935292	0.132,0.048,0.13	0.222,0.376,0.147	-0.145
ENSMUSG00000026627	Tmem206	chr1	+	191340726	191340878	191344976	191345119	191338781	191338991	191346759	191346904	83,96,99	56,62,57	87,77,84	103,85,96	277	268	0.000583539340209	0.589,0.6,0.627	0.45,0.467,0.458	0.147
ENSMUSG00000024135	Srbd1	chr17	-	86001430	86001607	86003846	86003953	86000320	86000473	86051085	86051168	134,190,207	269,530,437	196,171,235	344,240,309	232	302	0.000587406451676	0.393,0.318,0.381	0.426,0.481,0.497	-0.104
ENSMUSG00000040811	Eml2	chr7	+	19201829	19201927	19202508	19202596	19201564	19201653	19202976	19203072	45,70,31	159,231,214	79,85,69	189,194,144	223	213	0.000592048891184	0.213,0.224,0.122	0.285,0.295,0.314	-0.112
ENSMUSG00000038718	Pbx3	chr2	-	34213251	34213442	34224404	34224646	34204779	34204915	34370823	34370897	112,161,205	340,581,588	149,164,205	376,291,269	367	316	0.00059254969823	0.221,0.193,0.231	0.254,0.327,0.396	-0.111
ENSMUSG00000026425	Srgap2	chr1	-	131317128	131317234	131319524	131319659	131310473	131310698	131320434	131320512	94,104,110	176,228,173	172,143,105	182,173,121	260	231	0.000598612395282	0.322,0.288,0.361	0.456,0.423,0.435	-0.114
ENSMUSG00000021555	Naa35	chr13	+	59586152	59586281	59595348	59595382	59585393	59585459	59598039	59598154	53,113,145	117,166,153	132,131,151	99,115,104	254	159	0.000609570960457	0.221,0.299,0.372	0.455,0.416,0.476	-0.152
ENSMUSG00000001120	Pcbp3	chr10	-	76781831	76781873	76785139	76785214	76770960	76771036	76788390	76788519	98,169,78	9,12,5	56,48,32	10,15,8	200	167	0.000625210835622	0.901,0.922,0.929	0.824,0.728,0.77	0.143
ENSMUSG00000022792	Yars2	chr16	+	16306462	16306618	16307209	16307380	16304535	16304703	16309331	16309640	350,585,627	296,321,415	467,413,418	495,435,419	281	296	0.000627933367507	0.555,0.658,0.614	0.498,0.5,0.512	0.106
ENSMUSG00000039050	Osbpl2	chr2	+	180145088	180145186	180148425	180148608	180144831	180144966	180150178	180150286	48,41,57	97,150,117	138,115,116	199,132,137	223	308	0.000629611684767	0.406,0.274,0.402	0.489,0.546,0.539	-0.164
ENSMUSG00000020770	Unk	chr11	+	116049313	116049444	116050036	116050172	116048984	116049161	116050686	116050804	173,180,179	205,305,254	204,170,156	182,161,128	256	261	0.000634993763817	0.462,0.376,0.418	0.533,0.518,0.554	-0.116
ENSMUSG00000026767	Fam188a	chr2	-	12400022	12400137	12403997	12404168	12397492	12397566	12405859	12405920	62,50,56	98,158,220	99,78,83	116,114,109	296	240	0.000637526422043	0.339,0.204,0.171	0.409,0.357,0.382	-0.145
ENSMUSG00000022855	Senp2	chr16	+	22032103	22032164	22036469	22036646	22028540	22028592	22038536	22038668	90,170,289	442,792,913	166,176,166	431,438,431	186	302	0.000641308714014	0.248,0.258,0.339	0.385,0.395,0.385	-0.107
ENSMUSG00000030268	Bcat1	chr6	-	145010049	145010135	145015448	145015591	145007729	145007756	145019191	145019355	301,351,344	140,185,153	242,235,192	175,156,183	268	211	0.000641443048314	0.629,0.599,0.639	0.521,0.543,0.452	0.117
ENSMUSG00000042605	Atxn2	chr5	+	121781332	121781542	121783856	121784039	121779417	121779596	121785214	121785412	398,517,364	257,260,181	284,289,168	276,209,138	335	308	0.000642831972585	0.587,0.646,0.649	0.486,0.56,0.528	0.103
ENSMUSG00000037426	Depdc5	chr5	+	32867973	32868061	32868820	32868867	32864576	32864699	32875281	32875367	66,136,118	77,107,128	147,122,111	70,77,60	213	172	0.000648333585337	0.409,0.507,0.427	0.629,0.561,0.599	-0.149
ENSMUSG00000029128	Rab28	chr5	-	41635805	41635909	41698389	41698478	41633172	41633250	41703437	41703534	301,311,470	511,829,912	403,365,368	547,455,527	214	229	0.000648562868872	0.387,0.286,0.355	0.441,0.462,0.428	-0.101
ENSMUSG00000061136	Prpf40a	chr2	-	53156622	53156985	53157892	53157917	53154025	53154072	53159262	53159316	89,146,205	752,1114,1409	144,147,119	701,657,642	150	488	0.000650876560132	0.278,0.299,0.321	0.401,0.421,0.376	-0.1
ENSMUSG00000033257	Ttll4	chr1	+	74687477	74687560	74687722	74687851	74687203	74687395	74688163	74688286	134,263,148	443,625,625	194,181,181	390,343,347	208	254	0.000659216185883	0.27,0.339,0.224	0.378,0.392,0.389	-0.109
ENSMUSG00000001157	Gmcl1	chr6	-	86714174	86714259	86726072	86726196	86711588	86711679	86732910	86733383	140,206,192	95,130,129	175,231,108	274,196,219	249	210	0.000661712641099	0.554,0.572,0.557	0.35,0.498,0.294	0.18
ENSMUSG00000018651	Tada2a	chr11	-	84118247	84118307	84121081	84121188	84109953	84110045	84126987	84127095	286,446,422	91,143,138	319,247,217	163,117,120	232	185	0.000675335161502	0.715,0.713,0.709	0.609,0.627,0.59	0.104
ENSMUSG00000025082	Vwa2	chr19	+	56906389	56906962	56908831	56909383	56905478	56905586	56909689	56909815	168,130,153	284,327,307	266,260,267	390,337,314	698	677	0.000678791083627	0.365,0.278,0.326	0.398,0.428,0.452	-0.103
ENSMUSG00000028107	Tars2	chr3	-	95750866	95750984	95751505	95751630	95750700	95750765	95753006	95753130	301,326,285	102,172,113	292,213,206	188,154,140	250	243	0.000680341791073	0.741,0.648,0.71	0.602,0.573,0.589	0.112
ENSMUSG00000039990	Edrf1	chr7	+	133648185	133648297	133650277	133650425	133647344	133647466	133650500	133650609	53,110,117	80,145,213	171,125,154	157,137,120	237	273	0.000680341791073	0.433,0.466,0.388	0.556,0.512,0.596	-0.126
ENSMUSG00000052137	Rbm12b2	chr4	+	12089662	12089727	12092522	12092572	12089440	12089523	12093114	12096243	4,6,5	39,51,49	10,19,8	22,13,31	190	175	0.000680487264737	0.086,0.098,0.086	0.295,0.574,0.192	-0.264
ENSMUSG00000025630	Hprt	chrX	+	52999090	52999197	53002087	53002271	52988136	52988250	53008652	53008718	265,348,317	425,434,630	450,486,444	511,444,430	232	309	0.000681603821573	0.454,0.516,0.401	0.54,0.593,0.579	-0.114
ENSMUSG00000026667	Uhmk1	chr1	-	170205114	170205203	170207113	170207212	170193419	170200013	170207345	170207422	113,160,156	198,328,336	206,178,142	242,211,211	224	214	0.000681603821573	0.353,0.318,0.307	0.449,0.446,0.391	-0.103
ENSMUSG00000036270	Edc4	chr8	+	105891495	105891715	105892266	105892430	105891218	105891405	105892669	105893208	183,222,122	397,434,411	241,228,192	347,319,319	345	289	0.000682952955501	0.279,0.3,0.199	0.368,0.374,0.335	-0.1
ENSMUSG00000041164	Zmiz2	chr11	+	6396327	6396434	6396664	6396848	6395757	6395872	6397028	6397289	46,67,45	329,330,244	113,74,100	339,327,256	232	309	0.000686949764781	0.157,0.213,0.197	0.307,0.232,0.342	-0.105
ENSMUSG00000062270	Morf4l1	chr9	-	90107234	90107302	90110125	90110172	90102299	90102386	90114535	90114774	11,6,8	5,20,12	1,1,4	22,21,18	172	193	0.000691341120404	0.712,0.252,0.428	0.049,0.051,0.2	0.364
ENSMUSG00000061613	U2af1	chr17	-	31652501	31652568	31654978	31655066	31648844	31648894	31658652	31658754	416,581,721	232,238,248	334,312,317	234,245,180	213	192	0.000704198260893	0.618,0.688,0.724	0.563,0.534,0.614	0.106
ENSMUSG00000026765	Lypd6b	chr2	+	49863810	49863906	49903375	49903452	49787687	49787773	49930924	49930984	22,34,29	16,35,24	68,81,63	33,23,20	221	202	0.000721087104193	0.557,0.47,0.525	0.653,0.763,0.742	-0.202
ENSMUSG00000022960	Donson	chr16	-	91683632	91683811	91684301	91684480	91682742	91682821	91686166	91686370	75,151,123	156,246,279	146,132,109	162,150,153	304	304	0.000726301112829	0.325,0.38,0.306	0.474,0.468,0.416	-0.116
ENSMUSG00000032485	Scap	chr9	+	110373389	110373495	110373996	110374169	110372975	110373196	110374509	110374636	196,296,209	131,193,124	318,356,288	384,308,269	231	298	0.000735560084615	0.659,0.664,0.685	0.517,0.599,0.58	0.104
ENSMUSG00000029004	Kmt2e	chr5	+	23496403	23496500	23496971	23497222	23495985	23496240	23497538	23497595	85,127,160	242,392,469	191,223,230	418,434,382	222	376	0.000737862904799	0.373,0.354,0.366	0.436,0.465,0.505	-0.104
ENSMUSG00000029705	Cux1	chr5	-	136319780	136319839	136326749	136326938	136315998	136316047	136332623	136332728	140,206,144	136,171,138	225,172,166	295,279,236	314	184	0.000742242754054	0.376,0.414,0.379	0.309,0.265,0.292	0.101
ENSMUSG00000029406	Pitpnm2	chr5	-	124121872	124122056	124122569	124122719	124121667	124121796	124122888	124123037	31,51,26	72,76,63	140,132,70	135,122,83	275	309	0.000742936363758	0.326,0.43,0.317	0.538,0.549,0.487	-0.167
ENSMUSG00000042303	Sgsm3	chr15	+	81003359	81003445	81003803	81003870	81002568	81002664	81006406	81006497	49,43,44	8,11,14	61,54,48	39,27,33	211	192	0.000745003297037	0.848,0.781,0.741	0.587,0.645,0.57	0.189
ENSMUSG00000027641	Rbl1	chr2	-	157163538	157163715	157167234	157167446	157161379	157161451	157169866	157170130	152,188,134	186,215,269	345,269,252	292,221,190	337	302	0.00074737897976	0.423,0.439,0.309	0.514,0.522,0.543	-0.136
ENSMUSG00000042298	Ttc19	chr11	+	62284130	62284169	62285002	62285059	62283596	62283707	62285823	62285885	14,12,21	92,100,115	22,14,17	44,52,26	164	182	0.000760829274833	0.144,0.118,0.169	0.357,0.23,0.42	-0.192
ENSMUSG00000078584	AU022252	chr4	-	119228026	119228113	119232353	119232469	119226800	119226932	119232582	119232712	135,144,95	307,359,402	152,165,121	302,282,160	241	212	0.000761789971206	0.279,0.261,0.172	0.307,0.34,0.399	-0.111
ENSMUSG00000022701	Ccdc191	chr16	+	43943503	43943964	43944638	43944730	43938913	43939163	43946668	43946751	33,61,50	61,85,88	71,59,55	44,47,58	586	217	0.000763248359136	0.167,0.21,0.174	0.374,0.317,0.26	-0.133
ENSMUSG00000005802	Slc30a4	chr2	-	122686950	122687056	122687863	122688068	122685997	122686132	122689398	122689552	106,116,142	38,45,42	136,125,75	87,74,103	330	231	0.000764916050645	0.661,0.643,0.703	0.523,0.542,0.338	0.201
ENSMUSG00000002319	Ipo4	chr14	-	55629977	55630089	55630294	55630415	55629748	55629867	55630597	55630660	205,197,177	392,388,368	249,278,270	326,287,410	246	237	0.000765206972784	0.335,0.328,0.317	0.424,0.483,0.388	-0.105
ENSMUSG00000005102	Eif2ak4	chr2	+	118462663	118462771	118463945	118464074	118462223	118462358	118466352	118466439	94,95,96	137,179,145	136,135,140	148,133,120	233	254	0.000765206972784	0.428,0.367,0.419	0.5,0.525,0.56	-0.124
ENSMUSG00000019907	Ppp1r12a	chr10	+	108252756	108252924	108253324	108253495	108251839	108251944	108259755	108259846	219,314,326	201,271,365	269,243,208	397,311,342	293	296	0.000770400572621	0.524,0.539,0.474	0.406,0.441,0.381	0.103
ENSMUSG00000028883	Sema3a	chr5	+	13291499	13291577	13399875	13400069	13230366	13230448	13451103	13451261	37,70,44	268,251,373	198,178,191	660,605,528	203	319	0.000773668076486	0.178,0.305,0.156	0.32,0.316,0.362	-0.12
ENSMUSG00000029276	Glmn	chr5	-	107570129	107570317	107572279	107572382	107562750	107562804	107573684	107573922	152,219,224	204,223,339	327,305,255	231,195,253	228	313	0.000775576595305	0.506,0.574,0.476	0.66,0.682,0.58	-0.122
ENSMUSG00000028149	Rap1gds1	chr3	-	138956193	138956319	138957409	138957544	138955321	138955461	138958553	138958685	171,219,231	88,97,126	179,219,109	147,156,117	260	251	0.00077624275403	0.652,0.685,0.639	0.54,0.575,0.474	0.129
ENSMUSG00000008206	Cers4	chr8	+	4520215	4520308	4520553	4520682	4519462	4519513	4521173	4521280	71,134,108	130,246,194	115,108,118	133,127,115	218	254	0.000781336737271	0.389,0.388,0.393	0.502,0.498,0.545	-0.125
ENSMUSG00000040297	Suco	chr1	-	161829235	161829340	161833415	161833503	161828155	161828310	161834035	161835193	177,267,329	111,202,222	352,257,314	352,316,298	213	230	0.000784324288236	0.633,0.588,0.615	0.519,0.468,0.532	0.106
ENSMUSG00000057110	Cntrl	chr2	+	35160520	35160661	35160790	35160917	35160247	35160378	35161928	35162093	73,75,132	169,232,209	136,131,116	159,146,162	266	252	0.000784607444617	0.29,0.234,0.374	0.448,0.459,0.404	-0.138
ENSMUSG00000071266	Zfp946	chr17	+	22446796	22446893	22451096	22451152	22444167	22444291	22453451	22453578	78,98,91	14,35,43	102,57,87	69,50,66	222	181	0.000803820955446	0.82,0.695,0.633	0.547,0.482,0.518	0.2
ENSMUSG00000058070	Eml1	chr12	+	108512974	108513070	108514377	108514512	108511820	108511931	108515115	108515215	44,86,63	173,369,350	72,53,52	171,132,162	221	260	0.00080578946203	0.23,0.215,0.175	0.331,0.321,0.274	-0.102
ENSMUSG00000017756	Slc12a7	chr13	+	73788564	73788711	73789940	73789995	73785043	73785166	73790649	73790780	103,155,88	120,123,100	154,149,136	105,74,73	272	180	0.000809746802671	0.362,0.455,0.368	0.493,0.571,0.552	-0.144
ENSMUSG00000045983	Eif4g1	chr16	+	20673598	20673655	20673867	20673961	20672748	20672876	20674227	20674314	396,465,461	882,928,577	222,196,168	675,607,484	182	219	0.00082509630424	0.351,0.376,0.49	0.284,0.28,0.295	0.119
ENSMUSG00000022246	Rai14	chr15	-	10599719	10599784	10610004	10610093	10595834	10595892	10633135	10633266	88,119,65	110,155,125	140,135,78	85,76,82	214	190	0.000829293903344	0.415,0.405,0.316	0.594,0.612,0.458	-0.176
ENSMUSG00000018363	Smurf2	chr11	-	106839187	106839291	106841599	106841795	106836069	106836184	106845982	106846141	180,297,332	222,299,306	489,369,426	318,284,283	321	229	0.000829293903344	0.366,0.415,0.436	0.523,0.481,0.518	-0.102
ENSMUSG00000033769	Exoc6b	chr6	-	84989324	84989529	85004988	85005036	84908112	84908289	85011317	85011483	87,116,118	95,127,157	88,70,58	149,147,158	173	330	0.000829293903344	0.636,0.635,0.589	0.53,0.476,0.412	0.147
ENSMUSG00000048440	Cyp4f16	chr17	+	32540270	32540415	32542737	32542791	32536994	32537196	32542876	32543004	60,84,49	31,24,22	35,59,38	39,42,47	270	179	0.0008350399041	0.562,0.699,0.596	0.373,0.482,0.349	0.218
ENSMUSG00000026048	Ercc5	chr1	+	44173911	44174031	44174161	44174375	44173337	44173579	44175838	44175983	198,241,295	97,170,196	254,212,226	231,238,203	245	339	0.000835824216972	0.739,0.662,0.676	0.603,0.552,0.606	0.105
ENSMUSG00000025932	Eya1	chr1	-	14283120	14283198	14302769	14302897	14274533	14274603	14304424	14304474	53,109,72	110,177,190	38,60,34	48,51,36	253	203	0.000839343471088	0.279,0.331,0.233	0.388,0.486,0.431	-0.154
ENSMUSG00000084128	Esrp2	chr8	-	106133572	106133705	106133959	106134014	106133450	106133493	106134233	106134332	55,68,73	239,330,277	168,137,133	440,398,332	180	258	0.000843974362379	0.248,0.228,0.274	0.354,0.33,0.365	-0.1
ENSMUSG00000053289	Ddx10	chr9	-	53207465	53207554	53213235	53213337	53204058	53204530	53223659	53223744	149,150,243	200,207,220	246,216,268	186,168,163	227	214	0.000844692599224	0.413,0.406,0.51	0.555,0.548,0.608	-0.127
ENSMUSG00000017550	Atad5	chr11	+	80127256	80127437	80131203	80131382	80124066	80124131	80132464	80133306	66,90,101	114,187,149	177,149,166	177,165,182	306	304	0.000850445680508	0.365,0.323,0.402	0.498,0.473,0.475	-0.119
ENSMUSG00000013611	Snx31	chr15	-	36523442	36523556	36525573	36525777	36517598	36517676	36527684	36527777	9,8,10	13,8,10	85,82,64	30,33,20	329	239	0.000860477269793	0.335,0.421,0.421	0.673,0.644,0.699	-0.28
ENSMUSG00000024889	Rce1	chr19	-	4625012	4625096	4625192	4625295	4624684	4624763	4625432	4625617	69,86,50	147,170,104	100,140,91	119,140,132	228	209	0.00086696807667	0.301,0.317,0.306	0.435,0.478,0.387	-0.125
ENSMUSG00000049971	Glt1d1	chr5	+	127657086	127657138	127663341	127663378	127650682	127650788	127664651	127664708	37,52,33	9,17,17	10,8,11	23,5,22	177	162	0.000869415573811	0.79,0.737,0.64	0.285,0.594,0.314	0.325
ENSMUSG00000020716	Nf1	chr11	+	79564823	79564946	79565417	79565551	79559404	79559562	79565919	79566020	98,109,89	30,40,70	116,78,90	111,109,83	248	259	0.000880860726379	0.773,0.74,0.57	0.522,0.428,0.531	0.201
ENSMUSG00000025145	Lrrc45	chr11	+	120718649	120718720	120719039	120719132	120718441	120718553	120719465	120719558	122,148,126	213,239,215	73,92,65	195,221,214	196	218	0.000884750056466	0.389,0.408,0.395	0.294,0.316,0.253	0.11
ENSMUSG00000020770	Unk	chr11	+	116050036	116050172	116050686	116050804	116049313	116049444	116051457	116051542	109,131,99	174,244,213	135,125,96	171,144,94	261	243	0.000918306804356	0.368,0.333,0.302	0.424,0.447,0.487	-0.118
ENSMUSG00000030432	Rpl28	chr7	+	4793320	4793409	4793502	4793626	4792873	4792998	4794063	4794182	33,41,37	68,79,57	25,25,17	75,101,84	214	249	0.000918306804356	0.361,0.377,0.43	0.279,0.224,0.191	0.158
ENSMUSG00000060098	Prmt7	chr8	+	106217243	106217280	106219919	106220069	106212375	106212571	106227210	106227319	185,243,266	285,289,342	172,164,140	339,339,284	162	275	0.000922444227204	0.524,0.588,0.569	0.463,0.451,0.456	0.104
ENSMUSG00000006390	Elovl1	chr4	+	118430495	118430555	118430714	118430905	118428118	118428215	118431062	118431143	136,142,151	163,226,238	106,107,84	244,219,228	185	316	0.000939628517449	0.588,0.518,0.52	0.426,0.455,0.386	0.12
ENSMUSG00000033257	Ttll4	chr1	+	74687203	74687395	74687477	74687560	74686316	74686393	74687722	74687851	108,146,86	199,284,237	128,153,138	193,205,122	317	208	0.000944152147085	0.263,0.252,0.192	0.303,0.329,0.426	-0.117
ENSMUSG00000033326	Kdm4a	chr4	-	118138869	118138989	118142382	118142553	118138484	118138577	118143898	118144084	419,454,366	214,306,319	522,473,493	535,468,624	296	245	0.000952899766501	0.618,0.551,0.487	0.447,0.455,0.395	0.12
ENSMUSG00000034610	Zcchc11	chr4	+	108486453	108486617	108491347	108491464	108479080	108479741	108495149	108495327	339,456,491	108,139,253	416,364,320	218,229,260	289	242	0.000955169972531	0.724,0.733,0.619	0.615,0.571,0.508	0.127
ENSMUSG00000028300	3110043O21Rik	chr4	-	35196972	35197208	35205767	35205884	35194136	35194194	35211291	35211364	56,63,81	28,15,24	70,58,57	48,46,40	242	361	0.000963073744093	0.749,0.862,0.834	0.685,0.653,0.68	0.142
ENSMUSG00000025878	Uimc1	chr13	-	55069721	55069807	55076301	55076407	55060265	55060342	55077402	55077527	52,79,99	141,134,189	137,97,90	125,131,110	231	211	0.00097599688683	0.252,0.35,0.324	0.5,0.403,0.428	-0.135
ENSMUSG00000021245	Mlh3	chr12	-	85240959	85240983	85245762	85245922	85240797	85240876	85247611	85247723	55,68,58	2,4,4	81,83,80	18,11,15	285	149	0.000982930779867	0.935,0.899,0.883	0.702,0.798,0.736	0.16
ENSMUSG00000022210	Dhrs4	chr14	+	55486116	55486218	55487259	55487311	55480025	55480203	55487583	55487718	362,486,421	329,370,423	582,570,480	311,264,351	227	177	0.000994576457922	0.462,0.506,0.437	0.593,0.627,0.516	-0.11
ENSMUSG00000002825	Qtrt1	chr9	+	21419438	21419548	21419624	21419712	21419290	21419366	21420035	21420277	403,420,358	203,325,178	239,242,178	249,209,171	235	213	0.000995752468682	0.643,0.539,0.646	0.465,0.512,0.485	0.122
ENSMUSG00000039048	Foxred1	chr9	-	35209415	35209529	35209944	35210165	35209037	35209156	35210806	35211055	168,191,187	83,132,103	211,214,217	232,196,171	346	239	0.00104251910601	0.583,0.5,0.556	0.386,0.43,0.467	0.119
ENSMUSG00000030058	Copg1	chr6	+	87903484	87903560	87904087	87904191	87902197	87902441	87904815	87904941	266,361,317	896,1209,974	401,345,484	925,822,653	201	229	0.00105706146064	0.253,0.254,0.27	0.331,0.323,0.458	-0.112
ENSMUSG00000089872	Rps6kc1	chr1	-	190844486	190844602	190871591	190871951	190834005	190834098	190885333	190885427	38,62,48	79,82,87	137,97,98	83,107,93	485	241	0.00106047031556	0.193,0.273,0.215	0.451,0.311,0.344	-0.142
ENSMUSG00000027655	Dhx35	chr2	+	158842855	158842933	158844077	158844207	158842304	158842399	158846907	158846989	65,75,71	313,328,193	101,76,105	225,197,156	203	255	0.0010631601004	0.207,0.223,0.316	0.361,0.326,0.458	-0.133
ENSMUSG00000026155	Smap1	chr1	-	23877708	23877794	23891859	23891993	23876373	23876449	23922037	23922317	167,246,254	96,154,166	286,337,264	97,132,121	259	211	0.0010714626894	0.586,0.565,0.555	0.706,0.675,0.64	-0.105
ENSMUSG00000034789	Rab24	chr13	-	55320744	55320844	55321101	55321180	55320502	55320553	55321389	55321458	332,345,268	231,297,280	273,249,263	389,305,346	204	225	0.00107354298654	0.613,0.562,0.514	0.436,0.474,0.456	0.108
ENSMUSG00000037720	Tmem33	chr5	+	67263729	67263824	67264269	67264457	67260963	67261033	67267301	67267369	117,166,157	275,627,489	382,392,231	703,544,541	220	313	0.00107582355322	0.377,0.274,0.314	0.436,0.506,0.378	-0.118
ENSMUSG00000046138	9930021J03Rik	chr19	-	29723389	29723505	29735115	29735205	29720721	29720773	29743532	29743612	101,144,156	84,170,169	119,97,103	195,186,166	215	241	0.0010788312298	0.574,0.487,0.509	0.406,0.369,0.41	0.128
ENSMUSG00000006390	Elovl1	chr4	+	118430714	118430905	118431062	118431143	118430495	118430555	118431265	118431322	238,257,249	63,104,86	274,256,232	141,145,134	316	206	0.0010916654549	0.711,0.617,0.654	0.559,0.535,0.53	0.119
ENSMUSG00000034532	Fbxo16	chr14	+	65295392	65295557	65299185	65299415	65293783	65293990	65303099	65303202	66,79,86	134,216,168	66,70,55	67,78,86	290	355	0.00111741516066	0.376,0.309,0.385	0.547,0.523,0.439	-0.146
ENSMUSG00000030064	Frmd4b	chr6	-	97396192	97396277	97412487	97412580	97354004	97354061	97421561	97421656	163,207,201	50,111,72	184,252,153	159,138,130	218	210	0.00112114021688	0.758,0.642,0.729	0.527,0.638,0.531	0.144
ENSMUSG00000018417	Myo1b	chr1	-	51863318	51863434	51883082	51883226	51834448	51834543	51915760	51916071	122,134,132	320,442,549	181,307,231	514,417,413	269	241	0.00112114021688	0.255,0.214,0.177	0.24,0.397,0.334	-0.108
ENSMUSG00000054452	Aes	chr10	+	81561218	81561316	81564094	81564158	81559493	81559668	81564672	81564717	389,505,700	1607,1692,1765	564,1413,665	1391,1175,1129	223	189	0.00112114021688	0.17,0.202,0.252	0.256,0.505,0.333	-0.157
ENSMUSG00000022139	Mbnl2	chr14	+	120385390	120385591	120388899	120389163	120379149	120379314	120395711	120395765	364,443,409	157,256,172	488,389,290	273,450,330	326	389	0.00114548115992	0.735,0.674,0.739	0.681,0.508,0.512	0.149
ENSMUSG00000021222	Dcaf4	chr12	+	83530823	83530906	83532278	83532381	83529976	83530134	83533866	83534010	76,94,84	225,256,260	214,196,165	411,295,356	208	228	0.00115355508694	0.27,0.287,0.262	0.363,0.421,0.337	-0.101
ENSMUSG00000055320	Tead1	chr7	+	112841887	112841950	112842039	112842102	112839415	112839480	112876074	112876248	11,15,20	60,81,73	52,26,29	89,69,66	188	188	0.00117496987883	0.155,0.156,0.215	0.369,0.274,0.305	-0.141
ENSMUSG00000022914	Brwd1	chr16	-	96066024	96066185	96066495	96066594	96064749	96064971	96068476	96068627	66,81,111	36,42,61	49,44,66	58,48,57	224	286	0.00117909971014	0.701,0.711,0.699	0.519,0.539,0.597	0.152
ENSMUSG00000027650	Tti1	chr2	-	157997076	157997225	158000619	158000808	157995279	157995521	158007018	158007212	125,172,182	309,411,296	199,179,210	266,257,161	314	274	0.00118318126195	0.261,0.267,0.349	0.395,0.378,0.532	-0.143
ENSMUSG00000002372	Ranbp3	chr17	+	56701022	56701088	56701448	56701541	56696717	56696789	56702762	56702890	399,459,478	480,602,387	356,281,241	612,466,441	191	218	0.00119589990224	0.487,0.465,0.585	0.399,0.408,0.384	0.115
ENSMUSG00000024588	Fech	chr18	-	64464085	64464184	64467727	64467834	64462106	64462214	64470681	64470816	192,237,167	93,106,77	232,279,156	178,178,171	232	224	0.00120214273078	0.666,0.683,0.677	0.557,0.602,0.468	0.133
ENSMUSG00000021532	Fastkd3	chr13	+	68587659	68587834	68589319	68589389	68585177	68585263	68590105	68590220	125,207,184	64,111,133	141,122,160	153,109,152	300	195	0.00121549175875	0.559,0.548,0.473	0.375,0.421,0.406	0.126
ENSMUSG00000071647	Eml3	chr19	+	8938461	8938529	8939027	8939116	8937562	8937694	8939187	8939285	43,54,35	115,122,131	66,62,54	88,90,95	193	214	0.0012361049012	0.293,0.329,0.229	0.454,0.433,0.387	-0.141
ENSMUSG00000028954	Nub1	chr5	+	24695519	24695590	24697004	24697187	24694699	24694761	24697331	24697423	81,107,124	227,353,307	171,132,155	319,240,275	196	308	0.00124796762045	0.359,0.323,0.388	0.457,0.464,0.47	-0.107
ENSMUSG00000021338	Lrrc16a	chr13	-	24164800	24164922	24173615	24173675	24155389	24155487	24178206	24178257	36,63,58	47,46,46	70,48,40	106,114,82	185	247	0.00125895633915	0.506,0.646,0.627	0.469,0.36,0.394	0.185
ENSMUSG00000027285	Haus2	chr2	+	120613050	120613120	120615854	120615987	120612337	120612430	120617872	120617981	66,51,104	239,352,432	128,132,105	366,295,343	195	258	0.00126180668763	0.268,0.161,0.242	0.316,0.372,0.288	-0.102
ENSMUSG00000024997	Prdx3	chr19	-	60871419	60871561	60873127	60873263	60870003	60870139	60874431	60874556	231,319,273	161,278,287	242,201,162	288,266,268	261	267	0.00126384847985	0.595,0.54,0.493	0.462,0.436,0.382	0.116
ENSMUSG00000026887	Mrrf	chr2	+	36147902	36148058	36153592	36153711	36141445	36141657	36159598	36159690	133,177,234	152,204,241	306,281,291	193,201,242	281	244	0.00126481298979	0.432,0.43,0.457	0.579,0.548,0.511	-0.106
ENSMUSG00000029012	Orc5	chr5	-	22533762	22533874	22537521	22537596	22529154	22529285	22546397	22546504	91,191,213	217,348,421	230,225,215	334,282,279	200	237	0.00129011421181	0.332,0.394,0.375	0.449,0.486,0.477	-0.104
ENSMUSG00000020079	Supv3l1	chr10	-	62437433	62437525	62438973	62439051	62435645	62435826	62441134	62441246	66,113,115	156,232,226	128,128,82	163,136,127	203	217	0.0012935673038	0.311,0.342,0.352	0.456,0.502,0.408	-0.12
ENSMUSG00000039801	2410089E03Rik	chr15	+	8233763	8233868	8242269	8242341	8232045	8232100	8243802	8243912	91,101,149	21,45,56	81,99,91	58,96,50	230	197	0.00130781814557	0.788,0.658,0.695	0.545,0.469,0.609	0.173
ENSMUSG00000034532	Fbxo16	chr14	+	65293783	65293990	65295392	65295557	65287131	65287167	65299185	65299415	97,98,107	168,172,199	104,91,80	106,95,94	332	290	0.00133674004052	0.335,0.332,0.32	0.462,0.456,0.426	-0.119
ENSMUSG00000028437	Ubap1	chr4	+	41371724	41371849	41378946	41379870	41348995	41349231	41388095	41388197	0,3,6	10,17,17	0,2,0	47,32,18	250	1049	0.00134891812689	0.0,0.425,0.597	0.0,0.208,0.0	0.271
ENSMUSG00000058586	Serhl	chr15	+	83102933	83103008	83104308	83104421	83102624	83102644	83105610	83105690	39,27,38	48,46,63	43,36,48	148,122,114	200	238	0.00135031633416	0.492,0.411,0.418	0.257,0.26,0.334	0.157
ENSMUSG00000013921	Clip3	chr7	+	30303369	30303513	30303607	30303731	30302135	30302264	30303911	30303976	420,451,430	408,445,444	657,583,744	501,429,378	269	249	0.00136935027088	0.488,0.484,0.473	0.548,0.557,0.646	-0.102
ENSMUSG00000038683	Pak1ip1	chr13	+	41008885	41008938	41009218	41009364	41008210	41008285	41009447	41009545	168,224,271	259,284,290	185,187,203	403,373,341	178	271	0.00138306360403	0.497,0.546,0.587	0.411,0.433,0.475	0.104
ENSMUSG00000054823	Whsc1l1	chr8	+	25648440	25648512	25649540	25649703	25640283	25641325	25659740	25659895	124,160,196	130,234,217	179,150,143	292,304,290	197	288	0.00139349345163	0.582,0.5,0.569	0.473,0.419,0.419	0.113
ENSMUSG00000071266	Zfp946	chr17	+	22446796	22446893	22451078	22451152	22444167	22444291	22453451	22453578	78,98,91	16,37,45	102,57,87	69,48,68	222	199	0.00143922479597	0.814,0.704,0.644	0.57,0.516,0.534	0.181
ENSMUSG00000026843	Fubp3	chr2	+	31605242	31605343	31608084	31608226	31604613	31604716	31611578	31611739	219,529,393	662,920,804	468,412,344	690,600,429	226	267	0.00143922479597	0.281,0.405,0.366	0.445,0.448,0.486	-0.109
ENSMUSG00000032782	Cntrob	chr11	-	69319857	69319974	69320817	69320974	69319352	69319469	69321355	69321419	260,319,216	124,141,95	212,195,146	159,116,134	282	242	0.00144125152281	0.643,0.66,0.661	0.534,0.591,0.483	0.119
ENSMUSG00000024908	Ppp6r3	chr19	-	3526701	3526934	3544107	3544255	3521733	3521920	3575640	3575749	162,249,262	563,760,889	386,380,227	692,619,649	273	358	0.00144638599439	0.274,0.301,0.279	0.422,0.446,0.314	-0.109
ENSMUSG00000036501	Fam13b	chr18	-	34462960	34463009	34473549	34473685	34462060	34462208	34486978	34487139	111,109,102	70,110,97	179,175,175	85,75,94	261	174	0.00144638599439	0.514,0.398,0.412	0.584,0.609,0.554	-0.141
ENSMUSG00000015189	Casd1	chr6	+	4625465	4625555	4629961	4630081	4624051	4624474	4631007	4631164	181,269,336	143,243,196	233,219,236	268,260,279	215	245	0.00144759808635	0.591,0.558,0.661	0.498,0.49,0.491	0.11
ENSMUSG00000039069	Mtg2	chr2	+	180073139	180073233	180078003	180078142	180071793	180071886	180078618	180080607	209,224,281	92,125,99	165,212,112	134,137,80	219	264	0.00144809462003	0.733,0.684,0.774	0.597,0.651,0.628	0.105
ENSMUSG00000078789	Dph1	chr11	-	75179725	75179804	75180560	75180661	75178611	75179313	75180787	75180944	39,49,35	114,124,105	82,90,72	137,131,120	226	204	0.0014576938439	0.236,0.263,0.231	0.351,0.383,0.351	-0.118
ENSMUSG00000033610	Pank1	chr19	-	34821712	34821889	34827119	34827373	34821099	34821223	34840756	34841109	392,382,342	166,179,260	294,219,290	291,231,219	379	302	0.00146948824365	0.653,0.63,0.512	0.446,0.43,0.513	0.135
ENSMUSG00000024566	Atp9b	chr18	-	80808611	80808772	80836354	80836431	80795289	80795432	80844526	80844602	35,47,73	143,260,260	97,89,68	209,178,222	202	286	0.00147320302221	0.257,0.204,0.284	0.397,0.414,0.302	-0.123
ENSMUSG00000034342	Cbl	chr9	-	44154189	44154330	44156615	44156710	44153760	44153858	44158513	44158891	169,293,244	115,161,128	200,179,184	166,158,179	220	266	0.00147320302221	0.64,0.688,0.697	0.593,0.578,0.554	0.1
ENSMUSG00000009741	Ubp1	chr9	+	113944847	113944999	113951607	113951684	113931528	113931766	113955962	113956068	384,453,419	179,234,257	331,384,246	344,251,211	277	202	0.00149772144523	0.61,0.585,0.543	0.412,0.527,0.46	0.113
ENSMUSG00000000085	Scmh1	chr4	+	120447032	120447161	120463074	120463145	120405306	120405456	120468234	120468469	31,32,27	70,93,95	65,122,77	129,97,104	254	196	0.00150190305807	0.255,0.21,0.18	0.28,0.493,0.364	-0.164
ENSMUSG00000030982	9030624J02Rik	chr7	+	118809877	118809976	118811804	118811882	118806990	118807054	118813529	118813644	104,139,141	170,283,216	181,154,156	201,184,162	224	203	0.00154191855144	0.357,0.308,0.372	0.449,0.431,0.466	-0.103
ENSMUSG00000054199	Gon4l	chr3	+	88887558	88887645	88889670	88889839	88886905	88887104	88890812	88890957	142,190,156	97,127,123	148,110,72	151,130,130	212	294	0.00154355929421	0.67,0.675,0.638	0.576,0.54,0.434	0.144
ENSMUSG00000063889	Crem	chr18	-	3276693	3276729	3287903	3288092	3273421	3273578	3295039	3295182	6,4,4	14,20,16	12,15,7	15,9,6	314	161	0.00155354899559	0.18,0.093,0.114	0.291,0.461,0.374	-0.246
ENSMUSG00000078700	D030028A08Rik	chr11	+	96958852	96959024	96959339	96959451	96952580	96952728	96959553	96960062	4,11,5	4,6,6	5,3,0	18,11,9	297	237	0.00155562519721	0.444,0.594,0.399	0.181,0.179,0.0	0.359
ENSMUSG00000054708	Ankrd24	chr10	+	81634864	81634995	81635687	81635752	81633708	81633755	81636368	81636426	0,2,0	9,3,5	5,2,3	5,4,4	256	190	0.00156120277731	0.0,0.331,0.0	0.426,0.271,0.358	-0.241
ENSMUSG00000043535	Setx	chr2	+	29126873	29127063	29130179	29130390	29125851	29125963	29133921	29134031	59,56,64	83,164,169	75,98,96	109,76,90	315	336	0.00156120277731	0.431,0.267,0.288	0.423,0.579,0.532	-0.183
ENSMUSG00000055320	Tead1	chr7	+	112841887	112841950	112842039	112842102	112839415	112839480	112891718	112891859	11,15,20	57,81,70	53,26,29	89,70,63	188	188	0.00156628638084	0.162,0.156,0.222	0.373,0.271,0.315	-0.14
ENSMUSG00000040174	Alkbh3	chr2	-	93996182	93996392	94003052	94003156	93981515	93981614	94004732	94004780	35,43,42	112,196,201	67,57,49	153,148,105	229	335	0.00157239550473	0.314,0.243,0.234	0.39,0.36,0.406	-0.122
ENSMUSG00000020319	Wdpcp	chr11	+	21813359	21813462	21857446	21857609	21748877	21748941	21884983	21885087	23,22,23	56,59,57	104,94,102	135,126,139	228	288	0.00158272931177	0.342,0.32,0.338	0.493,0.485,0.481	-0.153
ENSMUSG00000025579	Gaa	chr11	+	119276841	119276952	119277500	119277614	119275059	119275191	119277693	119277778	99,140,103	167,172,144	192,188,183	183,168,158	236	239	0.00160759002419	0.375,0.452,0.42	0.515,0.531,0.54	-0.113
ENSMUSG00000003865	Gys1	chr7	+	45436531	45436713	45438101	45438293	45434843	45435170	45439478	45439664	216,270,222	109,139,111	249,222,273	201,178,199	307	317	0.00160759002419	0.672,0.667,0.674	0.561,0.563,0.586	0.101
ENSMUSG00000038671	Arfrp1	chr2	-	181361390	181361472	181364604	181364711	181359708	181359739	181365218	181365361	57,102,66	33,30,37	161,172,105	40,23,26	232	207	0.00160871849343	0.606,0.752,0.614	0.782,0.87,0.783	-0.154
ENSMUSG00000022407	Adsl	chr15	+	80955619	80955664	80960394	80960566	80952196	80952400	80961355	80961402	159,225,142	586,647,528	350,336,250	709,603,708	170	297	0.00161975595508	0.322,0.378,0.32	0.463,0.493,0.382	-0.106
ENSMUSG00000031578	Mak16	chr8	-	31166373	31166438	31166522	31166632	31166061	31166213	31166709	31166759	224,290,392	254,334,383	376,333,342	285,275,192	235	190	0.00163944210373	0.416,0.412,0.453	0.516,0.495,0.59	-0.107
ENSMUSG00000087174	5530601H04Rik	chrX	-	105044001	105044111	105047908	105048010	105042658	105042817	105066758	105066877	41,96,89	152,152,150	128,127,60	127,123,74	227	235	0.00166619827009	0.218,0.395,0.381	0.511,0.517,0.456	-0.163
ENSMUSG00000000037	Scml2	chrX	+	161221665	161221749	161223156	161223240	161215179	161215263	161224460	161224544	13,30,20	1,0,0	14,14,12	3,4,1	209	209	0.0016837315161	0.929,1.0,1.0	0.824,0.778,0.923	0.135
ENSMUSG00000030839	Sergef	chr7	-	46515667	46515704	46590606	46590773	46443153	46443535	46614617	46614776	42,41,33	26,36,33	89,54,65	35,21,22	292	162	0.0016837315161	0.473,0.387,0.357	0.585,0.588,0.621	-0.192
ENSMUSG00000060860	Ube2s	chr7	-	4810421	4810612	4811408	4811556	4808222	4808484	4812162	4812351	6,10,13	38,38,71	11,43,21	31,35,38	273	316	0.0016978907499	0.155,0.233,0.175	0.291,0.587,0.39	-0.235
ENSMUSG00000029253	Cenpc1	chr5	-	86020828	86020951	86022378	86022483	86018388	86018484	86029133	86029190	179,231,249	187,224,274	149,129,151	262,216,201	230	248	0.00170450539769	0.508,0.527,0.495	0.38,0.392,0.448	0.103
ENSMUSG00000035898	Uba6	chr5	-	86136308	86136490	86137816	86137894	86134973	86135079	86140355	86140436	41,85,90	284,353,355	84,87,50	214,168,173	203	307	0.00172603795959	0.179,0.267,0.277	0.372,0.439,0.304	-0.131
ENSMUSG00000028549	Itgb3bp	chr4	-	99769493	99769541	99780761	99780821	99767330	99767576	99781876	99781970	136,221,285	51,79,130	191,195,180	125,104,136	185	173	0.0017689054549	0.714,0.723,0.672	0.588,0.637,0.553	0.11
ENSMUSG00000029071	Dvl1	chr4	+	155853636	155853758	155853982	155854086	155853417	155853487	155854329	155854468	197,183,139	62,101,79	141,148,143	123,127,108	247	229	0.0017798734605	0.747,0.627,0.62	0.515,0.519,0.551	0.136
ENSMUSG00000079508	Apoo	chrX	+	94387664	94387719	94390744	94390840	94382110	94382230	94394188	94394280	15,28,13	0,12,1	8,3,14	8,7,11	180	221	0.00181319787656	1.0,0.741,0.941	0.551,0.345,0.61	0.392
ENSMUSG00000038383	Pigu	chr2	-	155336681	155336741	155345647	155345712	155335360	155335423	155357265	155357424	95,150,126	144,153,150	210,203,148	148,139,133	190	185	0.00182403322486	0.391,0.488,0.45	0.58,0.587,0.52	-0.119
ENSMUSG00000038671	Arfrp1	chr2	-	181364013	181364096	181364604	181364711	181361390	181361472	181365218	181365342	57,102,65	188,336,295	162,172,105	318,274,328	232	208	0.00182482354524	0.214,0.214,0.165	0.314,0.36,0.223	-0.101
ENSMUSG00000026098	Pms1	chr1	-	53256628	53256792	53267827	53267930	53216230	53216347	53275069	53275252	64,65,90	112,151,130	141,82,106	129,97,112	228	289	0.0018350249124	0.42,0.353,0.467	0.581,0.517,0.545	-0.134
ENSMUSG00000040434	Gyltl1b	chr2	-	92367753	92367866	92369267	92369372	92367538	92367664	92369489	92369661	97,144,134	170,221,168	297,251,201	241,226,237	230	238	0.00184870448021	0.371,0.403,0.452	0.56,0.535,0.467	-0.112
ENSMUSG00000030557	Mef2a	chr7	-	67268066	67268204	67268268	67268400	67265942	67266162	67295374	67295578	72,173,181	69,103,158	253,216,167	111,102,77	257	263	0.00185751969883	0.516,0.632,0.54	0.7,0.684,0.689	-0.128
ENSMUSG00000041236	Vps41	chr13	+	18782646	18782721	18791586	18791649	18745261	18745339	18794326	18794392	133,182,208	226,287,301	235,200,169	217,166,213	200	188	0.00186364211142	0.356,0.373,0.394	0.504,0.531,0.427	-0.113
ENSMUSG00000039210	Gpatch2	chr1	+	187322283	187322354	187341486	187341575	187316523	187316563	187348356	187350723	93,110,93	53,69,55	74,46,57	60,70,85	196	214	0.00188055369929	0.657,0.635,0.649	0.574,0.418,0.423	0.175
ENSMUSG00000029458	Brap	chr5	+	121663295	121663491	121665098	121665288	121661999	121662161	121672084	121672198	145,202,207	84,96,70	274,222,221	224,163,153	321	315	0.00188373312168	0.629,0.674,0.744	0.546,0.572,0.586	0.114
ENSMUSG00000029864	Gstk1	chr6	+	42247483	42247584	42247733	42247769	42246810	42246939	42249378	42249495	106,112,116	105,153,149	224,206,210	200,145,151	226	161	0.00188575025757	0.418,0.343,0.357	0.444,0.503,0.498	-0.109
ENSMUSG00000049336	Tenm2	chr11	-	36221407	36221530	36273230	36273469	36206904	36207110	36300195	36300430	42,33,34	17,11,20	31,34,34	26,44,37	364	248	0.00189346755877	0.627,0.671,0.537	0.448,0.345,0.385	0.219
ENSMUSG00000019487	Trip10	chr17	+	57250741	57250857	57250954	57251011	57249450	57249571	57253261	57253409	138,219,198	74,95,93	125,141,140	105,98,108	241	182	0.0019011269571	0.585,0.635,0.617	0.473,0.521,0.495	0.116
ENSMUSG00000070738	Dgkd	chr1	+	87881858	87881939	87915099	87915204	87880367	87880478	87915491	87915624	246,323,330	202,282,266	224,159,147	262,207,189	206	230	0.00190411757391	0.576,0.561,0.581	0.488,0.462,0.465	0.101
ENSMUSG00000041341	Atg2b	chr12	-	105669263	105669426	105670674	105670777	105666596	105666776	105671475	105671628	46,38,36	80,100,138	63,61,47	79,73,63	228	288	0.00190672493013	0.421,0.324,0.248	0.502,0.514,0.485	-0.169
ENSMUSG00000017548	Suz12	chr11	+	80022091	80022269	80024909	80025001	80019678	80019784	80025167	80025311	751,1088,1183	180,373,435	769,611,642	397,566,272	303	217	0.00190672493013	0.749,0.676,0.661	0.581,0.436,0.628	0.147
ENSMUSG00000020128	Vps54	chr11	+	21277674	21278060	21295340	21295396	21274997	21275129	21298753	21298850	287,411,550	79,167,177	296,261,255	163,122,141	511	181	0.00190672493013	0.563,0.466,0.524	0.391,0.431,0.39	0.114
ENSMUSG00000027942	4933434E20Rik	chr3	+	90053507	90053609	90056528	90056582	90052841	90053119	90058484	90058651	223,278,320	188,217,223	310,323,273	160,144,160	227	179	0.001910821653	0.483,0.503,0.531	0.604,0.639,0.574	-0.1
ENSMUSG00000041057	Wdr43	chr17	+	71652780	71652894	71657340	71657390	71650567	71650631	71657475	71659031	413,641,621	482,754,924	612,533,512	515,350,542	239	175	0.001910821653	0.386,0.384,0.33	0.465,0.527,0.409	-0.1
ENSMUSG00000052616	Terb1	chr8	-	104472685	104473038	104482172	104482327	104469110	104469172	104484276	104484402	3,18,23	3,8,19	2,5,3	18,11,7	280	478	0.00192604469968	0.631,0.793,0.674	0.159,0.437,0.423	0.36
ENSMUSG00000000759	Tubgcp3	chr8	-	12621798	12621939	12624817	12624949	12616021	12616138	12625024	12625113	317,363,305	231,342,348	299,250,189	434,306,387	257	266	0.00192831814247	0.587,0.523,0.476	0.416,0.458,0.336	0.125
ENSMUSG00000053332	Gas5	chr1	+	161036207	161036244	161036548	161036579	161035982	161036014	161036819	161036852	16,32,25	37,70,67	20,17,9	89,82,72	162	156	0.00193050715252	0.294,0.306,0.264	0.178,0.166,0.107	0.138
ENSMUSG00000049624	Slc17a5	chr9	-	78540898	78540989	78552933	78553081	78536487	78538299	78557456	78557589	24,34,27	29,44,28	15,25,15	49,46,59	273	216	0.00196692029104	0.396,0.379,0.433	0.195,0.301,0.167	0.182
ENSMUSG00000031791	Tmem38a	chr8	+	72579562	72579719	72584699	72584817	72572090	72572227	72585861	72586181	78,80,58	187,202,169	102,112,101	192,169,102	282	243	0.00197325587474	0.264,0.254,0.228	0.314,0.363,0.46	-0.13
ENSMUSG00000021311	Mtr	chr13	-	12227683	12227869	12230944	12231085	12225461	12225641	12232901	12233014	88,157,122	50,91,102	86,94,94	108,105,96	266	311	0.00201036057198	0.673,0.669,0.583	0.482,0.511,0.534	0.133
ENSMUSG00000007617	Homer1	chr13	+	93349204	93349297	93355939	93356079	93346568	93346700	93387523	93387680	144,203,214	86,121,81	95,132,111	123,98,96	218	265	0.0020455381868	0.671,0.671,0.763	0.484,0.621,0.584	0.139
ENSMUSG00000059921	Unc5c	chr3	+	141714643	141714787	141733837	141733941	141677986	141678208	141757713	141757894	73,93,92	98,138,141	85,125,92	83,107,48	269	229	0.00204886406961	0.388,0.365,0.357	0.466,0.499,0.62	-0.158
ENSMUSG00000033554	Dph5	chr3	+	115892711	115892836	115899694	115899803	115888439	115888597	115915039	115915160	120,158,201	160,256,287	170,188,202	204,131,145	250	234	0.00208650169733	0.412,0.366,0.396	0.438,0.573,0.566	-0.134
ENSMUSG00000002205	Vrk3	chr7	+	44764782	44764888	44767121	44767214	44764124	44764209	44768442	44768575	102,111,89	192,255,198	126,147,151	208,188,182	231	218	0.00209369158477	0.334,0.291,0.298	0.364,0.425,0.439	-0.102
ENSMUSG00000027770	Dhx36	chr3	-	62479319	62479418	62480801	62480919	62477505	62477679	62484130	62484274	304,383,396	142,281,298	446,363,335	408,370,380	243	224	0.00212847409817	0.664,0.557,0.551	0.502,0.475,0.448	0.116
ENSMUSG00000029814	Igf2bp3	chr6	-	49134846	49134898	49168469	49168518	49134694	49134758	49213266	49213327	526,597,677	229,367,365	370,406,372	356,366,228	174	177	0.00213131355717	0.7,0.623,0.654	0.514,0.53,0.624	0.103
ENSMUSG00000033004	Mycbp2	chr14	-	103204321	103204540	103205176	103205277	103201211	103201437	103206635	103206778	67,92,70	56,50,50	79,69,45	97,81,60	226	344	0.00213385532431	0.646,0.737,0.681	0.554,0.565,0.533	0.137
ENSMUSG00000026748	Plxdc2	chr2	+	16713669	16713708	16729252	16729413	16712081	16712229	16751190	16751857	171,196,174	191,239,257	190,157,171	322,342,317	164	286	0.00213956373121	0.61,0.589,0.541	0.507,0.445,0.485	0.101
ENSMUSG00000038535	Zfp280d	chr9	+	72329509	72329610	72329708	72329953	72329027	72329162	72330865	72331173	0,6,5	11,5,8	0,0,2	15,8,11	226	370	0.00216446968473	0.0,0.663,0.506	0.0,0.0,0.229	0.313
ENSMUSG00000030556	Lrrc28	chr7	-	67545365	67545468	67559857	67560064	67529585	67529745	67579689	67579750	1,0,0	4,3,9	0,4,6	11,12,9	332	228	0.002167285225	0.147,0.0,0.0	0.0,0.186,0.314	-0.118
ENSMUSG00000035365	Parpbp	chr10	-	88111595	88111774	88114520	88114701	88110298	88110380	88124807	88124962	99,135,150	45,117,91	79,77,75	98,98,78	306	304	0.00220565520708	0.686,0.534,0.621	0.445,0.438,0.489	0.156
ENSMUSG00000021552	Gkap1	chr13	-	58238648	58238712	58243801	58243954	58236986	58237057	58251130	58251153	89,139,156	11,17,22	58,87,68	19,21,21	278	189	0.00222141601221	0.846,0.848,0.828	0.675,0.738,0.688	0.14
ENSMUSG00000097451	Rian	chr12	+	109637838	109637926	109640266	109640328	109627047	109627153	109642564	109642652	25,45,42	172,252,247	21,29,23	86,75,56	213	187	0.00228719466406	0.113,0.136,0.13	0.177,0.253,0.265	-0.105
ENSMUSG00000063550	Nup98	chr7	-	102127763	102127907	102128943	102129101	102126449	102126592	102129815	102130082	138,125,109	208,222,275	160,172,122	183,161,169	283	269	0.00229945732778	0.387,0.349,0.274	0.454,0.504,0.407	-0.118
ENSMUSG00000035064	Eef2k	chr7	+	120876431	120876492	120879813	120879851	120873308	120873409	120880304	120880354	61,56,35	80,112,69	105,115,97	120,90,93	186	163	0.0023358050328	0.401,0.305,0.308	0.434,0.528,0.478	-0.142
ENSMUSG00000024074	Crim1	chr17	+	78237741	78237915	78279972	78280215	78200247	78201099	78281245	78281366	107,174,149	66,103,53	235,226,193	214,189,159	299	368	0.0023362777459	0.666,0.675,0.776	0.575,0.595,0.599	0.116
ENSMUSG00000032667	Pon2	chr6	-	5268977	5269178	5272324	5272451	5266964	5267046	5273000	5273166	257,450,616	177,244,203	419,389,308	369,303,236	252	326	0.00234595663183	0.653,0.705,0.797	0.595,0.624,0.628	0.103
ENSMUSG00000098488	Pla2g4b	chr2	+	120036095	120036150	120036388	120036519	120035804	120035847	120036746	120036830	7,5,3	73,63,74	19,14,5	59,56,48	180	256	0.00237655194289	0.12,0.101,0.055	0.314,0.262,0.129	-0.143
ENSMUSG00000038497	Tmco3	chr8	+	13298212	13298305	13303727	13303914	13295979	13296108	13308345	13308466	64,61,87	82,61,67	110,87,91	44,54,54	218	312	0.00237664607187	0.528,0.589,0.65	0.782,0.698,0.707	-0.14
ENSMUSG00000027203	Dut	chr2	+	125249165	125249257	125250972	125251017	125247763	125247896	125256848	125256923	415,621,595	688,875,1097	684,1183,761	887,739,787	217	170	0.00238230489529	0.321,0.357,0.298	0.377,0.556,0.431	-0.129
ENSMUSG00000026309	Ilkap	chr1	-	91378465	91378585	91384564	91384658	91376317	91376399	91385239	91385346	308,467,482	795,864,670	584,519,604	761,627,633	219	245	0.00238683061121	0.302,0.377,0.446	0.462,0.481,0.516	-0.111
ENSMUSG00000028207	Asph	chr4	-	9604515	9604629	9610842	9610938	9602468	9602501	9635900	9635969	230,218,259	310,411,357	299,279,221	294,236,269	221	239	0.00239889852576	0.445,0.365,0.44	0.524,0.561,0.47	-0.102
ENSMUSG00000023572	Ccndbp1	chr2	+	121008717	121008777	121009042	121009122	121008466	121008609	121009826	121009908	165,184,159	53,73,76	161,153,174	128,147,85	185	205	0.00239889852576	0.775,0.736,0.699	0.582,0.536,0.694	0.133
ENSMUSG00000027751	Supt20	chr3	+	54706859	54706976	54707087	54707141	54703070	54703174	54708256	54708396	214,270,410	205,274,216	459,376,399	215,166,175	242	179	0.00240802599339	0.436,0.422,0.584	0.612,0.626,0.628	-0.141
ENSMUSG00000020069	Hnrnph3	chr10	-	63018085	63018225	63019392	63019527	63017523	63017610	63023719	63023894	387,442,527	341,517,548	410,654,479	359,347,317	260	265	0.00243395802437	0.536,0.466,0.495	0.538,0.658,0.606	-0.102
ENSMUSG00000028458	Tesk1	chr4	+	43445040	43445123	43445283	43445374	43444572	43444719	43445522	43445606	200,177,201	464,572,345	294,283,314	472,458,370	208	216	0.00244973015861	0.309,0.243,0.377	0.393,0.391,0.468	-0.108
ENSMUSG00000063524	Eno1	chr4	+	150241766	150241825	150242121	150242180	150241044	150241140	150244004	150244074	0,0,0	7,14,12	5,1,2	13,14,26	184	184	0.00247460905615	0.0,0.0,0.0	0.278,0.067,0.071	-0.139
ENSMUSG00000035629	Rubcn	chr16	-	32849677	32849761	32856891	32857045	32847829	32847989	32877262	32877766	17,5,5	29,40,22	29,24,16	31,28,22	279	209	0.00249630506297	0.305,0.086,0.145	0.412,0.391,0.353	-0.207
ENSMUSG00000022562	Oplah	chr15	-	76300825	76301000	76302045	76302197	76298386	76298571	76302381	76302494	22,41,45	9,15,4	33,28,17	23,19,19	277	300	0.00249630506297	0.726,0.747,0.924	0.608,0.615,0.492	0.227
ENSMUSG00000042029	Ncapg2	chr12	+	116425778	116425904	116426575	116426755	116424621	116424714	116427655	116427808	59,97,77	98,217,250	164,131,134	245,181,145	251	305	0.00249630506297	0.422,0.352,0.272	0.449,0.468,0.529	-0.133
ENSMUSG00000032352	Lrrc1	chr9	-	77442176	77442292	77451357	77451441	77435046	77435219	77452602	77452721	202,274,348	391,483,419	424,328,431	470,375,353	209	241	0.00249630506297	0.373,0.395,0.489	0.51,0.502,0.585	-0.113
ENSMUSG00000038990	Cables2	chr2	-	180261515	180261681	180263077	180263155	180261076	180261180	180264213	180264306	37,49,43	133,204,169	74,99,68	191,216,155	203	291	0.00250878896806	0.285,0.256,0.267	0.357,0.397,0.386	-0.111
ENSMUSG00000037860	Aim2	chr1	+	173393962	173394033	173427758	173427898	173350878	173350973	173452827	173452948	4,3,7	16,17,26	0,2,1	25,16,15	196	265	0.00251953405338	0.253,0.193,0.267	0.0,0.145,0.083	0.162
ENSMUSG00000029505	Ep400	chr5	-	110668549	110668745	110670874	110671096	110668062	110668190	110673108	110673293	255,341,280	211,309,248	230,248,133	250,338,239	347	321	0.00253760840576	0.528,0.505,0.511	0.46,0.404,0.34	0.113
ENSMUSG00000003421	Nosip	chr7	+	45076309	45076428	45076551	45076739	45076068	45076228	45076820	45076929	332,395,293	158,202,170	349,370,246	256,268,315	244	313	0.00254705965824	0.729,0.715,0.689	0.636,0.639,0.5	0.119
ENSMUSG00000032006	Pdgfd	chr9	+	6337242	6337441	6359702	6359917	6333323	6333386	6376894	6377519	88,94,118	44,76,67	153,155,119	58,54,35	324	340	0.00256410469336	0.677,0.565,0.649	0.735,0.751,0.781	-0.125
ENSMUSG00000038777	Sema6c	chr3	+	95168298	95168389	95168586	95168706	95167998	95168100	95168808	95168897	17,28,39	123,111,131	86,58,55	185,130,153	216	245	0.00257542859187	0.136,0.222,0.252	0.345,0.336,0.29	-0.12
ENSMUSG00000030881	Arfip2	chr7	-	105639008	105639105	105639324	105639465	105638208	105638327	105640244	105640326	406,499,552	551,576,686	569,579,391	472,339,400	266	222	0.00263349837684	0.381,0.42,0.402	0.502,0.588,0.449	-0.112
ENSMUSG00000031010	Usp9x	chrX	+	13104582	13104801	13107064	13107180	13103327	13103440	13107663	13107915	126,165,169	108,146,181	200,184,130	252,248,236	344	241	0.00265226888605	0.45,0.442,0.395	0.357,0.342,0.278	0.103
ENSMUSG00000034401	Spata6	chr4	+	111747754	111747803	111774798	111774879	111746140	111746278	111778999	111779061	9,12,18	51,97,87	21,16,17	48,41,49	174	206	0.00266001745577	0.173,0.128,0.197	0.341,0.316,0.291	-0.15
ENSMUSG00000028411	Aptx	chr4	-	40694851	40695136	40695376	40695423	40693389	40693449	40697216	40697353	110,167,155	187,274,250	114,101,119	299,291,251	172	410	0.00272126618444	0.584,0.592,0.596	0.476,0.453,0.531	0.104
ENSMUSG00000062078	Qk	chr17	-	10217715	10217803	10238892	10239036	10216159	10216459	10273946	10274063	593,984,1092	769,984,748	1165,882,964	723,576,498	269	213	0.00275749571105	0.379,0.442,0.536	0.561,0.548,0.605	-0.119
ENSMUSG00000009741	Ubp1	chr9	+	113972750	113972893	113973518	113973570	113970141	113970260	113975345	113977199	456,617,572	59,84,79	560,531,333	131,84,127	268	177	0.0027876852093	0.836,0.829,0.827	0.738,0.807,0.634	0.104
ENSMUSG00000021392	Nol8	chr13	+	49675385	49675512	49676321	49676389	49672551	49672823	49676754	49676834	128,236,270	63,107,97	150,163,147	115,91,105	252	193	0.00279532585087	0.609,0.628,0.681	0.5,0.578,0.517	0.108
ENSMUSG00000028411	Aptx	chr4	-	40695376	40695423	40697216	40697353	40694851	40695136	40703136	40703194	75,90,132	65,69,58	70,50,68	92,99,70	262	172	0.00283884827999	0.431,0.461,0.599	0.333,0.249,0.389	0.173
ENSMUSG00000028944	Prkag2	chr5	-	24875160	24875215	24876988	24877034	24873883	24874010	24878704	24878763	85,164,184	282,428,414	98,105,115	207,153,178	171	180	0.00288483215325	0.241,0.287,0.319	0.333,0.419,0.405	-0.103
ENSMUSG00000031266	Gla	chrX	-	134592064	134592226	134593633	134593725	134590945	134591143	134595179	134595357	64,101,103	79,86,90	54,59,36	109,83,64	217	287	0.00290234406756	0.517,0.608,0.602	0.396,0.485,0.427	0.14
ENSMUSG00000043535	Setx	chr2	+	29153937	29154096	29156987	29157220	29150007	29150107	29158097	29158265	110,140,145	133,240,256	175,164,133	166,177,123	284	358	0.00292361576322	0.51,0.424,0.417	0.571,0.539,0.577	-0.112
ENSMUSG00000042439	Zfp532	chr18	+	65638749	65638931	65644192	65644369	65622983	65625334	65651559	65651722	273,265,269	117,167,160	265,219,208	205,234,156	307	302	0.00293808899705	0.697,0.61,0.623	0.56,0.479,0.567	0.108
ENSMUSG00000030714	Sgf29	chr7	+	126671537	126671667	126671733	126671880	126670629	126670694	126672037	126672073	197,302,267	155,220,146	214,193,216	244,261,181	255	272	0.00297631364489	0.575,0.594,0.661	0.483,0.441,0.56	0.115
ENSMUSG00000026767	Fam188a	chr2	-	12386608	12386679	12405859	12405920	12382102	12382183	12410000	12410080	10,24,26	48,75,105	44,32,39	72,80,64	186	196	0.00300828829999	0.18,0.252,0.207	0.392,0.297,0.391	-0.147
ENSMUSG00000059005	Hnrnpa3	chr2	+	75662844	75662925	75663672	75663714	75662660	75662756	75665027	75665150	3,2,1	7,16,17	11,6,12	13,11,21	206	167	0.00302048344989	0.258,0.092,0.046	0.407,0.307,0.317	-0.212
ENSMUSG00000010554	Mettl16	chr11	+	74803830	74803900	74805252	74805342	74795981	74796124	74816869	74817043	190,302,328	100,220,259	225,168,163	220,173,191	195	215	0.00303115091372	0.677,0.602,0.583	0.53,0.517,0.485	0.11
ENSMUSG00000037570	Mcrs1	chr15	-	99249367	99249506	99250462	99250582	99248701	99248860	99251861	99251961	295,254,281	173,261,144	502,408,484	145,232,110	245	264	0.00304512279329	0.648,0.512,0.678	0.789,0.655,0.826	-0.144
ENSMUSG00000024566	Atp9b	chr18	-	80877314	80877373	80891814	80891923	80869741	80869793	80909591	80909705	78,122,144	72,77,86	185,148,158	72,61,64	234	184	0.00304512279329	0.46,0.555,0.568	0.669,0.656,0.66	-0.134
ENSMUSG00000038305	Spats2l	chr1	+	57799304	57799354	57832052	57832137	57774860	57775024	57855463	57855524	9,14,13	68,76,94	39,74,59	184,189,177	175	210	0.00308705599203	0.137,0.181,0.142	0.203,0.32,0.286	-0.116
ENSMUSG00000028926	Cdk14	chr5	-	4949531	4949595	5010832	5010926	4922126	4922175	5036425	5036546	34,35,43	41,38,45	73,75,61	53,37,25	219	189	0.00309251354784	0.417,0.443,0.452	0.543,0.636,0.678	-0.182
ENSMUSG00000033444	Specc1l	chr10	+	75230681	75230871	75241064	75241218	75212072	75212219	75245078	75246712	57,120,172	246,373,327	158,291,161	344,342,250	315	279	0.00312460566147	0.17,0.222,0.318	0.289,0.43,0.363	-0.124
ENSMUSG00000038047	Haus6	chr4	-	86601222	86601288	86604156	86604289	86600750	86600799	86605636	86605715	54,112,119	99,156,208	129,111,108	122,112,123	258	191	0.00313698795399	0.288,0.347,0.298	0.439,0.423,0.394	-0.108
ENSMUSG00000035898	Uba6	chr5	-	86137816	86137894	86140355	86140436	86136308	86136490	86141547	86141626	89,122,130	112,220,226	145,130,109	136,147,106	206	203	0.00313698795399	0.439,0.353,0.362	0.512,0.466,0.503	-0.109
ENSMUSG00000049971	Glt1d1	chr5	+	127657086	127657138	127663341	127663378	127644318	127644467	127664651	127664708	8,1,2	9,18,18	0,0,2	23,5,21	177	162	0.00314919440946	0.449,0.048,0.092	0.0,0.0,0.08	0.17
ENSMUSG00000066043	Phactr4	chr4	-	132386891	132387065	132413069	132413123	132378404	132378563	132422344	132422489	57,110,109	113,139,129	122,108,140	122,78,97	179	299	0.00316462505144	0.457,0.569,0.585	0.626,0.698,0.707	-0.14
ENSMUSG00000053399	Adamts18	chr8	-	113767045	113767183	113771035	113771141	113764219	113764373	113773064	113773224	173,226,193	297,361,318	253,247,271	325,279,211	231	263	0.00316462505144	0.399,0.416,0.409	0.47,0.502,0.594	-0.114
ENSMUSG00000022382	Wnt7b	chr15	-	85543668	85543940	85558902	85559129	85535438	85537868	85581379	85581821	234,218,161	335,437,473	1722,1597,1478	2340,1869,1754	352	397	0.00317109869719	0.441,0.36,0.277	0.454,0.491,0.487	-0.118
ENSMUSG00000063894	Zkscan8	chr13	-	21521785	21521909	21522223	21522315	21513221	21520962	21525137	21525306	57,64,76	72,93,86	96,103,85	76,72,66	217	249	0.00329526250665	0.476,0.441,0.503	0.592,0.621,0.596	-0.13
ENSMUSG00000078786	BC024978	chr7	+	27196905	27197366	27200553	27200622	27195780	27196107	27201019	27201144	55,66,69	22,15,10	42,34,31	20,28,24	586	194	0.00330621903606	0.453,0.593,0.696	0.41,0.287,0.3	0.248
ENSMUSG00000035673	Sbno2	chr10	-	80061315	80061447	80062161	80062331	80060983	80061119	80062567	80062759	84,100,75	116,108,116	251,190,186	202,163,157	295	257	0.00331027498113	0.387,0.446,0.36	0.52,0.504,0.508	-0.113
ENSMUSG00000089832	Shkbp1	chr7	-	27355400	27355446	27355572	27355626	27355213	27355287	27355870	27355922	21,26,25	62,83,92	20,20,14	137,108,122	179	171	0.00332999657237	0.244,0.23,0.206	0.122,0.15,0.099	0.103
ENSMUSG00000040451	Sgms1	chr19	-	32142745	32142863	32159523	32160363	32129540	32129694	32223508	32223590	87,52,81	37,72,47	77,75,70	131,107,98	965	243	0.0033382849863	0.372,0.154,0.303	0.129,0.15,0.152	0.133
ENSMUSG00000021375	Kif13a	chr13	-	46848325	46848386	46864818	46864831	46832723	46832816	46929215	46929306	16,11,12	48,63,75	14,16,8	174,129,164	138	186	0.00335181655631	0.31,0.191,0.177	0.098,0.143,0.062	0.125
ENSMUSG00000003762	Coq8b	chr7	+	27250535	27250643	27252260	27252326	27243302	27243396	27256611	27256698	14,18,1	56,33,36	6,5,5	83,81,78	233	191	0.00335550409818	0.17,0.309,0.022	0.056,0.048,0.05	0.116
ENSMUSG00000026958	Dpp7	chr2	-	25354740	25354822	25355557	25355721	25354467	25354634	25355813	25355953	11,9,19	55,47,34	28,30,40	51,42,46	289	207	0.00341146958217	0.125,0.121,0.286	0.282,0.338,0.384	-0.157
ENSMUSG00000039046	Usp6nl	chr2	+	6391054	6391122	6394472	6394555	6336367	6336459	6400279	6400319	36,44,74	91,126,151	72,73,52	82,86,94	193	208	0.00341146958217	0.299,0.273,0.346	0.486,0.478,0.374	-0.14
ENSMUSG00000000486	Sept1	chr7	-	127216689	127216807	127217970	127218057	127215867	127215969	127218140	127218231	12,22,10	66,67,85	28,25,20	67,45,45	212	243	0.00341151930772	0.172,0.273,0.119	0.324,0.389,0.338	-0.162
ENSMUSG00000039033	Tasp1	chr2	-	139996072	139996157	140042093	140042162	139985128	139985208	140048241	140048309	30,35,45	92,120,123	45,41,45	71,61,89	194	210	0.00347016759271	0.261,0.24,0.284	0.407,0.421,0.354	-0.132
ENSMUSG00000028608	0610037L13Rik	chr4	+	107891464	107891521	107891954	107892036	107890118	107890202	107892221	107892253	287,261,299	155,217,188	235,237,183	238,243,175	182	207	0.0035751234576	0.678,0.578,0.644	0.529,0.526,0.543	0.101
ENSMUSG00000020823	Sec14l1	chr11	+	117117159	117117252	117141417	117141567	117115167	117115351	117141661	117141793	160,181,247	407,508,609	156,291,208	356,319,271	218	275	0.00364280214867	0.332,0.31,0.338	0.356,0.535,0.492	-0.134
ENSMUSG00000030032	Wdr54	chr6	-	83153516	83153617	83154499	83154627	83153253	83153416	83154921	83154975	25,44,25	64,74,46	36,46,41	40,37,45	253	226	0.00365624032475	0.259,0.347,0.327	0.446,0.526,0.449	-0.163
ENSMUSG00000024174	Pot1b	chr17	-	55674051	55674140	55687788	55687958	55672830	55672893	55692721	55692877	117,178,218	70,116,106	158,113,113	135,100,108	295	214	0.00369271453897	0.548,0.527,0.599	0.459,0.45,0.431	0.111
ENSMUSG00000056342	Usp34	chr11	+	23320660	23320748	23333438	23333859	23306915	23307016	23343319	23343370	23,27,38	117,221,251	55,53,43	192,193,177	213	546	0.00370605612336	0.335,0.238,0.28	0.423,0.413,0.384	-0.122
ENSMUSG00000039382	Wdr45	chrX	+	7724186	7724291	7725930	7726036	7724023	7724098	7726197	7726292	48,48,46	99,81,124	105,122,107	168,126,99	230	231	0.00370805003803	0.327,0.373,0.271	0.386,0.493,0.521	-0.143
ENSMUSG00000026469	Xpr1	chr1	-	155293108	155293275	155307621	155307816	155290194	155290331	155308950	155309122	108,184,151	47,98,106	151,145,96	148,111,108	320	292	0.00373731276154	0.677,0.631,0.565	0.482,0.544,0.448	0.133
ENSMUSG00000028587	Orc1	chr4	+	108597129	108597478	108599322	108599424	108595328	108595644	108599930	108600084	24,65,34	68,104,129	55,58,57	69,73,87	474	227	0.00376330052893	0.145,0.23,0.112	0.276,0.276,0.239	-0.101
ENSMUSG00000025241	Fyco1	chr9	-	123822317	123822529	123823177	123823327	123819046	123819191	123825505	123825673	26,54,52	72,123,84	82,71,68	100,85,74	275	337	0.00379562582134	0.307,0.35,0.431	0.501,0.506,0.53	-0.15
ENSMUSG00000052748	Swt1	chr1	-	151388619	151388768	151391435	151391574	151384316	151384504	151394608	151394772	54,84,70	75,97,135	119,88,88	100,80,68	264	274	0.00395327134815	0.428,0.473,0.35	0.553,0.533,0.573	-0.136
ENSMUSG00000047804	Akap10	chr11	-	61903906	61904030	61904774	61904859	61900309	61900446	61909847	61909946	40,64,63	109,118,139	82,88,95	124,118,110	210	249	0.00402305197382	0.303,0.391,0.35	0.439,0.469,0.506	-0.123
ENSMUSG00000028179	Cth	chr3	-	157910882	157910940	157913599	157913731	157908898	157908976	157918425	157918535	217,479,558	73,69,94	339,284,356	112,103,124	257	183	0.00403171543485	0.679,0.832,0.809	0.683,0.663,0.672	0.101
ENSMUSG00000025404	R3hdm2	chr10	+	127462187	127462283	127464981	127465013	127459466	127459575	127471767	127472000	343,524,659	86,112,123	371,250,434	131,140,113	221	157	0.00404624866681	0.739,0.769,0.792	0.668,0.559,0.732	0.114
ENSMUSG00000028698	Pik3r3	chr4	+	116270787	116270968	116272738	116272864	116259544	116259643	116286055	116286198	80,126,93	193,273,330	159,162,105	276,181,213	306	251	0.00405923447481	0.254,0.275,0.188	0.321,0.423,0.288	-0.105
ENSMUSG00000037989	Wnk2	chr13	-	49044373	49044418	49050483	49050582	49042627	49042866	49051356	49051527	14,4,10	75,84,53	13,28,23	61,54,83	224	170	0.00407063429764	0.124,0.035,0.125	0.139,0.282,0.174	-0.104
ENSMUSG00000034390	Cmip	chr8	+	117411260	117411422	117416214	117416256	117384957	117385008	117422844	117422907	166,315,220	79,85,80	388,491,297	215,251,231	287	167	0.00409838212242	0.55,0.683,0.615	0.512,0.532,0.428	0.125
ENSMUSG00000035623	Rsf1	chr7	+	97639304	97639510	97653052	97653207	97636376	97636469	97660812	97662581	206,305,277	101,167,244	218,206,179	271,174,201	331	280	0.00413906279708	0.633,0.607,0.49	0.405,0.5,0.43	0.132
ENSMUSG00000029999	Tgfa	chr6	+	86269929	86270079	86271379	86271489	86263158	86263276	86271947	86272219	19,11,21	48,50,58	14,13,23	20,19,16	275	235	0.00420096585509	0.253,0.158,0.236	0.374,0.369,0.551	-0.216
ENSMUSG00000056486	Chn1	chr2	-	73706918	73707032	73716363	73716419	73679614	73679903	73721402	73721441	5,16,8	142,208,171	9,26,9	113,86,88	181	239	0.00420929743467	0.044,0.092,0.058	0.095,0.285,0.119	-0.102
ENSMUSG00000093456	Gm20662	chr9	+	108031998	108032209	108040904	108041086	108024102	108024450	108044724	108044900	197,253,258	130,213,106	265,277,212	300,254,241	336	307	0.00421892418221	0.581,0.52,0.69	0.447,0.499,0.446	0.133
ENSMUSG00000015846	Rxra	chr2	+	27756198	27756290	27757760	27757866	27754222	27754355	27759540	27762957	181,196,185	286,362,212	505,436,438	542,467,369	217	231	0.00431801518052	0.403,0.366,0.482	0.498,0.498,0.558	-0.101
ENSMUSG00000021000	Ctage5	chr12	+	59136063	59136195	59137580	59137602	59131466	59131604	59137697	59137786	52,80,86	73,113,163	77,118,86	77,63,92	257	147	0.00435264589266	0.289,0.288,0.232	0.364,0.517,0.348	-0.14
ENSMUSG00000025504	Eps8l2	chr7	+	141342054	141342110	141342925	141342990	141341892	141341974	141354945	141355107	58,62,63	66,53,61	51,58,54	95,100,82	181	190	0.00436904591879	0.48,0.551,0.52	0.36,0.378,0.409	0.135
ENSMUSG00000000538	Tom1l2	chr11	-	60262648	60262783	60270317	60270467	60261054	60261213	60274923	60275002	61,91,79	142,132,120	92,78,73	90,82,72	275	260	0.00439742288174	0.289,0.395,0.384	0.491,0.473,0.489	-0.128
ENSMUSG00000014075	Tctex1d2	chr16	+	32422819	32422953	32426857	32426921	32419745	32419927	32428755	32429095	132,213,243	36,59,42	167,159,177	77,52,69	259	189	0.00445784531363	0.728,0.725,0.809	0.613,0.691,0.652	0.102
ENSMUSG00000021619	Atg10	chr13	-	91022569	91022667	91040849	91040988	90937292	90937390	91154216	91154312	38,28,55	15,18,30	110,83,94	112,126,77	264	223	0.00445887672559	0.682,0.568,0.608	0.453,0.358,0.508	0.18
ENSMUSG00000004056	Akt2	chr7	+	27629295	27629427	27632417	27632483	27628524	27628990	27633198	27633267	233,310,205	62,100,85	195,228,203	116,105,103	257	191	0.00445887672559	0.736,0.697,0.642	0.555,0.617,0.594	0.103
ENSMUSG00000025266	Gnl3l	chrX	-	151004244	151004285	151014020	151014089	151003533	151003641	151017200	151017322	23,21,31	77,131,182	39,22,30	72,61,101	194	166	0.00445887672559	0.204,0.121,0.127	0.317,0.236,0.203	-0.101
ENSMUSG00000006471	Ndor1	chr2	-	25250279	25250378	25251720	25251818	25250095	25250197	25254863	25254941	18,41,32	55,93,79	81,52,63	112,88,77	223	224	0.00449720161123	0.247,0.307,0.289	0.421,0.372,0.451	-0.134
ENSMUSG00000051169	Rpusd3	chr6	-	113416306	113416446	113416788	113416912	113415318	113415722	113417140	113417225	70,84,83	152,195,132	120,87,63	122,121,86	249	265	0.0045276627724	0.329,0.314,0.401	0.511,0.433,0.438	-0.113
ENSMUSG00000026925	Inpp5e	chr2	-	26400372	26400492	26400885	26401010	26400035	26400143	26401600	26401698	79,94,54	159,191,189	160,134,132	227,195,203	250	245	0.00456903875034	0.327,0.325,0.219	0.409,0.402,0.389	-0.11
ENSMUSG00000021671	Poc5	chr13	+	96393226	96393344	96394491	96394569	96391587	96391675	96396639	96396830	83,79,96	94,173,172	102,108,122	103,104,108	243	203	0.00459678247474	0.425,0.276,0.318	0.453,0.465,0.486	-0.128
ENSMUSG00000068101	Cenpm	chr15	-	82241326	82241419	82244132	82244212	82239878	82239958	82244622	82244747	141,160,142	152,200,186	103,105,85	183,167,190	205	218	0.00467024436325	0.497,0.46,0.448	0.374,0.401,0.322	0.103
ENSMUSG00000035392	Dennd1a	chr2	-	38039151	38039205	38043338	38043419	38021355	38021466	38048724	38048794	26,50,47	49,63,90	76,46,69	65,50,36	206	179	0.00475971259808	0.316,0.408,0.312	0.504,0.444,0.625	-0.179
ENSMUSG00000024068	Spast	chr17	+	74374122	74374202	74375082	74375125	74373662	74373754	74377040	74377120	149,182,199	47,110,92	244,246,209	188,194,151	205	168	0.00505812586049	0.722,0.576,0.639	0.515,0.51,0.531	0.127
ENSMUSG00000030495	Slc7a10	chr7	+	35199224	35199321	35199539	35199689	35198835	35198939	35200275	35200453	26,27,20	11,16,10	42,41,45	41,47,53	222	275	0.00505884390616	0.745,0.676,0.712	0.559,0.519,0.513	0.181
ENSMUSG00000030051	Aplf	chr6	-	87658432	87658565	87658840	87658988	87653707	87653892	87663684	87663715	81,71,108	131,171,169	117,110,89	113,126,116	273	258	0.00507199632065	0.369,0.282,0.377	0.495,0.452,0.42	-0.113
ENSMUSG00000043671	Dpy19l3	chr7	-	35692776	35692935	35695281	35695414	35685164	35690942	35703488	35703571	127,177,132	77,116,81	106,97,73	103,88,83	258	284	0.00512814532284	0.645,0.627,0.642	0.531,0.548,0.492	0.114
ENSMUSG00000054792	Klhl18	chr9	-	110446673	110446872	110455356	110455487	110438897	110439058	110476465	110476694	45,52,51	71,109,100	69,51,42	88,47,41	256	324	0.00513790983572	0.445,0.376,0.392	0.498,0.579,0.565	-0.143
ENSMUSG00000028086	Fbxw7	chr3	+	84863963	84864011	84903500	84904079	84815477	84815769	84954874	84954957	6,12,14	45,93,70	28,31,25	78,91,79	173	704	0.0051727057799	0.352,0.344,0.449	0.594,0.581,0.563	-0.198
ENSMUSG00000026605	Cenpf	chr1	-	189668515	189668638	189671047	189671176	189661996	189662132	189672508	189672634	238,263,307	128,217,215	195,197,128	209,173,163	254	248	0.0051727057799	0.645,0.542,0.582	0.477,0.526,0.434	0.111
ENSMUSG00000051169	Rpusd3	chr6	-	113416306	113416432	113416788	113416912	113415328	113415722	113417140	113417225	70,84,83	147,194,130	120,87,63	120,121,84	249	251	0.00519708665317	0.324,0.304,0.392	0.502,0.42,0.431	-0.111
ENSMUSG00000045751	Mms22l	chr4	+	24529043	24529163	24532902	24533129	24521240	24521303	24535938	24536448	99,160,225	47,97,154	153,117,94	120,119,101	245	352	0.00522656281709	0.752,0.703,0.677	0.647,0.586,0.572	0.109
ENSMUSG00000040464	Gtpbp10	chr5	-	5547926	5548000	5556064	5556156	5546352	5546405	5557212	5557406	1,6,1	18,51,37	5,9,9	31,29,29	217	199	0.00523832370693	0.048,0.097,0.024	0.129,0.222,0.222	-0.135
ENSMUSG00000044702	Palb2	chr7	-	122117269	122117355	122121053	122121215	122114308	122114470	122123636	122123708	68,105,132	72,79,73	107,115,98	55,36,35	287	211	0.00536398810042	0.41,0.494,0.571	0.589,0.701,0.673	-0.163
ENSMUSG00000005087	Cd44	chr2	-	102837812	102837938	102839357	102839477	102834233	102834335	102842260	102842377	4,11,8	44,106,55	16,13,5	38,37,30	245	251	0.00536557668011	0.085,0.096,0.13	0.301,0.265,0.146	-0.134
ENSMUSG00000035476	Tab3	chrX	+	85575549	85575610	85609389	85609584	85574021	85574165	85613970	85615429	4,2,7	48,58,47	13,40,24	119,88,75	186	320	0.00536557668011	0.125,0.056,0.204	0.158,0.439,0.355	-0.189
ENSMUSG00000011960	Ccnt1	chr15	-	98546523	98546594	98548665	98548711	98543210	98544608	98551913	98551976	63,95,79	43,92,116	53,56,45	117,91,94	171	196	0.00536557668011	0.627,0.542,0.438	0.342,0.414,0.354	0.166
ENSMUSG00000019944	Rhobtb1	chr10	+	69285686	69285775	69288949	69289055	69279344	69279495	69289519	69289998	20,22,26	91,124,115	48,52,39	132,119,125	214	231	0.00547766507584	0.192,0.161,0.196	0.282,0.321,0.252	-0.102
ENSMUSG00000020646	Mboat2	chr12	+	24924198	24924294	24934566	24934622	24882716	24882794	24939293	24939348	62,65,63	90,110,81	145,124,181	131,129,159	221	181	0.00549372745695	0.361,0.326,0.389	0.475,0.44,0.482	-0.107
ENSMUSG00000062203	Gspt1	chr16	-	11240665	11240707	11240804	11240840	11238871	11239099	11253642	11254209	91,106,140	142,239,223	121,288,225	181,176,203	161	167	0.00550249236433	0.399,0.315,0.394	0.409,0.629,0.535	-0.155
ENSMUSG00000034292	Traf3ip1	chr1	+	91520055	91520139	91520883	91521007	91519577	91519662	91521186	91521223	126,205,164	132,136,141	93,70,79	108,106,112	209	249	0.00551334960738	0.532,0.642,0.581	0.506,0.44,0.457	0.117
ENSMUSG00000025964	Adam23	chr1	+	63581136	63581227	63585364	63585455	63572886	63572998	63592607	63596276	2,4,0	4,3,10	0,0,0	3,7,4	216	216	0.00556341223398	0.333,0.571,0.0	0.0,0.0,0.0	0.301
ENSMUSG00000028539	Artn	chr4	-	117927623	117928142	117929018	117929252	117927160	117927299	117929385	117929763	25,11,23	134,188,109	7,4,5	119,94,84	359	644	0.00558652723436	0.251,0.095,0.275	0.095,0.071,0.096	0.12
ENSMUSG00000036698	Ago2	chr15	-	73130860	73131042	73137992	73138113	73128323	73128460	73146369	73146565	245,254,346	102,110,80	340,274,324	202,238,135	246	307	0.00560859822302	0.75,0.742,0.844	0.677,0.59,0.75	0.106
ENSMUSG00000021420	Fars2	chr13	+	36246362	36246494	36341936	36342097	36232121	36232281	36410078	36410230	88,83,88	167,227,234	154,91,163	240,167,164	257	286	0.00565950941917	0.37,0.289,0.295	0.417,0.377,0.525	-0.122
ENSMUSG00000022791	Tnk2	chr16	+	32665885	32665956	32668220	32668442	32663738	32663919	32669386	32669539	58,47,62	242,296,173	128,142,101	330,282,270	196	347	0.00568225899641	0.298,0.219,0.388	0.407,0.471,0.398	-0.124
ENSMUSG00000022685	Parn	chr16	-	13647242	13647299	13648418	13648499	13640252	13640330	13650634	13650677	118,169,209	67,111,119	122,111,134	133,100,106	206	182	0.00604210449744	0.609,0.574,0.608	0.448,0.495,0.528	0.107
ENSMUSG00000040729	Cep126	chr9	-	8087227	8087425	8092243	8092316	8079494	8079559	8095213	8095326	13,27,31	43,58,56	35,25,32	28,33,33	198	323	0.00607661994283	0.33,0.432,0.475	0.671,0.553,0.613	-0.2
ENSMUSG00000020333	Acsl6	chr11	+	54336935	54337013	54337070	54337148	54335051	54335125	54338411	54338546	0,1,0	4,12,9	4,2,0	4,3,7	203	203	0.00610820125951	0.0,0.077,0.0	0.5,0.4,0.0	-0.274
ENSMUSG00000027115	Kif18a	chr2	+	109298074	109298149	109298336	109298449	109296619	109296796	109302802	109302965	81,116,158	175,280,355	112,101,145	190,149,118	200	238	0.00616945470249	0.355,0.33,0.346	0.412,0.446,0.594	-0.14
ENSMUSG00000039206	Daglb	chr5	+	143472946	143473118	143474612	143474871	143466952	143467104	143478413	143478536	24,25,28	64,64,73	40,46,37	67,62,33	297	384	0.00618931501505	0.327,0.336,0.332	0.436,0.49,0.592	-0.174
ENSMUSG00000024948	Map4k2	chr19	+	6343103	6343176	6343254	6343386	6342743	6342786	6343460	6343523	17,21,14	73,76,79	25,18,23	49,37,54	198	257	0.0061956432529	0.232,0.264,0.187	0.398,0.387,0.356	-0.153
ENSMUSG00000097039	Pvt1	chr15	+	62107147	62107465	62149238	62149352	62038046	62038201	62159996	62160128	18,27,14	1,5,0	26,28,14	10,7,10	443	239	0.0061956432529	0.907,0.744,1.0	0.584,0.683,0.43	0.318
ENSMUSG00000026851	BC005624	chr2	-	30978894	30978965	30979998	30980050	30977891	30977969	30981482	30981542	72,131,141	37,75,57	125,107,110	33,40,25	177	196	0.00625383983406	0.683,0.659,0.733	0.807,0.748,0.83	-0.103
ENSMUSG00000042046	Dstyk	chr1	+	132449311	132449975	132453086	132453319	132434098	132434487	132454060	132454144	63,52,55	73,130,135	120,112,119	158,134,91	789	358	0.00625770880404	0.281,0.154,0.156	0.256,0.275,0.372	-0.104
ENSMUSG00000037286	Stag1	chr9	+	100908636	100908717	100928022	100928115	100891048	100891136	100929840	100930015	174,167,215	305,392,426	240,253,188	322,257,318	206	218	0.00626465991653	0.376,0.311,0.348	0.441,0.51,0.385	-0.1
ENSMUSG00000030051	Aplf	chr6	-	87658840	87658988	87663684	87663857	87658432	87658565	87668415	87668487	29,42,33	69,93,80	83,82,51	89,103,89	298	273	0.00629711319257	0.278,0.293,0.274	0.461,0.422,0.344	-0.127
ENSMUSG00000034724	Cnot6l	chr5	-	96094160	96094318	96098244	96098313	96091583	96091738	96106215	96106305	168,178,224	107,124,203	168,134,162	199,185,149	194	283	0.00629711319257	0.696,0.677,0.617	0.552,0.514,0.613	0.104
ENSMUSG00000020074	Ccar1	chr10	-	62780440	62780634	62783233	62783266	62776848	62776963	62783882	62783927	299,398,312	471,1012,863	211,177,180	750,681,568	158	319	0.0063028632653	0.562,0.443,0.422	0.362,0.344,0.39	0.11
ENSMUSG00000035778	Ggta1	chr2	-	35422179	35422268	35423231	35423412	35416471	35416507	35432513	35432632	97,116,101	10,19,9	94,90,79	26,17,23	306	214	0.00643909305511	0.872,0.81,0.887	0.717,0.787,0.706	0.12
ENSMUSG00000030512	Snrpa1	chr7	+	66069423	66069526	66070589	66070665	66069166	66069213	66071231	66071325	776,1228,1508	805,857,787	1343,1074,1118	537,510,552	228	201	0.00644379185655	0.459,0.558,0.628	0.688,0.65,0.641	-0.111
ENSMUSG00000030177	Ccdc77	chr6	-	120338068	120338160	120339134	120339198	120334768	120334917	120341972	120342069	16,40,30	86,144,146	46,50,44	141,111,103	189	217	0.00644954174797	0.176,0.242,0.191	0.273,0.341,0.329	-0.111
ENSMUSG00000078789	Dph1	chr11	-	75180787	75180944	75181292	75181361	75180560	75180661	75183201	75183323	78,77,73	47,58,45	104,74,79	100,100,81	194	282	0.00646857489179	0.707,0.659,0.702	0.602,0.518,0.586	0.121
ENSMUSG00000038437	Mllt6	chr11	+	97676138	97676205	97676369	97676512	97674773	97674882	97676861	97677059	99,150,122	94,130,78	177,166,155	215,192,212	192	268	0.00650713079855	0.595,0.617,0.686	0.535,0.547,0.505	0.104
ENSMUSG00000022546	Gpt	chr15	+	76698302	76698382	76698455	76698592	76697839	76698083	76698714	76698889	5,10,4	34,37,63	19,19,19	60,42,52	205	262	0.00651657346105	0.158,0.257,0.075	0.288,0.366,0.318	-0.161
ENSMUSG00000003500	Impdh1	chr6	-	29206305	29206512	29206922	29206997	29206065	29206153	29207094	29207196	188,277,266	116,125,166	208,170,145	188,111,181	200	332	0.0065283179679	0.729,0.786,0.727	0.647,0.718,0.571	0.102
ENSMUSG00000029097	Trmt44	chr5	-	35565360	35565544	35568760	35568832	35564022	35564455	35569870	35569978	13,14,13	61,85,83	24,30,19	85,64,49	197	309	0.0065283179679	0.251,0.205,0.197	0.307,0.424,0.378	-0.152
ENSMUSG00000022515	Anks3	chr16	-	4948225	4948363	4950612	4950768	4947648	4947758	4953818	4953954	74,106,79	131,145,87	169,133,153	133,143,103	281	263	0.00661135256995	0.346,0.406,0.459	0.543,0.465,0.582	-0.126
ENSMUSG00000037443	Cep85	chr4	-	134138834	134138928	134148009	134148164	134137570	134137621	134148608	134148761	93,181,159	91,154,116	108,95,123	59,57,57	280	219	0.00667725443992	0.444,0.479,0.517	0.589,0.566,0.628	-0.114
ENSMUSG00000024006	Stk38	chr17	-	28974281	28974377	28974545	28974669	28973044	28973139	28975818	28975936	334,474,475	227,319,377	507,382,503	223,246,163	249	221	0.00667725443992	0.566,0.569,0.528	0.669,0.58,0.733	-0.106
ENSMUSG00000029004	Kmt2e	chr5	+	23493198	23493507	23495985	23496240	23492267	23492432	23496403	23496548	226,365,369	107,164,209	351,413,248	240,264,259	434	380	0.00674897397336	0.649,0.661,0.607	0.562,0.578,0.456	0.107
ENSMUSG00000022996	Wnt10b	chr15	-	98774123	98774497	98776517	98776780	98772199	98772934	98776889	98777003	50,46,36	85,83,102	305,324,287	394,313,405	388	499	0.00679167039162	0.431,0.416,0.312	0.499,0.571,0.477	-0.129
ENSMUSG00000034055	Phka1	chrX	-	102636542	102636711	102639080	102639128	102625587	102625670	102642220	102642379	30,54,35	39,39,55	24,27,17	61,51,64	173	294	0.00686141827883	0.567,0.702,0.52	0.401,0.474,0.311	0.201
ENSMUSG00000040929	Rfx3	chr19	-	27867512	27867610	27900778	27900903	27849710	27849969	28010971	28011140	18,36,22	58,119,65	56,38,36	88,78,62	250	223	0.00686282236242	0.217,0.213,0.232	0.362,0.303,0.341	-0.115
ENSMUSG00000038047	Haus6	chr4	-	86599258	86599429	86600750	86600799	86595362	86595556	86601222	86601288	148,210,274	189,223,272	108,87,158	247,174,201	174	296	0.00686391756006	0.571,0.616,0.631	0.427,0.46,0.572	0.12
ENSMUSG00000037795	N4bp2	chr5	+	65771386	65771441	65775584	65775663	65764119	65764245	65790017	65791170	15,4,24	41,49,31	28,89,44	41,61,41	180	204	0.00690020593734	0.293,0.085,0.467	0.436,0.623,0.549	-0.254
ENSMUSG00000024376	Epb41l4a	chr18	-	33891424	33891476	33921829	33921934	33886350	33886429	34005984	34006422	87,140,127	19,42,26	205,195,130	70,90,56	230	177	0.00698329437595	0.779,0.72,0.79	0.693,0.625,0.641	0.11
ENSMUSG00000071176	Arhgef10	chr8	+	14936740	14936797	14940208	14940372	14934769	14934846	14945279	14945394	30,65,75	37,41,42	43,40,32	82,61,38	182	289	0.00702908574533	0.563,0.716,0.739	0.454,0.51,0.572	0.161
ENSMUSG00000071266	Zfp946	chr17	+	22428480	22428565	22446796	22446893	22424267	22424429	22451078	22451152	66,46,82	2,2,12	67,72,59	16,14,11	210	222	0.00703125829026	0.972,0.96,0.878	0.816,0.845,0.85	0.1
ENSMUSG00000049106	Dcaf5	chr12	-	80399948	80399985	80404554	80404698	80398768	80398908	80436184	80436601	159,150,148	65,56,55	253,194,161	58,53,34	269	162	0.00705481345341	0.596,0.617,0.618	0.724,0.688,0.74	-0.107
ENSMUSG00000038371	Sbf2	chr7	-	110316895	110317023	110320672	110320799	110314972	110315206	110329760	110329946	81,92,93	189,276,212	161,172,121	250,198,257	252	253	0.00714223139288	0.301,0.251,0.306	0.393,0.466,0.321	-0.107
ENSMUSG00000040859	Bsdc1	chr4	+	129466822	129466990	129468993	129469048	129465229	129465346	129471926	129472042	207,214,233	52,88,50	218,207,203	105,92,105	293	180	0.0071667116004	0.71,0.599,0.741	0.561,0.58,0.543	0.122
ENSMUSG00000027287	Snap23	chr2	+	120585150	120585192	120585555	120585604	120584268	120584365	120586158	120586276	170,156,142	97,132,161	99,87,74	134,117,118	167	174	0.00725000943107	0.646,0.552,0.479	0.435,0.437,0.395	0.137
ENSMUSG00000032855	Pkd1	chr17	+	24590818	24590937	24591014	24591217	24587927	24588021	24591286	24591481	40,58,47	58,67,68	87,76,73	75,52,59	244	328	0.00728353622536	0.481,0.538,0.482	0.609,0.663,0.625	-0.132
ENSMUSG00000029128	Rab28	chr5	-	41633172	41633250	41687720	41687850	41624975	41625862	41698389	41698478	207,248,311	154,279,294	340,292,400	237,201,173	255	203	0.00738321379143	0.517,0.414,0.457	0.533,0.536,0.648	-0.11
ENSMUSG00000041966	Dcaf17	chr2	+	71063358	71063495	71073120	71073199	71060352	71060443	71075446	71075536	143,162,166	60,55,70	104,103,137	74,98,67	262	204	0.00745153713472	0.65,0.696,0.649	0.523,0.45,0.614	0.136
ENSMUSG00000025857	Dnaaf5	chr5	+	139177914	139178065	139181416	139181573	139174125	139174273	139184527	139184719	204,254,153	175,200,162	189,158,121	207,208,226	276	282	0.00753122209186	0.544,0.565,0.491	0.483,0.437,0.354	0.109
ENSMUSG00000063884	Ptcd3	chr6	-	71905097	71905143	71907652	71907689	71903425	71903494	71907793	71907846	56,75,78	99,120,104	66,52,41	153,131,112	162	171	0.00753122209186	0.374,0.397,0.442	0.313,0.295,0.279	0.109
ENSMUSG00000020422	Tns3	chr11	-	8579082	8579121	8615739	8615851	8549671	8549721	8664478	8664535	17,33,37	72,107,87	24,47,40	60,59,50	237	164	0.00769967205451	0.14,0.176,0.227	0.217,0.355,0.356	-0.128
ENSMUSG00000051730	Mettl5	chr2	-	69873883	69873935	69879101	69879184	69871731	69871781	69880766	69880948	122,129,181	37,34,36	200,160,129	81,53,74	208	177	0.00770378054197	0.737,0.764,0.811	0.678,0.72,0.597	0.106
ENSMUSG00000029617	Ccz1	chr5	-	143993225	143993259	143998162	143998605	143992477	143992626	144001376	144001458	272,412,430	130,159,120	354,290,266	170,175,176	568	159	0.007850443094	0.369,0.42,0.501	0.368,0.317,0.297	0.103
ENSMUSG00000021820	Camk2g	chr14	-	20771006	20771061	20779203	20779263	20770063	20770129	20792518	20792613	60,116,97	84,129,99	99,91,85	67,65,66	185	180	0.00791176214515	0.41,0.467,0.488	0.59,0.577,0.556	-0.119
ENSMUSG00000021003	Galc	chr12	-	98246253	98246292	98252009	98252149	98242641	98242772	98254164	98254278	65,79,102	14,16,21	92,74,39	34,27,26	265	164	0.0079480245668	0.742,0.753,0.75	0.626,0.629,0.481	0.17
ENSMUSG00000021548	Ccnh	chr13	+	85196251	85196325	85197530	85197561	85190753	85190876	85202332	85202413	202,280,247	179,194,227	205,207,137	104,82,96	199	156	0.00804915114581	0.469,0.531,0.46	0.607,0.664,0.528	-0.113
ENSMUSG00000043671	Dpy19l3	chr7	-	35695281	35695414	35703488	35703571	35692776	35692935	35707380	35707437	44,53,51	72,134,98	86,67,63	105,89,68	208	258	0.00807395311545	0.431,0.329,0.392	0.504,0.483,0.535	-0.123
ENSMUSG00000034771	Tle2	chr10	+	81588808	81588959	81589419	81589496	81587873	81588021	81590352	81590473	13,27,16	9,21,1	23,11,11	0,2,2	276	202	0.00811610858548	0.514,0.485,0.921	1.0,0.801,0.801	-0.227
ENSMUSG00000006127	Inpp5k	chr11	+	75645427	75645617	75646785	75646923	75639136	75639565	75647192	75647276	66,112,74	41,46,47	102,141,48	119,98,88	315	263	0.00812932508058	0.573,0.67,0.568	0.417,0.546,0.313	0.178
ENSMUSG00000032119	Hinfp	chr9	-	44298872	44299025	44299212	44299324	44298333	44298411	44299562	44299792	33,62,48	90,79,74	109,61,99	109,64,65	237	278	0.00815799625635	0.301,0.479,0.432	0.54,0.528,0.641	-0.166
ENSMUSG00000048000	Gigyf2	chr1	+	87354403	87354486	87373996	87374111	87327032	87327092	87403666	87403846	3,0,1	15,6,10	5,4,3	9,7,4	208	240	0.00819836332699	0.188,0.0,0.103	0.391,0.397,0.464	-0.32
ENSMUSG00000002031	Ift46	chr9	+	44789566	44789627	44789890	44789976	44786837	44786904	44790484	44790895	140,148,107	250,368,383	180,142,155	281,226,244	186	211	0.00825599397081	0.388,0.313,0.241	0.421,0.416,0.419	-0.105
ENSMUSG00000032743	D430042O09Rik	chr7	+	125854559	125854638	125860527	125860705	125851936	125852145	125865244	125865410	62,64,53	53,80,72	81,74,41	146,136,96	204	303	0.00827491617589	0.635,0.543,0.522	0.452,0.447,0.388	0.138
ENSMUSG00000031837	Necab2	chr8	+	119468268	119468381	119470907	119470985	119467590	119467644	119471739	119471831	49,56,43	77,85,68	45,41,35	33,40,32	238	203	0.0083431896251	0.352,0.36,0.35	0.538,0.466,0.483	-0.142
ENSMUSG00000002949	Timm44	chr8	-	4261907	4261997	4265225	4265276	4260511	4260622	4266555	4266680	349,445,568	413,441,384	352,278,306	459,344,510	176	215	0.00835584414036	0.508,0.552,0.644	0.484,0.497,0.423	0.1
ENSMUSG00000037415	Ranbp10	chr8	-	105786626	105786794	105805531	105805584	105782279	105782302	105826077	105826189	20,30,27	166,225,204	32,57,30	170,168,156	178	293	0.00840313040732	0.165,0.18,0.179	0.237,0.358,0.24	-0.104
ENSMUSG00000030590	Fam98c	chr7	-	29154615	29154693	29155151	29155357	29154418	29154535	29155674	29155809	9,8,13	52,35,48	19,38,18	52,63,42	331	203	0.00848545554495	0.096,0.123,0.142	0.183,0.27,0.208	-0.1
ENSMUSG00000031901	Dus2	chr8	+	106051801	106051889	106053005	106053079	106050316	106050466	106053291	106053840	61,77,76	19,15,20	69,60,64	29,29,35	213	199	0.00849559428646	0.75,0.827,0.78	0.69,0.659,0.631	0.126
ENSMUSG00000022849	Hspbap1	chr16	+	35787189	35787375	35801536	35801718	35770385	35770539	35813917	35814054	172,204,252	98,194,175	145,134,117	184,139,130	311	307	0.00859077960081	0.634,0.509,0.587	0.438,0.488,0.47	0.111
ENSMUSG00000040356	Skiv2l	chr17	-	34846026	34846173	34846521	34846667	34845827	34845912	34846866	34846995	178,206,130	102,94,117	245,201,186	214,203,231	271	272	0.00859077960081	0.637,0.687,0.527	0.535,0.498,0.447	0.124
ENSMUSG00000055320	Tead1	chr7	+	112841887	112841950	112842039	112842102	112839415	112839480	112856052	112856064	15,17,23	72,103,87	64,32,31	131,108,85	188	188	0.00859077960081	0.172,0.142,0.209	0.328,0.229,0.267	-0.1
ENSMUSG00000028807	Zbtb8a	chr4	-	129359897	129360700	129369228	129369322	129357704	129357874	129377739	129378116	11,17,11	54,79,62	24,28,24	69,68,50	219	928	0.00868472442442	0.463,0.477,0.429	0.596,0.636,0.67	-0.178
ENSMUSG00000021714	Cenpk	chr13	+	104236178	104236225	104242188	104242271	104234146	104234219	104242354	104242453	56,109,137	249,328,469	113,78,162	263,228,254	172	208	0.00868733613458	0.214,0.287,0.261	0.342,0.293,0.435	-0.103
ENSMUSG00000019518	Ap4m1	chr5	+	138172786	138172893	138172971	138173068	138172348	138172437	138174749	138174860	110,153,138	60,67,77	205,169,113	140,129,136	232	222	0.00873455956489	0.637,0.686,0.632	0.584,0.556,0.443	0.124
ENSMUSG00000005102	Eif2ak4	chr2	+	118400534	118400647	118408351	118408504	118388846	118388852	118410882	118410963	46,69,71	153,187,180	69,64,67	117,124,115	238	278	0.00886239124055	0.26,0.301,0.315	0.408,0.376,0.405	-0.104
ENSMUSG00000034532	Fbxo16	chr14	+	65287131	65287167	65303099	65303202	65270699	65270835	65321233	65321501	24,30,31	116,158,146	19,27,33	64,70,77	161	228	0.00908132702097	0.227,0.212,0.231	0.296,0.353,0.378	-0.119
ENSMUSG00000037965	Zc3h7a	chr16	-	11153058	11153263	11156019	11156300	11151865	11151930	11156527	11156561	69,86,92	34,48,53	75,73,65	77,63,54	406	330	0.00912011139423	0.623,0.593,0.585	0.442,0.485,0.495	0.126
ENSMUSG00000043243	Fam129c	chr8	+	71603636	71603827	71603920	71604079	71602763	71602926	71604737	71604854	6,6,14	20,38,20	27,20,19	34,21,15	316	284	0.00913023276181	0.212,0.124,0.386	0.416,0.461,0.532	-0.229
ENSMUSG00000025702	March8	chr6	+	116376692	116376863	116392523	116392574	116338385	116338490	116401036	116401122	98,90,93	93,136,145	113,121,118	87,110,91	296	176	0.00914500295639	0.385,0.282,0.276	0.436,0.395,0.435	-0.108
ENSMUSG00000026764	Kif5c	chr2	+	49700500	49700605	49700956	49701105	49697979	49698104	49710719	49710868	122,158,140	119,153,167	156,110,108	199,184,195	230	274	0.00916555256565	0.55,0.552,0.5	0.483,0.416,0.398	0.102
ENSMUSG00000029635	Cdk8	chr5	+	146271594	146271735	146283628	146283686	146268214	146268325	146286107	146286239	70,127,91	109,183,182	114,80,74	91,86,95	266	183	0.00917445595674	0.306,0.323,0.256	0.463,0.39,0.349	-0.106
ENSMUSG00000035505	Cox18	chr5	-	90217516	90217624	90218911	90219036	90214723	90215175	90219359	90219523	22,28,11	70,70,83	34,36,37	66,68,63	250	233	0.00926071039432	0.227,0.272,0.11	0.324,0.33,0.354	-0.133
ENSMUSG00000022668	Gtpbp8	chr16	-	44742503	44742603	44743737	44743868	44740028	44740147	44745394	44745493	62,77,88	53,56,80	48,49,44	68,58,70	256	225	0.00933946323832	0.507,0.547,0.492	0.383,0.426,0.356	0.127
ENSMUSG00000038980	Rbbp8nl	chr2	-	180282092	180282205	180282470	180282566	180281655	180281728	180283306	180283349	19,33,25	58,88,68	42,45,40	62,78,58	221	238	0.00934302689839	0.261,0.288,0.284	0.422,0.383,0.426	-0.133
ENSMUSG00000020882	Cacnb1	chr11	-	98010295	98010376	98011342	98011497	98009857	98009916	98011865	98011942	0,0,6	24,27,23	9,10,6	46,23,28	280	206	0.00941090789407	0.0,0.0,0.161	0.126,0.242,0.136	-0.114
ENSMUSG00000021884	Hacl1	chr14	-	31632895	31632968	31634198	31634279	31626339	31626452	31635743	31635784	22,13,13	0,4,3	29,23,23	0,0,1	206	198	0.00954040284737	1.0,0.758,0.806	1.0,1.0,0.957	-0.131
ENSMUSG00000044348	Slc25a53	chrX	-	137016248	137016339	137032350	137032500	137015256	137015382	137037929	137038032	5,4,6	29,38,35	22,20,22	66,54,68	275	216	0.00954040284737	0.119,0.076,0.119	0.207,0.225,0.203	-0.107
ENSMUSG00000034771	Tle2	chr10	+	81588808	81588959	81589419	81589496	81587873	81588021	81590224	81590423	13,27,13	33,39,39	24,11,11	9,11,11	276	202	0.00956169913988	0.224,0.336,0.196	0.661,0.423,0.423	-0.25
ENSMUSG00000024219	Anks1	chr17	+	28050565	28050664	28051496	28051649	28042569	28042676	28051724	28051832	59,70,43	169,160,112	100,101,67	154,160,128	224	278	0.009623244751	0.302,0.352,0.323	0.446,0.439,0.394	-0.101
ENSMUSG00000042793	Lgr6	chr1	-	135027051	135027267	135063620	135063692	135021774	135021846	135072884	135072956	7,13,8	44,49,44	46,35,36	102,81,97	197	341	0.009623244751	0.216,0.315,0.239	0.438,0.428,0.391	-0.162
ENSMUSG00000021013	Ttc8	chr12	+	98946568	98946613	98957280	98957366	98943824	98943914	98961401	98961489	89,89,88	100,126,149	41,58,49	102,124,109	170	211	0.00965772252399	0.525,0.467,0.423	0.333,0.367,0.358	0.119
ENSMUSG00000025198	Erlin1	chr19	-	44039172	44039252	44040746	44040836	44034943	44037148	44047634	44047726	118,181,163	84,152,114	192,112,175	211,185,168	215	205	0.00977709214937	0.573,0.532,0.577	0.465,0.366,0.498	0.118
ENSMUSG00000026103	Gls	chr1	-	52200617	52200651	52204345	52204516	52199854	52199887	52207300	52207359	16,15,21	2,1,0	26,31,25	6,3,6	296	159	0.00981800413264	0.811,0.89,1.0	0.699,0.847,0.691	0.155
ENSMUSG00000010080	Epn3	chr11	-	94493772	94493904	94494933	94495052	94492861	94492949	94496001	94496681	84,62,68	140,171,104	109,95,76	90,134,83	244	257	0.00987837469553	0.387,0.276,0.408	0.561,0.428,0.491	-0.136
ENSMUSG00000021911	Parg	chr14	+	32271629	32271708	32274849	32274958	32262683	32262831	32284098	32284204	289,364,438	212,339,221	282,250,302	313,309,274	204	234	0.00987837469553	0.61,0.552,0.695	0.508,0.481,0.558	0.103
ENSMUSG00000041319	Thoc6	chr17	-	23670192	23670241	23670322	23670360	23670035	23670107	23670448	23670552	58,84,85	119,104,102	74,45,69	184,137,139	163	174	0.00990109344356	0.342,0.463,0.471	0.3,0.26,0.346	0.123
ENSMUSG00000068250	Amn1	chr6	-	149183393	149183538	149184991	149185124	149170832	149171050	149188235	149188685	40,29,57	33,75,67	38,30,35	103,95,120	258	270	0.00990109344356	0.559,0.288,0.471	0.279,0.248,0.234	0.186
ENSMUSG00000025702	March8	chr6	+	116392523	116392574	116401036	116401122	116376692	116376863	116403419	116403600	106,147,98	111,121,121	90,108,84	172,150,123	176	211	0.00990109344356	0.534,0.593,0.493	0.385,0.463,0.45	0.107
ENSMUSG00000035266	Helq	chr5	-	100766687	100766801	100770397	100770496	100764940	100765075	100771733	100771891	104,117,124	71,114,136	72,81,62	106,110,102	224	239	0.0100644437888	0.61,0.523,0.493	0.42,0.44,0.393	0.124
ENSMUSG00000002210	Smg9	chr7	+	24406034	24406132	24407520	24407633	24405687	24405952	24414938	24415050	88,100,58	171,234,209	98,109,98	188,162,122	223	238	0.0101440150684	0.355,0.313,0.229	0.357,0.418,0.462	-0.113
ENSMUSG00000043015	Nemp2	chr1	+	52641170	52641243	52645260	52645486	52640828	52641060	52648749	52648926	35,46,45	35,52,41	48,35,33	74,59,89	198	351	0.0102061076558	0.639,0.611,0.661	0.535,0.513,0.397	0.155
ENSMUSG00000024901	Peli3	chr19	-	4938048	4938178	4941759	4941912	4936117	4936219	4942937	4943127	6,1,2	15,21,12	18,18,12	35,27,24	278	255	0.0103866341228	0.268,0.042,0.133	0.321,0.379,0.314	-0.19
ENSMUSG00000060121	Gemin2	chr12	+	59020388	59020433	59021667	59021736	59018011	59018125	59025002	59025113	12,36,35	86,111,146	65,59,70	178,141,150	170	194	0.0105314205272	0.137,0.27,0.215	0.294,0.323,0.347	-0.114
ENSMUSG00000034401	Spata6	chr4	+	111799069	111799254	111805930	111806030	111784802	111784843	111822740	111822832	68,59,76	30,48,52	49,37,38	57,36,58	310	225	0.0105757507975	0.622,0.471,0.515	0.384,0.427,0.322	0.158
ENSMUSG00000062270	Morf4l1	chr9	-	90103654	90103771	90107234	90107302	90102299	90102386	90110125	90110172	46,86,85	274,363,397	94,98,88	289,189,356	193	242	0.0105885914136	0.174,0.229,0.212	0.29,0.394,0.237	-0.102
ENSMUSG00000023079	Gtf2ird1	chr5	-	134366835	134366916	134376106	134376135	134363901	134363979	134379936	134380020	10,2,5	50,73,65	29,21,13	119,77,91	154	206	0.0106231940878	0.211,0.035,0.093	0.246,0.267,0.16	-0.111
ENSMUSG00000020387	Jade2	chr11	-	51818496	51818628	51821078	51821196	51813459	51817700	51824942	51825407	77,111,85	46,38,53	103,96,108	108,81,79	243	257	0.0108136507015	0.639,0.755,0.629	0.502,0.556,0.591	0.125
ENSMUSG00000029056	Pank4	chr4	+	154972148	154972230	154972468	154972569	154971372	154971554	154974629	154974785	163,226,219	142,179,101	177,167,132	215,200,120	207	226	0.0108312636539	0.556,0.58,0.703	0.473,0.477,0.546	0.114
ENSMUSG00000035847	Ids	chrX	-	70361042	70361131	70362976	70363154	70359948	70360149	70363801	70363938	83,64,71	34,39,29	85,90,71	65,75,59	303	214	0.0108313527285	0.633,0.537,0.634	0.48,0.459,0.459	0.135
ENSMUSG00000037846	Rtkn2	chr10	+	68035788	68035951	68040030	68040138	68026517	68026649	68041378	68043261	27,25,24	44,45,81	51,33,41	45,52,26	288	233	0.010897973482	0.332,0.31,0.193	0.478,0.339,0.561	-0.181
ENSMUSG00000021311	Mtr	chr13	-	12190203	12190404	12200196	12200278	12189346	12189539	12204742	12204863	53,89,77	42,64,32	71,77,54	65,93,63	207	326	0.0109866085961	0.665,0.687,0.791	0.632,0.566,0.574	0.124
ENSMUSG00000004633	Chn2	chr6	+	54293037	54293115	54298044	54298150	54290266	54290440	54300072	54300244	58,50,69	96,139,141	83,47,59	82,80,48	203	231	0.010990622866	0.407,0.29,0.358	0.535,0.401,0.583	-0.155
ENSMUSG00000045975	C2cd2	chr16	-	97892189	97892309	97912605	97912704	97890013	97890118	97922054	97922633	21,30,30	34,62,87	81,47,42	73,76,41	224	245	0.0110625498181	0.403,0.346,0.274	0.548,0.403,0.528	-0.152
ENSMUSG00000021884	Hacl1	chr14	-	31632895	31632968	31634198	31634279	31630032	31630127	31635743	31635784	22,16,13	0,4,3	30,23,23	0,0,1	206	198	0.011099602085	1.0,0.794,0.806	1.0,1.0,0.957	-0.119
ENSMUSG00000028901	Gmeb1	chr4	-	132242324	132242449	132245985	132246068	132237110	132237214	132251674	132251832	169,276,349	180,265,205	194,159,159	253,240,182	208	250	0.0111582110534	0.53,0.556,0.672	0.48,0.443,0.512	0.108
ENSMUSG00000031351	Zfp185	chrX	+	73002574	73002658	73003372	73003459	73001407	73001446	73012439	73012628	49,55,55	95,116,87	79,91,72	94,75,100	209	212	0.0112009677876	0.343,0.325,0.391	0.46,0.552,0.422	-0.125
ENSMUSG00000035933	Cog5	chr12	+	31833181	31833386	31837194	31837356	31820124	31820206	31839754	31839854	145,191,182	72,132,145	278,235,251	263,249,246	330	287	0.0112470176373	0.637,0.557,0.522	0.479,0.451,0.47	0.105
ENSMUSG00000024180	Tmem8	chr17	+	26120538	26120685	26121539	26121656	26120283	26120462	26121937	26123254	4,19,13	10,12,1	8,4,1	20,15,11	272	242	0.0114339053551	0.262,0.585,0.92	0.262,0.192,0.075	0.413
ENSMUSG00000033004	Mycbp2	chr14	-	103201211	103201437	103204321	103204540	103200073	103200192	103205176	103205277	83,127,68	35,67,65	79,68,54	85,72,69	344	351	0.0114384657143	0.708,0.659,0.516	0.487,0.491,0.444	0.154
ENSMUSG00000107476	Zfp862-ps	chr6	+	48515236	48515356	48525023	48525122	48514151	48514326	48527444	48527549	32,37,58	12,18,16	58,55,38	37,42,30	245	224	0.0114430211656	0.709,0.653,0.768	0.589,0.545,0.537	0.153
ENSMUSG00000056531	Ccdc18	chr5	+	108155758	108155855	108158524	108158646	108148910	108149039	108161466	108161493	11,28,66	32,110,111	53,34,43	51,61,44	222	247	0.0115015277114	0.277,0.221,0.398	0.536,0.383,0.521	-0.181
ENSMUSG00000056531	Ccdc18	chr5	+	108197756	108197970	108201324	108201424	108195995	108196159	108202064	108202181	31,85,155	77,114,168	90,57,68	70,56,46	339	225	0.011629140729	0.211,0.331,0.38	0.46,0.403,0.495	-0.145
ENSMUSG00000030562	Nox4	chr7	+	87323932	87323995	87338956	87339017	87323632	87323797	87360727	87360809	37,79,81	29,34,34	43,40,50	50,48,37	188	186	0.011760377312	0.558,0.697,0.702	0.46,0.452,0.572	0.158
ENSMUSG00000025085	Ablim1	chr19	-	57155151	57155335	57173324	57173459	57152272	57152382	57197298	57197456	12,10,8	31,42,13	68,57,39	52,54,71	260	309	0.0118196497641	0.315,0.221,0.422	0.608,0.556,0.395	-0.2
ENSMUSG00000039901	9130011E15Rik	chr19	-	45936361	45936427	45940444	45940503	45933785	45933855	45946001	45946103	29,53,69	12,41,35	61,60,57	68,57,65	184	191	0.0118758974416	0.715,0.573,0.672	0.482,0.522,0.477	0.16
ENSMUSG00000028224	Nbn	chr4	+	15983953	15984022	15986508	15986664	15981306	15981748	15989001	15989115	72,120,136	329,373,417	179,166,130	303,331,404	194	281	0.0118888076067	0.241,0.318,0.321	0.461,0.421,0.318	-0.107
ENSMUSG00000028653	Trit1	chr4	+	123046874	123047017	123049151	123049264	123044490	123044636	123049476	123049554	35,48,46	60,104,201	111,85,62	116,137,106	268	238	0.0118888076067	0.341,0.291,0.169	0.459,0.355,0.342	-0.118
ENSMUSG00000034786	Gpsm3	chr17	+	34590460	34590563	34590741	34590941	34589805	34590260	34591169	34591754	39,43,44	18,35,11	9,13,21	13,20,20	228	325	0.011944588569	0.755,0.637,0.851	0.497,0.481,0.599	0.222
ENSMUSG00000043384	Gprasp1	chrX	+	135797552	135797629	135797787	135797864	135796948	135797037	135798022	135798094	14,23,15	70,81,75	51,35,37	92,108,91	202	202	0.0119984265588	0.167,0.221,0.167	0.357,0.245,0.289	-0.112
ENSMUSG00000030671	Pde3b	chr7	+	114521663	114521775	114523332	114523446	114519511	114519649	114526780	114526980	102,135,224	72,146,129	60,72,52	80,79,79	237	239	0.0120207343034	0.588,0.483,0.637	0.431,0.479,0.399	0.133
ENSMUSG00000054021	Sirt5	chr13	+	43383108	43383232	43385497	43385613	43380499	43380553	43394736	43395202	24,29,21	69,45,62	132,104,134	164,174,124	249	241	0.0120683278537	0.252,0.384,0.247	0.438,0.366,0.511	-0.144
ENSMUSG00000001065	Zfp276	chr8	+	123258310	123258389	123259430	123259514	123256418	123256865	123264815	123264926	17,31,37	35,55,41	82,63,71	70,61,43	204	209	0.0120823130082	0.332,0.366,0.48	0.545,0.514,0.628	-0.17
ENSMUSG00000023026	Dip2b	chr15	+	100142021	100142147	100151150	100151363	100131901	100132027	100154156	100154306	63,92,78	124,175,178	103,93,102	152,139,112	251	338	0.0121584409807	0.406,0.414,0.371	0.477,0.474,0.551	-0.104
ENSMUSG00000022833	Ccdc14	chr16	+	34696812	34696885	34697105	34697175	34695590	34695643	34697266	34697386	26,53,85	13,24,22	55,56,35	34,37,46	198	195	0.0123276022486	0.663,0.685,0.792	0.614,0.598,0.428	0.167
ENSMUSG00000020087	Tysnd1	chr10	+	61698297	61698428	61699442	61699628	61695513	61696742	61702033	61702773	143,142,123	313,372,245	193,208,149	289,230,291	256	311	0.0124810779542	0.357,0.317,0.379	0.448,0.524,0.383	-0.101
ENSMUSG00000042208	0610010F05Rik	chr11	-	23615095	23615256	23617137	23617196	23611961	23612048	23620228	23620467	24,28,51	67,100,125	59,54,42	94,71,89	184	286	0.0125317734784	0.358,0.303,0.388	0.494,0.542,0.423	-0.137
ENSMUSG00000032469	Dbr1	chr9	+	99576575	99576700	99578440	99578521	99575827	99576125	99579356	99579442	82,87,93	91,85,177	195,182,177	162,146,125	250	206	0.0126348839455	0.426,0.458,0.302	0.498,0.507,0.538	-0.119
ENSMUSG00000047879	Usp14	chr18	-	10017990	10018095	10022817	10022850	10016540	10016644	10024533	10024679	254,310,401	234,363,382	267,162,270	439,397,307	158	230	0.0126537726288	0.612,0.554,0.604	0.47,0.373,0.561	0.122
ENSMUSG00000071064	Zfp827	chr8	+	79091832	79092066	79118174	79118414	79076057	79076538	79120482	79120540	40,36,54	100,207,169	57,131,80	176,97,119	359	365	0.0126639673675	0.289,0.15,0.245	0.248,0.579,0.406	-0.183
ENSMUSG00000035248	Zcchc6	chr13	-	59811514	59811566	59814865	59814954	59810570	59810640	59815545	59815723	46,51,60	54,67,72	118,94,98	86,80,72	214	177	0.0127371054017	0.413,0.386,0.408	0.532,0.493,0.53	-0.116
ENSMUSG00000038658	Ric1	chr19	+	29584174	29584213	29584466	29584577	29579764	29579968	29585780	29585870	21,29,27	73,94,115	32,32,20	215,168,163	164	236	0.012783397196	0.293,0.307,0.253	0.176,0.215,0.15	0.104
ENSMUSG00000039156	Stim2	chr5	+	54053375	54053506	54075279	54075394	53998564	53999034	54102574	54102686	20,19,33	124,130,204	23,66,37	144,116,122	256	240	0.012783397196	0.131,0.121,0.132	0.13,0.348,0.221	-0.105
ENSMUSG00000027394	Ttl	chr2	+	129068854	129068933	129075855	129076088	129065941	129066303	129081209	129081345	77,76,65	194,201,221	86,86,84	195,153,112	204	358	0.0128299204224	0.411,0.399,0.34	0.436,0.497,0.568	-0.117
ENSMUSG00000020859	Spag9	chr11	+	94036599	94036670	94048407	94048558	94013622	94013743	94067892	94068100	65,91,97	74,141,164	64,55,73	153,142,148	196	276	0.0128771137746	0.553,0.476,0.454	0.371,0.353,0.41	0.116
ENSMUSG00000053332	Gas5	chr1	+	161036207	161036244	161036819	161037315	161035982	161036014	161037504	161037531	13,25,19	66,106,124	17,7,5	111,127,115	162	621	0.0128813343283	0.43,0.475,0.37	0.37,0.174,0.143	0.196
ENSMUSG00000059939	9430015G10Rik	chr4	+	156123975	156124001	156124091	156124122	156123534	156123669	156125416	156126219	53,71,44	34,40,29	53,37,42	52,38,52	151	156	0.0129965010333	0.617,0.647,0.611	0.513,0.501,0.455	0.135
ENSMUSG00000014791	Elmo3	chr8	+	105306114	105306187	105306377	105306428	105305966	105306007	105306595	105306765	57,38,38	12,17,17	46,47,51	30,30,44	198	176	0.0130430177795	0.809,0.665,0.665	0.577,0.582,0.507	0.158
ENSMUSG00000020790	Ankfy1	chr11	+	72738251	72738456	72739988	72740057	72732247	72732413	72740401	72740601	149,195,167	39,71,29	227,204,102	81,101,60	330	194	0.0131479331259	0.692,0.618,0.772	0.622,0.543,0.5	0.139
ENSMUSG00000024357	Sil1	chr18	-	35341097	35341197	35348639	35348760	35325283	35325475	35418056	35418195	115,196,195	80,90,84	187,164,159	143,134,125	246	225	0.0132248021447	0.568,0.666,0.68	0.545,0.528,0.538	0.101
ENSMUSG00000061313	Ddhd2	chr8	-	25741600	25741809	25746817	25746953	25741286	25741354	25748537	25748627	51,53,74	22,19,48	93,84,92	62,81,90	261	334	0.0132295713023	0.748,0.781,0.664	0.657,0.57,0.567	0.133
ENSMUSG00000048677	Tpcn2	chr7	-	145255450	145255533	145256513	145256596	145254057	145254698	145256729	145256811	17,9,13	23,34,46	52,45,36	48,45,54	208	208	0.0132506974213	0.425,0.209,0.22	0.52,0.5,0.4	-0.189
ENSMUSG00000069255	Dusp22	chr13	+	30672392	30672475	30696235	30696285	30668804	30668838	30705625	30705700	41,61,62	15,21,18	56,68,46	28,43,34	208	175	0.0132779918888	0.697,0.71,0.743	0.627,0.571,0.532	0.14
ENSMUSG00000096764	Gm21985	chr2	+	112356459	112356591	112357483	112357591	112354974	112355144	112357767	112357952	57,70,47	116,111,146	115,90,100	128,113,158	257	233	0.0133847891508	0.308,0.364,0.226	0.449,0.419,0.365	-0.112
ENSMUSG00000033287	Kctd17	chr15	+	78436900	78436994	78437157	78437232	78435584	78435710	78437583	78437671	78,79,50	15,23,18	89,85,106	10,16,11	219	200	0.0135464870365	0.826,0.758,0.717	0.89,0.829,0.898	-0.105
ENSMUSG00000035725	Prkx	chrX	-	77773115	77773235	77782037	77782301	77765348	77765406	77786127	77786296	63,107,85	12,25,10	197,184,143	24,9,13	389	245	0.0135626912168	0.768,0.729,0.843	0.838,0.928,0.874	-0.1
ENSMUSG00000038212	Mfsd14b	chr13	-	65074985	65075099	65075483	65075702	65073555	65073627	65078353	65078468	178,170,202	74,131,140	334,295,356	354,252,356	344	239	0.0138042542604	0.626,0.474,0.501	0.396,0.449,0.41	0.115
ENSMUSG00000030323	Ift122	chr6	+	115899478	115899619	115902857	115902911	115894221	115894419	115905794	115905956	85,89,140	61,110,99	148,143,130	62,63,85	266	179	0.0139421780301	0.484,0.353,0.488	0.616,0.604,0.507	-0.134
ENSMUSG00000029836	Cbx3	chr6	+	51478437	51478600	51481723	51481818	51475230	51475373	51482479	51483704	8,14,23	8,44,21	30,38,55	19,25,28	288	220	0.0143341811096	0.433,0.196,0.456	0.547,0.537,0.6	-0.2
ENSMUSG00000097039	Pvt1	chr15	+	62159996	62160128	62175466	62175548	62107147	62107465	62242173	62242301	1,3,1	9,26,28	5,10,7	28,21,40	257	207	0.0144108900231	0.082,0.085,0.028	0.126,0.277,0.124	-0.111
ENSMUSG00000030876	Mettl9	chr7	+	121047837	121048028	121057214	121057399	121034444	121034975	121076129	121076835	442,641,704	1041,1571,1579	851,1516,929	1659,1135,1484	316	310	0.0144883048155	0.294,0.286,0.304	0.335,0.567,0.38	-0.133
ENSMUSG00000022095	Fam160b2	chr14	-	70586074	70586218	70586356	70586447	70585618	70585759	70586569	70586698	148,173,101	270,312,339	193,146,152	232,243,212	216	269	0.014509223037	0.406,0.408,0.271	0.509,0.428,0.472	-0.108
ENSMUSG00000021645	Smn1	chr13	+	100132355	100132466	100135688	100135739	100131079	100131175	100137380	100137690	189,230,159	272,341,291	252,287,176	251,204,248	236	176	0.014509223037	0.341,0.335,0.29	0.428,0.512,0.346	-0.107
ENSMUSG00000052144	Ppp4r2	chr6	+	100863122	100863160	100864678	100864753	100861409	100861503	100865073	100865217	37,38,47	10,32,24	108,93,126	25,32,18	163	200	0.0145834879289	0.819,0.593,0.706	0.841,0.781,0.896	-0.133
ENSMUSG00000043384	Gprasp1	chrX	+	135796948	135797037	135797552	135797629	135796141	135796336	135797787	135797864	53,82,113	75,75,110	62,90,46	127,115,121	214	202	0.0147450387269	0.4,0.508,0.492	0.315,0.425,0.264	0.132
ENSMUSG00000050323	Ndufaf6	chr4	-	11062049	11062152	11066650	11066707	11059011	11059113	11070199	11070322	15,35,45	49,80,80	53,42,44	60,65,45	182	228	0.0147526947523	0.277,0.354,0.413	0.525,0.447,0.551	-0.16
ENSMUSG00000034786	Gpsm3	chr17	+	34590460	34590563	34590779	34590941	34590091	34590260	34591169	34591754	39,43,44	17,35,11	9,13,21	13,18,20	228	287	0.0149013335458	0.743,0.607,0.834	0.466,0.476,0.569	0.224
ENSMUSG00000031273	Col4a6	chrX	-	141217835	141217928	141219111	141219153	141216443	141216497	141219351	141219387	1,7,4	37,41,53	6,9,10	30,39,25	167	218	0.0150925955774	0.034,0.182,0.09	0.207,0.232,0.343	-0.159
ENSMUSG00000026274	Pask	chr1	-	93312795	93312929	93314280	93314480	93310767	93310914	93316784	93316919	151,138,199	81,124,98	208,155,135	202,153,141	325	259	0.0152245661253	0.598,0.47,0.618	0.451,0.447,0.433	0.118
ENSMUSG00000046667	Rbm12b1	chr4	+	12140540	12140605	12143409	12143459	12140266	12140401	12144001	12146700	2,2,4	3,11,10	2,0,1	16,15,15	190	175	0.0152914057576	0.38,0.143,0.269	0.103,0.0,0.058	0.21
ENSMUSG00000041482	Piezo2	chr18	-	63157194	63157357	63182835	63182878	63146795	63147006	63245570	63245696	5,9,4	27,39,26	32,44,46	100,101,89	168	288	0.0153199189773	0.241,0.283,0.209	0.354,0.428,0.47	-0.173
ENSMUSG00000002635	Pdcd2l	chr7	-	34196065	34196126	34196271	34196438	34192735	34193106	34196535	34196661	62,96,83	119,179,136	70,187,143	123,132,120	292	186	0.0154120191362	0.249,0.255,0.28	0.266,0.474,0.432	-0.129
ENSMUSG00000037533	Rapgef6	chr11	+	54552789	54552873	54568352	54568496	54546372	54546429	54610787	54610919	6,27,21	54,121,106	35,38,29	106,96,96	209	269	0.0155771974194	0.125,0.223,0.203	0.298,0.338,0.28	-0.122
ENSMUSG00000087479	Gm16835	chr14	+	119101031	119101164	119106145	119106314	119100287	119100514	119109618	119110392	3,2,5	2,0,0	2,5,9	2,2,4	258	294	0.0156157393772	0.631,1.0,1.0	0.533,0.74,0.719	0.213
ENSMUSG00000070002	Ell	chr8	+	70583871	70583996	70585156	70585235	70581554	70581820	70585553	70586028	56,40,24	78,83,75	56,42,45	68,51,32	250	204	0.0156854266987	0.369,0.282,0.207	0.402,0.402,0.534	-0.16
ENSMUSG00000052707	Tnrc6a	chr7	+	123124667	123124715	123143749	123143837	123124180	123124332	123152163	123152185	32,66,101	158,288,180	42,70,60	100,104,71	173	213	0.0156976279423	0.2,0.22,0.409	0.341,0.453,0.51	-0.158
ENSMUSG00000085396	Firre	chrX	-	50603438	50603525	50608477	50608604	50600743	50600898	50608686	50608814	39,75,53	56,36,33	59,40,39	91,64,69	252	212	0.0157841108129	0.369,0.637,0.575	0.353,0.345,0.322	0.187
ENSMUSG00000060510	Zfp266	chr9	-	20508018	20508185	20521019	20521119	20505976	20506065	20521354	20521408	23,31,47	36,29,54	49,40,55	33,31,22	225	292	0.0158014154026	0.453,0.581,0.53	0.658,0.626,0.764	-0.161
ENSMUSG00000002107	Celf2	chr2	-	6664114	6664197	6721416	6721613	6624670	6624719	6872355	6872597	109,149,116	35,75,91	179,139,161	162,161,125	322	208	0.0158590614551	0.668,0.562,0.452	0.416,0.358,0.454	0.151
ENSMUSG00000031756	Cenpn	chr8	+	116928535	116928581	116931077	116931137	116926081	116926262	116931593	116931670	69,98,146	101,190,193	103,87,84	97,80,103	171	185	0.0159047344012	0.425,0.358,0.45	0.535,0.541,0.469	-0.104
ENSMUSG00000002107	Celf2	chr2	-	6664114	6664197	6721416	6721613	6624670	6624719	6962378	6962414	32,37,33	35,73,91	46,32,47	159,161,124	322	208	0.0159553800624	0.371,0.247,0.19	0.157,0.114,0.197	0.113
ENSMUSG00000002250	Ppard	chr17	+	28237011	28237095	28286260	28286467	28232806	28232864	28295340	28295495	26,30,18	114,118,98	63,58,32	110,137,119	209	332	0.0161284579229	0.266,0.288,0.226	0.476,0.402,0.299	-0.132
ENSMUSG00000030494	Rhpn2	chr7	+	35363616	35363692	35370708	35370786	35360979	35361108	35371114	35371239	48,100,82	108,135,105	161,141,123	161,115,135	201	203	0.0162051664918	0.31,0.428,0.441	0.502,0.553,0.479	-0.118
ENSMUSG00000034343	Ube2f	chr1	+	91254214	91254393	91262266	91262296	91250303	91250437	91265217	91265283	48,43,44	48,54,101	36,39,33	27,33,22	304	155	0.0162896008233	0.338,0.289,0.182	0.405,0.376,0.433	-0.135
ENSMUSG00000002052	Supt6	chr11	-	78209423	78209536	78211796	78211921	78209101	78209179	78212082	78212196	213,351,397	655,742,658	328,350,359	585,541,368	250	238	0.0163149271442	0.236,0.311,0.365	0.348,0.381,0.482	-0.1
ENSMUSG00000049971	Glt1d1	chr5	+	127650682	127650788	127657086	127657138	127632261	127632351	127663341	127663378	7,2,7	13,6,13	2,0,1	7,4,6	231	177	0.0163866180934	0.292,0.203,0.292	0.18,0.0,0.113	0.165
ENSMUSG00000017929	B4galt5	chr2	-	167307543	167307668	167309222	167309336	167306590	167306707	167313086	167313221	62,88,94	30,58,39	69,47,25	72,32,32	239	250	0.0164545668674	0.684,0.613,0.716	0.501,0.606,0.45	0.152
ENSMUSG00000041390	Mdfic	chr6	+	15740987	15741110	15770213	15770492	15721186	15721364	15799617	15802169	12,33,24	50,89,114	55,104,90	174,138,132	248	404	0.0165998604545	0.281,0.377,0.255	0.34,0.551,0.526	-0.168
ENSMUSG00000011658	Fuz	chr7	+	44896546	44896668	44896914	44896999	44896251	44896362	44897260	44897329	34,43,46	54,64,102	67,72,97	75,76,108	247	210	0.0166550343946	0.349,0.364,0.277	0.432,0.446,0.433	-0.107
ENSMUSG00000012609	Ttll5	chr12	+	85878386	85878478	85879367	85879475	85876490	85876592	85889158	85889240	50,76,71	31,47,37	73,64,61	66,53,74	217	233	0.0168328932784	0.634,0.635,0.673	0.543,0.565,0.47	0.121
ENSMUSG00000006731	B4galnt1	chr10	+	127167700	127167881	127169743	127169842	127167501	127167542	127169977	127170168	12,19,16	30,40,37	37,32,21	28,36,33	306	224	0.0169165176538	0.226,0.258,0.24	0.492,0.394,0.318	-0.16
ENSMUSG00000039033	Tasp1	chr2	-	139996072	139996157	140008698	140008819	139985128	139985208	140042093	140042214	49,73,65	93,121,124	71,81,59	72,62,89	246	210	0.0170390050426	0.31,0.34,0.309	0.457,0.527,0.361	-0.129
ENSMUSG00000022246	Rai14	chr15	-	10587837	10587924	10591586	10591615	10583781	10583836	10592071	10592250	53,96,89	23,40,56	78,57,37	47,61,48	154	212	0.0171134420441	0.76,0.768,0.686	0.696,0.563,0.515	0.147
ENSMUSG00000035299	Mid1	chrX	+	169966062	169966158	169976921	169977029	169926953	169927555	169981884	169982033	23,37,50	44,77,83	27,33,19	86,94,72	221	233	0.0172964667261	0.355,0.336,0.388	0.249,0.27,0.218	0.114
ENSMUSG00000032411	Tfdp2	chr9	+	96223093	96223198	96232681	96232748	96202130	96202188	96273838	96273942	51,73,99	46,52,82	73,76,75	37,38,36	230	192	0.0173260069237	0.481,0.54,0.502	0.622,0.625,0.635	-0.12
ENSMUSG00000039844	Rapgef1	chr2	+	29710155	29710308	29719592	29719850	29707197	29707400	29722223	29722309	9,16,20	11,11,9	14,24,25	7,3,4	278	383	0.0173953775028	0.53,0.667,0.754	0.734,0.917,0.896	-0.199
ENSMUSG00000026737	Pip4k2a	chr2	-	18866111	18866150	18872283	18872430	18852812	18852926	18889051	18889204	37,44,40	17,17,12	68,55,49	10,13,7	272	164	0.017405776831	0.568,0.609,0.668	0.804,0.718,0.808	-0.162
ENSMUSG00000060073	Psma3	chr12	+	70988423	70988489	70993012	70993080	70986862	70986935	70993505	70993570	3,15,8	16,22,21	24,18,25	22,18,22	191	193	0.0174408713718	0.159,0.408,0.278	0.524,0.503,0.535	-0.239
ENSMUSG00000037286	Stag1	chr9	+	100776755	100776832	100786491	100786696	100757689	100757786	100796703	100796855	124,229,213	195,233,368	186,151,134	336,307,380	202	330	0.0174408713718	0.51,0.616,0.486	0.475,0.446,0.366	0.108
ENSMUSG00000031928	Mre11a	chr9	+	14829356	14829415	14830896	14830961	14826534	14826615	14832640	14832716	186,262,315	154,219,196	140,147,96	148,135,143	184	190	0.0176477755071	0.555,0.553,0.624	0.494,0.529,0.409	0.1
ENSMUSG00000026856	Dolpp1	chr2	+	30396431	30396530	30397018	30397147	30396152	30396252	30397467	30397557	50,135,84	156,231,244	140,115,81	190,151,160	224	254	0.0176811196457	0.267,0.399,0.281	0.455,0.463,0.365	-0.112
ENSMUSG00000097039	Pvt1	chr15	+	62107147	62107465	62149238	62149352	62038049	62038201	62242173	62242301	19,27,13	3,5,0	27,22,14	8,9,11	443	239	0.0177113942598	0.774,0.744,1.0	0.645,0.569,0.407	0.299
ENSMUSG00000063142	Kcnma1	chr14	-	23526535	23526627	23526724	23526816	23509789	23509900	23528349	23528520	6,7,7	2,0,4	15,22,12	0,0,2	217	217	0.0178125413551	0.75,1.0,0.636	1.0,1.0,0.857	-0.157
ENSMUSG00000038312	Edem2	chr2	-	155726634	155726674	155728890	155729001	155722431	155722537	155729230	155729475	102,129,100	16,25,40	120,184,143	56,65,74	236	165	0.0181337096049	0.817,0.783,0.636	0.6,0.664,0.575	0.132
ENSMUSG00000041482	Piezo2	chr18	-	63030274	63030527	63032840	63033023	63029054	63029187	63041546	63041805	12,15,8	28,38,37	96,105,92	131,169,155	308	378	0.0181403136406	0.345,0.326,0.21	0.474,0.433,0.421	-0.149
ENSMUSG00000032342	Mto1	chr9	+	78449717	78449835	78452763	78453053	78449418	78449618	78457209	78457322	32,50,49	110,155,166	70,77,64	154,122,161	243	415	0.0183180689968	0.332,0.355,0.335	0.437,0.519,0.404	-0.113
ENSMUSG00000030228	Pik3c2g	chr6	+	139896727	139896849	139900275	139900384	139896065	139896255	139917976	139918052	1,1,2	2,0,0	15,7,5	8,5,8	247	234	0.0183617333597	0.321,1.0,1.0	0.64,0.57,0.372	0.246
ENSMUSG00000042500	Ago4	chr4	-	126511399	126511533	126511725	126511854	126509950	126510135	126511998	126512118	15,16,8	2,4,3	29,37,33	19,22,19	254	259	0.0184614044096	0.884,0.803,0.731	0.609,0.632,0.639	0.179
ENSMUSG00000030660	Pik3c2a	chr7	-	116356234	116356364	116358635	116358728	116353977	116354114	116359995	116360100	50,82,136	189,195,202	187,172,179	291,226,223	218	255	0.0185648651765	0.236,0.33,0.441	0.429,0.471,0.484	-0.126
ENSMUSG00000039254	Pomt1	chr2	+	32245546	32245677	32246014	32246110	32244233	32244389	32247536	32247629	52,48,37	93,113,63	78,66,40	68,77,63	256	221	0.0186259314096	0.326,0.268,0.336	0.498,0.425,0.354	-0.116
ENSMUSG00000025969	Nrp2	chr1	+	62718929	62719107	62738288	62738470	62703701	62704277	62744174	62744405	102,179,149	86,97,107	46,74,56	63,64,68	303	307	0.0187675568171	0.546,0.652,0.585	0.425,0.539,0.455	0.121
ENSMUSG00000026455	Klhl12	chr1	+	134458465	134458666	134463826	134463980	134455530	134455665	134467650	134467868	56,100,127	202,193,190	118,168,127	193,168,162	326	279	0.0188135662107	0.192,0.307,0.364	0.344,0.461,0.402	-0.115
ENSMUSG00000070814	6330408A02Rik	chr7	-	13269533	13269647	13277145	13277428	13258966	13261640	13278643	13278683	15,12,12	0,4,2	35,23,22	0,2,0	408	239	0.018962137024	1.0,0.637,0.779	1.0,0.871,1.0	-0.152
ENSMUSG00000032740	Ccdc88a	chr11	+	29455369	29455516	29456457	29456602	29453118	29453277	29460848	29461033	46,80,118	38,62,72	89,88,58	124,72,97	272	270	0.0189984430537	0.546,0.562,0.619	0.416,0.548,0.372	0.13
ENSMUSG00000045205	Dpy19l4	chr4	-	11281003	11281124	11285053	11285173	11277928	11277985	11287474	11287633	82,114,182	77,96,101	139,96,127	141,128,150	245	246	0.0191173093424	0.517,0.544,0.644	0.497,0.43,0.459	0.106
ENSMUSG00000027778	Ift80	chr3	-	68916091	68916263	68917956	68918104	68914893	68914983	68918489	68918625	41,85,83	144,173,152	109,88,99	158,123,147	273	297	0.0193258862801	0.236,0.348,0.373	0.429,0.438,0.423	-0.111
ENSMUSG00000056310	Tyw1	chr5	+	130258932	130259054	130262818	130262941	130257034	130257193	130266982	130267084	54,79,41	115,113,140	126,102,117	150,160,120	247	248	0.0194605554027	0.32,0.412,0.227	0.458,0.39,0.495	-0.128
ENSMUSG00000037533	Rapgef6	chr11	+	54552789	54552873	54561324	54561394	54546372	54546429	54568352	54568496	6,28,23	47,49,55	36,40,31	44,49,48	209	195	0.0194933200305	0.106,0.348,0.281	0.433,0.432,0.376	-0.169
ENSMUSG00000056228	Cars2	chr8	-	11542901	11542977	11547029	11547087	11542577	11542590	11547726	11547844	1,0,1	3,5,5	4,2,2	12,11,3	183	201	0.0196223240876	0.268,0.0,0.18	0.268,0.166,0.423	-0.136
ENSMUSG00000028018	Gstcd	chr3	-	132986384	132986454	132996165	132996196	132981751	132983219	132998824	132998958	45,60,43	52,65,66	51,51,45	116,90,90	156	195	0.0198490069641	0.52,0.536,0.449	0.355,0.415,0.385	0.117
ENSMUSG00000020184	Mdm2	chr10	-	117701564	117701614	117702201	117702335	117696380	117696439	117705154	117705229	137,206,226	71,73,102	249,214,210	65,81,41	259	175	0.0198810819078	0.566,0.656,0.6	0.721,0.641,0.776	-0.105
ENSMUSG00000046782	Ttc6	chr12	+	57686251	57686421	57689684	57689835	57677129	57677266	57694415	57694498	3,8,19	2,7,16	6,8,7	19,22,10	295	276	0.0198925135598	0.584,0.517,0.526	0.228,0.254,0.396	0.25
ENSMUSG00000038578	Susd1	chr4	-	59369530	59369640	59390572	59390752	59365721	59365914	59411269	59411449	46,62,32	27,44,58	94,82,60	46,32,22	305	235	0.0199258618745	0.568,0.521,0.298	0.612,0.664,0.678	-0.189
ENSMUSG00000024186	Rgs11	chr17	+	26205706	26205775	26207395	26207457	26205107	26205189	26207545	26207659	8,0,3	1,4,6	6,12,5	0,2,2	194	187	0.0202418508629	0.885,0.0,0.325	1.0,0.853,0.707	-0.45
ENSMUSG00000030374	Strn4	chr7	+	16822495	16822599	16824138	16824217	16816316	16816634	16826463	16826661	304,336,395	211,249,98	282,431,298	332,318,302	229	204	0.0202436274453	0.562,0.546,0.782	0.431,0.547,0.468	0.148
ENSMUSG00000065979	Cpped1	chr16	-	11828174	11828597	11887577	11887796	11803720	11805583	11909265	11909423	85,82,74	32,54,32	103,73,105	89,89,61	344	548	0.0203676051824	0.809,0.708,0.787	0.648,0.566,0.733	0.119
ENSMUSG00000018449	Rpain	chr11	+	70973801	70973913	70974068	70974132	70973014	70973075	70974899	70975040	92,93,99	109,187,144	124,122,97	105,91,126	237	189	0.0203676051824	0.402,0.284,0.354	0.485,0.517,0.38	-0.114
ENSMUSG00000001998	Ap4e1	chr2	+	127037785	127037859	127043420	127043543	127035043	127035210	127043646	127043756	21,31,40	113,163,200	33,38,22	99,79,92	199	248	0.0204361305166	0.188,0.192,0.2	0.293,0.375,0.23	-0.106
ENSMUSG00000020175	Rab36	chr10	+	75046031	75046133	75048448	75048513	75044470	75044536	75049895	75049951	23,24,27	3,6,4	30,25,30	12,11,14	227	190	0.0206121793497	0.865,0.77,0.85	0.677,0.655,0.642	0.17
ENSMUSG00000037997	Parp11	chr6	+	127474235	127474311	127477843	127477916	127453674	127453822	127477998	127479055	27,31,9	72,73,93	15,13,18	129,119,111	201	198	0.0206891090687	0.27,0.295,0.087	0.103,0.097,0.138	0.105
ENSMUSG00000041623	D11Wsu47e	chr11	+	113691728	113691833	113692394	113692502	113687773	113689221	113694511	113694647	79,60,53	109,93,93	97,92,92	114,94,80	230	233	0.020815101931	0.423,0.395,0.366	0.463,0.498,0.538	-0.105
ENSMUSG00000054199	Gon4l	chr3	+	88889670	88889839	88890812	88890957	88887558	88887645	88892517	88892668	203,246,241	114,146,119	188,140,113	116,127,120	294	270	0.0209570366883	0.621,0.607,0.65	0.598,0.503,0.464	0.104
ENSMUSG00000021007	Spata7	chr12	+	98631962	98632037	98634223	98634319	98628156	98628334	98637565	98637613	41,60,54	21,20,21	40,30,22	21,27,33	200	221	0.0211577105811	0.683,0.768,0.74	0.678,0.551,0.424	0.179
ENSMUSG00000062203	Gspt1	chr16	-	11240665	11240707	11240804	11240840	11238871	11239096	11253642	11254270	92,106,140	106,150,178	123,289,225	156,108,134	161	167	0.0212329467714	0.474,0.423,0.449	0.45,0.735,0.635	-0.158
[truncated: 137 more rows]
