# Supplementary material for: An Alternative Splicing Program for Mouse Craniofacial Development
Source: Front Physiol. 2020 Sep 4;11:1099. doi: 10.3389/fphys.2020.01099 (PMC7498679; doi:10.3389/fphys.2020.01099)
Supplement: Supplementary file 12 [file Data_Sheet_1.zip › Filtered rMATS results/MXE/E11.5_Ect_MXP_vs_MNP_MXE_filtered_output.txt]

GeneID	geneSymbol	chr	strand	1stExonStart_0base	1stExonEnd	2stExonStart_0base	2stExonEnd	upstreamES	upstreamEE	downstreamES	downstreamEE	IC_SAMPLE_1	SC_SAMPLE_1	IC_SAMPLE_2	SC_SAMPLE_2	IncFormLen	SkipFormLen	FDR	IncLevel1	IncLevel2	DeltaPSI
ENSMUSG00000062432	Cyp26c1	chr19	+	37686436	37686661	37687118	37687394	37685580	37685883	37688829	37688985	417,321,350	498,462,518	4,7,5	67,57,40	350	401	0.0	0.49,0.443,0.436	0.064,0.123,0.125	0.352
ENSMUSG00000022020	Naa16	chr14	-	79377367	79377521	79381494	79381629	79370001	79370097	79387021	79387106	3,4,5	1,0,0	9,2,0	4,11,7	260	279	0.000827640784892	0.763,1.0,1.0	0.707,0.163,0.0	0.631
ENSMUSG00000046782	Ttc6	chr12	+	57689684	57689835	57694415	57694498	57688522	57688643	57696917	57696994	6,4,6	0,1,0	13,10,13	10,9,12	276	208	0.00091137750539	1.0,0.751,1.0	0.495,0.456,0.449	0.45
ENSMUSG00000073795	6430531B16Rik	chr7	-	139975861	139975958	139975977	139976128	139972441	139972607	139976474	139976673	3,3,1	8,6,3	5,1,4	2,0,0	276	222	0.00784495181785	0.232,0.287,0.211	0.668,1.0,1.0	-0.646
ENSMUSG00000085396	Firre	chrX	-	50603438	50603525	50608477	50608604	50598133	50598288	50608686	50608814	57,39,34	5,3,9	58,37,39	30,18,20	252	212	0.00963064684987	0.906,0.916,0.761	0.619,0.634,0.621	0.236
ENSMUSG00000086296	D030055H07Rik	chr9	+	106152593	106152753	106152893	106153029	106151284	106151350	106156292	106156517	3,5,4	3,1,2	3,0,0	5,3,11	285	261	0.0313115148548	0.478,0.821,0.647	0.355,0.0,0.0	0.53
