# Supplementary material for: An Alternative Splicing Program for Mouse Craniofacial Development
Source: Front Physiol. 2020 Sep 4;11:1099. doi: 10.3389/fphys.2020.01099 (PMC7498679; doi:10.3389/fphys.2020.01099)
Supplement: Supplementary file 12 [file Data_Sheet_1.zip › Filtered rMATS results/MXE/E10.5_Ect_MXP_vs_FNP_MXE_filtered_output.txt]

GeneID	geneSymbol	chr	strand	1stExonStart_0base	1stExonEnd	2stExonStart_0base	2stExonEnd	upstreamES	upstreamEE	downstreamES	downstreamEE	IC_SAMPLE_1	SC_SAMPLE_1	IC_SAMPLE_2	SC_SAMPLE_2	IncFormLen	SkipFormLen	FDR	IncLevel1	IncLevel2	DeltaPSI
ENSMUSG00000031565	Fgfr1	chr8	+	25563373	25563524	25564339	25564484	25562137	25562328	25566710	25566913	395,374,383	554,578,481	85,110,76	1005,1228,1084	276	270	0.0	0.411,0.388,0.438	0.076,0.081,0.064	0.339
ENSMUSG00000040479	Dgkz	chr2	-	91944373	91944469	91944760	91944869	91944021	91944099	91965419	91965587	95,91,101	293,287,321	19,21,6	235,293,269	234	221	0.0	0.234,0.23,0.229	0.071,0.063,0.021	0.179
ENSMUSG00000027506	Tpd52	chr3	-	8936438	8936480	8943550	8943577	8934991	8935040	8944610	8944712	39,14,36	12,8,1	15,15,20	54,121,95	152	167	0.0	0.781,0.658,0.975	0.234,0.12,0.188	0.624
ENSMUSG00000029290	Zfp326	chr5	+	105878748	105878793	105886186	105886276	105876575	105876698	105891117	105891316	153,159,163	69,84,81	347,218,218	43,32,44	170	215	7.05435709847e-12	0.737,0.705,0.718	0.911,0.896,0.862	-0.17
ENSMUSG00000018417	Myo1b	chr1	-	51766821	51766908	51768649	51768736	51763889	51763964	51769003	51769090	106,109,123	664,619,587	132,164,162	368,340,325	212	212	1.31681332505e-11	0.138,0.15,0.173	0.264,0.325,0.333	-0.154
ENSMUSG00000079334	Nat6	chr9	+	107579099	107579385	107580456	107580935	107578886	107578970	107582816	107583519	120,145,133	106,166,198	26,30,59	145,179,185	411	604	1.33053013052e-10	0.625,0.562,0.497	0.209,0.198,0.319	0.319
ENSMUSG00000026566	Mpzl1	chr1	-	165601749	165601855	165604609	165604742	165592239	165593677	165605608	165605822	687,766,860	756,699,792	698,1047,939	407,467,475	258	231	3.10009601323e-09	0.449,0.495,0.493	0.606,0.667,0.639	-0.158
ENSMUSG00000029673	Auts2	chr5	-	131466031	131466127	131470413	131470458	131461281	131461353	131472258	131472479	65,75,125	307,294,362	19,32,41	282,325,379	170	221	3.23585972832e-09	0.216,0.249,0.31	0.081,0.113,0.123	0.153
ENSMUSG00000031865	Dctn1	chr6	+	83183935	83183956	83187763	83187784	83183298	83183333	83189076	83189153	0,0,0	8,13,20	8,9,9	11,10,15	146	146	1.14973087717e-08	0.0,0.0,0.0	0.421,0.474,0.375	-0.423
ENSMUSG00000039108	Lsm14b	chr2	+	180031360	180031528	180031793	180031871	180028957	180029074	180032060	180032222	997,931,1014	158,210,172	606,759,826	200,367,284	293	203	3.57035976541e-08	0.814,0.754,0.803	0.677,0.589,0.668	0.146
ENSMUSG00000039108	Lsm14b	chr2	+	180031360	180031528	180031793	180031871	180027899	180028035	180032060	180032222	928,885,868	157,210,172	559,640,719	200,367,290	293	203	1.0141772065e-07	0.804,0.745,0.778	0.659,0.547,0.632	0.163
ENSMUSG00000020882	Cacnb1	chr11	-	98010626	98010646	98011342	98011497	98010295	98010376	98011865	98011942	3,6,15	0,0,1	4,7,4	5,8,8	280	145	1.74561242128e-07	1.0,1.0,0.886	0.293,0.312,0.206	0.692
ENSMUSG00000030768	Disp1	chr1	-	183107117	183107147	183135354	183135876	183099916	183100040	183147379	183147531	108,73,111	74,79,79	8,1,2	19,18,12	647	155	9.53982616059e-07	0.259,0.181,0.252	0.092,0.013,0.038	0.183
ENSMUSG00000028613	Lrp8	chr4	+	107851307	107851427	107851499	107851625	107847443	107847566	107854248	107854423	5,3,1	66,82,66	18,17,26	60,88,94	245	251	1.47640063608e-06	0.072,0.036,0.015	0.235,0.165,0.221	-0.166
ENSMUSG00000020456	Ogdh	chr11	+	6316764	6316855	6316977	6317080	6296951	6297199	6334532	6334648	109,130,137	480,461,549	168,221,182	363,482,394	216	228	2.31971540143e-05	0.193,0.229,0.208	0.328,0.326,0.328	-0.117
ENSMUSG00000028863	Meaf6	chr4	+	125107516	125107546	125107651	125107709	125102838	125103031	125108322	125108356	5,3,4	71,73,52	17,23,21	56,66,91	155	183	2.50886943729e-05	0.077,0.046,0.083	0.264,0.292,0.214	-0.188
ENSMUSG00000030257	Srgap3	chr6	-	112750380	112750411	112754570	112754673	112749361	112749422	112759748	112759776	73,56,51	0,0,0	67,102,78	3,7,12	228	156	5.0985776056e-05	1.0,1.0,1.0	0.939,0.909,0.816	0.112
ENSMUSG00000029673	Auts2	chr5	-	131466031	131466127	131470413	131470458	131461281	131461353	131472237	131472479	48,47,92	228,223,256	17,23,39	244,237,265	170	221	7.32772987077e-05	0.215,0.215,0.318	0.083,0.112,0.161	0.131
ENSMUSG00000030768	Disp1	chr1	-	183107117	183107147	183135354	183135876	183099916	183100040	183173495	183173623	88,78,106	75,80,81	51,73,64	20,18,12	647	155	7.92030115913e-05	0.219,0.189,0.239	0.379,0.493,0.561	-0.262
ENSMUSG00000034295	Fhod3	chr18	+	25020661	25020757	25022621	25022978	25001790	25002032	25028064	25028169	5,1,2	0,0,0	8,2,4	4,3,8	221	482	9.39048688769e-05	1.0,1.0,1.0	0.814,0.593,0.522	0.357
ENSMUSG00000020121	Srgap1	chr10	-	121828728	121828762	121829226	121829329	121825633	121825694	121831884	121831912	106,116,171	6,6,3	102,134,112	15,15,24	228	159	0.000114935449335	0.925,0.931,0.975	0.826,0.862,0.765	0.126
ENSMUSG00000049690	Nckap5	chr1	-	125976925	125977062	125981382	125981697	125913636	125915021	126014570	126014649	64,28,46	3,2,4	23,41,38	5,18,16	440	262	0.000239827779233	0.927,0.893,0.873	0.733,0.576,0.586	0.266
ENSMUSG00000024588	Fech	chr18	-	64478650	64478770	64483333	64483457	64475056	64475205	64488900	64489066	103,100,114	436,437,460	197,178,146	286,370,424	249	245	0.000444788402219	0.189,0.184,0.196	0.404,0.321,0.253	-0.136
ENSMUSG00000042589	Cux2	chr5	-	121924804	121924915	122043769	122043844	121921313	121921361	122049775	122049851	0,0,0	25,21,25	5,5,9	53,59,55	200	236	0.000729176649437	0.0,0.0,0.0	0.1,0.091,0.162	-0.118
ENSMUSG00000040327	Cul9	chr17	-	46541684	46541839	46543179	46543783	46539252	46539388	46546245	46546388	12,5,2	5,0,3	9,10,16	0,0,0	729	280	0.000737143808806	0.48,1.0,0.204	1.0,1.0,1.0	-0.439
ENSMUSG00000028175	Depdc1a	chr3	+	159520829	159520970	159522525	159523356	159516902	159516950	159523776	159523949	71,60,134	69,87,84	27,70,46	77,123,116	266	956	0.000786051738356	0.787,0.713,0.851	0.558,0.672,0.588	0.178
ENSMUSG00000013523	Bcas1	chr2	-	170356247	170356313	170370449	170370491	170349181	170349463	170378722	170378929	7,4,4	12,10,21	1,0,0	12,6,11	167	191	0.00079316987343	0.4,0.314,0.179	0.087,0.0,0.0	0.269
ENSMUSG00000038456	Dennd2a	chr6	-	39508241	39508369	39522655	39523759	39496973	39497174	39557574	39557867	62,46,42	0,0,0	53,39,51	3,3,3	1229	253	0.00107450899244	1.0,1.0,1.0	0.784,0.728,0.778	0.237
ENSMUSG00000010554	Mettl16	chr11	+	74787554	74787695	74792202	74792318	74773521	74773649	74795751	74795817	2,12,3	38,21,27	0,0,0	13,19,15	266	241	0.00113818764123	0.046,0.341,0.091	0.0,0.0,0.0	0.159
ENSMUSG00000030852	Tacc2	chr7	+	130627397	130627499	130663015	130663141	130621720	130626841	130674601	130674739	7,5,11	37,36,82	1,2,4	60,97,106	227	251	0.00143006516556	0.173,0.133,0.129	0.018,0.022,0.04	0.118
ENSMUSG00000031511	Arhgef7	chr8	+	11758430	11758517	11781154	11781239	11728104	11728416	11782524	11782655	12,11,10	100,99,119	39,44,34	106,149,183	212	210	0.00144587741424	0.106,0.099,0.077	0.267,0.226,0.155	-0.122
ENSMUSG00000029673	Auts2	chr5	-	131461281	131461353	131466031	131466127	131460126	131460156	131470413	131470458	175,135,163	86,123,150	41,79,79	90,137,110	221	197	0.00163518639028	0.645,0.495,0.492	0.289,0.34,0.39	0.204
ENSMUSG00000042439	Zfp532	chr18	+	65644192	65644369	65656350	65656632	65622983	65625334	65682894	65683007	81,91,76	245,157,235	33,40,36	159,236,207	302	407	0.00183770982197	0.308,0.439,0.304	0.219,0.186,0.19	0.152
ENSMUSG00000005087	Cd44	chr2	-	102834233	102834335	102837812	102837938	102832482	102832572	102839357	102839477	20,38,29	30,46,38	9,6,8	21,61,30	251	227	0.00211998307902	0.376,0.428,0.408	0.279,0.082,0.194	0.219
ENSMUSG00000005087	Cd44	chr2	-	102831329	102831536	102832482	102832572	102828541	102828610	102853014	102853236	1,0,2	28,73,38	3,4,13	38,48,44	215	332	0.00226175320492	0.052,0.0,0.075	0.109,0.114,0.313	-0.136
ENSMUSG00000039375	Wdr17	chr8	-	54693056	54693240	54696268	54696397	54690003	54690234	54703833	54703939	4,3,4	2,2,1	2,3,2	17,8,14	254	309	0.00234688570755	0.709,0.646,0.83	0.125,0.313,0.148	0.533
ENSMUSG00000014353	Tmem87b	chr2	+	128839147	128839219	128840731	128840803	128837301	128837395	128841234	128841343	48,37,35	68,109,80	12,29,22	108,97,151	197	197	0.00304700471135	0.414,0.253,0.304	0.1,0.23,0.127	0.171
ENSMUSG00000068394	Cep152	chr2	-	125569554	125569651	125571668	125571833	125566532	125566689	125576713	125576855	40,38,46	7,12,5	78,78,94	41,53,49	290	222	0.00320014026843	0.814,0.708,0.876	0.593,0.53,0.595	0.227
ENSMUSG00000024055	Cyp4f13	chr17	-	32932412	32932540	32932628	32932682	32930540	32930662	32941055	32941200	21,11,8	12,18,4	1,0,2	5,1,13	179	253	0.00547870720888	0.712,0.463,0.739	0.22,0.0,0.179	0.505
ENSMUSG00000068922	Msto1	chr3	-	88912236	88912300	88912623	88912778	88912025	88912113	88912857	88912927	184,242,241	106,120,116	135,183,203	119,171,150	280	189	0.00587973177842	0.54,0.576,0.584	0.434,0.419,0.477	0.123
ENSMUSG00000037997	Parp11	chr6	+	127474235	127474311	127477843	127477916	127453674	127453822	127477998	127479055	20,13,14	64,64,83	24,17,33	34,42,47	201	198	0.00738928471896	0.235,0.167,0.142	0.41,0.285,0.409	-0.187
ENSMUSG00000040473	Cfap69	chr5	-	5619166	5619215	5621919	5622043	5618947	5619069	5625749	5625927	8,5,15	5,1,2	11,12,4	1,0,0	249	174	0.00778002324755	0.528,0.777,0.84	0.885,1.0,1.0	-0.247
ENSMUSG00000027273	Snap25	chr2	+	136769742	136769860	136770056	136770174	136763572	136763621	136773894	136774020	12,4,3	0,0,0	10,25,34	2,6,2	243	243	0.0115051094285	1.0,1.0,1.0	0.833,0.806,0.944	0.139
ENSMUSG00000059890	Ube4a	chr9	-	44959978	44960127	44963336	44963432	44952948	44953115	44965484	44965554	67,90,78	17,30,13	49,77,63	34,34,38	221	274	0.0118329917786	0.83,0.788,0.882	0.641,0.737,0.673	0.15
ENSMUSG00000040594	Ranbp17	chr11	-	33337854	33337914	33404037	33404199	33329470	33329544	33441802	33441938	9,12,23	8,0,5	7,7,10	0,1,0	287	185	0.0119570037405	0.42,1.0,0.748	1.0,0.819,1.0	-0.217
ENSMUSG00000040428	Plekha4	chr7	+	45553244	45553294	45553568	45553681	45549803	45549965	45553764	45554229	1,1,5	1,7,1	2,0,0	7,20,3	175	238	0.0134300591694	0.576,0.163,0.872	0.28,0.0,0.0	0.444
ENSMUSG00000097039	Pvt1	chr15	+	62159996	62160128	62175466	62175548	62107147	62107465	62242173	62242301	6,4,0	10,18,17	1,0,0	15,13,17	257	207	0.0148242055878	0.326,0.152,0.0	0.051,0.0,0.0	0.142
ENSMUSG00000060288	Ppih	chr4	-	119312218	119312306	119317027	119317120	119310758	119310847	119318543	119318586	12,6,9	0,4,4	10,15,10	0,0,1	218	213	0.0157518991063	1.0,0.594,0.687	1.0,1.0,0.907	-0.209
ENSMUSG00000064179	Tnnt1	chr7	-	4512264	4512283	4513580	4513613	4510316	4510380	4513810	4513837	2,3,2	0,0,3	4,3,1	14,12,6	158	144	0.0179062239637	1.0,1.0,0.378	0.207,0.186,0.132	0.618
ENSMUSG00000052512	Nav2	chr7	+	49552839	49552905	49554214	49554259	49547838	49548541	49556909	49557070	0,3,6	13,16,8	7,13,6	5,4,6	191	170	0.0179417518434	0.0,0.143,0.4	0.555,0.743,0.471	-0.409
ENSMUSG00000031608	Galnt7	chr8	-	57542511	57542694	57542834	57543017	57540019	57540137	57545328	57545408	67,93,87	144,221,147	148,258,196	228,239,246	308	308	0.018277304781	0.318,0.296,0.372	0.394,0.519,0.443	-0.123
ENSMUSG00000037685	Atp8a1	chr5	-	67778959	67779033	67780987	67781061	67776128	67776198	67786625	67786666	5,10,5	0,2,8	12,38,28	0,2,0	199	199	0.0187647355857	1.0,0.833,0.385	1.0,0.95,1.0	-0.244
ENSMUSG00000026924	Sec16a	chr2	-	26419620	26419770	26421373	26421456	26416633	26416711	26422007	26422253	138,197,158	291,342,265	168,196,175	175,267,208	208	275	0.0200257415117	0.385,0.432,0.441	0.559,0.493,0.527	-0.107
ENSMUSG00000010021	Kif19a	chr11	+	114767155	114767236	114778353	114778464	114765388	114765552	114779211	114779299	0,3,1	1,13,8	144,121,113	161,135,178	206	236	0.0202420274408	0.0,0.209,0.125	0.506,0.507,0.421	-0.367
ENSMUSG00000043323	Fbrsl1	chr5	-	110396044	110396074	110417842	110417947	110381600	110381646	110432900	110433014	82,82,95	1,6,1	70,51,96	9,8,8	230	155	0.0203339229464	0.982,0.902,0.985	0.84,0.811,0.89	0.109
ENSMUSG00000006576	Slc4a3	chr1	+	75546814	75546921	75547232	75547398	75546532	75546613	75547943	75548011	10,2,4	25,16,38	0,3,0	23,28,22	232	291	0.020398270438	0.334,0.136,0.117	0.0,0.118,0.0	0.156
ENSMUSG00000037627	Rgs22	chr15	-	36015613	36015769	36025807	36025987	36013077	36013173	36040552	36040714	8,3,5	0,5,2	0,0,1	1,2,0	305	281	0.0207028865612	1.0,0.356,0.697	0.0,0.0,1.0	0.351
ENSMUSG00000040732	Erg	chr16	-	95369994	95370063	95377300	95377372	95369321	95369378	95379111	95379192	0,0,2	9,1,3	11,12,7	17,14,16	197	194	0.0227389278635	0.0,0.0,0.396	0.389,0.458,0.301	-0.251
ENSMUSG00000023764	Sfi1	chr11	-	3164556	3164713	3170586	3170704	3153431	3153498	3177426	3177521	45,39,41	2,0,5	25,21,31	6,4,9	243	282	0.0229631480376	0.963,1.0,0.905	0.829,0.859,0.8	0.127
ENSMUSG00000030815	Phkg2	chr7	+	127577974	127578029	127579666	127579732	127577534	127577710	127579809	127579973	24,46,38	189,173,167	58,69,66	154,201,173	180	191	0.0231774303637	0.119,0.22,0.194	0.286,0.267,0.288	-0.103
ENSMUSG00000029823	Luc7l2	chr6	+	38565654	38565722	38568846	38568917	38551513	38551908	38570509	38570604	0,0,1	22,43,24	2,3,4	14,29,26	193	196	0.0238039437175	0.0,0.0,0.041	0.127,0.095,0.135	-0.105
ENSMUSG00000020883	Fbxl20	chr11	-	98098419	98098494	98099982	98100109	98095132	98097059	98101700	98101796	151,185,153	96,100,109	121,142,159	123,159,136	252	200	0.0241705114661	0.555,0.595,0.527	0.438,0.415,0.481	0.114
ENSMUSG00000030451	Herc2	chr7	+	56229283	56229389	56229660	56229873	56228428	56228619	56230859	56231800	124,130,89	287,244,200	137,175,131	159,284,171	231	338	0.0241705114661	0.387,0.438,0.394	0.558,0.474,0.529	-0.114
ENSMUSG00000042700	Sipa1l1	chr12	+	82311348	82311409	82340661	82342499	82265956	82266025	82357232	82357363	30,30,24	359,296,342	13,16,13	314,352,366	186	1963	0.0258039295912	0.469,0.517,0.425	0.304,0.324,0.273	0.17
ENSMUSG00000024052	Lpin2	chr17	+	71214963	71215164	71222054	71222150	71183555	71183744	71224939	71225241	62,78,59	164,180,199	84,72,86	92,148,134	326	221	0.0269905707071	0.204,0.227,0.167	0.382,0.248,0.303	-0.112
ENSMUSG00000028478	Clta	chr4	+	44030214	44030268	44031399	44031435	44025448	44025560	44032400	44032846	17,25,15	0,3,6	57,125,79	1,0,3	179	161	0.0279222165845	1.0,0.882,0.692	0.981,1.0,0.959	-0.122
ENSMUSG00000021493	Pdlim7	chr13	-	55506305	55506367	55507329	55507366	55505933	55506168	55507487	55507624	117,118,141	131,111,143	123,128,156	66,97,98	162	187	0.0306917778088	0.508,0.551,0.532	0.683,0.604,0.648	-0.115
ENSMUSG00000068758	Il3ra	chr14	+	14347913	14348068	14348820	14348944	14347009	14347188	14349242	14349372	42,23,45	36,24,44	15,6,18	39,30,27	280	249	0.0307717935787	0.509,0.46,0.476	0.255,0.151,0.372	0.222
ENSMUSG00000028760	Eif4g3	chr4	+	138057948	138058077	138082892	138082988	138045342	138045418	138087532	138087565	303,287,363	86,134,164	216,262,291	127,176,183	254	221	0.0307717935787	0.754,0.651,0.658	0.597,0.564,0.58	0.107
ENSMUSG00000097039	Pvt1	chr15	+	62149238	62149352	62159996	62160128	62107147	62107465	62175466	62175548	6,8,2	8,5,0	4,2,9	0,0,2	239	257	0.0324650387701	0.446,0.632,1.0	1.0,1.0,0.829	-0.25
ENSMUSG00000014602	Kif1a	chr1	-	93026831	93026855	93034545	93034572	93025620	93025735	93036845	93036951	8,11,8	0,4,0	9,17,21	6,18,8	152	149	0.032772246945	1.0,0.729,1.0	0.595,0.481,0.72	0.311
ENSMUSG00000031608	Galnt7	chr8	-	57542511	57542694	57542834	57543017	57540019	57540137	57545668	57545799	39,43,38	87,157,97	60,131,102	128,157,146	308	308	0.0329963599184	0.31,0.215,0.281	0.319,0.455,0.411	-0.126
ENSMUSG00000020882	Cacnb1	chr11	-	98010003	98010376	98010626	98010646	98009857	98009916	98011865	98011942	0,0,1	9,6,10	0,3,2	8,4,7	145	498	0.0341400042261	0.0,0.0,0.256	0.0,0.72,0.495	-0.32
ENSMUSG00000041147	Brca2	chr5	+	150531683	150531733	150532054	150532095	150531068	150531177	150532290	150532402	39,38,26	10,13,17	14,20,20	16,27,17	175	166	0.0362554495091	0.787,0.735,0.592	0.454,0.413,0.527	0.24
ENSMUSG00000027940	Tpm3	chr3	+	90088400	90088476	90089047	90089123	90087673	90087744	90089796	90089859	56,74,62	23,24,18	45,88,97	15,4,10	201	201	0.0378739922363	0.709,0.755,0.775	0.75,0.957,0.907	-0.125
ENSMUSG00000041298	Katnal1	chr5	-	148888878	148889013	148891628	148891755	148878857	148878984	148892509	148892668	51,58,67	85,79,103	90,90,75	84,76,70	252	260	0.0434450672509	0.382,0.431,0.402	0.525,0.55,0.525	-0.128
ENSMUSG00000020023	Tmcc3	chr10	+	94578422	94579339	94582273	94582409	94514856	94515104	94586727	94590956	91,80,123	43,38,48	55,67,76	34,52,69	1042	261	0.0438574298482	0.346,0.345,0.391	0.288,0.244,0.216	0.111
ENSMUSG00000032479	Map4	chr9	+	110071025	110071139	110072612	110072705	110068692	110068985	110078002	110078084	175,180,208	62,60,64	115,187,184	82,93,87	239	218	0.0441094352332	0.72,0.732,0.748	0.561,0.647,0.659	0.111
ENSMUSG00000037847	Nmrk1	chr19	+	18639885	18639934	18641123	18641271	18639517	18639608	18641402	18641474	4,3,2	40,49,57	3,8,17	32,39,38	174	273	0.0450748757923	0.136,0.088,0.052	0.128,0.243,0.412	-0.169
ENSMUSG00000087174	5530601H04Rik	chrX	-	105042603	105042817	105043129	105043304	105038816	105039812	105044001	105044111	61,79,99	66,73,68	99,117,144	55,65,61	300	339	0.0479885218378	0.511,0.55,0.622	0.67,0.67,0.727	-0.128
ENSMUSG00000087479	Gm16835	chr14	+	119100287	119100514	119101031	119101164	119098964	119100075	119106145	119106314	3,0,6	11,8,6	0,2,0	6,15,14	352	258	0.0498967967234	0.167,0.0,0.423	0.0,0.089,0.0	0.167
