# Supplementary material for: An Alternative Splicing Program for Mouse Craniofacial Development
Source: Front Physiol. 2020 Sep 4;11:1099. doi: 10.3389/fphys.2020.01099 (PMC7498679; doi:10.3389/fphys.2020.01099)
Supplement: Supplementary file 12 [file Data_Sheet_1.zip › Filtered rMATS results/MXE/E10.5_FNP_Ect_vs_Mes_MXE_filtered_output.txt]

GeneID	geneSymbol	chr	strand	1stExonStart_0base	1stExonEnd	2stExonStart_0base	2stExonEnd	upstreamES	upstreamEE	downstreamES	downstreamEE	IC_SAMPLE_1	SC_SAMPLE_1	IC_SAMPLE_2	SC_SAMPLE_2	IncFormLen	SkipFormLen	FDR	IncLevel1	IncLevel2	DeltaPSI
ENSMUSG00000030849	Fgfr2	chr7	-	130198418	130198563	130199757	130199905	130196171	130196374	130200982	130201173	471,530,473	28,46,19	1,0,0	146,161,177	273	270	0.0	0.943,0.919,0.961	0.007,0.0,0.0	0.939
ENSMUSG00000032366	Tpm1	chr9	-	67031950	67032026	67032465	67032541	67031451	67031514	67032793	67032864	4457,4951,5026	405,439,400	1741,2061,2109	1256,949,1206	201	201	0.0	0.917,0.919,0.926	0.581,0.685,0.636	0.287
ENSMUSG00000039108	Lsm14b	chr2	+	180031360	180031528	180031793	180031871	180027899	180028035	180032060	180032222	559,640,719	200,367,290	210,114,182	448,379,575	293	203	0.0	0.659,0.547,0.632	0.245,0.172,0.18	0.414
ENSMUSG00000032228	Tcf12	chr9	-	71883655	71883795	71885182	71885288	71883106	71883251	71917004	71917057	1330,1984,1908	1300,2095,1862	1901,398,1745	4060,1120,3661	231	265	0.0	0.54,0.521,0.54	0.349,0.29,0.354	0.203
ENSMUSG00000028175	Depdc1a	chr3	+	159520829	159520970	159522525	159523356	159516902	159516950	159523776	159523949	27,70,46	77,123,116	342,116,367	82,32,115	266	956	0.0	0.558,0.672,0.588	0.937,0.929,0.92	-0.323
ENSMUSG00000034109	Golim4	chr3	-	75897970	75898132	75902400	75902484	75894834	75895137	75903246	75903329	60,87,75	460,734,592	147,110,195	457,247,442	209	287	0.0	0.152,0.14,0.148	0.306,0.379,0.377	-0.207
ENSMUSG00000022770	Dlg1	chr16	+	31846833	31846933	31847635	31847669	31842769	31842839	31853842	31853884	355,618,515	121,128,92	431,294,352	20,3,28	225	159	0.0	0.675,0.773,0.798	0.938,0.986,0.899	-0.192
ENSMUSG00000027455	Nsfl1c	chr2	+	151503013	151503179	151504110	151504203	151500714	151500789	151505352	151505462	493,569,624	723,1035,1006	90,108,156	1005,1127,975	291	218	0.0	0.338,0.292,0.317	0.063,0.067,0.107	0.237
ENSMUSG00000027763	Mbnl1	chr3	+	60615619	60615773	60625123	60625198	60613262	60613520	60626379	60629731	1,0,2	34,77,66	48,8,45	125,40,97	279	200	5.9070395634e-14	0.021,0.0,0.021	0.216,0.125,0.25	-0.183
ENSMUSG00000018417	Myo1b	chr1	-	51766821	51766908	51768649	51768736	51763889	51763964	51769003	51769090	132,164,162	368,340,325	345,187,261	246,109,258	212	212	5.52308199176e-13	0.264,0.325,0.333	0.584,0.632,0.503	-0.266
ENSMUSG00000028546	Elavl4	chr4	-	110226544	110226648	110251280	110251521	110213127	110213281	110287232	110287527	116,132,147	298,371,373	0,0,1	33,35,31	366	229	5.52308199176e-13	0.196,0.182,0.198	0.0,0.0,0.02	0.185
ENSMUSG00000021377	Dek	chr13	-	47101972	47102074	47105571	47105737	47101622	47101732	47106072	47106201	853,476,338	1699,2757,2537	201,47,176	2524,1489,3101	291	227	5.52308199176e-13	0.281,0.119,0.094	0.058,0.024,0.042	0.123
ENSMUSG00000022246	Rai14	chr15	-	10587837	10587924	10589258	10589345	10583781	10583836	10591586	10591615	158,324,219	95,164,95	533,153,590	643,211,593	212	212	7.26673267013e-11	0.625,0.664,0.697	0.453,0.42,0.499	0.205
ENSMUSG00000022995	Enah	chr1	-	181913306	181913373	181917198	181917247	181908297	181908376	181918257	181918315	447,692,679	274,445,430	868,380,839	1172,472,1015	174	192	8.13835955148e-11	0.643,0.632,0.635	0.45,0.47,0.477	0.171
ENSMUSG00000032228	Tcf12	chr9	-	71885182	71885288	71917004	71917057	71883655	71883795	71922651	71922787	526,816,775	1044,1427,1318	715,202,822	2729,625,2794	178	231	4.00513822106e-10	0.395,0.426,0.433	0.254,0.295,0.276	0.143
ENSMUSG00000027699	Ect2	chr3	-	27146836	27147019	27148794	27148887	27145955	27146045	27148992	27149072	159,190,205	526,671,690	247,180,298	337,130,394	218	308	4.00513822106e-10	0.299,0.286,0.296	0.509,0.662,0.517	-0.269
ENSMUSG00000028906	Epb41	chr4	-	131929693	131929795	131935738	131935867	131928491	131928572	131957642	131957819	746,1048,877	1106,1507,1453	1953,816,1657	1473,755,1331	254	227	1.03674013818e-09	0.376,0.383,0.35	0.542,0.491,0.527	-0.15
ENSMUSG00000020456	Ogdh	chr11	+	6316764	6316855	6316977	6317080	6313787	6313979	6334532	6334648	275,348,293	630,852,729	223,14,184	1101,172,935	216	228	1.89664070164e-09	0.315,0.301,0.298	0.176,0.079,0.172	0.162
ENSMUSG00000003992	Ssbp2	chr13	+	91564609	91564694	91642301	91642391	91539334	91539396	91664117	91664177	240,351,349	258,347,333	318,244,351	172,83,159	210	215	2.80607192654e-09	0.488,0.509,0.518	0.654,0.751,0.693	-0.194
ENSMUSG00000093575	Gm20695	chr16	+	3911450	3911562	3913284	3913369	3899871	3899968	3915422	3915602	10,6,16	79,67,94	38,42,35	71,60,67	237	210	3.51410545823e-09	0.101,0.074,0.131	0.322,0.383,0.316	-0.238
ENSMUSG00000040681	Hmgn1	chr16	-	96127152	96127203	96127310	96127340	96124722	96124845	96127431	96127461	897,649,422	2245,2380,2231	339,152,293	2132,2374,2138	155	176	4.10942405105e-09	0.312,0.236,0.177	0.153,0.068,0.135	0.123
ENSMUSG00000028863	Meaf6	chr4	+	125107516	125107546	125107651	125107709	125102838	125103031	125108322	125108356	17,23,21	56,66,91	11,0,3	103,104,105	155	183	1.24232332992e-08	0.264,0.292,0.214	0.112,0.0,0.033	0.208
ENSMUSG00000029290	Zfp326	chr5	+	105878748	105878793	105886186	105886222	105876567	105876698	105886316	105886428	347,218,218	53,48,59	127,67,117	60,39,86	170	161	1.95898961526e-08	0.861,0.811,0.778	0.667,0.619,0.563	0.2
ENSMUSG00000054452	Aes	chr10	+	81561218	81561316	81564094	81564158	81559493	81559668	81564672	81564717	1099,687,777	1848,2070,2178	253,288,226	1295,1266,1472	223	189	1.95898961526e-08	0.335,0.22,0.232	0.142,0.162,0.115	0.123
ENSMUSG00000042410	Agps	chr2	+	75851493	75851583	75852721	75852812	75832176	75832511	75854169	75854290	135,158,132	109,132,128	102,20,94	184,62,245	215	216	2.37506429909e-08	0.554,0.546,0.509	0.358,0.245,0.278	0.243
ENSMUSG00000032497	Lrrfip2	chr9	+	111119639	111119711	111141189	111141332	111118134	111118389	111161302	111161389	97,89,93	257,359,392	70,11,64	452,522,489	197	268	1.10496404169e-07	0.339,0.252,0.244	0.174,0.028,0.151	0.161
ENSMUSG00000049550	Clip1	chr5	-	123635173	123635278	123638955	123638988	123630224	123631169	123640493	123640554	2,4,0	20,28,36	14,5,11	9,0,10	158	230	1.25703771369e-07	0.127,0.172,0.0	0.694,1.0,0.616	-0.67
ENSMUSG00000070003	Ssbp4	chr8	-	70602400	70602462	70602573	70602646	70602231	70602316	70608124	70608268	80,56,50	100,92,100	83,34,61	288,241,244	198	187	1.68562846941e-07	0.43,0.365,0.321	0.214,0.118,0.191	0.198
ENSMUSG00000025558	Dock9	chr14	-	121591310	121591354	121591811	121591879	121586226	121586342	121594335	121594383	93,137,94	1,0,0	22,5,10	10,0,7	193	169	1.75651292341e-07	0.988,1.0,1.0	0.658,1.0,0.556	0.258
ENSMUSG00000061740	Cyp2d22	chr15	-	82373110	82373287	82374297	82374469	82372389	82372577	82375792	82376041	5,4,5	0,0,1	2,0,6	5,7,11	297	302	1.85903090422e-07	1.0,1.0,0.836	0.289,0.0,0.357	0.73
ENSMUSG00000019978	Epb41l2	chr10	+	25493566	25493629	25495444	25495591	25488950	25489093	25501823	25502387	0,2,6	20,38,51	34,17,27	58,39,48	188	272	1.8954371862e-07	0.0,0.071,0.145	0.459,0.387,0.449	-0.36
ENSMUSG00000036180	Gatad2a	chr8	-	69935778	69936036	69950652	69950754	69917945	69918078	69995942	69996384	104,106,100	636,756,727	53,8,64	817,312,764	227	383	3.03127051008e-07	0.216,0.191,0.188	0.099,0.041,0.124	0.11
ENSMUSG00000039187	Fanci	chr7	+	79395892	79395995	79399135	79399208	79392307	79392391	79401824	79401955	30,42,35	46,51,27	22,0,24	104,59,92	228	198	3.32585752827e-07	0.362,0.417,0.53	0.155,0.0,0.185	0.323
ENSMUSG00000032827	Ppp1r9a	chr6	+	5100431	5100587	5110999	5111053	5077479	5077615	5113600	5113830	88,85,81	22,38,47	36,9,18	54,24,36	281	179	3.74023623388e-07	0.718,0.588,0.523	0.298,0.193,0.242	0.365
ENSMUSG00000003680	Taf6l	chr19	-	8773027	8773106	8773504	8773692	8772521	8772834	8774334	8774467	88,91,79	164,220,173	25,24,44	130,241,153	313	204	3.74023623388e-07	0.259,0.212,0.229	0.111,0.061,0.158	0.123
ENSMUSG00000060073	Psma3	chr12	+	70990484	70990531	70993012	70993080	70986862	70986935	70993505	70993570	4,8,13	11,17,16	2,0,0	16,17,32	172	193	4.32600937106e-07	0.29,0.346,0.477	0.123,0.0,0.0	0.33
ENSMUSG00000027699	Ect2	chr3	-	27146836	27146882	27148794	27148887	27145955	27146045	27148992	27149072	159,190,205	149,129,154	247,180,298	89,44,121	218	171	4.4333545384e-07	0.456,0.536,0.511	0.685,0.762,0.659	-0.201
ENSMUSG00000022515	Anks3	chr16	-	4957967	4958166	4960396	4960568	4957640	4957762	4964119	4964237	40,51,43	56,66,52	2,9,19	27,48,81	297	324	6.68226675898e-07	0.438,0.457,0.474	0.075,0.17,0.204	0.307
ENSMUSG00000026482	Rgl1	chr1	-	152586406	152586615	152623817	152623928	152571597	152571675	152674859	152675023	12,5,18	50,45,51	14,0,11	268,156,266	236	334	9.08160539271e-07	0.254,0.136,0.333	0.069,0.0,0.055	0.2
ENSMUSG00000037992	Rara	chr11	+	98950244	98950795	98966346	98966495	98937697	98937879	98968044	98968186	126,88,97	192,152,185	48,21,67	173,134,215	676	274	9.08160539271e-07	0.21,0.19,0.175	0.101,0.06,0.112	0.101
ENSMUSG00000027620	Rbm39	chr2	-	156177335	156177385	156179176	156179240	156172827	156173022	156179886	156180238	597,624,517	980,1166,1171	368,157,328	1053,900,1024	189	175	1.56274058789e-06	0.361,0.331,0.29	0.244,0.139,0.229	0.123
ENSMUSG00000022843	Clcn2	chr16	-	20707572	20707632	20707842	20707916	20707418	20707457	20708076	20708191	53,73,47	32,40,33	51,44,49	8,1,10	199	185	1.88891324644e-06	0.606,0.629,0.57	0.856,0.976,0.82	-0.282
ENSMUSG00000035112	Wnk4	chr11	+	101268225	101268490	101268702	101268824	101265246	101265463	101269061	101269120	0,0,0	2,2,3	7,11,7	2,4,10	390	247	1.88891324644e-06	0.0,0.0,0.0	0.689,0.635,0.307	-0.544
ENSMUSG00000020456	Ogdh	chr11	+	6316764	6316855	6316977	6317080	6296951	6297199	6334532	6334648	168,221,182	363,482,394	132,1,112	587,100,549	216	228	3.0653387836e-06	0.328,0.326,0.328	0.192,0.01,0.177	0.201
ENSMUSG00000017715	Pgs1	chr11	+	117997440	117997630	118000198	118000276	117986884	117987013	118001615	118001715	218,176,126	207,303,321	79,34,72	262,293,304	315	203	3.42578714942e-06	0.404,0.272,0.202	0.163,0.07,0.132	0.171
ENSMUSG00000027423	Snx5	chr2	-	144261919	144262024	144270376	144270459	144259056	144259178	144270700	144270906	190,95,46	1,1,2	24,1,14	3,5,11	208	230	4.02620834034e-06	0.995,0.991,0.962	0.898,0.181,0.585	0.428
ENSMUSG00000043410	Hfm1	chr5	-	106918376	106918489	106920962	106921076	106917323	106917627	106922812	106922910	7,3,23	56,62,80	40,43,20	31,48,41	239	238	5.16037726843e-06	0.111,0.046,0.223	0.562,0.471,0.327	-0.327
ENSMUSG00000022607	Ptk2	chr15	-	73330848	73331015	73394647	73394744	73325748	73325836	73423008	73423191	95,108,86	305,407,344	47,11,53	409,101,371	222	292	5.55168176245e-06	0.291,0.259,0.247	0.131,0.125,0.158	0.128
ENSMUSG00000056268	Dennd1b	chr1	+	139081172	139081273	139085882	139085928	139062860	139062971	139090453	139090555	37,58,71	7,7,12	25,3,49	0,0,0	226	171	7.37494079793e-06	0.8,0.862,0.817	1.0,1.0,1.0	-0.174
ENSMUSG00000040760	Appl1	chr14	-	26960950	26961038	26962805	26962877	26959424	26959466	26963646	26963706	170,245,229	140,184,191	159,96,205	247,144,303	197	213	7.42683256162e-06	0.568,0.59,0.565	0.41,0.419,0.422	0.157
ENSMUSG00000022246	Rai14	chr15	-	10589258	10589345	10591586	10591615	10587837	10587924	10592071	10592250	117,188,171	95,172,131	725,285,725	271,129,377	154	212	8.0567117248e-06	0.629,0.601,0.642	0.786,0.753,0.726	-0.131
ENSMUSG00000021012	Zc3h14	chr12	+	98747479	98747522	98756184	98756225	98746967	98747158	98757008	98757204	148,92,87	131,172,132	46,20,44	178,70,180	168	166	8.29917005728e-06	0.527,0.346,0.394	0.203,0.22,0.195	0.216
ENSMUSG00000039671	Zmynd8	chr2	-	165846020	165846164	165851999	165852148	165842763	165842877	165875704	165875775	245,339,291	381,526,441	347,102,336	267,108,280	274	269	8.29917005728e-06	0.387,0.388,0.393	0.561,0.481,0.541	-0.138
ENSMUSG00000027203	Dut	chr2	+	125249165	125249257	125250972	125251017	125247763	125247896	125256848	125256923	850,820,748	913,1220,1215	513,276,559	1035,1267,1390	217	170	8.29917005728e-06	0.422,0.345,0.325	0.28,0.146,0.24	0.142
ENSMUSG00000060073	Psma3	chr12	+	70983323	70983442	70984671	70984745	70978732	70978815	70986862	70986935	78,88,98	8,16,30	106,160,125	6,1,9	244	199	8.29917005728e-06	0.888,0.818,0.727	0.935,0.992,0.919	-0.138
ENSMUSG00000006673	Qrich1	chr9	+	108528588	108528918	108533586	108534618	108517109	108517240	108541687	108541865	254,261,245	438,683,646	155,68,150	604,399,699	455	1157	1.20751119704e-05	0.596,0.493,0.491	0.395,0.302,0.353	0.177
ENSMUSG00000032966	Fkbp1a	chr2	+	151542817	151542865	151557385	151557498	151542620	151542744	151559457	151559616	656,397,346	1870,2402,2467	298,132,280	2563,2140,2897	173	238	1.4844362284e-05	0.326,0.185,0.162	0.138,0.078,0.117	0.113
ENSMUSG00000061232	H2-K1	chr17	-	33996615	33996654	33996826	33996859	33996456	33996503	33997037	33997157	9,8,13	26,24,24	0,0,0	6,3,8	158	164	1.88555063678e-05	0.264,0.257,0.36	0.0,0.0,0.0	0.294
ENSMUSG00000000088	Cox5a	chr9	+	57528955	57529072	57530240	57530362	57521231	57521415	57531668	57531792	2306,1870,1835	1718,2313,2484	1350,1442,1404	2446,4297,3029	242	247	2.54617788432e-05	0.578,0.452,0.43	0.36,0.255,0.321	0.175
ENSMUSG00000024052	Lpin2	chr17	+	71214963	71215164	71222054	71222150	71183555	71183744	71224939	71225241	84,72,86	92,148,134	83,16,60	236,110,228	326	221	2.62505909756e-05	0.382,0.248,0.303	0.193,0.09,0.151	0.166
ENSMUSG00000007411	Mark3	chr12	+	111604510	111604564	111647470	111647728	111574509	111575101	111653389	111653434	7,7,14	93,190,169	6,14,7	22,45,17	179	383	3.04691718538e-05	0.139,0.073,0.151	0.369,0.4,0.468	-0.291
ENSMUSG00000020456	Ogdh	chr11	+	6313787	6313979	6316764	6316855	6296951	6297199	6334532	6334648	349,701,571	168,221,182	699,148,680	132,1,112	317	216	3.28003932e-05	0.586,0.684,0.681	0.783,0.99,0.805	-0.209
ENSMUSG00000024743	Syt7	chr19	+	10421756	10421888	10426298	10426667	10417962	10418042	10435549	10435685	29,29,34	6,12,8	5,22,14	0,0,0	257	494	3.60061002756e-05	0.903,0.823,0.891	1.0,1.0,1.0	-0.128
ENSMUSG00000031532	Saraf	chr8	+	34161194	34161373	34165140	34165540	34154575	34154836	34167718	34167857	558,563,642	411,422,499	321,210,266	358,272,369	304	525	3.75618179637e-05	0.701,0.697,0.69	0.608,0.571,0.555	0.118
ENSMUSG00000002546	Golga2	chr2	+	32293314	32293395	32296625	32296721	32292092	32292215	32296964	32297008	1,2,2	270,350,395	9,35,1	259,68,283	206	221	3.80948563234e-05	0.004,0.006,0.005	0.036,0.356,0.004	-0.127
ENSMUSG00000032485	Scap	chr9	+	110380772	110380888	110380971	110381485	110380493	110380695	110381562	110381648	144,147,176	83,105,120	84,55,70	91,86,131	241	639	3.80948563234e-05	0.821,0.788,0.795	0.71,0.629,0.586	0.16
ENSMUSG00000038000	Acd	chr8	-	105700281	105700402	105700446	105700540	105700003	105700048	105700702	105700839	102,119,163	78,96,88	76,61,85	113,100,112	219	246	3.80948563234e-05	0.595,0.582,0.675	0.43,0.407,0.46	0.185
ENSMUSG00000001576	Ergic1	chr17	+	26608592	26608654	26614355	26614428	26561488	26561632	26624589	26624684	491,407,319	371,455,438	159,102,174	386,217,339	187	198	4.15683273163e-05	0.584,0.486,0.435	0.304,0.332,0.352	0.172
ENSMUSG00000060073	Psma3	chr12	+	70986862	70986935	70990484	70990531	70978732	70978815	70993012	70993080	0,1,0	4,4,1	1,10,6	1,7,2	198	172	4.4651272609e-05	0.0,0.178,0.0	0.465,0.554,0.723	-0.521
ENSMUSG00000003131	Pafah1b2	chr9	-	45976040	45976130	45978641	45978729	45975080	45975197	45984704	45984871	839,766,743	1457,2060,2075	542,327,423	1866,1318,2076	213	215	4.58101811661e-05	0.368,0.273,0.265	0.227,0.2,0.171	0.103
ENSMUSG00000029699	Ssc4d	chr5	-	135961888	135961966	135962922	135963234	135960210	135961208	135963355	135963430	74,67,82	58,47,58	0,11,1	12,14,20	437	203	4.67432327616e-05	0.372,0.398,0.396	0.0,0.267,0.023	0.292
ENSMUSG00000052407	Ccdc171	chr4	+	83795199	83795331	83817999	83818152	83751853	83751908	83864231	83864585	34,74,76	96,104,147	1,3,0	7,16,28	257	278	5.90767663788e-05	0.277,0.435,0.359	0.134,0.169,0.0	0.256
ENSMUSG00000017631	Abr	chr11	-	76478994	76479180	76486437	76486536	76472488	76472596	76508887	76508995	128,174,141	181,258,222	28,0,26	103,55,106	224	311	6.61866540196e-05	0.495,0.484,0.469	0.274,0.0,0.254	0.307
ENSMUSG00000021012	Zc3h14	chr12	+	98747479	98747522	98752777	98752892	98746967	98747158	98756184	98756225	189,115,122	539,681,599	67,30,52	600,310,475	168	240	7.36068947178e-05	0.334,0.194,0.225	0.138,0.121,0.135	0.12
ENSMUSG00000022884	Eif4a2	chr16	+	23111502	23111592	23111816	23111896	23111125	23111263	23112350	23112457	219,268,213	343,444,337	244,131,165	515,440,595	215	205	7.38769606242e-05	0.378,0.365,0.376	0.311,0.221,0.209	0.126
ENSMUSG00000039361	Picalm	chr7	+	90182218	90182368	90189149	90189257	90177499	90177603	90191140	90191272	668,964,900	476,661,667	556,312,626	636,383,653	275	233	7.47925841402e-05	0.543,0.553,0.533	0.426,0.408,0.448	0.116
ENSMUSG00000031349	Nsdhl	chrX	+	72949164	72949311	72952842	72952971	72929623	72929782	72955071	72955214	333,473,518	527,818,794	309,127,323	697,428,812	272	254	7.98445204477e-05	0.371,0.351,0.379	0.293,0.217,0.271	0.107
ENSMUSG00000002963	Pnkp	chr7	+	44860359	44860431	44860862	44860911	44859887	44859945	44860988	44861059	7,11,10	17,43,21	4,0,0	41,29,12	197	174	8.49359521126e-05	0.267,0.184,0.296	0.079,0.0,0.0	0.223
ENSMUSG00000021458	2010111I01Rik	chr13	+	63068039	63068285	63156545	63156735	63061034	63061194	63170940	63171047	13,11,25	7,3,7	12,1,2	17,12,11	371	315	8.79915568285e-05	0.612,0.757,0.752	0.375,0.066,0.134	0.515
ENSMUSG00000031865	Dctn1	chr6	+	83183935	83183956	83187763	83187784	83183298	83183333	83189076	83189153	8,9,9	11,10,15	0,0,1	4,1,8	146	146	9.44989104317e-05	0.421,0.474,0.375	0.0,0.0,0.111	0.386
ENSMUSG00000062822	4833420G17Rik	chr13	+	119466010	119466304	119466866	119466956	119462758	119463119	119469514	119470161	133,147,200	248,260,256	135,23,115	275,235,330	419	215	9.78182623551e-05	0.216,0.225,0.286	0.201,0.048,0.152	0.109
ENSMUSG00000020776	Fbf1	chr11	-	116144432	116144542	116145424	116145542	116142285	116143466	116145622	116145760	72,71,71	188,225,225	43,25,34	229,180,219	243	235	9.81827971943e-05	0.27,0.234,0.234	0.154,0.118,0.131	0.112
ENSMUSG00000004929	Thop1	chr10	+	81073152	81073365	81075510	81075659	81070034	81070278	81076942	81077050	448,366,395	652,789,890	351,116,265	924,647,852	338	274	9.81827971943e-05	0.358,0.273,0.265	0.235,0.127,0.201	0.111
ENSMUSG00000028521	Slc35d1	chr4	-	103205105	103205198	103208109	103208212	103190831	103190899	103210528	103210597	53,120,96	74,135,107	30,39,51	22,0,6	228	218	0.000114020355707	0.406,0.459,0.462	0.566,1.0,0.89	-0.376
ENSMUSG00000029022	Miip	chr4	-	147867330	147867602	147868068	147868183	147866234	147866419	147868368	147868483	5,7,0	10,17,7	5,16,12	0,1,6	240	397	0.000116796130843	0.453,0.405,0.0	1.0,0.964,0.768	-0.625
ENSMUSG00000074071	Fam169b	chr7	+	68304551	68304651	68321819	68321905	68300830	68300963	68329221	68329399	2,11,15	0,2,15	1,0,2	2,23,4	225	211	0.000135685684183	1.0,0.838,0.484	0.319,0.0,0.319	0.561
ENSMUSG00000040557	Wbscr27	chr5	+	134933472	134933601	134934288	134934424	134932621	134932847	134940456	134941723	45,50,58	9,14,7	9,1,19	0,0,0	254	261	0.000135685684183	0.837,0.786,0.895	1.0,1.0,1.0	-0.161
ENSMUSG00000022064	Pibf1	chr14	+	99179314	99179480	99196348	99196451	99150642	99150741	99210939	99211070	40,82,70	73,147,103	46,61,51	167,173,205	291	228	0.000137766594096	0.3,0.304,0.347	0.178,0.216,0.163	0.131
ENSMUSG00000040374	Pex2	chr3	-	5565132	5565198	5570486	5570629	5563619	5563729	5576037	5576150	89,61,105	14,15,14	30,54,49	0,0,4	268	191	0.000141672645427	0.819,0.743,0.842	1.0,1.0,0.897	-0.164
ENSMUSG00000043384	Gprasp1	chrX	+	135796141	135796336	135796948	135797037	135751944	135752017	135797552	135797629	16,15,26	27,37,34	3,0,2	30,1,18	320	214	0.000142563048536	0.284,0.213,0.338	0.063,0.0,0.069	0.234
ENSMUSG00000029550	Sppl3	chr5	+	115061561	115061639	115074814	115074903	115011136	115011615	115082220	115082340	156,99,88	382,855,798	68,2,51	715,318,717	203	214	0.000162866686162	0.301,0.109,0.104	0.091,0.007,0.07	0.115
ENSMUSG00000069539	Scyl2	chr10	-	89669644	89669802	89678277	89678482	89666716	89666861	89686037	89686268	89,96,98	292,359,372	49,1,43	265,179,250	330	283	0.000171525630059	0.207,0.187,0.184	0.137,0.005,0.129	0.102
ENSMUSG00000058835	Abi1	chr2	-	22971082	22971259	22994522	22994690	22963213	22963228	23039948	23040104	131,248,286	36,68,70	236,136,357	40,0,47	293	302	0.000182029536494	0.79,0.79,0.808	0.859,1.0,0.887	-0.119
ENSMUSG00000028519	Dab1	chr4	+	104680069	104680108	104681597	104681663	104679452	104679572	104688382	104688442	59,105,95	30,61,65	2,0,0	2,14,3	164	191	0.000194967190567	0.696,0.667,0.63	0.538,0.0,0.0	0.485
ENSMUSG00000019254	Ppp1r12c	chr7	-	4482790	4482893	4483102	4483188	4482583	4482688	4483340	4483401	23,21,28	109,133,119	16,4,24	179,222,201	211	228	0.000213660345121	0.186,0.146,0.203	0.088,0.019,0.114	0.105
ENSMUSG00000031295	Phka2	chrX	+	160562722	160562892	160564185	160564359	160560099	160560178	160574642	160574731	92,84,133	148,251,201	59,3,56	204,174,209	295	299	0.000222351025781	0.387,0.253,0.401	0.227,0.017,0.214	0.194
ENSMUSG00000041225	Arhgap12	chr18	-	6056978	6056993	6057516	6057591	6052861	6052923	6061846	6061972	50,90,47	0,0,0	59,44,34	4,0,10	200	140	0.000224648314146	1.0,1.0,1.0	0.912,1.0,0.704	0.128
ENSMUSG00000032803	Cdv3	chr9	-	103356279	103356439	103359875	103360018	103353103	103355313	103363974	103364051	146,200,181	481,718,639	131,7,121	579,353,671	268	285	0.000227408285031	0.244,0.229,0.231	0.194,0.021,0.161	0.109
ENSMUSG00000020628	Trappc12	chr12	-	28697143	28697242	28701535	28701609	28692493	28692594	28703525	28703598	36,50,30	98,181,136	23,11,20	140,178,157	199	224	0.000227408285031	0.293,0.237,0.199	0.156,0.065,0.125	0.128
ENSMUSG00000035722	Abca7	chr10	+	80007135	80007228	80007299	80007451	80006885	80006922	80007653	80007778	7,7,13	13,11,44	5,25,5	4,0,3	218	277	0.000264304306845	0.406,0.447,0.273	0.614,1.0,0.679	-0.389
ENSMUSG00000072501	Phf20l1	chr15	+	66630866	66630966	66632705	66632901	66629799	66629981	66636683	66637032	87,109,77	160,191,147	65,9,59	226,90,222	225	321	0.000265887017185	0.437,0.449,0.428	0.291,0.125,0.275	0.208
ENSMUSG00000027881	Prpf38b	chr3	-	108905917	108905988	108906071	108906125	108905110	108905334	108907786	108907847	2,5,3	10,15,7	1,0,0	29,5,12	179	196	0.000336900888749	0.18,0.267,0.319	0.036,0.0,0.0	0.243
ENSMUSG00000017652	Cd40	chr2	+	165066502	165066564	165069628	165069715	165063467	165063561	165069816	165069848	0,0,1	2,3,1	17,12,15	15,5,6	187	212	0.00037284368379	0.0,0.0,0.531	0.562,0.731,0.739	-0.5
ENSMUSG00000029754	Dlx6	chr6	+	6865077	6865271	6867040	6867329	6863796	6863827	6867876	6867967	501,775,803	520,595,760	1,0,14	12,28,25	319	414	0.000395522266243	0.556,0.628,0.578	0.098,0.0,0.421	0.414
ENSMUSG00000042323	Pbrm1	chr14	+	31110414	31110579	31113848	31114004	31107108	31107310	31117012	31117083	278,374,396	623,804,683	337,218,302	403,125,345	290	281	0.000422932845741	0.302,0.311,0.36	0.448,0.628,0.459	-0.187
ENSMUSG00000026683	Nuf2	chr1	-	169513444	169513541	169514911	169514985	169512166	169512229	169516560	169516658	162,217,279	279,436,411	188,169,208	570,396,609	199	222	0.00043585918385	0.393,0.357,0.431	0.269,0.323,0.276	0.104
ENSMUSG00000029591	Ung	chr5	+	114132180	114132276	114135863	114135961	114131318	114131513	114136346	114136435	510,575,556	463,555,530	263,192,300	373,312,421	221	223	0.00044546248004	0.526,0.511,0.514	0.416,0.383,0.418	0.111
ENSMUSG00000008668	Rps18	chr17	-	33952402	33952591	33955077	33955176	33952220	33952312	33955617	33955717	2725,2395,2323	7907,10358,9999	2339,480,1929	9458,11192,10871	224	314	0.000458047058951	0.326,0.245,0.246	0.257,0.057,0.199	0.101
ENSMUSG00000030924	2610020H08Rik	chr7	+	119799564	119799677	119802740	119802837	119794005	119794502	119805142	119805286	17,22,33	30,40,45	18,2,7	51,27,65	238	222	0.000746346540709	0.346,0.339,0.406	0.248,0.065,0.091	0.229
ENSMUSG00000035299	Mid1	chrX	+	169966062	169966158	169976921	169977029	169926953	169927669	169981884	169982033	141,199,159	39,48,48	28,15,33	16,10,33	221	233	0.000787573371919	0.792,0.814,0.777	0.649,0.613,0.513	0.203
ENSMUSG00000028437	Ubap1	chr4	+	41371724	41371849	41378946	41379870	41348995	41349231	41388095	41388197	4,3,0	18,24,13	0,0,0	8,6,20	250	1049	0.000795874747942	0.483,0.344,0.0	0.0,0.0,0.0	0.276
ENSMUSG00000048677	Tpcn2	chr7	-	145255450	145255533	145255879	145255961	145253922	145254698	145256513	145256596	11,9,20	28,31,22	7,0,2	25,32,52	207	208	0.000817279840937	0.283,0.226,0.477	0.22,0.0,0.037	0.243
ENSMUSG00000036893	Ehmt1	chr2	-	24847943	24848089	24852664	24852802	24840635	24840779	24856605	24856726	296,401,279	244,350,298	346,186,400	200,96,245	263	271	0.000828321492915	0.556,0.541,0.491	0.641,0.666,0.627	-0.115
ENSMUSG00000023883	Phf10	chr17	-	14956733	14956864	14959418	14959525	14955983	14956067	14961110	14961273	299,298,229	589,728,627	239,53,241	745,633,845	232	256	0.000915178534987	0.359,0.311,0.287	0.261,0.085,0.239	0.124
ENSMUSG00000040481	Bptf	chr11	-	107086711	107086897	107095001	107095190	107082512	107082700	107095715	107095925	101,84,72	19,47,20	243,18,230	35,0,18	314	311	0.000965234041951	0.84,0.639,0.781	0.873,1.0,0.927	-0.18
ENSMUSG00000036427	Gpi1	chr7	-	34208249	34208310	34215955	34216009	34207856	34207900	34218297	34218342	303,491,392	196,266,246	282,167,370	135,28,98	179	186	0.000970227969508	0.616,0.657,0.623	0.685,0.861,0.797	-0.149
ENSMUSG00000037337	Map4k1	chr7	+	29001606	29001669	29001919	29001990	29000934	29001109	29002347	29002403	20,15,5	18,27,18	14,2,1	48,63,43	188	196	0.000984645160932	0.537,0.367,0.225	0.233,0.032,0.024	0.28
ENSMUSG00000023923	Tbc1d5	chr17	-	51025073	51025204	51143358	51143421	50984604	50984674	51179099	51179349	15,19,18	82,103,98	8,0,7	60,63,164	188	256	0.00101566971564	0.199,0.201,0.2	0.154,0.0,0.055	0.13
ENSMUSG00000097431	Gm26782	chr14	+	50871750	50871826	50874913	50874962	50870363	50870556	50876671	50877326	3,5,1	6,12,17	0,0,0	9,3,13	201	174	0.00102004336566	0.302,0.265,0.048	0.0,0.0,0.0	0.205
ENSMUSG00000031536	Polb	chr8	-	22650488	22650555	22653059	22653117	22648181	22648256	22653313	22653418	445,417,478	64,101,94	385,283,432	117,173,129	183	192	0.00106476195094	0.879,0.812,0.842	0.775,0.632,0.778	0.116
ENSMUSG00000029673	Auts2	chr5	-	131461281	131461353	131466031	131466127	131460126	131460156	131470413	131470458	41,79,79	90,137,110	18,17,31	98,55,95	221	197	0.00107907356422	0.289,0.34,0.39	0.141,0.216,0.225	0.146
ENSMUSG00000027544	Nfatc2	chr2	-	168486685	168486771	168504444	168505134	168476409	168480249	168506867	168506994	7,7,24	1,5,2	13,12,6	1,0,0	815	211	0.00109881604762	0.644,0.266,0.756	0.771,1.0,1.0	-0.368
ENSMUSG00000052921	Arhgef15	chr11	-	68946983	68947136	68947235	68947396	68946560	68946643	68947575	68947668	1,1,1	10,8,11	44,51,39	124,43,75	286	278	0.00109881604762	0.089,0.108,0.081	0.256,0.536,0.336	-0.283
ENSMUSG00000024799	Tm7sf2	chr19	-	6063526	6063607	6063821	6063990	6063323	6063446	6064078	6064198	127,173,211	104,126,126	30,36,23	56,38,50	294	206	0.00114059756374	0.461,0.49,0.54	0.273,0.399,0.244	0.192
ENSMUSG00000021458	2010111I01Rik	chr13	+	63210105	63210166	63240086	63240155	63199506	63199550	63240256	63240331	2,3,3	18,34,34	15,20,22	51,5,35	186	194	0.00118288380659	0.104,0.084,0.084	0.235,0.807,0.396	-0.389
ENSMUSG00000060073	Psma3	chr12	+	70986862	70986935	70988423	70988489	70978732	70978815	70993012	70993080	0,1,0	6,1,1	1,10,6	6,7,0	198	191	0.00119440288632	0.0,0.491,0.0	0.139,0.579,1.0	-0.409
ENSMUSG00000043323	Fbrsl1	chr5	-	110396044	110396074	110417842	110417947	110381600	110381646	110432900	110433014	70,51,96	9,8,8	43,7,38	2,0,0	230	155	0.00119752153426	0.84,0.811,0.89	0.935,1.0,1.0	-0.131
ENSMUSG00000022529	Zfp263	chr16	+	3746421	3746495	3746770	3746894	3745776	3745957	3748148	3748265	30,47,51	56,63,86	32,5,15	82,43,98	199	249	0.00119752153426	0.401,0.483,0.426	0.328,0.127,0.161	0.231
ENSMUSG00000029913	Prdm5	chr6	+	65794299	65794383	65831248	65831371	65779021	65779193	65927916	65928021	31,34,36	3,0,0	44,18,51	8,12,2	209	248	0.00120927413476	0.925,1.0,1.0	0.867,0.64,0.968	0.15
ENSMUSG00000037563	Rps16	chr7	+	28352176	28352273	28352362	28352410	28350991	28351093	28352493	28353155	360,544,447	17,22,13	435,83,255	24,43,27	222	173	0.00130545012103	0.943,0.951,0.964	0.934,0.601,0.88	0.148
ENSMUSG00000017631	Abr	chr11	-	76486437	76486536	76508887	76509072	76478994	76479180	76571030	76571535	238,214,204	500,685,593	94,0,70	296,125,338	310	224	0.00134348709903	0.256,0.184,0.199	0.187,0.0,0.13	0.107
ENSMUSG00000028096	Gpr89	chr3	-	96889908	96889989	96890802	96890923	96882518	96882628	96892865	96892967	296,261,285	49,90,73	223,143,251	33,11,31	246	206	0.00136394517899	0.835,0.708,0.766	0.85,0.916,0.871	-0.109
ENSMUSG00000036636	Clcn7	chr17	+	25153560	25153825	25155367	25155537	25153015	25153154	25156800	25156852	3,1,7	72,64,73	6,11,17	49,22,85	390	295	0.0013674620738	0.031,0.012,0.068	0.085,0.274,0.131	-0.126
ENSMUSG00000029020	Mfn2	chr4	-	147894562	147894698	147898463	147898642	147890113	147890276	147903354	147903497	264,318,297	132,149,160	302,166,373	112,49,93	304	261	0.00139655489352	0.632,0.647,0.614	0.698,0.744,0.775	-0.108
ENSMUSG00000019854	Reps1	chr10	+	18089447	18089571	18104153	18104275	18055860	18056115	18114398	18114486	123,173,141	63,110,99	85,18,132	126,94,147	249	247	0.00142146062094	0.659,0.609,0.586	0.401,0.16,0.471	0.274
ENSMUSG00000007029	Vars	chr17	+	35001411	35001830	35004204	35004339	35001050	35001232	35004436	35004575	925,850,614	548,708,601	579,119,473	662,191,599	544	260	0.00142168966181	0.447,0.365,0.328	0.295,0.229,0.274	0.114
ENSMUSG00000006576	Slc4a3	chr1	+	75546771	75546921	75547232	75547398	75546461	75546613	75547943	75548038	3,9,7	23,28,22	2,0,0	19,10,13	275	291	0.00148691057287	0.121,0.254,0.252	0.1,0.0,0.0	0.176
ENSMUSG00000007646	Rad51c	chr11	-	87395265	87395397	87397623	87397757	87380831	87380892	87402597	87402856	0,0,0	7,3,12	0,18,0	5,30,6	259	257	0.00151406437681	0.0,0.0,0.0	0.0,0.373,0.0	-0.124
ENSMUSG00000021458	2010111I01Rik	chr13	+	63282141	63282258	63296857	63296944	63240256	63240331	63298711	63298856	65,93,91	263,281,369	166,90,135	313,260,233	242	212	0.00151406437681	0.178,0.225,0.178	0.317,0.233,0.337	-0.102
ENSMUSG00000070371	Prss36	chr7	-	127933370	127933492	127934138	127934280	127932637	127933114	127934389	127934627	7,5,4	147,125,152	4,10,10	65,35,46	267	247	0.00152707527228	0.042,0.036,0.024	0.054,0.209,0.167	-0.109
ENSMUSG00000074513	Arfip1	chr3	-	84515632	84515790	84519481	84519703	84497203	84497891	84527685	84527798	166,292,233	4,0,8	172,81,223	0,35,15	347	283	0.00152707527228	0.971,1.0,0.96	1.0,0.654,0.924	0.118
ENSMUSG00000037098	Rab11fip3	chr17	-	26008854	26008890	26011996	26012131	26004550	26004644	26013773	26013917	50,59,38	173,149,169	83,26,105	108,71,128	260	161	0.00152707527228	0.152,0.197,0.122	0.322,0.185,0.337	-0.124
ENSMUSG00000056486	Chn1	chr2	-	73679614	73679903	73710454	73710486	73631745	73631830	73716363	73716419	0,1,0	15,18,31	3,0,8	27,7,23	157	414	0.00152720407637	0.0,0.128,0.0	0.227,0.0,0.478	-0.192
ENSMUSG00000032409	Atr	chr9	+	95921652	95921832	95922747	95922907	95920666	95920844	95927168	95927348	133,230,186	94,83,111	246,117,234	53,36,67	305	285	0.00154372034453	0.569,0.721,0.61	0.813,0.752,0.765	-0.143
ENSMUSG00000039585	Myo9a	chr9	+	59884479	59884592	59889412	59889555	59874601	59874683	59894140	59894364	4,2,5	40,81,81	19,40,13	105,55,116	238	268	0.00157076221551	0.101,0.027,0.065	0.169,0.45,0.112	-0.179
ENSMUSG00000020069	Hnrnph3	chr10	-	63018040	63018225	63019392	63019527	63017523	63017610	63023719	63023894	588,524,547	651,930,1023	463,317,477	1156,1117,1073	260	310	0.00159608509455	0.519,0.402,0.389	0.323,0.253,0.346	0.129
ENSMUSG00000041757	Plekha6	chr1	+	133294562	133294708	133298919	133299043	133293953	133294087	133299708	133303435	18,11,8	17,24,57	1,0,2	3,16,26	271	249	0.0016752323887	0.493,0.296,0.114	0.234,0.0,0.066	0.201
ENSMUSG00000052752	Traf7	chr17	-	24514712	24514829	24516504	24516599	24513898	24513932	24518741	24518799	288,351,384	81,90,88	288,116,271	118,66,104	220	242	0.00174617322642	0.796,0.811,0.828	0.729,0.659,0.741	0.102
ENSMUSG00000026856	Dolpp1	chr2	+	30397018	30397147	30397467	30397557	30396431	30396530	30399141	30400527	140,221,211	100,182,131	141,85,100	142,139,131	254	215	0.00174819779152	0.542,0.507,0.577	0.457,0.341,0.393	0.145
ENSMUSG00000057230	Aak1	chr6	+	86970990	86971086	86981295	86981397	86967268	86967373	86982541	86982643	9,11,13	4,3,1	10,16,19	0,0,0	221	227	0.00181415644609	0.698,0.79,0.93	1.0,1.0,1.0	-0.194
ENSMUSG00000057863	Rpl36	chr17	+	56613585	56613680	56613906	56614041	56613394	56613448	56614123	56614243	66,49,57	811,1054,926	73,183,81	896,381,689	220	260	0.00196059277069	0.088,0.052,0.068	0.088,0.362,0.122	-0.121
ENSMUSG00000018395	Kif3a	chr11	+	53594825	53594951	53597958	53598012	53594276	53594387	53598293	53598362	152,198,172	64,96,86	175,140,148	151,117,102	251	179	0.00199121667499	0.629,0.595,0.588	0.453,0.46,0.509	0.13
ENSMUSG00000097039	Pvt1	chr15	+	62159996	62160128	62175466	62175548	62107147	62107465	62242173	62242301	1,0,0	15,13,17	10,8,0	23,47,28	257	207	0.00205929534739	0.051,0.0,0.0	0.259,0.121,0.0	-0.11
ENSMUSG00000032478	Nme6	chr9	+	109839607	109839710	109841475	109841515	109835317	109835414	109841926	109842087	439,514,444	142,161,202	343,294,333	181,171,205	228	165	0.0020817586998	0.691,0.698,0.614	0.578,0.554,0.54	0.11
ENSMUSG00000038005	Hpf1	chr8	+	60893700	60893860	60896737	60896836	60890450	60890536	60903999	60904087	104,106,109	7,13,10	75,51,93	19,12,24	285	224	0.0021420319129	0.921,0.865,0.895	0.756,0.77,0.753	0.134
ENSMUSG00000078485	Plekhn1	chr4	-	156223297	156223438	156223565	156223714	156222940	156223081	156223856	156223932	23,42,45	34,60,56	10,0,2	27,1,40	274	266	0.00216126387278	0.396,0.405,0.438	0.264,0.0,0.046	0.31
ENSMUSG00000032384	Csnk1g1	chr9	+	66010421	66010570	66012746	66012854	66010062	66010147	66019801	66019912	93,155,135	68,95,111	103,35,214	51,13,58	274	233	0.00218257511444	0.538,0.581,0.508	0.632,0.696,0.758	-0.153
ENSMUSG00000024772	Ehd1	chr19	+	6281217	6281315	6294213	6294626	6276724	6277378	6297532	6297697	333,245,273	438,487,532	215,81,156	512,542,608	223	538	0.0022242037936	0.647,0.548,0.553	0.503,0.265,0.382	0.199
ENSMUSG00000053332	Gas5	chr1	+	161037123	161037164	161037287	161037315	161036819	161036852	161037504	161037547	27,80,42	81,136,117	37,51,53	165,310,192	166	153	0.00224596043793	0.235,0.352,0.249	0.171,0.132,0.203	0.11
ENSMUSG00000001127	Araf	chrX	+	20858741	20858873	20859684	20859819	20858393	20858512	20859978	20860519	132,153,167	237,386,350	75,29,86	240,211,265	257	260	0.00227163386397	0.36,0.286,0.326	0.24,0.122,0.247	0.121
ENSMUSG00000035778	Ggta1	chr2	-	35414218	35414284	35416471	35416507	35413325	35413427	35422179	35422268	5,4,12	9,34,29	2,0,3	43,42,20	161	191	0.00230085777862	0.397,0.122,0.329	0.052,0.0,0.151	0.215
ENSMUSG00000034401	Spata6	chr4	+	111799069	111799254	111805930	111806030	111784802	111784843	111822740	111822832	98,90,122	53,57,62	127,62,110	100,96,140	310	225	0.00236826234066	0.573,0.534,0.588	0.48,0.319,0.363	0.178
ENSMUSG00000038708	Golga4	chr9	+	118514179	118514269	118522517	118522583	118506450	118506557	118527009	118527321	122,145,168	66,85,80	71,19,70	59,22,85	215	191	0.00236826234066	0.622,0.602,0.651	0.517,0.434,0.422	0.167
ENSMUSG00000001247	Lsr	chr7	-	30965968	30966088	30971867	30972212	30962810	30962867	30973079	30973464	993,993,967	289,353,373	81,13,46	10,3,4	470	245	0.00236826234066	0.642,0.595,0.575	0.809,0.693,0.857	-0.182
ENSMUSG00000025529	Zfp711	chrX	+	112627169	112627304	112628103	112628148	112624738	112624876	112631825	112631969	28,28,26	48,102,80	20,0,23	126,57,111	260	170	0.00239279220583	0.276,0.152,0.175	0.094,0.0,0.119	0.13
ENSMUSG00000068663	Clec16a	chr16	+	10638786	10638915	10644760	10644881	10635245	10635296	10688479	10688631	15,20,22	17,26,7	11,0,6	20,51,19	254	246	0.00243562337103	0.461,0.427,0.753	0.348,0.0,0.234	0.353
ENSMUSG00000035964	Tmem59l	chr8	-	70485674	70485827	70486036	70486134	70485079	70485182	70486227	70486372	224,219,218	260,315,332	274,146,217	504,339,475	223	278	0.00249733853244	0.518,0.464,0.45	0.404,0.349,0.363	0.105
ENSMUSG00000036955	Kif1bp	chr10	-	62570398	62570478	62575049	62575148	62569458	62569642	62577963	62578457	236,328,313	229,303,309	209,78,222	274,139,333	224	205	0.00267709042564	0.485,0.498,0.481	0.411,0.339,0.379	0.112
ENSMUSG00000097039	Pvt1	chr15	+	62149238	62149352	62159996	62160128	62107147	62107465	62175466	62175548	4,2,9	0,0,2	16,23,11	7,25,3	239	257	0.00267709042564	1.0,1.0,0.829	0.711,0.497,0.798	0.274
ENSMUSG00000004567	Mcoln1	chr8	+	3510539	3510689	3510813	3510915	3510319	3510426	3511687	3511810	38,47,62	59,137,151	27,13,21	162,68,78	275	227	0.00268939530813	0.347,0.221,0.253	0.121,0.136,0.182	0.127
ENSMUSG00000038587	Akap12	chr10	+	4313742	4313857	4353141	4357939	4266328	4266668	4358477	4359468	29,35,23	100,157,156	5,0,4	101,104,92	240	4923	0.00280245478998	0.856,0.821,0.752	0.504,0.0,0.471	0.485
ENSMUSG00000026833	Olfm1	chr2	+	28214608	28214828	28222550	28222657	28212531	28212687	28229053	28230736	310,320,324	307,475,514	174,87,159	100,27,136	345	232	0.00280458657763	0.404,0.312,0.298	0.539,0.684,0.44	-0.216
ENSMUSG00000031608	Galnt7	chr8	-	57542511	57542694	57542834	57543017	57540019	57540137	57545328	57545408	148,258,196	228,239,246	151,23,179	100,20,101	308	308	0.00280458657763	0.394,0.519,0.443	0.602,0.535,0.639	-0.14
ENSMUSG00000058835	Abi1	chr2	-	22950183	22950270	22953434	22953611	22946575	22946761	22957017	22957118	258,381,397	267,333,291	258,77,221	300,216,327	302	212	0.0028650281202	0.404,0.445,0.489	0.376,0.2,0.322	0.147
ENSMUSG00000029703	Lrwd1	chr5	-	136132305	136132428	136132974	136133079	136132111	136132226	136133304	136133445	223,273,303	277,287,315	217,110,196	336,220,319	230	248	0.00294703412979	0.465,0.506,0.509	0.411,0.35,0.398	0.107
ENSMUSG00000029192	Tbc1d14	chr5	-	36522926	36523009	36524929	36525048	36520443	36520561	36543176	36543297	76,171,165	126,186,198	66,15,94	148,52,196	244	208	0.00296952645969	0.34,0.439,0.415	0.275,0.197,0.29	0.144
ENSMUSG00000060073	Psma3	chr12	+	70993012	70993080	70993505	70993570	70978732	70978815	70994350	70994501	0,0,0	22,23,22	0,22,2	57,21,31	193	190	0.00297402882154	0.0,0.0,0.0	0.0,0.508,0.06	-0.189
ENSMUSG00000005732	Ranbp1	chr16	-	18245200	18245358	18247288	18247425	18241744	18241873	18248547	18248732	7517,7537,6868	6066,9319,8661	7289,5125,7169	10571,11865,11684	262	283	0.0029776627559	0.572,0.466,0.461	0.427,0.318,0.399	0.118
ENSMUSG00000032290	Ptpn9	chr9	+	57027375	57027481	57033105	57033216	57022958	57023083	57036482	57036811	173,248,179	228,372,339	188,47,167	461,169,364	231	236	0.00305707355536	0.437,0.405,0.35	0.294,0.221,0.319	0.119
ENSMUSG00000040434	Gyltl1b	chr2	-	92367753	92367866	92369267	92369372	92367538	92367664	92369489	92369661	77,87,87	124,120,92	1,0,7	17,10,16	230	238	0.00310462531168	0.391,0.429,0.495	0.057,0.0,0.312	0.315
ENSMUSG00000028041	Adam15	chr3	-	89340400	89340472	89340862	89340937	89340054	89340179	89341507	89341577	10,24,41	27,24,24	5,0,5	21,15,21	200	197	0.00311819316004	0.267,0.496,0.627	0.19,0.0,0.19	0.337
ENSMUSG00000028538	St3gal3	chr4	-	118054649	118054697	118107548	118107693	118014704	118014797	118134733	118134914	17,11,8	1,0,0	11,19,13	5,0,4	270	173	0.00319691113485	0.916,1.0,1.0	0.585,1.0,0.676	0.218
ENSMUSG00000031262	Cenpi	chrX	+	134347224	134347360	134349159	134349284	134343075	134343170	134351066	134351115	39,39,34	90,144,135	46,8,46	227,201,244	261	250	0.00331003996042	0.293,0.206,0.194	0.163,0.037,0.153	0.113
ENSMUSG00000097039	Pvt1	chr15	+	62149238	62149352	62175466	62175548	62107147	62107465	62242173	62242301	1,0,3	15,13,17	8,14,15	23,47,28	239	207	0.00334509103518	0.055,0.0,0.133	0.232,0.205,0.317	-0.189
ENSMUSG00000000037	Scml2	chrX	+	161224460	161224544	161225876	161225960	161221665	161221749	161227372	161227456	4,1,4	6,11,9	0,0,1	8,1,5	209	209	0.00334599824246	0.4,0.083,0.308	0.0,0.0,0.167	0.208
ENSMUSG00000029227	Fip1l1	chr5	+	74536800	74536845	74557039	74557149	74535470	74535761	74564518	74564626	125,125,109	220,335,313	78,23,78	340,175,273	170	235	0.00336753362823	0.44,0.34,0.325	0.241,0.154,0.283	0.142
ENSMUSG00000046679	C87436	chr6	+	86445433	86446268	86447310	86447421	86443726	86443975	86449760	86449865	54,75,60	28,33,43	95,31,47	16,9,11	960	236	0.00344092214381	0.322,0.358,0.255	0.593,0.459,0.512	-0.21
ENSMUSG00000022503	Nubp1	chr16	+	10412069	10412174	10413610	10413744	10411947	10411995	10417660	10417729	177,131,93	255,282,341	67,24,80	287,300,266	230	259	0.0034550390458	0.439,0.343,0.235	0.208,0.083,0.253	0.158
ENSMUSG00000032478	Nme6	chr9	+	109835317	109835414	109839607	109839710	109833195	109833295	109841475	109841515	417,431,455	311,433,384	337,236,353	418,519,430	222	228	0.00350487510139	0.579,0.506,0.549	0.453,0.318,0.457	0.135
ENSMUSG00000020538	Srebf1	chr11	-	60201579	60201712	60201795	60201905	60201245	60201411	60202158	60202261	224,206,225	292,344,392	57,25,58	148,147,129	235	258	0.00363984330458	0.457,0.397,0.387	0.297,0.157,0.33	0.152
ENSMUSG00000058239	Usf2	chr7	-	30955289	30955440	30956148	30956267	30954743	30954802	30956695	30956757	13,8,10	4,1,6	9,23,7	0,0,2	244	276	0.0036672369994	0.786,0.9,0.653	1.0,1.0,0.798	-0.153
ENSMUSG00000021552	Gkap1	chr13	-	58238648	58238712	58243801	58243954	58236986	58237057	58251130	58251153	97,132,131	19,25,30	99,32,105	6,0,12	278	189	0.0036672369994	0.776,0.782,0.748	0.918,1.0,0.856	-0.156
ENSMUSG00000027255	Arfgap2	chr2	+	91265571	91265690	91266225	91266298	91265333	91265404	91267124	91267256	141,226,295	35,50,57	231,184,249	44,1,27	244	198	0.00381361940977	0.766,0.786,0.808	0.81,0.993,0.882	-0.108
ENSMUSG00000003868	Ruvbl2	chr7	-	45431319	45431374	45434251	45434356	45429453	45429595	45434880	45435337	3,3,5	1,0,2	0,7,0	1,9,5	230	180	0.00383620034753	0.701,1.0,0.662	0.0,0.378,0.0	0.662
ENSMUSG00000022723	Crybg3	chr16	-	59552171	59552287	59552529	59552574	59550401	59550549	59554106	59555752	12,14,13	49,56,62	33,54,41	70,59,86	170	241	0.00384187069705	0.258,0.262,0.229	0.401,0.565,0.403	-0.207
ENSMUSG00000032411	Tfdp2	chr9	+	96297626	96297770	96300371	96300440	96294964	96295127	96306799	96306951	149,209,214	189,291,289	186,33,143	285,178,395	269	194	0.00385839584166	0.362,0.341,0.348	0.32,0.118,0.207	0.135
ENSMUSG00000078484	Klhl17	chr4	-	156230504	156230686	156230900	156230974	156229043	156230262	156231084	156231173	37,49,27	153,148,146	23,20,23	162,190,193	199	307	0.0038786529504	0.272,0.338,0.222	0.18,0.14,0.155	0.119
ENSMUSG00000062866	Phactr2	chr10	-	13261765	13261924	13266972	13267053	13253341	13253879	13291794	13291962	109,119,126	55,86,85	152,78,204	62,1,83	206	284	0.00391017206638	0.732,0.656,0.671	0.772,0.991,0.772	-0.159
ENSMUSG00000035901	Dennd5a	chr7	-	109899043	109899162	109899723	109899869	109898507	109898689	109901059	109901181	200,217,274	314,312,314	460,357,460	459,265,460	271	244	0.00407159322753	0.364,0.385,0.44	0.474,0.548,0.474	-0.102
ENSMUSG00000033257	Ttll4	chr1	+	74672843	74673010	74678897	74680463	74661744	74661889	74681299	74681409	136,139,124	233,243,220	125,36,95	304,116,293	292	1691	0.00416052501243	0.772,0.768,0.765	0.704,0.643,0.652	0.102
ENSMUSG00000058761	Rnf169	chr7	-	99942958	99943105	99955466	99955540	99927092	99927192	99979971	99980448	21,13,8	0,0,0	13,2,10	2,0,6	199	272	0.00418968786062	1.0,1.0,1.0	0.899,1.0,0.695	0.135
ENSMUSG00000024566	Atp9b	chr18	-	80847171	80847252	80858543	80858638	80844526	80844602	80869741	80869793	112,120,99	77,63,64	131,21,123	29,5,51	220	206	0.00420111451221	0.577,0.641,0.592	0.809,0.797,0.693	-0.163
ENSMUSG00000029673	Auts2	chr5	-	131446806	131446884	131451883	131452025	131445398	131445482	131457838	131457910	310,522,508	151,187,169	468,133,441	126,26,102	267	203	0.00447047268763	0.61,0.68,0.696	0.738,0.795,0.767	-0.105
ENSMUSG00000007646	Rad51c	chr11	-	87389833	87389900	87395265	87395397	87388618	87388679	87397623	87397757	112,149,107	24,52,49	99,130,131	78,78,83	257	192	0.00447150854045	0.777,0.682,0.62	0.487,0.555,0.541	0.165
ENSMUSG00000032478	Nme6	chr9	+	109835317	109835414	109841475	109841515	109833195	109833295	109841926	109842087	413,434,452	138,153,199	329,224,334	163,155,188	222	165	0.00448055107634	0.69,0.678,0.628	0.6,0.518,0.569	0.103
ENSMUSG00000027940	Tpm3	chr3	+	90088400	90088476	90089047	90089123	90087673	90087744	90089796	90089859	45,88,97	15,4,10	86,11,48	22,23,32	201	201	0.00458978024882	0.75,0.957,0.907	0.796,0.324,0.6	0.298
ENSMUSG00000024188	Luc7l	chr17	+	26255030	26255125	26275673	26275850	26252909	26253091	26277545	26277634	439,390,417	924,1088,1087	328,148,350	1140,1224,1078	220	302	0.00465799202522	0.395,0.33,0.345	0.283,0.142,0.308	0.112
ENSMUSG00000037553	Zdhhc18	chr4	-	133615179	133615329	133627199	133627360	133613800	133613938	133633078	133633469	144,190,200	172,198,206	174,35,145	306,63,236	286	275	0.00465799202522	0.446,0.48,0.483	0.353,0.348,0.371	0.112
ENSMUSG00000022550	Adck5	chr15	+	76594152	76594284	76594363	76594447	76593937	76594051	76594528	76594610	109,118,122	70,70,81	118,115,169	55,32,50	257	209	0.00472377556912	0.559,0.578,0.551	0.636,0.745,0.733	-0.142
ENSMUSG00000035325	Sec31a	chr5	-	100407156	100407280	100408033	100408113	100405443	100405642	100416102	100416175	311,313,299	386,576,475	244,65,221	529,318,520	205	249	0.00478467569815	0.495,0.398,0.433	0.359,0.199,0.34	0.143
ENSMUSG00000036792	Mbd5	chr2	+	49298655	49298729	49313649	49313725	49274562	49274774	49316387	49316972	2,1,7	18,32,16	0,0,1	25,20,14	199	201	0.00480567739268	0.101,0.031,0.306	0.0,0.0,0.067	0.124
ENSMUSG00000040151	Hs2st1	chr3	-	144437594	144437692	144447269	144447408	144435461	144435619	144453951	144454037	412,575,563	191,223,240	540,355,575	145,52,199	264	223	0.00488044927158	0.646,0.685,0.665	0.759,0.852,0.709	-0.108
ENSMUSG00000060450	Rnf14	chr18	+	38301655	38301807	38307864	38308395	38300428	38300590	38313211	38313384	184,222,211	121,166,150	163,75,170	159,118,191	277	656	0.00490062111514	0.783,0.76,0.769	0.708,0.601,0.678	0.108
ENSMUSG00000035778	Ggta1	chr2	-	35422179	35422268	35423231	35423411	35413325	35413427	35432513	35432632	1,3,0	20,29,36	4,19,14	42,0,52	305	214	0.00492734244752	0.034,0.068,0.0	0.063,1.0,0.159	-0.373
ENSMUSG00000021629	Slc30a5	chr13	-	100826451	100826518	100828899	100829022	100824915	100825001	100833100	100833427	85,109,89	69,128,143	60,1,45	98,61,122	248	192	0.00494442770606	0.488,0.397,0.325	0.322,0.013,0.222	0.218
ENSMUSG00000027394	Ttl	chr2	+	129068854	129068933	129075855	129076088	129065941	129066303	129081209	129081345	71,80,73	174,224,224	80,32,43	330,133,284	204	358	0.00513602386914	0.417,0.385,0.364	0.298,0.297,0.21	0.12
ENSMUSG00000043535	Setx	chr2	+	29125851	29125963	29130179	29130390	29124991	29125549	29133921	29134031	43,75,50	128,159,165	19,2,44	145,18,192	237	336	0.00536877048393	0.323,0.401,0.301	0.157,0.136,0.245	0.162
ENSMUSG00000034566	Atp5h	chr11	-	115417838	115417935	115418385	115418516	115416852	115416924	115419891	115419962	483,636,623	288,395,361	517,722,665	279,124,200	256	222	0.00545820695774	0.593,0.583,0.599	0.616,0.835,0.742	-0.139
ENSMUSG00000032113	Chek1	chr9	-	36712041	36712143	36713320	36713452	36710156	36710430	36713682	36713860	544,634,662	80,137,116	615,457,713	173,241,164	257	227	0.00546267763102	0.857,0.803,0.834	0.758,0.626,0.793	0.106
ENSMUSG00000057092	Fxyd3	chr7	-	31072074	31072098	31072180	31072213	31071291	31071366	31073581	31073635	6,6,4	6,4,3	12,13,17	0,0,5	158	149	0.00560804209193	0.485,0.586,0.557	1.0,1.0,0.762	-0.378
ENSMUSG00000008682	Rpl10	chrX	+	74271799	74271907	74272178	74272317	74270859	74271024	74272671	74272834	0,0,2	18,27,27	3,14,0	28,41,41	233	264	0.00565560866782	0.0,0.0,0.077	0.108,0.279,0.0	-0.103
ENSMUSG00000026743	Mllt10	chr2	+	18082510	18082725	18092783	18092834	18071124	18071204	18101457	18101512	15,26,27	37,46,51	7,0,11	38,14,45	340	176	0.00565560866782	0.173,0.226,0.215	0.087,0.0,0.112	0.138
ENSMUSG00000074513	Arfip1	chr3	-	84534586	84534695	84547933	84548035	84527685	84527798	84582413	84582534	190,157,183	182,290,296	124,2,114	277,144,246	227	234	0.00583209419326	0.518,0.358,0.389	0.316,0.014,0.323	0.204
ENSMUSG00000032469	Dbr1	chr9	+	99576575	99576700	99578440	99578521	99575827	99576125	99579356	99579442	105,95,127	115,135,131	72,58,114	128,132,207	250	206	0.00583209419326	0.429,0.367,0.444	0.317,0.266,0.312	0.115
ENSMUSG00000086370	Ftx	chrX	-	103613022	103613195	103615064	103615192	103609303	103609416	103623546	103623754	11,6,5	12,19,9	4,8,1	36,43,31	253	298	0.00583209419326	0.519,0.271,0.396	0.116,0.18,0.037	0.284
ENSMUSG00000019254	Ppp1r12c	chr7	-	4482972	4483013	4483102	4483188	4482790	4482893	4483340	4483401	29,31,30	32,30,28	16,5,24	53,21,40	211	166	0.0060520803978	0.416,0.448,0.457	0.192,0.158,0.321	0.217
ENSMUSG00000050875	A730017C20Rik	chr18	+	59065834	59065885	59066816	59066989	59062493	59062562	59072192	59072417	6,1,3	49,61,45	0,0,0	10,11,18	176	298	0.00605621129673	0.172,0.027,0.101	0.0,0.0,0.0	0.1
ENSMUSG00000032478	Nme6	chr9	+	109835317	109835414	109841926	109842087	109833195	109833295	109842451	109842974	417,424,454	399,414,433	326,220,338	478,522,423	222	286	0.00632804176328	0.574,0.569,0.575	0.468,0.352,0.507	0.13
ENSMUSG00000036826	Igflr1	chr7	+	30566163	30566381	30566748	30566936	30565426	30565466	30567142	30567500	3,2,7	10,4,8	1,0,1	4,5,7	343	313	0.00632804176328	0.215,0.313,0.444	0.186,0.0,0.115	0.224
ENSMUSG00000053332	Gas5	chr1	+	161036207	161036244	161036819	161036852	161035982	161036014	161037123	161037164	13,25,26	23,48,24	25,57,24	16,27,15	162	158	0.00648229695757	0.355,0.337,0.514	0.604,0.673,0.609	-0.227
ENSMUSG00000025404	R3hdm2	chr10	+	127400125	127400193	127444275	127444475	127390310	127390427	127451991	127452033	84,108,72	192,258,287	60,12,51	274,62,295	193	325	0.00660250587366	0.424,0.413,0.297	0.269,0.246,0.225	0.131
ENSMUSG00000071723	Gspt2	chrX	+	94638245	94638380	94639092	94639234	94636075	94636575	94640925	94641588	4,5,7	5,6,0	12,15,4	0,0,2	260	267	0.00684623835397	0.451,0.461,1.0	1.0,1.0,0.673	-0.254
ENSMUSG00000069094	Pde7a	chr3	-	19243049	19243201	19260231	19260292	19241145	19241209	19310863	19311052	68,101,78	119,149,156	42,6,56	124,55,180	186	277	0.00698628248957	0.46,0.502,0.427	0.335,0.14,0.317	0.199
ENSMUSG00000032527	Pccb	chr9	-	100995559	100995680	100999164	100999273	100994567	100994649	101012704	101012815	138,205,153	345,431,416	90,21,103	341,194,312	234	246	0.00720242475575	0.296,0.333,0.279	0.217,0.102,0.258	0.11
ENSMUSG00000032475	Nck1	chr9	-	100497257	100497970	100508428	100508672	100492292	100495671	100545994	100546134	289,262,227	467,498,587	237,258,210	676,734,761	369	838	0.00727676321557	0.584,0.544,0.468	0.443,0.444,0.385	0.108
ENSMUSG00000024044	Epb41l3	chr17	+	69273881	69273917	69274100	69274166	69270610	69270664	69274703	69274895	13,6,12	38,56,34	8,14,0	147,67,115	161	191	0.00780418954011	0.289,0.113,0.295	0.061,0.199,0.0	0.146
ENSMUSG00000028410	Dnaja1	chr4	+	40723972	40724150	40726104	40726209	40722479	40722633	40727955	40728183	0,2,0	15,16,17	4,6,1	21,5,15	303	230	0.00780418954011	0.0,0.087,0.0	0.126,0.477,0.048	-0.188
ENSMUSG00000037860	Aim2	chr1	+	173393962	173394033	173427758	173427898	173350878	173350973	173452827	173452948	2,5,0	8,6,9	2,0,0	52,2,68	196	265	0.00780418954011	0.253,0.53,0.0	0.049,0.0,0.0	0.245
ENSMUSG00000043535	Setx	chr2	+	29126873	29127063	29130179	29130390	29125851	29125963	29133921	29134031	65,74,44	128,153,163	30,0,37	145,22,194	315	336	0.00788457978964	0.351,0.34,0.224	0.181,0.0,0.169	0.188
ENSMUSG00000029924	Slc37a3	chr6	-	39354976	39355122	39357399	39357483	39352653	39352750	39359949	39360042	108,133,168	139,187,219	115,106,136	107,33,104	209	271	0.00798360608928	0.502,0.48,0.499	0.582,0.806,0.629	-0.179
ENSMUSG00000031652	N4bp1	chr8	-	86853158	86853289	86860425	86862110	86841138	86845041	86884821	86885258	158,153,106	1,1,1	123,51,110	6,12,0	1810	256	0.0085171883998	0.957,0.956,0.937	0.744,0.375,1.0	0.244
ENSMUSG00000091275	Gm3248	chr14	-	5945782	5945917	5955663	5955814	5944887	5945050	5961598	5961745	2,6,1	1,0,0	5,20,0	5,0,4	276	260	0.00865685440966	0.653,1.0,1.0	0.485,1.0,0.0	0.389
ENSMUSG00000000392	Fap	chr2	-	62552273	62552326	62553782	62553857	62548569	62548642	62554744	62554839	1,0,3	0,1,0	51,0,47	24,33,33	200	178	0.00865685440966	1.0,0.0,1.0	0.654,0.0,0.559	0.262
ENSMUSG00000022897	Dyrk1a	chr16	+	94611418	94611504	94659496	94659693	94570009	94570534	94663741	94663861	52,37,46	142,267,242	23,0,18	225,43,177	211	322	0.00868673278051	0.358,0.175,0.225	0.135,0.0,0.134	0.163
ENSMUSG00000039108	Lsm14b	chr2	+	180027899	180028035	180031360	180031528	180026634	180026798	180031793	180031871	753,1172,1076	653,759,708	1102,483,1058	1104,784,977	261	293	0.00876581719471	0.564,0.634,0.63	0.528,0.409,0.549	0.114
ENSMUSG00000009207	Lnpk1	chr2	-	74554987	74555046	74568940	74569128	74551060	74551101	74570934	74570976	64,83,80	34,31,23	54,78,107	45,61,79	313	184	0.00889838091742	0.525,0.611,0.672	0.414,0.429,0.443	0.174
ENSMUSG00000035722	Abca7	chr10	+	80008538	80008571	80008662	80008840	80008144	80008432	80008927	80009097	7,6,8	42,73,52	0,2,2	41,47,37	158	303	0.00895292480862	0.242,0.136,0.228	0.0,0.075,0.094	0.146
ENSMUSG00000032006	Pdgfd	chr9	+	6337242	6337441	6359702	6359917	6333323	6333386	6376894	6377519	40,45,54	25,43,27	24,10,19	8,0,3	324	340	0.00910635670422	0.627,0.523,0.677	0.759,1.0,0.869	-0.267
ENSMUSG00000090115	Usp49	chr17	+	47649949	47650023	47672043	47673418	47630689	47630915	47674715	47674920	75,68,83	142,202,169	30,11,44	134,59,157	199	1500	0.00916256116383	0.799,0.717,0.787	0.628,0.584,0.679	0.137
ENSMUSG00000029192	Tbc1d14	chr5	-	36520443	36520561	36524929	36525048	36519272	36519379	36543176	36543297	75,167,165	241,352,334	66,15,94	275,136,276	244	243	0.00916256116383	0.237,0.321,0.33	0.193,0.099,0.253	0.114
ENSMUSG00000029086	Prom1	chr5	-	44000776	44000845	44001269	44001293	43995074	43995114	44001785	44001901	111,144,151	126,130,154	97,101,114	51,76,67	149	194	0.00921590387165	0.534,0.591,0.561	0.712,0.634,0.689	-0.116
ENSMUSG00000029149	Krtcap3	chr5	+	31251918	31252103	31252364	31252571	31251705	31251814	31252654	31252789	61,43,32	71,85,105	1,0,3	10,10,10	310	332	0.00944120147698	0.479,0.351,0.246	0.097,0.0,0.243	0.245
ENSMUSG00000073643	Wdfy1	chr1	-	79717202	79717315	79724644	79724757	79714873	79715000	79726565	79726716	19,29,22	11,10,7	15,4,9	0,0,3	238	238	0.0104081876893	0.633,0.744,0.759	1.0,1.0,0.75	-0.205
ENSMUSG00000003531	Dgcr6	chr16	+	18066695	18066856	18069423	18069524	18066402	18066599	18070090	18070231	392,480,454	357,389,404	415,282,355	423,582,490	286	226	0.010683088184	0.465,0.494,0.47	0.437,0.277,0.364	0.117
ENSMUSG00000029735	Tpk1	chr6	-	43423620	43423732	43469001	43469148	43345000	43346900	43488874	43488970	37,52,44	21,35,41	38,0,47	43,57,67	272	237	0.0108288804381	0.606,0.564,0.483	0.435,0.0,0.379	0.28
ENSMUSG00000038569	Rad9b	chr5	-	122333295	122333415	122334409	122334516	122331468	122331697	122339731	122339838	35,45,33	58,107,86	6,5,18	85,35,46	232	245	0.0116215074698	0.389,0.308,0.288	0.069,0.131,0.292	0.164
ENSMUSG00000085169	Gm10785	chr16	+	91708777	91708890	91710149	91710260	91688910	91689280	91714051	91714150	2,4,13	3,3,1	14,16,6	2,0,0	238	236	0.0117640079198	0.398,0.569,0.928	0.874,1.0,1.0	-0.326
ENSMUSG00000031220	Awat2	chrX	-	100404130	100404305	100404528	100404733	100402220	100402940	100404958	100405029	10,39,30	3,2,4	27,34,32	11,29,7	330	300	0.0120066908241	0.752,0.947,0.872	0.691,0.516,0.806	0.186
ENSMUSG00000039419	Cntnap2	chr6	+	47271139	47271379	47296718	47296799	47244386	47244549	47298414	47304209	310,506,643	202,286,241	1,0,5	11,1,4	365	206	0.0122428502972	0.464,0.5,0.601	0.049,0.0,0.414	0.367
ENSMUSG00000028613	Lrp8	chr4	+	107851307	107851427	107851499	107851625	107847443	107847566	107854248	107854423	18,17,26	60,88,94	16,0,5	92,26,83	245	251	0.0126102321645	0.235,0.165,0.221	0.151,0.0,0.058	0.137
ENSMUSG00000026767	Fam188a	chr2	-	12382102	12382183	12386608	12386679	12364505	12364519	12419158	12419449	17,28,26	46,62,60	35,24,38	26,9,57	196	206	0.0129518767195	0.28,0.322,0.313	0.586,0.737,0.412	-0.273
ENSMUSG00000020516	Rps6kb1	chr11	-	86516743	86516987	86517150	86517249	86516090	86516191	86517349	86517392	2,3,4	9,14,31	0,0,2	7,16,27	224	369	0.0131865740621	0.268,0.261,0.175	0.0,0.0,0.109	0.198
ENSMUSG00000020311	Erlec1	chr11	-	30949942	30949977	30950559	30950623	30948299	30948523	30950740	30950818	70,85,86	98,135,188	51,11,71	132,132,163	189	160	0.0132903713347	0.377,0.348,0.279	0.246,0.066,0.269	0.141
ENSMUSG00000048677	Tpcn2	chr7	-	145260088	145260138	145260871	145261000	145258514	145258614	145261932	145261992	26,39,44	5,10,11	33,42,42	4,4,0	254	175	0.0134380840936	0.782,0.729,0.734	0.85,0.879,1.0	-0.161
ENSMUSG00000030924	2610020H08Rik	chr7	+	119818382	119818471	119819431	119819547	119805142	119805286	119823755	119823894	23,35,35	36,26,59	40,14,19	72,97,84	214	241	0.0134380840936	0.418,0.603,0.401	0.385,0.14,0.203	0.231
ENSMUSG00000022094	Slc39a14	chr14	-	70313600	70313770	70315663	70315833	70310855	70310975	70316437	70316624	10,16,17	50,51,45	16,0,2	84,14,66	295	295	0.0135841507146	0.167,0.239,0.274	0.16,0.0,0.029	0.164
ENSMUSG00000026924	Sec16a	chr2	-	26419620	26419770	26421373	26421456	26416633	26416711	26422007	26422253	168,196,175	175,267,208	161,132,132	239,284,243	208	275	0.0136324676261	0.559,0.493,0.527	0.471,0.381,0.418	0.103
ENSMUSG00000021846	Peli2	chr14	+	48168196	48168326	48240209	48240311	48120868	48121233	48250509	48250704	99,101,130	152,242,245	75,13,55	166,181,165	255	227	0.0136772794568	0.367,0.271,0.321	0.287,0.06,0.229	0.128
ENSMUSG00000022150	Dab2	chr15	+	6424634	6424697	6429295	6429949	6424196	6424250	6430953	6431107	13,26,7	48,93,64	192,72,176	437,77,362	188	779	0.0137362132159	0.529,0.537,0.312	0.645,0.795,0.668	-0.243
ENSMUSG00000050530	Fam171a1	chr2	+	3202544	3202721	3220252	3220369	3197276	3197435	3224817	3227252	212,242,274	41,35,56	284,69,285	98,35,68	302	242	0.0140860495706	0.806,0.847,0.797	0.699,0.612,0.771	0.123
ENSMUSG00000019927	Ube2d1	chr10	-	71259741	71259819	71262198	71262262	71258200	71258306	71285100	71285262	173,157,129	292,543,510	114,39,117	459,350,556	189	203	0.014346268805	0.389,0.237,0.214	0.211,0.107,0.184	0.113
ENSMUSG00000033419	Snap91	chr9	-	86792466	86792736	86798537	86798699	86792163	86792241	86798829	86798844	17,29,25	8,15,26	0,0,4	5,6,4	287	395	0.014363142807	0.745,0.727,0.57	0.0,0.0,0.579	0.488
ENSMUSG00000043940	Wdfy3	chr5	-	101981378	101981589	102009788	102009887	101968868	101968992	102041654	102041743	53,51,65	111,106,113	41,7,23	139,21,92	224	336	0.0151633388176	0.417,0.419,0.463	0.307,0.333,0.273	0.129
ENSMUSG00000027506	Tpd52	chr3	-	8936438	8936480	8943550	8943577	8934991	8935040	8944610	8944712	15,15,20	54,121,95	2,0,0	16,4,2	152	167	0.0153767390528	0.234,0.12,0.188	0.121,0.0,0.0	0.14
ENSMUSG00000058240	Cryzl1	chr16	-	91707224	91707293	91708828	91708873	91701071	91701205	91712194	91712267	59,75,98	117,108,150	93,74,116	88,87,109	170	194	0.0153767390528	0.365,0.442,0.427	0.547,0.493,0.548	-0.118
ENSMUSG00000020469	Myl7	chr11	-	5897125	5897174	5897319	5897398	5896636	5896781	5897831	5897936	93,117,81	14,30,25	10,3,10	9,6,6	204	174	0.0153767390528	0.85,0.769,0.734	0.487,0.299,0.587	0.327
ENSMUSG00000037989	Wnk2	chr13	-	49050483	49050582	49051356	49051527	49044373	49044418	49052558	49052773	94,74,97	27,19,22	15,43,26	2,0,5	296	224	0.0156888634093	0.725,0.747,0.769	0.85,1.0,0.797	-0.135
ENSMUSG00000041650	Pcca	chr14	+	122582616	122582730	122585056	122585110	122562918	122562987	122616753	122616885	140,176,162	72,83,106	147,93,159	110,87,142	239	179	0.0158102499181	0.593,0.614,0.534	0.5,0.445,0.456	0.113
ENSMUSG00000024104	Fam21	chr6	+	116256226	116256289	116256615	116256828	116255048	116255168	116258641	116258982	91,121,123	289,323,390	183,219,124	318,160,274	188	338	0.0160302520607	0.361,0.402,0.362	0.509,0.711,0.449	-0.181
ENSMUSG00000030166	Rad52	chr6	+	119911047	119911141	119915966	119916042	119902733	119902835	119918586	119919168	47,47,33	64,79,98	33,3,53	135,93,122	219	201	0.0166993462213	0.403,0.353,0.236	0.183,0.029,0.285	0.165
ENSMUSG00000037339	Fam53a	chr5	-	33607463	33608227	33610431	33610486	33600355	33600880	33614602	33614834	86,110,159	263,311,297	68,49,93	339,364,296	180	889	0.0168760739064	0.618,0.636,0.726	0.498,0.399,0.608	0.158
ENSMUSG00000056486	Chn1	chr2	-	73706918	73707032	73710454	73710486	73659679	73659757	73716363	73716419	0,1,0	11,11,8	1,0,11	26,17,17	157	239	0.0168760739064	0.0,0.122,0.0	0.055,0.0,0.496	-0.143
ENSMUSG00000040177	2310057M21Rik	chr7	-	131357459	131357666	131360888	131360961	131348691	131351102	131361732	131361936	42,65,64	99,139,163	81,56,55	109,73,90	198	332	0.0168760739064	0.416,0.439,0.397	0.555,0.563,0.506	-0.124
ENSMUSG00000031993	Snx19	chr9	+	30440095	30440225	30462230	30462415	30437349	30437530	30463219	30463307	116,150,105	43,76,42	173,79,116	49,0,39	255	310	0.0170302940621	0.766,0.706,0.752	0.811,1.0,0.783	-0.123
ENSMUSG00000030990	Pgap2	chr7	+	102226270	102226445	102236093	102236346	102223044	102223150	102236447	102236554	50,56,43	164,349,309	18,0,23	193,72,170	300	378	0.0171036358772	0.278,0.168,0.149	0.105,0.0,0.146	0.115
ENSMUSG00000050565	Tor1aip2	chr1	+	156041074	156041134	156051293	156051623	156035402	156036108	156059410	156059587	11,5,6	42,39,76	3,0,5	62,26,121	185	455	0.0171484735675	0.392,0.24,0.163	0.106,0.0,0.092	0.199
ENSMUSG00000005907	Pex1	chr5	+	3631588	3631765	3633715	3633946	3630188	3630292	3635314	3635512	50,29,71	50,94,80	31,30,17	98,105,95	302	356	0.0173855989007	0.541,0.267,0.511	0.272,0.252,0.174	0.207
ENSMUSG00000059475	Zfp426	chr9	-	20474906	20475033	20476395	20476478	20473027	20473108	20486329	20486437	0,5,5	61,116,75	9,4,5	50,18,56	208	252	0.017444554552	0.0,0.05,0.075	0.179,0.212,0.098	-0.121
ENSMUSG00000031328	Flna	chrX	-	74230505	74230753	74232966	74232990	74230055	74230158	74233148	74233338	154,142,104	647,679,684	247,60,252	625,273,611	149	373	0.0182445488889	0.373,0.344,0.276	0.497,0.355,0.508	-0.122
ENSMUSG00000024170	Telo2	chr17	-	25101639	25101704	25102636	25102728	25101298	25101414	25103579	25103771	111,149,137	18,20,31	103,74,115	36,68,28	217	190	0.0190696765208	0.844,0.867,0.795	0.715,0.488,0.782	0.174
ENSMUSG00000001017	Chtop	chr3	-	90506107	90506261	90507544	90507626	90503095	90503279	90509190	90509462	460,540,528	555,731,696	382,207,429	643,627,722	207	279	0.0193503118856	0.528,0.499,0.506	0.445,0.308,0.445	0.112
ENSMUSG00000000884	Gnb1l	chr16	+	18540971	18541097	18544110	18544273	18499045	18499140	18548092	18548191	10,5,4	54,81,38	3,19,25	32,22,39	251	288	0.0194242384999	0.175,0.066,0.108	0.097,0.498,0.424	-0.223
ENSMUSG00000026492	Tfb2m	chr1	-	179531303	179531464	179532064	179532127	179528054	179529354	179533632	179533722	3,1,0	4,4,1	6,20,8	1,0,6	188	286	0.0195279727357	0.533,0.276,0.0	0.901,1.0,0.67	-0.587
ENSMUSG00000020160	Meis1	chr11	-	18988267	18988379	19011241	19011388	18941658	18941804	19012809	19012860	579,669,659	494,706,609	94,87,95	50,65,55	272	237	0.0195279727357	0.505,0.452,0.485	0.621,0.538,0.601	-0.106
ENSMUSG00000021180	Rps6ka5	chr12	-	100654270	100654489	100678517	100678589	100619525	100619641	100724780	100725028	3,7,4	36,28,25	2,0,2	49,27,31	197	344	0.0196859955403	0.127,0.304,0.218	0.067,0.0,0.101	0.16
ENSMUSG00000054252	Fgfr3	chr5	+	33731280	33731431	33732116	33732261	33730143	33730334	33732721	33732912	12,5,13	19,18,20	2,0,5	16,20,15	276	270	0.0202905815167	0.382,0.214,0.389	0.109,0.0,0.246	0.21
ENSMUSG00000027894	Slc6a17	chr3	-	107477176	107477418	107491419	107491530	107476727	107476920	107493058	107493240	33,36,36	43,65,51	37,10,42	90,56,121	236	367	0.0205548698256	0.544,0.463,0.523	0.39,0.217,0.351	0.191
ENSMUSG00000039463	Slc9a8	chr2	+	167445505	167445607	167451206	167451350	167443448	167443532	167457326	167457465	71,97,81	54,62,73	61,65,74	29,10,38	227	269	0.0205678692691	0.609,0.65,0.568	0.714,0.885,0.698	-0.157
ENSMUSG00000034544	Rsrc1	chr3	+	66996464	66996590	67082535	67082709	66994516	66994712	67180828	67180865	213,271,270	122,212,197	294,101,273	274,178,276	251	299	0.0209350353098	0.675,0.604,0.62	0.561,0.403,0.541	0.131
ENSMUSG00000034940	Synrg	chr11	+	83985248	83985551	83986813	83987047	83982195	83982307	83987912	83987990	66,78,89	31,64,51	36,0,30	37,38,33	428	359	0.0210189866005	0.641,0.506,0.594	0.449,0.0,0.433	0.286
ENSMUSG00000029673	Auts2	chr5	-	131443455	131443678	131445398	131445482	131437787	131440693	131446806	131446884	274,270,272	255,393,335	186,43,147	292,84,293	209	348	0.0213691898295	0.641,0.534,0.575	0.515,0.46,0.455	0.107
ENSMUSG00000035392	Dennd1a	chr2	-	38136925	38136975	38159806	38159850	38126528	38126648	38243401	38243472	24,56,28	11,19,14	41,0,27	21,33,41	169	175	0.0213752466927	0.693,0.753,0.674	0.669,0.0,0.405	0.349
ENSMUSG00000030022	Adamts9	chr6	-	92863326	92863446	92869934	92870099	92860099	92860204	92872287	92872452	82,106,94	70,124,127	17,16,29	52,38,45	290	245	0.0216801019041	0.497,0.419,0.385	0.216,0.262,0.353	0.157
ENSMUSG00000026384	Ptpn4	chr1	-	119706154	119706313	119707775	119707901	119692749	119692909	119715946	119716015	47,77,56	96,166,148	23,0,27	104,36,89	251	284	0.0219270559199	0.356,0.344,0.3	0.2,0.0,0.256	0.181
ENSMUSG00000034647	Ankrd12	chr17	-	66049785	66049933	66052953	66053091	66037492	66037639	66076883	66077044	6,3,5	6,13,12	4,0,2	18,11,39	263	273	0.0219427255866	0.509,0.193,0.302	0.187,0.0,0.051	0.255
ENSMUSG00000092203	1110038B12Rik	chr17	-	34950697	34950847	34952135	34952173	34950242	34950475	34952351	34952468	975,793,879	746,947,1028	969,911,999	1358,1996,1304	163	275	0.0226472636539	0.688,0.586,0.591	0.546,0.435,0.564	0.107
ENSMUSG00000025907	Rb1cc1	chr1	+	6227939	6228049	6229958	6230073	6214644	6214957	6233960	6234087	64,60,39	129,120,86	35,0,37	89,42,166	235	240	0.0226472636539	0.336,0.338,0.317	0.287,0.0,0.185	0.173
ENSMUSG00000025323	Sp4	chr12	-	118261726	118261955	118300698	118300808	118254409	118254609	118301226	118301440	40,50,52	150,175,172	14,0,8	94,14,63	235	354	0.0232470404769	0.287,0.301,0.313	0.183,0.0,0.161	0.186
ENSMUSG00000021611	Tert	chr13	+	73639985	73640071	73641975	73642089	73639155	73639257	73642364	73642436	24,42,27	54,116,110	18,4,28	90,93,122	211	239	0.0233800008953	0.335,0.291,0.218	0.185,0.046,0.206	0.136
ENSMUSG00000023262	Acy1	chr9	-	106436695	106436800	106436888	106436953	106436125	106436220	106437628	106437737	66,67,55	158,184,142	57,13,38	158,152,195	190	230	0.0234989594884	0.336,0.306,0.319	0.304,0.094,0.191	0.124
ENSMUSG00000031389	Arhgap4	chrX	-	73904247	73904469	73905650	73905863	73900634	73900736	73906428	73906591	3,7,4	13,15,10	3,0,0	8,18,5	338	347	0.023879040926	0.192,0.324,0.291	0.278,0.0,0.0	0.176
ENSMUSG00000026014	Raph1	chr1	-	60510416	60510491	60518979	60519060	60503517	60503595	60525591	60526100	10,9,4	6,9,9	11,11,31	9,0,2	206	200	0.0238962239155	0.618,0.493,0.301	0.543,1.0,0.938	-0.356
ENSMUSG00000035310	Lin54	chr5	-	100454434	100454508	100459585	100459802	100453939	100454137	100475688	100475831	138,217,200	68,140,151	243,94,320	113,23,119	342	199	0.0241197484271	0.541,0.474,0.435	0.556,0.704,0.61	-0.14
ENSMUSG00000101678	Gm29609	chr5	-	31145245	31145278	31145494	31145565	31144738	31144752	31145683	31145776	11,14,11	45,42,60	19,33,27	37,65,53	196	158	0.0241197484271	0.165,0.212,0.129	0.293,0.29,0.291	-0.123
ENSMUSG00000039842	Mcph1	chr8	+	18627117	18627240	18631515	18632643	18622606	18622694	18641564	18641665	0,1,3	113,178,132	5,13,0	179,126,114	248	1253	0.0241197484271	0.0,0.028,0.103	0.124,0.343,0.0	-0.112
ENSMUSG00000034601	2700049A03Rik	chr12	+	71154761	71154923	71157046	71157170	71152649	71152797	71158827	71158957	57,141,122	77,132,101	81,6,52	143,33,84	287	249	0.0249181872492	0.391,0.481,0.512	0.33,0.136,0.349	0.19
ENSMUSG00000029149	Krtcap3	chr5	+	31252364	31252571	31252654	31252789	31251918	31252103	31252894	31253007	9,9,3	124,159,178	1,10,2	17,13,13	332	260	0.0249218320742	0.054,0.042,0.013	0.044,0.376,0.108	-0.14
ENSMUSG00000019813	Cep57l1	chr10	-	41723860	41723938	41728627	41728714	41722883	41723005	41729330	41729408	41,45,47	95,115,145	66,44,54	89,41,109	212	203	0.0250116570722	0.292,0.273,0.237	0.415,0.507,0.322	-0.147
ENSMUSG00000027281	Slx4ip	chr2	+	137004933	137005054	137043999	137044077	137000183	137000273	137066129	137066230	50,23,60	11,17,27	30,0,58	42,20,40	246	203	0.0250292957149	0.79,0.528,0.647	0.371,0.0,0.545	0.35
ENSMUSG00000038160	Atg5	chr10	+	44294595	44294674	44319459	44319554	44289862	44289990	44346956	44347074	167,203,170	206,283,291	275,216,317	223,145,400	204	220	0.0250914699433	0.466,0.436,0.387	0.571,0.616,0.461	-0.12
ENSMUSG00000050812	AI314180	chr4	-	58811708	58811775	58811851	58811943	58811430	58811562	58812643	58812710	179,224,209	94,114,103	201,133,192	116,198,198	217	192	0.0251606263568	0.628,0.635,0.642	0.605,0.373,0.462	0.155
ENSMUSG00000071266	Zfp946	chr17	+	22446796	22446893	22451096	22451152	22444167	22444291	22453451	22453578	87,89,115	34,37,44	139,175,145	25,1,71	222	181	0.0251917910257	0.676,0.662,0.681	0.819,0.993,0.625	-0.139
ENSMUSG00000020474	Polm	chr11	-	5835700	5835799	5836193	5836374	5835415	5835586	5837560	5838016	22,28,26	19,17,19	33,2,10	6,0,3	306	224	0.0264169271328	0.459,0.547,0.5	0.801,1.0,0.709	-0.335
ENSMUSG00000037474	Dtl	chr1	-	191568494	191568556	191569666	191569765	191568290	191568411	191570578	191570704	172,182,209	172,230,185	232,110,201	169,65,154	224	187	0.0265783012631	0.455,0.398,0.485	0.534,0.586,0.521	-0.101
ENSMUSG00000030313	Dennd5b	chr6	-	149068049	149068716	149080805	149080915	149054899	149055087	149101182	149101538	1,1,5	77,101,102	11,0,31	111,10,71	235	792	0.0272912127333	0.042,0.032,0.142	0.25,0.0,0.595	-0.21
ENSMUSG00000029071	Dvl1	chr4	+	155853636	155853758	155853982	155854086	155853417	155853487	155854329	155854468	261,222,260	111,102,111	85,18,103	70,25,64	247	229	0.0273707970428	0.686,0.669,0.685	0.53,0.4,0.599	0.17
ENSMUSG00000042029	Ncapg2	chr12	+	116425778	116425904	116426575	116426755	116424621	116424714	116427655	116427808	71,110,104	133,217,266	96,0,94	281,54,347	251	305	0.0273779068456	0.393,0.381,0.322	0.293,0.0,0.248	0.185
ENSMUSG00000053332	Gas5	chr1	+	161037287	161037315	161037994	161038037	161036694	161036852	161038224	161038272	24,42,30	65,107,108	43,117,57	101,156,90	153	168	0.0278480751199	0.288,0.301,0.234	0.319,0.452,0.41	-0.119
ENSMUSG00000061306	Slc38a10	chr11	-	120108466	120108553	120109371	120109395	120106433	120106610	120109431	120109536	1,4,1	16,12,10	0,0,0	6,6,19	149	212	0.027903969772	0.082,0.322,0.125	0.0,0.0,0.0	0.176
ENSMUSG00000031791	Tmem38a	chr8	+	72579959	72580144	72581184	72581272	72579562	72579719	72584699	72584817	124,117,102	60,81,93	80,30,67	26,15,16	310	213	0.0280840026169	0.587,0.498,0.43	0.679,0.579,0.742	-0.162
ENSMUSG00000000884	Gnb1l	chr16	+	18540971	18541097	18544114	18544273	18499045	18499140	18548092	18548191	10,5,4	50,77,36	3,19,25	34,22,35	251	284	0.0283488071979	0.185,0.068,0.112	0.091,0.494,0.447	-0.222
ENSMUSG00000028926	Cdk14	chr5	-	4894027	4894167	4922126	4922175	4888836	4888980	4949531	4949595	37,52,59	206,248,267	41,0,48	268,146,306	174	265	0.0289997364477	0.215,0.242,0.252	0.189,0.0,0.193	0.109
ENSMUSG00000036916	Zfp280c	chrX	-	48588702	48588749	48591672	48591761	48578379	48578529	48594363	48594452	12,18,28	27,26,10	15,0,9	25,26,49	214	172	0.0297149578013	0.263,0.358,0.692	0.325,0.0,0.129	0.286
ENSMUSG00000019806	Aig1	chr10	-	13801847	13801949	13829242	13829398	13690523	13690639	13868617	13868822	89,107,90	116,179,177	36,50,42	23,3,51	281	227	0.0302674962614	0.383,0.326,0.291	0.558,0.931,0.399	-0.296
ENSMUSG00000032702	Kank1	chr19	+	25378410	25378530	25409085	25411764	25318304	25318432	25422143	25422341	76,117,126	202,287,258	11,0,14	102,45,89	245	2804	0.0304820431247	0.812,0.823,0.848	0.552,0.0,0.643	0.429
ENSMUSG00000025964	Adam23	chr1	+	63581136	63581227	63585364	63585455	63572886	63572998	63592607	63596276	1,1,4	14,6,3	0,0,0	16,16,16	216	216	0.0312714713731	0.067,0.143,0.571	0.0,0.0,0.0	0.26
ENSMUSG00000021481	Zfp346	chr13	+	55115479	55115624	55122329	55122515	55113677	55113770	55130533	55130627	90,156,178	75,126,131	131,44,98	135,85,123	270	311	0.0314808497365	0.58,0.588,0.61	0.528,0.374,0.479	0.132
ENSMUSG00000032410	Xrn1	chr9	+	95995099	95995203	95998215	95998347	95991188	95991287	95999413	96000394	42,42,43	70,126,106	25,10,23	96,29,150	229	257	0.0316030694705	0.402,0.272,0.313	0.226,0.279,0.147	0.112
ENSMUSG00000069729	Arid1b	chr17	+	5097573	5097732	5126913	5127024	5040579	5040774	5242827	5243071	233,190,236	261,416,377	189,7,114	307,90,385	284	236	0.0316400408674	0.426,0.275,0.342	0.338,0.061,0.197	0.149
ENSMUSG00000029505	Ep400	chr5	-	110741969	110742060	110753803	110753914	110739295	110739681	110755396	110756766	18,28,22	55,66,89	13,0,6	52,22,59	236	216	0.0317217561974	0.23,0.28,0.185	0.186,0.0,0.085	0.141
ENSMUSG00000042323	Pbrm1	chr14	+	31027447	31027545	31030843	31030991	31025497	31025650	31032408	31032552	406,499,548	480,728,700	508,63,416	806,254,797	223	273	0.0325588876674	0.509,0.456,0.489	0.436,0.233,0.39	0.132
ENSMUSG00000063810	Alms1	chr6	+	85643157	85643283	85651262	85651418	85641318	85641548	85656394	85656529	59,105,63	77,110,97	105,52,88	51,39,85	251	281	0.0329720935757	0.462,0.517,0.421	0.697,0.599,0.537	-0.144
ENSMUSG00000000148	Brat1	chr5	+	140705952	140706096	140710137	140711653	140705051	140705075	140712504	140713172	27,31,22	38,66,66	26,9,27	16,9,38	269	1641	0.0329759385203	0.813,0.741,0.67	0.908,0.859,0.813	-0.119
ENSMUSG00000019796	Lrp11	chr10	+	7596103	7596264	7604173	7604383	7589816	7590613	7608543	7608639	20,17,21	37,24,52	10,0,0	17,27,11	286	335	0.0334625932931	0.388,0.453,0.321	0.408,0.0,0.0	0.251
ENSMUSG00000031273	Col4a6	chrX	-	141168593	141168880	141169558	141169750	141165402	141166978	141172109	141172226	54,46,69	32,38,26	17,8,3	0,0,4	317	412	0.0335059910008	0.687,0.611,0.775	1.0,1.0,0.494	-0.14
ENSMUSG00000062604	Srpk2	chr5	-	23546979	23547067	23548454	23548563	23545522	23545610	23565113	23565265	259,217,277	97,170,123	223,63,247	177,64,208	234	213	0.0336660511968	0.708,0.537,0.672	0.534,0.473,0.519	0.13
ENSMUSG00000020385	Clk4	chr11	+	51268164	51268231	51270536	51270595	51267170	51267331	51271799	51272022	10,33,9	121,121,154	46,14,28	92,72,143	192	184	0.0337560981279	0.073,0.207,0.053	0.324,0.157,0.158	-0.102
ENSMUSG00000035776	Cd99l2	chrX	-	71430310	71430349	71438133	71438199	71429046	71429166	71440524	71440611	111,143,182	35,53,53	150,80,199	51,1,27	191	164	0.0337560981279	0.731,0.698,0.747	0.716,0.986,0.864	-0.13
ENSMUSG00000031105	Slc25a14	chrX	+	48623961	48624206	48628135	48628183	48623577	48623828	48629251	48629345	7,1,0	3,5,7	0,0,1	14,34,11	370	173	0.0340067721354	0.522,0.086,0.0	0.0,0.0,0.041	0.189
ENSMUSG00000039530	Tusc3	chr8	+	39046514	39046684	39063190	39063308	39005909	39006200	39067621	39067762	412,558,548	529,835,765	453,145,490	768,952,780	295	243	0.0340067721354	0.391,0.355,0.371	0.327,0.111,0.341	0.113
ENSMUSG00000020053	Igf1	chr10	+	87864730	87864887	87913618	87913800	87859067	87859412	87930674	87937042	4,13,4	11,18,12	861,385,1034	688,375,788	282	307	0.0347504927298	0.284,0.44,0.266	0.577,0.528,0.588	-0.234
ENSMUSG00000038844	Kif16b	chr2	-	142648427	142648511	142672288	142672378	142617473	142619916	142690578	142690701	93,115,95	71,120,106	66,23,65	103,103,85	215	209	0.0348514441858	0.56,0.482,0.466	0.384,0.178,0.426	0.173
ENSMUSG00000069769	Msi2	chr11	-	88348783	88348992	88366784	88366847	88347052	88347125	88386044	88386119	208,227,299	434,437,474	214,70,218	287,69,312	188	334	0.0349247330594	0.46,0.48,0.528	0.57,0.643,0.554	-0.1
ENSMUSG00000026309	Ilkap	chr1	-	91388354	91388464	91390606	91390663	91387214	91387341	91391131	91391197	136,128,112	37,31,30	124,58,144	54,47,49	182	235	0.0366900085843	0.826,0.842,0.828	0.748,0.614,0.791	0.114
ENSMUSG00000036561	Ppp6r2	chr15	+	89259065	89259203	89262352	89262418	89256662	89256849	89265128	89265241	62,114,97	18,37,39	53,48,60	19,0,6	263	191	0.0367025340662	0.714,0.691,0.644	0.67,1.0,0.879	-0.167
ENSMUSG00000028760	Eif4g3	chr4	+	138057948	138058077	138082892	138082988	138045342	138045418	138087532	138087565	216,262,291	127,176,183	193,21,226	245,86,171	254	221	0.0369983736992	0.597,0.564,0.58	0.407,0.175,0.535	0.208
ENSMUSG00000024962	Vegfb	chr19	-	6986289	6986486	6986773	6986816	6985804	6985840	6987351	6987629	40,29,31	15,30,15	17,4,20	49,19,16	168	322	0.0370312537734	0.836,0.649,0.798	0.399,0.287,0.706	0.297
ENSMUSG00000043384	Gprasp1	chrX	+	135743441	135743522	135743562	135743614	135742732	135742978	135744498	135744575	70,121,104	58,81,70	102,34,109	58,11,32	206	177	0.0382891147617	0.509,0.562,0.561	0.602,0.726,0.745	-0.147
ENSMUSG00000034023	Fancd2	chr6	+	113591158	113591305	113593229	113593331	113588344	113588419	113595887	113596273	94,130,95	83,107,139	82,63,83	115,198,125	272	227	0.0384433474327	0.486,0.503,0.363	0.373,0.21,0.357	0.137
ENSMUSG00000030528	Blm	chr7	-	80469589	80469780	80474028	80474224	80466774	80466913	80480334	80480495	239,295,275	276,389,330	209,167,267	369,572,369	321	316	0.0386115951152	0.46,0.427,0.451	0.358,0.223,0.416	0.114
ENSMUSG00000034902	Pip5k1c	chr10	+	81311973	81312022	81312501	81312586	81311642	81311726	81312907	81313069	87,119,126	238,280,289	124,116,150	244,66,202	174	210	0.0386266389931	0.306,0.339,0.345	0.38,0.68,0.473	-0.181
ENSMUSG00000037795	N4bp2	chr5	+	65771386	65771441	65775584	65775663	65763978	65764245	65784309	65784376	35,28,27	138,124,108	12,0,20	105,25,125	180	204	0.0386562256514	0.223,0.204,0.221	0.115,0.0,0.153	0.127
ENSMUSG00000041308	Sntb2	chr8	+	106997065	106997208	107001509	107001706	106991395	106991606	107009780	107009965	32,45,54	56,81,80	26,0,44	119,47,72	268	322	0.0386562256514	0.407,0.4,0.448	0.208,0.0,0.423	0.208
ENSMUSG00000026404	Ddx59	chr1	+	136419409	136419577	136424794	136424884	136416581	136417396	136432311	136432563	223,219,222	35,49,97	310,79,232	129,52,100	293	215	0.0388464429659	0.824,0.766,0.627	0.638,0.527,0.63	0.141
ENSMUSG00000026098	Pms1	chr1	-	53256628	53256792	53267827	53267930	53216230	53216347	53275069	53275252	57,66,81	96,112,103	88,38,78	188,112,176	228	289	0.0396593040039	0.429,0.428,0.499	0.372,0.301,0.36	0.108
ENSMUSG00000041977	Arhgef11	chr3	+	87729484	87729652	87730408	87730499	87729204	87729280	87731175	87731301	98,107,116	178,180,197	83,14,71	161,161,155	293	216	0.0397210959964	0.289,0.305,0.303	0.275,0.06,0.252	0.103
ENSMUSG00000062203	Gspt1	chr16	-	11240665	11240707	11240804	11240840	11238871	11239096	11253642	11254270	248,172,136	141,144,236	147,53,78	187,145,205	161	167	0.0401243924105	0.646,0.553,0.374	0.449,0.275,0.283	0.189
ENSMUSG00000026767	Fam188a	chr2	-	12382102	12382183	12396178	12396258	12364446	12364519	12397492	12397566	105,137,171	47,57,59	194,45,155	26,9,56	205	206	0.0401808164472	0.692,0.707,0.744	0.882,0.834,0.736	-0.103
ENSMUSG00000034574	Daam1	chr12	+	71915698	71915788	71936558	71936630	71895726	71895946	71942172	71942267	139,223,173	90,120,99	60,0,85	61,57,56	215	197	0.0402699312316	0.586,0.63,0.616	0.474,0.0,0.582	0.259
ENSMUSG00000017707	Serinc3	chr2	-	163634434	163634514	163639165	163639327	163632105	163632243	163644997	163645131	546,569,652	225,393,450	521,336,745	515,320,533	287	205	0.0407546284802	0.634,0.508,0.509	0.419,0.429,0.5	0.101
ENSMUSG00000038010	Ccdc138	chr10	+	58540797	58540914	58544916	58545109	58538248	58538410	58561900	58562077	57,77,62	35,57,25	91,47,64	74,65,70	242	318	0.040792203945	0.682,0.64,0.765	0.618,0.487,0.546	0.145
ENSMUSG00000000296	Tpd52l1	chr10	-	31338184	31338245	31341139	31341178	31332379	31332969	31346610	31346712	6,6,9	9,3,14	19,34,32	18,4,3	164	186	0.041991671134	0.431,0.694,0.422	0.545,0.906,0.924	-0.276
ENSMUSG00000033222	Ttf2	chr3	-	100957863	100957945	100959185	100959313	100956185	100956305	100961250	100961433	172,175,177	110,200,160	110,43,147	171,104,160	253	207	0.0421333206192	0.561,0.417,0.475	0.345,0.253,0.429	0.142
ENSMUSG00000001247	Lsr	chr7	-	30962097	30962244	30965968	30966088	30959152	30959314	30971867	30972212	798,758,939	1541,1930,1829	15,14,37	64,100,81	245	272	0.0421333206192	0.365,0.304,0.363	0.206,0.135,0.336	0.118
ENSMUSG00000035401	Emsy	chr7	-	98641492	98641668	98646448	98646523	98639730	98639883	98647804	98647904	102,168,111	75,114,114	124,82,97	53,3,88	200	301	0.0426624731794	0.672,0.689,0.594	0.779,0.976,0.624	-0.141
ENSMUSG00000039108	Lsm14b	chr2	+	180028957	180029074	180031793	180031871	180027899	180028035	180032060	180032222	637,726,652	200,367,290	990,387,802	448,379,575	242	203	0.0426785891976	0.728,0.624,0.653	0.65,0.461,0.539	0.118
ENSMUSG00000058761	Rnf169	chr7	-	99942958	99943105	99955466	99955540	99935161	99935280	99979971	99980448	26,14,7	62,86,65	10,2,6	93,27,95	199	272	0.0430393906864	0.364,0.182,0.128	0.128,0.092,0.079	0.125
ENSMUSG00000048402	Gli2	chr1	-	118867978	118868181	118890295	118890401	118866571	118866757	119002039	119002206	94,126,97	247,361,289	108,8,44	352,56,266	231	328	0.0433455811061	0.351,0.331,0.323	0.303,0.169,0.19	0.114
ENSMUSG00000002885	Adgre5	chr8	-	83730110	83730257	83733413	83733566	83729381	83729525	83734008	83734125	7,2,5	3,0,0	111,56,162	82,39,39	278	272	0.044136974183	0.695,1.0,1.0	0.57,0.584,0.803	0.246
ENSMUSG00000025159	Mms19	chr19	-	41963862	41963937	41964317	41964403	41963400	41963470	41966213	41966314	57,67,75	82,56,68	50,6,47	90,8,94	211	200	0.0441918773845	0.397,0.531,0.511	0.345,0.416,0.322	0.119
ENSMUSG00000039187	Fanci	chr7	+	79417835	79418016	79420262	79420350	79412618	79412755	79424205	79424333	101,198,150	118,212,164	154,10,174	284,219,149	306	213	0.04420177507	0.373,0.394,0.389	0.274,0.031,0.448	0.134
ENSMUSG00000044005	Gls2	chr10	+	128200172	128200302	128200885	128200965	128199636	128199758	128201205	128201369	18,20,18	36,35,34	0,4,6	2,0,0	255	205	0.0444208711724	0.287,0.315,0.299	0.0,1.0,1.0	-0.366
ENSMUSG00000079215	Zfp664	chr5	+	124863353	124863508	124884707	124884772	124862763	124862882	124901261	124902693	405,330,263	0,2,3	121,31,155	0,11,0	280	190	0.0448474478212	1.0,0.991,0.983	1.0,0.657,1.0	0.106
ENSMUSG00000043262	Uevld	chr7	-	46927420	46927544	46930988	46931052	46923215	46926488	46937890	46938064	43,56,51	102,145,116	27,2,24	94,75,78	189	249	0.0450677776248	0.357,0.337,0.367	0.275,0.034,0.288	0.155
ENSMUSG00000042289	Hsd3b7	chr7	+	127802013	127802113	127802235	127802398	127801833	127801942	127802785	127803802	4,11,2	16,8,11	13,76,13	14,17,9	225	288	0.0452538369598	0.242,0.638,0.189	0.543,0.851,0.649	-0.325
ENSMUSG00000030166	Rad52	chr6	+	119911047	119911141	119915233	119915352	119902727	119902835	119915966	119916042	47,52,32	78,79,60	33,3,57	93,69,117	219	244	0.0458788064752	0.402,0.423,0.373	0.283,0.046,0.352	0.172
ENSMUSG00000053293	Pom121	chr5	-	135383070	135383244	135383626	135383729	135380919	135382536	135383838	135383963	352,487,421	562,683,717	490,155,415	601,113,508	228	299	0.045960581014	0.451,0.483,0.435	0.517,0.643,0.517	-0.103
ENSMUSG00000075703	Ept1	chr5	+	30264274	30264455	30265337	30265523	30263070	30263119	30266900	30268973	80,95,73	198,260,265	109,32,113	168,38,276	306	311	0.0462105857703	0.291,0.271,0.219	0.397,0.461,0.294	-0.124
ENSMUSG00000055923	Aasdh	chr5	-	76901917	76902185	76904208	76904380	76901160	76901281	76904958	76905012	17,13,10	68,81,87	20,21,20	54,43,79	297	393	0.0463409024927	0.249,0.175,0.132	0.329,0.393,0.251	-0.139
ENSMUSG00000056310	Tyw1	chr5	+	130258932	130259054	130262818	130262941	130257034	130257193	130266982	130267084	43,68,75	129,170,158	68,6,27	177,102,117	247	248	0.0469513797182	0.251,0.287,0.323	0.278,0.056,0.188	0.113
ENSMUSG00000011658	Fuz	chr7	+	44896546	44896645	44896914	44896999	44896251	44896362	44897260	44897329	66,54,79	63,77,93	38,25,30	52,159,54	224	210	0.0478835144479	0.495,0.397,0.443	0.407,0.128,0.342	0.153
ENSMUSG00000039463	Slc9a8	chr2	+	167467684	167467767	167468963	167469075	167465340	167465457	167471381	167471602	92,128,112	125,165,139	131,150,140	124,40,130	208	237	0.0479540807711	0.456,0.469,0.479	0.546,0.81,0.551	-0.168
ENSMUSG00000024059	Clip4	chr17	+	71803555	71803674	71806504	71806741	71801774	71801936	71810846	71810982	24,19,29	33,51,25	18,0,6	41,26,27	244	362	0.0482815941202	0.519,0.356,0.632	0.394,0.0,0.248	0.288
ENSMUSG00000030849	Fgfr2	chr7	-	130196171	130196374	130200982	130201173	130185228	130185380	130218997	130219121	324,399,477	197,226,275	116,22,109	48,3,37	316	328	0.0492800479518	0.631,0.647,0.643	0.715,0.884,0.754	-0.144
ENSMUSG00000031209	Heph	chrX	+	96465809	96466054	96469944	96470157	96462890	96463091	96470732	96470915	113,169,136	212,185,240	203,32,166	200,10,145	370	338	0.0492800479518	0.327,0.455,0.341	0.481,0.745,0.511	-0.205
ENSMUSG00000026737	Pip4k2a	chr2	-	18866111	18866150	18872283	18872430	18852812	18852926	18889051	18889204	88,116,135	13,33,26	126,49,122	47,15,48	272	164	0.049475639321	0.803,0.679,0.758	0.618,0.663,0.605	0.118
ENSMUSG00000026674	Ddr2	chr1	-	170035912	170036021	170088794	170088944	170006761	170006864	170110621	170110729	1,2,5	0,0,2	312,140,412	109,28,80	275	234	0.0498858963238	1.0,1.0,0.68	0.709,0.81,0.814	0.116
ENSMUSG00000042185	Nfrkb	chr9	+	31397035	31397137	31397719	31397793	31396322	31396497	31398559	31398644	34,16,26	60,54,80	12,5,7	56,27,44	227	199	0.0498858963238	0.332,0.206,0.222	0.158,0.14,0.122	0.113
