# Supplementary material for: An Alternative Splicing Program for Mouse Craniofacial Development
Source: Front Physiol. 2020 Sep 4;11:1099. doi: 10.3389/fphys.2020.01099 (PMC7498679; doi:10.3389/fphys.2020.01099)
Supplement: Supplementary file 12 [file Data_Sheet_1.zip › Filtered rMATS results/MXE/E10.5_Mes_FNP_vs_MNP_MXE_filtered_output.txt]

GeneID	geneSymbol	chr	strand	1stExonStart_0base	1stExonEnd	2stExonStart_0base	2stExonEnd	upstreamES	upstreamEE	downstreamES	downstreamEE	IC_SAMPLE_1	SC_SAMPLE_1	IC_SAMPLE_2	SC_SAMPLE_2	IncFormLen	SkipFormLen	FDR	IncLevel1	IncLevel2	DeltaPSI
ENSMUSG00000026482	Rgl1	chr1	-	152586406	152586615	152623817	152623928	152571597	152571675	152674859	152675023	14,0,11	268,156,266	38,23,58	236,256,227	236	334	6.10551178345e-08	0.069,0.0,0.055	0.186,0.113,0.266	-0.147
ENSMUSG00000021268	Meg3	chr12	+	109546429	109546542	109549290	109549371	109544026	109544742	109549478	109549552	36,50,34	61,49,42	49,32,45	152,156,210	238	206	4.50925340197e-07	0.338,0.469,0.412	0.218,0.151,0.156	0.231
ENSMUSG00000027716	Trpc3	chr3	-	36655017	36655182	36662744	36662933	36651519	36651736	36670871	36671643	17,0,7	47,35,47	24,11,11	15,10,6	314	290	7.58752968563e-07	0.25,0.0,0.121	0.596,0.504,0.629	-0.453
ENSMUSG00000013701	Timm23	chr14	-	32193402	32193487	32193853	32193947	32189143	32189254	32198968	32199027	27,6,30	17,7,56	76,183,72	17,18,20	219	210	1.24337324602e-06	0.604,0.451,0.339	0.811,0.907,0.775	-0.366
ENSMUSG00000026743	Mllt10	chr2	+	18082510	18082725	18092783	18092834	18071124	18071204	18101457	18101512	7,0,11	38,14,45	25,33,25	28,34,24	340	176	1.28961258187e-06	0.087,0.0,0.112	0.316,0.334,0.35	-0.267
ENSMUSG00000037563	Rps16	chr7	+	28352176	28352273	28352362	28352410	28350991	28351093	28352493	28353155	435,83,255	24,43,27	610,976,517	23,10,13	222	173	1.57301605864e-06	0.934,0.601,0.88	0.954,0.987,0.969	-0.165
ENSMUSG00000029086	Prom1	chr5	-	44000776	44000845	44001269	44001293	43995074	43995114	44001785	44001901	97,101,114	51,76,67	81,96,108	122,122,161	149	194	2.07623683383e-06	0.712,0.634,0.689	0.464,0.506,0.466	0.2
ENSMUSG00000038533	Cbfa2t2	chr2	+	154515816	154515998	154517708	154517962	154510507	154510597	154521150	154521236	9,0,5	198,63,172	33,32,24	215,259,171	307	379	2.07623683383e-06	0.053,0.0,0.035	0.159,0.132,0.148	-0.117
ENSMUSG00000043384	Gprasp1	chrX	+	135796141	135796336	135797552	135797629	135751944	135752017	135797787	135797864	1,0,2	43,5,95	11,13,16	42,80,69	320	202	2.29388225839e-06	0.014,0.0,0.013	0.142,0.093,0.128	-0.112
ENSMUSG00000027944	Hax1	chr3	-	89996246	89996298	89997386	89997574	89996010	89996117	89997737	89998003	196,61,178	541,695,698	290,539,270	602,684,754	313	177	2.40884800704e-06	0.17,0.047,0.126	0.214,0.308,0.168	-0.116
ENSMUSG00000021552	Gkap1	chr13	-	58238648	58238712	58241653	58241755	58236986	58237057	58243801	58243954	1,1,0	22,70,27	12,16,4	52,56,34	227	189	2.40884800704e-06	0.036,0.012,0.0	0.161,0.192,0.089	-0.131
ENSMUSG00000038000	Acd	chr8	-	105700281	105700402	105700446	105700540	105700003	105700048	105700702	105700839	76,61,85	113,100,112	87,112,98	65,68,54	219	246	3.02332986361e-06	0.43,0.407,0.46	0.601,0.649,0.671	-0.208
ENSMUSG00000074781	Ube2n	chr10	+	95541204	95541451	95541637	95541778	95515161	95515237	95542271	95545658	823,621,749	96,17,96	695,1122,924	116,409,177	372	266	5.53924112524e-06	0.86,0.963,0.848	0.811,0.662,0.789	0.136
ENSMUSG00000026492	Tfb2m	chr1	-	179531303	179531464	179532064	179532127	179528054	179529354	179533632	179533722	6,20,8	1,0,6	6,0,0	12,9,8	188	286	7.17889171466e-06	0.901,1.0,0.67	0.432,0.0,0.0	0.713
ENSMUSG00000033862	Cdk10	chr8	+	123230791	123230931	123231359	123231412	123230593	123230717	123231633	123232250	44,5,17	198,159,144	43,72,57	175,164,159	265	178	7.17889171466e-06	0.13,0.021,0.073	0.142,0.228,0.194	-0.113
ENSMUSG00000030839	Sergef	chr7	-	46621560	46621674	46626208	46626269	46614617	46614776	46632659	46632754	16,15,6	0,0,0	14,15,6	8,3,6	186	239	7.59208863858e-06	1.0,1.0,1.0	0.692,0.865,0.562	0.294
ENSMUSG00000020460	Rps27a	chr11	-	29546290	29546422	29546702	29547260	29545898	29546029	29547680	29547745	1086,1415,1491	84,60,87	1085,1417,1481	174,503,171	683	257	7.89634724256e-06	0.829,0.899,0.866	0.701,0.515,0.765	0.204
ENSMUSG00000039187	Fanci	chr7	+	79395892	79395995	79399135	79399208	79392307	79392391	79401824	79401955	22,0,24	104,59,92	17,37,33	31,54,43	228	198	7.95074634685e-06	0.155,0.0,0.185	0.323,0.373,0.4	-0.252
ENSMUSG00000040760	Appl1	chr14	-	26960950	26961038	26962805	26962877	26959424	26959466	26963646	26963706	159,96,205	247,144,303	141,248,237	137,183,176	197	213	1.09419503099e-05	0.41,0.419,0.422	0.527,0.594,0.593	-0.154
ENSMUSG00000047227	Gm527	chr12	+	64920804	64921329	64922324	64922414	64917910	64918191	64923506	64923641	1,0,0	15,20,17	7,9,13	26,18,27	650	215	1.19275931238e-05	0.022,0.0,0.0	0.082,0.142,0.137	-0.113
ENSMUSG00000015659	Serac1	chr17	-	6070752	6070889	6071833	6071870	6067528	6067660	6074155	6074247	21,2,11	0,0,4	6,8,3	10,10,7	162	262	1.45366137228e-05	1.0,1.0,0.816	0.492,0.564,0.409	0.45
ENSMUSG00000051331	Cacna1c	chr6	-	118630398	118630431	118637729	118637813	118627441	118627570	118638426	118638510	1,0,3	26,16,15	11,23,8	27,19,13	209	158	1.52211788271e-05	0.028,0.0,0.131	0.235,0.478,0.318	-0.291
ENSMUSG00000062270	Morf4l1	chr9	-	90100442	90100523	90102299	90102386	90097863	90097889	90107234	90107302	16,19,20	119,65,76	20,23,8	170,447,221	212	206	1.57592235198e-05	0.116,0.221,0.204	0.103,0.048,0.034	0.119
ENSMUSG00000041949	Tango6	chr8	+	106725093	106725285	106735685	106735820	106720653	106720783	106742012	106742471	91,49,84	109,43,75	58,48,72	117,128,158	317	260	2.02899252611e-05	0.406,0.483,0.479	0.289,0.235,0.272	0.191
ENSMUSG00000022884	Eif4a2	chr16	+	23110579	23110723	23111125	23111263	23110233	23110343	23111502	23111592	1087,954,1238	298,137,204	1138,1160,1365	347,590,427	269	263	2.11492216746e-05	0.781,0.872,0.856	0.762,0.658,0.758	0.11
ENSMUSG00000024795	Kif20b	chr19	+	34969919	34970117	34972396	34972498	34968115	34968226	34972858	34973009	297,274,344	126,136,106	409,530,496	81,121,86	323	227	2.12443254108e-05	0.624,0.586,0.695	0.78,0.755,0.802	-0.144
ENSMUSG00000038510	Rpf2	chr10	-	40234821	40234898	40236122	40236204	40233107	40233207	40239747	40239787	61,23,65	199,242,164	99,151,117	162,203,196	207	202	3.10471783866e-05	0.23,0.085,0.279	0.374,0.421,0.368	-0.19
ENSMUSG00000028621	Cyb5rl	chr4	+	107069095	107069211	107070115	107070547	107068611	107068823	107070869	107071018	0,0,0	3,1,24	3,5,0	0,3,3	241	557	3.28230767522e-05	0.0,0.0,0.0	1.0,0.794,0.0	-0.598
ENSMUSG00000008668	Rps18	chr17	-	33952402	33952591	33955077	33955176	33952220	33952312	33955617	33955717	2339,480,1929	9458,11192,10871	3024,5673,2897	10172,9411,10841	224	314	7.46282601047e-05	0.257,0.057,0.199	0.294,0.458,0.273	-0.171
ENSMUSG00000028745	Capzb	chr4	+	139257260	139257382	139261983	139262097	139238908	139238998	139279995	139280137	3083,2321,3172	1967,1042,1949	2198,2297,2305	1793,2380,1844	247	239	9.20314183016e-05	0.603,0.683,0.612	0.543,0.483,0.547	0.108
ENSMUSG00000027082	Tfpi	chr2	-	84453799	84453997	84458022	84458133	84452556	84452595	84473698	84473799	68,70,56	104,186,129	82,104,117	71,117,97	236	323	9.82234921069e-05	0.472,0.34,0.373	0.613,0.549,0.623	-0.2
ENSMUSG00000021843	Ktn1	chr14	+	47712473	47712508	47714631	47714722	47710841	47710901	47720195	47720285	16,21,28	139,272,183	33,56,40	144,220,130	160	216	0.000108112652884	0.134,0.094,0.171	0.236,0.256,0.293	-0.129
ENSMUSG00000018654	Ikzf1	chr11	+	11758194	11758317	11761218	11761353	11754006	11754174	11768880	11769798	25,32,41	10,0,20	11,7,8	25,8,18	248	260	0.000111501675749	0.724,1.0,0.682	0.316,0.478,0.318	0.431
ENSMUSG00000022884	Eif4a2	chr16	+	23111502	23111592	23111816	23111896	23111125	23111263	23112350	23113946	244,131,165	515,440,595	289,474,323	479,594,612	215	205	0.000121896814449	0.311,0.221,0.209	0.365,0.432,0.335	-0.13
ENSMUSG00000034566	Atp5h	chr11	-	115417838	115417935	115418385	115418516	115416852	115416924	115419891	115419962	517,722,665	279,124,200	620,841,694	454,1121,475	256	222	0.000129737702091	0.616,0.835,0.742	0.542,0.394,0.559	0.233
ENSMUSG00000028519	Dab1	chr4	+	104680069	104680108	104681597	104681663	104679452	104679572	104688382	104688442	2,0,0	2,14,3	8,6,8	4,4,2	164	191	0.000177182030485	0.538,0.0,0.0	0.7,0.636,0.823	-0.54
ENSMUSG00000022429	Dmc1	chr15	-	79584318	79584379	79584861	79584976	79568638	79568755	79585097	79585171	0,0,1	12,28,4	9,7,0	8,6,7	240	186	0.00023286298202	0.0,0.0,0.162	0.466,0.475,0.0	-0.26
ENSMUSG00000036768	Kif15	chr9	+	122971688	122971786	122975648	122975828	122965948	122965986	122977839	122978049	172,59,157	283,86,249	86,130,92	280,330,256	223	305	0.000261742504777	0.454,0.484,0.463	0.296,0.35,0.33	0.142
ENSMUSG00000044477	Zfand3	chr17	+	30060809	30060850	30135322	30135505	30005086	30005308	30192562	30192730	35,9,31	304,220,382	48,71,42	286,339,259	166	308	0.000270644225104	0.176,0.071,0.131	0.237,0.28,0.231	-0.123
ENSMUSG00000036086	Zranb3	chr1	-	128057981	128058000	128091842	128092010	128040817	128040996	128102252	128102462	156,59,118	6,0,7	107,82,82	23,10,11	293	144	0.000276207747835	0.927,1.0,0.892	0.696,0.801,0.786	0.179
ENSMUSG00000026754	Golga1	chr2	-	39052003	39052101	39052955	39053030	39050158	39050191	39056059	39056150	75,70,102	29,9,62	63,69,71	67,70,88	200	223	0.000278807443338	0.743,0.897,0.647	0.512,0.524,0.474	0.259
ENSMUSG00000032803	Cdv3	chr9	-	103356279	103356439	103359875	103360018	103353103	103355313	103363974	103364051	131,7,121	579,353,671	160,424,150	614,842,596	268	285	0.000278807443338	0.194,0.021,0.161	0.217,0.349,0.211	-0.134
ENSMUSG00000037643	Prkci	chr3	+	31025129	31025219	31026252	31026303	31018549	31018671	31029485	31029571	137,37,147	205,80,211	141,189,174	122,150,161	215	176	0.000396562146189	0.354,0.275,0.363	0.486,0.508,0.469	-0.157
ENSMUSG00000040374	Pex2	chr3	-	5565132	5565198	5570486	5570629	5563619	5563729	5576037	5576150	30,54,49	0,0,4	43,42,43	9,6,9	268	191	0.000403264987106	1.0,1.0,0.897	0.773,0.833,0.773	0.173
ENSMUSG00000030760	Acer3	chr7	-	98243948	98244007	98251889	98251925	98226398	98226500	98257695	98257777	0,0,3	12,31,16	11,8,15	45,22,41	161	184	0.000416062976804	0.0,0.0,0.176	0.218,0.294,0.295	-0.21
ENSMUSG00000057858	Fam204a	chr19	-	60220329	60220360	60221053	60221304	60220039	60220139	60226231	60226697	47,41,74	81,74,102	61,84,94	48,62,75	376	156	0.000424547155627	0.194,0.187,0.231	0.345,0.36,0.342	-0.145
ENSMUSG00000058239	Usf2	chr7	-	30955289	30955440	30956148	30956267	30954743	30954802	30956695	30956757	9,23,7	0,0,2	3,24,6	2,6,9	244	276	0.000490892650173	1.0,1.0,0.798	0.629,0.819,0.43	0.307
ENSMUSG00000015214	Mtmr1	chrX	+	71369798	71369904	71383199	71383275	71364936	71365072	71388222	71388317	4,0,1	24,26,29	19,4,14	33,30,20	231	201	0.000495505317975	0.127,0.0,0.029	0.334,0.104,0.379	-0.22
ENSMUSG00000024491	Rbm27	chr18	+	42324054	42324198	42325904	42326024	42321911	42322208	42327163	42327238	243,141,292	136,63,191	271,280,320	234,276,329	269	245	0.000500765184254	0.619,0.671,0.582	0.513,0.48,0.47	0.136
ENSMUSG00000031949	Adat1	chr8	-	111979298	111979444	111982161	111982765	111972104	111972191	111987121	111987252	159,109,156	4,0,0	119,144,167	12,8,4	729	271	0.000543915741758	0.937,1.0,1.0	0.787,0.87,0.939	0.114
ENSMUSG00000000037	Scml2	chrX	+	161224460	161224544	161225876	161225960	161215179	161215263	161227372	161227456	0,0,1	9,1,5	4,6,6	14,11,4	209	209	0.000582809907825	0.0,0.0,0.167	0.222,0.353,0.6	-0.336
ENSMUSG00000032384	Csnk1g1	chr9	+	66012746	66012854	66019801	66019912	66010421	66010570	66032238	66032345	133,38,104	77,29,72	126,140,134	40,46,42	233	236	0.000590938468711	0.636,0.57,0.594	0.761,0.755,0.764	-0.16
ENSMUSG00000027940	Tpm3	chr3	+	90088400	90088476	90089047	90089123	90087673	90087744	90089796	90089859	86,11,48	22,23,32	116,248,115	26,15,9	201	201	0.000643285155397	0.796,0.324,0.6	0.817,0.943,0.927	-0.322
ENSMUSG00000054836	Elp6	chr9	+	110315750	110315952	110319569	110319716	110313975	110314094	110320814	110322102	119,119,89	235,212,170	165,142,125	182,140,149	327	272	0.000656829171978	0.296,0.318,0.303	0.43,0.458,0.411	-0.127
ENSMUSG00000097451	Rian	chr12	+	109637838	109637926	109640266	109640328	109627047	109627153	109642564	109642652	8,0,4	36,70,46	37,41,36	133,99,176	213	187	0.000715717430644	0.163,0.0,0.071	0.196,0.267,0.152	-0.127
ENSMUSG00000023764	Sfi1	chr11	-	3164556	3164713	3170586	3170704	3153431	3153498	3177426	3177521	23,13,34	6,0,11	19,33,27	2,0,0	243	282	0.000715717430644	0.816,1.0,0.782	0.917,1.0,1.0	-0.106
ENSMUSG00000037013	Ss18	chr18	-	14651022	14651244	14655026	14655180	14640955	14641123	14670308	14670393	157,19,120	854,346,730	185,341,161	847,1012,738	279	347	0.000902566544742	0.186,0.064,0.17	0.214,0.295,0.213	-0.101
ENSMUSG00000035958	Tdp2	chr13	+	24838146	24838265	24840387	24840558	24836854	24836946	24841086	24842153	488,461,684	749,993,1025	552,811,751	659,800,844	244	296	0.000924359126981	0.441,0.36,0.447	0.504,0.552,0.519	-0.109
ENSMUSG00000029635	Cdk8	chr5	+	146268214	146268325	146271594	146271735	146231229	146231820	146286107	146286239	9,16,9	13,0,17	1,1,2	9,15,12	236	266	0.000937466470812	0.438,1.0,0.374	0.111,0.07,0.158	0.491
ENSMUSG00000002546	Golga2	chr2	+	32293314	32293395	32296625	32296721	32292092	32292215	32296964	32297008	9,35,1	259,68,283	1,1,8	306,246,332	206	221	0.00100667318004	0.036,0.356,0.004	0.003,0.004,0.025	0.121
ENSMUSG00000036528	Ppfibp2	chr7	+	107685859	107685973	107697566	107697698	107681761	107681854	107708779	107708872	120,14,96	305,338,358	173,230,187	388,415,408	239	257	0.00104802146147	0.297,0.043,0.224	0.324,0.373,0.33	-0.154
ENSMUSG00000018669	Cdk5rap3	chr11	-	96913381	96913482	96913664	96913877	96912216	96912395	96916150	96916366	4,8,0	6,9,3	0,1,0	10,7,7	338	226	0.00105953337039	0.308,0.373,0.0	0.0,0.087,0.0	0.198
ENSMUSG00000020167	Tcf3	chr10	-	80419466	80419599	80420020	80420088	80418765	80418818	80421087	80421166	1096,467,1164	994,553,941	1167,1577,1083	731,720,789	193	258	0.00109781038521	0.596,0.53,0.623	0.681,0.745,0.647	-0.108
ENSMUSG00000055320	Tead1	chr7	+	112842039	112842102	112876074	112876248	112839415	112839480	112891718	112891859	39,12,64	191,47,211	27,25,24	156,270,230	188	299	0.00122650562677	0.245,0.289,0.325	0.216,0.128,0.142	0.124
ENSMUSG00000078484	Klhl17	chr4	-	156230504	156230686	156230900	156230974	156229043	156230262	156231084	156231173	23,20,23	162,190,193	27,46,47	132,180,147	199	307	0.00142977220399	0.18,0.14,0.155	0.24,0.283,0.33	-0.126
ENSMUSG00000031389	Arhgap4	chrX	-	73904247	73904469	73906156	73906219	73900634	73900736	73906428	73906591	11,2,1	8,18,5	0,1,0	8,6,7	188	347	0.00161102080505	0.717,0.17,0.27	0.0,0.235,0.0	0.307
ENSMUSG00000028902	Sf3a3	chr4	+	124729458	124729549	124731370	124731426	124728318	124728429	124732187	124732460	600,562,601	794,1504,769	762,808,862	746,582,830	216	181	0.00164400232404	0.388,0.238,0.396	0.461,0.538,0.465	-0.147
ENSMUSG00000037935	Smarce1	chr11	-	99225037	99225142	99228274	99228318	99220654	99220735	99228496	99228548	989,604,978	452,180,413	827,898,941	551,1151,536	169	230	0.001785338129	0.749,0.82,0.763	0.671,0.515,0.705	0.147
ENSMUSG00000036893	Ehmt1	chr2	-	24847943	24848089	24852664	24852802	24840635	24840779	24856605	24856726	346,186,400	200,96,245	300,368,288	258,316,285	263	271	0.00178738850027	0.641,0.666,0.627	0.545,0.545,0.51	0.111
ENSMUSG00000024908	Ppp6r3	chr19	-	3518244	3518382	3526701	3526934	3514653	3514719	3544107	3544255	743,381,941	805,288,878	547,641,649	734,896,931	358	263	0.00179269036539	0.404,0.493,0.441	0.354,0.345,0.339	0.1
ENSMUSG00000018841	Rad51d	chr11	-	82883492	82883627	82883882	82883964	82882886	82882982	82889691	82889810	25,12,29	58,89,68	58,54,62	69,64,73	207	260	0.00181970965127	0.351,0.145,0.349	0.514,0.515,0.516	-0.233
ENSMUSG00000039069	Mtg2	chr2	+	180083344	180083460	180084063	180084282	180082085	180082233	180084450	180084589	170,136,156	88,56,99	140,144,134	117,129,134	241	344	0.00185892797477	0.734,0.776,0.692	0.631,0.614,0.588	0.123
ENSMUSG00000007646	Rad51c	chr11	-	87395265	87395397	87397623	87397757	87380831	87380892	87402597	87402856	0,18,0	5,30,6	0,0,0	13,4,5	259	257	0.00188026266454	0.0,0.373,0.0	0.0,0.0,0.0	0.124
ENSMUSG00000053475	Tnfaip6	chr2	+	52043728	52043866	52047430	52047592	52038008	52038269	52050842	52051071	366,187,464	764,504,900	304,317,307	355,477,502	263	287	0.00188026266454	0.343,0.288,0.36	0.483,0.42,0.4	-0.104
ENSMUSG00000056612	Ppp1r14b	chr19	+	6976543	6976627	6976857	6976890	6975047	6975506	6976981	6977324	546,174,527	1261,1376,1290	768,1188,537	1298,1118,1198	209	158	0.00193161381233	0.247,0.087,0.236	0.309,0.445,0.253	-0.146
ENSMUSG00000068663	Clec16a	chr16	+	10638786	10638915	10644760	10644881	10635245	10635296	10688479	10688631	11,0,6	20,51,19	26,18,9	13,18,13	254	246	0.00196001423123	0.348,0.0,0.234	0.66,0.492,0.401	-0.324
ENSMUSG00000017631	Abr	chr11	-	76486437	76486536	76508887	76509072	76478994	76479180	76571030	76571535	94,0,70	296,125,338	93,87,134	273,252,300	310	224	0.00197583732162	0.187,0.0,0.13	0.198,0.2,0.244	-0.108
ENSMUSG00000029673	Auts2	chr5	-	131446806	131446884	131451883	131452025	131445398	131445482	131457838	131457910	468,133,441	126,26,102	336,342,368	114,134,169	267	203	0.00202481782358	0.738,0.795,0.767	0.691,0.66,0.623	0.109
ENSMUSG00000025962	Fastkd2	chr1	+	63735844	63735968	63739181	63739354	63735462	63735571	63745841	63746005	287,190,359	427,379,667	320,374,408	414,370,505	249	298	0.00203432231549	0.446,0.375,0.392	0.481,0.547,0.492	-0.102
ENSMUSG00000025871	4833439L19Rik	chr13	-	54559197	54559324	54564514	54564621	54556526	54556651	54565181	54565435	300,132,350	322,77,332	250,278,251	384,489,365	232	252	0.00214979978179	0.503,0.651,0.534	0.414,0.382,0.428	0.155
ENSMUSG00000024887	Asah2	chr19	-	32016484	32016566	32016683	32016788	32014201	32014317	32018941	32019028	28,12,26	10,3,5	9,6,11	11,5,16	230	207	0.00216146893706	0.716,0.783,0.824	0.424,0.519,0.382	0.333
ENSMUSG00000031791	Tmem38a	chr8	+	72579959	72580144	72581184	72581272	72579562	72579719	72584699	72584817	80,30,67	26,15,16	46,58,55	44,51,38	310	213	0.00217108832433	0.679,0.579,0.742	0.418,0.439,0.499	0.215
ENSMUSG00000024259	Slc25a46	chr18	-	31594576	31594634	31600131	31600232	31580167	31583769	31602722	31602800	342,307,348	83,56,126	231,308,307	88,148,158	226	183	0.0022214939125	0.769,0.816,0.691	0.68,0.628,0.611	0.119
ENSMUSG00000097039	Pvt1	chr15	+	62159996	62160128	62175466	62175548	62107147	62107465	62242173	62242301	10,8,0	23,47,28	0,2,0	19,32,27	257	207	0.00224037585524	0.259,0.121,0.0	0.0,0.048,0.0	0.111
ENSMUSG00000024908	Ppp6r3	chr19	-	3521733	3521920	3526701	3526934	3518244	3518382	3544107	3544255	747,381,941	433,138,514	545,641,649	463,513,477	358	312	0.00224938392518	0.601,0.706,0.615	0.506,0.521,0.542	0.118
ENSMUSG00000008892	Vdac3	chr8	-	22580339	22580567	22582082	22582135	22578991	22579142	22583583	22583736	949,934,1167	905,541,921	890,708,1031	978,1427,1207	178	353	0.00235772498081	0.675,0.774,0.715	0.643,0.496,0.629	0.132
ENSMUSG00000024381	Bin1	chr18	+	32426223	32426352	32431670	32431742	32424819	32424967	32431982	32432093	381,309,366	278,244,228	290,260,256	325,296,258	254	197	0.00237980185183	0.515,0.496,0.555	0.409,0.405,0.435	0.106
ENSMUSG00000027881	Prpf38b	chr3	-	108905917	108905988	108906071	108906125	108905110	108905334	108907786	108907847	1,0,0	29,5,12	7,6,0	14,27,25	179	196	0.00243357697364	0.036,0.0,0.0	0.354,0.196,0.0	-0.171
ENSMUSG00000041406	BC055324	chr1	-	163959287	163959401	163961963	163962086	163957492	163957597	163964469	163964655	387,363,383	203,96,248	337,305,348	286,319,284	248	239	0.00243442914341	0.648,0.785,0.598	0.532,0.48,0.541	0.159
ENSMUSG00000022884	Eif4a2	chr16	+	23111502	23111592	23111816	23111896	23111125	23111263	23113166	23114136	245,131,165	288,447,395	289,474,322	269,329,375	215	205	0.00245499482676	0.448,0.218,0.285	0.506,0.579,0.45	-0.195
ENSMUSG00000000738	Spg7	chr8	+	123066472	123066575	123070375	123070465	123065475	123065709	123073748	123073990	33,22,36	149,160,194	43,87,63	145,191,213	228	215	0.00246949407427	0.173,0.115,0.149	0.219,0.3,0.218	-0.1
ENSMUSG00000074165	Zfp788	chr7	+	41634679	41634899	41643332	41643432	41633555	41633694	41647490	41647617	11,13,16	1,0,14	7,10,11	21,13,26	345	225	0.0025357942605	0.878,1.0,0.427	0.179,0.334,0.216	0.525
ENSMUSG00000029861	Fam131b	chr6	-	42321249	42321343	42321590	42321626	42320787	42320985	42321906	42322016	15,6,23	27,7,50	1,5,7	26,41,31	161	219	0.00281769841323	0.43,0.538,0.385	0.05,0.142,0.235	0.309
ENSMUSG00000101678	Gm29609	chr5	-	31145245	31145278	31145494	31145565	31144738	31144752	31145683	31145776	19,33,27	37,65,53	10,7,7	34,44,51	196	158	0.00296841192434	0.293,0.29,0.291	0.192,0.114,0.1	0.156
ENSMUSG00000021552	Gkap1	chr13	-	58238648	58238712	58243801	58243954	58236986	58237057	58251130	58251153	99,32,105	6,0,12	57,94,75	24,23,11	278	189	0.00301692924104	0.918,1.0,0.856	0.618,0.735,0.823	0.199
ENSMUSG00000039599	Fam149b	chr14	+	20363262	20363450	20381748	20381821	20358023	20358140	20382916	20383489	105,8,72	150,149,135	62,123,87	85,106,97	313	198	0.00310421139318	0.307,0.033,0.252	0.316,0.423,0.362	-0.17
ENSMUSG00000040040	Ift88	chr14	+	57507204	57507271	57516980	57517091	57496172	57496279	57517336	57517936	85,131,96	272,392,210	103,111,112	158,178,208	192	236	0.00310421139318	0.278,0.291,0.36	0.445,0.434,0.398	-0.116
ENSMUSG00000039703	Nploc4	chr11	-	120389367	120389439	120404205	120404366	120385769	120385865	120408772	120408899	329,115,327	421,231,456	298,405,304	296,340,314	286	197	0.00310421139318	0.35,0.255,0.331	0.409,0.451,0.4	-0.108
ENSMUSG00000027952	Pmvk	chr3	+	89461881	89461945	89464295	89464448	89459117	89459464	89467546	89467676	93,54,155	510,594,510	169,339,255	579,860,741	189	278	0.00323086656522	0.211,0.118,0.309	0.3,0.367,0.336	-0.122
ENSMUSG00000060073	Psma3	chr12	+	70993012	70993080	70993505	70993570	70978732	70978815	70994350	70994501	0,22,2	57,21,31	0,1,0	57,45,48	193	190	0.00323086656522	0.0,0.508,0.06	0.0,0.021,0.0	0.182
ENSMUSG00000022529	Zfp263	chr16	+	3745776	3745957	3746770	3746894	3744181	3744767	3748148	3748265	124,71,78	78,56,98	106,106,124	21,46,54	306	249	0.00323810472901	0.564,0.508,0.393	0.804,0.652,0.651	-0.214
ENSMUSG00000028718	Stil	chr4	+	115021474	115021589	115023481	115024417	115016171	115016287	115029868	115030037	163,26,153	161,54,100	168,165,207	66,106,85	240	1061	0.00340013682424	0.817,0.68,0.871	0.918,0.873,0.915	-0.113
ENSMUSG00000026404	Ddx59	chr1	+	136419409	136419577	136424794	136424884	136416581	136417396	136432311	136432563	310,79,232	129,52,100	236,258,226	55,69,62	293	215	0.00352953406245	0.638,0.527,0.63	0.759,0.733,0.728	-0.142
ENSMUSG00000040434	Gyltl1b	chr2	-	92367753	92367866	92369267	92369372	92367538	92367664	92369489	92369661	1,0,7	17,10,16	19,17,22	11,27,25	230	238	0.00364614082787	0.057,0.0,0.312	0.641,0.395,0.477	-0.381
ENSMUSG00000057113	Npm1	chr11	-	33153985	33154060	33156002	33156104	33152286	33152852	33156663	33156747	4605,3852,5379	8120,13938,11143	5646,9864,7332	9144,8844,10725	227	200	0.00364614082787	0.333,0.196,0.298	0.352,0.496,0.376	-0.132
ENSMUSG00000037860	Aim2	chr1	+	173393962	173394033	173427758	173427898	173350878	173350973	173452827	173452948	2,0,0	52,2,68	0,3,8	31,21,19	196	265	0.0036518221135	0.049,0.0,0.0	0.0,0.162,0.363	-0.159
ENSMUSG00000057230	Aak1	chr6	+	86970990	86971086	86981295	86981397	86967268	86967373	86982541	86982643	10,16,19	0,0,0	1,1,12	6,2,0	221	227	0.0037895589453	1.0,1.0,1.0	0.146,0.339,1.0	0.505
ENSMUSG00000032803	Cdv3	chr9	-	103356279	103356439	103359875	103360018	103355949	103356026	103363974	103364051	131,7,118	272,164,291	160,430,150	241,270,249	268	285	0.00392713027775	0.339,0.043,0.301	0.414,0.629,0.39	-0.25
ENSMUSG00000025809	Itgb1	chr8	+	128705412	128705479	128707073	128707159	128685869	128685959	128710252	128710660	161,26,180	709,309,787	133,226,150	378,523,634	192	211	0.00407822568602	0.2,0.085,0.201	0.279,0.322,0.206	-0.107
ENSMUSG00000022064	Pibf1	chr14	+	99179314	99179480	99196348	99196451	99150642	99150741	99210939	99211070	46,61,51	167,173,205	78,100,68	149,151,172	291	228	0.00439053590854	0.178,0.216,0.163	0.291,0.342,0.237	-0.104
ENSMUSG00000073010	Gm5127	chrX	+	106703863	106704021	106708734	106708833	106674560	106674666	106709075	106709862	2,8,2	0,0,0	27,39,22	0,4,7	283	224	0.00439053590854	1.0,1.0,1.0	1.0,0.885,0.713	0.134
ENSMUSG00000002963	Pnkp	chr7	+	44860359	44860431	44860862	44860911	44859887	44859945	44860988	44861059	4,0,0	41,29,12	20,1,7	27,27,29	197	174	0.00439053590854	0.079,0.0,0.0	0.395,0.032,0.176	-0.175
ENSMUSG00000035778	Ggta1	chr2	-	35414218	35414284	35423231	35423411	35413325	35413427	35432513	35432632	4,19,14	23,31,11	3,3,0	18,20,19	305	191	0.00445439593562	0.098,0.277,0.444	0.095,0.086,0.0	0.213
ENSMUSG00000029769	Ccdc136	chr6	+	29412363	29412534	29414785	29414980	29411247	29411385	29415430	29415655	3,0,0	34,40,31	5,3,7	35,39,24	296	320	0.00475791744796	0.087,0.0,0.0	0.134,0.077,0.24	-0.121
ENSMUSG00000030727	Rabep2	chr7	+	126444522	126444578	126444819	126444936	126444417	126444429	126445296	126445901	53,12,15	191,202,167	48,50,63	182,183,176	181	242	0.00497629310495	0.271,0.074,0.107	0.261,0.268,0.324	-0.134
ENSMUSG00000031993	Snx19	chr9	+	30440095	30440225	30462230	30462415	30437349	30437530	30463219	30463307	173,79,116	49,0,39	141,109,101	55,53,66	255	310	0.00499900090723	0.811,1.0,0.783	0.757,0.714,0.65	0.158
ENSMUSG00000033773	Rpap2	chr5	+	107633062	107633131	107655156	107655310	107625887	107625968	107661480	107661838	76,90,63	198,227,154	106,96,107	142,156,174	194	279	0.00510346917532	0.356,0.363,0.37	0.518,0.469,0.469	-0.122
ENSMUSG00000097431	Gm26782	chr14	+	50871750	50871826	50874913	50874962	50870363	50870556	50876671	50877326	0,0,0	9,3,13	0,8,2	10,7,18	201	174	0.00544656688545	0.0,0.0,0.0	0.0,0.497,0.088	-0.195
ENSMUSG00000028702	Rad54l	chr4	-	116112480	116112541	116118837	116118957	116111190	116111326	116122895	116122982	457,294,466	87,17,60	417,513,419	110,80,139	245	186	0.00547471256955	0.8,0.929,0.855	0.742,0.83,0.696	0.105
ENSMUSG00000028797	Tmem234	chr4	+	129601406	129601625	129601869	129601961	129600982	129601134	129602194	129602261	72,71,44	137,177,157	77,96,100	137,107,142	344	217	0.00549425385971	0.249,0.202,0.15	0.262,0.361,0.308	-0.11
ENSMUSG00000005698	Ctcf	chr8	+	105664855	105665026	105666658	105666792	105643515	105643632	105671290	105671440	0,0,0	2,7,7	1,3,4	3,14,15	296	259	0.00559933399621	0.0,0.0,0.0	0.226,0.158,0.189	-0.191
ENSMUSG00000024862	Klc2	chr19	-	5113940	5114171	5117193	5117432	5113780	5113850	5118121	5118560	88,12,46	247,140,255	90,104,74	244,195,210	364	356	0.0061511102155	0.258,0.077,0.15	0.265,0.343,0.256	-0.126
ENSMUSG00000027394	Ttl	chr2	+	129068854	129068933	129075855	129076088	129065941	129066303	129081209	129081345	80,32,43	330,133,284	86,106,108	284,305,241	204	358	0.00615957761471	0.298,0.297,0.21	0.347,0.379,0.44	-0.12
ENSMUSG00000020817	Rabep1	chr11	+	70884764	70884968	70887010	70887171	70874745	70874874	70893568	70894121	190,57,237	138,20,209	137,112,137	163,166,217	329	286	0.00642376209015	0.545,0.712,0.496	0.422,0.37,0.354	0.202
ENSMUSG00000019790	Stxbp5	chr10	-	9808419	9808598	9809028	9809249	9799942	9800068	9811667	9811708	7,0,3	34,42,18	13,15,11	38,33,32	346	304	0.00652497400418	0.153,0.0,0.128	0.231,0.285,0.232	-0.156
ENSMUSG00000022556	Hsf1	chr15	+	76497618	76497694	76497767	76497829	76496835	76496960	76497951	76498048	243,124,215	244,198,252	246,325,288	208,210,234	201	187	0.00692919597484	0.481,0.368,0.443	0.524,0.59,0.534	-0.119
ENSMUSG00000074513	Arfip1	chr3	-	84515632	84515790	84519481	84519703	84497735	84497891	84527685	84527798	172,81,223	0,35,15	169,188,171	1,7,3	347	283	0.00694277070927	1.0,0.654,0.924	0.993,0.956,0.979	-0.117
ENSMUSG00000063889	Crem	chr18	-	3299161	3299308	3309645	3309755	3295321	3295416	3325360	3325478	0,0,2	36,41,29	0,18,1	21,39,43	235	272	0.00702085707437	0.0,0.0,0.074	0.0,0.348,0.026	-0.1
ENSMUSG00000019254	Ppp1r12c	chr7	-	4482236	4482287	4482378	4482429	4481519	4482158	4482583	4482688	48,14,54	213,231,177	53,68,71	182,176,166	176	176	0.00716724047713	0.184,0.057,0.234	0.226,0.279,0.3	-0.11
ENSMUSG00000033088	Triobp	chr15	+	78976466	78976544	78978613	78978751	78973251	78974292	78987891	78987948	28,22,27	2,0,6	30,17,34	14,9,9	203	263	0.00734132021637	0.948,1.0,0.854	0.735,0.71,0.83	0.176
ENSMUSG00000017858	Ift52	chr2	+	163022374	163022499	163025887	163025963	163017353	163017533	163028030	163028102	153,29,138	353,259,389	165,260,196	352,403,422	250	201	0.00736713589439	0.258,0.083,0.222	0.274,0.342,0.272	-0.108
ENSMUSG00000041261	Car8	chr4	-	8189296	8189392	8221549	8221674	8185575	8185638	8237918	8238110	72,22,65	29,4,19	69,67,59	46,44,50	250	221	0.0074676691774	0.687,0.829,0.752	0.57,0.574,0.511	0.204
ENSMUSG00000036572	Upf3b	chrX	-	37104428	37104527	37108914	37109021	37102026	37102137	37109147	37109254	312,165,299	294,281,335	248,275,322	185,215,203	232	224	0.00747808248255	0.506,0.362,0.463	0.564,0.553,0.605	-0.13
ENSMUSG00000046034	Otulin	chr15	-	27611511	27611637	27616323	27616467	27608591	27608861	27619528	27619623	286,473,448	282,277,308	304,241,234	291,330,333	269	251	0.00750257220181	0.486,0.614,0.576	0.494,0.405,0.396	0.127
ENSMUSG00000029924	Slc37a3	chr6	-	39354976	39355122	39357399	39357483	39352653	39352750	39359949	39360042	115,106,136	107,33,104	78,84,113	166,154,114	209	271	0.00761198587933	0.582,0.806,0.629	0.379,0.414,0.562	0.221
ENSMUSG00000039046	Usp6nl	chr2	+	6394472	6394555	6400279	6400319	6391054	6391122	6408928	6409009	110,90,107	52,9,36	72,64,83	49,53,55	208	165	0.00763005020482	0.627,0.888,0.702	0.538,0.489,0.545	0.215
ENSMUSG00000031708	Tecr	chr8	-	83573870	83573922	83574477	83574528	83573410	83573455	83594339	83594421	736,503,744	240,72,173	746,901,870	255,534,273	176	177	0.00769625137659	0.755,0.875,0.812	0.746,0.629,0.762	0.102
ENSMUSG00000030613	Ccdc90b	chr7	+	92572538	92572640	92575328	92575382	92568471	92568575	92578423	92578538	309,285,441	162,236,199	355,480,442	157,107,132	227	179	0.00769829862294	0.601,0.488,0.636	0.641,0.78,0.725	-0.14
ENSMUSG00000027423	Snx5	chr2	-	144261919	144262024	144270376	144270459	144259056	144259178	144270700	144270906	24,1,14	3,5,11	26,45,30	3,3,0	208	230	0.00769829862294	0.898,0.181,0.585	0.906,0.943,1.0	-0.395
ENSMUSG00000056310	Tyw1	chr5	+	130258932	130259054	130262818	130262941	130257034	130257193	130266982	130267084	68,6,27	177,102,117	45,68,59	115,112,117	247	248	0.00771964687905	0.278,0.056,0.188	0.282,0.379,0.336	-0.158
ENSMUSG00000059796	Eif4a1	chr11	-	69670614	69670747	69670927	69670976	69670179	69670272	69671604	69671730	1,3,4	34,18,30	1,0,0	61,152,51	174	258	0.00774826034664	0.042,0.198,0.165	0.024,0.0,0.0	0.127
ENSMUSG00000030016	Zfp638	chr6	+	83957508	83957592	83958183	83958252	83954710	83954761	83959930	83959968	65,0,65	203,136,283	64,82,124	202,255,267	209	194	0.0078369746593	0.229,0.0,0.176	0.227,0.23,0.301	-0.118
ENSMUSG00000019813	Cep57l1	chr10	-	41723860	41723938	41728627	41728714	41722883	41723005	41729330	41729408	66,44,54	89,41,109	22,37,42	123,105,97	212	203	0.0078369746593	0.415,0.507,0.322	0.146,0.252,0.293	0.184
ENSMUSG00000074165	Zfp788	chr7	+	41634679	41634710	41643332	41643432	41633530	41633694	41647482	41647617	5,34,22	6,0,20	5,16,8	24,20,26	156	225	0.0078369746593	0.546,1.0,0.613	0.231,0.536,0.307	0.362
ENSMUSG00000060073	Psma3	chr12	+	70990484	70990531	70993012	70993080	70986862	70986935	70993505	70993570	2,0,0	16,17,32	3,6,6	15,58,36	172	193	0.0078369746593	0.123,0.0,0.0	0.183,0.104,0.158	-0.107
ENSMUSG00000027201	Myef2	chr2	-	125098449	125098518	125100318	125100420	125097562	125097634	125108955	125109019	37,20,54	9,5,4	64,187,77	5,5,2	227	194	0.00798405432647	0.778,0.774,0.92	0.916,0.97,0.971	-0.128
ENSMUSG00000029629	Phf14	chr6	+	11987575	11987682	11988721	11988817	11987003	11987274	11990028	11990132	519,411,442	666,769,820	453,684,606	607,603,639	232	221	0.00798405432647	0.426,0.337,0.339	0.416,0.519,0.475	-0.103
ENSMUSG00000062647	Rpl7a	chr2	+	26912365	26912445	26912670	26912801	26912018	26912159	26912987	26913057	476,85,357	489,206,503	820,1468,601	615,720,591	205	256	0.00803392346259	0.549,0.34,0.47	0.625,0.718,0.559	-0.181
ENSMUSG00000038371	Sbf2	chr7	-	110341289	110341364	110347886	110347982	110339889	110340074	110348854	110348995	38,0,29	165,93,123	52,20,40	110,92,73	221	200	0.00804838748735	0.172,0.0,0.176	0.3,0.164,0.331	-0.149
ENSMUSG00000001247	Lsr	chr7	-	30962097	30962244	30965968	30966088	30959152	30959314	30971867	30972212	15,14,37	64,100,81	43,45,59	78,80,86	245	272	0.00809186842124	0.206,0.135,0.336	0.38,0.384,0.432	-0.173
ENSMUSG00000021131	Erh	chr12	-	80637489	80637610	80640956	80641044	80634356	80634527	80642788	80642845	690,664,675	738,349,804	530,537,778	1126,1528,950	213	246	0.00812954188721	0.519,0.687,0.492	0.352,0.289,0.486	0.19
ENSMUSG00000063801	Ap3s2	chr7	-	79882465	79882573	79909834	79909906	79875324	79880612	79915146	79915258	144,34,184	487,371,629	168,254,187	462,467,555	197	233	0.00814392306504	0.259,0.098,0.257	0.301,0.391,0.285	-0.121
ENSMUSG00000021470	Ercc6l2	chr13	+	63824808	63824928	63834595	63834789	63815239	63815517	63841423	63841585	1,8,11	118,14,117	4,1,0	108,101,96	245	319	0.00817777134314	0.011,0.427,0.109	0.046,0.013,0.0	0.163
ENSMUSG00000029022	Miip	chr4	-	147867330	147867602	147868068	147868183	147866234	147866419	147868368	147868483	5,16,12	0,1,6	8,8,3	7,6,19	240	397	0.00834378242791	1.0,0.964,0.768	0.654,0.688,0.207	0.394
ENSMUSG00000046434	Hnrnpa1	chr15	+	103242921	103243080	103243624	103243780	103242643	103242718	103243958	103244028	1777,1301,1359	793,236,578	1373,3045,1790	786,1730,945	284	281	0.00848997563435	0.689,0.845,0.699	0.633,0.635,0.652	0.104
ENSMUSG00000035314	Gdpd5	chr7	+	99424052	99424229	99438247	99438351	99410408	99410491	99441171	99441265	61,9,62	19,3,8	37,58,40	34,24,33	302	229	0.00848997563435	0.709,0.695,0.855	0.452,0.647,0.479	0.227
ENSMUSG00000032388	Spg21	chr9	+	65481860	65481968	65484441	65484582	65480378	65480487	65486832	65488470	407,262,482	637,530,527	509,624,537	530,472,529	233	266	0.0086029589491	0.422,0.361,0.511	0.523,0.601,0.537	-0.122
ENSMUSG00000022401	Xpnpep3	chr15	+	81442378	81442464	81448318	81448496	81438066	81438180	81450900	81451021	15,0,10	93,18,75	27,38,14	55,67,66	211	303	0.00863650595671	0.188,0.0,0.161	0.413,0.449,0.233	-0.249
ENSMUSG00000058586	Serhl	chr15	+	83102624	83102644	83102933	83103008	83102298	83102340	83104308	83104421	4,6,0	32,22,57	0,2,0	58,48,49	145	200	0.00908240931147	0.147,0.273,0.0	0.0,0.054,0.0	0.122
ENSMUSG00000026958	Dpp7	chr2	-	25354740	25354822	25355557	25355721	25354467	25354634	25355813	25355953	27,11,3	58,42,30	26,26,20	33,33,27	289	207	0.00913127106586	0.25,0.158,0.067	0.361,0.361,0.347	-0.198
ENSMUSG00000032254	Kif23	chr9	-	61921018	61921246	61924631	61924811	61919874	61919957	61924969	61925143	369,325,442	394,481,392	467,522,554	389,379,338	305	353	0.00939678799642	0.52,0.439,0.566	0.581,0.615,0.655	-0.109
ENSMUSG00000034401	Spata6	chr4	+	111799069	111799254	111805930	111806030	111784802	111784843	111822740	111822832	127,62,110	100,96,140	129,159,208	98,93,109	310	225	0.00940043196064	0.48,0.319,0.363	0.489,0.554,0.581	-0.154
ENSMUSG00000055923	Aasdh	chr5	-	76882266	76883062	76884085	76884201	76879909	76880073	76886129	76886322	38,56,35	60,25,52	32,38,28	67,82,96	241	921	0.00991667990625	0.708,0.895,0.72	0.646,0.639,0.527	0.17
ENSMUSG00000023953	Polh	chr17	-	46190606	46190776	46194201	46194416	46188026	46188130	46198633	46198768	201,99,213	174,143,218	83,91,108	170,136,201	340	295	0.0100312650567	0.501,0.375,0.459	0.298,0.367,0.318	0.117
ENSMUSG00000032409	Atr	chr9	+	95921652	95921832	95922747	95922907	95920666	95920844	95927168	95927348	246,117,234	53,36,67	239,174,170	74,106,111	305	285	0.010212947079	0.813,0.752,0.765	0.751,0.605,0.589	0.128
ENSMUSG00000004455	Ppp1cc	chr5	+	122172731	122172955	122173145	122173280	122168918	122169149	122174054	122175273	27,50,64	19,21,33	57,39,31	44,70,48	349	260	0.0110106215434	0.514,0.639,0.591	0.491,0.293,0.325	0.212
ENSMUSG00000039046	Usp6nl	chr2	+	6391054	6391122	6400279	6400319	6336367	6336459	6408928	6409009	73,15,71	36,9,23	36,55,52	37,52,44	193	165	0.0114623486828	0.634,0.588,0.725	0.454,0.475,0.503	0.172
ENSMUSG00000019763	Rmnd1	chr10	-	4418555	4418631	4422081	4422190	4417152	4417192	4427170	4427691	72,69,56	8,0,3	72,59,69	9,17,9	234	201	0.0115268544322	0.885,1.0,0.941	0.873,0.749,0.868	0.112
ENSMUSG00000020776	Fbf1	chr11	-	116144432	116144542	116145424	116145542	116142285	116143466	116145622	116145760	43,25,34	229,180,219	59,55,38	203,113,180	243	235	0.0115268544322	0.154,0.118,0.131	0.219,0.32,0.17	-0.102
ENSMUSG00000027699	Ect2	chr3	-	27146836	27147019	27148794	27148887	27145955	27146045	27148992	27149072	247,180,298	337,130,394	167,274,254	359,462,498	218	308	0.0115268544322	0.509,0.662,0.517	0.397,0.456,0.419	0.139
ENSMUSG00000086370	Ftx	chrX	-	103613022	103613195	103615064	103615192	103609303	103609416	103623546	103623754	4,8,1	36,43,31	17,12,8	10,42,20	253	298	0.0115268544322	0.116,0.18,0.037	0.667,0.252,0.32	-0.302
ENSMUSG00000008489	Elavl2	chr4	-	91254140	91254179	91260760	91260986	91253239	91253567	91263991	91264145	49,12,53	0,0,1	48,78,89	8,2,1	351	164	0.0120896262492	1.0,1.0,0.961	0.737,0.948,0.977	0.1
ENSMUSG00000039427	Alg1	chr16	+	5240143	5240182	5240458	5240518	5239905	5240027	5241285	5241396	10,18,11	55,94,71	21,35,21	70,53,57	164	185	0.0125772384984	0.17,0.178,0.149	0.253,0.427,0.294	-0.159
ENSMUSG00000040451	Sgms1	chr19	-	32142745	32142863	32159523	32160363	32129540	32129694	32223508	32223590	83,18,59	73,45,110	51,74,59	32,47,59	965	243	0.0125772384984	0.223,0.092,0.119	0.286,0.284,0.201	-0.112
ENSMUSG00000054237	Fra10ac1	chr19	-	38207262	38207308	38214373	38214457	38204695	38204809	38215830	38215907	215,225,183	129,245,132	184,336,294	102,141,131	209	171	0.0126047212604	0.577,0.429,0.531	0.596,0.661,0.647	-0.122
ENSMUSG00000036817	Sun1	chr5	+	139233470	139233569	139233900	139233994	139231126	139231237	139234514	139234573	62,2,40	177,76,177	59,67,61	113,150,161	224	219	0.012637322041	0.255,0.025,0.181	0.338,0.304,0.27	-0.15
ENSMUSG00000032480	Dhx30	chr9	-	110084949	110085053	110085684	110085878	110084728	110084868	110085949	110086031	601,268,407	498,611,557	631,544,497	414,351,438	319	229	0.012637322041	0.464,0.239,0.344	0.522,0.527,0.449	-0.15
ENSMUSG00000024566	Atp9b	chr18	-	80847171	80847252	80858543	80858638	80844526	80844602	80869741	80869793	131,21,123	29,5,51	83,111,105	43,78,55	220	206	0.0136209035488	0.809,0.797,0.693	0.644,0.571,0.641	0.148
ENSMUSG00000057863	Rpl36	chr17	+	56613585	56613680	56613906	56614041	56613394	56613448	56614123	56614243	73,183,81	896,381,689	70,109,106	1255,1738,957	220	260	0.01440632352	0.088,0.362,0.122	0.062,0.069,0.116	0.108
ENSMUSG00000021820	Camk2g	chr14	-	20771006	20771061	20779203	20779263	20770063	20770129	20792518	20792613	82,33,82	127,86,121	95,130,157	120,117,108	185	180	0.0144894820468	0.386,0.272,0.397	0.435,0.519,0.586	-0.162
ENSMUSG00000062980	Cped1	chr6	+	22059876	22059952	22085029	22085162	22051292	22051399	22088688	22088857	129,7,179	566,315,698	70,69,57	206,228,211	201	258	0.0145173550344	0.226,0.028,0.248	0.304,0.28,0.257	-0.113
ENSMUSG00000025871	4833439L19Rik	chr13	-	54559197	54559324	54561692	54561871	54556526	54556651	54564184	54564272	290,121,283	320,78,329	260,263,229	378,486,361	304	252	0.0146537993736	0.429,0.563,0.416	0.363,0.31,0.345	0.13
ENSMUSG00000038535	Zfp280d	chr9	+	72301700	72301766	72301866	72302006	72298701	72298848	72307950	72308068	106,61,154	273,36,258	94,111,94	294,409,441	191	265	0.0146759857158	0.35,0.702,0.453	0.307,0.274,0.228	0.232
ENSMUSG00000060510	Zfp266	chr9	-	20508018	20508185	20521019	20521119	20505976	20506065	20521354	20521408	19,10,14	34,11,44	25,51,40	24,31,25	225	292	0.0147263693851	0.42,0.541,0.292	0.575,0.681,0.675	-0.226
ENSMUSG00000035949	Fbxw2	chr2	-	34810982	34811116	34812814	34813009	34808513	34808600	34822557	34823067	279,291,283	256,388,294	372,479,359	262,283,323	320	259	0.0150248338417	0.469,0.378,0.438	0.535,0.578,0.474	-0.101
ENSMUSG00000044060	A830010M20Rik	chr5	+	107491478	107491581	107496735	107496873	107490662	107490751	107497720	107497850	2,0,18	12,22,26	11,8,12	8,11,6	228	263	0.0151943088243	0.161,0.0,0.444	0.613,0.456,0.698	-0.387
ENSMUSG00000022838	Eaf2	chr16	-	36810471	36810608	36824657	36824752	36808014	36808160	36828050	36828227	7,2,2	3,0,4	2,2,0	6,4,16	220	262	0.0158219392223	0.735,1.0,0.373	0.284,0.373,0.0	0.484
ENSMUSG00000033931	Rbm34	chr8	-	126965381	126965622	126969982	126970128	126959541	126959585	126970737	126970909	95,27,132	237,180,212	114,154,128	157,168,172	271	366	0.0159769402264	0.351,0.168,0.457	0.495,0.553,0.501	-0.191
ENSMUSG00000027699	Ect2	chr3	-	27146836	27146882	27148794	27148887	27145955	27146045	27148992	27149072	247,180,298	89,44,121	167,274,254	114,138,125	218	171	0.0160241102359	0.685,0.762,0.659	0.535,0.609,0.614	0.116
ENSMUSG00000071723	Gspt2	chrX	+	94638245	94638380	94639092	94639234	94636075	94636575	94640925	94641588	12,15,4	0,0,2	13,2,5	0,3,7	260	267	0.0160241102359	1.0,1.0,0.673	1.0,0.406,0.423	0.281
ENSMUSG00000062937	Mtap	chr4	+	89148188	89148275	89152008	89152067	89137121	89137524	89156445	89156613	424,228,476	424,465,552	412,602,478	347,435,401	212	184	0.0166710247515	0.465,0.299,0.428	0.508,0.546,0.508	-0.123
ENSMUSG00000032534	Cep63	chr9	-	102588707	102588987	102590327	102590533	102586577	102587012	102594507	102594594	20,26,4	15,16,2	21,10,11	0,3,4	331	405	0.0167212966088	0.62,0.665,0.71	1.0,0.803,0.771	-0.193
ENSMUSG00000037896	Rcor1	chr12	+	111099919	111100038	111101629	111101708	111097454	111097616	111103610	111103805	102,3,153	149,60,179	173,223,178	118,186,161	244	204	0.0170994624791	0.364,0.04,0.417	0.551,0.501,0.48	-0.237
ENSMUSG00000060126	Tpt1	chr14	+	75846693	75846799	75847243	75847360	75846202	75846393	75848098	75848415	108,160,60	65,88,77	117,632,116	72,46,48	231	242	0.0171623795083	0.635,0.656,0.449	0.63,0.935,0.717	-0.181
ENSMUSG00000026014	Raph1	chr1	-	60510416	60510491	60518979	60519060	60503517	60503595	60525591	60526100	11,11,31	9,0,2	12,6,6	10,5,11	206	200	0.0176181888504	0.543,1.0,0.938	0.538,0.538,0.346	0.353
ENSMUSG00000029769	Ccdc136	chr6	+	29414785	29414980	29421990	29422097	29411247	29411385	29426624	29426948	5,15,24	2,0,0	10,7,1	0,5,3	320	232	0.0179390459699	0.644,1.0,1.0	1.0,0.504,0.195	0.315
ENSMUSG00000039233	Tbce	chr13	-	14008614	14008691	14009628	14009731	14006441	14006537	14010541	14010641	167,169,134	123,160,123	118,115,142	180,157,155	228	202	0.0180637542091	0.546,0.483,0.491	0.367,0.394,0.448	0.104
ENSMUSG00000039156	Stim2	chr5	+	54075279	54075394	54102574	54102686	54053375	54053506	54103572	54103688	108,21,99	176,50,209	75,86,99	91,92,126	240	237	0.0180637542091	0.377,0.293,0.319	0.449,0.48,0.437	-0.126
ENSMUSG00000027894	Slc6a17	chr3	-	107477176	107477418	107491419	107491530	107476727	107476920	107493058	107493240	37,10,42	90,56,121	12,33,32	22,42,42	236	367	0.0180637542091	0.39,0.217,0.351	0.459,0.55,0.542	-0.198
ENSMUSG00000047793	Sned1	chr1	+	93286011	93286094	93286927	93287023	93285795	93285940	93289307	93289424	3,0,1	28,3,14	11,5,6	18,21,24	208	221	0.0181018295743	0.102,0.0,0.071	0.394,0.202,0.21	-0.211
ENSMUSG00000021458	2010111I01Rik	chr13	+	63068039	63068285	63156545	63156735	63061034	63061194	63170940	63171047	12,1,2	17,12,11	13,10,16	8,12,7	371	315	0.0184179497413	0.375,0.066,0.134	0.58,0.414,0.66	-0.36
ENSMUSG00000031723	Txnl4b	chr8	+	109568889	109569097	109571370	109571522	109565891	109566063	109572693	109574051	51,34,75	120,93,112	43,11,46	123,149,137	333	277	0.0193564184966	0.261,0.233,0.358	0.225,0.058,0.218	0.117
ENSMUSG00000028476	Reck	chr4	+	43900069	43900117	43909579	43909613	43897994	43898080	43911931	43912129	19,0,14	68,51,55	35,25,25	40,82,55	173	159	0.019366039532	0.204,0.0,0.19	0.446,0.219,0.295	-0.189
ENSMUSG00000008682	Rpl10	chrX	+	74270978	74271024	74271659	74271718	74270811	74270874	74271799	74271907	11,34,20	40,24,33	12,16,6	53,83,40	171	184	0.0194113867566	0.228,0.604,0.395	0.196,0.172,0.139	0.24
ENSMUSG00000021268	Meg3	chr12	+	109544947	109545041	109549290	109549371	109544026	109544742	109549478	109549552	10,7,22	61,49,42	10,15,22	152,156,210	219	206	0.0196439542659	0.134,0.118,0.33	0.058,0.083,0.09	0.117
ENSMUSG00000022515	Anks3	chr16	-	4957967	4958166	4960396	4960568	4957640	4957762	4964119	4964237	2,9,19	27,48,81	16,49,31	53,62,76	297	324	0.0197440969218	0.075,0.17,0.204	0.248,0.463,0.308	-0.19
ENSMUSG00000017652	Cd40	chr2	+	165066502	165066564	165069628	165069715	165063467	165063561	165069816	165069848	17,12,15	15,5,6	15,13,9	23,23,18	187	212	0.019845676526	0.562,0.731,0.739	0.425,0.391,0.362	0.285
ENSMUSG00000006699	Cdc42	chr4	-	137332406	137332479	137335974	137336129	137329014	137329124	137357645	137357720	1159,618,1351	1718,1220,1746	1178,2497,1710	1556,1789,1814	280	198	0.0198719063177	0.323,0.264,0.354	0.349,0.497,0.4	-0.102
ENSMUSG00000030670	Cyp2r1	chr7	-	114552720	114552810	114554590	114554732	114551752	114552082	114562732	114562962	2,2,2	4,0,1	0,1,2	5,11,7	267	215	0.0199071118094	0.287,1.0,0.617	0.0,0.068,0.187	0.55
ENSMUSG00000049357	4933408B17Rik	chr18	-	34584837	34584906	34586241	34586331	34580799	34580977	34592914	34593060	10,0,2	2,12,6	2,13,11	0,6,0	215	194	0.0200349860695	0.819,0.0,0.231	1.0,0.662,1.0	-0.537
ENSMUSG00000067916	Zfp991	chr4	+	147134571	147134664	147165340	147165386	147132037	147132189	147175846	147175904	23,32,45	25,22,37	11,16,10	26,23,25	218	171	0.0200349860695	0.419,0.533,0.488	0.249,0.353,0.239	0.2
ENSMUSG00000024830	Rps6kb2	chr19	-	4157481	4157594	4157681	4157789	4156794	4157199	4157878	4157956	179,121,218	415,402,353	259,238,218	344,346,337	233	238	0.0209490685097	0.306,0.235,0.387	0.435,0.413,0.398	-0.106
ENSMUSG00000039801	2410089E03Rik	chr15	+	8233763	8233868	8242269	8242341	8232045	8232100	8243802	8243912	73,66,81	68,47,60	110,128,112	49,45,66	230	197	0.0216937472856	0.479,0.546,0.536	0.658,0.709,0.592	-0.133
ENSMUSG00000029036	Atad3a	chr4	-	155749156	155749208	155750472	155750598	155748670	155748741	155750867	155750924	240,224,239	80,28,52	212,337,252	92,136,80	251	177	0.0218829215376	0.679,0.849,0.764	0.619,0.636,0.69	0.116
ENSMUSG00000042670	Immp1l	chr2	+	105908323	105908429	105930718	105930852	105904637	105904730	105933264	105933353	55,50,34	22,7,31	37,51,18	30,74,26	231	259	0.0218829215376	0.737,0.889,0.552	0.58,0.436,0.437	0.242
ENSMUSG00000028649	Macf1	chr4	-	123395912	123395997	123397093	123397420	123395005	123395247	123397747	123397907	483,74,539	410,76,439	395,556,421	297,238,222	452	210	0.0220022481149	0.354,0.311,0.363	0.382,0.52,0.468	-0.114
ENSMUSG00000058761	Rnf169	chr7	-	99942958	99943105	99955466	99955540	99927092	99927192	99979971	99980448	13,2,10	2,0,6	9,18,10	0,2,0	199	272	0.0224370207924	0.899,1.0,0.695	1.0,0.925,1.0	-0.11
ENSMUSG00000023118	Sympk	chr7	+	19030678	19030752	19034406	19034533	19030542	19030596	19035825	19036075	404,257,514	429,151,468	393,443,433	454,665,538	199	252	0.0224695624082	0.544,0.683,0.582	0.523,0.458,0.505	0.108
ENSMUSG00000036112	Metap2	chr10	-	93862929	93863033	93868866	93868961	93862376	93862492	93870116	93870298	1325,1531,1923	1025,770,1049	1464,1551,1671	1088,2011,1391	220	229	0.0224695624082	0.574,0.674,0.656	0.583,0.445,0.556	0.107
ENSMUSG00000039519	Cyp7b1	chr3	-	18079304	18079480	18096522	18096729	18071949	18072753	18097203	18097794	22,32,15	11,0,5	35,19,14	16,30,15	332	301	0.0224695624082	0.645,1.0,0.731	0.665,0.365,0.458	0.296
ENSMUSG00000038510	Rpf2	chr10	-	40239747	40239787	40243855	40243893	40236122	40236204	40244584	40244717	124,131,206	27,23,33	148,146,164	43,98,40	163	165	0.0225325677709	0.823,0.852,0.863	0.777,0.601,0.806	0.118
ENSMUSG00000032046	Abhd12	chr2	-	150835272	150835351	150837351	150837434	150834278	150834406	150838314	150838394	150,39,115	284,189,281	160,183,193	312,269,245	208	204	0.022637506789	0.341,0.168,0.286	0.335,0.4,0.436	-0.125
ENSMUSG00000039242	B3galnt2	chr13	+	13980600	13980696	13987352	13987463	13975437	13975634	13990788	13990867	277,87,275	303,146,378	327,382,383	270,375,348	221	236	0.0227410767414	0.494,0.389,0.437	0.564,0.521,0.54	-0.102
ENSMUSG00000030313	Dennd5b	chr6	-	149044482	149045019	149080805	149080915	149041515	149041747	149101182	149101538	11,0,29	103,53,128	22,19,32	59,82,62	235	662	0.0229295019806	0.231,0.0,0.39	0.512,0.395,0.592	-0.293
ENSMUSG00000032418	Me1	chr9	-	86619724	86619834	86646310	86646414	86613540	86613638	86650867	86651029	54,36,60	5,1,37	21,29,38	16,17,22	229	235	0.0233339669831	0.917,0.974,0.625	0.574,0.636,0.639	0.222
ENSMUSG00000024104	Fam21	chr6	+	116254412	116254493	116255048	116255168	116254089	116254218	116256226	116256289	101,87,121	254,260,196	127,144,131	153,222,194	206	245	0.0234454426624	0.321,0.285,0.423	0.497,0.435,0.445	-0.116
ENSMUSG00000047434	Xxylt1	chr16	-	31007713	31007846	31050631	31050779	30955626	30957734	31080834	31081432	164,54,115	103,37,144	84,97,99	117,185,130	273	258	0.0235202053605	0.601,0.58,0.43	0.404,0.331,0.419	0.152
ENSMUSG00000060121	Gemin2	chr12	+	59020388	59020433	59021667	59021736	59018011	59018125	59025002	59025113	25,12,39	106,222,119	48,62,41	114,134,159	170	194	0.0245505558703	0.212,0.058,0.272	0.325,0.346,0.227	-0.119
ENSMUSG00000020166	Cnot2	chr10	-	116507040	116507188	116549032	116549105	116504034	116504114	116581452	116581496	14,0,8	2,1,0	2,6,5	4,9,12	198	273	0.0247118082492	0.906,0.0,1.0	0.408,0.479,0.365	0.218
ENSMUSG00000035299	Mid1	chrX	+	169966062	169966158	169976921	169977029	169926953	169927669	169981884	169982033	28,15,33	16,10,33	59,80,87	19,28,31	221	233	0.0254557861434	0.649,0.613,0.513	0.766,0.751,0.747	-0.163
ENSMUSG00000004056	Akt2	chr7	+	27629295	27629427	27632417	27632483	27628524	27628990	27633198	27633267	354,93,277	89,5,79	273,310,291	86,147,116	257	191	0.0254557861434	0.747,0.933,0.723	0.702,0.61,0.651	0.147
ENSMUSG00000019278	Dpep1	chr8	+	123200206	123200291	123200366	123200442	123199940	123200117	123200637	123200773	180,153,203	107,92,99	68,31,32	58,50,28	210	201	0.0257375085458	0.617,0.614,0.662	0.529,0.372,0.522	0.157
ENSMUSG00000033808	Tmem87a	chr2	-	120373910	120373979	120374487	120374559	120371523	120371632	120375418	120375512	37,8,40	180,157,176	36,55,50	151,117,195	197	194	0.0258574844414	0.168,0.048,0.183	0.19,0.316,0.202	-0.103
ENSMUSG00000041235	Chd7	chr4	+	8825461	8825545	8826208	8826346	8822376	8822491	8826442	8826564	276,126,248	166,29,152	160,204,203	118,201,158	209	263	0.0264584156533	0.677,0.845,0.672	0.63,0.561,0.618	0.128
ENSMUSG00000030397	Mark4	chr7	-	19443116	19443353	19445108	19445165	19437398	19437518	19447180	19447251	90,50,96	187,57,196	88,68,91	224,303,268	182	362	0.0272334928553	0.489,0.636,0.493	0.439,0.309,0.403	0.156
ENSMUSG00000029346	Srrd	chr5	-	112337975	112338047	112338317	112338567	112337391	112337741	112339718	112339817	154,143,127	33,26,37	154,103,141	62,57,44	375	197	0.0272334928553	0.71,0.743,0.643	0.566,0.487,0.627	0.139
ENSMUSG00000078485	Plekhn1	chr4	-	156223297	156223438	156223565	156223714	156222940	156223081	156223856	156223932	10,0,2	27,1,40	17,17,13	30,23,30	274	266	0.0272334928553	0.264,0.0,0.046	0.355,0.418,0.296	-0.253
ENSMUSG00000036550	Cnot1	chr8	-	95733978	95734148	95734240	95734349	95733091	95733323	95735685	95735828	458,229,514	770,690,802	564,818,644	831,852,828	234	295	0.0272334928553	0.429,0.295,0.447	0.461,0.548,0.495	-0.111
ENSMUSG00000019254	Ppp1r12c	chr7	-	4482972	4483013	4483102	4483188	4482790	4482893	4483340	4483401	16,5,24	53,21,40	33,53,23	29,25,41	211	166	0.0272334928553	0.192,0.158,0.321	0.472,0.625,0.306	-0.244
ENSMUSG00000006335	Tfpt	chr7	-	3624598	3624669	3628823	3629086	3621062	3621132	3629551	3629859	96,123,154	137,181,164	130,196,140	143,105,106	388	196	0.0272334928553	0.261,0.256,0.322	0.315,0.485,0.4	-0.12
ENSMUSG00000037443	Cep85	chr4	-	134155676	134156371	134167288	134167441	134154262	134154396	134172812	134172880	84,37,77	198,100,169	91,85,88	128,143,132	278	820	0.0272408492861	0.556,0.522,0.573	0.677,0.637,0.663	-0.109
ENSMUSG00000037474	Dtl	chr1	-	191568494	191568556	191569666	191569765	191568290	191568411	191570578	191570704	232,110,201	169,65,154	181,186,233	176,239,211	224	187	0.0274713944588	0.534,0.586,0.521	0.462,0.394,0.48	0.102
ENSMUSG00000045031	Cetn4	chr3	-	37309936	37310065	37310292	37310439	37308759	37309181	37312356	37312420	10,0,3	25,58,27	2,6,15	8,16,15	272	254	0.0276273688888	0.272,0.0,0.094	0.189,0.259,0.483	-0.188
ENSMUSG00000039844	Rapgef1	chr2	+	29710155	29710308	29719592	29719850	29707197	29707400	29722223	29722309	38,0,22	3,17,14	50,39,27	4,3,3	278	383	0.0277592118009	0.946,0.0,0.684	0.945,0.947,0.925	-0.396
ENSMUSG00000018395	Kif3a	chr11	+	53594825	53594951	53597958	53598012	53594276	53594387	53598293	53598362	175,140,148	151,117,102	129,194,157	83,94,74	251	179	0.0278058271541	0.453,0.46,0.509	0.526,0.595,0.602	-0.1
ENSMUSG00000025920	Stau2	chr1	-	16394050	16394210	16440322	16440458	16392516	16392624	16463034	16463194	226,188,213	184,282,208	267,313,305	195,210,186	261	285	0.0286871882206	0.573,0.421,0.528	0.599,0.619,0.642	-0.113
ENSMUSG00000054204	Fam150b	chr12	+	30887045	30887099	30887179	30887260	30884321	30885039	30890032	30890098	35,38,61	97,86,120	4,0,4	20,13,17	179	206	0.0287211945277	0.293,0.337,0.369	0.187,0.0,0.213	0.2
ENSMUSG00000028655	Mfsd2a	chr4	-	122948800	122948944	122949266	122949379	122948531	122948708	122949478	122949562	38,13,40	70,91,59	45,69,67	62,49,67	238	269	0.0287211945277	0.38,0.139,0.434	0.451,0.614,0.531	-0.214
ENSMUSG00000020898	Ctc1	chr11	+	69034883	69034948	69035504	69035670	69034634	69034779	69035766	69035893	160,123,165	598,700,587	177,331,211	606,551,605	190	291	0.0290060954968	0.291,0.212,0.301	0.309,0.479,0.348	-0.111
ENSMUSG00000017550	Atad5	chr11	+	80127256	80127437	80131203	80131382	80124066	80124131	80132464	80133306	102,42,147	250,170,243	136,148,158	195,254,181	306	304	0.0292715967037	0.288,0.197,0.375	0.409,0.367,0.464	-0.127
ENSMUSG00000074513	Arfip1	chr3	-	84534586	84534695	84547933	84548035	84527685	84527798	84582413	84582534	124,2,114	277,144,246	107,129,121	185,248,215	227	234	0.0304559386482	0.316,0.014,0.323	0.374,0.349,0.367	-0.146
ENSMUSG00000007827	Ankrd26	chr6	-	118511565	118511695	118515780	118515893	118508489	118508780	118517895	118517989	94,118,79	45,42,66	68,94,98	70,87,96	238	255	0.0305366987694	0.691,0.751,0.562	0.51,0.537,0.522	0.145
ENSMUSG00000023977	Ubr2	chr17	-	46980319	46980418	46980488	46980587	46975926	46976090	46981353	46981442	78,24,102	134,34,165	50,68,52	124,161,154	224	224	0.0309321919301	0.368,0.414,0.382	0.287,0.297,0.252	0.109
ENSMUSG00000022704	Qtrtd1	chr16	-	43877956	43878033	43880298	43880354	43876628	43876841	43880967	43881213	37,13,47	159,96,173	50,69,52	156,158,143	181	202	0.0310302603576	0.206,0.131,0.233	0.263,0.328,0.289	-0.103
ENSMUSG00000015755	Tab2	chr10	-	7911387	7911548	7919113	7920614	7905652	7907577	7924684	7924872	338,90,356	0,11,0	378,336,320	0,0,1	1626	286	0.0312275578894	1.0,0.59,1.0	1.0,1.0,0.983	-0.131
ENSMUSG00000040648	Ppip5k2	chr1	-	97716541	97716604	97717441	97717561	97713003	97713144	97719833	97719906	96,60,78	24,3,15	100,51,61	24,29,30	245	188	0.0318050853896	0.754,0.939,0.8	0.762,0.574,0.609	0.183
ENSMUSG00000026469	Xpr1	chr1	-	155293108	155293275	155307621	155307816	155290194	155290331	155308950	155309122	157,55,162	94,13,114	98,133,132	110,135,122	320	292	0.0319577091195	0.604,0.794,0.565	0.448,0.473,0.497	0.182
ENSMUSG00000072501	Phf20l1	chr15	+	66630866	66630966	66632705	66632901	66629799	66629981	66636683	66637032	65,9,59	226,90,222	59,76,86	112,211,218	225	321	0.0320080114931	0.291,0.125,0.275	0.429,0.339,0.36	-0.146
ENSMUSG00000025323	Sp4	chr12	-	118261726	118261955	118298637	118300192	118254409	118254609	118300698	118300808	93,38,75	94,14,65	74,73,62	94,96,120	1680	354	0.0320962397833	0.173,0.364,0.196	0.142,0.138,0.098	0.118
ENSMUSG00000042323	Pbrm1	chr14	+	31027447	31027545	31030843	31030991	31025509	31025650	31032408	31032552	508,63,416	806,254,797	421,407,526	581,506,669	223	273	0.0321788977027	0.436,0.233,0.39	0.47,0.496,0.49	-0.132
ENSMUSG00000026991	Pkp4	chr2	+	59266387	59266500	59289217	59289252	59214677	59214814	59305304	59305492	190,45,257	12,30,17	186,227,224	12,8,6	238	160	0.0324994837358	0.914,0.502,0.91	0.912,0.95,0.962	-0.166
ENSMUSG00000039187	Fanci	chr7	+	79417835	79418016	79420262	79420350	79412618	79412755	79424205	79424333	154,10,174	284,219,149	203,180,120	186,147,170	306	213	0.0324994837358	0.274,0.031,0.448	0.432,0.46,0.329	-0.156
ENSMUSG00000021918	Nek4	chr14	+	30963932	30964074	30970162	30970564	30959140	30959295	30974214	30974358	125,78,122	141,52,110	109,90,130	175,141,152	267	527	0.0326957861752	0.636,0.748,0.686	0.551,0.557,0.628	0.111
ENSMUSG00000009614	Sardh	chr2	-	27218797	27218911	27220642	27220781	27215037	27215185	27224968	27225082	2,19,0	1,0,3	0,2,1	6,5,1	264	239	0.033528601834	0.644,1.0,0.0	0.0,0.266,0.475	0.301
ENSMUSG00000060073	Psma3	chr12	+	70986862	70986935	70990484	70990531	70984492	70984594	70993012	70993080	9,24,0	1,7,2	1,1,3	9,10,12	198	172	0.033528601834	0.887,0.749,0.0	0.088,0.08,0.178	0.43
ENSMUSG00000024078	Ttc27	chr17	+	74724617	74724758	74729882	74729985	74721520	74721650	74739597	74739762	250,146,291	169,155,276	253,272,293	134,163,187	266	228	0.0338998684101	0.559,0.447,0.475	0.618,0.589,0.573	-0.1
ENSMUSG00000021131	Erh	chr12	-	80637489	80637610	80640956	80641044	80634021	80634527	80643763	80644341	923,1225,877	739,349,809	809,879,1161	1125,1532,948	213	246	0.0340944465475	0.591,0.802,0.556	0.454,0.399,0.586	0.17
ENSMUSG00000014077	Chp1	chr2	+	119571767	119571895	119580694	119580756	119566604	119566730	119584529	119584652	188,107,200	140,157,202	234,357,277	175,198,177	253	187	0.0343933843331	0.498,0.335,0.423	0.497,0.571,0.536	-0.116
ENSMUSG00000031458	Coprs	chr8	-	13885665	13885881	13887759	13887826	13884793	13885201	13890166	13890268	116,66,103	574,655,653	95,182,142	564,387,535	192	341	0.0349775026302	0.264,0.152,0.219	0.23,0.455,0.32	-0.123
ENSMUSG00000042323	Pbrm1	chr14	+	31110414	31110579	31113848	31114004	31107108	31107310	31117012	31117083	337,218,302	403,125,345	364,331,299	522,567,470	290	281	0.0356865278597	0.448,0.628,0.459	0.403,0.361,0.381	0.13
ENSMUSG00000028692	Akr1a1	chr4	-	116637761	116637848	116638960	116639160	116636509	116636669	116639809	116640005	4927,5003,5163	3571,6205,3863	5600,5638,5602	3917,2501,3479	325	212	0.0356865278597	0.474,0.345,0.466	0.483,0.595,0.512	-0.102
ENSMUSG00000025173	Wdr45b	chr11	-	121335383	121335574	121341113	121341215	121330146	121330232	121349231	121349306	320,141,439	782,576,940	323,640,505	725,949,882	227	316	0.0368404665046	0.363,0.254,0.394	0.383,0.484,0.444	-0.1
ENSMUSG00000000538	Tom1l2	chr11	-	60262648	60262783	60270317	60270467	60261054	60261213	60274923	60275002	79,1,87	123,57,186	82,102,111	139,102,122	275	260	0.0368404665046	0.378,0.016,0.307	0.358,0.486,0.462	-0.202
ENSMUSG00000028256	Odf2l	chr3	+	145126092	145126225	145127022	145127151	145124210	145124375	145127830	145127890	172,111,205	118,84,104	175,172,145	132,181,182	258	254	0.0370558362617	0.589,0.565,0.66	0.566,0.483,0.44	0.108
ENSMUSG00000061740	Cyp2d22	chr15	-	82373110	82373287	82374297	82374469	82372389	82372577	82375792	82376041	2,0,6	5,7,11	4,10,2	5,0,2	297	302	0.0375347524777	0.289,0.0,0.357	0.449,1.0,0.504	-0.436
ENSMUSG00000019806	Aig1	chr10	-	13801847	13801949	13829242	13829398	13690523	13690639	13868617	13868822	36,50,42	23,3,51	31,43,36	80,49,58	281	227	0.0375347524777	0.558,0.931,0.399	0.238,0.415,0.334	0.3
ENSMUSG00000037349	Nudt22	chr19	-	6994670	6994769	6995241	6995735	6993432	6993526	6996007	6996037	65,30,69	2,1,0	54,68,44	4,3,4	619	224	0.037759253699	0.922,0.916,1.0	0.83,0.891,0.799	0.106
ENSMUSG00000028100	Nudt17	chr3	-	96707783	96707809	96707809	96707886	96707557	96707650	96707991	96708175	12,8,20	32,21,7	5,4,4	22,24,31	202	151	0.037957360932	0.219,0.222,0.681	0.145,0.111,0.088	0.259
ENSMUSG00000040187	Arntl2	chr6	+	146825166	146825228	146827215	146827324	146823093	146823244	146828098	146828186	2,0,1	1,6,14	3,4,7	2,8,3	187	234	0.0379984579843	0.715,0.0,0.082	0.652,0.385,0.745	-0.328
ENSMUSG00000033335	Dnm2	chr9	+	21489742	21489794	21490657	21490669	21487046	21487076	21494503	21494617	103,57,82	14,9,8	67,92,89	14,29,21	177	137	0.0381725748252	0.851,0.831,0.888	0.787,0.711,0.766	0.102
ENSMUSG00000062995	Ica1	chr6	-	8653496	8653535	8653629	8653692	8643972	8644242	8656361	8656408	54,63,53	32,19,36	34,30,33	31,28,43	188	164	0.0383792397336	0.595,0.743,0.562	0.489,0.483,0.401	0.176
ENSMUSG00000016757	Ttll12	chr15	-	83584655	83584732	83586850	83586984	83582345	83582462	83587073	83587233	524,103,420	413,156,376	445,454,497	288,300,301	259	202	0.0383792397336	0.497,0.34,0.466	0.547,0.541,0.563	-0.116
ENSMUSG00000038535	Zfp280d	chr9	+	72329509	72329610	72329708	72329953	72329027	72329162	72330865	72331173	8,0,1	11,10,8	0,0,2	1,7,16	226	370	0.0389921738635	0.544,0.0,0.17	0.0,0.0,0.17	0.181
ENSMUSG00000022064	Pibf1	chr14	+	99210939	99211070	99221558	99221643	99196348	99196451	99242838	99243009	169,194,205	69,40,85	155,158,188	88,100,87	256	210	0.0390749889035	0.668,0.799,0.664	0.591,0.564,0.639	0.112
ENSMUSG00000027288	Zfp106	chr2	-	120514142	120514262	120515441	120515504	120513616	120513688	120515913	120516105	258,57,278	610,376,605	351,331,305	670,520,571	188	245	0.0393277654422	0.355,0.165,0.375	0.406,0.453,0.41	-0.125
ENSMUSG00000036561	Ppp6r2	chr15	+	89259065	89259203	89262352	89262418	89256662	89256849	89265128	89265241	53,48,60	19,0,6	60,81,62	25,26,20	263	191	0.0393393773561	0.67,1.0,0.879	0.635,0.693,0.692	0.176
ENSMUSG00000020516	Rps6kb1	chr11	-	86516743	86516987	86517150	86517249	86516090	86516191	86517349	86517392	0,0,2	7,16,27	0,3,5	21,17,27	224	369	0.0395201958344	0.0,0.0,0.109	0.0,0.225,0.234	-0.117
ENSMUSG00000038000	Acd	chr8	-	105700281	105700358	105700446	105700540	105700003	105700048	105700702	105700839	76,61,85	24,55,48	87,112,98	34,23,20	219	202	0.0399575036825	0.745,0.506,0.62	0.702,0.818,0.819	-0.156
ENSMUSG00000026917	Wdr5	chr2	+	27520326	27520416	27520572	27520662	27519742	27519816	27520827	27520911	364,369,450	253,92,253	364,483,475	301,334,424	215	215	0.0419642940416	0.59,0.8,0.64	0.547,0.591,0.528	0.121
ENSMUSG00000087687	Pet100	chr8	+	3622341	3622428	3622592	3622625	3621596	3621611	3623223	3623508	86,78,71	102,336,138	64,78,99	98,47,100	212	158	0.0420582570507	0.386,0.147,0.277	0.327,0.553,0.425	-0.165
ENSMUSG00000025583	Rptor	chr11	+	119822910	119823021	119843681	119843756	119821660	119821744	119846357	119846423	93,22,93	163,76,159	131,132,113	158,147,163	236	200	0.0420926322633	0.326,0.197,0.331	0.413,0.432,0.37	-0.12
ENSMUSG00000040852	Plekhh2	chr17	+	84547462	84547525	84557371	84557521	84521695	84521825	84559489	84559573	17,22,22	66,51,66	29,35,67	64,53,81	188	275	0.0423315110891	0.274,0.387,0.328	0.399,0.491,0.547	-0.149
ENSMUSG00000071072	Ptges3	chr10	+	128074221	128074284	128075337	128075362	128072067	128072157	128076066	128077272	4,0,6	10,25,28	5,11,10	20,16,8	188	150	0.0438296361092	0.242,0.0,0.146	0.166,0.354,0.499	-0.21
ENSMUSG00000032615	Nt5m	chr11	+	59852790	59852891	59860749	59860810	59848103	59848484	59874552	59874667	37,4,80	104,135,98	56,51,47	95,63,72	226	186	0.0439012762437	0.226,0.024,0.402	0.327,0.4,0.349	-0.141
ENSMUSG00000038773	Kdm3b	chr18	+	34803449	34804049	34808240	34809489	34799284	34799359	34810258	34810460	423,70,273	275,141,244	285,367,329	172,193,164	725	1374	0.0441369040354	0.745,0.485,0.68	0.758,0.783,0.792	-0.141
ENSMUSG00000034574	Daam1	chr12	+	71915698	71915788	71936558	71936630	71895726	71895946	71942172	71942267	60,0,85	61,57,56	48,110,69	39,44,40	215	197	0.0449580699151	0.474,0.0,0.582	0.53,0.696,0.612	-0.261
ENSMUSG00000022723	Crybg3	chr16	-	59552171	59552287	59552529	59552574	59550401	59550549	59554106	59555752	33,54,41	70,59,86	18,25,10	65,77,34	170	241	0.0450664394669	0.401,0.565,0.403	0.282,0.315,0.294	0.159
ENSMUSG00000061751	Kalrn	chr16	-	34187414	34187504	34189667	34189737	34182657	34182750	34198392	34198502	49,11,32	63,78,70	64,67,43	66,53,61	195	215	0.0455049966496	0.462,0.135,0.335	0.517,0.582,0.437	-0.201
ENSMUSG00000038773	Kdm3b	chr18	+	34799284	34799359	34803449	34804049	34795674	34795780	34808240	34809489	12,24,27	169,41,182	12,15,1	172,168,188	200	725	0.0455324107368	0.205,0.68,0.35	0.202,0.245,0.019	0.256
ENSMUSG00000059005	Hnrnpa3	chr2	+	75662660	75662756	75663570	75663714	75661895	75662106	75665027	75665150	0,18,0	20,17,32	0,2,0	34,66,37	221	269	0.0458888956067	0.0,0.563,0.0	0.0,0.036,0.0	0.176
ENSMUSG00000054252	Fgfr3	chr5	+	33731280	33731431	33732116	33732261	33730143	33730334	33732721	33732912	2,0,5	16,20,15	0,1,0	7,20,24	276	270	0.0459344401124	0.109,0.0,0.246	0.0,0.047,0.0	0.103
ENSMUSG00000063952	Brpf3	chr17	+	28828343	28828441	28831313	28831411	28821085	28821592	28835761	28835916	8,27,5	58,15,65	3,3,6	43,77,82	223	223	0.0459582649374	0.121,0.643,0.071	0.065,0.038,0.068	0.221
ENSMUSG00000039041	Adrm1	chr2	+	180172855	180172972	180173909	180174033	180172033	180172247	180174308	180174395	14,1,5	1,7,1	34,117,16	0,2,3	242	249	0.0464837672783	0.935,0.128,0.837	1.0,0.984,0.846	-0.31
ENSMUSG00000057841	Rpl32	chr6	-	115806985	115807167	115807801	115807902	115805504	115805688	115808697	115808747	4182,4271,4656	16918,27516,17411	3939,10768,6753	17366,12898,16776	226	307	0.0464837672783	0.251,0.174,0.266	0.236,0.531,0.354	-0.143
ENSMUSG00000035722	Abca7	chr10	+	80007135	80007228	80007299	80007451	80006885	80006922	80007653	80007778	5,25,5	4,0,3	6,2,15	8,9,8	218	277	0.0469736636251	0.614,1.0,0.679	0.488,0.22,0.704	0.294
ENSMUSG00000039901	9130011E15Rik	chr19	-	45936361	45936427	45940444	45940503	45933785	45933855	45946001	45946103	47,46,58	12,20,7	34,45,46	14,26,30	184	191	0.0474590390834	0.803,0.705,0.896	0.716,0.642,0.614	0.144
ENSMUSG00000000374	Trappc10	chr10	-	78210763	78210878	78211475	78211622	78210377	78210454	78214567	78214815	48,0,46	171,48,169	87,52,49	187,150,139	272	240	0.0474827804092	0.199,0.0,0.194	0.291,0.234,0.237	-0.123
ENSMUSG00000001870	Ltbp1	chr17	+	75348743	75348869	75352686	75352830	75327196	75327322	75359289	75359469	68,58,54	60,0,71	23,43,36	52,53,50	251	269	0.0477485675772	0.548,1.0,0.449	0.322,0.465,0.436	0.258
ENSMUSG00000027134	Lpcat4	chr2	+	112241450	112241593	112241924	112242145	112239467	112240057	112242475	112242588	76,65,63	28,32,48	46,48,47	37,41,64	268	346	0.0490429298476	0.778,0.724,0.629	0.616,0.602,0.487	0.142
ENSMUSG00000033352	Map2k4	chr11	-	65719483	65719603	65735191	65735366	65712177	65712297	65756268	65756371	395,327,475	284,90,300	384,411,481	304,426,396	300	245	0.0490429298476	0.532,0.748,0.564	0.508,0.441,0.498	0.132
ENSMUSG00000002871	Tpra1	chr6	+	88910150	88910261	88910340	88910401	88909680	88909760	88910547	88910650	96,68,124	64,52,44	149,156,143	45,39,56	236	186	0.0491688156228	0.542,0.508,0.69	0.723,0.759,0.668	-0.137
ENSMUSG00000035725	Prkx	chrX	-	77773115	77773235	77782037	77782301	77771246	77771342	77786127	77786296	63,47,73	97,43,125	24,45,42	90,80,102	389	245	0.0494334682045	0.29,0.408,0.269	0.144,0.262,0.206	0.118
ENSMUSG00000023809	Rps6ka2	chr17	+	7227912	7228029	7236045	7236127	7170114	7170443	7246701	7246782	121,86,224	64,19,79	143,149,151	88,106,80	242	207	0.0496178316883	0.618,0.795,0.708	0.582,0.546,0.618	0.125
