# Supplementary material for: An Alternative Splicing Program for Mouse Craniofacial Development
Source: Front Physiol. 2020 Sep 4;11:1099. doi: 10.3389/fphys.2020.01099 (PMC7498679; doi:10.3389/fphys.2020.01099)
Supplement: Supplementary file 12 [file Data_Sheet_1.zip › Filtered rMATS results/MXE/E12.5_Mes_MXP_vs_FNP_MXE_filtered_output.txt]

GeneID	geneSymbol	chr	strand	1stExonStart_0base	1stExonEnd	2stExonStart_0base	2stExonEnd	upstreamES	upstreamEE	downstreamES	downstreamEE	IC_SAMPLE_1	SC_SAMPLE_1	IC_SAMPLE_2	SC_SAMPLE_2	IncFormLen	SkipFormLen	FDR	IncLevel1	IncLevel2	DeltaPSI
ENSMUSG00000030663	1110004F10Rik	chr7	+	116088273	116088414	116097761	116097953	116081357	116081412	116099439	116099523	3,2,6	50,24,31	35,22,23	47,30,52	266	317	8.37985361741e-05	0.067,0.09,0.187	0.47,0.466,0.345	-0.312
ENSMUSG00000075302	Erich2	chr2	+	70512759	70512816	70521072	70521108	70509655	70509701	70522479	70522507	6,8,13	5,3,8	3,2,4	0,0,0	182	161	0.000159816496737	0.515,0.702,0.59	1.0,1.0,1.0	-0.398
ENSMUSG00000018008	Cyth4	chr15	+	78602692	78602775	78604635	78604700	78597046	78597219	78605846	78605913	13,3,10	1,0,1	5,9,3	2,6,6	208	190	0.00708427009444	0.922,1.0,0.901	0.695,0.578,0.314	0.412
ENSMUSG00000031241	Tbx22	chrX	+	107681140	107681305	107681635	107681700	107680107	107680313	107682114	107682200	0,0,0	6,1,7	3,14,3	30,19,7	290	190	0.00909804480122	0.0,0.0,0.0	0.061,0.326,0.219	-0.202
ENSMUSG00000054863	Fam19a5	chr15	+	87681479	87681629	87720501	87720629	87625229	87625486	87757296	87759336	32,27,26	130,138,146	55,53,58	124,77,166	275	253	0.0169079196267	0.185,0.153,0.141	0.29,0.388,0.243	-0.147
ENSMUSG00000038671	Arfrp1	chr2	-	181364013	181364195	181364604	181364698	181359714	181359739	181365218	181365338	9,6,10	0,0,1	5,4,4	5,1,2	219	307	0.0199507592041	1.0,1.0,0.933	0.584,0.849,0.737	0.254
ENSMUSG00000030663	1110004F10Rik	chr7	+	116093024	116093256	116097761	116097953	116088273	116088414	116099439	116099523	2,1,2	50,25,31	5,10,17	50,33,53	357	317	0.0199507592041	0.034,0.034,0.054	0.082,0.212,0.222	-0.131
ENSMUSG00000048126	Col6a3	chr1	-	90813214	90813814	90815950	90816535	90811258	90811831	90830142	90830258	49,89,39	261,353,222	37,60,38	105,103,104	710	725	0.0199507592041	0.161,0.205,0.152	0.265,0.373,0.272	-0.131
ENSMUSG00000028782	Adgrb2	chr4	+	130005024	130005108	130005389	130005554	129992053	129992879	130006751	130006916	77,76,68	30,18,26	104,116,88	23,12,6	209	290	0.0253854364795	0.781,0.854,0.784	0.863,0.931,0.953	-0.109
ENSMUSG00000002279	Lmf1	chr17	+	25612295	25612444	25631734	25631800	25588675	25588686	25645148	25645316	19,13,21	52,67,54	39,23,42	44,35,61	274	191	0.0266502603916	0.203,0.119,0.213	0.382,0.314,0.324	-0.162
ENSMUSG00000042793	Lgr6	chr1	-	135021774	135021846	135027051	135027267	135005690	135005759	135063620	135063692	21,18,3	7,10,7	7,7,6	2,0,0	341	197	0.0270308728219	0.634,0.51,0.198	0.669,1.0,1.0	-0.442
ENSMUSG00000089872	Rps6kc1	chr1	-	190783563	190783646	190799012	190800581	190772878	190773703	190834005	190834036	18,4,11	1,2,4	7,5,11	1,0,0	1694	208	0.0271531869108	0.688,0.197,0.252	0.462,1.0,1.0	-0.442
ENSMUSG00000040785	Ttc3	chr16	+	94384345	94384388	94384783	94384934	94383911	94384066	94385335	94385423	70,62,27	321,268,111	110,79,51	258,217,123	168	276	0.034589490436	0.264,0.275,0.286	0.412,0.374,0.405	-0.122
ENSMUSG00000017692	Rhbdl3	chr11	+	80331794	80331907	80337486	80337587	80330556	80330705	80346825	80346886	19,19,16	8,11,5	4,3,14	0,1,1	238	226	0.0369284918139	0.693,0.621,0.752	1.0,0.74,0.93	-0.201
ENSMUSG00000027323	Rad51	chr2	+	119131503	119131617	119134386	119134508	119123802	119123875	119147241	119147445	6,6,6	6,4,3	1,4,9	0,1,1	239	247	0.0474881908005	0.508,0.608,0.674	1.0,0.805,0.903	-0.306
ENSMUSG00000027702	Lrrc34	chr3	-	30629972	30630099	30631281	30631437	30624266	30624902	30631792	30631947	0,0,2	2,10,5	7,8,15	17,22,18	281	252	0.0474881908005	0.0,0.0,0.264	0.27,0.246,0.428	-0.227
ENSMUSG00000039958	Mettl20	chr6	+	149144033	149144442	149147157	149147288	149142605	149142715	149150341	149150398	38,27,20	20,25,24	19,16,14	37,38,41	534	256	0.0480822888863	0.477,0.341,0.285	0.198,0.168,0.141	0.199
ENSMUSG00000048758	Rpl29	chr9	+	106429969	106430014	106430307	106430372	106429453	106429576	106431068	106431568	261,261,280	270,242,293	156,137,180	208,264,271	170	190	0.0484499510992	0.519,0.547,0.516	0.456,0.367,0.426	0.111
