# Supplementary material for: An Alternative Splicing Program for Mouse Craniofacial Development
Source: Front Physiol. 2020 Sep 4;11:1099. doi: 10.3389/fphys.2020.01099 (PMC7498679; doi:10.3389/fphys.2020.01099)
Supplement: Supplementary file 12 [file Data_Sheet_1.zip › Filtered rMATS results/MXE/E12.5_Ect_MXP_vs_MNP_MXE_filtered_output.txt]

GeneID	geneSymbol	chr	strand	1stExonStart_0base	1stExonEnd	2stExonStart_0base	2stExonEnd	upstreamES	upstreamEE	downstreamES	downstreamEE	IC_SAMPLE_1	SC_SAMPLE_1	IC_SAMPLE_2	SC_SAMPLE_2	IncFormLen	SkipFormLen	FDR	IncLevel1	IncLevel2	DeltaPSI
ENSMUSG00000049154	Fam183b	chr11	-	58796554	58796658	58798635	58798695	58792796	58792999	58801760	58801960	4,5,5	7,3,6	0,0,0	2,1,5	185	229	6.61681633344e-06	0.414,0.674,0.508	0.0,0.0,0.0	0.532
ENSMUSG00000057230	Aak1	chr6	+	86970990	86971086	86981295	86981397	86967268	86967373	86982541	86982643	5,18,8	6,5,1	4,11,3	0,0,0	221	227	0.00390429592736	0.461,0.787,0.892	1.0,1.0,1.0	-0.287
ENSMUSG00000026883	Dab2ip	chr2	+	35643887	35643991	35661491	35661625	35622036	35622283	35707647	35707801	29,23,52	256,259,256	50,38,62	173,178,154	229	259	0.0113321378441	0.114,0.091,0.187	0.246,0.194,0.313	-0.12
ENSMUSG00000034656	Cacna1a	chr8	+	84612284	84612412	84615573	84615670	84611597	84611748	84617791	84617897	11,12,8	0,2,0	3,7,4	2,4,4	253	222	0.0113321378441	1.0,0.84,1.0	0.568,0.606,0.467	0.4
ENSMUSG00000026999	Nup35	chr2	+	80654792	80654862	80657188	80657353	80652853	80652995	80658320	80658902	0,0,1	17,17,8	8,4,1	16,20,16	195	290	0.0152712678176	0.0,0.0,0.157	0.426,0.229,0.085	-0.194
ENSMUSG00000059447	Hadhb	chr5	+	30179551	30179639	30180314	30180389	30178796	30178844	30180920	30180975	4,9,5	0,0,1	6,4,11	5,7,1	213	200	0.0152712678176	1.0,1.0,0.824	0.53,0.349,0.912	0.344
ENSMUSG00000038346	Zfp384	chr6	+	125024862	125025082	125030797	125031022	125024032	125024270	125033239	125033318	5,6,3	32,29,27	0,0,1	20,19,24	345	350	0.0186119089905	0.137,0.173,0.101	0.0,0.0,0.041	0.123
ENSMUSG00000059005	Hnrnpa3	chr2	+	75662844	75662925	75663672	75663714	75662660	75662756	75665027	75665150	2,1,11	11,15,13	1,0,0	10,9,15	206	167	0.0233316052865	0.128,0.051,0.407	0.075,0.0,0.0	0.17
ENSMUSG00000066406	Akap13	chr7	+	75679819	75679873	75683393	75683459	75677105	75677479	75685116	75685309	7,5,7	0,0,0	3,1,2	4,3,0	179	191	0.0244122462937	1.0,1.0,1.0	0.445,0.262,1.0	0.431
ENSMUSG00000028563	Tm2d1	chr4	-	98365562	98365636	98374919	98375013	98357917	98358047	98380617	98380691	9,9,9	35,59,53	2,1,2	33,49,39	219	199	0.0340429365292	0.189,0.122,0.134	0.052,0.018,0.045	0.11
ENSMUSG00000038305	Spats2l	chr1	+	57799304	57799354	57832052	57832137	57774860	57775024	57855463	57855524	6,2,14	108,113,126	20,7,39	82,108,95	175	210	0.0415649278621	0.063,0.021,0.118	0.226,0.072,0.33	-0.142
ENSMUSG00000058897	Col25a1	chr3	+	130474807	130474867	130475592	130475664	130439312	130439339	130476368	130476476	8,6,6	2,0,0	5,4,2	3,2,3	185	197	0.0415649278621	0.81,1.0,1.0	0.64,0.68,0.415	0.358
ENSMUSG00000036893	Ehmt1	chr2	-	24877454	24877626	24884145	24884702	24858172	24858250	24919553	24919590	10,6,3	2,0,0	0,7,3	1,4,1	682	297	0.0415649278621	0.685,1.0,1.0	0.0,0.432,0.566	0.562
ENSMUSG00000028782	Adgrb2	chr4	+	130005389	130005554	130006751	130006916	130005024	130005108	130007561	130007726	29,24,24	8,7,6	17,17,17	0,3,0	290	290	0.0415893126247	0.784,0.774,0.8	1.0,0.85,1.0	-0.164
ENSMUSG00000075225	Gm29096	chr10	-	41613292	41613342	41614780	41614892	41612769	41612946	41615832	41615984	3,2,10	0,0,0	3,11,13	0,4,3	237	175	0.0415893126247	1.0,1.0,1.0	1.0,0.67,0.762	0.189
ENSMUSG00000028923	Necap2	chr4	-	141070854	141070940	141071580	141071717	141070055	141070233	141072528	141072637	17,21,11	1,0,0	27,29,37	3,6,3	262	211	0.0441975386747	0.932,1.0,1.0	0.879,0.796,0.909	0.116
ENSMUSG00000071669	Snx29	chr16	+	11349905	11349958	11367676	11367801	11347858	11347920	11395218	11395399	5,6,2	43,27,32	14,8,5	22,20,8	178	250	0.0443114611682	0.14,0.238,0.081	0.472,0.36,0.467	-0.28
ENSMUSG00000017692	Rhbdl3	chr11	+	80319557	80319716	80323358	80323583	80300911	80301271	80330556	80330705	56,58,32	170,171,140	57,87,64	127,156,96	284	350	0.0443114611682	0.289,0.295,0.22	0.356,0.407,0.451	-0.137
ENSMUSG00000030768	Disp1	chr1	-	183107117	183107147	183135354	183135876	183098919	183099047	183147379	183147531	58,86,85	0,1,0	39,62,49	5,0,3	647	155	0.0447326435657	1.0,0.954,1.0	0.651,1.0,0.796	0.169
