# Supplementary material for: An Alternative Splicing Program for Mouse Craniofacial Development
Source: Front Physiol. 2020 Sep 4;11:1099. doi: 10.3389/fphys.2020.01099 (PMC7498679; doi:10.3389/fphys.2020.01099)
Supplement: Supplementary file 12 [file Data_Sheet_1.zip › Filtered rMATS results/MXE/E11.5_Ect_FNP_vs_MNP_MXE_filtered_output.txt]

GeneID	geneSymbol	chr	strand	1stExonStart_0base	1stExonEnd	2stExonStart_0base	2stExonEnd	upstreamES	upstreamEE	downstreamES	downstreamEE	IC_SAMPLE_1	SC_SAMPLE_1	IC_SAMPLE_2	SC_SAMPLE_2	IncFormLen	SkipFormLen	FDR	IncLevel1	IncLevel2	DeltaPSI
ENSMUSG00000070366	Plpp4	chr7	+	129307623	129307732	129316267	129316358	129257048	129257169	129321488	129321552	0,0,0	1,2,1	8,5,6	4,6,7	234	216	0.000264828215631	0.0,0.0,0.0	0.649,0.435,0.442	-0.509
ENSMUSG00000078700	D030028A08Rik	chr11	+	96958852	96959024	96959339	96959451	96952580	96952728	96959553	96960062	13,11,11	6,7,7	5,3,0	18,11,9	297	237	0.00208319453005	0.634,0.556,0.556	0.181,0.179,0.0	0.462
ENSMUSG00000024793	Tnfrsf25	chr4	+	152117639	152117694	152118246	152118302	152117377	152117542	152118400	152118499	0,2,3	6,1,2	5,5,5	1,0,0	180	181	0.00545751137842	0.0,0.668,0.601	0.834,1.0,1.0	-0.522
ENSMUSG00000026014	Raph1	chr1	-	60510416	60510491	60518979	60519060	60503517	60503595	60525591	60526100	2,4,3	15,18,14	13,12,19	19,5,9	206	200	0.00646968818253	0.115,0.177,0.172	0.399,0.7,0.672	-0.436
ENSMUSG00000030849	Fgfr2	chr7	-	130200982	130201173	130218997	130219121	130196171	130196374	130241199	130241277	0,0,1	29,20,32	2,4,4	12,10,22	249	316	0.00660041905	0.0,0.0,0.038	0.175,0.337,0.187	-0.22
ENSMUSG00000097039	Pvt1	chr15	+	62159996	62160128	62175466	62175548	62149238	62149352	62242173	62242301	0,0,0	14,20,11	6,4,4	30,19,26	257	207	0.00880437621752	0.0,0.0,0.0	0.139,0.145,0.11	-0.131
ENSMUSG00000097039	Pvt1	chr15	+	62159996	62160128	62175466	62175548	62107147	62107465	62242173	62242301	0,0,2	16,23,19	5,10,7	28,21,40	257	207	0.00880437621752	0.0,0.0,0.078	0.126,0.277,0.124	-0.15
ENSMUSG00000029456	Acad10	chr5	-	121634676	121634822	121637243	121637394	121632488	121632662	121642611	121642680	1,1,0	20,20,15	7,3,9	34,18,16	276	271	0.00880437621752	0.047,0.047,0.0	0.168,0.141,0.356	-0.19
ENSMUSG00000035778	Ggta1	chr2	-	35414218	35414284	35416471	35416507	35413325	35413427	35423231	35423412	4,4,12	18,12,11	1,1,1	23,14,16	161	191	0.0201365460051	0.209,0.283,0.564	0.049,0.078,0.069	0.287
ENSMUSG00000046782	Ttc6	chr12	+	57714067	57714141	57725571	57725782	57711208	57711328	57728406	57728559	2,2,3	0,1,1	10,16,6	23,19,13	199	336	0.0202934366781	1.0,0.772,0.835	0.423,0.587,0.438	0.386
ENSMUSG00000036503	Rnf13	chr3	+	57779382	57779508	57796197	57796295	57764256	57764382	57802446	57802537	6,4,3	5,2,8	1,2,0	11,9,13	251	223	0.0208194691609	0.516,0.64,0.25	0.075,0.165,0.0	0.389
ENSMUSG00000026004	Kansl1l	chr1	-	66762047	66762252	66772905	66773027	66738050	66738213	66773421	66773619	132,120,99	64,51,53	121,109,87	114,78,86	247	330	0.0268265685049	0.734,0.759,0.714	0.586,0.651,0.575	0.132
ENSMUSG00000091474	2610021A01Rik	chr7	+	41601747	41601815	41602877	41602997	41599284	41599400	41603435	41603465	0,3,5	2,9,10	0,1,0	11,7,7	193	245	0.0280941957374	0.0,0.297,0.388	0.0,0.154,0.0	0.177
