# Supplementary material for: An Alternative Splicing Program for Mouse Craniofacial Development
Source: Front Physiol. 2020 Sep 4;11:1099. doi: 10.3389/fphys.2020.01099 (PMC7498679; doi:10.3389/fphys.2020.01099)
Supplement: Supplementary file 12 [file Data_Sheet_1.zip › Filtered rMATS results/MXE/E12.5_MXP_Ect_vs_Mes_MXE_filtered_output.txt]

GeneID	geneSymbol	chr	strand	1stExonStart_0base	1stExonEnd	2stExonStart_0base	2stExonEnd	upstreamES	upstreamEE	downstreamES	downstreamEE	IC_SAMPLE_1	SC_SAMPLE_1	IC_SAMPLE_2	SC_SAMPLE_2	IncFormLen	SkipFormLen	FDR	IncLevel1	IncLevel2	DeltaPSI
ENSMUSG00000025812	Pard3	chr8	+	127410728	127410773	127415569	127415797	127409555	127409707	127426521	127426753	76,82,60	307,339,320	10,7,16	547,507,518	170	353	0.0	0.34,0.334,0.28	0.037,0.028,0.06	0.276
ENSMUSG00000004562	Arhgef40	chr14	+	52003653	52003758	52003972	52004116	52002284	52002462	52004611	52004742	194,222,264	222,277,297	823,920,1084	338,442,531	230	269	0.0	0.505,0.484,0.51	0.74,0.709,0.705	-0.218
ENSMUSG00000040407	Akap9	chr5	+	4003560	4003782	4004802	4004943	3992045	3992138	4005409	4005513	35,42,42	55,37,38	6,4,3	75,58,38	347	266	0.0	0.328,0.465,0.459	0.058,0.05,0.057	0.362
ENSMUSG00000054252	Fgfr3	chr5	+	33732721	33732912	33733256	33733402	33731280	33731431	33733659	33733781	101,128,126	157,180,175	0,3,0	44,32,38	316	271	0.0	0.356,0.379,0.382	0.0,0.074,0.0	0.348
ENSMUSG00000054252	Fgfr3	chr5	+	33731280	33731431	33732116	33732261	33730143	33730334	33732721	33732912	164,219,219	32,21,23	4,7,2	43,75,75	276	270	0.0	0.834,0.911,0.903	0.083,0.084,0.025	0.819
ENSMUSG00000055320	Tead1	chr7	+	112841887	112841950	112842039	112842102	112839415	112839480	112856797	112856932	87,71,65	40,36,25	10,5,3	74,59,23	188	188	0.0	0.685,0.664,0.722	0.119,0.078,0.115	0.586
ENSMUSG00000055320	Tead1	chr7	+	112841887	112841950	112842039	112842102	112839415	112839480	112891718	112891859	67,59,58	14,20,11	10,5,3	28,30,9	188	188	0.0	0.827,0.747,0.841	0.263,0.143,0.25	0.586
ENSMUSG00000055320	Tead1	chr7	+	112841887	112841950	112876074	112876248	112839415	112839480	112891718	112891859	67,59,58	250,307,205	10,5,3	254,240,114	188	299	0.0	0.299,0.234,0.31	0.059,0.032,0.04	0.237
ENSMUSG00000055320	Tead1	chr7	+	112841887	112841950	112842039	112842102	112839415	112839480	112856052	112856064	76,73,64	26,30,21	10,7,3	48,47,14	188	188	0.0	0.745,0.709,0.753	0.172,0.13,0.176	0.576
ENSMUSG00000030704	Rab6a	chr7	+	100629665	100629771	100629837	100629943	100628403	100628457	100631741	100631853	65,90,62	1563,1692,1413	262,264,216	1099,1117,891	231	231	0.0	0.04,0.051,0.042	0.193,0.191,0.195	-0.149
ENSMUSG00000022246	Rai14	chr15	-	10589258	10589345	10591586	10591615	10587837	10587924	10592071	10592250	187,157,196	66,77,63	1551,1531,1122	189,158,126	154	212	0.0	0.796,0.737,0.811	0.919,0.93,0.925	-0.143
ENSMUSG00000053477	Tcf4	chr18	+	69633576	69633682	69636830	69636964	69593418	69593584	69642882	69643015	9,12,10	434,452,290	448,441,397	1818,1826,1345	231	259	0.0	0.023,0.029,0.037	0.216,0.213,0.249	-0.196
ENSMUSG00000031708	Tecr	chr8	-	83572840	83572946	83573219	83573323	83572680	83572753	83573870	83573922	267,313,346	1931,1818,2050	508,472,582	1481,1527,1444	229	231	0.0	0.122,0.148,0.145	0.257,0.238,0.289	-0.123
ENSMUSG00000027455	Nsfl1c	chr2	+	151503013	151503179	151504110	151504203	151500714	151500789	151505352	151505462	378,454,355	668,663,582	61,65,88	830,770,773	291	218	0.0	0.298,0.339,0.314	0.052,0.059,0.079	0.254
ENSMUSG00000029673	Auts2	chr5	-	131466031	131466127	131470413	131470458	131457838	131457910	131472258	131472479	104,90,71	51,50,41	47,33,45	133,142,140	170	221	0.0	0.726,0.701,0.692	0.315,0.232,0.295	0.426
ENSMUSG00000025404	R3hdm2	chr10	+	127471767	127472000	127476519	127476698	127464981	127465013	127481692	127481794	275,249,231	158,180,145	291,297,268	30,38,45	358	304	0.0	0.596,0.54,0.575	0.892,0.869,0.835	-0.295
ENSMUSG00000025404	R3hdm2	chr10	+	127476519	127476698	127481692	127481794	127471767	127472000	127483975	127484218	544,619,571	121,160,131	840,895,870	29,41,36	304	227	0.0	0.77,0.743,0.765	0.956,0.942,0.947	-0.189
ENSMUSG00000020121	Srgap1	chr10	-	121828728	121828762	121829226	121829329	121825633	121825694	121831884	121831912	83,84,92	2,1,1	44,48,35	16,17,25	228	159	0.0	0.967,0.983,0.985	0.657,0.663,0.494	0.374
ENSMUSG00000031511	Arhgef7	chr8	+	11758430	11758517	11781154	11781239	11728104	11728416	11782524	11782655	8,4,6	98,95,86	98,74,84	227,166,168	212	210	0.0	0.075,0.04,0.065	0.3,0.306,0.331	-0.252
ENSMUSG00000027985	Lef1	chr3	+	131193128	131193251	131200294	131200402	131189334	131189425	131204255	131204304	164,154,116	260,289,242	2961,2898,2794	1314,1119,1489	248	233	0.0	0.372,0.334,0.311	0.679,0.709,0.638	-0.336
ENSMUSG00000027985	Lef1	chr3	+	131193128	131193251	131194624	131194787	131189334	131189425	131200294	131200402	166,155,116	534,637,631	2968,2904,2798	2808,2937,3814	248	288	0.0	0.265,0.22,0.176	0.551,0.535,0.46	-0.295
ENSMUSG00000027985	Lef1	chr3	+	131184642	131184775	131189334	131189425	131115412	131115546	131193128	131193251	672,670,579	139,137,98	3072,3144,3044	2467,2445,2409	258	216	0.0	0.802,0.804,0.832	0.51,0.518,0.514	0.299
ENSMUSG00000022139	Mbnl2	chr14	+	120385390	120385591	120388899	120389163	120379149	120379314	120396450	120396604	363,397,339	43,43,67	391,358,226	163,174,151	326	389	0.0	0.91,0.917,0.858	0.741,0.711,0.641	0.197
ENSMUSG00000025558	Dock9	chr14	-	121591310	121591354	121591811	121591948	121586226	121586342	121594335	121594383	138,203,175	1,1,2	30,15,10	13,12,3	262	169	0.0	0.989,0.992,0.983	0.598,0.446,0.683	0.412
ENSMUSG00000025558	Dock9	chr14	-	121591310	121591354	121591811	121591879	121586226	121586342	121594335	121594383	91,134,120	1,1,2	15,14,8	13,12,3	193	169	0.0	0.988,0.992,0.981	0.503,0.505,0.7	0.418
ENSMUSG00000031565	Fgfr1	chr8	+	25564339	25564484	25566710	25566913	25563373	25563524	25568187	25568333	44,42,40	212,270,244	2,1,0	696,682,743	270	328	0.0	0.201,0.159,0.166	0.003,0.002,0.0	0.174
ENSMUSG00000031565	Fgfr1	chr8	+	25564339	25564484	25566710	25566907	25562137	25562328	25568187	25568333	100,87,37	33,28,20	2468,2656,2397	146,109,156	270	322	0.0	0.783,0.787,0.688	0.953,0.967,0.948	-0.203
ENSMUSG00000031565	Fgfr1	chr8	+	25563373	25563524	25568187	25568333	25562137	25562328	25569638	25569760	222,284,262	407,433,396	6,3,7	2822,2774,2893	276	271	0.0	0.349,0.392,0.394	0.002,0.001,0.002	0.377
ENSMUSG00000031565	Fgfr1	chr8	+	25563373	25563524	25564339	25564484	25562137	25562328	25566710	25566913	345,446,399	226,223,170	6,5,7	4438,4583,4242	276	270	0.0	0.599,0.662,0.697	0.001,0.001,0.002	0.651
ENSMUSG00000034101	Ctnnd1	chr2	-	84622010	84622082	84624269	84624558	84620834	84620987	84650405	84650740	317,330,242	972,1161,934	510,480,299	500,469,324	414	197	0.0	0.134,0.119,0.11	0.327,0.328,0.305	-0.199
ENSMUSG00000030849	Fgfr2	chr7	-	130198418	130198563	130199757	130199905	130196177	130196374	130200982	130201173	1968,1988,2047	17,15,18	13,26,8	845,812,762	273	270	0.0	0.991,0.992,0.991	0.015,0.031,0.01	0.973
ENSMUSG00000032366	Tpm1	chr9	-	67031028	67031098	67031451	67031514	67022591	67023441	67031950	67032026	471,620,528	1665,1464,1383	2224,2050,2226	1746,1557,1441	188	195	0.0	0.227,0.305,0.284	0.569,0.577,0.616	-0.315
ENSMUSG00000032366	Tpm1	chr9	-	67031950	67032026	67032465	67032541	67031451	67031514	67032793	67032864	4624,5013,4884	997,1284,1081	2977,2630,2730	4841,4400,4774	201	201	0.0	0.823,0.796,0.819	0.381,0.374,0.364	0.44
ENSMUSG00000039108	Lsm14b	chr2	+	180027899	180028035	180031360	180031528	180026397	180026798	180031793	180031871	629,637,581	102,133,142	961,816,825	1141,994,1227	261	293	0.0	0.874,0.843,0.821	0.486,0.48,0.43	0.381
ENSMUSG00000039108	Lsm14b	chr2	+	180031360	180031528	180031793	180031871	180028957	180029074	180032060	180032222	681,838,917	42,40,75	504,460,529	444,378,442	293	203	0.0	0.918,0.936,0.894	0.44,0.457,0.453	0.466
ENSMUSG00000039108	Lsm14b	chr2	+	180031360	180031528	180031793	180031871	180027899	180028035	180032060	180032222	775,886,1010	42,40,75	215,246,286	447,382,444	293	203	0.0	0.927,0.939,0.903	0.25,0.309,0.309	0.634
ENSMUSG00000039108	Lsm14b	chr2	+	180028957	180029074	180031793	180031871	180027899	180028035	180032060	180032222	280,283,295	42,40,75	787,598,634	447,382,444	242	203	0.0	0.848,0.856,0.767	0.596,0.568,0.545	0.254
ENSMUSG00000020954	Strn3	chr12	-	51629373	51629507	51643103	51643214	51627704	51627880	51647993	51648135	495,445,357	786,862,660	184,144,128	1023,997,628	236	259	0.0	0.409,0.362,0.372	0.165,0.137,0.183	0.219
ENSMUSG00000026883	Dab2ip	chr2	+	35661491	35661625	35707647	35707801	35643887	35643991	35708813	35708912	95,70,67	295,264,255	296,241,203	342,304,245	259	279	0.0	0.258,0.222,0.221	0.482,0.461,0.472	-0.238
ENSMUSG00000026883	Dab2ip	chr2	+	35643887	35644124	35661491	35661625	35621980	35622283	35707647	35707801	24,23,48	256,259,256	171,146,193	326,304,259	362	259	0.0	0.063,0.06,0.118	0.273,0.256,0.348	-0.212
ENSMUSG00000028906	Epb41	chr4	-	131929693	131929795	131935738	131935867	131928491	131928572	131957642	131957819	221,231,166	803,850,740	1406,1430,1178	1311,1154,1153	254	227	0.0	0.197,0.195,0.167	0.489,0.525,0.477	-0.311
ENSMUSG00000030766	Arhgap17	chr7	-	123292035	123292205	123294471	123294705	123286497	123287013	123296409	123296566	55,49,45	256,300,204	150,164,159	235,285,233	359	295	0.0	0.15,0.118,0.153	0.344,0.321,0.359	-0.201
ENSMUSG00000018417	Myo1b	chr1	-	51766821	51766908	51768649	51768736	51763889	51763964	51769003	51769090	9,10,11	265,355,276	289,288,253	248,275,229	212	212	0.0	0.033,0.027,0.038	0.538,0.512,0.525	-0.492
ENSMUSG00000018417	Myo1b	chr1	-	51769003	51769090	51770785	51770854	51763889	51763964	51773232	51773382	110,122,89	40,46,31	172,131,107	1,5,4	194	212	0.0	0.75,0.743,0.758	0.995,0.966,0.967	-0.226
ENSMUSG00000036225	Kctd1	chr18	-	14986335	14986480	15007695	15007874	14973979	14974285	15151315	15151446	71,67,58	740,667,650	154,137,130	376,386,453	304	270	0.0	0.079,0.082,0.073	0.267,0.24,0.203	-0.159
ENSMUSG00000033335	Dnm2	chr9	+	21478898	21479037	21480406	21480545	21478280	21478348	21481332	21481419	397,344,359	361,376,410	230,266,268	796,715,881	264	264	0.0	0.524,0.478,0.467	0.224,0.271,0.233	0.247
ENSMUSG00000025026	Add3	chr19	+	53216800	53217015	53226590	53226729	53140444	53140714	53231179	53231331	7,8,4	224,222,173	67,49,25	273,279,168	340	264	0.0	0.024,0.027,0.018	0.16,0.12,0.104	-0.105
ENSMUSG00000022995	Enah	chr1	-	181913306	181913373	181917198	181917247	181908297	181908376	181918257	181918315	289,357,289	120,149,107	469,419,340	458,416,340	174	192	2.6536348876e-14	0.727,0.726,0.749	0.531,0.526,0.525	0.207
ENSMUSG00000029864	Gstk1	chr6	+	42246810	42246939	42247483	42247584	42246549	42246631	42249378	42249495	159,220,131	79,76,67	167,125,198	18,15,16	254	226	2.6536348876e-14	0.642,0.72,0.635	0.892,0.881,0.917	-0.231
ENSMUSG00000026883	Dab2ip	chr2	+	35643887	35643991	35661491	35661625	35622036	35622283	35707647	35707801	29,23,52	256,259,256	153,136,195	326,304,259	229	259	2.6536348876e-14	0.114,0.091,0.187	0.347,0.336,0.46	-0.25
ENSMUSG00000020954	Strn3	chr12	-	51633578	51633719	51643103	51643214	51629373	51629507	51647993	51648135	622,550,469	239,153,132	217,159,150	207,166,104	236	266	5.21249710061e-14	0.746,0.802,0.8	0.542,0.519,0.619	0.223
ENSMUSG00000003992	Ssbp2	chr13	+	91564609	91564694	91642301	91642391	91461049	91461248	91664117	91664177	141,180,161	456,483,453	273,260,201	323,291,258	210	215	7.6815746746e-14	0.24,0.276,0.267	0.464,0.478,0.444	-0.201
ENSMUSG00000013076	Amotl1	chr9	-	14592753	14593711	14596450	14596600	14575150	14575439	14614733	14615006	142,99,134	536,497,447	272,254,120	396,372,168	275	1083	1.00655116426e-13	0.511,0.44,0.541	0.73,0.729,0.738	-0.235
ENSMUSG00000066043	Phactr4	chr4	-	132386891	132387065	132413069	132413123	132378404	132378563	132422344	132422489	138,139,111	54,49,52	110,106,116	191,139,128	179	299	3.46321841262e-13	0.81,0.826,0.781	0.49,0.56,0.602	0.255
ENSMUSG00000039361	Picalm	chr7	+	90182218	90182368	90189149	90189257	90177499	90177603	90191140	90191272	580,465,419	474,462,408	389,372,335	767,822,604	275	233	5.35149702331e-13	0.509,0.46,0.465	0.301,0.277,0.32	0.179
ENSMUSG00000055762	Eef1d	chr15	-	75896819	75896919	75900690	75900762	75896280	75896464	75901131	75901255	849,1176,1105	262,321,321	1019,995,1353	154,120,160	197	225	8.61343783183e-13	0.787,0.807,0.797	0.883,0.904,0.906	-0.101
ENSMUSG00000048758	Rpl29	chr9	+	106429969	106430014	106430307	106430372	106429453	106429576	106431068	106431568	116,158,148	281,314,420	261,261,280	270,242,293	170	190	1.10639454587e-12	0.316,0.36,0.283	0.519,0.547,0.516	-0.208
ENSMUSG00000030315	Vgll4	chr6	-	114890616	114890806	114957935	114958011	114863883	114864079	114969712	114969994	85,86,117	677,774,717	24,24,13	507,516,506	201	315	1.25099930415e-12	0.164,0.148,0.204	0.069,0.068,0.039	0.113
ENSMUSG00000031565	Fgfr1	chr8	+	25564339	25564484	25566710	25566913	25562137	25562328	25568187	25568333	100,87,37	102,120,109	2468,2656,2397	704,684,745	270	328	1.82437398522e-12	0.544,0.468,0.292	0.81,0.825,0.796	-0.376
ENSMUSG00000034164	Emid1	chr11	-	5109543	5109634	5110689	5110774	5106264	5106969	5116879	5116924	80,80,91	51,54,51	191,187,191	26,43,28	210	216	2.02084502978e-12	0.617,0.604,0.647	0.883,0.817,0.875	-0.236
ENSMUSG00000042323	Pbrm1	chr14	+	31113848	31114004	31117012	31117083	31107108	31107310	31117199	31117416	125,200,146	436,461,431	108,79,72	640,671,499	281	196	3.11802099291e-12	0.167,0.232,0.191	0.105,0.076,0.091	0.106
ENSMUSG00000029673	Auts2	chr5	-	131466031	131466127	131470413	131470458	131457838	131457910	131472237	131472479	65,76,60	38,51,42	35,46,24	86,102,81	170	221	4.20422900474e-12	0.69,0.66,0.65	0.346,0.37,0.278	0.335
ENSMUSG00000019854	Reps1	chr10	+	18104153	18104275	18107670	18107748	18094844	18094908	18114398	18114486	95,101,81	433,386,428	135,135,100	213,236,203	247	203	6.09555543296e-12	0.153,0.177,0.135	0.342,0.32,0.288	-0.162
ENSMUSG00000054863	Fam19a5	chr15	+	87681479	87681629	87720501	87720629	87625229	87625486	87757296	87759336	96,126,104	173,150,150	32,27,26	130,138,146	275	253	9.96266837143e-12	0.338,0.436,0.389	0.185,0.153,0.141	0.228
ENSMUSG00000007411	Mark3	chr12	+	111604510	111604564	111647470	111647728	111574509	111575101	111653389	111653434	15,7,5	144,133,121	15,14,23	20,34,21	179	383	2.61041854799e-11	0.182,0.101,0.081	0.616,0.468,0.701	-0.474
ENSMUSG00000026150	Mff	chr1	+	82741817	82741976	82747082	82747142	82735418	82735507	82750519	82750604	301,243,228	271,225,208	221,194,168	427,388,358	284	185	6.55558385354e-11	0.42,0.413,0.417	0.252,0.246,0.234	0.173
ENSMUSG00000014353	Tmem87b	chr2	+	128839147	128839219	128840731	128840803	128837301	128837395	128841234	128841343	94,82,56	38,32,24	22,21,19	59,42,27	197	197	1.06083598527e-10	0.712,0.719,0.7	0.272,0.333,0.413	0.371
ENSMUSG00000029673	Auts2	chr5	-	131466031	131466127	131470413	131470458	131461281	131461353	131472258	131472479	107,90,76	286,289,226	48,36,45	361,372,300	170	221	1.20428405986e-10	0.327,0.288,0.304	0.147,0.112,0.163	0.166
ENSMUSG00000071454	Dtnb	chr12	+	3732617	3732707	3748424	3748510	3719539	3719658	3749469	3749474	38,44,49	207,210,221	8,3,7	139,142,152	215	211	4.10810613597e-10	0.153,0.171,0.179	0.053,0.02,0.043	0.129
ENSMUSG00000022770	Dlg1	chr16	+	31846833	31846933	31847635	31847669	31842769	31842839	31853842	31853884	278,299,271	59,31,67	525,474,452	24,31,19	225	159	8.06610233151e-10	0.769,0.872,0.741	0.939,0.915,0.944	-0.139
ENSMUSG00000028760	Eif4g3	chr4	+	138084256	138084370	138087532	138087565	138082892	138082988	138096751	138096931	56,68,62	57,38,51	40,40,25	128,113,80	239	158	9.53427200438e-10	0.394,0.542,0.446	0.171,0.19,0.171	0.283
ENSMUSG00000030852	Tacc2	chr7	+	130627397	130627499	130663015	130663141	130621720	130626841	130674601	130674739	13,11,17	57,64,55	0,1,0	50,48,47	227	251	9.80820403797e-10	0.201,0.16,0.255	0.0,0.023,0.0	0.198
ENSMUSG00000039108	Lsm14b	chr2	+	180027899	180028035	180028957	180029074	180026397	180026798	180031360	180031528	894,902,890	170,218,216	1157,1043,1098	489,443,519	261	242	1.03412814978e-09	0.83,0.793,0.793	0.687,0.686,0.662	0.127
ENSMUSG00000033808	Tmem87a	chr2	-	120373910	120373979	120374487	120374559	120371523	120371632	120375418	120375512	96,83,105	153,193,198	40,39,28	221,198,152	197	194	1.18141954655e-09	0.382,0.298,0.343	0.151,0.162,0.154	0.185
ENSMUSG00000052406	Rexo4	chr2	-	26958478	26958567	26960223	26960417	26955494	26955569	26960602	26960740	256,289,260	29,36,25	241,198,244	66,70,81	319	214	1.32930118132e-09	0.856,0.843,0.875	0.71,0.655,0.669	0.18
ENSMUSG00000019854	Reps1	chr10	+	18096181	18096336	18104153	18104275	18094844	18094908	18114398	18114486	344,395,375	95,101,81	233,228,188	135,135,100	280	247	3.22988928775e-09	0.762,0.775,0.803	0.604,0.598,0.624	0.171
ENSMUSG00000033029	1700088E04Rik	chr15	-	79136306	79136489	79139237	79139300	79135636	79135765	79140880	79140992	6,9,19	159,167,152	22,16,28	66,52,66	188	308	3.27589805283e-09	0.058,0.081,0.17	0.353,0.335,0.41	-0.263
ENSMUSG00000039361	Picalm	chr7	+	90182218	90182368	90189149	90189257	90177499	90177603	90191155	90191272	580,464,420	1071,971,851	389,372,335	1437,1452,1170	275	233	5.7103157375e-09	0.315,0.288,0.295	0.187,0.178,0.195	0.113
ENSMUSG00000024392	Bag6	chr17	+	35142306	35142384	35142497	35142605	35141829	35142082	35142726	35142839	603,657,555	492,493,476	897,871,976	412,384,385	203	233	7.2437764196e-09	0.584,0.605,0.572	0.714,0.722,0.744	-0.14
ENSMUSG00000033335	Dnm2	chr9	+	21481332	21481419	21494503	21494617	21478898	21479037	21499257	21499367	262,228,253	453,486,436	153,187,172	564,660,671	212	239	7.64006827841e-09	0.395,0.346,0.395	0.234,0.242,0.224	0.145
ENSMUSG00000029673	Auts2	chr5	-	131460126	131460156	131466031	131466127	131457838	131457910	131472258	131472479	51,50,41	44,39,53	133,142,140	39,43,32	221	155	1.15852190015e-08	0.448,0.473,0.352	0.705,0.698,0.754	-0.295
ENSMUSG00000040785	Ttc3	chr16	+	94384783	94384934	94385335	94385423	94383911	94384066	94388264	94388385	210,158,130	68,79,48	189,138,54	18,12,10	276	213	1.1962745862e-08	0.704,0.607,0.676	0.89,0.899,0.806	-0.203
ENSMUSG00000031608	Galnt7	chr8	-	57542511	57542694	57542834	57543017	57540019	57540137	57545328	57545408	42,56,29	95,139,123	64,40,36	55,33,25	308	308	1.28146202444e-08	0.307,0.287,0.191	0.538,0.548,0.59	-0.297
ENSMUSG00000054252	Fgfr3	chr5	+	33731280	33731431	33732721	33732912	33730143	33730334	33733256	33733402	64,93,93	90,118,99	4,4,2	24,30,22	276	316	2.4577459972e-08	0.449,0.474,0.518	0.16,0.132,0.094	0.352
ENSMUSG00000031708	Tecr	chr8	-	83573410	83573455	83573870	83573922	83573219	83573323	83574477	83574528	1027,1167,1184	489,624,552	1124,995,1221	282,279,338	177	170	2.4577459972e-08	0.669,0.642,0.673	0.793,0.774,0.776	-0.12
ENSMUSG00000054252	Fgfr3	chr5	+	33731280	33731431	33733256	33733402	33730143	33730334	33733659	33733781	64,92,93	158,178,175	4,4,2	44,32,38	276	271	3.04248085311e-08	0.285,0.337,0.343	0.082,0.109,0.049	0.242
ENSMUSG00000029673	Auts2	chr5	-	131461281	131461353	131466031	131466127	131460126	131460156	131470413	131470458	313,270,210	110,134,109	112,115,91	124,113,97	221	197	3.41725550365e-08	0.717,0.642,0.632	0.446,0.476,0.455	0.205
ENSMUSG00000031708	Tecr	chr8	-	83573870	83573922	83574477	83574528	83573219	83573323	83594339	83594484	969,1036,1071	180,232,242	1010,858,1018	348,344,447	176	177	4.02929235141e-08	0.844,0.818,0.817	0.745,0.715,0.696	0.108
ENSMUSG00000079334	Nat6	chr9	+	107579099	107579385	107580456	107580935	107578886	107578970	107582816	107583519	57,68,66	152,163,133	26,17,19	131,135,165	411	604	6.22819173516e-08	0.355,0.38,0.422	0.226,0.156,0.145	0.21
ENSMUSG00000017631	Abr	chr11	-	76486437	76486536	76508887	76509072	76478994	76479180	76571030	76571535	30,27,32	209,273,180	129,122,85	391,327,282	310	224	6.89735269343e-08	0.094,0.067,0.114	0.193,0.212,0.179	-0.103
ENSMUSG00000040481	Bptf	chr11	-	107086711	107086897	107095001	107095190	107082512	107082700	107095715	107095925	72,55,84	21,27,18	194,191,118	17,12,4	314	311	6.89735269343e-08	0.773,0.669,0.822	0.919,0.94,0.967	-0.187
ENSMUSG00000026927	Sdccag3	chr2	-	26385989	26386063	26386903	26387311	26384681	26384821	26387555	26387671	444,491,447	11,12,9	648,596,562	51,38,50	533	199	6.97698854225e-08	0.938,0.939,0.949	0.826,0.854,0.808	0.113
ENSMUSG00000028392	Bspry	chr4	+	62494732	62494857	62495997	62496571	62486412	62486643	62496981	62497298	5,7,2	7,20,10	0,0,0	4,2,2	250	699	2.58467344139e-07	0.666,0.495,0.359	0.0,0.0,0.0	0.507
ENSMUSG00000020456	Ogdh	chr11	+	6316764	6316855	6316977	6317080	6313787	6313979	6334532	6334648	241,235,224	685,779,641	134,185,139	872,975,726	216	228	2.81879765371e-07	0.271,0.242,0.269	0.14,0.167,0.168	0.102
ENSMUSG00000089872	Rps6kc1	chr1	-	190783563	190783646	190799012	190800581	190772878	190773703	190834005	190834036	1,2,4	0,0,0	18,4,11	1,2,4	1694	208	3.71435754112e-07	1.0,1.0,1.0	0.688,0.197,0.252	0.621
ENSMUSG00000035299	Mid1	chrX	+	169976921	169977029	169981884	169982033	169966062	169966158	169983955	169984083	241,282,272	185,143,196	111,93,99	155,137,143	233	274	3.99086891908e-07	0.605,0.699,0.62	0.457,0.444,0.449	0.191
ENSMUSG00000036570	Fxyd1	chr7	-	31053024	31053061	31053399	31053474	31052127	31052177	31053892	31053925	1,2,0	3,12,6	41,36,61	16,24,27	200	162	6.32122749747e-07	0.213,0.119,0.0	0.675,0.549,0.647	-0.513
ENSMUSG00000029864	Gstk1	chr6	+	42246810	42246939	42247483	42247584	42246549	42246631	42247733	42247769	157,218,131	289,265,281	169,124,197	131,99,120	254	226	7.12877384292e-07	0.326,0.423,0.293	0.534,0.527,0.594	-0.204
ENSMUSG00000031608	Galnt7	chr8	-	57542511	57542694	57542834	57543017	57540019	57540137	57545668	57545799	18,27,16	58,87,71	31,25,16	32,21,13	308	308	7.32953726656e-07	0.237,0.237,0.184	0.492,0.543,0.552	-0.31
ENSMUSG00000030510	Cers3	chr7	+	66764174	66764348	66773589	66773704	66743503	66743751	66779550	66779669	190,183,161	249,219,206	0,1,0	9,6,5	299	240	8.34133319436e-07	0.38,0.401,0.385	0.0,0.118,0.0	0.349
ENSMUSG00000006423	C330007P06Rik	chrX	-	36854282	36854421	36856851	36856893	36853329	36853419	36863623	36863741	2,11,9	51,75,52	31,32,28	66,45,44	167	264	1.18047517299e-06	0.058,0.188,0.215	0.426,0.529,0.501	-0.332
ENSMUSG00000061740	Cyp2d22	chr15	-	82373110	82373287	82373672	82373833	82372389	82372577	82373903	82374056	13,14,7	3,1,0	33,24,24	34,36,27	286	302	1.44185722475e-06	0.821,0.937,1.0	0.506,0.413,0.484	0.452
ENSMUSG00000036461	Elf1	chr14	+	79536122	79536422	79560746	79560927	79515673	79515770	79565461	79565572	62,61,61	289,306,297	3,2,0	66,50,25	425	306	1.55106777025e-06	0.134,0.126,0.129	0.032,0.028,0.0	0.11
ENSMUSG00000038535	Zfp280d	chr9	+	72339615	72340339	72359521	72359580	72339011	72339048	72360285	72360341	21,22,13	7,2,1	34,25,16	0,0,0	849	184	1.60675084127e-06	0.394,0.704,0.738	1.0,1.0,1.0	-0.388
ENSMUSG00000027381	Bcl2l11	chr2	+	128128619	128129014	128147084	128147194	128126038	128126252	128158230	128162547	48,59,53	72,77,69	25,8,11	64,56,69	520	235	1.779477147e-06	0.232,0.257,0.258	0.15,0.061,0.067	0.156
ENSMUSG00000042323	Pbrm1	chr14	+	31110414	31110579	31113848	31114004	31107108	31107310	31117012	31117083	171,224,160	373,512,399	250,217,157	295,261,218	290	281	2.02415716954e-06	0.308,0.298,0.28	0.451,0.446,0.411	-0.141
ENSMUSG00000008575	Nfib	chr4	-	82310302	82310391	82320473	82320556	82290172	82296811	82327728	82327913	13,22,11	57,59,44	30,46,24	20,27,30	208	214	2.51101862924e-06	0.19,0.277,0.205	0.607,0.637,0.451	-0.341
ENSMUSG00000074071	Fam169b	chr7	+	68304551	68304651	68321819	68321905	68300830	68300963	68329221	68329399	0,0,0	1,2,1	6,12,1	7,6,3	225	211	3.66453065189e-06	0.0,0.0,0.0	0.446,0.652,0.238	-0.445
ENSMUSG00000028894	Inpp5b	chr4	+	124751311	124751692	124777340	124777437	124746071	124746182	124780370	124780538	11,3,3	44,70,57	46,44,26	87,106,101	506	222	3.66453065189e-06	0.099,0.018,0.023	0.188,0.154,0.101	-0.101
ENSMUSG00000032198	Dock6	chr9	-	21825782	21825875	21829473	21829578	21825434	21825530	21830213	21830377	17,18,24	20,19,26	55,39,53	6,17,8	230	218	5.52851219354e-06	0.446,0.473,0.467	0.897,0.685,0.863	-0.353
ENSMUSG00000039069	Mtg2	chr2	+	180078618	180078823	180082085	180082233	180071792	180071886	180083344	180083460	20,10,16	121,89,84	34,39,38	83,85,71	330	273	6.72563285374e-06	0.12,0.085,0.136	0.253,0.275,0.307	-0.165
ENSMUSG00000024426	Atat1	chr17	-	35901367	35901611	35901982	35902054	35898387	35898467	35902355	35902438	26,26,31	133,125,147	31,19,21	334,228,405	197	369	8.369633828e-06	0.268,0.28,0.283	0.148,0.135,0.089	0.153
ENSMUSG00000036529	Sbf1	chr15	-	89299482	89299620	89299704	89299901	89295394	89295576	89300220	89300428	100,149,126	41,46,37	200,149,144	21,22,19	322	263	1.08379507469e-05	0.666,0.726,0.736	0.886,0.847,0.861	-0.155
ENSMUSG00000047879	Usp14	chr18	-	10012212	10012271	10016540	10016644	10009951	10010082	10022817	10022850	17,17,12	87,84,81	5,3,1	89,90,68	229	184	2.25617869031e-05	0.136,0.14,0.106	0.043,0.026,0.012	0.1
ENSMUSG00000003992	Ssbp2	chr13	+	91564609	91564694	91642301	91642391	91539334	91539396	91664117	91664177	476,523,502	455,484,455	593,517,459	324,294,258	210	215	2.43938729748e-05	0.517,0.525,0.53	0.652,0.643,0.646	-0.123
ENSMUSG00000037989	Wnk2	chr13	-	49044373	49044418	49051356	49051527	49042627	49042866	49052558	49052773	97,104,78	57,62,58	39,50,57	60,75,79	296	170	2.44223663922e-05	0.494,0.491,0.436	0.272,0.277,0.293	0.193
ENSMUSG00000074656	Eif2s2	chr2	-	154877670	154877819	154878469	154878564	154873548	154873634	154884310	154884446	8,8,14	0,0,0	10,8,11	3,2,8	220	274	2.55009727113e-05	1.0,1.0,1.0	0.806,0.833,0.631	0.243
ENSMUSG00000032702	Kank1	chr19	+	25378410	25378530	25409085	25411764	25274747	25274834	25422143	25422341	22,13,16	247,277,265	0,0,0	23,18,20	245	2804	2.68347899979e-05	0.505,0.349,0.409	0.0,0.0,0.0	0.421
ENSMUSG00000040111	Gramd1b	chr9	-	40333444	40333655	40413296	40413374	40327417	40327438	40531019	40531383	0,0,0	9,9,2	12,11,11	48,37,42	203	336	2.68347899979e-05	0.0,0.0,0.0	0.293,0.33,0.302	-0.308
ENSMUSG00000055320	Tead1	chr7	+	112841887	112841950	112856052	112856064	112839415	112839480	112856797	112856932	87,71,65	21,19,15	10,5,3	10,13,5	188	137	2.83929663044e-05	0.751,0.731,0.759	0.422,0.219,0.304	0.432
ENSMUSG00000020656	Grhl1	chr12	+	24582884	24582961	24584304	24584461	24581327	24581718	24584833	24584945	29,28,7	50,58,40	0,0,0	3,6,3	202	282	3.48274768124e-05	0.447,0.403,0.196	0.0,0.0,0.0	0.349
ENSMUSG00000066406	Akap13	chr7	+	75679819	75679873	75683393	75683459	75677105	75677479	75685116	75685309	7,5,7	0,0,0	10,7,2	7,2,1	179	191	4.18303184706e-05	1.0,1.0,1.0	0.604,0.789,0.681	0.309
ENSMUSG00000023033	Scn8a	chr15	+	100959339	100959431	100959602	100959694	100957460	100957589	100969020	100969242	15,17,11	6,3,4	7,17,7	15,29,13	217	217	5.31372322727e-05	0.714,0.85,0.733	0.318,0.37,0.35	0.42
ENSMUSG00000021709	Erbin	chr13	-	103824719	103824926	103827906	103828023	103823313	103823406	103830187	103830331	69,61,52	293,321,297	32,25,21	280,297,283	242	332	5.5491968673e-05	0.244,0.207,0.194	0.136,0.104,0.092	0.104
ENSMUSG00000033191	Tie1	chr4	-	118479612	118479903	118480101	118480239	118478861	118479152	118480410	118480569	0,0,0	2,3,1	105,92,100	188,163,188	263	416	5.88573575662e-05	0.0,0.0,0.0	0.469,0.472,0.457	-0.466
ENSMUSG00000027940	Tpm3	chr3	+	90088400	90088476	90089047	90089123	90087673	90087744	90089796	90089859	60,86,118	7,21,25	89,73,64	37,46,46	201	201	6.10769169842e-05	0.896,0.804,0.825	0.706,0.613,0.582	0.208
ENSMUSG00000040785	Ttc3	chr16	+	94385335	94385423	94387336	94387390	94384783	94384934	94388264	94388385	245,265,190	84,63,57	116,116,57	67,66,41	213	179	7.90554236358e-05	0.71,0.779,0.737	0.593,0.596,0.539	0.166
ENSMUSG00000031012	Cask	chrX	-	13550946	13550982	13552372	13552441	13549164	13549361	13554877	13554946	245,231,215	26,38,23	343,321,266	87,92,66	194	161	8.10525881972e-05	0.887,0.835,0.886	0.766,0.743,0.77	0.11
ENSMUSG00000028364	Tnc	chr4	-	63984459	63984732	63999912	64000185	63982650	63982923	64000697	64000970	3,1,5	0,0,0	105,128,159	30,55,68	398	398	9.75706426985e-05	1.0,1.0,1.0	0.778,0.699,0.7	0.274
ENSMUSG00000029673	Auts2	chr5	-	131466031	131466127	131470413	131470458	131461281	131461353	131472237	131472479	67,75,61	267,283,219	37,48,24	300,317,228	170	221	0.000101864024038	0.246,0.256,0.266	0.138,0.164,0.12	0.115
ENSMUSG00000063506	Arhgap22	chr14	+	33359117	33359325	33362442	33362523	33343228	33343357	33363275	33363349	17,12,12	15,14,13	8,3,8	2,0,0	333	206	0.00010271719496	0.412,0.347,0.363	0.712,1.0,1.0	-0.53
ENSMUSG00000019864	Rtn4ip1	chr10	+	43921386	43921435	43928322	43928459	43910792	43910917	43932362	43932546	25,31,32	198,203,179	22,36,33	72,77,46	174	262	0.000112906096206	0.16,0.187,0.212	0.315,0.413,0.519	-0.229
ENSMUSG00000029149	Krtcap3	chr5	+	31251918	31252103	31252191	31252251	31251705	31251814	31252364	31252571	18,21,33	34,26,26	11,11,14	2,1,3	310	185	0.000117136040537	0.24,0.325,0.431	0.766,0.868,0.736	-0.458
ENSMUSG00000004455	Ppp1cc	chr5	+	122172731	122172955	122173145	122173280	122168918	122169149	122174054	122175273	61,47,54	16,24,22	52,45,42	48,49,59	349	260	0.000129030294243	0.74,0.593,0.646	0.447,0.406,0.347	0.26
ENSMUSG00000024426	Atat1	chr17	-	35902355	35902438	35904107	35904176	35901982	35902054	35908562	35908664	42,49,37	21,22,22	125,110,138	21,23,23	194	208	0.000161872670035	0.682,0.705,0.643	0.865,0.837,0.865	-0.179
ENSMUSG00000030281	Il17rc	chr6	+	113474552	113474597	113476425	113476538	113474160	113474272	113476734	113476794	5,7,8	49,34,37	0,0,0	12,10,11	170	238	0.000163752829937	0.125,0.224,0.232	0.0,0.0,0.0	0.194
ENSMUSG00000036893	Ehmt1	chr2	-	24877454	24877626	24884145	24884702	24858172	24858250	24919553	24919590	10,6,3	2,0,0	5,2,3	7,4,2	682	297	0.000163752829937	0.685,1.0,1.0	0.237,0.179,0.395	0.625
ENSMUSG00000026566	Mpzl1	chr1	-	165601749	165601855	165604609	165604742	165592239	165593677	165605608	165605822	289,283,286	525,560,573	768,687,685	861,906,864	258	231	0.000183893147606	0.33,0.312,0.309	0.444,0.404,0.415	-0.104
ENSMUSG00000002546	Golga2	chr2	+	32297753	32297834	32298599	32298638	32297520	32297577	32298885	32298948	124,103,84	131,135,126	64,74,70	177,171,157	206	164	0.000205946705292	0.43,0.378,0.347	0.224,0.256,0.262	0.138
ENSMUSG00000026999	Nup35	chr2	+	80654792	80654862	80657188	80657353	80652853	80652995	80658320	80658902	0,0,1	17,17,8	3,4,8	15,13,29	195	290	0.000207424608319	0.0,0.0,0.157	0.229,0.314,0.291	-0.226
ENSMUSG00000006411	Nectin4	chr1	+	171385097	171385251	171385662	171385738	171384683	171384832	171386580	171388285	357,376,300	207,180,162	0,1,0	2,2,1	279	201	0.000223216247385	0.554,0.601,0.572	0.0,0.265,0.0	0.487
ENSMUSG00000021458	2010111I01Rik	chr13	+	63210105	63210166	63240086	63240155	63199506	63199550	63240256	63240331	5,8,2	48,55,45	19,18,12	37,25,45	186	194	0.000247066088437	0.098,0.132,0.044	0.349,0.429,0.218	-0.241
ENSMUSG00000048495	Tyw5	chr1	-	57394046	57394091	57396726	57396796	57393184	57393487	57401387	57401523	51,59,37	22,33,15	79,81,65	14,13,9	195	170	0.000249998243991	0.669,0.609,0.683	0.831,0.845,0.863	-0.193
ENSMUSG00000024381	Bin1	chr18	+	32426223	32426352	32431670	32431742	32424819	32424967	32431982	32432093	80,115,101	102,119,86	425,448,480	213,258,302	254	197	0.000305807973498	0.378,0.428,0.477	0.607,0.574,0.552	-0.15
ENSMUSG00000030256	Bhlhe41	chr6	-	145864130	145864242	145864575	145864683	145858242	145863738	145864996	145865060	32,32,28	16,10,16	9,4,2	1,0,0	233	237	0.000311507956518	0.67,0.765,0.64	0.902,1.0,1.0	-0.276
ENSMUSG00000043410	Hfm1	chr5	-	106918376	106918489	106920962	106921076	106917323	106917627	106922812	106922910	4,2,6	60,60,51	15,5,8	39,20,21	239	238	0.00036098477318	0.062,0.032,0.105	0.277,0.199,0.275	-0.184
ENSMUSG00000028601	Echdc2	chr4	+	108169860	108169948	108172088	108172175	108165487	108165661	108172879	108172972	16,14,10	147,139,153	39,20,38	126,125,161	213	212	0.000399432917038	0.098,0.091,0.061	0.236,0.137,0.19	-0.104
ENSMUSG00000028034	Fubp1	chr3	+	152232394	152234570	152235467	152235604	152231876	152232022	152236606	152236826	1577,1709,2215	55,71,88	1939,2006,2743	36,31,76	2301	262	0.000406441286706	0.766,0.733,0.741	0.86,0.88,0.804	-0.101
ENSMUSG00000027624	Epb41l1	chr2	+	156526888	156526993	156529389	156529470	156514027	156514210	156533780	156533867	55,54,59	161,147,145	41,49,48	256,238,244	230	206	0.000431259481117	0.234,0.248,0.267	0.125,0.156,0.15	0.106
ENSMUSG00000022377	Asap1	chr15	-	64208483	64208556	64312348	64312475	64191483	64191629	64349827	64349913	143,93,122	132,118,139	238,231,189	167,143,100	252	198	0.000435568931996	0.46,0.382,0.408	0.528,0.559,0.598	-0.145
ENSMUSG00000029822	Osbpl3	chr6	-	50346327	50346431	50347365	50347489	50344873	50345030	50347970	50348138	156,144,114	53,49,48	26,33,31	0,7,1	249	229	0.000445734570634	0.73,0.73,0.686	1.0,0.813,0.966	-0.211
ENSMUSG00000055809	Dnaaf3	chr7	-	4531737	4531880	4532186	4532275	4530773	4530867	4532377	4532453	7,0,4	5,4,12	0,0,0	1,2,1	214	268	0.000470905364143	0.637,0.0,0.295	0.0,0.0,0.0	0.311
ENSMUSG00000036908	Unc93b1	chr19	+	3941884	3942017	3942348	3942442	3936268	3936422	3942693	3942818	0,0,0	6,6,4	4,8,4	28,11,21	258	219	0.000474113954431	0.0,0.0,0.0	0.108,0.382,0.139	-0.21
ENSMUSG00000052423	B4galt3	chr1	+	171270582	171270689	171270991	171271105	171270342	171270414	171271202	171271373	3,0,2	9,8,8	7,7,4	0,5,2	232	239	0.00056168445276	0.256,0.0,0.205	1.0,0.591,0.673	-0.601
ENSMUSG00000040771	Oard1	chr17	+	48411263	48411408	48414225	48414284	48410013	48410372	48415220	48415333	24,26,13	91,114,124	44,37,39	68,92,103	270	184	0.000771652122846	0.152,0.135,0.067	0.306,0.215,0.205	-0.124
ENSMUSG00000030228	Pik3c2g	chr6	+	139896727	139896849	139900275	139900384	139896065	139896255	139917976	139918052	11,18,9	18,4,9	8,8,4	0,2,0	247	234	0.000994139085984	0.367,0.81,0.486	1.0,0.791,1.0	-0.376
ENSMUSG00000029163	Emilin1	chr5	+	30919930	30919948	30920079	30920217	30919255	30919372	30920614	30921277	0,0,1	14,9,17	74,75,74	592,509,786	143	263	0.00106427717836	0.0,0.0,0.098	0.187,0.213,0.148	-0.15
ENSMUSG00000040728	Esrp1	chr4	-	11344111	11344262	11353294	11353463	11331932	11333473	11357471	11357658	803,863,815	92,117,132	4,11,2	0,0,0	294	276	0.00107668768546	0.891,0.874,0.853	1.0,1.0,1.0	-0.127
ENSMUSG00000040242	Fgfr1op2	chr6	+	146585681	146585818	146589893	146590036	146577858	146578208	146595175	146595289	268,326,269	273,372,363	323,273,234	205,202,201	262	268	0.00119023969254	0.501,0.473,0.431	0.617,0.58,0.544	-0.112
ENSMUSG00000028392	Bspry	chr4	+	62494732	62494857	62495997	62496571	62488185	62488211	62496981	62497298	85,103,74	7,20,10	2,0,0	4,2,2	250	699	0.0011930725484	0.971,0.935,0.954	0.583,0.0,0.0	0.759
ENSMUSG00000019856	Fam184a	chr10	-	53640944	53641062	53646982	53647129	53633144	53633715	53647571	53647756	50,41,32	0,7,6	54,61,50	19,19,36	272	243	0.00131522744267	1.0,0.84,0.827	0.717,0.741,0.554	0.218
ENSMUSG00000020656	Grhl1	chr12	+	24581327	24581718	24582884	24582961	24578019	24578090	24584304	24584461	33,42,36	38,39,41	2,4,1	0,1,0	516	202	0.00131522744267	0.254,0.297,0.256	1.0,0.61,1.0	-0.601
ENSMUSG00000027291	Vps39	chr2	-	120346856	120346889	120349085	120349155	120346327	120346392	120350163	120350229	0,0,0	63,56,71	4,1,3	7,10,7	195	158	0.00138747731285	0.0,0.0,0.0	0.316,0.075,0.258	-0.216
ENSMUSG00000032479	Map4	chr9	+	110072612	110072705	110078002	110078084	110068692	110068985	110081420	110081610	2,4,4	29,35,35	23,24,22	62,65,68	218	207	0.00143792702999	0.061,0.098,0.098	0.26,0.26,0.235	-0.166
ENSMUSG00000036528	Ppfibp2	chr7	+	107637213	107637310	107653017	107653232	107595265	107595379	107681761	107681854	19,6,11	9,8,6	3,4,2	16,12,10	222	340	0.00148093004308	0.764,0.535,0.737	0.223,0.338,0.234	0.414
ENSMUSG00000055320	Tead1	chr7	+	112842039	112842102	112856052	112856064	112839415	112839480	112856797	112856932	40,36,25	21,19,15	74,59,23	10,13,5	188	137	0.00169294039388	0.581,0.58,0.548	0.844,0.768,0.77	-0.224
ENSMUSG00000075600	Zc3h3	chr15	-	75779279	75779438	75779513	75779556	75779065	75779135	75785452	75785637	0,0,0	4,2,8	3,2,1	4,8,3	168	284	0.00189361270469	0.0,0.0,0.0	0.559,0.297,0.36	-0.405
ENSMUSG00000022094	Slc39a14	chr14	-	70313600	70313770	70315663	70315833	70310855	70310975	70316437	70316624	7,4,1	38,44,44	21,13,17	54,56,31	295	295	0.00198455146092	0.156,0.083,0.022	0.28,0.188,0.354	-0.187
ENSMUSG00000040812	Agbl2	chr2	+	90784061	90784125	90788932	90789067	90783579	90783673	90789778	90789832	0,4,0	10,4,6	12,5,4	2,5,1	189	260	0.00202563023816	0.0,0.579,0.0	0.892,0.579,0.846	-0.579
ENSMUSG00000026970	Rbms1	chr2	-	60797683	60797742	60842296	60842472	60792688	60792780	60962690	60963192	392,427,423	254,236,201	653,588,473	237,229,156	301	184	0.00229920388743	0.485,0.525,0.563	0.627,0.611,0.65	-0.105
ENSMUSG00000034164	Emid1	chr11	-	5135353	5135431	5143826	5143924	5131481	5131571	5144294	5144408	5,2,5	0,0,0	7,7,5	1,2,4	223	203	0.00231677537563	1.0,1.0,1.0	0.864,0.761,0.532	0.281
ENSMUSG00000071324	Armc2	chr10	-	41951600	41951746	41963638	41963862	41947895	41947995	41966700	41966803	0,0,1	1,1,5	6,9,1	6,12,5	349	271	0.00266977163816	0.0,0.0,0.134	0.437,0.368,0.134	-0.268
ENSMUSG00000037989	Wnk2	chr13	-	49044373	49044418	49052558	49052773	49042627	49042866	49056834	49057514	86,88,81	38,46,37	48,56,51	51,52,46	340	170	0.00295901408678	0.531,0.489,0.523	0.32,0.35,0.357	0.172
ENSMUSG00000047220	Ccdc36	chr9	-	108412492	108412580	108417321	108417485	108406610	108406714	108421389	108421561	0,0,1	2,1,2	13,3,11	13,10,13	289	213	0.00329385712966	0.0,0.0,0.269	0.424,0.181,0.384	-0.24
ENSMUSG00000032387	Rbpms2	chr9	+	65649966	65650005	65650932	65651083	65649348	65649426	65651546	65651704	1,1,2	0,0,0	31,35,29	18,5,5	164	276	0.00338603407189	1.0,1.0,1.0	0.743,0.922,0.907	0.143
ENSMUSG00000026388	3110009E18Rik	chr1	+	120150602	120150747	120160605	120160656	120121199	120121217	120166134	120166172	44,31,32	77,68,83	33,21,21	105,110,123	270	176	0.00363516089069	0.271,0.229,0.201	0.17,0.111,0.1	0.107
ENSMUSG00000004626	Stxbp2	chr8	+	3632219	3632269	3632499	3632581	3630954	3631204	3633290	3633367	10,19,10	307,328,296	9,7,6	53,41,43	175	207	0.00378605299667	0.037,0.064,0.038	0.167,0.168,0.142	-0.113
ENSMUSG00000033981	Gria2	chr3	-	80690403	80690518	80691319	80691434	80689102	80689351	80692284	80692532	81,70,97	9,15,15	88,85,91	38,25,33	240	240	0.00383387871534	0.9,0.824,0.866	0.698,0.773,0.734	0.128
ENSMUSG00000052331	Ankrd44	chr1	-	54792452	54792531	54828611	54828695	54766783	54766984	54926139	54926354	9,10,9	0,0,0	70,56,29	8,5,4	209	204	0.00391026897926	1.0,1.0,1.0	0.895,0.916,0.876	0.104
ENSMUSG00000032278	Paqr5	chr9	-	61968780	61968907	61976071	61976199	61963727	61963824	61988992	61989138	47,31,41	41,39,35	0,1,0	1,1,1	253	252	0.00403553599936	0.533,0.442,0.538	0.0,0.499,0.0	0.338
ENSMUSG00000059022	Kcp	chr6	-	29502777	29502874	29504232	29504309	29502584	29502667	29504398	29504567	1,0,0	2,2,1	54,30,43	71,95,70	202	222	0.00416462264911	0.355,0.0,0.0	0.455,0.258,0.403	-0.254
ENSMUSG00000032062	2310030G06Rik	chr9	-	50741295	50741360	50742260	50742298	50739690	50740749	50746441	50746521	17,19,19	85,77,52	0,1,0	1,7,3	163	190	0.00425168888618	0.189,0.223,0.299	0.0,0.143,0.0	0.189
ENSMUSG00000022843	Clcn2	chr16	-	20709101	20709315	20709569	20709629	20708633	20708767	20709879	20709949	0,0,0	46,43,37	4,2,4	49,43,51	185	339	0.00451449797735	0.0,0.0,0.0	0.13,0.079,0.126	-0.112
ENSMUSG00000040722	Scamp5	chr9	-	57447076	57447233	57451355	57451484	57446071	57446173	57451979	57452034	109,67,60	31,30,26	99,88,61	68,60,58	254	282	0.0046425431741	0.796,0.713,0.719	0.618,0.62,0.539	0.15
ENSMUSG00000059022	Kcp	chr6	-	29502777	29502975	29504232	29504309	29502620	29502667	29504398	29504567	1,0,0	2,2,1	54,30,43	72,98,68	202	323	0.00467649202484	0.444,0.0,0.0	0.545,0.329,0.503	-0.311
ENSMUSG00000097039	Pvt1	chr15	+	62159996	62160128	62175466	62175548	62149238	62149352	62242173	62242301	1,0,0	14,10,5	6,7,3	23,27,34	257	207	0.0051337890245	0.054,0.0,0.0	0.174,0.173,0.066	-0.12
ENSMUSG00000036885	Arhgef26	chr3	+	62448092	62448302	62458372	62458440	62432487	62432642	62460203	62460212	8,7,4	0,0,0	70,69,69	2,9,5	335	193	0.0053771235921	1.0,1.0,1.0	0.953,0.815,0.888	0.115
ENSMUSG00000031302	Nlgn3	chrX	+	101301784	101302431	101307074	101307134	101299209	101299296	101308756	101308906	3,9,5	14,9,10	84,79,59	55,43,44	772	185	0.00543469453998	0.049,0.193,0.107	0.268,0.306,0.243	-0.156
ENSMUSG00000011751	Sptbn4	chr7	-	27359742	27359785	27359934	27360108	27356382	27357450	27361566	27361859	0,2,0	4,1,1	12,7,9	8,0,5	299	168	0.00554078154044	0.0,0.529,0.0	0.457,1.0,0.503	-0.477
ENSMUSG00000028464	Tpm2	chr4	-	43518643	43518719	43519002	43519078	43518401	43518464	43519226	43519297	97,78,101	117,122,141	526,584,706	1301,1174,1450	201	201	0.00561811139586	0.453,0.39,0.417	0.288,0.332,0.327	0.104
ENSMUSG00000032579	Hemk1	chr9	-	107331444	107331579	107336178	107336272	107330772	107330822	107336571	107336663	47,44,26	7,11,6	26,19,21	11,17,17	219	260	0.00581440558616	0.889,0.826,0.837	0.737,0.57,0.595	0.217
ENSMUSG00000036948	BC037034	chr5	-	138261552	138261716	138261801	138261884	138260834	138260989	138262169	138262317	213,261,216	294,323,287	272,231,254	218,205,232	208	289	0.00618246651277	0.502,0.529,0.511	0.634,0.61,0.603	-0.102
ENSMUSG00000028693	Nasp	chr4	-	116605683	116605763	116611971	116612081	116604162	116604351	116618869	116618980	30,14,17	0,0,0	15,20,19	3,3,2	235	205	0.0070416470057	1.0,1.0,1.0	0.813,0.853,0.892	0.147
ENSMUSG00000028760	Eif4g3	chr4	+	138057948	138058077	138082892	138082988	138045342	138045418	138087532	138087565	228,240,215	105,100,76	230,242,177	167,163,98	254	221	0.0070416470057	0.654,0.676,0.711	0.545,0.564,0.611	0.107
ENSMUSG00000045098	Suv420h1	chr19	+	3804394	3804561	3804813	3804833	3802787	3802897	3804916	3805053	254,284,282	26,28,21	224,215,170	32,44,32	292	145	0.0071523433434	0.829,0.834,0.87	0.777,0.708,0.725	0.108
ENSMUSG00000070436	Serpinh1	chr7	-	99351823	99351867	99352881	99352965	99348802	99349464	99353052	99353114	102,84,94	88,79,56	152,110,109	258,142,134	209	169	0.00735077457523	0.484,0.462,0.576	0.323,0.385,0.397	0.139
ENSMUSG00000020166	Cnot2	chr10	-	116504034	116504114	116517316	116517383	116501191	116501317	116549032	116549175	129,181,143	351,333,315	239,228,182	316,348,271	192	205	0.00737254005341	0.282,0.367,0.326	0.447,0.412,0.418	-0.101
ENSMUSG00000028207	Asph	chr4	-	9602468	9602501	9604515	9604629	9601306	9601363	9635900	9635969	2,0,2	15,9,13	24,10,5	34,29,18	239	158	0.00750131210473	0.081,0.0,0.092	0.318,0.186,0.155	-0.162
ENSMUSG00000063506	Arhgap22	chr14	+	33359117	33359325	33362442	33362575	33343228	33343357	33363275	33363349	17,12,12	80,103,105	8,3,8	10,8,5	333	258	0.00760763935107	0.141,0.083,0.081	0.383,0.225,0.553	-0.285
ENSMUSG00000057092	Fxyd3	chr7	-	31072074	31072098	31072180	31072213	31071291	31071366	31073581	31073635	71,57,51	64,82,91	5,9,2	0,1,2	158	149	0.00770408458747	0.511,0.396,0.346	1.0,0.895,0.485	-0.376
ENSMUSG00000044566	Cage1	chr13	-	38025282	38025803	38028102	38028190	38020910	38023468	38036787	38037069	3,0,1	6,2,7	4,1,3	0,1,2	213	646	0.00785202272373	0.603,0.0,0.302	1.0,0.752,0.82	-0.556
ENSMUSG00000004455	Ppp1cc	chr5	+	122172731	122172803	122173145	122173280	122168935	122169149	122174054	122174115	45,28,44	16,24,22	40,42,34	48,49,59	197	260	0.00791779113573	0.788,0.606,0.725	0.524,0.531,0.432	0.211
ENSMUSG00000029647	Pan3	chr5	+	147488110	147488258	147503084	147503202	147466935	147467097	147519504	147519752	189,135,136	81,70,76	95,103,61	104,74,52	273	243	0.008300659406	0.675,0.632,0.614	0.448,0.553,0.511	0.136
ENSMUSG00000058897	Col25a1	chr3	+	130474807	130474867	130475592	130475664	130439312	130439339	130476368	130476476	8,6,6	2,0,0	26,30,8	15,4,6	185	197	0.00851679649111	0.81,1.0,1.0	0.649,0.889,0.587	0.228
ENSMUSG00000002105	Slc39a13	chr2	-	91064714	91064804	91065581	91065714	91063655	91063706	91066012	91066126	0,1,5	32,43,42	16,23,5	75,56,100	258	215	0.00862269578027	0.0,0.019,0.09	0.151,0.255,0.04	-0.112
ENSMUSG00000041757	Plekha6	chr1	+	133294562	133294708	133298919	133299043	133293953	133294087	133299708	133303435	45,75,44	45,48,47	6,8,4	16,21,9	271	249	0.0099246595864	0.479,0.589,0.462	0.256,0.259,0.29	0.242
ENSMUSG00000002279	Lmf1	chr17	+	25612295	25612444	25631734	25631800	25588675	25588686	25645148	25645316	25,22,33	25,45,27	19,13,21	52,67,54	274	191	0.0102404935797	0.411,0.254,0.46	0.203,0.119,0.213	0.197
ENSMUSG00000026147	Col9a1	chr1	+	24196890	24196965	24197299	24197335	24195186	24195457	24197443	24197506	4,1,1	0,0,1	22,28,20	9,9,8	200	161	0.0103059799596	1.0,1.0,0.446	0.663,0.715,0.668	0.133
ENSMUSG00000058444	Map2k5	chr9	-	63217338	63217365	63235288	63235318	63216992	63217025	63256976	63257048	19,11,15	2,5,4	9,13,13	9,9,22	155	152	0.0114449359212	0.903,0.683,0.786	0.495,0.586,0.367	0.308
ENSMUSG00000029823	Luc7l2	chr6	+	38565654	38565722	38568846	38568917	38559203	38559304	38570509	38570604	23,19,32	18,18,25	16,19,11	39,36,20	193	196	0.0116739560755	0.565,0.517,0.565	0.294,0.349,0.358	0.215
ENSMUSG00000040260	Daam2	chr17	-	49462140	49462201	49463925	49464033	49460606	49460738	49464462	49464631	6,10,8	1,2,0	300,324,290	133,120,152	233	186	0.0117662428545	0.827,0.8,1.0	0.643,0.683,0.604	0.232
ENSMUSG00000045095	Magi1	chr6	-	93792346	93792553	93815705	93815825	93785444	93785646	93943203	93943320	138,106,65	308,280,259	106,109,65	199,160,102	245	332	0.0123796647545	0.378,0.339,0.254	0.419,0.48,0.463	-0.13
ENSMUSG00000026492	Tfb2m	chr1	-	179542924	179543132	179545366	179545458	179542306	179542457	179545821	179545892	3,8,5	1,4,3	0,3,0	1,5,5	217	333	0.0129536277167	0.822,0.754,0.719	0.0,0.479,0.0	0.605
ENSMUSG00000030660	Pik3c2a	chr7	-	116417452	116418581	116442590	116442678	116405859	116405963	116443303	116443449	8,14,9	178,156,115	1,4,1	171,112,40	213	1254	0.0135107802874	0.209,0.346,0.315	0.033,0.174,0.128	0.178
ENSMUSG00000028041	Adam15	chr3	-	89340400	89340472	89340862	89340937	89340054	89340179	89341507	89341577	14,14,12	36,26,28	8,6,6	44,49,37	200	197	0.0136220823164	0.277,0.347,0.297	0.152,0.108,0.138	0.174
ENSMUSG00000038024	Dennd4c	chr4	+	86813392	86813537	86813781	86813928	86812324	86812453	86819861	86819981	76,61,70	89,132,102	96,107,71	95,83,43	270	272	0.0139008939276	0.462,0.318,0.409	0.504,0.565,0.625	-0.168
ENSMUSG00000066621	Tecpr1	chr5	-	144199729	144199786	144200814	144200894	144199128	144199309	144201011	144201108	48,72,58	27,27,36	61,58,47	56,66,47	205	182	0.0141894439431	0.612,0.703,0.589	0.492,0.438,0.47	0.168
ENSMUSG00000068250	Amn1	chr6	-	149183393	149183538	149184991	149185124	149170832	149171050	149188235	149188685	33,27,52	40,26,24	17,16,18	40,36,36	258	270	0.0141894439431	0.463,0.521,0.694	0.308,0.317,0.344	0.236
ENSMUSG00000035021	Baz1a	chr12	-	54923384	54923480	54927563	54927624	54923091	54923264	54929526	54929665	11,18,3	139,141,99	27,8,22	85,92,66	186	221	0.0145329655072	0.086,0.132,0.035	0.274,0.094,0.284	-0.133
ENSMUSG00000019856	Fam184a	chr10	-	53635231	53635434	53640944	53641062	53633365	53633715	53647571	53647756	0,7,6	18,16,25	19,19,36	17,29,38	243	328	0.0146438349187	0.0,0.371,0.245	0.601,0.469,0.561	-0.338
ENSMUSG00000013584	Aldh1a2	chr9	+	71252597	71252702	71252915	71253056	71215788	71215963	71255033	71255163	2,2,1	1,0,1	203,166,220	314,376,313	230	266	0.0153091979772	0.698,1.0,0.536	0.428,0.338,0.448	0.34
ENSMUSG00000038005	Hpf1	chr8	+	60893700	60893860	60896737	60896836	60890450	60890536	60903999	60904087	99,86,131	10,9,18	96,70,107	21,18,31	285	224	0.0160462469662	0.886,0.882,0.851	0.782,0.753,0.731	0.118
ENSMUSG00000087687	Pet100	chr8	+	3622341	3622428	3622592	3622625	3621596	3621611	3623223	3623508	123,122,99	117,92,92	138,124,140	84,63,69	212	158	0.0171026796277	0.439,0.497,0.445	0.55,0.595,0.602	-0.122
ENSMUSG00000021712	Trim23	chr13	+	104187400	104187679	104188060	104188243	104184725	104184847	104189662	104189878	80,51,28	112,101,70	48,44,8	155,134,61	404	308	0.0171425675849	0.353,0.278,0.234	0.191,0.2,0.091	0.128
ENSMUSG00000028772	Zcchc17	chr4	-	130338483	130338584	130349264	130349322	130329573	130329674	130354135	130354256	101,94,119	39,54,54	128,103,127	84,80,134	183	226	0.0176678821252	0.762,0.683,0.731	0.653,0.614,0.539	0.123
ENSMUSG00000084128	Esrp2	chr8	-	106133572	106133705	106133959	106134014	106133450	106133493	106134233	106134332	81,73,57	362,399,387	1,0,0	3,1,1	180	258	0.0181028234975	0.243,0.208,0.174	0.323,0.0,0.0	0.101
ENSMUSG00000086370	Ftx	chrX	-	103613022	103613195	103615064	103615192	103609303	103609416	103623546	103623754	1,3,2	21,23,9	8,16,14	34,27,24	253	298	0.0184694598307	0.053,0.133,0.207	0.217,0.411,0.407	-0.214
ENSMUSG00000020069	Hnrnph3	chr10	-	63018085	63018225	63019392	63019527	63017523	63017610	63023719	63023894	355,252,428	351,367,326	565,409,810	361,298,306	260	265	0.0184774741099	0.508,0.412,0.572	0.615,0.583,0.73	-0.145
ENSMUSG00000040428	Plekha4	chr7	+	45534337	45534410	45534743	45534853	45532257	45532365	45537656	45537872	0,0,1	2,1,6	0,4,3	13,15,10	198	235	0.0185097946546	0.0,0.0,0.165	0.0,0.24,0.263	-0.113
ENSMUSG00000032740	Ccdc88a	chr11	+	29500975	29501056	29503851	29504311	29499334	29499406	29507124	29507223	45,41,46	38,45,51	167,158,125	234,292,275	206	585	0.0186200727865	0.771,0.721,0.719	0.67,0.606,0.563	0.124
ENSMUSG00000024330	Col11a2	chr17	+	34045770	34045848	34047097	34047277	34044818	34045010	34049618	34049678	11,11,9	7,2,3	2,2,2	0,1,0	203	305	0.01921777494	0.702,0.892,0.818	1.0,0.75,1.0	-0.113
ENSMUSG00000032497	Lrrfip2	chr9	+	111207796	111207889	111213812	111213914	111205754	111205847	111214140	111214273	0,0,0	4,4,3	2,2,2	7,7,10	218	227	0.0192890050767	0.0,0.0,0.0	0.229,0.229,0.172	-0.21
ENSMUSG00000031976	Urb2	chr8	+	124027858	124031189	124035027	124035175	124025055	124025232	124036635	124036746	100,93,82	1,0,3	91,86,53	4,11,3	3456	273	0.0193688960005	0.888,1.0,0.683	0.642,0.382,0.583	0.321
ENSMUSG00000098789	Jmjd7	chr2	+	120031306	120031402	120031574	120031651	120030815	120030872	120031840	120032000	91,82,70	68,52,51	83,62,83	99,81,93	221	202	0.0195470958377	0.55,0.59,0.556	0.434,0.412,0.449	0.134
ENSMUSG00000008575	Nfib	chr4	-	82320473	82320556	82323544	82323710	82290172	82296811	82327728	82327913	76,70,64	13,22,11	84,74,45	30,46,24	291	208	0.0198010411206	0.807,0.695,0.806	0.667,0.535,0.573	0.178
ENSMUSG00000008575	Nfib	chr4	-	82320473	82320556	82323571	82323710	82290172	82296811	82327728	82327913	74,69,64	13,22,11	83,74,46	30,46,24	264	208	0.0207180004524	0.818,0.712,0.821	0.686,0.559,0.602	0.168
ENSMUSG00000031608	Galnt7	chr8	-	57542511	57542694	57545328	57545408	57540019	57540137	57545668	57545799	79,91,69	58,87,71	59,48,31	32,21,13	205	308	0.0217588019233	0.672,0.611,0.594	0.735,0.774,0.782	-0.138
ENSMUSG00000025038	Efhc2	chrX	-	17215657	17215823	17223087	17223226	17207679	17207822	17223938	17224052	14,18,12	25,29,29	1,1,0	6,1,5	264	291	0.0217588019233	0.382,0.406,0.313	0.155,0.524,0.0	0.141
ENSMUSG00000043323	Fbrsl1	chr5	-	110381600	110381646	110417842	110417947	110379268	110379593	110432900	110433101	79,64,67	39,24,20	74,63,64	12,14,10	230	171	0.0239385490743	0.601,0.665,0.714	0.821,0.77,0.826	-0.146
ENSMUSG00000001855	Nup214	chr2	+	32051008	32051148	32051773	32051798	32042517	32042569	32052118	32052367	0,1,5	18,11,12	9,11,5	9,15,16	265	150	0.0245865583664	0.0,0.049,0.191	0.361,0.293,0.15	-0.188
ENSMUSG00000035234	Fam175a	chr5	-	100815161	100815228	100817961	100817998	100809755	100809875	100818516	100818607	26,29,22	0,0,0	18,18,23	4,2,2	162	192	0.0264806445811	1.0,1.0,1.0	0.842,0.914,0.932	0.104
ENSMUSG00000029699	Ssc4d	chr5	-	135961888	135961966	135962922	135963234	135960210	135961208	135963355	135963430	24,22,29	27,23,29	32,26,27	6,15,10	437	203	0.0268530869786	0.292,0.308,0.317	0.712,0.446,0.556	-0.266
ENSMUSG00000034173	Zbed5	chr5	+	129899182	129899432	129900344	129900495	129895722	129895852	129901662	129903623	6,0,1	20,33,29	14,8,11	34,38,42	375	276	0.0271764166805	0.181,0.0,0.025	0.233,0.134,0.162	-0.108
ENSMUSG00000051950	B3glct	chr5	+	149703278	149703318	149709319	149709429	149696424	149696474	149725410	149725487	10,9,11	106,110,106	26,24,34	157,152,109	165	235	0.0289999393524	0.118,0.104,0.129	0.191,0.184,0.308	-0.111
ENSMUSG00000030283	St8sia1	chr6	-	142876647	142876757	142914023	142914168	142867853	142867946	142963535	142964452	2,0,0	3,2,4	16,22,5	30,25,20	270	235	0.02962611254	0.367,0.0,0.0	0.317,0.434,0.179	-0.188
ENSMUSG00000046138	9930021J03Rik	chr19	-	29735115	29735205	29753599	29755017	29720585	29720773	29786248	29786449	55,70,51	2,6,6	67,56,29	1,2,0	1543	215	0.0298595476288	0.793,0.619,0.542	0.903,0.796,1.0	-0.248
ENSMUSG00000031458	Coprs	chr8	-	13885665	13885881	13887759	13887826	13884793	13885201	13890166	13890268	26,35,54	199,147,167	133,90,159	282,289,317	192	341	0.0310470507198	0.188,0.297,0.365	0.456,0.356,0.471	-0.144
ENSMUSG00000031608	Galnt7	chr8	-	57542834	57543017	57545328	57545408	57540019	57540137	57545668	57545799	79,91,69	18,27,16	59,48,31	31,25,16	205	308	0.0317380742344	0.868,0.835,0.866	0.741,0.743,0.744	0.114
ENSMUSG00000038371	Sbf2	chr7	-	110341289	110341364	110347886	110347982	110339889	110340074	110348854	110348995	16,12,17	66,85,59	22,6,14	36,15,28	221	200	0.0318580136301	0.18,0.113,0.207	0.356,0.266,0.312	-0.145
ENSMUSG00000024163	Mapk8ip3	chr17	-	24918087	24918139	24923815	24923907	24914458	24914705	24924146	24924217	85,95,80	22,21,25	235,176,197	96,85,90	217	177	0.0366183485431	0.759,0.787,0.723	0.666,0.628,0.641	0.111
ENSMUSG00000097039	Pvt1	chr15	+	62149238	62149352	62175466	62175548	62107147	62107465	62242173	62242301	0,2,0	10,12,4	8,4,5	21,32,34	239	207	0.037519956371	0.0,0.126,0.0	0.248,0.098,0.113	-0.111
ENSMUSG00000038535	Zfp280d	chr9	+	72339011	72339048	72351524	72351570	72335046	72335109	72360285	72360341	6,5,3	26,21,21	16,16,17	22,28,37	162	171	0.0375443809607	0.196,0.201,0.131	0.434,0.376,0.327	-0.203
ENSMUSG00000006288	Ttc5	chr14	-	50773276	50773333	50775290	50775382	50772473	50772620	50777261	50777412	196,241,269	124,128,141	153,152,222	168,124,158	217	182	0.0385146110133	0.57,0.612,0.615	0.433,0.507,0.541	0.105
ENSMUSG00000021870	Slmap	chr14	-	26459409	26459460	26459903	26459954	26453537	26453600	26460041	26460210	44,63,30	31,26,24	56,62,50	19,14,13	176	176	0.0386343361815	0.587,0.708,0.556	0.747,0.816,0.794	-0.169
ENSMUSG00000027284	Cdan1	chr2	-	120785978	120786119	120790281	120790355	120783694	120783799	120806758	120806906	23,31,21	54,49,41	83,73,32	94,55,38	199	266	0.0401136718797	0.363,0.458,0.406	0.541,0.64,0.53	-0.161
ENSMUSG00000052337	Immt	chr6	+	71868579	71868803	71871426	71871558	71862344	71862480	71874316	71874926	10,3,4	5,6,14	1,2,2	11,15,15	349	257	0.0405724422918	0.596,0.269,0.174	0.063,0.089,0.089	0.266
ENSMUSG00000032579	Hemk1	chr9	-	107331444	107331579	107336178	107336272	107329323	107329432	107336571	107336663	41,48,24	4,5,2	29,21,21	8,5,10	219	260	0.040677295719	0.924,0.919,0.934	0.811,0.833,0.714	0.14
ENSMUSG00000023143	Nagpa	chr16	-	5199615	5199744	5199942	5200051	5198730	5198936	5201373	5201513	18,35,26	45,53,46	45,64,79	59,47,62	234	254	0.0413756714947	0.303,0.418,0.38	0.453,0.596,0.58	-0.176
ENSMUSG00000035933	Cog5	chr12	+	31919650	31919777	31925644	31925791	31900896	31900973	31937176	31937630	144,163,118	77,66,72	141,125,127	99,92,134	252	272	0.0441415210937	0.669,0.727,0.639	0.606,0.595,0.506	0.109
ENSMUSG00000031629	Cenpu	chr8	+	46573848	46573910	46576225	46576382	46573432	46573480	46578254	46580007	72,64,49	102,141,105	85,50,65	245,208,179	187	282	0.0469159753328	0.516,0.406,0.413	0.343,0.266,0.354	0.124
ENSMUSG00000021457	Syk	chr13	+	52624707	52624776	52631656	52631744	52623244	52623276	52632887	52633065	10,20,12	215,266,219	10,8,2	44,35,25	194	213	0.0469275831314	0.049,0.076,0.057	0.2,0.201,0.081	-0.1
