# Supplementary material for: An Alternative Splicing Program for Mouse Craniofacial Development
Source: Front Physiol. 2020 Sep 4;11:1099. doi: 10.3389/fphys.2020.01099 (PMC7498679; doi:10.3389/fphys.2020.01099)
Supplement: Supplementary file 12 [file Data_Sheet_1.zip › Filtered rMATS results/MXE/MXP_Ect_E11.5_vs_E12.5_MXE_filtered_output.txt]

GeneID	geneSymbol	chr	strand	1stExonStart_0base	1stExonEnd	2stExonStart_0base	2stExonEnd	upstreamES	upstreamEE	downstreamES	downstreamEE	IC_SAMPLE_1	SC_SAMPLE_1	IC_SAMPLE_2	SC_SAMPLE_2	IncFormLen	SkipFormLen	FDR	IncLevel1	IncLevel2	DeltaPSI
ENSMUSG00000020362	Cnot6	chr11	-	49685086	49685352	49686846	49686932	49683124	49683282	49689164	49689351	851,661,696	928,744,856	506,434,374	1167,1228,958	211	391	0.0	0.63,0.622,0.601	0.446,0.396,0.42	0.197
ENSMUSG00000020362	Cnot6	chr11	-	49682038	49682193	49683124	49683282	49681140	49681295	49685086	49685155	1103,894,1008	1250,1031,1019	1340,1423,1097	737,678,496	283	280	0.0	0.466,0.462,0.495	0.643,0.675,0.686	-0.194
ENSMUSG00000055320	Tead1	chr7	+	112841887	112841950	112842039	112842102	112839415	112839480	112856797	112856932	73,42,35	188,142,131	87,71,65	40,36,25	188	188	0.0	0.28,0.228,0.211	0.685,0.664,0.722	-0.451
ENSMUSG00000055320	Tead1	chr7	+	112841887	112841950	112842039	112842102	112839415	112839480	112891718	112891859	52,31,26	90,72,54	67,59,58	14,20,11	188	188	0.0	0.366,0.301,0.325	0.827,0.747,0.841	-0.474
ENSMUSG00000055320	Tead1	chr7	+	112841887	112841950	112842039	112842102	112839415	112839480	112856052	112856064	63,37,35	155,114,92	76,73,64	26,30,21	188	188	0.0	0.289,0.245,0.276	0.745,0.709,0.753	-0.466
ENSMUSG00000026743	Mllt10	chr2	+	18071124	18071204	18126133	18126229	18055236	18055371	18146776	18146872	55,41,41	124,120,110	10,14,5	157,151,164	205	221	0.0	0.323,0.269,0.287	0.064,0.091,0.032	0.231
ENSMUSG00000027620	Rbm39	chr2	-	156159036	156159241	156161567	156161633	156158399	156158477	156161827	156161965	2111,1701,1685	2590,2001,1941	1853,1948,1767	1017,1007,917	191	330	0.0	0.585,0.595,0.6	0.759,0.77,0.769	-0.173
ENSMUSG00000056758	Hmga2	chr10	-	120374667	120374700	120462663	120462714	120361274	120364296	120473251	120473338	1028,752,923	497,414,504	891,934,920	172,171,167	176	158	0.0	0.65,0.62,0.622	0.823,0.831,0.832	-0.198
ENSMUSG00000032601	Prkar2a	chr9	+	108740687	108740762	108744229	108744295	108740434	108740536	108745481	108745623	311,232,242	231,167,187	493,536,383	157,119,104	200	191	0.0	0.563,0.57,0.553	0.75,0.811,0.779	-0.218
ENSMUSG00000028645	Slc2a1	chr4	+	119132442	119132683	119133096	119133259	119132122	119132283	119133351	119133539	1572,1152,1149	1652,1285,1442	777,789,677	1911,2215,1886	366	288	0.0	0.428,0.414,0.385	0.242,0.219,0.22	0.182
ENSMUSG00000033047	Eif3l	chr15	+	79089463	79089961	79093336	79093417	79086433	79086604	79094200	79094400	2122,1688,1810	1785,1283,1420	2310,2822,2884	941,845,839	623	206	0.0	0.282,0.303,0.297	0.448,0.525,0.532	-0.208
ENSMUSG00000033047	Eif3l	chr15	+	79085556	79085711	79086433	79086604	79084111	79084283	79089463	79089961	2337,1906,1873	2123,1689,1810	1026,1078,998	2301,2821,2881	280	296	0.0	0.538,0.544,0.522	0.32,0.288,0.268	0.243
ENSMUSG00000027423	Snx5	chr2	-	144261919	144262024	144270376	144270459	144260724	144260835	144270700	144270906	174,300,232	2219,1672,1787	14,4,71	2112,1986,1534	208	230	0.0	0.08,0.166,0.126	0.007,0.002,0.049	0.105
ENSMUSG00000056076	Eif3b	chr5	+	140438315	140438394	140439912	140440051	140437284	140437407	140440985	140441111	1646,1347,1409	2716,2424,2504	826,915,819	2961,3292,3033	204	264	0.0	0.44,0.418,0.421	0.265,0.265,0.259	0.163
ENSMUSG00000044533	Rps2	chr17	+	24720533	24720731	24720968	24721302	24720272	24720452	24721622	24721714	19504,17558,20111	31244,25435,28028	9519,8526,12478	32844,37402,34703	323	459	0.0	0.47,0.495,0.505	0.292,0.245,0.338	0.198
ENSMUSG00000022677	Fopnl	chr16	-	14304453	14304587	14313815	14314013	14299243	14300209	14317293	14317375	331,246,313	972,819,804	658,608,476	724,676,616	323	259	0.0	0.214,0.194,0.238	0.422,0.419,0.383	-0.193
ENSMUSG00000026174	Cnot9	chr1	+	74518900	74519016	74522317	74522427	74517069	74517249	74523503	74523613	795,712,569	916,730,749	803,911,836	379,394,306	241	235	0.0	0.458,0.487,0.426	0.674,0.693,0.727	-0.241
ENSMUSG00000026174	Cnot9	chr1	+	74518900	74519016	74523503	74523613	74517069	74517249	74526991	74527090	795,710,569	694,661,641	803,910,834	363,365,289	241	235	0.0	0.528,0.512,0.464	0.683,0.709,0.738	-0.209
ENSMUSG00000066037	Hnrnpr	chr4	+	136327235	136327412	136336297	136336447	136319393	136319507	136339175	136339297	1878,1496,1597	2112,1812,1849	961,1004,906	2301,2746,2487	302	275	0.0	0.447,0.429,0.44	0.276,0.25,0.249	0.18
ENSMUSG00000022477	Aco2	chr15	+	81895169	81895428	81903475	81903634	81889297	81889434	81903855	81904006	1089,801,914	868,684,737	1445,1495,1467	553,597,530	384	284	0.0	0.481,0.464,0.478	0.659,0.649,0.672	-0.186
ENSMUSG00000040857	Erf	chr7	-	25245633	25245749	25246087	25246322	25242560	25245531	25250578	25250761	1034,804,847	2350,1869,1897	320,284,318	1806,1833,1812	360	241	0.0	0.228,0.224,0.23	0.106,0.094,0.105	0.126
ENSMUSG00000008999	Bmp7	chr2	-	172872871	172872982	172875214	172875291	172868011	172870286	172879325	172879523	888,642,690	1616,1233,1129	565,599,581	2239,2400,2019	202	236	0.0	0.391,0.378,0.417	0.228,0.226,0.252	0.16
ENSMUSG00000027011	Ube2e3	chr2	+	78913673	78913806	78918686	78918834	78872421	78872472	78919957	78921293	2149,1832,1937	4908,4185,4590	820,899,809	4356,4227,3884	258	273	0.0	0.317,0.317,0.309	0.166,0.184,0.181	0.137
ENSMUSG00000040549	Ckap5	chr2	+	91564319	91564448	91565620	91565803	91562948	91563113	91568136	91568250	354,324,240	659,492,506	115,112,112	551,709,634	254	308	0.0	0.394,0.444,0.365	0.202,0.161,0.176	0.221
ENSMUSG00000030499	Kctd15	chr7	-	34650746	34650839	34652583	34652682	34649955	34650131	34654246	34654398	190,162,201	709,600,554	89,79,62	723,688,770	224	218	0.0	0.207,0.208,0.261	0.107,0.101,0.073	0.132
ENSMUSG00000020078	Vps26a	chr10	-	62471059	62471135	62480557	62480707	62469900	62470057	62486657	62486805	297,218,248	240,220,243	372,474,394	140,127,101	275	201	0.0	0.475,0.42,0.427	0.66,0.732,0.74	-0.27
ENSMUSG00000030374	Strn4	chr7	+	16822495	16822599	16824138	16824217	16816316	16816634	16826463	16826661	362,256,316	339,333,332	343,349,413	174,149,149	229	204	0.0	0.488,0.406,0.459	0.637,0.676,0.712	-0.224
ENSMUSG00000042079	Hnrnpf	chr6	+	117917469	117917598	117919098	117919159	117906794	117906839	117923707	117925619	479,330,381	52,61,67	525,560,471	14,21,19	254	186	0.0	0.871,0.798,0.806	0.965,0.951,0.948	-0.13
ENSMUSG00000014349	Ube2z	chr11	-	96055837	96055950	96060936	96061124	96051733	96051824	96062994	96063067	1139,859,843	858,646,703	1184,1037,921	379,372,321	313	238	0.0	0.502,0.503,0.477	0.704,0.679,0.686	-0.196
ENSMUSG00000006333	Rps9	chr7	+	3704326	3704448	3705732	3705919	3703992	3704064	3706650	3706897	2794,2286,2685	12189,10734,11183	2755,3530,3428	5414,6244,5932	247	312	0.0	0.225,0.212,0.233	0.391,0.417,0.422	-0.187
ENSMUSG00000029064	Gnb1	chr4	+	155527412	155527509	155533696	155533735	155491363	155491580	155535357	155535464	613,648,686	1285,919,1181	171,106,342	1050,1168,1065	222	164	0.0	0.261,0.342,0.3	0.107,0.063,0.192	0.18
ENSMUSG00000015749	Anp32e	chr3	+	95937881	95938039	95944306	95944361	95937119	95937195	95945179	95945442	5542,4555,5563	1139,796,982	5923,6542,5459	493,401,391	283	180	0.0	0.756,0.784,0.783	0.884,0.912,0.899	-0.124
ENSMUSG00000015749	Anp32e	chr3	+	95937881	95938003	95944306	95944361	95937023	95937195	95945179	95945565	5509,4537,5547	1139,796,982	5888,6513,5452	493,401,391	247	180	0.0	0.779,0.806,0.805	0.897,0.922,0.91	-0.113
ENSMUSG00000063200	Nol7	chr13	+	43400852	43400934	43401296	43401418	43400592	43400621	43401499	43401577	502,420,478	1557,1284,1482	241,247,249	1727,1758,1624	207	247	0.0	0.278,0.281,0.278	0.143,0.144,0.155	0.132
ENSMUSG00000060572	Mfap2	chr4	+	141014394	141014448	141014982	141015070	141014188	141014269	141015214	141015288	632,529,510	860,720,732	511,485,457	328,271,292	179	213	0.0	0.467,0.466,0.453	0.65,0.68,0.651	-0.198
ENSMUSG00000033444	Specc1l	chr10	+	75230681	75230871	75241064	75241218	75212072	75212219	75245078	75246712	237,159,163	320,254,261	57,33,49	237,282,237	315	279	0.0	0.396,0.357,0.356	0.176,0.094,0.155	0.228
ENSMUSG00000022724	Mina	chr16	+	59483004	59483108	59486532	59486635	59480290	59480419	59487427	59487599	387,334,339	354,251,353	467,557,471	160,161,181	229	228	0.0	0.521,0.57,0.489	0.744,0.775,0.722	-0.22
ENSMUSG00000037503	Fam168b	chr1	-	34828766	34828847	34836732	34836813	34819866	34820009	34842827	34842964	446,403,332	1376,1045,1049	116,73,184	1562,1467,1099	206	206	0.0	0.245,0.278,0.24	0.069,0.047,0.143	0.168
ENSMUSG00000031715	Smarca5	chr8	-	80730094	80730195	80733689	80733856	80728472	80728573	80736688	80736763	377,245,356	380,395,390	465,510,527	241,202,201	292	226	0.0	0.434,0.324,0.414	0.599,0.661,0.67	-0.253
ENSMUSG00000028693	Nasp	chr4	-	116611971	116612081	116614329	116614410	116605683	116605763	116618869	116618980	2667,2155,2256	996,860,869	2001,1959,1756	1502,1639,1489	206	235	0.0	0.753,0.741,0.748	0.603,0.577,0.574	0.163
ENSMUSG00000028693	Nasp	chr4	-	116611971	116612081	116618869	116618980	116605683	116605763	116622766	116622814	3272,2736,2681	981,842,853	1470,1705,1503	1472,1625,1472	236	235	0.0	0.769,0.764,0.758	0.499,0.511,0.504	0.259
ENSMUSG00000028693	Nasp	chr4	-	116614329	116614410	116618869	116618980	116611971	116612081	116622766	116622814	3286,2750,2696	2470,1866,2310	1497,1717,1519	2448,2656,2327	236	206	0.0	0.537,0.563,0.505	0.348,0.361,0.363	0.178
ENSMUSG00000062432	Cyp26c1	chr19	+	37687118	37687394	37688829	37688985	37686436	37686661	37690709	37691027	296,315,322	549,473,443	25,21,36	192,147,169	401	281	0.0	0.274,0.318,0.337	0.084,0.091,0.13	0.208
ENSMUSG00000021361	Tmem14c	chr13	+	41017705	41017782	41018355	41018457	41017114	41017173	41021118	41021206	524,333,400	1393,1050,1292	197,253,224	1523,2028,1829	202	227	0.0	0.297,0.263,0.258	0.127,0.123,0.121	0.149
ENSMUSG00000003226	Ranbp2	chr10	+	58488572	58488674	58490609	58490755	58485679	58485881	58492410	58492684	602,531,588	605,480,618	253,244,247	558,591,569	227	271	0.0	0.543,0.569,0.532	0.351,0.33,0.341	0.207
ENSMUSG00000052752	Traf7	chr17	-	24514712	24514866	24516504	24516599	24514124	24514217	24518741	24518799	277,246,201	622,554,519	290,324,225	275,266,217	220	279	0.0	0.361,0.36,0.329	0.572,0.607,0.568	-0.232
ENSMUSG00000052752	Traf7	chr17	-	24514712	24514866	24516504	24516596	24514124	24514217	24518741	24518799	356,236,257	622,554,519	333,365,302	275,266,217	217	279	0.0	0.424,0.354,0.389	0.609,0.638,0.641	-0.24
ENSMUSG00000052752	Traf7	chr17	-	24514124	24514217	24516504	24516596	24513898	24513932	24518741	24518799	294,199,214	599,514,405	282,317,257	236,200,227	217	218	0.0	0.33,0.28,0.347	0.546,0.614,0.532	-0.245
ENSMUSG00000052752	Traf7	chr17	-	24514712	24514829	24516504	24516596	24514124	24514217	24518741	24518799	356,236,257	712,615,582	333,365,302	339,345,267	217	242	0.0	0.358,0.3,0.33	0.523,0.541,0.558	-0.211
ENSMUSG00000026566	Mpzl1	chr1	-	165601749	165601855	165604609	165604742	165592239	165593677	165605608	165605822	718,560,672	578,473,525	289,283,286	525,560,573	258	231	0.0	0.527,0.515,0.534	0.33,0.312,0.309	0.208
ENSMUSG00000063882	Uqcrh	chr4	-	116069862	116069919	116070736	116070757	116066964	116067172	116074915	116075031	757,629,806	2478,1769,1613	1449,1371,1198	1405,1233,1056	146	182	0.0	0.276,0.307,0.384	0.562,0.581,0.586	-0.254
ENSMUSG00000063882	Uqcrh	chr4	-	116069862	116070024	116070736	116070757	116066964	116067172	116074915	116075071	757,629,806	5515,4145,3980	1449,1371,1198	3049,2834,2454	146	287	0.0	0.212,0.23,0.285	0.483,0.487,0.49	-0.244
ENSMUSG00000037935	Smarce1	chr11	-	99225037	99225142	99228274	99228318	99220654	99220735	99228496	99228548	716,586,606	791,669,711	814,682,1087	359,400,442	169	230	0.0	0.552,0.544,0.537	0.755,0.699,0.77	-0.197
ENSMUSG00000019942	Cdk1	chr10	-	69346074	69346231	69350095	69350158	69345060	69345184	69352835	69352938	267,211,249	1930,1558,1552	369,414,544	1034,1077,1124	188	282	0.0	0.172,0.169,0.194	0.349,0.366,0.421	-0.2
ENSMUSG00000057406	Whsc1	chr5	+	33864659	33864778	33867573	33867658	33861033	33861178	33868753	33868878	610,483,545	459,422,389	496,571,541	166,184,139	244	210	0.0	0.534,0.496,0.547	0.72,0.728,0.77	-0.214
ENSMUSG00000075229	Ccdc58	chr16	+	36082690	36082816	36085016	36085163	36071659	36072137	36089900	36089960	564,473,531	1065,870,1043	813,903,886	737,692,775	251	272	0.0	0.365,0.371,0.356	0.545,0.586,0.553	-0.197
ENSMUSG00000032485	Scap	chr9	+	110373996	110374169	110374509	110374636	110373389	110373495	110376562	110376675	377,360,289	437,367,392	389,426,409	177,181,108	298	252	0.0	0.422,0.453,0.384	0.65,0.666,0.762	-0.273
ENSMUSG00000059586	Nsmce2	chr15	+	59416024	59416131	59455312	59455466	59378867	59379038	59591696	59591797	496,430,438	773,646,680	205,184,150	657,653,624	232	279	0.0	0.436,0.445,0.436	0.273,0.253,0.224	0.189
ENSMUSG00000061731	Ext1	chr15	-	53075768	53075929	53083084	53083174	53073292	53073464	53088054	53088150	591,462,478	958,734,698	222,210,180	711,721,749	215	286	0.0	0.451,0.456,0.477	0.293,0.279,0.242	0.19
ENSMUSG00000024212	Mllt1	chr17	-	56899768	56900296	56902562	56902688	56897379	56897467	56905711	56905855	883,694,642	1178,952,865	914,1110,1010	638,641,590	251	653	0.0	0.661,0.655,0.659	0.788,0.818,0.817	-0.149
ENSMUSG00000021131	Erh	chr12	-	80637489	80637610	80640956	80641044	80634021	80634527	80643763	80644341	1123,931,1110	1674,1317,1508	960,1022,940	584,620,653	213	246	0.0	0.437,0.449,0.459	0.655,0.656,0.624	-0.197
ENSMUSG00000021131	Erh	chr12	-	80637489	80637610	80640956	80641044	80634356	80634527	80642788	80642845	457,343,447	1673,1317,1508	544,490,475	582,618,653	213	246	0.0	0.24,0.231,0.255	0.519,0.478,0.457	-0.243
ENSMUSG00000033808	Tmem87a	chr2	-	120362878	120362940	120363361	120363435	120360038	120360094	120369243	120369347	147,136,153	54,58,59	80,89,59	103,122,100	199	187	0.0	0.719,0.688,0.709	0.422,0.407,0.357	0.31
ENSMUSG00000033335	Dnm2	chr9	+	21478898	21479037	21480406	21480545	21478280	21478348	21481332	21481419	224,158,125	575,478,495	397,344,359	361,376,410	264	264	0.0	0.28,0.248,0.202	0.524,0.478,0.467	-0.246
ENSMUSG00000031536	Polb	chr8	-	22648181	22648256	22650488	22650555	22647412	22647471	22653059	22653117	298,262,280	209,192,206	494,516,448	134,140,133	192	200	0.0	0.598,0.587,0.586	0.793,0.793,0.778	-0.198
ENSMUSG00000031536	Polb	chr8	-	22650488	22650555	22653059	22653117	22648181	22648256	22653313	22653418	324,260,342	175,127,139	375,417,382	63,53,69	183	192	0.0	0.66,0.682,0.721	0.862,0.892,0.853	-0.181
ENSMUSG00000074643	Cpne1	chr2	-	156076236	156076288	156077398	156077453	156074175	156074309	156077555	156077689	269,207,174	291,272,219	104,109,108	369,389,333	180	177	0.0	0.476,0.428,0.439	0.217,0.216,0.242	0.223
ENSMUSG00000031987	Egln1	chr8	-	124911740	124911808	124914016	124914153	124908586	124910763	124915660	124915780	641,510,520	498,374,381	744,727,965	253,256,270	262	193	0.0	0.487,0.501,0.501	0.684,0.677,0.725	-0.199
ENSMUSG00000001472	Tcf25	chr8	+	123397982	123398141	123399264	123399344	123397006	123397094	123400624	123400697	963,774,835	800,715,723	393,480,448	860,927,844	284	205	0.0	0.465,0.439,0.455	0.248,0.272,0.277	0.187
ENSMUSG00000026608	Kctd3	chr1	-	188983009	188983126	188983206	188983294	188981224	188981395	188987515	188987631	249,216,224	372,285,273	338,348,332	194,191,144	213	242	0.0	0.432,0.463,0.482	0.664,0.674,0.724	-0.228
ENSMUSG00000035949	Fbxw2	chr2	-	34822557	34823067	34825961	34826070	34812814	34813009	34826171	34826201	51,80,80	580,450,557	2,3,0	376,350,280	234	635	0.0	0.193,0.325,0.28	0.014,0.023,0.0	0.254
ENSMUSG00000039356	Exosc2	chr2	+	31674514	31674560	31674694	31674784	31672471	31672573	31675838	31675904	283,283,290	442,306,375	443,415,358	188,204,202	171	215	0.0	0.446,0.538,0.493	0.748,0.719,0.69	-0.227
ENSMUSG00000026193	Fn1	chr1	-	71595663	71595802	71597280	71597747	71593070	71593235	71598373	71598463	568,499,480	576,555,614	387,517,554	166,203,263	592	264	0.0	0.305,0.286,0.259	0.51,0.532,0.484	-0.225
ENSMUSG00000048234	Rnf149	chr1	-	39555477	39555670	39560692	39560775	39552468	39552515	39564047	39564116	572,443,422	1219,1001,1079	228,208,239	1118,1264,1163	208	318	0.0	0.418,0.404,0.374	0.238,0.201,0.239	0.173
ENSMUSG00000048234	Rnf149	chr1	-	39555477	39555670	39558314	39558411	39551295	39552515	39560692	39560775	591,408,444	1289,1050,1149	253,201,216	1166,1341,1216	222	318	0.0	0.396,0.358,0.356	0.237,0.177,0.203	0.164
ENSMUSG00000024151	Msh2	chr17	+	87678207	87678362	87679799	87680078	87672560	87672806	87682530	87682677	446,355,389	1286,1043,1241	162,183,173	1200,1275,1072	280	404	1.60329266204e-14	0.334,0.329,0.311	0.163,0.172,0.189	0.15
ENSMUSG00000041879	Ipo9	chr1	-	135389312	135389588	135390537	135390666	135388510	135388677	135391495	135391644	1177,953,873	827,668,660	967,1110,996	340,331,344	254	401	1.60329266204e-14	0.692,0.693,0.676	0.818,0.841,0.82	-0.139
ENSMUSG00000046434	Hnrnpa1	chr15	+	103242643	103242718	103242921	103243080	103242379	103242472	103243624	103243780	274,280,335	1900,1577,1851	74,90,95	1166,1306,1335	200	284	1.60329266204e-14	0.17,0.201,0.204	0.083,0.089,0.092	0.104
ENSMUSG00000020321	Mdh1	chr11	-	21559698	21559875	21562864	21562987	21559191	21559305	21564040	21564216	5840,4435,4909	4570,3538,3417	5671,5713,5368	2228,2174,1953	248	302	1.60329266204e-14	0.609,0.604,0.636	0.756,0.762,0.77	-0.146
ENSMUSG00000091625	Lsm5	chr6	-	56702095	56702168	56703005	56703409	56701064	56701289	56704622	56704677	143,106,174	369,277,313	179,190,213	168,122,195	529	198	2.96260600593e-14	0.127,0.125,0.172	0.285,0.368,0.29	-0.173
ENSMUSG00000040818	Dennd6a	chr14	+	26599615	26599728	26600443	26600524	26592394	26592437	26603047	26603153	236,165,147	235,218,220	68,63,38	249,230,172	238	206	2.96260600593e-14	0.465,0.396,0.366	0.191,0.192,0.161	0.228
ENSMUSG00000058076	Sdhc	chr1	-	171138693	171138755	171143557	171143659	171135992	171136156	171145755	171145812	2383,1992,1816	1165,886,962	1103,903,812	1036,978,827	227	187	2.96260600593e-14	0.628,0.649,0.609	0.467,0.432,0.447	0.18
ENSMUSG00000032867	Fbxw8	chr5	-	118095532	118095729	118113611	118113769	118092495	118092702	118124935	118125024	612,454,523	836,732,795	245,205,181	704,741,670	283	322	2.96260600593e-14	0.454,0.414,0.428	0.284,0.239,0.235	0.179
ENSMUSG00000038708	Golga4	chr9	+	118514179	118514269	118522517	118522583	118506450	118506557	118527009	118527321	98,64,57	120,122,74	113,150,167	44,64,40	215	191	2.96260600593e-14	0.42,0.318,0.406	0.695,0.676,0.788	-0.338
ENSMUSG00000032400	Zwilch	chr9	-	64156012	64156106	64158694	64158766	64155163	64155219	64160820	64160976	151,144,134	76,87,87	63,62,72	106,132,131	197	219	2.96260600593e-14	0.688,0.648,0.631	0.398,0.343,0.379	0.282
ENSMUSG00000024736	Tmem132a	chr19	-	10859563	10859755	10860123	10860397	10857821	10859151	10861529	10861732	1140,914,836	2641,2244,2352	413,363,444	2110,2238,2066	399	317	2.96260600593e-14	0.255,0.244,0.22	0.135,0.114,0.146	0.108
ENSMUSG00000022677	Fopnl	chr16	-	14311046	14311131	14313815	14314013	14304453	14304587	14317293	14317375	330,246,316	363,282,276	647,595,462	240,249,242	323	210	4.25874613353e-14	0.371,0.362,0.427	0.637,0.608,0.554	-0.213
ENSMUSG00000021262	Evl	chr12	+	108673288	108673352	108674406	108674465	108652921	108653099	108675396	108675626	918,659,732	403,329,298	607,567,522	610,572,485	189	184	4.25874613353e-14	0.689,0.661,0.705	0.492,0.491,0.512	0.187
ENSMUSG00000029920	Smarcad1	chr6	+	65110369	65110552	65111775	65111885	65108651	65108770	65114300	65116061	991,770,783	1080,925,922	432,410,390	980,1080,966	308	235	4.25874613353e-14	0.412,0.388,0.393	0.252,0.225,0.235	0.16
ENSMUSG00000029629	Phf14	chr6	+	11997025	11997194	12047826	12047944	11991985	11992117	12080996	12081205	1049,900,1055	582,486,531	897,925,951	232,236,204	294	243	5.50625762718e-14	0.598,0.605,0.622	0.762,0.764,0.794	-0.165
ENSMUSG00000052752	Traf7	chr17	-	24514712	24514829	24516504	24516599	24514124	24514217	24518741	24518799	277,246,201	712,615,582	290,324,225	339,345,267	220	242	5.50625762718e-14	0.3,0.306,0.275	0.485,0.508,0.481	-0.198
ENSMUSG00000035297	Cops4	chr5	+	100541536	100541652	100543838	100543923	100537297	100537468	100547303	100547780	1054,802,850	971,830,829	497,511,510	955,1081,1077	241	210	6.81399381364e-14	0.486,0.457,0.472	0.312,0.292,0.292	0.173
ENSMUSG00000026914	Psmd14	chr2	+	61720443	61720571	61722709	61722761	61711790	61711873	61760635	61760707	875,664,841	566,420,433	882,1005,1389	264,312,295	253	177	8.09583423402e-14	0.52,0.525,0.576	0.7,0.693,0.767	-0.18
ENSMUSG00000015749	Anp32e	chr3	+	95934775	95934898	95937023	95937195	95933908	95934058	95937881	95938039	3723,3040,3109	5498,4531,5545	1934,1872,1922	5871,6514,5431	248	297	1.06886177469e-13	0.448,0.446,0.402	0.283,0.256,0.298	0.153
ENSMUSG00000017677	Wsb1	chr11	-	79246169	79246301	79248390	79248659	79244462	79244563	79250980	79251149	1010,735,914	886,729,932	438,457,358	928,869,735	394	257	1.17934508313e-13	0.426,0.397,0.39	0.235,0.255,0.241	0.161
ENSMUSG00000021807	2700060E02Rik	chr14	-	19812348	19812397	19814536	19814605	19811401	19812237	19816184	19816273	1581,1316,1691	713,646,552	1697,1765,1721	335,308,329	194	174	1.17934508313e-13	0.665,0.646,0.733	0.82,0.837,0.824	-0.146
ENSMUSG00000029814	Igf2bp3	chr6	-	49107341	49107464	49108925	49109060	49105569	49105705	49117151	49117433	1233,1033,1091	2089,1799,2214	546,593,536	1959,2371,1889	260	248	1.29790358356e-13	0.36,0.354,0.32	0.21,0.193,0.213	0.139
ENSMUSG00000019188	H13	chr2	+	152689843	152689901	152691792	152691876	152688836	152688962	152694486	152694523	496,326,325	731,516,603	166,224,195	739,721,668	183	209	1.40100807383e-13	0.437,0.419,0.381	0.204,0.262,0.25	0.174
ENSMUSG00000003039	Fam32a	chr8	+	72219940	72220082	72221927	72221981	72219729	72219860	72222181	72224418	1290,922,1302	585,438,475	1598,1789,1617	381,317,316	267	179	1.64040591809e-13	0.597,0.585,0.648	0.738,0.791,0.774	-0.158
ENSMUSG00000005442	Cic	chr7	+	25290798	25290965	25291054	25291342	25290570	25290692	25291449	25291769	617,584,470	523,498,417	316,303,282	536,608,550	292	413	2.10614354239e-13	0.625,0.624,0.615	0.455,0.413,0.42	0.192
ENSMUSG00000027306	Nusap1	chr2	+	119643783	119643900	119647089	119647198	119639576	119639734	119648892	119651244	1398,1098,1276	953,826,911	1590,1622,1584	577,571,531	242	234	2.19021229725e-13	0.587,0.562,0.575	0.727,0.733,0.743	-0.16
ENSMUSG00000018583	G3bp1	chr11	+	55497650	55497762	55497912	55498041	55496143	55496245	55498557	55498667	3699,3188,3206	2898,2331,2451	4045,4377,3769	1608,1616,1492	237	254	2.19021229725e-13	0.578,0.594,0.584	0.729,0.744,0.73	-0.149
ENSMUSG00000021111	Papola	chr12	+	105799650	105799824	105800683	105800750	105784715	105784914	105804926	105805008	1444,1028,1130	915,736,620	1497,1345,1542	468,451,417	299	192	2.41203320837e-13	0.503,0.473,0.539	0.673,0.657,0.704	-0.173
ENSMUSG00000020166	Cnot2	chr10	-	116501191	116501317	116517316	116517383	116499341	116499466	116527826	116527949	396,308,336	1133,883,906	492,475,448	635,667,559	192	251	2.51041877344e-13	0.314,0.313,0.327	0.503,0.482,0.512	-0.181
ENSMUSG00000060261	Gtf2i	chr5	-	134274538	134274595	134279436	134279514	134272523	134272586	134282786	134282830	773,603,672	545,397,439	380,451,401	634,549,585	203	182	3.1720316029e-13	0.56,0.577,0.578	0.35,0.424,0.381	0.187
ENSMUSG00000024962	Vegfb	chr19	-	6986020	6986094	6986773	6986816	6985804	6985840	6987351	6987651	42,44,33	118,93,74	17,13,26	203,178,207	168	199	3.1720316029e-13	0.297,0.359,0.346	0.09,0.08,0.13	0.234
ENSMUSG00000032397	Tipin	chr9	+	64290373	64290449	64294009	64294132	64289709	64289782	64294322	64294386	779,680,700	1196,914,1002	893,941,822	742,552,543	201	248	3.26139874841e-13	0.446,0.479,0.463	0.598,0.678,0.651	-0.18
ENSMUSG00000030374	Strn4	chr7	+	16823005	16823079	16824138	16824217	16822495	16822599	16826463	16826661	326,270,321	341,342,332	314,389,493	174,149,150	199	204	3.55014803736e-13	0.495,0.447,0.498	0.649,0.728,0.771	-0.236
ENSMUSG00000020422	Tns3	chr11	-	8435845	8435914	8437103	8437272	8435715	8435742	8443934	8444012	331,246,244	175,159,160	89,108,80	137,174,134	294	194	4.08839628818e-13	0.555,0.505,0.502	0.3,0.291,0.283	0.229
ENSMUSG00000019942	Cdk1	chr10	-	69345060	69345184	69346074	69346231	69342539	69342710	69350095	69350158	1930,1430,1891	3426,2932,3163	2508,2782,2895	2773,2490,2414	282	249	4.95563186446e-13	0.332,0.301,0.346	0.444,0.497,0.514	-0.159
ENSMUSG00000053333	Dis3l2	chr1	+	86745340	86745498	86754226	86754280	86744680	86744828	86760287	86760389	256,201,225	54,40,61	270,304,294	20,13,16	283	179	5.250126381e-13	0.75,0.761,0.7	0.895,0.937,0.921	-0.181
ENSMUSG00000009863	Sdhb	chr4	+	140972882	140973019	140973663	140973780	140971136	140971222	140976114	140976796	2185,1833,1818	1546,1329,1204	2258,2498,2383	796,880,845	262	242	5.98301895832e-13	0.566,0.56,0.582	0.724,0.724,0.723	-0.154
ENSMUSG00000029017	Pmpcb	chr5	+	21743378	21743458	21745977	21746090	21742757	21742956	21746977	21747121	511,454,472	655,633,652	676,801,830	501,518,467	205	238	6.15457505748e-13	0.475,0.454,0.457	0.61,0.642,0.674	-0.18
ENSMUSG00000027523	Gnas	chr2	+	174336746	174336791	174343199	174343297	174334211	174334284	174345074	174345129	1977,1548,1592	9624,8063,8171	1976,2173,2479	5781,5824,5752	170	223	7.41362526924e-13	0.212,0.201,0.204	0.31,0.329,0.361	-0.128
ENSMUSG00000018882	Mrpl45	chr11	+	97325708	97325757	97326781	97326931	97323850	97323949	97328085	97328259	231,168,186	679,621,613	268,338,282	468,461,376	174	275	8.00373876523e-13	0.35,0.3,0.324	0.475,0.537,0.542	-0.193
ENSMUSG00000025903	Lypla1	chr1	+	4828583	4828649	4830267	4830315	4808454	4808486	4832310	4832381	604,487,565	310,236,227	544,572,589	138,112,80	191	173	8.15533117852e-13	0.638,0.651,0.693	0.781,0.822,0.87	-0.164
ENSMUSG00000024286	Ccny	chr18	-	9332783	9332950	9386734	9386809	9319408	9319571	9449517	9450150	332,283,300	441,323,331	353,410,350	211,197,175	200	292	8.41102361371e-13	0.524,0.561,0.57	0.71,0.752,0.745	-0.184
ENSMUSG00000039001	Rps21	chr2	+	180257787	180257851	180257985	180258057	180257620	180257683	180258229	180258442	4154,3283,3551	3038,2029,3113	2311,2412,2131	3024,3676,3302	189	197	8.55710851015e-13	0.588,0.628,0.543	0.443,0.406,0.402	0.169
ENSMUSG00000022757	Tfg	chr16	-	56705610	56705694	56712610	56712840	56704426	56704573	56717184	56717450	360,260,307	740,590,679	398,341,576	352,356,362	355	209	8.59611527259e-13	0.223,0.206,0.21	0.4,0.361,0.484	-0.202
ENSMUSG00000052681	Rap1b	chr10	-	117817343	117817460	117818465	117818609	117814470	117815780	117820461	117820602	947,782,821	1180,997,1029	542,560,458	1353,1360,1241	269	242	9.67483091095e-13	0.419,0.414,0.418	0.265,0.27,0.249	0.156
ENSMUSG00000031068	Glrx3	chr7	+	137452696	137452771	137453412	137453614	137444978	137445087	137459122	137459295	929,722,755	764,608,616	841,827,821	328,319,344	200	327	1.07589376005e-12	0.665,0.66,0.667	0.807,0.809,0.796	-0.14
ENSMUSG00000021820	Camk2g	chr14	-	20765911	20766014	20766152	20766225	20765395	20765479	20770063	20770129	113,100,110	168,136,153	190,176,140	73,97,80	198	228	1.39308317967e-12	0.436,0.458,0.453	0.75,0.676,0.668	-0.249
ENSMUSG00000033581	Igf2bp2	chr16	-	22068142	22068259	22076016	22076145	22065092	22065167	22078615	22078751	1765,1444,1294	1304,1298,1237	1313,1305,1156	542,557,528	254	242	1.40288107928e-12	0.563,0.515,0.499	0.698,0.691,0.676	-0.163
ENSMUSG00000062981	Mrpl42	chr10	-	95490245	95490412	95493630	95493715	95480805	95480977	95496823	95496887	930,677,757	1843,1390,1321	1006,1131,1069	1118,994,999	210	292	1.50206286986e-12	0.412,0.404,0.443	0.556,0.613,0.598	-0.169
ENSMUSG00000021175	Cdca7l	chr12	+	117865029	117865164	117870005	117870137	117843514	117843957	117872083	117872437	351,211,216	770,621,654	165,161,149	899,985,932	260	257	1.6373193768e-12	0.311,0.251,0.246	0.154,0.139,0.136	0.126
ENSMUSG00000061410	Zcchc14	chr8	-	121610116	121610226	121618634	121618708	121609220	121609315	121628565	121628689	104,77,58	289,254,212	34,23,23	315,278,234	199	235	1.6373193768e-12	0.298,0.264,0.244	0.113,0.089,0.104	0.167
ENSMUSG00000020159	Gabrp	chr11	-	33572372	33572491	33573317	33573416	33568066	33568134	33578805	33578957	621,412,331	1015,728,573	339,360,305	1232,1261,1072	224	244	1.65482706902e-12	0.4,0.381,0.386	0.231,0.237,0.237	0.154
ENSMUSG00000032280	Tle3	chr9	+	61373952	61374053	61374514	61374578	61373384	61373461	61375528	61375573	348,292,283	519,381,394	210,253,227	700,777,630	226	189	1.66242118574e-12	0.359,0.391,0.375	0.201,0.214,0.232	0.159
ENSMUSG00000018565	Elp5	chr11	-	69970560	69970742	69975039	69975260	69969492	69969588	69979829	69979910	773,609,593	1129,922,974	384,353,348	1190,1198,1018	346	307	1.75628291253e-12	0.378,0.37,0.351	0.223,0.207,0.233	0.145
ENSMUSG00000058388	Phtf1	chr3	+	103981885	103981955	103982945	103983104	103969753	103969810	103985752	103985909	138,140,130	411,322,353	195,215,176	235,206,207	195	284	1.96319262323e-12	0.328,0.388,0.349	0.547,0.603,0.553	-0.213
ENSMUSG00000015647	Lama5	chr2	-	180177734	180177899	180178008	180178204	180177490	180177644	180178276	180178422	1115,1066,949	988,910,793	1065,1231,1560	462,541,652	321	290	2.13883694706e-12	0.505,0.514,0.519	0.676,0.673,0.684	-0.165
ENSMUSG00000024962	Vegfb	chr19	-	6986020	6986094	6986289	6986486	6985804	6985840	6986773	6986816	151,109,92	119,93,76	94,91,72	201,180,209	322	199	2.16168079605e-12	0.44,0.42,0.428	0.224,0.238,0.176	0.217
ENSMUSG00000027787	Nmd3	chr3	+	69726360	69726457	69729337	69729418	69724256	69724391	69730404	69730533	539,465,439	321,263,290	528,541,468	164,137,114	222	206	2.45674606887e-12	0.609,0.621,0.584	0.749,0.786,0.792	-0.171
ENSMUSG00000039367	Sec24c	chr14	+	20689271	20689463	20689633	20689727	20688998	20689123	20689903	20690020	682,484,443	821,802,713	195,207,189	655,643,554	317	219	2.52301933099e-12	0.365,0.294,0.3	0.171,0.182,0.191	0.138
ENSMUSG00000035960	Apex1	chr14	+	50925516	50925704	50926160	50926353	50925212	50925324	50926455	50926551	2417,2084,2502	3466,2756,3270	2413,2739,2662	1984,1910,1664	313	318	2.83535313051e-12	0.415,0.434,0.437	0.553,0.593,0.619	-0.16
ENSMUSG00000002718	Cse1l	chr2	+	166928957	166929023	166929894	166929987	166927712	166927842	166930581	166930666	624,557,710	878,733,700	758,871,572	412,391,382	191	218	2.88913337698e-12	0.448,0.464,0.537	0.677,0.718,0.631	-0.192
ENSMUSG00000022817	Itgb5	chr16	+	33865447	33865652	33884952	33885121	33844985	33845071	33899240	33899402	2587,1997,2056	3771,3057,2902	2426,2032,1728	1721,1632,1374	330	294	3.06855350548e-12	0.379,0.368,0.387	0.557,0.526,0.528	-0.159
ENSMUSG00000020321	Mdh1	chr11	-	21558461	21558551	21559191	21559305	21556786	21557568	21559698	21559875	4568,3539,3416	5263,4319,4695	2218,2163,1947	5380,4887,4613	239	215	3.20078393614e-12	0.438,0.424,0.396	0.271,0.285,0.275	0.142
ENSMUSG00000071659	Hnrnpul2	chr19	+	8822803	8822939	8823229	8823306	8819400	8820813	8823529	8823669	1433,1183,1293	1626,1292,1382	1783,2188,1850	1131,1127,1036	261	202	3.27784277571e-12	0.405,0.415,0.42	0.55,0.6,0.58	-0.163
ENSMUSG00000001157	Gmcl1	chr6	-	86714174	86714259	86726072	86726196	86711588	86711679	86732910	86733383	188,129,119	254,204,225	201,180,215	133,116,95	249	210	3.29195545283e-12	0.384,0.348,0.308	0.56,0.567,0.656	-0.248
ENSMUSG00000028173	Wls	chr3	+	159872908	159873181	159897330	159897455	159839738	159840047	159901381	159901543	3436,2701,2765	4442,3422,4243	2070,1999,1760	5014,5329,4633	398	250	3.30588603087e-12	0.327,0.331,0.29	0.206,0.191,0.193	0.119
ENSMUSG00000020128	Vps54	chr11	+	21312850	21312972	21313083	21313164	21312239	21312327	21314918	21315026	442,469,360	263,259,211	414,533,408	115,116,106	247	206	3.45067635434e-12	0.584,0.602,0.587	0.75,0.793,0.762	-0.177
ENSMUSG00000028889	Yrdc	chr4	+	124851692	124851807	124851899	124852019	124850678	124851166	124853873	124854016	265,237,260	536,434,447	348,240,255	305,223,180	240	245	4.27068147301e-12	0.335,0.358,0.373	0.538,0.524,0.591	-0.196
ENSMUSG00000029405	G3bp2	chr5	-	92055383	92055502	92056268	92056397	92053716	92055053	92057967	92058070	1667,1422,1437	1980,1635,1959	883,966,817	2035,2281,1997	254	244	4.39028209005e-12	0.447,0.455,0.413	0.294,0.289,0.282	0.15
ENSMUSG00000026748	Plxdc2	chr2	+	16669822	16669904	16703316	16703383	16669493	16669589	16712081	16712229	246,187,247	277,214,250	114,114,112	304,301,279	207	192	4.44838086701e-12	0.452,0.448,0.478	0.258,0.26,0.271	0.196
ENSMUSG00000028693	Nasp	chr4	-	116614329	116614410	116622766	116622814	116611971	116612081	116627331	116627497	1405,1169,1119	2468,1863,2307	714,772,658	2447,2656,2324	173	206	4.4753638381e-12	0.404,0.428,0.366	0.258,0.257,0.252	0.144
ENSMUSG00000029422	Rsrc2	chr5	-	123730454	123730544	123731036	123731269	123729083	123729356	123733555	123733630	707,618,553	633,514,596	276,325,356	624,617,590	358	215	4.4753638381e-12	0.401,0.419,0.358	0.21,0.24,0.266	0.154
ENSMUSG00000018736	Ndel1	chr11	-	68842019	68842168	68843820	68843974	68839913	68840007	68845326	68845424	324,258,235	324,262,229	467,476,386	197,200,195	279	274	5.26725902159e-12	0.495,0.492,0.502	0.7,0.7,0.66	-0.19
ENSMUSG00000025199	Chuk	chr19	-	44088674	44088777	44090932	44091127	44087915	44088039	44096223	44096359	203,173,190	233,153,183	105,93,77	242,219,224	320	228	5.47597321023e-12	0.383,0.446,0.425	0.236,0.232,0.197	0.196
ENSMUSG00000032113	Chek1	chr9	-	36712041	36712143	36713320	36713452	36710156	36710430	36713682	36713860	566,400,474	245,193,179	376,387,295	72,60,51	257	227	5.47597321023e-12	0.671,0.647,0.701	0.822,0.851,0.836	-0.163
ENSMUSG00000026355	Mcm6	chr1	-	128351432	128351682	128353459	128353570	128349303	128349469	128355512	128355659	1928,1577,1527	1829,1522,1532	1695,1586,1385	762,837,757	236	375	7.74168212801e-12	0.626,0.622,0.613	0.779,0.751,0.744	-0.138
ENSMUSG00000031826	Usp10	chr8	+	119931848	119931917	119941109	119942138	119910359	119910939	119947074	119947166	374,275,269	798,635,681	313,331,512	419,431,335	194	1154	9.95329810638e-12	0.736,0.72,0.701	0.816,0.82,0.901	-0.127
ENSMUSG00000020078	Vps26a	chr10	-	62469900	62470057	62480557	62480707	62468289	62468454	62486657	62486805	288,215,243	539,482,422	370,471,391	396,358,306	275	282	9.95329810638e-12	0.354,0.314,0.371	0.489,0.574,0.567	-0.197
ENSMUSG00000062762	Ei24	chr9	-	36782732	36782844	36784467	36784579	36782340	36782415	36785532	36785652	1090,820,812	958,733,723	500,440,343	778,793,681	237	237	1.01685753834e-11	0.532,0.528,0.529	0.391,0.357,0.335	0.169
ENSMUSG00000031826	Usp10	chr8	+	119931848	119931917	119941112	119942138	119910813	119910939	119947074	119947166	374,275,269	800,633,680	313,331,512	419,431,337	194	1151	1.03923367637e-11	0.735,0.72,0.701	0.816,0.82,0.9	-0.127
ENSMUSG00000032560	Dnajc13	chr9	-	104228874	104229041	104230009	104230101	104228680	104228760	104230640	104230736	118,123,118	202,203,164	148,160,129	73,93,94	217	292	1.03923367637e-11	0.44,0.449,0.492	0.732,0.698,0.649	-0.233
ENSMUSG00000015647	Lama5	chr2	-	180178720	180178891	180179605	180179754	180178514	180178629	180179835	180179958	555,524,459	1276,1133,1125	221,263,337	1039,1375,1386	274	296	1.04903811735e-11	0.32,0.333,0.306	0.187,0.171,0.208	0.131
ENSMUSG00000040463	Mybbp1a	chr11	+	72447148	72447300	72447552	72447639	72446971	72447068	72447729	72447882	1481,1130,1125	1283,1097,1180	753,796,807	1319,1536,1495	277	212	1.1461689016e-11	0.469,0.441,0.422	0.304,0.284,0.292	0.151
ENSMUSG00000074578	Zfas1	chr2	+	167063635	167063727	167065158	167065217	167062933	167063297	167065433	167065480	944,781,924	515,379,404	1037,923,953	226,201,267	217	184	1.22730210414e-11	0.608,0.636,0.66	0.796,0.796,0.752	-0.147
ENSMUSG00000024068	Spast	chr17	+	74373662	74373754	74375082	74375125	74373283	74373359	74377040	74377120	337,234,258	229,149,144	280,356,434	89,65,105	217	168	1.32175993635e-11	0.533,0.549,0.581	0.709,0.809,0.762	-0.206
ENSMUSG00000052752	Traf7	chr17	-	24514124	24514217	24514712	24514866	24513898	24513932	24516504	24516599	84,66,54	660,554,447	75,105,83	289,247,271	279	218	1.32175993635e-11	0.09,0.085,0.086	0.169,0.249,0.193	-0.117
ENSMUSG00000004562	Arhgef40	chr14	+	52003653	52003758	52003972	52004116	52002284	52002462	52004611	52004742	355,310,313	181,158,168	194,222,264	222,277,297	230	269	1.37203807637e-11	0.696,0.696,0.685	0.505,0.484,0.51	0.193
ENSMUSG00000027002	Nckap1	chr2	-	80544989	80545146	80547900	80547949	80541462	80541519	80548829	80548967	191,163,115	638,516,556	62,54,53	488,624,510	174	282	1.37954824473e-11	0.327,0.339,0.251	0.171,0.123,0.144	0.16
ENSMUSG00000060572	Mfap2	chr4	+	141014982	141015070	141015214	141015288	141014394	141014448	141015476	141015814	1207,1122,973	820,690,739	955,1013,921	307,367,319	213	199	1.37954824473e-11	0.579,0.603,0.552	0.744,0.721,0.73	-0.154
ENSMUSG00000014349	Ube2z	chr11	-	96055837	96055950	96058315	96058427	96051733	96051824	96060936	96061124	1300,958,1028	857,646,702	952,1190,1026	382,372,320	237	238	1.48999331391e-11	0.604,0.598,0.595	0.715,0.763,0.763	-0.148
ENSMUSG00000040029	Ipo8	chr6	-	148789796	148789922	148791440	148791507	148789070	148789168	148796640	148796766	125,118,136	199,203,185	162,134,120	86,92,69	192	251	1.50284327646e-11	0.451,0.432,0.49	0.711,0.656,0.695	-0.23
ENSMUSG00000033543	Gtf2a2	chr9	+	70015291	70015410	70016818	70016923	70012549	70012661	70019388	70019515	739,546,656	1207,1050,1062	745,735,1054	688,675,695	244	230	1.50806412535e-11	0.366,0.329,0.368	0.505,0.507,0.588	-0.179
ENSMUSG00000020456	Ogdh	chr11	+	6349841	6349913	6350605	6350734	6349314	6349493	6352125	6352198	205,159,161	698,542,565	85,100,116	744,803,811	197	254	1.52439839743e-11	0.275,0.274,0.269	0.128,0.138,0.156	0.132
ENSMUSG00000029017	Pmpcb	chr5	+	21742757	21742956	21743378	21743458	21740484	21740614	21745977	21746090	830,751,782	299,255,270	690,686,660	105,117,100	324	205	1.57462509215e-11	0.637,0.651,0.647	0.806,0.788,0.807	-0.155
ENSMUSG00000037643	Prkci	chr3	+	31025129	31025219	31026252	31026303	31018549	31018671	31029485	31029571	569,444,511	372,236,271	339,353,232	359,419,330	215	176	1.66703437841e-11	0.556,0.606,0.607	0.436,0.408,0.365	0.187
ENSMUSG00000057113	Npm1	chr11	-	33160333	33160440	33160827	33160921	33159933	33159995	33161105	33161225	16258,13699,13950	24963,20521,23561	10236,9249,8674	27490,29104,24240	219	232	1.67858707818e-11	0.408,0.414,0.385	0.283,0.252,0.275	0.132
ENSMUSG00000018583	G3bp1	chr11	+	55485625	55485738	55489018	55489192	55469684	55469801	55491963	55492054	2119,1671,1899	2136,1767,2191	2600,2671,2221	1511,1523,1252	238	299	1.73374238317e-11	0.555,0.543,0.521	0.684,0.688,0.69	-0.148
ENSMUSG00000015363	Trabd	chr15	+	89084697	89084808	89084902	89085042	89082650	89082791	89085273	89085446	238,222,167	448,385,381	76,110,86	388,466,371	236	265	1.77888732113e-11	0.374,0.393,0.33	0.18,0.21,0.207	0.167
ENSMUSG00000031575	Ash2l	chr8	-	25827173	25827391	25828765	25828859	25823138	25823306	25831272	25831348	1033,866,884	1399,1183,1162	885,941,839	677,678,506	219	343	1.81850713206e-11	0.536,0.534,0.544	0.672,0.685,0.722	-0.155
ENSMUSG00000001524	Gtf2h4	chr17	-	35669628	35669761	35669947	35670031	35669308	35669439	35670189	35670258	276,211,246	443,374,416	79,103,71	360,339,292	209	258	1.96999339471e-11	0.435,0.411,0.422	0.213,0.273,0.231	0.184
ENSMUSG00000042699	Dhx9	chr1	-	153472400	153472562	153472671	153472761	153472225	153472303	153473146	153473283	1617,1404,1389	2921,2475,2388	1884,1875,1670	1787,1798,1532	215	287	2.0285827416e-11	0.425,0.431,0.437	0.585,0.582,0.593	-0.156
ENSMUSG00000052752	Traf7	chr17	-	24514124	24514217	24514712	24514829	24513898	24513932	24516504	24516599	611,503,569	660,554,447	655,654,500	289,247,271	242	218	2.10845445881e-11	0.455,0.45,0.534	0.671,0.705,0.624	-0.187
ENSMUSG00000074578	Zfas1	chr2	+	167065158	167065217	167065433	167065480	167063635	167063727	167065686	167065862	790,609,785	466,287,354	870,840,735	209,192,191	184	172	2.38700525554e-11	0.613,0.665,0.675	0.796,0.804,0.782	-0.143
ENSMUSG00000042831	Alkbh6	chr7	+	30312236	30312388	30312590	30312707	30311839	30311900	30313918	30314154	623,460,453	539,431,496	285,292,238	570,504,528	277	242	2.50405536762e-11	0.502,0.483,0.444	0.304,0.336,0.283	0.169
ENSMUSG00000001507	Itga3	chr11	-	95046448	95046590	95046920	95047046	95044473	95045763	95051451	95051550	913,705,705	682,557,617	404,424,387	594,748,951	251	267	2.51422465613e-11	0.587,0.574,0.549	0.42,0.376,0.302	0.204
ENSMUSG00000039630	Hnrnpu	chr1	-	178330164	178330346	178330591	178330846	178329867	178329939	178331092	178331261	5651,4598,4942	8090,6392,7291	3086,3087,3184	7784,8620,8083	380	307	2.9822464295e-11	0.361,0.368,0.354	0.243,0.224,0.241	0.125
ENSMUSG00000066037	Hnrnpr	chr4	+	136329365	136329501	136332397	136332603	136327235	136327412	136336297	136336447	2015,1662,1570	1942,1604,1883	863,894,819	1469,1744,1821	261	331	3.2624576441e-11	0.568,0.568,0.514	0.427,0.394,0.363	0.155
ENSMUSG00000001847	Rac1	chr5	-	143508095	143508158	143514668	143514786	143507326	143507486	143517157	143517229	2169,1561,1787	2168,1706,1829	2235,2020,1827	1233,1149,1003	243	188	3.73475000925e-11	0.436,0.414,0.43	0.584,0.576,0.585	-0.155
ENSMUSG00000052698	Tln2	chr9	-	67338209	67338323	67340281	67340395	67334189	67334324	67342034	67342163	104,82,61	119,96,63	74,99,87	30,34,24	239	239	3.73475000925e-11	0.466,0.461,0.492	0.712,0.744,0.784	-0.274
ENSMUSG00000005610	Eif4g2	chr7	-	111078421	111078553	111079292	111079395	111078272	111078339	111080181	111080322	5413,4281,4624	8790,7094,7969	2530,2274,1867	7265,7313,5698	228	257	3.79278421826e-11	0.41,0.405,0.395	0.282,0.26,0.27	0.133
ENSMUSG00000003644	Rps6ka1	chr4	-	133864005	133864070	133865024	133865113	133863647	133863750	133865360	133865398	206,140,170	185,142,172	85,111,81	182,264,212	214	190	3.93862335485e-11	0.497,0.467,0.467	0.293,0.272,0.253	0.204
ENSMUSG00000038252	Ncapd2	chr6	-	125179694	125179829	125180978	125181176	125179512	125179600	125183913	125184061	1267,962,963	880,665,764	569,557,570	697,828,859	323	260	4.00515143765e-11	0.537,0.538,0.504	0.397,0.351,0.348	0.161
ENSMUSG00000033981	Gria2	chr3	-	80690403	80690518	80691319	80691434	80689102	80689351	80692284	80692532	89,61,48	57,40,39	81,70,97	9,15,15	240	240	4.33089430331e-11	0.61,0.604,0.552	0.9,0.824,0.866	-0.275
ENSMUSG00000033565	Rbfox2	chr15	-	77113604	77113658	77116920	77117067	77105576	77105669	77132716	77132941	978,783,759	227,207,196	794,857,721	87,109,72	272	179	4.41812711077e-11	0.739,0.713,0.718	0.857,0.838,0.868	-0.131
ENSMUSG00000032582	Rbm6	chr9	-	107791751	107792018	107796476	107796537	107791004	107791165	107800698	107800773	270,234,256	707,590,512	291,255,205	295,308,236	186	392	5.66516104023e-11	0.446,0.455,0.513	0.675,0.636,0.647	-0.181
ENSMUSG00000036693	Nop14	chr5	-	34641322	34641482	34643925	34644079	34640869	34641017	34644712	34644814	292,235,253	287,290,306	149,143,134	381,346,336	279	285	6.00679762343e-11	0.51,0.453,0.458	0.285,0.297,0.289	0.183
ENSMUSG00000020974	Pole2	chr12	-	69204090	69204267	69206409	69206518	69202906	69202974	69207858	69207936	159,165,157	218,161,231	186,175,178	90,70,94	234	302	6.06347640891e-11	0.485,0.569,0.467	0.727,0.763,0.71	-0.226
ENSMUSG00000028603	Scp2	chr4	-	108047589	108047669	108055438	108055568	108043838	108044845	108063885	108063988	913,786,825	225,180,197	1062,1091,950	121,126,95	255	205	6.65500062463e-11	0.765,0.778,0.771	0.876,0.874,0.889	-0.108
ENSMUSG00000052337	Immt	chr6	+	71863140	71863270	71868579	71868803	71862344	71862480	71871426	71871558	1090,1002,871	1337,1036,1000	511,538,529	1074,1196,1142	255	349	6.69515259454e-11	0.527,0.57,0.544	0.394,0.381,0.388	0.159
ENSMUSG00000001910	Nacc1	chr8	-	84674998	84675104	84676084	84676258	84674764	84674862	84676340	84677252	802,606,533	872,831,710	424,375,404	915,1052,967	299	231	7.22347627205e-11	0.415,0.36,0.367	0.264,0.216,0.244	0.139
ENSMUSG00000032030	Cul5	chr9	-	53622781	53622943	53623634	53623810	53621857	53621976	53624157	53624281	248,228,214	447,327,368	117,136,86	423,433,374	301	287	7.59904267838e-11	0.346,0.399,0.357	0.209,0.23,0.18	0.161
ENSMUSG00000040771	Oard1	chr17	+	48410827	48410904	48411263	48411408	48410013	48410372	48414225	48414284	308,231,287	633,531,707	156,139,150	738,697,686	202	270	7.65587230161e-11	0.394,0.368,0.352	0.22,0.21,0.226	0.153
ENSMUSG00000052752	Traf7	chr17	-	24514124	24514217	24516504	24516599	24513898	24513932	24518741	24518799	222,210,165	599,514,405	239,280,183	236,200,227	220	218	8.22663567927e-11	0.269,0.288,0.288	0.501,0.581,0.444	-0.227
ENSMUSG00000030613	Ccdc90b	chr7	+	92572538	92572640	92574621	92574663	92568471	92568575	92574743	92574815	372,371,380	174,147,181	197,241,194	201,229,194	227	167	8.22663567927e-11	0.611,0.65,0.607	0.419,0.436,0.424	0.196
ENSMUSG00000028962	Slc4a2	chr5	+	24438694	24438949	24439231	24439398	24436076	24436271	24439736	24439990	749,567,595	441,359,288	549,672,609	162,206,136	380	292	8.81611476091e-11	0.566,0.548,0.614	0.723,0.715,0.775	-0.162
ENSMUSG00000059119	Nap1l4	chr7	-	143524693	143524716	143527165	143527311	143524160	143524280	143529417	143529557	2177,1778,2072	355,308,334	2056,2036,2008	171,163,167	271	148	9.56209627281e-11	0.77,0.759,0.772	0.868,0.872,0.868	-0.102
ENSMUSG00000026277	Stk25	chr1	-	93624552	93624624	93625460	93625606	93623395	93623532	93625780	93625966	1289,1123,1238	307,343,270	1247,1253,1224	158,158,142	271	197	1.00662113135e-10	0.753,0.704,0.769	0.852,0.852,0.862	-0.113
ENSMUSG00000028082	Sh3d19	chr3	+	86040825	86040865	86075147	86075188	85971108	85971424	86080394	86080437	11,13,15	44,40,28	0,0,0	26,31,35	165	166	1.00662113135e-10	0.201,0.246,0.35	0.0,0.0,0.0	0.266
ENSMUSG00000006307	Kmt2b	chr7	-	30582407	30582506	30582787	30582882	30582167	30582281	30583183	30583462	175,128,134	149,126,123	140,199,203	54,80,58	220	224	1.01565340222e-10	0.545,0.508,0.526	0.725,0.717,0.781	-0.215
ENSMUSG00000025384	Faap100	chr11	-	120372109	120372226	120373106	120373243	120370694	120370781	120373881	120374651	169,143,121	204,181,178	79,90,78	252,262,265	262	242	1.09341683689e-10	0.433,0.422,0.386	0.225,0.241,0.214	0.187
ENSMUSG00000000171	Sdhd	chr9	-	50598760	50598905	50600547	50600664	50596337	50597250	50603737	50603849	1137,874,945	1153,949,886	1455,1416,1262	772,775,677	242	270	1.10423203319e-10	0.524,0.507,0.543	0.678,0.671,0.675	-0.15
ENSMUSG00000004980	Hnrnpa2b1	chr6	-	51466141	51466222	51466302	51466404	51465178	51465241	51466494	51466705	16457,13801,15827	8278,7056,9280	14882,14809,13347	4361,4664,3819	227	206	1.19260033947e-10	0.643,0.64,0.607	0.756,0.742,0.76	-0.123
ENSMUSG00000026020	Nop58	chr1	+	59704062	59704208	59704623	59704750	59702812	59702947	59705592	59705756	1663,1383,1331	2285,2025,1839	1014,976,974	2427,2714,2529	271	252	1.19582576388e-10	0.404,0.388,0.402	0.28,0.251,0.264	0.133
ENSMUSG00000052139	Bre	chr5	+	31820477	31820672	31831084	31831159	31785577	31785672	31901054	31901164	170,125,113	249,194,166	69,94,74	307,275,274	320	200	1.25653648035e-10	0.299,0.287,0.298	0.123,0.176,0.144	0.147
ENSMUSG00000003184	Irf3	chr7	+	45000371	45000546	45000644	45001022	45000153	45000224	45001672	45001788	481,409,354	296,276,290	517,526,566	163,182,192	300	503	1.29740833087e-10	0.732,0.713,0.672	0.842,0.829,0.832	-0.129
ENSMUSG00000032178	Ilf3	chr9	+	21394830	21394942	21395370	21395468	21394194	21394290	21396019	21396131	1015,899,1016	1119,870,852	548,588,559	913,1097,1089	237	223	1.3095960512e-10	0.46,0.493,0.529	0.361,0.335,0.326	0.153
ENSMUSG00000020023	Tmcc3	chr10	+	94578422	94579339	94582273	94582409	94514856	94515104	94586727	94590956	112,85,81	141,101,98	168,179,154	93,73,67	1042	261	1.38122617208e-10	0.166,0.174,0.172	0.312,0.38,0.365	-0.182
ENSMUSG00000028986	Klhl7	chr5	+	24134963	24135139	24138305	24138480	24127979	24128104	24141150	24141293	315,246,235	515,445,389	100,95,89	412,334,318	301	300	1.67307044655e-10	0.379,0.355,0.376	0.195,0.221,0.218	0.159
ENSMUSG00000020454	Eif4enif1	chr11	+	3229868	3230101	3239400	3239485	3227705	3227885	3240894	3241027	775,651,703	445,341,336	768,821,776	205,204,209	358	210	1.68156499693e-10	0.505,0.528,0.551	0.687,0.702,0.685	-0.163
ENSMUSG00000033031	C330027C09Rik	chr16	+	49009077	49009177	49010708	49010827	49007049	49007191	49013174	49013370	388,278,342	657,557,602	228,219,186	839,830,648	225	244	1.7531183058e-10	0.39,0.351,0.381	0.228,0.222,0.237	0.145
ENSMUSG00000032218	Ccnb2	chr9	-	70413101	70413272	70418793	70418907	70412841	70413000	70419000	70419129	984,871,920	704,546,458	1149,1427,1406	429,358,470	239	296	1.8189594039e-10	0.634,0.664,0.713	0.768,0.832,0.787	-0.125
ENSMUSG00000001247	Lsr	chr7	-	30965968	30966088	30971867	30972212	30962810	30962867	30973079	30973322	643,515,657	321,296,243	631,711,850	157,132,124	470	245	2.02177234167e-10	0.511,0.476,0.585	0.677,0.737,0.781	-0.208
ENSMUSG00000015937	H2afy	chr13	-	56084195	56084285	56089757	56089857	56083119	56083294	56096123	56096234	2535,2052,2228	2668,2292,2207	2513,2417,2692	1400,1506,1522	225	215	2.02759261295e-10	0.476,0.461,0.491	0.632,0.605,0.628	-0.146
ENSMUSG00000025793	Hgs	chr11	+	120469599	120469675	120470034	120470127	120469008	120469093	120471479	120471603	232,191,206	449,382,343	252,301,314	258,270,239	201	218	2.17397764133e-10	0.359,0.352,0.394	0.514,0.547,0.588	-0.181
ENSMUSG00000023883	Phf10	chr17	-	14955032	14955166	14955983	14956067	14954791	14954941	14956733	14956864	749,624,637	1143,978,985	537,519,516	1401,1651,1529	209	259	2.29523703284e-10	0.448,0.442,0.445	0.322,0.28,0.295	0.146
ENSMUSG00000032384	Csnk1g1	chr9	+	66012746	66012854	66019801	66019912	66010421	66010570	66032238	66032345	121,116,122	121,113,93	173,144,117	57,41,47	233	236	2.42325809624e-10	0.503,0.51,0.571	0.755,0.781,0.716	-0.223
ENSMUSG00000001435	Col18a1	chr10	-	77055578	77055827	77057368	77057401	77054783	77054981	77058698	77058830	794,672,696	5083,4252,4895	291,362,379	3647,4620,4431	158	374	2.42325809624e-10	0.27,0.272,0.252	0.159,0.156,0.168	0.104
ENSMUSG00000003423	Pih1d1	chr7	+	45156305	45156399	45156731	45156798	45154302	45154420	45157602	45157782	237,159,179	516,494,440	129,93,170	700,731,680	219	192	2.83065590548e-10	0.287,0.22,0.263	0.139,0.1,0.18	0.117
ENSMUSG00000000303	Cdh1	chr8	+	106604286	106604407	106649000	106649224	106603350	106603542	106653506	106653650	631,497,396	1770,1439,1381	258,268,302	1401,1824,1612	246	349	3.02797197746e-10	0.336,0.329,0.289	0.207,0.172,0.21	0.122
ENSMUSG00000041645	Ddx24	chr12	-	103411128	103411317	103416195	103416271	103409927	103410057	103417277	103417793	278,241,218	705,610,702	92,92,113	517,573,647	201	314	3.2266329734e-10	0.381,0.382,0.327	0.218,0.201,0.214	0.152
ENSMUSG00000031592	Pcm1	chr8	+	41330632	41330725	41330805	41330920	41328768	41329025	41331982	41332344	620,525,598	508,450,578	250,321,313	495,515,511	218	240	3.2266329734e-10	0.573,0.562,0.532	0.357,0.407,0.403	0.167
ENSMUSG00000000759	Tubgcp3	chr8	-	12621798	12621939	12624817	12625113	12616021	12616138	12632237	12632373	289,206,209	421,325,358	100,106,91	349,346,329	421	266	3.35330591942e-10	0.303,0.286,0.269	0.153,0.162,0.149	0.131
ENSMUSG00000020697	Lig3	chr11	+	82795364	82795452	82795708	82795786	82794503	82794583	82796027	82796151	197,188,211	310,248,307	114,126,130	332,466,376	213	203	3.38682748513e-10	0.377,0.419,0.396	0.247,0.205,0.248	0.164
ENSMUSG00000000028	Cdc45	chr16	-	18786768	18786852	18786929	18787068	18785072	18785191	18793177	18793339	632,475,488	341,300,303	852,874,766	243,258,243	264	209	3.39304444329e-10	0.595,0.556,0.56	0.735,0.728,0.714	-0.155
ENSMUSG00000020076	Ddx50	chr10	-	62640744	62640862	62642775	62642954	62640446	62640632	62643296	62643372	836,740,680	603,403,472	978,928,741	284,294,306	304	243	3.39304444329e-10	0.526,0.595,0.535	0.734,0.716,0.659	-0.151
ENSMUSG00000021733	Slc4a7	chr14	+	14775176	14775428	14778825	14778894	14774890	14775052	14782048	14782222	200,179,138	95,100,104	64,70,40	101,110,84	377	194	3.41583085927e-10	0.52,0.479,0.406	0.246,0.247,0.197	0.238
ENSMUSG00000003269	Cyth2	chr7	-	45812179	45812298	45812846	45812913	45811528	45811609	45813008	45813156	430,329,381	817,668,729	417,459,417	439,450,400	192	244	3.4736882006e-10	0.401,0.385,0.399	0.547,0.565,0.57	-0.166
ENSMUSG00000032783	Troap	chr15	+	99077287	99077445	99077528	99077666	99075607	99075797	99077831	99077911	127,111,115	201,175,173	59,54,68	228,244,228	283	263	3.6509111638e-10	0.37,0.371,0.382	0.194,0.171,0.217	0.18
ENSMUSG00000024068	Spast	chr17	+	74356085	74356169	74359253	74359349	74351949	74352036	74367247	74367435	304,238,253	515,376,445	137,129,120	505,479,382	209	221	4.06364232628e-10	0.384,0.401,0.375	0.223,0.222,0.249	0.155
ENSMUSG00000031167	Rbm3	chrX	-	8143847	8143947	8144572	8144679	8143657	8143751	8144954	8145072	2463,2234,2716	4257,3340,4205	1439,1361,1239	3802,4418,3295	232	225	4.14837003918e-10	0.359,0.393,0.385	0.269,0.23,0.267	0.124
ENSMUSG00000029817	Tra2a	chr6	-	49248985	49249174	49252381	49252515	49246848	49246964	49263837	49264010	1340,1084,1108	2690,2189,2226	611,729,530	2212,2579,2048	259	314	4.49760424099e-10	0.377,0.375,0.376	0.251,0.255,0.239	0.128
ENSMUSG00000044783	Hjurp	chr1	-	88272728	88272765	88275041	88275097	88270201	88270299	88277218	88277285	293,297,295	98,78,54	398,534,419	25,49,51	181	162	4.49760424099e-10	0.728,0.773,0.83	0.934,0.907,0.88	-0.13
ENSMUSG00000039703	Nploc4	chr11	-	120409611	120409683	120411657	120411744	120408772	120408899	120413559	120413739	396,290,267	478,377,338	206,204,168	543,497,438	212	197	4.51765179119e-10	0.435,0.417,0.423	0.261,0.276,0.263	0.158
ENSMUSG00000038116	Phf20	chr2	+	156254225	156254310	156267154	156267542	156251775	156251947	156272541	156272655	109,101,84	195,173,162	67,64,58	266,329,257	210	513	4.78555628121e-10	0.577,0.588,0.559	0.381,0.322,0.355	0.222
ENSMUSG00000022680	Pdxdc1	chr16	-	13869802	13869881	13872454	13872523	13859953	13860038	13875977	13876167	393,343,337	361,327,302	263,340,339	124,156,133	194	204	5.06463692278e-10	0.534,0.524,0.54	0.69,0.696,0.728	-0.172
ENSMUSG00000005610	Eif4g2	chr7	-	111075586	111075712	111076695	111076856	111075336	111075441	111076937	111077076	9367,7722,8380	13637,11145,11408	6269,6362,5143	13838,15851,14399	286	251	5.16212743411e-10	0.376,0.378,0.392	0.284,0.26,0.239	0.121
ENSMUSG00000025220	Mgea5	chr19	-	45773661	45773760	45776886	45777017	45771681	45771966	45778586	45778684	835,726,608	728,534,644	755,625,547	339,280,226	256	224	5.3798274315e-10	0.501,0.543,0.452	0.661,0.661,0.679	-0.168
ENSMUSG00000032411	Tfdp2	chr9	+	96297623	96297770	96300371	96300440	96294964	96295127	96306799	96306951	93,75,92	211,143,141	40,26,29	146,180,183	272	194	5.59656025226e-10	0.239,0.272,0.318	0.163,0.093,0.102	0.157
ENSMUSG00000035351	Nup37	chr10	+	88171994	88172085	88174385	88174567	88160875	88160970	88174882	88174933	363,286,367	610,476,538	293,343,386	278,254,244	216	307	5.906288779e-10	0.458,0.461,0.492	0.6,0.657,0.692	-0.179
ENSMUSG00000006288	Ttc5	chr14	-	50773276	50773333	50775290	50775382	50772473	50772620	50777261	50777412	230,145,181	246,218,224	196,241,269	124,128,141	217	182	5.906288779e-10	0.44,0.358,0.404	0.57,0.612,0.615	-0.198
ENSMUSG00000037572	Wdhd1	chr14	-	47263438	47263623	47265673	47265858	47261339	47261581	47266980	47267173	340,247,247	249,215,215	290,341,345	132,121,117	310	310	6.18069618118e-10	0.577,0.535,0.535	0.687,0.738,0.747	-0.175
ENSMUSG00000038305	Spats2l	chr1	+	57799304	57799354	57832052	57832137	57774860	57775024	57855463	57855524	48,49,51	208,149,169	6,2,14	108,113,126	175	210	6.62687299459e-10	0.217,0.283,0.266	0.063,0.021,0.118	0.188
ENSMUSG00000031592	Pcm1	chr8	+	41313844	41313981	41315919	41316054	41313301	41313460	41321853	41322051	681,549,517	560,443,455	594,712,790	309,282,313	262	260	6.96259900225e-10	0.547,0.552,0.53	0.656,0.715,0.715	-0.152
ENSMUSG00000032803	Cdv3	chr9	-	103356279	103356439	103359875	103360018	103355949	103356026	103363974	103364051	146,135,156	218,169,190	58,72,116	234,256,288	268	285	6.97767942327e-10	0.416,0.459,0.466	0.209,0.23,0.3	0.201
ENSMUSG00000057841	Rpl32	chr6	-	115806985	115807167	115807801	115807902	115805504	115805688	115808697	115808747	4600,3733,5783	25336,20297,19207	5509,7109,5771	14199,14736,14657	226	307	7.14484554244e-10	0.198,0.2,0.29	0.345,0.396,0.348	-0.134
ENSMUSG00000024968	Rcor2	chr19	+	7270697	7270859	7270969	7271094	7270553	7270606	7271192	7271262	698,603,625	702,520,654	303,263,321	472,586,600	287	250	7.1527678104e-10	0.464,0.503,0.454	0.359,0.281,0.318	0.154
ENSMUSG00000027569	Mrgbp	chr2	+	180584405	180584487	180584796	180584871	180583400	180583522	180585300	180586287	182,163,191	241,216,236	100,100,76	289,280,235	207	200	7.1527678104e-10	0.422,0.422,0.439	0.251,0.257,0.238	0.179
ENSMUSG00000017299	Dnttip1	chr2	+	164763220	164763281	164765160	164765232	164763068	164763127	164767706	164767762	332,222,287	189,152,138	296,393,349	76,77,109	186	197	7.42066065634e-10	0.65,0.607,0.688	0.805,0.844,0.772	-0.159
ENSMUSG00000033126	Ybey	chr10	-	76466236	76466365	76468156	76468386	76464256	76464325	76468773	76469114	48,35,41	74,50,69	43,72,58	22,30,22	355	254	8.31160180648e-10	0.317,0.334,0.298	0.583,0.632,0.654	-0.307
ENSMUSG00000015149	Sirt2	chr7	+	28787582	28787653	28787761	28787828	28785964	28786016	28787916	28788260	142,125,125	263,218,229	49,82,77	244,358,280	196	192	8.70740800889e-10	0.346,0.36,0.348	0.164,0.183,0.212	0.165
ENSMUSG00000038416	Cdc16	chr8	+	13773340	13773404	13777471	13777607	13771297	13771450	13779227	13779318	857,669,762	1733,1447,1771	423,487,428	1728,1924,1669	189	261	9.05698598366e-10	0.406,0.39,0.373	0.253,0.259,0.262	0.132
ENSMUSG00000034620	Tmem5	chr10	-	122088878	122089049	122094589	122094692	122078113	122081689	122095938	122096094	230,195,210	314,228,258	283,254,262	164,153,154	228	296	9.39601420704e-10	0.487,0.526,0.514	0.691,0.683,0.688	-0.178
ENSMUSG00000038644	Pold1	chr7	-	44537991	44538105	44538326	44538443	44537607	44537755	44538603	44538692	435,351,333	410,394,325	437,437,402	189,214,243	242	239	9.52634859491e-10	0.512,0.468,0.503	0.695,0.669,0.62	-0.167
ENSMUSG00000031328	Flna	chrX	-	74228759	74228921	74229018	74229192	74228320	74228524	74229380	74229509	2045,1726,1618	2379,2077,2041	678,840,937	1552,1797,1948	299	287	9.64597601715e-10	0.452,0.444,0.432	0.295,0.31,0.316	0.136
ENSMUSG00000024165	Hn1l	chr17	-	24948637	24948780	24956017	24956166	24945579	24945628	24960567	24960636	1194,980,1177	1817,1580,1752	1233,1503,1416	1172,1293,1092	274	268	1.05215688531e-09	0.391,0.378,0.397	0.507,0.532,0.559	-0.144
ENSMUSG00000041958	Pigs	chr11	+	78333666	78333758	78335426	78335634	78332949	78333039	78336687	78336830	241,235,205	426,383,382	105,130,112	379,449,451	217	333	1.05215688531e-09	0.465,0.485,0.452	0.298,0.308,0.276	0.173
ENSMUSG00000017548	Suz12	chr11	+	80010557	80010643	80013363	80013595	80007512	80007562	80015142	80015236	407,314,355	852,619,715	229,225,148	825,849,693	211	357	1.07880004775e-09	0.447,0.462,0.457	0.32,0.31,0.265	0.157
ENSMUSG00000024392	Bag6	chr17	+	35144945	35144999	35145136	35145239	35144598	35144768	35145328	35145453	932,803,821	1083,984,922	956,1124,1017	615,679,683	179	228	1.09908773826e-09	0.523,0.51,0.531	0.664,0.678,0.655	-0.144
ENSMUSG00000040591	1110051M20Rik	chr2	-	91284234	91284320	91304748	91304833	91282464	91282660	91383728	91383859	220,177,177	224,180,229	84,84,92	210,225,214	210	211	1.16085462081e-09	0.497,0.497,0.437	0.287,0.273,0.302	0.19
ENSMUSG00000036097	Fam178a	chr19	+	44960733	44960875	44966966	44967069	44959004	44959080	44967502	44967679	336,282,286	269,225,232	229,205,161	96,59,57	267	228	1.21334203221e-09	0.516,0.517,0.513	0.671,0.748,0.707	-0.193
ENSMUSG00000034160	Ogt	chrX	+	101673042	101673213	101673322	101673439	101672447	101672573	101673541	101673712	434,331,288	764,639,645	176,175,201	733,764,633	296	242	1.22358723001e-09	0.317,0.298,0.267	0.164,0.158,0.206	0.118
ENSMUSG00000002957	Ap2a2	chr7	+	141623617	141623781	141626107	141626190	141621114	141621288	141627893	141627983	425,354,278	468,418,395	252,198,188	517,523,497	289	208	1.24206972713e-09	0.395,0.379,0.336	0.26,0.214,0.214	0.141
ENSMUSG00000024042	Sik1	chr17	-	31848631	31848848	31849518	31849674	31847894	31848176	31849927	31850151	354,268,261	411,364,287	334,384,313	235,177,177	281	342	1.40854059331e-09	0.512,0.473,0.525	0.634,0.725,0.683	-0.177
ENSMUSG00000016918	Sulf1	chr1	+	12848330	12848454	12850759	12850793	12848094	12848237	12858811	12861192	936,936,1033	210,191,180	387,350,380	32,24,35	249	159	1.40854059331e-09	0.74,0.758,0.786	0.885,0.903,0.874	-0.126
ENSMUSG00000029686	Cul1	chr6	+	47523077	47523125	47523203	47523286	47520792	47520885	47523698	47523804	354,309,291	860,680,793	195,210,176	833,919,1021	173	208	1.43535047313e-09	0.331,0.353,0.306	0.22,0.216,0.172	0.127
ENSMUSG00000036225	Kctd1	chr18	-	14973979	14974285	14986335	14986480	14968684	14969695	15007695	15007874	888,802,933	707,556,612	605,731,642	273,210,260	270	431	1.43621494202e-09	0.667,0.697,0.709	0.78,0.847,0.798	-0.117
ENSMUSG00000027531	Impa1	chr3	-	10316102	10316254	10321611	10321720	10311955	10315301	10322903	10323012	543,456,435	610,466,505	237,252,203	465,522,491	234	277	1.49481128934e-09	0.513,0.537,0.505	0.376,0.364,0.329	0.162
ENSMUSG00000025812	Pard3	chr8	+	127161209	127161311	127277020	127277201	127064346	127064473	127306329	127306508	320,230,278	666,548,527	127,159,130	574,663,533	227	306	1.49611066451e-09	0.393,0.361,0.416	0.23,0.244,0.247	0.15
ENSMUSG00000062270	Morf4l1	chr9	-	90095120	90095209	90096502	90096604	90094354	90094527	90097371	90097460	1444,1133,1370	622,507,604	1112,1264,1030	259,288,252	227	214	1.61644341539e-09	0.686,0.678,0.681	0.802,0.805,0.794	-0.119
ENSMUSG00000005779	Psmb4	chr3	-	94884916	94885033	94885659	94885741	94884670	94884759	94886074	94886221	2924,2302,2138	3334,2622,2380	1232,1064,1132	2261,2282,2279	207	242	1.64385329423e-09	0.506,0.507,0.512	0.389,0.353,0.367	0.139
ENSMUSG00000031388	Naa10	chrX	-	73917842	73917927	73919501	73919546	73916874	73917286	73919753	73919869	322,308,327	412,356,431	497,519,524	358,311,322	170	210	1.69022361629e-09	0.491,0.517,0.484	0.632,0.673,0.668	-0.16
ENSMUSG00000055320	Tead1	chr7	+	112841887	112841950	112876074	112876248	112839415	112839480	112891718	112891859	52,31,26	489,363,362	67,59,58	250,307,205	188	299	1.71425192842e-09	0.145,0.12,0.103	0.299,0.234,0.31	-0.158
ENSMUSG00000022382	Wnt7b	chr15	-	85543668	85543940	85558902	85559129	85535438	85537868	85581379	85581821	2382,1935,1764	3079,2409,2211	966,854,858	2192,2082,1727	352	397	1.9533583863e-09	0.466,0.475,0.474	0.332,0.316,0.359	0.136
ENSMUSG00000030967	Zranb1	chr7	+	132982370	132982500	132982682	132982912	132981280	132981401	132983732	132983996	360,286,374	371,253,262	413,455,370	184,157,167	255	355	1.97517507649e-09	0.575,0.611,0.665	0.758,0.801,0.755	-0.154
ENSMUSG00000035297	Cops4	chr5	+	100537297	100537468	100541536	100541652	100533511	100533662	100543838	100543923	932,778,615	1247,932,1191	353,399,415	1179,1230,1115	296	241	2.01865234768e-09	0.378,0.405,0.296	0.196,0.209,0.233	0.147
ENSMUSG00000026159	Agfg1	chr1	+	82880007	82880127	82882227	82882437	82876170	82876324	82883180	82883361	414,375,338	401,322,294	390,346,285	161,154,136	245	335	2.01865234768e-09	0.585,0.614,0.611	0.768,0.754,0.741	-0.151
ENSMUSG00000002949	Timm44	chr8	-	4268299	4268380	4269854	4270025	4267863	4268013	4274136	4274232	471,406,459	451,341,417	292,369,361	555,582,623	296	206	2.02039133704e-09	0.421,0.453,0.434	0.268,0.306,0.287	0.149
ENSMUSG00000053453	Thoc7	chr14	-	13950298	13950365	13951205	13951263	13950131	13950201	13953075	13953162	1073,903,985	780,638,770	1116,1151,1159	487,467,429	183	192	2.05038825925e-09	0.591,0.598,0.573	0.706,0.721,0.739	-0.135
ENSMUSG00000021824	Ap3m1	chr14	-	21037112	21037257	21037977	21038185	21036013	21036703	21039127	21039261	324,313,276	943,680,703	158,130,135	666,702,755	333	270	2.05741155863e-09	0.218,0.272,0.241	0.161,0.131,0.127	0.104
ENSMUSG00000022110	Sucla2	chr14	+	73568861	73569024	73579355	73579484	73568633	73568733	73581678	73581817	914,794,866	830,662,607	978,955,797	405,377,414	288	254	2.0931270158e-09	0.493,0.514,0.557	0.68,0.691,0.629	-0.145
ENSMUSG00000022336	Eif3e	chr15	-	43266133	43266259	43270878	43270983	43265500	43265625	43272275	43272318	2123,1652,1837	5005,3956,3634	1000,872,860	3853,3598,3276	230	251	2.20517929569e-09	0.316,0.313,0.356	0.221,0.209,0.223	0.111
ENSMUSG00000055065	Ddx17	chr15	-	79538558	79538731	79539318	79539460	79537434	79537545	79540412	79540478	2605,2172,1817	2948,2225,2541	1443,1309,1274	2749,2828,2743	267	298	2.25749799018e-09	0.497,0.521,0.444	0.369,0.341,0.341	0.137
ENSMUSG00000027285	Haus2	chr2	+	120612337	120612430	120615854	120615987	120609382	120609545	120617872	120617981	135,94,111	366,307,293	41,49,48	312,345,291	218	258	2.29389945094e-09	0.304,0.266,0.31	0.135,0.144,0.163	0.146
ENSMUSG00000030316	Tamm41	chr6	-	115012157	115012323	115016082	115016228	115010806	115010869	115025273	115025424	833,711,894	719,561,566	556,643,641	248,255,232	271	291	2.32181106792e-09	0.554,0.576,0.629	0.707,0.73,0.748	-0.142
ENSMUSG00000029672	Fam3c	chr6	-	22318933	22319018	22321328	22321379	22309326	22309453	22322289	22322348	206,142,189	209,175,213	224,279,231	108,139,130	176	210	2.32373577131e-09	0.54,0.492,0.514	0.712,0.705,0.68	-0.184
ENSMUSG00000015575	Atp6v0e	chr17	+	26682677	26682725	26695354	26695484	26676395	26676578	26699211	26699644	259,209,174	889,662,728	142,98,113	882,862,800	173	255	2.32936271043e-09	0.3,0.318,0.261	0.192,0.144,0.172	0.124
ENSMUSG00000025871	4833439L19Rik	chr13	-	54556526	54556651	54561692	54561871	54553197	54553304	54564184	54564272	421,320,395	806,698,584	213,188,182	694,767,654	304	250	2.35361774619e-09	0.3,0.274,0.357	0.202,0.168,0.186	0.125
ENSMUSG00000040624	Plekhg1	chr10	+	3919135	3919205	3930206	3930253	3903585	3903657	3933596	3933747	152,108,104	145,113,132	44,38,29	125,123,74	195	172	2.35715056843e-09	0.48,0.457,0.41	0.237,0.214,0.257	0.213
ENSMUSG00000022477	Aco2	chr15	+	81895169	81895428	81899128	81899221	81889297	81889434	81903475	81903634	1092,805,914	720,583,586	1447,1494,1467	529,565,538	384	218	2.41330367148e-09	0.463,0.439,0.47	0.608,0.6,0.608	-0.148
ENSMUSG00000029363	Rfc5	chr5	-	117386721	117386858	117387868	117387933	117385387	117385467	117388916	117389047	110,129,132	632,521,685	32,7,103	634,718,588	190	262	2.41995275497e-09	0.194,0.255,0.21	0.065,0.013,0.195	0.129
ENSMUSG00000020978	Klhdc2	chr12	+	69307189	69307299	69307617	69307690	69305782	69305841	69308957	69309045	1714,1392,1688	709,491,594	1232,1093,1042	224,215,231	235	198	2.54032461043e-09	0.671,0.705,0.705	0.823,0.811,0.792	-0.115
ENSMUSG00000031922	Cep57	chr9	-	13809859	13810004	13810626	13810862	13807794	13808840	13812632	13812710	310,228,249	480,372,450	178,175,167	519,657,546	361	270	2.61607575987e-09	0.326,0.314,0.293	0.204,0.166,0.186	0.126
ENSMUSG00000020290	Xpo1	chr11	+	23282528	23282726	23284241	23284380	23281305	23281464	23284547	23284729	1995,1659,1582	1509,1072,1062	735,711,591	852,822,839	323	264	2.71004731858e-09	0.519,0.558,0.549	0.414,0.414,0.365	0.144
ENSMUSG00000030774	Pak1	chr7	+	97893964	97894013	97898524	97898637	97888956	97889020	97900339	97900457	186,152,185	758,644,597	166,133,137	277,267,255	174	238	2.89949903403e-09	0.251,0.244,0.298	0.45,0.405,0.424	-0.162
ENSMUSG00000015126	Tsr3	chr17	+	25241687	25241861	25242158	25242222	25241063	25241257	25242453	25242798	319,281,306	354,323,357	136,154,126	321,353,294	299	189	2.99869236463e-09	0.363,0.355,0.351	0.211,0.216,0.213	0.143
ENSMUSG00000022234	Cct5	chr15	-	31594096	31594246	31594333	31594526	31593514	31593634	31595644	31595843	5713,4551,5571	6084,4899,5081	5776,6318,5055	3510,3464,3121	318	275	3.05556933076e-09	0.448,0.445,0.487	0.587,0.612,0.583	-0.134
ENSMUSG00000015671	Psma2	chr13	+	14623597	14623671	14625202	14625260	14620724	14620806	14625348	14625671	2371,1912,2404	1758,1433,1538	2659,2915,2463	1293,1019,953	199	183	3.1013323284e-09	0.554,0.551,0.59	0.654,0.725,0.704	-0.129
ENSMUSG00000019132	BC005537	chr13	+	24805861	24805984	24809885	24810020	24804781	24804958	24812636	24814013	1206,1124,1047	1526,1309,1104	680,781,639	1426,1534,1371	248	260	3.12711933789e-09	0.453,0.474,0.499	0.333,0.348,0.328	0.139
ENSMUSG00000027751	Supt20	chr3	+	54706859	54706976	54707087	54707141	54703070	54703174	54708256	54708396	502,440,388	197,166,167	284,265,254	237,200,216	242	179	3.17740854607e-09	0.653,0.662,0.632	0.47,0.495,0.465	0.172
ENSMUSG00000063888	Rpl7l1	chr17	-	46780390	46780551	46781782	46781891	46779284	46779422	46782618	46782656	348,233,346	1583,1260,1415	434,493,410	1170,1182,990	234	286	3.19258186655e-09	0.212,0.184,0.23	0.312,0.338,0.336	-0.12
ENSMUSG00000006673	Qrich1	chr9	+	108555961	108556070	108556957	108557048	108544862	108544977	108559245	108559992	906,768,770	842,781,830	430,401,420	819,744,742	234	216	3.20736530428e-09	0.498,0.476,0.461	0.326,0.332,0.343	0.145
ENSMUSG00000035064	Eef2k	chr7	+	120876431	120876492	120880304	120880476	120873308	120873409	120884657	120884807	90,84,97	305,262,265	31,38,25	248,259,244	186	297	3.24056053136e-09	0.32,0.339,0.369	0.166,0.19,0.141	0.177
ENSMUSG00000025495	Ptdss2	chr7	+	141143092	141143175	141154352	141154467	141135308	141135410	141154556	141154702	155,138,148	314,238,229	171,179,210	155,159,143	208	240	3.2409301433e-09	0.363,0.401,0.427	0.56,0.565,0.629	-0.188
ENSMUSG00000026470	Stx6	chr1	+	155191428	155191554	155193218	155193325	155187777	155187840	155197340	155197435	698,633,544	353,346,257	453,470,443	117,121,107	251	232	3.27158242798e-09	0.646,0.628,0.662	0.782,0.782,0.793	-0.14
ENSMUSG00000025724	Sec11a	chr7	-	80927736	80927886	80935026	80935136	80923100	80923220	80947401	80947780	1107,835,926	2034,1721,1983	645,657,569	2149,2465,2059	235	275	3.70250248115e-09	0.389,0.362,0.353	0.26,0.238,0.244	0.121
ENSMUSG00000020074	Ccar1	chr10	-	62780440	62780634	62783233	62783266	62776848	62776963	62783882	62783927	218,166,124	811,756,602	255,307,255	593,628,574	158	319	3.85365520041e-09	0.352,0.307,0.294	0.465,0.497,0.473	-0.161
ENSMUSG00000041974	Spidr	chr16	-	15897223	15897317	15902908	15903055	15895525	15895640	15904056	15904261	245,247,259	194,155,171	233,225,218	76,62,70	272	219	3.85365520041e-09	0.504,0.562,0.549	0.712,0.745,0.715	-0.186
ENSMUSG00000024104	Fam21	chr6	+	116255048	116255168	116256226	116256289	116254412	116254493	116256615	116256828	247,162,246	111,54,57	288,289,303	31,25,39	245	188	3.85365520041e-09	0.631,0.697,0.768	0.877,0.899,0.856	-0.179
ENSMUSG00000022817	Itgb5	chr16	+	33900509	33900605	33902793	33902883	33899240	33899402	33910464	33910599	3932,3046,3036	3397,2828,2731	3052,3016,2586	1573,1468,1435	221	215	3.9120881599e-09	0.53,0.512,0.52	0.654,0.667,0.637	-0.132
ENSMUSG00000037400	Atp11b	chr3	+	35814043	35814225	35819908	35820112	35812212	35812316	35826944	35827098	255,217,228	291,226,277	164,158,112	328,361,318	307	329	3.9120881599e-09	0.484,0.507,0.469	0.349,0.319,0.274	0.173
ENSMUSG00000037669	Ldah	chr12	+	8220599	8220755	8227219	8227363	8208126	8208204	8238442	8238615	207,155,147	258,238,233	203,200,164	127,124,126	281	269	3.9120881599e-09	0.434,0.384,0.377	0.605,0.607,0.555	-0.191
ENSMUSG00000029253	Cenpc1	chr5	-	86018388	86018484	86020828	86020951	86016201	86016356	86022378	86022483	341,287,334	237,173,173	303,421,479	112,106,116	248	221	4.05579577168e-09	0.562,0.597,0.632	0.707,0.78,0.786	-0.161
ENSMUSG00000000001	Gnai3	chr3	-	108115762	108115891	108118300	108118458	108112472	108112602	108123541	108123683	1703,1429,1511	1786,1509,1551	1610,1669,1275	989,882,821	283	254	4.0709083503e-09	0.461,0.459,0.466	0.594,0.629,0.582	-0.14
ENSMUSG00000031328	Flna	chrX	-	74239651	74239845	74239945	74240082	74239333	74239447	74240204	74240328	2074,1680,1734	1679,1382,1311	1652,1847,1581	701,852,745	262	319	4.15512251842e-09	0.601,0.597,0.617	0.742,0.725,0.721	-0.124
ENSMUSG00000032582	Rbm6	chr9	-	107833433	107833507	107860348	107860459	107800698	107800773	107872648	107872821	343,306,309	175,152,202	408,413,526	120,120,114	236	199	4.15512251842e-09	0.623,0.629,0.563	0.741,0.744,0.796	-0.155
ENSMUSG00000004789	Dlst	chr12	+	85129791	85129865	85130459	85130543	85128310	85128441	85130896	85131064	505,338,407	769,552,619	280,320,333	867,911,931	199	209	4.16388518697e-09	0.408,0.391,0.408	0.253,0.269,0.273	0.137
ENSMUSG00000002249	Tead3	chr17	-	28336510	28336573	28340153	28340218	28335484	28335496	28341348	28341600	372,289,309	225,221,197	147,174,141	231,203,203	190	188	4.20557361951e-09	0.621,0.564,0.608	0.386,0.459,0.407	0.18
ENSMUSG00000028013	Ppa2	chr3	+	133373622	133373692	133376548	133376588	133370379	133370465	133377846	133378078	375,306,407	124,100,100	315,268,262	33,35,33	195	165	4.36756425582e-09	0.719,0.721,0.775	0.89,0.866,0.87	-0.137
ENSMUSG00000035900	Gramd4	chr15	+	86130146	86130190	86130256	86130366	86129649	86129721	86130502	86130657	83,63,48	285,252,222	49,59,34	439,490,474	169	235	4.49470721106e-09	0.288,0.258,0.231	0.134,0.143,0.091	0.136
ENSMUSG00000014601	Strip1	chr3	-	107615760	107615827	107616507	107616608	107615314	107615419	107616811	107616938	379,362,306	329,276,271	412,389,370	156,168,167	226	192	4.56400150722e-09	0.495,0.527,0.49	0.692,0.663,0.653	-0.165
ENSMUSG00000040565	Btaf1	chr19	+	36969913	36970038	36972897	36973018	36969055	36969196	36978314	36978419	393,299,266	139,99,103	383,299,267	55,61,28	250	246	4.77954580565e-09	0.736,0.748,0.718	0.873,0.828,0.904	-0.134
ENSMUSG00000020869	Lrrc59	chr11	+	94634911	94635016	94638530	94638603	94634544	94634703	94641219	94641393	1287,1100,966	677,583,604	760,715,586	689,717,661	230	198	4.87565115887e-09	0.621,0.619,0.579	0.487,0.462,0.433	0.146
ENSMUSG00000025607	Copg2	chr6	-	30890600	30890672	30894846	30894927	30885579	30885659	30895541	30895594	473,380,339	488,376,455	469,436,388	268,234,236	206	197	4.97364447887e-09	0.481,0.491,0.416	0.626,0.641,0.611	-0.163
ENSMUSG00000021051	Ppp2r5e	chr12	-	75485131	75485224	75493413	75493515	75469731	75469862	75515601	75515798	674,519,483	421,300,365	659,706,614	240,259,179	227	218	5.34344688095e-09	0.606,0.624,0.56	0.725,0.724,0.767	-0.142
ENSMUSG00000020464	Pnpt1	chr11	+	29153231	29153338	29154143	29154215	29148277	29148331	29154301	29154365	260,180,196	171,143,167	161,161,152	238,264,257	232	197	5.91807631679e-09	0.564,0.517,0.499	0.365,0.341,0.334	0.18
ENSMUSG00000021193	Pitrm1	chr13	+	6575016	6575129	6577389	6577515	6574359	6574431	6578440	6578586	986,760,759	950,768,839	755,899,836	484,478,449	238	251	6.02464721758e-09	0.523,0.511,0.488	0.622,0.665,0.663	-0.143
ENSMUSG00000000194	Gpr107	chr2	+	31184797	31184871	31185488	31185606	31183579	31183655	31188682	31188813	182,157,173	408,295,276	150,152,133	128,125,127	199	243	6.04527770053e-09	0.353,0.394,0.434	0.589,0.598,0.561	-0.189
ENSMUSG00000040225	Prrc2c	chr1	-	162688115	162688217	162691140	162691233	162684054	162684256	162692372	162692624	662,553,538	541,517,479	571,595,583	268,298,257	218	227	6.08959513615e-09	0.56,0.527,0.539	0.689,0.675,0.703	-0.147
ENSMUSG00000025001	Hells	chr19	+	38964596	38964693	38965406	38965483	38959668	38959828	38967732	38971051	635,496,628	379,322,324	388,431,396	144,105,96	222	202	6.09497371903e-09	0.604,0.584,0.638	0.71,0.789,0.79	-0.154
ENSMUSG00000029003	Mad2l2	chr4	+	148144263	148144358	148144653	148144727	148143541	148143642	148145103	148145196	332,254,251	233,188,218	199,169,155	266,268,280	220	199	6.13043480581e-09	0.563,0.55,0.51	0.404,0.363,0.334	0.174
ENSMUSG00000061751	Kalrn	chr16	-	34332123	34332246	34356884	34357397	34314168	34314360	34360816	34361009	65,22,43	88,62,68	14,6,5	65,76,48	638	248	6.21636582035e-09	0.223,0.121,0.197	0.077,0.03,0.039	0.132
ENSMUSG00000037669	Ldah	chr12	+	8268363	8268598	8275807	8275890	8238442	8238615	8283899	8285758	475,373,383	270,230,256	546,531,499	189,160,144	360	208	6.21636582035e-09	0.504,0.484,0.464	0.625,0.657,0.667	-0.166
ENSMUSG00000056851	Pcbp2	chr15	+	102485947	102486040	102487087	102487129	102484165	102484240	102488204	102488277	3380,2683,2717	3574,2864,3145	2664,2755,2663	1788,1782,1583	218	167	6.53097116437e-09	0.42,0.418,0.398	0.533,0.542,0.563	-0.134
ENSMUSG00000027455	Nsfl1c	chr2	+	151505352	151505462	151506246	151506384	151504110	151504203	151509508	151509673	1066,924,799	2157,1622,1738	669,663,582	2097,2324,2231	235	263	6.55250956347e-09	0.356,0.389,0.34	0.263,0.242,0.226	0.118
ENSMUSG00000034377	Tulp4	chr17	+	6185136	6185298	6198671	6198852	6176828	6176957	6201699	6201834	246,233,158	363,327,295	97,81,88	342,351,229	287	306	6.68407978712e-09	0.419,0.432,0.363	0.232,0.197,0.291	0.165
ENSMUSG00000055320	Tead1	chr7	+	112842039	112842102	112876074	112876248	112839415	112839480	112891718	112891859	90,72,54	489,363,362	14,20,11	250,307,205	188	299	6.98047506893e-09	0.226,0.24,0.192	0.082,0.094,0.079	0.134
ENSMUSG00000002068	Ccne1	chr7	-	38103045	38103194	38106278	38106347	38102785	38102921	38106595	38106683	218,188,221	479,439,454	253,322,201	253,267,259	194	274	7.09782131788e-09	0.391,0.377,0.407	0.585,0.63,0.523	-0.188
ENSMUSG00000037343	Taf2	chr15	-	55031045	55031155	55036517	55036657	55028317	55028547	55038238	55038432	460,367,306	386,312,259	312,369,334	134,131,166	265	235	7.33015657063e-09	0.514,0.511,0.512	0.674,0.714,0.641	-0.164
ENSMUSG00000031029	Eif3f	chr7	+	108938035	108938115	108938408	108938546	108937745	108937816	108940189	108940281	2067,1502,1603	5216,4219,4161	1829,2148,2505	3158,3126,2901	205	263	7.33015657063e-09	0.337,0.314,0.331	0.426,0.469,0.526	-0.146
ENSMUSG00000038296	Galnt18	chr7	-	111485034	111485199	111508052	111508148	111471660	111472083	111513497	111513635	298,247,192	503,441,376	320,299,305	310,292,255	221	290	7.37613018094e-09	0.437,0.424,0.401	0.575,0.573,0.611	-0.166
ENSMUSG00000022808	Snx4	chr16	+	33290098	33290198	33291740	33291886	33287691	33287781	33294640	33294755	185,155,121	443,400,357	91,114,106	559,625,510	225	271	7.4226334775e-09	0.335,0.318,0.29	0.164,0.18,0.2	0.133
ENSMUSG00000035299	Mid1	chrX	+	169984998	169985142	169985935	169986097	169983955	169984083	169987558	169987766	515,404,495	164,143,175	744,645,793	125,101,141	269	287	7.85522254238e-09	0.77,0.751,0.751	0.864,0.872,0.857	-0.107
ENSMUSG00000030868	Dctn5	chr7	+	122138247	122138359	122143784	122143887	122135051	122135170	122148056	122149044	697,640,575	784,606,678	467,447,416	885,875,838	237	228	7.92710554922e-09	0.461,0.504,0.449	0.337,0.33,0.323	0.141
ENSMUSG00000024833	Pola2	chr19	-	5946469	5946543	5947703	5947742	5943554	5943663	5948401	5948526	188,152,157	379,354,308	98,91,86	428,411,374	164	199	8.12073540521e-09	0.376,0.343,0.382	0.217,0.212,0.218	0.151
ENSMUSG00000002477	Snrpd1	chr18	+	10623630	10623707	10626825	10627017	10617795	10617926	10627793	10628230	3696,3023,3689	4158,3345,4257	2725,2656,2622	4980,5201,5178	202	317	8.12073540521e-09	0.582,0.586,0.576	0.462,0.445,0.443	0.131
ENSMUSG00000031703	Itfg1	chr8	-	85810544	85810639	85831182	85831257	85780515	85780577	85835020	85835078	391,279,362	416,346,417	329,311,277	200,187,151	200	220	8.83405044144e-09	0.508,0.47,0.488	0.644,0.647,0.669	-0.165
ENSMUSG00000026029	Casp8	chr1	+	58827206	58827312	58833632	58833774	58823914	58824247	58844343	58844845	113,89,100	244,224,202	62,52,62	311,321,275	231	267	8.98419051105e-09	0.349,0.315,0.364	0.187,0.158,0.207	0.159
ENSMUSG00000029076	Sdf4	chr4	+	156000669	156000783	156008786	156008945	155999397	155999534	156009143	156009319	1246,977,1108	1198,991,994	948,1116,1099	609,540,559	239	284	9.18788660593e-09	0.553,0.539,0.57	0.649,0.711,0.7	-0.133
ENSMUSG00000025665	Rps6ka6	chrX	-	111408644	111408734	111409332	111409455	111407455	111407614	111409849	111409980	583,458,434	671,557,649	258,231,211	627,507,538	248	215	9.38299625336e-09	0.43,0.416,0.367	0.263,0.283,0.254	0.138
ENSMUSG00000028416	Bag1	chr4	-	40939076	40939184	40941524	40941638	40937131	40937194	40943624	40943707	1971,1582,1763	2041,1657,1796	1142,1216,1126	2099,2171,1945	239	233	9.43739894859e-09	0.485,0.482,0.489	0.347,0.353,0.361	0.132
ENSMUSG00000020808	Fam64a	chr11	+	72045678	72045774	72046339	72046393	72044980	72045258	72046686	72047370	1040,848,875	534,459,479	463,494,436	463,486,410	221	179	9.43739894859e-09	0.612,0.599,0.597	0.448,0.452,0.463	0.148
ENSMUSG00000046364	Rpl27a	chr7	+	109519917	109519993	109520467	109520642	109519584	109519648	109521600	109522367	179,136,141	232,207,169	169,160,250	112,111,132	201	300	9.52678801942e-09	0.535,0.495,0.555	0.693,0.683,0.739	-0.177
ENSMUSG00000026427	Eif2d	chr1	+	131168119	131168240	131170936	131171111	131166326	131166422	131173303	131173420	651,448,533	514,411,420	628,660,725	311,277,311	246	300	9.7851245672e-09	0.607,0.571,0.607	0.711,0.744,0.74	-0.137
ENSMUSG00000036620	Mgat4b	chr11	+	50232023	50232137	50232306	50232382	50231738	50231785	50232563	50232678	382,384,353	181,189,175	308,297,236	73,68,48	239	201	1.10407003407e-08	0.64,0.631,0.629	0.78,0.786,0.805	-0.157
ENSMUSG00000021000	Ctage5	chr12	+	59172524	59172592	59176330	59176459	59170956	59170992	59179849	59180008	84,78,68	475,374,431	103,125,146	314,316,326	193	254	1.19242028136e-08	0.189,0.215,0.172	0.302,0.342,0.371	-0.146
ENSMUSG00000022974	Paxbp1	chr16	-	91019162	91019309	91022050	91022117	91016845	91017000	91022668	91022745	172,159,158	368,279,346	250,295,288	275,281,292	192	272	1.19525642049e-08	0.398,0.447,0.393	0.563,0.598,0.583	-0.169
ENSMUSG00000040720	1110037F02Rik	chr4	+	11534188	11534321	11542106	11542203	11530827	11531045	11544830	11544997	311,238,231	255,208,210	110,86,75	165,210,200	258	222	1.24892405332e-08	0.512,0.496,0.486	0.365,0.261,0.244	0.208
ENSMUSG00000062078	Qk	chr17	-	10238892	10239036	10273946	10274063	10217715	10217803	10282838	10282981	1313,1082,1167	932,802,686	1278,1460,1170	513,513,468	242	269	1.27066740295e-08	0.61,0.6,0.654	0.735,0.76,0.735	-0.122
ENSMUSG00000057113	Npm1	chr11	-	33160827	33160921	33161105	33161225	33160333	33160440	33161547	33161627	19700,16731,18911	14114,12269,12947	23969,22819,20508	9580,10151,8872	245	219	1.27325161275e-08	0.555,0.549,0.566	0.691,0.668,0.674	-0.121
ENSMUSG00000022607	Ptk2	chr15	-	73298137	73298245	73304406	73304547	73296590	73296708	73309814	73309869	436,373,338	689,601,613	174,167,147	534,545,466	266	233	1.33083704334e-08	0.357,0.352,0.326	0.222,0.212,0.216	0.128
ENSMUSG00000026821	Ralgds	chr2	+	28545009	28545225	28545414	28545518	28543988	28544386	28545860	28545945	402,337,309	306,223,213	326,361,304	123,140,86	341	229	1.5649395426e-08	0.469,0.504,0.493	0.64,0.634,0.704	-0.171
ENSMUSG00000027365	Trpm7	chr2	-	126846073	126846245	126848496	126848621	126844299	126844474	126849898	126850112	140,107,98	275,205,198	46,47,33	207,241,146	250	297	1.58482851359e-08	0.377,0.383,0.37	0.209,0.188,0.212	0.174
ENSMUSG00000047879	Usp14	chr18	-	10017990	10018095	10022817	10022850	10016540	10016644	10024533	10024679	290,205,271	595,434,373	268,305,224	244,231,186	158	230	1.65769024433e-08	0.415,0.407,0.514	0.615,0.658,0.637	-0.191
ENSMUSG00000022241	Tars	chr15	-	11389575	11389742	11390311	11390410	11388297	11388460	11391060	11391207	768,585,605	549,414,417	686,747,767	305,286,255	224	292	1.65769024433e-08	0.646,0.648,0.654	0.746,0.773,0.797	-0.123
ENSMUSG00000109336	Samd4b	chr7	-	28403619	28403743	28403863	28404062	28401823	28401907	28405488	28405607	433,336,262	509,403,440	154,185,144	421,463,393	324	249	1.67914799197e-08	0.395,0.391,0.314	0.219,0.235,0.22	0.142
ENSMUSG00000020680	Taf15	chr11	+	83484976	83485079	83487222	83487413	83484809	83484894	83488924	83489045	1510,1142,1345	1156,925,1000	1563,1630,1546	748,737,627	228	316	1.7134579341e-08	0.644,0.631,0.651	0.743,0.754,0.774	-0.115
ENSMUSG00000039219	Arid4b	chr13	+	14184306	14184505	14186816	14188031	14181219	14181304	14191142	14191256	288,218,228	423,293,377	134,176,131	436,492,361	324	1340	1.76666918635e-08	0.738,0.755,0.714	0.56,0.597,0.6	0.15
ENSMUSG00000041482	Piezo2	chr18	-	63030274	63030527	63032840	63033023	63029054	63029187	63041546	63041805	160,130,138	199,210,190	28,40,32	98,138,115	308	378	1.80914068092e-08	0.497,0.432,0.471	0.26,0.262,0.255	0.208
ENSMUSG00000030849	Fgfr2	chr7	-	130218997	130219121	130228622	130228792	130200982	130201173	130241199	130241277	1640,1378,1350	2795,2250,2190	1942,2062,1670	1989,1924,1600	295	249	1.8733850798e-08	0.331,0.341,0.342	0.452,0.475,0.468	-0.127
ENSMUSG00000027002	Nckap1	chr2	-	80506820	80506937	80508711	80508805	80506172	80506282	80512676	80512757	501,407,424	948,857,817	231,229,172	744,752,790	219	242	1.88404348891e-08	0.369,0.344,0.364	0.255,0.252,0.194	0.125
ENSMUSG00000037669	Ldah	chr12	+	8227219	8227363	8238442	8238615	8220599	8220755	8268363	8268598	329,272,321	489,384,397	224,194,197	555,539,509	269	298	1.89197715202e-08	0.427,0.44,0.472	0.309,0.285,0.3	0.148
ENSMUSG00000031586	Rbpms	chr8	-	33834303	33834454	33862985	33863048	33806716	33806850	33864332	33864371	250,194,205	695,628,665	105,102,87	681,564,552	188	276	2.09661092366e-08	0.346,0.312,0.312	0.185,0.21,0.188	0.129
ENSMUSG00000002052	Supt6	chr11	-	78208049	78208237	78208851	78209018	78207027	78207769	78209101	78209179	590,483,433	699,560,610	250,336,330	595,777,698	292	313	2.13956581635e-08	0.475,0.48,0.432	0.311,0.317,0.336	0.141
ENSMUSG00000025817	Nudt5	chr2	+	5861026	5861076	5862300	5862408	5855979	5856047	5863578	5863674	375,308,365	990,788,828	354,462,339	560,525,460	175	233	2.20656349562e-08	0.335,0.342,0.37	0.457,0.54,0.495	-0.148
ENSMUSG00000022814	Umps	chr16	-	33959052	33959167	33960176	33960352	33954793	33956935	33961568	33962240	801,555,646	860,671,796	341,401,357	770,822,702	301	240	2.32425296302e-08	0.426,0.397,0.393	0.261,0.28,0.289	0.129
ENSMUSG00000020514	Mrpl22	chr11	+	58176131	58176209	58177216	58177286	58175276	58175342	58179277	58179565	174,124,200	245,190,206	250,359,286	154,165,195	203	195	2.33977093813e-08	0.406,0.385,0.483	0.609,0.676,0.585	-0.199
ENSMUSG00000093456	Gm20662	chr9	+	108031998	108032209	108040904	108041086	108024102	108024450	108044724	108044900	339,264,275	353,292,282	242,278,248	137,142,129	336	307	2.35898937152e-08	0.467,0.452,0.471	0.617,0.641,0.637	-0.168
ENSMUSG00000005899	Smpd4	chr16	+	17631985	17632057	17638495	17638641	17629068	17629198	17639273	17639364	394,312,294	393,310,266	293,302,326	147,146,163	197	271	2.41949377927e-08	0.58,0.581,0.603	0.733,0.74,0.733	-0.147
ENSMUSG00000018209	Stk4	chr2	+	164083629	164083758	164086494	164086609	164079512	164079593	164088840	164089005	208,154,157	292,282,287	107,110,73	335,379,282	254	240	2.45739872895e-08	0.402,0.34,0.341	0.232,0.215,0.197	0.146
ENSMUSG00000024236	Svil	chr18	+	5105765	5105871	5108574	5108708	5103574	5103726	5114530	5114686	249,203,244	267,216,158	358,556,560	174,192,192	231	259	2.571284463e-08	0.511,0.513,0.634	0.698,0.765,0.766	-0.19
ENSMUSG00000063229	Ldha	chr7	+	46850884	46851058	46851876	46851994	46850177	46850351	46853982	46854106	11974,10428,11438	13367,11432,12508	9747,10277,8525	6937,6580,5496	299	243	2.72451083037e-08	0.421,0.426,0.426	0.533,0.559,0.558	-0.126
ENSMUSG00000060038	Dhps	chr8	+	85072451	85072616	85073294	85073416	85071756	85072053	85073502	85073599	237,180,223	427,346,346	226,258,268	212,226,237	290	247	2.76641463406e-08	0.321,0.307,0.354	0.476,0.493,0.491	-0.159
ENSMUSG00000022312	Eif3h	chr15	-	51789992	51790113	51796387	51796537	51787905	51788038	51797612	51797712	6255,4815,5385	5905,4632,4573	3769,3724,3324	5468,5250,5792	275	246	2.77506808252e-08	0.487,0.482,0.513	0.381,0.388,0.339	0.125
ENSMUSG00000041936	Agrn	chr4	-	156185087	156185135	156195243	156195505	156179392	156179608	156197213	156197488	896,699,643	677,593,511	857,865,954	423,386,391	387	173	2.81363080656e-08	0.372,0.345,0.36	0.475,0.5,0.522	-0.14
ENSMUSG00000005882	Uqcc1	chr2	-	155887108	155887217	155901297	155901355	155858111	155858189	155909352	155909425	56,53,43	217,184,207	12,24,19	213,208,225	183	234	2.81467669105e-08	0.248,0.269,0.21	0.067,0.129,0.097	0.145
ENSMUSG00000026361	Cdc73	chr1	-	143609369	143609511	143615302	143615403	143598799	143608557	143617278	143617440	367,298,326	593,476,497	195,149,145	533,466,459	226	267	2.88411458396e-08	0.422,0.425,0.437	0.302,0.274,0.272	0.145
ENSMUSG00000035754	Wdr18	chr10	+	79965209	79965351	79965979	79966123	79964925	79965059	79966205	79966270	979,801,810	803,739,708	911,995,881	462,504,415	267	269	2.92783082615e-08	0.551,0.522,0.535	0.665,0.665,0.681	-0.134
ENSMUSG00000078765	U2af1l4	chr7	+	30564081	30564131	30564202	30564301	30563929	30563996	30564473	30564607	79,81,65	359,249,308	29,17,33	266,305,270	175	224	2.9684115864e-08	0.22,0.294,0.213	0.122,0.067,0.135	0.134
ENSMUSG00000022185	Acin1	chr14	-	54644447	54644555	54644683	54644791	54644254	54644265	54645210	54645356	1433,1163,1318	704,658,541	656,804,887	608,750,629	233	233	2.9684115864e-08	0.671,0.639,0.709	0.519,0.517,0.585	0.133
ENSMUSG00000021714	Cenpk	chr13	+	104236178	104236225	104242188	104242271	104234146	104234219	104242354	104242453	147,110,129	312,239,318	74,63,77	320,355,359	172	208	3.00325010744e-08	0.363,0.358,0.329	0.219,0.177,0.206	0.149
ENSMUSG00000032254	Kif23	chr9	-	61927036	61927163	61927347	61927467	61926359	61926518	61927553	61927633	413,393,400	490,384,347	263,241,244	429,507,468	245	252	3.01901470848e-08	0.464,0.513,0.542	0.387,0.328,0.349	0.152
ENSMUSG00000020048	Hsp90b1	chr10	-	86695659	86695737	86695825	86695963	86695476	86695542	86696718	86696835	6023,5178,4017	2753,2384,2442	5048,4481,4404	1577,1464,1157	263	203	3.0369568496e-08	0.628,0.626,0.559	0.712,0.703,0.746	-0.116
ENSMUSG00000025423	Pias2	chr18	+	77097248	77097723	77105804	77105889	77065207	77065419	77119911	77119962	188,148,153	260,167,183	180,178,226	101,113,130	600	210	3.14410957932e-08	0.202,0.237,0.226	0.384,0.355,0.378	-0.151
ENSMUSG00000024404	Riok3	chr18	+	12135851	12135967	12136692	12136838	12128849	12128973	12136927	12137035	350,257,280	419,330,364	173,174,162	413,454,362	241	271	3.17507700114e-08	0.484,0.467,0.464	0.32,0.301,0.335	0.153
ENSMUSG00000030505	Prmt3	chr7	+	49806526	49806626	49818031	49818110	49798305	49798427	49826707	49826895	491,338,437	322,295,340	184,218,189	287,322,250	225	204	3.47115073653e-08	0.58,0.51,0.538	0.368,0.38,0.407	0.158
ENSMUSG00000061559	Wdr61	chr9	-	54720259	54720352	54722833	54722927	54719250	54719329	54724050	54724144	1046,844,903	1145,898,1069	595,645,534	1224,1182,1017	219	218	3.55003974974e-08	0.476,0.483,0.457	0.326,0.352,0.343	0.132
ENSMUSG00000031392	Irak1	chrX	-	74022472	74022664	74022848	74022952	74022184	74022249	74023065	74023197	276,170,251	307,214,273	301,323,264	212,174,135	229	317	3.60235271251e-08	0.554,0.524,0.56	0.663,0.72,0.73	-0.158
ENSMUSG00000028822	Tmem50a	chr4	-	134900699	134900760	134903649	134903742	134897848	134898476	134905343	134905411	338,322,302	373,275,283	236,223,204	446,393,370	218	186	3.61844628503e-08	0.436,0.5,0.477	0.311,0.326,0.32	0.152
ENSMUSG00000018160	Med1	chr11	-	98163799	98164001	98166255	98166374	98161143	98161239	98166698	98166823	258,196,193	186,151,152	280,267,258	111,100,82	244	327	3.69026745416e-08	0.65,0.635,0.63	0.772,0.782,0.808	-0.149
ENSMUSG00000020680	Taf15	chr11	+	83501114	83501244	83502759	83502852	83499072	83499182	83504245	83504327	1576,1296,1489	749,632,665	1659,1714,1634	418,478,458	255	218	3.77549245072e-08	0.643,0.637,0.657	0.772,0.754,0.753	-0.114
ENSMUSG00000026074	Map4k4	chr1	+	40014105	40014223	40014526	40014697	40010556	40010677	40017109	40017253	183,152,188	1182,1049,1061	168,200,213	658,609,478	243	296	3.85992169127e-08	0.159,0.15,0.178	0.237,0.286,0.352	-0.129
ENSMUSG00000046434	Hnrnpa1	chr15	+	103242921	103243080	103243958	103244028	103242643	103242718	103244255	103244955	2238,1792,2366	904,701,733	1399,1453,1236	221,188,329	284	195	3.95663022241e-08	0.63,0.637,0.689	0.813,0.841,0.721	-0.14
ENSMUSG00000029673	Auts2	chr5	-	131466031	131466127	131470413	131470458	131457838	131457910	131472258	131472479	81,64,57	94,104,94	104,90,71	51,50,41	170	221	4.1567208932e-08	0.528,0.444,0.441	0.726,0.701,0.692	-0.235
ENSMUSG00000019854	Reps1	chr10	+	18121032	18121218	18122434	18122530	18120164	18120229	18123024	18123173	951,844,885	593,493,538	853,999,938	319,295,336	311	221	4.24516672998e-08	0.533,0.549,0.539	0.655,0.706,0.665	-0.135
ENSMUSG00000056305	Usp39	chr6	-	72336259	72336485	72337701	72337854	72333109	72333187	72338392	72338529	1017,871,851	549,460,483	924,948,818	286,262,271	278	351	4.27035065462e-08	0.7,0.705,0.69	0.803,0.82,0.792	-0.107
ENSMUSG00000029458	Brap	chr5	+	121663295	121663491	121665098	121665288	121661999	121662161	121672084	121672198	308,192,213	209,180,164	266,274,276	91,105,114	321	315	4.34380454906e-08	0.591,0.511,0.56	0.741,0.719,0.704	-0.167
ENSMUSG00000010205	Raver1	chr9	-	21080083	21080171	21080704	21080817	21079600	21079812	21080974	21081104	912,819,560	782,636,617	470,453,537	761,843,781	238	213	4.67069622152e-08	0.511,0.535,0.448	0.356,0.325,0.381	0.144
ENSMUSG00000020850	Prpf8	chr11	+	75504477	75504591	75504667	75504841	75503616	75503745	75505094	75505288	1377,1132,1153	1860,1491,1694	526,632,712	1208,1563,1632	239	299	4.70558876863e-08	0.481,0.487,0.46	0.353,0.336,0.353	0.129
ENSMUSG00000022512	Cldn1	chr16	-	26360842	26360927	26363069	26363234	26356641	26359200	26371403	26371841	276,204,178	284,152,160	206,232,175	336,436,310	290	210	4.78343181582e-08	0.413,0.493,0.446	0.307,0.278,0.29	0.159
ENSMUSG00000031161	Hdac6	chrX	-	7934171	7934321	7936069	7936262	7932062	7932237	7936381	7936450	311,275,243	428,372,382	152,179,168	399,487,469	318	275	4.84310188132e-08	0.386,0.39,0.355	0.248,0.241,0.237	0.135
ENSMUSG00000053119	Chmp3	chr6	+	71552398	71552459	71574114	71574236	71543928	71544033	71577730	71577792	290,241,268	560,476,528	436,492,417	456,550,443	186	247	5.18663339282e-08	0.407,0.402,0.403	0.559,0.543,0.556	-0.149
ENSMUSG00000053768	Chchd3	chr6	-	32892291	32892375	32968200	32968318	32852144	32852215	33008482	33008564	1078,894,880	580,434,383	1042,1058,1100	317,324,238	243	209	5.23885179243e-08	0.615,0.639,0.664	0.739,0.737,0.799	-0.119
ENSMUSG00000029458	Brap	chr5	+	121665098	121665288	121672084	121672198	121663241	121663491	121675229	121675381	358,265,265	212,202,193	418,438,423	124,185,145	315	239	5.27550273489e-08	0.562,0.499,0.51	0.719,0.642,0.689	-0.16
ENSMUSG00000054942	Fam73a	chr3	-	152289055	152289142	152290459	152290532	152287504	152287603	152290790	152290909	121,62,73	172,128,152	37,51,25	165,192,178	198	212	5.35016025879e-08	0.43,0.342,0.34	0.194,0.221,0.131	0.189
ENSMUSG00000005899	Smpd4	chr16	+	17639744	17639845	17640125	17640289	17639273	17639364	17640864	17641061	333,299,230	683,593,626	168,158,128	715,578,604	226	289	5.39910631762e-08	0.384,0.392,0.32	0.231,0.259,0.213	0.131
ENSMUSG00000014791	Elmo3	chr8	+	105306114	105306187	105306377	105306428	105305966	105306007	105306595	105306765	47,39,49	31,24,31	52,78,69	9,12,10	198	176	5.44572158792e-08	0.574,0.591,0.584	0.837,0.852,0.86	-0.267
ENSMUSG00000075703	Ept1	chr5	+	30248411	30248520	30252709	30252784	30247462	30247531	30256077	30256340	244,178,159	122,92,101	167,231,153	46,35,39	234	200	5.44572158792e-08	0.631,0.623,0.574	0.756,0.849,0.77	-0.182
ENSMUSG00000030067	Foxp1	chr6	-	98954320	98954404	98966026	98966114	98945533	98945735	98978132	98978237	310,251,247	485,404,381	139,146,108	432,436,322	213	209	5.45406877872e-08	0.385,0.379,0.389	0.24,0.247,0.248	0.139
ENSMUSG00000022203	Efs	chr14	-	54919328	54919418	54919694	54920414	54916542	54917532	54920504	54920645	727,589,575	433,396,420	867,903,712	283,334,299	845	215	5.50723061635e-08	0.299,0.275,0.258	0.438,0.408,0.377	-0.13
ENSMUSG00000027405	Nop56	chr2	+	130275975	130276174	130276435	130276623	130275662	130275824	130276706	130276858	1479,1116,1339	1123,956,825	1215,1332,1274	565,516,542	324	313	5.70195120315e-08	0.56,0.53,0.611	0.675,0.714,0.694	-0.127
ENSMUSG00000032026	Rexo2	chr9	-	48471819	48471873	48473031	48473140	48468513	48468946	48474401	48474513	518,363,394	241,175,213	434,391,385	333,397,389	234	179	5.7021996244e-08	0.622,0.613,0.586	0.499,0.43,0.431	0.154
ENSMUSG00000022477	Aco2	chr15	+	81889297	81889434	81899128	81899221	81872308	81872548	81903475	81903634	415,366,498	719,583,584	646,749,670	531,567,538	262	218	5.78098706477e-08	0.324,0.343,0.415	0.503,0.524,0.509	-0.151
ENSMUSG00000033423	Eri3	chr4	+	117582599	117582716	117589097	117589157	117564620	117564898	117593070	117593162	785,604,754	372,342,331	922,930,888	257,242,244	242	185	5.89723058678e-08	0.617,0.574,0.635	0.733,0.746,0.736	-0.13
ENSMUSG00000035293	G2e3	chr12	+	51363416	51363546	51365254	51365559	51363185	51363310	51367774	51367956	379,270,344	241,216,195	317,294,223	114,83,76	255	430	6.06438079771e-08	0.726,0.678,0.748	0.824,0.857,0.832	-0.12
ENSMUSG00000022377	Asap1	chr15	-	64094008	64094508	64099531	64099590	64092047	64092170	64102402	64102472	169,147,154	447,376,439	80,91,83	469,474,438	184	625	6.1738638892e-08	0.562,0.57,0.544	0.367,0.395,0.392	0.174
ENSMUSG00000075528	Aarsd1	chr11	-	101408130	101408225	101409652	101409707	101406838	101407024	101410113	101410205	230,178,264	414,298,365	102,117,125	302,387,396	180	220	6.57011223915e-08	0.404,0.422,0.469	0.292,0.27,0.278	0.152
ENSMUSG00000020706	Ftsj3	chr11	-	106253481	106253676	106253761	106253861	106253288	106253404	106254606	106254686	384,304,327	690,518,669	133,145,115	395,550,427	225	320	6.60935004886e-08	0.442,0.455,0.41	0.324,0.273,0.277	0.144
ENSMUSG00000019518	Ap4m1	chr5	+	138172786	138172893	138172971	138173068	138172348	138172437	138174749	138174860	173,125,135	151,98,122	156,173,192	51,71,78	232	222	6.60935004886e-08	0.523,0.55,0.514	0.745,0.7,0.702	-0.187
ENSMUSG00000029924	Slc37a3	chr6	-	39357399	39357483	39359949	39360042	39354976	39355122	39364502	39364611	290,236,234	148,130,133	216,181,136	43,46,37	218	209	6.60935004886e-08	0.653,0.635,0.628	0.828,0.79,0.779	-0.16
ENSMUSG00000018559	Ctdnep1	chr11	+	69988612	69988729	69988827	69988939	69984733	69984805	69989481	69989566	723,672,648	1204,958,930	454,442,425	1318,1129,1012	242	237	7.25190234428e-08	0.37,0.407,0.406	0.252,0.277,0.291	0.121
ENSMUSG00000006411	Nectin4	chr1	+	171385097	171385251	171385662	171385738	171384683	171384832	171386580	171388285	572,450,456	136,115,153	357,376,300	207,180,162	279	201	7.93402567922e-08	0.752,0.738,0.682	0.554,0.601,0.572	0.148
ENSMUSG00000084128	Esrp2	chr8	-	106133008	106133310	106133959	106134014	106132694	106132907	106134233	106134332	154,105,128	408,338,272	80,73,57	405,437,377	180	427	8.37347980159e-08	0.472,0.424,0.527	0.319,0.284,0.264	0.185
ENSMUSG00000041638	Gcn1l1	chr5	+	115604817	115604997	115606472	115606693	115604009	115604124	115609228	115609297	299,246,218	297,256,224	208,204,196	88,103,118	305	346	8.4391775299e-08	0.533,0.522,0.525	0.728,0.692,0.653	-0.164
ENSMUSG00000026991	Pkp4	chr2	+	59347719	59347804	59347923	59348041	59344797	59344993	59352261	59352335	747,674,674	734,610,548	519,606,527	808,930,836	210	243	8.45613826511e-08	0.541,0.561,0.587	0.426,0.43,0.422	0.137
ENSMUSG00000025220	Mgea5	chr19	-	45770050	45770209	45771681	45771966	45767393	45768007	45773661	45773760	780,598,701	1127,931,914	377,309,248	767,775,776	410	284	8.82776419665e-08	0.324,0.308,0.347	0.254,0.216,0.181	0.109
ENSMUSG00000022477	Aco2	chr15	+	81889297	81889434	81895169	81895428	81872308	81872548	81899128	81899221	414,366,500	615,450,494	646,749,670	416,437,476	262	384	8.96623407579e-08	0.497,0.544,0.597	0.695,0.715,0.674	-0.149
ENSMUSG00000059208	Hnrnpm	chr17	-	33658869	33658914	33660212	33660314	33658387	33658465	33663224	33663285	3122,2646,2744	1018,860,865	2060,2182,1779	949,1270,1195	227	170	9.00695348405e-08	0.697,0.697,0.704	0.619,0.563,0.527	0.13
ENSMUSG00000024287	Thoc1	chr18	+	9959254	9959315	9960485	9960552	9959097	9959171	9962372	9962491	137,92,103	167,155,147	146,168,141	101,109,88	186	192	9.1229385192e-08	0.459,0.38,0.42	0.599,0.614,0.623	-0.192
ENSMUSG00000018040	Rrp7a	chr15	-	83119891	83120017	83121831	83121974	83119184	83119302	83122661	83122801	491,432,436	457,369,417	581,678,627	295,348,319	268	251	9.14438195513e-08	0.502,0.523,0.495	0.648,0.646,0.648	-0.141
ENSMUSG00000032527	Pccb	chr9	-	101012704	101012815	101023135	101023249	100999164	100999273	101027079	101027136	426,357,399	356,237,285	472,492,418	169,208,171	239	236	9.67286601884e-08	0.542,0.598,0.58	0.734,0.7,0.707	-0.14
ENSMUSG00000025613	Cct8	chr16	-	87484803	87484923	87485579	87485744	87483987	87484065	87485833	87485905	3962,3197,3475	3683,2895,3172	3500,3938,3553	1942,2071,2105	290	245	9.69740484077e-08	0.476,0.483,0.481	0.604,0.616,0.588	-0.123
ENSMUSG00000071054	Safb	chr17	+	56598643	56599220	56599622	56599672	56597787	56597815	56600337	56600432	486,409,414	293,206,210	391,472,422	117,133,110	702	175	1.00658035536e-07	0.293,0.331,0.33	0.454,0.469,0.489	-0.153
ENSMUSG00000062270	Morf4l1	chr9	-	90103654	90103771	90107234	90107302	90102299	90102386	90110125	90110172	89,96,100	264,206,289	56,71,76	480,438,321	193	242	1.0126758363e-07	0.297,0.369,0.303	0.128,0.169,0.229	0.148
ENSMUSG00000022817	Itgb5	chr16	+	33910464	33910599	33919784	33920214	33902793	33902883	33940489	33940712	4238,3441,3387	4175,3339,3413	1861,1749,1692	2997,2893,2724	260	555	1.0271508386e-07	0.684,0.687,0.679	0.57,0.563,0.57	0.116
ENSMUSG00000020708	Psmc5	chr11	+	106260852	106260922	106261184	106261282	106256847	106256919	106261422	106261710	1553,1073,1306	1878,1812,1477	1362,1586,1561	1080,1090,1079	195	223	1.03022542156e-07	0.486,0.404,0.503	0.591,0.625,0.623	-0.149
ENSMUSG00000068394	Cep152	chr2	-	125571668	125571833	125576713	125576855	125569554	125569651	125579373	125580024	106,100,109	82,63,64	62,58,53	85,100,96	267	290	1.05012564047e-07	0.584,0.633,0.649	0.442,0.386,0.375	0.221
ENSMUSG00000058407	Txndc9	chr1	-	37993991	37994110	37995632	37995841	37990202	37990457	37997108	37997315	600,541,521	1149,946,884	250,241,226	839,755,671	334	244	1.10816431032e-07	0.276,0.295,0.301	0.179,0.189,0.197	0.102
ENSMUSG00000056305	Usp39	chr6	-	72329449	72329517	72333109	72333187	72328517	72328706	72336259	72336485	375,311,309	290,227,276	211,188,180	325,278,268	203	193	1.12696057653e-07	0.551,0.566,0.516	0.382,0.391,0.39	0.157
ENSMUSG00000035236	Scai	chr2	-	39102320	39102399	39103202	39103304	39099375	39099475	39103663	39103765	100,107,66	58,48,40	112,156,115	24,25,23	227	204	1.12696057653e-07	0.608,0.667,0.597	0.807,0.849,0.818	-0.201
ENSMUSG00000010277	2610507B11Rik	chr11	+	78279708	78279915	78283058	78283158	78279046	78279204	78284099	78284282	836,648,622	679,556,528	405,388,300	523,557,522	332	225	1.15137264539e-07	0.455,0.441,0.444	0.344,0.321,0.28	0.132
ENSMUSG00000026764	Kif5c	chr2	+	49671751	49671842	49680164	49680238	49619297	49619787	49688652	49688757	107,69,112	107,75,92	69,37,43	15,14,14	216	199	1.19851601488e-07	0.48,0.459,0.529	0.809,0.709,0.739	-0.263
ENSMUSG00000000326	Comt	chr16	-	18411126	18411320	18411689	18411957	18410682	18410814	18424303	18424360	165,150,123	352,245,298	84,68,60	280,310,314	393	319	1.23205829325e-07	0.276,0.332,0.251	0.196,0.151,0.134	0.126
ENSMUSG00000026991	Pkp4	chr2	+	59344797	59344993	59347719	59347804	59342196	59342243	59347923	59348256	808,690,643	906,680,658	468,468,418	768,817,853	321	210	1.23205829325e-07	0.368,0.399,0.39	0.285,0.273,0.243	0.119
ENSMUSG00000039599	Fam149b	chr14	+	20352703	20352839	20356354	20356497	20351311	20351416	20358023	20358140	483,431,446	315,241,249	491,531,426	153,167,137	261	268	1.24772772954e-07	0.612,0.647,0.648	0.767,0.766,0.762	-0.129
ENSMUSG00000007850	Hnrnph1	chr11	+	50379820	50379964	50382536	50382715	50379467	50379623	50382799	50382871	7046,5770,5179	6391,4802,5883	4328,3959,3623	6240,6555,5714	269	304	1.2860864933e-07	0.555,0.576,0.499	0.439,0.406,0.417	0.123
ENSMUSG00000038252	Ncapd2	chr6	-	125174224	125174358	125176142	125176227	125173779	125173912	125176651	125176738	889,739,691	1238,1037,1021	317,393,312	715,911,887	210	259	1.30557119767e-07	0.47,0.468,0.455	0.354,0.347,0.303	0.13
ENSMUSG00000027248	Pdia3	chr2	+	121424524	121424642	121426594	121426702	121422448	121422527	121429453	121429583	4905,4246,3796	5852,5102,5032	3561,3798,3554	7562,7436,6985	243	233	1.33563845378e-07	0.446,0.444,0.42	0.311,0.329,0.328	0.114
ENSMUSG00000015149	Sirt2	chr7	+	28778921	28778990	28782768	28782898	28777190	28777247	28785379	28785439	218,202,207	311,266,228	262,238,222	154,166,156	194	255	1.35362437447e-07	0.48,0.5,0.544	0.691,0.653,0.652	-0.157
ENSMUSG00000000378	Ccm2	chr11	+	6569963	6570137	6585033	6585217	6546886	6547029	6589431	6589568	102,105,87	339,276,260	94,86,158	107,109,88	299	309	1.44487489067e-07	0.237,0.282,0.257	0.476,0.449,0.65	-0.266
ENSMUSG00000034667	Xpot	chr10	-	121619092	121619175	121622857	121622991	121617131	121617188	121626104	121626316	230,164,188	121,113,125	204,150,153	51,46,42	259	208	1.44487489067e-07	0.604,0.538,0.547	0.763,0.724,0.745	-0.181
ENSMUSG00000062127	Cttnbp2nl	chr3	-	105032652	105032760	105038864	105038987	105011192	105011423	105052899	105052951	98,69,72	535,386,410	115,130,216	288,326,254	248	233	1.46068524451e-07	0.147,0.144,0.142	0.273,0.273,0.444	-0.186
ENSMUSG00000061759	Armt1	chr10	+	4434827	4434933	4439491	4439736	4432466	4432711	4450646	4450809	161,150,171	197,179,167	208,178,199	111,114,97	231	370	1.51085528191e-07	0.567,0.573,0.621	0.75,0.714,0.767	-0.157
ENSMUSG00000025793	Hgs	chr11	+	120474255	120474324	120475119	120475244	120472602	120472655	120477128	120477207	224,203,166	336,316,296	107,115,94	342,354,296	194	250	1.53063309533e-07	0.462,0.453,0.42	0.287,0.295,0.29	0.154
ENSMUSG00000029346	Srrd	chr5	-	112339896	112340123	112341095	112341136	112339718	112339817	112342874	112343018	10,14,12	160,153,163	0,0,1	98,94,75	166	352	1.59372679991e-07	0.117,0.163,0.135	0.0,0.0,0.027	0.129
ENSMUSG00000046985	Tapt1	chr5	-	44184580	44184649	44184954	44185014	44182697	44182774	44186231	44186341	97,70,65	48,34,46	126,104,96	17,24,17	185	194	1.61617722916e-07	0.679,0.683,0.597	0.886,0.82,0.856	-0.201
ENSMUSG00000057236	Rbbp4	chr4	-	129328587	129328733	129334496	129334644	129322695	129322869	129335217	129335370	3107,2457,2992	6052,4893,5048	2992,3142,3143	3666,3724,3287	273	271	1.6454167671e-07	0.338,0.333,0.37	0.448,0.456,0.487	-0.117
ENSMUSG00000022702	Hira	chr16	+	18925647	18925863	18927437	18927523	18922853	18922959	18932867	18933062	650,482,507	530,404,368	316,309,279	452,435,388	341	211	1.70642892148e-07	0.431,0.425,0.46	0.302,0.305,0.308	0.134
ENSMUSG00000039294	BC017643	chr11	-	121226768	121226842	121227242	121227284	121225803	121225900	121228327	121228470	89,75,71	134,107,116	25,32,40	102,146,122	167	199	1.74136257572e-07	0.442,0.455,0.422	0.226,0.207,0.281	0.202
ENSMUSG00000023353	Agap3	chr5	+	24499657	24499812	24499914	24500005	24492957	24493126	24500122	24500345	841,641,703	882,749,716	731,766,644	465,507,374	280	216	1.74136257572e-07	0.424,0.398,0.431	0.548,0.538,0.571	-0.135
ENSMUSG00000020457	Drg1	chr11	-	3252159	3252282	3252643	3252811	3249906	3250365	3254511	3254642	728,625,707	1084,921,1043	518,470,601	470,431,394	293	248	1.76627766314e-07	0.362,0.365,0.365	0.483,0.48,0.564	-0.145
ENSMUSG00000035683	Melk	chr4	+	44325640	44325739	44332879	44332966	44324199	44324268	44340625	44340745	260,261,224	366,262,290	159,142,130	359,347,317	224	212	1.83241532265e-07	0.402,0.485,0.422	0.295,0.279,0.28	0.152
ENSMUSG00000006127	Inpp5k	chr11	+	75645427	75645617	75646785	75646923	75639136	75639565	75647192	75647276	113,94,83	151,137,103	112,149,156	83,74,80	315	263	1.89413073558e-07	0.385,0.364,0.402	0.53,0.627,0.619	-0.208
ENSMUSG00000043909	Trp53bp1	chr2	-	121208354	121208504	121209080	121209352	121207698	121208129	121211269	121211422	495,430,492	551,404,420	229,278,237	396,434,453	397	275	1.91253883702e-07	0.384,0.424,0.448	0.286,0.307,0.266	0.132
ENSMUSG00000032897	Nfyc	chr4	-	120761627	120761735	120765213	120765372	120758176	120758296	120768725	120768899	202,172,164	3,2,2	63,86,79	10,9,7	284	233	1.95079058542e-07	0.982,0.986,0.985	0.838,0.887,0.903	0.108
ENSMUSG00000040174	Alkbh3	chr2	-	93996182	93996392	94003052	94003156	93981515	93981614	94004732	94004780	82,66,73	154,125,134	55,42,42	185,240,220	229	335	1.96349101255e-07	0.438,0.436,0.443	0.303,0.204,0.218	0.197
ENSMUSG00000028413	B4galt1	chr4	-	40809678	40809801	40812684	40812872	40807732	40807837	40823438	40823674	305,222,260	372,305,323	119,117,103	267,281,282	313	248	1.98070178669e-07	0.394,0.366,0.389	0.261,0.248,0.224	0.139
ENSMUSG00000086841	2410006H16Rik	chr11	+	62603596	62603646	62604402	62604466	62603234	62603282	62604654	62604807	423,289,298	519,385,350	312,291,248	184,209,179	175	189	1.98110074274e-07	0.468,0.448,0.479	0.647,0.601,0.599	-0.151
ENSMUSG00000018474	Chd3	chr11	-	69345470	69345634	69346617	69346813	69345135	69345262	69347065	69347198	984,917,775	1554,1306,1228	667,599,800	2004,1214,2315	321	289	1.98110074274e-07	0.363,0.387,0.362	0.231,0.308,0.237	0.112
ENSMUSG00000033021	Gmppa	chr1	+	75441984	75442031	75442184	75442277	75441619	75441827	75442443	75442612	65,46,58	131,113,115	62,91,93	65,80,70	172	218	1.99338144699e-07	0.386,0.34,0.39	0.547,0.59,0.627	-0.216
ENSMUSG00000029554	Mad1l1	chr5	-	140261497	140261584	140295786	140295848	140193913	140194058	140300214	140300329	121,109,112	237,157,202	58,59,77	224,227,266	187	212	2.02542904975e-07	0.367,0.44,0.386	0.227,0.228,0.247	0.164
ENSMUSG00000061887	Ssbp3	chr4	+	107009678	107009768	107027216	107027297	106915644	106915729	107028192	107028252	1574,1171,1098	768,635,592	1617,1998,1990	528,618,588	215	206	2.03568389781e-07	0.663,0.639,0.64	0.746,0.756,0.764	-0.108
ENSMUSG00000026134	Prim2	chr1	-	33464052	33464121	33480457	33480540	33453809	33454304	33484681	33484808	207,173,148	209,192,174	99,94,105	213,223,221	208	194	2.12171742281e-07	0.48,0.457,0.442	0.302,0.282,0.307	0.163
ENSMUSG00000026277	Stk25	chr1	-	93624552	93624624	93626050	93626208	93623395	93623532	93627024	93627133	817,717,836	308,342,270	749,798,663	158,158,142	283	197	2.23651256547e-07	0.649,0.593,0.683	0.767,0.779,0.765	-0.129
ENSMUSG00000014748	Tex261	chr6	-	83771446	83771549	83773709	83773863	83768884	83771303	83775017	83775097	559,432,412	537,450,475	562,609,459	343,346,280	279	228	2.29378701581e-07	0.46,0.44,0.415	0.572,0.59,0.573	-0.14
ENSMUSG00000036698	Ago2	chr15	-	73137992	73138113	73146369	73146565	73130860	73131042	73184760	73184840	78,66,50	275,177,174	77,79,59	129,98,69	321	246	2.37133586888e-07	0.179,0.222,0.18	0.314,0.382,0.396	-0.17
ENSMUSG00000038116	Phf20	chr2	+	156264280	156264360	156267154	156267542	156254225	156254310	156272541	156272655	101,55,73	193,174,162	45,49,50	268,328,261	205	513	2.38476810143e-07	0.567,0.442,0.53	0.296,0.272,0.324	0.216
ENSMUSG00000005981	Trap1	chr16	-	4049350	4049498	4052864	4052934	4045879	4046065	4053480	4053601	405,374,334	656,428,471	244,249,253	637,601,638	195	273	2.42163192287e-07	0.464,0.55,0.498	0.349,0.367,0.357	0.146
ENSMUSG00000026970	Rbms1	chr2	-	60797683	60797742	60842296	60842472	60792688	60792780	60962690	60963192	458,385,377	476,420,328	392,427,423	254,236,201	301	184	2.49812672989e-07	0.37,0.359,0.413	0.485,0.525,0.563	-0.144
ENSMUSG00000025153	Fasn	chr11	-	120820898	120821072	120822077	120822230	120820531	120820732	120822716	120822852	590,575,566	383,348,327	501,590,520	156,199,193	278	299	2.60145062887e-07	0.624,0.64,0.651	0.775,0.761,0.743	-0.121
ENSMUSG00000001435	Col18a1	chr10	-	77063978	77064041	77064536	77064579	77060368	77060412	77065234	77065303	1996,1736,1559	2077,1839,2167	903,997,1035	1636,1898,2089	168	188	2.63524673844e-07	0.518,0.514,0.446	0.382,0.37,0.357	0.123
ENSMUSG00000020167	Tcf3	chr10	-	80419466	80419599	80420020	80420088	80418765	80418818	80421087	80421166	1624,1389,1348	701,591,496	753,787,660	521,509,490	193	258	2.63524673844e-07	0.756,0.759,0.784	0.659,0.674,0.643	0.108
ENSMUSG00000020444	Guk1	chr11	-	59185193	59185332	59185941	59186038	59185028	59185113	59186399	59186441	598,476,488	820,725,648	536,571,584	481,454,445	222	264	2.67240029858e-07	0.464,0.438,0.472	0.57,0.599,0.609	-0.135
ENSMUSG00000053414	Hunk	chr16	+	90453679	90453815	90464140	90464268	90447309	90447365	90472443	90472579	796,656,682	813,758,711	359,384,345	224,241,196	261	253	2.72078549304e-07	0.487,0.456,0.482	0.608,0.607,0.63	-0.14
ENSMUSG00000024908	Ppp6r3	chr19	-	3459360	3459480	3464544	3464695	3454932	3457051	3466492	3466599	994,897,871	792,711,585	661,643,572	791,838,753	276	245	2.72281489043e-07	0.527,0.528,0.569	0.426,0.405,0.403	0.13
ENSMUSG00000028961	Pgd	chr4	-	149161628	149161694	149165049	149165229	149160834	149160953	149166006	149166082	456,365,479	469,408,487	280,281,310	481,579,558	305	191	2.73370520466e-07	0.378,0.359,0.381	0.267,0.233,0.258	0.12
ENSMUSG00000036817	Sun1	chr5	+	139230772	139230838	139231126	139231237	139229752	139229944	139233470	139233569	168,122,140	254,170,190	187,181,146	127,111,124	191	236	2.73401112613e-07	0.45,0.47,0.477	0.645,0.668,0.593	-0.17
ENSMUSG00000005899	Smpd4	chr16	+	17629068	17629198	17631985	17632057	17626801	17626953	17638495	17638641	714,591,604	178,180,152	700,780,673	115,98,90	255	197	2.78571686111e-07	0.756,0.717,0.754	0.825,0.86,0.852	-0.103
ENSMUSG00000026187	Xrcc5	chr1	+	72329925	72330038	72334635	72334698	72326215	72326354	72338959	72339097	560,400,480	256,160,168	380,385,371	76,70,88	238	188	2.78571686111e-07	0.633,0.664,0.693	0.798,0.813,0.769	-0.13
ENSMUSG00000057193	Slc44a2	chr9	+	21343134	21343247	21344831	21344963	21342963	21343047	21345292	21345392	392,341,324	614,483,467	180,148,149	452,416,409	238	257	2.78571686111e-07	0.408,0.433,0.428	0.301,0.278,0.282	0.136
ENSMUSG00000032178	Ilf3	chr9	+	21393710	21393802	21394194	21394290	21392294	21392442	21394830	21394942	1052,863,957	836,749,860	898,867,875	433,452,445	217	221	2.79273625089e-07	0.562,0.54,0.531	0.679,0.661,0.667	-0.125
ENSMUSG00000053332	Gas5	chr1	+	161035982	161036244	161036548	161036579	161035751	161035804	161036819	161037315	122,91,87	81,74,64	144,166,154	45,33,50	387	156	2.80399093476e-07	0.378,0.331,0.354	0.563,0.67,0.554	-0.241
ENSMUSG00000030061	Uba3	chr6	-	97199238	97199321	97203473	97203594	97196836	97196917	97205305	97205347	337,257,236	336,311,294	162,174,149	336,336,355	246	208	2.94689087571e-07	0.459,0.411,0.404	0.29,0.305,0.262	0.139
ENSMUSG00000025980	Hspd1	chr1	-	55080101	55080347	55081072	55081172	55079055	55079230	55081659	55081828	3087,2387,2306	5538,4579,5209	1454,1562,1376	4588,4818,4649	225	371	2.94909747847e-07	0.479,0.462,0.422	0.343,0.348,0.328	0.115
ENSMUSG00000001127	Araf	chrX	+	20858741	20858873	20859684	20859819	20858393	20858512	20859978	20860519	269,240,192	205,175,186	128,149,156	206,232,241	257	260	2.95216967046e-07	0.57,0.581,0.511	0.386,0.394,0.396	0.162
ENSMUSG00000006392	Med8	chr4	+	118411657	118411802	118412351	118412492	118410884	118411003	118412663	118412744	578,497,473	1048,731,830	257,350,304	766,926,928	270	266	3.0703575505e-07	0.352,0.401,0.36	0.248,0.271,0.244	0.117
ENSMUSG00000012114	Med15	chr16	-	17663376	17663496	17671544	17671673	17655677	17655805	17673068	17673398	233,181,151	220,233,206	113,109,120	285,298,242	254	245	3.14383451719e-07	0.505,0.428,0.414	0.277,0.261,0.324	0.162
ENSMUSG00000020863	Luc7l3	chr11	-	94303841	94303986	94306185	94306225	94301504	94301579	94309624	94309691	228,222,151	1181,834,1072	56,123,118	881,1147,1073	165	270	3.18814502918e-07	0.24,0.303,0.187	0.094,0.149,0.153	0.111
ENSMUSG00000010362	Rdm1	chr11	+	101630819	101630979	101633801	101633900	101630237	101630360	101634787	101634873	157,139,134	282,222,222	57,56,55	193,214,189	285	224	3.40769839719e-07	0.304,0.33,0.322	0.188,0.171,0.186	0.137
ENSMUSG00000028809	Srrm1	chr4	-	135327091	135327223	135329003	135329045	135324818	135325280	135329372	135329517	161,151,141	681,532,491	72,102,93	653,657,613	167	257	3.42312014515e-07	0.267,0.304,0.306	0.145,0.193,0.189	0.117
ENSMUSG00000002249	Tead3	chr17	-	28335484	28335496	28336510	28336573	28334898	28335036	28340153	28340218	324,216,259	70,57,85	116,123,90	71,64,68	188	137	3.44606337856e-07	0.771,0.734,0.689	0.544,0.583,0.491	0.192
ENSMUSG00000022035	Ccdc25	chr14	+	65840447	65840495	65846295	65846335	65837301	65837484	65851616	65851668	137,69,108	173,115,106	141,152,153	84,79,55	173	165	3.51654194593e-07	0.43,0.364,0.493	0.616,0.647,0.726	-0.234
ENSMUSG00000084128	Esrp2	chr8	-	106133572	106133705	106133959	106134014	106133450	106133493	106134233	106134332	156,105,129	434,318,302	81,73,57	362,399,387	180	258	3.54058125366e-07	0.34,0.321,0.38	0.243,0.208,0.174	0.139
ENSMUSG00000028580	Pum1	chr4	+	130719172	130719351	130730277	130730548	130718153	130718262	130741462	130741556	733,567,531	471,361,302	438,395,307	417,423,416	304	396	3.60817561148e-07	0.67,0.672,0.696	0.578,0.549,0.49	0.14
ENSMUSG00000056671	Prelid2	chr18	-	41932600	41932761	41935167	41935241	41912369	41912475	41937633	41937691	112,102,90	300,298,289	45,67,52	332,359,319	199	286	3.74944390192e-07	0.349,0.33,0.309	0.163,0.211,0.19	0.141
ENSMUSG00000024151	Msh2	chr17	+	87682530	87682677	87685436	87685586	87679799	87680078	87686295	87686429	1282,1043,1239	1156,931,981	1200,1278,1072	611,657,571	272	275	3.8271661512e-07	0.529,0.531,0.561	0.665,0.663,0.655	-0.121
ENSMUSG00000025413	Ttc4	chr4	-	106674410	106674488	106676597	106676759	106671623	106671748	106678184	106678302	394,382,400	431,417,468	262,310,337	554,638,585	287	203	3.85182313439e-07	0.393,0.393,0.377	0.251,0.256,0.29	0.122
ENSMUSG00000025217	Btrc	chr19	+	45456532	45456610	45471014	45471104	45423132	45423240	45502931	45503163	95,66,69	219,161,189	86,106,125	119,116,122	203	215	4.04331340413e-07	0.315,0.303,0.279	0.434,0.492,0.52	-0.183
ENSMUSG00000026429	Ube2t	chr1	+	134969240	134969310	134971249	134971355	134967726	134967898	134971900	134971999	145,128,109	352,318,310	70,72,74	388,394,337	195	231	4.11977814264e-07	0.328,0.323,0.294	0.176,0.178,0.206	0.128
ENSMUSG00000042208	0610010F05Rik	chr11	-	23622435	23622529	23624935	23625122	23620228	23620467	23628872	23629027	186,132,119	155,122,138	72,84,56	183,135,129	312	219	4.18353248632e-07	0.457,0.432,0.377	0.216,0.304,0.234	0.171
ENSMUSG00000036863	Syde2	chr3	+	146007015	146007142	146015595	146015827	146001322	146002413	146019802	146021720	208,235,212	300,264,302	207,227,172	139,152,128	252	357	4.21352572128e-07	0.496,0.558,0.499	0.678,0.679,0.656	-0.153
ENSMUSG00000020585	Laptm4a	chr12	+	8934695	8934772	8934865	8934988	8931627	8931748	8935986	8936082	3674,2892,3016	6408,5061,5805	2753,2853,2876	3109,3352,3103	202	248	4.55837264921e-07	0.413,0.412,0.389	0.521,0.511,0.532	-0.117
ENSMUSG00000005610	Eif4g2	chr7	-	111075586	111075712	111076279	111076393	111075336	111075441	111076695	111076856	10844,9335,9696	14118,11518,11790	7673,8123,7043	14238,16246,14802	239	251	4.69209010802e-07	0.446,0.46,0.463	0.361,0.344,0.333	0.11
ENSMUSG00000044791	Setd2	chr9	+	110553102	110553234	110556287	110556416	110551295	110551494	110561115	110561248	223,233,219	423,356,364	105,126,90	301,374,347	257	254	4.8664736693e-07	0.343,0.393,0.373	0.256,0.25,0.204	0.133
ENSMUSG00000026761	Orc4	chr2	-	48912561	48912648	48917164	48917338	48910185	48910294	48927095	48927247	420,307,365	356,294,350	492,419,331	252,215,169	299	212	4.90284730503e-07	0.455,0.425,0.425	0.581,0.58,0.581	-0.146
ENSMUSG00000002968	Med25	chr7	-	44891782	44891907	44892064	44892144	44886171	44886270	44892230	44892401	175,157,147	577,483,421	177,193,216	338,326,290	205	250	4.99939114573e-07	0.27,0.284,0.299	0.39,0.419,0.476	-0.144
ENSMUSG00000032527	Pccb	chr9	-	100999164	100999273	101012704	101012815	100995559	100995680	101023135	101023249	315,257,263	433,326,395	150,183,186	447,462,389	236	234	5.00050268197e-07	0.419,0.439,0.398	0.25,0.282,0.322	0.134
ENSMUSG00000034192	Lsm3	chr6	+	91517047	91517158	91519548	91519644	91515927	91516078	91522240	91522625	828,609,723	1782,1319,1568	847,869,866	1133,1117,1135	236	221	5.00070046455e-07	0.303,0.302,0.302	0.412,0.421,0.417	-0.114
ENSMUSG00000058355	Abce1	chr8	-	79701114	79701252	79701773	79701891	79700912	79700982	79703003	79703101	836,668,725	1235,915,1094	525,484,445	1154,1273,1092	243	263	5.02864582933e-07	0.423,0.441,0.418	0.33,0.292,0.306	0.118
ENSMUSG00000027002	Nckap1	chr2	-	80525558	80525678	80528534	80528667	80524537	80524677	80530157	80530303	898,746,658	1029,851,977	648,619,595	1297,1430,1137	258	245	5.02865112238e-07	0.453,0.454,0.39	0.322,0.291,0.332	0.117
ENSMUSG00000026083	Eif5b	chr1	+	38049175	38049340	38050186	38050325	38049016	38049093	38051122	38051284	957,823,860	821,692,684	1043,1113,1057	477,589,538	290	264	5.04540612464e-07	0.515,0.52,0.534	0.666,0.632,0.641	-0.123
ENSMUSG00000028693	Nasp	chr4	-	116604740	116604814	116604908	116604994	116604162	116604351	116605683	116605763	3166,2395,2533	2736,2252,2374	2619,2615,2569	1605,1488,1342	211	199	5.04540612464e-07	0.522,0.501,0.502	0.606,0.624,0.644	-0.116
ENSMUSG00000021420	Fars2	chr13	+	36246362	36246494	36341936	36342097	36232121	36232281	36410078	36410230	154,132,190	212,176,200	102,107,68	231,240,210	257	286	5.16912649704e-07	0.447,0.455,0.514	0.329,0.332,0.265	0.163
ENSMUSG00000092203	1110038B12Rik	chr17	-	34950697	34950847	34952135	34952173	34950242	34950475	34952351	34952468	985,744,1033	1493,1132,1227	989,1124,978	867,869,885	163	275	5.21407097165e-07	0.527,0.526,0.587	0.658,0.686,0.651	-0.118
ENSMUSG00000001247	Lsr	chr7	-	30962810	30962867	30971867	30972212	30962097	30962244	30973079	30973322	645,524,655	205,164,162	631,713,849	122,94,91	470	182	5.31061768543e-07	0.549,0.553,0.61	0.667,0.746,0.783	-0.161
ENSMUSG00000028330	Ncbp1	chr4	+	46161260	46161323	46162091	46162166	46159658	46159723	46162960	46163064	380,316,315	778,693,645	155,178,209	678,679,640	188	200	5.3200495477e-07	0.342,0.327,0.342	0.196,0.218,0.258	0.113
ENSMUSG00000025203	Scd2	chr19	+	44294903	44295186	44298039	44298170	44293675	44294411	44299608	44299814	4337,3662,3523	2283,2058,2125	3008,3515,2743	1039,1172,1018	408	256	5.41159083406e-07	0.544,0.528,0.51	0.645,0.653,0.628	-0.115
ENSMUSG00000020078	Vps26a	chr10	-	62468289	62468454	62480557	62480707	62464631	62464738	62486657	62486805	288,214,241	282,213,263	370,471,390	207,244,239	275	290	5.70525115702e-07	0.519,0.514,0.491	0.653,0.671,0.632	-0.144
ENSMUSG00000020706	Ftsj3	chr11	-	106253288	106253404	106253481	106253676	106253080	106253185	106253761	106253861	517,441,437	607,536,564	272,299,207	492,640,517	320	241	5.78607051468e-07	0.391,0.383,0.369	0.294,0.26,0.232	0.119
ENSMUSG00000022962	Gart	chr16	-	91638726	91638795	91639339	91639451	91637929	91638055	91641211	91641386	944,718,762	483,443,431	474,514,449	450,424,508	237	194	5.79466890306e-07	0.615,0.57,0.591	0.463,0.498,0.42	0.132
ENSMUSG00000020476	Dbnl	chr11	+	5793649	5793762	5794236	5794311	5791791	5791847	5795447	5795594	599,477,531	489,429,401	442,553,499	246,222,233	238	200	5.9989640279e-07	0.507,0.483,0.527	0.602,0.677,0.643	-0.135
ENSMUSG00000024645	Timm21	chr18	-	84949193	84949291	84949389	84949452	84948022	84948096	84951002	84951524	199,176,203	288,183,223	108,99,102	271,245,214	188	223	6.22941319842e-07	0.45,0.533,0.519	0.321,0.324,0.361	0.165
ENSMUSG00000026496	Parp1	chr1	+	180592847	180592931	180594042	180594165	180591217	180591346	180594654	180594783	1478,1118,1143	2461,2170,1991	646,728,748	1774,2249,2129	209	248	6.37557984439e-07	0.416,0.379,0.405	0.302,0.278,0.294	0.109
ENSMUSG00000031820	Babam1	chr8	+	71399525	71399646	71402745	71402875	71398391	71398450	71402975	71403062	864,660,708	743,577,551	750,762,709	354,389,357	246	255	6.37638177389e-07	0.547,0.542,0.571	0.687,0.67,0.673	-0.123
ENSMUSG00000027002	Nckap1	chr2	-	80523375	80523507	80524537	80524677	80520371	80520590	80525558	80525678	1031,850,979	758,699,654	1298,1431,1137	578,559,581	265	257	6.43498133715e-07	0.569,0.541,0.592	0.685,0.713,0.655	-0.117
ENSMUSG00000015488	Cacfd1	chr2	+	27015483	27015609	27018372	27018480	27014092	27014165	27018887	27021089	266,250,227	574,483,594	156,142,105	538,611,467	251	233	6.63659326129e-07	0.301,0.325,0.262	0.212,0.177,0.173	0.109
ENSMUSG00000024908	Ppp6r3	chr19	-	3521733	3521920	3526701	3526934	3518244	3518382	3544107	3544255	542,413,460	648,542,547	488,489,366	372,337,252	358	312	6.9370826286e-07	0.422,0.399,0.423	0.533,0.558,0.559	-0.135
ENSMUSG00000004056	Akt2	chr7	+	27608622	27608753	27616240	27616369	27591745	27591879	27618207	27618319	518,392,395	829,653,678	287,303,380	870,912,944	256	254	6.96914784758e-07	0.383,0.373,0.366	0.247,0.248,0.285	0.114
ENSMUSG00000029686	Cul1	chr6	+	47520792	47520885	47523077	47523125	47519647	47519779	47523203	47523286	860,670,716	361,287,354	476,428,429	312,357,412	218	173	7.15747083896e-07	0.654,0.649,0.616	0.548,0.488,0.452	0.144
ENSMUSG00000027332	Ivd	chr2	+	118869730	118869782	118871377	118871547	118869434	118869524	118872884	118872978	214,155,175	612,483,520	183,169,202	303,316,282	177	295	7.23994974809e-07	0.368,0.348,0.359	0.502,0.471,0.544	-0.147
ENSMUSG00000012535	Tnpo3	chr6	-	29560081	29560222	29561359	29561420	29558751	29558868	29562857	29562934	494,405,438	703,623,555	482,511,457	403,392,397	186	266	7.25440928904e-07	0.501,0.482,0.53	0.631,0.651,0.622	-0.13
ENSMUSG00000062054	Iah1	chr12	+	21319769	21319931	21321333	21321455	21317897	21318046	21323288	21323605	457,395,410	394,265,277	412,456,389	204,159,153	287	247	7.27989794623e-07	0.5,0.562,0.56	0.635,0.712,0.686	-0.137
ENSMUSG00000029814	Igf2bp3	chr6	-	49134846	49134898	49168469	49168518	49134694	49134758	49213266	49213327	458,330,391	395,321,301	368,408,370	212,175,168	174	177	7.31114526598e-07	0.541,0.511,0.569	0.638,0.703,0.691	-0.137
ENSMUSG00000003153	Slc2a3	chr6	-	122731392	122731596	122732370	122732472	122729930	122730140	122732769	122732874	2572,1878,1831	3521,2683,2640	891,1209,1141	2130,2733,2467	227	329	7.31114526598e-07	0.514,0.504,0.501	0.377,0.391,0.401	0.117
ENSMUSG00000038708	Golga4	chr9	+	118566958	118566979	118567180	118567249	118565556	118565667	118568963	118569039	15,23,28	224,198,251	34,34,26	98,120,116	146	194	7.3482693343e-07	0.082,0.134,0.129	0.316,0.274,0.229	-0.158
ENSMUSG00000028883	Sema3a	chr5	+	13230366	13230448	13291499	13291577	13125592	13125773	13399875	13400069	574,477,435	279,237,205	338,354,254	93,86,63	207	203	7.49506872962e-07	0.669,0.664,0.675	0.781,0.801,0.798	-0.124
ENSMUSG00000001151	Pcnt	chr10	-	76357034	76357154	76367307	76367481	76356163	76356396	76368730	76368833	159,183,138	146,127,154	110,158,162	38,66,62	299	245	7.56699274555e-07	0.472,0.541,0.423	0.703,0.662,0.682	-0.204
ENSMUSG00000068250	Amn1	chr6	-	149183393	149183538	149184991	149185124	149170832	149171050	149188235	149188685	36,27,34	125,84,118	33,27,52	40,26,24	258	270	7.61269771669e-07	0.232,0.252,0.232	0.463,0.521,0.694	-0.321
ENSMUSG00000028373	Astn2	chr4	-	65992287	65992434	66059129	66059237	65950126	65950294	66119056	66119212	90,63,68	136,141,125	91,132,78	83,91,67	233	272	7.91622194169e-07	0.436,0.343,0.388	0.561,0.629,0.576	-0.2
ENSMUSG00000014195	Dnajc7	chr11	-	100590886	100591051	100591411	100591565	100589897	100589989	100592854	100592973	1874,1388,1638	1969,1767,1956	996,921,864	1832,1812,1600	279	290	7.91622194169e-07	0.497,0.449,0.465	0.361,0.346,0.36	0.115
ENSMUSG00000002980	Bcam	chr7	-	19766835	19767061	19768451	19768573	19766688	19766759	19770406	19770475	2283,1950,1565	3040,2478,2528	1096,744,1169	2414,2655,2582	247	351	8.26219531867e-07	0.516,0.528,0.468	0.392,0.285,0.391	0.148
ENSMUSG00000028790	Khdrbs1	chr4	-	129720651	129720853	129722644	129722778	129720038	129720106	129725575	129725722	2474,2046,2374	4096,3599,4101	1365,1447,1335	3639,4056,3636	259	327	8.37136162704e-07	0.433,0.418,0.422	0.321,0.311,0.317	0.108
ENSMUSG00000008855	Hdac5	chr11	-	102197338	102197436	102197665	102197785	102197058	102197177	102198796	102198884	514,394,375	285,216,212	672,593,580	199,191,185	245	223	8.37136162704e-07	0.621,0.624,0.617	0.755,0.739,0.741	-0.124
ENSMUSG00000040029	Ipo8	chr6	-	148791440	148791507	148796640	148796766	148789796	148789922	148798622	148798801	233,248,246	189,175,170	189,167,154	258,259,188	251	192	8.48969088927e-07	0.485,0.52,0.525	0.359,0.33,0.385	0.152
ENSMUSG00000024969	Mark2	chr19	-	7285731	7285968	7286568	7286625	7284868	7284988	7286833	7286904	150,129,97	482,416,465	65,57,62	482,474,449	182	362	8.59119450739e-07	0.382,0.381,0.293	0.211,0.193,0.215	0.146
ENSMUSG00000028563	Tm2d1	chr4	-	98365562	98365636	98374919	98375013	98357917	98358047	98380617	98380691	2,1,0	63,37,65	9,9,9	35,59,53	219	199	8.59119450739e-07	0.028,0.024,0.0	0.189,0.122,0.134	-0.131
ENSMUSG00000006304	Arpc2	chr1	+	74254827	74255014	74255957	74256051	74251253	74251299	74262458	74262585	2027,1698,1715	2146,1621,1667	1365,1291,1211	2022,2178,1970	312	219	8.59186268713e-07	0.399,0.424,0.419	0.322,0.294,0.301	0.108
ENSMUSG00000041491	Cep78	chr19	-	15962371	15962449	15969071	15969200	15960942	15961109	15970532	15970578	348,321,369	165,123,117	226,293,225	34,59,44	254	203	9.05002764509e-07	0.628,0.676,0.716	0.842,0.799,0.803	-0.141
ENSMUSG00000028790	Khdrbs1	chr4	-	129720038	129720106	129720651	129720853	129719082	129719141	129722644	129722778	3520,2935,3098	1107,1095,1143	1951,1856,1743	983,1047,1104	327	193	9.18242506542e-07	0.652,0.613,0.615	0.539,0.511,0.482	0.116
ENSMUSG00000006800	Sulf2	chr2	-	166075494	166075548	166075771	166075805	166073088	166074818	166077517	166077641	306,234,287	228,184,167	258,259,259	81,105,98	159	179	9.31007573641e-07	0.602,0.589,0.659	0.782,0.735,0.748	-0.138
ENSMUSG00000029687	Ezh2	chr6	-	47558177	47558294	47576562	47576664	47556029	47556150	47577543	47577667	1205,901,919	1088,928,1004	839,921,696	449,566,479	227	242	9.68423025267e-07	0.541,0.509,0.494	0.666,0.634,0.608	-0.121
ENSMUSG00000032411	Tfdp2	chr9	+	96297626	96297770	96300371	96300440	96294964	96295127	96306799	96306951	270,155,194	211,143,141	116,86,84	146,180,183	269	194	9.82534003881e-07	0.48,0.439,0.498	0.364,0.256,0.249	0.183
ENSMUSG00000039703	Nploc4	chr11	-	120389367	120389439	120404205	120404366	120385769	120385865	120408772	120408899	481,399,401	362,282,317	233,222,184	282,341,232	286	197	1.01736248145e-06	0.478,0.494,0.466	0.363,0.31,0.353	0.137
ENSMUSG00000020189	Osbpl8	chr10	+	111233552	111233690	111255687	111255758	111204734	111204840	111263179	111263257	20,14,14	103,79,76	36,51,29	65,59,62	263	196	1.02884276299e-06	0.126,0.117,0.121	0.292,0.392,0.258	-0.193
ENSMUSG00000033808	Tmem87a	chr2	-	120360038	120360094	120363361	120363435	120359533	120359564	120369243	120369347	145,134,149	111,96,101	77,88,58	101,134,106	199	181	1.02884276299e-06	0.543,0.559,0.573	0.409,0.374,0.332	0.187
ENSMUSG00000041215	Yeats2	chr16	+	20213266	20213395	20214390	20214492	20211568	20211749	20218383	20218486	414,376,371	435,426,428	335,381,357	221,261,200	254	227	1.04243556774e-06	0.46,0.441,0.437	0.575,0.566,0.615	-0.139
ENSMUSG00000089911	Mfsd14a	chr3	-	116641709	116641928	116645365	116645480	116641246	116641360	116647781	116647909	638,564,516	505,406,427	315,366,208	428,481,438	240	344	1.04896075129e-06	0.644,0.666,0.634	0.513,0.522,0.405	0.168
ENSMUSG00000024941	Scyl1	chr19	-	5765309	5765417	5766157	5766316	5764668	5764782	5769468	5769624	228,239,267	452,322,356	183,194,149	511,505,499	284	233	1.05200753631e-06	0.293,0.378,0.381	0.227,0.24,0.197	0.129
ENSMUSG00000030060	Hmces	chr6	+	87925631	87925810	87933241	87933434	87921525	87921651	87936089	87936629	363,337,313	339,306,299	313,337,318	186,170,147	304	318	1.05631242792e-06	0.528,0.535,0.523	0.638,0.675,0.694	-0.14
ENSMUSG00000030007	Cct7	chr6	+	85459941	85460048	85461044	85461170	85459114	85459268	85461507	85461560	4160,3569,3693	3365,2656,2931	3149,3347,3123	1545,1641,1559	232	251	1.06555650052e-06	0.572,0.592,0.577	0.688,0.688,0.684	-0.106
ENSMUSG00000027327	1700037H04Rik	chr2	-	131151617	131151760	131153593	131153710	131148155	131148294	131159952	131160034	380,321,278	723,606,547	171,139,135	569,465,474	242	268	1.07350167146e-06	0.368,0.37,0.36	0.25,0.249,0.24	0.12
ENSMUSG00000042439	Zfp532	chr18	+	65638749	65638931	65644192	65644369	65622983	65625334	65651559	65651722	262,182,185	240,192,208	259,256,247	123,164,130	307	302	1.07902080096e-06	0.518,0.483,0.467	0.674,0.606,0.651	-0.154
ENSMUSG00000004056	Akt2	chr7	+	27632417	27632483	27633198	27633267	27629295	27629427	27634561	27634684	519,359,399	358,291,255	507,455,477	208,181,190	191	194	1.09733851771e-06	0.596,0.556,0.614	0.712,0.719,0.718	-0.128
ENSMUSG00000042688	Mapk6	chr9	-	75393364	75393529	75395509	75395654	75390166	75390368	75397578	75398751	1306,1037,1078	1298,1178,1136	631,579,546	1037,998,992	270	290	1.15584529511e-06	0.519,0.486,0.505	0.395,0.384,0.372	0.12
ENSMUSG00000024855	Pacs1	chr19	-	5136692	5136919	5138929	5139065	5135119	5135239	5139279	5139322	316,255,215	275,242,190	357,373,309	179,182,153	261	352	1.16012147657e-06	0.608,0.587,0.604	0.729,0.734,0.731	-0.132
ENSMUSG00000069094	Pde7a	chr3	-	19230956	19231101	19233099	19233191	19230255	19230352	19233675	19233807	330,268,224	579,509,519	100,130,127	416,509,359	217	270	1.19881386691e-06	0.415,0.396,0.349	0.23,0.241,0.306	0.128
ENSMUSG00000028614	Ndc1	chr4	+	107383584	107383720	107384785	107384878	107381461	107381727	107386595	107386677	356,306,288	291,232,273	178,149,153	225,287,254	261	218	1.24262655656e-06	0.505,0.524,0.468	0.398,0.302,0.335	0.154
ENSMUSG00000022680	Pdxdc1	chr16	-	13858856	13858958	13859109	13859158	13857376	13857502	13859953	13860038	264,243,211	791,591,597	104,103,89	569,501,416	174	227	1.24422192665e-06	0.303,0.349,0.316	0.193,0.211,0.218	0.115
ENSMUSG00000029550	Sppl3	chr5	+	115095050	115095250	115095845	115095955	115088822	115088986	115097125	115098790	1028,808,783	1016,827,830	362,367,276	562,628,519	325	235	1.26714947312e-06	0.423,0.414,0.406	0.318,0.297,0.278	0.117
ENSMUSG00000021048	Mthfd1	chr12	+	76293390	76293437	76294139	76294247	76290980	76291117	76294354	76294429	368,326,288	925,759,764	196,175,231	765,913,901	172	233	1.28759068131e-06	0.35,0.368,0.338	0.258,0.206,0.258	0.111
ENSMUSG00000021466	Ptch1	chr13	-	63540681	63540837	63541156	63541288	63539813	63539912	63542164	63542312	262,226,280	207,147,147	1219,1458,1212	465,532,380	257	281	1.31443272718e-06	0.581,0.627,0.676	0.741,0.75,0.777	-0.128
ENSMUSG00000038902	Pogz	chr3	+	94856042	94856201	94860795	94860971	94853949	94854074	94862421	94862530	188,155,184	286,210,209	171,187,150	140,125,89	284	301	1.32058506503e-06	0.411,0.439,0.483	0.564,0.613,0.641	-0.162
ENSMUSG00000015711	Prune	chr3	-	95258026	95258185	95259239	95259334	95253673	95255427	95262210	95262369	308,280,287	614,498,542	241,198,195	749,688,634	220	284	1.32166267793e-06	0.393,0.421,0.406	0.293,0.271,0.284	0.124
ENSMUSG00000038290	Smg6	chr11	+	75053761	75053963	75139192	75139369	75041867	75042036	75142756	75142903	323,227,252	300,263,341	185,172,174	314,429,404	327	302	1.37075638872e-06	0.499,0.444,0.406	0.352,0.27,0.285	0.147
ENSMUSG00000032582	Rbm6	chr9	-	107800698	107800773	107833433	107833507	107796476	107796537	107847267	107847337	250,162,210	295,254,330	124,106,96	305,311,253	199	200	1.39469200199e-06	0.46,0.391,0.39	0.29,0.255,0.276	0.14
ENSMUSG00000022570	Tsta3	chr15	-	75926966	75927095	75928428	75928543	75926798	75926872	75928891	75929049	363,259,291	481,416,459	192,195,204	492,553,497	240	254	1.46750704183e-06	0.444,0.397,0.402	0.292,0.272,0.303	0.125
ENSMUSG00000018736	Ndel1	chr11	-	68839870	68840007	68842019	68842168	68836149	68836323	68843820	68843974	376,324,337	358,263,243	531,512,430	265,217,214	274	262	1.47712218093e-06	0.501,0.541,0.57	0.657,0.693,0.658	-0.132
ENSMUSG00000040242	Fgfr1op2	chr6	+	146585681	146585818	146589893	146590036	146577858	146578208	146595175	146595289	521,423,398	352,254,293	268,326,269	273,372,363	262	268	1.48024614946e-06	0.602,0.63,0.581	0.501,0.473,0.431	0.136
ENSMUSG00000009995	Taz	chrX	+	74283647	74283693	74288018	74288099	74283271	74283400	74288177	74288339	142,119,117	120,87,97	190,186,153	70,61,71	171	206	1.48271778899e-06	0.588,0.622,0.592	0.766,0.786,0.722	-0.157
ENSMUSG00000032478	Nme6	chr9	+	109839607	109839710	109841475	109841515	109835317	109835414	109841926	109842087	325,302,345	114,111,98	213,190,178	125,147,104	228	165	1.49065117905e-06	0.674,0.663,0.718	0.552,0.483,0.553	0.156
ENSMUSG00000037876	Jmjd1c	chr10	+	67216982	67217107	67218116	67218181	67215269	67215375	67218276	67218469	57,37,31	99,69,87	21,17,13	107,104,94	250	190	1.51441304188e-06	0.304,0.29,0.213	0.13,0.111,0.095	0.157
ENSMUSG00000020156	Mum1	chr10	+	80238314	80238391	80238859	80238920	80236110	80236181	80239919	80239995	367,346,341	155,185,146	353,364,354	68,111,83	202	186	1.52587866566e-06	0.686,0.633,0.683	0.827,0.751,0.797	-0.124
ENSMUSG00000029192	Tbc1d14	chr5	-	36512453	36512548	36514038	36514119	36508359	36508431	36519272	36519379	423,350,306	303,230,248	359,335,338	142,142,131	206	220	1.59916002868e-06	0.599,0.619,0.569	0.73,0.716,0.734	-0.131
ENSMUSG00000020780	Srp68	chr11	-	116261744	116261827	116262859	116262969	116260793	116260934	116263214	116263297	719,528,650	417,365,351	639,672,579	214,195,249	235	208	1.7580000879e-06	0.604,0.561,0.621	0.725,0.753,0.673	-0.122
ENSMUSG00000028580	Pum1	chr4	+	130668924	130669298	130701041	130701110	130663385	130663467	130718153	130718262	592,469,334	294,219,193	581,598,562	154,203,148	499	194	1.76499276092e-06	0.439,0.454,0.402	0.595,0.534,0.596	-0.143
ENSMUSG00000005470	Asf1b	chr8	+	83965030	83965146	83967833	83968010	83955506	83955937	83969133	83970197	234,190,239	486,466,520	181,183,162	661,803,602	241	302	1.76550595033e-06	0.376,0.338,0.365	0.255,0.222,0.252	0.117
ENSMUSG00000018583	G3bp1	chr11	+	55485625	55485738	55487478	55487560	55469684	55469801	55489018	55489192	2224,1762,1994	1289,1006,1055	2676,2761,2267	923,930,846	238	207	1.80229471478e-06	0.6,0.604,0.622	0.716,0.721,0.7	-0.104
ENSMUSG00000032254	Kif23	chr9	-	61931800	61931922	61932074	61932187	61929663	61929766	61935379	61935550	209,190,178	396,393,383	137,129,146	537,500,474	238	247	1.81857314481e-06	0.354,0.334,0.325	0.209,0.211,0.242	0.117
ENSMUSG00000026035	Ppil3	chr1	-	58434330	58434449	58438343	58438411	58430993	58431330	58440842	58440936	405,309,380	652,584,597	415,377,330	386,351,371	193	244	1.82224774533e-06	0.44,0.401,0.446	0.576,0.576,0.529	-0.131
ENSMUSG00000040945	Rcc2	chr4	+	140717019	140717200	140717624	140717730	140715865	140716032	140718339	140718412	4291,3551,4026	4791,4047,4688	1724,1933,1666	3128,3421,2958	306	231	1.85660942993e-06	0.403,0.398,0.393	0.294,0.299,0.298	0.101
ENSMUSG00000020230	Prmt2	chr10	-	76208411	76208583	76209337	76209474	76207231	76207793	76210397	76210527	315,287,257	380,290,281	127,131,100	245,283,196	262	297	1.90880714136e-06	0.484,0.529,0.509	0.37,0.344,0.366	0.147
ENSMUSG00000039176	Polg	chr7	-	79456434	79456512	79456707	79456828	79456040	79456148	79458173	79458410	237,213,189	183,185,155	172,145,121	220,233,229	246	203	1.92031649445e-06	0.517,0.487,0.502	0.392,0.339,0.304	0.157
ENSMUSG00000030815	Phkg2	chr7	+	127577534	127577710	127579809	127579973	127573528	127573966	127582122	127582213	252,214,196	274,233,249	123,105,107	251,250,212	301	289	2.05237308461e-06	0.469,0.469,0.43	0.32,0.287,0.326	0.145
ENSMUSG00000037876	Jmjd1c	chr10	+	67216982	67217107	67218037	67218181	67215269	67215375	67218276	67218469	57,37,31	139,100,114	21,17,13	138,144,116	250	269	2.14391407835e-06	0.306,0.285,0.226	0.141,0.113,0.108	0.152
ENSMUSG00000030086	Chchd6	chr6	-	89567586	89567731	89569342	89569412	89467389	89467473	89574367	89574590	163,94,132	427,346,380	97,71,95	453,531,501	195	270	2.15777248321e-06	0.346,0.273,0.325	0.229,0.156,0.208	0.117
ENSMUSG00000026457	Adipor1	chr1	+	134428081	134428269	134431056	134431250	134425908	134426095	134431529	134433348	1288,1019,1079	993,623,735	1150,1144,1025	480,471,451	313	319	2.17269038624e-06	0.569,0.625,0.599	0.709,0.712,0.698	-0.109
ENSMUSG00000020048	Hsp90b1	chr10	-	86695825	86695963	86696718	86696835	86695659	86695737	86698318	86698438	5880,5240,4247	4858,4275,3500	4426,4206,3565	5363,5269,4906	242	263	2.19737943103e-06	0.568,0.571,0.569	0.473,0.465,0.441	0.11
ENSMUSG00000033712	Ccar2	chr14	-	70151560	70151675	70151879	70151971	70151273	70151403	70152372	70152464	614,480,574	763,656,578	348,405,305	646,714,735	217	240	2.24407624295e-06	0.471,0.447,0.523	0.373,0.386,0.315	0.122
ENSMUSG00000026553	Copa	chr1	+	172092244	172092354	172097673	172097783	172091163	172091240	172099667	172099767	728,624,647	991,829,741	378,374,347	785,829,696	235	235	2.24769302035e-06	0.424,0.429,0.466	0.325,0.311,0.333	0.117
ENSMUSG00000043909	Trp53bp1	chr2	-	121243893	121244096	121247500	121247595	121235572	121236869	121248163	121248290	305,279,261	463,366,344	242,227,266	207,196,166	220	328	2.27490182541e-06	0.495,0.532,0.531	0.635,0.633,0.705	-0.138
ENSMUSG00000025261	Huwe1	chrX	+	151927630	151927789	151928152	151928398	151924661	151924761	151928762	151928880	944,812,923	1239,972,1022	623,845,826	557,563,571	284	371	2.29920291677e-06	0.499,0.522,0.541	0.594,0.662,0.654	-0.116
ENSMUSG00000020523	Fam114a2	chr11	-	57487566	57487620	57490109	57490182	57483791	57484140	57491919	57492059	333,300,222	421,370,368	129,98,124	340,261,265	198	179	2.30500224676e-06	0.417,0.423,0.353	0.255,0.253,0.297	0.129
ENSMUSG00000020388	Pdlim4	chr11	-	54059937	54060016	54063634	54063786	54056142	54056324	54068839	54068932	644,454,495	463,375,395	374,351,378	484,496,462	277	204	2.34403373037e-06	0.506,0.471,0.48	0.363,0.343,0.376	0.125
ENSMUSG00000028433	Ubap2	chr4	-	41227198	41227276	41229694	41229848	41226279	41226334	41233603	41233714	619,618,526	295,228,227	707,915,818	147,217,242	279	203	2.34403373037e-06	0.604,0.664,0.628	0.778,0.754,0.711	-0.116
ENSMUSG00000015869	Prpsap1	chr11	-	116478524	116478640	116479651	116479824	116478059	116478115	116485868	116485935	596,492,494	636,530,432	481,522,506	320,298,285	298	241	2.45274533255e-06	0.431,0.429,0.48	0.549,0.586,0.589	-0.128
ENSMUSG00000037415	Ranbp10	chr8	-	105786626	105786794	105805531	105805584	105782279	105782302	105826077	105826189	42,40,29	179,155,155	19,17,15	220,215,174	178	293	2.4789445214e-06	0.279,0.298,0.235	0.124,0.115,0.124	0.15
ENSMUSG00000059923	Grb2	chr11	-	115655357	115655455	115699151	115699356	115649770	115649893	115708393	115708597	188,150,162	334,270,303	71,69,100	268,270,284	330	223	2.55480317063e-06	0.276,0.273,0.265	0.152,0.147,0.192	0.108
ENSMUSG00000035725	Prkx	chrX	-	77771246	77771342	77782037	77782301	77765348	77765406	77786127	77786296	197,163,149	182,162,167	99,88,90	174,200,166	389	221	2.57088521543e-06	0.381,0.364,0.336	0.244,0.2,0.235	0.134
ENSMUSG00000048677	Tpcn2	chr7	-	145255450	145255533	145256513	145256596	145254057	145254698	145256729	145256811	37,53,41	44,55,37	14,23,15	53,56,54	208	208	2.57149081715e-06	0.457,0.491,0.526	0.209,0.291,0.217	0.252
ENSMUSG00000021144	Mta1	chr12	+	113133540	113133576	113135796	113135828	113133184	113133337	113136280	113136432	234,210,198	636,580,550	211,198,214	363,338,281	161	157	2.66161044609e-06	0.264,0.261,0.26	0.362,0.364,0.426	-0.122
ENSMUSG00000043987	Cep164	chr9	-	45803172	45803328	45809703	45809908	45802642	45802777	45817977	45818089	257,200,225	144,130,118	220,238,203	63,66,63	330	281	2.66161044609e-06	0.603,0.567,0.619	0.748,0.754,0.733	-0.149
ENSMUSG00000013629	Cad	chr5	+	31076673	31076886	31077092	31077218	31076217	31076292	31077350	31077506	227,187,194	457,365,350	66,83,100	259,312,316	338	251	2.68816604718e-06	0.269,0.276,0.292	0.159,0.165,0.19	0.108
ENSMUSG00000055923	Aasdh	chr5	-	76901917	76902185	76904208	76904380	76901160	76901281	76904958	76905012	26,35,25	69,52,54	13,8,16	86,84,92	297	393	2.69846454135e-06	0.333,0.471,0.38	0.167,0.112,0.187	0.239
ENSMUSG00000056851	Pcbp2	chr15	+	102478615	102478747	102483159	102483288	102474574	102474691	102484165	102484240	5636,4662,4842	3976,3175,3022	2766,2682,2540	2924,2775,2619	257	254	2.70688908305e-06	0.583,0.592,0.613	0.483,0.489,0.489	0.109
ENSMUSG00000017548	Suz12	chr11	+	80024909	80025001	80025167	80025311	80022091	80022269	80025796	80025954	762,526,547	734,637,653	651,654,564	476,446,349	217	269	2.79697508435e-06	0.563,0.506,0.509	0.629,0.645,0.667	-0.121
ENSMUSG00000004535	Tax1bp1	chr6	+	52729280	52729468	52733190	52733349	52727198	52727301	52736849	52736998	701,598,670	856,674,662	373,326,296	586,630,601	313	284	2.79697508435e-06	0.426,0.446,0.479	0.366,0.32,0.309	0.119
ENSMUSG00000029089	5730480H06Rik	chr5	+	48375542	48375610	48379329	48379464	48374372	48374538	48380123	48380205	147,118,118	114,100,89	105,109,108	46,35,34	193	260	2.84366555422e-06	0.635,0.614,0.641	0.755,0.808,0.811	-0.161
ENSMUSG00000026667	Uhmk1	chr1	-	170205114	170205203	170207113	170207212	170193419	170200013	170207345	170207422	234,143,146	239,167,188	77,90,71	197,193,140	224	214	2.95796735531e-06	0.483,0.45,0.426	0.272,0.308,0.326	0.151
ENSMUSG00000036501	Fam13b	chr18	-	34465155	34465220	34473549	34473685	34462960	34463009	34486978	34487139	229,167,142	143,122,127	51,70,48	82,102,82	261	190	2.99907056994e-06	0.538,0.499,0.449	0.312,0.333,0.299	0.181
ENSMUSG00000033373	Fntb	chr12	+	76897326	76897413	76906944	76907074	76887971	76888055	76910210	76910246	342,224,217	292,254,235	234,251,207	135,123,125	212	255	3.02925288606e-06	0.585,0.515,0.526	0.676,0.711,0.666	-0.142
ENSMUSG00000034863	Ano8	chr8	-	71478720	71478831	71478926	71479058	71476018	71476921	71479150	71479342	219,192,160	131,120,127	111,90,96	130,109,156	257	236	3.0574836112e-06	0.606,0.595,0.536	0.439,0.431,0.361	0.169
ENSMUSG00000026074	Map4k4	chr1	+	40021083	40021184	40022704	40022854	40019543	40019678	40023359	40023519	829,666,669	1624,1403,1441	457,524,521	1722,1733,1535	226	275	3.07991262552e-06	0.383,0.366,0.361	0.244,0.269,0.292	0.102
ENSMUSG00000037896	Rcor1	chr12	+	111093080	111093133	111097454	111097616	111081723	111081807	111099919	111100038	121,86,115	265,210,212	136,140,165	172,164,157	178	287	3.07991262552e-06	0.424,0.398,0.467	0.56,0.579,0.629	-0.16
ENSMUSG00000018906	P4ha2	chr11	+	54125762	54125816	54126237	54126297	54124945	54125045	54129047	54129116	61,68,59	24,23,31	64,89,77	6,7,14	179	185	3.09932979998e-06	0.724,0.753,0.663	0.917,0.929,0.85	-0.185
ENSMUSG00000021496	Pcbd2	chr13	+	55732935	55733067	55775366	55775447	55727367	55727474	55776604	55776828	106,62,67	206,137,141	32,28,48	186,148,160	257	206	3.12048939179e-06	0.292,0.266,0.276	0.121,0.132,0.194	0.129
ENSMUSG00000023348	Trip6	chr5	-	137310652	137310831	137311873	137312043	137310284	137310405	137312139	137312233	715,546,578	907,785,917	572,613,560	557,492,476	295	304	3.20973287503e-06	0.448,0.418,0.394	0.514,0.562,0.548	-0.121
ENSMUSG00000007850	Hnrnph1	chr11	+	50379820	50379964	50381458	50381597	50379467	50379623	50382536	50382715	7305,5951,5387	6252,4943,4967	4569,4240,3897	5456,5943,5603	269	264	3.21379553656e-06	0.534,0.542,0.516	0.451,0.412,0.406	0.108
ENSMUSG00000000441	Raf1	chr6	-	115626290	115626408	115626711	115626839	115623463	115623548	115626938	115626966	1094,942,991	1247,979,1057	1051,1111,936	710,732,654	253	243	3.33342489737e-06	0.457,0.48,0.474	0.587,0.593,0.579	-0.116
ENSMUSG00000024539	Ptpn2	chr18	-	67695623	67695724	67711836	67711927	67688890	67688989	67724441	67724573	512,394,449	392,314,351	481,484,453	227,223,200	216	226	3.41142149722e-06	0.577,0.568,0.572	0.689,0.694,0.703	-0.123
ENSMUSG00000021843	Ktn1	chr14	+	47710841	47710901	47712473	47712508	47708801	47708892	47714631	47714722	173,180,133	170,161,150	188,190,183	103,92,95	185	160	3.42506918304e-06	0.468,0.492,0.434	0.612,0.641,0.625	-0.161
ENSMUSG00000027671	Actl6a	chr3	+	32711867	32711944	32712100	32712275	32708506	32708880	32714516	32714617	947,816,858	1189,962,939	687,850,800	532,630,544	202	300	3.47045071626e-06	0.542,0.557,0.576	0.657,0.667,0.686	-0.112
ENSMUSG00000026384	Ptpn4	chr1	-	119684466	119684633	119687609	119687766	119682704	119682795	119691600	119691657	122,106,96	131,121,106	56,42,47	129,118,97	282	292	3.49942536099e-06	0.491,0.476,0.484	0.31,0.269,0.334	0.179
ENSMUSG00000023021	Cers5	chr15	-	99745888	99745946	99747036	99747167	99741608	99741659	99751235	99751341	334,288,295	178,172,200	227,215,161	204,249,198	256	183	3.5021492715e-06	0.573,0.545,0.513	0.443,0.382,0.368	0.146
ENSMUSG00000029687	Ezh2	chr6	-	47558177	47558294	47576535	47576664	47556029	47556150	47577543	47577667	1298,962,980	1088,928,1004	872,954,736	449,566,479	254	242	3.5021492715e-06	0.532,0.497,0.482	0.649,0.616,0.594	-0.116
ENSMUSG00000041977	Arhgef11	chr3	+	87729484	87729652	87730408	87730499	87729204	87729280	87731175	87731301	183,167,137	211,166,188	99,84,81	170,230,211	293	216	3.75129470171e-06	0.39,0.426,0.349	0.3,0.212,0.221	0.144
ENSMUSG00000024177	Nme4	chr17	-	26093616	26093729	26093858	26093960	26091733	26092152	26094136	26094270	1026,798,860	1568,1253,1254	869,824,803	807,799,771	227	238	3.75768465363e-06	0.407,0.4,0.418	0.53,0.52,0.522	-0.116
ENSMUSG00000023089	Ndufa5	chr6	-	24519191	24519257	24522658	24522775	24518665	24518824	24527272	24527317	729,534,711	645,547,544	965,1054,1060	589,542,549	242	191	3.75768465363e-06	0.471,0.435,0.508	0.564,0.605,0.604	-0.12
ENSMUSG00000042396	Rbm7	chr9	-	48490847	48490938	48493406	48493494	48488708	48489988	48494018	48494181	818,685,724	541,419,387	721,876,712	319,282,239	213	216	3.75768465363e-06	0.605,0.624,0.655	0.696,0.759,0.751	-0.107
ENSMUSG00000062908	Acadm	chr3	-	153937702	153937783	153938553	153938654	153936310	153936425	153938896	153939167	304,250,290	288,201,192	266,248,208	315,427,334	226	206	3.75768465363e-06	0.49,0.531,0.579	0.435,0.346,0.362	0.152
ENSMUSG00000029433	Diablo	chr5	-	123517954	123518065	123520040	123520172	123517804	123517833	123523254	123523381	882,673,752	745,635,749	873,827,626	486,448,387	257	236	3.83131600016e-06	0.521,0.493,0.48	0.623,0.629,0.598	-0.119
ENSMUSG00000038502	Ptov1	chr7	-	44866809	44866917	44867192	44867275	44865471	44865627	44867374	44867512	1817,1545,1553	2996,2630,2380	1224,1154,1074	2873,2967,2910	208	233	3.87404736579e-06	0.405,0.397,0.422	0.323,0.303,0.293	0.102
ENSMUSG00000010110	Stx5a	chr19	+	8749665	8749772	8749905	8750027	8748806	8748888	8754908	8755586	660,521,541	728,660,591	587,698,568	460,421,420	232	247	3.88130292971e-06	0.491,0.457,0.494	0.576,0.638,0.59	-0.121
ENSMUSG00000022472	Desi1	chr15	-	81998109	81998299	81999504	81999614	81994657	81994845	82002540	82002610	170,130,122	450,384,351	90,99,93	487,522,452	235	315	4.06209212457e-06	0.336,0.312,0.318	0.199,0.203,0.216	0.116
ENSMUSG00000005882	Uqcc1	chr2	-	155910356	155910464	155911740	155911836	155909352	155909425	155921634	155921727	309,245,277	233,212,197	316,334,259	119,122,139	221	233	4.11873806876e-06	0.583,0.549,0.597	0.737,0.743,0.663	-0.138
ENSMUSG00000026743	Mllt10	chr2	+	18071124	18071204	18109781	18109891	18055236	18055371	18122244	18122348	62,48,49	190,176,179	13,13,12	142,102,109	205	235	4.12302296055e-06	0.272,0.238,0.239	0.095,0.127,0.112	0.138
ENSMUSG00000030061	Uba3	chr6	-	97199238	97199321	97201916	97201997	97196836	97196917	97203473	97203594	588,428,483	347,313,304	314,351,303	346,344,365	206	208	4.15870052945e-06	0.631,0.58,0.616	0.478,0.507,0.456	0.129
ENSMUSG00000020697	Lig3	chr11	+	82796027	82796151	82797305	82797448	82795708	82795786	82797773	82797848	482,393,454	487,360,336	472,646,504	258,327,267	249	268	4.25470432443e-06	0.516,0.54,0.593	0.663,0.68,0.67	-0.121
ENSMUSG00000025968	Ndufs1	chr1	-	63166290	63166367	63169228	63169336	63164948	63165030	63170049	63170141	529,368,395	588,478,484	327,322,242	644,646,496	233	202	4.26058438724e-06	0.438,0.4,0.414	0.306,0.302,0.297	0.116
ENSMUSG00000058440	Nrf1	chr6	+	30116095	30116293	30117055	30117157	30115012	30115171	30118948	30119106	605,473,473	479,346,387	510,632,536	286,262,228	323	227	4.2638185172e-06	0.47,0.49,0.462	0.556,0.629,0.623	-0.129
ENSMUSG00000021972	Hmbox1	chr14	-	64861515	64861626	64887574	64887660	64851884	64852038	64896649	64897126	210,168,177	251,237,242	115,107,79	256,259,217	211	236	4.30461006712e-06	0.483,0.442,0.45	0.334,0.316,0.289	0.145
ENSMUSG00000020680	Taf15	chr11	+	83488924	83489045	83497261	83497296	83487222	83487413	83497893	83497926	1200,956,1026	321,256,326	769,761,654	360,370,295	246	160	4.30461006712e-06	0.709,0.708,0.672	0.581,0.572,0.59	0.115
ENSMUSG00000022472	Desi1	chr15	-	81998109	81998232	81999504	81999614	81994644	81994845	82002540	82002610	170,130,122	451,384,351	90,99,93	487,521,452	235	248	4.30461006712e-06	0.285,0.263,0.268	0.163,0.167,0.178	0.103
ENSMUSG00000029591	Ung	chr5	+	114135863	114135961	114136346	114136435	114132180	114132276	114137152	114137331	564,497,440	441,412,395	691,558,472	287,279,281	223	214	4.39848701675e-06	0.551,0.537,0.517	0.698,0.657,0.617	-0.122
ENSMUSG00000017286	Glod4	chr11	-	76237668	76237813	76240872	76240922	76234518	76234525	76243554	76243669	536,400,448	1574,1319,1294	256,239,221	1347,1153,1068	175	270	4.42115582453e-06	0.344,0.319,0.348	0.227,0.242,0.242	0.1
ENSMUSG00000019802	Sec63	chr10	+	42789299	42789414	42791178	42791291	42783441	42783541	42794774	42794836	358,342,348	503,433,469	375,358,348	308,278,272	240	238	4.43192778919e-06	0.414,0.439,0.424	0.547,0.561,0.559	-0.13
ENSMUSG00000028292	Rars2	chr4	+	34633657	34633713	34639244	34639321	34630476	34630570	34645696	34645855	102,95,93	276,187,237	84,73,71	303,383,381	181	202	4.49591045287e-06	0.292,0.362,0.305	0.236,0.175,0.172	0.125
ENSMUSG00000071072	Ptges3	chr10	+	128072067	128072157	128074221	128074284	128070133	128070232	128075337	128075362	6,6,6	40,24,22	10,13,11	5,10,10	215	188	4.51404706495e-06	0.116,0.179,0.193	0.636,0.532,0.49	-0.39
ENSMUSG00000032777	Gtf3c1	chr7	-	125651062	125651156	125651862	125651925	125648396	125648569	125654466	125654579	232,140,173	543,403,408	75,91,87	332,414,410	188	219	4.58154024194e-06	0.332,0.288,0.331	0.208,0.204,0.198	0.114
ENSMUSG00000034377	Tulp4	chr17	+	6206890	6207057	6213383	6213608	6201699	6201834	6214634	6214869	256,238,178	425,434,408	134,126,110	456,483,312	292	350	4.64118993462e-06	0.419,0.397,0.343	0.26,0.238,0.297	0.121
ENSMUSG00000064138	Fam172a	chr13	+	77761837	77761938	77825322	77825388	77759427	77759529	77834509	77834701	323,240,272	119,118,119	402,385,313	97,89,64	226	191	4.65927255361e-06	0.696,0.632,0.659	0.778,0.785,0.805	-0.127
ENSMUSG00000058503	Fam133b	chr5	+	3561038	3561089	3564240	3564327	3559605	3559698	3565702	3565750	102,77,86	207,155,199	41,29,38	185,181,136	176	212	4.84396723835e-06	0.372,0.374,0.342	0.211,0.162,0.252	0.154
ENSMUSG00000030374	Strn4	chr7	+	16831485	16831580	16832925	16833101	16831024	16831138	16833177	16833225	506,440,404	704,653,605	440,502,418	387,411,403	220	301	4.87177007383e-06	0.496,0.48,0.477	0.609,0.626,0.587	-0.123
ENSMUSG00000058239	Usf2	chr7	-	30955105	30955152	30955880	30956000	30954743	30954802	30956148	30956267	396,366,428	330,297,293	509,358,548	209,183,155	245	172	4.87986041738e-06	0.457,0.464,0.506	0.631,0.579,0.713	-0.165
ENSMUSG00000037544	Dlgap5	chr14	-	47389411	47389458	47390442	47390662	47387778	47388123	47391721	47391779	228,204,191	141,152,111	113,117,143	142,155,158	345	172	4.88564650393e-06	0.446,0.401,0.462	0.284,0.273,0.311	0.147
ENSMUSG00000040254	Sema3d	chr5	+	12463215	12463376	12484954	12485017	12447991	12448179	12497487	12497607	768,610,554	356,297,314	240,188,162	183,195,139	286	188	4.93918451843e-06	0.586,0.574,0.537	0.463,0.388,0.434	0.137
ENSMUSG00000040268	Plekha1	chr7	+	130900516	130900660	130902176	130902245	130897324	130897450	130904869	130904934	377,307,285	236,156,173	289,342,286	316,317,289	269	194	4.94956343956e-06	0.535,0.587,0.543	0.397,0.438,0.416	0.138
ENSMUSG00000045100	Slc25a26	chr6	+	94576333	94576378	94592411	94592481	94535720	94535768	94598379	94598444	11,7,10	77,54,52	1,1,1	56,53,48	170	195	5.00868350252e-06	0.141,0.129,0.181	0.02,0.021,0.023	0.129
ENSMUSG00000032743	D430042O09Rik	chr7	+	125851936	125852145	125854559	125854638	125850298	125851003	125860527	125860705	114,112,134	79,97,91	69,60,66	125,88,92	334	204	5.01114698534e-06	0.468,0.414,0.474	0.252,0.294,0.305	0.168
ENSMUSG00000027323	Rad51	chr2	+	119131503	119131617	119134073	119134203	119127062	119127157	119134386	119134508	713,562,570	639,563,525	563,544,522	317,333,281	239	255	5.05492840929e-06	0.543,0.516,0.537	0.655,0.635,0.665	-0.12
ENSMUSG00000026229	Psmd1	chr1	+	86126455	86126558	86128135	86128305	86118509	86118626	86130636	86130731	1140,865,934	1249,901,1024	643,618,608	1009,1093,1097	228	295	5.08113107413e-06	0.541,0.554,0.541	0.452,0.422,0.418	0.115
ENSMUSG00000059743	Fdps	chr3	-	89094230	89094365	89094451	89094529	89093587	89093843	89094859	89094932	828,630,766	1413,1121,1272	469,523,453	506,545,486	203	260	5.24569807827e-06	0.429,0.419,0.435	0.543,0.551,0.544	-0.118
ENSMUSG00000053470	Kdm3a	chr6	-	71590437	71590572	71590657	71590834	71589036	71589715	71591854	71591994	581,451,465	858,756,791	386,363,397	405,377,343	302	260	5.32197570623e-06	0.368,0.339,0.336	0.451,0.453,0.499	-0.12
ENSMUSG00000042167	Papd4	chr13	-	93154924	93155061	93159644	93159688	93150683	93150775	93167925	93168054	111,83,68	715,626,687	93,85,92	428,364,323	169	262	5.45007835103e-06	0.194,0.171,0.133	0.252,0.266,0.306	-0.109
ENSMUSG00000053907	Mat2a	chr6	-	72436416	72436529	72436994	72437117	72436196	72436340	72437370	72437448	1277,1249,1139	1776,1635,1496	562,526,357	1011,1113,905	248	238	5.47673285768e-06	0.408,0.423,0.422	0.348,0.312,0.275	0.106
ENSMUSG00000039219	Arid4b	chr13	+	14132435	14132515	14136167	14136259	14129174	14129265	14142979	14143118	171,143,160	308,274,263	138,133,126	154,119,108	205	217	5.57267687898e-06	0.37,0.356,0.392	0.487,0.542,0.553	-0.155
ENSMUSG00000042599	Kdm7a	chr6	-	39173277	39173438	39175362	39175480	39170768	39170910	39181527	39181613	63,59,59	73,76,58	20,22,13	52,65,56	243	286	5.58379048485e-06	0.504,0.477,0.545	0.312,0.285,0.215	0.238
ENSMUSG00000003199	Mpnd	chr17	+	56012270	56012343	56012415	56012492	56011942	56011962	56014940	56015120	721,554,696	799,658,693	372,359,340	676,691,542	198	202	5.59296985615e-06	0.479,0.462,0.506	0.36,0.346,0.39	0.117
ENSMUSG00000036678	Aaas	chr15	-	102344088	102344232	102345576	102345675	102340330	102340451	102346486	102346533	460,385,367	614,490,511	371,433,376	347,328,272	224	269	5.63902467932e-06	0.474,0.485,0.463	0.562,0.613,0.624	-0.126
ENSMUSG00000004980	Hnrnpa2b1	chr6	-	51464427	51464547	51465178	51465241	51464088	51464211	51466141	51466222	9904,8261,11110	10868,8745,10915	6730,7313,6008	10646,11500,9706	188	245	5.88873076379e-06	0.543,0.552,0.57	0.452,0.453,0.446	0.105
ENSMUSG00000022255	Mtdh	chr15	+	34123667	34123766	34131163	34131288	34117879	34118110	34134290	34134398	851,700,698	892,652,750	569,418,411	784,863,742	224	250	5.90626566251e-06	0.516,0.545,0.509	0.448,0.351,0.382	0.13
ENSMUSG00000044783	Hjurp	chr1	-	88270201	88270299	88275041	88275097	88269320	88269413	88277218	88277285	291,287,286	581,513,452	390,527,412	343,453,527	181	223	5.93934135493e-06	0.382,0.408,0.438	0.583,0.589,0.491	-0.145
ENSMUSG00000030779	Rbbp6	chr7	+	122978575	122978612	122982962	122983007	122975935	122976035	122984992	122985081	179,148,132	98,76,80	128,125,116	134,130,137	162	170	6.14318563002e-06	0.657,0.671,0.634	0.501,0.502,0.47	0.163
ENSMUSG00000020166	Cnot2	chr10	-	116501191	116501317	116549032	116549175	116499341	116499466	116581452	116581501	479,389,380	1122,877,902	398,466,421	627,663,550	268	251	6.154110966e-06	0.286,0.293,0.283	0.373,0.397,0.418	-0.109
ENSMUSG00000001247	Lsr	chr7	-	30965968	30966088	30971867	30972212	30959152	30959314	30973079	30973426	649,515,656	94,70,41	636,712,862	192,176,154	470	245	6.20100904173e-06	0.783,0.793,0.893	0.633,0.678,0.745	0.138
ENSMUSG00000021589	Rhobtb3	chr13	-	75892905	75893026	75902177	75902290	75878796	75878970	75910629	75910995	342,318,375	420,268,306	355,295,358	170,164,176	238	246	6.244450023e-06	0.457,0.551,0.559	0.683,0.65,0.678	-0.148
ENSMUSG00000032586	Traip	chr9	+	107968593	107968749	107970003	107970052	107961541	107963417	107970468	107970618	247,233,223	110,109,92	279,287,259	61,71,55	281	174	6.3148951959e-06	0.582,0.57,0.6	0.739,0.715,0.745	-0.149
ENSMUSG00000063382	Bcl9l	chr9	+	44505052	44505263	44505415	44505500	44501801	44501921	44505583	44507870	317,208,202	265,218,203	185,182,164	295,345,253	336	210	6.33127879933e-06	0.428,0.374,0.383	0.282,0.248,0.288	0.122
ENSMUSG00000024151	Msh2	chr17	+	87718600	87718805	87719287	87719535	87717454	87717700	87720882	87721058	845,739,759	871,740,856	580,662,568	342,438,405	330	373	6.56385309156e-06	0.523,0.53,0.501	0.657,0.631,0.613	-0.116
ENSMUSG00000000441	Raf1	chr6	-	115623463	115623548	115626290	115626408	115622876	115623053	115626711	115627029	1076,922,1036	814,709,720	868,978,869	441,423,392	243	210	6.56385309156e-06	0.533,0.529,0.554	0.63,0.666,0.657	-0.112
ENSMUSG00000032352	Lrrc1	chr9	-	77442176	77442292	77451357	77451441	77435046	77435219	77452602	77452721	428,360,338	431,368,405	269,270,242	463,516,422	209	241	6.57945406775e-06	0.534,0.53,0.49	0.401,0.376,0.398	0.126
ENSMUSG00000039844	Rapgef1	chr2	+	29679132	29679269	29686104	29686283	29619740	29620063	29689106	29689263	276,196,236	639,480,500	226,233,246	326,338,284	262	304	6.85064210858e-06	0.334,0.321,0.354	0.446,0.444,0.501	-0.127
ENSMUSG00000030779	Rbbp6	chr7	+	122992399	122992454	122994669	122994738	122992223	122992302	122996942	122997305	70,60,58	84,80,101	30,32,42	107,92,146	180	194	6.86966884803e-06	0.473,0.447,0.382	0.232,0.273,0.237	0.187
ENSMUSG00000071054	Safb	chr17	+	56597787	56597815	56598643	56599220	56595651	56595714	56599622	56599672	165,107,117	613,436,521	167,175,125	329,389,346	153	702	7.05243863316e-06	0.553,0.53,0.507	0.7,0.674,0.624	-0.136
ENSMUSG00000107283	Mpv17	chr5	-	31144699	31144752	31145494	31145590	31141515	31141850	31145683	31145776	358,286,281	184,137,125	227,282,195	59,59,58	221	178	7.11465644273e-06	0.61,0.627,0.644	0.756,0.794,0.73	-0.133
ENSMUSG00000029992	Gfpt1	chr6	+	87067683	87067779	87073381	87073479	87066623	87066787	87076256	87076377	164,109,141	116,81,91	122,174,139	42,62,42	221	223	7.15424926884e-06	0.588,0.576,0.61	0.746,0.739,0.77	-0.16
ENSMUSG00000020571	Pdia6	chr12	+	17273944	17274002	17274383	17274510	17270395	17270537	17277197	17277304	1818,1487,1532	3026,2470,2559	1084,1205,1002	2437,3242,2810	183	252	7.22873731439e-06	0.453,0.453,0.452	0.38,0.339,0.329	0.103
ENSMUSG00000023505	Cdca3	chr6	+	124830502	124830650	124831361	124831488	124829687	124830273	124832145	124832439	800,583,649	1505,1216,1348	753,780,927	1078,958,862	273	252	7.23914713523e-06	0.329,0.307,0.308	0.392,0.429,0.498	-0.125
ENSMUSG00000020463	Smek2	chr11	+	29202866	29202908	29205545	29205704	29200700	29200803	29209316	29209486	267,255,228	571,471,473	387,343,354	486,438,390	167	284	7.25244879146e-06	0.443,0.479,0.45	0.575,0.571,0.607	-0.127
ENSMUSG00000002980	Bcam	chr7	-	19766688	19766759	19766835	19767061	19765612	19765709	19768451	19768573	3113,2617,2261	1953,1654,1664	2021,1976,2087	1995,2185,2027	351	196	7.26627690822e-06	0.471,0.469,0.431	0.361,0.336,0.365	0.103
ENSMUSG00000027900	Dram2	chr3	+	106555163	106555308	106561748	106561816	106552155	106552280	106566044	106566184	178,130,122	105,82,82	153,179,129	49,45,44	270	193	7.2945047104e-06	0.548,0.531,0.515	0.691,0.74,0.677	-0.171
ENSMUSG00000063801	Ap3s2	chr7	-	79882465	79882573	79909834	79909906	79875324	79880612	79915146	79915258	409,356,355	873,747,744	150,154,141	510,545,525	197	233	7.3530893111e-06	0.357,0.36,0.361	0.258,0.25,0.241	0.11
ENSMUSG00000036427	Gpi1	chr7	-	34208249	34208310	34215955	34216009	34207856	34207900	34218297	34218342	763,787,727	298,269,217	269,296,278	148,166,184	179	186	7.37881797957e-06	0.727,0.752,0.777	0.654,0.649,0.611	0.114
ENSMUSG00000032998	Foxj3	chr4	+	119621600	119621702	119623220	119623412	119619934	119620348	119624896	119625004	150,125,130	278,223,278	95,103,58	332,318,258	227	317	7.41601870196e-06	0.43,0.439,0.395	0.286,0.311,0.239	0.143
ENSMUSG00000018363	Smurf2	chr11	-	106856180	106856264	106859711	106859796	106852446	106852649	106864711	106864777	332,297,277	415,269,309	177,187,119	309,336,264	210	209	7.43655579739e-06	0.443,0.524,0.472	0.363,0.356,0.31	0.137
ENSMUSG00000024997	Prdx3	chr19	-	60871419	60871561	60873127	60873263	60870003	60870139	60874431	60874556	250,195,188	304,273,285	211,175,187	171,118,151	261	267	7.43656551952e-06	0.457,0.422,0.403	0.558,0.603,0.559	-0.146
ENSMUSG00000043962	Thrap3	chr4	-	126179911	126180814	126186434	126186588	126177861	126178557	126202569	126202589	426,376,315	1569,1251,1391	177,253,253	1284,1547,1354	279	1028	7.43656551952e-06	0.5,0.525,0.455	0.337,0.376,0.408	0.12
ENSMUSG00000020159	Gabrp	chr11	-	33554967	33555120	33556929	33557067	33554293	33554481	33563865	33563948	981,635,536	1208,865,680	670,690,640	1393,1424,1248	263	278	7.43656551952e-06	0.462,0.437,0.455	0.337,0.339,0.352	0.109
ENSMUSG00000032869	Psmf1	chr2	-	151719484	151719643	151720822	151720876	151718264	151718685	151729490	151729676	226,218,181	621,570,553	98,102,98	495,505,466	179	284	7.43656551952e-06	0.366,0.378,0.342	0.239,0.243,0.25	0.118
ENSMUSG00000075528	Aarsd1	chr11	-	101408130	101408225	101410113	101410205	101406838	101407024	101410353	101410420	568,465,411	410,295,360	288,275,284	296,384,393	217	220	7.55242795101e-06	0.584,0.615,0.536	0.497,0.421,0.423	0.131
ENSMUSG00000027900	Dram2	chr3	+	106555166	106555308	106561748	106561816	106552155	106552280	106566044	106566414	32,22,15	105,82,82	37,36,25	49,45,44	267	193	7.59076402237e-06	0.181,0.162,0.117	0.353,0.366,0.291	-0.183
ENSMUSG00000001472	Tcf25	chr8	+	123381399	123381561	123382526	123382601	123373855	123374064	123383324	123383443	1004,797,934	543,468,464	1066,1259,1138	389,420,357	287	200	7.60594367529e-06	0.563,0.543,0.584	0.656,0.676,0.69	-0.111
ENSMUSG00000026584	Scyl3	chr1	+	163939880	163939983	163941106	163941218	163938739	163938796	163943823	163943901	131,114,103	59,42,66	101,153,105	17,22,27	228	237	7.71744956055e-06	0.698,0.738,0.619	0.861,0.878,0.802	-0.162
ENSMUSG00000022000	Zc3h13	chr14	+	75327543	75328144	75329673	75329777	75324412	75324604	75330068	75331259	377,289,359	187,134,152	364,455,421	86,112,121	726	229	7.72904928196e-06	0.389,0.405,0.427	0.572,0.562,0.523	-0.145
ENSMUSG00000028745	Capzb	chr4	+	139257260	139257382	139261983	139262097	139238908	139238998	139279995	139280137	2768,2201,2281	2332,1741,1982	1987,1949,1878	1107,1107,936	247	239	7.82610410082e-06	0.535,0.55,0.527	0.635,0.63,0.66	-0.104
ENSMUSG00000039852	Rere	chr4	+	150431522	150431593	150500002	150500051	150406195	150406664	150508829	150508954	197,158,150	132,115,90	189,223,184	66,74,63	196	174	7.83500484447e-06	0.57,0.549,0.597	0.718,0.728,0.722	-0.151
ENSMUSG00000090386	Mir99ahg	chr16	+	77436354	77436402	77501502	77501610	77360662	77360718	77555921	77555967	3,6,9	29,19,33	2,0,0	29,38,38	173	233	7.915003295e-06	0.122,0.298,0.269	0.085,0.0,0.0	0.201
ENSMUSG00000040722	Scamp5	chr9	-	57447076	57447233	57451355	57451484	57446071	57446173	57451979	57452034	109,54,64	93,63,53	109,67,60	31,30,26	254	282	8.1519653628e-06	0.565,0.488,0.573	0.796,0.713,0.719	-0.201
ENSMUSG00000025745	Hadha	chr5	-	30132239	30132296	30134057	30134176	30129820	30129930	30134978	30135101	1092,884,778	420,309,332	783,759,853	426,534,531	244	182	8.33964156109e-06	0.66,0.681,0.636	0.578,0.515,0.545	0.113
ENSMUSG00000057751	Megf6	chr4	+	154270401	154270530	154270724	154270751	154269892	154270021	154271610	154271739	668,509,537	167,145,124	340,423,439	144,183,206	254	152	8.33964156109e-06	0.705,0.677,0.722	0.586,0.58,0.56	0.126
ENSMUSG00000009470	Tnpo1	chr13	-	98859762	98859988	98860640	98860793	98858385	98858557	98863707	98863876	999,777,734	987,793,750	448,485,314	665,731,597	278	351	8.33964156109e-06	0.561,0.553,0.553	0.46,0.456,0.399	0.117
ENSMUSG00000038366	Lasp1	chr11	+	97806824	97806919	97815697	97815782	97799564	97799862	97824841	97824949	844,703,624	1012,978,944	718,857,803	1496,1921,1664	220	210	8.40495123359e-06	0.443,0.407,0.387	0.314,0.299,0.315	0.103
ENSMUSG00000025413	Ttc4	chr4	-	106671623	106671748	106674410	106674488	106670462	106670535	106676597	106676759	369,349,323	586,476,581	227,227,223	583,650,538	203	250	8.43027536584e-06	0.437,0.474,0.406	0.324,0.301,0.338	0.118
ENSMUSG00000030400	Ercc2	chr7	+	19385829	19385946	19386706	19386830	19385622	19385739	19386931	19387028	280,220,196	392,303,321	133,129,163	371,364,345	242	249	8.56807890985e-06	0.424,0.428,0.386	0.269,0.267,0.327	0.125
ENSMUSG00000027422	Rrbp1	chr2	-	143954115	143954208	143954734	143954824	143953941	143954013	143954956	143955037	408,327,314	495,386,398	210,240,233	412,494,486	215	218	8.76682478714e-06	0.455,0.462,0.444	0.341,0.33,0.327	0.121
ENSMUSG00000032059	Alg9	chr9	+	50783257	50783328	50788152	50788241	50778969	50779104	50789496	50789632	108,72,68	266,228,211	30,32,36	192,181,220	196	214	9.00200356849e-06	0.307,0.256,0.26	0.146,0.162,0.152	0.121
ENSMUSG00000020817	Rabep1	chr11	+	70887010	70887171	70893568	70893688	70884764	70884968	70900471	70900607	268,198,205	243,223,189	205,245,185	121,110,112	286	245	9.0065594053e-06	0.486,0.432,0.482	0.592,0.656,0.586	-0.145
ENSMUSG00000005981	Trap1	chr16	-	4056329	4056439	4060756	4060917	4055796	4055870	4062329	4062401	652,503,531	498,480,449	321,346,307	428,471,452	286	235	9.31317624354e-06	0.518,0.463,0.493	0.381,0.376,0.358	0.12
ENSMUSG00000029208	Guf1	chr5	+	69566360	69566504	69567127	69567261	69565429	69565562	69568395	69568497	165,164,139	155,126,131	232,202,224	120,103,78	269	259	9.35617880757e-06	0.506,0.556,0.505	0.651,0.654,0.734	-0.157
ENSMUSG00000029673	Auts2	chr5	-	131466031	131466127	131470413	131470458	131461281	131461353	131472258	131472479	83,69,57	420,386,366	107,90,76	286,289,226	170	221	9.46113891856e-06	0.204,0.189,0.168	0.327,0.288,0.304	-0.119
ENSMUSG00000031161	Hdac6	chrX	-	7936941	7937075	7937303	7937472	7936381	7936450	7937626	7937755	576,454,449	373,386,339	565,708,742	255,358,306	294	259	9.74075359315e-06	0.576,0.509,0.538	0.661,0.635,0.681	-0.118
ENSMUSG00000025133	Ints4	chr7	+	97509590	97509796	97513526	97513669	97507715	97507890	97516225	97516341	306,209,204	450,413,375	101,116,110	312,379,305	331	268	9.99958889033e-06	0.355,0.291,0.306	0.208,0.199,0.226	0.106
ENSMUSG00000033808	Tmem87a	chr2	-	120373910	120373979	120374487	120374559	120371523	120371632	120375418	120375512	73,62,58	286,208,237	96,83,105	153,193,198	197	194	1.01898207537e-05	0.201,0.227,0.194	0.382,0.298,0.343	-0.134
ENSMUSG00000034724	Cnot6l	chr5	-	96094160	96094318	96098244	96098313	96091583	96091738	96106215	96106305	189,132,161	239,200,176	197,257,157	130,103,128	194	283	1.03272891656e-05	0.536,0.491,0.572	0.689,0.784,0.641	-0.172
ENSMUSG00000054733	Msra	chr14	-	64210427	64210534	64233828	64233933	64122910	64123353	64285063	64285183	54,33,47	90,77,100	14,20,18	87,87,96	230	232	1.04498176723e-05	0.377,0.302,0.322	0.14,0.188,0.159	0.171
ENSMUSG00000029625	Cpsf4	chr5	+	145175556	145175652	145176110	145176204	145173306	145173459	145177229	145177302	509,454,375	420,393,398	287,271,252	393,440,384	221	219	1.05835724928e-05	0.546,0.534,0.483	0.42,0.379,0.394	0.123
ENSMUSG00000034290	Nek9	chr12	-	85310386	85310548	85311337	85311446	85308818	85308989	85312945	85313101	576,416,443	442,329,332	511,542,358	236,225,188	234	287	1.06620114412e-05	0.615,0.608,0.621	0.726,0.747,0.7	-0.11
ENSMUSG00000030082	Sec61a1	chr6	-	88512495	88512605	88514312	88514444	88512101	88512255	88515343	88515422	1550,1394,1480	1360,1135,1193	953,921,745	1108,1158,1097	257	235	1.07824280467e-05	0.51,0.529,0.531	0.44,0.421,0.383	0.109
ENSMUSG00000027828	Ssr3	chr3	-	65387731	65387830	65391324	65391451	65382991	65383123	65392404	65392623	1733,1236,1365	1653,1185,1167	819,768,610	1210,961,970	252	224	1.08189003756e-05	0.482,0.481,0.51	0.376,0.415,0.359	0.108
ENSMUSG00000020740	Gga3	chr11	-	115590886	115590967	115591262	115591366	115590395	115590533	115591629	115591753	149,144,108	105,95,98	165,176,117	56,60,51	229	206	1.0896723096e-05	0.561,0.577,0.498	0.726,0.725,0.674	-0.163
ENSMUSG00000043384	Gprasp1	chrX	+	135796948	135797037	135797552	135797629	135796141	135796336	135797787	135797864	63,72,45	131,149,129	48,73,75	59,68,49	214	202	1.14870652227e-05	0.312,0.313,0.248	0.434,0.503,0.591	-0.218
ENSMUSG00000027804	Ppid	chr3	+	79599051	79599158	79600257	79600399	79598708	79598914	79602271	79602328	1123,753,974	1215,1063,1117	1280,1321,1635	1090,1114,1069	232	267	1.15442284403e-05	0.515,0.449,0.501	0.575,0.577,0.638	-0.108
ENSMUSG00000007850	Hnrnph1	chr11	+	50379467	50379623	50379820	50379964	50378290	50378427	50381458	50381597	5915,4722,5154	7200,5732,6174	6205,7168,6228	5666,5518,4588	281	269	1.17770615723e-05	0.44,0.441,0.444	0.512,0.554,0.565	-0.102
ENSMUSG00000035632	Cnot3	chr7	+	3651267	3651342	3651493	3651583	3650980	3651048	3651807	3651851	374,283,295	586,508,524	360,449,401	402,449,410	200	215	1.18866786158e-05	0.407,0.375,0.377	0.49,0.518,0.513	-0.121
ENSMUSG00000036188	Ankmy2	chr12	+	36170448	36170587	36176579	36176678	36165869	36165934	36182347	36182508	178,155,120	181,131,144	74,96,85	144,183,167	264	224	1.19211950995e-05	0.455,0.501,0.414	0.304,0.308,0.302	0.152
ENSMUSG00000038773	Kdm3b	chr18	+	34819780	34819888	34822371	34822499	34813408	34813561	34823431	34823711	498,420,481	451,414,337	411,418,430	188,219,232	233	253	1.20204298907e-05	0.545,0.524,0.608	0.704,0.675,0.668	-0.123
ENSMUSG00000038383	Pigu	chr2	-	155297082	155297207	155299045	155299189	155292689	155292832	155301200	155301355	494,460,438	655,619,602	318,303,256	668,613,628	269	250	1.20204298907e-05	0.412,0.409,0.403	0.307,0.315,0.275	0.109
ENSMUSG00000020454	Eif4enif1	chr11	+	3236213	3236353	3239400	3239485	3235580	3235660	3240894	3241027	633,609,562	445,341,337	510,588,542	205,202,209	265	210	1.20819696745e-05	0.53,0.586,0.569	0.663,0.698,0.673	-0.116
ENSMUSG00000017715	Pgs1	chr11	+	117997440	117997630	118000198	118000276	117986884	117987013	118001615	118001715	168,160,158	265,171,169	62,43,93	192,179,161	315	203	1.21132774383e-05	0.29,0.376,0.376	0.172,0.134,0.271	0.155
ENSMUSG00000024969	Mark2	chr19	-	7281797	7281959	7282725	7282823	7280997	7281255	7283032	7283205	586,473,425	402,338,288	613,901,821	288,353,347	223	287	1.21795536196e-05	0.652,0.643,0.655	0.733,0.767,0.753	-0.101
ENSMUSG00000026193	Fn1	chr1	-	71593070	71593235	71595663	71595802	71590766	71590892	71597280	71597747	761,707,845	715,582,794	306,385,377	375,594,587	264	290	1.2436458333e-05	0.539,0.572,0.539	0.473,0.416,0.414	0.116
ENSMUSG00000001418	Glmp	chr3	+	88325676	88325931	88326114	88326312	88325081	88325201	88326410	88326629	311,308,294	490,423,461	179,164,156	413,460,389	380	323	1.25876612243e-05	0.35,0.382,0.352	0.269,0.233,0.254	0.109
ENSMUSG00000026353	Ubxn4	chr1	+	128272820	128272952	128274801	128275004	128269868	128269971	128276956	128279378	459,360,313	656,606,634	302,282,323	767,879,876	257	328	1.2662696429e-05	0.472,0.431,0.387	0.334,0.291,0.32	0.115
ENSMUSG00000029822	Osbpl3	chr6	-	50346327	50346431	50347365	50347489	50344873	50345030	50347970	50348138	342,290,266	79,36,39	156,144,114	53,49,48	249	229	1.27072854142e-05	0.799,0.881,0.862	0.73,0.73,0.686	0.132
ENSMUSG00000031987	Egln1	chr8	-	124911740	124911808	124915660	124915780	124908586	124910763	124948232	124949324	669,612,551	456,353,331	571,543,676	227,226,222	245	193	1.2841892767e-05	0.536,0.577,0.567	0.665,0.654,0.706	-0.115
ENSMUSG00000026174	Cnot9	chr1	+	74522317	74522427	74523503	74523613	74518900	74519016	74526991	74527090	880,781,689	695,662,641	622,635,643	362,366,291	235	235	1.2896463055e-05	0.559,0.541,0.518	0.632,0.634,0.688	-0.112
ENSMUSG00000020167	Tcf3	chr10	-	80419466	80419599	80420020	80420088	80418765	80418815	80421087	80421166	1629,1394,1353	1656,1401,1384	769,795,664	1251,1161,1078	193	258	1.29254424013e-05	0.568,0.571,0.567	0.451,0.478,0.452	0.108
ENSMUSG00000028700	Pomgnt1	chr4	+	116152862	116152976	116153550	116153668	116152708	116152774	116153841	116153940	232,177,221	312,214,224	87,86,82	182,203,167	239	243	1.2985043609e-05	0.431,0.457,0.501	0.327,0.301,0.333	0.143
ENSMUSG00000034377	Tulp4	chr17	+	6201699	6201834	6206890	6207057	6198671	6198852	6213383	6213608	365,327,290	343,219,216	340,351,230	172,157,87	260	292	1.30859080986e-05	0.544,0.626,0.601	0.689,0.715,0.748	-0.127
ENSMUSG00000020900	Myh10	chr11	+	68734387	68734415	68745316	68745419	68721319	68721476	68751941	68752034	80,70,65	400,419,314	76,93,134	232,226,196	153	228	1.31053580679e-05	0.23,0.199,0.236	0.328,0.38,0.505	-0.183
ENSMUSG00000017132	Cyth1	chr11	-	118177219	118177296	118182219	118182331	118170825	118170897	118182764	118182913	209,200,211	139,99,126	295,282,266	87,104,76	237	202	1.31053580679e-05	0.562,0.633,0.588	0.743,0.698,0.749	-0.136
ENSMUSG00000051934	Spats2	chr15	+	99149633	99149930	99167079	99167159	99126577	99126887	99173401	99173510	310,241,261	425,369,407	282,263,344	241,262,211	422	205	1.31853798456e-05	0.262,0.241,0.238	0.362,0.328,0.442	-0.13
ENSMUSG00000041530	Ago1	chr4	-	126460366	126460503	126460905	126461087	126460000	126460135	126461684	126461805	509,390,318	661,542,533	181,213,144	456,479,347	307	262	1.3331137296e-05	0.397,0.38,0.337	0.253,0.275,0.262	0.108
ENSMUSG00000035529	Prdm4	chr10	-	85910222	85910408	85912837	85912971	85907275	85908070	85916523	85916729	181,166,156	517,448,451	133,118,92	617,595,464	259	311	1.33720975375e-05	0.296,0.308,0.293	0.206,0.192,0.192	0.102
ENSMUSG00000026584	Scyl3	chr1	+	163939880	163939983	163941020	163941218	163938739	163938796	163943823	163943901	131,114,103	59,41,66	101,153,105	18,22,29	228	323	1.34139881159e-05	0.759,0.798,0.689	0.888,0.908,0.837	-0.129
ENSMUSG00000029148	Nrbp1	chr5	+	31245750	31245845	31247341	31247425	31245362	31245403	31247683	31247742	800,620,714	493,407,463	795,884,774	289,364,328	220	209	1.35224460841e-05	0.607,0.591,0.594	0.723,0.698,0.692	-0.107
ENSMUSG00000027288	Zfp106	chr2	-	120545842	120545904	120555230	120555315	120531885	120532222	120563686	120563843	198,158,172	66,47,36	164,124,117	16,13,16	210	187	1.37237564496e-05	0.728,0.75,0.81	0.901,0.895,0.867	-0.125
ENSMUSG00000062234	Gak	chr5	-	108613512	108613638	108616908	108617051	108609390	108609480	108623259	108623374	213,168,166	414,328,300	136,138,136	446,496,410	268	251	1.37261271161e-05	0.325,0.324,0.341	0.222,0.207,0.237	0.108
ENSMUSG00000029673	Auts2	chr5	-	131466031	131466127	131470413	131470458	131457838	131457910	131472237	131472479	56,44,39	71,76,66	65,76,60	38,51,42	170	221	1.43069411639e-05	0.506,0.429,0.434	0.69,0.66,0.65	-0.21
ENSMUSG00000068882	Ssb	chr2	+	69868778	69868850	69869141	69869181	69867451	69867552	69869879	69870020	1092,1012,1083	1326,1194,1180	935,1037,897	1727,1778,1612	197	165	1.45398985715e-05	0.408,0.415,0.435	0.312,0.328,0.318	0.1
ENSMUSG00000020166	Cnot2	chr10	-	116501191	116501317	116527826	116527949	116499341	116499466	116549032	116549105	739,577,531	1125,884,906	598,653,578	627,663,552	248	251	1.46404011599e-05	0.399,0.398,0.372	0.491,0.499,0.515	-0.112
ENSMUSG00000055943	Emc7	chr2	+	112459459	112459579	112462800	112462939	112454996	112455300	112464736	112464817	292,203,248	408,338,316	246,260,245	224,214,196	245	264	1.48402570627e-05	0.435,0.393,0.458	0.542,0.567,0.574	-0.132
ENSMUSG00000017707	Serinc3	chr2	-	163627871	163628052	163629126	163629217	163626252	163626477	163630925	163631095	463,407,377	634,569,587	532,484,408	447,411,411	216	306	1.49774202331e-05	0.508,0.503,0.476	0.628,0.625,0.584	-0.117
ENSMUSG00000032872	Cyb5r4	chr9	+	87047473	87047506	87049101	87049224	87042779	87042873	87055764	87055905	68,56,79	277,255,278	23,19,15	147,198,184	158	248	1.503791796e-05	0.278,0.256,0.308	0.197,0.131,0.113	0.134
ENSMUSG00000029290	Zfp326	chr5	+	105878748	105878793	105886186	105886222	105876567	105876698	105886316	105886428	182,140,161	98,67,111	194,139,227	63,39,55	170	161	1.51623136348e-05	0.638,0.664,0.579	0.745,0.771,0.796	-0.144
ENSMUSG00000017802	Fam134c	chr11	-	101102005	101102090	101102882	101103009	101100921	101101059	101103889	101103920	357,303,309	348,309,309	266,330,309	187,187,159	252	210	1.52138315286e-05	0.461,0.45,0.455	0.542,0.595,0.618	-0.13
ENSMUSG00000019951	Uhrf1bp1l	chr10	+	89794482	89794624	89803018	89803212	89791362	89791481	89804711	89806213	135,151,139	108,115,89	204,194,131	73,67,58	267	319	1.5504465928e-05	0.599,0.611,0.651	0.77,0.776,0.73	-0.138
ENSMUSG00000097195	Snhg5	chr9	-	88522306	88522381	88522483	88522586	88521917	88521975	88522850	88522929	36,26,20	272,192,219	40,46,62	204,163,168	228	200	1.58112934446e-05	0.104,0.106,0.074	0.147,0.198,0.245	-0.102
ENSMUSG00000024234	Mtpap	chr18	+	4379568	4379741	4380653	4380887	4375591	4375778	4383188	4383413	265,213,191	163,110,145	243,278,215	100,77,69	298	359	1.58419767481e-05	0.662,0.7,0.613	0.745,0.813,0.79	-0.124
ENSMUSG00000060098	Prmt7	chr8	+	106217243	106217280	106219919	106220069	106212525	106212571	106227210	106227319	166,159,147	367,280,301	192,169,170	213,217,178	162	275	1.58763855192e-05	0.434,0.491,0.453	0.605,0.569,0.619	-0.138
ENSMUSG00000043535	Setx	chr2	+	29126873	29127063	29130179	29130390	29125851	29125963	29133921	29134031	109,98,88	118,73,89	49,39,27	95,80,67	315	336	1.58965717355e-05	0.496,0.589,0.513	0.355,0.342,0.301	0.2
ENSMUSG00000053414	Hunk	chr16	+	90481249	90481333	90487858	90487906	90475819	90475982	90493412	90493593	719,693,694	330,331,269	376,357,289	246,261,232	209	173	1.60414681339e-05	0.643,0.634,0.681	0.559,0.531,0.508	0.12
ENSMUSG00000027936	Crtc2	chr3	+	90257116	90257218	90259153	90259222	90254295	90254558	90259385	90259492	95,103,90	97,83,99	75,86,64	141,167,128	227	194	1.62157270676e-05	0.456,0.515,0.437	0.313,0.306,0.299	0.163
ENSMUSG00000032228	Tcf12	chr9	-	72000415	72000518	72015637	72015711	71943953	71944018	72109675	72109748	409,284,309	862,619,644	325,410,364	489,509,444	199	228	1.62305517132e-05	0.352,0.345,0.355	0.432,0.48,0.484	-0.115
ENSMUSG00000029432	Gbas	chr5	+	129748001	129748033	129753225	129753320	129746326	129746467	129754841	129754925	166,148,163	313,246,273	152,198,177	149,176,195	157	220	1.62429496731e-05	0.426,0.457,0.456	0.588,0.612,0.56	-0.14
ENSMUSG00000038299	Wdr36	chr18	+	32846829	32846962	32847141	32847317	32845590	32845645	32847588	32847709	326,260,293	402,391,440	382,467,464	369,382,375	258	301	1.62532330506e-05	0.486,0.437,0.437	0.547,0.588,0.591	-0.122
ENSMUSG00000021832	Psmc6	chr14	+	45343400	45343521	45343646	45343727	45341281	45341343	45346743	45346815	2002,1511,1618	2006,1620,1796	1415,1418,1412	1072,950,929	246	206	1.64701752888e-05	0.455,0.439,0.43	0.525,0.556,0.56	-0.106
ENSMUSG00000020719	Ddx5	chr11	-	106786225	106786359	106786447	106786544	106786066	106786132	106786908	106787074	5867,4789,4813	7912,6818,6592	5645,6123,6152	5555,5812,5168	222	259	1.64835161653e-05	0.464,0.45,0.46	0.542,0.551,0.581	-0.1
ENSMUSG00000027422	Rrbp1	chr2	-	143949671	143949755	143952191	143952275	143949269	143949368	143953233	143953329	518,392,340	426,350,364	205,225,227	298,370,334	209	209	1.65814216574e-05	0.549,0.528,0.483	0.408,0.378,0.405	0.123
ENSMUSG00000028541	B4galt2	chr4	-	117877096	117877219	117877438	117877629	117876879	117876984	117880867	117881103	381,383,373	541,435,442	194,222,185	399,412,419	316	248	1.65989164341e-05	0.356,0.409,0.398	0.276,0.297,0.257	0.111
ENSMUSG00000028034	Fubp1	chr3	+	152232394	152234570	152235467	152235604	152231876	152232022	152236606	152236826	1788,1425,1355	36,21,30	1577,1709,2215	55,71,88	2301	262	1.67551047621e-05	0.85,0.885,0.837	0.766,0.733,0.741	0.111
ENSMUSG00000029203	Ube2k	chr5	+	65581385	65581468	65591875	65591975	65571531	65571590	65594419	65594548	943,767,838	1363,1054,1115	992,927,967	833,901,849	208	225	1.6879583218e-05	0.428,0.44,0.448	0.563,0.527,0.552	-0.109
ENSMUSG00000065979	Cpped1	chr16	-	11828174	11828597	11887577	11887796	11803720	11805583	11909265	11909423	100,97,100	122,104,100	146,132,122	75,80,67	344	548	1.69546335075e-05	0.566,0.598,0.614	0.756,0.724,0.744	-0.149
ENSMUSG00000026020	Nop58	chr1	+	59700884	59700949	59702812	59702947	59698322	59698459	59704062	59704209	1158,908,1008	1656,1376,1332	1003,1141,1071	1013,976,979	190	260	1.71373372801e-05	0.489,0.475,0.509	0.575,0.615,0.6	-0.106
ENSMUSG00000024913	Lrp5	chr19	-	3586382	3586480	3590973	3591113	3584827	3585291	3591615	3591852	344,268,277	339,240,238	186,195,195	281,297,314	265	223	1.71373372801e-05	0.461,0.484,0.495	0.358,0.356,0.343	0.128
ENSMUSG00000037286	Stag1	chr9	+	100737977	100738142	100776755	100776832	100712437	100712540	100786491	100786696	323,274,308	171,146,136	277,303,239	95,70,49	290	202	1.71373372801e-05	0.568,0.567,0.612	0.67,0.751,0.773	-0.149
ENSMUSG00000038160	Atg5	chr10	+	44289862	44289990	44294595	44294674	44286031	44286197	44303566	44303729	580,468,527	364,285,290	515,453,415	177,171,147	253	204	1.71839818817e-05	0.562,0.57,0.594	0.701,0.681,0.695	-0.117
ENSMUSG00000092203	1110038B12Rik	chr17	-	34950697	34950847	34951884	34951925	34950240	34950475	34952135	34952173	908,624,846	1602,1223,1313	794,904,840	948,960,961	166	275	1.71839818817e-05	0.484,0.458,0.516	0.581,0.609,0.592	-0.108
ENSMUSG00000028948	Nol9	chr4	+	152056047	152056225	152057790	152057924	152052597	152052709	152058340	152060042	353,297,280	404,295,316	269,288,259	428,475,594	303	259	1.74474454449e-05	0.428,0.463,0.431	0.349,0.341,0.272	0.12
ENSMUSG00000071647	Eml3	chr19	+	8939416	8939504	8940902	8941033	8939187	8939285	8941129	8941563	82,60,59	136,88,123	24,30,32	95,100,140	213	256	1.78155384132e-05	0.42,0.45,0.366	0.233,0.265,0.216	0.174
ENSMUSG00000031691	Tnpo2	chr8	+	85055178	85055253	85055339	85055467	85055001	85055101	85055550	85057583	270,220,205	673,610,616	101,135,103	552,524,499	200	253	1.78155384132e-05	0.337,0.313,0.296	0.188,0.246,0.207	0.102
ENSMUSG00000025001	Hells	chr19	+	38942453	38942492	38943713	38943941	38940596	38940661	38945390	38945573	85,98,50	625,514,588	25,20,35	467,501,416	164	353	1.79655916327e-05	0.226,0.291,0.155	0.103,0.079,0.153	0.112
ENSMUSG00000022552	Sharpin	chr15	-	76347481	76347594	76347663	76347817	76347258	76347387	76347895	76348004	114,86,108	229,195,196	55,51,61	239,213,198	279	238	1.80155354943e-05	0.298,0.273,0.32	0.164,0.17,0.208	0.116
ENSMUSG00000015880	Ncapg	chr5	+	45693156	45693338	45693751	45693926	45691601	45691826	45695653	45695815	410,323,379	578,410,596	200,170,177	426,455,396	307	300	1.80650087058e-05	0.409,0.435,0.383	0.314,0.267,0.304	0.114
ENSMUSG00000038005	Hpf1	chr8	+	60895460	60895650	60896737	60896836	60893700	60893860	60900083	60900234	785,535,655	739,589,587	427,442,401	629,646,679	315	224	1.8526789987e-05	0.43,0.392,0.442	0.326,0.327,0.296	0.105
ENSMUSG00000032977	Fam207a	chr10	-	77497362	77497513	77503845	77503914	77489997	77490066	77514305	77514414	178,137,158	411,291,306	102,89,94	321,333,421	194	276	1.89399452783e-05	0.381,0.401,0.423	0.311,0.275,0.241	0.126
ENSMUSG00000022436	Sh3bp1	chr15	+	78905029	78905175	78905770	78905882	78904463	78904554	78906255	78906337	816,623,640	526,431,401	946,1132,1020	417,420,443	271	237	1.91267793384e-05	0.576,0.558,0.583	0.665,0.702,0.668	-0.106
ENSMUSG00000055681	Cope	chr8	+	70304633	70304696	70305634	70305735	70302772	70302932	70306498	70306651	663,538,568	1053,960,933	491,422,402	1160,1231,1037	188	226	1.94862060976e-05	0.431,0.403,0.423	0.337,0.292,0.318	0.103
ENSMUSG00000025470	Zfp511	chr7	+	140036819	140036893	140037515	140037640	140036411	140036606	140039325	140039445	78,64,72	185,163,180	48,42,57	191,273,268	199	250	2.01403782244e-05	0.346,0.33,0.334	0.24,0.162,0.211	0.132
ENSMUSG00000031311	Nono	chrX	+	101437208	101437377	101439486	101439680	101430492	101430552	101441515	101441817	1763,1563,1348	3216,2714,2718	1838,1868,1836	2269,2354,2192	294	319	2.0209889059e-05	0.373,0.385,0.35	0.468,0.463,0.476	-0.1
ENSMUSG00000041225	Arhgap12	chr18	-	6037017	6037116	6039353	6039455	6034449	6034552	6049276	6049358	233,170,200	193,166,152	171,161,178	208,268,311	227	224	2.0209889059e-05	0.544,0.503,0.565	0.448,0.372,0.361	0.144
ENSMUSG00000026020	Nop58	chr1	+	59690485	59690562	59692336	59692389	59684976	59685226	59695977	59696099	722,570,649	928,649,761	694,664,777	1197,1350,1423	202	178	2.04878675775e-05	0.407,0.436,0.429	0.338,0.302,0.325	0.102
ENSMUSG00000009741	Ubp1	chr9	+	113944847	113944999	113951607	113951684	113931528	113931766	113955962	113956068	360,285,274	373,287,254	293,333,355	187,188,205	277	202	2.10263200388e-05	0.413,0.42,0.44	0.533,0.564,0.558	-0.127
ENSMUSG00000093593	Gm20683	chr17	-	25840650	25840751	25840835	25840978	25840437	25840568	25841051	25841136	339,281,279	471,403,390	320,297,274	281,261,218	268	226	2.12750218755e-05	0.378,0.37,0.376	0.49,0.49,0.515	-0.124
ENSMUSG00000024013	Fgd2	chr17	+	29373217	29373297	29376827	29376974	29369244	29369337	29378312	29378459	207,199,177	345,289,264	68,73,80	220,202,192	205	272	2.1702534173e-05	0.443,0.477,0.471	0.291,0.324,0.356	0.14
ENSMUSG00000013465	Nelfb	chr2	-	25206159	25206345	25209853	25210084	25205126	25205239	25210437	25210537	945,789,797	697,604,613	628,520,523	632,698,642	356	311	2.18286352231e-05	0.542,0.533,0.532	0.465,0.394,0.416	0.111
ENSMUSG00000039968	Rsbn1l	chr5	-	20902287	20902455	20908106	20908244	20895590	20896901	20919524	20920162	138,90,124	127,119,121	134,126,143	64,68,80	263	293	2.19809169605e-05	0.548,0.457,0.533	0.7,0.674,0.666	-0.167
ENSMUSG00000025474	Tubgcp2	chr7	-	140029826	140029986	140031010	140031187	140007886	140008094	140032118	140032247	442,327,318	406,279,300	382,403,371	212,213,208	302	285	2.19898974574e-05	0.507,0.525,0.5	0.63,0.641,0.627	-0.122
ENSMUSG00000022510	Trp63	chr16	+	25882526	25882684	25884810	25884955	25870996	25871133	25886205	25886299	1807,1577,1226	2085,1745,1725	1821,2008,1703	1628,1711,1122	283	270	2.19898974574e-05	0.453,0.463,0.404	0.516,0.528,0.592	-0.105
ENSMUSG00000006740	Kif5b	chr18	-	6213392	6213454	6213969	6214087	6213186	6213296	6214511	6214540	888,695,681	638,568,550	487,456,433	617,636,447	243	187	2.22476138557e-05	0.517,0.485,0.488	0.378,0.356,0.427	0.11
ENSMUSG00000027933	Ints3	chr3	-	90413529	90413596	90415157	90415242	90411200	90411345	90415492	90415606	506,436,417	374,344,289	269,286,187	325,318,255	210	192	2.23279216827e-05	0.553,0.537,0.569	0.431,0.451,0.401	0.125
ENSMUSG00000069539	Scyl2	chr10	-	89666716	89666861	89678277	89678482	89662315	89662465	89686037	89686285	169,118,145	277,224,261	64,50,89	265,313,200	330	270	2.23931326876e-05	0.333,0.301,0.313	0.165,0.116,0.267	0.133
ENSMUSG00000019810	Fuca2	chr10	+	13505738	13506078	13506705	13506916	13503070	13503258	13507234	13507425	305,229,273	356,232,253	160,205,143	274,342,272	465	336	2.23931326876e-05	0.382,0.416,0.438	0.297,0.302,0.275	0.121
ENSMUSG00000025626	Phf6	chrX	+	52917165	52917267	52931572	52931706	52916552	52916736	52931980	52932024	364,296,272	799,648,592	122,127,136	520,458,426	227	259	2.30908924082e-05	0.342,0.343,0.344	0.211,0.24,0.267	0.104
ENSMUSG00000069089	Cdk7	chr13	-	100719301	100719370	100720585	100720653	100717571	100717682	100722679	100722713	207,158,181	504,422,501	61,45,54	279,247,238	193	194	2.33870500763e-05	0.292,0.273,0.266	0.18,0.155,0.186	0.103
ENSMUSG00000048402	Gli2	chr1	-	118866571	118866757	119002039	119002206	118855435	118855637	119053301	119053339	125,116,132	252,224,158	64,73,85	222,300,256	292	311	2.33870500763e-05	0.346,0.355,0.471	0.235,0.206,0.261	0.157
ENSMUSG00000025995	Wdr75	chr1	+	45818821	45818917	45819488	45819658	45817262	45818264	45820130	45820190	539,418,462	697,529,542	385,409,389	682,792,858	221	295	2.37359141993e-05	0.508,0.513,0.532	0.43,0.408,0.377	0.113
ENSMUSG00000024493	Lars	chr18	-	42251292	42251380	42257069	42257194	42250828	42250909	42261960	42262122	388,338,376	219,172,175	272,330,300	100,87,71	250	213	2.3883432214e-05	0.602,0.626,0.647	0.699,0.764,0.783	-0.124
ENSMUSG00000032582	Rbm6	chr9	-	107796476	107796537	107800698	107800773	107791751	107792018	107833433	107833507	220,210,232	414,346,407	126,128,136	395,449,327	200	186	2.4014441e-05	0.331,0.361,0.346	0.229,0.21,0.279	0.107
ENSMUSG00000000532	Acvr1b	chr15	+	101201977	101202145	101202937	101203094	101198783	101199014	101204452	101204577	732,619,597	695,586,552	662,646,588	410,411,315	293	282	2.41925351313e-05	0.503,0.504,0.51	0.608,0.602,0.642	-0.112
ENSMUSG00000024962	Vegfb	chr19	-	6986289	6986486	6986773	6986816	6986020	6986094	6987351	6987629	44,44,35	320,254,254	17,15,28	302,336,298	168	322	2.50553865363e-05	0.209,0.249,0.209	0.097,0.079,0.153	0.113
ENSMUSG00000020697	Lig3	chr11	+	82795708	82795786	82796027	82796151	82795364	82795452	82797305	82797448	204,210,225	376,314,296	216,266,158	151,165,171	203	249	2.51587853585e-05	0.4,0.451,0.483	0.637,0.664,0.531	-0.166
ENSMUSG00000019854	Reps1	chr10	+	18096181	18096336	18107670	18107748	18094844	18094908	18114398	18114486	741,545,554	532,414,349	344,395,375	433,386,428	280	203	2.53493554009e-05	0.502,0.488,0.535	0.365,0.426,0.388	0.115
ENSMUSG00000032560	Dnajc13	chr9	-	104238464	104238540	104246759	104246840	104237576	104237726	104262698	104262930	56,67,63	133,105,108	93,94,125	88,83,61	206	201	2.60245732579e-05	0.291,0.384,0.363	0.508,0.525,0.667	-0.221
ENSMUSG00000021911	Parg	chr14	+	32271629	32271708	32274849	32274958	32262683	32262831	32284098	32284204	325,287,291	309,276,273	360,346,294	175,226,170	204	234	2.64302351133e-05	0.547,0.544,0.55	0.702,0.637,0.665	-0.121
ENSMUSG00000021796	Bmpr1a	chr14	-	34424945	34425138	34429655	34429800	34422559	34422857	34434378	34434478	958,853,681	915,821,720	418,415,279	628,568,513	270	318	2.67484949873e-05	0.552,0.55,0.527	0.439,0.463,0.39	0.112
ENSMUSG00000038241	Cep250	chr2	+	155995318	155995420	155996271	155996334	155994844	155994991	155998167	155998900	183,178,172	61,62,59	172,193,154	24,30,28	227	188	2.69719562098e-05	0.713,0.704,0.707	0.856,0.842,0.82	-0.131
ENSMUSG00000027933	Ints3	chr3	-	90404513	90404601	90406173	90406365	90403984	90404064	90408501	90408599	543,500,493	375,355,307	407,424,325	373,479,454	317	213	2.72499420625e-05	0.493,0.486,0.519	0.423,0.373,0.325	0.126
ENSMUSG00000025041	Nt5c2	chr19	-	46892504	46892612	46893518	46893560	46892234	46892301	46894520	46894604	92,65,64	368,276,269	44,40,56	325,419,386	167	233	2.74081837601e-05	0.259,0.247,0.249	0.159,0.118,0.168	0.103
ENSMUSG00000086841	2410006H16Rik	chr11	+	62603234	62603282	62603596	62603646	62602876	62603023	62604402	62604466	764,589,626	546,436,381	831,758,835	337,376,342	173	175	2.77992695774e-05	0.586,0.577,0.624	0.714,0.671,0.712	-0.103
ENSMUSG00000039959	Hip1	chr5	-	135444734	135444792	135449683	135449824	135440248	135440324	135451573	135451635	116,96,98	82,65,79	34,46,43	55,77,62	266	183	2.80054272124e-05	0.493,0.504,0.46	0.298,0.291,0.323	0.182
ENSMUSG00000021589	Rhobtb3	chr13	-	75910629	75910995	75913342	75913454	75902177	75902290	75917692	75917847	608,494,490	340,318,377	315,338,265	357,296,358	237	491	2.8022341559e-05	0.787,0.763,0.729	0.646,0.703,0.605	0.108
ENSMUSG00000030034	Ino80b	chr6	-	83124306	83124425	83124584	83124777	83123993	83124163	83125010	83125431	280,228,224	266,267,270	309,304,416	196,219,176	318	244	2.82885302268e-05	0.447,0.396,0.389	0.547,0.516,0.645	-0.159
ENSMUSG00000028580	Pum1	chr4	+	130701041	130701110	130727997	130728164	130668924	130669298	130730277	130730548	301,224,205	608,490,373	186,188,158	224,230,181	194	292	2.83989880761e-05	0.427,0.408,0.453	0.556,0.552,0.568	-0.129
ENSMUSG00000028790	Khdrbs1	chr4	-	129727554	129727671	129730200	129730325	129725575	129725722	129741778	129742297	2449,1989,2044	3376,2775,2813	1830,2332,2176	2019,1876,1824	250	242	2.83989880761e-05	0.413,0.41,0.413	0.467,0.546,0.536	-0.104
ENSMUSG00000024381	Bin1	chr18	+	32426223	32426352	32431670	32431742	32424819	32424967	32431982	32432093	130,130,99	254,219,255	80,115,101	102,119,86	254	197	2.83989880761e-05	0.284,0.315,0.231	0.378,0.428,0.477	-0.151
ENSMUSG00000030815	Phkg2	chr7	+	127577534	127577646	127579666	127579732	127573582	127573966	127579809	127579973	249,211,190	186,139,144	116,98,102	147,140,125	237	191	2.83989880761e-05	0.519,0.55,0.515	0.389,0.361,0.397	0.146
ENSMUSG00000052139	Bre	chr5	+	31901054	31901164	32001360	32001460	31831084	31831159	32004709	32004780	316,259,236	251,173,182	377,371,355	178,153,154	235	225	2.84173344157e-05	0.547,0.589,0.554	0.67,0.699,0.688	-0.122
ENSMUSG00000025369	Smarcc2	chr10	+	128483174	128483336	128483590	128483655	128482683	128482942	128484078	128484214	544,474,471	282,227,261	311,422,389	292,305,341	287	190	2.92947076721e-05	0.561,0.58,0.544	0.414,0.478,0.43	0.121
ENSMUSG00000058594	Fbxo18	chr2	-	11759928	11760023	11762830	11763021	11758279	11758448	11763869	11764005	405,333,314	341,297,288	292,321,270	160,171,135	316	220	2.93480880404e-05	0.453,0.438,0.432	0.56,0.567,0.582	-0.129
ENSMUSG00000029705	Cux1	chr5	-	136254066	136254183	136256231	136256344	136252542	136252626	136256799	136256866	603,561,432	448,362,330	525,538,543	204,279,234	238	242	2.95107950051e-05	0.578,0.612,0.571	0.724,0.662,0.702	-0.109
ENSMUSG00000041308	Sntb2	chr8	+	106997065	106997208	107001509	107001706	106991395	106991606	107009780	107009965	96,94,77	96,86,83	44,39,20	91,77,58	268	322	2.96843805874e-05	0.546,0.568,0.527	0.367,0.378,0.293	0.201
ENSMUSG00000037896	Rcor1	chr12	+	111099919	111100038	111101629	111101708	111097454	111097616	111103610	111103805	265,209,212	199,157,154	172,164,157	212,237,187	244	204	2.97485881306e-05	0.527,0.527,0.535	0.404,0.367,0.412	0.135
ENSMUSG00000041238	Rbbp8	chr18	+	11660734	11660941	11672581	11672624	11633275	11633524	11677594	11677690	663,535,610	181,139,154	662,701,611	100,89,113	332	168	3.012940623e-05	0.65,0.661,0.667	0.77,0.799,0.732	-0.108
ENSMUSG00000017428	Psmd11	chr11	+	80462610	80462671	80465013	80465076	80460595	80460740	80469801	80469927	474,381,388	360,283,284	454,415,296	185,175,162	186	188	3.012940623e-05	0.571,0.576,0.58	0.713,0.706,0.649	-0.114
ENSMUSG00000058486	Wdr91	chr6	-	34886807	34886916	34888953	34889122	34886065	34886178	34889236	34889331	130,140,115	125,96,109	172,151,162	52,83,51	294	234	3.01476990005e-05	0.453,0.537,0.456	0.725,0.592,0.717	-0.196
ENSMUSG00000024785	Rcl1	chr19	+	29130649	29130806	29134399	29134503	29127998	29128124	29143141	29143843	499,415,373	571,448,482	280,275,242	515,517,458	282	229	3.07232587441e-05	0.415,0.429,0.386	0.306,0.302,0.3	0.107
ENSMUSG00000030189	Ybx3	chr6	-	131383500	131383534	131384502	131384566	131380875	131380965	131388017	131388476	169,143,167	324,263,273	91,89,168	398,423,374	189	159	3.08101772794e-05	0.305,0.314,0.34	0.161,0.15,0.274	0.125
ENSMUSG00000028608	0610037L13Rik	chr4	+	107891464	107891521	107891954	107892036	107890118	107890202	107892221	107892253	254,229,263	315,228,220	263,302,287	158,163,170	182	207	3.15847477065e-05	0.478,0.533,0.576	0.654,0.678,0.658	-0.134
ENSMUSG00000021687	Scamp1	chr13	-	94233081	94233180	94252992	94253070	94232071	94232180	94285219	94285829	181,149,136	342,255,230	193,195,147	182,217,148	203	224	3.18376463949e-05	0.369,0.392,0.395	0.539,0.498,0.523	-0.135
ENSMUSG00000010663	Fads1	chr19	+	10191439	10191500	10192911	10192988	10186754	10186883	10193700	10193798	255,193,221	212,190,187	205,175,157	91,88,86	186	202	3.25318916159e-05	0.566,0.525,0.562	0.71,0.684,0.665	-0.135
ENSMUSG00000029063	Nadk	chr4	+	155587684	155587784	155588609	155588692	155587356	155587496	155589327	155589620	472,374,343	389,331,301	398,491,348	242,225,185	225	208	3.29857367482e-05	0.529,0.511,0.513	0.603,0.669,0.635	-0.118
ENSMUSG00000036461	Elf1	chr14	+	79565461	79565572	79567149	79567314	79560746	79560927	79569220	79569304	376,245,237	516,473,413	286,306,297	741,854,805	236	290	3.41350255177e-05	0.472,0.389,0.414	0.322,0.306,0.312	0.112
ENSMUSG00000020385	Clk4	chr11	+	51268164	51268231	51270536	51270595	51267170	51267331	51271799	51272022	31,35,38	108,95,107	105,73,52	105,80,93	192	184	3.41494601387e-05	0.216,0.261,0.254	0.489,0.467,0.349	-0.191
ENSMUSG00000032393	Dpp8	chr9	+	65066350	65066496	65074438	65074585	65063818	65063954	65075735	65075888	503,397,361	350,241,266	424,419,394	166,180,164	271	272	3.44213738304e-05	0.591,0.623,0.577	0.719,0.7,0.707	-0.112
ENSMUSG00000071646	Mta2	chr19	+	8947251	8947440	8947524	8947599	8947036	8947136	8947726	8947785	1576,1304,1202	780,615,592	883,886,802	678,629,610	314	200	3.44213738304e-05	0.563,0.575,0.564	0.453,0.473,0.456	0.107
ENSMUSG00000021327	Zkscan3	chr13	-	21393961	21394085	21394516	21394581	21387012	21388706	21394758	21394906	411,303,335	691,555,617	342,343,312	354,439,323	190	249	3.44213738304e-05	0.438,0.417,0.416	0.559,0.506,0.559	-0.118
ENSMUSG00000021820	Camk2g	chr14	-	20744603	20744648	20755658	20755702	20742704	20742753	20760143	20760186	140,92,100	119,81,86	87,89,61	132,156,106	169	170	3.44213738304e-05	0.542,0.533,0.539	0.399,0.365,0.367	0.161
ENSMUSG00000026388	3110009E18Rik	chr1	+	120160605	120160656	120166134	120166172	120150602	120150747	120171400	120171482	42,42,35	25,11,15	73,69,63	10,2,9	176	163	3.44499162095e-05	0.609,0.78,0.684	0.871,0.97,0.866	-0.211
ENSMUSG00000013160	Atp6v0d1	chr8	-	105529173	105529253	105530814	105530993	105525623	105525701	105539320	105539492	487,375,375	387,339,332	328,312,348	475,455,429	304	205	3.46327437637e-05	0.459,0.427,0.432	0.318,0.316,0.354	0.11
ENSMUSG00000031691	Tnpo2	chr8	+	85054691	85054797	85055001	85055101	85054325	85054421	85055178	85055253	177,119,107	296,244,246	126,120,117	126,154,119	231	225	3.49365402734e-05	0.368,0.322,0.298	0.493,0.431,0.489	-0.142
ENSMUSG00000035232	Pdk3	chrX	-	93808870	93808942	93813926	93814068	93802208	93802393	93831846	93832201	293,189,218	331,290,283	118,110,118	270,249,252	267	197	3.51704882801e-05	0.395,0.325,0.362	0.244,0.246,0.257	0.112
ENSMUSG00000063273	Naa15	chr3	+	51455833	51456003	51457297	51457450	51451309	51451382	51458621	51458750	769,601,587	794,676,715	549,529,454	408,385,307	295	278	3.51704882801e-05	0.477,0.456,0.436	0.559,0.564,0.582	-0.112
ENSMUSG00000033423	Eri3	chr4	+	117552967	117553043	117564620	117564898	117550364	117550730	117582599	117582716	235,183,209	796,612,757	160,144,185	931,932,893	201	403	3.51704882801e-05	0.372,0.375,0.356	0.256,0.237,0.293	0.106
ENSMUSG00000015697	Setdb1	chr3	-	95324304	95324393	95324629	95324841	95323524	95324190	95325717	95325883	845,781,853	539,423,432	812,895,888	303,296,329	337	214	3.59842204495e-05	0.499,0.54,0.556	0.63,0.658,0.632	-0.108
ENSMUSG00000026491	Ahctf1	chr1	-	179757934	179758029	179760261	179760361	179755448	179755654	179762544	179762962	258,178,181	331,242,291	75,101,63	221,200,189	225	220	3.79368949284e-05	0.433,0.418,0.378	0.249,0.331,0.246	0.134
ENSMUSG00000060227	Casc4	chr2	+	121906697	121906778	121910798	121910897	121905929	121906071	121911870	121912041	201,131,160	257,185,260	109,106,122	314,314,242	206	224	3.86035056251e-05	0.46,0.435,0.401	0.274,0.269,0.354	0.133
ENSMUSG00000063884	Ptcd3	chr6	-	71902855	71902960	71903425	71903494	71901195	71901319	71905097	71905143	162,128,109	562,409,417	126,134,134	268,252,276	194	230	3.92286235085e-05	0.255,0.271,0.237	0.358,0.387,0.365	-0.116
ENSMUSG00000008090	Fgfrl1	chr5	+	108694894	108695118	108703285	108703558	108694501	108694532	108704666	108704747	10,6,12	70,67,74	1,0,0	29,26,21	349	398	3.93683396689e-05	0.14,0.093,0.156	0.038,0.0,0.0	0.117
ENSMUSG00000031403	Dkc1	chrX	+	75100029	75100094	75102421	75102565	75098762	75098947	75104339	75104460	602,517,534	1078,921,922	506,513,464	1441,1369,1218	190	269	4.04745606598e-05	0.442,0.443,0.451	0.332,0.347,0.35	0.102
ENSMUSG00000074071	Fam169b	chr7	+	68321819	68321905	68329221	68329399	68304551	68304651	68350233	68350416	0,0,0	11,4,1	2,0,3	0,4,0	211	303	4.05741237955e-05	0.0,0.0,0.0	1.0,0.0,1.0	-0.667
ENSMUSG00000017843	Ppp2r5c	chr12	+	110522490	110522690	110544074	110544185	110485738	110485952	110545594	110545687	466,323,368	522,433,450	287,268,281	490,540,599	325	236	4.09737437944e-05	0.393,0.351,0.373	0.298,0.265,0.254	0.1
ENSMUSG00000022477	Aco2	chr15	+	81904762	81904867	81905851	81905943	81903855	81904006	81907425	81907531	1045,860,837	793,665,744	1099,1085,1048	588,574,539	230	217	4.10519708167e-05	0.554,0.55,0.515	0.638,0.641,0.647	-0.102
ENSMUSG00000020257	Wdr82	chr9	+	106180565	106180632	106184179	106184296	106176676	106176710	106184682	106184838	472,349,382	966,788,828	531,512,535	768,754,670	192	242	4.11127691337e-05	0.381,0.358,0.368	0.466,0.461,0.502	-0.107
ENSMUSG00000020903	Stx8	chr11	+	68011314	68011439	68020905	68020998	67984562	67984673	68109276	68109378	439,314,404	194,141,163	352,360,307	102,71,80	250	218	4.13433747701e-05	0.664,0.66,0.684	0.751,0.816,0.77	-0.11
ENSMUSG00000000916	Nsun5	chr5	+	135374183	135374299	135374926	135375105	135373953	135374092	135375274	135375485	127,107,104	120,101,76	121,123,150	55,52,70	241	304	4.15830044881e-05	0.572,0.572,0.633	0.735,0.749,0.73	-0.146
ENSMUSG00000016028	Celsr1	chr15	-	85903285	85903411	85903925	85904052	85902801	85902896	85905438	85905518	286,222,150	350,301,243	137,155,202	342,380,406	252	251	4.18496193748e-05	0.449,0.424,0.381	0.285,0.289,0.331	0.116
ENSMUSG00000029056	Pank4	chr4	+	154979491	154979592	154979725	154979794	154978920	154979025	154980494	154980938	205,161,148	167,160,130	110,105,107	165,191,157	226	194	4.28462879067e-05	0.513,0.463,0.494	0.364,0.321,0.369	0.139
ENSMUSG00000029924	Slc37a3	chr6	-	39359949	39360042	39364502	39364611	39357399	39357483	39366888	39367046	366,299,274	259,220,255	238,243,222	110,129,85	234	218	4.30631780389e-05	0.568,0.559,0.5	0.668,0.637,0.709	-0.129
ENSMUSG00000024477	Pggt1b	chr18	-	46248870	46249055	46254278	46254324	46246561	46246670	46258084	46258217	65,67,51	172,132,113	24,27,29	114,136,143	171	310	4.60613238145e-05	0.407,0.479,0.45	0.276,0.265,0.269	0.175
ENSMUSG00000053286	Trmt1l	chr1	+	151433793	151433904	151435727	151435841	151428641	151429102	151439515	151439580	136,148,117	287,255,221	67,65,62	209,238,222	236	239	4.70388052232e-05	0.324,0.37,0.349	0.245,0.217,0.22	0.12
ENSMUSG00000020326	Ccng1	chr11	-	40751439	40751518	40752103	40752357	40751260	40751359	40753807	40754068	455,402,414	179,146,194	309,338,251	182,236,189	379	204	4.70388052232e-05	0.578,0.597,0.535	0.477,0.435,0.417	0.127
ENSMUSG00000003992	Ssbp2	chr13	+	91524584	91524657	91564609	91564694	91461049	91461248	91642301	91642391	194,132,127	400,312,281	218,259,297	338,332,309	198	210	4.70388052232e-05	0.34,0.31,0.324	0.406,0.453,0.505	-0.13
ENSMUSG00000008690	Ncaph2	chr15	+	89363765	89363834	89363921	89364001	89363604	89363689	89364087	89364242	670,588,617	1254,987,1062	544,541,497	616,639,554	194	205	4.70388052232e-05	0.361,0.386,0.38	0.483,0.472,0.487	-0.105
ENSMUSG00000038582	Pptc7	chr5	+	122313594	122313793	122317110	122317234	122308130	122308310	122319713	122319843	159,121,89	150,125,105	79,87,60	139,161,137	324	249	4.71759012381e-05	0.449,0.427,0.394	0.304,0.293,0.252	0.14
ENSMUSG00000039233	Tbce	chr13	-	14001109	14001178	14005142	14005283	14000057	14000117	14005787	14005852	300,233,290	113,72,82	272,295,315	51,61,39	266	194	4.72988321222e-05	0.659,0.702,0.721	0.795,0.779,0.855	-0.116
ENSMUSG00000030029	Lrig1	chr6	-	94607291	94607438	94608039	94608165	94606102	94606363	94608708	94609128	146,146,131	186,154,145	146,170,132	279,296,353	251	272	4.75413523335e-05	0.46,0.507,0.495	0.362,0.384,0.288	0.143
ENSMUSG00000038383	Pigu	chr2	-	155314501	155314599	155328580	155328681	155301200	155301355	155331148	155331258	580,477,523	386,301,351	498,580,557	221,252,200	226	223	4.90339475185e-05	0.597,0.61,0.595	0.69,0.694,0.733	-0.105
ENSMUSG00000031921	Terf2	chr8	-	107094821	107094952	107095928	107096024	107082982	107083069	107096121	107096514	224,208,171	282,223,203	122,136,97	226,257,289	221	256	4.96293249054e-05	0.479,0.519,0.494	0.385,0.38,0.28	0.149
ENSMUSG00000036026	Tmem63b	chr17	-	45662862	45662968	45664743	45664809	45661756	45661924	45664918	45665005	245,186,198	265,254,258	119,141,120	252,292,256	191	231	4.99811511342e-05	0.528,0.47,0.481	0.364,0.369,0.362	0.128
ENSMUSG00000003199	Mpnd	chr17	+	56011865	56011962	56012415	56012492	56011617	56011699	56014940	56015109	1050,874,794	799,658,695	547,513,500	676,688,542	222	202	5.1090469886e-05	0.545,0.547,0.51	0.424,0.404,0.456	0.106
ENSMUSG00000038160	Atg5	chr10	+	44294595	44294674	44303566	44303729	44289862	44289990	44319459	44319554	284,243,236	546,360,444	151,147,120	408,413,386	204	288	5.18078493846e-05	0.423,0.488,0.429	0.343,0.334,0.305	0.119
ENSMUSG00000035754	Wdr18	chr10	+	79964925	79965059	79966344	79966469	79961001	79961112	79966559	79966726	898,791,760	948,822,798	684,699,645	1105,1172,956	259	250	5.30341314156e-05	0.478,0.482,0.479	0.374,0.365,0.394	0.102
ENSMUSG00000027187	Cat	chr2	-	103467693	103467885	103470298	103470424	103467076	103467229	103471765	103471870	669,523,638	672,523,576	344,370,291	496,515,502	251	317	5.30827734429e-05	0.557,0.558,0.583	0.467,0.476,0.423	0.111
ENSMUSG00000024539	Ptpn2	chr18	-	67688890	67688989	67711836	67711927	67681442	67681577	67724441	67724573	490,375,429	556,405,478	474,478,445	313,374,300	216	224	5.32847192825e-05	0.478,0.49,0.482	0.611,0.57,0.606	-0.112
ENSMUSG00000003199	Mpnd	chr17	+	56011865	56011962	56012270	56012492	56011617	56011699	56014940	56015109	1050,874,794	812,670,702	547,513,500	684,697,551	222	347	5.35156912198e-05	0.669,0.671,0.639	0.556,0.535,0.587	0.1
ENSMUSG00000029504	Ddx51	chr5	+	110655306	110655413	110655759	110655905	110655091	110655163	110656039	110656232	246,209,222	229,190,169	128,154,121	180,231,188	232	271	5.35677873191e-05	0.557,0.562,0.605	0.454,0.438,0.429	0.134
ENSMUSG00000022789	Dnm1l	chr16	-	16332000	16332132	16333828	16333949	16329802	16330009	16336852	16337015	694,598,554	634,539,619	402,437,355	615,661,524	246	257	5.36378623258e-05	0.533,0.537,0.483	0.406,0.409,0.414	0.108
ENSMUSG00000003500	Impdh1	chr6	-	29206305	29206512	29206922	29206997	29206065	29206153	29207094	29207196	200,172,224	189,164,149	221,191,130	72,77,82	200	332	5.38240137401e-05	0.637,0.635,0.714	0.836,0.805,0.725	-0.127
ENSMUSG00000029086	Prom1	chr5	-	44047497	44047618	44055877	44056083	44045519	44045583	44063125	44063184	385,300,344	439,368,436	222,167,150	383,335,333	331	246	5.39948141745e-05	0.395,0.377,0.37	0.301,0.27,0.251	0.107
ENSMUSG00000029673	Auts2	chr5	-	131461281	131461353	131466031	131466127	131460126	131460156	131470413	131470458	197,157,158	149,136,127	313,270,210	110,134,109	221	197	5.43508272433e-05	0.541,0.507,0.526	0.717,0.642,0.632	-0.139
ENSMUSG00000027263	Tubgcp4	chr2	+	121184333	121184499	121188131	121188182	121183488	121183690	121188524	121188630	326,218,172	156,143,146	152,122,112	158,168,168	291	176	5.49949366287e-05	0.558,0.48,0.416	0.368,0.305,0.287	0.165
ENSMUSG00000020572	Nampt	chr12	+	32842684	32842804	32846705	32846846	32840924	32841150	32848616	32848751	642,541,597	674,557,768	531,431,399	810,893,642	245	266	5.57574429202e-05	0.508,0.513,0.458	0.416,0.344,0.403	0.105
ENSMUSG00000039048	Foxred1	chr9	-	35209415	35209529	35209944	35210165	35209037	35209156	35210806	35211055	215,199,218	262,215,229	196,199,247	137,136,112	346	239	5.67512811138e-05	0.362,0.39,0.397	0.497,0.503,0.604	-0.152
ENSMUSG00000004880	Lbr	chr1	-	181821435	181821627	181825621	181825676	181820673	181820777	181828711	181828908	236,194,198	634,539,533	85,78,61	320,387,345	180	317	5.71077086584e-05	0.396,0.388,0.395	0.319,0.262,0.237	0.12
ENSMUSG00000020741	Cluh	chr11	+	74665181	74665426	74665692	74665777	74665006	74665069	74665922	74666076	266,243,229	367,247,227	306,454,421	246,297,265	370	210	5.73564742579e-05	0.291,0.358,0.364	0.414,0.465,0.474	-0.113
ENSMUSG00000060510	Zfp266	chr9	-	20506727	20506882	20508018	20508185	20505976	20506065	20521019	20521119	519,364,385	712,609,595	336,314,311	340,321,266	292	280	5.79018322614e-05	0.411,0.364,0.383	0.487,0.484,0.529	-0.114
ENSMUSG00000022635	Zcrb1	chr15	-	93391050	93391158	93391453	93391565	93387746	93387859	93395586	93395615	445,335,365	884,743,936	425,408,420	585,627,599	237	233	5.84247905469e-05	0.331,0.307,0.277	0.417,0.39,0.408	-0.1
ENSMUSG00000022336	Eif3e	chr15	-	43251479	43251614	43270878	43270983	43250039	43250237	43272275	43272318	2123,1651,1837	2577,1877,2173	999,872,862	1512,1575,2005	230	260	5.88072690415e-05	0.482,0.499,0.489	0.428,0.385,0.327	0.11
ENSMUSG00000001247	Lsr	chr7	-	30965968	30966088	30971867	30972212	30962097	30962244	30973079	30973322	645,524,655	665,483,419	631,713,849	379,288,364	470	245	5.92868017158e-05	0.336,0.361,0.449	0.465,0.563,0.549	-0.144
ENSMUSG00000089872	Rps6kc1	chr1	-	190885333	190885427	190888648	190888764	190871591	190871951	190899450	190899571	166,144,151	132,78,85	157,141,146	42,57,36	241	219	5.9556872323e-05	0.533,0.627,0.617	0.773,0.692,0.787	-0.158
ENSMUSG00000053644	Aldh7a1	chr18	-	56542224	56542322	56544964	56545042	56538700	56538742	56546903	56546948	532,434,443	553,430,442	326,268,282	456,458,475	203	223	6.01029779874e-05	0.514,0.526,0.524	0.44,0.391,0.395	0.113
ENSMUSG00000046707	Csnk2a2	chr8	-	95465650	95465710	95473370	95473421	95461545	95461629	95477211	95477313	163,124,116	294,241,274	73,66,108	265,310,307	176	185	6.05512380898e-05	0.368,0.351,0.308	0.225,0.183,0.27	0.116
ENSMUSG00000020955	Ap4s1	chr12	+	51720635	51720722	51722979	51723048	51716941	51717150	51730887	51730899	452,295,341	217,153,186	295,378,306	99,78,105	212	194	6.1272632978e-05	0.656,0.638,0.627	0.732,0.816,0.727	-0.118
ENSMUSG00000028917	Plekhm2	chr4	-	141630991	141631056	141631289	141631380	141630571	141630660	141631509	141631579	208,161,155	111,92,83	150,122,112	33,34,38	216	190	6.17655587879e-05	0.622,0.606,0.622	0.8,0.759,0.722	-0.144
ENSMUSG00000031791	Tmem38a	chr8	+	72579562	72579719	72584699	72584817	72572090	72572227	72585861	72586181	148,119,117	245,151,181	88,99,97	281,244,226	282	243	6.2177924975e-05	0.342,0.404,0.358	0.213,0.259,0.27	0.121
ENSMUSG00000036565	Ttyh3	chr5	-	140633563	140633636	140634758	140634854	140633264	140633340	140635181	140635402	637,481,455	705,516,524	262,249,225	405,507,379	221	198	6.23944585711e-05	0.447,0.455,0.438	0.367,0.306,0.347	0.107
ENSMUSG00000041303	Gtf3c3	chr1	-	54403510	54403635	54404979	54405170	54399128	54399281	54405836	54406074	318,236,259	408,282,339	159,145,119	302,315,264	316	250	6.44919104327e-05	0.381,0.398,0.377	0.294,0.267,0.263	0.111
ENSMUSG00000014601	Strip1	chr3	-	107625680	107625749	107626735	107626856	107624624	107624731	107626944	107627079	346,272,274	154,118,114	154,156,133	112,124,101	246	194	6.55547628431e-05	0.639,0.645,0.655	0.52,0.498,0.509	0.137
ENSMUSG00000029071	Dvl1	chr4	+	155853636	155854086	155854329	155854468	155853417	155853487	155854565	155854659	186,178,161	232,159,141	100,132,121	252,217,171	575	264	6.63876027733e-05	0.269,0.339,0.344	0.154,0.218,0.245	0.112
ENSMUSG00000074476	Spc24	chr9	-	21757116	21757193	21757684	21757829	21755441	21756295	21760118	21760286	697,466,566	327,279,284	427,533,638	166,139,205	270	202	6.83296962507e-05	0.615,0.555,0.599	0.658,0.742,0.7	-0.11
ENSMUSG00000036707	Cab39	chr1	+	85844592	85844652	85847409	85847475	85842197	85842366	85848276	85848420	626,476,567	593,450,528	490,457,331	628,657,558	185	191	6.83296962507e-05	0.522,0.522,0.526	0.446,0.418,0.38	0.109
ENSMUSG00000019907	Ppp1r12a	chr10	+	108252756	108252924	108253324	108253495	108251839	108251944	108259755	108259846	276,260,200	420,361,348	244,218,207	179,237,189	293	296	6.85436372241e-05	0.399,0.421,0.367	0.579,0.482,0.525	-0.133
ENSMUSG00000028392	Bspry	chr4	+	62488185	62488211	62494732	62494857	62486412	62486643	62495997	62497298	30,30,28	83,57,75	30,44,35	22,27,44	151	250	6.85436372241e-05	0.374,0.466,0.382	0.693,0.73,0.568	-0.256
ENSMUSG00000004788	Eif2b2	chr12	+	85222743	85222839	85224554	85224621	85221476	85221640	85226002	85226150	593,505,494	549,437,442	386,352,368	514,520,505	221	192	6.90559629067e-05	0.484,0.501,0.493	0.395,0.37,0.388	0.108
ENSMUSG00000029676	Pot1a	chr6	-	25798008	25798055	25800283	25800510	25794559	25794674	25805874	25805941	161,146,128	71,48,40	59,86,64	62,57,47	352	172	6.98414829796e-05	0.526,0.598,0.61	0.317,0.424,0.4	0.198
ENSMUSG00000026039	Sgol2a	chr1	+	57998095	57998221	57999963	58000139	57995970	57996312	58001217	58001295	105,77,118	104,103,92	80,96,111	49,36,36	251	301	7.05091258531e-05	0.548,0.473,0.606	0.662,0.762,0.787	-0.195
ENSMUSG00000025218	Poll	chr19	-	45558624	45558919	45559579	45559716	45558255	45558415	45560485	45560531	32,45,37	211,239,187	12,21,9	195,190,178	262	420	7.05736815503e-05	0.196,0.232,0.241	0.09,0.151,0.075	0.118
ENSMUSG00000029673	Auts2	chr5	-	131466031	131466127	131470413	131470458	131461281	131461353	131472237	131472479	58,50,40	383,349,330	67,75,61	267,283,219	170	221	7.2304904893e-05	0.164,0.157,0.136	0.246,0.256,0.266	-0.104
ENSMUSG00000021981	Cab39l	chr14	+	59461634	59461702	59496802	59496944	59459093	59459241	59499543	59499708	148,127,124	301,224,214	84,68,81	255,255,247	193	267	7.3275930062e-05	0.405,0.44,0.445	0.313,0.269,0.312	0.132
ENSMUSG00000003948	Mmd	chr11	+	90264502	90264577	90266044	90266146	90259826	90259987	90267511	90267581	163,128,135	262,224,229	140,141,102	117,129,117	200	227	7.36538749867e-05	0.414,0.393,0.401	0.576,0.554,0.497	-0.14
ENSMUSG00000021993	Mipep	chr14	+	60814952	60815005	60827298	60827452	60811098	60811159	60829386	60829464	114,79,125	328,297,339	151,164,121	268,275,231	178	279	7.36538749867e-05	0.353,0.294,0.366	0.469,0.483,0.451	-0.13
ENSMUSG00000032480	Dhx30	chr9	-	110086119	110086326	110086530	110086706	110085949	110086031	110086931	110087036	708,517,567	543,376,375	592,550,567	255,293,239	301	332	7.36685008042e-05	0.59,0.603,0.625	0.719,0.674,0.724	-0.1
ENSMUSG00000015363	Trabd	chr15	+	89081950	89082117	89082650	89082791	89081352	89081453	89084697	89084808	60,53,54	237,218,169	49,57,41	74,109,86	292	266	7.48344832906e-05	0.187,0.181,0.225	0.376,0.323,0.303	-0.136
ENSMUSG00000026775	Yme1l1	chr2	+	23175168	23175252	23181025	23181108	23172955	23173106	23183212	23183303	923,664,716	671,558,691	551,502,397	649,614,581	209	208	7.5201554776e-05	0.578,0.542,0.508	0.458,0.449,0.405	0.105
ENSMUSG00000038773	Kdm3b	chr18	+	34796787	34796912	34799284	34799359	34795674	34795780	34803449	34804049	313,286,306	265,200,218	192,240,193	201,294,278	250	200	7.87863615818e-05	0.486,0.534,0.529	0.433,0.395,0.357	0.121
ENSMUSG00000030815	Phkg2	chr7	+	127577534	127577710	127579666	127579732	127573528	127573966	127579809	127579973	254,214,196	186,139,144	123,104,107	147,140,125	301	191	7.92851613887e-05	0.464,0.494,0.463	0.347,0.32,0.352	0.134
ENSMUSG00000025451	Paip1	chr13	+	119450695	119450813	119451791	119451846	119449903	119450010	119455695	119455789	1287,1118,1041	477,383,459	741,771,642	413,425,420	243	180	8.06088462398e-05	0.667,0.684,0.627	0.571,0.573,0.531	0.101
ENSMUSG00000034575	Papd7	chr13	-	69502905	69503078	69503634	69503735	69502190	69502349	69504605	69504732	239,202,223	288,257,221	161,161,148	349,289,261	226	298	8.06240205062e-05	0.523,0.509,0.571	0.378,0.423,0.428	0.125
ENSMUSG00000022286	Grhl2	chr15	+	37279333	37279727	37287241	37287297	37274642	37274710	37288187	37288344	590,510,474	242,197,216	407,483,378	275,305,259	519	181	8.17196526817e-05	0.46,0.474,0.434	0.34,0.356,0.337	0.112
ENSMUSG00000038002	Cramp1l	chr17	-	24984974	24985098	24985521	24985607	24983943	24984025	24992269	24992318	87,78,77	127,123,130	104,108,93	95,66,82	211	249	8.17380100397e-05	0.447,0.428,0.411	0.564,0.659,0.572	-0.17
ENSMUSG00000028690	Mmachc	chr4	-	116704506	116704659	116705880	116706075	116702278	116703867	116708237	116708406	384,328,361	345,305,273	338,413,332	177,217,184	320	278	8.30242317495e-05	0.492,0.483,0.535	0.624,0.623,0.611	-0.116
ENSMUSG00000020758	Itgb4	chr11	+	115991885	115991909	115993054	115993203	115991657	115991716	115993276	115993456	20,10,15	183,124,119	45,48,67	183,225,254	149	274	8.3097217553e-05	0.167,0.129,0.188	0.311,0.282,0.327	-0.145
ENSMUSG00000030815	Phkg2	chr7	+	127577534	127577688	127579666	127579732	127573853	127573966	127579809	127579973	252,215,196	186,139,144	123,104,107	147,140,125	279	191	8.3097217553e-05	0.481,0.514,0.482	0.364,0.337,0.369	0.136
ENSMUSG00000024007	Ppil1	chr17	-	29252249	29252318	29261736	29261891	29250802	29251725	29263871	29264158	1382,1126,1112	858,736,662	638,760,763	628,724,671	280	194	8.34472379502e-05	0.527,0.515,0.538	0.413,0.421,0.441	0.102
ENSMUSG00000023079	Gtf2ird1	chr5	-	134415134	134415276	134417052	134417181	134410953	134411109	134456508	134456589	372,283,313	410,345,346	139,150,160	278,278,277	254	267	8.47704421192e-05	0.488,0.463,0.487	0.345,0.362,0.378	0.118
ENSMUSG00000008604	Ubqln4	chr3	+	88559617	88559776	88563107	88563333	88556656	88556919	88564369	88564509	643,615,537	613,550,514	431,400,360	576,619,515	284	351	8.49573782292e-05	0.565,0.58,0.564	0.48,0.444,0.464	0.107
ENSMUSG00000031262	Cenpi	chrX	+	134343075	134343170	134347224	134347360	134340347	134340412	134349159	134349284	102,100,75	110,69,84	59,39,53	100,104,112	220	261	8.52782288855e-05	0.524,0.632,0.514	0.412,0.308,0.36	0.197
ENSMUSG00000110423	RP23-62O7.9	chr19	+	8737847	8737994	8738152	8738254	8737653	8737729	8739265	8739366	525,406,473	536,467,499	314,309,281	487,535,486	272	227	8.64759987262e-05	0.45,0.42,0.442	0.35,0.325,0.325	0.104
ENSMUSG00000041895	Wipi1	chr11	-	109579626	109579791	109582371	109582479	109578290	109578398	109583126	109583197	141,106,115	198,228,203	34,41,37	126,118,145	233	290	8.77494427579e-05	0.47,0.367,0.414	0.251,0.302,0.241	0.152
ENSMUSG00000075600	Zc3h3	chr15	-	75779279	75779438	75779513	75779556	75779065	75779135	75785452	75785637	1,3,3	9,3,9	0,0,0	4,2,8	168	284	8.85480563541e-05	0.158,0.628,0.36	0.0,0.0,0.0	0.382
ENSMUSG00000030615	Tmem126a	chr7	-	90451542	90451657	90452706	90452900	90450699	90450935	90455423	90455519	475,417,466	387,317,337	420,423,448	199,182,245	319	240	8.90199257943e-05	0.48,0.497,0.51	0.614,0.636,0.579	-0.114
ENSMUSG00000024072	Yipf4	chr17	+	74496589	74496667	74498308	74498422	74493927	74494099	74498970	74500277	346,287,317	426,296,350	250,231,252	491,438,381	203	239	9.03442651163e-05	0.489,0.533,0.516	0.375,0.383,0.438	0.114
ENSMUSG00000023965	Fbxl17	chr17	-	63384944	63385052	63471407	63471539	63356747	63356878	63487711	63487969	154,162,182	261,257,176	171,154,125	113,111,86	257	233	9.05533109836e-05	0.349,0.364,0.484	0.578,0.557,0.569	-0.169
ENSMUSG00000019467	Arhgef25	chr10	-	127183197	127183409	127183648	127183829	127182520	127182943	127184011	127184212	301,290,303	482,432,340	205,265,284	552,554,593	306	337	9.08125979132e-05	0.407,0.425,0.495	0.29,0.345,0.345	0.116
ENSMUSG00000022770	Dlg1	chr16	+	31743105	31743270	31771756	31771855	31684127	31684294	31781781	31781835	764,661,638	243,192,194	384,394,310	188,205,143	290	224	9.18085392304e-05	0.708,0.727,0.718	0.612,0.598,0.626	0.106
ENSMUSG00000006599	Gtf2h1	chr7	+	46808799	46808879	46812431	46812559	46808536	46808686	46812661	46812749	297,206,225	454,344,333	192,167,108	425,419,325	205	253	9.19088098974e-05	0.447,0.425,0.455	0.358,0.33,0.291	0.116
ENSMUSG00000021495	Fam193b	chr13	-	55549117	55549357	55552961	55553349	55542783	55543789	55554216	55554448	231,242,185	248,192,183	322,249,239	97,121,151	513	365	9.2141204636e-05	0.399,0.473,0.418	0.703,0.594,0.53	-0.179
ENSMUSG00000037363	Letm2	chr8	-	25585348	25585468	25586606	25586807	25581672	25581786	25587295	25587433	19,16,30	25,26,21	33,36,28	9,5,11	326	245	9.21759406262e-05	0.364,0.316,0.518	0.734,0.844,0.657	-0.346
ENSMUSG00000020076	Ddx50	chr10	-	62633976	62634126	62639860	62640006	62627520	62627682	62640446	62640632	729,642,695	612,490,482	540,512,445	257,241,238	271	275	9.33371190502e-05	0.547,0.571,0.594	0.681,0.683,0.655	-0.102
ENSMUSG00000055320	Tead1	chr7	+	112841887	112841950	112856052	112856064	112839415	112839480	112856797	112856932	73,42,35	37,37,25	87,71,65	21,19,15	188	137	9.36807722078e-05	0.59,0.453,0.505	0.751,0.731,0.759	-0.231
ENSMUSG00000072946	Ptgr2	chr12	+	84307775	84307897	84308344	84308432	84305925	84306135	84310918	84310958	128,130,115	76,48,82	177,115,132	40,25,35	247	213	9.53510156871e-05	0.592,0.7,0.547	0.792,0.799,0.765	-0.172
ENSMUSG00000029059	Fam213b	chr4	-	154897505	154897569	154898127	154898179	154897334	154897424	154898475	154898653	191,132,142	113,109,108	133,180,164	60,61,62	177	189	9.58517927528e-05	0.643,0.564,0.584	0.703,0.759,0.739	-0.137
ENSMUSG00000073639	Rab18	chr18	+	6770053	6770109	6778494	6778556	6765204	6765332	6783119	6783192	524,357,401	733,603,567	364,380,430	392,364,302	181	187	9.68658582727e-05	0.425,0.38,0.422	0.49,0.519,0.595	-0.126
ENSMUSG00000057367	Birc2	chr9	-	7819020	7819062	7819306	7819561	7818235	7818943	7820973	7821219	238,197,184	76,71,64	209,239,220	32,47,39	380	167	9.68658582727e-05	0.579,0.549,0.558	0.742,0.691,0.713	-0.153
ENSMUSG00000030741	Spns1	chr7	-	126372411	126372567	126372744	126372890	126371957	126372147	126373769	126373836	342,304,301	423,358,379	206,171,190	353,400,356	271	281	9.8100835858e-05	0.456,0.468,0.452	0.377,0.307,0.356	0.112
ENSMUSG00000026748	Plxdc2	chr2	+	16713669	16713708	16729252	16729413	16712081	16712229	16751190	16751857	208,194,212	430,358,375	261,291,259	336,310,310	164	286	9.92385398409e-05	0.458,0.486,0.496	0.575,0.621,0.593	-0.116
ENSMUSG00000043384	Gprasp1	chrX	+	135797552	135797629	135797787	135797864	135796948	135797037	135798022	135798094	48,40,44	111,90,67	8,10,12	63,53,49	202	202	9.93389352388e-05	0.302,0.308,0.396	0.113,0.159,0.197	0.179
ENSMUSG00000030815	Phkg2	chr7	+	127577534	127578029	127579666	127579732	127573641	127573966	127579809	127579973	252,213,197	186,139,144	125,104,107	147,140,125	620	191	9.94818423851e-05	0.294,0.321,0.296	0.208,0.186,0.209	0.103
ENSMUSG00000004535	Tax1bp1	chr6	+	52727198	52727301	52733190	52733349	52721297	52721466	52736849	52736998	812,671,658	857,673,662	426,389,359	588,633,601	228	284	0.000101370641231	0.541,0.554,0.553	0.474,0.434,0.427	0.104
ENSMUSG00000029504	Ddx51	chr5	+	110655564	110655673	110655759	110655905	110655306	110655413	110656039	110656232	224,173,193	229,190,170	128,120,101	180,231,188	234	271	0.000101480329812	0.531,0.513,0.568	0.452,0.376,0.384	0.133
ENSMUSG00000035683	Melk	chr4	+	44324199	44324268	44325640	44325739	44318023	44318122	44332879	44332966	129,121,97	365,318,304	52,51,38	237,260,231	194	224	0.000101864911739	0.29,0.305,0.269	0.202,0.185,0.16	0.106
ENSMUSG00000022685	Parn	chr16	-	13566569	13566738	13603027	13603102	13541054	13541248	13606147	13606234	226,176,200	407,350,409	215,310,255	285,318,334	200	294	0.000102402175511	0.449,0.425,0.418	0.526,0.589,0.529	-0.117
ENSMUSG00000027667	Zfp639	chr3	+	32514383	32514454	32515283	32515352	32513000	32513192	32517028	32517139	147,131,129	128,130,132	106,81,65	166,155,113	196	194	0.000103892914305	0.532,0.499,0.492	0.387,0.341,0.363	0.144
ENSMUSG00000028902	Sf3a3	chr4	+	124729458	124729549	124731370	124731426	124728318	124728429	124732187	124732460	769,631,702	680,598,548	310,391,317	470,457,425	216	181	0.000103892914305	0.487,0.469,0.518	0.356,0.418,0.385	0.105
ENSMUSG00000027433	Xrn2	chr2	+	147026514	147026604	147027306	147027379	147026380	147026439	147027594	147027645	481,338,371	479,448,362	242,251,256	439,426,428	215	198	0.000103892914305	0.48,0.41,0.486	0.337,0.352,0.355	0.111
ENSMUSG00000038718	Pbx3	chr2	-	34213251	34213442	34224404	34224646	34204779	34204915	34370823	34370897	279,208,245	421,395,348	202,140,181	487,491,392	367	316	0.000104038521681	0.363,0.312,0.377	0.263,0.197,0.284	0.103
ENSMUSG00000027326	Casc5	chr2	+	119081509	119081625	119086559	119086650	119077897	119077996	119087475	119087592	155,139,155	153,110,124	145,140,162	67,73,72	241	216	0.000104205296366	0.476,0.531,0.528	0.66,0.632,0.669	-0.142
ENSMUSG00000032763	Ilvbl	chr10	+	78583629	78583701	78583877	78583983	78583463	78583534	78584069	78584498	86,72,67	244,202,214	57,34,49	254,281,248	197	231	0.000104239921632	0.292,0.295,0.269	0.208,0.124,0.188	0.112
ENSMUSG00000049804	Armcx4	chrX	+	134687147	134687225	134688016	134688106	134686518	134686637	134688449	134688532	87,87,101	171,131,139	85,96,97	89,51,56	203	215	0.000104338345204	0.35,0.413,0.435	0.503,0.666,0.647	-0.206
ENSMUSG00000020393	Kremen1	chr11	-	5201696	5202029	5209938	5210092	5199501	5199711	5215406	5215531	505,416,448	510,407,415	315,319,237	403,501,415	279	458	0.000104390467986	0.619,0.627,0.639	0.562,0.511,0.484	0.109
ENSMUSG00000060261	Gtf2i	chr5	-	134274538	134274595	134279436	134279514	134266542	134266656	134282786	134282830	822,630,696	225,204,220	402,486,447	198,207,322	203	182	0.000104390467986	0.766,0.735,0.739	0.645,0.678,0.554	0.121
ENSMUSG00000028431	Ikbkap	chr4	-	56759800	56759914	56762248	56762309	56758963	56759075	56762840	56762903	240,199,223	414,352,334	140,205,189	167,200,169	186	239	0.000104390467986	0.427,0.421,0.462	0.519,0.568,0.59	-0.122
ENSMUSG00000026153	Fam135a	chr1	-	24057365	24057456	24067898	24067978	24057203	24057274	24085410	24085526	158,151,149	138,108,98	210,191,205	69,104,54	205	216	0.000104390467986	0.547,0.596,0.616	0.762,0.659,0.8	-0.154
ENSMUSG00000022206	Npr3	chr15	-	11883297	11883464	11895681	11895804	11858616	11858752	11904885	11905674	532,423,285	696,463,382	407,421,334	824,788,611	248	292	0.00010481996742	0.474,0.518,0.468	0.368,0.386,0.392	0.105
ENSMUSG00000036893	Ehmt1	chr2	-	24877454	24877626	24884145	24884702	24858172	24858250	24919553	24919590	3,4,0	2,2,4	10,6,3	2,0,0	682	297	0.000105336044068	0.395,0.466,0.0	0.685,1.0,1.0	-0.608
ENSMUSG00000004815	Dgkq	chr5	-	108652393	108652509	108653180	108653219	108650489	108650968	108653635	108653786	17,13,20	48,47,49	6,4,4	50,65,34	164	241	0.000106124800551	0.342,0.289,0.375	0.15,0.083,0.147	0.209
ENSMUSG00000021670	Hmgcr	chr13	-	96651009	96651164	96651855	96652014	96650275	96650633	96652095	96652236	494,370,375	613,481,472	228,265,322	476,525,594	284	280	0.000107713034692	0.443,0.431,0.439	0.321,0.332,0.348	0.104
ENSMUSG00000019813	Cep57l1	chr10	-	41740839	41740961	41745770	41745921	41730998	41731115	41809572	41809622	53,41,47	90,94,86	55,59,60	49,56,53	276	247	0.000109084430365	0.345,0.281,0.328	0.501,0.485,0.503	-0.178
ENSMUSG00000003352	Cacnb3	chr15	+	98641176	98641257	98641399	98641458	98640685	98640750	98641615	98641725	171,135,127	275,243,204	149,164,109	132,145,128	206	184	0.000109167924566	0.357,0.332,0.357	0.502,0.503,0.432	-0.13
ENSMUSG00000022338	Eny2	chr15	+	44429559	44429636	44432437	44432508	44428110	44428242	44433898	44433973	771,611,751	713,544,627	697,850,838	485,478,427	202	196	0.000109700927677	0.512,0.521,0.538	0.582,0.633,0.656	-0.1
ENSMUSG00000032435	Dync1li1	chr9	+	114705053	114705170	114706006	114706237	114689208	114689282	114709144	114709314	389,305,367	450,400,354	349,395,455	260,330,278	242	356	0.000109704278818	0.56,0.529,0.604	0.664,0.638,0.707	-0.105
ENSMUSG00000079334	Nat6	chr9	+	107579099	107579385	107580456	107580935	107578886	107578970	107582816	107583519	111,83,104	161,101,116	57,68,66	152,163,133	411	604	0.000110751838152	0.503,0.547,0.569	0.355,0.38,0.422	0.154
ENSMUSG00000038535	Zfp280d	chr9	+	72301700	72301766	72301866	72302006	72298701	72298848	72307950	72308068	165,171,138	254,211,186	89,87,85	185,244,192	191	265	0.000111143689045	0.474,0.529,0.507	0.4,0.331,0.381	0.133
ENSMUSG00000039046	Usp6nl	chr2	+	6391054	6391122	6394472	6394555	6336367	6336459	6400279	6400319	75,65,58	90,62,70	46,36,49	120,119,87	193	208	0.000111143689045	0.473,0.53,0.472	0.292,0.246,0.378	0.186
ENSMUSG00000042605	Atxn2	chr5	+	121781332	121781542	121783856	121784039	121779417	121779596	121785214	121785412	302,237,205	260,211,171	281,269,264	118,156,149	335	308	0.000112042234724	0.516,0.508,0.524	0.686,0.613,0.62	-0.124
ENSMUSG00000029864	Gstk1	chr6	+	42246810	42246939	42247483	42247584	42246549	42246631	42249378	42249495	266,195,203	69,38,45	159,220,131	79,76,67	254	226	0.000112231319163	0.774,0.82,0.801	0.642,0.72,0.635	0.133
ENSMUSG00000018415	Gid4	chr11	+	60424773	60424833	60432332	60432440	60417144	60417844	60436347	60436449	124,120,102	277,214,253	61,74,84	240,296,290	185	233	0.000112231319163	0.361,0.414,0.337	0.242,0.239,0.267	0.121
ENSMUSG00000002660	Clpp	chr17	+	56990605	56990677	56991293	56991390	56990263	56990513	56992825	56993013	373,335,322	548,439,424	262,256,247	458,597,584	197	222	0.000114630579711	0.434,0.462,0.461	0.392,0.326,0.323	0.105
ENSMUSG00000020628	Trappc12	chr12	-	28697143	28697242	28701535	28701609	28692493	28692594	28703525	28703598	109,99,102	230,159,133	43,39,28	110,141,156	199	224	0.00011694270859	0.348,0.412,0.463	0.306,0.237,0.168	0.171
ENSMUSG00000051786	Tubgcp6	chr15	-	89116044	89116255	89120509	89120673	89111115	89111289	89122076	89122886	140,112,117	86,88,57	125,156,114	36,47,37	289	336	0.000117525303501	0.654,0.597,0.705	0.801,0.794,0.782	-0.14
ENSMUSG00000037989	Wnk2	chr13	-	49044373	49044418	49052558	49052773	49042627	49042866	49056834	49057514	202,163,171	44,37,40	86,88,81	38,46,37	340	170	0.000119301591401	0.697,0.688,0.681	0.531,0.489,0.523	0.174
ENSMUSG00000028923	Necap2	chr4	-	141070854	141070940	141071580	141071717	141070055	141070233	141072528	141072637	40,23,33	6,7,4	17,21,11	1,0,0	262	211	0.000119877045903	0.843,0.726,0.869	0.932,1.0,1.0	-0.165
ENSMUSG00000029174	Tbc1d1	chr5	+	64311058	64311244	64316353	64316515	64285944	64286084	64324450	64324609	291,228,301	346,267,246	107,135,126	226,245,197	311	287	0.000124456743052	0.437,0.441,0.53	0.304,0.337,0.371	0.132
ENSMUSG00000023044	Csad	chr15	-	102187565	102187672	102188006	102188097	102187053	102187169	102188181	102188308	291,235,209	276,228,257	294,294,296	204,178,186	216	232	0.000126697983542	0.531,0.525,0.466	0.608,0.64,0.631	-0.119
ENSMUSG00000042439	Zfp532	chr18	+	65638749	65638931	65656350	65656632	65622983	65625334	65682894	65683007	260,184,189	239,213,163	259,255,249	160,159,130	307	407	0.000128349772867	0.591,0.534,0.606	0.682,0.68,0.717	-0.116
ENSMUSG00000028373	Astn2	chr4	-	65992287	65992434	66059129	66059237	65950126	65950294	66185123	66185508	66,92,89	136,140,125	99,102,84	83,91,68	233	272	0.000128654878768	0.362,0.434,0.454	0.582,0.567,0.591	-0.163
ENSMUSG00000009828	Ick	chr9	+	78131294	78131571	78135595	78135650	78113314	78113455	78139975	78140097	132,82,122	103,105,84	113,78,122	34,38,47	402	180	0.000128870611846	0.365,0.259,0.394	0.598,0.479,0.538	-0.199
ENSMUSG00000035765	Dym	chr18	+	75229989	75230172	75243284	75243398	75199162	75199265	75286619	75286966	265,186,192	240,215,182	234,235,230	128,165,127	308	239	0.000128949463128	0.461,0.402,0.45	0.587,0.525,0.584	-0.128
ENSMUSG00000037740	Mrps26	chr2	+	130564080	130564227	130564307	130564431	130563741	130563990	130564937	130568695	415,345,413	393,291,381	287,356,326	553,457,432	272	249	0.000129240001372	0.492,0.52,0.498	0.322,0.416,0.409	0.121
ENSMUSG00000021311	Mtr	chr13	-	12190203	12190404	12193613	12193810	12189346	12189539	12195237	12195393	116,64,82	88,84,65	75,100,70	20,37,35	322	326	0.000130006243485	0.572,0.435,0.561	0.792,0.732,0.669	-0.208
ENSMUSG00000022332	Khdrbs3	chr15	+	68995051	68995170	69049378	69049461	68928419	68928833	69091133	69091192	357,244,344	518,404,450	177,252,213	170,149,197	244	208	0.000130359050953	0.37,0.34,0.395	0.47,0.59,0.48	-0.145
ENSMUSG00000047248	C2cd3	chr7	+	100399667	100399815	100405957	100406106	100395798	100395844	100406861	100407071	195,179,133	320,258,240	50,76,67	209,197,164	273	274	0.000131344826341	0.38,0.41,0.357	0.194,0.279,0.291	0.128
ENSMUSG00000030094	Xpc	chr6	-	91504570	91504728	91505390	91505475	91504000	91504121	91506838	91506959	158,114,154	211,186,210	155,194,160	154,148,126	210	283	0.000131710934655	0.502,0.452,0.497	0.576,0.639,0.631	-0.132
ENSMUSG00000005262	Ufd1l	chr16	+	18815328	18815361	18817902	18818024	18814829	18814962	18821038	18821169	130,134,128	641,502,516	180,187,146	449,495,386	158	247	0.000132199655792	0.241,0.294,0.279	0.385,0.371,0.372	-0.105
ENSMUSG00000026620	Mark1	chr1	-	184929321	184929370	184943205	184943259	184928033	184928099	184944796	184945000	139,117,111	123,73,73	67,47,55	88,84,71	179	174	0.000134163362382	0.523,0.609,0.596	0.425,0.352,0.43	0.174
ENSMUSG00000036893	Ehmt1	chr2	-	24840635	24840779	24847943	24848089	24839529	24839756	24852664	24852802	524,425,397	450,437,336	332,384,334	190,200,217	271	269	0.000136964214855	0.536,0.491,0.54	0.634,0.656,0.604	-0.109
ENSMUSG00000027411	Vps16	chr2	+	130441164	130441299	130441394	130441503	130440899	130441008	130441607	130441705	234,212,251	263,248,228	139,150,151	231,268,266	260	234	0.000138015171564	0.445,0.435,0.498	0.351,0.335,0.338	0.118
ENSMUSG00000031532	Saraf	chr8	+	34161194	34161373	34165140	34165540	34154575	34154836	34167718	34167857	560,543,558	789,658,646	538,485,661	432,478,391	304	525	0.000139664858054	0.551,0.588,0.599	0.683,0.637,0.745	-0.109
ENSMUSG00000061613	U2af1	chr17	-	31652501	31652568	31654978	31655066	31648844	31648894	31658652	31658754	400,281,334	265,201,250	474,475,467	195,253,186	213	192	0.000139743042048	0.576,0.558,0.546	0.687,0.629,0.694	-0.11
ENSMUSG00000020634	Ubxn2a	chr12	-	4883822	4883981	4885720	4885858	4879348	4880771	4891314	4891421	142,117,111	184,117,119	146,176,138	83,114,97	263	284	0.000141290759153	0.455,0.519,0.502	0.655,0.625,0.606	-0.137
ENSMUSG00000040482	Dxo	chr17	+	34838547	34838683	34838812	34838907	34838225	34838445	34838986	34839233	290,222,256	251,290,239	136,143,136	225,235,271	261	220	0.000144092246292	0.493,0.392,0.474	0.338,0.339,0.297	0.128
ENSMUSG00000078515	Ddi2	chr4	-	141689269	141689331	141692254	141692444	141677548	141685631	141695406	141695510	385,310,310	119,97,92	297,300,251	59,48,38	315	187	0.000144092246292	0.658,0.655,0.667	0.749,0.788,0.797	-0.118
ENSMUSG00000001918	Slc1a5	chr7	+	16785675	16785718	16786348	16786393	16782397	16782475	16786870	16787179	43,37,47	86,78,64	37,47,58	35,34,40	168	170	0.000145237504351	0.336,0.324,0.426	0.517,0.583,0.595	-0.203
ENSMUSG00000078484	Klhl17	chr4	-	156230504	156230686	156230900	156230974	156229043	156230262	156231084	156231173	78,62,45	134,105,101	38,22,44	127,172,149	199	307	0.000147780252166	0.473,0.477,0.407	0.316,0.165,0.313	0.188
ENSMUSG00000078970	Wdr92	chr11	+	17219013	17219114	17222196	17222327	17211959	17212146	17224548	17224650	174,148,139	322,283,321	76,90,82	261,328,257	226	256	0.0001480987339	0.38,0.372,0.329	0.248,0.237,0.265	0.11
ENSMUSG00000021686	Ap3b1	chr13	+	94390791	94390867	94394718	94394793	94358959	94359231	94403337	94403433	142,145,136	200,177,198	93,77,83	196,241,174	201	200	0.00015350246273	0.414,0.449,0.406	0.321,0.241,0.322	0.128
ENSMUSG00000019891	Dcbld1	chr10	+	52284102	52284237	52286347	52286399	52261726	52261939	52290850	52290923	250,210,196	105,75,61	106,118,93	75,71,67	260	177	0.000153633899814	0.618,0.656,0.686	0.49,0.531,0.486	0.151
ENSMUSG00000087687	Pet100	chr8	+	3622341	3622428	3622592	3622625	3621596	3621611	3623223	3623508	85,48,65	120,97,103	123,122,99	117,92,92	212	158	0.000153633899814	0.346,0.269,0.32	0.439,0.497,0.445	-0.149
ENSMUSG00000032883	Acsl3	chr1	+	78692081	78692220	78694195	78694346	78690268	78690378	78696080	78696204	799,732,673	955,805,806	393,359,321	605,664,606	264	276	0.000153866974829	0.467,0.487,0.466	0.404,0.361,0.356	0.1
ENSMUSG00000036333	Kidins220	chr12	+	25040455	25040569	25051094	25051226	25038323	25038550	25052796	25052895	119,113,118	251,177,198	142,159,183	177,161,164	239	257	0.000155065764839	0.338,0.407,0.391	0.463,0.515,0.545	-0.129
ENSMUSG00000023018	Smarcd1	chr15	+	99703105	99703293	99703590	99703633	99702286	99702498	99703737	99703860	462,413,468	354,262,343	243,227,227	260,280,241	313	168	0.000155560995713	0.412,0.458,0.423	0.334,0.303,0.336	0.107
ENSMUSG00000027678	Ncoa3	chr2	+	166067561	166067645	166068328	166068548	166065757	166066051	166069204	166069379	102,89,104	186,182,196	49,64,63	183,226,198	209	345	0.000155560995713	0.475,0.447,0.467	0.307,0.319,0.344	0.14
ENSMUSG00000035342	Lzts2	chr19	+	45021386	45021836	45023541	45024204	45018134	45018230	45024718	45024979	263,243,214	497,476,414	126,116,143	367,383,441	575	788	0.000157610430398	0.42,0.412,0.415	0.32,0.293,0.308	0.109
ENSMUSG00000021519	Mterf3	chr13	-	66917025	66917173	66922755	66922945	66916612	66916684	66928169	66928287	379,352,328	240,211,198	302,305,275	114,102,114	315	273	0.000164056315063	0.578,0.591,0.589	0.697,0.722,0.676	-0.112
ENSMUSG00000052296	Ppp6r1	chr7	-	4636215	4636273	4639513	4639611	4635964	4636137	4639690	4639780	773,675,576	638,573,676	530,455,481	665,799,680	223	183	0.000167793247571	0.499,0.492,0.411	0.395,0.318,0.367	0.107
ENSMUSG00000022607	Ptk2	chr15	-	73325748	73325836	73330848	73331015	73321040	73321120	73343132	73343359	501,430,442	541,403,449	307,275,238	432,437,403	292	213	0.000167793247571	0.403,0.438,0.418	0.341,0.315,0.301	0.101
ENSMUSG00000032316	Clk3	chr9	-	57752644	57752727	57753270	57753400	57752114	57752194	57753500	57753595	586,461,490	459,345,457	650,600,639	715,794,821	255	208	0.000167976587561	0.51,0.522,0.467	0.426,0.381,0.388	0.101
ENSMUSG00000032435	Dync1li1	chr9	+	114719857	114719902	114720548	114720669	114717862	114717922	114721704	114721857	107,84,85	257,209,253	38,38,44	160,181,242	170	246	0.000167976587561	0.376,0.368,0.327	0.256,0.233,0.208	0.125
ENSMUSG00000057751	Megf6	chr4	+	154249426	154249552	154250821	154250944	154242401	154242524	154252128	154252251	619,457,453	526,416,414	381,341,321	474,514,429	251	248	0.000168018654358	0.538,0.52,0.519	0.443,0.396,0.425	0.104
ENSMUSG00000026860	Sh3glb2	chr2	-	30354852	30354981	30355260	30355402	30350583	30350717	30359142	30359240	407,283,326	439,297,337	378,473,357	291,267,256	267	254	0.000172101798051	0.469,0.475,0.479	0.553,0.628,0.57	-0.109
ENSMUSG00000027678	Ncoa3	chr2	+	166067561	166067645	166068331	166068548	166065757	166066051	166069204	166069379	102,89,104	186,183,195	49,64,63	183,226,196	209	342	0.000172582965913	0.473,0.443,0.466	0.305,0.317,0.345	0.138
ENSMUSG00000040021	Lats1	chr10	+	7701609	7703120	7705459	7706042	7697501	7697649	7710464	7710647	185,158,119	253,203,246	140,158,134	153,115,109	1636	708	0.000173158258474	0.24,0.252,0.173	0.284,0.373,0.347	-0.113
ENSMUSG00000020166	Cnot2	chr10	-	116504034	116504114	116517316	116517383	116501191	116501317	116527826	116527949	513,411,420	452,390,424	563,539,522	358,331,315	192	205	0.000173158258474	0.548,0.529,0.514	0.627,0.635,0.639	-0.103
ENSMUSG00000026753	Ppp6c	chr2	-	39204832	39204974	39206651	39206717	39200041	39200121	39210957	39211053	243,163,184	524,460,456	199,175,172	352,269,224	191	267	0.000174999604385	0.393,0.331,0.361	0.441,0.476,0.518	-0.117
ENSMUSG00000021629	Slc30a5	chr13	-	100806533	100806760	100809083	100809279	100803861	100803990	100811305	100811435	289,214,265	383,367,441	199,241,168	465,570,445	321	352	0.000176263928119	0.453,0.39,0.397	0.319,0.317,0.293	0.104
ENSMUSG00000026925	Inpp5e	chr2	-	26400372	26400492	26400885	26401010	26400035	26400143	26401600	26401698	161,152,165	219,223,194	75,71,61	154,168,157	250	245	0.000176340164669	0.419,0.4,0.455	0.323,0.293,0.276	0.127
ENSMUSG00000033128	Gga1	chr15	+	78891913	78892086	78892452	78892640	78891436	78891501	78893166	78893336	404,362,407	382,317,323	493,520,491	282,303,263	298	313	0.000176763992899	0.526,0.545,0.57	0.647,0.643,0.662	-0.104
ENSMUSG00000024220	Zfp523	chr17	+	28202434	28202598	28203085	28203250	28201260	28202348	28204454	28204568	407,345,328	580,452,505	402,387,438	395,383,361	289	290	0.000177032867685	0.413,0.434,0.395	0.505,0.503,0.549	-0.105
ENSMUSG00000021945	Zmym2	chr14	+	56921501	56921617	56925840	56925957	56920586	56920737	56928186	56928337	564,460,462	425,293,286	452,409,292	185,149,153	241	242	0.000179213973797	0.571,0.612,0.619	0.71,0.734,0.657	-0.1
ENSMUSG00000047126	Cltc	chr11	-	86730717	86730831	86732504	86732666	86730210	86730384	86733575	86733844	698,606,542	660,607,592	295,335,250	551,438,377	287	239	0.000181905949554	0.468,0.454,0.433	0.308,0.389,0.356	0.101
ENSMUSG00000017897	Eya2	chr2	+	165664785	165664886	165682836	165682882	165595031	165595264	165685548	165685691	241,176,171	201,156,156	43,50,55	91,87,71	226	171	0.00018219121459	0.476,0.461,0.453	0.263,0.303,0.37	0.151
ENSMUSG00000034724	Cnot6l	chr5	-	96106215	96106305	96128942	96129028	96098244	96098313	96131058	96131245	241,251,195	235,171,206	148,126,100	189,255,182	211	215	0.000182789038681	0.511,0.599,0.491	0.444,0.335,0.359	0.154
ENSMUSG00000036678	Aaas	chr15	-	102345576	102345675	102347035	102347091	102344088	102344232	102349952	102350080	250,224,222	489,405,382	138,119,128	374,385,369	181	224	0.000184579617611	0.388,0.406,0.418	0.313,0.277,0.3	0.107
ENSMUSG00000019731	Slc35e1	chr8	-	72484660	72484906	72488120	72488246	72480640	72483993	72489451	72489589	336,286,246	454,342,355	171,169,156	395,370,282	251	371	0.000184857899307	0.522,0.553,0.506	0.39,0.403,0.45	0.113
ENSMUSG00000007411	Mark3	chr12	+	111615395	111615444	111618317	111618383	111604510	111604564	111623244	111623315	224,212,155	429,382,371	282,314,328	433,337,306	174	191	0.000186269693072	0.364,0.379,0.314	0.417,0.506,0.541	-0.136
ENSMUSG00000031889	D230025D16Rik	chr8	+	105239977	105240072	105240840	105240938	105239670	105239750	105241026	105241139	159,119,143	131,116,112	130,128,94	72,56,37	220	223	0.000187837677023	0.552,0.51,0.564	0.647,0.699,0.72	-0.147
ENSMUSG00000024052	Lpin2	chr17	+	71222054	71222150	71224939	71225241	71214963	71215164	71229307	71229415	193,160,183	277,200,188	229,223,123	169,132,113	221	427	0.000188742927948	0.574,0.607,0.653	0.724,0.765,0.678	-0.111
ENSMUSG00000089917	Uckl1	chr2	-	181570132	181570195	181570308	181570402	181569908	181570031	181570499	181570598	64,33,45	42,53,46	26,37,42	105,94,97	219	188	0.000188750370783	0.567,0.348,0.456	0.175,0.253,0.271	0.224
ENSMUSG00000057406	Whsc1	chr5	+	33885381	33885651	33887251	33887368	33884986	33885090	33891505	33891647	535,466,462	676,587,623	361,413,383	368,312,274	395	242	0.000189472083246	0.327,0.327,0.312	0.375,0.448,0.461	-0.106
ENSMUSG00000030779	Rbbp6	chr7	+	122982962	122983007	122984992	122985081	122978575	122978612	122985200	122985300	80,82,54	262,208,194	114,116,92	168,232,167	170	214	0.000190901176118	0.278,0.332,0.259	0.461,0.386,0.41	-0.129
ENSMUSG00000053390	Zfp952	chr17	+	33001623	33001750	33001957	33002018	32993196	32993258	33002757	33005457	108,76,72	48,44,43	61,70,61	19,10,10	252	186	0.000191550711677	0.624,0.56,0.553	0.703,0.838,0.818	-0.207
ENSMUSG00000024542	Cep192	chr18	+	67868440	67868546	67869329	67869537	67866430	67866554	67870571	67870651	205,112,171	265,222,242	78,93,104	189,275,285	231	333	0.00019162333695	0.527,0.421,0.505	0.373,0.328,0.345	0.136
ENSMUSG00000022503	Nubp1	chr16	+	10412069	10412174	10413610	10413744	10411947	10411995	10417660	10417729	82,102,136	423,339,337	15,4,62	245,243,185	230	259	0.000192586330987	0.179,0.253,0.312	0.064,0.018,0.274	0.129
ENSMUSG00000025178	Pi4k2a	chr19	+	42104857	42104989	42105329	42105483	42100636	42100837	42113042	42113104	450,338,449	472,352,357	491,422,388	291,259,253	257	279	0.000192586330987	0.509,0.51,0.577	0.647,0.639,0.625	-0.105
ENSMUSG00000038160	Atg5	chr10	+	44303566	44303729	44319459	44319554	44294595	44294674	44346956	44347074	491,401,426	275,224,237	256,243,208	226,198,288	288	220	0.000195769557991	0.577,0.578,0.579	0.464,0.484,0.356	0.143
ENSMUSG00000058446	Znrf2	chr6	+	54878348	54878454	54884764	54884846	54863899	54863995	54888455	54893500	177,135,123	257,163,176	171,174,187	147,152,108	231	207	0.000196475495781	0.382,0.426,0.385	0.51,0.506,0.608	-0.144
ENSMUSG00000047248	C2cd3	chr7	+	100395754	100395844	100399667	100399815	100395167	100395300	100405957	100406106	247,221,191	281,239,201	231,253,235	161,167,156	215	273	0.000197278960196	0.527,0.54,0.547	0.646,0.658,0.657	-0.116
ENSMUSG00000024642	Tle4	chr19	-	14544787	14544862	14564388	14564451	14517771	14517973	14594383	14594428	125,100,123	172,131,108	82,79,92	176,202,182	188	200	0.000201391011655	0.436,0.448,0.548	0.331,0.294,0.35	0.152
ENSMUSG00000024293	Esco1	chr18	-	10588438	10588550	10595675	10595875	10585977	10586041	10596338	10596441	120,84,87	187,161,179	92,106,109	117,82,86	325	237	0.000206221026695	0.319,0.276,0.262	0.364,0.485,0.48	-0.157
ENSMUSG00000019467	Arhgef25	chr10	-	127185082	127185172	127185286	127185356	127184886	127184979	127185574	127185678	219,172,171	208,180,176	109,107,125	174,187,213	195	215	0.000206492921046	0.537,0.513,0.517	0.409,0.387,0.393	0.126
ENSMUSG00000028549	Itgb3bp	chr4	-	99789600	99789679	99802096	99802232	99769493	99769541	99814057	99814100	192,155,191	119,89,89	296,314,263	80,89,105	261	204	0.000207420906043	0.558,0.576,0.627	0.743,0.734,0.662	-0.126
ENSMUSG00000035202	Lars2	chr9	+	123394950	123395011	123409613	123409703	123392782	123392874	123411872	123412016	45,35,34	64,66,73	49,34,32	25,31,24	186	215	0.000207524151209	0.448,0.38,0.35	0.694,0.559,0.606	-0.227
ENSMUSG00000059447	Hadhb	chr5	+	30179551	30179639	30180314	30180389	30178796	30178844	30180920	30180975	10,9,10	5,4,3	4,9,5	0,0,1	213	200	0.00021101145588	0.653,0.679,0.758	1.0,1.0,0.824	-0.245
ENSMUSG00000030890	Ilk	chr7	+	105740176	105740342	105740512	105740608	105737122	105737237	105740770	105740867	611,421,494	379,343,399	359,372,351	368,430,424	291	221	0.000213596162309	0.55,0.482,0.485	0.426,0.397,0.386	0.103
ENSMUSG00000020454	Eif4enif1	chr11	+	3215591	3215719	3221092	3221294	3213259	3213333	3224631	3224807	520,381,459	745,591,621	307,318,229	578,684,623	253	327	0.000215640745899	0.474,0.455,0.489	0.407,0.375,0.322	0.105
ENSMUSG00000034254	Agpat1	chr17	+	34610871	34610926	34611273	34611449	34610444	34610644	34611604	34611700	140,150,142	558,445,448	102,96,79	503,483,534	180	301	0.000217198949613	0.296,0.36,0.346	0.253,0.249,0.198	0.101
ENSMUSG00000053646	Plxnb1	chr9	+	109102826	109102927	109103214	109103347	109102573	109102702	109103612	109103769	524,382,361	603,479,512	260,228,193	423,543,389	226	258	0.000217693969877	0.498,0.477,0.446	0.412,0.324,0.362	0.108
ENSMUSG00000047213	Ythdf3	chr3	+	16189477	16189563	16203825	16205424	16183235	16183520	16213954	16215006	5,4,5	671,541,480	10,18,9	425,424,404	211	1724	0.000217742858487	0.057,0.057,0.078	0.161,0.258,0.154	-0.127
ENSMUSG00000026743	Mllt10	chr2	+	18146776	18146872	18159455	18159711	18126133	18126229	18162316	18162886	125,130,138	385,300,326	186,176,200	326,294,245	221	381	0.000217855720829	0.359,0.428,0.422	0.496,0.508,0.585	-0.127
ENSMUSG00000028013	Ppa2	chr3	+	133330392	133330512	133339262	133339349	133326647	133326701	133348063	133348190	524,335,440	592,430,511	576,589,576	433,458,482	245	212	0.000219467292476	0.434,0.403,0.427	0.535,0.527,0.508	-0.102
ENSMUSG00000026837	Col5a1	chr2	+	28028966	28029035	28032590	28032824	28025592	28025705	28036869	28037015	205,141,171	497,400,320	87,107,139	385,428,505	194	359	0.000219545475534	0.433,0.395,0.497	0.295,0.316,0.337	0.126
ENSMUSG00000028107	Tars2	chr3	-	95750866	95750984	95751505	95751630	95750700	95750765	95753006	95753130	277,200,228	211,158,145	178,203,187	74,82,88	250	243	0.000219847117103	0.561,0.552,0.604	0.7,0.706,0.674	-0.121
ENSMUSG00000030852	Tacc2	chr7	+	130743543	130743684	130744526	130744616	130742129	130742301	130751189	130751333	14,9,2	0,0,1	5,7,7	2,3,4	266	215	0.000223244554802	1.0,1.0,0.618	0.669,0.653,0.586	0.237
ENSMUSG00000055116	Arntl	chr7	+	113234623	113234696	113274625	113274753	113207464	113207644	113279456	113279582	21,10,16	55,41,33	0,0,6	41,28,22	198	253	0.000231070181801	0.328,0.238,0.383	0.0,0.0,0.258	0.23
ENSMUSG00000032123	Dpagt1	chr9	+	44328990	44329137	44331117	44331202	44327952	44328166	44331903	44332092	286,248,225	235,215,230	161,173,167	217,266,241	272	210	0.000238399048579	0.484,0.471,0.43	0.364,0.334,0.349	0.113
ENSMUSG00000041164	Zmiz2	chr11	+	6396231	6396434	6396664	6396848	6395757	6395872	6397028	6397289	278,224,236	346,294,244	113,134,77	219,226,182	328	309	0.000242797765353	0.431,0.418,0.477	0.327,0.358,0.285	0.119
ENSMUSG00000024286	Ccny	chr18	-	9332783	9332950	9377793	9377828	9319408	9319571	9386734	9386809	129,95,92	441,322,331	107,95,85	211,197,177	160	292	0.000242797765353	0.348,0.35,0.337	0.481,0.468,0.467	-0.127
ENSMUSG00000039671	Zmynd8	chr2	-	165846020	165846164	165851999	165852148	165842763	165842877	165875704	165875775	286,244,235	518,384,349	338,380,418	362,415,423	274	269	0.000245594998692	0.352,0.384,0.398	0.478,0.473,0.492	-0.103
ENSMUSG00000021707	Dhfr	chr13	+	92355649	92355699	92357926	92358032	92354782	92355344	92365664	92365791	490,386,421	816,738,748	363,401,422	507,449,449	175	231	0.000245891002059	0.442,0.408,0.426	0.486,0.541,0.554	-0.102
ENSMUSG00000028104	Polr3gl	chr3	-	96580449	96580506	96580834	96580903	96580015	96580089	96581643	96581773	86,75,80	86,58,87	59,69,49	106,127,92	194	182	0.000248890857719	0.484,0.548,0.463	0.343,0.338,0.333	0.16
ENSMUSG00000002949	Timm44	chr8	-	4269854	4270025	4274136	4274232	4268299	4268380	4275842	4275913	204,144,162	583,482,590	213,261,238	416,538,535	221	296	0.000249377688153	0.319,0.286,0.269	0.407,0.394,0.373	-0.1
ENSMUSG00000030714	Sgf29	chr7	+	126664915	126664988	126671537	126671667	126663928	126664004	126671733	126671880	155,143,155	317,220,237	151,154,164	136,177,168	198	255	0.000249377688153	0.386,0.456,0.457	0.588,0.528,0.557	-0.125
ENSMUSG00000068328	Aup1	chr6	+	83056066	83056140	83056367	83056434	83055897	83055970	83056541	83056644	252,182,233	315,269,233	150,165,157	332,322,301	199	192	0.000251519492601	0.436,0.395,0.491	0.304,0.331,0.335	0.117
ENSMUSG00000039000	Ube3c	chr5	+	29632749	29632837	29637637	29637770	29631191	29631296	29646409	29646657	320,249,231	300,253,280	188,155,129	256,318,284	213	258	0.000251847752552	0.564,0.544,0.5	0.471,0.371,0.355	0.137
ENSMUSG00000051169	Rpusd3	chr6	-	113416306	113416446	113416788	113416912	113415318	113415722	113417140	113417225	134,105,87	127,128,106	69,56,58	124,129,116	249	265	0.00025238631325	0.529,0.466,0.466	0.372,0.316,0.347	0.142
ENSMUSG00000034908	Sidt2	chr9	-	45946744	45946816	45946983	45947055	45945665	45945784	45947835	45947888	163,109,143	329,277,233	84,111,93	348,357,293	197	197	0.000258897296472	0.331,0.282,0.38	0.194,0.237,0.241	0.107
ENSMUSG00000049690	Nckap5	chr1	-	125976925	125977062	125981382	125981697	125913636	125915021	126014570	126014649	155,110,114	100,59,64	202,204,174	58,65,63	440	262	0.000259027770613	0.48,0.526,0.515	0.675,0.651,0.622	-0.142
ENSMUSG00000055320	Tead1	chr7	+	112842039	112842102	112856052	112856064	112839415	112839480	112856797	112856932	188,142,131	37,37,25	40,36,25	21,19,15	188	137	0.000259878301025	0.787,0.737,0.792	0.581,0.58,0.548	0.202
ENSMUSG00000056211	R3hdm1	chr1	+	128168978	128169057	128174948	128175008	128167892	128168007	128175091	128175232	138,122,97	93,76,51	132,172,182	50,60,50	204	185	0.000263606593222	0.574,0.593,0.633	0.705,0.722,0.767	-0.131
ENSMUSG00000006390	Elovl1	chr4	+	118430714	118430905	118431062	118431143	118430495	118430555	118431265	118431322	283,237,220	148,111,132	299,309,252	94,88,89	316	206	0.000269113991333	0.555,0.582,0.521	0.675,0.696,0.649	-0.121
ENSMUSG00000031402	Mpp1	chrX	-	75111926	75112001	75112198	75112401	75110647	75110843	75113585	75113666	203,157,169	75,44,40	246,249,250	33,42,37	328	200	0.000269168780589	0.623,0.685,0.72	0.82,0.783,0.805	-0.127
ENSMUSG00000045273	Cenph	chr13	-	100761760	100761924	100764168	100764232	100759673	100760194	100766824	100766881	326,245,246	511,438,461	147,136,137	388,393,363	189	289	0.000270116778849	0.494,0.461,0.449	0.367,0.346,0.366	0.108
ENSMUSG00000047045	Tmem164	chrX	+	142805989	142806068	142832500	142832601	142770966	142771033	142834184	142834393	265,277,203	472,405,492	192,128,124	505,494,381	204	226	0.000270467725774	0.383,0.431,0.314	0.296,0.223,0.265	0.115
ENSMUSG00000066043	Phactr4	chr4	-	132386891	132387065	132413069	132413123	132378404	132378563	132422344	132422446	176,154,156	126,102,122	138,139,111	54,49,52	179	299	0.000271459414929	0.7,0.716,0.681	0.81,0.826,0.781	-0.107
ENSMUSG00000039069	Mtg2	chr2	+	180073139	180073233	180078003	180078142	180071793	180071886	180078618	180080607	201,123,135	175,116,119	172,199,158	89,108,80	219	264	0.000272248943752	0.581,0.561,0.578	0.7,0.69,0.704	-0.125
ENSMUSG00000039678	Tbc1d13	chr2	+	30142261	30142421	30146651	30146862	30140474	30140557	30147361	30147525	350,299,338	320,316,299	309,340,259	172,169,192	285	336	0.000272278279572	0.563,0.527,0.571	0.679,0.703,0.614	-0.112
ENSMUSG00000041215	Yeats2	chr16	+	20193158	20193266	20193643	20193826	20190385	20190489	20203654	20203913	390,289,263	320,299,251	291,194,281	167,136,113	233	308	0.000272555365001	0.617,0.561,0.581	0.697,0.653,0.767	-0.119
ENSMUSG00000021666	Gfm2	chr13	+	97155420	97155600	97160086	97160167	97155189	97155250	97161018	97161167	213,198,193	146,104,106	144,138,117	117,154,136	305	206	0.000274324797327	0.496,0.563,0.552	0.454,0.377,0.368	0.137
ENSMUSG00000037339	Fam53a	chr5	-	33607463	33608227	33610431	33610486	33600355	33600880	33614602	33614834	215,183,169	337,296,331	72,73,73	191,213,221	180	889	0.000276734236732	0.759,0.753,0.716	0.651,0.629,0.62	0.109
ENSMUSG00000022064	Pibf1	chr14	+	99196348	99196451	99210939	99211070	99187717	99187808	99221558	99221643	85,77,75	104,95,120	101,91,88	62,69,72	228	256	0.000282016927918	0.479,0.476,0.412	0.647,0.597,0.578	-0.152
ENSMUSG00000015968	Cacna1d	chr14	-	30048970	30049120	30050233	30050260	30047207	30047371	30051369	30051734	3,2,3	10,8,15	0,0,1	9,13,22	152	275	0.000286975476835	0.352,0.311,0.266	0.0,0.0,0.076	0.284
ENSMUSG00000037791	Phf12	chr11	+	78025884	78026028	78027319	78027418	78024960	78025086	78028226	78028309	501,422,520	312,226,268	338,301,257	255,258,288	269	224	0.000293259775787	0.572,0.609,0.618	0.525,0.493,0.426	0.118
ENSMUSG00000031290	Lrch2	chrX	-	147496766	147496832	147503383	147503491	147492038	147492087	147508658	147508717	233,212,182	33,28,37	122,110,121	47,38,30	233	191	0.000293399596533	0.853,0.861,0.801	0.68,0.704,0.768	0.121
ENSMUSG00000043909	Trp53bp1	chr2	-	121215666	121216171	121223704	121223762	121211269	121211422	121227644	121227848	198,192,172	525,402,452	105,131,106	378,516,443	183	630	0.000304806708041	0.565,0.622,0.567	0.489,0.466,0.452	0.116
ENSMUSG00000069089	Cdk7	chr13	-	100719301	100719370	100722679	100722713	100717571	100717682	100730457	100730517	465,437,448	505,424,503	390,406,308	279,248,239	159	194	0.000305237245457	0.529,0.557,0.521	0.63,0.666,0.611	-0.1
ENSMUSG00000040407	Akap9	chr5	+	3981117	3981214	3992045	3992138	3976127	3976326	4001404	4001758	113,103,106	106,122,120	55,69,47	105,119,111	222	218	0.000311981680126	0.511,0.453,0.465	0.34,0.363,0.294	0.144
ENSMUSG00000039210	Gpatch2	chr1	+	187230783	187230845	187233130	187233313	187226179	187226219	187233746	187233826	107,83,85	134,94,117	114,134,110	70,100,82	187	308	0.000321172398353	0.568,0.593,0.545	0.728,0.688,0.688	-0.133
ENSMUSG00000051007	Pddc1	chr7	-	141410777	141410885	141410985	141411091	141409845	141409940	141411797	141411874	306,233,277	273,248,228	208,205,193	127,129,86	231	233	0.000323711306506	0.531,0.487,0.551	0.623,0.616,0.694	-0.121
ENSMUSG00000021969	Zdhhc20	chr14	-	57865520	57865641	57873892	57873996	57858539	57858609	57878432	57878459	179,125,146	302,266,222	69,68,43	215,168,162	229	246	0.000326015905186	0.389,0.335,0.414	0.256,0.303,0.222	0.119
ENSMUSG00000024236	Svil	chr18	+	5106663	5106871	5108574	5108708	5105765	5105871	5114530	5114686	299,237,229	269,217,158	280,382,406	174,194,192	333	259	0.000326015905186	0.464,0.459,0.53	0.556,0.605,0.622	-0.11
ENSMUSG00000068457	Uty	chrY	-	1134871	1134986	1137657	1137732	1131035	1131223	1137806	1137871	51,41,40	87,75,64	27,51,45	25,29,37	200	240	0.000326262592631	0.413,0.396,0.429	0.564,0.678,0.593	-0.199
ENSMUSG00000036768	Kif15	chr9	+	122959806	122959990	122963479	122963556	122959116	122959159	122965948	122965986	309,239,263	146,111,108	227,245,234	58,74,54	309	202	0.00033698576005	0.58,0.585,0.614	0.719,0.684,0.739	-0.121
ENSMUSG00000033128	Gga1	chr15	+	78891436	78891501	78891913	78892086	78889715	78889868	78892452	78892640	201,195,206	431,390,310	155,156,127	429,426,465	190	298	0.000342651900803	0.422,0.44,0.51	0.362,0.365,0.3	0.115
ENSMUSG00000069094	Pde7a	chr3	-	19241145	19241209	19243049	19243201	19236443	19236539	19256777	19256861	364,267,342	174,137,142	263,206,167	75,58,42	277	189	0.000346027001963	0.588,0.571,0.622	0.705,0.708,0.731	-0.121
ENSMUSG00000024259	Slc25a46	chr18	-	31594576	31594634	31600131	31600232	31580167	31583769	31602722	31602800	330,264,299	170,148,163	301,334,269	80,106,109	226	183	0.000347135791828	0.611,0.591,0.598	0.753,0.718,0.666	-0.112
ENSMUSG00000036792	Mbd5	chr2	+	49118651	49118805	49169908	49170013	49099716	49099809	49231671	49231848	114,108,82	62,48,60	137,125,94	30,38,27	279	230	0.000347423323639	0.603,0.65,0.53	0.79,0.731,0.742	-0.16
ENSMUSG00000027939	Nup210l	chr3	+	90207282	90207484	90210353	90210458	90203707	90203955	90211755	90211830	7,10,13	1,2,6	10,3,3	9,12,15	327	230	0.00034883305431	0.831,0.779,0.604	0.439,0.15,0.123	0.501
ENSMUSG00000033257	Ttll4	chr1	+	74687477	74687560	74687722	74687851	74687203	74687395	74688163	74688286	204,194,144	392,355,372	91,104,95	345,350,290	208	254	0.000352530247092	0.389,0.4,0.321	0.244,0.266,0.286	0.105
ENSMUSG00000026280	Atg4b	chr1	+	93768252	93768324	93773769	93773868	93768052	93768154	93775132	93775234	323,232,313	486,387,363	259,285,216	228,222,229	197	224	0.000352722975771	0.43,0.405,0.495	0.564,0.593,0.517	-0.115
ENSMUSG00000036698	Ago2	chr15	-	73130860	73131042	73137992	73138113	73128323	73128460	73146369	73146565	326,200,254	226,154,162	204,163,157	81,84,45	246	307	0.000355968800801	0.643,0.618,0.662	0.759,0.708,0.813	-0.119
ENSMUSG00000025081	Tdrd1	chr19	+	56861673	56861790	56864271	56864439	56860265	56860385	56865774	56866002	32,31,18	40,39,27	38,50,48	21,19,31	242	293	0.000357751148305	0.492,0.49,0.447	0.687,0.761,0.652	-0.224
ENSMUSG00000029673	Auts2	chr5	-	131457838	131457910	131460126	131460156	131451883	131452025	131461281	131461353	119,107,111	321,305,212	87,77,64	330,336,306	155	197	0.000358389522518	0.32,0.308,0.4	0.251,0.226,0.21	0.114
ENSMUSG00000058897	Col25a1	chr3	+	130474807	130474867	130475592	130475664	130439312	130439339	130476368	130476476	17,13,8	8,8,4	8,6,6	2,0,0	185	197	0.000360537277848	0.694,0.634,0.68	0.81,1.0,1.0	-0.267
ENSMUSG00000053441	Adamts19	chr18	+	58927255	58927299	58942397	58942503	58902905	58903063	58952343	58952484	44,44,44	99,74,66	34,29,40	27,22,32	169	231	0.000374734620426	0.378,0.448,0.477	0.633,0.643,0.631	-0.201
ENSMUSG00000019143	Hars2	chr18	+	36789156	36789284	36789366	36789609	36788576	36788670	36790133	36790250	406,343,305	366,242,291	271,312,272	350,401,358	253	368	0.000375833691464	0.617,0.673,0.604	0.53,0.531,0.525	0.103
ENSMUSG00000032815	Fanca	chr8	-	123316362	123316456	123318061	123318171	123313239	123313373	123318474	123318560	52,34,37	73,57,50	39,85,69	36,22,32	235	219	0.000382067576586	0.399,0.357,0.408	0.502,0.783,0.668	-0.263
ENSMUSG00000026469	Xpr1	chr1	-	155293108	155293275	155307621	155307816	155290194	155290331	155308950	155309122	162,122,123	153,128,140	134,128,123	83,66,82	320	292	0.000386371353023	0.491,0.465,0.445	0.596,0.639,0.578	-0.137
ENSMUSG00000039599	Fam149b	chr14	+	20359754	20359916	20363262	20363450	20358023	20358140	20381748	20381821	206,155,210	117,100,101	146,164,206	57,47,60	287	313	0.000391688401065	0.658,0.628,0.694	0.736,0.792,0.789	-0.112
ENSMUSG00000045975	C2cd2	chr16	-	97890013	97890118	97892189	97892309	97886087	97886210	97912605	97912704	53,46,48	47,38,26	28,34,29	50,65,45	245	230	0.000392701043911	0.514,0.532,0.634	0.345,0.329,0.377	0.21
ENSMUSG00000068917	Clk2	chr3	+	89175157	89175240	89175391	89175471	89175034	89175074	89175644	89175755	415,292,304	224,191,221	255,298,307	208,307,342	208	205	0.000393200099612	0.646,0.601,0.576	0.547,0.489,0.469	0.106
ENSMUSG00000002900	Lamb1	chr12	+	31307949	31308046	31318263	31318633	31306974	31307189	31319918	31320103	783,669,605	1062,861,931	392,318,354	662,808,914	222	495	0.000393372345875	0.622,0.634,0.592	0.569,0.467,0.463	0.116
ENSMUSG00000029505	Ep400	chr5	-	110727528	110727578	110729233	110729312	110726890	110726948	110729822	110729963	137,97,74	102,100,83	53,69,71	98,114,129	204	175	0.000396464652923	0.535,0.454,0.433	0.317,0.342,0.321	0.147
ENSMUSG00000026098	Pms1	chr1	-	53216230	53216347	53256628	53256792	53207962	53208085	53267827	53267930	135,108,114	149,144,128	105,74,72	171,177,164	289	242	0.000401745253146	0.431,0.386,0.427	0.34,0.259,0.269	0.125
ENSMUSG00000052593	Adam17	chr12	-	21326118	21326169	21328044	21328133	21323508	21325626	21329053	21329132	272,198,195	167,145,119	90,82,71	90,89,93	214	176	0.000405430604871	0.573,0.529,0.574	0.451,0.431,0.386	0.136
ENSMUSG00000030590	Fam98c	chr7	-	29154615	29154693	29155151	29155357	29154418	29154535	29155674	29155809	17,27,29	57,52,55	8,13,17	62,89,71	331	203	0.000409711286872	0.155,0.242,0.244	0.073,0.082,0.128	0.119
ENSMUSG00000027806	Tsc22d2	chr3	+	58428227	58428299	58437316	58437475	58417483	58417613	58459330	58459382	114,102,99	31,36,36	48,49,36	31,32,45	197	284	0.000415262030686	0.841,0.803,0.799	0.691,0.688,0.536	0.176
ENSMUSG00000020387	Jade2	chr11	-	51818496	51818628	51821078	51821196	51813459	51817700	51824942	51825407	105,97,95	108,97,78	118,133,116	69,70,55	243	257	0.000419952165646	0.507,0.514,0.563	0.644,0.668,0.69	-0.139
ENSMUSG00000039599	Fam149b	chr14	+	20356354	20356497	20363262	20363450	20352703	20352839	20367845	20368563	265,312,275	137,115,166	223,217,192	177,167,172	268	313	0.00043659872156	0.693,0.76,0.659	0.595,0.603,0.566	0.116
ENSMUSG00000029635	Cdk8	chr5	+	146259504	146259580	146268214	146268325	146231287	146231820	146271594	146271735	213,151,170	113,95,97	180,166,151	51,56,55	201	236	0.00043659872156	0.689,0.651,0.673	0.806,0.777,0.763	-0.111
ENSMUSG00000039901	9130011E15Rik	chr19	-	45820273	45820390	45846107	45846186	45818143	45818978	45885951	45886027	91,74,71	189,186,181	96,115,112	140,168,137	204	242	0.000438136021046	0.364,0.321,0.318	0.449,0.448,0.492	-0.129
ENSMUSG00000039599	Fam149b	chr14	+	20359754	20359916	20363262	20363450	20358023	20358140	20382916	20383489	207,155,210	118,98,99	146,164,204	55,47,60	287	313	0.000438973708796	0.657,0.633,0.698	0.743,0.792,0.788	-0.112
ENSMUSG00000040711	Sh3pxd2b	chr11	+	32414200	32414427	32415922	32415972	32411456	32411574	32417079	32417205	150,123,88	83,71,80	76,92,75	100,132,80	352	175	0.000438997388979	0.473,0.463,0.354	0.274,0.257,0.318	0.147
ENSMUSG00000041974	Spidr	chr16	-	15936552	15936693	15966601	15966852	15915299	15915387	15968527	15968717	223,160,187	210,161,158	249,249,279	159,146,144	376	266	0.000439358969949	0.429,0.413,0.456	0.526,0.547,0.578	-0.118
ENSMUSG00000031107	Rbmx2	chrX	+	48697400	48697452	48706304	48706434	48695319	48695435	48708889	48709073	100,77,90	211,167,170	132,103,97	110,118,137	177	255	0.000439785470981	0.406,0.399,0.433	0.634,0.557,0.505	-0.153
ENSMUSG00000059939	9430015G10Rik	chr4	+	156123534	156123669	156123975	156124122	156121932	156122416	156125416	156127265	299,243,248	209,180,165	162,174,149	169,192,183	260	272	0.000442859104994	0.599,0.585,0.611	0.501,0.487,0.46	0.116
ENSMUSG00000078773	Rad54b	chr4	+	11563326	11563477	11569820	11569932	11558921	11559013	11583676	11583722	92,59,66	49,36,40	64,64,64	21,12,15	276	237	0.000445006970045	0.617,0.585,0.586	0.724,0.821,0.786	-0.181
ENSMUSG00000031357	Syap1	chrX	-	162863059	162863208	162872514	162872654	162859872	162859931	162878330	162878404	338,271,300	423,332,366	237,218,188	406,401,400	265	274	0.000447399857751	0.452,0.458,0.459	0.376,0.36,0.327	0.102
ENSMUSG00000022614	Lmf2	chr15	-	89354426	89354455	89354563	89354817	89354082	89354297	89355355	89355659	159,128,125	59,52,41	80,71,91	49,59,61	379	154	0.000455633466587	0.523,0.5,0.553	0.399,0.328,0.377	0.157
ENSMUSG00000063884	Ptcd3	chr6	-	71905097	71905143	71907652	71907689	71903425	71903494	71907793	71907846	78,46,52	183,109,115	64,82,71	95,80,88	162	171	0.000457719216767	0.31,0.308,0.323	0.416,0.52,0.46	-0.152
ENSMUSG00000020453	Patz1	chr11	+	3293279	3293343	3299033	3299205	3290438	3291884	3307647	3309083	533,481,497	819,644,778	247,225,214	493,527,491	189	297	0.000466364207627	0.506,0.54,0.501	0.44,0.402,0.406	0.1
ENSMUSG00000036672	Cenpt	chr8	-	105846647	105846800	105846983	105847178	105846315	105846391	105848750	105848899	241,204,171	282,255,223	127,139,120	231,283,247	320	278	0.000472592144405	0.426,0.41,0.4	0.323,0.299,0.297	0.106
ENSMUSG00000058756	Thra	chr11	+	98756922	98757023	98760875	98761023	98756107	98756175	98761720	98761926	363,265,252	390,309,296	379,406,323	293,258,274	226	273	0.000481543915399	0.529,0.509,0.507	0.61,0.655,0.587	-0.102
ENSMUSG00000041303	Gtf3c3	chr1	-	54423500	54423573	54424008	54424156	54420395	54420499	54427399	54427565	256,194,193	191,143,137	119,154,137	192,156,164	273	198	0.00048470741689	0.493,0.496,0.505	0.31,0.417,0.377	0.13
ENSMUSG00000024789	Jak2	chr19	+	29288673	29288801	29291166	29291301	29287900	29288087	29294855	29294943	149,139,140	124,118,84	183,181,141	96,63,57	253	260	0.000491380989038	0.553,0.548,0.631	0.662,0.747,0.718	-0.132
ENSMUSG00000054199	Gon4l	chr3	+	88889670	88889839	88890812	88890957	88887558	88887645	88892517	88892668	215,171,161	133,136,132	161,169,154	62,74,74	294	270	0.00049638685203	0.598,0.536,0.528	0.705,0.677,0.656	-0.125
ENSMUSG00000030323	Ift122	chr6	+	115905794	115905956	115910224	115910391	115902626	115902911	115912430	115912602	209,192,144	161,134,137	162,164,193	70,81,96	287	292	0.00049638685203	0.569,0.593,0.517	0.702,0.673,0.672	-0.123
ENSMUSG00000053332	Gas5	chr1	+	161035982	161036244	161037287	161037547	161035751	161035804	161037994	161038037	116,86,82	255,234,208	140,161,149	236,219,222	387	385	0.000497913263965	0.312,0.268,0.282	0.371,0.422,0.4	-0.11
ENSMUSG00000027109	Sp3	chr2	-	72970154	72971514	72978897	72979029	72946545	72946738	72979486	72979632	47,62,45	1104,845,832	25,6,32	799,827,805	257	1485	0.000506191998933	0.197,0.298,0.238	0.153,0.04,0.187	0.118
ENSMUSG00000039599	Fam149b	chr14	+	20363262	20363450	20381748	20381821	20358023	20358140	20382916	20383489	118,98,99	115,125,108	55,47,60	101,123,100	313	198	0.000508213779144	0.394,0.332,0.367	0.256,0.195,0.275	0.122
ENSMUSG00000028104	Polr3gl	chr3	-	96580834	96580903	96581643	96581773	96580449	96580506	96582087	96582255	89,81,70	107,84,107	62,56,64	121,153,141	255	194	0.000509077782258	0.388,0.423,0.332	0.28,0.218,0.257	0.129
ENSMUSG00000038781	Stap2	chr17	-	55999742	55999808	55999912	56000015	55997777	55997951	56000086	56000156	47,59,56	45,36,40	18,32,18	43,40,49	228	191	0.000516872684585	0.467,0.579,0.54	0.26,0.401,0.235	0.23
ENSMUSG00000032067	Pts	chr9	-	50525261	50525284	50526869	50526949	50524722	50524779	50528556	50528641	264,170,234	62,44,42	180,150,231	23,19,20	205	148	0.0005229753822	0.755,0.736,0.801	0.85,0.851,0.893	-0.101
ENSMUSG00000004865	Srpk1	chr17	-	28600242	28600456	28600868	28600894	28599470	28599869	28602687	28602853	174,157,174	538,478,466	78,106,106	424,502,420	151	339	0.000525653349207	0.421,0.424,0.456	0.292,0.322,0.362	0.108
ENSMUSG00000031788	Kifc3	chr8	-	95126525	95126707	95129195	95129334	95110693	95110759	95134716	95134859	92,66,75	120,83,97	62,53,49	127,138,119	264	307	0.000526811959247	0.471,0.48,0.473	0.362,0.309,0.324	0.143
ENSMUSG00000049659	Aftph	chr11	-	20708680	20708737	20712163	20712315	20703710	20703833	20725684	20727607	293,229,237	124,120,92	150,152,98	107,101,95	277	182	0.000530865787556	0.608,0.556,0.629	0.479,0.497,0.404	0.138
ENSMUSG00000001150	Mcm3ap	chr10	+	76507289	76507547	76508297	76508427	76506297	76506688	76511019	76511223	304,251,239	223,187,201	268,282,308	131,125,165	383	255	0.000542652836311	0.476,0.472,0.442	0.577,0.6,0.554	-0.114
ENSMUSG00000041471	Fam35a	chr14	-	34245161	34245368	34248883	34249018	34241286	34241515	34249176	34249371	92,64,70	56,40,38	68,83,79	25,21,18	260	332	0.000545203940413	0.677,0.671,0.702	0.776,0.835,0.849	-0.137
ENSMUSG00000038648	Creb3l2	chr6	-	37363967	37364143	37379811	37380028	37362357	37362445	37441698	37442146	196,189,136	328,235,248	94,94,80	214,243,236	342	301	0.000545700404631	0.345,0.414,0.326	0.279,0.254,0.23	0.107
ENSMUSG00000020700	Map3k3	chr11	+	106150269	106150418	106152216	106152394	106149481	106149673	106153965	106155446	268,165,188	264,200,178	126,135,129	227,220,200	274	303	0.000549018483202	0.529,0.477,0.539	0.38,0.404,0.416	0.115
ENSMUSG00000039069	Mtg2	chr2	+	180073139	180073233	180082085	180082233	180071793	180071886	180083344	180083460	168,108,119	169,101,149	156,185,143	121,89,84	219	273	0.00055116148297	0.553,0.571,0.499	0.616,0.722,0.68	-0.132
ENSMUSG00000028789	Azin2	chr4	-	128950599	128950772	128962083	128962204	128949589	128949724	128962300	128962420	86,63,63	212,155,145	75,93,99	126,116,100	246	298	0.000551504832954	0.329,0.33,0.345	0.419,0.493,0.545	-0.151
ENSMUSG00000060671	Atp8b2	chr3	-	89957297	89957368	89957808	89957881	89957010	89957090	89957977	89958039	130,98,79	91,85,92	65,62,46	108,102,86	198	196	0.000564389538732	0.586,0.533,0.459	0.373,0.376,0.346	0.161
ENSMUSG00000033126	Ybey	chr10	-	76464256	76464325	76466236	76466365	76459568	76463319	76468156	76468386	98,50,64	45,38,24	48,47,37	10,9,4	254	194	0.000571303944147	0.625,0.501,0.671	0.786,0.8,0.876	-0.222
ENSMUSG00000058444	Map2k5	chr9	-	63343386	63343456	63371736	63371785	63339080	63339121	63377122	63377902	95,74,97	91,69,77	82,77,132	48,38,43	174	195	0.000573162760277	0.539,0.546,0.585	0.657,0.694,0.775	-0.152
ENSMUSG00000024359	Hspa9	chr18	-	34952395	34952483	34952676	34952735	34951223	34951405	34954169	34954357	625,608,554	1602,1324,1178	227,48,461	1282,1047,945	184	213	0.000573162760277	0.311,0.347,0.353	0.17,0.05,0.361	0.143
ENSMUSG00000036990	Otud4	chr8	+	79663921	79664111	79664980	79665143	79663724	79663825	79666715	79666839	234,239,234	267,232,200	217,242,225	132,164,132	315	288	0.000573635602319	0.445,0.485,0.517	0.6,0.574,0.609	-0.112
ENSMUSG00000074746	Pdzd8	chr19	-	59305157	59305320	59315257	59315360	59296083	59301708	59327750	59327873	356,286,296	267,236,209	271,225,182	138,122,68	228	288	0.00057376375887	0.627,0.605,0.641	0.713,0.7,0.772	-0.104
ENSMUSG00000027353	Mcm8	chr2	+	132817704	132817788	132819602	132819685	132817073	132817245	132819978	132820128	227,166,155	232,213,170	105,106,101	198,195,177	209	208	0.000578874113165	0.493,0.437,0.476	0.345,0.351,0.362	0.116
ENSMUSG00000025495	Ptdss2	chr7	+	141152191	141152242	141152774	141152888	141151649	141151784	141152974	141153093	107,140,140	230,255,251	67,53,58	235,178,162	176	239	0.000579954283965	0.387,0.427,0.431	0.279,0.288,0.327	0.117
ENSMUSG00000056167	Cnot10	chr9	-	114591515	114591692	114593436	114593512	114585877	114586339	114597478	114597606	250,234,220	533,498,422	137,116,112	372,411,381	201	302	0.000582598768218	0.413,0.414,0.439	0.356,0.298,0.306	0.102
ENSMUSG00000084128	Esrp2	chr8	-	106133008	106133310	106133778	106133889	106132694	106132907	106133959	106134014	343,273,242	408,340,270	228,278,178	405,437,377	236	427	0.000592011878155	0.603,0.592,0.619	0.505,0.535,0.461	0.104
ENSMUSG00000023923	Tbc1d5	chr17	-	50984604	50984674	51025073	51025204	50968189	50968298	51143358	51143421	80,69,66	51,41,35	26,41,37	35,55,39	256	195	0.000597934280927	0.544,0.562,0.59	0.361,0.362,0.42	0.184
ENSMUSG00000019478	Rab4a	chr8	+	123830232	123830387	123832802	123832898	123828995	123829058	123834014	123834485	208,139,208	155,108,145	169,125,141	49,64,60	280	221	0.000604010356707	0.514,0.504,0.531	0.731,0.607,0.65	-0.146
ENSMUSG00000041528	Rnf123	chr9	-	108052213	108052308	108052444	108052587	108052034	108052120	108056036	108056121	187,123,152	112,95,79	105,107,128	133,99,137	268	220	0.000604336661324	0.578,0.515,0.612	0.393,0.47,0.434	0.136
ENSMUSG00000040043	Rbms2	chr10	-	128143394	128143552	128145672	128145764	128138117	128138197	128146601	128146660	299,250,223	522,475,465	194,166,143	454,522,547	217	283	0.000605468163879	0.428,0.407,0.385	0.358,0.293,0.254	0.105
ENSMUSG00000018363	Smurf2	chr11	-	106823019	106823095	106824608	106824810	106822612	106822764	106828503	106828624	605,509,485	420,287,334	455,422,359	186,179,164	327	201	0.000605666962712	0.47,0.522,0.472	0.601,0.592,0.574	-0.101
ENSMUSG00000023044	Csad	chr15	-	102178526	102178616	102178780	102178832	102176997	102177786	102178960	102179160	168,121,159	139,107,103	180,258,222	94,101,114	177	215	0.000618715685283	0.595,0.579,0.652	0.699,0.756,0.703	-0.111
ENSMUSG00000034560	A230046K03Rik	chr10	+	83581256	83581391	83583254	83583363	83580256	83580361	83585817	83585884	124,89,100	125,81,112	122,88,93	71,54,47	260	234	0.000618715685283	0.472,0.497,0.446	0.607,0.595,0.64	-0.142
ENSMUSG00000036138	Acaa1a	chr9	+	119348920	119349100	119349353	119349409	119348580	119348771	119349491	119349637	198,180,163	208,205,170	83,61,69	118,131,137	305	181	0.000628204018897	0.361,0.343,0.363	0.294,0.217,0.23	0.109
ENSMUSG00000054942	Fam73a	chr3	-	152322349	152322476	152333480	152333617	152320609	152320743	152335251	152335429	247,208,176	271,207,250	140,121,119	242,302,195	262	252	0.000636375966683	0.467,0.491,0.404	0.358,0.278,0.37	0.119
ENSMUSG00000022246	Rai14	chr15	-	10589258	10589345	10591586	10591615	10587837	10587924	10592071	10592250	109,84,80	67,54,85	187,157,196	66,77,63	154	212	0.000640142842402	0.691,0.682,0.564	0.796,0.737,0.811	-0.136
ENSMUSG00000006289	Osgep	chr14	-	50916799	50916865	50917231	50917310	50916613	50916704	50917453	50917503	477,433,537	484,342,368	284,328,280	341,406,384	204	191	0.000646672023238	0.48,0.542,0.577	0.438,0.431,0.406	0.108
ENSMUSG00000020898	Ctc1	chr11	+	69033366	69033541	69033958	69034036	69033182	69033271	69034634	69034779	435,380,383	354,313,326	325,323,354	165,200,183	300	203	0.000653036220867	0.454,0.451,0.443	0.571,0.522,0.567	-0.104
ENSMUSG00000029554	Mad1l1	chr5	-	140143919	140144060	140193913	140194058	140132768	140132825	140261497	140261584	343,231,278	314,208,247	313,316,358	186,204,190	270	266	0.000654606445653	0.518,0.522,0.526	0.624,0.604,0.65	-0.104
ENSMUSG00000023827	Agpat4	chr17	+	12210638	12210792	12213454	12213557	12210210	12210372	12215275	12215351	175,167,149	153,136,130	111,128,113	46,70,59	279	228	0.000670198799268	0.483,0.501,0.484	0.664,0.599,0.61	-0.135
ENSMUSG00000021843	Ktn1	chr14	+	47710841	47710901	47714631	47714722	47708801	47708892	47720195	47720285	172,180,131	326,271,228	188,189,183	187,224,198	185	216	0.000682852037233	0.381,0.437,0.401	0.54,0.496,0.519	-0.112
ENSMUSG00000035107	Dcbld2	chr16	+	58445340	58445392	58448451	58448524	58433325	58433463	58448815	58448949	71,73,36	215,197,181	14,21,14	145,122,82	177	198	0.000689662591363	0.27,0.293,0.182	0.097,0.161,0.16	0.109
ENSMUSG00000057637	Prdm2	chr4	-	143142123	143142234	143162055	143162182	143131709	143136099	143170035	143170188	102,57,61	234,137,138	53,58,73	75,78,82	252	236	0.000695229069067	0.29,0.28,0.293	0.398,0.411,0.455	-0.134
ENSMUSG00000019731	Slc35e1	chr8	-	72488120	72488246	72489451	72489589	72484573	72484906	72491841	72491912	329,248,191	371,358,298	158,134,116	280,336,246	263	251	0.000698922705201	0.458,0.398,0.38	0.35,0.276,0.31	0.1
ENSMUSG00000015087	Rabl6	chr2	-	25588608	25588712	25592297	25592403	25587274	25587627	25592766	25592907	451,388,418	510,366,346	306,266,238	426,383,352	231	229	0.000706686819144	0.467,0.512,0.545	0.416,0.408,0.401	0.1
ENSMUSG00000028669	Pithd1	chr4	-	135978796	135978901	135985940	135986018	135977206	135977257	135986391	135986466	204,157,182	378,307,367	268,303,293	371,397,336	203	230	0.000714946748951	0.379,0.367,0.36	0.45,0.464,0.497	-0.102
ENSMUSG00000030660	Pik3c2a	chr7	-	116350772	116350929	116351797	116351967	116350032	116350142	116353977	116354114	314,259,264	348,272,286	150,139,110	268,200,204	295	282	0.000715367199327	0.463,0.477,0.469	0.349,0.399,0.34	0.107
ENSMUSG00000029086	Prom1	chr5	-	44000776	44000845	44001269	44001293	43995074	43995114	44001785	44001901	77,79,80	209,160,159	58,61,46	66,50,67	149	194	0.000720347628763	0.324,0.391,0.396	0.534,0.614,0.472	-0.17
ENSMUSG00000030655	Smg1	chr7	-	118145967	118146157	118146250	118146401	118145330	118145800	118148733	118148960	163,172,119	248,224,204	49,58,56	120,149,144	276	315	0.000726457827817	0.429,0.467,0.4	0.318,0.308,0.307	0.121
ENSMUSG00000041720	Pi4ka	chr16	-	17299441	17299569	17300992	17301100	17297583	17297670	17302990	17303142	150,106,114	223,169,172	97,95,96	218,240,261	233	253	0.000736109878817	0.422,0.405,0.418	0.326,0.301,0.285	0.111
ENSMUSG00000034575	Papd7	chr13	-	69503634	69503735	69504605	69504732	69502905	69503078	69506915	69507129	274,214,198	235,200,196	152,168,180	246,225,248	252	226	0.000747532407113	0.511,0.49,0.475	0.357,0.401,0.394	0.108
ENSMUSG00000064289	Tank	chr2	+	61613650	61613798	61626905	61627014	61593164	61593208	61627720	61627839	124,87,125	339,253,281	121,166,115	246,201,160	273	234	0.00075095081377	0.239,0.228,0.276	0.297,0.414,0.381	-0.116
ENSMUSG00000024160	Spsb3	chr17	+	24890567	24890755	24890832	24890935	24890282	24890460	24891010	24891136	304,238,274	382,327,345	285,273,260	246,223,229	313	228	0.000751269275497	0.367,0.346,0.366	0.458,0.471,0.453	-0.101
ENSMUSG00000039842	Mcph1	chr8	+	18625559	18625674	18627117	18627240	18622606	18622694	18629545	18629635	91,59,72	143,114,117	120,100,83	137,81,76	240	248	0.000759035397463	0.397,0.348,0.389	0.475,0.561,0.53	-0.144
ENSMUSG00000017692	Rhbdl3	chr11	+	80319557	80319716	80323358	80323583	80302663	80302687	80330556	80330705	154,122,82	239,198,140	178,186,156	186,183,154	284	350	0.000762083460879	0.443,0.432,0.419	0.541,0.556,0.555	-0.119
ENSMUSG00000021589	Rhobtb3	chr13	-	75878796	75878970	75892905	75893026	75877372	75877539	75902177	75902290	442,325,290	338,336,295	289,294,309	165,208,168	246	299	0.000765731481002	0.614,0.54,0.544	0.68,0.632,0.691	-0.102
ENSMUSG00000036693	Nop14	chr5	-	34640869	34641017	34641322	34641482	34639184	34639303	34643925	34644079	300,219,279	323,267,316	226,178,223	352,374,354	285	273	0.000772060550525	0.471,0.44,0.458	0.381,0.313,0.376	0.1
ENSMUSG00000039801	2410089E03Rik	chr15	+	8188796	8188877	8194323	8194488	8188386	8188595	8199180	8199339	42,64,38	79,73,66	20,21,11	72,59,59	206	290	0.000789275393595	0.428,0.552,0.448	0.281,0.334,0.208	0.202
ENSMUSG00000054942	Fam73a	chr3	-	152289055	152289142	152290790	152290909	152287504	152287603	152297116	152297217	211,151,127	172,132,162	109,114,104	167,198,181	244	212	0.000799893077756	0.516,0.498,0.405	0.362,0.333,0.333	0.13
ENSMUSG00000031012	Cask	chrX	-	13714665	13714771	13785936	13786049	13682970	13683048	13846007	13846556	167,116,178	192,156,183	133,164,141	86,112,113	238	231	0.000806219822809	0.458,0.419,0.486	0.6,0.587,0.548	-0.124
ENSMUSG00000030213	Atf7ip	chr6	+	136571472	136571538	136575244	136575318	136566647	136566785	136582377	136582466	223,180,166	251,206,182	74,87,86	152,137,163	191	199	0.000820557157256	0.481,0.477,0.487	0.337,0.398,0.355	0.118
ENSMUSG00000024948	Map4k2	chr19	+	6343971	6344079	6344406	6344485	6343801	6343883	6344589	6344648	92,65,52	39,38,33	114,133,99	29,33,26	233	204	0.000824140216826	0.674,0.6,0.58	0.775,0.779,0.769	-0.156
ENSMUSG00000091896	Ube2d2a	chr18	+	35799840	35799872	35799951	35800029	35793464	35793528	35800109	35800215	25,19,30	28,33,42	30,46,45	23,22,21	157	203	0.000825548499681	0.536,0.427,0.48	0.628,0.73,0.735	-0.217
ENSMUSG00000020691	Mettl2	chr11	+	105135337	105135444	105137718	105137784	105132440	105132580	105139560	105140394	445,339,370	213,203,186	197,244,189	158,192,159	232	191	0.000834852742227	0.632,0.579,0.621	0.507,0.511,0.495	0.106
ENSMUSG00000029505	Ep400	chr5	-	110695952	110696047	110697208	110697367	110695272	110695538	110698751	110698916	180,170,125	160,136,95	109,130,108	61,61,43	284	220	0.000836299546874	0.466,0.492,0.505	0.581,0.623,0.661	-0.134
ENSMUSG00000022422	Dscc1	chr15	-	55086752	55086843	55087601	55087736	55084048	55084187	55088954	55089123	210,126,174	123,99,125	154,142,145	70,61,47	260	216	0.000838778624127	0.587,0.514,0.536	0.646,0.659,0.719	-0.129
ENSMUSG00000024948	Map4k2	chr19	+	6343103	6343176	6343254	6343386	6342743	6342786	6343460	6343523	35,31,32	71,44,43	11,18,18	58,61,60	198	257	0.000843545385563	0.39,0.478,0.491	0.198,0.277,0.28	0.201
ENSMUSG00000062762	Ei24	chr9	-	36788192	36788253	36789779	36789925	36786482	36786549	36793239	36793349	729,616,655	436,336,276	647,721,553	276,213,154	271	186	0.000844370233468	0.534,0.557,0.62	0.617,0.699,0.711	-0.105
ENSMUSG00000051232	Tmem199	chr11	-	78508652	78508695	78509724	78509814	78508318	78508431	78510347	78510421	268,192,234	89,54,103	177,162,164	32,30,34	215	168	0.000848296215124	0.702,0.735,0.64	0.812,0.808,0.79	-0.111
ENSMUSG00000033706	Smyd5	chr6	+	85441559	85441622	85441737	85441808	85440639	85440744	85442110	85442217	124,92,106	234,171,167	54,35,49	138,123,162	188	196	0.000850184412379	0.356,0.359,0.398	0.29,0.229,0.24	0.118
ENSMUSG00000107705	Gm45062	chr6	+	8373905	8373967	8426970	8427185	8270472	8270581	8537816	8537968	20,14,11	0,0,0	6,11,6	7,0,2	187	340	0.000860458594157	1.0,1.0,1.0	0.609,1.0,0.845	0.182
ENSMUSG00000026349	Ccnt2	chr1	+	127795254	127795317	127797840	127797886	127793357	127793418	127799389	127799553	171,151,146	42,54,37	153,151,142	9,35,16	188	171	0.000864842091885	0.787,0.718,0.782	0.939,0.797,0.89	-0.113
ENSMUSG00000022475	Hdac7	chr15	-	97799556	97799644	97800694	97800802	97798223	97798343	97802075	97802125	166,167,123	301,233,284	92,111,74	279,284,271	233	213	0.000866750054684	0.335,0.396,0.284	0.232,0.263,0.2	0.107
ENSMUSG00000032078	Zpr1	chr9	+	46278303	46278414	46279668	46279755	46277645	46277735	46279915	46279981	506,431,526	356,318,369	287,270,212	283,267,265	236	212	0.000877878773933	0.561,0.549,0.562	0.477,0.476,0.418	0.1
ENSMUSG00000038369	Ncoa6	chr2	-	155399654	155399691	155402671	155402740	155395719	155395871	155405474	155408450	200,174,206	98,84,104	223,214,227	71,60,64	194	162	0.000878494204705	0.63,0.634,0.623	0.724,0.749,0.748	-0.111
ENSMUSG00000035293	G2e3	chr12	+	51363185	51363310	51363416	51363546	51360930	51361047	51365254	51365559	324,235,284	286,241,296	192,149,131	238,251,244	250	255	0.000889217697626	0.536,0.499,0.495	0.451,0.377,0.354	0.116
ENSMUSG00000042670	Immp1l	chr2	+	105908323	105908429	105930718	105930852	105904637	105904730	105933264	105933353	67,50,48	53,38,46	45,60,49	14,18,25	231	259	0.000893292261496	0.586,0.596,0.539	0.783,0.789,0.687	-0.179
ENSMUSG00000039599	Fam149b	chr14	+	20358023	20358140	20381748	20381821	20356354	20356497	20382916	20383489	300,233,237	115,124,108	150,163,130	101,125,100	242	198	0.000901477728656	0.681,0.606,0.642	0.549,0.516,0.515	0.116
ENSMUSG00000067995	Gtf2f2	chr14	-	75995420	75995565	76007704	76007778	75949437	75949519	76010679	76010865	162,146,152	462,452,419	148,174,128	295,303,243	199	270	0.000904478927157	0.322,0.305,0.33	0.405,0.438,0.417	-0.101
ENSMUSG00000045576	St7l	chr3	+	104868023	104868106	104870845	104871011	104864502	104865308	104873521	104873576	85,58,64	170,130,136	82,104,88	118,97,107	208	291	0.000916863343349	0.412,0.384,0.397	0.493,0.6,0.535	-0.145
ENSMUSG00000000374	Trappc10	chr10	-	78196287	78196458	78197737	78197864	78193358	78193536	78199043	78199144	208,167,147	185,157,174	80,100,82	127,158,140	252	296	0.000916863343349	0.569,0.555,0.498	0.425,0.426,0.408	0.121
ENSMUSG00000045100	Slc25a26	chr6	+	94507513	94507670	94510751	94510861	94500330	94500457	94534143	94534248	79,66,69	113,74,87	68,96,93	61,49,52	282	235	0.000916863343349	0.368,0.426,0.398	0.482,0.62,0.598	-0.169
ENSMUSG00000095105	Edaradd	chr13	-	12500550	12500609	12507280	12507320	12483599	12483645	12508367	12508426	72,47,36	65,41,41	83,91,77	42,45,34	165	184	0.000916863343349	0.553,0.561,0.495	0.688,0.693,0.716	-0.163
ENSMUSG00000024589	Nedd4l	chr18	+	65172915	65173035	65174044	65174242	65172274	65172406	65178918	65178996	194,148,139	240,198,182	181,266,183	167,207,143	245	323	0.000917627760144	0.516,0.496,0.502	0.588,0.629,0.628	-0.11
ENSMUSG00000034121	Mks1	chr11	+	87861268	87861376	87861984	87862118	87861109	87861179	87862567	87862650	69,55,64	105,95,98	30,33,27	94,83,96	233	259	0.000922722808317	0.422,0.392,0.421	0.262,0.306,0.238	0.143
ENSMUSG00000011158	Brf1	chr12	-	112979684	112979757	112987916	112988092	112973471	112973621	112993063	112993144	293,256,189	148,153,117	211,235,239	69,100,67	301	198	0.000925483199772	0.566,0.524,0.515	0.668,0.607,0.701	-0.124
ENSMUSG00000024566	Atp9b	chr18	-	80808611	80808772	80836354	80836431	80795289	80795432	80844526	80844602	101,86,81	261,199,211	62,53,43	245,223,202	202	286	0.000932010909539	0.354,0.38,0.352	0.264,0.252,0.232	0.113
ENSMUSG00000020305	Asb3	chr11	+	31061388	31061586	31081361	31081622	31058821	31058999	31085000	31085131	197,157,183	167,140,140	162,121,141	76,62,75	323	386	0.000942036046308	0.585,0.573,0.61	0.718,0.7,0.692	-0.114
ENSMUSG00000071266	Zfp946	chr17	+	22446796	22446893	22451096	22451152	22444167	22444291	22453451	22453578	91,87,78	72,55,56	97,79,75	33,35,25	222	181	0.000948198184781	0.508,0.563,0.532	0.706,0.648,0.71	-0.154
ENSMUSG00000024268	Celf4	chr18	-	25491080	25491224	25496221	25496302	25486793	25486965	25497464	25497530	10,10,7	1,1,1	7,0,5	5,4,4	206	269	0.000948569076071	0.929,0.929,0.901	0.646,0.0,0.62	0.498
ENSMUSG00000064138	Fam172a	chr13	+	77825322	77825388	77834509	77834701	77761837	77761938	77902653	77902875	123,95,91	281,198,261	71,50,49	217,251,261	191	317	0.000976696526602	0.421,0.443,0.367	0.352,0.248,0.238	0.131
ENSMUSG00000062753	AI413582	chr17	-	27564148	27564254	27564384	27564410	27563574	27564016	27564561	27564750	8,18,14	72,74,55	7,7,4	119,89,79	151	231	0.000983019989477	0.145,0.271,0.28	0.083,0.107,0.072	0.145
ENSMUSG00000056832	Ttc26	chr6	+	38405936	38406000	38409414	38409503	38404481	38404535	38410773	38410857	49,41,44	49,51,44	16,13,17	33,40,41	189	214	0.000994980215625	0.531,0.477,0.531	0.354,0.269,0.319	0.199
ENSMUSG00000028478	Clta	chr4	+	44030214	44030268	44031399	44031435	44025448	44025560	44032400	44032846	12,13,7	3,8,1	0,5,0	3,6,5	179	161	0.000995945952312	0.783,0.594,0.863	0.0,0.428,0.0	0.604
ENSMUSG00000026147	Col9a1	chr1	+	24196890	24196965	24197299	24197335	24195186	24195457	24197443	24197506	50,19,27	12,12,24	4,1,1	0,0,1	200	161	0.00100171743749	0.77,0.56,0.475	1.0,1.0,0.446	-0.214
ENSMUSG00000023923	Tbc1d5	chr17	-	50852532	50852639	50874565	50874708	50813755	50813841	50917526	50917699	105,84,69	120,94,105	53,55,54	110,132,114	268	232	0.00100597120543	0.431,0.436,0.363	0.294,0.265,0.291	0.127
ENSMUSG00000032359	Ctsh	chr9	+	90064152	90064257	90064506	90064593	90062716	90062787	90065391	90065447	145,136,116	101,101,67	173,153,158	60,69,62	230	212	0.00100597120543	0.57,0.554,0.615	0.727,0.671,0.701	-0.12
ENSMUSG00000042439	Zfp532	chr18	+	65638749	65638931	65651559	65651722	65622983	65625334	65656350	65656632	261,182,187	322,265,310	257,254,251	235,260,225	307	288	0.00101700953426	0.432,0.392,0.361	0.506,0.478,0.511	-0.103
ENSMUSG00000024078	Ttc27	chr17	+	74829491	74829590	74835332	74835385	74799183	74799411	74840298	74840464	142,135,115	134,90,120	76,51,78	116,96,109	224	178	0.00101733311442	0.457,0.544,0.432	0.342,0.297,0.363	0.144
ENSMUSG00000030796	Tead2	chr7	+	45225652	45225795	45228638	45228812	45223680	45223745	45231308	45231470	500,518,580	1393,1243,1440	487,474,335	574,745,704	268	299	0.00103286506589	0.286,0.317,0.31	0.486,0.415,0.347	-0.112
ENSMUSG00000020790	Ankfy1	chr11	+	72712156	72712349	72714364	72714483	72690005	72690034	72722627	72722763	88,53,59	260,181,163	100,95,56	127,176,118	318	244	0.00103286506589	0.206,0.183,0.217	0.377,0.293,0.267	-0.11
ENSMUSG00000031458	Coprs	chr8	-	13885665	13885881	13887759	13887826	13884793	13885201	13890166	13890268	107,115,131	295,239,212	26,35,54	199,147,167	192	341	0.00103555289521	0.392,0.461,0.523	0.188,0.297,0.365	0.175
ENSMUSG00000015745	Plekho1	chr3	-	95990800	95990902	95995521	95995668	95988428	95989633	95995770	95996001	103,120,116	435,327,412	49,53,64	126,96,94	272	227	0.00104981189803	0.165,0.234,0.19	0.245,0.315,0.362	-0.111
ENSMUSG00000022772	Senp5	chr16	-	31965744	31965828	31968799	31968937	31964269	31964320	31977679	31977757	283,224,183	109,116,87	159,212,158	48,50,43	263	209	0.00105019617866	0.674,0.605,0.626	0.725,0.771,0.745	-0.112
ENSMUSG00000030534	Vps33b	chr7	+	80288399	80288473	80289981	80290083	80287777	80287910	80290267	80290343	78,94,100	94,101,85	100,99,103	53,70,49	199	227	0.00106652855371	0.486,0.515,0.573	0.683,0.617,0.706	-0.144
ENSMUSG00000047766	Lrrc49	chr9	-	60598085	60598195	60601302	60601488	60593605	60593759	60602578	60602816	169,132,148	126,132,140	70,116,82	131,144,121	311	235	0.00106884879205	0.503,0.43,0.444	0.288,0.378,0.339	0.124
ENSMUSG00000029020	Mfn2	chr4	-	147883217	147883322	147883626	147883753	147882880	147882983	147885452	147885574	229,178,141	159,104,101	204,216,201	82,91,80	252	230	0.00108195864881	0.568,0.61,0.56	0.694,0.684,0.696	-0.112
ENSMUSG00000021671	Poc5	chr13	+	96393226	96393344	96394491	96394569	96391587	96391675	96396639	96396830	110,137,88	108,92,106	84,62,78	121,134,138	243	203	0.00110159545709	0.46,0.554,0.41	0.367,0.279,0.321	0.152
ENSMUSG00000024068	Spast	chr17	+	74374122	74374202	74375082	74375125	74373662	74373754	74377040	74377120	292,191,208	230,149,144	154,198,253	90,66,107	205	168	0.00110839722184	0.51,0.512,0.542	0.584,0.711,0.66	-0.13
ENSMUSG00000007670	Khsrp	chr17	-	57027816	57027856	57027955	57027994	57027048	57027098	57029041	57029138	112,84,138	307,276,269	91,92,97	133,145,145	164	165	0.00112485443626	0.268,0.234,0.34	0.408,0.39,0.402	-0.119
ENSMUSG00000097039	Pvt1	chr15	+	62149238	62149352	62175466	62175548	62107147	62107465	62242173	62242301	11,8,3	28,23,21	0,2,0	10,12,4	239	207	0.00112537266129	0.254,0.232,0.11	0.0,0.126,0.0	0.157
ENSMUSG00000003810	Mast2	chr4	-	116337421	116337497	116352972	116353064	116330390	116330469	116391602	116391634	193,146,162	170,185,167	179,190,163	120,131,93	217	201	0.00112615228388	0.513,0.422,0.473	0.58,0.573,0.619	-0.121
ENSMUSG00000034687	Fras1	chr5	+	96588078	96588222	96596782	96596923	96572910	96573045	96598888	96599029	76,94,56	170,195,124	36,20,27	111,116,110	269	266	0.00113632029954	0.307,0.323,0.309	0.243,0.146,0.195	0.118
ENSMUSG00000020993	Trappc6b	chr12	-	59044252	59044346	59048122	59048206	59043092	59043676	59050267	59050385	265,221,243	345,301,270	308,283,232	239,217,228	209	219	0.00114168626601	0.446,0.435,0.485	0.575,0.577,0.516	-0.101
ENSMUSG00000021140	Pcnx	chr12	+	81894982	81895191	81906448	81906554	81860029	81860524	81912664	81912710	117,87,105	130,112,94	118,119,100	71,80,61	334	231	0.0011424908547	0.384,0.349,0.436	0.535,0.507,0.531	-0.135
ENSMUSG00000038344	Txlng	chrX	-	162797639	162797810	162807484	162807576	162788917	162790806	162811291	162811388	107,86,88	152,123,132	80,97,89	176,245,218	217	296	0.00114952619154	0.49,0.488,0.476	0.383,0.351,0.358	0.121
ENSMUSG00000030590	Fam98c	chr7	-	29154418	29154535	29154615	29154693	29153321	29153489	29155151	29155357	46,48,58	74,50,51	79,79,98	43,46,50	203	242	0.00115547947913	0.426,0.534,0.576	0.687,0.672,0.7	-0.174
ENSMUSG00000026240	Cops7b	chr1	+	86592290	86592366	86596750	86596839	86589163	86589341	86599002	86599205	333,241,247	408,326,360	276,256,249	247,240,212	201	214	0.00116106177792	0.465,0.44,0.422	0.543,0.532,0.556	-0.101
ENSMUSG00000028538	St3gal3	chr4	-	118031839	118031882	118107548	118107693	118014704	118014797	118134389	118134890	95,77,84	83,61,60	46,56,52	85,65,79	270	168	0.00116116587322	0.416,0.44,0.466	0.252,0.349,0.291	0.143
ENSMUSG00000057315	Arhgap24	chr5	+	102860329	102860537	102875694	102875827	102841289	102841412	102878440	102878514	138,111,140	147,111,111	182,168,167	85,114,96	333	258	0.00116460946075	0.421,0.437,0.494	0.624,0.533,0.574	-0.126
ENSMUSG00000036817	Sun1	chr5	+	139229752	139229944	139231126	139231237	139226705	139226885	139233470	139233569	217,160,161	254,172,190	174,178,149	127,111,124	317	236	0.00116691179319	0.389,0.409,0.387	0.505,0.544,0.472	-0.112
ENSMUSG00000087651	1500009L16Rik	chr10	+	83737908	83737933	83757444	83757480	83722864	83723034	83758133	83758213	29,26,30	45,40,54	29,26,35	21,22,16	150	161	0.00116774482732	0.409,0.411,0.374	0.597,0.559,0.701	-0.221
ENSMUSG00000024528	Srfbp1	chr18	+	52483632	52483704	52487511	52487593	52476299	52476372	52488250	52488971	90,55,42	177,111,106	61,41,40	54,55,46	197	207	0.00117647386917	0.348,0.342,0.294	0.543,0.439,0.477	-0.158
ENSMUSG00000021716	Srek1ip1	chr13	+	104827054	104827102	104832853	104832997	104817176	104817366	104834247	104834320	153,119,114	149,137,175	104,97,65	172,230,193	173	269	0.00117849425327	0.615,0.575,0.503	0.485,0.396,0.344	0.156
ENSMUSG00000035683	Melk	chr4	+	44308905	44309049	44310289	44310358	44306989	44307106	44312163	44312256	400,331,335	212,169,223	279,364,257	101,116,112	269	194	0.00120746114036	0.576,0.585,0.52	0.666,0.694,0.623	-0.101
ENSMUSG00000032740	Ccdc88a	chr11	+	29485824	29486011	29489581	29489727	29482597	29482741	29493699	29493792	85,83,84	123,101,119	46,31,37	101,92,86	312	271	0.0012146985455	0.375,0.416,0.38	0.283,0.226,0.272	0.13
ENSMUSG00000019891	Dcbld1	chr10	+	52284102	52284237	52290850	52290923	52261726	52261939	52304586	52304720	250,211,200	158,123,126	106,117,95	121,103,94	260	198	0.00122283684621	0.546,0.566,0.547	0.4,0.464,0.435	0.12
ENSMUSG00000025231	Sufu	chr19	+	46450578	46450664	46450890	46450963	46449828	46449971	46453161	46453315	227,188,154	136,91,88	178,181,171	35,67,63	211	198	0.00123203931231	0.61,0.66,0.622	0.827,0.717,0.718	-0.123
ENSMUSG00000024194	Cuta	chr17	-	26938571	26938617	26938726	26938786	26938417	26938467	26938883	26939092	470,280,390	164,145,99	317,385,324	76,63,68	185	171	0.00124187873328	0.726,0.641,0.785	0.794,0.85,0.815	-0.102
ENSMUSG00000025158	Rfng	chr11	-	120782628	120782717	120783006	120783160	120782382	120782548	120783267	120783370	216,147,123	116,87,97	202,239,245	90,88,67	279	214	0.00124557305959	0.588,0.564,0.493	0.633,0.676,0.737	-0.134
ENSMUSG00000013076	Amotl1	chr9	-	14592753	14593711	14596450	14596600	14575150	14575439	14614733	14615006	210,210,195	589,563,394	142,99,134	536,497,447	275	1083	0.00124648634923	0.584,0.595,0.661	0.511,0.44,0.541	0.116
ENSMUSG00000024855	Pacs1	chr19	-	5138929	5139065	5139279	5139322	5136692	5136919	5141159	5141202	96,82,71	355,321,318	93,80,58	122,173,164	168	261	0.00129493928308	0.296,0.284,0.258	0.542,0.418,0.355	-0.159
ENSMUSG00000029475	Kdm2b	chr5	-	122881019	122881058	122881636	122881750	122880172	122880852	122881963	122882224	331,294,268	163,130,138	240,295,230	63,78,87	239	164	0.00129910662854	0.582,0.608,0.571	0.723,0.722,0.645	-0.11
ENSMUSG00000030982	9030624J02Rik	chr7	+	118809877	118809976	118811804	118811882	118806990	118807054	118813529	118813644	195,175,177	182,167,194	113,123,112	179,220,148	224	203	0.00130871537986	0.493,0.487,0.453	0.364,0.336,0.407	0.109
ENSMUSG00000027942	4933434E20Rik	chr3	+	90053507	90053609	90056206	90056324	90052841	90053119	90056528	90056582	333,244,315	243,248,247	226,231,217	117,124,120	227	243	0.00131614820835	0.595,0.513,0.577	0.674,0.666,0.659	-0.105
ENSMUSG00000029416	Slc15a4	chr5	-	127604110	127604188	127604537	127604648	127603692	127603861	127608771	127609061	52,52,36	87,60,60	60,44,45	38,40,26	236	203	0.00131729441815	0.34,0.427,0.34	0.576,0.486,0.598	-0.184
ENSMUSG00000069045	Ddx3y	chrY	-	1280309	1280439	1282900	1282948	1279422	1279578	1284321	1284382	62,71,70	186,166,176	52,143,101	91,181,174	173	255	0.0013178345784	0.329,0.387,0.37	0.457,0.538,0.461	-0.123
ENSMUSG00000030967	Zranb1	chr7	+	132971185	132971339	132972689	132972761	132966506	132966694	132973424	132973623	263,271,325	226,167,185	304,267,213	121,97,105	279	197	0.00133314831927	0.451,0.534,0.554	0.64,0.66,0.589	-0.117
ENSMUSG00000020648	Dus4l	chr12	-	31646620	31646738	31648765	31648887	31642763	31642886	31652290	31652441	122,81,116	105,103,96	87,89,96	47,49,45	247	243	0.00133394037197	0.533,0.436,0.543	0.646,0.641,0.677	-0.151
ENSMUSG00000004633	Chn2	chr6	+	54293037	54293115	54298044	54298150	54290266	54290440	54300072	54300244	70,50,61	79,63,73	26,23,24	52,65,56	203	231	0.00134380497423	0.502,0.475,0.487	0.363,0.287,0.328	0.162
ENSMUSG00000029141	Slc4a1ap	chr5	+	31536137	31536324	31540385	31540497	31534857	31534927	31543669	31543913	322,285,324	195,164,154	245,271,274	89,105,85	312	237	0.00135922536364	0.556,0.569,0.615	0.676,0.662,0.71	-0.103
ENSMUSG00000020196	Cabin1	chr10	-	75743201	75743338	75745228	75745397	75742244	75742462	75746487	75746774	152,141,123	201,162,149	168,179,136	99,119,129	294	262	0.00136155632783	0.403,0.437,0.424	0.602,0.573,0.484	-0.132
ENSMUSG00000041135	Ripk2	chr4	-	16151916	16152074	16155034	16155190	16139204	16139254	16158276	16158430	81,59,56	98,74,71	61,55,63	44,37,37	281	283	0.00136961720281	0.454,0.445,0.443	0.583,0.6,0.632	-0.158
ENSMUSG00000057234	Mettl15	chr2	-	109131484	109131663	109137340	109137532	109092296	109093297	109191551	109191688	32,40,42	32,32,19	22,18,13	35,34,35	317	304	0.00136961720281	0.49,0.545,0.679	0.376,0.337,0.263	0.246
ENSMUSG00000029458	Brap	chr5	+	121672084	121672198	121675229	121675378	121665098	121665288	121678763	121678839	205,172,157	290,253,221	82,98,114	234,240,207	239	274	0.00137294199124	0.448,0.438,0.449	0.287,0.319,0.387	0.114
ENSMUSG00000028700	Pomgnt1	chr4	+	116153550	116153668	116153841	116153940	116152862	116152976	116154091	116154219	302,258,298	274,223,205	170,184,137	221,218,171	243	224	0.00137879897123	0.504,0.516,0.573	0.415,0.438,0.425	0.105
ENSMUSG00000085385	Snhg17	chr2	-	158360458	158360599	158360942	158361196	158359181	158359432	158361404	158361510	65,37,79	28,5,15	112,106,99	11,9,5	379	266	0.0013835593705	0.62,0.839,0.787	0.877,0.892,0.933	-0.152
ENSMUSG00000028411	Aptx	chr4	-	40695376	40695423	40697216	40697353	40694851	40695136	40703136	40703194	77,61,89	89,86,66	102,98,61	32,60,32	262	172	0.00139406467337	0.362,0.318,0.47	0.677,0.517,0.556	-0.2
ENSMUSG00000058486	Wdr91	chr6	-	34886065	34886178	34886807	34886916	34884183	34884381	34888953	34889122	114,121,109	128,103,103	113,133,116	73,80,45	234	238	0.00139406467337	0.475,0.544,0.518	0.612,0.628,0.724	-0.142
ENSMUSG00000043940	Wdfy3	chr5	-	101844547	101844659	101844920	101845244	101844016	101844214	101847102	101847199	153,174,173	177,138,129	181,171,206	77,112,71	449	237	0.0013955954569	0.313,0.4,0.414	0.554,0.446,0.605	-0.159
ENSMUSG00000015942	Gtf2ird2	chr5	+	134208879	134208942	134211197	134211275	134206656	134206827	134213051	134213135	46,45,34	50,45,46	43,35,25	15,18,16	188	203	0.00139647172172	0.498,0.519,0.444	0.756,0.677,0.628	-0.2
ENSMUSG00000040565	Btaf1	chr19	+	36972897	36973018	36978314	36978419	36969913	36970038	36980576	36980726	202,175,138	105,86,98	209,192,150	86,53,44	246	230	0.00139664050688	0.643,0.655,0.568	0.694,0.772,0.761	-0.12
ENSMUSG00000029029	Wrap73	chr4	+	154154534	154154640	154155240	154155366	154152792	154152870	154156100	154156292	293,213,207	317,255,236	164,223,189	149,141,122	231	251	0.00139731966575	0.501,0.476,0.488	0.545,0.632,0.627	-0.113
ENSMUSG00000026867	Gapvd1	chr2	-	34704635	34704713	34706019	34706139	34704165	34704530	34706697	34706832	361,289,298	156,137,120	216,175,197	54,52,51	245	203	0.00145257726198	0.657,0.636,0.673	0.768,0.736,0.762	-0.1
ENSMUSG00000025939	Ube2w	chr1	-	16581926	16582002	16597950	16598053	16569781	16571282	16602261	16602353	381,287,310	290,267,243	270,284,250	168,156,100	228	201	0.00147553871428	0.537,0.487,0.529	0.586,0.616,0.688	-0.112
ENSMUSG00000030199	Etv6	chr6	+	134261689	134261832	134263018	134263119	134248273	134248804	134266257	134270155	365,253,264	296,234,293	149,178,110	203,251,168	268	226	0.00147739433527	0.51,0.477,0.432	0.382,0.374,0.356	0.102
ENSMUSG00000028411	Aptx	chr4	-	40695376	40695418	40697216	40697353	40694851	40695136	40703136	40703187	77,61,89	73,65,53	102,98,61	28,47,26	262	167	0.00147948080592	0.402,0.374,0.517	0.699,0.571,0.599	-0.192
ENSMUSG00000028563	Tm2d1	chr4	-	98370491	98370583	98374919	98375013	98357917	98358047	98380617	98380691	2,1,0	3,0,2	9,9,9	1,0,0	219	217	0.00150511090381	0.398,1.0,0.0	0.899,1.0,1.0	-0.5
ENSMUSG00000032998	Foxj3	chr4	+	119585749	119585824	119602408	119602492	119573475	119573800	119616507	119616636	159,108,99	91,74,63	122,108,100	41,41,34	200	209	0.00151576338473	0.646,0.604,0.622	0.757,0.734,0.755	-0.125
ENSMUSG00000026925	Inpp5e	chr2	-	26400035	26400143	26400372	26400492	26399412	26399574	26400885	26401010	219,239,210	181,132,122	178,172,159	75,68,53	245	233	0.00154424250775	0.535,0.633,0.621	0.693,0.706,0.74	-0.117
ENSMUSG00000021143	Pacs2	chr12	+	113068076	113068119	113068979	113069022	113063829	113063938	113069281	113069423	50,51,46	156,135,106	45,17,24	148,141,163	168	168	0.00154590279005	0.243,0.274,0.303	0.233,0.108,0.128	0.117
ENSMUSG00000035671	Zswim4	chr8	-	84217244	84217408	84219825	84219980	84214022	84214104	84223219	84223355	337,294,263	317,293,267	270,224,204	184,131,141	280	289	0.00157166307522	0.523,0.509,0.504	0.602,0.638,0.599	-0.101
ENSMUSG00000014850	Msh3	chr13	-	92249826	92249938	92256694	92256802	92235573	92235728	92263720	92263837	179,150,149	59,53,56	83,104,97	70,60,53	233	237	0.00159681883435	0.755,0.742,0.73	0.547,0.638,0.651	0.13
ENSMUSG00000034902	Pip5k1c	chr10	+	81311642	81311726	81311973	81312022	81310687	81310884	81312501	81312580	252,157,184	61,61,58	157,163,178	28,26,29	209	174	0.00159681883435	0.775,0.682,0.725	0.824,0.839,0.836	-0.106
ENSMUSG00000020740	Gga3	chr11	-	115591629	115591753	115592431	115592530	115591262	115591366	115594705	115594781	103,94,109	152,141,113	36,54,71	159,173,118	224	249	0.00161195101704	0.43,0.426,0.517	0.201,0.258,0.401	0.171
ENSMUSG00000019590	Cyb561	chr11	-	105935751	105935909	105936181	105936285	105933701	105935567	105936554	105936653	135,125,126	308,240,275	57,57,45	207,221,128	229	283	0.00161721389622	0.351,0.392,0.362	0.254,0.242,0.303	0.102
ENSMUSG00000022191	Drosha	chr15	+	12890033	12890172	12890486	12890547	12889618	12889726	12901102	12901162	779,591,570	364,409,389	391,412,429	331,412,389	264	186	0.00168914509462	0.601,0.504,0.508	0.454,0.413,0.437	0.103
ENSMUSG00000054823	Whsc1l1	chr8	+	25640576	25641325	25648440	25648512	25602283	25602736	25649540	25649703	208,174,162	110,81,74	169,165,141	42,51,42	874	197	0.00168948934899	0.299,0.326,0.33	0.476,0.422,0.431	-0.125
ENSMUSG00000020982	Nemf	chr12	-	69320526	69320569	69322100	69322350	69320372	69320422	69324231	69324352	338,310,350	139,103,136	533,542,457	134,114,130	375	168	0.00175777263281	0.521,0.574,0.536	0.641,0.681,0.612	-0.101
ENSMUSG00000031969	Acad8	chr9	-	26990119	26990196	26991239	26991409	26985462	26985600	26992159	26992260	228,214,215	138,120,100	167,205,202	73,53,47	295	202	0.00175807336022	0.531,0.55,0.596	0.61,0.726,0.746	-0.135
ENSMUSG00000037725	Ckap2	chr8	-	22177666	22177739	22179513	22179595	22176773	22177579	22185683	22185819	130,113,127	166,127,155	109,99,144	90,78,75	207	198	0.00176392737442	0.428,0.46,0.439	0.537,0.548,0.647	-0.135
ENSMUSG00000030180	Kdm5a	chr6	+	120374816	120374987	120381534	120381669	120368931	120369054	120382916	120383022	426,362,354	302,266,280	247,181,160	216,296,269	296	260	0.00176509643716	0.553,0.544,0.526	0.501,0.349,0.343	0.143
ENSMUSG00000039678	Tbc1d13	chr2	+	30136672	30136713	30137120	30137182	30134796	30134870	30137281	30137513	51,46,51	161,158,155	13,24,21	125,140,97	166	187	0.00177054253001	0.263,0.247,0.27	0.105,0.162,0.196	0.106
ENSMUSG00000037475	Thoc2	chrX	-	41873881	41873952	41879885	41879937	41872564	41872686	41881908	41882000	64,40,30	183,108,155	17,17,18	148,126,89	177	196	0.00178381707974	0.279,0.291,0.176	0.113,0.13,0.183	0.107
ENSMUSG00000034543	Morc2a	chr11	+	3683698	3684076	3684613	3684745	3683544	3683616	3684837	3684892	366,327,270	293,263,237	293,363,358	197,175,181	503	257	0.00179112913104	0.39,0.388,0.368	0.432,0.515,0.503	-0.101
ENSMUSG00000040220	Gas8	chr8	+	123524077	123524284	123525618	123525673	123522937	123523135	123526464	123526670	219,207,254	159,115,130	196,203,170	168,173,188	332	180	0.00180296815137	0.428,0.494,0.514	0.387,0.389,0.329	0.11
ENSMUSG00000024889	Rce1	chr19	-	4623500	4623563	4623825	4623897	4622550	4623242	4624013	4624181	165,123,103	159,143,147	104,117,120	70,86,80	197	188	0.00181601748294	0.498,0.451,0.401	0.586,0.565,0.589	-0.13
ENSMUSG00000040188	Scamp2	chr9	+	57577638	57577737	57579432	57579550	57577192	57577261	57580783	57580912	362,315,304	347,301,243	421,392,271	198,198,210	224	243	0.00182495161844	0.531,0.532,0.576	0.698,0.682,0.583	-0.108
ENSMUSG00000085396	Firre	chrX	-	50562679	50562954	50564812	50564967	50559659	50561006	50567539	50567693	268,227,170	118,92,120	191,163,229	167,142,173	280	400	0.00183425042854	0.764,0.779,0.669	0.62,0.621,0.654	0.106
ENSMUSG00000036820	Amdhd2	chr17	-	24162975	24163115	24163195	24163332	24158309	24158522	24163581	24163730	172,121,124	12,17,17	74,77,68	28,15,15	262	265	0.00183824109587	0.935,0.878,0.881	0.728,0.839,0.821	0.102
ENSMUSG00000033554	Dph5	chr3	+	115892711	115892836	115899694	115899803	115888439	115888597	115915039	115915160	199,135,179	159,141,178	141,131,121	208,179,185	250	234	0.00184881892711	0.539,0.473,0.485	0.388,0.407,0.38	0.107
ENSMUSG00000032478	Nme6	chr9	+	109839607	109839710	109841475	109841515	109833195	109833295	109841926	109842087	117,110,126	109,112,98	78,84,87	124,142,106	228	165	0.00184889847263	0.437,0.415,0.482	0.313,0.3,0.373	0.116
ENSMUSG00000034893	Cog3	chr14	-	75722101	75722191	75724710	75724835	75719691	75719812	75727707	75727813	241,171,185	172,152,145	132,131,112	187,150,127	250	215	0.00187894597372	0.546,0.492,0.523	0.378,0.429,0.431	0.108
ENSMUSG00000047045	Tmem164	chrX	+	142752039	142752089	142770966	142771033	142682290	142682949	142805989	142806068	56,37,42	147,138,117	21,16,12	131,77,83	175	192	0.00191969485439	0.295,0.227,0.283	0.15,0.186,0.137	0.111
ENSMUSG00000032913	Lrig2	chr3	-	104479781	104479850	104481854	104481935	104468484	104468648	104490529	104490673	119,73,87	76,58,84	94,87,52	29,37,27	206	194	0.00192669073192	0.596,0.542,0.494	0.753,0.689,0.645	-0.152
ENSMUSG00000026958	Dpp7	chr2	-	25354892	25355028	25355557	25355721	25354740	25354822	25355813	25355953	37,31,25	38,55,39	18,15,16	67,63,37	289	261	0.00193070279498	0.468,0.337,0.367	0.195,0.177,0.281	0.173
ENSMUSG00000020128	Vps54	chr11	+	21271703	21271738	21274997	21275129	21268784	21268863	21277674	21278060	49,60,64	341,219,246	36,47,22	307,306,287	160	257	0.00194251618703	0.188,0.306,0.295	0.159,0.198,0.11	0.107
ENSMUSG00000039648	Kyat1	chr2	-	30187186	30187307	30187688	30187817	30186832	30186909	30188052	30188139	148,171,129	106,91,81	177,227,219	75,95,68	254	246	0.00194651888687	0.575,0.645,0.607	0.696,0.698,0.757	-0.108
ENSMUSG00000039607	Rbms3	chr9	-	116586017	116586095	116636368	116636479	116582737	116582865	116678646	116678697	44,37,30	87,75,49	61,55,57	66,60,48	236	203	0.00195170222987	0.303,0.298,0.345	0.443,0.441,0.505	-0.148
ENSMUSG00000024982	Zdhhc6	chr19	-	55308903	55308957	55309742	55309904	55304409	55304577	55311624	55311784	358,278,273	182,151,182	180,153,168	139,172,137	287	179	0.00198416542492	0.551,0.535,0.483	0.447,0.357,0.433	0.111
ENSMUSG00000038481	Cdk19	chr10	+	40454014	40454072	40466637	40466769	40436071	40436212	40469578	40469722	89,69,80	236,280,214	47,28,23	216,192,122	183	257	0.00199668271042	0.346,0.257,0.344	0.234,0.17,0.209	0.111
ENSMUSG00000024875	Yif1a	chr19	+	5091540	5091696	5092128	5092222	5091367	5091425	5092301	5092879	278,212,224	294,210,223	156,132,140	193,240,241	281	219	0.00202269395687	0.424,0.44,0.439	0.386,0.3,0.312	0.102
ENSMUSG00000034171	Faah	chr4	-	116004354	116004479	116004713	116004754	116002976	116003102	116004999	116005206	5,5,12	30,16,23	0,1,1	10,8,4	166	250	0.00202612465113	0.201,0.32,0.44	0.0,0.158,0.274	0.176
ENSMUSG00000039671	Zmynd8	chr2	-	165851999	165852148	165875704	165875775	165842763	165842877	165883327	165883398	11,9,10	1,0,0	14,25,17	6,3,2	196	274	0.00203168800118	0.939,1.0,1.0	0.765,0.921,0.922	0.11
ENSMUSG00000034724	Cnot6l	chr5	-	96079932	96080135	96082869	96083097	96075588	96077392	96086141	96086293	302,175,204	376,320,330	175,101,112	345,352,254	353	328	0.00205007343455	0.427,0.337,0.365	0.32,0.21,0.291	0.103
ENSMUSG00000022791	Tnk2	chr16	+	32663738	32663919	32665885	32665956	32644642	32645108	32668220	32668442	289,259,218	166,143,145	346,309,316	120,146,110	306	196	0.00208902603972	0.527,0.537,0.491	0.649,0.575,0.648	-0.106
ENSMUSG00000022160	Mettl3	chr14	-	52296918	52296957	52297470	52297658	52296663	52296772	52297868	52298085	336,282,320	110,105,72	232,256,216	111,134,110	313	164	0.00209809922915	0.615,0.585,0.7	0.523,0.5,0.507	0.123
ENSMUSG00000037443	Cep85	chr4	-	134152103	134152289	134153808	134153926	134148608	134148761	134154262	134154396	74,87,61	95,62,83	49,31,33	76,120,101	243	311	0.00210523522437	0.499,0.642,0.485	0.452,0.248,0.295	0.21
ENSMUSG00000054237	Fra10ac1	chr19	-	38213360	38213445	38214373	38214457	38207262	38207308	38215830	38215907	202,167,169	175,109,121	230,218,177	109,94,94	209	210	0.00210853765832	0.537,0.606,0.584	0.68,0.7,0.654	-0.102
ENSMUSG00000043872	Zmym1	chr4	-	127054207	127054382	127058792	127059031	127051274	127051425	127059509	127059659	167,147,113	139,155,116	70,75,54	125,105,85	364	300	0.0021404517324	0.498,0.439,0.445	0.316,0.371,0.344	0.117
ENSMUSG00000038546	Ranbp9	chr13	-	43436089	43436142	43461711	43461823	43434813	43434981	43480411	43480973	229,175,210	151,125,111	167,161,191	65,74,65	237	178	0.00216718467867	0.532,0.513,0.587	0.659,0.62,0.688	-0.112
ENSMUSG00000037022	Mmaa	chr8	-	79274103	79274274	79278201	79278324	79270889	79270975	79281176	79281654	92,77,79	140,131,127	75,71,62	173,224,156	248	296	0.00218854020403	0.44,0.412,0.426	0.341,0.274,0.322	0.114
ENSMUSG00000028232	Tmem68	chr4	-	3551751	3551891	3560498	3560692	3549040	3550579	3564092	3564257	87,69,81	155,92,124	84,44,48	177,126,155	319	265	0.00219554664552	0.318,0.384,0.352	0.283,0.225,0.205	0.114
ENSMUSG00000025583	Rptor	chr11	+	119894918	119895005	119895902	119896019	119894255	119894383	119896419	119896549	192,149,155	293,225,236	73,64,63	137,176,200	212	242	0.00221566846356	0.428,0.431,0.428	0.378,0.293,0.264	0.117
ENSMUSG00000037486	Asxl2	chr12	+	3457061	3457209	3469477	3469593	3451661	3451770	3474489	3474613	70,49,41	118,99,57	27,43,34	95,122,108	273	241	0.00222809987939	0.344,0.304,0.388	0.201,0.237,0.217	0.127
ENSMUSG00000024186	Rgs11	chr17	+	26205706	26205775	26207395	26207457	26205107	26205189	26207545	26207659	8,11,4	3,3,0	2,8,3	7,7,8	194	187	0.00222880312918	0.72,0.779,1.0	0.216,0.524,0.265	0.498
ENSMUSG00000037552	Plekhg2	chr7	-	28364297	28364314	28364470	28364509	28362825	28362999	28364584	28364632	171,107,138	40,48,39	85,85,60	12,9,11	164	142	0.00223256223115	0.787,0.659,0.754	0.86,0.891,0.825	-0.125
ENSMUSG00000034501	Pcnx4	chr12	+	72541374	72542117	72555436	72555616	72536356	72536539	72555843	72556358	171,127,128	122,79,80	118,102,154	43,47,39	868	305	0.00223608532133	0.33,0.361,0.36	0.491,0.433,0.581	-0.151
ENSMUSG00000005883	Spo11	chr2	+	172984871	172984938	172985396	172985505	172984015	172984104	172985903	172985990	19,15,23	24,14,16	56,59,68	14,21,31	192	234	0.00224002577308	0.491,0.566,0.637	0.83,0.774,0.728	-0.213
ENSMUSG00000022614	Lmf2	chr15	-	89354082	89354297	89354426	89354455	89353828	89354007	89354563	89354817	43,29,18	274,217,199	7,14,10	182,171,165	154	340	0.0022700096879	0.257,0.228,0.166	0.078,0.153,0.118	0.101
ENSMUSG00000004462	Tbccd1	chr16	-	22818380	22818528	22825765	22826132	22813214	22813956	22833877	22834033	185,127,124	142,101,128	140,185,153	70,95,90	492	273	0.00229920906443	0.42,0.411,0.35	0.526,0.519,0.485	-0.116
ENSMUSG00000025932	Eya1	chr1	-	14283120	14283198	14302769	14302897	14274533	14274603	14304424	14304474	57,62,59	74,59,55	14,13,10	29,23,42	253	203	0.00231424753894	0.382,0.457,0.463	0.279,0.312,0.16	0.184
ENSMUSG00000021470	Ercc6l2	chr13	+	63824808	63824928	63834595	63834789	63819630	63820055	63841423	63841585	151,129,124	135,113,106	167,152,138	80,104,59	245	319	0.00231913296437	0.593,0.598,0.604	0.731,0.656,0.753	-0.115
ENSMUSG00000000738	Spg7	chr8	+	123094473	123094640	123095157	123095235	123093590	123093747	123097393	123097753	269,227,207	223,167,216	135,117,124	142,192,193	292	203	0.00233526288892	0.456,0.486,0.4	0.398,0.298,0.309	0.112
ENSMUSG00000043535	Setx	chr2	+	29150007	29150107	29153937	29154096	29144602	29148721	29156987	29157220	110,93,121	164,174,148	23,27,29	102,79,61	225	284	0.00235857739891	0.458,0.403,0.508	0.222,0.301,0.375	0.157
ENSMUSG00000033306	Lpp	chr16	+	24845090	24845217	24889789	24889959	24761592	24762276	24971830	24972009	69,56,33	71,67,41	63,61,44	34,41,25	252	295	0.00237637487062	0.532,0.495,0.485	0.684,0.635,0.673	-0.16
ENSMUSG00000031808	Slc27a1	chr8	+	71584632	71584770	71584841	71585006	71584419	71584546	71585345	71585492	187,143,154	115,105,108	184,181,170	183,199,181	263	290	0.00239384191443	0.642,0.6,0.611	0.526,0.501,0.509	0.106
ENSMUSG00000032479	Map4	chr9	+	110071025	110071139	110072612	110072705	110068692	110068985	110078002	110078084	183,180,157	102,96,118	169,270,217	81,93,60	239	218	0.00240539645582	0.621,0.631,0.548	0.656,0.726,0.767	-0.116
ENSMUSG00000034112	Atp2c2	chr8	+	119730169	119730278	119734287	119734437	119726325	119726387	119734509	119734578	71,69,59	158,87,121	25,33,28	102,94,109	234	275	0.00245621647324	0.346,0.482,0.364	0.224,0.292,0.232	0.148
ENSMUSG00000032812	Arap1	chr7	+	101385551	101385616	101386148	101386273	101384861	101385040	101386391	101386541	61,45,42	86,58,70	28,39,31	79,100,85	190	250	0.00247463043003	0.483,0.505,0.441	0.318,0.339,0.324	0.149
ENSMUSG00000036561	Ppp6r2	chr15	+	89262352	89262418	89265128	89265241	89259065	89259203	89265604	89265718	98,70,68	125,77,67	69,55,60	40,43,29	191	238	0.0024752824102	0.494,0.531,0.558	0.682,0.614,0.721	-0.145
ENSMUSG00000029635	Cdk8	chr5	+	146259504	146259580	146283628	146283686	146231287	146231820	146286107	146286239	207,150,167	111,125,120	180,165,152	65,64,74	201	183	0.00248895120973	0.629,0.522,0.559	0.716,0.701,0.652	-0.12
ENSMUSG00000035248	Zcchc6	chr13	-	59794446	59794504	59796819	59796920	59791775	59791879	59797669	59797756	197,157,145	157,109,103	88,82,97	118,97,101	226	183	0.0025512190172	0.504,0.538,0.533	0.377,0.406,0.437	0.118
ENSMUSG00000072946	Ptgr2	chr12	+	84305925	84306135	84307775	84307897	84302236	84302407	84308344	84308432	135,108,129	138,94,121	151,172,140	99,67,86	335	247	0.0025513624424	0.419,0.459,0.44	0.529,0.654,0.546	-0.137
ENSMUSG00000069255	Dusp22	chr13	+	30672392	30672475	30696235	30696285	30668804	30668838	30705625	30705700	41,53,65	36,26,41	46,56,54	10,9,22	208	175	0.00255766958344	0.489,0.632,0.572	0.795,0.84,0.674	-0.205
ENSMUSG00000032316	Clk3	chr9	-	57758283	57758350	57758626	57758723	57755251	57755368	57760823	57761040	391,339,351	331,210,181	310,328,319	140,112,140	222	192	0.0025728912635	0.505,0.583,0.626	0.657,0.717,0.663	-0.108
ENSMUSG00000023353	Agap3	chr5	+	24496732	24496903	24498069	24498207	24492957	24493126	24499657	24499812	224,166,177	165,123,124	163,163,147	165,176,186	296	263	0.0025728912635	0.547,0.545,0.559	0.467,0.451,0.413	0.107
ENSMUSG00000007379	Dennd2c	chr3	+	103141058	103141155	103146511	103146556	103137142	103137313	103149040	103149222	153,144,144	52,53,40	145,171,122	30,19,27	222	170	0.00257301293464	0.693,0.675,0.734	0.787,0.873,0.776	-0.111
ENSMUSG00000036890	Gtdc1	chr2	-	44752046	44752220	44756267	44756435	44635263	44635316	44825350	44825543	169,125,117	209,168,162	66,69,63	155,134,129	293	299	0.00257480994301	0.452,0.432,0.424	0.303,0.344,0.333	0.109
ENSMUSG00000030982	9030624J02Rik	chr7	+	118749666	118749691	118760160	118760245	118748196	118748248	118766364	118766544	40,23,39	189,140,181	34,38,40	100,99,105	150	210	0.0025805688294	0.229,0.187,0.232	0.322,0.35,0.348	-0.124
ENSMUSG00000028158	Mttp	chr3	-	138133999	138134135	138138901	138138996	138125057	138125245	138143171	138143388	30,24,26	52,40,54	13,11,9	56,43,40	220	261	0.00258137760869	0.406,0.416,0.364	0.216,0.233,0.211	0.175
ENSMUSG00000063052	Lrrc40	chr3	+	158040440	158040622	158041585	158041659	158036661	158036876	158043560	158043690	353,288,300	182,133,144	220,264,272	68,94,77	307	199	0.00263158253189	0.557,0.584,0.575	0.677,0.645,0.696	-0.101
ENSMUSG00000037262	Kin	chr2	+	10085729	10085824	10090112	10090156	10080623	10080744	10090240	10090363	159,146,127	88,57,75	67,62,57	52,55,63	220	169	0.00269083739605	0.581,0.663,0.565	0.497,0.464,0.41	0.146
ENSMUSG00000019214	Chtf18	chr17	-	25723642	25723766	25724002	25724100	25723402	25723551	25724528	25724738	180,141,141	120,118,128	94,106,106	115,122,149	223	249	0.00269107347745	0.626,0.572,0.552	0.477,0.492,0.443	0.113
ENSMUSG00000037788	Vopp1	chr6	-	57774710	57774788	57789976	57790035	57762434	57762571	57808535	57808692	55,25,27	261,200,142	42,43,41	156,134,109	184	203	0.00272291432018	0.189,0.121,0.173	0.229,0.261,0.293	-0.1
ENSMUSG00000041236	Vps41	chr13	+	18782646	18782721	18791586	18791649	18745261	18745339	18794326	18794392	240,178,191	212,191,182	155,137,119	199,229,172	200	188	0.00273213395083	0.516,0.467,0.497	0.423,0.36,0.394	0.101
ENSMUSG00000022682	Rrn3	chr16	+	13789532	13789592	13790620	13790684	13788959	13789089	13791919	13791989	263,190,226	233,182,187	142,83,109	159,190,170	185	189	0.00277451567518	0.536,0.516,0.553	0.477,0.309,0.396	0.141
ENSMUSG00000039153	Runx2	chr17	-	44639664	44639826	44658518	44658692	44607818	44608383	44717191	44717296	44,42,33	29,21,26	42,37,40	83,51,41	299	287	0.00280875276812	0.593,0.658,0.549	0.327,0.411,0.484	0.193
ENSMUSG00000089872	Rps6kc1	chr1	-	190844486	190844602	190871591	190871951	190834005	190834098	190885333	190885427	144,96,105	105,90,81	46,66,40	80,68,69	485	241	0.00283901808798	0.405,0.346,0.392	0.222,0.325,0.224	0.124
ENSMUSG00000054770	Kctd18	chr1	-	57963067	57963261	57965350	57965540	57961900	57961995	57967496	57967723	90,53,78	152,122,143	47,45,46	158,149,135	315	319	0.00284703163512	0.375,0.306,0.356	0.232,0.234,0.257	0.105
ENSMUSG00000061778	Mospd2	chrX	-	164956478	164956517	164958755	164958816	164951850	164951975	164962051	164962206	74,45,49	31,32,27	22,19,23	26,33,23	186	164	0.00284761831003	0.678,0.554,0.615	0.427,0.337,0.469	0.205
ENSMUSG00000041225	Arhgap12	chr18	-	6069830	6070091	6111684	6112439	6064340	6064421	6115813	6115850	159,123,151	161,148,141	125,119,117	79,78,78	880	386	0.00289205685204	0.302,0.267,0.32	0.41,0.401,0.397	-0.106
ENSMUSG00000001844	Zdhhc4	chr5	-	143324884	143324958	143326098	143326223	143324131	143324310	143328390	143328570	265,191,166	106,89,89	194,236,211	41,74,68	250	199	0.00295188665066	0.666,0.631,0.598	0.79,0.717,0.712	-0.108
ENSMUSG00000029414	Kntc1	chr5	+	123818995	123819141	123819869	123819960	123818450	123818540	123821380	123821593	176,130,146	109,80,77	143,121,131	29,42,56	271	216	0.00295824558098	0.563,0.564,0.602	0.797,0.697,0.651	-0.139
ENSMUSG00000037098	Rab11fip3	chr17	-	26008854	26008890	26011996	26012131	26004550	26004644	26013773	26013917	119,82,79	166,141,121	69,72,63	56,70,59	260	161	0.00299141963296	0.307,0.265,0.288	0.433,0.389,0.398	-0.12
ENSMUSG00000079553	Kifc1	chr17	-	33885167	33885218	33885848	33885902	33884588	33884986	33886575	33886675	155,150,149	176,144,188	83,130,96	167,203,161	179	176	0.00300097648049	0.464,0.506,0.438	0.328,0.386,0.37	0.108
ENSMUSG00000073434	Wdr90	chr17	-	25860018	25860133	25860371	25860542	25859857	25859925	25860708	25860817	81,81,70	111,87,84	36,57,29	96,96,69	296	240	0.00303041483107	0.372,0.43,0.403	0.233,0.325,0.254	0.131
ENSMUSG00000026499	Acbd3	chr1	+	180738462	180738637	180745070	180745257	180736691	180736850	180746793	180747078	286,239,212	359,270,269	281,271,276	239,257,172	300	312	0.00304098795258	0.453,0.479,0.45	0.55,0.523,0.625	-0.105
ENSMUSG00000021240	Abcd4	chr12	-	84612779	84612896	84613904	84614044	84612324	84612450	84615076	84615204	57,49,53	37,19,21	61,63,81	15,10,18	265	242	0.0030624984073	0.585,0.702,0.697	0.788,0.852,0.804	-0.153
ENSMUSG00000029101	Rgs12	chr5	+	34975216	34975333	34999207	34999229	34964772	34966755	35019342	35020094	202,153,143	90,65,72	100,90,77	31,20,16	242	147	0.00316913778388	0.577,0.588,0.547	0.662,0.732,0.745	-0.142
ENSMUSG00000027454	Gins1	chr2	+	150912780	150912845	150916135	150916234	150909616	150909793	150917868	150917959	270,227,257	441,362,331	176,260,268	221,220,166	190	224	0.00317735157541	0.419,0.425,0.478	0.484,0.582,0.656	-0.133
ENSMUSG00000047766	Lrrc49	chr9	-	60677079	60677283	60680068	60680171	60671294	60671361	60685034	60685122	62,66,47	142,92,100	60,85,50	62,39,60	228	329	0.00320215787959	0.387,0.509,0.404	0.583,0.759,0.546	-0.196
ENSMUSG00000022246	Rai14	chr15	-	10587837	10587924	10591586	10591615	10583781	10583836	10592071	10592250	61,43,37	67,43,48	68,71,75	54,36,34	154	212	0.00322332014464	0.556,0.579,0.515	0.634,0.731,0.752	-0.156
ENSMUSG00000017664	Slc35c2	chr2	-	165280616	165280700	165280785	165280954	165278240	165278416	165281307	165281380	208,180,205	171,159,170	86,103,77	125,122,103	294	209	0.00322937830239	0.464,0.446,0.462	0.328,0.375,0.347	0.107
ENSMUSG00000029823	Luc7l2	chr6	+	38559203	38559304	38565654	38565722	38551513	38551908	38568846	38568917	0,0,0	8,6,7	4,0,3	11,4,11	226	193	0.00326646402411	0.0,0.0,0.0	0.237,0.0,0.189	-0.142
ENSMUSG00000021364	Elovl2	chr13	-	41191887	41191965	41194646	41194834	41189945	41190117	41197134	41197198	74,63,60	75,70,64	88,70,68	48,42,45	313	203	0.0032722664058	0.39,0.369,0.378	0.543,0.519,0.495	-0.14
ENSMUSG00000041491	Cep78	chr19	-	15959531	15959700	15962371	15962449	15955773	15956403	15969071	15969200	203,199,217	412,406,464	158,159,117	193,195,200	203	294	0.00335657714411	0.416,0.415,0.404	0.542,0.541,0.459	-0.102
ENSMUSG00000022020	Naa16	chr14	-	79359455	79359528	79369077	79369184	79356366	79356536	79370001	79370097	81,52,68	34,33,33	35,29,31	37,31,29	232	198	0.00339765405288	0.67,0.574,0.637	0.447,0.444,0.477	0.171
ENSMUSG00000042029	Ncapg2	chr12	+	116425778	116425904	116426575	116426755	116424621	116424714	116427655	116427808	130,132,128	239,206,184	52,66,49	157,155,117	251	305	0.00341305801364	0.398,0.438,0.458	0.287,0.341,0.337	0.11
ENSMUSG00000041530	Ago1	chr4	-	126461684	126461805	126463671	126463855	126460905	126461087	126468396	126468583	357,277,256	510,390,319	208,191,195	179,213,140	309	246	0.00341544619761	0.358,0.361,0.39	0.481,0.417,0.526	-0.105
ENSMUSG00000000148	Brat1	chr5	+	140716928	140717027	140717143	140717319	140716691	140716794	140717901	140719173	88,90,69	131,99,100	66,67,60	50,47,52	224	301	0.00345668564883	0.474,0.55,0.481	0.639,0.657,0.608	-0.133
ENSMUSG00000005087	Cd44	chr2	-	102834233	102834335	102837812	102837938	102832482	102832572	102839357	102839477	16,16,9	33,21,31	29,26,32	19,23,26	251	227	0.00346827296828	0.305,0.408,0.208	0.58,0.506,0.527	-0.231
ENSMUSG00000011960	Ccnt1	chr15	-	98546523	98546594	98546744	98546908	98544566	98544608	98548665	98548711	129,89,94	136,84,89	67,42,52	86,117,88	289	196	0.00351213191704	0.391,0.418,0.417	0.346,0.196,0.286	0.133
ENSMUSG00000028898	Trnau1ap	chr4	-	132325207	132325260	132328468	132328566	132321678	132321810	132329352	132329538	210,147,165	204,184,190	76,57,114	115,181,182	223	178	0.00354347905583	0.451,0.389,0.409	0.345,0.201,0.333	0.123
ENSMUSG00000034163	Zfc3h1	chr10	+	115409092	115409242	115410528	115410703	115408870	115408992	115411198	115411330	160,87,103	123,143,116	56,80,51	143,137,123	275	300	0.0035498571197	0.587,0.399,0.492	0.299,0.389,0.311	0.16
ENSMUSG00000025702	March8	chr6	+	116376692	116376863	116392523	116392574	116338385	116338490	116401036	116401122	125,105,116	133,100,111	65,37,45	101,93,61	296	176	0.0035929861695	0.358,0.384,0.383	0.277,0.191,0.305	0.117
ENSMUSG00000000538	Tom1l2	chr11	-	60231100	60231137	60232897	60232957	60226714	60230241	60241817	60241893	38,23,32	39,34,34	20,24,18	44,68,41	185	162	0.00362170569522	0.46,0.372,0.452	0.285,0.236,0.278	0.162
ENSMUSG00000019802	Sec63	chr10	+	42783441	42783541	42789299	42789414	42761495	42761888	42791178	42791291	283,220,251	559,455,568	217,230,301	367,285,231	225	240	0.00365775032026	0.351,0.34,0.32	0.387,0.463,0.582	-0.14
ENSMUSG00000039298	Cdk5rap2	chr4	-	70337340	70337559	70352668	70352788	70317426	70317597	70353609	70353651	215,157,218	183,152,129	145,183,159	83,77,75	245	344	0.00368398457768	0.623,0.592,0.704	0.71,0.769,0.749	-0.103
ENSMUSG00000021044	Adck1	chr12	+	88431020	88431179	88441082	88441241	88401972	88402176	88446640	88446757	189,156,155	206,194,157	187,186,164	137,134,124	284	284	0.00369047067721	0.478,0.446,0.497	0.577,0.581,0.569	-0.102
ENSMUSG00000033487	Fndc3a	chr14	-	72589753	72589991	72599065	72599142	72584574	72584844	72652015	72652091	115,84,105	336,295,303	58,37,31	226,230,180	202	363	0.00376233359831	0.381,0.338,0.384	0.316,0.224,0.236	0.109
ENSMUSG00000024251	Thada	chr17	-	84336792	84336882	84386510	84386602	84334025	84334157	84393359	84393482	49,27,36	81,50,54	22,17,22	73,57,69	217	215	0.00378052622167	0.375,0.349,0.398	0.23,0.228,0.24	0.141
ENSMUSG00000031561	Tenm3	chr8	-	48395435	48395674	48417007	48417245	48367310	48367433	48555152	48555313	75,77,46	359,316,248	89,45,123	191,187,156	363	364	0.00381988463362	0.173,0.196,0.157	0.318,0.194,0.442	-0.143
ENSMUSG00000041895	Wipi1	chr11	-	109582371	109582479	109583126	109583197	109579626	109579791	109584074	109584167	75,57,81	190,154,143	22,20,15	98,69,77	196	233	0.00382794589095	0.319,0.306,0.402	0.211,0.256,0.188	0.124
ENSMUSG00000024725	Ostf1	chr19	-	18589704	18589754	18590400	18590508	18586546	18586625	18592582	18592636	307,214,230	128,112,117	208,214,179	165,126,167	233	175	0.00387045624781	0.643,0.589,0.596	0.486,0.561,0.446	0.112
ENSMUSG00000019984	Med23	chr10	+	24898409	24898573	24900695	24900820	24897184	24897359	24902002	24902208	206,194,150	289,221,249	162,147,132	148,121,130	289	250	0.00392763205814	0.381,0.432,0.343	0.486,0.512,0.468	-0.103
ENSMUSG00000001998	Ap4e1	chr2	+	127037785	127037859	127043420	127043543	127035043	127035210	127043646	127043756	40,38,34	119,85,72	34,19,24	139,108,105	199	248	0.00393686654053	0.295,0.358,0.37	0.234,0.18,0.222	0.129
ENSMUSG00000001948	Spa17	chr9	-	37607616	37607687	37611835	37612018	37605792	37605870	37613555	37613720	48,41,50	68,42,45	60,47,58	35,31,27	308	196	0.00398346819731	0.31,0.383,0.414	0.522,0.491,0.578	-0.161
ENSMUSG00000039968	Rsbn1l	chr5	-	20919524	20920162	20927619	20927730	20908106	20908244	20951256	20951822	77,56,81	139,90,124	45,42,60	134,126,144	236	763	0.00398882625295	0.642,0.668,0.679	0.521,0.519,0.574	0.125
ENSMUSG00000033703	Fuk	chr8	-	110895883	110896009	110899198	110899249	110894919	110895342	110899394	110899500	58,45,30	145,112,114	35,46,31	58,56,52	176	251	0.0039957029773	0.363,0.364,0.273	0.463,0.539,0.46	-0.154
ENSMUSG00000025495	Ptdss2	chr7	+	141143092	141143175	141147080	141147148	141135308	141135410	141151649	141151784	156,140,149	171,186,195	171,179,210	136,168,104	208	193	0.0039957029773	0.458,0.411,0.415	0.538,0.497,0.652	-0.134
ENSMUSG00000054387	Mdm4	chr1	-	133009136	133009192	133011064	133011198	133003790	133003890	133012636	133012714	153,143,115	23,17,19	81,88,78	31,22,20	259	181	0.00402569517716	0.823,0.855,0.809	0.646,0.737,0.732	0.124
ENSMUSG00000075225	Gm29096	chr10	-	41614780	41614892	41615832	41615984	41612769	41612946	41623380	41623518	7,9,8	5,2,0	7,9,13	0,1,0	277	237	0.0040526135148	0.545,0.794,1.0	1.0,0.885,1.0	-0.182
ENSMUSG00000028926	Cdk14	chr5	-	4894027	4894167	4922126	4922175	4888836	4888980	4949531	4949595	57,50,60	164,148,123	28,18,23	104,123,110	174	265	0.00405341677155	0.346,0.34,0.426	0.291,0.182,0.242	0.132
ENSMUSG00000039427	Alg1	chr16	+	5240143	5240182	5240458	5240518	5239905	5240027	5241285	5241396	35,32,46	68,48,48	20,22,14	69,52,57	164	185	0.0041993761724	0.367,0.429,0.519	0.246,0.323,0.217	0.176
ENSMUSG00000032579	Hemk1	chr9	-	107331444	107331579	107336178	107336272	107330772	107330822	107336571	107336663	39,42,41	30,14,22	47,44,26	7,11,6	219	260	0.00427984589578	0.607,0.781,0.689	0.889,0.826,0.837	-0.158
ENSMUSG00000001794	Capns1	chr7	-	30192502	30192592	30192866	30192900	30192161	30192226	30193877	30194101	6,7,9	1,0,0	1,0,11	2,5,0	159	215	0.00438064941508	0.89,1.0,1.0	0.403,0.0,1.0	0.496
ENSMUSG00000047766	Lrrc49	chr9	-	60615093	60615177	60621568	60621716	60610257	60610421	60649479	60649801	201,164,210	103,111,93	195,231,198	76,79,47	273	209	0.00441414447308	0.599,0.531,0.634	0.663,0.691,0.763	-0.118
ENSMUSG00000034543	Morc2a	chr11	+	3650307	3650447	3658671	3658725	3649493	3650146	3661828	3661863	114,131,100	83,100,95	111,135,100	71,46,35	265	179	0.00442091100121	0.481,0.469,0.416	0.514,0.665,0.659	-0.157
ENSMUSG00000038990	Cables2	chr2	-	180261515	180261681	180262116	180262225	180261076	180261180	180263077	180263155	126,116,138	201,209,238	62,66,59	160,163,175	234	291	0.00442921401297	0.438,0.408,0.419	0.325,0.335,0.295	0.103
ENSMUSG00000040913	Fbxw4	chr19	-	45591728	45591794	45630864	45630959	45579652	45579793	45635734	45635867	124,101,110	126,89,106	104,110,97	64,61,58	220	191	0.00448242694975	0.461,0.496,0.474	0.585,0.61,0.592	-0.119
ENSMUSG00000022680	Pdxdc1	chr16	-	13881877	13881958	13884565	13884631	13879425	13879572	13887696	13887770	185,160,171	450,313,368	209,243,262	347,376,254	191	206	0.00451707756391	0.307,0.355,0.334	0.394,0.411,0.527	-0.112
ENSMUSG00000027966	Col11a1	chr3	+	114096999	114097254	114097826	114097889	114095200	114095293	114099075	114099117	319,237,251	90,61,57	230,200,206	25,41,28	380	188	0.00458254772554	0.637,0.658,0.685	0.82,0.707,0.784	-0.11
ENSMUSG00000090386	Mir99ahg	chr16	+	77436354	77436402	77459373	77459502	77360662	77360718	77501502	77501610	13,18,15	0,2,1	14,10,7	5,5,1	173	254	0.00460000936876	1.0,0.93,0.957	0.804,0.746,0.911	0.142
ENSMUSG00000039852	Rere	chr4	+	150534846	150534945	150570215	150570296	150509938	150510038	150610853	150611016	231,202,161	180,148,160	112,132,120	137,143,175	224	206	0.00469739691043	0.541,0.557,0.481	0.429,0.459,0.387	0.101
ENSMUSG00000054199	Gon4l	chr3	+	88890812	88890957	88892517	88892668	88889670	88889839	88894441	88894558	163,157,125	152,125,132	73,80,65	82,137,139	270	276	0.00472015184936	0.523,0.562,0.492	0.476,0.374,0.323	0.135
ENSMUSG00000035623	Rsf1	chr7	+	97639304	97639510	97653052	97653207	97636376	97636469	97660812	97662581	225,168,158	235,190,205	196,160,175	118,149,125	331	280	0.00475785318574	0.447,0.428,0.395	0.584,0.476,0.542	-0.111
ENSMUSG00000058239	Usf2	chr7	-	30955105	30955193	30955880	30956000	30954743	30954802	30956148	30956267	396,366,428	770,610,676	509,358,548	580,529,456	245	213	0.00475785318574	0.309,0.343,0.355	0.433,0.37,0.511	-0.102
ENSMUSG00000020716	Nf1	chr11	+	79568649	79568792	79569123	79569170	79565919	79566020	79570230	79570447	96,85,83	25,45,30	34,34,37	27,28,29	268	172	0.00477107963619	0.711,0.548,0.64	0.447,0.438,0.45	0.188
ENSMUSG00000055320	Tead1	chr7	+	112842039	112842102	112856052	112856064	112841887	112841950	112856797	112856932	72,55,53	36,25,28	27,15,13	22,24,17	188	137	0.0047797202031	0.593,0.616,0.58	0.472,0.313,0.358	0.215
ENSMUSG00000029769	Ccdc136	chr6	+	29414785	29414980	29415430	29415655	29412901	29413087	29417071	29417578	109,125,110	65,73,53	106,109,89	22,40,33	320	350	0.00479272788162	0.647,0.652,0.694	0.841,0.749,0.747	-0.115
ENSMUSG00000038593	Tctn1	chr5	-	122250446	122250467	122251611	122251721	122248848	122248983	122254483	122254583	59,60,55	8,8,8	31,24,21	10,12,8	235	146	0.00487795867701	0.821,0.823,0.81	0.658,0.554,0.62	0.207
ENSMUSG00000049690	Nckap5	chr1	-	125976925	125977062	125981382	125981697	125940162	125940237	126014570	126014649	152,104,103	46,39,34	190,201,164	35,39,31	440	262	0.0049037993523	0.663,0.614,0.643	0.764,0.754,0.759	-0.119
ENSMUSG00000037552	Plekhg2	chr7	-	28370237	28370497	28371114	28371245	28370060	28370161	28371859	28372233	142,95,130	244,223,241	75,72,53	210,190,210	256	385	0.00493319366102	0.467,0.39,0.448	0.349,0.363,0.275	0.106
ENSMUSG00000040774	Cept1	chr3	-	106512802	106512870	106531136	106531278	106505720	106505852	106533354	106533502	374,274,311	162,150,154	251,299,186	100,87,50	267	193	0.00497358300427	0.625,0.569,0.593	0.645,0.713,0.729	-0.1
ENSMUSG00000022401	Xpnpep3	chr15	+	81442378	81442464	81448318	81448496	81438066	81438180	81450900	81451021	29,27,21	69,71,66	14,10,8	59,65,64	211	303	0.00497358300427	0.376,0.353,0.314	0.254,0.181,0.152	0.152
ENSMUSG00000054387	Mdm4	chr1	-	133011064	133011198	133012636	133012714	133009136	133009192	133018776	133018884	46,44,50	190,177,150	48,73,45	123,140,101	203	259	0.0050066049904	0.236,0.241,0.298	0.332,0.399,0.362	-0.106
ENSMUSG00000021044	Adck1	chr12	+	88371694	88371778	88401972	88402176	88368334	88368480	88431020	88431179	85,66,70	185,152,145	53,52,42	182,178,160	209	329	0.00504878287072	0.42,0.406,0.432	0.314,0.315,0.292	0.112
ENSMUSG00000015134	Aldh1a3	chr7	-	66412357	66412419	66412900	66413030	66411501	66411630	66419102	66419235	593,382,450	299,230,266	37,52,58	14,17,10	255	187	0.00505791055406	0.593,0.549,0.554	0.66,0.692,0.81	-0.155
ENSMUSG00000022515	Anks3	chr16	-	4948225	4948363	4950612	4950768	4947648	4947758	4953818	4953954	154,144,142	172,107,118	74,104,80	140,126,114	281	263	0.00508253765373	0.456,0.557,0.53	0.331,0.436,0.396	0.127
ENSMUSG00000033991	Ttc37	chr13	+	76123441	76123543	76124760	76124900	76122634	76122775	76126965	76127052	88,88,72	181,135,108	48,51,41	137,145,109	227	265	0.00510949458987	0.362,0.432,0.438	0.29,0.291,0.305	0.115
ENSMUSG00000040177	2310057M21Rik	chr7	-	131357459	131357666	131360888	131360961	131348691	131351102	131361732	131361936	61,48,39	168,145,144	46,45,74	86,99,95	198	332	0.00518018936652	0.378,0.357,0.312	0.473,0.433,0.566	-0.142
ENSMUSG00000041890	Git2	chr5	-	114739032	114739281	114743775	114743880	114733860	114733943	114745428	114745571	70,81,91	262,200,187	98,106,105	166,167,155	230	374	0.00518633147292	0.303,0.397,0.442	0.49,0.508,0.524	-0.127
ENSMUSG00000033658	Ddx19b	chr8	-	111015564	111015667	111020628	111020721	111012753	111012868	111020959	111021095	159,144,105	148,112,77	113,95,85	56,41,51	218	228	0.00524619802071	0.529,0.574,0.588	0.678,0.708,0.635	-0.11
ENSMUSG00000001445	Mrpl10	chr11	+	97047029	97047194	97047412	97047557	97044527	97044697	97048078	97049213	566,411,466	492,456,358	377,505,460	299,242,245	290	270	0.00525364870717	0.517,0.456,0.548	0.54,0.66,0.636	-0.105
ENSMUSG00000027634	Ndrg3	chr2	-	156958466	156958502	156970036	156970138	156950033	156950139	156991998	156992056	59,65,49	89,57,62	131,178,125	118,81,66	227	161	0.0052537758031	0.32,0.447,0.359	0.441,0.609,0.573	-0.166
ENSMUSG00000026433	Rab29	chr1	+	131870679	131870861	131872066	131872188	131869949	131870004	131872465	131872502	131,80,73	105,83,85	141,126,157	54,94,83	307	247	0.00533851474345	0.501,0.437,0.409	0.678,0.519,0.603	-0.151
ENSMUSG00000021504	B4galt7	chr13	+	55604019	55604382	55608697	55608802	55600064	55600192	55609218	55610442	139,107,96	115,115,104	109,100,106	52,65,72	488	230	0.00534302206153	0.363,0.305,0.303	0.497,0.42,0.41	-0.119
ENSMUSG00000022105	Rb1	chr14	-	73282867	73282978	73287602	73287670	73280121	73280264	73288708	73288747	143,89,114	253,241,206	57,53,50	147,220,177	193	236	0.00535106807965	0.409,0.311,0.404	0.322,0.228,0.257	0.106
ENSMUSG00000078584	AU022252	chr4	-	119228026	119228113	119232353	119232469	119226800	119226932	119232582	119232712	193,101,159	285,250,203	106,73,99	235,270,274	241	212	0.00540776380768	0.373,0.262,0.408	0.284,0.192,0.241	0.109
ENSMUSG00000036086	Zranb3	chr1	-	127987996	127988146	127992799	127992979	127976138	127976544	127996852	127996972	104,68,117	107,106,114	38,50,40	102,79,85	305	275	0.00540776380768	0.467,0.366,0.481	0.251,0.363,0.298	0.134
ENSMUSG00000031711	Zfp330	chr8	-	82770800	82770871	82771338	82771358	82769319	82769399	82772879	82773011	93,89,96	138,143,119	81,105,92	94,77,59	145	196	0.00541323667638	0.477,0.457,0.522	0.538,0.648,0.678	-0.136
ENSMUSG00000034300	Fam53c	chr18	+	34763072	34763130	34768167	34768952	34762494	34762724	34770597	34773738	149,144,90	409,323,334	86,89,69	342,406,336	183	910	0.00545954188307	0.644,0.689,0.573	0.556,0.522,0.505	0.108
ENSMUSG00000028437	Ubap1	chr4	+	41366889	41366930	41371724	41371849	41348995	41349231	41378946	41379870	150,95,99	377,320,374	111,86,120	209,217,215	166	250	0.00547315010318	0.375,0.309,0.285	0.444,0.374,0.457	-0.102
ENSMUSG00000025583	Rptor	chr11	+	119780542	119780602	119799321	119799466	119756238	119756414	119811944	119812020	75,67,56	122,91,105	27,33,28	80,91,76	185	270	0.00553257991007	0.473,0.518,0.438	0.33,0.346,0.35	0.134
ENSMUSG00000023764	Sfi1	chr11	-	3177426	3177521	3179396	3179507	3170586	3170704	3186064	3186136	86,70,73	45,46,45	85,54,44	25,13,18	236	220	0.00558106135219	0.64,0.587,0.602	0.76,0.795,0.695	-0.14
ENSMUSG00000000738	Spg7	chr8	+	123093590	123093747	123094473	123094640	123091634	123091750	123095157	123095235	263,250,224	336,263,306	161,127,105	228,259,303	282	292	0.00570539751187	0.448,0.496,0.431	0.422,0.337,0.264	0.117
ENSMUSG00000020520	Galnt10	chr11	+	57725522	57725661	57736977	57737144	57721294	57721397	57765559	57765745	117,109,94	209,146,148	136,126,116	132,135,120	264	292	0.00571954730602	0.382,0.452,0.413	0.533,0.508,0.517	-0.104
ENSMUSG00000039382	Wdr45	chrX	+	7724186	7724291	7725930	7726036	7724023	7724098	7726197	7726292	156,121,98	183,157,136	92,84,63	153,183,133	230	231	0.00573967656971	0.461,0.436,0.42	0.377,0.316,0.322	0.101
ENSMUSG00000027953	Slc50a1	chr3	-	89269049	89269211	89269826	89269950	89268672	89268792	89270061	89270139	82,72,105	123,84,82	60,51,56	118,131,95	249	287	0.00575292010485	0.435,0.497,0.596	0.37,0.31,0.405	0.148
ENSMUSG00000035778	Ggta1	chr2	-	35423231	35423412	35432513	35432632	35413325	35413427	35461194	35461266	29,14,9	5,6,0	62,67,60	3,2,1	244	306	0.00587724606799	0.879,0.745,1.0	0.963,0.977,0.987	-0.101
ENSMUSG00000037656	Slc20a2	chr8	+	22540359	22540445	22545503	22545600	22538803	22538944	22558941	22559058	227,192,218	150,119,122	165,193,120	63,45,62	211	222	0.00587724606799	0.614,0.629,0.653	0.734,0.819,0.671	-0.109
ENSMUSG00000001127	Araf	chrX	+	20853912	20854115	20857410	20857522	20853559	20853587	20857611	20857788	152,118,132	11,10,13	69,97,56	9,22,13	328	237	0.00588460900669	0.909,0.895,0.88	0.847,0.761,0.757	0.106
ENSMUSG00000027007	Ssfa2	chr2	+	79660853	79661004	79661638	79661704	79660392	79660520	79662308	79662764	174,126,111	70,77,65	125,136,101	112,97,102	276	191	0.00590106930639	0.632,0.531,0.542	0.436,0.492,0.407	0.123
ENSMUSG00000047766	Lrrc49	chr9	-	60621568	60621716	60649479	60649541	60615093	60615177	60666288	60666432	87,78,96	120,139,161	100,115,100	106,123,95	187	273	0.00591335607088	0.514,0.45,0.465	0.579,0.577,0.606	-0.111
ENSMUSG00000054280	Prr14l	chr5	-	32831804	32831858	32835615	32835688	32826957	32831551	32844043	32844564	59,46,40	56,34,38	73,76,42	30,36,24	198	179	0.00591383341053	0.488,0.55,0.488	0.687,0.656,0.613	-0.143
ENSMUSG00000095253	Zfp799	chr17	-	32821777	32821838	32822073	32822200	32815448	32821099	32830088	32830261	218,180,201	94,76,61	126,148,105	79,77,75	252	186	0.00592347117232	0.631,0.636,0.709	0.541,0.587,0.508	0.113
ENSMUSG00000022515	Anks3	chr16	-	4941898	4941987	4942210	4942294	4941414	4941797	4942692	4942778	186,146,139	126,92,98	140,98,95	112,136,135	209	214	0.00594204122785	0.602,0.619,0.592	0.561,0.425,0.419	0.136
ENSMUSG00000029640	Usp12	chr5	-	146754369	146754599	146768936	146769017	146751892	146751969	146794614	146795006	72,51,71	241,162,160	84,61,56	134,112,105	206	355	0.00602545618051	0.34,0.352,0.433	0.519,0.484,0.479	-0.119
ENSMUSG00000019947	Arid5b	chr10	-	68186025	68186256	68243003	68243229	68134993	68135106	68277929	68278184	62,37,63	140,103,113	31,33,41	136,127,137	351	356	0.00611504587637	0.31,0.267,0.361	0.188,0.209,0.233	0.103
ENSMUSG00000022680	Pdxdc1	chr16	-	13884565	13884631	13887696	13887770	13881877	13881958	13902914	13903021	187,123,134	306,193,230	139,134,208	159,166,147	199	191	0.00612987886991	0.37,0.38,0.359	0.456,0.437,0.576	-0.12
ENSMUSG00000047766	Lrrc49	chr9	-	60680068	60680171	60685034	60685122	60677079	60677283	60687138	60687195	136,92,67	114,116,129	69,66,65	165,154,157	213	228	0.00623389792338	0.561,0.459,0.357	0.309,0.314,0.307	0.149
ENSMUSG00000005823	Gpr108	chr17	-	57236696	57236740	57236870	57237001	57236373	57236423	57237205	57237323	145,134,111	32,28,33	76,70,73	22,44,54	256	169	0.00633125199156	0.749,0.76,0.689	0.695,0.512,0.472	0.173
ENSMUSG00000024135	Srbd1	chr17	-	86003846	86003953	86051085	86051168	86001430	86001607	86057675	86057767	150,151,177	254,188,218	73,60,81	135,150,168	208	232	0.00636537488811	0.397,0.473,0.475	0.376,0.309,0.35	0.103
ENSMUSG00000019826	Zbtb24	chr10	+	41456531	41456615	41462278	41462360	41455672	41455756	41464276	41465571	86,60,53	84,75,57	74,75,65	37,53,45	209	207	0.00658974452882	0.503,0.442,0.479	0.665,0.584,0.589	-0.138
ENSMUSG00000033222	Ttf2	chr3	-	100957863	100957945	100959185	100959313	100956185	100956305	100961250	100961433	139,154,120	170,151,108	99,137,104	81,80,60	253	207	0.00665082935649	0.401,0.455,0.476	0.5,0.584,0.586	-0.113
ENSMUSG00000022610	Mapk12	chr15	-	89135122	89135170	89135426	89135456	89134611	89134726	89135576	89135688	9,5,10	10,7,12	1,1,3	0,2,0	155	173	0.0066805146906	0.501,0.444,0.482	1.0,0.358,1.0	-0.31
ENSMUSG00000063894	Zkscan8	chr13	-	21521785	21521909	21522223	21522315	21513221	21520962	21525137	21525306	115,90,88	57,60,62	48,56,40	45,61,47	217	249	0.00675222942407	0.698,0.633,0.62	0.55,0.513,0.494	0.131
ENSMUSG00000038535	Zfp280d	chr9	+	72339011	72339048	72351524	72351570	72338745	72338864	72360285	72360341	147,115,134	76,51,71	114,76,74	27,22,27	162	171	0.006762149817	0.671,0.704,0.666	0.817,0.785,0.743	-0.101
ENSMUSG00000021224	Numb	chr12	-	83842217	83842358	83876667	83876812	83831921	83831996	83921817	83921844	125,92,106	236,160,169	108,119,102	121,150,107	270	266	0.00677466011928	0.343,0.362,0.382	0.468,0.439,0.484	-0.101
ENSMUSG00000041617	Ccdc74a	chr16	+	17648066	17648126	17649994	17650074	17647607	17647652	17650148	17650205	5,3,13	0,0,2	6,9,9	3,1,3	185	205	0.00677664282712	1.0,1.0,0.878	0.689,0.909,0.769	0.17
ENSMUSG00000017664	Slc35c2	chr2	-	165280616	165280700	165282080	165282144	165278240	165278416	165282782	165282933	155,141,149	166,155,158	60,62,75	124,118,100	189	209	0.00679885830427	0.508,0.501,0.51	0.349,0.367,0.453	0.117
ENSMUSG00000070003	Ssbp4	chr8	-	70599687	70599757	70600395	70600485	70599556	70599595	70602231	70602316	181,160,133	148,95,74	153,157,129	150,139,167	215	195	0.00697569123122	0.526,0.604,0.62	0.481,0.506,0.412	0.117
ENSMUSG00000007035	Msh5	chr17	-	35042097	35042180	35043728	35043764	35041469	35041515	35044024	35044134	0,2,0	1,6,5	4,3,1	7,6,3	161	208	0.00698067353495	0.0,0.301,0.0	0.425,0.392,0.301	-0.272
ENSMUSG00000031634	Ufsp2	chr8	+	45980572	45980639	45983522	45983680	45980314	45980492	45984040	45984233	165,142,164	305,238,273	178,240,252	272,231,214	192	283	0.00709342075553	0.444,0.468,0.47	0.491,0.605,0.634	-0.116
ENSMUSG00000026827	Gpd2	chr2	+	57267972	57268082	57289844	57290016	57237677	57237988	57304360	57304485	40,37,50	136,103,105	44,59,62	77,93,48	235	297	0.00711006333573	0.271,0.312,0.376	0.419,0.445,0.62	-0.175
ENSMUSG00000045328	Cenpe	chr3	+	135233970	135234090	135234832	135234955	135233727	135233802	135235065	135235222	211,172,166	225,175,178	128,165,125	107,83,87	245	248	0.00718499577048	0.487,0.499,0.486	0.548,0.668,0.593	-0.112
ENSMUSG00000033808	Tmem87a	chr2	-	120377892	120377992	120379590	120379774	120375418	120375512	120380766	120380828	308,239,218	190,182,130	168,134,130	125,184,162	309	225	0.00725957848799	0.541,0.489,0.55	0.495,0.347,0.369	0.123
ENSMUSG00000037845	Fdxacb1	chr9	+	50768687	50768844	50770109	50770313	50768235	50768455	50770631	50770790	57,48,48	63,55,69	32,50,39	26,31,22	282	329	0.00728837023351	0.514,0.505,0.448	0.589,0.653,0.674	-0.15
ENSMUSG00000057335	Cep170	chr1	-	176761350	176761500	176769232	176769526	176758396	176758517	176769712	176769870	128,91,104	115,123,104	103,84,99	68,64,48	419	275	0.00743538135507	0.422,0.327,0.396	0.499,0.463,0.575	-0.131
ENSMUSG00000037553	Zdhhc18	chr4	-	133615179	133615329	133627199	133627360	133613800	133613938	133633078	133633469	174,114,131	216,189,180	146,169,182	143,184,130	286	275	0.00745169052753	0.436,0.367,0.412	0.495,0.469,0.574	-0.108
ENSMUSG00000010755	Cars	chr7	-	143559648	143559708	143561858	143561926	143559127	143559211	143562960	143563041	166,138,148	122,78,74	129,138,148	111,124,151	193	185	0.00747977595586	0.566,0.629,0.657	0.527,0.516,0.484	0.108
ENSMUSG00000002107	Celf2	chr2	-	6664114	6664197	6721416	6721613	6624670	6624719	6962378	6962414	47,56,47	192,146,132	45,66,37	103,58,68	322	208	0.00750230476968	0.137,0.199,0.187	0.22,0.424,0.26	-0.127
ENSMUSG00000029673	Auts2	chr5	-	131460126	131460156	131470413	131470458	131457838	131457910	131472237	131472479	56,44,39	64,56,49	65,76,60	44,39,51	170	155	0.00769297059164	0.444,0.417,0.421	0.574,0.64,0.518	-0.15
ENSMUSG00000035325	Sec31a	chr5	-	100388533	100388611	100389067	100389106	100386127	100386203	100390758	100390833	207,164,218	297,218,195	252,253,251	199,224,170	164	203	0.00784030899069	0.463,0.482,0.581	0.611,0.583,0.646	-0.105
ENSMUSG00000038024	Dennd4c	chr4	+	86781541	86781711	86786047	86786286	86779834	86779904	86788824	86788891	88,78,66	77,63,85	58,63,70	101,110,104	295	364	0.00785381718451	0.585,0.604,0.489	0.415,0.414,0.454	0.132
ENSMUSG00000022772	Senp5	chr16	-	31977679	31977757	31983263	31983311	31968799	31968937	31983492	31983631	154,109,124	212,166,134	89,71,57	143,179,136	173	203	0.00786303490314	0.46,0.435,0.521	0.422,0.318,0.33	0.115
ENSMUSG00000062202	Btbd9	chr17	-	30228799	30228878	30274853	30274961	30220344	30220570	30299530	30299720	161,133,133	151,123,95	86,92,105	123,138,113	233	204	0.00786546133894	0.483,0.486,0.551	0.38,0.369,0.449	0.107
ENSMUSG00000028438	Kif24	chr4	-	41414901	41414999	41428344	41428982	41409731	41409819	41464709	41464840	28,16,14	5,0,3	21,15,13	1,1,0	763	223	0.00793915331012	0.621,1.0,0.577	0.86,0.814,1.0	-0.159
ENSMUSG00000035778	Ggta1	chr2	-	35423231	35423412	35432513	35432632	35422179	35422268	35461194	35461266	28,12,9	89,77,66	62,67,60	167,180,134	244	306	0.00801295615372	0.283,0.163,0.146	0.318,0.318,0.36	-0.135
ENSMUSG00000028653	Trit1	chr4	+	123046874	123047017	123049151	123049264	123044490	123044636	123049476	123049554	88,58,80	127,113,110	53,43,46	106,120,134	268	238	0.00830644348529	0.381,0.313,0.392	0.307,0.241,0.234	0.101
ENSMUSG00000028391	Wdr31	chr4	-	62458815	62458883	62460321	62460422	62457439	62457581	62460519	62460664	82,75,58	63,45,50	43,34,33	55,46,43	226	193	0.00834027151761	0.526,0.587,0.498	0.4,0.387,0.396	0.143
ENSMUSG00000051306	Usp42	chr5	-	143722286	143722354	143723108	143723211	143721632	143721703	143723894	143724005	205,123,166	103,123,103	158,155,95	54,50,47	228	193	0.00835834929661	0.628,0.458,0.577	0.712,0.724,0.631	-0.135
ENSMUSG00000039901	9130011E15Rik	chr19	-	45936361	45936427	45940444	45940503	45933785	45933855	45946001	45946103	51,46,45	55,64,46	49,40,40	32,22,27	184	191	0.00842358660987	0.49,0.427,0.504	0.614,0.654,0.606	-0.151
ENSMUSG00000038024	Dennd4c	chr4	+	86828919	86829029	86829490	86829666	86827967	86828148	86836379	86836562	122,127,94	142,119,124	70,97,88	108,164,171	235	301	0.00843710866607	0.524,0.578,0.493	0.454,0.431,0.397	0.104
ENSMUSG00000026153	Fam135a	chr1	-	24057203	24057274	24057365	24057505	24055743	24055917	24067898	24067978	179,103,95	101,87,71	64,50,46	85,62,43	265	196	0.0084393354374	0.567,0.467,0.497	0.358,0.374,0.442	0.119
ENSMUSG00000021495	Fam193b	chr13	-	55550223	55550407	55552961	55553349	55549117	55549357	55554216	55554448	230,238,185	241,229,214	322,247,239	152,200,183	513	309	0.00849961399865	0.365,0.385,0.342	0.561,0.427,0.44	-0.112
ENSMUSG00000028232	Tmem68	chr4	-	3554353	3554414	3560498	3560692	3551751	3551891	3564092	3564257	99,73,84	71,52,38	90,47,55	68,92,81	319	186	0.00849961399865	0.448,0.45,0.563	0.436,0.23,0.284	0.17
ENSMUSG00000041064	Pif1	chr9	+	65589214	65589340	65589450	65589604	65589004	65589137	65589712	65589827	57,29,42	83,54,54	19,30,20	50,75,66	251	279	0.00850714651509	0.433,0.374,0.464	0.297,0.308,0.252	0.138
ENSMUSG00000021532	Fastkd3	chr13	+	68589319	68589389	68590105	68590220	68587659	68587834	68591930	68592279	64,51,46	164,147,209	50,40,43	93,88,58	195	240	0.0085654412785	0.324,0.299,0.213	0.398,0.359,0.477	-0.133
ENSMUSG00000026740	Dnajc1	chr2	-	18293953	18294044	18316357	18316404	18284622	18284786	18316898	18317000	57,34,65	286,219,241	31,27,38	97,83,85	172	216	0.00862917161662	0.2,0.163,0.253	0.286,0.29,0.36	-0.107
ENSMUSG00000038685	Rtel1	chr2	+	181340495	181340593	181341524	181341580	181339162	181339241	181346831	181346906	130,137,95	65,54,77	82,86,64	66,104,65	223	181	0.00864363436467	0.619,0.673,0.5	0.502,0.402,0.444	0.148
ENSMUSG00000029541	Cyp2w1	chr5	+	139355553	139355727	139356049	139356188	139354459	139354617	139356267	139356452	43,19,23	70,42,22	82,116,124	307,334,373	299	264	0.00865051255804	0.352,0.285,0.48	0.191,0.235,0.227	0.155
ENSMUSG00000027778	Ift80	chr3	-	68916091	68916263	68917956	68918104	68914893	68914983	68918489	68918625	137,116,116	162,146,159	76,68,60	127,142,126	273	297	0.00870931774265	0.479,0.464,0.442	0.394,0.343,0.341	0.102
ENSMUSG00000036636	Clcn7	chr17	+	25153731	25153825	25155367	25155537	25153015	25153154	25156800	25156852	102,84,76	112,108,76	120,103,93	50,80,76	219	295	0.00883221813987	0.551,0.512,0.574	0.764,0.634,0.622	-0.128
ENSMUSG00000048402	Gli2	chr1	-	118867978	118868181	118890295	118890401	118866571	118866757	119002039	119002206	117,94,99	192,168,189	69,103,84	246,249,201	231	328	0.00884178495345	0.464,0.443,0.427	0.285,0.37,0.372	0.102
ENSMUSG00000021460	Auh	chr13	-	52887240	52887297	52889102	52889195	52840876	52841064	52898649	52898736	193,159,143	94,91,103	160,149,135	52,58,54	218	182	0.00892521633797	0.632,0.593,0.537	0.72,0.682,0.676	-0.105
ENSMUSG00000032384	Csnk1g1	chr9	+	66010421	66010570	66012746	66012854	66010062	66010147	66019801	66019912	167,116,98	115,90,89	115,126,80	57,64,37	274	233	0.00893828222046	0.553,0.523,0.484	0.632,0.626,0.648	-0.115
ENSMUSG00000018076	Med13l	chr5	+	118671012	118671097	118680887	118680971	118593332	118593570	118718482	118720114	110,92,117	143,128,126	74,69,52	140,121,114	210	209	0.00908420980758	0.434,0.417,0.48	0.345,0.362,0.312	0.104
ENSMUSG00000027030	Stk39	chr2	-	68366073	68366207	68368396	68368498	68358985	68359034	68368995	68369105	129,151,103	188,167,168	131,102,133	111,111,99	227	259	0.0092199110418	0.439,0.508,0.412	0.574,0.512,0.605	-0.111
ENSMUSG00000029097	Trmt44	chr5	-	35565360	35565544	35568760	35568832	35564022	35564455	35569870	35569978	21,31,26	93,72,67	5,11,4	49,57,31	197	309	0.0095235366235	0.262,0.403,0.378	0.138,0.232,0.168	0.168
ENSMUSG00000072501	Phf20l1	chr15	+	66630866	66630966	66632705	66632901	66629799	66629981	66636683	66637032	117,120,129	196,141,180	67,90,56	170,173,115	225	321	0.00952963175852	0.46,0.548,0.506	0.36,0.426,0.41	0.106
ENSMUSG00000026103	Gls	chr1	-	52200617	52200651	52204345	52204516	52199854	52199887	52207300	52207359	36,18,34	7,10,9	48,37,55	4,5,4	296	159	0.00976624183193	0.734,0.492,0.67	0.866,0.799,0.881	-0.217
ENSMUSG00000067889	Sptbn2	chr19	+	4725900	4725992	4726139	4726220	4724629	4724803	4726581	4726697	184,135,120	146,106,103	127,101,108	55,67,48	217	206	0.00995619160801	0.545,0.547,0.525	0.687,0.589,0.681	-0.113
ENSMUSG00000025217	Btrc	chr19	+	45423132	45423240	45471014	45471104	45363733	45363886	45502931	45503163	75,40,34	190,134,181	44,68,53	112,100,110	233	215	0.00997070039309	0.267,0.216,0.148	0.266,0.386,0.308	-0.11
ENSMUSG00000031262	Cenpi	chrX	+	134340347	134340412	134343075	134343170	134339833	134339951	134347224	134347360	103,99,112	53,50,60	111,128,83	17,28,42	190	220	0.010011342637	0.692,0.696,0.684	0.883,0.841,0.696	-0.116
ENSMUSG00000021392	Nol8	chr13	+	49675385	49675512	49676321	49676389	49672551	49672823	49676754	49676834	191,145,150	130,89,71	148,184,160	61,65,61	252	193	0.0100993867468	0.529,0.555,0.618	0.65,0.684,0.668	-0.1
ENSMUSG00000020646	Mboat2	chr12	+	24882716	24882794	24924198	24924294	24878190	24878336	24934566	24934622	192,159,193	188,164,159	87,75,71	126,103,100	203	221	0.0101465961832	0.526,0.513,0.569	0.429,0.442,0.436	0.1
ENSMUSG00000041308	Sntb2	chr8	+	106981125	106981339	106991395	106991606	106935750	106936321	106997065	106997208	61,42,28	96,93,77	34,34,54	44,37,20	339	336	0.0102847076762	0.386,0.309,0.265	0.434,0.477,0.728	-0.226
ENSMUSG00000020658	Efr3b	chr12	-	3975335	3975467	3976714	3976876	3973607	3973675	3977118	3977194	62,73,58	68,74,46	45,72,40	32,31,19	287	257	0.0103026418071	0.449,0.469,0.53	0.557,0.675,0.653	-0.146
ENSMUSG00000087303	Lipo2	chr19	-	33730805	33730949	33745724	33745861	33722829	33722901	33746838	33746948	3,6,7	3,2,3	2,1,1	4,8,1	262	269	0.0104092825928	0.507,0.755,0.706	0.339,0.114,0.507	0.336
ENSMUSG00000010755	Cars	chr7	-	143559127	143559211	143559648	143559708	143557706	143558006	143561858	143561926	120,104,153	186,181,156	139,215,167	118,145,179	185	209	0.0104922690959	0.422,0.394,0.526	0.571,0.626,0.513	-0.123
ENSMUSG00000090386	Mir99ahg	chr16	+	77555921	77555967	77596898	77596959	77501502	77501610	77670352	77670560	9,6,6	0,3,1	13,17,11	7,10,13	171	186	0.0106360888561	1.0,0.685,0.867	0.669,0.649,0.479	0.252
ENSMUSG00000050730	Arhgap42	chr9	-	9155302	9155364	9180026	9180122	9115689	9115761	9238625	9239101	61,43,44	31,27,40	21,33,18	34,32,38	221	187	0.0108371264487	0.625,0.574,0.482	0.343,0.466,0.286	0.195
ENSMUSG00000057880	Abat	chr16	+	8572835	8572950	8578230	8578328	8513428	8513574	8581898	8581928	59,57,51	46,25,35	74,85,84	30,27,23	240	223	0.0109258483342	0.544,0.679,0.575	0.696,0.745,0.772	-0.138
ENSMUSG00000021597	Slf1	chr13	-	77112571	77112734	77125229	77125470	77105975	77106104	77126364	77126440	123,116,98	205,124,132	98,97,83	79,72,86	366	288	0.0109687531404	0.321,0.424,0.369	0.494,0.515,0.432	-0.109
ENSMUSG00000060012	Kif13b	chr14	+	64669623	64669717	64708491	64708504	64652530	64652656	64714073	64714134	77,53,66	10,8,11	85,67,83	2,5,6	219	138	0.0110443010306	0.829,0.807,0.791	0.964,0.894,0.897	-0.109
ENSMUSG00000028702	Rad54l	chr4	-	116112480	116112541	116118837	116118957	116111190	116111326	116122895	116122982	244,189,200	71,96,84	177,181,172	51,31,45	245	186	0.0110443010306	0.723,0.599,0.644	0.725,0.816,0.744	-0.106
ENSMUSG00000098789	Jmjd7	chr2	+	120031306	120031402	120031574	120031651	120030815	120030872	120031840	120032000	111,105,104	143,104,108	91,82,70	68,52,51	221	202	0.0110517772038	0.415,0.48,0.468	0.55,0.59,0.556	-0.111
ENSMUSG00000061306	Slc38a10	chr11	-	120108466	120108553	120109371	120109395	120106433	120106610	120109431	120109536	7,4,3	19,11,10	2,1,1	19,17,11	149	212	0.0110912839219	0.344,0.341,0.299	0.13,0.077,0.115	0.221
ENSMUSG00000000976	Heatr6	chr11	+	83772244	83772600	83773869	83773992	83769667	83769767	83774421	83774508	176,158,160	111,78,79	148,177,88	40,42,41	481	248	0.0111066396955	0.45,0.511,0.511	0.656,0.685,0.525	-0.131
ENSMUSG00000038578	Susd1	chr4	-	59324867	59324907	59329462	59329721	59315711	59315805	59332936	59333033	99,80,81	17,23,11	43,57,48	5,3,3	384	165	0.0111076718402	0.714,0.599,0.76	0.787,0.891,0.873	-0.159
ENSMUSG00000003355	Fkbp11	chr15	-	98726899	98726933	98727210	98727298	98726483	98726554	98727682	98727748	66,57,69	38,21,16	75,97,82	17,13,14	213	159	0.011244621043	0.565,0.67,0.763	0.767,0.848,0.814	-0.144
ENSMUSG00000041308	Sntb2	chr8	+	106991395	106991606	106997065	106997208	106981125	106981339	107001509	107001706	118,125,109	119,77,101	149,109,125	78,65,36	336	268	0.0112674212408	0.442,0.564,0.463	0.604,0.572,0.735	-0.147
ENSMUSG00000054612	Mgmt	chr7	+	136951267	136951404	137085948	137086109	136894613	136894687	137121488	137121628	100,50,54	100,60,92	48,26,26	76,90,75	262	286	0.0112925720232	0.522,0.476,0.391	0.408,0.24,0.275	0.155
ENSMUSG00000084885	3010001F23Rik	chrX	+	152385644	152385752	152403312	152403477	152369841	152370022	152416290	152416698	50,28,37	39,56,24	13,11,6	26,31,27	233	290	0.0112979530597	0.615,0.384,0.657	0.384,0.306,0.217	0.25
ENSMUSG00000037151	Lrrc20	chr10	+	61482335	61482482	61527059	61527209	61475832	61475889	61548047	61548215	51,30,53	106,92,93	21,32,28	113,102,102	272	275	0.0113381010339	0.327,0.248,0.366	0.158,0.241,0.217	0.108
ENSMUSG00000039637	Coro7	chr16	-	4630187	4630277	4630363	4630505	4629055	4629172	4631448	4631534	72,98,72	83,66,64	55,92,82	38,33,33	267	215	0.0114305286088	0.411,0.545,0.475	0.538,0.692,0.667	-0.155
ENSMUSG00000036636	Clcn7	chr17	+	25156800	25156852	25157139	25157267	25155367	25155537	25157488	25157574	43,49,23	139,119,78	18,24,20	109,103,109	177	253	0.0115304329603	0.307,0.371,0.297	0.191,0.25,0.208	0.109
ENSMUSG00000040860	Crocc	chr4	-	141046943	141047129	141051040	141051195	141046771	141046855	141052949	141053091	105,91,70	75,52,60	46,54,46	63,49,73	280	311	0.0116014163427	0.609,0.66,0.564	0.448,0.55,0.412	0.141
ENSMUSG00000028772	Zcchc17	chr4	-	130338483	130338584	130349264	130349322	130329573	130329674	130354135	130354256	130,95,96	99,77,63	101,94,119	39,54,54	183	226	0.0116227273675	0.619,0.604,0.653	0.762,0.683,0.731	-0.1
ENSMUSG00000019254	Ppp1r12c	chr7	-	4482972	4483013	4483102	4483188	4482790	4482893	4483340	4483401	38,33,31	29,32,18	13,14,17	29,31,19	211	166	0.0116645460661	0.508,0.448,0.575	0.261,0.262,0.413	0.198
ENSMUSG00000024666	Tmem138	chr19	-	10571528	10571604	10574836	10575008	10570477	10571268	10575239	10575511	257,160,181	106,135,97	162,229,188	64,55,67	297	201	0.0118621734564	0.621,0.445,0.558	0.631,0.738,0.655	-0.133
ENSMUSG00000021027	Ralgapa1	chr12	-	55702434	55702563	55707952	55708108	55698761	55698887	55708993	55709092	149,129,130	128,121,97	104,112,100	57,55,62	281	254	0.011878716977	0.513,0.491,0.548	0.623,0.648,0.593	-0.104
ENSMUSG00000079109	Pms2	chr5	+	143928098	143928266	143928941	143929042	143925220	143926073	143929180	143929350	219,154,148	167,146,185	66,81,101	133,140,117	293	226	0.0122429725728	0.503,0.449,0.382	0.277,0.309,0.4	0.116
ENSMUSG00000000811	Txnrd3	chr6	+	89656027	89656147	89661458	89661601	89654348	89654421	89663076	89663192	76,77,84	87,64,81	31,40,39	63,59,58	245	268	0.0125730143078	0.489,0.568,0.531	0.35,0.426,0.424	0.129
ENSMUSG00000034269	Setd5	chr6	+	113104934	113105121	113109884	113109990	113077364	113077712	113110373	113110525	486,369,318	300,244,260	334,266,451	183,143,138	312	231	0.0128288702557	0.545,0.528,0.475	0.575,0.579,0.708	-0.105
ENSMUSG00000028232	Tmem68	chr4	-	3564092	3564257	3569363	3569752	3560498	3560692	3570320	3570372	77,64,82	88,69,78	94,77,99	78,44,48	514	290	0.0130057360972	0.331,0.344,0.372	0.405,0.497,0.538	-0.131
ENSMUSG00000034574	Daam1	chr12	+	71915698	71915788	71936558	71936630	71895726	71895946	71942172	71942267	121,115,84	99,84,64	99,110,97	48,56,46	215	197	0.0130088294839	0.528,0.556,0.546	0.654,0.643,0.659	-0.109
ENSMUSG00000062270	Morf4l1	chr9	-	90100442	90100523	90102299	90102386	90094354	90094527	90107234	90107302	13,26,15	3,3,3	13,17,8	6,8,8	212	206	0.0131043320298	0.808,0.894,0.829	0.678,0.674,0.493	0.229
ENSMUSG00000069581	Tspear	chr10	+	77869562	77869694	77870322	77870549	77867671	77867828	77873093	77873280	54,38,47	80,52,42	58,45,37	104,122,83	257	352	0.0131043320298	0.48,0.5,0.605	0.433,0.336,0.379	0.146
ENSMUSG00000049411	Tmem241	chr18	-	12113394	12113472	12118403	12118450	12104098	12104180	12121380	12121514	14,10,13	17,13,18	21,14,12	6,9,7	172	203	0.0132214845767	0.493,0.476,0.46	0.805,0.647,0.669	-0.231
ENSMUSG00000034940	Synrg	chr11	+	83987912	83987990	84008617	84009550	83982195	83982307	84019590	84019953	30,31,17	148,138,139	9,9,15	94,150,143	203	1058	0.0132214845767	0.514,0.539,0.389	0.333,0.238,0.353	0.173
ENSMUSG00000097451	Rian	chr12	+	109649153	109649242	109650071	109650157	109646640	109646751	109651012	109651099	79,107,105	204,161,212	17,10,18	51,49,60	214	211	0.0133052857848	0.276,0.396,0.328	0.247,0.168,0.228	0.119
ENSMUSG00000024242	Map4k3	chr17	-	80663991	80664082	80680867	80680925	80655856	80655921	80727793	80728093	111,129,108	281,249,260	132,109,147	209,201,161	183	216	0.013371714107	0.318,0.379,0.329	0.427,0.39,0.519	-0.103
ENSMUSG00000040720	1110037F02Rik	chr4	+	11534188	11534321	11539909	11540062	11530827	11531045	11540480	11540641	310,244,233	246,228,223	111,86,76	121,113,153	258	278	0.0134116442391	0.576,0.536,0.53	0.497,0.451,0.349	0.115
ENSMUSG00000028300	3110043O21Rik	chr4	-	35196972	35197208	35205767	35205884	35194136	35194194	35211291	35211364	88,54,62	55,44,43	65,73,47	25,23,25	242	361	0.0134205040002	0.705,0.647,0.683	0.795,0.826,0.737	-0.108
ENSMUSG00000046679	C87436	chr6	+	86462580	86462681	86465800	86465963	86457815	86457923	86469745	86470388	90,76,60	130,105,103	67,71,70	80,52,58	226	288	0.0134335594993	0.469,0.48,0.426	0.516,0.635,0.606	-0.127
ENSMUSG00000014353	Tmem87b	chr2	+	128839147	128839219	128840731	128840803	128837301	128837395	128841234	128841343	94,76,67	50,59,58	94,82,56	38,32,24	197	197	0.0135591067508	0.653,0.563,0.536	0.712,0.719,0.7	-0.126
ENSMUSG00000024566	Atp9b	chr18	-	80847171	80847252	80858543	80858638	80844526	80844602	80869741	80869793	124,104,77	120,104,105	99,103,105	67,68,80	220	206	0.0136316324304	0.492,0.484,0.407	0.58,0.586,0.551	-0.111
ENSMUSG00000019978	Epb41l2	chr10	+	25493566	25493629	25495444	25495591	25488950	25489093	25501823	25502387	12,2,3	31,40,33	19,19,19	41,43,47	188	272	0.0136316324304	0.359,0.067,0.116	0.401,0.39,0.369	-0.206
ENSMUSG00000033554	Dph5	chr3	+	115888439	115888597	115892711	115892836	115888172	115888277	115899694	115901142	137,116,153	122,138,109	107,126,122	69,54,75	283	250	0.0137073837735	0.498,0.426,0.554	0.578,0.673,0.59	-0.121
ENSMUSG00000028683	Eif2b3	chr4	+	117052723	117052835	117058763	117058853	117044435	117044595	117065340	117065468	171,153,132	182,119,181	252,220,228	192,140,143	237	215	0.0137884461562	0.46,0.538,0.398	0.544,0.588,0.591	-0.109
ENSMUSG00000019947	Arid5b	chr10	-	68134993	68135106	68186025	68186256	68128788	68128993	68243003	68243229	131,77,92	67,38,50	67,91,58	50,69,68	356	238	0.0140297948452	0.567,0.575,0.552	0.473,0.469,0.363	0.13
ENSMUSG00000043535	Setx	chr2	+	29139219	29139439	29140268	29140388	29133921	29134031	29143889	29144061	111,86,96	115,101,91	82,68,71	62,46,35	345	245	0.0144590233607	0.407,0.377,0.428	0.484,0.512,0.59	-0.125
ENSMUSG00000035778	Ggta1	chr2	-	35416471	35416507	35423231	35423412	35414218	35414284	35432513	35432632	117,87,90	5,11,12	148,214,171	40,31,32	306	161	0.0145563830875	0.925,0.806,0.798	0.661,0.784,0.738	0.115
ENSMUSG00000038775	Vill	chr9	+	119061894	119062094	119062441	119062520	119061476	119061587	119062605	119062704	191,176,154	86,65,70	121,100,120	73,79,69	325	204	0.0145636667076	0.582,0.63,0.58	0.51,0.443,0.522	0.106
ENSMUSG00000071669	Snx29	chr16	+	11349905	11349958	11367676	11367801	11347858	11347920	11395218	11395399	15,14,6	46,25,25	5,6,2	43,27,32	178	250	0.0146417171942	0.314,0.44,0.252	0.14,0.238,0.081	0.182
ENSMUSG00000040187	Arntl2	chr6	+	146825166	146825228	146827215	146827324	146822588	146822695	146828098	146828186	1,0,0	9,17,4	2,1,3	12,17,6	187	234	0.0147160528962	0.122,0.0,0.0	0.173,0.069,0.385	-0.168
ENSMUSG00000041762	Gpr155	chr2	-	73367480	73367598	73368313	73368397	73364167	73364252	73369985	73370141	1,3,1	5,4,4	10,9,4	6,5,1	209	243	0.014778653137	0.189,0.466,0.225	0.66,0.677,0.823	-0.427
ENSMUSG00000049470	Aff4	chr11	+	53380585	53380672	53389754	53389791	53375588	53375633	53392770	53392816	208,196,142	112,72,91	190,164,132	148,119,115	212	162	0.01479019087	0.587,0.675,0.544	0.495,0.513,0.467	0.11
ENSMUSG00000021013	Ttc8	chr12	+	98946568	98946613	98957280	98957366	98943824	98943914	98961401	98961492	54,59,59	137,105,126	52,52,64	83,69,65	170	211	0.0148550270752	0.329,0.411,0.368	0.437,0.483,0.55	-0.121
ENSMUSG00000044252	Osbpl1a	chr18	-	12819504	12819661	12841183	12841346	12788319	12788395	12871077	12871184	100,79,97	178,125,125	75,108,74	87,75,80	288	282	0.0149796623927	0.355,0.382,0.432	0.458,0.585,0.475	-0.116
ENSMUSG00000025019	Lcor	chr19	+	41545874	41546007	41552448	41552736	41528560	41528640	41555607	41555701	77,69,56	86,95,72	29,25,21	55,50,58	258	413	0.0150898835199	0.589,0.538,0.555	0.458,0.445,0.367	0.137
ENSMUSG00000026098	Pms1	chr1	-	53256628	53256792	53267827	53267930	53216230	53216347	53275069	53275252	144,87,112	132,101,101	79,66,49	116,94,79	228	289	0.0153590663316	0.58,0.522,0.584	0.463,0.471,0.44	0.104
ENSMUSG00000029344	Tpst2	chr5	+	112311683	112311734	112313241	112313290	112309688	112309887	112314890	112315355	68,59,73	74,73,83	122,95,96	78,85,66	176	174	0.0153807904544	0.476,0.444,0.465	0.607,0.525,0.59	-0.112
ENSMUSG00000022211	Lrrc16b	chr14	+	55507117	55507236	55507376	55507557	55505569	55505659	55507684	55507804	78,72,68	81,76,56	55,53,50	86,68,100	244	306	0.0153862688514	0.547,0.543,0.604	0.445,0.494,0.385	0.123
ENSMUSG00000027287	Snap23	chr2	+	120585150	120585192	120585555	120585604	120584268	120584365	120586158	120586276	109,103,124	164,151,132	81,96,86	75,81,72	167	174	0.015436784863	0.409,0.415,0.495	0.529,0.553,0.554	-0.106
ENSMUSG00000031808	Slc27a1	chr8	+	71580609	71580701	71580766	71580876	71580144	71580214	71584117	71584327	117,76,69	110,87,72	111,126,135	84,86,82	217	235	0.0154620991134	0.535,0.486,0.509	0.589,0.613,0.641	-0.104
ENSMUSG00000028578	Caap1	chr4	-	94521061	94521135	94549118	94549194	94500080	94501416	94550421	94550506	212,189,132	182,156,178	136,139,103	210,171,211	201	199	0.0156565560748	0.536,0.545,0.423	0.391,0.446,0.326	0.114
ENSMUSG00000019088	Dnase1l1	chrX	-	74273777	74274026	74274105	74274218	74273217	74273691	74274367	74274468	15,16,19	28,15,17	18,16,16	39,46,55	238	374	0.0160002261035	0.457,0.626,0.637	0.42,0.353,0.314	0.211
ENSMUSG00000017897	Eya2	chr2	+	165731552	165731636	165754440	165754530	165724673	165724816	165761903	165761962	406,335,423	446,388,409	132,107,101	62,77,91	209	215	0.0161777385905	0.484,0.47,0.515	0.687,0.588,0.533	-0.113
ENSMUSG00000024352	Spata24	chr18	-	35660443	35660574	35660791	35660857	35660016	35660353	35662011	35662186	54,43,59	180,142,126	43,23,24	153,135,146	191	256	0.0162869021326	0.287,0.289,0.386	0.274,0.186,0.181	0.107
ENSMUSG00000031862	Atp13a1	chr8	+	69797940	69797996	69798386	69798513	69797706	69797836	69798583	69798721	129,90,97	245,184,164	54,81,44	201,163,194	181	252	0.0165260183107	0.423,0.405,0.452	0.272,0.409,0.24	0.12
ENSMUSG00000024130	Abca3	chr17	+	24396449	24396636	24399884	24400089	24392887	24392986	24400407	24400627	63,50,43	41,49,39	15,25,20	29,34,31	312	330	0.0168723435542	0.619,0.519,0.538	0.354,0.437,0.406	0.16
ENSMUSG00000075225	Gm29096	chr10	-	41546882	41547003	41550721	41550931	41541773	41541901	41552317	41552470	18,20,7	4,2,2	15,11,14	5,9,11	335	246	0.0169356237502	0.768,0.88,0.72	0.688,0.473,0.483	0.241
ENSMUSG00000027423	Snx5	chr2	-	144261919	144262024	144270376	144270459	144259056	144259178	144270700	144270906	177,304,232	5,3,2	14,2,72	2,4,2	208	230	0.0169609367628	0.975,0.991,0.992	0.886,0.356,0.975	0.247
ENSMUSG00000042677	Zc3h12a	chr4	-	125122253	125122393	125126605	125127082	125120871	125121106	125127766	125127840	8,8,11	14,15,10	25,22,22	13,16,10	602	265	0.0170808327108	0.201,0.19,0.326	0.458,0.377,0.492	-0.203
ENSMUSG00000035392	Dennd1a	chr2	-	38136925	38136975	38159806	38159850	38126528	38126648	38243401	38243472	58,27,41	45,21,46	62,61,45	27,31,24	169	175	0.0172070120612	0.572,0.571,0.48	0.704,0.671,0.66	-0.137
ENSMUSG00000037572	Wdhd1	chr14	-	47251917	47252032	47256103	47256260	47247995	47248213	47258520	47258658	1,0,1	3,5,5	3,2,2	9,5,3	282	240	0.0173161515511	0.221,0.0,0.145	0.221,0.254,0.362	-0.157
ENSMUSG00000036452	Arhgap26	chr18	+	38617609	38617774	38676717	38676805	38601602	38601697	38788625	38789045	6,9,6	2,1,3	7,8,9	1,1,0	290	213	0.0174825978043	0.688,0.869,0.595	0.837,0.855,1.0	-0.18
ENSMUSG00000053399	Adamts18	chr8	-	113767045	113767183	113771035	113771141	113764219	113764373	113773064	113773224	256,227,224	250,197,253	169,153,110	189,233,210	231	263	0.0175732333176	0.538,0.567,0.502	0.504,0.428,0.374	0.1
ENSMUSG00000034290	Nek9	chr12	-	85305462	85305624	85306136	85306366	85303466	85303673	85307929	85307989	158,131,117	226,205,170	43,35,19	76,83,76	355	287	0.0178520548768	0.361,0.341,0.357	0.314,0.254,0.168	0.108
ENSMUSG00000031969	Acad8	chr9	-	26990119	26990196	26992159	26992260	26985462	26985600	26999393	26999549	180,154,154	139,119,100	111,123,159	72,53,47	226	202	0.0179586378499	0.536,0.536,0.579	0.579,0.675,0.751	-0.118
ENSMUSG00000040040	Ift88	chr14	+	57434794	57434857	57437226	57437283	57430537	57430633	57438241	57438295	58,49,49	72,52,52	74,67,60	51,51,36	188	182	0.0179910429528	0.438,0.477,0.477	0.584,0.56,0.617	-0.123
ENSMUSG00000037031	Tspan15	chr10	-	62188642	62188759	62189813	62189861	62185395	62188162	62191467	62191584	112,89,73	197,166,143	73,92,84	99,117,94	173	242	0.0181087649402	0.443,0.429,0.417	0.508,0.524,0.556	-0.1
ENSMUSG00000089872	Rps6kc1	chr1	-	190871591	190871951	190885333	190885427	190844486	190844602	190888648	190888764	120,107,127	122,95,89	89,75,69	89,135,100	219	485	0.0182279890518	0.685,0.714,0.76	0.689,0.552,0.604	0.105
ENSMUSG00000044477	Zfand3	chr17	+	30060809	30060850	30135322	30135505	30005086	30005308	30192562	30192730	42,56,46	255,198,268	38,6,54	271,254,310	166	308	0.0183538154509	0.234,0.344,0.242	0.206,0.042,0.244	0.109
ENSMUSG00000073434	Wdr90	chr17	-	25849253	25849413	25849562	25849684	25848972	25849163	25849867	25849970	124,118,138	144,101,105	81,79,90	117,115,116	247	285	0.0188451439052	0.498,0.574,0.603	0.444,0.442,0.472	0.106
ENSMUSG00000022092	Ppp3cc	chr14	-	70256359	70256471	70266629	70266754	70247573	70247719	70267308	70267506	27,26,26	14,20,18	23,33,31	4,9,12	250	237	0.0189906081935	0.646,0.552,0.578	0.845,0.777,0.71	-0.185
ENSMUSG00000024330	Col11a2	chr17	+	34045770	34045848	34047097	34047277	34044818	34045010	34049618	34049678	5,5,5	6,11,5	11,11,9	7,2,3	203	305	0.0190839172445	0.556,0.406,0.6	0.702,0.892,0.818	-0.283
ENSMUSG00000033985	Tesk2	chr4	+	116741615	116741918	116751104	116751226	116720947	116721256	116771799	116771848	24,19,27	57,55,47	21,19,26	29,24,20	428	247	0.0192771344785	0.195,0.166,0.249	0.295,0.314,0.429	-0.143
ENSMUSG00000021003	Galc	chr12	-	98246253	98246292	98252009	98252149	98242641	98242772	98254164	98254278	109,83,89	46,35,34	62,84,93	16,23,17	265	164	0.0193734970048	0.595,0.595,0.618	0.706,0.693,0.772	-0.121
ENSMUSG00000029534	St7	chr6	+	17886003	17886118	17904896	17904969	17854930	17855028	17906407	17906510	179,112,134	94,85,83	82,64,73	77,68,64	240	198	0.0194934852161	0.611,0.521,0.571	0.468,0.437,0.485	0.104
ENSMUSG00000028127	Abcd3	chr3	-	121791733	121791822	121792803	121792902	121786001	121786071	121796448	121796485	194,179,175	298,240,199	164,160,218	186,148,131	224	214	0.0194934852161	0.383,0.416,0.457	0.457,0.508,0.614	-0.108
ENSMUSG00000033487	Fndc3a	chr14	-	72652015	72652091	72683633	72683771	72599065	72599142	72709717	72710003	124,93,78	117,104,103	65,67,50	54,41,32	263	201	0.0196723175632	0.448,0.406,0.367	0.479,0.555,0.544	-0.119
ENSMUSG00000037847	Nmrk1	chr19	+	18636078	18636142	18639517	18639608	18631958	18632081	18639885	18639934	35,19,16	41,18,31	37,39,22	22,17,18	189	216	0.0198895622232	0.494,0.547,0.371	0.658,0.724,0.583	-0.184
ENSMUSG00000028999	Rint1	chr5	+	23805309	23805483	23805570	23805720	23800594	23800836	23807038	23807195	121,130,113	168,100,125	78,90,67	118,138,144	299	275	0.0202667744936	0.398,0.545,0.454	0.378,0.375,0.3	0.115
ENSMUSG00000046138	9930021J03Rik	chr19	-	29720585	29720773	29723389	29723505	29715574	29719606	29735115	29735205	107,69,88	160,147,129	86,150,120	122,139,113	241	313	0.0203952062968	0.465,0.379,0.47	0.478,0.584,0.58	-0.109
ENSMUSG00000028392	Bspry	chr4	+	62486412	62486643	62494732	62494857	62482617	62482716	62495997	62497298	177,156,154	83,57,76	126,122,107	20,26,44	356	250	0.0205529299114	0.6,0.658,0.587	0.816,0.767,0.631	-0.123
ENSMUSG00000068758	Il3ra	chr14	+	14351049	14351164	14351916	14352019	14350034	14350267	14355006	14355073	3,2,2	48,38,24	6,7,3	30,22,22	240	228	0.0207069791082	0.056,0.048,0.073	0.16,0.232,0.115	-0.11
ENSMUSG00000008206	Cers4	chr8	+	4519462	4519513	4520215	4520308	4518602	4518660	4520553	4520682	64,49,51	108,89,100	59,44,28	47,39,43	176	218	0.0207726983	0.423,0.405,0.387	0.609,0.583,0.446	-0.141
ENSMUSG00000014850	Msh3	chr13	-	92249826	92249938	92256694	92256802	92235573	92235731	92263720	92263837	178,153,149	134,119,165	83,104,97	124,117,125	233	237	0.0210075408636	0.575,0.567,0.479	0.405,0.475,0.441	0.1
ENSMUSG00000022629	Kif21a	chr15	-	90952710	90952818	90956294	90956509	90951245	90951374	90959076	90959131	125,109,77	26,31,45	101,76,80	55,56,52	340	233	0.0213004038189	0.767,0.707,0.54	0.557,0.482,0.513	0.154
ENSMUSG00000025878	Uimc1	chr13	-	55029415	55029458	55030952	55031016	55028294	55028718	55034888	55035066	70,62,58	47,35,29	30,47,27	35,38,34	189	168	0.0216620810279	0.57,0.612,0.64	0.432,0.524,0.414	0.151
ENSMUSG00000034126	Pomt2	chr12	-	87116530	87116607	87117384	87117476	87111878	87111950	87117938	87118090	57,51,69	48,38,37	49,63,45	19,26,16	217	202	0.0217791888393	0.525,0.555,0.634	0.706,0.693,0.724	-0.136
ENSMUSG00000018554	Ybx2	chr11	+	69938341	69938375	69939237	69939327	69936896	69936960	69939873	69940158	18,17,13	90,69,68	16,15,16	36,30,45	159	215	0.0218631464448	0.213,0.25,0.205	0.375,0.403,0.325	-0.145
ENSMUSG00000097451	Rian	chr12	+	109637838	109637926	109640266	109640328	109627047	109627153	109642564	109642652	6,10,15	56,40,39	1,3,0	24,14,6	213	187	0.0219093206443	0.086,0.18,0.252	0.035,0.158,0.0	0.108
ENSMUSG00000000976	Heatr6	chr11	+	83777237	83777362	83778844	83778941	83776613	83776736	83779400	83779605	143,100,93	125,83,80	69,98,98	48,52,45	250	222	0.0219131057394	0.504,0.517,0.508	0.561,0.626,0.659	-0.106
ENSMUSG00000029521	Chek2	chr5	+	110849595	110849686	110855724	110855833	110848629	110848777	110858373	110858427	131,96,129	131,120,99	117,102,110	64,64,82	216	234	0.0219131057394	0.52,0.464,0.585	0.664,0.633,0.592	-0.107
ENSMUSG00000035107	Dcbld2	chr16	+	58448451	58448524	58448815	58448949	58445340	58445392	58449798	58449839	124,95,83	274,222,217	22,15,17	69,80,62	198	259	0.021974612646	0.372,0.359,0.333	0.294,0.197,0.264	0.103
ENSMUSG00000001150	Mcm3ap	chr10	+	76506297	76506688	76507289	76507547	76504629	76504727	76508297	76508427	210,167,194	202,166,164	169,169,148	60,113,109	516	383	0.022028599772	0.436,0.427,0.468	0.676,0.526,0.502	-0.124
ENSMUSG00000029416	Slc15a4	chr5	-	127600419	127600578	127601857	127602013	127595663	127596772	127603692	127603861	173,167,119	173,100,102	66,54,73	97,86,72	281	284	0.0220333131898	0.503,0.628,0.541	0.407,0.388,0.506	0.124
ENSMUSG00000020961	Ston2	chr12	-	91713926	91714124	91740470	91740746	91647231	91649070	91743605	91743855	145,110,96	94,87,82	57,69,41	58,82,53	401	323	0.0227172144483	0.554,0.505,0.485	0.442,0.404,0.384	0.105
ENSMUSG00000039206	Daglb	chr5	+	143472946	143473118	143474612	143474871	143466952	143467104	143478413	143478536	54,39,37	65,64,48	24,29,13	42,73,60	297	384	0.0228024004963	0.518,0.441,0.499	0.425,0.339,0.219	0.158
ENSMUSG00000024170	Telo2	chr17	-	25101639	25101704	25102010	25102110	25101298	25101414	25102636	25102728	163,131,119	86,48,68	124,137,106	47,20,36	225	190	0.0228256028199	0.615,0.697,0.596	0.69,0.853,0.713	-0.116
ENSMUSG00000034055	Phka1	chrX	-	102541371	102541450	102544673	102544753	102541111	102541241	102545307	102545464	45,41,28	38,37,30	9,15,16	21,31,22	205	204	0.0230089279441	0.541,0.524,0.482	0.299,0.325,0.42	0.168
ENSMUSG00000024889	Rce1	chr19	-	4625012	4625096	4625192	4625295	4624684	4624763	4625432	4625617	130,114,98	163,148,98	41,32,52	93,82,69	228	209	0.0238315082158	0.422,0.414,0.478	0.288,0.263,0.409	0.118
ENSMUSG00000041921	Metap1d	chr2	+	71522532	71522630	71523801	71523849	71515636	71515800	71524716	71524795	103,108,70	81,72,52	77,64,67	89,65,78	223	173	0.0244370429614	0.497,0.538,0.511	0.402,0.433,0.4	0.104
ENSMUSG00000018411	Mapt	chr11	+	104287122	104287209	104289907	104289994	104282367	104282480	104294858	104294924	0,0,2	1,1,1	14,11,17	17,21,20	212	212	0.0244489061644	0.0,0.0,0.667	0.452,0.344,0.459	-0.196
ENSMUSG00000028614	Ndc1	chr4	+	107375077	107375216	107380597	107380706	107374146	107374321	107381675	107381727	294,208,191	295,216,267	161,225,192	166,129,134	264	234	0.0244731197759	0.469,0.46,0.388	0.462,0.607,0.559	-0.104
ENSMUSG00000025038	Efhc2	chrX	-	17215657	17215823	17223087	17223226	17207679	17207822	17223938	17224052	51,45,49	62,45,36	14,18,12	25,29,29	264	291	0.0247417628457	0.476,0.524,0.6	0.382,0.406,0.313	0.166
ENSMUSG00000022672	Prkdc	chr16	+	15791872	15791981	15795027	15795139	15790449	15790674	15799866	15800053	49,27,36	73,58,86	19,13,20	52,74,61	234	237	0.0247816440871	0.405,0.32,0.298	0.27,0.151,0.249	0.118
ENSMUSG00000035944	Ttc38	chr15	+	85834489	85834571	85838705	85838879	85833146	85833224	85841464	85841540	59,57,40	67,55,67	32,28,25	57,60,65	207	299	0.0248125392034	0.56,0.6,0.463	0.448,0.403,0.357	0.138
ENSMUSG00000022292	Rrm2b	chr15	-	37931601	37931706	37953680	37953754	37929037	37929151	37960843	37960891	23,17,24	35,31,23	24,27,10	15,13,9	199	230	0.0248886553677	0.432,0.388,0.547	0.649,0.706,0.562	-0.183
ENSMUSG00000095595	Fam177a	chr12	+	55130615	55130789	55135667	55135734	55124527	55124722	55137117	55137215	69,47,52	107,77,96	67,55,73	62,78,58	299	192	0.0252673021626	0.293,0.282,0.258	0.41,0.312,0.447	-0.112
ENSMUSG00000038456	Dennd2a	chr6	-	39483012	39483153	39485558	39485636	39480200	39480349	39487819	39487889	85,65,76	129,128,134	20,14,25	65,59,53	203	266	0.0256360564532	0.463,0.4,0.426	0.287,0.237,0.382	0.128
ENSMUSG00000020634	Ubxn2a	chr12	-	4885720	4885858	4891314	4891421	4883822	4883981	4894537	4894679	71,57,66	202,165,213	50,95,82	149,124,103	232	263	0.0257896835876	0.285,0.281,0.26	0.276,0.465,0.474	-0.13
ENSMUSG00000000085	Scmh1	chr4	+	120453243	120453306	120462012	120462155	120447146	120447161	120463074	120463145	81,74,62	148,123,102	33,37,28	81,93,88	188	268	0.0258472268333	0.438,0.462,0.464	0.367,0.362,0.312	0.108
ENSMUSG00000036249	Rbm43	chr2	-	51929659	51929849	51932399	51932523	51926680	51926760	51934831	51935007	54,48,39	74,108,96	48,30,38	41,48,25	249	315	0.025851736382	0.48,0.36,0.339	0.597,0.442,0.658	-0.173
ENSMUSG00000078427	Sarnp	chr10	+	128833311	128833411	128838443	128838490	128821770	128821971	128839801	128839869	45,33,43	17,13,12	57,77,64	13,12,8	225	172	0.0259702710049	0.669,0.66,0.733	0.77,0.831,0.859	-0.133
ENSMUSG00000024135	Srbd1	chr17	-	86102842	86103000	86109226	86109334	86099204	86099295	86115192	86115296	173,132,129	229,193,212	86,106,139	117,88,98	233	283	0.026114507683	0.479,0.454,0.425	0.472,0.594,0.633	-0.114
ENSMUSG00000019478	Rab4a	chr8	+	123827323	123827438	123828995	123829058	123823813	123823894	123830232	123830387	167,136,186	124,86,125	163,198,220	103,70,85	240	188	0.0269414430557	0.513,0.553,0.538	0.554,0.689,0.67	-0.103
ENSMUSG00000042197	Zfp451	chr1	-	33779895	33780049	33782067	33782194	33779043	33779191	33783040	33783191	154,118,105	99,91,89	87,71,55	85,76,75	252	279	0.0270035833803	0.633,0.589,0.566	0.531,0.508,0.448	0.1
ENSMUSG00000032412	Atp1b3	chr9	-	96340201	96340386	96345764	96345893	96335378	96335462	96364045	96364442	74,90,88	1,0,1	19,11,26	2,4,1	254	310	0.0270727925342	0.989,1.0,0.991	0.921,0.77,0.969	0.107
ENSMUSG00000026806	Ddx31	chr2	+	28886890	28887002	28892378	28892541	28881142	28881224	28904588	28905571	103,78,98	163,161,145	67,89,101	94,99,72	237	288	0.0274719591199	0.434,0.371,0.451	0.464,0.522,0.63	-0.12
ENSMUSG00000020359	Phykpl	chr11	+	51593915	51594141	51599465	51599596	51593603	51593686	51600568	51600622	37,57,44	64,54,73	39,20,31	74,74,74	351	256	0.0275367298919	0.297,0.435,0.305	0.278,0.165,0.234	0.12
ENSMUSG00000041215	Yeats2	chr16	+	20150441	20150560	20152908	20153006	20141062	20141235	20154136	20154229	193,154,153	212,205,114	146,145,285	119,105,104	244	223	0.0275677692214	0.454,0.407,0.551	0.529,0.558,0.715	-0.13
ENSMUSG00000007646	Rad51c	chr11	-	87395265	87395397	87397623	87397757	87389833	87389900	87401389	87401556	114,82,71	113,104,99	59,38,53	95,90,89	259	257	0.0275693893382	0.5,0.439,0.416	0.381,0.295,0.371	0.103
ENSMUSG00000069094	Pde7a	chr3	-	19243049	19243201	19256777	19256861	19241145	19241209	19260231	19260292	138,95,139	263,230,264	55,49,60	84,73,51	209	277	0.0276353206933	0.41,0.354,0.411	0.465,0.471,0.609	-0.123
ENSMUSG00000075297	H60b	chr10	+	22286139	22286403	22287053	22287248	22285690	22285876	22288714	22288849	5,6,5	1,4,1	7,12,6	13,12,10	389	320	0.0277153644438	0.804,0.552,0.804	0.307,0.451,0.33	0.357
ENSMUSG00000023072	Cep89	chr7	+	35423299	35423403	35424656	35424772	35420874	35420958	35427599	35427780	174,164,168	199,165,166	76,116,86	147,132,158	229	241	0.0278113621517	0.479,0.511,0.516	0.352,0.48,0.364	0.103
ENSMUSG00000026765	Lypd6b	chr2	+	49840087	49840143	49863810	49863906	49787730	49787773	49930924	49930984	14,7,12	65,38,34	8,4,8	60,49,80	181	221	0.028029179166	0.208,0.184,0.301	0.14,0.091,0.109	0.118
ENSMUSG00000090386	Mir99ahg	chr16	+	77501502	77501610	77555921	77555967	77459373	77459502	77596898	77598423	0,2,0	2,5,6	3,4,1	7,8,10	233	171	0.0280316061685	0.0,0.227,0.0	0.239,0.268,0.068	-0.116
ENSMUSG00000021733	Slc4a7	chr14	+	14778825	14778894	14782048	14782222	14775176	14775428	14786291	14786423	73,73,90	119,78,82	69,66,51	52,39,41	194	299	0.0281566533867	0.486,0.591,0.628	0.672,0.723,0.657	-0.116
ENSMUSG00000085566	A730017L22Rik	chr2	-	130883310	130883428	130883828	130883987	130879698	130882330	130906210	130906356	31,29,18	28,21,26	45,38,40	17,21,21	284	243	0.0285719969101	0.486,0.542,0.372	0.694,0.608,0.62	-0.174
ENSMUSG00000047804	Akap10	chr11	-	61903906	61904030	61904774	61904859	61900309	61900446	61909847	61909946	105,110,79	134,107,102	53,53,46	75,114,84	210	249	0.028728338072	0.482,0.549,0.479	0.456,0.355,0.394	0.102
ENSMUSG00000056870	Gulp1	chr1	+	44754342	44754441	44766013	44766151	44744473	44744545	44773270	44773387	83,49,36	92,88,84	32,36,34	29,34,28	224	263	0.028728338072	0.514,0.395,0.335	0.564,0.554,0.588	-0.154
ENSMUSG00000033852	Gm28042	chr2	+	120030815	120030872	120031306	120031402	120030288	120030542	120031501	120031651	102,73,90	29,23,33	46,56,46	27,22,39	182	221	0.0289769811158	0.81,0.794,0.768	0.674,0.756,0.589	0.118
ENSMUSG00000066640	Fbxl18	chr5	-	142878657	142878876	142888668	142888875	142866945	142872520	142895109	142895421	45,21,17	65,78,49	18,6,13	74,50,57	332	344	0.0289769811158	0.418,0.218,0.264	0.201,0.111,0.191	0.132
ENSMUSG00000039648	Kyat1	chr2	-	30191924	30192072	30194053	30194112	30188214	30188364	30205632	30205847	54,41,42	131,96,96	21,21,16	76,68,86	184	273	0.0290515073719	0.379,0.388,0.394	0.291,0.314,0.216	0.113
ENSMUSG00000024789	Jak2	chr19	+	29252436	29252519	29262182	29262433	29251827	29252118	29271350	29271474	37,36,31	158,127,127	57,32,39	125,104,81	208	376	0.0293126571	0.297,0.339,0.306	0.452,0.357,0.465	-0.111
ENSMUSG00000022228	Zscan26	chr13	-	21448166	21448484	21449273	21449333	21447785	21447894	21449440	21449516	60,69,74	132,96,72	72,55,60	130,170,189	185	443	0.030151931602	0.521,0.633,0.711	0.57,0.437,0.432	0.142
ENSMUSG00000056267	Cep70	chr9	+	99277936	99278018	99278109	99278198	99277388	99277445	99281027	99281102	107,80,85	97,76,98	40,57,72	81,130,77	207	214	0.0303461718811	0.533,0.521,0.473	0.338,0.312,0.492	0.128
ENSMUSG00000020333	Acsl6	chr11	+	54336935	54337013	54337070	54337148	54335051	54335125	54338411	54338546	4,3,3	6,7,2	2,0,1	5,5,4	203	203	0.0305396511974	0.4,0.3,0.6	0.286,0.0,0.2	0.271
ENSMUSG00000029673	Auts2	chr5	-	131460126	131460156	131470413	131470458	131457838	131457910	131472258	131472479	81,64,57	67,57,49	104,90,71	44,39,53	170	155	0.0308672926367	0.524,0.506,0.515	0.683,0.678,0.55	-0.122
ENSMUSG00000030557	Mef2a	chr7	-	67295374	67295578	67316791	67316982	67268066	67268204	67349868	67349921	69,57,59	85,41,51	91,107,100	56,56,60	316	329	0.0310471358022	0.458,0.591,0.546	0.629,0.665,0.634	-0.111
ENSMUSG00000030556	Lrrc28	chr7	-	67545365	67545468	67559857	67560064	67529585	67529745	67579689	67579750	5,2,6	18,13,4	1,2,0	8,4,9	332	228	0.0311589373247	0.16,0.096,0.507	0.079,0.256,0.0	0.143
ENSMUSG00000041135	Ripk2	chr4	-	16139204	16139254	16151916	16152074	16138073	16138235	16155034	16155190	63,69,59	23,11,23	74,49,58	13,7,5	283	175	0.0314865516549	0.629,0.795,0.613	0.779,0.812,0.878	-0.144
ENSMUSG00000026933	Camsap1	chr2	-	25952677	25952819	25956246	25956327	25945133	25945273	25965662	25965824	126,128,121	231,141,135	89,122,117	102,87,77	206	267	0.0315658702603	0.414,0.541,0.537	0.531,0.645,0.663	-0.116
ENSMUSG00000015095	Fbxw5	chr2	+	25501935	25502151	25502400	25502558	25500858	25500886	25502856	25503045	94,70,78	52,53,45	66,53,67	31,18,21	341	283	0.0319367431429	0.6,0.523,0.59	0.639,0.71,0.726	-0.121
ENSMUSG00000039988	Ankrd13c	chr3	+	157972231	157972317	157988639	157988784	157962277	157962382	157991680	157991812	253,169,158	299,200,267	99,98,58	157,185,166	211	270	0.0320792247821	0.52,0.52,0.431	0.447,0.404,0.309	0.104
ENSMUSG00000022508	Bcl6	chr16	-	23969905	23970073	23971414	23971599	23968306	23968437	23972244	23973219	35,17,8	44,27,25	47,66,60	49,49,52	310	293	0.0321115694793	0.429,0.373,0.232	0.476,0.56,0.522	-0.175
ENSMUSG00000029428	Stx2	chr5	-	128991202	128991276	128992179	128992288	128990640	128991101	128993494	128993568	102,88,89	68,67,70	103,71,92	45,39,44	234	199	0.03269740736	0.561,0.528,0.52	0.661,0.608,0.64	-0.1
ENSMUSG00000028469	Npr2	chr4	+	43641548	43641633	43643053	43643174	43641193	43641326	43643334	43643409	16,10,8	19,6,7	5,1,2	7,5,13	210	246	0.0330676586955	0.497,0.661,0.572	0.456,0.19,0.153	0.31
ENSMUSG00000004383	Large	chr8	-	72859189	72859345	72883207	72883333	72852124	72852288	72885690	72885803	110,69,76	112,103,105	38,55,29	92,80,80	251	281	0.0331754052174	0.524,0.429,0.448	0.316,0.435,0.289	0.12
ENSMUSG00000054400	Cklf	chr8	+	104261473	104261569	104262167	104262281	104257284	104257443	104263270	104263447	121,122,82	3,12,14	71,59,33	8,9,18	221	239	0.033193084984	0.978,0.917,0.864	0.906,0.876,0.665	0.104
ENSMUSG00000022960	Donson	chr16	-	91683632	91683811	91684301	91684480	91682742	91682821	91686166	91686370	163,157,123	189,123,177	73,78,85	119,136,142	304	304	0.0333593497596	0.463,0.561,0.41	0.38,0.364,0.374	0.105
ENSMUSG00000029456	Acad10	chr5	-	121639123	121639305	121642611	121642680	121637243	121637394	121645368	121645510	17,8,11	7,13,9	7,3,6	14,15,12	194	307	0.033370509348	0.794,0.493,0.659	0.442,0.24,0.442	0.274
ENSMUSG00000030562	Nox4	chr7	+	87323932	87323995	87338956	87339017	87323632	87323797	87360727	87360809	76,57,64	82,52,71	74,91,75	48,51,62	188	186	0.0336217872506	0.478,0.52,0.471	0.604,0.638,0.545	-0.106
ENSMUSG00000074247	Dda1	chr8	+	71472036	71472117	71473774	71473836	71469198	71469325	71474487	71476098	113,113,120	173,124,123	70,31,154	148,180,183	206	187	0.0339817335092	0.372,0.453,0.47	0.3,0.135,0.433	0.142
ENSMUSG00000037523	Mavs	chr2	+	131238735	131238910	131240314	131240492	131234066	131234127	131241879	131242049	78,63,63	145,87,96	83,86,58	65,98,72	300	303	0.0339902722016	0.352,0.422,0.399	0.563,0.47,0.449	-0.103
ENSMUSG00000068015	Lrch1	chr14	-	74835648	74835775	74857976	74858121	74826597	74826703	74947383	74947877	89,66,88	122,86,64	60,78,85	52,29,53	270	252	0.0360222770017	0.405,0.417,0.562	0.519,0.715,0.599	-0.15
ENSMUSG00000006127	Inpp5k	chr11	+	75645427	75645617	75647192	75647276	75639455	75639565	75647401	75647506	113,92,84	105,61,79	110,147,156	72,90,59	315	209	0.0368878023724	0.417,0.5,0.414	0.503,0.52,0.637	-0.11
ENSMUSG00000041064	Pif1	chr9	+	65593261	65593349	65593456	65593602	65592123	65592230	65594386	65594578	73,47,59	94,52,58	49,42,59	34,38,32	213	271	0.0370935044804	0.497,0.535,0.564	0.647,0.584,0.701	-0.112
ENSMUSG00000099481	Xndc1	chr7	+	102078732	102078818	102080528	102080604	102077748	102077927	102081482	102081610	130,166,141	114,75,80	122,122,102	38,59,35	211	201	0.0371670443447	0.521,0.678,0.627	0.754,0.663,0.735	-0.109
ENSMUSG00000073792	Alg6	chr4	+	99726862	99726947	99738123	99738213	99719030	99719233	99739213	99739302	95,85,97	33,30,34	47,52,36	21,39,22	210	215	0.0385710243193	0.747,0.744,0.745	0.696,0.577,0.626	0.112
ENSMUSG00000020832	Eral1	chr11	-	78075989	78076051	78076232	78076279	78075721	78075834	78077816	78077894	49,53,54	98,85,67	34,28,47	27,30,48	172	187	0.0385710243193	0.352,0.404,0.467	0.578,0.504,0.516	-0.125
ENSMUSG00000034401	Spata6	chr4	+	111747754	111747803	111768715	111768840	111746140	111746278	111774798	111774879	26,31,21	70,66,66	8,12,17	62,66,53	174	250	0.038582512989	0.348,0.403,0.314	0.156,0.207,0.315	0.129
ENSMUSG00000055333	Fat2	chr11	-	55272994	55273228	55275983	55276137	55270085	55270469	55278886	55279083	37,22,40	36,30,25	33,59,54	20,23,28	279	359	0.0388085506418	0.569,0.485,0.673	0.68,0.767,0.713	-0.144
ENSMUSG00000073016	Uprt	chrX	+	104495735	104495778	104498274	104498344	104482817	104483349	104499403	104499466	21,22,15	27,13,16	36,26,24	16,12,10	168	195	0.0389197247163	0.474,0.663,0.521	0.723,0.715,0.736	-0.172
ENSMUSG00000029673	Auts2	chr5	-	131460126	131460156	131466031	131466127	131457838	131457910	131472258	131472479	94,104,94	67,57,49	51,50,41	44,39,53	221	155	0.0390829992984	0.496,0.561,0.574	0.448,0.473,0.352	0.119
ENSMUSG00000070002	Ell	chr8	+	70583871	70583996	70585156	70585235	70581554	70581820	70585553	70586028	55,56,35	80,51,55	31,36,28	64,75,63	250	204	0.0391065255027	0.359,0.473,0.342	0.283,0.281,0.266	0.115
ENSMUSG00000050310	Rictor	chr15	+	6774606	6774708	6774831	6774878	6773808	6773974	6776049	6776185	82,50,44	25,21,16	40,37,29	6,6,7	227	172	0.0395258904049	0.713,0.643,0.676	0.835,0.824,0.758	-0.128
ENSMUSG00000001127	Araf	chrX	+	20853676	20853816	20853912	20854115	20853559	20853587	20857611	20857788	124,118,97	152,118,132	94,89,114	69,97,56	265	328	0.0396635536777	0.502,0.553,0.476	0.628,0.532,0.716	-0.115
ENSMUSG00000047213	Ythdf3	chr3	+	16183921	16183946	16189477	16189563	16183235	16183520	16203825	16205424	40,37,56	161,145,117	56,30,53	81,87,56	150	211	0.0396821163538	0.259,0.264,0.402	0.493,0.327,0.571	-0.155
ENSMUSG00000027075	Slc43a1	chr2	+	84860089	84860163	84861375	84861499	84859688	84859830	84862882	84863594	53,35,28	73,65,46	18,21,10	44,51,41	199	249	0.0397384106291	0.476,0.403,0.432	0.339,0.34,0.234	0.133
ENSMUSG00000021552	Gkap1	chr13	-	58243801	58243954	58251130	58251153	58238648	58238712	58255746	58255870	35,26,42	54,43,66	29,37,45	33,38,34	148	278	0.0402091168303	0.549,0.532,0.544	0.623,0.647,0.713	-0.119
ENSMUSG00000028453	Fancg	chr4	-	43004743	43005033	43005210	43005277	43004558	43004605	43006461	43006613	52,38,40	122,111,107	21,25,22	107,101,77	192	415	0.0403046098614	0.48,0.425,0.447	0.298,0.349,0.382	0.108
ENSMUSG00000025081	Tdrd1	chr19	+	56864271	56864439	56865774	56866002	56861673	56861790	56866424	56866471	41,22,14	76,64,45	20,31,19	97,94,118	293	353	0.0407823612246	0.394,0.293,0.273	0.199,0.284,0.162	0.105
ENSMUSG00000038208	Pgap3	chr11	-	98391079	98391141	98391694	98391757	98390676	98390813	98397895	98398048	39,50,60	50,53,46	21,16,22	47,28,31	188	187	0.0408308058441	0.437,0.484,0.565	0.308,0.362,0.414	0.134
ENSMUSG00000030074	Gxylt2	chr6	+	100733180	100733370	100750397	100750529	100704733	100705124	100783108	100783360	4,6,5	23,22,11	3,3,2	46,26,22	315	257	0.0408961267921	0.124,0.182,0.271	0.051,0.086,0.069	0.124
ENSMUSG00000068250	Amn1	chr6	-	149183393	149183538	149184991	149185124	149170873	149171050	149188471	149188687	17,20,15	125,89,118	12,9,10	44,26,25	258	270	0.0408961267921	0.125,0.19,0.117	0.222,0.266,0.295	-0.117
ENSMUSG00000029330	Cds1	chr5	+	101809885	101809973	101812494	101812563	101808665	101808748	101814399	101814552	40,34,18	75,48,50	24,20,9	63,62,59	213	194	0.0412725052117	0.327,0.392,0.247	0.258,0.227,0.122	0.12
ENSMUSG00000035778	Ggta1	chr2	-	35422179	35422268	35432513	35432632	35413325	35413427	35461194	35461266	29,14,9	53,31,27	62,67,60	81,93,70	244	214	0.0419707502967	0.324,0.284,0.226	0.402,0.387,0.429	-0.128
ENSMUSG00000032295	Man2c1	chr9	+	57139245	57139401	57139610	57139708	57139068	57139154	57139869	57139993	102,110,97	178,94,121	79,102,93	57,87,72	281	223	0.0425544564976	0.313,0.482,0.389	0.524,0.482,0.506	-0.109
ENSMUSG00000030979	Uros	chr7	-	133691085	133691166	133697668	133697743	133690507	133690593	133699143	133699218	135,114,98	83,48,67	74,60,68	64,66,49	200	206	0.0428409638427	0.626,0.71,0.601	0.544,0.484,0.588	0.107
ENSMUSG00000057554	Lgals8	chr13	-	12454734	12454945	12459173	12459316	12453284	12453404	12461426	12461738	4,5,2	49,12,13	10,7,12	9,38,15	268	336	0.0429444268979	0.093,0.343,0.162	0.582,0.188,0.501	-0.224
ENSMUSG00000032305	Fam219b	chr9	+	57538023	57538111	57538810	57538888	57537527	57537834	57540654	57543187	69,75,52	47,63,36	55,45,72	31,22,25	213	203	0.0432969272166	0.583,0.532,0.579	0.628,0.661,0.733	-0.109
ENSMUSG00000037490	Slc2a12	chr10	+	22692134	22692257	22693993	22694126	22664362	22665706	22702021	22704285	37,18,28	48,18,17	14,18,23	44,30,35	248	258	0.0436034843938	0.445,0.51,0.631	0.249,0.384,0.406	0.182
ENSMUSG00000039187	Fanci	chr7	+	79405142	79405184	79406166	79406290	79402510	79402568	79407323	79407409	39,45,34	135,96,129	19,20,13	97,95,74	167	249	0.0436703965512	0.301,0.411,0.282	0.226,0.239,0.208	0.107
ENSMUSG00000035842	Ddx11	chr17	+	66149030	66149099	66149212	66149313	66148653	66148803	66149967	66150052	65,32,40	101,85,75	16,25,22	48,96,59	194	226	0.0440298721777	0.428,0.305,0.383	0.28,0.233,0.303	0.1
ENSMUSG00000020721	Helz	chr11	+	107671046	107671281	107672528	107673045	107670034	107670671	107685290	107685543	93,88,100	138,101,100	51,50,42	69,106,98	360	642	0.044146004939	0.546,0.608,0.641	0.569,0.457,0.433	0.112
ENSMUSG00000022914	Brwd1	chr16	-	96066024	96066185	96066495	96066594	96064749	96064971	96068476	96068627	46,41,44	43,47,48	37,31,41	24,25,16	224	286	0.0446152521386	0.577,0.527,0.539	0.663,0.613,0.766	-0.133
ENSMUSG00000018347	Zkscan6	chr11	+	65816488	65816580	65821929	65822014	65815917	65816125	65822824	65822938	79,92,57	44,30,49	20,36,57	30,42,43	217	210	0.0447244173436	0.635,0.748,0.53	0.392,0.453,0.562	0.169
ENSMUSG00000063145	Bbs5	chr2	+	69661035	69661098	69663025	69663160	69656896	69656992	69665025	69665109	33,29,28	83,80,88	18,12,12	73,64,61	188	260	0.0456417867015	0.355,0.334,0.306	0.254,0.206,0.214	0.107
ENSMUSG00000040423	Rc3h1	chr1	+	160959400	160959553	160962270	160962484	160955814	160955979	160963478	160963569	139,112,119	130,137,95	59,31,35	75,68,49	278	339	0.0456540627453	0.566,0.499,0.604	0.49,0.357,0.466	0.119
ENSMUSG00000039683	Sdk1	chr5	+	142188016	142188154	142191876	142191997	142185156	142185321	142197744	142197874	82,48,46	109,84,89	24,45,28	82,80,89	263	246	0.045854928777	0.413,0.348,0.326	0.215,0.345,0.227	0.1
ENSMUSG00000034135	Sik3	chr9	+	46201999	46202070	46204205	46204349	46198551	46198707	46207921	46208072	118,78,94	78,91,57	65,71,66	75,95,80	196	269	0.046362435386	0.675,0.541,0.694	0.543,0.506,0.531	0.11
ENSMUSG00000028890	Mtf1	chr4	+	124825045	124825182	124831118	124831196	124824286	124824360	124837697	124837800	60,48,48	34,24,29	44,35,28	39,28,33	262	203	0.0468859475682	0.578,0.608,0.562	0.466,0.492,0.397	0.131
ENSMUSG00000029149	Krtcap3	chr5	+	31251918	31252103	31252191	31252251	31251705	31251814	31252364	31252571	66,48,43	29,33,35	18,21,33	34,26,26	310	185	0.0469347187295	0.576,0.465,0.423	0.24,0.325,0.431	0.156
ENSMUSG00000047221	Fam185a	chr5	+	21429723	21429833	21433690	21433783	21424957	21425576	21438699	21438838	43,47,55	35,41,53	37,18,31	41,48,46	235	218	0.0471141659126	0.533,0.515,0.49	0.456,0.258,0.385	0.146
ENSMUSG00000021830	Txndc16	chr14	-	45172513	45172604	45183045	45183167	45167354	45169388	45205341	45205416	111,93,87	113,79,58	89,78,96	61,43,43	247	216	0.0486714666824	0.462,0.507,0.567	0.561,0.613,0.661	-0.1
ENSMUSG00000058447	Gm26920	chr7	-	30081090	30081217	30087099	30087159	30072028	30072139	30090287	30090410	77,54,53	19,9,21	18,31,30	16,20,9	185	252	0.0491678875196	0.847,0.891,0.775	0.605,0.679,0.82	0.136
ENSMUSG00000026384	Ptpn4	chr1	-	119682483	119682545	119682704	119682795	119680048	119680195	119684466	119684633	102,97,86	63,31,39	92,73,59	19,24,18	216	187	0.0496150655439	0.584,0.73,0.656	0.807,0.725,0.739	-0.1
