# Supplementary material for: An Alternative Splicing Program for Mouse Craniofacial Development
Source: Front Physiol. 2020 Sep 4;11:1099. doi: 10.3389/fphys.2020.01099 (PMC7498679; doi:10.3389/fphys.2020.01099)
Supplement: Supplementary file 12 [file Data_Sheet_1.zip › Filtered rMATS results/MXE/E10.5_MNP_Ect_vs_Mes_MXE_filtered_output.txt]

GeneID	geneSymbol	chr	strand	1stExonStart_0base	1stExonEnd	2stExonStart_0base	2stExonEnd	upstreamES	upstreamEE	downstreamES	downstreamEE	IC_SAMPLE_1	SC_SAMPLE_1	IC_SAMPLE_2	SC_SAMPLE_2	IncFormLen	SkipFormLen	FDR	IncLevel1	IncLevel2	DeltaPSI
ENSMUSG00000022995	Enah	chr1	-	181913306	181913373	181917198	181917247	181908297	181908376	181918257	181918315	326,628,606	216,278,280	545,639,645	696,847,753	174	192	0.0	0.625,0.714,0.705	0.464,0.454,0.486	0.213
ENSMUSG00000029864	Gstk1	chr6	+	42246810	42246939	42247483	42247584	42246549	42246631	42249378	42249495	81,95,102	39,34,35	119,122,100	3,2,6	254	226	0.0	0.649,0.713,0.722	0.972,0.982,0.937	-0.269
ENSMUSG00000031565	Fgfr1	chr8	+	25563373	25563524	25564339	25564484	25562137	25562328	25566710	25566913	253,352,313	257,329,433	5,3,1	2139,2544,2305	276	270	0.0	0.491,0.511,0.414	0.002,0.001,0.0	0.471
ENSMUSG00000030849	Fgfr2	chr7	-	130198418	130198563	130199757	130199905	130196171	130196374	130200982	130201173	1208,1432,1373	10,39,11	5,9,5	395,510,545	273	270	0.0	0.992,0.973,0.992	0.012,0.017,0.009	0.973
ENSMUSG00000032366	Tpm1	chr9	-	67031950	67032026	67032465	67032541	67031451	67031514	67032793	67032864	7610,9650,12288	886,1163,1300	1463,1908,1933	621,756,780	201	201	0.0	0.896,0.892,0.904	0.702,0.716,0.712	0.187
ENSMUSG00000039108	Lsm14b	chr2	+	180027899	180028035	180031360	180031528	180026634	180026798	180031793	180031871	672,817,777	316,355,342	1159,1094,1041	1082,1132,1238	261	293	0.0	0.705,0.721,0.718	0.546,0.52,0.486	0.197
ENSMUSG00000039108	Lsm14b	chr2	+	180031360	180031528	180031793	180031871	180028957	180029074	180032060	180032222	749,954,955	75,152,193	588,569,497	491,491,572	293	203	0.0	0.874,0.813,0.774	0.453,0.445,0.376	0.396
ENSMUSG00000039108	Lsm14b	chr2	+	180031360	180031528	180031793	180031871	180027899	180028035	180032060	180032222	676,935,916	75,152,193	197,225,169	495,487,579	293	203	0.0	0.862,0.81,0.767	0.216,0.242,0.168	0.604
ENSMUSG00000028906	Epb41	chr4	-	131929693	131929795	131935738	131935867	131928491	131928572	131957642	131957819	281,419,423	659,1009,983	1567,1996,1905	1185,1717,1484	254	227	0.0	0.276,0.271,0.278	0.542,0.51,0.534	-0.254
ENSMUSG00000015143	Actn1	chr12	-	80170182	80170248	80170685	80170766	80168857	80169016	80171728	80171875	1240,1348,1327	207,243,217	1726,1875,1942	105,63,85	206	191	0.0	0.847,0.837,0.85	0.938,0.965,0.955	-0.108
ENSMUSG00000018417	Myo1b	chr1	-	51766821	51766908	51768649	51768736	51763889	51763964	51769003	51769090	61,87,50	399,515,522	258,301,272	170,262,197	212	212	0.0	0.133,0.145,0.087	0.603,0.535,0.58	-0.451
ENSMUSG00000018417	Myo1b	chr1	-	51768649	51768736	51769003	51769090	51766821	51766908	51770785	51770854	522,707,596	76,69,76	253,270,180	304,409,351	212	212	0.0	0.873,0.911,0.887	0.454,0.398,0.339	0.493
ENSMUSG00000018417	Myo1b	chr1	-	51769003	51769090	51770785	51770854	51768649	51768736	51773232	51773382	101,178,119	54,86,43	111,167,153	266,378,296	194	212	0.0	0.671,0.693,0.752	0.313,0.326,0.361	0.372
ENSMUSG00000033335	Dnm2	chr9	+	21489742	21489794	21490657	21490669	21487046	21487076	21494503	21494617	8,20,16	36,34,33	67,92,89	14,29,21	177	137	0.0	0.147,0.313,0.273	0.787,0.711,0.766	-0.51
ENSMUSG00000025812	Pard3	chr8	+	127415569	127415797	127426521	127426753	127409555	127409707	127460273	127460384	30,24,20	350,525,589	73,71,66	310,432,356	353	357	0.0	0.08,0.044,0.033	0.192,0.143,0.158	-0.112
ENSMUSG00000054252	Fgfr3	chr5	+	33731280	33731431	33732116	33732261	33730143	33730334	33732721	33732912	68,68,41	59,57,35	0,1,0	7,20,24	276	270	0.0	0.53,0.539,0.534	0.0,0.047,0.0	0.519
ENSMUSG00000031608	Galnt7	chr8	-	57542511	57542694	57542834	57543017	57540019	57540137	57545328	57545408	53,64,96	134,118,155	119,149,178	69,85,108	308	308	3.62902690355e-13	0.283,0.352,0.382	0.633,0.637,0.622	-0.292
ENSMUSG00000025558	Dock9	chr14	-	121591310	121591354	121591811	121591948	121586226	121586342	121594335	121594383	128,191,137	0,0,1	31,24,28	9,3,10	262	169	1.14919185279e-12	1.0,1.0,0.989	0.69,0.838,0.644	0.272
ENSMUSG00000025558	Dock9	chr14	-	121591310	121591354	121591811	121591879	121586226	121586342	121594335	121594383	81,128,89	0,0,1	14,17,16	9,3,10	193	169	3.06451160744e-12	1.0,1.0,0.987	0.577,0.832,0.584	0.331
ENSMUSG00000032497	Lrrfip2	chr9	+	111193046	111193118	111199664	111199835	111190167	111190284	111205754	111205847	160,222,260	192,290,382	109,183,165	366,550,495	197	296	1.17530984945e-11	0.556,0.535,0.506	0.309,0.333,0.334	0.207
ENSMUSG00000021268	Meg3	chr12	+	109546429	109546542	109549478	109549552	109544947	109545041	109549652	109549810	123,109,126	400,604,552	26,16,30	301,315,317	238	199	4.30197471848e-11	0.205,0.131,0.16	0.067,0.041,0.073	0.105
ENSMUSG00000027455	Nsfl1c	chr2	+	151496583	151496681	151500714	151500789	151494303	151494412	151503013	151503179	905,1094,1076	249,318,333	1170,1375,1458	132,243,190	223	200	8.0259558999e-11	0.765,0.755,0.743	0.888,0.835,0.873	-0.111
ENSMUSG00000028175	Depdc1a	chr3	+	159520829	159520970	159522525	159523356	159516902	159516950	159523776	159523949	81,135,146	67,122,122	262,370,412	110,106,146	266	956	1.13838093684e-09	0.813,0.799,0.811	0.895,0.926,0.91	-0.103
ENSMUSG00000027455	Nsfl1c	chr2	+	151503013	151503179	151504110	151504203	151500714	151500789	151505352	151505462	321,410,419	690,887,841	190,308,240	945,990,1107	291	218	1.4052974657e-09	0.258,0.257,0.272	0.131,0.189,0.14	0.109
ENSMUSG00000022770	Dlg1	chr16	+	31846833	31846933	31847635	31847669	31842769	31842839	31853842	31853884	245,387,476	45,98,114	459,539,545	48,54,36	225	159	2.57185173924e-09	0.794,0.736,0.747	0.871,0.876,0.915	-0.128
ENSMUSG00000026023	Cdk15	chr1	+	59310795	59310859	59326670	59326719	59301194	59301288	59330858	59330998	9,2,5	3,2,1	0,0,0	2,3,2	189	174	1.12665332758e-08	0.734,0.479,0.822	0.0,0.0,0.0	0.678
ENSMUSG00000031608	Galnt7	chr8	-	57542511	57542694	57542834	57543017	57540019	57540137	57545668	57545799	18,25,40	75,79,78	61,73,80	54,52,56	308	308	1.67755544271e-08	0.194,0.24,0.339	0.53,0.584,0.588	-0.31
ENSMUSG00000031511	Arhgef7	chr8	+	11758430	11758517	11781154	11781239	11728104	11728416	11782524	11782655	15,5,4	84,137,131	44,65,48	189,150,145	212	210	1.95829051667e-08	0.15,0.035,0.029	0.187,0.3,0.247	-0.173
ENSMUSG00000031608	Galnt7	chr8	-	57542834	57543017	57545328	57545408	57540019	57540137	57545668	57545799	110,168,188	18,25,40	121,143,158	61,73,80	205	308	2.24951112984e-08	0.902,0.91,0.876	0.749,0.746,0.748	0.148
ENSMUSG00000019864	Rtn4ip1	chr10	+	43921386	43921435	43928322	43928459	43921034	43921188	43932362	43932546	18,21,27	177,354,318	0,0,0	90,94,103	174	262	2.50377534891e-08	0.133,0.082,0.113	0.0,0.0,0.0	0.109
ENSMUSG00000028760	Eif4g3	chr4	+	138084256	138084370	138087532	138087565	138082892	138082988	138096751	138096931	44,50,41	59,55,41	24,46,35	160,114,135	239	158	4.3995207264e-08	0.33,0.375,0.398	0.09,0.211,0.146	0.219
ENSMUSG00000073460	Pnldc1	chr17	-	12895511	12895597	12897260	12897330	12892758	12892823	12899532	12899676	9,29,10	4,0,0	0,1,0	6,1,2	195	211	1.63936282015e-07	0.709,1.0,1.0	0.0,0.52,0.0	0.73
ENSMUSG00000021458	2010111I01Rik	chr13	+	63282141	63282258	63296857	63296944	63240256	63240331	63298711	63298856	103,128,159	335,383,385	121,125,138	183,177,142	242	212	4.51948765439e-07	0.212,0.226,0.266	0.367,0.382,0.46	-0.168
ENSMUSG00000040785	Ttc3	chr16	+	94408553	94408716	94410832	94410956	94403313	94403368	94415948	94416009	238,368,416	4,22,33	211,260,266	44,32,46	288	249	4.85868687685e-07	0.981,0.935,0.916	0.806,0.875,0.833	0.106
ENSMUSG00000029673	Auts2	chr5	-	131466031	131466127	131470413	131470458	131461281	131461353	131472258	131472479	30,39,27	187,227,139	14,16,11	238,283,261	170	221	5.05350796709e-07	0.173,0.183,0.202	0.071,0.068,0.052	0.122
ENSMUSG00000027201	Myef2	chr2	-	125097976	125098075	125098449	125098518	125095911	125096120	125098796	125098847	29,82,52	458,587,372	87,161,106	394,463,493	194	224	5.9854931461e-07	0.068,0.139,0.139	0.203,0.286,0.199	-0.114
ENSMUSG00000024985	Tcf7l2	chr19	+	55755013	55755082	55817763	55817865	55743072	55743197	55908422	55908555	54,44,33	244,340,266	5,11,13	204,233,195	194	227	7.45385850811e-07	0.206,0.132,0.127	0.028,0.052,0.072	0.104
ENSMUSG00000073460	Pnldc1	chr17	-	12895511	12895597	12897260	12897330	12894359	12894415	12899532	12899676	9,27,10	28,65,37	0,1,0	17,15,16	195	211	1.61338129005e-06	0.258,0.31,0.226	0.0,0.067,0.0	0.242
ENSMUSG00000029673	Auts2	chr5	-	131466031	131466127	131470413	131470458	131461281	131461353	131472237	131472479	27,49,17	149,193,141	10,12,15	216,244,216	170	221	2.01152192453e-06	0.191,0.248,0.135	0.057,0.06,0.083	0.125
ENSMUSG00000038535	Zfp280d	chr9	+	72339615	72340339	72359521	72359580	72339011	72339048	72360285	72360341	22,19,42	3,2,6	27,39,38	0,0,0	849	184	3.66409493899e-06	0.614,0.673,0.603	1.0,1.0,1.0	-0.37
ENSMUSG00000020422	Tns3	chr11	-	8579082	8579121	8615739	8615851	8549671	8549721	8664478	8664535	17,33,37	72,107,87	6,3,5	78,52,60	237	164	3.99416444948e-06	0.14,0.176,0.227	0.051,0.038,0.055	0.133
ENSMUSG00000021552	Gkap1	chr13	-	58243801	58243954	58251130	58251153	58241653	58241755	58255746	58255870	45,70,75	3,6,3	24,36,28	14,16,6	148	278	8.68346868691e-06	0.966,0.956,0.979	0.763,0.809,0.898	0.144
ENSMUSG00000032624	Eml4	chr17	+	83425257	83425431	83427222	83427351	83421605	83421735	83427999	83428025	252,459,534	275,448,461	537,517,603	746,1040,976	299	254	8.70883630561e-06	0.438,0.465,0.496	0.379,0.297,0.344	0.126
ENSMUSG00000030839	Sergef	chr7	-	46621560	46621674	46626208	46626269	46614617	46614776	46632659	46632754	19,26,7	0,1,0	14,15,6	8,3,6	186	239	1.79151340144e-05	1.0,0.971,1.0	0.692,0.865,0.562	0.284
ENSMUSG00000026743	Mllt10	chr2	+	18146776	18146872	18162316	18162886	18071124	18071204	18170253	18170298	0,0,2	178,188,267	4,5,12	182,144,147	221	695	1.79151340144e-05	0.0,0.0,0.023	0.065,0.098,0.204	-0.115
ENSMUSG00000085614	1700123M08Rik	chr4	+	11977456	11977570	11980141	11980408	11976443	11976587	11993864	11993999	8,3,3	6,2,4	0,1,0	11,5,1	239	392	1.80537830684e-05	0.686,0.711,0.552	0.0,0.247,0.0	0.567
ENSMUSG00000003992	Ssbp2	chr13	+	91564609	91564694	91642301	91642391	91461049	91461248	91664117	91664177	65,72,84	204,285,195	146,173,148	262,182,186	210	215	1.80537830684e-05	0.246,0.205,0.306	0.363,0.493,0.449	-0.183
ENSMUSG00000053332	Gas5	chr1	+	161036207	161036244	161036819	161037164	161035982	161036014	161037287	161037315	13,26,19	21,51,53	45,73,51	30,43,34	162	470	1.82769706133e-05	0.642,0.597,0.51	0.813,0.831,0.813	-0.236
ENSMUSG00000039844	Rapgef1	chr2	+	29710155	29710308	29719592	29719850	29707197	29707400	29722223	29722309	9,16,20	11,11,9	50,39,27	4,3,3	278	383	1.82769706133e-05	0.53,0.667,0.754	0.945,0.947,0.925	-0.289
ENSMUSG00000029673	Auts2	chr5	-	131461281	131461353	131466031	131466127	131460126	131460156	131470413	131470458	67,90,53	62,96,89	22,24,38	92,106,90	221	197	2.88387616392e-05	0.491,0.455,0.347	0.176,0.168,0.273	0.225
ENSMUSG00000059475	Zfp426	chr9	-	20476395	20476478	20478132	20478254	20473027	20473108	20486329	20486437	55,82,92	3,0,6	50,42,50	13,14,7	247	208	3.48499835901e-05	0.939,1.0,0.928	0.764,0.716,0.857	0.177
ENSMUSG00000019312	Grb7	chr11	+	98453180	98453291	98453494	98453593	98452118	98452268	98453792	98453873	450,499,336	181,232,106	10,1,1	0,0,0	236	224	5.35346229696e-05	0.702,0.671,0.751	1.0,1.0,1.0	-0.292
ENSMUSG00000033769	Exoc6b	chr6	-	85003047	85003285	85004988	85005036	84987044	84989529	85011317	85011483	87,116,119	38,44,51	52,50,64	48,47,68	173	363	5.42908419073e-05	0.828,0.847,0.83	0.694,0.691,0.664	0.152
ENSMUSG00000024044	Epb41l3	chr17	+	69273881	69273917	69274100	69274166	69270610	69270664	69274703	69274895	1,5,12	29,57,24	0,1,3	126,125,129	161	191	5.42908419073e-05	0.039,0.094,0.372	0.0,0.009,0.027	0.156
ENSMUSG00000026566	Mpzl1	chr1	-	165601749	165601855	165604609	165604742	165592239	165593677	165605608	165605822	498,725,614	614,607,753	1023,999,1015	658,623,605	258	231	5.42908419073e-05	0.421,0.517,0.422	0.582,0.589,0.6	-0.137
ENSMUSG00000056228	Cars2	chr8	-	11542901	11542977	11547029	11547087	11542577	11542590	11547726	11547844	1,0,1	3,5,5	2,5,8	0,3,3	183	201	8.6248042422e-05	0.268,0.0,0.18	1.0,0.647,0.745	-0.648
ENSMUSG00000021268	Meg3	chr12	+	109546429	109546542	109549290	109549371	109544947	109545041	109549478	109549552	126,128,140	245,337,295	45,21,42	143,154,212	238	206	9.28877213518e-05	0.308,0.247,0.291	0.214,0.106,0.146	0.127
ENSMUSG00000025892	Gria4	chr9	-	4427029	4427144	4432772	4432887	4424319	4424454	4456004	4456252	0,0,0	4,3,14	3,2,4	3,11,4	240	240	0.000102428298926	0.0,0.0,0.0	0.5,0.154,0.5	-0.385
ENSMUSG00000026674	Ddr2	chr1	-	170035912	170036021	170088794	170088944	170006761	170006864	170110621	170110729	5,3,2	0,0,0	228,341,337	84,144,99	275	234	0.000113019173999	1.0,1.0,1.0	0.698,0.668,0.743	0.297
ENSMUSG00000020121	Srgap1	chr10	-	121828728	121828762	121829226	121829329	121825633	121825694	121831884	121831912	86,122,80	3,8,4	48,73,45	13,10,22	228	159	0.000118909455732	0.952,0.914,0.933	0.72,0.836,0.588	0.218
ENSMUSG00000079334	Nat6	chr9	+	107579099	107579385	107580456	107580935	107578886	107578970	107582816	107583519	71,106,93	120,150,129	18,16,30	59,83,89	411	604	0.000178724535534	0.465,0.509,0.514	0.31,0.221,0.331	0.209
ENSMUSG00000038765	Lmx1b	chr2	-	33569049	33569282	33639488	33639675	33567147	33567329	33640441	33640480	62,75,59	175,181,202	0,0,0	3,2,3	312	358	0.000219216982236	0.289,0.322,0.251	0.0,0.0,0.0	0.287
ENSMUSG00000060550	H2-Q7	chr17	+	35442266	35442551	35442677	35442794	35439908	35440184	35442966	35442999	0,0,2	5,5,3	16,9,5	4,8,4	410	242	0.000257107255017	0.0,0.0,0.282	0.702,0.399,0.425	-0.415
ENSMUSG00000004931	Apba3	chr10	+	81272184	81272397	81272583	81272703	81271661	81271832	81272821	81272959	142,191,127	101,116,90	75,104,85	104,127,103	338	245	0.000317217791768	0.505,0.544,0.506	0.343,0.372,0.374	0.155
ENSMUSG00000027306	Nusap1	chr2	+	119624102	119624186	119627546	119627683	119618728	119618895	119630336	119630505	1,6,2	4,4,2	0,1,0	4,5,9	209	262	0.000417484313001	0.239,0.653,0.556	0.0,0.2,0.0	0.416
ENSMUSG00000022094	Slc39a14	chr14	-	70313600	70313770	70315663	70315833	70310855	70310975	70316437	70316624	13,20,22	40,68,53	6,14,2	77,77,71	295	295	0.000423844076272	0.245,0.227,0.293	0.072,0.154,0.027	0.171
ENSMUSG00000013076	Amotl1	chr9	-	14592753	14593711	14596450	14596600	14575150	14575439	14614733	14615006	219,190,178	581,844,507	191,216,207	376,362,323	275	1083	0.000467062937181	0.597,0.47,0.58	0.667,0.701,0.716	-0.146
ENSMUSG00000034621	Gpatch8	chr11	-	102531312	102531330	102537111	102537146	102528093	102528166	102538281	102538356	11,9,2	19,8,13	1,0,3	23,23,31	160	143	0.000499567173909	0.341,0.501,0.121	0.037,0.0,0.08	0.282
ENSMUSG00000040451	Sgms1	chr19	-	32142745	32142863	32159523	32160363	32129540	32129694	32210827	32210990	51,31,44	37,72,47	13,15,10	32,47,60	965	243	0.000592105541062	0.258,0.098,0.191	0.093,0.074,0.04	0.113
ENSMUSG00000021012	Zc3h14	chr12	+	98747479	98747522	98752777	98752892	98746967	98747158	98756184	98756225	75,109,166	472,541,509	47,89,61	445,654,638	168	240	0.000606493029852	0.185,0.223,0.318	0.131,0.163,0.12	0.104
ENSMUSG00000051331	Cacna1c	chr6	-	118637729	118637813	118638426	118638510	118630398	118630431	118651947	118652058	1,2,2	0,0,0	40,42,32	12,24,7	209	209	0.000615773582463	1.0,1.0,1.0	0.769,0.636,0.821	0.258
ENSMUSG00000027200	Sema6d	chr2	+	124660704	124660761	124662203	124662371	124660282	124660344	124664020	124667769	0,0,0	1,3,1	6,11,2	30,20,36	182	293	0.000615773582463	0.0,0.0,0.0	0.244,0.47,0.082	-0.265
ENSMUSG00000032006	Pdgfd	chr9	+	6337242	6337441	6359702	6359917	6333323	6333386	6376894	6377519	88,94,118	44,76,67	30,34,32	6,3,9	324	340	0.000645842933638	0.677,0.565,0.649	0.84,0.922,0.789	-0.22
ENSMUSG00000032702	Kank1	chr19	+	25378410	25378530	25409085	25411764	25274747	25274834	25422143	25422341	18,31,21	326,405,347	0,0,2	48,74,59	245	2804	0.000733284271812	0.387,0.467,0.409	0.0,0.0,0.28	0.328
ENSMUSG00000026657	Frmd4a	chr2	+	4431198	4431264	4473120	4473215	4401470	4401593	4484039	4484132	14,13,18	37,35,45	14,12,17	80,136,131	191	220	0.000909658358746	0.304,0.3,0.315	0.168,0.092,0.13	0.176
ENSMUSG00000040728	Esrp1	chr4	-	11353294	11353463	11357459	11357658	11344111	11344262	11359737	11359956	681,973,892	252,314,255	1,1,1	0,0,0	324	294	0.000915238056312	0.71,0.738,0.76	1.0,1.0,1.0	-0.264
ENSMUSG00000030498	Gas2	chr7	+	51864281	51864369	51887911	51888076	51863997	51864093	51897250	51897372	36,24,43	111,99,137	12,19,32	158,161,178	213	290	0.000960894132373	0.306,0.248,0.299	0.094,0.138,0.197	0.141
ENSMUSG00000039041	Adrm1	chr2	+	180172855	180172972	180173909	180174033	180172033	180172247	180174308	180174395	23,25,8	6,3,8	34,117,16	0,2,3	242	249	0.000967301023535	0.798,0.896,0.507	1.0,0.984,0.846	-0.21
ENSMUSG00000026970	Rbms1	chr2	-	60797683	60797742	60842296	60842472	60792688	60792780	60962690	60963192	313,496,391	256,374,307	426,424,430	227,186,225	301	184	0.0011287306522	0.428,0.448,0.438	0.534,0.582,0.539	-0.114
ENSMUSG00000032740	Ccdc88a	chr11	+	29500975	29501056	29503851	29504311	29499334	29499406	29507124	29507223	76,86,83	52,82,81	117,108,121	161,235,191	206	585	0.00116109330593	0.806,0.749,0.744	0.674,0.566,0.643	0.139
ENSMUSG00000073792	Alg6	chr4	+	99739213	99739302	99741533	99741616	99726862	99726947	99742354	99742419	4,5,2	13,25,20	0,0,0	9,21,10	214	208	0.00116109330593	0.23,0.163,0.089	0.0,0.0,0.0	0.161
ENSMUSG00000019731	Slc35e1	chr8	-	72484660	72484906	72488120	72488246	72480640	72483993	72489451	72489589	206,207,171	430,486,372	151,115,128	438,506,484	251	371	0.00116109330593	0.415,0.386,0.405	0.338,0.251,0.281	0.112
ENSMUSG00000022246	Rai14	chr15	-	10587837	10587924	10589258	10589345	10583781	10583836	10591586	10591615	72,124,167	52,78,101	328,322,380	363,343,428	212	212	0.00116109330593	0.581,0.614,0.623	0.475,0.484,0.47	0.13
ENSMUSG00000026743	Mllt10	chr2	+	18146776	18146872	18162316	18162886	18123718	18123812	18170253	18170298	14,24,22	178,187,267	40,28,35	183,140,147	221	695	0.00116109330593	0.198,0.288,0.206	0.407,0.386,0.428	-0.176
ENSMUSG00000019864	Rtn4ip1	chr10	+	43921386	43921435	43928322	43928459	43910792	43910917	43932362	43932546	47,65,45	188,357,325	33,43,40	90,101,113	174	262	0.00129265676154	0.273,0.215,0.173	0.356,0.391,0.348	-0.145
ENSMUSG00000026883	Dab2ip	chr2	+	35643887	35644124	35661491	35661625	35621980	35622283	35707647	35707801	40,52,33	185,206,183	114,73,60	135,173,176	362	259	0.00161527019849	0.134,0.153,0.114	0.377,0.232,0.196	-0.135
ENSMUSG00000087013	2610027K06Rik	chr11	-	85801788	85801943	85805390	85805562	85796153	85796284	85832167	85832209	0,0,4	26,29,18	17,20,27	83,71,98	297	280	0.00171675030692	0.0,0.0,0.173	0.162,0.21,0.206	-0.135
ENSMUSG00000028207	Asph	chr4	-	9602468	9602501	9604515	9604629	9601306	9601363	9635900	9635969	4,5,3	10,25,17	20,26,18	28,25,13	239	158	0.00178823097411	0.209,0.117,0.104	0.321,0.407,0.478	-0.259
ENSMUSG00000021552	Gkap1	chr13	-	58238648	58238712	58241653	58241755	58236986	58237057	58243801	58243954	4,5,2	44,74,88	12,16,4	52,56,34	227	189	0.00178823097411	0.07,0.053,0.019	0.161,0.192,0.089	-0.1
ENSMUSG00000031389	Arhgap4	chrX	-	73904247	73904469	73906156	73906219	73900634	73900736	73906428	73906591	4,3,2	7,10,11	0,1,0	8,6,7	188	347	0.0019537156972	0.513,0.356,0.251	0.0,0.235,0.0	0.295
ENSMUSG00000020166	Cnot2	chr10	-	116507040	116507188	116549032	116549105	116504034	116504114	116581452	116581496	7,11,17	0,8,1	2,6,5	4,9,12	198	273	0.00212934000678	1.0,0.655,0.959	0.408,0.479,0.365	0.454
ENSMUSG00000035392	Dennd1a	chr2	-	38159806	38159850	38243401	38243472	38126528	38126648	38287112	38287358	12,18,30	2,0,0	6,14,25	6,3,4	196	169	0.00219187531079	0.838,1.0,1.0	0.463,0.801,0.843	0.244
ENSMUSG00000040339	Fam102b	chr3	-	108981143	108981239	108985311	108985415	108980074	108980294	108988310	108988357	15,30,39	46,48,66	106,110,110	76,87,112	229	221	0.00219839653625	0.239,0.376,0.363	0.574,0.55,0.487	-0.211
ENSMUSG00000047141	Zfp654	chr16	-	64814624	64814706	64830463	64830609	64794420	64794556	64851466	64851652	16,41,29	31,46,41	9,13,12	36,36,63	271	207	0.00227720438829	0.283,0.405,0.351	0.16,0.216,0.127	0.179
ENSMUSG00000004462	Tbccd1	chr16	-	22818380	22818528	22825765	22826132	22813214	22813956	22833877	22834033	177,195,203	92,121,101	286,234,268	79,80,93	492	273	0.00246547123814	0.516,0.472,0.527	0.668,0.619,0.615	-0.129
ENSMUSG00000024799	Tm7sf2	chr19	-	6066310	6066414	6066967	6067022	6064078	6064198	6067668	6067808	5,16,21	103,133,105	11,27,28	51,65,50	180	229	0.0025879005271	0.058,0.133,0.203	0.215,0.346,0.416	-0.194
ENSMUSG00000039477	Tnrc18	chr5	-	142755380	142755659	142759710	142760071	142750379	142750634	142762989	142763161	185,281,316	247,339,292	306,355,289	225,273,181	486	404	0.00279444065155	0.384,0.408,0.474	0.531,0.519,0.57	-0.118
ENSMUSG00000030166	Rad52	chr6	+	119913898	119913992	119914169	119914237	119913001	119913103	119915233	119915352	48,59,53	72,85,82	87,93,86	80,54,65	219	193	0.00279444065155	0.37,0.38,0.363	0.489,0.603,0.538	-0.172
ENSMUSG00000000037	Scml2	chrX	+	161215179	161215263	161223156	161223240	161213240	161213324	161224460	161224544	22,26,21	1,0,0	40,43,30	6,6,3	209	209	0.00281116804673	0.957,1.0,1.0	0.87,0.878,0.909	0.1
ENSMUSG00000027881	Prpf38b	chr3	-	108905917	108905988	108906071	108906125	108905110	108905334	108907786	108907847	0,0,1	13,18,19	7,6,0	14,27,25	179	196	0.00320561157179	0.0,0.0,0.054	0.354,0.196,0.0	-0.165
ENSMUSG00000067916	Zfp991	chr4	+	147134571	147134664	147165340	147165386	147132037	147132189	147175846	147175904	26,23,40	15,14,31	11,16,10	26,23,25	218	171	0.00341046976026	0.576,0.563,0.503	0.249,0.353,0.239	0.267
ENSMUSG00000045659	Plekha7	chr7	-	116135038	116135239	116135917	116136021	116132620	116132776	116136986	116137104	390,391,298	345,370,310	13,15,28	7,6,4	229	326	0.00351019798264	0.617,0.601,0.578	0.726,0.781,0.909	-0.207
ENSMUSG00000026469	Xpr1	chr1	-	155293108	155293275	155307621	155307816	155290194	155290331	155308950	155309122	108,184,151	47,98,106	98,133,132	110,135,122	320	292	0.00351019798264	0.677,0.631,0.565	0.448,0.473,0.497	0.152
ENSMUSG00000059475	Zfp426	chr9	-	20474906	20475033	20476395	20476478	20473027	20473108	20486329	20486437	3,0,6	55,93,86	13,14,7	76,87,72	208	252	0.00354709720457	0.062,0.0,0.078	0.172,0.163,0.105	-0.1
ENSMUSG00000031626	Sorbs2	chr8	+	45785268	45785325	45789975	45790025	45782801	45782960	45792780	45792968	12,13,5	13,35,35	0,2,1	11,20,16	182	175	0.00360849030516	0.47,0.263,0.121	0.0,0.088,0.057	0.236
ENSMUSG00000021846	Peli2	chr14	+	48168196	48168326	48240209	48240311	48120868	48121233	48250509	48250704	76,110,102	219,324,304	61,67,78	95,118,134	255	227	0.00363671569811	0.236,0.232,0.23	0.364,0.336,0.341	-0.114
ENSMUSG00000009733	Tfcp2	chr15	-	100520562	100520715	100525566	100525672	100518569	100518680	100527876	100527953	125,153,148	137,189,163	117,122,101	218,198,224	231	278	0.00376106242189	0.523,0.493,0.522	0.392,0.426,0.352	0.123
ENSMUSG00000055320	Tead1	chr7	+	112841887	112841950	112842039	112842102	112839415	112839480	112856052	112856064	15,17,23	72,103,87	2,2,2	34,43,28	188	188	0.00400774358053	0.172,0.142,0.209	0.056,0.044,0.067	0.119
ENSMUSG00000028402	Mpdz	chr4	-	81313499	81313598	81317593	81317704	81310156	81310319	81320345	81320523	247,334,332	172,202,163	341,364,349	147,128,118	236	224	0.00419583458202	0.577,0.611,0.659	0.688,0.73,0.737	-0.103
ENSMUSG00000039108	Lsm14b	chr2	+	180028957	180029074	180031793	180031871	180027899	180028035	180032060	180032222	420,497,388	75,152,193	953,842,771	495,487,579	242	203	0.0043437749037	0.824,0.733,0.628	0.618,0.592,0.528	0.149
ENSMUSG00000040260	Daam2	chr17	-	49462140	49462201	49463925	49464033	49460606	49460738	49464462	49464631	8,11,21	2,0,2	138,153,142	54,83,56	233	186	0.00434762071337	0.762,1.0,0.893	0.671,0.595,0.669	0.24
ENSMUSG00000021636	Marveld2	chr13	-	100597801	100597852	100600460	100600632	100597229	100597411	100600888	100601037	143,186,253	54,86,83	4,1,2	1,0,0	297	176	0.00434762071337	0.611,0.562,0.644	0.703,1.0,1.0	-0.295
ENSMUSG00000032478	Nme6	chr9	+	109835317	109835414	109839607	109839710	109833195	109833295	109841475	109841515	343,403,401	267,422,360	302,374,365	401,534,471	222	228	0.0044699425312	0.569,0.495,0.534	0.436,0.418,0.443	0.1
ENSMUSG00000023977	Ubr2	chr17	-	46980319	46980418	46980488	46980587	46975926	46976090	46981353	46981442	95,149,98	153,198,159	50,68,52	124,161,154	224	224	0.00482811583871	0.383,0.429,0.381	0.287,0.297,0.252	0.119
ENSMUSG00000089669	Tnfsf13	chr11	-	69684217	69684333	69684484	69684532	69683853	69683992	69684659	69684738	0,0,2	9,8,10	6,2,9	10,18,12	173	241	0.00506206183362	0.0,0.0,0.218	0.455,0.134,0.511	-0.294
ENSMUSG00000001249	Hpn	chr7	-	31109090	31109192	31110713	31110773	31108964	31109006	31114677	31114744	59,57,47	86,108,91	0,0,3	3,11,10	185	227	0.00512414967916	0.457,0.393,0.388	0.0,0.0,0.269	0.323
ENSMUSG00000014353	Tmem87b	chr2	+	128839147	128839219	128840731	128840803	128837301	128837395	128841234	128841343	17,62,39	48,86,115	25,6,18	87,114,93	197	197	0.00516754743323	0.262,0.419,0.253	0.223,0.05,0.162	0.166
ENSMUSG00000041670	Rims1	chr1	-	22630411	22630480	22726929	22727010	22596370	22596584	22805560	22805724	2,7,4	0,0,1	14,2,12	2,7,3	206	194	0.00564828870653	1.0,1.0,0.79	0.868,0.212,0.79	0.307
ENSMUSG00000026883	Dab2ip	chr2	+	35643887	35643991	35661491	35661625	35622036	35622283	35707647	35707801	38,51,34	185,206,183	109,68,60	135,173,176	229	259	0.00580850861989	0.189,0.219,0.174	0.477,0.308,0.278	-0.16
ENSMUSG00000036054	Sugp2	chr8	+	70251613	70252101	70253578	70253690	70248425	70248546	70257129	70257614	184,204,181	122,117,133	188,182,218	173,256,200	613	237	0.00584109679067	0.368,0.403,0.345	0.296,0.216,0.296	0.103
ENSMUSG00000030086	Chchd6	chr6	-	89467389	89467473	89569342	89569412	89419747	89419818	89574367	89574590	39,56,43	146,230,193	71,101,75	184,163,197	195	209	0.00601902003353	0.223,0.207,0.193	0.293,0.399,0.29	-0.12
ENSMUSG00000020859	Spag9	chr11	+	94036599	94036670	94048407	94048558	94013622	94013743	94067892	94068100	65,91,97	74,141,164	73,65,70	154,184,220	196	276	0.00621611858435	0.553,0.476,0.454	0.4,0.332,0.309	0.147
ENSMUSG00000021820	Camk2g	chr14	-	20745791	20745860	20755658	20755702	20744603	20744648	20760143	20760186	94,137,131	17,40,34	125,159,121	62,77,50	169	194	0.00678832357341	0.864,0.797,0.816	0.698,0.703,0.735	0.114
ENSMUSG00000066839	Ecsit	chr9	-	22076227	22076645	22084022	22084208	22074590	22074814	22085348	22085427	33,25,31	136,165,136	25,25,14	211,218,229	311	543	0.00740846390755	0.298,0.209,0.285	0.171,0.167,0.096	0.119
ENSMUSG00000030800	Prss8	chr7	-	127927808	127927971	127929556	127929574	127926998	127927270	127929797	127929913	78,92,64	289,340,313	0,1,0	4,2,4	143	288	0.00758640044269	0.352,0.353,0.292	0.0,0.502,0.0	0.165
ENSMUSG00000044005	Gls2	chr10	+	128200172	128200302	128200885	128200965	128199636	128199758	128201205	128201369	19,20,5	12,5,6	0,1,2	1,3,7	255	205	0.00791262874388	0.56,0.763,0.401	0.0,0.211,0.187	0.442
ENSMUSG00000005698	Ctcf	chr8	+	105664855	105665026	105666658	105666792	105643515	105643632	105671290	105671440	0,0,0	4,5,9	1,3,4	3,14,15	296	259	0.00813485585621	0.0,0.0,0.0	0.226,0.158,0.189	-0.191
ENSMUSG00000025958	Creb1	chr1	+	64550848	64550970	64558502	64558649	64532644	64532904	64566216	64566317	5,5,17	25,30,52	0,4,5	59,39,46	247	272	0.00860095431294	0.18,0.155,0.265	0.0,0.101,0.107	0.131
ENSMUSG00000042197	Zfp451	chr1	-	33783040	33783191	33786406	33786532	33782067	33782194	33805338	33805419	64,104,127	112,139,138	133,167,181	128,117,116	251	276	0.00954719981066	0.386,0.451,0.503	0.533,0.611,0.632	-0.145
ENSMUSG00000020721	Helz	chr11	+	107555518	107555575	107574937	107575165	107549345	107549401	107577862	107577899	1,12,6	80,63,104	15,20,15	76,49,66	182	353	0.0103969956974	0.024,0.27,0.101	0.277,0.442,0.306	-0.21
ENSMUSG00000025217	Btrc	chr19	+	45423132	45423240	45456532	45456610	45363733	45363886	45502931	45503163	34,45,60	16,23,43	64,66,80	16,10,26	233	203	0.0110890079645	0.649,0.63,0.549	0.777,0.852,0.728	-0.176
ENSMUSG00000071266	Zfp946	chr17	+	22444167	22444291	22446796	22446893	22424258	22424429	22451096	22451152	4,4,8	25,43,80	24,18,8	34,70,34	249	222	0.0113054593702	0.125,0.077,0.082	0.386,0.187,0.173	-0.154
ENSMUSG00000043015	Nemp2	chr1	+	52642318	52642412	52643167	52643236	52641170	52641243	52645260	52645486	28,52,40	9,11,8	56,38,40	29,22,27	219	194	0.0118589300682	0.734,0.807,0.816	0.631,0.605,0.568	0.184
ENSMUSG00000029861	Fam131b	chr6	-	42321249	42321343	42321590	42321626	42320787	42320985	42321906	42322016	6,0,5	0,3,0	1,5,7	26,41,31	161	219	0.012087596567	1.0,0.0,1.0	0.05,0.142,0.235	0.524
ENSMUSG00000026958	Dpp7	chr2	-	25354740	25354822	25355557	25355721	25354467	25354634	25355813	25355953	11,9,19	55,47,34	26,26,20	33,33,27	289	207	0.0124046662753	0.125,0.121,0.286	0.361,0.361,0.347	-0.179
ENSMUSG00000020333	Acsl6	chr11	+	54336935	54337013	54337070	54337148	54335051	54335125	54338411	54338546	0,1,0	4,12,9	4,0,4	5,14,11	203	203	0.0124427715278	0.0,0.077,0.0	0.444,0.0,0.267	-0.211
ENSMUSG00000000538	Tom1l2	chr11	-	60261054	60261213	60262648	60262783	60258855	60258972	60270317	60270467	50,65,60	33,58,47	82,76,78	29,38,29	260	284	0.0124427715278	0.623,0.55,0.582	0.755,0.686,0.746	-0.144
ENSMUSG00000040785	Ttc3	chr16	+	94384783	94384934	94385335	94385423	94383911	94384066	94388264	94388385	86,130,187	21,29,53	115,137,97	10,18,15	276	213	0.0132507751072	0.76,0.776,0.731	0.899,0.855,0.833	-0.107
ENSMUSG00000038383	Pigu	chr2	-	155336681	155336741	155345647	155345712	155335360	155335423	155357265	155357424	95,150,126	144,153,150	79,92,95	173,199,158	190	185	0.0140552962101	0.391,0.488,0.45	0.308,0.31,0.369	0.114
ENSMUSG00000039233	Tbce	chr13	-	14019701	14019887	14029275	14029406	14014734	14014823	14039537	14039612	102,181,172	115,253,242	151,229,178	151,146,157	256	311	0.0142240172721	0.519,0.465,0.463	0.549,0.656,0.579	-0.112
ENSMUSG00000038371	Sbf2	chr7	-	110341289	110341364	110347886	110347982	110339889	110340074	110348854	110348995	18,35,37	137,195,152	52,20,40	110,92,73	221	200	0.0156428103223	0.106,0.14,0.181	0.3,0.164,0.331	-0.123
ENSMUSG00000052539	Magi3	chr3	-	104089458	104089668	104095064	104095184	104085207	104085385	104105730	104105847	62,86,99	56,106,128	75,109,81	60,62,53	245	335	0.0162650227839	0.602,0.526,0.514	0.631,0.706,0.676	-0.124
ENSMUSG00000061306	Slc38a10	chr11	-	120108466	120108553	120109371	120109395	120106433	120106610	120109431	120109536	4,0,3	10,14,7	0,0,1	3,6,16	149	212	0.0163979960897	0.363,0.0,0.379	0.0,0.0,0.082	0.22
ENSMUSG00000061306	Slc38a10	chr11	-	120108466	120108490	120109371	120109395	120106433	120106610	120109431	120109536	4,0,3	7,8,8	0,0,1	12,9,17	149	149	0.0167039295847	0.364,0.0,0.273	0.0,0.0,0.056	0.194
ENSMUSG00000058318	Phf21a	chr2	+	92186550	92186609	92214048	92214089	92185458	92185588	92221471	92221592	2,0,5	23,28,14	19,8,13	16,23,41	184	166	0.0167039295847	0.073,0.0,0.244	0.517,0.239,0.222	-0.22
ENSMUSG00000003762	Coq8b	chr7	+	27242211	27242293	27243302	27243396	27241978	27242119	27250286	27250428	124,130,85	43,44,21	61,96,88	47,50,47	207	219	0.0170707116599	0.753,0.758,0.811	0.579,0.67,0.665	0.136
ENSMUSG00000003352	Cacnb3	chr15	+	98641176	98641257	98641399	98641458	98640685	98640750	98641615	98641725	130,138,92	172,213,140	13,9,17	46,45,33	206	184	0.0178758958068	0.403,0.367,0.37	0.202,0.152,0.315	0.157
ENSMUSG00000028478	Clta	chr4	+	44030214	44030268	44031399	44031435	44025448	44025560	44032400	44032846	4,5,7	7,1,4	21,21,7	0,2,2	179	161	0.0181520343562	0.339,0.818,0.612	1.0,0.904,0.759	-0.298
ENSMUSG00000035509	Fbxl21	chr13	+	56523509	56523603	56525641	56525772	56522507	56522622	56526914	56527281	8,5,9	3,9,11	0,2,5	11,14,16	219	256	0.0190984613673	0.757,0.394,0.489	0.0,0.143,0.268	0.41
ENSMUSG00000032826	Ank2	chr3	-	127104760	127104862	127248133	127248232	127079897	127079996	127339131	127339192	18,30,24	52,57,48	25,24,23	26,25,19	224	227	0.019389326227	0.26,0.348,0.336	0.494,0.493,0.551	-0.198
ENSMUSG00000085396	Firre	chrX	-	50600743	50600898	50603438	50603525	50598133	50598288	50608477	50608604	3,18,17	44,51,49	12,10,12	14,9,17	212	280	0.0198343713768	0.083,0.318,0.314	0.531,0.595,0.482	-0.298
ENSMUSG00000020422	Tns3	chr11	-	8600554	8600592	8615739	8615851	8579082	8579121	8664478	8664535	17,34,37	13,17,11	6,2,5	10,6,8	237	163	0.0209006156512	0.474,0.579,0.698	0.292,0.186,0.301	0.324
ENSMUSG00000022020	Naa16	chr14	-	79377367	79377521	79381494	79381629	79370001	79370097	79387021	79387106	2,7,6	1,1,0	1,9,10	5,3,3	260	279	0.0212542926592	0.682,0.883,1.0	0.177,0.763,0.782	0.281
ENSMUSG00000030556	Lrrc28	chr7	-	67545365	67545468	67559857	67560064	67529585	67529745	67579689	67579750	1,0,0	4,3,9	8,2,0	9,9,14	332	228	0.0212542926592	0.147,0.0,0.0	0.379,0.132,0.0	-0.121
ENSMUSG00000032826	Ank2	chr3	-	127010853	127011051	127012672	127012771	127003944	127004043	127013238	127013337	83,129,87	134,210,241	17,16,11	57,58,64	224	323	0.0212542926592	0.472,0.47,0.342	0.301,0.285,0.199	0.166
ENSMUSG00000026765	Lypd6b	chr2	+	49863810	49863906	49903375	49903452	49787687	49787773	49930924	49930984	22,34,29	16,35,24	9,1,0	0,0,1	221	202	0.0214027790749	0.557,0.47,0.525	1.0,1.0,0.0	-0.149
ENSMUSG00000021065	Fut8	chr12	+	77323844	77323937	77331895	77332329	77277360	77277455	77364968	77365084	44,49,84	50,140,141	56,72,66	181,258,286	218	559	0.0218719708949	0.693,0.473,0.604	0.442,0.417,0.372	0.18
ENSMUSG00000014470	Rnf166	chr8	-	122467961	122468069	122468239	122468354	122466146	122467234	122468613	122468726	198,232,154	121,143,120	248,235,239	100,86,126	240	233	0.0219377508745	0.614,0.612,0.555	0.707,0.726,0.648	-0.1
ENSMUSG00000021594	Srd5a1	chr13	-	69586584	69586735	69594915	69595017	69573448	69575196	69600230	69600397	159,270,236	269,351,290	64,77,79	63,58,68	227	276	0.0225854405087	0.418,0.483,0.497	0.553,0.617,0.585	-0.119
ENSMUSG00000006050	Sra1	chr18	-	36678393	36678470	36678549	36678713	36677444	36677505	36678996	36679366	73,62,54	24,25,25	67,110,100	14,12,24	289	202	0.0237143561574	0.68,0.634,0.602	0.77,0.865,0.744	-0.154
ENSMUSG00000038535	Zfp280d	chr9	+	72329509	72329610	72329708	72329953	72329027	72329162	72330865	72331173	0,6,5	11,5,8	0,0,2	1,7,16	226	370	0.0240105393581	0.0,0.663,0.506	0.0,0.0,0.17	0.333
ENSMUSG00000038437	Mllt6	chr11	+	97665729	97665839	97666789	97666893	97665485	97665540	97667074	97667168	131,146,110	117,144,132	71,52,59	92,101,119	235	229	0.0247694520925	0.522,0.497,0.448	0.429,0.334,0.326	0.126
ENSMUSG00000090100	Ttbk2	chr2	-	120783694	120783799	120785978	120786119	120777533	120777599	120790281	120790355	59,89,80	21,49,35	82,94,96	56,88,79	266	230	0.0248351824126	0.708,0.611,0.664	0.559,0.48,0.512	0.144
ENSMUSG00000040785	Ttc3	chr16	+	94409683	94409729	94410832	94410956	94403313	94403368	94415948	94416009	43,46,52	4,22,33	32,49,35	44,32,46	171	249	0.0253779661289	0.94,0.753,0.696	0.514,0.69,0.526	0.22
ENSMUSG00000020743	Mif4gd	chr11	-	115609538	115609589	115611902	115612034	115609279	115609435	115612784	115612830	107,134,166	28,32,31	69,52,45	7,6,3	257	176	0.0255583865612	0.724,0.741,0.786	0.871,0.856,0.911	-0.129
ENSMUSG00000024799	Tm7sf2	chr19	-	6066498	6066544	6066967	6067022	6066310	6066414	6067122	6067319	100,70,57	46,59,65	33,38,30	70,60,42	180	171	0.0256483704688	0.674,0.53,0.454	0.309,0.376,0.404	0.19
ENSMUSG00000017897	Eya2	chr2	+	165664785	165664886	165682836	165682882	165595031	165595264	165685548	165685691	77,62,67	137,147,107	18,13,16	41,66,71	226	171	0.026073898978	0.298,0.242,0.321	0.249,0.13,0.146	0.112
ENSMUSG00000038248	Sobp	chr10	-	43127778	43127930	43157907	43158093	43020981	43022918	43160705	43160844	16,14,44	2,2,3	141,147,131	32,31,47	311	277	0.0269757640883	0.877,0.862,0.929	0.797,0.809,0.713	0.116
ENSMUSG00000037736	Limch1	chr5	+	67027487	67027568	67028757	67028850	67026071	67026112	67029701	67029806	56,93,99	76,124,121	279,387,279	265,266,256	206	218	0.0272869581192	0.438,0.442,0.464	0.527,0.606,0.536	-0.108
ENSMUSG00000024462	Gabbr1	chr17	+	37048420	37048606	37049652	37049797	37047453	37047657	37050998	37051159	35,73,34	24,30,17	63,55,73	9,19,13	311	270	0.0286916213376	0.559,0.679,0.635	0.859,0.715,0.83	-0.177
ENSMUSG00000028476	Reck	chr4	+	43900069	43900117	43909579	43909613	43897994	43898080	43911931	43912129	5,3,7	33,31,24	35,25,25	40,82,55	173	159	0.0287281824833	0.122,0.082,0.211	0.446,0.219,0.295	-0.182
ENSMUSG00000028082	Sh3d19	chr3	+	86040825	86040865	86075147	86075188	85971108	85971424	86080394	86080437	6,13,27	37,59,31	1,2,4	19,26,34	165	166	0.030850732751	0.14,0.181,0.467	0.05,0.072,0.106	0.187
ENSMUSG00000087479	Gm16835	chr14	+	119100287	119100514	119101031	119101164	119098964	119100075	119106145	119106314	2,0,0	5,14,6	5,1,3	9,5,9	352	258	0.0324765317304	0.227,0.0,0.0	0.289,0.128,0.196	-0.129
ENSMUSG00000025964	Adam23	chr1	+	63581136	63581227	63585364	63585455	63572886	63572998	63592607	63596276	2,4,0	4,3,10	0,0,0	11,24,32	216	216	0.0333910162065	0.333,0.571,0.0	0.0,0.0,0.0	0.301
ENSMUSG00000037134	Prmt9	chr8	+	77555664	77555813	77558878	77559115	77549409	77549736	77560806	77560976	84,80,93	52,80,110	83,80,92	118,158,143	274	362	0.0338659812602	0.681,0.569,0.528	0.482,0.401,0.459	0.145
ENSMUSG00000029699	Ssc4d	chr5	-	135968223	135968259	135970181	135970426	135967737	135968043	135974261	135974497	29,24,38	9,9,5	7,7,4	1,1,0	370	161	0.0356508260269	0.584,0.537,0.768	0.753,0.753,1.0	-0.206
ENSMUSG00000021557	Agtpbp1	chr13	-	59461996	59462173	59465984	59466116	59453849	59454680	59473687	59473817	9,10,7	0,0,0	15,15,28	2,3,3	257	302	0.0356528503705	1.0,1.0,1.0	0.898,0.855,0.916	0.11
ENSMUSG00000030108	Slc6a13	chr6	+	121333318	121333443	121334838	121334976	121332362	121332466	121335619	121335722	22,17,14	18,33,32	3,2,4	0,3,0	250	263	0.036189722109	0.563,0.351,0.315	1.0,0.412,1.0	-0.394
ENSMUSG00000029141	Slc4a1ap	chr5	+	31540385	31540497	31543669	31543913	31536137	31536324	31548610	31548681	129,201,295	122,171,170	244,387,297	153,101,160	237	369	0.0362906514056	0.622,0.647,0.73	0.713,0.856,0.743	-0.104
ENSMUSG00000026447	Pik3c2b	chr1	+	133070317	133070418	133071173	133071328	133066211	133067229	133071601	133071722	18,23,34	35,52,40	40,37,33	22,40,18	226	280	0.0362906514056	0.389,0.354,0.513	0.693,0.534,0.694	-0.222
ENSMUSG00000040434	Gyltl1b	chr2	-	92369859	92369983	92370176	92370259	92369489	92369661	92370565	92370663	106,116,137	298,389,404	11,5,10	50,54,52	208	249	0.0372595666716	0.299,0.263,0.289	0.208,0.1,0.187	0.119
ENSMUSG00000024887	Asah2	chr19	-	32016484	32016566	32016683	32016788	32014201	32014317	32018941	32019028	23,30,31	13,9,11	9,6,11	11,5,16	230	207	0.037965729608	0.614,0.75,0.717	0.424,0.519,0.382	0.252
ENSMUSG00000039671	Zmynd8	chr2	-	165851999	165852148	165875704	165875775	165842763	165842877	165898915	165899016	13,32,33	6,5,5	23,19,11	1,2,0	196	274	0.038692489658	0.752,0.899,0.902	0.97,0.93,1.0	-0.116
ENSMUSG00000036792	Mbd5	chr2	+	49099716	49099809	49118651	49118805	49018253	49018325	49169908	49170013	15,20,23	29,58,43	10,4,13	41,39,64	218	279	0.0387446362658	0.398,0.306,0.406	0.238,0.116,0.206	0.183
ENSMUSG00000032267	Usp28	chr9	+	49035881	49035960	49037176	49037256	49035592	49035771	49037767	49037891	97,142,117	99,146,89	100,100,126	134,147,188	204	205	0.0404622752708	0.496,0.494,0.569	0.429,0.406,0.402	0.107
ENSMUSG00000035439	Haus8	chr8	-	71256007	71256120	71256458	71256551	71255406	71255565	71257355	71257425	14,23,26	4,14,8	35,46,52	8,8,0	218	238	0.0408104426735	0.793,0.642,0.78	0.827,0.863,1.0	-0.158
ENSMUSG00000025217	Btrc	chr19	+	45423132	45423240	45456532	45456610	45363733	45363886	45471014	45471104	47,61,83	57,70,129	83,82,93	61,66,83	233	203	0.0445300850927	0.418,0.432,0.359	0.542,0.52,0.494	-0.116
ENSMUSG00000021884	Hacl1	chr14	-	31632895	31632968	31634198	31634279	31626339	31626452	31635743	31635784	22,13,13	0,4,3	9,26,20	0,0,0	206	198	0.0451845573119	1.0,0.758,0.806	1.0,1.0,1.0	-0.145
ENSMUSG00000036086	Zranb3	chr1	-	128057981	128058000	128091842	128092010	128040817	128040996	128102252	128102462	79,123,97	6,7,7	107,82,82	23,10,11	293	144	0.0453718517959	0.866,0.896,0.872	0.696,0.801,0.786	0.117
ENSMUSG00000028621	Cyb5rl	chr4	+	107069095	107069211	107070115	107070547	107068611	107068823	107070869	107071018	2,1,0	10,12,5	3,5,0	0,3,3	241	557	0.0471884289481	0.316,0.161,0.0	1.0,0.794,0.0	-0.439
