# Supplementary material for: An Alternative Splicing Program for Mouse Craniofacial Development
Source: Front Physiol. 2020 Sep 4;11:1099. doi: 10.3389/fphys.2020.01099 (PMC7498679; doi:10.3389/fphys.2020.01099)
Supplement: Supplementary file 12 [file Data_Sheet_1.zip › Filtered rMATS results/MXE/FNP_Ect_E11.5_vs_E12.5_MXE_filtered_output.txt]

GeneID	geneSymbol	chr	strand	1stExonStart_0base	1stExonEnd	2stExonStart_0base	2stExonEnd	upstreamES	upstreamEE	downstreamES	downstreamEE	IC_SAMPLE_1	SC_SAMPLE_1	IC_SAMPLE_2	SC_SAMPLE_2	IncFormLen	SkipFormLen	FDR	IncLevel1	IncLevel2	DeltaPSI
ENSMUSG00000036112	Metap2	chr10	-	93862376	93862492	93862929	93863033	93860927	93861602	93865406	93865503	2056,1766,1808	1221,1008,1115	2707,2386,2511	616,636,812	229	241	0.0	0.639,0.648,0.631	0.822,0.798,0.765	-0.156
ENSMUSG00000062604	Srpk2	chr5	-	23548454	23548563	23565113	23565265	23546979	23547067	23616326	23616534	179,129,159	330,301,280	269,199,220	200,150,133	277	234	0.0	0.314,0.266,0.324	0.532,0.528,0.583	-0.246
ENSMUSG00000055320	Tead1	chr7	+	112841887	112841950	112842039	112842102	112839415	112839480	112856797	112856932	81,60,54	185,156,158	71,52,49	40,26,25	188	188	0.0	0.305,0.278,0.255	0.64,0.667,0.662	-0.377
ENSMUSG00000012535	Tnpo3	chr6	-	29578462	29578601	29579520	29579696	29575005	29575152	29582165	29582309	603,489,480	858,624,639	198,226,213	607,685,685	301	264	0.0	0.381,0.407,0.397	0.222,0.224,0.214	0.175
ENSMUSG00000027620	Rbm39	chr2	-	156162728	156162881	156164805	156164923	156161827	156161965	156167537	156167591	1891,1497,1429	2624,2163,2162	999,901,1085	3024,2933,3586	243	278	0.0	0.452,0.442,0.431	0.274,0.26,0.257	0.178
ENSMUSG00000004264	Phb2	chr6	+	124713061	124713141	124713983	124714168	124712703	124712788	124714829	124714959	766,754,834	2127,1722,2254	1210,1736,1308	1150,1247,1460	205	310	0.0	0.353,0.398,0.359	0.614,0.678,0.575	-0.252
ENSMUSG00000033047	Eif3l	chr15	+	79085556	79085711	79086433	79086604	79084111	79084283	79089463	79089961	1904,1627,2001	1885,1565,1621	1018,1183,1251	2440,3100,3009	280	296	0.0	0.516,0.524,0.566	0.306,0.287,0.305	0.236
ENSMUSG00000056758	Hmga2	chr10	-	120374667	120374700	120462663	120462714	120361274	120364296	120473251	120473338	649,701,576	392,306,306	785,965,781	158,162,208	176	158	0.0	0.598,0.673,0.628	0.817,0.842,0.771	-0.177
ENSMUSG00000056758	Hmga2	chr10	-	120462663	120462714	120473251	120473338	120374667	120374700	120475952	120476469	1261,1435,1251	361,307,286	2069,2612,1633	178,213,242	212	176	0.0	0.744,0.795,0.784	0.906,0.911,0.849	-0.114
ENSMUSG00000027531	Impa1	chr3	-	10316102	10316254	10321611	10321720	10311955	10315301	10322903	10323012	460,442,424	494,385,451	193,191,190	449,562,519	234	277	0.0	0.524,0.576,0.527	0.337,0.287,0.302	0.234
ENSMUSG00000029147	Ppm1g	chr5	-	31204029	31204159	31204452	31204687	31203571	31203674	31204997	31205129	1485,1245,1395	1518,1319,1544	698,763,831	1651,1673,2056	360	255	0.0	0.409,0.401,0.39	0.23,0.244,0.223	0.168
ENSMUSG00000047187	Rab2a	chr4	+	8578470	8578563	8582381	8582493	8577954	8578037	8604373	8604442	816,711,699	1362,941,1048	469,550,527	1927,1754,1824	218	237	0.0	0.394,0.451,0.42	0.209,0.254,0.239	0.188
ENSMUSG00000026037	Orc2	chr1	-	58467650	58467712	58469667	58469839	58465994	58466113	58470939	58471086	485,476,514	348,306,393	295,259,235	531,459,452	297	187	0.0	0.467,0.495,0.452	0.259,0.262,0.247	0.215
ENSMUSG00000032902	Slc16a1	chr3	+	104650885	104651029	104652741	104653587	104649257	104649517	104655447	104658462	453,353,415	676,603,660	233,250,254	907,812,1005	269	971	0.0	0.708,0.679,0.694	0.481,0.526,0.477	0.199
ENSMUSG00000028234	Rps20	chr4	-	3834935	3835009	3835191	3835291	3831333	3834683	3835483	3835665	18085,13738,16191	5806,4473,5473	22089,25825,29349	3837,4346,4208	225	199	0.0	0.734,0.731,0.723	0.836,0.84,0.861	-0.116
ENSMUSG00000040549	Ckap5	chr2	+	91564319	91564448	91565620	91565803	91562948	91563113	91568136	91568250	308,314,266	626,466,441	125,145,134	577,543,661	254	308	0.0	0.374,0.45,0.422	0.208,0.245,0.197	0.199
ENSMUSG00000041840	Haus1	chr18	-	77764072	77764208	77766863	77767038	77761981	77762116	77767719	77767780	136,122,126	571,488,517	201,233,257	376,315,376	300	261	0.0	0.172,0.179,0.175	0.317,0.392,0.373	-0.185
ENSMUSG00000029920	Smarcad1	chr6	+	65099265	65099387	65107774	65107963	65098795	65098913	65108651	65108770	841,788,724	655,488,565	1106,987,1039	283,299,363	247	314	0.0	0.62,0.672,0.62	0.832,0.808,0.784	-0.171
ENSMUSG00000026914	Psmd14	chr2	+	61783832	61783907	61785433	61785559	61776672	61776780	61797394	61797457	1232,1087,1064	1129,863,965	1554,1554,1759	617,598,719	200	251	0.0	0.578,0.613,0.58	0.76,0.765,0.754	-0.169
ENSMUSG00000000568	Hnrnpd	chr5	-	99962514	99962612	99963983	99964083	99955934	99961333	99964669	99964801	5735,4881,5026	3909,3169,3719	6234,6505,6459	1954,2192,1934	225	223	0.0	0.593,0.604,0.573	0.76,0.746,0.768	-0.168
ENSMUSG00000032481	Smarcc1	chr9	+	110177467	110177505	110190902	110190962	110175041	110175101	110196152	110196411	701,697,596	924,812,783	767,774,779	436,420,484	163	185	0.0	0.463,0.493,0.463	0.666,0.677,0.646	-0.19
ENSMUSG00000052752	Traf7	chr17	-	24514712	24514866	24516504	24516599	24514124	24514217	24518741	24518799	241,211,177	525,487,543	287,232,298	242,255,271	220	279	0.0	0.368,0.355,0.292	0.601,0.536,0.582	-0.235
ENSMUSG00000052752	Traf7	chr17	-	24514712	24514866	24516504	24516596	24514124	24514217	24518741	24518799	274,254,279	525,487,543	331,310,340	242,255,271	217	279	0.0	0.402,0.401,0.398	0.637,0.61,0.617	-0.221
ENSMUSG00000032178	Ilf3	chr9	+	21394830	21394942	21396019	21396131	21394194	21394290	21396216	21396327	800,728,790	1308,1108,1241	439,433,439	1379,1401,1700	237	237	0.0	0.38,0.397,0.389	0.241,0.236,0.205	0.161
ENSMUSG00000028173	Wls	chr3	+	159872908	159873181	159897330	159897455	159839738	159840047	159901381	159901543	3567,3029,3147	4507,4039,4160	2215,1889,2074	5752,4953,5683	398	250	0.0	0.332,0.32,0.322	0.195,0.193,0.186	0.133
ENSMUSG00000001507	Itga3	chr11	-	95065762	95066012	95068224	95068304	95063134	95063221	95068711	95068839	355,291,341	823,733,720	117,185,197	753,906,1042	205	375	0.0	0.441,0.421,0.464	0.221,0.272,0.257	0.192
ENSMUSG00000026566	Mpzl1	chr1	-	165601749	165601855	165604609	165604742	165592239	165593677	165605608	165605822	566,542,638	556,422,485	341,334,420	642,692,741	258	231	0.0	0.477,0.535,0.541	0.322,0.302,0.337	0.197
ENSMUSG00000063882	Uqcrh	chr4	-	116069862	116069919	116070736	116070757	116066964	116067172	116074915	116075031	693,566,653	1829,1217,1608	1130,1069,1388	1149,1194,1243	146	182	0.0	0.321,0.367,0.336	0.551,0.527,0.582	-0.212
ENSMUSG00000063882	Uqcrh	chr4	-	116069862	116070024	116070736	116070757	116066964	116067172	116074915	116075071	693,566,653	4318,2729,3694	1130,1069,1388	2621,2782,2792	146	287	0.0	0.24,0.29,0.258	0.459,0.43,0.494	-0.198
ENSMUSG00000035297	Cops4	chr5	+	100537297	100537468	100541536	100541652	100533511	100533662	100543838	100543923	898,592,712	1082,966,1017	375,411,345	1146,1148,1334	296	241	0.0	0.403,0.333,0.363	0.21,0.226,0.174	0.163
ENSMUSG00000025903	Lypla1	chr1	+	4828583	4828649	4830267	4830315	4808454	4808486	4832310	4832381	513,399,383	195,188,204	552,587,479	107,100,72	191	173	0.0	0.704,0.658,0.63	0.824,0.842,0.858	-0.177
ENSMUSG00000075229	Ccdc58	chr16	+	36082690	36082816	36085016	36085163	36071659	36072137	36089900	36089960	527,349,384	940,781,818	790,831,813	786,699,781	251	272	0.0	0.378,0.326,0.337	0.521,0.563,0.53	-0.191
ENSMUSG00000035529	Prdm4	chr10	-	85902926	85903012	85904130	85904270	85901703	85901831	85905348	85905498	78,101,93	409,305,383	28,18,33	387,378,346	265	211	0.0	0.132,0.209,0.162	0.054,0.037,0.071	0.114
ENSMUSG00000032397	Tipin	chr9	+	64290373	64290449	64294009	64294132	64289709	64289782	64294322	64294386	687,619,674	1033,772,900	879,825,896	517,517,565	201	248	0.0	0.451,0.497,0.48	0.677,0.663,0.662	-0.191
ENSMUSG00000031502	Col4a1	chr8	-	11207193	11207406	11208232	11208331	11206225	11206403	11209521	11209650	773,767,870	964,928,995	262,341,486	940,1499,1570	224	338	0.0	0.548,0.555,0.569	0.296,0.256,0.318	0.267
ENSMUSG00000027523	Gnas	chr2	+	174336746	174336791	174341809	174341929	174334211	174334284	174343199	174343297	2074,1826,1995	13670,11136,13915	2298,2381,2247	6906,7492,7867	170	245	0.0	0.179,0.191,0.171	0.324,0.314,0.292	-0.13
ENSMUSG00000024962	Vegfb	chr19	-	6986020	6986094	6986289	6986486	6985804	6985840	6986773	6986816	111,75,98	84,50,57	78,95,82	169,232,210	322	199	0.0	0.45,0.481,0.515	0.222,0.202,0.194	0.276
ENSMUSG00000027187	Cat	chr2	-	103467076	103467229	103467693	103467885	103463286	103463425	103470298	103470424	462,368,394	442,368,425	259,294,314	627,689,755	317	278	0.0	0.478,0.467,0.448	0.266,0.272,0.267	0.196
ENSMUSG00000047879	Usp14	chr18	-	10017990	10018095	10022817	10022850	10016540	10016644	10024533	10024679	290,224,210	479,411,427	286,232,262	209,184,171	158	230	0.0	0.468,0.442,0.417	0.666,0.647,0.69	-0.225
ENSMUSG00000039356	Exosc2	chr2	+	31674514	31674560	31674694	31674784	31672471	31672573	31675838	31675904	308,233,267	379,323,361	397,362,380	181,189,187	171	215	0.0	0.505,0.476,0.482	0.734,0.707,0.719	-0.232
ENSMUSG00000001247	Lsr	chr7	-	30965968	30966088	30971867	30972212	30962810	30962867	30973079	30973322	500,558,551	292,247,267	637,938,615	124,173,110	470	245	0.0	0.472,0.541,0.518	0.728,0.739,0.745	-0.227
ENSMUSG00000029686	Cul1	chr6	+	47523077	47523125	47523203	47523286	47520792	47520885	47523698	47523804	340,321,311	842,651,682	175,190,206	845,1100,1002	173	208	2.57383213276e-14	0.327,0.372,0.354	0.199,0.172,0.198	0.161
ENSMUSG00000001507	Itga3	chr11	-	95046448	95046590	95046920	95047046	95044473	95045763	95051451	95051550	759,804,781	650,582,781	289,363,508	638,822,810	251	267	2.57383213276e-14	0.554,0.595,0.515	0.325,0.32,0.4	0.206
ENSMUSG00000016918	Sulf1	chr1	+	12848330	12848454	12850759	12850793	12848094	12848237	12858811	12861192	1028,1048,969	238,188,188	760,778,906	58,55,74	249	159	2.57383213276e-14	0.734,0.781,0.767	0.893,0.9,0.887	-0.133
ENSMUSG00000014867	Surf4	chr2	-	26924344	26924531	26924952	26924996	26920039	26922171	26925607	26925684	253,204,240	1085,942,1077	109,109,114	1095,1175,1362	169	312	2.57383213276e-14	0.301,0.286,0.291	0.155,0.146,0.134	0.148
ENSMUSG00000048234	Rnf149	chr1	-	39555477	39555670	39560692	39560775	39552468	39552515	39564047	39564116	502,413,395	1102,1013,998	284,242,256	1612,1329,1191	208	318	4.40042267857e-14	0.411,0.384,0.377	0.212,0.218,0.247	0.165
ENSMUSG00000012535	Tnpo3	chr6	-	29582165	29582309	29586037	29586194	29579520	29579696	29588022	29588096	631,582,546	603,489,479	510,502,606	199,223,212	282	269	4.40042267857e-14	0.5,0.532,0.521	0.71,0.682,0.732	-0.19
ENSMUSG00000058076	Sdhc	chr1	-	171138693	171138755	171143557	171143659	171135992	171136156	171145755	171145812	2280,1868,1917	999,871,961	927,872,1042	805,864,1112	227	187	4.40042267857e-14	0.653,0.639,0.622	0.487,0.454,0.436	0.179
ENSMUSG00000052752	Traf7	chr17	-	24514712	24514829	24516504	24516599	24514124	24514217	24518741	24518799	241,211,177	571,534,599	287,232,298	289,313,329	220	242	4.40042267857e-14	0.317,0.303,0.245	0.522,0.449,0.499	-0.202
ENSMUSG00000061731	Ext1	chr15	-	53075768	53075929	53083084	53083174	53073292	53073464	53088054	53088150	423,403,475	810,581,648	208,234,271	859,824,917	215	286	4.40042267857e-14	0.41,0.48,0.494	0.244,0.274,0.282	0.195
ENSMUSG00000022680	Pdxdc1	chr16	-	13869802	13869881	13872454	13872523	13859953	13860038	13875977	13876167	401,285,304	349,374,374	346,368,326	151,130,142	194	204	4.40042267857e-14	0.547,0.445,0.461	0.707,0.749,0.707	-0.237
ENSMUSG00000003200	Sh3gl1	chr17	-	56019315	56019459	56019925	56019998	56019039	56019173	56020122	56020191	216,203,201	623,584,686	191,269,212	256,310,282	198	269	4.40042267857e-14	0.32,0.321,0.285	0.503,0.541,0.505	-0.208
ENSMUSG00000036606	Plxnb2	chr15	-	89162922	89163004	89163277	89163370	89162686	89162847	89164011	89164113	1164,1130,962	488,502,445	1163,1202,1174	218,236,254	218	207	4.40042267857e-14	0.694,0.681,0.672	0.835,0.829,0.814	-0.144
ENSMUSG00000001440	Kpnb1	chr11	-	97164952	97165096	97165375	97165483	97164724	97164830	97166046	97166129	2896,2879,2616	3364,2891,2827	1130,1277,1438	2445,2999,2897	233	269	6.29598937089e-14	0.498,0.535,0.517	0.348,0.33,0.364	0.169
ENSMUSG00000031575	Ash2l	chr8	-	25827173	25827391	25828765	25828859	25823138	25823306	25831272	25831348	871,791,846	1300,1026,1197	831,865,965	553,589,628	219	343	6.29598937089e-14	0.512,0.547,0.525	0.702,0.697,0.706	-0.174
ENSMUSG00000002718	Cse1l	chr2	+	166928957	166929023	166929784	166929987	166927712	166927842	166930581	166930666	666,584,580	979,825,919	673,692,766	523,494,463	191	328	6.29598937089e-14	0.539,0.549,0.52	0.688,0.706,0.74	-0.175
ENSMUSG00000022817	Itgb5	chr16	+	33946490	33946610	33947714	33947881	33944103	33944204	33948656	33949146	1347,1089,1186	3791,2971,3616	815,838,813	4412,4356,5608	245	292	8.26746079004e-14	0.297,0.304,0.281	0.18,0.187,0.147	0.123
ENSMUSG00000004980	Hnrnpa2b1	chr6	-	51466141	51466222	51466302	51466404	51465178	51465241	51466494	51466705	14168,13743,13693	8289,7931,7542	13546,12784,16577	3673,3566,5437	227	206	1.01800823161e-13	0.608,0.611,0.622	0.77,0.765,0.735	-0.143
ENSMUSG00000030930	Chst15	chr7	-	132247863	132248020	132262682	132262839	132241416	132241564	132266656	132266803	436,316,268	241,179,155	763,722,763	156,163,212	282	282	1.16925516888e-13	0.644,0.638,0.634	0.83,0.816,0.783	-0.171
ENSMUSG00000025508	Rplp2	chr7	+	141447907	141448031	141448725	141448774	141447369	141447707	141451003	141451102	11703,10158,11124	4392,3247,4019	14842,22002,19988	3316,3547,3217	249	174	1.16925516888e-13	0.651,0.686,0.659	0.758,0.813,0.813	-0.129
ENSMUSG00000029920	Smarcad1	chr6	+	65043205	65043445	65052619	65052797	65042582	65042730	65056402	65056438	266,241,221	462,445,337	239,272,321	195,150,182	365	303	1.30807085103e-13	0.323,0.31,0.352	0.504,0.601,0.594	-0.238
ENSMUSG00000005610	Eif4g2	chr7	-	111078421	111078553	111079292	111079395	111078272	111078339	111080181	111080322	4876,4651,4464	8307,6789,7014	2212,2126,2236	6962,6179,7192	228	257	1.30807085103e-13	0.398,0.436,0.418	0.264,0.279,0.26	0.15
ENSMUSG00000032400	Zwilch	chr9	-	64156012	64156106	64158694	64158766	64155163	64155219	64160820	64160976	160,119,137	109,81,96	48,47,65	107,154,127	197	219	1.30807085103e-13	0.62,0.62,0.613	0.333,0.253,0.363	0.301
ENSMUSG00000057113	Npm1	chr11	-	33153985	33154060	33159933	33159995	33152286	33152852	33160333	33160440	11623,9695,10258	8825,6419,7464	15004,14318,14579	5092,5566,5505	187	200	1.47473624903e-13	0.585,0.618,0.595	0.759,0.733,0.739	-0.144
ENSMUSG00000046434	Hnrnpa1	chr15	+	103242643	103242718	103242921	103243080	103242379	103242472	103243624	103243780	297,249,224	1815,1495,1430	55,64,129	978,1269,1355	200	284	2.69236387571e-13	0.189,0.191,0.182	0.074,0.067,0.119	0.101
ENSMUSG00000020166	Cnot2	chr10	-	116501191	116501317	116517316	116517383	116499341	116499466	116527826	116527949	330,298,337	1017,915,961	490,402,504	696,617,635	192	251	3.54319748145e-13	0.298,0.299,0.314	0.479,0.46,0.509	-0.179
ENSMUSG00000042079	Hnrnpf	chr6	+	117917469	117917598	117919098	117919159	117906794	117906839	117923707	117925619	473,385,376	83,68,54	464,440,476	21,20,24	254	186	4.54710343453e-13	0.807,0.806,0.836	0.942,0.942,0.936	-0.124
ENSMUSG00000030374	Strn4	chr7	+	16823005	16823079	16824138	16824217	16822495	16822599	16826463	16826661	321,272,239	334,267,310	349,395,292	123,187,155	199	204	4.83489479114e-13	0.496,0.511,0.441	0.744,0.684,0.659	-0.213
ENSMUSG00000015671	Psma2	chr13	+	14623597	14623671	14625202	14625260	14620724	14620806	14625348	14625671	2103,1655,1952	1714,1436,1541	2522,2514,2745	1090,1057,1093	199	183	5.62704050022e-13	0.53,0.515,0.538	0.68,0.686,0.698	-0.16
ENSMUSG00000029169	Dhx15	chr5	-	52157454	52157577	52160229	52160421	52153725	52154227	52160892	52161001	1903,1406,1635	2876,2358,2572	957,949,979	2976,3068,2956	317	248	6.90486077094e-13	0.341,0.318,0.332	0.201,0.195,0.206	0.13
ENSMUSG00000021131	Erh	chr12	-	80637489	80637610	80640956	80641044	80634356	80634527	80642788	80642845	480,415,454	1482,991,1277	451,479,493	518,670,693	213	246	6.98701259452e-13	0.272,0.326,0.291	0.501,0.452,0.451	-0.172
ENSMUSG00000052752	Traf7	chr17	-	24514712	24514829	24516504	24516596	24514124	24514217	24518741	24518799	274,254,279	571,534,599	331,310,340	289,313,329	217	242	9.36812876269e-13	0.349,0.347,0.342	0.561,0.525,0.535	-0.194
ENSMUSG00000035351	Nup37	chr10	+	88171994	88172085	88174385	88174567	88160875	88160970	88174882	88174933	279,242,323	491,457,502	256,304,336	219,196,268	216	307	1.10429654838e-12	0.447,0.429,0.478	0.624,0.688,0.641	-0.2
ENSMUSG00000048234	Rnf149	chr1	-	39555477	39555670	39558314	39558411	39551295	39552515	39560692	39560775	516,432,477	1158,1049,1034	340,293,270	1673,1388,1243	222	318	1.13945062536e-12	0.39,0.371,0.398	0.225,0.232,0.237	0.155
ENSMUSG00000026277	Stk25	chr1	-	93624552	93624624	93625460	93625606	93623395	93623532	93625780	93625966	1102,974,1025	298,244,298	1289,1394,1318	161,146,184	271	197	1.15792517693e-12	0.729,0.744,0.714	0.853,0.874,0.839	-0.126
ENSMUSG00000057113	Npm1	chr11	-	33160333	33160440	33160827	33160921	33159933	33159995	33161105	33161225	14192,12253,13379	22389,18538,19766	8637,8211,8455	24479,23814,24660	219	232	1.16029535915e-12	0.402,0.412,0.418	0.272,0.268,0.266	0.142
ENSMUSG00000023089	Ndufa5	chr6	-	24519191	24519257	24522658	24522775	24518665	24518824	24527272	24527317	591,564,546	562,464,508	852,1213,1096	414,503,441	242	191	1.19361465156e-12	0.454,0.49,0.459	0.619,0.656,0.662	-0.178
ENSMUSG00000053453	Thoc7	chr14	-	13950298	13950365	13951205	13951263	13950131	13950201	13953075	13953162	1122,920,931	768,670,820	1285,1262,1224	448,499,464	183	192	1.4096020647e-12	0.605,0.59,0.544	0.751,0.726,0.735	-0.158
ENSMUSG00000012848	Rps5	chr7	+	12925391	12925601	12925736	12925865	12922972	12923081	12926395	12926494	16167,12024,14681	22975,18071,21959	9858,10682,10750	28047,28623,30369	335	254	1.4096020647e-12	0.348,0.335,0.336	0.21,0.221,0.212	0.125
ENSMUSG00000020362	Cnot6	chr11	-	49682038	49682193	49683124	49683282	49681140	49681295	49685086	49685155	1132,1017,895	1290,1001,1045	1360,1011,1059	630,585,645	283	280	1.60397824449e-12	0.465,0.501,0.459	0.681,0.631,0.619	-0.169
ENSMUSG00000093752	Gm20716	chr2	-	168217680	168217776	168220036	168220113	168212959	168213028	168223120	168223154	487,491,427	315,246,285	686,662,667	175,150,222	202	221	1.77483714703e-12	0.628,0.686,0.621	0.811,0.828,0.767	-0.157
ENSMUSG00000003226	Ranbp2	chr10	+	58488572	58488674	58490609	58490755	58485679	58485881	58492410	58492684	492,585,547	569,565,568	268,265,350	610,635,709	227	271	1.77483714703e-12	0.508,0.553,0.535	0.344,0.333,0.371	0.183
ENSMUSG00000028530	Jak1	chr4	-	101154537	101154648	101155015	101155133	101152366	101153590	101156392	101156565	554,440,476	477,395,410	342,439,376	651,696,784	243	236	1.78497996526e-12	0.53,0.52,0.53	0.338,0.38,0.318	0.181
ENSMUSG00000029814	Igf2bp3	chr6	-	49134846	49134898	49168469	49168518	49134694	49134758	49213266	49213327	362,327,384	427,306,324	361,394,441	184,141,180	174	177	1.90409956321e-12	0.463,0.521,0.547	0.666,0.74,0.714	-0.196
ENSMUSG00000028693	Nasp	chr4	-	116614329	116614410	116618869	116618980	116611971	116612081	116622766	116622814	2981,2385,2507	2049,1953,1808	1573,1480,1602	2195,2149,2312	236	206	1.90409956321e-12	0.559,0.516,0.548	0.385,0.375,0.377	0.162
ENSMUSG00000022677	Fopnl	chr16	-	14304453	14304587	14313815	14314013	14299243	14300209	14317293	14317375	352,292,253	952,811,804	586,435,502	690,686,700	323	259	1.9547857033e-12	0.229,0.224,0.201	0.405,0.337,0.365	-0.151
ENSMUSG00000001435	Col18a1	chr10	-	77055578	77055827	77057368	77057401	77054783	77054981	77058698	77058830	721,654,899	5035,4369,5524	285,371,528	3631,4728,7348	158	374	2.11579506749e-12	0.253,0.262,0.278	0.157,0.157,0.145	0.111
ENSMUSG00000060572	Mfap2	chr4	+	141014982	141015070	141015214	141015288	141014394	141014448	141015476	141015814	1011,684,865	634,505,633	1089,1038,1277	294,430,413	213	199	2.32866812253e-12	0.598,0.559,0.561	0.776,0.693,0.743	-0.165
ENSMUSG00000021111	Papola	chr12	+	105799650	105799824	105800683	105800750	105784715	105784914	105804926	105805008	1140,1147,1138	770,672,626	1382,1541,1151	413,388,403	299	192	2.40087061343e-12	0.487,0.523,0.539	0.682,0.718,0.647	-0.166
ENSMUSG00000024104	Fam21	chr6	+	116255048	116255168	116256226	116256289	116254412	116254493	116256615	116256828	257,210,257	89,85,105	294,292,348	33,46,44	245	188	2.75500972798e-12	0.689,0.655,0.653	0.872,0.83,0.859	-0.188
ENSMUSG00000021639	Gtf2h2	chr13	-	100486070	100486125	100486473	100486524	100482937	100483043	100488848	100488935	168,134,116	156,128,138	68,60,65	204,187,153	176	180	2.86070196657e-12	0.524,0.517,0.462	0.254,0.247,0.303	0.233
ENSMUSG00000041936	Agrn	chr4	-	156185087	156185135	156195243	156195505	156179392	156179608	156197213	156197488	862,809,822	731,706,675	880,1025,960	352,398,445	387	173	3.26604448615e-12	0.345,0.339,0.352	0.528,0.535,0.491	-0.173
ENSMUSG00000020362	Cnot6	chr11	-	49685086	49685352	49686846	49686932	49683124	49683282	49689164	49689351	806,584,669	948,871,759	439,361,385	1214,894,933	211	391	3.36485654155e-12	0.612,0.554,0.62	0.401,0.428,0.433	0.175
ENSMUSG00000057406	Whsc1	chr5	+	33864659	33864778	33867573	33867658	33861033	33861178	33868753	33868878	559,503,496	364,401,377	573,460,471	175,176,150	244	210	3.38458925456e-12	0.569,0.519,0.531	0.738,0.692,0.73	-0.18
ENSMUSG00000002980	Bcam	chr7	-	19766688	19766759	19768451	19768573	19765612	19765709	19770406	19770547	1848,1625,2363	2019,1784,2058	836,1100,668	1734,2006,2265	247	196	3.42910002126e-12	0.421,0.42,0.477	0.277,0.303,0.19	0.183
ENSMUSG00000018882	Mrpl45	chr11	+	97325708	97325757	97326781	97326931	97323850	97323949	97328085	97328259	188,172,172	600,528,628	297,236,289	405,377,434	174	275	3.42910002126e-12	0.331,0.34,0.302	0.537,0.497,0.513	-0.191
ENSMUSG00000052681	Rap1b	chr10	-	117817343	117817460	117818465	117818609	117814470	117815780	117820461	117820602	865,775,909	1224,953,1001	556,478,563	1477,1310,1176	269	242	3.42910002126e-12	0.389,0.422,0.45	0.253,0.247,0.301	0.153
ENSMUSG00000029422	Rsrc2	chr5	-	123730454	123730544	123731036	123731269	123728966	123729356	123733555	123733635	616,482,542	590,428,519	319,297,394	612,649,703	358	215	3.55914187011e-12	0.385,0.403,0.385	0.238,0.216,0.252	0.156
ENSMUSG00000028693	Nasp	chr4	-	116611971	116612081	116614329	116614410	116605683	116605763	116618869	116618980	2358,2285,2114	815,797,658	1757,1568,1917	1225,1214,1046	206	235	3.82202477874e-12	0.767,0.766,0.786	0.621,0.596,0.676	0.142
ENSMUSG00000029017	Pmpcb	chr5	+	21743378	21743458	21745977	21746090	21742757	21742956	21746977	21747121	531,408,461	625,562,597	787,771,806	432,518,537	205	238	6.93027282387e-12	0.497,0.457,0.473	0.679,0.633,0.635	-0.173
ENSMUSG00000036225	Kctd1	chr18	-	14973979	14974285	14986335	14986480	14968684	14969695	15007695	15007874	774,584,627	534,478,556	754,911,898	278,345,371	270	431	7.47254077691e-12	0.698,0.661,0.643	0.812,0.808,0.794	-0.137
ENSMUSG00000030120	Mlf2	chr6	+	124932776	124932812	124933953	124934007	124932410	124932537	124934290	124934419	419,298,398	1012,868,972	178,232,223	963,1161,1283	161	179	8.48393772388e-12	0.315,0.276,0.313	0.17,0.182,0.162	0.13
ENSMUSG00000022677	Fopnl	chr16	-	14311046	14311131	14313815	14314013	14304453	14304587	14317293	14317375	344,280,252	339,260,262	579,435,490	247,186,244	323	210	1.15127955062e-11	0.397,0.412,0.385	0.604,0.603,0.566	-0.193
ENSMUSG00000026020	Nop58	chr1	+	59704062	59704208	59704623	59704750	59702812	59702947	59705592	59705756	1456,1193,1346	2063,1807,1857	950,850,882	2828,2232,2321	271	252	1.24520678669e-11	0.396,0.38,0.403	0.238,0.262,0.261	0.139
ENSMUSG00000024165	Hn1l	chr17	-	24948637	24948780	24956017	24956166	24945579	24945628	24960567	24960636	1055,884,887	1587,1368,1574	1234,1494,1544	1176,1107,1276	274	268	1.32713764648e-11	0.394,0.387,0.355	0.506,0.569,0.542	-0.16
ENSMUSG00000063200	Nol7	chr13	+	43400852	43400934	43401296	43401418	43400592	43400621	43401499	43401577	429,364,462	1490,1142,1330	232,291,271	1797,1667,1612	207	247	1.40883784563e-11	0.256,0.276,0.293	0.133,0.172,0.167	0.118
ENSMUSG00000027011	Ube2e3	chr2	+	78913673	78913806	78918686	78918834	78872421	78872472	78919957	78921293	2604,1953,2500	6046,5041,6084	927,858,979	4434,3970,4286	258	273	1.54601516774e-11	0.313,0.291,0.303	0.181,0.186,0.195	0.115
ENSMUSG00000030374	Strn4	chr7	+	16822495	16822599	16824138	16824217	16816316	16816634	16826463	16826661	288,329,279	332,265,306	348,426,314	123,184,155	229	204	1.57269651847e-11	0.436,0.525,0.448	0.716,0.673,0.643	-0.208
ENSMUSG00000027185	Nat10	chr2	-	103725663	103725762	103726119	103726239	103725088	103725162	103726715	103726888	202,211,240	220,236,213	110,142,186	311,327,389	245	224	1.69510052625e-11	0.456,0.45,0.507	0.244,0.284,0.304	0.194
ENSMUSG00000025220	Mgea5	chr19	-	45771681	45771966	45773661	45773760	45770050	45770209	45776047	45776219	796,649,730	1121,922,944	330,281,302	869,867,775	224	410	1.86542145777e-11	0.565,0.563,0.586	0.41,0.372,0.416	0.172
ENSMUSG00000035683	Melk	chr4	+	44325640	44325739	44332879	44332966	44324199	44324268	44340625	44340745	289,248,256	277,234,275	148,112,108	277,302,335	224	212	1.99999210741e-11	0.497,0.501,0.468	0.336,0.26,0.234	0.212
ENSMUSG00000034724	Cnot6l	chr5	-	96094160	96094318	96098244	96098313	96091583	96091738	96106215	96106305	161,111,128	237,189,176	271,205,190	126,131,137	194	283	2.15253431877e-11	0.498,0.461,0.515	0.758,0.695,0.669	-0.216
ENSMUSG00000021131	Erh	chr12	-	80637489	80637610	80640956	80641044	80634021	80634527	80643763	80644341	1056,811,916	1482,991,1279	835,884,1005	518,673,695	213	246	2.15253431877e-11	0.451,0.486,0.453	0.651,0.603,0.625	-0.163
ENSMUSG00000055320	Tead1	chr7	+	112841887	112841950	112842039	112842102	112839415	112839480	112856052	112856064	78,53,44	96,110,89	65,56,50	21,21,24	188	188	2.962262999e-11	0.448,0.325,0.331	0.756,0.727,0.676	-0.352
ENSMUSG00000022234	Cct5	chr15	-	31594096	31594246	31594333	31594526	31593514	31593634	31595644	31595843	4813,4280,4527	5040,4205,4812	5566,5283,6276	3185,3181,3207	318	275	2.962262999e-11	0.452,0.468,0.449	0.602,0.59,0.629	-0.151
ENSMUSG00000022336	Eif3e	chr15	-	43266133	43266259	43270878	43270983	43265500	43265625	43272275	43272318	1797,1395,1569	3879,2851,3427	940,855,875	3758,3231,3654	230	251	3.69981492432e-11	0.336,0.348,0.333	0.214,0.224,0.207	0.124
ENSMUSG00000030978	Rrm1	chr7	+	102465717	102465813	102466877	102467066	102463645	102463781	102468294	102469771	1573,1633,1607	2136,1866,1923	869,885,1024	1916,2179,2323	221	314	3.80819912641e-11	0.511,0.554,0.543	0.392,0.366,0.385	0.155
ENSMUSG00000060572	Mfap2	chr4	+	141014394	141014448	141014982	141015070	141014188	141014269	141015214	141015288	480,331,497	681,502,605	535,522,569	292,375,433	179	213	3.87597831859e-11	0.456,0.44,0.494	0.686,0.624,0.61	-0.177
ENSMUSG00000062981	Mrpl42	chr10	-	95490245	95490412	95493630	95493715	95480805	95480977	95496823	95496887	808,535,627	1461,1075,1202	902,988,1063	976,981,970	210	292	4.10562719808e-11	0.435,0.409,0.42	0.562,0.583,0.604	-0.162
ENSMUSG00000071415	Rpl23	chr11	-	97778264	97778378	97781333	97781462	97777526	97778164	97781805	97781889	4378,3395,3386	5628,4249,4931	5452,6909,8387	4484,4681,4638	254	239	4.57236512027e-11	0.423,0.429,0.393	0.534,0.581,0.63	-0.167
ENSMUSG00000056076	Eif3b	chr5	+	140438315	140438394	140439912	140440051	140437284	140437407	140440985	140441111	1454,1156,1540	2533,2466,2555	855,873,1021	2937,3161,3288	204	264	5.30218812894e-11	0.426,0.378,0.438	0.274,0.263,0.287	0.139
ENSMUSG00000005371	Fbxo11	chr17	-	88011292	88011376	88012556	88012686	88010935	88011068	88014405	88014550	391,317,345	227,238,188	286,267,324	75,75,76	255	209	5.30218812894e-11	0.585,0.522,0.601	0.758,0.745,0.777	-0.191
ENSMUSG00000019731	Slc35e1	chr8	-	72489451	72489589	72491841	72491912	72488120	72488246	72492165	72492614	80,64,55	306,200,252	113,137,84	177,186,123	196	263	5.41303008858e-11	0.26,0.3,0.227	0.461,0.497,0.478	-0.216
ENSMUSG00000022536	Glyr1	chr16	-	5018399	5018524	5018839	5019019	5013905	5015602	5019286	5019449	990,795,914	1234,1057,1182	539,570,433	1195,1310,1295	305	250	5.73916421981e-11	0.397,0.381,0.388	0.27,0.263,0.215	0.139
ENSMUSG00000003269	Cyth2	chr7	-	45812179	45812298	45812846	45812913	45811528	45811609	45813008	45813156	418,342,396	822,667,791	512,408,505	437,421,545	192	244	5.88817415461e-11	0.393,0.395,0.389	0.598,0.552,0.541	-0.171
ENSMUSG00000024908	Ppp6r3	chr19	-	3514653	3514719	3518244	3518382	3511928	3512041	3521733	3521920	569,552,527	435,386,369	331,331,303	546,403,471	263	191	7.51626523038e-11	0.487,0.509,0.509	0.306,0.374,0.318	0.169
ENSMUSG00000020476	Dbnl	chr11	+	5798215	5798325	5799233	5799339	5798015	5798111	5799859	5800629	919,682,779	843,692,810	836,942,884	407,484,467	235	231	8.140596022e-11	0.517,0.492,0.486	0.669,0.657,0.65	-0.16
ENSMUSG00000059208	Hnrnpm	chr17	-	33658869	33658914	33660212	33660314	33658387	33658465	33663224	33663285	2765,2520,2673	947,740,737	1893,1854,2034	1063,1075,1129	227	170	9.69010000442e-11	0.686,0.718,0.731	0.571,0.564,0.574	0.142
ENSMUSG00000071659	Hnrnpul2	chr19	+	8822803	8822939	8823229	8823306	8819400	8820813	8823529	8823669	1441,1252,1168	1497,1370,1285	1680,1930,1648	988,1062,986	261	202	1.12247142908e-10	0.427,0.414,0.413	0.568,0.584,0.564	-0.154
ENSMUSG00000031161	Hdac6	chrX	-	7934171	7934321	7936069	7936262	7932062	7932237	7936381	7936450	241,184,222	389,247,278	109,133,204	411,439,499	318	275	1.2087141709e-10	0.349,0.392,0.408	0.187,0.208,0.261	0.164
ENSMUSG00000027002	Nckap1	chr2	-	80544989	80545146	80547900	80547949	80541462	80541519	80548829	80548967	182,128,150	637,534,515	61,53,84	562,552,588	174	282	1.28882352279e-10	0.316,0.28,0.321	0.15,0.135,0.188	0.148
ENSMUSG00000032612	Usp4	chr9	+	108350909	108351037	108356410	108356541	108347873	108348018	108360094	108360221	530,449,457	642,514,543	541,513,475	331,267,305	253	256	1.34538582844e-10	0.455,0.469,0.46	0.623,0.66,0.612	-0.17
ENSMUSG00000017677	Wsb1	chr11	-	79246169	79246301	79248390	79248659	79244462	79244563	79250980	79251149	884,745,908	897,785,916	425,461,493	882,779,1066	394	257	1.40726706564e-10	0.391,0.382,0.393	0.239,0.279,0.232	0.139
ENSMUSG00000015461	Atf6b	chr17	+	34647659	34647739	34648218	34648297	34647200	34647316	34648576	34648668	629,535,562	650,527,520	317,379,394	707,625,772	205	204	1.43334465847e-10	0.491,0.503,0.518	0.309,0.376,0.337	0.163
ENSMUSG00000063273	Naa15	chr3	+	51451309	51451382	51455833	51456003	51448552	51448659	51457297	51457450	327,240,248	471,447,455	107,113,98	356,451,376	198	295	1.47480752795e-10	0.508,0.444,0.448	0.309,0.272,0.28	0.18
ENSMUSG00000000326	Comt	chr16	-	18411126	18411320	18411689	18411957	18410682	18410814	18424303	18424360	160,157,165	297,251,300	82,97,102	341,404,394	393	319	1.53415054023e-10	0.304,0.337,0.309	0.163,0.163,0.174	0.15
ENSMUSG00000002957	Ap2a2	chr7	+	141623617	141623781	141626107	141626190	141621114	141621288	141627893	141627983	303,291,378	434,362,415	188,231,184	492,530,537	289	208	1.57718675839e-10	0.334,0.367,0.396	0.216,0.239,0.198	0.148
ENSMUSG00000024911	Fibp	chr19	+	5464128	5464215	5464333	5464431	5463786	5463850	5464924	5465052	197,154,178	263,175,235	111,110,120	306,372,312	212	223	1.5818605156e-10	0.441,0.481,0.443	0.276,0.237,0.288	0.188
ENSMUSG00000029510	Gpc2	chr5	-	138276207	138276338	138276583	138276746	138275928	138276075	138277406	138277487	474,383,494	656,591,593	209,228,209	526,636,621	288	256	1.79334825843e-10	0.391,0.366,0.425	0.261,0.242,0.23	0.15
ENSMUSG00000004591	Pkn2	chr3	-	142830496	142830614	142839207	142839362	142829183	142829329	142853413	142853714	452,367,362	359,321,319	415,357,395	154,146,168	280	243	1.80231440171e-10	0.522,0.498,0.496	0.7,0.68,0.671	-0.178
ENSMUSG00000001247	Lsr	chr7	-	30965968	30966088	30971867	30972212	30962097	30962244	30973079	30973427	504,558,547	498,463,621	650,940,615	300,320,329	470	245	1.97894575461e-10	0.345,0.386,0.315	0.53,0.605,0.494	-0.194
ENSMUSG00000052752	Traf7	chr17	-	24513192	24513376	24513898	24513932	24512949	24513084	24514124	24514217	90,80,95	727,489,586	40,43,45	753,640,848	159	309	2.05474394883e-10	0.194,0.241,0.24	0.094,0.115,0.093	0.124
ENSMUSG00000021357	Exoc2	chr13	-	30877547	30877613	30882248	30882373	30877242	30877400	30886188	30886314	193,152,167	127,113,120	104,123,100	171,189,197	250	191	2.08274496182e-10	0.537,0.507,0.515	0.317,0.332,0.279	0.21
ENSMUSG00000001472	Tcf25	chr8	+	123397982	123398141	123399264	123399344	123397006	123397094	123400624	123400697	829,613,885	770,710,728	405,497,544	782,903,1024	284	205	2.14339088145e-10	0.437,0.384,0.467	0.272,0.284,0.277	0.152
ENSMUSG00000014349	Ube2z	chr11	-	96055837	96055950	96060936	96061124	96051733	96051824	96062994	96063067	934,902,900	731,583,637	1070,1028,924	360,366,390	313	238	2.14948075212e-10	0.493,0.541,0.518	0.693,0.681,0.643	-0.155
ENSMUSG00000007850	Hnrnph1	chr11	+	50379820	50379964	50382536	50382715	50379467	50379623	50382799	50382871	5950,5257,5062	5470,4628,4445	3858,3344,3263	5221,5730,5745	269	304	2.19313535097e-10	0.551,0.562,0.563	0.455,0.397,0.391	0.144
ENSMUSG00000038708	Golga4	chr9	+	118514179	118514269	118522517	118522583	118506450	118506557	118527009	118527321	88,100,66	118,125,93	116,140,98	54,56,56	215	191	2.4535946962e-10	0.399,0.415,0.387	0.656,0.69,0.609	-0.251
ENSMUSG00000020321	Mdh1	chr11	-	21558461	21558551	21559191	21559305	21556786	21557568	21559698	21559875	3797,3139,3472	4611,4317,4150	2002,2240,2452	4978,5075,5024	239	215	2.56208609883e-10	0.426,0.395,0.429	0.266,0.284,0.305	0.132
ENSMUSG00000057751	Megf6	chr4	+	154270401	154270530	154270724	154270751	154269892	154270021	154271610	154271739	599,512,688	143,108,135	311,401,463	151,207,188	254	152	2.59135589827e-10	0.715,0.739,0.753	0.552,0.537,0.596	0.174
ENSMUSG00000030868	Dctn5	chr7	+	122138247	122138359	122143784	122143887	122135051	122135170	122148056	122149044	611,525,616	740,575,582	429,395,445	938,819,884	237	228	2.64959989412e-10	0.443,0.468,0.505	0.306,0.317,0.326	0.156
ENSMUSG00000024639	Gnaq	chr19	+	16332076	16332205	16378156	16378310	16316016	16316171	16383203	16387463	371,298,334	353,299,305	284,221,222	465,477,476	254	279	3.07051279244e-10	0.536,0.523,0.546	0.402,0.337,0.339	0.176
ENSMUSG00000025626	Phf6	chrX	+	52916552	52916736	52917165	52917267	52912265	52912436	52931572	52931706	442,415,395	528,430,420	197,244,188	462,454,479	309	227	3.22120574133e-10	0.381,0.415,0.409	0.239,0.283,0.224	0.153
ENSMUSG00000026764	Kif5c	chr2	+	49671751	49671842	49680164	49680238	49619297	49619787	49688652	49688757	130,126,117	96,122,104	79,85,61	24,19,15	216	199	3.2861996295e-10	0.555,0.488,0.509	0.752,0.805,0.789	-0.265
ENSMUSG00000025724	Sec11a	chr7	-	80927736	80927886	80935026	80935136	80923100	80923220	80947401	80947780	1001,757,873	1874,1556,1686	583,563,744	2260,2253,2270	235	275	3.2861996295e-10	0.385,0.363,0.377	0.232,0.226,0.277	0.13
ENSMUSG00000052632	Asap2	chr12	+	21185097	21185243	21199543	21199618	21168203	21168276	21200879	21200929	123,132,102	110,94,66	45,68,43	109,127,93	271	200	3.33220728142e-10	0.452,0.509,0.533	0.234,0.283,0.254	0.241
ENSMUSG00000000001	Gnai3	chr3	-	108115762	108115891	108118300	108118458	108112472	108112602	108123541	108123683	1581,1449,1400	1614,1587,1474	1494,1389,1531	871,872,796	283	254	3.44525879245e-10	0.468,0.45,0.46	0.606,0.588,0.633	-0.15
ENSMUSG00000030603	Psmc4	chr7	-	28042649	28042726	28042808	28042976	28042338	28042507	28046985	28047079	1653,1413,1547	1220,1039,1102	873,1045,980	1137,1238,1526	293	202	3.44960514176e-10	0.483,0.484,0.492	0.346,0.368,0.307	0.146
ENSMUSG00000021103	Mnat1	chr12	+	73170593	73170667	73219020	73219142	73167999	73168152	73272413	73273988	330,268,263	456,339,406	385,343,428	235,243,311	199	247	3.54331086377e-10	0.473,0.495,0.446	0.67,0.637,0.631	-0.175
ENSMUSG00000024151	Msh2	chr17	+	87678207	87678362	87679799	87680078	87672560	87672806	87682530	87682677	328,305,374	1116,1059,1155	152,176,166	1177,980,1132	280	404	3.77492259673e-10	0.298,0.294,0.318	0.157,0.206,0.175	0.124
ENSMUSG00000027620	Rbm39	chr2	-	156159036	156159241	156161567	156161633	156158399	156158477	156161827	156161965	2052,1646,1587	2136,1599,1876	1746,1616,1834	953,1047,1030	191	330	4.05505095672e-10	0.624,0.64,0.594	0.76,0.727,0.755	-0.128
ENSMUSG00000072825	Cep170b	chr12	+	112737573	112737664	112737838	112739509	112737157	112737331	112740773	112741011	353,297,326	469,422,442	126,126,151	396,411,354	216	1796	4.35007065973e-10	0.862,0.854,0.86	0.726,0.718,0.78	0.117
ENSMUSG00000025060	Slk	chr19	+	47608904	47609069	47611574	47611623	47579677	47580343	47611901	47612051	235,199,193	167,119,121	154,154,151	294,219,187	290	174	4.43290118288e-10	0.458,0.501,0.489	0.239,0.297,0.326	0.195
ENSMUSG00000000581	C1d	chr11	+	17263608	17263675	17263950	17264006	17262647	17262794	17266530	17269176	544,378,475	428,402,366	191,230,246	367,455,380	192	181	5.55372777518e-10	0.545,0.47,0.55	0.329,0.323,0.379	0.178
ENSMUSG00000041879	Ipo9	chr1	-	135389312	135389588	135390537	135390666	135388510	135388677	135391495	135391644	1003,853,1072	759,652,703	946,1005,987	308,378,448	254	401	6.00610582404e-10	0.676,0.674,0.707	0.829,0.808,0.777	-0.119
ENSMUSG00000044783	Hjurp	chr1	-	88269320	88269413	88275027	88275097	88267947	88268026	88277218	88277285	368,306,316	411,385,414	393,411,387	208,246,270	195	218	6.5317543206e-10	0.5,0.47,0.46	0.679,0.651,0.616	-0.172
ENSMUSG00000024833	Pola2	chr19	-	5946469	5946543	5947703	5947742	5943554	5943663	5948401	5948526	139,142,171	353,329,307	71,66,84	342,328,458	164	199	7.27448541073e-10	0.323,0.344,0.403	0.201,0.196,0.182	0.164
ENSMUSG00000031826	Usp10	chr8	+	119931848	119931917	119941112	119942138	119910813	119910939	119947074	119947166	349,263,250	681,589,634	354,450,340	404,420,460	194	1151	7.48385502506e-10	0.753,0.726,0.701	0.839,0.864,0.814	-0.112
ENSMUSG00000031826	Usp10	chr8	+	119931848	119931917	119941109	119942138	119910359	119910939	119947074	119947166	349,263,250	682,589,633	354,450,340	404,420,460	194	1154	7.48385502506e-10	0.753,0.726,0.701	0.839,0.864,0.815	-0.113
ENSMUSG00000030060	Hmces	chr6	+	87925631	87925810	87933241	87933434	87921525	87921651	87936089	87936629	329,231,255	272,243,265	305,388,379	141,155,195	304	318	7.77044933075e-10	0.559,0.499,0.502	0.694,0.724,0.67	-0.176
ENSMUSG00000028790	Khdrbs1	chr4	-	129727554	129727671	129730200	129730325	129725575	129725722	129741778	129742296	2022,1769,1928	3127,2470,2786	2170,2235,2459	1800,1791,2034	250	242	7.77044933075e-10	0.385,0.409,0.401	0.539,0.547,0.539	-0.143
ENSMUSG00000029148	Nrbp1	chr5	+	31244457	31244559	31244876	31244966	31244165	31244288	31245362	31245403	631,475,553	773,647,659	336,353,309	841,827,727	227	215	8.68508659409e-10	0.436,0.41,0.443	0.275,0.288,0.287	0.146
ENSMUSG00000017264	Exosc10	chr4	+	148580358	148580530	148581101	148581163	148579380	148579457	148581757	148581834	487,389,401	168,122,129	426,602,563	58,98,76	297	187	9.81250711472e-10	0.646,0.668,0.662	0.822,0.795,0.823	-0.155
ENSMUSG00000075703	Ept1	chr5	+	30248411	30248520	30252709	30252784	30247462	30247531	30256077	30256340	204,189,208	118,126,101	201,193,213	51,37,49	234	200	1.06843972644e-09	0.596,0.562,0.638	0.771,0.817,0.788	-0.193
ENSMUSG00000039515	Ptpa	chr2	+	30426398	30426496	30439663	30439764	30416038	30416332	30443289	30443397	638,591,573	542,469,556	737,1066,739	384,381,361	223	226	1.27856345042e-09	0.544,0.561,0.511	0.66,0.739,0.675	-0.153
ENSMUSG00000031922	Cep57	chr9	-	13809859	13810004	13810626	13810862	13807794	13808840	13812632	13812710	266,227,223	419,349,353	167,157,173	469,509,626	361	270	1.32212978571e-09	0.322,0.327,0.321	0.21,0.187,0.171	0.134
ENSMUSG00000000538	Tom1l2	chr11	-	60231100	60231137	60232897	60232957	60226714	60230241	60241817	60241893	47,42,34	35,31,28	21,13,19	48,53,81	185	162	1.50987839039e-09	0.54,0.543,0.515	0.277,0.177,0.17	0.325
ENSMUSG00000020514	Mrpl22	chr11	+	58176131	58176209	58177216	58177286	58175276	58175342	58179277	58179565	144,115,132	184,145,176	290,290,376	173,197,178	203	195	1.50987839039e-09	0.429,0.432,0.419	0.617,0.586,0.67	-0.198
ENSMUSG00000024614	Tmx3	chr18	+	90537074	90537204	90538498	90538567	90534381	90534438	90539938	90543267	437,374,374	211,167,186	460,394,390	103,92,78	255	194	1.56855189195e-09	0.612,0.63,0.605	0.773,0.765,0.792	-0.161
ENSMUSG00000027315	Spint1	chr2	+	119246358	119246484	119248355	119248403	119246059	119246086	119248756	119249514	605,546,637	333,263,340	280,311,336	302,292,362	251	173	1.56855189195e-09	0.556,0.589,0.564	0.39,0.423,0.39	0.169
ENSMUSG00000022680	Pdxdc1	chr16	-	13858856	13858958	13859109	13859158	13857376	13857502	13859953	13860038	265,277,275	687,666,670	106,105,103	543,511,557	174	227	1.57433680148e-09	0.335,0.352,0.349	0.203,0.211,0.194	0.143
ENSMUSG00000021716	Srek1ip1	chr13	+	104827054	104827102	104832853	104832997	104817176	104817366	104834247	104834320	145,131,117	183,146,140	71,77,71	209,217,197	173	269	1.8183323697e-09	0.552,0.582,0.565	0.346,0.356,0.359	0.213
ENSMUSG00000037669	Ldah	chr12	+	8268363	8268598	8275807	8275890	8238442	8238615	8283899	8285758	355,346,370	234,202,233	473,501,476	158,149,131	360	208	1.8406787255e-09	0.467,0.497,0.478	0.634,0.66,0.677	-0.176
ENSMUSG00000019942	Cdk1	chr10	-	69346074	69346231	69350095	69350158	69345060	69345184	69352835	69352938	247,280,240	1710,1328,1568	282,495,393	1018,1109,1143	188	282	1.9180150371e-09	0.178,0.24,0.187	0.294,0.401,0.34	-0.143
ENSMUSG00000020385	Clk4	chr11	+	51268164	51268231	51270536	51270595	51267170	51267331	51271799	51272022	34,41,45	108,100,106	115,71,89	89,70,93	192	184	1.9455236755e-09	0.232,0.282,0.289	0.553,0.493,0.478	-0.24
ENSMUSG00000017999	Ddx27	chr2	+	167034035	167034123	167034472	167034544	167033733	167033854	167034638	167034947	404,262,318	127,124,160	306,345,363	47,58,65	213	197	2.01538440144e-09	0.746,0.661,0.648	0.858,0.846,0.838	-0.162
ENSMUSG00000037400	Atp11b	chr3	+	35814043	35814225	35819908	35820112	35812212	35812316	35826944	35827098	287,221,213	263,234,244	130,144,172	303,327,334	307	329	2.17219503282e-09	0.539,0.503,0.483	0.315,0.321,0.356	0.178
ENSMUSG00000028013	Ppa2	chr3	+	133330392	133330512	133348063	133348190	133326647	133326701	133367822	133367950	461,352,350	587,486,609	509,553,604	420,389,457	245	252	2.26649391652e-09	0.447,0.427,0.372	0.555,0.594,0.576	-0.16
ENSMUSG00000006471	Ndor1	chr2	-	25250095	25250197	25250279	25250378	25249793	25250003	25251720	25251818	52,56,61	116,98,89	28,28,23	119,145,202	224	227	2.33572204285e-09	0.312,0.367,0.41	0.193,0.164,0.103	0.21
ENSMUSG00000024941	Scyl1	chr19	-	5765309	5765417	5766157	5766316	5764668	5764782	5769468	5769624	263,192,229	376,245,300	181,184,200	460,530,555	284	233	2.38168912946e-09	0.365,0.391,0.385	0.244,0.222,0.228	0.149
ENSMUSG00000024212	Mllt1	chr17	-	56905711	56905855	56919899	56919982	56902562	56902688	56926991	56927172	451,355,393	858,723,650	244,294,280	1043,981,868	208	269	2.46686765694e-09	0.405,0.388,0.439	0.232,0.279,0.294	0.142
ENSMUSG00000001910	Nacc1	chr8	-	84674998	84675104	84676084	84676258	84674764	84674862	84676340	84677252	626,518,500	797,633,680	380,374,427	1002,942,877	299	231	2.96107164163e-09	0.378,0.387,0.362	0.227,0.235,0.273	0.131
ENSMUSG00000033295	Ptprf	chr4	-	118234958	118235103	118235548	118235685	118231485	118231791	118235912	118236494	2581,2341,2356	3788,3402,3575	1153,1300,1190	3074,3159,3187	262	270	3.09153141718e-09	0.413,0.415,0.404	0.279,0.298,0.278	0.126
ENSMUSG00000031536	Polb	chr8	-	22645044	22645094	22650488	22650555	22642304	22642356	22653059	22653117	293,239,281	91,61,80	525,460,521	57,66,53	192	175	3.19987421813e-09	0.746,0.781,0.762	0.894,0.864,0.9	-0.123
ENSMUSG00000020571	Pdia6	chr12	+	17273944	17274002	17274383	17274510	17270395	17270537	17277197	17277304	1467,1380,1377	2543,1898,2171	941,1082,1037	2625,2829,2939	183	252	3.21922408201e-09	0.443,0.5,0.466	0.33,0.345,0.327	0.136
ENSMUSG00000022403	St13	chr15	-	81369393	81369442	81374803	81374906	81366346	81366489	81377687	81377798	2084,1873,1941	641,528,607	1641,1527,1725	233,250,316	228	174	3.26774162422e-09	0.713,0.73,0.709	0.843,0.823,0.806	-0.107
ENSMUSG00000039703	Nploc4	chr11	-	120389367	120389439	120404205	120404366	120385769	120385865	120408772	120408899	404,416,399	286,238,289	222,230,192	306,300,255	286	197	3.32715278662e-09	0.493,0.546,0.487	0.333,0.346,0.342	0.168
ENSMUSG00000029276	Glmn	chr5	-	107557281	107557345	107558461	107558546	107550971	107551095	107560875	107560949	105,82,95	190,161,169	66,22,42	248,196,193	210	189	3.42688849695e-09	0.332,0.314,0.336	0.193,0.092,0.164	0.178
ENSMUSG00000026457	Adipor1	chr1	+	134428081	134428269	134431056	134431250	134425908	134426095	134431529	134433348	1239,921,1074	870,676,787	1236,1143,1343	496,500,482	313	319	3.52411323193e-09	0.592,0.581,0.582	0.717,0.7,0.74	-0.134
ENSMUSG00000052712	BC004004	chr17	+	29296559	29296689	29298641	29298765	29294274	29294414	29301355	29302881	434,348,344	327,310,359	556,547,583	224,228,315	255	249	4.0174932033e-09	0.564,0.523,0.483	0.708,0.701,0.644	-0.161
ENSMUSG00000024068	Spast	chr17	+	74373662	74373754	74375082	74375125	74373283	74373359	74377040	74377120	304,236,204	164,192,142	268,403,286	80,105,89	217	168	4.12246433352e-09	0.589,0.488,0.527	0.722,0.748,0.713	-0.193
ENSMUSG00000037572	Wdhd1	chr14	-	47263438	47263623	47265673	47265858	47261339	47261581	47266980	47267173	271,263,246	236,205,191	297,241,365	131,98,106	310	310	4.14539589146e-09	0.535,0.562,0.563	0.694,0.711,0.775	-0.173
ENSMUSG00000020680	Taf15	chr11	+	83488924	83489045	83497261	83497296	83487222	83487413	83497893	83497926	1111,1007,1100	326,297,253	656,695,956	332,348,500	246	160	4.2141343394e-09	0.689,0.688,0.739	0.562,0.565,0.554	0.145
ENSMUSG00000021114	Atp6v1d	chr12	-	78847766	78847833	78848395	78848499	78845225	78845304	78849739	78849784	673,594,596	372,277,317	504,454,538	475,485,496	229	192	4.54128116512e-09	0.603,0.643,0.612	0.471,0.44,0.476	0.157
ENSMUSG00000036863	Syde2	chr3	+	146007015	146007142	146014257	146014439	146001322	146002413	146015595	146015827	228,208,223	269,211,259	189,187,208	92,116,93	252	307	4.63684081607e-09	0.508,0.546,0.512	0.715,0.663,0.732	-0.181
ENSMUSG00000025474	Tubgcp2	chr7	-	140029826	140029986	140031010	140031187	140007886	140008094	140032118	140032247	346,286,291	311,286,324	353,342,419	192,159,206	302	285	4.88755800439e-09	0.512,0.486,0.459	0.634,0.67,0.657	-0.168
ENSMUSG00000028986	Klhl7	chr5	+	24134963	24135139	24138305	24138480	24127979	24128104	24141150	24141293	332,265,280	510,449,444	102,114,128	334,410,379	301	300	5.22911235485e-09	0.394,0.37,0.386	0.233,0.217,0.252	0.149
ENSMUSG00000041895	Wipi1	chr11	-	109579626	109579791	109582371	109582479	109578290	109578398	109583126	109583197	153,131,143	201,170,235	45,58,67	201,193,188	233	290	5.3321316944e-09	0.486,0.49,0.431	0.218,0.272,0.307	0.203
ENSMUSG00000026193	Fn1	chr1	-	71593070	71593235	71595663	71595802	71590766	71590892	71597280	71597747	827,968,860	772,747,794	300,406,631	477,650,1010	264	290	5.369730559e-09	0.541,0.587,0.543	0.409,0.407,0.407	0.149
ENSMUSG00000020594	Pum2	chr12	+	8744336	8744466	8744614	8744743	8743760	8744028	8747156	8747294	1000,751,843	835,762,747	1052,822,904	392,428,503	255	254	5.43831644031e-09	0.544,0.495,0.529	0.728,0.657,0.642	-0.153
ENSMUSG00000056050	Mia3	chr1	-	183328203	183328345	183329745	183329819	183326826	183327653	183329922	183329991	182,145,174	341,286,315	84,81,107	290,387,428	199	267	5.46094459668e-09	0.417,0.405,0.426	0.28,0.219,0.251	0.166
ENSMUSG00000020780	Srp68	chr11	-	116265356	116265552	116268273	116268387	116263214	116263297	116271912	116271979	511,444,445	509,376,458	767,761,715	333,347,453	239	321	5.88088923635e-09	0.574,0.613,0.566	0.756,0.747,0.679	-0.143
ENSMUSG00000039630	Hnrnpu	chr1	-	178330164	178330346	178330591	178330846	178329867	178329939	178331092	178331261	5194,4555,4619	7496,6943,6918	2779,3051,3315	6916,7898,8474	380	307	6.26800514697e-09	0.359,0.346,0.35	0.245,0.238,0.24	0.111
ENSMUSG00000029550	Sppl3	chr5	+	115095050	115095250	115095845	115095955	115088822	115088986	115097125	115098790	835,720,928	899,871,910	316,315,360	635,598,740	325	235	6.88360411497e-09	0.402,0.374,0.424	0.265,0.276,0.26	0.133
ENSMUSG00000032883	Acsl3	chr1	+	78681592	78682010	78688236	78688414	78663140	78663280	78690268	78690378	218,222,207	746,559,671	217,237,170	340,302,310	543	303	7.17853860678e-09	0.14,0.181,0.147	0.263,0.305,0.234	-0.111
ENSMUSG00000015149	Sirt2	chr7	+	28787582	28787653	28787761	28787828	28785964	28786016	28787916	28788260	132,111,181	183,186,234	80,98,122	293,300,343	196	192	7.40205565609e-09	0.414,0.369,0.431	0.211,0.242,0.258	0.168
ENSMUSG00000024997	Prdx3	chr19	-	60865165	60865331	60867515	60867619	60864050	60864719	60870003	60870139	277,253,256	361,291,304	155,166,201	408,411,440	229	291	7.81218273633e-09	0.494,0.525,0.517	0.326,0.339,0.367	0.168
ENSMUSG00000069094	Pde7a	chr3	-	19236443	19236539	19241145	19241209	19235912	19236013	19243049	19243201	121,131,131	383,335,312	39,35,40	270,245,224	189	221	8.36966769586e-09	0.27,0.314,0.329	0.144,0.143,0.173	0.151
ENSMUSG00000014349	Ube2z	chr11	-	96055837	96055950	96058315	96058427	96051733	96051824	96060936	96061124	1171,937,1027	729,581,637	1096,1107,1047	359,366,388	237	238	8.43203215879e-09	0.617,0.618,0.618	0.754,0.752,0.73	-0.128
ENSMUSG00000032178	Ilf3	chr9	+	21394830	21394942	21395370	21395468	21394194	21394290	21396019	21396131	894,777,853	930,760,841	567,512,542	917,1018,981	237	223	8.44589853433e-09	0.475,0.49,0.488	0.368,0.321,0.342	0.141
ENSMUSG00000059586	Nsmce2	chr15	+	59416024	59416131	59455312	59455466	59378867	59379038	59591696	59591797	432,403,400	776,645,670	187,181,202	572,599,663	232	279	8.62037302203e-09	0.401,0.429,0.418	0.282,0.267,0.268	0.144
ENSMUSG00000002825	Qtrt1	chr9	+	21419290	21419366	21419438	21419548	21418283	21418422	21419624	21419712	147,114,136	261,226,271	70,86,77	272,356,360	201	235	8.70121660667e-09	0.397,0.371,0.37	0.231,0.22,0.2	0.162
ENSMUSG00000026309	Ilkap	chr1	-	91381850	91381972	91383303	91383391	91378465	91378585	91384564	91384658	469,324,412	744,656,616	498,476,531	396,448,527	213	247	8.90514558359e-09	0.422,0.364,0.437	0.593,0.552,0.539	-0.154
ENSMUSG00000026153	Fam135a	chr1	-	24014778	24014892	24020674	24020785	24011092	24012497	24021853	24022005	302,253,284	175,199,161	357,325,431	89,123,116	236	239	9.26046599958e-09	0.636,0.563,0.641	0.802,0.728,0.79	-0.16
ENSMUSG00000057406	Whsc1	chr5	+	33885381	33885651	33887251	33887368	33884986	33885090	33891505	33891647	471,419,393	613,631,576	341,350,353	270,245,265	395	242	9.68362515176e-09	0.32,0.289,0.295	0.436,0.467,0.449	-0.149
ENSMUSG00000091625	Lsm5	chr6	-	56702095	56702168	56703005	56703409	56701064	56701289	56704622	56704677	145,140,105	315,235,280	116,178,158	108,169,166	529	198	9.78511137818e-09	0.147,0.182,0.123	0.287,0.283,0.263	-0.127
ENSMUSG00000021796	Bmpr1a	chr14	-	34441098	34441201	34443818	34443981	34434637	34434734	34447771	34447978	921,767,817	965,820,767	508,411,378	911,717,748	288	228	1.06666668446e-08	0.43,0.425,0.457	0.306,0.312,0.286	0.136
ENSMUSG00000035529	Prdm4	chr10	-	85910222	85910408	85912837	85912971	85907275	85908070	85916523	85916729	146,153,161	440,363,369	108,119,69	551,533,476	259	311	1.16428904413e-08	0.285,0.336,0.344	0.191,0.211,0.148	0.138
ENSMUSG00000041936	Agrn	chr4	-	156176955	156177150	156177222	156177441	156176633	156176834	156178428	156178635	1467,1190,1354	1540,1502,1623	924,1200,1381	633,826,866	344	320	1.2092392805e-08	0.47,0.424,0.437	0.576,0.575,0.597	-0.139
ENSMUSG00000018583	G3bp1	chr11	+	55485625	55485738	55489018	55489192	55469684	55469801	55491963	55492054	1733,1584,1525	1785,1642,1749	2115,2157,2742	1323,1443,1563	238	299	1.23102422e-08	0.549,0.548,0.523	0.668,0.653,0.688	-0.13
ENSMUSG00000027187	Cat	chr2	-	103467693	103467885	103470298	103470424	103467076	103467229	103471765	103471870	540,518,536	554,451,450	294,273,277	423,488,528	251	317	1.32125202053e-08	0.552,0.592,0.601	0.467,0.414,0.399	0.155
ENSMUSG00000020271	Fbxw11	chr11	+	32735137	32735387	32738361	32738480	32733499	32733618	32739155	32739266	594,455,527	568,443,443	231,247,220	400,391,425	375	244	1.32125202053e-08	0.405,0.401,0.436	0.273,0.291,0.252	0.142
ENSMUSG00000062270	Morf4l1	chr9	-	90095120	90095209	90096502	90096604	90094354	90094527	90097371	90100523	1402,1149,1320	543,465,557	1224,1065,1257	228,255,305	227	214	1.32400833043e-08	0.709,0.7,0.691	0.835,0.797,0.795	-0.109
ENSMUSG00000026427	Eif2d	chr1	+	131168119	131168240	131170936	131171111	131166326	131166422	131173303	131173420	502,379,529	395,317,424	627,661,718	276,284,304	246	300	1.32400833043e-08	0.608,0.593,0.603	0.735,0.739,0.742	-0.137
ENSMUSG00000018651	Tada2a	chr11	-	84084713	84084757	84085675	84085771	84082037	84082111	84087110	84087460	244,240,233	56,53,51	318,287,288	16,30,24	221	169	1.34808687093e-08	0.769,0.776,0.777	0.938,0.88,0.902	-0.133
ENSMUSG00000044783	Hjurp	chr1	-	88269320	88269413	88275041	88275097	88267947	88268026	88277218	88277285	394,344,347	411,385,414	413,414,408	208,246,270	181	218	1.38335490427e-08	0.536,0.518,0.502	0.705,0.67,0.645	-0.155
ENSMUSG00000058407	Txndc9	chr1	-	37993991	37994110	37995632	37995841	37990202	37990457	37997108	37997315	591,471,549	1074,892,980	217,227,244	778,769,774	334	244	1.40043965128e-08	0.287,0.278,0.29	0.169,0.177,0.187	0.107
ENSMUSG00000055320	Tead1	chr7	+	112842039	112842102	112876074	112876248	112839415	112839480	112891718	112891859	66,77,57	446,436,358	12,12,14	305,193,242	188	299	1.44645685087e-08	0.191,0.219,0.202	0.059,0.09,0.084	0.126
ENSMUSG00000019188	H13	chr2	+	152686097	152686186	152688662	152688748	152681050	152681133	152688836	152688962	531,434,528	640,564,641	693,720,752	488,472,517	214	211	1.53528758001e-08	0.45,0.431,0.448	0.583,0.601,0.589	-0.148
ENSMUSG00000041482	Piezo2	chr18	-	63030274	63030527	63032840	63033023	63029054	63029187	63041546	63041805	195,175,193	322,300,250	57,61,78	211,218,234	308	378	1.56511690453e-08	0.426,0.417,0.487	0.249,0.256,0.29	0.178
ENSMUSG00000000303	Cdh1	chr8	+	106604286	106604407	106649000	106649224	106603350	106603542	106653506	106653650	598,592,715	2111,1799,1975	244,304,291	1476,1577,1597	246	349	1.62277433061e-08	0.287,0.318,0.339	0.19,0.215,0.205	0.111
ENSMUSG00000026914	Psmd14	chr2	+	61720443	61720571	61722709	61722761	61711790	61711873	61760635	61760707	917,821,683	526,381,427	865,1235,897	295,270,281	253	177	1.67102565106e-08	0.549,0.601,0.528	0.672,0.762,0.691	-0.149
ENSMUSG00000024539	Ptpn2	chr18	-	67695623	67695724	67711836	67711927	67688890	67688989	67724441	67724573	490,313,340	383,282,345	426,504,524	217,243,217	216	226	1.71437393756e-08	0.572,0.537,0.508	0.673,0.685,0.716	-0.152
ENSMUSG00000035683	Melk	chr4	+	44318023	44318122	44344912	44345023	44312163	44312256	44347123	44347355	198,199,176	423,348,336	119,110,123	407,473,494	224	236	1.98383419214e-08	0.33,0.376,0.356	0.236,0.197,0.208	0.14
ENSMUSG00000001847	Rac1	chr5	-	143508095	143508158	143514668	143514786	143507326	143507486	143517157	143517229	1705,1671,1635	1788,1652,1712	1948,1954,2219	1178,1158,1332	243	188	2.08789448339e-08	0.425,0.439,0.425	0.561,0.566,0.563	-0.134
ENSMUSG00000056305	Usp39	chr6	-	72337701	72337854	72338392	72338529	72336259	72336485	72339966	72340061	739,713,700	487,388,501	771,835,879	283,270,313	262	278	2.13714532038e-08	0.617,0.661,0.597	0.743,0.766,0.749	-0.128
ENSMUSG00000038677	Scube3	chr17	+	28165426	28165642	28166356	28166524	28165062	28165221	28167025	28167187	649,607,650	1108,870,978	214,264,354	662,784,862	341	293	2.13714532038e-08	0.335,0.375,0.363	0.217,0.224,0.261	0.124
ENSMUSG00000052752	Traf7	chr17	-	24514124	24514217	24514712	24514829	24513898	24513932	24516504	24516599	554,444,487	503,423,470	544,555,574	271,278,302	242	218	2.13714532038e-08	0.498,0.486,0.483	0.644,0.643,0.631	-0.15
ENSMUSG00000025968	Ndufs1	chr1	-	63147289	63147424	63148395	63148571	63147119	63147192	63149956	63150111	669,643,600	833,653,720	485,494,533	1014,1150,943	301	260	2.13714532038e-08	0.41,0.46,0.419	0.292,0.271,0.328	0.133
ENSMUSG00000005150	Wdr83	chr8	-	85079788	85079837	85080119	85080225	85079580	85079707	85080312	85080433	287,218,234	163,141,155	320,310,317	108,90,62	231	174	2.13714532038e-08	0.57,0.538,0.532	0.691,0.722,0.794	-0.189
ENSMUSG00000032185	Carm1	chr9	+	21586444	21586534	21586900	21587038	21586166	21586252	21587124	21587214	772,731,716	1300,1011,1230	445,380,468	1139,1149,1348	215	263	2.1820263481e-08	0.421,0.469,0.416	0.323,0.288,0.298	0.132
ENSMUSG00000029922	Mkrn1	chr6	-	39400394	39400505	39401209	39401424	39399797	39399936	39404647	39404874	477,382,454	569,477,467	255,279,264	525,534,653	340	236	2.24344843096e-08	0.368,0.357,0.403	0.252,0.266,0.219	0.13
ENSMUSG00000028292	Rars2	chr4	+	34633657	34633713	34639244	34639321	34630476	34630570	34645696	34645855	113,81,97	214,201,198	63,87,69	334,321,387	181	202	2.25698294617e-08	0.371,0.31,0.353	0.174,0.232,0.166	0.154
ENSMUSG00000020167	Tcf3	chr10	-	80415852	80415926	80416559	80416638	80415364	80415520	80416730	80416780	1388,960,1327	594,537,620	1644,1662,1650	421,453,474	204	199	2.37342603239e-08	0.695,0.636,0.676	0.792,0.782,0.773	-0.113
ENSMUSG00000030254	Rad18	chr6	-	112672123	112672200	112675745	112675930	112665277	112665338	112679916	112680016	208,140,166	171,101,109	90,95,107	158,151,168	310	202	2.41455755487e-08	0.442,0.475,0.498	0.271,0.291,0.293	0.187
ENSMUSG00000022437	Samm50	chr15	+	84199772	84199879	84200292	84200423	84198573	84198661	84200629	84200717	1037,878,928	886,679,750	980,1059,1289	474,524,529	232	256	2.83528412307e-08	0.564,0.588,0.577	0.695,0.69,0.729	-0.128
ENSMUSG00000031691	Tnpo2	chr8	+	85054325	85054421	85054721	85054797	85053755	85053854	85055001	85055101	447,415,372	184,132,181	584,603,675	101,131,130	221	201	2.87199520533e-08	0.688,0.741,0.651	0.84,0.807,0.825	-0.131
ENSMUSG00000021262	Evl	chr12	+	108681490	108681554	108683194	108683261	108679828	108679889	108683347	108683410	765,652,793	335,284,378	982,858,925	208,207,259	189	192	2.89350490857e-08	0.699,0.7,0.681	0.827,0.808,0.784	-0.113
ENSMUSG00000038510	Rpf2	chr10	-	40225296	40225441	40227558	40227661	40223426	40223920	40233107	40233207	300,226,216	567,438,453	180,247,224	803,822,789	228	270	2.9306261625e-08	0.385,0.379,0.361	0.21,0.262,0.252	0.134
ENSMUSG00000037669	Ldah	chr12	+	8227219	8227363	8238442	8238615	8220599	8220755	8268363	8268598	289,247,276	373,356,380	202,164,196	486,507,480	269	298	2.93870641316e-08	0.462,0.435,0.446	0.315,0.264,0.311	0.151
ENSMUSG00000089872	Rps6kc1	chr1	-	190844486	190844602	190871591	190871951	190834005	190834098	190885333	190885427	113,95,121	113,65,89	40,39,41	82,93,86	485	241	3.05253811496e-08	0.332,0.421,0.403	0.195,0.172,0.192	0.199
ENSMUSG00000004535	Tax1bp1	chr6	+	52758212	52758355	52765020	52765103	52757553	52757728	52765872	52766780	870,665,812	757,691,681	554,523,557	871,817,944	268	208	3.16429552839e-08	0.471,0.428,0.481	0.33,0.332,0.314	0.135
ENSMUSG00000038296	Galnt18	chr7	-	111485034	111485199	111508052	111508148	111471660	111472083	111513497	111513635	428,354,393	641,497,708	378,291,348	294,275,282	221	290	3.21047910977e-08	0.467,0.483,0.421	0.628,0.581,0.618	-0.152
ENSMUSG00000015714	Cers2	chr3	+	95321574	95321667	95321830	95321959	95321335	95321386	95322126	95322233	223,212,188	486,420,442	99,109,133	463,479,520	218	254	3.22710429327e-08	0.348,0.37,0.331	0.199,0.21,0.23	0.137
ENSMUSG00000020078	Vps26a	chr10	-	62471059	62471135	62480557	62480707	62469900	62470057	62486657	62486805	286,231,195	184,142,166	323,406,376	120,102,133	275	201	3.27371727704e-08	0.532,0.543,0.462	0.663,0.744,0.674	-0.181
ENSMUSG00000024259	Slc25a46	chr18	-	31597038	31597095	31600131	31600232	31594576	31594634	31602722	31602800	279,235,259	234,268,262	329,317,300	185,162,128	226	182	3.28640318461e-08	0.49,0.414,0.443	0.589,0.612,0.654	-0.169
ENSMUSG00000020422	Tns3	chr11	-	8435845	8435914	8437103	8437272	8435715	8435742	8443934	8444012	290,227,248	192,215,205	97,104,116	164,196,186	294	194	3.28640318461e-08	0.499,0.411,0.444	0.281,0.259,0.292	0.174
ENSMUSG00000032527	Pccb	chr9	-	100995559	100995680	100999164	100999273	100994567	100994649	101012704	101012815	307,213,311	447,310,405	175,211,199	511,473,581	234	246	3.30137989621e-08	0.419,0.419,0.447	0.265,0.319,0.265	0.145
ENSMUSG00000024122	Pdpk1	chr17	-	24088003	24088221	24091420	24091594	24080377	24080435	24093190	24093287	197,202,171	96,96,75	160,176,125	141,187,143	299	343	3.35053972698e-08	0.702,0.707,0.723	0.566,0.519,0.501	0.182
ENSMUSG00000029635	Cdk8	chr5	+	146259504	146259580	146268214	146268325	146231287	146231820	146271594	146271735	175,139,149	109,96,101	168,199,174	49,56,46	201	236	3.67106667161e-08	0.653,0.63,0.634	0.801,0.807,0.816	-0.169
ENSMUSG00000033335	Dnm2	chr9	+	21478898	21479037	21480406	21480545	21478280	21478348	21481332	21481419	237,190,193	426,467,426	327,393,393	336,440,491	264	264	3.67106667161e-08	0.357,0.289,0.312	0.493,0.472,0.445	-0.151
ENSMUSG00000020159	Gabrp	chr11	-	33572372	33572491	33573317	33573416	33568066	33568134	33578805	33578957	635,569,525	1140,956,1043	310,284,310	1115,913,911	224	244	3.92121504074e-08	0.378,0.393,0.354	0.232,0.253,0.27	0.123
ENSMUSG00000027002	Nckap1	chr2	-	80506820	80506937	80508711	80508805	80506172	80506282	80512676	80512757	442,431,448	909,822,805	191,206,251	767,832,693	219	242	4.19594057367e-08	0.35,0.367,0.381	0.216,0.215,0.286	0.127
ENSMUSG00000024539	Ptpn2	chr18	-	67680839	67681049	67681442	67681577	67677709	67677862	67688890	67688989	555,399,465	528,452,456	414,409,380	733,763,709	260	335	4.25609286659e-08	0.575,0.532,0.568	0.421,0.409,0.408	0.146
ENSMUSG00000107283	Mpv17	chr5	-	31144699	31144752	31145494	31145590	31141515	31141850	31145683	31145776	305,235,296	145,138,140	280,266,267	63,69,58	221	178	4.34357134541e-08	0.629,0.578,0.63	0.782,0.756,0.788	-0.163
ENSMUSG00000021051	Ppp2r5e	chr12	-	75485131	75485224	75493413	75493515	75469731	75469862	75515601	75515798	642,561,507	470,355,335	727,654,646	222,244,281	227	218	4.48746109142e-08	0.567,0.603,0.592	0.759,0.72,0.688	-0.135
ENSMUSG00000021262	Evl	chr12	+	108673288	108673352	108674406	108674465	108652921	108653099	108675396	108675626	674,610,679	346,260,320	532,571,577	564,412,565	189	184	4.71545815599e-08	0.655,0.696,0.674	0.479,0.574,0.499	0.158
ENSMUSG00000032254	Kif23	chr9	-	61927036	61927163	61927347	61927467	61926359	61926518	61927553	61927633	414,401,370	429,316,371	196,213,263	419,401,388	245	252	4.74841170173e-08	0.498,0.566,0.506	0.325,0.353,0.411	0.16
ENSMUSG00000058355	Abce1	chr8	-	79701114	79701252	79701773	79701891	79700912	79700982	79703003	79703101	768,629,628	1153,894,961	495,442,458	1205,1098,1327	243	263	4.74855468506e-08	0.419,0.432,0.414	0.308,0.303,0.272	0.127
ENSMUSG00000029512	Ulk1	chr5	-	110786299	110786435	110787083	110787241	110786021	110786227	110787573	110787692	579,455,507	415,386,411	311,258,340	138,119,113	283	261	4.74855468506e-08	0.563,0.521,0.532	0.675,0.667,0.735	-0.154
ENSMUSG00000033943	Mga	chr2	+	119960339	119960451	119960725	119960959	119958156	119958363	119961793	119961970	202,200,158	257,229,233	258,235,247	166,157,151	237	359	4.82559327793e-08	0.544,0.57,0.507	0.702,0.694,0.712	-0.162
ENSMUSG00000022817	Itgb5	chr16	+	33865447	33865652	33884952	33885121	33844985	33845071	33899240	33899402	1918,1780,1784	2831,2225,2518	2394,2085,2360	1871,1789,1932	330	294	4.9023735652e-08	0.376,0.416,0.387	0.533,0.509,0.521	-0.128
ENSMUSG00000025289	Prdx4	chrX	-	155328445	155328576	155330302	155330425	155326594	155326629	155332355	155332472	1411,1052,1371	582,456,617	1075,1058,1130	267,268,255	248	256	4.9023735652e-08	0.714,0.704,0.696	0.806,0.803,0.821	-0.105
ENSMUSG00000003200	Sh3gl1	chr17	-	56019925	56019998	56020122	56020191	56019315	56019459	56036414	56036637	279,315,306	416,311,329	274,414,300	159,151,180	194	198	4.9023735652e-08	0.406,0.508,0.487	0.638,0.737,0.63	-0.201
ENSMUSG00000032216	Nedd4	chr9	+	72743539	72743636	72746406	72746479	72742652	72742760	72747125	72747153	8181,7132,7188	7869,6719,6782	3962,4401,4990	6483,6723,7735	222	198	5.09174245081e-08	0.481,0.486,0.486	0.353,0.369,0.365	0.122
ENSMUSG00000020456	Ogdh	chr11	+	6349841	6349913	6350605	6350734	6349314	6349493	6352125	6352198	209,145,155	735,674,689	77,111,100	718,774,876	197	254	5.12610654803e-08	0.268,0.217,0.225	0.121,0.156,0.128	0.102
ENSMUSG00000018583	G3bp1	chr11	+	55497650	55497762	55497912	55498041	55496143	55496245	55498557	55498667	3301,2650,2930	2345,2004,2141	3616,3546,3695	1484,1529,1740	237	254	5.12610654803e-08	0.601,0.586,0.595	0.723,0.713,0.695	-0.116
ENSMUSG00000041958	Pigs	chr11	+	78333666	78333758	78335426	78335634	78332949	78333039	78336687	78336830	237,178,215	460,339,370	127,129,143	463,455,527	217	333	5.26092236272e-08	0.442,0.446,0.471	0.296,0.303,0.294	0.155
ENSMUSG00000032411	Tfdp2	chr9	+	96297623	96297770	96300371	96300440	96294964	96295127	96306799	96306951	87,63,60	189,147,149	17,33,31	170,163,163	272	194	5.31707904415e-08	0.247,0.234,0.223	0.067,0.126,0.119	0.131
ENSMUSG00000026571	Dcaf6	chr1	-	165390413	165390533	165392138	165392232	165388657	165388915	165399653	165399868	99,80,57	113,89,90	125,112,144	70,58,51	219	245	5.38750165707e-08	0.495,0.501,0.415	0.666,0.684,0.76	-0.233
ENSMUSG00000019467	Arhgef25	chr10	-	127184886	127184979	127185286	127185356	127184662	127184713	127185574	127185678	145,185,157	224,187,195	86,77,99	219,229,289	195	218	5.55099040776e-08	0.42,0.525,0.474	0.305,0.273,0.277	0.188
ENSMUSG00000033295	Ptprf	chr4	-	118231485	118231791	118234958	118235103	118230694	118230888	118235548	118235685	3344,2896,2907	2363,2208,2440	2694,2780,2543	1199,1454,1043	270	431	5.68049071261e-08	0.693,0.677,0.655	0.782,0.753,0.796	-0.102
ENSMUSG00000002428	Hltf	chr3	+	20065321	20065419	20067345	20067420	20064565	20064699	20068965	20069157	156,140,101	144,112,74	85,91,77	155,179,136	223	200	6.28764145548e-08	0.493,0.529,0.55	0.33,0.313,0.337	0.197
ENSMUSG00000055943	Emc7	chr2	+	112459459	112459579	112462800	112462939	112454996	112455300	112464736	112464817	227,207,224	336,273,313	305,298,275	211,246,182	245	264	6.43551799386e-08	0.421,0.45,0.435	0.609,0.566,0.62	-0.163
ENSMUSG00000066037	Hnrnpr	chr4	+	136329365	136329501	136332397	136332603	136327235	136327412	136336297	136336447	1727,1439,1571	1862,1540,1520	872,920,934	1473,1699,1624	261	331	6.44471014739e-08	0.54,0.542,0.567	0.429,0.407,0.422	0.13
ENSMUSG00000032178	Ilf3	chr9	+	21393710	21393802	21394194	21394290	21392294	21392442	21394830	21394942	881,719,815	727,646,711	827,805,930	414,420,426	217	221	6.44471014739e-08	0.552,0.531,0.539	0.67,0.661,0.69	-0.133
ENSMUSG00000024498	Tcerg1	chr18	+	42571014	42571194	42571823	42571907	42568427	42568610	42573259	42573360	656,533,527	473,406,422	416,463,588	658,614,701	305	209	6.44471014739e-08	0.487,0.474,0.461	0.302,0.341,0.365	0.138
ENSMUSG00000053119	Chmp3	chr6	+	71552398	71552459	71577730	71577845	71543796	71544033	71579640	71581579	341,238,234	604,494,541	418,398,339	436,422,420	186	240	6.79933978266e-08	0.421,0.383,0.358	0.553,0.549,0.51	-0.15
ENSMUSG00000032867	Fbxw8	chr5	-	118095532	118095729	118113611	118113769	118092495	118092702	118124935	118125024	506,408,494	868,705,833	199,213,251	643,632,774	283	322	7.01962591523e-08	0.399,0.397,0.403	0.26,0.277,0.27	0.131
ENSMUSG00000071337	Tia1	chr6	+	86424344	86424420	86424961	86425203	86420323	86420411	86425449	86425545	292,255,248	38,36,50	100,130,130	40,52,55	201	367	7.01962591523e-08	0.933,0.928,0.901	0.82,0.82,0.812	0.103
ENSMUSG00000020076	Ddx50	chr10	-	62640744	62640862	62642775	62642954	62640446	62640632	62643296	62643372	761,644,616	471,413,393	839,761,745	292,241,293	304	243	7.0888628581e-08	0.564,0.555,0.556	0.697,0.716,0.67	-0.136
ENSMUSG00000001424	Snd1	chr6	+	28520144	28520265	28523726	28523805	28512834	28512984	28526052	28526213	762,664,635	660,547,567	769,906,1030	394,429,499	246	204	7.19235284417e-08	0.489,0.502,0.482	0.618,0.637,0.631	-0.138
ENSMUSG00000038671	Arfrp1	chr2	-	181359638	181359739	181361000	181361071	181359099	181359561	181361390	181361472	186,164,160	515,411,425	70,88,79	409,418,447	196	226	7.21800992466e-08	0.294,0.315,0.303	0.165,0.195,0.169	0.128
ENSMUSG00000032324	Tspan3	chr9	-	56145774	56145927	56146513	56146615	56145488	56145572	56147085	56147160	2178,1953,2277	2044,1350,1602	1984,2161,2310	900,979,1041	227	278	8.02749587376e-08	0.566,0.639,0.635	0.73,0.73,0.731	-0.117
ENSMUSG00000040385	Ppp1ca	chr19	+	4193021	4193252	4193766	4193871	4192744	4192876	4194466	4194690	5310,4777,5220	4846,4025,4686	4895,4930,5667	2731,2684,2872	356	230	8.02749587376e-08	0.414,0.434,0.419	0.537,0.543,0.56	-0.124
ENSMUSG00000031066	Usp11	chrX	+	20713747	20713921	20714013	20714172	20713296	20713396	20714506	20714731	505,418,448	430,312,334	177,236,319	299,331,419	299	284	8.02749587376e-08	0.527,0.56,0.56	0.36,0.404,0.42	0.154
ENSMUSG00000036893	Ehmt1	chr2	-	24856605	24856726	24858172	24858250	24852664	24852802	24863222	24863411	458,378,372	305,263,315	429,454,450	173,175,170	203	246	8.15330339015e-08	0.645,0.635,0.589	0.75,0.759,0.762	-0.134
ENSMUSG00000004880	Lbr	chr1	-	181818839	181819008	181819863	181819989	181817488	181817569	181820673	181820777	450,386,455	531,559,555	196,200,211	441,402,592	251	294	8.15330339015e-08	0.498,0.447,0.49	0.342,0.368,0.295	0.143
ENSMUSG00000046707	Csnk2a2	chr8	-	95465650	95465710	95473370	95473421	95461545	95461629	95477211	95477313	155,98,134	257,212,247	94,83,80	305,327,372	176	185	8.3057770701e-08	0.388,0.327,0.363	0.245,0.211,0.184	0.146
ENSMUSG00000046434	Hnrnpa1	chr15	+	103242205	103242298	103242643	103242718	103241902	103242113	103243624	103243780	67,49,34	66,61,54	39,36,72	14,12,24	218	200	8.80859111557e-08	0.482,0.424,0.366	0.719,0.733,0.733	-0.304
ENSMUSG00000089872	Rps6kc1	chr1	-	190885333	190885427	190888648	190888764	190871591	190871951	190899450	190899571	146,131,129	93,87,107	125,117,137	35,37,36	241	219	9.20457497142e-08	0.588,0.578,0.523	0.764,0.742,0.776	-0.198
ENSMUSG00000022255	Mtdh	chr15	+	34123667	34123766	34131163	34131288	34117879	34118110	34134290	34134398	731,620,609	836,648,593	428,348,382	761,756,629	224	250	9.20457497142e-08	0.494,0.516,0.534	0.386,0.339,0.404	0.138
ENSMUSG00000053399	Adamts18	chr8	-	113767045	113767183	113771035	113771141	113764219	113764373	113773064	113773224	252,231,213	232,185,207	177,173,149	271,345,262	231	263	9.24631631329e-08	0.553,0.587,0.539	0.426,0.363,0.393	0.166
ENSMUSG00000042508	Dmtf1	chr5	-	9137125	9137240	9140385	9140480	9136065	9136142	9148899	9149022	389,314,322	401,342,311	255,229,189	432,428,419	220	240	9.36211326464e-08	0.514,0.5,0.53	0.392,0.369,0.33	0.151
ENSMUSG00000022724	Mina	chr16	+	59483004	59483108	59486532	59486635	59480290	59480419	59487427	59487599	431,307,362	265,236,359	580,458,477	200,168,194	229	228	9.59659049173e-08	0.618,0.564,0.501	0.743,0.731,0.71	-0.167
ENSMUSG00000064326	Siva1	chr12	+	112646837	112647032	112647824	112647981	112644827	112645084	112648979	112649152	2120,1649,2154	3192,2480,3128	886,1165,1163	2324,2828,2786	320	282	9.80571391286e-08	0.369,0.369,0.378	0.251,0.266,0.269	0.11
ENSMUSG00000019518	Ap4m1	chr5	+	138172786	138172893	138172971	138173068	138172348	138172437	138174749	138174860	132,133,116	111,134,99	176,179,199	75,77,47	232	222	9.98832000197e-08	0.532,0.487,0.529	0.692,0.69,0.802	-0.212
ENSMUSG00000061559	Wdr61	chr9	-	54720259	54720352	54722833	54722927	54719250	54719329	54724050	54724144	903,653,786	926,769,885	629,618,636	1193,1148,1237	219	218	1.02580067398e-07	0.493,0.458,0.469	0.344,0.349,0.339	0.129
ENSMUSG00000028041	Adam15	chr3	-	89347151	89347228	89347868	89347945	89346876	89347066	89348517	89348627	47,29,32	65,52,61	15,18,18	99,103,81	202	202	1.05027409376e-07	0.42,0.358,0.344	0.132,0.149,0.182	0.22
ENSMUSG00000026615	Eprs	chr1	+	185370888	185371045	185372917	185373057	185369576	185369676	185374117	185374212	616,627,536	616,569,528	302,297,344	507,531,577	282	265	1.08714483431e-07	0.484,0.509,0.488	0.359,0.345,0.359	0.139
ENSMUSG00000028433	Ubap2	chr4	-	41227198	41227276	41229694	41229848	41226279	41226334	41233603	41233714	622,606,543	256,256,251	729,769,935	139,218,216	279	203	1.08888541061e-07	0.639,0.633,0.612	0.792,0.72,0.759	-0.129
ENSMUSG00000038481	Cdk19	chr10	+	40454014	40454072	40469578	40469722	40436071	40436212	40469885	40469955	127,94,78	308,305,269	42,44,34	343,247,241	183	269	1.13312101057e-07	0.377,0.312,0.299	0.153,0.208,0.172	0.152
ENSMUSG00000026775	Yme1l1	chr2	+	23175168	23175252	23181025	23181108	23172955	23173106	23183212	23183303	721,653,619	606,479,526	492,387,431	675,557,622	209	208	1.15168594935e-07	0.542,0.576,0.539	0.42,0.409,0.408	0.14
ENSMUSG00000005981	Trap1	chr16	-	4055796	4055870	4060756	4060917	4054753	4054909	4062329	4062401	549,494,551	365,287,325	339,338,402	368,367,459	286	199	1.23870396788e-07	0.511,0.545,0.541	0.391,0.391,0.379	0.145
ENSMUSG00000013465	Nelfb	chr2	-	25206159	25206345	25209853	25210084	25205126	25205239	25210437	25210537	798,791,742	612,581,625	459,473,545	675,600,729	356	311	1.26005591231e-07	0.533,0.543,0.509	0.373,0.408,0.395	0.136
ENSMUSG00000022186	Oxct1	chr15	+	4101803	4101879	4128833	4128923	4101126	4101199	4142791	4142872	659,685,685	1089,892,890	412,349,439	973,890,1061	201	215	1.27560780833e-07	0.393,0.451,0.452	0.312,0.296,0.307	0.127
ENSMUSG00000028373	Astn2	chr4	-	65992287	65992434	66059129	66059237	65950126	65950294	66119056	66119212	83,69,72	176,146,136	78,94,92	81,71,76	233	272	1.27967240861e-07	0.355,0.356,0.382	0.529,0.607,0.586	-0.21
ENSMUSG00000024078	Ttc27	chr17	+	74829491	74829590	74835332	74835385	74799183	74799411	74840298	74840464	139,115,126	93,71,91	68,72,72	108,93,150	224	178	1.33326596313e-07	0.543,0.563,0.524	0.333,0.381,0.276	0.213
ENSMUSG00000008682	Rpl10	chrX	+	74271659	74271718	74271799	74271907	74270859	74271024	74272178	74272317	293,221,214	105,87,80	295,342,361	50,49,70	184	233	1.33832352975e-07	0.779,0.763,0.772	0.882,0.898,0.867	-0.111
ENSMUSG00000031012	Cask	chrX	-	13682970	13683048	13714665	13714771	13677584	13677657	13785936	13786030	130,110,107	157,123,92	60,69,50	150,151,140	231	203	1.4280457447e-07	0.421,0.44,0.505	0.26,0.287,0.239	0.193
ENSMUSG00000029920	Smarcad1	chr6	+	65107774	65107963	65108651	65108770	65099265	65099387	65110369	65110552	1189,1091,921	876,800,733	1089,1058,1135	434,452,569	314	244	1.52034208693e-07	0.513,0.514,0.494	0.661,0.645,0.608	-0.131
ENSMUSG00000026020	Nop58	chr1	+	59700884	59700949	59702812	59702947	59698322	59698459	59704062	59704209	1082,765,897	1451,1191,1343	1049,946,1090	944,845,880	190	260	1.5894215971e-07	0.505,0.468,0.478	0.603,0.605,0.629	-0.129
ENSMUSG00000059923	Grb2	chr11	-	115655357	115655455	115699151	115699356	115649770	115649893	115708393	115708597	163,156,148	316,230,286	65,108,101	292,291,398	330	223	1.63572205784e-07	0.258,0.314,0.259	0.131,0.201,0.146	0.118
ENSMUSG00000056851	Pcbp2	chr15	+	102485947	102486040	102487087	102487129	102484165	102484240	102488204	102488277	2818,2249,2801	3014,2639,2908	2633,2618,2813	1610,1744,2024	218	167	1.70141964948e-07	0.417,0.395,0.425	0.556,0.535,0.516	-0.123
ENSMUSG00000009741	Ubp1	chr9	+	113944847	113944999	113951607	113951684	113931528	113931766	113955962	113956068	312,268,310	345,311,277	355,388,349	177,211,228	277	202	1.81539663375e-07	0.397,0.386,0.449	0.594,0.573,0.527	-0.154
ENSMUSG00000015575	Atp6v0e	chr17	+	26682677	26682725	26695354	26695484	26676395	26676578	26699211	26699644	242,168,257	880,653,850	148,124,126	856,839,966	173	255	1.84947488399e-07	0.288,0.275,0.308	0.203,0.179,0.161	0.109
ENSMUSG00000025078	Nhlrc2	chr19	+	56570415	56570871	56574757	56574879	56551758	56551911	56576154	56576284	206,189,163	193,129,141	129,114,104	215,188,181	581	247	2.03868368411e-07	0.312,0.384,0.33	0.203,0.205,0.196	0.141
ENSMUSG00000005469	Prkaca	chr8	+	83990427	83990554	83990641	83990737	83988282	83988365	83990862	83990985	1029,865,947	628,548,574	936,944,907	309,326,359	252	221	2.12192546985e-07	0.59,0.581,0.591	0.727,0.717,0.689	-0.124
ENSMUSG00000010936	Vac14	chr8	+	110653231	110653376	110671025	110671182	110645757	110645818	110682491	110682624	291,253,248	267,233,246	153,150,176	240,287,338	270	282	2.12830815132e-07	0.532,0.531,0.513	0.4,0.353,0.352	0.157
ENSMUSG00000022422	Dscc1	chr15	-	55086752	55086843	55087601	55087736	55084048	55084187	55088954	55089123	154,163,153	120,88,118	163,170,147	46,47,45	260	216	2.18039202265e-07	0.516,0.606,0.519	0.746,0.75,0.731	-0.195
ENSMUSG00000012535	Tnpo3	chr6	-	29579520	29579696	29582165	29582309	29578462	29578601	29586037	29586194	836,783,802	676,550,532	991,995,1078	424,463,403	269	301	2.25771809603e-07	0.581,0.614,0.628	0.723,0.706,0.75	-0.119
ENSMUSG00000022312	Eif3h	chr15	-	51789992	51790113	51796387	51796537	51787905	51788038	51797612	51797712	4964,3925,4369	4907,3357,4358	3566,3675,3783	5523,5877,5494	275	246	2.37275932774e-07	0.475,0.511,0.473	0.366,0.359,0.381	0.118
ENSMUSG00000010205	Raver1	chr9	-	21079600	21079812	21080083	21080171	21079208	21079514	21080704	21080817	319,218,330	735,510,689	183,193,222	709,837,867	213	337	2.38498441947e-07	0.407,0.403,0.431	0.29,0.267,0.288	0.132
ENSMUSG00000028792	Ak2	chr4	+	128999133	128999259	129002150	129002261	128993223	128993436	129002373	129002468	1448,1006,1138	914,739,913	1674,1696,1718	688,725,769	251	236	2.38523504985e-07	0.598,0.561,0.54	0.696,0.687,0.677	-0.12
ENSMUSG00000023050	Map3k12	chr15	-	102503488	102503647	102503724	102503883	102502636	102502745	102504114	102504306	116,80,109	151,115,133	77,80,71	202,233,216	284	284	2.38769172941e-07	0.434,0.41,0.45	0.276,0.256,0.247	0.172
ENSMUSG00000018189	Uchl5	chr1	+	143786129	143786235	143794276	143794402	143783965	143784029	143794482	143794544	289,319,264	623,490,574	155,206,163	639,604,665	231	251	2.48183105176e-07	0.335,0.414,0.333	0.209,0.27,0.21	0.131
ENSMUSG00000062604	Srpk2	chr5	-	23548454	23548563	23565113	23565265	23546979	23547067	23675719	23675774	50,56,79	327,303,280	85,61,80	200,150,131	277	234	2.49986952988e-07	0.114,0.135,0.192	0.264,0.256,0.34	-0.14
ENSMUSG00000019942	Cdk1	chr10	-	69345060	69345184	69346074	69346231	69342539	69342710	69350095	69350158	1893,1521,1631	3179,2489,2930	2179,2329,2442	2336,2378,2522	282	249	2.5926934947e-07	0.345,0.35,0.33	0.452,0.464,0.461	-0.117
ENSMUSG00000055653	Gpc3	chrX	-	52365721	52365842	52388108	52388234	52314836	52314996	52397072	52397206	3987,3389,4229	4678,4396,5422	2096,2844,3615	1648,2220,2678	251	246	2.60994009131e-07	0.455,0.43,0.433	0.555,0.557,0.57	-0.121
ENSMUSG00000026277	Stk25	chr1	-	93624552	93624624	93626050	93626208	93623395	93623532	93627024	93627133	755,619,769	298,245,298	792,745,730	160,146,185	283	197	2.62637092472e-07	0.638,0.638,0.642	0.775,0.78,0.733	-0.123
ENSMUSG00000003809	Gcdh	chr8	-	84890710	84890927	84892401	84892572	84889581	84889685	84892830	84892893	320,281,336	300,281,311	271,242,243	130,130,117	296	342	2.65040775292e-07	0.552,0.536,0.555	0.707,0.683,0.706	-0.151
ENSMUSG00000024962	Vegfb	chr19	-	6986020	6986094	6986773	6986816	6985804	6985840	6987351	6987651	21,26,36	84,51,56	21,33,9	169,232,210	168	199	2.90992844109e-07	0.228,0.377,0.432	0.128,0.144,0.048	0.239
ENSMUSG00000029920	Smarcad1	chr6	+	65052619	65052797	65056402	65056568	65043205	65043445	65058065	65058132	491,396,340	538,538,496	434,396,448	325,278,329	303	291	3.05002621108e-07	0.467,0.414,0.397	0.562,0.578,0.567	-0.143
ENSMUSG00000008999	Bmp7	chr2	-	172872871	172872982	172875214	172875291	172868011	172870286	172879325	172879523	532,436,552	971,956,1105	470,456,560	1539,1699,1799	202	236	3.06077742287e-07	0.39,0.348,0.369	0.263,0.239,0.267	0.113
ENSMUSG00000039599	Fam149b	chr14	+	20352703	20352839	20358023	20358140	20351311	20351416	20363262	20363450	376,386,441	108,116,86	501,437,471	58,52,63	261	242	3.06157751064e-07	0.763,0.755,0.826	0.889,0.886,0.874	-0.102
ENSMUSG00000028330	Ncbp1	chr4	+	46161260	46161323	46162091	46162166	46159658	46159723	46162960	46163064	364,341,300	713,546,571	159,250,201	654,665,657	188	200	3.22564722878e-07	0.352,0.399,0.359	0.205,0.286,0.246	0.124
ENSMUSG00000022466	Rpap3	chr15	-	97693213	97693284	97694103	97694225	97691181	97691310	97696497	97696625	188,187,195	143,115,151	166,129,159	222,213,210	247	196	3.22564722878e-07	0.511,0.563,0.506	0.372,0.325,0.375	0.169
ENSMUSG00000007739	Cct4	chr11	+	22994297	22994387	22995929	22996038	22993266	22993319	22996314	22996457	1278,1105,1170	2740,2465,2332	666,712,743	2323,2328,2792	215	234	3.26380659874e-07	0.337,0.328,0.353	0.238,0.25,0.225	0.102
ENSMUSG00000001783	Rtcb	chr10	-	85947176	85947333	85949465	85949622	85946190	85946350	85951354	85951454	1840,1562,1738	1915,1660,1689	1083,987,1030	1781,1674,1765	282	282	3.27399709351e-07	0.49,0.485,0.507	0.378,0.371,0.369	0.121
ENSMUSG00000036112	Metap2	chr10	-	93879539	93879642	93880072	93880138	93871487	93871649	93886993	93887101	979,767,774	1742,1442,1517	927,851,799	912,944,1033	191	228	3.2952471752e-07	0.402,0.388,0.379	0.548,0.518,0.48	-0.126
ENSMUSG00000063488	Zkscan7	chr9	+	122892317	122892391	122892684	122892778	122890658	122890806	122894691	122896124	62,43,52	25,25,20	49,49,51	5,5,3	199	219	3.2952471752e-07	0.732,0.654,0.741	0.915,0.915,0.949	-0.217
ENSMUSG00000032290	Ptpn9	chr9	+	57027375	57027481	57036482	57036811	57022958	57023083	57044374	57044468	353,279,278	404,384,386	172,187,165	429,398,417	231	454	3.3155418151e-07	0.632,0.588,0.586	0.441,0.48,0.437	0.149
ENSMUSG00000036503	Rnf13	chr3	+	57769039	57769120	57779382	57779508	57764256	57764382	57796197	57796285	119,88,92	253,189,184	53,61,70	306,245,275	206	251	3.58359810875e-07	0.364,0.362,0.379	0.174,0.233,0.237	0.154
ENSMUSG00000023353	Agap3	chr5	+	24492957	24493126	24499914	24500005	24487788	24487893	24500122	24500345	998,863,911	758,667,814	937,996,1055	467,461,497	294	216	3.63604132035e-07	0.492,0.487,0.451	0.596,0.613,0.609	-0.129
ENSMUSG00000027332	Ivd	chr2	+	118872884	118872978	118873167	118873304	118871377	118871547	118874664	118874761	432,324,344	560,473,492	211,197,263	489,567,604	219	262	3.67148126859e-07	0.48,0.45,0.455	0.34,0.294,0.343	0.136
ENSMUSG00000027248	Pdia3	chr2	+	121424524	121424642	121426594	121426702	121422448	121422527	121429453	121429583	4862,4228,4329	6289,5357,5190	3689,3521,3354	7345,6828,7081	243	233	3.8329632105e-07	0.426,0.431,0.444	0.325,0.331,0.312	0.111
ENSMUSG00000006411	Nectin4	chr1	+	171385097	171385251	171385662	171385738	171384683	171384832	171386580	171388285	663,596,716	232,167,217	343,380,338	217,180,216	279	201	3.92114401652e-07	0.673,0.72,0.704	0.532,0.603,0.53	0.144
ENSMUSG00000060261	Gtf2i	chr5	-	134274538	134274595	134279436	134279514	134272523	134272586	134282786	134282830	611,546,566	403,409,433	383,441,411	533,522,496	203	182	3.95450541801e-07	0.576,0.545,0.54	0.392,0.431,0.426	0.137
ENSMUSG00000021028	Mbip	chr12	-	56340200	56340297	56340384	56340603	56337763	56337829	56342235	56342355	237,175,233	207,180,206	265,244,251	144,100,117	344	222	4.02855485913e-07	0.425,0.386,0.422	0.543,0.612,0.581	-0.168
ENSMUSG00000003131	Pafah1b2	chr9	-	45972941	45973064	45975080	45975197	45965310	45968966	45976040	45976130	1641,1504,1397	1271,977,1059	1720,1542,1469	725,775,582	242	248	4.0502803802e-07	0.57,0.612,0.575	0.709,0.671,0.721	-0.115
ENSMUSG00000015488	Cacfd1	chr2	+	27015483	27015609	27018372	27018480	27014092	27014165	27018887	27021089	183,193,208	470,419,464	95,141,134	529,548,524	251	233	4.08684679413e-07	0.265,0.3,0.294	0.143,0.193,0.192	0.11
ENSMUSG00000026429	Ube2t	chr1	+	134969240	134969310	134971249	134971355	134967726	134967898	134971900	134971999	126,112,109	295,279,298	61,76,98	338,413,443	195	231	4.16558004933e-07	0.336,0.322,0.302	0.176,0.179,0.208	0.132
ENSMUSG00000004677	Myo9b	chr8	+	71355237	71355311	71355694	71355887	71354715	71354827	71355965	71356094	111,152,145	299,273,298	61,69,67	243,335,332	199	318	4.20348501977e-07	0.372,0.471,0.437	0.286,0.248,0.244	0.167
ENSMUSG00000023150	Ivns1abp	chr1	+	151360931	151361058	151361142	151361274	151360717	151360839	151361461	151361635	2321,2037,2005	1444,1177,1313	1316,1110,1132	1272,1132,1197	252	257	4.20348501977e-07	0.621,0.638,0.609	0.513,0.5,0.491	0.121
ENSMUSG00000032512	Wdr48	chr9	+	119919648	119919754	119920556	119920644	119918461	119918557	119922617	119922694	354,315,325	251,222,221	214,218,216	232,289,323	231	213	4.21140844014e-07	0.565,0.567,0.576	0.46,0.41,0.381	0.152
ENSMUSG00000029513	Prkab1	chr5	-	116017947	116018081	116020003	116020118	116014913	116014982	116020373	116020467	291,263,265	388,302,430	224,193,212	506,516,553	240	259	4.24920293804e-07	0.447,0.484,0.399	0.323,0.288,0.293	0.142
ENSMUSG00000022075	Rhobtb2	chr14	-	69787857	69787963	69788631	69788720	69784989	69787735	69793903	69794054	50,44,48	97,76,75	20,22,22	102,106,109	214	231	4.28113387707e-07	0.357,0.385,0.409	0.175,0.183,0.179	0.205
ENSMUSG00000027288	Zfp106	chr2	-	120513616	120513688	120514142	120514262	120512702	120512774	120515441	120515504	642,549,477	289,260,272	443,466,482	113,134,126	245	197	4.29389567434e-07	0.641,0.629,0.585	0.759,0.737,0.755	-0.132
ENSMUSG00000058388	Phtf1	chr3	+	103981885	103981955	103982945	103983104	103969753	103969810	103985752	103985909	168,150,111	364,340,377	179,174,195	235,201,233	195	284	4.29575167168e-07	0.402,0.391,0.3	0.526,0.558,0.549	-0.18
ENSMUSG00000032527	Pccb	chr9	-	101012704	101012815	101023135	101023249	100999164	100999273	101027079	101027136	375,332,373	304,212,310	470,454,499	182,215,198	239	236	4.42096698618e-07	0.549,0.607,0.543	0.718,0.676,0.713	-0.136
ENSMUSG00000024331	Dsc2	chr18	-	20034584	20034709	20035275	20035512	20033061	20033322	20038052	20038277	502,474,402	649,640,524	377,405,381	802,867,966	362	250	4.49008289461e-07	0.348,0.338,0.346	0.245,0.244,0.214	0.11
ENSMUSG00000022338	Eny2	chr15	+	44429559	44429636	44432437	44432508	44428110	44428242	44433898	44433973	725,566,612	590,486,588	784,814,871	430,431,404	202	196	4.61915014121e-07	0.544,0.531,0.502	0.639,0.647,0.677	-0.129
ENSMUSG00000064289	Tank	chr2	+	61613650	61613798	61626905	61627014	61593164	61593208	61627720	61627839	126,96,86	280,238,289	127,131,157	160,162,223	273	234	4.78892181333e-07	0.278,0.257,0.203	0.405,0.409,0.376	-0.151
ENSMUSG00000057113	Npm1	chr11	-	33160827	33160921	33161105	33161225	33160333	33160440	33161547	33161627	18975,16566,15753	12847,10437,11800	21354,19977,19579	8819,8236,9120	245	219	4.78892181333e-07	0.569,0.587,0.544	0.684,0.684,0.657	-0.108
ENSMUSG00000022322	Shcbp1	chr8	-	4741847	4741966	4744446	4744578	4739594	4739681	4748704	4748825	503,434,472	414,314,340	537,498,523	217,216,229	257	244	4.82873559656e-07	0.536,0.568,0.569	0.701,0.686,0.684	-0.133
ENSMUSG00000026159	Agfg1	chr1	+	82880007	82880127	82882227	82882437	82876170	82876324	82883180	82883361	415,380,371	347,293,294	384,325,334	130,152,172	245	335	4.98973936621e-07	0.621,0.639,0.633	0.802,0.745,0.726	-0.127
ENSMUSG00000021115	Vrk1	chr12	+	106050934	106051004	106062629	106062808	106042836	106042892	106070524	106070615	234,247,260	654,536,602	141,153,148	633,614,692	195	304	5.05798878723e-07	0.358,0.418,0.402	0.258,0.28,0.25	0.13
ENSMUSG00000026034	Clk1	chr1	-	58420120	58420211	58421082	58421308	58419666	58419733	58421773	58421934	780,451,525	602,285,371	700,736,723	886,834,873	351	216	5.29923425145e-07	0.444,0.493,0.465	0.327,0.352,0.338	0.128
ENSMUSG00000037572	Wdhd1	chr14	-	47261339	47261581	47263438	47263623	47258522	47258658	47265673	47265858	298,328,239	183,186,163	300,297,326	85,96,113	310	367	5.41976048012e-07	0.658,0.676,0.634	0.807,0.786,0.774	-0.133
ENSMUSG00000024442	0610009O20Rik	chr18	+	38258027	38258186	38258269	38258362	38257257	38257400	38259896	38260056	394,312,379	219,232,241	129,180,195	194,195,220	284	218	5.61319540355e-07	0.58,0.508,0.547	0.338,0.415,0.405	0.159
ENSMUSG00000035183	Slc24a5	chr2	+	125085656	125085863	125087419	125087521	125083030	125083314	125087963	125088677	21,11,22	3,0,2	53,62,66	38,42,54	332	227	5.61319540355e-07	0.827,1.0,0.883	0.488,0.502,0.455	0.422
ENSMUSG00000021156	Zmynd11	chr13	-	9698627	9698705	9710145	9710307	9697643	9697736	9720772	9720932	467,450,407	665,551,564	243,262,266	567,628,607	287	203	5.80019072723e-07	0.332,0.366,0.338	0.233,0.228,0.237	0.113
ENSMUSG00000025809	Itgb1	chr8	+	128707073	128707159	128710252	128710475	128705412	128705479	128713207	128713378	595,653,575	1320,1166,1187	841,1194,875	1066,865,988	211	348	5.89915377157e-07	0.426,0.48,0.444	0.565,0.695,0.594	-0.168
ENSMUSG00000031708	Tecr	chr8	-	83572397	83572455	83572840	83572946	83572231	83572320	83573027	83573143	2726,2160,2639	1029,940,1069	2306,2636,3421	571,644,857	231	183	5.98953339404e-07	0.677,0.645,0.662	0.762,0.764,0.76	-0.101
ENSMUSG00000058793	Cds2	chr2	+	132301231	132301300	132302079	132302232	132300553	132300641	132304358	132304478	107,96,101	337,322,286	53,55,49	355,330,342	194	278	6.18200082294e-07	0.313,0.299,0.336	0.176,0.193,0.17	0.136
ENSMUSG00000033031	C330027C09Rik	chr16	+	49013796	49013871	49013964	49014075	49013174	49013370	49014892	49015089	225,176,213	651,494,578	103,103,121	585,548,572	200	236	6.18200082294e-07	0.29,0.296,0.303	0.172,0.182,0.2	0.112
ENSMUSG00000040591	1110051M20Rik	chr2	-	91284234	91284320	91304748	91304833	91282464	91282660	91383728	91383859	165,151,156	184,123,161	77,103,132	168,197,256	210	211	6.27462969528e-07	0.474,0.552,0.493	0.315,0.344,0.341	0.173
ENSMUSG00000032423	Syncrip	chr9	-	88476788	88476965	88477099	88477187	88464647	88464783	88479570	88479678	1516,1448,1260	1114,900,982	1078,1000,1006	1197,1140,1248	213	302	6.41252868322e-07	0.659,0.695,0.645	0.561,0.554,0.533	0.117
ENSMUSG00000032301	Psma4	chr9	+	54956256	54956387	54956810	54956934	54954880	54954969	54957634	54958030	2195,1956,1916	2662,2029,2116	1284,1374,1401	2429,2403,2481	256	249	6.43122865641e-07	0.445,0.484,0.468	0.34,0.357,0.355	0.115
ENSMUSG00000053414	Hunk	chr16	+	90453679	90453815	90464140	90464268	90447309	90447365	90472443	90472579	607,558,599	668,597,679	474,448,458	281,281,319	261	253	6.43122865641e-07	0.468,0.475,0.461	0.621,0.607,0.582	-0.135
ENSMUSG00000026187	Xrcc5	chr1	+	72329925	72330038	72334635	72334698	72326215	72326354	72338959	72339097	520,376,421	217,152,202	360,340,433	66,80,111	238	188	6.43366773433e-07	0.654,0.661,0.622	0.812,0.77,0.755	-0.133
ENSMUSG00000033808	Tmem87a	chr2	-	120362878	120362940	120363361	120363435	120360038	120360094	120369243	120369347	136,136,131	68,48,51	146,99,90	112,115,114	199	187	6.52364757958e-07	0.653,0.727,0.707	0.551,0.447,0.426	0.221
ENSMUSG00000027002	Nckap1	chr2	-	80525558	80525678	80528534	80528667	80524537	80524677	80530157	80530303	880,716,800	1016,949,941	561,579,684	1231,1176,1262	258	245	6.6869597373e-07	0.451,0.417,0.447	0.302,0.319,0.34	0.118
ENSMUSG00000110423	RP23-62O7.9	chr19	+	8735986	8736093	8736175	8736297	8735840	8735905	8737653	8737729	301,248,279	335,275,286	289,313,358	165,205,198	232	247	6.6869597373e-07	0.489,0.49,0.509	0.651,0.619,0.658	-0.147
ENSMUSG00000033282	Rpgrip1l	chr8	-	91280717	91280857	91286233	91286307	91275629	91275736	91287585	91287732	33,19,24	70,53,42	36,45,36	27,29,18	199	265	6.76401476711e-07	0.386,0.323,0.432	0.64,0.674,0.727	-0.3
ENSMUSG00000017802	Fam134c	chr11	-	101102005	101102090	101102882	101103009	101100921	101101059	101103889	101103920	264,236,232	332,261,300	285,319,265	170,160,205	252	210	6.79911602695e-07	0.399,0.43,0.392	0.583,0.624,0.519	-0.168
ENSMUSG00000023495	Pcbp4	chr9	+	106460992	106461124	106461264	106461393	106460650	106460767	106461848	106461924	1065,973,1197	2158,1665,1898	622,751,624	1859,1870,2027	257	254	6.84509810136e-07	0.328,0.366,0.384	0.249,0.284,0.233	0.104
ENSMUSG00000026767	Fam188a	chr2	-	12400022	12400137	12403997	12404168	12397492	12397566	12405859	12405920	104,80,86	129,84,104	55,64,42	151,136,142	296	240	7.19692087459e-07	0.395,0.436,0.401	0.228,0.276,0.193	0.178
ENSMUSG00000027635	Dsn1	chr2	-	157005167	157005491	157005847	157006362	157002688	157002762	157006974	157007154	21,15,5	204,127,192	25,28,26	94,129,85	640	449	7.35484874542e-07	0.067,0.077,0.018	0.157,0.132,0.177	-0.101
ENSMUSG00000068115	Ninl	chr2	-	150952484	150952792	150953305	150953412	150949338	150950379	150955571	150955704	68,57,64	72,55,80	63,68,65	28,20,31	232	433	7.47377045497e-07	0.638,0.659,0.599	0.808,0.864,0.796	-0.191
ENSMUSG00000021610	Clptm1l	chr13	+	73615172	73615223	73615962	73616045	73614606	73614672	73616814	73616849	210,195,212	269,194,260	140,121,183	312,317,339	176	208	7.52061627657e-07	0.48,0.543,0.491	0.347,0.311,0.389	0.156
ENSMUSG00000021969	Zdhhc20	chr14	-	57837590	57837667	57839089	57839205	57832701	57836646	57840828	57840918	450,334,349	241,180,222	352,300,391	122,97,86	241	202	7.91388761617e-07	0.61,0.609,0.569	0.707,0.722,0.792	-0.144
ENSMUSG00000039599	Fam149b	chr14	+	20352703	20352839	20356354	20356497	20351311	20351416	20358023	20358140	390,393,453	304,242,257	510,443,477	196,170,149	261	268	8.11306616072e-07	0.568,0.625,0.644	0.728,0.728,0.767	-0.129
ENSMUSG00000021114	Atp6v1d	chr12	-	78850471	78850539	78852264	78852344	78849739	78849784	78857226	78857344	624,473,601	507,475,447	899,829,761	410,379,450	205	193	8.4271062502e-07	0.537,0.484,0.559	0.674,0.673,0.614	-0.127
ENSMUSG00000024750	Zfand5	chr19	+	21276977	21277089	21277654	21277758	21276425	21276585	21279624	21279750	833,644,714	1056,856,1005	359,459,358	842,856,914	237	229	8.84425866253e-07	0.433,0.421,0.407	0.292,0.341,0.275	0.118
ENSMUSG00000038722	Bud31	chr5	+	145144898	145145021	145146442	145146609	145142447	145142567	145147834	145148074	1820,1468,1632	1350,1016,1220	1946,2007,2041	892,847,949	248	292	9.06974755464e-07	0.614,0.63,0.612	0.72,0.736,0.717	-0.106
ENSMUSG00000031987	Egln1	chr8	-	124911740	124911808	124914016	124914153	124908586	124910763	124915660	124915780	545,511,467	300,266,320	641,874,717	196,263,286	262	193	9.52073698789e-07	0.572,0.586,0.518	0.707,0.71,0.649	-0.13
ENSMUSG00000021629	Slc30a5	chr13	-	100806533	100806760	100809083	100809279	100803861	100803990	100811305	100811435	264,181,201	308,302,353	197,234,196	563,570,706	321	352	9.61332237592e-07	0.485,0.397,0.384	0.277,0.31,0.233	0.149
ENSMUSG00000021000	Ctage5	chr12	+	59172524	59172592	59176330	59176459	59170956	59170992	59179849	59180008	91,73,69	429,430,434	116,109,142	337,316,381	193	254	9.64079867623e-07	0.218,0.183,0.173	0.312,0.312,0.329	-0.126
ENSMUSG00000043909	Trp53bp1	chr2	-	121208354	121208504	121209080	121209352	121207698	121208129	121211269	121211422	424,468,427	478,425,414	240,272,277	356,458,571	397	275	9.72814474787e-07	0.381,0.433,0.417	0.318,0.291,0.252	0.123
ENSMUSG00000046364	Rpl27a	chr7	+	109519917	109519993	109520467	109520642	109519584	109519648	109521600	109522367	136,120,145	193,139,131	175,296,201	102,135,121	201	300	9.89366324962e-07	0.513,0.563,0.623	0.719,0.766,0.713	-0.166
ENSMUSG00000033444	Specc1l	chr10	+	75241064	75241218	75248436	75248644	75230681	75230871	75257867	75257941	275,200,196	289,299,263	137,131,119	294,379,278	279	333	1.02504711449e-06	0.532,0.444,0.471	0.357,0.292,0.338	0.153
ENSMUSG00000032527	Pccb	chr9	-	100999164	100999273	101012704	101012815	100995559	100995680	101023135	101023249	287,227,287	453,290,330	156,200,235	434,487,479	236	234	1.0267736307e-06	0.386,0.437,0.463	0.263,0.289,0.327	0.136
ENSMUSG00000021377	Dek	chr13	-	47101972	47102074	47105571	47105737	47101622	47101732	47106072	47106201	277,1064,886	1607,1551,1546	169,733,6	1626,1529,1595	291	227	1.02786081663e-06	0.119,0.349,0.309	0.075,0.272,0.003	0.142
ENSMUSG00000053453	Thoc7	chr14	-	13951205	13951263	13953075	13953162	13950298	13950365	13953410	13953538	1023,794,949	884,632,769	883,977,1156	517,473,502	212	183	1.04344236192e-06	0.5,0.52,0.516	0.596,0.641,0.665	-0.122
ENSMUSG00000041028	Ghitm	chr14	-	37130635	37130777	37131537	37131649	37127586	37127695	37133170	37133270	1392,1070,1123	1001,806,899	915,899,1006	410,447,432	237	267	1.06728695574e-06	0.61,0.599,0.585	0.715,0.694,0.724	-0.113
ENSMUSG00000052139	Bre	chr5	+	31820477	31820672	31831084	31831159	31785577	31785672	31901054	31901164	158,114,158	212,183,189	73,82,119	259,246,243	320	200	1.10510901921e-06	0.318,0.28,0.343	0.15,0.172,0.234	0.128
ENSMUSG00000026753	Ppp6c	chr2	-	39204832	39204974	39206651	39206717	39200041	39200121	39210957	39211053	215,149,156	501,451,424	193,160,233	310,254,285	191	267	1.11038232693e-06	0.375,0.316,0.34	0.465,0.468,0.533	-0.145
ENSMUSG00000061887	Ssbp3	chr4	+	107009678	107009768	107027216	107027297	106915644	106915729	107028192	107028252	1464,1226,1204	703,612,702	1721,1907,2045	576,584,633	215	206	1.12751098005e-06	0.666,0.657,0.622	0.741,0.758,0.756	-0.103
ENSMUSG00000018882	Mrpl45	chr11	+	97323850	97323949	97325708	97325757	97321442	97321560	97326781	97326931	361,285,314	199,165,204	305,349,378	110,91,124	224	174	1.14153201701e-06	0.585,0.573,0.545	0.683,0.749,0.703	-0.144
ENSMUSG00000030852	Tacc2	chr7	+	130674601	130674739	130716702	130716839	130663015	130663141	130728522	130729828	45,56,56	182,212,244	74,64,73	127,111,146	263	262	1.14153201701e-06	0.198,0.208,0.186	0.367,0.365,0.332	-0.157
ENSMUSG00000043241	Upf2	chr2	+	5988386	5988472	6003544	6003653	5982991	5983095	6010314	6010428	198,216,190	188,150,170	260,210,273	91,109,119	211	234	1.14153201701e-06	0.539,0.615,0.553	0.76,0.681,0.718	-0.151
ENSMUSG00000026377	Nifk	chr1	+	118329352	118329564	118330605	118330662	118327624	118327733	118332343	118332478	809,627,694	391,370,368	974,835,923	290,286,275	337	182	1.14153201701e-06	0.528,0.478,0.505	0.645,0.612,0.644	-0.13
ENSMUSG00000002107	Celf2	chr2	-	6664114	6664197	6721416	6721613	6624670	6624719	6872355	6872597	125,113,102	132,114,115	112,116,141	66,47,58	322	208	1.16026993308e-06	0.38,0.39,0.364	0.523,0.615,0.611	-0.205
ENSMUSG00000031575	Ash2l	chr8	-	25817603	25817663	25818545	25818644	25815995	25817508	25819625	25819718	610,488,529	397,353,434	541,589,653	198,266,293	224	185	1.19123253914e-06	0.559,0.533,0.502	0.693,0.646,0.648	-0.131
ENSMUSG00000020585	Laptm4a	chr12	+	8931627	8931748	8935986	8936082	8921663	8922294	8936696	8936795	3902,3009,4162	5468,4410,5510	2200,2410,2455	5395,5078,5101	246	221	1.20485344986e-06	0.391,0.38,0.404	0.268,0.299,0.302	0.102
ENSMUSG00000052296	Ppp6r1	chr7	-	4641264	4641417	4641504	4641667	4641045	4641180	4641927	4642041	843,688,843	782,624,692	481,590,500	702,810,790	288	278	1.20485344986e-06	0.51,0.516,0.54	0.398,0.413,0.379	0.125
ENSMUSG00000052512	Nav2	chr7	+	49597154	49597309	49597501	49597573	49594216	49594452	49598276	49598473	789,763,808	508,491,498	555,549,713	194,199,283	280	197	1.22254279327e-06	0.522,0.522,0.533	0.668,0.66,0.639	-0.13
ENSMUSG00000017843	Ppp2r5c	chr12	+	110522490	110522690	110544074	110544185	110485738	110485952	110545594	110545687	348,380,306	402,394,414	212,278,253	437,598,487	325	236	1.30582021394e-06	0.386,0.412,0.349	0.261,0.252,0.274	0.12
ENSMUSG00000001700	Gramd3	chr18	+	56469532	56469652	56474018	56474130	56432131	56432357	56476602	56476669	250,255,189	216,176,181	229,258,245	113,115,86	245	237	1.30617920571e-06	0.528,0.584,0.503	0.662,0.685,0.734	-0.155
ENSMUSG00000002949	Timm44	chr8	-	4268299	4268380	4269854	4270025	4267863	4268013	4274136	4274232	406,348,372	362,328,308	340,355,344	512,556,524	296	206	1.33119313229e-06	0.438,0.425,0.457	0.316,0.308,0.314	0.127
ENSMUSG00000051768	Xrcc1	chr7	+	24567809	24567926	24570215	24570309	24567313	24567572	24570448	24570578	560,496,510	659,463,600	435,448,638	767,993,999	242	219	1.34851834486e-06	0.435,0.492,0.435	0.339,0.29,0.366	0.122
ENSMUSG00000042029	Ncapg2	chr12	+	116425778	116425904	116426575	116426755	116424621	116424714	116427655	116427808	137,126,114	209,154,169	57,34,40	160,121,119	251	305	1.35602536651e-06	0.443,0.499,0.45	0.302,0.255,0.29	0.182
ENSMUSG00000029817	Tra2a	chr6	-	49248985	49249174	49252381	49252515	49245475	49246964	49263837	49264033	1084,961,928	2468,2091,1939	586,740,678	2130,2237,2698	259	314	1.39431547205e-06	0.347,0.358,0.367	0.25,0.286,0.234	0.101
ENSMUSG00000035392	Dennd1a	chr2	-	38039151	38039205	38043338	38043419	38021355	38021466	38048724	38048794	70,46,61	55,26,38	36,36,44	57,58,95	206	179	1.45715636358e-06	0.525,0.606,0.582	0.354,0.35,0.287	0.241
ENSMUSG00000028580	Pum1	chr4	+	130719172	130719351	130730277	130730548	130718153	130718262	130741462	130741556	601,617,541	413,335,317	357,344,413	372,380,399	304	396	1.50063311713e-06	0.655,0.706,0.69	0.556,0.541,0.574	0.127
ENSMUSG00000026575	Nme7	chr1	+	164328292	164328400	164332611	164332778	164312852	164312938	164340728	164340839	201,183,206	457,310,308	116,123,147	426,457,463	233	292	1.60065801345e-06	0.355,0.425,0.456	0.254,0.252,0.285	0.148
ENSMUSG00000001424	Snd1	chr6	+	28545484	28545598	28626099	28626189	28531408	28531499	28668557	28668658	846,731,744	671,510,632	668,675,748	751,895,1050	239	215	1.60216120946e-06	0.531,0.563,0.514	0.444,0.404,0.391	0.123
ENSMUSG00000040268	Plekha1	chr7	+	130900516	130900660	130902176	130902245	130896990	130897450	130904869	130904934	407,416,357	238,175,195	340,326,257	306,272,274	269	194	1.61757330383e-06	0.552,0.632,0.569	0.445,0.464,0.403	0.147
ENSMUSG00000021671	Poc5	chr13	+	96393226	96393344	96394491	96394569	96391587	96391675	96396639	96396830	136,132,118	131,102,95	66,78,64	119,117,141	243	203	1.61757330383e-06	0.464,0.519,0.509	0.317,0.358,0.275	0.181
ENSMUSG00000031634	Ufsp2	chr8	+	45980572	45980639	45983522	45983680	45980314	45980492	45984040	45984233	142,98,120	264,221,184	248,237,218	223,216,229	192	283	1.65491724594e-06	0.442,0.395,0.49	0.621,0.618,0.584	-0.165
ENSMUSG00000062078	Qk	chr17	-	10238892	10239036	10273946	10274063	10217715	10217803	10282838	10282981	1440,1298,1229	881,835,751	1523,1222,1268	594,421,521	242	269	1.6660677953e-06	0.645,0.633,0.645	0.74,0.763,0.73	-0.103
ENSMUSG00000020076	Ddx50	chr10	-	62633976	62634126	62639860	62640006	62627520	62627682	62640446	62640632	590,540,499	542,385,470	489,463,532	252,225,262	271	275	1.6708533943e-06	0.525,0.587,0.519	0.663,0.676,0.673	-0.127
ENSMUSG00000025817	Nudt5	chr2	+	5861026	5861076	5862300	5862408	5855979	5856047	5863578	5863674	390,332,360	881,713,770	393,404,394	527,458,556	175	233	1.69535819787e-06	0.371,0.383,0.384	0.498,0.54,0.485	-0.128
ENSMUSG00000018565	Elp5	chr11	-	69970560	69970742	69975039	69975260	69969492	69969588	69979829	69979910	633,469,621	927,902,992	360,430,413	1096,1111,1066	346	307	1.69862421558e-06	0.377,0.316,0.357	0.226,0.256,0.256	0.104
ENSMUSG00000029056	Pank4	chr4	+	154972148	154972230	154972468	154972569	154971372	154971554	154974629	154974785	145,132,147	162,108,173	201,226,240	97,138,97	207	226	1.69862421558e-06	0.494,0.572,0.481	0.693,0.641,0.73	-0.172
ENSMUSG00000058709	Egln2	chr7	-	27159523	27159591	27160287	27160407	27158987	27159211	27164619	27165728	505,310,398	340,257,278	249,268,220	291,340,311	245	193	1.79001606377e-06	0.539,0.487,0.53	0.403,0.383,0.358	0.137
ENSMUSG00000055204	Ankrd17	chr5	-	90232240	90232419	90233900	90234149	90230805	90230970	90238938	90239151	550,576,586	464,431,455	385,445,566	213,190,232	374	304	1.81438620806e-06	0.491,0.521,0.511	0.595,0.656,0.665	-0.131
ENSMUSG00000020048	Hsp90b1	chr10	-	86695825	86695963	86696718	86696835	86695659	86695737	86698318	86698438	5572,5171,4571	4733,4122,3715	4016,3583,3773	5139,4792,4662	242	263	1.85634881145e-06	0.561,0.577,0.572	0.459,0.448,0.468	0.112
ENSMUSG00000020326	Ccng1	chr11	-	40751439	40751518	40752103	40752357	40751260	40751359	40753807	40754068	361,328,420	145,131,165	272,266,293	212,200,192	379	204	1.85634881145e-06	0.573,0.574,0.578	0.408,0.417,0.451	0.15
ENSMUSG00000004980	Hnrnpa2b1	chr6	-	51464427	51464547	51465178	51465241	51464088	51464211	51466141	51466222	9818,9437,9025	11018,8888,8714	5849,5692,7711	8929,9252,12007	188	245	1.89236381329e-06	0.537,0.58,0.574	0.461,0.445,0.456	0.11
ENSMUSG00000019132	BC005537	chr13	+	24805861	24805984	24809885	24810020	24804781	24804958	24812636	24814013	1352,1011,1040	1511,1259,1240	723,783,815	1518,1515,1387	248	260	1.89236381329e-06	0.484,0.457,0.468	0.333,0.351,0.381	0.115
ENSMUSG00000026796	Fam129b	chr2	+	32905768	32905899	32909848	32909977	32876113	32876404	32911340	32911446	418,353,362	707,542,630	278,336,350	798,864,1030	256	254	1.91748573943e-06	0.37,0.393,0.363	0.257,0.278,0.252	0.113
ENSMUSG00000004562	Arhgef40	chr14	+	52003653	52003758	52003972	52004116	52002284	52002462	52004611	52004742	487,398,435	271,276,271	232,290,301	263,337,295	230	269	1.96167925045e-06	0.678,0.628,0.652	0.508,0.502,0.544	0.135
ENSMUSG00000063550	Nup98	chr7	-	102127763	102127907	102128943	102129101	102126449	102126592	102129815	102130082	153,148,179	197,175,179	74,85,119	159,181,287	283	269	1.98393757684e-06	0.425,0.446,0.487	0.307,0.309,0.283	0.153
ENSMUSG00000024645	Timm21	chr18	-	84949193	84949291	84949389	84949452	84948022	84948096	84951002	84951524	194,165,156	220,192,181	115,114,121	262,257,246	188	223	1.98514606005e-06	0.511,0.505,0.506	0.342,0.345,0.368	0.156
ENSMUSG00000040785	Ttc3	chr16	+	94388264	94388385	94390201	94390287	94385335	94385423	94392014	94392109	107,93,89	242,203,169	65,62,69	348,233,271	246	211	2.07264376973e-06	0.275,0.282,0.311	0.138,0.186,0.179	0.122
ENSMUSG00000027333	Smox	chr2	+	131520411	131520646	131521054	131521171	131520094	131520268	131522058	131522219	366,297,311	383,292,341	308,327,379	552,578,684	360	242	2.10872360559e-06	0.391,0.406,0.38	0.273,0.276,0.271	0.119
ENSMUSG00000010277	2610507B11Rik	chr11	+	78279708	78279915	78283058	78283158	78279046	78279204	78284099	78284282	747,630,632	614,511,536	374,367,402	531,579,473	332	225	2.12982627787e-06	0.452,0.455,0.444	0.323,0.3,0.365	0.121
ENSMUSG00000028373	Astn2	chr4	-	65992287	65992434	66059129	66059237	65950126	65950294	66185123	66185508	111,116,70	178,148,136	100,93,129	81,71,75	233	272	2.24198125831e-06	0.421,0.478,0.375	0.59,0.605,0.668	-0.196
ENSMUSG00000043015	Nemp2	chr1	+	52640828	52641060	52643121	52643236	52637364	52637480	52645260	52645486	51,28,49	51,37,48	67,53,60	24,20,22	357	240	2.25919833056e-06	0.402,0.337,0.407	0.652,0.64,0.647	-0.264
ENSMUSG00000003500	Impdh1	chr6	-	29206305	29206512	29206922	29206997	29206065	29206153	29207094	29207196	216,188,159	179,149,156	186,185,216	78,93,88	200	332	2.307310544e-06	0.667,0.677,0.629	0.798,0.768,0.803	-0.132
ENSMUSG00000027306	Nusap1	chr2	+	119643783	119643900	119647089	119647198	119639576	119639734	119648892	119651244	1345,1045,1085	808,826,725	1405,1345,1184	474,573,590	242	234	2.32490401146e-06	0.617,0.55,0.591	0.741,0.694,0.66	-0.112
ENSMUSG00000015112	Slc25a13	chr6	-	6180970	6181113	6191263	6191317	6152407	6152523	6216995	6217173	128,98,105	267,241,222	139,149,153	179,142,186	179	268	2.32490401146e-06	0.418,0.378,0.415	0.538,0.611,0.552	-0.163
ENSMUSG00000028013	Ppa2	chr3	+	133373622	133373692	133376548	133376588	133370379	133370465	133377846	133378078	402,312,346	108,72,132	262,248,314	29,34,46	195	165	2.32490401146e-06	0.759,0.786,0.689	0.884,0.861,0.852	-0.121
ENSMUSG00000024991	Eif3a	chr19	-	60781353	60781517	60781884	60782021	60779357	60779557	60782167	60782358	1025,871,889	1648,1531,1280	654,638,665	1731,1533,1768	262	289	2.35471596756e-06	0.407,0.386,0.434	0.294,0.315,0.293	0.108
ENSMUSG00000053436	Mapk14	chr17	+	28728356	28728471	28741787	28741866	28725796	28725844	28744982	28745156	652,554,573	621,537,601	380,382,399	706,660,552	240	204	2.39070178313e-06	0.472,0.467,0.448	0.314,0.33,0.381	0.121
ENSMUSG00000057177	Gsk3a	chr7	-	25231634	25231741	25231833	25231964	25230784	25230882	25233573	25233684	1527,1278,1416	1275,1118,1224	1376,1399,1569	695,809,825	256	232	2.3922571025e-06	0.52,0.509,0.512	0.642,0.61,0.633	-0.115
ENSMUSG00000000441	Raf1	chr6	-	115626290	115626408	115626711	115626839	115623463	115623548	115626938	115626966	948,847,881	1141,985,933	938,877,961	665,645,644	253	243	2.42348449308e-06	0.444,0.452,0.476	0.575,0.566,0.589	-0.119
ENSMUSG00000027333	Smox	chr2	+	131520411	131520646	131520921	131521171	131520094	131520268	131522058	131522219	366,297,311	379,298,343	308,327,379	555,576,685	360	375	2.42348449308e-06	0.501,0.509,0.486	0.366,0.372,0.366	0.131
ENSMUSG00000002107	Celf2	chr2	-	6664114	6664197	6721416	6721613	6624670	6624719	6962378	6962414	42,32,34	132,115,115	44,48,40	64,47,56	322	208	2.49200646297e-06	0.17,0.152,0.16	0.308,0.397,0.316	-0.18
ENSMUSG00000004665	Cnn2	chr10	+	79991359	79991481	79992272	79992339	79988583	79988740	79992442	79992580	818,614,919	664,488,730	762,872,967	392,412,459	247	192	2.54062711201e-06	0.489,0.494,0.495	0.602,0.622,0.621	-0.122
ENSMUSG00000109336	Samd4b	chr7	-	28403619	28403743	28403863	28404062	28401823	28401907	28405488	28405607	384,282,336	466,463,457	140,181,180	451,395,382	324	249	2.54062711201e-06	0.388,0.319,0.361	0.193,0.26,0.266	0.116
ENSMUSG00000041769	Ppp2r2d	chr7	+	138868409	138868507	138870389	138870502	138846594	138846704	138872873	138873051	123,106,120	328,258,329	116,134,125	155,184,172	223	238	2.57155177876e-06	0.286,0.305,0.28	0.444,0.437,0.437	-0.149
ENSMUSG00000038028	Tigar	chr6	-	127089192	127089303	127091183	127091261	127085115	127088302	127092620	127092742	86,51,73	66,59,55	72,88,93	24,26,30	203	236	2.65055942916e-06	0.602,0.501,0.607	0.777,0.797,0.783	-0.216
ENSMUSG00000021177	Tdp1	chr12	+	99935004	99935107	99945239	99945348	99915449	99915557	99954962	99955219	299,219,292	312,278,288	204,211,237	390,440,417	228	234	2.66652464607e-06	0.496,0.447,0.51	0.349,0.33,0.368	0.135
ENSMUSG00000002222	Rmnd5a	chr6	-	71413249	71413350	71414784	71414919	71399126	71399293	71429017	71429160	488,426,408	477,430,394	244,206,234	418,453,336	260	226	2.72382941189e-06	0.471,0.463,0.474	0.337,0.283,0.377	0.137
ENSMUSG00000048402	Gli2	chr1	-	118866571	118866757	119002039	119002206	118855435	118855637	119053301	119053339	103,127,121	188,182,185	71,100,69	211,268,270	292	311	2.78785302164e-06	0.368,0.426,0.411	0.264,0.284,0.214	0.148
ENSMUSG00000031835	Mbtps1	chr8	-	119510253	119510384	119513873	119514000	119508155	119508975	119515577	119515709	1497,1169,1341	1235,1182,1260	1577,1655,1750	841,1101,954	252	256	2.78975375465e-06	0.552,0.501,0.52	0.656,0.604,0.651	-0.113
ENSMUSG00000035297	Cops4	chr5	+	100541536	100541652	100543838	100543923	100537297	100537468	100547303	100547780	886,611,745	801,759,774	543,570,619	1021,993,950	241	210	2.81616913742e-06	0.491,0.412,0.456	0.317,0.333,0.362	0.116
ENSMUSG00000000028	Cdc45	chr16	-	18786768	18786852	18786929	18787068	18785072	18785191	18793177	18793339	537,440,456	304,211,287	748,755,763	208,266,265	264	209	2.82798393586e-06	0.583,0.623,0.557	0.74,0.692,0.695	-0.121
ENSMUSG00000030849	Fgfr2	chr7	-	130218997	130219121	130228622	130228792	130200982	130201173	130241199	130241277	1673,1424,1636	2537,2229,2568	1903,1554,1755	1688,1676,1749	295	249	2.82798393586e-06	0.358,0.35,0.35	0.488,0.439,0.459	-0.109
ENSMUSG00000038416	Cdc16	chr8	+	13768560	13768634	13769376	13769502	13767537	13767587	13771297	13771450	580,603,575	901,704,717	326,295,311	625,698,711	199	251	2.85125771492e-06	0.448,0.519,0.503	0.397,0.348,0.356	0.123
ENSMUSG00000026134	Prim2	chr1	-	33464052	33464121	33480457	33480540	33453809	33454304	33484681	33484808	196,153,156	168,164,173	103,88,110	187,190,204	208	194	2.86467077418e-06	0.521,0.465,0.457	0.339,0.302,0.335	0.156
ENSMUSG00000025607	Copg2	chr6	-	30894846	30894927	30895541	30895594	30890600	30890672	30896660	30896794	198,142,139	361,336,316	151,137,141	168,169,152	178	206	3.07189170873e-06	0.388,0.328,0.337	0.51,0.484,0.518	-0.153
ENSMUSG00000024875	Yif1a	chr19	+	5091540	5091696	5092128	5092222	5091367	5091425	5092301	5092879	276,203,275	282,187,251	132,132,186	275,269,260	281	219	3.08878847364e-06	0.433,0.458,0.461	0.272,0.277,0.358	0.148
ENSMUSG00000037935	Smarce1	chr11	-	99225037	99225142	99228274	99228318	99220654	99220735	99228496	99228548	711,738,630	719,637,681	648,1050,628	341,476,461	169	230	3.21092844595e-06	0.574,0.612,0.557	0.721,0.75,0.65	-0.126
ENSMUSG00000001472	Tcf25	chr8	+	123398515	123398606	123399264	123399344	123397982	123398141	123400624	123400697	607,571,564	771,710,728	377,420,509	782,903,1024	216	205	3.24630746914e-06	0.428,0.433,0.424	0.314,0.306,0.321	0.115
ENSMUSG00000030313	Dennd5b	chr6	-	149054899	149055087	149068049	149068716	149044482	149045019	149080805	149080915	38,43,30	34,36,27	44,49,38	13,11,7	792	313	3.33392790666e-06	0.306,0.321,0.305	0.572,0.638,0.682	-0.32
ENSMUSG00000030978	Rrm1	chr7	+	102460629	102460851	102461606	102461683	102460290	102460440	102463645	102463781	1967,1675,1751	1670,1521,1701	2181,2575,2578	1253,1401,1591	347	202	3.48031114825e-06	0.407,0.391,0.375	0.503,0.517,0.485	-0.111
ENSMUSG00000032534	Cep63	chr9	-	102613294	102613417	102615274	102615370	102607325	102607439	102618810	102618988	215,189,194	270,206,219	309,261,269	155,148,208	221	248	3.52815363125e-06	0.472,0.507,0.499	0.691,0.664,0.592	-0.156
ENSMUSG00000036817	Sun1	chr5	+	139230772	139230838	139231126	139231237	139229752	139229944	139233470	139233569	113,118,109	188,162,196	161,150,194	106,145,91	191	236	3.57374410978e-06	0.426,0.474,0.407	0.652,0.561,0.725	-0.21
ENSMUSG00000043962	Thrap3	chr4	-	126167469	126167665	126171693	126171881	126166930	126167074	126173443	126173528	1493,1485,1406	1558,1479,1382	1045,1275,1376	1653,1981,2241	313	321	3.61410751821e-06	0.496,0.507,0.511	0.393,0.398,0.386	0.112
ENSMUSG00000026761	Orc4	chr2	-	48909265	48909333	48909418	48909514	48905413	48905599	48910185	48910245	350,269,285	208,192,209	444,418,406	160,163,158	221	193	3.73354397375e-06	0.595,0.55,0.544	0.708,0.691,0.692	-0.134
ENSMUSG00000000399	Ndufa9	chr6	-	126840497	126840639	126842120	126842212	126836218	126836321	126844307	126844405	578,597,590	941,907,1009	722,731,896	658,699,1024	217	267	3.84753325427e-06	0.43,0.447,0.418	0.574,0.563,0.518	-0.12
ENSMUSG00000058594	Fbxo18	chr2	-	11759928	11760023	11760480	11760573	11758279	11758448	11762830	11763021	331,254,287	298,264,270	314,302,280	196,166,124	218	220	3.90086727636e-06	0.529,0.493,0.518	0.618,0.647,0.695	-0.14
ENSMUSG00000098374	Gm28043	chr17	+	29698637	29698729	29699219	29699288	29697948	29698071	29700233	29700281	225,255,281	168,146,126	131,147,159	158,170,191	217	194	3.99513245981e-06	0.545,0.61,0.666	0.426,0.436,0.427	0.177
ENSMUSG00000004789	Dlst	chr12	+	85129791	85129865	85130459	85130543	85128310	85128441	85130896	85131064	392,297,359	659,564,628	268,331,322	892,917,903	199	209	4.04292382093e-06	0.385,0.356,0.375	0.24,0.275,0.272	0.11
ENSMUSG00000078484	Klhl17	chr4	-	156230504	156230686	156230900	156230974	156229043	156230262	156231084	156231173	54,36,45	103,71,102	25,34,44	138,187,183	199	307	4.08605043918e-06	0.447,0.439,0.405	0.218,0.219,0.271	0.194
ENSMUSG00000032582	Rbm6	chr9	-	107833433	107833507	107860348	107860459	107800698	107800773	107872648	107872821	331,332,268	166,165,136	395,542,350	96,101,123	236	199	4.08605043918e-06	0.627,0.629,0.624	0.776,0.819,0.706	-0.14
ENSMUSG00000032116	Stt3a	chr9	-	36763336	36763397	36765053	36765180	36759202	36759324	36767549	36767679	511,447,396	419,270,324	284,233,345	351,353,404	252	186	4.14812024791e-06	0.474,0.55,0.474	0.374,0.328,0.387	0.136
ENSMUSG00000006390	Elovl1	chr4	+	118430714	118430905	118431062	118431143	118430495	118430555	118431265	118431322	369,282,292	182,164,182	408,355,349	105,110,128	316	206	4.27667545894e-06	0.569,0.529,0.511	0.717,0.678,0.64	-0.142
ENSMUSG00000022199	Slc22a17	chr14	-	54907885	54908103	54908501	54908647	54907518	54907630	54908822	54908988	189,149,188	491,488,548	132,130,124	660,649,685	271	343	4.35070843506e-06	0.328,0.279,0.303	0.202,0.202,0.186	0.107
ENSMUSG00000022536	Glyr1	chr16	-	5030184	5030241	5031886	5031973	5029502	5029553	5036235	5036475	676,560,630	307,217,250	368,446,395	293,285,270	212	182	4.38534833768e-06	0.654,0.689,0.684	0.519,0.573,0.557	0.126
ENSMUSG00000020914	Top2a	chr11	-	98995243	98995378	98995680	98995724	98994206	98994406	98995849	98995973	773,714,680	2717,2556,2736	735,793,1134	1792,2006,2369	169	260	4.68466113584e-06	0.304,0.301,0.277	0.387,0.378,0.424	-0.102
ENSMUSG00000037475	Thoc2	chrX	-	41807033	41807171	41812458	41812494	41806644	41806714	41813949	41814008	105,119,86	333,308,310	91,64,59	439,415,411	161	263	4.68902727661e-06	0.34,0.387,0.312	0.253,0.201,0.19	0.132
ENSMUSG00000026708	Cenpl	chr1	+	161074756	161074930	161078228	161078480	161070712	161071356	161082907	161086720	232,205,214	144,146,155	243,238,210	98,80,70	299	377	4.68902727661e-06	0.67,0.639,0.635	0.758,0.79,0.791	-0.132
ENSMUSG00000028961	Pgd	chr4	-	149161628	149161694	149165049	149165229	149160834	149160953	149166006	149166082	443,390,342	437,374,410	278,325,332	489,519,630	305	191	4.70407411185e-06	0.388,0.395,0.343	0.263,0.282,0.248	0.111
ENSMUSG00000025184	R3hcc1l	chr19	+	42576025	42576201	42582824	42582920	42562551	42564341	42583402	42583543	202,199,141	152,146,181	81,103,69	180,169,172	301	221	4.710428691e-06	0.494,0.5,0.364	0.248,0.309,0.228	0.191
ENSMUSG00000031328	Flna	chrX	-	74228759	74228921	74229018	74229192	74228320	74228524	74229380	74229509	1845,1815,1898	2383,2428,2470	712,908,1019	1460,1815,2153	299	287	4.76980229475e-06	0.426,0.418,0.424	0.319,0.324,0.312	0.104
ENSMUSG00000029208	Guf1	chr5	+	69566360	69566504	69567127	69567261	69565429	69565562	69568395	69568497	183,140,177	132,128,106	227,271,250	76,87,107	269	259	4.80317109152e-06	0.572,0.513,0.617	0.742,0.75,0.692	-0.161
ENSMUSG00000062270	Morf4l1	chr9	-	90103654	90103771	90107234	90107302	90102299	90102386	90110125	90110172	99,73,100	275,245,277	83,68,75	474,389,432	193	242	4.89491562018e-06	0.311,0.272,0.312	0.18,0.18,0.179	0.119
ENSMUSG00000020022	Ndufa12	chr10	+	94199949	94200032	94203287	94203375	94199003	94199130	94220680	94220948	881,975,840	815,596,681	1170,2054,1328	602,692,638	208	213	4.90017859105e-06	0.525,0.626,0.558	0.666,0.752,0.681	-0.13
ENSMUSG00000029328	Hnrnpdl	chr5	-	100036861	100036976	100037084	100037216	100036480	100036651	100037567	100037729	2299,1994,2251	1420,1223,1315	3140,2486,2928	814,1157,1007	257	240	4.90205244197e-06	0.602,0.604,0.615	0.783,0.667,0.731	-0.12
ENSMUSG00000043384	Gprasp1	chrX	+	135796948	135797037	135797552	135797629	135796141	135796336	135797787	135797864	62,66,59	111,169,124	54,68,73	53,50,78	214	202	5.02847894078e-06	0.345,0.269,0.31	0.49,0.562,0.469	-0.199
ENSMUSG00000027763	Mbnl1	chr3	+	60614682	60614736	60615619	60615773	60613262	60613520	60622145	60622240	60,45,45	78,47,55	46,51,60	141,156,142	179	279	5.04685020655e-06	0.545,0.599,0.56	0.337,0.338,0.397	0.211
ENSMUSG00000038252	Ncapd2	chr6	-	125174224	125174358	125176142	125176227	125173779	125173912	125176651	125176738	708,644,725	1091,871,961	329,346,417	702,816,976	210	259	5.07752565242e-06	0.445,0.477,0.482	0.366,0.343,0.345	0.117
ENSMUSG00000021242	Npc2	chr12	-	84760719	84760892	84765276	84765384	84754559	84757212	84772785	84773112	1778,1082,1570	1752,1393,1633	1650,1697,1828	1221,1124,1270	233	298	5.10259524194e-06	0.565,0.498,0.551	0.633,0.659,0.648	-0.109
ENSMUSG00000024068	Spast	chr17	+	74356085	74356169	74359253	74359349	74351949	74352036	74367247	74367435	235,247,208	427,351,354	145,150,119	382,408,405	209	221	5.15796361298e-06	0.368,0.427,0.383	0.286,0.28,0.237	0.125
ENSMUSG00000018583	G3bp1	chr11	+	55497650	55497762	55498557	55498667	55496143	55496245	55499458	55504838	3300,2650,2929	2441,2092,2370	3616,3547,3695	1665,1801,2006	237	235	5.15853199558e-06	0.573,0.557,0.551	0.683,0.661,0.646	-0.103
ENSMUSG00000022110	Sucla2	chr14	+	73568861	73569024	73579355	73579484	73568633	73568733	73581678	73581817	861,822,783	699,596,657	952,772,814	396,440,399	288	254	5.16075156867e-06	0.521,0.549,0.512	0.68,0.607,0.643	-0.116
ENSMUSG00000024360	Etf1	chr18	-	34908041	34908197	34909142	34909272	34907614	34907679	34909744	34909935	1376,996,1252	1537,1293,1412	994,754,878	1677,1524,1646	255	281	5.18971815307e-06	0.497,0.459,0.494	0.395,0.353,0.37	0.111
ENSMUSG00000029864	Gstk1	chr6	+	42247483	42247584	42247733	42247769	42246810	42246939	42249378	42249495	288,266,287	223,209,221	221,178,247	307,266,306	226	161	5.24704813787e-06	0.479,0.476,0.481	0.339,0.323,0.365	0.136
ENSMUSG00000035293	G2e3	chr12	+	51363416	51363546	51365254	51365559	51363185	51363310	51367774	51367956	431,370,278	255,209,234	279,263,218	97,81,86	255	430	5.35258963431e-06	0.74,0.749,0.667	0.829,0.846,0.81	-0.11
ENSMUSG00000037098	Rab11fip3	chr17	-	26008854	26008890	26011996	26012131	26004550	26004644	26013773	26013917	61,77,79	119,135,151	67,82,91	67,66,74	260	161	5.45983649813e-06	0.241,0.261,0.245	0.382,0.435,0.432	-0.167
ENSMUSG00000005883	Spo11	chr2	+	172984871	172984938	172985396	172985505	172984015	172984104	172985903	172985990	7,8,7	20,11,14	49,48,59	20,23,19	192	234	5.45983649813e-06	0.299,0.47,0.379	0.749,0.718,0.791	-0.37
ENSMUSG00000054309	Cpsf3	chr12	+	21305302	21305455	21306772	21306881	21302358	21302505	21307992	21308091	672,606,641	720,533,618	365,417,525	586,674,796	278	234	5.84627782957e-06	0.44,0.489,0.466	0.344,0.342,0.357	0.117
ENSMUSG00000042167	Papd4	chr13	-	93154924	93155061	93159644	93159688	93150683	93150775	93167925	93168054	87,67,70	702,573,688	95,94,80	453,391,387	169	262	5.91410197844e-06	0.161,0.153,0.136	0.245,0.272,0.243	-0.103
ENSMUSG00000032293	Ireb2	chr9	+	54883896	54884115	54886489	54886673	54882318	54882456	54887267	54887407	369,292,285	344,292,305	229,221,223	127,126,123	344	309	5.92923252216e-06	0.491,0.473,0.456	0.618,0.612,0.62	-0.143
ENSMUSG00000038683	Pak1ip1	chr13	+	41008885	41008938	41009218	41009364	41008210	41008285	41009447	41009545	226,172,179	380,307,381	207,257,287	242,280,271	178	271	5.97775617363e-06	0.475,0.46,0.417	0.566,0.583,0.617	-0.138
ENSMUSG00000007039	Ddah2	chr17	+	35060832	35060906	35061004	35061124	35060602	35060702	35061475	35061599	1808,1467,1830	1981,1659,2078	1175,1261,1249	815,961,865	199	245	6.30487770304e-06	0.529,0.521,0.52	0.64,0.618,0.64	-0.109
ENSMUSG00000021629	Slc30a5	chr13	-	100806533	100806760	100811305	100811435	100803861	100803990	100812647	100812805	273,249,253	305,301,347	280,257,340	560,564,701	255	352	6.48622264159e-06	0.553,0.533,0.502	0.408,0.386,0.401	0.131
ENSMUSG00000032067	Pts	chr9	-	50522528	50522599	50524722	50524779	50521617	50522336	50525261	50525284	155,145,150	410,345,356	138,142,95	594,547,504	182	196	6.89872768512e-06	0.289,0.312,0.312	0.2,0.218,0.169	0.109
ENSMUSG00000032411	Tfdp2	chr9	+	96297626	96297770	96300371	96300440	96294964	96295127	96306799	96306951	191,138,161	189,147,149	105,81,76	170,163,163	269	194	6.92699035399e-06	0.422,0.404,0.438	0.308,0.264,0.252	0.147
ENSMUSG00000028975	Pex14	chr4	-	148970549	148970635	148984036	148984165	148967523	148967626	149041720	149041805	363,244,230	210,145,177	375,383,399	136,122,157	254	211	7.05324378444e-06	0.589,0.583,0.519	0.696,0.723,0.679	-0.136
ENSMUSG00000001418	Glmp	chr3	+	88325676	88325931	88326114	88326312	88325081	88325201	88326410	88326629	320,283,313	521,431,449	186,212,207	478,497,593	380	323	7.05574122775e-06	0.343,0.358,0.372	0.249,0.266,0.229	0.11
ENSMUSG00000021218	Gdi2	chr13	+	3550988	3551088	3554411	3554546	3548862	3548970	3556313	3556512	1821,1498,1567	3341,2797,2983	1498,1714,1575	1956,1916,1898	225	260	7.12448494097e-06	0.386,0.382,0.378	0.469,0.508,0.49	-0.107
ENSMUSG00000038546	Ranbp9	chr13	-	43436089	43436142	43461711	43461823	43434813	43434981	43480411	43480973	198,200,185	116,133,138	194,216,186	72,68,63	237	178	7.22563334553e-06	0.562,0.53,0.502	0.669,0.705,0.689	-0.156
ENSMUSG00000022685	Parn	chr16	-	13566569	13566738	13603027	13603102	13541054	13541248	13606147	13606234	185,156,140	361,299,353	220,254,282	284,313,313	200	294	7.45225006552e-06	0.43,0.434,0.368	0.532,0.544,0.57	-0.138
ENSMUSG00000020257	Wdr82	chr9	+	106180565	106180632	106184179	106184296	106176676	106176710	106184682	106184838	422,358,313	968,835,777	506,521,422	704,683,719	192	242	7.70285088606e-06	0.355,0.351,0.337	0.475,0.49,0.425	-0.116
ENSMUSG00000025272	Tro	chrX	-	150645693	150646119	150649547	150649655	150645307	150645521	150650433	150650548	100,87,91	146,134,165	17,24,37	76,96,117	233	551	7.70983998154e-06	0.618,0.606,0.566	0.346,0.372,0.428	0.215
ENSMUSG00000028622	Mrpl37	chr4	-	107057371	107057575	107060482	107060640	107055873	107056104	107061882	107062068	740,724,640	455,359,465	666,675,781	212,238,323	283	329	7.70983998154e-06	0.654,0.701,0.615	0.785,0.767,0.738	-0.107
ENSMUSG00000039231	Suv39h1	chrX	-	8070587	8071250	8072322	8072468	8063910	8064057	8074115	8074258	189,147,134	284,301,269	102,121,102	335,394,355	271	788	7.70983998154e-06	0.659,0.587,0.592	0.47,0.472,0.455	0.147
ENSMUSG00000002980	Bcam	chr7	-	19766688	19766759	19766835	19767061	19765612	19765709	19768451	19768573	2948,2784,3162	2019,1780,2052	1805,2006,2087	1732,2005,2264	351	196	7.76236504289e-06	0.449,0.466,0.463	0.368,0.358,0.34	0.104
ENSMUSG00000028416	Bag1	chr4	-	40939076	40939184	40941524	40941638	40937131	40937194	40943624	40943707	1683,1387,1413	1704,1547,1631	1112,1138,1429	2008,1888,2324	239	233	7.97934811535e-06	0.491,0.466,0.458	0.351,0.37,0.375	0.106
ENSMUSG00000030835	Nomo1	chr7	+	46072497	46072639	46076074	46076158	46070774	46070902	46078025	46078136	369,299,364	238,188,193	343,485,571	110,198,175	267	209	8.17721239217e-06	0.548,0.555,0.596	0.709,0.657,0.719	-0.129
ENSMUSG00000025862	Stag2	chrX	+	42201854	42201994	42211077	42211242	42149316	42149685	42217334	42217431	78,78,52	503,392,399	68,97,56	243,241,200	265	290	8.26121857571e-06	0.145,0.179,0.125	0.234,0.306,0.235	-0.109
ENSMUSG00000064090	Vrk2	chr11	-	26498916	26499049	26534210	26534303	26489772	26489893	26535536	26535642	104,96,91	137,112,95	121,108,133	67,68,73	218	258	8.43349211187e-06	0.473,0.504,0.531	0.681,0.653,0.683	-0.17
ENSMUSG00000002006	Pdzd4	chrX	-	73798757	73798848	73799833	73800087	73798193	73798292	73824281	73824969	90,68,63	91,58,60	49,45,57	87,121,110	379	216	8.59383922402e-06	0.36,0.401,0.374	0.243,0.175,0.228	0.163
ENSMUSG00000026361	Cdc73	chr1	-	143609369	143609511	143615302	143615403	143598799	143608557	143617278	143617440	314,313,328	528,521,587	183,159,151	543,458,431	226	267	8.59648649748e-06	0.413,0.415,0.398	0.285,0.291,0.293	0.119
ENSMUSG00000040479	Dgkz	chr2	-	91944021	91944099	91944373	91944469	91942627	91942684	91944760	91944869	402,319,382	261,252,247	424,512,488	192,169,215	221	203	8.68165776049e-06	0.586,0.538,0.587	0.67,0.736,0.676	-0.124
ENSMUSG00000024392	Bag6	chr17	+	35144945	35144999	35145136	35145239	35144598	35144768	35145328	35145453	902,719,824	1040,914,994	900,934,1282	638,723,1045	179	228	8.68165776049e-06	0.525,0.5,0.514	0.642,0.622,0.61	-0.112
ENSMUSG00000068036	Mllt4	chr17	+	13898944	13899227	13902529	13902614	13896087	13896222	13903853	13904007	533,507,527	501,470,477	314,407,473	175,217,269	408	210	8.69658973107e-06	0.354,0.357,0.363	0.48,0.491,0.475	-0.124
ENSMUSG00000024120	Lrpprc	chr17	-	84707093	84707178	84708087	84708162	84705898	84706041	84710290	84710406	148,145,159	284,282,279	63,97,137	319,368,370	200	210	8.74022035109e-06	0.354,0.351,0.374	0.172,0.217,0.28	0.137
ENSMUSG00000026739	Bmi1	chr2	+	18682838	18682894	18682980	18683031	18682222	18682319	18683174	18683283	252,244,205	123,100,88	365,256,214	57,69,57	181	176	8.88788867848e-06	0.666,0.703,0.694	0.862,0.783,0.785	-0.122
ENSMUSG00000046020	Pofut1	chr2	+	153248448	153248631	153249680	153249793	153243637	153243759	153259599	153259792	244,185,187	184,140,135	168,177,201	58,68,87	308	238	8.9684602653e-06	0.506,0.505,0.517	0.691,0.668,0.641	-0.157
ENSMUSG00000038005	Hpf1	chr8	+	60893700	60893860	60895460	60895650	60890450	60890536	60896737	60896836	249,207,212	731,571,629	115,191,115	781,672,790	285	315	8.98887526106e-06	0.274,0.286,0.271	0.14,0.239,0.139	0.104
ENSMUSG00000033444	Specc1l	chr10	+	75241064	75241218	75245078	75246712	75230681	75230871	75248436	75248644	275,200,196	400,372,332	137,132,119	328,442,361	279	1759	9.37408353547e-06	0.813,0.772,0.788	0.725,0.653,0.675	0.107
ENSMUSG00000032030	Cul5	chr9	-	53622781	53622943	53623634	53623810	53621857	53621976	53624157	53624281	280,168,246	431,381,365	123,142,125	423,406,411	301	287	9.4039563504e-06	0.383,0.296,0.391	0.217,0.25,0.225	0.126
ENSMUSG00000020460	Rps27a	chr11	-	29546290	29546422	29546702	29547260	29545898	29546029	29547680	29547745	748,592,689	358,223,268	856,1003,837	137,197,244	683	257	9.41717810053e-06	0.44,0.5,0.492	0.702,0.657,0.563	-0.163
ENSMUSG00000029086	Prom1	chr5	-	44047497	44047618	44055877	44056083	44045519	44045583	44063125	44063184	405,359,321	443,392,390	223,182,215	399,356,426	331	246	9.5436264613e-06	0.405,0.405,0.38	0.293,0.275,0.273	0.116
ENSMUSG00000025980	Hspd1	chr1	-	55080101	55080347	55081072	55081172	55079055	55079230	55081659	55081828	2452,2108,2276	5212,4460,4666	1331,1312,1502	4415,4279,4598	225	371	9.65242158311e-06	0.437,0.438,0.446	0.332,0.336,0.35	0.101
ENSMUSG00000032582	Rbm6	chr9	-	107847267	107847337	107860348	107860459	107833433	107833507	107872648	107872821	281,283,215	200,179,196	346,505,310	140,127,144	236	195	9.95354738209e-06	0.537,0.566,0.475	0.671,0.767,0.64	-0.167
ENSMUSG00000034341	Wbp2	chr11	-	116080221	116080344	116080545	116080680	116079707	116079784	116081231	116081324	284,263,318	428,372,461	187,201,229	442,572,504	260	248	9.95804154015e-06	0.388,0.403,0.397	0.288,0.251,0.302	0.116
ENSMUSG00000021495	Fam193b	chr13	-	55550223	55550407	55555982	55556225	55542783	55543789	55564519	55564580	76,100,93	30,41,44	112,108,173	21,23,21	368	309	1.00763674212e-05	0.68,0.672,0.64	0.817,0.798,0.874	-0.166
ENSMUSG00000058835	Abi1	chr2	-	22971082	22971259	22994522	22994690	22962400	22962501	23039948	23040219	426,280,300	493,390,384	300,269,279	619,562,602	293	302	1.01269332667e-05	0.471,0.425,0.446	0.333,0.33,0.323	0.119
ENSMUSG00000022814	Umps	chr16	-	33959052	33959167	33960176	33960352	33954793	33956935	33961568	33962240	585,528,561	752,748,761	352,377,403	705,785,984	301	240	1.02750113431e-05	0.383,0.36,0.37	0.285,0.277,0.246	0.102
ENSMUSG00000047284	Neurl4	chr11	+	69910260	69910419	69910734	69910914	69909547	69909712	69911025	69911113	321,228,239	262,222,259	204,194,228	335,332,354	284	305	1.02930336165e-05	0.568,0.524,0.498	0.395,0.386,0.409	0.133
ENSMUSG00000021109	Hif1a	chr12	+	73936189	73936296	73937652	73937800	73932273	73932476	73939528	73939749	1093,938,987	1123,995,1022	825,843,838	559,588,509	232	273	1.05380571576e-05	0.534,0.526,0.532	0.635,0.628,0.66	-0.11
ENSMUSG00000033014	Trim33	chr3	+	103331609	103331807	103337398	103337531	103330079	103330244	103339279	103339343	510,453,420	490,459,458	521,456,436	250,285,306	323	258	1.08933596319e-05	0.454,0.441,0.423	0.625,0.561,0.532	-0.133
ENSMUSG00000025203	Scd2	chr19	+	44294903	44295186	44298039	44298170	44293675	44294411	44299608	44299814	4035,3422,3428	2210,1758,1893	3001,2917,3210	1011,1004,1191	408	256	1.11122610435e-05	0.534,0.55,0.532	0.651,0.646,0.628	-0.103
ENSMUSG00000002052	Supt6	chr11	-	78208049	78208237	78208851	78209018	78207027	78207769	78209101	78209179	477,499,471	571,550,703	331,335,396	549,791,911	292	313	1.11236946344e-05	0.472,0.493,0.418	0.393,0.312,0.318	0.12
ENSMUSG00000022682	Rrn3	chr16	+	13789532	13789592	13790620	13790684	13788959	13789089	13791919	13791989	231,219,222	203,173,167	142,95,97	172,202,210	185	189	1.11790582232e-05	0.538,0.564,0.576	0.458,0.325,0.321	0.191
ENSMUSG00000030714	Sgf29	chr7	+	126661051	126661148	126663928	126664004	126649308	126649477	126664915	126664988	161,164,149	148,126,150	152,169,212	66,76,109	222	201	1.11790582232e-05	0.496,0.541,0.474	0.676,0.668,0.638	-0.157
ENSMUSG00000039599	Fam149b	chr14	+	20359754	20359916	20363262	20363450	20358023	20358140	20381748	20381821	204,177,162	109,117,88	203,218,169	57,52,63	287	313	1.11928942672e-05	0.671,0.623,0.668	0.795,0.821,0.745	-0.133
ENSMUSG00000052833	Sae1	chr7	-	16330612	16330682	16359035	16359141	16327049	16327929	16366806	16366906	2513,1994,2129	1299,1304,1374	1686,1767,1862	632,689,745	231	195	1.13887734722e-05	0.62,0.563,0.567	0.692,0.684,0.678	-0.101
ENSMUSG00000031921	Terf2	chr8	-	107081092	107081239	107094821	107094952	107079368	107079469	107095928	107096024	208,126,213	344,210,256	112,112,121	273,316,354	256	272	1.14434835647e-05	0.391,0.389,0.469	0.304,0.274,0.266	0.135
ENSMUSG00000020361	Hspa4	chr11	-	53268489	53268585	53269687	53269869	53266965	53267118	53270945	53271079	2349,2303,2218	2030,1642,1695	1856,1771,1933	2179,2434,2028	307	221	1.16956139103e-05	0.454,0.502,0.485	0.38,0.344,0.407	0.103
ENSMUSG00000027804	Ppid	chr3	+	79599051	79599158	79600257	79600399	79598791	79598914	79602271	79602358	900,715,755	1092,983,1037	1188,1453,1385	1057,1161,1178	232	267	1.18388751093e-05	0.487,0.456,0.456	0.564,0.59,0.575	-0.11
ENSMUSG00000020706	Ftsj3	chr11	-	106253288	106253404	106253481	106253676	106253080	106253185	106253761	106253861	413,386,378	524,514,543	190,235,235	462,486,515	320	241	1.27581048967e-05	0.372,0.361,0.344	0.236,0.267,0.256	0.106
ENSMUSG00000021928	Ebpl	chr14	-	61342087	61342226	61347371	61347441	61339762	61341404	61360219	61360445	55,56,45	326,209,266	28,58,26	400,412,459	195	264	1.29662126424e-05	0.186,0.266,0.186	0.087,0.16,0.071	0.107
ENSMUSG00000031711	Zfp330	chr8	-	82770800	82770871	82771338	82771358	82769319	82769399	82772879	82773011	80,52,79	123,121,116	99,105,90	75,57,81	145	196	1.30748338375e-05	0.468,0.367,0.479	0.641,0.713,0.6	-0.213
ENSMUSG00000030269	Mtmr14	chr6	+	113253730	113253806	113254089	113254150	113249870	113249979	113255815	113255938	214,164,176	205,160,167	200,225,216	84,127,126	201	186	1.31447398902e-05	0.491,0.487,0.494	0.688,0.621,0.613	-0.15
ENSMUSG00000048720	Tbc1d12	chr19	+	38898868	38898986	38901308	38901415	38895986	38896069	38907771	38907852	30,27,21	82,40,54	38,36,36	26,26,26	243	232	1.32106847128e-05	0.259,0.392,0.271	0.583,0.569,0.569	-0.266
ENSMUSG00000037236	Matr3	chr18	+	35583877	35583921	35584514	35584881	35582715	35582847	35587630	35587853	1349,1092,1043	2723,2322,2200	893,891,939	2990,2557,3218	169	492	1.32106847128e-05	0.591,0.578,0.58	0.465,0.504,0.459	0.107
ENSMUSG00000017548	Suz12	chr11	+	80010557	80010643	80013363	80013595	80007512	80007562	80015142	80015236	358,318,290	833,651,742	210,212,171	794,714,739	211	357	1.34404672035e-05	0.421,0.452,0.398	0.309,0.334,0.281	0.116
ENSMUSG00000078652	Psme3	chr11	+	101319911	101320024	101320210	101320279	101319455	101319504	101320396	101320464	1497,1294,1446	605,517,489	1222,1106,1120	672,643,740	238	194	1.34573781737e-05	0.669,0.671,0.707	0.597,0.584,0.552	0.105
ENSMUSG00000033808	Tmem87a	chr2	-	120373910	120373979	120374487	120374559	120371523	120371632	120375418	120375512	84,56,79	269,175,269	100,100,80	172,145,150	197	194	1.3470024863e-05	0.235,0.24,0.224	0.364,0.404,0.344	-0.138
ENSMUSG00000032239	Rp9	chr9	-	22449801	22449863	22453778	22453870	22448310	22448854	22457372	22457502	329,289,291	287,187,274	223,278,267	338,369,399	217	187	1.34832297464e-05	0.497,0.571,0.478	0.362,0.394,0.366	0.141
ENSMUSG00000037286	Stag1	chr9	+	100737977	100738142	100776755	100776832	100712437	100712540	100786491	100786696	336,245,279	157,103,135	307,268,252	73,60,69	290	202	1.34832297464e-05	0.599,0.624,0.59	0.746,0.757,0.718	-0.136
ENSMUSG00000000085	Scmh1	chr4	+	120508085	120508212	120515073	120515274	120505283	120505513	120516885	120517077	226,180,162	306,236,241	230,263,264	186,221,193	252	326	1.37015654702e-05	0.489,0.497,0.465	0.615,0.606,0.639	-0.136
ENSMUSG00000021252	0610007P14Rik	chr12	-	85819478	85819569	85822087	85822248	85816315	85816434	85824470	85824522	469,353,368	496,460,532	248,277,305	569,526,609	286	216	1.38209142052e-05	0.417,0.367,0.343	0.248,0.285,0.274	0.107
ENSMUSG00000029466	Anapc7	chr5	+	122435518	122435661	122438128	122438246	122433383	122433537	122439318	122439515	552,418,469	626,442,570	489,569,718	369,404,471	268	243	1.38569748672e-05	0.444,0.462,0.427	0.546,0.561,0.58	-0.118
ENSMUSG00000031349	Nsdhl	chrX	+	72952842	72952971	72955071	72955214	72949164	72949311	72956336	72956439	359,301,292	288,224,317	276,262,335	138,135,144	254	268	1.39745432713e-05	0.568,0.586,0.493	0.678,0.672,0.711	-0.138
ENSMUSG00000009470	Tnpo1	chr13	-	98859762	98859988	98860640	98860793	98858385	98858557	98863707	98863876	901,809,824	904,865,806	408,368,358	623,574,636	278	351	1.41016922511e-05	0.557,0.541,0.563	0.453,0.447,0.415	0.115
ENSMUSG00000039585	Myo9a	chr9	+	59832188	59832308	59843062	59843138	59827122	59827318	59855365	59855512	74,95,70	37,33,31	48,44,30	49,45,37	245	201	1.41139506119e-05	0.621,0.703,0.649	0.446,0.445,0.399	0.228
ENSMUSG00000004798	Ulk2	chr11	-	61803641	61803787	61808061	61808199	61801482	61801563	61812717	61812778	147,121,135	170,129,160	182,185,152	103,118,94	263	271	1.42692054596e-05	0.471,0.491,0.465	0.645,0.618,0.625	-0.154
ENSMUSG00000064138	Fam172a	chr13	+	77761837	77761938	77825322	77825388	77759427	77759529	77834509	77834701	253,291,279	118,113,90	374,281,352	66,65,76	226	191	1.43148794987e-05	0.644,0.685,0.724	0.827,0.785,0.797	-0.119
ENSMUSG00000021338	Lrrc16a	chr13	-	24178206	24178257	24276456	24276554	24173615	24173675	24280560	24280716	67,53,62	49,34,36	84,95,97	22,29,19	223	176	1.47078334013e-05	0.519,0.552,0.576	0.751,0.721,0.801	-0.209
ENSMUSG00000006369	Fbln1	chr15	+	85240619	85240739	85244182	85244306	85239293	85239419	85251444	85251885	986,837,981	1054,834,958	777,932,1117	1321,1508,1584	245	249	1.51287299185e-05	0.487,0.505,0.51	0.374,0.386,0.417	0.108
ENSMUSG00000058799	Nap1l1	chr10	+	111486643	111486746	111490027	111490169	111485498	111485584	111490376	111490457	44,90,73	41,35,35	8,35,5	44,46,45	228	267	1.51630566292e-05	0.557,0.751,0.71	0.176,0.471,0.115	0.419
ENSMUSG00000004056	Akt2	chr7	+	27608622	27608753	27616240	27616369	27591745	27591879	27618207	27618319	422,380,406	761,640,674	285,412,243	888,965,717	256	254	1.52201511372e-05	0.355,0.371,0.374	0.242,0.298,0.252	0.103
ENSMUSG00000034349	Smc4	chr3	+	69025823	69025985	69027492	69027718	69024164	69024350	69027818	69027898	1038,818,745	1041,862,860	556,486,490	839,794,938	287	351	1.53917450169e-05	0.549,0.537,0.514	0.448,0.428,0.39	0.111
ENSMUSG00000024811	Tnks2	chr19	+	36884065	36884163	36885482	36885557	36881676	36881797	36887065	36887171	1198,970,1078	1107,965,901	585,482,537	771,773,753	223	200	1.55241644335e-05	0.493,0.474,0.518	0.405,0.359,0.39	0.11
ENSMUSG00000033021	Gmppa	chr1	+	75441729	75441827	75441984	75442031	75441474	75441609	75442184	75442277	299,218,220	54,41,49	336,328,367	18,29,45	223	172	1.55241644335e-05	0.81,0.804,0.776	0.935,0.897,0.863	-0.102
ENSMUSG00000035325	Sec31a	chr5	-	100405443	100405642	100407156	100407280	100404014	100404110	100408033	100408113	457,492,474	565,472,468	388,355,442	654,650,702	249	324	1.55241644335e-05	0.513,0.576,0.569	0.436,0.415,0.45	0.119
ENSMUSG00000031029	Eif3f	chr7	+	108938035	108938115	108938408	108938546	108937745	108937816	108940189	108940281	1562,1281,1374	4233,3539,3911	1996,2461,1707	2976,3210,3630	205	263	1.55241644335e-05	0.321,0.317,0.311	0.462,0.496,0.376	-0.128
ENSMUSG00000002799	Jag2	chr12	-	112916603	112916723	112916808	112916939	112916333	112916447	112920071	112920132	951,803,906	1117,991,1176	627,664,600	1245,1166,1225	256	245	1.55241644335e-05	0.449,0.437,0.424	0.325,0.353,0.319	0.104
ENSMUSG00000001472	Tcf25	chr8	+	123381399	123381561	123382526	123382601	123373855	123374064	123383324	123383443	875,831,789	513,415,457	1086,1288,1228	401,382,475	287	200	1.55939085681e-05	0.543,0.583,0.546	0.654,0.701,0.643	-0.109
ENSMUSG00000038383	Pigu	chr2	-	155301200	155301355	155314501	155314599	155299045	155299189	155328580	155328681	410,404,374	417,433,405	414,425,464	267,275,296	223	280	1.56160596694e-05	0.552,0.539,0.537	0.661,0.66,0.663	-0.119
ENSMUSG00000028089	Chd1l	chr3	-	97572560	97572709	97580978	97581177	97571034	97571067	97582716	97582870	109,115,105	212,177,210	100,64,68	278,264,249	324	274	1.58144485149e-05	0.303,0.355,0.297	0.233,0.17,0.188	0.121
ENSMUSG00000036503	Rnf13	chr3	+	57796197	57796295	57802446	57802537	57779382	57779508	57807021	57807127	230,169,167	149,116,118	290,219,257	104,74,103	223	216	1.58144485149e-05	0.599,0.585,0.578	0.73,0.741,0.707	-0.139
ENSMUSG00000032431	Crtap	chr9	-	114379909	114380055	114381585	114381714	114378039	114378123	114384695	114384867	476,417,443	619,487,602	476,500,533	315,428,459	254	271	1.58144485149e-05	0.451,0.477,0.44	0.617,0.555,0.553	-0.119
ENSMUSG00000060038	Dhps	chr8	+	85072451	85072616	85073294	85073416	85071756	85072053	85073502	85073599	215,153,184	359,280,355	217,238,213	249,209,241	290	247	1.58144485149e-05	0.338,0.318,0.306	0.426,0.492,0.429	-0.128
ENSMUSG00000027751	Supt20	chr3	+	54722520	54722640	54725969	54726075	54720405	54720461	54727568	54727696	189,120,115	392,303,336	188,271,237	320,294,302	245	231	1.58144485149e-05	0.313,0.272,0.244	0.356,0.465,0.425	-0.139
ENSMUSG00000024785	Rcl1	chr19	+	29130649	29130806	29134399	29134503	29127998	29128124	29143141	29143843	439,371,477	469,439,525	291,303,288	513,510,580	282	229	1.60941104988e-05	0.432,0.407,0.425	0.315,0.325,0.287	0.112
ENSMUSG00000022436	Sh3bp1	chr15	+	78904463	78904554	78905029	78905175	78904269	78904338	78905770	78905882	469,333,399	391,266,401	580,628,669	292,343,377	216	271	1.65427050412e-05	0.601,0.611,0.555	0.714,0.697,0.69	-0.111
ENSMUSG00000001416	Cct3	chr3	+	88299341	88299403	88302767	88302864	88297152	88297266	88305012	88305130	1086,715,801	2359,1912,2057	746,789,819	1222,1202,1318	187	222	1.66212888547e-05	0.353,0.307,0.316	0.42,0.438,0.425	-0.102
ENSMUSG00000033487	Fndc3a	chr14	-	72652015	72652091	72683633	72683771	72599065	72599142	72709717	72710003	49,66,52	59,78,82	57,63,36	31,20,21	263	201	1.6788745759e-05	0.388,0.393,0.326	0.584,0.707,0.567	-0.25
ENSMUSG00000022185	Acin1	chr14	-	54644447	54644555	54644683	54644791	54644254	54644265	54645210	54645356	1157,1194,1128	695,595,645	696,961,943	696,699,886	233	233	1.6802646392e-05	0.625,0.667,0.636	0.5,0.579,0.516	0.111
ENSMUSG00000015932	Dstn	chr2	+	143938384	143938692	143939951	143940028	143915319	143915647	143942126	143943324	6430,4777,5574	3869,3468,3796	6114,6107,6614	2666,2672,3019	433	202	1.68713263057e-05	0.437,0.391,0.407	0.517,0.516,0.505	-0.101
ENSMUSG00000032570	Atp2c1	chr9	-	105418049	105418145	105418543	105418691	105414633	105414775	105420181	105420298	421,371,383	557,637,604	429,476,467	403,448,451	273	221	1.7129419611e-05	0.38,0.32,0.339	0.463,0.462,0.456	-0.114
ENSMUSG00000074578	Zfas1	chr2	+	167065158	167065217	167065433	167065480	167063635	167063727	167065686	167065862	527,516,498	275,194,259	793,874,925	211,251,271	184	172	1.71836724619e-05	0.642,0.713,0.643	0.778,0.765,0.761	-0.102
ENSMUSG00000024527	Afg3l2	chr18	-	67428980	67429254	67431653	67431778	67425888	67426026	67434154	67434229	336,308,316	321,251,262	424,401,472	201,225,245	250	399	1.72726120248e-05	0.626,0.662,0.658	0.771,0.74,0.755	-0.107
ENSMUSG00000021111	Papola	chr12	+	105826943	105827086	105828280	105828381	105823555	105823677	105829056	105829277	1395,1185,1174	1496,1193,1304	923,852,851	1493,1424,1378	268	226	1.72905350441e-05	0.44,0.456,0.432	0.343,0.335,0.342	0.103
ENSMUSG00000000194	Gpr107	chr2	+	31177784	31177895	31178253	31178387	31176897	31176954	31183579	31183655	192,187,197	352,263,279	83,110,139	285,272,342	236	259	1.73628547362e-05	0.374,0.438,0.437	0.242,0.307,0.308	0.131
ENSMUSG00000037503	Fam168b	chr1	-	34828766	34828847	34836732	34836813	34819866	34820009	34842827	34842964	192,441,405	1089,1277,1078	107,401,33	1267,1164,1259	206	206	1.77569591097e-05	0.15,0.257,0.273	0.078,0.256,0.026	0.107
ENSMUSG00000002052	Supt6	chr11	-	78228628	78228771	78228953	78229043	78226890	78227039	78229396	78229513	284,261,277	302,362,300	141,119,215	285,247,414	215	268	1.80316197383e-05	0.54,0.473,0.535	0.381,0.375,0.393	0.133
ENSMUSG00000029229	Chic2	chr5	-	75011230	75011290	75011452	75011509	74997987	75006763	75027067	75027223	252,196,226	268,211,250	270,254,277	166,178,157	182	185	1.87477757878e-05	0.489,0.486,0.479	0.623,0.592,0.642	-0.134
ENSMUSG00000024908	Ppp6r3	chr19	-	3459360	3459480	3464544	3464695	3454932	3457051	3466492	3466599	911,812,830	828,647,656	571,593,632	757,854,730	276	245	1.89185264949e-05	0.494,0.527,0.529	0.401,0.381,0.435	0.111
ENSMUSG00000012114	Med15	chr16	-	17663376	17663496	17671544	17671673	17655677	17655805	17673068	17673398	174,149,211	203,187,238	92,151,116	230,264,256	254	245	1.94872807679e-05	0.453,0.435,0.461	0.278,0.356,0.304	0.137
ENSMUSG00000002980	Bcam	chr7	-	19766835	19767061	19768451	19768573	19766688	19766759	19770406	19770547	1850,1628,2362	3203,2834,3183	836,1100,668	2151,2502,2884	247	351	1.97753343872e-05	0.451,0.449,0.513	0.356,0.385,0.248	0.141
ENSMUSG00000074088	Snrnp40	chr4	+	130368188	130368354	130378045	130378168	130365074	130365168	130383393	130383514	1088,1015,1117	1534,1298,1315	1189,1252,1290	1014,1016,1093	291	248	1.97878473366e-05	0.377,0.4,0.42	0.5,0.512,0.501	-0.105
ENSMUSG00000074578	Zfas1	chr2	+	167063635	167063727	167065158	167065217	167062933	167063297	167065433	167065480	735,619,584	317,240,310	843,968,938	231,287,239	217	184	1.98321491965e-05	0.663,0.686,0.615	0.756,0.741,0.769	-0.101
ENSMUSG00000037544	Dlgap5	chr14	-	47410307	47410378	47411444	47411567	47407636	47407911	47411658	47411743	441,389,370	358,279,282	416,411,404	187,198,179	248	196	1.98509888751e-05	0.493,0.524,0.509	0.637,0.621,0.641	-0.124
ENSMUSG00000002107	Celf2	chr2	-	6624670	6624719	6664114	6664197	6615687	6615822	6721416	6721613	160,141,126	108,91,102	176,193,182	78,55,62	208	174	1.99234653057e-05	0.553,0.564,0.508	0.654,0.746,0.711	-0.162
ENSMUSG00000027454	Gins1	chr2	+	150912780	150912845	150916135	150916234	150909616	150909793	150917868	150917959	204,175,201	303,286,343	204,233,184	191,164,194	190	224	2.06121583244e-05	0.443,0.419,0.409	0.557,0.626,0.528	-0.147
ENSMUSG00000005846	Rsl1d1	chr16	-	11199384	11199486	11199570	11199719	11196472	11196566	11201294	11201430	1501,1281,1469	1491,1380,1397	1600,1545,1413	1002,926,1070	274	227	2.09439698868e-05	0.455,0.435,0.466	0.57,0.58,0.522	-0.105
ENSMUSG00000010097	Nxf1	chr19	+	8762311	8762495	8762682	8762836	8757072	8757259	8763532	8763616	868,677,812	828,722,668	735,593,752	1062,999,978	309	279	2.09987640728e-05	0.486,0.458,0.523	0.385,0.349,0.41	0.108
ENSMUSG00000029769	Ccdc136	chr6	+	29412901	29413087	29421990	29422097	29411247	29411385	29426624	29426948	15,11,14	4,4,7	10,12,10	0,1,0	311	232	2.14369050814e-05	0.737,0.672,0.599	1.0,0.9,1.0	-0.297
ENSMUSG00000024068	Spast	chr17	+	74374122	74374202	74375082	74375125	74373662	74373754	74377040	74377120	254,206,175	169,194,142	188,263,186	80,105,89	205	168	2.15335502124e-05	0.552,0.465,0.502	0.658,0.672,0.631	-0.147
ENSMUSG00000034377	Tulp4	chr17	+	6201699	6201834	6206890	6207057	6198671	6198852	6213383	6213608	396,302,313	316,285,239	387,296,268	163,179,116	260	292	2.17558937762e-05	0.585,0.543,0.595	0.727,0.65,0.722	-0.125
ENSMUSG00000002963	Pnkp	chr7	+	44858452	44858749	44859722	44859802	44858162	44858209	44859887	44859945	104,61,113	111,101,134	56,76,58	146,149,189	422	205	2.1884162218e-05	0.313,0.227,0.291	0.157,0.199,0.13	0.115
ENSMUSG00000014195	Dnajc7	chr11	-	100591411	100591565	100592854	100592973	100591018	100591051	100596165	100596708	1401,1076,1073	1824,1494,1461	1020,1006,1078	1992,2009,2408	244	279	2.24306227657e-05	0.468,0.452,0.456	0.369,0.364,0.339	0.101
ENSMUSG00000027285	Haus2	chr2	+	120612337	120612430	120615854	120615987	120609382	120609545	120617872	120617981	105,120,85	320,242,271	45,58,52	335,281,232	218	258	2.26318338701e-05	0.28,0.37,0.271	0.137,0.196,0.21	0.126
ENSMUSG00000021911	Parg	chr14	+	32271629	32271708	32274849	32274958	32262683	32262831	32284098	32284204	298,253,268	288,258,266	329,322,350	167,197,227	204	234	2.27632807715e-05	0.543,0.529,0.536	0.693,0.652,0.639	-0.125
ENSMUSG00000020523	Fam114a2	chr11	-	57487566	57487620	57490109	57490182	57483791	57484140	57491919	57492059	283,286,253	381,384,385	140,106,116	349,250,271	198	179	2.32157846445e-05	0.402,0.402,0.373	0.266,0.277,0.279	0.118
ENSMUSG00000044475	Ascc1	chr10	+	60007726	60007826	60012461	60012559	60004794	60004927	60013595	60013774	353,314,295	308,223,256	332,322,346	122,190,143	225	223	2.37521014151e-05	0.532,0.583,0.533	0.73,0.627,0.706	-0.138
ENSMUSG00000037262	Kin	chr2	+	10085729	10085824	10090112	10090156	10080623	10080744	10090240	10090363	128,96,132	51,51,55	56,55,57	53,46,69	220	169	2.43027073752e-05	0.658,0.591,0.648	0.448,0.479,0.388	0.194
ENSMUSG00000020457	Drg1	chr11	-	3252159	3252282	3252643	3252811	3249906	3250365	3254511	3254642	641,549,575	970,888,932	445,498,529	418,479,590	293	248	2.51753473162e-05	0.359,0.344,0.343	0.474,0.468,0.431	-0.109
ENSMUSG00000039046	Usp6nl	chr2	+	6391054	6391122	6394472	6394555	6336367	6336459	6400279	6400319	68,79,76	95,76,100	63,39,44	152,113,117	193	208	2.52685055983e-05	0.435,0.528,0.45	0.309,0.271,0.288	0.182
ENSMUSG00000034390	Cmip	chr8	+	117411260	117411422	117416214	117416256	117384957	117385008	117422844	117422907	484,334,340	249,220,228	262,320,333	91,109,122	287	167	2.65545137324e-05	0.531,0.469,0.465	0.626,0.631,0.614	-0.135
ENSMUSG00000029554	Mad1l1	chr5	-	140261497	140261584	140295786	140295848	140193913	140194058	140300214	140300329	98,108,88	200,138,194	56,50,76	206,230,271	187	212	2.69493896302e-05	0.357,0.47,0.34	0.236,0.198,0.241	0.164
ENSMUSG00000058486	Wdr91	chr6	-	34889236	34889331	34891386	34891537	34888953	34889122	34892340	34892534	95,99,78	112,109,118	71,81,74	164,171,216	276	220	2.7080078622e-05	0.403,0.42,0.345	0.257,0.274,0.215	0.141
ENSMUSG00000040811	Eml2	chr7	+	19201829	19201927	19202508	19202596	19201564	19201653	19202976	19203072	108,92,110	215,167,208	42,72,43	171,199,238	223	213	2.71705154346e-05	0.324,0.345,0.336	0.19,0.257,0.147	0.137
ENSMUSG00000002221	Paxip1	chr5	-	27759972	27760110	27761576	27761672	27759369	27759491	27765137	27765232	300,286,259	456,335,401	302,302,394	283,273,292	221	263	2.73912985762e-05	0.439,0.504,0.435	0.559,0.568,0.616	-0.122
ENSMUSG00000062234	Gak	chr5	-	108613512	108613638	108616908	108617051	108609390	108609480	108623259	108623374	195,154,183	371,337,339	134,140,126	464,387,504	268	251	2.82182043152e-05	0.33,0.3,0.336	0.213,0.253,0.19	0.103
ENSMUSG00000000171	Sdhd	chr9	-	50598760	50598905	50600547	50600664	50596337	50597250	50603737	50603849	1042,887,904	969,860,983	1108,1035,1119	686,728,691	242	270	2.82914591326e-05	0.545,0.535,0.506	0.643,0.613,0.644	-0.105
ENSMUSG00000062604	Srpk2	chr5	-	23565113	23565265	23675719	23675774	23548454	23548563	23675857	23675967	116,111,70	377,394,381	54,74,10	430,411,374	180	277	2.82914591326e-05	0.321,0.302,0.22	0.162,0.217,0.04	0.141
ENSMUSG00000035725	Prkx	chrX	-	77771246	77771342	77782037	77782301	77765348	77765406	77786127	77786296	227,189,205	207,175,166	102,92,101	150,149,171	389	221	2.82914591326e-05	0.384,0.38,0.412	0.279,0.26,0.251	0.129
ENSMUSG00000022721	Trmt2a	chr16	+	18251358	18251474	18251548	18251660	18251155	18251270	18252125	18252248	211,185,215	258,216,295	95,102,125	207,240,262	241	237	2.82914591326e-05	0.446,0.457,0.417	0.311,0.295,0.319	0.132
ENSMUSG00000041328	Pcf11	chr7	-	92663966	92664155	92665739	92665865	92663461	92663656	92669428	92669934	171,140,133	219,197,196	82,96,101	286,262,206	251	314	2.82914591326e-05	0.494,0.471,0.459	0.264,0.314,0.38	0.155
ENSMUSG00000024350	Dnajc18	chr18	-	35681919	35682029	35683217	35683324	35680765	35680938	35686667	35686853	96,74,94	80,79,93	107,126,120	57,62,43	232	235	2.91059963089e-05	0.549,0.487,0.506	0.655,0.673,0.739	-0.175
ENSMUSG00000035469	Rcbtb1	chr14	+	59223192	59223300	59224632	59224775	59221416	59221575	59226307	59226498	350,330,304	248,190,192	154,165,151	175,192,153	233	268	2.95251317631e-05	0.619,0.666,0.646	0.503,0.497,0.532	0.133
ENSMUSG00000022789	Dnm1l	chr16	-	16332000	16332132	16333828	16333949	16329802	16330009	16336852	16337015	680,545,568	565,538,509	414,354,433	594,492,628	246	257	2.95459756481e-05	0.557,0.514,0.538	0.421,0.429,0.419	0.113
ENSMUSG00000032777	Gtf3c1	chr7	-	125651062	125651156	125651862	125651925	125648396	125648569	125654466	125654579	187,140,167	467,372,409	68,91,96	270,410,461	188	219	2.95473293758e-05	0.318,0.305,0.322	0.227,0.205,0.195	0.106
ENSMUSG00000029673	Auts2	chr5	-	131461281	131461353	131466031	131466127	131460126	131460156	131470413	131470458	214,183,207	187,151,142	313,292,325	149,131,142	221	197	2.99639124985e-05	0.505,0.519,0.565	0.652,0.665,0.671	-0.133
ENSMUSG00000026608	Kctd3	chr1	-	188983206	188983294	188987515	188987631	188983009	188983126	188992562	188992753	345,291,317	227,190,193	213,280,211	220,277,260	241	213	3.07165766957e-05	0.573,0.575,0.592	0.461,0.472,0.418	0.13
ENSMUSG00000026958	Dpp7	chr2	-	25354892	25355028	25355557	25355721	25354740	25354822	25355813	25355953	31,34,25	43,35,47	11,12,21	57,74,64	289	261	3.08075832629e-05	0.394,0.467,0.324	0.148,0.128,0.229	0.227
ENSMUSG00000044252	Osbpl1a	chr18	-	12819504	12819661	12841183	12841346	12788319	12788395	12871077	12871184	85,74,87	172,131,154	102,73,116	102,77,97	288	282	3.08723990196e-05	0.326,0.356,0.356	0.495,0.481,0.539	-0.159
ENSMUSG00000021666	Gfm2	chr13	+	97155420	97155600	97160086	97160167	97155189	97155250	97161018	97161167	228,184,181	131,107,102	161,140,141	143,164,151	305	206	3.18497506745e-05	0.54,0.537,0.545	0.432,0.366,0.387	0.146
ENSMUSG00000060679	Mrps9	chr1	+	42862468	42862648	42879754	42879817	42851284	42851426	42879895	42881931	446,432,373	218,166,136	462,664,528	142,129,107	305	188	3.19005358067e-05	0.558,0.616,0.628	0.667,0.76,0.753	-0.126
ENSMUSG00000014791	Elmo3	chr8	+	105306114	105306187	105306377	105306428	105305966	105306007	105306595	105306765	67,64,46	34,40,50	59,77,69	11,22,12	198	176	3.23646943793e-05	0.637,0.587,0.45	0.827,0.757,0.836	-0.249
ENSMUSG00000029122	Evc	chr5	-	37301557	37301651	37303184	37303311	37300811	37300923	37307212	37307324	116,114,129	139,113,107	105,109,117	204,235,186	252	219	3.24971048232e-05	0.42,0.467,0.512	0.309,0.287,0.353	0.15
ENSMUSG00000003099	Ppp5c	chr7	-	17008992	17009058	17009874	17009996	17008613	17008712	17015397	17015545	806,672,748	354,254,271	751,793,849	469,484,533	247	191	3.25436475483e-05	0.638,0.672,0.681	0.553,0.559,0.552	0.109
ENSMUSG00000036893	Ehmt1	chr2	-	24840635	24840779	24847943	24848089	24839529	24839756	24852664	24852802	432,367,409	438,334,338	323,338,393	191,192,203	271	269	3.26829701432e-05	0.495,0.522,0.546	0.627,0.636,0.658	-0.119
ENSMUSG00000050875	A730017C20Rik	chr18	+	59065834	59065885	59066816	59066989	59062493	59062562	59072192	59072417	6,3,6	125,139,79	17,28,22	156,136,138	176	298	3.32205335191e-05	0.075,0.035,0.114	0.156,0.258,0.213	-0.134
ENSMUSG00000021555	Naa35	chr13	+	59608760	59608844	59609478	59609593	59608144	59608195	59612636	59612815	232,178,210	595,521,462	119,116,115	496,481,528	209	240	3.33634970136e-05	0.309,0.282,0.343	0.216,0.217,0.2	0.1
ENSMUSG00000031753	Cog4	chr8	+	110874145	110874208	110879005	110879122	110868201	110868367	110879632	110879725	172,160,204	394,304,357	65,80,113	251,308,327	188	242	3.41681747262e-05	0.36,0.404,0.424	0.25,0.251,0.308	0.126
ENSMUSG00000031398	Plxna3	chrX	+	74333546	74333675	74333745	74333846	74332967	74333150	74334224	74334348	156,122,151	94,74,89	116,134,156	36,40,43	254	226	3.42406028196e-05	0.596,0.595,0.602	0.741,0.749,0.763	-0.153
ENSMUSG00000017707	Serinc3	chr2	-	163634434	163634514	163639165	163639327	163632105	163632243	163644997	163645131	510,392,467	435,408,420	547,547,494	366,241,271	287	205	3.45545962089e-05	0.456,0.407,0.443	0.516,0.618,0.566	-0.131
ENSMUSG00000010110	Stx5a	chr19	+	8742253	8742497	8743079	8743135	8741487	8741575	8743352	8743423	220,140,205	230,161,209	119,127,112	216,214,241	369	181	3.47902601785e-05	0.319,0.299,0.325	0.213,0.225,0.186	0.106
ENSMUSG00000022771	Ppil2	chr16	-	17093010	17093086	17094882	17095043	17092684	17092791	17096004	17096080	789,634,619	504,453,407	971,972,1013	424,408,432	286	201	3.59298097891e-05	0.524,0.496,0.517	0.617,0.626,0.622	-0.109
ENSMUSG00000032803	Cdv3	chr9	-	103356279	103356439	103359875	103360018	103355949	103356026	103363974	103364051	131,179,143	189,153,141	69,105,73	216,203,149	268	285	3.59298097891e-05	0.424,0.554,0.519	0.254,0.355,0.343	0.182
ENSMUSG00000008604	Ubqln4	chr3	+	88559617	88559776	88563107	88563333	88556656	88556919	88564369	88564509	554,535,555	526,370,515	461,356,471	597,497,657	284	351	3.74414358885e-05	0.566,0.641,0.571	0.488,0.47,0.47	0.117
ENSMUSG00000019802	Sec63	chr10	+	42789299	42789414	42791178	42791291	42783441	42783541	42794774	42794836	365,330,311	453,397,401	366,364,358	282,283,270	240	238	3.79017950281e-05	0.444,0.452,0.435	0.563,0.561,0.568	-0.12
ENSMUSG00000038212	Mfsd14b	chr13	-	65075483	65075702	65078353	65078468	65074985	65075099	65081399	65081527	387,292,289	527,437,422	176,150,167	373,356,438	240	344	3.85588316318e-05	0.513,0.489,0.495	0.403,0.377,0.353	0.121
ENSMUSG00000019810	Fuca2	chr10	+	13505738	13506078	13506705	13506916	13503070	13503258	13507234	13507425	316,272,300	308,304,310	186,162,195	344,267,329	465	336	3.85755020203e-05	0.426,0.393,0.412	0.281,0.305,0.3	0.115
ENSMUSG00000031736	Crnde	chr8	-	92344852	92345039	92350690	92350754	92326386	92326462	92355687	92356120	70,78,86	234,178,160	165,178,156	209,169,203	189	312	3.89780080475e-05	0.331,0.42,0.47	0.566,0.635,0.559	-0.18
ENSMUSG00000043962	Thrap3	chr4	-	126179911	126180814	126186434	126186588	126177861	126178557	126202569	126202589	414,295,306	1420,1251,1216	195,217,278	1303,1386,1499	279	1028	3.97146505387e-05	0.518,0.465,0.481	0.355,0.366,0.406	0.112
ENSMUSG00000003199	Mpnd	chr17	+	56012415	56012492	56014940	56015109	56012270	56012343	56015207	56015278	570,550,645	1120,874,1110	309,332,355	901,891,924	202	294	3.99754600916e-05	0.426,0.478,0.458	0.333,0.352,0.359	0.106
ENSMUSG00000030180	Kdm5a	chr6	+	120374816	120374987	120381534	120381669	120368931	120369054	120382916	120383022	400,380,320	308,268,205	264,158,132	265,209,203	296	260	4.05683990399e-05	0.533,0.555,0.578	0.467,0.399,0.364	0.145
ENSMUSG00000020376	Rnf130	chr11	+	50093722	50093819	50099245	50099339	50087378	50087461	50104548	50104753	407,282,355	151,138,166	235,229,268	198,151,199	222	219	4.12109069402e-05	0.727,0.668,0.678	0.539,0.599,0.571	0.121
ENSMUSG00000026349	Ccnt2	chr1	+	127795254	127795317	127797840	127797886	127793357	127793418	127799389	127799553	168,156,118	45,54,38	154,152,125	21,15,21	188	171	4.16482907645e-05	0.773,0.724,0.739	0.87,0.902,0.844	-0.127
ENSMUSG00000020952	Scfd1	chr12	+	51422906	51423003	51426037	51426108	51415514	51415596	51427864	51427944	229,173,163	209,181,205	306,255,245	164,189,129	222	196	4.17190104104e-05	0.492,0.458,0.412	0.622,0.544,0.626	-0.143
ENSMUSG00000022701	Ccdc191	chr16	+	43943503	43943964	43944638	43944730	43938913	43939163	43946668	43946751	81,53,72	70,45,43	30,30,40	56,53,71	586	217	4.22471246881e-05	0.3,0.304,0.383	0.166,0.173,0.173	0.158
ENSMUSG00000004633	Chn2	chr6	+	54293037	54293115	54298044	54298150	54290266	54290440	54300072	54300244	72,73,70	95,74,83	29,20,28	62,86,77	203	231	4.22471246881e-05	0.463,0.529,0.49	0.347,0.209,0.293	0.211
ENSMUSG00000028034	Fubp1	chr3	+	152232394	152234570	152235467	152235604	152231876	152232022	152236606	152236826	1607,1363,1348	42,20,32	1552,2076,1754	57,80,98	2301	262	4.22484480192e-05	0.813,0.886,0.827	0.756,0.747,0.671	0.117
ENSMUSG00000024135	Srbd1	chr17	-	86126110	86126249	86127715	86127833	86120649	86120746	86130113	86130280	200,204,202	208,193,178	132,118,170	258,262,231	243	264	4.2580261784e-05	0.511,0.535,0.552	0.357,0.329,0.444	0.156
ENSMUSG00000002825	Qtrt1	chr9	+	21418283	21418422	21419290	21419366	21417271	21417387	21419438	21419548	218,234,234	144,111,160	187,174,194	178,211,214	264	201	4.33733916726e-05	0.535,0.616,0.527	0.444,0.386,0.408	0.147
ENSMUSG00000037474	Dtl	chr1	-	191558060	191558134	191561424	191561537	191556783	191556887	191563110	191563176	271,253,248	229,204,241	256,233,253	127,113,138	238	199	4.34800806912e-05	0.497,0.509,0.462	0.628,0.633,0.605	-0.133
ENSMUSG00000039735	Fnbp1l	chr3	-	122542124	122542283	122544543	122544692	122538718	122540924	122546299	122546394	1345,1133,1092	757,655,726	862,716,713	738,630,736	274	284	4.34963145917e-05	0.648,0.642,0.609	0.548,0.541,0.501	0.103
ENSMUSG00000022614	Lmf2	chr15	-	89354082	89354297	89354426	89354455	89353828	89354007	89354563	89354817	28,26,28	227,180,199	9,3,13	170,205,176	154	340	4.37298498468e-05	0.214,0.242,0.237	0.105,0.031,0.14	0.139
ENSMUSG00000002319	Ipo4	chr14	-	55629977	55630089	55630294	55630415	55629748	55629867	55630597	55630660	329,246,276	321,351,346	199,214,194	365,398,525	246	237	4.37298498468e-05	0.497,0.403,0.435	0.344,0.341,0.263	0.129
ENSMUSG00000036768	Kif15	chr9	+	122959806	122959990	122963479	122963556	122959116	122959159	122965948	122965986	261,230,205	150,89,115	239,208,233	49,56,70	309	202	4.37298498468e-05	0.532,0.628,0.538	0.761,0.708,0.685	-0.152
ENSMUSG00000019854	Reps1	chr10	+	18121032	18121218	18122434	18122530	18120164	18120229	18123024	18123173	953,714,834	582,420,448	925,911,983	352,316,379	311	221	4.44070048403e-05	0.538,0.547,0.569	0.651,0.672,0.648	-0.106
ENSMUSG00000033014	Trim33	chr3	+	103330079	103330244	103331609	103331807	103329037	103329312	103337398	103337531	474,418,407	517,424,449	343,278,286	562,481,497	290	323	4.45010143129e-05	0.505,0.523,0.502	0.405,0.392,0.391	0.114
ENSMUSG00000024948	Map4k2	chr19	+	6343103	6343176	6343460	6343523	6342743	6342786	6343801	6343883	33,29,27	19,27,28	6,14,18	35,41,40	198	188	4.48322059902e-05	0.623,0.505,0.478	0.14,0.245,0.299	0.307
ENSMUSG00000016018	Skiv2l2	chr13	-	112908894	112908997	112909815	112909914	112906984	112907116	112910909	112911034	516,448,401	361,320,337	485,433,406	200,200,210	224	228	4.49669349252e-05	0.593,0.588,0.548	0.712,0.688,0.663	-0.111
ENSMUSG00000026767	Fam188a	chr2	-	12386608	12386679	12403997	12404166	12364446	12364519	12405859	12405920	7,13,6	9,7,4	0,0,2	5,6,4	294	196	4.61553407116e-05	0.341,0.553,0.5	0.0,0.0,0.25	0.381
ENSMUSG00000004535	Tax1bp1	chr6	+	52727198	52727301	52733190	52733349	52721297	52721466	52736849	52736998	780,776,711	829,695,704	391,401,404	589,676,560	228	284	4.76863012843e-05	0.54,0.582,0.557	0.453,0.425,0.473	0.109
ENSMUSG00000039599	Fam149b	chr14	+	20358023	20358140	20359754	20359916	20356354	20356497	20363262	20363450	404,355,341	224,182,176	240,215,210	182,204,204	242	287	4.7911374172e-05	0.681,0.698,0.697	0.61,0.556,0.55	0.12
ENSMUSG00000020961	Ston2	chr12	-	91740470	91740746	91743605	91743878	91714081	91714124	91778998	91779137	111,144,115	182,169,157	166,140,110	110,117,84	398	401	4.85153514441e-05	0.381,0.462,0.425	0.603,0.547,0.569	-0.15
ENSMUSG00000039703	Nploc4	chr11	-	120409611	120409683	120411657	120411744	120408772	120408899	120413559	120413739	285,238,271	442,424,396	173,156,208	438,446,510	212	197	4.92774145809e-05	0.375,0.343,0.389	0.268,0.245,0.275	0.106
ENSMUSG00000020993	Trappc6b	chr12	-	59048122	59048206	59050267	59050385	59044252	59044346	59051640	59051708	271,211,225	271,254,250	263,241,225	156,166,152	243	209	4.94911484559e-05	0.462,0.417,0.436	0.592,0.555,0.56	-0.131
ENSMUSG00000024145	Pigf	chr17	-	87020400	87020517	87021858	87021950	87008802	87008911	87023664	87023913	243,198,197	349,281,298	131,130,132	296,311,361	217	242	4.98143979262e-05	0.437,0.44,0.424	0.33,0.318,0.29	0.121
ENSMUSG00000027353	Mcm8	chr2	+	132817704	132817788	132819602	132819685	132817073	132817245	132819978	132820128	168,141,156	186,152,180	77,90,79	156,153,189	209	208	4.99591471011e-05	0.473,0.48,0.463	0.329,0.369,0.294	0.141
ENSMUSG00000041685	Fcho2	chr13	-	98777388	98777487	98784775	98784880	98775820	98775917	98789362	98789515	146,127,114	103,83,97	99,66,62	117,113,94	230	224	5.14369455361e-05	0.58,0.598,0.534	0.452,0.363,0.391	0.169
ENSMUSG00000024013	Fgd2	chr17	+	29374010	29374103	29374846	29374978	29373383	29373414	29376827	29376974	248,207,283	373,296,324	276,311,331	250,235,269	218	257	5.15982035665e-05	0.439,0.452,0.507	0.566,0.609,0.592	-0.123
ENSMUSG00000027288	Zfp106	chr2	-	120545842	120545904	120555230	120555315	120531885	120532222	120563686	120563843	132,163,149	38,44,40	133,141,77	14,12,12	210	187	5.17985664376e-05	0.756,0.767,0.768	0.894,0.913,0.851	-0.122
ENSMUSG00000053414	Hunk	chr16	+	90472443	90472579	90475819	90475982	90464140	90464268	90481249	90481333	667,595,680	934,795,750	281,280,317	539,550,660	261	288	5.23277881318e-05	0.441,0.452,0.5	0.365,0.36,0.346	0.107
ENSMUSG00000066043	Phactr4	chr4	-	132386891	132387065	132413069	132413123	132378404	132378563	132422344	132422446	148,109,118	132,100,91	124,130,153	73,48,58	179	299	5.25907236591e-05	0.652,0.645,0.684	0.739,0.819,0.815	-0.131
ENSMUSG00000027422	Rrbp1	chr2	-	143953233	143953329	143953941	143954013	143952191	143952275	143954115	143954208	404,359,349	524,441,467	309,401,454	267,305,365	197	221	5.25907236591e-05	0.464,0.477,0.456	0.565,0.596,0.583	-0.116
ENSMUSG00000020747	Tmem94	chr11	+	115797562	115797656	115797807	115797978	115797366	115797461	115798274	115799366	252,237,268	365,335,369	210,258,276	181,240,215	219	296	5.26673597993e-05	0.483,0.489,0.495	0.611,0.592,0.634	-0.123
ENSMUSG00000032228	Tcf12	chr9	-	72000415	72000518	72015637	72015711	71943953	71944018	72109675	72109748	375,276,300	750,683,661	386,384,385	576,470,581	199	228	5.29487971569e-05	0.364,0.316,0.342	0.434,0.483,0.432	-0.109
ENSMUSG00000040850	Psme4	chr11	+	30802813	30802858	30804289	30804439	30791921	30792038	30804962	30805026	152,142,138	571,504,411	163,148,129	330,281,278	170	275	5.55380022839e-05	0.301,0.313,0.352	0.444,0.46,0.429	-0.122
ENSMUSG00000027900	Dram2	chr3	+	106555163	106555308	106561748	106561816	106552155	106552280	106566044	106566184	151,132,151	89,87,81	193,142,143	48,46,50	270	193	5.62349109684e-05	0.548,0.52,0.571	0.742,0.688,0.672	-0.154
ENSMUSG00000040785	Ttc3	chr16	+	94385335	94385423	94388264	94388385	94384783	94384934	94390201	94390263	294,236,212	380,296,267	144,122,117	307,267,245	213	246	5.69011701811e-05	0.472,0.479,0.478	0.351,0.345,0.355	0.126
ENSMUSG00000018363	Smurf2	chr11	-	106859711	106859796	106864711	106864777	106856180	106856264	106868534	106868668	324,331,317	415,342,340	433,336,298	292,251,200	191	210	5.91450143017e-05	0.462,0.516,0.506	0.62,0.595,0.621	-0.117
ENSMUSG00000037896	Rcor1	chr12	+	111093080	111093133	111097454	111097616	111081723	111081807	111099919	111100038	119,100,102	219,171,170	164,136,150	144,131,164	178	287	5.91675510461e-05	0.467,0.485,0.492	0.647,0.626,0.596	-0.142
ENSMUSG00000028883	Sema3a	chr5	+	13577587	13577629	13580991	13581149	13570145	13570237	13585068	13585136	542,523,539	1310,1136,1213	258,241,245	969,824,848	167	283	5.91983834858e-05	0.412,0.438,0.43	0.311,0.331,0.329	0.103
ENSMUSG00000023150	Ivns1abp	chr1	+	151350980	151351109	151351553	151351723	151349375	151349603	151351829	151351905	967,749,872	1186,1062,1008	508,428,563	941,908,1020	254	295	5.93959104592e-05	0.486,0.45,0.501	0.385,0.354,0.391	0.102
ENSMUSG00000022246	Rai14	chr15	-	10589258	10589345	10591586	10591615	10587837	10587924	10592071	10592250	103,94,101	86,70,72	122,180,130	61,52,48	154	212	6.07073589526e-05	0.622,0.649,0.659	0.734,0.827,0.789	-0.14
ENSMUSG00000034543	Morc2a	chr11	+	3650307	3650447	3658671	3658725	3649493	3650146	3661828	3661863	116,106,107	99,92,92	126,95,101	48,49,41	265	179	6.12481028626e-05	0.442,0.438,0.44	0.639,0.567,0.625	-0.17
ENSMUSG00000039599	Fam149b	chr14	+	20358023	20358140	20377774	20377999	20356354	20356497	20378399	20378523	297,239,257	110,98,108	183,163,147	106,124,126	242	350	6.39974810538e-05	0.796,0.779,0.775	0.714,0.655,0.628	0.118
ENSMUSG00000004798	Ulk2	chr11	-	61783536	61783715	61787428	61787637	61782005	61782124	61791433	61791583	110,97,122	128,121,133	83,70,88	54,43,43	334	304	6.48600249349e-05	0.439,0.422,0.455	0.583,0.597,0.651	-0.172
ENSMUSG00000025495	Ptdss2	chr7	+	141143092	141143175	141154352	141154467	141135308	141135410	141154556	141154702	166,100,139	233,200,216	187,169,220	137,185,189	208	240	6.53824539551e-05	0.451,0.366,0.426	0.612,0.513,0.573	-0.152
ENSMUSG00000054942	Fam73a	chr3	-	152322349	152322476	152333480	152333617	152320609	152320743	152335251	152335429	203,200,193	258,204,206	123,132,124	301,255,197	262	252	6.67580489143e-05	0.431,0.485,0.474	0.282,0.332,0.377	0.133
ENSMUSG00000057335	Cep170	chr1	-	176761350	176761500	176769232	176769526	176758396	176758517	176769712	176769870	97,100,85	148,114,106	92,97,93	71,60,57	419	275	6.71421474553e-05	0.301,0.365,0.345	0.46,0.515,0.517	-0.16
ENSMUSG00000032479	Map4	chr9	+	110071025	110071139	110072612	110072705	110068692	110068985	110078002	110078084	189,142,159	133,129,108	203,251,237	82,75,120	239	218	6.89716834429e-05	0.564,0.501,0.573	0.693,0.753,0.643	-0.15
ENSMUSG00000002006	Pdzd4	chrX	-	73798193	73798292	73799833	73800087	73796829	73796892	73824281	73824969	90,67,63	152,96,120	49,45,55	185,148,159	379	224	6.94379598545e-05	0.259,0.292,0.237	0.135,0.152,0.17	0.11
ENSMUSG00000010277	2610507B11Rik	chr11	+	78273681	78273902	78274464	78274655	78273440	78273559	78274787	78274887	629,628,640	830,713,681	438,419,375	779,672,763	346	316	7.0845563488e-05	0.409,0.446,0.462	0.339,0.363,0.31	0.102
ENSMUSG00000000823	Zfp512b	chr2	-	181586298	181586361	181586718	181586820	181585672	181585771	181587046	181587241	363,356,348	183,180,165	300,329,296	261,269,222	227	188	7.10559460385e-05	0.622,0.621,0.636	0.488,0.503,0.525	0.121
ENSMUSG00000039599	Fam149b	chr14	+	20363262	20363450	20381748	20381821	20358023	20358140	20382916	20383489	107,118,86	134,119,126	57,52,64	133,110,166	313	198	7.33357657728e-05	0.336,0.385,0.302	0.213,0.23,0.196	0.128
ENSMUSG00000030557	Mef2a	chr7	-	67268268	67268400	67295374	67295578	67265942	67266162	67316791	67316920	131,122,119	109,108,107	94,101,95	140,155,169	329	257	7.34268402298e-05	0.484,0.469,0.465	0.344,0.337,0.305	0.144
ENSMUSG00000021519	Mterf3	chr13	-	66917025	66917173	66922755	66922945	66916612	66916684	66928169	66928287	355,275,303	188,155,190	328,270,256	94,88,102	315	273	7.45145882877e-05	0.621,0.606,0.58	0.751,0.727,0.685	-0.119
ENSMUSG00000034022	Cpsf1	chr15	-	76602508	76602648	76602790	76602937	76602320	76602431	76603033	76603185	322,299,301	482,391,430	189,196,236	470,421,512	272	265	7.46412127272e-05	0.394,0.427,0.405	0.281,0.312,0.31	0.108
ENSMUSG00000018372	Cep95	chr11	+	106804992	106805121	106806235	106806429	106801462	106801578	106809191	106809301	72,65,59	87,68,68	50,42,47	102,106,120	254	319	7.47647925981e-05	0.51,0.546,0.521	0.381,0.332,0.33	0.178
ENSMUSG00000005198	Polr2a	chr11	-	69747375	69747512	69747980	69748113	69747104	69747278	69758130	69758637	326,314,302	697,693,629	266,319,303	337,410,460	258	262	7.48464820401e-05	0.322,0.315,0.328	0.445,0.441,0.401	-0.107
ENSMUSG00000031565	Fgfr1	chr8	+	25572718	25572789	25573122	25573260	25572337	25572460	25573545	25573651	154,140,141	259,205,245	265,331,248	215,279,293	196	263	7.57455092827e-05	0.444,0.478,0.436	0.623,0.614,0.532	-0.137
ENSMUSG00000022119	Rbm26	chr14	-	105153414	105153632	105154861	105154950	105152291	105152552	105159837	105159974	272,232,155	267,226,203	242,249,243	126,195,137	214	343	7.64238368142e-05	0.62,0.622,0.55	0.755,0.672,0.74	-0.125
ENSMUSG00000020454	Eif4enif1	chr11	+	3236213	3236353	3239400	3239485	3235580	3235660	3240894	3241027	615,533,614	342,345,389	606,487,561	213,197,227	265	210	7.75759783464e-05	0.588,0.55,0.556	0.693,0.662,0.662	-0.108
ENSMUSG00000032280	Tle3	chr9	+	61408279	61408330	61408765	61408918	61407353	61407473	61409274	61409416	437,328,371	742,614,704	376,437,346	992,1168,1091	176	278	7.76045997406e-05	0.482,0.458,0.454	0.374,0.371,0.334	0.105
ENSMUSG00000022772	Senp5	chr16	-	31965744	31965828	31968799	31968937	31964269	31964320	31977679	31977757	249,196,173	117,87,90	187,182,153	41,45,44	263	209	8.07655694966e-05	0.628,0.642,0.604	0.784,0.763,0.734	-0.136
ENSMUSG00000019947	Arid5b	chr10	-	68186025	68186256	68243003	68243229	68134993	68135106	68277929	68278184	56,48,54	121,95,88	30,30,56	128,147,187	351	356	8.27268771e-05	0.319,0.339,0.384	0.192,0.171,0.233	0.149
ENSMUSG00000038383	Pigu	chr2	-	155314501	155314599	155328580	155328681	155301200	155301355	155331148	155331258	548,486,475	360,289,341	501,590,510	226,209,225	226	223	8.30466347667e-05	0.6,0.624,0.579	0.686,0.736,0.691	-0.103
ENSMUSG00000022477	Aco2	chr15	+	81895169	81895428	81899128	81899221	81889297	81889434	81903475	81903634	939,933,822	636,564,598	1206,1281,1468	504,573,673	384	218	8.38595325517e-05	0.456,0.484,0.438	0.576,0.559,0.553	-0.103
ENSMUSG00000029504	Ddx51	chr5	+	110655564	110655673	110655759	110655905	110655306	110655413	110656039	110656232	160,151,185	194,109,157	95,108,114	188,187,187	234	271	8.66856515042e-05	0.489,0.616,0.577	0.369,0.401,0.414	0.166
ENSMUSG00000109865	Hspa14	chr2	-	3498021	3498183	3499206	3499311	3496563	3496719	3501047	3501138	350,298,330	834,720,747	359,337,426	539,542,613	230	287	8.70648692943e-05	0.344,0.341,0.355	0.454,0.437,0.464	-0.105
ENSMUSG00000049550	Clip1	chr5	-	123623212	123623270	123627293	123627410	123622755	123622839	123630452	123631169	77,67,68	113,92,95	66,45,45	143,142,154	242	183	8.73080969114e-05	0.34,0.355,0.351	0.259,0.193,0.181	0.138
ENSMUSG00000035248	Zcchc6	chr13	-	59784764	59784880	59785720	59785812	59782017	59782343	59785894	59785942	144,110,128	298,215,268	103,109,136	371,382,462	217	241	8.7760794823e-05	0.349,0.362,0.347	0.236,0.241,0.246	0.112
ENSMUSG00000063884	Ptcd3	chr6	-	71905097	71905143	71907652	71907689	71903425	71903494	71907793	71907846	59,38,45	137,126,123	65,60,62	80,96,73	162	171	8.7760794823e-05	0.313,0.241,0.279	0.462,0.397,0.473	-0.166
ENSMUSG00000032396	Dis3l	chr9	-	64311445	64311979	64313933	64314026	64310441	64310596	64314552	64314800	175,136,157	151,116,144	89,130,136	189,195,187	218	659	8.88795658242e-05	0.778,0.78,0.767	0.587,0.668,0.687	0.128
ENSMUSG00000020758	Itgb4	chr11	+	115991885	115991909	115993054	115993203	115991657	115991716	115993276	115993456	17,8,9	101,99,104	30,59,81	132,208,241	149	274	8.88795658242e-05	0.236,0.129,0.137	0.295,0.343,0.382	-0.173
ENSMUSG00000055320	Tead1	chr7	+	112842039	112842102	112856052	112856064	112839415	112839480	112856797	112856932	185,156,158	32,15,17	40,26,25	15,10,13	188	137	8.90484341547e-05	0.808,0.883,0.871	0.66,0.655,0.584	0.221
ENSMUSG00000039233	Tbce	chr13	-	14001109	14001178	14005142	14005283	14000057	14000117	14005787	14005852	252,232,228	94,66,94	285,277,371	59,58,61	266	194	8.90484341547e-05	0.662,0.719,0.639	0.779,0.777,0.816	-0.117
ENSMUSG00000002068	Ccne1	chr7	-	38103045	38103194	38106278	38106347	38102785	38102921	38106595	38106683	175,181,197	441,398,448	262,218,209	356,285,345	194	274	8.90484341547e-05	0.359,0.391,0.383	0.51,0.519,0.461	-0.119
ENSMUSG00000025878	Uimc1	chr13	-	55050740	55050894	55055974	55056078	55040544	55040623	55060265	55060342	117,113,126	173,174,138	110,98,79	259,224,225	229	279	8.92939119518e-05	0.452,0.442,0.527	0.341,0.348,0.3	0.144
ENSMUSG00000021264	Yy1	chr12	+	108806478	108806641	108812918	108812979	108792972	108794091	108814605	108814764	532,508,506	613,425,524	508,554,521	348,306,369	288	186	9.14470381067e-05	0.359,0.436,0.384	0.485,0.539,0.477	-0.107
ENSMUSG00000026341	Actr3	chr1	-	125411263	125411374	125416255	125416380	125408519	125408615	125418248	125418304	400,458,372	600,463,554	530,553,466	419,394,403	250	236	9.29816004828e-05	0.386,0.483,0.388	0.544,0.57,0.522	-0.126
ENSMUSG00000043909	Trp53bp1	chr2	-	121207698	121208129	121209080	121209352	121204919	121205111	121211269	121211422	399,431,398	527,535,516	199,249,250	396,439,586	397	556	9.39658739504e-05	0.515,0.53,0.519	0.413,0.443,0.374	0.111
ENSMUSG00000044150	A830080D01Rik	chrX	+	159555474	159555650	159557442	159557557	159553243	159553894	159558334	159558398	114,95,121	121,97,96	75,59,60	129,100,122	301	240	9.43023110304e-05	0.429,0.438,0.501	0.317,0.32,0.282	0.15
ENSMUSG00000030016	Zfp638	chr6	+	83954710	83954761	83958183	83958252	83953334	83953387	83959930	83959968	206,178,158	194,151,142	147,111,137	76,63,56	176	194	9.81870484875e-05	0.539,0.565,0.551	0.681,0.66,0.729	-0.138
ENSMUSG00000026275	Ppp1r7	chr1	+	93352516	93352679	93354328	93354445	93351505	93351636	93357756	93357861	636,497,489	419,381,346	469,494,508	210,226,226	288	242	9.83975431238e-05	0.561,0.523,0.543	0.652,0.647,0.654	-0.109
ENSMUSG00000031479	Vps36	chr8	+	22198897	22198966	22202273	22202344	22192808	22192966	22205666	22205781	371,261,261	426,323,378	459,511,527	431,404,374	194	196	9.84307656319e-05	0.468,0.449,0.411	0.518,0.561,0.587	-0.113
ENSMUSG00000015149	Sirt2	chr7	+	28778921	28778990	28782768	28782898	28777190	28777247	28785379	28785439	200,197,220	240,244,280	251,235,246	170,153,222	194	255	9.84453547753e-05	0.523,0.515,0.508	0.66,0.669,0.593	-0.125
ENSMUSG00000035949	Fbxw2	chr2	-	34822557	34822975	34825961	34826070	34812814	34813009	34826171	34826235	18,117,78	552,502,554	1,30,1	332,300,401	234	543	9.88067600937e-05	0.07,0.351,0.246	0.007,0.188,0.006	0.155
ENSMUSG00000043987	Cep164	chr9	-	45809703	45809908	45817977	45818089	45803172	45803328	45823645	45823764	212,182,171	163,128,125	157,154,142	66,53,64	237	330	9.90245224347e-05	0.644,0.664,0.656	0.768,0.802,0.755	-0.12
ENSMUSG00000037262	Kin	chr2	+	10085729	10085824	10090240	10090363	10080623	10080744	10091717	10092806	118,94,129	152,136,134	52,49,50	120,146,100	220	248	9.92460715075e-05	0.467,0.438,0.52	0.328,0.274,0.36	0.154
ENSMUSG00000031969	Acad8	chr9	-	26990119	26990196	26991239	26991409	26985462	26985600	26992159	26992260	236,192,197	115,109,114	192,222,213	71,60,51	295	202	9.96050931993e-05	0.584,0.547,0.542	0.649,0.717,0.741	-0.145
ENSMUSG00000020974	Pole2	chr12	-	69204090	69204267	69206409	69206518	69202906	69202974	69207858	69207936	169,146,168	190,170,167	116,163,180	60,117,109	234	302	0.000101198701287	0.534,0.526,0.565	0.714,0.643,0.681	-0.138
ENSMUSG00000053646	Plxnb1	chr9	+	109102826	109102927	109103214	109103347	109102573	109102702	109103612	109103769	386,360,361	562,436,483	220,216,209	451,456,451	226	258	0.000102521979544	0.439,0.485,0.46	0.358,0.351,0.346	0.11
ENSMUSG00000030967	Zranb1	chr7	+	132971185	132971339	132972689	132972761	132966506	132966694	132973424	132973623	250,244,246	196,137,187	309,238,272	111,100,117	279	197	0.000104280648308	0.474,0.557,0.482	0.663,0.627,0.621	-0.133
ENSMUSG00000032555	Topbp1	chr9	+	103315053	103315230	103317986	103318153	103312771	103312968	103320168	103320332	627,549,488	663,668,582	383,408,311	705,601,642	302	292	0.000105647436572	0.478,0.443,0.448	0.344,0.396,0.319	0.103
ENSMUSG00000055932	Fto	chr8	+	91474308	91474452	91485158	91485278	91468316	91468396	91522771	91522896	714,646,663	811,727,715	370,408,495	699,673,773	269	245	0.000109001424273	0.445,0.447,0.458	0.325,0.356,0.368	0.1
ENSMUSG00000005233	Spc25	chr2	-	69202571	69202718	69204855	69204921	69199984	69200089	69205025	69205178	380,299,330	767,564,614	431,366,449	460,547,467	191	272	0.000110914018974	0.414,0.43,0.434	0.572,0.488,0.578	-0.12
ENSMUSG00000005981	Trap1	chr16	-	4056329	4056439	4060756	4060917	4055796	4055870	4062329	4062401	546,497,549	498,350,398	331,342,404	409,420,469	286	235	0.000110914018974	0.474,0.538,0.531	0.399,0.401,0.414	0.11
ENSMUSG00000026174	Cnot9	chr1	+	74522317	74522427	74523503	74523613	74518900	74519016	74526991	74527090	824,653,718	654,567,610	650,623,566	337,324,342	235	235	0.000110935709969	0.558,0.535,0.541	0.659,0.658,0.623	-0.102
ENSMUSG00000020128	Vps54	chr11	+	21277674	21278060	21291032	21291159	21274997	21275129	21292023	21292131	288,278,233	409,326,359	295,240,268	233,209,239	511	252	0.000111057148409	0.258,0.296,0.242	0.384,0.362,0.356	-0.102
ENSMUSG00000020898	Ctc1	chr11	+	69027863	69028064	69029685	69029812	69027603	69027781	69030483	69030598	356,259,299	358,315,348	287,296,342	172,222,256	326	252	0.000111739004526	0.435,0.389,0.399	0.563,0.508,0.508	-0.119
ENSMUSG00000003190	Bcl2l12	chr7	-	44992743	44993031	44994362	44994449	44991221	44991454	44996543	44996686	170,195,230	492,448,448	152,121,153	513,605,593	212	413	0.000111820897321	0.402,0.459,0.5	0.366,0.28,0.335	0.127
ENSMUSG00000028447	Dctn3	chr4	-	41715395	41715455	41716395	41716454	41714797	41715259	41717356	41717440	259,202,261	314,288,313	126,157,173	321,317,309	184	185	0.00011226645831	0.453,0.414,0.456	0.283,0.332,0.36	0.116
ENSMUSG00000034269	Setd5	chr6	+	113143612	113144083	113147439	113147738	113137952	113138200	113149554	113149688	971,882,905	545,533,590	817,744,730	286,298,322	596	424	0.000113196227922	0.559,0.541,0.522	0.67,0.64,0.617	-0.102
ENSMUSG00000056305	Usp39	chr6	-	72329449	72329517	72333109	72333187	72328517	72328706	72336259	72336485	324,254,284	285,259,267	169,195,248	306,272,352	203	193	0.000113598771594	0.519,0.483,0.503	0.344,0.405,0.401	0.118
ENSMUSG00000051007	Pddc1	chr7	-	141410777	141410885	141410985	141411091	141409845	141409940	141411797	141411874	263,228,227	248,207,283	168,208,185	101,100,129	231	233	0.000113847754042	0.517,0.526,0.447	0.627,0.677,0.591	-0.135
ENSMUSG00000014074	Rnf168	chr16	+	32282310	32282387	32285369	32285549	32277460	32278415	32289118	32289240	230,158,179	334,318,257	253,250,224	286,207,203	202	305	0.000114147074383	0.51,0.429,0.513	0.572,0.646,0.625	-0.13
ENSMUSG00000027104	Atf2	chr2	-	73853794	73853891	73863168	73863238	73850863	73850982	73873669	73873745	223,211,216	208,202,219	254,265,236	146,139,153	195	222	0.000115170412121	0.55,0.543,0.529	0.664,0.685,0.637	-0.121
ENSMUSG00000035168	Tanc1	chr2	+	59724660	59724849	59758464	59758569	59699347	59699427	59771131	59771262	102,83,71	126,105,133	27,28,43	100,81,111	314	230	0.000115708340111	0.372,0.367,0.281	0.165,0.202,0.221	0.144
ENSMUSG00000042508	Dmtf1	chr5	-	9140385	9140480	9148899	9149022	9137125	9137240	9150375	9150492	311,316,276	331,294,290	219,166,177	336,284,297	248	220	0.000115708835105	0.455,0.488,0.458	0.366,0.341,0.346	0.116
ENSMUSG00000021192	Golga5	chr12	+	102489418	102489517	102493753	102493859	102487119	102487248	102495699	102495763	292,199,273	206,191,200	324,312,385	166,147,170	224	231	0.000115746025753	0.594,0.518,0.585	0.668,0.686,0.7	-0.119
ENSMUSG00000037262	Kin	chr2	+	10085729	10085824	10090112	10090363	10080592	10080744	10091717	10091819	118,94,129	153,142,141	52,49,50	120,148,106	220	376	0.000117348349045	0.569,0.531,0.61	0.425,0.361,0.446	0.159
ENSMUSG00000023051	Tarbp2	chr15	+	102521723	102521796	102521980	102522098	102521120	102521213	102522423	102522551	320,272,323	616,666,698	282,288,315	411,394,420	198	243	0.000118467043861	0.389,0.334,0.362	0.457,0.473,0.479	-0.108
ENSMUSG00000021420	Fars2	chr13	+	36246362	36246494	36341936	36342097	36232121	36232281	36410078	36410230	145,117,154	200,172,196	97,71,98	211,213,212	257	286	0.00011856146603	0.447,0.431,0.466	0.338,0.271,0.34	0.132
ENSMUSG00000027326	Casc5	chr2	+	119081509	119081625	119086559	119086650	119077897	119077996	119087475	119087592	148,154,149	133,135,116	129,152,144	65,65,68	241	216	0.000119117778865	0.499,0.506,0.535	0.64,0.677,0.655	-0.144
ENSMUSG00000040774	Cept1	chr3	-	106505720	106505852	106512802	106512887	106505149	106505308	106531136	106531278	238,185,206	266,223,223	160,187,188	125,123,90	210	257	0.000119324244654	0.523,0.504,0.531	0.61,0.65,0.719	-0.14
ENSMUSG00000033706	Smyd5	chr6	+	85441737	85441808	85442110	85442217	85441559	85441622	85442598	85442655	193,167,157	327,289,292	126,86,97	289,308,413	196	232	0.000122746282216	0.411,0.406,0.389	0.34,0.248,0.218	0.133
ENSMUSG00000020159	Gabrp	chr11	-	33554293	33554481	33556929	33557067	33550780	33552842	33563865	33563948	1041,776,868	962,793,955	558,572,602	919,774,939	263	313	0.000124871818158	0.563,0.538,0.52	0.419,0.468,0.433	0.1
ENSMUSG00000021067	Sav1	chr12	-	69969069	69969213	69975967	69976238	69965011	69966347	69984208	69984652	342,300,278	469,355,434	335,424,425	311,362,356	396	269	0.000126057577926	0.331,0.365,0.303	0.423,0.443,0.448	-0.105
ENSMUSG00000004069	Dnaja3	chr16	+	4693211	4693412	4694363	4694516	4689980	4690064	4696388	4696536	266,257,286	382,284,287	214,187,208	391,341,438	326	278	0.000130523236936	0.373,0.436,0.459	0.318,0.319,0.288	0.114
ENSMUSG00000069020	Urm1	chr2	+	29841401	29841483	29842720	29842769	29832691	29832762	29843102	29845002	284,171,206	225,130,198	398,390,426	231,184,207	207	174	0.00013147555456	0.515,0.525,0.467	0.592,0.641,0.634	-0.12
ENSMUSG00000022246	Rai14	chr15	-	10587837	10587924	10591586	10591615	10583781	10583836	10592071	10592250	49,44,59	58,52,66	72,72,49	26,25,36	154	212	0.000131885352924	0.538,0.538,0.552	0.792,0.799,0.652	-0.205
ENSMUSG00000032316	Clk3	chr9	-	57758283	57758350	57758626	57758723	57755251	57755368	57760823	57761040	364,313,362	251,201,220	311,365,404	131,138,159	222	192	0.000131943326575	0.556,0.574,0.587	0.672,0.696,0.687	-0.113
ENSMUSG00000006288	Ttc5	chr14	-	50773276	50773333	50775290	50775382	50772473	50772620	50777261	50777412	178,145,155	206,143,210	184,271,280	145,182,180	217	182	0.000132278563534	0.42,0.46,0.382	0.516,0.555,0.566	-0.125
ENSMUSG00000000532	Acvr1b	chr15	+	101202937	101203094	101204452	101204577	101201977	101202145	101209079	101209210	436,329,289	602,630,554	483,491,525	546,566,531	282	250	0.000132888496393	0.391,0.316,0.316	0.44,0.435,0.467	-0.106
ENSMUSG00000026917	Wdr5	chr2	+	27525105	27525161	27528273	27528320	27520827	27520911	27531638	27531714	244,230,257	380,296,336	173,189,157	407,351,396	181	172	0.00013531033845	0.379,0.425,0.421	0.288,0.338,0.274	0.108
ENSMUSG00000037772	Mrpl23	chr7	+	142535004	142535127	142536069	142536152	142532685	142532830	142537266	142537340	31,20,28	13,10,17	6,2,11	11,12,21	248	208	0.00013531033845	0.667,0.627,0.58	0.314,0.123,0.305	0.377
ENSMUSG00000064145	Arih2	chr9	-	108613725	108613835	108616677	108616828	108611632	108611750	108617371	108617435	310,251,271	246,149,191	184,153,156	212,171,188	276	235	0.000138040263625	0.518,0.589,0.547	0.425,0.432,0.414	0.128
ENSMUSG00000028207	Asph	chr4	-	9610842	9610938	9635900	9635969	9607796	9607871	9639197	9639347	167,108,160	252,230,233	105,96,111	284,339,291	194	221	0.00013886745464	0.43,0.348,0.439	0.296,0.244,0.303	0.125
ENSMUSG00000024236	Svil	chr18	+	5115977	5116121	5116972	5117097	5114507	5114686	5118099	5118164	269,214,269	337,332,366	205,238,274	430,488,657	269	250	0.000145925710855	0.426,0.375,0.406	0.307,0.312,0.279	0.103
ENSMUSG00000020817	Rabep1	chr11	+	70887010	70887171	70893568	70893688	70884764	70884968	70900471	70900607	206,175,195	205,196,186	244,205,225	126,123,161	286	245	0.000146156017394	0.463,0.433,0.473	0.624,0.588,0.545	-0.129
ENSMUSG00000020700	Map3k3	chr11	+	106117489	106117603	106123785	106123906	106114183	106114283	106142424	106142558	213,163,171	278,194,231	119,132,126	270,254,283	239	246	0.000146757631713	0.441,0.464,0.432	0.312,0.348,0.314	0.121
ENSMUSG00000020516	Rps6kb1	chr11	-	86504265	86504378	86506790	86506898	86498870	86502962	86511588	86511666	384,312,370	335,269,275	288,240,222	321,319,352	233	238	0.000147396301405	0.539,0.542,0.579	0.478,0.435,0.392	0.118
ENSMUSG00000017707	Serinc3	chr2	-	163627871	163628052	163629126	163629217	163626252	163626477	163630925	163631095	437,351,441	587,523,549	557,588,572	458,506,564	216	306	0.000147396301405	0.513,0.487,0.532	0.633,0.622,0.59	-0.104
ENSMUSG00000028464	Tpm2	chr4	-	43518643	43518719	43519002	43519078	43518401	43518464	43519226	43519297	206,199,211	162,155,135	161,150,153	173,192,209	201	201	0.000148065658438	0.56,0.562,0.61	0.482,0.439,0.423	0.129
ENSMUSG00000038212	Mfsd14b	chr13	-	65074985	65075099	65075483	65075702	65073555	65073627	65078353	65078468	382,270,361	361,294,287	215,186,203	110,112,119	344	239	0.000149729914459	0.424,0.39,0.466	0.576,0.536,0.542	-0.125
ENSMUSG00000026029	Casp8	chr1	+	58831605	58831667	58833632	58833774	58829095	58829149	58844343	58844845	111,75,120	254,218,269	78,72,86	359,330,316	187	267	0.000150805133969	0.384,0.329,0.389	0.237,0.238,0.28	0.116
ENSMUSG00000035725	Prkx	chrX	-	77773115	77773235	77782037	77782301	77771246	77771342	77786127	77786296	227,189,202	251,202,198	98,85,101	185,169,156	389	245	0.00015101783424	0.363,0.371,0.391	0.25,0.241,0.29	0.115
ENSMUSG00000034445	Cyb561a3	chr19	+	10582297	10582496	10585181	10585390	10580462	10580562	10586690	10586845	64,62,48	112,89,108	41,30,47	140,147,149	324	334	0.00015177802321	0.371,0.418,0.314	0.232,0.174,0.245	0.151
ENSMUSG00000025474	Tubgcp2	chr7	-	140005269	140005450	140006014	140006160	140004798	140004979	140006851	140007041	371,386,422	459,408,390	395,369,422	300,240,272	271	306	0.000152909319063	0.477,0.517,0.55	0.598,0.635,0.637	-0.109
ENSMUSG00000024477	Pggt1b	chr18	-	46248870	46249055	46254278	46254324	46246561	46246670	46258084	46258217	65,69,65	166,123,108	27,39,21	139,139,91	171	310	0.000157286846949	0.415,0.504,0.522	0.26,0.337,0.295	0.183
ENSMUSG00000040254	Sema3d	chr5	+	12463215	12463376	12484954	12485017	12447991	12448179	12497487	12497607	531,524,390	347,256,193	262,272,280	233,222,254	286	188	0.000158036435428	0.501,0.574,0.571	0.425,0.446,0.42	0.118
ENSMUSG00000028411	Aptx	chr4	-	40695376	40695423	40697216	40697353	40694851	40695136	40703136	40703194	95,63,48	89,74,77	97,65,66	44,31,44	262	172	0.000159414480249	0.412,0.359,0.29	0.591,0.579,0.496	-0.202
ENSMUSG00000026743	Mllt10	chr2	+	18146776	18146872	18159455	18159711	18126133	18126229	18162316	18162886	135,147,91	460,403,355	149,163,121	329,270,253	221	381	0.000160020656579	0.336,0.386,0.306	0.438,0.51,0.452	-0.124
ENSMUSG00000015605	Srf	chr17	-	46550900	46551020	46551530	46551792	46549844	46550036	46553559	46553826	857,662,864	505,389,538	1001,886,1041	394,365,403	387	245	0.000162134809304	0.518,0.519,0.504	0.617,0.606,0.621	-0.101
ENSMUSG00000036138	Acaa1a	chr9	+	119348920	119349100	119349353	119349409	119348580	119348771	119349491	119349637	202,148,148	152,125,182	55,83,74	121,120,133	305	181	0.000163810589929	0.441,0.413,0.326	0.212,0.291,0.248	0.143
ENSMUSG00000030204	Ddx47	chr6	+	135015194	135015383	135015575	135015647	135012301	135012395	135015821	135015940	671,637,629	423,323,390	445,428,440	415,350,413	314	197	0.000163810589929	0.499,0.553,0.503	0.402,0.434,0.401	0.106
ENSMUSG00000042700	Sipa1l1	chr12	+	82362942	82363131	82372367	82372542	82357232	82357363	82384650	82384754	264,238,215	327,285,260	127,153,140	296,272,264	314	300	0.000165615274248	0.435,0.444,0.441	0.291,0.35,0.336	0.114
ENSMUSG00000023044	Csad	chr15	-	102178526	102178616	102178780	102178832	102176997	102177786	102178960	102179160	151,94,129	108,80,109	214,229,242	92,87,131	177	215	0.000174288197313	0.629,0.588,0.59	0.739,0.762,0.692	-0.129
ENSMUSG00000029833	Trim24	chr6	+	37915164	37915297	37919373	37919490	37908216	37908364	37927525	37927640	196,194,214	176,135,125	105,122,105	146,136,148	258	242	0.000177605554895	0.511,0.574,0.616	0.403,0.457,0.4	0.147
ENSMUSG00000021686	Ap3b1	chr13	+	94390791	94390867	94394718	94394793	94358959	94359231	94403337	94403433	122,119,116	183,195,152	71,92,60	219,193,175	201	200	0.000178316840388	0.399,0.378,0.432	0.244,0.322,0.254	0.13
ENSMUSG00000060510	Zfp266	chr9	-	20506727	20506882	20508018	20508185	20505976	20506065	20521019	20521119	459,341,310	625,517,545	310,301,281	329,293,259	292	280	0.0001817696138	0.413,0.387,0.353	0.475,0.496,0.51	-0.109
ENSMUSG00000006127	Inpp5k	chr11	+	75645427	75645617	75646785	75646923	75639136	75639565	75647192	75647276	127,75,93	134,91,150	113,122,139	82,80,90	315	263	0.0001824377622	0.442,0.408,0.341	0.535,0.56,0.563	-0.156
ENSMUSG00000005899	Smpd4	chr16	+	17625719	17625862	17625943	17626019	17623904	17623991	17626429	17626538	353,391,388	339,302,279	277,241,283	329,360,329	268	201	0.000183569090517	0.439,0.493,0.511	0.387,0.334,0.392	0.11
ENSMUSG00000024800	Rpp30	chr19	+	36085065	36085121	36086958	36087015	36083715	36083818	36087323	36087398	122,67,85	133,125,114	115,161,159	90,104,111	181	182	0.000186226391905	0.48,0.35,0.428	0.562,0.609,0.59	-0.168
ENSMUSG00000026667	Uhmk1	chr1	-	170205114	170205203	170207113	170207212	170193419	170200013	170207345	170207422	217,199,175	276,227,196	77,66,74	178,142,125	224	214	0.000186286466127	0.429,0.456,0.46	0.292,0.307,0.361	0.128
ENSMUSG00000038518	Jarid2	chr13	+	44874282	44874452	44884703	44884880	44848279	44848421	44896253	44896489	301,239,195	398,452,401	324,324,304	298,342,337	295	302	0.00018630993672	0.436,0.351,0.332	0.527,0.492,0.48	-0.127
ENSMUSG00000025147	Mob2	chr7	-	142010252	142010377	142016078	142016172	142008535	142009578	142016344	142016505	365,299,313	477,368,430	367,342,373	327,273,309	219	250	0.000191986429213	0.466,0.481,0.454	0.562,0.588,0.579	-0.109
ENSMUSG00000034951	Cog7	chr7	-	121963137	121963260	121964200	121964283	121955929	121956128	121971279	121971448	151,113,127	200,166,180	153,141,152	124,115,124	208	248	0.000197150491955	0.474,0.448,0.457	0.595,0.594,0.594	-0.135
ENSMUSG00000020160	Meis1	chr11	-	18988267	18988379	19011241	19011388	18941658	18941804	19012809	19012860	509,505,597	657,620,702	264,261,319	222,206,240	272	237	0.000197942086257	0.403,0.415,0.426	0.509,0.525,0.537	-0.109
ENSMUSG00000028578	Caap1	chr4	-	94521061	94521135	94549118	94549194	94500080	94501416	94550421	94550506	172,155,132	158,125,135	135,73,107	180,142,178	201	199	0.000202261519335	0.519,0.551,0.492	0.426,0.337,0.373	0.142
ENSMUSG00000034290	Nek9	chr12	-	85303466	85303673	85305462	85305624	85299513	85301926	85306136	85306366	315,253,270	438,311,349	148,133,139	288,306,286	287	332	0.000204015033304	0.454,0.485,0.472	0.373,0.335,0.36	0.114
ENSMUSG00000037410	Tbc1d2b	chr9	-	90215477	90215595	90218659	90219154	90209667	90209853	90222306	90222500	108,119,127	129,120,124	72,77,68	130,149,133	620	243	0.000206510562064	0.247,0.28,0.286	0.178,0.168,0.167	0.1
ENSMUSG00000022771	Ppil2	chr16	-	17092684	17092791	17093010	17093086	17092214	17092304	17094882	17095043	577,488,494	519,388,558	539,534,562	312,302,371	201	232	0.000209193722055	0.562,0.592,0.505	0.666,0.671,0.636	-0.105
ENSMUSG00000038116	Phf20	chr2	+	156254225	156254310	156267154	156267542	156251775	156251947	156272541	156272655	86,92,82	192,174,165	81,38,47	240,228,245	210	513	0.000209359096235	0.522,0.564,0.548	0.452,0.289,0.319	0.191
ENSMUSG00000018076	Med13l	chr5	+	118671012	118671097	118680887	118680971	118593332	118593570	118718482	118720114	126,107,101	169,136,119	80,64,64	186,135,152	210	209	0.000209359096235	0.426,0.439,0.458	0.3,0.321,0.295	0.136
ENSMUSG00000040774	Cept1	chr3	-	106512802	106512870	106531136	106531278	106505720	106505852	106533354	106533502	263,264,300	163,146,133	252,229,240	60,72,88	267	193	0.000209359096235	0.538,0.567,0.62	0.752,0.697,0.663	-0.129
ENSMUSG00000046138	9930021J03Rik	chr19	-	29723389	29723505	29735115	29735205	29720721	29720773	29743532	29743612	124,95,92	199,163,156	134,120,151	134,122,132	215	241	0.000209359096235	0.411,0.395,0.398	0.529,0.524,0.562	-0.137
ENSMUSG00000040040	Ift88	chr14	+	57507204	57507271	57516980	57517091	57496172	57496279	57517336	57517936	62,56,47	163,140,141	126,163,155	202,225,244	192	236	0.000209382297201	0.319,0.33,0.291	0.434,0.471,0.438	-0.134
ENSMUSG00000069094	Pde7a	chr3	-	19230255	19230352	19230956	19231101	19229687	19229768	19233099	19233191	513,494,488	278,276,261	235,222,229	196,208,190	270	222	0.000209527628071	0.603,0.595,0.606	0.496,0.467,0.498	0.114
ENSMUSG00000031921	Terf2	chr8	-	107094821	107094952	107095928	107096024	107082982	107083069	107096121	107096514	189,160,156	234,197,174	116,149,129	244,257,280	221	256	0.000210740046786	0.483,0.485,0.509	0.355,0.402,0.348	0.124
ENSMUSG00000020196	Cabin1	chr10	-	75721277	75721539	75725258	75725404	75717437	75717698	75725548	75725755	137,141,153	148,114,117	156,174,236	66,107,108	271	387	0.000211655091787	0.569,0.639,0.651	0.771,0.699,0.757	-0.123
ENSMUSG00000024052	Lpin2	chr17	+	71222054	71222150	71224939	71225241	71214963	71215164	71229307	71229415	159,159,182	265,197,188	238,192,179	175,151,117	221	427	0.000214874010809	0.537,0.609,0.652	0.724,0.711,0.747	-0.128
ENSMUSG00000033628	Pik3c3	chr18	+	30336093	30336184	30343950	30344076	30333160	30333329	30347722	30348120	168,160,157	259,250,241	85,106,119	199,293,311	216	251	0.000219018546086	0.43,0.427,0.431	0.332,0.296,0.308	0.117
ENSMUSG00000035949	Fbxw2	chr2	-	34822557	34823067	34825961	34826070	34812814	34813009	34826171	34826201	18,117,78	552,502,554	1,30,1	332,302,400	234	635	0.000219018546086	0.081,0.387,0.276	0.008,0.212,0.007	0.172
ENSMUSG00000027655	Dhx35	chr2	+	158842855	158842933	158844077	158844207	158842304	158842399	158846907	158846989	92,103,100	162,169,182	53,48,74	163,187,197	203	255	0.000220737672665	0.416,0.434,0.408	0.29,0.244,0.321	0.134
ENSMUSG00000034412	Tbc1d10a	chr11	+	4209925	4210033	4212140	4212247	4205756	4205856	4212784	4212899	351,327,388	320,255,320	415,391,445	203,238,230	233	232	0.000224995462279	0.522,0.561,0.547	0.671,0.621,0.658	-0.107
ENSMUSG00000025268	Maged2	chrX	-	150809702	150809797	150810343	150810423	150809246	150809326	150810680	150810744	595,544,541	585,511,584	200,308,285	351,389,531	205	220	0.000225363108136	0.522,0.533,0.499	0.379,0.459,0.365	0.117
ENSMUSG00000035696	Rnf38	chr4	-	44131543	44131643	44133639	44133761	44126214	44129656	44134889	44134974	652,521,545	520,560,478	510,521,609	331,327,324	247	225	0.000230814497218	0.533,0.459,0.509	0.584,0.592,0.631	-0.102
ENSMUSG00000029141	Slc4a1ap	chr5	+	31536137	31536324	31540385	31540497	31534857	31534927	31543669	31543913	258,275,283	218,157,160	250,305,299	84,112,120	312	237	0.000231507863467	0.473,0.571,0.573	0.693,0.674,0.654	-0.135
ENSMUSG00000040029	Ipo8	chr6	-	148791440	148791507	148796640	148796766	148789796	148789922	148798622	148798801	245,202,204	216,163,148	188,161,157	222,208,238	251	192	0.000232148787162	0.465,0.487,0.513	0.393,0.372,0.335	0.122
ENSMUSG00000032666	1700025G04Rik	chr1	-	151915481	151915542	151921046	151921123	151884523	151893432	151980425	151980520	208,168,154	186,194,159	283,261,230	160,143,172	202	186	0.00023610006984	0.507,0.444,0.471	0.62,0.627,0.552	-0.126
ENSMUSG00000029655	N4bp2l2	chr5	-	150647459	150647548	150661278	150662513	150635971	150643315	150665500	150665612	417,283,327	43,43,33	345,295,354	16,16,19	1360	214	0.000236258662479	0.604,0.509,0.609	0.772,0.744,0.746	-0.18
ENSMUSG00000015709	Arnt2	chr7	-	84282096	84282171	84283992	84284127	84275334	84275486	84285773	84285850	262,222,236	178,153,165	109,98,107	127,111,131	260	200	0.000239851099844	0.531,0.527,0.524	0.398,0.404,0.386	0.131
ENSMUSG00000008373	Prpf31	chr7	+	3634692	3634862	3636200	3636358	3634123	3634230	3636661	3636751	810,675,876	416,357,430	507,455,569	328,374,543	295	283	0.000241808141438	0.651,0.645,0.662	0.597,0.539,0.501	0.107
ENSMUSG00000006731	B4galnt1	chr10	+	127167700	127167881	127169743	127169842	127167501	127167542	127169977	127170168	57,55,71	76,85,83	39,42,41	129,95,103	306	224	0.000242593094593	0.354,0.321,0.385	0.181,0.245,0.226	0.136
ENSMUSG00000029458	Brap	chr5	+	121663295	121663491	121665098	121665288	121661999	121662161	121672084	121672198	264,202,227	204,145,169	234,254,234	105,111,108	321	315	0.000243076344182	0.559,0.578,0.569	0.686,0.692,0.68	-0.117
ENSMUSG00000017724	Etv4	chr11	-	101774080	101774245	101775317	101775444	101773691	101773877	101777092	101777146	82,35,68	121,82,112	173,166,161	142,168,146	252	290	0.000243076344182	0.438,0.329,0.411	0.584,0.532,0.559	-0.166
ENSMUSG00000027176	Cstf3	chr2	+	104652444	104652561	104653003	104653078	104651641	104651751	104654160	104654304	286,267,287	145,149,120	201,182,196	147,167,157	242	200	0.000243076344182	0.62,0.597,0.664	0.531,0.474,0.508	0.123
ENSMUSG00000031565	Fgfr1	chr8	+	25563373	25563524	25564339	25564484	25562137	25562328	25566710	25566913	255,228,187	211,215,208	353,453,527	225,243,333	276	270	0.000247329144161	0.542,0.509,0.468	0.605,0.646,0.608	-0.113
ENSMUSG00000027822	Slc33a1	chr3	-	63948071	63948256	63953813	63954004	63947568	63947686	63963415	63964372	115,93,115	76,72,73	126,115,136	39,40,56	316	310	0.0002493668622	0.597,0.559,0.607	0.76,0.738,0.704	-0.146
ENSMUSG00000022035	Ccdc25	chr14	+	65840447	65840495	65846295	65846335	65837301	65837484	65851616	65851668	136,125,110	120,121,99	109,134,148	63,62,73	173	165	0.000252796563232	0.519,0.496,0.514	0.623,0.673,0.659	-0.142
ENSMUSG00000031862	Atp13a1	chr8	+	69805447	69805562	69805645	69805842	69805219	69805377	69806760	69806903	256,184,197	402,376,416	170,193,193	457,572,631	240	322	0.000253561691475	0.461,0.396,0.389	0.333,0.312,0.291	0.103
ENSMUSG00000021156	Zmynd11	chr13	-	9693429	9693548	9694268	9694346	9690902	9691110	9695128	9695184	338,211,226	557,446,505	300,278,290	308,396,386	203	244	0.000255943098957	0.422,0.363,0.35	0.539,0.458,0.475	-0.112
ENSMUSG00000022394	L3mbtl2	chr15	+	81671067	81671147	81675514	81675632	81670126	81670250	81676257	81676392	106,85,111	184,114,188	43,58,43	136,168,119	205	243	0.000256773989084	0.406,0.469,0.412	0.273,0.29,0.3	0.141
ENSMUSG00000035765	Dym	chr18	+	75229989	75230172	75243284	75243398	75199162	75199265	75286619	75286966	203,207,206	190,184,220	214,261,282	129,160,157	308	239	0.000257097005002	0.453,0.466,0.421	0.563,0.559,0.582	-0.121
ENSMUSG00000006215	Zbtb17	chr4	+	141465523	141465640	141465721	141465842	141465414	141465436	141465976	141466107	271,243,336	475,362,507	177,168,203	399,437,518	242	246	0.000258543385148	0.367,0.406,0.403	0.311,0.281,0.285	0.1
ENSMUSG00000051768	Xrcc1	chr7	+	24570871	24570926	24571014	24571151	24570448	24570578	24572208	24572299	364,311,341	667,580,651	444,552,640	601,692,731	180	262	0.000263771946534	0.443,0.438,0.433	0.518,0.537,0.56	-0.1
ENSMUSG00000026792	Lrsam1	chr2	-	32955180	32955249	32956474	32956552	32954220	32954286	32957248	32957293	19,9,25	28,34,26	45,37,24	14,17,14	203	194	0.000265743219075	0.393,0.202,0.479	0.754,0.675,0.621	-0.325
ENSMUSG00000015127	Unkl	chr17	+	25210803	25210886	25213046	25213106	25209553	25209638	25218577	25218755	40,22,20	38,31,25	11,12,12	55,33,32	208	185	0.000268704732135	0.484,0.387,0.416	0.151,0.244,0.25	0.214
ENSMUSG00000023169	Slc38a1	chr15	-	96590059	96590141	96590419	96590512	96588927	96589010	96592506	96592580	444,368,328	420,338,335	337,312,322	205,176,218	218	207	0.000270119644544	0.501,0.508,0.482	0.61,0.627,0.584	-0.11
ENSMUSG00000027433	Xrn2	chr2	+	147029726	147029784	147029868	147029976	147029494	147029628	147034853	147034898	447,352,426	633,545,558	503,451,595	523,440,495	183	233	0.000270405613303	0.473,0.451,0.493	0.55,0.566,0.605	-0.101
ENSMUSG00000049550	Clip1	chr5	-	123623212	123623270	123627293	123627410	123622755	123622839	123630224	123631169	107,106,143	115,94,95	92,87,91	143,142,154	242	183	0.000275806039057	0.413,0.46,0.532	0.327,0.317,0.309	0.151
ENSMUSG00000024789	Jak2	chr19	+	29288673	29288801	29291166	29291301	29287900	29288087	29294855	29294943	158,151,139	138,96,106	198,143,182	99,62,65	253	260	0.000276379704391	0.541,0.618,0.574	0.673,0.703,0.742	-0.128
ENSMUSG00000028163	Nfkb1	chr3	-	135655499	135655598	135659027	135659065	135626594	135626743	135662914	135662993	58,47,46	172,124,152	125,115,114	175,172,227	163	224	0.000277048034883	0.317,0.342,0.294	0.495,0.479,0.408	-0.143
ENSMUSG00000045576	St7l	chr3	+	104894366	104894439	104895695	104895798	104892196	104892311	104919350	104919501	104,61,85	93,78,95	123,120,105	56,79,61	198	228	0.000279080413112	0.563,0.474,0.507	0.717,0.636,0.665	-0.158
ENSMUSG00000023883	Phf10	chr17	-	14946198	14946387	14946654	14946763	14945008	14945184	14950559	14950715	619,518,612	553,516,590	321,312,281	403,462,448	234	314	0.000282449765935	0.6,0.574,0.582	0.517,0.475,0.457	0.102
ENSMUSG00000032504	Pdcd6ip	chr9	-	113679952	113680175	113685306	113685438	113674324	113674502	113687624	113687725	6,2,4	7,5,7	1,0,1	5,7,11	257	348	0.000285946042352	0.537,0.351,0.436	0.213,0.0,0.11	0.334
ENSMUSG00000071266	Zfp946	chr17	+	22446796	22446893	22451078	22451152	22444167	22444291	22453451	22453578	99,82,69	64,67,56	76,72,54	31,25,15	222	199	0.000288145189244	0.581,0.523,0.525	0.687,0.721,0.763	-0.181
ENSMUSG00000026640	Plxna2	chr1	+	194799774	194799921	194800500	194800660	194799509	194799576	194801042	194801146	647,690,679	675,596,582	303,245,308	387,410,388	272	285	0.000290640569561	0.501,0.548,0.55	0.451,0.385,0.454	0.103
ENSMUSG00000038299	Wdr36	chr18	+	32846829	32846962	32847141	32847317	32845590	32845645	32847588	32847709	308,251,247	432,347,400	405,485,374	345,384,430	258	301	0.000291444207184	0.454,0.458,0.419	0.578,0.596,0.504	-0.116
ENSMUSG00000062054	Iah1	chr12	+	21319769	21319931	21321333	21321455	21317897	21318046	21323288	21323605	357,320,354	286,218,243	466,385,410	148,196,200	287	247	0.000291518605697	0.518,0.558,0.556	0.73,0.628,0.638	-0.121
ENSMUSG00000034342	Cbl	chr9	-	44154189	44154330	44156615	44156710	44153760	44153858	44158513	44158891	234,203,166	247,180,199	234,162,161	97,112,109	220	266	0.000295852541037	0.534,0.577,0.502	0.745,0.636,0.641	-0.136
ENSMUSG00000021266	Wars	chr12	-	108875113	108875296	108875665	108875785	108867676	108867777	108881042	108881151	409,303,323	725,567,705	295,466,382	397,434,527	245	308	0.000298443060883	0.415,0.402,0.365	0.483,0.574,0.477	-0.117
ENSMUSG00000028252	Ccnc	chr4	+	21746349	21746429	21746655	21746774	21743246	21743314	21747482	21747576	154,104,129	85,83,96	85,93,92	94,141,107	205	244	0.000301355408533	0.683,0.599,0.615	0.518,0.44,0.506	0.144
ENSMUSG00000034055	Phka1	chrX	-	102586076	102586211	102592626	102592705	102574964	102575074	102597401	102597509	45,39,33	48,57,39	31,17,17	69,76,54	204	260	0.000302585703023	0.544,0.466,0.519	0.364,0.222,0.286	0.219
ENSMUSG00000037339	Fam53a	chr5	-	33607463	33608227	33610431	33610486	33600355	33600880	33614602	33614834	179,153,141	282,247,262	105,86,86	250,258,264	180	889	0.000304470705307	0.758,0.754,0.727	0.675,0.622,0.617	0.108
ENSMUSG00000027597	Ahcy	chr2	-	155063988	155064076	155064153	155064361	155063779	155063897	155064813	155064926	39,23,21	147,145,146	25,26,31	48,63,79	333	213	0.000310818815756	0.145,0.092,0.084	0.25,0.209,0.201	-0.113
ENSMUSG00000037851	Iars	chr13	+	49706678	49706805	49708405	49708479	49705786	49705885	49709578	49709773	473,378,399	270,213,263	425,448,542	159,182,200	252	199	0.000312290790913	0.58,0.584,0.545	0.679,0.66,0.682	-0.104
ENSMUSG00000032527	Pccb	chr9	-	101023135	101023249	101027079	101027136	101012704	101012815	101030174	101030243	117,93,90	294,231,298	106,108,165	162,209,246	182	239	0.000315106423954	0.343,0.346,0.284	0.462,0.404,0.468	-0.12
ENSMUSG00000020741	Cluh	chr11	+	74665181	74665426	74665692	74665777	74665006	74665069	74665922	74666076	299,231,228	305,268,309	296,429,388	246,266,316	370	210	0.000318638016171	0.357,0.329,0.295	0.406,0.478,0.411	-0.105
ENSMUSG00000030067	Foxp1	chr6	-	98935273	98935440	98939718	98939788	98925341	98930234	98941535	98941657	313,290,268	680,573,546	154,181,188	555,543,563	195	292	0.000318638016171	0.408,0.431,0.424	0.294,0.333,0.333	0.101
ENSMUSG00000043909	Trp53bp1	chr2	-	121243893	121244096	121247500	121247595	121235572	121236869	121248163	121248290	271,283,233	349,380,286	259,254,239	180,183,239	220	328	0.000320080140901	0.537,0.526,0.548	0.682,0.674,0.599	-0.115
ENSMUSG00000035770	Dync1li2	chr8	-	104423112	104423230	104423585	104423627	104422286	104422403	104425438	104425498	218,165,197	493,413,451	251,226,196	368,303,336	167	243	0.000321790263162	0.392,0.368,0.389	0.498,0.52,0.459	-0.109
ENSMUSG00000030231	Plekha5	chr6	+	140591627	140591764	140593554	140593657	140589645	140589755	140596248	140597110	325,286,288	135,160,154	193,268,219	60,72,68	262	228	0.000322183996423	0.677,0.609,0.619	0.737,0.764,0.737	-0.111
ENSMUSG00000068758	Il3ra	chr14	+	14347009	14347188	14348820	14348944	14346494	14346512	14349242	14349372	6,6,5	39,50,88	19,12,13	42,43,48	304	249	0.000324358806252	0.112,0.089,0.044	0.27,0.186,0.182	-0.131
ENSMUSG00000020121	Srgap1	chr10	-	121828728	121828762	121829226	121829329	121825633	121825694	121831884	121831912	96,111,64	7,8,14	78,97,87	0,4,2	228	159	0.000326304580988	0.905,0.906,0.761	1.0,0.944,0.968	-0.113
ENSMUSG00000034543	Morc2a	chr11	+	3685657	3685882	3685975	3686069	3685384	3685526	3688110	3688299	709,620,601	377,302,339	400,434,448	308,314,405	350	219	0.000328482274579	0.541,0.562,0.526	0.448,0.464,0.409	0.103
ENSMUSG00000038593	Tctn1	chr5	-	122242605	122242725	122248848	122248983	122237847	122241835	122250446	122250467	60,51,50	61,60,52	28,38,50	59,84,115	260	245	0.000330246400114	0.481,0.445,0.475	0.309,0.299,0.291	0.167
ENSMUSG00000057788	Ddx49	chr8	-	70297875	70297997	70298080	70298166	70297130	70297318	70300978	70301102	229,241,244	326,243,265	135,160,135	285,316,219	211	247	0.000332670572917	0.451,0.537,0.519	0.357,0.372,0.419	0.12
ENSMUSG00000043940	Wdfy3	chr5	-	101844547	101844659	101844920	101845244	101844016	101844214	101847102	101847199	209,222,191	178,175,189	143,212,163	74,74,94	449	237	0.000335978230233	0.383,0.401,0.348	0.505,0.602,0.478	-0.151
ENSMUSG00000024219	Anks1	chr17	+	28050565	28050664	28051496	28051649	28042569	28042676	28051724	28051832	92,85,83	168,119,150	52,37,39	124,154,145	224	278	0.000337071628561	0.405,0.47,0.407	0.342,0.23,0.25	0.153
ENSMUSG00000036054	Sugp2	chr8	+	70260468	70260589	70261230	70261317	70259751	70259819	70262870	70263105	138,108,125	65,53,54	107,132,195	26,40,33	246	212	0.000337320798292	0.647,0.637,0.666	0.78,0.74,0.836	-0.135
ENSMUSG00000028134	Ptbp2	chr3	-	119724611	119724645	119726065	119726205	119724093	119724186	119747591	119747702	37,33,32	129,116,113	22,36,42	49,47,54	265	159	0.000338699096137	0.147,0.146,0.145	0.212,0.315,0.318	-0.136
ENSMUSG00000024493	Lars	chr18	-	42251292	42251380	42257069	42257194	42250828	42250909	42261960	42262122	404,353,311	208,189,187	248,283,284	84,86,104	250	213	0.000339153027549	0.623,0.614,0.586	0.716,0.737,0.699	-0.11
ENSMUSG00000018363	Smurf2	chr11	-	106836069	106836184	106839187	106839291	106833744	106833923	106841599	106841795	380,338,312	543,485,438	374,288,300	336,306,253	229	240	0.000340529946806	0.423,0.422,0.427	0.538,0.497,0.554	-0.106
ENSMUSG00000001415	Smg5	chr3	+	88353875	88353951	88354531	88354707	88352962	88353138	88355577	88355736	257,228,254	239,243,278	243,244,235	159,139,167	201	301	0.000341906421921	0.617,0.584,0.578	0.696,0.724,0.678	-0.106
ENSMUSG00000036565	Ttyh3	chr5	-	140633563	140633636	140634758	140634854	140633264	140633340	140635181	140635402	533,462,501	574,498,492	261,236,309	406,432,432	221	198	0.000343279006062	0.454,0.454,0.477	0.365,0.329,0.391	0.1
ENSMUSG00000028975	Pex14	chr4	-	148963441	148963533	148966221	148966319	148960534	148961794	148967523	148967626	170,143,146	289,233,300	111,92,122	312,297,339	223	217	0.000347095729706	0.364,0.374,0.321	0.257,0.232,0.259	0.104
ENSMUSG00000032497	Lrrfip2	chr9	+	111141189	111141332	111161302	111161389	111119639	111119711	111188761	111188806	85,121,96	227,231,217	134,175,143	196,226,186	268	212	0.000350234390693	0.229,0.293,0.259	0.351,0.38,0.378	-0.109
ENSMUSG00000024527	Afg3l2	chr18	-	67425888	67426026	67428980	67429254	67422944	67423098	67431653	67431778	263,244,227	256,231,213	285,320,303	146,204,199	399	263	0.000351726379176	0.404,0.41,0.413	0.563,0.508,0.501	-0.115
ENSMUSG00000004591	Pkn2	chr3	-	142810360	142810487	142810690	142810865	142809823	142809954	142811526	142811602	385,310,264	307,244,295	374,345,339	205,193,181	300	252	0.000352840096083	0.513,0.516,0.429	0.605,0.6,0.611	-0.119
ENSMUSG00000005823	Gpr108	chr17	-	57236696	57236740	57236870	57237001	57236373	57236423	57237205	57237323	108,109,144	32,21,35	71,79,75	29,47,45	256	169	0.000353444990044	0.69,0.774,0.731	0.618,0.526,0.524	0.176
ENSMUSG00000039163	Cmc1	chr9	-	118075121	118075212	118115339	118115429	118064528	118065348	118150016	118150196	60,60,67	228,206,206	95,122,105	230,211,191	215	216	0.000358460731737	0.209,0.226,0.246	0.293,0.367,0.356	-0.112
ENSMUSG00000032560	Dnajc13	chr9	-	104156813	104156913	104160478	104160622	104152316	104152423	104162272	104162413	296,229,284	350,365,428	95,128,161	256,283,315	269	225	0.000361004289051	0.414,0.344,0.357	0.237,0.274,0.299	0.102
ENSMUSG00000029635	Cdk8	chr5	+	146259504	146259580	146271594	146271735	146231287	146231820	146283628	146283686	171,134,149	197,122,127	167,195,168	103,97,105	201	266	0.000364944318284	0.535,0.592,0.608	0.682,0.727,0.679	-0.118
ENSMUSG00000022498	Txndc11	chr16	-	11104565	11104659	11116794	11116924	11093815	11093928	11122669	11122767	206,192,173	105,91,84	281,241,280	67,70,91	255	219	0.000365156704332	0.628,0.644,0.639	0.783,0.747,0.725	-0.115
ENSMUSG00000038481	Cdk19	chr10	+	40466637	40466769	40469578	40469722	40454014	40454072	40469885	40469955	252,204,185	312,307,271	143,115,113	344,248,241	257	269	0.000368175079914	0.458,0.41,0.417	0.303,0.327,0.329	0.109
ENSMUSG00000010097	Nxf1	chr19	+	8766796	8766833	8767079	8767148	8764921	8765031	8767227	8767283	136,140,149	226,182,201	109,98,108	226,259,263	162	194	0.000370713875548	0.419,0.479,0.47	0.366,0.312,0.33	0.12
ENSMUSG00000027985	Lef1	chr3	+	131193128	131193251	131200294	131200402	131189334	131189425	131204255	131204304	320,258,278	359,346,307	188,161,199	327,307,377	248	233	0.000372391217753	0.456,0.412,0.46	0.351,0.33,0.332	0.105
ENSMUSG00000029097	Trmt44	chr5	-	35565360	35565544	35568760	35568832	35564022	35564455	35569870	35569978	20,18,20	72,56,52	6,3,8	56,41,66	197	309	0.000374491147916	0.303,0.335,0.376	0.144,0.103,0.16	0.202
ENSMUSG00000045482	Trrap	chr5	+	144835987	144836123	144839400	144839596	144834156	144834269	144840337	144840603	228,245,229	256,240,265	99,126,124	145,261,221	261	321	0.000377613309525	0.523,0.557,0.515	0.456,0.373,0.408	0.119
ENSMUSG00000055371	Stam2	chr2	-	52716424	52716571	52719696	52719795	52715687	52715757	52719901	52719977	164,146,137	309,236,196	89,91,94	276,251,222	224	272	0.000377613309525	0.392,0.429,0.459	0.281,0.306,0.34	0.118
ENSMUSG00000027002	Nckap1	chr2	-	80548829	80548967	80553136	80553227	80547900	80547949	80553306	80553449	620,527,488	574,473,542	549,524,465	286,278,374	216	263	0.000381523613747	0.568,0.576,0.523	0.7,0.697,0.602	-0.111
ENSMUSG00000027706	Sec62	chr3	+	30812295	30812356	30814233	30814353	30810444	30810537	30818499	30821263	258,228,197	617,543,620	307,216,269	486,428,430	186	245	0.000382705847944	0.355,0.356,0.295	0.454,0.399,0.452	-0.1
ENSMUSG00000033502	Cdc14a	chr3	-	116308139	116308299	116322081	116322220	116298436	116298549	116328478	116328709	118,122,95	105,99,89	85,82,89	143,118,136	264	285	0.000385225619066	0.548,0.571,0.535	0.391,0.429,0.414	0.14
ENSMUSG00000022177	Haus4	chr14	-	54545725	54545822	54548865	54549000	54544204	54544350	54549668	54549800	181,179,189	131,125,153	186,151,181	74,73,78	260	222	0.000385225619066	0.541,0.55,0.513	0.682,0.638,0.665	-0.127
ENSMUSG00000032803	Cdv3	chr9	-	103356279	103356439	103359875	103360018	103353103	103355313	103363974	103364051	131,177,145	419,328,392	65,104,73	390,353,340	268	285	0.000389346371816	0.25,0.365,0.282	0.151,0.239,0.186	0.107
ENSMUSG00000035247	Hectd1	chr12	-	51798653	51798768	51800714	51800813	51797836	51798011	51800895	51800972	256,319,240	314,292,233	180,134,129	250,230,297	224	240	0.000392504889781	0.466,0.539,0.525	0.435,0.384,0.318	0.131
ENSMUSG00000060227	Casc4	chr2	+	121906697	121906778	121910798	121910897	121905929	121906071	121911870	121912041	184,133,176	221,245,230	120,107,106	311,232,274	206	224	0.000396792614582	0.475,0.371,0.454	0.296,0.334,0.296	0.125
ENSMUSG00000039069	Mtg2	chr2	+	180073139	180073233	180078003	180078142	180071793	180071886	180078618	180080607	155,147,143	145,105,102	189,156,183	83,75,83	219	264	0.000398362231859	0.563,0.628,0.628	0.733,0.715,0.727	-0.119
ENSMUSG00000033386	Frrs1	chr3	+	116878233	116878450	116880766	116880903	116866188	116866277	116881757	116881852	153,132,115	121,86,97	101,110,85	141,120,137	342	262	0.000398362231859	0.492,0.54,0.476	0.354,0.413,0.322	0.14
ENSMUSG00000026429	Ube2t	chr1	+	134971900	134971999	134972105	134972189	134971249	134971355	134973799	134974162	283,282,293	210,187,208	337,399,437	152,159,216	224	209	0.000398362231859	0.557,0.585,0.568	0.674,0.701,0.654	-0.106
ENSMUSG00000021495	Fam193b	chr13	-	55555982	55556225	55564519	55564580	55554216	55554448	55569704	55571120	36,33,30	308,256,293	43,62,67	244,250,291	186	368	0.000398524691548	0.188,0.203,0.168	0.259,0.329,0.313	-0.114
ENSMUSG00000031209	Heph	chrX	+	96469944	96470157	96470732	96470915	96465809	96466054	96472811	96473066	232,215,205	308,284,277	161,150,129	136,107,116	338	308	0.000404275870442	0.407,0.408,0.403	0.519,0.561,0.503	-0.122
ENSMUSG00000026608	Kctd3	chr1	-	188987515	188987631	188992562	188992753	188983206	188983294	188995741	188995832	380,292,342	320,261,229	335,305,284	362,349,419	316	241	0.000405507233047	0.475,0.46,0.532	0.414,0.4,0.341	0.104
ENSMUSG00000020903	Stx8	chr11	+	68020905	68020998	68109276	68109378	68011314	68011439	68203705	68203770	337,236,285	255,187,273	329,304,349	179,178,163	218	227	0.000405692851894	0.579,0.568,0.521	0.657,0.64,0.69	-0.106
ENSMUSG00000038708	Golga4	chr9	+	118566958	118566979	118567180	118567249	118565556	118565667	118568963	118569039	20,23,22	228,187,197	26,31,34	109,150,134	146	194	0.000425382199071	0.104,0.14,0.129	0.241,0.215,0.252	-0.112
ENSMUSG00000071266	Zfp946	chr17	+	22446796	22446893	22451096	22451152	22444167	22444291	22453451	22453578	99,82,69	62,70,55	76,72,54	31,26,15	222	181	0.000428401168292	0.566,0.489,0.506	0.667,0.693,0.746	-0.182
ENSMUSG00000001127	Araf	chrX	+	20858741	20858873	20859684	20859819	20858393	20858512	20859978	20860519	220,187,237	257,152,260	133,186,154	217,274,307	257	260	0.000432631424506	0.464,0.554,0.48	0.383,0.407,0.337	0.124
ENSMUSG00000039599	Fam149b	chr14	+	20359754	20359916	20363262	20363450	20358023	20358140	20374329	20374454	207,183,166	294,291,228	207,227,179	179,174,196	287	313	0.000435346674731	0.434,0.407,0.443	0.558,0.587,0.499	-0.12
ENSMUSG00000028690	Mmachc	chr4	-	116704506	116704659	116705880	116706075	116702278	116703867	116708237	116708406	284,336,298	271,233,294	310,305,304	165,157,171	320	278	0.000435346674731	0.477,0.556,0.468	0.62,0.628,0.607	-0.118
ENSMUSG00000016028	Celsr1	chr15	-	85903285	85903411	85903925	85904052	85902801	85902896	85905438	85905518	223,168,172	259,249,209	134,145,174	269,325,327	252	251	0.0004385619434	0.462,0.402,0.45	0.332,0.308,0.346	0.109
ENSMUSG00000034343	Ube2f	chr1	+	91262266	91262296	91265217	91265283	91254262	91254393	91275249	91275317	94,67,87	40,46,39	75,67,66	82,57,79	155	191	0.000441493501039	0.743,0.642,0.733	0.53,0.592,0.507	0.163
ENSMUSG00000036097	Fam178a	chr19	+	44948971	44949139	44952068	44952171	44947929	44948052	44959004	44959080	156,131,160	238,232,230	60,59,39	159,128,159	293	228	0.000442140902671	0.338,0.305,0.351	0.227,0.264,0.16	0.114
ENSMUSG00000022377	Asap1	chr15	-	64099531	64099590	64102402	64102472	64094008	64094508	64110905	64111076	162,185,202	202,168,176	130,143,134	209,239,231	195	184	0.000446895556795	0.431,0.51,0.52	0.37,0.361,0.354	0.125
ENSMUSG00000038644	Pold1	chr7	-	44537991	44538105	44538326	44538443	44537607	44537755	44538603	44538692	402,358,332	322,270,328	342,437,508	208,205,297	242	239	0.000446895556795	0.552,0.567,0.5	0.619,0.678,0.628	-0.102
ENSMUSG00000025217	Btrc	chr19	+	45456532	45456610	45471014	45471104	45423132	45423240	45502931	45503163	88,81,51	193,132,141	96,80,99	127,84,100	203	215	0.000449715060245	0.326,0.394,0.277	0.445,0.502,0.512	-0.154
ENSMUSG00000045576	St7l	chr3	+	104868023	104868106	104870845	104871011	104864502	104865308	104873521	104873576	64,55,64	117,87,101	111,104,103	99,96,96	208	291	0.000455603817811	0.434,0.469,0.47	0.611,0.602,0.6	-0.147
ENSMUSG00000022949	Clic6	chr16	+	92528695	92528821	92529868	92529975	92528059	92528169	92530755	92530937	214,196,190	238,206,241	69,86,64	151,134,140	251	232	0.000459694456792	0.454,0.468,0.422	0.297,0.372,0.297	0.126
ENSMUSG00000037989	Wnk2	chr13	-	49044373	49044418	49052558	49052773	49042627	49042866	49056834	49057514	156,162,169	55,34,42	61,94,114	36,61,52	340	170	0.000463115413352	0.586,0.704,0.668	0.459,0.435,0.523	0.18
ENSMUSG00000021294	Kif26a	chr12	+	112157247	112157673	112163350	112163541	112146713	112146956	112168767	112168957	125,90,98	84,58,60	144,162,101	153,171,135	551	316	0.000466367969765	0.46,0.471,0.484	0.351,0.352,0.3	0.137
ENSMUSG00000033706	Smyd5	chr6	+	85441737	85441808	85442598	85442655	85441559	85441622	85444242	85444337	194,167,156	81,76,95	126,85,96	97,71,110	196	182	0.000475252994389	0.69,0.671,0.604	0.547,0.526,0.448	0.148
ENSMUSG00000026605	Cenpf	chr1	-	189661996	189662132	189668515	189668638	189658724	189660072	189671047	189671176	210,230,172	166,197,142	145,119,133	51,71,59	248	261	0.00047551887062	0.571,0.551,0.56	0.75,0.638,0.703	-0.136
ENSMUSG00000025607	Copg2	chr6	-	30890600	30890672	30894846	30894927	30885579	30885659	30895541	30895594	504,345,375	476,330,390	398,371,358	255,230,242	206	197	0.000478420064481	0.503,0.5,0.479	0.599,0.607,0.586	-0.103
ENSMUSG00000028975	Pex14	chr4	-	148984036	148984165	149041720	149041805	148967523	148970635	149076019	149076067	183,126,161	315,207,301	180,183,159	162,159,211	210	254	0.000479409014098	0.413,0.424,0.393	0.573,0.582,0.477	-0.134
ENSMUSG00000028163	Nfkb1	chr3	-	135590779	135590846	135591553	135591678	135590315	135590488	135593830	135593933	251,160,210	94,67,101	238,234,290	58,62,65	250	192	0.000480111331722	0.672,0.647,0.615	0.759,0.743,0.774	-0.114
ENSMUSG00000028085	Gatb	chr3	+	85644969	85645048	85652280	85652415	85636923	85637057	85653723	85655622	84,69,85	128,94,117	95,92,95	62,88,67	204	260	0.000480111331722	0.455,0.483,0.481	0.661,0.571,0.644	-0.152
ENSMUSG00000031511	Arhgef7	chr8	+	11782524	11782655	11785712	11785914	11781154	11781239	11791455	11791544	207,198,208	386,333,321	123,111,142	343,327,335	256	327	0.000480181033888	0.407,0.432,0.453	0.314,0.302,0.351	0.108
ENSMUSG00000024122	Pdpk1	chr17	-	24107228	24107271	24110847	24111117	24106826	24106964	24141436	24141553	98,91,70	66,50,47	52,68,31	80,60,67	395	168	0.000480181033888	0.387,0.436,0.388	0.217,0.325,0.164	0.168
ENSMUSG00000025495	Ptdss2	chr7	+	141143092	141143175	141147080	141147148	141135308	141135410	141151649	141151784	166,100,139	201,132,181	186,169,222	143,141,162	208	193	0.000480181033888	0.434,0.413,0.416	0.547,0.527,0.56	-0.124
ENSMUSG00000025495	Ptdss2	chr7	+	141143092	141143175	141154556	141154702	141135308	141135410	141154810	141154996	166,100,139	168,132,162	186,170,220	120,135,144	208	271	0.000487989143676	0.563,0.497,0.528	0.669,0.621,0.666	-0.123
ENSMUSG00000028392	Bspry	chr4	+	62488185	62488211	62494732	62494857	62486412	62486643	62495997	62497298	28,28,38	73,57,70	45,25,43	33,32,32	151	250	0.000490547690476	0.388,0.449,0.473	0.693,0.564,0.69	-0.212
ENSMUSG00000010277	2610507B11Rik	chr11	+	78265178	78265239	78265572	78265762	78264463	78264582	78266350	78266474	331,323,256	514,503,437	181,136,130	413,376,314	186	315	0.000498254894465	0.522,0.521,0.498	0.426,0.38,0.412	0.108
ENSMUSG00000017664	Slc35c2	chr2	-	165280785	165280954	165282080	165282144	165280616	165280700	165282782	165282933	110,94,117	296,331,337	82,75,79	342,405,433	189	294	0.000502580276189	0.366,0.306,0.351	0.272,0.224,0.221	0.102
ENSMUSG00000032293	Ireb2	chr9	+	54885874	54885944	54886489	54886673	54883896	54884115	54887267	54887407	366,281,283	346,293,302	240,169,195	125,130,129	195	309	0.000503579120749	0.626,0.603,0.598	0.753,0.673,0.705	-0.101
ENSMUSG00000064138	Fam172a	chr13	+	77825322	77825388	77834509	77834701	77761837	77761938	77902653	77902875	91,67,70	265,169,175	68,48,45	276,247,231	191	317	0.000509163110472	0.363,0.397,0.399	0.29,0.244,0.244	0.127
ENSMUSG00000041594	Tmtc4	chr14	-	122971739	122971956	122973169	122973285	122963297	122963385	122978073	122978286	194,150,180	124,98,125	144,197,124	50,53,64	241	342	0.000517336518817	0.689,0.685,0.671	0.803,0.841,0.733	-0.111
ENSMUSG00000061613	U2af1	chr17	-	31652501	31652568	31654978	31655066	31648844	31648894	31658652	31658754	338,303,275	197,152,185	443,430,609	138,199,208	213	192	0.000520519962872	0.607,0.642,0.573	0.743,0.661,0.725	-0.102
ENSMUSG00000041215	Yeats2	chr16	+	20150441	20150560	20152908	20153006	20141062	20141235	20154136	20154229	139,168,147	196,181,167	130,235,131	89,106,110	244	223	0.000522017137825	0.393,0.459,0.446	0.572,0.67,0.521	-0.155
ENSMUSG00000075225	Gm29096	chr10	-	41627145	41627301	41629949	41630152	41624581	41624675	41633967	41634196	2,0,0	4,4,3	7,10,8	4,11,10	328	281	0.000539851477312	0.3,0.0,0.0	0.6,0.438,0.407	-0.382
ENSMUSG00000055491	Pprc1	chr19	+	46067228	46067286	46068020	46068088	46065663	46065717	46069038	46069768	79,64,67	219,166,199	37,44,61	195,219,293	183	193	0.000546764836507	0.276,0.289,0.262	0.167,0.175,0.18	0.102
ENSMUSG00000049807	Arhgap23	chr11	+	97446508	97446551	97448169	97448265	97444183	97444345	97448444	97448523	65,76,47	150,114,134	15,30,15	88,114,87	168	221	0.000546764836507	0.363,0.467,0.316	0.183,0.257,0.185	0.174
ENSMUSG00000028789	Azin2	chr4	-	128950599	128950772	128962083	128962204	128949589	128949724	128962300	128962420	58,31,27	131,100,96	82,92,76	119,140,113	246	298	0.00054826308603	0.349,0.273,0.254	0.455,0.443,0.449	-0.157
ENSMUSG00000021635	Rad17	chr13	-	100622797	100622918	100624419	100624566	100619093	100619151	100627509	100627656	232,180,232	123,126,137	217,200,209	62,73,89	272	246	0.000548280281884	0.63,0.564,0.605	0.76,0.712,0.68	-0.118
ENSMUSG00000039768	Dnajc11	chr4	+	151977998	151978068	151979271	151979329	151976949	151977105	151979443	151979586	325,289,302	328,282,353	275,324,374	211,195,260	195	183	0.000552902577978	0.482,0.49,0.445	0.55,0.609,0.574	-0.105
ENSMUSG00000023923	Tbc1d5	chr17	-	51025073	51025204	51143358	51143421	50984604	50984674	51179099	51179349	24,24,27	86,112,95	11,7,7	81,80,92	188	256	0.000553191840472	0.275,0.226,0.279	0.156,0.106,0.094	0.141
ENSMUSG00000079553	Kifc1	chr17	-	33885167	33885218	33885848	33885902	33884588	33884986	33886575	33886675	152,156,164	146,142,219	87,79,109	152,157,196	179	176	0.000555211431457	0.506,0.519,0.424	0.36,0.331,0.354	0.135
ENSMUSG00000028886	Eya3	chr4	+	132709944	132710059	132711841	132711963	132706962	132707123	132719211	132719312	287,233,260	354,318,278	116,132,163	262,227,294	240	247	0.000574149743364	0.455,0.43,0.49	0.313,0.374,0.363	0.108
ENSMUSG00000018548	Trim37	chr11	+	87143126	87143214	87145463	87145586	87140484	87140601	87146933	87147057	214,144,140	267,214,248	161,160,168	156,146,140	213	248	0.000588814391593	0.483,0.439,0.397	0.546,0.561,0.583	-0.124
ENSMUSG00000028059	Arhgef2	chr3	+	88632275	88632333	88632912	88633042	88631910	88631978	88633257	88633367	102,70,92	244,195,236	47,42,35	208,162,197	183	255	0.000591707898138	0.368,0.333,0.352	0.239,0.265,0.198	0.117
ENSMUSG00000039176	Polg	chr7	-	79456434	79456512	79456707	79456828	79456040	79456148	79458173	79458410	238,203,210	208,163,172	163,125,150	248,202,162	246	203	0.000601858027348	0.486,0.507,0.502	0.352,0.338,0.433	0.124
ENSMUSG00000035673	Sbno2	chr10	-	80060983	80061119	80061315	80061447	80060788	80060901	80062161	80062331	176,151,190	173,170,219	109,108,131	169,200,247	257	261	0.000601858027348	0.508,0.474,0.468	0.396,0.354,0.35	0.117
ENSMUSG00000023764	Sfi1	chr11	-	3170586	3170704	3177426	3177521	3165575	3165678	3179396	3179507	68,58,58	65,41,61	75,75,99	38,34,37	220	243	0.000601858027348	0.536,0.61,0.512	0.686,0.709,0.747	-0.161
ENSMUSG00000027506	Tpd52	chr3	-	8934991	8935040	8944610	8944712	8930787	8931174	8947480	8947629	965,637,836	254,232,230	520,465,501	229,313,204	227	174	0.000601858027348	0.744,0.678,0.736	0.635,0.532,0.653	0.113
ENSMUSG00000009828	Ick	chr9	+	78131294	78131571	78135595	78135650	78113299	78113455	78139975	78140097	115,117,111	110,95,95	97,149,61	42,36,33	402	180	0.000605472688011	0.319,0.355,0.343	0.508,0.65,0.453	-0.198
ENSMUSG00000030849	Fgfr2	chr7	-	130200982	130201173	130218997	130219121	130196171	130196374	130241199	130241277	0,0,1	29,20,32	1,3,4	10,15,13	249	316	0.000617574550624	0.0,0.0,0.038	0.113,0.202,0.281	-0.186
ENSMUSG00000018401	Mtmr4	chr11	+	87600503	87600664	87600773	87600870	87598862	87598945	87601058	87601172	437,395,385	238,224,246	235,243,232	81,100,78	286	222	0.000619793309593	0.588,0.578,0.548	0.692,0.654,0.698	-0.11
ENSMUSG00000032883	Acsl3	chr1	+	78681592	78682010	78688236	78688414	78657882	78658103	78690268	78690378	212,244,208	745,564,673	200,332,135	341,300,311	543	303	0.000627440440287	0.137,0.194,0.147	0.247,0.382,0.195	-0.115
ENSMUSG00000024074	Crim1	chr17	+	78335226	78335355	78344349	78344506	78315548	78315746	78345860	78345982	303,273,327	304,284,328	252,274,305	175,170,202	254	282	0.000630884133579	0.525,0.516,0.525	0.615,0.642,0.626	-0.106
ENSMUSG00000026960	Arl6ip6	chr2	+	53194283	53194337	53202918	53203051	53192087	53192522	53217294	53219220	173,130,178	886,860,828	144,229,187	639,561,573	179	258	0.00063695153597	0.22,0.179,0.237	0.245,0.37,0.32	-0.1
ENSMUSG00000034343	Ube2f	chr1	+	91254259	91254393	91262266	91262296	91250318	91250437	91265217	91265283	263,221,247	27,31,18	181,257,172	36,43,53	259	155	0.000642855473302	0.854,0.81,0.891	0.751,0.782,0.66	0.121
ENSMUSG00000040029	Ipo8	chr6	-	148800180	148800270	148801486	148801603	148799726	148799892	148801912	148801989	205,198,228	168,152,153	199,186,160	101,74,73	242	215	0.000646016534941	0.52,0.536,0.57	0.636,0.691,0.661	-0.121
ENSMUSG00000028973	Abcb8	chr5	+	24406117	24406254	24408567	24408818	24405814	24405848	24409353	24409945	249,209,251	300,238,247	147,147,185	228,292,308	262	376	0.0006609405394	0.544,0.558,0.593	0.481,0.419,0.463	0.111
ENSMUSG00000037570	Mcrs1	chr15	-	99249367	99249506	99250462	99250582	99248701	99248860	99251861	99251961	461,407,466	180,147,122	228,234,256	110,166,124	245	264	0.000664873400824	0.734,0.749,0.805	0.691,0.603,0.69	0.101
ENSMUSG00000024665	Fads2	chr19	-	10066514	10066612	10070271	10070348	10066251	10066348	10070563	10070624	491,496,548	709,649,785	396,390,398	296,383,423	202	223	0.000672716018921	0.433,0.458,0.435	0.596,0.529,0.509	-0.103
ENSMUSG00000063895	Nupl1	chr14	-	60221582	60221678	60223316	60223415	60219203	60220158	60228708	60228910	405,320,350	428,377,381	183,210,240	347,333,376	224	221	0.000673983896718	0.483,0.456,0.475	0.342,0.384,0.386	0.101
ENSMUSG00000030714	Sgf29	chr7	+	126664915	126664988	126670629	126670694	126663928	126664004	126671537	126671660	149,94,143	129,85,96	122,190,200	67,94,75	198	190	0.000696736307061	0.526,0.515,0.588	0.636,0.66,0.719	-0.129
ENSMUSG00000032582	Rbm6	chr9	-	107800698	107800773	107833433	107833507	107796476	107796537	107847267	107847337	200,176,191	257,300,277	108,109,132	265,251,296	199	200	0.000705534486068	0.439,0.371,0.409	0.291,0.304,0.309	0.105
ENSMUSG00000034121	Mks1	chr11	+	87861268	87861376	87861984	87862118	87861109	87861179	87862567	87862650	53,33,66	77,64,86	26,28,42	97,104,100	233	259	0.000716013151908	0.433,0.364,0.46	0.23,0.23,0.318	0.16
ENSMUSG00000030774	Pak1	chr7	+	97893964	97894013	97900339	97900457	97888956	97889020	97903636	97903736	212,195,166	747,687,765	145,121,203	348,364,388	174	243	0.000716079818937	0.284,0.284,0.233	0.368,0.317,0.422	-0.102
ENSMUSG00000054580	Pla2r1	chr2	-	60424258	60424375	60425351	60425492	60422604	60422781	60427626	60427795	165,141,172	274,197,237	93,101,134	227,279,269	266	242	0.000722105314519	0.354,0.394,0.398	0.272,0.248,0.312	0.105
ENSMUSG00000049470	Aff4	chr11	+	53380585	53380672	53389754	53389791	53375588	53375633	53392770	53392816	226,210,170	103,102,75	202,172,149	152,141,106	212	162	0.000723508893723	0.626,0.611,0.634	0.504,0.482,0.518	0.122
ENSMUSG00000033128	Gga1	chr15	+	78889002	78889110	78891436	78891501	78888417	78888499	78891913	78892086	267,242,244	260,226,244	178,193,167	281,271,256	233	190	0.00072551248672	0.456,0.466,0.449	0.341,0.367,0.347	0.105
ENSMUSG00000068922	Msto1	chr3	-	88912236	88912300	88912702	88912778	88912025	88912113	88912857	88912923	143,89,132	134,126,137	203,181,200	118,131,125	201	189	0.000764098964713	0.501,0.399,0.475	0.618,0.565,0.601	-0.136
ENSMUSG00000026098	Pms1	chr1	-	53216230	53216347	53256628	53256792	53207962	53208085	53267827	53267930	110,87,93	152,106,99	79,77,76	177,154,158	289	242	0.000767208247409	0.377,0.407,0.44	0.272,0.295,0.287	0.123
ENSMUSG00000068250	Amn1	chr6	-	149183393	149183538	149184991	149185124	149170873	149171050	149188471	149188687	23,18,10	122,87,118	14,19,14	37,48,25	258	270	0.000767208247409	0.165,0.178,0.081	0.284,0.293,0.37	-0.174
ENSMUSG00000026280	Atg4b	chr1	+	93768252	93768324	93773769	93773868	93768052	93768154	93775132	93775234	320,290,297	412,341,407	311,263,304	262,211,270	197	224	0.000773862546294	0.469,0.492,0.453	0.574,0.586,0.561	-0.102
ENSMUSG00000039988	Ankrd13c	chr3	+	157975227	157975294	157988639	157988784	157972999	157973045	157991680	157991812	164,165,125	246,178,216	87,89,67	188,212,200	192	270	0.000777614656583	0.484,0.566,0.449	0.394,0.371,0.32	0.138
ENSMUSG00000021981	Cab39l	chr14	+	59528841	59528907	59539061	59539205	59526755	59526815	59546985	59548903	139,103,96	339,294,294	112,89,71	409,392,427	191	269	0.000777932475944	0.366,0.33,0.315	0.278,0.242,0.19	0.1
ENSMUSG00000054237	Fra10ac1	chr19	-	38213360	38213445	38214373	38214457	38207262	38207308	38215830	38215907	167,146,170	135,131,117	227,184,237	117,95,101	209	210	0.00078261706606	0.554,0.528,0.593	0.661,0.661,0.702	-0.116
ENSMUSG00000028059	Arhgef2	chr3	+	88632275	88632339	88632912	88633042	88631910	88631978	88633257	88633367	112,77,96	244,195,236	48,49,40	208,162,197	189	255	0.000783580213032	0.382,0.348,0.354	0.237,0.29,0.215	0.114
ENSMUSG00000026975	Dph7	chr2	+	24963455	24963543	24966501	24966674	24963022	24963156	24968884	24968954	117,115,132	180,171,222	60,53,67	158,200,151	213	298	0.000787307309361	0.476,0.485,0.454	0.347,0.27,0.383	0.138
ENSMUSG00000027422	Rrbp1	chr2	-	143950427	143950523	143952191	143952275	143949671	143949755	143953233	143953329	444,375,437	419,387,396	211,232,285	295,341,409	209	221	0.000787307309361	0.528,0.506,0.539	0.431,0.418,0.424	0.1
ENSMUSG00000054874	Pcnx3	chr19	-	5679967	5680000	5680242	5680396	5679569	5679741	5681431	5681574	288,249,249	90,71,80	129,196,179	77,85,99	279	158	0.00079193410045	0.644,0.665,0.638	0.487,0.566,0.506	0.129
ENSMUSG00000024588	Fech	chr18	-	64464085	64464184	64467727	64467834	64462106	64462214	64470681	64470816	240,210,218	183,152,163	239,263,262	126,101,131	232	224	0.00080128073892	0.559,0.572,0.564	0.647,0.715,0.659	-0.109
ENSMUSG00000041977	Arhgef11	chr3	+	87727962	87728080	87728515	87728694	87727369	87727495	87729204	87729280	222,201,206	209,175,189	170,180,207	72,124,110	243	304	0.000811012279781	0.571,0.59,0.577	0.747,0.645,0.702	-0.119
ENSMUSG00000040565	Btaf1	chr19	+	36969913	36970038	36972897	36973018	36969055	36969196	36978314	36978419	403,312,240	98,109,118	338,281,253	39,60,61	250	246	0.000811012279781	0.802,0.738,0.667	0.895,0.822,0.803	-0.104
ENSMUSG00000021969	Zdhhc20	chr14	-	57865520	57865641	57873892	57873996	57858539	57858609	57878432	57878459	200,114,161	300,224,285	66,65,58	210,158,171	229	246	0.000812448778239	0.417,0.353,0.378	0.252,0.306,0.267	0.108
ENSMUSG00000041718	Alg13	chrX	+	144363864	144364107	144367898	144367939	144356795	144356961	144369560	144369861	46,61,54	4,12,14	31,58,38	25,34,16	368	166	0.000819643703379	0.838,0.696,0.635	0.359,0.435,0.517	0.286
ENSMUSG00000058446	Znrf2	chr6	+	54878348	54878454	54884764	54884846	54863899	54863995	54888455	54893500	177,115,151	248,172,203	163,172,157	139,150,142	231	207	0.000820693078658	0.39,0.375,0.4	0.512,0.507,0.498	-0.117
ENSMUSG00000038160	Atg5	chr10	+	44303566	44303729	44319459	44319554	44294595	44294674	44346956	44347074	384,326,380	191,177,196	234,233,240	181,299,180	288	220	0.000834401319629	0.606,0.585,0.597	0.497,0.373,0.505	0.138
ENSMUSG00000063663	Brwd3	chrX	-	108798028	108798099	108798754	108798855	108796745	108796846	108803981	108804203	146,136,84	92,96,65	51,56,35	82,56,63	226	196	0.000845463937294	0.579,0.551,0.528	0.35,0.464,0.325	0.173
ENSMUSG00000024769	Cdc42bpg	chr19	+	6316828	6316934	6317160	6317294	6316518	6316578	6317374	6317514	113,84,101	105,101,138	119,131,106	81,81,69	231	259	0.000846709827021	0.547,0.483,0.451	0.622,0.645,0.633	-0.14
ENSMUSG00000022791	Tnk2	chr16	+	32663738	32663919	32665885	32665956	32644642	32645108	32668220	32668442	273,267,228	179,161,158	309,310,340	146,117,134	306	196	0.000877273978561	0.494,0.515,0.48	0.575,0.629,0.619	-0.111
ENSMUSG00000021947	Cryl1	chr14	-	57312967	57313129	57362921	57363048	57303592	57303787	57382757	57382865	226,144,166	319,269,281	160,119,121	328,346,364	252	287	0.00088912011074	0.447,0.379,0.402	0.357,0.281,0.275	0.105
ENSMUSG00000043323	Fbrsl1	chr5	-	110378037	110378255	110378893	110379114	110377356	110377407	110379268	110379593	153,199,201	190,166,173	160,207,111	224,353,189	346	343	0.00088912011074	0.444,0.543,0.535	0.415,0.368,0.368	0.124
ENSMUSG00000038970	Lmtk2	chr5	+	144134135	144134280	144143525	144143599	144129352	144129477	144147595	144147714	88,81,89	54,61,72	108,83,73	40,32,27	270	199	0.000890691776018	0.546,0.495,0.477	0.666,0.657,0.666	-0.157
ENSMUSG00000108621	Gm37494	chr7	+	39564001	39564062	39564866	39565081	39563701	39563828	39565187	39580589	78,76,59	120,132,124	60,60,49	67,32,46	186	340	0.00090067419399	0.543,0.513,0.465	0.621,0.774,0.661	-0.178
ENSMUSG00000027160	Ccdc34	chr2	+	110037404	110037534	110038079	110038276	110032331	110032439	110040573	110040732	12,9,12	29,22,29	4,5,5	48,36,38	255	322	0.000902997577623	0.343,0.341,0.343	0.095,0.149,0.142	0.214
ENSMUSG00000020289	Nprl3	chr11	-	32241797	32241935	32248144	32248226	32239796	32239953	32250124	32250278	112,71,106	162,129,136	112,108,107	101,85,96	207	263	0.000907142500322	0.468,0.412,0.498	0.585,0.617,0.586	-0.137
ENSMUSG00000055491	Pprc1	chr19	+	46067228	46067286	46068017	46068088	46065663	46065717	46069038	46069768	79,64,67	217,167,195	37,44,61	188,212,287	183	196	0.000917574898378	0.281,0.291,0.269	0.174,0.182,0.185	0.1
ENSMUSG00000030714	Sgf29	chr7	+	126664915	126664988	126671537	126671667	126663928	126664004	126671733	126671880	144,93,140	219,195,234	119,185,193	159,155,176	198	255	0.000921154274688	0.459,0.381,0.435	0.491,0.606,0.585	-0.136
ENSMUSG00000097215	Gm26550	chr7	-	24636432	24636709	24637118	24637224	24633920	24633975	24637881	24637916	26,21,23	56,54,57	10,9,14	71,66,63	231	402	0.000926794028927	0.447,0.404,0.413	0.197,0.192,0.279	0.199
ENSMUSG00000009112	Bcl2l13	chr6	+	120870765	120870835	120876202	120876346	120865567	120865724	120886677	120892842	296,268,277	450,328,389	199,193,219	466,384,420	195	269	0.000930522495563	0.476,0.53,0.496	0.371,0.409,0.418	0.101
ENSMUSG00000039153	Runx2	chr17	-	44639664	44639826	44658518	44658692	44607818	44608383	44717191	44717296	43,25,24	21,18,9	36,49,59	53,54,81	299	287	0.000933580324335	0.663,0.571,0.719	0.395,0.466,0.411	0.227
ENSMUSG00000057363	Uxs1	chr1	-	43790463	43790644	43797244	43797305	43780064	43780169	43805352	43805396	36,29,9	31,34,36	50,32,35	15,11,17	186	306	0.000949871385827	0.656,0.584,0.291	0.846,0.827,0.772	-0.305
ENSMUSG00000028700	Pomgnt1	chr4	+	116152862	116152976	116153550	116153668	116152708	116152774	116153841	116153940	213,186,230	283,222,262	70,109,87	176,194,155	239	243	0.000951533469015	0.434,0.46,0.472	0.288,0.364,0.363	0.117
ENSMUSG00000058709	Egln2	chr7	-	27159786	27159923	27160287	27160407	27159523	27159591	27164619	27165728	532,339,433	593,587,575	263,284,231	560,571,516	245	262	0.000965676577374	0.49,0.382,0.446	0.334,0.347,0.324	0.104
ENSMUSG00000023923	Tbc1d5	chr17	-	50984604	50984674	51025073	51025204	50968189	50968298	51143358	51143421	60,72,64	51,57,38	36,28,40	61,48,50	256	195	0.000970070033073	0.473,0.49,0.562	0.31,0.308,0.379	0.176
ENSMUSG00000062761	Zfp512	chr5	+	31473452	31473554	31475672	31475735	31472769	31472961	31476780	31476879	401,310,318	312,336,213	225,228,226	298,296,328	227	188	0.000973939748788	0.516,0.433,0.553	0.385,0.389,0.363	0.122
ENSMUSG00000022771	Ppil2	chr16	-	17096704	17096794	17097355	17097447	17096004	17096080	17100255	17100307	304,360,291	388,264,249	197,227,245	337,352,370	217	215	0.000976729898239	0.437,0.575,0.537	0.367,0.39,0.396	0.132
ENSMUSG00000087651	1500009L16Rik	chr10	+	83737908	83737933	83757444	83757480	83722864	83723034	83758133	83758213	24,13,13	40,30,33	21,37,23	21,16,18	150	161	0.00101094981738	0.392,0.317,0.297	0.518,0.713,0.578	-0.268
ENSMUSG00000041720	Pi4ka	chr16	-	17299441	17299569	17300992	17301100	17297583	17297670	17302990	17303142	121,113,99	196,151,158	92,85,120	224,226,283	233	253	0.0010224938551	0.401,0.448,0.405	0.308,0.29,0.315	0.114
ENSMUSG00000030967	Zranb1	chr7	+	132972689	132972761	132973424	132973623	132971185	132971339	132981280	132981401	205,214,203	401,317,388	189,151,151	493,371,461	197	324	0.00102793570614	0.457,0.526,0.463	0.387,0.401,0.35	0.103
ENSMUSG00000030655	Smg1	chr7	-	118136873	118137053	118139412	118139519	118136685	118136792	118139674	118139886	210,179,185	293,320,339	206,226,207	204,237,251	232	305	0.00103256584292	0.485,0.424,0.418	0.57,0.556,0.52	-0.106
ENSMUSG00000019823	Mical1	chr10	+	41478009	41478314	41478962	41479067	41476313	41476540	41479394	41479499	132,129,142	74,76,73	160,170,197	57,49,61	430	230	0.00105203520533	0.488,0.476,0.51	0.6,0.65,0.633	-0.136
ENSMUSG00000029670	Ing3	chr6	+	21953762	21953828	21965733	21965830	21952128	21952229	21967626	21967698	90,64,94	138,129,155	44,32,46	125,128,122	191	222	0.00105987205867	0.431,0.366,0.413	0.29,0.225,0.305	0.13
ENSMUSG00000026806	Ddx31	chr2	+	28857119	28857184	28858735	28858855	28856194	28856236	28858987	28859094	34,38,50	154,138,141	45,35,45	81,65,81	190	245	0.00106885955633	0.222,0.262,0.314	0.417,0.41,0.417	-0.149
ENSMUSG00000039599	Fam149b	chr14	+	20363262	20363450	20374329	20374454	20359754	20359916	20375509	20375613	224,182,176	319,299,312	182,202,204	199,206,206	313	250	0.0010698231199	0.359,0.327,0.311	0.422,0.439,0.442	-0.102
ENSMUSG00000032340	Neo1	chr9	-	58884469	58884628	58888400	58888493	58880591	58880855	58888981	58889220	520,616,508	634,519,618	370,383,444	609,631,717	218	284	0.0010698231199	0.517,0.607,0.517	0.442,0.442,0.447	0.103
ENSMUSG00000027699	Ect2	chr3	-	27146836	27146882	27148794	27148887	27145955	27146045	27148992	27149072	78,62,61	155,138,121	73,63,61	71,84,71	218	171	0.00107323083742	0.283,0.261,0.283	0.446,0.37,0.403	-0.131
ENSMUSG00000029064	Gnb1	chr4	+	155527412	155527509	155533696	155533735	155491363	155491580	155535357	155535464	393,1007,748	1132,863,1008	170,747,107	1111,1079,1239	222	164	0.00107323083742	0.204,0.463,0.354	0.102,0.338,0.06	0.174
ENSMUSG00000039703	Nploc4	chr11	-	120384542	120384659	120385769	120385865	120383296	120383399	120389367	120389439	444,351,413	552,621,514	500,536,452	456,469,450	221	242	0.00107562776598	0.468,0.382,0.468	0.546,0.556,0.524	-0.103
ENSMUSG00000029647	Pan3	chr5	+	147488110	147488258	147519504	147519752	147455117	147455188	147521829	147521934	185,162,164	245,181,137	175,157,150	340,233,303	273	373	0.0010808334934	0.508,0.55,0.621	0.413,0.479,0.403	0.128
ENSMUSG00000033487	Fndc3a	chr14	-	72589753	72589991	72599065	72599142	72584574	72584844	72652015	72652091	66,59,72	250,212,201	37,29,26	179,182,208	202	363	0.00108226960262	0.322,0.333,0.392	0.271,0.223,0.183	0.123
ENSMUSG00000037795	N4bp2	chr5	+	65775584	65775663	65790017	65791170	65771386	65771441	65793328	65793453	80,94,83	220,234,182	43,41,28	174,168,149	204	1278	0.00111395351484	0.695,0.716,0.741	0.608,0.605,0.541	0.133
ENSMUSG00000035236	Scai	chr2	-	39102320	39102399	39103202	39103304	39099375	39099475	39103663	39103765	94,85,81	42,38,33	162,133,93	42,20,22	227	204	0.00113168982398	0.668,0.668,0.688	0.776,0.857,0.792	-0.134
ENSMUSG00000027071	P2rx3	chr2	-	85024109	85024173	85024381	85024453	85023482	85023576	85024855	85024991	7,9,7	3,3,3	6,4,3	0,0,1	197	189	0.00114497054154	0.691,0.742,0.691	1.0,1.0,0.742	-0.206
ENSMUSG00000052906	Ubxn8	chr8	-	33629236	33629374	33633501	33633627	33626323	33626365	33635288	33635359	99,89,102	119,112,94	79,138,133	63,73,82	251	263	0.00114862102413	0.466,0.454,0.532	0.568,0.665,0.63	-0.137
ENSMUSG00000031703	Itfg1	chr8	-	85810544	85810639	85831182	85831257	85780515	85780577	85835020	85835078	391,325,315	391,338,367	371,280,307	206,224,234	200	220	0.00116510905182	0.524,0.514,0.486	0.665,0.579,0.591	-0.104
ENSMUSG00000059714	Flot1	chr17	+	35824278	35824369	35824565	35824709	35824126	35824202	35824832	35824952	153,103,126	251,194,221	161,141,219	175,174,226	216	269	0.00118201906608	0.432,0.398,0.415	0.534,0.502,0.547	-0.113
ENSMUSG00000061589	Dot1l	chr10	+	80781367	80781474	80782142	80782184	80780842	80780911	80783183	80783291	199,206,199	32,43,33	175,165,206	49,72,61	232	167	0.00119135226749	0.817,0.775,0.813	0.72,0.623,0.709	0.118
ENSMUSG00000024592	C330018D20Rik	chr18	-	56958522	56958579	56962400	56962518	56955832	56957921	56973383	56973484	169,147,128	109,86,105	80,63,67	82,103,75	243	182	0.00120445406806	0.537,0.561,0.477	0.422,0.314,0.401	0.146
ENSMUSG00000032740	Ccdc88a	chr11	+	29453118	29453277	29455369	29455516	29451021	29451103	29456457	29456602	125,133,121	109,120,102	75,43,41	101,66,76	284	272	0.00121671341777	0.523,0.515,0.532	0.416,0.384,0.341	0.143
ENSMUSG00000020716	Nf1	chr11	+	79564823	79564946	79565417	79565551	79559404	79559562	79565919	79566020	117,125,88	99,114,79	83,113,101	49,36,52	248	259	0.00121671341777	0.552,0.534,0.538	0.639,0.766,0.67	-0.15
ENSMUSG00000024234	Mtpap	chr18	+	4379568	4379741	4380653	4380887	4375591	4375778	4383188	4383413	280,210,197	146,120,149	302,276,252	143,83,88	298	359	0.00123448768137	0.698,0.678,0.614	0.718,0.8,0.775	-0.101
ENSMUSG00000037343	Taf2	chr15	-	55031045	55031155	55036517	55036657	55028317	55028547	55038238	55038432	360,381,365	332,241,254	310,306,371	162,140,168	265	235	0.00124538918747	0.49,0.584,0.56	0.629,0.66,0.662	-0.106
ENSMUSG00000055485	Soga1	chr2	-	157033257	157033383	157037169	157037310	157030787	157031018	157039826	157041002	180,184,155	143,134,159	79,87,101	113,132,128	266	251	0.00124538918747	0.543,0.564,0.479	0.397,0.383,0.427	0.126
ENSMUSG00000022228	Zscan26	chr13	-	21448166	21448484	21449273	21449333	21447785	21447894	21449440	21449516	62,62,46	93,64,79	59,66,49	141,166,151	185	443	0.001252220485	0.615,0.699,0.582	0.5,0.488,0.437	0.157
ENSMUSG00000031684	Slc10a7	chr8	+	78515585	78515668	78525161	78525298	78509574	78509674	78531082	78531158	84,59,58	88,112,90	77,86,93	60,62,65	208	262	0.0012662957159	0.546,0.399,0.448	0.618,0.636,0.643	-0.168
ENSMUSG00000031093	Dock11	chrX	+	36062280	36062427	36066869	36067080	36061193	36061307	36067659	36067850	231,218,234	331,266,294	206,206,293	160,205,238	272	336	0.00127104198257	0.463,0.503,0.496	0.614,0.554,0.603	-0.103
ENSMUSG00000052137	Rbm12b2	chr4	+	12089662	12089727	12092522	12092572	12089440	12089523	12093114	12096243	12,23,4	28,22,18	4,1,5	29,31,31	190	175	0.00127399064344	0.283,0.491,0.17	0.113,0.029,0.129	0.224
ENSMUSG00000061306	Slc38a10	chr11	-	120109431	120109536	120110065	120110536	120106433	120106610	120110837	120111005	620,467,541	303,227,293	430,473,492	144,158,170	596	230	0.00128079406791	0.441,0.443,0.416	0.535,0.536,0.528	-0.1
ENSMUSG00000032737	Inppl1	chr7	-	101832027	101832117	101832220	101832314	101831812	101831911	101832474	101832615	171,165,173	137,153,133	127,151,124	180,170,181	219	215	0.00129662992774	0.551,0.514,0.561	0.409,0.466,0.402	0.116
ENSMUSG00000028057	Rit1	chr3	+	88717601	88717658	88725994	88726068	88717325	88717470	88726279	88726369	55,41,51	91,100,94	57,73,65	64,74,64	182	199	0.00129803947974	0.398,0.31,0.372	0.493,0.519,0.526	-0.153
ENSMUSG00000021420	Fars2	chr13	+	36341936	36342097	36410078	36410230	36246362	36246494	36537300	36537592	133,127,131	123,104,118	99,92,115	127,129,190	286	277	0.00134276915999	0.512,0.542,0.518	0.43,0.409,0.37	0.121
ENSMUSG00000036503	Rnf13	chr3	+	57764256	57764382	57769039	57769120	57736084	57736200	57779382	57779508	176,146,147	126,79,97	106,104,118	105,145,111	251	206	0.0013428342376	0.534,0.603,0.554	0.453,0.371,0.466	0.134
ENSMUSG00000046707	Csnk2a2	chr8	-	95461545	95461629	95465650	95465710	95460677	95460788	95473370	95473421	302,210,260	327,295,402	239,305,252	225,229,233	185	209	0.00134593241222	0.511,0.446,0.422	0.545,0.601,0.55	-0.106
ENSMUSG00000053332	Gas5	chr1	+	161036207	161036244	161036819	161036852	161035982	161036014	161037123	161037164	15,15,10	45,24,33	21,22,22	12,20,22	162	158	0.00135159925198	0.245,0.379,0.228	0.631,0.518,0.494	-0.264
ENSMUSG00000034724	Cnot6l	chr5	-	96098244	96098313	96128942	96129028	96094160	96094318	96131058	96131241	199,162,154	185,151,121	141,116,125	189,169,178	211	194	0.0013583156201	0.497,0.497,0.539	0.407,0.387,0.392	0.116
ENSMUSG00000039959	Hip1	chr5	-	135444734	135444792	135449683	135449824	135440248	135440324	135451573	135451635	90,84,72	77,45,45	63,63,63	83,83,77	266	183	0.00136807880752	0.446,0.562,0.524	0.343,0.343,0.36	0.162
ENSMUSG00000045078	Rnf216	chr5	-	143077426	143077477	143080223	143080363	143075726	143075864	143080962	143081077	334,270,300	104,111,102	242,333,335	50,69,78	265	176	0.00137903970999	0.681,0.618,0.661	0.763,0.762,0.74	-0.102
ENSMUSG00000061859	Inadl	chr4	+	98535509	98535587	98538958	98539058	98523390	98523501	98568938	98569135	181,122,170	141,142,174	67,112,129	138,167,194	203	225	0.00139524817463	0.587,0.488,0.52	0.35,0.426,0.424	0.132
ENSMUSG00000026213	Stk11ip	chr1	+	75529933	75530050	75530172	75530350	75529410	75529616	75532302	75532515	173,176,189	170,178,214	168,171,210	97,125,142	242	303	0.00140214791325	0.56,0.553,0.525	0.684,0.631,0.649	-0.109
ENSMUSG00000051278	Zgrf1	chr3	+	127608484	127608632	127611783	127611911	127606368	127606446	127613342	127613466	65,59,75	49,58,67	39,42,31	53,81,57	273	253	0.00140270321853	0.551,0.485,0.509	0.405,0.325,0.335	0.16
ENSMUSG00000025878	Uimc1	chr13	-	55069721	55069807	55076301	55076407	55060265	55060342	55077402	55077527	93,92,107	120,99,104	72,70,59	134,140,106	231	211	0.00141515645881	0.414,0.459,0.484	0.329,0.314,0.337	0.126
ENSMUSG00000028614	Ndc1	chr4	+	107375077	107375216	107380597	107380706	107374146	107374321	107381675	107381727	233,217,237	276,246,261	197,220,256	159,162,180	264	234	0.00142869807759	0.428,0.439,0.446	0.523,0.546,0.558	-0.105
ENSMUSG00000026975	Dph7	chr2	+	24963455	24963543	24965559	24965654	24963022	24963156	24966501	24966674	119,119,132	168,170,189	60,53,69	123,143,166	213	220	0.00143729827535	0.423,0.42,0.419	0.335,0.277,0.3	0.117
ENSMUSG00000018651	Tada2a	chr11	-	84118247	84118307	84121081	84121188	84109953	84110045	84126987	84127095	238,229,205	142,117,113	331,262,250	91,104,95	232	185	0.00144955350755	0.572,0.609,0.591	0.744,0.668,0.677	-0.106
ENSMUSG00000033039	Micall1	chr15	+	79124500	79124558	79125249	79125674	79122546	79122986	79126926	79127333	232,201,198	559,415,469	218,165,163	643,619,581	183	550	0.00146937556712	0.555,0.593,0.559	0.505,0.445,0.457	0.1
ENSMUSG00000042548	Asxl1	chr2	+	153393881	153393978	153396731	153396837	153393623	153393787	153397375	153398000	209,220,218	306,280,273	99,106,112	198,231,223	222	231	0.00153513242981	0.415,0.45,0.454	0.342,0.323,0.343	0.104
ENSMUSG00000029401	Rilpl2	chr5	-	124468586	124468691	124469697	124469849	124463264	124463811	124477779	124478366	109,86,102	120,99,103	83,108,101	59,59,65	277	230	0.00154575055328	0.43,0.419,0.451	0.539,0.603,0.563	-0.135
ENSMUSG00000028487	Bnc2	chr4	-	84546204	84546405	84555778	84555904	84414245	84414348	84610108	84610197	28,29,24	103,87,90	20,14,11	117,103,120	251	326	0.00156302162648	0.261,0.302,0.257	0.182,0.15,0.106	0.127
ENSMUSG00000038535	Zfp280d	chr9	+	72301700	72301766	72301866	72302006	72298701	72298848	72307950	72308068	135,113,125	214,199,179	84,76,78	234,166,212	191	265	0.00156978980804	0.467,0.441,0.492	0.332,0.388,0.338	0.114
ENSMUSG00000029833	Trim24	chr6	+	37927525	37927640	37931353	37931500	37919373	37919490	37943412	37943530	178,138,127	277,141,181	146,138,150	122,124,98	240	272	0.00157204016318	0.421,0.526,0.443	0.576,0.558,0.634	-0.126
ENSMUSG00000003352	Cacnb3	chr15	+	98641176	98641257	98641399	98641458	98640958	98640978	98641615	98641725	244,235,199	249,170,205	85,107,96	136,156,139	206	184	0.00157503216952	0.467,0.553,0.464	0.358,0.38,0.382	0.121
ENSMUSG00000024472	Dcp2	chr18	+	44400316	44400415	44405209	44405362	44399623	44399751	44405456	44405569	257,249,196	311,286,262	196,150,117	127,132,102	224	278	0.00159491329218	0.506,0.519,0.481	0.657,0.585,0.587	-0.108
ENSMUSG00000026037	Orc2	chr1	-	58483642	58483703	58492856	58492888	58480959	58481153	58493660	58493750	62,35,58	227,215,207	64,67,54	168,153,118	157	186	0.00159491329218	0.244,0.162,0.249	0.311,0.342,0.352	-0.117
ENSMUSG00000017146	Brca1	chr11	-	101507949	101508230	101509920	101510099	101505316	101505404	101512719	101512849	167,160,150	206,176,180	97,116,103	200,221,168	304	406	0.00161188393963	0.52,0.548,0.527	0.393,0.412,0.45	0.113
ENSMUSG00000002249	Tead3	chr17	-	28336510	28336573	28340153	28340218	28335484	28335496	28341348	28341600	355,262,353	280,252,230	146,159,152	164,204,198	190	188	0.00161188393963	0.556,0.507,0.603	0.468,0.435,0.432	0.11
ENSMUSG00000038305	Spats2l	chr1	+	57799304	57799354	57832052	57832137	57774860	57775024	57855463	57855524	26,48,39	137,116,145	5,37,2	110,126,123	175	210	0.00161950823058	0.185,0.332,0.244	0.052,0.261,0.019	0.143
ENSMUSG00000035378	Shq1	chr6	-	100636967	100637122	100648163	100648291	100632238	100632292	100655258	100655371	147,142,140	130,113,119	93,94,95	42,43,53	253	280	0.00163070229763	0.556,0.582,0.566	0.71,0.708,0.665	-0.126
ENSMUSG00000036501	Fam13b	chr18	-	34465155	34465220	34473549	34473685	34462960	34463009	34486978	34487139	186,163,162	119,125,124	83,56,83	96,84,88	261	190	0.00165640073836	0.532,0.487,0.487	0.386,0.327,0.407	0.129
ENSMUSG00000041708	Mpped1	chr15	+	83800002	83800184	83836272	83836498	83791953	83792258	83852039	83852155	106,76,52	51,38,42	365,365,285	85,119,99	307	351	0.00168286701508	0.704,0.696,0.586	0.831,0.778,0.767	-0.13
ENSMUSG00000060301	2610008E11Rik	chr10	-	79092411	79092504	79094430	79094557	79088286	79088379	79097457	79097600	258,170,129	121,114,119	144,158,123	51,38,51	252	218	0.00169084249143	0.648,0.563,0.484	0.71,0.782,0.676	-0.158
ENSMUSG00000024535	Snx24	chr18	+	53327411	53327495	53340129	53340234	53245768	53245852	53383069	53383164	52,43,37	134,99,113	46,70,58	69,70,95	209	230	0.00169588484379	0.299,0.323,0.265	0.423,0.524,0.402	-0.154
ENSMUSG00000027333	Smox	chr2	+	131520411	131521171	131524243	131524333	131520094	131520268	131524742	131525172	357,299,316	39,23,32	321,331,392	53,58,67	885	215	0.00169873662825	0.69,0.76,0.706	0.595,0.581,0.587	0.131
ENSMUSG00000040738	Ints8	chr4	-	11225601	11225803	11227119	11227230	11223765	11223887	11228850	11228984	418,384,394	380,337,362	198,230,243	309,355,265	236	327	0.00174765966944	0.604,0.612,0.601	0.47,0.473,0.56	0.105
ENSMUSG00000049690	Nckap5	chr1	-	125976925	125977062	125981382	125981697	125913636	125915021	126014570	126014649	170,126,121	66,66,59	261,217,250	53,47,87	440	262	0.00174765966944	0.605,0.532,0.55	0.746,0.733,0.631	-0.141
ENSMUSG00000034951	Cog7	chr7	-	121935657	121935798	121941169	121941235	121930529	121930613	121943777	121943894	122,90,89	243,212,197	64,70,90	249,268,267	191	266	0.00180892534843	0.411,0.372,0.386	0.264,0.267,0.319	0.106
ENSMUSG00000026925	Inpp5e	chr2	-	26400372	26400492	26400885	26401010	26400035	26400143	26401600	26401698	153,120,140	201,199,207	59,59,93	161,148,190	250	245	0.00185432818254	0.427,0.371,0.399	0.264,0.281,0.324	0.109
ENSMUSG00000026409	Pfkfb2	chr1	-	130699187	130699250	130699980	130700110	130698678	130698743	130700769	130700874	76,76,65	61,47,43	38,55,53	60,58,75	255	188	0.00185856987647	0.479,0.544,0.527	0.318,0.411,0.343	0.159
ENSMUSG00000047921	Trappc9	chr15	-	72963559	72963686	72999971	73000115	72952973	72953119	73012805	73013022	103,90,102	136,125,90	42,71,108	157,141,196	269	252	0.00185993762482	0.415,0.403,0.515	0.2,0.321,0.34	0.157
ENSMUSG00000034667	Xpot	chr10	-	121619092	121619175	121622857	121622991	121617131	121617188	121626104	121626316	171,182,191	136,90,82	179,180,131	44,44,51	259	208	0.00189983105086	0.502,0.619,0.652	0.766,0.767,0.674	-0.145
ENSMUSG00000026933	Camsap1	chr2	-	25952677	25952819	25956246	25956327	25945133	25945273	25965662	25965824	143,103,125	185,196,174	128,127,93	93,99,105	206	267	0.00191366487695	0.5,0.405,0.482	0.641,0.624,0.534	-0.137
ENSMUSG00000028453	Fancg	chr4	-	43003226	43003344	43003782	43003932	43002342	43003092	43004558	43004605	95,74,81	90,98,72	46,46,54	80,97,100	275	243	0.00191470038644	0.483,0.4,0.499	0.337,0.295,0.323	0.142
ENSMUSG00000038116	Phf20	chr2	+	156264280	156264360	156267154	156267542	156254225	156254310	156272541	156272655	75,50,60	193,175,166	55,45,44	245,226,246	205	513	0.00192796306868	0.493,0.417,0.475	0.36,0.333,0.309	0.128
ENSMUSG00000030815	Phkg2	chr7	+	127577534	127577646	127579809	127579973	127573582	127573966	127582122	127582213	185,169,180	224,232,235	110,136,162	262,231,317	237	289	0.00192796306868	0.502,0.47,0.483	0.339,0.418,0.384	0.105
ENSMUSG00000068758	Il3ra	chr14	+	14347009	14347188	14347913	14348068	14346494	14346512	14348820	14348944	10,0,2	38,36,41	7,12,17	29,24,43	304	280	0.00193876072568	0.195,0.0,0.043	0.182,0.315,0.267	-0.175
ENSMUSG00000022710	Usp7	chr16	-	8710038	8710177	8716514	8716619	8708858	8708947	8738203	8738342	168,149,160	423,347,377	171,215,160	273,269,298	230	264	0.00194284266114	0.313,0.33,0.328	0.418,0.478,0.381	-0.102
ENSMUSG00000027305	Ndufaf1	chr2	-	119656367	119656442	119658273	119658459	119655445	119655792	119660001	119660659	258,268,286	150,111,122	209,243,269	155,191,184	311	200	0.00198146083109	0.525,0.608,0.601	0.464,0.45,0.485	0.112
ENSMUSG00000068115	Ninl	chr2	-	150953305	150953412	150955571	150955704	150952484	150952792	150958555	150958636	78,64,81	75,61,61	38,48,57	62,71,97	258	232	0.00198900697662	0.483,0.485,0.544	0.355,0.378,0.346	0.144
ENSMUSG00000020376	Rnf130	chr11	+	50087378	50087461	50093722	50093819	50085740	50085812	50095775	50095980	218,182,207	309,265,299	91,100,115	237,203,237	208	222	0.00201606833664	0.43,0.423,0.425	0.291,0.345,0.341	0.1
ENSMUSG00000001482	Def8	chr8	+	123447787	123447912	123449300	123449398	123442985	123443051	123452744	123452894	132,81,95	245,229,297	116,95,128	158,161,195	250	223	0.00202857483344	0.325,0.24,0.222	0.396,0.345,0.369	-0.108
ENSMUSG00000032740	Ccdc88a	chr11	+	29455369	29455516	29456457	29456602	29453118	29453277	29460848	29461033	90,91,56	114,97,87	84,53,54	41,48,26	272	270	0.00204238519801	0.439,0.482,0.39	0.67,0.523,0.673	-0.185
ENSMUSG00000005102	Eif2ak4	chr2	+	118405046	118405149	118408351	118408504	118400534	118400647	118410882	118410963	104,79,91	134,124,106	77,45,41	153,97,130	228	278	0.0020639708699	0.486,0.437,0.511	0.38,0.361,0.278	0.138
ENSMUSG00000035299	Mid1	chrX	+	169966062	169966158	169976921	169977029	169926953	169927555	169981884	169982033	19,22,29	87,72,79	23,23,22	26,39,35	221	233	0.00209239191399	0.187,0.244,0.279	0.483,0.383,0.399	-0.185
ENSMUSG00000078427	Sarnp	chr10	+	128833311	128833411	128838443	128838490	128821770	128821971	128839801	128839869	42,34,31	19,15,15	62,65,73	9,15,12	225	172	0.00209386856444	0.628,0.634,0.612	0.84,0.768,0.823	-0.186
ENSMUSG00000027778	Ift80	chr3	-	68916091	68916263	68917956	68918104	68914893	68914983	68918489	68918625	109,102,102	159,128,113	62,62,80	150,144,138	273	297	0.00209852416247	0.427,0.464,0.495	0.31,0.319,0.387	0.123
ENSMUSG00000024187	Fam234a	chr17	-	26214327	26214483	26214651	26214727	26213803	26213906	26215184	26215325	122,123,128	166,172,190	78,68,90	184,153,199	201	281	0.00213693573213	0.507,0.5,0.485	0.372,0.383,0.387	0.117
ENSMUSG00000068922	Msto1	chr3	-	88912025	88912113	88912236	88912300	88911763	88911881	88912702	88912778	182,136,182	251,222,288	152,152,150	140,134,176	189	213	0.00214828051994	0.45,0.408,0.416	0.55,0.561,0.49	-0.109
ENSMUSG00000045100	Slc25a26	chr6	+	94576333	94576378	94592411	94592481	94535720	94535768	94598379	94598444	8,6,11	53,48,54	4,1,2	56,43,65	170	195	0.00216075154942	0.148,0.125,0.189	0.076,0.026,0.034	0.109
ENSMUSG00000038773	Kdm3b	chr18	+	34796787	34796912	34799284	34799359	34795674	34795780	34803449	34804049	300,279,295	261,217,197	196,173,231	236,228,224	250	200	0.00216960812313	0.479,0.507,0.545	0.399,0.378,0.452	0.101
ENSMUSG00000057335	Cep170	chr1	-	176737527	176737621	176739080	176739169	176736843	176736895	176739918	176740089	167,156,147	150,118,124	144,172,147	86,78,75	214	219	0.00217028096712	0.533,0.575,0.548	0.631,0.693,0.667	-0.112
ENSMUSG00000021112	Mpp5	chr12	+	78826260	78826332	78829652	78829820	78825856	78825928	78830852	78831055	92,85,73	250,194,191	109,69,94	146,125,151	197	293	0.00220620761951	0.354,0.395,0.362	0.526,0.451,0.481	-0.116
ENSMUSG00000021714	Cenpk	chr13	+	104236178	104236225	104242188	104242271	104234146	104234219	104242354	104242453	115,117,83	314,205,215	75,74,54	246,279,263	172	208	0.0022181716316	0.307,0.408,0.318	0.269,0.243,0.199	0.107
ENSMUSG00000039599	Fam149b	chr14	+	20358023	20358140	20381748	20381821	20356354	20356497	20382916	20383489	298,240,257	134,119,126	183,163,147	133,109,168	242	198	0.00221977674365	0.645,0.623,0.625	0.53,0.55,0.417	0.132
ENSMUSG00000027246	Ell3	chr2	-	121441710	121441823	121442145	121442181	121441426	121441613	121442395	121442861	34,40,43	159,124,154	19,11,15	122,76,144	161	238	0.00222932868238	0.24,0.323,0.292	0.187,0.176,0.133	0.12
ENSMUSG00000041895	Wipi1	chr11	-	109582371	109582479	109583126	109583197	109579626	109579791	109584074	109584167	71,60,81	177,110,160	31,35,31	99,121,142	196	233	0.00235592387298	0.323,0.393,0.376	0.271,0.256,0.206	0.12
ENSMUSG00000021392	Nol8	chr13	+	49675385	49675512	49676321	49676389	49672551	49672823	49676754	49676834	159,125,135	105,74,97	144,190,159	52,62,78	252	193	0.00235603107415	0.537,0.564,0.516	0.68,0.701,0.61	-0.125
ENSMUSG00000041406	BC055324	chr1	-	163972206	163972352	163976743	163976808	163971846	163971961	163978079	163978160	98,96,86	198,219,200	22,37,29	127,112,118	190	271	0.00235867987845	0.414,0.385,0.38	0.198,0.32,0.26	0.134
ENSMUSG00000034343	Ube2f	chr1	+	91254214	91254393	91262266	91262296	91250303	91250437	91265217	91265283	57,48,37	27,31,18	41,34,41	36,43,53	304	155	0.00236205889879	0.518,0.441,0.512	0.367,0.287,0.283	0.178
ENSMUSG00000030780	BC017158	chr7	-	128274632	128274703	128276085	128276143	128273650	128273794	128276227	128276412	68,41,50	104,123,104	20,19,22	55,131,110	183	196	0.00237621027688	0.412,0.263,0.34	0.28,0.134,0.176	0.142
ENSMUSG00000058761	Rnf169	chr7	-	99935161	99935280	99942958	99943105	99927092	99927192	99955466	99955540	76,67,70	115,97,83	101,107,98	83,100,63	272	244	0.00237774669915	0.372,0.383,0.431	0.522,0.49,0.583	-0.136
ENSMUSG00000035914	Cd276	chr9	-	58530595	58530730	58535455	58535752	58528451	58528493	58537268	58537607	332,283,341	242,223,219	139,141,179	163,176,160	422	260	0.00239629154427	0.458,0.439,0.49	0.344,0.33,0.408	0.102
ENSMUSG00000030839	Sergef	chr7	-	46515667	46515704	46590606	46590773	46443153	46443535	46614617	46614776	79,59,100	46,30,25	47,39,40	45,42,39	292	162	0.00239629154427	0.488,0.522,0.689	0.367,0.34,0.363	0.21
ENSMUSG00000025217	Btrc	chr19	+	45423132	45423240	45471014	45471104	45363733	45363886	45502931	45503163	54,41,45	168,123,122	50,56,55	98,74,91	233	215	0.00241433775134	0.229,0.235,0.254	0.32,0.411,0.358	-0.124
ENSMUSG00000010663	Fads1	chr19	+	10191439	10191500	10192911	10192988	10186754	10186883	10193700	10193798	172,195,204	204,151,159	163,159,189	66,99,105	186	202	0.00244413977649	0.478,0.584,0.582	0.728,0.636,0.662	-0.127
ENSMUSG00000040423	Rc3h1	chr1	+	160959400	160959553	160962270	160962484	160955814	160955979	160963478	160963569	134,138,121	129,113,116	61,50,42	87,88,63	278	339	0.00244699960347	0.559,0.598,0.56	0.461,0.409,0.448	0.133
ENSMUSG00000039648	Kyat1	chr2	-	30187186	30187307	30187688	30187817	30186832	30186909	30188052	30188139	162,171,122	95,86,87	171,196,213	55,77,77	254	246	0.00244815808006	0.623,0.658,0.576	0.751,0.711,0.728	-0.111
ENSMUSG00000021302	Ggps1	chr13	-	14055149	14055220	14057795	14057888	14052448	14054455	14063205	14063401	176,141,145	201,157,169	150,161,154	109,124,106	218	196	0.00245790736761	0.44,0.447,0.435	0.553,0.539,0.566	-0.112
ENSMUSG00000029192	Tbc1d14	chr5	-	36495017	36495276	36512453	36512548	36492738	36493114	36514038	36514119	266,203,228	245,223,294	273,237,207	143,152,193	220	384	0.00246489694676	0.655,0.614,0.575	0.769,0.731,0.652	-0.103
ENSMUSG00000027378	Nphp1	chr2	-	127747999	127748112	127753972	127754072	127745895	127745969	127756091	127756168	128,119,113	230,139,159	96,89,85	222,188,232	225	238	0.00250581349995	0.371,0.475,0.429	0.314,0.334,0.279	0.116
ENSMUSG00000029864	Gstk1	chr6	+	42246810	42246939	42247483	42247584	42246549	42246631	42249378	42249495	239,192,234	61,53,63	181,145,222	107,57,87	254	226	0.0025138404192	0.777,0.763,0.768	0.601,0.694,0.694	0.106
ENSMUSG00000024286	Ccny	chr18	-	9332783	9332950	9377793	9377828	9319408	9319571	9386734	9386809	108,104,93	377,295,364	97,98,83	200,193,205	160	292	0.00251964591537	0.343,0.392,0.318	0.47,0.481,0.425	-0.108
ENSMUSG00000028556	Dock7	chr4	-	99079719	99079849	99082693	99082762	99079419	99079632	99083006	99083182	234,185,191	256,175,205	187,160,181	119,122,116	194	255	0.00251964591537	0.546,0.582,0.55	0.674,0.633,0.672	-0.1
ENSMUSG00000029505	Ep400	chr5	-	110695952	110696047	110697208	110697367	110695272	110695538	110698751	110698916	151,173,164	146,132,136	107,106,117	59,52,59	284	220	0.00253653991745	0.445,0.504,0.483	0.584,0.612,0.606	-0.123
ENSMUSG00000029346	Srrd	chr5	-	112339896	112340123	112341095	112341136	112339718	112339817	112342874	112343018	1,23,6	156,113,121	1,4,0	79,118,121	166	352	0.00256326280675	0.013,0.301,0.095	0.026,0.067,0.0	0.105
ENSMUSG00000020982	Nemf	chr12	-	69320526	69320569	69322100	69322350	69320372	69320422	69324231	69324352	350,339,311	131,116,127	480,449,494	143,103,94	375	168	0.00256733581742	0.545,0.567,0.523	0.601,0.661,0.702	-0.11
ENSMUSG00000005899	Smpd4	chr16	+	17621441	17621525	17623904	17623991	17619356	17619434	17625719	17625862	169,165,182	231,275,248	195,160,170	182,155,168	209	212	0.0026755392806	0.426,0.378,0.427	0.521,0.511,0.507	-0.103
ENSMUSG00000027030	Stk39	chr2	-	68220903	68220968	68263234	68263303	68210444	68211993	68267038	68267091	68,46,113	69,49,63	36,37,40	80,62,58	194	190	0.00268742229901	0.491,0.479,0.637	0.306,0.369,0.403	0.176
ENSMUSG00000004677	Myo9b	chr8	+	71354715	71354827	71355237	71355311	71354513	71354555	71355694	71355887	191,212,192	106,124,84	60,70,70	55,52,73	237	199	0.00269811889192	0.602,0.589,0.657	0.478,0.531,0.446	0.131
ENSMUSG00000024875	Yif1a	chr19	+	5091367	5091425	5091540	5091696	5090003	5090082	5092128	5092222	150,111,128	271,169,228	90,84,90	223,215,268	183	281	0.00270528441768	0.459,0.502,0.463	0.383,0.375,0.34	0.109
ENSMUSG00000025920	Stau2	chr1	-	16394050	16394210	16440322	16440458	16392516	16392624	16463034	16463194	233,176,202	275,193,235	224,218,259	203,162,150	261	285	0.00271121351804	0.481,0.499,0.484	0.546,0.595,0.653	-0.11
ENSMUSG00000042709	Atpaf2	chr11	-	60407293	60407391	60409259	60409405	60405775	60405856	60409585	60409630	236,206,211	223,184,217	326,266,249	182,163,190	271	223	0.00275677107243	0.465,0.48,0.444	0.596,0.573,0.519	-0.1
ENSMUSG00000023923	Tbc1d5	chr17	-	50813755	50813841	50852532	50852639	50799866	50800195	50874565	50874708	109,92,89	64,43,48	57,50,74	44,56,78	232	211	0.00276029627821	0.608,0.661,0.628	0.541,0.448,0.463	0.148
ENSMUSG00000033434	Gtpbp6	chr5	-	110106652	110106783	110107059	110107197	110106265	110106336	110107855	110108197	85,90,103	180,152,184	45,94,41	194,194,225	263	256	0.00279784854837	0.315,0.366,0.353	0.184,0.32,0.151	0.126
ENSMUSG00000026456	Cyb5r1	chr1	+	134406312	134406462	134406598	134406671	134405780	134406053	134407045	134407152	135,127,99	148,154,151	159,158,182	129,106,168	275	198	0.00279784854837	0.396,0.373,0.321	0.47,0.518,0.438	-0.112
ENSMUSG00000038371	Sbf2	chr7	-	110462855	110462966	110464587	110464707	110461136	110461242	110489220	110489358	199,155,169	163,132,147	200,197,180	103,97,114	245	236	0.00286291260025	0.54,0.531,0.525	0.652,0.662,0.603	-0.107
ENSMUSG00000031012	Cask	chrX	-	13714665	13714771	13785936	13786049	13682970	13683048	13846007	13846556	119,95,121	128,120,136	127,121,107	87,82,82	238	231	0.00286901557863	0.474,0.435,0.463	0.586,0.589,0.559	-0.121
ENSMUSG00000034902	Pip5k1c	chr10	+	81310678	81310884	81311642	81311726	81308947	81309247	81311973	81312022	237,222,308	200,185,180	164,168,150	166,191,203	331	209	0.00292012139971	0.428,0.431,0.519	0.384,0.357,0.318	0.106
ENSMUSG00000037640	Zfp60	chr7	+	27738302	27738429	27740956	27741055	27736935	27736988	27748167	27750461	139,122,102	119,136,90	68,50,64	98,133,90	252	224	0.00293013917776	0.509,0.444,0.502	0.381,0.25,0.387	0.146
ENSMUSG00000035392	Dennd1a	chr2	-	38126528	38126648	38159806	38159850	38048724	38048794	38243401	38243472	29,39,29	115,93,112	48,55,50	92,89,81	169	245	0.00294915036244	0.268,0.378,0.273	0.431,0.473,0.472	-0.152
ENSMUSG00000054942	Fam73a	chr3	-	152289055	152289142	152290459	152290532	152287504	152287603	152290790	152290909	97,63,61	130,144,152	41,42,53	177,189,145	198	212	0.0030036193269	0.444,0.319,0.301	0.199,0.192,0.281	0.131
ENSMUSG00000020700	Map3k3	chr11	+	106096990	106097112	106110743	106110784	106084612	106084933	106114183	106114283	98,94,90	49,28,35	149,120,110	27,27,21	247	166	0.00303943480299	0.573,0.693,0.633	0.788,0.749,0.779	-0.139
ENSMUSG00000042185	Nfrkb	chr9	+	31403013	31403074	31403454	31403629	31402234	31402278	31405550	31405657	60,61,64	112,105,103	64,50,54	56,46,62	186	300	0.00306280290476	0.464,0.484,0.501	0.648,0.637,0.584	-0.14
ENSMUSG00000030815	Phkg2	chr7	+	127579666	127579732	127579809	127579973	127577974	127578029	127582122	127582213	80,88,82	224,232,237	61,48,73	263,232,317	191	289	0.00309511379704	0.351,0.365,0.344	0.26,0.238,0.258	0.101
ENSMUSG00000004936	Map2k1	chr9	-	64212583	64212730	64214398	64214609	64205110	64205188	64253212	64253631	289,236,305	285,241,261	305,374,298	153,211,236	336	272	0.0031063441952	0.451,0.442,0.486	0.617,0.589,0.505	-0.111
ENSMUSG00000055320	Tead1	chr7	+	112842039	112842102	112856052	112856064	112841887	112841950	112856797	112856932	83,65,68	36,22,14	30,12,19	18,14,22	188	137	0.00316229324401	0.627,0.683,0.78	0.548,0.384,0.386	0.257
ENSMUSG00000062198	2700097O09Rik	chr12	-	55048886	55048977	55053300	55053407	55045660	55045943	55057241	55057352	122,87,81	152,135,138	79,60,67	161,148,183	232	216	0.00317194453591	0.428,0.375,0.353	0.314,0.274,0.254	0.105
ENSMUSG00000020520	Galnt10	chr11	+	57725522	57725661	57736977	57737144	57721294	57721397	57765559	57765745	88,79,87	165,128,139	95,144,139	128,124,110	264	292	0.00317796920696	0.371,0.406,0.409	0.451,0.562,0.583	-0.137
ENSMUSG00000020459	Mtif2	chr11	+	29530580	29530692	29533225	29533397	29529928	29530154	29533831	29533916	140,125,111	215,203,204	156,168,168	175,174,185	237	297	0.00328520909459	0.449,0.436,0.405	0.528,0.548,0.532	-0.106
ENSMUSG00000035248	Zcchc6	chr13	-	59794446	59794504	59796819	59796920	59791775	59791879	59797669	59797756	171,160,129	116,95,113	83,94,81	100,96,105	226	183	0.00332808567957	0.544,0.577,0.48	0.402,0.442,0.384	0.124
ENSMUSG00000039901	9130011E15Rik	chr19	-	45820273	45820390	45846107	45846186	45818143	45818978	45885951	45886027	95,66,73	180,189,191	94,131,112	151,189,158	204	242	0.00334739378329	0.385,0.293,0.312	0.425,0.451,0.457	-0.114
ENSMUSG00000025207	Sema4g	chr19	+	44997963	44998108	44998877	44999038	44997528	44997698	44999178	44999240	201,239,236	207,145,180	235,218,233	267,287,309	270	286	0.00336098886304	0.507,0.636,0.581	0.482,0.446,0.444	0.117
ENSMUSG00000030086	Chchd6	chr6	-	89569342	89569412	89574367	89574590	89567586	89567731	89595458	89595604	246,171,197	150,123,111	159,207,156	165,176,156	348	195	0.00342580187147	0.479,0.438,0.499	0.351,0.397,0.359	0.103
ENSMUSG00000074247	Dda1	chr8	+	71472036	71472117	71473774	71473836	71469198	71469325	71474487	71476098	134,128,105	181,164,166	43,153,14	147,225,151	206	187	0.00345652841132	0.402,0.415,0.365	0.21,0.382,0.078	0.171
ENSMUSG00000035051	Dhx57	chr17	-	80278222	80278381	80281195	80281428	80275849	80276035	80290055	80290476	72,104,69	162,142,148	105,116,130	119,118,151	358	284	0.00348052392478	0.261,0.367,0.27	0.412,0.438,0.406	-0.119
ENSMUSG00000024997	Prdx3	chr19	-	60871419	60871561	60873127	60873263	60870003	60870139	60874431	60874556	223,150,156	285,275,210	169,202,175	150,160,201	261	267	0.00349094121751	0.445,0.358,0.432	0.535,0.564,0.471	-0.112
ENSMUSG00000012114	Med15	chr16	-	17663376	17663496	17683158	17683188	17655677	17655805	17685452	17685504	68,55,76	202,184,230	46,47,50	224,259,252	155	245	0.00349512458754	0.347,0.321,0.343	0.245,0.223,0.239	0.101
ENSMUSG00000028456	Unc13b	chr4	+	43258650	43258707	43258868	43258949	43258420	43258544	43259461	43259609	44,62,47	96,102,92	25,24,21	97,77,75	182	206	0.00354367860005	0.342,0.408,0.366	0.226,0.261,0.241	0.129
ENSMUSG00000031652	N4bp1	chr8	-	86848446	86848554	86853158	86853289	86846814	86846922	86860425	86862110	258,244,252	201,172,174	162,159,165	178,164,186	256	233	0.00360524049037	0.539,0.564,0.569	0.453,0.469,0.447	0.101
ENSMUSG00000046138	9930021J03Rik	chr19	-	29743532	29743612	29786248	29786449	29735115	29735205	29805281	29805507	73,76,50	106,86,91	46,54,67	133,125,156	326	205	0.00365543748002	0.302,0.357,0.257	0.179,0.214,0.213	0.103
ENSMUSG00000037151	Lrrc20	chr10	+	61482335	61482482	61527059	61527209	61475832	61475889	61548047	61548215	30,39,47	78,90,64	18,28,22	100,93,92	272	275	0.00367719062091	0.28,0.305,0.426	0.154,0.233,0.195	0.143
ENSMUSG00000022721	Trmt2a	chr16	+	18250819	18251001	18251155	18251270	18250453	18250562	18251358	18251660	241,196,257	207,185,212	168,181,208	96,101,124	307	240	0.0037321211374	0.476,0.453,0.487	0.578,0.584,0.567	-0.104
ENSMUSG00000043535	Setx	chr2	+	29133921	29134031	29139219	29139439	29130179	29130390	29140268	29140388	124,91,79	120,107,96	97,63,68	65,48,32	235	345	0.00374162051157	0.603,0.555,0.547	0.687,0.658,0.757	-0.132
ENSMUSG00000039050	Osbpl2	chr2	+	180138212	180138357	180141104	180141180	180136978	180137112	180144831	180144966	157,134,152	108,84,97	255,238,270	85,89,138	270	201	0.00374182249957	0.52,0.543,0.538	0.691,0.666,0.593	-0.116
ENSMUSG00000009291	Pttg1ip	chr10	+	77587250	77587303	77589633	77589742	77581719	77581927	77592845	77593017	183,174,170	348,289,352	76,86,63	238,194,272	178	234	0.00374352548056	0.409,0.442,0.388	0.296,0.368,0.233	0.114
ENSMUSG00000022701	Ccdc191	chr16	+	43931193	43931384	43938913	43939163	43915449	43915603	43943503	43943964	118,118,67	85,57,73	103,92,96	32,31,40	316	375	0.00382496857575	0.622,0.711,0.521	0.793,0.779,0.74	-0.153
ENSMUSG00000036817	Sun1	chr5	+	139229752	139229944	139231126	139231237	139226705	139226885	139233470	139233569	166,160,169	187,164,195	146,176,161	106,145,91	317	236	0.00383103496732	0.398,0.421,0.392	0.506,0.475,0.568	-0.113
ENSMUSG00000020056	Ccdc53	chr10	+	88201811	88201910	88213646	88213712	88201145	88201292	88215966	88216065	244,202,209	160,120,144	190,178,262	209,200,209	224	191	0.00387369722012	0.565,0.589,0.553	0.437,0.431,0.517	0.107
ENSMUSG00000025142	Aspscr1	chr11	+	120704071	120704124	120708657	120708709	120703602	120703665	120708929	120708999	173,137,197	67,80,99	172,163,201	52,46,59	178	177	0.00389152077058	0.72,0.63,0.664	0.767,0.779,0.772	-0.101
ENSMUSG00000032295	Man2c1	chr9	+	57139610	57139708	57139869	57139964	57139245	57139401	57140198	57140303	92,112,136	167,136,164	152,148,165	113,141,142	223	220	0.00390494952349	0.352,0.448,0.45	0.57,0.509,0.534	-0.121
ENSMUSG00000044252	Osbpl1a	chr18	-	12871077	12871184	12892166	12892289	12841183	12841346	12898202	12898301	106,93,105	76,73,84	74,62,82	96,71,112	248	232	0.00391903766121	0.566,0.544,0.539	0.419,0.45,0.406	0.125
ENSMUSG00000020023	Tmcc3	chr10	+	94578422	94579339	94582273	94582409	94514856	94515104	94586727	94590956	119,105,86	122,120,102	125,157,81	88,63,66	1042	261	0.00394292363251	0.196,0.18,0.174	0.262,0.384,0.235	-0.11
ENSMUSG00000032410	Xrn1	chr9	+	95995099	95995203	95998215	95998347	95991188	95991287	95999413	95999576	91,70,73	98,116,74	43,48,42	110,83,115	229	257	0.00404674672918	0.51,0.404,0.525	0.305,0.394,0.291	0.15
ENSMUSG00000055923	Aasdh	chr5	-	76901917	76902185	76904208	76904380	76901160	76901281	76904958	76905012	29,21,23	56,51,43	21,11,19	69,86,81	297	393	0.00405033117627	0.407,0.353,0.414	0.287,0.145,0.237	0.168
ENSMUSG00000048402	Gli2	chr1	-	118867978	118868181	118890295	118890401	118866571	118866757	119002039	119002206	131,86,92	189,192,169	81,84,75	223,212,267	231	328	0.00407756088316	0.496,0.389,0.436	0.34,0.36,0.285	0.112
ENSMUSG00000023025	Larp4	chr15	+	99994663	99994717	99996466	99996676	99993322	99993433	99997372	99997476	107,74,90	272,316,276	114,97,78	226,183,152	179	335	0.00407969316575	0.424,0.305,0.379	0.486,0.498,0.49	-0.122
ENSMUSG00000017664	Slc35c2	chr2	-	165280616	165280700	165281307	165281380	165278240	165278416	165282080	165282144	142,121,138	161,156,177	164,155,182	114,152,130	198	209	0.00418954568639	0.482,0.45,0.451	0.603,0.518,0.596	-0.111
ENSMUSG00000034789	Rab24	chr13	-	55320744	55320844	55321101	55321180	55320502	55320553	55321389	55321458	287,216,225	361,320,357	291,329,400	332,330,281	204	225	0.00428125130646	0.467,0.427,0.41	0.492,0.524,0.611	-0.108
ENSMUSG00000046138	9930021J03Rik	chr19	-	29735115	29735205	29753599	29755017	29720585	29720773	29786248	29786449	84,64,63	0,0,3	48,50,64	5,3,3	1543	215	0.00433395930486	1.0,1.0,0.745	0.572,0.699,0.748	0.242
ENSMUSG00000039748	Exo1	chr1	+	175896127	175896353	175899388	175899632	175893740	175893834	175900879	175901453	338,228,265	262,165,207	126,155,179	144,209,172	351	369	0.00433697551096	0.576,0.592,0.574	0.479,0.438,0.522	0.101
ENSMUSG00000026207	Speg	chr1	+	75384827	75385164	75387797	75389104	75384655	75384745	75390978	75391122	28,25,31	37,37,40	60,53,59	44,43,30	462	1432	0.00439061919832	0.701,0.677,0.706	0.809,0.793,0.859	-0.126
ENSMUSG00000020776	Fbf1	chr11	-	116150788	116150847	116151018	116151113	116149366	116149522	116151421	116151517	234,191,193	63,75,77	155,171,173	22,37,43	220	184	0.00447572149953	0.756,0.681,0.677	0.855,0.794,0.771	-0.102
ENSMUSG00000030780	BC017158	chr7	-	128274632	128274723	128276085	128276143	128273650	128273794	128276227	128276412	68,41,50	110,126,107	20,19,22	54,129,114	183	216	0.00452350490381	0.422,0.277,0.355	0.304,0.148,0.186	0.139
ENSMUSG00000043987	Cep164	chr9	-	45775676	45775745	45775864	45775948	45775191	45775367	45776782	45776926	205,155,161	171,126,154	121,133,137	80,69,67	209	194	0.00455483840896	0.527,0.533,0.492	0.584,0.641,0.655	-0.109
ENSMUSG00000097039	Pvt1	chr15	+	62149238	62149352	62159996	62160128	62107147	62107465	62175466	62175548	14,8,6	2,0,3	3,7,8	4,5,9	239	257	0.00458908476712	0.883,1.0,0.683	0.446,0.601,0.489	0.343
ENSMUSG00000033128	Gga1	chr15	+	78891436	78891501	78891913	78892086	78889715	78889868	78892452	78892640	168,207,200	346,286,384	133,184,153	409,485,361	190	298	0.00462653104678	0.432,0.532,0.45	0.338,0.373,0.399	0.101
ENSMUSG00000030180	Kdm5a	chr6	+	120368931	120369054	120374816	120374987	120366569	120366647	120381534	120381669	347,275,239	317,255,227	132,160,127	257,202,160	248	296	0.00462687804209	0.566,0.563,0.557	0.38,0.486,0.486	0.111
ENSMUSG00000026429	Ube2t	chr1	+	134967726	134967898	134969240	134969310	134962564	134962786	134971249	134971355	219,154,182	138,125,143	201,240,242	112,116,102	297	195	0.0046588070657	0.51,0.447,0.455	0.541,0.576,0.609	-0.105
ENSMUSG00000032307	Ube2q2	chr9	+	55191841	55191900	55194986	55195035	55185669	55185760	55195423	55195519	6,5,5	11,16,15	0,2,1	9,12,10	184	174	0.00467412899198	0.34,0.228,0.24	0.0,0.136,0.086	0.195
ENSMUSG00000024542	Cep192	chr18	+	67804365	67804494	67812325	67812446	67802988	67803156	67813871	67813999	104,85,64	95,96,74	44,45,54	74,98,84	254	246	0.00467412899198	0.515,0.462,0.456	0.365,0.308,0.384	0.125
ENSMUSG00000018570	2810408A11Rik	chr11	-	69898251	69898410	69898846	69899092	69898102	69898150	69899198	69899287	163,166,174	81,55,62	184,157,210	38,41,48	371	284	0.00467548845735	0.606,0.698,0.682	0.788,0.746,0.77	-0.106
ENSMUSG00000030768	Disp1	chr1	-	183098919	183099047	183099916	183100040	183098551	183098649	183107117	183107147	162,121,132	114,111,84	151,167,168	153,238,185	249	253	0.00470577007675	0.591,0.526,0.615	0.501,0.416,0.48	0.112
ENSMUSG00000056458	Mok	chr12	-	110809908	110810023	110811778	110811880	110808204	110808405	110813514	110813693	40,44,32	29,30,34	43,32,38	68,52,63	227	240	0.00470577007675	0.593,0.608,0.499	0.401,0.394,0.389	0.172
ENSMUSG00000024293	Esco1	chr18	-	10588438	10588550	10595675	10595875	10585977	10586041	10596338	10596441	92,83,75	129,143,145	99,118,59	98,110,75	325	237	0.00482330691968	0.342,0.297,0.274	0.424,0.439,0.365	-0.105
ENSMUSG00000030768	Disp1	chr1	-	183107117	183107147	183135354	183135876	183099916	183100040	183173495	183173623	103,92,68	36,30,30	103,86,95	60,57,68	647	155	0.00482563378736	0.407,0.424,0.352	0.291,0.265,0.251	0.125
ENSMUSG00000033004	Mycbp2	chr14	-	103201211	103201437	103204321	103204540	103200073	103200192	103205176	103205277	56,82,49	91,88,95	70,41,61	51,39,43	344	351	0.0048463953819	0.386,0.487,0.345	0.583,0.518,0.591	-0.158
ENSMUSG00000040936	Ulk4	chr9	-	121073917	121074016	121081563	121081730	121044685	121044871	121103546	121103652	14,9,11	18,10,14	4,6,6	21,18,24	292	224	0.00487419420277	0.374,0.408,0.376	0.127,0.204,0.161	0.222
ENSMUSG00000026433	Rab29	chr1	+	131870679	131870861	131872066	131872188	131869949	131870004	131872465	131872502	100,84,70	96,83,87	142,158,139	96,90,101	307	247	0.00489390959295	0.456,0.449,0.393	0.543,0.585,0.525	-0.118
ENSMUSG00000022064	Pibf1	chr14	+	99196348	99196451	99210939	99211070	99187717	99187808	99221558	99221643	105,72,71	120,79,100	94,94,108	66,70,82	228	256	0.0049202088025	0.496,0.506,0.444	0.615,0.601,0.597	-0.122
ENSMUSG00000029253	Cenpc1	chr5	-	86052170	86052241	86058154	86058246	86047583	86047683	86062003	86062047	92,71,63	124,114,124	84,93,88	91,79,89	217	196	0.00492212263934	0.401,0.36,0.315	0.455,0.515,0.472	-0.122
ENSMUSG00000032913	Lrig2	chr3	-	104479781	104479850	104481854	104481935	104468484	104468648	104490529	104490673	88,96,81	94,61,66	74,77,84	26,23,50	206	194	0.00498128861443	0.469,0.597,0.536	0.728,0.759,0.613	-0.166
ENSMUSG00000030779	Rbbp6	chr7	+	122978575	122978612	122982962	122983007	122975935	122976035	122984992	122985081	138,148,129	118,97,86	116,116,121	156,124,120	162	170	0.00498128861443	0.551,0.616,0.612	0.438,0.495,0.514	0.111
ENSMUSG00000047213	Ythdf3	chr3	+	16183921	16183946	16189477	16189563	16183235	16183520	16203825	16205424	42,64,50	178,157,129	33,77,28	67,61,41	150	211	0.00504986464854	0.249,0.364,0.353	0.409,0.64,0.49	-0.191
ENSMUSG00000063052	Lrrc40	chr3	+	158040440	158040622	158041585	158041659	158036661	158036876	158043560	158043690	318,252,278	150,126,137	211,246,266	56,92,85	307	199	0.00509963882403	0.579,0.565,0.568	0.71,0.634,0.67	-0.101
ENSMUSG00000019907	Ppp1r12a	chr10	+	108252756	108252924	108253324	108253495	108251839	108251944	108259755	108259846	265,264,285	456,423,431	257,191,237	196,254,246	293	296	0.00509963882403	0.37,0.387,0.4	0.57,0.432,0.493	-0.113
ENSMUSG00000032599	Ip6k2	chr9	+	108796540	108796572	108796670	108796783	108796130	108796396	108797206	108797994	8,9,13	73,59,81	33,25,22	75,89,88	157	238	0.00511774908694	0.142,0.188,0.196	0.4,0.299,0.275	-0.149
ENSMUSG00000072501	Phf20l1	chr15	+	66630866	66630966	66632705	66632901	66629799	66629981	66636683	66637032	143,145,97	175,181,148	85,78,83	173,170,158	225	321	0.00514534054374	0.538,0.533,0.483	0.412,0.396,0.428	0.106
ENSMUSG00000028672	Hmgcl	chr4	+	135952370	135952478	135953856	135953952	135950549	135950633	135955586	135955735	179,122,177	153,109,176	194,192,169	104,74,125	233	221	0.00515229388612	0.526,0.515,0.488	0.639,0.711,0.562	-0.128
ENSMUSG00000032352	Lrrc1	chr9	-	77458070	77458127	77468557	77468647	77457830	77457894	77472151	77472230	168,123,140	190,176,158	80,68,89	145,128,174	215	182	0.00515308330675	0.428,0.372,0.429	0.318,0.31,0.302	0.1
ENSMUSG00000034135	Sik3	chr9	+	46201999	46202070	46204205	46204349	46198551	46198707	46207921	46208072	109,96,111	74,84,74	83,70,74	91,87,95	196	269	0.0051918444193	0.669,0.611,0.673	0.556,0.525,0.517	0.118
ENSMUSG00000069769	Msi2	chr11	-	88366784	88366847	88386044	88386119	88348783	88348938	88394564	88394679	353,290,298	68,68,89	165,214,196	103,130,49	200	188	0.00522375307955	0.83,0.8,0.759	0.601,0.607,0.79	0.13
ENSMUSG00000033444	Specc1l	chr10	+	75230681	75230871	75241064	75241218	75212072	75212219	75245078	75246712	100,213,179	307,240,220	49,114,52	221,267,205	315	279	0.00523031792049	0.224,0.44,0.419	0.164,0.274,0.183	0.154
ENSMUSG00000028041	Adam15	chr3	-	89346876	89347066	89347868	89347945	89345942	89346008	89348517	89348627	46,29,32	106,80,101	15,18,17	85,75,102	202	315	0.00526714708329	0.404,0.361,0.331	0.216,0.272,0.206	0.134
ENSMUSG00000028986	Klhl7	chr5	+	24127979	24128104	24134963	24135139	24127668	24127762	24138305	24138480	384,352,268	319,273,317	159,114,127	196,189,173	250	301	0.00527817399293	0.592,0.608,0.504	0.494,0.421,0.469	0.107
ENSMUSG00000030279	C2cd5	chr6	-	143019327	143019429	143020323	143020374	143017882	143018073	143029159	143029246	46,35,41	21,17,19	12,12,22	19,19,18	176	227	0.00528535125899	0.739,0.726,0.736	0.449,0.449,0.612	0.23
ENSMUSG00000036863	Syde2	chr3	+	145998465	145999110	146001322	146002413	145988652	145989169	146007015	146007142	156,91,116	229,207,225	75,59,62	189,187,208	770	1216	0.00530888770649	0.518,0.41,0.449	0.385,0.333,0.32	0.113
ENSMUSG00000108273	Zfand4	chr6	+	116313844	116315017	116328206	116328324	116305616	116305761	116329348	116329484	15,14,10	19,16,32	34,21,37	25,21,13	1298	243	0.00545431542678	0.129,0.141,0.055	0.203,0.158,0.348	-0.128
ENSMUSG00000017897	Eya2	chr2	+	165731552	165731636	165754440	165754530	165724673	165724816	165761903	165761962	287,213,273	278,256,275	132,160,172	98,88,137	209	215	0.00548357375843	0.515,0.461,0.505	0.581,0.652,0.564	-0.105
ENSMUSG00000021268	Meg3	chr12	+	109546429	109546542	109549290	109549371	109544947	109545041	109549478	109549552	11,6,16	35,45,52	3,6,4	47,60,48	238	206	0.00553758625049	0.214,0.103,0.21	0.052,0.08,0.067	0.109
ENSMUSG00000002249	Tead3	chr17	-	28335484	28335496	28336510	28336573	28334898	28335036	28340153	28340218	269,233,251	79,78,83	107,117,138	60,60,65	188	137	0.00568126807363	0.713,0.685,0.688	0.565,0.587,0.607	0.109
ENSMUSG00000054387	Mdm4	chr1	-	133011064	133011198	133012636	133012714	133009136	133009192	133018776	133018884	55,38,48	179,146,153	73,46,75	152,111,134	203	259	0.00569343376073	0.282,0.249,0.286	0.38,0.346,0.417	-0.109
ENSMUSG00000026584	Scyl3	chr1	+	163939880	163939983	163941106	163941218	163938739	163938796	163943823	163943901	143,87,129	49,39,38	120,130,116	19,26,26	228	237	0.00570778757859	0.752,0.699,0.779	0.868,0.839,0.823	-0.1
ENSMUSG00000019984	Med23	chr10	+	24882553	24882649	24888399	24888600	24879672	24879785	24891118	24891262	161,160,131	134,148,160	76,57,68	101,130,109	221	326	0.00573142054596	0.639,0.615,0.547	0.526,0.393,0.479	0.134
ENSMUSG00000058444	Map2k5	chr9	-	63343386	63343456	63371736	63371785	63339080	63339121	63377122	63377902	84,83,68	88,68,72	67,89,94	38,50,55	174	195	0.00585867239763	0.517,0.578,0.514	0.664,0.666,0.657	-0.126
ENSMUSG00000008305	Tle1	chr4	-	72169121	72169196	72170707	72170770	72158212	72158417	72197772	72197817	199,165,144	169,141,149	119,123,84	153,155,182	188	200	0.00588366877248	0.556,0.555,0.507	0.453,0.458,0.329	0.126
ENSMUSG00000022685	Parn	chr16	-	13647242	13647299	13648418	13648499	13640252	13640330	13650634	13650677	133,131,132	135,121,114	169,153,185	90,88,132	206	182	0.00593371951028	0.465,0.489,0.506	0.624,0.606,0.553	-0.108
ENSMUSG00000028552	Eps15	chr4	+	109305676	109305724	109309124	109309220	109304750	109304840	109312303	109312369	109,122,106	278,197,252	61,61,56	247,184,192	173	221	0.00594879350721	0.334,0.442,0.35	0.24,0.298,0.271	0.106
ENSMUSG00000029034	Cpsf3l	chr4	+	155887604	155887767	155887854	155887962	155887431	155887521	155888047	155888109	464,421,449	388,233,354	337,341,309	294,384,425	288	233	0.00597546159047	0.492,0.594,0.506	0.481,0.418,0.37	0.108
ENSMUSG00000008090	Fgfrl1	chr5	+	108694894	108695118	108703285	108703558	108694501	108694532	108704666	108704747	2,8,10	44,27,46	0,4,0	29,29,31	349	398	0.0061000631182	0.049,0.253,0.199	0.0,0.136,0.0	0.122
ENSMUSG00000032633	Flcn	chr11	-	59804520	59804791	59807799	59807915	59803748	59803895	59809659	59810016	82,55,72	86,72,84	51,66,44	91,132,90	241	396	0.00615560500699	0.61,0.557,0.585	0.479,0.451,0.445	0.126
ENSMUSG00000017405	Nek8	chr11	-	78171089	78171298	78172110	78172242	78170872	78170952	78172450	78172683	50,32,37	35,18,27	30,23,34	42,45,37	257	334	0.00615845059528	0.65,0.698,0.64	0.481,0.399,0.544	0.188
ENSMUSG00000022995	Enah	chr1	-	181913306	181913373	181917198	181917247	181908297	181908376	181918257	181918315	426,288,345	195,251,199	299,309,266	95,114,119	174	192	0.0061606605299	0.707,0.559,0.657	0.776,0.749,0.712	-0.105
ENSMUSG00000024949	Sf1	chr19	+	6374548	6374608	6374718	6374898	6374009	6374283	6375657	6375862	598,582,693	536,511,776	347,460,543	648,743,581	185	305	0.00617742930329	0.648,0.653,0.596	0.469,0.505,0.606	0.106
ENSMUSG00000003573	Homer3	chr8	+	70291317	70291428	70291516	70291603	70291006	70291163	70292974	70294361	530,477,557	318,256,324	274,280,220	182,254,235	236	212	0.00643926017796	0.6,0.626,0.607	0.575,0.498,0.457	0.101
ENSMUSG00000022160	Mettl3	chr14	-	52296918	52296957	52297470	52297658	52296663	52296772	52297868	52298085	271,297,262	95,79,97	229,218,304	105,127,137	313	164	0.00653311138639	0.599,0.663,0.586	0.533,0.474,0.538	0.101
ENSMUSG00000024050	Wiz	chr17	-	32378839	32379118	32381055	32381156	32376522	32378498	32387572	32387817	44,23,28	52,60,55	36,38,37	35,28,27	226	404	0.00655192086497	0.602,0.407,0.476	0.648,0.708,0.71	-0.194
ENSMUSG00000024909	Efemp2	chr19	+	5475060	5475178	5475407	5475456	5474706	5474774	5476065	5476272	57,63,66	95,82,83	33,38,44	83,78,115	243	174	0.0065530441989	0.301,0.355,0.363	0.222,0.259,0.215	0.108
ENSMUSG00000021870	Slmap	chr14	-	26470363	26470400	26482818	26482966	26468482	26468545	26533327	26533618	170,124,169	57,55,62	113,147,113	32,20,24	273	162	0.0066597078665	0.639,0.572,0.618	0.677,0.813,0.736	-0.132
ENSMUSG00000038685	Rtel1	chr2	+	181355008	181355125	181355327	181355552	181354352	181354442	181355650	181355812	103,73,91	222,155,201	89,95,77	114,124,124	242	350	0.00666117726476	0.402,0.405,0.396	0.53,0.526,0.473	-0.109
ENSMUSG00000021594	Srd5a1	chr13	-	69594915	69595017	69600230	69600397	69586584	69586735	69610966	69611442	246,230,180	233,152,166	152,161,192	176,212,248	292	227	0.00667331229579	0.451,0.541,0.457	0.402,0.371,0.376	0.1
ENSMUSG00000038637	Lrrc56	chr7	+	141196981	141197169	141198273	141198361	141195907	141195978	141199778	141199839	177,131,104	113,94,96	130,159,152	66,81,53	313	213	0.00683996780461	0.516,0.487,0.424	0.573,0.572,0.661	-0.126
ENSMUSG00000037426	Depdc5	chr5	+	32893374	32893453	32895879	32895941	32886978	32887048	32897878	32897948	96,74,41	121,109,94	95,90,92	92,75,84	204	187	0.00684061690688	0.421,0.384,0.286	0.486,0.524,0.501	-0.14
ENSMUSG00000035392	Dennd1a	chr2	-	38039151	38039205	38048724	38048794	38021355	38021466	38126528	38126648	79,72,80	52,25,35	72,69,50	57,58,94	195	179	0.00684747565145	0.582,0.726,0.677	0.537,0.522,0.328	0.199
ENSMUSG00000030094	Xpc	chr6	-	91504570	91504728	91505390	91505475	91504000	91504121	91506838	91506959	152,108,135	217,181,187	183,149,165	147,173,169	210	283	0.00696255353992	0.486,0.446,0.493	0.627,0.537,0.568	-0.102
ENSMUSG00000020652	Cenpo	chr12	-	4231515	4231682	4233530	4233657	4217207	4217322	4233751	4233965	124,118,130	134,141,144	100,71,120	149,150,203	252	292	0.00696652657211	0.517,0.492,0.511	0.437,0.354,0.407	0.107
ENSMUSG00000039599	Fam149b	chr14	+	20375509	20375613	20377774	20377999	20356354	20356497	20378399	20378523	32,29,33	110,98,108	15,20,21	106,124,126	229	350	0.00698288387602	0.308,0.311,0.318	0.178,0.198,0.203	0.119
ENSMUSG00000059323	Tonsl	chr15	-	76638041	76638213	76638471	76638601	76637851	76637966	76638839	76639023	97,113,87	82,66,63	88,138,132	50,43,52	255	297	0.00706452207221	0.579,0.666,0.617	0.672,0.789,0.747	-0.115
ENSMUSG00000033752	Mnd1	chr3	-	84104934	84105049	84116426	84116501	84093554	84093599	84134017	84134166	77,53,59	168,118,128	42,51,43	167,153,168	200	240	0.00714400969899	0.355,0.35,0.356	0.232,0.286,0.235	0.103
ENSMUSG00000030177	Ccdc77	chr6	-	120331811	120332031	120334768	120334917	120329333	120329459	120338068	120338160	145,99,138	141,108,133	133,109,108	167,175,209	274	345	0.00716124167458	0.564,0.536,0.566	0.501,0.44,0.394	0.11
ENSMUSG00000003809	Gcdh	chr8	-	84892401	84892572	84892830	84892893	84891012	84891142	84893020	84893164	249,235,219	354,271,378	305,269,245	270,209,292	188	296	0.00719649004435	0.525,0.577,0.477	0.64,0.67,0.569	-0.1
ENSMUSG00000027035	Cers6	chr2	+	68934514	68934620	68947226	68947357	68861440	68861805	69002746	69002804	101,116,107	87,68,54	164,106,100	55,38,42	231	256	0.00719649004435	0.563,0.654,0.687	0.768,0.756,0.725	-0.115
ENSMUSG00000027109	Sp3	chr2	-	72970154	72971514	72978897	72979029	72946545	72946738	72979486	72979632	28,84,54	929,728,871	19,50,0	819,792,743	257	1485	0.00730107472727	0.148,0.4,0.264	0.118,0.267,0.0	0.142
ENSMUSG00000030432	Rpl28	chr7	+	4793320	4793409	4793502	4793626	4792873	4792998	4794063	4794182	41,22,31	98,74,73	37,48,46	44,62,81	214	249	0.00736771500471	0.327,0.257,0.331	0.495,0.474,0.398	-0.151
ENSMUSG00000029060	Mib2	chr4	-	155655251	155655439	155655521	155655700	155655104	155655170	155656071	155656305	120,132,131	106,90,105	82,111,54	96,127,127	304	313	0.00745789669802	0.538,0.602,0.562	0.468,0.474,0.304	0.152
ENSMUSG00000038685	Rtel1	chr2	+	181355008	181355125	181355309	181355552	181354352	181354442	181355650	181355812	103,73,91	207,155,184	89,95,77	107,114,122	242	368	0.00757158663547	0.431,0.417,0.429	0.558,0.559,0.49	-0.11
ENSMUSG00000028552	Eps15	chr4	+	109329691	109329777	109343283	109343356	109324067	109324224	109361162	109361324	208,181,202	135,112,86	113,103,120	102,112,89	211	198	0.00767131211421	0.591,0.603,0.688	0.51,0.463,0.559	0.117
ENSMUSG00000024614	Tmx3	chr18	+	90519104	90519150	90520956	90521037	90517393	90517517	90523529	90523629	142,129,145	190,170,165	156,121,110	113,122,86	171	206	0.00777327853206	0.474,0.478,0.514	0.624,0.544,0.606	-0.103
ENSMUSG00000038456	Dennd2a	chr6	-	39483012	39483153	39485558	39485636	39480200	39480349	39487819	39487889	72,60,82	113,98,125	15,27,27	69,68,66	203	266	0.00777775499709	0.455,0.445,0.462	0.222,0.342,0.349	0.15
ENSMUSG00000031969	Acad8	chr9	-	26990119	26990196	26992159	26992260	26985462	26985600	26999393	26999549	181,124,147	112,108,114	115,139,189	70,60,48	226	202	0.00778919155978	0.591,0.506,0.535	0.595,0.674,0.779	-0.139
ENSMUSG00000038902	Pogz	chr3	+	94856042	94856201	94860795	94860971	94853949	94854074	94862421	94862530	190,149,163	238,240,243	139,181,129	130,139,152	284	301	0.00781759006122	0.458,0.397,0.416	0.531,0.58,0.474	-0.105
ENSMUSG00000039069	Mtg2	chr2	+	180073139	180073233	180082085	180082233	180071793	180071886	180083344	180083460	129,107,125	154,116,151	158,140,149	112,124,108	219	273	0.00796050601231	0.511,0.535,0.508	0.637,0.585,0.632	-0.1
ENSMUSG00000039233	Tbce	chr13	-	14008614	14008691	14009628	14009731	14006441	14006537	14010541	14010641	163,117,111	168,110,112	113,81,116	156,152,160	228	202	0.00796050601231	0.462,0.485,0.468	0.391,0.321,0.391	0.104
ENSMUSG00000036242	3632451O06Rik	chr14	-	49682611	49682746	49689266	49689298	49681667	49682413	49751418	49751682	52,36,34	11,2,6	37,39,47	9,16,23	157	260	0.00796050601231	0.887,0.968,0.904	0.872,0.801,0.772	0.105
ENSMUSG00000025105	Bnc1	chr7	-	81973189	81975045	81977208	81977444	81966671	81969027	81978417	81978517	94,121,87	157,114,150	19,23,38	74,70,71	361	1981	0.0081032484068	0.767,0.853,0.761	0.585,0.643,0.746	0.136
ENSMUSG00000004661	Arid3b	chr9	-	57810164	57810237	57810408	57810480	57798041	57798225	57833615	57834232	282,261,274	214,201,245	91,79,87	110,84,118	197	198	0.00845908132975	0.57,0.566,0.529	0.454,0.486,0.426	0.1
ENSMUSG00000045975	C2cd2	chr16	-	97890013	97890118	97892189	97892309	97886087	97886210	97912605	97912704	49,62,61	57,47,63	36,20,32	53,64,55	245	230	0.00851941689457	0.447,0.553,0.476	0.389,0.227,0.353	0.169
ENSMUSG00000041180	Hectd2	chr19	+	36587365	36587430	36595208	36595254	36585443	36585533	36597076	36597186	2,5,2	1,5,6	7,1,7	2,1,0	190	171	0.00856181151268	0.643,0.474,0.231	0.759,0.474,1.0	-0.295
ENSMUSG00000041890	Git2	chr5	-	114739032	114739281	114743775	114743880	114733860	114733943	114745428	114745571	109,85,71	212,160,150	119,111,97	141,146,136	230	374	0.00856591543437	0.455,0.463,0.435	0.578,0.553,0.537	-0.105
ENSMUSG00000038990	Cables2	chr2	-	180261515	180261681	180262116	180262225	180261076	180261180	180263077	180263155	106,97,91	205,128,159	48,70,73	134,186,180	234	291	0.00861769854719	0.391,0.485,0.416	0.308,0.319,0.335	0.11
ENSMUSG00000031788	Kifc3	chr8	-	95126525	95126707	95129195	95129334	95110693	95110759	95134716	95134859	80,90,81	107,84,93	76,61,49	113,127,106	264	307	0.00861791416178	0.465,0.555,0.503	0.439,0.358,0.35	0.125
ENSMUSG00000022960	Donson	chr16	-	91683632	91683811	91684301	91684480	91682742	91682821	91686166	91686370	115,124,131	176,121,169	72,71,72	150,113,180	304	304	0.00867118207108	0.395,0.506,0.437	0.324,0.386,0.286	0.114
ENSMUSG00000046873	Mbtps2	chrX	-	157558884	157559065	157561382	157561501	157555596	157555691	157572858	157572986	147,131,141	153,126,112	117,111,129	93,53,55	244	306	0.0087218281282	0.546,0.566,0.612	0.612,0.724,0.746	-0.119
ENSMUSG00000035790	Cep19	chr16	+	32102966	32103044	32103883	32104047	32099799	32100111	32106905	32108069	122,87,107	196,162,155	125,119,139	148,126,140	203	289	0.00872720210927	0.47,0.433,0.496	0.546,0.573,0.586	-0.102
ENSMUSG00000032702	Kank1	chr19	+	25274747	25274834	25318304	25318432	25236974	25237317	25378410	25378530	88,66,61	146,156,173	87,52,72	113,66,100	212	253	0.0088445903582	0.418,0.336,0.296	0.479,0.485,0.462	-0.125
ENSMUSG00000029416	Slc15a4	chr5	-	127604110	127604188	127604537	127604648	127603692	127603861	127608771	127609061	42,44,33	75,51,62	46,34,49	31,35,38	236	203	0.00885541819576	0.325,0.426,0.314	0.561,0.455,0.526	-0.159
ENSMUSG00000026309	Ilkap	chr1	-	91388354	91388464	91391131	91391197	91387214	91387341	91398650	91398785	65,87,107	55,50,35	28,94,14	50,71,66	191	235	0.00887253049967	0.593,0.682,0.79	0.408,0.62,0.207	0.277
ENSMUSG00000028300	3110043O21Rik	chr4	-	35196972	35197208	35205767	35205884	35194136	35194194	35211291	35211364	65,40,79	39,47,54	71,78,71	27,33,27	242	361	0.00889154404005	0.713,0.559,0.686	0.797,0.779,0.797	-0.138
ENSMUSG00000039607	Rbms3	chr9	-	116586017	116586095	116636368	116636479	116582737	116582865	116678646	116678697	24,24,21	56,51,31	57,59,62	61,56,72	236	203	0.00890491562641	0.269,0.288,0.368	0.446,0.475,0.426	-0.141
ENSMUSG00000022092	Ppp3cc	chr14	-	70256359	70256471	70266629	70266754	70247573	70247719	70267308	70267506	31,26,22	22,10,32	40,24,26	6,10,5	250	237	0.00897255088937	0.572,0.711,0.395	0.863,0.695,0.831	-0.237
ENSMUSG00000021902	Phf7	chr14	-	31248994	31249047	31249607	31249717	31248042	31248134	31250704	31251218	66,61,73	47,47,37	63,90,57	32,19,14	235	178	0.00921649296316	0.515,0.496,0.599	0.599,0.782,0.755	-0.175
ENSMUSG00000000325	Arvcf	chr16	+	18352785	18352837	18389159	18389390	18348181	18348456	18396958	18397117	14,41,26	81,75,73	4,16,1	67,63,49	177	356	0.00938927014293	0.258,0.524,0.417	0.107,0.338,0.039	0.238
ENSMUSG00000030979	Uros	chr7	-	133691085	133691166	133697668	133697743	133690507	133690593	133699143	133699218	119,84,113	61,51,53	70,86,69	72,61,63	200	206	0.00942207875795	0.668,0.629,0.687	0.5,0.592,0.53	0.121
ENSMUSG00000063455	D630045J12Rik	chr6	-	38178830	38178890	38181313	38181497	38177606	38177755	38183964	38184092	122,112,148	55,42,62	39,61,63	50,48,35	309	185	0.00946751216848	0.57,0.615,0.588	0.318,0.432,0.519	0.168
ENSMUSG00000024413	Npc1	chr18	-	12191683	12191846	12193293	12193407	12189692	12191002	12194062	12194294	152,165,152	164,175,160	101,137,145	68,78,123	239	288	0.0094726043697	0.528,0.532,0.534	0.642,0.679,0.587	-0.105
ENSMUSG00000021254	Gpatch2l	chr12	+	86268975	86269061	86281448	86281543	86261615	86261695	86288799	86291414	28,19,24	46,64,53	7,10,6	42,45,36	211	220	0.00948468028767	0.388,0.236,0.321	0.148,0.188,0.148	0.154
ENSMUSG00000036817	Sun1	chr5	+	139229752	139229944	139230772	139230838	139226705	139226885	139231126	139231237	164,151,166	145,130,158	142,165,155	84,83,109	317	191	0.0095049385811	0.405,0.412,0.388	0.505,0.545,0.461	-0.102
ENSMUSG00000037031	Tspan15	chr10	-	62188642	62188759	62189813	62189861	62185395	62188162	62191467	62191584	87,69,95	163,171,150	74,91,52	98,85,68	173	242	0.00950759039403	0.427,0.361,0.47	0.514,0.6,0.517	-0.124
ENSMUSG00000030660	Pik3c2a	chr7	-	116350772	116350929	116351797	116351967	116350032	116350142	116353977	116354114	307,283,223	374,231,272	150,119,125	219,183,232	295	282	0.00961103100479	0.44,0.539,0.439	0.396,0.383,0.34	0.1
ENSMUSG00000025504	Eps8l2	chr7	+	141342054	141342110	141342925	141342990	141341892	141341974	141354945	141355021	56,54,55	94,88,83	37,39,64	27,42,59	181	190	0.00979235731024	0.385,0.392,0.41	0.59,0.494,0.532	-0.143
ENSMUSG00000029676	Pot1a	chr6	-	25798008	25798055	25800283	25800510	25794559	25794674	25805874	25805941	137,86,100	55,43,56	72,72,81	80,54,54	352	172	0.00998077334172	0.549,0.494,0.466	0.305,0.394,0.423	0.129
ENSMUSG00000052760	A630001G21Rik	chr1	-	85725120	85725289	85726458	85726502	85723097	85723181	85736471	85736581	0,2,4	7,9,17	0,0,1	17,20,6	169	294	0.0099977006277	0.0,0.279,0.29	0.0,0.0,0.225	0.115
ENSMUSG00000035476	Tab3	chrX	+	85575549	85575610	85609389	85609584	85574021	85574165	85613970	85615429	6,18,24	115,92,99	2,9,0	72,60,83	186	320	0.0100414538455	0.082,0.252,0.294	0.046,0.205,0.0	0.126
ENSMUSG00000026490	Cdc42bpa	chr1	+	180134296	180134380	180136651	180136757	180117666	180117743	180137729	180137866	99,103,79	92,70,100	92,91,76	41,54,41	209	231	0.010202265213	0.543,0.619,0.466	0.713,0.651,0.672	-0.136
ENSMUSG00000001120	Pcbp3	chr10	-	76785139	76785214	76788390	76788519	76781831	76781873	76789737	76789869	67,46,60	38,55,54	29,43,60	64,82,77	254	200	0.0103471023838	0.581,0.397,0.467	0.263,0.292,0.38	0.17
ENSMUSG00000001632	Brpf1	chr6	+	113309802	113310408	113314590	113315550	113307136	113307569	113316527	113316690	120,94,102	292,221,276	127,152,106	225,195,207	731	1085	0.0103640046463	0.379,0.387,0.354	0.456,0.536,0.432	-0.101
ENSMUSG00000027086	Fastkd1	chr2	-	69690062	69690177	69691234	69691364	69686936	69687140	69693868	69693982	79,75,77	112,107,101	59,47,59	101,125,148	255	240	0.0103749643859	0.399,0.397,0.418	0.355,0.261,0.273	0.108
ENSMUSG00000069045	Ddx3y	chrY	-	1280309	1280439	1282900	1282948	1279422	1279578	1284321	1284382	83,46,45	145,137,144	65,146,89	89,185,158	173	255	0.0104663576272	0.458,0.331,0.315	0.518,0.538,0.454	-0.135
ENSMUSG00000001017	Chtop	chr3	-	90506107	90506261	90507544	90507626	90503095	90503282	90509190	90509498	624,693,636	923,746,879	323,626,165	881,853,887	207	279	0.0104725287432	0.477,0.556,0.494	0.331,0.497,0.2	0.166
ENSMUSG00000054770	Kctd18	chr1	-	57963067	57963261	57965328	57965540	57960053	57961995	57967496	57967723	100,73,63	136,123,111	44,62,58	158,140,123	337	319	0.0106216184619	0.41,0.36,0.349	0.209,0.295,0.309	0.102
ENSMUSG00000054199	Gon4l	chr3	+	88887558	88887645	88889670	88889839	88886905	88887104	88890812	88890957	101,100,99	141,127,137	84,88,101	85,75,78	212	294	0.0108548175558	0.498,0.522,0.501	0.578,0.619,0.642	-0.106
ENSMUSG00000026942	Traf2	chr2	-	25537070	25537149	25538865	25539084	25536675	25536774	25546861	25546940	53,39,57	79,61,60	27,38,42	68,95,87	344	204	0.0110342357831	0.285,0.275,0.36	0.191,0.192,0.223	0.105
ENSMUSG00000042988	Notum	chr11	-	120658330	120658391	120658649	120658745	120657885	120657944	120658824	120658877	142,79,85	25,30,31	131,155,192	18,18,35	221	186	0.0111187332686	0.827,0.689,0.698	0.86,0.879,0.822	-0.116
ENSMUSG00000089872	Rps6kc1	chr1	-	190782534	190782630	190783563	190783646	190772878	190773703	190798651	190798741	66,83,62	80,82,87	69,75,66	45,24,58	208	221	0.0111363112984	0.467,0.518,0.431	0.62,0.769,0.547	-0.173
ENSMUSG00000097039	Pvt1	chr15	+	62159996	62160128	62175466	62175548	62107147	62107465	62242173	62242301	0,0,2	16,23,19	4,2,2	20,8,16	257	207	0.0111655293997	0.0,0.0,0.078	0.139,0.168,0.091	-0.107
ENSMUSG00000024502	Jakmip2	chr18	-	43559093	43559192	43563268	43563352	43558139	43558238	43565862	43565991	30,24,16	42,14,21	202,180,248	107,93,95	209	224	0.0113585493854	0.434,0.648,0.45	0.669,0.675,0.737	-0.183
ENSMUSG00000024236	Svil	chr18	+	5054017	5054098	5057274	5057439	5048884	5049494	5058124	5058159	1,3,2	9,15,5	0,1,0	5,5,3	206	290	0.0114100731736	0.135,0.22,0.36	0.0,0.22,0.0	0.165
ENSMUSG00000091474	2610021A01Rik	chr7	+	41601747	41601815	41602877	41602997	41599284	41599400	41603435	41603465	0,3,5	2,9,10	0,2,0	4,7,4	193	245	0.0114654643833	0.0,0.297,0.388	0.0,0.266,0.0	0.14
ENSMUSG00000001918	Slc1a5	chr7	+	16785675	16785718	16786348	16786393	16782397	16782475	16786870	16787179	37,54,42	73,67,62	54,54,57	42,51,49	168	170	0.0115722559635	0.339,0.449,0.407	0.565,0.517,0.541	-0.143
ENSMUSG00000061313	Ddhd2	chr8	-	25732962	25733122	25734715	25734886	25727629	25727737	25735008	25735111	64,55,55	98,57,69	39,42,51	95,101,89	296	285	0.0116044705245	0.386,0.482,0.434	0.283,0.286,0.356	0.126
ENSMUSG00000034321	Exosc1	chr19	-	41925188	41925239	41926531	41926565	41924710	41924795	41928024	41928113	83,71,66	70,69,74	114,90,125	59,66,73	159	176	0.011631934476	0.568,0.532,0.497	0.681,0.602,0.655	-0.114
ENSMUSG00000056310	Tyw1	chr5	+	130325598	130325709	130335245	130335413	130299903	130300039	130340618	130341563	163,179,146	231,173,234	58,66,90	118,134,192	236	293	0.0117016478274	0.467,0.562,0.437	0.379,0.379,0.368	0.113
ENSMUSG00000024242	Map4k3	chr17	-	80663991	80664082	80680867	80680925	80655856	80655921	80727793	80728093	102,128,93	296,267,237	125,154,112	249,183,191	183	216	0.0117231311162	0.289,0.361,0.317	0.372,0.498,0.409	-0.104
ENSMUSG00000019802	Sec63	chr10	+	42783441	42783541	42789299	42789414	42761495	42761888	42791178	42791291	262,257,236	485,554,542	218,355,222	356,275,331	225	240	0.0119664345007	0.366,0.331,0.317	0.395,0.579,0.417	-0.126
ENSMUSG00000052512	Nav2	chr7	+	49551596	49552049	49552839	49552905	49547838	49548541	49554214	49554259	146,129,127	43,22,15	99,124,92	36,41,45	578	191	0.0119934057537	0.529,0.66,0.737	0.476,0.5,0.403	0.182
ENSMUSG00000034118	Tpst1	chr5	+	130129507	130129558	130134458	130134498	130114467	130114666	130135207	130135729	42,29,64	42,40,60	42,71,58	22,39,39	176	165	0.0120164204515	0.484,0.405,0.5	0.642,0.631,0.582	-0.155
ENSMUSG00000024421	Lama3	chr18	+	12547341	12547461	12549191	12549325	12542307	12542452	12552777	12552895	70,49,25	69,34,23	267,318,399	149,168,198	245	259	0.0121092046641	0.517,0.604,0.535	0.654,0.667,0.681	-0.115
ENSMUSG00000043323	Fbrsl1	chr5	-	110381600	110381646	110417842	110417947	110379268	110379593	110432900	110433101	88,58,82	37,21,36	65,58,73	12,14,16	230	171	0.0121092046641	0.639,0.672,0.629	0.801,0.755,0.772	-0.129
ENSMUSG00000069808	Fam57a	chr11	+	76202551	76202635	76205253	76205455	76179670	76179986	76207127	76207223	0,2,0	50,62,58	5,0,3	21,44,38	209	327	0.0121266007927	0.0,0.048,0.0	0.271,0.0,0.11	-0.111
ENSMUSG00000023008	Fmnl3	chr15	-	99329279	99329432	99331986	99332070	99328057	99328166	99334853	99334930	89,95,77	135,86,109	59,50,63	137,124,107	209	278	0.0121986729909	0.467,0.595,0.484	0.364,0.349,0.439	0.131
ENSMUSG00000021268	Meg3	chr12	+	109546429	109546542	109549290	109549371	109544497	109544742	109549478	109549552	9,13,21	37,44,52	7,7,7	47,60,48	238	206	0.012217592016	0.174,0.204,0.259	0.114,0.092,0.112	0.106
ENSMUSG00000051169	Rpusd3	chr6	-	113416306	113416446	113416788	113416912	113415318	113415722	113417140	113417225	111,64,91	115,101,133	53,83,65	137,161,126	249	265	0.0123747586902	0.507,0.403,0.421	0.292,0.354,0.354	0.11
ENSMUSG00000030768	Disp1	chr1	-	183107117	183107147	183135354	183135876	183099916	183100040	183147379	183147461	23,32,23	32,31,30	59,107,120	57,60,66	647	155	0.012454320785	0.147,0.198,0.155	0.199,0.299,0.303	-0.1
ENSMUSG00000052752	Traf7	chr17	-	24514712	24514829	24518741	24518794	24513898	24513932	24519130	24519246	10,5,9	3,1,4	18,11,20	3,0,0	178	242	0.0125348044944	0.819,0.872,0.754	0.891,1.0,1.0	-0.149
ENSMUSG00000034055	Phka1	chrX	-	102528066	102528117	102532076	102532115	102520753	102520924	102532402	102532518	13,15,16	53,33,26	3,6,7	44,25,40	164	176	0.0125542160513	0.208,0.328,0.398	0.068,0.205,0.158	0.168
ENSMUSG00000030409	Dmpk	chr7	+	19092207	19092254	19092546	19092632	19091938	19092036	19092949	19093819	0,4,2	12,21,34	12,5,4	23,32,6	172	211	0.0126636625476	0.0,0.189,0.067	0.39,0.161,0.45	-0.248
ENSMUSG00000070738	Dgkd	chr1	+	87934393	87934501	87935337	87935451	87934105	87934202	87936283	87936418	166,165,170	188,147,216	80,82,85	122,140,143	233	239	0.0126885321666	0.475,0.535,0.447	0.402,0.375,0.379	0.1
ENSMUSG00000021820	Camk2g	chr14	-	20744603	20744648	20755658	20755702	20742704	20742753	20760143	20760186	73,85,73	70,78,71	65,83,74	113,109,110	169	170	0.0126953402272	0.512,0.523,0.508	0.367,0.434,0.404	0.113
ENSMUSG00000025981	Coq10b	chr1	+	55064180	55064373	55067496	55067598	55061274	55061424	55071635	55072702	130,101,135	114,85,131	98,72,53	118,95,95	318	227	0.0132627105213	0.449,0.459,0.424	0.372,0.351,0.285	0.108
ENSMUSG00000034023	Fancd2	chr6	+	113591158	113591305	113593229	113593331	113588344	113588419	113595887	113596273	148,115,143	133,93,93	70,80,53	89,83,74	272	227	0.0133734982657	0.482,0.508,0.562	0.396,0.446,0.374	0.112
ENSMUSG00000032435	Dync1li1	chr9	+	114719857	114719902	114720548	114720669	114717862	114717922	114721704	114721857	107,68,91	250,259,245	52,40,38	167,239,221	170	246	0.0134528177808	0.382,0.275,0.35	0.311,0.195,0.199	0.101
ENSMUSG00000060671	Atp8b2	chr3	-	89957297	89957368	89957808	89957881	89957010	89957090	89957977	89958039	93,87,91	97,63,76	62,71,56	88,93,81	198	196	0.0134773552418	0.487,0.578,0.542	0.411,0.43,0.406	0.12
ENSMUSG00000053091	Lins1	chr7	+	66708638	66708728	66709293	66709435	66708029	66708553	66710229	66710746	90,94,109	47,28,39	78,93,95	52,64,58	215	267	0.013480504781	0.704,0.807,0.776	0.651,0.643,0.67	0.108
ENSMUSG00000067424	Zfp563	chr17	+	33102230	33102357	33102542	33102603	33092457	33092592	33104623	33105058	43,41,22	19,28,14	21,26,26	23,35,29	252	186	0.0136122069596	0.626,0.519,0.537	0.403,0.354,0.398	0.176
ENSMUSG00000038546	Ranbp9	chr13	-	43430447	43430470	43434813	43434981	43425029	43425214	43436089	43436142	242,246,263	140,85,92	161,126,140	110,91,85	293	148	0.013667233382	0.466,0.594,0.591	0.425,0.412,0.454	0.12
ENSMUSG00000057982	Zfp809	chr9	+	22235019	22235146	22237674	22237784	22225713	22225832	22238541	22239253	75,75,79	61,74,58	35,37,44	54,51,59	252	235	0.0137876533392	0.534,0.486,0.56	0.377,0.404,0.41	0.13
ENSMUSG00000032384	Csnk1g1	chr9	+	66012746	66012854	66019801	66019912	66010421	66010570	66032238	66032345	129,117,130	140,102,83	159,97,90	69,52,57	233	236	0.0138627128113	0.483,0.537,0.613	0.7,0.654,0.615	-0.112
ENSMUSG00000022052	Ppp2r2a	chr14	-	67038874	67038972	67070234	67070309	67028864	67029030	67072089	67072471	327,364,329	699,606,622	347,503,327	478,437,519	200	223	0.0138792287244	0.343,0.401,0.371	0.447,0.562,0.413	-0.102
ENSMUSG00000037965	Zc3h7a	chr16	-	11151865	11151930	11153058	11153263	11151138	11151325	11156019	11156300	103,101,105	33,33,33	187,150,166	45,21,27	330	190	0.0139059173395	0.642,0.638,0.647	0.705,0.804,0.78	-0.121
ENSMUSG00000034412	Tbc1d10a	chr11	+	4205756	4205856	4209925	4210033	4186821	4187099	4212140	4212247	196,290,287	373,378,420	216,344,274	269,217,291	225	233	0.0139814815723	0.352,0.443,0.414	0.454,0.621,0.494	-0.12
ENSMUSG00000030556	Lrrc28	chr7	-	67545365	67545468	67559857	67560064	67529585	67529745	67579689	67579750	1,2,4	11,7,14	0,1,0	9,12,8	332	228	0.0141178517835	0.059,0.164,0.164	0.0,0.054,0.0	0.111
ENSMUSG00000040929	Rfx3	chr19	-	27813577	27813690	27815484	27815606	27806792	27806908	27826032	27826152	83,83,49	119,107,77	42,26,20	92,48,91	247	238	0.0142821354902	0.402,0.428,0.38	0.306,0.343,0.175	0.129
ENSMUSG00000036155	Mgat5	chr1	+	127459835	127459982	127469191	127469308	127446241	127446391	127471500	127471575	161,140,105	121,86,114	160,132,149	56,81,68	272	242	0.014445883257	0.542,0.592,0.45	0.718,0.592,0.661	-0.129
ENSMUSG00000036864	Proser3	chr7	-	30543690	30543773	30546302	30546427	30542469	30543614	30549040	30549208	111,119,84	70,83,77	50,86,72	76,79,100	250	208	0.0144647049158	0.569,0.544,0.476	0.354,0.475,0.375	0.128
ENSMUSG00000069094	Pde7a	chr3	-	19243049	19243201	19256777	19256861	19241145	19241209	19260231	19260292	111,91,102	218,219,191	58,63,55	74,77,84	209	277	0.0145289753429	0.403,0.355,0.414	0.51,0.52,0.465	-0.108
ENSMUSG00000029635	Cdk8	chr5	+	146271594	146271735	146283628	146283686	146268214	146268325	146286107	146286239	113,97,105	103,76,109	58,56,48	78,76,78	266	183	0.0145754643445	0.43,0.468,0.399	0.338,0.336,0.297	0.109
ENSMUSG00000052752	Traf7	chr17	-	24516504	24516599	24518741	24518794	24513898	24513932	24519130	24519246	10,5,9	1,5,1	18,11,20	1,0,1	178	220	0.0146067863527	0.925,0.553,0.918	0.957,1.0,0.961	-0.174
ENSMUSG00000027439	Gzf1	chr2	+	148686513	148686608	148688003	148688171	148683593	148684968	148690075	148690233	105,112,91	213,175,198	69,57,53	156,177,204	220	293	0.0146144014106	0.396,0.46,0.38	0.371,0.3,0.257	0.103
ENSMUSG00000034687	Fras1	chr5	+	96588078	96588222	96596782	96596923	96572910	96573045	96598888	96599029	74,87,84	184,274,130	20,23,17	75,98,77	269	266	0.0146904279618	0.285,0.239,0.39	0.209,0.188,0.179	0.113
ENSMUSG00000022752	Tomm70a	chr16	+	57133076	57133250	57134652	57134779	57121713	57122194	57136697	57136807	720,773,733	1026,749,919	822,1195,607	705,607,611	299	252	0.0147401140515	0.372,0.465,0.402	0.496,0.624,0.456	-0.112
ENSMUSG00000041974	Spidr	chr16	-	15936552	15936693	15966601	15966852	15915299	15915387	15968527	15968717	212,165,195	204,146,167	218,230,311	165,143,143	376	266	0.0148944913535	0.424,0.444,0.452	0.483,0.532,0.606	-0.1
ENSMUSG00000032497	Lrrfip2	chr9	+	111207796	111207889	111213812	111213914	111205754	111205847	111214140	111214273	6,1,0	9,7,12	0,1,0	4,4,8	218	227	0.0150077233857	0.41,0.129,0.0	0.0,0.207,0.0	0.111
ENSMUSG00000033540	Idua	chr5	+	108681671	108681793	108681901	108682027	108681379	108681592	108682099	108682176	29,19,31	30,17,29	28,38,39	16,15,18	247	251	0.0150184079396	0.496,0.532,0.521	0.64,0.72,0.688	-0.166
ENSMUSG00000053580	Tanc2	chr11	+	105908994	105909128	105910202	105910326	105902059	105902153	105912911	105913087	55,36,37	78,70,69	53,44,30	36,35,40	259	249	0.0150511423854	0.404,0.331,0.34	0.586,0.547,0.419	-0.159
ENSMUSG00000019843	Fyn	chr10	+	39395004	39395044	39455065	39455135	39369797	39370190	39511738	39511996	10,34,18	87,90,67	13,23,2	114,118,117	165	195	0.0150922368609	0.12,0.309,0.241	0.119,0.187,0.02	0.115
ENSMUSG00000028053	Ash1l	chr3	+	89026411	89026506	89033258	89033332	89023030	89023210	89035216	89035262	130,100,79	84,98,126	114,109,129	53,69,67	220	199	0.0151615128275	0.583,0.48,0.362	0.661,0.588,0.635	-0.153
ENSMUSG00000020775	Mrpl38	chr11	-	116134907	116135116	116135190	116135325	116134432	116134505	116138441	116138775	276,282,242	290,293,327	328,508,294	247,268,304	260	334	0.0156410875265	0.55,0.553,0.487	0.63,0.709,0.554	-0.101
ENSMUSG00000035392	Dennd1a	chr2	-	38136925	38136975	38159806	38159850	38126528	38126648	38243401	38243472	32,34,27	25,15,32	42,54,48	13,15,19	169	175	0.0159412609954	0.57,0.701,0.466	0.77,0.788,0.723	-0.181
ENSMUSG00000036672	Cenpt	chr8	-	105848750	105848899	105849186	105849323	105846983	105847178	105849424	105849521	203,180,174	206,183,201	202,217,153	111,151,140	262	274	0.0159499366828	0.508,0.507,0.475	0.656,0.6,0.533	-0.1
ENSMUSG00000026803	Ttf1	chr2	+	29081011	29081077	29083532	29083618	29079388	29079478	29084636	29084814	58,41,53	55,60,47	41,35,59	78,91,91	191	211	0.0159703718226	0.538,0.43,0.555	0.367,0.298,0.417	0.147
ENSMUSG00000037628	Cdkn3	chr14	+	46762527	46762610	46764523	46764579	46760540	46760648	46764995	46765040	21,13,19	68,55,60	20,35,28	55,43,39	208	181	0.0162362251952	0.212,0.171,0.216	0.24,0.415,0.385	-0.147
ENSMUSG00000025217	Btrc	chr19	+	45456532	45456610	45471014	45471104	45363733	45363886	45502931	45503163	17,15,20	168,123,122	10,48,31	98,74,91	203	215	0.016579091271	0.097,0.114,0.148	0.098,0.407,0.265	-0.137
ENSMUSG00000038371	Sbf2	chr7	-	110442289	110442367	110447013	110447127	110441286	110441565	110449894	110450003	202,166,160	101,94,82	178,135,195	54,63,48	239	203	0.0166869748589	0.629,0.6,0.624	0.737,0.645,0.775	-0.101
ENSMUSG00000039153	Runx2	chr17	-	44610027	44610093	44658518	44658692	44607530	44608383	44717191	44717296	43,25,24	10,13,5	36,49,59	35,46,29	299	191	0.0170935902325	0.733,0.551,0.754	0.397,0.405,0.565	0.224
ENSMUSG00000021504	B4galt7	chr13	+	55607196	55607422	55608341	55608425	55604119	55604382	55608697	55608802	87,98,91	94,85,92	73,56,110	102,126,139	351	209	0.0171380665011	0.355,0.407,0.371	0.299,0.209,0.32	0.102
ENSMUSG00000034998	Foxn2	chr17	+	88479275	88479340	88484400	88484469	88475855	88475950	88486402	88490533	34,43,41	29,27,15	27,21,16	23,37,33	190	194	0.0171513544109	0.545,0.619,0.736	0.545,0.367,0.331	0.219
ENSMUSG00000023764	Sfi1	chr11	-	3177426	3177521	3179396	3179507	3170586	3170704	3186064	3186136	89,79,78	35,38,41	57,70,81	19,16,19	236	220	0.017182341222	0.703,0.66,0.639	0.737,0.803,0.799	-0.112
ENSMUSG00000027667	Zfp639	chr3	+	32514383	32514454	32515283	32515352	32513000	32513192	32517028	32517139	154,140,118	137,127,109	76,102,99	192,116,131	196	194	0.0172138037986	0.527,0.522,0.517	0.282,0.465,0.428	0.13
ENSMUSG00000030409	Dmpk	chr7	+	19092207	19092254	19092417	19092632	19091938	19092036	19092949	19093821	0,4,2	16,27,41	12,5,4	31,39,13	172	340	0.0175241421566	0.0,0.227,0.088	0.433,0.202,0.378	-0.233
ENSMUSG00000036636	Clcn7	chr17	+	25156800	25156852	25157139	25157267	25155367	25155537	25157488	25157574	32,41,36	108,110,100	20,20,31	122,108,124	177	253	0.0177551517946	0.298,0.348,0.34	0.19,0.209,0.263	0.108
ENSMUSG00000071072	Ptges3	chr10	+	128069215	128069285	128070133	128070232	128068671	128068785	128072067	128072157	15,44,37	10,12,16	2,18,1	9,8,14	195	224	0.0177820072242	0.633,0.808,0.727	0.203,0.721,0.076	0.389
ENSMUSG00000024420	Zfp521	chr18	-	13938961	13939141	13971363	13971404	13843781	13847134	13972500	13972733	31,35,22	226,205,191	25,31,37	131,130,121	166	305	0.0178720088958	0.201,0.239,0.175	0.26,0.305,0.36	-0.103
ENSMUSG00000028917	Plekhm2	chr4	-	141630991	141631056	141631289	141631380	141630571	141630660	141631509	141631579	168,178,135	94,73,63	116,170,134	32,34,56	216	190	0.0180273012158	0.611,0.682,0.653	0.761,0.815,0.678	-0.103
ENSMUSG00000021892	Sh3bp5	chr14	-	31387718	31387883	31411540	31411669	31379388	31379519	31434082	31434145	330,276,333	318,250,330	271,212,155	289,319,363	254	290	0.018091672353	0.542,0.558,0.535	0.517,0.431,0.328	0.12
ENSMUSG00000025878	Uimc1	chr13	-	55029415	55029458	55030952	55031016	55028294	55028718	55034888	55035066	70,43,62	33,28,22	50,40,42	36,40,42	189	168	0.018350352915	0.653,0.577,0.715	0.552,0.471,0.471	0.15
ENSMUSG00000044005	Gls2	chr10	+	128200172	128200302	128200885	128200965	128199636	128199758	128201205	128201369	6,7,9	6,4,6	5,6,1	12,12,8	255	205	0.0184657955793	0.446,0.585,0.547	0.251,0.287,0.091	0.316
ENSMUSG00000039988	Ankrd13c	chr3	+	157972231	157972317	157972999	157973045	157962277	157962382	157975227	157975294	226,185,183	195,149,133	70,94,79	112,105,80	211	171	0.0188515325001	0.484,0.502,0.527	0.336,0.42,0.445	0.104
ENSMUSG00000034343	Ube2f	chr1	+	91254262	91254393	91262266	91262296	91250336	91250437	91265217	91265283	72,50,68	27,31,18	45,56,66	36,43,53	256	155	0.0189972514426	0.618,0.494,0.696	0.431,0.441,0.43	0.169
ENSMUSG00000018347	Zkscan6	chr11	+	65816488	65816580	65821929	65822014	65815917	65816125	65822824	65822938	63,63,83	35,24,36	47,53,43	44,35,35	217	210	0.0190037956385	0.635,0.718,0.691	0.508,0.594,0.543	0.133
ENSMUSG00000001998	Ap4e1	chr2	+	127037785	127037859	127043420	127043543	127035043	127035210	127043646	127043756	38,31,34	100,97,69	20,20,23	99,124,74	199	248	0.0191384364184	0.321,0.285,0.38	0.201,0.167,0.279	0.113
ENSMUSG00000052407	Ccdc171	chr4	+	83549602	83549777	83557898	83558030	83546833	83546969	83580747	83580894	27,34,26	11,10,6	21,27,29	12,20,22	300	257	0.0191919861755	0.678,0.744,0.788	0.6,0.536,0.53	0.181
ENSMUSG00000000037	Scml2	chrX	+	161223156	161223240	161224460	161224544	161215179	161215263	161225876	161225960	2,1,1	11,5,10	8,5,4	9,6,14	209	209	0.0194261454467	0.154,0.167,0.091	0.471,0.455,0.222	-0.245
ENSMUSG00000022906	Parp9	chr16	+	35941032	35941135	35943368	35943510	35939011	35939060	35947500	35948354	31,19,18	16,11,3	25,26,26	3,3,5	228	267	0.0194368075295	0.694,0.669,0.875	0.907,0.91,0.859	-0.146
ENSMUSG00000031389	Arhgap4	chrX	-	73904247	73904469	73906156	73906219	73900634	73900736	73906428	73906591	6,3,1	22,14,19	11,3,10	15,9,12	188	347	0.0198583304106	0.335,0.283,0.089	0.575,0.381,0.606	-0.285
ENSMUSG00000027959	Sass6	chr3	+	116610263	116610383	116613905	116614097	116608383	116608449	116618255	116618450	128,101,97	135,110,88	76,66,65	107,104,106	245	317	0.0201369590672	0.551,0.543,0.588	0.479,0.451,0.442	0.103
ENSMUSG00000046138	9930021J03Rik	chr19	-	29723389	29723505	29743532	29743612	29720721	29720773	29753599	29753662	88,72,69	196,156,156	98,61,117	132,117,125	205	241	0.0201369590672	0.345,0.352,0.342	0.466,0.38,0.524	-0.11
ENSMUSG00000038260	Trpm4	chr7	-	45327271	45327452	45327720	45327895	45326976	45327140	45333381	45333452	62,37,52	97,96,120	19,19,17	59,82,62	300	306	0.0203336562425	0.395,0.282,0.307	0.247,0.191,0.219	0.109
ENSMUSG00000033981	Gria2	chr3	-	80690403	80690518	80691319	80691434	80689102	80689351	80692284	80692532	41,45,39	25,22,23	78,78,103	25,21,33	240	240	0.0207452811455	0.621,0.672,0.629	0.757,0.788,0.757	-0.127
ENSMUSG00000026975	Dph7	chr2	+	24963022	24963156	24963455	24963543	24962440	24962810	24965559	24965654	20,18,17	72,64,81	23,17,29	39,53,44	259	213	0.0210110541039	0.186,0.188,0.147	0.327,0.209,0.352	-0.122
ENSMUSG00000002279	Lmf1	chr17	+	25631734	25631800	25645148	25645316	25612295	25612444	25654419	25654606	70,37,38	100,78,79	42,50,69	47,53,74	191	293	0.021077808432	0.518,0.421,0.425	0.578,0.591,0.589	-0.131
ENSMUSG00000024251	Thada	chr17	-	84222673	84222805	84225887	84226041	84193299	84193469	84229136	84229209	66,56,73	109,104,116	47,49,52	43,58,55	279	257	0.0210847752672	0.358,0.332,0.367	0.502,0.438,0.465	-0.116
ENSMUSG00000022401	Xpnpep3	chr15	+	81436713	81436776	81438066	81438180	81430689	81430892	81442378	81442464	28,31,26	33,41,40	27,30,26	7,21,23	188	239	0.0213952736892	0.519,0.49,0.452	0.831,0.645,0.59	-0.202
ENSMUSG00000029097	Trmt44	chr5	-	35566421	35566528	35568760	35568832	35565360	35565544	35569870	35569978	20,19,22	66,61,75	6,4,10	38,34,66	197	232	0.0215941990216	0.263,0.268,0.257	0.157,0.122,0.151	0.119
ENSMUSG00000085396	Firre	chrX	-	50595460	50595615	50598133	50598288	50591924	50592085	50600743	50600898	71,80,62	81,80,81	61,44,84	96,84,152	280	280	0.0217003808127	0.467,0.5,0.434	0.389,0.344,0.356	0.104
ENSMUSG00000073437	D330041H03Rik	chr17	-	24411924	24412083	24412466	24412574	24410257	24410353	24414311	24414513	0,1,2	21,6,4	2,1,8	4,9,8	233	284	0.0217258105463	0.0,0.169,0.379	0.379,0.119,0.549	-0.166
ENSMUSG00000053070	9230110C19Rik	chr9	-	8027100	8027267	8037459	8037535	8025961	8026134	8042408	8042490	40,38,45	102,97,91	91,69,85	90,126,128	201	292	0.0217422624213	0.363,0.363,0.418	0.595,0.443,0.491	-0.128
ENSMUSG00000032278	Paqr5	chr9	-	61976071	61976199	61988992	61989138	61972625	61972831	62026686	62026856	46,42,32	18,8,26	31,36,35	42,34,28	271	253	0.0217422624213	0.705,0.831,0.535	0.408,0.497,0.539	0.209
ENSMUSG00000005357	Slc1a6	chr10	+	78793289	78793332	78795923	78796267	78791164	78791369	78800028	78800262	0,4,7	18,11,7	1,2,3	2,1,1	168	469	0.0220180838602	0.0,0.504,0.736	0.583,0.848,0.893	-0.361
ENSMUSG00000037415	Ranbp10	chr8	-	105805531	105805584	105826077	105826189	105786626	105786794	105826949	105827350	97,86,80	85,73,69	102,83,77	37,59,37	237	178	0.0222269621632	0.462,0.469,0.465	0.674,0.514,0.61	-0.134
ENSMUSG00000024170	Telo2	chr17	-	25101639	25101704	25102010	25102110	25101298	25101414	25102636	25102728	110,136,118	57,57,71	98,130,91	27,37,37	225	190	0.0226952263675	0.62,0.668,0.584	0.754,0.748,0.675	-0.102
ENSMUSG00000055116	Arntl	chr7	+	113234623	113234696	113274625	113274753	113207464	113207644	113279456	113279582	8,17,21	41,33,51	3,22,0	63,44,58	198	253	0.022752727885	0.2,0.397,0.345	0.057,0.39,0.0	0.165
ENSMUSG00000058997	Vwa8	chr14	+	79056646	79056722	79058672	79058808	79038124	79038201	79060528	79060648	55,31,36	107,91,97	30,52,45	51,42,70	201	261	0.0230614311185	0.4,0.307,0.325	0.433,0.617,0.455	-0.158
ENSMUSG00000020634	Ubxn2a	chr12	-	4883822	4883981	4885720	4885858	4879348	4880771	4891314	4891421	123,138,98	117,112,141	168,135,128	92,95,95	263	284	0.0231213087518	0.532,0.571,0.429	0.664,0.605,0.593	-0.11
ENSMUSG00000027425	Csrp2bp	chr2	+	144375844	144375963	144380706	144380828	144373190	144373855	144389174	144389356	242,246,332	166,171,157	170,122,170	133,180,141	244	247	0.0231317669145	0.596,0.593,0.682	0.564,0.407,0.55	0.117
ENSMUSG00000027173	Depdc7	chr2	-	104728082	104728210	104730183	104730574	104727121	104727311	104742681	104742878	7,2,5	10,11,6	30,28,24	15,24,19	516	253	0.0236271079805	0.256,0.082,0.29	0.495,0.364,0.382	-0.204
ENSMUSG00000042121	Ssh1	chr5	-	113966708	113966773	113970370	113970474	113966179	113966301	113989645	113989686	33,40,38	61,55,54	43,51,33	32,37,39	229	190	0.0248762181005	0.31,0.376,0.369	0.527,0.534,0.412	-0.139
ENSMUSG00000029162	Khk	chr5	+	30924738	30924855	30928442	30928515	30921589	30922007	30929520	30929667	93,51,71	67,56,64	39,68,56	90,81,74	242	198	0.0251040777989	0.532,0.427,0.476	0.262,0.407,0.382	0.128
ENSMUSG00000013539	Tango2	chr16	-	18302685	18302790	18303682	18303836	18300826	18301552	18307969	18308040	101,59,67	90,99,119	40,53,38	108,111,92	279	230	0.0251040777989	0.481,0.329,0.317	0.234,0.282,0.254	0.119
ENSMUSG00000029669	Tspan12	chr6	-	21795577	21795721	21799878	21799986	21771394	21772936	21806238	21806313	296,249,283	223,197,227	113,129,102	133,115,158	233	269	0.0251065933396	0.605,0.593,0.59	0.495,0.564,0.427	0.101
ENSMUSG00000047804	Akap10	chr11	-	61916083	61916266	61922781	61922829	61915023	61915581	61929988	61930226	17,12,14	166,136,111	22,19,12	101,81,82	173	308	0.0251683886437	0.154,0.136,0.183	0.279,0.295,0.207	-0.103
ENSMUSG00000087174	5530601H04Rik	chrX	-	105066758	105066877	105068570	105068628	105044001	105044111	105069610	105069675	126,111,90	87,75,77	114,65,92	118,95,89	183	244	0.0256008014908	0.659,0.664,0.609	0.563,0.477,0.58	0.104
ENSMUSG00000027615	Hps3	chr3	-	20019802	20019957	20022757	20022839	20018810	20018919	20025730	20025920	50,37,40	33,30,21	18,25,34	49,46,26	207	280	0.025630483899	0.672,0.625,0.72	0.332,0.424,0.639	0.207
ENSMUSG00000028689	Ccdc163	chr4	+	116711285	116711378	116712722	116712826	116710100	116710284	116714087	116714149	23,11,11	82,46,50	17,20,29	50,39,37	218	229	0.0262176234912	0.228,0.201,0.188	0.263,0.35,0.452	-0.149
ENSMUSG00000040957	Cables1	chr18	+	11924814	11924971	11926260	11926364	11923359	11923456	11939718	11939825	42,21,23	52,29,38	29,38,31	73,87,78	282	229	0.0264409183387	0.396,0.37,0.33	0.244,0.262,0.244	0.115
ENSMUSG00000038291	Snx25	chr8	-	46043967	46044132	46045185	46045299	46041316	46041434	46047290	46047431	69,64,66	75,58,76	45,54,40	88,71,76	239	290	0.0266173395032	0.527,0.572,0.513	0.383,0.48,0.39	0.12
ENSMUSG00000058447	Gm26920	chr7	-	30068064	30068150	30069984	30070148	30066240	30066367	30072028	30072139	44,40,36	48,44,32	19,20,24	28,36,53	289	211	0.0266631013624	0.401,0.399,0.451	0.331,0.289,0.248	0.128
ENSMUSG00000018995	Nars2	chr7	+	97031545	97031583	97039898	97040036	97031337	97031436	97057447	97057545	10,13,15	81,90,96	24,17,12	62,63,59	163	263	0.0268761918218	0.166,0.189,0.201	0.384,0.303,0.247	-0.126
ENSMUSG00000062031	Athl1	chr7	+	140945625	140945762	140945955	140946013	140945454	140945527	140946106	140946202	112,100,104	47,51,66	77,82,111	80,53,93	262	183	0.0272828315018	0.625,0.578,0.524	0.402,0.519,0.455	0.117
ENSMUSG00000002416	Ndufb2	chr6	+	39596450	39596595	39598265	39598361	39592573	39592712	39599391	39603382	1129,929,1072	176,127,152	476,916,194	120,134,140	270	221	0.0276528092057	0.84,0.857,0.852	0.765,0.848,0.531	0.135
ENSMUSG00000037172	E330009J07Rik	chr6	-	40411605	40411744	40418491	40418645	40409341	40409473	40422725	40422884	100,72,83	150,143,140	85,86,55	97,68,76	279	264	0.02793070898	0.387,0.323,0.359	0.453,0.545,0.406	-0.112
ENSMUSG00000004319	Clcn3	chr8	-	60927231	60927418	60929070	60929616	60922789	60923188	60930680	60930761	97,97,82	119,67,72	71,80,78	31,51,46	671	312	0.0279572133157	0.275,0.402,0.346	0.516,0.422,0.441	-0.119
ENSMUSG00000031351	Zfp185	chrX	+	73002574	73002658	73003372	73003459	73001407	73001446	73012439	73012628	119,100,98	111,111,108	71,64,105	149,143,117	209	212	0.028016333858	0.521,0.477,0.479	0.326,0.312,0.477	0.121
ENSMUSG00000037896	Rcor1	chr12	+	111081723	111081807	111093080	111093133	111039961	111040021	111097454	111097616	64,34,65	156,124,114	43,78,50	84,70,72	209	178	0.0281866849591	0.259,0.189,0.327	0.304,0.487,0.372	-0.129
ENSMUSG00000033826	Dnah8	chr17	+	30684130	30684247	30686382	30686502	30683630	30683711	30690180	30690316	17,9,18	25,13,13	6,4,9	13,24,22	242	245	0.0283027393841	0.408,0.412,0.584	0.318,0.144,0.293	0.216
ENSMUSG00000004356	Utp20	chr10	-	88758303	88758474	88760869	88760986	88757856	88757988	88761742	88761884	117,124,125	103,111,109	37,42,75	51,78,84	242	296	0.0284296683891	0.581,0.577,0.584	0.47,0.397,0.522	0.118
ENSMUSG00000038533	Cbfa2t2	chr2	+	154510507	154510597	154515816	154515998	154504552	154504794	154517708	154517962	53,28,39	150,106,107	24,13,20	103,88,97	215	307	0.0286126359743	0.335,0.274,0.342	0.25,0.174,0.227	0.1
ENSMUSG00000009291	Pttg1ip	chr10	+	77587250	77587303	77593863	77593910	77581719	77581927	77597027	77598732	172,170,165	196,115,124	71,82,60	101,85,100	178	172	0.0289348329229	0.459,0.588,0.563	0.405,0.482,0.367	0.119
ENSMUSG00000030924	2610020H08Rik	chr7	+	119799564	119799677	119801229	119801356	119794005	119794502	119802740	119802837	30,26,27	28,30,30	22,17,22	38,39,43	238	252	0.0290144097265	0.531,0.479,0.488	0.38,0.316,0.351	0.15
ENSMUSG00000058571	Gpc6	chr14	+	117951137	117951274	117964698	117964874	117888521	117888665	117974883	117975406	161,136,138	227,222,237	72,77,63	65,59,88	262	301	0.0292623552822	0.449,0.413,0.401	0.56,0.6,0.451	-0.116
ENSMUSG00000043262	Uevld	chr7	-	46927420	46927544	46930988	46931052	46923215	46926488	46937890	46938064	61,72,64	128,98,94	47,28,47	103,124,109	189	249	0.0292840250721	0.386,0.492,0.473	0.375,0.229,0.362	0.128
ENSMUSG00000021619	Atg10	chr13	-	91040849	91040988	91154216	91154312	91022569	91022667	91208317	91208433	105,68,75	105,92,98	109,66,79	149,149,170	221	264	0.0294526211418	0.544,0.469,0.478	0.466,0.346,0.357	0.107
ENSMUSG00000019977	Hbs1l	chr10	+	21304529	21304643	21307584	21307779	21299177	21299243	21309098	21311198	16,17,8	6,5,0	4,3,6	6,6,3	239	320	0.0300822122763	0.781,0.82,1.0	0.472,0.401,0.728	0.333
ENSMUSG00000034998	Foxn2	chr17	+	88462712	88463263	88475855	88475950	88440710	88440884	88479275	88479340	34,34,23	32,46,50	31,44,28	33,24,17	676	220	0.0303551888831	0.257,0.194,0.13	0.234,0.374,0.349	-0.125
ENSMUSG00000039153	Runx2	chr17	-	44639664	44639826	44658518	44658692	44610027	44610093	44717191	44717296	43,25,24	35,35,20	34,50,59	87,86,87	299	287	0.0304110348065	0.541,0.407,0.535	0.273,0.358,0.394	0.153
ENSMUSG00000049690	Nckap5	chr1	-	126222608	126222761	126258390	126258478	126124042	126124111	126382051	126382185	64,62,50	101,116,55	69,56,54	154,131,147	213	278	0.0310251104812	0.453,0.411,0.543	0.369,0.358,0.324	0.119
ENSMUSG00000003868	Ruvbl2	chr7	-	45431319	45431374	45434251	45434356	45429453	45429595	45434880	45435337	6,4,6	3,1,6	3,2,0	6,4,3	230	180	0.0319578776052	0.61,0.758,0.439	0.281,0.281,0.0	0.415
ENSMUSG00000048410	Zfp407	chr18	-	84432359	84432434	84552869	84552984	84354524	84354691	84558326	84563046	135,134,105	66,42,36	98,98,102	57,51,69	240	200	0.0323129266287	0.63,0.727,0.709	0.589,0.616,0.552	0.103
ENSMUSG00000031004	Mki67	chr7	-	135713756	135713872	135713960	135714039	135710844	135710911	135716047	135716361	170,207,136	285,397,247	110,190,112	161,151,157	204	241	0.0326837507986	0.413,0.381,0.394	0.447,0.598,0.457	-0.105
ENSMUSG00000044499	Hs3st5	chr10	+	36628244	36628410	36701929	36702034	36554013	36554072	36828670	36828809	2,1,3	13,7,8	16,12,8	6,15,32	291	230	0.0330458931664	0.108,0.101,0.229	0.678,0.387,0.165	-0.264
ENSMUSG00000032410	Xrn1	chr9	+	95998215	95998347	95999413	95999576	95995099	95995203	96002134	96002248	93,86,61	86,91,94	80,65,71	56,56,39	257	288	0.0330458931664	0.548,0.514,0.421	0.616,0.565,0.671	-0.123
ENSMUSG00000021906	Oxnad1	chr14	+	32092067	32092131	32095364	32095471	32091635	32091759	32096486	32096628	80,67,70	126,89,96	94,100,83	58,98,95	189	232	0.0333687039453	0.438,0.48,0.472	0.665,0.556,0.517	-0.116
ENSMUSG00000028069	Gpatch4	chr3	+	88051161	88051289	88051672	88051746	88043108	88043179	88051844	88051937	148,133,146	134,108,143	53,112,46	96,103,111	253	199	0.0337350864304	0.465,0.492,0.445	0.303,0.461,0.246	0.131
ENSMUSG00000029541	Cyp2w1	chr5	+	139354459	139354617	139355553	139355727	139354239	139354389	139356049	139356188	130,57,33	77,55,24	284,352,342	147,169,144	283	299	0.0339132327293	0.641,0.523,0.592	0.671,0.688,0.715	-0.106
ENSMUSG00000031555	Adam9	chr8	-	24995109	24995175	24996654	24996850	24993043	24993115	24997742	24997790	107,90,111	66,43,52	93,91,55	26,27,23	321	191	0.0341631232791	0.491,0.555,0.559	0.68,0.667,0.587	-0.11
ENSMUSG00000087174	5530601H04Rik	chrX	-	105068570	105068628	105069610	105069675	105066758	105066877	105069999	105070104	52,44,44	15,12,16	56,53,61	13,7,5	190	183	0.0343088207592	0.77,0.779,0.726	0.806,0.879,0.922	-0.111
ENSMUSG00000038302	Lace1	chr10	-	42438353	42438405	42454306	42454530	42426485	42426587	42478262	42478415	27,31,33	22,28,15	50,58,47	20,20,15	349	177	0.0348447886095	0.384,0.36,0.527	0.559,0.595,0.614	-0.166
ENSMUSG00000058444	Map2k5	chr9	-	63217338	63217365	63235288	63235318	63216992	63217025	63256976	63257048	24,13,31	7,4,6	15,9,16	13,9,6	155	152	0.0349897103881	0.771,0.761,0.835	0.531,0.495,0.723	0.206
ENSMUSG00000038187	Btbd10	chr7	-	113351780	113351938	113364904	113364969	113335321	113335518	113368871	113368958	68,57,62	127,64,120	54,64,51	144,138,162	190	283	0.0349897103881	0.444,0.57,0.435	0.358,0.409,0.319	0.121
ENSMUSG00000020605	Hs1bp3	chr12	+	8321518	8321726	8323869	8324101	8317784	8317950	8336237	8336395	53,51,59	24,32,25	68,105,72	21,20,27	333	357	0.0351727295556	0.703,0.631,0.717	0.776,0.849,0.741	-0.105
ENSMUSG00000034401	Spata6	chr4	+	111799069	111799254	111805930	111806030	111784802	111784843	111822740	111822832	62,69,64	76,48,71	62,56,70	31,34,46	310	225	0.0353040127704	0.372,0.511,0.395	0.592,0.545,0.525	-0.128
ENSMUSG00000003847	Nfat5	chr8	+	107324638	107324764	107338808	107339367	107295580	107295634	107344785	107344978	47,32,28	127,130,91	13,9,28	118,100,99	251	684	0.0354771648666	0.502,0.401,0.456	0.231,0.197,0.435	0.165
ENSMUSG00000048402	Gli2	chr1	-	118890295	118890401	119002039	119002206	118867978	118868181	119053301	119053339	107,131,126	128,106,109	76,115,82	115,125,148	292	231	0.0359805907058	0.398,0.494,0.478	0.343,0.421,0.305	0.1
ENSMUSG00000027620	Rbm39	chr2	-	156177335	156177385	156179176	156179240	156172827	156173022	156179886	156180238	429,564,438	678,496,452	292,753,43	636,650,612	189	175	0.0362038477498	0.369,0.513,0.473	0.298,0.518,0.061	0.159
ENSMUSG00000033278	Ptprm	chr17	-	66683370	66683534	66685613	66685739	66678000	66678136	66688250	66688382	63,54,52	68,72,80	32,62,52	15,59,40	251	289	0.0370539933307	0.516,0.463,0.428	0.711,0.547,0.599	-0.15
ENSMUSG00000046707	Csnk2a2	chr8	-	95477211	95477313	95487564	95487676	95461545	95461629	95488402	95488461	2,13,3	6,1,0	3,7,7	0,0,1	237	227	0.0370539933307	0.242,0.926,1.0	1.0,1.0,0.87	-0.234
ENSMUSG00000061306	Slc38a10	chr11	-	120108466	120108553	120109371	120109395	120106433	120106610	120109431	120109536	6,3,5	14,10,17	1,0,3	16,8,12	149	212	0.0372310973543	0.379,0.299,0.295	0.082,0.0,0.262	0.21
ENSMUSG00000052414	Gm28047	chr15	-	102563313	102563410	102593671	102593740	102557459	102557578	102625038	102625067	27,17,16	95,84,89	31,26,17	51,62,63	194	222	0.0375120941836	0.245,0.188,0.171	0.41,0.324,0.236	-0.122
ENSMUSG00000048440	Cyp4f16	chr17	+	32536997	32537196	32542737	32542791	32536568	32536655	32542876	32543004	43,18,38	26,15,16	24,21,22	26,20,33	324	179	0.0377586093577	0.477,0.399,0.567	0.338,0.367,0.269	0.156
ENSMUSG00000097039	Pvt1	chr15	+	62149238	62149352	62159996	62160128	62038046	62038201	62175466	62175548	13,6,10	2,0,2	6,6,7	1,3,7	239	257	0.0378404823575	0.875,1.0,0.843	0.866,0.683,0.518	0.217
ENSMUSG00000038765	Lmx1b	chr2	-	33569049	33569282	33639488	33639675	33567147	33567329	33640441	33640480	110,147,174	322,248,325	107,126,28	339,253,308	312	358	0.0379133898192	0.282,0.405,0.381	0.266,0.364,0.094	0.115
ENSMUSG00000029127	Zbtb49	chr5	-	38210617	38210664	38213307	38214383	38205888	38205962	38216446	38216613	50,53,40	21,8,9	21,16,17	12,10,10	1201	172	0.0383079320938	0.254,0.487,0.389	0.2,0.186,0.196	0.183
ENSMUSG00000034485	Uaca	chr9	+	60874032	60874185	60876361	60876427	60869574	60872283	60880173	60880370	139,101,87	29,40,55	76,111,89	16,15,22	278	191	0.0383929583298	0.767,0.634,0.521	0.765,0.836,0.735	-0.138
ENSMUSG00000034616	Ssh3	chr19	-	4266106	4266172	4266374	4266446	4265809	4265998	4266521	4266637	64,51,47	80,69,62	64,60,77	63,51,56	197	191	0.0384209342696	0.437,0.417,0.424	0.496,0.533,0.571	-0.107
ENSMUSG00000019088	Dnase1l1	chrX	-	74276478	74276556	74276645	74276734	74274367	74274468	74277038	74277342	17,11,20	13,21,10	8,5,10	14,23,22	214	203	0.0389241696298	0.554,0.332,0.655	0.352,0.171,0.301	0.239
ENSMUSG00000037344	Slc12a9	chr5	-	137322715	137322908	137323046	137323171	137322395	137322570	137325322	137325405	35,31,42	19,19,22	9,17,21	16,39,13	250	318	0.039032123358	0.701,0.675,0.708	0.417,0.357,0.673	0.212
ENSMUSG00000030557	Mef2a	chr7	-	67268066	67268204	67295374	67295578	67265942	67266162	67316791	67316982	131,122,119	55,26,45	94,101,95	52,63,42	329	263	0.0393195901725	0.656,0.79,0.679	0.591,0.562,0.644	0.109
ENSMUSG00000048445	Ccdc57	chr11	-	120901874	120902075	120903315	120903390	120897808	120897967	120903522	120903680	15,9,12	17,18,23	23,31,33	21,26,18	200	326	0.0393462617569	0.59,0.449,0.46	0.641,0.66,0.749	-0.184
ENSMUSG00000067369	Trmt2b	chrX	-	134262784	134262884	134266260	134266315	134261576	134261647	134267330	134267561	64,57,56	90,99,90	34,21,30	76,76,65	180	225	0.0394487931065	0.471,0.419,0.438	0.359,0.257,0.366	0.115
ENSMUSG00000034329	Brip1	chr11	-	86189731	86189859	86192814	86192988	86186964	86187093	86197868	86197980	56,52,54	55,78,71	52,53,44	34,49,32	299	253	0.039798792577	0.463,0.361,0.392	0.564,0.478,0.538	-0.121
ENSMUSG00000075225	Gm29096	chr10	-	41546882	41547003	41550721	41550931	41541773	41541901	41552317	41552470	12,9,8	2,0,5	8,9,18	7,10,11	335	246	0.0398361158039	0.815,1.0,0.54	0.456,0.398,0.546	0.318
ENSMUSG00000033004	Mycbp2	chr14	-	103174765	103174990	103182353	103182494	103173786	103173919	103184831	103184948	107,113,127	112,111,83	58,48,44	80,60,64	266	350	0.0400136111614	0.557,0.573,0.668	0.488,0.513,0.475	0.107
ENSMUSG00000035778	Ggta1	chr2	-	35423231	35423412	35432513	35432632	35416471	35416507	35461194	35461249	9,21,16	4,2,8	43,23,25	5,2,1	244	306	0.0400917497787	0.738,0.929,0.715	0.915,0.935,0.969	-0.146
ENSMUSG00000026017	Carf	chr1	+	60136263	60136384	60139199	60139343	60131843	60132033	60141334	60141568	31,23,41	31,25,30	42,35,47	27,7,24	246	269	0.0402436143373	0.522,0.501,0.599	0.63,0.845,0.682	-0.178
ENSMUSG00000029729	Zkscan1	chr5	+	138092919	138093432	138093991	138094139	138085083	138085231	138100589	138107822	163,119,106	34,29,22	81,60,88	29,34,25	638	273	0.0405856225193	0.672,0.637,0.673	0.544,0.43,0.601	0.136
ENSMUSG00000019966	Kitl	chr10	+	100051845	100051959	100064083	100064146	100015629	100016035	100076734	100076905	210,170,164	297,204,234	137,182,169	181,127,126	239	188	0.042157300168	0.357,0.396,0.355	0.373,0.53,0.513	-0.103
ENSMUSG00000024505	Dtwd2	chr18	-	49723621	49723814	49724112	49724207	49700258	49700387	49728368	49728459	25,37,27	39,37,36	34,34,20	21,16,20	220	318	0.0421726533148	0.481,0.591,0.52	0.701,0.754,0.591	-0.151
ENSMUSG00000023191	P3h3	chr6	-	124842071	124842212	124845015	124845091	124841088	124841839	124845201	124845319	57,39,59	65,74,80	58,73,71	114,167,168	201	266	0.0422923730187	0.537,0.411,0.494	0.402,0.366,0.359	0.105
ENSMUSG00000020330	Hmmr	chr11	-	40724872	40724920	40728426	40728506	40723397	40723586	40729121	40729220	115,82,81	95,53,69	36,57,43	48,56,58	205	173	0.0430659422052	0.505,0.566,0.498	0.388,0.462,0.385	0.111
ENSMUSG00000022914	Brwd1	chr16	-	96019418	96019460	96019678	96019754	96017580	96017724	96021215	96021341	79,81,61	27,21,23	38,40,40	28,22,18	201	167	0.0436579532033	0.709,0.762,0.688	0.53,0.602,0.649	0.126
ENSMUSG00000025779	Ly96	chr1	+	16691683	16691773	16700794	16700923	16688432	16688619	16706172	16706225	38,24,32	33,29,29	33,30,27	52,54,44	215	254	0.0437809158795	0.576,0.494,0.566	0.428,0.396,0.42	0.131
ENSMUSG00000030729	Pgm2l1	chr7	+	100261599	100261789	100262065	100262163	100259883	100260077	100262910	100263088	70,57,55	104,74,75	32,39,44	25,43,26	315	223	0.0439697175262	0.323,0.353,0.342	0.475,0.391,0.545	-0.131
ENSMUSG00000036403	Cep135	chr5	+	76636861	76637071	76638063	76638266	76634151	76634337	76638921	76639026	69,70,45	87,67,75	39,22,27	58,82,58	335	328	0.0441707494683	0.437,0.506,0.37	0.397,0.208,0.313	0.132
ENSMUSG00000019790	Stxbp5	chr10	-	9778020	9778071	9789362	9789428	9770449	9770689	9798121	9798273	48,30,27	25,27,35	37,49,43	19,16,19	191	176	0.0447075170021	0.639,0.506,0.415	0.642,0.738,0.676	-0.165
ENSMUSG00000097145	9230114K14Rik	chr5	+	52192917	52193596	52194800	52194890	52190678	52190937	52196892	52197984	7,14,10	17,21,22	22,20,18	19,17,21	804	215	0.0448281960917	0.099,0.151,0.108	0.236,0.239,0.186	-0.101
ENSMUSG00000035093	Secisbp2l	chr2	-	125743813	125744033	125745796	125745951	125736985	125740917	125747384	125747605	180,155,149	171,117,111	118,98,90	104,132,138	280	345	0.0451321897446	0.565,0.62,0.623	0.583,0.478,0.446	0.1
ENSMUSG00000036636	Clcn7	chr17	+	25155367	25155537	25156800	25156852	25153731	25153825	25157139	25157267	109,100,106	47,27,44	124,96,149	15,27,38	295	177	0.0453338001171	0.582,0.69,0.591	0.832,0.681,0.702	-0.117
ENSMUSG00000027378	Nphp1	chr2	-	127753972	127754072	127756091	127756168	127747999	127748112	127757678	127757761	107,136,96	117,83,108	93,94,117	145,135,148	202	225	0.0454300748151	0.505,0.646,0.498	0.417,0.437,0.468	0.109
ENSMUSG00000037426	Depdc5	chr5	+	32878627	32878677	32893374	32893453	32877069	32877153	32895879	32895934	42,57,44	92,92,87	74,42,53	54,56,78	175	204	0.0456711456207	0.347,0.419,0.371	0.615,0.466,0.442	-0.129
ENSMUSG00000034303	Ccdc15	chr9	-	37277357	37277481	37278966	37279115	37275834	37276565	37279573	37279750	47,33,29	42,32,27	17,15,18	30,27,26	274	249	0.045741080493	0.504,0.484,0.494	0.34,0.335,0.386	0.14
ENSMUSG00000031969	Acad8	chr9	-	26990119	26990196	26992159	26992288	26985462	26985600	26999393	26999506	50,36,31	112,108,114	29,39,34	70,60,48	254	202	0.0458633445951	0.262,0.21,0.178	0.248,0.341,0.36	-0.1
ENSMUSG00000019487	Trip10	chr17	+	57250741	57250857	57250954	57251011	57249450	57249571	57253261	57253409	150,136,121	120,75,111	147,147,172	59,91,80	241	182	0.046146945501	0.486,0.578,0.452	0.653,0.55,0.619	-0.102
ENSMUSG00000024082	Ndufaf7	chr17	+	78942068	78942282	78943252	78943311	78939594	78939705	78943833	78943944	146,136,116	70,43,46	66,64,75	40,35,51	339	184	0.0467837798617	0.531,0.632,0.578	0.472,0.498,0.444	0.109
ENSMUSG00000028841	Cnksr1	chr4	-	134232040	134232213	134232637	134232668	134230411	134230485	134232746	134232853	19,32,17	77,73,54	16,15,21	86,71,125	156	298	0.0468526684775	0.32,0.456,0.376	0.262,0.288,0.243	0.12
ENSMUSG00000030313	Dennd5b	chr6	-	149000598	149000681	149005165	149005353	148999920	149000047	149006725	149006844	56,42,48	35,25,31	25,25,37	7,12,8	313	208	0.0469245367541	0.515,0.528,0.507	0.704,0.581,0.755	-0.163
ENSMUSG00000024330	Col11a2	chr17	+	34045770	34045848	34047097	34047277	34044818	34045010	34049618	34049678	0,0,3	1,3,6	7,4,14	9,16,6	203	305	0.0470700697933	0.0,0.0,0.429	0.539,0.273,0.778	-0.387
ENSMUSG00000046947	Adck2	chr6	+	39585726	39585855	39586840	39586894	39583810	39584062	39587368	39588769	119,93,106	64,64,55	78,76,112	34,32,33	254	179	0.0476183234555	0.567,0.506,0.576	0.618,0.626,0.705	-0.1
ENSMUSG00000026806	Ddx31	chr2	+	28886890	28887002	28892378	28892541	28881142	28881224	28904588	28905571	68,81,81	110,86,143	85,96,101	75,102,95	237	288	0.0479686502254	0.429,0.534,0.408	0.579,0.534,0.564	-0.102
ENSMUSG00000043866	Taf10	chr7	-	105743427	105743492	105743829	105743984	105739392	105743063	105744086	105744361	168,367,333	15,14,23	91,331,26	13,17,19	280	190	0.0480273233388	0.884,0.947,0.908	0.826,0.93,0.481	0.167
ENSMUSG00000049690	Nckap5	chr1	-	126124042	126124111	126222608	126222761	126110208	126110247	126258390	126258478	101,106,71	46,53,32	219,108,151	48,50,33	278	194	0.0483152011046	0.605,0.583,0.608	0.761,0.601,0.762	-0.109
ENSMUSG00000031819	Emc8	chr8	-	120658527	120659074	120660783	120660860	120655977	120658248	120667756	120668012	332,311,367	672,541,720	198,318,139	577,623,599	202	672	0.0489634418788	0.622,0.657,0.629	0.533,0.629,0.436	0.103
ENSMUSG00000032278	Paqr5	chr9	-	61972625	61972831	61976071	61976199	61968780	61968907	61988992	61989138	37,38,20	43,35,33	54,39,57	28,28,45	253	331	0.0490458636831	0.53,0.587,0.442	0.716,0.646,0.624	-0.142
ENSMUSG00000021240	Abcd4	chr12	-	84605871	84605963	84606099	84606308	84605347	84605384	84608569	84608659	62,47,59	20,17,22	51,52,74	12,12,9	334	217	0.0493482483209	0.668,0.642,0.635	0.734,0.738,0.842	-0.123
ENSMUSG00000007646	Rad51c	chr11	-	87397623	87397757	87401389	87401556	87395265	87395397	87402597	87402856	129,87,119	127,124,95	141,134,157	84,88,129	292	259	0.0494694408369	0.474,0.384,0.526	0.598,0.575,0.519	-0.103
ENSMUSG00000061882	Ccdc62	chr5	+	123957393	123957502	123961221	123961338	123954056	123954779	123966835	123966928	15,6,7	8,10,1	3,8,14	22,16,19	234	242	0.0497708160441	0.66,0.383,0.879	0.124,0.341,0.432	0.342
ENSMUSG00000061859	Inadl	chr4	+	98623602	98623689	98638690	98638762	98611067	98611140	98650367	98650485	98,110,102	99,82,102	31,41,62	62,58,69	212	197	0.0498169047751	0.479,0.555,0.482	0.317,0.396,0.455	0.116
