# Supplementary material for: An Alternative Splicing Program for Mouse Craniofacial Development
Source: Front Physiol. 2020 Sep 4;11:1099. doi: 10.3389/fphys.2020.01099 (PMC7498679; doi:10.3389/fphys.2020.01099)
Supplement: Supplementary file 12 [file Data_Sheet_1.zip › Filtered rMATS results/MXE/MNP_Mes_E11.5_vs_E12.5_MXE_filtered_output.txt]

GeneID	geneSymbol	chr	strand	1stExonStart_0base	1stExonEnd	2stExonStart_0base	2stExonEnd	upstreamES	upstreamEE	downstreamES	downstreamEE	IC_SAMPLE_1	SC_SAMPLE_1	IC_SAMPLE_2	SC_SAMPLE_2	IncFormLen	SkipFormLen	FDR	IncLevel1	IncLevel2	DeltaPSI
ENSMUSG00000025724	Sec11a	chr7	-	80927736	80927886	80935026	80935136	80923100	80923220	80947401	80947780	910,722,774	1535,1234,1545	691,601,556	2527,2537,2066	235	275	0.0	0.41,0.406,0.37	0.242,0.217,0.24	0.162
ENSMUSG00000003200	Sh3gl1	chr17	-	56019925	56019998	56020122	56020191	56019315	56019459	56036414	56036637	387,276,314	477,372,416	661,471,542	254,220,168	194	198	0.0	0.453,0.431,0.435	0.726,0.686,0.767	-0.287
ENSMUSG00000021111	Papola	chr12	+	105799650	105799824	105800683	105800750	105784742	105784914	105804926	105805008	1341,1106,1240	812,798,823	2384,1973,1121	586,515,326	299	192	0.0	0.515,0.471,0.492	0.723,0.711,0.688	-0.215
ENSMUSG00000032216	Nedd4	chr9	+	72736666	72736788	72736873	72736944	72735009	72735239	72739039	72739135	7910,6711,7806	5346,4036,4954	7465,6259,3137	9524,8874,5094	247	196	0.0	0.54,0.569,0.556	0.383,0.359,0.328	0.198
ENSMUSG00000035469	Rcbtb1	chr14	+	59228254	59228381	59229886	59230038	59226307	59226498	59230409	59230540	590,472,592	978,819,823	325,266,138	1245,1051,652	252	277	0.0	0.399,0.388,0.442	0.223,0.218,0.189	0.2
ENSMUSG00000039640	Mrpl12	chr11	+	120485242	120485429	120485655	120485742	120484612	120484768	120488096	120488234	1351,1166,1478	991,840,1012	1876,1971,1478	492,444,407	312	212	0.0	0.481,0.485,0.498	0.722,0.751,0.712	-0.24
ENSMUSG00000067194	Eif1ax	chrX	+	159377458	159377562	159378538	159378589	159376380	159376464	159379729	159379811	1802,1644,1931	550,563,602	2923,2776,2056	334,352,302	229	176	0.0	0.716,0.692,0.711	0.871,0.858,0.84	-0.15
ENSMUSG00000039356	Exosc2	chr2	+	31674514	31674560	31674694	31674784	31672471	31672573	31675838	31675904	239,216,271	335,352,372	526,471,275	249,199,127	171	215	0.0	0.473,0.436,0.478	0.726,0.748,0.731	-0.273
ENSMUSG00000016918	Sulf1	chr1	+	12848330	12848454	12850759	12850793	12848094	12848237	12858811	12861192	512,403,375	125,117,86	1399,1296,1081	119,112,90	249	159	0.0	0.723,0.687,0.736	0.882,0.881,0.885	-0.167
ENSMUSG00000021807	2700060E02Rik	chr14	-	19812348	19812397	19814536	19814605	19811401	19812237	19816184	19816273	1385,1043,1446	542,551,527	2257,2331,2211	490,388,341	194	174	0.0	0.696,0.629,0.711	0.805,0.843,0.853	-0.155
ENSMUSG00000091625	Lsm5	chr6	-	56702095	56702168	56703005	56703409	56701064	56701289	56704622	56704677	186,112,177	369,354,495	234,223,248	197,167,236	529	198	0.0	0.159,0.106,0.118	0.308,0.333,0.282	-0.18
ENSMUSG00000020869	Lrrc59	chr11	+	94634911	94635016	94638530	94638603	94634544	94634703	94641219	94641393	1228,1093,1094	559,509,531	931,844,586	930,873,678	230	198	0.0	0.654,0.649,0.639	0.463,0.454,0.427	0.199
ENSMUSG00000001440	Kpnb1	chr11	-	97164952	97165096	97165375	97165483	97164724	97164830	97166046	97166129	3180,2452,3070	3255,2844,3198	1768,1385,1051	3379,3048,2847	233	269	0.0	0.53,0.499,0.526	0.377,0.344,0.299	0.178
ENSMUSG00000017677	Wsb1	chr11	-	79246169	79246301	79248390	79248659	79244462	79244563	79250980	79251149	868,749,900	881,673,847	837,689,319	1522,1329,851	394	257	0.0	0.391,0.421,0.409	0.264,0.253,0.196	0.169
ENSMUSG00000039153	Runx2	chr17	-	44724744	44724901	44735232	44735618	44717191	44717296	44814168	44814292	27,18,26	181,109,138	299,256,119	530,411,203	511	282	0.0	0.076,0.084,0.094	0.237,0.256,0.244	-0.161
ENSMUSG00000012535	Tnpo3	chr6	-	29582165	29582309	29586037	29586194	29579520	29579696	29588022	29588096	564,545,579	584,511,554	731,692,314	316,283,122	282	269	0.0	0.48,0.504,0.499	0.688,0.7,0.711	-0.205
ENSMUSG00000022246	Rai14	chr15	-	10589258	10589345	10591586	10591615	10587837	10587924	10592071	10592250	776,552,519	179,136,166	1751,1588,1031	146,132,62	154	212	0.0	0.856,0.848,0.811	0.943,0.943,0.958	-0.11
ENSMUSG00000057113	Npm1	chr11	-	33156002	33156104	33161547	33161627	33153985	33154060	33162921	33163072	5074,4765,4364	2555,2537,2020	5199,5309,3559	1159,901,1046	205	227	0.0	0.687,0.675,0.705	0.832,0.867,0.79	-0.141
ENSMUSG00000027620	Rbm39	chr2	-	156159036	156159241	156161567	156161633	156158399	156158477	156161827	156161965	2053,1893,1901	2754,2198,2467	2830,2783,1658	1576,1367,1024	191	330	0.0	0.563,0.598,0.571	0.756,0.779,0.737	-0.18
ENSMUSG00000027620	Rbm39	chr2	-	156162728	156162881	156164805	156164923	156161827	156161965	156167537	156167591	2012,1724,1787	2937,2298,2818	1594,1413,910	4487,4775,3067	243	278	0.0	0.439,0.462,0.42	0.289,0.253,0.253	0.175
ENSMUSG00000056758	Hmga2	chr10	-	120374667	120374700	120462663	120462714	120361274	120364296	120473251	120473338	1027,833,986	550,461,574	1029,870,522	222,149,87	176	158	0.0	0.626,0.619,0.607	0.806,0.84,0.843	-0.212
ENSMUSG00000056758	Hmga2	chr10	-	120462663	120462714	120473251	120473338	120374667	120374700	120475952	120476469	2268,1980,2116	543,422,425	2565,2443,1353	235,179,116	212	176	0.0	0.776,0.796,0.805	0.901,0.919,0.906	-0.116
ENSMUSG00000029554	Mad1l1	chr5	-	140261497	140261584	140295786	140295848	140193913	140194058	140300214	140300329	146,110,154	210,175,187	66,67,63	287,307,302	187	212	0.0	0.441,0.416,0.483	0.207,0.198,0.191	0.248
ENSMUSG00000004264	Phb2	chr6	+	124713061	124713141	124713983	124714168	124712703	124712788	124714829	124714959	961,870,913	2489,2280,2443	1346,1439,1442	1424,1125,1184	205	310	0.0	0.369,0.366,0.361	0.588,0.659,0.648	-0.266
ENSMUSG00000037313	Tacc3	chr5	+	33661221	33661384	33661520	33661645	33658127	33658727	33663820	33663902	773,751,785	907,768,913	896,935,786	506,427,399	288	250	0.0	0.425,0.459,0.427	0.606,0.655,0.631	-0.194
ENSMUSG00000035863	Palm	chr10	+	79807577	79807708	79809469	79809620	79807033	79807114	79812342	79812364	849,774,922	497,423,468	1798,1562,1265	381,289,314	256	276	0.0	0.648,0.664,0.68	0.836,0.854,0.813	-0.17
ENSMUSG00000032601	Prkar2a	chr9	+	108740687	108740762	108744229	108744295	108740434	108740536	108745481	108745623	248,207,202	209,161,168	564,487,178	140,109,48	200	191	0.0	0.531,0.551,0.535	0.794,0.81,0.78	-0.256
ENSMUSG00000033047	Eif3l	chr15	+	79085556	79085711	79086433	79086604	79084111	79084283	79089463	79089961	1923,1908,2062	1945,1686,1775	1288,1045,814	2519,2701,2951	280	296	0.0	0.511,0.545,0.551	0.351,0.29,0.226	0.247
ENSMUSG00000059263	Usp47	chr7	+	112108435	112108483	112108573	112108704	112106778	112106909	112109944	112111661	377,276,332	1009,793,877	208,189,176	1234,1230,1265	173	256	0.0	0.356,0.34,0.359	0.2,0.185,0.171	0.166
ENSMUSG00000097195	Snhg5	chr9	-	88522306	88522381	88522483	88522586	88521917	88521975	88522850	88522929	26,19,18	282,257,267	113,114,75	446,301,288	228	200	0.0	0.075,0.061,0.056	0.182,0.249,0.186	-0.142
ENSMUSG00000015605	Srf	chr17	-	46549844	46550036	46551530	46551792	46549435	46549512	46553559	46553826	711,610,770	337,305,334	1164,1238,855	264,172,182	387	317	0.0	0.633,0.621,0.654	0.783,0.855,0.794	-0.175
ENSMUSG00000029017	Pmpcb	chr5	+	21743378	21743458	21745977	21746090	21742757	21742956	21746977	21747121	578,450,516	795,660,719	975,1044,868	680,604,524	205	238	0.0	0.458,0.442,0.455	0.625,0.667,0.658	-0.198
ENSMUSG00000029017	Pmpcb	chr5	+	21745977	21746090	21746977	21747121	21743378	21743458	21748748	21748909	475,418,461	935,762,922	278,210,242	1356,1385,1393	238	269	0.0	0.365,0.383,0.361	0.188,0.146,0.164	0.204
ENSMUSG00000005625	Psmd4	chr3	-	95034941	95035010	95035237	95035324	95034565	95034781	95035809	95035924	1818,1514,1820	783,750,841	1532,1233,1232	261,251,243	212	194	0.0	0.68,0.649,0.664	0.843,0.818,0.823	-0.164
ENSMUSG00000041769	Ppp2r2d	chr7	+	138868409	138868507	138870389	138870502	138846594	138846704	138872873	138873051	163,131,127	451,413,409	193,179,153	231,201,152	223	238	0.0	0.278,0.253,0.249	0.471,0.487,0.518	-0.232
ENSMUSG00000024921	Smarca2	chr19	+	26751823	26752041	26770937	26771043	26720728	26720947	26771507	26771609	269,148,170	540,404,455	837,795,1009	775,629,843	343	231	0.0	0.251,0.198,0.201	0.421,0.46,0.446	-0.226
ENSMUSG00000063511	Snrnp70	chr7	-	45392262	45392325	45394658	45394815	45392078	45392133	45395508	45395692	2852,2393,2669	1136,961,1076	4517,4535,4156	925,763,586	282	188	0.0	0.626,0.624,0.623	0.765,0.798,0.825	-0.172
ENSMUSG00000032518	Rpsa	chr9	+	120128456	120128622	120130117	120130363	120127765	120127830	120130767	120130896	13492,11866,13249	5826,6200,5227	18436,17531,14997	4143,3683,3324	291	371	0.0	0.747,0.709,0.764	0.85,0.859,0.852	-0.114
ENSMUSG00000015671	Psma2	chr13	+	14623597	14623671	14625202	14625260	14620724	14620806	14625348	14625671	2102,1778,2075	1639,1497,1699	2868,2843,2471	1198,1020,964	199	183	0.0	0.541,0.522,0.529	0.688,0.719,0.702	-0.172
ENSMUSG00000031796	Cfap20	chr8	-	95421135	95421246	95422057	95422246	95420248	95420669	95422782	95422894	723,681,832	893,721,906	581,495,444	1359,1426,1300	314	236	0.0	0.378,0.415,0.408	0.243,0.207,0.204	0.182
ENSMUSG00000040857	Erf	chr7	-	25245633	25245749	25246087	25246322	25242560	25245531	25250578	25250761	430,332,410	983,769,811	250,236,219	1200,1384,980	360	241	0.0	0.227,0.224,0.253	0.122,0.102,0.13	0.117
ENSMUSG00000002546	Golga2	chr2	+	32292092	32292215	32296625	32296721	32288312	32288396	32296964	32297008	93,73,87	121,94,108	288,276,147	112,95,67	248	221	0.0	0.406,0.409,0.418	0.696,0.721,0.662	-0.282
ENSMUSG00000027011	Ube2e3	chr2	+	78913673	78913806	78918686	78918834	78872421	78872472	78919957	78921293	1470,1458,1494	3752,3457,3689	699,606,494	3685,3248,2910	258	273	0.0	0.293,0.309,0.3	0.167,0.165,0.152	0.139
ENSMUSG00000029147	Ppm1g	chr5	-	31204029	31204159	31204452	31204687	31203571	31203674	31204997	31205129	1635,1363,1530	1840,1421,1844	916,817,637	1998,1800,1812	360	255	0.0	0.386,0.405,0.37	0.245,0.243,0.199	0.158
ENSMUSG00000026037	Orc2	chr1	-	58467650	58467712	58469667	58469839	58465994	58466113	58470939	58471086	566,547,529	404,378,429	343,331,212	606,588,405	297	187	0.0	0.469,0.477,0.437	0.263,0.262,0.248	0.203
ENSMUSG00000061410	Zcchc14	chr8	-	121610116	121610226	121618634	121618708	121609079	121609315	121628565	121628610	119,102,97	338,312,288	69,62,22	630,533,239	199	235	0.0	0.294,0.279,0.285	0.115,0.121,0.098	0.175
ENSMUSG00000017485	Top2b	chr14	+	16409793	16410025	16412055	16412190	16409168	16409317	16412918	16413119	1348,1238,1193	1728,1480,1455	887,679,525	2166,1901,1574	357	260	0.0	0.362,0.379,0.374	0.23,0.206,0.195	0.161
ENSMUSG00000040549	Ckap5	chr2	+	91564319	91564448	91565620	91565803	91562948	91563113	91568136	91568250	300,266,251	557,479,465	198,148,96	891,790,379	254	308	0.0	0.395,0.402,0.396	0.212,0.185,0.235	0.187
ENSMUSG00000021116	Eif2s1	chr12	+	78866525	78866767	78874563	78874643	78861818	78862180	78877091	78877243	1433,1177,1460	839,780,863	2233,2236,1225	581,530,371	367	205	0.0	0.488,0.457,0.486	0.682,0.702,0.648	-0.2
ENSMUSG00000024382	Ercc3	chr18	+	32248162	32248477	32254080	32254265	32246566	32246771	32257189	32257392	256,216,283	433,306,405	143,105,69	611,583,513	440	310	0.0	0.294,0.332,0.33	0.142,0.113,0.087	0.205
ENSMUSG00000029101	Rgs12	chr5	+	35019342	35019512	35020313	35020406	34999183	34999229	35021115	35021259	365,301,366	229,185,239	279,192,134	392,311,250	295	218	0.0	0.541,0.546,0.531	0.345,0.313,0.284	0.225
ENSMUSG00000030374	Strn4	chr7	+	16822495	16822599	16824138	16824217	16816316	16816634	16826463	16826661	474,384,445	427,352,460	599,603,474	277,240,153	229	204	0.0	0.497,0.493,0.463	0.658,0.691,0.734	-0.21
ENSMUSG00000032624	Eml4	chr17	+	83456031	83456157	83456241	83456373	83454400	83454552	83456994	83457062	782,725,744	556,477,476	1584,1433,923	409,336,213	251	257	0.0	0.59,0.609,0.615	0.799,0.814,0.816	-0.205
ENSMUSG00000014349	Ube2z	chr11	-	96055837	96055950	96060936	96061124	96051733	96051824	96062994	96063067	920,676,796	604,561,661	1367,1359,735	444,408,306	313	238	0.0	0.537,0.478,0.478	0.701,0.717,0.646	-0.19
ENSMUSG00000026020	Nop58	chr1	+	59709002	59709136	59710494	59710652	59707029	59707064	59711270	59711279	1809,1518,1926	1516,1222,1608	2430,2285,2109	851,769,873	259	283	0.0	0.566,0.576,0.567	0.757,0.765,0.725	-0.179
ENSMUSG00000006333	Rps9	chr7	+	3704326	3704448	3705732	3705919	3703992	3704064	3706650	3706897	2041,2014,2153	10088,9605,9131	3958,3283,3030	6825,5705,6276	247	312	0.0	0.204,0.209,0.229	0.423,0.421,0.379	-0.194
ENSMUSG00000063200	Nol7	chr13	+	43400852	43400934	43401296	43401418	43400592	43400621	43401499	43401577	350,372,408	1214,1107,1269	249,195,232	1732,1634,1597	207	247	0.0	0.256,0.286,0.277	0.146,0.125,0.148	0.133
ENSMUSG00000063200	Nol7	chr13	+	43400592	43400621	43400852	43400934	43399510	43399569	43401296	43401418	28,24,27	781,697,782	109,76,82	742,633,555	154	207	0.0	0.046,0.044,0.044	0.165,0.139,0.166	-0.112
ENSMUSG00000060572	Mfap2	chr4	+	141014982	141015070	141015214	141015288	141014394	141014448	141015476	141015814	2718,2082,2249	1792,1526,1777	5092,4860,4221	1806,1467,1504	213	199	0.0	0.586,0.56,0.542	0.725,0.756,0.724	-0.172
ENSMUSG00000060572	Mfap2	chr4	+	141014394	141014448	141014982	141015070	141014188	141014269	141015214	141015288	1427,1122,1145	1851,1572,1934	2455,2528,2065	1729,1322,1376	179	213	0.0	0.478,0.459,0.413	0.628,0.695,0.641	-0.205
ENSMUSG00000028693	Nasp	chr4	-	116611971	116612081	116614329	116614410	116605683	116605763	116618869	116618980	2526,2320,2681	699,718,661	2456,2130,1440	1306,1357,874	206	235	0.0	0.805,0.787,0.822	0.682,0.642,0.653	0.146
ENSMUSG00000028693	Nasp	chr4	-	116611971	116612081	116618869	116618980	116605683	116605763	116622766	116622814	3114,2763,3103	681,704,640	2233,1783,1265	1279,1328,854	236	235	0.0	0.82,0.796,0.828	0.635,0.572,0.596	0.214
ENSMUSG00000020166	Cnot2	chr10	-	116501191	116501317	116517316	116517383	116499341	116499466	116549032	116549163	86,81,67	1047,952,1019	171,186,113	940,809,537	192	251	0.0	0.097,0.1,0.079	0.192,0.231,0.216	-0.121
ENSMUSG00000029686	Cul1	chr6	+	47523077	47523125	47523203	47523286	47520792	47520885	47523698	47523804	317,317,348	770,632,661	251,167,205	1070,1048,1148	173	208	0.0	0.331,0.376,0.388	0.22,0.161,0.177	0.179
ENSMUSG00000032867	Fbxw8	chr5	-	118095532	118095729	118113611	118113769	118092495	118092702	118124935	118125024	503,450,554	888,734,822	328,274,207	1156,1045,790	283	322	0.0	0.392,0.411,0.434	0.244,0.23,0.23	0.178
ENSMUSG00000062127	Cttnbp2nl	chr3	-	105032652	105032760	105038864	105038987	105011192	105011423	105052899	105052951	78,67,76	452,351,470	218,178,85	352,367,156	248	233	0.0	0.14,0.152,0.132	0.368,0.313,0.339	-0.199
ENSMUSG00000032366	Tpm1	chr9	-	67031950	67032026	67032465	67032541	67031451	67031514	67032793	67032864	1824,1434,1538	1898,1273,1341	1714,1602,1443	3274,3546,2646	201	201	0.0	0.49,0.53,0.534	0.344,0.311,0.353	0.182
ENSMUSG00000020780	Srp68	chr11	-	116265356	116265552	116268273	116268387	116263214	116263297	116271912	116271979	623,546,578	687,484,600	1305,1338,1020	612,515,463	239	321	0.0	0.549,0.602,0.564	0.741,0.777,0.747	-0.183
ENSMUSG00000021361	Tmem14c	chr13	+	41017705	41017782	41018355	41018457	41017114	41017173	41021118	41021206	415,322,430	1275,1032,1100	308,251,233	2117,2167,1933	202	227	0.0	0.268,0.26,0.305	0.141,0.115,0.119	0.153
ENSMUSG00000015149	Sirt2	chr7	+	28787582	28787653	28787761	28787828	28785964	28786016	28787916	28788260	229,190,220	329,299,276	183,136,168	578,545,607	196	192	0.0	0.405,0.384,0.438	0.237,0.196,0.213	0.194
ENSMUSG00000003226	Ranbp2	chr10	+	58488572	58488674	58490609	58490755	58485679	58485881	58492410	58492684	561,430,457	516,389,482	245,213,248	621,479,588	227	271	0.0	0.565,0.569,0.531	0.32,0.347,0.335	0.221
ENSMUSG00000026914	Psmd14	chr2	+	61720443	61720571	61722709	61722761	61711790	61711873	61760635	61760707	776,550,785	507,462,473	1006,894,889	273,277,249	253	177	0.0	0.517,0.454,0.537	0.721,0.693,0.714	-0.207
ENSMUSG00000026914	Psmd14	chr2	+	61760974	61761094	61776672	61776780	61760635	61760707	61783832	61783907	1216,1138,1252	1508,1360,1404	617,595,464	1971,1770,1711	245	233	0.0	0.434,0.443,0.459	0.229,0.242,0.205	0.22
ENSMUSG00000030753	Prkrir	chr7	+	98710125	98710233	98712858	98712895	98706996	98707117	98714981	98715367	734,615,635	203,194,185	1422,1346,641	158,102,61	233	162	0.0	0.715,0.688,0.705	0.862,0.902,0.88	-0.179
ENSMUSG00000052752	Traf7	chr17	-	24514712	24514866	24516504	24516599	24514124	24514217	24518741	24518799	193,202,235	530,478,513	358,329,223	356,286,190	220	279	0.0	0.316,0.349,0.367	0.56,0.593,0.598	-0.24
ENSMUSG00000052752	Traf7	chr17	-	24514712	24514866	24516504	24516596	24514124	24514217	24518741	24518799	272,233,293	530,478,513	437,387,260	356,286,190	217	279	0.0	0.398,0.385,0.423	0.612,0.635,0.638	-0.226
ENSMUSG00000052752	Traf7	chr17	-	24514124	24514217	24516504	24516596	24513898	24513932	24518741	24518799	242,202,242	484,460,487	372,354,226	367,244,176	217	218	0.0	0.334,0.306,0.333	0.505,0.593,0.563	-0.229
ENSMUSG00000086841	2410006H16Rik	chr11	+	62603234	62603282	62604402	62604466	62602876	62603023	62604654	62604807	593,521,727	425,357,578	1476,1436,1225	364,265,283	173	189	0.0	0.604,0.615,0.579	0.816,0.855,0.825	-0.233
ENSMUSG00000032178	Ilf3	chr9	+	21394830	21394942	21396019	21396131	21394194	21394290	21396216	21396327	939,844,949	1579,1180,1515	701,568,334	2124,1906,1380	237	237	0.0	0.373,0.417,0.385	0.248,0.23,0.195	0.167
ENSMUSG00000020076	Ddx50	chr10	-	62633976	62634126	62646913	62647201	62627520	62627682	62651024	62651218	622,530,614	694,565,693	1046,977,482	504,410,252	413	275	0.0	0.374,0.384,0.371	0.58,0.613,0.56	-0.208
ENSMUSG00000039630	Hnrnpu	chr1	-	178335881	178335955	178336046	178336158	178333886	178334026	178336952	178337728	2536,1923,2374	2904,2126,2553	3357,2732,3350	1470,1186,865	237	199	0.0	0.423,0.432,0.438	0.657,0.659,0.765	-0.263
ENSMUSG00000026566	Mpzl1	chr1	-	165601749	165601855	165604609	165604742	165592239	165593677	165605608	165605822	1064,876,981	538,448,461	1029,827,594	1098,1110,803	258	231	0.0	0.639,0.636,0.656	0.456,0.4,0.398	0.226
ENSMUSG00000063882	Uqcrh	chr4	-	116069862	116069919	116070736	116070757	116066964	116067172	116074915	116075031	581,500,591	1912,1745,1930	1255,1253,984	1371,1152,1112	146	182	0.0	0.275,0.263,0.276	0.533,0.576,0.525	-0.273
ENSMUSG00000063882	Uqcrh	chr4	-	116069862	116070024	116070667	116070757	116066964	116067172	116074915	116075034	918,794,940	4272,3984,4334	1896,1973,1447	3035,2599,2389	215	287	0.0	0.223,0.21,0.225	0.455,0.503,0.447	-0.249
ENSMUSG00000063882	Uqcrh	chr4	-	116069862	116070024	116070736	116070757	116066964	116067172	116074915	116075071	581,500,591	4272,3984,4334	1255,1253,984	3035,2599,2389	146	287	0.0	0.211,0.198,0.211	0.448,0.487,0.447	-0.254
ENSMUSG00000025903	Lypla1	chr1	+	4828583	4828649	4830267	4830315	4808454	4808486	4832310	4832381	341,267,368	163,136,191	539,608,265	90,79,39	191	173	0.0	0.655,0.64,0.636	0.844,0.875,0.86	-0.216
ENSMUSG00000019942	Cdk1	chr10	-	69346074	69346231	69350095	69350158	69345060	69345184	69352835	69352938	247,178,213	1870,1889,1919	448,433,492	1552,1276,1194	188	282	0.0	0.165,0.124,0.143	0.302,0.337,0.382	-0.196
ENSMUSG00000021374	Nup153	chr13	-	46705168	46705215	46707746	46707893	46704639	46704766	46709628	46709682	290,225,265	178,165,166	523,550,172	134,103,44	272	172	0.0	0.507,0.463,0.502	0.712,0.772,0.712	-0.241
ENSMUSG00000075229	Ccdc58	chr16	+	36082690	36082816	36085016	36085163	36071659	36072137	36089900	36089960	452,362,456	859,743,931	735,865,727	700,629,649	251	272	0.0	0.363,0.346,0.347	0.532,0.598,0.548	-0.207
ENSMUSG00000075229	Ccdc58	chr16	+	36082690	36082816	36089900	36089960	36071659	36072137	36091833	36092118	452,362,454	237,204,247	735,866,727	130,175,152	251	185	0.0	0.584,0.567,0.575	0.806,0.785,0.779	-0.215
ENSMUSG00000040463	Mybbp1a	chr11	+	72442745	72442853	72443475	72443651	72442569	72442644	72443740	72443908	1025,795,915	832,590,824	1396,1330,892	428,404,330	233	301	0.0	0.614,0.635,0.589	0.808,0.81,0.777	-0.186
ENSMUSG00000029422	Rsrc2	chr5	-	123730454	123730544	123731036	123731269	123728966	123729356	123733555	123733635	727,610,618	655,462,590	446,400,299	890,820,722	358	215	0.0	0.4,0.442,0.386	0.231,0.227,0.199	0.19
ENSMUSG00000026526	Fh1	chr1	-	175603937	175604091	175606054	175606182	175600373	175601566	175607816	175608020	1126,930,1095	1422,1203,1357	695,548,531	1687,1514,1564	253	279	0.0	0.466,0.46,0.471	0.312,0.285,0.272	0.176
ENSMUSG00000012017	Scarf2	chr16	+	17804485	17804603	17804808	17804924	17804305	17804409	17806348	17806501	295,227,257	793,719,698	307,185,227	1919,1764,1443	243	241	0.0	0.27,0.238,0.267	0.137,0.094,0.135	0.136
ENSMUSG00000003039	Fam32a	chr8	+	72219940	72220082	72221927	72221981	72219729	72219860	72222181	72224418	709,563,762	402,334,411	1439,1284,859	320,257,167	267	179	0.0	0.542,0.531,0.554	0.751,0.77,0.775	-0.223
ENSMUSG00000027365	Trpm7	chr2	-	126846073	126846245	126848496	126848621	126844299	126844474	126849898	126850112	179,152,132	233,227,219	78,68,20	369,318,79	250	297	0.0	0.477,0.443,0.417	0.201,0.203,0.231	0.234
ENSMUSG00000024212	Mllt1	chr17	-	56899768	56900296	56902562	56902688	56897379	56897467	56905711	56905855	795,841,761	1428,1302,1420	1360,1403,789	1285,996,635	251	653	0.0	0.592,0.627,0.582	0.734,0.786,0.764	-0.161
ENSMUSG00000032397	Tipin	chr9	+	64290373	64290449	64294009	64294132	64289709	64289782	64294322	64294386	927,787,925	1352,1143,1378	1290,1139,863	922,733,621	201	248	0.0	0.458,0.459,0.453	0.633,0.657,0.632	-0.184
ENSMUSG00000030216	Wbp11	chr6	-	136824329	136824423	136825515	136825547	136822793	136822990	136826000	136826109	99,115,84	883,720,784	36,31,24	1005,895,696	157	219	0.0	0.135,0.182,0.13	0.048,0.046,0.046	0.102
ENSMUSG00000027523	Gnas	chr2	+	174336746	174336791	174341809	174341929	174334211	174334284	174343199	174343297	2749,1899,2577	18127,14300,16962	3789,4009,3625	11764,10877,9885	170	245	0.0	0.179,0.161,0.18	0.317,0.347,0.346	-0.163
ENSMUSG00000097451	Rian	chr12	+	109650071	109650157	109651012	109651099	109649153	109649242	109651858	109651938	558,402,446	1899,1386,1451	283,328,319	1996,2684,2550	211	212	0.0	0.228,0.226,0.236	0.125,0.109,0.112	0.115
ENSMUSG00000022607	Ptk2	chr15	-	73209327	73209408	73210741	73210897	73205104	73206260	73215978	73216085	466,370,442	342,298,329	664,607,485	214,165,151	281	206	0.0	0.5,0.477,0.496	0.695,0.73,0.702	-0.218
ENSMUSG00000025026	Add3	chr19	+	53216800	53217015	53226590	53226729	53140444	53140714	53231179	53231331	17,25,13	411,310,341	60,86,28	382,283,129	340	264	0.0	0.031,0.059,0.029	0.109,0.191,0.144	-0.108
ENSMUSG00000024962	Vegfb	chr19	-	6986020	6986094	6986289	6986486	6985804	6985840	6986773	6986816	271,228,228	200,147,162	322,251,218	588,598,577	322	199	0.0	0.456,0.489,0.465	0.253,0.206,0.189	0.254
ENSMUSG00000074643	Cpne1	chr2	-	156076236	156076288	156077398	156077453	156074175	156074309	156077555	156077689	216,216,212	265,244,244	182,137,95	586,540,295	180	177	0.0	0.445,0.465,0.461	0.234,0.2,0.241	0.232
ENSMUSG00000047879	Usp14	chr18	-	10017990	10018095	10022817	10022850	10016540	10016644	10024533	10024679	236,236,227	539,480,513	321,297,187	248,257,167	158	230	0.0	0.389,0.417,0.392	0.653,0.627,0.62	-0.234
ENSMUSG00000001576	Ergic1	chr17	+	26608592	26608654	26614355	26614428	26561488	26561632	26624589	26624684	275,231,217	508,463,554	671,686,553	555,427,303	187	198	0.0	0.364,0.346,0.293	0.561,0.63,0.659	-0.282
ENSMUSG00000057841	Rpl32	chr6	-	115806985	115807167	115807801	115807902	115805504	115805688	115808697	115808747	3424,2634,3490	20071,18646,19831	5772,4819,5620	13422,12339,12928	226	307	0.0	0.188,0.161,0.193	0.369,0.347,0.371	-0.182
ENSMUSG00000001416	Cct3	chr3	+	88309160	88309347	88311672	88311822	88305012	88305130	88313241	88313374	2717,2427,2655	4001,3385,3834	1394,1105,990	4447,4042,3757	312	275	0.0	0.374,0.387,0.379	0.216,0.194,0.188	0.181
ENSMUSG00000039000	Ube3c	chr5	+	29598858	29599016	29600640	29600794	29597068	29597184	29601131	29601352	261,188,237	265,257,283	162,114,43	436,373,160	283	279	1.13955279707e-14	0.493,0.419,0.452	0.268,0.232,0.209	0.218
ENSMUSG00000042323	Pbrm1	chr14	+	31113848	31114004	31117012	31117083	31110414	31110579	31117199	31117416	122,94,126	453,400,397	72,41,14	587,528,274	281	196	1.13955279707e-14	0.158,0.141,0.181	0.079,0.051,0.034	0.105
ENSMUSG00000028961	Pgd	chr4	-	149161628	149161694	149165049	149165229	149160834	149160953	149166006	149166082	512,492,480	535,417,480	407,416,283	904,763,708	305	191	1.13955279707e-14	0.375,0.425,0.385	0.22,0.255,0.2	0.17
ENSMUSG00000005899	Smpd4	chr16	+	17631985	17632057	17638495	17638641	17629068	17629198	17639273	17639364	335,316,307	386,305,342	425,376,224	183,166,98	197	271	1.13955279707e-14	0.544,0.588,0.553	0.762,0.757,0.759	-0.198
ENSMUSG00000031068	Glrx3	chr7	+	137452696	137452771	137453412	137453614	137444978	137445087	137459122	137459295	808,683,733	612,595,572	929,971,668	316,345,262	200	327	1.13955279707e-14	0.683,0.652,0.677	0.828,0.821,0.807	-0.148
ENSMUSG00000058076	Sdhc	chr1	-	171138693	171138755	171143557	171143659	171135992	171136156	171145755	171145812	1972,1800,2010	1075,888,1047	1194,911,701	1122,995,916	227	187	1.13955279707e-14	0.602,0.625,0.613	0.467,0.43,0.387	0.185
ENSMUSG00000029814	Igf2bp3	chr6	-	49104173	49104299	49105569	49105705	49094139	49094256	49107341	49107464	1326,1111,1218	1218,1063,1253	1552,1396,920	743,658,390	261	251	1.13955279707e-14	0.511,0.501,0.483	0.668,0.671,0.694	-0.179
ENSMUSG00000044783	Hjurp	chr1	-	88269320	88269413	88275027	88275097	88267947	88268026	88277218	88277285	317,279,342	463,436,448	781,645,353	518,356,238	195	218	1.13955279707e-14	0.434,0.417,0.46	0.628,0.669,0.624	-0.203
ENSMUSG00000052752	Traf7	chr17	-	24514124	24514217	24516504	24516599	24513898	24513932	24518741	24518799	162,177,193	484,460,487	295,297,189	367,244,176	220	218	1.13955279707e-14	0.249,0.276,0.282	0.443,0.547,0.516	-0.233
ENSMUSG00000062980	Cped1	chr6	+	22016902	22017086	22051292	22051399	21986595	21987059	22059876	22059952	258,204,248	168,130,164	619,585,266	159,139,63	309	232	1.13955279707e-14	0.536,0.541,0.532	0.745,0.76,0.76	-0.219
ENSMUSG00000024104	Fam21	chr6	+	116255048	116255168	116256226	116256289	116254412	116254493	116256615	116256828	264,232,265	94,69,67	544,374,381	40,37,42	245	188	1.13955279707e-14	0.683,0.721,0.752	0.913,0.886,0.874	-0.172
ENSMUSG00000031987	Egln1	chr8	-	124911740	124911808	124914016	124914153	124908586	124910763	124915660	124915780	476,416,487	403,327,367	781,761,779	318,244,254	262	193	2.15070527897e-14	0.465,0.484,0.494	0.644,0.697,0.693	-0.197
ENSMUSG00000007039	Ddah2	chr17	+	35060832	35060906	35061004	35061124	35060602	35060702	35061475	35061599	2011,1834,2172	2859,2704,2847	2570,2129,2020	1941,1396,1361	199	245	2.15070527897e-14	0.464,0.455,0.484	0.62,0.652,0.646	-0.172
ENSMUSG00000004677	Myo9b	chr8	+	71354715	71354827	71355694	71355887	71354513	71354555	71355965	71356094	170,150,173	308,210,255	89,70,63	367,273,313	237	318	2.15070527897e-14	0.425,0.489,0.477	0.246,0.256,0.213	0.225
ENSMUSG00000020166	Cnot2	chr10	-	116501191	116501317	116517316	116517383	116499341	116499466	116527826	116527949	324,259,288	1048,941,1019	578,540,337	937,810,536	192	251	2.15070527897e-14	0.288,0.265,0.27	0.446,0.466,0.451	-0.18
ENSMUSG00000030120	Mlf2	chr6	+	124932776	124932812	124933953	124934007	124932410	124932537	124934290	124934419	494,425,434	1252,996,1158	297,274,222	1674,1528,1179	161	179	2.15070527897e-14	0.305,0.322,0.294	0.165,0.166,0.173	0.139
ENSMUSG00000052752	Traf7	chr17	-	24514712	24514829	24516504	24516599	24514124	24514217	24518741	24518799	193,202,235	591,522,561	358,329,223	442,361,232	220	242	2.15070527897e-14	0.264,0.299,0.315	0.471,0.501,0.514	-0.203
ENSMUSG00000074578	Zfas1	chr2	+	167063635	167063727	167065158	167065480	167063222	167063297	167065686	167065722	682,593,732	379,278,431	1315,1288,1078	319,240,331	217	447	2.15070527897e-14	0.788,0.815,0.778	0.895,0.917,0.87	-0.1
ENSMUSG00000059586	Nsmce2	chr15	+	59416024	59416131	59455312	59455466	59378867	59379038	59591696	59591797	549,480,512	806,657,773	307,282,190	860,838,773	232	279	2.15070527897e-14	0.45,0.468,0.443	0.3,0.288,0.228	0.182
ENSMUSG00000000028	Cdc45	chr16	-	18793177	18793339	18794761	18794860	18786929	18787068	18795094	18795226	414,373,405	727,622,721	265,245,222	1041,962,829	224	287	3.09527178663e-14	0.422,0.434,0.419	0.246,0.246,0.255	0.176
ENSMUSG00000028484	Psip1	chr4	-	83473039	83473102	83474277	83474382	83468582	83468676	83476281	83476420	3057,2610,2960	697,680,746	3434,3239,1908	394,341,255	230	188	3.09527178663e-14	0.782,0.758,0.764	0.877,0.886,0.859	-0.106
ENSMUSG00000025809	Itgb1	chr8	+	128707073	128707159	128710252	128710475	128705412	128705479	128713207	128713378	623,395,472	1379,1035,1091	1639,1520,981	1918,1713,763	211	348	3.09527178663e-14	0.427,0.386,0.416	0.585,0.594,0.68	-0.21
ENSMUSG00000003810	Mast2	chr4	-	116313692	116313825	116314806	116314945	116312852	116313018	116315822	116316076	321,278,257	264,223,267	383,291,220	135,69,86	264	258	3.09527178663e-14	0.543,0.549,0.485	0.735,0.805,0.714	-0.226
ENSMUSG00000028884	Rpa2	chr4	+	132773826	132773901	132775016	132775133	132771840	132771954	132776247	132776355	616,533,640	1341,1264,1438	291,293,225	1516,1301,1137	200	242	3.09527178663e-14	0.357,0.338,0.35	0.188,0.214,0.193	0.15
ENSMUSG00000028760	Eif4g3	chr4	+	138151581	138151828	138156611	138156745	138146284	138146373	138158390	138158510	519,381,479	564,459,541	402,306,189	1007,755,501	372	259	3.09527178663e-14	0.39,0.366,0.381	0.217,0.22,0.208	0.164
ENSMUSG00000063511	Snrnp70	chr7	-	45392078	45392133	45392262	45392325	45387388	45387453	45394658	45394815	2867,2217,2821	1399,1104,1307	4389,3785,3362	1098,876,788	188	180	4.0993308673e-14	0.662,0.658,0.674	0.793,0.805,0.803	-0.136
ENSMUSG00000041879	Ipo9	chr1	-	135389312	135389588	135390537	135390666	135388510	135388677	135391495	135391644	1495,1321,1432	1096,957,1020	1802,1920,1020	643,564,420	254	401	4.99019852311e-14	0.683,0.685,0.689	0.816,0.843,0.793	-0.132
ENSMUSG00000038116	Phf20	chr2	+	156254225	156254310	156267154	156267542	156251775	156251947	156272541	156272655	146,114,111	219,218,212	88,76,37	426,416,168	210	513	4.99019852311e-14	0.62,0.561,0.561	0.335,0.309,0.35	0.249
ENSMUSG00000028234	Rps20	chr4	-	3834935	3835009	3835191	3835291	3831333	3834683	3835483	3835665	18482,14600,18487	5792,5173,5391	27272,24017,24941	4403,4086,3931	225	199	4.99019852311e-14	0.738,0.714,0.752	0.846,0.839,0.849	-0.11
ENSMUSG00000086841	2410006H16Rik	chr11	+	62603234	62603282	62603596	62603646	62602876	62603023	62604402	62604466	601,525,736	517,466,601	1490,1461,1244	604,517,559	173	175	4.99019852311e-14	0.54,0.533,0.553	0.714,0.741,0.692	-0.174
ENSMUSG00000070544	Top1	chr2	+	160670099	160670202	160682650	160682774	160646607	160646632	160684447	160684503	854,700,836	1433,1314,1375	1264,1212,775	1193,1057,546	228	249	5.87307980027e-14	0.394,0.368,0.399	0.536,0.556,0.608	-0.18
ENSMUSG00000003437	Paf1	chr7	+	28395042	28395135	28395417	28395539	28393668	28393698	28395628	28395695	374,284,355	510,423,478	602,579,514	427,343,237	218	247	5.87307980027e-14	0.454,0.432,0.457	0.615,0.657,0.711	-0.213
ENSMUSG00000020076	Ddx50	chr10	-	62640744	62640862	62642775	62642954	62640446	62640632	62643296	62643372	1026,805,885	641,584,643	1736,1715,880	592,468,335	304	243	5.87307980027e-14	0.561,0.524,0.524	0.701,0.745,0.677	-0.171
ENSMUSG00000026153	Fam135a	chr1	-	24014778	24014892	24020674	24020785	24011092	24012497	24021853	24022005	264,217,236	182,155,195	408,309,378	125,78,114	236	239	7.73164935731e-14	0.595,0.586,0.551	0.768,0.8,0.771	-0.202
ENSMUSG00000035297	Cops4	chr5	+	100541536	100541652	100543838	100543923	100537297	100537468	100547303	100547780	1027,862,1037	1106,887,936	700,717,611	1426,1373,1371	241	210	7.73164935731e-14	0.447,0.459,0.491	0.3,0.313,0.28	0.168
ENSMUSG00000004562	Arhgef40	chr14	+	52003653	52003758	52003972	52004116	52002284	52002462	52004611	52004742	1173,1084,1193	270,278,308	1031,969,1196	529,489,687	230	269	8.53602902648e-14	0.836,0.82,0.819	0.695,0.699,0.671	0.137
ENSMUSG00000037351	Actr1b	chr1	-	36701684	36701901	36702058	36702183	36701420	36701513	36702474	36702600	871,807,857	747,661,734	1239,979,654	496,402,249	250	342	8.53602902648e-14	0.615,0.625,0.615	0.774,0.769,0.782	-0.157
ENSMUSG00000024287	Thoc1	chr18	+	9987598	9987664	9989690	9989774	9987069	9987165	9992127	9992275	290,213,275	584,473,561	133,127,129	672,615,631	191	209	8.53602902648e-14	0.352,0.33,0.349	0.178,0.184,0.183	0.162
ENSMUSG00000029171	Pgm1	chr5	+	64110515	64110645	64112007	64112197	64108169	64108263	64116299	64116433	210,176,209	304,236,248	137,148,111	472,401,482	255	315	9.42593054368e-14	0.46,0.48,0.51	0.264,0.313,0.221	0.217
ENSMUSG00000038722	Bud31	chr5	+	145144898	145145021	145146442	145146609	145142447	145142567	145147834	145148074	2006,1846,1929	1640,1440,1543	2471,2575,2118	1071,934,857	248	292	1.12417232987e-13	0.59,0.601,0.595	0.731,0.764,0.744	-0.151
ENSMUSG00000019054	Fis1	chr5	+	136965092	136965169	136965564	136965670	136962998	136963131	136965916	136966110	1069,856,1046	1285,1165,1343	1308,1120,1061	836,724,634	202	231	1.39664702568e-13	0.488,0.457,0.471	0.641,0.639,0.657	-0.174
ENSMUSG00000031826	Usp10	chr8	+	119931848	119931917	119941109	119942138	119910359	119910939	119947074	119947166	292,199,234	613,530,611	414,365,288	470,382,305	194	1154	1.55443189923e-13	0.739,0.691,0.695	0.84,0.85,0.849	-0.138
ENSMUSG00000031922	Cep57	chr9	-	13809859	13810004	13810626	13810862	13807794	13808840	13812632	13812710	327,239,328	499,405,478	227,199,152	685,731,614	361	270	1.55443189923e-13	0.329,0.306,0.339	0.199,0.169,0.156	0.15
ENSMUSG00000036890	Gtdc1	chr2	-	44752046	44752220	44756267	44756435	44635263	44635316	44825350	44825543	186,149,139	178,160,129	105,107,70	307,285,163	293	299	1.55443189923e-13	0.516,0.487,0.524	0.259,0.277,0.305	0.229
ENSMUSG00000032113	Chek1	chr9	-	36712041	36712143	36713320	36713452	36710156	36710430	36713682	36713860	670,637,655	296,301,313	664,563,372	134,94,83	257	227	1.63607223008e-13	0.667,0.651,0.649	0.814,0.841,0.798	-0.162
ENSMUSG00000028409	Smu1	chr4	-	40739518	40739686	40743014	40743141	40738289	40738442	40744030	40744158	1357,1202,1374	1533,1266,1512	1705,1551,1290	965,762,744	252	293	1.7066478949e-13	0.507,0.525,0.514	0.673,0.703,0.668	-0.166
ENSMUSG00000025858	Get4	chr5	+	139263478	139263628	139265626	139265765	139262869	139262951	139267003	139267144	532,500,586	978,857,908	367,280,187	1134,1086,764	275	264	1.7066478949e-13	0.343,0.359,0.383	0.237,0.198,0.19	0.153
ENSMUSG00000037572	Wdhd1	chr14	-	47263438	47263623	47265673	47265858	47261339	47261581	47266980	47267173	278,238,218	268,204,214	382,452,229	160,160,84	310	310	1.78596578722e-13	0.509,0.538,0.505	0.705,0.739,0.732	-0.208
ENSMUSG00000031826	Usp10	chr8	+	119931848	119931917	119941112	119942138	119910813	119910939	119947074	119947166	292,199,234	611,530,611	414,365,288	470,384,305	194	1151	1.85358472309e-13	0.739,0.69,0.694	0.839,0.849,0.849	-0.138
ENSMUSG00000028986	Klhl7	chr5	+	24134963	24135139	24138305	24138480	24127979	24128104	24141150	24141293	389,327,396	609,510,549	175,152,103	696,575,272	301	300	1.85358472309e-13	0.389,0.39,0.418	0.2,0.209,0.274	0.171
ENSMUSG00000030978	Rrm1	chr7	+	102465717	102465813	102466877	102467066	102463645	102463781	102468294	102469771	1855,1615,1922	2402,1971,2546	1160,1017,1028	2764,2414,2939	221	314	2.19396659205e-13	0.523,0.538,0.518	0.374,0.374,0.332	0.166
ENSMUSG00000062762	Ei24	chr9	-	36782732	36782844	36784467	36784579	36782340	36782415	36785532	36785652	900,821,995	796,733,700	624,526,413	989,924,735	237	237	2.26868682571e-13	0.531,0.528,0.587	0.387,0.363,0.36	0.179
ENSMUSG00000023883	Phf10	chr17	-	14954014	14954124	14954791	14954941	14952619	14952773	14955032	14955166	1086,942,1013	974,894,988	2072,2128,1470	1049,908,688	275	235	2.41559440373e-13	0.488,0.474,0.467	0.628,0.667,0.646	-0.171
ENSMUSG00000029169	Dhx15	chr5	-	52157454	52157577	52160229	52160421	52153725	52154227	52160892	52161001	1779,1447,1584	2981,2461,2833	1148,1020,617	3352,3263,2645	317	248	2.41559440373e-13	0.318,0.315,0.304	0.211,0.196,0.154	0.125
ENSMUSG00000020456	Ogdh	chr11	+	6349841	6349913	6350605	6350734	6349314	6349493	6352125	6352198	247,206,203	878,736,787	115,114,88	1019,888,834	197	254	2.48781020753e-13	0.266,0.265,0.25	0.127,0.142,0.12	0.131
ENSMUSG00000021589	Rhobtb3	chr13	-	75892905	75893026	75902177	75902290	75878796	75878970	75910629	75910995	561,426,565	567,517,537	721,650,376	366,274,201	238	246	2.81514104392e-13	0.506,0.46,0.521	0.671,0.71,0.659	-0.184
ENSMUSG00000003778	Brd8	chr18	-	34613036	34613101	34613215	34613296	34611131	34611268	34614447	34614570	400,306,408	248,211,249	641,624,367	183,154,105	206	190	3.0371285597e-13	0.598,0.572,0.602	0.764,0.789,0.763	-0.181
ENSMUSG00000018819	Lsp1	chr7	+	142489899	142490034	142490558	142490665	142489324	142489406	142494235	142494599	328,314,344	417,383,449	173,144,137	445,437,439	260	232	3.0371285597e-13	0.412,0.422,0.406	0.258,0.227,0.218	0.179
ENSMUSG00000061559	Wdr61	chr9	-	54720259	54720352	54722833	54722927	54719250	54719329	54724050	54724144	897,824,935	843,792,925	724,643,456	1311,1214,1234	219	218	3.94335358018e-13	0.514,0.509,0.502	0.355,0.345,0.269	0.185
ENSMUSG00000025817	Nudt5	chr2	+	5861026	5861076	5862300	5862408	5855979	5856047	5863578	5863674	292,272,320	747,764,815	451,350,267	545,456,295	175	233	4.00524786379e-13	0.342,0.322,0.343	0.524,0.505,0.546	-0.189
ENSMUSG00000035325	Sec31a	chr5	-	100395801	100395901	100402214	100402355	100393202	100393364	100404014	100404110	660,502,599	358,293,326	1346,1177,782	330,295,218	266	225	4.23244772563e-13	0.609,0.592,0.608	0.775,0.771,0.752	-0.163
ENSMUSG00000027667	Zfp639	chr3	+	32514383	32514454	32515283	32515352	32513000	32513192	32517028	32517139	187,146,170	114,116,140	126,110,88	244,231,165	196	194	4.29211021079e-13	0.619,0.555,0.546	0.338,0.32,0.346	0.239
ENSMUSG00000052752	Traf7	chr17	-	24514712	24514829	24516504	24516596	24514124	24514217	24518741	24518799	272,233,293	591,522,561	437,387,260	442,361,232	217	242	4.6795184215e-13	0.339,0.332,0.368	0.524,0.545,0.556	-0.195
ENSMUSG00000032263	Bckdhb	chr9	+	84012508	84012619	84069104	84069191	84010253	84010351	84122233	84122382	266,216,254	408,363,416	196,137,131	642,588,491	236	212	4.73615205284e-13	0.369,0.348,0.354	0.215,0.173,0.193	0.163
ENSMUSG00000005610	Eif4g2	chr7	-	111078421	111078553	111079292	111079395	111078272	111078339	111080181	111080322	4744,4166,4818	8163,6403,8072	3057,2669,1018	8855,8191,3620	228	257	5.36074730706e-13	0.396,0.423,0.402	0.28,0.269,0.241	0.144
ENSMUSG00000029290	Zfp326	chr5	+	105878748	105878793	105886186	105886222	105876567	105876698	105886316	105886428	209,135,195	114,68,109	386,302,249	72,70,35	170	161	5.41317725506e-13	0.635,0.653,0.629	0.835,0.803,0.871	-0.197
ENSMUSG00000015363	Trabd	chr15	+	89084697	89084808	89084902	89085042	89082650	89082791	89085273	89085446	205,223,168	405,380,393	128,94,64	560,520,304	236	265	5.516390137e-13	0.362,0.397,0.324	0.204,0.169,0.191	0.173
ENSMUSG00000020321	Mdh1	chr11	-	21558461	21558551	21559191	21559305	21556786	21557568	21559698	21559875	2322,2024,2266	2860,2332,2804	1286,1206,1042	3183,2668,2464	239	215	5.72625280526e-13	0.422,0.438,0.421	0.267,0.289,0.276	0.15
ENSMUSG00000022234	Cct5	chr15	-	31594096	31594246	31594333	31594526	31593514	31593634	31595644	31595843	5449,4648,5540	5917,5360,6015	7115,6583,4997	4282,3769,2856	318	275	7.79082014325e-13	0.443,0.429,0.443	0.59,0.602,0.602	-0.16
ENSMUSG00000002981	Clptm1	chr7	-	19637077	19637171	19637468	19637713	19635660	19635851	19638116	19639017	674,566,606	471,384,457	902,999,723	333,264,260	370	219	8.29386193115e-13	0.459,0.466,0.44	0.616,0.691,0.622	-0.188
ENSMUSG00000035683	Melk	chr4	+	44325640	44325739	44332879	44332966	44324199	44324268	44340625	44340745	339,293,297	351,306,339	250,177,159	557,484,372	224	212	8.3290949895e-13	0.478,0.475,0.453	0.298,0.257,0.288	0.188
ENSMUSG00000026020	Nop58	chr1	+	59704062	59704208	59704623	59704750	59702812	59702947	59705592	59705756	1308,1241,1275	1783,1644,1757	1081,927,717	2706,2537,1972	271	252	8.44070765266e-13	0.406,0.412,0.403	0.271,0.254,0.253	0.148
ENSMUSG00000028693	Nasp	chr4	-	116614329	116614410	116618869	116618980	116611971	116612081	116622766	116622814	3131,2773,3124	2306,2092,2390	2261,1811,1284	3003,2761,1935	236	206	9.16200448842e-13	0.542,0.536,0.533	0.397,0.364,0.367	0.161
ENSMUSG00000036777	Anln	chr9	-	22337931	22338039	22339001	22339088	22334001	22334174	22350919	22351032	191,157,163	549,353,436	83,74,89	514,539,523	212	233	9.26836274946e-13	0.277,0.328,0.291	0.151,0.131,0.158	0.152
ENSMUSG00000032178	Ilf3	chr9	+	21394830	21394942	21395370	21395468	21394194	21394290	21396019	21396131	1046,911,1023	1100,883,946	866,709,417	1483,1447,917	237	223	9.6760443442e-13	0.472,0.493,0.504	0.355,0.316,0.3	0.166
ENSMUSG00000027569	Mrgbp	chr2	+	180584405	180584487	180584796	180584871	180583400	180583522	180585300	180586287	188,174,212	226,200,227	171,136,112	419,374,348	207	200	1.1584143606e-12	0.446,0.457,0.474	0.283,0.26,0.237	0.199
ENSMUSG00000026484	Rnf2	chr1	-	151476871	151477032	151478536	151478625	151476139	151476355	151500718	151500955	430,359,418	870,817,801	646,698,418	754,667,353	214	286	1.28747121896e-12	0.398,0.37,0.411	0.534,0.583,0.613	-0.184
ENSMUSG00000031328	Flna	chrX	-	74229380	74229509	74229825	74229966	74229018	74229192	74230055	74230158	2360,2056,2058	2157,1715,1790	2946,2704,2267	1338,1204,1031	266	254	1.31843479224e-12	0.511,0.534,0.523	0.678,0.682,0.677	-0.156
ENSMUSG00000052681	Rap1b	chr10	-	117817343	117817460	117818465	117818609	117814470	117815780	117820461	117820602	1331,1113,1347	1787,1459,1755	1013,807,537	2362,2297,1401	269	242	1.40098612323e-12	0.401,0.407,0.408	0.278,0.24,0.256	0.147
ENSMUSG00000038324	Trpc4ap	chr2	-	155637657	155637766	155638047	155638188	155636195	155636308	155639472	155639563	834,768,957	973,762,867	675,547,581	1249,1241,1170	266	234	1.43110215036e-12	0.43,0.47,0.493	0.322,0.279,0.304	0.163
ENSMUSG00000038252	Ncapd2	chr6	-	125179694	125179829	125180978	125181176	125179512	125179600	125183913	125184061	1427,1171,1350	903,701,938	859,629,467	960,904,798	323	260	1.54168344757e-12	0.56,0.573,0.537	0.419,0.359,0.32	0.191
ENSMUSG00000005470	Asf1b	chr8	+	83965030	83965146	83967833	83968010	83955506	83955937	83969133	83970197	311,262,294	585,484,620	220,202,123	890,790,624	241	302	1.59971506941e-12	0.4,0.404,0.373	0.237,0.243,0.198	0.166
ENSMUSG00000021262	Evl	chr12	+	108673288	108673352	108674406	108674465	108652921	108653099	108675396	108675626	946,835,868	459,381,401	924,815,705	875,875,594	189	184	1.59971506941e-12	0.667,0.681,0.678	0.507,0.476,0.536	0.169
ENSMUSG00000027012	Dync1i2	chr2	+	71235914	71236030	71246688	71246784	71228599	71228690	71247012	71247175	1556,1315,1358	1361,1127,1197	2697,2446,1686	1221,1051,776	241	221	1.72239894806e-12	0.512,0.517,0.51	0.669,0.681,0.666	-0.159
ENSMUSG00000037570	Mcrs1	chr15	-	99249875	99250014	99250462	99250582	99249367	99249506	99251861	99251961	723,511,723	607,528,624	456,377,345	875,740,594	245	264	1.74924029357e-12	0.562,0.51,0.555	0.36,0.354,0.385	0.176
ENSMUSG00000021131	Erh	chr12	-	80637489	80637610	80640956	80641044	80634021	80634527	80643763	80644341	1044,889,1132	1219,1158,1032	1373,1112,934	635,620,551	213	246	1.74924029357e-12	0.497,0.47,0.559	0.714,0.674,0.662	-0.175
ENSMUSG00000027422	Rrbp1	chr2	-	143949671	143949755	143952191	143952275	143949269	143949368	143953233	143953329	619,439,459	505,370,417	523,503,507	874,812,1032	209	209	1.79815041362e-12	0.551,0.543,0.524	0.374,0.383,0.329	0.177
ENSMUSG00000006418	Rnf114	chr2	+	167507046	167507197	167511211	167511326	167503088	167503601	167512516	167512624	379,349,321	1060,929,1072	216,210,172	1352,1501,902	276	240	1.80399158144e-12	0.237,0.246,0.207	0.122,0.108,0.142	0.106
ENSMUSG00000030291	Med21	chr6	+	146648164	146648279	146649149	146649250	146642546	146642652	146650110	146650602	498,471,575	698,683,784	901,1050,661	678,638,479	240	226	1.98651486207e-12	0.402,0.394,0.409	0.556,0.608,0.565	-0.175
ENSMUSG00000021258	Ccnk	chr12	+	108194341	108194399	108195066	108195236	108193671	108193777	108195582	108195851	211,162,202	588,494,512	108,98,71	724,709,406	183	295	2.14624529107e-12	0.366,0.346,0.389	0.194,0.182,0.22	0.168
ENSMUSG00000022110	Sucla2	chr14	+	73568861	73569024	73579355	73579484	73568633	73568733	73581678	73581817	775,666,788	729,583,653	1104,1034,677	499,418,300	288	254	2.28349653152e-12	0.484,0.502,0.516	0.661,0.686,0.666	-0.17
ENSMUSG00000028530	Jak1	chr4	-	101154537	101154648	101155015	101155133	101152366	101153590	101156392	101156565	364,339,335	365,266,250	421,372,393	712,689,739	243	236	2.30096003134e-12	0.492,0.553,0.565	0.365,0.344,0.341	0.187
ENSMUSG00000052139	Bre	chr5	+	31820477	31820672	31831084	31831159	31785577	31785672	31901054	31901164	137,107,99	147,117,145	86,73,60	240,261,213	320	200	2.373792072e-12	0.368,0.364,0.299	0.183,0.149,0.15	0.183
ENSMUSG00000022677	Fopnl	chr16	-	14304453	14304587	14313815	14314013	14299243	14300209	14317293	14317375	255,201,298	826,758,830	589,562,371	911,802,624	323	259	2.4805125274e-12	0.198,0.175,0.224	0.341,0.36,0.323	-0.142
ENSMUSG00000062006	Rpl34	chr3	-	130728747	130728851	130729050	130729150	130726830	130726959	130729228	130729302	4116,3240,4126	9286,7369,10276	3194,2698,2577	13750,11940,11414	225	229	2.77198784447e-12	0.311,0.309,0.29	0.191,0.187,0.187	0.115
ENSMUSG00000030316	Tamm41	chr6	-	115012157	115012323	115016082	115016228	115010806	115010869	115025273	115025424	488,399,407	358,369,401	507,494,431	221,167,187	271	291	2.87676033788e-12	0.594,0.537,0.522	0.711,0.761,0.712	-0.177
ENSMUSG00000020978	Klhdc2	chr12	+	69307189	69307299	69307617	69307690	69305782	69305841	69308957	69309045	1997,1641,1898	731,649,787	1984,1913,1601	363,376,338	235	198	3.07436150611e-12	0.697,0.681,0.67	0.822,0.811,0.8	-0.128
ENSMUSG00000020078	Vps26a	chr10	-	62471059	62471135	62480557	62480707	62469900	62470057	62486657	62486805	255,184,259	249,221,195	420,396,252	153,149,83	275	201	3.11481126044e-12	0.428,0.378,0.493	0.667,0.66,0.689	-0.239
ENSMUSG00000032527	Pccb	chr9	-	100995559	100995680	100999164	100999273	100994567	100994649	101012704	101012815	321,241,270	396,323,349	237,213,145	656,633,401	234	246	3.38887008124e-12	0.46,0.44,0.449	0.275,0.261,0.275	0.179
ENSMUSG00000029415	Sdad1	chr5	-	92296010	92296068	92297119	92297223	92293962	92294021	92298191	92298258	156,102,142	126,90,103	88,62,23	182,151,66	229	183	3.38887008124e-12	0.497,0.475,0.524	0.279,0.247,0.218	0.251
ENSMUSG00000042524	Sun2	chr15	-	79730089	79730344	79734107	79734235	79729480	79729558	79735845	79735925	201,227,222	315,233,227	154,117,105	479,379,345	253	380	3.90752156493e-12	0.489,0.594,0.595	0.326,0.317,0.314	0.24
ENSMUSG00000024962	Vegfb	chr19	-	6986020	6986094	6986773	6986816	6985804	6985840	6987351	6987651	60,56,72	195,141,157	85,66,81	585,595,570	168	199	3.95028454392e-12	0.267,0.32,0.352	0.147,0.116,0.144	0.177
ENSMUSG00000026043	Col3a1	chr1	+	45334760	45334814	45335134	45335188	45334596	45334650	45335727	45335781	1868,1451,1590	1021,838,831	6800,6804,5387	2082,1933,1455	179	179	3.96888556503e-12	0.647,0.634,0.657	0.766,0.779,0.787	-0.131
ENSMUSG00000025220	Mgea5	chr19	-	45771681	45771966	45773661	45773760	45770050	45770209	45776047	45776219	556,446,510	703,684,719	326,218,157	835,756,448	224	410	3.96888556503e-12	0.591,0.544,0.565	0.417,0.345,0.391	0.182
ENSMUSG00000024966	Stip1	chr19	-	7022271	7022308	7025314	7025439	7022026	7022130	7026291	7026388	3042,2520,2937	604,546,572	2973,2924,2326	326,258,248	250	162	3.99772728035e-12	0.765,0.749,0.769	0.855,0.88,0.859	-0.104
ENSMUSG00000052752	Traf7	chr17	-	24514124	24514217	24514712	24514829	24513898	24513932	24516504	24516599	564,490,539	516,495,541	803,724,430	431,281,211	242	218	4.08505328329e-12	0.496,0.471,0.473	0.627,0.699,0.647	-0.178
ENSMUSG00000023015	Racgap1	chr15	-	99628633	99628798	99639613	99639819	99626461	99626557	99642882	99642971	445,358,447	716,618,696	739,635,486	690,433,368	331	290	4.17813396174e-12	0.353,0.337,0.36	0.484,0.562,0.536	-0.177
ENSMUSG00000000088	Cox5a	chr9	+	57528955	57529072	57530240	57530362	57521231	57521415	57531668	57531792	1990,1734,2238	3340,3161,3687	2071,1748,2168	1974,1705,1541	242	247	4.20572239934e-12	0.378,0.359,0.383	0.517,0.511,0.589	-0.166
ENSMUSG00000020362	Cnot6	chr11	-	49685086	49685352	49686846	49686932	49683124	49683282	49689164	49689351	668,560,634	780,647,710	640,508,204	1345,1305,475	211	391	4.41418703644e-12	0.613,0.616,0.623	0.469,0.419,0.443	0.174
ENSMUSG00000000001	Gnai3	chr3	-	108115762	108115891	108118300	108118458	108112472	108112602	108123541	108123683	1554,1255,1510	1708,1367,1581	2336,2052,1047	1405,1044,601	283	254	4.41418703644e-12	0.45,0.452,0.462	0.599,0.638,0.61	-0.161
ENSMUSG00000045983	Eif4g1	chr16	+	20688970	20689052	20689191	20689332	20688730	20688865	20692246	20692883	2504,2091,2313	3448,2971,3272	2263,2195,2115	1788,1515,1591	207	266	5.06018657938e-12	0.483,0.475,0.476	0.619,0.651,0.631	-0.156
ENSMUSG00000027531	Impa1	chr3	-	10316102	10316254	10321611	10321720	10311955	10315301	10322903	10323012	473,411,500	558,438,535	333,299,167	701,717,571	234	277	5.5544652211e-12	0.501,0.526,0.525	0.36,0.33,0.257	0.202
ENSMUSG00000025968	Ndufs1	chr1	-	63166290	63166367	63169228	63169336	63164948	63165030	63170049	63170141	525,468,556	507,467,499	347,332,153	714,652,298	233	202	6.11433909495e-12	0.473,0.465,0.491	0.296,0.306,0.308	0.173
ENSMUSG00000023940	Sgol1	chr17	-	53687083	53687280	53687710	53687858	53683553	53683630	53687989	53688120	204,199,191	258,320,285	323,308,189	189,207,120	273	322	6.1647922763e-12	0.483,0.423,0.441	0.668,0.637,0.65	-0.203
ENSMUSG00000027523	Gnas	chr2	+	174334211	174334284	174341809	174341929	174330096	174330434	174343199	174343297	6545,5416,6215	18122,14300,16960	7278,7444,7367	11764,10877,9887	198	245	6.55416370465e-12	0.309,0.319,0.312	0.434,0.459,0.48	-0.144
ENSMUSG00000036197	Gxylt1	chr15	-	93254300	93254552	93259064	93259190	93248358	93248482	93261746	93261918	221,189,180	217,193,190	218,143,49	463,427,115	251	377	6.61491717505e-12	0.605,0.595,0.587	0.414,0.335,0.39	0.216
ENSMUSG00000002496	Tsc2	chr17	-	24596854	24596953	24597045	24597137	24595936	24596766	24597204	24597283	235,208,191	579,468,519	191,159,205	923,939,1118	217	224	7.23611374902e-12	0.295,0.314,0.275	0.176,0.149,0.159	0.133
ENSMUSG00000021235	Coq6	chr12	+	84368585	84368709	84370255	84370386	84366884	84367019	84370923	84371031	18,11,35	291,219,274	40,47,30	156,133,87	249	256	7.32463773465e-12	0.06,0.049,0.116	0.209,0.266,0.262	-0.171
ENSMUSG00000048960	Prex2	chr1	+	11208511	11208655	11231681	11231796	11204065	11204168	11265678	11265745	81,54,81	78,82,77	61,40,17	241,193,54	269	240	7.82046941825e-12	0.481,0.37,0.484	0.184,0.156,0.219	0.259
ENSMUSG00000020088	Sar1a	chr10	+	61685553	61685619	61686374	61686478	61685065	61685185	61689773	61689905	967,857,989	1675,1543,1540	915,785,473	2755,2560,1685	191	229	8.00295572786e-12	0.409,0.4,0.435	0.285,0.269,0.252	0.146
ENSMUSG00000044783	Hjurp	chr1	-	88269320	88269413	88275041	88275097	88267947	88268026	88277218	88277285	368,334,363	463,436,448	828,650,360	518,356,238	181	218	8.00295572786e-12	0.489,0.48,0.494	0.658,0.687,0.646	-0.176
ENSMUSG00000032479	Map4	chr9	+	110071025	110071139	110072612	110072705	110068692	110068985	110078002	110078084	213,176,181	207,157,209	459,433,413	220,185,169	239	218	9.60788870688e-12	0.484,0.506,0.441	0.656,0.681,0.69	-0.199
ENSMUSG00000022336	Eif3e	chr15	-	43266133	43266259	43270878	43270983	43265500	43265625	43272275	43272318	2059,1833,2121	4830,4404,4558	1373,1200,782	5398,5620,3394	230	251	9.96504870655e-12	0.318,0.312,0.337	0.217,0.189,0.201	0.12
ENSMUSG00000039703	Nploc4	chr11	-	120409611	120409683	120411657	120411744	120408772	120408899	120413559	120413739	336,323,369	536,395,440	263,192,120	671,616,341	212	197	1.05859932813e-11	0.368,0.432,0.438	0.267,0.225,0.246	0.167
ENSMUSG00000027002	Nckap1	chr2	-	80544989	80545146	80547900	80547949	80541462	80541519	80548829	80548967	165,168,157	685,601,562	91,63,42	792,627,365	174	282	1.24996780603e-11	0.281,0.312,0.312	0.157,0.14,0.157	0.15
ENSMUSG00000035297	Cops4	chr5	+	100537297	100537468	100541536	100541652	100533511	100533662	100543838	100543923	912,893,846	1364,1169,1348	644,539,442	1490,1584,1488	296	241	1.26007620785e-11	0.352,0.383,0.338	0.26,0.217,0.195	0.134
ENSMUSG00000005514	Por	chr5	+	135733501	135733683	135733772	135733922	135732685	135732804	135734026	135734297	754,580,672	642,547,635	1037,1036,844	510,417,411	307	275	1.30962770041e-11	0.513,0.487,0.487	0.646,0.69,0.648	-0.166
ENSMUSG00000035351	Nup37	chr10	+	88171994	88172085	88174385	88174567	88160875	88160970	88174882	88174933	341,361,354	566,596,588	405,354,395	358,289,238	216	307	1.35580964858e-11	0.461,0.463,0.461	0.617,0.635,0.702	-0.19
ENSMUSG00000024587	Nars	chr18	-	64504337	64504473	64504847	64505047	64503507	64503621	64505156	64505378	1137,1020,1133	1518,1227,1308	1009,812,538	2134,2142,1252	325	261	1.40448557177e-11	0.376,0.4,0.41	0.275,0.233,0.257	0.14
ENSMUSG00000023089	Ndufa5	chr6	-	24519191	24519257	24522658	24522775	24518665	24518824	24527272	24527317	811,645,850	853,737,926	1332,1241,1498	790,763,659	242	191	1.40448557177e-11	0.429,0.409,0.42	0.571,0.562,0.642	-0.172
ENSMUSG00000032527	Pccb	chr9	-	101012704	101012815	101023135	101023249	100999164	100999273	101027079	101027136	385,322,303	323,242,270	640,590,356	238,217,147	239	236	1.45566210308e-11	0.541,0.568,0.526	0.726,0.729,0.705	-0.175
ENSMUSG00000014601	Strip1	chr3	-	107616507	107616608	107616811	107616938	107615760	107615827	107618057	107618155	542,426,461	511,504,488	823,644,595	395,318,353	252	226	1.49000034533e-11	0.488,0.431,0.459	0.651,0.645,0.602	-0.173
ENSMUSG00000026775	Yme1l1	chr2	+	23175168	23175252	23181025	23181108	23172955	23173106	23183212	23183303	765,721,743	526,491,518	656,542,315	876,783,423	209	208	1.49365245587e-11	0.591,0.594,0.588	0.427,0.408,0.426	0.171
ENSMUSG00000020775	Mrpl38	chr11	-	116134907	116135116	116135190	116135325	116134432	116134505	116138441	116138775	314,312,303	395,405,458	401,333,535	268,240,259	260	334	1.6674615039e-11	0.505,0.497,0.459	0.658,0.641,0.726	-0.188
ENSMUSG00000032437	Stt3b	chr9	-	115267309	115267375	115276703	115276991	115266093	115266193	115280410	115280519	627,547,472	278,224,240	1047,1085,427	199,203,112	413	191	1.69769969101e-11	0.511,0.53,0.476	0.709,0.712,0.638	-0.181
ENSMUSG00000028364	Tnc	chr4	-	63982650	63982923	64000697	64000970	63976445	63976568	64006245	64006509	108,59,66	157,101,110	95,93,61	338,367,651	398	398	1.75084517591e-11	0.408,0.369,0.375	0.219,0.202,0.086	0.215
ENSMUSG00000002068	Ccne1	chr7	-	38103045	38103194	38106278	38106347	38102785	38102921	38106595	38106683	420,373,407	997,832,914	504,434,323	581,486,359	194	274	1.76728728088e-11	0.373,0.388,0.386	0.551,0.558,0.56	-0.174
ENSMUSG00000003269	Cyth2	chr7	-	45812179	45812298	45812846	45812913	45811528	45811609	45813008	45813156	432,344,469	879,775,814	686,639,573	778,622,519	192	244	1.86971482574e-11	0.384,0.361,0.423	0.528,0.566,0.584	-0.17
ENSMUSG00000020649	Rrm2	chr12	+	24708559	24708634	24708938	24709085	24708240	24708445	24709324	24709441	1550,1295,1631	2798,2378,2956	1750,1363,888	1639,1261,930	200	272	1.87357844594e-11	0.43,0.425,0.429	0.592,0.595,0.565	-0.156
ENSMUSG00000029780	Nt5c3	chr6	-	56883674	56883875	56884708	56884871	56882950	56883058	56886663	56886753	357,282,369	336,292,288	273,191,199	444,411,448	288	326	1.89108786673e-11	0.546,0.522,0.592	0.41,0.345,0.335	0.19
ENSMUSG00000033335	Dnm2	chr9	+	21478898	21479037	21480406	21480545	21478280	21478348	21481332	21481419	92,51,71	645,540,613	236,209,201	843,816,703	264	264	1.91754963828e-11	0.125,0.086,0.104	0.219,0.204,0.222	-0.11
ENSMUSG00000031066	Usp11	chrX	+	20712325	20712443	20712836	20712982	20712029	20712160	20713114	20713176	361,321,331	537,345,430	274,235,200	755,657,515	243	271	1.98905986332e-11	0.428,0.509,0.462	0.288,0.285,0.302	0.175
ENSMUSG00000026887	Mrrf	chr2	+	36153592	36153711	36159598	36159690	36147902	36148058	36177114	36177274	173,150,157	315,237,255	78,66,95	322,330,316	244	217	1.99693381961e-11	0.328,0.36,0.354	0.177,0.151,0.211	0.168
ENSMUSG00000029752	Asns	chr6	-	7680084	7680211	7681249	7681377	7677939	7678046	7681933	7682035	422,367,459	450,385,491	303,260,268	616,577,622	253	252	2.19843195935e-11	0.483,0.487,0.482	0.329,0.31,0.3	0.171
ENSMUSG00000031167	Rbm3	chrX	-	8143847	8143947	8144572	8144679	8143657	8143751	8144954	8145072	2568,2191,2753	4008,3391,4365	1847,1549,1013	4528,4773,3269	232	225	2.21275273237e-11	0.383,0.385,0.38	0.283,0.239,0.231	0.132
ENSMUSG00000002059	Rab34	chr11	+	78189570	78189662	78190129	78190195	78189177	78189390	78190288	78190390	594,483,540	498,403,485	939,868,903	426,373,361	217	191	2.23941600617e-11	0.512,0.513,0.495	0.66,0.672,0.688	-0.167
ENSMUSG00000041594	Tmtc4	chr14	-	122971739	122971956	122973169	122973285	122963297	122963385	122978073	122978286	144,94,103	95,86,101	205,189,123	69,52,24	241	342	2.57487734838e-11	0.683,0.608,0.591	0.808,0.838,0.879	-0.214
ENSMUSG00000037935	Smarce1	chr11	-	99225037	99225142	99228274	99228318	99220654	99220735	99228496	99228548	718,523,679	652,616,653	878,809,835	475,420,395	169	230	2.67994124095e-11	0.6,0.536,0.586	0.716,0.724,0.742	-0.153
ENSMUSG00000028889	Yrdc	chr4	+	124851692	124851807	124851899	124852019	124850678	124851166	124853873	124854016	198,128,195	317,325,330	224,175,173	181,128,113	240	245	2.85313795688e-11	0.389,0.287,0.376	0.558,0.583,0.61	-0.233
ENSMUSG00000015363	Trabd	chr15	+	89081950	89082117	89082650	89082791	89081352	89081431	89084697	89084808	307,260,308	204,222,169	440,395,234	128,95,62	292	266	2.86312640263e-11	0.578,0.516,0.624	0.758,0.791,0.775	-0.202
ENSMUSG00000026563	Tada1	chr1	+	166382396	166382462	166386665	166386763	166382126	166382218	166388561	166388928	166,114,159	431,335,358	77,71,27	434,427,241	191	223	2.90999608751e-11	0.31,0.284,0.341	0.172,0.163,0.116	0.161
ENSMUSG00000026234	Ncl	chr1	-	86355019	86355144	86356051	86356193	86353731	86353855	86356370	86356457	6834,6417,6713	7336,6438,7090	4805,3923,3276	8337,7417,6843	267	250	2.92296100641e-11	0.466,0.483,0.47	0.351,0.331,0.31	0.142
ENSMUSG00000023050	Map3k12	chr15	-	102503488	102503647	102503724	102503883	102502636	102502745	102504114	102504306	149,157,165	225,173,206	135,111,86	419,365,229	284	284	2.9547194687e-11	0.398,0.476,0.445	0.244,0.233,0.273	0.19
ENSMUSG00000003269	Cyth2	chr7	-	45810126	45810238	45810570	45810719	45808372	45808449	45810853	45810966	994,927,1041	207,143,170	1082,908,856	344,349,330	274	237	3.0593593935e-11	0.806,0.849,0.841	0.731,0.692,0.692	0.127
ENSMUSG00000021555	Naa35	chr13	+	59608760	59608844	59609478	59609593	59608144	59608195	59612636	59612815	244,204,236	533,436,478	177,127,84	656,700,426	209	240	3.0593593935e-11	0.345,0.35,0.362	0.237,0.172,0.185	0.154
ENSMUSG00000030615	Tmem126a	chr7	-	90451542	90451657	90452728	90452900	90450699	90450935	90455423	90455519	457,415,426	468,368,455	603,556,484	255,249,281	297	240	3.06357850431e-11	0.441,0.477,0.431	0.656,0.643,0.582	-0.177
ENSMUSG00000027304	Rtf1	chr2	+	119692115	119692226	119701117	119701265	119675067	119675280	119705438	119705643	479,355,486	440,364,439	750,609,489	353,295,209	236	273	3.06357850431e-11	0.557,0.53,0.562	0.711,0.705,0.73	-0.166
ENSMUSG00000003500	Impdh1	chr6	-	29206305	29206512	29206922	29206997	29206065	29206153	29207094	29207196	195,193,246	193,168,173	398,329,273	156,113,96	200	332	3.1563317546e-11	0.626,0.656,0.702	0.809,0.829,0.825	-0.16
ENSMUSG00000030615	Tmem126a	chr7	-	90451542	90451657	90452706	90452900	90450699	90450935	90455423	90455519	458,415,426	468,368,455	606,556,486	255,249,281	319	240	3.18133962081e-11	0.424,0.459,0.413	0.641,0.627,0.565	-0.179
ENSMUSG00000066037	Hnrnpr	chr4	+	136329365	136329501	136332397	136332603	136327235	136327412	136336297	136336447	1998,1670,1845	2121,1732,1848	1397,1175,817	2319,2239,1890	261	331	3.3109588634e-11	0.544,0.55,0.559	0.433,0.4,0.354	0.155
ENSMUSG00000020850	Prpf8	chr11	+	75504477	75504591	75504667	75504841	75503616	75503745	75505094	75505288	1282,967,1241	1646,1365,1614	599,519,845	1497,1321,2111	239	299	3.79126474392e-11	0.494,0.47,0.49	0.334,0.33,0.334	0.152
ENSMUSG00000064090	Vrk2	chr11	-	26483157	26483324	26486959	26487018	26476553	26476700	26489772	26489893	59,53,72	311,254,284	17,22,32	385,338,316	184	292	3.98013790875e-11	0.231,0.249,0.287	0.065,0.094,0.138	0.157
ENSMUSG00000018583	G3bp1	chr11	+	55485625	55485738	55489018	55489192	55469684	55469801	55491963	55492054	2043,1461,1896	1990,1630,1994	3120,2725,1664	1805,1524,922	238	299	4.03847399208e-11	0.563,0.53,0.544	0.685,0.692,0.694	-0.145
ENSMUSG00000019132	BC005537	chr13	+	24805861	24805984	24809885	24810020	24804781	24804958	24812636	24814013	1176,920,1147	1342,1104,1144	925,779,787	1908,1680,1613	248	260	4.18263164089e-11	0.479,0.466,0.512	0.337,0.327,0.338	0.152
ENSMUSG00000031691	Tnpo2	chr8	+	85054325	85054421	85054721	85054797	85053755	85053854	85055001	85055101	332,279,311	167,126,141	646,618,292	121,122,69	221	201	4.85120373252e-11	0.644,0.668,0.667	0.829,0.822,0.794	-0.155
ENSMUSG00000034620	Tmem5	chr10	-	122088878	122089049	122094589	122094692	122081259	122081689	122095938	122096094	280,221,314	310,280,358	544,606,372	302,291,245	228	296	4.86112434088e-11	0.54,0.506,0.532	0.7,0.73,0.663	-0.172
ENSMUSG00000004591	Pkn2	chr3	-	142830496	142830614	142839207	142839362	142829183	142829329	142853413	142853714	428,357,387	406,317,403	526,550,197	258,181,95	280	243	5.01031053535e-11	0.478,0.494,0.455	0.639,0.725,0.643	-0.193
ENSMUSG00000021262	Evl	chr12	+	108681490	108681554	108683194	108683261	108679828	108679889	108683347	108683410	980,901,958	450,364,447	1579,1530,1213	342,322,304	189	192	5.16105756192e-11	0.689,0.715,0.685	0.824,0.828,0.802	-0.122
ENSMUSG00000041236	Vps41	chr13	+	18843468	18843613	18845307	18845349	18842152	18842280	18845886	18845937	427,315,429	141,100,127	368,280,283	232,220,198	270	167	5.28475041505e-11	0.652,0.661,0.676	0.495,0.44,0.469	0.195
ENSMUSG00000026361	Cdc73	chr1	-	143609369	143609511	143615302	143615403	143606160	143608557	143617278	143617440	295,225,301	386,394,398	147,114,93	467,372,295	226	267	5.43561366289e-11	0.474,0.403,0.472	0.271,0.266,0.271	0.18
ENSMUSG00000018736	Ndel1	chr11	-	68842019	68842168	68843820	68843974	68839870	68840007	68845326	68845424	278,212,233	307,244,205	669,679,428	357,324,199	279	274	5.71077987409e-11	0.471,0.46,0.527	0.648,0.673,0.679	-0.181
ENSMUSG00000045896	Paip2b	chr6	-	83809898	83810075	83814721	83814869	83805400	83808892	83831270	83831328	414,318,390	639,524,603	636,548,291	574,390,211	273	302	5.78945647863e-11	0.417,0.402,0.417	0.551,0.609,0.604	-0.176
ENSMUSG00000015671	Psma2	chr13	+	14620724	14620806	14623597	14623671	14619301	14619424	14625202	14625260	2391,2199,2452	907,858,825	2271,2108,1735	460,378,347	207	199	6.02988909261e-11	0.717,0.711,0.741	0.826,0.843,0.828	-0.109
ENSMUSG00000027002	Nckap1	chr2	-	80525558	80525678	80528534	80528667	80524537	80524677	80530157	80530303	856,842,788	1046,865,943	869,669,409	1734,1503,950	258	245	6.4761910016e-11	0.437,0.48,0.442	0.322,0.297,0.29	0.15
ENSMUSG00000001847	Rac1	chr5	-	143508095	143508158	143514668	143514786	143507326	143507486	143517157	143517229	2288,1761,2140	2144,1809,2107	2924,2642,2050	1624,1354,1101	243	188	6.79066215024e-11	0.452,0.43,0.44	0.582,0.602,0.59	-0.151
ENSMUSG00000033557	Fam20b	chr1	-	156690476	156690648	156698726	156698836	156687355	156687547	156702398	156702485	257,217,202	308,284,239	162,128,64	447,387,156	235	297	7.06733625444e-11	0.513,0.491,0.516	0.314,0.295,0.341	0.19
ENSMUSG00000021109	Hif1a	chr12	+	73932273	73932476	73937652	73937800	73930656	73930769	73939528	73939749	734,610,635	951,820,837	1548,1287,524	1117,785,397	328	273	7.16306661593e-11	0.391,0.382,0.387	0.536,0.577,0.523	-0.159
ENSMUSG00000033126	Ybey	chr10	-	76466236	76466365	76468156	76468386	76464256	76464325	76468773	76469114	35,31,33	74,55,66	48,68,36	27,23,11	355	254	7.18724771454e-11	0.253,0.287,0.263	0.56,0.679,0.701	-0.379
ENSMUSG00000056167	Cnot10	chr9	-	114601341	114601455	114610644	114610725	114598704	114598835	114613623	114613800	229,195,222	522,460,497	158,123,122	788,611,588	206	239	7.40570812961e-11	0.337,0.33,0.341	0.189,0.189,0.194	0.145
ENSMUSG00000031575	Ash2l	chr8	-	25827173	25827391	25828765	25828859	25823138	25823306	25831272	25831348	944,802,928	1202,1092,1318	1129,960,722	812,661,530	219	343	7.67024221914e-11	0.552,0.535,0.524	0.685,0.695,0.681	-0.15
ENSMUSG00000018882	Mrpl45	chr11	+	97325708	97325757	97326781	97326931	97323850	97323949	97328085	97328259	198,165,183	616,612,671	300,263,273	487,486,342	174	275	7.78819012114e-11	0.337,0.299,0.301	0.493,0.461,0.558	-0.192
ENSMUSG00000037791	Phf12	chr11	+	78013170	78013291	78015497	78015630	78009400	78009794	78018064	78018229	344,286,317	280,239,270	520,515,336	216,186,134	246	258	8.21914212174e-11	0.563,0.557,0.552	0.716,0.744,0.725	-0.171
ENSMUSG00000052296	Ppp6r1	chr7	-	4643368	4643555	4646707	4646940	4643148	4643286	4658480	4659019	158,113,155	458,391,418	54,53,29	403,351,263	358	312	8.28784488294e-11	0.231,0.201,0.244	0.105,0.116,0.088	0.122
ENSMUSG00000028693	Nasp	chr4	-	116614329	116614410	116622766	116622814	116611971	116612081	116627331	116627497	1361,1188,1429	2304,2090,2390	1073,760,622	3002,2759,1934	173	206	8.35948611418e-11	0.413,0.404,0.416	0.299,0.247,0.277	0.137
ENSMUSG00000000028	Cdc45	chr16	-	18786768	18786852	18786929	18787068	18785072	18785191	18793177	18793339	730,624,720	416,390,432	1041,962,829	345,249,263	264	209	8.55407629093e-11	0.581,0.559,0.569	0.705,0.754,0.714	-0.155
ENSMUSG00000002981	Clptm1	chr7	-	19637077	19637171	19638931	19639017	19635660	19635851	19643051	19643169	537,468,476	471,385,457	707,715,520	333,263,260	211	219	8.91195811592e-11	0.542,0.558,0.519	0.688,0.738,0.675	-0.161
ENSMUSG00000022241	Tars	chr15	-	11389575	11389742	11390311	11390410	11388297	11388460	11391060	11391207	658,527,607	486,471,482	782,790,622	334,326,236	224	292	9.49151517616e-11	0.638,0.593,0.621	0.753,0.76,0.775	-0.145
ENSMUSG00000026496	Parp1	chr1	+	180588358	180588427	180588649	180588782	180587920	180588160	180589397	180589593	612,454,573	1365,1198,1310	600,611,498	769,718,629	194	258	9.49151517616e-11	0.374,0.335,0.368	0.509,0.531,0.513	-0.159
ENSMUSG00000019494	Cops6	chr5	+	138163129	138163244	138163508	138163609	138162734	138162782	138163735	138163978	2567,2155,2422	2116,1865,1987	1845,1559,1458	2490,2402,2488	240	226	9.65498065586e-11	0.533,0.521,0.534	0.411,0.379,0.356	0.147
ENSMUSG00000024151	Msh2	chr17	+	87678207	87678362	87679799	87680078	87672560	87672806	87682530	87682677	295,220,273	836,663,845	187,125,95	986,919,614	280	404	9.91234916369e-11	0.337,0.324,0.318	0.215,0.164,0.183	0.139
ENSMUSG00000026153	Fam135a	chr1	-	24021853	24022005	24024212	24024310	24020674	24020785	24024781	24024873	125,131,123	268,220,242	89,80,77	421,319,388	223	277	1.15878746952e-10	0.367,0.425,0.387	0.208,0.238,0.198	0.178
ENSMUSG00000002981	Clptm1	chr7	-	19637077	19637171	19638116	19639017	19635660	19635851	19643051	19643169	539,468,479	471,385,457	706,715,521	333,263,260	1026	219	1.16243515663e-10	0.196,0.206,0.183	0.312,0.367,0.3	-0.131
ENSMUSG00000030374	Strn4	chr7	+	16831485	16831580	16832925	16833101	16831024	16831138	16833177	16833225	609,596,565	1024,850,994	960,786,482	820,618,437	220	301	1.18896561296e-10	0.449,0.49,0.437	0.616,0.635,0.601	-0.159
ENSMUSG00000029202	Pds5a	chr5	-	65627998	65628122	65629918	65630055	65627559	65627764	65631712	65631781	648,529,653	486,402,470	842,655,360	298,270,122	262	249	1.30546960611e-10	0.559,0.556,0.569	0.729,0.697,0.737	-0.16
ENSMUSG00000021901	Bap1	chr14	+	31252927	31253060	31253455	31253575	31251899	31251954	31254032	31254094	365,318,412	781,745,854	250,212,150	1109,1025,573	258	245	1.32566801307e-10	0.307,0.288,0.314	0.176,0.164,0.199	0.123
ENSMUSG00000006800	Sulf2	chr2	-	166075494	166075548	166075771	166075805	166073088	166074818	166077517	166077641	815,609,637	510,402,450	1012,1027,1155	364,319,408	159	179	1.36433595539e-10	0.643,0.63,0.614	0.758,0.784,0.761	-0.139
ENSMUSG00000029754	Dlx6	chr6	+	6865077	6865271	6867040	6867329	6863796	6863827	6867876	6867967	638,574,614	1015,804,980	625,667,727	583,499,531	319	414	1.39536592455e-10	0.449,0.481,0.448	0.582,0.634,0.64	-0.159
ENSMUSG00000020680	Taf15	chr11	+	83487222	83487413	83497261	83497296	83484976	83485079	83497893	83497926	1318,1101,1255	323,224,312	988,931,735	426,388,421	316	160	1.46972675605e-10	0.674,0.713,0.671	0.54,0.549,0.469	0.167
ENSMUSG00000029101	Rgs12	chr5	+	34975216	34975333	34999207	34999229	34964772	34966755	35019342	35020094	234,138,180	70,62,82	254,186,153	24,25,20	242	147	1.6001504845e-10	0.67,0.575,0.571	0.865,0.819,0.823	-0.23
ENSMUSG00000053774	Ubxn7	chr16	+	32360007	32360075	32367343	32367409	32352798	32352946	32369314	32369427	183,151,169	116,104,108	117,123,53	198,211,71	193	191	1.64075321451e-10	0.61,0.59,0.608	0.369,0.366,0.425	0.216
ENSMUSG00000023079	Gtf2ird1	chr5	-	134389673	134389711	134392394	134392420	134389130	134389211	134395616	134395800	181,131,160	92,81,99	207,185,139	45,36,28	151	163	1.64075321451e-10	0.68,0.636,0.636	0.832,0.847,0.843	-0.19
ENSMUSG00000032485	Scap	chr9	+	110373996	110374169	110374509	110374636	110373389	110373495	110376562	110376675	274,207,199	335,254,260	351,344,190	205,129,112	298	252	1.72863734536e-10	0.409,0.408,0.393	0.591,0.693,0.589	-0.221
ENSMUSG00000051786	Tubgcp6	chr15	-	89116044	89116255	89120509	89120673	89111115	89111289	89122076	89122886	119,105,108	96,67,79	218,188,82	68,41,16	289	336	1.78577767958e-10	0.59,0.646,0.614	0.788,0.842,0.856	-0.212
ENSMUSG00000024645	Timm21	chr18	-	84949193	84949291	84949389	84949452	84947833	84947939	84951002	84951524	220,183,205	10,18,18	149,123,88	34,38,35	188	223	1.86785073806e-10	0.963,0.923,0.931	0.839,0.793,0.749	0.145
ENSMUSG00000002249	Tead3	chr17	-	28336510	28336573	28340153	28340218	28335484	28335496	28341348	28341600	223,182,165	151,109,122	164,141,112	227,254,168	190	188	1.92725459121e-10	0.594,0.623,0.572	0.417,0.355,0.397	0.207
ENSMUSG00000055065	Ddx17	chr15	-	79538558	79538731	79538817	79538978	79537434	79537545	79539318	79539460	2338,2129,2217	2434,1906,2328	2782,2223,964	4543,3961,2373	286	298	2.17138610774e-10	0.5,0.538,0.498	0.39,0.369,0.297	0.16
ENSMUSG00000033543	Gtf2a2	chr9	+	70015291	70015410	70016818	70016923	70012549	70012661	70019388	70019515	704,574,639	1181,1144,1099	886,896,997	955,894,786	244	230	2.25769063956e-10	0.36,0.321,0.354	0.467,0.486,0.545	-0.154
ENSMUSG00000030774	Pak1	chr7	+	97893964	97894013	97898524	97898637	97888956	97889020	97900339	97900457	111,82,77	417,310,348	172,116,96	277,215,159	174	238	2.28162321078e-10	0.267,0.266,0.232	0.459,0.425,0.452	-0.19
ENSMUSG00000032239	Rp9	chr9	-	22449801	22449863	22453778	22453870	22448310	22448854	22457372	22457502	338,321,302	274,238,237	334,314,280	539,441,496	217	187	2.37583612043e-10	0.515,0.538,0.523	0.348,0.38,0.327	0.174
ENSMUSG00000023883	Phf10	chr17	-	14946198	14946387	14946654	14946763	14945008	14945184	14950559	14950715	689,672,721	624,566,629	356,369,321	660,534,575	234	314	2.44438593887e-10	0.597,0.614,0.606	0.42,0.481,0.428	0.163
ENSMUSG00000030868	Dctn5	chr7	+	122138247	122138359	122143784	122143887	122135051	122135170	122148056	122149044	747,592,679	734,625,671	721,533,421	1136,1181,891	237	228	2.44438593887e-10	0.495,0.477,0.493	0.379,0.303,0.313	0.157
ENSMUSG00000031029	Eif3f	chr7	+	108938408	108938546	108940189	108940281	108938035	108938115	108940643	108940780	3592,3179,3268	3383,2863,3098	3733,3559,4119	2176,1760,2011	263	217	2.44438593887e-10	0.467,0.478,0.465	0.586,0.625,0.628	-0.143
ENSMUSG00000002825	Qtrt1	chr9	+	21419290	21419366	21419438	21419548	21418283	21418422	21419624	21419712	174,164,141	281,298,303	75,85,58	301,323,309	201	235	2.48905484795e-10	0.42,0.392,0.352	0.226,0.235,0.18	0.174
ENSMUSG00000022013	Dnajc15	chr14	-	77840167	77840238	77844395	77844472	77826216	77826470	77852897	77852971	407,386,465	473,406,491	320,337,271	651,635,751	202	196	2.48905484795e-10	0.455,0.48,0.479	0.323,0.34,0.259	0.164
ENSMUSG00000032555	Topbp1	chr9	+	103324326	103324499	103332944	103333054	103323267	103323626	103334055	103334179	527,450,459	625,535,618	394,343,190	837,778,580	298	235	2.50493379126e-10	0.399,0.399,0.369	0.271,0.258,0.205	0.144
ENSMUSG00000023150	Ivns1abp	chr1	+	151350980	151351109	151351553	151351723	151349375	151349603	151351829	151351905	1667,1467,1557	1754,1465,1680	1840,1336,732	3179,2616,1477	254	295	2.52627524329e-10	0.525,0.538,0.518	0.402,0.372,0.365	0.147
ENSMUSG00000008373	Prpf31	chr7	+	3630557	3630742	3630844	3630905	3629984	3630056	3632667	3632751	426,390,428	446,346,344	779,681,473	332,260,256	310	186	2.57284485816e-10	0.364,0.403,0.427	0.585,0.611,0.526	-0.176
ENSMUSG00000029676	Pot1a	chr6	-	25794559	25794674	25800283	25800510	25778838	25778969	25805874	25805941	112,95,120	228,211,237	62,51,43	388,317,143	352	240	2.63670756289e-10	0.251,0.235,0.257	0.098,0.099,0.17	0.125
ENSMUSG00000038241	Cep250	chr2	+	155995318	155995420	155996271	155996334	155994844	155994991	155998167	155998900	229,168,180	91,74,93	311,241,264	51,34,54	227	188	2.83204871135e-10	0.676,0.653,0.616	0.835,0.854,0.802	-0.182
ENSMUSG00000037400	Atp11b	chr3	+	35814043	35814225	35819908	35820112	35812212	35812316	35826944	35827098	195,148,145	198,165,178	155,148,76	351,397,203	307	329	2.98056820174e-10	0.513,0.49,0.466	0.321,0.285,0.286	0.192
ENSMUSG00000027306	Nusap1	chr2	+	119643783	119643900	119647089	119647198	119639576	119639734	119648892	119650160	1442,1214,1319	934,826,961	2239,2077,1662	822,780,624	242	234	3.01631836843e-10	0.599,0.587,0.57	0.725,0.72,0.72	-0.136
ENSMUSG00000001157	Gmcl1	chr6	-	86714174	86714259	86726072	86726196	86711588	86711679	86732910	86733383	184,119,131	217,193,178	256,258,176	160,148,106	249	210	3.04589730223e-10	0.417,0.342,0.383	0.574,0.595,0.583	-0.203
ENSMUSG00000034343	Ube2f	chr1	+	91254259	91254393	91265217	91265283	91250318	91250437	91275249	91275317	262,234,258	29,40,33	257,171,158	93,90,54	259	191	3.28947436916e-10	0.869,0.812,0.852	0.671,0.584,0.683	0.198
ENSMUSG00000021764	Ndufs4	chr13	-	114307816	114307890	114351447	114351526	114287794	114288866	114387958	114388094	1336,1144,1282	1120,931,1206	1465,1221,1032	643,545,539	204	199	3.30310142427e-10	0.538,0.545,0.509	0.69,0.686,0.651	-0.145
ENSMUSG00000024982	Zdhhc6	chr19	-	55308903	55308957	55309742	55309904	55304409	55304577	55311624	55311784	319,262,285	138,136,120	183,141,155	187,139,168	287	179	3.30310142427e-10	0.59,0.546,0.597	0.379,0.388,0.365	0.2
ENSMUSG00000024044	Epb41l3	chr17	+	69210185	69210383	69238344	69238449	69207858	69208076	69239746	69239789	317,334,330	409,374,393	346,230,136	667,619,400	323	230	3.33248931213e-10	0.356,0.389,0.374	0.27,0.209,0.195	0.148
ENSMUSG00000048234	Rnf149	chr1	-	39555477	39555670	39560692	39560775	39552468	39552515	39564047	39564116	194,161,185	424,379,422	157,115,65	622,648,451	208	318	3.55841514984e-10	0.412,0.394,0.401	0.278,0.213,0.181	0.178
ENSMUSG00000036503	Rnf13	chr3	+	57769039	57769120	57779382	57779508	57764256	57764382	57796197	57796285	74,60,70	147,151,176	51,49,41	314,371,211	206	251	3.58748953832e-10	0.38,0.326,0.326	0.165,0.139,0.191	0.179
ENSMUSG00000020649	Rrm2	chr12	+	24709324	24709441	24710356	24710490	24708938	24709085	24711446	24711541	2801,2383,2957	2699,2283,2728	1662,1279,945	2594,2205,1729	242	259	3.76847930516e-10	0.526,0.528,0.537	0.407,0.383,0.369	0.144
ENSMUSG00000026355	Mcm6	chr1	-	128351432	128351682	128353459	128353570	128349303	128349469	128355512	128355659	2030,1693,2047	1900,1641,1868	2063,2035,990	1055,965,574	236	375	3.95168654082e-10	0.629,0.621,0.635	0.757,0.77,0.733	-0.125
ENSMUSG00000037475	Thoc2	chrX	-	41807033	41807171	41844763	41844805	41806644	41806714	41856733	41856929	75,69,68	266,205,235	71,63,18	559,476,316	167	263	4.06252739782e-10	0.307,0.346,0.313	0.167,0.172,0.082	0.182
ENSMUSG00000029657	Hsph1	chr5	-	149631386	149631509	149632033	149632174	149630759	149630859	149633829	149633887	700,649,571	834,871,722	624,550,317	446,336,146	266	248	4.11458421082e-10	0.439,0.41,0.424	0.566,0.604,0.669	-0.189
ENSMUSG00000032612	Usp4	chr9	+	108350909	108351037	108356410	108356541	108347873	108348018	108360094	108360221	457,364,550	603,463,537	769,726,406	486,433,229	253	256	4.26598611689e-10	0.434,0.443,0.509	0.616,0.629,0.642	-0.167
ENSMUSG00000018565	Elp5	chr11	-	69970560	69970742	69975039	69975260	69969492	69969588	69979829	69979910	718,646,732	1200,1084,1230	539,431,378	1508,1411,1263	346	307	4.46324620268e-10	0.347,0.346,0.346	0.241,0.213,0.21	0.125
ENSMUSG00000089872	Rps6kc1	chr1	-	190885333	190885427	190888648	190888764	190871591	190871951	190899450	190899571	132,123,136	107,92,99	216,211,103	68,54,31	241	219	4.49548201464e-10	0.529,0.549,0.555	0.743,0.78,0.751	-0.214
ENSMUSG00000031918	Mtmr2	chr9	+	13803424	13803538	13804805	13804982	13801914	13802007	13805374	13806480	559,458,583	555,478,543	973,886,700	500,393,427	239	302	4.49548201464e-10	0.56,0.548,0.576	0.711,0.74,0.674	-0.147
ENSMUSG00000092203	1110038B12Rik	chr17	-	34950697	34950847	34952135	34952173	34950242	34950475	34952351	34952468	824,688,894	1257,1154,1298	1584,1312,1213	1244,1164,1063	163	275	4.63644788633e-10	0.525,0.501,0.537	0.682,0.655,0.658	-0.144
ENSMUSG00000040774	Cept1	chr3	-	106505720	106505852	106512802	106512887	106505149	106505308	106531136	106531278	231,190,198	269,209,222	301,315,186	166,138,109	210	257	4.86799694481e-10	0.512,0.527,0.522	0.689,0.736,0.676	-0.18
ENSMUSG00000024381	Bin1	chr18	+	32426223	32426352	32431670	32431742	32424819	32424967	32431982	32432093	325,261,285	340,355,344	549,533,451	353,263,299	254	197	5.07199796345e-10	0.426,0.363,0.391	0.547,0.611,0.539	-0.172
ENSMUSG00000022255	Mtdh	chr15	+	34123667	34123766	34131163	34131288	34117879	34118110	34134290	34134398	831,757,740	845,731,686	686,576,271	1069,1136,539	224	250	5.2696512288e-10	0.523,0.536,0.546	0.417,0.361,0.359	0.156
ENSMUSG00000027823	Gmps	chr3	+	63980135	63980317	63982410	63982525	63976105	63976310	63985599	63985697	1088,932,1127	1141,979,1128	700,542,318	1227,1104,628	307	240	5.29901577056e-10	0.427,0.427,0.439	0.308,0.277,0.284	0.141
ENSMUSG00000037643	Prkci	chr3	+	31025129	31025219	31026252	31026303	31018549	31018671	31029485	31029571	182,163,167	86,88,93	209,165,73	234,238,83	215	176	5.62129159595e-10	0.634,0.603,0.595	0.422,0.362,0.419	0.21
ENSMUSG00000029672	Fam3c	chr6	-	22318933	22319018	22321328	22321379	22309326	22309453	22322289	22322348	137,121,106	174,135,182	336,325,192	153,158,130	176	210	5.62129159595e-10	0.484,0.517,0.41	0.724,0.711,0.638	-0.221
ENSMUSG00000032586	Traip	chr9	+	107962830	107962920	107963328	107963417	107962171	107962341	107968593	107968644	204,141,173	201,209,248	109,96,55	303,290,258	215	214	5.62367992777e-10	0.503,0.402,0.41	0.264,0.248,0.175	0.209
ENSMUSG00000022680	Pdxdc1	chr16	-	13869802	13869881	13872454	13872523	13859953	13860038	13875977	13876167	361,298,304	326,311,315	474,392,278	236,210,112	194	204	5.62367992777e-10	0.538,0.502,0.504	0.679,0.662,0.723	-0.173
ENSMUSG00000028207	Asph	chr4	-	9610842	9610938	9635900	9635969	9607796	9607871	9639197	9639347	309,252,268	407,355,381	262,238,99	704,660,304	194	221	5.76400919451e-10	0.464,0.447,0.445	0.298,0.291,0.271	0.165
ENSMUSG00000046707	Csnk2a2	chr8	-	95465650	95465710	95473370	95473421	95461545	95461629	95477211	95477313	127,136,155	267,238,236	107,106,68	430,357,334	176	185	6.17055435104e-10	0.333,0.375,0.408	0.207,0.238,0.176	0.165
ENSMUSG00000029686	Cul1	chr6	+	47520792	47520885	47523077	47523125	47519647	47519779	47523203	47523286	797,799,808	325,254,257	574,473,378	470,356,550	218	173	6.35438555453e-10	0.661,0.714,0.714	0.492,0.513,0.353	0.244
ENSMUSG00000029253	Cenpc1	chr5	-	86018388	86018484	86020828	86020951	86016201	86016356	86022378	86022483	418,279,346	230,197,206	603,524,581	210,117,177	248	221	6.75349706498e-10	0.618,0.558,0.599	0.719,0.8,0.745	-0.163
ENSMUSG00000029550	Sppl3	chr5	+	115095050	115095250	115095845	115095955	115088822	115088986	115097125	115098790	752,650,712	764,673,754	355,277,278	681,537,576	325	235	6.93349091605e-10	0.416,0.411,0.406	0.274,0.272,0.259	0.143
ENSMUSG00000021109	Hif1a	chr12	+	73930656	73930769	73936189	73936296	73928213	73928298	73937652	73937800	859,680,753	964,781,859	2770,2468,998	1740,1454,662	238	232	7.2311140052e-10	0.465,0.459,0.461	0.608,0.623,0.595	-0.147
ENSMUSG00000022817	Itgb5	chr16	+	33940489	33940712	33944103	33944204	33919784	33920214	33946490	33946610	974,759,825	404,380,340	1817,1575,1376	429,369,313	348	226	7.29495241991e-10	0.61,0.565,0.612	0.733,0.735,0.741	-0.141
ENSMUSG00000014601	Strip1	chr3	-	107615760	107615827	107616507	107616608	107615314	107615419	107616811	107616938	420,378,362	360,305,337	678,653,529	300,214,263	226	192	7.6710503309e-10	0.498,0.513,0.477	0.658,0.722,0.631	-0.174
ENSMUSG00000032582	Rbm6	chr9	-	107800698	107800773	107833433	107833507	107796476	107796537	107847267	107847337	210,191,186	262,240,271	155,116,73	398,324,252	199	200	7.85486068481e-10	0.446,0.444,0.408	0.281,0.265,0.225	0.176
ENSMUSG00000022477	Aco2	chr15	+	81895169	81895428	81899128	81899221	81889297	81889434	81903475	81903634	1057,920,953	726,657,680	1708,1619,1119	602,588,495	384	218	8.10256051762e-10	0.453,0.443,0.443	0.617,0.61,0.562	-0.15
ENSMUSG00000057113	Npm1	chr11	-	33153985	33154060	33161105	33161225	33152286	33152852	33161547	33161627	16448,15345,16221	8810,8113,8921	21923,21535,14189	5950,4773,5315	245	200	8.32501478724e-10	0.604,0.607,0.597	0.75,0.786,0.685	-0.138
ENSMUSG00000016619	Nup50	chr15	+	84937486	84937568	84938357	84938476	84934863	84935523	84939645	84942955	385,344,348	732,638,611	232,253,168	895,884,571	207	244	8.40984093813e-10	0.383,0.389,0.402	0.234,0.252,0.258	0.143
ENSMUSG00000089872	Rps6kc1	chr1	-	190844486	190844602	190871591	190871951	190834005	190834098	190885333	190885427	112,105,110	72,89,84	73,58,33	139,114,78	485	241	8.47362331995e-10	0.436,0.37,0.394	0.207,0.202,0.174	0.206
ENSMUSG00000015488	Cacfd1	chr2	+	27015483	27015609	27018372	27018480	27014092	27014165	27018887	27021089	338,304,304	724,593,722	256,182,112	944,805,554	251	233	8.5275318409e-10	0.302,0.322,0.281	0.201,0.173,0.158	0.124
ENSMUSG00000042410	Agps	chr2	+	75851493	75851583	75852721	75852812	75832188	75832511	75854169	75854290	100,85,107	183,153,169	168,145,68	110,73,18	215	216	8.71454351732e-10	0.354,0.358,0.389	0.605,0.666,0.791	-0.32
ENSMUSG00000071659	Hnrnpul2	chr19	+	8822803	8822939	8823229	8823306	8819400	8820813	8823529	8823669	1053,839,950	1106,959,1019	1997,1821,1133	1264,1054,672	261	202	9.55268762981e-10	0.424,0.404,0.419	0.55,0.572,0.566	-0.147
ENSMUSG00000000326	Comt	chr16	-	18411126	18411320	18411689	18411957	18410682	18410814	18424303	18424360	119,88,100	211,191,213	106,87,66	456,391,360	393	319	9.76263747592e-10	0.314,0.272,0.276	0.159,0.153,0.13	0.14
ENSMUSG00000009828	Ick	chr9	+	78131294	78131571	78135595	78135650	78113314	78113455	78139975	78140097	187,129,188	127,113,128	321,212,280	95,72,57	402	180	9.89849746116e-10	0.397,0.338,0.397	0.602,0.569,0.687	-0.242
ENSMUSG00000004535	Tax1bp1	chr6	+	52758212	52758355	52765020	52765103	52757553	52757728	52765872	52766780	807,624,638	690,598,655	606,485,468	993,843,886	268	208	9.90875711232e-10	0.476,0.447,0.431	0.321,0.309,0.291	0.144
ENSMUSG00000027248	Pdia3	chr2	+	121424524	121424642	121426594	121426702	121422448	121422527	121429453	121429583	3911,3536,3249	4695,4104,4014	4895,4618,3012	9600,9918,6493	243	233	1.08942054113e-09	0.444,0.452,0.437	0.328,0.309,0.308	0.129
ENSMUSG00000031029	Eif3f	chr7	+	108938035	108938115	108938408	108938546	108937745	108937816	108940189	108940281	1609,1275,1520	4233,3754,4020	1896,2161,2155	3349,3025,3277	205	263	1.0985040283e-09	0.328,0.303,0.327	0.421,0.478,0.458	-0.133
ENSMUSG00000040385	Ppp1ca	chr19	+	4194466	4194690	4194771	4194906	4193766	4193871	4194981	4195419	5389,5138,5272	5065,4608,5062	4044,3325,2547	5413,5634,4873	349	260	1.0985040283e-09	0.442,0.454,0.437	0.358,0.305,0.28	0.13
ENSMUSG00000001472	Tcf25	chr8	+	123381399	123381561	123382526	123382601	123373855	123374064	123383324	123383443	855,716,824	533,454,517	1420,1452,969	502,519,290	287	200	1.14430134437e-09	0.528,0.524,0.526	0.663,0.661,0.7	-0.149
ENSMUSG00000009470	Tnpo1	chr13	-	98859762	98859988	98860640	98860793	98858385	98858557	98863707	98863876	791,729,701	684,655,664	535,452,147	843,735,302	278	351	1.29735700965e-09	0.594,0.584,0.571	0.445,0.437,0.381	0.162
ENSMUSG00000022817	Itgb5	chr16	+	33946490	33946610	33947714	33947881	33944103	33944204	33948656	33949146	408,390,348	1358,1111,1154	443,387,332	2453,2135,2212	245	292	1.37520570054e-09	0.264,0.295,0.264	0.177,0.178,0.152	0.105
ENSMUSG00000020700	Map3k3	chr11	+	106110743	106110784	106114183	106114283	106096990	106097112	106117489	106117603	80,76,82	211,181,198	202,192,97	251,179,99	166	225	1.50412901289e-09	0.339,0.363,0.36	0.522,0.592,0.57	-0.207
ENSMUSG00000028223	Decr1	chr4	-	15930913	15931000	15931124	15931182	15929726	15929874	15932892	15933095	145,153,149	286,236,284	223,234,119	179,173,119	183	212	1.50983858749e-09	0.37,0.429,0.378	0.591,0.61,0.537	-0.187
ENSMUSG00000060261	Gtf2i	chr5	-	134274538	134274595	134279436	134279514	134272523	134272586	134282786	134282830	482,390,447	383,341,329	385,390,249	624,566,387	203	182	1.74766523448e-09	0.53,0.506,0.549	0.356,0.382,0.366	0.16
ENSMUSG00000057113	Npm1	chr11	-	33160827	33160921	33161105	33161225	33160333	33160440	33161547	33161627	16450,15346,16227	11799,11226,11119	21929,21541,14198	9111,8574,6102	245	219	1.78092335324e-09	0.555,0.55,0.566	0.683,0.692,0.675	-0.126
ENSMUSG00000005469	Prkaca	chr8	+	83990427	83990554	83990641	83990737	83988282	83988365	83990862	83990985	1587,1309,1383	903,825,878	1934,1742,1260	700,543,433	252	221	1.9264393026e-09	0.606,0.582,0.58	0.708,0.738,0.718	-0.132
ENSMUSG00000022403	St13	chr15	-	81366346	81366489	81369393	81369442	81365449	81365578	81371457	81371574	1009,928,1061	2253,1920,2195	656,542,472	2312,2272,1753	174	268	1.97745503557e-09	0.408,0.427,0.427	0.304,0.269,0.293	0.132
ENSMUSG00000000581	C1d	chr11	+	17263608	17263675	17263950	17264006	17262647	17262794	17266530	17269176	518,457,469	443,462,504	270,258,220	497,459,448	192	181	2.0427280221e-09	0.524,0.483,0.467	0.339,0.346,0.316	0.158
ENSMUSG00000039163	Cmc1	chr9	-	118075121	118075212	118115339	118115429	118064528	118065348	118150016	118150196	62,65,70	282,228,304	127,121,105	202,193,225	215	216	2.09114269111e-09	0.181,0.223,0.188	0.387,0.386,0.319	-0.167
ENSMUSG00000020863	Luc7l3	chr11	-	94303841	94303986	94306185	94306225	94301504	94301579	94309624	94309691	218,224,202	1119,992,1129	127,132,156	1537,1466,1169	165	270	2.09114269111e-09	0.242,0.27,0.226	0.119,0.128,0.179	0.104
ENSMUSG00000025980	Hspd1	chr1	-	55080101	55080347	55081072	55081172	55079055	55079230	55081659	55081828	2656,2395,2669	4983,4351,4841	1329,1057,753	3845,3411,2677	225	371	2.10605455769e-09	0.468,0.476,0.476	0.363,0.338,0.317	0.134
ENSMUSG00000062270	Morf4l1	chr9	-	90103654	90103768	90107234	90107302	90102299	90102386	90110125	90110172	116,87,93	379,289,318	91,96,70	719,700,513	193	239	2.11374270139e-09	0.275,0.272,0.266	0.135,0.145,0.145	0.129
ENSMUSG00000031328	Flna	chrX	-	74228759	74228921	74229018	74229192	74228320	74228524	74229380	74229509	2162,1715,1790	2771,2090,2415	1337,1197,1034	3185,2428,2430	299	287	2.13083993121e-09	0.428,0.441,0.416	0.287,0.321,0.29	0.129
ENSMUSG00000030890	Ilk	chr7	+	105740512	105740608	105740770	105740867	105740176	105740342	105740959	105741043	759,624,654	671,605,690	809,679,578	1365,1275,995	221	222	2.15701193259e-09	0.532,0.509,0.488	0.373,0.349,0.369	0.146
ENSMUSG00000030374	Strn4	chr7	+	16822495	16822599	16823005	16823079	16816316	16816634	16824138	16824217	478,385,450	525,376,521	606,609,476	402,299,212	229	199	2.21016233041e-09	0.442,0.471,0.429	0.567,0.639,0.661	-0.175
ENSMUSG00000019942	Cdk1	chr10	-	69345060	69345184	69346074	69346231	69342539	69342710	69350095	69350158	1978,1691,2016	3575,3348,3323	3289,3189,2819	3596,3179,2913	282	249	2.25947702299e-09	0.328,0.308,0.349	0.447,0.47,0.461	-0.131
ENSMUSG00000027706	Sec62	chr3	+	30812295	30812356	30814233	30814353	30810444	30810537	30818499	30821263	243,182,203	671,574,667	387,372,283	627,589,429	186	245	2.27779505541e-09	0.323,0.295,0.286	0.448,0.454,0.465	-0.154
ENSMUSG00000068184	Ndufaf2	chr13	-	108081352	108081393	108091533	108091623	108052589	108052954	108158442	108158625	714,525,698	237,211,220	1231,1158,1137	244,195,189	215	166	2.28309587542e-09	0.699,0.658,0.71	0.796,0.821,0.823	-0.124
ENSMUSG00000022477	Aco2	chr15	+	81889297	81889434	81895169	81895428	81872308	81872548	81899128	81899221	447,355,431	568,474,482	764,719,478	512,421,348	262	384	2.28309587542e-09	0.536,0.523,0.567	0.686,0.715,0.668	-0.148
ENSMUSG00000026229	Psmd1	chr1	+	86077355	86077499	86078567	86078794	86075798	86076004	86082036	86082097	1348,1076,1238	1229,1047,1260	953,919,633	1668,1589,1067	269	352	2.33974601459e-09	0.589,0.574,0.562	0.428,0.431,0.437	0.143
ENSMUSG00000015120	Ube2i	chr17	-	25265118	25265228	25268540	25268613	25264765	25264845	25269191	25269275	359,289,323	44,59,44	325,283,228	118,100,87	198	235	2.56067118303e-09	0.906,0.853,0.897	0.766,0.771,0.757	0.121
ENSMUSG00000024968	Rcor2	chr19	+	7270697	7270859	7270969	7271094	7270553	7270606	7271192	7271262	677,633,766	740,667,800	495,367,285	834,705,679	287	250	2.82189036174e-09	0.443,0.453,0.455	0.341,0.312,0.268	0.143
ENSMUSG00000031565	Fgfr1	chr8	+	25572718	25572789	25573122	25573260	25572337	25572460	25573545	25573651	937,780,919	1516,1319,1397	1764,1663,1809	1911,1363,1400	196	263	2.88244156118e-09	0.453,0.442,0.469	0.553,0.621,0.634	-0.148
ENSMUSG00000010277	2610507B11Rik	chr11	+	78279708	78279915	78284099	78284282	78279046	78279204	78284738	78284860	535,485,471	615,554,514	499,345,244	976,738,555	332	308	2.89901266735e-09	0.447,0.448,0.459	0.322,0.302,0.29	0.147
ENSMUSG00000002949	Timm44	chr8	-	4268299	4268380	4269854	4270025	4267863	4268013	4274136	4274232	439,369,451	399,343,412	408,391,350	718,683,594	296	206	2.91924542327e-09	0.434,0.428,0.432	0.283,0.285,0.291	0.145
ENSMUSG00000010205	Raver1	chr9	-	21080083	21080171	21080704	21080817	21079600	21079812	21080974	21081104	823,766,831	757,643,767	698,569,506	1057,1016,797	238	213	3.02349626479e-09	0.493,0.516,0.492	0.371,0.334,0.362	0.145
ENSMUSG00000013160	Atp6v0d1	chr8	-	105529173	105529253	105539320	105539492	105525623	105525701	105565782	105566047	456,319,401	451,291,365	381,302,263	553,621,516	297	205	3.0672147271e-09	0.411,0.431,0.431	0.322,0.251,0.26	0.147
ENSMUSG00000004642	Slbp	chr5	-	33641900	33641982	33643736	33643886	33640054	33640928	33645499	33645637	1452,1218,1421	1418,1102,1309	1434,1415,1444	888,721,665	275	207	3.0672147271e-09	0.435,0.454,0.45	0.549,0.596,0.62	-0.142
ENSMUSG00000026930	Gpsm1	chr2	+	26324412	26324536	26324797	26324913	26323888	26324031	26325336	26325492	480,427,421	226,222,259	467,484,405	155,114,86	249	241	3.21565675819e-09	0.673,0.651,0.611	0.745,0.804,0.82	-0.145
ENSMUSG00000028411	Aptx	chr4	-	40695376	40695423	40697216	40697353	40694851	40695136	40703136	40703194	62,43,62	69,69,80	121,86,73	39,40,36	262	172	3.2767716458e-09	0.371,0.29,0.337	0.671,0.585,0.571	-0.276
ENSMUSG00000001157	Gmcl1	chr6	-	86717385	86717451	86726072	86726196	86714174	86714259	86732910	86733383	184,117,131	158,120,172	254,258,176	131,80,64	249	191	3.42649381314e-09	0.472,0.428,0.369	0.598,0.712,0.678	-0.24
ENSMUSG00000040506	Ambra1	chr2	+	91824459	91824540	91825251	91825352	91810029	91810209	91875715	91875826	189,136,151	208,169,217	268,183,184	143,98,122	206	226	3.5654955051e-09	0.499,0.469,0.433	0.673,0.672,0.623	-0.189
ENSMUSG00000040818	Dennd6a	chr14	+	26599615	26599728	26600443	26600524	26592394	26592437	26603047	26603153	139,135,122	179,148,174	86,63,33	262,182,104	238	206	3.66034009006e-09	0.402,0.441,0.378	0.221,0.231,0.215	0.185
ENSMUSG00000003992	Ssbp2	chr13	+	91524584	91524657	91539334	91539396	91461049	91461248	91564609	91564694	190,176,187	280,194,232	269,273,191	180,160,84	198	187	3.72605867171e-09	0.391,0.461,0.432	0.585,0.617,0.682	-0.2
ENSMUSG00000037669	Ldah	chr12	+	8238442	8238615	8268363	8268598	8227219	8227363	8283899	8285758	223,201,224	19,15,11	139,159,87	37,40,20	298	360	3.77811134534e-09	0.934,0.942,0.961	0.819,0.828,0.84	0.117
ENSMUSG00000053604	Rpia	chr6	-	70774250	70774319	70775108	70775173	70773429	70773571	70777351	70777411	134,122,150	155,128,124	107,86,66	230,211,166	190	194	3.86221731686e-09	0.469,0.493,0.553	0.322,0.294,0.289	0.203
ENSMUSG00000020808	Fam64a	chr11	+	72045678	72045774	72046339	72046393	72044980	72045258	72046686	72047370	1074,1141,1299	718,641,676	699,634,480	669,645,576	221	179	3.90477013146e-09	0.548,0.59,0.609	0.458,0.443,0.403	0.148
ENSMUSG00000039298	Cdk5rap2	chr4	-	70337340	70337559	70352668	70352788	70317426	70317597	70353609	70353651	149,115,133	143,132,130	236,190,95	100,87,39	245	344	3.96015535635e-09	0.594,0.55,0.59	0.768,0.754,0.774	-0.187
ENSMUSG00000015165	Hnrnpl	chr7	+	28815279	28815352	28818460	28818532	28815098	28815195	28818643	28818924	3129,2554,3023	1460,1164,1428	3604,3367,3260	1085,854,806	198	197	4.04240391001e-09	0.681,0.686,0.678	0.768,0.797,0.801	-0.107
ENSMUSG00000008690	Ncaph2	chr15	+	89363921	89364001	89364087	89364242	89363765	89363834	89364612	89364696	908,821,918	1529,1491,1588	1325,1293,872	1403,1128,909	205	280	4.32956951578e-09	0.448,0.429,0.441	0.563,0.61,0.567	-0.141
ENSMUSG00000062078	Qk	chr17	-	10238892	10239036	10273946	10274063	10217715	10217803	10282838	10282981	1545,1256,1499	1045,991,953	2421,2165,895	941,934,320	242	269	4.88718427167e-09	0.622,0.585,0.636	0.741,0.72,0.757	-0.125
ENSMUSG00000028173	Wls	chr3	+	159872908	159873181	159897330	159897455	159839738	159840047	159901381	159901543	687,525,606	909,737,854	944,898,424	2065,2205,1205	398	250	5.07449961015e-09	0.322,0.309,0.308	0.223,0.204,0.181	0.11
ENSMUSG00000026927	Sdccag3	chr2	-	26384681	26384821	26387555	26387671	26382801	26383694	26389148	26389297	141,86,171	571,532,545	239,283,213	546,454,417	241	265	5.07449961015e-09	0.214,0.151,0.257	0.325,0.407,0.36	-0.157
ENSMUSG00000020290	Xpo1	chr11	+	23282528	23282726	23284241	23284380	23281305	23281464	23284547	23284729	1851,1572,1677	1259,1062,1182	935,745,406	1068,830,591	323	264	5.28849156688e-09	0.546,0.547,0.537	0.417,0.423,0.36	0.143
ENSMUSG00000024539	Ptpn2	chr18	-	67688890	67688989	67711836	67711927	67681442	67681577	67724441	67724573	402,259,325	440,361,432	586,438,382	370,284,270	216	224	5.37494988697e-09	0.487,0.427,0.438	0.622,0.615,0.595	-0.16
ENSMUSG00000026309	Ilkap	chr1	-	91390606	91390663	91391131	91391197	91388354	91388464	91398650	91398815	165,115,150	464,394,486	91,86,113	749,598,572	191	182	5.37886674548e-09	0.253,0.218,0.227	0.104,0.121,0.158	0.105
ENSMUSG00000060121	Gemin2	chr12	+	59018011	59018125	59020388	59020433	59017167	59017227	59021667	59021736	338,281,344	83,63,59	402,345,224	22,27,26	239	170	5.49519747394e-09	0.743,0.76,0.806	0.929,0.901,0.86	-0.127
ENSMUSG00000025724	Sec11a	chr7	-	80923100	80923220	80927736	80927886	80916174	80916232	80935026	80935136	1127,937,1022	978,780,890	1342,1198,940	628,571,468	275	245	5.5166390431e-09	0.507,0.517,0.506	0.656,0.651,0.642	-0.14
ENSMUSG00000032601	Prkar2a	chr9	+	108733109	108733263	108740434	108740536	108728173	108728280	108740687	108740762	396,338,343	368,294,288	397,349,176	766,685,239	279	227	5.52677932127e-09	0.467,0.483,0.492	0.297,0.293,0.375	0.159
ENSMUSG00000028089	Chd1l	chr3	-	97572560	97572709	97580978	97581177	97571034	97571067	97582716	97582870	119,86,105	154,130,163	51,52,42	170,161,187	324	274	5.52677932127e-09	0.395,0.359,0.353	0.202,0.215,0.16	0.177
ENSMUSG00000039356	Exosc2	chr2	+	31674514	31674560	31674694	31674784	31672471	31672586	31675838	31675904	16,10,12	335,352,372	24,36,19	248,201,127	171	215	5.66958047771e-09	0.057,0.034,0.039	0.108,0.184,0.158	-0.107
ENSMUSG00000024539	Ptpn2	chr18	-	67695623	67695724	67711836	67711927	67688890	67688989	67724441	67724573	415,282,351	341,290,294	600,456,395	304,212,156	216	226	6.06961354369e-09	0.56,0.504,0.555	0.674,0.692,0.726	-0.158
ENSMUSG00000062980	Cped1	chr6	+	22016902	22017086	22059876	22059952	21986595	21987059	22085029	22085162	238,185,234	119,103,109	609,566,260	165,116,55	309	201	6.08279937483e-09	0.565,0.539,0.583	0.706,0.76,0.755	-0.178
ENSMUSG00000007411	Mark3	chr12	+	111604510	111604564	111647470	111647728	111574509	111575101	111653389	111653434	9,10,8	41,45,55	17,19,23	19,16,11	179	383	6.1910271876e-09	0.32,0.322,0.237	0.657,0.718,0.817	-0.438
ENSMUSG00000002963	Pnkp	chr7	+	44858452	44858749	44859722	44859802	44858162	44858209	44859887	44859945	135,112,112	130,143,130	101,76,60	235,197,182	422	205	6.26330510218e-09	0.335,0.276,0.295	0.173,0.158,0.138	0.146
ENSMUSG00000021000	Ctage5	chr12	+	59172524	59172592	59179849	59180008	59170956	59170992	59184186	59184303	71,66,51	510,409,411	120,139,112	416,410,355	193	284	6.31780451911e-09	0.17,0.192,0.154	0.298,0.333,0.317	-0.144
ENSMUSG00000032459	Mrps22	chr9	-	98596819	98596984	98598134	98598298	98594669	98594813	98601472	98601660	484,400,493	690,598,641	388,358,245	912,947,690	289	290	6.61428893082e-09	0.413,0.402,0.436	0.299,0.275,0.263	0.138
ENSMUSG00000028706	Nsun4	chr4	-	116040068	116040229	116044684	116044839	116035751	116035876	116048329	116048664	112,85,125	85,100,116	54,48,26	118,132,86	280	286	6.79551750899e-09	0.574,0.465,0.524	0.319,0.271,0.236	0.246
ENSMUSG00000025220	Mgea5	chr19	-	45770050	45770209	45771681	45771966	45767393	45768007	45773661	45773760	569,416,471	669,645,697	355,254,140	832,686,400	410	284	6.79551750899e-09	0.371,0.309,0.319	0.228,0.204,0.195	0.124
ENSMUSG00000062981	Mrpl42	chr10	-	95490245	95490412	95493630	95493715	95480805	95480977	95496823	95496887	784,718,674	1493,1419,1633	1011,1185,946	1309,935,990	210	292	6.87568269402e-09	0.422,0.413,0.365	0.518,0.638,0.571	-0.176
ENSMUSG00000071547	Nt5dc2	chr14	+	31135917	31135978	31136064	31136167	31135685	31135814	31136267	31136369	1935,1698,2080	2658,2541,2908	1160,951,965	2667,2508,2349	186	228	7.16403172332e-09	0.472,0.45,0.467	0.348,0.317,0.335	0.13
ENSMUSG00000026193	Fn1	chr1	-	71597280	71597387	71597641	71597747	71595663	71595802	71598373	71598463	1117,771,806	1405,1042,1184	1435,1570,2216	1135,1032,1975	231	232	7.26233968201e-09	0.444,0.426,0.406	0.559,0.604,0.53	-0.139
ENSMUSG00000022789	Dnm1l	chr16	-	16332000	16332132	16333828	16333949	16329802	16330009	16336852	16337015	504,504,508	460,358,461	458,337,183	625,580,312	246	257	7.32402877601e-09	0.534,0.595,0.535	0.434,0.378,0.38	0.157
ENSMUSG00000029860	Zyx	chr6	+	42356431	42356610	42357312	42357433	42356161	42356331	42357851	42358562	736,601,636	811,649,721	585,585,439	1054,1089,1027	304	246	7.7819925175e-09	0.423,0.428,0.417	0.31,0.303,0.257	0.133
ENSMUSG00000032883	Acsl3	chr1	+	78681592	78682010	78688236	78688414	78657882	78658103	78690268	78690378	162,148,128	520,496,409	216,197,130	372,317,139	543	303	7.98715650546e-09	0.148,0.143,0.149	0.245,0.257,0.343	-0.135
ENSMUSG00000040725	Hnrnpul1	chr7	-	25734558	25734825	25740827	25740940	25733243	25733366	25742926	25743026	1509,1313,1442	1309,1118,1287	1965,1774,1364	999,837,708	238	392	8.026681e-09	0.655,0.659,0.649	0.764,0.777,0.76	-0.113
ENSMUSG00000002825	Qtrt1	chr9	+	21412392	21412531	21417064	21417143	21412232	21412301	21417271	21417387	123,131,150	169,154,151	68,53,51	179,180,119	264	204	8.38537128213e-09	0.36,0.397,0.434	0.227,0.185,0.249	0.177
ENSMUSG00000042323	Pbrm1	chr14	+	31110414	31110579	31113848	31114004	31107108	31107310	31117012	31117083	238,218,239	468,400,466	294,197,99	272,187,97	290	281	8.57459634175e-09	0.33,0.346,0.332	0.512,0.505,0.497	-0.169
ENSMUSG00000041420	Meis3	chr7	+	16177708	16177868	16178744	16179100	16177391	16177573	16182040	16182152	139,154,120	145,107,114	188,124,119	350,261,246	285	481	8.708226611e-09	0.618,0.708,0.64	0.475,0.445,0.449	0.199
ENSMUSG00000038160	Atg5	chr10	+	44289862	44289990	44294595	44294674	44286031	44286197	44303566	44303729	460,400,474	291,223,307	518,592,355	181,156,119	253	204	9.00105052362e-09	0.56,0.591,0.555	0.698,0.754,0.706	-0.151
ENSMUSG00000028622	Mrpl37	chr4	-	107057371	107057575	107060482	107060640	107055873	107056104	107061882	107062068	858,850,815	661,470,666	889,880,678	353,215,279	283	329	9.06895675992e-09	0.601,0.678,0.587	0.745,0.826,0.739	-0.148
ENSMUSG00000038708	Golga4	chr9	+	118514179	118514269	118522517	118522583	118506450	118506557	118527009	118527321	50,38,47	63,73,61	128,94,35	50,45,20	215	191	9.09078988152e-09	0.414,0.316,0.406	0.695,0.65,0.609	-0.273
ENSMUSG00000029814	Igf2bp3	chr6	-	49134846	49134898	49168469	49168518	49134694	49134758	49213266	49213327	261,207,231	256,216,238	310,296,141	150,106,81	174	177	9.16035075279e-09	0.509,0.494,0.497	0.678,0.74,0.639	-0.186
ENSMUSG00000043241	Upf2	chr2	+	5988386	5988472	6003544	6003653	5982991	5983095	6010314	6010428	212,113,138	186,115,167	288,279,146	152,122,46	211	234	9.2905902908e-09	0.558,0.521,0.478	0.678,0.717,0.779	-0.206
ENSMUSG00000036693	Nop14	chr5	-	34641322	34641482	34643925	34644079	34640869	34641017	34644712	34644814	255,203,255	331,270,310	196,159,161	482,441,382	279	285	9.7734759291e-09	0.44,0.434,0.457	0.293,0.269,0.301	0.156
ENSMUSG00000031532	Saraf	chr8	+	34161194	34161373	34165140	34165540	34154575	34154836	34167718	34167857	389,343,348	500,448,409	651,593,520	476,375,347	304	525	1.04410504249e-08	0.573,0.569,0.595	0.703,0.732,0.721	-0.14
ENSMUSG00000061731	Ext1	chr15	-	53075768	53075929	53083084	53083174	53073292	53073464	53088054	53088150	311,229,301	480,481,444	267,172,185	727,641,764	215	286	1.04655847897e-08	0.463,0.388,0.474	0.328,0.263,0.244	0.163
ENSMUSG00000036225	Kctd1	chr18	-	14973979	14974285	14986335	14986480	14968684	14969695	15007695	15007874	355,278,374	313,232,211	512,386,422	154,149,161	270	431	1.05243309053e-08	0.644,0.657,0.739	0.841,0.805,0.807	-0.138
ENSMUSG00000022771	Ppil2	chr16	-	17096704	17096794	17097355	17097447	17096004	17096080	17100255	17100307	273,225,261	256,188,193	235,218,174	361,374,305	217	215	1.06439556604e-08	0.514,0.542,0.573	0.392,0.366,0.361	0.17
ENSMUSG00000024941	Scyl1	chr19	-	5758799	5758860	5758939	5759146	5758426	5758696	5759270	5759342	537,412,465	244,172,212	476,401,446	378,361,375	332	186	1.0662360445e-08	0.552,0.573,0.551	0.414,0.384,0.4	0.159
ENSMUSG00000025451	Paip1	chr13	+	119450695	119450813	119451791	119451846	119449903	119450010	119455695	119455789	1438,1446,1265	559,502,527	1225,1109,945	815,656,746	243	180	1.07271042093e-08	0.656,0.681,0.64	0.527,0.556,0.484	0.137
ENSMUSG00000044477	Zfand3	chr17	+	30135322	30135505	30192562	30192730	30005086	30005308	30208017	30210019	146,119,144	663,586,642	257,256,192	682,527,464	308	293	1.13204579932e-08	0.173,0.162,0.176	0.264,0.316,0.282	-0.117
ENSMUSG00000026280	Atg4b	chr1	+	93768252	93768324	93773769	93773868	93768052	93768154	93775132	93775234	316,277,372	487,430,537	440,461,314	407,363,217	197	224	1.13644203456e-08	0.425,0.423,0.441	0.551,0.591,0.622	-0.158
ENSMUSG00000028070	Apoa1bp	chr3	-	88057723	88057837	88057920	88058031	88056985	88057133	88058129	88058238	894,767,828	865,752,874	1311,1309,1292	815,625,797	236	239	1.13644203456e-08	0.511,0.508,0.49	0.62,0.68,0.621	-0.137
ENSMUSG00000026516	Nvl	chr1	-	181112287	181112392	181114082	181114301	181109159	181109222	181117435	181117685	466,384,390	417,298,358	318,244,198	450,445,340	344	230	1.17247936374e-08	0.428,0.463,0.421	0.321,0.268,0.28	0.148
ENSMUSG00000029673	Auts2	chr5	-	131461281	131461353	131466031	131466127	131460126	131460156	131470413	131470458	46,46,49	129,102,127	152,102,79	132,122,64	221	197	1.17247936374e-08	0.241,0.287,0.256	0.507,0.427,0.524	-0.225
ENSMUSG00000024583	Txnl1	chr18	-	63679352	63679526	63682210	63682307	63676878	63677001	63692075	63692359	1037,801,1059	1658,1434,1614	1029,1135,887	1053,1047,771	222	299	1.1782034772e-08	0.457,0.429,0.469	0.568,0.594,0.608	-0.138
ENSMUSG00000053119	Chmp3	chr6	+	71552398	71552459	71574114	71574236	71543928	71544033	71577730	71577792	226,190,233	513,474,458	523,594,346	658,601,466	186	247	1.29159531863e-08	0.369,0.347,0.403	0.514,0.568,0.496	-0.153
ENSMUSG00000022437	Samm50	chr15	+	84199772	84199879	84200292	84200423	84198573	84198661	84200629	84200717	892,804,876	720,542,710	1270,1101,909	442,409,483	232	256	1.37133542308e-08	0.578,0.621,0.577	0.76,0.748,0.675	-0.136
ENSMUSG00000005732	Ranbp1	chr16	-	18245200	18245358	18247288	18247425	18241744	18241873	18248547	18248732	4849,3848,5022	6658,5674,6508	6298,5488,6855	5471,5070,4648	262	283	1.381643996e-08	0.44,0.423,0.455	0.554,0.539,0.614	-0.13
ENSMUSG00000020671	Rab10	chr12	-	3256866	3257005	3264688	3264749	3253268	3253358	3309291	3309969	394,326,355	1175,862,1030	416,414,215	2036,2023,1249	186	264	1.41363324748e-08	0.322,0.349,0.328	0.225,0.225,0.196	0.118
ENSMUSG00000026626	Ppp2r5a	chr1	-	191368640	191368742	191372469	191372666	191362248	191362341	191396235	191397041	191,159,196	416,281,349	229,190,125	822,692,513	322	227	1.42091917749e-08	0.245,0.285,0.284	0.164,0.162,0.147	0.114
ENSMUSG00000012535	Tnpo3	chr6	-	29543262	29543360	29551851	29551964	29540826	29541866	29554794	29554962	774,616,668	702,576,651	626,450,398	893,922,940	238	223	1.46876365159e-08	0.508,0.501,0.49	0.396,0.314,0.284	0.168
ENSMUSG00000015575	Atp6v0e	chr17	+	26682677	26682725	26695354	26695484	26676395	26676578	26699211	26699644	160,171,213	613,581,629	183,115,102	907,1076,764	173	255	1.50652246174e-08	0.278,0.303,0.333	0.229,0.136,0.164	0.128
ENSMUSG00000037313	Tacc3	chr5	+	33661520	33661645	33663820	33663902	33661221	33661384	33664266	33664855	1516,1419,1634	743,649,772	1837,1558,1316	522,375,372	250	207	1.52388713481e-08	0.628,0.644,0.637	0.744,0.775,0.745	-0.118
ENSMUSG00000038248	Sobp	chr10	-	43074592	43074688	43127778	43127930	43020981	43022918	43157907	43158093	148,137,125	50,33,64	139,109,71	136,126,79	277	221	1.52732813e-08	0.703,0.768,0.609	0.449,0.408,0.418	0.268
ENSMUSG00000023353	Agap3	chr5	+	24499657	24499812	24499914	24500005	24492957	24493126	24500122	24500345	539,452,511	547,426,514	653,668,499	389,308,285	280	216	1.6033869897e-08	0.432,0.45,0.434	0.564,0.626,0.575	-0.15
ENSMUSG00000021028	Mbip	chr12	-	56340200	56340297	56340384	56340603	56337763	56337829	56342235	56342355	191,140,171	156,135,173	327,298,241	157,109,116	344	222	1.70891423776e-08	0.441,0.401,0.389	0.573,0.638,0.573	-0.184
ENSMUSG00000007041	Clic1	chr17	+	35053032	35053139	35055226	35055408	35052780	35052906	35058329	35058749	2127,1671,2019	2182,1680,2028	3064,3000,2669	1993,1715,1527	232	307	1.87660988298e-08	0.563,0.568,0.568	0.67,0.698,0.698	-0.122
ENSMUSG00000109324	Prmt1	chr7	-	44979382	44979525	44981586	44981650	44978882	44978970	44981737	44981893	3781,3173,3624	5611,5137,5401	3891,3520,2982	3566,3021,2882	189	268	1.89943767381e-08	0.489,0.467,0.488	0.607,0.623,0.595	-0.127
ENSMUSG00000000378	Ccm2	chr11	+	6585033	6585217	6589431	6589568	6584519	6584603	6590752	6590888	326,299,376	549,514,456	190,146,141	531,565,350	309	262	1.90111391455e-08	0.335,0.33,0.411	0.233,0.18,0.255	0.136
ENSMUSG00000071847	Apcdd1	chr18	+	62936905	62937437	62949874	62950196	62933874	62934058	62951829	62953195	1019,904,1058	1045,902,1033	2363,2090,1740	1459,1118,1033	657	447	2.03366189684e-08	0.399,0.405,0.411	0.524,0.56,0.534	-0.134
ENSMUSG00000022677	Fopnl	chr16	-	14311046	14311131	14313815	14314013	14304453	14304587	14317293	14317375	261,194,294	282,261,215	578,567,377	266,217,165	323	210	2.04652543867e-08	0.376,0.326,0.471	0.586,0.629,0.598	-0.213
ENSMUSG00000053768	Chchd3	chr6	-	32892291	32892375	32968200	32968318	32852144	32852215	33008482	33008564	972,948,1036	569,479,517	1239,1257,992	413,350,276	243	209	2.08330602904e-08	0.595,0.63,0.633	0.721,0.755,0.756	-0.125
ENSMUSG00000038212	Mfsd14b	chr13	-	65075483	65075702	65078353	65078468	65074985	65075099	65081399	65081527	322,241,301	433,344,364	211,158,77	478,413,251	240	344	2.08788184869e-08	0.516,0.501,0.542	0.388,0.354,0.305	0.171
ENSMUSG00000026176	Ctdsp1	chr1	+	74393796	74393901	74394018	74394075	74393277	74393426	74394639	74394732	910,757,758	376,294,302	1352,1220,800	302,250,182	230	182	2.19838187641e-08	0.657,0.671,0.665	0.78,0.794,0.777	-0.119
ENSMUSG00000032560	Dnajc13	chr9	-	104156813	104156913	104160478	104160622	104152316	104152423	104162272	104162413	219,207,217	314,243,259	124,95,180	349,255,400	269	225	2.21256226321e-08	0.368,0.416,0.412	0.229,0.238,0.273	0.152
ENSMUSG00000017548	Suz12	chr11	+	80010557	80010643	80013363	80013595	80007512	80007562	80015142	80015236	306,254,302	548,553,538	211,193,72	706,676,358	211	357	2.24446418223e-08	0.486,0.437,0.487	0.336,0.326,0.254	0.165
ENSMUSG00000024165	Hn1l	chr17	-	24948637	24948780	24956017	24956166	24945579	24945628	24960567	24960636	957,828,896	1451,1342,1314	1633,1481,1309	1460,1331,775	274	268	2.32729048697e-08	0.392,0.376,0.4	0.522,0.521,0.623	-0.166
ENSMUSG00000052752	Traf7	chr17	-	24513192	24513376	24513898	24513932	24512949	24513084	24514124	24514217	90,100,95	806,589,662	64,52,53	1110,947,636	159	309	2.33122189753e-08	0.178,0.248,0.218	0.101,0.096,0.139	0.103
ENSMUSG00000041958	Pigs	chr11	+	78333666	78333758	78335426	78335634	78332949	78333039	78336687	78336830	219,150,185	334,288,289	155,102,117	439,493,412	217	333	2.36855772423e-08	0.502,0.444,0.496	0.351,0.241,0.304	0.182
ENSMUSG00000025474	Tubgcp2	chr7	-	140007426	140007626	140007886	140008094	140006851	140007041	140029826	140029986	436,288,400	450,366,457	284,265,138	624,487,399	333	325	2.37850135969e-08	0.486,0.434,0.461	0.308,0.347,0.252	0.158
ENSMUSG00000006288	Ttc5	chr14	-	50773276	50773333	50775290	50775382	50772473	50772620	50777261	50777412	121,130,120	185,177,208	213,186,205	150,157,133	217	182	2.37850135969e-08	0.354,0.381,0.326	0.544,0.498,0.564	-0.182
ENSMUSG00000032400	Zwilch	chr9	-	64156012	64156106	64158694	64158766	64155163	64155219	64160820	64160976	105,107,134	77,70,106	73,54,51	110,115,97	197	219	2.37850135969e-08	0.603,0.63,0.584	0.425,0.343,0.369	0.227
ENSMUSG00000024381	Bin1	chr18	+	32426223	32426352	32431982	32432093	32424819	32424967	32432323	32432425	282,230,245	916,821,965	495,487,395	1013,822,882	254	236	2.48855143494e-08	0.222,0.207,0.191	0.312,0.355,0.294	-0.114
ENSMUSG00000021012	Zc3h14	chr12	+	98783581	98783702	98784915	98785052	98780047	98780280	98785317	98785406	677,621,655	1112,947,939	589,399,463	1330,1398,1254	246	262	2.52676393566e-08	0.393,0.411,0.426	0.32,0.233,0.282	0.132
ENSMUSG00000026457	Adipor1	chr1	+	134428081	134428269	134431056	134431250	134425908	134426095	134431529	134433348	980,868,978	745,634,670	1077,1036,876	470,407,353	313	319	2.52676393566e-08	0.573,0.583,0.598	0.7,0.722,0.717	-0.128
ENSMUSG00000022359	Wdyhv1	chr15	+	58152596	58152745	58153579	58153704	58150605	58150656	58157901	58158652	173,143,154	248,258,231	262,193,140	182,159,110	274	250	2.53168572582e-08	0.389,0.336,0.378	0.568,0.526,0.537	-0.176
ENSMUSG00000033295	Ptprf	chr4	-	118231485	118231791	118234958	118235103	118230694	118230888	118235548	118235685	353,328,299	320,236,270	504,443,164	273,155,58	270	431	2.65596135415e-08	0.638,0.689,0.639	0.747,0.82,0.819	-0.14
ENSMUSG00000021670	Hmgcr	chr13	-	96651009	96651164	96651855	96652014	96650275	96650633	96652095	96652236	570,492,458	704,494,546	398,352,264	779,674,797	284	280	2.65596135415e-08	0.444,0.495,0.453	0.335,0.34,0.246	0.157
ENSMUSG00000024054	Smchd1	chr17	-	71448731	71448846	71455604	71455735	71448512	71448632	71456417	71456500	285,238,250	225,184,161	275,182,75	381,351,99	256	240	2.73420089655e-08	0.543,0.548,0.593	0.404,0.327,0.415	0.179
ENSMUSG00000038383	Pigu	chr2	-	155314501	155314599	155328580	155328681	155301200	155301355	155331148	155331258	367,350,334	273,211,242	587,583,425	207,211,156	226	223	2.79292482958e-08	0.57,0.621,0.577	0.737,0.732,0.729	-0.143
ENSMUSG00000041958	Pigs	chr11	+	78328731	78328871	78328974	78329086	78328414	78328508	78332949	78333039	225,191,185	370,286,313	449,372,327	418,294,265	265	237	2.79574943103e-08	0.352,0.374,0.346	0.49,0.531,0.525	-0.158
ENSMUSG00000028901	Gmeb1	chr4	-	132242324	132242449	132245985	132246068	132237110	132237214	132251674	132251832	165,161,198	238,256,217	261,246,166	197,141,84	208	250	2.79788978278e-08	0.455,0.43,0.523	0.614,0.677,0.704	-0.196
ENSMUSG00000022974	Paxbp1	chr16	-	91019162	91019309	91022050	91022117	91016845	91017000	91022668	91022745	193,123,192	380,312,368	431,355,510	497,406,532	192	272	2.81935771006e-08	0.418,0.358,0.425	0.551,0.553,0.576	-0.16
ENSMUSG00000005610	Eif4g2	chr7	-	111075586	111075712	111076695	111076856	111075336	111075441	111076937	111077076	8286,7463,8021	12547,11104,12233	7579,7114,3330	17068,18180,9009	286	251	2.8890397429e-08	0.367,0.371,0.365	0.28,0.256,0.245	0.107
ENSMUSG00000022391	Rangap1	chr15	-	81706400	81706503	81709486	81709606	81705659	81705748	81710360	81710553	1370,1262,1339	1083,1026,1035	980,863,758	1309,1221,1008	245	228	2.98337867106e-08	0.541,0.534,0.546	0.411,0.397,0.412	0.134
ENSMUSG00000005936	Kctd20	chr17	+	28961413	28961687	28962809	28962912	28952435	28952569	28963250	28963371	474,293,388	968,809,800	715,590,402	922,801,360	399	228	2.98570159871e-08	0.219,0.171,0.217	0.307,0.296,0.39	-0.129
ENSMUSG00000021629	Slc30a5	chr13	-	100806533	100806760	100809083	100809279	100803861	100803990	100811305	100811435	330,243,299	484,352,421	356,304,248	837,790,771	321	352	2.99409526267e-08	0.428,0.431,0.438	0.318,0.297,0.261	0.14
ENSMUSG00000035696	Rnf38	chr4	-	44138669	44138831	44142294	44142465	44137554	44137661	44143447	44143615	373,342,331	411,325,356	346,293,163	634,610,312	296	287	3.07677589425e-08	0.468,0.505,0.474	0.346,0.318,0.336	0.149
ENSMUSG00000078652	Psme3	chr11	+	101319911	101320024	101320210	101320279	101319455	101319504	101320396	101320464	1628,1394,1494	539,521,549	1601,1360,885	891,861,597	238	194	3.35704496555e-08	0.711,0.686,0.689	0.594,0.563,0.547	0.127
ENSMUSG00000029458	Brap	chr5	+	121663295	121663491	121665098	121665288	121661999	121662161	121672084	121672198	232,207,185	188,154,165	266,270,162	114,98,58	321	315	3.37993032973e-08	0.548,0.569,0.524	0.696,0.73,0.733	-0.173
ENSMUSG00000047766	Lrrc49	chr9	-	60680068	60680171	60685034	60685122	60677079	60677283	60687138	60687195	160,123,186	193,170,213	120,77,46	265,229,159	213	228	3.37999642646e-08	0.47,0.436,0.483	0.326,0.265,0.236	0.187
ENSMUSG00000039844	Rapgef1	chr2	+	29732826	29732919	29733576	29733762	29730527	29730612	29734199	29734284	194,189,234	596,552,524	117,89,58	618,519,300	218	311	3.43366109503e-08	0.317,0.328,0.389	0.213,0.197,0.216	0.136
ENSMUSG00000043384	Gprasp1	chrX	+	135796948	135797037	135797552	135797629	135796141	135796336	135797787	135797864	83,49,54	141,144,166	113,106,55	116,82,40	214	202	3.51849415433e-08	0.357,0.243,0.235	0.479,0.55,0.565	-0.253
ENSMUSG00000038668	Lpar1	chr4	-	58486476	58487224	58504621	58504781	58435254	58437634	58553133	58553357	458,359,358	992,999,896	657,644,292	875,801,487	285	873	3.53964318826e-08	0.586,0.524,0.55	0.697,0.711,0.647	-0.132
ENSMUSG00000026098	Pms1	chr1	-	53216230	53216347	53256628	53256792	53207962	53208085	53267827	53267930	112,93,98	114,89,102	80,75,36	175,164,126	289	242	3.59341437668e-08	0.451,0.467,0.446	0.277,0.277,0.193	0.206
ENSMUSG00000024259	Slc25a46	chr18	-	31594576	31594634	31600131	31600232	31580167	31583769	31602722	31602800	226,213,259	152,135,158	327,357,166	119,97,43	226	183	3.59810683419e-08	0.546,0.561,0.57	0.69,0.749,0.758	-0.173
ENSMUSG00000025173	Wdr45b	chr11	-	121330146	121330232	121335383	121335574	121329325	121329427	121336975	121337070	982,837,966	384,367,329	1410,1478,733	329,267,175	316	211	3.61754232143e-08	0.631,0.604,0.662	0.741,0.787,0.737	-0.123
ENSMUSG00000034192	Lsm3	chr6	+	91517047	91517158	91519548	91519644	91515927	91516078	91522240	91522625	852,697,868	1608,1482,1758	1190,1185,1015	1444,1291,1255	236	221	3.77092994075e-08	0.332,0.306,0.316	0.436,0.462,0.431	-0.125
ENSMUSG00000004980	Hnrnpa2b1	chr6	-	51466141	51466222	51466302	51466404	51465178	51465241	51466494	51466705	16740,14110,16214	8122,6548,8372	18965,16002,14381	5824,4852,4021	227	206	3.83074919712e-08	0.652,0.662,0.637	0.747,0.75,0.764	-0.103
ENSMUSG00000032883	Acsl3	chr1	+	78681592	78682010	78690268	78690378	78657882	78658103	78692081	78692220	161,149,125	536,445,445	216,196,130	421,329,154	543	235	3.83074919712e-08	0.115,0.127,0.108	0.182,0.205,0.268	-0.102
ENSMUSG00000000171	Sdhd	chr9	-	50598760	50598905	50600547	50600664	50596337	50597250	50603737	50603849	1342,1066,1341	1331,1272,1367	1664,1521,921	999,889,641	242	270	3.84680258402e-08	0.529,0.483,0.523	0.65,0.656,0.616	-0.129
ENSMUSG00000007850	Hnrnph1	chr11	+	50379467	50379623	50379820	50379964	50378290	50378427	50381458	50381597	5841,4826,5708	7222,6182,7297	9695,8822,5043	7596,6749,3795	281	269	3.95140930473e-08	0.436,0.428,0.428	0.55,0.556,0.56	-0.125
ENSMUSG00000039748	Exo1	chr1	+	175888723	175888861	175891933	175892146	175887577	175887701	175892873	175893061	203,202,205	452,420,424	122,91,41	435,415,239	263	338	3.95140930473e-08	0.366,0.382,0.383	0.265,0.22,0.181	0.155
ENSMUSG00000064090	Vrk2	chr11	-	26483157	26483324	26489772	26489893	26476553	26476700	26498916	26499049	183,138,154	311,255,283	117,88,79	385,338,316	246	292	4.03521354188e-08	0.411,0.391,0.392	0.265,0.236,0.229	0.155
ENSMUSG00000039509	Nup133	chr8	-	123906213	123906294	123907755	123907874	123904551	123904616	123909883	123910019	665,521,638	262,241,294	589,475,542	104,119,144	244	206	4.0379842488e-08	0.682,0.646,0.647	0.827,0.771,0.761	-0.128
ENSMUSG00000020612	Prkar1a	chr11	+	109662948	109663107	109664758	109664819	109662275	109662322	109665864	109665986	2262,1944,2144	1134,841,1039	2960,2745,1650	2097,2081,1555	284	186	4.05251540487e-08	0.566,0.602,0.575	0.48,0.463,0.41	0.13
ENSMUSG00000003235	Eif2b5	chr16	+	20504644	20504790	20505198	20505340	20502529	20502842	20505461	20505563	933,808,936	936,777,865	716,621,463	1127,954,894	271	267	4.18771823355e-08	0.495,0.506,0.516	0.385,0.391,0.338	0.134
ENSMUSG00000010205	Raver1	chr9	-	21079600	21079812	21080704	21080817	21079208	21079514	21080974	21081104	821,766,828	848,728,814	694,565,505	1026,1026,954	238	337	4.31915293901e-08	0.578,0.598,0.59	0.489,0.438,0.428	0.137
ENSMUSG00000022035	Ccdc25	chr14	+	65840447	65840495	65846295	65846335	65837301	65837484	65851616	65851668	119,106,97	134,113,106	217,203,83	102,94,45	173	165	4.33880846003e-08	0.459,0.472,0.466	0.67,0.673,0.638	-0.195
ENSMUSG00000055681	Cope	chr8	+	70304633	70304696	70305634	70305735	70302517	70302932	70306498	70306651	606,506,562	998,781,874	564,532,503	1514,1518,1369	188	226	4.41396240974e-08	0.422,0.438,0.436	0.309,0.296,0.306	0.128
ENSMUSG00000025104	Hdgfrp3	chr7	-	81893798	81893945	81905559	81905636	81881250	81886083	81933938	81934473	336,223,303	948,842,934	388,378,230	713,718,347	202	272	4.54051179376e-08	0.323,0.263,0.304	0.423,0.415,0.472	-0.14
ENSMUSG00000024505	Dtwd2	chr18	-	49729169	49729326	49733070	49733161	49728368	49728459	49733979	49734106	6,5,2	7,8,5	0,0,0	4,10,10	216	282	4.60813704749e-08	0.528,0.449,0.343	0.0,0.0,0.0	0.44
ENSMUSG00000019467	Arhgef25	chr10	-	127184886	127184979	127185082	127185172	127184662	127184713	127185286	127185356	267,235,250	382,306,351	339,242,196	764,594,616	215	218	4.65253589905e-08	0.415,0.438,0.419	0.31,0.292,0.244	0.142
ENSMUSG00000022808	Snx4	chr16	+	33276941	33276997	33280632	33280705	33269655	33269703	33284409	33284471	73,57,59	75,80,83	44,33,17	115,169,88	181	198	4.65365575329e-08	0.516,0.438,0.437	0.295,0.176,0.174	0.249
ENSMUSG00000053477	Tcf4	chr18	+	69657746	69657950	69677966	69678129	69654960	69655037	69681568	69681798	870,682,784	490,423,458	1216,1014,588	1143,961,733	329	288	4.66847286412e-08	0.608,0.585,0.6	0.482,0.48,0.413	0.139
ENSMUSG00000004980	Hnrnpa2b1	chr6	-	51464427	51464547	51465178	51465241	51464088	51464211	51466141	51466222	9897,7774,10245	11083,9087,10824	8294,7040,5802	14072,13047,11266	188	245	4.7663927315e-08	0.538,0.527,0.552	0.434,0.413,0.402	0.123
ENSMUSG00000035949	Fbxw2	chr2	-	34822557	34823067	34825961	34826070	34812814	34813009	34826171	34826201	52,50,62	522,488,595	10,12,19	500,433,305	234	635	4.8093892018e-08	0.213,0.218,0.22	0.051,0.07,0.145	0.128
ENSMUSG00000005410	Mcm5	chr8	+	75124800	75124943	75126236	75126364	75123840	75123969	75127222	75127693	2100,1662,1895	1833,1539,1701	1195,1021,785	1667,1473,1362	268	253	4.93113454846e-08	0.52,0.505,0.513	0.404,0.396,0.352	0.129
ENSMUSG00000060098	Prmt7	chr8	+	106219919	106220069	106227210	106227319	106217243	106217280	106234847	106235389	405,316,396	335,284,348	451,358,282	216,147,136	275	234	4.96609060322e-08	0.507,0.486,0.492	0.64,0.675,0.638	-0.156
ENSMUSG00000029864	Gstk1	chr6	+	42247483	42247584	42247733	42247769	42246810	42246939	42249378	42249495	174,122,154	56,48,68	116,114,80	94,102,97	226	161	5.18525942184e-08	0.689,0.644,0.617	0.468,0.443,0.37	0.223
ENSMUSG00000027699	Ect2	chr3	-	27146836	27147019	27148794	27148887	27145955	27146045	27148992	27149072	103,83,91	495,408,487	134,117,71	326,292,120	218	308	5.48375157544e-08	0.227,0.223,0.209	0.367,0.361,0.455	-0.175
ENSMUSG00000026159	Agfg1	chr1	+	82880007	82880127	82882227	82882437	82876170	82876324	82883180	82883361	462,411,389	381,325,350	544,505,277	263,226,113	245	335	5.71910771425e-08	0.624,0.634,0.603	0.739,0.753,0.77	-0.134
ENSMUSG00000037286	Stag1	chr9	+	100737977	100738142	100776755	100776832	100712437	100712540	100786491	100786696	362,322,329	167,154,163	499,460,146	118,117,26	290	202	5.84866058986e-08	0.602,0.593,0.584	0.747,0.733,0.796	-0.166
ENSMUSG00000021391	Cenpp	chr13	-	49641225	49641314	49650120	49650299	49627254	49627351	49652582	49652746	157,152,226	276,212,288	93,107,73	324,270,221	304	214	6.01089918839e-08	0.286,0.335,0.356	0.168,0.218,0.189	0.134
ENSMUSG00000022098	Bmp1	chr14	-	70492404	70492550	70492778	70492895	70492075	70492271	70494712	70494815	546,382,457	494,432,463	1156,837,727	621,521,406	242	271	6.04388466137e-08	0.553,0.498,0.525	0.676,0.643,0.667	-0.137
ENSMUSG00000024507	Hsd17b4	chr18	+	50166883	50166935	50170719	50170791	50164614	50164851	50172027	50172131	335,276,366	498,368,434	573,473,444	1256,1243,1029	177	197	6.04955754427e-08	0.428,0.455,0.484	0.337,0.298,0.324	0.136
ENSMUSG00000025626	Phf6	chrX	+	52916552	52916736	52917165	52917267	52912265	52912436	52931572	52931706	557,396,527	635,540,614	335,289,135	747,558,345	309	227	6.14392208822e-08	0.392,0.35,0.387	0.248,0.276,0.223	0.127
ENSMUSG00000022808	Snx4	chr16	+	33290098	33290198	33291740	33291886	33287691	33287781	33294640	33294755	201,154,157	587,502,519	203,194,127	1170,1247,721	225	271	6.50815001058e-08	0.292,0.27,0.267	0.173,0.158,0.175	0.108
ENSMUSG00000000420	Galnt1	chr18	+	24269447	24269565	24271585	24271766	24267527	24267698	24272661	24272801	880,682,787	674,561,573	1409,1123,724	623,471,342	243	306	6.63677341508e-08	0.622,0.605,0.634	0.74,0.75,0.727	-0.119
ENSMUSG00000033653	Vps8	chr16	+	21581532	21581698	21608167	21608221	21576624	21576794	21640678	21640759	75,78,77	17,14,20	167,136,121	6,6,7	291	179	6.6496163443e-08	0.731,0.774,0.703	0.945,0.933,0.914	-0.195
ENSMUSG00000060279	Ap2a1	chr7	-	44903740	44903901	44903988	44904156	44903143	44903200	44904236	44904468	622,543,622	412,321,397	916,812,705	309,257,288	293	286	6.75533195768e-08	0.596,0.623,0.605	0.743,0.755,0.705	-0.126
ENSMUSG00000025184	R3hcc1l	chr19	+	42576025	42576201	42582824	42582920	42562551	42564341	42583402	42583543	190,146,161	160,183,147	122,119,78	256,217,233	301	221	6.79045942874e-08	0.466,0.369,0.446	0.259,0.287,0.197	0.179
ENSMUSG00000057751	Megf6	chr4	+	154270622	154270751	154271610	154271739	154270401	154270530	154273807	154275184	411,360,371	476,421,463	496,414,540	1043,912,1098	254	254	6.80130581736e-08	0.463,0.461,0.445	0.322,0.312,0.33	0.135
ENSMUSG00000024785	Rcl1	chr19	+	29130649	29130806	29134399	29134503	29127998	29128124	29143141	29143843	420,381,454	432,437,425	362,269,250	577,573,484	282	229	6.86415205536e-08	0.441,0.415,0.465	0.338,0.276,0.296	0.137
ENSMUSG00000062234	Gak	chr5	-	108613512	108613638	108616908	108617051	108609390	108609480	108623259	108623374	171,171,147	379,262,314	154,162,93	668,582,359	268	251	6.95213224414e-08	0.297,0.379,0.305	0.178,0.207,0.195	0.134
ENSMUSG00000026277	Stk25	chr1	-	93624552	93624624	93626050	93626208	93623395	93623532	93627024	93627133	962,846,925	430,378,365	1241,1181,858	302,251,234	283	197	6.9566809578e-08	0.609,0.609,0.638	0.741,0.766,0.719	-0.123
ENSMUSG00000028292	Rars2	chr4	+	34633657	34633713	34639244	34639321	34630476	34630570	34645696	34645855	79,76,73	169,161,184	57,45,40	222,286,256	181	202	6.9566809578e-08	0.343,0.345,0.307	0.223,0.149,0.148	0.158
ENSMUSG00000027002	Nckap1	chr2	-	80523375	80523507	80524537	80524677	80520371	80520590	80525558	80525678	1048,867,945	846,711,712	1735,1503,950	801,631,491	265	257	7.15942010102e-08	0.546,0.542,0.563	0.677,0.698,0.652	-0.125
ENSMUSG00000036893	Ehmt1	chr2	-	24856605	24856726	24858172	24858250	24852664	24852802	24863222	24863411	365,376,397	296,250,303	715,576,289	289,237,109	203	246	7.19717352278e-08	0.599,0.646,0.614	0.75,0.747,0.763	-0.134
ENSMUSG00000032397	Tipin	chr9	+	64294322	64294386	64301041	64301248	64294009	64294132	64304306	64304792	669,596,672	1480,1323,1580	397,308,263	1439,1255,1085	189	332	7.21001447633e-08	0.443,0.442,0.428	0.326,0.301,0.299	0.129
ENSMUSG00000055932	Fto	chr8	+	91474308	91474452	91485158	91485278	91468316	91468396	91522771	91522896	634,529,586	752,496,665	536,399,347	1018,782,637	269	245	7.32128476694e-08	0.434,0.493,0.445	0.324,0.317,0.332	0.133
ENSMUSG00000027285	Haus2	chr2	+	120612337	120612430	120615854	120615987	120609382	120609545	120617872	120617981	92,71,77	244,195,253	45,35,13	269,253,131	218	258	7.4864952826e-08	0.309,0.301,0.265	0.165,0.141,0.105	0.155
ENSMUSG00000052752	Traf7	chr17	-	24514124	24514217	24514712	24514829	24513898	24513932	24518741	24518799	65,52,61	484,460,487	95,80,45	367,244,176	242	218	7.63553437925e-08	0.108,0.092,0.101	0.189,0.228,0.187	-0.101
ENSMUSG00000027822	Slc33a1	chr3	-	63948071	63948256	63953813	63954004	63947568	63947686	63963415	63964768	100,71,71	90,76,63	153,103,88	59,37,32	316	310	7.80507111643e-08	0.522,0.478,0.525	0.718,0.732,0.73	-0.218
ENSMUSG00000024816	Frmd8	chr19	-	5856584	5856789	5863223	5863347	5849701	5852742	5865068	5865293	274,242,254	274,242,243	189,130,103	309,282,257	249	330	8.14260007891e-08	0.57,0.57,0.581	0.448,0.379,0.347	0.182
ENSMUSG00000017146	Brca1	chr11	-	101507949	101508230	101509920	101510099	101505316	101505404	101512719	101512849	198,179,177	211,155,191	105,82,62	244,155,130	304	406	8.25342829323e-08	0.556,0.607,0.553	0.365,0.414,0.389	0.183
ENSMUSG00000018474	Chd3	chr11	-	69345135	69345262	69346617	69346813	69344350	69344478	69347065	69347198	1077,814,844	1681,1206,1391	1239,843,1151	3200,2321,2923	321	252	8.42902708149e-08	0.335,0.346,0.323	0.233,0.222,0.236	0.104
ENSMUSG00000021686	Ap3b1	chr13	+	94448452	94448515	94450952	94451085	94446065	94446137	94455395	94455505	91,76,70	243,194,214	129,140,89	177,142,124	188	258	8.86133415067e-08	0.339,0.35,0.31	0.5,0.575,0.496	-0.191
ENSMUSG00000040084	Bub1b	chr2	+	118605413	118605473	118606543	118606688	118600117	118600284	118609782	118609795	316,263,316	674,573,718	330,306,182	379,368,229	185	270	8.91112093594e-08	0.406,0.401,0.391	0.56,0.548,0.537	-0.149
ENSMUSG00000040591	1110051M20Rik	chr2	-	91284234	91284320	91304748	91304833	91282464	91282660	91383728	91383859	197,182,222	230,210,250	162,115,94	317,285,236	210	211	9.07727751881e-08	0.463,0.465,0.472	0.339,0.288,0.286	0.162
ENSMUSG00000050989	Sepn1	chr4	-	134542712	134542901	134543049	134543131	134542336	134542442	134544584	134544722	260,222,253	420,294,344	179,107,90	415,330,301	207	314	9.36911781921e-08	0.484,0.534,0.527	0.396,0.33,0.312	0.169
ENSMUSG00000031262	Cenpi	chrX	+	134310140	134310372	134311990	134312128	134308726	134308847	134317610	134317729	211,168,170	174,131,171	276,192,92	102,77,45	357	263	9.56958104204e-08	0.472,0.486,0.423	0.666,0.648,0.601	-0.178
ENSMUSG00000019854	Reps1	chr10	+	18121032	18121218	18122434	18122530	18120164	18120229	18123024	18123173	571,469,514	361,320,324	798,660,700	262,256,257	311	221	9.81236568616e-08	0.529,0.51,0.53	0.684,0.647,0.659	-0.14
ENSMUSG00000038740	Mvb12b	chr2	-	33840158	33840266	33874337	33874460	33834536	33834633	33887319	33887946	133,95,108	252,189,218	274,183,214	242,200,141	248	233	1.00815932411e-07	0.331,0.321,0.318	0.515,0.462,0.588	-0.198
ENSMUSG00000021193	Pitrm1	chr13	+	6575016	6575129	6577389	6577515	6574359	6574431	6578440	6578586	1072,861,1018	1087,923,985	1036,975,795	619,497,554	238	251	1.0199169608e-07	0.51,0.496,0.522	0.638,0.674,0.602	-0.129
ENSMUSG00000025871	4833439L19Rik	chr13	-	54556526	54556651	54559197	54559324	54553197	54553304	54561692	54561871	470,435,418	868,666,661	397,309,204	1002,1052,588	252	250	1.0388618019e-07	0.349,0.393,0.386	0.282,0.226,0.256	0.121
ENSMUSG00000027673	Ndufb5	chr3	+	32744853	32744942	32746447	32746514	32736989	32737205	32747727	32747789	1302,1147,1249	1256,1095,1154	1201,1018,883	1672,1636,1581	214	192	1.05753311777e-07	0.482,0.484,0.493	0.392,0.358,0.334	0.125
ENSMUSG00000038773	Kdm3b	chr18	+	34819780	34819888	34822371	34822499	34813408	34813561	34823431	34823711	397,287,320	385,294,341	538,427,289	314,230,153	233	253	1.06310574728e-07	0.528,0.515,0.505	0.65,0.668,0.672	-0.147
ENSMUSG00000027332	Ivd	chr2	+	118872884	118872978	118873167	118873304	118871377	118871547	118874664	118874761	408,399,445	605,522,590	319,263,208	781,668,487	219	262	1.10142492603e-07	0.447,0.478,0.474	0.328,0.32,0.338	0.138
ENSMUSG00000024598	Fbn2	chr18	-	58095909	58096062	58102329	58102452	58095181	58095235	58103978	58104101	222,191,164	214,171,147	485,350,163	226,162,76	248	278	1.10142492603e-07	0.538,0.556,0.556	0.706,0.708,0.706	-0.157
ENSMUSG00000097451	Rian	chr12	+	109655848	109655934	109656787	109656840	109654285	109654432	109658052	109658121	2621,2115,2097	808,603,718	2008,2334,2281	1158,1114,1166	211	178	1.10947784938e-07	0.732,0.747,0.711	0.594,0.639,0.623	0.111
ENSMUSG00000028452	Vcp	chr4	-	42980793	42980948	42982530	42982686	42979962	42980634	42982840	42983149	1066,971,847	414,453,381	685,577,685	518,408,548	281	280	1.10984471678e-07	0.72,0.681,0.689	0.569,0.585,0.555	0.127
ENSMUSG00000039218	Srrm2	chr17	+	23822412	23822700	23823790	23823904	23815121	23821690	23824015	23824120	736,638,643	999,848,1089	717,518,1018	603,416,906	413	239	1.10984471678e-07	0.299,0.303,0.255	0.408,0.419,0.394	-0.121
ENSMUSG00000033487	Fndc3a	chr14	-	72652015	72652091	72683633	72683771	72599065	72599142	72709717	72710003	43,41,34	76,63,48	124,104,29	64,64,18	263	201	1.17924181044e-07	0.302,0.332,0.351	0.597,0.554,0.552	-0.239
ENSMUSG00000021589	Rhobtb3	chr13	-	75878796	75878970	75902177	75902290	75877372	75877539	75910629	75910995	560,425,565	517,481,503	721,650,377	417,366,188	238	299	1.20270201709e-07	0.576,0.526,0.585	0.685,0.691,0.716	-0.135
ENSMUSG00000092558	Med20	chr17	+	47612962	47613117	47618808	47619062	47611581	47611692	47622884	47624418	321,346,345	261,205,257	625,553,302	209,196,148	280	379	1.22983676448e-07	0.625,0.696,0.645	0.802,0.792,0.734	-0.121
ENSMUSG00000064080	Fbln2	chr6	+	91263338	91263473	91265717	91265861	91257724	91257826	91265955	91266084	706,479,561	727,574,585	2003,1709,1678	1348,1020,1093	260	269	1.27585364097e-07	0.501,0.463,0.498	0.606,0.634,0.614	-0.131
ENSMUSG00000033685	Ucp2	chr7	+	100497094	100497305	100498077	100498272	100496725	100496948	100498347	100498449	649,540,621	888,704,864	399,309,296	882,759,714	336	320	1.2894883501e-07	0.41,0.422,0.406	0.301,0.279,0.283	0.125
ENSMUSG00000022472	Desi1	chr15	-	81998109	81998232	81999504	81999614	81994644	81994845	82002540	82002610	153,140,158	454,416,435	114,109,83	706,599,438	235	248	1.29972294189e-07	0.262,0.262,0.277	0.146,0.161,0.167	0.109
ENSMUSG00000001909	Trmt1	chr8	+	84697114	84697201	84697268	84697338	84696826	84696975	84697424	84697559	228,195,198	388,308,361	160,106,127	453,378,440	212	195	1.3284725938e-07	0.351,0.368,0.335	0.245,0.205,0.21	0.131
ENSMUSG00000024527	Afg3l2	chr18	-	67428980	67429254	67431653	67431778	67425888	67426026	67434154	67434229	355,311,355	398,282,320	672,632,347	357,319,205	250	399	1.32869963713e-07	0.587,0.638,0.639	0.75,0.76,0.73	-0.125
ENSMUSG00000036678	Aaas	chr15	-	102344088	102344232	102345576	102345675	102340330	102340451	102346486	102346533	471,393,426	595,487,639	503,432,362	391,325,258	224	269	1.33125494245e-07	0.487,0.492,0.445	0.607,0.615,0.628	-0.142
ENSMUSG00000032624	Eml4	chr17	+	83454400	83454552	83456031	83456157	83450938	83451074	83456241	83456373	687,631,645	784,678,709	1096,1008,716	800,624,347	277	251	1.34153147034e-07	0.443,0.458,0.452	0.554,0.594,0.652	-0.149
ENSMUSG00000051154	Commd3	chr2	+	18674280	18674315	18674655	18674716	18674124	18674188	18674808	18674865	163,178,167	478,461,513	200,203,115	1022,1002,720	160	186	1.34247555682e-07	0.284,0.31,0.275	0.185,0.191,0.157	0.112
ENSMUSG00000031545	Gpat4	chr8	-	23175507	23175636	23179414	23179500	23175339	23175419	23179768	23179824	402,344,355	796,645,709	238,179,136	766,590,572	211	254	1.35007853674e-07	0.378,0.391,0.376	0.272,0.268,0.223	0.127
ENSMUSG00000029146	Snx17	chr5	+	31198069	31198144	31198235	31198277	31197862	31197940	31198357	31198900	664,551,603	221,202,220	1030,956,801	199,189,150	200	167	1.35655752794e-07	0.715,0.695,0.696	0.812,0.809,0.817	-0.111
ENSMUSG00000074578	Zfas1	chr2	+	167063635	167063727	167065158	167065217	167062933	167063297	167065433	167065480	682,596,739	343,303,351	1315,1288,1078	350,318,367	217	184	1.3641270945e-07	0.628,0.625,0.641	0.761,0.774,0.714	-0.118
ENSMUSG00000052997	Uba2	chr7	-	34157242	34157364	34157978	34158046	34155884	34155984	34158817	34158939	1111,1027,1196	1723,1430,1668	896,762,470	1834,1956,1277	193	247	1.37714746538e-07	0.452,0.479,0.479	0.385,0.333,0.32	0.124
ENSMUSG00000026134	Prim2	chr1	-	33464052	33464121	33480457	33480540	33453809	33454304	33484681	33484808	219,219,231	271,224,252	142,128,115	316,265,254	208	194	1.37841955564e-07	0.43,0.477,0.461	0.295,0.311,0.297	0.155
ENSMUSG00000033444	Specc1l	chr10	+	75230681	75230871	75241064	75241218	75212072	75212219	75245078	75246712	178,149,153	293,235,270	112,95,49	384,336,150	315	279	1.39748215927e-07	0.35,0.36,0.334	0.205,0.2,0.224	0.138
ENSMUSG00000018363	Smurf2	chr11	-	106836069	106836184	106839187	106839291	106833744	106833923	106841599	106841795	329,260,304	502,396,448	428,383,148	369,277,135	229	240	1.42846355077e-07	0.407,0.408,0.416	0.549,0.592,0.535	-0.148
ENSMUSG00000027002	Nckap1	chr2	-	80553136	80553449	80554201	80554258	80548932	80548967	80554697	80554790	183,159,168	659,538,508	123,78,38	732,596,246	182	438	1.43824448402e-07	0.401,0.416,0.443	0.288,0.24,0.271	0.154
ENSMUSG00000047766	Lrrc49	chr9	-	60666288	60666432	60671294	60671361	60649479	60649541	60677079	60677283	139,102,126	296,288,337	73,50,38	366,318,184	192	269	1.49012567474e-07	0.397,0.332,0.344	0.218,0.181,0.224	0.15
ENSMUSG00000060679	Mrps9	chr1	+	42862468	42862648	42879754	42879817	42851284	42851426	42879895	42881931	481,359,451	200,173,179	632,581,582	139,145,123	305	188	1.51111870404e-07	0.597,0.561,0.608	0.737,0.712,0.745	-0.143
ENSMUSG00000030007	Cct7	chr6	+	85459941	85460048	85461086	85461170	85459114	85459268	85461507	85461560	3961,3462,3754	1840,1627,1919	3513,3097,2083	997,829,687	232	209	1.51127293754e-07	0.66,0.657,0.638	0.76,0.771,0.732	-0.103
ENSMUSG00000020076	Ddx50	chr10	-	62633976	62634126	62639860	62640006	62627520	62627682	62640446	62640632	856,766,794	695,568,693	1038,797,627	504,411,252	271	275	1.51229901768e-07	0.556,0.578,0.538	0.676,0.663,0.716	-0.128
ENSMUSG00000040771	Oard1	chr17	+	48410827	48410904	48411263	48411408	48410013	48410372	48414225	48414284	238,250,303	481,427,544	196,167,168	602,612,572	202	270	1.51368894812e-07	0.398,0.439,0.427	0.303,0.267,0.282	0.137
ENSMUSG00000057113	Npm1	chr11	-	33161105	33161225	33161547	33161627	33160827	33160921	33162921	33163206	5074,4764,4364	15683,14498,16395	5199,5309,3559	11596,10138,7002	205	245	1.526552487e-07	0.279,0.282,0.241	0.349,0.385,0.378	-0.103
ENSMUSG00000025474	Tubgcp2	chr7	-	140029826	140029986	140031010	140031187	140007886	140008094	140032118	140032247	461,350,334	436,288,401	510,498,305	282,263,138	302	285	1.52791477033e-07	0.499,0.534,0.44	0.631,0.641,0.676	-0.158
ENSMUSG00000063550	Nup98	chr7	-	102127763	102127907	102128943	102129101	102126449	102126592	102129815	102130082	195,157,165	254,173,186	100,107,104	213,229,300	283	269	1.54147114183e-07	0.422,0.463,0.457	0.309,0.308,0.248	0.159
ENSMUSG00000030849	Fgfr2	chr7	-	130218997	130219121	130228622	130228792	130200982	130201173	130241199	130241277	146,135,134	307,211,250	711,508,299	788,487,260	295	249	1.57771269176e-07	0.286,0.351,0.311	0.432,0.468,0.493	-0.148
ENSMUSG00000034022	Cpsf1	chr15	-	76602508	76602648	76602790	76602937	76602320	76602431	76603033	76603185	317,277,294	420,353,381	245,193,160	600,451,375	272	265	1.60353278318e-07	0.424,0.433,0.429	0.285,0.294,0.294	0.138
ENSMUSG00000022312	Eif3h	chr15	-	51789992	51790113	51796387	51796537	51787905	51788038	51797612	51797712	4796,4373,5457	4659,4560,4738	4333,3993,3185	6075,6328,5346	275	246	1.6070643746e-07	0.479,0.462,0.507	0.39,0.361,0.348	0.116
ENSMUSG00000041974	Spidr	chr16	-	15895142	15895196	15895525	15895640	15889226	15889785	15897223	15897317	215,209,190	79,67,82	137,108,92	101,89,106	240	179	1.62237953457e-07	0.67,0.699,0.633	0.503,0.475,0.393	0.21
ENSMUSG00000021495	Fam193b	chr13	-	55541623	55541721	55542581	55542657	55539318	55539712	55542783	55543789	290,261,289	464,427,483	228,216,213	706,645,596	201	223	1.64041876236e-07	0.409,0.404,0.399	0.264,0.271,0.284	0.131
ENSMUSG00000019907	Ppp1r12a	chr10	+	108252756	108252924	108253324	108253495	108251839	108251944	108259755	108259846	189,140,169	259,213,258	315,267,166	253,208,112	293	296	1.74276406748e-07	0.424,0.399,0.398	0.557,0.565,0.6	-0.167
ENSMUSG00000029920	Smarcad1	chr6	+	65110369	65110552	65111775	65111885	65108651	65108770	65114300	65116061	388,384,370	461,432,423	226,200,187	455,428,394	308	235	1.77995913111e-07	0.391,0.404,0.4	0.275,0.263,0.266	0.13
ENSMUSG00000046020	Pofut1	chr2	+	153248448	153248631	153249680	153249793	153243637	153243759	153259599	153259792	219,217,181	160,161,186	354,348,135	157,131,46	308	238	1.77995913111e-07	0.514,0.51,0.429	0.635,0.672,0.694	-0.183
ENSMUSG00000031388	Naa10	chrX	-	73917842	73917927	73919501	73919546	73916874	73917286	73919753	73919869	399,366,420	494,406,436	614,636,596	398,383,402	170	210	1.85263167361e-07	0.499,0.527,0.543	0.656,0.672,0.647	-0.135
ENSMUSG00000025626	Phf6	chrX	+	52917165	52917267	52931572	52931706	52916552	52916736	52931980	52932024	359,306,338	734,552,700	196,164,87	731,619,280	227	259	1.85550185916e-07	0.358,0.387,0.355	0.234,0.232,0.262	0.124
ENSMUSG00000021589	Rhobtb3	chr13	-	75910629	75910995	75913342	75913454	75902177	75902290	75917692	75917847	859,732,780	560,425,567	685,630,266	721,651,376	237	491	1.86790397626e-07	0.761,0.781,0.74	0.663,0.667,0.594	0.119
ENSMUSG00000052748	Swt1	chr1	-	151384316	151384504	151388619	151388768	151379382	151379514	151391435	151391574	88,84,114	135,98,129	75,57,45	182,166,160	274	313	1.89882687288e-07	0.427,0.495,0.502	0.32,0.282,0.243	0.193
ENSMUSG00000022817	Itgb5	chr16	+	33900509	33900605	33902793	33902883	33899240	33899402	33910464	33910585	878,739,807	827,703,688	1717,1523,965	867,822,572	221	215	1.94536549181e-07	0.508,0.506,0.533	0.658,0.643,0.621	-0.125
ENSMUSG00000022360	Atad2	chr15	-	58106724	58106911	58108080	58108195	58105476	58105662	58108302	58108617	356,281,279	611,546,597	265,231,176	955,860,520	240	312	1.94536549181e-07	0.431,0.401,0.378	0.265,0.259,0.306	0.127
ENSMUSG00000031740	Mmp2	chr8	+	92835968	92836142	92836905	92837079	92833068	92833242	92839252	92839408	927,762,883	1077,855,968	1138,1135,890	2043,2076,1791	299	299	1.94858680466e-07	0.463,0.471,0.477	0.358,0.353,0.332	0.123
ENSMUSG00000056050	Mia3	chr1	-	183328203	183328345	183329745	183329819	183326826	183327653	183329922	183329991	190,153,164	434,359,380	150,116,133	619,536,595	199	267	1.979821566e-07	0.37,0.364,0.367	0.245,0.225,0.231	0.133
ENSMUSG00000040331	Nsmce4a	chr7	-	130535523	130535572	130536982	130537077	130533769	130533861	130538161	130538252	1251,1143,1312	569,523,667	965,798,716	719,589,670	220	174	1.99024057496e-07	0.635,0.633,0.609	0.515,0.517,0.458	0.129
ENSMUSG00000035232	Pdk3	chrX	-	93808870	93808942	93813926	93814068	93802208	93802393	93831846	93832201	218,214,214	294,253,294	137,127,84	317,311,242	267	197	2.03385636815e-07	0.354,0.384,0.349	0.242,0.232,0.204	0.136
ENSMUSG00000031921	Terf2	chr8	-	107081092	107081239	107094821	107094952	107079368	107079469	107095928	107096024	275,208,245	404,351,407	190,162,120	493,488,411	256	272	2.0772249496e-07	0.42,0.386,0.39	0.291,0.261,0.237	0.136
ENSMUSG00000035376	Hacd2	chr16	+	35099755	35099877	35101945	35102124	35075605	35075694	35106314	35109175	203,167,150	284,178,247	156,162,125	391,466,387	247	304	2.10518095938e-07	0.468,0.536,0.428	0.329,0.3,0.284	0.173
ENSMUSG00000087687	Pet100	chr8	+	3622341	3622428	3622592	3622625	3621596	3621611	3623223	3623508	66,48,62	99,77,118	111,105,113	67,83,83	212	158	2.10661354464e-07	0.332,0.317,0.281	0.553,0.485,0.504	-0.204
ENSMUSG00000026341	Actr3	chr1	-	125411263	125411374	125416255	125416380	125408519	125408615	125418248	125418304	401,313,385	546,486,557	600,644,356	554,461,306	250	236	2.10695611278e-07	0.409,0.378,0.395	0.506,0.569,0.523	-0.139
ENSMUSG00000020456	Ogdh	chr11	+	6346514	6346694	6347097	6347250	6342494	6342623	6347828	6347931	676,539,584	534,440,538	803,720,463	360,334,254	305	278	2.18118603985e-07	0.536,0.528,0.497	0.67,0.663,0.624	-0.132
ENSMUSG00000018666	Cbx1	chr11	+	96800770	96800947	96801428	96801606	96789126	96789353	96802727	96803969	2455,1981,2344	2234,1976,2182	3112,2328,2441	1681,1494,1374	302	303	2.22519036476e-07	0.524,0.501,0.519	0.65,0.61,0.641	-0.119
ENSMUSG00000026820	Ptges2	chr2	+	32400402	32400552	32400877	32401078	32400049	32400108	32401486	32401604	428,335,365	421,309,337	612,626,468	334,293,275	275	326	2.23685302438e-07	0.547,0.562,0.562	0.685,0.717,0.669	-0.133
ENSMUSG00000064302	Clasp1	chr1	+	118419439	118419918	118459800	118459879	118389516	118389521	118461186	118461290	149,112,110	166,118,118	225,223,86	120,85,24	604	204	2.26032658957e-07	0.233,0.243,0.239	0.388,0.47,0.548	-0.23
ENSMUSG00000091228	Gm20390	chr11	-	93951899	93952012	93952799	93952901	93949818	93950046	93955494	93955624	5849,5338,5819	9042,7883,9228	5818,5197,4675	5503,4883,4598	227	238	2.30982783992e-07	0.404,0.415,0.398	0.526,0.527,0.516	-0.117
ENSMUSG00000006998	Psmd2	chr16	+	20654817	20655042	20655252	20655411	20654547	20654669	20655558	20655703	1917,1650,2064	1721,1533,1687	1897,1710,901	1021,794,552	350	284	2.31267187524e-07	0.475,0.466,0.498	0.601,0.636,0.57	-0.123
ENSMUSG00000030254	Rad18	chr6	-	112672123	112672200	112675745	112675930	112665277	112665338	112679916	112680016	175,168,201	157,108,161	124,138,91	221,211,134	310	202	2.39155158283e-07	0.421,0.503,0.449	0.268,0.299,0.307	0.166
ENSMUSG00000030753	Prkrir	chr7	+	98710125	98710233	98712858	98712895	98703102	98703478	98714981	98715367	7,27,10	203,195,184	26,37,19	160,102,62	233	162	2.41326207505e-07	0.023,0.088,0.036	0.102,0.201,0.176	-0.111
ENSMUSG00000038644	Pold1	chr7	-	44537991	44538105	44538326	44538443	44537607	44537755	44538603	44538692	533,398,507	463,429,456	729,631,591	351,351,349	242	239	2.4471959169e-07	0.532,0.478,0.523	0.672,0.64,0.626	-0.135
ENSMUSG00000042831	Alkbh6	chr7	+	30312236	30312388	30312505	30312707	30311839	30311900	30313918	30314161	456,387,495	496,370,490	403,350,296	667,636,545	277	327	2.51723504694e-07	0.52,0.553,0.544	0.416,0.394,0.391	0.139
ENSMUSG00000027673	Ndufb5	chr3	+	32746447	32746514	32747727	32747789	32744853	32744942	32748460	32748471	944,767,743	1168,1019,1260	648,605,483	1456,1327,1301	192	187	2.54521325397e-07	0.44,0.423,0.365	0.302,0.307,0.266	0.118
ENSMUSG00000025508	Rplp2	chr7	+	141448725	141448774	141451003	141451102	141447907	141448031	141451231	141451585	7791,5834,7573	4263,3875,3702	4196,3073,4414	4150,3206,3333	174	224	2.62276138621e-07	0.702,0.66,0.725	0.566,0.552,0.63	0.113
ENSMUSG00000007850	Hnrnph1	chr11	+	50379820	50379964	50382536	50382715	50379467	50379623	50382799	50382871	6727,6076,6678	6255,5157,6237	6260,5127,2720	8076,7613,5217	269	304	2.63576384011e-07	0.549,0.571,0.548	0.467,0.432,0.371	0.133
ENSMUSG00000049804	Armcx4	chrX	+	134687147	134687225	134688016	134688106	134686518	134686637	134688449	134688532	88,67,96	164,119,115	168,150,50	129,76,29	203	215	2.67798151291e-07	0.362,0.374,0.469	0.58,0.676,0.646	-0.232
ENSMUSG00000022246	Rai14	chr15	-	10587837	10587924	10591586	10591615	10583781	10583836	10592071	10592250	282,209,179	287,229,235	488,404,284	314,233,173	154	212	2.78464893585e-07	0.575,0.557,0.512	0.681,0.705,0.693	-0.145
ENSMUSG00000038383	Pigu	chr2	-	155297082	155297207	155299045	155299189	155292689	155292832	155301200	155301355	367,300,315	499,382,470	256,278,203	602,665,528	269	250	2.83137841948e-07	0.406,0.422,0.384	0.283,0.28,0.263	0.129
ENSMUSG00000021716	Srek1ip1	chr13	+	104827054	104827102	104832853	104832997	104817176	104817366	104834247	104834320	102,97,111	113,91,118	89,65,41	190,175,198	173	269	2.83922328434e-07	0.584,0.624,0.594	0.421,0.366,0.244	0.257
ENSMUSG00000018363	Smurf2	chr11	-	106859711	106859796	106864711	106864777	106856180	106856264	106868534	106868668	241,242,254	328,299,308	456,469,129	327,304,91	191	210	2.83922328434e-07	0.447,0.471,0.476	0.605,0.629,0.609	-0.15
ENSMUSG00000022529	Zfp263	chr16	+	3745776	3745957	3746770	3746894	3744181	3744767	3748148	3748265	114,88,85	129,78,103	175,130,80	68,67,43	306	249	3.04881860638e-07	0.418,0.479,0.402	0.677,0.612,0.602	-0.197
ENSMUSG00000032436	Cmtm7	chr9	-	114758804	114758886	114761906	114762005	114756836	114757291	114763218	114763392	351,312,305	334,298,301	458,395,362	263,180,206	224	207	3.08513693594e-07	0.493,0.492,0.484	0.617,0.67,0.619	-0.146
ENSMUSG00000025534	Gusb	chr5	-	129993417	129993594	129995446	129995531	129990016	129990152	129997779	129997926	184,157,181	142,123,164	239,266,210	110,94,86	210	302	3.19091204621e-07	0.651,0.647,0.613	0.758,0.803,0.778	-0.143
ENSMUSG00000044252	Osbpl1a	chr18	-	12819504	12819661	12841183	12841346	12788319	12788395	12871077	12871184	158,84,126	228,183,202	207,159,122	152,140,98	288	282	3.2353671399e-07	0.404,0.31,0.379	0.571,0.527,0.549	-0.185
ENSMUSG00000022191	Drosha	chr15	+	12890033	12890172	12890486	12890547	12889618	12889726	12901102	12901162	785,667,699	401,337,411	579,492,433	470,499,412	264	186	3.37139229836e-07	0.58,0.582,0.545	0.465,0.41,0.425	0.136
ENSMUSG00000056305	Usp39	chr6	-	72329449	72329517	72333109	72333187	72328517	72328706	72336259	72336485	441,343,475	371,319,368	315,216,205	415,391,299	203	193	3.40202503997e-07	0.531,0.506,0.551	0.419,0.344,0.395	0.143
ENSMUSG00000062054	Iah1	chr12	+	21319769	21319931	21321333	21321455	21317897	21318046	21323288	21323605	736,624,749	548,509,612	910,885,764	486,347,363	287	247	3.42915226166e-07	0.536,0.513,0.513	0.617,0.687,0.644	-0.129
ENSMUSG00000001158	Snrnp27	chr6	-	86676221	86676286	86680906	86680986	86675150	86675580	86681590	86681703	562,486,596	580,546,658	974,862,1053	705,565,586	205	190	3.42915226166e-07	0.473,0.452,0.456	0.561,0.586,0.625	-0.13
ENSMUSG00000075703	Ept1	chr5	+	30248411	30248520	30252709	30252784	30247462	30247531	30256077	30256340	161,159,140	82,97,93	270,237,76	65,66,22	234	200	3.42915226166e-07	0.627,0.584,0.563	0.78,0.754,0.747	-0.169
ENSMUSG00000005899	Smpd4	chr16	+	17629068	17629198	17631985	17632057	17626801	17626953	17638495	17638641	623,574,610	180,145,193	858,780,492	136,128,63	255	197	3.57727632372e-07	0.728,0.754,0.709	0.83,0.825,0.858	-0.107
ENSMUSG00000020514	Mrpl22	chr11	+	58176131	58176209	58177216	58177286	58175276	58175342	58179277	58179565	190,122,166	208,184,177	404,363,381	237,227,238	203	195	3.63760053734e-07	0.467,0.389,0.474	0.621,0.606,0.606	-0.168
ENSMUSG00000029591	Ung	chr5	+	114135863	114135961	114136346	114136435	114132180	114132276	114137152	114137331	411,379,398	352,292,358	442,390,255	188,164,145	223	214	3.65674555578e-07	0.528,0.555,0.516	0.693,0.695,0.628	-0.139
ENSMUSG00000056305	Usp39	chr6	-	72336259	72336485	72337701	72337854	72333109	72333187	72338392	72338529	1068,929,1100	656,509,663	1188,1087,750	431,324,291	278	351	3.66853902063e-07	0.673,0.697,0.677	0.777,0.809,0.765	-0.101
ENSMUSG00000028809	Srrm1	chr4	-	135327091	135327223	135329003	135329045	135324818	135325280	135329372	135329517	183,137,172	669,470,619	134,97,84	785,765,564	167	257	3.71102603751e-07	0.296,0.31,0.3	0.208,0.163,0.186	0.116
ENSMUSG00000002372	Ranbp3	chr17	+	56701022	56701088	56701448	56701541	56696717	56696789	56702762	56702890	400,347,408	665,589,564	618,525,419	574,545,324	191	218	3.72064649183e-07	0.407,0.402,0.452	0.551,0.524,0.596	-0.137
ENSMUSG00000078773	Rad54b	chr4	+	11569820	11569932	11593620	11593815	11563326	11563477	11595666	11595939	164,140,180	104,121,108	180,184,71	267,241,109	237	320	3.79613486735e-07	0.68,0.61,0.692	0.477,0.508,0.468	0.176
ENSMUSG00000060261	Gtf2i	chr5	-	134272523	134272586	134279436	134279514	134266542	134266656	134282786	134282830	513,419,469	225,146,231	436,436,290	330,292,269	203	188	4.05942366886e-07	0.679,0.727,0.653	0.55,0.58,0.5	0.143
ENSMUSG00000038416	Cdc16	chr8	+	13773340	13773404	13777471	13777607	13771297	13771450	13779227	13779318	963,730,876	2004,1618,1917	946,690,734	2861,2710,2752	189	261	4.22326560906e-07	0.399,0.384,0.387	0.313,0.26,0.269	0.109
ENSMUSG00000028578	Caap1	chr4	-	94521061	94521135	94549118	94549194	94500080	94501416	94550421	94550506	158,139,135	121,134,115	130,101,72	201,179,150	201	199	4.24197706542e-07	0.564,0.507,0.538	0.39,0.358,0.322	0.18
ENSMUSG00000019849	Prep	chr10	+	45115062	45115254	45120642	45120840	45107771	45107877	45125963	45126067	1026,873,992	792,653,766	1348,1286,1050	613,559,514	317	323	4.24197706542e-07	0.569,0.577,0.569	0.691,0.701,0.675	-0.117
ENSMUSG00000027933	Ints3	chr3	-	90404513	90404601	90406173	90406365	90403984	90404064	90408501	90408599	505,434,470	327,327,326	503,389,250	516,512,382	317	213	4.24197706542e-07	0.509,0.471,0.492	0.396,0.338,0.305	0.144
ENSMUSG00000014769	Psmb1	chr17	-	15477314	15477421	15490155	15490285	15475720	15476205	15493097	15493179	3580,3150,3497	2798,2537,2916	3671,3567,3317	1888,1756,1662	255	232	4.25544346811e-07	0.538,0.53,0.522	0.639,0.649,0.645	-0.114
ENSMUSG00000024614	Tmx3	chr18	+	90537074	90537204	90538498	90538567	90534381	90534438	90539938	90543267	220,234,214	146,121,117	441,380,167	119,87,61	255	194	4.28070108829e-07	0.534,0.595,0.582	0.738,0.769,0.676	-0.157
ENSMUSG00000032883	Acsl3	chr1	+	78681592	78682010	78688236	78688414	78663140	78663280	78690268	78690378	199,168,139	518,496,410	221,230,95	372,315,139	543	303	4.32172820823e-07	0.177,0.159,0.159	0.249,0.289,0.276	-0.106
ENSMUSG00000020974	Pole2	chr12	-	69204090	69204267	69206409	69206518	69202906	69202974	69207858	69207936	222,201,247	299,208,307	260,214,195	97,104,149	234	302	4.32172820823e-07	0.489,0.555,0.509	0.776,0.726,0.628	-0.192
ENSMUSG00000027454	Gins1	chr2	+	150912780	150912845	150916135	150916234	150909593	150909793	150917868	150917959	270,228,291	432,433,567	285,235,251	320,242,216	190	224	4.35139604241e-07	0.424,0.383,0.377	0.512,0.534,0.578	-0.147
ENSMUSG00000025132	Arhgdia	chr11	-	120579515	120579579	120579667	120579744	120578108	120579430	120579966	120580050	2839,2512,2907	2294,2115,2232	2065,1717,1688	2564,2396,2120	202	189	4.45317391686e-07	0.537,0.526,0.549	0.43,0.401,0.427	0.118
ENSMUSG00000021024	Psma6	chr12	+	55410126	55410282	55412186	55412365	55408001	55408083	55414403	55414498	3795,3422,3996	2378,2169,2430	3402,3634,2455	1378,1182,1081	281	304	4.48581391781e-07	0.633,0.631,0.64	0.728,0.769,0.711	-0.101
ENSMUSG00000031012	Cask	chrX	-	13550946	13550982	13552372	13552441	13549164	13549361	13554877	13554946	379,331,304	49,36,52	398,362,217	98,107,76	194	161	4.53913817851e-07	0.865,0.884,0.829	0.771,0.737,0.703	0.122
ENSMUSG00000025199	Chuk	chr19	-	44088674	44088777	44090932	44091127	44087915	44088039	44096223	44096359	161,171,159	187,181,198	155,92,52	280,267,152	320	228	4.55253195404e-07	0.38,0.402,0.364	0.283,0.197,0.196	0.157
ENSMUSG00000043909	Trp53bp1	chr2	-	121215666	121216171	121223704	121223762	121211269	121211422	121227644	121227848	177,136,180	480,377,419	126,73,63	555,463,313	183	630	4.56389649867e-07	0.559,0.554,0.597	0.439,0.352,0.409	0.17
ENSMUSG00000004535	Tax1bp1	chr6	+	52729280	52729468	52733190	52733349	52727198	52727301	52736849	52736998	635,472,536	667,552,523	396,319,180	662,541,421	313	284	4.56389649867e-07	0.463,0.437,0.482	0.352,0.349,0.28	0.134
ENSMUSG00000028790	Khdrbs1	chr4	-	129727554	129727671	129730200	129730325	129725575	129725722	129741778	129742296	2540,2103,2545	3451,2951,3493	3024,2682,2128	2697,2284,1773	250	242	4.5677531091e-07	0.416,0.408,0.414	0.52,0.532,0.537	-0.117
ENSMUSG00000026134	Prim2	chr1	-	33533295	33533363	33628394	33628532	33514144	33514217	33630337	33630433	288,281,283	197,174,171	170,193,128	261,192,189	263	193	4.58609887648e-07	0.518,0.542,0.548	0.323,0.425,0.332	0.176
ENSMUSG00000022177	Haus4	chr14	-	54545725	54545822	54548865	54549000	54544204	54544350	54549668	54549800	379,296,318	251,219,251	411,344,259	130,119,125	260	222	4.60643291064e-07	0.563,0.536,0.52	0.73,0.712,0.639	-0.154
ENSMUSG00000015112	Slc25a13	chr6	-	6180970	6181113	6191263	6191317	6152407	6152523	6216995	6217173	43,43,69	159,130,185	60,51,28	72,66,30	179	268	4.84210349855e-07	0.288,0.331,0.358	0.555,0.536,0.583	-0.232
ENSMUSG00000109336	Samd4b	chr7	-	28403619	28403743	28403863	28404062	28401823	28401907	28405488	28405607	393,284,297	488,455,553	261,166,172	695,540,455	324	249	4.84306595186e-07	0.382,0.324,0.292	0.224,0.191,0.225	0.119
ENSMUSG00000024231	Cul2	chr18	+	3414129	3414224	3418563	3418646	3405684	3405787	3419346	3419443	337,360,369	140,122,126	321,285,168	47,61,26	220	208	5.09609063754e-07	0.695,0.736,0.735	0.866,0.815,0.859	-0.125
ENSMUSG00000029141	Slc4a1ap	chr5	+	31536137	31536324	31540385	31540497	31534857	31534927	31543669	31543913	333,259,356	202,198,204	433,328,342	137,100,140	312	237	5.13183586316e-07	0.556,0.498,0.57	0.706,0.714,0.65	-0.149
ENSMUSG00000026147	Col9a1	chr1	+	24222421	24222475	24223574	24223619	24221944	24221998	24224503	24224557	279,282,268	103,103,126	379,346,188	59,63,50	179	170	5.14311934433e-07	0.72,0.722,0.669	0.859,0.839,0.781	-0.123
ENSMUSG00000028416	Bag1	chr4	-	40939076	40939184	40941524	40941638	40937131	40937194	40943624	40943707	1966,1494,1874	2046,1700,1977	1571,1392,1291	2500,2519,2347	239	233	5.14311934433e-07	0.484,0.461,0.48	0.38,0.35,0.349	0.115
ENSMUSG00000043909	Trp53bp1	chr2	-	121208354	121208504	121209080	121209352	121207698	121208129	121211269	121211422	446,354,455	466,332,396	346,264,206	520,410,416	397	275	5.18284626542e-07	0.399,0.425,0.443	0.315,0.308,0.255	0.13
ENSMUSG00000018449	Rpain	chr11	+	70973801	70973913	70974899	70975040	70973014	70973075	70977657	70977833	129,143,166	258,219,291	144,90,94	405,325,372	237	266	5.19750197431e-07	0.359,0.423,0.39	0.285,0.237,0.221	0.143
ENSMUSG00000026309	Ilkap	chr1	-	91381850	91381972	91383303	91383391	91378465	91378585	91384564	91384658	686,536,547	996,872,912	809,794,640	857,628,644	213	247	5.19750197431e-07	0.444,0.416,0.41	0.523,0.595,0.535	-0.128
ENSMUSG00000034807	Colgalt1	chr8	+	71619651	71619771	71620600	71620677	71618074	71618279	71620747	71620854	287,255,256	276,204,238	242,240,133	370,378,253	245	202	5.2046442226e-07	0.462,0.508,0.47	0.35,0.344,0.302	0.148
ENSMUSG00000053414	Hunk	chr16	+	90453679	90453815	90464140	90464268	90447309	90447365	90472443	90472579	293,241,253	321,264,351	464,369,242	310,228,167	261	253	5.21299521171e-07	0.469,0.469,0.411	0.592,0.611,0.584	-0.146
ENSMUSG00000043909	Trp53bp1	chr2	-	121243893	121244096	121247500	121247595	121236823	121236869	121248163	121248290	223,192,237	325,270,325	292,264,128	253,171,96	220	328	5.26416631769e-07	0.506,0.515,0.521	0.632,0.697,0.665	-0.151
ENSMUSG00000033054	Npat	chr9	+	53559081	53559207	53562041	53563676	53558124	53558221	53566716	53566832	86,106,82	223,168,189	137,148,62	135,129,75	251	1760	5.30436033663e-07	0.73,0.816,0.753	0.877,0.889,0.853	-0.107
ENSMUSG00000009470	Tnpo1	chr13	-	98846420	98846563	98847327	98847402	98839018	98844620	98849154	98849254	321,330,376	417,354,360	201,126,88	362,272,197	200	268	5.32994846634e-07	0.508,0.555,0.583	0.427,0.383,0.374	0.154
ENSMUSG00000001424	Snd1	chr6	+	28545484	28545598	28626099	28626189	28531408	28531499	28668557	28668658	774,599,619	645,492,603	744,706,662	1062,1050,965	239	215	5.58174340485e-07	0.519,0.523,0.48	0.387,0.377,0.382	0.125
ENSMUSG00000031634	Ufsp2	chr8	+	45980572	45980639	45983522	45983680	45980314	45980492	45984040	45984233	151,119,140	277,247,277	302,277,222	312,319,213	192	283	5.63397910173e-07	0.446,0.415,0.427	0.588,0.561,0.606	-0.156
ENSMUSG00000039001	Rps21	chr2	+	180257787	180257851	180257985	180258057	180257620	180257683	180258229	180258442	3309,2850,3152	2690,2088,2714	3092,2534,2236	3972,3654,5363	189	197	5.67485612186e-07	0.562,0.587,0.548	0.448,0.42,0.303	0.175
ENSMUSG00000032763	Ilvbl	chr10	+	78583629	78583701	78583877	78583983	78583463	78583534	78584069	78584498	81,59,62	211,141,181	101,69,54	408,470,444	197	231	5.67625049844e-07	0.31,0.329,0.287	0.225,0.147,0.125	0.143
ENSMUSG00000042699	Dhx9	chr1	-	153472400	153472562	153472671	153472761	153472225	153472303	153473146	153473283	1330,1147,1130	2283,1825,2060	1849,1940,789	2098,1722,932	215	287	6.04871655116e-07	0.437,0.456,0.423	0.541,0.601,0.531	-0.119
ENSMUSG00000021431	Snrnp48	chr13	+	38216324	38216513	38217373	38217495	38211066	38211141	38220687	38220776	167,136,174	316,250,261	152,118,110	411,419,411	314	247	6.15975586311e-07	0.294,0.3,0.344	0.225,0.181,0.174	0.119
ENSMUSG00000000194	Gpr107	chr2	+	31184797	31184871	31185488	31185606	31183579	31183655	31188682	31188813	135,98,112	225,184,187	200,195,112	193,138,106	199	243	6.15975586311e-07	0.423,0.394,0.422	0.559,0.633,0.563	-0.172
ENSMUSG00000030007	Cct7	chr6	+	85459941	85460048	85461044	85461170	85459114	85459268	85461507	85461560	3961,3462,3754	3257,2822,3281	3513,3097,2083	1772,1524,1211	232	251	6.22265245403e-07	0.568,0.57,0.553	0.682,0.687,0.65	-0.109
ENSMUSG00000023940	Sgol1	chr17	-	53687710	53687858	53687989	53688120	53687083	53687280	53689210	53689333	94,68,73	277,279,324	144,99,51	220,194,108	256	273	6.29080985401e-07	0.266,0.206,0.194	0.411,0.352,0.335	-0.144
ENSMUSG00000039671	Zmynd8	chr2	-	165846020	165846164	165851999	165852148	165842763	165842877	165875704	165875775	173,129,162	327,253,330	293,275,263	307,303,180	274	269	6.29080985401e-07	0.342,0.334,0.325	0.484,0.471,0.589	-0.181
ENSMUSG00000010110	Stx5a	chr19	+	8749665	8749772	8749905	8750027	8748806	8748888	8754908	8756069	529,500,513	617,601,565	1123,892,780	789,592,550	232	247	6.32273672356e-07	0.477,0.47,0.492	0.602,0.616,0.602	-0.127
ENSMUSG00000037544	Dlgap5	chr14	-	47389411	47389458	47390442	47390662	47387778	47388123	47391721	47391779	311,215,244	158,146,184	149,158,177	206,168,246	345	172	6.62700421694e-07	0.495,0.423,0.398	0.265,0.319,0.264	0.156
ENSMUSG00000047045	Tmem164	chrX	+	142805989	142806068	142832500	142832601	142770966	142771033	142834184	142834393	255,251,225	420,420,449	177,158,64	612,470,212	204	226	6.65000378835e-07	0.402,0.398,0.357	0.243,0.271,0.251	0.131
ENSMUSG00000032030	Cul5	chr9	-	53622781	53622943	53623634	53623810	53621857	53621976	53624157	53624281	259,186,214	432,346,409	194,129,116	550,516,373	301	287	6.6858935417e-07	0.364,0.339,0.333	0.252,0.192,0.229	0.121
ENSMUSG00000045410	Akr1e1	chr13	-	4602680	4602797	4607390	4607558	4601217	4601295	4609084	4609174	252,170,222	395,255,286	375,322,243	311,274,173	293	242	6.99693111147e-07	0.345,0.355,0.391	0.499,0.493,0.537	-0.146
ENSMUSG00000032512	Wdr48	chr9	+	119919648	119919754	119920556	119920644	119918461	119918557	119922617	119922694	447,362,466	291,238,256	424,282,197	394,372,280	231	213	6.99693111147e-07	0.586,0.584,0.627	0.498,0.411,0.393	0.165
ENSMUSG00000029823	Luc7l2	chr6	+	38570509	38570604	38585040	38585139	38551464	38551908	38589175	38589286	325,262,338	868,672,777	439,561,245	643,550,375	220	224	7.02053400448e-07	0.276,0.284,0.307	0.41,0.509,0.399	-0.15
ENSMUSG00000021796	Bmpr1a	chr14	-	34429655	34429800	34434378	34434478	34424945	34425138	34434637	34434734	693,538,554	898,791,832	531,458,135	1342,1051,318	225	270	7.09663006618e-07	0.481,0.449,0.444	0.322,0.343,0.338	0.124
ENSMUSG00000024135	Srbd1	chr17	-	85988324	85988509	86000320	86000473	85984664	85985483	86001430	86001607	242,204,256	262,224,278	328,247,252	192,133,162	278	310	7.11261413712e-07	0.507,0.504,0.507	0.656,0.674,0.634	-0.149
ENSMUSG00000027752	Exosc8	chr3	-	54731980	54732026	54732111	54732217	54731074	54731171	54732699	54732745	775,665,791	212,238,227	822,584,586	139,97,97	231	171	7.1321452847e-07	0.73,0.674,0.721	0.814,0.817,0.817	-0.108
ENSMUSG00000037572	Wdhd1	chr14	-	47261339	47261581	47263438	47263623	47258522	47258658	47265673	47265858	386,355,329	232,257,214	415,417,248	152,112,109	310	367	7.18503839236e-07	0.663,0.621,0.645	0.764,0.815,0.729	-0.126
ENSMUSG00000025423	Pias2	chr18	+	77097248	77097723	77105804	77105889	77065207	77065419	77119911	77119962	196,120,151	217,172,179	237,194,150	148,138,74	600	210	7.20992829937e-07	0.24,0.196,0.228	0.359,0.33,0.415	-0.147
ENSMUSG00000022702	Hira	chr16	+	18925647	18925863	18927437	18927523	18922853	18922959	18932867	18933062	502,422,513	349,333,354	347,270,185	408,394,219	341	211	7.2129945031e-07	0.471,0.44,0.473	0.345,0.298,0.343	0.133
ENSMUSG00000026153	Fam135a	chr1	-	24057365	24057456	24067898	24067978	24057203	24057274	24085410	24085526	119,106,100	96,93,71	233,223,64	77,69,31	205	216	7.26704452428e-07	0.566,0.546,0.597	0.761,0.773,0.685	-0.17
ENSMUSG00000053646	Plxnb1	chr9	+	109104733	109105408	109105590	109105713	109104222	109104331	109105915	109106038	211,218,191	223,188,161	256,222,86	127,90,43	800	248	7.75464847055e-07	0.227,0.264,0.269	0.385,0.433,0.383	-0.147
ENSMUSG00000019214	Chtf18	chr17	-	25723642	25723766	25724002	25724100	25723402	25723551	25724528	25724738	202,165,202	145,106,163	128,112,103	167,170,154	223	249	8.03633732309e-07	0.609,0.635,0.58	0.461,0.424,0.428	0.17
ENSMUSG00000025495	Ptdss2	chr7	+	141143092	141143175	141154352	141154467	141135308	141135410	141154556	141154702	228,169,214	395,365,392	325,337,239	359,309,283	208	240	8.04523351438e-07	0.4,0.348,0.386	0.511,0.557,0.494	-0.143
ENSMUSG00000021218	Gdi2	chr13	+	3548862	3548970	3554411	3554546	3538074	3538343	3556313	3556512	1794,1283,1610	3565,3064,3714	1953,1832,1364	3084,2626,1611	233	260	8.46884446953e-07	0.36,0.318,0.326	0.414,0.438,0.486	-0.111
ENSMUSG00000002319	Ipo4	chr14	-	55629977	55630089	55630294	55630415	55629748	55629867	55630597	55630660	359,239,342	372,287,385	221,192,163	400,347,396	246	237	8.46884446953e-07	0.482,0.445,0.461	0.347,0.348,0.284	0.136
ENSMUSG00000021458	2010111I01Rik	chr13	+	63282141	63282258	63296857	63296944	63240256	63240331	63298711	63298856	227,216,249	371,370,410	271,200,163	775,581,511	242	212	8.49351896471e-07	0.349,0.338,0.347	0.234,0.232,0.218	0.117
ENSMUSG00000040028	Elavl1	chr8	-	4301684	4301838	4304926	4305030	4295335	4295561	4311598	4311786	1036,847,914	1144,956,936	608,467,333	1077,815,623	229	279	8.64260770499e-07	0.525,0.519,0.543	0.408,0.411,0.394	0.125
ENSMUSG00000024997	Prdx3	chr19	-	60865165	60865331	60867515	60867619	60864050	60864719	60870003	60870139	703,543,614	975,791,892	545,433,417	1222,1153,932	229	291	8.82706710448e-07	0.478,0.466,0.467	0.362,0.323,0.362	0.121
ENSMUSG00000018583	G3bp1	chr11	+	55485625	55485738	55487478	55487560	55469684	55469801	55489018	55489192	2172,1585,1999	1148,916,1122	3281,2867,1710	1122,1022,572	238	207	8.83073412879e-07	0.622,0.601,0.608	0.718,0.709,0.722	-0.106
ENSMUSG00000034377	Tulp4	chr17	+	6206890	6207057	6213383	6213608	6201699	6201834	6214634	6214869	154,160,138	240,220,263	183,111,33	473,407,118	292	350	8.84494521911e-07	0.435,0.466,0.386	0.317,0.246,0.251	0.158
ENSMUSG00000006740	Kif5b	chr18	-	6213392	6213454	6213969	6214087	6213186	6213296	6214511	6214540	636,553,616	468,443,441	504,465,198	683,530,272	243	187	8.90269748405e-07	0.511,0.49,0.518	0.362,0.403,0.359	0.132
ENSMUSG00000022814	Umps	chr16	-	33959052	33959167	33960176	33960352	33954793	33956935	33961568	33962240	831,708,818	1033,851,1041	557,427,425	1012,1000,859	301	240	8.95232782393e-07	0.391,0.399,0.385	0.305,0.254,0.283	0.111
ENSMUSG00000024247	Pkdcc	chr17	+	83221789	83221869	83222125	83222230	83220965	83221237	83223782	83223956	1198,1024,1047	1439,1291,1296	317,592,380	255,401,280	205	230	8.96328728351e-07	0.483,0.471,0.475	0.582,0.624,0.604	-0.127
ENSMUSG00000049439	Cyp20a1	chr1	+	60352120	60352170	60354513	60354656	60343322	60343457	60363189	60363357	47,25,36	120,78,102	51,68,45	61,66,51	175	268	9.28489412981e-07	0.375,0.329,0.351	0.561,0.612,0.575	-0.231
ENSMUSG00000034412	Tbc1d10a	chr11	+	4209925	4210033	4212140	4212247	4205756	4205856	4212784	4212899	141,118,143	134,117,114	236,249,189	110,120,76	233	232	9.29081953076e-07	0.512,0.501,0.555	0.681,0.674,0.712	-0.166
ENSMUSG00000032737	Inppl1	chr7	-	101826192	101826271	101826505	101826661	101825960	101826101	101826753	101826841	499,433,414	453,369,386	445,371,288	625,559,496	281	204	9.37368535818e-07	0.444,0.46,0.438	0.341,0.325,0.297	0.126
ENSMUSG00000030733	Sh2b1	chr7	-	126467949	126468049	126468419	126468641	126466998	126467773	126468755	126468967	478,427,451	399,322,370	458,394,389	624,533,544	347	225	9.45398654209e-07	0.437,0.462,0.441	0.322,0.324,0.317	0.126
ENSMUSG00000017843	Ppp2r5c	chr12	+	110522490	110522690	110544074	110544185	110485738	110485952	110545594	110545687	435,352,446	521,489,496	295,328,250	650,563,614	325	236	9.78270190476e-07	0.377,0.343,0.395	0.248,0.297,0.228	0.114
ENSMUSG00000024194	Cuta	chr17	-	26938571	26938617	26938726	26938786	26938417	26938467	26938883	26939092	585,457,520	191,187,203	508,404,476	114,97,64	185	171	9.98639448926e-07	0.739,0.693,0.703	0.805,0.794,0.873	-0.112
ENSMUSG00000037286	Stag1	chr9	+	100908636	100908717	100928022	100928115	100891048	100891136	100929840	100930015	317,244,295	381,328,345	214,175,100	447,420,219	206	218	1.0031682031e-06	0.468,0.44,0.475	0.336,0.306,0.326	0.138
ENSMUSG00000021051	Ppp2r5e	chr12	-	75485131	75485224	75493413	75493515	75469731	75469862	75515601	75515798	365,385,357	281,250,255	584,544,294	277,157,112	227	218	1.00399754672e-06	0.555,0.597,0.573	0.669,0.769,0.716	-0.143
ENSMUSG00000054400	Cklf	chr8	+	104261473	104261569	104262167	104262281	104257284	104257443	104263270	104263447	120,102,132	15,8,20	105,63,51	29,32,31	221	239	1.02418253173e-06	0.896,0.932,0.877	0.797,0.68,0.64	0.196
ENSMUSG00000020571	Pdia6	chr12	+	17273944	17274002	17274383	17274510	17270395	17270537	17277197	17277304	1666,1341,1342	2905,2452,2276	1939,1553,1161	4602,4763,3477	183	252	1.04818716742e-06	0.441,0.43,0.448	0.367,0.31,0.315	0.109
ENSMUSG00000025157	Zdhhc16	chr19	+	41938363	41938452	41940649	41940735	41938022	41938217	41941515	41941639	385,339,382	349,296,376	485,469,323	266,211,191	214	211	1.05344262148e-06	0.521,0.53,0.5	0.643,0.687,0.625	-0.135
ENSMUSG00000005204	Senp3	chr11	-	69677089	69677167	69677972	69678020	69674468	69674606	69678136	69678284	336,300,353	828,770,882	251,244,217	1088,1089,879	173	203	1.05429086957e-06	0.323,0.314,0.32	0.213,0.208,0.225	0.104
ENSMUSG00000020128	Vps54	chr11	+	21271703	21271738	21274997	21275129	21268784	21268863	21277674	21278060	36,46,39	200,155,163	20,20,5	258,221,77	160	257	1.06225931292e-06	0.224,0.323,0.278	0.111,0.127,0.094	0.164
ENSMUSG00000003233	Dvl3	chr16	+	20526266	20526416	20526948	20527080	20526088	20526156	20527251	20527419	452,361,420	476,370,427	641,613,368	417,310,246	275	257	1.07665567833e-06	0.47,0.477,0.479	0.59,0.649,0.583	-0.132
ENSMUSG00000021144	Mta1	chr12	+	113126774	113126877	113127614	113127714	113123116	113123234	113128031	113128220	1080,1016,1111	937,792,789	728,626,439	879,841,576	228	225	1.09770513061e-06	0.532,0.559,0.582	0.45,0.423,0.429	0.124
ENSMUSG00000020700	Map3k3	chr11	+	106150269	106150418	106152216	106152394	106149481	106149673	106153965	106155446	342,280,349	354,252,375	269,231,128	449,413,248	274	303	1.10069874522e-06	0.517,0.551,0.507	0.399,0.382,0.363	0.144
ENSMUSG00000056851	Pcbp2	chr15	+	102485947	102486040	102487087	102487129	102484165	102484240	102488204	102488277	3343,2980,3256	3466,3150,3327	3600,3306,2798	2365,2147,1871	218	167	1.13162043926e-06	0.425,0.42,0.428	0.538,0.541,0.534	-0.113
ENSMUSG00000038290	Smg6	chr11	+	75053761	75053963	75139192	75139369	75041867	75042036	75142756	75142903	225,196,191	239,217,262	206,158,155	442,349,321	327	302	1.14277119778e-06	0.465,0.455,0.402	0.301,0.295,0.308	0.139
ENSMUSG00000037443	Cep85	chr4	-	134154262	134154396	134155676	134156371	134153808	134153926	134167288	134167441	105,74,86	74,94,95	174,181,68	78,61,32	820	259	1.15793042162e-06	0.309,0.199,0.222	0.413,0.484,0.402	-0.19
ENSMUSG00000034377	Tulp4	chr17	+	6201699	6201834	6206890	6207057	6198671	6198852	6213383	6213608	277,213,202	209,155,172	438,338,105	178,141,41	260	292	1.15793042162e-06	0.598,0.607,0.569	0.734,0.729,0.742	-0.144
ENSMUSG00000004415	Col26a1	chr5	-	136765301	136765363	136836653	136836751	136757631	136757788	136847483	136847606	1382,1187,1254	1672,1377,1391	3135,2507,2037	5495,4881,3730	223	187	1.15793042162e-06	0.409,0.42,0.431	0.324,0.301,0.314	0.107
ENSMUSG00000034349	Smc4	chr3	+	69029400	69029527	69030242	69030432	69028444	69028597	69031407	69031552	1252,1150,1189	1343,1039,1249	1069,897,648	1597,1519,1556	252	315	1.17111615172e-06	0.538,0.58,0.543	0.456,0.425,0.342	0.146
ENSMUSG00000002107	Celf2	chr2	-	6664114	6664197	6721416	6721613	6624670	6624719	6962378	6962414	13,9,13	55,45,38	29,48,20	41,32,16	322	208	1.18393511731e-06	0.132,0.114,0.181	0.314,0.492,0.447	-0.275
ENSMUSG00000033808	Tmem87a	chr2	-	120362878	120362940	120363361	120363435	120360038	120360094	120369243	120369347	134,100,87	58,37,49	93,89,90	104,90,91	199	187	1.18755805711e-06	0.685,0.717,0.625	0.457,0.482,0.482	0.202
ENSMUSG00000028136	Snx27	chr3	-	94531196	94531389	94561768	94562000	94528911	94528976	94582244	94582549	115,102,97	274,259,242	162,121,66	194,144,92	357	318	1.23899546075e-06	0.272,0.26,0.263	0.427,0.428,0.39	-0.15
ENSMUSG00000079614	Seh1l	chr18	+	67779204	67779255	67783914	67784061	67774875	67775120	67784886	67785098	357,332,413	857,811,884	527,418,203	685,615,273	176	272	1.27498104688e-06	0.392,0.388,0.419	0.543,0.512,0.535	-0.13
ENSMUSG00000019188	H13	chr2	+	152686097	152686186	152688662	152688748	152681050	152681133	152688836	152688962	526,391,462	666,520,577	826,762,772	683,588,553	214	211	1.27542466355e-06	0.438,0.426,0.441	0.544,0.561,0.579	-0.126
ENSMUSG00000020361	Hspa4	chr11	-	53268489	53268585	53269687	53269869	53266965	53267118	53270945	53271079	2100,1787,2052	1695,1487,1615	1901,1524,1293	2132,2204,1692	307	221	1.28274369781e-06	0.471,0.464,0.478	0.391,0.332,0.355	0.112
ENSMUSG00000037669	Ldah	chr12	+	8227219	8227363	8238442	8238615	8220599	8220755	8268363	8268598	284,262,277	394,324,395	283,287,152	648,660,383	269	298	1.31478332947e-06	0.444,0.473,0.437	0.326,0.325,0.305	0.133
ENSMUSG00000022471	Xrcc6	chr15	+	82017109	82017198	82018980	82019093	82016368	82016475	82022444	82022583	106,64,113	347,286,351	170,119,111	270,217,236	214	238	1.32058158969e-06	0.254,0.199,0.264	0.412,0.379,0.343	-0.139
ENSMUSG00000037669	Ldah	chr12	+	8268363	8268598	8275807	8275890	8238442	8238615	8283899	8285758	384,320,377	230,181,248	635,651,370	219,212,133	360	208	1.32087352386e-06	0.491,0.505,0.468	0.626,0.64,0.616	-0.139
ENSMUSG00000029661	Col1a2	chr6	+	4529067	4529121	4530171	4530225	4528305	4528413	4530956	4531010	1346,997,1063	901,693,635	2441,2604,2180	1028,1014,886	179	179	1.3576236307e-06	0.599,0.59,0.626	0.704,0.72,0.711	-0.107
ENSMUSG00000026039	Sgol2a	chr1	+	57999963	58000139	58001217	58001295	57998095	57998221	58002893	58002979	164,137,148	83,74,62	291,251,163	70,55,34	301	203	1.36357968989e-06	0.571,0.555,0.617	0.737,0.755,0.764	-0.171
ENSMUSG00000021645	Smn1	chr13	+	100132355	100132466	100135688	100135739	100131079	100131175	100137380	100137690	199,165,167	278,230,253	289,203,268	195,188,206	236	176	1.3670013327e-06	0.348,0.349,0.33	0.525,0.446,0.492	-0.145
ENSMUSG00000036817	Sun1	chr5	+	139230772	139230838	139231126	139231237	139229752	139229944	139233470	139233569	70,50,79	152,128,170	171,112,92	145,147,83	191	236	1.37097084861e-06	0.363,0.326,0.365	0.593,0.485,0.578	-0.201
ENSMUSG00000022185	Acin1	chr14	-	54644447	54644555	54644683	54644791	54644254	54644265	54645210	54645356	1496,1303,1463	811,700,808	1279,967,1129	1116,922,917	233	233	1.37896580404e-06	0.648,0.651,0.644	0.534,0.512,0.552	0.115
ENSMUSG00000037788	Vopp1	chr6	-	57774710	57774788	57789976	57790035	57758346	57762571	57824926	57825154	92,73,101	229,216,233	164,126,112	165,164,65	184	203	1.38015533568e-06	0.307,0.272,0.324	0.523,0.459,0.655	-0.245
ENSMUSG00000034371	Tkfc	chr19	-	10599031	10599213	10599307	10599418	10597309	10597388	10600570	10600760	179,171,230	200,181,234	115,88,59	197,222,153	236	307	1.39414948262e-06	0.538,0.551,0.561	0.432,0.34,0.334	0.181
ENSMUSG00000037149	Ddx1	chr12	-	13244967	13244997	13245685	13245749	13243859	13243956	13246025	13246077	524,430,449	195,184,207	608,497,274	140,124,53	189	155	1.39637202681e-06	0.688,0.657,0.64	0.781,0.767,0.809	-0.124
ENSMUSG00000016918	Sulf1	chr1	+	12728593	12728688	12786467	12786698	12692531	12692684	12796765	12797005	236,158,183	386,274,303	272,229,98	785,719,289	220	356	1.47127248901e-06	0.497,0.483,0.494	0.359,0.34,0.354	0.14
ENSMUSG00000022607	Ptk2	chr15	-	73231854	73231992	73236151	73236238	73229860	73229992	73242365	73242477	579,463,486	778,583,705	722,685,479	612,491,426	212	263	1.48468102136e-06	0.48,0.496,0.461	0.594,0.634,0.582	-0.124
ENSMUSG00000093456	Gm20662	chr9	+	108031998	108032209	108040904	108041086	108024102	108024450	108044724	108044900	307,278,325	361,277,334	417,427,185	274,214,125	336	307	1.50365874547e-06	0.437,0.478,0.471	0.582,0.646,0.575	-0.139
ENSMUSG00000005501	Usp40	chr1	-	87983753	87983835	87985901	87986199	87982008	87982180	87988884	87988992	320,244,234	135,110,111	378,371,200	85,67,55	423	207	1.52791837184e-06	0.537,0.52,0.508	0.685,0.73,0.64	-0.163
ENSMUSG00000038696	Mapkap1	chr2	+	34444257	34444406	34497700	34497873	34435132	34435222	34518672	34518849	436,376,382	544,487,449	595,555,311	453,362,246	274	298	1.53815752805e-06	0.466,0.456,0.481	0.588,0.625,0.579	-0.13
ENSMUSG00000003824	Syce2	chr8	+	84872719	84872832	84885934	84886123	84872110	84872253	84887134	84888221	127,121,145	810,724,844	191,217,216	766,773,594	238	314	1.56571061454e-06	0.171,0.181,0.185	0.248,0.27,0.324	-0.102
ENSMUSG00000036707	Cab39	chr1	+	85837285	85837404	85842197	85842366	85835322	85835487	85844592	85844652	510,441,488	539,435,550	856,691,477	593,444,263	244	294	1.56792839289e-06	0.533,0.55,0.517	0.635,0.652,0.686	-0.124
ENSMUSG00000004069	Dnaja3	chr16	+	4693211	4693412	4694363	4694516	4689980	4690064	4696388	4696536	347,326,289	338,294,333	278,247,151	458,391,325	326	278	1.57889410912e-06	0.467,0.486,0.425	0.341,0.35,0.284	0.134
ENSMUSG00000010277	2610507B11Rik	chr11	+	78279708	78279915	78283058	78283158	78279046	78279204	78284099	78284282	526,482,462	471,439,400	490,341,235	654,502,420	332	225	1.59699074534e-06	0.431,0.427,0.439	0.337,0.315,0.275	0.123
ENSMUSG00000018736	Ndel1	chr11	-	68839870	68840007	68842019	68842168	68836181	68836323	68843820	68843974	369,348,344	359,274,308	763,733,450	419,340,244	274	262	1.64641493672e-06	0.496,0.548,0.516	0.635,0.673,0.638	-0.129
ENSMUSG00000032431	Crtap	chr9	-	114379909	114380055	114381585	114381714	114378039	114378123	114384695	114384867	580,473,428	656,684,618	827,951,887	739,649,771	254	271	1.64641493672e-06	0.485,0.425,0.425	0.544,0.61,0.551	-0.123
ENSMUSG00000000563	Atp5f1	chr3	-	105951590	105951716	105955895	105956041	105943686	105943866	105958861	105958898	3992,3353,4127	4558,3852,4150	3288,2909,1817	4983,4700,3753	271	251	1.65845205093e-06	0.448,0.446,0.479	0.379,0.364,0.31	0.107
ENSMUSG00000055320	Tead1	chr7	+	112841887	112841950	112842039	112842102	112839415	112839480	112856052	112856064	2,0,0	87,74,66	7,8,1	56,34,6	188	188	1.69193117399e-06	0.022,0.0,0.0	0.111,0.19,0.143	-0.141
ENSMUSG00000002660	Clpp	chr17	+	56991293	56991390	56992825	56993013	56990605	56990677	56993447	56993553	379,357,338	950,854,884	342,235,256	1139,1171,1212	222	313	1.72291591121e-06	0.36,0.371,0.35	0.297,0.221,0.229	0.111
ENSMUSG00000030733	Sh2b1	chr7	-	126467949	126468049	126468472	126468641	126466998	126467773	126468755	126468967	486,428,467	399,322,370	470,401,409	624,533,544	294	225	1.72611917507e-06	0.482,0.504,0.491	0.366,0.365,0.365	0.127
ENSMUSG00000027665	Pik3ca	chr3	+	32459861	32460032	32461479	32461597	32456092	32456171	32461696	32461848	271,287,265	306,274,289	301,207,127	506,382,380	296	243	1.76671040166e-06	0.421,0.462,0.429	0.328,0.308,0.215	0.154
ENSMUSG00000047766	Lrrc49	chr9	-	60615093	60615177	60621568	60621716	60610257	60610421	60649479	60649541	308,269,337	161,154,181	368,324,201	111,81,63	273	209	1.76671040166e-06	0.594,0.572,0.588	0.717,0.754,0.71	-0.142
ENSMUSG00000052738	Suclg1	chr6	+	73256170	73256274	73260474	73260591	73248381	73248753	73263807	73264020	608,535,578	1228,1076,1194	981,818,910	1274,1157,925	229	242	1.79337788974e-06	0.343,0.344,0.338	0.449,0.428,0.51	-0.121
ENSMUSG00000007041	Clic1	chr17	+	35052780	35052906	35053032	35053139	35052434	35052544	35055226	35055408	2010,1546,1920	2136,1784,2069	2249,2047,1746	3553,3612,3215	251	232	1.82699699199e-06	0.465,0.445,0.462	0.369,0.344,0.334	0.108
ENSMUSG00000067873	Htatsf1	chrX	+	57064116	57064206	57065005	57065143	57059853	57059953	57065645	57067183	475,287,402	563,364,449	278,245,213	604,443,451	215	263	1.8619300519e-06	0.508,0.491,0.523	0.36,0.404,0.366	0.131
ENSMUSG00000025816	Sec61a2	chr2	-	5877854	5878008	5882580	5882690	5876840	5877001	5882817	5882949	423,273,312	342,265,268	726,644,351	385,304,182	235	279	1.8619300519e-06	0.595,0.55,0.58	0.691,0.716,0.696	-0.126
ENSMUSG00000058835	Abi1	chr2	-	22971082	22971259	22994522	22994690	22962400	22962501	23039948	23040219	316,273,326	427,395,443	348,273,163	718,727,404	293	302	1.86718116355e-06	0.433,0.416,0.431	0.333,0.279,0.294	0.125
ENSMUSG00000064090	Vrk2	chr11	-	26498916	26499049	26534210	26534303	26489772	26489893	26535536	26535642	146,126,105	183,139,154	192,136,116	113,88,79	218	258	1.88229028719e-06	0.486,0.518,0.447	0.668,0.647,0.635	-0.166
ENSMUSG00000058239	Usf2	chr7	-	30955105	30955193	30955289	30955440	30954743	30954802	30955799	30956000	418,357,454	717,603,734	678,525,616	688,605,496	276	213	1.93876943731e-06	0.31,0.314,0.323	0.432,0.401,0.489	-0.125
ENSMUSG00000042688	Mapk6	chr9	-	75393364	75393529	75395509	75395654	75390166	75390368	75397578	75398751	1036,922,960	1111,1013,1078	587,440,285	926,898,510	270	290	1.98425918423e-06	0.5,0.494,0.489	0.405,0.345,0.375	0.119
ENSMUSG00000038160	Atg5	chr10	+	44303566	44303729	44319459	44319554	44294595	44294674	44346956	44347074	397,325,431	210,197,175	282,215,184	248,208,275	288	220	1.99281715009e-06	0.591,0.558,0.653	0.465,0.441,0.338	0.186
ENSMUSG00000002249	Tead3	chr17	-	28335484	28335496	28340153	28340218	28334898	28335036	28341348	28341600	223,182,165	54,32,40	166,141,111	89,57,60	190	137	2.00138194499e-06	0.749,0.804,0.748	0.574,0.641,0.572	0.171
ENSMUSG00000022475	Hdac7	chr15	-	97799556	97799644	97800694	97800802	97798223	97798343	97802075	97802125	250,200,232	433,322,419	219,162,208	689,511,570	233	213	2.01587782782e-06	0.345,0.362,0.336	0.225,0.225,0.25	0.114
ENSMUSG00000005882	Uqcc1	chr2	-	155887108	155887217	155901297	155901355	155858111	155858189	155909352	155909425	46,34,35	173,171,190	24,24,14	268,277,201	183	234	2.08754604327e-06	0.254,0.203,0.191	0.103,0.1,0.082	0.121
ENSMUSG00000005610	Eif4g2	chr7	-	111077636	111077747	111078024	111078176	111077408	111077492	111078272	111078339	7777,6163,7998	8157,6841,7994	5521,4640,2213	8806,7884,3532	277	236	2.13950755489e-06	0.448,0.434,0.46	0.348,0.334,0.348	0.104
ENSMUSG00000022191	Drosha	chr15	+	12846067	12846209	12851795	12851876	12842457	12842531	12859372	12859459	617,530,610	488,410,441	499,341,244	539,514,321	267	206	2.15109543889e-06	0.494,0.499,0.516	0.417,0.339,0.37	0.128
ENSMUSG00000020585	Laptm4a	chr12	+	8934695	8934772	8934865	8934988	8931627	8931748	8935986	8936082	2699,2285,2356	4746,4035,4260	5770,5201,3983	6392,5811,4816	202	248	2.16300374792e-06	0.411,0.41,0.404	0.526,0.524,0.504	-0.11
ENSMUSG00000022329	Stk3	chr15	-	35008160	35008298	35072429	35072597	34999830	34999956	35073056	35073221	321,278,290	437,424,389	376,363,246	996,795,571	293	263	2.23317670313e-06	0.397,0.37,0.401	0.253,0.291,0.279	0.115
ENSMUSG00000028032	Papss1	chr3	+	131619020	131619289	131631585	131631815	131607327	131607463	131642963	131643671	655,532,596	788,587,691	589,534,331	1028,946,891	394	355	2.23317670313e-06	0.428,0.45,0.437	0.34,0.337,0.251	0.129
ENSMUSG00000032602	Slc25a20	chr9	+	108669765	108669858	108672418	108672546	108662097	108662332	108677583	108677674	251,191,258	251,190,195	374,384,276	212,158,151	218	253	2.24805315961e-06	0.537,0.538,0.606	0.672,0.738,0.68	-0.136
ENSMUSG00000037474	Dtl	chr1	-	191558060	191558134	191561424	191561537	191556783	191556887	191563110	191563176	385,306,407	282,260,261	446,394,187	187,141,90	238	199	2.25480101182e-06	0.533,0.496,0.566	0.666,0.7,0.635	-0.135
ENSMUSG00000037013	Ss18	chr18	-	14640955	14641123	14651022	14651244	14636495	14636618	14655026	14655180	568,521,529	166,125,132	627,483,267	270,225,136	347	293	2.26156155916e-06	0.743,0.779,0.772	0.662,0.644,0.624	0.121
ENSMUSG00000054199	Gon4l	chr3	+	88890812	88890957	88892517	88892668	88889670	88889839	88894441	88894558	156,118,109	125,102,102	107,97,54	162,172,115	270	276	2.28503085153e-06	0.561,0.542,0.522	0.403,0.366,0.324	0.177
ENSMUSG00000032216	Nedd4	chr9	+	72741627	72741687	72742652	72742760	72740167	72740228	72743539	72743636	3273,2938,3106	6956,6145,6921	4389,3890,2081	6056,5291,2938	185	233	2.29637968275e-06	0.372,0.376,0.361	0.477,0.481,0.471	-0.107
ENSMUSG00000021892	Sh3bp5	chr14	-	31411540	31411669	31434082	31434145	31387718	31387883	31435810	31436078	84,80,64	399,362,400	153,113,75	344,314,230	188	254	2.29637968275e-06	0.221,0.23,0.178	0.375,0.327,0.306	-0.126
ENSMUSG00000025968	Ndufs1	chr1	-	63170049	63170141	63170848	63170914	63169228	63169336	63176427	63176732	67,48,52	433,402,454	88,66,31	264,278,126	191	217	2.29637968275e-06	0.15,0.119,0.115	0.275,0.212,0.218	-0.107
ENSMUSG00000020869	Lrrc59	chr11	+	94638530	94638603	94641219	94641393	94634911	94635016	94643293	94645216	765,559,758	924,806,761	936,964,725	809,668,445	198	299	2.30159865194e-06	0.556,0.512,0.601	0.636,0.685,0.711	-0.121
ENSMUSG00000020849	Ywhae	chr11	+	75751880	75752080	75755573	75755680	75732868	75733091	75756816	75757023	9092,7125,8674	7451,6582,7067	10209,9427,8254	5396,5176,4757	325	232	2.30412344225e-06	0.466,0.436,0.467	0.575,0.565,0.553	-0.108
ENSMUSG00000020454	Eif4enif1	chr11	+	3236213	3236353	3239400	3239485	3235580	3235660	3240894	3241027	657,563,619	380,421,389	739,622,497	249,204,234	265	210	2.31230465623e-06	0.578,0.515,0.558	0.702,0.707,0.627	-0.128
ENSMUSG00000037570	Mcrs1	chr15	-	99249367	99249506	99250462	99250582	99248701	99248860	99251861	99251961	725,511,727	176,150,151	458,382,344	172,179,235	245	264	2.50306934503e-06	0.816,0.786,0.838	0.742,0.697,0.612	0.13
ENSMUSG00000031913	Vps4a	chr8	+	107036842	107036990	107038927	107038989	107036636	107036748	107039089	107039209	606,529,602	307,265,221	1014,978,603	323,227,140	273	187	2.53364713975e-06	0.575,0.578,0.651	0.683,0.747,0.747	-0.124
ENSMUSG00000027900	Dram2	chr3	+	106555163	106555308	106561748	106561816	106552155	106552280	106566044	106566184	187,161,162	96,102,95	303,247,158	75,63,57	270	193	2.56957173676e-06	0.582,0.53,0.549	0.743,0.737,0.665	-0.161
ENSMUSG00000061410	Zcchc14	chr8	-	121610116	121610226	121611325	121611397	121609079	121609315	121618634	121618708	122,113,103	339,312,288	138,85,44	630,533,239	197	235	2.58807880745e-06	0.3,0.302,0.299	0.207,0.16,0.18	0.118
ENSMUSG00000027618	Nfs1	chr2	-	156125280	156125370	156126318	156126402	156123638	156124327	156127010	156127092	108,117,132	94,78,110	154,123,107	52,41,46	209	215	2.60612250683e-06	0.542,0.607,0.552	0.753,0.755,0.705	-0.171
ENSMUSG00000028670	Lypla2	chr4	-	135970607	135970639	135970859	135970965	135970453	135970519	135972517	135972588	411,361,345	84,59,84	557,417,388	64,38,32	231	157	2.6383407741e-06	0.769,0.806,0.736	0.855,0.882,0.892	-0.106
ENSMUSG00000029469	Ift81	chr5	-	122594524	122594688	122600439	122600524	122593049	122593145	122602267	122602378	133,113,94	163,172,152	92,96,54	289,228,236	210	289	2.67292037037e-06	0.529,0.475,0.46	0.305,0.367,0.239	0.184
ENSMUSG00000051007	Pddc1	chr7	-	141410777	141410885	141410985	141411091	141409845	141409940	141411797	141411874	340,270,300	291,281,347	350,303,267	173,209,143	231	233	2.69550917142e-06	0.541,0.492,0.466	0.671,0.594,0.653	-0.14
ENSMUSG00000025060	Slk	chr19	+	47608904	47609069	47611574	47611623	47579677	47580343	47611901	47612051	111,112,139	90,92,77	174,116,56	245,237,73	290	174	2.7205521056e-06	0.425,0.422,0.52	0.299,0.227,0.315	0.175
ENSMUSG00000026927	Sdccag3	chr2	-	26385497	26386063	26386903	26387311	26385082	26385145	26387555	26387581	429,394,479	250,308,279	697,553,442	283,224,135	533	691	2.72555282523e-06	0.69,0.624,0.69	0.762,0.762,0.809	-0.11
ENSMUSG00000037236	Matr3	chr18	+	35579265	35579310	35581169	35581295	35578904	35579017	35581596	35581722	1170,968,1071	2061,1879,1989	964,803,496	2538,2242,1949	170	251	2.73313508984e-06	0.456,0.432,0.443	0.359,0.346,0.273	0.118
ENSMUSG00000027326	Casc5	chr2	+	119081509	119081625	119086559	119086650	119077897	119077996	119087475	119087592	151,140,167	160,125,119	263,188,185	118,78,80	241	216	2.73497668318e-06	0.458,0.501,0.557	0.666,0.684,0.675	-0.17
ENSMUSG00000015461	Atf6b	chr17	+	34647659	34647739	34648218	34648297	34647200	34647316	34648576	34648668	368,347,392	443,394,361	448,415,249	810,746,457	205	204	2.74205400408e-06	0.453,0.467,0.519	0.355,0.356,0.352	0.125
ENSMUSG00000026921	Egfl7	chr2	+	26589329	26589446	26590656	26590752	26589044	26589169	26590898	26590939	429,371,369	255,202,221	719,734,557	242,243,189	242	221	2.78140222535e-06	0.606,0.626,0.604	0.731,0.734,0.729	-0.119
ENSMUSG00000021067	Sav1	chr12	-	69969069	69969213	69975967	69976238	69965011	69966347	69984208	69984652	608,498,550	794,653,725	926,870,621	821,619,518	396	269	2.83053932778e-06	0.342,0.341,0.34	0.434,0.488,0.449	-0.116
ENSMUSG00000035064	Eef2k	chr7	+	120886585	120886787	120895183	120895308	120885809	120885937	120899367	120899546	254,207,238	274,189,250	292,234,180	474,431,347	327	250	2.84062440202e-06	0.415,0.456,0.421	0.32,0.293,0.284	0.132
ENSMUSG00000035351	Nup37	chr10	+	88174882	88174933	88177072	88177166	88174385	88174567	88178133	88178388	340,302,317	633,584,639	186,154,128	628,488,445	176	219	2.84062440202e-06	0.401,0.392,0.382	0.269,0.282,0.264	0.12
ENSMUSG00000061273	Mmgt1	chrX	-	56591077	56591181	56595389	56595442	56585511	56589303	56597784	56598069	93,67,87	186,144,149	134,117,40	140,96,36	178	229	2.93114192802e-06	0.391,0.374,0.429	0.552,0.611,0.588	-0.186
ENSMUSG00000029346	Srrd	chr5	-	112339896	112340123	112341095	112341136	112339718	112339817	112342874	112343018	15,14,21	207,200,226	2,1,5	184,174,147	166	352	2.95912932059e-06	0.133,0.129,0.165	0.023,0.012,0.067	0.108
ENSMUSG00000022255	Mtdh	chr15	+	34117879	34118110	34123667	34123766	34116310	34116376	34131163	34131288	751,665,654	793,598,634	611,588,248	1001,818,448	356	224	2.95912932059e-06	0.373,0.412,0.394	0.277,0.311,0.258	0.111
ENSMUSG00000019188	H13	chr2	+	152688662	152688748	152689843	152689901	152686097	152686186	152691792	152691876	438,389,442	289,231,223	380,320,355	356,368,328	211	183	3.03130896895e-06	0.568,0.594,0.632	0.481,0.43,0.484	0.133
ENSMUSG00000032410	Xrn1	chr9	+	95998215	95998347	95999413	95999576	95995099	95995203	96002134	96002248	60,66,77	96,76,91	123,104,46	79,48,26	257	288	3.04960819652e-06	0.412,0.493,0.487	0.636,0.708,0.665	-0.206
ENSMUSG00000012296	Tjap1	chr17	-	46261418	46261580	46262401	46262430	46261135	46261202	46263688	46263813	123,98,94	422,377,436	84,48,77	686,596,436	154	287	3.04960819652e-06	0.352,0.326,0.287	0.186,0.131,0.248	0.133
ENSMUSG00000021143	Pacs2	chr12	+	113061848	113061955	113062446	113062601	113061639	113061744	113063331	113063442	260,276,252	283,255,242	523,381,267	289,210,160	232	280	3.05668040822e-06	0.526,0.566,0.557	0.686,0.686,0.668	-0.13
ENSMUSG00000020716	Nf1	chr11	+	79564823	79564946	79565417	79565551	79559404	79559562	79565919	79566020	114,80,114	124,108,89	145,120,133	69,39,65	248	259	3.13833426758e-06	0.49,0.436,0.572	0.687,0.763,0.681	-0.211
ENSMUSG00000003531	Dgcr6	chr16	+	18069423	18069524	18070090	18070231	18066695	18066856	18070877	18071342	565,570,579	530,556,635	726,618,605	500,317,383	226	266	3.14360925976e-06	0.556,0.547,0.518	0.631,0.696,0.65	-0.119
ENSMUSG00000029681	Bcl7b	chr5	+	135177128	135177225	135179949	135180120	135171086	135171162	135180515	135180595	181,133,149	265,239,261	264,260,188	222,223,205	222	296	3.15303202394e-06	0.477,0.426,0.432	0.613,0.609,0.55	-0.146
ENSMUSG00000035293	G2e3	chr12	+	51363416	51363546	51365254	51365559	51363185	51363310	51367774	51367956	346,285,297	211,199,171	322,259,133	124,73,43	255	430	3.17473137289e-06	0.734,0.707,0.745	0.814,0.857,0.839	-0.108
ENSMUSG00000007850	Hnrnph1	chr11	+	50379820	50379964	50381458	50381597	50379467	50379623	50382536	50382715	6901,6235,6867	6083,5246,5641	6719,5526,2999	7359,7857,4563	269	264	3.22164594673e-06	0.527,0.538,0.544	0.473,0.408,0.392	0.112
ENSMUSG00000020074	Ccar1	chr10	-	62780440	62780634	62783233	62783266	62776848	62776963	62783882	62783927	155,173,159	722,685,667	344,318,141	838,775,363	158	319	3.24159482367e-06	0.302,0.338,0.325	0.453,0.453,0.44	-0.127
ENSMUSG00000109378	U2af1l4	chr7	+	30564081	30564131	30564202	30564301	30563929	30563996	30564473	30564607	93,83,87	347,304,358	67,44,47	453,377,382	175	224	3.26690266406e-06	0.255,0.259,0.237	0.159,0.13,0.136	0.109
ENSMUSG00000026349	Ccnt2	chr1	+	127795254	127795317	127797840	127797886	127793357	127793418	127799389	127799553	116,87,116	39,32,38	217,171,59	29,24,2	188	171	3.34810866274e-06	0.73,0.712,0.735	0.872,0.866,0.964	-0.175
ENSMUSG00000020903	Stx8	chr11	+	68020905	68020998	68109276	68109378	68011314	68011439	68203705	68203770	249,240,254	258,202,258	433,395,346	245,214,187	218	227	3.35060838307e-06	0.501,0.553,0.506	0.648,0.658,0.658	-0.135
ENSMUSG00000029833	Trim24	chr6	+	37960780	37960855	37964702	37964852	37958561	37958694	37965500	37965932	400,308,375	460,359,395	578,407,392	241,233,310	200	275	3.38091696452e-06	0.545,0.541,0.566	0.767,0.706,0.635	-0.152
ENSMUSG00000025745	Hadha	chr5	-	30132239	30132296	30134057	30134176	30129820	30129930	30134978	30135101	1109,879,910	395,306,344	1056,1009,664	566,575,510	244	182	3.4430560112e-06	0.677,0.682,0.664	0.582,0.567,0.493	0.127
ENSMUSG00000020385	Clk4	chr11	+	51268164	51268231	51270536	51270595	51267170	51267331	51271799	51272022	31,33,23	108,72,96	90,107,68	129,125,58	192	184	3.460493486e-06	0.216,0.305,0.187	0.401,0.451,0.529	-0.224
ENSMUSG00000021868	Ppif	chr14	+	25695472	25695503	25697572	25697669	25694169	25694423	25698265	25698341	45,33,59	213,176,216	51,41,63	108,80,77	156	222	3.47272120825e-06	0.231,0.211,0.28	0.402,0.422,0.538	-0.213
ENSMUSG00000028975	Pex14	chr4	-	148970549	148970635	148984036	148984165	148967523	148967626	149041720	149041805	271,222,293	198,183,188	395,417,326	186,135,137	254	211	3.58201739168e-06	0.532,0.502,0.564	0.638,0.72,0.664	-0.141
ENSMUSG00000034194	R3hcc1	chr14	-	69698583	69698679	69699959	69700030	69697306	69697602	69703953	69704126	403,333,318	466,410,444	241,235,259	509,515,534	196	221	3.6320641429e-06	0.494,0.478,0.447	0.348,0.34,0.354	0.126
ENSMUSG00000020225	Tmbim4	chr10	+	120215540	120215649	120217503	120217609	120208749	120208942	120220750	120220784	174,137,153	192,199,222	220,182,196	150,138,138	234	231	3.65874182769e-06	0.472,0.405,0.405	0.591,0.566,0.584	-0.153
ENSMUSG00000026020	Nop58	chr1	+	59700884	59700949	59702812	59702947	59698322	59698459	59704062	59704209	959,758,920	1309,1239,1274	1168,998,797	1075,924,721	190	260	3.68350027068e-06	0.501,0.456,0.497	0.598,0.596,0.602	-0.114
ENSMUSG00000027323	Rad51	chr2	+	119131503	119131617	119134073	119134203	119127062	119127157	119134386	119134508	594,558,587	588,526,573	629,468,373	363,314,188	239	255	3.73505059652e-06	0.519,0.531,0.522	0.649,0.614,0.679	-0.123
ENSMUSG00000026753	Ppp6c	chr2	-	39204832	39204974	39206651	39206717	39200041	39200121	39210957	39211053	214,182,186	512,505,513	294,220,152	438,352,219	191	267	3.74375278757e-06	0.369,0.335,0.336	0.484,0.466,0.492	-0.134
ENSMUSG00000027288	Zfp106	chr2	-	120513616	120513688	120514142	120514262	120512702	120512774	120515441	120515504	539,453,452	236,226,219	494,378,307	119,112,80	245	197	3.7703386447e-06	0.647,0.617,0.624	0.769,0.731,0.755	-0.122
ENSMUSG00000030166	Rad52	chr6	+	119913898	119913992	119914169	119914237	119913001	119913103	119915233	119915352	54,54,47	76,54,71	49,36,25	151,108,98	219	193	3.79534118083e-06	0.385,0.468,0.368	0.222,0.227,0.184	0.196
ENSMUSG00000038806	Sde2	chr1	+	180855802	180855920	180858122	180858234	180851126	180851292	180859900	180860070	273,216,264	264,208,191	404,378,281	207,199,120	243	237	3.79936257928e-06	0.502,0.503,0.574	0.656,0.649,0.695	-0.14
ENSMUSG00000035168	Tanc1	chr2	+	59646768	59646872	59699347	59699427	59612041	59612196	59724660	59724849	44,37,63	99,60,70	108,91,59	55,63,28	229	205	3.85130652123e-06	0.285,0.356,0.446	0.637,0.564,0.654	-0.256
ENSMUSG00000003813	Rad23a	chr8	-	84837688	84837767	84838006	84838134	84837459	84837590	84838272	84838328	373,338,366	141,125,133	328,297,203	199,185,164	253	204	3.89569292839e-06	0.681,0.686,0.689	0.571,0.564,0.5	0.14
ENSMUSG00000062762	Ei24	chr9	-	36788192	36788253	36789779	36789925	36786482	36786549	36793239	36793349	682,540,617	365,343,359	837,729,449	317,239,149	271	186	3.89747133698e-06	0.562,0.519,0.541	0.644,0.677,0.674	-0.124
ENSMUSG00000022246	Rai14	chr15	-	10599719	10599784	10610004	10610093	10595834	10595892	10633135	10633266	522,450,504	408,345,365	649,552,273	846,718,308	214	190	3.96210045899e-06	0.532,0.537,0.551	0.405,0.406,0.44	0.123
ENSMUSG00000028986	Klhl7	chr5	+	24127979	24128104	24134963	24135139	24127668	24127762	24138305	24138480	479,432,436	452,379,415	195,187,91	306,302,152	250	301	3.96541426671e-06	0.561,0.578,0.558	0.434,0.427,0.419	0.139
ENSMUSG00000040661	Rad54l2	chr9	-	106704064	106704270	106705767	106705867	106703491	106703664	106708214	106708333	193,165,174	204,171,163	254,173,53	99,90,36	225	331	3.97918997621e-06	0.582,0.587,0.611	0.791,0.739,0.684	-0.145
ENSMUSG00000028719	Cmpk1	chr4	-	114963355	114963432	114964882	114965035	114963064	114963161	114969217	114969364	863,644,742	863,689,820	879,754,615	1377,1203,1184	278	202	3.98190520694e-06	0.421,0.404,0.397	0.317,0.313,0.274	0.106
ENSMUSG00000042446	Zmym4	chr4	-	126870182	126870294	126877628	126877780	126868716	126868965	126882214	126882310	414,342,366	361,300,315	253,211,187	346,319,304	277	237	4.02250328351e-06	0.495,0.494,0.499	0.385,0.361,0.345	0.132
ENSMUSG00000029670	Ing3	chr6	+	21950037	21950109	21953762	21953828	21949648	21949793	21965733	21965830	109,76,77	132,87,118	153,136,120	102,89,67	197	191	4.1538590789e-06	0.445,0.459,0.388	0.593,0.597,0.635	-0.178
ENSMUSG00000037916	Ndufv1	chr19	-	4009343	4009533	4009825	4010009	4008593	4008806	4011101	4011272	1250,1106,1203	1012,824,868	1521,1366,1136	644,619,649	309	315	4.17472115597e-06	0.557,0.578,0.586	0.707,0.692,0.641	-0.106
ENSMUSG00000042410	Agps	chr2	+	75857016	75857088	75858898	75858978	75854530	75854605	75861933	75862014	184,182,195	275,215,291	160,138,25	406,328,89	197	205	4.21774644338e-06	0.41,0.468,0.411	0.291,0.305,0.226	0.156
ENSMUSG00000028163	Nfkb1	chr3	-	135655499	135655598	135659027	135659065	135626594	135626743	135662914	135662993	44,52,44	162,157,159	178,159,72	272,251,149	163	224	4.22603163941e-06	0.272,0.313,0.276	0.473,0.465,0.399	-0.159
ENSMUSG00000023971	Rrp36	chr17	-	46670110	46670185	46672335	46672440	46669904	46670022	46672524	46672591	310,283,316	159,175,168	468,441,419	146,118,147	230	200	4.27779450143e-06	0.629,0.584,0.621	0.736,0.765,0.713	-0.127
ENSMUSG00000029029	Wrap73	chr4	+	154154534	154154640	154155240	154155366	154152792	154152870	154156100	154156292	263,226,241	310,252,310	271,219,222	187,141,151	231	251	4.38396346876e-06	0.48,0.494,0.458	0.612,0.628,0.615	-0.141
ENSMUSG00000042508	Dmtf1	chr5	-	9137125	9137240	9140385	9140480	9136065	9136142	9148899	9149022	230,223,289	261,260,293	311,257,108	547,493,314	220	240	4.39582936331e-06	0.49,0.483,0.518	0.383,0.363,0.273	0.157
ENSMUSG00000019699	Akt3	chr1	-	177078773	177078842	177080200	177080266	177067210	177067333	177096966	177097098	155,146,152	129,104,133	210,190,65	89,69,27	191	194	4.40158420019e-06	0.55,0.588,0.537	0.706,0.737,0.71	-0.159
ENSMUSG00000064080	Fbln2	chr6	+	91263338	91263473	91264698	91264836	91257724	91257826	91265717	91265861	709,480,561	586,448,487	2007,1712,1679	1136,921,896	260	263	4.43794906225e-06	0.55,0.52,0.538	0.641,0.653,0.655	-0.114
ENSMUSG00000013629	Cad	chr5	+	31076673	31076886	31077092	31077218	31076217	31076292	31077350	31077506	267,201,200	465,375,407	94,93,124	318,305,419	338	251	4.43794906225e-06	0.299,0.285,0.267	0.18,0.185,0.18	0.102
ENSMUSG00000014077	Chp1	chr2	+	119571767	119571895	119580694	119580756	119566604	119566730	119584529	119584652	222,184,182	284,216,261	329,268,156	255,187,107	253	187	4.63090132041e-06	0.366,0.386,0.34	0.488,0.514,0.519	-0.143
ENSMUSG00000002660	Clpp	chr17	+	56990605	56990677	56992825	56993013	56990263	56990513	56993447	56993553	399,349,359	950,856,883	319,300,267	1139,1170,1212	197	313	4.70765540831e-06	0.4,0.393,0.392	0.308,0.289,0.259	0.11
ENSMUSG00000000441	Raf1	chr6	-	115623463	115623548	115626290	115626408	115622876	115623053	115626711	115627029	1100,1004,1119	908,726,843	1354,1281,849	729,554,406	243	210	4.70815380347e-06	0.511,0.544,0.534	0.616,0.666,0.644	-0.112
ENSMUSG00000036023	Parp2	chr14	+	50819660	50819788	50819941	50820041	50819353	50819488	50820477	50820576	372,325,347	315,266,314	358,344,346	202,167,152	253	225	4.78783296699e-06	0.512,0.521,0.496	0.612,0.647,0.669	-0.133
ENSMUSG00000006418	Rnf114	chr2	+	167511211	167511326	167512516	167512624	167510875	167510982	167514665	167516166	901,831,891	895,813,836	1149,1018,655	654,625,424	240	233	4.85715160334e-06	0.494,0.498,0.509	0.63,0.613,0.6	-0.114
ENSMUSG00000033295	Ptprf	chr4	-	118234958	118235103	118235548	118235685	118231485	118231791	118235912	118236494	241,239,248	444,391,418	204,187,62	615,581,174	262	270	4.89514804377e-06	0.359,0.386,0.379	0.255,0.249,0.269	0.117
ENSMUSG00000026496	Parp1	chr1	+	180588649	180588782	180589397	180589593	180588358	180588427	180591217	180591346	1215,931,1133	1509,1308,1633	1075,971,845	994,812,702	258	321	5.0095050075e-06	0.5,0.47,0.463	0.574,0.598,0.6	-0.113
ENSMUSG00000032212	Sltm	chr9	+	70543969	70544057	70561775	70561973	70542919	70543081	70562813	70562861	116,142,144	191,153,191	266,228,171	192,172,88	213	323	5.0095050075e-06	0.479,0.585,0.533	0.678,0.668,0.747	-0.165
ENSMUSG00000032555	Topbp1	chr9	+	103315053	103315230	103317986	103318153	103312771	103312968	103320168	103320332	668,592,687	767,547,717	538,425,193	816,778,339	302	292	5.08147543075e-06	0.457,0.511,0.481	0.389,0.346,0.355	0.12
ENSMUSG00000030960	Mettl10	chr7	-	132837099	132837207	132850594	132850709	132831359	132831576	132851425	132851491	298,260,274	333,306,342	417,389,306	300,236,232	240	233	5.13639494145e-06	0.465,0.452,0.438	0.574,0.615,0.561	-0.132
ENSMUSG00000028964	Park7	chr4	-	150901007	150901094	150905249	150905309	150897238	150897471	150907039	150907141	1507,1341,1558	2466,2040,2528	1232,1112,975	2658,2858,2658	185	212	5.17519357705e-06	0.412,0.43,0.414	0.347,0.308,0.296	0.102
ENSMUSG00000026764	Kif5c	chr2	+	49671751	49671842	49680164	49680238	49619297	49619787	49688652	49688757	72,52,88	62,73,67	81,55,20	22,20,6	216	199	5.2678353187e-06	0.517,0.396,0.548	0.772,0.717,0.754	-0.261
ENSMUSG00000061613	U2af1	chr17	-	31652501	31652568	31654978	31655066	31648844	31648894	31658652	31658754	383,285,397	291,289,314	649,576,527	334,324,195	213	192	5.32554329651e-06	0.543,0.471,0.533	0.637,0.616,0.709	-0.138
ENSMUSG00000047454	Gphn	chr12	+	78504616	78504751	78562855	78562898	78493949	78494057	78590533	78590671	97,78,82	35,19,40	177,185,84	17,21,13	260	168	5.3677357466e-06	0.642,0.726,0.57	0.871,0.851,0.807	-0.197
ENSMUSG00000042901	Aida	chr1	+	183318811	183318934	183322283	183322401	183316579	183316702	183322488	183325476	233,211,200	399,399,332	212,179,143	626,583,410	248	243	5.36947365694e-06	0.364,0.341,0.371	0.249,0.231,0.255	0.114
ENSMUSG00000020290	Xpo1	chr11	+	23278142	23278324	23278675	23278724	23277035	23277080	23278805	23278925	1616,1429,1421	826,663,741	1373,1241,437	995,928,410	307	174	5.52409024027e-06	0.526,0.55,0.521	0.439,0.431,0.377	0.117
ENSMUSG00000033701	Acbd6	chr1	+	155624868	155624958	155677203	155677234	155615866	155615972	155686948	155691330	336,308,335	87,77,78	418,373,347	69,32,39	215	156	5.57032958263e-06	0.737,0.744,0.757	0.815,0.894,0.866	-0.112
ENSMUSG00000078427	Sarnp	chr10	+	128851156	128851182	128853182	128853251	128848760	128848789	128872420	128872510	34,27,25	86,89,62	54,59,36	53,47,48	151	194	5.6352273059e-06	0.337,0.28,0.341	0.567,0.617,0.491	-0.239
ENSMUSG00000035765	Dym	chr18	+	75229989	75230172	75243284	75243398	75199162	75199265	75286619	75286966	207,151,186	237,196,181	307,276,316	206,158,209	308	239	5.63616147372e-06	0.404,0.374,0.444	0.536,0.575,0.54	-0.143
ENSMUSG00000033047	Eif3l	chr15	+	79086433	79086604	79089463	79089961	79085556	79085711	79093336	79093417	2040,1712,2019	2447,2037,2446	1462,1351,1053	2555,2281,2429	296	623	5.65136707716e-06	0.637,0.639,0.635	0.546,0.555,0.477	0.111
ENSMUSG00000063894	Zkscan8	chr13	-	21521785	21521909	21522223	21522315	21513221	21520962	21525137	21525306	82,63,73	42,42,60	41,45,7	77,76,11	217	249	5.66587088575e-06	0.691,0.633,0.583	0.379,0.405,0.422	0.234
ENSMUSG00000028412	Slc44a1	chr4	+	53491387	53491530	53528654	53528748	53481463	53481553	53536322	53536492	126,91,97	166,166,153	343,296,74	295,236,61	268	219	5.77975208125e-06	0.383,0.309,0.341	0.487,0.506,0.498	-0.153
ENSMUSG00000052906	Ubxn8	chr8	-	33629236	33629374	33633501	33633627	33626323	33626365	33635288	33635359	98,104,113	106,125,139	177,156,133	103,104,71	251	263	5.94962916861e-06	0.492,0.466,0.46	0.643,0.611,0.662	-0.166
ENSMUSG00000026889	Rbm18	chr2	-	36120812	36120898	36122851	36122938	36117592	36117974	36127124	36127251	342,320,295	518,381,394	328,282,174	689,703,375	212	211	6.02984965083e-06	0.397,0.455,0.427	0.321,0.285,0.316	0.119
ENSMUSG00000003037	Rab8a	chr8	+	72176322	72176388	72177619	72177670	72175839	72175929	72180044	72183904	575,553,564	199,192,200	830,778,579	148,102,161	191	176	6.24849077999e-06	0.727,0.726,0.722	0.838,0.875,0.768	-0.102
ENSMUSG00000041740	Rnf10	chr5	-	115256973	115257173	115260118	115260315	115255349	115255440	115272256	115272898	1203,1033,1191	1746,1552,1676	1741,1863,1475	1728,1433,759	322	325	6.38659316286e-06	0.41,0.402,0.418	0.504,0.568,0.662	-0.168
ENSMUSG00000028496	Mllt3	chr4	-	87793935	87794011	87840681	87841389	87791852	87791982	87873837	87873981	276,233,265	283,287,327	493,347,185	289,158,155	833	201	6.38662939458e-06	0.19,0.164,0.164	0.292,0.346,0.224	-0.115
ENSMUSG00000006127	Inpp5k	chr11	+	75645427	75645617	75646785	75646923	75639136	75639565	75647192	75647276	58,73,50	93,86,96	88,102,109	69,66,58	315	263	6.38662939458e-06	0.342,0.415,0.303	0.516,0.563,0.611	-0.21
ENSMUSG00000022407	Adsl	chr15	+	80952196	80952400	80955619	80955664	80948490	80948700	80956212	80956292	540,432,507	234,180,196	464,435,466	126,103,91	329	170	6.42344659789e-06	0.544,0.554,0.572	0.656,0.686,0.726	-0.133
ENSMUSG00000027496	Aurka	chr2	-	172364441	172364496	172366921	172367171	172363597	172363789	172368985	172369032	728,738,722	330,274,343	685,595,407	484,362,348	375	180	6.47194572479e-06	0.514,0.564,0.503	0.405,0.441,0.36	0.125
ENSMUSG00000018425	Dhx40	chr11	-	86804256	86804402	86806459	86806627	86800968	86801088	86807437	86807746	218,198,224	337,287,303	215,167,145	149,152,75	293	271	6.48114995756e-06	0.374,0.39,0.406	0.572,0.504,0.641	-0.182
ENSMUSG00000057751	Megf6	chr4	+	154270401	154270530	154270724	154270751	154269892	154270021	154271610	154271739	364,291,262	67,68,79	390,280,279	154,135,143	254	152	6.57418249604e-06	0.765,0.719,0.665	0.602,0.554,0.539	0.151
ENSMUSG00000002332	Dhrs1	chr14	-	55740726	55740873	55741182	55741315	55739935	55740005	55743453	55743533	466,432,406	466,317,425	286,259,166	430,427,456	258	272	6.64107537017e-06	0.513,0.59,0.502	0.412,0.39,0.277	0.175
ENSMUSG00000058444	Map2k5	chr9	-	63343386	63343456	63371736	63371785	63339080	63339121	63377122	63377902	82,68,56	91,96,73	100,90,75	53,53,45	174	195	6.6517367181e-06	0.502,0.443,0.462	0.679,0.656,0.651	-0.193
ENSMUSG00000036768	Kif15	chr9	+	122959806	122959990	122963479	122963556	122959116	122959159	122965948	122965986	234,252,284	149,103,145	334,312,149	71,76,48	309	202	6.70690077153e-06	0.507,0.615,0.561	0.755,0.729,0.67	-0.157
ENSMUSG00000030204	Ddx47	chr6	+	135012301	135012395	135015194	135015383	135011631	135011728	135015575	135015647	493,392,492	640,596,650	347,229,190	656,579,479	219	314	6.7925885879e-06	0.525,0.485,0.52	0.431,0.362,0.363	0.125
ENSMUSG00000030967	Zranb1	chr7	+	132972689	132972761	132973424	132973623	132971185	132971339	132981280	132981401	226,181,227	344,339,389	209,200,132	595,561,413	197	324	6.82685998275e-06	0.519,0.468,0.49	0.366,0.37,0.345	0.132
ENSMUSG00000043535	Setx	chr2	+	29126873	29127063	29130179	29130390	29125851	29125963	29133921	29134031	63,73,56	79,57,64	57,29,7	131,98,29	315	336	6.89269767285e-06	0.46,0.577,0.483	0.317,0.24,0.205	0.253
ENSMUSG00000029208	Guf1	chr5	+	69566360	69566504	69567127	69567261	69565429	69565562	69568395	69568497	177,181,200	135,111,130	315,315,237	144,86,68	269	259	6.9195238524e-06	0.558,0.611,0.597	0.678,0.779,0.77	-0.154
ENSMUSG00000053644	Aldh7a1	chr18	-	56542224	56542322	56544964	56545042	56538700	56538742	56546903	56546948	441,386,419	452,366,425	401,285,309	629,537,463	203	223	6.9195238524e-06	0.517,0.537,0.52	0.412,0.368,0.423	0.124
ENSMUSG00000015165	Hnrnpl	chr7	+	28821215	28821273	28821391	28821487	28820544	28820746	28821847	28822240	3545,3031,3471	5478,4100,5401	3518,3015,3398	3583,2675,3458	183	221	7.03742010244e-06	0.439,0.472,0.437	0.542,0.576,0.543	-0.104
ENSMUSG00000033373	Fntb	chr12	+	76897326	76897413	76906944	76907074	76887971	76888055	76910210	76910246	199,149,186	210,196,196	214,227,182	138,129,120	212	255	7.1781883323e-06	0.533,0.478,0.533	0.651,0.679,0.646	-0.144
ENSMUSG00000015711	Prune	chr3	-	95258026	95258185	95259239	95259334	95253673	95255427	95262210	95262369	278,209,261	462,418,466	227,200,182	744,702,447	220	284	7.20984035109e-06	0.437,0.392,0.42	0.283,0.269,0.345	0.117
ENSMUSG00000024800	Rpp30	chr19	+	36085065	36085121	36086958	36087015	36083715	36083818	36087323	36087398	107,68,114	187,110,146	155,144,148	143,105,85	181	182	7.22578264752e-06	0.365,0.383,0.44	0.522,0.58,0.636	-0.183
ENSMUSG00000028458	Tesk1	chr4	+	43445040	43445123	43445283	43445374	43444572	43444719	43445522	43445606	339,310,327	468,446,464	286,202,173	574,536,437	208	216	7.24383951627e-06	0.429,0.419,0.423	0.341,0.281,0.291	0.119
ENSMUSG00000020630	Rnaseh1	chr12	+	28655584	28655684	28657271	28657326	28653062	28653224	28657632	28657717	130,98,111	69,53,63	239,171,166	55,47,44	225	180	7.24657426958e-06	0.601,0.597,0.585	0.777,0.744,0.751	-0.163
ENSMUSG00000024833	Pola2	chr19	-	5946469	5946543	5947703	5947742	5943554	5943663	5948401	5948526	199,170,222	491,426,440	155,129,128	584,567,490	164	199	7.31147852606e-06	0.33,0.326,0.38	0.244,0.216,0.241	0.112
ENSMUSG00000003810	Mast2	chr4	-	116316462	116316548	116316976	116317038	116315822	116316031	116317708	116317841	182,126,171	167,164,149	115,104,73	219,214,153	187	211	7.38339589095e-06	0.552,0.464,0.564	0.372,0.354,0.35	0.168
ENSMUSG00000061410	Zcchc14	chr8	-	121611325	121611397	121618634	121618708	121610116	121610226	121628565	121628610	120,102,96	165,171,155	69,60,22	236,164,76	199	197	7.41047631495e-06	0.419,0.371,0.38	0.224,0.266,0.223	0.152
ENSMUSG00000039176	Polg	chr7	-	79456434	79456512	79456707	79456828	79456040	79456148	79458173	79458410	193,143,199	130,155,131	160,135,85	271,231,131	246	203	7.50406841257e-06	0.551,0.432,0.556	0.328,0.325,0.349	0.179
ENSMUSG00000020176	Grb10	chr11	-	11954743	11954908	11987595	11987674	11951502	11951659	12037191	12037401	2350,1794,1916	5716,4522,5141	3500,3358,1886	6456,5672,2799	204	290	7.59265694689e-06	0.369,0.361,0.346	0.435,0.457,0.489	-0.102
ENSMUSG00000030562	Nox4	chr7	+	87317230	87317311	87321545	87321762	87314063	87314136	87323632	87323797	25,24,13	54,49,45	9,8,3	67,81,45	206	342	7.61286133331e-06	0.435,0.448,0.324	0.182,0.141,0.1	0.261
ENSMUSG00000022309	Angpt1	chr15	-	42512283	42512405	42523503	42523659	42496226	42496459	42676164	42676977	55,54,50	58,26,47	225,187,98	484,439,234	281	247	7.68924323494e-06	0.455,0.646,0.483	0.29,0.272,0.269	0.251
ENSMUSG00000021629	Slc30a5	chr13	-	100821118	100821206	100824915	100825001	100818125	100818213	100826451	100826518	228,191,182	221,178,171	237,150,124	346,326,207	211	213	7.72065403919e-06	0.51,0.52,0.518	0.409,0.317,0.377	0.148
ENSMUSG00000024811	Tnks2	chr19	+	36884065	36884163	36885482	36885557	36881676	36881797	36887065	36887171	814,680,747	723,597,651	477,407,233	663,604,322	223	200	7.72065403919e-06	0.502,0.505,0.507	0.392,0.377,0.394	0.117
ENSMUSG00000020873	Slc35b1	chr11	+	95389079	95389206	95390277	95390384	95387769	95387927	95390524	95390678	848,729,748	902,743,806	895,720,626	1328,1195,1162	252	232	7.79713310953e-06	0.464,0.475,0.461	0.383,0.357,0.332	0.109
ENSMUSG00000004610	Etfb	chr7	+	43452340	43452499	43452798	43452957	43444082	43444204	43454517	43454580	881,743,840	1192,984,1200	616,614,509	1242,1197,1292	284	284	7.8763968124e-06	0.425,0.43,0.412	0.332,0.339,0.283	0.104
ENSMUSG00000040667	Nup88	chr11	-	70947701	70947803	70950145	70950236	70945202	70945361	70951259	70951358	404,404,411	751,630,704	228,227,183	640,626,527	216	227	7.92796555525e-06	0.361,0.403,0.38	0.272,0.276,0.267	0.11
ENSMUSG00000031402	Mpp1	chrX	-	75113585	75113666	75114233	75114314	75112198	75112401	75116055	75116162	145,95,112	171,154,126	97,92,114	278,251,233	206	206	8.01205269601e-06	0.459,0.382,0.471	0.259,0.268,0.329	0.152
ENSMUSG00000092470	Gm20518	chr16	-	17843971	17844208	17844982	17845135	17842561	17842777	17849590	17849794	561,496,491	839,709,811	373,300,199	929,756,474	278	362	8.01205269601e-06	0.465,0.477,0.441	0.343,0.341,0.353	0.115
ENSMUSG00000021496	Pcbd2	chr13	+	55732935	55733067	55775366	55775447	55727367	55727474	55776604	55776828	151,92,123	227,192,234	61,73,92	286,227,258	257	206	8.01205269601e-06	0.348,0.277,0.296	0.146,0.205,0.222	0.116
ENSMUSG00000017485	Top2b	chr14	+	16428473	16428599	16429337	16429432	16425354	16425465	16430298	16430787	2252,2005,2034	1542,1306,1527	2280,1823,2663	1025,769,1279	251	220	8.06718721434e-06	0.561,0.574,0.539	0.661,0.675,0.646	-0.103
ENSMUSG00000045273	Cenph	chr13	-	100771194	100771269	100771654	100771703	100766824	100766881	100772725	100772781	170,134,150	295,269,316	128,118,159	157,123,132	174	200	8.11122942504e-06	0.398,0.364,0.353	0.484,0.524,0.581	-0.158
ENSMUSG00000026193	Fn1	chr1	-	71593070	71593235	71595663	71595802	71590766	71590892	71597280	71597747	1498,1141,1261	1443,989,1156	1209,1109,2128	1583,1518,3335	264	290	8.2648226341e-06	0.533,0.559,0.545	0.456,0.445,0.412	0.108
ENSMUSG00000041420	Meis3	chr7	+	16177960	16178011	16178950	16179100	16177708	16177868	16182040	16182152	69,68,72	146,107,112	117,69,59	349,261,246	176	275	8.2648226341e-06	0.425,0.498,0.501	0.344,0.292,0.273	0.172
ENSMUSG00000024997	Prdx3	chr19	-	60871419	60871561	60873127	60873263	60870003	60870139	60874431	60874556	513,386,438	713,571,635	569,565,344	536,437,333	261	267	8.44914319329e-06	0.424,0.409,0.414	0.521,0.569,0.514	-0.119
ENSMUSG00000038005	Hpf1	chr8	+	60895460	60895650	60896737	60896836	60893700	60893860	60900083	60900234	522,437,484	510,439,459	468,333,289	619,542,552	315	224	8.46880297656e-06	0.421,0.414,0.429	0.35,0.304,0.271	0.113
ENSMUSG00000029070	Mxra8	chr4	+	155842792	155842832	155842904	155842981	155842450	155842715	155843058	155843464	70,54,42	92,61,63	226,152,148	116,106,102	165	202	8.46880297656e-06	0.482,0.52,0.449	0.705,0.637,0.64	-0.177
ENSMUSG00000025597	Klhl4	chrX	+	114530022	114530235	114543001	114543170	114525631	114525828	114549352	114549577	73,95,75	51,37,53	62,63,19	104,84,41	338	294	8.50597062802e-06	0.555,0.691,0.552	0.341,0.395,0.287	0.258
ENSMUSG00000024120	Lrpprc	chr17	-	84707093	84707178	84708087	84708162	84705898	84706041	84710290	84710406	189,148,142	379,254,356	81,77,140	344,312,448	200	210	8.5579375693e-06	0.344,0.38,0.295	0.198,0.206,0.247	0.123
ENSMUSG00000040177	2310057M21Rik	chr7	-	131350650	131351102	131357459	131357666	131338219	131343804	131360888	131360961	81,72,82	150,127,122	49,33,30	155,117,156	332	577	8.60838143368e-06	0.484,0.496,0.539	0.355,0.329,0.25	0.195
ENSMUSG00000039599	Fam149b	chr14	+	20352703	20352839	20356354	20356497	20351311	20351416	20358023	20358140	414,330,417	248,189,234	561,451,348	198,157,105	261	268	8.76064058221e-06	0.632,0.642,0.647	0.744,0.747,0.773	-0.114
ENSMUSG00000034610	Zcchc11	chr4	+	108502965	108503035	108505823	108505950	108499346	108499398	108507906	108508026	280,209,224	897,758,726	86,73,40	495,475,229	195	252	8.79418885323e-06	0.287,0.263,0.285	0.183,0.166,0.184	0.101
ENSMUSG00000011254	Thg1l	chr11	-	45951542	45951631	45952734	45952904	45950195	45950303	45954055	45954232	305,242,319	271,207,258	277,260,160	382,368,426	295	214	8.85885487068e-06	0.449,0.459,0.473	0.345,0.339,0.214	0.161
ENSMUSG00000038773	Kdm3b	chr18	+	34803449	34804049	34808240	34809489	34799284	34799359	34810258	34810460	290,220,259	331,239,264	396,311,224	254,216,121	725	1374	8.87868465943e-06	0.624,0.636,0.65	0.747,0.732,0.778	-0.116
ENSMUSG00000028207	Asph	chr4	-	9604515	9604629	9635900	9635969	9602468	9602501	9639197	9639347	313,252,267	495,380,454	258,242,98	685,649,269	194	239	9.3350891708e-06	0.438,0.45,0.42	0.317,0.315,0.31	0.122
ENSMUSG00000042029	Ncapg2	chr12	+	116425778	116425904	116426575	116426755	116424621	116424714	116427655	116427808	154,132,167	248,162,212	80,48,24	194,162,58	251	305	9.41706929675e-06	0.43,0.498,0.489	0.334,0.265,0.335	0.161
ENSMUSG00000006390	Elovl1	chr4	+	118430495	118430555	118430714	118430905	118428118	118428215	118431062	118431143	60,61,79	175,144,176	196,185,168	279,241,202	185	316	9.53324327051e-06	0.369,0.42,0.434	0.545,0.567,0.587	-0.159
ENSMUSG00000015880	Ncapg	chr5	+	45693156	45693338	45693751	45693926	45691601	45691826	45695653	45695815	532,466,463	771,584,710	299,264,206	610,566,575	307	300	9.53324327051e-06	0.403,0.438,0.389	0.324,0.313,0.259	0.111
ENSMUSG00000024454	Hdac3	chr18	-	37941378	37941766	37941877	37941967	37940952	37941110	37943455	37943520	613,542,570	1115,985,995	542,478,408	1365,1320,1339	215	513	9.64274903538e-06	0.567,0.568,0.578	0.487,0.464,0.421	0.114
ENSMUSG00000032042	Srpr	chr9	+	35214559	35214732	35214817	35215031	35214186	35214273	35215466	35215630	533,470,464	511,422,377	777,706,530	481,389,251	298	339	9.65929377232e-06	0.543,0.559,0.583	0.648,0.674,0.706	-0.114
ENSMUSG00000022680	Pdxdc1	chr16	-	13858856	13858958	13859109	13859158	13857376	13857502	13859953	13860038	231,224,238	696,574,664	184,140,86	751,708,461	174	227	9.72695921511e-06	0.302,0.337,0.319	0.242,0.205,0.196	0.105
ENSMUSG00000028245	Nsmaf	chr4	-	6424878	6424987	6426401	6426473	6423321	6423498	6428391	6428521	116,92,125	177,146,176	99,78,58	275,266,139	197	234	9.90938338395e-06	0.438,0.428,0.458	0.3,0.258,0.331	0.145
ENSMUSG00000034801	Sos2	chr12	-	69610722	69610826	69614635	69614758	69607189	69607412	69616282	69616364	96,74,90	86,65,71	68,59,24	118,115,47	248	229	9.90989120842e-06	0.508,0.512,0.539	0.347,0.321,0.32	0.19
ENSMUSG00000031987	Egln1	chr8	-	124911740	124911808	124915660	124915780	124908586	124910763	124948232	124949324	593,479,507	353,295,301	645,611,564	272,204,190	245	193	9.94230632723e-06	0.57,0.561,0.57	0.651,0.702,0.7	-0.117
ENSMUSG00000030166	Rad52	chr6	+	119913898	119913992	119914169	119914237	119913001	119913103	119915966	119916042	53,52,47	27,18,23	49,35,25	57,48,31	219	193	1.00226365391e-05	0.634,0.718,0.643	0.431,0.391,0.415	0.253
ENSMUSG00000024420	Zfp521	chr18	-	13938961	13939141	13971363	13971404	13843781	13847134	13972500	13972733	59,34,49	383,295,374	194,174,135	832,683,335	166	305	1.00550514777e-05	0.221,0.175,0.194	0.3,0.319,0.425	-0.151
ENSMUSG00000027677	Ttc14	chr3	+	33803449	33803605	33803999	33804071	33803074	33803204	33804420	33804540	130,107,141	106,80,127	138,96,47	205,152,90	281	197	1.0129459966e-05	0.462,0.484,0.438	0.321,0.307,0.268	0.163
ENSMUSG00000024858	Adrbk1	chr19	-	4287557	4287694	4288411	4288507	4287352	4287466	4288591	4288658	405,418,391	681,552,708	375,318,259	950,767,743	221	262	1.01341791426e-05	0.414,0.473,0.396	0.319,0.33,0.292	0.114
ENSMUSG00000021969	Zdhhc20	chr14	-	57865520	57865641	57873892	57873996	57858539	57858609	57878432	57878459	174,162,149	285,209,229	99,105,33	278,278,97	229	246	1.03151844881e-05	0.396,0.454,0.411	0.277,0.289,0.268	0.142
ENSMUSG00000038383	Pigu	chr2	-	155301200	155301355	155314501	155314599	155299045	155299189	155328580	155328681	317,257,287	369,301,316	385,384,308	254,278,203	223	280	1.03151844881e-05	0.519,0.517,0.533	0.656,0.634,0.656	-0.126
ENSMUSG00000005233	Spc25	chr2	-	69202571	69202718	69204855	69204921	69199984	69200089	69205025	69205178	538,454,530	959,911,946	666,668,560	814,741,665	191	272	1.03319849708e-05	0.444,0.415,0.444	0.538,0.562,0.545	-0.114
ENSMUSG00000031392	Irak1	chrX	-	74021848	74021963	74022184	74022249	74020942	74021061	74022472	74022664	160,142,161	319,300,315	130,87,67	439,365,228	190	240	1.03552853019e-05	0.388,0.374,0.392	0.272,0.231,0.271	0.127
ENSMUSG00000022422	Dscc1	chr15	-	55086752	55086843	55087601	55087736	55084048	55084187	55088954	55089123	161,153,185	116,103,142	208,190,186	90,70,61	260	216	1.04579003553e-05	0.536,0.552,0.52	0.658,0.693,0.717	-0.153
ENSMUSG00000003779	Kif20a	chr18	+	34631145	34631341	34631520	34631612	34630521	34630624	34631925	34632063	1096,853,1038	1027,967,1053	1286,1097,1067	890,690,699	321	217	1.09192377821e-05	0.419,0.374,0.4	0.494,0.518,0.508	-0.109
ENSMUSG00000002249	Tead3	chr17	-	28335484	28335496	28336510	28336573	28334898	28335036	28340153	28340218	155,140,132	54,32,40	130,103,87	88,57,60	188	137	1.10149489107e-05	0.677,0.761,0.706	0.518,0.568,0.514	0.181
ENSMUSG00000038160	Atg5	chr10	+	44294595	44294674	44303566	44303729	44289862	44289990	44319459	44319554	251,215,254	407,389,344	170,145,91	421,368,317	204	288	1.10149489107e-05	0.465,0.438,0.51	0.363,0.357,0.288	0.135
ENSMUSG00000051674	Dcun1d4	chr5	+	73534605	73534697	73544046	73544155	73531503	73531574	73555358	73555463	211,201,198	196,193,184	306,232,114	158,125,56	217	234	1.10658956223e-05	0.537,0.529,0.537	0.676,0.667,0.687	-0.142
ENSMUSG00000034175	Rhbdd3	chr11	+	5099747	5099898	5100384	5100587	5099432	5099566	5101868	5101905	61,43,55	85,70,89	98,81,55	63,51,46	276	328	1.11896145924e-05	0.46,0.422,0.423	0.649,0.654,0.587	-0.195
ENSMUSG00000032480	Dhx30	chr9	-	110086119	110086326	110086530	110086706	110085949	110086031	110086931	110087036	652,524,565	513,429,487	748,635,486	413,298,245	301	332	1.1221915961e-05	0.584,0.574,0.561	0.666,0.702,0.686	-0.112
ENSMUSG00000021288	Klc1	chr12	+	111789348	111789486	111795547	111795678	111787487	111787596	111806007	111806074	528,440,498	349,287,314	764,661,626	305,272,235	263	256	1.12294310206e-05	0.596,0.599,0.607	0.709,0.703,0.722	-0.111
ENSMUSG00000031955	Bcar1	chr8	-	111713338	111714436	111715282	111715399	111712600	111712690	111715614	111715776	338,323,332	472,340,438	301,271,197	539,546,536	242	1223	1.13487018958e-05	0.784,0.828,0.793	0.738,0.715,0.65	0.101
ENSMUSG00000087651	1500009L16Rik	chr10	+	83737908	83737933	83759592	83759630	83722864	83723034	83761917	83762761	23,20,26	196,221,246	37,22,41	138,111,91	150	163	1.13725868929e-05	0.113,0.09,0.103	0.226,0.177,0.329	-0.142
ENSMUSG00000028883	Sema3a	chr5	+	13291499	13291577	13399875	13400069	13230366	13230448	13451103	13451261	70,75,57	264,224,233	32,35,14	264,261,107	203	319	1.13725868929e-05	0.294,0.345,0.278	0.16,0.174,0.171	0.137
ENSMUSG00000028741	Mrto4	chr4	-	139349005	139349087	139349613	139349717	139348681	139348749	139350435	139350494	503,512,590	406,399,438	330,252,265	400,344,331	229	207	1.14780753914e-05	0.528,0.537,0.549	0.427,0.398,0.42	0.123
ENSMUSG00000052139	Bre	chr5	+	31901054	31901164	32001360	32001460	31831084	31831159	32004709	32004780	206,165,196	161,118,145	298,320,271	128,115,124	235	225	1.16361545592e-05	0.551,0.572,0.564	0.69,0.727,0.677	-0.136
ENSMUSG00000032320	Rcn2	chr9	+	56052906	56053020	56056158	56056255	56045131	56045328	56057426	56057569	1896,1606,1776	1566,1369,1414	2037,1826,1203	2396,2313,1617	239	222	1.16485598234e-05	0.529,0.521,0.538	0.441,0.423,0.409	0.105
ENSMUSG00000044906	4930503L19Rik	chr18	-	70456473	70456544	70458316	70458448	70453193	70453388	70463961	70464064	214,182,238	130,120,114	171,145,101	180,160,105	257	196	1.18181781948e-05	0.557,0.536,0.614	0.42,0.409,0.423	0.152
ENSMUSG00000031756	Cenpn	chr8	+	116928535	116928581	116931593	116931670	116926081	116926262	116933286	116933463	164,133,151	282,251,292	123,117,93	398,395,301	171	202	1.19541788381e-05	0.407,0.385,0.379	0.267,0.259,0.267	0.126
ENSMUSG00000031921	Terf2	chr8	-	107082982	107083069	107094821	107094952	107081092	107081239	107095928	107096024	273,208,247	282,205,236	187,156,120	316,237,243	256	212	1.21058553287e-05	0.445,0.457,0.464	0.329,0.353,0.29	0.131
ENSMUSG00000029128	Rab28	chr5	-	41635805	41635909	41687720	41687850	41633172	41633250	41698389	41698478	416,387,378	562,466,576	340,338,224	718,695,554	255	229	1.21165262277e-05	0.399,0.427,0.371	0.298,0.304,0.266	0.11
ENSMUSG00000032290	Ptpn9	chr9	+	57027375	57027481	57033105	57033216	57022958	57023083	57036482	57036811	511,435,494	386,382,401	379,293,125	479,405,262	231	236	1.21590321194e-05	0.575,0.538,0.557	0.447,0.425,0.328	0.157
ENSMUSG00000013787	Ehmt2	chr17	+	34907742	34907844	34908173	34908278	34907521	34907644	34908403	34908558	1325,969,1262	1110,975,1038	1533,1248,1077	936,690,591	227	230	1.23138600561e-05	0.547,0.502,0.552	0.624,0.647,0.649	-0.106
ENSMUSG00000028106	Rprd2	chr3	-	95784213	95784340	95785053	95785106	95780414	95780590	95786319	95786397	40,26,23	174,138,185	21,19,14	333,273,197	178	252	1.23337028841e-05	0.246,0.211,0.15	0.082,0.09,0.091	0.115
ENSMUSG00000057531	Dtnbp1	chr13	-	44930995	44931151	44970045	44970178	44923148	44923292	44982740	44982873	305,287,355	599,498,562	399,379,355	510,373,346	258	281	1.24351807908e-05	0.357,0.386,0.408	0.46,0.525,0.528	-0.121
ENSMUSG00000033323	Ctdp1	chr18	-	80420442	80420630	80434165	80434328	80407958	80408781	80445885	80446095	256,260,273	343,243,279	200,167,173	365,329,339	288	313	1.25969814245e-05	0.448,0.538,0.515	0.373,0.356,0.357	0.138
ENSMUSG00000035529	Prdm4	chr10	-	85910222	85910408	85912837	85912971	85907275	85908070	85916523	85916729	160,125,190	436,371,408	151,101,68	554,668,290	259	311	1.26574919754e-05	0.306,0.288,0.359	0.247,0.154,0.22	0.111
ENSMUSG00000018651	Tada2a	chr11	-	84084713	84084757	84085675	84085771	84082037	84082111	84087110	84087460	243,198,242	47,43,43	346,316,259	30,22,27	221	169	1.27010272511e-05	0.798,0.779,0.811	0.898,0.917,0.88	-0.102
ENSMUSG00000020454	Eif4enif1	chr11	+	3215591	3215719	3221092	3221294	3213259	3213333	3224631	3224807	448,416,467	655,485,676	437,300,165	814,696,447	253	327	1.32252390981e-05	0.469,0.526,0.472	0.41,0.358,0.323	0.125
ENSMUSG00000021911	Parg	chr14	+	32271629	32271708	32274849	32274958	32262683	32262831	32284098	32284204	300,228,274	304,255,276	481,387,370	284,258,228	204	234	1.33552126914e-05	0.531,0.506,0.532	0.66,0.632,0.651	-0.125
ENSMUSG00000037851	Iars	chr13	+	49704270	49704393	49704832	49704924	49703166	49703262	49705786	49705885	350,321,342	238,212,265	233,216,127	258,248,201	248	217	1.34935245332e-05	0.563,0.57,0.53	0.441,0.432,0.356	0.145
ENSMUSG00000014195	Dnajc7	chr11	-	100591411	100591565	100592854	100592973	100591018	100591051	100596165	100596708	1243,1108,1318	1718,1527,1716	1397,1142,974	2669,2441,2114	244	279	1.35017677513e-05	0.453,0.453,0.468	0.374,0.349,0.345	0.102
ENSMUSG00000030298	Sec13	chr6	-	113730334	113730458	113730773	113730907	113729595	113729742	113734545	113734679	1712,1392,1601	1968,1657,1819	1710,1494,1375	1355,1129,999	259	249	1.35777097336e-05	0.455,0.447,0.458	0.548,0.56,0.57	-0.106
ENSMUSG00000021671	Poc5	chr13	+	96393226	96393344	96394491	96394569	96391587	96391675	96396639	96396830	143,115,111	133,112,114	132,126,67	261,206,129	243	203	1.36674493963e-05	0.473,0.462,0.449	0.297,0.338,0.303	0.149
ENSMUSG00000030400	Ercc2	chr7	+	19385829	19385946	19386706	19386830	19385622	19385739	19386931	19387028	214,219,182	240,281,290	180,153,128	454,426,237	242	249	1.37446953892e-05	0.478,0.445,0.392	0.29,0.27,0.357	0.133
ENSMUSG00000073888	Ccl27a	chr4	-	41771137	41771235	41773464	41773524	41769843	41769976	41773735	41773803	100,86,89	152,112,129	204,147,126	105,84,117	185	223	1.40307180079e-05	0.442,0.481,0.454	0.701,0.678,0.565	-0.189
ENSMUSG00000036698	Ago2	chr15	-	73130860	73131042	73137992	73138113	73128323	73128460	73146369	73146565	224,193,188	144,131,129	240,146,38	94,35,14	246	307	1.41745751479e-05	0.66,0.648,0.645	0.761,0.839,0.772	-0.14
ENSMUSG00000048402	Gli2	chr1	-	118867978	118868181	118890295	118890401	118866571	118866757	119002039	119002206	125,112,99	223,143,186	112,112,51	394,326,159	231	328	1.44008551393e-05	0.443,0.527,0.43	0.288,0.328,0.313	0.157
ENSMUSG00000031592	Pcm1	chr8	+	41313844	41313981	41315919	41316054	41313301	41313460	41321853	41322051	488,466,437	449,340,308	656,687,556	359,274,285	262	260	1.47031119037e-05	0.519,0.576,0.585	0.645,0.713,0.659	-0.112
ENSMUSG00000100510	AV026068	chr8	-	57307078	57307175	57320183	57320288	57304264	57304432	57320688	57320735	341,257,318	95,97,142	812,654,564	483,409,391	230	222	1.48445381808e-05	0.776,0.719,0.684	0.619,0.607,0.582	0.124
ENSMUSG00000024539	Ptpn2	chr18	-	67688890	67688989	67695623	67695724	67681442	67681577	67711836	67711927	401,327,367	453,381,453	526,463,353	384,298,284	226	224	1.5153604418e-05	0.467,0.46,0.445	0.576,0.606,0.552	-0.121
ENSMUSG00000063801	Ap3s2	chr7	-	79882465	79882573	79909834	79909906	79875324	79880612	79915146	79915258	248,252,243	564,491,529	134,133,96	563,432,329	197	233	1.5153604418e-05	0.342,0.378,0.352	0.22,0.267,0.257	0.109
ENSMUSG00000023150	Ivns1abp	chr1	+	151360931	151361058	151361142	151361274	151360717	151360839	151361461	151361635	3040,2722,2942	2012,1836,1867	4498,3353,2001	3916,3290,2454	252	257	1.52420405786e-05	0.606,0.602,0.616	0.539,0.51,0.454	0.107
ENSMUSG00000026584	Scyl3	chr1	+	163939880	163939983	163941020	163941218	163938739	163938796	163943823	163943901	113,96,97	51,41,43	124,154,71	28,21,14	228	323	1.53125812021e-05	0.758,0.768,0.762	0.863,0.912,0.878	-0.122
ENSMUSG00000021488	Nsd1	chr13	+	55233894	55234030	55238689	55238862	55213203	55214150	55245517	55248077	497,415,476	189,163,156	578,440,176	139,92,22	261	298	1.53125812021e-05	0.75,0.744,0.777	0.826,0.845,0.901	-0.1
ENSMUSG00000024858	Adrbk1	chr19	-	4287557	4287985	4288411	4288507	4287352	4287466	4288591	4288658	405,418,391	695,558,723	375,318,259	959,773,746	221	553	1.53125812021e-05	0.593,0.652,0.575	0.495,0.507,0.465	0.118
ENSMUSG00000026790	Odf2	chr2	+	29893037	29893154	29893443	29893512	29892185	29892276	29901076	29901247	24,18,19	102,69,96	56,47,28	97,67,60	242	194	1.54374679654e-05	0.159,0.173,0.137	0.316,0.36,0.272	-0.16
ENSMUSG00000019467	Arhgef25	chr10	-	127185082	127185172	127185286	127185356	127184886	127184979	127185574	127185678	322,257,261	293,222,243	380,252,221	477,440,415	195	215	1.54929576979e-05	0.548,0.561,0.542	0.468,0.387,0.37	0.142
ENSMUSG00000034729	Mrps10	chr17	+	47375933	47376042	47377759	47377849	47374972	47375109	47378201	47378678	228,206,260	339,280,325	193,162,171	399,374,439	234	215	1.55128565734e-05	0.382,0.403,0.424	0.308,0.285,0.264	0.117
ENSMUSG00000032492	Pth1r	chr9	-	110723709	110723851	110724398	110724493	110723585	110723627	110724726	110724793	1197,1005,1143	1256,1111,1276	2196,1723,1682	1426,1243,1305	220	267	1.55823537726e-05	0.536,0.523,0.521	0.651,0.627,0.61	-0.103
ENSMUSG00000001418	Glmp	chr3	+	88325676	88325931	88326114	88326312	88325081	88325201	88326410	88326629	316,229,268	547,410,403	255,215,202	673,598,576	380	323	1.55848236111e-05	0.329,0.322,0.361	0.244,0.234,0.23	0.101
ENSMUSG00000045576	St7l	chr3	+	104868023	104868106	104870845	104871011	104864502	104865308	104873521	104873576	70,52,53	134,116,128	138,156,126	181,161,110	208	291	1.55887726867e-05	0.422,0.385,0.367	0.516,0.575,0.616	-0.178
ENSMUSG00000003992	Ssbp2	chr13	+	91524584	91524657	91564609	91564694	91461049	91461248	91642301	91642391	190,176,186	286,219,217	269,273,191	229,195,103	198	210	1.56561762411e-05	0.413,0.46,0.476	0.555,0.598,0.663	-0.156
ENSMUSG00000032002	Dcun1d5	chr9	+	7188745	7188816	7189161	7189253	7186767	7186859	7203262	7203371	563,438,539	882,789,831	666,534,497	667,578,507	196	217	1.5721911722e-05	0.414,0.381,0.418	0.525,0.506,0.52	-0.113
ENSMUSG00000053477	Tcf4	chr18	+	69657746	69657950	69677966	69678117	69654960	69655037	69681568	69681798	870,682,784	399,387,397	1216,1014,588	994,713,610	329	276	1.57869465366e-05	0.647,0.597,0.624	0.506,0.544,0.447	0.124
ENSMUSG00000037725	Ckap2	chr8	-	22176773	22177579	22177666	22177739	22175754	22175959	22179513	22179595	109,96,151	580,430,445	225,198,203	509,418,346	198	931	1.62251824894e-05	0.469,0.512,0.615	0.675,0.69,0.734	-0.168
ENSMUSG00000037262	Kin	chr2	+	10085729	10085824	10090240	10090363	10080623	10080744	10091717	10092806	154,120,143	193,170,214	71,64,58	179,178,149	220	248	1.62251824894e-05	0.474,0.443,0.43	0.309,0.288,0.305	0.148
ENSMUSG00000022139	Mbnl2	chr14	+	120385390	120385591	120388899	120389163	120379149	120379314	120396450	120396604	239,170,175	49,42,26	369,369,191	148,125,129	326	389	1.66527230518e-05	0.853,0.828,0.889	0.748,0.779,0.639	0.135
ENSMUSG00000026037	Orc2	chr1	-	58474808	58474941	58476433	58476543	58472304	58472401	58480250	58480349	321,281,302	505,439,488	202,187,109	561,481,278	235	258	1.66710681182e-05	0.411,0.413,0.405	0.283,0.299,0.301	0.115
ENSMUSG00000002845	Tmem39a	chr16	+	38575742	38575826	38581969	38582124	38573053	38573276	38585175	38585518	256,233,202	463,329,373	345,329,203	346,313,220	209	280	1.67979970682e-05	0.426,0.487,0.42	0.572,0.585,0.553	-0.126
ENSMUSG00000008604	Ubqln4	chr3	+	88559617	88559776	88563107	88563333	88556656	88556919	88564369	88564509	564,482,561	469,460,431	565,458,249	676,676,355	284	351	1.70652770323e-05	0.598,0.564,0.617	0.508,0.456,0.464	0.117
ENSMUSG00000027167	Elp4	chr2	-	105865958	105866080	105896901	105896937	105842231	105842360	105904268	105904564	79,81,64	315,295,356	56,31,28	360,347,292	161	247	1.70652770323e-05	0.278,0.296,0.216	0.193,0.121,0.128	0.116
ENSMUSG00000054611	Kdm2a	chr19	-	4328127	4328259	4328952	4329222	4326808	4326898	4331185	4331269	450,349,370	434,377,354	662,571,218	408,306,158	395	257	1.73357378235e-05	0.403,0.376,0.405	0.514,0.548,0.473	-0.117
ENSMUSG00000039842	Mcph1	chr8	+	18625559	18625674	18627117	18627240	18622606	18622694	18641564	18641665	71,60,57	11,10,10	81,81,47	2,3,1	240	248	1.73646356333e-05	0.87,0.861,0.855	0.977,0.965,0.98	-0.112
ENSMUSG00000027349	Fam98b	chr2	+	117259220	117259355	117263822	117263939	117257633	117257779	117267779	117267947	1129,942,1148	1082,926,974	988,811,579	1254,1138,957	260	242	1.77204655854e-05	0.493,0.486,0.523	0.423,0.399,0.36	0.107
ENSMUSG00000016495	Plgrkt	chr19	-	29358316	29358403	29360816	29360927	29351043	29351174	29361796	29361970	206,154,156	232,178,181	445,421,326	282,307,213	236	212	1.77204655854e-05	0.444,0.437,0.436	0.586,0.552,0.579	-0.133
ENSMUSG00000030199	Etv6	chr6	+	134261689	134261832	134263018	134263119	134248273	134248804	134266257	134270155	267,194,248	210,189,183	201,156,120	263,270,154	268	226	1.79724815072e-05	0.517,0.464,0.533	0.392,0.328,0.397	0.132
ENSMUSG00000031262	Cenpi	chrX	+	134343075	134343170	134349159	134349284	134340347	134340412	134351066	134351115	104,89,137	161,120,196	78,50,42	211,129,138	220	250	1.79865472004e-05	0.423,0.457,0.443	0.296,0.306,0.257	0.155
ENSMUSG00000000884	Gnb1l	chr16	+	18540434	18540575	18544110	18544273	18499045	18499140	18548092	18548191	96,75,82	77,71,83	165,119,65	51,42,38	266	288	1.79920026428e-05	0.574,0.534,0.517	0.778,0.754,0.649	-0.185
ENSMUSG00000024525	Impa2	chr18	+	67306670	67306775	67316881	67317033	67302175	67302309	67318394	67319146	272,223,193	224,181,189	327,377,275	204,139,121	230	277	1.79920026428e-05	0.594,0.597,0.552	0.659,0.766,0.732	-0.138
ENSMUSG00000027408	Cpxm1	chr2	-	130393070	130393210	130393383	130393681	130391237	130391340	130393765	130393945	328,278,330	409,301,282	416,288,351	608,509,738	423	265	1.83201811132e-05	0.334,0.367,0.423	0.3,0.262,0.23	0.111
ENSMUSG00000001100	Poldip2	chr11	+	78516818	78516915	78517552	78517628	78515087	78515185	78517824	78517932	751,632,737	883,724,869	821,677,508	1368,1292,949	222	201	1.85316099608e-05	0.435,0.441,0.434	0.352,0.322,0.326	0.103
ENSMUSG00000022556	Hsf1	chr15	+	76496835	76496960	76497618	76497694	76496452	76496589	76497767	76497829	344,373,376	188,171,216	437,424,362	148,117,110	250	201	1.8745880673e-05	0.595,0.637,0.583	0.704,0.744,0.726	-0.12
ENSMUSG00000017264	Exosc10	chr4	+	148579380	148579457	148580358	148580530	148578417	148578505	148581101	148581163	307,200,233	537,438,509	371,390,522	510,497,584	202	297	1.88689373091e-05	0.457,0.402,0.402	0.517,0.536,0.568	-0.12
ENSMUSG00000036093	Arl5a	chr2	-	52404905	52405057	52412061	52412145	52397950	52402432	52416063	52416211	518,501,479	625,641,603	528,428,191	428,341,130	209	277	1.90606126306e-05	0.523,0.509,0.513	0.62,0.625,0.661	-0.12
ENSMUSG00000019841	Rev3l	chr10	+	39851866	39852073	39854698	39854808	39847974	39848083	39859106	39859221	149,136,119	138,136,135	132,126,139	60,77,73	332	235	1.92269620199e-05	0.433,0.414,0.384	0.609,0.537,0.574	-0.163
ENSMUSG00000032058	Ppp2r1b	chr9	+	50867325	50867396	50867662	50867797	50866827	50866942	50870062	50870236	353,299,330	565,449,497	320,280,165	305,189,170	196	260	1.92269620199e-05	0.453,0.469,0.468	0.582,0.663,0.563	-0.139
ENSMUSG00000038146	Notch3	chr17	-	32150602	32150716	32151285	32151437	32149974	32150130	32151515	32151708	285,217,248	316,291,298	158,97,93	348,264,157	277	239	1.96364481424e-05	0.438,0.392,0.418	0.281,0.241,0.338	0.129
ENSMUSG00000010277	2610507B11Rik	chr11	+	78277039	78277334	78279046	78279204	78275006	78275209	78279708	78279915	819,666,724	524,476,459	1098,884,524	483,336,229	420	283	1.96364481424e-05	0.513,0.485,0.515	0.605,0.639,0.607	-0.113
ENSMUSG00000020817	Rabep1	chr11	+	70887010	70887171	70893568	70893688	70884764	70884968	70900471	70900607	237,186,222	189,194,227	359,322,191	212,186,81	286	245	1.96364481424e-05	0.518,0.451,0.456	0.592,0.597,0.669	-0.144
ENSMUSG00000022635	Zcrb1	chr15	-	93391050	93391158	93391453	93391565	93387746	93387859	93395586	93395615	375,318,364	900,794,948	553,470,460	849,685,817	237	233	1.96364481424e-05	0.291,0.283,0.274	0.39,0.403,0.356	-0.1
ENSMUSG00000021218	Gdi2	chr13	+	3550988	3551088	3554411	3554546	3548862	3548970	3556313	3556512	1940,1632,1938	3565,3064,3715	2212,2154,1415	3086,2630,1611	225	260	2.05641166794e-05	0.386,0.381,0.376	0.453,0.486,0.504	-0.1
ENSMUSG00000030101	Sumf1	chr6	-	108118619	108118679	108144590	108144704	108108475	108108586	108152226	108152341	112,95,87	91,78,82	110,95,45	169,157,92	239	185	2.06046605232e-05	0.488,0.485,0.451	0.335,0.319,0.275	0.165
ENSMUSG00000027751	Supt20	chr3	+	54720405	54720461	54722556	54722640	54718233	54718391	54725969	54726075	148,116,119	213,189,178	196,161,247	197,135,174	181	209	2.06477887525e-05	0.445,0.415,0.436	0.535,0.579,0.621	-0.146
ENSMUSG00000073888	Ccl27a	chr4	-	41771137	41771213	41773464	41773524	41769843	41769976	41773735	41774100	100,86,89	129,99,106	204,147,126	89,72,100	185	201	2.1123206833e-05	0.457,0.486,0.477	0.713,0.689,0.578	-0.187
ENSMUSG00000025925	Terf1	chr1	+	15833400	15833489	15838181	15838288	15831506	15831566	15842920	15844052	354,340,326	585,484,541	339,325,286	870,812,715	214	232	2.1123206833e-05	0.396,0.432,0.395	0.297,0.303,0.302	0.107
ENSMUSG00000028975	Pex14	chr4	-	148984036	148984165	149041720	149041805	148967523	148970635	149076019	149076067	167,106,174	263,236,253	223,199,154	220,165,144	210	254	2.15952709246e-05	0.434,0.352,0.454	0.551,0.593,0.564	-0.156
ENSMUSG00000028560	Usp1	chr4	+	98928863	98928968	98929693	98929854	98928233	98928354	98930859	98931548	842,753,985	454,380,354	562,451,253	393,349,200	230	286	2.18713413885e-05	0.698,0.711,0.776	0.64,0.616,0.611	0.106
ENSMUSG00000028760	Eif4g3	chr4	+	138146284	138146373	138151581	138151828	138125809	138126634	138156611	138156745	483,431,397	498,385,438	785,641,467	516,419,270	214	372	2.21624595217e-05	0.628,0.661,0.612	0.726,0.727,0.75	-0.101
ENSMUSG00000027272	Ubr1	chr2	-	120868225	120868303	120870988	120871045	120866389	120866560	120873123	120873232	52,43,32	71,78,89	27,8,8	106,80,62	182	203	2.22255185399e-05	0.45,0.381,0.286	0.221,0.1,0.126	0.223
ENSMUSG00000005981	Trap1	chr16	-	4056329	4056439	4060756	4060917	4055796	4055870	4062329	4062401	601,554,663	459,446,544	454,351,240	507,490,320	286	235	2.23032610066e-05	0.518,0.505,0.5	0.424,0.371,0.381	0.116
ENSMUSG00000022142	Nup155	chr15	+	8115478	8115549	8116429	8116522	8113643	8113740	8117233	8117400	114,104,114	223,188,190	63,61,26	247,209,76	196	218	2.23032610066e-05	0.362,0.381,0.4	0.221,0.245,0.276	0.134
ENSMUSG00000000085	Scmh1	chr4	+	120478001	120478090	120483589	120483833	120468234	120468469	120505283	120505513	119,93,108	199,166,154	80,84,64	279,237,178	214	369	2.23032610066e-05	0.508,0.491,0.547	0.331,0.379,0.383	0.151
ENSMUSG00000018565	Elp5	chr11	-	69969095	69969196	69970560	69970742	69968223	69968540	69975039	69975260	966,829,889	954,870,932	653,578,460	938,897,832	307	226	2.23032610066e-05	0.427,0.412,0.413	0.339,0.322,0.289	0.101
ENSMUSG00000044201	Cdc25c	chr18	-	34734718	34734852	34735370	34735469	34733576	34733688	34738215	34738278	301,310,318	364,312,331	275,226,212	449,412,403	224	259	2.23628660228e-05	0.489,0.535,0.526	0.415,0.388,0.378	0.123
ENSMUSG00000032384	Csnk1g1	chr9	+	66012746	66012854	66019801	66019912	66010421	66010570	66032238	66032345	67,60,67	54,72,69	122,126,35	46,35,21	233	236	2.24280486588e-05	0.557,0.458,0.496	0.729,0.785,0.628	-0.21
ENSMUSG00000020993	Trappc6b	chr12	-	59044252	59044346	59048122	59048206	59043092	59043676	59050267	59050385	225,212,234	310,298,321	382,331,300	304,282,258	209	219	2.24931190477e-05	0.432,0.427,0.433	0.568,0.552,0.549	-0.126
ENSMUSG00000036611	Eepd1	chr9	+	25589434	25589573	25594560	25594755	25586661	25586796	25603408	25604110	213,201,215	153,132,159	203,256,248	102,90,68	264	320	2.26439985136e-05	0.628,0.649,0.621	0.707,0.775,0.816	-0.133
ENSMUSG00000042396	Rbm7	chr9	-	48490847	48490938	48493406	48493494	48488708	48489988	48494018	48494181	815,693,780	573,423,459	1072,1010,623	406,441,244	213	216	2.27742558007e-05	0.591,0.624,0.633	0.728,0.699,0.721	-0.1
ENSMUSG00000007411	Mark3	chr12	+	111604510	111604564	111615395	111615444	111592576	111592768	111618317	111618383	262,256,253	309,272,326	216,202,92	448,347,207	179	174	2.38364843307e-05	0.452,0.478,0.43	0.319,0.361,0.302	0.126
ENSMUSG00000011832	Evi5l	chr8	+	4183487	4183670	4185960	4186150	4166738	4166763	4187240	4187465	95,92,69	137,135,125	240,217,127	210,177,106	308	315	2.39123699904e-05	0.415,0.411,0.361	0.539,0.556,0.551	-0.153
ENSMUSG00000033149	Phldb2	chr16	-	45751345	45751565	45757098	45757245	45748726	45748812	45758116	45758207	625,526,532	887,722,761	713,570,570	686,535,460	272	345	2.39799501529e-05	0.472,0.48,0.47	0.569,0.575,0.611	-0.111
ENSMUSG00000026260	Ndufa10	chr1	-	92467380	92467467	92469862	92470078	92464360	92464482	92470816	92470862	1329,1024,1174	855,729,804	1266,1205,1101	523,528,523	341	212	2.42116171284e-05	0.491,0.466,0.476	0.601,0.587,0.567	-0.107
ENSMUSG00000021177	Tdp1	chr12	+	99935004	99935107	99945239	99945348	99915449	99915557	99954962	99955219	405,319,363	444,370,414	380,254,366	609,555,634	228	234	2.46523968903e-05	0.484,0.469,0.474	0.39,0.32,0.372	0.115
ENSMUSG00000020238	Ncln	chr10	-	81490226	81490315	81491169	81491273	81489801	81490120	81491976	81492057	289,276,320	304,276,268	511,395,287	296,203,190	229	214	2.47349957523e-05	0.47,0.483,0.527	0.617,0.645,0.585	-0.122
ENSMUSG00000029814	Igf2bp3	chr6	-	49168469	49168518	49213266	49213327	49134846	49134898	49214296	49214957	445,398,440	283,271,297	463,398,235	205,160,77	186	174	2.47742151833e-05	0.595,0.579,0.581	0.679,0.699,0.741	-0.121
ENSMUSG00000018707	Dync1h1	chr12	+	110663172	110663276	110664535	110664747	110662841	110663059	110665082	110665236	427,351,408	687,552,705	223,219,469	664,464,1410	229	337	2.50418215774e-05	0.478,0.483,0.46	0.331,0.41,0.329	0.117
ENSMUSG00000052949	Rnf157	chr11	-	116344194	116344305	116345906	116345955	116336352	116338830	116347032	116347098	177,151,127	265,267,257	166,193,129	184,127,125	174	236	2.51545257819e-05	0.475,0.434,0.401	0.55,0.673,0.583	-0.165
ENSMUSG00000030204	Ddx47	chr6	+	135015194	135015383	135015575	135015647	135012301	135012395	135015821	135015940	786,742,834	454,408,418	755,677,446	627,550,409	314	197	2.51545257819e-05	0.521,0.533,0.556	0.43,0.436,0.406	0.113
ENSMUSG00000024480	Ap3s1	chr18	+	46758002	46758114	46780660	46780768	46754370	46754462	46789896	46790826	274,244,251	413,344,284	461,382,325	355,293,309	237	233	2.540797961e-05	0.395,0.411,0.465	0.561,0.562,0.508	-0.12
ENSMUSG00000035305	Ror1	chr4	+	100409713	100410031	100411894	100412140	100407812	100407940	100425913	100426125	123,94,72	124,99,75	200,254,145	114,124,87	443	371	2.540797961e-05	0.454,0.443,0.446	0.595,0.632,0.583	-0.156
ENSMUSG00000035107	Dcbld2	chr16	+	58424560	58424788	58433325	58433463	58408442	58408951	58445340	58445392	103,92,107	149,106,93	143,137,44	87,48,22	353	263	2.55455118707e-05	0.34,0.393,0.462	0.55,0.68,0.598	-0.211
ENSMUSG00000016487	Ppfibp1	chr6	+	147025514	147025637	147026154	147026280	147022361	147022450	147027307	147027496	200,180,163	296,214,199	249,180,109	465,452,259	248	251	2.5700865771e-05	0.406,0.46,0.453	0.351,0.287,0.299	0.127
ENSMUSG00000051811	Cox6b2	chr7	-	4752060	4752172	4752723	4752849	4751794	4751975	4752952	4753023	322,230,252	223,209,214	227,248,273	104,108,138	251	237	2.57432427128e-05	0.577,0.51,0.526	0.673,0.684,0.651	-0.132
ENSMUSG00000025453	Nnt	chr13	-	119396746	119396976	119404551	119404754	119394610	119394828	119408902	119408997	112,83,86	281,238,228	91,52,40	366,387,182	328	355	2.57432427128e-05	0.301,0.274,0.29	0.212,0.127,0.192	0.111
ENSMUSG00000020929	Eftud2	chr11	-	102846095	102846236	102846584	102846696	102844139	102844241	102847957	102847979	1182,929,1104	1253,1086,1256	1202,1139,994	893,801,757	237	266	2.58865353504e-05	0.514,0.49,0.497	0.602,0.615,0.596	-0.104
ENSMUSG00000025758	Plk4	chr3	+	40801784	40801880	40801957	40802072	40800999	40801095	40805007	40806065	276,304,316	501,437,464	297,246,141	671,668,385	221	240	2.61651742237e-05	0.374,0.43,0.425	0.325,0.286,0.285	0.111
ENSMUSG00000030016	Zfp638	chr6	+	83966446	83966488	83967292	83967427	83965528	83965657	83969116	83969231	180,164,177	479,420,476	327,308,219	530,471,365	167	260	2.64114501928e-05	0.369,0.378,0.367	0.49,0.504,0.483	-0.121
ENSMUSG00000026020	Nop58	chr1	+	59690485	59690562	59692336	59692389	59684976	59685226	59695977	59696099	542,452,559	687,581,643	672,547,517	1152,1272,909	202	178	2.64995276926e-05	0.41,0.407,0.434	0.34,0.275,0.334	0.101
ENSMUSG00000028559	Osbpl9	chr4	-	109066127	109066238	109066914	109066999	109065864	109065928	109068362	109068534	278,225,268	257,217,239	284,263,216	153,145,115	210	236	2.68183571268e-05	0.549,0.538,0.558	0.676,0.671,0.679	-0.127
ENSMUSG00000024177	Nme4	chr17	-	26093616	26093729	26093858	26093960	26091733	26092152	26094136	26094270	754,674,827	1029,997,1228	775,803,613	723,649,672	227	238	2.71221766006e-05	0.434,0.415,0.414	0.529,0.565,0.489	-0.107
ENSMUSG00000033904	Ccp110	chr7	+	118730667	118730741	118731696	118731759	118729957	118730074	118732393	118732453	174,150,146	128,99,138	105,79,51	145,124,82	199	188	2.7230384247e-05	0.562,0.589,0.5	0.406,0.376,0.37	0.166
ENSMUSG00000018415	Gid4	chr11	+	60432332	60432440	60436347	60436449	60424773	60424833	60438442	60438573	202,180,193	176,195,210	368,396,208	247,220,112	233	227	2.7230384247e-05	0.528,0.473,0.472	0.592,0.637,0.644	-0.133
ENSMUSG00000015697	Setdb1	chr3	-	95324304	95324393	95324629	95324841	95323524	95324190	95325717	95325883	729,603,706	500,331,400	1177,1000,1093	418,385,448	337	214	2.73913722949e-05	0.481,0.536,0.528	0.641,0.623,0.608	-0.109
ENSMUSG00000021311	Mtr	chr13	-	12190203	12190404	12199045	12199144	12189346	12189539	12200196	12200278	82,93,105	131,102,96	122,104,83	49,56,53	224	326	2.82559774032e-05	0.477,0.57,0.614	0.784,0.73,0.695	-0.183
ENSMUSG00000039678	Tbc1d13	chr2	+	30142261	30142421	30147361	30147525	30140474	30140557	30148622	30148783	577,472,577	435,363,387	706,639,387	366,286,119	285	289	2.8532096954e-05	0.574,0.569,0.602	0.662,0.694,0.767	-0.126
ENSMUSG00000032590	Apeh	chr9	-	108093621	108093748	108094226	108094359	108092806	108093074	108094434	108094476	111,80,128	214,166,211	135,122,126	165,96,95	258	252	2.86733820876e-05	0.336,0.32,0.372	0.444,0.554,0.564	-0.178
ENSMUSG00000042439	Zfp532	chr18	+	65644192	65644369	65651559	65651722	65638749	65638931	65656350	65656632	254,197,224	269,233,284	223,158,126	382,330,275	302	288	2.88072562028e-05	0.474,0.446,0.429	0.358,0.313,0.304	0.125
ENSMUSG00000037262	Kin	chr2	+	10085729	10085824	10090112	10090363	10080592	10080744	10091717	10091819	154,120,143	194,176,214	71,64,58	177,176,151	220	376	2.8814928435e-05	0.576,0.538,0.533	0.407,0.383,0.396	0.154
ENSMUSG00000051811	Cox6b2	chr7	-	4752060	4752161	4752723	4752849	4751791	4751975	4752952	4753094	322,230,252	227,208,203	227,248,273	104,107,135	251	226	2.88387337346e-05	0.561,0.499,0.528	0.663,0.676,0.645	-0.132
ENSMUSG00000026584	Scyl3	chr1	+	163939880	163939983	163941106	163941218	163938739	163938796	163943823	163943901	113,96,97	49,42,42	124,154,71	29,23,12	228	237	2.88546400221e-05	0.706,0.704,0.706	0.816,0.874,0.86	-0.145
ENSMUSG00000040928	S100pbp	chr4	-	129178240	129178332	129180188	129180271	129155424	129155509	129181741	129182532	271,241,236	312,261,307	252,174,119	436,431,219	208	217	2.89825733112e-05	0.475,0.491,0.445	0.376,0.296,0.362	0.126
ENSMUSG00000060227	Casc4	chr2	+	121906697	121906778	121910798	121910897	121905929	121906071	121911870	121912041	220,192,188	371,217,255	307,270,96	677,616,340	206	224	2.9318341863e-05	0.392,0.49,0.445	0.33,0.323,0.235	0.146
ENSMUSG00000031357	Syap1	chrX	-	162859298	162859446	162859872	162859931	162857056	162858008	162863059	162863208	208,200,205	524,418,467	471,465,267	682,584,427	184	273	2.93272525699e-05	0.371,0.415,0.394	0.506,0.542,0.481	-0.116
ENSMUSG00000026743	Mllt10	chr2	+	18071124	18071204	18109781	18109891	18055236	18055371	18122244	18122348	20,23,17	105,119,100	9,5,3	134,118,63	205	235	2.96318512389e-05	0.179,0.181,0.163	0.071,0.046,0.052	0.118
ENSMUSG00000030061	Uba3	chr6	-	97199238	97199321	97201916	97201997	97196836	97196917	97203473	97203594	566,479,498	326,376,275	488,407,208	501,435,376	206	208	3.00086131265e-05	0.637,0.563,0.646	0.496,0.486,0.358	0.169
ENSMUSG00000032254	Kif23	chr9	-	61932074	61932187	61935379	61935550	61931800	61931922	61936662	61936772	371,361,326	479,438,493	305,287,158	633,529,423	296	238	3.02154838345e-05	0.384,0.399,0.347	0.279,0.304,0.231	0.105
ENSMUSG00000039735	Fnbp1l	chr3	-	122559019	122559166	122560832	122560961	122557902	122558106	122563834	122563881	1018,867,793	1063,928,1029	958,778,376	1499,1354,727	254	272	3.02497449272e-05	0.506,0.5,0.452	0.406,0.381,0.356	0.105
ENSMUSG00000047213	Ythdf3	chr3	+	16189477	16189563	16203825	16205424	16183921	16183946	16213954	16215006	175,101,157	664,473,502	284,213,109	556,491,290	211	1724	3.04844614284e-05	0.683,0.636,0.719	0.807,0.78,0.754	-0.101
ENSMUSG00000036893	Ehmt1	chr2	-	24840635	24840779	24847943	24848089	24839529	24839756	24852664	24852802	508,410,443	434,357,413	601,458,264	295,292,138	271	269	3.04844614284e-05	0.537,0.533,0.516	0.669,0.609,0.655	-0.116
ENSMUSG00000027255	Arfgap2	chr2	+	91274794	91274921	91275072	91275166	91273752	91273887	91275275	91275394	648,532,592	451,380,451	778,595,475	331,289,219	252	219	3.11624862155e-05	0.555,0.549,0.533	0.671,0.641,0.653	-0.109
ENSMUSG00000020982	Nemf	chr12	-	69320372	69320422	69322100	69322350	69318026	69318180	69324231	69324352	269,226,236	58,74,66	451,415,339	57,60,47	375	175	3.12570009086e-05	0.684,0.588,0.625	0.787,0.763,0.771	-0.141
ENSMUSG00000022231	Sema5a	chr15	+	32681465	32681621	32682306	32682354	32679094	32679265	32686636	32686848	251,236,212	181,135,110	191,144,69	203,158,78	281	173	3.12625780378e-05	0.461,0.518,0.543	0.367,0.359,0.353	0.148
ENSMUSG00000041936	Agrn	chr4	-	156185087	156185135	156195243	156195505	156179392	156179608	156197213	156197488	154,106,104	103,105,98	399,310,141	191,135,43	387	173	3.19612281136e-05	0.401,0.311,0.322	0.483,0.507,0.594	-0.183
ENSMUSG00000030629	Zfand6	chr7	-	84620867	84620912	84632655	84632756	84617849	84617963	84633884	84633993	639,554,588	325,310,326	553,449,312	486,377,269	226	170	3.24229733874e-05	0.597,0.573,0.576	0.461,0.473,0.466	0.115
ENSMUSG00000059923	Grb2	chr11	-	115655357	115655455	115699151	115699356	115649770	115649893	115708393	115708597	141,113,129	253,198,222	91,88,90	320,291,237	330	223	3.25464775551e-05	0.274,0.278,0.282	0.161,0.17,0.204	0.1
ENSMUSG00000029554	Mad1l1	chr5	-	140132768	140132825	140193913	140194058	140117236	140117325	140261497	140261584	309,251,287	157,108,143	413,401,414	135,91,115	270	182	3.29735813096e-05	0.57,0.61,0.575	0.673,0.748,0.708	-0.125
ENSMUSG00000026814	Eng	chr2	+	32657515	32657670	32669422	32669563	32646594	32647024	32671341	32671507	93,65,76	232,178,194	74,66,42	354,306,233	280	266	3.31597103976e-05	0.276,0.258,0.271	0.166,0.17,0.146	0.108
ENSMUSG00000020166	Cnot2	chr10	-	116517316	116517383	116549032	116549105	116501191	116501317	116581452	116581496	30,24,21	86,86,73	17,8,6	123,119,54	198	192	3.32503994444e-05	0.253,0.213,0.218	0.118,0.061,0.097	0.136
ENSMUSG00000048402	Gli2	chr1	-	118866571	118866757	118890295	118890401	118855435	118855637	119002039	119002206	125,108,97	232,185,183	112,108,53	392,353,159	231	311	3.32922773802e-05	0.42,0.44,0.416	0.278,0.292,0.31	0.132
ENSMUSG00000045100	Slc25a26	chr6	+	94507513	94507670	94510751	94510861	94500330	94500457	94534143	94534248	49,54,50	72,65,66	95,76,69	50,49,46	282	235	3.33830574666e-05	0.362,0.409,0.387	0.613,0.564,0.556	-0.192
ENSMUSG00000036893	Ehmt1	chr2	-	24806213	24806368	24813526	24813631	24805073	24805241	24815730	24815832	439,356,479	398,309,346	528,435,253	259,222,135	230	280	3.36500466795e-05	0.573,0.584,0.628	0.713,0.705,0.695	-0.109
ENSMUSG00000025812	Pard3	chr8	+	127161209	127161311	127277020	127277201	127064346	127064473	127306329	127306508	181,125,142	410,329,320	175,139,79	724,589,289	227	306	3.3693749727e-05	0.373,0.339,0.374	0.246,0.241,0.269	0.11
ENSMUSG00000061887	Ssbp3	chr4	+	107009678	107009768	107028192	107028252	106915644	106915729	107030861	107030928	1346,1262,1170	986,904,1030	1712,1561,1181	841,784,638	215	185	3.38846798683e-05	0.54,0.546,0.494	0.637,0.631,0.614	-0.101
ENSMUSG00000052504	Epha3	chr16	-	63772909	63773570	63844102	63844167	63653422	63653578	63863959	63864158	93,75,70	372,303,280	56,65,21	494,501,129	190	786	3.38846798683e-05	0.508,0.506,0.508	0.319,0.349,0.402	0.151
ENSMUSG00000015357	Clpx	chr9	+	65299900	65300064	65301847	65301965	65294294	65294565	65308467	65308622	267,206,260	341,276,336	376,291,192	275,240,156	289	243	3.39014750334e-05	0.397,0.386,0.394	0.535,0.505,0.509	-0.124
ENSMUSG00000078427	Sarnp	chr10	+	128851156	128851182	128853182	128853251	128846531	128846583	128872420	128872510	10,2,7	86,89,60	20,18,10	53,50,47	151	194	3.39014750334e-05	0.13,0.028,0.13	0.327,0.316,0.215	-0.19
ENSMUSG00000030177	Ccdc77	chr6	-	120341972	120342077	120348387	120348530	120339134	120339198	120350206	120350444	142,127,136	77,75,58	199,198,106	54,53,22	268	230	3.39572326642e-05	0.613,0.592,0.668	0.76,0.762,0.805	-0.151
ENSMUSG00000032497	Lrrfip2	chr9	+	111219681	111219802	111222157	111222237	111215928	111215978	111223265	111223370	363,273,308	231,210,228	303,265,235	328,300,310	246	205	3.40847973528e-05	0.567,0.52,0.53	0.435,0.424,0.387	0.124
ENSMUSG00000036377	C530008M17Rik	chr5	+	76822465	76822637	76848816	76848981	76759585	76759731	76851335	76851404	74,69,65	102,92,102	122,85,51	88,56,35	297	290	3.48438770928e-05	0.415,0.423,0.384	0.575,0.597,0.587	-0.179
ENSMUSG00000021000	Ctage5	chr12	+	59136063	59136195	59137580	59137602	59131501	59131604	59137697	59137786	77,71,82	61,50,45	75,67,34	102,90,66	257	147	3.48518768188e-05	0.419,0.448,0.51	0.296,0.299,0.228	0.185
ENSMUSG00000095567	Noc2l	chr4	+	156241660	156241800	156242565	156242677	156241312	156241501	156243509	156243623	937,802,917	884,777,859	773,701,527	1054,901,923	265	237	3.54394835554e-05	0.487,0.48,0.488	0.396,0.41,0.338	0.104
ENSMUSG00000044477	Zfand3	chr17	+	30135322	30135505	30192562	30192730	30060809	30060850	30208017	30210019	534,412,534	661,586,642	692,723,617	682,527,465	308	293	3.55369910532e-05	0.435,0.401,0.442	0.491,0.566,0.558	-0.112
ENSMUSG00000028702	Rad54l	chr4	-	116112480	116112541	116118837	116118957	116111190	116111326	116122895	116122982	225,217,252	92,78,109	262,245,97	60,43,21	245	186	3.56912395891e-05	0.65,0.679,0.637	0.768,0.812,0.778	-0.131
ENSMUSG00000028559	Osbpl9	chr4	-	109065864	109065928	109066127	109066238	109065623	109065764	109066914	109066999	403,297,395	282,239,260	664,593,572	295,298,222	236	189	3.6417841462e-05	0.534,0.499,0.549	0.643,0.614,0.674	-0.116
ENSMUSG00000024404	Riok3	chr18	+	12142935	12143063	12148790	12148988	12139316	12139460	12149518	12149678	401,338,332	393,304,386	483,427,257	306,229,187	253	323	3.67423803431e-05	0.566,0.587,0.523	0.668,0.704,0.637	-0.111
ENSMUSG00000022906	Parp9	chr16	+	35941032	35941135	35943368	35943402	35938469	35939060	35947500	35948354	6,5,13	1,5,2	24,28,7	0,0,0	228	159	3.68344202562e-05	0.807,0.411,0.819	1.0,1.0,1.0	-0.321
ENSMUSG00000002602	Axl	chr7	-	25786886	25786987	25787290	25787516	25785833	25786010	25788414	25788687	348,271,236	351,282,289	733,671,410	465,508,262	351	226	3.76226843151e-05	0.39,0.382,0.345	0.504,0.46,0.502	-0.116
ENSMUSG00000027936	Crtc2	chr3	+	90257116	90257218	90259153	90259222	90254295	90254558	90259385	90259492	80,73,57	89,65,51	95,72,67	174,157,125	227	194	3.89164149973e-05	0.434,0.49,0.489	0.318,0.282,0.314	0.166
ENSMUSG00000055553	Kxd1	chr8	-	70515394	70515441	70518364	70518517	70513395	70514168	70519936	70520061	353,364,406	149,147,177	342,355,305	262,234,205	278	172	3.96018653668e-05	0.594,0.605,0.587	0.447,0.484,0.479	0.125
ENSMUSG00000039298	Cdk5rap2	chr4	-	70337340	70337559	70349143	70349245	70317426	70317597	70352668	70352788	194,127,150	153,134,127	224,162,84	97,88,39	227	344	3.9718991551e-05	0.658,0.59,0.642	0.778,0.736,0.765	-0.13
ENSMUSG00000020460	Rps27a	chr11	-	29546290	29546422	29546702	29547260	29545898	29546029	29547680	29547745	721,660,740	194,221,225	863,1003,871	196,154,145	683	257	4.01882609509e-05	0.583,0.529,0.553	0.624,0.71,0.693	-0.121
ENSMUSG00000024566	Atp9b	chr18	-	80738652	80738856	80739746	80739804	80734142	80736149	80749818	80749927	107,76,74	166,98,119	72,52,51	199,135,170	183	329	4.04716913524e-05	0.537,0.582,0.528	0.394,0.409,0.35	0.165
ENSMUSG00000019907	Ppp1r12a	chr10	+	108253324	108253495	108259755	108259846	108252756	108252924	108260835	108261036	160,165,158	161,127,153	154,129,96	259,205,148	296	216	4.07124070286e-05	0.42,0.487,0.43	0.303,0.315,0.321	0.133
ENSMUSG00000036138	Acaa1a	chr9	+	119348920	119349100	119349353	119349409	119348580	119348771	119349491	119349637	165,182,220	227,171,188	121,104,67	236,166,167	305	181	4.07272780748e-05	0.301,0.387,0.41	0.233,0.271,0.192	0.134
ENSMUSG00000002006	Pdzd4	chrX	-	73798757	73798848	73799833	73800087	73798193	73798292	73824281	73824969	107,74,70	120,90,69	102,103,57	270,184,111	379	216	4.22420620212e-05	0.337,0.319,0.366	0.177,0.242,0.226	0.126
ENSMUSG00000008999	Bmp7	chr2	-	172872871	172872982	172875214	172875291	172868011	172870286	172879325	172879523	103,91,103	237,184,204	145,116,127	528,533,381	202	236	4.24118298334e-05	0.337,0.366,0.371	0.243,0.203,0.28	0.116
ENSMUSG00000000884	Gnb1l	chr16	+	18540434	18540575	18544114	18544273	18499045	18499140	18548092	18548191	96,75,82	75,67,78	165,119,65	46,38,38	266	284	4.28009144494e-05	0.577,0.544,0.529	0.793,0.77,0.646	-0.186
ENSMUSG00000060098	Prmt7	chr8	+	106217243	106217280	106219919	106220069	106212375	106212571	106227210	106227319	188,117,195	375,289,324	253,225,145	272,262,175	162	275	4.28553565376e-05	0.46,0.407,0.505	0.612,0.593,0.584	-0.139
ENSMUSG00000071337	Tia1	chr6	+	86424344	86424420	86424961	86425203	86420323	86420411	86425449	86425545	319,252,270	51,45,43	181,142,71	64,37,53	201	367	4.29927569505e-05	0.919,0.911,0.92	0.838,0.875,0.71	0.109
ENSMUSG00000027030	Stk39	chr2	-	68308991	68309054	68314480	68314603	68307040	68307108	68358813	68358879	238,184,242	84,67,69	271,248,172	34,53,29	248	188	4.32639311084e-05	0.682,0.676,0.727	0.858,0.78,0.818	-0.124
ENSMUSG00000079109	Pms2	chr5	+	143928098	143928266	143928941	143929042	143925220	143926073	143929180	143929350	226,152,217	190,160,204	178,108,102	236,203,194	293	226	4.33847350586e-05	0.478,0.423,0.451	0.368,0.291,0.289	0.135
ENSMUSG00000030871	Ears2	chr7	-	122044301	122044432	122046623	122046732	122039711	122039847	122048101	122048574	95,91,94	124,113,136	123,88,77	80,58,58	234	256	4.33859478482e-05	0.456,0.468,0.431	0.627,0.624,0.592	-0.163
ENSMUSG00000038252	Ncapd2	chr6	-	125174224	125174358	125176142	125176227	125173779	125173912	125176651	125176738	987,774,979	1363,1063,1432	573,407,424	1106,948,929	210	259	4.41474464171e-05	0.472,0.473,0.457	0.39,0.346,0.36	0.102
ENSMUSG00000018160	Med1	chr11	-	98163799	98164001	98166255	98166374	98161143	98161239	98166698	98166823	275,194,289	178,154,138	402,355,166	155,106,54	244	327	4.49650384193e-05	0.674,0.628,0.737	0.777,0.818,0.805	-0.12
ENSMUSG00000030016	Zfp638	chr6	+	83954710	83954761	83958183	83958252	83953334	83953387	83959930	83959968	180,155,180	192,160,189	215,169,103	118,107,61	176	194	4.5871349837e-05	0.508,0.516,0.512	0.668,0.635,0.65	-0.139
ENSMUSG00000028948	Nol9	chr4	+	152056047	152056225	152057790	152057924	152052597	152052709	152058340	152060042	336,304,319	385,243,296	382,338,256	524,549,653	303	259	4.5871349837e-05	0.427,0.517,0.479	0.384,0.345,0.251	0.148
ENSMUSG00000006673	Qrich1	chr9	+	108555961	108556070	108556407	108556559	108544862	108544977	108556957	108557048	921,750,729	1054,914,1117	530,507,428	959,913,996	234	277	4.5871349837e-05	0.508,0.493,0.436	0.395,0.397,0.337	0.103
ENSMUSG00000019861	Gopc	chr10	-	52346048	52346229	52349071	52349236	52337023	52339853	52350600	52350696	203,140,158	219,135,162	255,170,98	383,320,199	290	306	4.6579585713e-05	0.494,0.523,0.507	0.413,0.359,0.342	0.137
ENSMUSG00000038400	Pmepa1	chr2	-	173228575	173228626	173234306	173234461	173224457	173228343	173276087	173276533	95,63,74	95,62,57	119,98,78	230,179,122	280	176	4.68108726513e-05	0.386,0.39,0.449	0.245,0.256,0.287	0.146
ENSMUSG00000022678	Nde1	chr16	+	14183475	14183612	14185693	14185873	14175126	14175439	14188312	14188397	1184,1041,1119	1171,995,1140	900,694,544	1253,1117,806	262	305	4.71402144875e-05	0.541,0.549,0.533	0.455,0.42,0.44	0.103
ENSMUSG00000029992	Gfpt1	chr6	+	87073381	87073479	87076256	87076377	87067683	87067779	87077082	87077240	176,149,157	345,250,248	177,176,83	506,544,236	223	246	4.7374142617e-05	0.36,0.397,0.411	0.278,0.263,0.28	0.116
ENSMUSG00000031835	Mbtps1	chr8	-	119535274	119535377	119538843	119538960	119533320	119533472	119541584	119541694	898,810,898	986,842,920	783,668,302	1220,963,571	242	228	4.79790727482e-05	0.462,0.475,0.479	0.377,0.395,0.333	0.104
ENSMUSG00000026353	Ubxn4	chr1	+	128272820	128272952	128274801	128275004	128269868	128269971	128276956	128279378	296,285,308	494,496,472	396,345,281	968,908,762	257	328	4.83083175775e-05	0.433,0.423,0.454	0.343,0.327,0.32	0.107
ENSMUSG00000020111	Micu1	chr10	+	59732982	59733157	59740659	59740822	59727991	59728118	59750503	59750547	418,282,386	368,305,341	778,798,589	475,448,367	300	288	4.83257694221e-05	0.522,0.47,0.521	0.611,0.631,0.606	-0.112
ENSMUSG00000026743	Mllt10	chr2	+	18146776	18146872	18159455	18159711	18123718	18123812	18162316	18162886	19,37,32	310,271,280	77,59,42	351,297,107	221	381	4.97259357402e-05	0.096,0.191,0.165	0.274,0.255,0.404	-0.16
ENSMUSG00000021156	Zmynd11	chr13	-	9720772	9720932	9735331	9735466	9710145	9710307	9764727	9764956	140,108,136	469,419,427	231,202,140	536,384,190	260	285	4.97259357402e-05	0.247,0.22,0.259	0.321,0.366,0.447	-0.136
ENSMUSG00000022721	Trmt2a	chr16	+	18251358	18251474	18251548	18251660	18251155	18251270	18252125	18252248	286,225,279	343,312,336	150,112,105	302,217,254	241	237	5.06906817288e-05	0.451,0.415,0.45	0.328,0.337,0.289	0.121
ENSMUSG00000014077	Chp1	chr2	+	119566649	119566730	119571767	119571895	119560730	119560803	119580694	119580756	424,296,338	387,335,378	482,380,201	310,251,128	206	253	5.06906817288e-05	0.574,0.52,0.523	0.656,0.65,0.659	-0.116
ENSMUSG00000027327	1700037H04Rik	chr2	-	131151617	131151760	131153593	131153710	131148155	131148294	131159952	131160034	211,176,171	440,326,420	106,96,78	385,376,254	242	268	5.16071577032e-05	0.347,0.374,0.311	0.234,0.22,0.254	0.108
ENSMUSG00000025899	Alkbh8	chr9	+	3338455	3338591	3343014	3343252	3335139	3335250	3344587	3344719	7,6,6	175,125,108	22,13,14	132,99,31	261	363	5.17590806182e-05	0.053,0.063,0.072	0.188,0.154,0.386	-0.18
ENSMUSG00000030780	BC017158	chr7	-	128274632	128274703	128276085	128276143	128273650	128273794	128276227	128276412	58,48,37	77,97,56	32,30,22	135,98,81	183	196	5.17939628347e-05	0.447,0.346,0.414	0.202,0.247,0.225	0.178
ENSMUSG00000023072	Cep89	chr7	+	35424656	35424772	35427599	35427780	35423299	35423403	35428199	35428367	201,154,184	167,161,174	222,225,206	143,106,103	241	306	5.18878657165e-05	0.604,0.548,0.573	0.663,0.729,0.717	-0.128
ENSMUSG00000037466	4930427A07Rik	chr12	+	113157577	113157727	113158068	113158167	113157160	113157363	113161302	113161389	95,114,135	109,109,119	129,97,68	59,52,35	275	224	5.27198269652e-05	0.415,0.46,0.48	0.64,0.603,0.613	-0.167
ENSMUSG00000024078	Ttc27	chr17	+	74770242	74770356	74777643	74777739	74751061	74751128	74780782	74780905	225,196,197	135,106,152	249,286,207	105,90,66	239	221	5.29634762622e-05	0.606,0.631,0.545	0.687,0.746,0.744	-0.132
ENSMUSG00000026240	Cops7b	chr1	+	86589163	86589341	86592290	86592366	86587015	86587235	86596750	86596839	474,402,488	301,244,269	572,596,366	236,188,143	303	201	5.5369138377e-05	0.511,0.522,0.546	0.617,0.678,0.629	-0.115
ENSMUSG00000028975	Pex14	chr4	-	148963441	148963533	148966221	148966319	148960534	148961794	148967523	148967626	157,153,133	235,235,229	159,135,118	408,374,323	223	217	5.55613435442e-05	0.394,0.388,0.361	0.275,0.26,0.262	0.115
ENSMUSG00000032393	Dpp8	chr9	+	65066350	65066496	65074438	65074585	65063818	65063954	65075735	65075888	505,413,390	328,284,284	661,599,372	273,230,191	271	272	5.61594571338e-05	0.607,0.593,0.58	0.708,0.723,0.662	-0.104
ENSMUSG00000016018	Skiv2l2	chr13	-	112908894	112908997	112909815	112909914	112906984	112907116	112910909	112911034	570,488,582	420,334,423	611,614,279	265,264,142	224	228	5.6962776094e-05	0.58,0.598,0.583	0.701,0.703,0.667	-0.103
ENSMUSG00000025920	Stau2	chr1	-	16394050	16394210	16440322	16440458	16392516	16392624	16463034	16463194	262,174,189	279,231,248	401,357,227	299,242,187	261	285	5.7101226803e-05	0.506,0.451,0.454	0.594,0.617,0.57	-0.123
ENSMUSG00000030104	Edem1	chr6	+	108851209	108851283	108852489	108852586	108849394	108849565	108854244	108854448	138,112,115	209,164,188	119,117,58	321,273,217	199	222	5.71299856234e-05	0.424,0.432,0.406	0.293,0.323,0.23	0.139
ENSMUSG00000028107	Tars2	chr3	-	95746032	95746170	95746534	95746697	95745784	95745862	95747438	95747656	220,157,221	213,211,206	163,128,96	286,268,174	288	263	5.73393828115e-05	0.485,0.405,0.495	0.342,0.304,0.335	0.135
ENSMUSG00000021470	Ercc6l2	chr13	+	63834595	63834789	63841423	63841585	63824808	63824928	63841961	63842169	148,128,137	171,153,184	219,193,91	146,116,77	319	287	5.73393828115e-05	0.438,0.429,0.401	0.574,0.6,0.515	-0.14
ENSMUSG00000041236	Vps41	chr13	+	18810431	18810551	18811566	18811713	18794326	18794392	18814226	18814293	399,318,315	328,285,291	674,631,253	371,295,169	245	272	5.75057452298e-05	0.575,0.553,0.546	0.669,0.704,0.624	-0.108
ENSMUSG00000039968	Rsbn1l	chr5	-	20896792	20896901	20902287	20902455	20893027	20896704	20905779	20905922	91,85,85	117,82,111	155,148,80	73,72,62	293	234	5.88779887092e-05	0.383,0.453,0.379	0.629,0.621,0.508	-0.181
ENSMUSG00000060261	Gtf2i	chr5	-	134279436	134279514	134282786	134282830	134266542	134266656	134283193	134283248	171,130,132	21,15,10	103,86,71	27,25,21	169	203	5.91452126567e-05	0.907,0.912,0.941	0.821,0.805,0.802	0.111
ENSMUSG00000026174	Cnot9	chr1	+	74522317	74522427	74523503	74523613	74518900	74519016	74526991	74527090	767,697,679	704,601,613	802,675,364	426,349,258	235	235	5.93522183713e-05	0.521,0.537,0.526	0.653,0.659,0.585	-0.104
ENSMUSG00000021519	Mterf3	chr13	-	66917025	66917173	66922755	66922945	66916612	66916684	66928169	66928287	454,402,413	300,246,235	467,426,366	131,135,173	315	273	5.93522183713e-05	0.567,0.586,0.604	0.755,0.732,0.647	-0.126
ENSMUSG00000031349	Nsdhl	chrX	+	72952842	72952971	72955071	72955214	72949164	72949311	72956336	72956439	372,313,421	350,224,286	525,464,381	234,227,186	254	268	5.94525890532e-05	0.529,0.596,0.608	0.703,0.683,0.684	-0.112
ENSMUSG00000028060	2810403A07Rik	chr3	+	88696564	88696776	88698848	88698909	88693420	88693584	88699950	88700008	496,399,454	263,205,207	471,386,234	315,359,245	337	186	5.95312140297e-05	0.51,0.518,0.548	0.452,0.372,0.345	0.136
ENSMUSG00000028690	Mmachc	chr4	-	116704506	116704659	116705880	116706075	116702278	116703867	116708237	116708406	331,293,333	297,281,271	383,393,180	222,206,92	320	278	5.95816476477e-05	0.492,0.475,0.516	0.6,0.624,0.63	-0.124
ENSMUSG00000020530	Ggnbp2	chr11	-	84836598	84836724	84837840	84837988	84836364	84836513	84839980	84840175	520,377,503	434,345,370	513,386,345	239,202,198	273	251	6.01058823281e-05	0.524,0.501,0.556	0.664,0.637,0.616	-0.112
ENSMUSG00000002107	Celf2	chr2	-	6624670	6624719	6664114	6664197	6615687	6615822	6721416	6721613	67,49,38	44,46,30	99,134,91	38,47,18	208	174	6.05928100227e-05	0.56,0.471,0.514	0.685,0.705,0.809	-0.218
ENSMUSG00000105340	Gm42878	chr5	-	121537111	121537220	121538392	121538490	121535853	121535943	121539171	121539247	235,196,219	341,306,330	292,302,254	290,299,200	223	234	6.06384422879e-05	0.42,0.402,0.411	0.514,0.515,0.571	-0.122
ENSMUSG00000032254	Kif23	chr9	-	61926359	61926518	61927347	61927467	61925529	61925687	61927553	61927633	449,383,484	547,441,538	518,434,415	832,742,869	245	284	6.12914149504e-05	0.488,0.502,0.51	0.419,0.404,0.356	0.107
ENSMUSG00000031511	Arhgef7	chr8	+	11785712	11785914	11791455	11791544	11782640	11782655	11800459	11800554	562,450,477	284,276,296	789,703,446	284,241,175	327	214	6.14506601258e-05	0.564,0.516,0.513	0.645,0.656,0.625	-0.111
ENSMUSG00000022682	Rrn3	chr16	+	13789532	13789592	13790620	13790684	13788959	13789089	13791919	13791989	204,191,201	157,142,168	130,117,49	199,148,124	185	189	6.17167270269e-05	0.57,0.579,0.55	0.4,0.447,0.288	0.188
ENSMUSG00000029208	Guf1	chr5	+	69561653	69561857	69563082	69563222	69560431	69560515	69564523	69564647	65,67,70	110,113,123	106,113,71	112,86,53	329	265	6.32977896565e-05	0.322,0.323,0.314	0.433,0.514,0.519	-0.169
ENSMUSG00000059475	Zfp426	chr9	-	20473027	20473108	20486329	20486437	20471698	20471781	20492385	20492451	75,59,69	81,84,70	41,30,17	104,80,42	233	206	6.40787614227e-05	0.45,0.383,0.466	0.258,0.249,0.264	0.176
ENSMUSG00000032815	Fanca	chr8	-	123274467	123274573	123275131	123275304	123274336	123274396	123278259	123278344	106,89,83	162,136,154	69,51,49	212,175,133	298	231	6.51735771549e-05	0.337,0.337,0.295	0.201,0.184,0.222	0.121
ENSMUSG00000024855	Pacs1	chr19	-	5136692	5136919	5138929	5139065	5135119	5135239	5139279	5139322	323,278,242	261,237,273	509,487,407	293,237,256	261	352	6.69408984416e-05	0.625,0.613,0.545	0.701,0.735,0.682	-0.112
ENSMUSG00000030034	Ino80b	chr6	-	83124306	83124425	83124584	83124777	83123993	83124163	83125010	83125431	199,191,215	222,258,277	328,292,471	296,188,245	318	244	6.70287276539e-05	0.408,0.362,0.373	0.46,0.544,0.596	-0.152
ENSMUSG00000026571	Dcaf6	chr1	-	165390413	165390533	165392138	165392232	165388657	165388915	165399653	165399868	117,82,92	102,98,92	185,148,90	95,70,58	219	245	6.73068890431e-05	0.562,0.483,0.528	0.685,0.703,0.634	-0.15
ENSMUSG00000053414	Hunk	chr16	+	90481249	90481333	90487858	90487906	90475819	90475982	90493412	90493593	291,220,297	134,105,143	320,337,249	273,277,170	209	173	6.90923736689e-05	0.643,0.634,0.632	0.492,0.502,0.548	0.122
ENSMUSG00000028041	Adam15	chr3	-	89347151	89347228	89347868	89347945	89346876	89347066	89348517	89348627	29,23,35	45,44,47	38,42,37	158,172,110	202	202	7.02946576701e-05	0.392,0.343,0.427	0.194,0.196,0.252	0.173
ENSMUSG00000022570	Tsta3	chr15	-	75926966	75927095	75928428	75928543	75926798	75926872	75928891	75929049	302,277,337	465,430,475	292,290,193	649,625,542	240	254	7.03541565103e-05	0.407,0.405,0.429	0.323,0.329,0.274	0.105
ENSMUSG00000051169	Rpusd3	chr6	-	113416306	113416446	113416788	113416912	113415318	113415722	113417140	113417225	137,158,155	181,163,195	122,97,68	211,225,195	249	265	7.03625589221e-05	0.446,0.508,0.458	0.381,0.315,0.271	0.148
ENSMUSG00000034771	Tle2	chr10	+	81588808	81588959	81589419	81589496	81587873	81588021	81590224	81590423	86,73,67	83,71,95	154,80,129	284,226,262	276	202	7.05782384762e-05	0.431,0.429,0.34	0.284,0.206,0.265	0.148
ENSMUSG00000035392	Dennd1a	chr2	-	38039151	38039205	38043338	38043419	38021355	38021466	38048724	38048794	76,53,78	57,51,38	84,44,17	115,99,69	206	179	7.11735668607e-05	0.537,0.475,0.641	0.388,0.279,0.176	0.27
ENSMUSG00000040473	Cfap69	chr5	-	5619166	5619215	5621919	5622043	5618947	5619069	5625749	5625927	5,7,6	1,4,2	12,9,9	0,0,0	249	174	7.11735668607e-05	0.777,0.55,0.677	1.0,1.0,1.0	-0.332
ENSMUSG00000058440	Nrf1	chr6	+	30116095	30116293	30118948	30119106	30115012	30115171	30126234	30126359	466,420,544	434,355,409	763,703,401	397,285,254	323	283	7.21634311263e-05	0.485,0.509,0.538	0.627,0.684,0.58	-0.12
ENSMUSG00000106864	Gtf3c2	chr5	-	31159433	31159521	31159699	31159861	31159060	31159189	31159947	31160092	761,633,849	556,465,561	476,399,353	463,412,457	287	213	7.33201574292e-05	0.504,0.503,0.529	0.433,0.418,0.364	0.107
ENSMUSG00000034343	Ube2f	chr1	+	91254262	91254393	91265217	91265283	91250336	91250437	91275249	91275317	67,54,46	29,40,33	72,56,30	93,90,54	256	191	7.34433614783e-05	0.633,0.502,0.51	0.366,0.317,0.293	0.223
ENSMUSG00000022812	Gsk3b	chr16	+	38219971	38220158	38228677	38228776	38207994	38208090	38240501	38240779	370,287,303	354,300,326	370,342,198	703,517,284	312	224	7.59330855299e-05	0.429,0.407,0.4	0.274,0.322,0.334	0.102
ENSMUSG00000024078	Ttc27	chr17	+	74829491	74829590	74835332	74835385	74799183	74799411	74840298	74840464	139,146,134	104,88,120	93,69,63	134,102,86	224	178	7.62753503614e-05	0.515,0.569,0.47	0.355,0.35,0.368	0.16
ENSMUSG00000051169	Rpusd3	chr6	-	113416306	113416432	113416788	113416912	113415328	113415722	113417140	113417225	137,158,155	177,162,193	122,97,68	207,222,194	249	251	7.68846013811e-05	0.438,0.496,0.447	0.373,0.306,0.261	0.147
ENSMUSG00000014349	Ube2z	chr11	-	96051733	96051824	96055837	96055950	96047431	96050414	96058315	96058427	859,673,860	723,618,696	1083,1149,701	704,574,388	238	216	7.69012252493e-05	0.519,0.497,0.529	0.583,0.645,0.621	-0.101
ENSMUSG00000025086	Trub1	chr19	+	57458089	57458188	57464369	57464425	57452905	57453196	57472698	57472780	144,88,139	89,62,78	166,125,77	165,145,110	224	181	7.70510556309e-05	0.567,0.534,0.59	0.448,0.411,0.361	0.157
ENSMUSG00000000326	Comt	chr16	-	18410682	18410814	18424303	18424360	18407543	18408040	18426355	18426385	23,19,22	258,213,243	67,54,77	386,357,274	182	257	7.70510556309e-05	0.112,0.112,0.113	0.197,0.176,0.284	-0.107
ENSMUSG00000037313	Tacc3	chr5	+	33663820	33663902	33664266	33664855	33661520	33661645	33666692	33666745	745,634,756	1439,1200,1618	381,348,313	1139,1082,917	207	714	7.77805306938e-05	0.641,0.646,0.617	0.536,0.526,0.541	0.1
ENSMUSG00000024068	Spast	chr17	+	74374122	74374202	74375082	74375125	74373662	74373754	74377040	74377120	245,203,190	216,168,183	283,229,202	155,121,62	205	168	7.94158792122e-05	0.482,0.498,0.46	0.599,0.608,0.728	-0.165
ENSMUSG00000028756	Pink1	chr4	-	138316003	138316131	138317304	138317468	138315496	138315733	138317895	138318078	383,243,383	261,233,277	511,420,332	251,196,147	289	253	7.94647340187e-05	0.562,0.477,0.548	0.641,0.652,0.664	-0.123
ENSMUSG00000073434	Wdr90	chr17	-	25845578	25845698	25845770	25845914	25845387	25845459	25845998	25846129	150,153,168	175,156,176	199,111,191	113,82,110	269	245	8.10742763973e-05	0.438,0.472,0.465	0.616,0.552,0.613	-0.135
ENSMUSG00000078441	Scamp4	chr10	+	80609640	80609797	80611027	80611129	80609329	80609458	80612341	80612459	190,143,153	283,253,317	118,90,76	342,244,264	282	227	8.10742763973e-05	0.351,0.313,0.28	0.217,0.229,0.188	0.103
ENSMUSG00000025932	Eya1	chr1	-	14283120	14283198	14302769	14302897	14274533	14274603	14304424	14304474	252,198,240	227,233,251	175,144,49	259,273,109	253	203	8.27595302259e-05	0.471,0.405,0.434	0.352,0.297,0.265	0.132
ENSMUSG00000040774	Cept1	chr3	-	106512802	106512870	106531136	106531278	106505720	106505852	106533354	106533502	351,238,322	190,135,138	445,359,257	151,105,67	267	193	8.5305886832e-05	0.572,0.56,0.628	0.681,0.712,0.735	-0.123
ENSMUSG00000075415	Fnbp1	chr2	-	31096026	31096174	31105241	31105357	31084022	31084085	31141778	31141802	163,107,127	271,200,215	360,299,262	387,354,219	241	273	8.64551584017e-05	0.405,0.377,0.401	0.513,0.489,0.575	-0.131
ENSMUSG00000038456	Dennd2a	chr6	-	39483012	39483153	39485558	39485636	39480200	39480349	39487819	39487889	185,166,171	352,288,325	81,73,52	260,245,158	203	266	8.84994438186e-05	0.408,0.43,0.408	0.29,0.281,0.301	0.125
ENSMUSG00000006301	Tmbim1	chr1	-	74292834	74292888	74293004	74293069	74292456	74292507	74293907	74294002	29,23,22	12,9,15	29,27,8	40,47,24	190	179	8.88457839133e-05	0.695,0.707,0.58	0.406,0.351,0.239	0.329
ENSMUSG00000028364	Tnc	chr4	-	63995540	63995813	64000697	64000970	63993026	63993299	64006245	64006509	108,58,63	93,71,53	95,90,60	171,153,181	398	398	8.94585762415e-05	0.537,0.45,0.543	0.357,0.37,0.249	0.185
ENSMUSG00000037533	Rapgef6	chr11	+	54552789	54552873	54561324	54561394	54546372	54546429	54568352	54568496	48,36,38	45,34,38	20,14,2	48,44,11	209	195	9.22984153243e-05	0.499,0.497,0.483	0.28,0.229,0.145	0.275
ENSMUSG00000061306	Slc38a10	chr11	-	120137856	120137981	120138985	120139129	120134779	120134882	120140592	120140686	368,262,312	557,487,432	367,338,143	835,798,411	269	250	9.34324798569e-05	0.38,0.333,0.402	0.29,0.282,0.244	0.1
ENSMUSG00000033004	Mycbp2	chr14	-	103140870	103140936	103142743	103142968	103139236	103139476	103143142	103143299	108,77,91	67,59,64	72,35,27	82,64,50	350	191	9.3767530344e-05	0.468,0.416,0.437	0.324,0.23,0.228	0.18
ENSMUSG00000026429	Ube2t	chr1	+	134969240	134969310	134971249	134971355	134967726	134967898	134971900	134971999	84,99,106	276,207,274	60,59,55	308,299,240	195	231	9.41051011232e-05	0.265,0.362,0.314	0.188,0.189,0.214	0.117
ENSMUSG00000032024	Clmp	chr9	+	40774362	40774485	40781112	40781254	40772360	40772528	40782306	40785319	777,743,808	680,659,687	856,760,375	1030,994,706	248	267	9.62860278447e-05	0.552,0.548,0.559	0.472,0.452,0.364	0.124
ENSMUSG00000044783	Hjurp	chr1	-	88270201	88270299	88275041	88275097	88269320	88269413	88277218	88277285	290,262,318	581,493,495	744,610,340	817,618,478	181	223	9.653107334e-05	0.381,0.396,0.442	0.529,0.549,0.467	-0.109
ENSMUSG00000034349	Smc4	chr3	+	69007188	69007367	69007928	69008120	69006075	69006213	69009483	69009660	412,346,370	640,539,577	450,453,267	514,430,199	304	317	9.82706025911e-05	0.402,0.401,0.401	0.477,0.523,0.583	-0.126
ENSMUSG00000020523	Fam114a2	chr11	-	57490109	57490182	57491919	57492059	57487566	57487620	57493003	57493126	411,333,407	211,208,206	505,461,302	191,133,102	265	198	9.8551987984e-05	0.593,0.545,0.596	0.664,0.721,0.689	-0.113
ENSMUSG00000051768	Xrcc1	chr7	+	24570871	24570926	24571014	24571151	24570448	24570578	24572208	24572299	482,379,468	944,787,927	720,738,729	1036,863,1021	180	262	9.87172627592e-05	0.426,0.412,0.424	0.503,0.555,0.51	-0.102
ENSMUSG00000024873	Cnih2	chr19	-	5094283	5094331	5094731	5094800	5093919	5094032	5098182	5098418	78,71,100	140,130,147	160,96,98	381,383,303	194	173	9.87172627592e-05	0.332,0.328,0.378	0.272,0.183,0.224	0.12
ENSMUSG00000019518	Ap4m1	chr5	+	138172786	138172893	138172971	138173068	138172348	138172437	138174749	138174860	199,201,230	182,175,168	226,218,154	108,105,77	232	222	9.89628174218e-05	0.511,0.524,0.567	0.667,0.665,0.657	-0.129
ENSMUSG00000004070	Hmox2	chr16	+	4762558	4762677	4765762	4765889	4726362	4726471	4765977	4766742	464,425,464	557,483,526	671,603,550	424,414,499	244	252	0.000101184924538	0.462,0.476,0.477	0.62,0.601,0.532	-0.113
ENSMUSG00000031004	Mki67	chr7	-	135713756	135713872	135713960	135714039	135710844	135710911	135716047	135716361	212,172,120	362,309,249	273,165,114	293,205,94	204	241	0.000101529159828	0.409,0.397,0.363	0.524,0.487,0.589	-0.144
ENSMUSG00000036565	Ttyh3	chr5	-	140633563	140633636	140634758	140634854	140633264	140633340	140635181	140635402	823,575,663	699,598,652	595,475,308	858,723,419	221	198	0.000101761606861	0.513,0.463,0.477	0.383,0.371,0.397	0.101
ENSMUSG00000024259	Slc25a46	chr18	-	31600131	31600232	31602722	31602800	31597038	31597095	31605752	31605810	71,83,71	317,318,302	107,110,68	305,219,112	203	226	0.000101761606861	0.2,0.225,0.207	0.281,0.359,0.403	-0.137
ENSMUSG00000038535	Zfp280d	chr9	+	72307950	72308068	72312077	72312248	72301866	72302006	72312650	72312760	211,198,236	270,225,245	353,308,158	264,232,88	243	296	0.000101938375754	0.488,0.517,0.54	0.62,0.618,0.686	-0.126
ENSMUSG00000033793	Atp6v1h	chr1	+	5135811	5135937	5143749	5143851	5133083	5133262	5149947	5150061	507,397,492	332,225,315	470,375,403	191,138,158	251	227	0.000103114272271	0.58,0.615,0.586	0.69,0.711,0.698	-0.106
ENSMUSG00000037286	Stag1	chr9	+	100834417	100834541	100845015	100845114	100803280	100803354	100848658	100848738	449,449,473	343,282,321	575,451,201	245,197,87	249	224	0.000103114272271	0.541,0.589,0.57	0.679,0.673,0.675	-0.109
ENSMUSG00000018548	Trim37	chr11	+	87196820	87197015	87201317	87201626	87190073	87190159	87205932	87206055	111,111,114	384,322,400	60,49,29	285,299,230	320	434	0.000104586501405	0.282,0.319,0.279	0.222,0.182,0.146	0.11
ENSMUSG00000024392	Bag6	chr17	+	35136114	35136235	35138371	35138489	35135485	35135628	35138585	35138782	634,456,580	1643,1338,1632	994,927,900	2033,1736,1151	246	243	0.000104717625673	0.276,0.252,0.26	0.326,0.345,0.436	-0.106
ENSMUSG00000029577	Ube3b	chr5	+	114392097	114392183	114393076	114393159	114390389	114390486	114398407	114398513	324,288,312	302,221,291	533,531,254	300,250,166	211	208	0.000104931701773	0.514,0.562,0.514	0.637,0.677,0.601	-0.108
ENSMUSG00000020700	Map3k3	chr11	+	106150269	106150418	106151008	106151140	106149481	106149673	106151617	106151747	366,291,372	255,222,214	304,257,137	319,271,163	274	257	0.000105263289594	0.574,0.551,0.62	0.472,0.471,0.441	0.12
ENSMUSG00000030980	Knop1	chr7	-	118848448	118848574	118850620	118850689	118842221	118846094	118852402	118853340	245,228,291	536,459,568	299,281,172	437,334,209	194	251	0.000106216912614	0.372,0.391,0.399	0.47,0.521,0.516	-0.115
ENSMUSG00000032586	Traip	chr9	+	107961541	107961655	107962253	107962341	107960977	107961072	107962830	107962920	263,224,286	185,132,149	246,233,173	100,77,51	239	213	0.000107149025489	0.559,0.602,0.631	0.687,0.729,0.751	-0.125
ENSMUSG00000037022	Mmaa	chr8	-	79274103	79274274	79278201	79278324	79270889	79270975	79281176	79281654	87,49,74	121,93,90	63,75,55	180,204,179	248	296	0.000107177265623	0.462,0.386,0.495	0.295,0.305,0.268	0.158
ENSMUSG00000035325	Sec31a	chr5	-	100405443	100405642	100407156	100407280	100404014	100404110	100408033	100408113	463,335,370	481,397,476	623,543,356	1010,1040,646	249	324	0.00010770963395	0.556,0.523,0.503	0.445,0.405,0.418	0.105
ENSMUSG00000030613	Ccdc90b	chr7	+	92572538	92572640	92574621	92574663	92568471	92568575	92574743	92574815	447,376,481	245,211,247	460,425,332	375,385,274	227	167	0.000107780172247	0.573,0.567,0.589	0.474,0.448,0.471	0.112
ENSMUSG00000028567	Txndc12	chr4	+	108845950	108846011	108856147	108856221	108834600	108834856	108857924	108857994	486,418,499	331,305,251	562,444,322	521,428,441	186	199	0.000108086441116	0.611,0.595,0.68	0.536,0.526,0.439	0.128
ENSMUSG00000025159	Mms19	chr19	-	41945328	41945388	41945458	41945623	41944656	41944757	41945732	41945815	380,354,352	139,91,86	493,422,335	75,60,64	290	185	0.000111223130632	0.636,0.713,0.723	0.807,0.818,0.77	-0.108
ENSMUSG00000028080	Lrba	chr3	+	86605869	86605987	86608347	86608450	86542574	86542711	86614971	86615087	176,145,158	272,224,287	70,66,42	203,186,125	243	228	0.000112890240899	0.378,0.378,0.341	0.244,0.25,0.24	0.121
ENSMUSG00000079184	Mphosph8	chr14	+	56695620	56695748	56696658	56696742	56693423	56693578	56697130	56697430	301,237,279	190,155,193	231,214,217	88,75,93	253	209	0.000113668318243	0.567,0.558,0.544	0.684,0.702,0.658	-0.125
ENSMUSG00000036782	Klhl13	chrX	-	23261434	23261573	23315129	23315201	23248111	23248244	23361493	23361584	76,49,59	178,143,137	73,54,20	77,78,23	197	264	0.000116076395741	0.364,0.315,0.366	0.56,0.481,0.538	-0.178
ENSMUSG00000040506	Ambra1	chr2	+	91900497	91900637	91910296	91910389	91886823	91886978	91911413	91911607	247,189,259	208,157,200	134,139,116	161,182,210	265	218	0.000116754366962	0.494,0.498,0.516	0.406,0.386,0.312	0.135
ENSMUSG00000063698	Sfxn4	chr19	-	60855826	60855852	60857209	60857264	60854006	60854060	60857349	60857376	19,12,11	8,10,18	37,13,19	5,2,2	180	151	0.00011749778779	0.666,0.502,0.339	0.861,0.845,0.889	-0.363
ENSMUSG00000024962	Vegfb	chr19	-	6985804	6985840	6986020	6986094	6985360	6985596	6986289	6986486	430,372,393	133,102,154	475,518,454	249,276,231	199	161	0.000117730091547	0.723,0.747,0.674	0.607,0.603,0.614	0.107
ENSMUSG00000025142	Aspscr1	chr11	+	120708657	120708709	120709070	120709246	120704071	120704124	120709343	120709442	316,254,328	289,273,321	228,206,211	361,276,400	177	301	0.000117896994038	0.65,0.613,0.635	0.518,0.559,0.473	0.116
ENSMUSG00000027752	Exosc8	chr3	-	54731074	54731171	54732111	54732217	54729764	54729885	54732699	54732745	771,649,784	864,815,871	813,578,578	581,481,450	231	222	0.000117913314749	0.462,0.434,0.464	0.574,0.536,0.552	-0.101
ENSMUSG00000064145	Arih2	chr9	-	108613725	108613835	108616677	108616828	108611632	108611750	108617371	108617435	277,255,288	186,179,173	295,252,97	297,258,127	276	235	0.000118075247882	0.559,0.548,0.586	0.458,0.454,0.394	0.129
ENSMUSG00000043090	Zfp866	chr8	-	69766641	69766777	69767632	69767693	69761325	69763495	69769120	69769247	56,64,53	12,8,5	66,70,27	30,29,11	186	261	0.000118957427179	0.868,0.918,0.937	0.755,0.772,0.775	0.14
ENSMUSG00000040029	Ipo8	chr6	-	148791440	148791507	148796640	148796766	148789796	148789922	148798622	148798801	203,200,210	173,141,106	240,173,97	255,239,141	251	192	0.000119565756373	0.473,0.52,0.602	0.419,0.356,0.345	0.158
ENSMUSG00000055320	Tead1	chr7	+	112842039	112842102	112876074	112876248	112839415	112839480	112891718	112891859	68,53,54	270,191,178	33,20,5	211,180,59	188	299	0.00011973688187	0.286,0.306,0.325	0.199,0.15,0.119	0.15
ENSMUSG00000025793	Hgs	chr11	+	120469599	120469675	120470034	120470127	120469008	120469093	120471479	120471603	206,163,215	362,301,314	345,304,260	368,331,258	201	218	0.000120658078556	0.382,0.37,0.426	0.504,0.499,0.522	-0.116
ENSMUSG00000004798	Ulk2	chr11	-	61782005	61782124	61783536	61783715	61781591	61781749	61787428	61787637	267,251,274	201,156,146	300,275,155	116,87,64	304	244	0.000121649357619	0.516,0.564,0.601	0.675,0.717,0.66	-0.124
ENSMUSG00000017132	Cyth1	chr11	-	118177219	118177296	118182219	118182331	118170825	118170897	118182764	118182913	238,204,252	141,122,128	401,409,261	141,119,97	237	202	0.000123566217885	0.59,0.588,0.627	0.708,0.746,0.696	-0.115
ENSMUSG00000030850	Ate1	chr7	-	130504693	130504822	130507481	130507699	130481682	130481715	130509006	130509258	92,91,85	65,44,59	147,157,63	50,26,20	343	254	0.000123928390845	0.512,0.605,0.516	0.685,0.817,0.7	-0.19
ENSMUSG00000040479	Dgkz	chr2	-	91940757	91940874	91940964	91941036	91940604	91940676	91942289	91942358	233,182,218	365,337,336	170,141,90	385,410,270	197	242	0.000128702007338	0.44,0.399,0.444	0.352,0.297,0.291	0.114
ENSMUSG00000052707	Tnrc6a	chr7	+	123152163	123152185	123162493	123162877	123143749	123143837	123169535	123172118	0,1,3	150,130,156	13,2,5	140,122,59	147	509	0.000128827528224	0.0,0.026,0.062	0.243,0.054,0.227	-0.145
ENSMUSG00000036502	Tmem255a	chrX	-	38208009	38208153	38226887	38226956	38197305	38199656	38233102	38233192	123,98,103	259,183,214	116,98,53	416,368,161	194	269	0.000129052299675	0.397,0.426,0.4	0.279,0.27,0.313	0.12
ENSMUSG00000064138	Fam172a	chr13	+	77761837	77761938	77825322	77825388	77759427	77759529	77834509	77834701	167,184,195	84,65,66	361,303,122	74,59,28	226	191	0.000131873016179	0.627,0.705,0.714	0.805,0.813,0.786	-0.119
ENSMUSG00000003778	Brd8	chr18	-	34604830	34604923	34605473	34605688	34604597	34604666	34606419	34606466	731,603,695	450,381,411	795,631,503	293,248,223	340	218	0.000131962163749	0.51,0.504,0.52	0.635,0.62,0.591	-0.104
ENSMUSG00000020700	Map3k3	chr11	+	106096990	106097112	106110743	106110784	106084612	106084933	106114183	106114283	144,98,120	58,51,60	253,259,111	75,43,26	247	166	0.000132769423522	0.625,0.564,0.573	0.694,0.802,0.742	-0.159
ENSMUSG00000026608	Kctd3	chr1	-	188987515	188987631	188992562	188992753	188983206	188983294	188995741	188995832	398,323,325	248,246,233	492,436,214	466,492,308	316	241	0.000133314316883	0.55,0.5,0.515	0.446,0.403,0.346	0.123
ENSMUSG00000028309	Rnf20	chr4	+	49653064	49653277	49654190	49654316	49652521	49652671	49654446	49654587	513,452,576	441,412,448	602,593,401	375,282,225	338	251	0.000133659574588	0.463,0.449,0.488	0.544,0.61,0.57	-0.108
ENSMUSG00000020514	Mrpl22	chr11	+	58175276	58175342	58176131	58176209	58173032	58173150	58177216	58177284	429,308,377	221,217,217	424,405,396	143,168,140	191	203	0.000134602775768	0.674,0.601,0.649	0.759,0.719,0.75	-0.101
ENSMUSG00000055320	Tead1	chr7	+	112842039	112842102	112856052	112856064	112839415	112839480	112856797	112856932	151,111,136	11,11,8	57,43,12	17,10,4	188	137	0.000137059965129	0.909,0.88,0.925	0.71,0.758,0.686	0.187
ENSMUSG00000021629	Slc30a5	chr13	-	100806533	100806760	100811305	100811435	100803861	100803990	100812647	100812805	378,278,342	482,349,415	468,423,362	832,790,764	255	352	0.000137059965129	0.52,0.524,0.532	0.437,0.425,0.395	0.106
ENSMUSG00000020716	Nf1	chr11	+	79555480	79555612	79556698	79556834	79553870	79553997	79559404	79559562	140,79,124	117,88,112	68,62,45	126,92,88	257	261	0.000141268395038	0.549,0.477,0.529	0.354,0.406,0.342	0.151
ENSMUSG00000027433	Xrn2	chr2	+	147026514	147026604	147027306	147027379	147026380	147026439	147027594	147027645	394,363,423	420,394,389	340,277,159	575,408,255	215	198	0.000141802708413	0.463,0.459,0.5	0.353,0.385,0.365	0.106
ENSMUSG00000022960	Donson	chr16	-	91683632	91683811	91684301	91684480	91682742	91682821	91686166	91686370	178,128,148	206,152,168	143,94,70	233,220,161	304	304	0.000149306697629	0.464,0.457,0.468	0.38,0.299,0.303	0.136
ENSMUSG00000020271	Fbxw11	chr11	+	32720471	32720658	32722054	32722145	32711771	32711997	32731335	32731473	625,451,502	312,210,250	331,273,132	238,210,119	312	216	0.000149479051858	0.581,0.598,0.582	0.491,0.474,0.434	0.121
ENSMUSG00000010461	Eya4	chr10	-	23226801	23226851	23323047	23323146	23172998	23173123	23349761	23349895	163,180,180	92,67,79	392,302,100	100,74,20	224	175	0.000150472651624	0.581,0.677,0.64	0.754,0.761,0.796	-0.138
ENSMUSG00000024789	Jak2	chr19	+	29252436	29252519	29262182	29262433	29251827	29252118	29271350	29271474	41,38,36	180,180,143	169,129,43	391,335,82	208	376	0.000151603360514	0.292,0.276,0.313	0.439,0.41,0.487	-0.152
ENSMUSG00000099703	Gm28285	chr18	+	35579265	35579318	35581169	35581295	35578904	35579017	35581596	35581609	1273,1051,1192	2061,1879,1989	1152,933,570	2538,2242,1949	178	251	0.00015315802742	0.466,0.441,0.458	0.39,0.37,0.292	0.104
ENSMUSG00000021549	Rasa1	chr13	-	85228607	85228765	85229604	85229682	85228230	85228307	85230387	85230475	200,220,249	357,303,350	439,416,226	390,324,263	203	283	0.000154020329951	0.439,0.503,0.498	0.611,0.642,0.545	-0.119
ENSMUSG00000071054	Safb	chr17	+	56597787	56597815	56598643	56599220	56595651	56595714	56599622	56599672	141,147,155	615,503,625	208,204,124	537,374,346	153	702	0.000154020329951	0.513,0.573,0.532	0.64,0.715,0.622	-0.12
ENSMUSG00000053333	Dis3l2	chr1	+	86990091	86990325	87021037	87021117	86973399	86973507	87044016	87044200	183,157,214	121,97,121	173,165,140	161,195,144	359	205	0.000155716863865	0.463,0.48,0.502	0.38,0.326,0.357	0.127
ENSMUSG00000046707	Csnk2a2	chr8	-	95461545	95461629	95465650	95465710	95460677	95460788	95473370	95473421	291,300,289	363,326,409	336,295,259	286,177,221	185	209	0.000157175225822	0.475,0.51,0.444	0.57,0.653,0.57	-0.121
ENSMUSG00000021629	Slc30a5	chr13	-	100809083	100809279	100811305	100811435	100806533	100806760	100812647	100812805	380,277,348	288,217,221	469,420,366	215,195,162	255	321	0.000158640559297	0.624,0.616,0.665	0.733,0.731,0.74	-0.1
ENSMUSG00000053070	9230110C19Rik	chr9	-	8025961	8026134	8037459	8037535	8023899	8023966	8042408	8042490	58,63,40	87,83,86	75,71,66	48,61,48	201	298	0.000159829608777	0.497,0.529,0.408	0.698,0.633,0.671	-0.189
ENSMUSG00000004768	Rab23	chr1	+	33734701	33734858	33738287	33738380	33724933	33725019	33739252	33742557	222,157,148	254,207,189	196,168,104	427,322,207	282	218	0.000163540839481	0.403,0.37,0.377	0.262,0.287,0.28	0.107
ENSMUSG00000027374	Mrps5	chr2	+	127598185	127598276	127600011	127600058	127596899	127596934	127600828	127600886	126,117,115	61,57,43	173,161,204	36,31,56	216	172	0.000164200983557	0.622,0.62,0.68	0.793,0.805,0.744	-0.14
ENSMUSG00000020523	Fam114a2	chr11	-	57487566	57487620	57490109	57490182	57483791	57484140	57491919	57492059	176,186,195	267,257,262	125,96,84	297,227,194	198	179	0.000164261934141	0.373,0.396,0.402	0.276,0.277,0.281	0.112
ENSMUSG00000033191	Tie1	chr4	-	118479612	118479903	118480101	118480239	118478861	118479152	118480410	118480569	128,102,117	147,116,112	163,155,83	305,254,208	263	416	0.00016491615679	0.579,0.582,0.623	0.458,0.491,0.387	0.149
ENSMUSG00000058444	Map2k5	chr9	-	63217338	63217365	63235288	63235318	63216992	63217025	63256976	63257048	36,39,47	4,8,7	11,16,18	9,9,12	155	152	0.000167338863973	0.898,0.827,0.868	0.545,0.635,0.595	0.273
ENSMUSG00000024220	Zfp523	chr17	+	28202434	28202598	28203085	28203250	28201260	28202348	28204454	28204568	431,333,332	565,496,509	679,582,404	603,523,438	289	290	0.000168662474284	0.434,0.403,0.396	0.531,0.528,0.481	-0.102
ENSMUSG00000029165	Agbl5	chr5	+	30905108	30905155	30905630	30905761	30904702	30904815	30906115	30906666	65,40,64	243,195,195	56,37,46	332,263,420	172	256	0.000169592079731	0.285,0.234,0.328	0.201,0.173,0.14	0.111
ENSMUSG00000036502	Tmem255a	chrX	-	38215177	38215340	38245715	38245858	38208009	38208153	38252243	38252439	258,222,183	268,224,205	276,236,89	426,439,153	268	288	0.000169797254371	0.508,0.516,0.49	0.41,0.366,0.385	0.118
ENSMUSG00000038481	Cdk19	chr10	+	40454014	40454072	40466637	40466769	40436071	40436212	40469578	40469722	89,66,87	248,223,242	65,39,18	350,231,93	183	257	0.000170018284245	0.335,0.294,0.335	0.207,0.192,0.214	0.117
ENSMUSG00000027030	Stk39	chr2	-	68368396	68368498	68368995	68369105	68366073	68366207	68390913	68390969	254,202,202	230,222,195	173,188,118	295,284,190	235	227	0.000170672544016	0.516,0.468,0.5	0.362,0.39,0.375	0.119
ENSMUSG00000028364	Tnc	chr4	-	63984459	63984732	63995540	63995813	63982650	63982923	63999912	64000185	81,83,64	43,29,22	190,187,143	33,27,33	398	398	0.000172543016001	0.653,0.741,0.744	0.852,0.874,0.813	-0.134
ENSMUSG00000045594	Glb1	chr9	+	114450596	114450671	114454187	114454277	114443008	114443121	114456430	114456547	88,59,64	143,96,126	156,158,114	159,113,122	200	215	0.000172877586777	0.398,0.398,0.353	0.513,0.6,0.501	-0.155
ENSMUSG00000000628	Hk2	chr6	-	82743267	82743367	82743944	82744040	82742802	82742986	82744861	82744981	80,51,66	107,82,102	56,44,26	180,116,74	221	225	0.00017388751159	0.432,0.388,0.397	0.241,0.279,0.263	0.145
ENSMUSG00000013921	Clip3	chr7	+	30303911	30303976	30305758	30305831	30303607	30303731	30306805	30308367	416,281,323	596,449,572	455,454,346	489,410,406	190	198	0.000176338006655	0.421,0.395,0.37	0.492,0.536,0.47	-0.104
ENSMUSG00000042446	Zmym4	chr4	-	126877628	126877780	126882214	126882310	126870182	126870294	126882439	126882611	233,226,245	320,302,281	172,139,132	346,280,287	221	277	0.000176533193027	0.477,0.484,0.522	0.384,0.384,0.366	0.116
ENSMUSG00000027900	Dram2	chr3	+	106555166	106555308	106561748	106561816	106552155	106552280	106566044	106566414	26,23,23	96,102,95	49,51,22	75,63,57	267	193	0.00017670357989	0.164,0.14,0.149	0.321,0.369,0.218	-0.152
ENSMUSG00000021714	Cenpk	chr13	+	104236178	104236225	104242188	104242271	104234146	104234219	104242354	104242453	119,104,143	264,245,296	80,82,86	322,292,316	172	208	0.000179597835301	0.353,0.339,0.369	0.231,0.254,0.248	0.109
ENSMUSG00000028861	Mrps15	chr4	+	126051324	126051409	126053499	126053558	126050479	126050528	126054960	126055152	524,445,491	510,533,539	555,544,566	414,363,420	210	184	0.000180086071976	0.474,0.422,0.444	0.54,0.568,0.541	-0.103
ENSMUSG00000029575	Mmab	chr5	-	114436478	114436543	114436709	114436807	114435277	114435337	114437049	114437122	146,118,149	51,62,58	184,143,103	121,118,91	223	190	0.000183825526904	0.709,0.619,0.686	0.564,0.508,0.491	0.15
ENSMUSG00000030849	Fgfr2	chr7	-	130218997	130219121	130228622	130228792	130200982	130201173	130261748	130262066	55,68,49	307,210,250	256,198,153	793,485,260	295	249	0.000185313918807	0.131,0.215,0.142	0.214,0.256,0.332	-0.105
ENSMUSG00000027722	Spata5	chr3	+	37464531	37464658	37528157	37528322	37458320	37458400	37578751	37579096	205,158,195	219,178,164	233,204,206	132,122,135	252	290	0.000189934685822	0.519,0.505,0.578	0.67,0.658,0.637	-0.121
ENSMUSG00000035529	Prdm4	chr10	-	85907275	85908070	85910222	85910408	85905348	85905498	85912837	85912971	293,258,256	594,517,543	256,212,87	713,703,329	311	920	0.000190610707025	0.593,0.596,0.582	0.515,0.471,0.439	0.115
ENSMUSG00000022151	Ttc33	chr15	+	5189581	5189803	5208368	5208450	5185559	5185768	5211998	5212130	65,64,73	130,130,136	95,92,68	106,105,59	347	207	0.000192446026134	0.23,0.227,0.243	0.348,0.343,0.407	-0.133
ENSMUSG00000041734	Kirrel	chr3	-	87092104	87092262	87095636	87095786	87090457	87090608	87097741	87097906	282,232,238	296,283,239	266,202,100	453,394,150	275	283	0.000193496315483	0.495,0.458,0.506	0.377,0.345,0.407	0.11
ENSMUSG00000031485	Prosc	chr8	+	27045027	27045135	27045397	27045433	27042554	27042713	27045923	27045999	205,162,155	88,74,86	225,220,206	62,67,40	233	161	0.000194112909334	0.617,0.602,0.555	0.715,0.694,0.781	-0.139
ENSMUSG00000039068	Zzz3	chr3	+	152422617	152422771	152446798	152446937	152420014	152420140	152448778	152448926	262,217,222	425,379,337	159,156,45	421,359,235	279	264	0.000195717678654	0.368,0.351,0.384	0.263,0.291,0.153	0.132
ENSMUSG00000039842	Mcph1	chr8	+	18627117	18627240	18631515	18632643	18622606	18622694	18641564	18641665	11,10,10	88,89,83	2,3,1	93,68,76	248	1253	0.000198682645795	0.387,0.362,0.378	0.098,0.182,0.062	0.262
ENSMUSG00000042590	Ipo11	chr13	-	106822955	106823051	106842088	106842210	106812207	106812292	106847345	106847459	426,321,436	334,384,353	314,319,245	503,469,363	247	221	0.000201654107116	0.533,0.428,0.525	0.358,0.378,0.377	0.124
ENSMUSG00000029463	Fam216a	chr5	-	122369516	122369638	122370514	122370573	122367598	122367728	122371882	122372364	227,196,283	742,667,706	379,361,442	732,742,517	184	247	0.000201818562959	0.291,0.283,0.35	0.41,0.395,0.534	-0.138
ENSMUSG00000019979	Apaf1	chr10	-	90999651	90999777	91001009	91001129	90997211	90997337	91009123	91009249	267,222,204	281,226,256	255,226,154	194,131,107	245	251	0.000202003466268	0.493,0.502,0.449	0.574,0.639,0.596	-0.122
ENSMUSG00000035933	Cog5	chr12	+	31833181	31833386	31837194	31837356	31820124	31820206	31839754	31839854	188,154,185	238,208,239	248,204,126	204,146,106	330	287	0.000202198406827	0.407,0.392,0.402	0.514,0.549,0.508	-0.123
ENSMUSG00000020097	Sgpl1	chr10	-	61104462	61104612	61105421	61105520	61103120	61103359	61106264	61106370	367,377,319	406,338,368	474,421,201	251,231,170	224	275	0.00020320096333	0.526,0.578,0.516	0.699,0.691,0.592	-0.121
ENSMUSG00000036270	Edc4	chr8	+	105890521	105890677	105890967	105891133	105890239	105890417	105891218	105891405	284,230,226	272,225,291	336,320,392	261,218,222	281	291	0.00020320096333	0.52,0.514,0.446	0.571,0.603,0.646	-0.113
ENSMUSG00000021311	Mtr	chr13	-	12190203	12190404	12193613	12193810	12189346	12189539	12195237	12195393	119,109,124	133,102,96	143,93,102	51,56,51	322	326	0.00020320096333	0.475,0.52,0.567	0.739,0.627,0.669	-0.158
ENSMUSG00000030067	Foxp1	chr6	-	99260344	99260419	99308343	99308438	99162838	99163029	99435215	99435345	25,36,34	28,29,23	9,6,8	24,26,17	220	200	0.00020384654012	0.448,0.53,0.573	0.254,0.173,0.3	0.275
ENSMUSG00000024078	Ttc27	chr17	+	74770242	74770356	74780782	74780905	74751061	74751128	74799183	74799411	229,195,198	134,131,146	250,284,207	117,97,77	239	248	0.000207312748968	0.639,0.607,0.585	0.689,0.752,0.736	-0.115
ENSMUSG00000020140	Lgr5	chr10	-	115478386	115478602	115495169	115495241	115475173	115475245	115502366	115502438	36,20,30	46,33,25	31,38,21	112,101,73	197	341	0.000209047212621	0.575,0.512,0.675	0.324,0.394,0.332	0.237
ENSMUSG00000034789	Rab24	chr13	-	55320744	55320844	55321101	55321180	55320502	55320553	55321389	55321458	286,299,345	442,366,394	508,465,441	441,395,360	204	225	0.000213956069787	0.416,0.474,0.491	0.56,0.565,0.575	-0.106
ENSMUSG00000015377	Dennd6b	chr15	-	89187331	89187454	89188152	89188208	89187147	89187243	89188458	89188521	37,40,58	82,87,90	38,27,27	157,106,116	181	248	0.000217925605472	0.382,0.386,0.469	0.249,0.259,0.242	0.162
ENSMUSG00000041654	Slc39a11	chr11	-	113369727	113369898	113463971	113464095	113305884	113305954	113523465	113523624	82,61,68	69,65,85	97,90,55	62,35,17	249	296	0.000218588788933	0.586,0.527,0.487	0.65,0.754,0.794	-0.199
ENSMUSG00000022498	Txndc11	chr16	-	11104565	11104659	11116794	11116924	11093815	11093928	11122669	11122767	253,241,242	121,83,114	446,393,233	121,102,50	255	219	0.000218588788933	0.642,0.714,0.646	0.76,0.768,0.8	-0.109
ENSMUSG00000003809	Gcdh	chr8	-	84889261	84889387	84889581	84889685	84888526	84888687	84890710	84890927	241,217,243	298,262,329	111,73,85	195,174,193	229	251	0.000221994603099	0.47,0.476,0.447	0.384,0.315,0.326	0.123
ENSMUSG00000017548	Suz12	chr11	+	79995744	79995809	79999056	79999125	79995616	79995663	80007512	80007562	266,213,266	241,204,215	328,239,149	164,153,58	190	194	0.00022218101262	0.53,0.516,0.558	0.671,0.615,0.724	-0.135
ENSMUSG00000021629	Slc30a5	chr13	-	100803861	100803990	100806533	100806760	100802648	100803461	100809083	100809279	291,218,221	333,220,292	214,195,161	369,339,330	352	254	0.00022218101262	0.387,0.417,0.353	0.295,0.293,0.26	0.103
ENSMUSG00000046679	C87436	chr6	+	86449760	86449865	86453608	86453713	86447340	86447421	86457815	86457923	45,56,43	82,64,67	22,26,17	90,74,58	230	230	0.00022218101262	0.354,0.467,0.391	0.196,0.26,0.227	0.176
ENSMUSG00000026674	Ddr2	chr1	-	170035912	170036021	170088794	170088944	170006761	170006864	170110621	170110729	419,337,295	237,205,178	697,562,129	243,221,48	275	234	0.000222296414818	0.601,0.583,0.585	0.709,0.684,0.696	-0.107
ENSMUSG00000056870	Gulp1	chr1	+	44689143	44689215	44708616	44708678	44551510	44551872	44744473	44744545	107,70,95	108,67,73	118,125,62	212,194,96	197	187	0.000222804632422	0.485,0.498,0.553	0.346,0.38,0.38	0.143
ENSMUSG00000033257	Ttll4	chr1	+	74687477	74687560	74687722	74687851	74687203	74687395	74688163	74688286	137,161,144	312,273,289	86,70,35	326,214,114	208	254	0.000224885243487	0.349,0.419,0.378	0.244,0.285,0.273	0.115
ENSMUSG00000026305	Lrrfip1	chr1	+	91108579	91108672	91110354	91110447	91107297	91107390	91112155	91112297	0,0,1	24,10,14	3,3,4	14,18,9	218	218	0.000227128743008	0.0,0.0,0.067	0.176,0.143,0.308	-0.187
ENSMUSG00000027677	Ttc14	chr3	+	33801190	33801390	33802858	33802943	33800955	33801080	33803074	33803204	145,134,173	112,117,106	128,137,53	173,155,98	325	210	0.000228512672367	0.455,0.425,0.513	0.323,0.364,0.259	0.149
ENSMUSG00000037108	Zcwpw1	chr5	+	137796571	137796816	137800973	137801096	137795490	137795545	137810015	137810132	91,83,88	91,88,70	199,155,139	95,70,88	370	248	0.000228559083977	0.401,0.387,0.457	0.584,0.597,0.514	-0.15
ENSMUSG00000020198	Ap3d1	chr10	-	80716473	80716619	80717698	80717930	80715870	80716012	80719008	80719388	206,217,172	299,264,320	183,132,97	391,347,266	357	271	0.000228894486297	0.343,0.384,0.29	0.262,0.224,0.217	0.105
ENSMUSG00000020184	Mdm2	chr10	-	117691144	117691222	117692581	117692737	117688894	117690785	117694904	117695068	178,183,168	282,255,262	242,189,159	206,185,156	281	203	0.000230127273325	0.313,0.341,0.317	0.459,0.425,0.424	-0.112
ENSMUSG00000021012	Zc3h14	chr12	+	98779107	98779267	98780047	98780280	98774244	98774319	98783581	98783702	543,428,478	686,636,662	634,497,470	599,407,470	285	358	0.000230723151468	0.499,0.458,0.476	0.571,0.605,0.557	-0.1
ENSMUSG00000030850	Ate1	chr7	-	130503721	130503850	130507481	130507699	130481682	130481715	130509006	130509258	92,91,85	54,34,40	147,157,63	32,32,15	343	254	0.000231154042871	0.558,0.665,0.611	0.773,0.784,0.757	-0.16
ENSMUSG00000021302	Ggps1	chr13	-	14055149	14055220	14057795	14057888	14052448	14054455	14063205	14063401	159,147,186	245,207,228	216,191,97	172,159,87	218	196	0.000231856712776	0.368,0.39,0.423	0.53,0.519,0.501	-0.123
ENSMUSG00000061458	Nol10	chr12	+	17352640	17352739	17355236	17355314	17350515	17350561	17356920	17356958	223,145,177	188,123,160	179,143,80	222,213,144	224	203	0.000233017053322	0.518,0.517,0.501	0.422,0.378,0.335	0.134
ENSMUSG00000021756	Il6st	chr13	+	112495189	112495372	112497284	112497386	112494578	112494789	112497721	112497868	152,149,96	247,184,165	157,124,54	374,295,166	308	227	0.000241062495533	0.312,0.374,0.3	0.236,0.237,0.193	0.107
ENSMUSG00000028382	Ptbp3	chr4	-	59494499	59494610	59501309	59501474	59493185	59493360	59514273	59514420	352,295,257	292,269,242	341,307,95	514,413,124	290	236	0.000241130893976	0.495,0.472,0.464	0.351,0.377,0.384	0.106
ENSMUSG00000027353	Mcm8	chr2	+	132817704	132817788	132819602	132819685	132817073	132817245	132819978	132820128	119,118,126	131,128,106	64,70,52	154,111,87	209	208	0.000241670111465	0.475,0.478,0.542	0.293,0.386,0.373	0.148
ENSMUSG00000058587	Tmod3	chr9	-	75511125	75511256	75515166	75515256	75509313	75509421	75516472	75516595	567,428,517	424,312,319	864,776,409	860,726,526	215	256	0.000246518936942	0.614,0.62,0.659	0.545,0.56,0.481	0.102
ENSMUSG00000024299	Adamts10	chr17	+	33548996	33549160	33549258	33549385	33548822	33548903	33549479	33549609	266,307,279	230,230,235	566,426,413	280,230,223	289	252	0.000247658465689	0.502,0.538,0.509	0.638,0.618,0.618	-0.108
ENSMUSG00000028381	Ugcg	chr4	+	59218494	59218581	59219488	59219678	59217035	59217214	59220222	59222833	271,213,243	328,246,318	161,148,56	334,278,203	212	315	0.000248309484157	0.551,0.563,0.532	0.417,0.442,0.291	0.165
ENSMUSG00000040940	Arhgef1	chr7	+	24908310	24908424	24912056	24912155	24907853	24907934	24912309	24912352	260,190,200	220,216,220	305,251,230	186,172,136	239	224	0.000257807743394	0.526,0.452,0.46	0.606,0.578,0.613	-0.12
ENSMUSG00000025647	Shisa5	chr9	+	109040869	109041026	109055977	109056093	109038584	109038764	109056286	109056505	130,112,127	181,160,162	173,143,137	356,374,292	282	241	0.000258598735912	0.38,0.374,0.401	0.293,0.246,0.286	0.11
ENSMUSG00000032116	Stt3a	chr9	-	36743995	36744151	36746553	36746645	36743415	36743604	36747924	36748080	576,511,563	792,623,646	401,299,278	718,603,497	217	281	0.000260325843703	0.485,0.515,0.53	0.42,0.391,0.42	0.1
ENSMUSG00000027751	Supt20	chr3	+	54722520	54722640	54725969	54726075	54720405	54720461	54727568	54727696	152,114,105	345,293,285	230,247,284	419,359,297	245	231	0.000263025940206	0.293,0.268,0.258	0.341,0.393,0.474	-0.13
ENSMUSG00000027699	Ect2	chr3	-	27146836	27146882	27148794	27148887	27145955	27146045	27148992	27149072	103,83,91	120,89,129	134,117,71	84,91,39	218	171	0.000267195585067	0.402,0.422,0.356	0.556,0.502,0.588	-0.155
ENSMUSG00000026014	Raph1	chr1	-	60510416	60510491	60518979	60519060	60503517	60503595	60525591	60526100	10,9,9	7,4,9	0,2,2	8,8,6	206	200	0.000267195585067	0.581,0.686,0.493	0.0,0.195,0.244	0.44
ENSMUSG00000030231	Plekha5	chr6	+	140591627	140591764	140593554	140593657	140589645	140589755	140596248	140597110	322,305,285	162,151,164	282,270,227	76,88,81	262	228	0.000267195585067	0.634,0.637,0.602	0.764,0.728,0.709	-0.109
ENSMUSG00000034023	Fancd2	chr6	+	113581383	113581477	113583411	113583534	113578360	113578491	113584848	113584942	88,73,105	119,112,102	92,100,60	64,54,41	219	248	0.000267717768867	0.456,0.425,0.538	0.619,0.677,0.624	-0.167
ENSMUSG00000032705	Exd2	chr12	+	80490780	80490887	80491094	80491230	80489401	80489733	80492541	80492898	136,76,89	187,146,116	90,59,50	215,214,127	232	261	0.000269115341316	0.45,0.369,0.463	0.32,0.237,0.307	0.139
ENSMUSG00000027778	Ift80	chr3	-	68985414	68985483	68987883	68987994	68967919	68967956	68990741	68990963	196,125,192	160,115,156	305,288,123	173,132,59	236	194	0.000269803697712	0.502,0.472,0.503	0.592,0.642,0.632	-0.13
ENSMUSG00000033906	Zdhhc15	chrX	-	104574168	104574238	104588300	104588421	104572504	104572537	104598091	104598186	154,144,159	110,91,97	219,206,107	86,81,30	246	195	0.000270446410183	0.526,0.556,0.565	0.669,0.668,0.739	-0.143
ENSMUSG00000042303	Sgsm3	chr15	+	81003359	81003445	81003803	81003870	81002568	81002664	81006406	81006497	86,83,106	51,62,43	189,167,112	37,46,37	211	192	0.000272065678137	0.605,0.549,0.692	0.823,0.768,0.734	-0.16
ENSMUSG00000038685	Rtel1	chr2	+	181340495	181340593	181341524	181341580	181339162	181339241	181346831	181346906	148,111,160	76,69,85	127,136,88	141,127,76	223	181	0.000272279349177	0.612,0.566,0.604	0.422,0.465,0.484	0.137
ENSMUSG00000025006	Sorbs1	chr19	-	40376644	40377016	40382520	40382633	40373475	40373617	40393387	40393516	75,60,50	38,33,35	68,70,27	88,75,35	238	497	0.000272905374135	0.805,0.792,0.749	0.617,0.661,0.617	0.15
ENSMUSG00000051786	Tubgcp6	chr15	-	89110045	89110167	89111115	89111289	89108946	89109056	89116044	89116255	96,65,79	5,5,3	66,40,16	16,6,8	299	247	0.000274055576073	0.941,0.915,0.956	0.773,0.846,0.623	0.19
ENSMUSG00000022789	Dnm1l	chr16	-	16329802	16330009	16333828	16333949	16323974	16324095	16336852	16337015	505,504,510	646,507,558	458,335,181	650,637,338	246	332	0.000275116061586	0.513,0.573,0.552	0.487,0.415,0.42	0.105
ENSMUSG00000029782	Tmem209	chr6	-	30492596	30492722	30494737	30494834	30491086	30491184	30497166	30497238	256,227,248	282,245,203	181,164,105	249,270,206	222	251	0.000278382879227	0.507,0.512,0.58	0.451,0.407,0.366	0.125
ENSMUSG00000032030	Cul5	chr9	-	53642517	53642598	53642680	53642826	53634971	53635065	53644486	53644628	263,201,209	179,160,151	351,364,136	151,113,73	271	206	0.000278853988065	0.528,0.488,0.513	0.639,0.71,0.586	-0.135
ENSMUSG00000036990	Otud4	chr8	+	79669273	79669412	79669923	79670178	79668436	79668511	79671045	79671378	184,163,194	196,147,127	231,198,92	107,101,41	264	380	0.000281493782845	0.575,0.615,0.687	0.757,0.738,0.764	-0.127
ENSMUSG00000056486	Chn1	chr2	-	73631745	73631830	73659679	73659757	73624876	73625050	73679614	73679903	138,124,125	340,284,331	177,146,114	289,203,170	203	210	0.000282736361991	0.296,0.311,0.281	0.388,0.427,0.41	-0.112
ENSMUSG00000027799	Nbea	chr3	-	55873718	55873783	55891612	55891674	55856959	55857068	55934512	55934640	40,20,25	51,40,48	21,6,7	76,50,31	187	190	0.000282736361991	0.443,0.337,0.346	0.219,0.109,0.187	0.204
ENSMUSG00000041654	Slc39a11	chr11	-	113369727	113369898	113463950	113464095	113305884	113305954	113523465	113523624	81,61,68	69,65,85	96,90,51	62,35,17	270	296	0.000287147759659	0.563,0.507,0.467	0.629,0.738,0.767	-0.199
ENSMUSG00000000085	Scmh1	chr4	+	120453243	120453306	120463074	120463145	120447146	120447161	120468234	120468469	50,60,63	86,85,77	41,30,22	122,92,60	188	196	0.00028949925554	0.377,0.424,0.46	0.259,0.254,0.277	0.157
ENSMUSG00000026035	Ppil3	chr1	-	58434330	58434449	58438343	58438411	58430993	58431330	58440842	58440936	344,279,358	528,530,607	473,452,287	512,487,358	193	244	0.000290862530663	0.452,0.4,0.427	0.539,0.54,0.503	-0.101
ENSMUSG00000107283	Mpv17	chr5	-	31144699	31144752	31145494	31145590	31141515	31141850	31145683	31145776	329,260,284	136,117,112	351,336,211	93,83,48	221	178	0.000291282490589	0.661,0.642,0.671	0.752,0.765,0.78	-0.108
ENSMUSG00000025217	Btrc	chr19	+	45456532	45456610	45471014	45471104	45423132	45423240	45502931	45503163	73,65,83	200,140,186	122,128,85	200,152,95	203	215	0.000291282490589	0.279,0.33,0.321	0.392,0.471,0.487	-0.14
ENSMUSG00000021140	Pcnx	chr12	+	81894982	81895191	81906448	81906554	81860029	81860524	81912664	81912710	128,100,83	141,126,101	198,177,41	139,108,31	334	231	0.000292618387713	0.386,0.354,0.362	0.496,0.531,0.478	-0.134
ENSMUSG00000031782	Coq9	chr8	+	94850514	94850599	94851850	94851955	94850124	94850267	94853114	94853270	219,181,216	277,214,253	262,225,132	459,393,315	210	230	0.000294743326237	0.464,0.481,0.483	0.385,0.385,0.315	0.114
ENSMUSG00000000131	Xpo6	chr7	-	126169128	126169326	126171029	126171142	126160860	126161020	126174157	126174248	420,352,399	412,356,390	452,382,166	626,606,259	238	323	0.000299499013902	0.58,0.573,0.581	0.495,0.461,0.465	0.104
ENSMUSG00000041215	Yeats2	chr16	+	20150441	20150560	20152908	20153006	20141062	20141235	20154136	20154229	167,123,144	182,136,140	244,223,108	164,143,48	244	223	0.000300085571402	0.456,0.453,0.485	0.576,0.588,0.673	-0.148
ENSMUSG00000041258	Zfp236	chr18	-	82607747	82607879	82609287	82609475	82604188	82604386	82617709	82617889	150,116,122	125,92,89	252,171,110	110,81,48	313	257	0.000301302320148	0.496,0.509,0.53	0.653,0.634,0.653	-0.135
ENSMUSG00000029056	Pank4	chr4	+	154972148	154972230	154972468	154972569	154971372	154971554	154974629	154974785	204,154,193	217,189,203	298,231,231	229,164,135	207	226	0.000302929938149	0.507,0.471,0.509	0.587,0.606,0.651	-0.119
ENSMUSG00000000811	Txnrd3	chr6	+	89665699	89665792	89669304	89669381	89664377	89664603	89669817	89669974	95,78,90	40,43,43	130,134,108	34,33,19	218	202	0.000307944577277	0.688,0.627,0.66	0.78,0.79,0.84	-0.145
ENSMUSG00000056091	St3gal5	chr6	+	72147068	72147255	72149018	72149177	72142139	72142483	72153430	72154571	155,160,155	198,155,175	157,143,129	292,283,213	312	284	0.000308766079978	0.416,0.484,0.446	0.329,0.315,0.355	0.116
ENSMUSG00000024078	Ttc27	chr17	+	74829491	74829590	74840298	74840464	74799183	74799411	74856408	74856606	134,140,134	273,218,266	94,66,59	243,230,207	224	291	0.000308766079978	0.389,0.455,0.396	0.334,0.272,0.27	0.121
ENSMUSG00000026037	Orc2	chr1	-	58483642	58483703	58492856	58492888	58480959	58481153	58493660	58493750	60,46,64	253,248,256	81,84,39	190,211,101	157	186	0.000310834998271	0.219,0.18,0.229	0.336,0.32,0.314	-0.114
ENSMUSG00000056427	Slit3	chr11	+	35700203	35700489	35703111	35703320	35698305	35698460	35707906	35708507	131,92,102	176,96,121	177,140,129	341,253,303	411	334	0.000311060735865	0.377,0.438,0.407	0.297,0.31,0.257	0.119
ENSMUSG00000041720	Pi4ka	chr16	-	17299441	17299569	17300992	17301100	17297583	17297670	17302990	17303142	139,98,110	204,165,211	125,102,83	295,317,253	233	253	0.000312085083519	0.425,0.392,0.361	0.315,0.259,0.263	0.114
ENSMUSG00000026889	Rbm18	chr2	-	36122851	36122938	36127124	36127251	36120812	36120898	36134134	36134263	495,375,396	355,277,287	503,453,293	252,185,151	252	212	0.000315153713941	0.54,0.532,0.537	0.627,0.673,0.62	-0.104
ENSMUSG00000064138	Fam172a	chr13	+	77825322	77825388	77834509	77834701	77761837	77761938	77902653	77902875	89,80,49	157,128,169	46,51,24	250,231,111	191	317	0.000317387510327	0.485,0.509,0.325	0.234,0.268,0.264	0.184
ENSMUSG00000039048	Foxred1	chr9	-	35209415	35209529	35209944	35210165	35209037	35209156	35210806	35211055	209,174,180	212,170,231	198,169,146	136,119,84	346	239	0.000320318364016	0.405,0.414,0.35	0.501,0.495,0.546	-0.124
ENSMUSG00000018651	Tada2a	chr11	-	84085638	84085771	84087110	84087182	84084713	84084757	84090548	84090659	185,153,170	198,170,197	267,247,203	174,182,137	197	258	0.000321022435878	0.55,0.541,0.531	0.668,0.64,0.66	-0.115
ENSMUSG00000027809	Etfdh	chr3	-	79609798	79609967	79611911	79612055	79605629	79605812	79613621	79613762	361,322,333	386,379,347	394,312,267	576,608,427	269	294	0.000321331176625	0.505,0.481,0.512	0.428,0.359,0.406	0.102
ENSMUSG00000000194	Gpr107	chr2	+	31185488	31185606	31188682	31188813	31184797	31184871	31191846	31192113	220,156,182	162,134,114	251,248,146	121,91,70	243	256	0.000322680753087	0.589,0.551,0.627	0.686,0.742,0.687	-0.116
ENSMUSG00000033257	Ttll4	chr1	+	74685859	74685970	74686316	74686393	74685318	74685443	74687203	74687395	258,253,279	102,97,85	188,155,57	38,25,12	236	202	0.000327882368713	0.684,0.691,0.737	0.809,0.841,0.803	-0.114
ENSMUSG00000028433	Ubap2	chr4	-	41209352	41209569	41216565	41216633	41206832	41207104	41218310	41218363	232,234,189	624,483,598	175,144,103	721,613,452	193	342	0.000327882368713	0.397,0.462,0.359	0.301,0.294,0.288	0.112
ENSMUSG00000019254	Ppp1r12c	chr7	-	4482236	4482287	4482378	4482429	4481519	4482158	4482583	4482688	124,103,103	150,84,98	95,73,84	152,164,139	176	176	0.000333738228965	0.453,0.551,0.512	0.385,0.308,0.377	0.149
ENSMUSG00000003190	Bcl2l12	chr7	-	44992743	44993031	44994362	44994449	44991221	44991454	44996543	44996686	335,295,289	637,617,690	319,300,250	1054,797,953	212	413	0.000334104945964	0.506,0.482,0.449	0.371,0.423,0.338	0.102
ENSMUSG00000027665	Pik3ca	chr3	+	32456092	32456171	32459861	32460032	32454378	32454500	32461479	32461597	319,326,318	319,360,323	361,302,189	518,478,340	204	296	0.000335548500075	0.592,0.568,0.588	0.503,0.478,0.446	0.107
ENSMUSG00000027620	Rbm39	chr2	-	156174096	156174168	156178879	156178952	156172827	156173022	156179176	156179240	120,121,132	98,58,84	170,122,122	203,183,122	198	197	0.000337275858021	0.549,0.675,0.61	0.455,0.399,0.499	0.16
ENSMUSG00000022607	Ptk2	chr15	-	73325748	73325836	73330848	73331015	73321040	73321120	73343132	73343359	462,351,405	474,365,436	424,339,134	580,546,298	292	213	0.000340000192837	0.416,0.412,0.404	0.348,0.312,0.247	0.108
ENSMUSG00000017897	Eya2	chr2	+	165731552	165731636	165754440	165754530	165724673	165724816	165761903	165761962	161,135,175	149,164,158	216,181,160	115,114,103	209	215	0.0003406236519	0.526,0.459,0.533	0.659,0.62,0.615	-0.125
ENSMUSG00000028608	0610037L13Rik	chr4	+	107891464	107891521	107891954	107892036	107890118	107890202	107892221	107892253	360,310,364	334,336,330	618,520,413	383,316,289	182	207	0.000341002709397	0.551,0.512,0.556	0.647,0.652,0.619	-0.1
ENSMUSG00000020982	Nemf	chr12	-	69320526	69320569	69322100	69322350	69320372	69320422	69324231	69324352	268,226,231	114,105,99	449,415,337	114,125,81	375	168	0.000341138519908	0.513,0.491,0.511	0.638,0.598,0.651	-0.124
ENSMUSG00000005371	Fbxo11	chr17	-	88012556	88012686	88014405	88014550	88011292	88011376	88015398	88015480	177,152,184	381,283,286	127,117,66	408,304,213	270	255	0.000348084666338	0.305,0.337,0.378	0.227,0.267,0.226	0.1
ENSMUSG00000041164	Zmiz2	chr11	+	6396231	6396434	6396664	6396848	6395757	6395872	6397028	6397289	162,188,214	264,224,222	118,88,65	248,200,147	328	309	0.000352760388607	0.366,0.442,0.476	0.31,0.293,0.294	0.129
ENSMUSG00000026927	Sdccag3	chr2	-	26385497	26385609	26385989	26386063	26385082	26385145	26386903	26387311	155,162,150	232,276,249	188,143,143	191,157,102	199	237	0.000352859332684	0.443,0.411,0.418	0.54,0.52,0.625	-0.138
ENSMUSG00000031016	Wee1	chr7	+	110124455	110124661	110125806	110125867	110122045	110122925	110125995	110126168	274,230,233	208,219,213	271,223,142	152,117,73	331	186	0.000353370960355	0.425,0.371,0.381	0.5,0.517,0.522	-0.121
ENSMUSG00000029676	Pot1a	chr6	-	25798008	25798055	25800283	25800510	25794559	25794674	25805874	25805941	151,133,167	46,33,61	120,91,66	74,51,41	352	172	0.000360558201801	0.616,0.663,0.572	0.442,0.466,0.44	0.168
ENSMUSG00000029591	Ung	chr5	+	114132180	114132276	114135863	114135961	114131318	114131513	114136346	114136435	241,253,235	378,335,370	224,240,207	243,229,169	221	223	0.000360558201801	0.391,0.432,0.391	0.482,0.514,0.553	-0.112
ENSMUSG00000036959	Bcorl1	chrX	+	48376996	48377077	48378943	48379330	48375022	48375188	48383921	48384145	54,46,46	148,94,100	37,28,35	195,113,154	206	512	0.000361085161549	0.476,0.549,0.533	0.32,0.381,0.361	0.165
ENSMUSG00000034343	Ube2f	chr1	+	91254214	91254393	91265217	91265283	91250303	91250437	91275249	91275479	57,31,36	29,40,33	45,35,22	93,90,54	304	191	0.000361373141437	0.553,0.327,0.407	0.233,0.196,0.204	0.218
ENSMUSG00000050312	Nsun3	chr16	-	62776287	62776383	62785787	62785897	62770657	62770812	62786670	62786777	45,23,41	26,27,35	73,48,18	15,17,6	235	221	0.000369335667779	0.619,0.445,0.524	0.821,0.726,0.738	-0.232
ENSMUSG00000035365	Parpbp	chr10	-	88133093	88133198	88139865	88140096	88126229	88126327	88143939	88144095	156,119,135	87,77,78	183,168,82	46,60,30	356	230	0.000371556624448	0.537,0.5,0.528	0.72,0.644,0.638	-0.146
ENSMUSG00000107705	Gm45062	chr6	+	8373905	8373967	8426970	8427185	8270472	8270581	8537816	8537968	20,19,27	0,0,2	13,15,13	7,2,3	187	340	0.000375284265323	1.0,1.0,0.961	0.772,0.932,0.887	0.123
ENSMUSG00000024983	Vti1a	chr19	+	55380941	55381019	55391783	55391868	55328345	55328456	55498510	55498581	121,110,94	86,77,92	133,97,84	163,156,120	203	210	0.000375723654084	0.593,0.596,0.514	0.458,0.391,0.42	0.145
ENSMUSG00000045934	Mtmr11	chr3	+	96169806	96169989	96170352	96170646	96169035	96169209	96171085	96171718	160,136,148	170,100,142	202,209,170	300,282,299	308	419	0.000377595543368	0.561,0.649,0.586	0.478,0.502,0.436	0.127
ENSMUSG00000021686	Ap3b1	chr13	+	94493668	94493741	94528164	94528396	94483212	94483360	94531981	94532066	203,194,172	230,234,265	323,338,308	293,230,271	198	357	0.000377718475987	0.614,0.599,0.539	0.665,0.726,0.672	-0.104
ENSMUSG00000029763	Exoc4	chr6	+	33277186	33277381	33296732	33296917	33265939	33266129	33305284	33305394	227,183,200	200,184,190	271,227,111	149,138,64	320	310	0.000380099677626	0.524,0.491,0.505	0.638,0.614,0.627	-0.12
ENSMUSG00000028402	Mpdz	chr4	-	81418871	81419038	81421172	81421242	81386265	81386478	81442635	81442807	53,36,54	201,179,185	38,32,11	290,272,76	195	292	0.000382316942342	0.283,0.231,0.304	0.164,0.15,0.178	0.109
ENSMUSG00000027641	Rbl1	chr2	-	157163538	157163715	157167234	157167446	157161379	157161451	157169866	157170130	246,195,242	202,162,165	246,172,118	262,221,185	337	302	0.000383782280797	0.522,0.519,0.568	0.457,0.411,0.364	0.126
ENSMUSG00000020422	Tns3	chr11	-	8518198	8518303	8519122	8519188	8492092	8493337	8519440	8519570	230,209,223	288,241,277	254,159,96	450,361,165	191	230	0.000383782280797	0.49,0.511,0.492	0.405,0.347,0.412	0.11
ENSMUSG00000024287	Thoc1	chr18	+	9959254	9959315	9960485	9960552	9959097	9959171	9962372	9962491	163,96,114	173,138,172	211,164,92	165,127,64	186	192	0.000383782280797	0.493,0.418,0.406	0.569,0.571,0.597	-0.14
ENSMUSG00000049411	Tmem241	chr18	-	12113394	12113472	12118403	12118450	12104098	12104180	12121380	12121537	20,17,35	22,16,43	46,53,24	19,16,14	172	203	0.00038861798311	0.518,0.556,0.49	0.741,0.796,0.669	-0.214
ENSMUSG00000024006	Stk38	chr17	-	28974545	28974669	28975818	28975936	28974342	28974377	28977539	28977601	360,290,357	286,215,240	310,293,200	340,306,327	243	249	0.000388947517553	0.563,0.58,0.604	0.483,0.495,0.385	0.128
ENSMUSG00000033065	Pfkm	chr15	+	98125549	98125613	98126303	98126453	98125025	98125090	98126852	98126923	182,166,226	555,430,507	271,229,228	513,376,352	189	275	0.000391226398025	0.323,0.36,0.393	0.435,0.47,0.485	-0.105
ENSMUSG00000035949	Fbxw2	chr2	-	34810982	34811116	34812814	34813009	34808513	34808600	34822557	34823067	519,501,600	371,297,347	509,431,319	443,407,323	320	259	0.000394499129133	0.531,0.577,0.583	0.482,0.462,0.444	0.101
ENSMUSG00000041420	Meis3	chr7	+	16183790	16183867	16184634	16184718	16182287	16182468	16185447	16185515	147,131,141	87,73,96	444,309,347	167,112,120	202	209	0.000395224961968	0.636,0.65,0.603	0.733,0.741,0.749	-0.111
ENSMUSG00000037965	Zc3h7a	chr16	-	11139020	11139184	11140716	11140850	11136591	11137485	11141662	11141771	222,169,172	202,180,171	357,332,313	245,220,163	259	289	0.000397173594902	0.551,0.512,0.529	0.619,0.627,0.682	-0.112
ENSMUSG00000030505	Prmt3	chr7	+	49780308	49780343	49781120	49781170	49778543	49778713	49781941	49782044	30,26,42	43,43,52	60,49,34	30,38,11	160	175	0.000399369375421	0.433,0.398,0.469	0.686,0.585,0.772	-0.248
ENSMUSG00000034998	Foxn2	chr17	+	88479275	88479340	88484400	88484469	88475855	88475950	88486402	88490533	63,48,43	18,16,8	36,44,11	33,27,22	190	194	0.000399537625725	0.781,0.754,0.846	0.527,0.625,0.338	0.297
ENSMUSG00000023169	Slc38a1	chr15	-	96590059	96590141	96590419	96590512	96588927	96589010	96592506	96592580	278,235,247	254,222,237	237,230,103	152,127,54	218	207	0.000407961733634	0.51,0.501,0.497	0.597,0.632,0.644	-0.122
ENSMUSG00000051403	Ppp1r37	chr7	-	19534988	19535108	19535490	19535591	19534606	19534757	19535708	19535754	353,303,312	347,355,316	413,293,226	558,541,370	226	245	0.000410096147766	0.524,0.481,0.517	0.445,0.37,0.398	0.103
ENSMUSG00000051278	Zgrf1	chr3	+	127608484	127608632	127611783	127611911	127606368	127606446	127613342	127613466	108,65,72	86,64,78	51,30,32	82,61,64	273	253	0.000410136462786	0.538,0.485,0.461	0.366,0.313,0.317	0.163
ENSMUSG00000003778	Brd8	chr18	-	34605473	34605688	34606419	34606466	34604830	34604923	34606674	34606768	227,167,191	736,569,715	228,209,174	528,468,382	172	340	0.000410644938419	0.379,0.367,0.346	0.461,0.469,0.474	-0.104
ENSMUSG00000035725	Prkx	chrX	-	77773115	77773235	77782037	77782301	77765348	77765406	77786127	77786296	81,77,58	8,6,5	56,46,24	21,16,4	389	245	0.000420029408096	0.864,0.89,0.88	0.627,0.644,0.791	0.191
ENSMUSG00000043962	Thrap3	chr4	-	126179911	126180814	126186434	126186588	126177861	126178557	126202569	126202589	426,292,305	1489,1149,1443	343,298,140	1969,1620,1183	279	1028	0.00042453454351	0.513,0.484,0.438	0.391,0.404,0.304	0.112
ENSMUSG00000033392	Clasp2	chr9	+	113896641	113896785	113899455	113899599	113892396	113892475	113901490	113901597	168,127,154	173,111,152	140,104,63	221,187,92	269	269	0.000424650915394	0.493,0.534,0.503	0.388,0.357,0.406	0.126
ENSMUSG00000027940	Tpm3	chr3	+	90088400	90088476	90089047	90089123	90087673	90087744	90089796	90089859	90,106,51	12,20,15	79,71,68	44,26,31	201	201	0.000426239150985	0.882,0.841,0.773	0.642,0.732,0.687	0.145
ENSMUSG00000065979	Cpped1	chr16	-	11828174	11828597	11887577	11887796	11803720	11805583	11909265	11909423	144,105,129	139,116,108	263,218,166	150,119,102	344	548	0.000429067569867	0.623,0.59,0.656	0.736,0.745,0.722	-0.111
ENSMUSG00000042901	Aida	chr1	+	183306884	183306939	183313660	183313724	183306423	183306477	183313978	183314082	18,22,13	85,67,76	46,38,33	84,75,60	180	189	0.000429740016387	0.182,0.256,0.152	0.365,0.347,0.366	-0.163
ENSMUSG00000032295	Man2c1	chr9	+	57139610	57139708	57139869	57139964	57139245	57139401	57140198	57140303	99,69,92	118,93,94	158,155,150	110,92,111	223	220	0.000433166469395	0.453,0.423,0.491	0.586,0.624,0.571	-0.138
ENSMUSG00000038860	Garnl3	chr2	-	33064003	33064078	33085874	33085944	33054157	33054257	33104852	33105023	13,10,22	11,10,17	7,9,5	25,22,18	195	200	0.000435422514505	0.548,0.506,0.57	0.223,0.296,0.222	0.294
ENSMUSG00000059495	Arhgef12	chr9	-	43027196	43027295	43040539	43040596	43026179	43026229	43042590	43042676	16,12,8	217,207,202	22,31,10	248,140,45	182	224	0.000440358733403	0.083,0.067,0.046	0.098,0.214,0.215	-0.11
ENSMUSG00000030104	Edem1	chr6	+	108852489	108852586	108854244	108854448	108851209	108851283	108855466	108859348	159,157,142	263,267,225	97,94,84	334,244,192	222	329	0.00044497597362	0.473,0.466,0.483	0.301,0.363,0.393	0.122
ENSMUSG00000006276	Eps15l1	chr8	-	72373025	72373076	72373822	72373946	72371685	72371822	72378990	72379155	457,314,394	215,159,173	637,563,564	415,455,387	249	176	0.00044497597362	0.6,0.583,0.617	0.52,0.467,0.507	0.102
ENSMUSG00000024050	Wiz	chr17	-	32378839	32379118	32381055	32381156	32376522	32378498	32387572	32387817	21,16,8	28,20,22	54,51,19	22,21,14	226	404	0.000445813031256	0.573,0.588,0.394	0.814,0.813,0.708	-0.26
ENSMUSG00000038990	Cables2	chr2	-	180261515	180261681	180263077	180263155	180261076	180261180	180264213	180264306	79,87,58	206,164,205	60,62,41	324,254,242	203	291	0.000450714311411	0.355,0.432,0.289	0.21,0.259,0.195	0.137
ENSMUSG00000062312	Erbb2	chr11	+	98434213	98434369	98434499	98434575	98433891	98434077	98434801	98434948	301,263,240	173,110,131	401,295,320	131,88,101	281	201	0.000451740566727	0.554,0.631,0.567	0.686,0.706,0.694	-0.111
ENSMUSG00000041236	Vps41	chr13	+	18782646	18782721	18791586	18791649	18745261	18745339	18794326	18794392	195,146,200	174,152,115	203,183,86	312,298,111	200	188	0.00045514618213	0.513,0.474,0.62	0.379,0.366,0.421	0.147
ENSMUSG00000039294	BC017643	chr11	-	121225803	121225900	121226768	121226842	121224548	121224693	121227242	121227284	82,73,73	203,170,157	68,49,50	276,227,182	199	222	0.000459088786943	0.311,0.324,0.342	0.216,0.194,0.235	0.111
ENSMUSG00000037628	Cdkn3	chr14	+	46762527	46762610	46764523	46764579	46760540	46760648	46764995	46765040	33,31,25	111,91,99	44,56,64	94,89,87	208	181	0.000462467253429	0.206,0.229,0.18	0.289,0.354,0.39	-0.139
ENSMUSG00000032586	Traip	chr9	+	107961541	107961655	107963328	107963417	107960977	107961072	107968593	107968749	263,224,287	200,209,250	245,233,168	303,290,258	239	214	0.000462467253429	0.541,0.49,0.507	0.42,0.418,0.368	0.111
ENSMUSG00000024789	Jak2	chr19	+	29288673	29288801	29291166	29291301	29287900	29288087	29294855	29294943	197,170,174	125,115,143	615,448,230	260,141,126	253	260	0.000463375155346	0.618,0.603,0.556	0.709,0.766,0.652	-0.117
ENSMUSG00000026683	Nuf2	chr1	-	169513444	169513541	169514911	169514985	169512166	169512229	169516560	169516658	353,319,343	446,423,397	264,211,148	461,381,327	199	222	0.000465277739722	0.469,0.457,0.491	0.39,0.382,0.336	0.103
ENSMUSG00000060073	Psma3	chr12	+	70993012	70993080	70993505	70993570	70990484	70990531	70994350	70994501	19,24,17	49,47,46	19,14,21	16,11,18	193	190	0.000465832429842	0.276,0.335,0.267	0.539,0.556,0.535	-0.251
ENSMUSG00000054733	Msra	chr14	-	64210427	64210534	64233828	64233933	64122910	64123353	64285063	64285183	69,52,86	165,103,167	60,52,51	230,182,203	230	232	0.000466753829979	0.297,0.337,0.342	0.208,0.224,0.202	0.114
ENSMUSG00000027411	Vps16	chr2	+	130441164	130441299	130441394	130441503	130440899	130441008	130441607	130441705	274,264,312	294,309,307	237,185,230	364,358,346	260	234	0.0004684709479	0.456,0.435,0.478	0.369,0.317,0.374	0.103
ENSMUSG00000025579	Gaa	chr11	+	119278264	119278382	119278875	119279009	119277713	119277778	119280411	119280563	258,166,211	186,147,136	705,586,576	283,246,341	243	259	0.000468501153221	0.597,0.546,0.623	0.726,0.717,0.643	-0.107
ENSMUSG00000031782	Coq9	chr8	+	94850514	94850639	94851850	94851955	94850124	94850267	94853114	94853195	214,181,217	277,214,253	259,233,130	459,393,315	250	230	0.000476467627984	0.415,0.438,0.441	0.342,0.353,0.275	0.108
ENSMUSG00000036867	Smad6	chr9	-	64007530	64007608	64012214	64012271	63953075	63954056	64020204	64022059	101,95,74	246,219,203	217,151,196	332,240,290	182	203	0.000481197152805	0.314,0.326,0.289	0.422,0.412,0.43	-0.112
ENSMUSG00000037286	Stag1	chr9	+	100866099	100866214	100880775	100880893	100855796	100855904	100887379	100887483	548,456,482	445,400,412	586,471,173	676,565,273	240	243	0.000482107457735	0.555,0.536,0.542	0.467,0.458,0.391	0.106
ENSMUSG00000002210	Smg9	chr7	+	24407520	24407633	24414938	24415050	24406034	24406132	24416498	24416594	149,103,91	164,144,149	130,82,90	259,239,200	238	237	0.000487368172757	0.475,0.416,0.378	0.333,0.255,0.309	0.124
ENSMUSG00000021893	Capn7	chr14	+	31352366	31352493	31354094	31354180	31349798	31349885	31355264	31355358	168,193,196	117,117,119	278,271,159	110,105,56	252	211	0.000498972483551	0.546,0.58,0.58	0.679,0.684,0.704	-0.12
ENSMUSG00000030714	Sgf29	chr7	+	126664915	126664988	126670629	126670694	126663928	126664004	126671537	126671660	187,157,178	129,110,134	217,211,225	113,76,92	198	190	0.000501752627149	0.582,0.578,0.56	0.648,0.727,0.701	-0.119
ENSMUSG00000047098	Rnf31	chr14	+	55592460	55592616	55592832	55592892	55592168	55592315	55593005	55593075	78,70,88	39,39,40	74,45,31	62,56,37	281	185	0.00050384078941	0.568,0.542,0.592	0.44,0.346,0.356	0.187
ENSMUSG00000018547	Pip4k2b	chr11	-	97726704	97726857	97729553	97729650	97724378	97724525	97732657	97732755	326,252,265	439,390,421	444,390,206	491,360,188	222	278	0.000508477628827	0.482,0.447,0.441	0.531,0.576,0.578	-0.105
ENSMUSG00000054405	Dnajc8	chr4	+	132538186	132538288	132541781	132541838	132535580	132535663	132544055	132544122	604,534,615	298,262,260	405,344,323	268,260,228	227	182	0.000511331253671	0.619,0.62,0.655	0.548,0.515,0.532	0.1
ENSMUSG00000020032	Nuak1	chr10	-	84393991	84394143	84409615	84409736	84392255	84392321	84440114	84440597	128,99,90	116,104,123	141,179,62	81,95,47	246	277	0.000511515491652	0.554,0.517,0.452	0.662,0.68,0.598	-0.139
ENSMUSG00000022466	Rpap3	chr15	-	97693213	97693284	97694103	97694225	97691181	97691310	97696497	97696625	247,146,218	145,132,165	197,157,141	231,209,171	247	196	0.000513781125567	0.575,0.467,0.512	0.404,0.373,0.396	0.127
ENSMUSG00000031921	Terf2	chr8	-	107094821	107094952	107095928	107096024	107082982	107083069	107096121	107096514	264,194,237	367,298,281	220,165,166	392,434,348	221	256	0.00052028891942	0.455,0.43,0.494	0.394,0.306,0.356	0.108
ENSMUSG00000021557	Agtpbp1	chr13	-	59461996	59462173	59465984	59466116	59460468	59460629	59473687	59473817	67,44,51	80,61,92	59,66,47	191,166,122	257	302	0.000527897314763	0.496,0.459,0.394	0.266,0.318,0.312	0.151
ENSMUSG00000020463	Smek2	chr11	+	29202866	29202908	29205545	29205704	29200700	29200803	29209316	29209486	267,234,239	569,460,460	435,480,192	566,547,310	167	284	0.000541605897053	0.444,0.464,0.469	0.567,0.599,0.513	-0.101
ENSMUSG00000020166	Cnot2	chr10	-	116504034	116504114	116517316	116517383	116501191	116501317	116549032	116549175	186,182,155	355,316,367	308,321,178	418,339,262	192	205	0.000543341485117	0.359,0.381,0.311	0.44,0.503,0.42	-0.104
ENSMUSG00000053332	Gas5	chr1	+	161036207	161036244	161036819	161036852	161035982	161036014	161037287	161037315	8,12,14	23,27,31	33,21,20	17,13,23	162	158	0.000545132234815	0.253,0.302,0.306	0.654,0.612,0.459	-0.288
ENSMUSG00000030268	Bcat1	chr6	-	145039434	145039635	145047291	145047363	145034540	145034651	145075888	145076184	112,94,164	485,455,562	80,69,51	193,192,101	197	326	0.000549584238377	0.276,0.255,0.326	0.407,0.373,0.455	-0.126
ENSMUSG00000015112	Slc25a13	chr6	-	6152407	6152523	6191263	6191317	6131628	6131768	6216995	6217173	41,40,68	170,149,183	61,51,28	90,107,45	179	241	0.000552438226997	0.245,0.265,0.333	0.477,0.391,0.456	-0.16
ENSMUSG00000038240	Pdss2	chr10	+	43298798	43298933	43345527	43345726	43221599	43222060	43372134	43372209	44,45,46	63,71,88	59,49,38	56,35,25	260	324	0.000555809888591	0.465,0.441,0.394	0.568,0.636,0.654	-0.186
ENSMUSG00000027405	Nop56	chr2	+	130277848	130277970	130278155	130278290	130277475	130277624	130278896	130278963	489,441,418	526,443,446	389,311,305	524,486,649	247	260	0.000559121677299	0.495,0.512,0.497	0.439,0.402,0.331	0.111
ENSMUSG00000054690	Emcn	chr3	+	137391592	137391706	137416720	137416810	137379838	137379913	137417045	137417099	289,202,199	302,256,199	594,639,418	388,442,359	239	215	0.000559941912684	0.463,0.415,0.474	0.579,0.565,0.512	-0.101
ENSMUSG00000028973	Abcb8	chr5	+	24406667	24406801	24408567	24408818	24406399	24406494	24409353	24410054	205,167,217	246,234,200	171,119,105	271,264,231	259	376	0.000565380771732	0.547,0.509,0.612	0.478,0.396,0.398	0.132
ENSMUSG00000055116	Arntl	chr7	+	113274625	113274753	113279456	113279582	113234623	113234696	113280649	113280802	15,18,25	40,41,58	17,15,15	144,92,59	253	251	0.00057022503556	0.271,0.303,0.3	0.105,0.139,0.201	0.143
ENSMUSG00000028282	Casp8ap2	chr4	+	32648026	32648126	32649172	32649257	32643539	32646660	32652673	32653265	261,217,231	336,239,299	245,195,253	194,133,225	225	210	0.000571018612506	0.42,0.459,0.419	0.541,0.578,0.512	-0.111
ENSMUSG00000033773	Rpap2	chr5	+	107633062	107633131	107655156	107655310	107625887	107625968	107661480	107661838	108,110,109	166,108,131	73,62,79	171,134,168	194	279	0.000574458039276	0.483,0.594,0.545	0.38,0.4,0.403	0.146
ENSMUSG00000028580	Pum1	chr4	+	130718153	130718262	130730277	130730548	130701041	130701110	130741462	130741556	396,330,341	308,291,275	369,299,140	406,390,195	234	396	0.000579175067187	0.685,0.657,0.677	0.606,0.565,0.549	0.1
ENSMUSG00000009828	Ick	chr9	+	78131294	78131571	78139975	78140097	78113314	78113455	78141193	78141273	176,120,181	402,319,357	315,210,276	436,367,256	402	247	0.000583612126395	0.212,0.188,0.238	0.307,0.26,0.398	-0.109
ENSMUSG00000020170	Frs2	chr10	-	117085031	117085123	117100625	117100668	117081021	117081113	117102112	117102198	16,7,12	94,108,90	29,36,9	114,105,28	168	217	0.000584357880931	0.18,0.077,0.147	0.247,0.307,0.293	-0.148
ENSMUSG00000057098	Ebf1	chr11	+	44991412	44991590	44992308	44992488	44990515	44990581	44996005	44996200	116,61,63	185,85,103	361,249,132	768,662,420	303	305	0.000587203363731	0.387,0.419,0.381	0.321,0.275,0.24	0.117
ENSMUSG00000034055	Phka1	chrX	-	102636542	102636711	102639080	102639128	102625587	102625670	102642220	102642379	21,13,18	62,55,45	36,30,7	35,40,10	173	294	0.000587844793398	0.365,0.287,0.405	0.636,0.56,0.543	-0.227
ENSMUSG00000028556	Dock7	chr4	-	99079719	99079849	99082693	99082762	99079419	99079632	99083006	99083182	183,146,192	202,204,211	342,302,84	256,214,70	194	255	0.000592863940396	0.544,0.485,0.545	0.637,0.65,0.612	-0.108
ENSMUSG00000001445	Mrpl10	chr11	+	97044527	97044697	97047412	97047557	97041559	97041652	97048078	97049213	308,258,227	440,383,418	320,309,337	370,304,221	295	270	0.00059936550306	0.39,0.381,0.332	0.442,0.482,0.583	-0.135
ENSMUSG00000031928	Mre11a	chr9	+	14819415	14819478	14826534	14826615	14816795	14816969	14829356	14829415	186,150,166	216,189,215	235,206,129	179,146,113	188	206	0.000603123417061	0.485,0.465,0.458	0.59,0.607,0.556	-0.115
ENSMUSG00000043411	Usp48	chr4	+	137625159	137625287	137628173	137628245	137623370	137623388	137633113	137633238	182,150,161	177,150,132	261,180,158	121,120,92	253	197	0.000606454196985	0.445,0.438,0.487	0.627,0.539,0.572	-0.123
ENSMUSG00000024566	Atp9b	chr18	-	80847171	80847252	80858543	80858638	80844526	80844602	80869741	80869793	76,75,77	94,56,68	140,156,125	78,79,46	220	206	0.0006079619874	0.431,0.556,0.515	0.627,0.649,0.718	-0.164
ENSMUSG00000006390	Elovl1	chr4	+	118430714	118430905	118431062	118431143	118430495	118430555	118431265	118431322	261,155,164	107,86,100	296,345,244	96,91,76	316	206	0.000607967344961	0.614,0.54,0.517	0.668,0.712,0.677	-0.129
ENSMUSG00000029647	Pan3	chr5	+	147488110	147488258	147519504	147519752	147455117	147455188	147521829	147521934	115,100,105	132,113,146	130,127,44	250,255,106	273	373	0.000608381263185	0.543,0.547,0.496	0.415,0.405,0.362	0.135
ENSMUSG00000022983	Scaf4	chr16	-	90257252	90257402	90257981	90258121	90252256	90252450	90258710	90258846	256,232,228	146,138,173	440,385,231	180,148,97	265	275	0.000615424899695	0.645,0.636,0.578	0.717,0.73,0.712	-0.1
ENSMUSG00000021597	Slf1	chr13	-	77091184	77091343	77092357	77092411	77090304	77090468	77100921	77101056	72,103,76	259,281,286	45,30,15	211,210,126	179	284	0.000620015995739	0.306,0.368,0.297	0.253,0.185,0.159	0.125
ENSMUSG00000026806	Ddx31	chr2	+	28886890	28887002	28892378	28892541	28881142	28881224	28904588	28905571	72,58,72	109,123,107	109,86,95	102,87,79	237	288	0.000620015995739	0.445,0.364,0.45	0.565,0.546,0.594	-0.149
ENSMUSG00000058756	Thra	chr11	+	98753289	98753638	98756107	98756175	98741872	98742006	98756922	98757023	277,183,200	276,240,230	678,741,618	574,564,318	474	193	0.000627123433889	0.29,0.237,0.261	0.325,0.349,0.442	-0.109
ENSMUSG00000022685	Parn	chr16	-	13566569	13566738	13603027	13603102	13541054	13541248	13606147	13606234	150,90,96	232,203,276	191,172,189	259,204,188	200	294	0.000629414904546	0.487,0.395,0.338	0.52,0.553,0.596	-0.15
ENSMUSG00000036636	Clcn7	chr17	+	25156800	25156852	25157139	25157267	25155367	25155537	25157488	25157574	40,46,32	142,117,121	39,24,17	189,184,155	177	253	0.000635546667421	0.287,0.36,0.274	0.228,0.157,0.136	0.133
ENSMUSG00000026482	Rgl1	chr1	-	152586406	152586615	152623817	152623928	152571597	152571675	152674859	152675023	30,14,19	223,159,171	65,46,25	234,201,149	236	334	0.000635546667421	0.16,0.111,0.136	0.282,0.245,0.192	-0.104
ENSMUSG00000024645	Timm21	chr18	-	84947833	84947939	84949193	84949291	84947293	84947745	84949389	84949452	279,227,231	299,290,327	194,211,168	404,402,289	223	231	0.000638986442877	0.492,0.448,0.423	0.332,0.352,0.376	0.101
ENSMUSG00000054690	Emcn	chr3	+	137379838	137379913	137403983	137404022	137372727	137372850	137416720	137416810	221,190,162	72,58,45	194,219,171	118,99,87	200	164	0.000640948784615	0.716,0.729,0.747	0.574,0.645,0.617	0.119
ENSMUSG00000036792	Mbd5	chr2	+	49118651	49118805	49169908	49170013	49099716	49099809	49231671	49231848	64,55,81	70,36,55	118,112,53	43,42,20	279	230	0.000647008364759	0.43,0.557,0.548	0.693,0.687,0.686	-0.177
ENSMUSG00000027366	Sppl2a	chr2	-	126913531	126913588	126917210	126917285	126912642	126912745	126917799	126917881	186,153,167	81,58,64	274,261,137	193,147,108	200	182	0.000650627956068	0.676,0.706,0.704	0.564,0.618,0.536	0.123
ENSMUSG00000066043	Phactr4	chr4	-	132360474	132360551	132361577	132361715	132358248	132358284	132363730	132363792	358,317,362	205,202,233	414,386,283	179,145,110	263	202	0.000656026355399	0.573,0.547,0.544	0.64,0.672,0.664	-0.104
ENSMUSG00000020576	Nbas	chr12	+	13279387	13279431	13285182	13285316	13274174	13274222	13288670	13288804	22,12,11	73,39,55	9,15,7	139,139,50	169	259	0.0006590682037	0.316,0.32,0.235	0.09,0.142,0.177	0.154
ENSMUSG00000038535	Zfp280d	chr9	+	72301700	72301766	72301866	72302006	72298701	72298848	72307950	72308068	158,119,128	216,196,236	130,127,30	354,306,157	191	265	0.000669011963783	0.504,0.457,0.429	0.338,0.365,0.21	0.159
ENSMUSG00000027411	Vps16	chr2	+	130442586	130442683	130443295	130443399	130442334	130442504	130443513	130444269	399,338,414	234,292,329	434,292,485	168,175,195	222	229	0.000695496924209	0.638,0.544,0.565	0.727,0.633,0.72	-0.111
ENSMUSG00000063160	Numbl	chr7	+	27268778	27268919	27273954	27274144	27266726	27266801	27276626	27276932	264,192,209	159,143,154	453,461,325	475,426,394	266	315	0.000707489785899	0.663,0.614,0.616	0.53,0.562,0.494	0.102
ENSMUSG00000042408	Zmym6	chr4	+	127100609	127100760	127101848	127101964	127092911	127093083	127103411	127103687	54,48,64	51,68,75	52,35,16	103,96,43	276	241	0.000708339261927	0.48,0.381,0.427	0.306,0.241,0.245	0.165
ENSMUSG00000034761	Map4k5	chr12	-	69811273	69811366	69813135	69813204	69809211	69809282	69815754	69815932	299,205,258	276,246,270	224,180,152	358,342,206	194	218	0.000714857119164	0.549,0.484,0.518	0.413,0.372,0.453	0.104
ENSMUSG00000019947	Arid5b	chr10	-	68186025	68186256	68243003	68243229	68134993	68135106	68277929	68278184	47,39,51	136,86,90	90,42,33	361,242,114	351	356	0.000723872593957	0.26,0.315,0.365	0.202,0.15,0.227	0.12
ENSMUSG00000030714	Sgf29	chr7	+	126661051	126661148	126663928	126664004	126649308	126649477	126664915	126664988	189,182,195	205,193,227	223,173,169	147,135,110	222	201	0.000736141647886	0.455,0.461,0.437	0.579,0.537,0.582	-0.115
ENSMUSG00000030061	Uba3	chr6	-	97201916	97201997	97203473	97203594	97199238	97199321	97205305	97205347	319,288,310	342,291,279	275,225,115	431,303,191	246	206	0.000737749645124	0.439,0.453,0.482	0.348,0.383,0.335	0.103
ENSMUSG00000037286	Stag1	chr9	+	100855796	100855904	100866099	100866214	100848658	100848738	100880775	100880893	413,337,407	490,444,472	314,221,94	477,461,226	233	240	0.000740252108019	0.465,0.439,0.47	0.404,0.331,0.3	0.113
ENSMUSG00000090100	Ttbk2	chr2	-	120783694	120783799	120785978	120786119	120777533	120777599	120790281	120790355	69,76,69	86,75,78	140,132,29	91,73,19	266	230	0.000741384687146	0.41,0.467,0.433	0.571,0.61,0.569	-0.147
ENSMUSG00000026404	Ddx59	chr1	+	136419409	136419577	136424794	136424884	136416581	136417396	136432311	136432563	187,153,169	89,86,95	297,253,206	74,81,79	293	215	0.000744115746781	0.607,0.566,0.566	0.747,0.696,0.657	-0.12
ENSMUSG00000036678	Aaas	chr15	-	102346486	102346533	102346677	102346769	102345576	102345675	102347035	102347091	252,207,227	190,173,167	202,191,154	260,216,186	217	172	0.000751293976878	0.512,0.487,0.519	0.381,0.412,0.396	0.11
ENSMUSG00000025154	Arhgap19	chr19	-	41786557	41786767	41788305	41788386	41784771	41784998	41791746	41792012	188,163,196	209,207,190	183,139,72	275,287,130	206	335	0.000756508836923	0.594,0.562,0.627	0.52,0.441,0.474	0.116
ENSMUSG00000048911	Rnf24	chr2	-	131308474	131308517	131313162	131313312	131305651	131305693	131352735	131352862	103,72,51	32,24,29	190,143,87	31,24,13	275	168	0.000756884671545	0.663,0.647,0.518	0.789,0.784,0.803	-0.183
ENSMUSG00000039382	Wdr45	chrX	+	7724186	7724291	7725930	7726036	7724023	7724098	7726197	7726292	130,94,90	121,109,147	78,63,59	153,161,139	230	231	0.000758781234476	0.519,0.464,0.381	0.339,0.282,0.299	0.148
ENSMUSG00000048874	Phf3	chr1	-	30813016	30813152	30813959	30814091	30811771	30811967	30816467	30816584	226,155,220	303,222,253	349,282,219	269,240,206	257	261	0.000762821298152	0.431,0.415,0.469	0.569,0.544,0.519	-0.106
ENSMUSG00000029174	Tbc1d1	chr5	+	64311058	64311244	64316353	64316515	64285944	64286084	64324450	64324609	286,209,265	330,271,237	278,203,105	394,433,202	311	287	0.000773622025093	0.444,0.416,0.508	0.394,0.302,0.324	0.116
ENSMUSG00000021311	Mtr	chr13	-	12193613	12193810	12195237	12195393	12190203	12190404	12197912	12197988	153,118,165	153,117,121	186,133,133	97,66,77	281	322	0.000773622025093	0.534,0.536,0.61	0.687,0.698,0.664	-0.123
ENSMUSG00000035064	Eef2k	chr7	+	120889688	120889751	120895183	120895308	120889189	120889267	120899367	120899546	115,108,84	274,188,251	132,104,74	472,426,345	188	250	0.000775139334014	0.358,0.433,0.308	0.271,0.245,0.222	0.12
ENSMUSG00000030619	Eed	chr7	-	89967712	89967804	89969570	89969652	89964593	89964862	89970305	89970431	444,378,402	421,412,489	321,361,257	276,233,173	207	217	0.000777737717305	0.525,0.49,0.463	0.549,0.619,0.609	-0.1
ENSMUSG00000030029	Lrig1	chr6	-	94607291	94607438	94608039	94608165	94606102	94606363	94608708	94609128	119,87,88	129,82,94	140,118,82	192,258,267	251	272	0.000779671147259	0.5,0.535,0.504	0.441,0.331,0.25	0.172
ENSMUSG00000024614	Tmx3	chr18	+	90533220	90533274	90534381	90534438	90532982	90533040	90537074	90537204	88,63,89	120,103,110	112,101,40	271,220,110	179	182	0.000781881266565	0.427,0.383,0.451	0.296,0.318,0.27	0.126
ENSMUSG00000030505	Prmt3	chr7	+	49806526	49806626	49818031	49818110	49798305	49798427	49826707	49826895	303,229,277	249,209,238	176,176,141	248,246,167	225	204	0.000802362748585	0.525,0.498,0.513	0.392,0.393,0.434	0.106
ENSMUSG00000036097	Fam178a	chr19	+	44960733	44960875	44966966	44967069	44959004	44959080	44967502	44967679	431,330,323	285,260,308	178,162,86	95,76,29	267	228	0.00082731730837	0.564,0.52,0.472	0.615,0.645,0.717	-0.14
ENSMUSG00000037138	Aff3	chr1	-	38252640	38252678	38269709	38269761	38218262	38218455	38320111	38320163	19,19,22	27,30,29	93,72,36	42,24,32	177	163	0.000828071128755	0.393,0.368,0.411	0.671,0.734,0.509	-0.247
ENSMUSG00000021254	Gpatch2l	chr12	+	86265181	86265249	86281448	86281543	86261615	86261695	86288799	86291414	70,44,58	85,74,87	98,94,29	78,74,17	193	220	0.000835991196194	0.484,0.404,0.432	0.589,0.591,0.66	-0.173
ENSMUSG00000029401	Rilpl2	chr5	-	124468586	124468691	124469697	124469849	124463264	124463811	124477779	124478366	197,151,183	240,211,246	246,211,177	189,181,163	277	230	0.000846183240715	0.405,0.373,0.382	0.519,0.492,0.474	-0.108
ENSMUSG00000029086	Prom1	chr5	-	44000776	44000845	44001269	44001293	43995074	43995114	44001785	44001901	70,59,81	170,138,141	93,58,58	115,67,68	149	194	0.00084995763664	0.349,0.358,0.428	0.513,0.53,0.526	-0.145
ENSMUSG00000037995	Igsf9	chr1	+	172484781	172484970	172490288	172490443	172484280	172484546	172490654	172490772	180,144,207	329,316,279	98,67,38	269,226,109	314	280	0.000857363718177	0.328,0.289,0.398	0.245,0.209,0.237	0.108
ENSMUSG00000028952	Zbtb48	chr4	-	152022695	152022807	152025777	152026019	152022026	152022119	152026387	152027059	70,66,73	55,50,52	137,96,79	43,43,34	367	237	0.000860132315151	0.451,0.46,0.475	0.673,0.59,0.6	-0.159
ENSMUSG00000045039	Megf8	chr7	+	25326379	25326543	25327469	25327676	25317163	25317693	25328484	25328665	98,107,82	132,101,119	195,159,41	145,65,31	289	332	0.000871152545533	0.46,0.549,0.442	0.607,0.738,0.603	-0.166
ENSMUSG00000067995	Gtf2f2	chr14	-	75995420	75995565	76007704	76007778	75949437	75949519	76010679	76010865	128,104,127	365,305,383	150,111,109	245,222,214	199	270	0.000871987734411	0.322,0.316,0.31	0.454,0.404,0.409	-0.106
ENSMUSG00000016940	Kctd2	chr11	+	115421982	115422091	115424483	115424575	115420127	115420506	115427432	115427528	197,147,159	182,159,180	199,192,153	139,104,110	234	217	0.00087411405241	0.501,0.462,0.45	0.57,0.631,0.563	-0.117
ENSMUSG00000001909	Trmt1	chr8	+	84691251	84691439	84695221	84695337	84690801	84690947	84695427	84695473	351,277,325	285,257,298	236,148,157	289,225,209	313	241	0.000879991937973	0.487,0.454,0.456	0.386,0.336,0.366	0.103
ENSMUSG00000032264	Zw10	chr9	+	49064009	49064201	49066678	49066842	49062192	49062345	49068659	49068842	304,239,243	295,216,240	263,247,148	402,313,235	317	289	0.0008822303246	0.484,0.502,0.48	0.374,0.418,0.365	0.103
ENSMUSG00000001120	Pcbp3	chr10	-	76825859	76825992	76892556	76892656	76800759	76800914	76961747	76961788	109,75,126	157,163,144	53,27,35	139,110,101	225	258	0.000896729181521	0.443,0.345,0.501	0.304,0.22,0.284	0.16
ENSMUSG00000038902	Pogz	chr3	+	94856042	94856201	94860795	94860971	94853949	94854074	94862421	94862530	176,167,196	220,207,216	259,234,101	196,164,87	284	301	0.000905992116722	0.459,0.461,0.49	0.583,0.602,0.552	-0.109
ENSMUSG00000020376	Rnf130	chr11	+	50087378	50087461	50093722	50093819	50085740	50085812	50095775	50095980	339,291,300	401,380,428	222,211,172	490,332,399	208	222	0.000912028966441	0.474,0.45,0.428	0.326,0.404,0.315	0.102
ENSMUSG00000032123	Dpagt1	chr9	+	44328990	44329137	44331117	44331202	44327952	44328166	44331903	44332092	267,232,275	226,217,201	257,215,198	303,290,255	272	210	0.000912937445729	0.477,0.452,0.514	0.396,0.364,0.375	0.103
ENSMUSG00000001127	Araf	chrX	+	20858741	20858873	20859684	20859819	20858393	20858512	20859978	20860519	175,138,185	204,158,130	170,122,153	309,214,248	257	260	0.000913053569806	0.465,0.469,0.59	0.358,0.366,0.384	0.139
ENSMUSG00000024234	Mtpap	chr18	+	4379568	4379741	4380653	4380887	4375591	4375778	4383188	4383413	207,138,214	151,95,132	257,244,177	135,81,65	298	359	0.000914354626827	0.623,0.636,0.661	0.696,0.784,0.766	-0.109
ENSMUSG00000031155	Pim2	chrX	+	7881247	7881620	7882072	7882249	7879627	7879678	7882353	7883428	11,9,10	17,28,27	9,3,2	50,41,34	498	302	0.000916163430078	0.282,0.163,0.183	0.098,0.042,0.034	0.151
ENSMUSG00000041491	Cep78	chr19	-	15962371	15962449	15969071	15969200	15960942	15961109	15970532	15970578	275,277,298	109,121,138	275,262,247	95,35,58	254	203	0.000916163430078	0.668,0.647,0.633	0.698,0.857,0.773	-0.127
ENSMUSG00000023868	Pde10a	chr17	+	8920503	8920532	8929091	8929212	8898860	8898989	8941140	8941281	9,8,8	1,0,1	16,19,12	5,9,3	154	246	0.000919246305781	0.935,1.0,0.927	0.836,0.771,0.865	0.13
ENSMUSG00000021686	Ap3b1	chr13	+	94390791	94390867	94394718	94394793	94358959	94359231	94403337	94403433	87,72,95	140,98,139	97,90,51	276,222,107	201	200	0.000924661161868	0.382,0.422,0.405	0.259,0.287,0.322	0.114
ENSMUSG00000038526	Car14	chr3	-	95899223	95899344	95899430	95899588	95898976	95898997	95899739	95899806	402,384,488	431,443,559	118,122,116	96,74,82	283	246	0.00092904660825	0.448,0.43,0.431	0.517,0.589,0.552	-0.116
ENSMUSG00000002032	Tmem25	chr9	-	44795681	44795712	44795995	44796127	44795409	44795510	44796323	44796614	6,9,12	1,3,3	0,0,10	6,4,6	257	156	0.000929156063983	0.785,0.646,0.708	0.0,0.0,0.503	0.545
ENSMUSG00000031107	Rbmx2	chrX	+	48697400	48697452	48706304	48706434	48695319	48695435	48708889	48709073	88,75,77	165,145,143	127,111,73	137,134,77	177	255	0.000929472402218	0.435,0.427,0.437	0.572,0.544,0.577	-0.131
ENSMUSG00000028552	Eps15	chr4	+	109363178	109363379	109366123	109366240	109361162	109361867	109366417	109366874	288,246,244	209,178,187	352,357,136	144,99,79	326	242	0.000929658525587	0.506,0.506,0.492	0.645,0.728,0.561	-0.143
ENSMUSG00000032059	Alg9	chr9	+	50800118	50800241	50801937	50802092	50792301	50792407	50805301	50805431	161,165,161	215,193,244	149,116,96	268,249,238	248	280	0.000932511414491	0.458,0.491,0.427	0.386,0.345,0.313	0.111
ENSMUSG00000021610	Clptm1l	chr13	+	73615172	73615223	73615962	73616045	73614606	73614672	73616814	73616849	197,134,147	215,220,160	154,129,124	321,304,228	176	208	0.000937739822763	0.52,0.419,0.521	0.362,0.334,0.391	0.124
ENSMUSG00000039988	Ankrd13c	chr3	+	157972231	157972317	157972999	157973045	157962277	157962382	157975227	157975294	102,96,93	59,60,44	81,45,34	69,68,42	211	171	0.000940494046261	0.584,0.565,0.631	0.488,0.349,0.396	0.182
ENSMUSG00000024620	Pdgfrb	chr18	+	61060143	61060189	61061204	61061525	61045149	61045572	61063866	61064133	164,115,170	315,228,223	198,160,74	533,459,209	171	446	0.000955343738482	0.576,0.568,0.665	0.492,0.476,0.48	0.12
ENSMUSG00000047213	Ythdf3	chr3	+	16183921	16183946	16189477	16189563	16183235	16183520	16203825	16205424	46,39,29	151,149,143	76,42,28	72,113,36	150	211	0.000956483552091	0.3,0.269,0.222	0.598,0.343,0.522	-0.224
ENSMUSG00000087651	1500009L16Rik	chr10	+	83737908	83737933	83757444	83757480	83722864	83723034	83758133	83758213	24,18,26	45,56,40	37,22,41	30,23,22	150	161	0.000962818829075	0.364,0.257,0.411	0.57,0.507,0.667	-0.237
ENSMUSG00000032212	Sltm	chr9	+	70561775	70561973	70562813	70562861	70559036	70559101	70572148	70572176	240,233,239	124,116,117	483,367,243	140,131,74	323	173	0.00096288710732	0.509,0.518,0.522	0.649,0.6,0.638	-0.113
ENSMUSG00000000301	Pemt	chr11	-	59976838	59976984	59983442	59983558	59974067	59974179	60031712	60031820	27,33,31	19,43,26	32,34,18	10,6,9	241	271	0.000965405419381	0.615,0.463,0.573	0.783,0.864,0.692	-0.229
ENSMUSG00000041650	Pcca	chr14	+	122638380	122638417	122650251	122650330	122616753	122616885	122658677	122658780	69,51,57	87,78,89	46,33,23	100,104,83	162	204	0.00097382691646	0.5,0.452,0.446	0.367,0.285,0.259	0.162
ENSMUSG00000004633	Chn2	chr6	+	54293037	54293115	54298044	54298150	54290266	54290440	54300072	54300244	47,36,41	52,48,35	31,23,14	64,52,60	203	231	0.000981570947836	0.507,0.46,0.571	0.355,0.335,0.21	0.213
ENSMUSG00000007411	Mark3	chr12	+	111615395	111615444	111618317	111618383	111604510	111604564	111623244	111623315	222,219,184	469,359,479	416,397,161	565,496,230	174	191	0.000981640706547	0.342,0.401,0.297	0.447,0.468,0.435	-0.103
ENSMUSG00000018372	Cep95	chr11	+	106809627	106809757	106811195	106811349	106809191	106809301	106812395	106812535	123,96,114	86,73,49	147,138,116	147,157,152	255	279	0.000984744447282	0.61,0.59,0.718	0.522,0.49,0.455	0.15
ENSMUSG00000055371	Stam2	chr2	-	52716424	52716571	52719696	52719795	52715687	52715757	52719901	52719977	107,95,112	152,119,151	116,71,71	251,288,137	224	272	0.000998885960317	0.461,0.492,0.474	0.359,0.23,0.386	0.151
ENSMUSG00000025145	Lrrc45	chr11	+	120717479	120717538	120717824	120717902	120717055	120717168	120718036	120718172	144,150,151	168,125,168	352,340,252	251,208,156	184	203	0.00101142850045	0.486,0.57,0.498	0.607,0.643,0.641	-0.112
ENSMUSG00000018449	Rpain	chr11	+	70973801	70973913	70974068	70974132	70973014	70973075	70974899	70975040	130,142,166	120,128,135	144,91,94	171,141,156	237	189	0.00101306852021	0.463,0.469,0.495	0.402,0.34,0.325	0.12
ENSMUSG00000047141	Zfp654	chr16	-	64794420	64794556	64814624	64814706	64791768	64791971	64830463	64830609	22,31,25	56,69,37	17,11,5	73,75,26	207	261	0.00102144968418	0.331,0.362,0.46	0.227,0.156,0.195	0.192
ENSMUSG00000000085	Scmh1	chr4	+	120453243	120453306	120462012	120462155	120447146	120447161	120463074	120463145	49,60,63	90,79,78	41,30,22	103,94,67	188	268	0.00103189823773	0.437,0.52,0.535	0.362,0.313,0.319	0.166
ENSMUSG00000033931	Rbm34	chr8	-	126959541	126959585	126965381	126965622	126953365	126953449	126969982	126970128	345,287,374	88,61,90	554,487,392	80,76,51	366	169	0.00103913325907	0.644,0.685,0.657	0.762,0.747,0.78	-0.101
ENSMUSG00000033411	Ctdspl2	chr2	+	121977330	121977469	121978891	121979041	121969069	121969279	121981151	121981364	325,263,281	347,321,297	504,384,266	380,330,166	264	275	0.00105767470062	0.494,0.46,0.496	0.58,0.548,0.625	-0.101
ENSMUSG00000033411	Ctdspl2	chr2	+	121977330	121977469	121978894	121979041	121969069	121969279	121981151	121981364	325,263,281	348,320,297	504,384,266	380,330,166	264	272	0.00106655750339	0.49,0.459,0.494	0.577,0.545,0.623	-0.101
ENSMUSG00000040860	Crocc	chr4	-	141046943	141047129	141051040	141051195	141046771	141046855	141052949	141053091	88,58,77	58,49,76	50,28,29	74,61,43	280	311	0.00106716359138	0.628,0.568,0.529	0.429,0.338,0.428	0.177
ENSMUSG00000040618	Pck2	chr14	+	55543588	55543773	55543859	55544063	55542405	55542651	55544394	55544582	184,140,132	143,138,133	200,183,147	119,75,94	310	329	0.0010703893169	0.577,0.518,0.513	0.641,0.721,0.624	-0.126
ENSMUSG00000031729	Ist1	chr8	-	109682597	109682778	109683675	109683778	109682106	109682194	109693183	109693247	229,180,233	432,362,382	303,215,238	377,292,205	228	306	0.00108337582209	0.416,0.4,0.45	0.519,0.497,0.609	-0.12
ENSMUSG00000038838	Vars2	chr17	-	35660875	35660952	35661574	35661656	35660723	35660799	35661901	35662005	92,104,90	108,90,110	81,46,47	140,96,95	207	202	0.00108498131537	0.454,0.53,0.444	0.361,0.319,0.326	0.141
ENSMUSG00000054237	Fra10ac1	chr19	-	38213360	38213445	38214373	38214457	38207262	38207308	38215830	38215907	209,145,180	155,137,135	261,251,234	132,105,141	209	210	0.00108708356895	0.575,0.515,0.573	0.665,0.706,0.625	-0.111
ENSMUSG00000024534	Sncaip	chr18	+	52871301	52871481	52884967	52885081	52868538	52869407	52894833	52894959	145,159,160	121,113,119	482,376,296	228,196,136	305	239	0.00109121735761	0.484,0.524,0.513	0.624,0.601,0.63	-0.111
ENSMUSG00000022555	Dgat1	chr15	-	76502958	76503001	76503153	76503198	76502818	76502884	76503273	76503315	29,20,31	32,35,41	48,39,54	32,23,28	170	168	0.00109545853701	0.472,0.361,0.428	0.597,0.626,0.656	-0.206
ENSMUSG00000014353	Tmem87b	chr2	+	128839147	128839219	128840731	128840803	128837301	128837395	128841234	128841343	13,11,20	69,76,70	25,28,16	50,56,34	197	197	0.00110020693379	0.159,0.126,0.222	0.333,0.333,0.32	-0.16
ENSMUSG00000046138	9930021J03Rik	chr19	-	29743532	29743612	29786248	29786449	29735115	29735205	29805281	29805507	46,43,43	82,72,59	59,55,33	209,139,101	326	205	0.00110181633745	0.261,0.273,0.314	0.151,0.199,0.17	0.109
ENSMUSG00000026361	Cdc73	chr1	-	143677638	143677855	143685922	143686011	143671329	143671428	143691274	143691327	179,133,185	182,177,173	162,116,68	239,220,159	214	342	0.00111163059321	0.611,0.546,0.631	0.52,0.457,0.406	0.135
ENSMUSG00000025217	Btrc	chr19	+	45456532	45456610	45471014	45471104	45363733	45363886	45502931	45503163	13,18,26	161,123,161	38,41,24	167,144,83	203	215	0.00112157067997	0.079,0.134,0.146	0.194,0.232,0.234	-0.1
ENSMUSG00000026274	Pask	chr1	-	93317020	93317146	93319959	93320127	93316784	93316919	93320493	93320675	271,222,285	216,220,219	193,203,187	116,97,102	293	251	0.00112474490924	0.518,0.464,0.527	0.588,0.642,0.611	-0.111
ENSMUSG00000024352	Spata24	chr18	-	35660443	35660574	35660791	35660857	35660016	35660353	35662011	35662186	48,48,68	218,175,177	32,23,28	194,205,158	191	256	0.00113159586289	0.228,0.269,0.34	0.181,0.131,0.192	0.111
ENSMUSG00000042410	Agps	chr2	+	75891791	75891868	75900181	75900251	75888115	75888167	75902917	75902979	180,146,122	195,185,184	121,81,36	206,212,81	202	195	0.00114108054783	0.471,0.432,0.39	0.362,0.269,0.3	0.121
ENSMUSG00000058240	Cryzl1	chr16	-	91712194	91712267	91714748	91714826	91708828	91708873	91717403	91717475	123,117,136	209,158,165	152,96,85	299,263,188	203	198	0.00114488525577	0.365,0.419,0.446	0.331,0.263,0.306	0.11
ENSMUSG00000052102	Gnpda1	chr18	-	38330485	38330660	38331967	38332152	38327557	38328973	38333153	38333336	76,52,75	116,101,128	45,36,32	133,110,106	310	300	0.00114781537854	0.388,0.333,0.362	0.247,0.241,0.226	0.123
ENSMUSG00000058503	Fam133b	chr5	+	3561038	3561089	3564240	3564327	3559605	3559698	3565702	3565750	64,65,76	175,168,150	55,39,33	222,182,133	176	212	0.00115597645803	0.306,0.318,0.379	0.23,0.205,0.23	0.113
ENSMUSG00000033308	Dpyd	chr3	+	118897093	118897201	118899166	118899336	118811179	118811267	118917072	118917283	29,14,16	43,23,24	125,85,59	85,70,34	233	295	0.00116868249679	0.461,0.435,0.458	0.651,0.606,0.687	-0.197
ENSMUSG00000038773	Kdm3b	chr18	+	34796787	34796912	34799284	34799359	34795674	34795780	34803449	34804049	242,227,249	174,142,169	267,210,98	252,223,163	250	200	0.00117706990501	0.527,0.561,0.541	0.459,0.43,0.325	0.138
ENSMUSG00000039599	Fam149b	chr14	+	20363262	20363450	20381748	20381821	20358023	20358140	20382916	20383489	116,86,87	122,83,123	72,71,46	121,126,139	313	198	0.001184610503	0.376,0.396,0.309	0.273,0.263,0.173	0.124
ENSMUSG00000005899	Smpd4	chr16	+	17625719	17625862	17625943	17626019	17623904	17623991	17626429	17626538	401,333,366	307,269,278	446,321,202	427,449,246	268	201	0.00119170366119	0.495,0.481,0.497	0.439,0.349,0.381	0.101
ENSMUSG00000024542	Cep192	chr18	+	67868440	67868546	67869329	67869537	67866430	67866554	67870571	67870651	182,158,169	312,234,265	116,113,157	307,290,345	231	333	0.00119935464865	0.457,0.493,0.479	0.353,0.36,0.396	0.107
ENSMUSG00000006494	Pdk1	chr2	+	71885981	71886059	71887381	71887458	71883842	71883932	71888895	71888994	112,102,153	115,129,118	95,116,52	177,181,101	203	202	0.00121570768069	0.492,0.44,0.563	0.348,0.389,0.339	0.14
ENSMUSG00000036817	Sun1	chr5	+	139229752	139229944	139231126	139231237	139226705	139226885	139233470	139233569	102,99,86	152,129,173	157,133,115	144,146,83	317	236	0.00123353668608	0.333,0.364,0.27	0.448,0.404,0.508	-0.131
ENSMUSG00000037339	Fam53a	chr5	-	33607463	33608227	33610431	33610486	33600355	33600880	33614602	33614834	193,152,194	353,302,312	140,71,95	336,269,275	180	889	0.00124799800826	0.73,0.713,0.754	0.673,0.566,0.63	0.109
ENSMUSG00000009112	Bcl2l13	chr6	+	120870765	120870835	120876202	120876346	120865567	120865724	120886677	120892842	256,211,276	345,341,327	254,186,69	493,362,187	195	269	0.0012483697631	0.506,0.461,0.538	0.415,0.415,0.337	0.113
ENSMUSG00000034269	Setd5	chr6	+	113104934	113105121	113109884	113109990	113077364	113077712	113110373	113110525	489,353,435	321,250,298	572,503,289	302,216,86	312	231	0.0012487420267	0.53,0.511,0.519	0.584,0.633,0.713	-0.123
ENSMUSG00000028274	Rngtt	chr4	+	33368572	33368737	33379368	33379437	33362879	33362951	33404152	33404253	212,182,186	120,93,118	329,306,168	81,85,78	290	194	0.00126273024372	0.542,0.567,0.513	0.731,0.707,0.59	-0.135
ENSMUSG00000022885	St6gal1	chr16	+	23317563	23317698	23321032	23321678	23256958	23257101	23328341	23328439	289,225,258	410,315,403	164,158,60	381,309,154	260	771	0.00126910207742	0.676,0.679,0.655	0.561,0.603,0.536	0.103
ENSMUSG00000021470	Ercc6l2	chr13	+	63824808	63824928	63834595	63834789	63819630	63820055	63841423	63841585	118,103,86	137,102,109	168,180,72	108,127,51	245	319	0.00130063857698	0.529,0.568,0.507	0.669,0.649,0.648	-0.121
ENSMUSG00000024566	Atp9b	chr18	-	80808611	80808772	80836354	80836431	80795289	80795432	80844526	80844602	68,43,71	188,179,162	56,46,25	306,237,156	202	286	0.00131614263934	0.339,0.254,0.383	0.206,0.216,0.185	0.123
ENSMUSG00000060038	Dhps	chr8	+	85072451	85072616	85073294	85073416	85071756	85072053	85073502	85073599	257,189,167	361,296,349	283,234,187	328,237,198	290	247	0.00132173275843	0.377,0.352,0.29	0.424,0.457,0.446	-0.103
ENSMUSG00000039737	Prkrip1	chr5	-	136189551	136189619	136191899	136191985	136181421	136181496	136194296	136194397	233,228,257	222,198,241	303,208,224	361,322,323	211	193	0.00132288323	0.49,0.513,0.494	0.434,0.371,0.388	0.101
ENSMUSG00000054836	Elp6	chr9	+	110313975	110314094	110315750	110315952	110312568	110312639	110319569	110319716	209,169,201	223,180,200	109,118,86	184,179,150	244	327	0.00133303477728	0.557,0.557,0.574	0.443,0.469,0.435	0.114
ENSMUSG00000030967	Zranb1	chr7	+	132971185	132971339	132972689	132972761	132966506	132966694	132973424	132973623	257,230,250	189,153,153	377,329,254	184,122,115	279	197	0.00135470398568	0.49,0.515,0.536	0.591,0.656,0.609	-0.105
ENSMUSG00000022772	Senp5	chr16	-	31964269	31964320	31968799	31968937	31962505	31963537	31977679	31977757	213,182,182	61,51,75	259,251,102	52,36,21	263	176	0.00136216999237	0.7,0.705,0.619	0.769,0.824,0.765	-0.111
ENSMUSG00000025878	Uimc1	chr13	-	55069721	55069807	55076301	55076407	55060265	55060342	55077402	55077527	174,132,139	187,193,220	121,133,76	294,257,171	231	211	0.00138625118162	0.459,0.385,0.366	0.273,0.321,0.289	0.109
ENSMUSG00000037474	Dtl	chr1	-	191568494	191568556	191569666	191569765	191568290	191568411	191570578	191570704	317,313,326	180,161,198	246,196,71	214,155,74	224	187	0.00139296713307	0.595,0.619,0.579	0.49,0.514,0.445	0.115
ENSMUSG00000035107	Dcbld2	chr16	+	58445340	58445392	58448451	58448524	58433325	58433463	58448815	58448949	69,38,31	127,131,117	28,22,7	133,147,72	177	198	0.00139529333856	0.378,0.245,0.229	0.191,0.143,0.098	0.14
ENSMUSG00000057375	Yipf1	chr4	+	107318941	107319105	107336113	107336194	107315762	107315842	107336436	107336524	224,169,226	118,113,105	324,306,245	116,84,95	289	206	0.00141248001496	0.575,0.516,0.605	0.666,0.722,0.648	-0.113
ENSMUSG00000020740	Gga3	chr11	-	115590886	115590967	115591262	115591366	115590395	115590533	115591629	115591753	134,123,88	65,79,69	197,141,122	66,58,31	229	206	0.00141594016261	0.65,0.583,0.534	0.729,0.686,0.78	-0.143
ENSMUSG00000039599	Fam149b	chr14	+	20359754	20359916	20363262	20363450	20358023	20358140	20382916	20383489	154,115,144	116,86,87	181,170,104	72,71,46	287	313	0.00141594016261	0.591,0.593,0.644	0.733,0.723,0.711	-0.113
ENSMUSG00000040506	Ambra1	chr2	+	91810029	91810209	91824459	91824540	91772710	91773747	91825251	91825352	67,53,81	106,116,150	107,100,62	101,64,82	305	206	0.00144313371024	0.299,0.236,0.267	0.417,0.513,0.338	-0.155
ENSMUSG00000021555	Naa35	chr13	+	59608760	59608844	59612636	59612815	59608144	59608195	59616743	59616803	244,205,236	459,368,444	175,127,84	424,394,251	209	304	0.00146201613003	0.436,0.448,0.436	0.375,0.319,0.327	0.1
ENSMUSG00000068922	Msto1	chr3	-	88912236	88912300	88912702	88912778	88912025	88912113	88912857	88912923	118,108,136	161,123,130	148,158,160	121,110,93	201	189	0.00147005067811	0.408,0.452,0.496	0.535,0.575,0.618	-0.124
ENSMUSG00000022401	Xpnpep3	chr15	+	81436713	81436776	81438066	81438180	81430689	81430892	81442378	81442464	47,28,39	44,43,33	53,39,7	23,14,4	188	239	0.00147697301814	0.576,0.453,0.6	0.746,0.78,0.69	-0.196
ENSMUSG00000004018	Fancl	chr11	+	26468671	26468717	26468800	26468882	26468334	26468418	26469651	26469768	72,74,90	184,194,220	34,24,35	163,141,120	171	207	0.00150157779528	0.321,0.316,0.331	0.202,0.171,0.261	0.111
ENSMUSG00000043909	Trp53bp1	chr2	-	121223704	121223762	121227644	121227848	121216142	121216171	121235572	121236869	9,3,4	10,8,14	22,10,5	7,5,3	329	183	0.00150158064415	0.334,0.173,0.137	0.636,0.527,0.481	-0.333
ENSMUSG00000014837	4931428F04Rik	chr8	-	105284665	105284798	105285029	105285173	105283174	105283480	105285255	105285869	236,166,232	128,122,121	332,362,250	125,127,97	269	258	0.00150807126736	0.639,0.566,0.648	0.718,0.732,0.712	-0.103
ENSMUSG00000032740	Ccdc88a	chr11	+	29489581	29489727	29493699	29493792	29485824	29486011	29493878	29494093	213,200,212	168,128,127	296,246,140	283,269,150	271	218	0.00150814266533	0.505,0.557,0.573	0.457,0.424,0.429	0.108
ENSMUSG00000028937	Acot7	chr4	+	152223070	152223162	152237679	152237766	152217735	152217892	152253148	152253265	237,194,175	253,208,226	171,174,124	302,261,245	217	212	0.00154102605885	0.478,0.477,0.431	0.356,0.394,0.331	0.102
ENSMUSG00000031711	Zfp330	chr8	-	82770800	82770871	82771338	82771358	82769319	82769399	82772879	82773011	76,73,77	113,103,103	118,102,65	104,87,45	145	196	0.00155089714837	0.476,0.489,0.503	0.605,0.613,0.661	-0.137
ENSMUSG00000008429	Herpud2	chr9	-	25110410	25110734	25113820	25113943	25109439	25109554	25124871	25125023	164,147,134	174,147,161	196,186,162	295,309,301	248	449	0.00157234167373	0.631,0.644,0.601	0.546,0.521,0.494	0.105
ENSMUSG00000023009	Nckap5l	chr15	-	99432704	99432824	99433444	99433483	99429420	99429467	99433569	99433638	27,44,23	180,133,159	10,15,20	220,202,133	164	245	0.00157651190381	0.183,0.331,0.178	0.064,0.1,0.183	0.115
ENSMUSG00000031485	Prosc	chr8	+	27049173	27049308	27051258	27051401	27045923	27045999	27052235	27052334	334,321,313	295,236,288	284,223,151	311,278,234	260	268	0.00157905718817	0.539,0.584,0.528	0.485,0.453,0.399	0.105
ENSMUSG00000028053	Ash1l	chr3	+	89026411	89026506	89033258	89033332	89023030	89023210	89035216	89035262	104,70,64	93,85,88	148,112,90	84,77,60	220	199	0.00160083053772	0.503,0.427,0.397	0.614,0.568,0.576	-0.144
ENSMUSG00000001829	Clpb	chr7	+	101667247	101667299	101687287	101687374	101663772	101664213	101706482	101706586	129,85,94	125,100,120	153,120,118	112,90,61	177	212	0.00160583559645	0.553,0.504,0.484	0.621,0.615,0.699	-0.131
ENSMUSG00000044791	Setd2	chr9	+	110564570	110564668	110567707	110567834	110562936	110563014	110569676	110570735	223,198,202	380,331,359	235,172,164	294,205,159	223	252	0.00160583559645	0.399,0.403,0.389	0.475,0.487,0.538	-0.103
ENSMUSG00000032579	Hemk1	chr9	-	107331444	107331579	107336178	107336272	107329323	107329432	107336571	107336663	37,24,35	4,2,7	42,49,29	20,19,10	219	260	0.00163120692488	0.917,0.934,0.856	0.714,0.754,0.775	0.155
ENSMUSG00000043535	Setx	chr2	+	29133921	29134031	29139219	29139439	29130179	29130390	29140268	29140388	80,55,68	83,81,86	130,99,29	95,65,18	235	345	0.00163859190863	0.586,0.499,0.537	0.668,0.691,0.703	-0.147
ENSMUSG00000039959	Hip1	chr5	-	135444734	135444792	135449683	135449824	135440248	135440324	135451573	135451635	215,149,181	164,142,172	249,189,83	315,288,106	266	183	0.00163872942638	0.474,0.419,0.42	0.352,0.311,0.35	0.1
ENSMUSG00000045098	Suv420h1	chr19	+	3804394	3804561	3804813	3804833	3802787	3802897	3804916	3805053	178,138,151	12,11,11	229,185,146	32,33,23	292	145	0.0016620201017	0.88,0.862,0.872	0.78,0.736,0.759	0.113
ENSMUSG00000026088	Mitd1	chr1	-	37880932	37881048	37881698	37881785	37879559	37879620	37882561	37882698	102,128,127	108,138,110	85,107,77	163,162,113	212	241	0.0016935509902	0.518,0.513,0.568	0.372,0.429,0.437	0.12
ENSMUSG00000041303	Gtf3c3	chr1	-	54423500	54423573	54424008	54424156	54420395	54420499	54427399	54427565	204,175,217	156,117,162	202,167,66	211,218,69	273	198	0.0016935509902	0.487,0.52,0.493	0.41,0.357,0.41	0.108
ENSMUSG00000017491	Rarb	chr14	-	16435053	16435258	16436733	16436910	16434164	16434323	16443677	16443838	214,207,197	244,192,190	135,127,93	189,205,159	302	330	0.00169484102152	0.489,0.541,0.531	0.438,0.404,0.39	0.11
ENSMUSG00000022130	Tgds	chr14	-	118128222	118128291	118130606	118130673	118127494	118127585	118132643	118132765	122,101,116	74,68,88	133,128,68	52,51,24	192	194	0.00169723620264	0.625,0.6,0.571	0.721,0.717,0.741	-0.128
ENSMUSG00000025702	March8	chr6	+	116392523	116392574	116401036	116401122	116376692	116376863	116403419	116403600	51,39,44	87,61,68	50,46,14	40,38,9	176	211	0.00169733638988	0.413,0.434,0.437	0.6,0.592,0.651	-0.186
ENSMUSG00000078484	Klhl17	chr4	-	156230504	156230686	156230900	156230974	156229043	156230262	156231084	156231173	52,55,53	110,121,138	59,60,57	258,217,227	199	307	0.00170672783924	0.422,0.412,0.372	0.261,0.299,0.279	0.122
ENSMUSG00000037896	Rcor1	chr12	+	111093080	111093133	111097454	111097616	111081723	111081807	111099919	111100038	114,85,112	199,177,137	188,170,88	184,152,86	178	287	0.00176256066614	0.48,0.436,0.569	0.622,0.643,0.623	-0.134
ENSMUSG00000062352	Itgb1bp1	chr12	-	21276819	21276898	21279399	21279530	21274765	21274902	21286105	21286237	180,129,153	218,199,199	274,235,257	228,240,153	256	204	0.00177165496913	0.397,0.341,0.38	0.489,0.438,0.572	-0.127
ENSMUSG00000029647	Pan3	chr5	+	147488110	147488258	147503084	147503202	147455117	147455188	147519504	147519752	186,183,188	55,46,31	217,212,89	99,71,47	273	243	0.00177499994959	0.751,0.78,0.844	0.661,0.727,0.628	0.12
ENSMUSG00000039607	Rbms3	chr9	-	117056736	117056795	117109960	117110118	116959467	116959559	117251726	117252126	149,98,126	67,55,48	447,412,134	106,116,40	283	184	0.00177723507024	0.591,0.537,0.631	0.733,0.698,0.685	-0.119
ENSMUSG00000032478	Nme6	chr9	+	109839607	109839710	109841475	109841515	109835317	109835414	109841926	109842087	337,298,366	125,118,138	333,213,195	185,128,118	228	165	0.0017980510485	0.661,0.646,0.657	0.566,0.546,0.545	0.102
ENSMUSG00000036990	Otud4	chr8	+	79669923	79670178	79671045	79671086	79669273	79669412	79672767	79677672	204,159,196	81,48,47	175,158,71	27,27,10	380	166	0.00179858927313	0.524,0.591,0.646	0.739,0.719,0.756	-0.151
ENSMUSG00000020697	Lig3	chr11	+	82789546	82789713	82789816	82789894	82788763	82788915	82790472	82790641	199,179,235	95,79,83	365,363,180	103,79,53	292	203	0.00182041950023	0.593,0.612,0.663	0.711,0.762,0.702	-0.102
ENSMUSG00000028549	Itgb3bp	chr4	-	99769493	99769541	99781876	99781970	99767330	99767576	99789600	99789679	183,146,211	124,101,132	181,164,162	83,63,62	219	173	0.00184132397228	0.538,0.533,0.558	0.633,0.673,0.674	-0.117
ENSMUSG00000048832	Vps37c	chr19	+	10706209	10706308	10710269	10710441	10688814	10688979	10711270	10711353	68,61,60	162,149,142	70,50,38	84,81,48	224	297	0.00185289156645	0.358,0.352,0.359	0.525,0.45,0.512	-0.139
ENSMUSG00000018752	Tnfsfm13	chr11	-	69685028	69685130	69687251	69687376	69684659	69684738	69693505	69693541	27,30,30	3,1,5	45,44,39	27,17,7	250	227	0.00186464554784	0.891,0.965,0.845	0.602,0.702,0.835	0.187
ENSMUSG00000034300	Fam53c	chr18	+	34763072	34763130	34768167	34768952	34762494	34762724	34770597	34773738	122,101,111	449,339,435	116,78,34	586,485,223	183	910	0.00186535492848	0.575,0.597,0.559	0.496,0.444,0.431	0.12
ENSMUSG00000002274	Metrn	chr17	-	25795373	25795433	25796240	25796641	25794948	25795291	25796864	25796976	534,364,487	335,402,353	556,428,334	265,229,172	526	185	0.00192604841641	0.359,0.242,0.327	0.425,0.397,0.406	-0.1
ENSMUSG00000034724	Cnot6l	chr5	-	96094160	96094318	96098244	96098313	96091583	96091738	96106215	96106305	121,65,99	102,96,112	166,147,48	86,107,27	194	283	0.00192632968248	0.634,0.497,0.563	0.738,0.667,0.722	-0.144
ENSMUSG00000066191	Anks6	chr4	-	47033115	47033269	47035715	47035919	47030663	47030851	47038913	47038963	73,54,62	40,50,62	118,105,96	51,45,14	329	279	0.00195301492176	0.607,0.478,0.459	0.662,0.664,0.853	-0.212
ENSMUSG00000031290	Lrch2	chrX	-	147492038	147492087	147503383	147503491	147491834	147491951	147508658	147508717	242,210,245	164,119,146	188,162,93	224,171,70	233	174	0.00196037486371	0.524,0.569,0.556	0.385,0.414,0.498	0.117
ENSMUSG00000034401	Spata6	chr4	+	111799069	111799254	111805930	111806030	111784802	111784843	111822740	111822832	90,83,77	127,85,88	115,121,89	89,72,69	310	225	0.00196630308012	0.34,0.415,0.388	0.484,0.55,0.484	-0.125
ENSMUSG00000003575	Crtc1	chr8	-	70392921	70393055	70397745	70397954	70391860	70392163	70398295	70398336	188,141,171	100,100,112	439,396,246	180,153,101	334	259	0.00197589843964	0.593,0.522,0.542	0.654,0.667,0.654	-0.106
ENSMUSG00000025212	Sfxn3	chr19	+	45049103	45049267	45049743	45049914	45047575	45047890	45050227	45050326	103,64,85	74,75,67	245,199,139	120,90,71	289	296	0.00198476633475	0.588,0.466,0.565	0.676,0.694,0.667	-0.139
ENSMUSG00000044060	A830010M20Rik	chr5	+	107491478	107491581	107495870	107496053	107490662	107490751	107496735	107496873	11,10,4	13,9,9	7,5,1	27,36,10	228	308	0.0019896819243	0.533,0.6,0.375	0.259,0.158,0.119	0.324
ENSMUSG00000038095	Sbno1	chr5	-	124410069	124410379	124413184	124413289	124408476	124408577	124414398	124414527	67,66,67	179,182,197	59,41,22	280,221,88	230	435	0.00200405738657	0.414,0.407,0.391	0.285,0.26,0.321	0.115
ENSMUSG00000015755	Tab2	chr10	-	7919113	7920614	7924684	7924872	7911387	7911548	7955800	7956230	132,130,154	868,773,784	291,272,119	1008,814,587	313	1626	0.00201661737171	0.441,0.466,0.505	0.6,0.634,0.513	-0.112
ENSMUSG00000040565	Btaf1	chr19	+	36972897	36973018	36978314	36978419	36969913	36970038	36980576	36980726	157,120,124	104,62,72	187,134,42	71,42,9	246	230	0.00203301330484	0.585,0.644,0.617	0.711,0.749,0.814	-0.143
ENSMUSG00000040697	Dnajc16	chr4	-	141784687	141784754	141788888	141789073	141782772	141783106	141790589	141790891	20,24,20	27,21,14	22,15,9	47,48,23	310	192	0.00203520404046	0.314,0.414,0.469	0.225,0.162,0.195	0.205
ENSMUSG00000024535	Snx24	chr18	+	53327411	53327495	53340129	53340234	53245768	53245852	53383069	53383164	36,41,48	126,99,86	82,64,85	119,88,73	209	230	0.00204812760639	0.239,0.313,0.381	0.431,0.445,0.562	-0.168
ENSMUSG00000022556	Hsf1	chr15	+	76496452	76496589	76497767	76497829	76495969	76496078	76497951	76498048	266,246,277	172,148,156	252,189,172	209,185,163	262	187	0.00204965737934	0.525,0.543,0.559	0.463,0.422,0.43	0.104
ENSMUSG00000022394	L3mbtl2	chr15	+	81671067	81671147	81675514	81675632	81670126	81670250	81676257	81676392	88,79,80	167,134,155	47,44,17	165,113,83	205	243	0.00206051373364	0.384,0.411,0.38	0.252,0.316,0.195	0.137
ENSMUSG00000030452	Nipa2	chr7	-	55942979	55943036	55961451	55961572	55937571	55937662	55962199	55962476	105,84,102	92,62,73	91,90,90	44,42,33	246	182	0.00210762573025	0.458,0.501,0.508	0.605,0.613,0.669	-0.14
ENSMUSG00000062906	Hdac10	chr15	-	89125825	89125890	89125974	89126081	89125496	89125749	89126211	89126301	47,46,35	38,41,20	57,50,33	88,65,71	232	190	0.00211958462154	0.503,0.479,0.589	0.347,0.386,0.276	0.187
ENSMUSG00000022747	St3gal6	chr16	-	58486394	58486498	58488903	58488981	58484762	58484826	58493679	58493861	30,31,27	64,63,34	38,32,29	33,23,23	203	229	0.00213228002432	0.346,0.357,0.473	0.565,0.611,0.587	-0.196
ENSMUSG00000029456	Acad10	chr5	-	121634676	121634822	121637243	121637394	121632488	121632662	121642611	121642680	0,1,0	19,5,14	4,3,0	9,5,4	276	271	0.00213862796396	0.0,0.164,0.0	0.304,0.371,0.0	-0.17
ENSMUSG00000045751	Mms22l	chr4	+	24529043	24529163	24532902	24533129	24521240	24521303	24535938	24536448	105,82,78	92,72,111	127,68,39	38,36,30	245	352	0.00216615213591	0.621,0.621,0.502	0.828,0.731,0.651	-0.155
ENSMUSG00000037822	Smim14	chr5	-	65460523	65460572	65468392	65468501	65453185	65453328	65492735	65492871	213,150,169	120,91,116	249,212,243	80,105,71	234	174	0.00216615213591	0.569,0.551,0.52	0.698,0.6,0.718	-0.125
ENSMUSG00000017929	B4galt5	chr2	-	167307543	167307668	167309222	167309336	167306590	167306707	167313086	167313221	195,147,133	200,154,121	263,306,135	156,173,109	239	250	0.0021689018131	0.505,0.5,0.535	0.638,0.649,0.564	-0.104
ENSMUSG00000058159	T2	chr17	+	8411817	8411901	8417993	8418220	8392210	8392311	8421607	8421722	3,0,4	5,5,8	2,0,0	13,16,16	209	352	0.0021690228982	0.503,0.0,0.457	0.206,0.0,0.0	0.251
ENSMUSG00000021548	Ccnh	chr13	+	85196251	85196325	85197530	85197561	85190753	85190876	85202332	85202413	241,210,236	132,118,105	263,266,224	192,218,181	199	156	0.00217091013975	0.589,0.582,0.638	0.518,0.489,0.492	0.103
ENSMUSG00000030245	Golt1b	chr6	+	142392329	142392421	142393927	142394106	142387220	142387369	142396187	142396269	181,121,188	514,443,491	225,173,189	454,399,278	217	304	0.00217091013975	0.33,0.277,0.349	0.41,0.378,0.488	-0.107
ENSMUSG00000026499	Acbd3	chr1	+	180738462	180738637	180745070	180745257	180736691	180736850	180746793	180747078	257,195,160	335,217,280	337,352,177	328,262,164	300	312	0.00220986026326	0.444,0.483,0.373	0.517,0.583,0.529	-0.11
ENSMUSG00000047888	Tnrc6b	chr15	+	80913304	80913442	80916683	80916860	80902519	80902712	80917950	80918097	56,56,77	102,102,98	47,37,12	137,98,60	263	302	0.00221251764273	0.387,0.387,0.474	0.283,0.302,0.187	0.159
ENSMUSG00000042564	Fam227a	chr15	-	79626236	79626331	79630025	79630119	79623454	79623612	79636678	79636786	0,4,3	21,12,10	9,6,9	7,13,2	219	220	0.00221916749068	0.0,0.251,0.232	0.564,0.317,0.819	-0.406
ENSMUSG00000031756	Cenpn	chr8	+	116928535	116928581	116931077	116931137	116926081	116926262	116931593	116931670	166,132,151	116,112,123	123,118,94	135,154,127	171	185	0.00224362841867	0.608,0.56,0.57	0.496,0.453,0.445	0.115
ENSMUSG00000003992	Ssbp2	chr13	+	91524584	91524657	91564609	91564694	91461159	91461248	91664117	91664177	190,176,185	294,257,229	271,274,191	282,274,151	198	210	0.00226298177286	0.407,0.421,0.461	0.505,0.515,0.573	-0.101
ENSMUSG00000035279	Ssc5d	chr7	+	4926489	4926516	4926973	4927282	4925784	4925979	4927551	4927665	5,0,1	9,9,3	0,0,0	3,1,2	152	434	0.00228509263186	0.613,0.0,0.488	0.0,0.0,0.0	0.367
ENSMUSG00000019952	Poc1b	chr10	+	99152800	99152934	99155068	99155137	99144478	99144594	99156201	99156351	261,243,264	176,165,141	241,197,121	188,225,132	259	194	0.00228509263186	0.526,0.525,0.584	0.49,0.396,0.407	0.114
ENSMUSG00000022629	Kif21a	chr15	-	90949005	90949044	90951245	90951374	90943764	90943901	90952710	90952818	25,16,13	2,3,2	14,18,25	0,0,0	254	164	0.0023121022948	0.89,0.775,0.808	1.0,1.0,1.0	-0.176
ENSMUSG00000068250	Amn1	chr6	-	149183393	149183538	149184991	149185124	149170832	149171050	149188235	149188685	23,34,40	91,68,90	33,22,27	40,29,24	258	270	0.00231446557481	0.209,0.344,0.317	0.463,0.443,0.541	-0.192
ENSMUSG00000046138	9930021J03Rik	chr19	-	29723389	29723505	29735115	29735205	29720721	29720773	29743532	29743612	95,75,62	146,123,126	173,138,86	176,169,72	215	241	0.00234449769039	0.422,0.406,0.355	0.524,0.478,0.572	-0.13
ENSMUSG00000062373	Tmem65	chr15	-	58794341	58794409	58797200	58797245	58790154	58790209	58822842	58823530	103,64,78	86,60,56	164,135,100	85,56,51	170	193	0.002347060287	0.576,0.548,0.613	0.687,0.732,0.69	-0.124
ENSMUSG00000022515	Anks3	chr16	-	4948225	4948363	4950612	4950768	4947648	4947758	4953818	4953954	167,141,170	150,129,155	182,139,116	224,210,174	281	263	0.00235275466975	0.51,0.506,0.507	0.432,0.383,0.384	0.108
ENSMUSG00000042292	Mkl1	chr15	-	81020164	81020314	81020752	81020928	81018213	81018479	81022396	81022558	141,136,154	178,130,149	137,151,116	257,232,173	301	275	0.00236851396142	0.42,0.489,0.486	0.328,0.373,0.38	0.105
ENSMUSG00000011832	Evi5l	chr8	+	4191584	4191674	4193119	4193217	4191236	4191380	4193305	4193366	111,101,98	141,105,110	171,111,71	255,243,149	215	223	0.00236851396142	0.449,0.499,0.48	0.41,0.321,0.331	0.122
ENSMUSG00000039159	Ube2h	chr6	-	30221667	30221796	30241371	30241424	30214808	30215083	30242537	30242577	0,0,0	23,18,16	4,1,2	23,14,13	178	254	0.00236851396142	0.0,0.0,0.0	0.199,0.092,0.18	-0.157
ENSMUSG00000026153	Fam135a	chr1	-	24020674	24020785	24021853	24022005	24014778	24014892	24024212	24024310	229,219,209	260,149,231	350,303,282	189,170,177	277	236	0.00237770886133	0.429,0.556,0.435	0.612,0.603,0.576	-0.124
ENSMUSG00000040451	Sgms1	chr19	-	32223508	32223590	32247993	32248036	32158255	32160363	32289540	32289631	6,14,11	48,38,52	42,34,21	77,66,24	168	207	0.00238598795798	0.133,0.312,0.207	0.402,0.388,0.519	-0.219
ENSMUSG00000056267	Cep70	chr9	+	99297578	99297693	99298502	99298582	99296275	99296444	99299727	99300404	173,134,110	80,76,71	84,49,53	64,70,58	240	205	0.00242372567424	0.649,0.601,0.57	0.529,0.374,0.438	0.16
ENSMUSG00000040268	Plekha1	chr7	+	130900516	130900660	130902176	130902245	130897324	130897450	130904869	130904934	136,131,155	105,67,99	178,140,92	167,180,88	269	194	0.00243300779451	0.483,0.585,0.53	0.435,0.359,0.43	0.125
ENSMUSG00000038095	Sbno1	chr5	-	124410069	124410382	124413184	124413289	124408476	124408577	124414398	124414527	67,66,67	227,240,247	59,41,22	341,300,104	230	438	0.00244993665876	0.36,0.344,0.341	0.248,0.207,0.287	0.101
ENSMUSG00000039046	Usp6nl	chr2	+	6391054	6391122	6394472	6394555	6336367	6336459	6400279	6400319	58,51,54	50,54,59	67,69,25	131,112,48	193	208	0.00245603533935	0.556,0.504,0.497	0.355,0.399,0.36	0.148
ENSMUSG00000039753	Fbxl5	chr5	-	43758221	43758944	43759742	43759825	43750861	43751010	43760706	43760852	185,174,179	314,285,293	101,111,62	270,239,208	208	848	0.00246180130046	0.706,0.713,0.714	0.604,0.654,0.549	0.109
ENSMUSG00000029640	Usp12	chr5	-	146754369	146754599	146768936	146769017	146751892	146751969	146794614	146795006	73,49,49	226,173,199	69,88,52	174,160,68	206	355	0.00247715779198	0.358,0.328,0.298	0.406,0.487,0.569	-0.159
ENSMUSG00000051736	Fam229b	chr10	-	39120257	39120396	39122176	39122335	39118809	39119034	39132246	39132378	54,37,61	52,46,49	32,27,38	71,64,57	284	264	0.00248709297435	0.491,0.428,0.536	0.295,0.282,0.383	0.165
ENSMUSG00000020092	Pald1	chr10	-	61348533	61348694	61350140	61350305	61348307	61348383	61350895	61351075	126,119,97	96,93,95	110,106,57	135,141,92	290	286	0.00248709297435	0.564,0.558,0.502	0.446,0.426,0.379	0.124
ENSMUSG00000041491	Cep78	chr19	-	15959531	15959700	15974355	15974467	15955773	15956403	15974887	15974952	265,198,253	397,316,396	275,240,182	318,194,207	237	294	0.00249736025551	0.453,0.437,0.442	0.518,0.605,0.522	-0.104
ENSMUSG00000063849	Ppcdc	chr9	-	57415085	57415254	57421125	57421221	57412667	57414726	57434902	57435085	69,34,47	98,70,93	67,45,58	65,46,50	221	294	0.0025088432759	0.484,0.393,0.402	0.578,0.565,0.607	-0.157
ENSMUSG00000026925	Inpp5e	chr2	-	26400372	26400492	26400885	26401010	26400035	26400143	26401600	26401698	138,132,144	216,187,209	81,92,71	260,195,140	250	245	0.0025088432759	0.385,0.409,0.403	0.234,0.316,0.332	0.105
ENSMUSG00000039599	Fam149b	chr14	+	20359754	20359916	20363262	20363450	20358023	20358140	20374329	20374454	156,121,156	281,234,241	193,174,106	192,209,139	287	313	0.00256126492057	0.377,0.361,0.414	0.523,0.476,0.454	-0.1
ENSMUSG00000024293	Esco1	chr18	-	10588438	10588550	10595675	10595875	10585977	10586041	10596338	10596441	46,36,33	81,69,68	69,65,33	69,53,42	325	237	0.00258143826214	0.293,0.276,0.261	0.422,0.472,0.364	-0.143
ENSMUSG00000024052	Lpin2	chr17	+	71222054	71222150	71224939	71225241	71214963	71215164	71229307	71229415	165,125,143	190,166,159	182,139,54	138,102,42	221	427	0.00267042930937	0.627,0.593,0.635	0.718,0.725,0.713	-0.1
ENSMUSG00000018995	Nars2	chr7	+	97002797	97002892	97023617	97023750	96973481	96973562	97031337	97031436	65,64,78	117,112,113	41,47,11	116,124,72	220	258	0.00270772193028	0.394,0.401,0.447	0.293,0.308,0.152	0.163
ENSMUSG00000063052	Lrrc40	chr3	+	158040440	158040622	158041585	158041659	158036661	158036876	158043560	158043690	288,241,288	141,122,130	266,243,131	60,62,53	307	199	0.00276557369417	0.57,0.561,0.589	0.742,0.718,0.616	-0.119
ENSMUSG00000041718	Alg13	chrX	+	144363864	144364107	144367898	144367939	144356795	144356961	144369560	144369861	156,122,149	31,32,31	117,89,70	35,49,55	368	166	0.00278832522515	0.694,0.632,0.684	0.601,0.45,0.365	0.198
ENSMUSG00000026504	Sdccag8	chr1	+	176824751	176824904	176828869	176828983	176814659	176815055	176831056	176831182	72,49,49	67,63,58	83,62,35	137,126,90	278	239	0.00284169161955	0.48,0.401,0.421	0.342,0.297,0.251	0.137
ENSMUSG00000022515	Anks3	chr16	-	4941898	4941987	4942210	4942294	4941414	4941797	4942692	4942778	173,122,149	157,122,128	177,189,148	249,225,251	209	214	0.00288282037807	0.53,0.506,0.544	0.421,0.462,0.376	0.107
ENSMUSG00000037896	Rcor1	chr12	+	111099919	111100038	111101629	111101708	111097454	111097616	111103610	111103805	198,178,137	155,145,115	186,150,86	228,201,99	244	204	0.00288282037807	0.516,0.507,0.499	0.405,0.384,0.421	0.104
ENSMUSG00000036501	Fam13b	chr18	-	34465155	34465220	34473549	34473685	34462960	34463009	34486978	34487139	105,118,144	126,106,85	115,93,40	160,154,82	261	190	0.00293733980105	0.378,0.448,0.552	0.343,0.305,0.262	0.156
ENSMUSG00000023942	Slc29a1	chr17	-	45587561	45587670	45588288	45588386	45587227	45587313	45589001	45589074	145,115,86	171,103,117	243,241,189	163,107,159	223	234	0.00296000014027	0.471,0.54,0.435	0.61,0.703,0.555	-0.141
ENSMUSG00000051736	Fam229b	chr10	-	39120257	39120396	39122176	39122332	39118818	39119034	39132246	39132378	14,19,23	52,46,49	6,9,14	71,64,57	281	264	0.00297040507694	0.202,0.28,0.306	0.074,0.117,0.187	0.137
ENSMUSG00000063952	Brpf3	chr17	+	28823972	28824066	28831313	28831411	28821085	28821592	28835761	28835916	111,127,110	165,135,107	184,139,122	127,109,78	219	223	0.0029705577039	0.407,0.489,0.511	0.596,0.565,0.614	-0.123
ENSMUSG00000028883	Sema3a	chr5	+	13230366	13230448	13291499	13291577	13125592	13125773	13399875	13400069	185,143,126	82,69,64	125,154,49	29,47,13	207	203	0.00297912190971	0.689,0.67,0.659	0.809,0.763,0.787	-0.114
ENSMUSG00000042185	Nfrkb	chr9	+	31397035	31397137	31397719	31397793	31396322	31396497	31398559	31398644	40,32,21	67,51,47	26,29,15	101,95,55	227	199	0.00299536868797	0.344,0.355,0.281	0.184,0.211,0.193	0.131
ENSMUSG00000046152	Fut10	chr8	+	31194953	31195289	31201209	31201504	31188301	31188406	31235594	31236430	51,51,69	165,136,122	41,45,24	211,187,100	461	420	0.00302602127803	0.22,0.255,0.34	0.15,0.18,0.179	0.102
ENSMUSG00000037896	Rcor1	chr12	+	111081723	111081807	111093080	111093133	111039961	111040021	111097454	111097616	49,37,63	119,107,141	103,71,24	126,84,47	209	178	0.00306621863851	0.26,0.228,0.276	0.41,0.419,0.303	-0.123
ENSMUSG00000026925	Inpp5e	chr2	-	26400035	26400143	26400372	26400492	26399412	26399574	26400885	26401010	208,215,201	147,110,132	223,214,153	91,85,59	245	233	0.00311053951086	0.574,0.65,0.592	0.7,0.705,0.712	-0.1
ENSMUSG00000027806	Tsc22d2	chr3	+	58428227	58428299	58437316	58437475	58417483	58417613	58459330	58459382	54,39,56	41,16,32	65,49,29	75,55,39	197	284	0.00312657103263	0.655,0.778,0.716	0.555,0.562,0.517	0.172
ENSMUSG00000022772	Senp5	chr16	-	31965744	31965828	31968799	31968937	31964269	31964320	31977679	31977757	213,183,185	86,107,80	263,251,102	78,51,37	263	209	0.00312796830482	0.663,0.576,0.648	0.728,0.796,0.687	-0.108
ENSMUSG00000028364	Tnc	chr4	-	63984459	63984732	63993026	63993299	63982650	63982923	64000697	64000970	75,41,27	43,28,22	106,84,94	33,28,33	398	398	0.00314608242689	0.636,0.594,0.551	0.763,0.75,0.74	-0.157
ENSMUSG00000019856	Fam184a	chr10	-	53640944	53641062	53646982	53647129	53635231	53635434	53647571	53647756	42,36,38	13,15,9	43,48,47	37,28,36	272	243	0.00319072176313	0.743,0.682,0.79	0.509,0.605,0.538	0.188
ENSMUSG00000001998	Ap4e1	chr2	+	127028171	127028293	127033529	127033689	127019285	127019359	127035043	127035210	35,37,41	38,33,32	47,25,14	79,48,31	247	285	0.00320449672247	0.515,0.564,0.597	0.407,0.375,0.343	0.184
ENSMUSG00000026718	Stam	chr2	+	14115816	14115892	14117388	14117535	14102400	14102485	14128545	14128636	176,150,167	289,254,301	292,323,101	298,248,145	201	272	0.00324267158183	0.452,0.444,0.429	0.57,0.638,0.485	-0.123
ENSMUSG00000020385	Clk4	chr11	+	51268768	51268846	51270536	51270595	51268164	51268231	51271799	51272022	8,6,5	47,34,50	36,13,16	66,58,39	203	184	0.00326234129336	0.134,0.138,0.083	0.331,0.169,0.271	-0.139
ENSMUSG00000048440	Cyp4f16	chr17	+	32550502	32550567	32550731	32550814	32550252	32550386	32551055	32551798	15,21,21	61,53,66	32,38,36	61,53,47	190	208	0.00326601243684	0.212,0.303,0.258	0.365,0.44,0.456	-0.163
ENSMUSG00000063849	Ppcdc	chr9	-	57420162	57420291	57421125	57421221	57415085	57415254	57434902	57435085	67,36,47	50,24,46	69,45,58	29,18,21	221	254	0.00327279338544	0.606,0.633,0.54	0.732,0.742,0.76	-0.152
ENSMUSG00000042292	Mkl1	chr15	-	81023541	81023617	81026661	81026717	81022396	81022558	81045288	81045546	45,48,32	80,71,66	69,60,39	71,49,40	181	201	0.00329586032317	0.384,0.429,0.35	0.519,0.576,0.52	-0.151
ENSMUSG00000019087	Atp6ap1	chrX	+	74300577	74300771	74301960	74302021	74300249	74300324	74302361	74302600	379,381,322	272,178,203	504,428,293	424,354,313	319	186	0.00335024306585	0.448,0.555,0.48	0.409,0.413,0.353	0.103
ENSMUSG00000035069	Oma1	chr4	+	103321639	103321868	103325018	103325192	103319021	103319528	103325292	103325400	95,87,91	112,88,102	104,96,77	194,179,121	354	299	0.00336461704936	0.417,0.455,0.43	0.312,0.312,0.35	0.109
ENSMUSG00000022064	Pibf1	chr14	+	99140536	99140662	99150642	99150741	99137041	99137223	99179314	99179480	117,77,92	104,86,84	107,85,62	60,42,41	251	224	0.00336928620861	0.501,0.444,0.494	0.614,0.644,0.574	-0.131
ENSMUSG00000051730	Mettl5	chr2	-	69873883	69873935	69880766	69880948	69871731	69871781	69881296	69881411	149,138,139	19,38,33	112,121,137	13,7,15	307	177	0.00338801933441	0.819,0.677,0.708	0.832,0.909,0.84	-0.126
ENSMUSG00000034636	Zyg11b	chr4	-	108265817	108266572	108272217	108272383	108259949	108260090	108300890	108301096	141,83,90	198,145,151	259,219,66	290,223,56	291	880	0.00342406568062	0.683,0.634,0.643	0.73,0.748,0.781	-0.1
ENSMUSG00000017756	Slc12a7	chr13	+	73788564	73788711	73789940	73789995	73785043	73785166	73790649	73790780	183,160,208	127,107,97	142,106,93	116,125,96	272	180	0.00342461475366	0.488,0.497,0.587	0.448,0.359,0.391	0.125
ENSMUSG00000020393	Kremen1	chr11	-	5199501	5199711	5209938	5210092	5198309	5198394	5215406	5215531	224,174,191	201,200,233	158,147,103	272,226,164	279	335	0.00343666013777	0.572,0.511,0.496	0.411,0.439,0.43	0.1
ENSMUSG00000020817	Rabep1	chr11	+	70874745	70874874	70887010	70887171	70844941	70845008	70893568	70893688	73,53,65	174,143,158	126,76,70	139,150,87	254	286	0.00348253469524	0.321,0.294,0.317	0.505,0.363,0.475	-0.137
ENSMUSG00000018995	Nars2	chr7	+	97035230	97035297	97039898	97040036	97031545	97031583	97057447	97057545	52,45,52	144,115,153	56,54,44	101,67,73	192	263	0.00349227298062	0.331,0.349,0.318	0.432,0.525,0.452	-0.137
ENSMUSG00000041406	BC055324	chr1	-	163972206	163972352	163976743	163976808	163971846	163971961	163978079	163978160	113,108,93	241,221,241	43,39,20	166,137,78	190	271	0.00350165147146	0.401,0.411,0.355	0.27,0.289,0.268	0.113
ENSMUSG00000045671	Spred2	chr11	+	19998119	19998297	20005781	20005950	19924441	19924956	20008412	20008477	215,137,190	276,212,211	253,224,151	222,205,121	303	294	0.00352159268916	0.43,0.385,0.466	0.525,0.515,0.548	-0.102
ENSMUSG00000035236	Scai	chr2	-	39102320	39102399	39103202	39103304	39099375	39099475	39103663	39103765	83,78,92	43,29,30	199,205,66	42,47,11	227	204	0.00352650563816	0.634,0.707,0.734	0.81,0.797,0.844	-0.125
ENSMUSG00000039968	Rsbn1l	chr5	-	20902287	20902455	20905779	20905922	20895590	20896901	20908106	20908244	86,75,85	124,105,81	127,105,61	74,67,57	268	293	0.00355518753513	0.431,0.438,0.534	0.652,0.631,0.539	-0.14
ENSMUSG00000041654	Slc39a11	chr11	-	113523465	113523624	113562005	113562124	113463971	113464095	113649941	113650071	9,4,9	81,62,68	18,20,28	99,89,52	244	284	0.00357329884291	0.115,0.07,0.133	0.175,0.207,0.385	-0.15
ENSMUSG00000040365	Trim41	chr11	-	48808464	48808487	48809049	48809280	48808124	48808252	48812299	48812395	379,284,343	32,29,33	487,373,287	57,69,61	356	148	0.00357329884291	0.831,0.803,0.812	0.78,0.692,0.662	0.104
ENSMUSG00000021557	Agtpbp1	chr13	-	59460468	59460629	59461996	59462173	59449879	59450314	59465984	59466116	96,66,88	65,57,78	160,105,90	214,119,131	302	286	0.00358596528594	0.583,0.523,0.517	0.415,0.455,0.394	0.12
ENSMUSG00000040929	Rfx3	chr19	-	27813577	27813690	27815484	27815606	27806792	27806908	27826032	27826152	23,33,29	32,38,35	32,22,4	74,65,14	247	238	0.00358919673993	0.409,0.456,0.444	0.294,0.246,0.216	0.184
ENSMUSG00000010936	Vac14	chr8	+	110653611	110653677	110671025	110671182	110653231	110653376	110682491	110682624	179,178,209	314,270,302	177,118,110	343,288,308	191	282	0.00360874278382	0.457,0.493,0.505	0.432,0.377,0.345	0.1
ENSMUSG00000062991	Nrg1	chr8	-	31837669	31837728	31838260	31838328	31826252	31826355	31849309	31849439	4,2,2	13,5,8	0,0,1	3,2,4	193	184	0.00361894227926	0.227,0.276,0.192	0.0,0.0,0.192	0.168
ENSMUSG00000033769	Exoc6b	chr6	-	85003194	85003285	85011317	85011483	85003047	85003093	85069295	85069457	148,65,98	153,112,121	231,185,61	162,140,58	291	216	0.00361894227926	0.418,0.301,0.375	0.514,0.495,0.438	-0.118
ENSMUSG00000079109	Pms2	chr5	+	143923476	143923632	143925220	143926073	143919508	143919608	143928098	143929042	9,4,4	224,151,219	15,9,7	177,108,101	281	978	0.0036322834579	0.123,0.084,0.06	0.228,0.225,0.194	-0.127
ENSMUSG00000026737	Pip4k2a	chr2	-	18872283	18872430	18889051	18889204	18866111	18866150	18906228	18906325	88,64,96	51,60,54	98,83,58	136,100,59	278	272	0.00367824939582	0.628,0.511,0.635	0.414,0.448,0.49	0.141
ENSMUSG00000041594	Tmtc4	chr14	-	122973169	122973285	122978073	122978286	122971739	122971956	122983171	122983283	56,48,62	130,137,124	75,70,39	106,87,61	338	241	0.00369271056769	0.235,0.2,0.263	0.335,0.365,0.313	-0.105
ENSMUSG00000026743	Mllt10	chr2	+	18146776	18146872	18159455	18159711	18126133	18126229	18162316	18162886	87,92,72	311,271,281	143,136,80	351,296,107	221	381	0.00369407144049	0.325,0.369,0.306	0.413,0.442,0.563	-0.139
ENSMUSG00000054823	Whsc1l1	chr8	+	25694688	25694845	25698732	25698935	25683151	25683322	25699910	25700023	40,41,42	63,68,60	35,17,9	83,80,30	282	328	0.00372813839616	0.425,0.412,0.449	0.329,0.198,0.259	0.167
ENSMUSG00000035933	Cog5	chr12	+	31820124	31820206	31833181	31833386	31802405	31802483	31837194	31837356	139,104,123	301,240,228	151,145,74	211,179,117	207	330	0.00378611184363	0.424,0.409,0.462	0.533,0.564,0.502	-0.101
ENSMUSG00000056870	Gulp1	chr1	+	44708616	44708678	44744473	44744545	44689143	44689215	44754342	44754441	130,66,109	128,96,139	131,142,64	253,260,134	187	197	0.00381400265265	0.517,0.42,0.452	0.353,0.365,0.335	0.112
ENSMUSG00000062510	Nsl1	chr1	+	191071177	191071232	191080488	191080556	191069989	191070120	191082170	191086474	145,139,135	143,112,142	211,162,64	113,106,42	180	193	0.00381400265265	0.521,0.571,0.505	0.667,0.621,0.62	-0.104
ENSMUSG00000050668	Gpatch11	chr17	+	78836793	78836920	78837830	78837902	78835515	78835678	78838986	78839213	170,140,138	130,117,111	176,181,120	214,188,186	252	197	0.00400392620193	0.506,0.483,0.493	0.391,0.429,0.335	0.109
ENSMUSG00000030720	Cln3	chr7	-	126575489	126575536	126577808	126577921	126575343	126575412	126579172	126579316	98,80,95	27,22,42	94,69,68	45,52,56	238	172	0.0040649349951	0.724,0.724,0.62	0.602,0.49,0.467	0.17
ENSMUSG00000029208	Guf1	chr5	+	69561653	69561857	69564523	69564647	69561134	69561199	69565429	69565562	191,159,182	189,204,178	294,221,138	209,178,87	329	249	0.00406704414547	0.433,0.371,0.436	0.516,0.484,0.546	-0.102
ENSMUSG00000028057	Rit1	chr3	+	88717601	88717658	88725994	88726068	88717325	88717470	88726279	88726369	92,75,53	163,145,159	203,227,123	234,166,198	182	199	0.00408601772578	0.382,0.361,0.267	0.487,0.599,0.404	-0.16
ENSMUSG00000022807	Osbpl11	chr16	+	33234422	33234605	33236254	33236408	33228961	33229148	33241735	33243311	349,302,331	216,199,150	340,241,215	251,204,251	308	279	0.00412874962286	0.594,0.579,0.667	0.551,0.517,0.437	0.112
ENSMUSG00000041471	Fam35a	chr14	-	34249176	34249371	34259624	34259732	34248883	34249018	34267500	34268952	50,42,63	70,49,84	41,30,25	90,79,59	233	320	0.00419667145364	0.495,0.541,0.507	0.385,0.343,0.368	0.149
ENSMUSG00000022020	Naa16	chr14	-	79381494	79381629	79387021	79387106	79377367	79377521	79390561	79390778	66,33,49	103,109,110	81,74,43	98,74,56	210	260	0.0041986121043	0.442,0.273,0.355	0.506,0.553,0.487	-0.159
ENSMUSG00000028399	Ptprd	chr4	-	75950650	75950805	75954072	75954198	75947042	75947178	75955215	75955342	237,223,177	247,189,193	416,296,244	487,467,470	251	280	0.00420669378832	0.517,0.568,0.506	0.488,0.414,0.367	0.107
ENSMUSG00000006906	Stambp	chr6	-	83547230	83547330	83551943	83552056	83543761	83544036	83556274	83556412	140,99,104	98,116,104	231,225,173	145,123,86	238	225	0.00420752606144	0.575,0.447,0.486	0.601,0.634,0.655	-0.127
ENSMUSG00000021557	Agtpbp1	chr13	-	59461996	59462173	59465984	59466116	59449879	59450314	59473687	59473817	68,44,51	3,7,8	59,65,49	21,14,14	257	302	0.00425154399456	0.964,0.881,0.882	0.768,0.845,0.804	0.103
ENSMUSG00000096433	Zfp994	chr17	-	22205304	22205352	22224010	22224094	22202675	22202802	22225538	22225614	7,18,7	14,7,10	17,7,7	3,1,2	209	173	0.00425214759974	0.293,0.68,0.367	0.824,0.853,0.743	-0.36
ENSMUSG00000049106	Dcaf5	chr12	-	80364003	80364070	80376517	80376731	80348319	80348447	80397652	80397782	305,264,242	125,129,155	315,344,148	243,236,142	339	192	0.0042903189204	0.58,0.537,0.469	0.423,0.452,0.371	0.113
ENSMUSG00000030557	Mef2a	chr7	-	67268268	67268400	67295374	67295578	67265942	67266162	67316791	67316920	88,83,79	102,67,66	94,78,28	127,126,77	329	257	0.00432144951986	0.403,0.492,0.483	0.366,0.326,0.221	0.155
ENSMUSG00000063550	Nup98	chr7	-	102128943	102129101	102129815	102130082	102127763	102127907	102132631	102132861	239,187,217	133,108,146	220,154,150	79,41,71	392	283	0.00437978124657	0.565,0.556,0.518	0.668,0.731,0.604	-0.121
ENSMUSG00000042203	Tbc1d22b	chr17	+	29564431	29564488	29568391	29568699	29549787	29549994	29570586	29570766	61,58,59	327,252,300	74,29,23	448,408,205	182	433	0.00446124322941	0.307,0.354,0.319	0.282,0.145,0.211	0.114
[truncated: 367 more rows]
