# Supplementary material for: An Alternative Splicing Program for Mouse Craniofacial Development
Source: Front Physiol. 2020 Sep 4;11:1099. doi: 10.3389/fphys.2020.01099 (PMC7498679; doi:10.3389/fphys.2020.01099)
Supplement: Supplementary file 12 [file Data_Sheet_1.zip › Filtered rMATS results/MXE/E10.5_MXP_Ect_vs_Mes_MXE_filtered_output.txt]

GeneID	geneSymbol	chr	strand	1stExonStart_0base	1stExonEnd	2stExonStart_0base	2stExonEnd	upstreamES	upstreamEE	downstreamES	downstreamEE	IC_SAMPLE_1	SC_SAMPLE_1	IC_SAMPLE_2	SC_SAMPLE_2	IncFormLen	SkipFormLen	FDR	IncLevel1	IncLevel2	DeltaPSI
ENSMUSG00000024050	Wiz	chr17	-	32361460	32361964	32362792	32362963	32358942	32359494	32367823	32368147	66,53,60	421,405,414	0,14,7	410,371,300	296	629	0.0	0.25,0.218,0.235	0.0,0.074,0.047	0.194
ENSMUSG00000031565	Fgfr1	chr8	+	25563373	25563524	25564339	25564484	25562137	25562328	25566710	25566913	395,374,383	554,578,481	0,9,2	1700,2253,2070	276	270	0.0	0.411,0.388,0.438	0.0,0.004,0.001	0.411
ENSMUSG00000030849	Fgfr2	chr7	-	130198418	130198563	130199757	130199905	130196171	130196374	130200982	130201173	1304,1257,1355	17,26,45	0,5,0	212,323,380	273	270	0.0	0.987,0.98,0.968	0.0,0.015,0.0	0.973
ENSMUSG00000032366	Tpm1	chr9	-	67031950	67032026	67032465	67032541	67031451	67031514	67032793	67032864	7164,7934,7378	703,692,651	1215,1540,1525	780,637,623	201	201	0.0	0.911,0.92,0.919	0.609,0.707,0.71	0.241
ENSMUSG00000039108	Lsm14b	chr2	+	180027899	180028035	180031360	180031528	180026397	180026798	180031793	180031871	919,834,1194	464,483,424	667,1119,1017	983,1289,1197	261	293	0.0	0.69,0.66,0.76	0.432,0.494,0.488	0.232
ENSMUSG00000039108	Lsm14b	chr2	+	180031360	180031528	180031793	180031871	180028957	180029074	180032060	180032222	997,931,1014	158,210,172	390,573,472	328,502,651	293	203	0.0	0.814,0.754,0.803	0.452,0.442,0.334	0.381
ENSMUSG00000039108	Lsm14b	chr2	+	180031360	180031528	180031793	180031871	180027899	180028035	180032060	180032222	928,885,868	157,210,172	124,233,185	328,505,646	293	203	0.0	0.804,0.745,0.778	0.208,0.242,0.166	0.57
ENSMUSG00000030313	Dennd5b	chr6	-	149068049	149068716	149080805	149080915	149054899	149055087	149101182	149101680	0,0,1	61,58,68	24,65,24	44,72,94	235	792	0.0	0.0,0.0,0.047	0.648,0.753,0.463	-0.606
ENSMUSG00000069601	Ank3	chr10	+	69927694	69927818	69932393	69932496	69925494	69926191	69950951	69951058	236,286,275	216,240,238	3,2,6	33,23,67	249	228	0.0	0.5,0.522,0.514	0.077,0.074,0.076	0.436
ENSMUSG00000028522	Mier1	chr4	+	103115559	103115660	103127272	103127297	103114394	103114519	103130965	103131111	37,45,29	64,64,41	5,16,14	135,101,103	226	150	0.0	0.277,0.318,0.319	0.024,0.095,0.083	0.237
ENSMUSG00000028906	Epb41	chr4	-	131929693	131929795	131935738	131935867	131928491	131928572	131957642	131957819	441,444,463	967,1199,993	1032,1995,2005	860,1856,1491	254	227	0.0	0.29,0.249,0.294	0.517,0.49,0.546	-0.24
ENSMUSG00000018417	Myo1b	chr1	-	51766821	51766908	51768649	51768736	51763889	51763964	51769003	51769090	106,109,123	664,619,587	361,357,354	200,248,266	212	212	0.0	0.138,0.15,0.173	0.643,0.59,0.571	-0.448
ENSMUSG00000030704	Rab6a	chr7	+	100629665	100629771	100629837	100629943	100628403	100628457	100631741	100631853	102,99,131	1949,2151,1850	238,265,347	999,1940,1931	231	231	0.0	0.05,0.044,0.066	0.192,0.12,0.152	-0.101
ENSMUSG00000031708	Tecr	chr8	-	83573870	83573922	83574477	83574528	83573219	83573323	83594339	83594484	1253,1055,1083	232,231,228	441,776,609	216,341,285	176	177	1.86539672597e-13	0.845,0.821,0.827	0.672,0.696,0.682	0.148
ENSMUSG00000042377	Fam83g	chr11	+	61701642	61701767	61702456	61703717	61695109	61695277	61707364	61709951	41,50,21	59,40,49	0,0,0	37,6,11	250	1386	2.11976900679e-13	0.794,0.874,0.704	0.0,0.0,0.0	0.791
ENSMUSG00000003992	Ssbp2	chr13	+	91564609	91564694	91642301	91642391	91461049	91461248	91664117	91664177	102,114,131	407,322,419	137,182,249	176,264,291	210	215	2.11976900679e-13	0.204,0.266,0.242	0.443,0.414,0.467	-0.204
ENSMUSG00000029673	Auts2	chr5	-	131466031	131466127	131470413	131470458	131461281	131461353	131472258	131472479	65,75,125	307,294,362	9,22,14	136,346,207	170	221	2.8386471917e-13	0.216,0.249,0.31	0.079,0.076,0.081	0.18
ENSMUSG00000054252	Fgfr3	chr5	+	33731280	33731431	33732116	33732261	33730143	33730334	33732721	33732912	31,40,40	75,36,38	0,0,1	50,12,15	276	270	3.10899454329e-13	0.288,0.521,0.507	0.0,0.0,0.061	0.418
ENSMUSG00000025006	Sorbs1	chr19	-	40340044	40340146	40344355	40344439	40336985	40337035	40349898	40350013	0,2,2	3,7,6	9,13,12	0,0,0	209	227	7.4615869039e-13	0.0,0.237,0.266	1.0,1.0,1.0	-0.832
ENSMUSG00000031708	Tecr	chr8	-	83572548	83572592	83573219	83573323	83572397	83572455	83573870	83573922	400,346,392	425,376,486	258,514,471	139,270,212	229	169	1.68603165617e-12	0.41,0.404,0.373	0.578,0.584,0.621	-0.199
ENSMUSG00000022770	Dlg1	chr16	+	31846833	31846933	31847635	31847669	31842769	31842839	31853842	31853884	464,416,469	83,103,80	386,680,734	23,44,59	225	159	1.03287707605e-11	0.798,0.741,0.806	0.922,0.916,0.898	-0.13
ENSMUSG00000031608	Galnt7	chr8	-	57542511	57542694	57542834	57543017	57540019	57540137	57545668	57545799	39,43,38	87,157,97	60,73,83	40,43,75	308	308	1.83541713573e-11	0.31,0.215,0.281	0.6,0.629,0.525	-0.316
ENSMUSG00000022995	Enah	chr1	-	181913306	181913373	181917198	181917247	181908297	181908376	181918257	181918315	538,584,607	317,311,329	446,815,754	460,951,892	174	192	3.48636215681e-11	0.652,0.674,0.671	0.517,0.486,0.483	0.17
ENSMUSG00000021140	Pcnx	chr12	+	81917664	81919380	81928241	81928374	81913385	81913475	81933530	81933715	177,202,187	45,47,61	51,211,189	3,11,11	1841	258	3.68104953927e-11	0.355,0.376,0.301	0.704,0.729,0.707	-0.369
ENSMUSG00000030768	Disp1	chr1	-	183107117	183107147	183135354	183135876	183099916	183100040	183173495	183173623	88,78,106	75,80,81	59,113,60	12,23,15	647	155	3.75411091103e-11	0.219,0.189,0.239	0.541,0.541,0.489	-0.308
ENSMUSG00000043456	Zfp536	chr7	-	37567813	37569991	37649685	37649797	37493685	37493838	37716572	37716642	2,7,18	11,20,31	21,17,13	0,4,1	237	2303	5.10440376834e-11	0.639,0.773,0.849	1.0,0.976,0.992	-0.236
ENSMUSG00000014353	Tmem87b	chr2	+	128839147	128839219	128840731	128840803	128837301	128837395	128841234	128841343	48,37,35	68,109,80	0,16,2	40,129,90	197	197	1.74051877849e-10	0.414,0.253,0.304	0.0,0.11,0.022	0.28
ENSMUSG00000025786	Zdhhc3	chr9	-	123089031	123089156	123100258	123100592	123084213	123084310	123112995	123113147	215,234,274	346,377,422	31,186,87	242,457,415	459	250	4.06799978319e-10	0.253,0.253,0.261	0.065,0.181,0.102	0.14
ENSMUSG00000019864	Rtn4ip1	chr10	+	43910792	43910917	43921386	43921435	43909906	43909975	43928322	43928459	91,93,127	87,91,73	99,164,138	27,36,24	250	174	5.24153162539e-10	0.421,0.416,0.548	0.718,0.76,0.8	-0.298
ENSMUSG00000031708	Tecr	chr8	-	83572840	83572946	83573219	83573323	83572680	83572753	83573870	83573922	399,340,390	2440,2241,2788	254,495,468	618,1877,1711	229	231	1.0981044556e-09	0.142,0.133,0.124	0.293,0.21,0.216	-0.107
ENSMUSG00000031608	Galnt7	chr8	-	57542511	57542694	57542834	57543017	57540019	57540137	57545328	57545408	67,93,87	144,221,147	141,152,148	83,55,124	308	308	1.61574446415e-09	0.318,0.296,0.372	0.629,0.734,0.544	-0.307
ENSMUSG00000034101	Ctnnd1	chr2	-	84622010	84622082	84624269	84624558	84620834	84620987	84650405	84650740	351,352,302	986,973,908	334,463,326	546,576,513	414	197	1.75968384561e-09	0.145,0.147,0.137	0.225,0.277,0.232	-0.102
ENSMUSG00000002416	Ndufb2	chr6	+	39596450	39596595	39598265	39598361	39592573	39592712	39599391	39603382	584,509,512	100,91,76	243,459,453	135,155,177	270	221	1.75968384561e-09	0.827,0.821,0.846	0.596,0.708,0.677	0.171
ENSMUSG00000092544	Gm20422	chr8	-	69766641	69766777	69767632	69767693	69744460	69744587	69769120	69769247	63,61,46	37,20,15	77,53,63	0,4,7	186	261	3.51662518118e-09	0.705,0.811,0.811	1.0,0.949,0.927	-0.183
ENSMUSG00000034164	Emid1	chr11	-	5109543	5109634	5110689	5110774	5106264	5106969	5116879	5116924	87,79,72	32,14,23	50,26,19	0,0,1	210	216	3.66148990837e-09	0.737,0.853,0.763	1.0,1.0,0.951	-0.199
ENSMUSG00000036225	Kctd1	chr18	-	14986335	14986480	15007695	15007874	14973979	14974285	15151315	15151446	239,221,318	862,974,933	275,235,291	284,432,461	304	270	4.00036271008e-09	0.198,0.168,0.232	0.462,0.326,0.359	-0.183
ENSMUSG00000036180	Gatad2a	chr8	-	69935778	69936036	69950652	69950754	69917945	69918078	69995942	69996384	91,99,85	643,602,677	20,77,45	667,862,830	227	383	6.92257869111e-09	0.193,0.217,0.175	0.048,0.131,0.084	0.107
ENSMUSG00000027478	Dnmt3b	chr2	+	153678470	153678556	153684358	153684477	153677510	153677659	153686257	153687730	130,135,129	223,239,278	92,178,220	78,104,72	211	244	8.18939654765e-09	0.403,0.395,0.349	0.577,0.664,0.779	-0.291
ENSMUSG00000028086	Fbxw7	chr3	+	84903500	84904079	84954874	84954957	84864136	84864200	84958503	84958645	25,42,36	167,162,217	85,45,86	74,155,89	704	208	2.15247461998e-08	0.042,0.071,0.047	0.253,0.079,0.222	-0.131
ENSMUSG00000003992	Ssbp2	chr13	+	91642301	91642391	91664117	91664177	91564609	91564694	91669675	91669742	307,302,282	269,325,344	83,211,180	269,369,501	215	185	2.36766586036e-08	0.495,0.444,0.414	0.21,0.33,0.236	0.192
ENSMUSG00000001247	Lsr	chr7	-	30962810	30962867	30965968	30966088	30962097	30962244	30971867	30972212	1340,1171,1342	254,208,273	84,78,50	1,4,2	245	182	2.60810598692e-08	0.797,0.807,0.785	0.984,0.935,0.949	-0.16
ENSMUSG00000028437	Ubap1	chr4	+	41371724	41371849	41378946	41379870	41348995	41349231	41387174	41387357	8,11,16	589,623,628	14,49,31	246,555,531	250	1049	3.54792035422e-08	0.054,0.069,0.097	0.193,0.27,0.197	-0.147
ENSMUSG00000030852	Tacc2	chr7	+	130627397	130627499	130663015	130663141	130621720	130626841	130674601	130674739	7,5,11	37,36,82	0,0,0	19,108,93	227	251	5.11929548752e-08	0.173,0.133,0.129	0.0,0.0,0.0	0.145
ENSMUSG00000043410	Hfm1	chr5	-	106918376	106918489	106920962	106921076	106917323	106917627	106922812	106922910	17,10,6	95,86,81	25,27,34	31,60,27	239	238	7.63464094255e-08	0.151,0.104,0.069	0.445,0.309,0.556	-0.329
ENSMUSG00000025968	Ndufs1	chr1	-	63170049	63170141	63170848	63170914	63166290	63166367	63176585	63176667	49,56,52	0,0,1	62,53,56	26,7,4	191	217	1.79333065642e-07	1.0,1.0,0.983	0.73,0.896,0.941	0.139
ENSMUSG00000034295	Fhod3	chr18	+	25020661	25020757	25022621	25022978	25001790	25002032	25028064	25028169	5,1,2	0,0,0	1,4,1	3,6,8	221	482	2.66117030578e-07	1.0,1.0,1.0	0.421,0.593,0.214	0.591
ENSMUSG00000035778	Ggta1	chr2	-	35416471	35416507	35422179	35422268	35414218	35414284	35423231	35423327	74,67,45	8,14,6	36,91,77	0,0,2	214	161	3.41351153835e-07	0.874,0.783,0.849	1.0,1.0,0.967	-0.154
ENSMUSG00000035392	Dennd1a	chr2	-	37961640	37961742	37983059	37983105	37936618	37936744	38003373	38003474	39,23,33	127,127,119	4,19,11	122,166,197	171	227	5.11230924666e-07	0.29,0.194,0.269	0.042,0.132,0.069	0.17
ENSMUSG00000033701	Acbd6	chr1	+	155624868	155624958	155677203	155677234	155567584	155567681	155686948	155691330	0,1,3	67,56,57	29,8,5	56,45,58	215	156	6.18096790357e-07	0.0,0.013,0.037	0.273,0.114,0.059	-0.132
ENSMUSG00000021432	Slc35b3	chr13	-	38944499	38944654	38954108	38954230	38943058	38943166	38955648	38955936	100,116,124	77,52,100	41,93,67	2,19,14	247	280	6.8857593296e-07	0.596,0.717,0.584	0.959,0.847,0.844	-0.251
ENSMUSG00000028175	Depdc1a	chr3	+	159520829	159520970	159522525	159523356	159516902	159516950	159523776	159523949	71,60,134	69,87,84	91,328,341	57,81,117	266	956	7.14439226742e-07	0.787,0.713,0.851	0.852,0.936,0.913	-0.117
ENSMUSG00000036980	Taf6	chr5	-	138182200	138182302	138182413	138182491	138181907	138182090	138182597	138182743	226,202,298	372,439,452	116,184,219	450,658,594	203	227	1.04898150303e-06	0.405,0.34,0.424	0.224,0.238,0.292	0.138
ENSMUSG00000027455	Nsfl1c	chr2	+	151503013	151503179	151504110	151504203	151500714	151500789	151505352	151505462	432,413,408	860,816,821	346,163,266	884,1129,1049	291	218	1.05463835523e-06	0.273,0.275,0.271	0.227,0.098,0.16	0.111
ENSMUSG00000038495	Otud7b	chr3	+	96108710	96108768	96130230	96130343	96104526	96104819	96136473	96136624	8,10,4	31,18,28	0,1,0	34,30,27	183	238	1.1028362434e-06	0.251,0.419,0.157	0.0,0.042,0.0	0.262
ENSMUSG00000027620	Rbm39	chr2	-	156177335	156177385	156179176	156179240	156172827	156173022	156179886	156180167	509,465,538	1059,1226,1167	216,358,358	1300,1097,1423	189	175	1.35588238936e-06	0.308,0.26,0.299	0.133,0.232,0.189	0.104
ENSMUSG00000026150	Mff	chr1	+	82741817	82741976	82747082	82747142	82735418	82735507	82750519	82750604	238,178,229	322,300,301	83,141,171	283,462,350	284	185	1.5861401464e-06	0.325,0.279,0.331	0.16,0.166,0.241	0.123
ENSMUSG00000029141	Slc4a1ap	chr5	+	31540385	31540497	31543669	31543913	31536137	31536324	31548610	31548681	203,266,245	197,208,240	158,428,381	79,241,123	237	369	1.5861401464e-06	0.616,0.666,0.614	0.757,0.734,0.828	-0.141
ENSMUSG00000039108	Lsm14b	chr2	+	180028957	180029074	180031793	180031871	180027899	180028035	180032060	180032222	561,514,764	157,210,172	552,1003,858	328,505,646	242	203	1.83830537854e-06	0.75,0.672,0.788	0.585,0.625,0.527	0.158
ENSMUSG00000021645	Smn1	chr13	+	100132355	100132466	100135688	100135739	100131079	100131175	100137380	100137690	213,198,302	274,272,312	115,250,233	353,463,528	236	176	2.14938821329e-06	0.367,0.352,0.419	0.195,0.287,0.248	0.136
ENSMUSG00000022952	Runx1	chr16	-	92613598	92613760	92644153	92644345	92601465	92606124	92668707	92668812	33,37,49	102,127,138	0,0,0	16,3,8	317	287	3.28377087545e-06	0.227,0.209,0.243	0.0,0.0,0.0	0.226
ENSMUSG00000022139	Mbnl2	chr14	+	120385390	120385591	120388899	120389163	120379149	120379314	120395711	120395765	434,304,473	256,214,199	113,238,269	20,84,49	326	389	4.45775104219e-06	0.669,0.629,0.739	0.871,0.772,0.868	-0.158
ENSMUSG00000049580	Tsku	chr7	-	98353476	98353616	98359357	98359467	98350667	98353130	98361241	98361288	5,10,6	10,4,11	20,1,12	0,0,2	235	265	5.0709022886e-06	0.361,0.738,0.381	1.0,1.0,0.871	-0.464
ENSMUSG00000020472	Zkscan17	chr11	-	59503676	59503810	59504147	59504254	59502919	59503100	59505827	59505962	253,275,332	45,79,56	168,204,369	73,132,136	232	259	7.36255062191e-06	0.863,0.795,0.869	0.72,0.633,0.752	0.141
ENSMUSG00000022246	Rai14	chr15	-	10587837	10587924	10589258	10589345	10583781	10583836	10591586	10591615	265,295,261	144,177,130	270,640,664	353,581,615	212	212	9.71508970553e-06	0.648,0.625,0.668	0.433,0.524,0.519	0.155
ENSMUSG00000030417	Pdcd5	chr7	-	35643623	35643715	35644350	35644412	35642614	35642686	35646143	35646181	90,111,88	228,263,250	37,112,111	205,475,632	187	217	9.89499294457e-06	0.314,0.329,0.29	0.173,0.215,0.169	0.125
ENSMUSG00000037523	Mavs	chr2	+	131238735	131238910	131240314	131240492	131234104	131234355	131241879	131242049	60,41,52	130,109,144	1,27,27	115,158,132	300	303	9.89499294457e-06	0.318,0.275,0.267	0.009,0.147,0.171	0.178
ENSMUSG00000003992	Ssbp2	chr13	+	91564609	91564694	91642301	91642391	91539334	91539396	91664117	91664177	362,368,396	405,322,419	262,469,544	187,264,291	210	215	1.27282063611e-05	0.478,0.539,0.492	0.589,0.645,0.657	-0.127
ENSMUSG00000002602	Axl	chr7	-	25773098	25773125	25773342	25773493	25770632	25770765	25774514	25774725	34,26,25	98,88,105	0,2,3	39,34,22	276	152	1.70960398871e-05	0.16,0.14,0.116	0.0,0.031,0.07	0.105
ENSMUSG00000032359	Ctsh	chr9	+	90060478	90060510	90061501	90061624	90054553	90054634	90062716	90062787	4,5,11	56,46,60	0,0,0	35,36,26	157	248	1.78504376712e-05	0.101,0.147,0.225	0.0,0.0,0.0	0.158
ENSMUSG00000019864	Rtn4ip1	chr10	+	43921386	43921435	43928322	43928459	43910792	43910917	43932362	43932546	31,56,55	173,264,215	42,72,61	99,121,137	174	262	1.78504376712e-05	0.212,0.242,0.278	0.39,0.473,0.401	-0.177
ENSMUSG00000032872	Cyb5r4	chr9	+	87047473	87047506	87049101	87049224	87042779	87042873	87055764	87055905	40,55,41	230,306,283	0,26,19	134,252,363	158	248	2.05360914848e-05	0.214,0.22,0.185	0.0,0.139,0.076	0.135
ENSMUSG00000001870	Ltbp1	chr17	+	75296223	75296343	75310155	75310278	75292755	75292878	75312975	75313098	96,125,104	163,200,149	0,18,6	60,43,58	245	248	2.49918991848e-05	0.373,0.388,0.414	0.0,0.298,0.095	0.261
ENSMUSG00000031608	Galnt7	chr8	-	57542511	57542694	57545328	57545408	57540019	57540137	57545668	57545799	163,200,212	87,157,97	201,194,196	40,43,75	205	308	2.50426925712e-05	0.738,0.657,0.767	0.883,0.871,0.797	-0.13
ENSMUSG00000032359	Ctsh	chr9	+	90060478	90060510	90061518	90061624	90054505	90054634	90062716	90062787	4,5,11	58,50,57	0,0,0	35,36,26	157	231	2.62211707422e-05	0.092,0.128,0.221	0.0,0.0,0.0	0.147
ENSMUSG00000031862	Atp13a1	chr8	+	69805219	69805377	69805447	69805562	69803739	69803836	69805645	69805842	185,200,197	358,310,388	203,259,169	173,260,204	283	240	2.84090123023e-05	0.305,0.354,0.301	0.499,0.458,0.413	-0.137
ENSMUSG00000021103	Mnat1	chr12	+	73179204	73179308	73181783	73181924	73170593	73170667	73188139	73188265	436,487,477	1087,972,1231	483,702,647	631,1099,984	229	266	2.90804183525e-05	0.318,0.368,0.31	0.471,0.426,0.433	-0.111
ENSMUSG00000022335	Zfat	chr15	-	68118935	68119074	68146502	68146591	68110476	68110562	68165752	68165926	58,42,33	23,40,30	42,35,46	0,12,4	214	264	2.90804183525e-05	0.757,0.564,0.576	1.0,0.783,0.934	-0.273
ENSMUSG00000038535	Zfp280d	chr9	+	72339011	72339048	72351524	72351570	72338747	72338864	72359521	72359580	62,76,56	10,8,9	64,63,85	0,0,4	162	171	2.90804183525e-05	0.867,0.909,0.868	1.0,1.0,0.957	-0.104
ENSMUSG00000030876	Mettl9	chr7	+	121047837	121048028	121052086	121052296	121034444	121034975	121057214	121057399	664,565,589	1261,1351,1154	303,780,624	1360,2044,2257	316	335	3.14024635853e-05	0.358,0.307,0.351	0.191,0.288,0.227	0.103
ENSMUSG00000046753	Ccdc66	chr14	-	27500240	27500682	27505637	27505663	27498723	27498889	27506650	27506715	5,11,2	128,156,116	0,1,0	55,197,156	151	567	3.51695651021e-05	0.128,0.209,0.061	0.0,0.019,0.0	0.126
ENSMUSG00000022246	Rai14	chr15	-	10589258	10589345	10591586	10591615	10587837	10587924	10592071	10592250	179,198,176	147,204,121	410,769,782	170,402,355	154	212	4.05630930316e-05	0.626,0.572,0.667	0.769,0.725,0.752	-0.127
ENSMUSG00000031380	Vegfd	chrX	+	164385803	164386029	164391601	164391792	164373377	164373919	164394432	164394581	0,0,1	9,5,11	103,74,164	288,341,278	351	316	4.23549805535e-05	0.0,0.0,0.076	0.244,0.163,0.347	-0.226
ENSMUSG00000053332	Gas5	chr1	+	161036207	161036244	161036819	161037164	161035982	161036014	161037287	161037315	22,21,30	32,43,39	54,72,56	14,37,42	162	470	4.51875280423e-05	0.666,0.586,0.691	0.918,0.85,0.795	-0.207
ENSMUSG00000049550	Clip1	chr5	-	123635173	123635278	123638955	123638988	123630224	123631169	123640493	123640554	0,0,0	10,6,6	0,11,23	16,29,20	158	230	5.13832532824e-05	0.0,0.0,0.0	0.0,0.356,0.626	-0.327
ENSMUSG00000023079	Gtf2ird1	chr5	-	134415134	134415276	134417052	134417181	134404795	134404966	134456508	134456674	218,188,189	5,14,11	97,108,116	47,15,12	254	267	5.36373011582e-05	0.979,0.934,0.948	0.684,0.883,0.91	0.128
ENSMUSG00000040557	Wbscr27	chr5	+	134933472	134933601	134934288	134934424	134932621	134932847	134940456	134941723	53,75,71	13,10,12	26,16,22	0,0,1	254	261	5.48797803872e-05	0.807,0.885,0.859	1.0,1.0,0.958	-0.136
ENSMUSG00000003992	Ssbp2	chr13	+	91524584	91524657	91539334	91539396	91461049	91461248	91564609	91564694	150,138,101	163,159,158	110,219,169	56,152,115	198	187	6.2366857602e-05	0.465,0.45,0.376	0.65,0.576,0.581	-0.172
ENSMUSG00000032599	Ip6k2	chr9	+	108796540	108796572	108796670	108796783	108796130	108796396	108797206	108797994	21,25,17	161,138,215	0,30,4	274,310,281	157	238	6.37099676618e-05	0.165,0.215,0.107	0.0,0.128,0.021	0.113
ENSMUSG00000029673	Auts2	chr5	-	131466031	131466127	131470413	131470458	131461281	131461353	131472237	131472479	48,47,92	228,223,256	33,11,11	170,242,176	170	221	6.48979916483e-05	0.215,0.215,0.318	0.202,0.056,0.075	0.138
ENSMUSG00000031105	Slc25a14	chrX	+	48623961	48624206	48628135	48628183	48623577	48623828	48629251	48629345	0,0,0	12,1,15	0,7,7	4,8,5	370	173	6.48979916483e-05	0.0,0.0,0.0	0.0,0.29,0.396	-0.229
ENSMUSG00000024908	Ppp6r3	chr19	-	3526701	3526934	3544107	3544255	3514653	3514719	3575640	3575749	194,192,202	71,106,98	110,283,230	21,59,66	273	358	6.56286916346e-05	0.782,0.704,0.73	0.873,0.863,0.82	-0.113
ENSMUSG00000013523	Bcas1	chr2	-	170356247	170356313	170370449	170370491	170349181	170349463	170378722	170378929	7,4,4	12,10,21	0,0,0	4,1,2	167	191	6.88491240756e-05	0.4,0.314,0.179	0.0,0.0,0.0	0.298
ENSMUSG00000020121	Srgap1	chr10	-	121828728	121828762	121829226	121829329	121825633	121825694	121831884	121831912	106,116,171	6,6,3	20,59,57	24,14,8	228	159	8.81116210634e-05	0.925,0.931,0.975	0.368,0.746,0.832	0.295
ENSMUSG00000009828	Ick	chr9	+	78131294	78131571	78135595	78135650	78113314	78113455	78139975	78140097	88,103,90	34,53,29	77,158,127	103,112,145	402	180	9.44635104686e-05	0.537,0.465,0.582	0.251,0.387,0.282	0.221
ENSMUSG00000068758	Il3ra	chr14	+	14350687	14350806	14350937	14350967	14350034	14350267	14351049	14351164	22,17,23	4,2,5	8,20,22	0,0,0	244	155	0.0001020693437	0.777,0.844,0.745	1.0,1.0,1.0	-0.211
ENSMUSG00000007029	Vars	chr17	+	35012729	35012820	35013121	35013390	35012489	35012648	35013642	35013747	438,449,501	509,552,463	316,565,451	687,862,780	216	394	0.000107096978108	0.611,0.597,0.664	0.456,0.545,0.513	0.119
ENSMUSG00000020674	Pxdn	chr12	+	29979239	29979311	29982293	29982365	29975490	29975562	29982697	29982769	223,240,247	602,596,708	153,268,282	212,502,449	197	197	0.000107096978108	0.27,0.287,0.259	0.419,0.348,0.386	-0.112
ENSMUSG00000024112	Cacna1h	chr17	-	25385560	25385983	25386969	25387178	25384978	25385079	25387478	25387569	30,16,57	19,17,35	20,101,49	0,18,14	334	548	0.000119685141803	0.721,0.607,0.728	1.0,0.902,0.852	-0.233
ENSMUSG00000029328	Hnrnpdl	chr5	-	100036103	100036195	100036480	100036651	100035425	100035739	100036861	100036976	1025,1183,1204	598,567,702	1206,1991,1928	510,704,547	296	217	0.000123616325743	0.557,0.605,0.557	0.634,0.675,0.721	-0.104
ENSMUSG00000030850	Ate1	chr7	-	130418447	130418568	130481682	130481715	130394557	130394736	130503721	130503850	7,10,11	259,227,241	27,20,16	140,203,181	158	246	0.000129963671527	0.04,0.064,0.066	0.231,0.133,0.121	-0.105
ENSMUSG00000074247	Dda1	chr8	+	71472036	71472117	71472194	71472246	71469198	71469325	71473774	71473836	96,109,107	246,304,230	36,79,82	259,364,290	206	177	0.000130270080767	0.251,0.236,0.286	0.107,0.157,0.195	0.105
ENSMUSG00000042105	Inpp5f	chr7	+	128690626	128690698	128691751	128691825	128688488	128689246	128692253	128692382	2,3,11	49,44,46	0,0,0	58,49,32	197	199	0.000130312834044	0.04,0.064,0.195	0.0,0.0,0.0	0.1
ENSMUSG00000034771	Tle2	chr10	+	81588808	81588959	81589419	81589496	81587873	81588021	81590352	81590473	20,14,14	5,0,7	11,27,5	0,0,0	276	202	0.000139449625382	0.745,1.0,0.594	1.0,1.0,1.0	-0.22
ENSMUSG00000029823	Luc7l2	chr6	+	38570509	38570604	38585040	38585139	38551464	38551908	38589175	38589286	493,372,537	588,556,489	313,498,357	835,812,981	220	224	0.000140117141096	0.461,0.405,0.528	0.276,0.384,0.27	0.155
ENSMUSG00000010554	Mettl16	chr11	+	74787554	74787695	74792202	74792318	74773521	74773649	74795751	74795817	2,12,3	38,21,27	0,0,0	1,29,35	266	241	0.00014386087315	0.046,0.341,0.091	0.0,0.0,0.0	0.159
ENSMUSG00000025026	Add3	chr19	+	53216800	53217015	53226590	53226729	53142755	53143089	53231179	53231331	82,109,95	189,190,225	41,85,79	152,379,284	340	264	0.00014386087315	0.252,0.308,0.247	0.173,0.148,0.178	0.103
ENSMUSG00000038369	Ncoa6	chr2	-	155399654	155399691	155402671	155402740	155395719	155395871	155405474	155408450	326,265,310	86,74,70	217,299,212	115,112,126	194	162	0.000152425424436	0.76,0.749,0.787	0.612,0.69,0.584	0.137
ENSMUSG00000107476	Zfp862-ps	chr6	+	48511814	48512512	48525023	48525122	48508271	48508383	48527444	48527549	56,42,48	15,22,22	42,98,58	2,14,1	823	224	0.000191543331746	0.504,0.342,0.373	0.851,0.656,0.94	-0.409
ENSMUSG00000033540	Idua	chr5	+	108681671	108681793	108681901	108682027	108681379	108681592	108682099	108682176	38,16,22	33,22,26	16,39,43	6,14,11	247	251	0.000204472648282	0.539,0.425,0.462	0.73,0.739,0.799	-0.281
ENSMUSG00000029823	Luc7l2	chr6	+	38565654	38565722	38568846	38568917	38551513	38551908	38570509	38570604	0,0,1	22,43,24	9,1,5	22,47,14	193	196	0.000214557866485	0.0,0.0,0.041	0.294,0.021,0.266	-0.18
ENSMUSG00000035086	Becn1	chr11	-	101296257	101296316	101299008	101299076	101295533	101295624	101301727	101301856	483,497,564	320,366,337	283,446,389	331,425,408	193	184	0.000218549308625	0.59,0.564,0.615	0.449,0.5,0.476	0.115
ENSMUSG00000038535	Zfp280d	chr9	+	72339615	72340339	72359521	72359580	72339011	72339048	72360285	72360341	40,27,34	3,10,0	6,34,16	0,0,0	849	184	0.000236185536527	0.743,0.369,1.0	1.0,1.0,1.0	-0.296
ENSMUSG00000037860	Aim2	chr1	+	173393962	173394033	173427758	173427898	173350878	173350973	173452827	173452948	9,1,4	35,13,18	0,0,1	9,42,10	196	265	0.00024831075949	0.258,0.094,0.231	0.0,0.0,0.119	0.155
ENSMUSG00000032388	Spg21	chr9	+	65481860	65481968	65484441	65484582	65480378	65480487	65486832	65488470	514,570,456	728,662,690	516,596,780	367,625,488	233	266	0.000277169790049	0.446,0.496,0.43	0.616,0.521,0.646	-0.137
ENSMUSG00000028760	Eif4g3	chr4	+	138084256	138084370	138087532	138087565	138082892	138082988	138096751	138096931	48,55,59	40,77,106	11,52,62	95,248,124	239	158	0.000277641411367	0.442,0.321,0.269	0.071,0.122,0.248	0.197
ENSMUSG00000026674	Ddr2	chr1	-	170035912	170036021	170088794	170088944	170006761	170006864	170110621	170110729	2,2,1	0,0,0	330,285,400	92,97,118	275	234	0.000291148500221	1.0,1.0,1.0	0.753,0.714,0.743	0.263
ENSMUSG00000042790	Rnf214	chr9	-	45866946	45867051	45867499	45867632	45866565	45866661	45869178	45869277	106,113,144	41,34,43	179,93,115	0,27,13	258	230	0.000298230371386	0.697,0.748,0.749	1.0,0.754,0.887	-0.149
ENSMUSG00000058594	Fbxo18	chr2	-	11759928	11760023	11762830	11763021	11758279	11758448	11763869	11764005	470,446,479	183,254,188	190,349,343	141,239,296	316	220	0.000301388536084	0.641,0.55,0.639	0.484,0.504,0.447	0.132
ENSMUSG00000020527	Myo19	chr11	+	84893324	84893394	84894549	84894652	84892075	84892208	84897120	84897211	36,46,38	29,29,34	67,74,55	9,28,16	195	228	0.000301388536084	0.592,0.65,0.566	0.897,0.756,0.801	-0.215
ENSMUSG00000028809	Srrm1	chr4	-	135327091	135327223	135329372	135329517	135324818	135325280	135331720	135331807	1223,1020,1223	568,436,824	1144,1414,1130	212,483,403	270	257	0.000359605344273	0.672,0.69,0.586	0.837,0.736,0.727	-0.117
ENSMUSG00000018583	G3bp1	chr11	+	55485625	55485738	55489018	55489192	55469684	55469801	55491963	55492054	2772,2354,2722	1647,2088,1376	2036,3019,1874	2105,2873,2413	238	299	0.000367971792972	0.679,0.586,0.713	0.549,0.569,0.494	0.122
ENSMUSG00000028608	0610037L13Rik	chr4	+	107890118	107890202	107891464	107891521	107889812	107889896	107891954	107892036	44,28,34	94,103,114	22,24,15	91,199,162	209	182	0.000368160408348	0.29,0.191,0.206	0.174,0.095,0.075	0.114
ENSMUSG00000042439	Zfp532	chr18	+	65644192	65644369	65651559	65651722	65638749	65638931	65656350	65656632	239,207,190	313,314,323	97,204,150	218,450,444	302	288	0.000368160408348	0.421,0.386,0.359	0.298,0.302,0.244	0.107
ENSMUSG00000030291	Med21	chr6	+	146648164	146648279	146649149	146649250	146642546	146642652	146650110	146650602	801,669,999	530,563,472	641,909,695	798,892,805	240	226	0.000372468531572	0.587,0.528,0.666	0.431,0.49,0.448	0.137
ENSMUSG00000039842	Mcph1	chr8	+	18631515	18632643	18641564	18641665	18629545	18629635	18668945	18668983	103,76,102	71,71,90	134,178,165	44,98,52	1253	226	0.000378267244261	0.207,0.162,0.17	0.355,0.247,0.364	-0.142
ENSMUSG00000039599	Fam149b	chr14	+	20358023	20358140	20363262	20363450	20352703	20352839	20374329	20374454	27,13,16	147,182,157	59,31,34	153,136,142	242	313	0.000417761413858	0.192,0.085,0.116	0.333,0.228,0.236	-0.135
ENSMUSG00000071176	Arhgef10	chr8	+	14940208	14940372	14942609	14942726	14936740	14936797	14945279	14945394	134,135,152	48,35,49	86,167,165	7,27,25	289	242	0.000457485141618	0.7,0.764,0.722	0.911,0.838,0.847	-0.137
ENSMUSG00000056268	Dennd1b	chr1	+	139041923	139042043	139053345	139053415	139023104	139023148	139054540	139054621	0,0,0	23,43,57	0,5,7	28,27,24	245	195	0.000497321381994	0.0,0.0,0.0	0.0,0.128,0.188	-0.105
ENSMUSG00000028797	Tmem234	chr4	+	129601406	129601533	129601869	129601961	129600982	129601243	129602194	129602261	193,227,202	206,166,186	258,368,270	130,179,161	252	217	0.000504315400943	0.447,0.541,0.483	0.631,0.639,0.591	-0.13
ENSMUSG00000017724	Etv4	chr11	-	101775317	101775444	101777092	101777146	101774080	101774227	101783966	101784014	158,139,186	191,143,219	162,198,165	77,153,110	179	252	0.000526159989374	0.538,0.578,0.545	0.748,0.646,0.679	-0.137
ENSMUSG00000030067	Foxp1	chr6	-	98939718	98939788	98941535	98941657	98935273	98935440	98944618	98944720	623,618,601	230,226,254	236,402,442	43,120,85	247	195	0.000527428186481	0.681,0.683,0.651	0.812,0.726,0.804	-0.109
ENSMUSG00000060126	Tpt1	chr14	+	75846693	75846799	75847243	75847360	75846202	75846393	75848098	75848415	177,261,180	56,55,75	53,117,114	33,61,85	231	242	0.00052944876195	0.768,0.833,0.715	0.627,0.668,0.584	0.146
ENSMUSG00000019558	Slc6a8	chrX	+	73679684	73679797	73679918	73680056	73679063	73679188	73680131	73680234	150,172,215	72,106,122	81,137,114	81,130,119	238	263	0.000529721323729	0.697,0.642,0.661	0.525,0.538,0.514	0.141
ENSMUSG00000019856	Fam184a	chr10	-	53694694	53694876	53698488	53699343	53689950	53690148	53750712	53750880	16,18,21	18,45,44	4,12,7	67,42,40	980	307	0.00054831884203	0.218,0.111,0.13	0.018,0.082,0.052	0.102
ENSMUSG00000037300	Ttc13	chr8	-	124694829	124694940	124699655	124699721	124690276	124690359	124709902	124709973	13,23,22	205,143,203	42,29,31	87,160,113	191	236	0.000632760878208	0.073,0.166,0.118	0.374,0.183,0.253	-0.151
ENSMUSG00000107476	Zfp862-ps	chr6	+	48515236	48515356	48525023	48525122	48514151	48514326	48527444	48527549	26,12,26	11,24,26	31,46,46	8,11,1	245	224	0.000632760878208	0.684,0.314,0.478	0.78,0.793,0.977	-0.358
ENSMUSG00000022897	Dyrk1a	chr16	+	94611418	94611504	94659496	94659693	94570009	94570534	94663741	94663861	48,39,66	220,153,195	8,37,20	106,204,230	211	322	0.000632760878208	0.25,0.28,0.341	0.103,0.217,0.117	0.145
ENSMUSG00000029833	Trim24	chr6	+	37960780	37960855	37964702	37964852	37958561	37958694	37965500	37965932	409,373,307	186,194,169	376,710,712	346,458,636	200	275	0.000647923493901	0.751,0.726,0.714	0.599,0.681,0.606	0.102
ENSMUSG00000038544	Inip	chr4	-	59773915	59774006	59775446	59775549	59769636	59772459	59782253	59782334	250,222,281	354,312,388	215,355,336	138,346,298	228	216	0.000708653141097	0.401,0.403,0.407	0.596,0.493,0.516	-0.131
ENSMUSG00000051736	Fam229b	chr10	-	39120225	39120396	39122176	39122335	39118867	39119034	39132246	39132378	7,11,8	0,0,0	0,28,22	20,0,7	284	296	0.000752736062878	1.0,1.0,1.0	0.0,1.0,0.766	0.411
ENSMUSG00000026958	Dpp7	chr2	-	25354892	25355028	25355813	25355953	25354740	25354822	25356028	25356297	51,62,37	75,67,68	73,45,62	18,28,42	265	261	0.00081490833422	0.401,0.477,0.349	0.8,0.613,0.592	-0.259
ENSMUSG00000024908	Ppp6r3	chr19	-	3526701	3526934	3544107	3544255	3518244	3518382	3575640	3575749	194,194,202	68,108,97	110,275,230	25,61,68	273	358	0.000838710931883	0.789,0.702,0.732	0.852,0.855,0.816	-0.1
ENSMUSG00000030089	Slc41a3	chr6	+	90633610	90633755	90635249	90635396	90626379	90626451	90636856	90637001	6,6,9	24,14,21	8,13,10	0,8,5	270	272	0.00085056020452	0.201,0.302,0.302	1.0,0.621,0.668	-0.495
ENSMUSG00000039737	Prkrip1	chr5	-	136189551	136189619	136194296	136194397	136178126	136181496	136197779	136197858	278,291,329	277,316,305	254,361,341	432,570,469	226	193	0.000917611874455	0.462,0.44,0.479	0.334,0.351,0.383	0.104
ENSMUSG00000015882	Lcorl	chr5	-	45776419	45776499	45795292	45795358	45775391	45775521	45857346	45857467	14,30,17	80,60,38	29,43,27	28,38,31	191	205	0.000952090779776	0.158,0.349,0.324	0.526,0.548,0.483	-0.242
ENSMUSG00000014602	Kif1a	chr1	-	93026831	93026855	93034545	93034572	93025620	93025735	93036845	93036951	8,11,8	0,4,0	2,10,4	14,7,4	152	149	0.000952090779776	1.0,0.729,1.0	0.123,0.583,0.495	0.509
ENSMUSG00000032827	Ppp1r9a	chr6	+	5100431	5100587	5110999	5111053	5077479	5077615	5113600	5113830	57,76,88	53,36,43	17,47,26	61,43,85	281	179	0.000955176178544	0.407,0.574,0.566	0.151,0.41,0.163	0.274
ENSMUSG00000038456	Dennd2a	chr6	-	39506700	39506822	39508241	39508369	39497136	39497174	39522655	39523759	314,336,301	173,214,179	273,491,367	294,378,408	253	247	0.000955176178544	0.639,0.605,0.621	0.475,0.559,0.468	0.121
ENSMUSG00000042523	Dnal1	chr12	+	84121282	84121321	84124474	84124584	84114365	84114399	84126961	84127017	0,0,0	41,66,41	28,0,0	74,53,44	164	235	0.000958077813467	0.0,0.0,0.0	0.352,0.0,0.0	-0.117
ENSMUSG00000040812	Agbl2	chr2	+	90811256	90811364	90813274	90813352	90810640	90810763	90815339	90816231	9,2,5	8,10,15	0,0,1	8,5,3	233	203	0.0010026552467	0.495,0.148,0.225	0.0,0.0,0.225	0.214
ENSMUSG00000031105	Slc25a14	chrX	+	48623961	48624197	48628135	48628183	48623577	48623828	48629251	48629345	0,1,0	12,1,15	0,7,6	4,8,5	361	173	0.00100721399508	0.0,0.324,0.0	0.0,0.295,0.365	-0.112
ENSMUSG00000020628	Trappc12	chr12	-	28697143	28697242	28703525	28703598	28692493	28692594	28711871	28711984	125,111,90	110,140,127	28,83,67	74,191,134	198	224	0.00101028480586	0.562,0.473,0.445	0.3,0.33,0.361	0.163
ENSMUSG00000029673	Auts2	chr5	-	131461281	131461353	131466031	131466127	131460126	131460156	131470413	131470458	175,135,163	86,123,150	32,71,26	50,105,97	221	197	0.00101362650466	0.645,0.495,0.492	0.363,0.376,0.193	0.233
ENSMUSG00000085396	Firre	chrX	-	50603438	50603525	50608477	50608604	50600743	50600898	50608686	50608814	45,58,41	29,48,60	12,13,34	1,7,1	252	212	0.00105569130878	0.566,0.504,0.365	0.91,0.61,0.966	-0.35
ENSMUSG00000036879	Phkb	chr8	+	86049689	86049819	86056447	86056555	86043709	86043844	86058544	86058685	333,324,386	215,237,252	194,217,198	168,318,326	255	233	0.00105569130878	0.586,0.555,0.583	0.513,0.384,0.357	0.157
ENSMUSG00000018415	Gid4	chr11	+	60424773	60424833	60432332	60432440	60417144	60417844	60436347	60436449	108,123,137	351,323,348	41,72,64	209,337,293	185	233	0.00111976778955	0.279,0.324,0.331	0.198,0.212,0.216	0.103
ENSMUSG00000075376	Rc3h2	chr2	-	37389856	37389890	37398243	37398356	37389584	37389774	37399586	37399705	94,101,118	0,1,0	41,78,110	12,0,3	238	159	0.00112997851319	1.0,0.985,1.0	0.695,1.0,0.961	0.11
ENSMUSG00000025938	Slco5a1	chr1	-	12921037	12921202	12938988	12939200	12894426	12894625	12943979	12944112	14,23,16	8,22,12	0,1,4	15,7,6	337	290	0.00115750039162	0.601,0.474,0.534	0.0,0.109,0.365	0.378
ENSMUSG00000032579	Hemk1	chr9	-	107331444	107331579	107336178	107336272	107330772	107330822	107336571	107336663	32,29,62	9,17,13	12,24,25	0,3,1	219	260	0.00117332924272	0.808,0.669,0.85	1.0,0.905,0.967	-0.182
ENSMUSG00000026305	Lrrfip1	chr1	+	91084945	91085005	91093559	91093637	91068562	91068649	91100576	91100612	1,11,2	16,11,16	0,1,0	20,13,13	185	203	0.001186475518	0.064,0.523,0.121	0.0,0.078,0.0	0.21
ENSMUSG00000022843	Clcn2	chr16	-	20709101	20709315	20709569	20709724	20708633	20708767	20709879	20709949	9,4,4	50,53,49	8,7,20	11,28,19	280	339	0.00126656003798	0.179,0.084,0.09	0.468,0.232,0.56	-0.302
ENSMUSG00000027244	Atg13	chr2	-	91685781	91685878	91686500	91686541	91685150	91685249	91688640	91688781	62,70,53	223,197,202	31,77,71	46,163,115	166	222	0.00130078336602	0.271,0.322,0.26	0.474,0.387,0.452	-0.153
ENSMUSG00000007989	Fzd3	chr14	-	65212074	65212223	65252943	65253463	65209691	65209925	65262331	65262463	171,129,150	132,184,186	32,66,79	117,116,144	645	274	0.00158751456387	0.355,0.229,0.255	0.104,0.195,0.189	0.117
ENSMUSG00000033819	Ppp1r16a	chr15	+	76693226	76693352	76693438	76693514	76692836	76693138	76693594	76693724	250,264,321	111,90,106	142,198,200	116,105,124	251	201	0.00159313400908	0.643,0.701,0.708	0.495,0.602,0.564	0.13
ENSMUSG00000027082	Tfpi	chr2	-	84453799	84453997	84458095	84458133	84452556	84452595	84473698	84473799	0,1,0	6,7,11	6,31,22	79,149,126	163	323	0.00162182141921	0.0,0.221,0.0	0.131,0.292,0.257	-0.153
ENSMUSG00000022967	Ifnar1	chr16	+	91489695	91489819	91492630	91492809	91485237	91485416	91495148	91495303	191,249,341	334,394,402	166,222,172	433,427,512	249	304	0.00162182141921	0.411,0.436,0.509	0.319,0.388,0.291	0.119
ENSMUSG00000020962	Gtf2a1	chr12	-	91575583	91575791	91586699	91586801	91572565	91572633	91589534	91590009	93,68,78	113,97,115	84,136,110	30,127,66	227	333	0.00165451126384	0.547,0.507,0.499	0.804,0.611,0.71	-0.191
ENSMUSG00000029221	Slc30a9	chr5	+	67347919	67348085	67349781	67349911	67346125	67346233	67352651	67352765	620,617,672	481,609,502	163,477,498	356,594,590	291	255	0.0016588714963	0.53,0.47,0.54	0.286,0.413,0.425	0.139
ENSMUSG00000032743	D430042O09Rik	chr7	+	125854559	125854638	125860527	125860705	125851936	125852145	125865244	125865410	59,74,87	77,101,82	14,44,27	60,91,74	204	303	0.0016617820118	0.532,0.521,0.612	0.257,0.418,0.351	0.213
ENSMUSG00000039985	Fam60a	chr6	-	148926012	148926163	148928508	148928635	148923003	148923030	148933001	148933148	9,14,7	12,18,14	17,16,18	0,6,9	252	276	0.001707421265	0.451,0.46,0.354	1.0,0.745,0.687	-0.389
ENSMUSG00000043456	Zfp536	chr7	-	37649685	37649797	37716572	37716642	37567813	37569991	37769595	37769962	2,4,2	3,13,17	0,0,1	30,7,24	195	237	0.001707421265	0.448,0.272,0.125	0.0,0.0,0.048	0.266
ENSMUSG00000001576	Ergic1	chr17	+	26608592	26608654	26614355	26614428	26561488	26561632	26624589	26624684	297,224,332	420,354,386	106,216,148	236,382,371	187	198	0.00173166006258	0.428,0.401,0.477	0.322,0.374,0.297	0.104
ENSMUSG00000028986	Klhl7	chr5	+	24134963	24135139	24138305	24138480	24127979	24128104	24141150	24141293	127,203,205	516,539,550	258,272,357	378,646,652	301	300	0.00184785085855	0.197,0.273,0.271	0.405,0.296,0.353	-0.104
ENSMUSG00000020516	Rps6kb1	chr11	-	86511824	86511887	86512805	86512913	86511588	86511666	86513299	86513390	268,262,244	79,79,86	135,182,253	131,105,120	233	188	0.00188045883704	0.732,0.728,0.696	0.454,0.583,0.63	0.163
ENSMUSG00000090386	Mir99ahg	chr16	+	77596898	77596959	77679976	77680023	77555921	77555967	77691234	77691399	4,10,9	0,0,0	21,13,45	0,8,5	186	172	0.0019347629382	1.0,1.0,1.0	1.0,0.6,0.893	0.169
ENSMUSG00000097039	Pvt1	chr15	+	62159996	62160128	62175466	62175548	62107147	62107465	62242173	62242301	6,4,0	10,18,17	1,0,1	15,37,85	257	207	0.00196431219575	0.326,0.152,0.0	0.051,0.0,0.009	0.139
ENSMUSG00000017723	Wfdc2	chr2	+	164563307	164563451	164564056	164564212	164562578	164562804	164565791	164565938	808,797,725	1243,1105,1275	20,54,31	126,130,76	269	281	0.0019939518248	0.404,0.43,0.373	0.142,0.303,0.299	0.154
ENSMUSG00000039678	Tbc1d13	chr2	+	30136672	30136713	30137120	30137182	30134796	30134870	30137281	30137513	41,40,50	127,137,129	36,49,42	219,250,256	166	187	0.0019939518248	0.267,0.248,0.304	0.156,0.181,0.156	0.109
ENSMUSG00000042323	Pbrm1	chr14	+	31110414	31110579	31113848	31114004	31107108	31107310	31117012	31117083	379,336,314	683,615,704	336,356,330	304,453,485	290	281	0.00200224956418	0.35,0.346,0.302	0.517,0.432,0.397	-0.116
ENSMUSG00000043456	Zfp536	chr7	-	37493685	37493838	37567813	37569991	37479176	37480849	37649685	37649797	3,11,15	15,23,30	30,7,28	21,11,12	2303	278	0.00207773689761	0.024,0.055,0.057	0.147,0.071,0.22	-0.101
ENSMUSG00000033788	Dysf	chr6	+	84157138	84157201	84179671	84179770	84152332	84152409	84185957	84186086	0,0,0	6,1,1	8,4,6	49,24,58	188	224	0.00211495481541	0.0,0.0,0.0	0.163,0.166,0.11	-0.146
ENSMUSG00000024220	Zfp523	chr17	+	28201260	28201440	28202434	28202598	28201007	28201133	28203085	28203250	469,486,614	453,433,528	120,289,221	259,320,414	305	289	0.00221917669937	0.495,0.515,0.524	0.305,0.461,0.336	0.144
ENSMUSG00000026116	Tmem131	chr1	-	36881333	36881374	36889263	36889325	36854843	36854967	36939164	36939527	16,16,14	0,2,0	23,10,8	11,4,0	187	166	0.00231543786628	1.0,0.877,1.0	0.65,0.689,1.0	0.179
ENSMUSG00000028538	St3gal3	chr4	-	118031839	118031882	118054649	118054697	118014704	118014797	118107548	118107693	50,32,66	113,141,142	31,47,27	136,260,199	173	168	0.00242974856817	0.301,0.181,0.311	0.181,0.149,0.116	0.116
ENSMUSG00000032253	Phip	chr9	-	82974673	82974733	82974926	82974956	82959700	82959851	82975087	82975146	16,14,12	27,33,27	2,7,3	6,49,48	155	185	0.00245159503031	0.414,0.336,0.347	0.285,0.146,0.069	0.199
ENSMUSG00000028059	Arhgef2	chr3	+	88632912	88633042	88633257	88633367	88632275	88632333	88633499	88633617	97,70,116	227,240,202	55,60,61	230,298,251	255	235	0.00254210441608	0.283,0.212,0.346	0.181,0.157,0.183	0.107
ENSMUSG00000030815	Phkg2	chr7	+	127577534	127578029	127579666	127579732	127573641	127573966	127579809	127579973	117,165,126	185,159,164	157,170,150	82,128,134	620	191	0.00254812160226	0.163,0.242,0.191	0.371,0.29,0.256	-0.107
ENSMUSG00000024013	Fgd2	chr17	+	29373383	29373414	29374846	29374978	29373217	29373297	29376827	29376974	28,25,18	337,315,345	0,0,0	6,6,5	156	257	0.00259925492221	0.12,0.116,0.079	0.0,0.0,0.0	0.105
ENSMUSG00000045205	Dpy19l4	chr4	-	11281003	11281124	11285053	11285173	11277928	11277985	11287474	11287633	165,163,131	117,138,92	100,185,199	19,101,70	245	246	0.00259925492221	0.586,0.543,0.588	0.841,0.648,0.741	-0.171
ENSMUSG00000043410	Hfm1	chr5	-	106918376	106918489	106922812	106922910	106917323	106917627	106924830	106924932	19,38,40	60,60,53	31,51,26	7,36,19	223	238	0.00265023145424	0.253,0.403,0.446	0.825,0.602,0.594	-0.306
ENSMUSG00000049044	Rapgef4	chr2	+	72141152	72141172	72174422	72174476	72137241	72137314	72174801	72174908	0,0,0	3,1,3	19,2,0	0,13,9	145	179	0.00265023145424	0.0,0.0,0.0	1.0,0.16,0.0	-0.387
ENSMUSG00000044348	Slc25a53	chrX	-	137027989	137028154	137032350	137032500	137016248	137016339	137037929	137038032	8,18,7	20,34,27	0,7,3	8,57,36	275	290	0.00272155762236	0.297,0.358,0.215	0.0,0.115,0.081	0.225
ENSMUSG00000032478	Nme6	chr9	+	109835317	109835414	109839607	109839710	109833195	109833295	109841475	109841515	307,339,375	316,320,263	291,442,378	436,510,551	222	228	0.00282166366958	0.499,0.521,0.594	0.407,0.471,0.413	0.108
ENSMUSG00000029669	Tspan12	chr6	-	21795577	21795721	21799878	21799986	21771394	21772936	21806238	21806313	224,238,222	350,296,307	45,78,87	36,71,63	233	269	0.00287125605874	0.425,0.481,0.455	0.591,0.559,0.615	-0.135
ENSMUSG00000022150	Dab2	chr15	+	6424634	6424697	6429295	6429949	6424196	6424250	6430953	6431107	44,28,38	168,115,141	72,104,84	184,172,185	188	779	0.00288947422289	0.52,0.502,0.528	0.619,0.715,0.653	-0.146
ENSMUSG00000017718	Afmid	chr11	+	117835502	117835581	117836407	117836512	117835144	117835242	117838492	117839908	9,14,29	20,29,41	7,6,5	38,43,20	204	230	0.00293518830043	0.337,0.352,0.444	0.172,0.136,0.22	0.202
ENSMUSG00000062980	Cped1	chr6	+	22016902	22017086	22051292	22051399	21986595	21987059	22059876	22059952	14,3,10	0,0,2	805,886,691	174,190,218	309	232	0.00301492667172	1.0,1.0,0.79	0.776,0.778,0.704	0.177
ENSMUSG00000063849	Ppcdc	chr9	-	57420162	57420291	57421125	57421221	57415085	57415254	57434902	57435085	58,91,92	28,16,38	9,33,28	28,39,20	221	254	0.00301492667172	0.704,0.867,0.736	0.27,0.493,0.617	0.309
ENSMUSG00000042439	Zfp532	chr18	+	65644192	65644369	65656350	65656632	65622983	65625334	65682894	65683007	81,91,76	245,157,235	46,42,26	178,221,180	302	407	0.00301492667172	0.308,0.439,0.304	0.258,0.204,0.163	0.142
ENSMUSG00000034902	Pip5k1c	chr10	+	81315878	81315956	81316691	81316960	81314991	81315118	81317325	81317403	16,2,13	0,0,0	2,4,12	0,0,10	203	394	0.00309976568644	1.0,1.0,1.0	1.0,1.0,0.7	0.1
ENSMUSG00000024188	Luc7l	chr17	+	26253973	26254044	26277545	26277634	26252998	26253091	26279332	26279362	140,94,101	231,224,234	47,112,56	250,295,231	196	214	0.00315704295479	0.398,0.314,0.32	0.17,0.293,0.209	0.12
ENSMUSG00000030505	Prmt3	chr7	+	49791972	49792038	49798305	49798427	49787232	49787374	49806526	49806626	161,163,175	228,290,217	81,182,130	269,356,327	191	247	0.00316587819086	0.477,0.421,0.51	0.28,0.398,0.34	0.13
ENSMUSG00000023235	Ccl25	chr8	+	4327756	4327850	4349771	4349894	4325235	4325288	4353882	4354000	32,19,20	20,12,10	70,46,70	6,16,13	219	248	0.00330210615087	0.644,0.642,0.694	0.93,0.765,0.859	-0.191
ENSMUSG00000030815	Phkg2	chr7	+	127577534	127577646	127579666	127579732	127573582	127573966	127579809	127579973	102,146,117	185,159,164	136,160,144	82,128,134	237	191	0.00332457174841	0.308,0.425,0.365	0.572,0.502,0.464	-0.147
ENSMUSG00000030741	Spns1	chr7	-	126370734	126370906	126371177	126371276	126370066	126370413	126371540	126371606	170,192,194	188,157,156	135,257,199	77,142,109	224	297	0.00333238503074	0.545,0.619,0.622	0.699,0.706,0.708	-0.109
ENSMUSG00000027620	Rbm39	chr2	-	156177335	156177385	156179176	156179240	156174096	156174168	156179886	156180147	507,456,534	55,86,69	212,358,358	104,80,71	189	175	0.0034128780573	0.895,0.831,0.878	0.654,0.806,0.824	0.107
ENSMUSG00000074785	Plxnc1	chr10	-	94866910	94866998	94870974	94871119	94864930	94865033	94882517	94882632	56,57,75	51,81,79	0,1,7	7,16,13	270	213	0.00342122718095	0.464,0.357,0.428	0.0,0.047,0.298	0.301
ENSMUSG00000030268	Bcat1	chr6	-	145039434	145039635	145047291	145047363	145034540	145034651	145075888	145076184	69,52,62	216,236,296	358,572,526	965,1397,1303	197	326	0.00354605337476	0.346,0.267,0.257	0.38,0.404,0.4	-0.105
ENSMUSG00000020053	Igf1	chr10	+	87864730	87864887	87913618	87913800	87861295	87861385	87930674	87930893	12,7,5	22,20,14	33,126,91	467,687,774	282	307	0.00357619699654	0.373,0.276,0.28	0.071,0.166,0.113	0.193
ENSMUSG00000002279	Lmf1	chr17	+	25631734	25631800	25645148	25645316	25612295	25612444	25654419	25654606	49,60,75	73,62,58	122,96,84	21,68,42	191	293	0.00363848777361	0.507,0.598,0.665	0.899,0.684,0.754	-0.189
ENSMUSG00000029823	Luc7l2	chr6	+	38559203	38559304	38568846	38568917	38551513	38551908	38570509	38570604	3,2,5	22,43,24	11,16,8	22,47,14	226	196	0.00367344430493	0.106,0.039,0.153	0.302,0.228,0.331	-0.188
ENSMUSG00000021357	Exoc2	chr13	-	30900784	30900903	30905652	30905755	30886188	30886314	30906502	30906584	131,124,159	249,193,273	154,205,254	203,226,243	228	244	0.00372669460426	0.36,0.407,0.384	0.448,0.493,0.528	-0.106
ENSMUSG00000032702	Kank1	chr19	+	25378410	25378530	25409085	25411764	25318304	25318432	25422143	25422341	150,127,129	349,328,418	8,5,7	45,85,55	245	2804	0.00372669460426	0.831,0.816,0.779	0.67,0.402,0.593	0.254
ENSMUSG00000028233	Tgs1	chr4	+	3589146	3589264	3591227	3591314	3585451	3586265	3593459	3593637	505,573,471	192,224,228	316,710,619	368,398,429	243	212	0.00390262643425	0.696,0.691,0.643	0.428,0.609,0.557	0.145
ENSMUSG00000038777	Sema6c	chr3	+	95167998	95168100	95168298	95168389	95167623	95167680	95168586	95168706	36,80,71	64,84,68	23,135,117	17,74,63	227	216	0.0039242788581	0.349,0.475,0.498	0.563,0.634,0.639	-0.171
ENSMUSG00000024251	Thada	chr17	-	84336792	84336882	84386510	84386602	84334025	84334157	84393359	84393482	29,27,27	92,95,116	2,26,10	84,108,137	217	215	0.00395316746677	0.238,0.22,0.187	0.023,0.193,0.067	0.121
ENSMUSG00000035310	Lin54	chr5	-	100454434	100454508	100459585	100459802	100453939	100454137	100475688	100475831	119,180,193	124,125,154	103,257,291	28,129,144	342	199	0.0044036527297	0.358,0.456,0.422	0.682,0.537,0.54	-0.174
ENSMUSG00000035392	Dennd1a	chr2	-	38126528	38126648	38136925	38136975	38048724	38048794	38159806	38159850	9,14,6	95,116,122	7,30,18	23,119,104	175	245	0.00442979743956	0.117,0.145,0.064	0.299,0.261,0.195	-0.143
ENSMUSG00000021281	Tnfaip2	chr12	+	111449765	111449889	111450682	111450805	111449230	111449329	111451042	111451198	107,82,104	52,41,75	17,51,19	0,10,6	249	248	0.00445649191943	0.672,0.666,0.58	1.0,0.836,0.759	-0.226
ENSMUSG00000089669	Tnfsf13	chr11	-	69684217	69684333	69684484	69684532	69683853	69683992	69684659	69684738	0,0,0	3,7,8	3,0,4	13,13,7	173	241	0.00459473678481	0.0,0.0,0.0	0.243,0.0,0.443	-0.229
ENSMUSG00000029735	Tpk1	chr6	-	43559942	43560012	43611313	43611385	43488874	43488970	43665759	43665817	22,17,10	9,2,0	11,16,7	1,0,0	197	195	0.00461581438758	0.708,0.894,1.0	0.916,1.0,1.0	-0.105
ENSMUSG00000034341	Wbp2	chr11	-	116081231	116081324	116082275	116082411	116080545	116080680	116083838	116083947	397,383,329	305,259,398	326,311,352	138,186,172	261	218	0.00467588732379	0.521,0.553,0.408	0.664,0.583,0.631	-0.132
ENSMUSG00000003355	Fkbp11	chr15	-	98726899	98726933	98727210	98727298	98726483	98726554	98727682	98727748	65,69,63	1,4,11	79,72,72	9,37,23	213	159	0.00467882054499	0.98,0.928,0.81	0.868,0.592,0.7	0.186
ENSMUSG00000040434	Gyltl1b	chr2	-	92367753	92367866	92369267	92369372	92367538	92367664	92369489	92369661	126,157,107	140,161,164	0,6,14	35,16,29	230	238	0.00493200318486	0.482,0.502,0.403	0.0,0.28,0.333	0.258
ENSMUSG00000021244	Ylpm1	chr12	+	85057221	85057302	85060262	85060314	85050288	85050372	85064970	85065101	327,323,296	163,159,145	260,336,348	223,240,234	206	177	0.00500270458067	0.633,0.636,0.637	0.5,0.546,0.561	0.1
ENSMUSG00000023977	Ubr2	chr17	-	46980319	46980418	46980488	46980587	46975926	46976090	46981353	46981442	105,122,91	187,187,164	5,55,85	115,185,177	224	224	0.00577207068003	0.36,0.395,0.357	0.042,0.229,0.324	0.172
ENSMUSG00000039046	Usp6nl	chr2	+	6391054	6391122	6400279	6400319	6336367	6336459	6408928	6409009	67,61,67	30,32,20	26,58,43	33,37,72	193	165	0.00577207068003	0.656,0.62,0.741	0.402,0.573,0.338	0.235
ENSMUSG00000037098	Rab11fip3	chr17	-	26024374	26024466	26036588	26036682	26015943	26016155	26067581	26069409	115,133,93	200,166,163	156,176,111	90,174,115	219	217	0.00590726094284	0.363,0.443,0.361	0.632,0.501,0.489	-0.152
ENSMUSG00000032497	Lrrfip2	chr9	+	111193046	111193118	111205754	111205847	111190167	111190284	111214140	111214273	202,206,167	125,152,150	64,152,107	66,183,207	197	218	0.00619234504725	0.641,0.6,0.552	0.518,0.479,0.364	0.144
ENSMUSG00000048960	Prex2	chr1	+	11208511	11208655	11231681	11231796	11204065	11204168	11265678	11265745	1,4,6	17,47,48	179,95,84	105,390,377	269	240	0.00624879515462	0.05,0.071,0.1	0.603,0.179,0.166	-0.242
ENSMUSG00000033233	Trim45	chr3	+	100927224	100927354	100928054	100928169	100924940	100925674	100929816	100929943	139,121,108	116,121,123	102,151,143	52,111,65	255	240	0.00624879515462	0.53,0.485,0.452	0.649,0.561,0.674	-0.139
ENSMUSG00000020182	Ddc	chr11	-	11822194	11822293	11824848	11824868	11819290	11819392	11829101	11829178	9,5,5	41,21,29	11,15,9	9,10,22	145	224	0.00624879515462	0.253,0.269,0.21	0.654,0.699,0.387	-0.336
ENSMUSG00000040506	Ambra1	chr2	+	91805023	91805110	91810029	91810209	91772710	91773747	91824459	91824540	302,245,249	291,382,366	44,196,169	352,399,373	212	305	0.00624879515462	0.599,0.48,0.495	0.152,0.414,0.395	0.204
ENSMUSG00000048249	Crebrf	chr17	+	26739542	26739668	26742041	26743131	26715709	26715774	26757804	26757999	4,3,10	36,46,56	0,2,0	2,24,37	251	1215	0.00624879515462	0.35,0.24,0.464	0.0,0.287,0.0	0.256
ENSMUSG00000021810	Ecd	chr14	-	20324372	20324581	20327223	20327291	20319858	20320951	20328602	20328789	122,144,91	324,374,370	184,231,186	291,421,417	193	334	0.00628775988564	0.395,0.4,0.299	0.523,0.487,0.436	-0.117
ENSMUSG00000079109	Pms2	chr5	+	143923476	143923632	143925220	143925501	143919508	143919608	143928098	143928266	7,6,7	0,11,7	1,5,0	20,14,4	281	406	0.00651250199128	1.0,0.441,0.591	0.067,0.34,0.0	0.542
ENSMUSG00000029864	Gstk1	chr6	+	42247483	42247584	42247733	42247769	42246810	42246939	42249378	42249495	106,111,70	131,116,112	98,107,93	70,66,81	226	161	0.00663905148453	0.366,0.405,0.308	0.499,0.536,0.45	-0.135
ENSMUSG00000037369	Kdm6a	chrX	+	18199157	18199266	18216937	18216996	18163383	18163447	18222756	18222877	86,86,98	48,68,46	16,45,40	30,52,45	234	184	0.00677218287144	0.585,0.499,0.626	0.295,0.405,0.411	0.2
ENSMUSG00000031245	Hmgn5	chrX	-	109010856	109010886	109011421	109011445	109010553	109010607	109013251	109013404	7,5,7	2,3,6	8,7,2	0,1,1	149	155	0.00694243929732	0.785,0.634,0.548	1.0,0.879,0.675	-0.196
ENSMUSG00000071793	2610005L07Rik	chr8	-	20399095	20399468	20401376	20401496	20385781	20388402	20405120	20405419	18,27,34	0,0,0	25,30,26	40,0,0	245	498	0.00709966694841	1.0,1.0,1.0	0.56,1.0,1.0	0.147
ENSMUSG00000046034	Otulin	chr15	-	27611511	27611637	27616323	27616467	27608591	27608861	27619528	27619623	311,263,282	276,314,264	186,330,216	327,388,468	269	251	0.00709966694841	0.513,0.439,0.499	0.347,0.442,0.301	0.12
ENSMUSG00000071454	Dtnb	chr12	+	3632809	3632964	3643916	3644022	3617605	3617691	3648222	3648389	224,224,232	403,433,391	68,130,130	72,148,165	280	231	0.00714156778896	0.314,0.299,0.329	0.438,0.42,0.394	-0.103
ENSMUSG00000002496	Tsc2	chr17	-	24608094	24608188	24608943	24609133	24607698	24607801	24610436	24610571	135,123,137	150,158,178	9,90,95	38,220,160	315	219	0.00739872402405	0.385,0.351,0.349	0.141,0.221,0.292	0.144
ENSMUSG00000050248	Evc2	chr5	+	37393079	37393196	37410233	37410461	37391992	37392197	37415726	37415947	115,126,147	139,159,156	195,218,141	168,151,99	242	353	0.00740222573168	0.547,0.536,0.579	0.629,0.678,0.675	-0.107
ENSMUSG00000037369	Kdm6a	chrX	+	18208735	18208785	18216937	18216996	18199157	18199266	18222756	18222877	57,83,68	50,68,52	0,33,38	60,53,52	175	184	0.00743080230091	0.545,0.562,0.579	0.0,0.396,0.435	0.285
ENSMUSG00000051736	Fam229b	chr10	-	39120257	39120396	39122176	39122332	39118818	39119034	39132246	39132378	0,1,2	16,17,23	0,21,12	16,30,61	281	264	0.00812684175514	0.0,0.052,0.076	0.0,0.397,0.156	-0.142
ENSMUSG00000053510	Nrd1	chr4	+	109056509	109056648	109058258	109058306	109056289	109056321	109058581	109058634	486,448,521	203,236,206	370,627,414	289,326,356	264	173	0.00812684175514	0.611,0.554,0.624	0.456,0.558,0.432	0.114
ENSMUSG00000042642	Flad1	chr3	-	89405854	89405953	89407408	89407556	89405580	89405770	89408421	89409166	98,151,149	100,107,122	30,61,45	113,85,56	273	224	0.00820366979838	0.446,0.537,0.501	0.179,0.371,0.397	0.179
ENSMUSG00000035266	Helq	chr5	-	100766687	100766801	100770397	100770496	100764940	100765075	100771733	100771891	85,98,86	111,108,77	154,103,95	43,78,60	224	239	0.0083793686992	0.45,0.492,0.544	0.793,0.585,0.628	-0.173
ENSMUSG00000022817	Itgb5	chr16	+	33919784	33920214	33940489	33940712	33910464	33910599	33944103	33944204	1809,1673,1870	540,515,601	890,998,905	87,187,263	555	348	0.00842922259493	0.677,0.671,0.661	0.865,0.77,0.683	-0.103
ENSMUSG00000025903	Lypla1	chr1	+	4808454	4808486	4828583	4828649	4807897	4807982	4832310	4832381	48,47,65	14,4,4	26,34,31	16,6,24	157	191	0.00859178239678	0.807,0.935,0.952	0.664,0.873,0.611	0.182
ENSMUSG00000037669	Ldah	chr12	+	8220599	8220755	8227219	8227363	8208106	8208192	8238442	8238615	84,61,63	187,155,186	86,122,163	137,204,253	281	269	0.00873988502407	0.301,0.274,0.245	0.375,0.364,0.381	-0.1
ENSMUSG00000054942	Fam73a	chr3	-	152297116	152297217	152317613	152317737	152290790	152290909	152320609	152320743	146,153,141	157,129,168	81,137,115	47,83,81	249	226	0.0091780043242	0.458,0.518,0.432	0.61,0.6,0.563	-0.122
ENSMUSG00000033972	Zfp944	chr17	-	22358822	22358988	22359439	22359524	22343639	22343693	22361167	22361400	84,73,65	76,58,71	48,62,54	116,101,72	210	291	0.0091780043242	0.605,0.636,0.559	0.364,0.46,0.51	0.155
ENSMUSG00000033029	1700088E04Rik	chr15	-	79136306	79136489	79139237	79139300	79135636	79135765	79140880	79140992	35,24,31	62,62,59	2,12,6	33,49,29	188	308	0.00920724770605	0.48,0.388,0.463	0.09,0.286,0.253	0.234
ENSMUSG00000042700	Sipa1l1	chr12	+	82311348	82311409	82340661	82342499	82265956	82266025	82357232	82357363	30,30,24	359,296,342	0,11,10	175,261,280	186	1963	0.00972227731367	0.469,0.517,0.425	0.0,0.308,0.274	0.276
ENSMUSG00000029089	5730480H06Rik	chr5	+	48375542	48375610	48377074	48377165	48374372	48374538	48379329	48379464	186,168,196	97,105,93	114,204,208	141,144,183	193	216	0.0097521714572	0.682,0.642,0.702	0.475,0.613,0.56	0.126
ENSMUSG00000030815	Phkg2	chr7	+	127577534	127577710	127579666	127579732	127573528	127573966	127579809	127579973	112,163,126	185,159,164	157,168,148	82,128,134	301	191	0.00985735190649	0.278,0.394,0.328	0.549,0.454,0.412	-0.138
ENSMUSG00000038024	Dennd4c	chr4	+	86813781	86813928	86819861	86819981	86813392	86813537	86821326	86821470	107,141,128	97,132,150	54,82,49	83,118,115	272	245	0.0100420586709	0.498,0.49,0.435	0.369,0.385,0.277	0.131
ENSMUSG00000047767	Atg16l2	chr7	-	101299005	101299108	101300111	101300211	101297159	101297233	101301900	101302071	19,16,26	13,27,17	8,2,6	23,14,16	225	228	0.0100525048254	0.597,0.375,0.608	0.261,0.126,0.275	0.306
ENSMUSG00000030590	Fam98c	chr7	-	29154615	29154693	29155151	29155357	29154418	29154535	29155674	29155809	7,3,10	37,59,59	28,9,8	24,44,23	331	203	0.0102307044404	0.104,0.03,0.094	0.417,0.111,0.176	-0.159
ENSMUSG00000020882	Cacnb1	chr11	-	98010626	98010646	98011342	98011497	98010295	98010376	98011865	98011942	3,6,15	0,0,1	0,8,1	2,3,0	280	145	0.0103155795727	1.0,1.0,0.886	0.0,0.58,1.0	0.435
ENSMUSG00000026743	Mllt10	chr2	+	18101457	18101512	18109781	18109891	18071124	18071204	18123718	18123812	35,37,35	59,60,82	27,49,51	20,58,40	180	235	0.0103155795727	0.436,0.446,0.358	0.638,0.524,0.625	-0.182
ENSMUSG00000034343	Ube2f	chr1	+	91254259	91254393	91265217	91265283	91250318	91250437	91275249	91275317	259,208,270	81,93,70	277,302,288	153,186,129	259	191	0.0105814202926	0.702,0.623,0.74	0.572,0.545,0.622	0.109
ENSMUSG00000040732	Erg	chr16	-	95369994	95370063	95377300	95377372	95369321	95369378	95379111	95379192	0,0,2	9,1,3	10,44,29	50,60,45	197	194	0.0105814202926	0.0,0.0,0.396	0.165,0.419,0.388	-0.192
ENSMUSG00000026447	Pik3c2b	chr1	+	133070317	133070418	133071173	133071328	133066211	133067229	133071601	133071722	46,39,39	40,28,33	8,26,41	16,55,57	226	280	0.0105814202926	0.588,0.633,0.594	0.383,0.369,0.471	0.197
ENSMUSG00000041328	Pcf11	chr7	-	92663461	92663656	92663966	92664155	92660958	92662076	92665739	92665865	123,77,107	206,201,184	12,96,98	227,238,273	314	320	0.0105814202926	0.378,0.281,0.372	0.051,0.291,0.268	0.14
ENSMUSG00000022827	Rabl3	chr16	+	37567319	37567391	37570387	37570426	37563615	37563766	37571029	37572385	148,137,161	55,55,51	120,144,215	6,43,40	197	164	0.010674092812	0.691,0.675,0.724	0.943,0.736,0.817	-0.135
ENSMUSG00000034252	Senp6	chr9	+	80089848	80089906	80093536	80093641	80087429	80087523	80098885	80098906	71,83,57	123,99,88	76,101,96	21,110,62	183	230	0.0108527746292	0.42,0.513,0.449	0.82,0.536,0.661	-0.212
ENSMUSG00000033102	Cdc14b	chr13	-	64219885	64219948	64225571	64225648	64216211	64216299	64243633	64243726	160,174,190	139,124,125	74,171,137	128,167,166	202	188	0.0109193216131	0.517,0.566,0.586	0.35,0.488,0.434	0.132
ENSMUSG00000052137	Rbm12b2	chr4	+	12089662	12089727	12092522	12092572	12089440	12089523	12093114	12096243	9,13,6	54,36,48	2,9,1	65,53,82	190	175	0.0112469577884	0.133,0.25,0.103	0.028,0.135,0.011	0.104
ENSMUSG00000058392	Rrp1b	chr17	+	32045928	32046011	32047673	32047731	32036099	32036604	32048552	32048638	79,69,58	54,56,51	38,90,54	57,100,98	208	183	0.0116291180301	0.563,0.52,0.5	0.37,0.442,0.327	0.148
ENSMUSG00000035234	Fam175a	chr5	-	100812008	100812202	100815161	100815228	100809755	100809875	100817961	100817998	56,53,76	162,130,133	54,93,112	25,142,126	192	319	0.011799015305	0.365,0.404,0.487	0.782,0.521,0.596	-0.214
ENSMUSG00000037669	Ldah	chr12	+	8268363	8268598	8275807	8275890	8238442	8238615	8283899	8285758	738,662,632	210,159,152	363,871,705	261,315,254	360	208	0.0119899650672	0.67,0.706,0.706	0.446,0.615,0.616	0.135
ENSMUSG00000033396	Spg11	chr2	-	122084894	122085040	122086862	122086969	122083399	122083561	122088132	122088336	55,63,69	94,96,117	36,81,76	38,78,68	232	271	0.0119899650672	0.406,0.434,0.408	0.525,0.548,0.566	-0.13
ENSMUSG00000030720	Cln3	chr7	-	126582763	126582842	126582999	126583096	126581645	126581742	126583302	126583523	3,1,2	35,56,38	44,2,8	15,37,39	222	204	0.0121444514265	0.073,0.016,0.046	0.729,0.047,0.159	-0.267
ENSMUSG00000019854	Reps1	chr10	+	18104153	18104275	18107667	18107748	18096181	18096336	18114398	18114486	808,818,933	843,681,785	633,605,685	248,424,458	247	206	0.0123779355698	0.444,0.5,0.498	0.68,0.543,0.555	-0.112
ENSMUSG00000027071	P2rx3	chr2	-	85024109	85024173	85024381	85024453	85023482	85023576	85024855	85024991	7,10,4	3,3,3	4,11,1	0,2,0	197	189	0.0124684342276	0.691,0.762,0.561	1.0,0.841,1.0	-0.276
ENSMUSG00000028073	Pear1	chr3	-	87760223	87760385	87762211	87762281	87759476	87759581	87768877	87768943	0,0,0	15,7,5	2,1,8	12,115,64	195	287	0.0126356887642	0.0,0.0,0.0	0.197,0.013,0.155	-0.122
ENSMUSG00000019817	Plagl1	chr10	+	13105854	13105893	13112518	13112550	13090831	13091020	13116695	13116781	3,1,2	2,5,9	0,0,0	3,4,2	164	157	0.0128062137453	0.589,0.161,0.175	0.0,0.0,0.0	0.308
ENSMUSG00000038831	Ralgps1	chr2	-	33145397	33145503	33146569	33146653	33143306	33143392	33155287	33155339	4,3,2	24,31,20	0,0,0	1,5,2	209	231	0.0129695219524	0.156,0.097,0.1	0.0,0.0,0.0	0.118
ENSMUSG00000026349	Ccnt2	chr1	+	127793357	127793418	127795254	127795317	127791604	127791733	127797840	127797886	169,181,190	199,208,191	132,205,236	70,169,178	186	188	0.0131775390078	0.462,0.468,0.501	0.656,0.551,0.573	-0.116
ENSMUSG00000003038	Hmgn2	chr4	-	133966956	133967001	133967794	133967909	133966765	133966795	133968472	133968650	1,6,2	12,26,21	9,5,30	0,23,17	240	170	0.0136254064331	0.056,0.14,0.063	1.0,0.133,0.556	-0.477
ENSMUSG00000028621	Cyb5rl	chr4	+	107073872	107073960	107080890	107081094	107070869	107071018	107084126	107088268	64,37,28	38,55,58	6,25,16	69,61,50	213	329	0.0136600669667	0.722,0.51,0.427	0.118,0.388,0.331	0.274
ENSMUSG00000042810	Krba1	chr6	+	48406296	48406431	48406833	48407007	48405233	48405389	48407672	48407822	118,137,150	188,205,199	146,114,105	136,128,79	260	299	0.0138928898566	0.419,0.435,0.464	0.552,0.506,0.605	-0.115
ENSMUSG00000025323	Sp4	chr12	-	118261726	118261955	118300698	118300808	118254409	118254609	118301226	118301440	43,26,22	100,125,50	9,13,12	82,80,70	235	354	0.0139248973344	0.393,0.239,0.399	0.142,0.197,0.205	0.162
ENSMUSG00000035093	Secisbp2l	chr2	-	125773175	125773500	125775552	125775731	125771408	125771544	125782598	125782870	47,41,60	106,95,108	0,33,30	103,104,93	304	450	0.0142099177652	0.396,0.39,0.451	0.0,0.32,0.323	0.198
ENSMUSG00000020189	Osbpl8	chr10	+	111224671	111224708	111233552	111233690	111204734	111204840	111255687	111255758	13,25,36	42,57,67	0,11,22	65,67,68	162	263	0.0144219228491	0.334,0.416,0.466	0.0,0.21,0.344	0.221
ENSMUSG00000042105	Inpp5f	chr7	+	128690626	128690698	128691751	128691825	128685085	128685284	128692253	128692382	63,35,61	51,44,48	26,34,13	58,48,35	197	199	0.0144504972803	0.555,0.446,0.562	0.312,0.417,0.273	0.187
ENSMUSG00000059049	Frem1	chr4	-	82913532	82913697	82913966	82914014	82913203	82913332	82914619	82914840	6,2,12	66,65,43	40,125,128	228,289,264	173	290	0.0145682269953	0.132,0.049,0.319	0.227,0.42,0.448	-0.198
ENSMUSG00000002997	Prkar2b	chr12	-	31993730	31993783	32038621	32038657	31987879	31987963	32060781	32061235	34,16,38	96,106,119	5,48,37	146,274,239	161	178	0.01507813271	0.281,0.143,0.261	0.036,0.162,0.146	0.114
ENSMUSG00000015202	Cnksr3	chr10	-	7152863	7152951	7160643	7160807	7142960	7143002	7211631	7212237	161,173,175	95,111,91	59,95,161	97,100,121	289	213	0.0151385532223	0.555,0.535,0.586	0.31,0.412,0.495	0.153
ENSMUSG00000067916	Zfp991	chr4	+	147140037	147140119	147165340	147165386	147134571	147134664	147175846	147175904	38,43,37	27,30,35	16,24,27	49,48,29	207	171	0.0154119616333	0.538,0.542,0.466	0.212,0.292,0.435	0.202
ENSMUSG00000001472	Tcf25	chr8	+	123397006	123397094	123399264	123399344	123395550	123395710	123400624	123400697	757,710,819	754,786,740	284,526,608	629,689,768	213	205	0.0154200522804	0.491,0.465,0.516	0.303,0.424,0.432	0.104
ENSMUSG00000048249	Crebrf	chr17	+	26736788	26736983	26742041	26743131	26715649	26715774	26757804	26757999	14,10,12	36,46,56	0,2,2	2,24,37	320	1215	0.0154200522804	0.596,0.452,0.449	0.0,0.24,0.17	0.362
ENSMUSG00000073643	Wdfy1	chr1	-	79719123	79719274	79726565	79726716	79717202	79717315	79729655	79729710	12,11,12	17,31,14	11,11,8	3,7,4	276	276	0.0157690057906	0.414,0.262,0.462	0.786,0.611,0.667	-0.309
ENSMUSG00000025702	March8	chr6	+	116392523	116392574	116403419	116403600	116376692	116376863	116405634	116405782	127,106,134	95,85,96	11,48,74	71,88,85	176	306	0.0157842315958	0.699,0.684,0.708	0.212,0.487,0.602	0.263
ENSMUSG00000004947	Dtx2	chr5	+	136010013	136010356	136012010	136012647	135996289	135996452	136021754	136021858	105,126,94	235,206,279	140,96,71	125,142,103	468	762	0.0162772502433	0.421,0.499,0.354	0.646,0.524,0.529	-0.142
ENSMUSG00000060288	Ppih	chr4	-	119312218	119312306	119317027	119317120	119310758	119310847	119318543	119318586	12,6,9	0,4,4	26,30,24	0,0,3	218	213	0.0164379193698	1.0,0.594,0.687	1.0,1.0,0.887	-0.202
ENSMUSG00000027001	Dusp19	chr2	+	80621193	80621240	80624207	80624360	80617044	80617606	80630791	80631661	71,47,40	85,100,77	19,64,43	70,182,139	172	278	0.0164784993663	0.574,0.432,0.456	0.305,0.362,0.333	0.154
ENSMUSG00000036555	Iqce	chr5	-	140675077	140675248	140677415	140677506	140674336	140674360	140678073	140678178	53,67,72	43,45,51	67,67,55	2,30,31	216	296	0.0167916071521	0.628,0.671,0.659	0.979,0.754,0.709	-0.161
ENSMUSG00000020882	Cacnb1	chr11	-	98010003	98010376	98010626	98010646	98009857	98009916	98011865	98011942	0,0,1	9,6,10	2,2,0	2,2,12	145	498	0.0173343275096	0.0,0.0,0.256	0.774,0.774,0.0	-0.431
ENSMUSG00000038623	Tm6sf1	chr7	+	81868640	81868744	81870696	81870779	81865246	81865344	81871368	81871490	4,11,3	1,1,3	6,36,26	5,71,46	229	208	0.0178321360425	0.784,0.909,0.476	0.522,0.315,0.339	0.331
ENSMUSG00000068663	Clec16a	chr16	+	10638786	10638915	10644760	10644881	10635245	10635296	10688479	10688631	9,7,8	27,15,14	8,18,23	1,23,8	254	246	0.0178473136982	0.244,0.311,0.356	0.886,0.431,0.736	-0.381
ENSMUSG00000015542	Nat9	chr11	-	115185006	115185116	115186748	115186837	115184482	115184626	115187118	115187390	28,38,29	98,64,81	57,55,36	49,38,68	214	235	0.0183311270466	0.239,0.395,0.282	0.561,0.614,0.368	-0.209
ENSMUSG00000038777	Sema6c	chr3	+	95167005	95167120	95167412	95167476	95164338	95164513	95167623	95167680	64,114,67	21,40,35	61,62,102	35,91,76	240	189	0.0183311270466	0.706,0.692,0.601	0.579,0.349,0.514	0.186
ENSMUSG00000067369	Trmt2b	chrX	-	134240976	134241071	134243014	134243161	134240354	134240569	134261576	134261647	94,110,106	21,44,43	121,78,100	20,11,21	272	220	0.0186189081444	0.784,0.669,0.666	0.83,0.852,0.794	-0.119
ENSMUSG00000028687	Mutyh	chr4	+	116817668	116817805	116817887	116818037	116817383	116817575	116818240	116818282	146,181,177	58,76,101	103,131,101	62,100,86	262	275	0.0189575026569	0.725,0.714,0.648	0.636,0.579,0.552	0.107
ENSMUSG00000042359	Osbpl6	chr2	+	76555889	76555982	76560185	76560260	76555013	76555117	76564783	76564949	54,30,65	32,20,31	62,77,54	15,13,22	218	200	0.019223085245	0.608,0.579,0.658	0.791,0.845,0.692	-0.161
ENSMUSG00000020099	Unc5b	chr10	-	60777184	60777217	60777389	60777554	60774965	60775160	60778167	60778335	179,174,211	85,74,86	64,70,77	0,20,19	290	158	0.0209778207276	0.534,0.562,0.572	1.0,0.656,0.688	-0.225
ENSMUSG00000019854	Reps1	chr10	+	18114398	18114486	18122434	18122530	18104153	18104275	18123024	18123173	57,81,92	407,425,364	122,97,65	178,267,312	213	221	0.021677886977	0.127,0.165,0.208	0.416,0.274,0.178	-0.123
ENSMUSG00000027634	Ndrg3	chr2	-	156958466	156958502	156970036	156970138	156950033	156950139	156991998	156992056	120,77,119	69,70,67	26,153,151	66,156,166	227	161	0.0221164585197	0.552,0.438,0.557	0.218,0.41,0.392	0.176
ENSMUSG00000021254	Gpatch2l	chr12	+	86256867	86256932	86260576	86260753	86244034	86244706	86261615	86261695	53,103,82	95,89,102	67,77,73	25,62,50	190	302	0.0223068780332	0.47,0.648,0.561	0.81,0.664,0.699	-0.165
ENSMUSG00000038838	Vars2	chr17	-	35661574	35661656	35661901	35662005	35660875	35660952	35662102	35662230	95,155,94	63,91,77	137,81,97	21,37,47	229	207	0.0223755759719	0.577,0.606,0.525	0.855,0.664,0.651	-0.154
ENSMUSG00000058444	Map2k5	chr9	-	63343386	63343456	63371736	63371785	63339080	63339121	63377122	63377902	79,126,106	62,79,57	22,100,66	54,80,106	174	195	0.022550610777	0.588,0.641,0.676	0.313,0.583,0.411	0.199
ENSMUSG00000002871	Tpra1	chr6	+	88910340	88910401	88910547	88910650	88910150	88910261	88910796	88910877	127,144,158	136,103,125	55,67,110	100,99,122	186	228	0.0226020799529	0.534,0.632,0.608	0.403,0.453,0.525	0.131
ENSMUSG00000028702	Rad54l	chr4	-	116118837	116118957	116122895	116122982	116112480	116112541	116123061	116123659	121,68,69	289,231,378	102,173,173	177,388,414	212	245	0.0226825474651	0.326,0.254,0.174	0.4,0.34,0.326	-0.104
ENSMUSG00000025728	Pigq	chr17	-	25931673	25931827	25932104	25932231	25931461	25931573	25934757	25934878	166,112,174	223,265,272	40,111,107	117,272,309	252	279	0.0232287991504	0.452,0.319,0.415	0.275,0.311,0.277	0.108
ENSMUSG00000016918	Sulf1	chr1	+	12848330	12848454	12850759	12850793	12848094	12848237	12858811	12861192	1700,1852,1657	128,163,126	225,468,457	93,47,53	249	159	0.0232287991504	0.895,0.879,0.894	0.607,0.864,0.846	0.117
ENSMUSG00000024251	Thada	chr17	-	84252333	84252428	84272705	84272824	84230790	84231164	84309886	84310055	78,104,84	57,81,63	8,83,68	65,117,73	244	220	0.0232490012265	0.552,0.537,0.546	0.1,0.39,0.456	0.23
ENSMUSG00000030590	Fam98c	chr7	-	29154418	29154535	29154615	29154693	29153321	29153489	29155151	29155357	52,35,48	42,37,39	94,72,43	37,45,16	203	242	0.0238586642419	0.596,0.53,0.595	0.752,0.656,0.762	-0.15
ENSMUSG00000026455	Klhl12	chr1	+	134467650	134467868	134472393	134472543	134463826	134463980	134475787	134475902	191,168,149	227,229,215	257,252,238	180,199,275	343	275	0.0247029852328	0.403,0.37,0.357	0.534,0.504,0.41	-0.106
ENSMUSG00000025453	Nnt	chr13	-	119386578	119386667	119389193	119389281	119381675	119381863	119394610	119394828	173,133,154	148,116,185	169,191,275	129,122,87	213	214	0.0249919540455	0.54,0.535,0.455	0.568,0.611,0.761	-0.137
ENSMUSG00000052917	Senp7	chr16	+	56123778	56123970	56138984	56139100	56111605	56111803	56151273	56151458	226,243,251	163,223,170	137,246,239	37,147,117	317	241	0.024998874222	0.513,0.453,0.529	0.738,0.56,0.608	-0.137
ENSMUSG00000028797	Tmem234	chr4	+	129601406	129601625	129601869	129601961	129600982	129601243	129602194	129602261	86,82,106	206,166,186	71,196,134	130,179,161	344	217	0.0254929954537	0.208,0.238,0.264	0.256,0.409,0.344	-0.1
ENSMUSG00000028573	Fggy	chr4	+	95769425	95769529	95800556	95800664	95738788	95738917	95812107	95812169	53,54,51	61,36,69	35,59,37	20,24,21	229	233	0.0254929954537	0.469,0.604,0.429	0.64,0.714,0.642	-0.165
ENSMUSG00000053332	Gas5	chr1	+	161036207	161036244	161036548	161036579	161035982	161036014	161036819	161036852	28,24,32	33,59,56	67,75,65	21,62,71	162	156	0.0256015742561	0.45,0.281,0.355	0.754,0.538,0.469	-0.225
ENSMUSG00000022914	Brwd1	chr16	-	96017580	96017724	96019418	96019460	96016107	96016260	96019678	96019754	28,15,15	150,137,121	31,34,22	109,125,98	167	269	0.0259115778776	0.231,0.15,0.166	0.314,0.305,0.266	-0.113
ENSMUSG00000028437	Ubap1	chr4	+	41366889	41366930	41378946	41379870	41348995	41349231	41387174	41387357	73,120,79	589,623,628	84,105,123	246,555,531	166	1049	0.0264706442252	0.439,0.549,0.443	0.683,0.545,0.594	-0.13
ENSMUSG00000032411	Tfdp2	chr9	+	96273838	96273942	96287600	96287722	96232681	96232748	96290579	96290627	97,68,67	207,251,178	19,61,93	229,323,255	229	247	0.0266321280919	0.336,0.226,0.289	0.082,0.169,0.282	0.106
ENSMUSG00000042359	Osbpl6	chr2	+	76545977	76546100	76548318	76548372	76540103	76540196	76549439	76549553	58,51,68	20,22,35	33,71,69	25,52,60	248	179	0.0267406957756	0.677,0.626,0.584	0.488,0.496,0.454	0.15
ENSMUSG00000050565	Tor1aip2	chr1	+	156041074	156041134	156051293	156051623	156035402	156036108	156059410	156059587	10,15,10	69,41,66	11,2,1	56,93,84	185	455	0.0267406957756	0.263,0.474,0.271	0.326,0.05,0.028	0.201
ENSMUSG00000019278	Dpep1	chr8	+	123194032	123194186	123198713	123198846	123186241	123186441	123199044	123199177	0,1,1	4,1,1	215,108,119	101,268,217	279	258	0.0267406957756	0.0,0.48,0.48	0.663,0.271,0.336	-0.103
ENSMUSG00000027309	4930402H24Rik	chr2	-	130717260	130717347	130719839	130719975	130713396	130713503	130727147	130727185	53,38,69	21,19,16	72,107,95	44,73,73	261	212	0.0268149345187	0.672,0.619,0.778	0.571,0.543,0.514	0.147
ENSMUSG00000048537	Phldb1	chr9	-	44700945	44701086	44701502	44701670	44699555	44699696	44703802	44703892	2,4,9	122,130,165	14,2,5	26,86,52	293	266	0.0268149345187	0.015,0.027,0.047	0.328,0.021,0.08	-0.113
ENSMUSG00000021493	Pdlim7	chr13	-	55506305	55506367	55507329	55507366	55505933	55506168	55507487	55507624	117,118,141	131,111,143	157,179,156	74,142,110	162	187	0.0269186522283	0.508,0.551,0.532	0.71,0.593,0.621	-0.111
ENSMUSG00000023235	Ccl25	chr8	+	4327756	4327893	4349771	4349894	4325232	4325288	4353882	4354000	16,15,17	20,12,10	50,37,31	6,16,13	262	248	0.0278505116904	0.431,0.542,0.617	0.887,0.686,0.693	-0.225
ENSMUSG00000021180	Rps6ka5	chr12	-	100615996	100616104	100619525	100619641	100597889	100597973	100654270	100654489	21,37,33	78,83,60	34,47,72	1,78,64	241	233	0.0282363108036	0.207,0.301,0.347	0.97,0.368,0.521	-0.335
ENSMUSG00000038383	Pigu	chr2	-	155314501	155314599	155335360	155335423	155301200	155301355	155336681	155336741	107,132,129	213,230,238	15,124,106	170,291,280	188	223	0.0283557740312	0.373,0.405,0.391	0.095,0.336,0.31	0.143
ENSMUSG00000023008	Fmnl3	chr15	-	99329279	99329432	99331986	99332070	99328057	99328166	99334853	99334930	61,55,55	125,80,124	177,157,186	139,216,236	209	278	0.0293822436948	0.394,0.478,0.371	0.629,0.492,0.512	-0.13
ENSMUSG00000052656	Rnf103	chr6	+	71496830	71496970	71505733	71505849	71494455	71494888	71508868	71510763	35,39,50	83,76,62	88,72,110	99,69,106	265	241	0.0295958264319	0.277,0.318,0.423	0.447,0.487,0.486	-0.134
ENSMUSG00000038777	Sema6c	chr3	+	95168586	95168706	95168808	95168897	95168298	95168389	95169163	95169381	76,102,75	108,147,144	17,96,84	122,204,182	245	214	0.0295958264319	0.381,0.377,0.313	0.109,0.291,0.287	0.128
ENSMUSG00000038774	Ascc3	chr10	+	50607919	50608070	50617711	50618271	50604750	50604882	50637907	50638028	42,52,38	41,48,57	68,60,76	51,32,43	276	685	0.0301393921921	0.718,0.729,0.623	0.768,0.823,0.814	-0.112
ENSMUSG00000040760	Appl1	chr14	-	26928439	26928476	26928558	26928733	26927728	26927875	26940243	26940296	249,219,203	86,72,71	183,297,191	111,129,97	300	162	0.0304679719869	0.61,0.622,0.607	0.471,0.554,0.515	0.1
ENSMUSG00000056531	Ccdc18	chr5	+	108155758	108155855	108158524	108158646	108148910	108149039	108161466	108161493	25,36,30	84,96,92	0,17,13	55,62,74	222	247	0.0306083419368	0.249,0.294,0.266	0.0,0.234,0.164	0.137
ENSMUSG00000048677	Tpcn2	chr7	-	145260871	145261000	145261560	145261679	145258514	145258614	145261932	145261992	0,0,3	27,42,37	5,3,1	6,34,27	244	254	0.0306229875904	0.0,0.0,0.078	0.465,0.084,0.037	-0.169
ENSMUSG00000024940	Ltbp3	chr19	+	5753632	5753755	5755545	5755674	5752018	5752141	5755931	5756099	26,29,31	56,34,37	7,16,13	1,5,11	248	254	0.030692886878	0.322,0.466,0.462	0.878,0.766,0.548	-0.314
ENSMUSG00000038383	Pigu	chr2	-	155331148	155331258	155336681	155336741	155314501	155314599	155345647	155345712	73,90,94	0,0,2	15,82,52	11,1,0	185	235	0.0310073257214	1.0,1.0,0.984	0.634,0.99,1.0	0.12
ENSMUSG00000074519	Zfp971	chr2	+	178031254	178031381	178031589	178031650	178023378	178023381	178032800	178034022	49,52,30	4,12,4	18,130,100	54,28,47	252	186	0.0312948390686	0.9,0.762,0.847	0.197,0.774,0.611	0.309
ENSMUSG00000053070	9230110C19Rik	chr9	-	8027100	8027267	8037459	8037535	8025961	8026134	8042408	8042490	97,104,121	123,133,84	31,111,98	272,230,131	201	292	0.0314868536617	0.534,0.532,0.677	0.142,0.412,0.521	0.223
ENSMUSG00000037262	Kin	chr2	+	10085729	10085824	10090112	10090156	10080623	10080744	10090240	10090363	106,158,118	114,128,114	152,195,223	77,156,113	220	169	0.0316541601378	0.417,0.487,0.443	0.603,0.49,0.603	-0.116
ENSMUSG00000032740	Ccdc88a	chr11	+	29500975	29501056	29503851	29504311	29499334	29499406	29507124	29507223	93,92,73	122,111,74	34,153,130	104,242,248	206	585	0.0317101195216	0.684,0.702,0.737	0.481,0.642,0.598	0.134
ENSMUSG00000054199	Gon4l	chr3	+	88889670	88889839	88890812	88890957	88887558	88887645	88892517	88892668	270,186,360	69,109,97	105,296,219	79,131,177	294	270	0.0321798596362	0.782,0.61,0.773	0.55,0.675,0.532	0.136
ENSMUSG00000057367	Birc2	chr9	-	7819020	7819062	7819306	7819561	7818235	7818943	7820973	7821219	269,257,289	46,51,45	226,270,236	6,41,25	380	167	0.0322632648808	0.72,0.689,0.738	0.943,0.743,0.806	-0.115
ENSMUSG00000003352	Cacnb3	chr15	+	98640685	98640750	98641176	98641257	98640338	98640454	98641399	98641458	475,384,497	292,280,329	58,80,43	18,37,20	190	206	0.032808560481	0.638,0.598,0.621	0.777,0.701,0.7	-0.107
ENSMUSG00000024799	Tm7sf2	chr19	-	6066498	6066544	6066967	6067022	6066310	6066414	6067122	6067319	82,73,104	52,70,64	8,49,29	80,42,46	180	171	0.0331211329925	0.6,0.498,0.607	0.087,0.526,0.375	0.239
ENSMUSG00000030177	Ccdc77	chr6	-	120338068	120338160	120339134	120339198	120334768	120334917	120341972	120342069	49,37,48	159,145,135	44,58,38	81,118,83	189	217	0.0337594598015	0.261,0.227,0.29	0.384,0.361,0.345	-0.104
ENSMUSG00000047712	Ust	chr10	-	8307407	8307487	8330067	8330223	8298055	8298209	8390887	8390931	32,28,41	36,39,76	0,25,24	13,65,74	281	205	0.0349774402336	0.393,0.344,0.282	0.0,0.219,0.191	0.203
ENSMUSG00000024561	Mbd1	chr18	+	74276801	74276939	74277516	74277578	74276406	74276715	74281878	74282685	245,209,215	84,79,90	87,236,197	125,122,115	263	187	0.0349774402336	0.675,0.653,0.629	0.331,0.579,0.549	0.166
ENSMUSG00000053332	Gas5	chr1	+	161036207	161036244	161037504	161038037	161035982	161036014	161038224	161038272	22,23,31	108,103,123	54,72,56	70,153,204	162	658	0.0349774402336	0.453,0.476,0.506	0.758,0.657,0.527	-0.169
ENSMUSG00000021902	Phf7	chr14	-	31240273	31240433	31240858	31240983	31239630	31239737	31241725	31241827	60,92,115	126,107,130	103,124,123	77,102,109	250	285	0.0355208329412	0.352,0.495,0.502	0.604,0.581,0.563	-0.133
ENSMUSG00000016018	Skiv2l2	chr13	-	112908894	112908997	112909815	112909914	112906984	112907116	112910909	112911034	822,760,919	244,280,316	353,941,1109	370,414,497	224	228	0.0367416917128	0.774,0.734,0.747	0.493,0.698,0.694	0.123
ENSMUSG00000037148	Arhgap10	chr8	-	77432739	77432811	77450692	77450754	77426329	77426431	77450827	77450923	178,192,170	125,120,103	120,146,81	166,102,127	187	197	0.0371515746931	0.6,0.628,0.635	0.432,0.601,0.402	0.143
ENSMUSG00000029461	Fam168a	chr7	+	100786803	100786891	100812919	100813000	100706698	100706893	100824131	100824474	221,217,283	120,112,116	108,180,178	129,113,122	213	206	0.0372225251726	0.64,0.652,0.702	0.447,0.606,0.585	0.119
ENSMUSG00000026335	Pam	chr1	-	97822935	97822989	97825836	97826040	97821093	97821988	97831454	97831508	177,110,125	147,127,136	72,168,159	49,87,126	329	179	0.0375066581704	0.396,0.32,0.333	0.444,0.512,0.407	-0.105
ENSMUSG00000030166	Rad52	chr6	+	119914169	119914237	119915233	119915352	119913898	119913992	119915966	119916042	55,53,62	53,85,94	0,52,60	66,97,127	193	244	0.0379075147757	0.567,0.441,0.455	0.0,0.404,0.374	0.228
ENSMUSG00000031652	N4bp1	chr8	-	86853158	86853289	86860425	86862110	86848446	86848554	86884821	86885258	136,114,135	2,12,4	76,130,84	14,10,17	1810	256	0.0381789562278	0.906,0.573,0.827	0.434,0.648,0.411	0.271
ENSMUSG00000034343	Ube2f	chr1	+	91254259	91254393	91262266	91262296	91250318	91250437	91265217	91265283	260,210,276	34,72,41	288,303,297	76,128,108	259	155	0.0382123706789	0.821,0.636,0.801	0.694,0.586,0.622	0.119
ENSMUSG00000000627	Sema4f	chr6	-	82930897	82930991	82935586	82935685	82919562	82919682	82935894	82935954	1,1,2	8,7,6	6,6,1	3,10,0	224	219	0.039192303587	0.109,0.123,0.246	0.662,0.37,1.0	-0.518
ENSMUSG00000036561	Ppp6r2	chr15	+	89259065	89259203	89262352	89262418	89256662	89256849	89265128	89265241	77,82,75	39,21,32	56,71,88	0,14,26	263	191	0.0395086880144	0.589,0.739,0.63	1.0,0.786,0.711	-0.18
ENSMUSG00000036893	Ehmt1	chr2	-	24847943	24848089	24852664	24852802	24840635	24840779	24856605	24856726	283,311,343	264,314,273	460,400,348	175,332,206	263	271	0.0398839866736	0.525,0.505,0.564	0.73,0.554,0.635	-0.108
ENSMUSG00000025728	Pigq	chr17	-	25931673	25931827	25932104	25932231	25930957	25931038	25934757	25934878	166,111,174	26,34,66	40,110,105	60,63,37	252	279	0.0398839866736	0.876,0.783,0.745	0.425,0.659,0.759	0.187
ENSMUSG00000031389	Arhgap4	chrX	-	73904247	73904469	73905650	73905863	73900634	73900736	73906428	73906591	9,4,16	24,18,14	0,2,2	6,17,6	338	347	0.0405279639917	0.278,0.186,0.54	0.0,0.108,0.255	0.214
ENSMUSG00000034194	R3hcc1	chr14	-	69698583	69698679	69699959	69700030	69697306	69697602	69703953	69704126	262,206,284	571,523,696	272,355,339	212,657,581	196	221	0.041252151049	0.341,0.308,0.315	0.591,0.379,0.397	-0.134
ENSMUSG00000030706	Mrpl48	chr7	-	100571251	100571289	100574461	100574514	100565193	100565279	100607557	100607994	1,4,2	24,22,13	0,0,0	23,12,29	178	163	0.041252151049	0.037,0.143,0.123	0.0,0.0,0.0	0.101
ENSMUSG00000074829	2010315B03Rik	chr9	-	124304655	124304718	124311675	124311750	124295357	124295484	124312559	124312671	10,8,9	1,1,1	6,10,8	4,4,3	200	188	0.0416936376848	0.904,0.883,0.894	0.585,0.701,0.715	0.227
ENSMUSG00000020538	Srebf1	chr11	-	60206394	60206573	60206837	60207257	60206172	60206310	60220452	60220604	307,282,230	710,599,593	40,193,197	110,186,195	545	304	0.0419182291968	0.194,0.208,0.178	0.169,0.367,0.36	-0.105
ENSMUSG00000045983	Eif4g1	chr16	+	20687149	20687275	20687380	20687462	20686759	20686932	20688538	20688637	2953,2946,2922	1884,2291,1782	2002,3674,3013	3097,2920,2586	251	207	0.043159154202	0.564,0.515,0.575	0.348,0.509,0.49	0.102
ENSMUSG00000041540	Sox5	chr6	-	143873972	143874150	143907386	143907533	143861383	143861529	143941350	143941436	39,32,40	63,72,93	17,84,73	134,220,245	272	303	0.0431618997653	0.408,0.331,0.324	0.124,0.298,0.249	0.131
ENSMUSG00000019088	Dnase1l1	chrX	-	74276478	74276556	74276645	74276734	74274367	74274468	74277038	74277342	9,7,5	37,26,13	22,10,15	19,28,10	214	203	0.0437370773362	0.187,0.203,0.267	0.523,0.253,0.587	-0.235
ENSMUSG00000060073	Psma3	chr12	+	70988423	70988489	70990484	70990531	70986862	70986935	70993012	70993080	9,7,11	11,8,9	0,11,11	25,31,17	191	172	0.044027584232	0.424,0.441,0.524	0.0,0.242,0.368	0.26
ENSMUSG00000000037	Scml2	chrX	+	161227372	161227456	161228676	161228760	161224460	161224544	161230090	161230174	0,1,2	8,11,15	6,2,3	0,16,18	209	209	0.0449720429852	0.0,0.083,0.118	1.0,0.111,0.143	-0.351
ENSMUSG00000049411	Tmem241	chr18	-	12113394	12113472	12118403	12118450	12104098	12104180	12121380	12121537	5,7,7	8,4,8	14,45,42	0,20,11	172	203	0.0450164776991	0.425,0.674,0.508	1.0,0.726,0.818	-0.312
ENSMUSG00000040860	Crocc	chr4	-	141046943	141047129	141051040	141051195	141046771	141046855	141052949	141053091	52,69,55	121,96,148	58,69,66	16,102,67	280	311	0.0450289025721	0.323,0.444,0.292	0.801,0.429,0.522	-0.231
ENSMUSG00000038206	Fbxo8	chr8	+	56569283	56569410	56588006	56588125	56564557	56564894	56590057	56590254	125,149,122	153,179,163	50,156,118	160,258,193	252	244	0.045065896478	0.442,0.446,0.42	0.232,0.369,0.372	0.112
ENSMUSG00000001120	Pcbp3	chr10	-	76825859	76825992	76892556	76892656	76800759	76800914	76961747	76961788	24,17,21	78,85,73	0,22,35	110,139,153	225	258	0.0450692587426	0.261,0.187,0.248	0.0,0.154,0.208	0.111
ENSMUSG00000041408	Wapl	chr14	+	34722263	34722359	34724705	34724858	34694986	34695105	34725127	34725264	493,470,528	337,269,332	170,503,418	291,396,357	221	278	0.0457927411248	0.648,0.687,0.667	0.424,0.615,0.596	0.122
ENSMUSG00000046169	Adamts6	chr13	+	104314237	104314383	104347347	104347391	104313635	104313719	104352757	104352863	73,54,58	7,12,1	34,16,19	10,9,4	271	169	0.0465915827996	0.867,0.737,0.973	0.68,0.526,0.748	0.208
ENSMUSG00000022064	Pibf1	chr14	+	99196348	99196451	99210939	99211070	99187717	99187808	99221558	99221643	119,122,141	103,127,88	128,206,200	49,111,127	228	256	0.0466678858711	0.565,0.519,0.643	0.746,0.676,0.639	-0.111
ENSMUSG00000025323	Sp4	chr12	-	118298637	118300192	118300698	118300808	118261726	118261955	118301226	118301440	48,26,22	53,69,71	9,13,12	36,61,53	235	1680	0.047127330937	0.866,0.729,0.689	0.641,0.604,0.618	0.14
ENSMUSG00000020700	Map3k3	chr11	+	106117489	106117603	106123785	106123906	106114183	106114283	106142424	106142558	111,140,145	319,338,323	295,206,286	259,459,439	239	246	0.0472144025066	0.264,0.299,0.316	0.54,0.316,0.401	-0.126
ENSMUSG00000019856	Fam184a	chr10	-	53635231	53635434	53638176	53638281	53634301	53634395	53640944	53641062	9,9,17	12,26,22	7,8,5	0,0,14	230	328	0.0472499062449	0.517,0.33,0.524	1.0,1.0,0.337	-0.322
ENSMUSG00000017754	Pltp	chr2	-	164846739	164846916	164851512	164851604	164846593	164846653	164852472	164852536	612,592,569	819,785,1017	40,14,13	0,23,10	217	302	0.0483873717931	0.51,0.512,0.438	1.0,0.459,0.644	-0.214
ENSMUSG00000029823	Luc7l2	chr6	+	38565654	38565722	38568846	38568917	38559203	38559304	38570509	38570604	6,12,7	33,33,16	20,18,20	22,39,12	193	196	0.0486690428812	0.156,0.27,0.308	0.48,0.319,0.629	-0.231
ENSMUSG00000030691	Fchsd2	chr7	+	101139150	101139196	101177143	101177220	101110738	101110836	101186387	101186532	65,61,56	77,109,96	15,59,33	86,119,85	171	202	0.04878988197	0.499,0.398,0.408	0.171,0.369,0.314	0.15
ENSMUSG00000053332	Gas5	chr1	+	161036819	161036852	161037287	161037315	161036207	161036244	161037504	161037547	3,1,0	25,38,29	13,1,2	19,27,37	158	153	0.04878988197	0.104,0.025,0.0	0.399,0.035,0.05	-0.118
ENSMUSG00000018995	Nars2	chr7	+	96973481	96973562	97002797	97002892	96959670	96959811	97023617	97023750	85,60,62	109,144,88	33,95,86	193,239,181	206	220	0.04878988197	0.454,0.308,0.429	0.154,0.298,0.337	0.134
ENSMUSG00000030534	Vps33b	chr7	+	80288399	80288473	80289981	80290083	80287777	80287910	80290267	80290343	81,113,98	47,53,48	137,129,135	17,61,41	199	227	0.0489872852292	0.663,0.709,0.7	0.902,0.707,0.79	-0.109
ENSMUSG00000059475	Zfp426	chr9	-	20474906	20475033	20486329	20486437	20473027	20473108	20492385	20492451	30,51,36	92,87,64	0,37,29	65,95,96	233	252	0.0490601720567	0.261,0.388,0.378	0.0,0.296,0.246	0.162
ENSMUSG00000035505	Cox18	chr5	-	90218911	90219036	90219359	90219523	90217516	90217624	90222230	90222331	121,91,91	58,65,84	45,140,111	159,150,105	289	250	0.0497747721697	0.643,0.548,0.484	0.197,0.447,0.478	0.184
