# Supplementary material for: An Alternative Splicing Program for Mouse Craniofacial Development
Source: Front Physiol. 2020 Sep 4;11:1099. doi: 10.3389/fphys.2020.01099 (PMC7498679; doi:10.3389/fphys.2020.01099)
Supplement: Supplementary file 12 [file Data_Sheet_1.zip › Filtered rMATS results/MXE/E11.5_Ect_MXP_vs_FNP_MXE_filtered_output.txt]

GeneID	geneSymbol	chr	strand	1stExonStart_0base	1stExonEnd	2stExonStart_0base	2stExonEnd	upstreamES	upstreamEE	downstreamES	downstreamEE	IC_SAMPLE_1	SC_SAMPLE_1	IC_SAMPLE_2	SC_SAMPLE_2	IncFormLen	SkipFormLen	FDR	IncLevel1	IncLevel2	DeltaPSI
ENSMUSG00000062432	Cyp26c1	chr19	+	37686436	37686661	37687118	37687394	37685580	37685883	37688829	37688985	417,321,350	498,462,518	20,10,5	109,83,65	350	401	0.0	0.49,0.443,0.436	0.174,0.121,0.081	0.331
ENSMUSG00000062432	Cyp26c1	chr19	+	37687118	37687394	37688829	37688985	37686436	37686661	37690709	37691027	296,315,322	549,473,443	22,19,12	105,57,40	401	281	0.000809794687305	0.274,0.318,0.337	0.128,0.189,0.174	0.146
ENSMUSG00000030849	Fgfr2	chr7	-	130200982	130201173	130218997	130219121	130196171	130196374	130241199	130241277	8,4,3	25,16,21	0,0,1	29,20,32	249	316	0.00118364914942	0.289,0.241,0.153	0.0,0.0,0.038	0.215
ENSMUSG00000026014	Raph1	chr1	-	60510416	60510491	60518979	60519060	60503517	60503595	60525591	60526100	11,13,12	19,6,7	2,4,3	15,18,14	206	200	0.0430361223084	0.36,0.678,0.625	0.115,0.177,0.172	0.4
ENSMUSG00000035121	Neil2	chr14	-	63188440	63188781	63191704	63191858	63186037	63186234	63193423	63193541	2,3,1	17,29,11	10,10,7	21,8,14	279	466	0.046246525466	0.164,0.147,0.132	0.443,0.676,0.455	-0.377
