# Supplementary material for: An Alternative Splicing Program for Mouse Craniofacial Development
Source: Front Physiol. 2020 Sep 4;11:1099. doi: 10.3389/fphys.2020.01099 (PMC7498679; doi:10.3389/fphys.2020.01099)
Supplement: Supplementary file 12 [file Data_Sheet_1.zip › Filtered rMATS results/MXE/E10.5_Ect_MXP_vs_MNP_MXE_filtered_output.txt]

GeneID	geneSymbol	chr	strand	1stExonStart_0base	1stExonEnd	2stExonStart_0base	2stExonEnd	upstreamES	upstreamEE	downstreamES	downstreamEE	IC_SAMPLE_1	SC_SAMPLE_1	IC_SAMPLE_2	SC_SAMPLE_2	IncFormLen	SkipFormLen	FDR	IncLevel1	IncLevel2	DeltaPSI
ENSMUSG00000027881	Prpf38b	chr3	-	108905917	108905988	108906071	108906125	108905110	108905334	108907786	108907847	5,4,8	10,20,15	0,0,1	13,18,19	179	196	0.000307098167302	0.354,0.18,0.369	0.0,0.0,0.054	0.283
ENSMUSG00000066278	Vps37b	chr5	-	124007608	124007691	124010687	124010859	124004640	124006738	124032101	124032270	201,161,204	105,123,113	105,121,132	105,148,162	297	208	0.00212198153503	0.573,0.478,0.558	0.412,0.364,0.363	0.157
ENSMUSG00000030313	Dennd5b	chr6	-	149068049	149068716	149080805	149080915	149054899	149055087	149101182	149101680	0,0,1	61,58,68	5,1,6	53,61,49	235	792	0.00568991311726	0.0,0.0,0.047	0.241,0.052,0.292	-0.179
ENSMUSG00000039671	Zmynd8	chr2	-	165851999	165852148	165875704	165875775	165842763	165842877	165898915	165899016	31,34,30	0,0,2	13,32,33	6,5,5	196	274	0.00568991311726	1.0,1.0,0.954	0.752,0.899,0.902	0.134
ENSMUSG00000039046	Usp6nl	chr2	+	6391054	6391122	6400279	6400319	6336367	6336459	6408928	6409009	67,61,67	30,32,20	35,40,58	33,48,58	193	165	0.00568991311726	0.656,0.62,0.741	0.476,0.416,0.461	0.221
ENSMUSG00000035392	Dennd1a	chr2	-	38126528	38126648	38136925	38136975	38048724	38048794	38159806	38159850	9,14,6	95,116,122	22,34,24	95,128,112	175	245	0.00568991311726	0.117,0.145,0.064	0.245,0.271,0.231	-0.14
ENSMUSG00000032355	Mlip	chr9	-	77190671	77190737	77216976	77217048	77181351	77181396	77239391	77239784	7,14,12	4,5,4	3,3,6	9,5,17	197	191	0.00820869149047	0.629,0.731,0.744	0.244,0.368,0.255	0.412
ENSMUSG00000020189	Osbpl8	chr10	+	111224671	111224708	111233552	111233690	111204734	111204840	111255687	111255758	13,25,36	42,57,67	8,17,12	57,110,74	162	263	0.0082123415291	0.334,0.416,0.466	0.186,0.201,0.208	0.207
ENSMUSG00000097216	4932441J04Rik	chr5	-	57661910	57662004	57709694	57709754	57601307	57601470	57717845	57717920	4,7,4	3,2,5	0,1,2	11,6,5	185	219	0.0085163933928	0.612,0.806,0.486	0.0,0.165,0.321	0.473
ENSMUSG00000041670	Rims1	chr1	-	22630411	22630480	22726929	22727010	22596370	22596584	22805560	22805724	3,20,11	6,7,4	2,7,4	0,0,1	206	194	0.0085163933928	0.32,0.729,0.721	1.0,1.0,0.79	-0.34
ENSMUSG00000010554	Mettl16	chr11	+	74787554	74787695	74792202	74792318	74773521	74773649	74795751	74795817	2,12,3	38,21,27	0,0,1	12,30,18	266	241	0.00872759151073	0.046,0.341,0.091	0.0,0.0,0.048	0.143
ENSMUSG00000029012	Orc5	chr5	-	22537521	22537596	22546397	22546504	22529154	22529285	22547923	22548016	10,6,22	0,0,0	18,12,21	1,5,3	232	200	0.0103288745032	1.0,1.0,1.0	0.939,0.674,0.858	0.176
ENSMUSG00000060288	Ppih	chr4	-	119312218	119312306	119317027	119317120	119310758	119310847	119318543	119318586	12,6,9	0,4,4	26,12,16	0,0,0	218	213	0.0120070345539	1.0,0.594,0.687	1.0,1.0,1.0	-0.24
ENSMUSG00000000037	Scml2	chrX	+	161221665	161221749	161223156	161223240	161215179	161215263	161224460	161224544	28,20,18	0,6,6	13,30,20	1,0,0	209	209	0.0132260870401	1.0,0.769,0.75	0.929,1.0,1.0	-0.137
ENSMUSG00000042870	Tom1	chr8	+	75050189	75050268	75051922	75052057	75047992	75048077	75052149	75052296	2,0,1	8,3,4	3,12,4	4,4,1	204	260	0.0132260870401	0.242,0.0,0.242	0.489,0.793,0.836	-0.545
ENSMUSG00000034621	Gpatch8	chr11	-	102531312	102531330	102537111	102537146	102528093	102528166	102538281	102538356	2,3,0	30,23,16	11,9,2	19,8,13	160	143	0.0151614913182	0.056,0.104,0.0	0.341,0.501,0.121	-0.268
ENSMUSG00000031712	Il15	chr8	-	82402289	82402404	82402738	82402873	82379488	82379615	82402968	82403209	3,2,0	24,11,4	10,7,6	7,6,14	260	240	0.0152301528479	0.103,0.144,0.0	0.569,0.519,0.283	-0.375
ENSMUSG00000040473	Cfap69	chr5	-	5619166	5619215	5621919	5622043	5618947	5619069	5625749	5625927	8,5,15	5,1,2	13,13,4	1,0,0	249	174	0.0163220468749	0.528,0.777,0.84	0.901,1.0,1.0	-0.252
ENSMUSG00000035476	Tab3	chrX	+	85616373	85616534	85621553	85621647	85613970	85615429	85624341	85624425	104,113,125	179,244,262	91,191,186	118,231,224	286	219	0.0166131010483	0.308,0.262,0.268	0.371,0.388,0.389	-0.103
ENSMUSG00000031538	Plat	chr8	+	22771693	22771831	22772205	22772316	22768445	22768488	22772635	22772810	154,154,217	68,74,91	182,208,199	56,46,47	263	236	0.0174297306916	0.67,0.651,0.682	0.745,0.802,0.792	-0.112
ENSMUSG00000092544	Gm20422	chr8	-	69766641	69766777	69767632	69767693	69744460	69744587	69769120	69769247	63,61,46	37,20,15	43,83,52	8,7,12	186	261	0.0174297306916	0.705,0.811,0.811	0.883,0.943,0.859	-0.119
ENSMUSG00000019948	Actr6	chr10	-	89728153	89728222	89728899	89729017	89726636	89726760	89732173	89732295	281,233,250	69,61,54	141,207,265	54,90,109	243	194	0.0174297306916	0.765,0.753,0.787	0.676,0.647,0.66	0.107
ENSMUSG00000020385	Clk4	chr11	+	51268768	51268846	51270536	51270595	51268164	51268231	51271799	51272022	4,3,3	72,73,56	13,18,1	36,33,52	203	184	0.0184675547682	0.048,0.036,0.046	0.247,0.331,0.017	-0.155
ENSMUSG00000066839	Ecsit	chr9	-	22076227	22076645	22084022	22084208	22074590	22074814	22085348	22085427	16,14,20	185,141,209	33,25,31	136,165,136	311	543	0.0192859411145	0.131,0.148,0.143	0.298,0.209,0.285	-0.123
ENSMUSG00000020740	Gga3	chr11	-	115591629	115591753	115592431	115592530	115591262	115591366	115594705	115594781	48,43,51	220,214,267	66,81,74	158,263,211	224	249	0.0204193873155	0.195,0.183,0.175	0.317,0.255,0.28	-0.1
ENSMUSG00000038495	Otud7b	chr3	+	96108710	96108768	96130230	96130343	96104526	96104819	96136473	96136624	8,10,4	31,18,28	2,0,2	10,38,31	183	238	0.0213534319963	0.251,0.419,0.157	0.206,0.0,0.077	0.181
ENSMUSG00000008206	Cers4	chr8	+	4520215	4520308	4520553	4520682	4519462	4519513	4521173	4521280	87,97,81	286,230,277	71,134,108	130,246,194	218	254	0.0233071799186	0.262,0.329,0.254	0.389,0.388,0.393	-0.108
ENSMUSG00000043015	Nemp2	chr1	+	52642318	52642412	52643167	52643236	52641170	52641243	52645260	52645486	27,37,19	32,16,17	28,52,40	9,11,8	219	194	0.0233071799186	0.428,0.672,0.498	0.734,0.807,0.816	-0.253
ENSMUSG00000022836	Mylk	chr16	+	34899360	34899513	34912146	34912284	34880090	34880297	34913963	34914161	5,6,7	31,32,17	1,1,1	21,33,12	278	263	0.0233071799186	0.132,0.151,0.28	0.043,0.028,0.073	0.14
ENSMUSG00000031788	Kifc3	chr8	-	95126525	95126707	95129195	95129334	95110693	95110759	95134716	95134859	40,38,46	111,85,87	54,54,65	59,76,73	264	307	0.0233071799186	0.295,0.342,0.381	0.516,0.452,0.509	-0.153
ENSMUSG00000022335	Zfat	chr15	-	68184420	68184571	68187050	68187236	68179716	68181158	68212592	68212844	16,16,24	41,33,51	28,52,45	31,52,42	311	276	0.0233071799186	0.257,0.301,0.295	0.445,0.47,0.487	-0.183
ENSMUSG00000060510	Zfp266	chr9	-	20508018	20508185	20521019	20521119	20505976	20506065	20521343	20521417	50,59,66	47,79,84	83,79,102	56,41,74	225	292	0.0301375691644	0.58,0.492,0.505	0.658,0.714,0.641	-0.145
ENSMUSG00000020541	Tom1l1	chr11	-	90674669	90674819	90683234	90683330	90671083	90671200	90685061	90685146	3,4,5	0,0,0	4,3,12	4,3,0	221	275	0.0305030329416	1.0,1.0,1.0	0.554,0.554,1.0	0.297
ENSMUSG00000002602	Axl	chr7	-	25773342	25773493	25774083	25774223	25773098	25773125	25774514	25774725	87,132,107	148,147,160	131,136,107	101,125,89	265	276	0.0390453373126	0.38,0.483,0.411	0.575,0.531,0.556	-0.129
ENSMUSG00000043410	Hfm1	chr5	-	106918376	106918489	106920962	106921076	106917323	106917627	106922812	106922910	17,10,6	95,86,81	22,21,31	64,66,134	239	238	0.0403076668717	0.151,0.104,0.069	0.255,0.241,0.187	-0.12
ENSMUSG00000009733	Tfcp2	chr15	-	100520562	100520715	100525566	100525672	100518569	100518680	100527876	100527953	130,169,126	229,255,268	125,153,148	137,189,163	231	278	0.0403076668717	0.406,0.444,0.361	0.523,0.493,0.522	-0.109
ENSMUSG00000056228	Cars2	chr8	-	11542901	11542977	11547029	11547087	11542577	11542590	11547726	11547844	5,1,7	3,8,6	1,0,1	3,5,5	183	201	0.0419185993636	0.647,0.121,0.562	0.268,0.0,0.18	0.294
ENSMUSG00000017146	Brca1	chr11	-	101533938	101534027	101535527	101535605	101532019	101532159	101539980	101540034	91,104,67	163,146,129	77,133,129	92,130,127	203	214	0.0419185993636	0.37,0.429,0.354	0.469,0.519,0.517	-0.117
ENSMUSG00000038623	Tm6sf1	chr7	+	81868640	81868744	81870696	81870779	81865246	81865344	81871368	81871490	4,11,3	1,1,3	2,8,0	9,9,5	229	208	0.0419185993636	0.784,0.909,0.476	0.168,0.447,0.0	0.518
ENSMUSG00000053219	Raet1e	chr10	+	22172003	22172101	22173180	22173250	22158568	22158718	22173875	22173966	173,153,199	59,69,82	175,238,287	114,165,159	223	195	0.0465946338813	0.719,0.66,0.68	0.573,0.558,0.612	0.105
ENSMUSG00000035778	Ggta1	chr2	-	35423231	35423412	35432513	35432632	35413325	35413427	35461194	35461266	19,19,21	2,2,0	38,22,21	5,6,12	244	306	0.0465946338813	0.923,0.923,1.0	0.905,0.821,0.687	0.144
ENSMUSG00000035778	Ggta1	chr2	-	35414218	35414284	35423231	35423411	35413325	35413427	35432513	35432632	3,0,0	17,11,13	5,4,12	14,33,31	305	191	0.0471407979994	0.1,0.0,0.0	0.183,0.071,0.195	-0.116
ENSMUSG00000028053	Ash1l	chr3	+	89026411	89026506	89033258	89033332	89023030	89023210	89035216	89035262	102,111,107	58,47,43	54,91,96	40,98,68	220	199	0.0471407979994	0.614,0.681,0.692	0.55,0.457,0.561	0.14
