# Supplementary material for: An Alternative Splicing Program for Mouse Craniofacial Development
Source: Front Physiol. 2020 Sep 4;11:1099. doi: 10.3389/fphys.2020.01099 (PMC7498679; doi:10.3389/fphys.2020.01099)
Supplement: Supplementary file 12 [file Data_Sheet_1.zip › Filtered rMATS results/MXE/E11.5_FNP_Ect_vs_Mes_MXE_filtered_output.txt]

GeneID	geneSymbol	chr	strand	1stExonStart_0base	1stExonEnd	2stExonStart_0base	2stExonEnd	upstreamES	upstreamEE	downstreamES	downstreamEE	IC_SAMPLE_1	SC_SAMPLE_1	IC_SAMPLE_2	SC_SAMPLE_2	IncFormLen	SkipFormLen	FDR	IncLevel1	IncLevel2	DeltaPSI
ENSMUSG00000031608	Galnt7	chr8	-	57542511	57542694	57542834	57543017	57540019	57540137	57545328	57545408	63,45,72	197,168,169	82,87,76	64,61,45	308	308	0.0	0.242,0.211,0.299	0.562,0.588,0.628	-0.342
ENSMUSG00000025812	Pard3	chr8	+	127415569	127415797	127426521	127426753	127409555	127409707	127460273	127460384	46,83,50	457,496,434	134,126,111	336,292,277	353	357	0.0	0.092,0.145,0.104	0.287,0.304,0.288	-0.179
ENSMUSG00000004562	Arhgef40	chr14	+	52003653	52003758	52003972	52004116	52002284	52002462	52004611	52004742	487,398,435	271,276,271	1162,1236,1065	319,314,273	230	269	0.0	0.678,0.628,0.652	0.81,0.822,0.82	-0.165
ENSMUSG00000040407	Akap9	chr5	+	4003560	4003782	4004802	4004943	3992045	3992138	4005409	4005513	67,95,37	68,40,39	5,4,2	72,44,59	347	266	0.0	0.43,0.645,0.421	0.051,0.065,0.025	0.452
ENSMUSG00000016386	Mpped2	chr2	+	106699287	106699535	106744699	106744881	106695600	106695676	106783632	106783858	19,18,7	223,193,224	317,293,228	1063,1163,926	373	307	0.0	0.066,0.071,0.025	0.197,0.172,0.169	-0.125
ENSMUSG00000026921	Egfl7	chr2	+	26585584	26585675	26589044	26589169	26583863	26584048	26589329	26589446	0,0,0	102,90,89	172,175,192	340,348,329	216	250	0.0	0.0,0.0,0.0	0.369,0.368,0.403	-0.38
ENSMUSG00000054252	Fgfr3	chr5	+	33732721	33732912	33733253	33733402	33731280	33731431	33733659	33733761	114,63,85	179,129,155	0,0,0	58,45,32	316	274	0.0	0.356,0.297,0.322	0.0,0.0,0.0	0.325
ENSMUSG00000054252	Fgfr3	chr5	+	33731280	33731431	33732116	33732261	33730143	33730334	33732721	33732912	227,146,162	41,24,46	5,7,3	74,51,41	276	270	0.0	0.844,0.856,0.775	0.062,0.118,0.067	0.743
ENSMUSG00000014353	Tmem87b	chr2	+	128839147	128839219	128840731	128840803	128837301	128837395	128841234	128841343	96,75,82	60,42,48	13,19,16	68,69,72	197	197	0.0	0.615,0.641,0.631	0.16,0.216,0.182	0.443
ENSMUSG00000055320	Tead1	chr7	+	112841887	112841950	112842039	112842102	112839415	112839480	112856052	112856064	78,53,44	96,110,89	4,3,3	97,73,62	188	188	0.0	0.448,0.325,0.331	0.04,0.039,0.046	0.326
ENSMUSG00000055320	Tead1	chr7	+	112841887	112841950	112842039	112842102	112839415	112839480	112856797	112856932	81,60,54	185,156,158	4,3,5	124,127,129	188	188	0.0	0.305,0.278,0.255	0.031,0.023,0.037	0.249
ENSMUSG00000030704	Rab6a	chr7	+	100629665	100629771	100629837	100629943	100628403	100628457	100631741	100631853	156,140,131	1875,1560,1638	325,315,245	1341,1226,1111	231	231	0.0	0.077,0.082,0.074	0.195,0.204,0.181	-0.116
ENSMUSG00000026383	Epb41l5	chr1	-	119599004	119599120	119600197	119600237	119595073	119596059	119605227	119605255	151,108,103	205,198,211	9,17,7	0,0,0	165	241	0.0	0.518,0.443,0.416	1.0,1.0,1.0	-0.541
ENSMUSG00000031708	Tecr	chr8	-	83572840	83572946	83573219	83573323	83572680	83572753	83573870	83573922	288,204,285	2056,1963,1964	503,558,472	1551,1511,1458	229	231	0.0	0.124,0.095,0.128	0.246,0.271,0.246	-0.139
ENSMUSG00000031708	Tecr	chr8	-	83573870	83573922	83574477	83574528	83573219	83573323	83594339	83594484	1086,890,956	157,133,170	744,870,710	300,339,269	176	177	0.0	0.874,0.871,0.85	0.714,0.721,0.726	0.145
ENSMUSG00000027455	Nsfl1c	chr2	+	151503013	151503179	151504110	151504203	151500714	151500789	151505352	151505462	432,371,365	913,818,845	67,64,74	1092,1055,1102	291	218	0.0	0.262,0.254,0.244	0.044,0.043,0.048	0.208
ENSMUSG00000041977	Arhgef11	chr3	+	87735344	87735571	87735805	87735995	87733147	87733504	87737043	87738033	308,254,281	401,371,422	52,48,33	311,264,248	352	315	0.0	0.407,0.38,0.373	0.13,0.14,0.106	0.261
ENSMUSG00000029673	Auts2	chr5	-	131466031	131466127	131470413	131470458	131461281	131461353	131472258	131472479	87,83,77	518,445,392	27,22,18	633,520,454	170	221	0.0	0.179,0.195,0.203	0.053,0.052,0.049	0.141
ENSMUSG00000029673	Auts2	chr5	-	131461281	131461353	131466031	131466127	131460126	131460156	131470413	131470458	214,183,207	187,151,142	57,41,58	167,154,125	221	197	0.0	0.505,0.519,0.565	0.233,0.192,0.293	0.29
ENSMUSG00000032702	Kank1	chr19	+	25378410	25378530	25409085	25411764	25318304	25318432	25422143	25422341	151,163,183	324,277,353	8,9,9	137,125,115	245	2804	0.0	0.842,0.871,0.856	0.401,0.452,0.472	0.415
ENSMUSG00000031511	Arhgef7	chr8	+	11758430	11758517	11781154	11781239	11728104	11728416	11782524	11782655	20,18,26	161,144,151	133,155,114	255,223,190	212	210	0.0	0.11,0.11,0.146	0.341,0.408,0.373	-0.252
ENSMUSG00000025558	Dock9	chr14	-	121591310	121591354	121591811	121591948	121586226	121586342	121594335	121594383	109,93,102	1,0,2	12,21,29	11,13,12	262	169	0.0	0.986,1.0,0.97	0.413,0.51,0.609	0.475
ENSMUSG00000025558	Dock9	chr14	-	121591310	121591354	121591811	121591879	121586226	121586342	121594335	121594383	54,61,53	1,0,2	8,7,12	11,13,12	193	169	0.0	0.979,1.0,0.959	0.389,0.32,0.467	0.587
ENSMUSG00000030315	Vgll4	chr6	-	114890616	114890806	114957935	114958011	114863883	114864079	114969712	114969994	88,71,74	837,615,628	2,9,1	422,429,376	201	315	0.0	0.141,0.153,0.156	0.007,0.032,0.004	0.136
ENSMUSG00000029864	Gstk1	chr6	+	42246810	42246939	42247483	42247584	42246549	42246631	42249378	42249495	239,192,234	61,53,63	219,264,192	2,0,3	254	226	0.0	0.777,0.763,0.768	0.99,1.0,0.983	-0.222
ENSMUSG00000031565	Fgfr1	chr8	+	25563373	25563524	25564339	25564484	25562137	25562328	25566710	25566913	255,228,187	211,215,208	5,0,6	3960,3774,3171	276	270	0.0	0.542,0.509,0.468	0.001,0.0,0.002	0.505
ENSMUSG00000030849	Fgfr2	chr7	-	130198418	130198563	130199757	130199905	130196177	130196374	130200982	130201173	3047,2632,2874	36,23,44	6,5,17	478,457,384	273	270	0.0	0.988,0.991,0.985	0.012,0.011,0.042	0.966
ENSMUSG00000032366	Tpm1	chr9	-	67031950	67032026	67032465	67032541	67031451	67031514	67032793	67032864	7509,6633,8098	1059,825,1034	2453,2190,1834	2647,2073,1782	201	201	0.0	0.876,0.889,0.887	0.481,0.514,0.507	0.383
ENSMUSG00000039108	Lsm14b	chr2	+	180027899	180028035	180031360	180031528	180026397	180026798	180031793	180031871	889,763,848	202,180,205	904,950,849	1190,1300,1058	261	293	0.0	0.832,0.826,0.823	0.46,0.451,0.474	0.365
ENSMUSG00000039108	Lsm14b	chr2	+	180027899	180028035	180028957	180029074	180026397	180026798	180031360	180031528	1453,1225,1351	338,324,306	1202,1312,1151	587,737,688	261	242	0.0	0.799,0.778,0.804	0.655,0.623,0.608	0.165
ENSMUSG00000039108	Lsm14b	chr2	+	180031360	180031528	180031793	180031871	180028957	180029074	180032060	180032222	1301,1113,1162	125,123,92	595,740,693	697,701,571	293	203	0.0	0.878,0.862,0.897	0.372,0.422,0.457	0.462
ENSMUSG00000039108	Lsm14b	chr2	+	180031360	180031528	180031793	180031871	180027899	180028035	180032060	180032222	1527,1251,1360	125,123,92	314,369,313	703,703,576	293	203	0.0	0.894,0.876,0.911	0.236,0.267,0.274	0.635
ENSMUSG00000039108	Lsm14b	chr2	+	180028957	180029074	180031793	180031871	180027899	180028035	180032060	180032222	357,298,312	125,123,92	593,654,613	703,703,576	242	203	0.0	0.706,0.67,0.74	0.414,0.438,0.472	0.264
ENSMUSG00000020954	Strn3	chr12	-	51633578	51633719	51643103	51643214	51627704	51627880	51647993	51648135	372,297,354	10,4,3	154,142,135	33,29,19	236	266	0.0	0.977,0.988,0.993	0.84,0.847,0.889	0.127
ENSMUSG00000003992	Ssbp2	chr13	+	91564609	91564694	91642301	91642391	91461049	91461248	91664117	91664177	143,78,118	478,322,318	293,280,243	299,341,282	210	215	0.0	0.234,0.199,0.275	0.501,0.457,0.469	-0.24
ENSMUSG00000028906	Epb41	chr4	-	131929693	131929795	131935738	131935867	131928491	131928572	131957642	131957819	212,226,223	927,960,963	1379,1474,1316	1493,1414,1192	254	227	0.0	0.17,0.174,0.171	0.452,0.482,0.497	-0.305
ENSMUSG00000028906	Epb41	chr4	-	131957642	131957819	131962923	131962986	131935738	131935867	131967787	131967975	208,210,173	494,473,475	108,93,82	2082,2277,1914	188	302	0.0	0.403,0.416,0.369	0.077,0.062,0.064	0.328
ENSMUSG00000032228	Tcf12	chr9	-	71883655	71883795	71885182	71885288	71883106	71883251	71895929	71896396	4,5,3	1286,1254,1100	1682,1515,1548	3165,3189,3173	231	265	0.0	0.004,0.005,0.003	0.379,0.353,0.359	-0.36
ENSMUSG00000018417	Myo1b	chr1	-	51766821	51766908	51768649	51768736	51763889	51763964	51769003	51769090	28,21,37	507,342,397	398,349,370	364,339,263	212	212	0.0	0.052,0.058,0.085	0.522,0.507,0.585	-0.473
ENSMUSG00000033335	Dnm2	chr9	+	21478898	21479037	21480406	21480545	21478280	21478348	21481332	21481419	237,190,193	426,467,426	83,98,81	733,751,537	264	264	0.0	0.357,0.289,0.312	0.102,0.115,0.131	0.203
ENSMUSG00000033335	Dnm2	chr9	+	21485650	21485721	21489742	21489794	21481332	21481419	21494503	21494617	165,142,164	19,15,28	187,168,178	95,90,100	196	177	0.0	0.887,0.895,0.841	0.64,0.628,0.616	0.246
ENSMUSG00000028175	Depdc1a	chr3	+	159520829	159520970	159522525	159523356	159516902	159516950	159523776	159523949	99,59,80	60,39,43	241,241,232	35,35,31	266	956	0.0	0.856,0.845,0.87	0.961,0.961,0.964	-0.105
ENSMUSG00000045095	Magi1	chr6	-	93769507	93769543	93773606	93773689	93760707	93760765	93792346	93792553	85,104,80	20,11,10	7,13,6	26,14,29	208	161	2.30646419838e-13	0.767,0.88,0.861	0.172,0.418,0.138	0.593
ENSMUSG00000028464	Tpm2	chr4	-	43518643	43518719	43519002	43519078	43518401	43518464	43519226	43519297	206,199,211	162,155,135	381,359,357	732,676,530	201	201	2.90235920404e-13	0.56,0.562,0.61	0.342,0.347,0.402	0.214
ENSMUSG00000042323	Pbrm1	chr14	+	31113848	31114004	31117012	31117083	31107108	31107310	31117199	31117416	246,234,255	422,381,406	115,121,152	562,481,466	281	196	9.09405883932e-13	0.289,0.3,0.305	0.125,0.149,0.185	0.145
ENSMUSG00000020954	Strn3	chr12	-	51629373	51629507	51643103	51643214	51627704	51627880	51647993	51648135	372,297,354	1041,791,780	154,142,135	939,776,727	236	259	2.41925283225e-12	0.282,0.292,0.332	0.153,0.167,0.169	0.139
ENSMUSG00000026970	Rbms1	chr2	-	60797683	60797742	60842296	60842472	60792688	60792780	60962690	60963192	403,332,388	558,498,499	412,380,314	256,223,225	301	184	9.09405883931e-12	0.306,0.29,0.322	0.496,0.51,0.46	-0.183
ENSMUSG00000022246	Rai14	chr15	-	10589258	10589345	10591586	10591615	10587837	10587924	10592071	10592250	103,94,101	86,70,72	1015,872,838	254,295,241	154	212	1.1900867123e-11	0.622,0.649,0.659	0.846,0.803,0.827	-0.182
ENSMUSG00000031328	Flna	chrX	-	74230300	74230396	74230505	74230753	74230055	74230158	74233148	74233338	1003,868,912	1084,913,965	547,544,529	1200,1150,1064	373	221	1.43575898645e-11	0.354,0.36,0.359	0.213,0.219,0.228	0.138
ENSMUSG00000019864	Rtn4ip1	chr10	+	43921386	43921435	43928322	43928459	43910792	43910917	43932362	43932546	32,31,24	284,271,310	44,32,29	110,91,84	174	262	1.31322540144e-10	0.145,0.147,0.104	0.376,0.346,0.342	-0.223
ENSMUSG00000029673	Auts2	chr5	-	131466031	131466127	131470413	131470458	131461281	131461353	131472237	131472479	68,52,61	462,382,361	19,18,20	505,418,331	170	221	2.04882232038e-10	0.161,0.15,0.18	0.047,0.053,0.073	0.106
ENSMUSG00000022139	Mbnl2	chr14	+	120385390	120385591	120388899	120389163	120379149	120379314	120396450	120396604	483,338,378	31,25,34	237,212,207	53,56,45	326	389	3.03213691702e-10	0.949,0.942,0.93	0.842,0.819,0.846	0.105
ENSMUSG00000040811	Eml2	chr7	+	19202508	19202596	19202976	19203072	19201564	19201653	19203901	19204032	9,10,8	179,153,135	31,22,17	81,71,70	213	221	3.0467666055e-10	0.05,0.064,0.058	0.284,0.243,0.201	-0.185
ENSMUSG00000019854	Reps1	chr10	+	18104153	18104275	18107670	18107748	18094844	18094908	18114398	18114486	113,122,100	373,463,435	129,139,120	209,203,216	247	203	3.96021001176e-10	0.199,0.178,0.159	0.337,0.36,0.313	-0.158
ENSMUSG00000020456	Ogdh	chr11	+	6316764	6316855	6316977	6317080	6313787	6313979	6334532	6334648	241,171,193	704,579,563	135,111,121	932,734,752	216	228	4.95675901052e-10	0.265,0.238,0.266	0.133,0.138,0.145	0.118
ENSMUSG00000040479	Dgkz	chr2	-	91944373	91944469	91944760	91944869	91944021	91944099	91965419	91965587	203,142,201	320,278,303	41,50,53	200,208,191	234	221	5.54444232461e-10	0.375,0.325,0.385	0.162,0.185,0.208	0.177
ENSMUSG00000019864	Rtn4ip1	chr10	+	43907758	43907910	43921386	43921435	43901806	43902536	43928322	43928459	100,85,86	139,104,123	96,82,64	33,30,34	277	174	6.49286931099e-10	0.311,0.339,0.305	0.646,0.632,0.542	-0.288
ENSMUSG00000027985	Lef1	chr3	+	131193128	131193251	131194624	131194787	131189334	131189425	131200294	131200402	320,259,278	515,497,391	914,762,733	824,654,568	248	288	2.39538457126e-09	0.419,0.377,0.452	0.563,0.575,0.6	-0.163
ENSMUSG00000022770	Dlg1	chr16	+	31846833	31846933	31847635	31847669	31842769	31842839	31853842	31853884	299,276,280	89,53,66	367,304,286	21,27,32	225	159	3.36363586556e-09	0.704,0.786,0.75	0.925,0.888,0.863	-0.145
ENSMUSG00000033029	1700088E04Rik	chr15	-	79136306	79136489	79139237	79139300	79135636	79135765	79140880	79140992	12,8,10	206,232,263	13,23,22	81,81,56	188	308	3.47365489908e-09	0.087,0.053,0.059	0.208,0.317,0.392	-0.239
ENSMUSG00000040785	Ttc3	chr16	+	94384783	94384934	94385335	94385423	94384345	94384388	94388264	94388385	257,232,216	82,71,71	188,123,166	20,7,20	276	213	3.78364113243e-09	0.707,0.716,0.701	0.879,0.931,0.865	-0.184
ENSMUSG00000022995	Enah	chr1	-	181913306	181913373	181917198	181917247	181908297	181908376	181918257	181918315	426,288,345	195,251,199	556,461,447	821,711,748	174	192	4.19066971784e-09	0.707,0.559,0.657	0.428,0.417,0.397	0.227
ENSMUSG00000019864	Rtn4ip1	chr10	+	43910792	43910917	43928322	43928459	43909906	43909975	43932362	43932546	104,97,101	279,264,300	78,78,93	99,90,81	250	262	9.73504055459e-09	0.281,0.278,0.261	0.452,0.476,0.546	-0.218
ENSMUSG00000032479	Map4	chr9	+	110072612	110072705	110078002	110078084	110068692	110068985	110081420	110081610	6,3,5	78,73,80	34,33,17	74,78,75	218	207	1.7264271904e-08	0.068,0.038,0.056	0.304,0.287,0.177	-0.202
ENSMUSG00000087013	2610027K06Rik	chr11	-	85801788	85801943	85805390	85805562	85796153	85796284	85832167	85832209	1,0,0	32,29,35	47,48,24	127,200,167	297	280	1.78738472142e-08	0.029,0.0,0.0	0.259,0.185,0.119	-0.178
ENSMUSG00000020694	Tlk2	chr11	+	105221185	105221353	105241568	105241661	105209793	105209837	105246773	105246884	134,90,124	377,326,355	249,255,234	435,311,353	293	218	2.88298765146e-08	0.209,0.17,0.206	0.299,0.379,0.33	-0.141
ENSMUSG00000019864	Rtn4ip1	chr10	+	43921386	43921435	43928322	43928459	43921034	43921188	43932362	43932546	21,34,27	281,264,300	1,0,1	99,88,81	174	262	3.74740647683e-08	0.101,0.162,0.119	0.015,0.0,0.018	0.116
ENSMUSG00000062949	Atp11c	chrX	-	60229147	60229252	60236556	60236710	60223292	60225793	60238469	60238573	108,100,98	184,154,166	198,160,136	126,100,119	279	230	4.11678570678e-08	0.326,0.349,0.327	0.564,0.569,0.485	-0.205
ENSMUSG00000045095	Magi1	chr6	-	93792346	93792553	93815705	93815825	93785444	93785646	93943203	93943320	117,119,123	306,264,276	209,212,173	217,233,217	245	332	4.32598016886e-08	0.341,0.379,0.377	0.566,0.552,0.519	-0.18
ENSMUSG00000024392	Bag6	chr17	+	35142306	35142384	35142497	35142605	35141829	35142082	35142726	35142839	857,642,754	850,668,909	1075,1163,1066	677,681,656	203	233	8.180388729e-08	0.536,0.525,0.488	0.646,0.662,0.651	-0.137
ENSMUSG00000034164	Emid1	chr11	-	5109543	5109634	5110689	5110774	5106264	5106969	5116879	5116924	64,71,67	45,49,46	52,46,52	6,11,8	210	216	1.31594774943e-07	0.594,0.598,0.6	0.899,0.811,0.87	-0.263
ENSMUSG00000037426	Depdc5	chr5	+	32946633	32946767	32955852	32955958	32944922	32945142	32964631	32964783	135,97,139	101,86,83	182,148,149	54,34,49	259	231	1.5470116408e-07	0.544,0.501,0.599	0.75,0.795,0.731	-0.211
ENSMUSG00000034656	Cacna1a	chr8	+	84614694	84614791	84615573	84615670	84612284	84612412	84617791	84617897	6,14,8	11,5,1	0,0,0	3,4,1	222	222	1.60128045391e-07	0.353,0.737,0.889	0.0,0.0,0.0	0.66
ENSMUSG00000028760	Eif4g3	chr4	+	138084256	138084370	138087532	138087565	138082892	138082988	138096751	138096931	33,41,37	45,34,32	38,24,22	109,98,91	239	158	2.6746666871e-07	0.327,0.444,0.433	0.187,0.139,0.138	0.247
ENSMUSG00000030268	Bcat1	chr6	-	145039434	145039635	145047291	145047363	145034540	145034651	145075888	145076184	20,22,31	284,306,256	102,132,128	538,565,619	197	326	3.5933213577e-07	0.104,0.106,0.167	0.239,0.279,0.255	-0.132
ENSMUSG00000027699	Ect2	chr3	-	27146836	27147019	27148794	27148887	27145955	27146045	27148992	27149072	78,62,61	735,591,525	131,108,85	491,494,433	218	308	6.13755430302e-07	0.13,0.129,0.141	0.274,0.236,0.217	-0.109
ENSMUSG00000013076	Amotl1	chr9	-	14592753	14593711	14596450	14596600	14575150	14575439	14614733	14615006	190,199,217	544,409,420	345,290,264	333,367,329	275	1083	6.74084951991e-07	0.579,0.657,0.67	0.803,0.757,0.76	-0.138
ENSMUSG00000038535	Zfp280d	chr9	+	72339615	72340339	72359521	72359580	72339011	72339048	72360285	72360341	51,43,50	7,4,7	38,31,30	0,0,0	849	184	7.55725552014e-07	0.612,0.7,0.608	1.0,1.0,1.0	-0.36
ENSMUSG00000027699	Ect2	chr3	-	27145955	27146045	27146836	27147019	27144951	27145059	27148794	27148887	83,82,64	368,353,307	128,127,132	299,271,272	308	215	8.00087768268e-07	0.136,0.14,0.127	0.23,0.246,0.253	-0.109
ENSMUSG00000029673	Auts2	chr5	-	131460126	131460156	131466031	131466127	131457838	131457910	131472258	131472479	134,117,96	71,70,75	238,194,190	60,55,46	221	155	1.38683956806e-06	0.57,0.54,0.473	0.736,0.712,0.743	-0.203
ENSMUSG00000003992	Ssbp2	chr13	+	91564609	91564694	91642301	91642391	91539334	91539396	91664117	91664177	590,408,427	477,321,319	732,725,624	299,341,282	210	215	1.47654692561e-06	0.559,0.565,0.578	0.715,0.685,0.694	-0.131
ENSMUSG00000019854	Reps1	chr10	+	18096181	18096336	18104153	18104275	18094844	18094908	18114398	18114486	656,534,623	113,122,100	390,325,365	129,139,120	280	247	1.84810339113e-06	0.837,0.794,0.846	0.727,0.673,0.728	0.116
ENSMUSG00000020121	Srgap1	chr10	-	121828728	121828762	121829226	121829329	121825633	121825694	121831884	121831912	96,111,64	7,8,14	40,35,46	44,24,17	228	159	1.9805045627e-06	0.905,0.906,0.761	0.388,0.504,0.654	0.342
ENSMUSG00000026883	Dab2ip	chr2	+	35661491	35661625	35707647	35707801	35643887	35643991	35708813	35708912	44,54,55	225,225,248	150,136,113	340,278,246	259	279	2.29224539466e-06	0.174,0.205,0.193	0.322,0.345,0.331	-0.142
ENSMUSG00000001247	Lsr	chr7	-	30965968	30966088	30971867	30972212	30959152	30959314	30973079	30973427	515,569,554	88,83,72	19,21,17	0,0,0	470	245	2.94615244774e-06	0.753,0.781,0.8	1.0,1.0,1.0	-0.222
ENSMUSG00000020954	Strn3	chr12	-	51633578	51633719	51643103	51643214	51629373	51629507	51647993	51648135	516,409,509	184,185,215	190,186,188	150,157,129	236	266	3.69234392987e-06	0.76,0.714,0.727	0.588,0.572,0.622	0.14
ENSMUSG00000003992	Ssbp2	chr13	+	91642301	91642391	91664117	91664177	91564609	91564694	91669675	91669742	382,286,283	432,290,354	266,326,241	583,591,477	215	185	4.44598608973e-06	0.432,0.459,0.408	0.282,0.322,0.303	0.131
ENSMUSG00000043410	Hfm1	chr5	-	106918376	106918489	106920962	106921076	106917323	106917627	106922812	106922910	5,9,4	66,36,49	36,21,20	44,42,40	239	238	4.58828155736e-06	0.07,0.199,0.075	0.449,0.332,0.332	-0.256
ENSMUSG00000062980	Cped1	chr6	+	22222403	22222540	22233444	22233665	22215511	22215629	22233907	22234009	6,6,2	0,0,1	721,538,516	783,671,591	262	346	6.38492153818e-06	1.0,1.0,0.725	0.549,0.514,0.536	0.375
ENSMUSG00000040407	Akap9	chr5	+	4001404	4001758	4004802	4004943	3992045	3992138	4005409	4005513	153,163,120	68,40,39	83,54,60	72,44,59	479	266	9.5492300832e-06	0.555,0.694,0.631	0.39,0.405,0.361	0.241
ENSMUSG00000031788	Kifc3	chr8	-	95101408	95101517	95102011	95102146	95099833	95100452	95102346	95102576	129,101,125	81,54,69	41,45,36	53,68,49	260	234	1.21748401588e-05	0.589,0.627,0.62	0.41,0.373,0.398	0.218
ENSMUSG00000068758	Il3ra	chr14	+	14351049	14351164	14351916	14352019	14350034	14350267	14355006	14355073	5,11,7	32,27,34	2,0,1	35,41,49	240	228	1.7497092673e-05	0.129,0.279,0.164	0.051,0.0,0.019	0.167
ENSMUSG00000033295	Ptprf	chr4	-	118230694	118230888	118231485	118231791	118226453	118226571	118234958	118235103	3790,3404,3566	2098,2042,1883	546,481,459	441,448,448	431	319	2.21533441816e-05	0.572,0.552,0.584	0.478,0.443,0.431	0.119
ENSMUSG00000032198	Dock6	chr9	-	21825782	21825875	21829473	21829578	21825434	21825530	21830213	21830377	47,40,48	36,46,51	90,102,80	27,29,38	230	218	3.27100182554e-05	0.553,0.452,0.471	0.76,0.769,0.666	-0.24
ENSMUSG00000033808	Tmem87a	chr2	-	120373910	120373979	120374487	120374559	120371523	120371632	120375418	120375512	84,56,79	269,175,269	44,13,31	239,211,199	197	194	3.27100182554e-05	0.235,0.24,0.224	0.153,0.057,0.133	0.119
ENSMUSG00000034177	Rnf43	chr11	+	87718377	87718500	87728025	87728130	87664135	87664867	87729399	87729561	318,229,219	172,111,156	1,3,4	0,0,0	248	230	4.07599383689e-05	0.632,0.657,0.566	1.0,1.0,1.0	-0.382
ENSMUSG00000035615	Frmpd1	chr4	+	45256841	45256949	45261832	45261928	45249173	45249219	45268468	45268594	41,28,34	38,48,42	0,0,0	2,1,3	233	221	4.13705177836e-05	0.506,0.356,0.434	0.0,0.0,0.0	0.432
ENSMUSG00000020694	Tlk2	chr11	+	105209793	105209837	105210544	105210640	105208851	105208921	105221185	105221353	206,187,193	214,214,215	337,319,293	200,209,180	169	221	4.35656820469e-05	0.557,0.533,0.54	0.688,0.666,0.68	-0.135
ENSMUSG00000032479	Map4	chr9	+	110072612	110072705	110079780	110079896	110068847	110068985	110081420	110081610	6,3,5	19,10,19	34,33,17	22,21,14	218	241	5.54914452984e-05	0.259,0.249,0.225	0.631,0.635,0.573	-0.369
ENSMUSG00000035696	Rnf38	chr4	-	44158902	44159052	44187448	44187519	44152433	44152553	44233542	44233789	30,33,25	62,73,68	59,42,41	38,46,34	196	275	6.89805367526e-05	0.404,0.388,0.34	0.685,0.562,0.629	-0.248
ENSMUSG00000039607	Rbms3	chr9	-	117056736	117056795	117109960	117110118	116959467	116959559	117251453	117251597	5,3,1	34,16,16	47,48,24	70,62,57	283	184	0.00010307946879	0.087,0.109,0.039	0.304,0.335,0.215	-0.206
ENSMUSG00000013611	Snx31	chr15	-	36523442	36523556	36525573	36525777	36517598	36517676	36527684	36527777	116,86,115	50,52,53	2,2,2	0,0,0	329	239	0.00011701114631	0.628,0.546,0.612	1.0,1.0,1.0	-0.405
ENSMUSG00000052512	Nav2	chr7	+	49551596	49552049	49552839	49552905	49547838	49548541	49554214	49554259	146,129,127	43,22,15	5,3,6	0,0,0	578	191	0.000142821238819	0.529,0.66,0.737	1.0,1.0,1.0	-0.358
ENSMUSG00000039735	Fnbp1l	chr3	-	122542124	122542283	122544543	122544692	122538718	122540924	122546299	122546394	1345,1133,1092	757,655,726	1224,1186,1140	1214,1097,959	274	284	0.000203125416795	0.648,0.642,0.609	0.511,0.528,0.552	0.103
ENSMUSG00000024381	Bin1	chr18	+	32426223	32426352	32431670	32431742	32424819	32424967	32431982	32432093	99,61,75	185,129,157	337,336,336	371,420,361	254	197	0.000243898023554	0.293,0.268,0.27	0.413,0.383,0.419	-0.128
ENSMUSG00000028207	Asph	chr4	-	9602468	9602501	9604515	9604629	9601306	9601363	9635900	9635969	2,1,1	13,9,15	19,19,23	25,29,41	239	158	0.000270421626045	0.092,0.068,0.042	0.334,0.302,0.271	-0.235
ENSMUSG00000059022	Kcp	chr6	-	29502777	29502874	29504232	29504309	29502584	29502667	29504398	29504567	3,2,3	0,0,1	51,49,50	51,51,44	202	222	0.00030162153732	1.0,1.0,0.767	0.524,0.514,0.555	0.391
ENSMUSG00000041241	Mul1	chr4	+	138437627	138437715	138438241	138438362	138434670	138434879	138438950	138442265	102,140,119	11,14,14	96,128,93	26,36,29	213	246	0.000319329381378	0.915,0.92,0.908	0.81,0.804,0.787	0.114
ENSMUSG00000027624	Epb41l1	chr2	+	156526888	156526993	156529389	156529470	156514027	156514210	156533780	156533867	74,58,57	125,119,136	35,37,40	168,156,143	230	206	0.000345779525501	0.347,0.304,0.273	0.157,0.175,0.2	0.131
ENSMUSG00000042323	Pbrm1	chr14	+	31110414	31110579	31113848	31114004	31107108	31107310	31117012	31117083	239,206,241	706,607,717	222,211,209	389,345,446	290	281	0.000438320671172	0.247,0.247,0.246	0.356,0.372,0.312	-0.1
ENSMUSG00000028538	St3gal3	chr4	-	118031839	118031882	118054649	118054697	118014704	118014797	118107548	118107693	62,46,48	91,56,83	54,54,53	173,175,146	173	168	0.000493655907407	0.398,0.444,0.36	0.233,0.231,0.261	0.159
ENSMUSG00000030846	Tial1	chr7	-	128446730	128446798	128447038	128447107	128446194	128446270	128448120	128448208	20,16,23	52,49,41	14,10,14	126,72,85	194	193	0.000507176468847	0.277,0.245,0.358	0.1,0.121,0.141	0.173
ENSMUSG00000066043	Phactr4	chr4	-	132386891	132387065	132413069	132413123	132378404	132378563	132422344	132422446	148,109,118	132,100,91	117,92,71	158,150,139	179	299	0.000594351100825	0.652,0.645,0.684	0.553,0.506,0.46	0.154
ENSMUSG00000024426	Atat1	chr17	-	35902355	35902438	35904107	35904176	35901982	35902054	35908562	35908664	69,74,82	24,21,23	128,117,116	15,17,8	194	208	0.000654680355571	0.755,0.791,0.793	0.901,0.881,0.94	-0.128
ENSMUSG00000091474	2610021A01Rik	chr7	+	41601747	41601815	41602877	41602997	41599284	41599400	41603435	41603465	0,3,5	2,9,10	0,0,0	10,3,2	193	245	0.000714846779989	0.0,0.297,0.388	0.0,0.0,0.0	0.228
ENSMUSG00000024044	Epb41l3	chr17	+	69273881	69273917	69274100	69274166	69270610	69270664	69274703	69274895	6,4,11	18,21,23	11,19,15	246,212,245	161	191	0.0008244872423	0.283,0.184,0.362	0.05,0.096,0.068	0.205
ENSMUSG00000000326	Comt	chr16	-	18410682	18410814	18424303	18424360	18407543	18408040	18426355	18426385	37,73,52	359,272,366	27,19,15	343,294,246	182	257	0.00097290719178	0.127,0.275,0.167	0.1,0.084,0.079	0.102
ENSMUSG00000020166	Cnot2	chr10	-	116517316	116517383	116527826	116527949	116501191	116501317	116537220	116537448	102,94,82	56,59,49	81,73,87	97,93,88	248	192	0.000985936836698	0.585,0.552,0.564	0.393,0.378,0.434	0.165
ENSMUSG00000025081	Tdrd1	chr19	+	56831040	56831373	56837641	56837786	56826208	56826264	56839074	56839180	8,10,12	44,20,31	1,0,0	9,9,5	458	270	0.00107385181901	0.097,0.228,0.186	0.061,0.0,0.0	0.15
ENSMUSG00000020818	Mfsd11	chr11	+	116853999	116854173	116854642	116854698	116852439	116852855	116858473	116858581	9,8,15	31,49,43	4,2,5	69,60,52	299	181	0.001215671039	0.149,0.09,0.174	0.034,0.02,0.055	0.101
ENSMUSG00000020099	Unc5b	chr10	-	60777184	60777217	60777389	60777554	60774965	60775160	60778167	60778335	298,332,328	99,100,91	258,263,265	43,50,40	290	158	0.00185142678347	0.621,0.644,0.663	0.766,0.741,0.783	-0.121
ENSMUSG00000051331	Cacna1c	chr6	-	118674345	118674405	118674554	118674614	118670349	118670456	118675819	118675949	2,2,1	0,0,0	108,82,74	24,15,16	185	185	0.0021400511783	1.0,1.0,1.0	0.818,0.845,0.822	0.172
ENSMUSG00000085396	Firre	chrX	-	50562679	50562954	50564812	50564967	50559659	50561006	50567539	50567693	280,207,238	133,135,162	97,79,99	42,23,15	280	400	0.00217304664836	0.75,0.687,0.677	0.767,0.831,0.904	-0.129
ENSMUSG00000032740	Ccdc88a	chr11	+	29500975	29501056	29503851	29504311	29499334	29499406	29507124	29507223	79,74,77	73,78,68	149,116,114	246,229,167	206	585	0.00242920652536	0.754,0.729,0.763	0.632,0.59,0.66	0.121
ENSMUSG00000051998	Lax1	chr1	-	133684005	133684109	133688820	133689004	133683537	133683642	133689808	133690108	47,37,34	38,34,25	7,4,2	2,0,0	309	229	0.00251663825739	0.478,0.446,0.502	0.722,1.0,1.0	-0.432
ENSMUSG00000033721	Vav3	chr3	+	109574105	109574131	109578318	109578364	109563103	109563204	109628030	109628167	2,1,1	41,30,34	10,5,5	35,29,29	151	171	0.00280155080036	0.052,0.036,0.032	0.244,0.163,0.163	-0.15
ENSMUSG00000053091	Lins1	chr7	+	66708638	66708728	66709293	66709435	66708029	66708553	66710229	66710746	90,94,109	47,28,39	56,71,53	48,56,43	215	267	0.00290652953306	0.704,0.807,0.776	0.592,0.612,0.605	0.159
ENSMUSG00000028351	Brinp1	chr4	-	68841216	68841407	68904736	68905004	68829285	68829455	68954013	68954397	145,104,114	197,140,141	2,1,1	0,0,1	393	316	0.00312832081749	0.372,0.374,0.394	1.0,1.0,0.446	-0.435
ENSMUSG00000029823	Luc7l2	chr6	+	38554979	38555063	38568846	38568917	38551842	38551908	38570509	38570604	25,20,15	17,10,14	7,11,14	32,19,31	209	196	0.00318795599041	0.58,0.652,0.501	0.17,0.352,0.298	0.304
ENSMUSG00000057132	Rpgrip1	chr14	+	52126278	52126384	52131158	52131305	52120992	52121121	52133785	52133859	1,1,2	9,4,4	4,3,3	4,0,0	231	272	0.00324626442868	0.116,0.227,0.371	0.541,1.0,1.0	-0.609
ENSMUSG00000055320	Tead1	chr7	+	112841887	112841950	112856052	112856064	112839415	112839480	112856797	112856932	81,60,54	32,15,17	4,3,5	11,14,3	188	137	0.00355965124844	0.648,0.745,0.698	0.209,0.135,0.548	0.4
ENSMUSG00000055320	Tead1	chr7	+	112842039	112842102	112876074	112876248	112839415	112839480	112891718	112891859	66,77,57	446,436,358	63,54,44	209,204,146	188	299	0.0035798345312	0.191,0.219,0.202	0.324,0.296,0.324	-0.111
ENSMUSG00000024170	Telo2	chr17	-	25111115	25111184	25114936	25115285	25110226	25110329	25115439	25115905	13,10,16	0,1,0	18,7,20	0,3,8	474	194	0.00387131258866	1.0,0.804,1.0	1.0,0.488,0.506	0.27
ENSMUSG00000013787	Ehmt2	chr17	+	34903181	34903219	34903322	34903478	34903013	34903095	34905128	34905266	287,242,274	381,335,357	281,310,234	574,554,533	163	281	0.00387131258866	0.565,0.555,0.57	0.458,0.491,0.431	0.103
ENSMUSG00000097039	Pvt1	chr15	+	62159996	62160128	62175466	62175548	62149238	62149352	62242173	62242301	0,0,0	14,20,11	4,2,6	30,30,23	257	207	0.00389561369278	0.0,0.0,0.0	0.097,0.051,0.174	-0.107
ENSMUSG00000062980	Cped1	chr6	+	22016902	22017086	22051292	22051399	21986595	21987059	22059876	22059952	1,5,1	1,0,0	665,606,622	385,418,402	309	232	0.00401624054346	0.429,1.0,1.0	0.565,0.521,0.537	0.269
ENSMUSG00000023033	Scn8a	chr15	+	100959339	100959431	100959602	100959694	100957460	100957589	100969020	100969242	25,22,22	7,3,4	22,26,17	28,11,22	217	217	0.00412543246249	0.781,0.88,0.846	0.44,0.703,0.436	0.309
ENSMUSG00000042790	Rnf214	chr9	-	45866946	45867051	45867499	45867632	45866565	45866661	45869178	45869277	136,121,107	39,33,34	149,134,127	24,21,11	258	230	0.00412543246249	0.757,0.766,0.737	0.847,0.85,0.911	-0.116
ENSMUSG00000052752	Traf7	chr17	-	24514712	24514829	24518741	24518794	24513898	24513932	24519130	24519246	10,5,9	3,1,4	8,18,8	0,0,0	178	242	0.00418370277709	0.819,0.872,0.754	1.0,1.0,1.0	-0.185
ENSMUSG00000028339	Col15a1	chr4	+	47306963	47307023	47307747	47307807	47306712	47306841	47310419	47310605	2,1,1	0,0,1	145,150,120	130,116,111	185	185	0.00419488169356	1.0,1.0,0.5	0.527,0.564,0.519	0.297
ENSMUSG00000042870	Tom1	chr8	+	75050189	75050268	75051922	75052057	75047992	75048077	75052149	75052296	6,4,3	0,1,1	8,5,4	5,4,6	204	260	0.00425375203282	1.0,0.836,0.793	0.671,0.614,0.459	0.295
ENSMUSG00000016386	Mpped2	chr2	+	106699287	106699535	106744699	106744881	106695622	106695676	106774574	106774670	7,6,4	5,5,2	251,237,189	31,16,17	373	307	0.00443548567862	0.535,0.497,0.622	0.87,0.924,0.901	-0.347
ENSMUSG00000018569	Cldn7	chr11	+	69966942	69967107	69967219	69967304	69965395	69966149	69967554	69967885	1335,1114,1478	654,605,812	3,2,0	6,6,3	290	210	0.0046122011694	0.596,0.571,0.569	0.266,0.194,0.0	0.425
ENSMUSG00000036570	Fxyd1	chr7	-	31053024	31053061	31053399	31053474	31052127	31052177	31053892	31053925	0,0,2	3,1,2	27,20,17	12,11,7	200	162	0.00528588063586	0.0,0.0,0.448	0.646,0.596,0.663	-0.486
ENSMUSG00000002885	Adgre5	chr8	-	83730110	83730257	83731902	83732037	83729381	83729525	83733413	83733566	1,0,0	4,2,3	89,88,81	297,303,275	260	272	0.00561573625858	0.207,0.0,0.0	0.239,0.233,0.236	-0.167
ENSMUSG00000060044	Tmem26	chr10	+	68740918	68740997	68748375	68748489	68723745	68724090	68751107	68751328	0,1,0	3,1,2	247,214,173	500,393,301	204	239	0.00571416236005	0.0,0.54,0.0	0.367,0.389,0.402	-0.206
ENSMUSG00000032478	Nme6	chr9	+	109839607	109839710	109841475	109841515	109833195	109833295	109841926	109842087	91,74,82	110,99,102	134,154,145	102,125,93	228	165	0.00585049668181	0.374,0.351,0.368	0.487,0.471,0.53	-0.132
ENSMUSG00000027699	Ect2	chr3	-	27146836	27146882	27148794	27148887	27145955	27146045	27148992	27149072	78,62,61	155,138,121	131,108,85	103,129,117	218	171	0.006068465173	0.283,0.261,0.283	0.499,0.396,0.363	-0.144
ENSMUSG00000040473	Cfap69	chr5	-	5621919	5622043	5625749	5625927	5619166	5619215	5626008	5626158	9,2,1	0,1,0	6,10,10	6,3,2	303	249	0.00618936289551	1.0,0.622,1.0	0.451,0.733,0.804	0.211
ENSMUSG00000024055	Cyp4f13	chr17	-	32932628	32932682	32941055	32941200	32930540	32930662	32946804	32947003	18,12,28	4,0,4	11,12,8	0,0,0	270	179	0.00635374477759	0.749,1.0,0.823	1.0,1.0,1.0	-0.143
ENSMUSG00000092544	Gm20422	chr8	-	69766641	69766777	69767632	69767693	69744460	69744587	69769120	69769247	70,45,56	9,12,2	85,50,52	26,19,24	186	261	0.00644014623328	0.916,0.84,0.975	0.821,0.787,0.752	0.124
ENSMUSG00000002109	Ddb2	chr2	-	91217052	91217230	91217306	91217406	91212449	91212614	91218743	91218889	44,33,55	12,10,13	30,29,20	23,17,17	225	303	0.00792021340538	0.832,0.816,0.851	0.637,0.697,0.613	0.184
ENSMUSG00000041617	Ccdc74a	chr16	+	17648066	17648126	17650148	17650205	17647607	17647652	17650366	17650738	9,8,10	0,0,1	9,18,18	4,2,4	185	182	0.00890605724877	1.0,1.0,0.908	0.689,0.899,0.816	0.168
ENSMUSG00000073158	9030624G23Rik	chr12	-	24074358	24074419	24074621	24074748	24044700	24044854	24096842	24096968	32,40,43	1,5,1	28,37,34	8,9,8	252	186	0.00936123106808	0.959,0.855,0.969	0.721,0.752,0.758	0.184
ENSMUSG00000015882	Lcorl	chr5	-	45735730	45735824	45747055	45747307	45730390	45734485	45775391	45775521	83,82,69	57,42,44	100,92,116	33,34,31	377	219	0.0101583791901	0.458,0.531,0.477	0.638,0.611,0.685	-0.156
ENSMUSG00000000392	Fap	chr2	-	62552273	62552326	62556100	62556199	62548569	62548642	62573438	62573523	1,4,2	0,0,1	81,65,73	22,23,20	224	178	0.0105677338924	1.0,1.0,0.614	0.745,0.692,0.744	0.144
ENSMUSG00000022498	Txndc11	chr16	-	11093815	11093928	11104565	11104659	11091585	11091786	11116794	11116924	156,129,141	103,113,108	226,238,186	103,101,101	219	238	0.0106363510822	0.622,0.554,0.587	0.705,0.719,0.667	-0.109
ENSMUSG00000041617	Ccdc74a	chr16	+	17648794	17648960	17649729	17649913	17648066	17648126	17649994	17650074	1,4,7	0,0,1	5,18,7	5,3,2	291	309	0.0107749904471	1.0,1.0,0.881	0.515,0.864,0.788	0.238
ENSMUSG00000085125	Gm16070	chr1	-	17707669	17707726	17712449	17712594	17692903	17697153	17727098	17727646	3,3,1	0,0,0	12,4,2	1,4,1	270	182	0.0122841556103	1.0,1.0,1.0	0.89,0.403,0.574	0.378
ENSMUSG00000040785	Ttc3	chr16	+	94384345	94384388	94384783	94384934	94383911	94384066	94403313	94403368	90,106,89	98,138,83	66,51,49	140,90,88	168	276	0.0150467829637	0.601,0.558,0.638	0.436,0.482,0.478	0.134
ENSMUSG00000056486	Chn1	chr2	-	73679614	73679903	73710454	73710486	73631745	73631830	73716363	73716419	3,1,4	4,1,6	2,3,5	47,30,33	157	414	0.015110133431	0.664,0.725,0.637	0.101,0.209,0.285	0.477
ENSMUSG00000026883	Dab2ip	chr2	+	35643887	35643991	35661491	35661625	35622036	35622283	35707647	35707801	21,47,34	156,129,169	102,130,107	272,283,242	229	259	0.0153988799871	0.132,0.292,0.185	0.298,0.342,0.333	-0.121
ENSMUSG00000028524	Sgip1	chr4	+	102927460	102927585	102928785	102928912	102918780	102918855	102956098	102956210	8,4,2	0,2,0	31,40,36	11,18,17	250	252	0.0204817132345	1.0,0.668,1.0	0.74,0.691,0.681	0.185
ENSMUSG00000037138	Aff3	chr1	-	38320111	38320163	38329871	38329908	38269709	38269761	38341720	38341801	8,4,3	0,2,0	43,38,49	14,20,17	162	177	0.0204817132345	1.0,0.686,1.0	0.77,0.675,0.759	0.161
ENSMUSG00000022544	Eef2kmt	chr16	-	5249346	5249448	5250474	5250555	5248564	5248830	5253024	5253087	34,22,35	2,1,2	12,13,16	5,5,3	206	227	0.0204817132345	0.949,0.96,0.951	0.726,0.741,0.855	0.179
ENSMUSG00000045555	Mettl24	chr10	+	40729986	40730085	40746331	40746560	40683281	40683664	40810405	40811083	0,1,0	1,1,2	4,8,7	19,22,16	224	354	0.0204817132345	0.0,0.612,0.0	0.25,0.365,0.409	-0.137
ENSMUSG00000022094	Slc39a14	chr14	-	70313600	70313770	70315663	70315833	70310855	70310975	70316437	70316624	10,7,8	57,63,53	23,22,26	83,64,28	295	295	0.0219916062259	0.149,0.1,0.131	0.217,0.256,0.481	-0.191
ENSMUSG00000084885	3010001F23Rik	chrX	+	152369841	152370022	152385644	152385752	152369027	152369116	152416290	152416698	21,13,12	0,1,0	18,18,15	2,5,1	306	233	0.022082377474	1.0,0.908,1.0	0.873,0.733,0.919	0.128
ENSMUSG00000026767	Fam188a	chr2	-	12386608	12386679	12403997	12404166	12364446	12364519	12405859	12405920	7,13,6	9,7,4	3,6,0	10,14,10	294	196	0.0226482344117	0.341,0.553,0.5	0.167,0.222,0.0	0.335
ENSMUSG00000070003	Ssbp4	chr8	-	70602400	70602462	70602573	70602646	70602231	70602316	70608124	70608268	28,45,59	64,61,80	101,116,118	271,369,339	198	187	0.0227141778553	0.292,0.411,0.411	0.26,0.229,0.247	0.126
ENSMUSG00000026043	Col3a1	chr1	+	45322405	45322519	45323722	45323797	45321941	45321992	45325359	45325413	4,8,1	1,1,0	2444,2297,1973	862,849,734	239	200	0.0231825549576	0.77,0.87,1.0	0.703,0.694,0.692	0.184
ENSMUSG00000020333	Acsl6	chr11	+	54336935	54337013	54337070	54337148	54335051	54335125	54338411	54338546	0,0,2	8,5,10	3,1,3	6,9,6	203	203	0.0233532201119	0.0,0.0,0.167	0.333,0.1,0.333	-0.2
ENSMUSG00000028364	Tnc	chr4	-	63984459	63984732	64000697	64000970	63982650	63982923	64006245	64006509	2,3,3	0,2,0	70,26,23	39,28,17	398	398	0.0240880378363	1.0,0.6,1.0	0.642,0.481,0.575	0.301
ENSMUSG00000041444	Arhgap32	chr9	+	32189983	32190061	32208183	32208265	32187633	32187756	32239261	32239411	86,71,68	108,134,103	57,63,45	37,53,46	203	207	0.0244661237197	0.448,0.351,0.402	0.611,0.548,0.499	-0.152
ENSMUSG00000058690	Ccser2	chr14	-	36909016	36909212	36918433	36918596	36900761	36900845	36926838	36926929	228,202,179	181,129,139	122,98,72	134,121,80	288	321	0.0261655461581	0.584,0.636,0.589	0.504,0.474,0.501	0.11
ENSMUSG00000030654	Arl6ip1	chr7	-	118121925	118122043	118126395	118126515	118120299	118120410	118129468	118129576	5,0,0	4,3,5	10,5,7	4,2,3	245	243	0.0261655461581	0.554,0.0,0.0	0.713,0.713,0.698	-0.523
ENSMUSG00000028133	Rwdd3	chr3	-	121156400	121156516	121158767	121159255	121156186	121156302	121171591	121171695	6,9,12	34,38,35	17,17,19	29,22,31	613	241	0.0262588302526	0.065,0.085,0.119	0.187,0.233,0.194	-0.115
ENSMUSG00000030850	Ate1	chr7	-	130503721	130503850	130504693	130504822	130481682	130481715	130507481	130507699	178,169,177	131,76,103	129,113,116	128,122,94	254	254	0.0273910410648	0.576,0.69,0.632	0.502,0.481,0.552	0.121
ENSMUSG00000041720	Pi4ka	chr16	-	17318482	17318553	17323036	17323070	17318279	17318404	17325112	17325246	35,30,27	92,139,107	62,42,65	118,101,116	159	196	0.0275725937655	0.319,0.21,0.237	0.393,0.339,0.409	-0.125
ENSMUSG00000028438	Kif24	chr4	-	41414901	41414999	41428344	41428982	41409731	41409819	41464709	41464840	30,10,26	1,1,0	31,27,23	3,3,3	763	223	0.0297530280991	0.898,0.745,1.0	0.751,0.725,0.691	0.159
ENSMUSG00000028478	Clta	chr4	+	44030214	44030268	44031399	44031435	44025448	44025560	44032400	44032846	9,10,13	2,2,7	11,11,21	2,0,1	179	161	0.0323609538283	0.802,0.818,0.626	0.832,1.0,0.95	-0.179
ENSMUSG00000042439	Zfp532	chr18	+	65644192	65644369	65656350	65656632	65622983	65625334	65682894	65683007	37,52,62	158,119,170	56,47,42	275,217,277	302	407	0.0331841611181	0.24,0.371,0.33	0.215,0.226,0.17	0.11
ENSMUSG00000079334	Nat6	chr9	+	107579099	107579385	107580456	107580935	107578886	107578970	107582816	107583519	93,67,48	137,98,124	23,38,33	128,107,100	411	604	0.0332367725172	0.499,0.501,0.363	0.209,0.343,0.327	0.161
ENSMUSG00000018548	Trim37	chr11	+	87137589	87137630	87140484	87140601	87129715	87129817	87145463	87145586	42,23,25	12,4,3	20,32,34	16,12,22	166	242	0.034042004958	0.836,0.893,0.924	0.646,0.795,0.693	0.173
ENSMUSG00000026004	Kansl1l	chr1	-	66762047	66762252	66772905	66773027	66738050	66738213	66773421	66773619	132,120,99	64,51,53	150,115,161	135,114,96	247	330	0.0352268492511	0.734,0.759,0.714	0.598,0.574,0.691	0.115
ENSMUSG00000018995	Nars2	chr7	+	97031545	97031583	97035230	97035297	97031337	97031436	97057447	97057545	10,13,15	3,0,0	19,26,19	6,7,5	163	192	0.0358490824906	0.797,1.0,1.0	0.789,0.814,0.817	0.126
ENSMUSG00000030108	Slc6a13	chr6	+	121334446	121334559	121334838	121334976	121333318	121333443	121335619	121335722	9,21,20	33,17,31	1,1,0	3,4,1	238	263	0.0359600187008	0.232,0.577,0.416	0.269,0.216,0.0	0.247
ENSMUSG00000073433	Arhgdig	chr17	-	26199751	26199828	26200014	26200098	26199612	26199676	26200190	26200370	33,11,24	22,22,40	19,17,11	8,5,5	209	202	0.0374641319707	0.592,0.326,0.367	0.697,0.767,0.68	-0.286
ENSMUSG00000059022	Kcp	chr6	-	29502777	29502874	29504398	29504567	29502584	29502667	29505637	29505801	1,1,0	0,0,1	45,55,44	49,49,37	294	222	0.0376830690764	1.0,1.0,0.0	0.409,0.459,0.473	0.22
ENSMUSG00000028573	Fggy	chr4	+	95800556	95800664	95812107	95812169	95769425	95769529	95820881	95821569	55,48,62	1,3,1	41,35,28	5,6,3	233	187	0.0378842056212	0.978,0.928,0.98	0.868,0.824,0.882	0.104
ENSMUSG00000087174	5530601H04Rik	chrX	-	105042603	105042817	105043129	105043304	105038816	105039812	105044001	105044111	73,49,72	38,55,56	82,75,76	20,26,39	300	339	0.0428386828531	0.685,0.502,0.592	0.822,0.765,0.688	-0.165
ENSMUSG00000029769	Ccdc136	chr6	+	29412901	29413087	29421990	29422097	29411247	29411385	29426624	29426948	15,11,14	4,4,7	37,36,20	2,4,2	311	232	0.0439930148903	0.737,0.672,0.599	0.932,0.87,0.882	-0.225
ENSMUSG00000086587	Gm11837	chr4	+	14942199	14942275	14947438	14947545	14936440	14936539	14952620	14952893	3,0,0	14,17,13	5,7,10	40,33,32	201	232	0.0449740689335	0.198,0.0,0.0	0.126,0.197,0.265	-0.13
ENSMUSG00000035273	Hpse	chr5	-	100691298	100691413	100692182	100692289	100688820	100688939	100692884	100692978	0,3,0	4,4,4	24,14,13	24,23,8	232	240	0.0450441790993	0.0,0.437,0.0	0.508,0.386,0.627	-0.361
ENSMUSG00000038302	Lace1	chr10	-	42438353	42438405	42454306	42454530	42426485	42426587	42478262	42478565	27,31,33	22,28,15	40,32,20	10,9,6	349	177	0.0465993654199	0.384,0.36,0.527	0.67,0.643,0.628	-0.223
ENSMUSG00000026767	Fam188a	chr2	-	12382102	12382183	12386608	12386679	12364505	12364519	12419158	12419449	24,23,26	64,56,64	33,49,38	43,45,63	196	206	0.0469593322147	0.283,0.302,0.299	0.446,0.534,0.388	-0.161
ENSMUSG00000033768	Nrxn2	chr19	+	6513715	6513805	6516922	6517248	6509777	6509949	6519248	6519327	1,0,0	0,1,4	14,13,10	19,16,33	215	451	0.0498108190668	1.0,0.0,0.0	0.607,0.63,0.389	-0.209
