# Supplementary material for: An Alternative Splicing Program for Mouse Craniofacial Development
Source: Front Physiol. 2020 Sep 4;11:1099. doi: 10.3389/fphys.2020.01099 (PMC7498679; doi:10.3389/fphys.2020.01099)
Supplement: Supplementary file 12 [file Data_Sheet_1.zip › Filtered rMATS results/MXE/MNP_Mes_E10.5_vs_E11.5_MXE_filtered_output.txt]

GeneID	geneSymbol	chr	strand	1stExonStart_0base	1stExonEnd	2stExonStart_0base	2stExonEnd	upstreamES	upstreamEE	downstreamES	downstreamEE	IC_SAMPLE_1	SC_SAMPLE_1	IC_SAMPLE_2	SC_SAMPLE_2	IncFormLen	SkipFormLen	FDR	IncLevel1	IncLevel2	DeltaPSI
ENSMUSG00000024151	Msh2	chr17	+	87678207	87678362	87679799	87680078	87672329	87672806	87682530	87682677	128,211,189	1083,1352,1395	295,220,273	836,663,845	280	404	0.0	0.146,0.184,0.164	0.337,0.324,0.318	-0.162
ENSMUSG00000021144	Mta1	chr12	+	113133540	113133576	113135796	113135828	113133184	113133337	113136280	113136432	184,148,140	1303,1160,1238	311,327,322	1013,901,1099	161	157	0.0	0.121,0.111,0.099	0.23,0.261,0.222	-0.127
ENSMUSG00000062981	Mrpl42	chr10	-	95490245	95490412	95493630	95493715	95480805	95480977	95496823	95496887	1807,2265,1889	1060,817,1097	784,718,674	1493,1419,1633	210	292	0.0	0.703,0.794,0.705	0.422,0.413,0.365	0.334
ENSMUSG00000022246	Rai14	chr15	-	10587837	10587924	10589258	10589345	10583781	10583836	10591586	10591615	328,322,380	363,343,428	157,178,188	798,583,588	212	212	0.0	0.475,0.484,0.47	0.164,0.234,0.242	0.263
ENSMUSG00000057113	Npm1	chr11	-	33156002	33156104	33161547	33161627	33153985	33154060	33162921	33163072	12558,18739,15254	3226,4321,3479	5074,4765,4364	2555,2537,2020	205	227	0.0	0.812,0.828,0.829	0.687,0.675,0.705	0.134
ENSMUSG00000057113	Npm1	chr11	-	33153985	33154060	33161105	33161225	33152286	33152852	33161547	33161627	42072,47993,50869	9144,8842,10725	16448,15345,16221	8810,8113,8921	245	200	0.0	0.79,0.816,0.795	0.604,0.607,0.597	0.198
ENSMUSG00000027699	Ect2	chr3	-	27146836	27147019	27148794	27148887	27145955	27146045	27148992	27149072	167,274,254	359,462,498	103,83,91	495,408,487	218	308	0.0	0.397,0.456,0.419	0.227,0.223,0.209	0.204
ENSMUSG00000027620	Rbm39	chr2	-	156159036	156159241	156161567	156161633	156158399	156158477	156161827	156161965	2540,2824,3143	1134,1261,1347	2053,1893,1901	2754,2198,2467	191	330	0.0	0.795,0.795,0.801	0.563,0.598,0.571	0.22
ENSMUSG00000027620	Rbm39	chr2	-	156162728	156162881	156164805	156164923	156161827	156161965	156167537	156167591	1384,1308,1478	4263,5522,5174	2012,1724,1787	2937,2298,2818	243	278	0.0	0.271,0.213,0.246	0.439,0.462,0.42	-0.197
ENSMUSG00000023050	Map3k12	chr15	-	102503488	102503647	102503724	102503883	102502636	102502745	102504114	102504306	76,53,72	266,237,321	149,157,165	225,173,206	284	284	0.0	0.222,0.183,0.183	0.398,0.476,0.445	-0.244
ENSMUSG00000004264	Phb2	chr6	+	124713061	124713141	124713983	124714168	124712703	124712788	124714829	124714959	2081,1711,2125	1950,2115,1892	961,870,913	2489,2280,2443	205	310	0.0	0.617,0.55,0.629	0.369,0.366,0.361	0.233
ENSMUSG00000032601	Prkar2a	chr9	+	108740687	108740762	108744229	108744295	108740434	108740536	108745481	108745623	376,439,553	58,149,98	248,207,202	209,161,168	200	191	0.0	0.861,0.738,0.843	0.531,0.551,0.535	0.275
ENSMUSG00000058076	Sdhc	chr1	-	171138693	171138755	171143557	171143659	171135992	171136156	171145755	171145812	759,706,975	791,833,1077	1972,1800,2010	1075,888,1047	227	187	0.0	0.441,0.411,0.427	0.602,0.625,0.613	-0.187
ENSMUSG00000033047	Eif3l	chr15	+	79085556	79085711	79086433	79086604	79084111	79084283	79089463	79089961	1605,1381,1543	2872,3196,2984	1923,1908,2062	1945,1686,1775	280	296	0.0	0.371,0.314,0.353	0.511,0.545,0.551	-0.19
ENSMUSG00000005514	Por	chr5	+	135733501	135733683	135733772	135733922	135732685	135732804	135734026	135734297	817,1150,1006	352,301,327	754,580,672	642,547,635	307	275	0.0	0.675,0.774,0.734	0.513,0.487,0.487	0.232
ENSMUSG00000032580	Rbm5	chr9	-	107742391	107742521	107742600	107742698	107740495	107741092	107743836	107743911	882,1037,1112	308,306,248	924,767,809	636,647,621	223	255	0.0	0.766,0.795,0.837	0.624,0.575,0.598	0.2
ENSMUSG00000029017	Pmpcb	chr5	+	21745977	21746090	21746977	21747121	21743378	21743458	21748748	21748909	313,300,276	1395,1493,1619	475,418,461	935,762,922	238	269	0.0	0.202,0.185,0.162	0.365,0.383,0.361	-0.187
ENSMUSG00000000028	Cdc45	chr16	-	18793177	18793339	18794761	18794860	18786929	18787068	18795094	18795226	346,424,433	1433,1585,1723	414,373,405	727,622,721	224	287	0.0	0.236,0.255,0.244	0.422,0.434,0.419	-0.18
ENSMUSG00000000028	Cdc45	chr16	-	18786768	18786852	18786929	18787068	18785072	18785191	18793177	18793339	1433,1585,1723	355,288,362	730,624,720	416,390,432	264	209	0.0	0.762,0.813,0.79	0.581,0.559,0.569	0.219
ENSMUSG00000021377	Dek	chr13	-	47101972	47102074	47105571	47105737	47101622	47101732	47106072	47106201	267,457,293	2245,2753,3181	656,563,766	1996,1700,2043	291	227	0.0	0.085,0.115,0.067	0.204,0.205,0.226	-0.123
ENSMUSG00000003135	Cnot11	chr1	+	39537415	39537580	39538270	39538423	39535553	39536337	39539872	39540075	132,152,138	1263,1583,1446	223,180,231	830,778,856	290	278	0.0	0.091,0.084,0.084	0.205,0.182,0.206	-0.111
ENSMUSG00000037570	Mcrs1	chr15	-	99249367	99249506	99250462	99250582	99248701	99248860	99251861	99251961	242,397,359	213,270,216	725,511,727	176,150,151	245	264	0.0	0.55,0.613,0.642	0.816,0.786,0.838	-0.212
ENSMUSG00000037570	Mcrs1	chr15	-	99249875	99250014	99250462	99250582	99248701	99248860	99251861	99251961	242,397,359	89,114,102	725,511,727	38,35,49	245	264	0.0	0.746,0.79,0.791	0.954,0.94,0.941	-0.169
ENSMUSG00000031796	Cfap20	chr8	-	95421135	95421246	95422057	95422246	95420248	95420669	95422782	95422894	432,486,488	1245,1569,1531	723,681,832	893,721,906	314	236	0.0	0.207,0.189,0.193	0.378,0.415,0.408	-0.204
ENSMUSG00000007039	Ddah2	chr17	+	35060832	35060906	35061004	35061124	35060602	35060702	35061475	35061599	2020,2121,2035	1544,1275,1354	2011,1834,2172	2859,2704,2847	199	245	0.0	0.617,0.672,0.649	0.464,0.455,0.484	0.178
ENSMUSG00000030796	Tead2	chr7	+	45225652	45225795	45228638	45228812	45223680	45223745	45231308	45231470	3303,3803,2775	3554,3903,3350	1474,1390,1499	3782,3445,3743	268	299	0.0	0.509,0.521,0.48	0.303,0.31,0.309	0.196
ENSMUSG00000006418	Rnf114	chr2	+	167507046	167507197	167511211	167511326	167503436	167503601	167512516	167512624	212,270,220	1617,1602,1827	379,349,321	1060,929,1072	276	240	0.0	0.102,0.128,0.095	0.237,0.246,0.207	-0.122
ENSMUSG00000020974	Pole2	chr12	-	69204090	69204267	69206409	69206518	69202906	69202974	69207858	69207936	281,297,295	113,106,138	222,201,247	299,208,307	234	302	0.0	0.762,0.783,0.734	0.489,0.555,0.509	0.242
ENSMUSG00000021262	Evl	chr12	+	108673288	108673352	108674406	108674465	108652921	108653099	108675396	108675626	611,632,751	834,780,695	946,835,868	459,381,401	189	184	0.0	0.416,0.441,0.513	0.667,0.681,0.678	-0.219
ENSMUSG00000021012	Zc3h14	chr12	+	98783581	98783702	98784915	98785052	98780047	98780280	98785317	98785406	503,391,467	1688,1537,1734	677,621,655	1112,947,939	246	262	0.0	0.241,0.213,0.223	0.393,0.411,0.426	-0.184
ENSMUSG00000061410	Zcchc14	chr8	-	121610116	121610226	121618634	121618708	121609079	121609315	121628565	121628610	64,43,37	478,550,548	119,102,97	338,312,288	199	235	0.0	0.137,0.085,0.074	0.294,0.279,0.285	-0.187
ENSMUSG00000021589	Rhobtb3	chr13	-	75939451	75939638	75943206	75943432	75917692	75917847	75943530	75943925	96,105,110	599,722,725	303,238,319	647,570,575	351	312	0.0	0.125,0.114,0.119	0.294,0.271,0.33	-0.179
ENSMUSG00000024359	Hspa9	chr18	-	34952395	34952483	34952676	34952735	34951223	34951405	34954169	34954357	283,250,212	1647,1505,1875	594,557,554	1483,1405,1493	184	213	0.0	0.166,0.161,0.116	0.317,0.315,0.3	-0.163
ENSMUSG00000022437	Samm50	chr15	+	84199772	84199879	84200292	84200423	84198573	84198661	84200629	84200717	1223,1576,1445	364,433,395	892,804,876	720,542,710	232	256	0.0	0.788,0.801,0.801	0.578,0.621,0.577	0.205
ENSMUSG00000024382	Ercc3	chr18	+	32248162	32248477	32254080	32254265	32246566	32246771	32257189	32257392	156,107,155	539,645,671	256,216,283	433,306,405	440	310	0.0	0.169,0.105,0.14	0.294,0.332,0.33	-0.181
ENSMUSG00000027823	Gmps	chr3	+	63980135	63980317	63982410	63982525	63976105	63976310	63985599	63985697	745,1078,855	1777,2189,2100	1088,932,1127	1141,979,1128	307	240	0.0	0.247,0.278,0.241	0.427,0.427,0.439	-0.176
ENSMUSG00000031575	Ash2l	chr8	-	25827173	25827391	25828765	25828859	25823138	25823306	25831272	25831348	1092,1176,1198	679,687,807	944,802,928	1202,1092,1318	219	343	0.0	0.716,0.728,0.699	0.552,0.535,0.524	0.177
ENSMUSG00000003810	Mast2	chr4	-	116313692	116313825	116314806	116314945	116312852	116313018	116315822	116316076	318,346,342	77,83,112	321,278,257	264,223,267	264	258	0.0	0.801,0.803,0.749	0.543,0.549,0.485	0.259
ENSMUSG00000052139	Bre	chr5	+	31820477	31820672	31831084	31831159	31785577	31785672	31901054	31901164	40,71,57	179,232,298	137,107,99	147,117,145	320	200	0.0	0.123,0.161,0.107	0.368,0.364,0.299	-0.213
ENSMUSG00000033767	D930015E06Rik	chr3	-	83940890	83940949	83942386	83942540	83940518	83940605	83942751	83942829	186,280,212	371,439,382	360,310,332	200,172,150	279	184	0.0	0.248,0.296,0.268	0.543,0.543,0.593	-0.289
ENSMUSG00000061559	Wdr61	chr9	-	54720259	54720352	54722833	54722927	54719250	54719329	54724050	54724144	628,500,752	1383,1332,1575	897,824,935	843,792,925	219	218	0.0	0.311,0.272,0.322	0.514,0.509,0.502	-0.207
ENSMUSG00000015165	Hnrnpl	chr7	+	28821215	28821273	28821391	28821487	28820544	28820746	28821847	28822240	3882,3614,3993	2359,2154,2609	3545,3031,3471	5478,4100,5401	183	221	0.0	0.665,0.67,0.649	0.439,0.472,0.437	0.212
ENSMUSG00000029064	Gnb1	chr4	+	155527412	155527509	155533696	155533735	155491363	155491580	155535357	155535464	244,402,281	1869,2068,2187	661,565,810	1208,1057,1234	222	164	0.0	0.088,0.126,0.087	0.288,0.283,0.327	-0.199
ENSMUSG00000015749	Anp32e	chr3	+	95937881	95938039	95944306	95944361	95937119	95937195	95945179	95945442	8559,11786,11051	513,676,659	5295,4526,5299	1018,792,1010	283	180	0.0	0.914,0.917,0.914	0.768,0.784,0.769	0.141
ENSMUSG00000015749	Anp32e	chr3	+	95937881	95938003	95944306	95944361	95937023	95937195	95945179	95945565	8543,11760,11032	513,676,659	5280,4507,5276	1018,792,1010	247	180	0.0	0.924,0.927,0.924	0.791,0.806,0.792	0.129
ENSMUSG00000042354	Gnl3	chr14	-	31013428	31013565	31013652	31013795	31013166	31013324	31014052	31014227	517,509,549	1624,1585,2078	561,497,577	854,691,762	268	262	0.0	0.237,0.239,0.205	0.391,0.413,0.425	-0.183
ENSMUSG00000029064	Gnb1	chr4	+	155515630	155515679	155533696	155533735	155491360	155491580	155535357	155535464	41,60,40	1869,2068,2187	218,187,264	1208,1057,1234	174	164	0.0	0.02,0.027,0.017	0.145,0.143,0.168	-0.131
ENSMUSG00000093456	Gm20662	chr9	+	108031998	108032209	108040904	108041086	108024102	108024450	108044724	108044900	276,348,381	131,149,139	307,278,325	361,277,334	336	307	0.0	0.658,0.681,0.715	0.437,0.478,0.471	0.223
ENSMUSG00000060572	Mfap2	chr4	+	141014982	141015070	141015214	141015288	141014394	141014448	141015476	141015814	2604,2451,2306	732,739,672	2718,2082,2249	1792,1526,1777	213	199	0.0	0.769,0.756,0.762	0.586,0.56,0.542	0.2
ENSMUSG00000060572	Mfap2	chr4	+	141014394	141014448	141014982	141015070	141014188	141014269	141015214	141015288	1149,960,1210	645,607,521	1427,1122,1145	1851,1572,1934	179	213	0.0	0.679,0.653,0.734	0.478,0.459,0.413	0.239
ENSMUSG00000037503	Fam168b	chr1	-	34828766	34828847	34836732	34836813	34819866	34820009	34842827	34842964	142,185,132	1480,1533,1666	321,337,397	1257,1083,1163	206	206	0.0	0.088,0.108,0.073	0.203,0.237,0.254	-0.142
ENSMUSG00000028693	Nasp	chr4	-	116614329	116614410	116618869	116618980	116611971	116612081	116622766	116622814	2604,2957,3021	3632,5134,5177	3131,2773,3124	2306,2092,2390	236	206	0.0	0.385,0.335,0.337	0.542,0.536,0.533	-0.185
ENSMUSG00000028693	Nasp	chr4	-	116618869	116618980	116622766	116622814	116614329	116614410	116627331	116627429	998,886,1087	4644,5747,5831	1363,1190,1430	3564,3244,3699	173	236	0.0	0.227,0.174,0.203	0.343,0.334,0.345	-0.139
ENSMUSG00000021000	Ctage5	chr12	+	59172524	59172592	59179849	59180008	59170956	59170992	59184186	59184303	188,252,191	391,353,383	71,66,51	510,409,411	193	284	0.0	0.414,0.512,0.423	0.17,0.192,0.154	0.278
ENSMUSG00000024587	Nars	chr18	-	64504337	64504473	64504847	64505047	64503507	64503621	64505156	64505378	839,1116,923	2406,2408,2724	1137,1020,1133	1518,1227,1308	325	261	0.0	0.219,0.271,0.214	0.376,0.4,0.41	-0.161
ENSMUSG00000028622	Mrpl37	chr4	-	107057371	107057575	107060482	107060640	107055873	107056104	107061882	107062068	1217,1260,1297	281,305,368	858,850,815	661,470,666	283	329	0.0	0.834,0.828,0.804	0.601,0.678,0.587	0.2
ENSMUSG00000033581	Igf2bp2	chr16	-	22070306	22070375	22076016	22076145	22068142	22068259	22078615	22078751	2703,2615,2671	718,840,849	1522,1273,1413	1017,950,1015	254	194	0.0	0.742,0.704,0.706	0.533,0.506,0.515	0.199
ENSMUSG00000026427	Eif2d	chr1	+	131168119	131168240	131170936	131171111	131166326	131166422	131173303	131173420	749,800,1010	323,195,307	475,396,479	372,319,390	246	300	0.0	0.739,0.833,0.8	0.609,0.602,0.6	0.187
ENSMUSG00000032366	Tpm1	chr9	-	67031950	67032026	67032465	67032541	67031451	67031514	67032793	67032864	1463,1908,1933	621,756,780	1824,1434,1538	1898,1273,1341	201	201	0.0	0.702,0.716,0.712	0.49,0.53,0.534	0.192
ENSMUSG00000003184	Irf3	chr7	+	45000371	45000546	45000644	45001022	45000153	45000224	45001672	45001788	550,501,561	110,135,91	449,413,363	253,205,223	300	503	0.0	0.893,0.862,0.912	0.748,0.772,0.732	0.138
ENSMUSG00000021361	Tmem14c	chr13	+	41017114	41017173	41017705	41017782	41016249	41016398	41018355	41018457	143,134,187	563,730,726	381,316,399	651,637,609	184	202	0.0	0.218,0.168,0.22	0.391,0.353,0.418	-0.185
ENSMUSG00000021361	Tmem14c	chr13	+	41017705	41017782	41018355	41018457	41017114	41017173	41021118	41021206	222,253,231	1369,2010,1828	415,322,430	1275,1032,1100	202	227	0.0	0.154,0.124,0.124	0.268,0.26,0.305	-0.144
ENSMUSG00000015149	Sirt2	chr7	+	28787582	28787653	28787761	28787828	28785964	28786016	28787916	28788260	72,116,94	347,370,369	229,190,220	329,299,276	196	192	0.0	0.169,0.235,0.2	0.405,0.384,0.438	-0.208
ENSMUSG00000044783	Hjurp	chr1	-	88269320	88269413	88275027	88275097	88267947	88268026	88277218	88277285	412,636,536	244,224,219	317,279,342	463,436,448	195	218	0.0	0.654,0.76,0.732	0.434,0.417,0.46	0.278
ENSMUSG00000044783	Hjurp	chr1	-	88269320	88269413	88275041	88275097	88267947	88268026	88277218	88277285	426,668,567	244,224,219	368,334,363	463,436,448	181	218	0.0	0.678,0.782,0.757	0.489,0.48,0.494	0.251
ENSMUSG00000026914	Psmd14	chr2	+	61760974	61761094	61776672	61776780	61760635	61760707	61783832	61783907	796,884,929	2200,2666,2720	1216,1138,1252	1508,1360,1404	245	233	0.0	0.256,0.24,0.245	0.434,0.443,0.459	-0.198
ENSMUSG00000023495	Pcbp4	chr9	+	106460992	106461124	106461264	106461393	106460650	106460767	106461848	106461924	917,787,823	3506,3629,3614	1173,1108,1169	2171,1916,2182	257	254	0.0	0.205,0.177,0.184	0.348,0.364,0.346	-0.164
ENSMUSG00000002981	Clptm1	chr7	-	19637077	19637171	19638931	19639017	19635660	19635851	19643051	19643169	706,735,654	192,304,213	537,468,476	471,385,457	211	219	0.0	0.792,0.715,0.761	0.542,0.558,0.519	0.216
ENSMUSG00000002981	Clptm1	chr7	-	19637077	19637171	19638116	19639017	19635660	19635851	19643051	19643169	708,738,654	192,304,213	539,468,479	471,385,457	1026	219	0.0	0.44,0.341,0.396	0.196,0.206,0.183	0.197
ENSMUSG00000023015	Racgap1	chr15	-	99628633	99628798	99639613	99639819	99626461	99626557	99642882	99642971	459,531,495	340,398,288	445,358,447	716,618,696	331	290	0.0	0.542,0.539,0.601	0.353,0.337,0.36	0.211
ENSMUSG00000037608	Bclaf1	chr10	+	20318007	20318111	20322962	20323868	20312471	20312604	20325139	20325805	331,356,446	1849,2471,2379	646,437,636	1320,993,1246	229	1031	0.0	0.446,0.393,0.458	0.688,0.665,0.697	-0.251
ENSMUSG00000052752	Traf7	chr17	-	24514712	24514866	24516504	24516596	24514124	24514217	24518741	24518799	415,404,435	318,271,292	272,233,293	530,478,513	217	279	0.0	0.627,0.657,0.657	0.398,0.385,0.423	0.245
ENSMUSG00000052752	Traf7	chr17	-	24514124	24514217	24516504	24516596	24513898	24513932	24518741	24518799	393,383,394	267,296,283	242,202,242	484,460,487	217	218	0.0	0.597,0.565,0.583	0.334,0.306,0.333	0.257
ENSMUSG00000052752	Traf7	chr17	-	24514124	24514217	24516504	24516599	24513898	24513932	24518741	24518799	217,328,313	267,296,283	162,177,193	484,460,487	220	218	0.0	0.446,0.523,0.523	0.249,0.276,0.282	0.228
ENSMUSG00000052752	Traf7	chr17	-	24514124	24514217	24514712	24514829	24513898	24513932	24518741	24518799	106,114,106	267,296,283	65,52,61	484,460,487	242	218	0.0	0.263,0.258,0.252	0.108,0.092,0.101	0.157
ENSMUSG00000032178	Ilf3	chr9	+	21394830	21394942	21395370	21395468	21394194	21394290	21396019	21396131	555,682,505	1504,1531,1682	1046,911,1023	1100,883,946	237	223	0.0	0.258,0.295,0.22	0.472,0.493,0.504	-0.232
ENSMUSG00000025626	Phf6	chrX	+	52916552	52916736	52917165	52917267	52912265	52912436	52931572	52931706	241,261,334	729,817,850	557,396,527	635,540,614	309	227	0.0	0.195,0.19,0.224	0.392,0.35,0.387	-0.173
ENSMUSG00000003131	Pafah1b2	chr9	-	45976040	45976130	45978641	45978729	45975080	45975197	45984704	45984871	562,694,617	2111,1975,2171	825,613,768	1259,1067,1097	213	215	0.0	0.212,0.262,0.223	0.398,0.367,0.414	-0.161
ENSMUSG00000025862	Stag2	chrX	+	42211077	42211242	42217334	42217431	42206045	42206124	42220977	42221029	437,762,667	153,281,248	436,309,329	338,278,339	290	222	0.0	0.686,0.675,0.673	0.497,0.46,0.426	0.217
ENSMUSG00000021709	Erbin	chr13	-	103868042	103868132	103884142	103884260	103866648	103866705	103886140	103886338	610,682,734	188,231,205	649,473,568	465,414,464	243	215	0.0	0.742,0.723,0.76	0.553,0.503,0.52	0.216
ENSMUSG00000058239	Usf2	chr7	-	30955289	30955440	30955880	30956000	30955105	30955193	30956148	30956267	220,219,223	1349,1383,1540	411,332,428	992,799,1080	245	276	0.0	0.155,0.151,0.14	0.318,0.319,0.309	-0.167
ENSMUSG00000058239	Usf2	chr7	-	30955289	30955440	30955799	30956000	30955105	30955193	30956148	30956267	232,228,239	1349,1383,1540	412,335,432	992,799,1080	326	276	0.0	0.127,0.122,0.116	0.26,0.262,0.253	-0.137
ENSMUSG00000074578	Zfas1	chr2	+	167065158	167065217	167065433	167065480	167063635	167063727	167065686	167065862	805,757,900	205,143,195	585,457,623	359,266,418	184	172	0.0	0.786,0.832,0.812	0.604,0.616,0.582	0.209
ENSMUSG00000029422	Rsrc2	chr5	-	123730454	123730544	123731036	123731269	123728966	123729356	123733555	123733635	494,536,556	810,1248,1107	727,610,618	655,462,590	358	215	0.0	0.268,0.205,0.232	0.4,0.442,0.386	-0.174
ENSMUSG00000013236	Ptprs	chr17	-	56426386	56426504	56429098	56429157	56424879	56424977	56434452	56434597	33,35,28	7,15,11	147,162,167	1,2,4	184	243	0.0	0.862,0.755,0.771	0.995,0.991,0.982	-0.193
ENSMUSG00000012017	Scarf2	chr16	+	17804485	17804603	17804808	17804924	17804305	17804409	17806348	17806501	86,59,82	625,530,571	295,227,257	793,719,698	243	241	0.0	0.12,0.099,0.125	0.27,0.238,0.267	-0.144
ENSMUSG00000000563	Atp5f1	chr3	-	105951590	105951716	105955895	105956041	105943686	105943866	105958861	105958898	2696,2115,2834	5451,5712,6080	3992,3353,4127	4558,3852,4150	271	251	0.0	0.314,0.255,0.302	0.448,0.446,0.479	-0.167
ENSMUSG00000027365	Trpm7	chr2	-	126846073	126846245	126848496	126848621	126844299	126844474	126849898	126850112	66,83,94	369,400,404	179,152,132	233,227,219	250	297	0.0	0.175,0.198,0.217	0.477,0.443,0.417	-0.249
ENSMUSG00000040385	Ppp1ca	chr19	+	4194466	4194690	4194771	4194906	4193766	4193871	4194981	4195419	4513,3978,4321	8140,8033,8260	5389,5138,5272	5065,4608,5062	349	260	0.0	0.292,0.269,0.28	0.442,0.454,0.437	-0.164
ENSMUSG00000024212	Mllt1	chr17	-	56899768	56900296	56902562	56902688	56897379	56897467	56905711	56905855	1464,1044,1278	721,715,751	795,841,761	1428,1302,1420	251	653	0.0	0.841,0.792,0.816	0.592,0.627,0.582	0.216
ENSMUSG00000010663	Fads1	chr19	+	10185684	10185882	10186377	10186479	10184926	10185037	10186754	10186883	267,268,229	872,913,945	463,337,414	673,579,630	323	227	0.0	0.177,0.171,0.146	0.326,0.29,0.316	-0.146
ENSMUSG00000038383	Pigu	chr2	-	155336681	155336741	155345647	155345712	155332645	155335423	155357265	155357419	79,92,95	173,199,158	145,140,171	106,82,87	190	185	0.0	0.308,0.31,0.369	0.571,0.624,0.657	-0.288
ENSMUSG00000032560	Dnajc13	chr9	-	104182504	104182689	104184582	104184718	104182033	104182102	104186710	104186935	178,248,286	103,126,80	110,85,99	150,157,182	261	310	0.0	0.672,0.7,0.809	0.466,0.391,0.392	0.311
ENSMUSG00000024962	Vegfb	chr19	-	6986020	6986094	6986773	6986816	6985804	6985840	6987351	6987651	28,30,24	470,474,458	60,56,72	195,141,157	168	199	0.0	0.066,0.07,0.058	0.267,0.32,0.352	-0.248
ENSMUSG00000024962	Vegfb	chr19	-	6986020	6986094	6986289	6986486	6985804	6985840	6986773	6986816	124,193,146	470,476,459	271,228,228	200,147,162	322	199	0.0	0.14,0.2,0.164	0.456,0.489,0.465	-0.302
ENSMUSG00000020649	Rrm2	chr12	+	24709324	24709441	24710356	24710490	24708938	24709085	24711446	24711541	2925,3022,2968	5030,6242,6200	2801,2383,2957	2699,2283,2728	242	259	0.0	0.384,0.341,0.339	0.526,0.528,0.537	-0.176
ENSMUSG00000047879	Usp14	chr18	-	10017990	10018095	10022817	10022850	10016540	10016644	10024533	10024679	375,443,463	336,408,457	236,236,227	539,480,513	158	230	0.0	0.619,0.612,0.596	0.389,0.417,0.392	0.21
ENSMUSG00000001416	Cct3	chr3	+	88309160	88309347	88311672	88311822	88305012	88305130	88313241	88313374	2153,2361,2264	5949,7987,6894	2717,2427,2655	4001,3385,3834	312	275	0.0	0.242,0.207,0.224	0.374,0.387,0.379	-0.156
ENSMUSG00000021901	Bap1	chr14	+	31252927	31253060	31253455	31253575	31251899	31251954	31254032	31254094	226,228,304	1212,1246,1336	365,318,412	781,745,854	258	245	0.0	0.15,0.148,0.178	0.307,0.288,0.314	-0.144
ENSMUSG00000031987	Egln1	chr8	-	124911740	124911808	124914016	124914153	124908586	124910763	124915660	124915780	724,715,771	230,238,280	476,416,487	403,327,367	262	193	0.0	0.699,0.689,0.67	0.465,0.484,0.494	0.205
ENSMUSG00000039000	Ube3c	chr5	+	29598858	29599016	29600640	29600794	29597068	29597184	29601131	29601352	136,144,201	494,618,623	261,188,237	265,257,283	283	279	0.0	0.213,0.187,0.241	0.493,0.419,0.452	-0.241
ENSMUSG00000031691	Tnpo2	chr8	+	85054325	85054421	85054721	85054797	85053755	85053854	85055001	85055101	527,481,630	88,86,82	332,279,311	167,126,141	221	201	0.0	0.845,0.836,0.875	0.644,0.668,0.667	0.192
ENSMUSG00000035469	Rcbtb1	chr14	+	59228254	59228381	59229886	59230038	59226307	59226498	59230409	59230540	313,375,345	1155,1686,1516	590,472,592	978,819,823	252	277	0.0	0.23,0.196,0.2	0.399,0.388,0.442	-0.201
ENSMUSG00000039640	Mrpl12	chr11	+	120485242	120485429	120485655	120485742	120484612	120484768	120488096	120488234	3850,3276,3381	951,966,745	1351,1166,1478	991,840,1012	312	212	0.0	0.733,0.697,0.755	0.481,0.485,0.498	0.24
ENSMUSG00000026234	Ncl	chr1	-	86355019	86355144	86356051	86356193	86353731	86353855	86356370	86356457	6623,7087,7804	12754,18218,16797	6834,6417,6713	7336,6438,7090	267	250	0.0	0.327,0.267,0.303	0.466,0.483,0.47	-0.174
ENSMUSG00000005899	Smpd4	chr16	+	17625719	17625862	17625943	17626019	17623904	17623991	17626429	17626538	218,203,316	558,487,502	401,333,366	307,269,278	268	201	0.0	0.227,0.238,0.321	0.495,0.481,0.497	-0.229
ENSMUSG00000005899	Smpd4	chr16	+	17631985	17632057	17638495	17638641	17629068	17629198	17639273	17639364	452,369,426	180,191,156	335,316,307	386,305,342	197	271	0.0	0.776,0.727,0.79	0.544,0.588,0.553	0.203
ENSMUSG00000001440	Kpnb1	chr11	-	97164952	97165096	97165375	97165483	97164724	97164830	97166046	97166129	2032,2306,2307	4743,5690,5125	3180,2452,3070	3255,2844,3198	233	269	0.0	0.331,0.319,0.342	0.53,0.499,0.526	-0.188
ENSMUSG00000028416	Bag1	chr4	-	40937131	40937194	40939076	40939184	40936400	40936676	40941524	40941638	2097,2170,2196	585,513,580	1721,1385,1535	874,800,887	233	188	0.0	0.743,0.773,0.753	0.614,0.583,0.583	0.163
ENSMUSG00000038324	Trpc4ap	chr2	-	155637657	155637766	155638047	155638188	155636195	155636308	155639472	155639563	429,442,536	1022,1065,1103	834,768,957	973,762,867	266	234	0.0	0.27,0.267,0.299	0.43,0.47,0.493	-0.186
ENSMUSG00000054405	Dnajc8	chr4	+	132538186	132538288	132541781	132541838	132535580	132535663	132544055	132544122	437,612,522	558,670,512	604,534,615	298,262,260	227	182	0.0	0.386,0.423,0.45	0.619,0.62,0.655	-0.212
ENSMUSG00000017677	Wsb1	chr11	-	79246169	79246301	79248390	79248659	79244462	79244563	79250980	79251149	422,465,503	1046,1058,1106	868,749,900	881,673,847	394	257	0.0	0.208,0.223,0.229	0.391,0.421,0.409	-0.187
ENSMUSG00000012535	Tnpo3	chr6	-	29582165	29582309	29586037	29586194	29579520	29579696	29588022	29588096	790,964,1029	417,410,362	564,545,579	584,511,554	282	269	1.03495514871e-14	0.644,0.692,0.731	0.48,0.504,0.499	0.195
ENSMUSG00000030316	Tamm41	chr6	-	115012157	115012323	115016082	115016228	115010806	115010869	115025273	115025424	544,752,772	255,223,270	488,399,407	358,369,401	271	291	1.03495514871e-14	0.696,0.784,0.754	0.594,0.537,0.522	0.194
ENSMUSG00000031328	Flna	chrX	-	74229380	74229509	74229825	74229966	74229018	74229192	74230055	74230158	2443,2142,2076	980,1030,829	2360,2056,2058	2157,1715,1790	266	254	1.03495514871e-14	0.704,0.665,0.705	0.511,0.534,0.523	0.169
ENSMUSG00000042699	Dhx9	chr1	-	153472400	153472562	153472671	153472761	153472225	153472303	153473146	153473283	2809,2872,3179	1949,2837,2529	1330,1147,1130	2283,1825,2060	215	287	1.03495514871e-14	0.658,0.575,0.627	0.437,0.456,0.423	0.181
ENSMUSG00000059923	Grb2	chr11	-	115655357	115655455	115699151	115699356	115649770	115649893	115708393	115708597	53,133,79	385,516,378	141,113,129	253,198,222	330	223	1.03495514871e-14	0.085,0.148,0.124	0.274,0.278,0.282	-0.159
ENSMUSG00000035529	Prdm4	chr10	-	85910222	85910408	85912837	85912971	85907275	85908070	85916523	85916729	126,103,97	709,706,740	160,125,190	436,371,408	259	311	1.03495514871e-14	0.176,0.149,0.136	0.306,0.288,0.359	-0.164
ENSMUSG00000059586	Nsmce2	chr15	+	59416024	59416131	59455312	59455466	59378867	59379038	59591696	59591797	322,361,374	963,1196,1224	549,480,512	806,657,773	232	279	1.03495514871e-14	0.287,0.266,0.269	0.45,0.468,0.443	-0.18
ENSMUSG00000008690	Ncaph2	chr15	+	89363921	89364001	89364087	89364242	89363765	89363834	89364612	89364696	1348,1317,1544	1116,1235,1184	908,821,918	1529,1491,1588	205	280	1.03495514871e-14	0.623,0.593,0.64	0.448,0.429,0.441	0.179
ENSMUSG00000014601	Strip1	chr3	-	107615760	107615827	107616507	107616608	107615314	107615419	107616811	107616938	570,543,653	214,192,248	420,378,362	360,305,337	226	192	1.03495514871e-14	0.694,0.706,0.691	0.498,0.513,0.477	0.201
ENSMUSG00000015575	Atp6v0e	chr17	+	26682677	26682725	26695354	26695484	26676395	26676578	26699211	26699644	96,80,98	784,723,837	160,171,213	613,581,629	173	255	1.03495514871e-14	0.153,0.14,0.147	0.278,0.303,0.333	-0.158
ENSMUSG00000042167	Papd4	chr13	-	93154924	93155061	93159644	93159688	93150683	93150775	93167925	93168054	190,179,185	476,490,689	93,68,91	718,587,707	169	262	2.00670692955e-14	0.382,0.362,0.294	0.167,0.152,0.166	0.184
ENSMUSG00000015165	Hnrnpl	chr7	+	28815279	28815352	28818460	28818532	28815098	28815195	28818643	28818924	3078,3233,3461	708,782,736	3129,2554,3023	1460,1164,1428	198	197	2.00670692955e-14	0.812,0.804,0.824	0.681,0.686,0.678	0.132
ENSMUSG00000029550	Sppl3	chr5	+	115061561	115061639	115074814	115074903	115011136	115011615	115082220	115082340	70,79,49	712,682,630	218,180,207	880,749,749	203	214	2.00670692955e-14	0.094,0.109,0.076	0.207,0.202,0.226	-0.119
ENSMUSG00000008690	Ncaph2	chr15	+	89363765	89363834	89363921	89364001	89363604	89363689	89364087	89364242	789,935,853	687,712,716	591,512,591	1040,909,1020	194	205	2.00670692955e-14	0.548,0.581,0.557	0.375,0.373,0.38	0.186
ENSMUSG00000032290	Ptpn9	chr9	+	57027375	57027481	57033105	57033216	57022958	57023083	57036482	57036811	194,186,196	356,357,381	511,435,494	386,382,401	231	236	2.92087341968e-14	0.358,0.347,0.345	0.575,0.538,0.557	-0.207
ENSMUSG00000003778	Brd8	chr18	-	34613036	34613101	34613215	34613296	34611131	34611268	34614447	34614570	537,783,757	178,181,194	400,306,408	248,211,249	206	190	2.92087341968e-14	0.736,0.8,0.783	0.598,0.572,0.602	0.182
ENSMUSG00000029686	Cul1	chr6	+	47523077	47523125	47523203	47523286	47520792	47520885	47523698	47523804	289,339,325	1250,1557,1631	317,317,348	770,632,661	173	208	2.92087341968e-14	0.218,0.207,0.193	0.331,0.376,0.388	-0.159
ENSMUSG00000017707	Serinc3	chr2	-	163627871	163628052	163629126	163629217	163626252	163626477	163630925	163631095	797,770,890	436,549,628	593,482,448	844,593,709	216	306	2.92087341968e-14	0.721,0.665,0.668	0.499,0.535,0.472	0.183
ENSMUSG00000057113	Npm1	chr11	-	33153985	33154060	33156990	33157048	33152286	33152852	33159933	33159995	19117,25414,24115	9144,8839,10727	10868,9770,10912	8810,8112,8920	183	200	3.83764390906e-14	0.696,0.759,0.711	0.574,0.568,0.572	0.151
ENSMUSG00000027673	Ndufb5	chr3	+	32744853	32744942	32746447	32746514	32736989	32737205	32747727	32747789	925,831,988	1618,1736,1977	1302,1147,1249	1256,1095,1154	214	192	3.83764390906e-14	0.339,0.3,0.31	0.482,0.484,0.493	-0.17
ENSMUSG00000018583	G3bp1	chr11	+	55497650	55497762	55497912	55498041	55496143	55496245	55498557	55498667	5325,5189,5772	1949,2052,2284	3395,3062,3310	2691,2211,2573	237	254	4.66096822289e-14	0.745,0.73,0.73	0.575,0.597,0.58	0.151
ENSMUSG00000032116	Stt3a	chr9	-	36743995	36744151	36746553	36746645	36743415	36743604	36747924	36748080	216,247,262	640,707,644	576,511,563	792,623,646	217	281	4.66096822289e-14	0.304,0.311,0.345	0.485,0.515,0.53	-0.19
ENSMUSG00000019132	BC005537	chr13	+	24805861	24805984	24809885	24810020	24804781	24804958	24812636	24814013	654,769,795	1767,1446,2093	1176,920,1147	1342,1104,1144	248	260	4.66096822289e-14	0.28,0.358,0.285	0.479,0.466,0.512	-0.178
ENSMUSG00000033685	Ucp2	chr7	+	100497094	100497305	100498077	100498272	100496725	100496948	100498347	100498449	169,130,172	490,424,534	649,540,621	888,704,864	336	320	4.66096822289e-14	0.247,0.226,0.235	0.41,0.422,0.406	-0.177
ENSMUSG00000054452	Aes	chr10	+	81561218	81561316	81564094	81564158	81559493	81559668	81564672	81564717	244,253,227	1002,728,1107	1116,809,990	1841,1622,1698	223	189	5.55377340361e-14	0.171,0.228,0.148	0.339,0.297,0.331	-0.14
ENSMUSG00000020328	Nudcd2	chr11	+	40736017	40736066	40736567	40736644	40733945	40734154	40739158	40739550	273,323,282	1552,1974,2111	350,279,338	997,809,1024	174	202	6.38941060554e-14	0.17,0.16,0.134	0.29,0.286,0.277	-0.13
ENSMUSG00000024212	Mllt1	chr17	-	56919899	56919982	56926991	56927172	56905711	56905855	56935262	56935388	91,160,151	952,786,893	281,174,242	653,657,584	306	208	6.38941060554e-14	0.061,0.122,0.103	0.226,0.153,0.22	-0.104
ENSMUSG00000010205	Raver1	chr9	-	21080083	21080171	21080704	21080817	21079600	21079812	21080974	21081104	570,363,556	1017,809,944	823,766,831	757,643,767	238	213	7.25182366264e-14	0.334,0.287,0.345	0.493,0.516,0.492	-0.178
ENSMUSG00000026918	Brd3	chr2	-	27459456	27459828	27461528	27461743	27456908	27457037	27462420	27462568	1398,1180,1330	500,543,548	905,732,692	720,615,647	340	497	8.10242284225e-14	0.803,0.761,0.78	0.648,0.635,0.61	0.15
ENSMUSG00000030849	Fgfr2	chr7	-	130218997	130219121	130228622	130228792	130200982	130201173	130241199	130241277	296,319,325	210,273,220	146,135,134	307,211,250	295	249	8.88103404635e-14	0.543,0.497,0.555	0.286,0.351,0.311	0.216
ENSMUSG00000022241	Tars	chr15	-	11389575	11389742	11390311	11390410	11388297	11388460	11391060	11391207	1072,1123,1152	441,443,378	658,527,607	486,471,482	224	292	8.88103404635e-14	0.76,0.768,0.799	0.638,0.593,0.621	0.158
ENSMUSG00000037572	Wdhd1	chr14	-	47263438	47263623	47265673	47265858	47261339	47261581	47266980	47267173	501,613,644	210,240,247	278,238,218	268,204,214	310	310	1.14678587282e-13	0.705,0.719,0.723	0.509,0.538,0.505	0.198
ENSMUSG00000053646	Plxnb1	chr9	+	109104733	109105408	109105590	109105713	109104222	109104331	109105915	109106038	285,236,320	96,99,101	211,218,191	223,188,161	800	248	1.21864255258e-13	0.479,0.425,0.496	0.227,0.264,0.269	0.213
ENSMUSG00000052752	Traf7	chr17	-	24514124	24514217	24514712	24514829	24513898	24513932	24516504	24516599	699,720,656	291,316,325	564,490,539	516,495,541	242	218	1.21864255258e-13	0.684,0.672,0.645	0.496,0.471,0.473	0.187
ENSMUSG00000001017	Chtop	chr3	-	90506107	90506261	90507544	90507626	90503095	90503282	90509190	90509498	442,370,356	1089,956,1190	768,708,685	1065,907,890	207	279	1.28862062633e-13	0.354,0.343,0.287	0.493,0.513,0.509	-0.177
ENSMUSG00000032586	Traip	chr9	+	107962830	107962920	107963328	107963417	107962171	107962341	107968593	107968644	111,143,116	465,436,433	204,141,173	201,209,248	215	214	1.28862062633e-13	0.192,0.246,0.211	0.503,0.402,0.41	-0.222
ENSMUSG00000052752	Traf7	chr17	-	24514712	24514829	24516504	24516596	24514124	24514217	24518741	24518799	415,404,435	417,370,398	272,233,293	591,522,561	217	242	1.36560315725e-13	0.526,0.549,0.549	0.339,0.332,0.368	0.195
ENSMUSG00000026037	Orc2	chr1	-	58467650	58467712	58469667	58469839	58465994	58466113	58470939	58471086	672,587,711	936,1022,1118	566,547,529	404,378,429	297	187	1.43235138849e-13	0.311,0.266,0.286	0.469,0.477,0.437	-0.173
ENSMUSG00000031565	Fgfr1	chr8	+	25532249	25532428	25555507	25555774	25518794	25519429	25557730	25557814	311,272,245	921,1047,1033	758,554,644	1175,1073,1076	304	392	1.43235138849e-13	0.303,0.251,0.234	0.454,0.4,0.436	-0.167
ENSMUSG00000097195	Snhg5	chr9	-	88522306	88522381	88522483	88522586	88521917	88521975	88522850	88522929	76,82,109	340,286,349	26,19,18	282,257,267	228	200	1.59066673492e-13	0.164,0.201,0.215	0.075,0.061,0.056	0.129
ENSMUSG00000044783	Hjurp	chr1	-	88272728	88272765	88275041	88275097	88270201	88270299	88277218	88277285	402,639,523	44,36,33	311,272,333	76,70,65	181	162	1.74697808961e-13	0.891,0.941,0.934	0.786,0.777,0.821	0.127
ENSMUSG00000029328	Hnrnpdl	chr5	-	100037084	100037216	100037567	100037729	100036861	100036976	100037812	100037981	3027,3826,3651	7096,8585,8758	3137,2550,3116	3766,2995,3820	287	257	1.98398949261e-13	0.276,0.285,0.272	0.427,0.433,0.422	-0.15
ENSMUSG00000035683	Melk	chr4	+	44325640	44325739	44332879	44332966	44324199	44324268	44340625	44340745	224,300,274	629,626,655	339,293,297	351,306,339	224	212	2.46448694785e-13	0.252,0.312,0.284	0.478,0.475,0.453	-0.186
ENSMUSG00000044477	Zfand3	chr17	+	30135322	30135505	30192562	30192730	30060809	30060850	30208017	30210019	1022,915,1099	656,563,645	534,412,534	661,586,642	308	293	2.53081889469e-13	0.597,0.607,0.618	0.435,0.401,0.442	0.181
ENSMUSG00000024991	Eif3a	chr19	-	60781353	60781517	60781884	60782021	60779357	60779557	60782167	60782358	752,912,961	2360,2688,2834	838,760,804	1329,1132,1140	262	289	2.5963319286e-13	0.26,0.272,0.272	0.41,0.425,0.438	-0.156
ENSMUSG00000039509	Nup133	chr8	-	123906213	123906294	123907755	123907874	123904551	123904616	123909883	123910019	964,883,996	170,182,203	665,521,638	262,241,294	244	206	2.80510709512e-13	0.827,0.804,0.806	0.682,0.646,0.647	0.154
ENSMUSG00000036054	Sugp2	chr8	+	70260468	70260589	70261230	70261317	70259751	70259819	70262870	70263105	212,309,270	34,44,34	240,195,253	102,91,106	246	212	2.80510709512e-13	0.843,0.858,0.873	0.67,0.649,0.673	0.194
ENSMUSG00000033295	Ptprf	chr4	-	118231485	118231791	118234958	118235103	118230694	118230888	118235548	118235685	514,625,473	181,229,181	353,328,299	320,236,270	270	431	3.10674718275e-13	0.819,0.813,0.807	0.638,0.689,0.639	0.158
ENSMUSG00000028619	Tceanc2	chr4	-	107147514	107147708	107165547	107165689	107139696	107139799	107177564	107177704	180,235,214	382,467,406	259,238,261	255,188,205	267	319	3.14824679965e-13	0.36,0.375,0.386	0.548,0.602,0.603	-0.211
ENSMUSG00000025508	Rplp2	chr7	+	141448725	141448774	141451003	141451102	141447907	141448031	141451231	141451585	3326,4675,4092	3732,4878,4424	7791,5834,7573	4263,3875,3702	174	224	3.14824679965e-13	0.534,0.552,0.544	0.702,0.66,0.725	-0.152
ENSMUSG00000036893	Ehmt1	chr2	-	24806213	24806368	24813526	24813631	24805073	24805241	24815730	24815832	532,668,615	250,204,213	439,356,479	398,309,346	230	280	3.20774491625e-13	0.721,0.799,0.779	0.573,0.584,0.628	0.171
ENSMUSG00000000568	Hnrnpd	chr5	-	99963730	99963877	99964669	99964801	99962514	99962612	99966021	99966183	10563,13041,13730	3225,3404,3972	8183,6675,8199	4521,3599,4460	257	272	3.86586187898e-13	0.776,0.802,0.785	0.657,0.662,0.661	0.128
ENSMUSG00000024908	Ppp6r3	chr19	-	3514653	3514719	3518244	3518382	3511928	3512041	3521733	3521920	462,514,473	643,725,830	482,519,473	384,347,316	263	191	4.45817521951e-13	0.343,0.34,0.293	0.477,0.521,0.521	-0.181
ENSMUSG00000020166	Cnot2	chr10	-	116501191	116501317	116517316	116517383	116499341	116499466	116527826	116527949	537,673,670	927,1075,1103	324,259,288	1048,941,1019	192	251	4.50867379607e-13	0.431,0.45,0.443	0.288,0.265,0.27	0.167
ENSMUSG00000040725	Hnrnpul1	chr7	-	25734558	25734825	25740827	25740940	25733243	25733366	25742926	25743026	1645,1733,1686	738,772,705	1509,1313,1442	1309,1118,1287	238	392	4.63456505029e-13	0.786,0.787,0.798	0.655,0.659,0.649	0.136
ENSMUSG00000038502	Ptov1	chr7	-	44866809	44866917	44867192	44867275	44865471	44865627	44867374	44867512	1239,1190,1373	4690,3732,4109	2045,1794,1969	3497,3171,3157	208	233	4.98562876807e-13	0.228,0.263,0.272	0.396,0.388,0.411	-0.144
ENSMUSG00000040771	Oard1	chr17	+	48410827	48410904	48411263	48411408	48410013	48410372	48414225	48414284	210,226,305	850,1093,1039	238,250,303	481,427,544	202	270	5.40778850271e-13	0.248,0.217,0.282	0.398,0.439,0.427	-0.172
ENSMUSG00000033793	Atp6v1h	chr1	+	5143749	5143851	5149947	5150061	5135811	5135937	5162104	5162419	325,386,465	134,150,122	409,342,399	337,298,323	227	239	5.97451381297e-13	0.719,0.73,0.801	0.561,0.547,0.565	0.192
ENSMUSG00000032527	Pccb	chr9	-	101012704	101012815	101023135	101023249	100999164	100999273	101027079	101027136	352,341,358	114,146,108	385,322,303	323,242,270	239	236	6.02124185397e-13	0.753,0.698,0.766	0.541,0.568,0.526	0.194
ENSMUSG00000048960	Prex2	chr1	+	11208511	11208655	11231681	11231796	11204065	11204168	11265678	11265745	42,64,54	298,218,193	81,54,81	78,82,77	269	240	6.02124185397e-13	0.112,0.208,0.2	0.481,0.37,0.484	-0.272
ENSMUSG00000022110	Sucla2	chr14	+	73568861	73569024	73579355	73579484	73568633	73568733	73581678	73581817	1277,1260,1430	543,608,561	775,666,788	729,583,653	288	254	6.02124185397e-13	0.675,0.646,0.692	0.484,0.502,0.516	0.17
ENSMUSG00000032582	Rbm6	chr9	-	107791751	107792018	107796476	107796537	107791004	107791165	107800698	107800773	361,492,395	489,524,404	243,190,245	602,516,562	186	392	6.79103070074e-13	0.609,0.664,0.673	0.46,0.437,0.479	0.19
ENSMUSG00000031756	Cenpn	chr8	+	116928535	116928581	116931593	116931670	116926081	116926262	116933286	116933463	126,166,176	710,655,688	164,133,151	282,251,292	171	202	8.06064239294e-13	0.173,0.23,0.232	0.407,0.385,0.379	-0.179
ENSMUSG00000062762	Ei24	chr9	-	36782732	36782844	36784467	36784579	36782340	36782415	36785532	36785652	679,602,619	1001,1071,1081	900,821,995	796,733,700	237	237	8.16079194455e-13	0.404,0.36,0.364	0.531,0.528,0.587	-0.173
ENSMUSG00000038456	Dennd2a	chr6	-	39483012	39483153	39485558	39485636	39480200	39480349	39487819	39487889	89,98,60	390,381,367	185,166,171	352,288,325	203	266	8.18802220924e-13	0.23,0.252,0.176	0.408,0.43,0.408	-0.196
ENSMUSG00000052752	Traf7	chr17	-	24514124	24514217	24514712	24514866	24513898	24513932	24516504	24516599	80,118,104	291,316,325	75,56,54	516,495,541	279	218	8.28639089715e-13	0.177,0.226,0.2	0.102,0.081,0.072	0.116
ENSMUSG00000058594	Fbxo18	chr2	-	11748936	11749134	11749530	11749606	11748363	11748489	11751450	11751572	420,560,488	314,340,328	449,321,383	598,487,569	201	323	8.80998577397e-13	0.682,0.726,0.705	0.547,0.514,0.52	0.177
ENSMUSG00000022200	Golph3	chr15	+	12339627	12339759	12343036	12343151	12321495	12321956	12349367	12351265	201,325,267	1115,1204,1339	374,300,388	864,741,659	257	240	1.04026828744e-12	0.144,0.201,0.157	0.288,0.274,0.355	-0.138
ENSMUSG00000032113	Chek1	chr9	-	36712041	36712143	36713320	36713452	36710156	36710430	36713682	36713860	612,899,909	162,126,189	670,637,655	296,301,313	257	227	1.07668365948e-12	0.769,0.863,0.809	0.667,0.651,0.649	0.158
ENSMUSG00000028760	Eif4g3	chr4	+	138151581	138151828	138156611	138156745	138146284	138146373	138158390	138158510	352,441,435	876,1058,976	519,381,479	564,459,541	372	259	1.0848958416e-12	0.219,0.225,0.237	0.39,0.366,0.381	-0.152
ENSMUSG00000027423	Snx5	chr2	-	144257099	144257195	144257869	144257993	144255498	144255604	144259056	144259178	2507,2635,2708	1792,1748,1846	2192,1995,2244	801,743,720	249	221	1.08610372158e-12	0.554,0.572,0.566	0.708,0.704,0.734	-0.151
ENSMUSG00000002963	Pnkp	chr7	+	44858452	44858749	44859722	44859802	44858162	44858209	44859887	44859945	77,63,82	220,225,241	135,112,112	130,143,130	422	205	1.26622156623e-12	0.145,0.12,0.142	0.335,0.276,0.295	-0.166
ENSMUSG00000001228	Uhrf1	chr17	+	56315398	56315506	56318246	56318384	56315191	56315315	56320161	56320282	711,727,530	2269,2492,2505	912,805,894	1755,1445,1729	233	263	1.35546782132e-12	0.261,0.248,0.193	0.37,0.386,0.369	-0.141
ENSMUSG00000026457	Adipor1	chr1	+	134428081	134428269	134431056	134431250	134425908	134426095	134431529	134433348	1031,1004,1142	449,304,385	980,868,978	745,634,670	313	319	1.36887565187e-12	0.701,0.771,0.751	0.573,0.583,0.598	0.156
ENSMUSG00000002068	Ccne1	chr7	-	38103045	38103194	38106278	38106347	38102785	38102921	38106595	38106683	865,1037,995	1119,1110,1039	420,373,407	997,832,914	194	274	1.43634703215e-12	0.522,0.569,0.575	0.373,0.388,0.386	0.173
ENSMUSG00000030890	Ilk	chr7	+	105740176	105740342	105740512	105740608	105737122	105737237	105740770	105740867	481,603,708	771,883,1007	751,675,825	597,519,536	291	221	1.56379069238e-12	0.321,0.342,0.348	0.489,0.497,0.539	-0.171
ENSMUSG00000022702	Hira	chr16	+	18925647	18925863	18927437	18927523	18922853	18922959	18932867	18933062	343,412,444	604,549,678	502,422,513	349,333,354	341	211	1.5893426031e-12	0.26,0.317,0.288	0.471,0.44,0.473	-0.173
ENSMUSG00000030374	Strn4	chr7	+	16831485	16831580	16832925	16833101	16831024	16831138	16833177	16833225	632,727,630	530,500,551	609,596,565	1024,850,994	220	301	1.79478034239e-12	0.62,0.665,0.61	0.449,0.49,0.437	0.173
ENSMUSG00000044783	Hjurp	chr1	-	88270201	88270299	88275041	88275097	88269320	88269413	88277218	88277285	392,610,517	383,468,427	290,262,318	581,493,495	181	223	2.01141965036e-12	0.558,0.616,0.599	0.381,0.396,0.442	0.185
ENSMUSG00000003868	Ruvbl2	chr7	-	45429908	45429964	45431319	45431374	45429453	45429595	45434251	45434356	79,103,104	848,1173,1028	132,104,128	554,482,551	180	181	2.01452199422e-12	0.086,0.081,0.092	0.193,0.178,0.189	-0.1
ENSMUSG00000029328	Hnrnpdl	chr5	-	100037567	100037729	100037812	100037981	100037084	100037216	100038719	100039222	3320,3548,3998	4585,6557,6279	3835,2790,3765	3047,2540,3111	294	287	2.19503637489e-12	0.414,0.346,0.383	0.551,0.517,0.542	-0.156
ENSMUSG00000041420	Meis3	chr7	+	16177708	16177868	16178744	16179100	16177391	16177573	16182040	16182152	49,44,51	145,159,117	139,154,120	145,107,114	285	481	2.27566555981e-12	0.363,0.318,0.424	0.618,0.708,0.64	-0.287
ENSMUSG00000022246	Rai14	chr15	-	10589258	10589345	10591586	10591615	10587837	10587924	10592071	10592250	390,391,503	210,282,261	776,552,519	179,136,166	154	212	2.29042747365e-12	0.719,0.656,0.726	0.856,0.848,0.811	-0.138
ENSMUSG00000075703	Ept1	chr5	+	30248411	30248520	30252709	30252784	30247462	30247531	30256077	30256340	244,240,273	48,63,41	161,159,140	82,97,93	234	200	2.49281438403e-12	0.813,0.765,0.851	0.627,0.584,0.563	0.218
ENSMUSG00000014349	Ube2z	chr11	-	96055837	96055950	96060936	96061124	96051733	96051824	96062994	96063067	1144,1073,1378	440,444,477	920,676,796	604,561,661	313	238	2.50636711821e-12	0.664,0.648,0.687	0.537,0.478,0.478	0.169
ENSMUSG00000037669	Ldah	chr12	+	8268363	8268598	8275807	8275890	8238442	8238615	8283899	8285758	648,685,804	203,176,204	384,320,377	230,181,248	360	208	2.82754795188e-12	0.648,0.692,0.695	0.491,0.505,0.468	0.19
ENSMUSG00000002265	Peg3	chr7	-	6718425	6718556	6726489	6726574	6717798	6717888	6730257	6730421	483,599,516	2224,2458,2741	723,499,574	1689,1220,1303	210	256	3.2987436946e-12	0.209,0.229,0.187	0.343,0.333,0.349	-0.133
ENSMUSG00000057113	Npm1	chr11	-	33161105	33161225	33161547	33161627	33160827	33160921	33162921	33163206	12562,18736,15255	23370,30935,27367	5074,4764,4364	15683,14498,16395	205	245	3.3526547078e-12	0.391,0.42,0.4	0.279,0.282,0.241	0.136
ENSMUSG00000062762	Ei24	chr9	-	36788192	36788253	36789779	36789925	36786482	36786549	36793239	36793349	728,989,977	246,250,217	682,540,617	365,343,359	271	186	3.58930406764e-12	0.67,0.731,0.756	0.562,0.519,0.541	0.178
ENSMUSG00000021116	Eif2s1	chr12	+	78866525	78866767	78874563	78874643	78861818	78862180	78877091	78877243	2938,3849,4215	1075,1090,1299	1433,1177,1460	839,780,863	367	205	3.96833496419e-12	0.604,0.664,0.644	0.488,0.457,0.486	0.16
ENSMUSG00000056758	Hmga2	chr10	-	120374667	120374700	120462663	120462714	120361274	120364296	120473251	120473338	1475,1580,1571	371,481,438	1027,833,986	550,461,574	176	158	4.21857575327e-12	0.781,0.747,0.763	0.626,0.619,0.607	0.146
ENSMUSG00000039748	Exo1	chr1	+	175888723	175888861	175891933	175892146	175887577	175887701	175892873	175893061	134,205,221	906,825,958	203,202,205	452,420,424	263	338	4.69693057486e-12	0.16,0.242,0.229	0.366,0.382,0.383	-0.167
ENSMUSG00000055762	Eef1d	chr15	-	75896819	75896919	75900690	75900762	75896639	75896740	75901131	75901255	1254,1602,1659	4705,5312,4849	1712,1393,1603	2870,2621,2728	197	225	4.87317419122e-12	0.233,0.256,0.281	0.405,0.378,0.402	-0.138
ENSMUSG00000023150	Ivns1abp	chr1	+	151350980	151351109	151351553	151351723	151349375	151349603	151351829	151351905	803,1110,982	1709,2013,2036	1667,1467,1557	1754,1465,1680	254	295	4.93668746987e-12	0.353,0.39,0.359	0.525,0.538,0.518	-0.16
ENSMUSG00000037791	Phf12	chr11	+	78013170	78013291	78015497	78015630	78009400	78009794	78018064	78018229	472,459,481	170,197,163	344,286,317	280,239,270	246	258	5.06102740194e-12	0.744,0.71,0.756	0.563,0.557,0.552	0.179
ENSMUSG00000034343	Ube2f	chr1	+	91254259	91254393	91262266	91262296	91250318	91250437	91265217	91265283	264,268,340	71,124,101	264,233,261	28,23,18	259	155	5.16587031549e-12	0.69,0.564,0.668	0.849,0.858,0.897	-0.227
ENSMUSG00000030061	Uba3	chr6	-	97199238	97199321	97201916	97201997	97196836	97196917	97203473	97203594	344,349,347	435,484,532	566,479,498	326,376,275	206	208	5.18488682608e-12	0.444,0.421,0.397	0.637,0.563,0.646	-0.195
ENSMUSG00000001403	Ube2c	chr2	+	164770366	164770394	164771292	164771379	164769897	164770080	164771853	164772058	530,614,561	4646,4358,4753	831,729,884	3405,3218,3563	153	212	5.18488682608e-12	0.136,0.163,0.141	0.253,0.239,0.256	-0.103
ENSMUSG00000034371	Tkfc	chr19	-	10599031	10599213	10599307	10599418	10597309	10597388	10600570	10600760	80,71,98	173,212,288	179,171,230	200,181,234	236	307	5.81227013512e-12	0.376,0.303,0.307	0.538,0.551,0.561	-0.221
ENSMUSG00000040331	Nsmce4a	chr7	-	130542679	130542810	130545894	130545972	130539813	130539965	130546991	130547381	682,771,928	2052,2173,2377	1066,932,1065	1500,1498,1427	203	256	5.91776957219e-12	0.295,0.309,0.33	0.473,0.44,0.485	-0.155
ENSMUSG00000019188	H13	chr2	+	152689843	152689901	152691792	152691876	152688836	152688962	152694486	152694523	282,349,287	930,1103,1087	424,364,398	695,601,669	183	209	6.43455137656e-12	0.257,0.265,0.232	0.411,0.409,0.405	-0.157
ENSMUSG00000004462	Tbccd1	chr16	-	22818380	22818528	22825765	22826132	22813214	22813956	22833877	22834033	286,234,268	79,80,93	167,131,145	134,111,123	492	273	6.47085803742e-12	0.668,0.619,0.615	0.409,0.396,0.395	0.234
ENSMUSG00000040681	Hmgn1	chr16	-	96127152	96127203	96127431	96127461	96124722	96124845	96127589	96127729	460,716,454	2048,3010,2768	837,620,967	2040,1697,2252	155	176	6.60156864111e-12	0.203,0.213,0.157	0.318,0.293,0.328	-0.122
ENSMUSG00000036565	Ttyh3	chr5	-	140633563	140633636	140634758	140634854	140633264	140633340	140635181	140635402	220,168,263	376,402,515	823,575,663	699,598,652	221	198	6.61303997672e-12	0.344,0.272,0.314	0.513,0.463,0.477	-0.174
ENSMUSG00000047766	Lrrc49	chr9	-	60615093	60615177	60621568	60621716	60610257	60610421	60649479	60649541	490,562,557	120,137,119	308,269,337	161,154,181	273	209	6.61303997672e-12	0.758,0.758,0.782	0.594,0.572,0.588	0.181
ENSMUSG00000003037	Rab8a	chr8	+	72176322	72176388	72177619	72177670	72175839	72175929	72180044	72183904	878,1009,1071	175,160,133	575,553,564	199,192,200	191	176	6.63038266266e-12	0.822,0.853,0.881	0.727,0.726,0.722	0.127
ENSMUSG00000021149	Gtpbp4	chr13	-	8991931	8992035	8992644	8992815	8991714	8991851	8995948	8996017	231,321,409	848,1156,1050	381,329,341	622,507,508	296	229	6.78133753673e-12	0.174,0.177,0.232	0.322,0.334,0.342	-0.138
ENSMUSG00000005625	Psmd4	chr3	-	95034941	95035010	95035237	95035324	95034565	95034781	95035809	95035924	1306,1613,1331	311,392,292	1818,1514,1820	783,750,841	212	194	7.145202687e-12	0.794,0.79,0.807	0.68,0.649,0.664	0.133
ENSMUSG00000035310	Lin54	chr5	-	100475688	100475831	100485139	100485855	100454434	100454508	100500500	100500626	5,2,5	11,2,2	4,2,8	0,0,0	841	268	7.43669745669e-12	0.127,0.242,0.443	1.0,1.0,1.0	-0.729
ENSMUSG00000029203	Ube2k	chr5	+	65581385	65581468	65591875	65591975	65571531	65571590	65594419	65594548	1819,1599,1882	1136,1132,1324	998,920,969	1353,1094,1312	208	225	7.8863582331e-12	0.634,0.604,0.606	0.444,0.476,0.444	0.16
ENSMUSG00000025404	R3hdm2	chr10	+	127462187	127462283	127464981	127465013	127459466	127459575	127471767	127472000	424,556,435	77,95,87	343,235,266	149,114,117	221	157	7.92636149955e-12	0.796,0.806,0.78	0.621,0.594,0.618	0.183
ENSMUSG00000043987	Cep164	chr9	-	45809703	45809908	45817977	45818089	45803172	45803328	45823645	45823764	141,151,150	37,41,53	109,88,117	104,78,98	237	330	8.10257873304e-12	0.841,0.837,0.798	0.593,0.611,0.624	0.216
ENSMUSG00000021639	Gtf2h2	chr13	-	100486070	100486125	100486473	100486524	100482937	100483043	100488848	100488935	106,117,70	334,276,290	152,99,119	126,127,125	176	180	9.04778311661e-12	0.245,0.302,0.198	0.552,0.444,0.493	-0.248
ENSMUSG00000013236	Ptprs	chr17	-	56426386	56426504	56428851	56429157	56424879	56424977	56434452	56434597	97,90,94	7,15,11	298,286,249	1,2,4	431	243	9.20075127196e-12	0.887,0.772,0.828	0.994,0.988,0.972	-0.156
ENSMUSG00000032459	Mrps22	chr9	-	98596819	98596984	98598134	98598298	98594669	98594813	98601472	98601660	587,478,530	1462,1350,1647	484,400,493	690,598,641	289	290	9.58832870653e-12	0.287,0.262,0.244	0.413,0.402,0.436	-0.153
ENSMUSG00000022771	Ppil2	chr16	-	17096704	17096794	17100255	17100307	17096004	17096080	17103575	17103627	93,152,129	379,446,447	154,132,174	247,182,184	177	215	1.02746383505e-11	0.23,0.293,0.26	0.431,0.468,0.535	-0.217
ENSMUSG00000006276	Eps15l1	chr8	-	72358312	72358445	72368711	72368772	72345965	72346171	72371685	72371822	411,453,542	78,88,74	271,226,252	107,91,126	186	258	1.04204634563e-11	0.88,0.877,0.91	0.778,0.775,0.735	0.126
ENSMUSG00000063200	Nol7	chr13	+	43400852	43400934	43401296	43401418	43400592	43400621	43401499	43401577	246,307,329	1767,1871,1992	350,372,408	1214,1107,1269	207	247	1.05595120084e-11	0.142,0.164,0.165	0.256,0.286,0.277	-0.116
ENSMUSG00000028975	Pex14	chr4	-	148970549	148970635	148984036	148984165	148967523	148967626	149041720	149041805	442,406,432	108,138,156	271,222,293	198,183,188	254	211	1.06090295279e-11	0.773,0.71,0.697	0.532,0.502,0.564	0.194
ENSMUSG00000039068	Zzz3	chr3	+	152422617	152422771	152446798	152446937	152420014	152420140	152448778	152448926	141,143,154	498,507,576	262,217,222	425,379,337	279	264	1.07076286471e-11	0.211,0.211,0.202	0.368,0.351,0.384	-0.16
ENSMUSG00000026977	March7	chr2	+	60229683	60229879	60232199	60232367	60228917	60229082	60233898	60234997	144,214,239	722,770,851	271,244,301	516,459,542	321	293	1.07123032667e-11	0.154,0.202,0.204	0.324,0.327,0.336	-0.142
ENSMUSG00000025001	Hells	chr19	+	38950187	38950384	38951834	38951931	38946724	38946868	38953542	38953704	628,862,849	1514,1567,1639	524,478,469	522,450,541	322	222	1.07278469188e-11	0.222,0.275,0.263	0.409,0.423,0.374	-0.149
ENSMUSG00000001910	Nacc1	chr8	-	84674998	84675104	84676084	84676258	84674764	84674862	84676340	84677252	384,451,469	1276,1194,1204	490,406,460	640,607,661	299	231	1.09370482492e-11	0.189,0.226,0.231	0.372,0.341,0.35	-0.139
ENSMUSG00000040774	Cept1	chr3	-	106505720	106505852	106512802	106512887	106505149	106505308	106531136	106531278	245,275,246	109,89,139	231,190,198	269,209,222	210	257	1.09370482492e-11	0.733,0.791,0.684	0.512,0.527,0.522	0.216
ENSMUSG00000022185	Acin1	chr14	-	54644447	54644555	54644683	54644791	54644254	54644265	54645210	54645356	964,1004,965	1177,891,1055	1496,1303,1463	811,700,808	233	233	1.19265007706e-11	0.45,0.53,0.478	0.648,0.651,0.644	-0.162
ENSMUSG00000026584	Scyl3	chr1	+	163939880	163939983	163941106	163941218	163938739	163938796	163943823	163943901	101,157,138	7,17,17	113,96,97	49,42,42	228	237	1.19529293492e-11	0.937,0.906,0.894	0.706,0.704,0.706	0.207
ENSMUSG00000007739	Cct4	chr11	+	22994297	22994387	22995929	22996038	22993266	22993319	22996314	22996457	876,1076,1096	4025,4103,4560	1385,1132,1358	2985,2588,3014	215	234	1.2123405712e-11	0.192,0.222,0.207	0.336,0.323,0.329	-0.122
ENSMUSG00000000420	Galnt1	chr18	+	24269447	24269565	24271585	24271766	24267527	24267698	24272661	24272801	1111,1540,1294	489,501,547	880,682,787	674,561,573	243	306	1.32024661109e-11	0.741,0.795,0.749	0.622,0.605,0.634	0.141
ENSMUSG00000032898	Fbxo21	chr5	+	117990802	117990939	117994481	117994661	117989123	117989260	117995369	117995502	669,602,705	285,333,264	682,558,578	612,518,532	262	305	1.36749451762e-11	0.732,0.678,0.757	0.565,0.556,0.558	0.163
ENSMUSG00000031918	Mtmr2	chr9	+	13803424	13803538	13804805	13804982	13801914	13802007	13805374	13806480	874,1187,1091	442,587,534	559,458,583	555,478,543	239	302	1.416102024e-11	0.714,0.719,0.721	0.56,0.548,0.576	0.157
ENSMUSG00000018819	Lsp1	chr7	+	142489899	142490034	142490558	142490665	142489324	142489406	142494235	142494599	138,201,121	504,438,446	328,314,344	417,383,449	260	232	1.416102024e-11	0.196,0.291,0.195	0.412,0.422,0.406	-0.186
ENSMUSG00000028800	Hdac1	chr4	-	129521417	129521510	129528926	129529044	129519051	129519160	129534613	129534726	135,433,256	16,48,10	155,130,133	41,42,50	243	218	1.4991325329e-11	0.883,0.89,0.958	0.772,0.735,0.705	0.173
ENSMUSG00000020523	Fam114a2	chr11	-	57490109	57490182	57493003	57493126	57487566	57487620	57499725	57499805	687,891,854	147,147,179	528,419,488	207,199,202	248	198	1.61180667941e-11	0.789,0.829,0.792	0.671,0.627,0.659	0.151
ENSMUSG00000030876	Mettl9	chr7	+	121047837	121048028	121057214	121057399	121034444	121034975	121076129	121076835	658,769,659	2040,2156,2245	1206,939,1220	1951,1583,1937	316	310	1.75235290688e-11	0.24,0.259,0.224	0.377,0.368,0.382	-0.135
ENSMUSG00000032883	Acsl3	chr1	+	78681592	78682010	78688236	78688414	78663140	78663280	78690268	78690378	261,307,363	316,436,472	199,168,139	518,496,410	543	303	1.78338074961e-11	0.315,0.282,0.3	0.177,0.159,0.159	0.134
ENSMUSG00000025968	Ndufs1	chr1	-	63166290	63166367	63169228	63169336	63164948	63165030	63170049	63170141	330,530,463	773,838,954	525,468,556	507,467,499	233	202	1.87734044503e-11	0.27,0.354,0.296	0.473,0.465,0.491	-0.17
ENSMUSG00000022607	Ptk2	chr15	-	73209327	73209408	73210741	73210897	73205104	73206260	73215978	73216085	636,605,568	232,201,221	466,370,442	342,298,329	281	206	1.92134827996e-11	0.668,0.688,0.653	0.5,0.477,0.496	0.179
ENSMUSG00000036890	Gtdc1	chr2	-	44752046	44752220	44756267	44756435	44635263	44635316	44825350	44825543	65,64,49	164,144,178	186,149,139	178,160,129	293	299	1.95389580584e-11	0.288,0.312,0.219	0.516,0.487,0.524	-0.236
ENSMUSG00000017485	Top2b	chr14	+	16409793	16410025	16412055	16412190	16409168	16409317	16412918	16413119	955,1068,847	1966,2373,2319	1348,1238,1193	1728,1480,1455	357	260	2.00583428113e-11	0.261,0.247,0.21	0.362,0.379,0.374	-0.132
ENSMUSG00000030615	Tmem126a	chr7	-	90451542	90451657	90452728	90452900	90450699	90450935	90455423	90455519	730,707,789	310,350,434	457,415,426	468,368,455	297	240	2.04383100774e-11	0.656,0.62,0.595	0.441,0.477,0.431	0.174
ENSMUSG00000018882	Mrpl45	chr11	+	97325708	97325757	97326781	97326931	97323850	97323949	97328085	97328259	380,454,425	745,667,701	198,165,183	616,612,671	174	275	2.41538462235e-11	0.446,0.518,0.489	0.337,0.299,0.301	0.172
ENSMUSG00000030615	Tmem126a	chr7	-	90451542	90451657	90452706	90452900	90450699	90450935	90455423	90455519	725,707,789	310,350,434	458,415,426	468,368,455	319	240	2.54115987512e-11	0.638,0.603,0.578	0.424,0.459,0.413	0.174
ENSMUSG00000041958	Pigs	chr11	+	78333666	78333758	78335426	78335634	78332949	78333039	78336687	78336830	102,115,101	403,403,401	219,150,185	334,288,289	217	333	2.57273837454e-11	0.28,0.305,0.279	0.502,0.444,0.496	-0.193
ENSMUSG00000005981	Trap1	chr16	-	4056329	4056439	4060756	4060917	4055796	4055870	4062329	4062401	468,525,500	746,810,793	601,554,663	459,446,544	286	235	2.93267770135e-11	0.34,0.348,0.341	0.518,0.505,0.5	-0.165
ENSMUSG00000022391	Rangap1	chr15	-	81706400	81706503	81709486	81709606	81705659	81705748	81710360	81710553	1080,763,1007	1461,1272,1496	1370,1262,1339	1083,1026,1035	245	228	3.17866511306e-11	0.408,0.358,0.385	0.541,0.534,0.546	-0.157
ENSMUSG00000057113	Npm1	chr11	-	33153985	33154060	33156002	33156104	33152286	33152852	33156663	33156747	5646,9864,7332	9144,8844,10725	2746,2622,2592	8810,8117,8924	227	200	3.38995697185e-11	0.352,0.496,0.376	0.215,0.222,0.204	0.194
ENSMUSG00000036693	Nop14	chr5	-	34641322	34641482	34643925	34644079	34640869	34641017	34644712	34644814	202,181,208	525,509,592	255,203,255	331,270,310	279	285	3.47361342499e-11	0.282,0.266,0.264	0.44,0.434,0.457	-0.173
ENSMUSG00000042606	Hirip3	chr7	+	126862599	126862720	126863168	126864250	126861971	126862516	126864319	126864485	399,531,552	413,386,432	455,322,414	688,595,707	246	1207	3.49677229559e-11	0.826,0.871,0.862	0.764,0.726,0.742	0.109
ENSMUSG00000026584	Scyl3	chr1	+	163939880	163939983	163941020	163941218	163938739	163938796	163943823	163943901	101,157,138	6,21,17	113,96,97	51,41,43	228	323	3.94608921185e-11	0.96,0.914,0.92	0.758,0.768,0.762	0.169
ENSMUSG00000021645	Smn1	chr13	+	100131079	100131175	100132355	100132466	100128214	100128361	100135688	100135739	881,784,883	321,460,400	351,306,381	376,290,385	221	236	3.98618682996e-11	0.746,0.645,0.702	0.499,0.53,0.514	0.183
ENSMUSG00000026496	Parp1	chr1	+	180588358	180588427	180588649	180588782	180587920	180588160	180589397	180589593	815,1063,965	1127,1208,1195	612,454,573	1365,1198,1310	194	258	4.48908396261e-11	0.49,0.539,0.518	0.374,0.335,0.368	0.157
ENSMUSG00000035949	Fbxw2	chr2	-	34822557	34823067	34825961	34826070	34812814	34813009	34826171	34826201	10,13,8	365,474,346	52,50,62	522,488,595	234	635	4.5267696258e-11	0.069,0.069,0.059	0.213,0.218,0.22	-0.151
ENSMUSG00000091228	Gm20390	chr11	-	93951899	93952012	93952799	93952901	93949818	93950046	93955494	93955624	5825,6895,5895	5172,4199,5071	5849,5338,5819	9042,7883,9228	227	238	4.62275841598e-11	0.541,0.633,0.549	0.404,0.415,0.398	0.169
ENSMUSG00000028809	Srrm1	chr4	-	135324818	135325280	135329003	135329045	135323913	135324109	135329372	135329517	101,118,90	1296,1369,1546	177,136,169	1094,837,1043	167	587	5.06254849513e-11	0.215,0.233,0.17	0.363,0.364,0.363	-0.157
ENSMUSG00000032867	Fbxw8	chr5	-	118095532	118095729	118113611	118113769	118092495	118092702	118124935	118125024	332,367,306	918,1279,1022	503,450,554	888,734,822	283	322	5.2750658757e-11	0.292,0.246,0.254	0.392,0.411,0.434	-0.148
ENSMUSG00000027248	Pdia3	chr2	+	121424524	121424642	121426594	121426702	121422448	121422527	121429453	121429583	4103,3898,4371	8457,8432,9973	3911,3536,3249	4695,4104,4014	243	233	5.42481571414e-11	0.317,0.307,0.296	0.444,0.452,0.437	-0.138
ENSMUSG00000015671	Psma2	chr13	+	14623597	14623671	14625202	14625260	14620724	14620806	14625348	14625671	2752,3272,3422	1433,1198,1547	2102,1778,2075	1639,1497,1699	199	183	5.72887594505e-11	0.638,0.715,0.67	0.541,0.522,0.529	0.144
ENSMUSG00000024873	Cnih2	chr19	-	5094283	5094331	5094731	5094800	5093919	5094032	5098182	5098418	20,31,21	135,126,125	78,71,100	140,130,147	194	173	5.73842484009e-11	0.117,0.18,0.13	0.332,0.328,0.378	-0.204
ENSMUSG00000026309	Ilkap	chr1	-	91381850	91381972	91383303	91383391	91378465	91378585	91384564	91384658	859,1041,873	755,775,749	686,536,547	996,872,912	213	247	5.75023649657e-11	0.569,0.609,0.575	0.444,0.416,0.41	0.161
ENSMUSG00000020952	Scfd1	chr12	+	51399998	51400098	51412503	51412643	51397692	51397778	51414094	51414185	211,225,291	761,784,818	342,292,332	552,440,560	225	265	5.84324339993e-11	0.246,0.253,0.295	0.422,0.439,0.411	-0.159
ENSMUSG00000038535	Zfp280d	chr9	+	72301700	72301766	72301866	72302006	72298701	72298848	72307950	72308068	94,111,94	294,409,441	158,119,128	216,196,236	191	265	6.39887258987e-11	0.307,0.274,0.228	0.504,0.457,0.429	-0.194
ENSMUSG00000074643	Cpne1	chr2	-	156076236	156076288	156077398	156077453	156074175	156074309	156077555	156077689	183,237,149	516,494,516	216,216,212	265,244,244	180	177	6.65590187254e-11	0.259,0.321,0.221	0.445,0.465,0.461	-0.19
ENSMUSG00000025220	Mgea5	chr19	-	45770050	45770209	45771681	45771966	45767393	45768007	45773661	45773760	252,304,330	747,857,824	569,416,471	669,645,697	410	284	7.28392809031e-11	0.189,0.197,0.217	0.371,0.309,0.319	-0.132
ENSMUSG00000024177	Nme4	chr17	-	26093616	26093729	26093858	26093960	26091733	26092152	26094136	26094270	1015,1023,961	791,809,689	754,674,827	1029,997,1228	227	238	7.28392809031e-11	0.574,0.57,0.594	0.434,0.415,0.414	0.158
ENSMUSG00000018363	Smurf2	chr11	-	106859711	106859796	106864711	106864777	106856180	106856264	106868534	106868668	472,567,538	249,403,322	241,242,254	328,299,308	191	210	7.30007570239e-11	0.676,0.607,0.648	0.447,0.471,0.476	0.179
ENSMUSG00000000884	Gnb1l	chr16	+	18540434	18540575	18544110	18544273	18499045	18499140	18548092	18548191	117,114,187	40,40,35	96,75,82	77,71,83	266	288	7.30007570239e-11	0.76,0.755,0.853	0.574,0.534,0.517	0.248
ENSMUSG00000028693	Nasp	chr4	-	116604740	116604814	116604908	116604994	116604162	116604351	116605683	116605763	4605,5174,5798	2378,2914,2879	3169,2711,3005	2866,2544,3036	211	199	7.30007570239e-11	0.646,0.626,0.655	0.51,0.501,0.483	0.144
ENSMUSG00000041879	Ipo9	chr1	-	135389312	135389588	135390537	135390666	135388510	135388677	135391495	135391644	1794,1533,1688	592,743,606	1495,1321,1432	1096,957,1020	254	401	7.94532586605e-11	0.827,0.765,0.815	0.683,0.685,0.689	0.117
ENSMUSG00000039218	Srrm2	chr17	+	23822412	23822700	23823790	23823904	23815121	23821690	23824015	23824120	898,1067,778	687,818,590	736,638,643	999,848,1089	413	239	8.12187234416e-11	0.431,0.43,0.433	0.299,0.303,0.255	0.146
ENSMUSG00000031826	Usp10	chr8	+	119931848	119931917	119941109	119942138	119910359	119910939	119947074	119947166	377,447,408	466,473,543	292,199,234	613,530,611	194	1154	9.47257132901e-11	0.828,0.849,0.817	0.739,0.691,0.695	0.123
ENSMUSG00000035351	Nup37	chr10	+	88171994	88172085	88174385	88174567	88160875	88160970	88174882	88174933	439,635,605	436,449,400	341,361,354	566,596,588	216	307	9.67215053813e-11	0.589,0.668,0.683	0.461,0.463,0.461	0.185
ENSMUSG00000031826	Usp10	chr8	+	119931848	119931917	119941112	119942138	119910813	119910939	119947074	119947166	377,447,408	466,471,545	292,199,234	611,530,611	194	1151	1.01115013134e-10	0.828,0.849,0.816	0.739,0.69,0.694	0.123
ENSMUSG00000026275	Ppp1r7	chr1	+	93352516	93352679	93354328	93354445	93351505	93351636	93357756	93357861	848,1091,1107	332,487,358	631,556,608	505,403,443	288	242	1.03226321991e-10	0.682,0.653,0.722	0.512,0.537,0.536	0.157
ENSMUSG00000030881	Arfip2	chr7	-	105639008	105639105	105639324	105639465	105638208	105638327	105640244	105640326	276,275,337	470,451,550	460,453,454	398,343,384	266	222	1.04092871534e-10	0.329,0.337,0.338	0.491,0.524,0.497	-0.169
ENSMUSG00000034290	Nek9	chr12	-	85303466	85303673	85305462	85305624	85299513	85301926	85306136	85306366	197,209,200	550,436,544	433,383,448	523,507,531	287	332	1.11156329032e-10	0.293,0.357,0.298	0.489,0.466,0.494	-0.167
ENSMUSG00000038005	Hpf1	chr8	+	60895460	60895650	60896737	60896836	60893700	60893860	60900083	60900234	367,380,382	704,666,802	522,437,484	510,439,459	315	224	1.19798162871e-10	0.27,0.289,0.253	0.421,0.414,0.429	-0.151
ENSMUSG00000024962	Vegfb	chr19	-	6986289	6986486	6986773	6986816	6986020	6986094	6987351	6987629	32,30,23	705,794,681	64,58,78	644,559,589	168	322	1.22640294007e-10	0.08,0.068,0.061	0.16,0.166,0.202	-0.106
ENSMUSG00000032400	Zwilch	chr9	-	64156012	64156106	64158694	64158766	64155163	64155219	64160820	64160976	67,102,72	142,170,211	105,107,134	77,70,106	197	219	1.24258017415e-10	0.344,0.4,0.275	0.603,0.63,0.584	-0.266
ENSMUSG00000032423	Syncrip	chr9	-	88477073	88477187	88479570	88479678	88476788	88476965	88479793	88479912	1025,1125,1421	1254,1570,1528	722,607,599	1517,1257,1620	233	239	1.29439517777e-10	0.456,0.424,0.488	0.328,0.331,0.275	0.145
ENSMUSG00000017715	Pgs1	chr11	+	117997440	117997630	118000198	118000276	117986884	117987013	118001615	118001715	84,83,63	255,199,287	148,124,187	192,188,212	315	203	1.31162589561e-10	0.175,0.212,0.124	0.332,0.298,0.362	-0.16
ENSMUSG00000051786	Tubgcp6	chr15	-	89116044	89116255	89120509	89120673	89111115	89111289	89122076	89122886	161,165,145	20,46,42	119,105,108	96,67,79	289	336	1.35511767563e-10	0.903,0.807,0.801	0.59,0.646,0.614	0.22
ENSMUSG00000025232	Hexa	chr9	+	59563223	59563314	59563882	59563987	59562866	59563050	59564820	59565105	285,321,356	144,141,122	266,218,248	220,213,252	216	230	1.37160779466e-10	0.678,0.708,0.757	0.563,0.521,0.512	0.182
ENSMUSG00000038116	Phf20	chr2	+	156254225	156254310	156267154	156267542	156251775	156251947	156272541	156272655	68,97,76	444,351,387	146,114,111	219,218,212	210	513	1.39625360857e-10	0.272,0.403,0.324	0.62,0.561,0.561	-0.248
ENSMUSG00000021733	Slc4a7	chr14	+	14760234	14760341	14765576	14765710	14757284	14757431	14766739	14766985	228,255,245	42,85,77	118,93,118	103,68,82	232	259	1.44344253721e-10	0.858,0.77,0.78	0.561,0.604,0.616	0.209
ENSMUSG00000031536	Polb	chr8	-	22650488	22650555	22653059	22653117	22648181	22648256	22653313	22653435	365,595,593	101,143,112	272,263,263	138,135,143	183	192	1.50504383498e-10	0.791,0.814,0.847	0.674,0.671,0.659	0.149
ENSMUSG00000031913	Vps4a	chr8	+	107036842	107036990	107038927	107038989	107036636	107036748	107039089	107039209	609,672,691	151,140,127	606,529,602	307,265,221	273	187	1.53114069094e-10	0.734,0.767,0.788	0.575,0.578,0.651	0.162
ENSMUSG00000022064	Pibf1	chr14	+	99196348	99196451	99210939	99211070	99187717	99187808	99221558	99221643	164,160,178	109,117,122	91,67,84	183,97,147	228	256	1.54752929132e-10	0.628,0.606,0.621	0.358,0.437,0.391	0.223
ENSMUSG00000061410	Zcchc14	chr8	-	121611325	121611397	121618634	121618708	121610116	121610226	121628565	121628610	64,43,37	193,217,233	120,102,96	165,171,155	199	197	1.63068723593e-10	0.247,0.164,0.136	0.419,0.371,0.38	-0.208
ENSMUSG00000026020	Nop58	chr1	+	59704062	59704208	59704623	59704750	59702812	59702947	59705592	59705756	1576,1700,1725	3873,3660,4846	1308,1241,1275	1783,1644,1757	271	252	1.66714431715e-10	0.275,0.302,0.249	0.406,0.412,0.403	-0.132
ENSMUSG00000042167	Papd4	chr13	-	93159644	93159688	93167925	93168054	93154924	93155061	93168390	93168467	263,273,310	122,118,111	220,190,186	233,148,195	254	169	1.69890516117e-10	0.589,0.606,0.65	0.386,0.461,0.388	0.203
ENSMUSG00000019782	Rwdd1	chr10	-	34001136	34001199	34001657	34001790	33996554	33996848	34002423	34002567	553,818,711	525,493,568	367,302,295	594,505,545	258	188	1.70059998081e-10	0.434,0.547,0.477	0.31,0.304,0.283	0.187
ENSMUSG00000019254	Ppp1r12c	chr7	-	4482236	4482287	4482378	4482429	4481519	4482158	4482583	4482688	53,68,71	182,176,166	124,103,103	150,84,98	176	176	1.8239794883e-10	0.226,0.279,0.3	0.453,0.551,0.512	-0.237
ENSMUSG00000070493	Chchd2	chr5	-	129882428	129882579	129883933	129884183	129881155	129881396	129887197	129887470	3325,3054,3250	7497,4992,7162	5561,4916,5912	6281,5791,6429	375	276	1.83510761443e-10	0.246,0.31,0.25	0.395,0.385,0.404	-0.126
ENSMUSG00000032497	Lrrfip2	chr9	+	111219681	111219802	111222157	111222237	111215928	111215978	111223265	111223370	267,298,260	467,364,437	363,273,308	231,210,228	246	205	2.13178893556e-10	0.323,0.406,0.331	0.567,0.52,0.53	-0.186
ENSMUSG00000043987	Cep164	chr9	-	45817977	45818089	45823645	45823764	45809703	45809908	45828501	45828691	88,93,66	185,183,179	128,127,119	116,106,109	244	237	2.1338760238e-10	0.316,0.33,0.264	0.517,0.538,0.515	-0.22
ENSMUSG00000109378	U2af1l4	chr7	+	30564081	30564131	30564202	30564301	30563929	30563996	30564473	30564607	35,33,34	347,378,330	93,83,87	347,304,358	175	224	2.16560540032e-10	0.114,0.101,0.117	0.255,0.259,0.237	-0.14
ENSMUSG00000026341	Actr3	chr1	-	125395067	125395151	125397106	125397232	125392905	125394090	125397451	125397544	2662,3281,3077	499,561,497	2234,1951,2201	752,624,675	251	209	2.16667315668e-10	0.816,0.83,0.838	0.712,0.722,0.731	0.106
ENSMUSG00000021796	Bmpr1a	chr14	-	34429655	34429800	34434378	34434478	34424945	34425138	34434637	34434734	401,379,396	1035,949,1204	693,538,554	898,791,832	225	270	2.19836292517e-10	0.317,0.324,0.283	0.481,0.449,0.444	-0.15
ENSMUSG00000052337	Immt	chr6	+	71844638	71844712	71846285	71846475	71831379	71831515	71851771	71851880	302,179,264	1317,1547,1512	413,254,361	969,835,901	199	315	2.27818690067e-10	0.266,0.155,0.217	0.403,0.325,0.388	-0.159
ENSMUSG00000017146	Brca1	chr11	-	101507949	101508230	101509920	101510099	101505316	101505404	101512719	101512849	160,135,193	315,352,406	198,179,177	211,155,191	304	406	2.32607494919e-10	0.404,0.339,0.388	0.556,0.607,0.553	-0.195
ENSMUSG00000019189	Rnf145	chr11	+	44524927	44525143	44531275	44531384	44518963	44519274	44542628	44542720	165,159,134	616,518,628	289,209,246	506,437,425	341	234	2.32607494919e-10	0.155,0.174,0.128	0.282,0.247,0.284	-0.119
ENSMUSG00000047181	Samd14	chr11	+	95014351	95014406	95019360	95019527	95009878	95010576	95019929	95020218	197,187,211	93,118,84	313,288,293	344,323,334	180	292	2.32607494919e-10	0.775,0.72,0.803	0.596,0.591,0.587	0.175
ENSMUSG00000066037	Hnrnpr	chr4	+	136329365	136329501	136332397	136332603	136327235	136327412	136336297	136336447	1151,1546,1412	2130,2951,2592	1998,1670,1845	2121,1732,1848	261	331	2.43262287418e-10	0.407,0.399,0.409	0.544,0.55,0.559	-0.146
ENSMUSG00000032216	Nedd4	chr9	+	72686060	72686114	72709111	72709162	72677492	72677531	72710477	72710539	2806,2685,3353	1295,1710,1793	2449,2035,2182	2268,2043,2148	179	176	2.43262287418e-10	0.681,0.607,0.648	0.515,0.495,0.5	0.142
ENSMUSG00000040850	Psme4	chr11	+	30874117	30874280	30876745	30876879	30865433	30865589	30878378	30878517	1464,1088,1332	1233,979,1267	658,594,559	1081,878,1056	288	259	2.44032355921e-10	0.516,0.5,0.486	0.354,0.378,0.323	0.149
ENSMUSG00000060279	Ap2a1	chr7	-	44903740	44903901	44903988	44904156	44903143	44903200	44904236	44904468	720,795,653	232,200,253	622,543,622	412,321,397	293	286	2.57039060384e-10	0.752,0.795,0.716	0.596,0.623,0.605	0.146
ENSMUSG00000045983	Eif4g1	chr16	+	20688970	20689052	20689191	20689332	20688730	20688865	20692246	20692883	3536,3124,3635	2750,2620,2717	2504,2091,2313	3448,2971,3272	207	266	2.63056228452e-10	0.623,0.605,0.632	0.483,0.475,0.476	0.142
ENSMUSG00000037669	Ldah	chr12	+	8227219	8227363	8238442	8238615	8220599	8220755	8268363	8268598	243,256,324	661,737,832	284,262,277	394,324,395	269	298	2.63657798854e-10	0.289,0.278,0.301	0.444,0.473,0.437	-0.162
ENSMUSG00000018651	Tada2a	chr11	-	84085638	84085771	84087110	84087182	84084713	84084757	84090548	84090659	315,349,455	200,145,188	185,153,170	198,170,197	197	258	2.90249371469e-10	0.673,0.759,0.76	0.55,0.541,0.531	0.19
ENSMUSG00000063884	Ptcd3	chr6	-	71898339	71898455	71901195	71901319	71897112	71897168	71902855	71902960	413,400,428	834,987,1151	478,361,499	622,478,550	249	241	2.91513598974e-10	0.324,0.282,0.265	0.427,0.422,0.468	-0.149
ENSMUSG00000053110	Yap1	chr9	-	7952952	7953134	8001456	8001707	7938407	7938538	8004114	8004596	612,562,504	1173,1068,1081	1113,969,1063	1106,1129,1124	376	307	2.92758622817e-10	0.299,0.301,0.276	0.451,0.412,0.436	-0.141
ENSMUSG00000021000	Ctage5	chr12	+	59136063	59136195	59137580	59137602	59131466	59131604	59137697	59137786	62,68,53	124,129,122	77,71,82	61,50,45	257	147	2.93591851028e-10	0.222,0.232,0.199	0.419,0.448,0.51	-0.241
ENSMUSG00000020076	Ddx50	chr10	-	62640744	62640862	62642775	62642954	62640446	62640632	62643296	62643372	976,1406,1439	420,493,475	1026,805,885	641,584,643	304	243	2.97960106932e-10	0.65,0.695,0.708	0.561,0.524,0.524	0.148
ENSMUSG00000105340	Gm42878	chr5	-	121538392	121538490	121540501	121540575	121537111	121537220	121545164	121545482	64,89,84	555,684,619	105,100,113	367,344,361	199	223	3.08808912755e-10	0.114,0.127,0.132	0.243,0.246,0.26	-0.125
ENSMUSG00000022706	Mrpl40	chr16	-	18873536	18873695	18875323	18875407	18872017	18872662	18876470	18876767	241,239,240	1731,1726,1765	274,170,281	862,792,913	209	284	3.14402043989e-10	0.159,0.158,0.156	0.302,0.226,0.295	-0.117
ENSMUSG00000039298	Cdk5rap2	chr4	-	70337340	70337559	70352668	70352788	70317426	70317597	70353609	70353651	182,299,243	100,116,79	149,115,133	143,132,130	245	344	3.34290119627e-10	0.719,0.784,0.812	0.594,0.55,0.59	0.194
ENSMUSG00000002635	Pdcd2l	chr7	-	34196065	34196126	34196271	34196438	34192735	34193106	34196535	34196608	68,67,59	199,166,169	187,137,224	181,182,174	292	186	3.53073560994e-10	0.179,0.205,0.182	0.397,0.324,0.451	-0.202
ENSMUSG00000000568	Hnrnpd	chr5	-	99964669	99964801	99966021	99966183	99963983	99964083	99967218	99967387	6868,9024,9621	11097,13104,13786	8252,6753,8183	6977,6070,6704	287	257	3.65183472933e-10	0.357,0.381,0.385	0.514,0.499,0.522	-0.137
ENSMUSG00000027677	Ttc14	chr3	+	33804420	33804540	33804639	33804762	33803999	33804071	33806815	33806933	268,398,372	70,99,138	182,122,204	134,102,119	245	248	3.82743633245e-10	0.795,0.803,0.732	0.579,0.548,0.634	0.19
ENSMUSG00000056486	Chn1	chr2	-	73631745	73631830	73659679	73659757	73624876	73625050	73679614	73679903	195,235,228	214,302,236	138,124,125	340,284,331	203	210	4.13270243653e-10	0.485,0.446,0.5	0.296,0.311,0.281	0.181
ENSMUSG00000058799	Nap1l1	chr10	+	111494170	111494293	111494794	111494824	111493549	111493569	111495324	111495375	1627,3164,2028	780,857,848	992,865,825	786,747,796	248	155	4.13298959258e-10	0.566,0.698,0.599	0.441,0.42,0.393	0.203
ENSMUSG00000031820	Babam1	chr8	+	71399525	71399646	71402745	71402875	71398391	71398450	71402975	71403062	1219,948,1140	462,461,450	1054,882,986	798,697,776	246	255	4.26694282717e-10	0.732,0.681,0.724	0.578,0.567,0.568	0.141
ENSMUSG00000032384	Csnk1g1	chr9	+	66012746	66012854	66019801	66019912	66010421	66010570	66032238	66032345	126,140,134	40,46,42	67,60,67	54,72,69	233	236	4.48302180477e-10	0.761,0.755,0.764	0.557,0.458,0.496	0.256
ENSMUSG00000000001	Gnai3	chr3	-	108115762	108115891	108118300	108118458	108112472	108112602	108123541	108123683	1588,2177,2099	1071,1153,1264	1554,1255,1510	1708,1367,1581	283	254	4.69934830839e-10	0.571,0.629,0.598	0.45,0.452,0.462	0.145
ENSMUSG00000026918	Brd3	chr2	-	27456908	27457037	27459456	27459828	27452995	27454504	27461528	27461743	1340,1260,1071	525,439,499	1088,989,941	854,680,707	497	254	5.15428774787e-10	0.566,0.595,0.523	0.394,0.426,0.405	0.153
ENSMUSG00000022771	Ppil2	chr16	-	17096704	17096794	17097355	17097447	17096004	17096080	17100255	17100307	230,241,270	387,449,446	273,225,261	256,188,193	217	215	5.23102365014e-10	0.371,0.347,0.375	0.514,0.542,0.573	-0.179
ENSMUSG00000020454	Eif4enif1	chr11	+	3215591	3215719	3221092	3221294	3213259	3213333	3224631	3224807	263,311,324	679,855,812	448,416,467	655,485,676	253	327	5.49757883912e-10	0.334,0.32,0.34	0.469,0.526,0.472	-0.158
ENSMUSG00000029686	Cul1	chr6	+	47520792	47520885	47523077	47523125	47519647	47519779	47523203	47523286	748,854,810	413,636,583	797,799,808	325,254,257	218	173	5.73534476876e-10	0.59,0.516,0.524	0.661,0.714,0.714	-0.153
ENSMUSG00000069769	Msi2	chr11	-	88347052	88347125	88348783	88348992	88343888	88344660	88366784	88366847	113,143,132	404,434,492	156,157,130	224,240,227	334	198	5.86625428011e-10	0.142,0.163,0.137	0.292,0.279,0.253	-0.127
ENSMUSG00000022477	Aco2	chr15	+	81895169	81895428	81903475	81903634	81889297	81889434	81903855	81904006	1062,1308,1344	505,693,559	1056,919,952	896,752,898	384	284	5.88424677488e-10	0.609,0.583,0.64	0.466,0.475,0.439	0.151
ENSMUSG00000006471	Ndor1	chr2	-	25250095	25250197	25251720	25251818	25249793	25250003	25254863	25254941	22,32,26	189,146,166	40,63,54	93,69,74	223	227	6.10799913752e-10	0.106,0.182,0.138	0.305,0.482,0.426	-0.262
ENSMUSG00000052337	Immt	chr6	+	71863140	71863270	71868579	71868803	71862344	71862480	71871426	71871558	994,1031,1028	2021,2262,2201	1021,941,1059	1328,1009,1226	255	349	6.12064143411e-10	0.402,0.384,0.39	0.513,0.561,0.542	-0.147
ENSMUSG00000029591	Ung	chr5	+	114135863	114135961	114136346	114136435	114132180	114132276	114137152	114137331	617,558,731	207,289,270	411,379,398	352,292,358	223	214	6.16070621677e-10	0.741,0.649,0.722	0.528,0.555,0.516	0.171
ENSMUSG00000006476	Nsmf	chr2	+	25060691	25060725	25060813	25060884	25060478	25060562	25061058	25061138	7,25,19	196,169,199	56,41,60	168,159,150	159	196	6.18485641895e-10	0.042,0.154,0.105	0.291,0.241,0.33	-0.187
ENSMUSG00000028107	Tars2	chr3	-	95746032	95746170	95746534	95746697	95745784	95745862	95747438	95747656	117,143,106	264,309,328	220,157,221	213,211,206	288	263	6.27873209532e-10	0.288,0.297,0.228	0.485,0.405,0.495	-0.191
ENSMUSG00000021012	Zc3h14	chr12	+	98779107	98779267	98780047	98780280	98774244	98774319	98783581	98783702	633,647,680	529,408,492	543,428,478	686,636,662	285	358	7.05072290115e-10	0.6,0.666,0.635	0.499,0.458,0.476	0.156
ENSMUSG00000032187	Smarca4	chr9	+	21636182	21636281	21637278	21637537	21635535	21635940	21638713	21638840	645,709,458	1906,2148,1928	660,537,614	1174,923,1102	224	384	7.07201230422e-10	0.367,0.361,0.289	0.491,0.499,0.489	-0.154
ENSMUSG00000000884	Gnb1l	chr16	+	18540434	18540575	18544114	18544273	18499045	18499140	18548092	18548191	117,114,187	40,40,34	96,75,82	75,67,78	266	284	7.07467551817e-10	0.757,0.753,0.854	0.577,0.544,0.529	0.238
ENSMUSG00000001909	Trmt1	chr8	+	84697114	84697201	84697268	84697338	84696826	84696975	84697424	84697559	100,162,104	592,455,406	228,195,198	388,308,361	212	195	7.47121114216e-10	0.134,0.247,0.191	0.351,0.368,0.335	-0.161
ENSMUSG00000027109	Sp3	chr2	-	72970154	72971514	72978897	72979029	72946545	72946738	72979486	72979632	13,21,10	1249,1189,1186	46,32,53	1118,972,1130	257	1485	8.06274476491e-10	0.057,0.093,0.046	0.192,0.16,0.213	-0.123
ENSMUSG00000062761	Zfp512	chr5	+	31473452	31473554	31475672	31475735	31472769	31472961	31476780	31476879	206,222,246	304,400,342	354,267,304	232,199,268	227	188	8.07740954739e-10	0.359,0.315,0.373	0.558,0.526,0.484	-0.174
ENSMUSG00000052752	Traf7	chr17	-	24514712	24514866	24516504	24516599	24514124	24514217	24518741	24518799	237,347,351	318,271,292	193,202,235	530,478,513	220	279	8.28341891618e-10	0.486,0.619,0.604	0.316,0.349,0.367	0.226
ENSMUSG00000007815	Rhoa	chr9	+	108315307	108315382	108327583	108327741	108306128	108306553	108330870	108330991	843,968,1017	4729,4428,5021	1397,1052,1326	3866,3205,3542	200	283	8.31282548801e-10	0.201,0.236,0.223	0.338,0.317,0.346	-0.114
ENSMUSG00000032397	Tipin	chr9	+	64290373	64290449	64294009	64294132	64289709	64289782	64294322	64294386	1237,1591,1651	1092,1304,1233	927,787,925	1352,1143,1378	201	248	8.36039000832e-10	0.583,0.601,0.623	0.458,0.459,0.453	0.146
ENSMUSG00000026977	March7	chr2	+	60228917	60229082	60229683	60229879	60209912	60210084	60232199	60232367	35,48,60	212,341,354	127,98,145	323,288,352	290	321	9.00147801098e-10	0.155,0.135,0.158	0.303,0.274,0.313	-0.147
ENSMUSG00000029147	Ppm1g	chr5	-	31204029	31204159	31204452	31204687	31203571	31203674	31204997	31205129	1272,1457,1291	2276,3028,2755	1635,1363,1530	1840,1421,1844	360	255	9.11398024489e-10	0.284,0.254,0.249	0.386,0.405,0.37	-0.125
ENSMUSG00000062980	Cped1	chr6	+	22016902	22017086	22051292	22051399	21986595	21987059	22059876	22059952	320,333,400	96,113,83	258,204,248	168,130,164	309	232	9.54901285156e-10	0.715,0.689,0.783	0.536,0.541,0.532	0.193
ENSMUSG00000027944	Hax1	chr3	-	89997386	89997565	89997737	89998003	89996246	89996298	89998527	89998666	1111,1189,1295	1472,1793,1514	1112,874,1196	774,756,793	391	304	9.67529248291e-10	0.37,0.34,0.399	0.528,0.473,0.54	-0.144
ENSMUSG00000063550	Nup98	chr7	-	102127763	102127907	102128943	102129101	102126449	102126592	102129815	102130082	111,132,87	305,285,267	195,157,165	254,173,186	283	269	9.67529248291e-10	0.257,0.306,0.236	0.422,0.463,0.457	-0.181
ENSMUSG00000057363	Uxs1	chr1	-	43771680	43771802	43774816	43774876	43764889	43765009	43780064	43780169	42,29,27	409,645,585	69,57,66	409,369,396	185	247	9.68940644063e-10	0.121,0.057,0.058	0.184,0.171,0.182	-0.1
ENSMUSG00000037740	Mrps26	chr2	+	130564080	130564227	130564307	130564431	130563741	130563990	130564937	130568695	368,454,368	623,684,675	531,389,427	412,365,391	272	249	9.72858932083e-10	0.351,0.378,0.333	0.541,0.494,0.5	-0.158
ENSMUSG00000026355	Mcm6	chr1	-	128351432	128351682	128353459	128353570	128349303	128349469	128355512	128355659	2322,2180,2814	1124,1388,1359	2030,1693,2047	1900,1641,1868	236	375	1.02225880918e-09	0.766,0.714,0.767	0.629,0.621,0.635	0.121
ENSMUSG00000042688	Mapk6	chr9	-	75393364	75393529	75395509	75395654	75390166	75390368	75397578	75398751	972,884,1041	1909,1700,2121	1036,922,960	1111,1013,1078	270	290	1.04228263116e-09	0.354,0.358,0.345	0.5,0.494,0.489	-0.142
ENSMUSG00000032239	Rp9	chr9	-	22449801	22449863	22453778	22453870	22448310	22448854	22457372	22457502	264,355,269	470,457,463	338,321,302	274,238,237	217	187	1.05163830058e-09	0.326,0.401,0.334	0.515,0.538,0.523	-0.172
ENSMUSG00000043535	Setx	chr2	+	29126873	29127063	29130179	29130390	29125851	29125963	29133921	29134031	24,47,38	118,141,122	63,73,56	79,57,64	315	336	1.13985331153e-09	0.178,0.262,0.249	0.46,0.577,0.483	-0.277
ENSMUSG00000038383	Pigu	chr2	-	155314501	155314599	155328580	155328681	155301200	155301355	155331148	155331258	715,643,819	249,231,275	367,350,334	273,211,242	226	223	1.28666756069e-09	0.739,0.733,0.746	0.57,0.621,0.577	0.15
ENSMUSG00000024217	Snrpc	chr17	+	27842269	27842378	27845182	27845272	27840463	27840506	27847952	27848057	1444,1596,1580	1022,911,814	1159,1017,1120	1229,1114,1160	234	215	1.32502425943e-09	0.565,0.617,0.641	0.464,0.456,0.47	0.144
ENSMUSG00000038241	Cep250	chr2	+	155995318	155995420	155996271	155996334	155994844	155994991	155998167	155998900	180,276,241	44,36,18	229,168,180	91,74,93	227	188	1.40162651261e-09	0.772,0.864,0.917	0.676,0.653,0.616	0.203
ENSMUSG00000032340	Neo1	chr9	-	58880591	58880855	58884469	58884628	58878027	58878164	58888400	58888493	981,1009,1016	521,512,491	730,600,630	637,591,603	284	389	1.46037535644e-09	0.721,0.73,0.739	0.611,0.582,0.589	0.136
ENSMUSG00000027454	Gins1	chr2	+	150912780	150912845	150916135	150916234	150909616	150909793	150917868	150917959	345,453,463	361,395,412	270,228,291	432,433,567	190	224	1.49047102252e-09	0.53,0.575,0.57	0.424,0.383,0.377	0.164
ENSMUSG00000019054	Fis1	chr5	+	136965092	136965169	136965564	136965670	136962998	136963131	136965916	136966110	947,1118,1104	720,883,633	1069,856,1046	1285,1165,1343	202	231	1.5538546085e-09	0.601,0.591,0.666	0.488,0.457,0.471	0.147
ENSMUSG00000058440	Nrf1	chr6	+	30116095	30116293	30118948	30119106	30115012	30115171	30126234	30126359	837,780,817	391,309,381	466,420,544	434,355,409	323	283	1.70114232087e-09	0.652,0.689,0.653	0.485,0.509,0.538	0.154
ENSMUSG00000004880	Lbr	chr1	-	181818839	181819008	181821435	181821627	181817488	181817569	181825621	181825676	218,226,259	544,769,708	334,296,273	508,453,366	317	294	1.71367161662e-09	0.271,0.214,0.253	0.379,0.377,0.409	-0.142
ENSMUSG00000036197	Gxylt1	chr15	-	93254300	93254552	93259064	93259190	93248358	93248482	93261746	93261918	155,182,166	287,422,373	221,189,180	217,193,190	251	377	1.73159665759e-09	0.448,0.393,0.401	0.605,0.595,0.587	-0.182
ENSMUSG00000026820	Ptges2	chr2	+	32400402	32400552	32400877	32401078	32400049	32400108	32401486	32401604	641,649,682	369,254,344	428,335,365	421,309,337	275	326	1.73159665759e-09	0.673,0.752,0.702	0.547,0.562,0.562	0.152
ENSMUSG00000029554	Mad1l1	chr5	-	140261497	140261584	140295786	140295848	140193913	140194058	140300214	140300329	84,99,104	277,329,295	146,110,154	210,175,187	187	212	1.77088472098e-09	0.256,0.254,0.286	0.441,0.416,0.483	-0.181
ENSMUSG00000030629	Zfand6	chr7	-	84620867	84620912	84632655	84632756	84617849	84617963	84633884	84633993	352,479,427	402,448,441	639,554,588	325,310,326	226	170	1.99045010764e-09	0.397,0.446,0.421	0.597,0.573,0.576	-0.161
ENSMUSG00000032594	Ip6k1	chr9	+	108024102	108024450	108031998	108032209	108002642	108002822	108040904	108041086	101,94,101	459,436,384	260,154,252	485,394,478	473	336	2.08548385634e-09	0.135,0.133,0.157	0.276,0.217,0.272	-0.113
ENSMUSG00000017897	Eya2	chr2	+	165664785	165664886	165682836	165682882	165595031	165595264	165685548	165685691	18,13,16	41,66,71	84,62,81	82,55,82	226	171	2.10669273276e-09	0.249,0.13,0.146	0.437,0.46,0.428	-0.267
ENSMUSG00000035934	Pknox2	chr9	-	36894319	36894498	36895310	36895387	36892641	36893057	36909628	36909748	196,245,261	71,64,92	129,138,133	90,108,112	202	304	2.1934040364e-09	0.806,0.852,0.81	0.683,0.658,0.641	0.162
ENSMUSG00000030796	Tead2	chr7	+	45218080	45218145	45219143	45219206	45217212	45217450	45220437	45220545	2552,3403,2869	3230,3778,3642	2824,2677,3163	2128,1820,2107	190	188	2.2119534634e-09	0.439,0.471,0.438	0.568,0.593,0.598	-0.137
ENSMUSG00000031167	Rbm3	chrX	-	8143847	8143947	8144572	8144679	8143657	8143751	8144954	8145072	1307,2248,1651	3784,6073,4227	2568,2191,2753	4008,3391,4365	232	225	2.24271329162e-09	0.251,0.264,0.275	0.383,0.385,0.38	-0.119
ENSMUSG00000020290	Xpo1	chr11	+	23282528	23282726	23284241	23284380	23281305	23281464	23284547	23284729	924,1246,1033	1098,1471,1326	1851,1572,1677	1259,1062,1182	323	264	2.25519263055e-09	0.408,0.409,0.389	0.546,0.547,0.537	-0.141
ENSMUSG00000031586	Rbpms	chr8	-	33806716	33806850	33834303	33834454	33803938	33804182	33862985	33863048	1042,924,994	133,130,139	375,333,316	124,79,99	276	259	2.27891472278e-09	0.88,0.87,0.87	0.739,0.798,0.75	0.111
ENSMUSG00000050989	Sepn1	chr4	-	134542712	134542901	134543049	134543131	134542336	134542442	134544584	134544722	57,65,73	202,213,207	260,222,253	420,294,344	207	314	2.27891472278e-09	0.3,0.316,0.349	0.484,0.534,0.527	-0.193
ENSMUSG00000029472	Anapc5	chr5	-	122800450	122800593	122806244	122806435	122799394	122799474	122807299	122807343	3335,2956,3601	1419,1387,1537	2920,2575,2711	2311,2006,1975	316	268	2.40505254301e-09	0.666,0.644,0.665	0.517,0.521,0.538	0.133
ENSMUSG00000042167	Papd4	chr13	-	93167925	93168054	93168390	93168467	93159644	93159688	93171822	93171892	262,307,304	648,514,567	318,254,278	302,249,264	202	254	2.46496899909e-09	0.337,0.429,0.403	0.57,0.562,0.57	-0.178
ENSMUSG00000039262	Prrc2b	chr2	+	32221079	32221184	32221344	32221537	32220089	32220176	32222289	32222319	189,242,188	560,744,585	479,413,406	800,642,631	230	318	2.46731128997e-09	0.318,0.31,0.308	0.453,0.471,0.471	-0.153
ENSMUSG00000032966	Fkbp1a	chr2	+	151557385	151557498	151559457	151559620	151542817	151542865	151560620	151561692	1429,1687,1752	5580,4959,5796	1455,1210,1351	2760,2447,2532	238	288	2.64868106334e-09	0.237,0.292,0.268	0.389,0.374,0.392	-0.119
ENSMUSG00000028458	Tesk1	chr4	+	43445040	43445123	43445283	43445374	43444572	43444719	43445522	43445606	152,157,152	456,416,422	339,310,327	468,446,464	208	216	2.6531055392e-09	0.257,0.282,0.272	0.429,0.419,0.423	-0.153
ENSMUSG00000005470	Asf1b	chr8	+	83965030	83965146	83967833	83968010	83955506	83955937	83969133	83970197	244,357,309	981,1262,1103	311,262,294	585,484,620	241	302	2.75850362219e-09	0.238,0.262,0.26	0.4,0.404,0.373	-0.139
ENSMUSG00000022789	Dnm1l	chr16	-	16329802	16330009	16333828	16333949	16323974	16324095	16336852	16337015	379,359,404	734,796,853	505,504,510	646,507,558	246	332	2.8718979921e-09	0.411,0.378,0.39	0.513,0.573,0.552	-0.153
ENSMUSG00000021156	Zmynd11	chr13	-	9720772	9720932	9735331	9735466	9710145	9710307	9765054	9765314	34,73,79	217,320,284	32,41,35	468,416,421	260	285	2.88246710142e-09	0.147,0.2,0.234	0.07,0.098,0.084	0.11
ENSMUSG00000038416	Cdc16	chr8	+	13773340	13773404	13777471	13777607	13771297	13771450	13779227	13779318	678,821,738	2435,3090,3050	963,730,876	2004,1618,1917	189	261	2.95462284821e-09	0.278,0.268,0.25	0.399,0.384,0.387	-0.125
ENSMUSG00000028426	Rad23b	chr4	+	55382479	55382615	55383586	55383714	55380988	55381116	55385409	55385601	4597,4369,4497	1945,2427,2523	2375,2220,2250	2125,1875,2037	261	253	2.99318815163e-09	0.696,0.636,0.633	0.52,0.534,0.517	0.131
ENSMUSG00000071847	Apcdd1	chr18	+	62933874	62934058	62936905	62937437	62922525	62922721	62949874	62950196	35,49,40	580,488,432	247,232,232	1339,1222,1253	309	657	3.05014786142e-09	0.114,0.176,0.164	0.282,0.288,0.282	-0.133
ENSMUSG00000025871	4833439L19Rik	chr13	-	54559197	54559324	54561692	54561871	54556526	54556651	54564184	54564272	260,263,229	378,486,361	390,337,318	317,300,248	304	252	3.05014786142e-09	0.363,0.31,0.345	0.505,0.482,0.515	-0.161
ENSMUSG00000020869	Lrrc59	chr11	+	94634911	94635016	94638530	94638603	94634544	94634703	94641219	94641393	1057,1138,993	780,1075,848	1228,1093,1094	559,509,531	230	198	3.07372689839e-09	0.538,0.477,0.502	0.654,0.649,0.639	-0.142
ENSMUSG00000026147	Col9a1	chr1	+	24224646	24224700	24230195	24230249	24224503	24224557	24230882	24230954	113,148,58	436,475,393	94,92,117	179,157,183	179	179	3.10305405335e-09	0.206,0.238,0.129	0.344,0.369,0.39	-0.177
ENSMUSG00000059208	Hnrnpm	chr17	-	33658869	33658914	33660212	33660314	33658387	33658465	33663224	33663285	3322,4041,3627	1718,1816,1985	3321,2977,3196	963,821,960	227	170	3.11002523708e-09	0.592,0.625,0.578	0.721,0.731,0.714	-0.124
ENSMUSG00000028568	Btf3l4	chr4	-	108826099	108826213	108830517	108830583	108819135	108819337	108833507	108833614	107,115,100	270,424,296	130,87,113	126,135,104	191	239	3.33457785182e-09	0.332,0.253,0.297	0.564,0.446,0.576	-0.235
ENSMUSG00000029920	Smarcad1	chr6	+	65110369	65110552	65111775	65111885	65108651	65108770	65114300	65116061	291,409,384	702,777,861	388,384,370	461,432,423	308	235	3.34881306439e-09	0.24,0.287,0.254	0.391,0.404,0.4	-0.138
ENSMUSG00000015488	Cacfd1	chr2	+	27014092	27014165	27018372	27018480	27009925	27010105	27018887	27018979	124,104,101	599,839,635	237,183,232	719,584,707	198	233	3.39512360969e-09	0.196,0.127,0.158	0.279,0.269,0.279	-0.115
ENSMUSG00000021391	Cenpp	chr13	-	49627254	49627351	49641225	49641314	49465678	49465758	49647565	49647654	467,549,594	289,253,249	255,206,265	256,220,255	214	222	3.53005242566e-09	0.626,0.692,0.712	0.508,0.493,0.519	0.17
ENSMUSG00000068749	Psma5	chr3	+	108261685	108261752	108265065	108265192	108256925	108257305	108266432	108266500	550,633,701	684,1107,726	972,855,980	610,568,505	192	252	3.77674063503e-09	0.513,0.429,0.559	0.677,0.664,0.718	-0.186
ENSMUSG00000042670	Immp1l	chr2	+	105930718	105930852	105933264	105933353	105908323	105908429	105936991	105937118	8,7,5	125,101,114	27,36,35	143,112,112	259	214	3.86379039122e-09	0.05,0.054,0.035	0.135,0.21,0.205	-0.137
ENSMUSG00000028207	Asph	chr4	-	9610842	9610938	9635900	9635969	9607796	9607871	9639197	9639347	187,249,219	574,654,531	309,252,268	407,355,381	194	221	3.90155973419e-09	0.271,0.303,0.32	0.464,0.447,0.445	-0.154
ENSMUSG00000025026	Add3	chr19	+	53226590	53226729	53231179	53231331	53216800	53217015	53232123	53232204	282,287,335	399,438,468	555,443,486	434,332,362	264	277	3.93896451986e-09	0.426,0.407,0.429	0.573,0.583,0.585	-0.16
ENSMUSG00000027667	Zfp639	chr3	+	32513000	32513192	32515283	32515352	32510534	32510732	32517028	32517139	43,30,17	193,229,259	44,56,44	113,116,140	317	194	3.95007359487e-09	0.12,0.074,0.039	0.192,0.228,0.161	-0.116
ENSMUSG00000026361	Cdc73	chr1	-	143609369	143609511	143615302	143615403	143606160	143608557	143617278	143617440	164,236,267	567,634,669	295,225,301	386,394,398	226	267	3.97021675813e-09	0.255,0.305,0.32	0.474,0.403,0.472	-0.156
ENSMUSG00000030298	Sec13	chr6	-	113730334	113730458	113730773	113730907	113729595	113729742	113734545	113734679	1536,1681,1545	1028,1031,1100	1712,1392,1601	1968,1657,1819	259	249	4.43704261529e-09	0.59,0.611,0.575	0.455,0.447,0.458	0.139
ENSMUSG00000005204	Senp3	chr11	-	69677089	69677167	69677972	69678020	69674468	69674606	69678136	69678284	273,298,275	1156,1370,1443	336,300,353	828,770,882	173	203	4.55141676148e-09	0.217,0.203,0.183	0.323,0.314,0.32	-0.118
ENSMUSG00000025724	Sec11a	chr7	-	80927736	80927886	80935026	80935136	80923100	80923220	80947401	80947780	534,793,686	1976,2089,2261	910,722,774	1535,1234,1545	235	275	4.62330817693e-09	0.24,0.308,0.262	0.41,0.406,0.37	-0.125
ENSMUSG00000033904	Ccp110	chr7	+	118730667	118730741	118731696	118731759	118729957	118730074	118732393	118732453	168,141,161	312,264,242	174,150,146	128,99,138	199	188	4.66894063304e-09	0.337,0.335,0.386	0.562,0.589,0.5	-0.198
ENSMUSG00000055681	Cope	chr8	+	70304633	70304696	70305634	70305735	70302772	70302932	70306498	70306651	445,514,462	1261,1514,1291	606,506,562	998,781,874	188	226	4.72240412578e-09	0.298,0.29,0.301	0.422,0.438,0.436	-0.136
ENSMUSG00000029578	Wipi2	chr5	+	142638201	142638284	142655847	142656017	142629541	142629832	142658191	142658288	104,162,125	922,1157,1201	151,130,145	670,507,587	208	295	4.76504303541e-09	0.138,0.166,0.129	0.242,0.267,0.259	-0.112
ENSMUSG00000026743	Mllt10	chr2	+	18146776	18146872	18162316	18162886	18126133	18126229	18170253	18170298	148,187,193	186,140,147	85,85,68	164,181,173	221	695	5.15200847086e-09	0.714,0.808,0.805	0.62,0.596,0.553	0.186
ENSMUSG00000034190	Chmp7	chr14	-	69719398	69719497	69719747	69719867	69719128	69719189	69720111	69720160	719,613,729	445,357,403	530,491,535	578,493,606	245	224	5.44376889446e-09	0.596,0.611,0.623	0.456,0.477,0.447	0.15
ENSMUSG00000042524	Sun2	chr15	-	79730089	79730344	79734107	79734235	79729480	79729558	79735845	79735925	49,60,36	125,205,165	201,227,222	315,233,227	253	380	5.71817472959e-09	0.371,0.305,0.247	0.489,0.594,0.595	-0.252
ENSMUSG00000038773	Kdm3b	chr18	+	34803449	34804049	34808240	34809489	34799284	34799359	34810258	34810460	285,367,329	172,193,164	290,220,259	331,239,264	725	1374	5.93592597224e-09	0.758,0.783,0.792	0.624,0.636,0.65	0.141
ENSMUSG00000022013	Dnajc15	chr14	-	77840167	77840238	77844395	77844472	77826216	77826470	77852897	77852971	449,428,435	906,864,866	407,386,465	473,406,491	202	196	5.96739154951e-09	0.325,0.325,0.328	0.455,0.48,0.479	-0.145
ENSMUSG00000025474	Tubgcp2	chr7	-	140029826	140029986	140031010	140031187	140007886	140008094	140032118	140032247	435,492,564	193,289,229	461,350,334	436,288,401	302	285	5.99452616205e-09	0.68,0.616,0.699	0.499,0.534,0.44	0.174
ENSMUSG00000058407	Txndc9	chr1	-	37993991	37994110	37995632	37995841	37990202	37990457	37997108	37997315	289,499,342	1099,1177,1195	571,500,592	1019,879,939	334	244	6.00237531801e-09	0.161,0.236,0.173	0.29,0.294,0.315	-0.11
ENSMUSG00000021024	Psma6	chr12	+	55410126	55410282	55412186	55412365	55408001	55408083	55414403	55414498	5527,5922,6112	2168,1825,2454	3795,3422,3996	2378,2169,2430	281	304	6.46007492539e-09	0.734,0.778,0.729	0.633,0.631,0.64	0.112
ENSMUSG00000029814	Igf2bp3	chr6	-	49134846	49134898	49168469	49168518	49134694	49134758	49213266	49213327	521,696,537	238,300,339	261,207,231	256,216,238	174	177	6.52478140506e-09	0.69,0.702,0.617	0.509,0.494,0.497	0.17
ENSMUSG00000026134	Prim2	chr1	-	33464052	33464121	33480457	33480540	33453809	33454304	33484681	33484808	151,185,216	421,345,484	219,219,231	271,224,252	208	194	6.60709824988e-09	0.251,0.333,0.294	0.43,0.477,0.461	-0.163
ENSMUSG00000040771	Oard1	chr17	+	48411263	48411408	48415220	48415333	48410827	48410904	48416683	48417266	687,766,712	404,417,374	487,471,551	524,454,554	270	238	6.67867529814e-09	0.6,0.618,0.627	0.45,0.478,0.467	0.15
ENSMUSG00000057751	Megf6	chr4	+	154270622	154270751	154271610	154271739	154270401	154270530	154273807	154275184	230,161,162	441,413,407	411,360,371	476,421,463	254	254	6.90901725944e-09	0.343,0.28,0.285	0.463,0.461,0.445	-0.154
ENSMUSG00000019188	H13	chr2	+	152686097	152686186	152688662	152688748	152681050	152681133	152688836	152688962	665,632,748	435,471,527	526,391,462	666,520,577	214	211	7.23926954061e-09	0.601,0.57,0.583	0.438,0.426,0.441	0.15
ENSMUSG00000031988	Vps26b	chr9	-	27012724	27012900	27015156	27015321	27010363	27010506	27019317	27019474	674,864,762	261,389,323	527,526,514	429,373,422	290	301	7.25979053043e-09	0.728,0.697,0.71	0.56,0.594,0.558	0.141
ENSMUSG00000031902	Nfatc3	chr8	+	106083810	106083973	106092031	106092231	106078603	106079741	106096163	106096336	585,750,744	303,283,326	467,346,371	375,288,318	288	325	7.51751888348e-09	0.685,0.749,0.72	0.584,0.576,0.568	0.142
ENSMUSG00000021497	Txndc15	chr13	+	55717791	55718267	55721578	55721742	55714649	55714844	55724507	55724638	174,141,155	476,372,422	418,379,423	602,543,564	601	289	7.56732726567e-09	0.149,0.154,0.15	0.25,0.251,0.265	-0.104
ENSMUSG00000030035	Wbp1	chr6	-	83119867	83120044	83120184	83120287	83119043	83119720	83120771	83120876	559,357,520	1933,1470,1856	1097,916,1060	2250,2004,2193	228	302	8.0520346183e-09	0.277,0.243,0.271	0.392,0.377,0.39	-0.123
ENSMUSG00000014077	Chp1	chr2	+	119571767	119571895	119580694	119580756	119566649	119566730	119584529	119587015	234,357,277	175,198,177	222,184,182	284,216,261	253	187	8.08502831327e-09	0.497,0.571,0.536	0.366,0.386,0.34	0.171
ENSMUSG00000025001	Hells	chr19	+	38942453	38942492	38945390	38945573	38940596	38940661	38946724	38946868	47,89,73	737,1119,1051	96,82,96	618,521,596	164	308	8.79072579695e-09	0.107,0.13,0.115	0.226,0.228,0.232	-0.111
ENSMUSG00000043241	Upf2	chr2	+	5988386	5988472	6003544	6003653	5982991	5983095	6010314	6010428	276,368,358	163,138,154	212,113,138	186,115,167	211	234	8.79072579695e-09	0.653,0.747,0.721	0.558,0.521,0.478	0.188
ENSMUSG00000020238	Ncln	chr10	-	81490226	81490315	81491169	81491273	81489801	81490120	81491976	81492057	315,344,373	180,157,138	289,276,320	304,276,268	229	214	8.99776658699e-09	0.621,0.672,0.716	0.47,0.483,0.527	0.176
ENSMUSG00000032030	Cul5	chr9	-	53622781	53622943	53623634	53623810	53621857	53621976	53624157	53624281	201,185,195	650,628,765	259,186,214	432,346,409	301	287	9.45934051146e-09	0.228,0.219,0.196	0.364,0.339,0.333	-0.131
ENSMUSG00000026193	Fn1	chr1	-	71597280	71597387	71597641	71597747	71595663	71595802	71598373	71598463	963,1045,988	745,862,710	1117,771,806	1405,1042,1184	231	232	9.45934051146e-09	0.565,0.549,0.583	0.444,0.426,0.406	0.14
ENSMUSG00000011877	Git1	chr11	+	77500646	77500741	77501071	77501114	77500347	77500565	77503017	77503066	351,338,305	383,442,530	353,343,355	219,232,232	220	168	9.97988583107e-09	0.412,0.369,0.305	0.552,0.53,0.539	-0.178
ENSMUSG00000002981	Clptm1	chr7	-	19637077	19637171	19637468	19637713	19635660	19635851	19638116	19639017	718,685,772	192,304,215	674,566,606	471,384,457	370	219	1.02851703697e-08	0.689,0.571,0.68	0.459,0.466,0.44	0.192
ENSMUSG00000021965	Ska3	chr14	-	57811579	57811665	57816644	57816751	57809942	57810143	57820153	57820562	214,196,223	348,242,319	245,200,219	186,129,153	232	211	1.05348881129e-08	0.359,0.424,0.389	0.545,0.585,0.566	-0.175
ENSMUSG00000053332	Gas5	chr1	+	161036207	161036244	161036819	161036852	161035982	161036014	161037287	161037315	45,73,51	18,30,34	8,12,14	23,27,31	162	158	1.10453050203e-08	0.709,0.704,0.594	0.253,0.302,0.306	0.382
ENSMUSG00000055371	Stam2	chr2	-	52716424	52716571	52719696	52719795	52715687	52715757	52719901	52719977	84,112,72	234,333,244	107,95,112	152,119,151	224	272	1.10453050203e-08	0.304,0.29,0.264	0.461,0.492,0.474	-0.19
ENSMUSG00000024829	Mrpl21	chr19	+	3287702	3287755	3288983	3289087	3286874	3287038	3290976	3291201	378,389,361	447,312,423	226,218,235	538,445,482	178	229	1.10614115921e-08	0.521,0.616,0.523	0.351,0.387,0.385	0.179
ENSMUSG00000027667	Zfp639	chr3	+	32514383	32514454	32515283	32515352	32513000	32513192	32517028	32517139	131,128,169	193,227,259	187,146,170	114,116,140	196	194	1.1234760693e-08	0.402,0.358,0.392	0.619,0.555,0.546	-0.189
ENSMUSG00000029577	Ube3b	chr5	+	114392097	114392183	114393076	114393159	114390389	114390486	114398407	114398513	415,459,482	198,234,182	324,288,312	302,221,291	211	208	1.13397702546e-08	0.674,0.659,0.723	0.514,0.562,0.514	0.155
ENSMUSG00000037572	Wdhd1	chr14	-	47261339	47261581	47263438	47263623	47258522	47258658	47265673	47265858	482,507,525	183,174,152	386,355,329	232,257,214	310	367	1.15414570427e-08	0.757,0.775,0.803	0.663,0.621,0.645	0.135
ENSMUSG00000023150	Ivns1abp	chr1	+	151349375	151349603	151350980	151351109	151344517	151344755	151351553	151351723	1446,1749,1994	1530,1669,1707	1260,976,1213	2082,1763,1777	353	254	1.17755896103e-08	0.405,0.43,0.457	0.303,0.285,0.329	0.125
ENSMUSG00000020716	Nf1	chr11	+	79555480	79555612	79556698	79556834	79553870	79553997	79559404	79559562	47,60,35	100,129,103	140,79,124	117,88,112	257	261	1.18097447812e-08	0.323,0.321,0.257	0.549,0.477,0.529	-0.218
ENSMUSG00000034673	Pbx2	chr17	+	34595264	34595353	34595627	34595714	34594800	34594954	34595823	34596607	1387,1367,1452	1193,1644,1291	1916,1571,1908	1107,829,975	214	212	1.21833331524e-08	0.535,0.452,0.527	0.632,0.652,0.66	-0.143
ENSMUSG00000109324	Prmt1	chr7	-	44978674	44978790	44981586	44981650	44978126	44978277	44981737	44981893	4816,4711,5248	5726,5062,5377	3778,3166,3621	6736,6005,6641	189	241	1.22977312402e-08	0.517,0.543,0.554	0.417,0.402,0.41	0.128
ENSMUSG00000030268	Bcat1	chr6	-	145039434	145039635	145047291	145047363	145034540	145034651	145075888	145076184	489,580,539	1119,1269,1072	112,94,164	485,455,562	197	326	1.23570171549e-08	0.42,0.431,0.454	0.276,0.255,0.326	0.149
ENSMUSG00000014601	Strip1	chr3	-	107616507	107616608	107616811	107616938	107615760	107615827	107618057	107618155	659,572,705	296,388,365	542,426,461	511,504,488	252	226	1.24529289837e-08	0.666,0.569,0.634	0.488,0.431,0.459	0.164
ENSMUSG00000028464	Tpm2	chr4	-	43518643	43518719	43519002	43519078	43518401	43518464	43519226	43519297	421,489,527	509,527,443	378,327,362	887,625,611	201	201	1.25181898691e-08	0.453,0.481,0.543	0.299,0.343,0.372	0.154
ENSMUSG00000018379	Srsf1	chr11	+	88048489	88048674	88049042	88049215	88047372	88048032	88049411	88053755	1524,1883,1767	5154,6025,6322	2626,2083,2699	5123,4311,5367	310	298	1.28319459487e-08	0.221,0.231,0.212	0.33,0.317,0.326	-0.103
ENSMUSG00000000378	Ccm2	chr11	+	6585033	6585217	6589431	6589568	6584519	6584603	6590752	6590888	303,266,272	985,741,749	326,299,376	549,514,456	309	262	1.33787111517e-08	0.207,0.233,0.235	0.335,0.33,0.411	-0.134
ENSMUSG00000020954	Strn3	chr12	-	51633578	51633719	51643103	51643214	51629373	51629507	51647993	51648135	288,411,427	134,133,150	235,224,210	163,164,184	236	266	1.33787111517e-08	0.708,0.777,0.762	0.619,0.606,0.563	0.153
ENSMUSG00000038146	Notch3	chr17	-	32150602	32150716	32151285	32151437	32149974	32150130	32151515	32151708	123,102,98	252,265,279	285,217,248	316,291,298	277	239	1.45320934007e-08	0.296,0.249,0.233	0.438,0.392,0.418	-0.157
ENSMUSG00000031012	Cask	chrX	-	13682970	13683048	13714665	13714771	13677584	13677657	13785936	13786030	90,128,128	254,251,314	153,150,142	171,163,162	231	203	1.47863395988e-08	0.237,0.309,0.264	0.44,0.447,0.435	-0.171
ENSMUSG00000020687	Cdc27	chr11	-	104529340	104529438	104531729	104531855	104528577	104528732	104534737	104534885	335,474,506	513,543,620	565,535,514	411,348,377	251	223	1.49781151152e-08	0.367,0.437,0.42	0.55,0.577,0.548	-0.15
ENSMUSG00000028382	Ptbp3	chr4	-	59493185	59493360	59494499	59494610	59488110	59488188	59501309	59501474	447,510,530	270,301,218	277,250,283	307,254,280	236	300	1.49781151152e-08	0.678,0.683,0.756	0.534,0.556,0.562	0.155
ENSMUSG00000022462	Slc38a2	chr15	-	96697921	96698037	96698181	96698263	96695435	96695509	96698614	96698817	679,809,846	1438,1846,1838	945,645,895	1167,957,970	207	241	1.50470515338e-08	0.355,0.338,0.349	0.485,0.44,0.518	-0.134
ENSMUSG00000021495	Fam193b	chr13	-	55550223	55550407	55552961	55553349	55549117	55549357	55554216	55554448	327,291,305	160,149,192	195,219,198	188,258,223	513	309	1.53119152775e-08	0.552,0.541,0.489	0.385,0.338,0.348	0.17
ENSMUSG00000039735	Fnbp1l	chr3	-	122559019	122559166	122560832	122560961	122557902	122558106	122563834	122563881	695,701,869	1350,1458,1643	1018,867,793	1063,928,1029	254	272	1.54152546665e-08	0.355,0.34,0.362	0.506,0.5,0.452	-0.134
ENSMUSG00000025903	Lypla1	chr1	+	4828583	4828649	4830267	4830315	4808454	4808486	4832310	4832381	596,495,665	151,144,144	341,267,368	163,136,191	191	173	1.59045400181e-08	0.781,0.757,0.807	0.655,0.64,0.636	0.138
ENSMUSG00000000753	Serpinf1	chr11	-	75414920	75415124	75416229	75416428	75413906	75414049	75417908	75417996	525,477,427	1292,1516,1175	695,613,737	1107,1054,1062	324	329	1.60484613157e-08	0.292,0.242,0.27	0.389,0.371,0.413	-0.123
ENSMUSG00000031533	Mrps31	chr8	+	22424346	22424420	22427747	22427891	22421309	22421450	22429180	22429665	365,422,398	315,342,385	194,172,212	344,282,349	199	269	1.61804364456e-08	0.61,0.625,0.583	0.433,0.452,0.451	0.161
ENSMUSG00000024078	Ttc27	chr17	+	74770242	74770356	74777643	74777739	74751061	74751128	74780782	74780905	351,369,336	100,119,89	225,196,197	135,106,152	239	221	1.61804364456e-08	0.764,0.741,0.777	0.606,0.631,0.545	0.167
ENSMUSG00000032898	Fbxo21	chr5	+	117977857	117977993	117979740	117979835	117976729	117977039	117986098	117986220	234,234,251	520,670,637	338,277,298	467,405,359	261	220	1.64062880852e-08	0.275,0.227,0.249	0.379,0.366,0.412	-0.135
ENSMUSG00000017548	Suz12	chr11	+	80022091	80022269	80024909	80025001	80019678	80019784	80025167	80025311	994,1045,1145	270,343,365	576,511,576	315,311,306	303	217	1.6499158674e-08	0.725,0.686,0.692	0.567,0.541,0.574	0.14
ENSMUSG00000022234	Cct5	chr15	-	31594096	31594246	31594333	31594526	31593514	31593634	31595644	31595843	8176,10624,9796	6056,6337,6505	5449,4648,5540	5917,5360,6015	318	275	1.70650966881e-08	0.539,0.592,0.566	0.443,0.429,0.443	0.127
ENSMUSG00000042606	Hirip3	chr7	+	126863168	126864250	126864562	126864661	126862817	126862926	126864733	126865377	1224,1161,1211	318,352,410	885,763,884	474,415,470	1207	224	1.70650966881e-08	0.417,0.38,0.354	0.257,0.254,0.259	0.127
ENSMUSG00000041949	Tango6	chr8	+	106725093	106725285	106735685	106735820	106720653	106720783	106742012	106742471	58,48,72	117,128,158	57,66,81	59,48,61	317	260	1.74089375975e-08	0.289,0.235,0.272	0.442,0.53,0.521	-0.232
ENSMUSG00000038535	Zfp280d	chr9	+	72307950	72308068	72312077	72312248	72301866	72302006	72312650	72312760	306,407,441	216,229,208	211,198,236	270,225,245	243	296	1.7411707325e-08	0.633,0.684,0.721	0.488,0.517,0.54	0.164
ENSMUSG00000020978	Klhdc2	chr12	+	69307189	69307299	69307617	69307690	69305782	69305841	69308957	69309045	2117,2516,2484	585,483,533	1997,1641,1898	731,649,787	235	198	1.74714655644e-08	0.753,0.814,0.797	0.697,0.681,0.67	0.105
ENSMUSG00000052752	Traf7	chr17	-	24513192	24513376	24513898	24513932	24512949	24513084	24514124	24514217	82,45,59	891,1033,984	90,100,95	806,589,662	159	309	1.79038038607e-08	0.152,0.078,0.104	0.178,0.248,0.218	-0.103
ENSMUSG00000040667	Nup88	chr11	-	70950145	70950236	70951259	70951358	70947701	70947803	70954500	70954648	618,594,705	866,711,951	650,584,655	508,434,452	224	216	1.80146130229e-08	0.408,0.446,0.417	0.552,0.565,0.583	-0.143
ENSMUSG00000031954	Cfdp1	chr8	-	111830869	111830989	111840357	111840485	111779250	111779409	111841782	111841990	2387,2538,2626	4304,4806,4631	2423,2123,2488	2741,2328,2538	253	245	1.82820218926e-08	0.349,0.338,0.354	0.461,0.469,0.487	-0.125
ENSMUSG00000041328	Pcf11	chr7	-	92663966	92664155	92665739	92665865	92663461	92663656	92669428	92669934	91,87,83	294,307,343	157,80,107	223,161,154	251	314	1.84261100434e-08	0.279,0.262,0.232	0.468,0.383,0.465	-0.181
ENSMUSG00000029202	Pds5a	chr5	-	65627998	65628122	65629918	65630055	65627559	65627764	65631712	65631781	844,998,1093	415,350,446	648,529,653	486,402,470	262	249	1.85239777388e-08	0.659,0.73,0.7	0.559,0.556,0.569	0.135
ENSMUSG00000053768	Chchd3	chr6	-	32892291	32892375	32968200	32968318	32852144	32852215	33008482	33008564	1620,1673,1656	548,432,509	972,948,1036	569,479,517	243	209	1.87038668535e-08	0.718,0.769,0.737	0.595,0.63,0.633	0.122
ENSMUSG00000032595	Cdhr4	chr9	+	107993376	107993462	107994273	107994378	107993133	107993296	107994976	107995080	28,20,26	4,2,2	27,33,36	19,31,27	211	230	1.88389263981e-08	0.884,0.916,0.934	0.608,0.537,0.592	0.332
ENSMUSG00000021958	Pinx1	chr14	+	63868518	63868597	63878111	63878188	63866102	63866195	63919096	63919859	247,213,266	619,568,580	205,153,188	285,179,221	204	202	1.98021478406e-08	0.283,0.271,0.312	0.416,0.458,0.457	-0.155
ENSMUSG00000018449	Rpain	chr11	+	70973801	70973913	70974899	70975040	70973014	70973075	70977657	70977833	104,119,77	467,334,415	129,143,166	258,219,291	237	266	1.98021478406e-08	0.2,0.286,0.172	0.359,0.423,0.39	-0.171
ENSMUSG00000022255	Mtdh	chr15	+	34123667	34123766	34131163	34131288	34117879	34118110	34134290	34134398	575,760,683	896,1177,1376	831,757,740	845,731,686	224	250	2.02498830385e-08	0.417,0.419,0.356	0.523,0.536,0.546	-0.138
ENSMUSG00000033543	Gtf2a2	chr9	+	70015291	70015410	70016818	70016923	70012549	70012661	70019388	70019515	729,769,956	817,838,846	704,574,639	1181,1144,1099	244	230	2.04274932284e-08	0.457,0.464,0.516	0.36,0.321,0.354	0.134
ENSMUSG00000045896	Paip2b	chr6	-	83809898	83810075	83814721	83814869	83805400	83808892	83831270	83831328	401,504,533	337,417,494	414,318,390	639,524,603	273	302	2.0882328057e-08	0.568,0.572,0.544	0.417,0.402,0.417	0.149
ENSMUSG00000030980	Knop1	chr7	-	118848448	118848574	118850620	118850689	118842221	118846094	118852402	118853340	474,525,600	557,584,643	245,228,291	536,459,568	194	251	2.099713502e-08	0.524,0.538,0.547	0.372,0.391,0.399	0.149
ENSMUSG00000005469	Prkaca	chr8	+	83990427	83990554	83990641	83990737	83988282	83988365	83990862	83990985	1565,1410,1478	497,609,465	1587,1309,1383	903,825,878	252	221	2.14015768507e-08	0.734,0.67,0.736	0.606,0.582,0.58	0.124
ENSMUSG00000028578	Caap1	chr4	-	94521061	94521135	94551264	94551465	94500080	94501416	94556461	94556796	53,78,97	213,252,299	102,72,105	117,134,115	326	199	2.15368118016e-08	0.132,0.159,0.165	0.347,0.247,0.358	-0.165
ENSMUSG00000024104	Fam21	chr6	+	116255048	116255168	116256226	116256289	116254412	116254493	116256615	116256828	299,371,394	49,52,32	264,232,265	94,69,67	245	188	2.28031359208e-08	0.824,0.846,0.904	0.683,0.721,0.752	0.139
ENSMUSG00000028207	Asph	chr4	-	9604515	9604629	9639197	9639347	9602468	9602501	9668780	9669162	163,218,155	594,656,526	289,223,249	496,380,454	275	239	2.30217445786e-08	0.193,0.224,0.204	0.336,0.338,0.323	-0.125
ENSMUSG00000028411	Aptx	chr4	-	40694851	40695136	40695376	40695423	40693389	40693449	40697216	40697353	163,153,141	211,175,220	79,76,107	285,234,258	172	410	2.32802751056e-08	0.648,0.676,0.604	0.398,0.436,0.497	0.199
ENSMUSG00000040225	Prrc2c	chr1	-	162679499	162679607	162679825	162680057	162678009	162678228	162680759	162680896	547,630,524	747,837,813	567,483,505	498,362,372	357	233	2.32802751056e-08	0.323,0.329,0.296	0.426,0.465,0.47	-0.138
ENSMUSG00000000326	Comt	chr16	-	18411126	18411320	18411689	18411957	18410682	18410814	18424303	18424360	50,67,50	226,277,261	119,88,100	211,191,213	393	319	2.46951798635e-08	0.152,0.164,0.135	0.314,0.272,0.276	-0.137
ENSMUSG00000071645	Tut1	chr19	+	8959742	8959843	8962343	8962822	8959086	8959402	8964019	8964129	198,205,244	117,86,104	111,133,145	144,119,141	226	604	2.54748279305e-08	0.819,0.864,0.862	0.673,0.749,0.733	0.13
ENSMUSG00000062054	Iah1	chr12	+	21319769	21319931	21321333	21321455	21317897	21318046	21323288	21323605	616,574,691	229,300,297	736,624,749	548,509,612	287	247	2.6100019132e-08	0.698,0.622,0.667	0.536,0.513,0.513	0.142
ENSMUSG00000020225	Tmbim4	chr10	+	120215540	120215649	120217503	120217609	120208749	120208942	120220750	120220784	215,159,180	111,105,129	174,137,153	192,199,222	234	231	2.61630974017e-08	0.657,0.599,0.579	0.472,0.405,0.405	0.184
ENSMUSG00000002205	Vrk3	chr7	+	44757745	44757895	44762990	44763057	44753815	44753955	44764124	44764209	397,473,469	61,61,63	343,272,296	84,101,103	275	192	2.65559203664e-08	0.82,0.844,0.839	0.74,0.653,0.667	0.148
ENSMUSG00000062980	Cped1	chr6	+	22016902	22017086	22059876	22059952	21986595	21987059	22085029	22085162	311,312,380	77,85,68	238,185,234	119,103,109	309	201	2.77515151056e-08	0.724,0.705,0.784	0.565,0.539,0.583	0.175
ENSMUSG00000063882	Uqcrh	chr4	-	116069862	116070024	116070736	116070757	116066964	116067172	116074915	116075071	735,1279,1195	3320,2720,3624	581,500,591	4272,3984,4334	146	287	2.79275365561e-08	0.303,0.48,0.393	0.211,0.198,0.211	0.185
ENSMUSG00000021192	Golga5	chr12	+	102489418	102489517	102492012	102492238	102487119	102487248	102493753	102493859	357,394,379	171,151,163	261,223,222	211,185,203	224	351	2.83805833238e-08	0.766,0.803,0.785	0.66,0.654,0.631	0.136
ENSMUSG00000041420	Meis3	chr7	+	16177960	16178011	16178950	16179100	16177708	16177868	16182040	16182152	22,41,22	144,157,115	69,68,72	146,107,112	176	275	2.86397758466e-08	0.193,0.29,0.23	0.425,0.498,0.501	-0.237
ENSMUSG00000020680	Taf15	chr11	+	83501114	83501244	83502759	83502852	83499072	83499182	83504245	83504327	1901,2903,2611	625,935,637	1379,1142,1363	713,594,671	255	218	2.94552523843e-08	0.722,0.726,0.778	0.623,0.622,0.635	0.115
ENSMUSG00000001847	Rac1	chr5	-	143508095	143508158	143514668	143514786	143507326	143507486	143517157	143517229	2455,2357,2747	1430,1441,1535	2288,1761,2140	2144,1809,2107	243	188	2.94552523843e-08	0.57,0.559,0.581	0.452,0.43,0.44	0.129
ENSMUSG00000035203	Epn1	chr7	+	5095887	5095974	5097153	5097411	5095642	5095753	5097571	5098176	138,153,128	1392,1150,1526	201,190,227	1152,970,1031	212	383	3.30093009911e-08	0.152,0.194,0.132	0.24,0.261,0.285	-0.103
ENSMUSG00000047766	Lrrc49	chr9	-	60680068	60680171	60685034	60685122	60677079	60677283	60687138	60687195	132,148,129	338,325,365	160,123,186	193,170,213	213	228	3.3621662781e-08	0.295,0.328,0.274	0.47,0.436,0.483	-0.164
ENSMUSG00000038252	Ncapd2	chr6	-	125174224	125174358	125176142	125176227	125173779	125173912	125176651	125176738	618,619,596	1337,1528,1575	987,774,979	1363,1063,1432	210	259	3.4140921863e-08	0.363,0.333,0.318	0.472,0.473,0.457	-0.129
ENSMUSG00000032479	Map4	chr9	+	110078002	110078084	110081420	110081610	110068692	110068985	110081734	110083955	46,57,42	406,386,402	106,83,79	385,286,302	207	315	3.80221784603e-08	0.147,0.183,0.137	0.295,0.306,0.285	-0.14
ENSMUSG00000038696	Mapkap1	chr2	+	34444257	34444406	34497700	34497873	34435132	34435222	34518672	34518849	483,359,517	275,291,277	436,376,382	544,487,449	274	298	3.86066422769e-08	0.656,0.573,0.67	0.466,0.456,0.481	0.165
ENSMUSG00000020257	Wdr82	chr9	+	106184682	106184838	106185248	106185318	106184179	106184296	106186369	106186502	1418,1565,1693	618,573,684	1508,1365,1339	1069,884,944	281	195	3.86596756952e-08	0.614,0.655,0.632	0.495,0.517,0.496	0.131
ENSMUSG00000021807	2700060E02Rik	chr14	-	19812348	19812397	19814536	19814605	19811401	19812237	19816184	19816273	2383,2472,2737	561,677,568	1385,1043,1446	542,551,527	194	174	4.02700296785e-08	0.792,0.766,0.812	0.696,0.629,0.711	0.111
ENSMUSG00000021958	Pinx1	chr14	+	63872301	63872394	63878111	63878188	63868518	63868597	63919096	63919859	214,261,226	658,594,602	197,152,195	324,192,234	218	202	4.16790260048e-08	0.232,0.289,0.258	0.36,0.423,0.436	-0.147
ENSMUSG00000027306	Nusap1	chr2	+	119643783	119643900	119647089	119647198	119639576	119639734	119648892	119650160	1547,1575,1722	559,756,633	1442,1214,1319	934,826,961	242	234	4.18325564348e-08	0.728,0.668,0.725	0.599,0.587,0.57	0.122
ENSMUSG00000039599	Fam149b	chr14	+	20352703	20352839	20356354	20356497	20351311	20351416	20358023	20358140	541,415,676	153,158,177	414,330,417	248,189,234	261	268	4.30547467889e-08	0.784,0.73,0.797	0.632,0.642,0.647	0.13
ENSMUSG00000091625	Lsm5	chr6	-	56702095	56702168	56703005	56703409	56701064	56701289	56704622	56704677	190,439,340	196,162,312	186,112,177	369,354,495	529	198	4.38620365463e-08	0.266,0.504,0.29	0.159,0.106,0.118	0.226
ENSMUSG00000028070	Apoa1bp	chr3	-	88057723	88057837	88057920	88058031	88056985	88057133	88058129	88058238	799,730,735	465,468,368	894,767,828	865,752,874	236	239	4.3890698989e-08	0.635,0.612,0.669	0.511,0.508,0.49	0.136
ENSMUSG00000021495	Fam193b	chr13	-	55550223	55550407	55552961	55553349	55542783	55543789	55554216	55554448	325,292,311	20,25,7	196,221,198	44,35,29	513	309	4.39052566968e-08	0.907,0.876,0.964	0.728,0.792,0.804	0.141
ENSMUSG00000024833	Pola2	chr19	-	5946469	5946543	5947703	5947742	5943554	5943663	5948401	5948526	213,188,178	714,983,877	199,170,222	491,426,440	164	199	4.39052566968e-08	0.266,0.188,0.198	0.33,0.326,0.38	-0.128
ENSMUSG00000068184	Ndufaf2	chr13	-	108081352	108081393	108091533	108091623	108052589	108052954	108158442	108158625	1123,1324,1466	271,211,254	714,525,698	237,211,220	215	166	4.39052566968e-08	0.762,0.829,0.817	0.699,0.658,0.71	0.114
ENSMUSG00000032050	Rdx	chr9	+	52068129	52068276	52068806	52068903	52067360	52067444	52069614	52069778	757,906,1033	922,1372,1323	1114,921,1054	889,674,850	272	222	4.46350777044e-08	0.401,0.35,0.389	0.506,0.527,0.503	-0.132
ENSMUSG00000027167	Elp4	chr2	-	105865958	105866080	105896901	105896937	105842231	105842360	105904268	105904564	41,35,33	320,408,411	79,81,64	315,295,356	161	247	4.46641061713e-08	0.164,0.116,0.11	0.278,0.296,0.216	-0.133
ENSMUSG00000024800	Rpp30	chr19	+	36085065	36085121	36086958	36087015	36083715	36083818	36087323	36087398	200,320,289	164,177,217	107,68,114	187,110,146	181	182	4.5033177391e-08	0.551,0.645,0.572	0.365,0.383,0.44	0.193
ENSMUSG00000033257	Ttll4	chr1	+	74687203	74687395	74687477	74687560	74686316	74686393	74687722	74687851	117,127,146	267,305,254	161,151,127	163,134,151	317	208	4.65335178891e-08	0.223,0.215,0.274	0.393,0.425,0.356	-0.154
ENSMUSG00000027327	1700037H04Rik	chr2	-	131151617	131151760	131153593	131153710	131148155	131148294	131159952	131160034	122,135,152	627,458,605	211,176,171	440,326,420	242	268	4.66412322895e-08	0.177,0.246,0.218	0.347,0.374,0.311	-0.13
ENSMUSG00000024287	Thoc1	chr18	+	9987598	9987664	9989690	9989774	9987069	9987165	9992127	9992275	244,266,267	944,945,1079	290,213,275	584,473,561	191	209	4.70746188439e-08	0.22,0.235,0.213	0.352,0.33,0.349	-0.121
ENSMUSG00000004591	Pkn2	chr3	-	142810360	142810487	142810690	142810865	142809823	142809954	142811526	142811602	741,911,980	321,457,391	349,342,334	351,237,282	300	252	4.74361641188e-08	0.66,0.626,0.678	0.455,0.548,0.499	0.154
ENSMUSG00000027620	Rbm39	chr2	-	156177335	156177385	156179176	156179240	156172827	156173022	156179886	156180238	404,475,366	837,931,1185	574,472,450	619,582,621	189	175	4.85973129687e-08	0.309,0.321,0.222	0.462,0.429,0.402	-0.147
ENSMUSG00000038722	Bud31	chr5	+	145144898	145145021	145146442	145146609	145142447	145142567	145147834	145148074	3075,3591,3702	1752,1559,1643	2006,1846,1929	1640,1440,1543	248	292	5.03683717592e-08	0.674,0.731,0.726	0.59,0.601,0.595	0.115
ENSMUSG00000057751	Megf6	chr4	+	154270401	154270530	154270724	154270751	154269892	154270021	154271610	154271739	128,106,105	66,62,67	364,291,262	67,68,79	254	152	5.11896894502e-08	0.537,0.506,0.484	0.765,0.719,0.665	-0.207
ENSMUSG00000036636	Clcn7	chr17	+	25156800	25156852	25157139	25157267	25155367	25155537	25157488	25157574	10,12,9	122,96,139	40,46,32	142,117,121	177	253	5.28345712112e-08	0.105,0.152,0.085	0.287,0.36,0.274	-0.193
ENSMUSG00000042029	Ncapg2	chr12	+	116425778	116425904	116426575	116426755	116424621	116424714	116427655	116427808	84,91,85	206,276,265	154,132,167	248,162,212	251	305	5.29166908442e-08	0.331,0.286,0.28	0.43,0.498,0.489	-0.173
ENSMUSG00000036112	Metap2	chr10	-	93865406	93865503	93870116	93870298	93862929	93863033	93871487	93871649	1331,1542,1555	2831,3935,3793	1084,932,1033	1470,1342,1483	307	222	5.33621698025e-08	0.254,0.221,0.229	0.348,0.334,0.335	-0.104
ENSMUSG00000024454	Hdac3	chr18	-	37941378	37941766	37941877	37941967	37940952	37941110	37943455	37943520	415,500,454	1419,1379,1451	613,542,570	1115,985,995	215	513	5.34232629391e-08	0.411,0.464,0.427	0.567,0.568,0.578	-0.137
ENSMUSG00000018651	Tada2a	chr11	-	84084713	84084757	84085638	84085771	84082037	84082111	84087110	84087182	455,454,430	20,38,26	282,230,285	47,43,43	258	169	5.36664421887e-08	0.937,0.887,0.915	0.797,0.778,0.813	0.117
ENSMUSG00000021012	Zc3h14	chr12	+	98774244	98774319	98780047	98780280	98763822	98763978	98783581	98783702	847,862,916	504,389,469	749,697,722	678,623,655	200	358	5.46646505638e-08	0.751,0.799,0.778	0.664,0.667,0.664	0.111
ENSMUSG00000025871	4833439L19Rik	chr13	-	54559197	54559324	54564514	54564621	54556526	54556651	54565181	54565435	250,278,251	384,489,365	380,312,327	320,298,250	232	252	5.49710319734e-08	0.414,0.382,0.428	0.563,0.532,0.587	-0.153
ENSMUSG00000030774	Pak1	chr7	+	97883471	97883588	97886297	97886472	97871574	97871612	97888956	97889020	460,600,645	265,355,340	335,265,319	343,293,314	242	300	5.51382063495e-08	0.683,0.677,0.702	0.548,0.529,0.557	0.143
ENSMUSG00000024614	Tmx3	chr18	+	90537074	90537204	90538498	90538567	90534381	90534438	90539938	90543267	279,416,385	91,101,106	220,234,214	146,121,117	255	194	5.60909411551e-08	0.7,0.758,0.734	0.534,0.595,0.582	0.16
ENSMUSG00000026526	Fh1	chr1	-	175603937	175604091	175606054	175606182	175600373	175601566	175607816	175608020	751,834,864	1678,1639,1927	1126,930,1095	1422,1203,1357	253	279	5.92497811457e-08	0.33,0.359,0.331	0.466,0.46,0.471	-0.126
ENSMUSG00000014470	Rnf166	chr8	-	122467961	122468069	122468239	122468354	122466146	122467234	122468613	122468726	248,235,239	100,86,126	266,258,284	257,230,215	240	233	6.40908551793e-08	0.707,0.726,0.648	0.501,0.521,0.562	0.166
ENSMUSG00000032394	Igdcc3	chr9	+	65177865	65177996	65178375	65178513	65177394	65177539	65180040	65180199	1902,2241,2192	784,753,605	168,163,195	91,116,137	256	263	6.80963356195e-08	0.714,0.754,0.788	0.655,0.591,0.594	0.139
ENSMUSG00000027699	Ect2	chr3	-	27146836	27146882	27148794	27148887	27145955	27146045	27148992	27149072	167,274,254	114,138,125	103,83,91	120,89,129	218	171	6.82196139053e-08	0.535,0.609,0.614	0.402,0.422,0.356	0.193
ENSMUSG00000028986	Klhl7	chr5	+	24134963	24135139	24138305	24138480	24127979	24128104	24141150	24141293	182,246,253	622,558,678	389,327,396	609,510,549	301	300	6.89097517169e-08	0.226,0.305,0.271	0.389,0.39,0.418	-0.132
ENSMUSG00000010110	Stx5a	chr19	+	8742253	8742497	8743079	8743135	8741487	8741575	8743352	8743423	67,84,77	147,163,183	219,153,214	216,173,208	369	181	6.91878338059e-08	0.183,0.202,0.171	0.332,0.303,0.335	-0.138
ENSMUSG00000052534	Pbx1	chr1	-	168183529	168183619	168191277	168191437	168158329	168158824	168195747	168195883	612,862,899	506,536,599	677,509,539	817,625,650	285	215	6.92099899666e-08	0.477,0.548,0.531	0.385,0.381,0.385	0.135
ENSMUSG00000069094	Pde7a	chr3	-	19236443	19236539	19256777	19256861	19235912	19236013	19260231	19260292	71,125,100	549,540,695	128,126,106	320,387,357	209	221	6.9276440018e-08	0.12,0.197,0.132	0.297,0.256,0.239	-0.114
ENSMUSG00000029472	Anapc5	chr5	-	122794416	122794491	122799338	122799474	122793450	122793558	122800450	122800593	1423,1389,1538	1340,1487,1590	2311,2012,1979	1381,1162,1283	261	200	7.13905074656e-08	0.449,0.417,0.426	0.562,0.57,0.542	-0.127
ENSMUSG00000004099	Dnmt1	chr9	-	20907870	20907961	20908471	20908752	20907205	20907561	20909089	20909285	944,826,799	1285,1153,1390	1285,1007,1225	1133,962,994	406	216	7.17406015937e-08	0.281,0.276,0.234	0.376,0.358,0.396	-0.113
ENSMUSG00000024527	Afg3l2	chr18	-	67428980	67429254	67431653	67431778	67425888	67426026	67434154	67434229	381,622,636	256,290,315	355,311,355	398,282,320	250	399	7.19755994962e-08	0.704,0.774,0.763	0.587,0.638,0.639	0.126
ENSMUSG00000037286	Stag1	chr9	+	100705152	100705254	100712437	100712540	100643635	100643796	100737977	100738142	82,117,119	367,500,506	150,145,134	330,299,297	227	228	7.19755994962e-08	0.183,0.19,0.191	0.313,0.328,0.312	-0.13
ENSMUSG00000002032	Tmem25	chr9	-	44795681	44795712	44795995	44796127	44795409	44795510	44796323	44796614	1,1,0	7,2,5	6,9,12	1,3,3	257	156	7.5663973179e-08	0.08,0.233,0.0	0.785,0.646,0.708	-0.609
ENSMUSG00000028580	Pum1	chr4	+	130718153	130718262	130727997	130728164	130701041	130701110	130741462	130741556	218,346,346	78,79,147	396,330,341	67,31,55	234	292	7.75086204292e-08	0.777,0.845,0.746	0.881,0.93,0.886	-0.11
ENSMUSG00000026211	Obsl1	chr1	-	75499901	75500174	75501958	75502255	75498074	75498347	75502912	75503215	251,261,274	699,571,709	485,372,364	620,540,542	422	398	7.76034240208e-08	0.253,0.301,0.267	0.425,0.394,0.388	-0.129
ENSMUSG00000025871	4833439L19Rik	chr13	-	54559197	54559324	54564509	54564621	54556586	54556651	54565181	54565330	251,273,251	384,489,365	367,318,322	320,298,250	237	252	7.76034240208e-08	0.41,0.372,0.422	0.549,0.532,0.578	-0.152
ENSMUSG00000053475	Tnfaip6	chr2	+	52047430	52047592	52050842	52051071	52043728	52043866	52052303	52052344	219,273,195	138,136,136	390,307,354	452,364,391	287	354	8.03042629591e-08	0.662,0.712,0.639	0.516,0.51,0.528	0.153
ENSMUSG00000035683	Melk	chr4	+	44324199	44324268	44325640	44325739	44318023	44318122	44332879	44332966	82,100,77	454,481,540	133,112,131	361,345,344	194	224	8.12935868273e-08	0.173,0.194,0.141	0.298,0.273,0.305	-0.123
ENSMUSG00000020671	Rab10	chr12	-	3256866	3257005	3264688	3264749	3253268	3253358	3309291	3309969	377,347,369	1567,2100,1800	394,326,355	1175,862,1030	186	264	8.213256998e-08	0.255,0.19,0.225	0.322,0.349,0.328	-0.11
ENSMUSG00000001228	Uhrf1	chr17	+	56315776	56315881	56317003	56317110	56315398	56315506	56317990	56318150	570,556,603	419,602,473	854,747,797	410,355,322	230	232	8.30947274374e-08	0.578,0.482,0.563	0.678,0.68,0.714	-0.15
ENSMUSG00000035297	Cops4	chr5	+	100537297	100537468	100541536	100541652	100533511	100533662	100543838	100543923	930,601,771	1812,2070,2340	912,893,846	1364,1169,1348	296	241	8.45362205627e-08	0.295,0.191,0.212	0.352,0.383,0.338	-0.125
ENSMUSG00000062127	Cttnbp2nl	chr3	-	105032652	105032760	105038864	105038987	105011192	105011423	105052899	105052951	130,180,185	425,452,528	78,67,76	452,351,470	248	233	8.86524449271e-08	0.223,0.272,0.248	0.14,0.152,0.132	0.106
ENSMUSG00000002825	Qtrt1	chr9	+	21419290	21419366	21419438	21419548	21418283	21418422	21419624	21419712	139,131,133	480,440,531	174,164,141	281,298,303	201	235	9.08666782208e-08	0.253,0.258,0.227	0.42,0.392,0.352	-0.142
ENSMUSG00000010205	Raver1	chr9	-	21079600	21079812	21080704	21080817	21079208	21079514	21080974	21081104	565,363,553	965,1053,990	821,766,828	848,728,814	238	337	9.2236182405e-08	0.453,0.328,0.442	0.578,0.598,0.59	-0.181
ENSMUSG00000030120	Mlf2	chr6	+	124932776	124932812	124933953	124934007	124932410	124932537	124934290	124934419	266,321,301	1108,1416,1379	494,425,434	1252,996,1158	161	179	9.50752627646e-08	0.211,0.201,0.195	0.305,0.322,0.294	-0.105
ENSMUSG00000024054	Smchd1	chr17	-	71448731	71448846	71455604	71455735	71448512	71448632	71456417	71456500	264,354,308	321,545,423	285,238,250	225,184,161	256	240	9.68090099472e-08	0.435,0.378,0.406	0.543,0.548,0.593	-0.155
ENSMUSG00000024816	Frmd8	chr19	-	5862250	5862394	5863223	5863347	5856584	5856789	5865068	5865293	165,135,139	244,225,201	274,242,254	191,220,189	249	269	1.00487172052e-07	0.422,0.393,0.428	0.608,0.543,0.592	-0.167
ENSMUSG00000004642	Slbp	chr5	-	33641900	33641982	33643736	33643886	33640054	33640928	33645499	33645637	1636,1824,1882	887,988,1122	1452,1218,1421	1418,1102,1309	275	207	1.0317659334e-07	0.581,0.582,0.558	0.435,0.454,0.45	0.127
ENSMUSG00000021051	Ppp2r5e	chr12	-	75485131	75485224	75493413	75493515	75469731	75469862	75515601	75515798	645,630,770	207,303,266	365,385,357	281,250,255	227	218	1.05963266283e-07	0.75,0.666,0.735	0.555,0.597,0.573	0.142
ENSMUSG00000004885	Crabp2	chr3	+	87952114	87952293	87952477	87952594	87948665	87948910	87952986	87953376	7564,9976,9401	5775,5342,5599	4656,4051,4673	4826,4304,4966	304	242	1.08740853552e-07	0.51,0.598,0.572	0.434,0.428,0.428	0.13
ENSMUSG00000018921	Pelp1	chr11	-	70405626	70405732	70406256	70406321	70401916	70402066	70409763	70410028	94,108,116	589,556,737	156,98,144	472,341,372	190	231	1.11214780872e-07	0.163,0.191,0.161	0.287,0.259,0.32	-0.117
ENSMUSG00000028402	Mpdz	chr4	-	81418871	81419038	81421172	81421242	81386265	81386478	81442635	81442807	14,34,14	245,219,281	53,36,54	201,179,185	195	292	1.11214780872e-07	0.079,0.189,0.069	0.283,0.231,0.304	-0.16
ENSMUSG00000030204	Ddx47	chr6	+	135015194	135015383	135015575	135015647	135012301	135012395	135015821	135015940	653,579,668	536,580,673	786,742,834	454,408,418	314	197	1.12954425791e-07	0.433,0.385,0.384	0.521,0.533,0.556	-0.136
ENSMUSG00000029017	Pmpcb	chr5	+	21743378	21743458	21745977	21746090	21742757	21742956	21746977	21747121	849,1131,994	833,776,730	578,450,516	795,660,719	205	238	1.14264914854e-07	0.542,0.629,0.613	0.458,0.442,0.455	0.143
ENSMUSG00000034343	Ube2f	chr1	+	91254262	91254393	91262266	91262296	91250336	91250437	91265217	91265283	74,42,68	71,124,101	69,53,49	28,23,18	256	155	1.17834981323e-07	0.387,0.17,0.29	0.599,0.583,0.622	-0.319
ENSMUSG00000022698	Naa50	chr16	+	44156409	44156546	44157879	44157946	44139891	44140111	44159462	44161174	434,486,470	1082,1400,1465	445,459,495	831,664,802	262	192	1.22808312316e-07	0.227,0.203,0.19	0.282,0.336,0.311	-0.103
ENSMUSG00000005378	Wbscr22	chr5	-	135060733	135060830	135061248	135061344	135059106	135059203	135063883	135063921	584,1013,784	344,372,339	561,402,525	487,368,418	221	222	1.28025609273e-07	0.63,0.732,0.699	0.536,0.523,0.558	0.148
ENSMUSG00000031586	Rbpms	chr8	-	33806716	33806850	33834303	33834454	33795081	33795150	33862985	33863048	1065,931,1006	297,290,345	393,337,323	215,172,209	276	259	1.31533460494e-07	0.771,0.751,0.732	0.632,0.648,0.592	0.127
ENSMUSG00000022529	Zfp263	chr16	+	3745776	3745957	3746770	3746894	3744181	3744767	3748148	3748265	106,106,124	21,46,54	114,88,85	129,78,103	306	249	1.33676508436e-07	0.804,0.652,0.651	0.418,0.479,0.402	0.269
ENSMUSG00000030779	Rbbp6	chr7	+	122978575	122978612	122982962	122983007	122975935	122976035	122984992	122985081	131,104,97	201,207,284	126,106,94	80,70,94	162	170	1.38361575889e-07	0.406,0.345,0.264	0.623,0.614,0.512	-0.245
ENSMUSG00000005981	Trap1	chr16	-	4049350	4049498	4052864	4052934	4045879	4046065	4053480	4053601	333,360,370	1028,939,1111	408,351,450	669,642,689	195	273	1.45609249061e-07	0.312,0.349,0.318	0.461,0.434,0.478	-0.131
ENSMUSG00000036817	Sun1	chr5	+	139230772	139230838	139231126	139231237	139229752	139229944	139233470	139233569	57,138,82	63,75,69	70,50,79	152,128,170	191	236	1.48306445111e-07	0.528,0.695,0.595	0.363,0.326,0.365	0.255
ENSMUSG00000048234	Rnf149	chr1	-	39555477	39555670	39560692	39560775	39552468	39552515	39564047	39564116	130,163,165	565,662,729	194,161,185	424,379,422	208	318	1.48455747525e-07	0.26,0.273,0.257	0.412,0.394,0.401	-0.139
ENSMUSG00000042439	Zfp532	chr18	+	65644192	65644369	65651559	65651722	65638749	65638931	65656350	65656632	165,126,150	342,310,328	254,197,224	269,233,284	302	288	1.49573056222e-07	0.315,0.279,0.304	0.474,0.446,0.429	-0.15
ENSMUSG00000029247	Paics	chr5	+	76956545	76956743	76959314	76959493	76951768	76951835	76961109	76961289	1353,1529,1606	3810,3812,4625	1789,1649,1806	2945,2746,3041	323	304	1.50102156092e-07	0.251,0.274,0.246	0.364,0.361,0.359	-0.104
ENSMUSG00000035203	Epn1	chr7	+	5095890	5095974	5097153	5097411	5095642	5095753	5097571	5098176	199,173,169	1392,1150,1526	262,238,256	1152,970,1031	209	383	1.52294428837e-07	0.208,0.216,0.169	0.294,0.31,0.313	-0.108
ENSMUSG00000019977	Hbs1l	chr10	+	21364674	21364775	21367641	21367786	21358731	21358840	21368288	21368889	630,521,596	238,175,214	507,412,492	335,260,320	226	270	1.55548681749e-07	0.76,0.781,0.769	0.644,0.654,0.647	0.122
ENSMUSG00000003269	Cyth2	chr7	-	45812179	45812298	45812846	45812913	45811528	45811609	45813008	45813156	534,542,604	682,610,646	432,344,469	879,775,814	192	244	1.55995611468e-07	0.499,0.53,0.543	0.384,0.361,0.423	0.135
ENSMUSG00000003955	Fam162a	chr16	-	36046378	36046487	36052285	36052408	36043843	36044091	36071469	36071515	489,649,664	2021,1736,2090	659,584,665	1244,1124,1322	248	234	1.57946399212e-07	0.186,0.261,0.231	0.333,0.329,0.322	-0.102
ENSMUSG00000020536	Llgl1	chr11	+	60708543	60708697	60708788	60708893	60707580	60707648	60709434	60709727	975,746,755	152,241,221	956,956,939	510,473,474	279	230	1.60886380664e-07	0.841,0.718,0.738	0.607,0.625,0.62	0.148
ENSMUSG00000035620	Ric8b	chr10	+	84980047	84980192	84992119	84992264	84970728	84970824	85015075	85016446	212,200,244	334,269,264	316,277,287	206,184,205	270	270	1.62398278167e-07	0.388,0.426,0.48	0.605,0.601,0.583	-0.165
ENSMUSG00000012017	Scarf2	chr16	+	17804808	17804924	17806348	17806501	17804485	17804603	17806751	17808287	195,177,182	226,225,200	298,247,292	623,581,625	241	278	1.69470040521e-07	0.499,0.476,0.512	0.356,0.329,0.35	0.151
ENSMUSG00000018736	Ndel1	chr11	-	68839870	68840007	68842019	68842168	68836181	68836323	68843820	68843974	538,486,556	263,259,251	369,348,344	359,274,308	274	262	1.70612149354e-07	0.662,0.642,0.679	0.496,0.548,0.516	0.141
ENSMUSG00000000131	Xpo6	chr7	-	126169128	126169326	126171029	126171142	126160860	126161020	126174157	126174248	337,395,337	662,625,579	420,352,399	412,356,390	238	323	1.82102981372e-07	0.409,0.462,0.441	0.58,0.573,0.581	-0.141
ENSMUSG00000034432	Cops8	chr1	+	90610092	90610200	90610974	90611037	90606536	90606669	90611539	90611587	1042,1050,1113	1111,1040,1301	1221,1147,1189	793,713,783	233	188	1.8278956276e-07	0.431,0.449,0.408	0.554,0.565,0.551	-0.127
ENSMUSG00000047766	Lrrc49	chr9	-	60666288	60666432	60671294	60671361	60649479	60649541	60677079	60677283	97,145,96	478,612,575	139,102,126	296,288,337	192	269	1.91670573803e-07	0.221,0.249,0.19	0.397,0.332,0.344	-0.138
ENSMUSG00000054823	Whsc1l1	chr8	+	25694688	25694845	25698732	25698935	25683151	25683322	25699910	25700023	12,26,24	83,88,137	40,41,42	63,68,60	282	328	1.9175290216e-07	0.144,0.256,0.169	0.425,0.412,0.449	-0.239
ENSMUSG00000062203	Gspt1	chr16	-	11222584	11222753	11224419	11224593	11219291	11220879	11228114	11228195	1336,1886,1556	2707,2648,2996	1441,1192,1261	1338,1309,1339	299	294	2.01931124869e-07	0.327,0.412,0.338	0.514,0.472,0.481	-0.13
ENSMUSG00000025220	Mgea5	chr19	-	45771681	45771966	45773661	45773760	45770050	45770209	45776047	45776219	185,290,336	587,811,701	556,446,510	703,684,719	224	410	2.01931124869e-07	0.366,0.396,0.467	0.591,0.544,0.565	-0.157
ENSMUSG00000020946	Gosr2	chr11	-	103683791	103683932	103687524	103687633	103676848	103679397	103689254	103689319	553,693,731	483,484,506	572,474,587	708,638,749	234	266	2.03067775251e-07	0.566,0.619,0.622	0.479,0.458,0.471	0.133
ENSMUSG00000022974	Paxbp1	chr16	-	91019162	91019309	91022050	91022117	91016845	91017000	91022668	91022745	268,446,357	331,440,447	193,123,192	380,312,368	192	272	2.05956172235e-07	0.534,0.589,0.531	0.418,0.358,0.425	0.151
ENSMUSG00000042167	Papd4	chr13	-	93168390	93168467	93171822	93171892	93167925	93168054	93174639	93174718	253,294,392	204,195,224	335,315,353	132,120,94	195	202	2.07068181124e-07	0.562,0.61,0.644	0.724,0.731,0.796	-0.145
ENSMUSG00000056167	Cnot10	chr9	-	114601341	114601455	114610644	114610725	114598704	114598835	114613623	114613800	106,135,105	616,436,559	229,195,222	522,460,497	206	239	2.17685626604e-07	0.166,0.264,0.179	0.337,0.33,0.341	-0.133
ENSMUSG00000016918	Sulf1	chr1	+	12848330	12848454	12850759	12850793	12848094	12848237	12858811	12861192	217,216,232	20,20,31	512,403,375	125,117,86	249	159	2.1849556234e-07	0.874,0.873,0.827	0.723,0.687,0.736	0.143
ENSMUSG00000024359	Hspa9	chr18	-	34938583	34938724	34938932	34939025	34937413	34938393	34939342	34939437	2066,2948,2629	7795,8571,8956	1840,1634,1753	3845,3123,3861	218	266	2.20897167022e-07	0.244,0.296,0.264	0.369,0.39,0.356	-0.104
ENSMUSG00000053332	Gas5	chr1	+	161036207	161036244	161036548	161036579	161035982	161036014	161036819	161036852	49,74,58	71,96,92	13,19,15	85,68,55	162	156	2.25788624869e-07	0.399,0.426,0.378	0.128,0.212,0.208	0.218
ENSMUSG00000001774	Chordc1	chr9	+	18302025	18302183	18308749	18308820	18301005	18301062	18309832	18309938	658,900,904	1086,1102,1209	500,483,489	395,382,420	283	196	2.25904751564e-07	0.296,0.361,0.341	0.467,0.467,0.446	-0.127
ENSMUSG00000030555	Ttc23	chr7	+	67662326	67662526	67669697	67669848	67647409	67647845	67670051	67670177	132,181,188	287,321,227	104,88,84	357,367,323	325	276	2.27201060199e-07	0.281,0.324,0.413	0.198,0.169,0.181	0.157
ENSMUSG00000045962	Wnk1	chr6	-	119951014	119951131	119951634	119951797	119950322	119950672	119951897	119951998	315,445,346	643,766,820	368,303,297	381,332,395	288	242	2.27724853754e-07	0.292,0.328,0.262	0.448,0.434,0.387	-0.129
ENSMUSG00000018417	Myo1b	chr1	-	51769003	51769090	51770785	51770854	51768649	51768736	51773232	51773382	111,167,153	266,378,296	236,189,264	300,214,279	194	212	2.31426085749e-07	0.313,0.326,0.361	0.462,0.491,0.508	-0.154
ENSMUSG00000032397	Tipin	chr9	+	64294322	64294386	64301041	64301248	64294009	64294132	64304306	64304792	556,648,508	2131,2045,2320	669,596,672	1480,1323,1580	189	332	2.3213993858e-07	0.314,0.358,0.278	0.443,0.442,0.428	-0.121
ENSMUSG00000031889	D230025D16Rik	chr8	+	105241026	105241139	105246837	105246921	105240840	105240938	105248095	105248178	63,87,91	200,177,210	127,97,121	147,100,142	238	209	2.32634990086e-07	0.217,0.301,0.276	0.431,0.46,0.428	-0.175
ENSMUSG00000006276	Eps15l1	chr8	-	72373025	72373076	72373822	72373946	72371685	72371822	72378990	72379155	448,465,486	356,398,438	457,314,394	215,159,173	249	176	2.36992478873e-07	0.471,0.452,0.44	0.6,0.583,0.617	-0.146
ENSMUSG00000001418	Glmp	chr3	+	88325676	88325931	88326114	88326312	88325081	88325201	88326410	88326629	108,118,174	414,438,415	316,229,268	547,410,403	380	323	2.37209837956e-07	0.181,0.186,0.263	0.329,0.322,0.361	-0.127
ENSMUSG00000058835	Abi1	chr2	-	22971082	22971259	22994522	22994690	22962400	22962501	23039948	23040219	206,206,277	566,571,563	316,273,326	427,395,443	293	302	2.39332161601e-07	0.273,0.271,0.336	0.433,0.416,0.431	-0.133
ENSMUSG00000019907	Ppp1r12a	chr10	+	108252756	108252924	108253324	108253495	108251839	108251944	108259755	108259846	298,318,333	202,275,268	189,140,169	259,213,258	293	296	2.48452470272e-07	0.598,0.539,0.557	0.424,0.399,0.398	0.158
ENSMUSG00000038299	Wdr36	chr18	+	32862924	32863044	32863180	32863262	32861501	32861647	32864652	32864840	735,778,773	300,354,347	421,334,421	316,272,318	245	207	2.51376978133e-07	0.674,0.65,0.653	0.53,0.509,0.528	0.137
ENSMUSG00000018651	Tada2a	chr11	-	84118247	84118307	84121081	84121188	84109953	84110045	84126987	84127095	429,296,427	139,81,115	208,203,256	140,108,135	232	185	2.58842214485e-07	0.711,0.745,0.748	0.542,0.6,0.602	0.153
ENSMUSG00000026683	Nuf2	chr1	-	169513444	169513541	169514911	169514985	169512166	169512229	169516560	169516658	209,250,261	430,562,615	353,319,343	446,423,397	199	222	2.63688954551e-07	0.352,0.332,0.321	0.469,0.457,0.491	-0.137
ENSMUSG00000021555	Naa35	chr13	+	59608760	59608844	59609478	59609593	59608144	59608195	59612636	59612815	188,180,260	769,744,864	244,204,236	533,436,478	209	240	2.69953128116e-07	0.219,0.217,0.257	0.345,0.35,0.362	-0.121
ENSMUSG00000030323	Ift122	chr6	+	115905794	115905956	115910224	115910391	115902626	115902911	115912430	115912602	164,220,210	82,64,67	180,122,147	146,106,119	287	292	2.73173440335e-07	0.67,0.778,0.761	0.556,0.539,0.557	0.186
ENSMUSG00000033943	Mga	chr2	+	119960339	119960451	119960725	119960959	119958156	119958363	119961793	119961970	202,300,269	167,193,166	153,114,153	225,174,171	237	359	2.74806382895e-07	0.647,0.702,0.711	0.507,0.498,0.575	0.16
ENSMUSG00000024941	Scyl1	chr19	-	5758799	5758860	5758939	5759146	5758426	5758696	5759270	5759342	345,409,324	253,329,283	537,412,465	244,172,212	332	186	2.74806382895e-07	0.433,0.411,0.391	0.552,0.573,0.551	-0.147
ENSMUSG00000005610	Eif4g2	chr7	-	111077636	111077747	111078024	111078176	111077408	111077492	111078272	111078339	5589,6602,6790	9326,11100,11455	7777,6163,7998	8157,6841,7994	277	236	2.78187579659e-07	0.338,0.336,0.336	0.448,0.434,0.46	-0.111
ENSMUSG00000038482	Tfdp1	chr8	+	13365088	13365195	13369458	13369580	13357042	13357109	13370480	13370646	788,1024,810	1423,1622,1564	436,421,396	1336,1177,1194	232	247	2.78187579659e-07	0.371,0.402,0.355	0.258,0.276,0.261	0.111
ENSMUSG00000021111	Papola	chr12	+	105799650	105799824	105800683	105800750	105784742	105784914	105804926	105805008	1649,1931,1906	657,754,780	1341,1106,1240	812,798,823	299	192	2.81592972584e-07	0.617,0.622,0.611	0.515,0.471,0.492	0.124
ENSMUSG00000022607	Ptk2	chr15	-	73231854	73231992	73236151	73236238	73229860	73229992	73242365	73242477	818,762,780	595,728,544	579,463,486	778,583,705	212	263	2.89208882331e-07	0.63,0.565,0.64	0.48,0.496,0.461	0.133
ENSMUSG00000010277	2610507B11Rik	chr11	+	78265178	78265239	78265572	78265762	78264463	78264582	78266350	78266474	135,149,178	422,537,513	228,205,207	375,409,321	186	315	2.93216290809e-07	0.351,0.32,0.37	0.507,0.459,0.522	-0.149
ENSMUSG00000013160	Atp6v0d1	chr8	-	105529173	105529253	105539320	105539492	105525623	105525701	105565782	105566047	245,164,281	357,394,467	456,319,401	451,291,365	297	205	3.01370723211e-07	0.321,0.223,0.293	0.411,0.431,0.431	-0.145
ENSMUSG00000030374	Strn4	chr7	+	16822495	16822599	16823005	16823079	16815888	16816634	16824138	16824217	398,513,443	225,304,302	478,385,450	525,376,521	229	199	3.03950855334e-07	0.606,0.595,0.56	0.442,0.471,0.429	0.14
ENSMUSG00000032527	Pccb	chr9	-	101023135	101023249	101027079	101027136	101012704	101012815	101030174	101030243	92,97,77	116,112,89	105,81,98	278,218,229	182	239	3.1149516895e-07	0.51,0.532,0.532	0.332,0.328,0.36	0.185
ENSMUSG00000004677	Myo9b	chr8	+	71354715	71354827	71355694	71355887	71354513	71354555	71355965	71356094	54,68,86	200,228,229	170,150,173	308,210,255	237	318	3.12375520289e-07	0.266,0.286,0.335	0.425,0.489,0.477	-0.168
ENSMUSG00000023150	Ivns1abp	chr1	+	151354633	151354759	151356128	151356236	151353919	151354093	151359621	151359751	2792,3073,3194	1577,1848,1899	2243,1904,1969	2131,1764,1913	251	233	3.17074628743e-07	0.622,0.607,0.61	0.494,0.5,0.489	0.119
ENSMUSG00000029422	Rsrc2	chr5	-	123733555	123733635	123736558	123736681	123731036	123731269	123739491	123739695	1835,2033,2233	416,468,485	1506,1049,1283	541,459,441	248	205	3.18098436654e-07	0.785,0.782,0.792	0.697,0.654,0.706	0.101
ENSMUSG00000025495	Ptdss2	chr7	+	141143092	141143175	141154352	141154467	141135308	141135410	141154556	141154702	275,312,301	341,276,276	228,169,214	395,365,392	208	240	3.22207692171e-07	0.482,0.566,0.557	0.4,0.348,0.386	0.157
ENSMUSG00000037475	Thoc2	chrX	-	41807033	41807171	41844763	41844805	41806644	41806714	41856733	41856929	43,67,66	376,452,440	75,69,68	266,205,235	167	263	3.2283108674e-07	0.153,0.189,0.191	0.307,0.346,0.313	-0.144
ENSMUSG00000007850	Hnrnph1	chr11	+	50379820	50379964	50381458	50381597	50379467	50379623	50382536	50382715	6793,7043,7667	9181,9873,9970	6901,6235,6867	6083,5246,5641	269	264	3.26566426192e-07	0.421,0.412,0.43	0.527,0.538,0.544	-0.115
ENSMUSG00000061613	U2af1	chr17	-	31652501	31652568	31654978	31655066	31648844	31648894	31658652	31658754	704,956,1069	414,411,450	383,285,397	291,289,314	213	192	3.38309683885e-07	0.605,0.677,0.682	0.543,0.471,0.533	0.139
ENSMUSG00000021288	Klc1	chr12	+	111789324	111789459	111795547	111795678	111787487	111787596	111806007	111806074	719,781,810	230,157,225	705,651,685	349,287,314	260	256	3.47991445366e-07	0.755,0.83,0.78	0.665,0.691,0.682	0.109
ENSMUSG00000064090	Vrk2	chr11	-	26483157	26483324	26486959	26487018	26476553	26476700	26489772	26489893	31,43,23	354,352,347	59,53,72	311,254,284	184	292	3.49148106565e-07	0.122,0.162,0.095	0.231,0.249,0.287	-0.129
ENSMUSG00000041236	Vps41	chr13	+	18810431	18810551	18811566	18811713	18794326	18794392	18814226	18814293	555,576,623	248,313,310	399,318,315	328,285,291	245	272	3.53950216154e-07	0.713,0.671,0.691	0.575,0.553,0.546	0.134
ENSMUSG00000025035	Arl3	chr19	-	46543481	46543532	46551572	46551689	46542351	46542537	46558237	46558381	2942,3330,3783	696,716,741	1759,1372,1749	571,589,564	242	176	3.63400758596e-07	0.755,0.772,0.788	0.691,0.629,0.693	0.101
ENSMUSG00000069089	Cdk7	chr13	-	100704390	100704538	100706366	100706516	100697026	100703506	100710073	100710160	773,887,827	292,362,390	685,608,588	469,400,550	275	273	3.64668194004e-07	0.724,0.709,0.678	0.592,0.601,0.515	0.134
ENSMUSG00000027642	Rpn2	chr2	+	157295253	157295388	157297381	157297558	157294152	157294228	157299540	157299659	2190,2075,2280	821,689,881	1621,1426,1404	1023,777,869	260	302	3.73726954226e-07	0.756,0.778,0.75	0.648,0.681,0.652	0.101
ENSMUSG00000021635	Rad17	chr13	-	100622797	100622918	100624419	100624566	100619093	100619151	100627509	100627656	391,466,415	147,166,130	289,216,240	165,145,180	272	246	3.77962386212e-07	0.706,0.717,0.743	0.613,0.574,0.547	0.144
ENSMUSG00000017264	Exosc10	chr4	+	148579380	148579457	148580358	148580530	148578417	148578505	148581101	148581163	418,439,392	458,462,517	307,200,233	537,438,509	202	297	3.84229139668e-07	0.573,0.583,0.527	0.457,0.402,0.402	0.141
ENSMUSG00000080316	Spaca6	chr17	+	17837508	17837586	17837664	17837769	17836720	17836744	17838086	17838243	1,6,1	3,6,14	10,6,22	1,0,3	203	230	3.91990365473e-07	0.274,0.531,0.075	0.919,1.0,0.893	-0.644
ENSMUSG00000031328	Flna	chrX	-	74228759	74228921	74229018	74229192	74228320	74228524	74229380	74229509	982,1035,824	1807,2265,1838	2162,1715,1790	2771,2090,2415	299	287	4.14726529552e-07	0.343,0.305,0.301	0.428,0.441,0.416	-0.112
ENSMUSG00000035203	Epn1	chr7	+	5093311	5093386	5093898	5093982	5092840	5092965	5094953	5095257	400,358,369	288,263,278	464,388,415	590,494,549	200	209	4.19450216738e-07	0.592,0.587,0.581	0.451,0.451,0.441	0.139
ENSMUSG00000035933	Cog5	chr12	+	31820124	31820206	31833181	31833386	31802405	31802483	31837194	31837356	145,149,135	168,141,146	139,104,123	301,240,228	207	330	4.23940116908e-07	0.579,0.628,0.596	0.424,0.409,0.462	0.169
ENSMUSG00000027353	Mcm8	chr2	+	132817704	132817788	132819602	132819685	132817073	132817245	132819978	132820128	160,143,137	297,291,294	119,118,126	131,128,106	209	208	4.33312697639e-07	0.349,0.328,0.317	0.475,0.478,0.542	-0.167
ENSMUSG00000025724	Sec11a	chr7	-	80923100	80923220	80927736	80927886	80916174	80916232	80935026	80935136	1037,1452,1171	596,532,607	1127,937,1022	978,780,890	275	245	4.33312697639e-07	0.608,0.709,0.632	0.507,0.517,0.506	0.14
ENSMUSG00000057113	Npm1	chr11	-	33160333	33160440	33160827	33160921	33159933	33159995	33161105	33161225	20612,25227,23394	47486,59557,58933	13612,12785,14324	21330,19231,21147	219	232	4.37454323294e-07	0.315,0.31,0.296	0.403,0.413,0.418	-0.104
ENSMUSG00000031728	Zfp821	chr8	+	109721194	109721343	109721753	109721858	109717761	109717906	109722886	109723053	457,418,492	187,221,151	341,370,384	287,275,332	274	230	4.38982039736e-07	0.672,0.614,0.732	0.499,0.53,0.493	0.165
ENSMUSG00000032042	Srpr	chr9	+	35214186	35214273	35214559	35214732	35213936	35214055	35214817	35215031	602,678,728	352,395,320	562,448,462	523,389,436	212	298	4.43120591703e-07	0.706,0.707,0.762	0.602,0.618,0.598	0.119
ENSMUSG00000043131	Mob1a	chr6	+	83332453	83332547	83334075	83334209	83329866	83330033	83338280	83338444	361,401,402	914,935,1160	416,345,359	620,531,534	219	259	4.59090648051e-07	0.318,0.337,0.291	0.442,0.435,0.443	-0.125
ENSMUSG00000028560	Usp1	chr4	+	98928863	98928968	98929693	98929854	98928233	98928354	98930859	98931548	624,527,637	530,973,655	842,753,985	454,380,354	230	286	4.61355083356e-07	0.594,0.402,0.547	0.698,0.711,0.776	-0.214
ENSMUSG00000037286	Stag1	chr9	+	100908636	100908717	100928022	100928115	100891048	100891136	100929840	100930015	189,235,234	448,508,493	317,244,295	381,328,345	206	218	4.65346726138e-07	0.309,0.329,0.334	0.468,0.44,0.475	-0.137
ENSMUSG00000062203	Gspt1	chr16	-	11240665	11240707	11240804	11240840	11238871	11239096	11253642	11254270	155,211,151	194,238,233	242,175,252	169,125,155	161	167	4.75848386539e-07	0.453,0.479,0.402	0.598,0.592,0.628	-0.161
ENSMUSG00000040365	Trim41	chr11	-	48808124	48808252	48808464	48808487	48806403	48807846	48809049	48809280	76,45,55	231,226,195	44,35,30	375,309,317	148	253	4.75848386539e-07	0.36,0.254,0.325	0.167,0.162,0.139	0.157
ENSMUSG00000041645	Ddx24	chr12	-	103409927	103410057	103411128	103411317	103407975	103408477	103416195	103416271	299,293,262	588,715,675	460,363,494	662,523,577	314	255	4.77121955237e-07	0.292,0.25,0.24	0.361,0.36,0.41	-0.116
ENSMUSG00000029458	Brap	chr5	+	121663295	121663491	121665098	121665288	121661999	121662161	121672084	121672198	241,234,236	87,92,116	232,207,185	188,154,165	321	315	4.79283231441e-07	0.731,0.714,0.666	0.548,0.569,0.524	0.157
ENSMUSG00000021273	Fdft1	chr14	-	63152326	63152503	63156558	63156750	63151149	63151302	63159017	63159146	629,765,732	1046,1269,1188	979,708,800	886,727,854	317	302	4.79363216795e-07	0.364,0.365,0.37	0.513,0.481,0.472	-0.122
ENSMUSG00000028018	Gstcd	chr3	-	133062565	133062659	133071899	133072151	133005559	133005675	133082038	133082506	164,198,145	83,92,61	203,131,174	160,136,193	377	219	4.93652475783e-07	0.534,0.556,0.58	0.424,0.359,0.344	0.181
ENSMUSG00000032280	Tle3	chr9	+	61373952	61374053	61374514	61374578	61373437	61373461	61375528	61375573	181,240,213	559,667,617	323,278,279	475,434,544	226	189	4.95064454866e-07	0.213,0.231,0.224	0.363,0.349,0.3	-0.115
ENSMUSG00000032740	Ccdc88a	chr11	+	29455369	29455516	29456457	29456602	29453118	29453277	29460848	29461033	119,197,182	74,77,87	115,112,115	184,111,119	272	270	5.03184105353e-07	0.615,0.717,0.675	0.383,0.5,0.49	0.211
ENSMUSG00000052752	Traf7	chr17	-	24514712	24514829	24516504	24516599	24514124	24514217	24518741	24518799	237,347,351	417,370,398	193,202,235	591,522,561	220	242	5.03184105353e-07	0.385,0.508,0.492	0.264,0.299,0.315	0.169
ENSMUSG00000053414	Hunk	chr16	+	90481249	90481333	90487858	90487906	90475819	90475982	90493412	90493593	175,180,199	136,171,232	291,220,297	134,105,143	209	173	5.09343028459e-07	0.516,0.466,0.415	0.643,0.634,0.632	-0.171
ENSMUSG00000057367	Birc2	chr9	-	7819020	7819062	7819306	7819561	7818235	7818943	7820973	7821219	200,235,289	30,24,33	187,209,172	65,50,77	380	167	5.16853461433e-07	0.746,0.811,0.794	0.558,0.648,0.495	0.217
ENSMUSG00000026280	Atg4b	chr1	+	93768252	93768324	93773769	93773868	93768052	93768154	93775132	93775234	437,415,536	422,375,407	316,277,372	487,430,537	197	224	5.21112077123e-07	0.541,0.557,0.6	0.425,0.423,0.441	0.136
ENSMUSG00000078652	Psme3	chr11	+	101319911	101320024	101320210	101320279	101319455	101319504	101320396	101320464	1532,2100,1894	882,1143,1209	1628,1394,1494	539,521,549	238	194	5.23676649388e-07	0.586,0.6,0.561	0.711,0.686,0.689	-0.113
ENSMUSG00000027809	Etfdh	chr3	-	79609798	79609967	79611911	79612055	79605629	79605812	79613621	79613762	230,272,267	370,536,614	361,322,333	386,379,347	269	294	5.37474629992e-07	0.405,0.357,0.322	0.505,0.481,0.512	-0.138
ENSMUSG00000026035	Ppil3	chr1	-	58434330	58434449	58438343	58438411	58430993	58431330	58440842	58440936	456,584,648	521,488,665	344,279,358	528,530,607	193	244	5.37474629992e-07	0.525,0.602,0.552	0.452,0.4,0.427	0.133
ENSMUSG00000000441	Raf1	chr6	-	115623463	115623548	115626290	115626408	115622876	115623053	115626711	115627029	1179,1303,1211	537,531,652	1100,1004,1119	908,726,843	243	210	5.41873617292e-07	0.655,0.68,0.616	0.511,0.544,0.534	0.121
ENSMUSG00000019467	Arhgef25	chr10	-	127185082	127185172	127185286	127185356	127184886	127184979	127185574	127185678	106,139,90	175,215,184	322,257,261	293,222,243	195	215	5.65555270043e-07	0.4,0.416,0.35	0.548,0.561,0.542	-0.162
ENSMUSG00000022635	Zcrb1	chr15	-	93391050	93391158	93391453	93391565	93387746	93387859	93395586	93395615	578,747,651	690,1071,1129	375,318,364	900,794,948	237	233	5.7575159671e-07	0.452,0.407,0.362	0.291,0.283,0.274	0.124
ENSMUSG00000003226	Ranbp2	chr10	+	58488572	58488674	58490609	58490755	58485679	58485881	58492410	58492684	426,607,536	686,981,875	561,430,457	516,389,482	227	271	5.94757367842e-07	0.426,0.425,0.422	0.565,0.569,0.531	-0.131
ENSMUSG00000041734	Kirrel	chr3	-	87092104	87092262	87095636	87095786	87090457	87090608	87097741	87097906	135,157,141	320,273,280	282,232,238	296,283,239	275	283	5.99363250451e-07	0.303,0.372,0.341	0.495,0.458,0.506	-0.148
ENSMUSG00000037351	Actr1b	chr1	-	36701684	36701901	36702058	36702183	36701420	36701513	36702474	36702600	907,896,1046	512,469,463	871,807,857	747,661,734	250	342	6.00981924563e-07	0.708,0.723,0.756	0.615,0.625,0.615	0.111
ENSMUSG00000041594	Tmtc4	chr14	-	122973169	122973285	122978073	122978286	122971739	122971956	122983171	122983283	52,55,59	47,53,58	56,48,62	130,137,124	338	241	6.14807847833e-07	0.441,0.425,0.42	0.235,0.2,0.263	0.196
ENSMUSG00000015112	Slc25a13	chr6	-	6180970	6181113	6191263	6191317	6152407	6152523	6216995	6217173	171,267,246	286,410,325	43,43,69	159,130,185	179	268	6.15999964694e-07	0.472,0.494,0.531	0.288,0.331,0.358	0.173
ENSMUSG00000024835	Coro1b	chr19	+	4150706	4150826	4151394	4151499	4150439	4150621	4151579	4151725	784,644,743	1126,1036,1270	1042,945,1035	1021,895,999	245	230	6.17164876531e-07	0.395,0.369,0.355	0.489,0.498,0.493	-0.12
ENSMUSG00000020936	Nmt1	chr11	+	103046378	103046523	103052205	103052324	103043167	103043276	103055197	103055289	686,612,828	695,697,656	493,411,514	830,770,783	270	244	6.28548914262e-07	0.471,0.442,0.533	0.349,0.325,0.372	0.133
ENSMUSG00000031921	Terf2	chr8	-	107076609	107076996	107079368	107079469	107072559	107072645	107081092	107081239	467,526,516	240,308,269	380,334,379	370,321,343	226	512	6.29996731007e-07	0.815,0.795,0.813	0.699,0.702,0.715	0.102
ENSMUSG00000042590	Ipo11	chr13	-	106812207	106812292	106822955	106823051	106794438	106795795	106842088	106842210	348,491,500	172,194,132	244,227,231	176,178,194	221	210	6.31912347377e-07	0.658,0.706,0.783	0.568,0.548,0.531	0.167
ENSMUSG00000015488	Cacfd1	chr2	+	27015483	27015609	27018372	27018480	27014092	27014165	27018887	27021089	171,213,170	601,845,648	338,304,304	724,593,722	251	233	6.4081077669e-07	0.209,0.19,0.196	0.302,0.322,0.281	-0.103
ENSMUSG00000022913	Psmg1	chr16	-	95983792	95983991	95987292	95987355	95982101	95982238	95987959	95988111	459,390,435	612,575,597	299,287,311	708,680,746	188	324	6.47566422454e-07	0.564,0.539,0.557	0.421,0.421,0.418	0.133
ENSMUSG00000030407	Qpctl	chr7	-	19144659	19144759	19144883	19145036	19143185	19143302	19146869	19147151	24,23,21	68,82,79	73,53,66	100,65,76	278	225	6.57509881885e-07	0.222,0.185,0.177	0.371,0.398,0.413	-0.199
ENSMUSG00000053414	Hunk	chr16	+	90453679	90453815	90464140	90464268	90447309	90447365	90472443	90472579	215,239,278	117,182,130	293,241,253	321,264,351	261	253	6.71010367782e-07	0.64,0.56,0.675	0.469,0.469,0.411	0.175
ENSMUSG00000015714	Cers2	chr3	+	95321574	95321667	95321830	95321959	95321335	95321386	95322126	95322233	215,260,205	768,799,831	383,364,313	782,696,691	218	254	6.74063389096e-07	0.246,0.275,0.223	0.363,0.379,0.345	-0.114
ENSMUSG00000037313	Tacc3	chr5	+	33663820	33663902	33664266	33664855	33661520	33661645	33666692	33666745	574,531,516	1790,1621,1878	745,634,756	1439,1200,1618	207	714	6.79185964693e-07	0.525,0.53,0.487	0.641,0.646,0.617	-0.121
ENSMUSG00000043384	Gprasp1	chrX	+	135796948	135797037	135797552	135797629	135796141	135796336	135797787	135797864	58,71,79	43,76,73	83,49,54	141,144,166	214	202	6.80989760926e-07	0.56,0.469,0.505	0.357,0.243,0.235	0.233
ENSMUSG00000042197	Zfp451	chr1	-	33783040	33783191	33786406	33786532	33782067	33782194	33805338	33805419	133,167,181	128,117,116	78,88,80	157,127,125	251	276	6.87921392351e-07	0.533,0.611,0.632	0.353,0.432,0.413	0.193
ENSMUSG00000029017	Pmpcb	chr5	+	21748748	21748909	21756401	21756487	21746977	21747121	21756586	21756675	1395,1490,1618	491,467,487	930,763,920	491,440,464	286	211	6.92193095954e-07	0.677,0.702,0.71	0.583,0.561,0.594	0.117
ENSMUSG00000005899	Smpd4	chr16	+	17621441	17621525	17623904	17623991	17619356	17619434	17625719	17625862	219,174,205	148,122,186	170,156,158	257,212,234	209	212	7.01493032748e-07	0.6,0.591,0.528	0.402,0.427,0.406	0.161
ENSMUSG00000025871	4833439L19Rik	chr13	-	54556526	54556651	54559197	54559324	54553197	54553304	54561692	54561871	337,364,404	1109,911,1056	470,435,418	868,666,661	252	250	7.0532732376e-07	0.232,0.284,0.275	0.349,0.393,0.386	-0.112
ENSMUSG00000030086	Chchd6	chr6	-	89567586	89567731	89574367	89574590	89467389	89467473	89595458	89595652	204,145,226	474,555,602	268,219,230	391,340,395	348	270	7.05997445247e-07	0.25,0.169,0.226	0.347,0.333,0.311	-0.115
ENSMUSG00000020463	Smek2	chr11	+	29202866	29202908	29205545	29205704	29200700	29200803	29209316	29209486	507,405,491	548,532,548	267,234,239	569,460,460	167	284	7.62997831356e-07	0.611,0.564,0.604	0.444,0.464,0.469	0.134
ENSMUSG00000058704	Memo1	chr17	-	74225431	74225574	74241904	74242016	74217026	74217103	74244974	74245087	500,625,682	691,971,928	626,587,680	595,492,541	237	268	7.86424571531e-07	0.45,0.421,0.454	0.543,0.574,0.587	-0.126
ENSMUSG00000003199	Mpnd	chr17	+	56011865	56011962	56012270	56012492	56011617	56011699	56014940	56015109	658,541,517	767,785,719	1182,1168,1254	965,891,1062	222	347	7.86424571531e-07	0.573,0.519,0.529	0.657,0.672,0.649	-0.119
ENSMUSG00000022789	Dnm1l	chr16	-	16332000	16332132	16333828	16333949	16329802	16330009	16336852	16337015	379,361,404	492,841,648	504,504,508	460,358,461	246	257	7.95435859597e-07	0.446,0.31,0.394	0.534,0.595,0.535	-0.171
ENSMUSG00000016087	Fli1	chr9	-	32461250	32461454	32465684	32465839	32452132	32452198	32476561	32476773	256,290,211	554,704,705	205,220,217	309,284,307	280	329	8.18668103452e-07	0.352,0.326,0.26	0.438,0.476,0.454	-0.143
ENSMUSG00000063882	Uqcrh	chr4	-	116069862	116069919	116070736	116070757	116066964	116067172	116074915	116075031	735,1279,1195	1447,996,1480	581,500,591	1912,1745,1930	146	182	8.44623901586e-07	0.388,0.615,0.502	0.275,0.263,0.276	0.23
ENSMUSG00000005610	Eif4g2	chr7	-	111078421	111078553	111079292	111079395	111078272	111078339	111080181	111080322	3744,4349,4295	9662,10792,11522	4744,4166,4818	8163,6403,8072	228	257	8.4840998073e-07	0.304,0.312,0.296	0.396,0.423,0.402	-0.103
ENSMUSG00000025920	Stau2	chr1	-	16394050	16394210	16440322	16440458	16392516	16392624	16463034	16463194	267,313,305	195,210,186	262,174,189	279,231,248	261	285	8.71622958492e-07	0.599,0.619,0.642	0.506,0.451,0.454	0.15
ENSMUSG00000041491	Cep78	chr19	-	15962371	15962449	15969071	15969200	15960942	15961109	15970532	15970578	502,589,554	104,128,145	275,277,298	109,121,138	254	203	9.21375077118e-07	0.794,0.786,0.753	0.668,0.647,0.633	0.128
ENSMUSG00000002032	Tmem25	chr9	-	44795681	44795712	44796323	44796614	44795409	44795510	44798120	44798463	2,2,0	4,2,6	1,10,6	0,1,1	416	156	9.29497059266e-07	0.158,0.273,0.0	1.0,0.789,0.692	-0.683
ENSMUSG00000024135	Srbd1	chr17	-	85988324	85988509	86000320	86000473	85984664	85985483	86001430	86001607	364,393,423	250,224,243	242,204,256	262,224,278	278	310	9.65645464138e-07	0.619,0.662,0.66	0.507,0.504,0.507	0.141
ENSMUSG00000026887	Mrrf	chr2	+	36153592	36153711	36159598	36159690	36147902	36148058	36177114	36177274	152,167,159	470,460,548	173,150,157	315,237,255	244	217	9.81451817536e-07	0.223,0.244,0.205	0.328,0.36,0.354	-0.123
ENSMUSG00000029253	Cenpc1	chr5	-	86016201	86016356	86020828	86020951	86013419	86013510	86022378	86022483	446,540,571	174,151,222	419,279,345	248,176,229	248	280	9.89689885424e-07	0.743,0.801,0.744	0.656,0.642,0.63	0.12
ENSMUSG00000003199	Mpnd	chr17	+	56011865	56011962	56012415	56012492	56011617	56011699	56014940	56015109	658,541,517	754,761,707	1182,1168,1254	952,871,1045	222	202	1.01049036438e-06	0.443,0.393,0.4	0.53,0.55,0.522	-0.122
ENSMUSG00000051768	Xrcc1	chr7	+	24570215	24570309	24570448	24570578	24567809	24567926	24570871	24570926	411,450,345	1025,1286,1172	479,481,491	911,727,894	219	255	1.01232143529e-06	0.318,0.289,0.255	0.38,0.435,0.39	-0.114
ENSMUSG00000029681	Bcl7b	chr5	+	135177128	135177225	135179949	135180120	135171086	135171162	135180515	135180595	191,232,205	197,141,162	181,133,149	265,239,261	222	296	1.01958233051e-06	0.564,0.687,0.628	0.477,0.426,0.432	0.181
ENSMUSG00000021629	Slc30a5	chr13	-	100821118	100821206	100824915	100825001	100818125	100818213	100826451	100826518	145,158,153	262,275,270	228,191,182	221,178,171	211	213	1.02363075669e-06	0.358,0.367,0.364	0.51,0.52,0.518	-0.153
ENSMUSG00000022814	Umps	chr16	-	33959052	33959167	33960176	33960352	33954793	33956935	33961568	33962240	648,908,818	1389,1709,1658	831,708,818	1033,851,1041	301	240	1.0317638815e-06	0.271,0.298,0.282	0.391,0.399,0.385	-0.108
ENSMUSG00000004415	Col26a1	chr5	-	136765301	136765363	136836653	136836751	136757631	136757788	136847483	136847606	647,694,571	1184,1257,1138	1382,1187,1254	1672,1377,1391	223	187	1.0317638815e-06	0.314,0.316,0.296	0.409,0.42,0.431	-0.111
ENSMUSG00000033434	Gtpbp6	chr5	-	110106652	110106783	110107059	110107197	110106265	110106336	110107855	110108197	66,57,40	198,151,180	124,140,104	179,193,183	263	256	1.03269002507e-06	0.245,0.269,0.178	0.403,0.414,0.356	-0.16
ENSMUSG00000024997	Prdx3	chr19	-	60865165	60865331	60867515	60867619	60864050	60864719	60870003	60870139	497,595,670	1265,1366,1486	703,543,614	975,791,892	229	291	1.03637026368e-06	0.333,0.356,0.364	0.478,0.466,0.467	-0.119
ENSMUSG00000026098	Pms1	chr1	-	53216230	53216347	53256628	53256792	53207962	53208085	53267827	53267930	63,92,107	186,212,182	112,93,98	114,89,102	289	242	1.04304283603e-06	0.221,0.267,0.33	0.451,0.467,0.446	-0.182
ENSMUSG00000023505	Cdca3	chr6	+	124830502	124830650	124831361	124831488	124829687	124830273	124832145	124832439	1095,1297,1056	1558,1873,1556	807,689,819	1767,1694,1919	273	252	1.05283161037e-06	0.393,0.39,0.385	0.297,0.273,0.283	0.105
ENSMUSG00000017132	Cyth1	chr11	-	118177219	118177296	118182219	118182331	118170825	118170897	118182764	118182913	299,352,359	91,97,107	238,204,252	141,122,128	237	202	1.06326222775e-06	0.737,0.756,0.741	0.59,0.588,0.627	0.143
ENSMUSG00000039298	Cdk5rap2	chr4	-	70337340	70337559	70349143	70349245	70317426	70317597	70352668	70352788	191,262,220	102,120,80	194,127,150	153,134,127	227	344	1.06546610465e-06	0.739,0.768,0.806	0.658,0.59,0.642	0.141
ENSMUSG00000028670	Lypla2	chr4	-	135970607	135970639	135970859	135970965	135970453	135970519	135972517	135972588	531,587,607	59,62,48	411,361,345	84,59,84	231	157	1.07536535116e-06	0.859,0.865,0.896	0.769,0.806,0.736	0.103
ENSMUSG00000074247	Dda1	chr8	+	71472036	71472117	71473774	71473836	71469198	71469325	71474487	71476098	46,111,51	177,253,180	113,108,110	154,150,159	206	187	1.09417878028e-06	0.191,0.285,0.205	0.4,0.395,0.386	-0.167
ENSMUSG00000026970	Rbms1	chr2	-	60758803	60758854	60762052	60762146	60756435	60756546	60762269	60762321	981,923,914	233,209,178	610,504,509	199,213,210	219	176	1.10271442345e-06	0.772,0.78,0.805	0.711,0.655,0.661	0.11
ENSMUSG00000002455	Prpf6	chr2	+	181636892	181637111	181640591	181640714	181636032	181636151	181645470	181645592	421,403,383	356,324,337	405,282,395	575,467,511	344	248	1.12138861031e-06	0.46,0.473,0.45	0.337,0.303,0.358	0.128
ENSMUSG00000022110	Sucla2	chr14	+	73579355	73579484	73581678	73581817	73568861	73569024	73590756	73590918	1037,1128,1274	1100,1272,1389	923,765,849	588,528,586	254	264	1.14755625198e-06	0.495,0.48,0.488	0.62,0.601,0.601	-0.12
ENSMUSG00000015697	Setdb1	chr3	-	95324304	95324393	95324629	95324841	95323524	95324190	95325717	95325883	950,1119,1023	344,394,370	729,603,706	500,331,400	337	214	1.22949343264e-06	0.637,0.643,0.637	0.481,0.536,0.528	0.124
ENSMUSG00000017548	Suz12	chr11	+	80010557	80010643	80013363	80013595	80007512	80007562	80015142	80015236	272,359,291	880,1053,1049	306,254,302	548,553,538	211	357	1.25948631047e-06	0.343,0.366,0.319	0.486,0.437,0.487	-0.127
ENSMUSG00000021957	Tkt	chr14	+	30568163	30568357	30568974	30569139	30566941	30567060	30569955	30570112	4511,5273,4856	3193,3534,3467	2408,2075,2372	2656,2215,2645	319	290	1.26436086304e-06	0.562,0.576,0.56	0.452,0.46,0.449	0.112
ENSMUSG00000030890	Ilk	chr7	+	105740512	105740608	105740770	105740867	105740176	105740342	105740959	105741043	563,714,614	975,962,1049	759,624,654	671,605,690	221	222	1.30398965365e-06	0.367,0.427,0.37	0.532,0.509,0.488	-0.122
ENSMUSG00000027822	Slc33a1	chr3	-	63948071	63948256	63953813	63954004	63947568	63947686	63963415	63964768	87,75,100	26,37,16	100,71,71	90,76,63	316	310	1.37643615239e-06	0.766,0.665,0.86	0.522,0.478,0.525	0.255
ENSMUSG00000058587	Tmod3	chr9	-	75504839	75504984	75507380	75507524	75497795	75500150	75509313	75509421	546,640,694	461,423,478	486,390,446	622,460,529	269	270	1.37643615239e-06	0.543,0.603,0.593	0.44,0.46,0.458	0.127
ENSMUSG00000020088	Sar1a	chr10	+	61685553	61685619	61686374	61686478	61685065	61685185	61689773	61689905	952,882,829	2222,2360,2640	967,857,989	1675,1543,1540	191	229	1.3790009565e-06	0.339,0.309,0.274	0.409,0.4,0.435	-0.107
ENSMUSG00000025925	Terf1	chr1	+	15815885	15815972	15818933	15819083	15813040	15813162	15819650	15819763	139,243,205	639,755,695	194,175,231	408,357,457	212	275	1.38744859057e-06	0.22,0.295,0.277	0.381,0.389,0.396	-0.125
ENSMUSG00000048234	Rnf149	chr1	-	39555477	39555670	39558314	39558411	39551295	39552515	39560692	39560775	145,184,192	601,707,777	195,175,213	461,407,448	222	318	1.38744859057e-06	0.257,0.272,0.261	0.377,0.381,0.405	-0.124
ENSMUSG00000016344	Ppdpf	chr2	+	181187664	181187736	181187808	181187886	181187335	181187454	181188003	181188100	298,225,313	867,746,819	684,572,672	1162,1054,1173	197	203	1.40660850721e-06	0.262,0.237,0.283	0.378,0.359,0.371	-0.109
ENSMUSG00000051768	Xrcc1	chr7	+	24567809	24567926	24570215	24570309	24567313	24567572	24570448	24570578	589,647,598	1075,1066,1026	780,690,784	805,772,811	242	219	1.43970966537e-06	0.331,0.355,0.345	0.467,0.447,0.467	-0.117
ENSMUSG00000030007	Cct7	chr6	+	85459941	85460048	85461044	85461170	85459114	85459268	85461507	85461560	5037,5399,5896	2718,3001,3015	3961,3462,3754	3257,2822,3281	232	251	1.49056037553e-06	0.667,0.661,0.679	0.568,0.57,0.553	0.105
ENSMUSG00000021816	Ppp3cb	chr14	-	20515522	20515600	20520553	20520679	20509415	20509497	20523579	20523674	402,560,511	335,378,345	642,616,582	289,222,271	251	203	1.59662941893e-06	0.493,0.545,0.545	0.642,0.692,0.635	-0.129
ENSMUSG00000024811	Tnks2	chr19	+	36884065	36884163	36885482	36885557	36881676	36881797	36887065	36887171	597,737,661	837,1160,878	814,680,747	723,597,651	223	200	1.61961922527e-06	0.39,0.363,0.403	0.502,0.505,0.507	-0.119
ENSMUSG00000032431	Crtap	chr9	-	114379909	114380055	114381585	114381714	114378039	114378123	114384695	114384867	349,434,435	328,286,314	580,473,428	656,684,618	254	271	1.62908264536e-06	0.532,0.618,0.596	0.485,0.425,0.425	0.137
ENSMUSG00000018160	Med1	chr11	-	98163799	98164001	98166255	98166374	98161143	98161239	98166698	98166823	370,439,439	139,150,104	275,194,289	178,154,138	244	327	1.66251273089e-06	0.781,0.797,0.85	0.674,0.628,0.737	0.13
ENSMUSG00000040506	Ambra1	chr2	+	91875715	91875826	91885600	91885789	91825251	91825352	91886823	91886978	65,141,107	269,294,301	222,183,239	282,255,293	236	314	1.68341309662e-06	0.243,0.39,0.321	0.512,0.488,0.52	-0.189
ENSMUSG00000042167	Papd4	chr13	-	93150683	93150775	93154924	93155061	93148880	93148960	93159644	93159688	538,439,482	305,329,385	426,321,360	508,380,463	262	217	1.68415811874e-06	0.594,0.525,0.509	0.41,0.412,0.392	0.138
ENSMUSG00000020516	Rps6kb1	chr11	-	86504265	86504378	86506790	86506898	86498870	86502962	86511588	86511666	240,309,291	319,584,409	412,363,376	351,317,329	233	238	1.7226902999e-06	0.435,0.351,0.421	0.545,0.539,0.539	-0.139
ENSMUSG00000031921	Terf2	chr8	-	107094821	107094952	107095928	107096024	107082982	107083069	107096121	107096514	131,136,176	337,341,403	264,194,237	367,298,281	221	256	1.72310046466e-06	0.31,0.316,0.336	0.455,0.43,0.494	-0.139
ENSMUSG00000022721	Trmt2a	chr16	+	18251358	18251474	18251548	18251660	18251155	18251270	18252125	18252248	114,100,83	246,207,269	286,225,279	343,312,336	241	237	1.72310046466e-06	0.313,0.322,0.233	0.451,0.415,0.45	-0.149
ENSMUSG00000036817	Sun1	chr5	+	139230772	139230838	139231126	139231237	139226705	139226885	139233470	139233569	50,39,51	63,76,69	38,42,36	152,129,173	191	236	1.72928039965e-06	0.495,0.388,0.477	0.236,0.287,0.205	0.211
ENSMUSG00000002319	Ipo4	chr14	-	55629977	55630089	55630294	55630415	55629748	55629867	55630597	55630660	246,212,240	425,461,464	359,239,342	372,287,385	246	237	1.73248732057e-06	0.358,0.307,0.333	0.482,0.445,0.461	-0.13
ENSMUSG00000038429	Usp5	chr6	-	124816983	124817068	124817317	124817471	124815018	124815659	124817666	124817812	690,642,734	939,1021,1137	1114,891,1144	976,855,1092	279	210	1.74882446039e-06	0.356,0.321,0.327	0.462,0.44,0.441	-0.113
ENSMUSG00000028578	Caap1	chr4	-	94521061	94521135	94549118	94549194	94500080	94501416	94550421	94550506	155,150,148	213,253,298	158,139,135	121,134,115	201	199	1.79047372298e-06	0.419,0.37,0.33	0.564,0.507,0.538	-0.163
ENSMUSG00000025626	Phf6	chrX	+	52917165	52917267	52931572	52931706	52916552	52916736	52931980	52932024	246,323,283	818,1030,977	359,306,338	734,552,700	227	259	1.79226140026e-06	0.255,0.264,0.248	0.358,0.387,0.355	-0.111
ENSMUSG00000043909	Trp53bp1	chr2	-	121243893	121244096	121247500	121247595	121235572	121236869	121248163	121248290	414,276,299	252,250,252	223,192,237	325,270,325	220	328	1.82436867206e-06	0.71,0.622,0.639	0.506,0.515,0.521	0.143
ENSMUSG00000068328	Aup1	chr6	+	83056066	83056140	83056367	83056434	83055897	83055970	83056541	83056644	171,249,208	488,440,576	287,229,262	339,330,309	199	192	1.84275407639e-06	0.253,0.353,0.258	0.45,0.401,0.45	-0.146
ENSMUSG00000028901	Gmeb1	chr4	-	132242324	132242449	132245985	132246068	132237110	132237214	132251674	132251832	236,284,293	202,185,195	165,161,198	238,256,217	208	250	1.84275407639e-06	0.584,0.649,0.644	0.455,0.43,0.523	0.156
ENSMUSG00000026914	Psmd14	chr2	+	61720443	61720571	61722709	61722761	61711790	61711873	61760635	61760707	780,1104,1098	358,415,438	776,550,785	507,462,473	253	177	1.84275407639e-06	0.604,0.65,0.637	0.517,0.454,0.537	0.128
ENSMUSG00000004535	Tax1bp1	chr6	+	52727198	52727301	52733190	52733349	52721297	52721466	52736849	52736998	347,420,425	588,756,658	642,519,557	668,551,523	228	284	1.84275407639e-06	0.424,0.409,0.446	0.545,0.54,0.57	-0.125
ENSMUSG00000074578	Zfas1	chr2	+	167063635	167063727	167065158	167065217	167062933	167063297	167065433	167065480	777,889,967	280,200,274	682,596,739	343,303,351	217	184	1.88530078525e-06	0.702,0.79,0.75	0.628,0.625,0.641	0.116
ENSMUSG00000022983	Scaf4	chr16	-	90257252	90257402	90257981	90258121	90252256	90252450	90258710	90258846	494,502,559	179,140,233	256,232,228	146,138,173	265	275	1.89687058776e-06	0.741,0.788,0.713	0.645,0.636,0.578	0.128
ENSMUSG00000026404	Ddx59	chr1	+	136419409	136419577	136424794	136424884	136416581	136417396	136432311	136432563	236,258,226	55,69,62	187,153,169	89,86,95	293	215	1.93036406135e-06	0.759,0.733,0.728	0.607,0.566,0.566	0.16
ENSMUSG00000029860	Zyx	chr6	+	42356431	42356610	42357312	42357433	42356161	42356331	42357851	42358562	681,399,446	1017,1015,917	736,601,636	811,649,721	304	246	1.95650450114e-06	0.351,0.241,0.282	0.423,0.428,0.417	-0.131
ENSMUSG00000071064	Zfp827	chr8	+	79091832	79092066	79118174	79118414	79076057	79076538	79120482	79120540	30,26,48	133,167,149	113,96,82	155,165,186	359	365	1.9651017593e-06	0.187,0.137,0.247	0.426,0.372,0.31	-0.179
ENSMUSG00000053333	Dis3l2	chr1	+	86990091	86990325	87021037	87021117	86973399	86973507	87044016	87044200	133,122,156	142,155,191	183,157,214	121,97,121	359	205	1.98351667884e-06	0.348,0.31,0.318	0.463,0.48,0.502	-0.156
ENSMUSG00000025862	Stag2	chrX	+	42206045	42206124	42211077	42211242	42201854	42201994	42217334	42217431	344,520,512	281,335,348	346,273,273	389,333,355	204	290	1.98430529569e-06	0.635,0.688,0.677	0.558,0.538,0.522	0.127
ENSMUSG00000062762	Ei24	chr9	-	36782340	36782415	36782732	36782844	36779158	36780269	36784467	36784579	759,822,858	1207,925,1217	859,846,808	758,660,679	237	200	1.99629964736e-06	0.347,0.429,0.373	0.489,0.52,0.501	-0.12
ENSMUSG00000034543	Morc2a	chr11	+	3650307	3650447	3658671	3658725	3649493	3650146	3661828	3661863	103,149,182	20,39,55	129,91,78	68,58,57	265	179	2.00946075513e-06	0.777,0.721,0.691	0.562,0.515,0.48	0.211
ENSMUSG00000028559	Osbpl9	chr4	-	109066127	109066238	109066914	109066999	109065864	109065928	109068362	109068534	316,490,397	178,246,203	278,225,268	257,217,239	210	236	2.0488397579e-06	0.666,0.691,0.687	0.549,0.538,0.558	0.133
ENSMUSG00000040813	Tex264	chr9	-	106673516	106673738	106681867	106682163	106662359	106662528	106684928	106684995	28,35,28	141,185,141	135,103,96	274,260,247	421	347	2.12512810211e-06	0.141,0.135,0.141	0.289,0.246,0.243	-0.12
ENSMUSG00000024072	Yipf4	chr17	+	74496589	74496667	74498308	74498422	74493927	74494099	74498970	74500277	212,217,207	398,479,461	287,238,276	348,299,317	203	239	2.13418478996e-06	0.385,0.348,0.346	0.493,0.484,0.506	-0.135
ENSMUSG00000028614	Ndc1	chr4	+	107375077	107375216	107383584	107383720	107374146	107374321	107384785	107384878	256,238,208	552,549,493	241,232,208	331,269,288	264	261	2.19705559467e-06	0.314,0.3,0.294	0.419,0.46,0.417	-0.129
ENSMUSG00000092558	Med20	chr17	+	47612962	47613117	47618808	47619062	47611581	47611692	47622884	47624418	371,439,556	179,190,153	321,346,345	261,205,257	280	379	2.20540188108e-06	0.737,0.758,0.831	0.625,0.696,0.645	0.12
ENSMUSG00000032883	Acsl3	chr1	+	78681592	78682010	78688236	78688414	78657882	78658103	78690268	78690378	251,215,235	316,438,470	162,148,128	520,496,409	543	303	2.21112712545e-06	0.307,0.215,0.218	0.148,0.143,0.149	0.1
ENSMUSG00000043909	Trp53bp1	chr2	-	121208354	121208504	121209080	121209352	121207698	121208129	121211269	121211422	320,323,406	578,542,549	446,354,455	466,332,396	397	275	2.21112712545e-06	0.277,0.292,0.339	0.399,0.425,0.443	-0.12
ENSMUSG00000026429	Ube2t	chr1	+	134971249	134971355	134971900	134971999	134969240	134969310	134972105	134972189	249,196,289	121,103,172	164,163,175	182,155,169	231	224	2.22023301402e-06	0.666,0.649,0.62	0.466,0.505,0.501	0.154
ENSMUSG00000025579	Gaa	chr11	+	119278264	119278382	119278875	119279009	119277713	119277778	119280411	119280563	176,177,210	65,58,91	258,166,211	186,147,136	243	259	2.30414511766e-06	0.743,0.765,0.711	0.597,0.546,0.623	0.151
ENSMUSG00000042901	Aida	chr1	+	183306884	183306939	183313660	183313724	183306423	183306477	183313978	183314082	41,94,62	78,58,45	18,22,13	85,67,76	180	189	2.32462336924e-06	0.356,0.63,0.591	0.182,0.256,0.152	0.329
ENSMUSG00000015711	Prune	chr3	-	95258026	95258185	95259239	95259334	95253673	95255427	95262210	95262369	210,260,256	736,756,745	278,209,261	462,418,466	220	284	2.41955427696e-06	0.269,0.307,0.307	0.437,0.392,0.42	-0.122
ENSMUSG00000026020	Nop58	chr1	+	59690485	59690562	59692336	59692389	59684976	59685226	59695977	59696099	667,1037,806	1221,1874,1924	542,452,559	687,581,643	202	178	2.42400291812e-06	0.325,0.328,0.27	0.41,0.407,0.434	-0.109
ENSMUSG00000031357	Syap1	chrX	-	162863059	162863208	162872514	162872654	162859872	162859931	162878330	162878404	238,297,328	499,470,552	424,300,329	381,335,373	265	274	2.44506480467e-06	0.33,0.395,0.381	0.535,0.481,0.477	-0.129
ENSMUSG00000019054	Fis1	chr5	+	136962998	136963131	136965092	136965169	136962076	136962228	136965564	136965670	1109,1394,1340	713,731,743	1334,1133,1297	1153,1079,1187	258	202	2.47272999228e-06	0.549,0.599,0.585	0.475,0.451,0.461	0.115
ENSMUSG00000028032	Papss1	chr3	+	131619020	131619289	131631585	131631815	131607327	131607463	131642963	131643671	223,183,215	381,412,417	655,532,596	788,587,691	394	355	2.47554545345e-06	0.345,0.286,0.317	0.428,0.45,0.437	-0.122
ENSMUSG00000038526	Car14	chr3	-	95900242	95900385	95902110	95902131	95899930	95900026	95904319	95904685	243,257,281	575,554,503	104,91,129	373,363,469	146	268	2.48527364674e-06	0.437,0.46,0.506	0.339,0.315,0.336	0.138
ENSMUSG00000037474	Dtl	chr1	-	191568494	191568556	191569666	191569765	191568290	191568411	191570578	191570704	181,186,233	176,239,211	317,313,326	180,161,198	224	187	2.52087315078e-06	0.462,0.394,0.48	0.595,0.619,0.579	-0.152
ENSMUSG00000069769	Msi2	chr11	-	88347052	88347125	88348783	88348938	88339381	88344660	88366784	88366847	202,194,210	404,434,492	177,175,211	224,240,227	280	198	2.54382845105e-06	0.261,0.24,0.232	0.358,0.34,0.397	-0.121
ENSMUSG00000030417	Pdcd5	chr7	-	35643623	35643715	35644350	35644412	35642614	35642686	35646143	35646181	82,155,85	372,490,479	147,130,164	355,300,314	187	217	2.5519743428e-06	0.204,0.269,0.171	0.325,0.335,0.377	-0.131
ENSMUSG00000031634	Ufsp2	chr8	+	45980572	45980639	45983522	45983680	45980314	45980492	45984040	45984233	238,320,289	292,332,298	151,119,140	277,247,277	192	283	2.5519743428e-06	0.546,0.587,0.588	0.446,0.415,0.427	0.144
ENSMUSG00000032293	Ireb2	chr9	+	54906800	54906923	54908741	54908927	54906568	54906716	54909630	54912534	544,725,749	744,945,918	676,634,627	540,481,524	248	311	2.56715860104e-06	0.478,0.49,0.506	0.611,0.623,0.6	-0.12
ENSMUSG00000025154	Arhgap19	chr19	-	41782330	41782396	41784325	41784412	41781157	41781304	41784771	41784998	142,167,140	33,48,30	203,201,206	22,14,21	212	191	2.57792512023e-06	0.795,0.758,0.808	0.893,0.928,0.898	-0.119
ENSMUSG00000037916	Ndufv1	chr19	-	4009343	4009533	4009825	4010009	4008593	4008806	4011101	4011272	1077,1483,1321	619,584,597	1250,1106,1203	1012,824,868	309	315	2.5798175028e-06	0.639,0.721,0.693	0.557,0.578,0.586	0.111
ENSMUSG00000019699	Akt3	chr1	-	177078773	177078842	177080200	177080266	177067210	177067333	177096966	177097098	269,270,228	120,105,96	155,146,152	129,104,133	191	194	2.63359451262e-06	0.695,0.723,0.707	0.55,0.588,0.537	0.15
ENSMUSG00000053436	Mapk14	chr17	+	28728356	28728471	28741787	28741866	28725796	28725844	28744982	28745156	416,431,378	603,683,773	391,327,319	353,348,329	240	204	2.63676970103e-06	0.37,0.349,0.294	0.485,0.444,0.452	-0.123
ENSMUSG00000022957	Itsn1	chr16	+	91858208	91858375	91863256	91863378	91854572	91854655	91868019	91868137	313,395,378	771,721,857	460,357,375	584,493,476	292	247	2.71963362586e-06	0.256,0.317,0.272	0.4,0.38,0.4	-0.112
ENSMUSG00000028409	Smu1	chr4	-	40739518	40739686	40743014	40743141	40738289	40738442	40744030	40744158	1803,1879,2148	1238,1374,1444	1357,1202,1374	1533,1266,1512	252	293	2.76518110137e-06	0.629,0.614,0.634	0.507,0.525,0.514	0.11
ENSMUSG00000028809	Srrm1	chr4	-	135327091	135327223	135329003	135329045	135324818	135325280	135329372	135329517	107,120,91	733,647,658	183,137,172	669,470,619	167	257	2.76518110137e-06	0.183,0.222,0.175	0.296,0.31,0.3	-0.109
ENSMUSG00000039233	Tbce	chr13	-	14019701	14019887	14027697	14027782	14014351	14014823	14029275	14029406	296,285,317	171,160,169	178,148,198	186,171,175	210	311	2.79264993508e-06	0.719,0.725,0.735	0.586,0.562,0.626	0.135
ENSMUSG00000029056	Pank4	chr4	+	154972148	154972230	154972468	154972569	154971372	154971554	154974629	154974785	193,214,194	122,140,87	204,154,193	217,189,203	207	226	2.79264993508e-06	0.633,0.625,0.709	0.507,0.471,0.509	0.16
ENSMUSG00000027408	Cpxm1	chr2	-	130393070	130393210	130393383	130393681	130391237	130391340	130393765	130393945	186,196,179	359,357,339	328,278,330	409,301,282	423	265	2.81315943731e-06	0.245,0.256,0.249	0.334,0.367,0.423	-0.125
ENSMUSG00000031349	Nsdhl	chrX	+	72952842	72952971	72955071	72955214	72949164	72949311	72956336	72956439	574,762,739	293,352,282	372,313,421	350,224,286	254	268	2.85199631991e-06	0.674,0.696,0.734	0.529,0.596,0.608	0.124
ENSMUSG00000001120	Pcbp3	chr10	-	76825859	76825992	76892556	76892656	76800759	76800914	76961747	76961788	25,46,26	141,137,119	109,75,126	157,163,144	225	258	2.86398190841e-06	0.169,0.278,0.2	0.443,0.345,0.501	-0.214
ENSMUSG00000003810	Mast2	chr4	-	116316462	116316548	116316976	116317038	116315822	116316031	116317708	116317841	79,133,110	253,248,217	182,126,171	167,164,149	187	211	2.91371671287e-06	0.261,0.377,0.364	0.552,0.464,0.564	-0.193
ENSMUSG00000025812	Pard3	chr8	+	127410728	127410773	127415569	127415797	127409555	127409707	127426521	127426753	58,41,55	297,382,305	19,20,18	380,300,259	170	353	2.92267423742e-06	0.289,0.182,0.272	0.094,0.122,0.126	0.134
ENSMUSG00000003299	Mrpl4	chr9	+	21007433	21007540	21007630	21007740	21006826	21006944	21007822	21007899	397,358,348	1022,886,788	507,449,462	765,666,678	232	235	2.99555947475e-06	0.282,0.29,0.309	0.402,0.406,0.408	-0.112
ENSMUSG00000029781	Fkbp9	chr6	+	56860655	56860801	56873366	56873512	56856232	56856422	56875668	56875832	1163,1308,1070	562,623,568	1161,904,1002	928,754,752	271	271	3.0109606616e-06	0.674,0.677,0.653	0.556,0.545,0.571	0.111
ENSMUSG00000026274	Pask	chr1	-	93312795	93312929	93314280	93314480	93310767	93310914	93316784	93316919	250,264,210	130,121,120	235,196,305	256,173,259	325	259	3.10250888623e-06	0.605,0.635,0.582	0.422,0.474,0.484	0.147
ENSMUSG00000019731	Slc35e1	chr8	-	72488120	72488246	72489451	72489589	72484573	72484906	72491841	72491912	153,120,161	387,313,305	234,220,255	292,338,295	263	251	3.13594292362e-06	0.274,0.268,0.335	0.433,0.383,0.452	-0.13
ENSMUSG00000020074	Ccar1	chr10	-	62780440	62780634	62783233	62783266	62776848	62776963	62783882	62783927	380,364,389	900,950,1006	155,173,159	722,685,667	158	319	3.14278585307e-06	0.46,0.436,0.438	0.302,0.338,0.325	0.123
ENSMUSG00000021288	Klc1	chr12	+	111789324	111789486	111795547	111795678	111787487	111787596	111806007	111806074	757,830,882	230,157,225	792,731,751	349,287,314	287	256	3.15413918895e-06	0.746,0.825,0.778	0.669,0.694,0.681	0.102
ENSMUSG00000028861	Mrps15	chr4	+	126051324	126051409	126053499	126053558	126050479	126050528	126054960	126055152	836,881,918	615,558,583	524,445,491	510,533,539	210	184	3.22889991667e-06	0.544,0.58,0.58	0.474,0.422,0.444	0.121
ENSMUSG00000021318	Gli3	chr13	+	15548399	15548642	15613778	15613884	15477999	15478164	15641068	15641274	161,209,125	279,394,328	209,157,167	203,197,196	368	231	3.24411967284e-06	0.266,0.25,0.193	0.393,0.333,0.348	-0.122
ENSMUSG00000021311	Mtr	chr13	-	12190203	12190404	12199045	12199144	12189346	12189539	12200196	12200278	131,140,158	47,84,79	82,93,105	131,102,96	224	326	3.26637323144e-06	0.802,0.708,0.744	0.477,0.57,0.614	0.198
ENSMUSG00000030051	Aplf	chr6	-	87653707	87653892	87668415	87668487	87646013	87646351	87671859	87672193	42,29,35	176,154,208	53,51,47	122,108,99	197	310	3.27585345546e-06	0.273,0.229,0.209	0.406,0.426,0.428	-0.183
ENSMUSG00000025507	Pidd1	chr7	-	141440457	141440521	141440685	141440865	141440230	141440366	141440975	141441101	80,56,65	154,69,124	104,94,93	71,51,82	305	189	3.31883815169e-06	0.244,0.335,0.245	0.476,0.533,0.413	-0.199
ENSMUSG00000041974	Spidr	chr16	-	15895142	15895196	15895525	15895640	15889226	15889785	15897223	15897317	129,114,102	90,87,84	215,209,190	79,67,82	240	179	3.34092604486e-06	0.517,0.494,0.475	0.67,0.699,0.633	-0.172
ENSMUSG00000020380	Rad50	chr11	-	53686149	53686307	53688094	53688277	53684125	53684301	53692112	53692319	126,157,139	63,80,90	79,62,76	102,80,74	308	283	3.34092604486e-06	0.648,0.643,0.587	0.416,0.416,0.486	0.187
ENSMUSG00000027465	Tbc1d20	chr2	+	152304945	152305026	152307988	152308175	152302151	152302337	152308329	152308428	112,126,147	475,395,536	199,175,233	413,420,413	206	312	3.47066126815e-06	0.263,0.326,0.293	0.422,0.387,0.461	-0.129
ENSMUSG00000041126	H2afv	chr11	-	6429095	6429225	6433723	6433837	6427228	6428432	6439375	6439453	2034,2264,2252	5128,4260,5084	3798,3278,3990	5620,4901,5291	239	255	3.55469834648e-06	0.297,0.362,0.321	0.419,0.416,0.446	-0.1
ENSMUSG00000020078	Vps26a	chr10	-	62471059	62471135	62480557	62480707	62469900	62470057	62486657	62486805	326,330,455	127,199,188	255,184,259	249,221,195	275	201	3.55805330453e-06	0.652,0.548,0.639	0.428,0.378,0.493	0.18
ENSMUSG00000019984	Med23	chr10	+	24898409	24898573	24900695	24900820	24897184	24897359	24902002	24902208	228,191,225	144,127,150	216,165,193	264,171,254	289	250	3.57229093457e-06	0.578,0.565,0.565	0.414,0.455,0.397	0.147
ENSMUSG00000021996	Esd	chr14	+	74743218	74743338	74744647	74744746	74742013	74742138	74745549	74745717	2075,2606,2451	1466,1606,1570	2645,2298,2677	1113,999,1076	245	224	3.58774001153e-06	0.564,0.597,0.588	0.685,0.678,0.695	-0.103
ENSMUSG00000000441	Raf1	chr6	-	115626290	115626408	115626711	115626839	115623463	115623548	115626938	115626966	1282,1437,1346	944,904,939	1108,1053,1127	1239,1072,1253	253	243	3.58774001153e-06	0.566,0.604,0.579	0.462,0.485,0.463	0.113
ENSMUSG00000063576	Klhdc3	chr17	-	46677684	46677800	46677931	46678108	46677427	46677499	46678280	46678493	715,567,720	1297,1233,1270	1032,774,908	1088,1083,1069	302	241	3.6236511991e-06	0.306,0.268,0.311	0.431,0.363,0.404	-0.104
ENSMUSG00000030086	Chchd6	chr6	-	89419747	89419818	89467389	89467473	89384603	89384739	89567586	89567731	384,466,513	215,222,234	255,242,273	223,204,236	209	196	3.62528350598e-06	0.626,0.663,0.673	0.517,0.527,0.52	0.133
ENSMUSG00000075229	Ccdc58	chr16	+	36082690	36082816	36085016	36085163	36071659	36072137	36089900	36089960	694,946,1042	1003,1131,1165	452,362,456	859,743,931	251	272	3.62528350598e-06	0.429,0.475,0.492	0.363,0.346,0.347	0.113
ENSMUSG00000055681	Cope	chr8	+	70306498	70306651	70308494	70308576	70305634	70305735	70310335	70310491	1332,1586,1369	768,655,695	1082,838,963	822,684,773	278	207	3.62528350598e-06	0.564,0.643,0.595	0.495,0.477,0.481	0.116
ENSMUSG00000002308	Cd320	chr17	+	33846015	33846141	33847494	33847725	33843090	33843291	33848016	33848178	311,216,285	655,507,521	328,253,356	382,358,407	251	356	3.72404261762e-06	0.402,0.377,0.437	0.549,0.501,0.554	-0.129
ENSMUSG00000033701	Acbd6	chr1	+	155615866	155615972	155624868	155624958	155601453	155601536	155677203	155677234	490,461,601	217,218,201	375,288,361	245,218,261	231	215	3.77293799254e-06	0.678,0.663,0.736	0.588,0.551,0.563	0.125
ENSMUSG00000042548	Asxl1	chr2	+	153393881	153393978	153396731	153396837	153393623	153393787	153397375	153398000	107,127,114	244,258,279	214,199,186	275,237,227	222	231	3.77595733541e-06	0.313,0.339,0.298	0.447,0.466,0.46	-0.141
ENSMUSG00000029554	Mad1l1	chr5	-	140143919	140144060	140193913	140194058	140132768	140132825	140261497	140261584	378,464,417	222,259,237	323,264,301	335,226,314	270	266	3.8264941864e-06	0.627,0.638,0.634	0.487,0.535,0.486	0.13
ENSMUSG00000037400	Atp11b	chr3	+	35814043	35814225	35819908	35820112	35812212	35812316	35826944	35827098	133,191,223	308,384,397	195,148,145	198,165,178	307	329	3.92187081248e-06	0.316,0.348,0.376	0.513,0.49,0.466	-0.143
ENSMUSG00000063895	Nupl1	chr14	-	60244513	60244663	60247323	60247466	60243356	60243494	60251162	60251507	283,296,310	754,735,724	363,274,307	491,408,508	268	275	3.99629544158e-06	0.278,0.292,0.305	0.431,0.408,0.383	-0.116
ENSMUSG00000039671	Zmynd8	chr2	-	165846020	165846164	165851999	165852148	165842763	165842877	165875704	165875775	295,355,393	353,403,419	173,129,162	327,253,330	274	269	4.00028552537e-06	0.451,0.464,0.479	0.342,0.334,0.325	0.131
ENSMUSG00000021018	Polr2h	chr16	+	20718990	20719084	20720518	20720602	20718823	20718907	20721909	20722007	362,477,365	791,724,727	293,260,217	853,694,880	219	209	4.01912406717e-06	0.304,0.386,0.324	0.247,0.263,0.191	0.104
ENSMUSG00000029672	Fam3c	chr6	-	22318933	22319018	22321328	22321379	22309326	22309453	22322289	22322348	188,252,285	149,163,129	137,121,106	174,135,182	176	210	4.03269738841e-06	0.601,0.648,0.725	0.484,0.517,0.41	0.188
ENSMUSG00000030796	Tead2	chr7	+	45223680	45223745	45225652	45225795	45220642	45220701	45228638	45228812	3209,2734,2994	3224,3131,3316	1872,1785,2183	3274,2982,3486	190	268	4.09799087682e-06	0.584,0.552,0.56	0.446,0.458,0.469	0.108
ENSMUSG00000020362	Cnot6	chr11	-	49685086	49685352	49686846	49686932	49683124	49683282	49689164	49689351	592,745,780	1123,1348,1402	668,560,634	780,647,710	211	391	4.09816171267e-06	0.494,0.506,0.508	0.613,0.616,0.623	-0.115
ENSMUSG00000032175	Tyk2	chr9	-	21116132	21116241	21120259	21120417	21115834	21116030	21120502	21120703	20,15,11	59,76,80	38,49,44	75,69,55	283	234	4.17246493718e-06	0.219,0.14,0.102	0.295,0.37,0.398	-0.201
ENSMUSG00000034908	Sidt2	chr9	-	45939406	45939520	45941300	45941411	45937874	45939316	45941876	45941982	148,114,119	90,76,83	126,109,116	156,142,158	236	239	4.19037706046e-06	0.625,0.603,0.592	0.45,0.437,0.426	0.169
ENSMUSG00000031819	Emc8	chr8	-	120658527	120658622	120660783	120660860	120657850	120658248	120667756	120668573	363,341,349	1066,1048,1053	525,461,531	950,842,1028	202	220	4.19037706046e-06	0.271,0.262,0.265	0.376,0.374,0.36	-0.104
ENSMUSG00000007041	Clic1	chr17	+	35052780	35052906	35053032	35053139	35052434	35052544	35055226	35055408	1730,1667,1663	2659,2947,3000	2010,1546,1920	2136,1784,2069	251	232	4.20085861666e-06	0.376,0.343,0.339	0.465,0.445,0.462	-0.105
ENSMUSG00000006288	Ttc5	chr14	-	50773276	50773333	50775290	50775382	50772473	50772620	50777261	50777412	201,259,240	191,111,127	121,130,120	185,177,208	217	182	4.25122543263e-06	0.469,0.662,0.613	0.354,0.381,0.326	0.228
ENSMUSG00000040084	Bub1b	chr2	+	118600137	118600284	118606543	118606688	118598210	118598461	118609782	118609979	893,1231,1218	625,667,691	691,624,729	669,572,718	272	270	4.26129831332e-06	0.586,0.647,0.636	0.506,0.52,0.502	0.114
ENSMUSG00000029174	Tbc1d1	chr5	+	64311058	64311244	64316353	64316515	64285944	64286084	64324450	64324609	198,255,179	459,407,472	286,209,265	330,271,237	311	287	4.33333996138e-06	0.285,0.366,0.259	0.444,0.416,0.508	-0.153
ENSMUSG00000059674	Cdh24	chr14	-	54638003	54638191	54638326	54638494	54637320	54637574	54638567	54638687	125,169,141	274,269,257	311,257,301	280,302,327	293	313	4.33341788555e-06	0.328,0.402,0.37	0.543,0.476,0.496	-0.138
ENSMUSG00000040225	Prrc2c	chr1	-	162688115	162688217	162691140	162691233	162684054	162684256	162692372	162692624	831,773,717	395,388,349	657,471,528	446,426,441	218	227	4.33341788555e-06	0.687,0.675,0.681	0.605,0.535,0.555	0.116
ENSMUSG00000035437	Rabgap1	chr2	+	37469515	37469576	37472294	37472514	37443295	37443456	37473578	37473783	30,12,15	94,107,111	15,5,6	236,202,190	186	345	4.41947158512e-06	0.372,0.172,0.2	0.105,0.044,0.055	0.18
ENSMUSG00000036097	Fam178a	chr19	+	44948971	44949139	44952068	44952171	44947929	44948052	44959004	44959080	114,186,148	248,427,321	239,201,197	323,245,231	293	228	4.45032492447e-06	0.263,0.253,0.264	0.365,0.39,0.399	-0.125
ENSMUSG00000038535	Zfp280d	chr9	+	72301700	72301766	72307950	72308068	72298701	72298848	72312077	72312248	86,84,84	285,312,359	142,110,116	267,214,251	191	243	4.4562941775e-06	0.277,0.255,0.229	0.404,0.395,0.37	-0.136
ENSMUSG00000028683	Eif2b3	chr4	+	117052723	117052835	117058763	117058853	117044435	117044595	117065340	117065468	371,385,365	222,199,263	158,129,184	195,145,174	237	215	4.47535387347e-06	0.603,0.637,0.557	0.424,0.447,0.49	0.145
ENSMUSG00000024598	Fbn2	chr18	-	58050210	58050279	58052942	58053095	58048800	58048926	58053648	58053774	341,398,316	118,159,101	390,278,302	228,201,183	278	194	4.61271873337e-06	0.669,0.636,0.686	0.544,0.491,0.535	0.14
ENSMUSG00000004100	Ppan	chr9	+	20889633	20889684	20889770	20889941	20889337	20889439	20890638	20890715	94,82,101	743,666,715	89,68,111	411,282,397	176	296	4.61271873337e-06	0.175,0.172,0.192	0.267,0.289,0.32	-0.112
ENSMUSG00000015112	Slc25a13	chr6	-	6042558	6042649	6042740	6042899	6041217	6042332	6052764	6052903	370,297,400	487,536,415	185,147,193	121,106,127	284	216	4.61271873337e-06	0.366,0.296,0.423	0.538,0.513,0.536	-0.167
ENSMUSG00000036188	Ankmy2	chr12	+	36170448	36170587	36176579	36176678	36165869	36165934	36182347	36182508	125,109,110	204,239,234	165,144,166	188,146,168	264	224	4.61271873337e-06	0.342,0.279,0.285	0.427,0.456,0.456	-0.144
ENSMUSG00000036893	Ehmt1	chr2	-	24840635	24840779	24847943	24848089	24839529	24839756	24852664	24852802	641,628,537	314,342,309	508,410,443	434,357,413	271	269	4.66065629088e-06	0.67,0.646,0.633	0.537,0.533,0.516	0.121
ENSMUSG00000038212	Mfsd14b	chr13	-	65074985	65075099	65075483	65075702	65073555	65073627	65078353	65078468	171,215,227	90,126,111	306,217,291	255,246,282	344	239	4.69098285671e-06	0.569,0.542,0.587	0.455,0.38,0.418	0.148
ENSMUSG00000031819	Emc8	chr8	-	120659004	120659074	120660783	120660860	120658527	120658622	120667756	120668573	357,341,345	661,474,553	524,461,531	506,431,551	202	195	4.74486435108e-06	0.343,0.41,0.376	0.5,0.508,0.482	-0.12
ENSMUSG00000062169	Cnih4	chr1	+	181155858	181155971	181162074	181162215	181153734	181153803	181166180	181168994	485,571,608	1310,1102,1353	504,376,465	657,590,633	238	266	4.76040698395e-06	0.293,0.367,0.334	0.462,0.416,0.451	-0.112
ENSMUSG00000031311	Nono	chrX	+	101437208	101437377	101439486	101439680	101430492	101430552	101441515	101441817	3703,3235,3577	3752,4058,4311	1707,1549,1535	3144,2592,2768	294	319	4.86610928555e-06	0.517,0.464,0.474	0.371,0.393,0.376	0.105
ENSMUSG00000028955	Vamp3	chr4	-	151050916	151051075	151056161	151056243	151049994	151050046	151057873	151057953	54,81,54	351,544,535	118,94,98	433,371,417	207	284	4.87519622558e-06	0.174,0.17,0.122	0.272,0.258,0.244	-0.103
ENSMUSG00000028330	Ncbp1	chr4	+	46161260	46161323	46162091	46162166	46159658	46159723	46162960	46163064	262,281,232	1017,849,1179	310,279,269	707,610,657	188	200	4.90248104174e-06	0.215,0.26,0.173	0.318,0.327,0.303	-0.1
ENSMUSG00000063334	Krr1	chr10	+	111976741	111976876	111977111	111977237	111975484	111975657	111977314	111977398	417,412,393	557,654,527	467,360,433	369,369,319	260	251	4.91144881234e-06	0.42,0.378,0.419	0.55,0.485,0.567	-0.128
ENSMUSG00000040785	Ttc3	chr16	+	94409683	94409729	94410832	94410956	94403313	94403368	94415948	94416009	32,49,35	44,32,46	70,47,74	18,13,27	171	249	4.91173749442e-06	0.514,0.69,0.526	0.85,0.84,0.8	-0.253
ENSMUSG00000036817	Sun1	chr5	+	139233470	139233569	139233900	139233994	139231126	139231237	139234514	139234573	59,67,61	113,150,161	147,119,165	193,134,146	224	219	4.93315024486e-06	0.338,0.304,0.27	0.427,0.465,0.525	-0.168
ENSMUSG00000055320	Tead1	chr7	+	112842039	112842102	112876074	112876248	112839415	112839480	112891718	112891859	27,25,24	156,270,230	68,53,54	270,191,178	188	299	4.94252249383e-06	0.216,0.128,0.142	0.286,0.306,0.325	-0.144
ENSMUSG00000026667	Uhmk1	chr1	-	170205114	170205203	170207113	170207212	170193419	170200013	170207345	170207422	82,94,114	157,206,215	93,93,78	83,92,85	224	214	4.96444910585e-06	0.333,0.304,0.336	0.517,0.491,0.467	-0.167
ENSMUSG00000032582	Rbm6	chr9	-	107796476	107796537	107800698	107800773	107791751	107792018	107833433	107833507	212,254,176	453,640,611	209,192,185	307,255,308	200	186	5.13626236518e-06	0.303,0.27,0.211	0.388,0.412,0.358	-0.125
ENSMUSG00000042197	Zfp451	chr1	-	33779895	33780049	33782067	33782194	33779043	33779191	33783040	33783191	139,134,133	158,160,192	164,132,134	108,73,100	252	279	5.196597427e-06	0.493,0.481,0.434	0.627,0.667,0.597	-0.161
ENSMUSG00000031262	Cenpi	chrX	+	134310140	134310372	134311990	134312128	134308726	134308847	134317610	134317729	236,246,335	92,139,106	211,168,170	174,131,171	357	263	5.37492378793e-06	0.654,0.566,0.7	0.472,0.486,0.423	0.18
ENSMUSG00000029635	Cdk8	chr5	+	146268214	146268325	146283628	146283686	146259504	146259580	146286107	146286239	134,108,144	146,197,212	162,150,120	100,104,93	236	183	5.41610636825e-06	0.416,0.298,0.345	0.557,0.528,0.5	-0.175
ENSMUSG00000037151	Lrrc20	chr10	+	61482335	61482482	61527059	61527209	61475832	61475889	61548047	61548215	38,37,43	232,229,192	81,73,72	176,196,221	272	275	5.41878535871e-06	0.142,0.14,0.185	0.318,0.274,0.248	-0.124
ENSMUSG00000040029	Ipo8	chr6	-	148791440	148791507	148796640	148796766	148789796	148789922	148798622	148798801	233,282,305	364,375,368	203,200,210	173,141,106	251	192	5.46001618964e-06	0.329,0.365,0.388	0.473,0.52,0.602	-0.171
ENSMUSG00000018171	Vmp1	chr11	-	86607175	86607292	86611341	86611422	86602007	86602069	86635174	86635306	297,345,324	180,184,282	239,213,193	265,274,270	206	242	5.52510334479e-06	0.66,0.688,0.574	0.514,0.477,0.456	0.158
ENSMUSG00000026087	Mrpl30	chr1	+	37893938	37894015	37895329	37895410	37892932	37893023	37897687	37897834	468,452,488	1196,1276,1146	565,439,661	960,770,927	202	206	5.54743541134e-06	0.285,0.265,0.303	0.375,0.368,0.421	-0.104
ENSMUSG00000006699	Cdc42	chr4	-	137332406	137332479	137335974	137336129	137329014	137329124	137357645	137357720	1178,2497,1710	1556,1789,1814	1180,960,1069	2189,1853,2118	280	198	5.5607089305e-06	0.349,0.497,0.4	0.276,0.268,0.263	0.146
ENSMUSG00000022257	Laptm4b	chr15	+	34258680	34258792	34272343	34272417	34238025	34238422	34273227	34273350	172,184,224	304,306,360	346,301,331	352,287,318	237	199	5.56895256858e-06	0.322,0.336,0.343	0.452,0.468,0.466	-0.128
ENSMUSG00000061887	Ssbp3	chr4	+	107027216	107027297	107028192	107028252	107009678	107009768	107030861	107030928	1948,1523,1649	1307,1402,1195	1284,1171,1195	1535,1394,1455	206	185	5.67986567436e-06	0.572,0.494,0.553	0.429,0.43,0.424	0.112
ENSMUSG00000022312	Eif3h	chr15	-	51789992	51790113	51796387	51796537	51787905	51788038	51797612	51797712	3983,4662,4113	7010,5812,5969	4796,4373,5457	4659,4560,4738	275	246	5.72470392519e-06	0.337,0.418,0.381	0.479,0.462,0.507	-0.104
ENSMUSG00000031819	Emc8	chr8	-	120658527	120659074	120660783	120660860	120655977	120658248	120667756	120668012	363,341,349	1079,1063,1063	525,461,531	961,855,1058	202	672	5.76433634867e-06	0.528,0.516,0.522	0.645,0.642,0.625	-0.115
ENSMUSG00000061887	Ssbp3	chr4	+	107009678	107009768	107028192	107028252	106915644	106915729	107030861	107030928	1771,1636,1775	822,964,784	1346,1262,1170	986,904,1030	215	185	5.77928516829e-06	0.65,0.594,0.661	0.54,0.546,0.494	0.108
ENSMUSG00000031879	Fam96b	chr8	-	104640519	104640565	104640967	104641093	104639837	104640086	104641310	104641390	678,727,792	196,117,162	551,432,449	178,192,202	251	171	5.80104904546e-06	0.702,0.809,0.769	0.678,0.605,0.602	0.132
ENSMUSG00000040818	Dennd6a	chr14	+	26599615	26599728	26600443	26600524	26592394	26592437	26603047	26603153	122,114,107	221,318,376	139,135,122	179,148,174	238	206	5.80104904546e-06	0.323,0.237,0.198	0.402,0.441,0.378	-0.154
ENSMUSG00000025932	Eya1	chr1	-	14283120	14283198	14302769	14302897	14274533	14274603	14304424	14304474	209,195,236	343,343,463	252,198,240	227,233,251	253	203	6.14132567631e-06	0.328,0.313,0.29	0.471,0.405,0.434	-0.126
ENSMUSG00000024081	Cebpz	chr17	-	78921634	78921721	78922129	78922314	78920721	78920780	78922513	78922571	724,930,898	397,337,439	555,443,499	423,344,422	310	212	6.16281364265e-06	0.555,0.654,0.583	0.473,0.468,0.447	0.135
ENSMUSG00000002428	Hltf	chr3	+	20099775	20099955	20105640	20105765	20098079	20098215	20106349	20106528	139,142,190	54,83,96	60,70,76	69,69,82	305	250	6.27873701285e-06	0.678,0.584,0.619	0.416,0.454,0.432	0.193
ENSMUSG00000026356	Dars	chr1	-	128387116	128387176	128389118	128389199	128378765	128378877	128391270	128391373	525,583,699	287,210,367	419,354,363	306,314,321	206	185	6.62295898599e-06	0.622,0.714,0.631	0.552,0.503,0.504	0.136
ENSMUSG00000034349	Smc4	chr3	+	69029400	69029527	69030242	69030432	69028444	69028597	69031407	69031552	1271,1348,1386	1841,2024,2412	1252,1150,1189	1343,1039,1249	252	315	6.64880423824e-06	0.463,0.454,0.418	0.538,0.58,0.543	-0.109
ENSMUSG00000055681	Cope	chr8	+	70306498	70306651	70307949	70308003	70305634	70305735	70308494	70308576	1343,1586,1372	393,365,362	1081,837,965	420,385,399	278	179	6.68313696601e-06	0.688,0.737,0.709	0.624,0.583,0.609	0.106
ENSMUSG00000030374	Strn4	chr7	+	16831464	16831580	16832925	16833101	16831024	16831138	16833177	16833225	213,314,320	530,500,551	298,259,288	1024,850,994	241	301	6.7255167469e-06	0.334,0.44,0.42	0.267,0.276,0.266	0.128
ENSMUSG00000024068	Spast	chr17	+	74374122	74374202	74375082	74375125	74373662	74373754	74377040	74377120	202,213,207	97,88,117	245,203,190	216,168,183	205	168	6.7547945485e-06	0.631,0.665,0.592	0.482,0.498,0.46	0.149
ENSMUSG00000022000	Zc3h13	chr14	+	75327543	75328144	75329673	75329777	75324412	75324604	75330068	75331259	442,498,519	120,142,96	345,242,303	154,128,138	726	229	6.85989077397e-06	0.537,0.525,0.63	0.414,0.374,0.409	0.165
ENSMUSG00000026429	Ube2t	chr1	+	134969240	134969310	134971249	134971355	134967726	134967898	134971900	134971999	83,76,85	472,338,443	84,99,106	276,207,274	195	231	6.86960298144e-06	0.172,0.21,0.185	0.265,0.362,0.314	-0.125
ENSMUSG00000001909	Trmt1	chr8	+	84691251	84691439	84695221	84695337	84690801	84690947	84695427	84695473	152,151,156	243,278,198	351,277,325	285,257,298	313	241	6.95547565169e-06	0.325,0.295,0.378	0.487,0.454,0.456	-0.133
ENSMUSG00000021037	Ahsa1	chr12	+	87272571	87272700	87273122	87273224	87271338	87271427	87273446	87273498	3685,3484,3676	1466,1850,1613	2253,2074,2105	1584,1366,1525	254	227	6.96387078378e-06	0.692,0.627,0.671	0.56,0.576,0.552	0.101
ENSMUSG00000022770	Dlg1	chr16	+	31743105	31743270	31781781	31781835	31684127	31684294	31788081	31788132	323,311,273	335,315,383	319,287,310	198,198,210	290	179	6.96387078378e-06	0.373,0.379,0.306	0.499,0.472,0.477	-0.13
ENSMUSG00000067713	Prkag1	chr15	-	98815658	98815740	98815875	98815985	98815496	98815555	98825687	98825733	231,303,228	697,725,638	295,231,298	481,362,504	235	207	7.17764727177e-06	0.226,0.269,0.239	0.351,0.36,0.342	-0.106
ENSMUSG00000028416	Bag1	chr4	-	40939076	40939184	40941524	40941638	40937131	40937194	40943624	40943707	1714,2222,1877	2836,3295,3433	1966,1494,1874	2046,1700,1977	239	233	7.3736435833e-06	0.371,0.397,0.348	0.484,0.461,0.48	-0.103
ENSMUSG00000017264	Exosc10	chr4	+	148578417	148578505	148580358	148580530	148576149	148576224	148581101	148581163	442,538,486	457,462,510	332,295,299	537,437,508	213	297	7.39269445393e-06	0.574,0.619,0.571	0.463,0.485,0.451	0.122
ENSMUSG00000029070	Mxra8	chr4	+	155842792	155842832	155842904	155842981	155842450	155842715	155843058	155843464	80,86,111	46,53,61	70,54,42	92,61,63	165	202	7.51814853456e-06	0.68,0.665,0.69	0.482,0.52,0.449	0.195
ENSMUSG00000022191	Drosha	chr15	+	12905598	12905701	12912510	12912555	12902584	12902684	12913898	12914056	620,693,774	421,590,444	877,677,841	348,301,325	228	170	7.55719642183e-06	0.523,0.467,0.565	0.653,0.626,0.659	-0.128
ENSMUSG00000030417	Pdcd5	chr7	-	35644350	35644412	35646143	35646181	35643623	35643715	35647305	35647521	124,179,168	93,161,81	195,180,200	73,58,30	163	187	7.7029162517e-06	0.605,0.561,0.704	0.754,0.781,0.884	-0.183
ENSMUSG00000020078	Vps26a	chr10	-	62469900	62470057	62480557	62480707	62468289	62468454	62486657	62486805	325,329,456	423,438,464	248,181,253	488,426,445	275	282	7.72456051069e-06	0.441,0.435,0.502	0.343,0.303,0.368	0.121
ENSMUSG00000026889	Rbm18	chr2	-	36120812	36120898	36122851	36122938	36117592	36117974	36127124	36127251	285,247,321	612,533,754	342,320,295	518,381,394	212	211	7.82054501568e-06	0.317,0.316,0.298	0.397,0.455,0.427	-0.116
ENSMUSG00000021420	Fars2	chr13	+	36232121	36232281	36246362	36246494	36204508	36205141	36341936	36342097	41,56,75	106,118,106	137,171,134	128,129,125	285	257	7.90952190138e-06	0.259,0.3,0.39	0.491,0.544,0.492	-0.193
ENSMUSG00000021697	Depdc1b	chr13	+	108368812	108368860	108373712	108373853	108363532	108363663	108382755	108382922	34,38,42	243,231,245	63,36,46	152,129,118	173	266	8.15619207841e-06	0.177,0.202,0.209	0.389,0.3,0.375	-0.159
ENSMUSG00000023883	Phf10	chr17	-	14955983	14956067	14956733	14956864	14955032	14955166	14959418	14959525	898,1125,1168	993,1432,1487	844,754,913	694,604,651	256	209	8.22607781391e-06	0.425,0.391,0.391	0.498,0.505,0.534	-0.11
ENSMUSG00000041528	Rnf123	chr9	-	108052213	108052308	108052444	108052587	108052034	108052120	108056036	108056121	80,69,82	146,97,104	172,119,124	104,96,102	268	220	8.23794557223e-06	0.31,0.369,0.393	0.576,0.504,0.499	-0.169
ENSMUSG00000086841	2410006H16Rik	chr11	+	62603234	62603282	62603596	62603646	62602876	62603023	62604402	62604466	687,642,676	344,316,405	601,525,736	517,466,601	173	175	8.23999465749e-06	0.669,0.673,0.628	0.54,0.533,0.553	0.115
ENSMUSG00000024426	Atat1	chr17	-	35898387	35898467	35901367	35901611	35898256	35898299	35901982	35902054	432,540,524	54,65,68	562,551,550	190,128,108	369	205	8.39774975175e-06	0.816,0.822,0.811	0.622,0.705,0.739	0.128
ENSMUSG00000017550	Atad5	chr11	+	80119466	80119603	80120681	80120775	80118964	80119141	80124066	80124131	211,223,268	87,71,76	189,146,163	120,81,120	262	219	8.48609109278e-06	0.67,0.724,0.747	0.568,0.601,0.532	0.147
ENSMUSG00000009470	Tnpo1	chr13	-	98846420	98846563	98847327	98847402	98839018	98844620	98849154	98849254	244,260,255	369,572,558	321,330,376	417,354,360	200	268	8.48609109278e-06	0.47,0.379,0.38	0.508,0.555,0.583	-0.139
ENSMUSG00000021028	Mbip	chr12	-	56340200	56340297	56340384	56340603	56337763	56337829	56342235	56342355	255,283,322	142,141,158	191,140,171	156,135,173	344	222	8.55141469381e-06	0.537,0.564,0.568	0.441,0.401,0.389	0.146
ENSMUSG00000027787	Nmd3	chr3	+	69724256	69724391	69726360	69726457	69722408	69722466	69729337	69729418	486,503,503	276,329,374	306,240,254	343,282,249	260	222	8.72383234331e-06	0.601,0.566,0.535	0.432,0.421,0.466	0.128
ENSMUSG00000029247	Paics	chr5	+	76964441	76964622	76966246	76966405	76962426	76962510	76966647	76967313	4020,4944,4748	2553,2768,3242	2927,2611,2924	2720,2454,2842	306	284	8.72762309467e-06	0.594,0.624,0.576	0.5,0.497,0.488	0.103
ENSMUSG00000020388	Pdlim4	chr11	-	54059937	54060016	54063634	54063786	54056142	54056324	54068839	54068932	395,326,429	500,475,553	877,691,898	670,647,726	277	204	8.83231247447e-06	0.368,0.336,0.364	0.491,0.44,0.477	-0.113
ENSMUSG00000003779	Kif20a	chr18	+	34631145	34631341	34631520	34631612	34630521	34630624	34631925	34632063	1527,1497,1601	1031,962,1063	1096,853,1038	1027,967,1053	321	217	8.84332243243e-06	0.5,0.513,0.504	0.419,0.374,0.4	0.108
ENSMUSG00000048402	Gli2	chr1	-	118867978	118868181	118890295	118890401	118866571	118866757	119002039	119002206	66,84,72	233,269,223	125,112,99	223,143,186	231	328	8.97967450645e-06	0.287,0.307,0.314	0.443,0.527,0.43	-0.164
ENSMUSG00000061410	Zcchc14	chr8	-	121610116	121610226	121611325	121611397	121609079	121609315	121618634	121618708	97,99,117	478,550,548	122,113,103	339,312,288	197	235	8.99962946597e-06	0.195,0.177,0.203	0.3,0.302,0.299	-0.109
ENSMUSG00000001472	Tcf25	chr8	+	123381399	123381561	123382526	123382601	123373855	123374064	123383324	123383443	811,1078,1028	377,356,406	855,716,824	533,454,517	287	200	8.99962946597e-06	0.6,0.678,0.638	0.528,0.524,0.526	0.113
ENSMUSG00000030170	Wnt5b	chr6	-	119446334	119446582	119448135	119448272	119440281	119440574	119543980	119544347	1,9,6	79,59,71	24,39,39	117,96,109	262	373	9.10700178405e-06	0.018,0.178,0.107	0.226,0.366,0.337	-0.209
ENSMUSG00000024855	Pacs1	chr19	-	5138929	5139065	5139279	5139322	5136692	5136919	5141159	5141202	85,135,84	180,194,153	111,94,97	380,343,303	168	261	9.41041095076e-06	0.423,0.519,0.46	0.312,0.299,0.332	0.153
ENSMUSG00000024480	Ap3s1	chr18	+	46779187	46779259	46780660	46780768	46758002	46758114	46789896	46790826	133,202,164	279,400,406	95,93,81	416,346,290	197	233	1.00185900799e-05	0.361,0.374,0.323	0.213,0.241,0.248	0.119
ENSMUSG00000030871	Ears2	chr7	-	122044301	122044432	122046623	122046732	122039711	122039847	122048101	122048574	112,142,105	75,91,74	95,91,94	124,113,136	234	256	1.00308666599e-05	0.62,0.631,0.608	0.456,0.468,0.431	0.168
ENSMUSG00000033793	Atp6v1h	chr1	+	5135811	5135937	5143749	5143851	5133083	5133262	5149947	5150061	397,483,549	153,189,186	507,397,492	332,225,315	251	227	1.01129100896e-05	0.701,0.698,0.727	0.58,0.615,0.586	0.115
ENSMUSG00000028549	Itgb3bp	chr4	-	99798695	99798762	99802096	99802232	99789600	99789679	99814057	99814100	381,416,548	170,150,154	133,121,160	104,78,102	261	192	1.0276832664e-05	0.622,0.671,0.724	0.485,0.533,0.536	0.154
ENSMUSG00000051674	Dcun1d4	chr5	+	73534605	73534697	73544046	73544155	73531503	73531574	73555358	73555463	327,361,422	206,203,190	211,201,198	196,193,184	217	234	1.02856366443e-05	0.631,0.657,0.705	0.537,0.529,0.537	0.13
ENSMUSG00000028556	Dock7	chr4	-	99079719	99079849	99082693	99082762	99079419	99079632	99083006	99083182	272,254,304	169,174,220	183,146,192	202,204,211	194	255	1.02856366443e-05	0.679,0.657,0.645	0.544,0.485,0.545	0.136
ENSMUSG00000035437	Rabgap1	chr2	+	37469376	37469576	37472294	37472514	37452266	37452301	37473578	37473783	16,51,43	94,107,113	29,14,26	233,202,190	325	345	1.02974250308e-05	0.153,0.336,0.288	0.117,0.069,0.127	0.155
ENSMUSG00000042082	Arsb	chr13	+	93807495	93807703	93862086	93862330	93794027	93794218	93880487	93880558	36,61,49	95,102,95	150,98,115	148,87,104	333	369	1.06662243008e-05	0.296,0.399,0.364	0.529,0.555,0.551	-0.192
ENSMUSG00000035325	Sec31a	chr5	-	100395801	100395901	100402214	100402355	100393202	100393364	100404014	100404110	552,786,728	216,234,246	660,502,599	358,293,326	266	225	1.06662243008e-05	0.684,0.74,0.715	0.609,0.592,0.608	0.11
ENSMUSG00000043987	Cep164	chr9	-	45803172	45803328	45809703	45809908	45802642	45802777	45817977	45818089	199,192,203	44,55,61	136,113,127	80,52,77	330	281	1.08303279319e-05	0.794,0.748,0.739	0.591,0.649,0.584	0.152
ENSMUSG00000034023	Fancd2	chr6	+	113581383	113581477	113583411	113583534	113578360	113578491	113584848	113584942	126,177,122	79,93,78	88,73,105	119,112,102	219	248	1.08303279319e-05	0.644,0.683,0.639	0.456,0.425,0.538	0.182
ENSMUSG00000028364	Tnc	chr4	-	63982650	63982923	64000697	64000970	63976445	63976568	64006245	64006509	0,4,1	16,17,13	108,59,66	157,101,110	398	398	1.09707728538e-05	0.0,0.19,0.071	0.408,0.369,0.375	-0.297
ENSMUSG00000026277	Stk25	chr1	-	93624552	93624624	93626050	93626208	93623395	93623532	93627024	93627133	774,885,873	230,204,236	962,846,925	430,378,365	283	197	1.12056752841e-05	0.701,0.751,0.72	0.609,0.609,0.638	0.105
ENSMUSG00000025871	4833439L19Rik	chr13	-	54559197	54559324	54564184	54564272	54556526	54556651	54564514	54564621	171,287,225	379,499,374	275,249,271	322,299,253	213	252	1.12056752841e-05	0.348,0.405,0.416	0.503,0.496,0.559	-0.13
ENSMUSG00000032307	Ube2q2	chr9	+	55162967	55163069	55176190	55176247	55148853	55149826	55180472	55180613	93,85,71	235,360,276	106,99,95	204,139,193	227	182	1.17205806412e-05	0.241,0.159,0.171	0.294,0.363,0.283	-0.123
ENSMUSG00000026991	Pkp4	chr2	+	59266387	59266500	59305065	59305197	59214677	59214814	59305304	59305492	186,227,224	444,533,489	258,211,214	326,286,320	238	257	1.18471512347e-05	0.311,0.315,0.331	0.461,0.443,0.419	-0.122
ENSMUSG00000027778	Ift80	chr3	-	68985414	68985483	68987883	68987994	68967919	68967956	68990741	68990963	236,331,317	123,146,144	196,125,192	160,115,156	236	194	1.18588926581e-05	0.612,0.651,0.644	0.502,0.472,0.503	0.143
ENSMUSG00000037852	Cpe	chr8	-	64594896	64595015	64597459	64597559	64592541	64593221	64606602	64606742	445,379,463	275,318,346	613,517,582	711,581,724	225	244	1.20074827849e-05	0.637,0.564,0.592	0.483,0.491,0.466	0.118
ENSMUSG00000030016	Zfp638	chr6	+	83957508	83957592	83958183	83958252	83954710	83954761	83959930	83959968	64,82,124	202,255,267	67,44,57	304,279,308	209	194	1.22167808479e-05	0.227,0.23,0.301	0.17,0.128,0.147	0.104
ENSMUSG00000032586	Traip	chr9	+	107961541	107961655	107962253	107962341	107960977	107961072	107962830	107962920	290,391,334	104,126,113	263,224,286	185,132,149	239	213	1.2259236998e-05	0.713,0.734,0.725	0.559,0.602,0.631	0.127
ENSMUSG00000046020	Pofut1	chr2	+	153248448	153248631	153249680	153249793	153243637	153243759	153259599	153259792	227,199,290	67,109,88	219,217,181	160,161,186	308	238	1.2305291332e-05	0.724,0.585,0.718	0.514,0.51,0.429	0.191
ENSMUSG00000030304	Ergic2	chr6	-	148202495	148202542	148204775	148204884	148201415	148201486	148206532	148206675	262,384,316	287,271,261	468,397,426	228,216,172	234	172	1.2305291332e-05	0.402,0.51,0.471	0.601,0.575,0.645	-0.146
ENSMUSG00000032394	Igdcc3	chr9	+	65181524	65181772	65181955	65182120	65181135	65181301	65182701	65182893	1165,1198,1057	2606,2543,2176	115,137,167	172,170,186	373	290	1.25084562732e-05	0.258,0.268,0.274	0.342,0.385,0.411	-0.113
ENSMUSG00000022359	Wdyhv1	chr15	+	58152596	58152745	58153579	58153704	58150605	58150656	58157901	58158652	195,211,266	200,166,237	173,143,154	248,258,231	274	250	1.25198909077e-05	0.471,0.537,0.506	0.389,0.336,0.378	0.137
ENSMUSG00000036990	Otud4	chr8	+	79669273	79669412	79669923	79670178	79668436	79668511	79671045	79671378	449,414,380	165,212,189	184,163,194	196,147,127	264	380	1.26438228539e-05	0.797,0.738,0.743	0.575,0.615,0.687	0.134
ENSMUSG00000033557	Fam20b	chr1	-	156690476	156690648	156698726	156698836	156687355	156687547	156702398	156702485	128,119,95	247,242,260	257,217,202	308,284,239	235	297	1.26782219293e-05	0.396,0.383,0.316	0.513,0.491,0.516	-0.142
ENSMUSG00000029199	Lias	chr5	+	65395364	65395445	65397602	65397759	65393940	65394034	65397830	65397888	418,361,410	368,451,443	217,208,212	407,329,404	206	282	1.2862957002e-05	0.609,0.523,0.559	0.422,0.464,0.418	0.129
ENSMUSG00000033365	Ipo13	chr4	-	117895562	117895629	117897767	117897820	117895419	117895478	117900648	117900662	80,87,73	119,130,103	164,152,161	132,123,108	178	192	1.29064269707e-05	0.42,0.419,0.433	0.573,0.571,0.617	-0.163
ENSMUSG00000034412	Tbc1d10a	chr11	+	4209925	4210033	4212140	4212247	4205756	4205856	4212784	4212899	166,115,145	57,58,76	141,118,143	134,117,114	233	232	1.30670618616e-05	0.744,0.664,0.655	0.512,0.501,0.555	0.165
ENSMUSG00000021311	Mtr	chr13	-	12193613	12193810	12195237	12195393	12190203	12190404	12197912	12197988	207,222,164	76,86,99	153,118,165	153,117,121	281	322	1.30670618616e-05	0.757,0.747,0.655	0.534,0.536,0.61	0.16
ENSMUSG00000036893	Ehmt1	chr2	-	24856605	24856726	24858172	24858250	24852664	24852802	24863222	24863411	571,891,663	304,365,290	365,376,397	296,250,303	203	246	1.33212344711e-05	0.695,0.747,0.735	0.599,0.646,0.614	0.106
ENSMUSG00000025184	R3hcc1l	chr19	+	42576025	42576201	42581919	42581990	42562551	42564341	42582824	42582920	125,117,134	123,155,154	192,148,163	115,96,97	301	196	1.33858535532e-05	0.398,0.33,0.362	0.521,0.501,0.522	-0.151
ENSMUSG00000040785	Ttc3	chr16	+	94384783	94384934	94385335	94385423	94384345	94384388	94387336	94387390	211,238,292	96,133,115	181,150,141	134,134,135	276	213	1.35535447903e-05	0.629,0.58,0.662	0.51,0.463,0.446	0.151
ENSMUSG00000020167	Tcf3	chr10	-	80418765	80418815	80421087	80421166	80417537	80417640	80421331	80421405	2065,2000,2063	1572,1266,1492	2775,2493,2840	1301,1214,1236	204	175	1.36383978881e-05	0.53,0.575,0.543	0.647,0.638,0.663	-0.1
ENSMUSG00000056486	Chn1	chr2	-	73706918	73707032	73721402	73721441	73659679	73659757	73775022	73775346	0,1,2	19,23,12	3,6,13	11,10,15	164	239	1.37714875507e-05	0.0,0.06,0.195	0.284,0.466,0.558	-0.351
ENSMUSG00000004069	Dnaja3	chr16	+	4693211	4693412	4694363	4694516	4689980	4690064	4696388	4696536	286,335,280	387,633,490	347,326,289	338,294,333	326	278	1.38308518172e-05	0.387,0.311,0.328	0.467,0.486,0.425	-0.117
ENSMUSG00000006494	Pdk1	chr2	+	71895688	71895799	71897646	71897760	71888895	71888994	71899983	71901986	143,166,130	327,334,310	122,140,147	144,188,176	236	239	1.38308518172e-05	0.307,0.335,0.298	0.462,0.43,0.458	-0.137
ENSMUSG00000028975	Pex14	chr4	-	148963441	148963533	148966221	148966319	148960534	148961794	148967523	148967626	131,160,101	365,369,384	157,153,133	235,235,229	223	217	1.40330889729e-05	0.259,0.297,0.204	0.394,0.388,0.361	-0.128
ENSMUSG00000021546	Hnrnpk	chr13	-	58395573	58395687	58396187	58396259	58394477	58394785	58396826	58396899	51,59,43	128,123,152	59,63,50	76,55,59	197	239	1.40876766833e-05	0.326,0.368,0.256	0.485,0.582,0.507	-0.208
ENSMUSG00000029640	Usp12	chr5	-	146754369	146754599	146768936	146769017	146751892	146751969	146794614	146795006	93,117,129	162,238,219	73,49,49	226,173,199	206	355	1.4282229145e-05	0.497,0.459,0.504	0.358,0.328,0.298	0.159
ENSMUSG00000045983	Eif4g1	chr16	+	20687149	20687275	20687380	20687462	20686759	20686932	20688538	20688637	3237,3304,3019	2311,3272,2617	3382,3008,3183	2041,1559,1761	251	207	1.4610914721e-05	0.536,0.454,0.488	0.577,0.614,0.598	-0.104
ENSMUSG00000074129	Rpl13a	chr7	-	45126990	45127092	45127208	45127274	45126741	45126794	45127495	45127568	3432,6861,4090	8451,8606,7832	3846,3550,3730	13029,12162,13561	191	227	1.46494819166e-05	0.326,0.487,0.383	0.26,0.258,0.246	0.144
ENSMUSG00000027809	Etfdh	chr3	-	79604904	79605126	79605629	79605812	79603787	79604165	79609798	79609967	370,536,614	207,218,295	390,380,346	299,277,301	308	347	1.49083499777e-05	0.668,0.735,0.701	0.595,0.607,0.564	0.113
ENSMUSG00000020736	Nt5c	chr11	-	115490852	115490967	115491137	115491198	115490419	115490744	115491270	115491371	256,245,275	334,350,358	149,152,165	356,314,392	186	240	1.50568787476e-05	0.497,0.475,0.498	0.351,0.384,0.352	0.128
ENSMUSG00000089872	Rps6kc1	chr1	-	190844486	190844602	190871591	190871951	190834005	190834098	190885333	190885427	45,67,30	86,81,70	112,105,110	72,89,84	485	241	1.52077683448e-05	0.206,0.291,0.176	0.436,0.37,0.394	-0.176
ENSMUSG00000025036	Sfxn2	chr19	+	46590140	46590201	46590483	46590550	46587934	46588010	46591120	46591170	0,0,0	40,27,33	4,1,9	40,16,30	186	192	1.57854816668e-05	0.0,0.0,0.0	0.094,0.061,0.236	-0.13
ENSMUSG00000032481	Smarcc1	chr9	+	110173880	110174005	110175041	110175101	110170945	110171067	110177467	110177505	2108,2396,2425	1764,1751,1903	1852,1764,1847	1003,899,915	250	185	1.57854816668e-05	0.469,0.503,0.485	0.577,0.592,0.599	-0.104
ENSMUSG00000025745	Hadha	chr5	-	30142718	30142838	30144158	30144297	30140948	30141051	30145234	30145368	992,877,1108	389,423,451	853,727,786	562,456,568	264	245	1.58120413683e-05	0.703,0.658,0.695	0.585,0.597,0.562	0.104
ENSMUSG00000047213	Ythdf3	chr3	+	16183921	16183946	16189477	16189563	16183235	16183520	16203825	16205424	58,58,46	93,102,92	46,39,29	151,149,143	150	211	1.597336768e-05	0.467,0.444,0.413	0.3,0.269,0.222	0.178
ENSMUSG00000053119	Chmp3	chr6	+	71574114	71574236	71577730	71577845	71560896	71561076	71579640	71581579	651,635,700	393,416,450	556,496,524	565,459,565	247	240	1.61888837893e-05	0.617,0.597,0.602	0.489,0.512,0.474	0.114
ENSMUSG00000032254	Kif23	chr9	-	61932074	61932187	61935379	61935550	61931800	61931922	61936662	61936772	213,258,266	462,531,608	371,361,326	479,438,493	296	238	1.62834663334e-05	0.27,0.281,0.26	0.384,0.399,0.347	-0.106
ENSMUSG00000031673	Cdh11	chr8	-	102679611	102680011	102720412	102720530	102673811	102674106	102784895	102785642	427,488,455	1160,1485,1271	941,711,873	1841,1376,1437	243	525	1.62942043521e-05	0.443,0.415,0.436	0.525,0.527,0.568	-0.109
ENSMUSG00000030881	Arfip2	chr7	-	105637120	105637278	105637939	105638040	105636810	105636985	105638208	105638327	201,226,239	671,696,665	318,294,319	617,502,634	226	283	1.65089343024e-05	0.273,0.289,0.31	0.392,0.423,0.387	-0.11
ENSMUSG00000021136	Smoc1	chr12	+	81104606	81104772	81135775	81135875	81026807	81027158	81137964	81138012	225,156,168	456,377,369	161,116,155	191,169,181	291	225	1.65458632979e-05	0.276,0.242,0.26	0.395,0.347,0.398	-0.121
ENSMUSG00000039231	Suv39h1	chrX	-	8070587	8071250	8072322	8072468	8063910	8064057	8074115	8074258	163,184,181	445,472,551	204,174,219	346,298,336	271	788	1.6610680772e-05	0.516,0.531,0.489	0.632,0.629,0.655	-0.127
ENSMUSG00000019952	Poc1b	chr10	+	99152800	99152934	99155068	99155137	99144478	99144594	99156201	99156351	352,310,280	351,300,348	261,243,264	176,165,141	259	194	1.66411719585e-05	0.429,0.436,0.376	0.526,0.525,0.584	-0.131
ENSMUSG00000052833	Sae1	chr7	-	16330612	16330682	16336693	16336838	16327049	16327929	16359035	16359141	2525,2456,2558	904,1064,993	2347,1924,2067	1338,1102,1336	270	195	1.6795822861e-05	0.669,0.625,0.65	0.559,0.558,0.528	0.1
ENSMUSG00000040928	S100pbp	chr4	-	129178240	129178332	129180188	129180271	129155424	129155509	129181741	129182532	226,254,250	445,457,525	271,241,236	312,261,307	208	217	1.70044638185e-05	0.346,0.367,0.332	0.475,0.491,0.445	-0.122
ENSMUSG00000031565	Fgfr1	chr8	+	25555507	25555774	25557730	25557814	25532249	25532428	25558070	25558243	445,497,492	171,181,202	1161,1005,995	301,212,231	392	209	1.70044638185e-05	0.581,0.594,0.565	0.673,0.717,0.697	-0.116
ENSMUSG00000048402	Gli2	chr1	-	118866571	118866757	118890295	118890401	118855435	118855637	119002039	119002206	64,81,69	209,269,251	125,108,97	232,185,183	231	311	1.70395076308e-05	0.292,0.288,0.27	0.42,0.44,0.416	-0.142
ENSMUSG00000021686	Ap3b1	chr13	+	94448452	94448515	94450952	94451085	94446065	94446137	94455395	94455505	101,98,145	156,141,125	91,76,70	243,194,214	188	258	1.71271120204e-05	0.47,0.488,0.614	0.339,0.35,0.31	0.191
ENSMUSG00000001127	Araf	chrX	+	20858741	20858873	20859684	20859819	20858393	20858512	20859978	20860519	124,102,93	212,236,200	175,138,185	204,158,130	257	260	1.71683111947e-05	0.372,0.304,0.32	0.465,0.469,0.59	-0.176
ENSMUSG00000024620	Pdgfrb	chr18	+	61060143	61060189	61061204	61061525	61045149	61045572	61063866	61064133	60,75,73	187,318,215	164,115,170	315,228,223	171	446	1.71826439594e-05	0.456,0.381,0.47	0.576,0.568,0.665	-0.167
ENSMUSG00000030060	Hmces	chr6	+	87925631	87925810	87933241	87933434	87921525	87921651	87936089	87936629	422,523,562	280,272,316	395,341,414	394,307,381	304	318	1.73984485514e-05	0.612,0.668,0.65	0.512,0.537,0.532	0.116
ENSMUSG00000000738	Spg7	chr8	+	123093590	123093747	123095157	123095235	123091634	123091750	123097393	123097753	160,150,150	190,183,197	271,233,279	218,159,180	282	203	1.76439496219e-05	0.377,0.371,0.354	0.472,0.513,0.527	-0.137
ENSMUSG00000041734	Kirrel	chr3	-	87092104	87092262	87140976	87141122	87090457	87090608	87174395	87174550	78,69,73	320,275,275	138,138,101	295,281,236	271	283	1.77341536539e-05	0.203,0.208,0.217	0.328,0.339,0.309	-0.116
ENSMUSG00000019518	Ap4m1	chr5	+	138172786	138172893	138172971	138173068	138172348	138172437	138174749	138174860	193,255,234	91,132,97	199,201,230	182,175,168	232	222	1.78820912062e-05	0.67,0.649,0.698	0.511,0.524,0.567	0.138
ENSMUSG00000056486	Chn1	chr2	-	73624114	73624192	73624876	73625050	73617920	73618058	73631745	73631830	280,353,272	256,280,329	409,328,382	201,178,229	299	203	1.79816581032e-05	0.426,0.461,0.36	0.58,0.556,0.531	-0.14
ENSMUSG00000030881	Arfip2	chr7	-	105637120	105637278	105637862	105638040	105636810	105636985	105638208	105638327	221,260,276	671,696,665	359,336,352	617,502,634	303	283	1.82239950843e-05	0.235,0.259,0.279	0.352,0.385,0.341	-0.102
ENSMUSG00000002660	Clpp	chr17	+	56990605	56990677	56991293	56991390	56990263	56990513	56992825	56993013	323,337,291	788,659,756	399,349,360	566,484,552	197	222	1.82909194925e-05	0.316,0.366,0.303	0.443,0.448,0.424	-0.11
ENSMUSG00000017119	Nbr1	chr11	+	101577193	101577251	101577931	101578037	101576302	101576409	101580584	101581951	372,338,410	206,244,234	381,325,356	370,323,375	183	231	1.82909194925e-05	0.695,0.636,0.689	0.565,0.559,0.545	0.117
ENSMUSG00000031862	Atp13a1	chr8	+	69805219	69805377	69805645	69805842	69803739	69803836	69806760	69806903	196,195,174	565,426,549	246,233,249	419,382,380	283	322	1.82909194925e-05	0.283,0.342,0.265	0.4,0.41,0.427	-0.116
ENSMUSG00000022884	Eif4a2	chr16	+	23111502	23111592	23111816	23111896	23111125	23111263	23112350	23113946	289,474,323	479,594,612	331,323,261	269,247,288	215	205	1.83271946771e-05	0.365,0.432,0.335	0.54,0.555,0.464	-0.142
ENSMUSG00000051169	Rpusd3	chr6	-	113416306	113416446	113416788	113416912	113415318	113415722	113417140	113417225	114,112,114	241,228,261	137,158,155	181,163,195	249	265	1.84570200904e-05	0.335,0.343,0.317	0.446,0.508,0.458	-0.139
ENSMUSG00000031756	Cenpn	chr8	+	116928535	116928581	116931077	116931137	116926081	116926262	116931593	116931670	129,164,176	191,255,216	166,132,151	116,112,123	171	185	1.85863870689e-05	0.422,0.41,0.469	0.608,0.56,0.57	-0.146
ENSMUSG00000027933	Ints3	chr3	-	90404513	90404601	90406173	90406365	90403984	90404064	90408501	90408599	512,560,623	638,575,666	505,434,470	327,327,326	317	213	1.86514631644e-05	0.35,0.396,0.386	0.509,0.471,0.492	-0.113
ENSMUSG00000031578	Mak16	chr8	-	31166373	31166438	31166522	31166632	31166061	31166213	31166709	31166759	371,425,418	396,574,485	341,273,309	241,197,232	235	190	1.89675157504e-05	0.431,0.374,0.411	0.534,0.528,0.519	-0.122
ENSMUSG00000026000	Lancl1	chr1	-	67009227	67009374	67009910	67010046	67006867	67007050	67020857	67021065	362,324,338	368,315,345	397,347,354	638,572,568	261	272	1.89675157504e-05	0.506,0.517,0.505	0.393,0.387,0.394	0.118
ENSMUSG00000001441	Npepps	chr11	-	97240928	97241043	97241803	97241837	97238093	97238258	97241950	97242047	83,90,104	219,224,250	82,77,74	375,335,373	159	240	1.9291068336e-05	0.364,0.378,0.386	0.248,0.258,0.23	0.131
ENSMUSG00000002550	Uck1	chr2	-	32258570	32258667	32259579	32259739	32258276	32258419	32259908	32260159	78,130,81	95,155,114	174,121,158	101,78,122	285	222	1.94166329899e-05	0.39,0.395,0.356	0.573,0.547,0.502	-0.16
ENSMUSG00000064302	Clasp1	chr1	+	118510205	118510376	118521826	118521934	118509571	118509621	118525296	118525455	430,369,384	168,197,137	390,320,287	273,217,244	296	233	1.97922901591e-05	0.668,0.596,0.688	0.529,0.537,0.481	0.135
ENSMUSG00000022913	Psmg1	chr16	-	95982101	95982238	95983792	95983991	95979932	95980111	95987292	95987355	1289,1154,1383	825,691,801	643,641,695	647,533,681	324	262	1.98567003441e-05	0.558,0.575,0.583	0.446,0.493,0.452	0.108
ENSMUSG00000029344	Tpst2	chr5	+	112311683	112311734	112313241	112313290	112309688	112309887	112314890	112315355	133,143,185	69,84,83	86,70,98	85,76,97	176	174	1.99915550132e-05	0.656,0.627,0.688	0.5,0.477,0.5	0.165
ENSMUSG00000032047	Acat1	chr9	-	53584839	53584904	53587452	53587566	53583436	53583594	53589177	53589273	393,343,399	316,234,303	670,570,563	321,275,236	239	190	2.02495027354e-05	0.497,0.538,0.511	0.624,0.622,0.655	-0.118
ENSMUSG00000038116	Phf20	chr2	+	156264280	156264360	156267154	156267542	156254225	156254310	156272541	156272655	52,81,79	445,355,376	108,90,69	225,224,214	205	513	2.03210470577e-05	0.226,0.363,0.345	0.546,0.501,0.447	-0.187
ENSMUSG00000041769	Ppp2r2d	chr7	+	138868409	138868507	138870389	138870502	138846594	138846704	138872873	138873051	168,217,181	295,365,347	163,131,127	451,413,409	223	238	2.05129898467e-05	0.378,0.388,0.358	0.278,0.253,0.249	0.115
ENSMUSG00000091896	Ube2d2a	chr18	+	35793464	35793528	35799840	35799872	35771558	35772012	35799951	35800029	99,180,91	18,54,18	145,120,121	12,11,9	189	157	2.05144143997e-05	0.82,0.735,0.808	0.909,0.901,0.918	-0.122
ENSMUSG00000060098	Prmt7	chr8	+	106219919	106220069	106227210	106227319	106217243	106217280	106234847	106235389	410,625,583	220,329,315	405,316,396	335,284,348	275	234	2.08755732073e-05	0.613,0.618,0.612	0.507,0.486,0.492	0.119
ENSMUSG00000027349	Fam98b	chr2	+	117262838	117262919	117263822	117263939	117260174	117260353	117267779	117267947	893,1110,987	1922,2214,2142	772,675,744	1100,939,980	206	242	2.11715635035e-05	0.353,0.371,0.351	0.452,0.458,0.471	-0.102
ENSMUSG00000040506	Ambra1	chr2	+	91900497	91900637	91910296	91910389	91886823	91886978	91911413	91911607	105,160,118	167,205,173	247,189,259	208,157,200	265	218	2.28781044105e-05	0.341,0.391,0.359	0.494,0.498,0.516	-0.139
ENSMUSG00000037339	Fam53a	chr5	-	33607463	33608227	33610431	33610486	33600355	33600880	33614602	33614834	89,101,109	266,348,326	193,152,194	353,302,312	180	889	2.3003733319e-05	0.623,0.589,0.623	0.73,0.713,0.754	-0.121
ENSMUSG00000020528	Prpsap2	chr11	-	61731424	61731571	61735007	61735078	61729649	61730302	61736915	61737064	364,294,346	444,357,416	209,195,209	443,377,398	196	272	2.34378005493e-05	0.532,0.533,0.536	0.396,0.418,0.422	0.122
ENSMUSG00000022477	Aco2	chr15	+	81895169	81895428	81899128	81899221	81889297	81889434	81903475	81903634	1062,1312,1346	567,516,440	1057,920,953	726,657,680	384	218	2.36146197445e-05	0.515,0.591,0.635	0.453,0.443,0.443	0.134
ENSMUSG00000079553	Kifc1	chr17	-	33885167	33885218	33885848	33885902	33884588	33884986	33886575	33886675	158,168,124	279,274,272	240,157,250	248,188,254	179	176	2.36453075009e-05	0.358,0.376,0.31	0.488,0.451,0.492	-0.129
ENSMUSG00000051007	Pddc1	chr7	-	141410777	141410885	141410985	141411091	141409845	141409940	141411797	141411874	188,224,218	132,116,123	340,270,300	291,281,347	231	233	2.36885138902e-05	0.59,0.661,0.641	0.541,0.492,0.466	0.131
ENSMUSG00000054690	Emcn	chr3	+	137379838	137379913	137391592	137391706	137372727	137372850	137403983	137404022	186,181,184	275,289,282	240,212,170	190,192,173	200	239	2.37002232537e-05	0.447,0.428,0.438	0.602,0.569,0.54	-0.133
ENSMUSG00000028653	Trit1	chr4	+	123044490	123044636	123048768	123048880	123043712	123043811	123049151	123049264	80,82,73	116,117,134	76,69,66	45,52,57	271	237	2.37977011668e-05	0.376,0.38,0.323	0.596,0.537,0.503	-0.186
ENSMUSG00000025730	Rab40c	chr17	-	25890637	25890698	25891285	25891346	25885074	25885152	25919364	25919506	111,80,95	48,29,41	109,100,114	100,81,97	186	186	2.39273836409e-05	0.698,0.734,0.699	0.522,0.552,0.54	0.172
ENSMUSG00000019188	H13	chr2	+	152688836	152688962	152689843	152689901	152688662	152688748	152691792	152691876	544,588,641	319,326,402	790,615,660	296,238,226	251	183	2.39569976657e-05	0.554,0.568,0.538	0.661,0.653,0.68	-0.111
ENSMUSG00000017548	Suz12	chr11	+	80007512	80007562	80013363	80013595	79999056	79999125	80015142	80015236	176,135,188	881,1049,1035	167,157,140	542,549,536	175	357	2.42687432171e-05	0.29,0.208,0.27	0.386,0.368,0.348	-0.111
ENSMUSG00000004535	Tax1bp1	chr6	+	52729280	52729468	52733190	52733349	52727198	52727301	52736849	52736998	343,425,430	585,763,652	635,472,536	667,552,523	313	284	2.4515349516e-05	0.347,0.336,0.374	0.463,0.437,0.482	-0.108
ENSMUSG00000032254	Kif23	chr9	-	61927036	61927163	61927347	61927467	61926359	61926518	61927553	61927633	370,409,408	806,811,697	450,383,484	609,501,469	245	252	2.48110095123e-05	0.321,0.342,0.376	0.432,0.44,0.515	-0.116
ENSMUSG00000033065	Pfkm	chr15	+	98125549	98125613	98126303	98126453	98125025	98125090	98126852	98126923	193,210,188	300,355,269	182,166,226	555,430,507	189	275	2.4980824546e-05	0.483,0.463,0.504	0.323,0.36,0.393	0.125
ENSMUSG00000106864	Gtf3c2	chr5	-	31159433	31159521	31159699	31159861	31159060	31159189	31159947	31160092	451,524,519	534,557,559	761,633,849	556,465,561	287	213	2.50770551877e-05	0.385,0.411,0.408	0.504,0.503,0.529	-0.111
ENSMUSG00000027255	Arfgap2	chr2	+	91268451	91268508	91269932	91270069	91268156	91268238	91270157	91270289	311,291,366	258,293,325	217,218,214	351,277,346	182	262	2.5084719132e-05	0.634,0.588,0.618	0.471,0.531,0.471	0.122
ENSMUSG00000027332	Ivd	chr2	+	118872884	118872978	118873167	118873304	118871377	118871547	118874664	118874761	264,313,286	547,649,687	408,399,445	605,522,590	219	262	2.59373448202e-05	0.366,0.366,0.332	0.447,0.478,0.474	-0.112
ENSMUSG00000035325	Sec31a	chr5	-	100405443	100405642	100407156	100407280	100404014	100404110	100408033	100408113	337,301,343	538,717,648	463,335,370	481,397,476	249	324	2.59522320557e-05	0.449,0.353,0.408	0.556,0.523,0.503	-0.124
ENSMUSG00000035107	Dcbld2	chr16	+	58445340	58445392	58448451	58448524	58433325	58433463	58448815	58448949	31,46,25	209,239,285	69,38,31	127,131,117	177	198	2.60697832717e-05	0.142,0.177,0.089	0.378,0.245,0.229	-0.148
ENSMUSG00000021686	Ap3b1	chr13	+	94390791	94390867	94394718	94394793	94358959	94359231	94403337	94403433	49,65,84	171,176,219	87,72,95	140,98,139	201	200	2.62521645581e-05	0.222,0.269,0.276	0.382,0.422,0.405	-0.147
ENSMUSG00000026743	Mllt10	chr2	+	18126133	18126229	18162316	18162886	18123718	18123812	18170253	18170298	147,236,177	183,140,147	96,103,110	164,181,173	221	695	2.64199733402e-05	0.716,0.841,0.791	0.648,0.642,0.667	0.13
ENSMUSG00000052707	Tnrc6a	chr7	+	123124667	123124715	123143749	123143837	123124180	123124332	123152163	123152185	68,67,59	295,212,261	65,65,66	146,136,112	173	213	2.64557755718e-05	0.221,0.28,0.218	0.354,0.37,0.42	-0.142
ENSMUSG00000032030	Cul5	chr9	-	53642517	53642598	53642680	53642826	53634971	53635065	53644486	53644628	296,381,383	124,138,190	263,201,209	179,160,151	271	206	2.65170792901e-05	0.645,0.677,0.605	0.528,0.488,0.513	0.133
ENSMUSG00000042508	Dmtf1	chr5	-	9137125	9137240	9140385	9140480	9136065	9136142	9148899	9149022	222,250,210	332,521,508	230,223,289	261,260,293	220	240	2.65170792901e-05	0.422,0.344,0.311	0.49,0.483,0.518	-0.138
ENSMUSG00000035933	Cog5	chr12	+	31833181	31833386	31837194	31837356	31820124	31820206	31839754	31839854	181,191,206	123,156,90	188,154,185	238,208,239	330	287	2.74926138967e-05	0.561,0.516,0.666	0.407,0.392,0.402	0.181
ENSMUSG00000037965	Zc3h7a	chr16	-	11141662	11141771	11145241	11145285	11140714	11140850	11145645	11145779	51,45,47	222,362,297	80,49,62	223,172,172	169	234	2.80758202292e-05	0.241,0.147,0.18	0.332,0.283,0.333	-0.127
ENSMUSG00000031987	Egln1	chr8	-	124911740	124911808	124915660	124915780	124908586	124910763	124948232	124949324	594,567,593	198,217,240	593,479,507	353,295,301	245	193	2.81132729324e-05	0.703,0.673,0.661	0.57,0.561,0.57	0.112
ENSMUSG00000034724	Cnot6l	chr5	-	96079932	96080135	96082869	96083097	96075588	96077392	96086141	96086293	107,92,128	319,278,318	154,101,120	213,195,176	353	328	2.83706026265e-05	0.238,0.235,0.272	0.402,0.325,0.388	-0.123
ENSMUSG00000040151	Hs2st1	chr3	-	144437594	144437692	144447269	144447408	144435461	144435619	144453951	144454037	459,597,653	141,246,203	561,464,549	322,271,282	264	223	2.84884958191e-05	0.733,0.672,0.731	0.595,0.591,0.622	0.109
ENSMUSG00000039703	Nploc4	chr11	-	120409611	120409683	120411657	120411744	120408772	120408899	120413559	120413739	286,381,283	597,713,691	336,323,369	536,395,440	212	197	2.89262758813e-05	0.308,0.332,0.276	0.368,0.432,0.438	-0.107
ENSMUSG00000021670	Hmgcr	chr13	-	96651009	96651164	96651855	96652014	96650275	96650633	96652095	96652236	435,465,468	774,880,784	570,492,458	704,494,546	284	280	2.89350748718e-05	0.357,0.343,0.37	0.444,0.495,0.453	-0.107
ENSMUSG00000028292	Rars2	chr4	+	34633657	34633713	34639244	34639321	34630476	34630570	34645696	34645855	65,78,108	276,345,437	79,76,73	169,161,184	181	202	2.90272019035e-05	0.208,0.201,0.216	0.343,0.345,0.307	-0.123
ENSMUSG00000032740	Ccdc88a	chr11	+	29489581	29489727	29493699	29493792	29485824	29486011	29493878	29494093	229,275,278	260,316,322	213,200,212	168,128,127	271	218	2.92124705223e-05	0.415,0.412,0.41	0.505,0.557,0.573	-0.133
ENSMUSG00000040260	Daam2	chr17	-	49496124	49496214	49498705	49498931	49494374	49494449	49564202	49564337	40,59,60	130,154,112	170,139,185	234,187,220	351	215	2.92127228231e-05	0.159,0.19,0.247	0.308,0.313,0.34	-0.122
ENSMUSG00000014959	Gorasp2	chr2	+	70688385	70688472	70689182	70689302	70683979	70684103	70690657	70691725	1430,1451,1420	1171,1102,1108	767,715,721	932,839,862	212	245	2.93179137183e-05	0.585,0.603,0.597	0.487,0.496,0.492	0.103
ENSMUSG00000030086	Chchd6	chr6	-	89467389	89467473	89569342	89569412	89419747	89419818	89574367	89574590	71,101,75	184,163,197	146,138,159	171,151,169	195	209	2.93179137183e-05	0.293,0.399,0.29	0.478,0.495,0.502	-0.164
ENSMUSG00000022837	Iqcb1	chr16	+	36831501	36831614	36831828	36831991	36829003	36829073	36835515	36835645	101,132,200	445,466,557	232,197,252	536,394,461	238	288	2.94080000303e-05	0.215,0.255,0.303	0.344,0.377,0.398	-0.115
ENSMUSG00000026790	Odf2	chr2	+	29893000	29893154	29893443	29893569	29892185	29892276	29901076	29901247	490,525,566	401,398,428	301,247,229	320,325,323	279	251	2.96591344999e-05	0.524,0.543,0.543	0.458,0.406,0.389	0.119
ENSMUSG00000028975	Pex14	chr4	-	148984036	148984165	149041720	149041805	148970549	148970635	149076019	149076067	200,176,221	170,197,164	167,106,174	263,236,253	210	254	2.98558753415e-05	0.587,0.519,0.62	0.434,0.352,0.454	0.162
ENSMUSG00000027087	Itgav	chr2	+	83755805	83755920	83763651	83763697	83747852	83747944	83765767	83765893	80,107,148	83,109,100	160,147,126	73,45,58	240	171	3.0403074661e-05	0.407,0.412,0.513	0.61,0.699,0.608	-0.195
ENSMUSG00000034401	Spata6	chr4	+	111799069	111799254	111805930	111806030	111784802	111784843	111822740	111822832	129,159,208	98,93,109	90,83,77	127,85,88	310	225	3.07643525706e-05	0.489,0.554,0.581	0.34,0.415,0.388	0.16
ENSMUSG00000049606	Zfp644	chr5	-	106681903	106682013	106690670	106690877	106666784	106666845	106695642	106695699	13,14,17	0,0,0	19,12,9	2,3,4	332	235	3.10247726542e-05	1.0,1.0,1.0	0.871,0.739,0.614	0.259
ENSMUSG00000006127	Inpp5k	chr11	+	75645427	75645617	75646785	75646923	75639136	75639565	75647192	75647276	71,88,95	61,52,53	58,73,50	93,86,96	315	263	3.12607437048e-05	0.493,0.586,0.599	0.342,0.415,0.303	0.206
ENSMUSG00000061436	Hipk2	chr6	-	38745663	38745750	38747873	38747997	38743075	38743260	38818229	38819313	111,171,123	210,232,172	108,115,88	92,85,75	249	212	3.17705400025e-05	0.31,0.386,0.378	0.5,0.535,0.5	-0.154
ENSMUSG00000024068	Spast	chr17	+	74356085	74356169	74359253	74359349	74351949	74352036	74367247	74367435	143,179,188	466,487,513	254,236,216	442,390,404	209	221	3.1891058383e-05	0.245,0.28,0.279	0.378,0.39,0.361	-0.108
ENSMUSG00000057530	Ece1	chr4	+	137921020	137921162	137926218	137926431	137913767	137913854	137935260	137935382	20,56,24	229,194,187	100,88,52	251,174,170	267	338	3.25674390318e-05	0.1,0.268,0.14	0.335,0.39,0.279	-0.165
ENSMUSG00000028898	Trnau1ap	chr4	-	132325207	132325260	132328468	132328566	132321678	132321810	132329352	132329538	100,101,81	166,247,190	191,120,188	179,171,206	223	178	3.26491882365e-05	0.325,0.246,0.254	0.46,0.359,0.421	-0.138
ENSMUSG00000021548	Ccnh	chr13	+	85196251	85196325	85197530	85197561	85190753	85190876	85202332	85202413	339,320,309	300,245,306	241,210,236	132,118,105	199	156	3.301320629e-05	0.47,0.506,0.442	0.589,0.582,0.638	-0.13
ENSMUSG00000020697	Lig3	chr11	+	82796027	82796151	82797305	82797448	82795708	82795786	82797773	82797848	426,473,499	262,319,281	276,208,287	282,278,254	249	268	3.31787909656e-05	0.636,0.615,0.657	0.513,0.446,0.549	0.133
ENSMUSG00000030323	Ift122	chr6	+	115894221	115894419	115899478	115899619	115891864	115892029	115902857	115902911	28,63,77	168,205,183	116,80,81	165,134,140	323	266	3.31895801664e-05	0.121,0.202,0.257	0.367,0.33,0.323	-0.147
ENSMUSG00000022391	Rangap1	chr15	-	81716566	81716701	81718742	81718922	81712818	81712977	81720606	81720666	2233,2219,2579	1477,1514,1671	1512,1287,1439	1483,1312,1407	305	260	3.32774293746e-05	0.563,0.555,0.568	0.465,0.455,0.466	0.1
ENSMUSG00000029554	Mad1l1	chr5	-	140065813	140066004	140105514	140105605	140008693	140009274	140117236	140117325	220,231,245	143,118,109	271,231,253	242,194,251	216	316	3.44457353515e-05	0.692,0.741,0.767	0.621,0.635,0.596	0.116
ENSMUSG00000036167	Pphln1	chr15	+	93410691	93410783	93420283	93420490	93398349	93398461	93424013	93424075	282,413,333	180,236,274	337,282,292	132,95,134	217	332	3.44521801253e-05	0.706,0.728,0.65	0.796,0.82,0.769	-0.1
ENSMUSG00000033706	Smyd5	chr6	+	85441559	85441622	85442598	85442655	85440639	85440744	85444242	85444337	89,73,65	169,140,165	81,73,89	90,89,81	188	182	3.52399801614e-05	0.338,0.335,0.276	0.466,0.443,0.515	-0.158
ENSMUSG00000022475	Hdac7	chr15	-	97799556	97799644	97800694	97800802	97798223	97798343	97802075	97802125	109,118,128	286,368,374	250,200,232	433,322,419	233	213	3.52615194874e-05	0.258,0.227,0.238	0.345,0.362,0.336	-0.107
ENSMUSG00000045193	Cirbp	chr10	+	80170693	80170764	80172413	80172512	80170424	80170506	80172636	80172786	173,286,216	39,50,81	309,242,396	165,114,185	196	224	3.64219335071e-05	0.835,0.867,0.753	0.682,0.708,0.71	0.118
ENSMUSG00000011877	Git1	chr11	+	77505322	77505376	77505503	77505590	77504867	77505251	77505679	77505753	191,202,189	210,227,197	201,153,158	345,290,305	179	212	3.65046641174e-05	0.519,0.513,0.532	0.408,0.385,0.38	0.13
ENSMUSG00000055553	Kxd1	chr8	-	70515394	70515441	70518364	70518517	70513395	70514168	70519936	70520061	328,322,329	267,220,200	353,364,406	149,147,177	278	172	3.7161524661e-05	0.432,0.475,0.504	0.594,0.605,0.587	-0.125
ENSMUSG00000042831	Alkbh6	chr7	+	30309480	30309559	30309985	30310054	30308787	30308834	30311839	30311900	31,40,30	128,138,126	34,19,18	218,190,237	204	194	3.75329754465e-05	0.187,0.216,0.185	0.129,0.087,0.067	0.102
ENSMUSG00000024007	Ppil1	chr17	-	29252249	29252318	29261736	29261891	29250802	29251725	29263871	29264158	602,509,663	548,594,646	892,913,941	644,537,627	280	194	3.76799650401e-05	0.432,0.373,0.416	0.49,0.541,0.51	-0.107
ENSMUSG00000028282	Casp8ap2	chr4	+	32639363	32641558	32643539	32646660	32634767	32634883	32648026	32648126	353,403,487	249,383,365	250,232,235	339,290,299	2320	3246	3.8027551147e-05	0.665,0.596,0.651	0.508,0.528,0.524	0.117
ENSMUSG00000010205	Raver1	chr9	-	21075584	21075668	21075963	21076107	21074167	21075496	21076566	21076641	1359,1306,1536	560,672,536	1252,1004,1210	814,681,772	269	209	3.81929726613e-05	0.653,0.602,0.69	0.544,0.534,0.549	0.106
ENSMUSG00000037286	Stag1	chr9	+	100737977	100738142	100776755	100776832	100712437	100712540	100786491	100786696	379,535,529	136,124,127	362,322,329	167,154,163	290	202	3.86845750706e-05	0.66,0.75,0.744	0.602,0.593,0.584	0.125
ENSMUSG00000021302	Ggps1	chr13	-	14055149	14055220	14057795	14057888	14052448	14054455	14063205	14063401	186,251,220	154,186,192	159,147,186	245,207,228	218	196	4.01193107398e-05	0.521,0.548,0.507	0.368,0.39,0.423	0.132
ENSMUSG00000037031	Tspan15	chr10	-	62189813	62189861	62191467	62191584	62188642	62188759	62193866	62193962	106,93,128	7,10,21	110,135,99	32,36,37	242	173	4.08478820593e-05	0.915,0.869,0.813	0.711,0.728,0.657	0.167
ENSMUSG00000019854	Reps1	chr10	+	18121032	18121218	18122434	18122530	18120164	18120229	18123024	18123173	674,624,690	222,279,310	571,469,514	361,320,324	311	221	4.15115490081e-05	0.683,0.614,0.613	0.529,0.51,0.53	0.114
ENSMUSG00000089872	Rps6kc1	chr1	-	190885333	190885427	190888648	190888764	190871591	190871951	190899450	190899571	183,113,183	24,65,29	132,123,136	107,92,99	241	219	4.25049953024e-05	0.874,0.612,0.852	0.529,0.549,0.555	0.235
ENSMUSG00000024982	Zdhhc6	chr19	-	55308903	55308957	55309742	55309904	55304409	55304577	55311624	55311784	210,209,205	133,249,235	319,262,285	138,136,120	287	179	4.26824373621e-05	0.496,0.344,0.352	0.59,0.546,0.597	-0.18
ENSMUSG00000038305	Spats2l	chr1	+	57799304	57799354	57832052	57832137	57774860	57775024	57855463	57855524	0,1,2	12,29,24	30,25,27	143,102,100	175	210	4.28433297836e-05	0.0,0.04,0.091	0.201,0.227,0.245	-0.181
ENSMUSG00000031561	Tenm3	chr8	-	48310622	48310769	48335588	48335774	48300754	48300971	48340953	48341154	135,147,126	392,438,347	248,227,194	453,351,359	311	272	4.30819279662e-05	0.231,0.227,0.241	0.324,0.361,0.321	-0.102
ENSMUSG00000063273	Naa15	chr3	+	51455833	51456003	51457297	51457450	51451309	51451382	51458621	51458750	652,794,765	508,655,615	471,424,400	537,484,589	295	278	4.3130864838e-05	0.547,0.533,0.54	0.453,0.452,0.39	0.108
ENSMUSG00000074247	Dda1	chr8	+	71472036	71472117	71472194	71472246	71469198	71469325	71473774	71473836	82,123,74	271,326,321	133,135,132	261,239,254	206	177	4.38216637352e-05	0.206,0.245,0.165	0.305,0.327,0.309	-0.108
ENSMUSG00000028381	Ugcg	chr4	+	59213158	59213260	59213864	59213977	59211875	59211978	59217035	59217214	158,154,218	464,542,535	251,173,223	383,377,367	227	238	4.41595682901e-05	0.263,0.23,0.299	0.407,0.325,0.389	-0.11
ENSMUSG00000029029	Wrap73	chr4	+	154154534	154154640	154155240	154155366	154152792	154152870	154156100	154156292	198,235,183	136,145,154	263,226,241	310,252,310	231	251	4.43373893495e-05	0.613,0.638,0.564	0.48,0.494,0.458	0.128
ENSMUSG00000042625	Safb2	chr17	-	56571399	56571549	56574201	56574302	56571209	56571319	56574902	56574952	86,110,102	294,408,479	149,111,123	303,270,292	226	275	4.45537952666e-05	0.263,0.247,0.206	0.374,0.333,0.339	-0.11
ENSMUSG00000036613	Tssc1	chr12	+	28828707	28828864	28859251	28859388	28766771	28766904	28862954	28863122	187,169,196	108,100,141	177,142,180	205,155,191	282	262	4.47221652512e-05	0.617,0.611,0.564	0.445,0.46,0.467	0.14
ENSMUSG00000028782	Adgrb2	chr4	+	130005024	130005108	130005389	130005554	129992053	129992879	130006751	130006916	3,9,4	0,0,0	51,39,33	16,9,8	209	290	4.51908515055e-05	1.0,1.0,1.0	0.816,0.857,0.851	0.159
ENSMUSG00000020719	Ddx5	chr11	-	106783958	106784018	106784100	106784162	106782468	106782693	106784413	106784524	1164,1489,1368	670,1003,847	1148,1001,1037	1183,829,993	187	185	4.52307847605e-05	0.632,0.595,0.615	0.49,0.544,0.508	0.1
ENSMUSG00000019837	Gtf3c6	chr10	-	40254263	40254308	40254400	40254464	40251155	40251269	40257212	40257293	834,1096,1051	631,986,887	668,563,617	373,285,344	189	170	4.56294736199e-05	0.543,0.5,0.516	0.617,0.64,0.617	-0.105
ENSMUSG00000034190	Chmp7	chr14	-	69719747	69719867	69720111	69720160	69719398	69719497	69720927	69721061	321,261,354	404,356,399	279,238,257	557,442,541	174	245	4.59985411966e-05	0.528,0.508,0.555	0.414,0.431,0.401	0.115
ENSMUSG00000034269	Setd5	chr6	+	113105916	113106141	113109884	113109990	113104934	113105121	113110316	113110525	217,259,269	421,311,416	363,299,306	328,280,268	350	231	4.61186485181e-05	0.254,0.355,0.299	0.422,0.413,0.43	-0.119
ENSMUSG00000026977	March7	chr2	+	60229683	60229879	60232199	60232367	60228917	60229082	60233933	60234997	142,204,226	54,42,65	264,241,286	43,36,25	321	293	4.62937787012e-05	0.706,0.816,0.76	0.849,0.859,0.913	-0.113
ENSMUSG00000031577	Tti2	chr8	+	31158592	31158755	31159881	31160049	31155777	31155921	31161790	31164702	136,143,202	254,203,329	237,158,226	220,181,182	288	293	4.64487647698e-05	0.353,0.417,0.384	0.523,0.47,0.558	-0.132
ENSMUSG00000030435	U2af2	chr7	+	5066402	5066538	5067543	5067647	5062244	5062336	5068031	5068183	3413,4270,4187	3055,2411,2703	2913,2266,2685	3115,2774,2887	261	229	4.68635130016e-05	0.495,0.608,0.576	0.451,0.417,0.449	0.121
ENSMUSG00000018651	Tada2a	chr11	-	84121081	84121188	84126987	84127095	84118247	84118307	84129536	84129600	49,66,74	207,153,216	36,27,19	195,149,201	233	232	4.83375601185e-05	0.191,0.3,0.254	0.155,0.153,0.086	0.117
ENSMUSG00000035725	Prkx	chrX	-	77773115	77773235	77782037	77782301	77771246	77771342	77786127	77786296	24,45,42	90,80,102	80,79,58	104,58,60	389	245	4.95786830923e-05	0.144,0.262,0.206	0.326,0.462,0.378	-0.185
ENSMUSG00000018442	Derl2	chr11	-	71015726	71015800	71018311	71018377	71014549	71014643	71019143	71019242	64,72,76	50,66,79	57,65,50	117,109,97	191	199	4.9743432212e-05	0.571,0.532,0.501	0.337,0.383,0.349	0.178
ENSMUSG00000027333	Smox	chr2	+	131520411	131520646	131521054	131521171	131520094	131520268	131522058	131522219	136,154,113	256,272,305	293,265,307	391,325,358	360	242	5.02744344298e-05	0.263,0.276,0.199	0.335,0.354,0.366	-0.106
ENSMUSG00000058704	Memo1	chr17	-	74241904	74242016	74244974	74245087	74225431	74225574	74255227	74255296	395,444,482	543,648,735	591,497,511	510,436,558	238	237	5.07746894171e-05	0.42,0.406,0.395	0.536,0.532,0.477	-0.108
ENSMUSG00000031290	Lrch2	chrX	-	147492038	147492087	147503383	147503491	147491834	147491951	147508658	147508717	159,245,224	178,235,238	242,210,245	164,119,146	233	174	5.0962796551e-05	0.4,0.438,0.413	0.524,0.569,0.556	-0.133
ENSMUSG00000066568	Lsm14a	chr7	-	34365614	34365737	34371054	34371184	34357765	34357942	34375228	34375392	1016,1304,1254	2125,1957,1922	1303,1009,1224	1386,1226,1314	255	248	5.16376316203e-05	0.317,0.393,0.388	0.478,0.445,0.475	-0.1
ENSMUSG00000062866	Phactr2	chr10	-	13266972	13267053	13291794	13291962	13261765	13261924	13324063	13324289	49,50,57	112,169,155	77,48,67	96,83,78	293	206	5.21330274415e-05	0.235,0.172,0.205	0.361,0.289,0.377	-0.138
ENSMUSG00000030660	Pik3c2a	chr7	-	116350772	116350929	116351797	116351967	116350032	116350142	116353977	116354114	122,146,156	279,317,258	158,134,190	224,138,182	295	282	5.23393084495e-05	0.295,0.306,0.366	0.403,0.481,0.499	-0.139
ENSMUSG00000051768	Xrcc1	chr7	+	24547789	24547882	24559735	24559852	24546992	24547359	24565535	24565694	241,315,318	594,627,626	535,370,534	709,593,644	218	242	5.35658448737e-05	0.311,0.358,0.361	0.456,0.409,0.479	-0.105
ENSMUSG00000036503	Rnf13	chr3	+	57769039	57769120	57779382	57779508	57764256	57764382	57796197	57796285	34,41,52	145,209,230	74,60,70	147,151,176	206	251	5.36416076128e-05	0.222,0.193,0.216	0.38,0.326,0.326	-0.134
ENSMUSG00000042628	Zfyve1	chr12	-	83558613	83558720	83568848	83569063	83555600	83555709	83574631	83575136	167,195,137	89,97,78	197,196,172	179,192,160	340	232	5.37076663934e-05	0.561,0.578,0.545	0.429,0.411,0.423	0.14
ENSMUSG00000022246	Rai14	chr15	-	10599719	10599784	10610004	10610093	10595834	10595892	10633135	10633266	299,295,234	364,310,378	522,450,504	408,345,365	214	190	5.41181133747e-05	0.422,0.458,0.355	0.532,0.537,0.551	-0.128
ENSMUSG00000031024	St5	chr7	-	109527343	109527385	109527613	109527791	109526225	109526337	109531081	109531230	290,228,274	26,50,44	283,207,215	87,61,107	303	167	5.41181133747e-05	0.86,0.715,0.774	0.642,0.652,0.525	0.177
ENSMUSG00000031545	Gpat4	chr8	-	23175507	23175636	23179414	23179500	23175339	23175419	23179768	23179824	207,184,210	557,642,654	402,344,355	796,645,709	211	254	5.485195315e-05	0.309,0.257,0.279	0.378,0.391,0.376	-0.1
ENSMUSG00000003575	Crtc1	chr8	-	70392921	70393055	70397745	70397954	70391860	70392163	70398295	70398336	229,221,197	88,81,52	188,141,171	100,100,112	334	259	5.48799421445e-05	0.669,0.679,0.746	0.593,0.522,0.542	0.146
ENSMUSG00000021144	Mta1	chr12	+	113121022	113121086	113123116	113123234	113120826	113120953	113126774	113126877	610,596,755	631,757,746	665,614,660	1081,1016,1109	189	243	5.57908483918e-05	0.554,0.503,0.565	0.442,0.437,0.433	0.103
ENSMUSG00000018819	Lsp1	chr7	+	142490344	142490422	142490558	142490665	142489899	142490034	142494235	142494867	164,187,161	516,444,461	270,219,260	427,387,468	203	232	5.59173172311e-05	0.266,0.325,0.285	0.419,0.393,0.388	-0.108
ENSMUSG00000015880	Ncapg	chr5	+	45696472	45696544	45698840	45698910	45696032	45696168	45699847	45700546	512,486,631	245,277,322	449,360,422	349,292,368	197	195	5.60063462951e-05	0.674,0.635,0.66	0.56,0.55,0.532	0.109
ENSMUSG00000022033	Pbk	chr14	+	65809214	65809289	65811930	65812024	65805836	65806134	65812965	65813108	392,422,516	488,642,588	317,229,290	555,529,597	200	219	5.62599047668e-05	0.468,0.419,0.49	0.385,0.322,0.347	0.108
ENSMUSG00000040506	Ambra1	chr2	+	91805023	91805110	91810029	91810209	91772710	91773747	91824459	91824540	227,212,245	357,324,395	126,109,108	329,263,310	212	305	5.6567316307e-05	0.478,0.485,0.472	0.355,0.374,0.334	0.124
ENSMUSG00000075528	Aarsd1	chr11	-	101409652	101409707	101410113	101410205	101408130	101408225	101410353	101410420	365,362,392	247,192,209	682,544,551	241,183,212	217	180	5.6567316307e-05	0.551,0.61,0.609	0.701,0.711,0.683	-0.108
ENSMUSG00000001424	Snd1	chr6	+	28545484	28545598	28626099	28626189	28531408	28531499	28668557	28668658	622,606,589	713,946,775	774,599,619	645,492,603	239	215	5.6567316307e-05	0.44,0.366,0.406	0.519,0.523,0.48	-0.103
ENSMUSG00000032123	Dpagt1	chr9	+	44328990	44329137	44331117	44331202	44327952	44328166	44331903	44332092	249,246,264	328,323,382	267,232,275	226,217,201	272	210	5.69592795637e-05	0.37,0.37,0.348	0.477,0.452,0.514	-0.118
ENSMUSG00000020898	Ctc1	chr11	+	69034634	69034779	69034883	69034948	69033958	69034036	69035504	69035670	470,692,583	145,240,143	479,418,529	256,196,239	270	190	5.6968204184e-05	0.695,0.67,0.742	0.568,0.6,0.609	0.11
ENSMUSG00000006378	Gcat	chr15	+	79034959	79035061	79035256	79035403	79033930	79034061	79035776	79035931	737,699,783	470,569,496	793,691,689	758,765,758	227	272	5.72361933278e-05	0.653,0.595,0.654	0.556,0.52,0.521	0.102
ENSMUSG00000031349	Nsdhl	chrX	+	72949164	72949311	72955071	72955214	72929623	72929782	72956336	72956439	386,462,466	287,352,276	270,226,266	348,224,285	272	268	5.78007436134e-05	0.57,0.564,0.625	0.433,0.499,0.479	0.116
ENSMUSG00000040785	Ttc3	chr16	+	94384345	94384388	94384783	94384934	94383911	94384066	94385335	94385423	91,82,102	249,284,232	64,54,63	342,293,313	168	276	5.83576104981e-05	0.375,0.322,0.419	0.235,0.232,0.248	0.134
ENSMUSG00000041225	Arhgap12	chr18	-	6056978	6056993	6057516	6057591	6052861	6052923	6061846	6061972	35,67,65	4,8,3	37,29,41	0,0,0	200	140	5.83843295148e-05	0.86,0.854,0.938	1.0,1.0,1.0	-0.116
ENSMUSG00000058301	Upf1	chr8	-	70342009	70342177	70343334	70343424	70341459	70341640	70344225	70344365	305,350,374	304,374,314	327,211,291	482,438,410	215	293	5.87870187203e-05	0.578,0.561,0.619	0.48,0.396,0.492	0.13
ENSMUSG00000029466	Anapc7	chr5	+	122432740	122432852	122433383	122433537	122429485	122429605	122435518	122435661	414,496,483	512,641,605	633,514,580	515,428,468	237	279	5.88944230962e-05	0.488,0.477,0.484	0.591,0.586,0.593	-0.107
ENSMUSG00000030629	Zfand6	chr7	-	84620867	84620912	84634238	84634409	84617849	84617963	84679309	84679392	256,249,379	393,443,439	366,345,348	317,308,325	296	170	5.8952868408e-05	0.272,0.244,0.331	0.399,0.391,0.381	-0.108
ENSMUSG00000032479	Map4	chr9	+	110078002	110078084	110081420	110081610	110072612	110072705	110081734	110083955	102,139,98	406,386,402	177,133,167	387,286,302	207	315	6.05020773166e-05	0.277,0.354,0.271	0.41,0.414,0.457	-0.126
ENSMUSG00000024873	Cnih2	chr19	-	5093671	5093815	5093919	5094032	5092870	5093497	5094283	5094331	242,212,208	101,106,129	288,248,278	283,203,224	238	269	6.0629304738e-05	0.73,0.693,0.646	0.535,0.58,0.584	0.123
ENSMUSG00000028057	Rit1	chr3	+	88717601	88717658	88725994	88726068	88717325	88717470	88726279	88726369	128,108,123	81,114,144	92,75,53	163,145,159	182	199	6.10528739529e-05	0.633,0.509,0.483	0.382,0.361,0.267	0.205
ENSMUSG00000026721	Rabgap1l	chr1	-	160738895	160739088	160740751	160740931	160735547	160735758	160792735	160792946	9,14,0	64,56,39	24,23,20	41,53,36	305	318	6.22158201898e-05	0.128,0.207,0.0	0.379,0.312,0.367	-0.241
ENSMUSG00000018425	Dhx40	chr11	-	86804256	86804402	86806459	86806627	86800968	86801088	86807437	86807746	224,254,213	156,257,183	218,198,224	337,287,303	293	271	6.22817596446e-05	0.57,0.478,0.518	0.374,0.39,0.406	0.132
ENSMUSG00000021103	Mnat1	chr12	+	73167999	73168152	73179204	73179308	73123716	73123926	73181783	73181924	672,768,811	533,633,656	604,468,650	344,247,311	278	229	6.30717753168e-05	0.509,0.5,0.505	0.591,0.609,0.633	-0.106
ENSMUSG00000030279	C2cd5	chr6	-	143029159	143029246	143029572	143029660	143020323	143020374	143030121	143030211	207,238,220	23,25,36	137,101,155	46,26,38	213	212	6.31030046061e-05	0.9,0.905,0.859	0.748,0.795,0.802	0.106
ENSMUSG00000018501	Ncor1	chr11	-	62327105	62327249	62329440	62329652	62325511	62325629	62329975	62330168	874,941,967	552,495,702	610,499,493	553,521,456	337	269	6.3440732569e-05	0.558,0.603,0.524	0.468,0.433,0.463	0.107
ENSMUSG00000052298	Cdc42se2	chr11	-	54723573	54723675	54740237	54740550	54720242	54720357	54756405	54756559	1016,1023,1028	589,598,677	771,669,809	716,643,700	438	227	6.38017302841e-05	0.472,0.47,0.44	0.358,0.35,0.375	0.1
ENSMUSG00000053774	Ubxn7	chr16	+	32360007	32360075	32367343	32367409	32352798	32352946	32369314	32369427	162,186,200	172,210,239	183,151,169	116,104,108	193	191	6.40837829335e-05	0.482,0.467,0.453	0.61,0.59,0.608	-0.135
ENSMUSG00000018501	Ncor1	chr11	-	62327105	62327246	62329440	62329652	62325486	62325629	62329975	62330139	874,941,967	552,493,702	610,499,493	554,520,457	337	266	6.41706704877e-05	0.556,0.601,0.521	0.465,0.431,0.46	0.107
ENSMUSG00000064145	Arih2	chr9	-	108613725	108613835	108616677	108616828	108611632	108611750	108617371	108617435	212,249,294	234,271,308	277,255,288	186,179,173	276	235	6.41706704877e-05	0.435,0.439,0.448	0.559,0.548,0.586	-0.124
ENSMUSG00000024078	Ttc27	chr17	+	74777643	74777739	74780782	74780905	74770242	74770356	74799183	74799411	184,208,220	131,120,123	150,94,114	134,132,147	221	248	6.46289032994e-05	0.612,0.66,0.667	0.557,0.444,0.465	0.158
ENSMUSG00000024078	Ttc27	chr17	+	74829491	74829590	74835332	74835385	74799183	74799411	74840298	74840464	101,121,110	147,151,161	139,146,134	104,88,120	224	178	6.48847691529e-05	0.353,0.389,0.352	0.515,0.569,0.47	-0.153
ENSMUSG00000039048	Foxred1	chr9	-	35209415	35209529	35209944	35210165	35209037	35209156	35210806	35211055	190,206,234	118,126,159	209,174,180	212,170,231	346	239	6.49558030065e-05	0.527,0.53,0.504	0.405,0.414,0.35	0.131
ENSMUSG00000030613	Ccdc90b	chr7	+	92572538	92572640	92574621	92574663	92568471	92568575	92574743	92574815	355,482,442	381,356,383	447,376,481	245,211,247	227	167	6.64198015437e-05	0.407,0.499,0.459	0.573,0.567,0.589	-0.121
ENSMUSG00000036817	Sun1	chr5	+	139229752	139229944	139231126	139231237	139226705	139226885	139233470	139233569	81,85,92	63,76,69	102,99,86	152,129,173	317	236	6.73459491146e-05	0.489,0.454,0.498	0.333,0.364,0.27	0.158
ENSMUSG00000021264	Yy1	chr12	+	108812918	108812979	108814605	108814764	108806478	108806641	108815472	108816632	824,860,893	947,891,994	630,527,524	1058,816,911	186	284	6.74606534977e-05	0.571,0.596,0.578	0.476,0.497,0.468	0.101
ENSMUSG00000063704	Mapk15	chr15	+	75997569	75997707	75997827	75997933	75997110	75997168	75998058	75998263	2,6,5	0,0,0	14,3,6	6,1,1	263	231	6.75340498553e-05	1.0,1.0,1.0	0.672,0.725,0.841	0.254
ENSMUSG00000037640	Zfp60	chr7	+	27738302	27738429	27740956	27741055	27736935	27736988	27748167	27748223	109,152,126	203,209,197	127,111,101	119,84,96	252	224	6.76354731188e-05	0.323,0.393,0.362	0.487,0.54,0.483	-0.144
ENSMUSG00000027104	Atf2	chr2	-	73828471	73828678	73829791	73829941	73823200	73823306	73842359	73842446	449,371,346	296,236,212	368,301,326	366,304,339	275	332	6.76496226998e-05	0.647,0.655,0.663	0.548,0.544,0.537	0.112
ENSMUSG00000029433	Diablo	chr5	-	123517954	123518065	123520040	123520172	123517804	123517833	123523254	123523381	1115,1156,1200	462,752,596	636,585,665	534,463,567	257	236	6.77342076284e-05	0.689,0.585,0.649	0.522,0.537,0.519	0.115
ENSMUSG00000024908	Ppp6r3	chr19	-	3459360	3459480	3464544	3464695	3454932	3457051	3466492	3466599	699,824,687	1189,978,1058	752,720,844	784,734,677	276	245	6.79213923001e-05	0.343,0.428,0.366	0.46,0.465,0.525	-0.104
ENSMUSG00000028082	Sh3d19	chr3	+	86040825	86040865	86075147	86075188	85971108	85971424	86080394	86080437	1,2,4	19,26,34	10,16,10	33,21,19	165	166	6.84557422635e-05	0.05,0.072,0.106	0.234,0.434,0.346	-0.262
ENSMUSG00000028883	Sema3a	chr5	+	13291499	13291577	13399875	13400069	13230366	13230448	13451103	13451261	26,10,17	133,211,134	70,75,57	264,224,233	203	319	6.8895253363e-05	0.235,0.069,0.166	0.294,0.345,0.278	-0.149
ENSMUSG00000030096	Slc6a6	chr6	+	91750272	91750373	91752286	91752457	91749726	91749829	91754913	91759066	160,239,229	143,174,216	127,139,113	186,200,165	226	296	6.97524948922e-05	0.594,0.643,0.581	0.472,0.477,0.473	0.132
ENSMUSG00000059022	Kcp	chr6	-	29502777	29502874	29504398	29504567	29502584	29502667	29505637	29505801	15,10,5	20,24,40	71,50,62	56,33,41	294	222	7.03602743977e-05	0.362,0.239,0.086	0.489,0.534,0.533	-0.29
ENSMUSG00000075528	Aarsd1	chr11	-	101411939	101411997	101413936	101414096	101411293	101411450	101417102	101417234	314,371,381	359,393,380	616,496,571	364,364,418	285	183	7.06210759825e-05	0.36,0.377,0.392	0.521,0.467,0.467	-0.109
ENSMUSG00000022322	Shcbp1	chr8	-	4754219	4754312	4764880	4765089	4749751	4749785	4767906	4768022	899,925,960	528,578,614	631,514,661	555,532,599	334	218	7.09300597676e-05	0.526,0.511,0.505	0.426,0.387,0.419	0.103
ENSMUSG00000041921	Metap1d	chr2	+	71515636	71515800	71522532	71522630	71512125	71512168	71523801	71523849	69,116,110	127,116,142	202,145,173	121,107,111	289	223	7.17160075214e-05	0.295,0.436,0.374	0.563,0.511,0.546	-0.172
ENSMUSG00000005656	Snx6	chr12	-	54770718	54770840	54783402	54783513	54768018	54768142	54784014	54784119	1331,1224,1342	807,1036,1036	1094,991,1023	1275,1028,1140	236	247	7.35229412467e-05	0.633,0.553,0.576	0.473,0.502,0.484	0.101
ENSMUSG00000021000	Ctage5	chr12	+	59174105	59174188	59179849	59180008	59172524	59172592	59184186	59184303	230,210,221	391,355,389	177,136,166	512,410,411	208	284	7.85130688164e-05	0.445,0.447,0.437	0.321,0.312,0.355	0.114
ENSMUSG00000038160	Atg5	chr10	+	44289862	44289990	44294595	44294674	44286031	44286197	44303566	44303729	577,796,886	277,275,318	460,400,474	291,223,307	253	204	7.94335314143e-05	0.627,0.7,0.692	0.56,0.591,0.555	0.104
ENSMUSG00000023908	Pkmyt1	chr17	+	23733822	23734316	23734965	23735072	23732336	23732824	23735199	23735372	185,181,189	114,77,139	187,158,176	185,191,209	619	232	7.9464599153e-05	0.378,0.468,0.338	0.275,0.237,0.24	0.144
ENSMUSG00000020166	Cnot2	chr10	-	116517316	116517383	116549032	116549105	116504034	116504114	116581452	116581496	2,6,5	11,12,15	19,6,14	7,5,3	198	192	7.95708307432e-05	0.15,0.327,0.244	0.725,0.538,0.819	-0.454
ENSMUSG00000028431	Ikbkap	chr4	-	56775016	56775090	56775424	56775540	56774687	56774766	56776689	56776795	465,551,557	151,151,169	545,445,584	278,219,258	241	199	8.12895008932e-05	0.718,0.751,0.731	0.618,0.627,0.651	0.101
ENSMUSG00000045482	Trrap	chr5	+	144853439	144853624	144856886	144857090	144851119	144851337	144857384	144857579	245,194,203	448,439,363	267,245,276	335,291,333	310	329	8.25356723193e-05	0.367,0.319,0.372	0.458,0.472,0.468	-0.113
ENSMUSG00000063524	Eno1	chr4	+	150241766	150241825	150242121	150242180	150241044	150241140	150244004	150244074	0,2,0	14,21,8	8,5,1	9,7,10	184	184	8.28734638228e-05	0.0,0.087,0.0	0.471,0.417,0.091	-0.297
ENSMUSG00000024785	Rcl1	chr19	+	29130649	29130806	29134399	29134503	29127998	29128124	29143141	29143843	451,481,482	720,749,773	420,381,454	432,437,425	282	229	8.35196057069e-05	0.337,0.343,0.336	0.441,0.415,0.465	-0.102
ENSMUSG00000022789	Dnm1l	chr16	-	16329802	16330009	16332000	16332132	16323974	16324095	16333828	16333949	224,366,281	734,798,853	339,306,343	646,506,557	257	332	8.60864842341e-05	0.283,0.372,0.299	0.404,0.439,0.443	-0.111
ENSMUSG00000028549	Itgb3bp	chr4	-	99769493	99769541	99781876	99781970	99767330	99767576	99789600	99789679	330,348,372	132,64,150	183,146,211	124,101,132	219	173	8.63265633997e-05	0.664,0.811,0.662	0.538,0.533,0.558	0.169
ENSMUSG00000035642	Aamdc	chr7	-	97558130	97558226	97565150	97565300	97550330	97550741	97575587	97575653	101,66,92	144,100,134	202,168,197	162,131,175	275	221	8.63892136004e-05	0.36,0.347,0.356	0.501,0.508,0.475	-0.14
ENSMUSG00000006423	C330007P06Rik	chrX	-	36854282	36854421	36856851	36856893	36853329	36853419	36863623	36863741	21,22,17	81,183,135	29,16,23	64,39,53	167	264	8.84843888077e-05	0.291,0.16,0.166	0.417,0.393,0.407	-0.2
ENSMUSG00000068328	Aup1	chr6	+	83055897	83055970	83056367	83056434	83055505	83055690	83056541	83056644	320,299,322	490,442,578	320,337,304	341,329,309	198	192	8.85683322058e-05	0.388,0.396,0.351	0.476,0.498,0.488	-0.109
ENSMUSG00000026917	Wdr5	chr2	+	27520326	27520416	27520572	27520662	27519742	27519816	27520827	27520911	364,483,475	301,334,424	333,275,357	421,361,421	215	215	8.85899336057e-05	0.547,0.591,0.528	0.442,0.432,0.459	0.111
ENSMUSG00000057637	Prdm2	chr4	-	143142123	143142234	143162055	143162182	143131709	143136099	143170035	143170188	67,99,94	108,103,90	69,48,66	151,131,163	252	236	8.90089983112e-05	0.367,0.474,0.494	0.3,0.255,0.275	0.168
ENSMUSG00000054199	Gon4l	chr3	+	88890812	88890957	88892517	88892668	88889670	88889839	88894441	88894558	101,147,126	166,195,206	156,118,109	125,102,102	270	276	8.92677974176e-05	0.383,0.435,0.385	0.561,0.542,0.522	-0.141
ENSMUSG00000035967	Ddx26b	chrX	+	56494132	56494243	56496515	56496734	56493038	56493133	56497860	56497984	91,105,105	162,154,203	52,44,50	172,146,152	236	344	8.97904286357e-05	0.45,0.498,0.43	0.306,0.305,0.324	0.148
ENSMUSG00000002763	Pex6	chr17	+	46724626	46724704	46724824	46724964	46724390	46724507	46725187	46725541	281,246,310	168,181,157	362,317,307	346,304,319	203	265	9.09824829488e-05	0.686,0.64,0.72	0.577,0.576,0.557	0.112
ENSMUSG00000027942	4933434E20Rik	chr3	+	90056206	90056324	90056528	90056582	90053507	90053609	90058484	90058651	463,575,611	175,145,177	292,238,213	127,129,152	243	179	9.11404833867e-05	0.661,0.745,0.718	0.629,0.576,0.508	0.137
ENSMUSG00000038383	Pigu	chr2	-	155301200	155301355	155314501	155314599	155299045	155299189	155328580	155328681	431,477,546	365,340,353	317,257,287	369,301,316	223	280	9.11489482016e-05	0.597,0.638,0.66	0.519,0.517,0.533	0.109
ENSMUSG00000059022	Kcp	chr6	-	29502777	29502975	29504398	29504567	29502620	29502667	29505637	29505801	15,10,5	23,24,41	71,50,62	55,33,43	294	323	9.22456349238e-05	0.417,0.314,0.118	0.586,0.625,0.613	-0.325
ENSMUSG00000030016	Zfp638	chr6	+	83956693	83956762	83957508	83957592	83954710	83954761	83958183	83958252	71,61,87	287,274,367	92,59,78	196,167,168	194	209	9.22456349238e-05	0.21,0.193,0.203	0.336,0.276,0.333	-0.113
ENSMUSG00000006050	Sra1	chr18	-	36677444	36677505	36678393	36678470	36677109	36677256	36678549	36678713	68,94,103	8,22,21	61,69,86	42,32,34	202	186	9.41144529075e-05	0.887,0.797,0.819	0.572,0.665,0.7	0.189
ENSMUSG00000006740	Kif5b	chr18	-	6213392	6213454	6213969	6214087	6213186	6213296	6214511	6214540	691,925,803	781,1050,905	636,553,616	468,443,441	243	187	9.41471556915e-05	0.405,0.404,0.406	0.511,0.49,0.518	-0.101
ENSMUSG00000026494	Kif26b	chr1	+	178715802	178715969	178821482	178821666	178678825	178679359	178864845	178865052	134,109,98	79,86,63	299,235,238	325,278,297	292	309	9.4495670648e-05	0.642,0.573,0.622	0.493,0.472,0.459	0.138
ENSMUSG00000030733	Sh2b1	chr7	-	126467949	126468049	126468472	126468641	126466998	126467773	126468755	126468967	250,257,226	322,284,305	486,428,467	399,322,370	294	225	9.45329990168e-05	0.373,0.409,0.362	0.482,0.504,0.491	-0.111
ENSMUSG00000037349	Nudt22	chr19	-	6994670	6994769	6995241	6995735	6993661	6993759	6996007	6996037	54,67,47	59,54,49	44,64,41	99,95,108	619	224	9.63603210976e-05	0.249,0.31,0.258	0.139,0.196,0.121	0.12
ENSMUSG00000025534	Gusb	chr5	-	129993417	129993594	129995446	129995531	129990016	129990152	129997779	129997926	386,446,342	158,218,202	184,157,181	142,123,164	210	302	9.63603210976e-05	0.778,0.746,0.709	0.651,0.647,0.613	0.107
ENSMUSG00000021892	Sh3bp5	chr14	-	31387718	31387883	31411540	31411669	31379388	31379519	31434082	31434145	301,252,316	448,497,462	461,400,405	478,421,416	254	290	9.66093200868e-05	0.434,0.367,0.438	0.524,0.52,0.526	-0.11
ENSMUSG00000002602	Axl	chr7	-	25773098	25773125	25773342	25773493	25770632	25770765	25774514	25774725	6,8,0	39,53,38	41,27,26	101,82,91	276	152	9.80318476609e-05	0.078,0.077,0.0	0.183,0.154,0.136	-0.106
ENSMUSG00000028383	Hsdl2	chr4	+	59601372	59601567	59606471	59606543	59597256	59597355	59610509	59610875	111,137,134	25,63,36	166,142,124	114,93,98	320	197	9.96816895998e-05	0.732,0.572,0.696	0.473,0.485,0.438	0.201
ENSMUSG00000056486	Chn1	chr2	-	73679614	73679903	73716363	73716419	73659679	73659757	73721402	73721441	21,38,39	255,288,299	50,30,44	183,158,157	181	414	9.96816895998e-05	0.159,0.232,0.23	0.385,0.303,0.391	-0.153
ENSMUSG00000028383	Hsdl2	chr4	+	59601372	59601567	59606471	59606543	59581562	59581775	59610509	59610875	8,5,13	25,60,36	3,3,8	115,93,100	320	197	9.99980949383e-05	0.165,0.049,0.182	0.016,0.019,0.047	0.105
ENSMUSG00000052296	Ppp6r1	chr7	-	4641264	4641417	4641504	4641667	4641045	4641180	4641927	4642041	493,462,615	743,591,815	676,723,719	681,571,675	288	278	0.000101097022811	0.39,0.43,0.421	0.489,0.55,0.507	-0.102
ENSMUSG00000028532	Cachd1	chr4	+	100864981	100865044	100897656	100897805	100776674	100777368	100918041	100918148	34,42,54	259,279,335	100,74,94	385,297,299	188	274	0.000101251479185	0.161,0.18,0.19	0.275,0.266,0.314	-0.108
ENSMUSG00000050379	Sept6	chrX	-	36966595	36966791	36975062	36975177	36946567	36946754	36989378	36989656	254,273,288	482,482,639	528,414,554	719,533,650	240	321	0.000101499300187	0.413,0.431,0.376	0.496,0.51,0.533	-0.106
ENSMUSG00000004677	Myo9b	chr8	+	71355237	71355311	71355694	71355887	71354715	71354827	71355965	71356094	67,37,55	200,228,229	149,120,107	313,209,256	199	318	0.000101787994611	0.349,0.206,0.277	0.432,0.478,0.4	-0.159
ENSMUSG00000045983	Eif4g1	chr16	+	20673598	20673655	20673867	20673961	20672748	20672876	20674227	20674314	426,611,564	839,807,688	238,179,197	542,490,511	182	219	0.000102838541064	0.379,0.477,0.497	0.346,0.305,0.317	0.128
ENSMUSG00000023089	Ndufa5	chr6	-	24519191	24519257	24522658	24522775	24518665	24518824	24527272	24527317	899,1175,1372	792,686,840	811,645,850	853,737,926	242	191	0.000105826274704	0.473,0.575,0.563	0.429,0.409,0.42	0.118
ENSMUSG00000034321	Exosc1	chr19	-	41924710	41924795	41928024	41928113	41922979	41924088	41931355	41931430	352,302,362	669,779,780	254,204,222	318,310,320	214	210	0.000105826274704	0.341,0.276,0.313	0.439,0.392,0.405	-0.102
ENSMUSG00000068220	Lgals1	chr15	+	78927969	78928049	78929632	78929804	78926724	78926804	78929997	78930465	2480,2955,3284	4470,3595,4305	5447,4330,4515	11863,9404,9931	205	297	0.000106076586805	0.446,0.544,0.525	0.399,0.4,0.397	0.106
ENSMUSG00000019278	Dpep1	chr8	+	123194032	123194186	123199044	123199177	123186241	123186441	123199293	123199444	72,78,40	125,164,131	41,33,69	38,41,59	279	258	0.000106733529383	0.348,0.305,0.22	0.499,0.427,0.52	-0.191
ENSMUSG00000027618	Nfs1	chr2	-	156125280	156125370	156126318	156126402	156123638	156124327	156127010	156127092	183,158,204	54,85,81	108,117,132	94,78,110	209	215	0.000107005632085	0.777,0.657,0.722	0.542,0.607,0.552	0.152
ENSMUSG00000029657	Hsph1	chr5	-	149631386	149631509	149632033	149632174	149630759	149630859	149633829	149633887	1070,1123,1271	1090,783,869	700,649,571	834,871,722	266	248	0.000107810455051	0.478,0.572,0.577	0.439,0.41,0.424	0.118
ENSMUSG00000033917	Gde1	chr7	-	118695035	118695141	118698554	118698730	118694492	118694585	118705389	118705778	109,131,100	392,449,391	166,122,212	335,336,309	301	231	0.000108635795339	0.176,0.183,0.164	0.276,0.218,0.345	-0.105
ENSMUSG00000021136	Smoc1	chr12	+	81179478	81179723	81183987	81184041	81170185	81170291	81184548	81186410	613,972,664	173,210,157	295,278,319	134,98,124	370	179	0.000109536540153	0.632,0.691,0.672	0.516,0.578,0.554	0.116
ENSMUSG00000027787	Nmd3	chr3	+	69743515	69743628	69745212	69745285	69741508	69741654	69746728	69746835	582,722,601	633,729,707	424,329,390	260,279,254	238	198	0.000109926148026	0.433,0.452,0.414	0.576,0.495,0.561	-0.111
ENSMUSG00000097910	5033428I22Rik	chr8	+	57332769	57333631	57338882	57338947	57332442	57332633	57339828	57340682	194,212,155	95,114,122	239,221,234	84,71,73	987	190	0.000110653671799	0.282,0.264,0.197	0.354,0.375,0.382	-0.123
ENSMUSG00000025545	Clybl	chr14	+	122375881	122375983	122377783	122377877	122371240	122371429	122379202	122379370	187,165,218	95,99,82	156,128,144	153,127,106	227	219	0.00011197927155	0.655,0.617,0.719	0.496,0.493,0.567	0.145
ENSMUSG00000018449	Rpain	chr11	+	70973801	70973913	70974068	70974132	70973014	70973075	70974899	70975040	104,119,77	200,145,151	130,142,166	120,128,135	237	189	0.000112108097999	0.293,0.396,0.289	0.463,0.469,0.495	-0.15
ENSMUSG00000042410	Agps	chr2	+	75891791	75891868	75900181	75900251	75888115	75888167	75902917	75902979	126,157,187	281,326,388	180,146,122	195,185,184	202	195	0.000114160404525	0.302,0.317,0.318	0.471,0.432,0.39	-0.119
ENSMUSG00000042410	Agps	chr2	+	75857016	75857088	75858898	75858978	75854530	75854605	75861933	75862014	196,251,224	455,553,484	184,182,195	275,215,291	197	205	0.000116907468553	0.31,0.321,0.325	0.41,0.468,0.411	-0.111
ENSMUSG00000035725	Prkx	chrX	-	77773115	77773235	77782037	77782301	77765348	77765406	77786127	77786296	26,44,42	18,13,11	81,77,58	8,6,5	389	245	0.000117628355414	0.476,0.681,0.706	0.864,0.89,0.88	-0.257
ENSMUSG00000020697	Lig3	chr11	+	82789546	82789713	82789816	82789894	82788763	82788915	82790472	82790641	405,335,445	92,70,125	199,179,235	95,79,83	292	203	0.000118374659786	0.754,0.769,0.712	0.593,0.612,0.663	0.122
ENSMUSG00000037286	Stag1	chr9	+	100705152	100705254	100737977	100738142	100643635	100643796	100757689	100757786	81,115,119	211,273,275	148,144,134	224,180,202	227	290	0.000119655793543	0.329,0.35,0.356	0.458,0.505,0.459	-0.129
ENSMUSG00000004100	Ppan	chr9	+	20889337	20889439	20889633	20889684	20888406	20888577	20889770	20889941	246,217,230	205,221,244	241,211,217	162,102,127	227	176	0.000119677897011	0.482,0.432,0.422	0.536,0.616,0.57	-0.129
ENSMUSG00000028898	Trnau1ap	chr4	-	132325207	132325260	132328468	132328566	132314204	132314367	132329352	132329538	100,101,81	27,21,31	189,120,189	21,15,19	223	178	0.00012073900285	0.747,0.793,0.676	0.878,0.865,0.888	-0.138
ENSMUSG00000024220	Zfp523	chr17	+	28202434	28202598	28203085	28203250	28201260	28202348	28204454	28204568	498,315,436	344,343,382	431,333,332	565,496,509	289	290	0.000123190985957	0.592,0.48,0.534	0.434,0.403,0.396	0.124
ENSMUSG00000014444	Piezo1	chr8	-	122482868	122482991	122483056	122483229	122482648	122482728	122483318	122483411	116,163,136	76,69,77	173,134,141	177,135,136	298	248	0.000123523280285	0.56,0.663,0.595	0.449,0.452,0.463	0.151
ENSMUSG00000033904	Ccp110	chr7	+	118731696	118731759	118732393	118732453	118730667	118730741	118732886	118732972	177,128,153	115,112,147	122,128,168	64,41,71	188	185	0.000125089868763	0.602,0.529,0.506	0.652,0.754,0.7	-0.156
ENSMUSG00000025158	Rfng	chr11	-	120782628	120782717	120783006	120783160	120782382	120782548	120783267	120783370	132,139,184	58,41,64	162,123,128	114,78,87	279	214	0.000125089868763	0.636,0.722,0.688	0.522,0.547,0.53	0.149
ENSMUSG00000027285	Haus2	chr2	+	120612337	120612430	120615854	120615987	120609382	120609545	120617872	120617981	48,80,72	329,337,361	92,71,77	244,195,253	218	258	0.000125103683631	0.147,0.219,0.191	0.309,0.301,0.265	-0.106
ENSMUSG00000028393	Alad	chr4	-	62510867	62510923	62511701	62511785	62510693	62510781	62511886	62512022	138,190,155	182,183,169	341,280,318	232,203,199	209	181	0.000125479766819	0.396,0.473,0.443	0.56,0.544,0.581	-0.124
ENSMUSG00000041936	Agrn	chr4	-	156185087	156185135	156195243	156195505	156179392	156179608	156197213	156197488	83,108,108	26,55,39	154,106,104	103,105,98	387	173	0.000125607072689	0.588,0.467,0.553	0.401,0.311,0.322	0.191
ENSMUSG00000035354	Uvrag	chr7	-	99016568	99016674	99065799	99065882	99004579	99004706	99088100	99088175	76,55,53	160,119,123	70,75,86	89,61,101	208	231	0.000129291370953	0.345,0.339,0.324	0.466,0.577,0.486	-0.174
ENSMUSG00000026674	Ddr2	chr1	-	170035912	170036021	170088794	170088944	170006761	170006864	170110621	170110729	228,341,337	84,144,99	419,337,295	237,205,178	275	234	0.000129748612398	0.698,0.668,0.743	0.601,0.583,0.585	0.113
ENSMUSG00000021911	Parg	chr14	+	32262683	32262831	32271629	32271708	32258077	32258153	32274849	32274958	404,461,462	148,179,180	407,277,302	220,184,196	273	204	0.000130306144747	0.671,0.658,0.657	0.58,0.529,0.535	0.114
ENSMUSG00000031562	Dctd	chr8	+	48137257	48137374	48138781	48138878	48111967	48112103	48140342	48140609	552,657,699	784,713,791	540,433,429	345,363,381	242	222	0.00013245722352	0.392,0.458,0.448	0.589,0.523,0.508	-0.107
ENSMUSG00000035247	Hectd1	chr12	-	51774650	51774790	51776495	51776630	51773826	51774150	51782481	51782593	414,548,505	233,388,320	322,319,272	325,278,301	260	265	0.000132825818091	0.644,0.59,0.617	0.502,0.539,0.479	0.11
ENSMUSG00000034245	Hdac11	chr6	+	91166242	91166285	91168808	91168871	91165560	91165677	91169394	91169491	15,46,23	73,107,97	70,70,70	111,102,99	168	188	0.000135121163022	0.187,0.325,0.21	0.414,0.434,0.442	-0.189
ENSMUSG00000007817	Zmiz1	chr14	+	25536744	25536824	25572019	25572128	25502654	25502759	25576130	25576244	103,139,97	77,132,99	150,96,136	235,155,218	205	234	0.000135510179577	0.604,0.546,0.528	0.421,0.414,0.416	0.142
ENSMUSG00000027751	Supt20	chr3	+	54695122	54695207	54696483	54696519	54693102	54693208	54696950	54697009	213,236,268	145,200,173	246,185,234	88,93,102	210	161	0.000138142528059	0.53,0.475,0.543	0.682,0.604,0.638	-0.125
ENSMUSG00000028018	Gstcd	chr3	-	132986384	132986454	132996165	132996196	132981751	132983219	132998824	132998958	73,56,74	79,86,54	52,52,42	128,128,113	156	195	0.000139048015159	0.536,0.449,0.631	0.337,0.337,0.317	0.208
ENSMUSG00000036782	Klhl13	chrX	-	23261434	23261573	23315129	23315201	23248111	23248244	23361493	23361584	58,86,62	78,105,86	76,49,59	178,143,137	197	264	0.000140445864108	0.499,0.523,0.491	0.364,0.315,0.366	0.156
ENSMUSG00000029208	Guf1	chr5	+	69561653	69561857	69564523	69564647	69561134	69561199	69565429	69565562	295,302,245	155,178,193	191,159,182	189,204,178	329	249	0.000141190991308	0.59,0.562,0.49	0.433,0.371,0.436	0.134
ENSMUSG00000002031	Ift46	chr9	+	44789566	44789627	44789890	44789976	44786837	44786904	44790484	44790895	157,109,143	264,349,440	220,193,177	313,253,215	186	211	0.000144265989158	0.403,0.262,0.269	0.444,0.464,0.483	-0.152
ENSMUSG00000010476	Ebf3	chr7	-	137201125	137201191	137206184	137206273	137200382	137200560	137225142	137225269	423,402,497	522,576,666	502,432,434	456,384,362	214	191	0.000145616181797	0.42,0.384,0.4	0.496,0.501,0.517	-0.103
ENSMUSG00000018707	Dync1h1	chr12	+	110663172	110663276	110664535	110664747	110662841	110663059	110665082	110665236	309,306,226	635,902,623	427,351,408	687,552,705	229	337	0.000145871373558	0.417,0.333,0.348	0.478,0.483,0.46	-0.108
ENSMUSG00000040774	Cept1	chr3	-	106512802	106512870	106531136	106531278	106505720	106505852	106533354	106533502	294,364,395	81,116,128	351,238,322	190,135,138	267	193	0.000151536540724	0.724,0.694,0.69	0.572,0.56,0.628	0.116
ENSMUSG00000051674	Dcun1d4	chr5	+	73534605	73534697	73555358	73555463	73531503	73531574	73557253	73557356	322,360,422	324,322,303	208,195,190	304,254,262	217	230	0.000152595398142	0.513,0.542,0.596	0.42,0.449,0.435	0.116
ENSMUSG00000021610	Clptm1l	chr13	+	73604929	73605030	73606221	73606411	73604001	73604399	73607719	73607868	338,300,261	734,905,800	424,335,365	712,655,595	226	315	0.000153011471779	0.391,0.316,0.313	0.454,0.416,0.461	-0.104
ENSMUSG00000078441	Scamp4	chr10	+	80609640	80609797	80611027	80611129	80609329	80609458	80612341	80612459	71,92,79	216,245,257	190,143,153	283,253,317	282	227	0.000153493891242	0.209,0.232,0.198	0.351,0.313,0.28	-0.102
ENSMUSG00000039671	Zmynd8	chr2	-	165839997	165840090	165842763	165842877	165838811	165838899	165846020	165846164	353,403,418	342,330,358	324,252,330	155,153,195	239	218	0.000153779837899	0.485,0.527,0.516	0.656,0.6,0.607	-0.112
ENSMUSG00000053332	Gas5	chr1	+	161036207	161036244	161036819	161037164	161035982	161036014	161037287	161037315	45,73,51	30,43,34	8,12,14	17,22,26	162	470	0.000154478508473	0.813,0.831,0.813	0.577,0.613,0.61	0.219
ENSMUSG00000007411	Mark3	chr12	+	111604510	111604564	111615395	111615444	111592576	111592768	111618317	111618383	187,224,233	315,406,480	262,256,253	309,272,326	179	174	0.000155749367073	0.366,0.349,0.321	0.452,0.478,0.43	-0.108
ENSMUSG00000037286	Stag1	chr9	+	100855796	100855904	100866099	100866214	100848658	100848738	100880775	100880893	298,380,308	516,674,643	413,337,407	490,444,472	233	240	0.000156570475592	0.373,0.367,0.33	0.465,0.439,0.47	-0.101
ENSMUSG00000101678	Gm29609	chr5	-	31145245	31145278	31145494	31145565	31144738	31144752	31145683	31145776	10,7,7	34,44,51	33,33,32	67,58,59	196	158	0.000156607784786	0.192,0.114,0.1	0.284,0.314,0.304	-0.165
ENSMUSG00000039176	Polg	chr7	-	79456434	79456512	79456707	79456828	79456040	79456148	79458173	79458410	167,151,163	258,221,228	193,143,199	130,155,131	246	203	0.000157302470126	0.348,0.361,0.371	0.551,0.432,0.556	-0.153
ENSMUSG00000020605	Hs1bp3	chr12	+	8317784	8317950	8321518	8321726	8313432	8313497	8323869	8324101	28,23,45	183,194,238	47,50,49	184,126,155	291	333	0.000157386423565	0.149,0.119,0.178	0.226,0.312,0.266	-0.119
ENSMUSG00000027333	Smox	chr2	+	131520411	131520646	131520921	131521171	131520094	131520268	131522058	131522219	136,154,113	253,272,301	293,265,307	388,329,351	360	375	0.000159413177264	0.359,0.371,0.281	0.44,0.456,0.477	-0.121
ENSMUSG00000020523	Fam114a2	chr11	-	57487566	57487620	57490109	57490182	57483791	57484140	57491919	57492059	141,130,132	344,283,302	176,186,195	267,257,262	198	179	0.000161270583227	0.27,0.293,0.283	0.373,0.396,0.402	-0.108
ENSMUSG00000003437	Paf1	chr7	+	28395042	28395135	28395417	28395539	28393668	28393698	28395628	28395695	435,431,449	391,407,403	374,284,355	510,423,478	218	247	0.000161493836396	0.558,0.545,0.558	0.454,0.432,0.457	0.106
ENSMUSG00000040524	Zfp609	chr9	-	65706090	65706178	65730975	65731201	65702271	65704618	65794621	65795495	107,111,135	127,129,137	181,154,176	128,91,110	351	213	0.00016422746697	0.338,0.343,0.374	0.462,0.507,0.493	-0.136
ENSMUSG00000037234	Hook3	chr8	-	26039668	26039751	26048251	26048339	26038021	26038122	26059239	26059380	68,98,101	301,293,269	97,67,66	160,122,127	213	208	0.000165185432114	0.181,0.246,0.268	0.372,0.349,0.337	-0.121
ENSMUSG00000002981	Clptm1	chr7	-	19637468	19637713	19638116	19638237	19637077	19637171	19638931	19639017	661,961,746	595,524,579	640,545,529	692,609,684	246	370	0.000165251681645	0.626,0.734,0.66	0.582,0.574,0.538	0.109
ENSMUSG00000036639	Nudt1	chr5	+	140334454	140334619	140335312	140335458	140332422	140332473	140337592	140338137	316,373,385	342,234,359	248,207,266	372,345,385	290	271	0.000165779578023	0.463,0.598,0.501	0.384,0.359,0.392	0.142
ENSMUSG00000038383	Pigu	chr2	-	155299045	155299189	155301200	155301355	155297082	155297207	155314501	155314599	282,271,325	452,548,458	344,260,286	360,289,290	280	269	0.000166393912642	0.375,0.322,0.405	0.479,0.464,0.487	-0.109
ENSMUSG00000005057	Sh2b2	chr5	-	136221847	136222056	136224154	136224322	136219641	136219813	136224404	136224496	73,62,67	232,187,247	90,87,75	162,151,148	293	334	0.000166447843025	0.264,0.274,0.236	0.388,0.396,0.366	-0.125
ENSMUSG00000037960	Card19	chr13	-	49203717	49203789	49205191	49205345	49202950	49203235	49208003	49208146	176,196,215	42,49,58	228,191,217	123,85,85	279	197	0.000166892254201	0.747,0.739,0.724	0.567,0.613,0.643	0.129
ENSMUSG00000018707	Dync1h1	chr12	+	110664535	110664747	110665082	110665236	110663172	110663276	110665663	110665806	545,593,470	492,433,400	570,449,494	659,560,655	337	279	0.000167359575217	0.478,0.531,0.493	0.417,0.399,0.384	0.101
ENSMUSG00000030761	Myo7a	chr7	-	98053805	98053922	98054342	98054528	98053156	98053240	98054607	98054714	73,39,46	165,201,170	65,67,69	124,105,109	311	242	0.000167359575217	0.256,0.131,0.174	0.29,0.332,0.33	-0.13
ENSMUSG00000041491	Cep78	chr19	-	15959531	15959700	15962371	15962449	15955773	15956403	15969071	15969200	243,350,286	345,420,393	196,159,186	402,320,405	203	294	0.000171202609012	0.505,0.547,0.513	0.414,0.418,0.399	0.111
ENSMUSG00000048402	Gli2	chr1	-	118866571	118866757	119002039	119002206	118855435	118855637	119053301	119053339	53,74,90	209,269,251	117,91,102	232,184,183	292	311	0.000171588309648	0.213,0.227,0.276	0.349,0.345,0.373	-0.117
ENSMUSG00000066191	Anks6	chr4	-	47033115	47033269	47035715	47035919	47030663	47030851	47038913	47038963	44,42,40	9,11,15	73,54,62	40,50,62	329	279	0.000172302070738	0.806,0.764,0.693	0.607,0.478,0.459	0.24
ENSMUSG00000000127	Fer	chr17	+	63981479	63981686	63991593	63991716	63973064	63973157	64029289	64029346	39,72,59	191,202,243	71,69,85	182,133,135	332	248	0.000173150418064	0.132,0.21,0.154	0.226,0.279,0.32	-0.11
ENSMUSG00000036550	Cnot1	chr8	-	95748258	95748399	95752501	95752788	95746972	95747152	95753025	95753150	631,866,751	357,459,457	744,571,670	601,539,537	412	266	0.000174395787308	0.533,0.549,0.515	0.444,0.406,0.446	0.1
ENSMUSG00000039968	Rsbn1l	chr5	-	20902287	20902455	20905779	20905922	20895590	20896901	20908106	20908244	136,124,116	59,79,88	86,75,85	124,105,81	268	293	0.000174395787308	0.716,0.632,0.59	0.431,0.438,0.534	0.178
ENSMUSG00000024286	Ccny	chr18	-	9377793	9377828	9386734	9386809	9353406	9353507	9449517	9450150	406,508,483	217,205,227	350,356,328	98,100,99	200	160	0.000174395787308	0.599,0.665,0.63	0.741,0.74,0.726	-0.104
ENSMUSG00000018651	Tada2a	chr11	-	84082037	84082111	84087110	84087182	84079635	84079777	84090548	84090659	315,348,455	211,245,215	188,156,174	187,141,201	197	199	0.000177293750436	0.601,0.589,0.681	0.504,0.528,0.467	0.124
ENSMUSG00000028552	Eps15	chr4	+	109363178	109363379	109366123	109366240	109361162	109361867	109366417	109366874	324,273,300	100,124,154	288,246,244	209,178,187	326	242	0.000177340873314	0.706,0.62,0.591	0.506,0.506,0.492	0.138
ENSMUSG00000030663	1110004F10Rik	chr7	+	116093024	116093256	116097761	116097953	116088273	116088414	116099439	116099523	0,1,0	23,15,24	6,2,2	17,6,17	357	317	0.000177443373835	0.0,0.056,0.0	0.239,0.228,0.095	-0.169
ENSMUSG00000024539	Ptpn2	chr18	-	67688890	67688989	67711836	67711927	67681442	67681577	67724441	67724573	408,479,539	331,399,447	402,259,325	440,361,432	216	224	0.000181165042141	0.561,0.555,0.556	0.487,0.427,0.438	0.107
ENSMUSG00000044906	4930503L19Rik	chr18	-	70456473	70456544	70458316	70458448	70453193	70453388	70463961	70464064	161,176,150	150,150,181	214,182,238	130,120,114	257	196	0.000181761474729	0.45,0.472,0.387	0.557,0.536,0.614	-0.133
ENSMUSG00000000538	Tom1l2	chr11	-	60261054	60261213	60262648	60262783	60258855	60258972	60270317	60270467	82,76,78	29,38,29	106,91,96	119,72,67	260	284	0.000182825481832	0.755,0.686,0.746	0.493,0.58,0.61	0.168
ENSMUSG00000033373	Fntb	chr12	+	76897326	76897413	76906944	76907074	76887971	76888055	76910210	76910246	191,149,184	100,112,135	199,149,186	210,196,196	212	255	0.000182930719622	0.697,0.615,0.621	0.533,0.478,0.533	0.13
ENSMUSG00000039968	Rsbn1l	chr5	-	20896792	20896901	20902287	20902455	20893027	20896704	20905779	20905922	164,121,140	69,82,99	91,85,85	117,82,111	293	234	0.00018495495605	0.655,0.541,0.53	0.383,0.453,0.379	0.17
ENSMUSG00000022394	L3mbtl2	chr15	+	81671067	81671147	81675514	81675632	81670126	81670250	81676257	81676392	60,55,68	177,205,229	88,79,80	167,134,155	205	243	0.000185310583756	0.287,0.241,0.26	0.384,0.411,0.38	-0.129
ENSMUSG00000043535	Setx	chr2	+	29125851	29125963	29130179	29130390	29124991	29125549	29133921	29134031	28,39,58	118,143,125	61,59,37	79,55,63	237	336	0.000185440531361	0.252,0.279,0.397	0.523,0.603,0.454	-0.217
ENSMUSG00000020319	Wdpcp	chr11	+	21813359	21813462	21857446	21857609	21748877	21748941	21884983	21885087	22,21,11	42,53,52	47,47,69	52,53,51	228	288	0.000187040171601	0.398,0.334,0.211	0.533,0.528,0.631	-0.25
ENSMUSG00000034566	Atp5h	chr11	-	115417838	115417935	115418385	115418516	115416852	115416924	115419891	115419962	620,841,694	454,1121,475	1003,824,947	445,457,338	256	222	0.000187638847647	0.542,0.394,0.559	0.662,0.61,0.708	-0.162
ENSMUSG00000032485	Scap	chr9	+	110372975	110373196	110373389	110373495	110372196	110372354	110373996	110374169	122,202,169	290,297,337	258,158,181	272,206,197	346	231	0.000187778470961	0.219,0.312,0.251	0.388,0.339,0.38	-0.108
ENSMUSG00000021470	Ercc6l2	chr13	+	63824808	63824928	63834595	63834789	63819630	63820055	63841423	63841585	133,199,150	102,106,99	118,103,86	137,102,109	245	319	0.00018815175795	0.629,0.71,0.664	0.529,0.568,0.507	0.133
ENSMUSG00000039842	Mcph1	chr8	+	18688981	18689059	18788238	18788476	18641564	18641665	18801405	18803189	1,5,8	185,135,163	18,10,8	123,91,127	203	363	0.000191237393719	0.01,0.062,0.081	0.207,0.164,0.101	-0.106
ENSMUSG00000019578	Ubxn6	chr17	-	56069690	56069775	56070651	56070727	56069393	56069613	56070887	56070985	208,300,253	145,196,133	238,248,228	270,218,229	201	210	0.000192805682102	0.6,0.615,0.665	0.479,0.543,0.51	0.116
ENSMUSG00000039242	B3galnt2	chr13	+	13975437	13975634	13987352	13987463	13970766	13970867	13990788	13990867	150,243,228	264,362,342	231,230,244	238,211,247	322	236	0.0001942580757	0.294,0.33,0.328	0.416,0.444,0.42	-0.109
ENSMUSG00000024858	Adrbk1	chr19	-	4287557	4287985	4288411	4288507	4287352	4287466	4288591	4288658	310,317,411	793,874,862	405,418,391	695,558,723	221	553	0.00019464323537	0.494,0.476,0.544	0.593,0.652,0.575	-0.102
ENSMUSG00000040720	1110037F02Rik	chr4	+	11505441	11505610	11506953	11507076	11501308	11501357	11507906	11508179	245,259,281	435,390,400	316,291,268	339,210,282	294	248	0.0001976516314	0.322,0.359,0.372	0.44,0.539,0.445	-0.124
ENSMUSG00000023908	Pkmyt1	chr17	+	23735562	23735720	23736323	23736401	23735199	23735372	23736494	23736729	136,134,161	259,189,253	226,187,186	203,174,217	283	203	0.00019953362249	0.274,0.337,0.313	0.444,0.435,0.381	-0.112
ENSMUSG00000003810	Mast2	chr4	-	116330390	116330469	116337421	116337497	116327608	116327763	116352972	116353064	280,203,206	140,176,178	196,148,156	266,172,244	201	204	0.000200540630854	0.67,0.539,0.54	0.428,0.466,0.394	0.154
ENSMUSG00000022477	Aco2	chr15	+	81889297	81889434	81899128	81899221	81872308	81872548	81903475	81903634	418,656,532	566,513,440	446,353,427	725,655,676	262	218	0.000204793403245	0.381,0.516,0.502	0.339,0.31,0.345	0.135
ENSMUSG00000044442	N6amt1	chr16	+	87356177	87356264	87356897	87356988	87354244	87354386	87362519	87362603	69,65,55	144,158,132	123,93,121	138,132,163	212	216	0.000206528503294	0.328,0.295,0.298	0.476,0.418,0.431	-0.135
ENSMUSG00000021733	Slc4a7	chr14	+	14765576	14765710	14766739	14766985	14760234	14760341	14771208	14771314	63,85,114	139,231,232	30,27,35	122,141,142	259	371	0.000207935731036	0.394,0.345,0.413	0.26,0.215,0.261	0.139
ENSMUSG00000034343	Ube2f	chr1	+	91254214	91254393	91262266	91262296	91250364	91250437	91265217	91265283	82,57,47	71,124,101	59,30,39	28,23,18	304	155	0.00021164848281	0.371,0.19,0.192	0.518,0.399,0.525	-0.23
ENSMUSG00000022685	Parn	chr16	-	13647242	13647299	13648418	13648499	13640252	13640330	13650634	13650677	143,169,218	82,98,88	89,81,85	74,75,92	206	182	0.000211935096432	0.606,0.604,0.686	0.515,0.488,0.449	0.148
ENSMUSG00000039230	Tbcd	chr11	+	121603233	121603372	121603614	121603736	121602987	121603146	121605262	121605340	329,301,355	273,344,327	426,384,396	244,208,291	264	247	0.000211964267417	0.53,0.45,0.504	0.62,0.633,0.56	-0.11
ENSMUSG00000057841	Rpl32	chr6	-	115806985	115807167	115807801	115807902	115805504	115805688	115808697	115808747	3939,10768,6753	17366,12898,16776	3424,2634,3490	20071,18646,19831	226	307	0.000212609037484	0.236,0.531,0.354	0.188,0.161,0.193	0.193
ENSMUSG00000025785	Exosc7	chr9	+	123118890	123118992	123119240	123119335	123113214	123113322	123127805	123127971	264,398,333	496,456,575	164,161,164	415,466,416	227	220	0.000213548826898	0.34,0.458,0.359	0.277,0.251,0.276	0.118
ENSMUSG00000031928	Mre11a	chr9	+	14802763	14802949	14805355	14805527	14799555	14799670	14809803	14809884	185,223,223	277,381,394	232,202,228	215,231,247	311	297	0.000215163060439	0.389,0.359,0.351	0.508,0.455,0.469	-0.111
ENSMUSG00000029207	Apbb2	chr5	-	66462097	66462166	66492057	66492172	66451467	66452283	66543461	66543617	21,31,31	61,60,61	53,55,35	49,34,41	240	194	0.000216018422314	0.218,0.295,0.291	0.466,0.567,0.408	-0.212
ENSMUSG00000025199	Chuk	chr19	-	44088674	44088777	44090932	44091127	44087915	44088039	44096223	44096359	113,143,171	202,315,292	161,171,159	187,181,198	320	228	0.000216259083259	0.285,0.244,0.294	0.38,0.402,0.364	-0.108
ENSMUSG00000038398	Upf3a	chr8	+	13786146	13786253	13787364	13787471	13785634	13785884	13791881	13791980	186,176,148	246,300,252	276,179,218	251,185,217	232	232	0.000220038454517	0.431,0.37,0.37	0.524,0.492,0.501	-0.115
ENSMUSG00000027752	Exosc8	chr3	-	54731074	54731171	54731980	54732026	54729764	54729885	54732111	54732217	406,661,543	772,850,853	393,298,382	867,831,878	171	222	0.000221225968451	0.406,0.502,0.452	0.37,0.318,0.361	0.104
ENSMUSG00000040877	Wdr25	chr12	+	108980690	108980838	108992806	108992937	108897908	108898725	109024962	109025133	19,17,27	41,67,39	43,44,50	32,39,41	273	256	0.000221833618179	0.303,0.192,0.394	0.558,0.514,0.533	-0.239
ENSMUSG00000029676	Pot1a	chr6	-	25798008	25798055	25800283	25800510	25794559	25794674	25805874	25805941	128,126,160	76,67,99	151,133,167	46,33,61	352	172	0.000222002979305	0.451,0.479,0.441	0.616,0.663,0.572	-0.16
ENSMUSG00000026153	Fam135a	chr1	-	24057365	24057456	24067898	24067978	24057203	24057274	24085410	24085526	269,202,253	61,117,98	119,106,100	96,93,71	205	216	0.000222002979305	0.823,0.645,0.731	0.566,0.546,0.597	0.163
ENSMUSG00000005882	Uqcc1	chr2	-	155887108	155887217	155901297	155901355	155858111	155858189	155909352	155909425	18,44,21	335,232,297	46,34,35	173,171,190	183	234	0.000222155972417	0.064,0.195,0.083	0.254,0.203,0.191	-0.102
ENSMUSG00000034807	Colgalt1	chr8	+	71619651	71619771	71620600	71620677	71618074	71618279	71620747	71620854	150,180,167	210,263,240	287,255,256	276,204,238	245	202	0.00022386017373	0.371,0.361,0.365	0.462,0.508,0.47	-0.114
ENSMUSG00000030613	Ccdc90b	chr7	+	92568471	92568575	92572538	92572640	92567621	92567741	92574621	92574663	478,628,597	769,724,798	494,455,497	473,380,452	229	227	0.000225051233739	0.381,0.462,0.426	0.509,0.543,0.522	-0.102
ENSMUSG00000032058	Ppp2r1b	chr9	+	50867325	50867396	50867662	50867797	50866827	50866942	50870062	50870236	448,454,511	465,451,524	353,299,330	565,449,497	196	260	0.000232020651217	0.561,0.572,0.564	0.453,0.469,0.468	0.102
ENSMUSG00000046707	Csnk2a2	chr8	-	95465650	95465710	95473370	95473421	95461545	95461629	95477211	95477313	153,167,130	442,474,376	127,136,155	267,238,236	176	185	0.000232045032285	0.267,0.27,0.267	0.333,0.375,0.408	-0.104
ENSMUSG00000026821	Ralgds	chr2	+	28542890	28542950	28543553	28543747	28542289	28542483	28543988	28544386	52,41,51	222,168,192	70,23,46	465,362,293	185	319	0.000232571651992	0.288,0.296,0.314	0.206,0.099,0.213	0.127
ENSMUSG00000039156	Stim2	chr5	+	54053375	54053506	54075279	54075394	53998564	53999034	54102574	54102686	20,30,20	139,178,208	34,26,32	116,111,81	256	240	0.000232860167414	0.119,0.136,0.083	0.216,0.18,0.27	-0.109
ENSMUSG00000026743	Mllt10	chr2	+	18146776	18146872	18159455	18159711	18126133	18126229	18162316	18162886	154,188,195	387,293,365	87,92,72	311,271,281	221	381	0.000233149759096	0.407,0.525,0.479	0.325,0.369,0.306	0.137
ENSMUSG00000030733	Sh2b1	chr7	-	126467949	126468049	126468419	126468641	126466998	126467773	126468755	126468967	247,252,238	322,284,305	478,427,451	399,322,370	347	225	0.000235245813373	0.332,0.365,0.336	0.437,0.462,0.441	-0.102
ENSMUSG00000033335	Dnm2	chr9	+	21489742	21489794	21490657	21490669	21487046	21487076	21494503	21494617	67,92,89	14,29,21	85,90,95	11,7,7	177	137	0.000236958389026	0.787,0.711,0.766	0.857,0.909,0.913	-0.138
ENSMUSG00000021143	Pacs2	chr12	+	113061848	113061955	113062446	113062601	113061639	113061744	113063331	113063442	191,271,329	132,180,138	260,276,252	283,255,242	232	280	0.000237050272529	0.636,0.645,0.742	0.526,0.566,0.557	0.125
ENSMUSG00000038773	Kdm3b	chr18	+	34796787	34796912	34799284	34799359	34795674	34795780	34803449	34804049	172,261,257	212,270,259	242,227,249	174,142,169	250	200	0.000238879850847	0.394,0.436,0.443	0.527,0.561,0.541	-0.119
ENSMUSG00000049804	Armcx4	chrX	+	134687147	134687225	134688016	134688106	134686518	134686637	134688449	134688532	110,147,133	90,131,109	88,67,96	164,119,115	203	215	0.000240714893589	0.564,0.543,0.564	0.362,0.374,0.469	0.155
ENSMUSG00000032479	Map4	chr9	+	110071025	110071139	110072612	110072705	110068692	110068985	110078002	110078084	211,214,204	114,142,129	213,176,181	207,157,209	239	218	0.000240937029512	0.628,0.579,0.591	0.484,0.506,0.441	0.122
ENSMUSG00000025759	Mfsd8	chr3	-	40826873	40826982	40830623	40830679	40823826	40823961	40832012	40832157	17,10,20	9,12,13	10,18,8	40,44,19	181	234	0.000242165317211	0.709,0.519,0.665	0.244,0.346,0.352	0.317
ENSMUSG00000022701	Ccdc191	chr16	+	43931193	43931384	43938913	43939163	43915449	43915603	43943503	43943964	76,82,92	32,28,24	45,31,36	41,24,24	316	375	0.000243856443248	0.738,0.777,0.82	0.566,0.605,0.64	0.175
ENSMUSG00000027422	Rrbp1	chr2	-	143953233	143953329	143953941	143954013	143952191	143952275	143954115	143954208	434,449,419	472,467,369	450,360,391	747,515,554	197	221	0.00024389456727	0.508,0.519,0.56	0.403,0.44,0.442	0.101
ENSMUSG00000022255	Mtdh	chr15	+	34114798	34114975	34116310	34116376	34114023	34114108	34117879	34118110	645,683,861	437,592,483	943,906,850	412,378,390	302	191	0.000250548948374	0.483,0.422,0.53	0.591,0.603,0.58	-0.113
ENSMUSG00000025531	Chm	chrX	-	113112548	113112665	113116015	113116430	113111928	113112049	113139335	113139460	54,49,64	97,132,155	83,82,89	126,92,98	540	242	0.000252496143073	0.2,0.143,0.156	0.228,0.285,0.289	-0.101
ENSMUSG00000031565	Fgfr1	chr8	+	25555507	25555774	25557730	25557820	25532249	25532428	25558070	25558243	445,497,492	298,322,314	1161,1005,995	523,416,440	392	215	0.0002529792364	0.45,0.458,0.462	0.549,0.57,0.554	-0.101
ENSMUSG00000031485	Prosc	chr8	+	27049173	27049308	27051258	27051401	27045923	27045999	27052235	27052334	172,244,240	265,293,301	334,321,313	295,236,288	260	268	0.000256469039369	0.401,0.462,0.451	0.539,0.584,0.528	-0.112
ENSMUSG00000033852	Gm28042	chr2	+	120031306	120031402	120031501	120031651	120030815	120030872	120031840	120032000	71,69,69	33,37,15	99,77,67	78,70,79	221	275	0.000260845042792	0.728,0.699,0.851	0.612,0.578,0.513	0.192
ENSMUSG00000035671	Zswim4	chr8	-	84219825	84219980	84223219	84223355	84217244	84217408	84223670	84223925	206,166,187	289,251,334	262,223,246	250,242,229	261	280	0.000260980968221	0.433,0.415,0.375	0.529,0.497,0.535	-0.113
ENSMUSG00000040557	Wbscr27	chr5	+	134933472	134933601	134934288	134934424	134932621	134932847	134940456	134941723	12,8,14	0,1,0	33,28,22	4,7,6	254	261	0.000261288962931	1.0,0.892,1.0	0.894,0.804,0.79	0.135
ENSMUSG00000019818	Cd164	chr10	+	41521917	41522007	41523172	41523244	41519413	41519700	41524106	41524145	676,699,630	797,805,1034	683,540,625	573,490,520	215	197	0.000262695632483	0.437,0.443,0.358	0.522,0.502,0.524	-0.103
ENSMUSG00000038212	Mfsd14b	chr13	-	65075483	65075702	65078353	65078468	65074985	65075099	65081399	65081527	117,161,192	285,312,370	322,241,301	433,344,364	240	344	0.000266457919276	0.37,0.425,0.427	0.516,0.501,0.542	-0.112
ENSMUSG00000012535	Tnpo3	chr6	-	29575005	29575152	29578462	29578601	29572585	29572693	29579520	29579696	852,762,820	439,707,596	693,539,612	751,712,730	264	272	0.000266483109241	0.667,0.526,0.586	0.487,0.438,0.463	0.13
ENSMUSG00000022620	Arsa	chr15	-	89474227	89474352	89474539	89474709	89474006	89474134	89474786	89475005	16,31,18	29,48,52	88,63,63	60,60,57	295	250	0.000269679637424	0.319,0.354,0.227	0.554,0.471,0.484	-0.203
ENSMUSG00000038535	Zfp280d	chr9	+	72301866	72302006	72307950	72308068	72301700	72301766	72312077	72312248	149,173,148	293,339,373	201,185,186	283,222,263	265	243	0.000270009692916	0.318,0.319,0.267	0.394,0.433,0.393	-0.105
ENSMUSG00000040940	Arhgef1	chr7	+	24908310	24908424	24912056	24912155	24907853	24907934	24912309	24912352	158,170,190	105,92,121	260,190,200	220,216,220	239	224	0.000270009692916	0.585,0.634,0.595	0.526,0.452,0.46	0.125
ENSMUSG00000034620	Tmem5	chr10	-	122088878	122089049	122094589	122094692	122081259	122081689	122095938	122096094	376,395,492	310,326,320	280,221,314	310,280,358	228	296	0.000270009692916	0.612,0.611,0.666	0.54,0.506,0.532	0.104
ENSMUSG00000002210	Smg9	chr7	+	24406034	24406132	24414938	24415050	24405687	24405952	24416498	24416594	52,72,50	251,158,213	91,67,96	161,136,140	223	237	0.000273198231245	0.18,0.326,0.2	0.375,0.344,0.422	-0.145
ENSMUSG00000026821	Ralgds	chr2	+	28542854	28542950	28543553	28543747	28542289	28542483	28543988	28544386	159,158,193	222,168,192	188,187,187	465,362,293	221	319	0.000274414393762	0.508,0.576,0.592	0.369,0.427,0.48	0.133
ENSMUSG00000072501	Phf20l1	chr15	+	66630866	66630966	66632705	66632901	66629799	66629981	66636683	66637032	59,76,86	112,211,218	118,109,112	187,133,143	225	321	0.000277545112437	0.429,0.339,0.36	0.474,0.539,0.528	-0.138
ENSMUSG00000045751	Mms22l	chr4	+	24529043	24529163	24532902	24533129	24521240	24521303	24535938	24536448	136,170,162	61,84,102	105,82,78	92,72,111	245	352	0.000282597154119	0.762,0.744,0.695	0.621,0.621,0.502	0.152
ENSMUSG00000028382	Ptbp3	chr4	-	59494499	59494610	59501309	59501474	59493185	59493360	59514273	59514420	266,310,274	372,399,394	352,295,257	292,269,242	290	236	0.000283981275307	0.368,0.387,0.361	0.495,0.472,0.464	-0.105
ENSMUSG00000055943	Emc7	chr2	+	112459459	112459579	112462800	112462939	112454996	112455300	112464736	112464817	227,285,284	230,232,302	249,177,189	316,313,294	245	264	0.000284850414839	0.515,0.57,0.503	0.459,0.379,0.409	0.114
ENSMUSG00000054942	Fam73a	chr3	-	152289055	152289142	152290790	152290909	152287504	152287603	152297116	152297217	106,108,77	170,199,193	108,94,87	123,95,95	244	212	0.000291544416697	0.351,0.32,0.257	0.433,0.462,0.443	-0.137
ENSMUSG00000064080	Fbln2	chr6	+	91263338	91263473	91264698	91264836	91257724	91257826	91265717	91265861	210,306,230	145,133,115	709,480,561	586,448,487	260	263	0.000297593156147	0.594,0.699,0.669	0.55,0.52,0.538	0.118
ENSMUSG00000005501	Usp40	chr1	-	87982008	87982180	87983753	87983835	87980970	87981055	87985901	87986199	199,174,153	126,123,120	183,124,153	187,164,182	207	297	0.000304888051274	0.694,0.67,0.647	0.584,0.52,0.547	0.12
ENSMUSG00000022772	Senp5	chr16	-	31968799	31968937	31983263	31983311	31965744	31965828	31983492	31983631	119,117,147	120,143,168	104,96,106	210,182,189	173	263	0.000305289639821	0.601,0.554,0.571	0.43,0.445,0.46	0.13
ENSMUSG00000030720	Cln3	chr7	-	126575489	126575536	126577808	126577921	126575343	126575412	126579172	126579316	35,38,31	26,26,41	98,80,95	27,22,42	238	172	0.000306529932312	0.493,0.514,0.353	0.724,0.724,0.62	-0.236
ENSMUSG00000005142	Man2b1	chr8	+	85090917	85091000	85091083	85091204	85087171	85087317	85091272	85091351	14,9,11	39,70,55	1,7,2	69,59,70	208	246	0.000306549485359	0.298,0.132,0.191	0.017,0.123,0.033	0.149
ENSMUSG00000020230	Prmt2	chr10	-	76226189	76226315	76236711	76236821	76225287	76225470	76237749	76237857	37,69,47	199,194,198	62,67,84	150,129,103	235	251	0.000310487783361	0.166,0.275,0.202	0.306,0.357,0.466	-0.162
ENSMUSG00000053414	Hunk	chr16	+	90447309	90447365	90453679	90453815	90432513	90432806	90464140	90464268	65,80,74	240,265,306	130,132,128	312,263,289	181	261	0.000314540967005	0.281,0.303,0.259	0.375,0.42,0.39	-0.114
ENSMUSG00000033004	Mycbp2	chr14	-	103140870	103140936	103142743	103142968	103139236	103139476	103143142	103143299	79,53,52	83,82,78	108,77,91	67,59,64	350	191	0.000314566996598	0.342,0.261,0.267	0.468,0.416,0.437	-0.15
ENSMUSG00000024614	Tmx3	chr18	+	90533220	90533274	90534381	90534438	90532982	90533040	90537074	90537204	57,99,100	141,261,227	88,63,89	120,103,110	179	182	0.000317951146996	0.291,0.278,0.309	0.427,0.383,0.451	-0.128
ENSMUSG00000044201	Cdc25c	chr18	-	34734718	34734852	34735370	34735469	34733576	34733688	34738215	34738278	267,275,329	447,465,520	301,310,318	364,312,331	224	259	0.000318456636762	0.409,0.406,0.422	0.489,0.535,0.526	-0.104
ENSMUSG00000014075	Tctex1d2	chr16	+	32422819	32422953	32426857	32426921	32419745	32419927	32428755	32429095	237,222,261	27,39,85	215,166,246	85,74,101	259	189	0.000323713887927	0.865,0.806,0.691	0.649,0.621,0.64	0.151
ENSMUSG00000021716	Srek1ip1	chr13	+	104827054	104827102	104832853	104832997	104817176	104817366	104834247	104834320	66,61,87	110,100,189	102,97,111	113,91,118	173	269	0.000331804872287	0.483,0.487,0.417	0.584,0.624,0.594	-0.138
ENSMUSG00000030691	Fchsd2	chr7	+	101233871	101233994	101244120	101244216	101198480	101198609	101250444	101250561	209,182,193	78,130,92	141,142,133	154,125,127	248	221	0.000332697229517	0.705,0.555,0.651	0.449,0.503,0.483	0.159
ENSMUSG00000056486	Chn1	chr2	-	73659679	73659757	73679614	73679903	73631745	73631830	73706918	73707032	484,549,462	244,209,152	297,325,364	245,203,210	414	203	0.000334634783337	0.493,0.563,0.598	0.373,0.44,0.459	0.127
ENSMUSG00000045273	Cenph	chr13	-	100771194	100771269	100771654	100771703	100766824	100766881	100772725	100772781	196,214,197	207,279,259	170,134,150	295,269,316	174	200	0.000340163367926	0.521,0.469,0.466	0.398,0.364,0.353	0.114
ENSMUSG00000030960	Mettl10	chr7	-	132837099	132837207	132850594	132850709	132831359	132831576	132851425	132851491	277,431,411	225,309,326	298,260,274	333,306,342	240	233	0.000341374836157	0.544,0.575,0.55	0.465,0.452,0.438	0.105
ENSMUSG00000028580	Pum1	chr4	+	130719172	130719351	130727997	130728164	130718153	130718262	130730277	130730548	293,450,391	210,214,187	436,340,407	359,319,368	304	292	0.00034164603249	0.573,0.669,0.668	0.538,0.506,0.515	0.117
ENSMUSG00000032042	Srpr	chr9	+	35214559	35214732	35214817	35215031	35214186	35214273	35215466	35215630	507,634,600	358,283,350	533,470,464	511,422,377	298	339	0.000342604680593	0.617,0.718,0.661	0.543,0.559,0.583	0.104
ENSMUSG00000052139	Bre	chr5	+	31901054	31901164	32001360	32001460	31831084	31831159	32004709	32004780	250,319,385	143,129,157	206,165,196	161,118,145	235	225	0.000344103382709	0.626,0.703,0.701	0.551,0.572,0.564	0.114
ENSMUSG00000032534	Cep63	chr9	-	102588707	102588987	102590327	102590533	102586577	102587012	102594507	102594594	21,10,11	0,3,4	1,8,2	4,6,8	331	405	0.000344790770789	1.0,0.803,0.771	0.234,0.62,0.234	0.495
ENSMUSG00000045273	Cenph	chr13	-	100761760	100761924	100764168	100764232	100759673	100760194	100766824	100766881	195,251,205	508,554,583	268,242,284	456,363,506	189	289	0.000346399862324	0.37,0.409,0.35	0.473,0.505,0.462	-0.104
ENSMUSG00000071337	Tia1	chr6	+	86413803	86413900	86416302	86416401	86404324	86404522	86418877	86418932	255,270,286	374,412,397	470,370,358	446,361,347	222	224	0.000346399862324	0.408,0.398,0.421	0.515,0.508,0.51	-0.102
ENSMUSG00000039210	Gpatch2	chr1	+	187230783	187230845	187233130	187233313	187226179	187226219	187233746	187233826	140,163,170	128,115,93	99,88,93	118,107,133	187	308	0.000346440272094	0.643,0.7,0.751	0.58,0.575,0.535	0.135
ENSMUSG00000019087	Atp6ap1	chrX	+	74301323	74301364	74303221	74303269	74300577	74300771	74303357	74303586	93,94,143	202,245,337	201,150,163	293,216,244	166	173	0.000347500196921	0.324,0.286,0.307	0.417,0.42,0.41	-0.11
ENSMUSG00000056671	Prelid2	chr18	-	41881212	41881285	41912369	41912475	41875695	41875853	41932600	41932761	338,449,433	89,62,88	147,125,180	59,42,62	231	198	0.000351707349412	0.765,0.861,0.808	0.681,0.718,0.713	0.107
ENSMUSG00000033712	Ccar2	chr14	-	70151560	70151675	70151879	70151971	70151273	70151403	70152372	70152464	361,463,412	1019,786,974	569,441,576	800,703,732	217	240	0.000352078279047	0.282,0.394,0.319	0.44,0.41,0.465	-0.107
ENSMUSG00000036591	Arhgap21	chr2	-	20859880	20860036	20860303	20860446	20859717	20859796	20860970	20861107	179,236,188	93,94,104	131,108,120	90,98,113	268	281	0.000358074881469	0.669,0.725,0.655	0.604,0.536,0.527	0.127
ENSMUSG00000029328	Hnrnpdl	chr5	-	100036103	100036195	100036480	100036651	100033576	100034984	100036861	100036976	1594,2160,1773	914,867,1105	1831,1343,1728	1408,1081,1457	296	217	0.000362044289756	0.561,0.646,0.541	0.488,0.477,0.465	0.106
ENSMUSG00000029276	Glmn	chr5	-	107570129	107570317	107572279	107572382	107562750	107562804	107573684	107573922	209,240,267	260,309,390	234,240,264	238,200,194	228	313	0.000364234449083	0.525,0.516,0.484	0.574,0.622,0.651	-0.107
ENSMUSG00000022094	Slc39a14	chr14	-	70313600	70313770	70315663	70315833	70310855	70310975	70316437	70316624	6,14,2	77,77,71	22,21,15	58,78,65	295	295	0.000364944627748	0.072,0.154,0.027	0.275,0.212,0.188	-0.141
ENSMUSG00000056050	Mia3	chr1	-	183328203	183328345	183329745	183329819	183326826	183327653	183329922	183329991	108,141,81	418,433,355	190,153,164	434,359,380	199	267	0.000366274907694	0.257,0.304,0.234	0.37,0.364,0.367	-0.102
ENSMUSG00000052949	Rnf157	chr11	-	116344194	116344305	116345906	116345955	116336352	116338830	116347032	116347098	107,50,72	67,64,53	177,151,127	265,267,257	174	236	0.000371134932538	0.684,0.514,0.648	0.475,0.434,0.401	0.179
ENSMUSG00000000148	Brat1	chr5	+	140716928	140717027	140717143	140717319	140716691	140716794	140717901	140719379	98,52,57	49,44,28	80,69,76	106,94,79	224	301	0.000371663214921	0.729,0.614,0.732	0.504,0.497,0.564	0.17
ENSMUSG00000053333	Dis3l2	chr1	+	86791415	86791457	86812511	86812589	86760287	86760389	86821221	86821450	31,30,22	5,6,4	35,22,30	20,16,17	167	203	0.000382912074544	0.883,0.859,0.87	0.68,0.626,0.682	0.208
ENSMUSG00000037720	Tmem33	chr5	+	67263729	67263824	67264269	67264457	67260963	67261033	67267301	67267369	207,211,230	561,454,592	302,267,315	533,441,469	220	313	0.000385738229039	0.344,0.398,0.356	0.446,0.463,0.489	-0.1
ENSMUSG00000042408	Zmym6	chr4	+	127100609	127100760	127101848	127101964	127092911	127093083	127103411	127103687	26,37,25	84,73,63	54,48,64	51,68,75	276	241	0.000385738229039	0.213,0.307,0.257	0.48,0.381,0.427	-0.17
ENSMUSG00000030774	Pak1	chr7	+	97871574	97871612	97888956	97889020	97866061	97866209	97893964	97894013	76,93,101	239,224,224	53,40,47	213,207,208	163	189	0.000389573454437	0.269,0.325,0.343	0.224,0.183,0.208	0.107
ENSMUSG00000032582	Rbm6	chr9	-	107800698	107800773	107833433	107833507	107796476	107796537	107847267	107847337	199,229,228	350,592,440	210,191,186	262,240,271	199	200	0.000396633571136	0.364,0.28,0.342	0.446,0.444,0.408	-0.104
ENSMUSG00000026240	Cops7b	chr1	+	86592290	86592366	86596750	86596839	86589163	86589341	86599002	86599205	515,504,501	421,388,464	302,273,306	368,358,377	201	214	0.000400401386391	0.566,0.58,0.535	0.466,0.448,0.464	0.101
ENSMUSG00000026605	Cenpf	chr1	-	189668515	189668638	189672508	189672634	189661996	189662132	189678938	189679141	264,308,260	143,172,187	125,133,125	126,131,121	251	248	0.000400562906166	0.646,0.639,0.579	0.495,0.501,0.505	0.121
ENSMUSG00000041236	Vps41	chr13	+	18794326	18794392	18810431	18810551	18791586	18791649	18811566	18811713	247,273,290	353,417,468	166,156,159	366,371,392	191	245	0.000415059488683	0.473,0.456,0.443	0.368,0.35,0.342	0.104
ENSMUSG00000037791	Phf12	chr11	+	78006726	78006799	78009400	78009794	77984015	77984197	78013170	78013291	126,153,163	477,470,482	169,137,164	361,286,322	198	519	0.000416376705863	0.409,0.46,0.47	0.551,0.557,0.572	-0.114
ENSMUSG00000030868	Dctn5	chr7	+	122138247	122138359	122143784	122143887	122135051	122135170	122148056	122149044	633,648,588	991,792,1096	747,592,679	734,625,671	237	228	0.000423460624106	0.381,0.44,0.34	0.495,0.477,0.493	-0.101
ENSMUSG00000028603	Scp2	chr4	-	108091236	108091323	108092823	108092887	108087011	108087162	108098021	108098148	38,51,36	90,108,93	86,55,58	77,74,77	189	212	0.000425836708928	0.321,0.346,0.303	0.556,0.455,0.458	-0.166
ENSMUSG00000036112	Metap2	chr10	-	93862929	93863033	93868866	93868961	93862376	93862492	93870116	93870298	1464,1551,1671	1088,2011,1391	1433,1275,1412	830,790,682	220	229	0.00042897940513	0.583,0.445,0.556	0.642,0.627,0.683	-0.123
ENSMUSG00000036698	Ago2	chr15	-	73130860	73131042	73137992	73138113	73128323	73128460	73146369	73146565	246,315,292	113,138,100	224,193,188	144,131,129	246	307	0.000430443374645	0.731,0.74,0.785	0.66,0.648,0.645	0.101
ENSMUSG00000032586	Traip	chr9	+	107961541	107961655	107963328	107963417	107960977	107961072	107968593	107968749	290,391,333	462,436,433	263,224,287	200,209,250	239	214	0.000430443374645	0.36,0.445,0.408	0.541,0.49,0.507	-0.108
ENSMUSG00000022246	Rai14	chr15	-	10587837	10587924	10591586	10591615	10583781	10583836	10592071	10592250	191,254,245	153,173,167	282,209,179	287,229,235	154	212	0.000433816078822	0.632,0.669,0.669	0.575,0.557,0.512	0.109
ENSMUSG00000025016	Tm9sf3	chr19	-	41218169	41218316	41221236	41221305	41217347	41217431	41223083	41223223	409,660,616	524,615,505	692,550,598	1092,839,916	194	272	0.000433816078822	0.523,0.601,0.631	0.47,0.479,0.478	0.109
ENSMUSG00000048232	Fbxo10	chr4	-	45046343	45046414	45048439	45048576	45044715	45044868	45051552	45051702	142,187,174	51,44,48	120,117,123	72,65,54	262	196	0.00044185106668	0.676,0.761,0.731	0.555,0.574,0.63	0.136
ENSMUSG00000034055	Phka1	chrX	-	102636542	102636711	102639080	102639128	102625587	102625670	102642220	102642379	57,47,31	36,26,60	21,13,18	62,55,45	173	294	0.000453466928286	0.729,0.754,0.468	0.365,0.287,0.405	0.298
ENSMUSG00000039959	Hip1	chr5	-	135426320	135426431	135428499	135428636	135424864	135424923	135428716	135428824	218,265,144	289,347,303	249,280,264	254,216,251	262	236	0.000453466928286	0.405,0.408,0.3	0.469,0.539,0.486	-0.127
ENSMUSG00000027408	Cpxm1	chr2	-	130394921	130395072	130395635	130395723	130394736	130394825	130395828	130395968	155,124,163	348,328,309	231,196,192	331,263,290	213	276	0.000454938180618	0.366,0.329,0.406	0.475,0.491,0.462	-0.109
ENSMUSG00000047554	Tmem41b	chr7	-	109978709	109978814	109982655	109982773	109976594	109976733	109985961	109986451	46,46,41	35,50,22	89,69,89	30,24,24	243	230	0.000454938180618	0.554,0.465,0.638	0.737,0.731,0.778	-0.196
ENSMUSG00000010362	Rdm1	chr11	+	101630819	101630979	101633801	101633900	101630237	101630360	101634787	101634873	50,37,35	147,121,151	92,99,89	208,178,152	285	224	0.000466218295936	0.211,0.194,0.154	0.258,0.304,0.315	-0.106
ENSMUSG00000029283	Cdc7	chr5	+	106964932	106965114	106968857	106968941	106964380	106964425	106969158	106969294	99,55,161	237,271,333	125,105,119	212,161,167	307	209	0.000472823590724	0.221,0.121,0.248	0.286,0.307,0.327	-0.11
ENSMUSG00000022747	St3gal6	chr16	-	58493679	58493861	58507447	58507614	58488903	58488981	58523501	58523672	33,41,42	51,47,48	14,22,12	46,52,46	292	307	0.000479221817391	0.405,0.478,0.479	0.242,0.308,0.215	0.199
ENSMUSG00000022231	Sema5a	chr15	+	32682306	32682354	32686636	32686848	32681465	32681621	32689295	32696341	73,99,84	364,400,307	141,145,159	418,374,365	173	337	0.00048249657873	0.281,0.325,0.348	0.397,0.43,0.459	-0.111
ENSMUSG00000031486	Adgra2	chr8	+	27112342	27112507	27113285	27113484	27111051	27111265	27114079	27114229	411,431,421	230,348,245	551,436,494	535,420,509	290	324	0.000484399731104	0.666,0.58,0.658	0.535,0.537,0.52	0.104
ENSMUSG00000024542	Cep192	chr18	+	67868440	67868546	67869329	67869537	67866430	67866554	67870571	67870651	160,280,182	464,566,518	182,158,169	312,234,265	231	333	0.000493875865153	0.332,0.416,0.336	0.457,0.493,0.479	-0.115
ENSMUSG00000046949	Nqo2	chr13	+	33968189	33968277	33972311	33972476	33964658	33964800	33979531	33979662	105,103,89	160,182,160	38,39,33	123,107,109	213	290	0.000494689526915	0.472,0.435,0.431	0.296,0.332,0.292	0.139
ENSMUSG00000034175	Rhbdd3	chr11	+	5099747	5099898	5100384	5100587	5099432	5099566	5101868	5101905	86,76,96	84,59,69	61,43,55	85,70,89	276	328	0.000501162383388	0.549,0.605,0.623	0.46,0.422,0.423	0.157
ENSMUSG00000027900	Dram2	chr3	+	106555163	106555308	106561748	106561816	106552155	106552280	106566044	106566184	243,226,243	63,70,102	187,161,162	96,102,95	270	193	0.000504209037383	0.734,0.698,0.63	0.582,0.53,0.549	0.134
ENSMUSG00000045095	Magi1	chr6	-	93792346	93792553	93815705	93815825	93785444	93785646	93943203	93943320	84,108,102	197,244,160	183,152,161	213,167,210	245	332	0.000504743589029	0.366,0.375,0.463	0.538,0.552,0.51	-0.132
ENSMUSG00000107283	Mpv17	chr5	-	31144699	31144752	31145494	31145590	31141515	31141850	31145683	31145776	320,268,280	73,86,61	329,260,284	136,117,112	221	178	0.000504743589029	0.779,0.715,0.787	0.661,0.642,0.671	0.102
ENSMUSG00000069094	Pde7a	chr3	-	19243049	19243201	19256777	19256861	19241341	19241518	19260231	19260292	65,125,92	42,58,60	128,125,106	39,21,41	209	277	0.000505482573027	0.672,0.741,0.67	0.813,0.888,0.774	-0.131
ENSMUSG00000035248	Zcchc6	chr13	-	59794446	59794504	59796819	59796920	59791775	59791879	59797669	59797756	91,100,110	104,140,126	187,135,140	119,103,112	226	183	0.000510156918998	0.415,0.366,0.414	0.56,0.515,0.503	-0.128
ENSMUSG00000029192	Tbc1d14	chr5	-	36512453	36512548	36514038	36514119	36508359	36508431	36519272	36519379	225,339,359	126,125,124	271,245,293	177,189,188	206	220	0.000510156918998	0.656,0.743,0.756	0.621,0.581,0.625	0.109
ENSMUSG00000037475	Thoc2	chrX	-	41881908	41882000	41897791	41897850	41879885	41879937	41911800	41911901	27,52,62	67,106,107	32,11,26	124,109,84	184	217	0.000529902794731	0.322,0.367,0.406	0.233,0.106,0.267	0.163
ENSMUSG00000033287	Kctd17	chr15	+	78436900	78436994	78437157	78437232	78435584	78435710	78437583	78437671	109,116,113	39,20,40	164,138,144	24,15,17	219	200	0.000530866555568	0.718,0.841,0.721	0.862,0.894,0.886	-0.121
ENSMUSG00000024789	Jak2	chr19	+	29288673	29288801	29291166	29291301	29287900	29288087	29294855	29294943	228,221,233	97,91,106	197,170,174	125,115,143	253	260	0.00053125059104	0.707,0.714,0.693	0.618,0.603,0.556	0.112
ENSMUSG00000031533	Mrps31	chr8	+	22421309	22421450	22424346	22424420	22419726	22419885	22427747	22427891	443,457,492	237,233,327	239,225,212	253,159,242	266	199	0.00055267454233	0.583,0.595,0.53	0.414,0.514,0.396	0.128
ENSMUSG00000031511	Arhgef7	chr8	+	11785712	11785914	11791455	11791544	11782640	11782655	11800459	11800554	444,532,524	199,196,178	562,450,477	284,276,296	327	214	0.000555207999498	0.594,0.64,0.658	0.564,0.516,0.513	0.1
ENSMUSG00000020790	Ankfy1	chr11	+	72714364	72714483	72722627	72722763	72712156	72712349	72728760	72728884	173,257,233	136,201,194	188,119,122	222,170,154	244	261	0.000555417911675	0.576,0.578,0.562	0.475,0.428,0.459	0.118
ENSMUSG00000042831	Alkbh6	chr7	+	30312236	30312388	30312505	30312707	30311839	30311900	30313918	30314161	361,348,309	502,475,603	456,387,495	496,370,490	277	327	0.000556907020153	0.459,0.464,0.377	0.52,0.553,0.544	-0.106
ENSMUSG00000043872	Zmym1	chr4	-	127054207	127054382	127058792	127059031	127051274	127051425	127059509	127059659	171,99,176	175,197,275	163,138,183	147,95,139	364	300	0.000561055380825	0.446,0.293,0.345	0.478,0.545,0.52	-0.153
ENSMUSG00000000628	Hk2	chr6	-	82743267	82743367	82743944	82744040	82742802	82742986	82744861	82744981	67,103,70	149,251,241	80,51,66	107,82,102	221	225	0.000561183186935	0.314,0.295,0.228	0.432,0.388,0.397	-0.127
ENSMUSG00000009741	Ubp1	chr9	+	113970141	113970260	113972750	113972893	113969325	113969416	113973518	113973570	231,271,253	296,253,397	240,200,228	483,430,470	244	268	0.000564878827754	0.462,0.541,0.412	0.353,0.338,0.348	0.125
ENSMUSG00000043923	Ccdc84	chr9	-	44412916	44413022	44413136	44413201	44412452	44412483	44413470	44413533	29,33,35	73,34,34	10,18,19	59,62,76	190	231	0.000566840320596	0.326,0.541,0.556	0.171,0.261,0.233	0.253
ENSMUSG00000034126	Pomt2	chr12	-	87116530	87116607	87117384	87117476	87111878	87111950	87117938	87118090	121,126,110	46,72,50	97,88,66	82,67,81	217	202	0.000580236560666	0.71,0.62,0.672	0.524,0.55,0.431	0.166
ENSMUSG00000006050	Sra1	chr18	-	36678393	36678470	36678549	36678713	36677444	36677505	36678996	36679366	67,110,100	14,12,24	99,89,102	53,27,48	289	202	0.000581306145451	0.77,0.865,0.744	0.566,0.697,0.598	0.173
ENSMUSG00000031862	Atp13a1	chr8	+	69805447	69805562	69805645	69805842	69805219	69805377	69806760	69806903	214,190,148	565,427,548	243,207,231	419,382,380	240	322	0.000586675993942	0.337,0.374,0.266	0.438,0.421,0.449	-0.11
ENSMUSG00000027394	Ttl	chr2	+	129068854	129068933	129075855	129076088	129065941	129066303	129081209	129081345	86,106,108	284,305,241	147,90,125	197,183,186	204	358	0.000589169024061	0.347,0.379,0.44	0.567,0.463,0.541	-0.135
ENSMUSG00000026925	Inpp5e	chr2	-	26400035	26400143	26400372	26400492	26399412	26399574	26400885	26401010	183,211,238	61,94,83	208,215,201	147,110,132	245	233	0.000589169024061	0.74,0.681,0.732	0.574,0.65,0.592	0.112
ENSMUSG00000032512	Wdr48	chr9	+	119919648	119919754	119920556	119920644	119918461	119918557	119922617	119922694	338,391,355	260,411,346	447,362,466	291,238,256	231	213	0.000593884807027	0.545,0.467,0.486	0.586,0.584,0.627	-0.1
ENSMUSG00000052698	Tln2	chr9	-	67296301	67296442	67302473	67302635	67295634	67295816	67304835	67304979	119,139,153	186,157,164	165,141,132	119,96,103	287	266	0.00059396235221	0.372,0.451,0.464	0.562,0.577,0.543	-0.132
ENSMUSG00000020741	Cluh	chr11	+	74665181	74665426	74665692	74665777	74665006	74665069	74665922	74666076	337,340,317	221,209,287	234,155,219	270,199,226	370	210	0.000600465702627	0.464,0.48,0.385	0.33,0.307,0.355	0.112
ENSMUSG00000056486	Chn1	chr2	-	73710454	73710486	73716363	73716419	73679614	73679903	73721402	73721441	21,39,36	7,4,0	48,29,43	0,0,1	181	157	0.000607187891606	0.722,0.894,1.0	1.0,1.0,0.974	-0.119
ENSMUSG00000033906	Zdhhc15	chrX	-	104574168	104574238	104588300	104588421	104572504	104572537	104598091	104598186	150,142,134	46,54,59	154,144,159	110,91,97	246	195	0.000608675919197	0.721,0.676,0.643	0.526,0.556,0.565	0.131
ENSMUSG00000021000	Ctage5	chr12	+	59185728	59185787	59188310	59188545	59184186	59184303	59189635	59190173	192,218,216	510,466,472	229,188,206	312,268,370	184	360	0.000611295149903	0.424,0.478,0.472	0.589,0.579,0.521	-0.105
ENSMUSG00000053646	Plxnb1	chr9	+	109112262	109112329	109112504	109112651	109111960	109112139	109113283	109113452	162,173,177	202,198,148	201,162,198	305,332,334	192	272	0.00061488614662	0.532,0.553,0.629	0.483,0.409,0.456	0.122
ENSMUSG00000017756	Slc12a7	chr13	+	73788564	73788711	73789940	73789995	73785043	73785166	73790649	73790780	143,140,166	139,150,173	183,160,208	127,107,97	272	180	0.000622255425778	0.405,0.382,0.388	0.488,0.497,0.587	-0.132
ENSMUSG00000037643	Prkci	chr3	+	31025129	31025219	31026252	31026303	31018549	31018671	31029485	31029571	141,189,174	122,150,161	182,163,167	86,88,93	215	176	0.00063848736629	0.486,0.508,0.469	0.634,0.603,0.595	-0.123
ENSMUSG00000039307	Hexdc	chr11	+	121214759	121214924	121215170	121215335	121213982	121214070	121218087	121218159	9,14,4	0,2,0	33,14,15	10,10,2	290	290	0.000643323182757	1.0,0.875,1.0	0.767,0.583,0.882	0.214
ENSMUSG00000063698	Sfxn4	chr19	-	60855826	60855852	60857209	60857264	60854006	60854060	60857349	60857376	16,22,21	1,2,6	19,12,11	8,10,18	180	151	0.000645962203394	0.931,0.902,0.746	0.666,0.502,0.339	0.357
ENSMUSG00000036611	Eepd1	chr9	+	25589434	25589573	25594560	25594755	25586661	25586796	25603408	25604110	223,257,236	95,137,83	213,201,215	153,132,159	264	320	0.00064782960336	0.74,0.695,0.775	0.628,0.649,0.621	0.104
ENSMUSG00000021140	Pcnx	chr12	+	81894982	81895191	81906448	81906554	81860029	81860524	81912664	81912710	108,142,142	83,92,98	128,100,83	141,126,101	334	231	0.000649609274652	0.474,0.516,0.501	0.386,0.354,0.362	0.13
ENSMUSG00000026851	BC005624	chr2	-	30978894	30978965	30979998	30980050	30977891	30977969	30981482	30981542	85,181,147	61,112,67	99,79,88	30,21,28	177	196	0.000656103826041	0.607,0.642,0.708	0.785,0.806,0.777	-0.137
ENSMUSG00000040365	Trim41	chr11	-	48808464	48808487	48809049	48809280	48808124	48808252	48812299	48812395	252,301,283	55,46,45	379,284,343	32,29,33	356	148	0.000656689787995	0.656,0.731,0.723	0.831,0.803,0.812	-0.112
ENSMUSG00000004233	Wars2	chr3	+	99187480	99187738	99205224	99205310	99141067	99141188	99214655	99214774	78,115,110	43,38,59	64,66,78	83,65,59	383	211	0.000661485991562	0.5,0.625,0.507	0.298,0.359,0.421	0.185
ENSMUSG00000023079	Gtf2ird1	chr5	-	134389673	134389711	134392394	134392420	134389130	134389211	134395616	134395800	150,139,125	59,41,36	181,131,160	92,81,99	151	163	0.000664161533462	0.733,0.785,0.789	0.68,0.636,0.636	0.118
ENSMUSG00000042203	Tbc1d22b	chr17	+	29564431	29564488	29568391	29568699	29549787	29549994	29570586	29570766	53,27,45	402,450,331	61,58,59	327,252,300	182	433	0.000668755857713	0.239,0.125,0.244	0.307,0.354,0.319	-0.124
ENSMUSG00000029165	Agbl5	chr5	+	30905108	30905155	30905630	30905761	30904702	30904815	30906115	30906666	24,23,27	193,157,189	65,40,64	243,195,195	172	256	0.000691267857096	0.156,0.179,0.175	0.285,0.234,0.328	-0.112
ENSMUSG00000029056	Pank4	chr4	+	154979491	154979592	154979725	154979794	154978920	154979025	154980494	154980938	116,110,110	201,162,135	171,214,170	182,148,151	226	194	0.000694907881645	0.331,0.368,0.412	0.446,0.554,0.491	-0.127
ENSMUSG00000021103	Mnat1	chr12	+	73170593	73170667	73219020	73219142	73167999	73168152	73272413	73273988	309,622,464	313,361,424	297,229,241	361,313,366	199	247	0.000695216241066	0.551,0.681,0.576	0.505,0.476,0.45	0.126
ENSMUSG00000028053	Ash1l	chr3	+	89026411	89026506	89033258	89033332	89023030	89023210	89035216	89035262	97,120,109	64,65,69	104,70,64	93,85,88	220	199	0.000696187496582	0.578,0.625,0.588	0.503,0.427,0.397	0.155
ENSMUSG00000034908	Sidt2	chr9	-	45945143	45945210	45945285	45945359	45944615	45944689	45945665	45945784	112,105,92	139,133,112	148,107,150	100,96,81	199	192	0.000700333443501	0.437,0.432,0.442	0.588,0.518,0.641	-0.145
ENSMUSG00000059288	Cdyl	chr13	+	35856662	35856919	35858075	35858248	35815908	35816575	35863198	35863409	221,277,237	74,85,76	149,116,125	76,75,63	382	298	0.000700333443501	0.7,0.718,0.709	0.605,0.547,0.608	0.122
ENSMUSG00000005534	Insr	chr8	-	3184950	3185152	3189124	3189292	3174613	3174888	3192545	3192802	123,134,132	62,83,96	73,73,68	91,71,74	293	327	0.000718729098356	0.689,0.643,0.605	0.472,0.534,0.506	0.142
ENSMUSG00000043251	Exoc3l	chr8	-	105292851	105292977	105293061	105293179	105292334	105292445	105293251	105293861	17,14,17	10,0,4	21,16,17	2,0,0	243	251	0.000723216138388	0.637,1.0,0.814	0.916,1.0,1.0	-0.155
ENSMUSG00000039041	Adrm1	chr2	+	180172855	180172972	180173909	180174033	180172033	180172247	180174308	180174395	34,117,16	0,2,3	24,26,11	4,6,3	242	249	0.000724144196556	1.0,0.984,0.846	0.861,0.817,0.79	0.121
ENSMUSG00000025779	Ly96	chr1	+	16700794	16700923	16706172	16706225	16691683	16691773	16709438	16709611	12,25,22	23,22,24	50,33,18	12,9,11	254	178	0.000725446217986	0.268,0.443,0.391	0.745,0.72,0.534	-0.299
ENSMUSG00000021288	Klc1	chr12	+	111789348	111789486	111795547	111795678	111787487	111787596	111806007	111806074	456,557,506	230,157,225	528,440,498	349,287,314	263	256	0.000726996620087	0.659,0.775,0.686	0.596,0.599,0.607	0.106
ENSMUSG00000029432	Gbas	chr5	+	129748001	129748033	129754841	129754925	129746352	129746467	129757078	129757373	145,135,154	284,243,255	182,131,135	466,363,425	157	209	0.000733422320816	0.405,0.425,0.446	0.342,0.325,0.297	0.104
ENSMUSG00000000881	Dlg3	chrX	+	100796685	100796800	100806511	100806688	100777284	100777372	100807179	100807255	134,270,256	438,567,587	191,155,187	290,217,327	240	302	0.000738700967916	0.278,0.375,0.354	0.453,0.473,0.418	-0.112
ENSMUSG00000031921	Terf2	chr8	-	107082982	107083069	107094821	107094952	107081092	107081239	107095928	107096024	183,161,207	271,271,295	273,208,247	282,205,236	256	212	0.000741343407492	0.359,0.33,0.368	0.445,0.457,0.464	-0.103
ENSMUSG00000034401	Spata6	chr4	+	111746140	111746278	111774798	111774879	111720102	111720257	111778999	111779596	61,30,43	187,127,127	64,46,64	95,110,89	263	206	0.000743179198168	0.204,0.156,0.21	0.345,0.247,0.36	-0.127
ENSMUSG00000038010	Ccdc138	chr10	+	58527341	58527461	58528322	58528400	58524137	58524296	58528904	58529012	70,75,65	109,54,77	62,61,67	35,30,26	245	203	0.000743179198168	0.347,0.535,0.412	0.595,0.628,0.681	-0.203
ENSMUSG00000037725	Ckap2	chr8	-	22177666	22177739	22179513	22179595	22176773	22177579	22185683	22185819	143,247,190	120,155,141	152,114,122	172,131,150	207	198	0.000745592168068	0.533,0.604,0.563	0.458,0.454,0.438	0.117
ENSMUSG00000030534	Vps33b	chr7	+	80288399	80288473	80289981	80290083	80287777	80287910	80290267	80290343	77,87,95	54,55,49	60,56,67	69,64,76	199	227	0.000746804955607	0.619,0.643,0.689	0.498,0.5,0.501	0.151
ENSMUSG00000028917	Plekhm2	chr4	-	141630991	141631056	141631289	141631380	141630571	141630660	141631509	141631579	126,86,173	47,20,37	169,134,129	72,92,67	216	190	0.000753344499541	0.702,0.791,0.804	0.674,0.562,0.629	0.144
ENSMUSG00000059890	Ube4a	chr9	-	44929661	44929819	44932341	44932489	44923130	44925975	44933297	44933478	163,217,266	345,529,398	298,233,263	338,343,291	273	283	0.00075892094047	0.329,0.298,0.409	0.478,0.413,0.484	-0.113
ENSMUSG00000037851	Iars	chr13	+	49704270	49704393	49704832	49704924	49703166	49703262	49705786	49705885	263,286,249	236,342,275	350,321,342	238,212,265	248	217	0.000762034817816	0.494,0.423,0.442	0.563,0.57,0.53	-0.101
ENSMUSG00000037262	Kin	chr2	+	10085729	10085824	10090112	10090156	10080623	10080744	10090240	10090363	155,238,184	115,154,135	179,137,167	71,60,73	220	169	0.000762039560185	0.509,0.543,0.511	0.659,0.637,0.637	-0.123
ENSMUSG00000014077	Chp1	chr2	+	119566649	119566730	119571767	119571895	119560730	119560803	119580694	119580756	294,388,394	252,251,232	424,296,338	387,335,378	206	253	0.00078668354717	0.589,0.655,0.676	0.574,0.52,0.523	0.101
ENSMUSG00000066839	Ecsit	chr9	-	22076227	22076645	22084022	22084208	22074590	22074814	22085348	22085427	25,25,14	211,218,229	39,28,32	209,139,150	311	543	0.000795714440964	0.171,0.167,0.096	0.246,0.26,0.271	-0.114
ENSMUSG00000028614	Ndc1	chr4	+	107383584	107383720	107384785	107384878	107381461	107381727	107386595	107386677	275,338,252	287,345,313	329,293,312	269,195,219	261	218	0.000796030181325	0.445,0.45,0.402	0.505,0.557,0.543	-0.103
ENSMUSG00000024816	Frmd8	chr19	-	5856584	5856789	5862250	5862394	5849701	5852742	5863223	5863347	232,147,196	292,253,279	295,229,278	272,242,243	269	330	0.000797629370266	0.494,0.416,0.463	0.571,0.537,0.584	-0.106
ENSMUSG00000031511	Arhgef7	chr8	+	11758430	11758517	11781154	11781239	11728104	11728416	11782524	11782655	44,65,48	189,150,145	122,110,95	203,186,174	212	210	0.000800695441199	0.187,0.3,0.247	0.373,0.369,0.351	-0.12
ENSMUSG00000027582	Zgpat	chr2	+	181380374	181381394	181382193	181382314	181379773	181380179	181382486	181382544	289,274,270	67,62,94	288,311,286	143,142,121	1145	246	0.000803385299369	0.481,0.487,0.382	0.302,0.32,0.337	0.13
ENSMUSG00000037685	Atp8a1	chr5	-	67778959	67779033	67780987	67781061	67776128	67776198	67786625	67786666	14,14,3	2,0,0	19,5,7	9,2,1	199	199	0.000821836425515	0.875,1.0,1.0	0.679,0.714,0.875	0.202
ENSMUSG00000027900	Dram2	chr3	+	106552155	106552280	106555166	106555308	106547826	106547920	106561748	106561816	78,126,106	109,132,128	80,75,88	174,157,158	250	267	0.000834041870886	0.433,0.505,0.469	0.329,0.338,0.373	0.122
ENSMUSG00000033808	Tmem87a	chr2	-	120362878	120362940	120363361	120363435	120360038	120360094	120369243	120369347	97,114,111	69,106,89	134,100,87	58,37,49	199	187	0.000837406692337	0.569,0.503,0.54	0.685,0.717,0.625	-0.138
ENSMUSG00000099481	Xndc1	chr7	+	102071186	102071361	102073174	102073316	102069896	102069991	102075796	102075952	116,165,195	279,245,268	167,161,195	181,165,166	300	267	0.000839172791515	0.27,0.375,0.393	0.451,0.465,0.511	-0.13
ENSMUSG00000063108	Zfp26	chr9	-	20441328	20441455	20442179	20442265	20440191	20440275	20444258	20444985	79,94,95	246,223,184	141,104,104	152,164,161	211	252	0.000873642904956	0.277,0.335,0.381	0.526,0.431,0.436	-0.133
ENSMUSG00000085396	Firre	chrX	-	50600743	50600898	50603438	50603525	50598133	50598288	50608477	50608604	12,10,12	14,9,17	3,5,9	30,25,25	212	280	0.000875173057603	0.531,0.595,0.482	0.117,0.209,0.322	0.32
ENSMUSG00000045039	Megf8	chr7	+	25326379	25326543	25327469	25327676	25317163	25317693	25328484	25328665	99,123,86	56,37,73	98,107,82	132,101,119	289	332	0.000885896235637	0.67,0.792,0.575	0.46,0.549,0.442	0.195
ENSMUSG00000046152	Fut10	chr8	+	31194953	31195289	31201209	31201504	31188301	31188406	31235594	31236430	42,29,32	152,171,172	51,51,69	165,136,122	461	420	0.000886159120165	0.201,0.134,0.145	0.22,0.255,0.34	-0.112
ENSMUSG00000022550	Adck5	chr15	+	76593937	76594051	76594152	76594447	76593718	76593859	76594528	76594610	119,86,126	57,60,39	120,101,124	121,88,100	239	420	0.000886983570096	0.786,0.716,0.85	0.635,0.669,0.685	0.121
ENSMUSG00000031823	Zdhhc7	chr8	-	120083229	120083360	120084843	120084925	120082402	120082716	120085344	120085441	174,105,162	117,103,100	160,121,140	177,163,191	207	256	0.000887301332212	0.648,0.558,0.667	0.528,0.479,0.475	0.13
ENSMUSG00000043251	Exoc3l	chr8	-	105292851	105292977	105293251	105293861	105292334	105292445	105294964	105295184	31,46,44	8,0,1	78,63,79	0,0,0	735	251	0.000894640902945	0.57,1.0,0.938	1.0,1.0,1.0	-0.164
ENSMUSG00000024349	Tmem173	chr18	-	35738680	35738789	35739039	35739220	35735878	35736117	35739350	35739577	112,112,107	82,65,89	51,40,64	72,72,68	306	234	0.000898838103672	0.511,0.569,0.479	0.351,0.298,0.419	0.164
ENSMUSG00000027900	Dram2	chr3	+	106555166	106555308	106561748	106561816	106552155	106552280	106566044	106566414	46,41,37	63,70,102	26,23,23	96,102,95	267	193	0.000904331086172	0.345,0.297,0.208	0.164,0.14,0.149	0.132
ENSMUSG00000038295	Atg9b	chr5	-	24385752	24385849	24386007	24386141	24385445	24385569	24386309	24386546	11,12,12	4,8,1	3,4,0	8,8,3	259	222	0.000905147472418	0.702,0.563,0.911	0.243,0.3,0.0	0.544
ENSMUSG00000021635	Rad17	chr13	-	100624419	100624566	100627509	100627656	100622797	100622918	100627759	100627845	337,280,397	267,217,313	233,226,205	296,235,256	272	272	0.000908692542108	0.558,0.563,0.559	0.44,0.49,0.445	0.102
ENSMUSG00000006526	Tmem110	chr14	+	30862879	30862928	30870750	30870863	30825589	30825890	30871480	30871558	29,33,26	195,200,218	60,53,78	257,227,179	174	238	0.000912738214239	0.169,0.184,0.14	0.242,0.242,0.373	-0.121
ENSMUSG00000035125	Gcfc2	chr6	+	81941317	81941441	81942928	81943010	81939379	81939566	81943428	81943541	104,179,138	57,61,39	120,90,64	85,73,46	249	207	0.000919166294284	0.603,0.709,0.746	0.54,0.506,0.536	0.159
ENSMUSG00000079109	Pms2	chr5	+	143928098	143928266	143928941	143929042	143925220	143926073	143929180	143929350	156,153,169	241,192,265	226,152,217	190,160,204	293	226	0.000943560309032	0.333,0.381,0.33	0.478,0.423,0.451	-0.103
ENSMUSG00000030638	Sh3gl3	chr7	+	82260131	82260200	82268279	82268352	82174795	82175019	82270772	82270916	4,5,2	46,31,20	63,38,66	196,159,176	194	198	0.000954096073972	0.082,0.141,0.093	0.247,0.196,0.277	-0.135
ENSMUSG00000039623	Ap5z1	chr5	+	142468020	142468130	142468863	142469032	142467641	142467786	142470006	142470147	71,48,37	17,9,33	40,28,28	53,27,33	235	294	0.000956665364664	0.839,0.87,0.584	0.486,0.565,0.515	0.242
ENSMUSG00000021597	Slf1	chr13	-	77103480	77103624	77104533	77104677	77100921	77101056	77105975	77106104	60,83,103	206,233,285	115,98,111	213,180,195	269	269	0.000969046367587	0.226,0.263,0.265	0.351,0.353,0.363	-0.104
ENSMUSG00000029401	Rilpl2	chr5	-	124468586	124468691	124469697	124469849	124463264	124463811	124477779	124478366	138,196,186	116,146,175	197,151,183	240,211,246	277	230	0.000971249050689	0.497,0.527,0.469	0.405,0.373,0.382	0.111
ENSMUSG00000021240	Abcd4	chr12	-	84608974	84609096	84609378	84609473	84608805	84608897	84611720	84611771	43,12,19	114,90,100	43,35,36	87,57,71	220	247	0.000978335022731	0.297,0.13,0.176	0.357,0.408,0.363	-0.175
ENSMUSG00000061079	Zfp143	chr7	+	110081791	110081917	110083190	110083370	110080267	110080343	110086112	110086340	119,173,168	139,190,174	190,159,181	132,92,142	251	305	0.000980685223332	0.51,0.525,0.54	0.636,0.677,0.608	-0.115
ENSMUSG00000026600	Soat1	chr1	-	156446540	156446692	156457945	156458004	156444554	156444614	156466680	156466804	70,56,74	264,250,405	63,58,59	195,147,101	184	277	0.000993484327579	0.285,0.252,0.216	0.327,0.373,0.468	-0.138
ENSMUSG00000028107	Tars2	chr3	-	95750866	95750984	95751505	95751630	95750700	95750765	95753006	95753130	339,324,335	150,157,121	214,188,241	157,136,135	250	243	0.000996179995617	0.687,0.667,0.729	0.57,0.573,0.634	0.102
ENSMUSG00000056091	St3gal5	chr6	+	72147068	72147255	72149018	72149177	72142139	72142483	72153430	72154571	140,184,189	244,318,332	155,160,155	198,155,175	312	284	0.00099815671939	0.343,0.345,0.341	0.416,0.484,0.446	-0.106
ENSMUSG00000035933	Cog5	chr12	+	31833181	31833386	31839754	31839854	31820124	31820206	31869418	31869529	169,182,204	110,152,119	186,149,182	187,156,229	330	225	0.000998347879958	0.512,0.449,0.539	0.404,0.394,0.351	0.117
ENSMUSG00000026361	Cdc73	chr1	-	143677638	143677855	143685922	143686011	143671329	143671428	143691274	143691327	174,200,254	301,361,391	179,133,185	182,177,173	214	342	0.00100407220517	0.48,0.47,0.509	0.611,0.546,0.631	-0.11
ENSMUSG00000027430	Dtd1	chr2	+	144617191	144617427	144635757	144635864	144603787	144603878	144746900	144747073	140,158,165	245,221,255	183,142,188	159,174,166	361	232	0.0010131552383	0.269,0.315,0.294	0.425,0.344,0.421	-0.104
ENSMUSG00000021481	Zfp346	chr13	+	55113035	55113139	55122329	55122515	55105338	55105518	55132306	55132588	74,82,74	40,35,44	76,82,83	12,22,26	229	311	0.00101354098068	0.715,0.761,0.695	0.896,0.835,0.813	-0.124
ENSMUSG00000037287	Tbcel	chr9	-	42444406	42444588	42449923	42450063	42442818	42443075	42451612	42451762	45,51,58	143,145,144	70,70,77	137,99,85	265	307	0.00101861470462	0.267,0.29,0.318	0.372,0.45,0.512	-0.153
ENSMUSG00000038902	Pogz	chr3	+	94856042	94856201	94860795	94860971	94853949	94854074	94862421	94862530	198,236,245	170,194,161	176,167,196	220,207,216	284	301	0.00104307782763	0.552,0.563,0.617	0.459,0.461,0.49	0.107
ENSMUSG00000030254	Rad18	chr6	-	112672123	112672200	112675745	112675930	112665277	112665338	112679916	112680016	175,166,185	203,193,253	175,168,201	157,108,161	310	202	0.00104467785274	0.36,0.359,0.323	0.421,0.503,0.449	-0.11
ENSMUSG00000027395	Polr1b	chr2	+	129117927	129118098	129119039	129119196	129115638	129115772	129123069	129123266	103,189,132	348,340,319	134,109,157	186,179,204	296	282	0.00104485275401	0.22,0.346,0.283	0.407,0.367,0.423	-0.116
ENSMUSG00000026764	Kif5c	chr2	+	49671751	49671842	49680164	49680238	49619297	49619787	49688652	49688757	116,124,130	42,61,72	72,52,88	62,73,67	216	199	0.00105000881655	0.718,0.652,0.625	0.517,0.396,0.548	0.178
ENSMUSG00000029635	Cdk8	chr5	+	146259504	146259580	146283628	146283686	146231287	146231820	146286107	146286239	170,230,248	146,196,211	198,183,177	100,105,96	201	183	0.00105000881655	0.515,0.517,0.517	0.643,0.613,0.627	-0.111
ENSMUSG00000018819	Lsp1	chr7	+	142489899	142490034	142490344	142490422	142489324	142489406	142490558	142490665	146,207,134	250,246,165	340,315,363	314,253,328	260	203	0.00105223549086	0.313,0.396,0.388	0.458,0.493,0.464	-0.106
ENSMUSG00000037475	Thoc2	chrX	-	41873881	41873952	41879885	41879937	41872564	41872686	41881908	41882000	22,17,18	81,113,154	31,35,34	106,87,83	177	196	0.00105502949637	0.231,0.143,0.115	0.245,0.308,0.312	-0.125
ENSMUSG00000007646	Rad51c	chr11	-	87380831	87380892	87388618	87388679	87379096	87379487	87389833	87389900	76,60,80	50,43,68	64,51,42	83,63,93	186	186	0.00106293553859	0.603,0.583,0.541	0.435,0.447,0.311	0.178
ENSMUSG00000039294	BC017643	chr11	-	121225803	121225900	121226768	121226842	121224548	121224693	121227242	121227284	37,52,50	163,227,168	82,73,73	203,170,157	199	222	0.00107175310854	0.202,0.204,0.249	0.311,0.324,0.342	-0.107
ENSMUSG00000060227	Casc4	chr2	+	121906697	121906778	121910798	121910897	121905929	121906071	121911870	121912041	206,202,213	436,409,493	220,192,188	371,217,255	206	224	0.00107711080748	0.339,0.349,0.32	0.392,0.49,0.445	-0.106
ENSMUSG00000029775	Klhdc10	chr6	+	30447410	30447477	30447940	30447988	30446617	30446702	30449490	30449630	305,340,372	141,174,188	316,233,271	200,202,211	192	173	0.00108415245176	0.661,0.638,0.641	0.587,0.51,0.536	0.102
ENSMUSG00000028690	Mmachc	chr4	-	116704506	116704659	116705880	116706075	116702278	116703867	116708237	116708406	608,434,748	242,328,331	331,293,333	297,281,271	320	278	0.00108459935369	0.686,0.535,0.663	0.492,0.475,0.516	0.134
ENSMUSG00000038831	Ralgps1	chr2	-	33336512	33336620	33340712	33340833	33324652	33324703	33371269	33371429	3,2,0	8,4,12	13,11,12	12,6,10	246	233	0.00109688531929	0.262,0.321,0.0	0.506,0.635,0.532	-0.363
ENSMUSG00000038248	Sobp	chr10	-	43074592	43074688	43127778	43127930	43020981	43022918	43157907	43158093	90,96,122	63,57,98	148,137,125	50,33,64	277	221	0.00111405330119	0.533,0.573,0.498	0.703,0.768,0.609	-0.159
ENSMUSG00000005698	Ctcf	chr8	+	105664855	105665026	105666658	105666792	105643515	105643632	105671290	105671440	1,3,4	3,14,15	0,0,0	7,2,7	296	259	0.00111653609661	0.226,0.158,0.189	0.0,0.0,0.0	0.191
ENSMUSG00000037570	Mcrs1	chr15	-	99249367	99249506	99249875	99250014	99248701	99248860	99251861	99251961	89,114,102	213,270,216	38,35,49	176,150,151	264	264	0.00112334170613	0.295,0.297,0.321	0.178,0.189,0.245	0.1
ENSMUSG00000003813	Rad23a	chr8	-	84837688	84837767	84838006	84838134	84837459	84837590	84838272	84838328	252,272,219	128,170,129	373,338,366	141,125,133	253	204	0.00114042820782	0.614,0.563,0.578	0.681,0.686,0.689	-0.1
ENSMUSG00000020700	Map3k3	chr11	+	106117489	106117603	106123785	106123906	106114183	106114283	106142424	106142558	191,241,148	415,450,436	257,223,233	367,338,344	239	246	0.00114042820782	0.321,0.355,0.259	0.419,0.404,0.411	-0.1
ENSMUSG00000036377	C530008M17Rik	chr5	+	76759585	76759731	76822465	76822637	76657682	76657853	76840787	76840881	60,86,48	141,146,149	54,54,49	66,68,50	271	297	0.00114157330586	0.318,0.392,0.261	0.473,0.465,0.518	-0.162
ENSMUSG00000038520	Tbc1d17	chr7	-	44842620	44842720	44842815	44843111	44841982	44842300	44843431	44843526	271,213,239	101,62,88	234,199,217	105,133,140	421	225	0.00114762914844	0.589,0.647,0.592	0.544,0.444,0.453	0.129
ENSMUSG00000038023	Atp6v0a2	chr5	+	124646603	124646816	124712208	124712359	124645944	124646038	124712700	124713268	83,140,119	157,125,120	108,82,100	238,179,264	338	276	0.00116069578313	0.302,0.478,0.447	0.27,0.272,0.236	0.15
ENSMUSG00000035578	Iqcg	chr16	-	33020513	33020645	33029014	33029089	33019440	33019542	33030774	33030936	16,17,19	17,16,16	11,2,6	30,10,19	200	257	0.00116758641161	0.547,0.577,0.604	0.32,0.204,0.289	0.305
ENSMUSG00000002949	Timm44	chr8	-	4261907	4261997	4265225	4265276	4260511	4260622	4266555	4266680	443,686,583	492,479,396	364,306,313	422,390,464	176	215	0.00116966513078	0.524,0.636,0.643	0.513,0.489,0.452	0.116
ENSMUSG00000018820	Zfyve27	chr19	+	42171545	42171743	42177388	42177459	42170566	42170785	42179288	42179490	19,22,23	19,24,20	22,23,25	56,41,74	323	196	0.00118927851499	0.378,0.357,0.411	0.193,0.254,0.17	0.176
ENSMUSG00000022231	Sema5a	chr15	+	32681465	32681621	32682306	32682354	32679094	32679265	32686636	32686848	91,121,77	87,105,114	251,236,212	181,135,110	281	173	0.0011990871035	0.392,0.415,0.294	0.461,0.518,0.543	-0.14
ENSMUSG00000028358	Zfp618	chr4	+	63115200	63115440	63118548	63118629	63103513	63103603	63121330	63121408	136,149,117	77,66,79	174,194,160	63,28,48	365	206	0.00121601850727	0.499,0.56,0.455	0.609,0.796,0.653	-0.181
ENSMUSG00000026814	Eng	chr2	+	32657515	32657670	32669422	32669563	32646594	32647024	32671341	32671507	51,36,22	172,146,211	93,65,76	232,178,194	280	266	0.00123507805261	0.22,0.19,0.09	0.276,0.258,0.271	-0.102
ENSMUSG00000018995	Nars2	chr7	+	97035230	97035297	97039898	97040036	97031545	97031583	97057447	97057545	101,46,79	101,94,99	52,45,52	144,115,153	192	263	0.00123941437059	0.578,0.401,0.522	0.331,0.349,0.318	0.168
ENSMUSG00000033434	Gtpbp6	chr5	-	110106869	110106940	110107059	110107197	110106652	110106783	110107855	110108197	69,60,39	66,47,54	126,141,105	58,55,67	263	196	0.00124722621979	0.438,0.488,0.35	0.618,0.656,0.539	-0.179
ENSMUSG00000011831	Evi5	chr5	-	107820431	107820656	107821704	107821894	107819603	107819678	107842070	107842300	122,208,166	144,183,219	132,102,91	249,167,175	315	350	0.00126457755758	0.485,0.558,0.457	0.371,0.404,0.366	0.12
ENSMUSG00000022517	Mgrn1	chr16	+	4916104	4916154	4918865	4918913	4915752	4915819	4920312	4920381	60,62,67	137,165,167	158,137,140	257,196,211	175	173	0.00126808702581	0.302,0.271,0.284	0.378,0.409,0.396	-0.109
ENSMUSG00000027641	Rbl1	chr2	-	157163538	157163715	157167234	157167446	157161379	157161451	157169866	157170130	154,174,124	161,213,237	246,195,242	202,162,165	337	302	0.00127104304771	0.462,0.423,0.319	0.522,0.519,0.568	-0.135
ENSMUSG00000024220	Zfp523	chr17	+	28201007	28201133	28202114	28202348	28200438	28200514	28202434	28202478	200,232,171	496,315,436	314,309,323	431,329,332	251	359	0.00128220303327	0.366,0.513,0.359	0.51,0.573,0.582	-0.142
ENSMUSG00000057101	Zfp180	chr7	+	24097820	24097895	24101447	24101568	24085425	24085506	24104404	24104558	86,118,69	336,290,257	122,82,124	229,183,231	200	246	0.00129968020877	0.239,0.334,0.248	0.396,0.355,0.398	-0.109
ENSMUSG00000055320	Tead1	chr7	+	112841887	112841950	112856052	112856064	112839415	112839480	112856797	112856932	4,2,2	2,7,4	2,0,0	11,11,8	188	137	0.00131127570147	0.593,0.172,0.267	0.117,0.0,0.0	0.305
ENSMUSG00000024286	Ccny	chr18	-	9332783	9332950	9377793	9377828	9319408	9319571	9386734	9386809	155,203,181	299,377,340	122,153,168	450,423,418	160	292	0.00132532235035	0.486,0.496,0.493	0.331,0.398,0.423	0.108
ENSMUSG00000030199	Etv6	chr6	+	134222864	134223029	134233518	134233653	134137284	134137417	134248273	134248804	208,177,151	283,255,282	178,180,197	189,165,204	290	260	0.00132880349215	0.397,0.384,0.324	0.458,0.494,0.464	-0.104
ENSMUSG00000034290	Nek9	chr12	-	85305462	85305624	85306136	85306366	85303466	85303673	85307929	85307989	38,80,62	134,132,137	193,174,190	257,223,230	355	287	0.00133000894626	0.187,0.329,0.268	0.378,0.387,0.4	-0.127
ENSMUSG00000022130	Tgds	chr14	-	118127494	118127585	118128222	118128291	118121718	118121861	118130606	118130673	100,117,110	213,221,254	104,78,126	124,124,147	194	216	0.00133000894626	0.343,0.371,0.325	0.483,0.412,0.488	-0.115
ENSMUSG00000040177	2310057M21Rik	chr7	-	131350650	131351102	131357459	131357666	131338219	131343804	131360888	131360961	26,47,40	135,118,125	81,72,82	150,127,122	332	577	0.00134102858239	0.251,0.409,0.357	0.484,0.496,0.539	-0.167
ENSMUSG00000033400	Agl	chr3	-	116746379	116746513	116750397	116750495	116742506	116744935	116751984	116752196	69,67,77	30,50,26	86,72,64	89,76,64	223	259	0.00135446783127	0.728,0.609,0.775	0.529,0.524,0.537	0.174
ENSMUSG00000046679	C87436	chr6	+	86462580	86462681	86465800	86465963	86457815	86457923	86469745	86470388	109,95,117	88,80,105	65,56,72	92,87,103	226	288	0.00135754959121	0.612,0.602,0.587	0.474,0.451,0.471	0.135
ENSMUSG00000053877	Srcap	chr7	+	127514164	127514240	127515941	127516201	127511982	127512338	127519580	127519832	45,41,52	200,246,210	68,50,67	199,139,166	201	385	0.00135970545956	0.301,0.242,0.322	0.396,0.408,0.436	-0.125
ENSMUSG00000021481	Zfp346	chr13	+	55113035	55113139	55122281	55122515	55105398	55105518	55132306	55132375	74,82,74	39,35,41	76,82,83	12,20,27	229	359	0.00136399377008	0.748,0.786,0.739	0.908,0.865,0.828	-0.109
ENSMUSG00000035671	Zswim4	chr8	-	84217244	84217408	84219825	84219980	84214022	84214104	84223219	84223355	392,272,322	248,164,162	342,268,276	244,257,281	280	289	0.00138342167119	0.62,0.631,0.672	0.591,0.518,0.503	0.104
ENSMUSG00000039298	Cdk5rap2	chr4	-	70337340	70337559	70353609	70353651	70317426	70317597	70354712	70354875	60,120,81	104,116,79	59,53,66	144,130,126	167	344	0.00140687132118	0.543,0.681,0.679	0.458,0.456,0.519	0.157
ENSMUSG00000021610	Clptm1l	chr13	+	73615172	73615223	73615962	73616045	73614606	73614672	73616814	73616849	139,141,159	302,307,287	197,134,147	215,220,160	176	208	0.00141858189127	0.352,0.352,0.396	0.52,0.419,0.521	-0.12
ENSMUSG00000021969	Zdhhc20	chr14	-	57865520	57865641	57873892	57873996	57858539	57858609	57878432	57878459	82,113,94	195,221,254	174,162,149	285,209,229	229	246	0.00146383289195	0.311,0.355,0.284	0.396,0.454,0.411	-0.104
ENSMUSG00000024533	Spire1	chr18	-	67495139	67495276	67495362	67495390	67488208	67491549	67496561	67496632	80,53,95	113,157,158	60,52,48	223,176,217	153	262	0.00146783436462	0.548,0.366,0.507	0.315,0.336,0.275	0.165
ENSMUSG00000021357	Exoc2	chr13	-	30886188	30886314	30900784	30900903	30882248	30882373	30905652	30905755	282,219,254	118,125,101	262,205,198	180,147,147	244	251	0.00149828095253	0.711,0.643,0.721	0.6,0.589,0.581	0.102
ENSMUSG00000047454	Gphn	chr12	+	78492037	78492310	78504616	78504751	78481298	78481365	78562855	78562898	96,82,106	45,66,85	84,61,66	91,86,102	398	260	0.00149986398097	0.582,0.448,0.449	0.376,0.317,0.297	0.163
ENSMUSG00000020903	Stx8	chr11	+	68020905	68020998	68109276	68109378	68011314	68011439	68203705	68203770	231,360,360	179,133,205	249,240,254	258,202,258	218	227	0.0015040767438	0.573,0.738,0.646	0.501,0.553,0.506	0.132
ENSMUSG00000038398	Upf3a	chr8	+	13786146	13786253	13795439	13795495	13785614	13785884	13795583	13795739	186,176,148	114,173,134	275,181,216	124,79,123	232	181	0.00150780077684	0.56,0.442,0.463	0.634,0.641,0.578	-0.129
ENSMUSG00000021870	Slmap	chr14	-	26470363	26470400	26482818	26482966	26468482	26468545	26533327	26534895	107,137,139	20,27,28	163,123,164	46,51,75	273	162	0.00150943092078	0.76,0.751,0.747	0.678,0.589,0.565	0.142
ENSMUSG00000087174	5530601H04Rik	chrX	-	105042603	105042817	105043129	105043304	105038816	105039812	105044001	105044111	98,93,90	56,51,48	94,60,101	22,22,29	300	339	0.00154960027137	0.664,0.673,0.679	0.828,0.755,0.797	-0.121
ENSMUSG00000020166	Cnot2	chr10	-	116507040	116507188	116549032	116549105	116504034	116504114	116581452	116581496	2,6,5	4,9,12	19,6,14	1,2,11	198	273	0.00155720454673	0.408,0.479,0.365	0.963,0.805,0.637	-0.384
ENSMUSG00000020576	Nbas	chr12	+	13279387	13279431	13285182	13285316	13274174	13274222	13288670	13288804	12,13,9	88,138,101	22,12,11	73,39,55	169	259	0.0015616258264	0.173,0.126,0.12	0.316,0.32,0.235	-0.151
ENSMUSG00000030815	Phkg2	chr7	+	127577534	127577646	127579666	127579732	127573582	127573966	127579809	127579973	111,112,129	145,144,159	161,176,224	147,145,160	237	191	0.00156201803644	0.382,0.385,0.395	0.469,0.494,0.53	-0.11
ENSMUSG00000038685	Rtel1	chr2	+	181339162	181339241	181340495	181340593	181339055	181339094	181341524	181341580	245,286,263	198,157,153	152,121,163	161,117,166	204	223	0.00156253560044	0.575,0.666,0.653	0.508,0.531,0.518	0.112
ENSMUSG00000026153	Fam135a	chr1	-	24014778	24014892	24020674	24020785	24011092	24012497	24021853	24022005	266,378,379	172,134,124	264,217,236	182,155,195	236	239	0.0015780006941	0.61,0.741,0.756	0.595,0.586,0.551	0.125
ENSMUSG00000022960	Donson	chr16	-	91683632	91683811	91684301	91684480	91682742	91682821	91686166	91686370	162,124,135	230,269,302	178,128,148	206,152,168	304	304	0.0015922413189	0.413,0.316,0.309	0.464,0.457,0.468	-0.117
ENSMUSG00000028926	Cdk14	chr5	-	4894027	4894167	4922126	4922175	4888836	4888980	4949531	4949595	32,68,62	265,264,279	94,87,82	297,200,255	174	265	0.00159288602133	0.155,0.282,0.253	0.325,0.398,0.329	-0.121
ENSMUSG00000063145	Bbs5	chr2	+	69661035	69661098	69663025	69663160	69656896	69656992	69665025	69665109	18,22,22	113,152,131	24,25,29	80,61,97	188	260	0.00159319317097	0.181,0.167,0.188	0.293,0.362,0.293	-0.137
ENSMUSG00000025255	Zfhx4	chr3	+	5396899	5397100	5397677	5397795	5396570	5396701	5398660	5404063	61,54,87	142,135,111	179,116,114	148,140,128	326	243	0.00159480762446	0.243,0.23,0.369	0.474,0.382,0.399	-0.138
ENSMUSG00000019763	Rmnd1	chr10	-	4418555	4418631	4422081	4422190	4417152	4417192	4427170	4427691	72,59,69	9,17,9	110,85,95	1,10,5	234	201	0.00167298070011	0.873,0.749,0.868	0.99,0.88,0.942	-0.107
ENSMUSG00000038481	Cdk19	chr10	+	40466637	40466769	40475568	40475641	40454014	40454072	40476156	40476254	88,99,114	105,109,117	202,184,192	143,114,141	257	198	0.00168634543151	0.392,0.412,0.429	0.521,0.554,0.512	-0.118
ENSMUSG00000038160	Atg5	chr10	+	44303566	44303729	44319459	44319554	44294595	44294674	44346956	44347074	405,397,450	354,330,285	397,325,431	210,197,175	288	220	0.00171259814677	0.466,0.479,0.547	0.591,0.558,0.653	-0.103
ENSMUSG00000021947	Cryl1	chr14	-	57303592	57303787	57312967	57313129	57286364	57286470	57362921	57363048	16,25,15	32,57,45	49,60,55	67,58,62	287	320	0.00172754333424	0.358,0.328,0.271	0.449,0.536,0.497	-0.175
ENSMUSG00000001999	Blvra	chr2	+	127082931	127083050	127085962	127086082	127080529	127080658	127086844	127086942	119,130,188	87,97,108	251,202,221	268,205,234	244	245	0.00172793790715	0.579,0.574,0.636	0.485,0.497,0.487	0.107
ENSMUSG00000019854	Reps1	chr10	+	18096181	18096336	18104153	18104275	18094844	18094908	18107667	18107748	296,309,372	394,288,276	358,333,329	243,169,190	280	247	0.00172793790715	0.399,0.486,0.543	0.565,0.635,0.604	-0.125
ENSMUSG00000039396	Neil3	chr8	-	53599098	53599519	53605632	53605799	53588924	53589099	53607327	53607402	121,163,165	186,210,230	251,159,226	202,181,187	292	546	0.00173215169272	0.549,0.592,0.573	0.699,0.622,0.693	-0.1
ENSMUSG00000078773	Rad54b	chr4	+	11569820	11569932	11593620	11593815	11563326	11563477	11595666	11595939	175,138,145	152,192,242	164,140,180	104,121,108	237	320	0.00173650486701	0.609,0.493,0.447	0.68,0.61,0.692	-0.144
ENSMUSG00000017119	Nbr1	chr11	+	101555809	101555875	101556174	101556291	101553987	101554098	101559518	101559581	91,115,153	246,337,308	170,130,125	255,201,221	191	242	0.00174921631014	0.319,0.302,0.386	0.458,0.45,0.417	-0.106
ENSMUSG00000020817	Rabep1	chr11	+	70887010	70887171	70893568	70893688	70884764	70884968	70900471	70900607	262,285,383	157,199,231	237,186,222	189,194,227	286	245	0.00175028574946	0.588,0.551,0.587	0.518,0.451,0.456	0.1
ENSMUSG00000027305	Ndufaf1	chr2	-	119656367	119656442	119658273	119658459	119655445	119655792	119660001	119660659	271,317,329	243,246,286	231,262,301	154,137,157	311	200	0.00175200591714	0.418,0.453,0.425	0.491,0.552,0.552	-0.1
ENSMUSG00000054051	Ercc6	chr14	+	32518942	32519063	32520947	32521059	32516946	32517378	32526148	32526878	72,70,80	16,26,25	54,52,50	38,26,36	246	237	0.00175379812311	0.813,0.722,0.755	0.578,0.658,0.572	0.161
ENSMUSG00000052676	Zmat1	chrX	-	134977647	134977747	134990563	134990629	134971374	134974026	134992134	134992309	43,29,33	12,17,8	33,25,20	34,26,15	191	225	0.00178850858697	0.808,0.668,0.829	0.533,0.531,0.611	0.21
ENSMUSG00000036792	Mbd5	chr2	+	49018253	49018325	49086589	49086652	48950142	48950175	49099716	49099809	22,23,33	17,25,37	50,41,37	14,11,23	197	188	0.00179370840697	0.553,0.468,0.46	0.773,0.781,0.606	-0.226
ENSMUSG00000018363	Smurf2	chr11	-	106823019	106823095	106828503	106828624	106822612	106822764	106830919	106831057	294,368,372	266,224,260	297,288,265	348,283,307	246	201	0.00179625482607	0.475,0.573,0.539	0.411,0.454,0.414	0.103
ENSMUSG00000032913	Lrig2	chr3	-	104468484	104468648	104479781	104479850	104467042	104467363	104480108	104480180	21,27,26	69,69,84	52,52,49	99,67,67	194	289	0.00180660865728	0.312,0.368,0.316	0.439,0.536,0.521	-0.167
ENSMUSG00000000811	Txnrd3	chr6	+	89665699	89665792	89669304	89669381	89664377	89664603	89669817	89669974	121,174,161	48,34,22	95,78,90	40,43,43	218	202	0.00181745236979	0.7,0.826,0.871	0.688,0.627,0.66	0.141
ENSMUSG00000021504	B4galt7	chr13	+	55604019	55604382	55607196	55607422	55599895	55600192	55608341	55608425	40,71,73	122,111,106	97,112,119	119,105,97	488	351	0.00183229927261	0.191,0.315,0.331	0.37,0.434,0.469	-0.145
ENSMUSG00000024534	Sncaip	chr18	+	52871301	52871481	52884967	52885081	52868538	52869407	52894833	52894959	128,139,156	71,63,49	145,159,160	121,113,119	305	239	0.00183412174658	0.586,0.634,0.714	0.484,0.524,0.513	0.138
ENSMUSG00000029469	Ift81	chr5	-	122594524	122594688	122600439	122600524	122593049	122593145	122602267	122602378	188,155,153	371,372,353	133,113,94	163,172,152	210	289	0.00187067406027	0.411,0.364,0.374	0.529,0.475,0.46	-0.105
ENSMUSG00000045576	St7l	chr3	+	104868023	104868106	104870845	104871011	104864502	104865308	104873521	104873576	74,71,75	92,104,65	70,52,53	134,116,128	208	291	0.00187715242907	0.529,0.489,0.617	0.422,0.385,0.367	0.154
ENSMUSG00000000301	Pemt	chr11	-	59976838	59976984	59983442	59983558	59974067	59974179	60031712	60031820	54,42,66	23,22,13	27,33,31	19,43,26	241	271	0.00188033427486	0.725,0.682,0.851	0.615,0.463,0.573	0.202
ENSMUSG00000038024	Dennd4c	chr4	+	86781541	86781711	86786047	86786286	86779834	86779904	86788824	86788891	49,44,42	94,113,104	50,26,54	54,41,41	295	364	0.00188684155789	0.391,0.325,0.333	0.533,0.439,0.619	-0.181
ENSMUSG00000047454	Gphn	chr12	+	78493949	78494057	78562855	78562898	78492037	78492310	78590533	78590671	102,86,104	17,13,16	93,79,80	36,18,40	233	168	0.00188986745584	0.812,0.827,0.824	0.651,0.76,0.591	0.154
ENSMUSG00000098789	Jmjd7	chr2	+	120031306	120031402	120031574	120031651	120030815	120030872	120031840	120032000	71,69,69	37,51,39	99,77,67	93,83,101	221	202	0.00190051791483	0.637,0.553,0.618	0.493,0.459,0.377	0.16
ENSMUSG00000020167	Tcf3	chr10	-	80418765	80418818	80420020	80420088	80417537	80417640	80421087	80421166	1167,1579,1083	1606,1295,1523	1769,1655,1789	1331,1244,1245	193	178	0.00193557312421	0.401,0.529,0.396	0.551,0.551,0.57	-0.115
ENSMUSG00000030714	Sgf29	chr7	+	126664915	126664988	126671537	126671667	126663928	126664004	126671733	126671880	151,206,225	170,202,166	183,152,175	269,232,245	198	255	0.00194225869151	0.534,0.568,0.636	0.467,0.458,0.479	0.111
ENSMUSG00000060450	Rnf14	chr18	+	38301655	38301807	38307864	38308395	38300428	38300590	38309484	38309713	140,154,168	405,274,399	174,137,145	600,519,562	277	656	0.00196300128848	0.45,0.571,0.499	0.407,0.385,0.379	0.116
ENSMUSG00000029505	Ep400	chr5	-	110695952	110696047	110697208	110697367	110695272	110695538	110698751	110698916	144,94,118	61,56,42	153,146,155	138,102,119	284	220	0.00198563317526	0.646,0.565,0.685	0.462,0.526,0.502	0.135
ENSMUSG00000031684	Slc10a7	chr8	+	78662986	78663022	78686584	78686668	78578718	78578757	78697165	78697331	5,8,5	72,92,74	14,13,14	66,59,71	161	209	0.00199727626019	0.083,0.101,0.081	0.216,0.222,0.204	-0.126
ENSMUSG00000035704	Alg8	chr7	+	97383685	97383806	97386801	97386941	97382918	97383022	97388448	97388588	219,262,261	172,201,166	196,176,166	213,204,173	246	265	0.00200538474463	0.578,0.584,0.629	0.498,0.482,0.508	0.101
ENSMUSG00000043909	Trp53bp1	chr2	-	121215666	121216171	121223704	121223762	121211269	121211422	121227644	121227848	93,187,139	536,636,553	177,136,180	480,377,419	183	630	0.00201901385002	0.374,0.503,0.464	0.559,0.554,0.597	-0.123
ENSMUSG00000063952	Brpf3	chr17	+	28823972	28824066	28831313	28831411	28821085	28821592	28835761	28835916	92,105,113	43,77,82	111,127,110	165,135,107	219	223	0.00203192116396	0.685,0.581,0.584	0.407,0.489,0.511	0.148
ENSMUSG00000024948	Map4k2	chr19	+	6342743	6342786	6343254	6343386	6342609	6342657	6343460	6343523	2,3,9	53,47,59	20,16,12	73,39,67	168	257	0.0020744726368	0.055,0.089,0.189	0.295,0.386,0.215	-0.188
ENSMUSG00000035279	Ssc5d	chr7	+	4926489	4926516	4926973	4927282	4925784	4925979	4927551	4927665	0,0,0	4,5,7	5,0,1	9,9,3	152	434	0.00207995037855	0.0,0.0,0.0	0.613,0.0,0.488	-0.367
ENSMUSG00000030815	Phkg2	chr7	+	127577534	127577710	127579666	127579732	127573528	127573966	127579809	127579973	120,117,133	145,144,159	172,182,227	147,145,160	301	191	0.00208163038905	0.344,0.34,0.347	0.426,0.443,0.474	-0.104
ENSMUSG00000021704	Mtx3	chr13	+	92845205	92845275	92845620	92845697	92844786	92844867	92846860	92846953	22,38,31	35,42,30	15,22,11	51,40,58	195	202	0.00208507441766	0.394,0.484,0.517	0.234,0.363,0.164	0.211
ENSMUSG00000060657	Marf1	chr16	-	14152025	14152712	14153831	14154031	14151141	14151316	14159143	14159274	12,19,19	144,166,170	29,18,30	153,92,96	325	812	0.00209280537639	0.172,0.222,0.218	0.321,0.328,0.438	-0.158
ENSMUSG00000021156	Zmynd11	chr13	-	9720772	9720932	9735331	9735466	9710145	9710307	9764727	9764956	159,133,115	224,318,284	140,108,136	469,419,427	260	285	0.00211046877325	0.438,0.314,0.307	0.247,0.22,0.259	0.111
ENSMUSG00000043323	Fbrsl1	chr5	-	110381600	110381646	110416029	110416065	110379268	110379593	110417842	110417947	6,5,3	27,21,16	24,19,12	23,24,27	161	171	0.00211046877325	0.191,0.202,0.166	0.526,0.457,0.321	-0.248
ENSMUSG00000027932	Slc27a3	chr3	-	90387635	90387760	90388327	90388486	90387254	90387449	90388689	90388899	130,131,84	269,174,232	253,244,252	292,258,298	284	250	0.002123710616	0.298,0.399,0.242	0.433,0.454,0.427	-0.125
ENSMUSG00000026740	Dnajc1	chr2	-	18293953	18294044	18316357	18316404	18284622	18284786	18316898	18317000	30,60,61	229,253,252	34,30,23	62,72,75	172	216	0.00215513068893	0.141,0.229,0.233	0.408,0.344,0.278	-0.142
ENSMUSG00000030286	Emc3	chr6	-	113522313	113522407	113522749	113522807	113520476	113520581	113531327	113531652	117,132,117	322,346,338	134,121,161	251,245,202	183	219	0.00219676467776	0.303,0.313,0.293	0.39,0.371,0.488	-0.113
ENSMUSG00000030660	Pik3c2a	chr7	-	116346118	116346243	116348119	116348327	116342974	116343092	116350032	116350142	345,359,425	157,247,197	256,203,204	214,165,171	333	250	0.00221328050418	0.623,0.522,0.618	0.473,0.48,0.472	0.113
ENSMUSG00000037795	N4bp2	chr5	+	65775584	65775663	65786105	65786361	65771386	65771441	65788052	65788141	71,77,50	62,34,71	75,83,70	20,27,32	204	381	0.00221328050418	0.681,0.809,0.568	0.875,0.852,0.803	-0.157
ENSMUSG00000020740	Gga3	chr11	-	115587935	115588003	115588311	115588545	115587405	115587716	115588855	115588972	173,189,186	210,177,234	133,123,147	102,97,75	359	193	0.00221566324522	0.307,0.365,0.299	0.412,0.405,0.513	-0.12
ENSMUSG00000035142	Nubpl	chr12	+	52286337	52286423	52302680	52302801	52271038	52271132	52305797	52305880	72,123,117	85,146,116	127,134,125	84,104,77	211	246	0.00222186458532	0.497,0.496,0.54	0.638,0.6,0.654	-0.12
ENSMUSG00000028358	Zfp618	chr4	+	63115200	63115440	63118545	63118629	63103513	63103603	63121330	63121408	136,149,117	81,64,81	174,194,160	66,28,49	365	209	0.00222975952809	0.49,0.571,0.453	0.602,0.799,0.652	-0.18
ENSMUSG00000096433	Zfp994	chr17	-	22205304	22205352	22224010	22224094	22202675	22202802	22225538	22225614	2,17,21	0,3,4	7,18,7	14,7,10	209	173	0.00226254843695	1.0,0.824,0.813	0.293,0.68,0.367	0.432
ENSMUSG00000025086	Trub1	chr19	+	57458089	57458188	57464369	57464425	57452905	57453196	57472698	57472780	127,140,122	131,117,173	144,88,139	89,62,78	224	181	0.00226277358049	0.439,0.492,0.363	0.567,0.534,0.59	-0.132
ENSMUSG00000020167	Tcf3	chr10	-	80418765	80418815	80420020	80420088	80417537	80417640	80421087	80421166	1167,1579,1083	1572,1267,1495	1769,1655,1789	1302,1216,1244	193	175	0.00230008042613	0.402,0.531,0.396	0.552,0.552,0.566	-0.114
ENSMUSG00000024963	Dnajc4	chr19	-	6989680	6989865	6990717	6990811	6988188	6988275	6992158	6992503	22,24,11	18,14,18	40,46,37	12,13,10	219	310	0.00231447484873	0.634,0.708,0.464	0.825,0.834,0.84	-0.231
ENSMUSG00000030815	Phkg2	chr7	+	127577534	127577688	127579666	127579732	127573853	127573966	127579809	127579973	120,117,133	145,144,159	169,182,228	147,145,160	279	191	0.00232065614608	0.362,0.357,0.364	0.44,0.462,0.494	-0.104
ENSMUSG00000041471	Fam35a	chr14	-	34267500	34268952	34309039	34309094	34259624	34259732	34310166	34310503	16,32,15	29,17,39	11,14,20	53,43,63	180	1577	0.00236852546118	0.829,0.943,0.771	0.645,0.74,0.736	0.141
ENSMUSG00000035064	Eef2k	chr7	+	120889688	120889751	120895183	120895308	120889189	120889267	120899367	120899546	107,110,86	330,430,419	115,108,84	274,188,251	188	250	0.00237507896494	0.301,0.254,0.214	0.358,0.433,0.308	-0.11
ENSMUSG00000056870	Gulp1	chr1	+	44689143	44689215	44708616	44708678	44551692	44551872	44744473	44744545	60,93,117	132,141,150	107,70,95	108,67,73	197	187	0.00240974894709	0.301,0.385,0.425	0.485,0.498,0.553	-0.142
ENSMUSG00000039844	Rapgef1	chr2	+	29710155	29710308	29719592	29719850	29707197	29707400	29722223	29722309	50,39,27	4,3,3	19,13,29	5,4,12	278	383	0.00241330008033	0.945,0.947,0.925	0.84,0.817,0.769	0.13
ENSMUSG00000021747	4930452B06Rik	chr14	-	8473350	8473412	8482416	8482620	8442855	8442950	8510861	8511193	98,114,80	15,30,21	75,61,81	25,35,53	329	187	0.00241796597898	0.788,0.684,0.684	0.63,0.498,0.465	0.188
ENSMUSG00000039842	Mcph1	chr8	+	18627117	18627240	18631515	18632643	18622606	18622694	18641564	18641665	9,5,3	153,129,141	11,10,10	88,89,83	248	1253	0.00241796597898	0.229,0.164,0.097	0.387,0.362,0.378	-0.212
ENSMUSG00000035378	Shq1	chr6	-	100648163	100648291	100655258	100655371	100636967	100637122	100664426	100664587	133,159,257	107,93,100	128,106,111	125,107,120	238	253	0.00241874564573	0.569,0.645,0.732	0.521,0.513,0.496	0.139
ENSMUSG00000075703	Ept1	chr5	+	30264274	30264455	30265337	30265523	30263070	30263119	30266900	30268973	92,82,101	215,246,232	98,78,85	162,118,132	306	311	0.00242009820406	0.303,0.253,0.307	0.381,0.402,0.396	-0.105
ENSMUSG00000041718	Alg13	chrX	+	144363864	144364107	144367898	144367939	144356795	144356961	144369560	144369861	105,82,93	37,42,37	156,122,149	31,32,31	368	166	0.00243078959909	0.561,0.468,0.531	0.694,0.632,0.684	-0.15
ENSMUSG00000028411	Aptx	chr4	-	40695376	40695423	40697216	40697353	40694851	40695136	40703136	40703194	66,137,118	64,80,79	62,43,62	69,69,80	262	172	0.00243366479419	0.404,0.529,0.495	0.371,0.29,0.337	0.143
ENSMUSG00000028364	Tnc	chr4	-	63995540	63995813	64000697	64000970	63993026	63993299	64006245	64006509	0,4,1	12,6,5	108,58,63	93,71,53	398	398	0.00243984054945	0.0,0.4,0.167	0.537,0.45,0.543	-0.321
ENSMUSG00000032295	Man2c1	chr9	+	57139610	57139708	57139869	57139964	57139245	57139401	57140198	57140303	86,84,107	63,62,68	99,69,92	118,93,94	223	220	0.00243984054945	0.574,0.572,0.608	0.453,0.423,0.491	0.129
ENSMUSG00000000884	Gnb1l	chr16	+	18540971	18541097	18548092	18548191	18540434	18540575	18552366	18552582	75,57,78	31,51,55	71,61,85	96,87,104	251	224	0.0024633496316	0.683,0.499,0.559	0.398,0.385,0.422	0.179
ENSMUSG00000034453	Polr3b	chr10	+	84695554	84695713	84696948	84697066	84692796	84693006	84699398	84699541	73,120,139	335,326,260	148,84,99	194,140,188	284	243	0.0024814548976	0.157,0.24,0.314	0.395,0.339,0.311	-0.111
ENSMUSG00000038116	Phf20	chr2	+	156254225	156254310	156264280	156264360	156251775	156251947	156267154	156267542	69,97,73	73,137,95	150,117,113	120,100,75	210	205	0.00250639470481	0.48,0.409,0.429	0.55,0.533,0.595	-0.12
ENSMUSG00000026975	Dph7	chr2	+	24963455	24963543	24965559	24965654	24963022	24963156	24966501	24966674	101,46,57	167,163,167	118,118,138	166,169,181	213	220	0.00252207915948	0.384,0.226,0.261	0.423,0.419,0.441	-0.137
ENSMUSG00000042508	Dmtf1	chr5	-	9140385	9140480	9148899	9149022	9137125	9137240	9150375	9150492	210,199,189	263,349,366	222,233,244	246,217,280	248	220	0.00253662561422	0.415,0.336,0.314	0.445,0.488,0.436	-0.101
ENSMUSG00000030815	Phkg2	chr7	+	127577534	127577646	127579809	127579973	127573582	127573966	127582122	127582213	111,112,130	231,228,242	161,177,224	250,231,235	237	289	0.00258463681823	0.369,0.375,0.396	0.44,0.483,0.538	-0.107
ENSMUSG00000022711	Pmm2	chr16	+	8651409	8651525	8655550	8655688	8648881	8648957	8656555	8657531	278,266,266	258,207,202	193,193,206	239,196,310	241	263	0.00264035939415	0.54,0.584,0.59	0.468,0.518,0.42	0.103
ENSMUSG00000028549	Itgb3bp	chr4	-	99769493	99769541	99780761	99780821	99767330	99767576	99781876	99781970	308,318,286	135,68,154	170,144,197	123,98,134	185	173	0.00264706490734	0.681,0.814,0.635	0.564,0.579,0.579	0.136
ENSMUSG00000021235	Coq6	chr12	+	84370255	84370386	84370923	84371031	84368585	84368709	84371107	84371170	101,122,167	197,191,204	223,207,246	267,173,202	256	233	0.00266367573735	0.318,0.368,0.427	0.432,0.521,0.526	-0.122
ENSMUSG00000022422	Dscc1	chr15	-	55086752	55086843	55087601	55087736	55084048	55084187	55088954	55089123	162,209,206	73,114,64	161,153,185	116,103,142	260	216	0.00266928322126	0.648,0.604,0.728	0.536,0.552,0.52	0.124
ENSMUSG00000042099	Kank3	chr17	+	33817193	33818444	33818525	33818625	33816185	33816245	33818799	33818997	44,46,67	36,63,49	137,95,99	57,71,33	1376	225	0.00266928322126	0.167,0.107,0.183	0.282,0.18,0.329	-0.111
ENSMUSG00000028689	Ccdc163	chr4	+	116711310	116711378	116714087	116714149	116710100	116710284	116714839	116715103	49,60,44	35,45,41	36,27,35	50,44,57	193	187	0.00267484188755	0.576,0.564,0.51	0.411,0.373,0.373	0.164
ENSMUSG00000024948	Map4k2	chr19	+	6342743	6342786	6343103	6343176	6342609	6342657	6343254	6343386	2,3,12	26,39,45	16,16,12	32,21,37	168	198	0.00273196521356	0.083,0.083,0.239	0.371,0.473,0.277	-0.239
ENSMUSG00000024948	Map4k2	chr19	+	6343103	6343176	6343254	6343386	6342743	6342786	6343460	6343523	3,17,3	51,47,62	26,34,22	73,39,67	198	257	0.00275128184438	0.071,0.319,0.059	0.316,0.531,0.299	-0.232
ENSMUSG00000052748	Swt1	chr1	-	151384316	151384504	151388619	151388768	151379382	151379514	151391435	151391574	55,81,104	155,157,190	88,84,114	135,98,129	274	313	0.00275128184438	0.288,0.371,0.385	0.427,0.495,0.502	-0.127
ENSMUSG00000061306	Slc38a10	chr11	-	120108466	120108553	120109371	120109395	120106433	120106610	120109431	120109536	0,0,1	3,6,16	1,1,4	7,5,8	149	212	0.00277523389884	0.0,0.0,0.082	0.169,0.222,0.416	-0.242
ENSMUSG00000039069	Mtg2	chr2	+	180073139	180073233	180082085	180082233	180071793	180071886	180083344	180083460	182,136,192	139,144,134	122,110,90	158,127,149	219	273	0.00278733556237	0.62,0.541,0.641	0.49,0.519,0.43	0.121
ENSMUSG00000073795	6430531B16Rik	chr7	-	139975861	139975958	139975977	139976128	139972441	139972607	139976474	139976673	0,2,2	4,6,8	1,3,8	2,2,0	276	222	0.00283390007374	0.0,0.211,0.167	0.287,0.547,1.0	-0.485
ENSMUSG00000028453	Fancg	chr4	-	43003226	43003344	43003782	43003932	43002342	43003092	43004558	43004605	38,57,47	94,81,85	108,72,78	77,92,72	275	243	0.00284222340286	0.263,0.383,0.328	0.553,0.409,0.489	-0.159
ENSMUSG00000028637	Ccdc30	chr4	-	119333579	119333721	119339760	119339873	119331481	119331618	119349729	119349874	22,31,30	5,14,6	31,13,16	26,12,13	238	267	0.00284482693143	0.832,0.713,0.849	0.572,0.549,0.58	0.231
ENSMUSG00000030924	2610020H08Rik	chr7	+	119824044	119824139	119825535	119825638	119823755	119823894	119827302	119827379	29,30,26	60,57,60	68,43,56	66,58,58	220	228	0.0028480391341	0.334,0.353,0.31	0.516,0.434,0.5	-0.151
ENSMUSG00000038685	Rtel1	chr2	+	181328602	181328678	181330792	181330877	181323683	181323744	181334911	181334977	238,199,210	71,95,80	154,133,139	97,75,91	201	210	0.00285654389884	0.778,0.686,0.733	0.624,0.649,0.615	0.103
ENSMUSG00000026098	Pms1	chr1	-	53256628	53256792	53267827	53267930	53216230	53216347	53275069	53275252	74,72,70	104,138,121	85,83,89	106,74,67	228	289	0.00286121932175	0.474,0.398,0.423	0.504,0.587,0.627	-0.141
ENSMUSG00000022681	Ntan1	chr16	+	13829004	13829078	13831117	13831171	13827387	13827496	13831606	13831660	273,314,328	303,379,370	635,584,560	511,338,519	199	179	0.00286493251804	0.448,0.427,0.444	0.528,0.608,0.493	-0.103
ENSMUSG00000031878	Nae1	chr8	-	104527377	104527449	104528186	104528217	104527082	104527162	104530055	104530116	86,69,102	227,292,261	161,144,156	287,279,310	156	197	0.00289092178138	0.324,0.23,0.33	0.415,0.395,0.389	-0.105
ENSMUSG00000039988	Ankrd13c	chr3	+	157972231	157972317	157972999	157973045	157962277	157962382	157975227	157975294	79,52,108	61,68,114	102,96,93	59,60,44	211	171	0.00293519794875	0.512,0.383,0.434	0.584,0.565,0.631	-0.15
ENSMUSG00000063564	Col23a1	chr11	+	51574431	51574458	51576850	51576904	51574146	51574200	51577073	51577160	85,90,45	84,102,102	63,56,61	192,157,152	152	179	0.00294502911129	0.544,0.51,0.342	0.279,0.296,0.321	0.167
ENSMUSG00000002031	Ift46	chr9	+	44774182	44774231	44776356	44776461	44773687	44773784	44778561	44778638	19,33,59	8,3,0	17,18,22	0,0,0	174	230	0.00294502911129	0.758,0.936,1.0	1.0,1.0,1.0	-0.102
ENSMUSG00000051169	Rpusd3	chr6	-	113417846	113417946	113418030	113418075	113417303	113417411	113418809	113418949	25,21,23	176,103,145	34,36,46	124,127,128	170	225	0.00294706031073	0.158,0.213,0.174	0.266,0.273,0.322	-0.105
ENSMUSG00000034801	Sos2	chr12	-	69610722	69610826	69614635	69614758	69607189	69607412	69616282	69616364	82,78,108	124,130,126	96,74,90	86,65,71	248	229	0.00295211673155	0.379,0.357,0.442	0.508,0.512,0.539	-0.127
ENSMUSG00000027936	Crtc2	chr3	+	90257116	90257218	90259153	90259222	90254295	90254558	90259385	90259492	61,64,33	79,119,120	80,73,57	89,65,51	227	194	0.00295375368939	0.398,0.315,0.19	0.434,0.49,0.489	-0.17
ENSMUSG00000026740	Dnajc1	chr2	-	18284622	18284786	18316357	18316404	18231703	18231823	18316898	18317000	33,60,58	354,378,346	34,30,23	126,109,103	172	289	0.00295557394421	0.135,0.211,0.22	0.312,0.316,0.273	-0.112
ENSMUSG00000032387	Rbpms2	chr9	+	65649966	65650005	65650561	65650624	65649348	65649426	65650932	65651083	15,20,36	80,54,60	43,34,42	45,51,34	164	188	0.0029596449579	0.177,0.298,0.408	0.523,0.433,0.586	-0.22
ENSMUSG00000030016	Zfp638	chr6	+	83957508	83957592	83958183	83958252	83956693	83956762	83959930	83959968	106,118,165	104,137,105	124,111,110	192,160,189	209	194	0.00299259596648	0.486,0.444,0.593	0.375,0.392,0.351	0.135
ENSMUSG00000006262	Mob1b	chr5	+	88743303	88743470	88745056	88745150	88720976	88721121	88749524	88750009	40,71,60	94,166,117	94,70,91	120,93,126	292	219	0.00304590699468	0.242,0.243,0.278	0.37,0.361,0.351	-0.106
ENSMUSG00000057110	Cntrl	chr2	+	35129620	35129815	35133957	35134111	35127927	35128037	35135467	35135688	99,69,82	154,179,168	31,44,64	203,163,152	320	279	0.00308791013789	0.359,0.252,0.299	0.117,0.191,0.269	0.111
ENSMUSG00000037443	Cep85	chr4	-	134167288	134167441	134172812	134172880	134155676	134156371	134186942	134186981	45,64,85	205,140,239	65,48,52	105,74,86	193	278	0.0031531479631	0.24,0.397,0.339	0.471,0.483,0.466	-0.148
ENSMUSG00000030720	Cln3	chr7	-	126580332	126580412	126580792	126580864	126580143	126580229	126581645	126581742	63,30,40	34,16,23	38,43,33	51,38,41	197	205	0.00321893201113	0.658,0.661,0.644	0.437,0.541,0.456	0.176
ENSMUSG00000035236	Scai	chr2	-	39102320	39102399	39103202	39103304	39099375	39099475	39103663	39103765	90,121,95	17,22,23	83,78,92	43,29,30	227	204	0.00324862531289	0.826,0.832,0.788	0.634,0.707,0.734	0.124
ENSMUSG00000028889	Yrdc	chr4	+	124851692	124851807	124851899	124852019	124850678	124851166	124853873	124854016	181,149,186	217,214,184	198,128,195	317,325,330	240	245	0.00328666505937	0.46,0.415,0.508	0.389,0.287,0.376	0.11
ENSMUSG00000050312	Nsun3	chr16	-	62776287	62776383	62785787	62785897	62770657	62770812	62786670	62786777	24,42,31	9,15,7	45,23,41	26,27,35	235	221	0.00334543973781	0.715,0.725,0.806	0.619,0.445,0.524	0.219
ENSMUSG00000002963	Pnkp	chr7	+	44858452	44858749	44859722	44859945	44857339	44857554	44860988	44861059	0,5,6	3,3,0	16,8,10	0,0,1	422	348	0.00337421910546	0.0,0.579,1.0	1.0,1.0,0.892	-0.438
ENSMUSG00000055320	Tead1	chr7	+	112842039	112842102	112856052	112856064	112841887	112841950	112856797	112856932	74,52,48	2,7,4	54,31,41	11,11,8	188	137	0.00342487905299	0.964,0.844,0.897	0.782,0.673,0.789	0.154
ENSMUSG00000036779	Papd5	chr8	+	88247508	88247616	88249104	88249233	88246364	88246485	88250639	88250853	117,133,187	192,262,250	142,96,122	141,114,118	233	254	0.00358110974827	0.399,0.356,0.449	0.523,0.479,0.53	-0.109
ENSMUSG00000040040	Ift88	chr14	+	57507204	57507271	57516980	57517091	57496172	57496279	57517336	57517936	103,111,112	158,178,208	65,54,45	173,130,134	192	236	0.00359350842527	0.445,0.434,0.398	0.316,0.338,0.292	0.11
ENSMUSG00000027030	Stk39	chr2	-	68308991	68309054	68314363	68314393	68307040	68307108	68314480	68314603	81,98,72	70,48,54	67,59,48	82,67,70	155	188	0.00359805936889	0.584,0.712,0.618	0.498,0.516,0.454	0.149
ENSMUSG00000058997	Vwa8	chr14	+	78995085	78995163	79009163	79009279	78994399	78994568	79018606	79018713	29,50,41	34,45,25	22,19,27	50,47,39	203	241	0.00360813517083	0.503,0.569,0.661	0.343,0.324,0.451	0.205
ENSMUSG00000028702	Rad54l	chr4	-	116112480	116112541	116118837	116118957	116111190	116111326	116122895	116122982	417,513,419	110,80,139	225,217,252	92,78,109	245	186	0.00367730452881	0.742,0.83,0.696	0.65,0.679,0.637	0.101
ENSMUSG00000055897	Ppp4r1l-ps	chr2	-	173608732	173608879	173659322	173659367	173599589	173599687	173659512	173659539	0,0,0	23,24,18	4,3,2	37,56,40	170	272	0.00368743134817	0.0,0.0,0.0	0.147,0.079,0.074	-0.1
ENSMUSG00000061306	Slc38a10	chr11	-	120108466	120108490	120109371	120109395	120106433	120106610	120109431	120109536	0,0,1	12,9,17	1,1,4	5,4,9	149	149	0.00370859215197	0.0,0.0,0.056	0.167,0.2,0.308	-0.206
ENSMUSG00000043535	Setx	chr2	+	29133921	29134031	29139219	29139439	29130179	29130390	29140268	29140388	119,144,124	87,104,98	80,55,68	83,81,86	235	345	0.00373208287451	0.668,0.67,0.65	0.586,0.499,0.537	0.122
ENSMUSG00000041272	Tox	chr4	-	6697409	6697796	6711457	6711538	6688818	6688970	6722137	6722368	111,125,106	226,223,272	183,156,160	235,216,238	206	512	0.00377811838964	0.55,0.582,0.492	0.659,0.642,0.626	-0.101
ENSMUSG00000072946	Ptgr2	chr12	+	84305925	84306135	84307775	84307897	84302236	84302407	84308344	84308432	113,122,92	41,42,52	62,63,71	61,37,63	335	247	0.00377811838964	0.67,0.682,0.566	0.428,0.557,0.454	0.16
ENSMUSG00000025006	Sorbs1	chr19	-	40340044	40340146	40344355	40344439	40336985	40337035	40349898	40350013	1,3,5	0,3,3	3,5,7	0,0,2	209	227	0.00378339542349	1.0,0.521,0.644	1.0,1.0,0.792	-0.209
ENSMUSG00000054942	Fam73a	chr3	-	152322349	152322476	152335251	152335429	152320609	152320743	152337725	152338044	213,285,272	144,220,201	154,127,143	161,146,155	303	252	0.00380026726574	0.552,0.519,0.53	0.443,0.42,0.434	0.101
ENSMUSG00000035898	Uba6	chr5	-	86137816	86137894	86140355	86140436	86136308	86136490	86141547	86141626	106,124,117	151,189,189	100,94,108	99,67,118	206	203	0.00387744734028	0.409,0.393,0.379	0.499,0.58,0.474	-0.124
ENSMUSG00000059475	Zfp426	chr9	-	20474906	20475033	20486329	20486437	20473027	20473108	20492385	20492451	28,39,20	76,85,75	75,60,69	97,95,114	233	252	0.00388841528913	0.285,0.332,0.224	0.455,0.406,0.396	-0.139
ENSMUSG00000028411	Aptx	chr4	-	40695376	40695418	40697216	40697353	40694851	40695136	40703136	40703187	66,137,118	48,64,62	62,43,62	53,55,60	262	167	0.00389189643878	0.467,0.577,0.548	0.427,0.333,0.397	0.145
ENSMUSG00000035401	Emsy	chr7	-	98639730	98639883	98641492	98641668	98637260	98637520	98647804	98647904	171,166,162	86,92,79	181,108,137	42,43,44	301	278	0.00394542933144	0.647,0.625,0.654	0.799,0.699,0.742	-0.105
ENSMUSG00000000738	Spg7	chr8	+	123094473	123094640	123095157	123095235	123093590	123093747	123097393	123097753	202,218,148	217,218,226	256,286,275	231,187,214	292	203	0.00394898894348	0.393,0.41,0.313	0.435,0.515,0.472	-0.102
ENSMUSG00000066191	Anks6	chr4	-	47046009	47046054	47049068	47049571	47044819	47045024	47056948	47057306	5,8,8	6,8,14	30,29,31	17,13,10	628	170	0.00402949329885	0.184,0.213,0.134	0.323,0.377,0.456	-0.208
ENSMUSG00000027082	Tfpi	chr2	-	84452556	84452595	84458022	84458133	84444739	84444916	84473698	84473799	82,103,120	21,47,33	132,106,91	76,60,63	236	164	0.00409400168822	0.731,0.604,0.716	0.547,0.551,0.501	0.151
ENSMUSG00000022475	Hdac7	chr15	-	97799760	97799816	97800694	97800802	97799556	97799644	97802075	97802125	108,118,127	135,113,119	253,200,232	166,157,145	233	181	0.004136747191	0.383,0.448,0.453	0.542,0.497,0.554	-0.103
ENSMUSG00000025792	Slc25a10	chr11	+	120497013	120497106	120497383	120497461	120496635	120496706	120497919	120497963	372,268,301	356,396,443	297,290,242	250,213,228	218	203	0.00415370355975	0.493,0.387,0.388	0.525,0.559,0.497	-0.104
ENSMUSG00000021902	Phf7	chr14	-	31240273	31240433	31240858	31240983	31239630	31239737	31241725	31241827	74,91,121	115,123,142	67,66,84	55,47,74	250	285	0.00416472050744	0.423,0.458,0.493	0.581,0.616,0.564	-0.129
ENSMUSG00000018995	Nars2	chr7	+	96973481	96973562	97002797	97002892	96959670	96959811	97023617	97023750	102,88,119	139,191,216	99,111,112	94,135,121	206	220	0.00416482663873	0.439,0.33,0.37	0.529,0.468,0.497	-0.118
ENSMUSG00000057375	Yipf1	chr4	+	107318941	107319105	107336113	107336194	107315762	107315842	107336436	107336524	238,240,272	74,88,102	224,169,226	118,113,105	289	206	0.00420759245577	0.696,0.66,0.655	0.575,0.516,0.605	0.105
ENSMUSG00000032198	Dock6	chr9	-	21825782	21825875	21829473	21829578	21825434	21825530	21830213	21830377	22,33,31	20,20,22	103,100,77	37,34,24	230	218	0.00420759245577	0.51,0.61,0.572	0.725,0.736,0.753	-0.174
ENSMUSG00000029563	Foxp2	chr6	+	15396738	15396843	15403816	15403904	15394639	15394853	15405558	15405642	85,77,140	168,151,151	165,127,118	143,103,126	230	213	0.00421378709669	0.319,0.321,0.462	0.517,0.533,0.464	-0.137
ENSMUSG00000025607	Copg2	chr6	-	30861367	30861460	30863534	30863610	30859887	30859974	30885579	30885659	127,138,115	76,87,96	185,162,208	217,180,187	201	218	0.00423242982583	0.644,0.632,0.565	0.48,0.494,0.547	0.107
ENSMUSG00000030029	Lrig1	chr6	-	94607291	94607438	94608039	94608165	94606102	94606363	94608708	94609128	79,73,82	185,109,121	119,87,88	129,82,94	251	272	0.00429254280552	0.316,0.421,0.423	0.5,0.535,0.504	-0.126
ENSMUSG00000028898	Trnau1ap	chr4	-	132325207	132325260	132328468	132328566	132319454	132319574	132329352	132329538	100,101,81	27,20,29	189,121,188	24,19,24	223	178	0.00432984713069	0.747,0.801,0.69	0.863,0.836,0.862	-0.108
ENSMUSG00000022020	Naa16	chr14	-	79359455	79359528	79369077	79369184	79356366	79356536	79370001	79370097	56,55,48	66,63,66	75,58,61	49,40,45	232	198	0.00433369117833	0.42,0.427,0.383	0.566,0.553,0.536	-0.142
ENSMUSG00000059005	Hnrnpa3	chr2	+	75662844	75662925	75665027	75665150	75662660	75662756	75665233	75665301	0,8,6	40,89,64	8,7,8	32,25,39	206	248	0.00435711499445	0.0,0.098,0.101	0.231,0.252,0.198	-0.161
ENSMUSG00000047141	Zfp654	chr16	-	64814624	64814706	64830463	64830609	64794420	64794556	64851466	64851652	9,13,12	36,36,63	35,14,24	39,37,37	271	207	0.00436022331917	0.16,0.216,0.127	0.407,0.224,0.331	-0.153
ENSMUSG00000021156	Zmynd11	chr13	-	9694268	9694346	9695128	9695184	9693429	9693548	9695738	9695826	295,167,256	255,224,243	276,217,233	424,346,356	181	203	0.00445270289463	0.565,0.455,0.542	0.422,0.413,0.423	0.101
ENSMUSG00000037234	Hook3	chr8	-	26044239	26044274	26048251	26048339	26039668	26039751	26059239	26059380	68,98,102	34,49,55	99,67,66	16,17,25	213	160	0.00446728005875	0.6,0.6,0.582	0.823,0.748,0.665	-0.151
ENSMUSG00000032705	Exd2	chr12	+	80490780	80490887	80491094	80491230	80489401	80489733	80492541	80492898	62,90,81	227,164,227	136,76,89	187,146,116	232	261	0.00449350986635	0.235,0.382,0.286	0.45,0.369,0.463	-0.126
ENSMUSG00000040860	Crocc	chr4	-	141046943	141047129	141051040	141051195	141046771	141046855	141052949	141053091	52,62,48	102,69,79	88,58,77	58,49,76	280	311	0.00450528870534	0.362,0.5,0.403	0.628,0.568,0.529	-0.153
ENSMUSG00000011658	Fuz	chr7	+	44896546	44896668	44896914	44896999	44896251	44896362	44897260	44897329	50,43,51	93,71,71	96,81,87	98,70,88	247	210	0.00452237802091	0.314,0.34,0.379	0.454,0.496,0.457	-0.125
ENSMUSG00000016487	Ppfibp1	chr6	+	147025514	147025637	147026154	147026280	147022361	147022450	147027307	147027496	135,172,155	331,257,344	200,180,163	296,214,199	248	251	0.00457021788913	0.292,0.404,0.313	0.406,0.46,0.453	-0.103
ENSMUSG00000030166	Rad52	chr6	+	119911047	119911141	119915966	119916042	119902733	119902835	119918586	119919168	41,61,40	104,78,142	59,73,52	78,47,55	219	201	0.00458780530109	0.266,0.418,0.205	0.41,0.588,0.465	-0.191
ENSMUSG00000033191	Tie1	chr4	-	118479612	118479903	118480101	118480239	118478861	118479152	118480410	118480569	44,56,39	84,87,76	128,102,117	147,116,112	263	416	0.00463883131161	0.453,0.504,0.448	0.579,0.582,0.623	-0.126
ENSMUSG00000045934	Mtmr11	chr3	+	96169806	96169989	96170352	96170646	96169035	96169209	96171085	96171718	49,47,72	93,69,94	160,136,148	170,100,142	308	419	0.00465730913426	0.418,0.481,0.51	0.561,0.649,0.586	-0.129
ENSMUSG00000032782	Cntrob	chr11	-	69321355	69321419	69321848	69321933	69320817	69320974	69322689	69323775	91,109,84	170,174,221	123,88,89	140,111,118	210	189	0.00482510943889	0.325,0.361,0.255	0.442,0.416,0.404	-0.107
ENSMUSG00000009614	Sardh	chr2	-	27218797	27218911	27220642	27220781	27215037	27215185	27224968	27225082	0,2,1	6,5,1	16,22,19	15,19,16	264	239	0.00488842646484	0.0,0.266,0.475	0.491,0.512,0.518	-0.26
ENSMUSG00000036291	Ap5m1	chr14	+	49073548	49074194	49078694	49078922	49066494	49066864	49080235	49080375	155,155,186	57,92,100	155,141,145	98,150,134	771	353	0.00489010830492	0.555,0.435,0.46	0.42,0.301,0.331	0.133
ENSMUSG00000000631	Myo18a	chr11	+	77821041	77821186	77823275	77823446	77820797	77820861	77823761	77823852	86,77,90	52,52,87	74,69,84	102,83,107	270	296	0.00492440231907	0.645,0.619,0.531	0.443,0.477,0.463	0.137
ENSMUSG00000024074	Crim1	chr17	+	78237741	78237915	78279972	78280215	78200247	78201099	78281245	78281366	21,12,20	0,8,3	34,30,25	22,19,24	299	368	0.00493693742838	1.0,0.649,0.891	0.655,0.66,0.562	0.221
ENSMUSG00000030729	Pgm2l1	chr7	+	100261599	100261789	100262065	100262163	100259883	100260077	100262910	100263088	111,133,179	90,118,130	142,118,161	182,194,160	315	223	0.0049704402211	0.466,0.444,0.494	0.356,0.301,0.416	0.11
ENSMUSG00000022074	Tnfrsf10b	chr14	+	69773376	69773487	69775085	69775194	69770780	69770877	69776071	69776268	72,47,58	21,33,36	68,48,45	68,58,47	236	234	0.00508531601986	0.773,0.585,0.615	0.498,0.451,0.487	0.179
ENSMUSG00000056342	Usp34	chr11	+	23333438	23333859	23343319	23343370	23320660	23320748	23343510	23343660	108,189,136	69,78,75	103,87,70	84,61,88	546	176	0.00511770077055	0.335,0.439,0.369	0.283,0.315,0.204	0.114
ENSMUSG00000028614	Ndc1	chr4	+	107393142	107393193	107394997	107395061	107390548	107390664	107395731	107395832	70,116,105	160,188,183	97,99,96	126,115,103	176	189	0.00513184403371	0.32,0.399,0.381	0.453,0.48,0.5	-0.111
ENSMUSG00000005907	Pex1	chr5	+	3603231	3603375	3604795	3604879	3596065	3596517	3605433	3605548	18,17,14	43,51,48	31,21,30	44,34,35	269	209	0.00520875880159	0.245,0.206,0.185	0.354,0.324,0.4	-0.147
ENSMUSG00000075704	Txnrd2	chr16	+	18436560	18436617	18437501	18437646	18429810	18429876	18438318	18438393	15,27,25	125,164,155	27,20,32	99,81,94	182	270	0.00523339708279	0.151,0.196,0.193	0.288,0.268,0.336	-0.117
ENSMUSG00000020074	Ccar1	chr10	-	62783233	62783266	62783882	62783927	62780440	62780634	62785430	62785594	389,408,443	223,186,212	209,240,187	179,139,176	170	158	0.00523611177303	0.619,0.671,0.66	0.52,0.616,0.497	0.106
ENSMUSG00000023977	Ubr2	chr17	-	46980319	46980418	46980488	46980587	46975926	46976090	46981353	46981442	50,68,52	124,161,154	94,55,65	138,100,101	224	224	0.00523611177303	0.287,0.297,0.252	0.405,0.355,0.392	-0.105
ENSMUSG00000026153	Fam135a	chr1	-	24057203	24057274	24057365	24057505	24055743	24055917	24067898	24067978	49,74,70	71,80,71	114,96,110	79,78,55	265	196	0.00531180853346	0.338,0.406,0.422	0.516,0.477,0.597	-0.141
ENSMUSG00000002107	Celf2	chr2	-	6664114	6664197	6721416	6721613	6624670	6624719	6962378	6962414	8,10,6	6,11,0	13,9,13	55,45,38	322	208	0.00537017506296	0.463,0.37,1.0	0.132,0.114,0.181	0.469
ENSMUSG00000022685	Parn	chr16	-	13566569	13566738	13603027	13603102	13541054	13541248	13606147	13606234	176,253,262	269,294,340	150,90,96	232,203,276	200	294	0.00546992023929	0.49,0.558,0.531	0.487,0.395,0.338	0.12
ENSMUSG00000030706	Mrpl48	chr7	-	100571251	100571289	100574461	100574514	100565193	100565279	100607890	100608301	7,2,2	21,59,21	8,7,6	16,19,13	178	163	0.00560856835522	0.234,0.03,0.08	0.314,0.252,0.297	-0.173
ENSMUSG00000038095	Sbno1	chr5	-	124410069	124410382	124413184	124413289	124408476	124408577	124414398	124414527	62,46,60	299,376,302	67,66,67	227,240,247	230	438	0.00561438301193	0.283,0.189,0.274	0.36,0.344,0.341	-0.1
ENSMUSG00000025323	Sp4	chr12	-	118298637	118300192	118300698	118300808	118261726	118261955	118301226	118301440	19,27,15	40,54,50	22,19,20	97,92,110	235	1680	0.00563961972918	0.773,0.781,0.682	0.619,0.596,0.565	0.152
ENSMUSG00000046138	9930021J03Rik	chr19	-	29723389	29723505	29735115	29735205	29720721	29720773	29743532	29743612	121,107,137	112,147,125	95,75,62	146,123,126	215	241	0.00565797876467	0.548,0.449,0.551	0.422,0.406,0.355	0.122
ENSMUSG00000026199	Ankzf1	chr1	+	75195599	75195712	75196152	75196381	75195062	75195256	75196513	75196669	37,75,98	103,129,139	89,106,99	117,83,87	238	354	0.0056698129406	0.348,0.464,0.512	0.531,0.655,0.629	-0.164
ENSMUSG00000020380	Rad50	chr11	-	53652233	53652367	53654876	53655019	53649518	53650655	53655532	53655618	192,237,238	161,165,196	164,103,144	154,138,200	268	259	0.00568014043591	0.535,0.581,0.54	0.507,0.419,0.41	0.107
ENSMUSG00000042292	Mkl1	chr15	-	81020164	81020314	81020752	81020928	81018213	81018479	81022396	81022558	87,117,115	157,191,159	141,136,154	178,130,149	301	275	0.00582761224281	0.336,0.359,0.398	0.42,0.489,0.486	-0.101
ENSMUSG00000019278	Dpep1	chr8	+	123194032	123194186	123198713	123198846	123186241	123186441	123199044	123199177	65,74,34	115,192,121	40,32,66	48,58,67	279	258	0.00589223998587	0.343,0.263,0.206	0.435,0.338,0.477	-0.146
ENSMUSG00000024799	Tm7sf2	chr19	-	6066498	6066544	6066967	6067022	6066310	6066414	6067122	6067319	33,38,30	70,60,42	68,59,75	54,69,63	180	171	0.00594040963565	0.309,0.376,0.404	0.545,0.448,0.531	-0.145
ENSMUSG00000003762	Coq8b	chr7	+	27233940	27234007	27237377	27237455	27233701	27233821	27239796	27239919	28,23,22	68,52,52	52,39,50	60,55,64	192	203	0.00594128853128	0.303,0.319,0.309	0.478,0.428,0.452	-0.142
ENSMUSG00000020886	Dlg4	chr11	+	70031644	70031789	70039022	70039318	70031354	70031491	70039483	70039586	235,222,219	126,214,151	261,221,212	275,213,291	270	421	0.00601930994807	0.744,0.618,0.693	0.597,0.618,0.532	0.103
ENSMUSG00000029428	Stx2	chr5	-	128992179	128992288	128993494	128993568	128991202	128991276	128994795	128994870	105,99,126	51,68,69	136,119,132	125,112,110	199	234	0.00603518205213	0.708,0.631,0.682	0.561,0.555,0.585	0.107
ENSMUSG00000027374	Mrps5	chr2	+	127598185	127598276	127600011	127600058	127596899	127596934	127600828	127600886	209,361,240	49,113,67	126,117,115	61,57,43	216	172	0.00603905427901	0.773,0.718,0.74	0.622,0.62,0.68	0.103
ENSMUSG00000044005	Gls2	chr10	+	128200172	128200302	128200885	128200965	128199636	128199758	128201205	128201369	0,1,2	1,3,7	7,6,5	1,10,4	255	205	0.00606321451016	0.0,0.211,0.187	0.849,0.325,0.501	-0.426
ENSMUSG00000028232	Tmem68	chr4	-	3554353	3554414	3560498	3560692	3551751	3551891	3564092	3564257	53,93,98	74,102,108	93,67,96	51,63,49	319	186	0.00614440830948	0.295,0.347,0.346	0.515,0.383,0.533	-0.148
ENSMUSG00000049470	Aff4	chr11	+	53380585	53380672	53389754	53389791	53375588	53375633	53392770	53392816	227,216,221	155,189,165	154,133,118	64,61,73	212	162	0.00616002320481	0.528,0.466,0.506	0.648,0.625,0.553	-0.109
ENSMUSG00000049357	4933408B17Rik	chr18	-	34584837	34584906	34586241	34586331	34580799	34580977	34592914	34593060	2,13,11	0,6,0	3,5,2	4,6,2	215	194	0.0061988353013	1.0,0.662,1.0	0.404,0.429,0.474	0.452
ENSMUSG00000001120	Pcbp3	chr10	-	76785139	76785214	76788390	76788519	76781831	76781873	76789737	76789869	119,160,98	197,153,151	149,155,133	124,91,126	254	200	0.00625075081019	0.322,0.452,0.338	0.486,0.573,0.454	-0.134
ENSMUSG00000060073	Psma3	chr12	+	70988423	70988489	70993012	70993080	70986862	70986935	70993505	70993570	10,18,14	15,58,36	20,31,17	23,22,21	191	193	0.00628869380446	0.403,0.239,0.282	0.468,0.587,0.45	-0.194
ENSMUSG00000021870	Slmap	chr14	-	26468482	26468545	26473898	26473971	26465567	26465663	26482818	26482966	48,73,54	73,126,110	95,93,110	119,89,121	198	188	0.00628869380446	0.384,0.355,0.318	0.431,0.498,0.463	-0.112
ENSMUSG00000004040	Stat3	chr11	-	100894700	100894836	100895063	100895162	100894163	100894216	100896322	100896406	80,123,82	37,61,72	106,82,74	98,85,99	224	261	0.00633323651249	0.716,0.701,0.57	0.558,0.529,0.466	0.145
ENSMUSG00000043940	Wdfy3	chr5	-	101882913	101882991	101884042	101884200	101882422	101882650	101885130	101885313	111,174,115	39,55,32	142,101,144	70,64,66	283	203	0.00638027750826	0.671,0.694,0.721	0.593,0.531,0.61	0.117
ENSMUSG00000029071	Dvl1	chr4	+	155853636	155853758	155853982	155854086	155853417	155853487	155854329	155854468	148,145,165	72,74,46	187,158,175	113,117,129	247	229	0.00646795430297	0.656,0.645,0.769	0.605,0.556,0.557	0.117
ENSMUSG00000026584	Scyl3	chr1	+	163941020	163941218	163943823	163943901	163939880	163939983	163944795	163944935	7,12,11	41,42,30	29,20,34	60,39,41	323	203	0.00661603429375	0.097,0.152,0.187	0.233,0.244,0.343	-0.128
ENSMUSG00000027624	Epb41l1	chr2	+	156503644	156503863	156505765	156505853	156499586	156499662	156506350	156506503	170,172,140	75,96,57	256,193,214	173,142,155	344	213	0.00665951324032	0.584,0.526,0.603	0.478,0.457,0.461	0.106
ENSMUSG00000035150	Eif2s3x	chrX	-	94197287	94197457	94199713	94199858	94196271	94196444	94200889	94200984	0,8,0	16,3,6	5,5,11	2,5,4	270	295	0.00670580980805	0.0,0.744,0.0	0.732,0.522,0.75	-0.42
ENSMUSG00000038664	Herc1	chr9	+	66460407	66460532	66461699	66461920	66458193	66458425	66462828	66463097	114,128,203	35,64,38	102,75,76	54,40,49	250	346	0.0067498481488	0.818,0.735,0.881	0.723,0.722,0.682	0.102
ENSMUSG00000034412	Tbc1d10a	chr11	+	4212140	4212247	4212784	4212899	4209925	4210033	4212977	4213043	107,86,88	52,34,43	140,133,199	108,122,121	232	240	0.00676006201548	0.68,0.723,0.679	0.573,0.53,0.63	0.116
ENSMUSG00000031969	Acad8	chr9	-	26990119	26990196	26992159	26992260	26985462	26985600	26999393	26999549	126,188,165	87,51,76	188,146,160	144,124,136	226	202	0.00677734015179	0.564,0.767,0.66	0.539,0.513,0.513	0.142
ENSMUSG00000032497	Lrrfip2	chr9	+	111207796	111207889	111213812	111213914	111205754	111205847	111214140	111214273	0,2,0	23,13,13	2,5,1	15,14,9	218	227	0.00684079436703	0.0,0.138,0.0	0.122,0.271,0.104	-0.12
ENSMUSG00000028245	Nsmaf	chr4	-	6438042	6438121	6440899	6440989	6437853	6437921	6453984	6454255	66,75,65	155,228,270	59,51,53	139,81,86	215	204	0.00690738882541	0.288,0.238,0.186	0.287,0.374,0.369	-0.106
ENSMUSG00000018442	Derl2	chr11	-	71014549	71014643	71015726	71015800	71013442	71013638	71018311	71018377	91,85,93	113,134,168	75,83,77	180,179,205	199	219	0.00699742301321	0.47,0.411,0.379	0.314,0.338,0.292	0.105
ENSMUSG00000063524	Eno1	chr4	+	150241044	150241140	150242121	150242180	150239472	150239566	150244004	150244074	93,148,84	6,4,0	51,24,46	3,10,3	221	184	0.00706874616279	0.928,0.969,1.0	0.934,0.666,0.927	0.123
ENSMUSG00000033653	Vps8	chr16	+	21581532	21581698	21608167	21608221	21576624	21576794	21640678	21640759	58,98,96	4,10,11	75,78,77	17,14,20	291	179	0.00708656156553	0.899,0.858,0.843	0.731,0.774,0.703	0.131
ENSMUSG00000008668	Rps18	chr17	-	33952402	33952591	33955077	33955176	33952220	33952312	33955617	33955717	3024,5673,2897	10172,9411,10841	2442,2819,1998	11299,10262,11826	224	314	0.00722527821106	0.294,0.458,0.273	0.233,0.278,0.191	0.108
ENSMUSG00000035509	Fbxl21	chr13	+	56523509	56523603	56525641	56525772	56522507	56522622	56526914	56527281	0,2,5	11,14,16	13,13,10	27,15,18	219	256	0.00727046831037	0.0,0.143,0.268	0.36,0.503,0.394	-0.282
ENSMUSG00000028926	Cdk14	chr5	-	5248982	5249228	5373457	5373489	5227163	5227258	5380034	5380251	27,30,23	276,202,207	53,29,44	225,198,171	157	371	0.00734582152186	0.188,0.26,0.208	0.358,0.257,0.378	-0.112
ENSMUSG00000107476	Zfp862-ps	chr6	+	48514151	48514326	48515236	48515356	48511814	48512512	48523955	48524412	12,19,20	18,2,6	51,31,39	2,5,2	300	245	0.00740691742919	0.353,0.886,0.731	0.954,0.835,0.941	-0.253
ENSMUSG00000037138	Aff3	chr1	-	38341720	38341801	38406495	38406543	38329871	38329908	38534905	38535291	45,29,32	56,35,46	71,68,53	50,49,39	173	206	0.00749663316178	0.489,0.497,0.453	0.628,0.623,0.618	-0.143
ENSMUSG00000005043	Sgsh	chr11	-	119350401	119350552	119350923	119351029	119349976	119350133	119352645	119352806	4,9,3	17,26,32	33,17,15	60,26,28	231	276	0.00749673267032	0.219,0.293,0.101	0.397,0.439,0.39	-0.204
ENSMUSG00000029635	Cdk8	chr5	+	146268214	146268325	146271594	146271735	146259504	146259580	146283628	146283686	134,110,147	161,239,197	164,152,120	111,113,145	236	266	0.00751628074269	0.484,0.342,0.457	0.625,0.603,0.483	-0.143
ENSMUSG00000023286	Ube2j2	chr4	+	155946254	155946417	155951471	155951512	155943849	155944150	155955233	155955336	143,199,156	73,104,32	186,166,204	37,38,30	288	166	0.00762066465943	0.53,0.524,0.738	0.743,0.716,0.797	-0.155
ENSMUSG00000022906	Parp9	chr16	+	35941032	35941135	35943368	35943510	35939011	35939060	35947500	35948354	15,2,7	0,1,0	6,5,13	5,1,1	228	267	0.0076590524316	1.0,0.701,1.0	0.584,0.854,0.938	0.108
ENSMUSG00000045205	Dpy19l4	chr4	-	11281003	11281124	11285053	11285173	11277928	11277985	11287474	11287633	130,186,145	83,110,125	134,117,141	172,148,118	245	246	0.0076647531109	0.611,0.629,0.538	0.439,0.443,0.545	0.117
ENSMUSG00000020305	Asb3	chr11	+	31058821	31058999	31061388	31061586	31056101	31056237	31081361	31081622	196,222,268	135,100,158	214,177,170	167,138,210	303	323	0.0076647531109	0.607,0.703,0.644	0.577,0.578,0.463	0.112
ENSMUSG00000068663	Clec16a	chr16	+	10638786	10638915	10644760	10644881	10635245	10635296	10688479	10688631	26,18,9	13,18,13	26,13,12	42,34,54	254	246	0.00773664106952	0.66,0.492,0.401	0.375,0.27,0.177	0.244
ENSMUSG00000078484	Klhl17	chr4	-	156230504	156230686	156230900	156230974	156229043	156230262	156231084	156231173	27,46,47	132,180,147	52,55,53	110,121,138	199	307	0.00777028208749	0.24,0.283,0.33	0.422,0.412,0.372	-0.118
ENSMUSG00000034401	Spata6	chr4	+	111784802	111784843	111799069	111799254	111780754	111780842	111805930	111807054	20,23,22	166,170,172	38,22,39	114,145,126	166	310	0.00782933111641	0.184,0.202,0.193	0.384,0.221,0.366	-0.131
ENSMUSG00000021671	Poc5	chr13	+	96393226	96393344	96394491	96394569	96391587	96391675	96396639	96396830	98,110,137	137,206,172	143,115,111	133,112,114	243	203	0.00784284253764	0.374,0.308,0.4	0.473,0.462,0.449	-0.101
ENSMUSG00000052921	Arhgef15	chr11	-	68946983	68947136	68947235	68947396	68946560	68946643	68947575	68947668	19,29,30	67,71,73	45,36,47	77,55,61	286	278	0.00811114193097	0.216,0.284,0.285	0.362,0.389,0.428	-0.131
ENSMUSG00000035234	Fam175a	chr5	-	100815161	100815228	100817961	100817998	100812008	100812202	100818516	100818607	27,26,14	160,169,150	20,21,19	72,60,87	162	192	0.00815151918588	0.167,0.154,0.1	0.248,0.293,0.206	-0.109
ENSMUSG00000036792	Mbd5	chr2	+	49118651	49118805	49169908	49170013	49099716	49099809	49231671	49231848	96,106,122	57,42,26	64,55,81	70,36,55	279	230	0.00823185109888	0.581,0.675,0.795	0.43,0.557,0.548	0.172
ENSMUSG00000022414	Tab1	chr15	+	80148226	80148363	80148686	80148840	80133153	80133188	80149781	80149868	36,61,60	77,108,87	75,47,69	181,176,189	262	279	0.00828836800468	0.332,0.376,0.423	0.306,0.221,0.28	0.108
ENSMUSG00000028587	Orc1	chr4	+	108603387	108603489	108603964	108604136	108601955	108602053	108604499	108604607	46,100,95	97,107,117	99,74,72	62,66,57	227	297	0.00834861095332	0.383,0.55,0.515	0.676,0.595,0.623	-0.149
ENSMUSG00000025878	Uimc1	chr13	-	55040544	55040623	55050740	55050894	55034888	55035066	55055974	55056078	316,228,286	108,121,153	206,180,171	140,129,125	279	204	0.00835817872486	0.681,0.579,0.577	0.518,0.505,0.5	0.105
ENSMUSG00000025217	Btrc	chr19	+	45456532	45456610	45471014	45471104	45423132	45423240	45502931	45503163	93,89,88	153,154,110	73,65,83	200,140,186	203	215	0.00836934262678	0.392,0.38,0.459	0.279,0.33,0.321	0.1
ENSMUSG00000108273	Zfand4	chr6	+	116315587	116315642	116328206	116328324	116287981	116288168	116329348	116329484	1,0,6	28,9,16	0,0,0	26,38,41	180	243	0.00840473356415	0.046,0.0,0.336	0.0,0.0,0.0	0.127
ENSMUSG00000041650	Pcca	chr14	+	122737901	122738004	122790355	122790454	122714054	122714125	122813193	122813247	88,113,73	51,70,58	194,169,201	196,170,202	228	224	0.00840642951725	0.629,0.613,0.553	0.493,0.494,0.494	0.105
ENSMUSG00000020717	Pecam1	chr11	-	106662001	106662024	106671741	106671798	106654217	106655162	106679548	106679611	69,102,91	22,23,19	105,95,87	47,38,41	182	148	0.00851884260401	0.718,0.783,0.796	0.645,0.67,0.633	0.116
ENSMUSG00000033029	1700088E04Rik	chr15	-	79136306	79136489	79139237	79139300	79135636	79135765	79140880	79140992	17,13,18	36,31,23	15,13,15	59,62,67	188	308	0.00860259274012	0.436,0.407,0.562	0.294,0.256,0.268	0.196
ENSMUSG00000015377	Dennd6b	chr15	-	89187331	89187454	89188152	89188208	89187147	89187243	89188458	89188521	23,25,37	86,83,120	37,40,58	82,87,90	181	248	0.00861613962532	0.268,0.292,0.297	0.382,0.386,0.469	-0.127
ENSMUSG00000005907	Pex1	chr5	+	3627517	3627582	3630188	3630292	3625999	3626134	3631588	3631765	34,37,39	21,23,35	38,37,35	43,52,57	190	229	0.00877406505623	0.661,0.66,0.573	0.516,0.462,0.425	0.164
ENSMUSG00000046679	C87436	chr6	+	86449760	86449865	86453608	86453713	86447340	86447421	86457815	86457923	31,21,34	74,64,91	45,56,43	82,64,67	230	230	0.00883673324667	0.295,0.247,0.272	0.354,0.467,0.391	-0.133
ENSMUSG00000021033	Gstz1	chr12	+	87157892	87157944	87159077	87159145	87147706	87147844	87159639	87159720	116,106,93	120,99,122	123,101,135	80,66,106	177	193	0.00884346744614	0.513,0.539,0.454	0.626,0.625,0.581	-0.109
ENSMUSG00000108414	Snhg1	chr19	+	8725221	8725256	8725484	8725523	8725013	8725046	8725781	8725826	20,25,17	97,58,71	11,8,5	80,57,57	160	164	0.00888858493603	0.174,0.306,0.197	0.124,0.126,0.082	0.115
ENSMUSG00000056870	Gulp1	chr1	+	44708616	44708678	44744473	44744545	44689143	44689215	44754342	44754441	62,128,116	209,185,243	130,66,109	128,96,139	187	197	0.00888858493603	0.238,0.422,0.335	0.517,0.42,0.452	-0.131
ENSMUSG00000033364	Usp37	chr1	-	74441531	74441601	74444412	74444528	74439959	74440098	74450494	74450555	123,187,165	57,59,70	152,121,109	82,72,84	241	195	0.0091331178885	0.636,0.719,0.656	0.6,0.576,0.512	0.108
[truncated: 259 more rows]
