# Supplementary material for: An Alternative Splicing Program for Mouse Craniofacial Development
Source: Front Physiol. 2020 Sep 4;11:1099. doi: 10.3389/fphys.2020.01099 (PMC7498679; doi:10.3389/fphys.2020.01099)
Supplement: Supplementary file 12 [file Data_Sheet_1.zip › Filtered rMATS results/MXE/FNP_Ect_E10.5_vs_E11.5_MXE_filtered_output.txt]

GeneID	geneSymbol	chr	strand	1stExonStart_0base	1stExonEnd	2stExonStart_0base	2stExonEnd	upstreamES	upstreamEE	downstreamES	downstreamEE	IC_SAMPLE_1	SC_SAMPLE_1	IC_SAMPLE_2	SC_SAMPLE_2	IncFormLen	SkipFormLen	FDR	IncLevel1	IncLevel2	DeltaPSI
ENSMUSG00000028330	Ncbp1	chr4	+	46161260	46161323	46162091	46162166	46159658	46159723	46162960	46163064	192,258,250	774,1241,1326	364,341,300	713,546,571	188	200	0.0	0.209,0.181,0.167	0.352,0.399,0.359	-0.184
ENSMUSG00000038324	Trpc4ap	chr2	-	155637657	155637766	155638047	155638188	155636195	155636308	155639472	155639563	456,481,499	942,1247,1164	746,625,707	838,666,688	266	234	0.0	0.299,0.253,0.274	0.439,0.452,0.475	-0.18
ENSMUSG00000014353	Tmem87b	chr2	+	128839147	128839219	128840731	128840803	128837301	128837395	128841234	128841343	12,29,22	108,97,151	96,75,82	60,42,48	197	197	0.0	0.1,0.23,0.127	0.615,0.641,0.631	-0.477
ENSMUSG00000021144	Mta1	chr12	+	113133540	113133576	113135796	113135828	113133184	113133337	113136280	113136432	55,73,89	1169,1466,1579	242,252,195	485,454,503	161	157	0.0	0.044,0.046,0.052	0.327,0.351,0.274	-0.27
ENSMUSG00000004980	Hnrnpa2b1	chr6	-	51466141	51466222	51466302	51466404	51465178	51465241	51466494	51466705	19467,20590,19002	4038,5039,5134	14168,13743,13693	8289,7931,7542	227	206	0.0	0.814,0.788,0.771	0.608,0.611,0.622	0.177
ENSMUSG00000004980	Hnrnpa2b1	chr6	-	51465178	51465241	51466141	51466222	51464427	51464547	51466302	51466404	18943,20230,20049	1719,1999,2152	13730,13730,12381	3470,2979,2683	206	188	0.0	0.91,0.902,0.895	0.783,0.808,0.808	0.103
ENSMUSG00000055320	Tead1	chr7	+	112841887	112841950	112842039	112842102	112839415	112839480	112856797	112856932	10,6,5	223,289,266	81,60,54	185,156,158	188	188	0.0	0.043,0.02,0.018	0.305,0.278,0.255	-0.252
ENSMUSG00000062981	Mrpl42	chr10	-	95490245	95490412	95493630	95493715	95480805	95480977	95496823	95496887	1188,1554,1502	575,913,1084	808,535,627	1461,1075,1202	210	292	0.0	0.742,0.703,0.658	0.435,0.409,0.42	0.28
ENSMUSG00000022246	Rai14	chr15	-	10587837	10587924	10589258	10589345	10583781	10583836	10591586	10591615	158,324,219	95,164,95	64,55,80	110,105,108	212	212	0.0	0.625,0.664,0.697	0.368,0.344,0.426	0.283
ENSMUSG00000033014	Trim33	chr3	+	103331609	103331807	103337398	103337531	103330079	103330244	103339279	103339343	678,1052,951	369,438,399	510,453,420	490,459,458	323	258	0.0	0.595,0.657,0.656	0.454,0.441,0.423	0.197
ENSMUSG00000057113	Npm1	chr11	-	33153985	33154060	33159933	33159995	33152286	33152852	33160333	33160440	21281,24975,24543	4560,6516,6765	11623,9695,10258	8825,6419,7464	187	200	0.0	0.833,0.804,0.795	0.585,0.618,0.595	0.211
ENSMUSG00000027699	Ect2	chr3	-	27146836	27147019	27148794	27148887	27145955	27146045	27148992	27149072	159,190,205	526,671,690	78,62,61	735,591,525	218	308	0.0	0.299,0.286,0.296	0.13,0.129,0.141	0.16
ENSMUSG00000027620	Rbm39	chr2	-	156159036	156159241	156161567	156161633	156158399	156158477	156161827	156161965	2324,2950,3231	904,1216,1367	2052,1646,1587	2136,1599,1876	191	330	0.0	0.816,0.807,0.803	0.624,0.64,0.594	0.189
ENSMUSG00000027620	Rbm39	chr2	-	156162728	156162881	156164805	156164923	156161827	156161965	156167537	156167591	1067,1360,1517	3453,5026,4679	1891,1497,1429	2624,2163,2162	243	278	0.0	0.261,0.236,0.271	0.452,0.442,0.431	-0.186
ENSMUSG00000058076	Sdhc	chr1	-	171138693	171138755	171143557	171143659	171135992	171136156	171145755	171145812	784,824,898	739,1084,1084	2280,1868,1917	999,871,961	227	187	0.0	0.466,0.385,0.406	0.653,0.639,0.622	-0.219
ENSMUSG00000033047	Eif3l	chr15	+	79085556	79085711	79086433	79086604	79084111	79084283	79089463	79089961	1111,1464,1511	2430,2955,2936	1904,1627,2001	1885,1565,1621	280	296	0.0	0.326,0.344,0.352	0.516,0.524,0.566	-0.195
ENSMUSG00000029017	Pmpcb	chr5	+	21745977	21746090	21746977	21747121	21743378	21743458	21748748	21748909	182,228,265	1084,1186,1379	436,297,374	790,649,668	238	269	0.0	0.159,0.178,0.178	0.384,0.341,0.388	-0.199
ENSMUSG00000041879	Ipo9	chr1	-	135389312	135389588	135390537	135390666	135388510	135388677	135391495	135391644	1222,1660,1721	454,539,441	1003,853,1072	759,652,703	254	401	0.0	0.81,0.829,0.86	0.676,0.674,0.707	0.147
ENSMUSG00000001910	Nacc1	chr8	-	84674998	84675104	84676084	84676258	84674764	84674862	84676340	84677252	575,613,597	1455,1874,1820	626,518,500	797,633,680	299	231	0.0	0.234,0.202,0.202	0.378,0.387,0.362	-0.163
ENSMUSG00000020128	Vps54	chr11	+	21277674	21278060	21291032	21291159	21274997	21275129	21292023	21292131	255,370,359	150,211,181	288,278,233	409,326,359	511	252	0.0	0.456,0.464,0.494	0.258,0.296,0.242	0.206
ENSMUSG00000031796	Cfap20	chr8	-	95421135	95421246	95422057	95422246	95420248	95420669	95422782	95422894	305,397,441	958,1196,1272	703,563,603	859,684,674	314	236	0.0	0.193,0.2,0.207	0.381,0.382,0.402	-0.188
ENSMUSG00000093930	Hmgcs1	chr13	+	119701075	119701240	119702534	119702700	119700507	119700633	119703519	119703690	1652,2390,2491	1206,1651,1539	1276,1007,1177	1737,1596,1718	290	291	0.0	0.579,0.592,0.619	0.424,0.388,0.407	0.19
ENSMUSG00000028426	Rad23b	chr4	+	55382479	55382615	55383586	55383714	55380988	55381116	55385409	55385601	3629,4989,4788	1913,2099,2129	2331,1815,2241	2301,1935,1979	261	253	0.0	0.648,0.697,0.686	0.495,0.476,0.523	0.179
ENSMUSG00000030796	Tead2	chr7	+	45225652	45225795	45228638	45228812	45223680	45223745	45231308	45231470	2167,2467,2834	2776,2348,2761	382,295,426	1015,739,989	268	299	0.0	0.466,0.54,0.534	0.296,0.308,0.325	0.204
ENSMUSG00000025001	Hells	chr19	+	38938405	38938462	38940470	38940507	38935413	38935536	38940596	38940661	492,803,723	64,55,87	260,218,219	76,81,70	182	162	0.0	0.872,0.929,0.881	0.753,0.706,0.736	0.162
ENSMUSG00000024188	Luc7l	chr17	+	26255030	26255125	26275673	26275850	26253973	26254044	26277545	26277634	74,82,47	924,1086,1087	107,121,145	783,590,646	220	302	0.0	0.099,0.094,0.056	0.158,0.22,0.236	-0.122
ENSMUSG00000021262	Evl	chr12	+	108673288	108673352	108674406	108674465	108652921	108653099	108675396	108675626	449,635,563	673,964,940	674,610,679	346,260,320	189	184	0.0	0.394,0.391,0.368	0.655,0.696,0.674	-0.291
ENSMUSG00000024908	Ppp6r3	chr19	-	3514653	3514719	3518244	3518382	3511928	3512041	3521733	3521920	371,457,455	573,772,811	569,552,527	435,386,369	263	191	0.0	0.32,0.301,0.289	0.487,0.509,0.509	-0.198
ENSMUSG00000029101	Rgs12	chr5	+	35019342	35019512	35020313	35020406	34999056	34999229	35021115	35021259	145,170,190	288,367,360	315,281,331	248,173,201	295	218	0.0	0.271,0.255,0.281	0.484,0.546,0.549	-0.257
ENSMUSG00000040549	Ckap5	chr2	+	91564319	91564448	91565620	91565803	91562948	91563113	91568136	91568250	141,264,196	643,987,888	308,314,266	626,466,441	254	308	0.0	0.21,0.245,0.211	0.374,0.45,0.422	-0.193
ENSMUSG00000021051	Ppp2r5e	chr12	-	75485131	75485224	75493413	75493515	75469731	75469862	75515601	75515798	694,933,939	164,217,213	642,561,507	470,355,335	227	218	0.0	0.803,0.805,0.809	0.567,0.603,0.592	0.218
ENSMUSG00000018583	G3bp1	chr11	+	55497650	55497762	55497912	55498041	55496143	55496245	55498557	55498667	4875,5844,5957	1500,2035,2036	3301,2650,2930	2345,2004,2141	237	254	0.0	0.777,0.755,0.758	0.601,0.586,0.595	0.169
ENSMUSG00000035683	Melk	chr4	+	44325640	44325739	44332879	44332966	44324199	44324268	44340625	44340745	202,271,251	594,717,616	289,248,256	277,234,275	224	212	0.0	0.243,0.263,0.278	0.497,0.501,0.468	-0.227
ENSMUSG00000014426	Map3k4	chr17	-	12242649	12242805	12243499	12243596	12239969	12240070	12247302	12247369	347,469,408	88,91,99	348,314,307	10,15,14	222	281	0.0	0.833,0.867,0.839	0.978,0.964,0.965	-0.123
ENSMUSG00000060261	Gtf2i	chr5	-	134274538	134274595	134279436	134279514	134272523	134272586	134282786	134282830	443,501,523	652,924,873	611,546,566	403,409,433	203	182	0.0	0.379,0.327,0.349	0.576,0.545,0.54	-0.202
ENSMUSG00000060261	Gtf2i	chr5	-	134274538	134274595	134282786	134282830	134272523	134272586	134283193	134283248	112,142,133	617,849,816	174,160,166	368,376,407	169	182	0.0	0.164,0.153,0.149	0.337,0.314,0.305	-0.163
ENSMUSG00000004591	Pkn2	chr3	-	142830496	142830614	142839207	142839362	142829183	142829329	142853413	142853714	633,841,937	227,337,310	452,367,362	359,321,319	280	243	0.0	0.708,0.684,0.724	0.522,0.498,0.496	0.2
ENSMUSG00000015165	Hnrnpl	chr7	+	28821215	28821273	28821391	28821487	28820544	28820746	28821847	28822240	2748,3757,3720	1668,2298,2258	2954,2501,2755	3636,3145,3637	183	221	0.0	0.666,0.664,0.666	0.495,0.49,0.478	0.178
ENSMUSG00000031565	Fgfr1	chr8	+	25563373	25563524	25564339	25564484	25562137	25562328	25566710	25566913	85,110,76	1005,1228,1084	255,228,187	211,215,208	276	270	0.0	0.076,0.081,0.064	0.542,0.509,0.468	-0.433
ENSMUSG00000029920	Smarcad1	chr6	+	65108651	65108770	65110369	65110552	65107774	65107963	65111775	65111885	109,157,140	389,573,595	655,488,565	942,688,622	244	308	0.0	0.261,0.257,0.229	0.467,0.472,0.534	-0.242
ENSMUSG00000029169	Dhx15	chr5	-	52157454	52157577	52160229	52160421	52153725	52154227	52160892	52161001	845,1301,1260	3269,3948,3948	1903,1406,1635	2876,2358,2572	317	248	0.0	0.168,0.205,0.2	0.341,0.318,0.332	-0.139
ENSMUSG00000015749	Anp32e	chr3	+	95937881	95938039	95944306	95944361	95937119	95937195	95945179	95945442	7766,9223,9326	445,602,588	5279,4452,4446	998,869,876	283	180	0.0	0.917,0.907,0.91	0.771,0.765,0.763	0.145
ENSMUSG00000015749	Anp32e	chr3	+	95937881	95938003	95944306	95944361	95937023	95937195	95945179	95945565	7750,9215,9309	445,602,588	5254,4443,4419	998,869,876	247	180	0.0	0.927,0.918,0.92	0.793,0.788,0.786	0.133
ENSMUSG00000063200	Nol7	chr13	+	43400852	43400934	43401296	43401418	43400592	43400621	43401499	43401577	252,359,389	2105,2539,2580	429,364,462	1490,1142,1330	207	247	0.0	0.125,0.144,0.152	0.256,0.276,0.293	-0.135
ENSMUSG00000060572	Mfap2	chr4	+	141014394	141014448	141014982	141015070	141014188	141014269	141015214	141015288	479,581,682	270,282,400	480,331,497	681,502,605	179	213	0.0	0.679,0.71,0.67	0.456,0.44,0.494	0.223
ENSMUSG00000020166	Cnot2	chr10	-	116501191	116501317	116517316	116517383	116499341	116499466	116527826	116527949	459,633,602	506,866,898	330,298,337	1017,915,961	192	251	0.0	0.543,0.489,0.467	0.298,0.299,0.314	0.196
ENSMUSG00000053646	Plxnb1	chr9	+	109104733	109105408	109105590	109105713	109104222	109104331	109105915	109106038	944,1146,1132	308,337,346	472,437,486	443,461,416	800	248	0.0	0.487,0.513,0.504	0.248,0.227,0.266	0.254
ENSMUSG00000020460	Rps27a	chr11	-	29546290	29546422	29547205	29547260	29545845	29546029	29547680	29547745	1019,859,961	95,117,158	720,563,669	358,223,268	180	257	0.0	0.939,0.913,0.897	0.742,0.783,0.781	0.148
ENSMUSG00000033029	1700088E04Rik	chr15	-	79136306	79136489	79139237	79139300	79135636	79135765	79140880	79140992	24,25,16	30,42,47	12,8,10	206,232,263	188	308	0.0	0.567,0.494,0.358	0.087,0.053,0.059	0.407
ENSMUSG00000020460	Rps27a	chr11	-	29546290	29546422	29546702	29547260	29545898	29546029	29547680	29547745	1027,877,972	95,117,158	748,592,689	358,223,268	683	257	0.0	0.803,0.738,0.698	0.44,0.5,0.492	0.269
ENSMUSG00000033581	Igf2bp2	chr16	-	22070306	22070375	22076016	22076145	22068142	22068259	22078615	22078751	1891,2761,2447	704,750,825	1373,1211,1279	909,955,897	254	194	0.0	0.672,0.738,0.694	0.536,0.492,0.521	0.185
ENSMUSG00000040479	Dgkz	chr2	-	91944373	91944469	91944760	91944869	91944021	91944099	91965419	91965587	19,21,6	235,293,269	203,142,201	320,278,303	234	221	0.0	0.071,0.063,0.021	0.375,0.325,0.385	-0.31
ENSMUSG00000034518	Hmgxb4	chr8	+	75021802	75021867	75023198	75023304	75020243	75020325	75023997	75024167	52,80,72	364,666,665	166,110,141	412,318,363	190	231	0.0	0.148,0.127,0.116	0.329,0.296,0.321	-0.185
ENSMUSG00000015149	Sirt2	chr7	+	28787582	28787653	28787761	28787828	28785964	28786016	28787916	28788260	74,71,82	280,336,365	132,111,181	183,186,234	196	192	0.0	0.206,0.171,0.18	0.414,0.369,0.431	-0.219
ENSMUSG00000044783	Hjurp	chr1	-	88269320	88269413	88275027	88275097	88267947	88268026	88277218	88277285	464,562,578	182,277,259	368,306,316	411,385,414	195	218	0.0	0.74,0.694,0.714	0.5,0.47,0.46	0.239
ENSMUSG00000044783	Hjurp	chr1	-	88269320	88269413	88275041	88275097	88267947	88268026	88277218	88277285	495,608,602	182,277,259	394,344,347	411,385,414	181	218	0.0	0.766,0.726,0.737	0.536,0.518,0.502	0.224
ENSMUSG00000007739	Cct4	chr11	+	22994297	22994387	22995929	22996038	22993266	22993319	22996314	22996457	745,900,832	2773,4458,3947	1278,1105,1170	2740,2465,2332	215	234	0.0	0.226,0.18,0.187	0.337,0.328,0.353	-0.142
ENSMUSG00000039108	Lsm14b	chr2	+	180027899	180028035	180031360	180031528	180026397	180026798	180031793	180031871	753,1172,1076	653,759,708	889,763,848	202,180,205	261	293	0.0	0.564,0.634,0.63	0.832,0.826,0.823	-0.218
ENSMUSG00000039108	Lsm14b	chr2	+	180031360	180031528	180031793	180031871	180027899	180028035	180032060	180032222	559,640,719	200,367,290	1527,1251,1360	125,123,92	293	203	0.0	0.659,0.547,0.632	0.894,0.876,0.911	-0.281
ENSMUSG00000052752	Traf7	chr17	-	24514712	24514866	24516504	24516599	24514124	24514217	24518741	24518799	309,373,404	255,317,361	241,211,177	525,487,543	220	279	0.0	0.606,0.599,0.587	0.368,0.355,0.292	0.259
ENSMUSG00000052752	Traf7	chr17	-	24514712	24514866	24516504	24516596	24514124	24514217	24518741	24518799	371,473,452	255,317,361	274,254,279	525,487,543	217	279	0.0	0.652,0.657,0.617	0.402,0.401,0.398	0.242
ENSMUSG00000046434	Hnrnpa1	chr15	+	103242643	103242718	103242921	103243080	103242379	103242472	103243624	103243780	47,99,82	1480,1720,1808	297,249,224	1815,1495,1430	200	284	0.0	0.043,0.076,0.061	0.189,0.191,0.182	-0.127
ENSMUSG00000046434	Hnrnpa1	chr15	+	103242379	103242472	103242921	103243080	103242205	103242298	103243624	103243780	69,76,79	1480,1720,1808	275,189,234	1823,1505,1440	218	284	0.0	0.057,0.054,0.054	0.164,0.141,0.175	-0.105
ENSMUSG00000052752	Traf7	chr17	-	24514124	24514217	24514712	24514829	24513898	24513932	24516504	24516599	762,956,884	304,330,385	554,444,487	503,423,470	242	218	0.0	0.693,0.723,0.674	0.498,0.486,0.483	0.208
ENSMUSG00000052752	Traf7	chr17	-	24514712	24514829	24516504	24516599	24514124	24514217	24518741	24518799	309,373,404	331,396,429	241,211,177	571,534,599	220	242	0.0	0.507,0.509,0.509	0.317,0.303,0.245	0.22
ENSMUSG00000052752	Traf7	chr17	-	24514712	24514829	24516504	24516596	24514124	24514217	24518741	24518799	371,473,452	331,396,429	274,254,279	571,534,599	217	242	0.0	0.556,0.571,0.54	0.349,0.347,0.342	0.21
ENSMUSG00000035325	Sec31a	chr5	-	100378827	100379001	100381159	100381333	100375207	100375331	100382761	100382847	258,254,284	578,675,729	561,459,495	510,420,477	299	299	0.0	0.309,0.273,0.28	0.524,0.522,0.509	-0.231
ENSMUSG00000025220	Mgea5	chr19	-	45776047	45776219	45776886	45777017	45773661	45773760	45778586	45778684	757,1067,932	320,400,406	779,657,647	870,722,804	256	297	0.0	0.733,0.756,0.727	0.51,0.514,0.483	0.236
ENSMUSG00000032178	Ilf3	chr9	+	21394830	21394942	21395370	21395468	21394194	21394290	21396019	21396131	525,498,501	1026,1659,1479	894,777,853	930,760,841	237	223	0.0	0.325,0.22,0.242	0.475,0.49,0.488	-0.222
ENSMUSG00000025626	Phf6	chrX	+	52916552	52916736	52917165	52917267	52912265	52912436	52931572	52931706	245,291,303	606,779,771	442,415,395	528,430,420	309	227	0.0	0.229,0.215,0.224	0.381,0.415,0.409	-0.179
ENSMUSG00000026309	Ilkap	chr1	-	91383303	91383391	91384564	91384658	91381850	91381972	91385239	91385346	349,401,379	1263,1414,1471	523,463,509	737,694,745	219	213	0.0	0.212,0.216,0.2	0.408,0.394,0.399	-0.191
ENSMUSG00000022185	Acin1	chr14	-	54644447	54644555	54644683	54644791	54644254	54644265	54645210	54645356	652,1044,1023	791,1194,1251	1157,1194,1128	695,595,645	233	233	0.0	0.452,0.466,0.45	0.625,0.667,0.636	-0.187
ENSMUSG00000027506	Tpd52	chr3	-	8936438	8936480	8943550	8943577	8934991	8935040	8944610	8944712	15,15,20	54,121,95	42,35,21	6,12,12	152	167	0.0	0.234,0.12,0.188	0.885,0.762,0.658	-0.588
ENSMUSG00000003423	Pih1d1	chr7	+	45156305	45156399	45156731	45156798	45154302	45154420	45157602	45157782	135,115,152	879,983,1171	154,122,199	512,385,459	219	192	0.0	0.119,0.093,0.102	0.209,0.217,0.275	-0.129
ENSMUSG00000023353	Agap3	chr5	+	24492957	24493126	24499914	24500005	24487788	24487893	24500122	24500345	623,856,1043	278,286,344	998,863,911	758,667,814	294	216	0.0	0.622,0.687,0.69	0.492,0.487,0.451	0.19
ENSMUSG00000000326	Comt	chr16	-	18411126	18411320	18411689	18411957	18410682	18410814	18424303	18424360	92,97,101	505,415,491	160,157,165	297,251,300	393	319	0.0	0.129,0.159,0.143	0.304,0.337,0.309	-0.173
ENSMUSG00000061887	Ssbp3	chr4	+	107028192	107028252	107030861	107030928	107009678	107009768	107031014	107031091	95,133,180	1581,2079,2229	208,185,177	1026,856,959	185	192	0.0	0.059,0.062,0.077	0.174,0.183,0.161	-0.107
ENSMUSG00000061887	Ssbp3	chr4	+	107027216	107027297	107028192	107028252	107009678	107009768	107030861	107030928	1507,1749,2003	880,1126,1148	713,536,587	1127,914,984	206	185	0.0	0.606,0.582,0.61	0.362,0.345,0.349	0.247
ENSMUSG00000054808	Actn4	chr7	-	28909902	28909988	28911489	28911575	28906971	28907064	28912239	28912321	1373,1923,1696	276,334,312	3114,2552,2955	64,72,68	211	211	0.0	0.833,0.852,0.845	0.98,0.973,0.978	-0.134
ENSMUSG00000026566	Mpzl1	chr1	-	165601749	165601855	165604609	165604742	165592239	165593677	165608437	165608604	480,674,593	407,467,475	116,134,157	545,418,474	258	231	0.0	0.514,0.564,0.528	0.16,0.223,0.229	0.331
ENSMUSG00000024104	Fam21	chr6	+	116255048	116255168	116256226	116256289	116254412	116254493	116256615	116256828	281,376,388	27,58,30	257,210,257	89,85,105	245	188	0.0	0.889,0.833,0.908	0.689,0.655,0.653	0.211
ENSMUSG00000025903	Lypla1	chr1	+	4828583	4828649	4830267	4830315	4808454	4808486	4832310	4832381	794,840,925	108,151,178	513,399,383	195,188,204	191	173	0.0	0.869,0.834,0.825	0.704,0.658,0.63	0.179
ENSMUSG00000015134	Aldh1a3	chr7	-	66411501	66411630	66412357	66412419	66408956	66409279	66412900	66413030	820,1197,1124	5037,6215,5668	90,81,154	221,147,312	187	254	0.0	0.181,0.207,0.212	0.356,0.428,0.401	-0.195
ENSMUSG00000057406	Whsc1	chr5	+	33864659	33864778	33867573	33867658	33861033	33861178	33868753	33868878	1137,1796,1655	254,500,536	559,503,496	364,401,377	244	210	0.0	0.794,0.756,0.727	0.569,0.519,0.531	0.219
ENSMUSG00000017897	Eya2	chr2	+	165682836	165682882	165685548	165685691	165664785	165664886	165687618	165687735	163,168,203	2434,3734,3546	68,53,66	435,332,349	171	268	0.0	0.095,0.066,0.082	0.197,0.2,0.229	-0.128
ENSMUSG00000032485	Scap	chr9	+	110373996	110374169	110374509	110374636	110373389	110373495	110376562	110376675	433,535,530	152,142,177	347,331,304	369,355,341	298	252	0.0	0.707,0.761,0.717	0.443,0.441,0.43	0.29
ENSMUSG00000028906	Epb41	chr4	-	131929693	131929795	131935738	131935867	131928491	131928572	131957642	131957819	746,1048,877	1106,1507,1453	212,226,223	927,960,963	254	227	0.0	0.376,0.383,0.35	0.17,0.174,0.171	0.198
ENSMUSG00000061731	Ext1	chr15	-	53075768	53075929	53083084	53083174	53073292	53073464	53088054	53088150	161,152,181	558,773,717	423,403,475	810,581,648	215	286	0.0	0.277,0.207,0.251	0.41,0.48,0.494	-0.216
ENSMUSG00000018417	Myo1b	chr1	-	51766821	51766908	51768649	51768736	51763889	51763964	51769003	51769090	132,164,162	368,340,325	28,21,37	507,342,397	212	212	0.0	0.264,0.325,0.333	0.052,0.058,0.085	0.242
ENSMUSG00000036427	Gpi1	chr7	-	34219030	34219102	34220613	34220760	34218297	34218342	34220842	34220926	2345,3171,2779	305,492,389	2073,1641,1984	695,537,634	272	197	0.0	0.848,0.824,0.838	0.684,0.689,0.694	0.148
ENSMUSG00000024212	Mllt1	chr17	-	56899768	56900296	56902562	56902688	56897379	56897467	56905711	56905855	1051,1252,1368	606,710,737	852,716,641	987,839,946	251	653	0.0	0.819,0.821,0.828	0.692,0.689,0.638	0.15
ENSMUSG00000005469	Prkaca	chr8	+	83990427	83990554	83990641	83990737	83988282	83988365	83990862	83990985	1567,1639,1609	346,495,497	1029,865,947	628,548,574	252	221	0.0	0.799,0.744,0.74	0.59,0.581,0.591	0.174
ENSMUSG00000031502	Col4a1	chr8	-	11207193	11207406	11208232	11208331	11206225	11206403	11209521	11209650	213,249,254	682,809,725	773,767,870	964,928,995	224	338	0.0	0.32,0.317,0.346	0.548,0.555,0.569	-0.23
ENSMUSG00000009470	Tnpo1	chr13	-	98850107	98850183	98852854	98852950	98849154	98849254	98853399	98853498	1089,1472,1331	178,183,241	764,756,648	438,349,340	221	201	0.0	0.848,0.88,0.834	0.613,0.663,0.634	0.217
ENSMUSG00000033335	Dnm2	chr9	+	21478898	21479037	21480406	21480545	21478280	21478348	21481332	21481419	39,45,21	561,690,665	237,190,193	426,467,426	264	264	0.0	0.065,0.061,0.031	0.357,0.289,0.312	-0.267
ENSMUSG00000033712	Ccar2	chr14	-	70151560	70151675	70151879	70151971	70151273	70151403	70152372	70152464	352,428,354	1071,1172,1203	517,464,429	738,526,610	217	240	0.0	0.267,0.288,0.246	0.437,0.494,0.438	-0.189
ENSMUSG00000024962	Vegfb	chr19	-	6986020	6986094	6986289	6986486	6985804	6985840	6986773	6986816	124,112,114	254,448,331	111,75,98	84,50,57	322	199	0.0	0.232,0.134,0.175	0.45,0.481,0.515	-0.302
ENSMUSG00000032400	Zwilch	chr9	-	64156012	64156106	64158694	64158766	64155163	64155219	64160820	64160976	59,99,58	147,194,161	160,119,137	109,81,96	197	219	0.0	0.309,0.362,0.286	0.62,0.62,0.613	-0.299
ENSMUSG00000017707	Serinc3	chr2	-	163627871	163628052	163629126	163629217	163626252	163626477	163630925	163631095	607,984,910	335,476,511	437,351,441	587,523,549	216	306	0.0	0.72,0.745,0.716	0.513,0.487,0.532	0.216
ENSMUSG00000069094	Pde7a	chr3	-	19236443	19236539	19241145	19241209	19235912	19236013	19243049	19243201	59,78,77	460,792,817	121,131,131	383,335,312	189	221	0.0	0.13,0.103,0.099	0.27,0.314,0.329	-0.194
ENSMUSG00000039356	Exosc2	chr2	+	31674514	31674560	31674694	31674784	31672471	31672573	31675838	31675904	511,512,551	217,245,291	308,233,267	379,323,361	171	215	0.0	0.748,0.724,0.704	0.505,0.476,0.482	0.238
ENSMUSG00000016918	Sulf1	chr1	+	12848330	12848454	12850759	12850793	12848094	12848237	12858811	12861192	1306,1729,1545	80,160,134	1028,1048,969	238,188,188	249	159	0.0	0.912,0.873,0.88	0.734,0.781,0.767	0.128
ENSMUSG00000005981	Trap1	chr16	-	4055796	4055870	4060756	4060917	4054753	4054909	4062329	4062401	308,396,372	480,554,493	549,494,551	365,287,325	286	199	0.0	0.309,0.332,0.344	0.511,0.545,0.541	-0.204
ENSMUSG00000024170	Telo2	chr17	-	25101639	25101704	25102010	25102110	25101298	25101414	25102636	25102728	153,216,230	18,24,31	110,136,118	57,57,71	225	190	0.0	0.878,0.884,0.862	0.62,0.668,0.584	0.251
ENSMUSG00000001247	Lsr	chr7	-	30965968	30966088	30971867	30972212	30959152	30959314	30973079	30973426	999,999,969	13,10,23	515,569,554	88,83,72	470	245	0.0	0.976,0.981,0.956	0.753,0.781,0.8	0.193
ENSMUSG00000001247	Lsr	chr7	-	30962097	30962244	30965968	30966088	30959152	30959314	30971867	30972212	798,758,939	1541,1930,1829	958,944,1021	740,585,706	245	272	0.0	0.365,0.304,0.363	0.59,0.642,0.616	-0.272
ENSMUSG00000001247	Lsr	chr7	-	30958974	30959034	30959152	30959314	30958749	30958881	30965968	30966088	13,11,24	295,369,386	94,86,72	366,249,332	287	185	0.0	0.028,0.019,0.039	0.142,0.182,0.123	-0.12
ENSMUSG00000036606	Plxnb2	chr15	-	89162922	89163004	89163277	89163370	89162686	89162847	89164011	89164113	1308,1529,1428	201,239,256	1164,1130,962	488,502,445	218	207	0.0	0.861,0.859,0.841	0.694,0.681,0.672	0.171
ENSMUSG00000048234	Rnf149	chr1	-	39555477	39555670	39560692	39560775	39552468	39552515	39564047	39564116	145,173,164	867,825,1018	502,413,395	1102,1013,998	208	318	0.0	0.204,0.243,0.198	0.411,0.384,0.377	-0.176
ENSMUSG00000032254	Kif23	chr9	-	61927036	61927163	61927347	61927467	61926359	61926518	61927553	61927633	318,498,415	775,1058,996	414,401,370	429,316,371	245	252	0.0	0.297,0.326,0.3	0.498,0.566,0.506	-0.216
ENSMUSG00000005899	Smpd4	chr16	+	17631985	17632057	17635481	17635568	17629068	17629198	17638495	17638641	556,793,771	13,20,24	528,456,537	90,84,74	197	212	0.0	0.979,0.977,0.972	0.863,0.854,0.886	0.108
ENSMUSG00000017677	Wsb1	chr11	-	79246169	79246301	79248390	79248659	79244462	79244563	79250980	79251149	334,396,404	758,958,809	884,745,908	897,785,916	394	257	9.6988763943e-15	0.223,0.212,0.246	0.391,0.382,0.393	-0.162
ENSMUSG00000030603	Psmc4	chr7	-	28042649	28042726	28042808	28042976	28042338	28042507	28046985	28047079	1157,1454,1467	1744,2310,2085	1653,1413,1547	1220,1039,1102	293	202	9.6988763943e-15	0.314,0.303,0.327	0.483,0.484,0.492	-0.172
ENSMUSG00000027306	Nusap1	chr2	+	119643783	119643900	119647089	119647198	119639576	119639734	119648892	119650160	1620,2208,2355	509,701,810	1345,1045,1085	808,826,725	242	234	9.6988763943e-15	0.755,0.753,0.738	0.617,0.55,0.591	0.163
ENSMUSG00000041420	Meis3	chr7	+	16177708	16177868	16178744	16179100	16177391	16177573	16182040	16182152	125,132,157	385,420,437	264,232,250	340,237,322	285	481	9.6988763943e-15	0.354,0.347,0.377	0.567,0.623,0.567	-0.226
ENSMUSG00000052752	Traf7	chr17	-	24514124	24514217	24514712	24514866	24513898	24513932	24516504	24516599	123,133,163	304,330,385	82,69,55	503,423,470	279	218	9.6988763943e-15	0.24,0.239,0.249	0.113,0.113,0.084	0.139
ENSMUSG00000020476	Dbnl	chr11	+	5798215	5798325	5799233	5799339	5798015	5798111	5799859	5800629	1019,1141,1166	385,573,600	919,682,779	843,692,810	235	231	9.6988763943e-15	0.722,0.662,0.656	0.517,0.492,0.486	0.182
ENSMUSG00000040385	Ppp1ca	chr19	+	4194466	4194690	4194771	4194906	4193766	4193871	4194981	4195419	3733,4549,4593	6599,7925,8042	4979,4117,4811	4563,3567,4085	349	260	9.6988763943e-15	0.296,0.3,0.298	0.448,0.462,0.467	-0.161
ENSMUSG00000019132	BC005537	chr13	+	24805861	24805984	24809885	24810020	24804781	24804958	24812636	24814013	634,803,866	1389,2163,2173	1352,1011,1040	1511,1259,1240	248	260	9.6988763943e-15	0.324,0.28,0.295	0.484,0.457,0.468	-0.17
ENSMUSG00000026074	Map4k4	chr1	+	40019543	40019678	40021083	40021184	40017109	40017253	40022704	40022854	1457,1460,1286	456,610,497	1193,997,973	821,744,902	260	226	1.85950871559e-14	0.735,0.675,0.692	0.558,0.538,0.484	0.174
ENSMUSG00000025001	Hells	chr19	+	38946724	38946868	38951834	38951931	38945390	38945573	38953542	38953704	773,991,1048	1235,2053,1930	607,491,569	525,443,464	269	222	1.85950871559e-14	0.341,0.285,0.309	0.488,0.478,0.503	-0.178
ENSMUSG00000060126	Tpt1	chr14	+	75846693	75846799	75847243	75847360	75846202	75846393	75848098	75848415	148,142,231	38,87,99	656,827,663	79,53,74	231	242	1.85950871559e-14	0.803,0.631,0.71	0.897,0.942,0.904	-0.2
ENSMUSG00000024212	Mllt1	chr17	-	56919899	56919982	56926991	56927172	56905711	56905855	56935262	56935388	143,97,100	674,846,911	167,172,161	539,443,441	306	208	1.85950871559e-14	0.126,0.072,0.069	0.174,0.209,0.199	-0.105
ENSMUSG00000032397	Tipin	chr9	+	64290373	64290449	64294009	64294132	64289709	64289782	64294322	64294386	1064,1256,1276	587,885,866	687,619,674	1033,772,900	201	248	1.85950871559e-14	0.691,0.637,0.645	0.451,0.497,0.48	0.182
ENSMUSG00000042323	Pbrm1	chr14	+	31113848	31114004	31117012	31117083	31107108	31107310	31117199	31117416	154,213,220	696,820,760	246,234,255	422,381,406	281	196	1.85950871559e-14	0.134,0.153,0.168	0.289,0.3,0.305	-0.146
ENSMUSG00000089872	Rps6kc1	chr1	-	190885333	190885427	190888648	190888764	190871591	190871951	190899450	190899571	160,174,245	42,39,31	146,131,129	93,87,107	241	219	2.75131391593e-14	0.776,0.802,0.878	0.588,0.578,0.523	0.256
ENSMUSG00000027327	1700037H04Rik	chr2	-	131151617	131151760	131153593	131153710	131148155	131148294	131159952	131160034	169,178,226	814,1032,966	301,224,299	644,541,564	242	268	2.75131391593e-14	0.187,0.16,0.206	0.341,0.314,0.37	-0.157
ENSMUSG00000052139	Bre	chr5	+	31820477	31820672	31831084	31831159	31785577	31785672	31901054	31901164	67,76,90	215,325,349	158,114,158	212,183,189	320	200	3.64363194271e-14	0.163,0.128,0.139	0.318,0.28,0.343	-0.17
ENSMUSG00000024991	Eif3a	chr19	-	60781353	60781517	60781884	60782021	60779357	60779557	60782167	60782358	632,859,813	2163,2778,2570	1025,871,889	1648,1531,1280	262	289	4.49381272934e-14	0.244,0.254,0.259	0.407,0.386,0.434	-0.157
ENSMUSG00000037643	Prkci	chr3	+	31025129	31025219	31026252	31026303	31018549	31018671	31029485	31029571	364,428,350	405,453,524	607,630,560	357,282,293	215	176	4.49381272934e-14	0.424,0.436,0.353	0.582,0.646,0.61	-0.208
ENSMUSG00000021639	Gtf2h2	chr13	-	100482937	100483043	100486473	100486524	100481211	100481302	100488848	100488935	68,83,94	439,655,627	168,134,116	379,362,364	176	231	5.35686285617e-14	0.169,0.143,0.164	0.368,0.327,0.295	-0.171
ENSMUSG00000000028	Cdc45	chr16	-	18786768	18786852	18786929	18787068	18785072	18785191	18793177	18793339	934,1286,1294	271,341,238	537,440,456	304,211,287	264	209	6.08839143976e-14	0.732,0.749,0.811	0.583,0.623,0.557	0.176
ENSMUSG00000041936	Agrn	chr4	-	156185087	156185135	156195243	156195505	156179392	156179608	156197213	156197488	469,546,580	170,220,221	862,809,822	731,706,675	387	173	6.08839143976e-14	0.552,0.526,0.54	0.345,0.339,0.352	0.194
ENSMUSG00000035900	Gramd4	chr15	+	86130146	86130190	86130256	86130366	86129649	86129721	86130502	86130657	27,24,29	295,399,375	72,67,49	277,190,214	169	235	6.08839143976e-14	0.113,0.077,0.097	0.265,0.329,0.242	-0.183
ENSMUSG00000052681	Rap1b	chr10	-	117817343	117817460	117818465	117818609	117814470	117815780	117820461	117820602	528,729,728	1244,1819,2077	865,775,909	1224,953,1001	269	242	6.08839143976e-14	0.276,0.265,0.24	0.389,0.422,0.45	-0.16
ENSMUSG00000020571	Pdia6	chr12	+	17273944	17274002	17274383	17274510	17270395	17270537	17277197	17277304	1276,1247,1298	3425,4256,4255	1467,1380,1377	2543,1898,2171	183	252	6.91355804514e-14	0.339,0.287,0.296	0.443,0.5,0.466	-0.162
ENSMUSG00000020978	Klhdc2	chr12	+	69307189	69307299	69307617	69307690	69305782	69305841	69308957	69309045	1939,2187,2328	275,512,486	1528,1157,1389	660,469,523	235	198	7.72821297403e-14	0.856,0.783,0.801	0.661,0.675,0.691	0.138
ENSMUSG00000006369	Fbln1	chr15	+	85240619	85240739	85244182	85244306	85239293	85239419	85251444	85251885	426,499,457	807,1026,1104	986,837,981	1054,834,958	245	249	8.37356409198e-14	0.349,0.331,0.296	0.487,0.505,0.51	-0.175
ENSMUSG00000032178	Ilf3	chr9	+	21394830	21394942	21396019	21396131	21394194	21394290	21396216	21396327	478,441,449	1257,2210,1884	800,728,790	1308,1108,1241	237	237	8.37356409198e-14	0.276,0.166,0.192	0.38,0.397,0.389	-0.177
ENSMUSG00000024170	Telo2	chr17	-	25101639	25101704	25102636	25102728	25101298	25101414	25103579	25103771	111,149,137	18,20,31	88,76,85	55,54,67	217	190	8.37356409198e-14	0.844,0.867,0.795	0.583,0.552,0.526	0.282
ENSMUSG00000015575	Atp6v0e	chr17	+	26682677	26682725	26695354	26695484	26676395	26676578	26699211	26699644	109,150,142	970,1246,1152	242,168,257	880,653,850	173	255	8.37356409198e-14	0.142,0.151,0.154	0.288,0.275,0.308	-0.141
ENSMUSG00000022817	Itgb5	chr16	+	33946490	33946610	33947714	33947881	33944103	33944204	33948656	33949146	194,291,292	1381,1518,1688	1347,1089,1186	3791,2971,3616	245	292	1.39746615363e-13	0.143,0.186,0.171	0.297,0.304,0.281	-0.127
ENSMUSG00000043909	Trp53bp1	chr2	-	121243893	121244096	121247500	121247595	121235572	121236869	121248163	121248290	319,519,506	218,264,213	271,283,233	349,380,286	220	328	1.39746615363e-13	0.686,0.746,0.78	0.537,0.526,0.548	0.2
ENSMUSG00000028909	Ptpru	chr4	-	131803378	131803488	131808211	131808520	131802942	131803144	131818793	131819087	112,124,113	383,490,459	339,265,242	488,433,423	434	235	1.54305617815e-13	0.137,0.121,0.118	0.273,0.249,0.237	-0.128
ENSMUSG00000032883	Acsl3	chr1	+	78681592	78682010	78688236	78688414	78657882	78658103	78690268	78690378	307,580,518	482,709,680	212,244,208	745,564,673	543	303	1.69527067035e-13	0.262,0.313,0.298	0.137,0.194,0.147	0.132
ENSMUSG00000022702	Hira	chr16	+	18925647	18925863	18927437	18927523	18922853	18922959	18932867	18933062	345,372,458	553,800,841	474,486,506	427,413,420	341	211	1.76542642939e-13	0.279,0.223,0.252	0.407,0.421,0.427	-0.167
ENSMUSG00000022536	Glyr1	chr16	-	5018399	5018524	5018839	5019019	5013905	5015602	5019286	5019449	734,935,951	1763,2679,2418	990,795,914	1234,1057,1182	305	250	1.91452376635e-13	0.254,0.222,0.244	0.397,0.381,0.388	-0.149
ENSMUSG00000023495	Pcbp4	chr9	+	106460992	106461124	106461264	106461393	106460650	106460767	106461848	106461924	1869,1600,1557	5190,6206,6125	1065,973,1197	2158,1665,1898	257	254	2.061867017e-13	0.262,0.203,0.201	0.328,0.366,0.384	-0.137
ENSMUSG00000020974	Pole2	chr12	-	69204090	69204267	69206409	69206518	69202906	69202974	69207858	69207936	117,155,177	48,65,57	169,146,168	190,170,167	234	302	2.58655500119e-13	0.759,0.755,0.8	0.534,0.526,0.565	0.23
ENSMUSG00000087174	5530601H04Rik	chrX	-	105066758	105066877	105068463	105068628	105040853	105044111	105069610	105069675	129,149,147	122,151,192	218,213,184	87,75,77	290	244	2.72745859295e-13	0.471,0.454,0.392	0.678,0.705,0.668	-0.245
ENSMUSG00000000378	Ccm2	chr11	+	6585033	6585217	6589431	6589568	6584519	6584603	6590752	6590888	147,182,170	563,716,772	198,148,206	349,283,321	309	262	2.78926307338e-13	0.181,0.177,0.157	0.325,0.307,0.352	-0.156
ENSMUSG00000054874	Pcnx3	chr19	-	5679967	5680000	5680242	5680396	5679569	5679741	5681431	5681574	145,221,188	118,173,163	288,249,249	90,71,80	279	158	3.14056230516e-13	0.41,0.42,0.395	0.644,0.665,0.638	-0.241
ENSMUSG00000025237	Parp6	chr9	+	59641023	59641096	59641740	59641810	59640039	59640149	59648829	59648909	74,131,107	17,40,33	118,136,122	6,4,5	198	195	3.18101350504e-13	0.811,0.763,0.762	0.951,0.971,0.96	-0.182
ENSMUSG00000014867	Surf4	chr2	-	26924344	26924531	26924952	26924996	26920039	26922171	26925607	26925684	111,155,133	1220,1404,1418	253,204,240	1085,942,1077	169	312	3.18101350504e-13	0.144,0.169,0.148	0.301,0.286,0.291	-0.139
ENSMUSG00000029591	Ung	chr5	+	114135863	114135961	114136346	114136435	114132180	114132276	114137152	114137331	798,1145,1147	370,347,406	459,395,413	343,305,392	223	214	3.38918837129e-13	0.674,0.76,0.731	0.562,0.554,0.503	0.182
ENSMUSG00000040728	Esrp1	chr4	-	11344111	11344262	11353294	11353463	11338721	11338831	11359737	11359956	201,203,186	156,147,110	174,159,188	359,295,271	294	276	3.7777656461e-13	0.547,0.565,0.614	0.313,0.336,0.394	0.228
ENSMUSG00000042167	Papd4	chr13	-	93154924	93155061	93159644	93159688	93150683	93150775	93167925	93168054	77,154,136	317,430,350	87,67,70	702,573,688	169	262	3.7777656461e-13	0.274,0.357,0.376	0.161,0.153,0.136	0.186
ENSMUSG00000031161	Hdac6	chrX	-	7934171	7934321	7936069	7936262	7932062	7932237	7936381	7936450	97,76,114	301,354,341	241,184,222	389,247,278	318	275	3.7777656461e-13	0.218,0.157,0.224	0.349,0.392,0.408	-0.183
ENSMUSG00000038902	Pogz	chr3	+	94856042	94856201	94860795	94860971	94853949	94854074	94862421	94862530	289,366,313	137,241,200	190,149,163	238,240,243	284	301	4.49381272934e-13	0.691,0.617,0.624	0.458,0.397,0.416	0.22
ENSMUSG00000028693	Nasp	chr4	-	116614329	116614410	116618869	116618980	116611971	116612081	116622766	116622814	1831,2529,2497	2794,3513,3473	2981,2385,2507	2049,1953,1808	236	206	4.95533944208e-13	0.364,0.386,0.386	0.559,0.516,0.548	-0.162
ENSMUSG00000028234	Rps20	chr4	-	3834935	3835009	3835191	3835291	3831333	3834683	3835483	3835665	22829,19981,21946	2910,4258,4122	18085,13738,16191	5806,4473,5473	225	199	5.07365953313e-13	0.874,0.806,0.825	0.734,0.731,0.723	0.106
ENSMUSG00000015647	Lama5	chr2	-	180177734	180177899	180178008	180178204	180177490	180177644	180178276	180178422	593,660,591	216,282,229	992,1010,1114	837,762,991	321	290	5.62327368271e-13	0.713,0.679,0.7	0.517,0.545,0.504	0.175
ENSMUSG00000071659	Hnrnpul2	chr19	+	8822803	8822939	8823229	8823306	8819400	8820813	8823529	8823669	1709,1948,2024	808,1193,1133	1441,1252,1168	1497,1370,1285	261	202	5.70642886265e-13	0.621,0.558,0.58	0.427,0.414,0.413	0.168
ENSMUSG00000025001	Hells	chr19	+	38942453	38942492	38943713	38943941	38940596	38940661	38945390	38945573	58,49,80	1115,1343,1424	68,71,66	515,519,477	164	353	5.70642886265e-13	0.101,0.073,0.108	0.221,0.227,0.229	-0.132
ENSMUSG00000054252	Fgfr3	chr5	+	33731280	33731431	33732116	33732261	33730143	33730334	33732721	33732912	12,5,13	19,18,20	227,146,162	41,24,46	276	270	5.8183049022e-13	0.382,0.214,0.389	0.844,0.856,0.775	-0.497
ENSMUSG00000022110	Sucla2	chr14	+	73568861	73569024	73579355	73579484	73568633	73568733	73581678	73581817	935,1271,1285	389,535,420	861,822,783	699,596,657	288	254	6.07017635691e-13	0.679,0.677,0.73	0.521,0.549,0.512	0.168
ENSMUSG00000037570	Mcrs1	chr15	-	99249875	99250014	99250462	99250582	99248701	99248860	99251861	99251961	286,316,354	91,107,99	461,407,466	45,56,46	245	264	6.17899250284e-13	0.772,0.761,0.794	0.917,0.887,0.916	-0.131
ENSMUSG00000037935	Smarce1	chr11	-	99225037	99225142	99228274	99228318	99220654	99220735	99228496	99228548	724,889,966	360,429,430	711,738,630	719,637,681	169	230	6.42638504303e-13	0.732,0.738,0.754	0.574,0.612,0.557	0.16
ENSMUSG00000006471	Ndor1	chr2	-	25250095	25250197	25251720	25251818	25249793	25250003	25254863	25254941	31,52,25	199,190,207	77,55,71	116,98,89	223	227	7.3661466388e-13	0.137,0.218,0.109	0.403,0.364,0.448	-0.25
ENSMUSG00000042079	Hnrnpf	chr6	+	117917469	117917598	117919098	117919159	117906794	117906839	117923707	117925619	462,596,612	13,35,39	473,385,376	83,68,54	254	186	7.5661132688e-13	0.963,0.926,0.92	0.807,0.806,0.836	0.12
ENSMUSG00000048234	Rnf149	chr1	-	39555477	39555670	39558314	39558411	39551295	39552515	39560692	39560775	160,206,213	901,852,1059	516,432,477	1158,1049,1034	222	318	7.5661132688e-13	0.203,0.257,0.224	0.39,0.371,0.398	-0.158
ENSMUSG00000017723	Wfdc2	chr2	+	164564056	164564212	164565791	164565938	164563307	164563451	164568334	164568510	2515,3182,3314	1650,2182,2487	688,514,669	999,720,866	281	272	7.59614029881e-13	0.596,0.585,0.563	0.4,0.409,0.428	0.169
ENSMUSG00000022191	Drosha	chr15	+	12851795	12851876	12859372	12859459	12848052	12848207	12861677	12861764	894,1035,1055	444,706,648	481,448,417	575,554,527	206	212	7.8982163122e-13	0.674,0.601,0.626	0.463,0.454,0.449	0.178
ENSMUSG00000040268	Plekha1	chr7	+	130900516	130900660	130902176	130902245	130896990	130897450	130904869	130904934	172,275,292	269,326,313	407,416,357	238,175,195	269	194	7.99401862407e-13	0.316,0.378,0.402	0.552,0.632,0.569	-0.219
ENSMUSG00000037669	Ldah	chr12	+	8268363	8268598	8275807	8275890	8238442	8238615	8283899	8285758	513,751,680	151,183,196	355,346,370	234,202,233	360	208	8.02145572185e-13	0.662,0.703,0.667	0.467,0.497,0.478	0.197
ENSMUSG00000053604	Rpia	chr6	-	70777351	70777411	70783560	70783616	70775108	70775173	70785544	70785605	102,135,173	66,73,81	86,71,91	128,125,141	181	185	8.45105080445e-13	0.612,0.654,0.686	0.407,0.367,0.397	0.26
ENSMUSG00000028959	Fastk	chr5	-	24441335	24441450	24441527	24441663	24441042	24441261	24441731	24441823	618,812,833	196,194,181	521,407,419	269,210,289	261	240	9.69600973127e-13	0.744,0.794,0.809	0.64,0.641,0.571	0.165
ENSMUSG00000008999	Bmp7	chr2	-	172872871	172872982	172875214	172875291	172868011	172870286	172879325	172879523	156,238,252	713,966,1036	532,436,552	971,956,1105	202	236	1.05736770102e-12	0.204,0.224,0.221	0.39,0.348,0.369	-0.153
ENSMUSG00000056758	Hmga2	chr10	-	120374667	120374700	120462663	120462714	120361274	120364296	120473251	120473338	708,987,961	171,258,212	649,701,576	392,306,306	176	158	1.06536243242e-12	0.788,0.774,0.803	0.598,0.673,0.628	0.155
ENSMUSG00000021901	Bap1	chr14	+	31252927	31253060	31253455	31253575	31251899	31251954	31254032	31254094	176,257,271	1161,1191,1348	318,272,291	763,706,703	258	245	1.07982393253e-12	0.126,0.17,0.16	0.284,0.268,0.282	-0.126
ENSMUSG00000021595	Nsun2	chr13	+	69618105	69618190	69619445	69619638	69617405	69617477	69621604	69621679	1078,1397,1424	433,616,623	868,613,742	665,560,689	210	318	1.13973511251e-12	0.79,0.774,0.776	0.664,0.624,0.62	0.144
ENSMUSG00000017897	Eya2	chr2	+	165664785	165664886	165685548	165685691	165595031	165595264	165687618	165687735	423,400,407	2411,3685,3522	122,89,121	434,328,347	226	268	1.17962584145e-12	0.172,0.114,0.121	0.25,0.243,0.293	-0.126
ENSMUSG00000033295	Ptprf	chr4	-	118231485	118231791	118234958	118235103	118230694	118230888	118235548	118235685	2904,3097,3144	1169,1210,1276	3344,2896,2907	2363,2208,2440	270	431	1.30299067654e-12	0.799,0.803,0.797	0.693,0.677,0.655	0.125
ENSMUSG00000055320	Tead1	chr7	+	112841887	112841950	112842039	112842102	112839415	112839480	112856052	112856064	6,2,6	53,64,60	78,53,44	96,110,89	188	188	1.30320569151e-12	0.102,0.03,0.091	0.448,0.325,0.331	-0.294
ENSMUSG00000028961	Pgd	chr4	-	149161628	149161694	149165049	149165229	149160834	149160953	149166006	149166082	475,518,460	1212,988,976	443,390,342	437,374,410	305	191	1.3481438188e-12	0.197,0.247,0.228	0.388,0.395,0.343	-0.151
ENSMUSG00000006304	Arpc2	chr1	+	74263742	74263843	74264352	74264453	74262458	74262585	74267770	74267987	3339,4368,4439	832,1755,1749	3317,2807,2952	2449,1901,2145	226	226	1.3926580015e-12	0.801,0.713,0.717	0.575,0.596,0.579	0.16
ENSMUSG00000022724	Mina	chr16	+	59483004	59483108	59486532	59486635	59480290	59480419	59487427	59487599	608,608,701	192,202,187	431,307,362	265,236,359	229	228	1.40484145604e-12	0.759,0.75,0.789	0.618,0.564,0.501	0.205
ENSMUSG00000028986	Klhl7	chr5	+	24134963	24135139	24138305	24138480	24127979	24128104	24141150	24141293	217,290,284	714,1030,997	332,265,280	510,449,444	301	300	1.40484145604e-12	0.232,0.219,0.221	0.394,0.37,0.386	-0.159
ENSMUSG00000003269	Cyth2	chr7	-	45812179	45812298	45812846	45812913	45811528	45811609	45813008	45813156	601,665,630	489,711,629	418,342,396	822,667,791	192	244	1.5550682189e-12	0.61,0.543,0.56	0.393,0.395,0.389	0.179
ENSMUSG00000018189	Uchl5	chr1	+	143786129	143786235	143794276	143794402	143783965	143784029	143794482	143794544	182,217,191	812,923,869	289,319,264	623,490,574	231	251	1.61028289468e-12	0.196,0.203,0.193	0.335,0.414,0.333	-0.163
ENSMUSG00000024151	Msh2	chr17	+	87678207	87678362	87679799	87680078	87672560	87672806	87682530	87682677	213,234,223	1412,1617,1654	328,305,374	1116,1059,1155	280	404	1.69445599244e-12	0.179,0.173,0.163	0.298,0.294,0.318	-0.132
ENSMUSG00000001729	Akt1	chr12	-	112657666	112657735	112658397	112658463	112657093	112657393	112658545	112658677	1239,1415,1504	473,502,503	1200,998,1034	766,686,851	191	194	1.69445599244e-12	0.727,0.741,0.752	0.614,0.596,0.552	0.153
ENSMUSG00000024381	Bin1	chr18	+	32426223	32426352	32431670	32431742	32424819	32424967	32431982	32432093	221,290,319	201,231,215	99,61,75	185,129,157	254	197	1.90217552516e-12	0.46,0.493,0.535	0.293,0.268,0.27	0.219
ENSMUSG00000009741	Ubp1	chr9	+	113944847	113944999	113951607	113951684	113931528	113931766	113955962	113956068	372,422,516	185,224,204	312,268,310	345,311,277	277	202	1.94255268436e-12	0.595,0.579,0.648	0.397,0.386,0.449	0.197
ENSMUSG00000033386	Frrs1	chr3	+	116878233	116878450	116880766	116880903	116866188	116866277	116881757	116881852	79,83,68	142,178,168	153,132,115	121,86,97	342	262	2.06796721527e-12	0.299,0.263,0.237	0.492,0.54,0.476	-0.236
ENSMUSG00000109336	Samd4b	chr7	-	28403619	28403743	28403863	28404062	28401823	28401907	28405488	28405607	162,190,251	529,620,661	384,282,336	466,463,457	324	249	2.1497428462e-12	0.191,0.191,0.226	0.388,0.319,0.361	-0.153
ENSMUSG00000006369	Fbln1	chr15	+	85240619	85240739	85242010	85242142	85239293	85239419	85244182	85244306	424,499,453	875,1206,1036	986,838,980	1222,882,1076	245	257	2.16428469566e-12	0.337,0.303,0.314	0.458,0.499,0.489	-0.164
ENSMUSG00000057751	Megf6	chr4	+	154270401	154270530	154271610	154271739	154269785	154270021	154273807	154274128	127,138,141	455,427,479	564,493,653	940,748,941	254	254	2.34721468452e-12	0.218,0.244,0.227	0.375,0.397,0.41	-0.164
ENSMUSG00000000001	Gnai3	chr3	-	108112472	108112602	108123541	108123683	108111934	108112088	108123794	108123837	1059,1391,1340	600,918,797	1061,977,850	1285,1060,1093	267	255	2.63637013455e-12	0.628,0.591,0.616	0.441,0.468,0.426	0.167
ENSMUSG00000021111	Papola	chr12	+	105799650	105799824	105800683	105800750	105784715	105784914	105804926	105805008	1778,1813,1999	431,650,595	1140,1147,1138	770,672,626	299	192	2.7619052571e-12	0.726,0.642,0.683	0.487,0.523,0.539	0.167
ENSMUSG00000026457	Adipor1	chr1	+	134428081	134428269	134431056	134431250	134425908	134426095	134431529	134433348	1016,1512,1580	417,462,607	1239,921,1074	870,676,787	313	319	2.77349411181e-12	0.713,0.769,0.726	0.592,0.581,0.582	0.151
ENSMUSG00000010663	Fads1	chr19	+	10186754	10186883	10191439	10191500	10186377	10186479	10192911	10192988	1024,1189,1246	106,205,221	419,327,433	149,151,131	254	186	2.79680713287e-12	0.876,0.809,0.805	0.673,0.613,0.708	0.165
ENSMUSG00000015461	Atf6b	chr17	+	34647659	34647739	34648218	34648297	34647200	34647316	34648576	34648668	361,407,400	667,793,898	629,535,562	650,527,520	205	204	2.90822291043e-12	0.35,0.338,0.307	0.491,0.503,0.518	-0.172
ENSMUSG00000026914	Psmd14	chr2	+	61783832	61783907	61785433	61785559	61776672	61776780	61797394	61797457	1313,1732,1886	581,769,847	1232,1087,1064	1129,863,965	200	251	2.93074743218e-12	0.739,0.739,0.736	0.578,0.613,0.58	0.148
ENSMUSG00000057113	Npm1	chr11	-	33153985	33154060	33156990	33157048	33152286	33152852	33159933	33159995	12635,15678,15456	4560,6516,6766	11143,9128,9840	8825,6419,7464	183	200	3.24251832281e-12	0.752,0.724,0.714	0.58,0.608,0.59	0.137
ENSMUSG00000045128	Rpl18a	chr8	-	70895915	70896045	70896132	70896312	70895378	70895709	70897358	70897396	2313,2600,2536	8314,9822,9335	4402,2921,3697	8074,6027,7445	305	255	3.24251832281e-12	0.189,0.181,0.185	0.313,0.288,0.293	-0.113
ENSMUSG00000017897	Eya2	chr2	+	165682836	165682882	165687618	165687735	165664785	165664886	165713504	165713572	162,162,203	1488,2369,2529	68,53,67	341,250,275	171	242	3.38482460944e-12	0.134,0.088,0.102	0.22,0.231,0.256	-0.128
ENSMUSG00000029141	Slc4a1ap	chr5	+	31540385	31540497	31543669	31543913	31536137	31536324	31548610	31548681	136,248,210	143,197,170	245,233,239	99,74,73	237	369	3.79774982148e-12	0.597,0.662,0.658	0.794,0.831,0.836	-0.181
ENSMUSG00000019373	Cops3	chr11	-	59824274	59824448	59826289	59826430	59821299	59821386	59827845	59828025	549,665,671	1270,1730,1562	809,688,737	1019,827,891	266	299	3.79774982148e-12	0.327,0.302,0.326	0.472,0.483,0.482	-0.161
ENSMUSG00000075229	Ccdc58	chr16	+	36082690	36082816	36085016	36085163	36071659	36072137	36089900	36089960	708,793,964	643,907,963	527,349,384	940,781,818	251	272	3.86734476834e-12	0.544,0.487,0.52	0.378,0.326,0.337	0.17
ENSMUSG00000028175	Depdc1a	chr3	+	159520829	159520970	159522525	159523356	159516902	159516950	159523776	159523949	27,70,46	77,123,116	99,59,80	60,39,43	266	956	4.02167797423e-12	0.558,0.672,0.588	0.856,0.845,0.87	-0.251
ENSMUSG00000030374	Strn4	chr7	+	16823005	16823079	16824138	16824217	16822495	16822599	16826463	16826661	414,425,409	181,240,200	321,272,239	334,267,310	199	204	4.15724683873e-12	0.701,0.645,0.677	0.496,0.511,0.441	0.192
ENSMUSG00000029192	Tbc1d14	chr5	-	36507577	36508431	36512453	36512548	36505024	36505134	36514038	36514119	258,274,266	106,180,197	266,204,231	378,290,293	220	979	4.16190456925e-12	0.915,0.871,0.857	0.758,0.758,0.778	0.116
ENSMUSG00000038383	Pigu	chr2	-	155297082	155297207	155299045	155299189	155292689	155292832	155301200	155301355	270,439,386	955,1301,1167	418,430,400	636,664,622	269	250	4.16190456925e-12	0.208,0.239,0.235	0.379,0.376,0.374	-0.149
ENSMUSG00000053604	Rpia	chr6	-	70774250	70774319	70775108	70775173	70773429	70773571	70777351	70777411	74,88,90	208,211,224	140,135,127	139,124,127	190	194	4.61265736351e-12	0.266,0.299,0.291	0.507,0.526,0.505	-0.227
ENSMUSG00000032113	Chek1	chr9	-	36712041	36712143	36713320	36713452	36710156	36710430	36713682	36713860	544,634,662	80,137,116	405,402,368	187,187,124	257	227	4.87661899888e-12	0.857,0.803,0.834	0.657,0.655,0.724	0.153
ENSMUSG00000047248	C2cd3	chr7	+	100430736	100430826	100431970	100432573	100430149	100430318	100435757	100436096	83,89,86	384,535,409	152,129,144	300,319,271	215	728	5.70751051158e-12	0.423,0.36,0.416	0.632,0.578,0.643	-0.218
ENSMUSG00000001472	Tcf25	chr8	+	123397982	123398141	123398515	123398606	123397006	123397094	123399264	123399344	523,606,582	1108,1468,1367	831,613,883	945,824,924	284	216	5.77775922346e-12	0.264,0.239,0.245	0.401,0.361,0.421	-0.145
ENSMUSG00000109378	U2af1l4	chr7	+	30564081	30564131	30564202	30564301	30563929	30563996	30564473	30564607	27,39,30	320,404,404	61,59,70	263,195,262	175	224	5.90771966128e-12	0.097,0.11,0.087	0.229,0.279,0.255	-0.156
ENSMUSG00000038902	Pogz	chr3	+	94856042	94856201	94860795	94860971	94853949	94854074	94864087	94864378	288,366,312	5,14,15	187,146,160	31,24,29	284	301	6.05846007638e-12	0.984,0.965,0.957	0.865,0.866,0.854	0.107
ENSMUSG00000038383	Pigu	chr2	-	155314501	155314599	155328580	155328681	155301200	155301355	155331148	155331258	764,997,878	214,320,297	548,486,475	360,289,341	226	223	6.14275207762e-12	0.779,0.755,0.745	0.6,0.624,0.579	0.159
ENSMUSG00000018559	Ctdnep1	chr11	+	69984253	69984320	69984415	69984534	69981155	69981585	69984733	69984805	297,286,319	658,749,800	184,196,166	1032,879,921	192	244	6.6112972874e-12	0.365,0.327,0.336	0.185,0.221,0.186	0.145
ENSMUSG00000026309	Ilkap	chr1	-	91381850	91381972	91383303	91383391	91378465	91378585	91384564	91384658	665,878,820	551,667,764	469,324,412	744,656,616	213	247	7.28857036701e-12	0.583,0.604,0.554	0.422,0.364,0.437	0.173
ENSMUSG00000024360	Etf1	chr18	-	34908041	34908197	34909142	34909272	34907614	34907679	34909744	34909935	968,1374,1250	2277,2938,2799	1376,996,1252	1537,1293,1412	255	281	7.33454434753e-12	0.319,0.34,0.33	0.497,0.459,0.494	-0.154
ENSMUSG00000075703	Ept1	chr5	+	30248411	30248520	30252709	30252784	30247462	30247531	30256077	30256340	261,371,402	52,77,104	204,189,208	118,126,101	234	200	7.57402058831e-12	0.811,0.805,0.768	0.596,0.562,0.638	0.196
ENSMUSG00000022684	Bfar	chr16	+	13688755	13688925	13692432	13692577	13687390	13687595	13697332	13697506	101,102,131	308,448,489	158,126,151	261,183,227	295	270	7.57402058831e-12	0.231,0.172,0.197	0.357,0.387,0.378	-0.174
ENSMUSG00000026234	Ncl	chr1	-	86352197	86353280	86355019	86355144	86351366	86351493	86356051	86356193	3549,5574,5210	7477,11430,10414	6616,5697,6293	7497,6472,6732	250	1208	7.98312614269e-12	0.696,0.702,0.707	0.81,0.81,0.819	-0.111
ENSMUSG00000043207	Zmpste24	chr4	-	121065813	121065957	121068709	121068814	121059236	121061220	121074472	121074657	269,361,340	136,210,200	205,196,193	247,253,257	230	269	8.00460392414e-12	0.698,0.668,0.665	0.493,0.475,0.468	0.198
ENSMUSG00000032586	Traip	chr9	+	107962830	107962920	107963328	107963417	107962253	107962341	107968593	107968749	107,104,119	359,391,398	142,128,126	187,147,210	215	214	8.39311326881e-12	0.229,0.209,0.229	0.43,0.464,0.374	-0.2
ENSMUSG00000021149	Gtpbp4	chr13	-	8991931	8992035	8992644	8992815	8991714	8991851	8995948	8996017	237,305,363	783,907,888	516,344,398	675,519,558	296	229	8.92689825963e-12	0.19,0.206,0.24	0.372,0.339,0.356	-0.144
ENSMUSG00000055932	Fto	chr8	+	91474308	91474452	91485158	91485278	91468316	91468396	91522771	91522896	269,330,355	661,695,778	714,646,663	811,727,715	269	245	9.15291512231e-12	0.27,0.302,0.294	0.445,0.447,0.458	-0.161
ENSMUSG00000034164	Emid1	chr11	-	5109543	5109634	5110689	5110774	5106264	5106969	5116879	5116924	129,157,123	25,26,24	64,71,67	45,49,46	210	216	9.15291512231e-12	0.841,0.861,0.841	0.594,0.598,0.6	0.25
ENSMUSG00000026134	Prim2	chr1	-	33464052	33464121	33480457	33480540	33453809	33454304	33484681	33484808	94,133,146	200,369,338	196,153,156	168,164,173	208	194	1.00184580733e-11	0.305,0.252,0.287	0.521,0.465,0.457	-0.2
ENSMUSG00000059586	Nsmce2	chr15	+	59416024	59416131	59455312	59455466	59378867	59379038	59591696	59591797	221,321,269	773,955,1067	432,403,400	776,645,670	232	279	1.1816684836e-11	0.256,0.288,0.233	0.401,0.429,0.418	-0.157
ENSMUSG00000060992	Copz1	chr15	+	103291328	103291420	103294721	103294777	103290674	103290756	103296532	103296610	436,528,575	498,588,673	1031,732,934	571,462,506	217	181	1.29625300011e-11	0.422,0.428,0.416	0.601,0.569,0.606	-0.17
ENSMUSG00000021218	Gdi2	chr13	+	3556925	3557057	3559991	3560091	3556313	3556512	3561865	3562037	1684,2453,2557	2675,4024,4119	3476,2782,2919	2907,2539,2520	257	225	1.31824138072e-11	0.355,0.348,0.352	0.511,0.49,0.504	-0.15
ENSMUSG00000066568	Lsm14a	chr7	-	34365614	34365737	34371054	34371184	34357765	34357942	34375228	34375392	686,1042,1065	1403,2252,2249	1287,1149,1271	1491,1346,1283	255	248	1.46987919348e-11	0.322,0.31,0.315	0.456,0.454,0.491	-0.151
ENSMUSG00000068328	Aup1	chr6	+	83056066	83056140	83056367	83056434	83055897	83055970	83056541	83056644	156,236,196	390,591,646	204,192,213	273,239,245	199	192	1.5355809148e-11	0.278,0.278,0.226	0.419,0.437,0.456	-0.177
ENSMUSG00000024816	Frmd8	chr19	-	5862250	5862394	5863223	5863347	5856584	5856789	5865068	5865293	172,189,195	244,320,326	327,286,328	225,210,242	249	269	1.79487191817e-11	0.432,0.39,0.393	0.611,0.595,0.594	-0.195
ENSMUSG00000074643	Cpne1	chr2	-	156076236	156076288	156077398	156077453	156074175	156074309	156077555	156077689	109,193,150	417,495,544	196,165,191	277,261,252	180	177	1.79487191817e-11	0.204,0.277,0.213	0.41,0.383,0.427	-0.175
ENSMUSG00000006471	Ndor1	chr2	-	25250095	25250197	25250279	25250378	25249793	25250003	25251720	25251818	18,35,42	197,194,203	52,56,61	116,98,89	224	227	2.21480770232e-11	0.085,0.155,0.173	0.312,0.367,0.41	-0.225
ENSMUSG00000029920	Smarcad1	chr6	+	65110369	65110552	65111775	65111885	65108651	65108770	65114300	65116061	294,287,348	584,933,834	891,804,746	1113,970,899	308	235	2.21902504482e-11	0.278,0.19,0.241	0.379,0.387,0.388	-0.148
ENSMUSG00000027699	Ect2	chr3	-	27146836	27146882	27148794	27148887	27145955	27146045	27148992	27149072	159,190,205	149,129,154	78,62,61	155,138,121	218	171	2.34508640365e-11	0.456,0.536,0.511	0.283,0.261,0.283	0.225
ENSMUSG00000032295	Man2c1	chr9	+	57139610	57139708	57139869	57139964	57139245	57139401	57140198	57140303	101,182,118	45,88,54	92,112,136	167,136,164	223	220	2.51377719282e-11	0.689,0.671,0.683	0.352,0.448,0.45	0.264
ENSMUSG00000003131	Pafah1b2	chr9	-	45972941	45973064	45975080	45975197	45965310	45968966	45976040	45976130	1789,2431,2525	579,1078,997	1641,1504,1397	1271,977,1059	242	248	3.0229346704e-11	0.76,0.698,0.722	0.57,0.612,0.575	0.141
ENSMUSG00000071547	Nt5dc2	chr14	+	31135029	31135104	31135337	31135393	31134852	31134923	31135493	31135587	3091,3446,3689	1494,1476,1497	1425,1280,1422	1223,930,1236	200	181	3.17295277354e-11	0.652,0.679,0.69	0.513,0.555,0.51	0.148
ENSMUSG00000057113	Npm1	chr11	-	33153985	33154060	33161547	33161627	33152286	33152852	33162921	33163206	8008,9018,7724	4560,6516,6765	6008,4799,4923	8825,6419,7464	205	200	3.19140664864e-11	0.631,0.575,0.527	0.399,0.422,0.392	0.173
ENSMUSG00000051223	Bzw1	chr1	+	58399003	58399098	58400078	58400144	58397675	58397852	58400706	58400842	4058,4661,4909	1010,1396,1657	3298,2730,2900	1856,1532,1459	220	191	3.48850077212e-11	0.777,0.744,0.72	0.607,0.607,0.633	0.131
ENSMUSG00000038902	Pogz	chr3	+	94856042	94856201	94860795	94860971	94853949	94854074	94870079	94870186	288,366,312	9,11,17	187,146,162	31,23,31	284	301	3.48850077212e-11	0.971,0.972,0.951	0.865,0.871,0.847	0.104
ENSMUSG00000053414	Hunk	chr16	+	90453679	90453815	90464140	90464268	90447309	90447365	90472443	90472579	501,572,551	248,314,335	607,558,599	668,597,679	261	253	3.90299461366e-11	0.662,0.638,0.615	0.468,0.475,0.461	0.17
ENSMUSG00000032883	Acsl3	chr1	+	78681592	78682010	78688236	78688414	78663140	78663280	78690268	78690378	305,455,504	481,709,680	218,222,207	746,559,671	543	303	3.90867760148e-11	0.261,0.264,0.293	0.14,0.181,0.147	0.117
ENSMUSG00000027104	Atf2	chr2	-	73853794	73853891	73863168	73863238	73850863	73850982	73873669	73873745	315,497,487	158,233,176	223,211,216	208,202,219	195	222	3.90867760148e-11	0.694,0.708,0.759	0.55,0.543,0.529	0.18
ENSMUSG00000021262	Evl	chr12	+	108681490	108681554	108683194	108683261	108679828	108679889	108683347	108683410	887,1241,1288	240,260,253	765,652,793	335,284,378	189	192	3.97327942153e-11	0.79,0.829,0.838	0.699,0.7,0.681	0.126
ENSMUSG00000028975	Pex14	chr4	-	148984036	148984165	149041720	149041805	148967523	148970635	149076019	149076067	192,255,292	179,175,189	183,126,161	315,207,301	210	254	5.49171712305e-11	0.565,0.638,0.651	0.413,0.424,0.393	0.208
ENSMUSG00000002718	Cse1l	chr2	+	166937341	166937439	166939634	166939785	166935922	166936026	166939909	166940118	1249,1920,1726	1320,1767,1689	776,572,568	1232,1143,1131	223	276	5.6968310206e-11	0.539,0.574,0.558	0.438,0.382,0.383	0.156
ENSMUSG00000022771	Ppil2	chr16	-	17105992	17106055	17107178	17107224	17103575	17103627	17109644	17109694	399,422,514	80,85,81	499,447,442	186,183,216	171	188	5.91020728754e-11	0.846,0.845,0.875	0.747,0.729,0.692	0.133
ENSMUSG00000031093	Dock11	chrX	+	36062280	36062427	36066869	36067080	36061193	36061307	36067659	36067850	237,313,341	168,191,170	231,218,234	331,266,294	272	336	6.48484689981e-11	0.635,0.669,0.712	0.463,0.503,0.496	0.185
ENSMUSG00000052534	Pbx1	chr1	-	168191277	168191437	168195747	168195883	168183529	168183619	168203346	168203537	1275,1387,1423	692,876,924	824,624,596	828,741,766	261	285	7.17166811811e-11	0.668,0.634,0.627	0.521,0.479,0.459	0.157
ENSMUSG00000001847	Rac1	chr5	-	143508095	143508158	143514668	143514786	143507326	143507486	143517157	143517229	1829,2469,2503	1050,1358,1386	1705,1671,1635	1788,1652,1712	243	188	7.75410422806e-11	0.574,0.584,0.583	0.425,0.439,0.425	0.151
ENSMUSG00000020649	Rrm2	chr12	+	24709324	24709441	24710356	24710490	24708938	24709085	24711446	24711541	1612,2032,1886	2966,3489,3304	1772,1512,1787	1791,1438,1686	242	259	8.75343447988e-11	0.368,0.384,0.379	0.514,0.529,0.531	-0.148
ENSMUSG00000027933	Ints3	chr3	-	90394322	90394398	90395137	90395206	90394073	90394187	90396377	90396531	113,124,127	504,704,657	164,159,170	412,348,379	194	201	9.27513929653e-11	0.189,0.154,0.167	0.292,0.321,0.317	-0.14
ENSMUSG00000022656	Nectin3	chr16	-	46454623	46454775	46458113	46458231	46447168	46448968	46458814	46459111	516,650,638	858,1209,1123	682,603,611	608,504,632	243	277	9.28871091155e-11	0.407,0.38,0.393	0.561,0.577,0.524	-0.161
ENSMUSG00000038252	Ncapd2	chr6	-	125174224	125174358	125176142	125176227	125173779	125173912	125176651	125176738	376,491,525	1019,1322,1381	708,644,725	1091,871,961	210	259	9.66901287717e-11	0.313,0.314,0.319	0.445,0.477,0.482	-0.153
ENSMUSG00000032340	Neo1	chr9	-	58880591	58880855	58884469	58884628	58878027	58878164	58888400	58888493	928,1324,1130	486,510,463	735,695,676	642,573,547	284	389	9.82582569392e-11	0.723,0.781,0.77	0.611,0.624,0.629	0.137
ENSMUSG00000038146	Notch3	chr17	-	32150602	32150716	32151285	32151437	32149974	32150130	32151515	32151708	166,187,222	458,521,459	287,273,243	347,319,289	277	239	9.83299617014e-11	0.238,0.236,0.294	0.416,0.425,0.42	-0.164
ENSMUSG00000017999	Ddx27	chr2	+	167034035	167034123	167034472	167034544	167033733	167033854	167034638	167034947	287,448,470	55,66,73	404,262,318	127,124,160	213	197	1.1215314861e-10	0.828,0.863,0.856	0.746,0.661,0.648	0.164
ENSMUSG00000020694	Tlk2	chr11	+	105209793	105209837	105210544	105210640	105208851	105208921	105221185	105221353	333,523,538	202,251,188	206,187,193	214,214,215	169	221	1.14583384311e-10	0.683,0.732,0.789	0.557,0.533,0.54	0.191
ENSMUSG00000021958	Pinx1	chr14	+	63872301	63872394	63878111	63878188	63868518	63868597	63919096	63919859	92,170,155	319,566,454	188,127,130	235,196,198	218	202	1.18588193368e-10	0.211,0.218,0.24	0.426,0.375,0.378	-0.17
ENSMUSG00000030615	Tmem126a	chr7	-	90451542	90451657	90452706	90452900	90450699	90450935	90455423	90455519	544,862,823	209,268,334	456,404,452	343,284,340	319	240	1.18891354235e-10	0.662,0.708,0.65	0.5,0.517,0.5	0.168
ENSMUSG00000028580	Pum1	chr4	+	130719172	130719351	130730277	130730548	130718153	130718262	130741462	130741556	362,428,407	372,524,551	601,617,541	413,335,317	304	396	1.19914766428e-10	0.559,0.515,0.49	0.655,0.706,0.69	-0.162
ENSMUSG00000037669	Ldah	chr12	+	8227219	8227363	8238442	8238615	8220599	8220755	8268363	8268598	174,268,273	526,775,699	289,247,276	373,356,380	269	298	1.31223694622e-10	0.268,0.277,0.302	0.462,0.435,0.446	-0.165
ENSMUSG00000020680	Taf15	chr11	+	83488924	83489045	83497261	83497296	83487222	83487413	83497893	83497926	795,1169,1054	525,568,521	1111,1007,1100	326,297,253	246	160	1.39472001332e-10	0.496,0.572,0.568	0.689,0.688,0.739	-0.16
ENSMUSG00000074578	Zfas1	chr2	+	167065158	167065217	167065433	167065480	167063635	167063727	167065686	167065862	704,719,825	118,173,217	527,516,498	275,194,259	184	172	1.44008636027e-10	0.848,0.795,0.78	0.642,0.713,0.643	0.142
ENSMUSG00000022477	Aco2	chr15	+	81904762	81904867	81905851	81905943	81903855	81904006	81907425	81907531	1199,1421,1207	518,643,583	956,813,785	736,684,767	230	217	1.59340229045e-10	0.686,0.676,0.661	0.551,0.529,0.491	0.151
ENSMUSG00000098374	Gm28043	chr17	+	29698637	29698729	29699219	29699288	29697948	29698071	29700233	29700281	121,198,158	182,302,223	225,255,281	168,146,126	217	194	1.65529735e-10	0.373,0.37,0.388	0.545,0.61,0.666	-0.23
ENSMUSG00000005981	Trap1	chr16	-	4056329	4056439	4060756	4060917	4055796	4055870	4062329	4062401	308,398,371	548,586,513	546,497,549	498,350,398	286	235	1.65529735e-10	0.316,0.358,0.373	0.474,0.538,0.531	-0.165
ENSMUSG00000022771	Ppil2	chr16	-	17096704	17096794	17100255	17100307	17096004	17096080	17103575	17103627	83,95,88	313,351,385	195,189,217	380,260,244	177	215	1.75421329667e-10	0.244,0.247,0.217	0.384,0.469,0.519	-0.221
ENSMUSG00000025184	R3hcc1l	chr19	+	42576025	42576201	42582824	42582920	42562551	42564341	42583402	42583543	69,79,81	166,224,232	202,199,141	152,146,181	301	221	1.83603536032e-10	0.234,0.206,0.204	0.494,0.5,0.364	-0.238
ENSMUSG00000004099	Dnmt1	chr9	-	20907870	20907961	20908471	20908752	20907205	20907561	20909089	20909285	851,932,784	1060,1464,1353	1034,824,1048	840,680,822	406	216	1.94949251274e-10	0.299,0.253,0.236	0.396,0.392,0.404	-0.135
ENSMUSG00000021109	Hif1a	chr12	+	73930656	73930769	73932273	73932476	73928213	73928298	73936189	73936296	1579,1765,1707	721,1047,969	1087,1064,925	1103,948,996	238	328	1.9761329505e-10	0.751,0.699,0.708	0.576,0.607,0.561	0.138
ENSMUSG00000020869	Lrrc59	chr11	+	94634911	94635016	94638530	94638603	94634544	94634703	94641219	94641393	939,1050,1093	896,903,941	1131,997,1259	551,494,562	230	198	1.99964805425e-10	0.474,0.5,0.5	0.639,0.635,0.659	-0.153
ENSMUSG00000014349	Ube2z	chr11	-	96055837	96055950	96060936	96061124	96051733	96051824	96062994	96063067	1163,1508,1630	455,585,581	934,902,900	731,583,637	313	238	2.07812156719e-10	0.66,0.662,0.681	0.493,0.541,0.518	0.15
ENSMUSG00000032867	Fbxw8	chr5	-	118095532	118095729	118113611	118113769	118092495	118092702	118124935	118125024	282,313,352	865,1097,1178	506,408,494	868,705,833	283	322	2.08076128843e-10	0.271,0.245,0.254	0.399,0.397,0.403	-0.143
ENSMUSG00000024908	Ppp6r3	chr19	-	3459360	3459480	3464544	3464695	3454932	3457051	3466492	3466599	633,926,807	953,1417,1310	911,812,830	828,647,656	276	245	2.13203502127e-10	0.371,0.367,0.354	0.494,0.527,0.529	-0.153
ENSMUSG00000020898	Ctc1	chr11	+	69027863	69028064	69029685	69029812	69027603	69027781	69030483	69030598	455,586,490	231,333,286	356,259,299	358,315,348	326	252	2.19029545447e-10	0.604,0.576,0.57	0.435,0.389,0.399	0.176
ENSMUSG00000020747	Tmem94	chr11	+	115797562	115797656	115797807	115797978	115797366	115797461	115798274	115799366	239,317,324	167,205,218	252,237,268	365,335,369	219	296	2.19922201849e-10	0.659,0.676,0.668	0.483,0.489,0.495	0.179
ENSMUSG00000020257	Wdr82	chr9	+	106184179	106184296	106184682	106184838	106183615	106183715	106185248	106185318	1003,1265,1129	639,815,844	758,611,664	962,793,811	242	281	2.22713358866e-10	0.646,0.643,0.608	0.478,0.472,0.487	0.153
ENSMUSG00000027531	Impa1	chr3	-	10316102	10316254	10321611	10321720	10311955	10315301	10322903	10323012	283,375,283	589,635,717	460,442,424	494,385,451	234	277	2.26095297562e-10	0.363,0.411,0.318	0.524,0.576,0.527	-0.178
ENSMUSG00000009470	Tnpo1	chr13	-	98859762	98859988	98860640	98860793	98858385	98858557	98863707	98863876	530,829,814	1083,1652,1356	901,809,824	904,865,806	278	351	2.42150541888e-10	0.382,0.388,0.431	0.557,0.541,0.563	-0.153
ENSMUSG00000031921	Terf2	chr8	-	107094821	107094952	107095928	107096024	107082982	107083069	107096121	107096190	122,143,129	274,386,398	189,160,156	234,197,174	221	256	2.48411939393e-10	0.34,0.3,0.273	0.483,0.485,0.509	-0.188
ENSMUSG00000026276	Sept2	chr1	+	93491156	93491277	93495578	93495665	93489123	93489154	93497340	93497464	498,757,838	1381,1671,1557	969,810,858	1185,1017,962	246	212	2.50144192762e-10	0.237,0.281,0.317	0.413,0.407,0.435	-0.14
ENSMUSG00000021039	Snw1	chr12	-	87453857	87453954	87455589	87455731	87452581	87452699	87456851	87456968	1706,1903,1859	753,1017,948	1290,1007,1031	1051,953,1003	267	222	2.51530954314e-10	0.653,0.609,0.62	0.505,0.468,0.461	0.149
ENSMUSG00000012535	Tnpo3	chr6	-	29575005	29575152	29578462	29578601	29572585	29572693	29579520	29579696	581,865,706	384,477,465	673,549,529	717,666,685	264	272	2.57340697593e-10	0.609,0.651,0.61	0.492,0.459,0.443	0.159
ENSMUSG00000038416	Cdc16	chr8	+	13773340	13773404	13777471	13777607	13771297	13771450	13779227	13779318	406,483,531	2061,2359,2008	630,539,605	1470,1352,1480	189	261	2.66818777247e-10	0.214,0.22,0.267	0.372,0.355,0.361	-0.129
ENSMUSG00000027349	Fam98b	chr2	+	117262838	117262919	117263822	117263939	117260174	117260353	117267779	117267947	678,890,869	1367,2229,2044	802,722,801	1085,851,949	206	242	2.70689465504e-10	0.368,0.319,0.333	0.465,0.499,0.498	-0.147
ENSMUSG00000039000	Ube3c	chr5	+	29598858	29599016	29600640	29600794	29597068	29597184	29601131	29601352	172,226,218	435,724,640	346,262,272	393,391,430	283	279	2.80781222956e-10	0.28,0.235,0.251	0.465,0.398,0.384	-0.16
ENSMUSG00000031398	Plxna3	chrX	+	74333546	74333675	74333745	74333846	74332967	74333150	74334224	74334348	106,137,142	24,28,24	156,122,151	94,74,89	254	226	2.80949147529e-10	0.797,0.813,0.84	0.596,0.595,0.602	0.219
ENSMUSG00000005610	Eif4g2	chr7	-	111078421	111078553	111079292	111079395	111078272	111078339	111080181	111080322	2944,4148,3990	8551,10697,11476	4876,4651,4464	8307,6789,7014	228	257	2.87558676508e-10	0.28,0.304,0.282	0.398,0.436,0.418	-0.129
ENSMUSG00000031592	Pcm1	chr8	+	41313844	41313981	41315919	41316054	41313301	41313460	41321853	41322051	723,1176,971	383,433,320	655,600,577	515,514,508	262	260	2.87558676508e-10	0.652,0.729,0.751	0.558,0.537,0.53	0.169
ENSMUSG00000067851	Arfgef1	chr1	-	10172833	10172984	10173193	10173352	10163696	10163787	10174066	10174195	262,298,345	135,174,217	322,328,262	390,339,372	284	276	2.87657195894e-10	0.654,0.625,0.607	0.445,0.485,0.406	0.183
ENSMUSG00000024392	Bag6	chr17	+	35142306	35142384	35142497	35142605	35141829	35142082	35142726	35142839	795,833,776	446,497,428	857,642,754	850,668,909	203	233	2.9413793885e-10	0.672,0.658,0.675	0.536,0.525,0.488	0.152
ENSMUSG00000052456	Asna1	chr8	-	85018810	85018918	85019521	85019672	85018521	85018719	85019759	85019908	656,817,820	1668,1965,1850	899,755,835	1085,1049,1105	276	233	3.53197820011e-10	0.249,0.26,0.272	0.412,0.378,0.389	-0.133
ENSMUSG00000037572	Wdhd1	chr14	-	47263438	47263623	47265673	47265858	47261339	47261581	47266980	47267173	422,635,557	179,187,243	271,263,246	236,205,191	310	310	3.75582588815e-10	0.702,0.773,0.696	0.535,0.562,0.563	0.17
ENSMUSG00000021288	Klc1	chr12	+	111789324	111789459	111795547	111795678	111787487	111787596	111806007	111806074	953,1079,1128	166,162,223	684,604,672	212,234,242	260	256	3.82060804697e-10	0.85,0.868,0.833	0.761,0.718,0.732	0.113
ENSMUSG00000021807	2700060E02Rik	chr14	-	19812348	19812397	19814536	19814605	19811401	19812237	19816184	19816273	1845,2311,2353	409,458,491	1374,1273,1184	533,425,543	194	174	4.20326087831e-10	0.802,0.819,0.811	0.698,0.729,0.662	0.114
ENSMUSG00000039068	Zzz3	chr3	+	152422617	152422771	152446798	152446937	152420014	152420140	152448778	152448926	127,193,177	428,603,600	308,261,287	510,413,456	279	264	4.46615749227e-10	0.219,0.232,0.218	0.364,0.374,0.373	-0.147
ENSMUSG00000031536	Polb	chr8	-	22645044	22645094	22650488	22650555	22642304	22642356	22653059	22653117	582,640,721	60,75,93	293,239,281	91,61,80	192	175	4.49768131594e-10	0.898,0.886,0.876	0.746,0.781,0.762	0.124
ENSMUSG00000007411	Mark3	chr12	+	111647470	111647728	111653389	111653434	111639936	111640040	111655269	111656227	977,1438,1505	145,140,139	819,665,753	180,161,180	383	170	4.63882261121e-10	0.749,0.82,0.828	0.669,0.647,0.65	0.144
ENSMUSG00000028458	Tesk1	chr4	+	43445040	43445123	43445283	43445374	43444572	43444719	43445522	43445606	194,250,253	545,739,784	303,281,322	524,404,421	208	216	4.71881417707e-10	0.27,0.26,0.251	0.375,0.419,0.443	-0.152
ENSMUSG00000031311	Nono	chrX	+	101437208	101437377	101439486	101439680	101430492	101430552	101441515	101441817	2744,5021,4357	3110,4568,3965	1656,1479,1464	2943,2405,2644	294	319	4.80036048905e-10	0.489,0.544,0.544	0.379,0.4,0.375	0.141
ENSMUSG00000031012	Cask	chrX	-	13550946	13550982	13552372	13552441	13549164	13549361	13554877	13554946	400,607,576	8,37,28	283,218,222	50,26,33	194	161	4.83419651015e-10	0.976,0.932,0.945	0.824,0.874,0.848	0.102
ENSMUSG00000002980	Bcam	chr7	-	19766688	19766759	19768451	19768573	19765612	19765709	19770406	19770547	577,571,563	978,1071,1117	1848,1625,2363	2019,1784,2058	247	196	4.8575547711e-10	0.319,0.297,0.286	0.421,0.42,0.477	-0.139
ENSMUSG00000059495	Arhgef12	chr9	-	43027196	43027295	43040539	43040596	43026179	43026229	43042590	43042676	11,3,14	247,298,313	44,37,30	330,274,231	182	224	5.5399163192e-10	0.052,0.012,0.052	0.141,0.143,0.138	-0.102
ENSMUSG00000004099	Dnmt1	chr9	-	20922765	20922917	20923701	20923794	20922293	20922481	20924022	20924141	628,824,750	1500,2233,1725	881,869,775	1195,1138,1069	218	277	5.55218179341e-10	0.347,0.319,0.356	0.484,0.492,0.479	-0.144
ENSMUSG00000069769	Msi2	chr11	-	88347052	88347125	88348783	88348992	88343888	88344660	88366784	88366847	133,162,196	444,494,566	218,209,180	312,301,276	334	198	5.80214516494e-10	0.151,0.163,0.17	0.293,0.292,0.279	-0.127
ENSMUSG00000024359	Hspa9	chr18	-	34938583	34938724	34938932	34939025	34937413	34938393	34939342	34939437	1235,1739,1647	4933,6070,5853	1673,1420,1473	3374,3006,3055	218	266	6.17540755113e-10	0.234,0.259,0.256	0.377,0.366,0.37	-0.121
ENSMUSG00000053414	Hunk	chr16	+	90481249	90481333	90487858	90487906	90475819	90475982	90493412	90493593	343,406,410	286,396,396	626,549,514	284,241,266	209	173	6.68095640574e-10	0.498,0.459,0.462	0.646,0.653,0.615	-0.165
ENSMUSG00000024560	Cxxc1	chr18	+	74220508	74220605	74220827	74220980	74220356	74220406	74221058	74221491	135,185,191	541,763,675	251,236,237	511,395,480	222	278	6.87946556204e-10	0.238,0.233,0.262	0.381,0.428,0.382	-0.153
ENSMUSG00000026341	Actr3	chr1	-	125395067	125395151	125397106	125397232	125392905	125394090	125397451	125397544	1882,2340,2346	253,426,440	2435,2278,2302	828,671,675	251	209	6.95231418755e-10	0.861,0.821,0.816	0.71,0.739,0.74	0.103
ENSMUSG00000002949	Timm44	chr8	-	4268299	4268380	4269854	4270025	4267863	4268013	4274136	4274232	384,502,547	722,853,865	406,348,372	362,328,308	296	206	7.10664915039e-10	0.27,0.291,0.306	0.438,0.425,0.457	-0.151
ENSMUSG00000006676	Usp19	chr9	+	108497895	108498036	108498122	108498241	108497065	108497167	108498441	108498579	448,704,639	823,1373,1122	739,695,640	823,592,664	266	244	7.42793910935e-10	0.333,0.32,0.343	0.452,0.519,0.469	-0.148
ENSMUSG00000029814	Igf2bp3	chr6	-	49107341	49107464	49108925	49109060	49105569	49105705	49117151	49117433	719,1004,861	2374,3239,2884	1197,1100,1003	2065,1988,1989	260	248	7.80560537273e-10	0.224,0.228,0.222	0.356,0.345,0.325	-0.117
ENSMUSG00000029992	Gfpt1	chr6	+	87067683	87067779	87073381	87073479	87066623	87066787	87076256	87076377	221,209,197	65,46,45	127,102,75	94,59,53	221	223	8.18711622047e-10	0.774,0.821,0.815	0.577,0.636,0.588	0.203
ENSMUSG00000028883	Sema3a	chr5	+	13291499	13291577	13399875	13400069	13230366	13230448	13451103	13451261	19,26,43	179,207,237	306,270,261	827,747,779	203	319	8.18711622047e-10	0.143,0.165,0.222	0.368,0.362,0.345	-0.182
ENSMUSG00000025474	Tubgcp2	chr7	-	140029826	140029986	140031010	140031187	140007886	140008094	140032118	140032247	299,502,541	180,234,241	346,286,291	311,286,324	302	285	8.23668377708e-10	0.611,0.669,0.679	0.512,0.486,0.459	0.167
ENSMUSG00000005610	Eif4g2	chr7	-	111076279	111076393	111076695	111076856	111075586	111075712	111076937	111077076	9379,10862,10533	12794,19698,19692	9270,8018,8387	9161,7530,7935	286	239	8.26306495601e-10	0.38,0.315,0.309	0.458,0.471,0.469	-0.131
ENSMUSG00000025607	Copg2	chr6	-	30890600	30890672	30894846	30894927	30885579	30885659	30895541	30895594	365,542,513	209,245,244	504,345,375	476,330,390	206	197	8.34355671405e-10	0.625,0.679,0.668	0.503,0.5,0.479	0.163
ENSMUSG00000022322	Shcbp1	chr8	-	4741847	4741966	4744446	4744578	4739594	4739681	4748704	4748825	703,797,699	240,277,335	503,434,472	414,314,340	257	244	8.41383080591e-10	0.736,0.732,0.665	0.536,0.568,0.569	0.153
ENSMUSG00000025971	9430016H08Rik	chr1	+	57409911	57409983	57411722	57411849	57406327	57407222	57413239	57413387	102,106,124	329,375,425	271,227,224	399,382,377	197	252	8.47487299283e-10	0.284,0.266,0.272	0.465,0.432,0.432	-0.169
ENSMUSG00000015133	Lrrk1	chr7	-	66274775	66274973	66278522	66278689	66272816	66273094	66279193	66279443	79,94,83	137,183,191	217,226,223	212,166,203	292	323	9.23301887413e-10	0.389,0.362,0.325	0.531,0.601,0.549	-0.202
ENSMUSG00000087174	5530601H04Rik	chrX	-	105066758	105066877	105068570	105068628	105044001	105044111	105069610	105069675	78,66,76	122,151,192	126,111,90	87,75,77	183	244	9.44948423292e-10	0.46,0.368,0.345	0.659,0.664,0.609	-0.253
ENSMUSG00000020697	Lig3	chr11	+	82795364	82795452	82795708	82795786	82794503	82794583	82796027	82796151	78,113,112	260,400,329	189,166,164	317,230,227	213	203	9.44948423292e-10	0.222,0.212,0.245	0.362,0.408,0.408	-0.166
ENSMUSG00000028416	Bag1	chr4	-	40939076	40939184	40941524	40941638	40937131	40937194	40943624	40943707	870,1290,1283	1753,2351,2570	1683,1387,1413	1704,1547,1631	239	233	1.03022146811e-09	0.326,0.349,0.327	0.491,0.466,0.458	-0.138
ENSMUSG00000024068	Spast	chr17	+	74373662	74373754	74375082	74375125	74373283	74373359	74377040	74377120	397,416,404	85,132,130	304,236,204	164,192,142	217	168	1.03353412953e-09	0.783,0.709,0.706	0.589,0.488,0.527	0.198
ENSMUSG00000029147	Ppm1g	chr5	-	31204029	31204159	31204452	31204687	31203571	31203674	31204997	31205129	1139,1358,1291	2191,2572,2386	1485,1245,1395	1518,1319,1544	360	255	1.14326143581e-09	0.269,0.272,0.277	0.409,0.401,0.39	-0.127
ENSMUSG00000025137	Pcyt2	chr11	-	120614330	120614397	120615290	120615452	120613640	120613725	120615848	120615937	225,178,208	275,352,390	179,148,161	134,91,111	287	192	1.1802839904e-09	0.354,0.253,0.263	0.472,0.521,0.492	-0.205
ENSMUSG00000001157	Gmcl1	chr6	-	86714174	86714259	86726072	86726196	86711588	86711679	86732910	86733383	118,165,186	87,110,94	150,159,106	255,198,196	249	210	1.18441492826e-09	0.534,0.559,0.625	0.332,0.404,0.313	0.223
ENSMUSG00000039599	Fam149b	chr14	+	20352703	20352839	20356354	20356497	20351311	20351416	20358023	20358140	418,613,632	166,182,183	390,393,453	304,242,257	261	268	1.36423706564e-09	0.721,0.776,0.78	0.568,0.625,0.644	0.147
ENSMUSG00000020520	Galnt10	chr11	+	57782205	57782322	57783689	57783839	57781049	57781271	57784569	57787514	140,130,167	370,479,459	132,105,142	163,157,130	242	275	1.44278421704e-09	0.301,0.236,0.293	0.479,0.432,0.554	-0.212
ENSMUSG00000002068	Ccne1	chr7	-	38103045	38103194	38106278	38106347	38102785	38102921	38106595	38106683	391,560,514	369,724,644	175,181,197	441,398,448	194	274	1.48016036455e-09	0.599,0.522,0.53	0.359,0.391,0.383	0.173
ENSMUSG00000059208	Hnrnpm	chr17	-	33658869	33658914	33660212	33660314	33658387	33658465	33663224	33663285	2251,3041,2939	1215,1624,1576	2765,2520,2673	947,740,737	227	170	1.53883282455e-09	0.581,0.584,0.583	0.686,0.718,0.731	-0.129
ENSMUSG00000001507	Itga3	chr11	-	95046448	95046590	95046920	95047046	95044473	95045763	95051451	95051550	321,368,272	472,547,537	759,804,781	650,582,781	251	267	1.54349578023e-09	0.42,0.417,0.35	0.554,0.595,0.515	-0.159
ENSMUSG00000056671	Prelid2	chr18	-	41932600	41932761	41935167	41935241	41912369	41912475	41937633	41937691	52,45,59	298,334,440	101,99,84	290,264,247	199	286	1.6134571325e-09	0.201,0.162,0.162	0.334,0.35,0.328	-0.162
ENSMUSG00000021156	Zmynd11	chr13	-	9693429	9693548	9694268	9694346	9690902	9691110	9695128	9695184	297,386,394	282,395,410	338,211,226	557,446,505	203	244	1.67117636168e-09	0.559,0.54,0.536	0.422,0.363,0.35	0.167
ENSMUSG00000028690	Mmachc	chr4	-	116704506	116704659	116705880	116706075	116702278	116703867	116708237	116708406	598,764,764	258,365,268	284,336,298	271,233,294	320	278	1.77586399493e-09	0.668,0.645,0.712	0.477,0.556,0.468	0.175
ENSMUSG00000000001	Gnai3	chr3	-	108115762	108115891	108118300	108118458	108112472	108112602	108123541	108123683	1589,2052,1739	882,1187,1147	1581,1449,1400	1614,1587,1474	283	254	1.79926773057e-09	0.618,0.608,0.576	0.468,0.45,0.46	0.141
ENSMUSG00000027285	Haus2	chr2	+	120612337	120612430	120615854	120615987	120609382	120609545	120617872	120617981	46,38,49	220,405,389	105,120,85	320,242,271	218	258	1.79926773057e-09	0.198,0.1,0.13	0.28,0.37,0.271	-0.164
ENSMUSG00000027751	Supt20	chr3	+	54706859	54706976	54707087	54707141	54703070	54703174	54708256	54708396	255,352,279	213,313,294	420,390,398	213,174,166	242	179	1.83686306154e-09	0.47,0.454,0.412	0.593,0.624,0.639	-0.173
ENSMUSG00000028975	Pex14	chr4	-	148970549	148970635	148984036	148984165	148967523	148967626	149041720	149041805	434,552,569	164,120,154	363,244,230	210,145,177	254	211	1.85134959149e-09	0.687,0.793,0.754	0.589,0.583,0.519	0.181
ENSMUSG00000020076	Ddx50	chr10	-	62640744	62640862	62642775	62642954	62640446	62640632	62643296	62643372	905,1036,1041	260,373,380	761,644,616	471,413,393	304	243	1.86829583342e-09	0.736,0.689,0.686	0.564,0.555,0.556	0.145
ENSMUSG00000020585	Laptm4a	chr12	+	8931627	8931748	8935986	8936082	8921663	8922294	8936696	8936795	1745,2081,2154	3393,5893,6278	3902,3009,4162	5468,4410,5510	246	221	1.87819865174e-09	0.316,0.241,0.236	0.391,0.38,0.404	-0.127
ENSMUSG00000041420	Meis3	chr7	+	16184037	16184096	16185447	16185517	16183790	16183867	16186056	16186501	91,118,142	305,351,338	138,120,140	179,166,165	184	195	1.88087687085e-09	0.24,0.263,0.308	0.45,0.434,0.473	-0.182
ENSMUSG00000022336	Eif3e	chr15	-	43266133	43266259	43270878	43270983	43265500	43265625	43272275	43272318	888,1583,1308	2989,5735,5529	1797,1395,1569	3879,2851,3427	230	251	1.88087687085e-09	0.245,0.231,0.205	0.336,0.348,0.333	-0.112
ENSMUSG00000026429	Ube2t	chr1	+	134969240	134969310	134971249	134971355	134967726	134967898	134971900	134971999	80,103,81	370,529,592	126,112,109	295,279,298	195	231	1.92880621336e-09	0.204,0.187,0.139	0.336,0.322,0.302	-0.143
ENSMUSG00000001017	Chtop	chr3	-	90506107	90506261	90507544	90507626	90503095	90503282	90509190	90509498	459,540,528	1087,1348,1258	624,693,636	923,746,879	207	279	2.20855804485e-09	0.363,0.351,0.361	0.477,0.556,0.494	-0.151
ENSMUSG00000025220	Mgea5	chr19	-	45770050	45770209	45771681	45771966	45767393	45768007	45773661	45773760	335,363,421	1020,1074,1103	692,566,636	1011,908,1030	410	284	2.20855804485e-09	0.185,0.19,0.209	0.322,0.302,0.3	-0.113
ENSMUSG00000002679	Med6	chr12	-	81574524	81574552	81579569	81579685	81573556	81573960	81581800	81581909	401,615,758	143,218,262	622,748,704	137,106,113	241	153	2.22421316793e-09	0.64,0.642,0.647	0.742,0.818,0.798	-0.143
ENSMUSG00000003868	Ruvbl2	chr7	-	45429908	45429964	45431319	45431374	45429453	45429595	45434251	45434356	101,105,142	955,872,777	130,138,177	596,480,505	180	181	2.22905760626e-09	0.096,0.108,0.155	0.18,0.224,0.261	-0.102
ENSMUSG00000024764	Naa40	chr19	-	7234103	7234156	7235062	7235158	7230187	7230283	7240937	7241222	166,146,145	476,525,535	167,185,145	294,256,250	221	178	2.22905760626e-09	0.219,0.183,0.179	0.314,0.368,0.318	-0.14
ENSMUSG00000030852	Tacc2	chr7	+	130674601	130674739	130716702	130716839	130663015	130663141	130728522	130729828	59,97,106	114,111,127	45,56,56	182,212,244	263	262	2.24129573986e-09	0.34,0.465,0.454	0.198,0.208,0.186	0.222
ENSMUSG00000027011	Ube2e3	chr2	+	78913673	78913806	78918686	78918834	78872421	78872472	78919957	78921293	664,1190,972	2915,4352,4707	2604,1953,2500	6046,5041,6084	258	273	2.28025309854e-09	0.194,0.224,0.179	0.313,0.291,0.303	-0.103
ENSMUSG00000035297	Cops4	chr5	+	100537297	100537468	100541536	100541652	100533511	100533662	100543838	100543923	514,738,670	1430,1802,1615	898,592,712	1082,966,1017	296	241	2.28025309854e-09	0.226,0.25,0.252	0.403,0.333,0.363	-0.124
ENSMUSG00000021114	Atp6v1d	chr12	-	78850471	78850539	78852264	78852344	78849739	78849784	78857226	78857344	884,1032,910	316,518,450	624,473,601	507,475,447	205	193	2.28559160975e-09	0.725,0.652,0.656	0.537,0.484,0.559	0.151
ENSMUSG00000003345	Csnk1g2	chr10	+	80639579	80639663	80639767	80639874	80639084	80639233	80640021	80640771	1873,2142,2422	953,1250,1180	1371,999,1189	1257,933,1116	209	232	2.33232497624e-09	0.686,0.655,0.695	0.548,0.543,0.542	0.134
ENSMUSG00000030619	Eed	chr7	-	89956254	89956413	89964728	89964862	89955530	89955604	89967712	89967804	465,721,775	753,849,1102	521,491,524	407,351,388	259	284	2.38474176956e-09	0.404,0.482,0.435	0.584,0.605,0.597	-0.155
ENSMUSG00000038708	Golga4	chr9	+	118514179	118514269	118522517	118522583	118506450	118506557	118527009	118527321	122,145,168	66,85,80	88,100,66	118,125,93	215	191	2.46857894778e-09	0.622,0.602,0.651	0.399,0.415,0.387	0.225
ENSMUSG00000027185	Nat10	chr2	-	103725663	103725762	103726119	103726239	103725088	103725162	103726715	103726888	137,177,160	301,368,339	202,211,240	220,236,213	245	224	2.62257713985e-09	0.294,0.305,0.301	0.456,0.45,0.507	-0.171
ENSMUSG00000036817	Sun1	chr5	+	139230772	139230838	139231126	139231237	139226705	139226885	139233470	139233569	64,79,48	113,113,112	40,29,31	187,164,195	191	236	2.65905411967e-09	0.412,0.463,0.346	0.209,0.179,0.164	0.223
ENSMUSG00000055320	Tead1	chr7	+	112842039	112842102	112856052	112856064	112841887	112841950	112856797	112856932	106,124,107	8,1,9	83,65,68	36,22,14	188	137	2.6750974156e-09	0.906,0.989,0.897	0.627,0.683,0.78	0.234
ENSMUSG00000004789	Dlst	chr12	+	85129791	85129865	85130459	85130543	85128310	85128441	85130896	85131064	238,357,311	732,1105,1212	392,297,359	659,564,628	199	209	2.72727874179e-09	0.255,0.253,0.212	0.385,0.356,0.375	-0.132
ENSMUSG00000017897	Eya2	chr2	+	165731552	165731636	165754440	165754530	165724673	165724816	165761903	165761962	1126,1382,1336	662,681,773	287,213,273	278,256,275	209	215	2.82283211088e-09	0.636,0.676,0.64	0.515,0.461,0.505	0.157
ENSMUSG00000022200	Golph3	chr15	+	12339627	12339759	12343036	12343151	12321495	12321956	12349367	12351265	268,301,358	1108,1397,1594	415,434,416	1174,897,954	257	240	2.8430966292e-09	0.184,0.168,0.173	0.248,0.311,0.289	-0.108
ENSMUSG00000030091	Nup210	chr6	-	91073192	91073333	91074247	91074354	91071841	91071979	91075906	91075975	44,53,62	209,244,230	93,91,84	182,136,148	232	266	2.90839023588e-09	0.194,0.199,0.236	0.369,0.434,0.394	-0.189
ENSMUSG00000021796	Bmpr1a	chr14	-	34429655	34429800	34434378	34434478	34424945	34425138	34434637	34434734	288,468,481	998,1172,1275	718,556,614	1061,967,889	225	270	2.9445322725e-09	0.257,0.324,0.312	0.448,0.408,0.453	-0.139
ENSMUSG00000029686	Cul1	chr6	+	47523077	47523125	47523203	47523286	47520792	47520885	47523698	47523804	306,372,384	1037,1714,1744	340,321,311	842,651,682	173	208	3.0341113438e-09	0.262,0.207,0.209	0.327,0.372,0.354	-0.125
ENSMUSG00000039361	Picalm	chr7	+	90182218	90182368	90189149	90189257	90177499	90177603	90191140	90191272	668,964,900	476,661,667	588,417,482	700,617,614	275	233	3.14553899461e-09	0.543,0.553,0.533	0.416,0.364,0.399	0.15
ENSMUSG00000037572	Wdhd1	chr14	-	47261339	47261581	47263438	47263623	47258522	47258658	47265673	47265858	378,473,512	123,164,118	298,328,239	183,186,163	310	367	3.24063815288e-09	0.784,0.773,0.837	0.658,0.676,0.634	0.142
ENSMUSG00000019864	Rtn4ip1	chr10	+	43921386	43921435	43928322	43928459	43910792	43910917	43932362	43932546	34,39,60	107,153,129	32,31,24	284,271,310	174	262	3.24409188821e-09	0.324,0.277,0.412	0.145,0.147,0.104	0.206
ENSMUSG00000021495	Fam193b	chr13	-	55554216	55554448	55555982	55556225	55552961	55553349	55564519	55564580	64,71,51	304,369,427	76,99,96	209,202,264	368	357	3.26940419364e-09	0.17,0.157,0.104	0.261,0.322,0.261	-0.138
ENSMUSG00000026074	Map4k4	chr1	+	40021083	40021184	40022704	40022854	40019543	40019678	40023359	40023519	507,682,576	1942,2214,2215	751,679,637	1475,1274,1445	226	275	3.38422616914e-09	0.241,0.273,0.24	0.383,0.393,0.349	-0.124
ENSMUSG00000029534	St7	chr6	+	17921988	17922139	17930765	17930858	17906407	17906510	17934118	17934258	70,104,131	229,417,430	154,173,167	267,253,291	276	218	3.40405685741e-09	0.194,0.165,0.194	0.313,0.351,0.312	-0.141
ENSMUSG00000021177	Tdp1	chr12	+	99935004	99935107	99945239	99945348	99915449	99915557	99954962	99955219	233,314,301	520,600,679	299,219,292	312,278,288	228	234	3.40405685741e-09	0.315,0.349,0.313	0.496,0.447,0.51	-0.159
ENSMUSG00000034194	R3hcc1	chr14	-	69698583	69698679	69699959	69700030	69697306	69697602	69703953	69704126	201,284,312	446,634,680	306,312,318	377,310,387	196	221	3.64716482518e-09	0.337,0.336,0.341	0.478,0.532,0.481	-0.159
ENSMUSG00000055320	Tead1	chr7	+	112842039	112842102	112856052	112856064	112839415	112839480	112856797	112856932	223,289,266	8,4,8	185,156,158	32,15,17	188	137	3.65782697481e-09	0.953,0.981,0.96	0.808,0.883,0.871	0.111
ENSMUSG00000027667	Zfp639	chr3	+	32514383	32514454	32515283	32515352	32513000	32513192	32517028	32517139	85,98,95	144,216,223	154,140,118	137,127,109	196	194	3.9007342701e-09	0.369,0.31,0.297	0.527,0.522,0.517	-0.197
ENSMUSG00000022817	Itgb5	chr16	+	33865447	33865652	33884952	33885121	33844985	33845071	33899240	33899402	710,713,860	592,572,603	1918,1780,1784	2831,2225,2518	330	294	4.17777965422e-09	0.517,0.526,0.56	0.376,0.416,0.387	0.141
ENSMUSG00000020536	Llgl1	chr11	+	60708543	60708697	60708788	60708893	60707580	60707648	60709434	60709727	852,1050,992	178,220,230	813,666,751	325,249,350	279	230	4.22417156885e-09	0.798,0.797,0.78	0.673,0.688,0.639	0.125
ENSMUSG00000031575	Ash2l	chr8	-	25827173	25827391	25828765	25828859	25823138	25823306	25831272	25831348	818,1158,1207	672,885,942	871,791,846	1300,1026,1197	219	343	4.31145051056e-09	0.656,0.672,0.667	0.512,0.547,0.525	0.137
ENSMUSG00000025404	R3hdm2	chr10	+	127462187	127462283	127481692	127481794	127459466	127459575	127483975	127484218	462,501,478	60,69,80	319,359,325	117,114,95	221	227	4.32412512951e-09	0.888,0.882,0.86	0.737,0.764,0.778	0.117
ENSMUSG00000037997	Parp11	chr6	+	127474235	127474311	127477843	127477916	127453674	127453822	127477998	127479055	24,17,33	34,42,47	15,3,13	104,93,81	201	198	4.32412512951e-09	0.41,0.285,0.409	0.124,0.031,0.137	0.271
ENSMUSG00000025724	Sec11a	chr7	-	80927736	80927886	80935026	80935136	80923100	80923220	80947401	80947780	628,718,747	2065,2565,2585	1001,757,873	1874,1556,1686	235	275	4.37913349471e-09	0.262,0.247,0.253	0.385,0.363,0.377	-0.121
ENSMUSG00000074698	Csnk2a1	chr2	+	152257940	152257991	152258675	152258735	152257377	152257479	152260758	152260842	14,35,15	1,1,3	10,10,8	11,12,10	176	185	4.46902935213e-09	0.936,0.974,0.84	0.489,0.467,0.457	0.446
ENSMUSG00000091625	Lsm5	chr6	-	56702095	56702168	56703005	56703409	56701064	56701289	56704622	56704677	168,197,178	107,170,205	145,140,105	315,235,280	529	198	4.56977650657e-09	0.37,0.303,0.245	0.147,0.182,0.123	0.155
ENSMUSG00000020700	Map3k3	chr11	+	106117489	106117603	106123785	106123906	106114183	106114283	106142424	106142558	101,109,88	232,291,299	213,163,171	278,194,231	239	246	4.60214208372e-09	0.309,0.278,0.233	0.441,0.464,0.432	-0.172
ENSMUSG00000030849	Fgfr2	chr7	-	130218997	130219121	130241199	130241277	130200982	130201173	130261748	130261857	124,119,113	327,399,476	365,348,345	2542,2235,2574	203	249	4.98612205928e-09	0.317,0.268,0.226	0.15,0.16,0.141	0.12
ENSMUSG00000038116	Phf20	chr2	+	156254225	156254310	156267154	156267542	156251775	156251947	156272541	156272655	51,78,71	198,405,379	86,92,82	192,174,165	210	513	5.00145603186e-09	0.386,0.32,0.314	0.522,0.564,0.548	-0.205
ENSMUSG00000003269	Cyth2	chr7	-	45808175	45808247	45808372	45808452	45807932	45808087	45810126	45810238	756,849,901	618,836,753	478,379,438	727,600,735	205	197	5.14955651795e-09	0.54,0.494,0.535	0.387,0.378,0.364	0.147
ENSMUSG00000068394	Cep152	chr2	-	125569554	125569651	125571668	125571833	125566532	125566689	125576713	125576855	78,78,94	41,53,49	51,64,60	6,6,11	290	222	5.14955651795e-09	0.593,0.53,0.595	0.867,0.891,0.807	-0.282
ENSMUSG00000035206	Sppl2b	chr10	+	80865309	80865384	80865454	80865517	80865120	80865202	80865607	80865707	122,154,193	48,45,62	74,76,77	83,55,84	200	188	5.27468792231e-09	0.705,0.763,0.745	0.456,0.565,0.463	0.243
ENSMUSG00000057666	Gapdh	chr6	-	125162477	125162708	125162842	125163040	125162211	125162393	125163138	125163436	104,92,208	27,36,32	374,261,280	20,10,29	323	356	5.58229123778e-09	0.809,0.738,0.878	0.954,0.966,0.914	-0.136
ENSMUSG00000025393	Atp5b	chr10	+	128084296	128084471	128085090	128085212	128083891	128084074	128085441	128085626	13048,16250,17753	6804,9961,10296	12965,10762,11702	12309,10492,11288	300	247	5.62368008038e-09	0.612,0.573,0.587	0.464,0.458,0.46	0.13
ENSMUSG00000026496	Parp1	chr1	+	180588649	180588782	180589397	180589593	180588358	180588427	180591217	180591346	1520,1942,1882	1052,1403,1357	1564,1252,1293	1816,1528,1720	258	321	6.4915127661e-09	0.643,0.633,0.633	0.517,0.505,0.483	0.135
ENSMUSG00000062127	Cttnbp2nl	chr3	-	105032652	105032760	105038864	105038987	105011192	105011423	105052899	105052951	127,114,154	234,352,311	94,70,56	416,447,319	248	233	6.52092989488e-09	0.338,0.233,0.318	0.175,0.128,0.142	0.148
ENSMUSG00000023505	Cdca3	chr6	+	124830502	124830650	124831361	124831488	124829687	124830273	124832145	124832439	1094,1300,1408	1350,1725,1613	665,531,590	1325,1135,1414	273	252	6.61694580168e-09	0.428,0.41,0.446	0.317,0.302,0.278	0.129
ENSMUSG00000025220	Mgea5	chr19	-	45771681	45771966	45773661	45773760	45770050	45770209	45776047	45776219	289,368,378	835,890,837	796,649,730	1121,922,944	224	410	6.68334577524e-09	0.388,0.431,0.453	0.565,0.563,0.586	-0.147
ENSMUSG00000032582	Rbm6	chr9	-	107791751	107792018	107796476	107796537	107791004	107791165	107800698	107800773	252,407,338	321,493,420	235,239,256	602,581,543	186	392	7.21462868325e-09	0.623,0.635,0.629	0.451,0.464,0.498	0.158
ENSMUSG00000001415	Smg5	chr3	+	88353875	88353951	88354531	88354707	88352962	88353138	88355577	88355736	326,373,411	183,173,217	257,228,254	239,243,278	201	301	7.46201151454e-09	0.727,0.764,0.739	0.617,0.584,0.578	0.15
ENSMUSG00000042688	Mapk6	chr9	-	75393364	75393529	75395509	75395654	75390166	75390368	75397578	75398751	818,1037,1079	1698,2155,2133	1110,889,931	1254,1010,1160	270	290	7.48778251874e-09	0.341,0.341,0.352	0.487,0.486,0.463	-0.134
ENSMUSG00000005899	Smpd4	chr16	+	17625719	17625862	17625943	17626019	17623904	17623991	17626429	17626538	254,272,171	357,544,589	353,391,388	339,302,279	268	201	7.51554562082e-09	0.348,0.273,0.179	0.439,0.493,0.511	-0.214
ENSMUSG00000002957	Ap2a2	chr7	+	141623617	141623781	141626107	141626190	141621114	141621288	141627893	141627983	229,284,271	474,696,703	303,291,378	434,362,415	289	208	7.5261641308e-09	0.258,0.227,0.217	0.334,0.367,0.396	-0.132
ENSMUSG00000020780	Srp68	chr11	-	116265356	116265552	116268273	116268387	116263214	116263297	116271912	116271979	875,1173,1104	484,643,525	511,444,445	509,376,458	239	321	7.65841231447e-09	0.708,0.71,0.739	0.574,0.613,0.566	0.135
ENSMUSG00000018548	Trim37	chr11	+	87159820	87159945	87163818	87163869	87149295	87149363	87166601	87166683	764,1061,931	155,267,262	321,288,275	175,134,126	250	176	7.77323056897e-09	0.776,0.737,0.714	0.564,0.602,0.606	0.152
ENSMUSG00000035960	Apex1	chr14	+	50925516	50925704	50926160	50926353	50925212	50925324	50926455	50926551	2935,3276,3492	2204,2728,2953	2214,2051,2068	3062,2568,3132	313	318	7.86491638171e-09	0.575,0.55,0.546	0.424,0.448,0.401	0.133
ENSMUSG00000029203	Ube2k	chr5	+	65581385	65581468	65591875	65591975	65571531	65571590	65594419	65594548	854,1686,1572	708,1111,1112	890,719,764	1143,897,990	208	225	7.97208686995e-09	0.566,0.621,0.605	0.457,0.464,0.455	0.139
ENSMUSG00000020808	Fam64a	chr11	+	72045678	72045774	72046339	72046393	72044980	72045258	72046686	72047370	799,801,851	722,873,898	734,677,776	478,364,394	221	179	8.27259980681e-09	0.473,0.426,0.434	0.554,0.601,0.615	-0.146
ENSMUSG00000031608	Galnt7	chr8	-	57542511	57542694	57545328	57545408	57540019	57540137	57545668	57545799	271,305,341	128,157,146	117,114,80	123,108,95	205	308	8.56569413344e-09	0.761,0.745,0.778	0.588,0.613,0.559	0.175
ENSMUSG00000035469	Rcbtb1	chr14	+	59228254	59228381	59229886	59230038	59226307	59226498	59230409	59230540	196,270,245	955,1055,975	235,182,230	476,460,360	252	277	8.56881079133e-09	0.184,0.22,0.216	0.352,0.303,0.413	-0.149
ENSMUSG00000034269	Setd5	chr6	+	113137952	113138200	113143612	113144083	113127748	113128541	113147439	113147738	976,1356,1372	646,1019,858	781,600,694	921,714,853	373	596	8.82252162428e-09	0.707,0.68,0.719	0.575,0.573,0.565	0.131
ENSMUSG00000052833	Sae1	chr7	-	16330612	16330682	16336693	16336838	16327049	16327929	16359035	16359141	1996,2789,2540	885,870,952	2347,1831,2026	1311,1306,1374	270	195	9.10642919238e-09	0.62,0.698,0.658	0.564,0.503,0.516	0.131
ENSMUSG00000021458	2010111I01Rik	chr13	+	63282141	63282258	63296857	63296944	63240256	63240331	63298711	63298856	65,93,91	263,281,369	198,153,149	341,264,252	242	212	9.10789291841e-09	0.178,0.225,0.178	0.337,0.337,0.341	-0.145
ENSMUSG00000034724	Cnot6l	chr5	-	96094160	96094318	96098244	96098313	96091583	96091738	96106215	96106305	142,176,159	108,91,118	161,111,128	237,189,176	194	283	9.26559454765e-09	0.657,0.738,0.663	0.498,0.461,0.515	0.195
ENSMUSG00000052512	Nav2	chr7	+	49597154	49597309	49597501	49597573	49594216	49594452	49598276	49598473	371,436,401	127,146,125	789,763,808	508,491,498	280	197	9.38382803944e-09	0.673,0.678,0.693	0.522,0.522,0.533	0.156
ENSMUSG00000040225	Prrc2c	chr1	-	162688115	162688217	162691140	162691233	162684054	162684256	162692372	162692624	577,948,747	288,470,334	594,706,605	546,584,532	218	227	1.00290442321e-08	0.676,0.677,0.7	0.531,0.557,0.542	0.141
ENSMUSG00000025142	Aspscr1	chr11	+	120704071	120704124	120708657	120708709	120703602	120703665	120708929	120708999	214,289,235	48,48,46	173,137,197	67,80,99	178	177	1.01465769174e-08	0.816,0.857,0.836	0.72,0.63,0.664	0.165
ENSMUSG00000020167	Tcf3	chr10	-	80419466	80419599	80420020	80420088	80418765	80418815	80421087	80421166	1000,1215,1103	1869,1996,1966	1328,1096,1392	1377,1080,1439	193	258	1.01831092557e-08	0.417,0.449,0.429	0.563,0.576,0.564	-0.136
ENSMUSG00000021374	Nup153	chr13	-	46709628	46709682	46709765	46709810	46707746	46707893	46709911	46710028	55,95,92	275,499,437	85,83,83	227,153,162	170	179	1.04379653621e-08	0.174,0.167,0.181	0.283,0.364,0.35	-0.158
ENSMUSG00000041852	Tcf20	chr15	-	82815610	82815660	82825230	82825324	82808628	82809787	82851512	82857284	174,295,310	102,155,173	501,468,496	137,127,128	219	175	1.04379653621e-08	0.577,0.603,0.589	0.745,0.746,0.756	-0.159
ENSMUSG00000045962	Wnk1	chr6	-	119950242	119950300	119950498	119950672	119950007	119950130	119951014	119951131	691,763,706	110,149,167	687,791,659	265,318,229	299	183	1.05787914734e-08	0.794,0.758,0.721	0.613,0.604,0.638	0.139
ENSMUSG00000002249	Tead3	chr17	-	28336510	28336573	28340153	28340218	28335484	28335496	28341348	28341600	128,127,164	210,279,241	355,262,353	280,252,230	190	188	1.06048398328e-08	0.376,0.311,0.402	0.556,0.507,0.603	-0.192
ENSMUSG00000030374	Strn4	chr7	+	16822495	16822599	16824138	16824217	16816316	16816634	16826463	16826661	449,413,412	181,240,200	288,329,279	332,265,306	229	204	1.06787258305e-08	0.688,0.605,0.647	0.436,0.525,0.448	0.177
ENSMUSG00000017299	Dnttip1	chr2	+	164763220	164763281	164765160	164765232	164763068	164763127	164767706	164767762	407,668,585	158,174,166	266,184,224	142,125,151	186	197	1.0935831548e-08	0.732,0.803,0.789	0.665,0.609,0.611	0.146
ENSMUSG00000037300	Ttc13	chr8	-	124694829	124694940	124695635	124695752	124690276	124690359	124709902	124709973	89,74,86	168,198,208	102,89,100	116,65,75	242	236	1.11993187916e-08	0.341,0.267,0.287	0.462,0.572,0.565	-0.235
ENSMUSG00000035278	Plekhj1	chr10	-	80797772	80797839	80797909	80797977	80796731	80796822	80798080	80798626	116,108,120	699,693,748	119,109,119	385,277,378	193	192	1.15854967406e-08	0.142,0.134,0.138	0.235,0.281,0.238	-0.113
ENSMUSG00000021518	Ptdss1	chr13	+	66945276	66945368	66953519	66953564	66932829	66933686	66956381	66956506	187,402,378	57,92,85	260,221,232	126,111,158	217	170	1.18806422313e-08	0.72,0.774,0.777	0.618,0.609,0.535	0.17
ENSMUSG00000000326	Comt	chr16	-	18411126	18411320	18424303	18424360	18410682	18410814	18426355	18426385	35,26,17	503,413,491	34,73,56	297,251,300	182	319	1.19024461943e-08	0.109,0.099,0.057	0.167,0.338,0.247	-0.162
ENSMUSG00000022949	Clic6	chr16	+	92528695	92528821	92529868	92529975	92528059	92528169	92530755	92530937	161,207,181	345,463,445	214,196,190	238,206,241	251	232	1.23103984757e-08	0.301,0.292,0.273	0.454,0.468,0.422	-0.159
ENSMUSG00000037503	Fam168b	chr1	-	34828766	34828847	34836732	34836813	34819866	34820009	34842827	34842964	255,244,186	1298,2065,2087	192,441,405	1089,1277,1078	206	206	1.23237934318e-08	0.164,0.106,0.082	0.15,0.257,0.273	-0.109
ENSMUSG00000021288	Klc1	chr12	+	111789324	111789486	111795547	111795678	111787487	111787596	111806007	111806074	982,1125,1197	166,162,223	760,673,746	212,234,242	287	256	1.24718132821e-08	0.841,0.861,0.827	0.762,0.72,0.733	0.105
ENSMUSG00000002496	Tsc2	chr17	-	24596854	24596953	24597045	24597137	24595936	24596766	24597204	24597283	158,212,175	649,761,726	256,264,256	485,529,587	217	224	1.26946191714e-08	0.201,0.223,0.199	0.353,0.34,0.31	-0.127
ENSMUSG00000028863	Meaf6	chr4	+	125107516	125107546	125107651	125107709	125102838	125103031	125108322	125108356	17,23,21	56,66,91	4,3,2	81,59,66	155	183	1.29662444796e-08	0.264,0.292,0.214	0.055,0.057,0.035	0.208
ENSMUSG00000031328	Flna	chrX	-	74228759	74228921	74229018	74229192	74228320	74228524	74229380	74229509	640,823,646	1509,1652,1573	1845,1815,1898	2383,2428,2470	299	287	1.3175729486e-08	0.289,0.323,0.283	0.426,0.418,0.424	-0.124
ENSMUSG00000020167	Tcf3	chr10	-	80419466	80419599	80420020	80420088	80418765	80418818	80421087	80421166	989,1206,1092	716,841,808	1319,1095,1386	522,451,582	193	258	1.32600424078e-08	0.649,0.657,0.644	0.772,0.764,0.761	-0.116
ENSMUSG00000024212	Mllt1	chr17	-	56905711	56905855	56919899	56919982	56902562	56902688	56926991	56927172	315,380,397	1054,1252,1369	451,355,393	858,723,650	208	269	1.32997764893e-08	0.279,0.282,0.273	0.405,0.388,0.439	-0.133
ENSMUSG00000022106	Rcbtb2	chr14	+	73173722	73173913	73174389	73174516	73167989	73168132	73176994	73177134	1255,1567,1472	672,838,887	994,796,1050	924,861,960	316	252	1.3690658693e-08	0.598,0.599,0.57	0.462,0.424,0.466	0.138
ENSMUSG00000038456	Dennd2a	chr6	-	39483012	39483153	39485558	39485636	39480200	39480349	39487819	39487889	69,88,88	287,345,283	72,60,82	113,98,125	203	266	1.38198412745e-08	0.24,0.251,0.289	0.455,0.445,0.462	-0.194
ENSMUSG00000020740	Gga3	chr11	-	115591629	115591753	115592431	115592530	115591262	115591366	115594705	115594781	57,62,52	196,274,263	122,72,70	140,114,143	224	249	1.38493406805e-08	0.244,0.201,0.18	0.492,0.412,0.352	-0.21
ENSMUSG00000028613	Lrp8	chr4	+	107851307	107851427	107851499	107851625	107847443	107847566	107854248	107854423	18,17,26	60,88,94	0,0,1	27,22,33	245	251	1.410975696e-08	0.235,0.165,0.221	0.0,0.0,0.03	0.197
ENSMUSG00000037995	Igsf9	chr1	+	172496150	172496327	172496597	172496640	172495982	172496067	172496885	172497746	771,902,934	909,781,934	1272,1117,1102	676,633,695	302	168	1.49947026618e-08	0.321,0.391,0.357	0.511,0.495,0.469	-0.135
ENSMUSG00000032216	Nedd4	chr9	+	72686060	72686114	72709111	72709162	72677492	72677531	72710477	72710539	2349,3724,3530	1072,1978,1636	3262,2709,2646	2614,2282,2147	179	176	1.5337590045e-08	0.683,0.649,0.68	0.551,0.539,0.548	0.125
ENSMUSG00000015869	Prpsap1	chr11	-	116472943	116473014	116479651	116479824	116472176	116472323	116485868	116485935	482,710,723	241,314,297	484,367,407	378,318,350	298	196	1.53990277508e-08	0.568,0.598,0.616	0.457,0.432,0.433	0.153
ENSMUSG00000068036	Mllt4	chr17	+	13898944	13899227	13902529	13902614	13896087	13896222	13903853	13904007	354,444,415	168,224,205	533,507,527	501,470,477	408	210	1.60564920496e-08	0.52,0.505,0.51	0.354,0.357,0.363	0.154
ENSMUSG00000039630	Hnrnpu	chr1	-	178330164	178330346	178330591	178330846	178329867	178329939	178331092	178331261	3333,5187,4556	8800,11866,11549	5194,4555,4619	7496,6943,6918	380	307	1.75626672967e-08	0.234,0.261,0.242	0.359,0.346,0.35	-0.106
ENSMUSG00000025289	Prdx4	chrX	-	155328445	155328576	155330302	155330425	155326594	155326629	155332355	155332472	1424,1812,1921	349,415,499	1411,1052,1371	582,456,617	248	256	1.78054953723e-08	0.808,0.818,0.799	0.714,0.704,0.696	0.104
ENSMUSG00000024962	Vegfb	chr19	-	6986020	6986094	6986773	6986816	6985804	6985840	6987351	6987651	40,29,31	251,450,328	21,26,36	84,51,56	168	199	1.78054953723e-08	0.159,0.071,0.101	0.228,0.377,0.432	-0.235
ENSMUSG00000027823	Gmps	chr3	+	63980135	63980317	63982410	63982525	63976105	63976310	63985599	63985697	787,779,818	1528,1851,1749	857,712,840	1059,923,990	307	240	1.80242723224e-08	0.287,0.248,0.268	0.387,0.376,0.399	-0.12
ENSMUSG00000027506	Tpd52	chr3	-	8934991	8935040	8944610	8944712	8929597	8931174	8947480	8947629	931,1215,1337	450,682,750	965,637,836	254,232,230	227	174	1.97354165648e-08	0.613,0.577,0.577	0.744,0.678,0.736	-0.13
ENSMUSG00000040811	Eml2	chr7	+	19202508	19202596	19202976	19203072	19201564	19201653	19203901	19204032	29,24,29	62,130,115	9,10,8	179,153,135	213	221	2.03455981845e-08	0.327,0.161,0.207	0.05,0.064,0.058	0.174
ENSMUSG00000027593	Raly	chr2	+	154861839	154862006	154863549	154863663	154859677	154859750	154863813	154863836	5339,6117,6775	2956,3984,4221	5059,3751,4518	4827,4109,4521	292	239	2.04718113993e-08	0.597,0.557,0.568	0.462,0.428,0.45	0.127
ENSMUSG00000034620	Tmem5	chr10	-	122088878	122089049	122094589	122094692	122078113	122081689	122095938	122096094	270,343,415	178,204,184	215,152,187	226,159,243	228	296	2.14806928982e-08	0.663,0.686,0.745	0.553,0.554,0.5	0.162
ENSMUSG00000032030	Cul5	chr9	-	53622781	53622943	53623634	53623810	53621857	53621976	53624157	53624281	108,160,166	363,636,576	280,168,246	431,381,365	301	287	2.17141170967e-08	0.221,0.193,0.216	0.383,0.296,0.391	-0.147
ENSMUSG00000035683	Melk	chr4	+	44318023	44318122	44344912	44345023	44312163	44312256	44347123	44347355	161,257,195	679,803,771	198,199,176	423,348,336	224	236	2.17325652615e-08	0.2,0.252,0.21	0.33,0.376,0.356	-0.133
ENSMUSG00000022770	Dlg1	chr16	+	31743105	31743270	31781781	31781835	31684127	31684294	31788081	31788132	318,423,484	360,585,573	412,366,352	286,237,225	290	179	2.21005056859e-08	0.353,0.309,0.343	0.471,0.488,0.491	-0.148
ENSMUSG00000045576	St7l	chr3	+	104894366	104894439	104895695	104895798	104892196	104892311	104919350	104919501	106,127,141	47,56,52	104,61,85	93,78,95	198	228	2.24721336944e-08	0.722,0.723,0.757	0.563,0.474,0.507	0.219
ENSMUSG00000032480	Dhx30	chr9	-	110112970	110113090	110115035	110115161	110109025	110109121	110115490	110115582	231,288,306	531,801,748	349,277,294	466,376,399	251	245	2.25389216139e-08	0.298,0.26,0.285	0.422,0.418,0.418	-0.138
ENSMUSG00000008999	Bmp7	chr2	-	172893447	172893596	172916466	172916659	172879325	172879523	172939654	172940321	304,328,317	667,723,842	821,709,825	1027,978,1098	318	274	2.40069866321e-08	0.282,0.281,0.245	0.408,0.384,0.393	-0.126
ENSMUSG00000018171	Vmp1	chr11	-	86607175	86607292	86611341	86611422	86602007	86602069	86635174	86635306	325,380,410	219,279,305	250,195,217	400,225,310	206	242	2.45033824224e-08	0.635,0.615,0.612	0.423,0.504,0.451	0.161
ENSMUSG00000030849	Fgfr2	chr7	-	130218997	130219121	130228622	130228792	130200982	130201173	130241199	130241277	409,431,518	324,399,478	1673,1424,1636	2537,2229,2568	295	249	2.46100885382e-08	0.516,0.477,0.478	0.358,0.35,0.35	0.138
ENSMUSG00000033808	Tmem87a	chr2	-	120362878	120362940	120363361	120363435	120360038	120360094	120369243	120369347	73,94,99	84,92,95	136,136,131	68,48,51	199	187	2.47286231445e-08	0.45,0.49,0.495	0.653,0.727,0.707	-0.217
ENSMUSG00000025607	Copg2	chr6	-	30894846	30894927	30895541	30895594	30890600	30890672	30896660	30896794	161,188,178	176,201,177	198,142,139	361,336,316	178	206	2.47286231445e-08	0.514,0.52,0.538	0.388,0.328,0.337	0.173
ENSMUSG00000024740	Ddb1	chr19	+	10624723	10624847	10625166	10625331	10623526	10623638	10625895	10625990	4849,6256,5378	2840,3506,3482	4169,3658,3924	4180,3612,3894	249	290	2.52367994762e-08	0.665,0.675,0.643	0.537,0.541,0.54	0.122
ENSMUSG00000038902	Pogz	chr3	+	94875099	94875246	94876635	94876770	94874593	94874694	94876913	94877083	140,257,209	275,429,363	246,221,237	230,207,200	272	260	2.57242531931e-08	0.327,0.364,0.355	0.506,0.505,0.531	-0.165
ENSMUSG00000034341	Wbp2	chr11	-	116081231	116081324	116082275	116082411	116080545	116080680	116083838	116083947	354,455,358	274,385,301	528,521,529	231,207,255	261	218	2.59826297282e-08	0.519,0.497,0.498	0.656,0.678,0.634	-0.151
ENSMUSG00000031565	Fgfr1	chr8	+	25532249	25532428	25555507	25555774	25518794	25519429	25557730	25557814	158,142,137	468,678,667	91,112,135	198,192,233	304	392	2.63944380581e-08	0.303,0.213,0.209	0.372,0.429,0.428	-0.168
ENSMUSG00000004535	Tax1bp1	chr6	+	52727198	52727301	52733190	52733349	52721297	52721466	52736849	52736998	297,459,446	578,808,693	780,776,711	829,695,704	228	284	2.66787831525e-08	0.39,0.414,0.445	0.54,0.582,0.557	-0.143
ENSMUSG00000020716	Nf1	chr11	+	79564823	79564946	79565417	79565551	79559404	79559562	79565919	79566020	90,162,156	36,66,45	117,125,88	99,114,79	248	259	2.67723650505e-08	0.723,0.719,0.784	0.552,0.534,0.538	0.201
ENSMUSG00000024177	Nme4	chr17	-	26093616	26093729	26093858	26093960	26091733	26092152	26094136	26094270	668,753,738	523,596,647	867,656,831	1174,982,1193	227	238	2.70364341553e-08	0.572,0.57,0.545	0.436,0.412,0.422	0.139
ENSMUSG00000018882	Mrpl45	chr11	+	97325708	97325757	97326781	97326931	97323850	97323949	97328085	97328259	279,402,428	588,635,723	188,172,172	600,528,628	174	275	2.71670401899e-08	0.429,0.5,0.483	0.331,0.34,0.302	0.146
ENSMUSG00000039748	Exo1	chr1	+	175882894	175883068	175886689	175886809	175881131	175881200	175887577	175887701	157,175,146	385,512,615	184,122,136	256,194,215	299	245	2.74774745286e-08	0.25,0.219,0.163	0.371,0.34,0.341	-0.14
ENSMUSG00000054405	Dnajc8	chr4	+	132538186	132538288	132541781	132541838	132535580	132535663	132544055	132544122	279,403,446	243,372,355	658,445,506	256,214,267	227	182	2.79520471832e-08	0.479,0.465,0.502	0.673,0.625,0.603	-0.152
ENSMUSG00000033128	Gga1	chr15	+	78891436	78891501	78891913	78892086	78889715	78889868	78892452	78892640	152,151,160	565,518,635	168,207,200	346,286,384	190	298	2.86979752692e-08	0.297,0.314,0.283	0.432,0.532,0.45	-0.173
ENSMUSG00000009470	Tnpo1	chr13	-	98846420	98846563	98847327	98847402	98839018	98844620	98849154	98849254	191,207,271	429,402,454	420,364,370	450,362,383	200	268	2.88216120598e-08	0.374,0.408,0.444	0.556,0.574,0.564	-0.156
ENSMUSG00000078427	Sarnp	chr10	+	128833311	128833411	128838443	128838490	128821770	128821971	128839801	128839869	115,121,104	13,8,11	42,34,31	19,15,15	225	172	2.88624612269e-08	0.871,0.92,0.878	0.628,0.634,0.612	0.265
ENSMUSG00000001150	Mcm3ap	chr10	+	76507289	76507547	76508297	76508427	76506297	76506688	76511019	76511223	382,365,386	112,161,150	263,248,283	207,184,219	383	255	2.97948153473e-08	0.694,0.602,0.631	0.458,0.473,0.462	0.178
ENSMUSG00000026213	Stk11ip	chr1	+	75527968	75528118	75528308	75528393	75527801	75527843	75528910	75529261	78,74,70	137,138,153	132,110,130	128,91,91	275	210	3.11335481197e-08	0.303,0.291,0.259	0.441,0.48,0.522	-0.197
ENSMUSG00000010277	2610507B11Rik	chr11	+	78272777	78272969	78273096	78273299	78271290	78272383	78273440	78273559	721,863,890	419,395,358	690,626,598	532,522,578	317	328	3.11386959925e-08	0.64,0.693,0.72	0.573,0.554,0.517	0.136
ENSMUSG00000019731	Slc35e1	chr8	-	72484660	72484906	72488120	72488246	72480640	72483993	72489451	72489589	132,173,190	395,523,546	308,200,252	400,346,420	251	371	3.11386959925e-08	0.331,0.328,0.34	0.532,0.461,0.47	-0.155
ENSMUSG00000028125	Abca4	chr3	+	122105307	122105530	122110461	122110683	122087293	122087491	122112365	122112570	4,6,8	14,31,21	70,61,75	45,40,58	348	347	3.11386959925e-08	0.222,0.162,0.275	0.608,0.603,0.563	-0.372
ENSMUSG00000020444	Guk1	chr11	-	59185193	59185332	59185941	59186038	59185028	59185113	59186399	59186441	733,872,924	622,663,755	497,420,447	743,555,652	222	264	3.15235576996e-08	0.584,0.61,0.593	0.443,0.474,0.449	0.14
ENSMUSG00000003573	Homer3	chr8	+	70285393	70285550	70285930	70286062	70285233	70285315	70289393	70289501	637,866,873	393,513,488	464,382,472	490,403,496	282	257	3.22212556839e-08	0.596,0.606,0.62	0.463,0.463,0.464	0.144
ENSMUSG00000030120	Mlf2	chr6	+	124932776	124932812	124933953	124934007	124932410	124932537	124934290	124934419	277,316,322	1353,1431,1423	419,298,398	1012,868,972	161	179	3.22427532478e-08	0.185,0.197,0.201	0.315,0.276,0.313	-0.107
ENSMUSG00000030613	Ccdc90b	chr7	+	92574743	92574815	92575328	92575382	92574621	92574663	92578423	92578538	483,674,670	101,199,120	332,258,279	144,130,126	197	179	3.26976977999e-08	0.813,0.755,0.835	0.677,0.643,0.668	0.138
ENSMUSG00000032116	Stt3a	chr9	-	36743995	36744151	36746553	36746645	36743415	36743604	36747924	36748080	153,287,255	441,632,659	605,557,610	828,794,842	217	281	3.30519253812e-08	0.31,0.37,0.334	0.486,0.476,0.484	-0.144
ENSMUSG00000001127	Araf	chrX	+	20858741	20858873	20859684	20859819	20858393	20858512	20859978	20860519	132,153,167	237,386,350	220,187,237	257,152,260	257	260	3.30693908009e-08	0.36,0.286,0.326	0.464,0.554,0.48	-0.175
ENSMUSG00000028580	Pum1	chr4	+	130718153	130718262	130730277	130730548	130701041	130701110	130741462	130741556	303,363,374	373,527,552	516,495,416	418,342,325	234	396	3.37152532373e-08	0.579,0.538,0.534	0.676,0.71,0.684	-0.14
ENSMUSG00000035021	Baz1a	chr12	-	54954697	54954841	54975103	54975382	54946801	54946903	54985665	54985807	226,288,293	201,272,237	178,122,157	293,223,275	404	269	3.43928517362e-08	0.428,0.413,0.452	0.288,0.267,0.275	0.154
ENSMUSG00000027469	Tpx2	chr2	+	152875540	152875672	152876566	152876692	152873089	152873216	152880103	152880225	1858,3156,2938	608,822,779	1112,1180,1066	590,516,530	257	251	3.44366511138e-08	0.749,0.789,0.786	0.648,0.691,0.663	0.107
ENSMUSG00000026174	Cnot9	chr1	+	74522317	74522427	74523503	74523613	74518900	74519016	74526991	74527090	682,1159,1199	387,534,503	824,653,718	654,567,610	235	235	3.60098380405e-08	0.638,0.685,0.704	0.558,0.535,0.541	0.131
ENSMUSG00000035725	Prkx	chrX	-	77773115	77773235	77782037	77782301	77771246	77771342	77786127	77786296	73,72,87	147,182,190	227,189,202	251,202,198	389	245	3.66764586917e-08	0.238,0.199,0.224	0.363,0.371,0.391	-0.155
ENSMUSG00000024234	Mtpap	chr18	+	4394973	4395066	4395155	4395229	4386952	4387179	4396104	4397330	44,71,58	76,128,127	144,141,139	135,100,110	218	199	3.81647510088e-08	0.346,0.336,0.294	0.493,0.563,0.536	-0.205
ENSMUSG00000040225	Prrc2c	chr1	-	162679499	162679607	162679825	162680057	162678009	162678228	162680759	162680896	478,653,558	547,979,685	611,614,578	479,451,384	357	233	3.87621210016e-08	0.363,0.303,0.347	0.454,0.47,0.496	-0.136
ENSMUSG00000030035	Wbp1	chr6	-	83119867	83120044	83120184	83120287	83119043	83119720	83120771	83120876	571,622,656	1912,2182,2359	926,649,807	1742,1382,1701	228	302	3.90798314351e-08	0.283,0.274,0.269	0.413,0.383,0.386	-0.119
ENSMUSG00000029192	Tbc1d14	chr5	-	36507577	36507706	36512453	36512548	36505024	36505134	36514038	36514119	258,274,266	106,180,197	266,204,231	376,290,288	220	254	3.95291704659e-08	0.738,0.637,0.609	0.45,0.448,0.481	0.202
ENSMUSG00000039219	Arid4b	chr13	+	14184306	14184505	14186816	14188031	14181219	14181304	14191142	14191256	73,127,172	329,480,414	254,251,233	374,326,308	324	1340	4.12571685242e-08	0.479,0.523,0.632	0.737,0.761,0.758	-0.207
ENSMUSG00000053646	Plxnb1	chr9	+	109102826	109102927	109103214	109103347	109102573	109102702	109103612	109103769	248,289,322	560,772,754	386,360,361	562,436,483	226	258	4.17412696255e-08	0.336,0.299,0.328	0.439,0.485,0.46	-0.14
ENSMUSG00000105852	Gm42890	chr3	+	105964622	105964677	105965080	105965152	105964441	105964512	105965764	105965873	76,122,81	529,747,761	102,86,85	331,291,321	180	197	4.18517814916e-08	0.136,0.152,0.104	0.252,0.244,0.225	-0.11
ENSMUSG00000031835	Mbtps1	chr8	-	119510253	119510384	119513873	119514000	119508155	119508975	119515577	119515709	1306,1592,1632	754,874,821	1497,1169,1341	1235,1182,1260	252	256	4.21983999962e-08	0.638,0.649,0.669	0.552,0.501,0.52	0.128
ENSMUSG00000058793	Cds2	chr2	+	132301231	132301300	132302079	132302232	132300553	132300641	132304358	132304478	52,81,80	416,506,490	107,96,101	337,322,286	194	278	4.37084679592e-08	0.152,0.187,0.19	0.313,0.299,0.336	-0.14
ENSMUSG00000024293	Esco1	chr18	-	10585977	10586041	10595675	10595875	10584247	10584362	10596338	10596441	95,126,173	37,49,61	93,82,74	77,79,78	325	189	4.37084679592e-08	0.599,0.599,0.623	0.413,0.376,0.356	0.225
ENSMUSG00000016018	Skiv2l2	chr13	-	112908894	112908997	112909815	112909914	112906984	112907116	112910909	112911034	538,842,829	271,328,271	516,448,401	361,320,337	224	228	4.55359386479e-08	0.669,0.723,0.757	0.593,0.588,0.548	0.14
ENSMUSG00000026429	Ube2t	chr1	+	134971900	134971999	134972105	134972189	134971249	134971355	134973799	134974162	377,533,618	152,173,234	283,282,293	210,187,208	224	209	4.65332226779e-08	0.698,0.742,0.711	0.557,0.585,0.568	0.147
ENSMUSG00000032527	Pccb	chr9	-	100999164	100999273	101012704	101012815	100995559	100995680	101023135	101023249	128,154,138	320,391,368	287,227,287	453,290,330	236	234	4.74563056935e-08	0.284,0.281,0.271	0.386,0.437,0.463	-0.15
ENSMUSG00000036550	Cnot1	chr8	-	95757341	95757492	95760098	95760250	95756091	95756293	95760502	95760625	399,495,467	692,1180,930	527,411,392	616,507,404	277	276	4.80740496583e-08	0.365,0.295,0.333	0.46,0.447,0.492	-0.135
ENSMUSG00000036097	Fam178a	chr19	+	44943448	44943519	44947929	44948052	44941458	44942426	44948971	44949139	201,263,271	63,69,63	311,227,270	161,132,165	196	248	4.84370075316e-08	0.801,0.828,0.845	0.71,0.685,0.674	0.135
ENSMUSG00000052512	Nav2	chr7	+	49552839	49552905	49554214	49554259	49547838	49548541	49556909	49557070	7,13,6	5,4,6	2,2,1	18,18,19	191	170	5.18995090047e-08	0.555,0.743,0.471	0.09,0.09,0.045	0.515
ENSMUSG00000036054	Sugp2	chr8	+	70260468	70260589	70261230	70261317	70259751	70259819	70262870	70263105	234,177,220	33,44,34	138,108,125	65,53,54	246	212	5.18995090047e-08	0.859,0.776,0.848	0.647,0.637,0.666	0.178
ENSMUSG00000021156	Zmynd11	chr13	-	9698627	9698705	9710145	9710307	9697643	9697736	9720772	9720932	196,277,366	517,761,725	467,450,407	665,551,564	287	203	5.30938356706e-08	0.211,0.205,0.263	0.332,0.366,0.338	-0.119
ENSMUSG00000037570	Mcrs1	chr15	-	99249367	99249506	99250462	99250582	99248701	99248860	99251861	99251961	286,316,354	170,227,224	461,407,466	180,147,122	245	264	5.36762737151e-08	0.644,0.6,0.63	0.734,0.749,0.805	-0.138
ENSMUSG00000025332	Kdm5c	chrX	+	152266556	152266738	152266816	152266941	152262162	152262357	152267082	152267230	496,632,617	298,324,261	516,494,449	533,404,420	307	250	5.50023598804e-08	0.575,0.614,0.658	0.441,0.499,0.465	0.147
ENSMUSG00000004535	Tax1bp1	chr6	+	52729280	52729468	52733190	52733349	52727198	52727301	52736849	52736998	334,376,370	577,812,689	703,681,662	827,695,708	313	284	5.51614325043e-08	0.344,0.296,0.328	0.435,0.471,0.459	-0.132
ENSMUSG00000058407	Txndc9	chr1	-	37993991	37994110	37995632	37995841	37990202	37990457	37997108	37997315	257,332,320	869,1000,1056	591,471,549	1074,892,980	334	244	5.61403260956e-08	0.178,0.195,0.181	0.287,0.278,0.29	-0.1
ENSMUSG00000023118	Sympk	chr7	+	19030678	19030752	19034406	19034533	19030542	19030596	19035825	19036075	429,543,485	499,624,613	356,364,335	788,745,699	199	252	5.61403260956e-08	0.521,0.524,0.5	0.364,0.382,0.378	0.14
ENSMUSG00000020463	Smek2	chr11	+	29187950	29188574	29194572	29194650	29182446	29182545	29196173	29196290	431,720,686	195,204,244	427,358,312	298,241,264	749	203	5.70721142657e-08	0.375,0.489,0.432	0.28,0.287,0.243	0.162
ENSMUSG00000007670	Khsrp	chr17	-	57023826	57023936	57024010	57024171	57023504	57023593	57024246	57024492	673,708,652	1211,1369,1532	688,703,738	902,762,839	286	235	5.84331155216e-08	0.313,0.298,0.259	0.385,0.431,0.42	-0.122
ENSMUSG00000031608	Galnt7	chr8	-	57542511	57542694	57542834	57543017	57540019	57540137	57545328	57545408	148,258,196	228,239,246	63,45,72	197,168,169	308	308	5.85406221787e-08	0.394,0.519,0.443	0.242,0.211,0.299	0.201
ENSMUSG00000044783	Hjurp	chr1	-	88270201	88270299	88275041	88275097	88269320	88269413	88277218	88277285	456,534,546	341,443,535	345,279,297	546,460,410	181	223	5.92993410925e-08	0.622,0.598,0.557	0.438,0.428,0.472	0.146
ENSMUSG00000032594	Ip6k1	chr9	+	108024102	108024450	108031998	108032209	108002642	108002822	108040904	108041086	120,113,106	433,487,527	172,180,192	462,364,362	473	336	6.13345990394e-08	0.164,0.142,0.125	0.209,0.26,0.274	-0.104
ENSMUSG00000046364	Rpl27a	chr7	+	109519917	109519993	109520467	109520642	109519584	109519648	109521600	109522367	264,291,240	91,146,149	136,120,145	193,139,131	201	300	6.52574265916e-08	0.812,0.748,0.706	0.513,0.563,0.623	0.189
ENSMUSG00000020362	Cnot6	chr11	-	49685086	49685352	49686846	49686932	49683124	49683282	49689164	49689351	498,699,557	1020,1360,1411	806,584,669	948,871,759	211	391	6.61875533803e-08	0.475,0.488,0.422	0.612,0.554,0.62	-0.134
ENSMUSG00000028127	Abcd3	chr3	-	121761414	121761471	121765000	121765105	121759755	121760309	121768621	121768741	295,332,346	64,82,66	506,374,431	193,205,189	230	182	6.74960701775e-08	0.785,0.762,0.806	0.675,0.591,0.643	0.148
ENSMUSG00000075528	Aarsd1	chr11	-	101408130	101408225	101409652	101409707	101406838	101407024	101410113	101410205	139,159,129	457,472,500	183,177,191	357,275,324	180	220	6.83726352797e-08	0.271,0.292,0.24	0.385,0.44,0.419	-0.147
ENSMUSG00000005656	Snx6	chr12	-	54770718	54770840	54783402	54783513	54768018	54768142	54784014	54784119	986,1493,1485	629,956,991	1257,990,1055	1262,1102,1246	236	247	7.34482279468e-08	0.621,0.62,0.611	0.51,0.485,0.47	0.129
ENSMUSG00000022360	Atad2	chr15	-	58117237	58117346	58118344	58118449	58116767	58116883	58120941	58121059	394,603,584	194,205,211	392,325,271	285,249,195	230	234	7.86112760475e-08	0.674,0.75,0.738	0.583,0.57,0.586	0.141
ENSMUSG00000020109	Dnajb12	chr10	+	59890027	59890208	59890839	59890985	59879625	59879810	59892671	59892857	356,528,533	203,284,313	276,244,312	314,282,273	306	271	8.111460069e-08	0.608,0.622,0.601	0.438,0.434,0.503	0.152
ENSMUSG00000029505	Ep400	chr5	-	110727528	110727578	110729233	110729312	110726890	110726948	110729822	110729963	49,96,65	138,200,184	117,117,105	122,155,97	204	175	8.34409368155e-08	0.233,0.292,0.233	0.451,0.393,0.481	-0.189
ENSMUSG00000028416	Bag1	chr4	-	40937131	40937194	40939076	40939184	40936400	40936676	40941524	40941638	961,1477,1545	356,449,485	1442,1104,1263	766,640,726	233	188	8.49736268418e-08	0.685,0.726,0.72	0.603,0.582,0.584	0.121
ENSMUSG00000041895	Wipi1	chr11	-	109579626	109579791	109582371	109582479	109578290	109578398	109583126	109583197	79,103,89	224,275,296	153,131,143	201,170,235	233	290	8.61657915694e-08	0.305,0.318,0.272	0.486,0.49,0.431	-0.171
ENSMUSG00000041740	Rnf10	chr5	-	115256973	115257173	115260118	115260315	115255349	115255440	115272256	115272898	1514,2165,2047	1364,2052,2083	966,892,872	1646,1323,1398	322	325	8.68797892616e-08	0.528,0.516,0.498	0.372,0.405,0.386	0.126
ENSMUSG00000004980	Hnrnpa2b1	chr6	-	51464088	51464211	51465178	51465241	51463410	51463493	51466141	51466222	4893,6418,6337	16232,15997,15440	7824,7787,7209	13701,11947,12601	188	248	8.7103832774e-08	0.285,0.346,0.351	0.43,0.462,0.43	-0.113
ENSMUSG00000021024	Psma6	chr12	+	55410126	55410282	55412186	55412365	55408001	55408083	55414403	55414498	3497,5248,5409	1302,1920,1825	4015,3214,3391	2241,1790,2230	281	304	9.04093374212e-08	0.744,0.747,0.762	0.66,0.66,0.622	0.104
ENSMUSG00000059005	Hnrnpa3	chr2	+	75662660	75662756	75663570	75663714	75661895	75662106	75665027	75665150	0,0,0	20,15,19	8,8,6	27,16,26	221	269	9.04817159788e-08	0.0,0.0,0.0	0.265,0.378,0.219	-0.287
ENSMUSG00000063882	Uqcrh	chr4	-	116069862	116070024	116070736	116070757	116066964	116067172	116074915	116075071	834,897,929	2317,3231,3350	693,566,653	4318,2729,3694	146	287	9.14815808732e-08	0.414,0.353,0.353	0.24,0.29,0.258	0.111
ENSMUSG00000042354	Gnl3	chr14	-	31013166	31013324	31013652	31013795	31012722	31012789	31014052	31014227	292,381,450	721,985,1014	517,379,437	653,521,668	268	283	9.55905831395e-08	0.3,0.29,0.319	0.455,0.434,0.409	-0.13
ENSMUSG00000022884	Eif4a2	chr16	+	23108718	23108851	23109119	23109259	23108587	23108633	23109984	23110153	493,725,601	1180,1329,1393	1120,988,858	1384,1157,1237	258	265	9.59309642472e-08	0.3,0.359,0.307	0.454,0.467,0.416	-0.124
ENSMUSG00000030268	Bcat1	chr6	-	145039434	145039635	145047291	145047363	145034540	145034651	145075888	145076184	47,56,77	196,310,302	20,22,31	284,306,256	197	326	9.63045470884e-08	0.284,0.23,0.297	0.104,0.106,0.167	0.145
ENSMUSG00000022883	Robo1	chr16	+	73035658	73035967	73042990	73043187	73027756	73027909	73044347	73046095	365,505,494	175,248,232	479,370,349	412,355,287	434	322	9.67120969052e-08	0.607,0.602,0.612	0.463,0.436,0.474	0.149
ENSMUSG00000019854	Reps1	chr10	+	18121032	18121218	18122434	18122530	18120164	18120229	18123024	18123173	820,1036,1082	260,353,361	953,714,834	582,420,448	311	221	9.75755731849e-08	0.691,0.676,0.68	0.538,0.547,0.569	0.131
ENSMUSG00000021671	Poc5	chr13	+	96393226	96393344	96394491	96394569	96391587	96391675	96396639	96396830	75,125,108	145,220,195	136,132,118	131,102,95	243	203	9.81559022823e-08	0.302,0.322,0.316	0.464,0.519,0.509	-0.184
ENSMUSG00000022702	Hira	chr16	+	18949135	18949284	18951174	18951336	18947413	18947518	18951656	18951715	140,117,170	384,403,427	279,256,311	421,410,452	274	287	9.96107142726e-08	0.276,0.233,0.294	0.41,0.395,0.419	-0.14
ENSMUSG00000033732	Sf3b3	chr8	-	110817543	110817718	110820706	110820861	110816154	110816360	110821467	110821590	1520,1940,1823	696,881,826	1373,1250,1287	1132,925,940	280	300	9.99000938811e-08	0.701,0.702,0.703	0.565,0.591,0.595	0.118
ENSMUSG00000054199	Gon4l	chr3	+	88887558	88887645	88889670	88889839	88886905	88887104	88890812	88890957	152,240,205	111,113,137	101,100,99	141,127,137	212	294	1.02007161527e-07	0.655,0.747,0.675	0.498,0.522,0.501	0.185
ENSMUSG00000003226	Ranbp2	chr10	+	58488572	58488674	58490609	58490755	58485679	58485881	58492410	58492684	309,479,359	666,754,668	492,585,547	569,565,568	227	271	1.02148631364e-07	0.356,0.431,0.391	0.508,0.553,0.535	-0.139
ENSMUSG00000002107	Celf2	chr2	-	6664114	6664197	6721416	6721613	6624670	6624719	6872355	6872597	171,171,132	64,76,75	125,113,102	132,114,115	322	208	1.0769817154e-07	0.633,0.592,0.532	0.38,0.39,0.364	0.208
ENSMUSG00000028796	Phc2	chr4	+	128745001	128745131	128747100	128747242	128743353	128743461	128748007	128748217	617,600,651	1333,2025,2211	389,281,327	2162,1473,1782	255	267	1.0769817154e-07	0.326,0.237,0.236	0.159,0.166,0.161	0.104
ENSMUSG00000026355	Mcm6	chr1	-	128351432	128351682	128353459	128353570	128349303	128349469	128355512	128355659	1571,2789,2888	1034,1292,1196	1696,1557,1415	1487,1147,1412	236	375	1.09305693189e-07	0.707,0.774,0.793	0.644,0.683,0.614	0.111
ENSMUSG00000022175	Lrp10	chr14	+	54467459	54467650	54467763	54468781	54465573	54465709	54469035	54469165	210,226,273	129,133,132	227,145,210	237,219,201	316	1143	1.09699853889e-07	0.855,0.86,0.882	0.776,0.705,0.791	0.108
ENSMUSG00000018363	Smurf2	chr11	-	106859711	106859796	106864711	106864777	106856180	106856264	106868534	106868668	371,476,490	211,282,340	324,331,317	415,342,340	191	210	1.09699853889e-07	0.659,0.65,0.613	0.462,0.516,0.506	0.146
ENSMUSG00000024875	Yif1a	chr19	+	5091540	5091696	5092128	5092222	5091367	5091425	5092301	5092879	131,145,138	216,273,279	276,203,275	282,187,251	281	219	1.11570072265e-07	0.321,0.293,0.278	0.433,0.458,0.461	-0.153
ENSMUSG00000018882	Mrpl45	chr11	+	97323850	97323949	97325708	97325757	97321442	97321560	97326781	97326931	355,535,481	124,132,165	361,285,314	199,165,204	224	174	1.14569235085e-07	0.69,0.759,0.694	0.585,0.573,0.545	0.147
ENSMUSG00000010277	2610507B11Rik	chr11	+	78265178	78265239	78265572	78265762	78264463	78264582	78266350	78266474	195,235,245	527,731,706	331,323,256	514,503,437	186	315	1.18251207331e-07	0.385,0.353,0.37	0.522,0.521,0.498	-0.144
ENSMUSG00000059743	Fdps	chr3	-	89094230	89094365	89094451	89094529	89093587	89093843	89094859	89094932	1043,1173,1194	1003,1191,1157	836,680,777	1353,1038,1406	203	260	1.21621096553e-07	0.571,0.558,0.569	0.442,0.456,0.414	0.129
ENSMUSG00000071415	Rpl23	chr11	-	97778264	97778378	97781333	97781462	97777526	97778164	97781805	97781889	4407,7344,5738	3264,5792,5367	4378,3395,3386	5628,4249,4931	254	239	1.22139785263e-07	0.56,0.544,0.501	0.423,0.429,0.393	0.12
ENSMUSG00000029577	Ube3b	chr5	+	114392097	114392183	114393076	114393159	114390389	114390486	114398407	114398513	494,499,560	160,201,258	419,325,366	302,244,260	211	208	1.25239721105e-07	0.753,0.71,0.681	0.578,0.568,0.581	0.139
ENSMUSG00000020914	Top2a	chr11	-	98993763	98993935	98994206	98994406	98992942	98993413	98995243	98995378	2134,3839,3554	690,1076,1024	2717,2555,2735	1289,1288,1345	325	297	1.27004747113e-07	0.739,0.765,0.76	0.658,0.644,0.65	0.104
ENSMUSG00000024997	Prdx3	chr19	-	60871419	60871561	60873127	60873263	60870003	60870139	60874431	60874556	381,537,554	290,443,382	223,150,156	285,275,210	261	267	1.32275980171e-07	0.573,0.554,0.597	0.445,0.358,0.432	0.163
ENSMUSG00000041895	Wipi1	chr11	-	109582371	109582479	109583126	109583197	109579626	109579791	109584074	109584167	34,45,40	165,208,228	71,60,81	177,110,160	196	233	1.32275980171e-07	0.197,0.205,0.173	0.323,0.393,0.376	-0.172
ENSMUSG00000021532	Fastkd3	chr13	+	68585177	68585263	68587659	68587834	68583538	68585002	68589319	68589389	158,203,210	54,90,129	84,76,90	81,87,112	211	300	1.32523855809e-07	0.806,0.762,0.698	0.596,0.554,0.533	0.194
ENSMUSG00000038902	Pogz	chr3	+	94864087	94864378	94864484	94864667	94862421	94862530	94870079	94870186	298,433,406	194,224,216	284,224,247	296,265,231	416	308	1.33311511002e-07	0.532,0.589,0.582	0.415,0.385,0.442	0.154
ENSMUSG00000015937	H2afy	chr13	-	56084195	56084285	56089757	56089857	56083119	56083294	56096123	56096234	3575,4415,4712	1895,2582,2635	2549,2295,2301	2502,1836,2213	225	215	1.3614070778e-07	0.643,0.62,0.631	0.493,0.544,0.498	0.12
ENSMUSG00000036565	Ttyh3	chr5	-	140633563	140633636	140634758	140634854	140633264	140633340	140635181	140635402	217,201,236	338,460,456	533,462,501	574,498,492	221	198	1.4307019943e-07	0.365,0.281,0.317	0.454,0.454,0.477	-0.141
ENSMUSG00000030779	Rbbp6	chr7	+	122978575	122978612	122982962	122983007	122975935	122976035	122984992	122985081	98,153,134	171,209,202	138,148,129	118,97,86	162	170	1.44327231692e-07	0.376,0.434,0.41	0.551,0.616,0.612	-0.186
ENSMUSG00000030254	Rad18	chr6	-	112672123	112672200	112675745	112675930	112665277	112665338	112679916	112680016	134,266,216	201,334,361	208,140,166	171,101,109	310	202	1.4607131137e-07	0.303,0.342,0.281	0.442,0.475,0.498	-0.163
ENSMUSG00000010277	2610507B11Rik	chr11	+	78279708	78279915	78284099	78284282	78279046	78279204	78284738	78284860	486,694,614	887,1365,1321	760,633,640	798,810,756	332	308	1.5036665885e-07	0.337,0.321,0.301	0.469,0.42,0.44	-0.123
ENSMUSG00000024068	Spast	chr17	+	74356085	74356169	74359253	74359349	74351949	74352036	74367247	74367435	142,203,211	420,617,651	235,247,208	427,351,354	209	221	1.52186471305e-07	0.263,0.258,0.255	0.368,0.427,0.383	-0.134
ENSMUSG00000020116	Pno1	chr11	-	17208788	17208906	17209076	17209137	17204500	17204571	17209310	17209394	418,591,613	499,651,677	497,380,481	961,785,897	186	243	1.53458402839e-07	0.523,0.543,0.542	0.403,0.387,0.412	0.135
ENSMUSG00000028101	Pias3	chr3	+	96704058	96704192	96704348	96704386	96703738	96703907	96704848	96705962	233,301,314	17,15,16	222,190,226	33,36,39	259	163	1.53458402839e-07	0.896,0.927,0.925	0.809,0.769,0.785	0.128
ENSMUSG00000040813	Tex264	chr9	-	106673516	106673738	106681867	106682163	106662359	106662528	106684928	106684995	53,54,70	235,236,240	157,142,144	294,249,309	421	347	1.59044904148e-07	0.157,0.159,0.194	0.306,0.32,0.278	-0.131
ENSMUSG00000030852	Tacc2	chr7	+	130674601	130674739	130716702	130716839	130646242	130646430	130728522	130729828	57,82,88	120,117,135	47,69,51	188,219,247	263	262	1.59256624247e-07	0.321,0.411,0.394	0.199,0.239,0.171	0.172
ENSMUSG00000035351	Nup37	chr10	+	88171994	88172085	88174385	88174567	88160875	88160970	88174882	88174933	384,427,406	248,444,383	279,242,323	491,457,502	216	307	1.59646041075e-07	0.688,0.578,0.601	0.447,0.429,0.478	0.171
ENSMUSG00000018565	Elp5	chr11	-	69969095	69969196	69975039	69975260	69968223	69968540	69979829	69979910	375,479,457	797,987,1131	609,455,603	800,634,708	346	226	1.5997823454e-07	0.235,0.241,0.209	0.332,0.319,0.357	-0.108
ENSMUSG00000001909	Trmt1	chr8	+	84689707	84689908	84690810	84690947	84689263	84689349	84691251	84691439	59,92,60	126,169,167	30,53,56	310,193,268	326	262	1.60212151787e-07	0.273,0.304,0.224	0.072,0.181,0.144	0.135
ENSMUSG00000043384	Gprasp1	chrX	+	135796948	135797037	135797552	135797629	135796141	135796336	135797787	135797864	95,99,96	84,89,97	62,66,59	111,169,124	214	202	1.6126093767e-07	0.516,0.512,0.483	0.345,0.269,0.31	0.196
ENSMUSG00000028292	Rars2	chr4	+	34623410	34623513	34625400	34625484	34618553	34618627	34630472	34630570	364,415,435	70,107,89	368,307,288	159,116,145	228	209	1.68562755424e-07	0.827,0.78,0.818	0.68,0.708,0.645	0.131
ENSMUSG00000029208	Guf1	chr5	+	69564523	69564647	69565429	69565562	69561653	69561857	69566360	69566504	35,47,36	166,326,258	60,69,66	188,146,179	249	258	1.68643172378e-07	0.179,0.13,0.126	0.249,0.329,0.276	-0.14
ENSMUSG00000040464	Gtpbp10	chr5	-	5547926	5548000	5556064	5556156	5546352	5546405	5557212	5557406	0,0,0	30,49,29	8,5,6	26,27,34	217	199	1.72847707952e-07	0.0,0.0,0.0	0.22,0.145,0.139	-0.168
ENSMUSG00000018565	Elp5	chr11	-	69970560	69970742	69975039	69975260	69969492	69969588	69979829	69979910	404,503,475	1021,1504,1378	633,469,621	927,902,992	346	307	1.74301982098e-07	0.26,0.229,0.234	0.377,0.316,0.357	-0.109
ENSMUSG00000021318	Gli3	chr13	+	15548399	15548642	15613778	15613884	15477999	15478164	15641068	15641274	254,384,307	655,707,686	225,229,162	254,236,235	368	231	1.74891409855e-07	0.196,0.254,0.219	0.357,0.379,0.302	-0.123
ENSMUSG00000024120	Lrpprc	chr17	-	84707093	84707178	84708087	84708162	84705898	84706041	84710290	84710406	72,115,103	307,419,346	148,145,159	284,282,279	200	210	1.79241135686e-07	0.198,0.224,0.238	0.354,0.351,0.374	-0.14
ENSMUSG00000020898	Ctc1	chr11	+	69022708	69022920	69024161	69024306	69022392	69022614	69026073	69026352	136,186,179	363,486,492	250,240,216	415,273,310	337	270	1.92538473923e-07	0.231,0.235,0.226	0.326,0.413,0.358	-0.135
ENSMUSG00000023050	Map3k12	chr15	-	102503488	102503647	102503724	102503883	102502636	102502745	102504114	102504306	108,102,108	281,296,296	116,80,109	151,115,133	284	284	1.93507536087e-07	0.278,0.256,0.267	0.434,0.41,0.45	-0.164
ENSMUSG00000002981	Clptm1	chr7	-	19637468	19637713	19638931	19639017	19637077	19637171	19643051	19643169	605,908,869	556,683,723	620,446,492	809,670,715	211	370	1.93507536087e-07	0.656,0.7,0.678	0.573,0.539,0.547	0.125
ENSMUSG00000026275	Ppp1r7	chr1	+	93352516	93352679	93354328	93354445	93351505	93351636	93357756	93357861	567,815,737	187,338,340	636,497,489	419,381,346	288	242	1.9434678543e-07	0.718,0.67,0.646	0.561,0.523,0.543	0.136
ENSMUSG00000052833	Sae1	chr7	-	16336693	16336838	16359035	16359141	16330612	16330682	16366806	16366906	2153,3545,3644	1488,1843,1961	2525,1996,2129	2099,2015,2112	231	270	1.98701456123e-07	0.628,0.692,0.685	0.584,0.537,0.541	0.114
ENSMUSG00000053453	Thoc7	chr14	-	13950298	13950365	13951205	13951263	13950131	13950201	13953075	13953162	1371,1875,2125	652,881,898	1122,920,931	768,670,820	183	192	1.99843967813e-07	0.688,0.691,0.713	0.605,0.59,0.544	0.118
ENSMUSG00000020706	Ftsj3	chr11	-	106253481	106253676	106253761	106253861	106253288	106253404	106254606	106254686	173,215,213	571,652,643	331,276,280	520,479,531	225	320	2.00340632504e-07	0.301,0.319,0.32	0.475,0.45,0.429	-0.138
ENSMUSG00000078652	Psme3	chr11	+	101319911	101320024	101320210	101320279	101319455	101319504	101320396	101320464	1181,1695,1628	804,968,1074	1497,1294,1446	605,517,489	238	194	2.00340632504e-07	0.545,0.588,0.553	0.669,0.671,0.707	-0.12
ENSMUSG00000031787	Katnb1	chr8	+	95093515	95093616	95093913	95093955	95089959	95090077	95094479	95094563	239,284,313	31,23,34	237,200,207	62,43,64	226	167	2.00822685752e-07	0.851,0.901,0.872	0.739,0.775,0.705	0.135
ENSMUSG00000002981	Clptm1	chr7	-	19637468	19637713	19638116	19639017	19637077	19637171	19643051	19643169	606,908,870	556,683,723	621,446,494	809,670,715	1026	370	2.01655839915e-07	0.282,0.324,0.303	0.217,0.194,0.199	0.1
ENSMUSG00000053877	Srcap	chr7	+	127514164	127514240	127515941	127516201	127511982	127512338	127519580	127519832	57,46,45	287,322,312	54,88,51	175,177,125	201	385	2.1334870519e-07	0.276,0.215,0.216	0.371,0.488,0.439	-0.197
ENSMUSG00000035770	Dync1li2	chr8	-	104423112	104423230	104423585	104423627	104422286	104422403	104425438	104425498	213,350,365	310,427,448	218,165,197	493,413,451	167	243	2.15142972093e-07	0.5,0.544,0.542	0.392,0.368,0.389	0.146
ENSMUSG00000024911	Fibp	chr19	+	5463786	5463850	5464128	5464215	5463603	5463712	5464333	5464431	92,78,91	254,273,283	180,149,162	297,188,277	189	212	2.20624876684e-07	0.289,0.243,0.265	0.405,0.471,0.396	-0.158
ENSMUSG00000029687	Ezh2	chr6	-	47558177	47558294	47576562	47576664	47556029	47556150	47577543	47577667	1164,1406,1502	623,898,922	1017,780,885	959,805,893	227	242	2.23059282216e-07	0.666,0.625,0.635	0.531,0.508,0.514	0.124
ENSMUSG00000028530	Jak1	chr4	-	101154537	101154648	101155015	101155133	101152366	101153590	101156392	101156565	164,214,211	284,340,304	554,440,476	477,395,410	243	236	2.23435543031e-07	0.359,0.379,0.403	0.53,0.52,0.53	-0.146
ENSMUSG00000099481	Xndc1	chr7	+	102079004	102079177	102081482	102081610	102078732	102078818	102082040	102083762	51,104,95	136,289,241	111,83,101	143,99,122	298	253	2.23435543031e-07	0.241,0.234,0.251	0.397,0.416,0.413	-0.167
ENSMUSG00000022536	Glyr1	chr16	-	5030184	5030241	5031886	5031973	5029502	5029553	5036235	5036475	555,771,768	360,569,596	676,560,630	307,217,250	212	182	2.25154871112e-07	0.57,0.538,0.525	0.654,0.689,0.684	-0.131
ENSMUSG00000020803	Txndc17	chr11	+	72208252	72208334	72208729	72208805	72207546	72207768	72209414	72210015	1184,1474,1395	679,965,898	2622,2112,2205	2698,2162,2248	207	201	2.28645637091e-07	0.629,0.597,0.601	0.486,0.487,0.488	0.122
ENSMUSG00000003033	Ap1m1	chr8	+	72251742	72251869	72252834	72252977	72250680	72250828	72253208	72253280	260,248,292	577,817,760	347,274,328	466,449,504	252	268	2.30734484471e-07	0.324,0.244,0.29	0.442,0.394,0.409	-0.129
ENSMUSG00000071054	Safb	chr17	+	56598643	56599220	56599622	56599672	56597787	56597815	56600337	56600432	524,661,713	124,196,169	443,381,368	252,147,207	702	175	2.34335405169e-07	0.513,0.457,0.513	0.305,0.393,0.307	0.159
ENSMUSG00000056267	Cep70	chr9	+	99254254	99254377	99262545	99262636	99246286	99246366	99262825	99263066	146,230,253	298,424,400	295,295,270	316,274,253	248	216	2.35296595252e-07	0.299,0.321,0.355	0.448,0.484,0.482	-0.146
ENSMUSG00000029687	Ezh2	chr6	-	47558177	47558294	47576535	47576664	47556029	47556150	47577543	47577667	1226,1521,1602	623,898,922	1081,839,948	959,805,893	254	242	2.35296595252e-07	0.652,0.617,0.623	0.518,0.498,0.503	0.124
ENSMUSG00000059495	Arhgef12	chr9	-	43026179	43026229	43040539	43040596	43022814	43022872	43042590	43042676	11,4,14	48,85,90	44,37,26	72,86,51	182	175	2.37042345834e-07	0.181,0.043,0.13	0.37,0.293,0.329	-0.213
ENSMUSG00000031310	Zmym3	chrX	-	101407204	101407459	101408476	101408591	101405904	101406019	101409153	101409305	265,378,336	56,80,71	270,234,210	109,94,112	240	380	2.3775180323e-07	0.882,0.882,0.882	0.797,0.798,0.748	0.101
ENSMUSG00000001016	Ilf2	chr3	+	90486850	90486912	90486982	90487097	90486184	90486272	90487226	90487317	1869,3022,3288	2219,2601,2752	1573,1348,1333	2491,2087,2340	187	240	2.40631723976e-07	0.519,0.599,0.605	0.448,0.453,0.422	0.133
ENSMUSG00000032187	Smarca4	chr9	+	21664848	21664915	21665763	21665874	21660707	21660871	21667165	21667408	740,947,925	1161,1863,1771	1101,991,987	1206,1087,1077	192	236	2.41130488145e-07	0.439,0.385,0.391	0.529,0.528,0.53	-0.124
ENSMUSG00000030357	Fkbp4	chr6	-	128435713	128435856	128436569	128436714	128434751	128434872	128438405	128438677	6462,7709,8332	4705,5522,5450	4011,4081,4424	5107,4256,4691	270	268	2.4236494978e-07	0.577,0.581,0.603	0.438,0.488,0.483	0.117
ENSMUSG00000026571	Dcaf6	chr1	-	165390413	165390533	165392138	165392232	165388657	165388915	165399653	165399868	101,115,127	40,74,47	99,80,57	113,89,90	219	245	2.42799679975e-07	0.739,0.635,0.751	0.495,0.501,0.415	0.238
ENSMUSG00000017548	Suz12	chr11	+	80022091	80022269	80024909	80025001	80019678	80019784	80025167	80025311	891,1149,1134	241,398,380	829,630,675	411,414,342	303	217	2.5187734077e-07	0.726,0.674,0.681	0.591,0.521,0.586	0.128
ENSMUSG00000024908	Ppp6r3	chr19	-	3526701	3526934	3544107	3544255	3521733	3521920	3575640	3575749	201,214,247	680,864,853	345,270,274	663,543,601	273	358	2.5187734077e-07	0.279,0.245,0.275	0.406,0.395,0.374	-0.125
ENSMUSG00000027944	Hax1	chr3	-	89997386	89997565	89997737	89998003	89996246	89996298	89998527	89998666	782,885,806	888,1146,951	811,736,753	628,487,534	391	304	2.54697833741e-07	0.406,0.375,0.397	0.501,0.54,0.523	-0.129
ENSMUSG00000058799	Nap1l1	chr10	+	111494794	111494824	111495324	111495375	111494170	111494293	111496039	111498142	744,1112,899	1262,2272,2301	465,420,414	1754,1445,1521	155	176	2.57709835798e-07	0.401,0.357,0.307	0.231,0.248,0.236	0.117
ENSMUSG00000089832	Shkbp1	chr7	-	27355213	27355287	27355400	27355446	27354725	27354784	27355572	27355626	145,136,161	101,116,116	153,125,158	225,223,216	171	199	2.57709835798e-07	0.626,0.577,0.618	0.442,0.395,0.46	0.175
ENSMUSG00000026753	Ppp6c	chr2	-	39204832	39204974	39206651	39206717	39200041	39200121	39210957	39211053	197,308,252	248,436,422	215,149,156	501,451,424	191	267	2.61336982157e-07	0.526,0.497,0.455	0.375,0.316,0.34	0.149
ENSMUSG00000025369	Smarcc2	chr10	+	128483174	128483336	128483590	128483655	128482683	128482942	128484078	128484214	244,311,273	279,363,255	466,398,419	297,242,227	287	190	2.64245749965e-07	0.367,0.362,0.415	0.509,0.521,0.55	-0.145
ENSMUSG00000051786	Tubgcp6	chr15	-	89116044	89116255	89120509	89120673	89111115	89111289	89122076	89122886	137,214,186	38,54,46	97,102,109	87,55,66	289	336	2.64245749965e-07	0.807,0.822,0.825	0.565,0.683,0.658	0.183
ENSMUSG00000037236	Matr3	chr18	+	35583877	35583921	35584514	35584881	35582715	35582847	35587630	35587853	847,1297,1254	2973,4563,3988	1349,1092,1043	2723,2322,2200	169	492	2.77323727733e-07	0.453,0.453,0.478	0.591,0.578,0.58	-0.122
ENSMUSG00000002342	Tmem161a	chr8	+	70180705	70180849	70180935	70181049	70180538	70180599	70181148	70181323	258,314,356	148,145,142	220,187,250	199,178,221	269	239	2.78211715654e-07	0.608,0.658,0.69	0.496,0.483,0.501	0.159
ENSMUSG00000033763	Mtss1l	chr8	+	110732057	110732178	110737145	110737220	110730022	110730120	110737571	110737748	483,614,603	256,335,314	481,376,443	421,369,422	246	200	2.78939946914e-07	0.605,0.598,0.61	0.482,0.453,0.46	0.139
ENSMUSG00000029064	Gnb1	chr4	+	155515630	155515679	155533696	155533735	155491360	155491580	155535357	155535464	174,79,80	1559,1971,2036	61,414,303	1132,863,1008	174	164	2.79225317981e-07	0.095,0.036,0.036	0.048,0.311,0.221	-0.138
ENSMUSG00000031239	Itm2a	chrX	-	107398095	107398246	107398770	107398881	107397098	107397979	107399095	107399293	352,403,383	133,141,142	1379,1145,1151	926,661,817	236	276	2.80663125342e-07	0.756,0.77,0.759	0.635,0.67,0.622	0.119
ENSMUSG00000003778	Brd8	chr18	-	34605473	34605688	34606419	34606466	34604830	34604923	34606674	34606768	194,238,237	381,462,443	150,136,139	526,460,526	172	340	2.85731198314e-07	0.502,0.505,0.514	0.36,0.369,0.343	0.15
ENSMUSG00000017631	Abr	chr11	-	76486437	76486536	76508887	76509072	76478994	76479180	76571030	76571535	238,214,204	500,685,593	17,21,33	175,135,136	310	224	2.86042880546e-07	0.256,0.184,0.199	0.066,0.101,0.149	0.108
ENSMUSG00000022477	Aco2	chr15	+	81895169	81895428	81899128	81899221	81889297	81889434	81903475	81903634	1224,1272,1346	420,543,571	939,933,822	636,564,598	384	218	2.88853052593e-07	0.623,0.571,0.572	0.456,0.484,0.438	0.129
ENSMUSG00000031987	Egln1	chr8	-	124911740	124911808	124914016	124914153	124908586	124910763	124915660	124915780	599,931,883	211,303,278	545,511,467	300,266,320	262	193	2.89599301517e-07	0.677,0.694,0.701	0.572,0.586,0.518	0.132
ENSMUSG00000025237	Parp6	chr9	+	59639763	59639812	59640039	59640149	59637633	59637701	59648829	59648909	66,111,123	14,26,16	50,56,44	32,29,30	174	235	2.90124558413e-07	0.864,0.852,0.912	0.678,0.723,0.665	0.187
ENSMUSG00000029512	Ulk1	chr5	-	110789341	110789535	110790211	110790480	110788947	110789057	110790849	110790936	410,576,545	338,354,330	454,338,459	546,427,524	394	319	3.08355834946e-07	0.495,0.568,0.572	0.402,0.391,0.415	0.142
ENSMUSG00000020300	Cpeb4	chr11	+	31889857	31889939	31908824	31908875	31872210	31873412	31918800	31918824	11,15,13	5,7,2	21,13,24	0,0,0	207	176	3.29037261362e-07	0.652,0.646,0.847	1.0,1.0,1.0	-0.285
ENSMUSG00000005958	Ephb3	chr16	+	21221284	21221500	21221626	21221776	21220419	21220894	21221864	21222058	202,290,245	284,342,316	388,397,358	328,255,226	341	275	3.3676575138e-07	0.365,0.406,0.385	0.488,0.557,0.561	-0.15
ENSMUSG00000007850	Hnrnph1	chr11	+	50379820	50379964	50381458	50381597	50379467	50379623	50382536	50382715	4760,6432,7160	6234,9330,9503	6102,5378,5158	5648,4259,4378	269	264	3.3720390267e-07	0.428,0.404,0.425	0.515,0.553,0.536	-0.116
ENSMUSG00000021288	Klc1	chr12	+	111789348	111789486	111795547	111795678	111787487	111787596	111806007	111806074	537,642,677	166,162,223	414,402,468	212,234,242	263	256	3.4800980232e-07	0.759,0.794,0.747	0.655,0.626,0.653	0.122
ENSMUSG00000030374	Strn4	chr7	+	16831485	16831580	16832925	16833101	16831024	16831138	16833177	16833225	624,618,647	523,554,508	487,386,431	649,565,650	220	301	3.59513386437e-07	0.62,0.604,0.635	0.507,0.483,0.476	0.131
ENSMUSG00000040728	Esrp1	chr4	-	11353294	11353463	11357459	11357658	11344111	11344262	11359737	11359956	660,862,916	214,198,230	1206,1001,1108	517,509,487	324	294	3.71612123672e-07	0.737,0.798,0.783	0.679,0.641,0.674	0.108
ENSMUSG00000026975	Dph7	chr2	+	24963455	24963543	24966501	24966674	24963022	24963156	24968884	24968954	72,81,72	230,229,269	117,115,132	180,171,222	213	298	3.86272215249e-07	0.305,0.331,0.272	0.476,0.485,0.454	-0.169
ENSMUSG00000037787	Apopt1	chr12	+	111724339	111724403	111730021	111730112	111722611	111722809	111733666	111734220	165,192,305	503,652,726	274,226,240	445,365,380	189	216	3.9377962886e-07	0.273,0.252,0.324	0.413,0.414,0.419	-0.132
ENSMUSG00000033004	Mycbp2	chr14	-	103204321	103204540	103205176	103205277	103201211	103201437	103206635	103206778	46,122,73	34,50,39	53,96,40	89,114,68	226	344	3.9377962886e-07	0.673,0.788,0.74	0.475,0.562,0.472	0.231
ENSMUSG00000038212	Mfsd14b	chr13	-	65074985	65075099	65075483	65075702	65073555	65073627	65078353	65078468	169,169,196	66,87,103	382,270,361	361,294,287	344	239	3.9598463727e-07	0.64,0.574,0.569	0.424,0.39,0.466	0.168
ENSMUSG00000000581	C1d	chr11	+	17263608	17263675	17263950	17264006	17262647	17262794	17266530	17269176	220,288,285	295,457,503	544,378,475	428,402,366	192	181	3.97088684073e-07	0.413,0.373,0.348	0.545,0.47,0.55	-0.144
ENSMUSG00000012535	Tnpo3	chr6	-	29582165	29582309	29586037	29586194	29579520	29579696	29588022	29588096	516,783,756	228,450,407	631,582,546	603,489,479	282	269	3.99353220331e-07	0.683,0.624,0.639	0.5,0.532,0.521	0.131
ENSMUSG00000058440	Nrf1	chr6	+	30116095	30116293	30118948	30119106	30115012	30115171	30126234	30126359	637,950,922	361,431,453	540,396,401	419,344,383	323	283	4.08789384022e-07	0.607,0.659,0.641	0.53,0.502,0.478	0.132
ENSMUSG00000035529	Prdm4	chr10	-	85910222	85910408	85912837	85912971	85907275	85908070	85916523	85916729	148,179,171	626,865,861	146,153,161	440,363,369	259	311	4.11331138842e-07	0.221,0.199,0.193	0.285,0.336,0.344	-0.117
ENSMUSG00000048402	Gli2	chr1	-	118890295	118890401	119002039	119002206	118867978	118868181	119053301	119053339	93,114,91	197,211,204	107,131,126	128,106,109	292	231	4.18577346963e-07	0.272,0.299,0.261	0.398,0.494,0.478	-0.179
ENSMUSG00000033411	Ctdspl2	chr2	+	121978891	121979041	121981151	121981364	121977330	121977469	121986948	121987027	111,255,193	251,505,492	314,240,259	399,284,321	275	338	4.19353895837e-07	0.352,0.383,0.325	0.492,0.509,0.498	-0.146
ENSMUSG00000005683	Cs	chr10	+	128358333	128358533	128359169	128359299	128353022	128353211	128359433	128359535	1634,2264,1940	1244,1317,1326	1715,1321,1539	1780,1529,1648	325	255	4.33033636415e-07	0.508,0.574,0.534	0.431,0.404,0.423	0.119
ENSMUSG00000056305	Usp39	chr6	-	72329449	72329517	72333109	72333187	72328517	72328706	72336259	72336485	236,395,321	404,660,532	324,254,284	285,259,267	203	193	4.44898367914e-07	0.357,0.363,0.365	0.519,0.483,0.503	-0.14
ENSMUSG00000036867	Smad6	chr9	-	64007530	64007608	64012214	64012271	63953075	63954056	64020204	64022059	121,156,140	165,208,181	99,90,91	270,206,271	182	203	4.50682679274e-07	0.45,0.455,0.463	0.29,0.328,0.272	0.159
ENSMUSG00000038518	Jarid2	chr13	+	44874282	44874452	44884703	44884880	44848279	44848421	44896253	44896489	302,476,403	250,395,408	301,239,195	398,452,401	295	302	4.53480913309e-07	0.553,0.552,0.503	0.436,0.351,0.332	0.163
ENSMUSG00000032178	Ilf3	chr9	+	21393710	21393802	21394194	21394290	21392294	21392442	21394830	21394942	712,1165,1024	440,424,444	881,719,815	727,646,711	217	221	4.54477070994e-07	0.622,0.737,0.701	0.552,0.531,0.539	0.146
ENSMUSG00000059263	Usp47	chr7	+	112085994	112086107	112087000	112087105	112083856	112083912	112087765	112087973	835,1158,1162	409,608,622	969,866,769	852,760,636	238	230	4.54918165523e-07	0.664,0.648,0.644	0.524,0.524,0.539	0.123
ENSMUSG00000030357	Fkbp4	chr6	-	128433702	128433793	128434304	128434461	128433525	128433609	128434751	128434872	9869,9837,10703	10771,12658,13324	6714,5904,6581	5303,4709,4595	282	216	4.54918165523e-07	0.412,0.373,0.381	0.492,0.49,0.523	-0.113
ENSMUSG00000033128	Gga1	chr15	+	78891913	78892086	78892452	78892640	78891436	78891501	78893166	78893336	552,536,603	256,282,289	391,380,373	348,314,322	298	313	4.61784049293e-07	0.694,0.666,0.687	0.541,0.56,0.549	0.132
ENSMUSG00000089917	Uckl1	chr2	-	181570132	181570195	181570308	181570402	181569908	181570031	181570499	181570598	53,68,69	136,145,176	70,47,72	59,58,55	219	188	4.72915476963e-07	0.251,0.287,0.252	0.505,0.41,0.529	-0.218
ENSMUSG00000017677	Wsb1	chr11	-	79240687	79240795	79241594	79241708	79240275	79240462	79241983	79242156	331,353,400	548,828,816	659,682,770	855,763,883	239	233	4.74824726256e-07	0.371,0.294,0.323	0.429,0.466,0.459	-0.122
ENSMUSG00000039477	Tnrc18	chr5	-	142750379	142750634	142755380	142755659	142743402	142743830	142759710	142760071	478,608,536	167,187,228	653,578,618	423,366,376	404	380	4.74824726256e-07	0.729,0.754,0.689	0.592,0.598,0.607	0.125
ENSMUSG00000052512	Nav2	chr7	+	49551596	49552049	49552839	49552905	49547838	49548541	49554214	49554259	133,164,167	3,3,11	146,129,127	43,22,15	578	191	4.81578616175e-07	0.936,0.948,0.834	0.529,0.66,0.737	0.264
ENSMUSG00000017631	Abr	chr11	-	76478994	76479180	76486437	76486536	76472488	76472596	76508887	76508995	128,174,141	181,258,222	28,28,29	96,113,89	224	311	4.8344010819e-07	0.495,0.484,0.469	0.288,0.256,0.311	0.198
ENSMUSG00000023150	Ivns1abp	chr1	+	151350980	151351109	151351553	151351723	151349375	151349603	151351829	151351905	672,896,1070	1541,1943,1912	967,749,872	1186,1062,1008	254	295	4.8344010819e-07	0.336,0.349,0.394	0.486,0.45,0.501	-0.119
ENSMUSG00000001418	Glmp	chr3	+	88325676	88325931	88326114	88326312	88325081	88325201	88326410	88326629	176,215,189	467,533,575	320,283,313	521,431,449	380	323	4.85578191078e-07	0.243,0.255,0.218	0.343,0.358,0.372	-0.119
ENSMUSG00000024151	Msh2	chr17	+	87678207	87678362	87682530	87682677	87672608	87672806	87685436	87685566	213,236,226	570,889,836	327,304,374	709,583,644	280	272	4.86746802993e-07	0.266,0.205,0.208	0.309,0.336,0.361	-0.109
ENSMUSG00000032396	Dis3l	chr9	-	64311445	64311979	64313933	64314026	64310441	64310596	64314552	64314800	101,100,120	151,190,229	175,136,157	151,116,144	218	659	4.91792945336e-07	0.669,0.614,0.613	0.778,0.78,0.767	-0.143
ENSMUSG00000058355	Abce1	chr8	-	79701114	79701252	79701773	79701891	79700912	79700982	79703003	79703101	374,652,691	968,1647,1585	768,629,628	1153,894,961	243	263	5.03056050115e-07	0.295,0.3,0.321	0.419,0.432,0.414	-0.116
ENSMUSG00000034781	Gna11	chr10	-	81531321	81531451	81532395	81532524	81531091	81531245	81533251	81533406	298,346,393	600,967,957	419,284,377	569,445,487	254	255	5.17183494352e-07	0.333,0.264,0.292	0.425,0.391,0.437	-0.121
ENSMUSG00000029922	Mkrn1	chr6	-	39400394	39400505	39401209	39401424	39399797	39399936	39404647	39404874	395,440,458	737,985,826	477,382,454	569,477,467	340	236	5.17183494352e-07	0.271,0.237,0.278	0.368,0.357,0.403	-0.114
ENSMUSG00000020744	Slc25a19	chr11	-	115617517	115617701	115620876	115621047	115616520	115616651	115623871	115624027	196,265,276	107,106,99	123,104,108	93,104,107	296	309	5.43052924088e-07	0.657,0.723,0.744	0.58,0.511,0.513	0.173
ENSMUSG00000039069	Mtg2	chr2	+	180073139	180073233	180078003	180078142	180071793	180071886	180078618	180080607	270,262,289	84,123,116	155,147,143	145,105,102	219	264	5.62835253845e-07	0.795,0.72,0.75	0.563,0.628,0.628	0.149
ENSMUSG00000027288	Zfp106	chr2	-	120513616	120513688	120514142	120514262	120512702	120512774	120515441	120515504	915,1043,971	207,340,297	642,549,477	289,260,272	245	197	5.87102816828e-07	0.78,0.712,0.724	0.641,0.629,0.585	0.12
ENSMUSG00000029141	Slc4a1ap	chr5	+	31540385	31540497	31543669	31543913	31536137	31536324	31546179	31546266	128,237,210	82,142,113	241,228,236	67,69,64	237	369	5.91093698046e-07	0.708,0.722,0.743	0.848,0.837,0.852	-0.121
ENSMUSG00000028962	Slc4a2	chr5	+	24435114	24435340	24435544	24435760	24434832	24435017	24435841	24435990	217,228,246	88,73,92	405,365,386	309,236,265	351	341	5.91532252887e-07	0.706,0.752,0.722	0.56,0.6,0.586	0.145
ENSMUSG00000036940	Kdm1a	chr4	-	136552460	136552588	136554212	136554400	136551871	136552018	136555172	136555305	603,726,702	793,1068,998	1163,903,998	1018,699,906	313	253	5.9963905287e-07	0.381,0.355,0.362	0.48,0.511,0.471	-0.121
ENSMUSG00000027315	Spint1	chr2	+	119246358	119246484	119248355	119248403	119246059	119246086	119248756	119249514	200,254,270	165,449,338	605,546,637	333,263,340	251	173	6.02153889083e-07	0.455,0.281,0.355	0.556,0.589,0.564	-0.206
ENSMUSG00000033295	Ptprf	chr4	-	118234958	118235103	118235548	118235685	118231485	118231791	118235912	118236494	1095,1278,1368	2617,2968,3261	2581,2341,2356	3788,3402,3575	262	270	6.03042150559e-07	0.301,0.307,0.302	0.413,0.415,0.404	-0.107
ENSMUSG00000040549	Ckap5	chr2	+	91616300	91616460	91619687	91619839	91615793	91615877	91619981	91620664	388,578,456	1100,1903,1436	479,366,405	810,701,786	285	277	6.10618318728e-07	0.255,0.228,0.236	0.365,0.337,0.334	-0.106
ENSMUSG00000078773	Rad54b	chr4	+	11569820	11569932	11593620	11593815	11563326	11563477	11595666	11595939	150,211,199	164,240,239	250,211,161	140,125,104	237	320	6.36429854644e-07	0.553,0.543,0.529	0.707,0.695,0.676	-0.151
ENSMUSG00000022983	Scaf4	chr16	-	90257252	90257402	90257981	90258121	90252256	90252450	90258710	90258846	438,764,670	142,273,205	304,244,215	179,151,133	265	275	6.37210113702e-07	0.762,0.744,0.772	0.638,0.626,0.627	0.129
ENSMUSG00000029192	Tbc1d14	chr5	-	36512453	36512548	36514038	36514119	36508359	36508431	36519272	36519379	308,397,404	112,125,152	348,262,240	216,175,165	206	220	6.41469488643e-07	0.746,0.772,0.739	0.632,0.615,0.608	0.134
ENSMUSG00000030528	Blm	chr7	-	80466774	80466913	80474028	80474224	80464737	80464937	80480334	80480495	240,295,275	537,697,616	210,217,194	280,245,265	321	264	6.48622553227e-07	0.269,0.258,0.269	0.382,0.421,0.376	-0.128
ENSMUSG00000029064	Gnb1	chr4	+	155527412	155527509	155533696	155533735	155515630	155515679	155535357	155535464	676,741,802	1559,1971,2038	630,786,752	1132,863,1008	222	164	6.52191904959e-07	0.243,0.217,0.225	0.291,0.402,0.355	-0.121
ENSMUSG00000002342	Tmem161a	chr8	+	70180705	70180868	70180935	70181049	70180538	70180599	70181148	70181323	257,318,343	148,145,142	224,192,253	199,178,221	288	239	6.58296203894e-07	0.59,0.645,0.667	0.483,0.472,0.487	0.153
ENSMUSG00000024614	Tmx3	chr18	+	90537074	90537204	90538498	90538567	90534381	90534438	90539938	90543267	264,333,384	66,95,82	437,374,374	211,167,186	255	194	6.62580630305e-07	0.753,0.727,0.781	0.612,0.63,0.605	0.138
ENSMUSG00000040774	Cept1	chr3	-	106505720	106505852	106512802	106512887	106505149	106505308	106531136	106531278	174,249,208	88,153,137	238,185,206	266,223,223	210	257	6.62580630305e-07	0.708,0.666,0.65	0.523,0.504,0.531	0.155
ENSMUSG00000042423	Fbrs	chr7	+	127485352	127485397	127485593	127485689	127485039	127485242	127485927	127485996	77,84,86	111,135,114	74,58,60	209,201,196	170	221	6.66047925693e-07	0.474,0.447,0.495	0.315,0.273,0.285	0.181
ENSMUSG00000022475	Hdac7	chr15	-	97799556	97799644	97800694	97800802	97798223	97798343	97802075	97802125	58,58,71	237,274,302	157,140,161	342,338,318	233	213	6.66740301298e-07	0.183,0.162,0.177	0.296,0.275,0.316	-0.122
ENSMUSG00000028883	Sema3a	chr5	+	13577587	13577629	13580991	13581149	13570145	13570237	13585068	13585136	106,114,161	473,559,527	542,523,539	1310,1136,1213	167	283	6.70930884867e-07	0.275,0.257,0.341	0.412,0.438,0.43	-0.136
ENSMUSG00000022255	Mtdh	chr15	+	34131163	34131288	34134290	34134398	34123667	34123766	34136686	34136811	574,707,694	895,1453,1352	759,712,724	1010,738,735	250	233	6.76377639774e-07	0.374,0.312,0.324	0.412,0.473,0.479	-0.118
ENSMUSG00000028792	Ak2	chr4	+	128999133	128999259	129002150	129002261	128993223	128993436	129002373	129002468	2327,2590,2624	1051,1135,1156	1448,1006,1138	914,739,913	251	236	6.94459876306e-07	0.676,0.682,0.681	0.598,0.561,0.54	0.113
ENSMUSG00000036768	Kif15	chr9	+	122959806	122959990	122963479	122963556	122959116	122959159	122965948	122965986	349,534,441	75,119,128	261,230,205	150,89,115	309	202	6.94459876306e-07	0.753,0.746,0.693	0.532,0.628,0.538	0.165
ENSMUSG00000022436	Sh3bp1	chr15	+	78904463	78904554	78905029	78905175	78904269	78904338	78905770	78905882	219,306,303	119,109,159	469,333,399	391,266,401	216	271	6.97871820272e-07	0.698,0.779,0.705	0.601,0.611,0.555	0.138
ENSMUSG00000074088	Snrnp40	chr4	+	130368188	130368354	130378045	130378168	130365074	130365168	130383393	130383514	1668,1756,1881	1201,1401,1653	1088,1015,1117	1534,1298,1315	291	248	7.06827763202e-07	0.542,0.516,0.492	0.377,0.4,0.42	0.118
ENSMUSG00000036270	Edc4	chr8	+	105891218	105891405	105892266	105892430	105890967	105891133	105892669	105893208	157,179,180	388,495,430	264,227,267	400,310,362	312	289	7.20480805e-07	0.273,0.251,0.279	0.379,0.404,0.406	-0.129
ENSMUSG00000018501	Ncor1	chr11	-	62422874	62423067	62433562	62433699	62419597	62419780	62438337	62438515	601,702,703	292,341,329	339,291,268	294,257,208	262	318	7.4525097065e-07	0.714,0.714,0.722	0.583,0.579,0.61	0.126
ENSMUSG00000017724	Etv4	chr11	-	101774080	101774245	101775317	101775444	101773691	101773877	101777092	101777146	306,397,432	236,337,322	82,35,68	121,82,112	252	290	7.52555443121e-07	0.599,0.575,0.607	0.438,0.329,0.411	0.201
ENSMUSG00000073422	H2-Ke6	chr17	-	34027015	34027101	34027405	34027522	34026850	34026935	34027622	34027840	59,55,64	192,257,266	76,61,62	148,97,115	242	211	7.94175615559e-07	0.211,0.157,0.173	0.309,0.354,0.32	-0.147
ENSMUSG00000020817	Rabep1	chr11	+	70887010	70887171	70893568	70893688	70884764	70884968	70900471	70900607	349,379,343	177,194,222	206,175,195	205,196,186	286	245	7.97609310255e-07	0.628,0.626,0.57	0.463,0.433,0.473	0.152
ENSMUSG00000024645	Timm21	chr18	-	84949193	84949291	84949389	84949452	84948022	84948096	84951002	84951524	96,147,166	270,335,308	194,165,156	220,192,181	188	223	8.03600003189e-07	0.297,0.342,0.39	0.511,0.505,0.506	-0.164
ENSMUSG00000005371	Fbxo11	chr17	-	87992257	87992356	87992818	87992927	87990858	87992175	87993146	87993254	394,574,565	734,1094,1046	557,517,503	680,552,543	234	224	8.05574173585e-07	0.339,0.334,0.341	0.439,0.473,0.47	-0.123
ENSMUSG00000027326	Casc5	chr2	+	119081509	119081625	119086559	119086650	119077897	119077996	119087475	119087592	202,255,283	89,117,111	148,154,149	133,135,116	241	216	8.11490986434e-07	0.67,0.661,0.696	0.499,0.506,0.535	0.162
ENSMUSG00000024287	Thoc1	chr18	+	9987598	9987664	9989690	9989774	9987069	9987165	9992127	9992275	142,172,161	509,763,761	209,179,161	495,379,415	191	209	8.11490986434e-07	0.234,0.198,0.188	0.316,0.341,0.298	-0.112
ENSMUSG00000027425	Csrp2bp	chr2	+	144373190	144373855	144375844	144375963	144368982	144369157	144380706	144380828	241,268,232	189,238,206	154,172,141	269,231,240	790	244	8.26312854995e-07	0.283,0.258,0.258	0.15,0.187,0.154	0.103
ENSMUSG00000024911	Fibp	chr19	+	5464128	5464215	5464333	5464431	5463786	5463850	5464924	5465052	151,137,147	315,354,361	197,154,178	263,175,235	212	223	8.58748446663e-07	0.335,0.289,0.3	0.441,0.481,0.443	-0.147
ENSMUSG00000037313	Tacc3	chr5	+	33663820	33663902	33664266	33664855	33661520	33661645	33666692	33666745	395,501,466	1155,1559,1482	698,594,698	1298,1148,1268	207	714	8.9554770089e-07	0.541,0.526,0.52	0.65,0.641,0.655	-0.12
ENSMUSG00000066037	Hnrnpr	chr4	+	136329365	136329501	136332397	136332603	136327235	136327412	136336297	136336447	832,1199,1263	1395,2002,2076	1727,1439,1571	1862,1540,1520	261	331	9.18879522686e-07	0.431,0.432,0.436	0.54,0.542,0.567	-0.117
ENSMUSG00000029422	Rsrc2	chr5	-	123733555	123733635	123736558	123736681	123731036	123731269	123739491	123739695	1194,1781,1607	256,415,392	1122,936,1007	454,332,401	248	205	9.52861184338e-07	0.794,0.78,0.772	0.671,0.7,0.675	0.1
ENSMUSG00000024968	Rcor2	chr19	+	7270697	7270859	7270969	7271094	7270553	7270606	7271192	7271262	954,1045,1095	1286,1569,1839	623,549,620	576,500,569	287	250	9.75178087464e-07	0.393,0.367,0.342	0.485,0.489,0.487	-0.12
ENSMUSG00000041936	Agrn	chr4	-	156176955	156177150	156177222	156177441	156176633	156176834	156178428	156178635	563,545,522	345,423,386	1467,1190,1354	1540,1502,1623	344	320	9.90724817159e-07	0.603,0.545,0.557	0.47,0.424,0.437	0.125
ENSMUSG00000053110	Yap1	chr9	-	7952952	7953134	8001456	8001707	7938407	7938538	8004114	8004596	710,803,650	968,1159,1311	1619,1393,1498	1691,1237,1334	376	307	9.9081199714e-07	0.375,0.361,0.288	0.439,0.479,0.478	-0.124
ENSMUSG00000038346	Zfp384	chr6	+	125024032	125024270	125024504	125024552	125023678	125023749	125024745	125025082	312,484,439	44,59,52	378,267,289	81,85,86	363	173	9.97571268812e-07	0.772,0.796,0.801	0.69,0.6,0.616	0.154
ENSMUSG00000020167	Tcf3	chr10	-	80410397	80410624	80412826	80413062	80410053	80410274	80413204	80413337	1675,1887,2039	1314,1351,1539	1636,1310,1791	2008,1642,2000	361	352	1.06557552901e-06	0.554,0.577,0.564	0.443,0.438,0.466	0.116
ENSMUSG00000031349	Nsdhl	chrX	+	72952842	72952971	72955071	72955214	72949164	72949311	72956336	72956439	465,712,663	221,351,297	359,301,292	288,224,317	254	268	1.07947134671e-06	0.689,0.682,0.702	0.568,0.586,0.493	0.142
ENSMUSG00000020454	Eif4enif1	chr11	+	3236213	3236353	3239400	3239485	3235580	3235660	3240894	3241027	652,925,857	204,404,279	615,533,614	342,345,389	265	210	1.08973929753e-06	0.717,0.645,0.709	0.588,0.55,0.556	0.126
ENSMUSG00000017897	Eya2	chr2	+	165664785	165664886	165682836	165682882	165595031	165595264	165685548	165685691	445,445,424	738,908,990	123,92,123	119,118,112	226	171	1.08973929753e-06	0.313,0.271,0.245	0.439,0.371,0.454	-0.145
ENSMUSG00000069769	Msi2	chr11	-	88366784	88366847	88386044	88386119	88348783	88348938	88394564	88394679	232,264,305	135,113,130	353,290,298	68,68,89	200	188	1.09718225927e-06	0.618,0.687,0.688	0.83,0.8,0.759	-0.132
ENSMUSG00000031858	Mau2	chr8	-	70019746	70019874	70020419	70020510	70018641	70019660	70022135	70022247	132,199,182	466,547,680	266,230,296	511,475,493	216	253	1.10495693421e-06	0.249,0.299,0.239	0.379,0.362,0.413	-0.122
ENSMUSG00000015749	Anp32e	chr3	+	95934775	95934898	95937023	95937195	95933908	95934058	95937881	95938039	2811,3721,3731	7739,9197,9286	3264,2505,2873	5249,4445,4417	248	297	1.1131196104e-06	0.303,0.326,0.325	0.427,0.403,0.438	-0.105
ENSMUSG00000032563	Mrpl3	chr9	+	105071375	105071484	105073774	105073852	105064063	105064124	105075161	105075239	440,603,535	267,391,428	707,527,662	281,199,277	234	203	1.11860071055e-06	0.588,0.572,0.52	0.686,0.697,0.675	-0.126
ENSMUSG00000019518	Ap4m1	chr5	+	138172786	138172893	138172971	138173068	138172348	138172437	138174749	138174860	131,159,185	67,67,70	132,133,116	111,134,99	232	222	1.14254438429e-06	0.652,0.694,0.717	0.532,0.487,0.529	0.172
ENSMUSG00000039176	Polg	chr7	-	79456434	79456512	79456707	79456828	79456040	79456148	79458173	79458410	171,162,161	224,255,287	238,203,210	208,163,172	246	203	1.15018564394e-06	0.386,0.344,0.316	0.486,0.507,0.502	-0.15
ENSMUSG00000019984	Med23	chr10	+	24898409	24898573	24900695	24900820	24897184	24897359	24902002	24902208	144,235,242	114,112,145	255,196,211	299,264,269	289	250	1.16397047707e-06	0.522,0.645,0.591	0.425,0.391,0.404	0.179
ENSMUSG00000029673	Auts2	chr5	-	131461281	131461353	131466031	131466127	131460126	131460156	131470413	131470458	41,79,79	90,137,110	214,183,207	187,151,142	221	197	1.16540604144e-06	0.289,0.34,0.39	0.505,0.519,0.565	-0.19
ENSMUSG00000004056	Akt2	chr7	+	27632417	27632483	27633198	27633267	27629295	27629427	27634561	27634684	564,659,566	177,242,243	398,372,459	279,254,256	191	194	1.22649911399e-06	0.764,0.734,0.703	0.592,0.598,0.646	0.122
ENSMUSG00000001424	Snd1	chr6	+	28545484	28545598	28626099	28626189	28531408	28531499	28668557	28668658	484,760,644	739,860,789	846,731,744	671,510,632	239	215	1.26019170439e-06	0.371,0.443,0.423	0.531,0.563,0.514	-0.124
ENSMUSG00000056851	Pcbp2	chr15	+	102485947	102486040	102487087	102487129	102484165	102484240	102488204	102488277	3414,4201,4174	2404,3100,2695	2818,2249,2801	3014,2639,2908	218	167	1.27235737607e-06	0.521,0.509,0.543	0.417,0.395,0.425	0.112
ENSMUSG00000032527	Pccb	chr9	-	101012704	101012815	101023135	101023249	100999164	100999273	101027079	101027136	393,397,407	139,208,156	375,332,373	304,212,310	239	236	1.27852851465e-06	0.736,0.653,0.72	0.549,0.607,0.543	0.137
ENSMUSG00000024908	Ppp6r3	chr19	-	3521733	3521920	3526701	3526934	3518244	3518382	3544107	3544255	505,664,690	371,460,458	536,463,422	570,551,529	358	312	1.27852851465e-06	0.543,0.557,0.568	0.45,0.423,0.41	0.128
ENSMUSG00000021051	Ppp2r5e	chr12	-	75485131	75485224	75515601	75515798	75469731	75469862	75593168	75593332	409,502,568	159,217,213	618,538,504	466,353,330	322	218	1.29564781643e-06	0.635,0.61,0.644	0.473,0.508,0.508	0.133
ENSMUSG00000066037	Hnrnpr	chr4	+	136317083	136317191	136319393	136319507	136316360	136316479	136327235	136327412	1362,2059,1946	952,1151,1163	1684,1376,1420	1571,1332,1483	233	239	1.31764062266e-06	0.595,0.647,0.632	0.524,0.514,0.496	0.113
ENSMUSG00000027011	Ube2e3	chr2	+	78870456	78870678	78872421	78872472	78869046	78869405	78913673	78913806	821,783,811	156,324,272	1084,1163,1211	838,677,874	347	176	1.32281569644e-06	0.727,0.551,0.602	0.396,0.466,0.413	0.202
ENSMUSG00000027560	Dok5	chr2	+	170832881	170833071	170870810	170870931	170830068	170830188	170879173	170879769	188,230,196	426,535,604	399,311,412	523,536,586	315	246	1.32965878448e-06	0.256,0.251,0.202	0.373,0.312,0.354	-0.11
ENSMUSG00000022203	Efs	chr14	-	54919328	54919418	54919694	54920414	54916542	54917532	54920504	54920645	974,1119,1038	337,378,416	730,560,670	445,352,383	845	215	1.33945788983e-06	0.424,0.43,0.388	0.294,0.288,0.308	0.117
ENSMUSG00000025508	Rplp2	chr7	+	141448725	141448774	141451003	141451102	141447907	141448031	141451231	141451585	3391,3671,3831	3673,3686,3852	6915,5739,6603	4898,3513,4361	174	224	1.36552310404e-06	0.543,0.562,0.561	0.645,0.678,0.661	-0.106
ENSMUSG00000010362	Rdm1	chr11	+	101630819	101630979	101633801	101633900	101630237	101630360	101634787	101634873	43,40,34	132,143,185	111,99,117	233,184,174	285	224	1.36838957183e-06	0.204,0.18,0.126	0.272,0.297,0.346	-0.135
ENSMUSG00000028013	Ppa2	chr3	+	133373622	133373692	133376548	133376588	133370379	133370465	133377846	133378078	250,315,333	31,49,40	402,312,346	108,72,132	195	165	1.38840992067e-06	0.872,0.845,0.876	0.759,0.786,0.689	0.12
ENSMUSG00000036023	Parp2	chr14	+	50820477	50820576	50820794	50820919	50819941	50820041	50821034	50821300	154,196,213	480,653,729	253,177,241	454,395,400	224	250	1.39745602714e-06	0.264,0.251,0.246	0.383,0.333,0.402	-0.119
ENSMUSG00000005371	Fbxo11	chr17	-	88011292	88011376	88012556	88012686	88010935	88011068	88014405	88014550	263,408,372	98,95,135	391,317,345	227,238,188	255	209	1.44658676518e-06	0.687,0.779,0.693	0.585,0.522,0.601	0.15
ENSMUSG00000005262	Ufd1l	chr16	+	18815328	18815361	18817902	18818024	18814829	18814962	18821038	18821169	190,201,220	355,486,473	156,101,161	545,510,559	158	247	1.45857451442e-06	0.456,0.393,0.421	0.309,0.236,0.31	0.138
ENSMUSG00000030007	Cct7	chr6	+	85459941	85460048	85461044	85461170	85459114	85459268	85461507	85461560	4568,5442,5555	2049,2628,2618	3950,3084,3730	2929,2221,2735	232	251	1.52895071398e-06	0.707,0.691,0.697	0.593,0.6,0.596	0.102
ENSMUSG00000024317	Rnf138	chr18	+	21001956	21002169	21008724	21008890	21001340	21001540	21010676	21010792	105,71,70	232,312,267	14,38,53	312,253,287	338	291	1.547274953e-06	0.28,0.164,0.184	0.037,0.115,0.137	0.113
ENSMUSG00000025968	Ndufs1	chr1	-	63147289	63147424	63148395	63148571	63147119	63147192	63149956	63150111	454,617,589	891,1082,1142	669,643,600	833,653,720	301	260	1.547274953e-06	0.306,0.33,0.308	0.41,0.46,0.419	-0.115
ENSMUSG00000028292	Rars2	chr4	+	34633657	34633713	34639244	34639321	34630476	34630570	34645696	34645855	59,101,76	266,360,364	113,81,97	214,201,198	181	202	1.54884933785e-06	0.198,0.238,0.189	0.371,0.31,0.353	-0.136
ENSMUSG00000028837	Psmb2	chr4	+	126684121	126684244	126687028	126687099	126677629	126677845	126706057	126706220	1315,1747,1646	2103,2685,2704	1736,1351,1483	1643,1412,1529	248	196	1.54884933785e-06	0.331,0.34,0.325	0.455,0.431,0.434	-0.108
ENSMUSG00000002107	Celf2	chr2	-	6624670	6624719	6664114	6664197	6615687	6615822	6721416	6721613	190,317,266	73,77,104	160,141,126	108,91,102	208	174	1.55367486053e-06	0.685,0.775,0.681	0.553,0.564,0.508	0.172
ENSMUSG00000037685	Atp8a1	chr5	-	67778959	67779033	67780987	67781061	67776128	67776198	67786625	67786666	12,38,28	0,2,0	25,20,15	9,4,7	199	199	1.55727536707e-06	1.0,0.95,1.0	0.735,0.833,0.682	0.233
ENSMUSG00000026155	Smap1	chr1	-	23866216	23866293	23876373	23876449	23859022	23859113	23877708	23877794	187,261,308	157,324,356	303,285,290	180,156,159	201	202	1.59764211968e-06	0.545,0.447,0.465	0.628,0.647,0.647	-0.155
ENSMUSG00000022906	Parp9	chr16	+	35941032	35941135	35943368	35943510	35939011	35939060	35947500	35948354	37,36,39	1,2,2	31,19,18	16,11,3	228	267	1.61748120766e-06	0.977,0.955,0.958	0.694,0.669,0.875	0.217
ENSMUSG00000023150	Ivns1abp	chr1	+	151353919	151354093	151354633	151354759	151351829	151351905	151356128	151356236	1268,1632,1661	1924,2699,2625	1324,1145,1067	1307,1094,1122	299	251	1.62497051545e-06	0.356,0.337,0.347	0.46,0.468,0.444	-0.111
ENSMUSG00000026761	Orc4	chr2	-	48912561	48912648	48917164	48917338	48910185	48910294	48927095	48927247	456,559,620	272,290,367	365,300,274	317,294,303	299	212	1.65861822674e-06	0.543,0.577,0.545	0.449,0.42,0.391	0.135
ENSMUSG00000008604	Ubqln4	chr3	+	88559617	88559776	88563107	88563333	88556656	88556919	88564369	88564509	471,767,705	780,960,995	554,535,555	526,370,515	284	351	1.7107869855e-06	0.427,0.497,0.467	0.566,0.641,0.571	-0.129
ENSMUSG00000032126	Hmbs	chr9	-	44337117	44337171	44337355	44337475	44336925	44337012	44337651	44337690	240,276,287	101,140,146	372,271,282	93,64,72	245	179	1.72985662263e-06	0.635,0.59,0.59	0.745,0.756,0.741	-0.142
ENSMUSG00000024948	Map4k2	chr19	+	6343103	6343176	6343460	6343523	6342743	6342786	6343801	6343883	12,7,15	26,45,62	33,29,27	19,27,28	198	188	1.73636174332e-06	0.305,0.129,0.187	0.623,0.505,0.478	-0.328
ENSMUSG00000032280	Tle3	chr9	+	61373952	61374053	61374514	61374578	61373384	61373461	61375528	61375573	181,178,195	551,655,674	235,191,208	456,406,360	226	189	1.74174500823e-06	0.216,0.185,0.195	0.301,0.282,0.326	-0.104
ENSMUSG00000020700	Map3k3	chr11	+	106110743	106110784	106114183	106114283	106096990	106097112	106117489	106117603	79,79,79	82,99,79	71,57,63	168,143,145	166	225	1.74174500823e-06	0.566,0.52,0.575	0.364,0.351,0.371	0.192
ENSMUSG00000038299	Wdr36	chr18	+	32846829	32846962	32847141	32847317	32845590	32845645	32847588	32847709	595,552,598	330,507,504	308,251,247	432,347,400	258	301	1.74174500823e-06	0.678,0.56,0.581	0.454,0.458,0.419	0.163
ENSMUSG00000002052	Supt6	chr11	-	78208049	78208237	78208851	78209018	78207027	78207769	78209101	78209179	297,349,361	588,800,727	477,499,471	571,550,703	292	313	1.75532386883e-06	0.351,0.319,0.347	0.472,0.493,0.418	-0.122
ENSMUSG00000027465	Tbc1d20	chr2	+	152304945	152305026	152307988	152308175	152302151	152302337	152308329	152308428	114,151,123	418,501,522	205,179,185	422,362,389	206	312	1.77468578328e-06	0.292,0.313,0.263	0.424,0.428,0.419	-0.134
ENSMUSG00000063801	Ap3s2	chr7	-	79882465	79882573	79909834	79909906	79875324	79880612	79915146	79915258	142,214,223	583,722,799	369,336,318	848,619,733	197	233	1.77468578328e-06	0.224,0.26,0.248	0.34,0.391,0.339	-0.113
ENSMUSG00000037242	Clic4	chr4	-	135226023	135226149	135238861	135238971	135223463	135223570	135272517	135272814	585,718,638	739,1106,1078	456,465,457	1126,1082,1141	235	251	1.78222942116e-06	0.458,0.409,0.387	0.302,0.315,0.3	0.112
ENSMUSG00000008305	Tle1	chr4	-	72145309	72145420	72158212	72158417	72141826	72141880	72169121	72169196	569,579,747	315,487,496	220,172,196	241,247,250	330	236	1.80225594373e-06	0.564,0.46,0.519	0.395,0.332,0.359	0.152
ENSMUSG00000024212	Mllt1	chr17	-	56902562	56902688	56905711	56905855	56899768	56900296	56919899	56919982	870,1060,1101	370,451,550	739,596,590	515,426,483	269	251	1.83665140895e-06	0.687,0.687,0.651	0.572,0.566,0.533	0.118
ENSMUSG00000029125	Stx18	chr5	+	38106563	38106641	38106825	38106892	38104877	38104993	38116084	38116197	258,350,379	44,76,92	379,341,327	140,136,152	203	192	1.84693929105e-06	0.847,0.813,0.796	0.719,0.703,0.67	0.121
ENSMUSG00000038481	Cdk19	chr10	+	40454014	40454072	40469578	40469722	40436071	40436212	40469885	40469955	18,37,23	133,206,186	127,94,78	308,305,269	183	269	1.86397146354e-06	0.166,0.209,0.154	0.377,0.312,0.299	-0.153
ENSMUSG00000045410	Akr1e1	chr13	-	4602680	4602797	4607390	4607558	4601217	4601295	4609084	4609174	146,212,206	143,165,164	199,188,184	296,269,320	293	242	1.86808747454e-06	0.457,0.515,0.509	0.357,0.366,0.322	0.145
ENSMUSG00000053091	Lins1	chr7	+	66708638	66708728	66709293	66709435	66708029	66708553	66710229	66710746	53,62,63	53,63,61	90,94,109	47,28,39	215	267	1.89069158207e-06	0.554,0.55,0.562	0.704,0.807,0.776	-0.207
ENSMUSG00000022234	Cct5	chr15	-	31594096	31594246	31594333	31594526	31593514	31593634	31595644	31595843	6363,7511,7285	3827,5180,5141	4813,4280,4527	5040,4205,4812	318	275	1.89569559042e-06	0.59,0.556,0.551	0.452,0.468,0.449	0.109
ENSMUSG00000005846	Rsl1d1	chr16	-	11196472	11196566	11199384	11199486	11196273	11196396	11199570	11199719	2041,2274,2304	875,1335,1154	1499,1238,1459	1263,956,1134	227	219	1.90103113141e-06	0.692,0.622,0.658	0.534,0.555,0.554	0.11
ENSMUSG00000024135	Srbd1	chr17	-	85988324	85988509	86000320	86000473	85984664	85985483	86001430	86001607	312,461,469	168,219,241	357,340,364	341,296,300	278	310	1.91888557394e-06	0.674,0.701,0.685	0.539,0.562,0.575	0.128
ENSMUSG00000029128	Rab28	chr5	-	41635805	41635909	41687720	41687850	41633172	41633250	41698389	41698478	289,294,315	612,929,1034	323,313,320	590,443,512	255	229	1.94517915165e-06	0.298,0.221,0.215	0.33,0.388,0.359	-0.114
ENSMUSG00000021686	Ap3b1	chr13	+	94501917	94502024	94528164	94528396	94493668	94493741	94531981	94532066	369,634,599	211,339,229	411,324,323	296,288,302	232	357	1.94517915165e-06	0.729,0.742,0.801	0.681,0.634,0.622	0.112
ENSMUSG00000035297	Cops4	chr5	+	100541536	100541652	100543838	100543923	100537297	100537468	100547303	100547780	668,920,831	1031,1542,1565	886,611,745	801,759,774	241	210	1.95927325063e-06	0.361,0.342,0.316	0.491,0.412,0.456	-0.113
ENSMUSG00000038146	Notch3	chr17	-	32144701	32144834	32146406	32146591	32144366	32144624	32146980	32147128	424,377,411	180,239,228	352,294,298	310,304,298	310	258	1.96077195603e-06	0.662,0.568,0.6	0.486,0.446,0.454	0.148
ENSMUSG00000027677	Ttc14	chr3	+	33804420	33804540	33804639	33804762	33803999	33804071	33806815	33806933	236,259,243	52,73,90	183,124,156	89,95,112	245	248	1.96502697704e-06	0.821,0.782,0.732	0.675,0.569,0.585	0.169
ENSMUSG00000058594	Fbxo18	chr2	-	11760480	11760573	11763869	11764005	11759928	11760023	11764102	11764233	505,671,648	220,293,273	485,365,370	304,285,333	261	218	1.98764011707e-06	0.657,0.657,0.665	0.571,0.517,0.481	0.137
ENSMUSG00000030269	Mtmr14	chr6	+	113240284	113240433	113249870	113249979	113237896	113238121	113253730	113253806	160,179,138	496,531,621	158,154,164	346,285,282	274	234	2.04425998152e-06	0.216,0.224,0.16	0.281,0.316,0.332	-0.11
ENSMUSG00000028546	Elavl4	chr4	-	110226544	110226648	110251280	110251521	110213127	110213281	110287232	110287527	116,132,147	298,371,373	1,0,1	15,11,13	366	229	2.04425998152e-06	0.196,0.182,0.198	0.04,0.0,0.046	0.163
ENSMUSG00000025266	Gnl3l	chrX	-	151002173	151002290	151003533	151003641	151001037	151001121	151004244	151004285	288,381,376	140,136,165	225,223,212	195,167,151	233	242	2.07636627208e-06	0.681,0.744,0.703	0.545,0.581,0.593	0.136
ENSMUSG00000022556	Hsf1	chr15	+	76496452	76496589	76497767	76497829	76495969	76496078	76497951	76498048	154,192,198	156,250,221	250,237,232	154,146,146	262	187	2.08019285336e-06	0.413,0.354,0.39	0.537,0.537,0.531	-0.149
ENSMUSG00000026566	Mpzl1	chr1	-	165601749	165601855	165604609	165604742	165592239	165593677	165605608	165605822	698,1047,939	407,467,475	566,542,638	556,422,485	258	231	2.08276962011e-06	0.606,0.667,0.639	0.477,0.535,0.541	0.12
ENSMUSG00000039735	Fnbp1l	chr3	-	122559019	122559166	122560832	122560961	122557902	122558106	122563834	122563881	593,881,956	1295,1871,1593	1128,827,853	1197,1171,1075	254	272	2.10485968172e-06	0.329,0.335,0.391	0.502,0.431,0.459	-0.112
ENSMUSG00000032480	Dhx30	chr9	-	110091418	110091568	110092315	110092436	110088552	110088705	110092857	110093159	720,1221,1190	318,443,496	819,731,672	535,478,462	246	275	2.10995978277e-06	0.717,0.755,0.728	0.631,0.631,0.619	0.106
ENSMUSG00000026790	Odf2	chr2	+	29893000	29893154	29893443	29893569	29892185	29892276	29901076	29901247	521,771,689	477,662,656	270,280,229	427,375,386	279	251	2.1129053173e-06	0.496,0.512,0.486	0.363,0.402,0.348	0.127
ENSMUSG00000036565	Ttyh3	chr5	-	140626450	140626526	140627121	140627295	140620577	140623531	140629381	140629518	798,936,1056	713,901,948	1119,1049,1057	659,535,648	299	201	2.13577169524e-06	0.429,0.411,0.428	0.533,0.569,0.523	-0.119
ENSMUSG00000031703	Itfg1	chr8	-	85810544	85810639	85831182	85831257	85780515	85780577	85835020	85835078	341,428,417	193,274,270	391,325,315	391,338,367	200	220	2.13577169524e-06	0.66,0.632,0.629	0.524,0.514,0.486	0.132
ENSMUSG00000035437	Rabgap1	chr2	+	37560474	37560579	37561368	37561452	37556195	37556306	37561891	37561963	602,815,653	192,311,275	609,663,600	411,379,384	230	209	2.19343065743e-06	0.74,0.704,0.683	0.574,0.614,0.587	0.117
ENSMUSG00000030269	Mtmr14	chr6	+	113253730	113253806	113254089	113254150	113249870	113249979	113255815	113255938	309,356,417	168,181,223	214,164,176	205,160,167	201	186	2.20183812437e-06	0.63,0.645,0.634	0.491,0.487,0.494	0.146
ENSMUSG00000061559	Wdr61	chr9	-	54720259	54720352	54722833	54722927	54719250	54719329	54724050	54724144	526,661,801	1074,1121,1319	903,653,786	926,769,885	219	218	2.21519409525e-06	0.328,0.37,0.377	0.493,0.458,0.469	-0.115
ENSMUSG00000053070	9230110C19Rik	chr9	-	8027100	8027267	8037459	8037535	8025961	8026134	8042408	8042490	75,96,86	82,71,97	40,38,45	102,97,91	201	292	2.23683233691e-06	0.571,0.663,0.563	0.363,0.363,0.418	0.218
ENSMUSG00000069539	Scyl2	chr10	-	89666716	89666861	89678277	89678482	89662315	89662465	89686037	89686268	85,94,92	311,331,311	139,156,115	265,254,239	330	270	2.23683233691e-06	0.183,0.189,0.195	0.3,0.334,0.282	-0.116
ENSMUSG00000058239	Usf2	chr7	-	30955289	30955440	30956148	30956267	30955105	30955193	30956381	30956428	233,184,177	1288,1632,1524	167,400,410	940,772,804	244	276	2.31954140791e-06	0.17,0.113,0.116	0.167,0.37,0.366	-0.168
ENSMUSG00000027111	Itga6	chr2	+	71816629	71816754	71818480	71818560	71787083	71787320	71819998	71820254	622,483,560	245,188,229	631,556,564	423,422,336	250	205	2.35490060715e-06	0.676,0.678,0.667	0.55,0.519,0.579	0.124
ENSMUSG00000026309	Ilkap	chr1	-	91378465	91378585	91384564	91384658	91376317	91376399	91385239	91385346	344,394,374	813,793,890	511,456,498	720,596,683	219	245	2.36997031804e-06	0.321,0.357,0.32	0.443,0.461,0.449	-0.118
ENSMUSG00000040029	Ipo8	chr6	-	148791440	148791507	148796640	148796766	148789796	148789922	148798622	148798801	297,345,390	410,562,495	245,202,204	216,163,148	251	192	2.4159354644e-06	0.357,0.32,0.376	0.465,0.487,0.513	-0.137
ENSMUSG00000043535	Setx	chr2	+	29126873	29127063	29130179	29130390	29125851	29125963	29133921	29134031	65,74,44	128,153,163	98,105,94	120,93,78	315	336	2.42562551191e-06	0.351,0.34,0.224	0.466,0.546,0.562	-0.22
ENSMUSG00000036503	Rnf13	chr3	+	57764256	57764382	57769039	57769120	57736119	57736200	57779382	57779508	55,107,117	83,128,149	176,146,147	126,79,97	251	206	2.44844690539e-06	0.352,0.407,0.392	0.534,0.603,0.554	-0.18
ENSMUSG00000021686	Ap3b1	chr13	+	94390791	94390867	94394718	94394793	94358959	94359231	94403337	94403433	66,98,90	216,252,264	122,119,116	183,195,152	201	200	2.46055725675e-06	0.233,0.279,0.253	0.399,0.378,0.432	-0.148
ENSMUSG00000049299	Trappc1	chr11	+	69324394	69324465	69324823	69324962	69324062	69324256	69325438	69325793	366,564,513	1421,2081,1949	724,493,591	1439,1293,1486	196	264	2.53055273687e-06	0.258,0.267,0.262	0.404,0.339,0.349	-0.102
ENSMUSG00000033502	Cdc14a	chr3	-	116308139	116308299	116322081	116322220	116298436	116298549	116328478	116328709	96,145,122	180,209,248	118,122,95	105,99,89	264	285	2.57584447179e-06	0.365,0.428,0.347	0.548,0.571,0.535	-0.171
ENSMUSG00000040274	Cdk6	chr5	+	3428990	3429158	3473118	3473228	3390680	3390816	3515453	3515504	113,143,118	47,57,50	116,83,81	89,81,104	293	235	2.57584447179e-06	0.659,0.668,0.654	0.511,0.451,0.384	0.212
ENSMUSG00000028468	Rgp1	chr4	+	43579886	43580023	43580295	43580379	43579374	43579509	43580476	43580626	240,249,240	103,111,111	232,153,191	188,163,143	262	209	2.66565169688e-06	0.65,0.642,0.633	0.496,0.428,0.516	0.162
ENSMUSG00000022817	Itgb5	chr16	+	33900509	33900605	33902793	33902883	33899240	33899402	33910464	33910599	992,1034,1178	499,593,571	2937,2393,2650	2524,1888,2173	221	215	2.72296402457e-06	0.659,0.629,0.667	0.531,0.552,0.543	0.11
ENSMUSG00000032782	Cntrob	chr11	-	69319857	69319974	69320817	69320974	69319352	69319469	69321355	69321419	345,429,356	141,188,138	167,163,173	148,125,113	282	242	2.81649976989e-06	0.677,0.662,0.689	0.492,0.528,0.568	0.147
ENSMUSG00000021501	Caml	chr13	+	55624710	55625171	55628576	55628642	55623004	55623256	55631808	55632411	213,315,326	46,61,63	200,169,159	71,70,79	586	191	2.91399512971e-06	0.601,0.627,0.628	0.479,0.44,0.396	0.18
ENSMUSG00000036167	Pphln1	chr15	+	93410691	93410783	93420283	93420490	93398349	93398461	93424013	93424075	286,294,297	196,201,214	296,279,266	112,114,95	217	332	2.93599467938e-06	0.691,0.691,0.68	0.802,0.789,0.811	-0.113
ENSMUSG00000029071	Dvl1	chr4	+	155853636	155853758	155853982	155854086	155853417	155853487	155854329	155854468	261,222,260	111,102,111	155,124,152	146,116,106	247	229	2.95462473999e-06	0.686,0.669,0.685	0.496,0.498,0.571	0.158
ENSMUSG00000004056	Akt2	chr7	+	27608622	27608753	27616240	27616369	27591745	27591879	27618207	27618319	341,288,340	802,928,1018	422,380,406	761,640,674	256	254	3.02395912069e-06	0.297,0.235,0.249	0.355,0.371,0.374	-0.106
ENSMUSG00000024259	Slc25a46	chr18	-	31597038	31597095	31602722	31602800	31594576	31594634	31605752	31605810	106,162,139	155,242,243	78,88,87	232,267,260	203	182	3.15026742521e-06	0.38,0.375,0.339	0.232,0.228,0.231	0.134
ENSMUSG00000039599	Fam149b	chr14	+	20358023	20358140	20377774	20377999	20356354	20356497	20378399	20378523	161,174,169	121,127,135	297,239,257	110,98,108	242	350	3.23271415347e-06	0.658,0.665,0.644	0.796,0.779,0.775	-0.128
ENSMUSG00000060992	Copz1	chr15	+	103296733	103296785	103297886	103297925	103296532	103296610	103298692	103299862	456,552,669	1009,1438,1463	502,404,436	740,621,567	177	164	3.27217649366e-06	0.295,0.262,0.298	0.386,0.376,0.416	-0.108
ENSMUSG00000018474	Chd3	chr11	-	69345135	69345262	69345470	69345634	69344350	69344478	69346617	69346813	880,930,858	803,743,732	734,655,806	1023,944,1020	289	252	3.34549682883e-06	0.489,0.522,0.505	0.385,0.377,0.408	0.115
ENSMUSG00000054942	Fam73a	chr3	-	152322349	152322476	152333480	152333617	152320609	152320743	152335251	152335429	139,171,206	317,362,346	203,200,193	258,204,206	262	252	3.34549682883e-06	0.297,0.312,0.364	0.431,0.485,0.474	-0.139
ENSMUSG00000040383	Aqr	chr2	-	114145627	114145730	114146888	114146992	114142987	114143108	114148938	114149052	439,662,513	174,268,232	422,400,400	321,295,256	229	228	3.34920053425e-06	0.715,0.711,0.688	0.567,0.574,0.609	0.121
ENSMUSG00000032178	Ilf3	chr9	+	21394194	21394290	21394830	21394942	21393710	21393802	21395370	21395468	650,775,769	897,1002,1101	963,943,867	901,721,760	221	237	3.38618766145e-06	0.437,0.453,0.428	0.534,0.584,0.55	-0.117
ENSMUSG00000026761	Orc4	chr2	-	48909265	48909333	48909418	48909514	48905413	48905599	48910185	48910245	344,398,406	118,141,180	350,269,285	208,192,209	221	193	3.41621753653e-06	0.718,0.711,0.663	0.595,0.55,0.544	0.134
ENSMUSG00000032239	Rp9	chr9	-	22449801	22449863	22453778	22453870	22448310	22448854	22457372	22457502	255,349,348	415,476,495	329,289,291	287,187,274	217	187	3.41984652756e-06	0.346,0.387,0.377	0.497,0.571,0.478	-0.145
ENSMUSG00000020873	Slc35b1	chr11	+	95389079	95389206	95390277	95390384	95387769	95387927	95390524	95390678	480,623,538	845,932,968	684,691,747	702,711,800	252	232	3.42700805755e-06	0.343,0.381,0.338	0.473,0.472,0.462	-0.115
ENSMUSG00000013465	Nelfb	chr2	-	25206159	25206345	25209853	25210084	25205126	25205239	25210437	25210537	566,752,759	718,953,932	798,791,742	612,581,625	356	311	3.43489457817e-06	0.408,0.408,0.416	0.533,0.543,0.509	-0.118
ENSMUSG00000057363	Uxs1	chr1	-	43790463	43790644	43797244	43797305	43780064	43780169	43805352	43805396	46,52,52	9,12,13	36,29,9	31,34,36	186	306	3.48711933887e-06	0.894,0.877,0.868	0.656,0.584,0.291	0.369
ENSMUSG00000032481	Smarcc1	chr9	+	110177467	110177505	110190902	110190962	110175041	110175101	110196152	110196411	641,1055,1005	540,849,729	701,697,596	924,812,783	163	185	3.54441298131e-06	0.574,0.585,0.61	0.463,0.493,0.463	0.117
ENSMUSG00000031545	Gpat4	chr8	-	23175507	23175636	23179414	23179500	23175339	23175419	23179768	23179824	123,144,132	410,448,503	294,254,299	581,555,524	211	254	3.54441298131e-06	0.265,0.279,0.24	0.379,0.355,0.407	-0.119
ENSMUSG00000050812	AI314180	chr4	-	58811851	58811943	58812643	58812710	58811708	58811775	58813991	58814081	131,172,195	127,148,156	112,86,106	194,144,169	192	217	3.5976626737e-06	0.538,0.568,0.586	0.395,0.403,0.415	0.16
ENSMUSG00000036864	Proser3	chr7	-	30543690	30543773	30546302	30546427	30542469	30543614	30549040	30549208	37,49,69	84,125,89	111,119,84	70,83,77	250	208	3.64606259074e-06	0.268,0.246,0.392	0.569,0.544,0.476	-0.228
ENSMUSG00000032411	Tfdp2	chr9	+	96297623	96297770	96300371	96300440	96294964	96295127	96306799	96306951	31,80,49	189,291,289	87,63,60	189,147,149	272	194	3.72361216611e-06	0.105,0.164,0.108	0.247,0.234,0.223	-0.109
ENSMUSG00000030257	Srgap3	chr6	-	112750380	112750411	112754570	112754673	112749361	112749422	112759748	112759776	67,102,78	3,7,12	63,55,44	0,0,0	228	156	3.7270445848e-06	0.939,0.909,0.816	1.0,1.0,1.0	-0.112
ENSMUSG00000028478	Clta	chr4	+	44030214	44030268	44031399	44031435	44025448	44025560	44032400	44032846	57,125,79	1,0,3	9,10,13	2,2,7	179	161	3.73445275672e-06	0.981,1.0,0.959	0.802,0.818,0.626	0.231
ENSMUSG00000021692	Dimt1	chr13	+	106953433	106953498	106954675	106954739	106952315	106952408	106957093	106957200	90,112,129	133,202,223	168,106,156	137,110,125	190	189	3.73476342183e-06	0.402,0.355,0.365	0.55,0.489,0.554	-0.157
ENSMUSG00000022678	Nde1	chr16	+	14183475	14183612	14185693	14185873	14175126	14175439	14188312	14188397	700,1035,877	1359,1565,1522	1080,914,1047	1135,1094,1074	262	305	3.74828977709e-06	0.375,0.435,0.401	0.526,0.493,0.532	-0.113
ENSMUSG00000035064	Eef2k	chr7	+	120876431	120876492	120880304	120880476	120873308	120873409	120884657	120884807	25,25,29	199,269,232	85,55,74	297,246,301	186	297	3.84181665506e-06	0.167,0.129,0.166	0.314,0.263,0.282	-0.132
ENSMUSG00000034263	Vwa9	chr9	+	64966689	64966797	64971972	64972128	64964325	64964603	64972691	64972810	484,614,586	480,596,660	490,458,485	331,289,273	233	281	3.85804999527e-06	0.549,0.554,0.517	0.641,0.657,0.682	-0.12
ENSMUSG00000071054	Safb	chr17	+	56604145	56604283	56604365	56604408	56603531	56603822	56605283	56605399	1060,1427,1461	308,416,372	755,570,666	336,284,289	263	168	3.92883272182e-06	0.687,0.687,0.715	0.589,0.562,0.595	0.114
ENSMUSG00000029064	Gnb1	chr4	+	155527412	155527509	155533696	155533735	155491363	155491580	155535357	155535464	574,342,337	1559,1971,2036	393,1007,748	1132,863,1008	222	164	3.94814625653e-06	0.214,0.114,0.109	0.204,0.463,0.354	-0.195
ENSMUSG00000029029	Wrap73	chr4	+	154154534	154154640	154155240	154155366	154152792	154152870	154156100	154156292	203,218,233	109,118,176	215,146,206	233,190,222	231	251	4.00017252642e-06	0.669,0.667,0.59	0.501,0.455,0.502	0.156
ENSMUSG00000020642	Rnf144a	chr12	-	26327502	26327607	26339305	26339451	26327277	26327338	26389393	26389575	446,580,569	157,194,236	345,324,350	242,195,211	271	230	4.00391421193e-06	0.707,0.717,0.672	0.547,0.585,0.585	0.126
ENSMUSG00000036501	Fam13b	chr18	-	34465155	34465220	34473549	34473685	34462960	34463009	34486978	34487139	82,108,114	138,134,151	186,163,162	119,125,124	261	190	4.20412398512e-06	0.302,0.37,0.355	0.532,0.487,0.487	-0.16
ENSMUSG00000031352	Hccs	chrX	-	169316545	169316694	169316995	169317147	169315601	169315721	169319437	169319590	333,313,361	124,119,137	234,206,191	180,134,124	277	274	4.40144822394e-06	0.727,0.722,0.723	0.563,0.603,0.604	0.134
ENSMUSG00000005899	Smpd4	chr16	+	17638495	17638641	17639273	17639364	17631985	17632057	17639744	17639845	247,330,349	164,196,175	220,200,234	213,213,246	271	216	4.41987180432e-06	0.546,0.573,0.614	0.452,0.428,0.431	0.141
ENSMUSG00000002963	Pnkp	chr7	+	44858452	44858749	44859722	44859802	44858162	44858209	44859887	44859945	73,77,79	187,209,198	104,61,113	111,101,134	422	205	4.42367592968e-06	0.159,0.152,0.162	0.313,0.227,0.291	-0.119
ENSMUSG00000041977	Arhgef11	chr3	+	87735344	87735571	87735805	87735995	87733147	87733504	87737043	87738033	147,171,150	301,449,406	308,254,281	401,371,422	352	315	4.42843997198e-06	0.304,0.254,0.248	0.407,0.38,0.373	-0.118
ENSMUSG00000025510	Cd151	chr7	+	141469465	141469657	141469936	141470011	141469254	141469345	141470120	141470225	983,1045,1087	336,316,390	1517,1124,1417	711,643,814	317	200	4.50160685834e-06	0.649,0.676,0.637	0.574,0.524,0.523	0.114
ENSMUSG00000031365	Zfp275	chrX	+	73344836	73344912	73351808	73351923	73342620	73342751	73352835	73352937	42,35,35	232,293,296	47,36,35	151,102,114	201	240	4.50638605096e-06	0.178,0.125,0.124	0.271,0.296,0.268	-0.136
ENSMUSG00000024833	Pola2	chr19	-	5946469	5946543	5947703	5947742	5943554	5943663	5948401	5948526	131,219,196	599,795,713	139,142,171	353,329,307	164	199	4.51579476381e-06	0.21,0.251,0.25	0.323,0.344,0.403	-0.12
ENSMUSG00000035765	Dym	chr18	+	75229989	75230172	75243284	75243398	75199162	75199265	75286619	75286966	279,327,369	167,192,163	203,207,206	190,184,220	308	239	4.52275938563e-06	0.565,0.569,0.637	0.453,0.466,0.421	0.144
ENSMUSG00000020198	Ap3d1	chr10	-	80712111	80712207	80712595	80712667	80710688	80710832	80712764	80712930	320,511,528	363,514,529	258,214,211	411,419,364	197	221	4.56239091318e-06	0.497,0.527,0.528	0.413,0.364,0.394	0.127
ENSMUSG00000012535	Tnpo3	chr6	-	29578462	29578601	29579520	29579696	29575005	29575152	29582165	29582309	230,447,413	643,825,900	603,489,480	858,624,639	301	264	4.61435231474e-06	0.239,0.322,0.287	0.381,0.407,0.397	-0.112
ENSMUSG00000053436	Mapk14	chr17	+	28741787	28741866	28744982	28745156	28737010	28737090	28746270	28748404	268,292,312	333,472,518	307,264,286	759,712,690	204	299	4.63038150452e-06	0.541,0.476,0.469	0.372,0.352,0.378	0.128
ENSMUSG00000004462	Tbccd1	chr16	-	22818380	22818528	22825765	22826132	22813214	22813956	22833877	22834033	281,237,264	80,103,117	146,107,138	146,75,103	492	273	4.63401341136e-06	0.661,0.561,0.556	0.357,0.442,0.426	0.184
ENSMUSG00000017686	Rhot1	chr11	+	80250207	80250338	80252966	80253086	80248437	80248538	80254659	80254862	188,226,250	285,433,427	392,294,411	370,354,353	256	245	4.68858850385e-06	0.387,0.333,0.359	0.503,0.443,0.527	-0.131
ENSMUSG00000028578	Caap1	chr4	-	94521061	94521135	94549118	94549194	94500080	94501416	94550421	94550506	105,173,185	175,319,287	172,155,132	158,125,135	201	199	4.77507810352e-06	0.373,0.349,0.39	0.519,0.551,0.492	-0.15
ENSMUSG00000020903	Stx8	chr11	+	67973232	67973271	68011314	68011439	67969771	67969871	68020905	68020998	40,45,55	280,377,446	91,95,82	402,299,353	164	250	4.77507810352e-06	0.179,0.154,0.158	0.257,0.326,0.262	-0.118
ENSMUSG00000032527	Pccb	chr9	-	100995559	100995680	100999164	100999273	100994567	100994649	101012704	101012815	138,205,153	345,431,416	307,213,311	447,310,405	234	246	4.93657322148e-06	0.296,0.333,0.279	0.419,0.419,0.447	-0.126
ENSMUSG00000028013	Ppa2	chr3	+	133330392	133330512	133339262	133339349	133326647	133326701	133348063	133348190	466,539,648	392,426,446	461,352,350	532,446,485	245	212	5.04917905671e-06	0.507,0.523,0.557	0.429,0.406,0.384	0.123
ENSMUSG00000029554	Mad1l1	chr5	-	140261497	140261584	140295786	140295848	140193913	140194058	140300214	140300329	43,87,86	221,310,329	98,108,88	200,138,194	187	212	5.06611581617e-06	0.181,0.241,0.229	0.357,0.47,0.34	-0.172
ENSMUSG00000015714	Cers2	chr3	+	95321574	95321667	95321830	95321959	95321335	95321386	95322126	95322233	141,164,199	456,712,722	223,212,188	486,420,442	218	254	5.22996022123e-06	0.265,0.212,0.243	0.348,0.37,0.331	-0.11
ENSMUSG00000057751	Megf6	chr4	+	154267432	154267561	154267655	154267787	154267189	154267318	154267933	154268062	204,282,258	82,79,90	781,742,747	497,392,477	254	257	5.26135134526e-06	0.716,0.783,0.744	0.614,0.657,0.613	0.12
ENSMUSG00000028538	St3gal3	chr4	-	118014704	118014797	118031839	118031882	117964329	117964424	118107548	118107693	10,30,16	79,99,84	5,4,4	89,76,114	168	218	5.31358409947e-06	0.141,0.282,0.198	0.068,0.064,0.044	0.148
ENSMUSG00000022771	Ppil2	chr16	-	17092684	17092791	17093010	17093086	17092214	17092304	17094882	17095043	551,682,739	284,405,416	577,488,494	519,388,558	201	232	5.36741743586e-06	0.691,0.66,0.672	0.562,0.592,0.505	0.121
ENSMUSG00000030374	Strn4	chr7	+	16831464	16831580	16832925	16833101	16831024	16831138	16833177	16833225	252,248,286	523,554,508	181,163,202	649,565,650	241	301	5.40690882798e-06	0.376,0.359,0.413	0.258,0.265,0.28	0.115
ENSMUSG00000053414	Hunk	chr16	+	90447309	90447365	90453679	90453815	90432513	90432806	90464140	90464268	159,163,124	508,610,614	324,272,222	664,559,596	181	261	5.47504790079e-06	0.311,0.278,0.226	0.413,0.412,0.349	-0.12
ENSMUSG00000015755	Tab2	chr10	-	7910046	7910127	7911088	7911182	7905652	7907577	7911387	7911548	408,602,515	249,371,397	633,525,537	667,555,615	219	206	5.53147016745e-06	0.606,0.604,0.55	0.472,0.471,0.451	0.122
ENSMUSG00000037552	Plekhg2	chr7	-	28365452	28365545	28367634	28367835	28365281	28365368	28367973	28368111	136,113,152	248,351,330	188,164,160	209,211,215	326	218	5.62562899541e-06	0.268,0.177,0.235	0.376,0.342,0.332	-0.123
ENSMUSG00000025203	Scd2	chr19	+	44294903	44295186	44298039	44298170	44293675	44294411	44299608	44299814	4597,6071,5601	1686,2125,1884	4035,3422,3428	2210,1758,1893	408	256	5.69902655019e-06	0.631,0.642,0.651	0.534,0.55,0.532	0.103
ENSMUSG00000038644	Pold1	chr7	-	44537991	44538105	44538326	44538443	44537607	44537755	44538603	44538692	540,675,653	325,329,288	402,358,332	322,270,328	242	239	5.69902655019e-06	0.621,0.67,0.691	0.552,0.567,0.5	0.121
ENSMUSG00000048402	Gli2	chr1	-	118866571	118866757	119002039	119002206	118855435	118855637	119053301	119053339	90,103,88	235,302,305	103,127,121	188,182,185	292	311	5.78418351062e-06	0.29,0.266,0.235	0.368,0.426,0.411	-0.138
ENSMUSG00000071645	Tut1	chr19	+	8959742	8959843	8962343	8962822	8959086	8959402	8964019	8964129	148,213,279	79,116,107	159,139,134	162,96,160	226	604	5.78418351062e-06	0.834,0.831,0.875	0.724,0.795,0.691	0.11
ENSMUSG00000043909	Trp53bp1	chr2	-	121208354	121208504	121209080	121209352	121207698	121208129	121211269	121211422	313,470,443	587,686,710	424,468,427	478,425,414	397	275	5.79983719021e-06	0.27,0.322,0.302	0.381,0.433,0.417	-0.112
ENSMUSG00000005610	Eif4g2	chr7	-	111075586	111075712	111076695	111076856	111075336	111075441	111076937	111077076	8828,10123,9782	15332,25404,26989	8724,7643,7965	13381,10461,10845	286	251	5.86714219993e-06	0.336,0.259,0.241	0.364,0.391,0.392	-0.104
ENSMUSG00000041459	Tardbp	chr4	-	148620591	148620732	148621948	148622112	148619183	148619354	148625124	148625376	2385,3354,3547	1758,2654,2282	3401,2891,2810	3680,3225,3132	289	266	5.86714219993e-06	0.555,0.538,0.589	0.46,0.452,0.452	0.106
ENSMUSG00000046679	C87436	chr6	+	86462580	86462681	86465800	86465963	86457815	86457923	86469745	86470388	74,104,111	46,64,94	83,64,59	129,94,88	226	288	5.92779333876e-06	0.672,0.674,0.601	0.451,0.465,0.461	0.19
ENSMUSG00000020271	Fbxw11	chr11	+	32735137	32735387	32738361	32738480	32733499	32733618	32739155	32739266	287,385,413	457,550,623	594,455,527	568,443,443	375	244	5.93439765645e-06	0.29,0.313,0.301	0.405,0.401,0.436	-0.113
ENSMUSG00000030759	Far1	chr7	+	113551934	113552002	113553641	113553813	113551234	113551353	113561375	113561505	386,440,459	235,340,377	272,256,254	354,329,286	193	297	5.98960692216e-06	0.717,0.666,0.652	0.542,0.545,0.577	0.124
ENSMUSG00000020189	Osbpl8	chr10	+	111233552	111233690	111255687	111255758	111224671	111224708	111263179	111263257	190,246,217	57,98,89	176,185,129	136,115,99	263	196	6.00993722051e-06	0.713,0.652,0.645	0.491,0.545,0.493	0.16
ENSMUSG00000006494	Pdk1	chr2	+	71895688	71895799	71897646	71897760	71888895	71888994	71899983	71903858	195,253,289	479,638,673	423,315,354	569,495,532	236	239	6.04755628901e-06	0.292,0.287,0.303	0.43,0.392,0.403	-0.114
ENSMUSG00000032030	Cul5	chr9	-	53642517	53642598	53642680	53642826	53634971	53635065	53644486	53644628	251,357,345	81,136,108	294,210,218	168,145,133	271	206	6.04755628901e-06	0.702,0.666,0.708	0.571,0.524,0.555	0.142
ENSMUSG00000029669	Tspan12	chr6	-	21795577	21795721	21799878	21799986	21771394	21772936	21806238	21806313	260,379,387	340,491,533	296,249,283	223,197,227	233	269	6.07267611456e-06	0.469,0.471,0.456	0.605,0.593,0.59	-0.131
ENSMUSG00000013160	Atp6v0d1	chr8	-	105529173	105529253	105539320	105539492	105525623	105525701	105565782	105566047	334,337,350	546,613,633	407,293,409	403,377,389	297	205	6.07267611456e-06	0.297,0.275,0.276	0.411,0.349,0.421	-0.111
ENSMUSG00000022685	Parn	chr16	-	13603027	13603102	13606147	13606234	13566569	13566738	13607250	13607306	168,246,177	154,222,219	147,127,147	242,278,259	212	200	6.12453918851e-06	0.507,0.511,0.433	0.364,0.301,0.349	0.146
ENSMUSG00000025921	Rdh10	chr1	+	16129195	16129341	16131074	16131206	16128164	16128263	16131293	16133734	268,410,369	885,868,842	338,235,318	433,381,490	271	257	6.26985626008e-06	0.223,0.309,0.294	0.425,0.369,0.381	-0.116
ENSMUSG00000022246	Rai14	chr15	-	10599719	10599784	10610004	10610093	10595834	10595892	10633135	10633266	126,195,202	151,212,303	138,115,132	93,77,84	214	190	6.32961847649e-06	0.426,0.45,0.372	0.568,0.57,0.582	-0.157
ENSMUSG00000030796	Tead2	chr7	+	45223680	45223745	45225652	45225795	45220642	45220701	45228638	45228812	2187,2399,2524	2681,2452,2630	528,497,473	915,747,908	190	268	6.39472651539e-06	0.535,0.58,0.575	0.449,0.484,0.424	0.111
ENSMUSG00000021357	Exoc2	chr13	-	30882248	30882373	30886188	30886314	30877547	30877613	30900784	30900903	180,211,196	60,85,73	204,144,183	145,118,115	251	250	6.80262408325e-06	0.749,0.712,0.728	0.584,0.549,0.613	0.148
ENSMUSG00000028790	Khdrbs1	chr4	-	129727554	129727671	129730200	129730325	129725575	129725722	129741778	129742296	2033,2398,2273	1668,2355,2442	2022,1769,1928	3127,2470,2786	250	242	6.86318412423e-06	0.541,0.496,0.474	0.385,0.409,0.401	0.105
ENSMUSG00000019907	Ppp1r12a	chr10	+	108252756	108252924	108253324	108253495	108251839	108251944	108259755	108259846	216,339,300	218,318,275	265,264,285	456,423,431	293	296	6.86463419177e-06	0.5,0.519,0.524	0.37,0.387,0.4	0.129
ENSMUSG00000013663	Pten	chr19	+	32811695	32811837	32815416	32815583	32799860	32800099	32817835	32818060	120,192,171	481,570,601	220,211,222	490,404,422	267	292	6.94920583812e-06	0.214,0.269,0.237	0.329,0.364,0.365	-0.113
ENSMUSG00000090100	Ttbk2	chr2	-	120783694	120783799	120785978	120786119	120777533	120777599	120790281	120790355	81,118,152	34,40,46	74,49,42	56,57,32	266	230	6.95211935915e-06	0.673,0.718,0.741	0.533,0.426,0.532	0.214
ENSMUSG00000022957	Itsn1	chr16	+	91858208	91858375	91863256	91863378	91854572	91854655	91868019	91868137	229,355,374	463,732,859	372,284,348	474,407,413	292	247	6.97023979275e-06	0.295,0.291,0.269	0.399,0.371,0.416	-0.11
ENSMUSG00000020898	Ctc1	chr11	+	69029685	69029812	69030483	69030598	69027863	69028064	69030690	69031006	272,402,299	399,499,527	434,365,402	362,353,338	252	240	7.02803761074e-06	0.394,0.434,0.351	0.533,0.496,0.531	-0.127
ENSMUSG00000029513	Prkab1	chr5	-	116017947	116018081	116020003	116020118	116014913	116014982	116020373	116020467	296,433,400	685,950,938	291,263,265	388,302,430	240	259	7.14138757415e-06	0.318,0.33,0.315	0.447,0.484,0.399	-0.122
ENSMUSG00000022817	Itgb5	chr16	+	33910464	33910599	33919784	33920214	33902793	33902883	33940489	33940712	577,690,650	1077,1056,1140	3066,2287,2692	3186,2806,2834	260	555	7.3568076804e-06	0.533,0.582,0.549	0.673,0.635,0.67	-0.105
ENSMUSG00000030086	Chchd6	chr6	-	89567586	89567731	89574367	89574590	89467389	89467473	89595458	89595652	170,247,213	463,613,562	246,171,195	349,285,295	348	270	7.47298444207e-06	0.222,0.238,0.227	0.354,0.318,0.339	-0.108
ENSMUSG00000020385	Clk4	chr11	+	51268164	51268231	51270536	51270595	51267170	51267331	51271799	51272022	10,33,9	121,121,154	34,41,45	108,100,106	192	184	7.47298444207e-06	0.073,0.207,0.053	0.232,0.282,0.289	-0.157
ENSMUSG00000027900	Dram2	chr3	+	106555163	106555308	106561748	106561816	106552155	106552280	106566044	106566184	172,244,233	57,70,65	151,132,151	89,87,81	270	193	7.55639725517e-06	0.683,0.714,0.719	0.548,0.52,0.571	0.159
ENSMUSG00000021268	Meg3	chr12	+	109546429	109546542	109549290	109549371	109544947	109545041	109549478	109549552	92,170,125	167,168,138	11,6,16	35,45,52	238	206	7.55639725517e-06	0.323,0.467,0.439	0.214,0.103,0.21	0.234
ENSMUSG00000027367	Stard7	chr2	+	127284531	127284581	127290771	127290882	127284094	127284303	127290957	127291040	285,525,476	369,575,608	330,267,291	629,564,570	175	236	7.6359754781e-06	0.51,0.552,0.514	0.414,0.39,0.408	0.121
ENSMUSG00000031446	Cul4a	chr8	+	13142492	13142598	13142961	13143134	13140202	13140316	13144276	13144429	543,693,588	418,546,669	488,352,407	680,624,597	231	298	7.65368746759e-06	0.626,0.621,0.531	0.481,0.421,0.468	0.136
ENSMUSG00000061306	Slc38a10	chr11	-	120140592	120140686	120141599	120141645	120138985	120139129	120147720	120147838	61,37,47	268,430,372	109,121,148	462,408,414	171	219	7.76451417222e-06	0.226,0.099,0.139	0.232,0.275,0.314	-0.119
ENSMUSG00000019143	Hars2	chr18	+	36789156	36789284	36789366	36789609	36788576	36788670	36790133	36790250	144,179,191	212,264,290	327,231,234	269,206,198	253	368	7.77247013862e-06	0.497,0.497,0.489	0.639,0.62,0.632	-0.136
ENSMUSG00000000881	Dlg3	chrX	+	100811501	100811543	100813336	100813438	100807999	100808152	100814203	100814376	136,175,265	1009,995,1123	178,162,173	545,496,598	167	227	7.79627033707e-06	0.155,0.193,0.243	0.307,0.307,0.282	-0.102
ENSMUSG00000058318	Phf21a	chr2	+	92351700	92351864	92356863	92357019	92349387	92349448	92358693	92358769	317,438,436	191,210,199	393,273,305	288,295,281	289	281	7.87906725159e-06	0.617,0.67,0.681	0.57,0.474,0.513	0.137
ENSMUSG00000035133	Arhgap5	chr12	+	52542488	52542636	52557488	52557566	52516076	52519967	52559967	52560099	303,460,478	371,590,476	624,515,489	414,354,387	273	203	7.91212042974e-06	0.378,0.367,0.427	0.528,0.52,0.484	-0.12
ENSMUSG00000036782	Klhl13	chrX	-	23261434	23261573	23315129	23315201	23248111	23248244	23361493	23361584	162,245,228	293,378,363	390,295,318	992,876,862	197	264	7.94825288668e-06	0.426,0.465,0.457	0.345,0.311,0.331	0.12
ENSMUSG00000040021	Lats1	chr10	+	7701609	7703120	7705459	7706042	7697501	7697649	7710464	7710647	131,229,209	128,148,135	209,153,150	240,214,271	1636	708	7.98832467931e-06	0.307,0.401,0.401	0.274,0.236,0.193	0.135
ENSMUSG00000024493	Lars	chr18	-	42251292	42251380	42257069	42257194	42250828	42250909	42261960	42262122	398,433,395	98,151,139	404,353,311	208,189,187	250	213	8.88578268457e-06	0.776,0.71,0.708	0.623,0.614,0.586	0.124
ENSMUSG00000021109	Hif1a	chr12	+	73936189	73936296	73937652	73937800	73932273	73932476	73939528	73939749	710,1024,944	424,678,693	1093,938,987	1123,995,1022	232	273	8.99885907061e-06	0.663,0.64,0.616	0.534,0.526,0.532	0.109
ENSMUSG00000035112	Wnk4	chr11	+	101268225	101268490	101268702	101268824	101265246	101265463	101269061	101269120	0,0,0	2,2,3	3,6,5	4,8,5	390	247	9.02040191984e-06	0.0,0.0,0.0	0.322,0.322,0.388	-0.344
ENSMUSG00000068749	Psma5	chr3	+	108261685	108261752	108265065	108265192	108256925	108257305	108266432	108266500	441,517,479	476,556,455	996,688,827	639,458,522	192	252	9.05101672183e-06	0.549,0.55,0.58	0.672,0.663,0.675	-0.11
ENSMUSG00000031403	Dkc1	chrX	+	75100989	75101120	75102421	75102565	75100432	75100559	75104339	75104460	685,983,945	1646,2038,1922	713,579,667	978,909,823	256	269	9.2316916915e-06	0.304,0.336,0.341	0.434,0.401,0.46	-0.105
ENSMUSG00000024665	Fads2	chr19	-	10066514	10066612	10070271	10070348	10066251	10066348	10070563	10070624	869,1298,1262	865,1147,1006	491,496,548	709,649,785	202	223	9.47847516684e-06	0.526,0.555,0.581	0.433,0.458,0.435	0.112
ENSMUSG00000025240	Sacm1l	chr9	+	123546983	123547058	123548861	123548989	123542343	123542441	123552667	123552817	223,263,304	204,295,259	211,170,179	364,274,286	200	253	9.47847516684e-06	0.58,0.53,0.598	0.423,0.44,0.442	0.134
ENSMUSG00000001729	Akt1	chr12	-	112657267	112657393	112657666	112657735	112657067	112657196	112658397	112658463	1660,1609,1817	1903,2079,2074	1280,1149,1174	2257,2046,2267	194	251	9.61819823865e-06	0.53,0.5,0.531	0.423,0.421,0.401	0.105
ENSMUSG00000028556	Dock7	chr4	-	99056800	99056894	99061178	99061321	99055321	99055484	99063949	99064115	369,437,359	242,228,187	286,282,231	232,291,242	268	219	9.61819823865e-06	0.555,0.61,0.611	0.502,0.442,0.438	0.131
ENSMUSG00000020128	Vps54	chr11	+	21271703	21271738	21274997	21275129	21268784	21268863	21277674	21278060	23,36,37	255,370,359	60,47,72	289,277,232	160	257	9.9003084063e-06	0.127,0.135,0.142	0.25,0.214,0.333	-0.131
ENSMUSG00000029673	Auts2	chr5	-	131460126	131460156	131466031	131466127	131457838	131457910	131472258	131472479	123,173,201	44,48,39	134,117,96	71,70,75	221	155	9.92902124379e-06	0.662,0.717,0.783	0.57,0.54,0.473	0.193
ENSMUSG00000021670	Hmgcr	chr13	-	96651009	96651164	96651855	96652014	96650275	96650633	96652095	96652236	383,435,437	747,856,844	464,376,461	528,474,576	284	280	1.00048859275e-05	0.336,0.334,0.338	0.464,0.439,0.441	-0.112
ENSMUSG00000028560	Usp1	chr4	+	98928863	98928968	98929693	98929854	98928233	98928354	98930859	98931548	369,580,564	360,584,388	763,646,685	410,298,372	230	286	1.00141281729e-05	0.56,0.553,0.644	0.698,0.729,0.696	-0.122
ENSMUSG00000063273	Naa15	chr3	+	51455833	51456003	51457297	51457450	51451309	51451382	51458621	51458750	638,842,819	469,592,601	646,631,555	736,701,660	295	278	1.00141281729e-05	0.562,0.573,0.562	0.453,0.459,0.442	0.114
ENSMUSG00000033557	Fam20b	chr1	-	156690476	156690648	156698726	156698836	156687355	156687547	156702398	156702485	124,156,146	327,374,436	290,202,267	430,335,412	235	297	1.00883029286e-05	0.324,0.345,0.297	0.46,0.432,0.45	-0.125
ENSMUSG00000030204	Ddx47	chr6	+	135012301	135012395	135015194	135015383	135011631	135011728	135015575	135015647	141,246,219	380,511,540	411,370,365	575,529,545	219	314	1.02500702013e-05	0.347,0.408,0.368	0.506,0.501,0.49	-0.125
ENSMUSG00000086841	2410006H16Rik	chr11	+	62603596	62603646	62604402	62604466	62603234	62603282	62604654	62604807	321,255,242	149,181,179	246,138,229	286,217,244	175	189	1.03533468641e-05	0.699,0.603,0.594	0.482,0.407,0.503	0.168
ENSMUSG00000028152	Tspan5	chr3	+	138890734	138890881	138894347	138894518	138868345	138868396	138896788	138896871	129,153,168	169,233,215	207,171,151	179,121,102	272	296	1.04385943325e-05	0.454,0.417,0.46	0.557,0.606,0.617	-0.15
ENSMUSG00000024007	Ppil1	chr17	-	29252249	29252318	29261736	29261891	29250802	29251725	29263871	29264158	768,791,843	727,797,857	1183,991,1111	778,600,708	280	194	1.06598270377e-05	0.423,0.407,0.405	0.513,0.534,0.521	-0.111
ENSMUSG00000030849	Fgfr2	chr7	-	130228622	130228792	130241199	130241277	130218997	130219121	130242377	130242644	141,149,183	302,357,450	523,464,466	1956,1676,2011	203	295	1.10363913255e-05	0.404,0.378,0.371	0.28,0.287,0.252	0.111
ENSMUSG00000038296	Galnt18	chr7	-	111485034	111485199	111508052	111508148	111471660	111472083	111513497	111513635	104,107,121	65,101,109	428,354,393	641,497,708	221	290	1.12066331471e-05	0.677,0.582,0.593	0.467,0.483,0.421	0.16
ENSMUSG00000038383	Pigu	chr2	-	155299045	155299189	155301200	155301355	155297082	155297207	155314501	155314599	235,358,343	385,562,486	433,380,415	370,394,388	280	269	1.12769801917e-05	0.37,0.38,0.404	0.529,0.481,0.507	-0.121
ENSMUSG00000027203	Dut	chr2	+	125249165	125249257	125256848	125256923	125247763	125247896	125257069	125257140	806,794,711	2437,3327,3573	538,771,685	1693,1315,1479	217	200	1.13164452488e-05	0.234,0.18,0.155	0.227,0.351,0.299	-0.103
ENSMUSG00000028986	Klhl7	chr5	+	24127979	24128104	24134963	24135139	24127668	24127762	24138305	24138480	228,217,271	319,424,446	384,352,268	319,273,317	250	301	1.16659761926e-05	0.463,0.381,0.422	0.592,0.608,0.504	-0.146
ENSMUSG00000026098	Pms1	chr1	-	53216230	53216347	53256628	53256792	53207962	53208085	53267827	53267930	71,73,70	132,200,205	110,87,93	152,106,99	289	242	1.16723634347e-05	0.311,0.234,0.222	0.377,0.407,0.44	-0.152
ENSMUSG00000030660	Pik3c2a	chr7	-	116346118	116346243	116348119	116348327	116342974	116343092	116350032	116350142	322,493,421	182,241,231	385,268,290	286,294,317	333	250	1.16723634347e-05	0.57,0.606,0.578	0.503,0.406,0.407	0.146
ENSMUSG00000025613	Cct8	chr16	-	87491301	87491451	87493706	87493786	87490484	87490665	87494336	87494427	1956,2249,2341	3305,3388,3295	1348,1169,1178	3017,2794,2761	205	275	1.17824387655e-05	0.443,0.471,0.488	0.375,0.359,0.364	0.101
ENSMUSG00000000326	Comt	chr16	-	18410682	18410814	18424303	18424360	18407543	18408040	18426355	18426385	35,26,17	434,347,428	37,73,52	359,272,366	182	257	1.18918154379e-05	0.102,0.096,0.053	0.127,0.275,0.167	-0.106
ENSMUSG00000028483	Snapc3	chr4	+	83450070	83450235	83451204	83451312	83441886	83441969	83453040	83454033	95,131,122	273,369,399	145,111,137	211,222,217	290	233	1.21004024853e-05	0.218,0.222,0.197	0.356,0.287,0.337	-0.114
ENSMUSG00000071657	Bscl2	chr19	+	8843008	8843090	8845170	8845314	8840534	8841424	8846189	8846324	118,206,194	43,88,83	146,133,121	126,87,115	207	269	1.21305133375e-05	0.781,0.753,0.752	0.601,0.665,0.578	0.147
ENSMUSG00000026775	Yme1l1	chr2	+	23175168	23175252	23181025	23181108	23172955	23173106	23183212	23183303	324,595,632	569,691,806	721,653,619	606,479,526	209	208	1.21443275807e-05	0.362,0.461,0.438	0.542,0.576,0.539	-0.132
ENSMUSG00000032397	Tipin	chr9	+	64289709	64289782	64290373	64290449	64288107	64288243	64294009	64294132	564,674,595	379,465,531	512,380,456	621,479,510	198	201	1.21443275807e-05	0.602,0.595,0.532	0.456,0.446,0.476	0.117
ENSMUSG00000020380	Rad50	chr11	-	53686149	53686307	53688094	53688277	53684125	53684301	53692112	53692319	153,196,188	53,91,98	124,104,93	94,115,85	308	283	1.22765561054e-05	0.726,0.664,0.638	0.548,0.454,0.501	0.175
ENSMUSG00000027939	Nup210l	chr3	+	90192954	90193172	90198050	90198187	90186031	90186123	90199798	90199922	0,0,2	2,24,7	4,5,3	2,4,5	343	262	1.265472418e-05	0.0,0.0,0.179	0.604,0.488,0.314	-0.409
ENSMUSG00000045273	Cenph	chr13	-	100761760	100761924	100764168	100764232	100759673	100760194	100766824	100766881	124,166,178	329,531,569	281,221,269	526,401,460	189	289	1.29510471412e-05	0.366,0.323,0.324	0.45,0.457,0.472	-0.122
ENSMUSG00000002428	Hltf	chr3	+	20065321	20065419	20067345	20067420	20064565	20064699	20068965	20069157	84,145,140	132,217,221	156,140,101	144,112,74	223	200	1.31214906209e-05	0.363,0.375,0.362	0.493,0.529,0.55	-0.157
ENSMUSG00000056962	Jmjd6	chr11	-	116838989	116839128	116840409	116840545	116837612	116837763	116841068	116841355	793,944,1003	481,489,542	622,460,514	518,441,438	261	264	1.31475815881e-05	0.625,0.661,0.652	0.548,0.513,0.543	0.111
ENSMUSG00000036940	Kdm1a	chr4	-	136561017	136561160	136574024	136574103	136560322	136560413	136577070	136577204	628,1032,974	684,831,867	919,774,777	1218,1132,1157	204	268	1.31559297366e-05	0.547,0.62,0.596	0.498,0.473,0.469	0.108
ENSMUSG00000028456	Unc13b	chr4	+	43101800	43101874	43115102	43115160	43096898	43097022	43165743	43165978	158,173,155	175,245,232	103,78,67	60,58,48	199	183	1.31773760286e-05	0.454,0.394,0.381	0.612,0.553,0.562	-0.166
ENSMUSG00000061306	Slc38a10	chr11	-	120138985	120139129	120140592	120140686	120137856	120137981	120141599	120141645	175,196,182	442,605,633	346,317,351	634,602,622	219	269	1.34715956934e-05	0.327,0.285,0.261	0.401,0.393,0.409	-0.11
ENSMUSG00000010936	Vac14	chr8	+	110653611	110653677	110671025	110671182	110653231	110653376	110682491	110682624	131,166,170	305,447,485	161,149,185	267,234,248	191	282	1.34990065193e-05	0.388,0.354,0.341	0.471,0.485,0.524	-0.132
ENSMUSG00000002981	Clptm1	chr7	-	19637468	19637713	19638116	19638237	19637077	19637171	19638931	19639017	594,1046,946	556,689,724	665,535,598	810,670,713	246	370	1.35091518834e-05	0.616,0.695,0.663	0.553,0.546,0.558	0.106
ENSMUSG00000020290	Xpo1	chr11	+	23282528	23282726	23284241	23284380	23281305	23281464	23284547	23284729	650,960,800	826,1017,1046	1741,1476,1492	1335,1235,1116	323	264	1.35520245992e-05	0.391,0.436,0.385	0.516,0.494,0.522	-0.107
ENSMUSG00000035437	Rabgap1	chr2	+	37469515	37469576	37472294	37472514	37443295	37443456	37473578	37473783	22,10,14	124,160,204	9,11,8	431,339,342	186	345	1.36458163907e-05	0.248,0.104,0.113	0.037,0.057,0.042	0.11
ENSMUSG00000035247	Hectd1	chr12	-	51774650	51774790	51776495	51776630	51773826	51774150	51782481	51782587	451,600,457	270,308,343	587,529,462	569,593,443	260	265	1.36458163907e-05	0.63,0.665,0.576	0.513,0.476,0.515	0.122
ENSMUSG00000021939	Ctsb	chr14	+	63138350	63138494	63138998	63139115	63138032	63138118	63141733	63141862	636,789,889	471,572,512	1040,892,1018	1187,923,1006	269	242	1.36517385732e-05	0.548,0.554,0.61	0.441,0.465,0.477	0.11
ENSMUSG00000020453	Patz1	chr11	+	3293279	3293343	3299033	3299205	3290438	3291884	3307647	3309083	413,440,503	1010,1080,1102	495,431,433	707,605,716	189	297	1.37584374315e-05	0.391,0.39,0.418	0.524,0.528,0.487	-0.113
ENSMUSG00000038225	Primpol	chr8	-	46581567	46581650	46586342	46586451	46581437	46581484	46586606	46586696	36,49,71	79,139,117	76,65,66	85,55,48	234	208	1.37697868307e-05	0.288,0.239,0.35	0.443,0.512,0.55	-0.209
ENSMUSG00000030868	Dctn5	chr7	+	122138247	122138359	122143784	122143887	122135051	122135170	122148056	122149044	410,629,621	710,988,1119	611,525,616	740,575,582	237	228	1.38826473466e-05	0.357,0.38,0.348	0.443,0.468,0.505	-0.11
ENSMUSG00000030199	Etv6	chr6	+	134222864	134223029	134233518	134233653	134137284	134137417	134248273	134248804	210,237,248	283,412,413	280,233,233	268,206,225	290	260	1.39217959838e-05	0.4,0.34,0.35	0.484,0.503,0.481	-0.126
ENSMUSG00000002825	Qtrt1	chr9	+	21419290	21419366	21419438	21419548	21418283	21418422	21419624	21419712	102,131,185	387,473,533	147,114,136	261,226,271	201	235	1.40373915345e-05	0.236,0.245,0.289	0.397,0.371,0.37	-0.123
ENSMUSG00000037487	Ubr5	chr15	-	37975586	37975671	37976059	37976235	37973302	37973458	37978021	37978082	518,610,600	245,304,254	539,535,587	411,423,412	301	210	1.43139338059e-05	0.596,0.583,0.622	0.478,0.469,0.498	0.119
ENSMUSG00000026035	Ppil3	chr1	-	58434330	58434449	58438343	58438411	58430993	58431330	58440842	58440936	382,421,492	366,445,472	307,285,260	483,420,469	193	244	1.44679760239e-05	0.569,0.545,0.569	0.446,0.462,0.412	0.121
ENSMUSG00000047921	Trappc9	chr15	-	72963559	72963686	72999971	73000115	72952973	72953119	73012805	73013022	32,45,61	101,118,140	103,90,102	136,125,90	269	252	1.54646611331e-05	0.229,0.263,0.29	0.415,0.403,0.515	-0.184
ENSMUSG00000034088	Hdlbp	chr1	-	93421342	93421429	93423263	93423377	93421083	93421215	93423769	93423874	943,1459,1377	518,907,688	1184,1031,851	976,819,824	239	212	1.55137745202e-05	0.618,0.588,0.64	0.518,0.528,0.478	0.107
ENSMUSG00000036940	Kdm1a	chr4	-	136574024	136574103	136577070	136577204	136573072	136573165	136592964	136593130	596,887,861	435,684,640	720,552,636	836,713,684	259	204	1.5676618333e-05	0.519,0.505,0.514	0.404,0.379,0.423	0.111
ENSMUSG00000043940	Wdfy3	chr5	-	101844547	101844659	101844920	101845244	101844016	101844214	101847102	101847199	195,226,213	93,103,112	209,222,191	178,175,189	449	237	1.60889676619e-05	0.525,0.537,0.501	0.383,0.401,0.348	0.144
ENSMUSG00000034022	Cpsf1	chr15	-	76596415	76596571	76596650	76596698	76596219	76596349	76596776	76596843	117,140,162	359,672,594	213,164,231	466,404,447	173	281	1.61564803282e-05	0.346,0.253,0.307	0.426,0.397,0.456	-0.124
ENSMUSG00000074578	Zfas1	chr2	+	167063635	167063727	167065158	167065217	167062933	167063297	167065433	167065480	633,716,848	173,203,224	735,619,584	317,240,310	217	184	1.61838748301e-05	0.756,0.749,0.762	0.663,0.686,0.615	0.101
ENSMUSG00000029512	Ulk1	chr5	-	110793814	110793903	110794192	110794243	110792965	110793113	110794584	110794667	140,176,194	198,240,234	124,116,92	288,246,244	176	214	1.62022843278e-05	0.462,0.471,0.502	0.344,0.364,0.314	0.138
ENSMUSG00000025504	Eps8l2	chr7	+	141342054	141342110	141342925	141342990	141341892	141341974	141354945	141355021	36,32,26	24,16,16	56,54,55	94,88,83	181	190	1.63215350844e-05	0.612,0.677,0.63	0.385,0.392,0.41	0.244
ENSMUSG00000033257	Ttll4	chr1	+	74687477	74687560	74687722	74687851	74687203	74687395	74688163	74688286	140,197,180	436,664,624	181,159,155	314,349,303	208	254	1.65033231685e-05	0.282,0.266,0.26	0.413,0.357,0.384	-0.115
ENSMUSG00000044477	Zfand3	chr17	+	30135322	30135505	30192562	30192730	30060809	30060850	30208017	30210019	763,1158,1141	696,742,829	515,484,508	680,511,630	308	293	1.67280530654e-05	0.51,0.598,0.567	0.419,0.474,0.434	0.116
ENSMUSG00000018548	Trim37	chr11	+	87143126	87143214	87145463	87145586	87140484	87140601	87146933	87147057	242,384,368	220,292,334	214,144,140	267,214,248	213	248	1.72740571002e-05	0.562,0.605,0.562	0.483,0.439,0.397	0.137
ENSMUSG00000025925	Terf1	chr1	+	15815885	15815972	15818933	15819083	15813040	15813162	15819650	15819763	142,159,172	399,601,657	194,138,145	406,244,320	212	275	1.74909256548e-05	0.316,0.255,0.254	0.383,0.423,0.37	-0.117
ENSMUSG00000051007	Pddc1	chr7	-	141410777	141410885	141410985	141411091	141409845	141409940	141411797	141411874	226,224,246	105,153,140	263,228,227	248,207,283	231	233	1.77159365727e-05	0.685,0.596,0.639	0.517,0.526,0.447	0.143
ENSMUSG00000020534	Shmt1	chr11	-	60794835	60794952	60797524	60797737	60792948	60793071	60798593	60798675	695,776,819	405,481,486	593,466,546	543,451,522	338	242	1.78190729259e-05	0.551,0.536,0.547	0.439,0.425,0.428	0.114
ENSMUSG00000057375	Yipf1	chr4	+	107318941	107319105	107336113	107336194	107315762	107315842	107336436	107336524	211,252,257	44,81,73	230,223,261	156,115,116	289	206	1.79182469209e-05	0.774,0.689,0.715	0.512,0.58,0.616	0.157
ENSMUSG00000053119	Chmp3	chr6	+	71574114	71574236	71577730	71577845	71560896	71561076	71579640	71579836	564,653,650	277,460,422	644,496,524	611,497,543	247	240	1.79622461129e-05	0.664,0.58,0.599	0.506,0.492,0.484	0.12
ENSMUSG00000034908	Sidt2	chr9	-	45946744	45946816	45946983	45947055	45945665	45945784	45947835	45947888	43,43,52	159,184,218	146,119,126	318,229,282	197	197	1.80638297295e-05	0.213,0.189,0.193	0.315,0.342,0.309	-0.124
ENSMUSG00000000441	Raf1	chr6	-	115626290	115626408	115626711	115626839	115623463	115623548	115626938	115626966	1065,1237,1409	775,934,1052	948,847,881	1141,985,933	253	243	1.81419791572e-05	0.569,0.56,0.563	0.444,0.452,0.476	0.107
ENSMUSG00000022295	Atp6v1c1	chr15	+	38672856	38673020	38677518	38677613	38661903	38662083	38679319	38679411	539,608,555	180,194,214	360,306,274	239,154,158	289	220	1.82642371574e-05	0.695,0.705,0.664	0.534,0.602,0.569	0.12
ENSMUSG00000030881	Arfip2	chr7	-	105639008	105639105	105639324	105639465	105638208	105638327	105640244	105640326	669,489,604	727,742,724	596,480,550	538,324,432	266	222	1.84232449816e-05	0.434,0.355,0.41	0.48,0.553,0.515	-0.116
ENSMUSG00000032745	Gpbp1	chr13	-	111448932	111448999	111453023	111453247	111447895	111447955	111453372	111453496	589,851,811	304,459,579	897,706,753	338,272,241	349	192	1.84298998317e-05	0.516,0.505,0.435	0.593,0.588,0.632	-0.119
ENSMUSG00000022201	Zfr	chr15	+	12146148	12146396	12171758	12171854	12140433	12140652	12180621	12180733	368,590,555	351,452,536	419,353,334	537,521,508	373	221	1.8781071066e-05	0.383,0.436,0.38	0.316,0.286,0.28	0.106
ENSMUSG00000015671	Psma2	chr13	+	14623597	14623671	14625202	14625260	14620724	14620806	14625348	14625671	2150,2692,2943	1136,1509,1609	2103,1655,1952	1714,1436,1541	199	183	1.88375542298e-05	0.635,0.621,0.627	0.53,0.515,0.538	0.1
ENSMUSG00000003352	Cacnb3	chr15	+	98641399	98641458	98641615	98641725	98641176	98641257	98641938	98642090	210,225,229	553,690,650	425,349,395	760,665,637	184	235	1.88386996301e-05	0.327,0.294,0.31	0.417,0.401,0.442	-0.11
ENSMUSG00000014349	Ube2z	chr11	-	96058315	96058427	96060936	96061124	96055837	96055950	96062994	96063067	1165,1508,1630	757,994,1164	934,900,902	1004,845,984	313	237	1.88933561581e-05	0.538,0.535,0.515	0.413,0.446,0.41	0.106
ENSMUSG00000034522	Zfp395	chr14	+	65392919	65393220	65394755	65394848	65392054	65392155	65395854	65395958	252,278,284	287,428,429	390,367,312	330,279,296	426	218	1.90588073273e-05	0.31,0.249,0.253	0.377,0.402,0.35	-0.106
ENSMUSG00000040040	Ift88	chr14	+	57444354	57444457	57445564	57445679	57441877	57441982	57447540	57447772	103,138,117	52,87,77	117,98,100	144,111,115	228	240	1.91151784482e-05	0.676,0.625,0.615	0.461,0.482,0.478	0.165
ENSMUSG00000028041	Adam15	chr3	-	89347151	89347228	89347868	89347945	89346876	89347066	89348517	89348627	21,3,11	64,62,65	47,29,32	65,52,61	202	202	1.92526707915e-05	0.247,0.046,0.145	0.42,0.358,0.344	-0.228
ENSMUSG00000041303	Gtf3c3	chr1	-	54423500	54423573	54424008	54424156	54420395	54420499	54427399	54427565	183,175,166	234,271,249	208,169,183	167,137,156	273	198	1.95780787049e-05	0.362,0.319,0.326	0.475,0.472,0.46	-0.133
ENSMUSG00000041840	Haus1	chr18	-	77758469	77758517	77759436	77759508	77757566	77757753	77760467	77760533	388,454,429	123,126,119	273,203,259	121,113,141	197	173	2.00201169643e-05	0.735,0.76,0.76	0.665,0.612,0.617	0.12
ENSMUSG00000053510	Nrd1	chr4	+	109059771	109059862	109060068	109060185	109058984	109059068	109060768	109060858	331,517,479	883,1053,1089	800,715,798	1154,1110,1167	216	242	2.00596901267e-05	0.296,0.355,0.33	0.437,0.419,0.434	-0.103
ENSMUSG00000028447	Dctn3	chr4	-	41715395	41715455	41716395	41716454	41714797	41715259	41717356	41717440	135,187,179	313,336,425	259,202,261	314,288,313	184	185	2.00625668512e-05	0.302,0.359,0.297	0.453,0.414,0.456	-0.122
ENSMUSG00000039515	Ptpa	chr2	+	30426398	30426496	30439663	30439764	30416038	30416332	30443289	30443397	890,981,1082	489,565,586	638,591,573	542,469,556	223	226	2.01591618695e-05	0.648,0.638,0.652	0.544,0.561,0.511	0.107
ENSMUSG00000027018	Hat1	chr2	+	71410142	71410263	71420174	71420354	71408987	71409063	71420589	71420711	1931,2720,2932	1667,2139,2225	1820,1550,1607	2085,1899,2004	246	305	2.01591618695e-05	0.59,0.612,0.62	0.52,0.503,0.499	0.1
ENSMUSG00000019795	Pcmt1	chr10	-	7638055	7638225	7640694	7640815	7629372	7630976	7644324	7644429	184,273,375	245,389,391	378,305,349	292,210,272	246	295	2.05191448072e-05	0.474,0.457,0.535	0.608,0.635,0.606	-0.128
ENSMUSG00000043535	Setx	chr2	+	29150007	29150107	29153937	29154096	29144602	29148721	29156987	29157220	36,54,51	107,194,183	104,102,88	164,183,161	225	284	2.08486087458e-05	0.298,0.26,0.26	0.445,0.413,0.408	-0.149
ENSMUSG00000058230	Arhgap35	chr7	-	16511192	16511324	16512407	16512485	16498583	16498689	16549062	16549207	218,318,271	423,638,592	443,359,414	602,455,493	203	257	2.12082818191e-05	0.395,0.387,0.367	0.482,0.5,0.515	-0.116
ENSMUSG00000019823	Mical1	chr10	+	41478009	41478314	41478962	41479067	41476313	41476540	41479394	41479499	134,139,139	32,43,34	132,129,142	74,76,73	430	230	2.12082818191e-05	0.691,0.634,0.686	0.488,0.476,0.51	0.179
ENSMUSG00000024811	Tnks2	chr19	+	36884065	36884163	36885482	36885557	36881676	36881797	36887065	36887171	594,780,731	737,1189,1064	1198,970,1078	1107,965,901	223	200	2.16240876964e-05	0.42,0.37,0.381	0.493,0.474,0.518	-0.105
ENSMUSG00000057788	Ddx49	chr8	-	70297875	70297997	70298080	70298166	70297130	70297318	70300978	70301102	159,173,211	326,362,398	229,241,244	326,243,265	211	247	2.17454149912e-05	0.363,0.359,0.383	0.451,0.537,0.519	-0.134
ENSMUSG00000051223	Bzw1	chr1	+	58397675	58397852	58399003	58399098	58394201	58394275	58400078	58400144	1444,2328,1954	1009,1281,1252	1958,1723,1683	1919,1585,1572	302	220	2.18420526091e-05	0.51,0.57,0.532	0.426,0.442,0.438	0.102
ENSMUSG00000061436	Hipk2	chr6	-	38745663	38745750	38747873	38747997	38743075	38743260	38818229	38819313	113,197,175	184,363,353	191,213,161	224,211,167	249	212	2.19381329799e-05	0.343,0.316,0.297	0.421,0.462,0.451	-0.126
ENSMUSG00000038116	Phf20	chr2	+	156264280	156264360	156267154	156267542	156254225	156254310	156272541	156272655	43,64,51	194,405,376	75,50,60	193,175,166	205	513	2.20900620024e-05	0.357,0.283,0.253	0.493,0.417,0.475	-0.164
ENSMUSG00000039703	Nploc4	chr11	-	120408772	120408899	120411657	120411744	120404205	120404366	120413559	120413739	205,324,319	226,260,275	286,239,278	403,410,398	212	252	2.26486237458e-05	0.519,0.597,0.58	0.458,0.409,0.454	0.125
ENSMUSG00000031753	Cog4	chr8	+	110874145	110874208	110879005	110879122	110868201	110868367	110879632	110879725	86,136,96	325,388,362	172,160,204	394,304,357	188	242	2.26773397649e-05	0.254,0.311,0.254	0.36,0.404,0.424	-0.123
ENSMUSG00000031563	Wwc2	chr8	-	47856183	47856348	47858729	47858922	47851904	47852026	47863852	47863939	213,376,431	144,174,187	412,319,312	332,283,332	318	290	2.35014140061e-05	0.574,0.663,0.678	0.531,0.507,0.462	0.138
ENSMUSG00000032050	Rdx	chr9	+	52068129	52068276	52068806	52068903	52067360	52067444	52069614	52069778	553,880,853	790,1045,925	1347,1065,1096	969,877,940	272	222	2.35014140061e-05	0.364,0.407,0.429	0.532,0.498,0.488	-0.106
ENSMUSG00000008305	Tle1	chr4	-	72169121	72169196	72170707	72170770	72158212	72158417	72197772	72197817	232,373,345	461,477,606	199,165,144	169,141,149	188	200	2.35601020969e-05	0.349,0.454,0.377	0.556,0.555,0.507	-0.146
ENSMUSG00000051278	Zgrf1	chr3	+	127608484	127608632	127611783	127611911	127606368	127606446	127613342	127613466	28,37,54	63,79,90	65,59,75	49,58,67	273	253	2.37069191249e-05	0.292,0.303,0.357	0.551,0.485,0.509	-0.198
ENSMUSG00000034820	Cpsf7	chr19	+	10532819	10532923	10533292	10533465	10531780	10531999	10535103	10535518	207,215,233	257,362,325	281,262,225	209,205,232	229	298	2.40725443967e-05	0.512,0.436,0.483	0.636,0.625,0.558	-0.129
ENSMUSG00000032231	Anxa2	chr9	+	69486469	69486563	69487552	69487648	69485197	69485257	69488054	69488113	901,786,859	452,508,534	7678,6705,6998	7058,5773,6238	219	221	2.43440077874e-05	0.668,0.61,0.619	0.523,0.54,0.531	0.101
ENSMUSG00000022098	Bmp1	chr14	-	70494712	70494815	70504681	70504797	70492778	70492895	70505331	70505456	410,628,549	215,214,231	455,398,406	340,267,284	241	228	2.43440077874e-05	0.643,0.735,0.692	0.559,0.585,0.575	0.117
ENSMUSG00000021192	Golga5	chr12	+	102489418	102489517	102493753	102493859	102487119	102487248	102495699	102495763	309,409,356	121,167,201	292,199,273	206,191,200	224	231	2.57746614703e-05	0.725,0.716,0.646	0.594,0.518,0.585	0.13
ENSMUSG00000022789	Dnm1l	chr16	-	16332000	16332132	16333828	16333949	16329802	16330009	16336852	16337015	328,442,434	505,636,561	680,545,568	565,538,509	246	257	2.60794997485e-05	0.404,0.421,0.447	0.557,0.514,0.538	-0.112
ENSMUSG00000003299	Mrpl4	chr9	+	21007433	21007540	21007630	21007740	21006826	21006944	21007822	21007899	293,348,347	554,852,738	311,259,376	460,376,410	232	235	2.60794997485e-05	0.349,0.293,0.323	0.406,0.411,0.482	-0.111
ENSMUSG00000030774	Pak1	chr7	+	97883471	97883588	97888956	97889020	97871574	97871612	97893964	97894013	890,1386,1248	437,567,483	677,517,527	424,338,383	242	189	2.60794997485e-05	0.614,0.656,0.669	0.555,0.544,0.518	0.107
ENSMUSG00000033706	Smyd5	chr6	+	85441559	85441622	85442110	85442217	85440639	85440744	85442598	85442655	51,53,55	362,366,383	78,88,80	327,287,292	188	232	2.60794997485e-05	0.148,0.152,0.151	0.227,0.275,0.253	-0.101
ENSMUSG00000032340	Neo1	chr9	-	58878027	58878164	58880591	58880855	58874678	58877357	58884469	58884628	724,930,842	541,676,646	632,519,620	710,648,686	389	262	2.61957682671e-05	0.474,0.481,0.467	0.375,0.35,0.378	0.106
ENSMUSG00000010080	Epn3	chr11	-	94493772	94493904	94494933	94495052	94492861	94492949	94496001	94496681	88,113,116	164,230,298	149,114,150	182,116,202	244	257	2.665378527e-05	0.361,0.341,0.291	0.463,0.509,0.439	-0.139
ENSMUSG00000041594	Tmtc4	chr14	-	122971739	122971956	122973169	122973285	122963297	122963385	122978073	122978286	145,178,214	50,60,79	194,150,180	124,98,125	241	342	2.68913182945e-05	0.805,0.808,0.794	0.689,0.685,0.671	0.121
ENSMUSG00000033004	Mycbp2	chr14	-	103201211	103201437	103204321	103204540	103200073	103200192	103205176	103205277	53,86,92	38,55,38	56,82,49	91,88,95	344	351	2.70237503963e-05	0.587,0.615,0.712	0.386,0.487,0.345	0.232
ENSMUSG00000030016	Zfp638	chr6	+	83954710	83954761	83958183	83958252	83953334	83953387	83959930	83959968	147,263,213	59,104,133	206,178,158	194,151,142	176	194	2.7248450239e-05	0.733,0.736,0.638	0.539,0.565,0.551	0.151
ENSMUSG00000039298	Cdk5rap2	chr4	-	70337340	70337559	70352668	70352788	70317426	70317597	70353609	70353651	159,266,219	77,96,96	209,238,172	166,151,148	245	344	2.76262986256e-05	0.744,0.796,0.762	0.639,0.689,0.62	0.118
ENSMUSG00000031736	Crnde	chr8	-	92344852	92345039	92350690	92350754	92326386	92326462	92355687	92356120	16,23,30	18,17,14	70,78,86	234,178,160	189	312	2.80107069388e-05	0.595,0.691,0.78	0.331,0.42,0.47	0.282
ENSMUSG00000004865	Srpk1	chr17	-	28591200	28591293	28592217	28592287	28587647	28590241	28594169	28594277	560,613,671	289,422,357	346,348,318	349,269,357	195	218	2.83073807424e-05	0.684,0.619,0.678	0.526,0.591,0.499	0.122
ENSMUSG00000032293	Ireb2	chr9	+	54885874	54885944	54886489	54886673	54883896	54884115	54887267	54887407	185,279,337	120,197,151	366,281,283	346,293,302	195	309	2.84341696401e-05	0.71,0.692,0.78	0.626,0.603,0.598	0.118
ENSMUSG00000037286	Stag1	chr9	+	100737977	100738142	100776755	100776832	100712437	100712540	100786491	100786696	272,404,438	56,126,109	336,245,279	157,103,135	290	202	2.84341696401e-05	0.772,0.691,0.737	0.599,0.624,0.59	0.129
ENSMUSG00000021395	Spin1	chr13	+	51123087	51123288	51127924	51127973	51100879	51100990	51139356	51139610	195,233,209	253,386,395	313,330,273	327,278,288	326	174	2.85997313605e-05	0.291,0.244,0.22	0.338,0.388,0.336	-0.102
ENSMUSG00000020700	Map3k3	chr11	+	106114183	106114283	106117489	106117603	106110743	106110784	106123785	106123906	94,79,96	191,204,185	166,155,136	221,141,167	225	239	2.89455616861e-05	0.343,0.291,0.355	0.444,0.539,0.464	-0.153
ENSMUSG00000001472	Tcf25	chr8	+	123397982	123398141	123399264	123399344	123397006	123397094	123400624	123400697	523,604,582	718,932,922	829,613,885	770,710,728	284	205	2.93694222574e-05	0.345,0.319,0.313	0.437,0.384,0.467	-0.104
ENSMUSG00000042423	Fbrs	chr7	+	127485927	127485996	127486859	127486889	127485593	127485689	127487264	127487336	82,140,125	114,127,137	166,160,160	103,74,98	194	155	2.94150194458e-05	0.365,0.468,0.422	0.563,0.633,0.566	-0.169
ENSMUSG00000045962	Wnk1	chr6	-	119951014	119951131	119951634	119951797	119950322	119950672	119951897	119951998	351,437,410	691,763,706	597,688,555	684,791,659	288	242	2.94483528686e-05	0.299,0.325,0.328	0.423,0.422,0.414	-0.102
ENSMUSG00000024269	Tpgs2	chr18	-	25149113	25149242	25158243	25158323	25141520	25141637	25168526	25168694	193,291,196	334,573,525	147,124,132	515,464,502	205	254	2.96927457085e-05	0.417,0.386,0.316	0.261,0.249,0.246	0.121
ENSMUSG00000034377	Tulp4	chr17	+	6201699	6201834	6206890	6207057	6198671	6198852	6213383	6213608	309,308,345	133,181,168	396,302,313	316,285,239	260	292	2.97396616072e-05	0.723,0.656,0.698	0.585,0.543,0.595	0.118
ENSMUSG00000029814	Igf2bp3	chr6	-	49134846	49134898	49168469	49168518	49134694	49134758	49213266	49213327	527,514,593	245,377,283	362,327,384	427,306,324	174	177	2.98228693152e-05	0.686,0.581,0.681	0.463,0.521,0.547	0.139
ENSMUSG00000038383	Pigu	chr2	-	155301200	155301355	155314501	155314599	155299045	155299189	155328580	155328681	377,663,619	270,439,387	410,404,374	417,433,405	223	280	2.98228693152e-05	0.637,0.655,0.668	0.552,0.539,0.537	0.111
ENSMUSG00000029003	Mad2l2	chr4	+	148144653	148144727	148145125	148145196	148144263	148144358	148145371	148145696	251,323,264	69,77,65	295,288,348	156,102,184	199	196	3.00138694377e-05	0.782,0.805,0.8	0.651,0.736,0.651	0.116
ENSMUSG00000026020	Nop58	chr1	+	59690485	59690562	59692336	59692389	59684976	59685226	59695977	59696099	581,709,755	1111,1491,1352	558,532,507	765,606,638	202	178	3.01194141191e-05	0.315,0.295,0.33	0.391,0.436,0.412	-0.1
ENSMUSG00000021686	Ap3b1	chr13	+	94531981	94532066	94542778	94542876	94528164	94528396	94547754	94547893	174,236,181	367,531,429	244,233,243	358,305,317	210	223	3.02592645808e-05	0.335,0.321,0.309	0.42,0.448,0.449	-0.117
ENSMUSG00000079334	Nat6	chr9	+	107579099	107579385	107580456	107580935	107578886	107578970	107582816	107583519	26,30,59	145,179,185	93,67,48	137,98,124	411	604	3.034760682e-05	0.209,0.198,0.319	0.499,0.501,0.363	-0.212
ENSMUSG00000105852	Gm42890	chr3	+	105964441	105964512	105964622	105964677	105962014	105962064	105965080	105965152	428,672,619	137,161,162	412,327,324	150,176,179	196	180	3.05601251608e-05	0.742,0.793,0.778	0.716,0.63,0.624	0.114
ENSMUSG00000069539	Scyl2	chr10	-	89669644	89669802	89678277	89678482	89666716	89666861	89686037	89686285	89,96,98	292,359,372	144,162,119	326,286,261	330	283	3.09440597207e-05	0.207,0.187,0.184	0.275,0.327,0.281	-0.102
ENSMUSG00000005087	Cd44	chr2	-	102834233	102834335	102837812	102837938	102832482	102832572	102839357	102839477	9,6,8	21,61,30	20,19,12	27,11,8	251	227	3.10157572778e-05	0.279,0.082,0.194	0.401,0.61,0.576	-0.344
ENSMUSG00000021268	Meg3	chr12	+	109546429	109546542	109549290	109549371	109544026	109544742	109549478	109549552	105,162,143	169,175,138	9,13,21	37,44,52	238	206	3.16110291065e-05	0.35,0.445,0.473	0.174,0.204,0.259	0.21
ENSMUSG00000022377	Asap1	chr15	-	64099531	64099590	64102402	64102472	64094008	64094508	64110905	64111076	104,193,175	216,313,303	162,185,202	202,168,176	195	184	3.16110291065e-05	0.312,0.368,0.353	0.431,0.51,0.52	-0.143
ENSMUSG00000015134	Aldh1a3	chr7	-	66412357	66412419	66412900	66413030	66411501	66411630	66419102	66419235	4947,5899,5781	1673,2191,1941	202,113,243	113,70,141	255	187	3.16110291065e-05	0.684,0.664,0.686	0.567,0.542,0.558	0.122
ENSMUSG00000025082	Vwa2	chr19	+	56906389	56906962	56908831	56909383	56905478	56905586	56909689	56909815	98,78,113	212,295,258	198,190,203	314,246,276	698	677	3.23473554524e-05	0.31,0.204,0.298	0.379,0.428,0.416	-0.137
ENSMUSG00000027936	Crtc2	chr3	+	90257116	90257218	90259153	90259222	90254295	90254558	90259385	90259492	40,68,61	140,137,136	83,83,103	113,98,109	227	194	3.29117936486e-05	0.196,0.298,0.277	0.386,0.42,0.447	-0.161
ENSMUSG00000021932	Rnaseh2b	chr14	+	62353522	62353637	62360462	62360527	62350399	62350476	62361328	62361434	734,879,812	215,322,318	805,681,733	419,368,434	240	190	3.29117936486e-05	0.73,0.684,0.669	0.603,0.594,0.572	0.105
ENSMUSG00000035725	Prkx	chrX	-	77771246	77771342	77782037	77782301	77765348	77765406	77786127	77786296	74,72,86	111,137,125	227,189,205	207,175,166	389	221	3.29125930366e-05	0.275,0.23,0.281	0.384,0.38,0.412	-0.13
ENSMUSG00000040774	Cept1	chr3	-	106512802	106512870	106531136	106531278	106505720	106505852	106533354	106533502	246,365,376	77,113,109	263,264,300	163,146,133	267	193	3.29125930366e-05	0.698,0.7,0.714	0.538,0.567,0.62	0.129
ENSMUSG00000024350	Dnajc18	chr18	-	35681919	35682029	35683217	35683324	35680765	35680938	35686667	35686853	96,171,164	53,75,80	96,74,94	80,79,93	232	235	3.31032860189e-05	0.647,0.698,0.675	0.549,0.487,0.506	0.159
ENSMUSG00000040570	Rundc3b	chr5	-	8569494	8569580	8579024	8579158	8559411	8559501	8603869	8603985	15,30,21	48,48,41	42,41,50	35,29,20	259	211	3.32996239084e-05	0.203,0.337,0.294	0.494,0.535,0.671	-0.289
ENSMUSG00000027936	Crtc2	chr3	+	90260696	90261103	90262450	90262714	90260125	90260370	90263170	90263357	348,425,423	137,180,185	269,276,253	226,160,226	532	389	3.35188949844e-05	0.65,0.633,0.626	0.465,0.558,0.45	0.145
ENSMUSG00000005087	Cd44	chr2	-	102831329	102831536	102832482	102832572	102828541	102828610	102853014	102853236	3,4,13	38,48,44	0,1,0	24,37,16	215	332	3.37028289562e-05	0.109,0.114,0.313	0.0,0.04,0.0	0.165
ENSMUSG00000046707	Csnk2a2	chr8	-	95465650	95465710	95473370	95473421	95461545	95461629	95477211	95477313	64,136,105	225,354,440	155,98,134	257,212,247	176	185	3.38686067253e-05	0.23,0.288,0.201	0.388,0.327,0.363	-0.12
ENSMUSG00000021431	Snrnp48	chr13	+	38216324	38216513	38217373	38217495	38211066	38211141	38220687	38220776	119,129,167	308,412,359	182,185,179	290,248,301	314	247	3.39105100735e-05	0.233,0.198,0.268	0.331,0.37,0.319	-0.107
ENSMUSG00000020610	Amz2	chr11	+	109426969	109427097	109428801	109429084	109426225	109426575	109429663	109429837	379,533,602	277,454,459	483,410,373	545,494,517	253	408	3.42946892671e-05	0.688,0.654,0.679	0.588,0.572,0.538	0.108
ENSMUSG00000038143	Stox2	chr8	-	47191838	47194104	47203120	47203273	47180047	47186572	47287879	47289402	35,63,44	112,111,119	227,172,164	271,240,169	278	2391	3.46481291479e-05	0.729,0.83,0.761	0.878,0.86,0.893	-0.104
ENSMUSG00000041921	Metap1d	chr2	+	71522532	71522630	71523801	71523849	71515636	71515800	71524716	71524795	43,42,59	65,81,74	122,92,91	61,73,68	223	173	3.50830581594e-05	0.339,0.287,0.382	0.608,0.494,0.509	-0.201
ENSMUSG00000030613	Ccdc90b	chr7	+	92572538	92572640	92574621	92574663	92568471	92568575	92574743	92574815	333,418,353	252,397,414	317,269,333	174,137,188	227	167	3.50830581594e-05	0.493,0.436,0.385	0.573,0.591,0.566	-0.139
ENSMUSG00000037815	Ctnna1	chr18	+	35235607	35235700	35239382	35239539	35223422	35223575	35243954	35244155	690,1043,891	1247,1382,1334	1503,1425,1360	1511,1360,1481	218	282	3.52742713659e-05	0.417,0.494,0.464	0.563,0.575,0.543	-0.102
ENSMUSG00000003778	Brd8	chr18	-	34605473	34605688	34606674	34606768	34604830	34604923	34607038	34607491	490,603,581	351,404,409	473,364,431	482,422,483	219	340	3.53531556058e-05	0.684,0.699,0.688	0.604,0.572,0.581	0.105
ENSMUSG00000030660	Pik3c2a	chr7	-	116387843	116387907	116391272	116391393	116378619	116378763	116394200	116394358	157,184,202	159,218,202	316,247,231	192,176,127	246	189	3.53531556058e-05	0.431,0.393,0.434	0.558,0.519,0.583	-0.134
ENSMUSG00000022359	Wdyhv1	chr15	+	58152596	58152745	58153579	58153704	58150605	58150656	58157901	58158652	94,126,162	62,83,130	113,107,118	173,145,132	274	250	3.62576020317e-05	0.58,0.581,0.532	0.373,0.402,0.449	0.156
ENSMUSG00000020326	Ccng1	chr11	-	40751439	40751518	40752103	40752357	40751260	40751359	40753807	40754068	247,300,325	201,174,214	361,328,420	145,131,165	379	204	3.62576020317e-05	0.398,0.481,0.45	0.573,0.574,0.578	-0.132
ENSMUSG00000042439	Zfp532	chr18	+	65638749	65638931	65644192	65644369	65622983	65625334	65682894	65683007	286,347,320	33,40,36	235,175,159	37,52,62	307	302	3.66403793231e-05	0.895,0.895,0.897	0.862,0.768,0.716	0.114
ENSMUSG00000042197	Zfp451	chr1	-	33783040	33783191	33786406	33786532	33782067	33782194	33805338	33805419	104,136,121	89,104,131	63,61,70	116,118,106	251	276	3.70460895266e-05	0.562,0.59,0.504	0.374,0.362,0.421	0.166
ENSMUSG00000027506	Tpd52	chr3	-	8934991	8935040	8947480	8947629	8929597	8931174	8953683	8953799	912,1282,1243	450,683,750	836,571,663	254,231,228	274	174	3.70676741056e-05	0.563,0.544,0.513	0.676,0.611,0.649	-0.105
ENSMUSG00000053646	Plxnb1	chr9	+	109113819	109113904	109114247	109114420	109113640	109113744	109114576	109114737	423,484,438	346,398,424	434,344,354	595,455,501	210	298	3.75711162535e-05	0.634,0.633,0.594	0.509,0.518,0.501	0.111
ENSMUSG00000040761	Spen	chr4	-	141483724	141483825	141485558	141485672	141480745	141480814	141487565	141487679	116,154,150	10,15,22	105,111,70	21,38,42	239	226	3.84308400768e-05	0.916,0.907,0.866	0.825,0.734,0.612	0.173
ENSMUSG00000031729	Ist1	chr8	-	109676757	109676850	109677485	109677686	109675375	109675424	109678854	109678965	810,1067,1171	631,1010,926	1470,1321,1302	857,693,719	326	218	3.99075891927e-05	0.462,0.414,0.458	0.534,0.56,0.548	-0.103
ENSMUSG00000032883	Acsl3	chr1	+	78692081	78692220	78694195	78694346	78690268	78690378	78696080	78696204	533,679,701	945,1402,1271	657,658,711	882,817,803	264	276	3.99693385689e-05	0.371,0.336,0.366	0.438,0.457,0.481	-0.101
ENSMUSG00000022510	Trp63	chr16	+	25882526	25882684	25884810	25884955	25870996	25871133	25886205	25886299	518,798,751	479,510,506	1644,1422,1349	1816,1670,1670	283	270	4.00634826638e-05	0.508,0.599,0.586	0.463,0.448,0.435	0.116
ENSMUSG00000015709	Arnt2	chr7	-	84282096	84282171	84283992	84284127	84275334	84275486	84285773	84285850	172,206,197	182,257,236	262,222,236	178,153,165	260	200	4.01032992445e-05	0.421,0.381,0.391	0.531,0.527,0.524	-0.13
ENSMUSG00000015112	Slc25a13	chr6	-	6180970	6181113	6191263	6191317	6152407	6152523	6216995	6217173	283,287,339	279,440,413	128,98,105	267,241,222	179	268	4.01032992445e-05	0.603,0.494,0.551	0.418,0.378,0.415	0.146
ENSMUSG00000084128	Esrp2	chr8	-	106133008	106133310	106133572	106133705	106132694	106132907	106133778	106133886	191,193,164	219,267,230	569,469,471	429,347,430	258	427	4.01407054294e-05	0.591,0.545,0.541	0.687,0.691,0.644	-0.115
ENSMUSG00000038371	Sbf2	chr7	-	110442289	110442367	110447013	110447127	110441286	110441565	110449894	110450003	229,274,238	64,83,63	202,166,160	101,94,82	239	203	4.02654492208e-05	0.752,0.737,0.762	0.629,0.6,0.624	0.133
ENSMUSG00000060450	Rnf14	chr18	+	38301655	38301807	38307864	38308395	38300428	38300590	38309484	38309713	181,223,209	310,467,441	160,151,137	540,466,457	277	656	4.08555298972e-05	0.58,0.531,0.529	0.412,0.434,0.415	0.126
ENSMUSG00000040850	Psme4	chr11	+	30834273	30834369	30835335	30835467	30834085	30834148	30837281	30837491	194,250,231	411,676,618	438,395,348	660,593,603	221	257	4.08620918202e-05	0.354,0.301,0.303	0.436,0.436,0.402	-0.105
ENSMUSG00000029433	Diablo	chr5	-	123517954	123518065	123520040	123520172	123517804	123517833	123523254	123523381	1124,1528,1465	675,740,758	730,687,714	605,553,569	257	236	4.08692727069e-05	0.605,0.655,0.64	0.526,0.533,0.535	0.102
ENSMUSG00000042508	Dmtf1	chr5	-	9121781	9121937	9124441	9124527	9121084	9121462	9126539	9126802	134,233,235	324,542,514	165,144,144	609,561,548	211	281	4.09027363952e-05	0.355,0.364,0.378	0.265,0.255,0.259	0.106
ENSMUSG00000001017	Chtop	chr3	-	90506107	90506261	90507544	90507626	90503095	90503279	90509190	90509462	460,540,528	555,731,696	624,692,636	607,470,537	207	279	4.13254726349e-05	0.528,0.499,0.506	0.581,0.665,0.615	-0.109
ENSMUSG00000035378	Shq1	chr6	-	100636967	100637122	100648163	100648291	100632238	100632292	100655258	100655371	143,137,159	48,65,82	147,142,140	130,113,119	253	280	4.15497547728e-05	0.767,0.7,0.682	0.556,0.582,0.566	0.148
ENSMUSG00000020393	Kremen1	chr11	-	5201696	5202029	5238410	5238502	5199501	5199711	5243774	5243937	143,182,171	368,479,499	306,228,270	521,389,425	217	458	4.23534720738e-05	0.451,0.445,0.42	0.553,0.553,0.573	-0.121
ENSMUSG00000063663	Brwd3	chrX	-	108798028	108798099	108798754	108798855	108796745	108796846	108803981	108804203	57,96,84	84,133,100	146,136,84	92,96,65	226	196	4.24903160029e-05	0.37,0.385,0.421	0.579,0.551,0.528	-0.161
ENSMUSG00000022791	Tnk2	chr16	+	32663738	32663919	32665885	32665956	32644642	32645108	32668220	32668442	299,278,371	98,129,116	273,267,228	179,161,158	306	196	4.3683564597e-05	0.662,0.58,0.672	0.494,0.515,0.48	0.142
ENSMUSG00000052752	Traf7	chr17	-	24512955	24513084	24513898	24513932	24512168	24512386	24514124	24514217	40,57,73	83,138,105	90,76,93	94,63,68	159	254	4.37047982956e-05	0.435,0.398,0.526	0.605,0.658,0.686	-0.197
ENSMUSG00000032295	Man2c1	chr9	+	57135444	57135634	57136692	57136799	57135089	57135267	57136957	57137068	277,270,269	100,89,104	242,209,230	166,120,143	315	232	4.37545539687e-05	0.671,0.691,0.656	0.518,0.562,0.542	0.132
ENSMUSG00000004356	Utp20	chr10	-	88758303	88758474	88760869	88760986	88757856	88757988	88761742	88761884	37,48,40	64,81,80	117,124,125	103,111,109	242	296	4.39591229991e-05	0.414,0.42,0.379	0.581,0.577,0.584	-0.176
ENSMUSG00000006289	Osgep	chr14	-	50916799	50916865	50917231	50917310	50916613	50916704	50917453	50917503	255,299,341	359,414,396	446,302,414	362,259,328	204	191	4.41985425977e-05	0.399,0.403,0.446	0.536,0.522,0.542	-0.117
ENSMUSG00000042015	Wdr41	chr13	+	95017326	95017448	95018116	95018205	95015030	95015215	95018831	95018965	121,128,150	56,58,83	131,110,108	135,98,95	247	214	4.49048881107e-05	0.652,0.657,0.61	0.457,0.493,0.496	0.158
ENSMUSG00000024135	Srbd1	chr17	-	86126110	86126249	86127715	86127833	86120649	86120746	86130113	86130280	149,150,108	211,288,336	200,204,202	208,193,178	243	264	4.56489588735e-05	0.434,0.361,0.259	0.511,0.535,0.552	-0.181
ENSMUSG00000039000	Ube3c	chr5	+	29632749	29632837	29637637	29637770	29631191	29631296	29646409	29646657	160,193,224	296,314,367	273,247,239	331,232,225	213	258	4.57299251143e-05	0.396,0.427,0.425	0.5,0.563,0.563	-0.126
ENSMUSG00000029174	Tbc1d1	chr5	+	64311058	64311244	64316353	64316515	64285944	64286084	64324450	64324609	293,378,309	525,707,682	249,168,241	312,229,250	311	287	4.57632578743e-05	0.34,0.33,0.295	0.424,0.404,0.471	-0.111
ENSMUSG00000013415	Igf2bp1	chr11	-	95967548	95967623	95968362	95968482	95966650	95966782	95968798	95968921	477,601,527	252,438,337	404,334,366	421,367,320	245	200	4.70832576767e-05	0.607,0.528,0.561	0.439,0.426,0.483	0.116
ENSMUSG00000039901	9130011E15Rik	chr19	-	45946001	45946103	45950661	45950755	45940444	45940503	45952624	45952700	203,283,245	91,126,76	145,148,134	136,90,101	219	227	4.791174064e-05	0.698,0.7,0.77	0.525,0.63,0.579	0.145
ENSMUSG00000034164	Emid1	chr11	-	5131919	5132040	5134348	5134410	5131481	5131571	5135353	5135431	23,19,28	188,160,229	27,27,36	115,94,92	187	246	4.82069154655e-05	0.139,0.135,0.139	0.236,0.274,0.34	-0.146
ENSMUSG00000041840	Haus1	chr18	-	77760906	77761030	77764072	77764208	77760467	77760533	77766863	77767038	292,410,384	594,688,679	377,250,307	401,290,378	261	249	4.89572219746e-05	0.319,0.362,0.35	0.473,0.451,0.437	-0.11
ENSMUSG00000022070	Bora	chr14	+	99047300	99047468	99060239	99060305	99046426	99046680	99060974	99061031	227,366,337	49,61,66	209,166,181	83,48,75	293	191	4.9172427015e-05	0.751,0.796,0.769	0.621,0.693,0.611	0.13
ENSMUSG00000031934	Panx1	chr9	-	15010035	15010256	15021381	15021521	15007360	15008019	15044856	15045478	259,362,416	183,235,239	215,189,244	244,194,245	265	346	4.91778195601e-05	0.649,0.668,0.694	0.535,0.56,0.565	0.117
ENSMUSG00000036893	Ehmt1	chr2	-	24847943	24848089	24856605	24856726	24840635	24840779	24858172	24858250	655,663,668	236,323,288	526,377,471	309,284,325	246	271	5.00107726715e-05	0.754,0.693,0.719	0.652,0.594,0.615	0.102
ENSMUSG00000029920	Smarcad1	chr6	+	65107774	65107963	65108651	65108770	65099265	65099387	65110369	65110552	487,766,787	285,274,342	1189,1091,921	876,800,733	314	244	5.01482074914e-05	0.57,0.685,0.641	0.513,0.514,0.494	0.125
ENSMUSG00000021945	Zmym2	chr14	+	56921501	56921617	56925840	56925957	56920586	56920737	56928186	56928337	479,671,615	201,294,204	510,477,423	334,253,335	241	242	5.04670705628e-05	0.705,0.696,0.752	0.605,0.654,0.559	0.112
ENSMUSG00000027822	Slc33a1	chr3	-	63948071	63948256	63953813	63954004	63947568	63947686	63963415	63964372	76,135,103	30,46,21	115,93,115	76,72,73	316	310	5.14547680254e-05	0.713,0.742,0.828	0.597,0.559,0.607	0.173
ENSMUSG00000007029	Vars	chr17	+	35001411	35001830	35004204	35004339	35001050	35001232	35004436	35004575	925,850,614	548,708,601	289,431,532	604,547,608	544	260	5.21061295507e-05	0.447,0.365,0.328	0.186,0.274,0.295	0.128
ENSMUSG00000030104	Edem1	chr6	+	108851209	108851283	108852489	108852586	108849394	108849565	108854244	108854448	82,124,108	269,323,338	134,92,121	189,191,184	199	222	5.52476083203e-05	0.254,0.3,0.263	0.442,0.35,0.423	-0.133
ENSMUSG00000027285	Haus2	chr2	+	120613050	120613120	120615854	120615987	120612337	120612430	120617872	120617981	72,71,54	243,433,420	126,122,102	365,286,292	195	258	5.52670849023e-05	0.282,0.178,0.145	0.314,0.361,0.316	-0.129
ENSMUSG00000029475	Kdm2b	chr5	-	122881019	122881058	122881636	122881750	122880172	122880852	122881963	122882224	304,399,395	104,92,99	285,257,295	156,136,114	239	164	5.53103226269e-05	0.667,0.748,0.732	0.556,0.565,0.64	0.129
ENSMUSG00000026975	Dph7	chr2	+	24963022	24963156	24963455	24963543	24962422	24962810	24966501	24966674	9,23,15	0,1,0	21,18,14	5,8,1	259	213	5.54464123893e-05	1.0,0.95,1.0	0.775,0.649,0.92	0.202
ENSMUSG00000105383	Gm42641	chr9	-	109060628	109060709	109061109	109061201	109060262	109060512	109061531	109061668	36,46,55	62,69,77	110,108,123	80,79,95	217	206	5.54911570496e-05	0.355,0.388,0.404	0.566,0.565,0.551	-0.178
ENSMUSG00000032527	Pccb	chr9	-	101023135	101023249	101027079	101027136	101012704	101012815	101030174	101030243	86,105,96	129,160,148	117,93,90	294,231,298	182	239	5.63399281282e-05	0.467,0.463,0.46	0.343,0.346,0.284	0.139
ENSMUSG00000022475	Hdac7	chr15	-	97799760	97799816	97800694	97800802	97799556	97799644	97802075	97802125	57,58,71	88,81,96	157,141,160	110,111,121	233	181	5.63399281282e-05	0.335,0.357,0.365	0.526,0.497,0.507	-0.158
ENSMUSG00000044707	Ccnjl	chr11	+	43556554	43556768	43579683	43579986	43529354	43529459	43583179	43583339	467,538,517	216,278,325	224,150,205	168,166,189	339	428	5.74590825665e-05	0.732,0.71,0.668	0.627,0.533,0.578	0.124
ENSMUSG00000092607	Scnm1	chr3	-	95133199	95133288	95133557	95133628	95133016	95133111	95133844	95134011	231,276,315	509,749,774	274,279,268	486,377,415	196	214	5.85321777448e-05	0.331,0.287,0.308	0.381,0.447,0.414	-0.105
ENSMUSG00000038848	Ythdf1	chr2	-	180910686	180912207	180919134	180919214	180904376	180905668	180920311	180920336	130,156,186	311,405,394	134,115,149	563,506,492	205	1646	5.87364553738e-05	0.77,0.756,0.791	0.656,0.646,0.709	0.102
ENSMUSG00000005087	Cd44	chr2	-	102837812	102837938	102839357	102839477	102834233	102834335	102842260	102842377	4,2,0	46,81,53	4,8,5	28,15,19	245	251	5.91946048929e-05	0.082,0.025,0.0	0.128,0.353,0.212	-0.195
ENSMUSG00000033106	Slc7a6os	chr8	-	106202230	106202351	106204330	106204540	106200716	106201149	106210364	106210631	594,734,765	325,537,528	513,473,448	557,427,471	335	246	5.96774333019e-05	0.573,0.501,0.515	0.403,0.449,0.411	0.109
ENSMUSG00000030060	Hmces	chr6	+	87925631	87925810	87933241	87933434	87921525	87921651	87936089	87936629	353,473,501	211,290,292	329,231,255	272,243,265	304	318	6.05451820999e-05	0.636,0.63,0.642	0.559,0.499,0.502	0.116
ENSMUSG00000021893	Capn7	chr14	+	31345458	31345526	31347657	31347858	31344441	31344599	31349798	31349885	82,139,152	59,90,94	117,94,104	134,123,126	193	326	6.05451820999e-05	0.701,0.723,0.732	0.596,0.563,0.582	0.138
ENSMUSG00000029635	Cdk8	chr5	+	146271594	146271735	146283628	146283686	146268214	146268325	146286107	146286239	72,119,86	110,207,154	113,97,105	103,76,109	266	183	6.13422095821e-05	0.31,0.283,0.278	0.43,0.468,0.399	-0.142
ENSMUSG00000038773	Kdm3b	chr18	+	34819780	34819888	34822371	34822499	34813408	34813561	34823431	34823711	488,673,669	290,369,325	492,480,411	433,387,347	233	253	6.15804845543e-05	0.646,0.664,0.691	0.552,0.574,0.563	0.104
ENSMUSG00000022191	Drosha	chr15	+	12890033	12890172	12890486	12890547	12889618	12889726	12901102	12901162	663,742,775	555,715,768	643,536,566	370,314,371	264	186	6.1644826548e-05	0.457,0.422,0.416	0.55,0.546,0.518	-0.106
ENSMUSG00000004798	Ulk2	chr11	-	61783536	61783715	61787428	61787637	61782005	61782124	61791433	61791583	98,122,103	46,64,77	110,97,122	128,121,133	334	304	6.1706809343e-05	0.66,0.634,0.549	0.439,0.422,0.455	0.176
ENSMUSG00000045962	Wnk1	chr6	-	119950498	119950672	119951014	119951131	119950242	119950300	119951634	119951797	426,620,613	391,438,489	624,686,491	808,757,638	242	299	6.20822255855e-05	0.574,0.636,0.608	0.488,0.528,0.487	0.105
ENSMUSG00000024968	Rcor2	chr19	+	7270553	7270606	7270697	7270859	7270100	7270181	7270969	7271094	593,872,800	1283,1607,1734	236,192,225	716,635,710	178	287	6.38790505196e-05	0.427,0.467,0.427	0.347,0.328,0.338	0.103
ENSMUSG00000039599	Fam149b	chr14	+	20358023	20358140	20381748	20381821	20356354	20356497	20382916	20383489	161,174,169	124,131,162	298,240,257	134,119,126	242	198	6.40893324428e-05	0.515,0.521,0.46	0.645,0.623,0.625	-0.132
ENSMUSG00000028582	Cc2d1b	chr4	+	108625980	108626153	108626300	108626376	108625654	108625814	108626479	108626590	487,611,570	160,148,156	420,343,339	178,143,195	298	201	6.41170068208e-05	0.672,0.736,0.711	0.614,0.618,0.54	0.116
ENSMUSG00000036270	Edc4	chr8	+	105891218	105891405	105891495	105891715	105890967	105891133	105892266	105892430	159,179,180	303,509,456	266,228,268	347,319,447	312	345	6.41912731223e-05	0.367,0.28,0.304	0.459,0.441,0.399	-0.116
ENSMUSG00000031545	Gpat4	chr8	-	23180859	23180949	23181772	23181847	23180621	23180726	23182662	23182963	466,644,576	244,324,307	492,366,431	396,291,366	200	215	6.45466402304e-05	0.672,0.681,0.669	0.572,0.575,0.559	0.105
ENSMUSG00000035325	Sec31a	chr5	-	100405443	100405642	100407156	100407280	100404014	100404110	100408033	100408113	293,505,397	559,780,592	457,492,474	565,472,468	249	324	6.48413498436e-05	0.405,0.457,0.466	0.513,0.576,0.569	-0.11
ENSMUSG00000025979	Mob4	chr1	+	55136676	55136739	55148318	55148361	55131230	55131359	55148547	55148634	94,63,74	216,279,249	160,134,125	256,211,253	188	168	6.48554310002e-05	0.28,0.168,0.21	0.358,0.362,0.306	-0.123
ENSMUSG00000028961	Pgd	chr4	-	149160834	149160953	149161628	149161694	149159926	149160128	149165049	149165229	669,739,669	822,790,746	375,302,348	624,585,573	191	244	6.48682041086e-05	0.51,0.544,0.534	0.434,0.397,0.437	0.107
ENSMUSG00000045983	Eif4g1	chr16	+	20673598	20673655	20673867	20673961	20672748	20672876	20674227	20674314	558,478,524	767,962,1136	234,170,189	619,610,603	182	219	6.62535223411e-05	0.467,0.374,0.357	0.313,0.251,0.274	0.12
ENSMUSG00000029192	Tbc1d14	chr5	-	36508359	36508431	36514038	36514119	36507577	36507706	36519272	36519379	308,395,404	100,128,168	344,262,235	201,167,133	206	197	6.63571476747e-05	0.747,0.747,0.697	0.621,0.6,0.628	0.114
ENSMUSG00000021193	Pitrm1	chr13	+	6559354	6559483	6560029	6560143	6558155	6558244	6560601	6560698	558,706,685	241,280,351	759,613,691	538,464,422	254	239	6.64164855119e-05	0.685,0.703,0.647	0.57,0.554,0.606	0.102
ENSMUSG00000028345	Tex10	chr4	-	48434901	48435083	48436436	48436517	48433107	48433318	48451925	48452059	143,209,205	228,372,310	366,332,331	370,306,362	206	307	6.64164855119e-05	0.483,0.456,0.496	0.596,0.618,0.577	-0.119
ENSMUSG00000024769	Cdc42bpg	chr19	+	6316518	6316578	6316828	6316934	6316340	6316439	6317160	6317294	71,74,75	68,75,85	70,51,40	120,118,134	185	231	6.65929369747e-05	0.566,0.552,0.524	0.421,0.351,0.272	0.199
ENSMUSG00000022394	L3mbtl2	chr15	+	81671067	81671147	81675514	81675632	81670126	81670250	81676257	81676392	63,92,83	267,228,230	106,85,111	184,114,188	205	243	6.70366873261e-05	0.219,0.324,0.3	0.406,0.469,0.412	-0.148
ENSMUSG00000020741	Cluh	chr11	+	74665181	74665426	74665692	74665777	74665006	74665069	74665922	74666076	240,382,330	198,222,245	299,231,228	305,268,309	370	210	6.87422216227e-05	0.408,0.494,0.433	0.357,0.329,0.295	0.118
ENSMUSG00000027454	Gins1	chr2	+	150912780	150912845	150916135	150916234	150909616	150909793	150917868	150917959	355,301,317	239,344,288	204,175,201	303,286,343	190	224	6.90998915909e-05	0.637,0.508,0.565	0.443,0.419,0.409	0.146
ENSMUSG00000001700	Gramd3	chr18	+	56469532	56469652	56474018	56474130	56432131	56432357	56476602	56476669	155,194,181	45,95,92	250,255,189	216,176,181	245	237	6.97067636023e-05	0.769,0.664,0.656	0.528,0.584,0.503	0.158
ENSMUSG00000029458	Brap	chr5	+	121663295	121663491	121665098	121665288	121661999	121662161	121672084	121672198	204,267,302	102,123,112	264,202,227	204,145,169	321	315	7.00458918996e-05	0.662,0.681,0.726	0.559,0.578,0.569	0.121
ENSMUSG00000018736	Ndel1	chr11	-	68839870	68840007	68842019	68842168	68836181	68836323	68843820	68843974	399,467,464	171,220,229	415,313,353	318,256,232	274	262	7.30705265426e-05	0.691,0.67,0.66	0.555,0.539,0.593	0.111
ENSMUSG00000004936	Map2k1	chr9	-	64212583	64212730	64214398	64214609	64205110	64205188	64253212	64253631	515,500,504	275,341,293	289,236,305	285,241,261	336	272	7.44634812514e-05	0.603,0.543,0.582	0.451,0.442,0.486	0.116
ENSMUSG00000031969	Acad8	chr9	-	26990119	26990196	26991239	26991409	26985462	26985600	26992159	26992260	236,295,311	75,93,91	236,192,197	115,109,114	295	202	7.48285184608e-05	0.683,0.685,0.701	0.584,0.547,0.542	0.132
ENSMUSG00000020463	Smek2	chr11	+	29202866	29202908	29205545	29205704	29200700	29200803	29209316	29209486	303,545,554	396,582,455	285,269,201	506,409,463	167	284	7.48285184608e-05	0.565,0.614,0.674	0.489,0.528,0.425	0.137
ENSMUSG00000036026	Tmem63b	chr17	-	45661756	45661924	45662862	45662968	45661453	45661569	45663506	45663669	256,349,348	312,394,396	229,174,229	457,317,398	231	293	7.54453680172e-05	0.51,0.529,0.527	0.389,0.41,0.422	0.115
ENSMUSG00000046138	9930021J03Rik	chr19	-	29723389	29723505	29735115	29735205	29720721	29720773	29743532	29743612	107,145,146	94,124,156	124,95,92	199,163,156	215	241	7.54453680172e-05	0.561,0.567,0.512	0.411,0.395,0.398	0.145
ENSMUSG00000028098	Rnf115	chr3	+	96783647	96783719	96784992	96785065	96775629	96775841	96785930	96786024	341,435,464	193,253,262	237,159,172	192,153,186	197	198	7.58913201679e-05	0.64,0.633,0.64	0.554,0.511,0.482	0.122
ENSMUSG00000015363	Trabd	chr15	+	89081950	89082117	89082650	89082791	89081352	89081453	89084697	89084808	76,91,91	102,158,179	85,48,54	247,171,177	292	266	7.65519929712e-05	0.404,0.344,0.317	0.239,0.204,0.217	0.135
ENSMUSG00000023348	Trip6	chr5	-	137310652	137310831	137311873	137312043	137310284	137310405	137312139	137312233	404,530,590	399,553,435	651,537,562	941,722,854	295	304	7.93186396808e-05	0.511,0.497,0.583	0.416,0.434,0.404	0.112
ENSMUSG00000091474	2610021A01Rik	chr7	+	41601747	41601815	41602877	41602997	41599284	41599400	41603435	41603465	0,0,0	4,3,3	0,3,5	2,9,10	193	245	7.93620811049e-05	0.0,0.0,0.0	0.0,0.297,0.388	-0.228
ENSMUSG00000031262	Cenpi	chrX	+	134318024	134318132	134324760	134324809	134317610	134317729	134325090	134325137	80,133,152	25,34,39	118,91,89	70,42,66	233	174	7.997471219e-05	0.705,0.745,0.744	0.557,0.618,0.502	0.172
ENSMUSG00000004895	Prcc	chr3	-	87867314	87867410	87869582	87870149	87862130	87862274	87872209	87872257	570,998,845	633,677,462	524,359,444	597,526,651	692	221	8.01717347188e-05	0.223,0.32,0.369	0.219,0.179,0.179	0.112
ENSMUSG00000021012	Zc3h14	chr12	+	98779107	98779267	98780047	98780280	98774244	98774319	98783581	98783702	560,771,739	367,631,632	587,547,629	753,664,659	285	358	8.09817656722e-05	0.657,0.605,0.595	0.495,0.509,0.545	0.103
ENSMUSG00000021519	Mterf3	chr13	-	66917025	66917173	66922755	66922945	66916612	66916684	66928169	66928287	265,367,345	82,123,130	355,275,303	188,155,190	315	273	8.1061156374e-05	0.737,0.721,0.697	0.621,0.606,0.58	0.116
ENSMUSG00000055923	Aasdh	chr5	-	76901917	76902185	76904208	76904380	76901160	76901281	76904958	76905012	17,13,10	68,81,87	29,21,23	56,51,43	297	393	8.16435528226e-05	0.249,0.175,0.132	0.407,0.353,0.414	-0.206
ENSMUSG00000040850	Psme4	chr11	+	30802813	30802858	30804289	30804439	30791921	30792038	30804962	30805026	207,210,268	338,503,573	152,142,138	571,504,411	170	275	8.25711560999e-05	0.498,0.403,0.431	0.301,0.313,0.352	0.122
ENSMUSG00000034601	2700049A03Rik	chr12	+	71179039	71179158	71184422	71184622	71177828	71178022	71187380	71187537	66,76,95	101,112,115	112,101,96	82,69,74	244	325	8.25711560999e-05	0.465,0.475,0.524	0.645,0.661,0.633	-0.158
ENSMUSG00000041915	Ammecr1l	chr18	+	31761779	31761890	31771669	31772114	31759823	31760194	31774235	31774346	79,85,72	302,418,406	126,114,112	345,267,336	236	570	8.28354070147e-05	0.387,0.329,0.3	0.469,0.508,0.446	-0.136
ENSMUSG00000040423	Rc3h1	chr1	+	160959400	160959553	160962270	160962484	160955814	160955979	160963478	160963569	72,89,98	104,136,191	134,138,121	129,113,116	278	339	8.30420415652e-05	0.458,0.444,0.385	0.559,0.598,0.56	-0.143
ENSMUSG00000024097	Srsf7	chr17	-	80202168	80202204	80202690	80202744	80200088	80201602	80204121	80204232	676,841,848	466,571,587	635,653,622	716,635,635	179	161	8.36168213327e-05	0.566,0.57,0.565	0.444,0.481,0.468	0.103
ENSMUSG00000002767	Mrpl2	chr17	+	46647389	46647558	46648236	46648378	46646228	46646398	46648471	46648587	655,635,620	669,813,749	372,310,384	637,619,633	294	267	8.36889961416e-05	0.471,0.415,0.429	0.347,0.313,0.355	0.1
ENSMUSG00000025534	Gusb	chr5	-	129993417	129993594	129995446	129995531	129990016	129990152	129997779	129997926	139,209,186	51,76,61	106,79,101	74,43,85	210	302	8.38267765852e-05	0.797,0.798,0.814	0.673,0.725,0.631	0.127
ENSMUSG00000060038	Dhps	chr8	+	85072451	85072616	85073294	85073416	85071756	85072053	85073502	85073599	243,302,289	319,306,305	215,153,184	359,280,355	290	247	8.41359175325e-05	0.394,0.457,0.447	0.338,0.318,0.306	0.112
ENSMUSG00000028538	St3gal3	chr4	-	118031839	118031882	118054649	118054697	118014704	118014797	118107548	118107693	28,57,50	103,164,145	62,46,48	91,56,83	173	168	8.42211084169e-05	0.209,0.252,0.251	0.398,0.444,0.36	-0.163
ENSMUSG00000022255	Mtdh	chr15	+	34123667	34123766	34131163	34131288	34117879	34118110	34134290	34134398	425,649,572	780,896,917	731,620,609	836,648,593	224	250	8.52457090805e-05	0.378,0.447,0.41	0.494,0.516,0.534	-0.103
ENSMUSG00000019731	Slc35e1	chr8	-	72488120	72488246	72489451	72489589	72484573	72484906	72491841	72491912	166,162,183	357,475,362	241,223,217	364,263,344	263	251	8.67724139743e-05	0.307,0.246,0.325	0.387,0.447,0.376	-0.111
ENSMUSG00000040586	Ofd1	chrX	-	166424975	166425082	166426819	166426993	166414975	166415095	166427167	166427304	84,139,127	176,209,276	121,130,128	154,97,118	299	232	8.6925254183e-05	0.27,0.34,0.263	0.379,0.51,0.457	-0.158
ENSMUSG00000018736	Ndel1	chr11	-	68842019	68842168	68843820	68843974	68839870	68840007	68845326	68845424	282,349,379	137,209,198	254,291,265	253,220,233	279	274	8.71340680566e-05	0.669,0.621,0.653	0.496,0.565,0.528	0.118
ENSMUSG00000005370	Msh6	chr17	+	87989143	87989261	87989426	87989516	87988185	87988454	87990193	87990348	354,407,345	195,298,247	370,286,308	356,330,327	243	215	8.74073596153e-05	0.616,0.547,0.553	0.479,0.434,0.455	0.116
ENSMUSG00000027030	Stk39	chr2	-	68220903	68220968	68263234	68263303	68210444	68211993	68267038	68267091	84,180,186	182,334,318	68,46,113	69,49,63	194	190	8.77898755017e-05	0.311,0.345,0.364	0.491,0.479,0.637	-0.196
ENSMUSG00000065979	Cpped1	chr16	-	11828174	11828597	11887577	11887796	11803720	11805583	11909265	11909423	142,103,118	50,56,33	131,85,82	90,69,74	344	548	8.90516941423e-05	0.819,0.746,0.851	0.699,0.662,0.638	0.139
ENSMUSG00000037287	Tbcel	chr9	-	42444406	42444588	42449923	42450063	42442818	42443075	42451612	42451762	71,76,63	147,238,202	76,49,56	91,76,80	265	307	9.01272665001e-05	0.359,0.27,0.265	0.492,0.428,0.448	-0.158
ENSMUSG00000039048	Foxred1	chr9	-	35209415	35209529	35209944	35210165	35209037	35209156	35210806	35211055	215,205,205	80,111,128	209,162,203	209,167,170	346	239	9.0752561183e-05	0.65,0.561,0.525	0.409,0.401,0.452	0.158
ENSMUSG00000060073	Psma3	chr12	+	70988423	70988489	70990484	70990531	70978732	70978815	70993012	70993080	6,1,1	4,4,1	0,1,0	11,9,8	191	172	9.08666777239e-05	0.575,0.184,0.474	0.0,0.091,0.0	0.381
ENSMUSG00000024078	Ttc27	chr17	+	74829491	74829590	74835332	74835385	74799183	74799411	74840298	74840464	71,131,142	122,143,169	139,115,126	93,71,91	224	178	9.15586504801e-05	0.316,0.421,0.4	0.543,0.563,0.524	-0.164
ENSMUSG00000036606	Plxnb2	chr15	-	89163277	89163370	89164011	89164113	89162922	89163004	89164212	89164321	547,653,579	254,399,443	873,785,796	793,857,811	227	218	9.41502707345e-05	0.674,0.611,0.557	0.514,0.468,0.485	0.125
ENSMUSG00000043940	Wdfy3	chr5	-	101896398	101896578	101898426	101898561	101894910	101895144	101900058	101900249	42,41,26	150,158,148	64,83,58	113,159,151	260	305	9.43358902208e-05	0.247,0.233,0.171	0.399,0.38,0.311	-0.146
ENSMUSG00000021144	Mta1	chr12	+	113121022	113121086	113123116	113123234	113120826	113120953	113126774	113126877	507,579,561	495,578,653	453,301,442	687,522,685	189	243	9.51501028953e-05	0.568,0.563,0.525	0.459,0.426,0.453	0.106
ENSMUSG00000034453	Polr3b	chr10	+	84695554	84695713	84696948	84697066	84692796	84693006	84699398	84699541	76,113,133	231,357,315	138,123,127	195,228,215	284	243	9.54184838956e-05	0.22,0.213,0.265	0.377,0.316,0.336	-0.11
ENSMUSG00000089704	Galnt2	chr8	+	124329712	124329800	124332008	124332096	124328091	124328213	124332567	124332671	323,319,419	409,450,513	444,341,386	362,287,324	213	213	9.55621523598e-05	0.441,0.415,0.45	0.551,0.543,0.544	-0.111
ENSMUSG00000023832	Acat2	chr17	-	12948513	12948657	12952251	12952369	12947356	12947479	12956218	12956400	481,508,564	684,798,771	585,606,603	592,567,562	243	269	9.73955326597e-05	0.438,0.413,0.447	0.522,0.542,0.543	-0.103
ENSMUSG00000042589	Cux2	chr5	-	121924804	121924915	122043769	122043844	121921313	121921361	122049775	122049851	5,5,9	53,59,55	1,0,0	36,30,23	200	236	9.73955326597e-05	0.1,0.091,0.162	0.032,0.0,0.0	0.107
ENSMUSG00000058239	Usf2	chr7	-	30955289	30955440	30955799	30956000	30955105	30955193	30956148	30956267	382,324,347	1316,1674,1562	251,442,488	962,790,818	326	276	9.74954406508e-05	0.197,0.141,0.158	0.181,0.321,0.336	-0.114
ENSMUSG00000030629	Zfand6	chr7	-	84620867	84620912	84632655	84632756	84617849	84617963	84633884	84633993	351,400,478	320,419,423	636,520,521	357,345,320	226	170	9.78398065755e-05	0.452,0.418,0.459	0.573,0.531,0.551	-0.109
ENSMUSG00000030254	Rad18	chr6	-	112687976	112688038	112693468	112693550	112686715	112686786	112696543	112696633	47,58,67	95,221,158	39,62,51	60,67,47	207	187	9.82745925124e-05	0.309,0.192,0.277	0.37,0.455,0.495	-0.181
ENSMUSG00000058594	Fbxo18	chr2	-	11759928	11760023	11760480	11760573	11758279	11758448	11762830	11763021	273,390,386	165,250,212	331,254,287	298,264,270	218	220	9.9239538756e-05	0.625,0.612,0.648	0.529,0.493,0.518	0.115
ENSMUSG00000087013	2610027K06Rik	chr11	-	85801788	85801943	85805390	85805562	85796153	85796284	85832167	85832209	1,8,5	35,18,32	1,0,0	32,29,35	297	280	9.99244680647e-05	0.026,0.295,0.128	0.029,0.0,0.0	0.14
ENSMUSG00000017466	Timp2	chr11	-	118317418	118317527	118320108	118320209	118310575	118310700	118354960	118355506	119,137,135	169,257,244	112,95,128	401,261,313	226	234	0.000100158751242	0.422,0.356,0.364	0.224,0.274,0.297	0.116
ENSMUSG00000019854	Reps1	chr10	+	18096181	18096336	18107670	18107748	18094844	18094908	18114398	18114486	379,424,562	407,579,564	656,534,623	373,463,435	280	203	0.000100532336061	0.403,0.347,0.419	0.56,0.455,0.509	-0.118
ENSMUSG00000031904	Slc7a6	chr8	+	106189616	106189742	106192338	106192483	106179486	106179660	106193150	106193274	277,339,321	328,422,472	321,333,336	301,261,255	251	270	0.000101536567267	0.476,0.464,0.422	0.534,0.578,0.586	-0.112
ENSMUSG00000006127	Inpp5k	chr11	+	75645427	75645617	75646785	75646923	75639136	75639565	75647192	75647276	68,108,139	55,65,69	127,75,93	134,91,150	315	263	0.000102927173372	0.508,0.581,0.627	0.442,0.408,0.341	0.175
ENSMUSG00000000131	Xpo6	chr7	-	126169128	126169326	126171029	126171142	126160860	126161020	126174157	126174248	248,411,404	441,729,696	458,347,340	480,391,428	238	323	0.000104084740873	0.433,0.433,0.441	0.564,0.546,0.519	-0.107
ENSMUSG00000004562	Arhgef40	chr14	+	52003653	52003758	52003972	52004116	52002284	52002462	52004611	52004742	335,466,451	171,127,145	487,398,435	271,276,271	230	269	0.000104597475853	0.696,0.811,0.784	0.678,0.628,0.652	0.111
ENSMUSG00000019818	Cd164	chr10	+	41521917	41522007	41523172	41523244	41519413	41519700	41524106	41524145	1070,1312,1346	1123,2044,1900	941,951,932	835,752,825	215	197	0.000105683211614	0.466,0.37,0.394	0.508,0.537,0.509	-0.108
ENSMUSG00000028944	Prkag2	chr5	-	24866078	24866172	24880683	24880765	24862747	24863887	24889081	24889188	117,145,162	469,509,555	135,102,135	290,225,294	207	219	0.000106265731204	0.209,0.232,0.236	0.33,0.324,0.327	-0.101
ENSMUSG00000021981	Cab39l	chr14	+	59526755	59526815	59528841	59528907	59519565	59519734	59539061	59539205	90,151,135	291,404,414	122,90,98	212,157,165	185	191	0.000107033120752	0.242,0.278,0.252	0.373,0.372,0.38	-0.118
ENSMUSG00000057751	Megf6	chr4	+	154270401	154270530	154270724	154270751	154269892	154270021	154271610	154271739	143,155,162	57,81,52	599,512,688	143,108,135	254	152	0.000107289782605	0.6,0.534,0.651	0.715,0.739,0.753	-0.141
ENSMUSG00000027353	Mcm8	chr2	+	132817704	132817788	132819602	132819685	132817073	132817245	132819978	132820128	93,152,182	184,327,288	168,141,156	186,152,180	209	208	0.000108023058998	0.335,0.316,0.386	0.473,0.48,0.463	-0.126
ENSMUSG00000030512	Snrpa1	chr7	+	66069423	66069526	66070118	66070198	66069166	66069213	66070589	66070665	882,1338,1344	991,1124,1102	1360,1074,1222	811,654,754	228	205	0.000111025923748	0.445,0.517,0.523	0.601,0.596,0.593	-0.102
ENSMUSG00000036893	Ehmt1	chr2	-	24840635	24840779	24847943	24848089	24839529	24839756	24852664	24852802	540,681,615	312,385,394	432,367,409	438,334,338	271	269	0.000111025923748	0.632,0.637,0.608	0.495,0.522,0.546	0.105
ENSMUSG00000018651	Tada2a	chr11	-	84082037	84082111	84087110	84087182	84079635	84079777	84090548	84090659	235,302,378	137,196,151	174,163,169	176,157,147	197	199	0.000112258206569	0.634,0.609,0.717	0.5,0.512,0.537	0.137
ENSMUSG00000012114	Med15	chr16	-	17663376	17663496	17683158	17683188	17655677	17655805	17685452	17685504	39,37,44	186,299,243	68,55,76	202,184,230	155	245	0.000113116753089	0.249,0.164,0.223	0.347,0.321,0.343	-0.125
ENSMUSG00000026667	Uhmk1	chr1	-	170205114	170205203	170207113	170207212	170193419	170200013	170207345	170207422	108,153,115	174,310,306	217,199,175	276,227,196	224	214	0.000113837550204	0.372,0.32,0.264	0.429,0.456,0.46	-0.13
ENSMUSG00000026361	Cdc73	chr1	-	143677638	143677855	143685922	143686011	143671329	143671428	143691274	143691327	200,259,368	397,511,504	250,237,218	294,242,198	214	342	0.000114213052138	0.446,0.448,0.539	0.576,0.61,0.638	-0.13
ENSMUSG00000062054	Iah1	chr12	+	21319769	21319931	21321333	21321455	21317897	21318046	21323288	21323605	490,592,715	233,314,254	357,320,354	286,218,243	287	247	0.00011445553147	0.644,0.619,0.708	0.518,0.558,0.556	0.113
ENSMUSG00000003534	Ddr1	chr17	-	35691127	35691230	35691446	35691594	35689993	35690180	35692855	35693084	308,285,307	370,367,433	1305,1000,1272	1252,870,951	273	228	0.000114838299641	0.41,0.393,0.372	0.465,0.49,0.528	-0.103
ENSMUSG00000038535	Zfp280d	chr9	+	72307950	72308068	72312077	72312248	72301866	72302006	72312650	72312760	221,271,254	143,161,173	215,200,179	228,192,207	243	296	0.000115214153699	0.653,0.672,0.641	0.535,0.559,0.513	0.12
ENSMUSG00000055184	Fam72a	chr1	+	131530653	131530731	131533808	131533933	131527902	131528852	131538834	131539872	60,86,82	33,56,42	57,38,60	90,59,57	203	250	0.000115646940768	0.691,0.654,0.706	0.438,0.442,0.565	0.202
ENSMUSG00000001569	Nom1	chr5	+	29446813	29446945	29449581	29449691	29446238	29446371	29451028	29457843	541,652,568	268,331,355	427,402,326	362,288,327	257	235	0.000120404445982	0.649,0.643,0.594	0.519,0.561,0.477	0.11
ENSMUSG00000061175	Fnip2	chr3	-	79462128	79462244	79465547	79465748	79459293	79459741	79479486	79479643	37,35,42	65,80,106	70,63,73	76,56,88	326	241	0.000121836684037	0.296,0.244,0.227	0.405,0.454,0.38	-0.157
ENSMUSG00000043411	Usp48	chr4	+	137608057	137608182	137608997	137609106	137606688	137606816	137610689	137610823	138,189,135	291,355,299	221,195,167	257,270,205	250	234	0.000122698549888	0.307,0.333,0.297	0.446,0.403,0.433	-0.115
ENSMUSG00000036817	Sun1	chr5	+	139230772	139230838	139231126	139231237	139229752	139229944	139233470	139233569	124,118,128	113,114,111	113,118,109	188,162,196	191	236	0.000124155985877	0.576,0.561,0.588	0.426,0.474,0.407	0.139
ENSMUSG00000026377	Nifk	chr1	+	118329352	118329564	118330605	118330662	118327624	118327733	118332343	118332478	1027,1346,1348	345,486,485	809,627,694	391,370,368	337	182	0.000126363593475	0.617,0.599,0.6	0.528,0.478,0.505	0.102
ENSMUSG00000031024	St5	chr7	-	109556210	109557461	109570006	109570111	109552974	109553111	109617057	109617147	25,45,29	38,37,35	48,38,33	120,90,92	230	1376	0.000126468417892	0.797,0.879,0.832	0.705,0.716,0.682	0.135
ENSMUSG00000022791	Tnk2	chr16	+	32665885	32665956	32668220	32668442	32663738	32663919	32669386	32669539	65,59,79	278,320,279	118,139,124	346,290,294	196	347	0.000126523510938	0.293,0.246,0.334	0.376,0.459,0.427	-0.13
ENSMUSG00000026608	Kctd3	chr1	-	188983206	188983294	188987515	188987631	188983009	188983126	188992562	188992753	191,287,226	187,282,256	345,291,317	227,190,193	241	213	0.000127967995727	0.474,0.474,0.438	0.573,0.575,0.592	-0.118
ENSMUSG00000024078	Ttc27	chr17	+	74770242	74770356	74777643	74777739	74751061	74751128	74780782	74780905	255,442,435	87,124,121	237,221,236	127,104,117	239	221	0.000128942648666	0.73,0.767,0.769	0.633,0.663,0.651	0.106
ENSMUSG00000024317	Rnf138	chr18	+	21010676	21010792	21017818	21017875	21001956	21002169	21020887	21020999	54,57,107	82,101,113	69,54,45	166,149,160	241	182	0.000131613220378	0.332,0.299,0.417	0.239,0.215,0.175	0.14
ENSMUSG00000029208	Guf1	chr5	+	69566360	69566504	69567127	69567261	69565429	69565562	69568395	69568497	164,322,253	79,102,110	183,140,177	132,128,106	269	259	0.00013185185317	0.667,0.752,0.689	0.572,0.513,0.617	0.135
ENSMUSG00000006411	Nectin4	chr1	+	171385097	171385251	171385662	171385738	171384683	171384832	171386580	171388285	53,52,70	45,53,33	663,596,716	232,167,217	279	201	0.000132553496725	0.459,0.414,0.604	0.673,0.72,0.704	-0.207
ENSMUSG00000039901	9130011E15Rik	chr19	-	45950661	45950755	45952624	45952700	45946001	45946103	45953423	45953470	44,63,67	94,128,120	39,29,39	158,136,129	201	219	0.000134654304034	0.338,0.349,0.378	0.212,0.189,0.248	0.139
ENSMUSG00000017548	Suz12	chr11	+	80010557	80010643	80013363	80013595	80007512	80007562	80015142	80015236	181,294,278	701,981,959	358,318,290	833,651,742	211	357	0.000135661707743	0.304,0.336,0.329	0.421,0.452,0.398	-0.101
ENSMUSG00000042613	Pbxip1	chr3	+	89439516	89439601	89443121	89443248	89436705	89436780	89443451	89443516	4,2,2	69,55,65	25,12,18	135,101,108	210	252	0.000135665107731	0.065,0.042,0.036	0.182,0.125,0.167	-0.11
ENSMUSG00000042700	Sipa1l1	chr12	+	82362942	82363131	82372367	82372542	82357232	82357363	82384650	82384754	192,301,269	336,586,550	264,238,215	327,285,260	314	300	0.00013601073505	0.353,0.329,0.318	0.435,0.444,0.441	-0.107
ENSMUSG00000030714	Sgf29	chr7	+	126663928	126664004	126664915	126664988	126661051	126661148	126670629	126670694	177,193,187	162,208,204	148,152,182	105,91,89	201	198	0.000137859990604	0.518,0.478,0.475	0.581,0.622,0.668	-0.133
ENSMUSG00000029512	Ulk1	chr5	-	110786299	110786435	110787083	110787241	110786021	110786227	110787573	110787692	317,283,306	113,132,181	579,455,507	415,386,411	283	261	0.00013935083848	0.721,0.664,0.609	0.563,0.521,0.532	0.126
ENSMUSG00000020694	Tlk2	chr11	+	105267152	105267242	105269625	105269795	105260260	105260352	105271098	105271237	348,577,551	411,562,478	423,328,330	577,524,529	215	295	0.00013945938357	0.537,0.585,0.613	0.501,0.462,0.461	0.104
ENSMUSG00000026833	Olfm1	chr2	+	28214608	28214828	28222550	28222657	28212531	28212687	28229053	28230736	310,320,324	307,475,514	230,160,150	174,128,109	345	232	0.000139810119976	0.404,0.312,0.298	0.471,0.457,0.481	-0.132
ENSMUSG00000033031	C330027C09Rik	chr16	+	49000260	49000355	49000990	49001087	48998954	48999067	49001565	49001688	277,469,439	252,423,400	333,273,244	486,323,400	220	222	0.000140090915118	0.526,0.528,0.525	0.409,0.46,0.381	0.11
ENSMUSG00000078773	Rad54b	chr4	+	11610303	11610565	11612371	11612438	11609293	11609469	11612617	11612818	109,158,155	30,49,38	107,143,86	81,61,73	387	192	0.000140098747585	0.643,0.615,0.669	0.396,0.538,0.369	0.208
ENSMUSG00000031753	Cog4	chr8	+	110879005	110879122	110879632	110879725	110874145	110874208	110880594	110880678	244,317,309	333,490,464	332,294,360	347,268,318	242	218	0.000142535351435	0.398,0.368,0.375	0.463,0.497,0.505	-0.108
ENSMUSG00000022297	Fzd6	chr15	+	39033849	39033998	39034807	39035227	39030814	39031832	39036385	39038186	79,81,99	153,183,230	341,311,319	479,398,398	274	545	0.000142963412551	0.507,0.468,0.461	0.586,0.608,0.615	-0.124
ENSMUSG00000035248	Zcchc6	chr13	-	59794446	59794504	59796819	59796920	59791775	59791879	59797669	59797756	70,129,91	103,143,126	171,160,129	116,95,113	226	183	0.000143336225387	0.355,0.422,0.369	0.544,0.577,0.48	-0.152
ENSMUSG00000019984	Med23	chr10	+	24882553	24882649	24888399	24888600	24879672	24879785	24891118	24891262	69,90,58	99,194,148	161,160,131	134,148,160	221	326	0.000143594112093	0.507,0.406,0.366	0.639,0.615,0.547	-0.174
ENSMUSG00000025981	Coq10b	chr1	+	55064180	55064373	55067496	55067598	55061274	55061424	55071635	55072702	52,96,98	88,154,156	130,101,135	114,85,131	318	227	0.0001443628142	0.297,0.308,0.31	0.449,0.459,0.424	-0.139
ENSMUSG00000030374	Strn4	chr7	+	16824138	16824217	16826463	16826661	16823005	16823079	16828674	16828814	280,348,376	847,937,1067	384,345,334	724,582,691	204	323	0.000145503132843	0.344,0.37,0.358	0.456,0.484,0.434	-0.101
ENSMUSG00000029376	Mthfd2l	chr5	+	90961289	90961397	90974322	90974415	90959704	90959857	91000493	91000619	174,219,201	100,121,131	159,127,192	215,144,160	233	218	0.000146375417207	0.619,0.629,0.589	0.409,0.452,0.529	0.149
ENSMUSG00000014602	Kif1a	chr1	-	93026831	93026855	93034545	93034572	93025620	93025735	93036845	93036951	9,17,21	6,18,8	5,7,1	0,0,1	152	149	0.000148785609544	0.595,0.481,0.72	1.0,1.0,0.495	-0.233
ENSMUSG00000049807	Arhgap23	chr11	+	97446508	97446551	97448169	97448265	97444183	97444345	97448444	97448523	9,10,10	52,58,58	65,76,47	150,114,134	168	221	0.000149100080522	0.185,0.185,0.185	0.363,0.467,0.316	-0.197
ENSMUSG00000043207	Zmpste24	chr4	-	121068709	121068814	121074472	121074657	121065813	121065957	121081171	121081313	108,165,128	134,291,254	202,201,223	207,207,181	310	230	0.000149721573974	0.374,0.296,0.272	0.42,0.419,0.478	-0.125
ENSMUSG00000015134	Aldh1a3	chr7	-	66407800	66407903	66412900	66413030	66405973	66406158	66419102	66419235	4944,5889,5778	2503,2901,2786	202,113,243	135,105,194	255	228	0.000150305799037	0.638,0.645,0.65	0.572,0.49,0.528	0.114
ENSMUSG00000030451	Herc2	chr7	+	56156859	56157002	56157290	56157558	56156386	56156530	56157647	56157784	61,120,98	35,62,40	91,87,81	94,85,71	268	393	0.000150585684776	0.719,0.739,0.782	0.587,0.6,0.626	0.142
ENSMUSG00000020078	Vps26a	chr10	-	62471059	62471135	62480557	62480707	62469900	62470057	62486657	62486805	314,396,406	123,160,185	286,231,195	184,142,166	275	201	0.000153836165503	0.651,0.644,0.616	0.532,0.543,0.462	0.125
ENSMUSG00000110423	RP23-62O7.9	chr19	+	8735986	8736093	8736175	8736297	8735840	8735905	8737653	8737729	367,287,316	203,205,247	301,248,279	335,275,286	232	247	0.0001561381642	0.658,0.598,0.577	0.489,0.49,0.509	0.115
ENSMUSG00000019947	Arid5b	chr10	-	68186025	68186256	68243003	68243229	68134993	68135106	68277929	68278184	14,15,24	84,108,65	56,48,54	121,95,88	351	356	0.000156987169419	0.145,0.123,0.272	0.319,0.339,0.384	-0.167
ENSMUSG00000062270	Morf4l1	chr9	-	90103654	90103771	90107234	90107302	90102299	90102386	90110125	90110172	63,72,43	277,342,305	99,73,100	275,245,277	193	242	0.000157571885895	0.222,0.209,0.15	0.311,0.272,0.312	-0.105
ENSMUSG00000060002	Chpt1	chr10	-	88477009	88477168	88480814	88480946	88476347	88476473	88482230	88482315	33,46,65	120,172,138	71,58,69	104,89,92	257	284	0.000157638032899	0.233,0.228,0.342	0.43,0.419,0.453	-0.166
ENSMUSG00000028619	Tceanc2	chr4	-	107147514	107147708	107165547	107165689	107139696	107139799	107177564	107177704	148,206,193	321,376,242	287,214,213	254,202,215	267	319	0.000157854294242	0.355,0.396,0.488	0.574,0.559,0.542	-0.145
ENSMUSG00000026925	Inpp5e	chr2	-	26400035	26400143	26400372	26400492	26399412	26399574	26400885	26401010	195,242,222	54,80,74	218,207,206	113,111,123	245	233	0.000159684750426	0.774,0.742,0.74	0.647,0.639,0.614	0.119
ENSMUSG00000021294	Kif26a	chr12	+	112157247	112157673	112163350	112163541	112146713	112146956	112168767	112168957	142,118,117	134,151,167	125,90,98	84,58,60	551	316	0.000161621381241	0.378,0.309,0.287	0.46,0.471,0.484	-0.147
ENSMUSG00000038160	Atg5	chr10	+	44303566	44303729	44319459	44319554	44294595	44294674	44346956	44347074	243,345,367	207,283,291	384,326,380	191,177,196	288	220	0.000167472327278	0.473,0.482,0.491	0.606,0.585,0.597	-0.114
ENSMUSG00000020882	Cacnb1	chr11	-	98010626	98010646	98011342	98011497	98010295	98010376	98011865	98011942	4,7,4	5,8,8	7,6,15	2,0,2	280	145	0.000167472327278	0.293,0.312,0.206	0.644,1.0,0.795	-0.543
ENSMUSG00000027752	Exosc8	chr3	-	54731074	54731171	54731980	54732026	54729764	54729885	54732111	54732217	336,331,355	378,585,577	269,236,268	678,614,626	171	222	0.000168377037438	0.536,0.423,0.444	0.34,0.333,0.357	0.124
ENSMUSG00000022885	St6gal1	chr16	+	23256958	23257101	23321032	23321678	23224739	23225229	23328341	23328439	366,336,393	502,531,520	212,161,182	433,386,404	268	771	0.000169618629516	0.677,0.645,0.685	0.585,0.545,0.564	0.104
ENSMUSG00000025899	Alkbh8	chr9	+	3359483	3359590	3367863	3368015	3349419	3349490	3369657	3369914	131,150,130	190,268,238	158,155,141	179,144,135	232	277	0.000171348962231	0.452,0.401,0.395	0.513,0.562,0.555	-0.127
ENSMUSG00000053877	Srcap	chr7	+	127538948	127539236	127539756	127539921	127538502	127538768	127540655	127540922	425,511,478	153,164,161	290,271,253	168,131,148	413	290	0.000173818341175	0.661,0.686,0.676	0.548,0.592,0.546	0.112
ENSMUSG00000026280	Atg4b	chr1	+	93768252	93768324	93773769	93773868	93768052	93768154	93775132	93775234	430,483,513	298,444,457	320,290,297	412,341,407	197	224	0.000174505909144	0.621,0.553,0.561	0.469,0.492,0.453	0.107
ENSMUSG00000039233	Tbce	chr13	-	14001109	14001178	14005142	14005283	14000057	14000117	14005787	14005852	242,343,338	36,62,85	252,232,228	94,66,94	266	194	0.000176418762952	0.831,0.801,0.744	0.662,0.719,0.639	0.119
ENSMUSG00000030982	9030624J02Rik	chr7	+	118809877	118809976	118811804	118811882	118806990	118807054	118813529	118813644	103,167,117	214,300,274	177,163,169	210,208,213	224	203	0.000177967627029	0.304,0.335,0.279	0.433,0.415,0.418	-0.116
ENSMUSG00000026643	Nmt2	chr2	+	3305396	3305439	3306982	3307032	3304811	3304947	3309466	3309611	53,91,88	125,165,200	92,78,73	95,77,102	168	175	0.000178416443986	0.306,0.365,0.314	0.502,0.513,0.427	-0.152
ENSMUSG00000035439	Haus8	chr8	-	71255406	71255565	71255646	71255712	71254520	71254662	71256007	71256120	129,175,160	434,510,606	129,98,126	262,215,238	191	284	0.00017855545993	0.307,0.338,0.282	0.423,0.404,0.44	-0.113
ENSMUSG00000027408	Cpxm1	chr2	-	130394921	130395072	130395635	130395723	130394736	130394825	130395828	130395968	59,60,92	142,168,218	164,138,141	221,190,231	213	276	0.00018188982304	0.35,0.316,0.354	0.49,0.485,0.442	-0.132
ENSMUSG00000029141	Slc4a1ap	chr5	+	31536137	31536324	31540385	31540497	31534857	31534927	31543669	31543913	283,326,296	96,112,129	258,275,283	218,157,160	312	237	0.000183807388721	0.691,0.689,0.635	0.473,0.571,0.573	0.133
ENSMUSG00000036676	Tmtc3	chr10	-	100471914	100472030	100474374	100474474	100471328	100471501	100476556	100476775	121,153,138	82,119,133	182,146,131	251,193,193	225	241	0.000184241092217	0.612,0.579,0.526	0.437,0.448,0.421	0.137
ENSMUSG00000033943	Mga	chr2	+	119960339	119960451	119960725	119960959	119958156	119958363	119961793	119961970	287,294,317	173,292,216	202,200,158	257,229,233	237	359	0.000184955325008	0.715,0.604,0.69	0.544,0.57,0.507	0.129
ENSMUSG00000023764	Sfi1	chr11	-	3164556	3164713	3170586	3170704	3153431	3153498	3177426	3177521	25,21,31	6,4,9	46,48,53	2,0,4	243	282	0.000186664880433	0.829,0.859,0.8	0.964,1.0,0.939	-0.138
ENSMUSG00000002221	Paxip1	chr5	-	27758430	27758615	27759369	27759491	27756952	27756996	27759972	27760110	220,326,310	522,617,525	458,335,401	590,443,490	247	310	0.000187992966076	0.346,0.399,0.426	0.493,0.487,0.507	-0.105
ENSMUSG00000031862	Atp13a1	chr8	+	69805447	69805562	69805645	69805842	69805219	69805377	69806760	69806903	158,224,242	506,697,635	256,184,197	402,376,416	240	322	0.000188119587054	0.295,0.301,0.338	0.461,0.396,0.389	-0.104
ENSMUSG00000026240	Cops7b	chr1	+	86592290	86592366	86596750	86596839	86589163	86589341	86599002	86599205	394,511,473	317,445,329	285,205,251	298,333,325	201	214	0.000188161996502	0.57,0.55,0.605	0.505,0.396,0.451	0.124
ENSMUSG00000036461	Elf1	chr14	+	79565461	79565572	79567149	79567314	79560746	79560927	79569220	79569304	97,69,129	224,255,336	373,364,362	687,575,571	236	290	0.000191021689824	0.347,0.25,0.321	0.4,0.438,0.438	-0.119
ENSMUSG00000021969	Zdhhc20	chr14	-	57865520	57865641	57873892	57873996	57858539	57858609	57878432	57878459	65,69,95	183,241,241	200,114,161	300,224,285	229	246	0.000191265126161	0.276,0.235,0.297	0.417,0.353,0.378	-0.113
ENSMUSG00000029427	Zcchc8	chr5	-	123709381	123709485	123714065	123714143	123709194	123709260	123714624	123714730	148,273,251	90,145,140	199,174,166	179,142,189	203	229	0.000192263945494	0.65,0.68,0.669	0.556,0.58,0.498	0.122
ENSMUSG00000038371	Sbf2	chr7	-	110462855	110462966	110464587	110464707	110461136	110461242	110489220	110489358	207,302,339	110,155,167	199,155,169	163,132,147	245	236	0.000193220936566	0.644,0.652,0.662	0.54,0.531,0.525	0.121
ENSMUSG00000031921	Terf2	chr8	-	107079368	107079469	107094821	107094952	107076609	107076999	107095928	107096024	128,172,170	252,330,334	206,124,209	220,175,167	256	226	0.000194393633156	0.31,0.315,0.31	0.453,0.385,0.525	-0.143
ENSMUSG00000027787	Nmd3	chr3	+	69724256	69724391	69726360	69726457	69722408	69722466	69729337	69729418	335,420,436	191,316,316	308,269,326	358,260,343	260	222	0.000196926558226	0.6,0.532,0.541	0.423,0.469,0.448	0.111
ENSMUSG00000008373	Prpf31	chr7	+	3630557	3630742	3630844	3630905	3629984	3630056	3632667	3632751	796,721,851	347,362,305	615,502,483	391,297,357	310	186	0.000202086398546	0.579,0.544,0.626	0.486,0.504,0.448	0.104
ENSMUSG00000062761	Zfp512	chr5	+	31470357	31470456	31470996	31471164	31468153	31468240	31472769	31472961	384,461,429	320,372,304	294,279,262	405,292,315	224	293	0.000202995351464	0.611,0.618,0.649	0.487,0.556,0.521	0.105
ENSMUSG00000010663	Fads1	chr19	+	10191439	10191500	10192911	10192988	10186754	10186883	10193700	10193798	314,443,491	155,247,240	172,195,204	204,151,159	186	202	0.000203522915878	0.688,0.661,0.69	0.478,0.584,0.582	0.132
ENSMUSG00000030980	Knop1	chr7	-	118848448	118848574	118850620	118850689	118842221	118846094	118852402	118853340	617,703,719	565,881,799	533,498,405	930,674,792	194	251	0.000204595952755	0.586,0.508,0.538	0.426,0.489,0.398	0.106
ENSMUSG00000021893	Capn7	chr14	+	31352366	31352493	31354094	31354180	31349798	31349885	31355264	31355358	172,260,280	58,83,82	204,258,185	116,117,133	252	211	0.000204801313493	0.713,0.724,0.741	0.596,0.649,0.538	0.132
ENSMUSG00000028464	Tpm2	chr4	-	43518643	43518719	43519002	43519078	43518401	43518464	43519226	43519297	86,128,112	113,141,151	206,199,211	162,155,135	201	201	0.000205150168932	0.432,0.476,0.426	0.56,0.562,0.61	-0.133
ENSMUSG00000037965	Zc3h7a	chr16	-	11141662	11141771	11145241	11145285	11140714	11140850	11145645	11145779	30,42,35	186,290,241	44,43,35	157,141,107	169	234	0.000206499832598	0.183,0.167,0.167	0.28,0.297,0.312	-0.124
ENSMUSG00000040263	Klhdc4	chr8	-	121820121	121820220	121821279	121821358	121813706	121813843	121821781	121821873	266,359,339	297,241,279	176,168,131	246,230,229	204	224	0.000207156553745	0.496,0.621,0.572	0.44,0.445,0.386	0.139
ENSMUSG00000021959	Lats2	chr14	-	57702921	57703054	57733877	57734418	57696915	57697498	57745889	57746103	19,14,26	3,2,4	31,57,48	2,0,0	666	258	0.000207653997408	0.71,0.731,0.716	0.857,1.0,1.0	-0.233
ENSMUSG00000026737	Pip4k2a	chr2	-	18852812	18852926	18889051	18889204	18847496	18847677	18906228	18906274	80,66,74	151,218,188	55,70,68	89,68,75	278	239	0.000207690083145	0.313,0.207,0.253	0.347,0.469,0.438	-0.16
ENSMUSG00000028567	Txndc12	chr4	+	108845950	108846011	108856147	108856221	108834600	108834856	108857924	108857994	390,384,397	315,395,394	493,477,452	332,265,279	186	199	0.0002089651229	0.57,0.51,0.519	0.614,0.658,0.634	-0.102
ENSMUSG00000030930	Chst15	chr7	-	132247863	132248020	132262682	132262839	132241416	132241564	132266656	132266803	90,68,100	11,26,28	436,316,268	241,179,155	282	282	0.000209066607279	0.891,0.723,0.781	0.644,0.638,0.634	0.16
ENSMUSG00000026193	Fn1	chr1	-	71590766	71590892	71593070	71593235	71590096	71590204	71595663	71595802	272,298,241	375,473,362	566,644,615	600,583,609	290	251	0.000209066607279	0.386,0.353,0.366	0.449,0.489,0.466	-0.1
ENSMUSG00000019467	Arhgef25	chr10	-	127183197	127183409	127183648	127183829	127182520	127182943	127184011	127184212	275,210,269	561,568,588	284,223,301	442,364,389	306	337	0.000209730604244	0.351,0.289,0.335	0.414,0.403,0.46	-0.101
ENSMUSG00000040811	Eml2	chr7	+	19201829	19201927	19202508	19202596	19201564	19201653	19202976	19203072	52,60,65	167,211,217	108,92,110	215,167,208	223	213	0.000211705672561	0.229,0.214,0.222	0.324,0.345,0.336	-0.113
ENSMUSG00000086296	D030055H07Rik	chr9	+	106152593	106152753	106152893	106153029	106151284	106151350	106156292	106156517	3,3,18	5,5,9	0,1,0	3,1,2	285	261	0.000213449053351	0.355,0.355,0.647	0.0,0.478,0.0	0.293
ENSMUSG00000035632	Cnot3	chr7	+	3651267	3651342	3651493	3651583	3650980	3651048	3651807	3651851	341,542,483	324,606,480	321,268,300	491,446,443	200	215	0.00021408242192	0.531,0.49,0.52	0.413,0.392,0.421	0.105
ENSMUSG00000054021	Sirt5	chr13	+	43380499	43380553	43383108	43383232	43379672	43379760	43385497	43385613	134,105,92	55,56,57	131,112,143	131,114,114	179	249	0.000216411265141	0.772,0.723,0.692	0.582,0.577,0.636	0.131
ENSMUSG00000028920	Fbxo42	chr4	+	141167712	141167977	141170823	141170940	141147912	141148179	141180397	141180532	212,199,205	157,150,159	139,128,161	192,175,168	390	242	0.000221322117958	0.456,0.452,0.444	0.31,0.312,0.373	0.119
ENSMUSG00000024642	Tle4	chr19	-	14544787	14544862	14564388	14564451	14517771	14517973	14594383	14594428	90,117,106	221,271,256	118,118,110	178,163,147	188	200	0.000221322117958	0.302,0.315,0.306	0.414,0.435,0.443	-0.123
ENSMUSG00000022210	Dhrs4	chr14	+	55486116	55486218	55487259	55487311	55480025	55480203	55487583	55487718	435,546,617	439,536,479	555,493,612	358,292,359	227	177	0.000222640253488	0.436,0.443,0.501	0.547,0.568,0.571	-0.102
ENSMUSG00000028086	Fbxw7	chr3	+	84863963	84864011	84903500	84904079	84815477	84815769	84954874	84954957	6,15,8	47,125,102	24,27,29	100,89,88	173	704	0.000222659152946	0.342,0.328,0.242	0.494,0.552,0.573	-0.236
ENSMUSG00000019188	H13	chr2	+	152686097	152686186	152688662	152688748	152681050	152681133	152688836	152688962	536,771,906	538,586,638	531,434,528	640,564,641	214	211	0.000224900999487	0.496,0.565,0.583	0.45,0.431,0.448	0.105
ENSMUSG00000036636	Clcn7	chr17	+	25153731	25153825	25155367	25155537	25153015	25153154	25156800	25156852	93,125,160	72,64,73	84,80,79	87,87,93	219	295	0.000225722389558	0.635,0.725,0.747	0.565,0.553,0.534	0.152
ENSMUSG00000030979	Uros	chr7	-	133691085	133691166	133697668	133697743	133690507	133690593	133699143	133699218	77,101,73	87,84,78	119,84,113	61,51,53	200	206	0.000226622770685	0.477,0.553,0.491	0.668,0.629,0.687	-0.154
ENSMUSG00000030286	Emc3	chr6	-	113522313	113522407	113522749	113522807	113520476	113520581	113531327	113531652	112,142,167	289,436,428	191,151,167	289,275,299	183	219	0.000228384649309	0.317,0.28,0.318	0.442,0.397,0.401	-0.108
ENSMUSG00000034163	Zfc3h1	chr10	+	115409092	115409242	115410528	115410703	115408870	115408992	115411198	115411330	45,69,55	131,173,158	116,81,61	149,122,110	275	300	0.000231050986309	0.273,0.303,0.275	0.459,0.42,0.377	-0.135
ENSMUSG00000033287	Kctd17	chr15	+	78436900	78436994	78437157	78437232	78435584	78435710	78437583	78437671	114,89,138	25,68,47	89,70,80	7,5,16	219	200	0.000232301202035	0.806,0.544,0.728	0.921,0.927,0.82	-0.197
ENSMUSG00000025969	Nrp2	chr1	+	62718929	62719107	62738288	62738470	62703701	62704277	62744174	62744405	142,198,177	82,109,118	164,142,107	150,138,131	303	307	0.000232347622987	0.637,0.648,0.603	0.526,0.51,0.453	0.133
ENSMUSG00000037544	Dlgap5	chr14	-	47410307	47410378	47411444	47411567	47407636	47407911	47411658	47411743	470,886,718	264,379,386	441,389,370	358,279,282	248	196	0.000232596324849	0.585,0.649,0.595	0.493,0.524,0.509	0.101
ENSMUSG00000064145	Arih2	chr9	-	108613725	108613835	108616677	108616828	108611632	108611750	108617371	108617435	209,372,386	271,358,415	310,251,271	246,149,191	276	235	0.000240398730885	0.396,0.469,0.442	0.518,0.589,0.547	-0.116
ENSMUSG00000036435	Exoc1	chr5	+	76559717	76559825	76560329	76560406	76559003	76559167	76561291	76561520	175,199,176	93,98,83	213,187,189	185,147,162	233	202	0.000240461287959	0.62,0.638,0.648	0.5,0.524,0.503	0.126
ENSMUSG00000017146	Brca1	chr11	-	101507949	101508230	101509920	101510099	101505316	101505404	101512719	101512849	110,185,148	200,335,318	167,160,150	206,176,180	304	406	0.000242841866585	0.423,0.424,0.383	0.52,0.548,0.527	-0.122
ENSMUSG00000042211	Fbxo38	chr18	-	62506603	62506749	62507833	62508000	62505937	62506041	62510709	62510812	352,429,458	201,257,255	338,307,322	303,270,288	292	271	0.000245972247429	0.619,0.608,0.625	0.509,0.513,0.509	0.107
ENSMUSG00000045751	Mms22l	chr4	+	24508404	24508518	24517059	24517236	24507313	24507444	24521240	24521303	74,102,130	104,166,166	179,137,123	133,114,115	239	302	0.000246028936389	0.473,0.437,0.497	0.63,0.603,0.575	-0.134
ENSMUSG00000042508	Dmtf1	chr5	-	9137125	9137240	9140385	9140480	9136065	9136142	9148899	9149022	235,267,302	346,484,441	389,314,322	401,342,311	220	240	0.000246223000394	0.426,0.376,0.428	0.514,0.5,0.53	-0.105
ENSMUSG00000022607	Ptk2	chr15	-	73266101	73266202	73268808	73268893	73264213	73264329	73274486	73274584	283,435,382	185,271,214	466,402,387	451,389,339	210	226	0.000247064194006	0.622,0.633,0.658	0.527,0.527,0.551	0.103
ENSMUSG00000073639	Rab18	chr18	+	6770053	6770109	6778494	6778556	6765204	6765332	6783119	6783192	362,336,379	230,306,380	500,374,380	650,498,577	181	187	0.00024888932497	0.619,0.531,0.507	0.443,0.437,0.405	0.124
ENSMUSG00000014601	Strip1	chr3	-	107618315	107618390	107618910	107618982	107617989	107618155	107620039	107620075	238,346,281	401,656,597	302,235,272	360,300,340	197	200	0.000252869193659	0.376,0.349,0.323	0.46,0.443,0.448	-0.101
ENSMUSG00000037466	4930427A07Rik	chr12	+	113157577	113157727	113158068	113158167	113157160	113157363	113161302	113161389	269,348,360	129,168,168	148,147,144	131,98,119	275	224	0.000252869193659	0.629,0.628,0.636	0.479,0.55,0.496	0.123
ENSMUSG00000041961	Znrf3	chr11	-	5286093	5286261	5287372	5287483	5283337	5283440	5289025	5289157	78,78,79	89,119,100	485,359,375	339,300,300	236	293	0.000255016105494	0.521,0.449,0.495	0.64,0.598,0.608	-0.127
ENSMUSG00000040451	Sgms1	chr19	-	32142745	32142863	32159523	32160363	32129540	32129694	32223508	32223590	34,68,59	39,56,43	60,39,65	107,84,98	965	243	0.00025561483942	0.18,0.234,0.257	0.124,0.105,0.143	0.1
ENSMUSG00000060073	Psma3	chr12	+	70984492	70984745	70990484	70990531	70978732	70978815	70993012	70993080	8,13,3	4,4,1	2,4,4	11,9,8	378	172	0.000257044010336	0.476,0.597,0.577	0.076,0.168,0.185	0.407
ENSMUSG00000029674	Limk1	chr5	-	134662102	134662162	134664184	134664316	134661792	134661858	134665206	134665293	321,348,387	96,96,125	208,192,193	104,82,117	257	185	0.000257561649352	0.706,0.723,0.69	0.59,0.628,0.543	0.119
ENSMUSG00000025184	R3hcc1l	chr19	+	42576025	42576201	42583402	42583543	42562551	42564341	42590604	42592343	69,76,81	125,192,170	202,199,139	228,155,205	301	266	0.000258603879371	0.328,0.259,0.296	0.439,0.532,0.375	-0.154
ENSMUSG00000064302	Clasp1	chr1	+	118510205	118510376	118521826	118521934	118509571	118509621	118525296	118525455	331,479,548	171,170,212	328,324,290	221,181,229	296	233	0.000261842685718	0.604,0.689,0.67	0.539,0.585,0.499	0.113
ENSMUSG00000038535	Zfp280d	chr9	+	72339011	72339048	72351524	72351570	72338745	72338864	72360285	72360341	97,124,95	14,19,33	128,111,98	58,59,42	162	171	0.000266861433814	0.88,0.873,0.752	0.7,0.665,0.711	0.143
ENSMUSG00000034343	Ube2f	chr1	+	91254259	91254393	91262266	91262296	91250318	91250437	91265217	91265283	221,248,278	47,57,50	263,221,247	27,31,18	259	155	0.000268949091705	0.738,0.723,0.769	0.854,0.81,0.891	-0.108
ENSMUSG00000037989	Wnk2	chr13	-	49042627	49042866	49052558	49052773	49039091	49039203	49056834	49057514	81,82,117	140,162,161	133,140,150	143,120,142	340	364	0.000271135604341	0.382,0.351,0.438	0.499,0.555,0.531	-0.138
ENSMUSG00000022913	Psmg1	chr16	-	95983792	95983991	95987292	95987355	95982101	95982238	95987959	95988111	193,324,337	333,495,431	228,247,246	591,486,569	188	324	0.000273464835176	0.5,0.53,0.574	0.399,0.467,0.427	0.104
ENSMUSG00000038648	Creb3l2	chr6	-	37363967	37364143	37379811	37380028	37362357	37362445	37441698	37442146	52,62,48	166,159,179	138,142,131	274,228,236	342	301	0.000274689457231	0.216,0.256,0.191	0.307,0.354,0.328	-0.109
ENSMUSG00000053070	9230110C19Rik	chr9	-	8037459	8037535	8042408	8042490	8027100	8027267	8042669	8042823	85,86,107	40,48,54	72,60,60	83,51,60	207	201	0.000274979539997	0.674,0.635,0.658	0.457,0.533,0.493	0.161
ENSMUSG00000055371	Stam2	chr2	-	52716424	52716571	52719696	52719795	52715687	52715757	52719901	52719977	99,96,89	207,340,309	164,146,137	309,236,196	224	272	0.000275714770807	0.367,0.255,0.259	0.392,0.429,0.459	-0.133
ENSMUSG00000028760	Eif4g3	chr4	+	138057948	138058077	138082892	138082988	138045342	138045418	138087532	138087565	216,262,291	127,176,183	194,182,182	89,59,59	254	221	0.000278817498455	0.597,0.564,0.58	0.655,0.729,0.729	-0.124
ENSMUSG00000043962	Thrap3	chr4	-	126179911	126180814	126186434	126186588	126177861	126178557	126202569	126202589	205,376,261	1485,1784,1748	414,295,306	1420,1251,1216	279	1028	0.000282668982941	0.337,0.437,0.355	0.518,0.465,0.481	-0.112
ENSMUSG00000071266	Zfp946	chr17	+	22446796	22446893	22451078	22451152	22444167	22444291	22453451	22453578	87,89,115	34,37,39	99,82,69	64,67,56	222	199	0.000286400147256	0.696,0.683,0.726	0.581,0.523,0.525	0.159
ENSMUSG00000085396	Firre	chrX	-	50603438	50603525	50612704	50612850	50600743	50600898	50615360	50615515	114,128,118	21,16,28	108,121,146	38,48,58	271	212	0.000289967431819	0.809,0.862,0.767	0.69,0.664,0.663	0.14
ENSMUSG00000024187	Fam234a	chr17	-	26214327	26214483	26214651	26214727	26213803	26213906	26215184	26215325	90,119,83	208,273,212	122,123,128	166,172,190	201	281	0.000290407477938	0.377,0.379,0.354	0.507,0.5,0.485	-0.127
ENSMUSG00000070372	Capza1	chr3	-	104825406	104825469	104828526	104828598	104822778	104825124	104834097	104834176	371,520,532	362,586,615	537,431,433	407,336,278	197	188	0.000293179832563	0.494,0.459,0.452	0.557,0.55,0.598	-0.1
ENSMUSG00000037148	Arhgap10	chr8	-	77432739	77432811	77450827	77450923	77426329	77426431	77517629	77517953	124,178,190	68,85,71	200,138,135	147,126,104	221	197	0.000296746057054	0.619,0.651,0.705	0.548,0.494,0.536	0.132
ENSMUSG00000031295	Phka2	chrX	+	160588964	160589018	160590167	160590368	160586778	160586949	160590938	160591141	73,112,104	74,100,99	62,72,55	112,105,118	179	326	0.000303629404193	0.642,0.671,0.657	0.502,0.555,0.459	0.151
ENSMUSG00000028779	Pef1	chr4	+	130125062	130125218	130125653	130125797	130121167	130121441	130127252	130128135	427,407,395	454,524,579	459,377,444	395,315,364	281	269	0.000304854788099	0.474,0.426,0.395	0.527,0.534,0.539	-0.102
ENSMUSG00000024477	Pggt1b	chr18	-	46248870	46249055	46254278	46254324	46246561	46246670	46258084	46258217	39,39,27	116,195,145	65,69,65	166,123,108	171	310	0.000305507373941	0.379,0.266,0.252	0.415,0.504,0.522	-0.181
ENSMUSG00000047213	Ythdf3	chr3	+	16183921	16183946	16203186	16203219	16183235	16183520	16203825	16205424	86,52,48	3,6,8	42,64,50	16,12,21	150	158	0.000307425281384	0.968,0.901,0.863	0.734,0.849,0.715	0.145
ENSMUSG00000034269	Setd5	chr6	+	113105916	113106141	113109884	113109990	113104934	113105121	113110316	113110525	273,298,384	442,487,532	329,355,382	364,330,227	350	231	0.00031001218201	0.29,0.288,0.323	0.374,0.415,0.526	-0.138
ENSMUSG00000034724	Cnot6l	chr5	-	96079932	96080135	96082869	96083097	96075588	96077392	96086141	96086293	132,129,143	258,307,301	216,235,216	321,331,251	353	328	0.000313210787349	0.322,0.281,0.306	0.385,0.397,0.444	-0.106
ENSMUSG00000028580	Pum1	chr4	+	130668924	130669298	130701041	130701110	130663385	130663467	130718153	130718262	539,735,683	180,219,201	532,512,400	239,232,208	499	194	0.000319902949903	0.538,0.566,0.569	0.464,0.462,0.428	0.106
ENSMUSG00000025470	Zfp511	chr7	+	140037219	140037421	140037515	140037640	140036819	140036893	140039325	140039445	117,118,159	197,364,407	116,115,124	179,131,172	327	250	0.000320021088039	0.312,0.199,0.23	0.331,0.402,0.355	-0.116
ENSMUSG00000056091	St3gal5	chr6	+	72147068	72147255	72149018	72149177	72142139	72142483	72153430	72154571	128,158,186	255,349,290	238,174,225	264,207,289	312	284	0.000323462007138	0.314,0.292,0.369	0.451,0.433,0.415	-0.108
ENSMUSG00000026837	Col5a1	chr2	+	28025592	28025705	28028966	28029035	28024604	28024860	28032590	28032824	67,61,62	61,73,73	451,388,400	270,233,270	238	194	0.000332919014914	0.472,0.405,0.409	0.577,0.576,0.547	-0.138
ENSMUSG00000025453	Nnt	chr13	-	119396746	119396976	119404551	119404754	119394610	119394828	119408902	119408997	71,74,47	210,281,333	122,104,136	311,249,262	328	355	0.000333374549464	0.268,0.222,0.133	0.298,0.311,0.36	-0.115
ENSMUSG00000036591	Arhgap21	chr2	-	20859880	20860036	20860303	20860446	20859717	20859796	20860970	20861107	198,243,291	113,126,104	204,243,236	173,198,174	268	281	0.000333962224509	0.648,0.669,0.746	0.553,0.563,0.587	0.12
ENSMUSG00000032047	Acat1	chr9	-	53591306	53591457	53591967	53592111	53589177	53589273	53594405	53594506	276,302,307	177,185,155	422,406,403	390,353,366	269	276	0.000340005790982	0.615,0.626,0.67	0.526,0.541,0.53	0.105
ENSMUSG00000047284	Neurl4	chr11	+	69910260	69910419	69910734	69910914	69909547	69909712	69911025	69911113	230,287,343	409,447,420	321,228,239	262,222,259	284	305	0.000340005790982	0.377,0.408,0.467	0.568,0.524,0.498	-0.113
ENSMUSG00000040525	Cblc	chr7	-	19788968	19789056	19790399	19790537	19786181	19786314	19792107	19792245	82,93,91	21,22,24	198,151,188	91,86,90	263	213	0.000341115564074	0.76,0.774,0.754	0.638,0.587,0.628	0.145
ENSMUSG00000028402	Mpdz	chr4	-	81361315	81361501	81363025	81363190	81360003	81360213	81363993	81364140	223,266,308	124,142,201	224,236,171	244,184,167	290	311	0.00034407085638	0.659,0.668,0.622	0.496,0.579,0.523	0.117
ENSMUSG00000003575	Crtc1	chr8	-	70400618	70400704	70408894	70409011	70398295	70398336	70439432	70439579	36,60,68	107,183,116	78,58,57	94,74,66	242	211	0.000346143340522	0.227,0.222,0.338	0.42,0.406,0.43	-0.156
ENSMUSG00000033365	Ipo13	chr4	-	117894743	117894925	117895211	117895301	117894485	117894657	117895419	117895478	106,127,118	306,396,403	182,124,165	268,281,322	215	307	0.000349391898916	0.331,0.314,0.295	0.492,0.387,0.423	-0.121
ENSMUSG00000037174	Elf2	chr3	-	51323221	51323451	51325947	51326035	51308049	51308215	51340413	51340658	52,55,56	336,346,393	62,103,78	291,255,275	213	355	0.000349794749317	0.205,0.209,0.192	0.262,0.402,0.321	-0.126
ENSMUSG00000006154	Eps8l1	chr7	+	4474184	4474213	4477329	4477459	4473930	4474072	4477563	4477695	7,8,8	81,75,84	27,14,22	90,57,90	154	255	0.000349794749317	0.125,0.15,0.136	0.332,0.289,0.288	-0.166
ENSMUSG00000027291	Vps39	chr2	-	120346856	120346889	120349085	120349155	120346327	120346392	120350163	120350229	3,2,4	11,11,16	2,1,0	76,62,51	195	158	0.000355786175538	0.181,0.128,0.168	0.021,0.013,0.0	0.148
ENSMUSG00000022498	Txndc11	chr16	-	11104565	11104659	11116794	11116924	11093815	11093928	11122669	11122767	193,289,272	66,69,79	206,192,173	105,91,84	255	219	0.000355817100544	0.715,0.782,0.747	0.628,0.644,0.639	0.111
ENSMUSG00000004677	Myo9b	chr8	+	71355237	71355311	71355694	71355887	71354715	71354827	71355965	71356094	63,80,74	302,261,249	111,152,145	299,273,298	199	318	0.000355817100544	0.25,0.329,0.322	0.372,0.471,0.437	-0.126
ENSMUSG00000006288	Ttc5	chr14	-	50773276	50773333	50775290	50775382	50772473	50772620	50777261	50777412	259,277,293	171,162,255	178,145,155	206,143,210	217	182	0.000358943923124	0.56,0.589,0.491	0.42,0.46,0.382	0.126
ENSMUSG00000034951	Cog7	chr7	-	121963137	121963260	121964200	121964283	121955929	121956128	121971279	121971448	119,157,164	121,91,122	151,113,127	200,166,180	208	248	0.000360137315577	0.54,0.673,0.616	0.474,0.448,0.457	0.15
ENSMUSG00000038369	Ncoa6	chr2	-	155399654	155399691	155402671	155402740	155395719	155395871	155405474	155408450	213,283,337	56,113,70	230,202,231	110,100,133	194	162	0.000361661139934	0.761,0.677,0.801	0.636,0.628,0.592	0.128
ENSMUSG00000025571	Tnrc6c	chr11	+	117752976	117753144	117755330	117755522	117749576	117749817	117755962	117756106	122,127,151	263,328,351	169,146,174	269,233,201	293	317	0.000363443194488	0.334,0.295,0.318	0.405,0.404,0.484	-0.115
ENSMUSG00000066043	Phactr4	chr4	-	132386891	132387065	132413069	132413123	132378404	132378563	132422344	132422446	96,104,109	114,179,186	148,109,118	132,100,91	179	299	0.000363853722593	0.584,0.493,0.495	0.652,0.645,0.684	-0.136
ENSMUSG00000003809	Gcdh	chr8	-	84889581	84889685	84891012	84891142	84889261	84889387	84892401	84892572	320,363,404	213,252,250	352,267,378	336,294,369	255	229	0.000364524495395	0.574,0.564,0.592	0.485,0.449,0.479	0.106
ENSMUSG00000028207	Asph	chr4	-	9602468	9602501	9604515	9604629	9601306	9601363	9635900	9635969	8,5,9	10,13,9	2,1,1	13,9,15	239	158	0.000371862808377	0.346,0.203,0.398	0.092,0.068,0.042	0.248
ENSMUSG00000006276	Eps15l1	chr8	-	72373025	72373076	72373822	72373946	72371685	72371822	72378990	72379155	418,504,481	270,449,356	408,294,377	169,177,153	249	176	0.000376974282867	0.523,0.442,0.488	0.631,0.54,0.635	-0.118
ENSMUSG00000036916	Zfp280c	chrX	-	48543404	48543441	48543584	48543703	48541624	48543289	48547264	48547327	46,64,69	72,100,76	90,82,74	66,43,60	244	162	0.00038284128314	0.298,0.298,0.376	0.475,0.559,0.45	-0.171
ENSMUSG00000030086	Chchd6	chr6	-	89419747	89419818	89467389	89467473	89384603	89384739	89567586	89567731	383,510,460	215,249,255	235,214,218	208,158,189	209	196	0.000393483405621	0.626,0.658,0.628	0.514,0.56,0.52	0.106
ENSMUSG00000040594	Ranbp17	chr11	-	33337854	33337914	33404037	33404199	33329470	33329544	33441802	33441938	7,7,10	0,1,0	21,37,29	9,6,3	287	185	0.000395890507463	1.0,0.819,1.0	0.601,0.799,0.862	0.186
ENSMUSG00000000538	Tom1l2	chr11	-	60262648	60262783	60270317	60270467	60261054	60261213	60274923	60275002	62,86,73	100,189,202	109,104,67	108,115,96	275	260	0.000399479062549	0.37,0.301,0.255	0.488,0.461,0.398	-0.14
ENSMUSG00000037337	Map4k1	chr7	+	28987114	28987187	28988073	28988205	28986987	28987030	28988593	28988656	18,17,30	69,64,83	30,20,23	43,27,30	198	257	0.000400420370207	0.253,0.256,0.319	0.475,0.49,0.499	-0.212
ENSMUSG00000058594	Fbxo18	chr2	-	11759928	11760023	11762830	11763021	11758279	11758448	11763869	11764005	376,377,434	165,252,211	370,300,310	298,264,270	316	220	0.000401631435942	0.613,0.51,0.589	0.464,0.442,0.444	0.121
ENSMUSG00000018363	Smurf2	chr11	-	106856180	106856264	106859711	106859796	106852446	106852649	106864711	106864777	142,227,245	286,433,415	288,232,250	392,277,266	210	209	0.000410744554221	0.331,0.343,0.37	0.422,0.455,0.483	-0.105
ENSMUSG00000071644	Eef1g	chr19	+	8969363	8969506	8969843	8969987	8969161	8969225	8970584	8970747	13,9,14	0,0,0	31,24,22	3,2,6	268	269	0.000419759969218	1.0,1.0,1.0	0.912,0.923,0.786	0.126
ENSMUSG00000034177	Rnf43	chr11	+	87729399	87729561	87730131	87730234	87728025	87728130	87731026	87732385	42,40,54	125,105,108	212,144,192	298,241,242	287	228	0.000426098459573	0.211,0.232,0.284	0.361,0.322,0.387	-0.114
ENSMUSG00000018651	Tada2a	chr11	-	84118247	84118307	84121081	84121188	84109953	84110045	84126987	84127095	302,365,467	70,160,127	238,229,205	142,117,113	232	185	0.000431464531915	0.775,0.645,0.746	0.572,0.609,0.591	0.131
ENSMUSG00000031608	Galnt7	chr8	-	57542511	57542694	57542834	57543017	57540019	57540137	57545668	57545799	60,131,102	128,157,146	31,35,39	123,108,95	308	308	0.000432826283107	0.319,0.455,0.411	0.201,0.245,0.291	0.149
ENSMUSG00000024317	Rnf138	chr18	+	21010676	21010792	21017818	21017875	21008724	21008890	21020887	21020999	286,367,374	82,103,113	381,306,332	166,147,160	241	182	0.000435972630035	0.725,0.729,0.714	0.634,0.611,0.61	0.104
ENSMUSG00000038028	Tigar	chr6	-	127089192	127089303	127091183	127091261	127085115	127088302	127092620	127092742	45,86,79	21,17,37	86,51,73	66,59,55	203	236	0.000438024313426	0.714,0.855,0.713	0.602,0.501,0.607	0.191
ENSMUSG00000029003	Mad2l2	chr4	+	148144653	148144727	148145103	148145196	148144263	148144358	148145371	148145699	251,323,264	117,158,135	295,288,348	259,185,274	199	218	0.000438233283728	0.702,0.691,0.682	0.555,0.63,0.582	0.103
ENSMUSG00000037151	Lrrc20	chr10	+	61482335	61482482	61527059	61527209	61475832	61475889	61548047	61548215	38,25,33	120,128,206	30,39,47	78,90,64	272	275	0.000440898190267	0.243,0.165,0.139	0.28,0.305,0.426	-0.155
ENSMUSG00000033373	Fntb	chr12	+	76897326	76897413	76906944	76907074	76887971	76888055	76910210	76910246	204,261,297	148,138,118	259,208,234	228,181,242	212	255	0.000444331742442	0.624,0.695,0.752	0.577,0.58,0.538	0.125
ENSMUSG00000035620	Ric8b	chr10	+	84980047	84980192	84992119	84992264	84970728	84970824	85015075	85016446	164,224,223	156,267,291	211,180,165	154,138,107	270	270	0.000449076137387	0.513,0.456,0.434	0.578,0.566,0.607	-0.116
ENSMUSG00000059674	Cdh24	chr14	-	54638003	54638191	54638326	54638494	54637320	54637574	54638567	54638687	161,192,185	324,327,380	257,257,248	331,275,343	293	313	0.000452049668217	0.347,0.385,0.342	0.453,0.5,0.436	-0.105
ENSMUSG00000027176	Cstf3	chr2	+	104652444	104652561	104653003	104653078	104651641	104651751	104654160	104654304	271,314,306	181,280,232	286,267,287	145,149,120	242	200	0.000459684614536	0.553,0.481,0.522	0.62,0.597,0.664	-0.108
ENSMUSG00000069094	Pde7a	chr3	-	19241145	19241209	19243049	19243201	19236443	19236539	19256777	19256861	364,510,536	127,165,157	292,316,267	165,139,137	277	189	0.00046219404587	0.662,0.678,0.7	0.547,0.608,0.571	0.105
ENSMUSG00000037896	Rcor1	chr12	+	111093080	111093133	111097454	111097616	111081723	111081807	111099919	111100038	111,155,144	132,131,161	119,100,102	219,171,170	178	287	0.000462539049327	0.576,0.656,0.591	0.467,0.485,0.492	0.126
ENSMUSG00000027378	Nphp1	chr2	-	127747999	127748112	127753972	127754072	127745895	127745969	127756091	127756168	119,150,186	290,405,415	128,119,113	230,139,159	225	238	0.000463896026125	0.303,0.281,0.322	0.371,0.475,0.429	-0.123
ENSMUSG00000026211	Obsl1	chr1	-	75488588	75488701	75490795	75491068	75487905	75488062	75491187	75491457	31,29,32	4,2,0	61,35,48	11,13,18	398	238	0.000464532790076	0.823,0.897,1.0	0.768,0.617,0.615	0.24
ENSMUSG00000075703	Ept1	chr5	+	30264274	30264455	30265337	30265523	30263070	30263119	30266900	30272427	80,95,73	198,260,265	128,109,106	215,190,193	306	311	0.000467297347534	0.291,0.271,0.219	0.377,0.368,0.358	-0.107
ENSMUSG00000021687	Scamp1	chr13	-	94233081	94233180	94252992	94253070	94232071	94232180	94285219	94285829	162,215,198	161,251,212	166,127,127	274,217,231	203	224	0.000468805747753	0.526,0.486,0.508	0.401,0.392,0.378	0.116
ENSMUSG00000018401	Mtmr4	chr11	+	87600503	87600664	87600773	87600870	87598862	87598945	87601058	87601172	386,432,481	170,164,157	437,395,385	238,224,246	286	222	0.000471638940602	0.638,0.672,0.704	0.588,0.578,0.548	0.1
ENSMUSG00000032384	Csnk1g1	chr9	+	66012746	66012854	66019801	66019912	66010421	66010570	66032238	66032345	162,207,224	79,73,119	129,117,130	140,102,83	233	236	0.000472250829096	0.675,0.742,0.656	0.483,0.537,0.613	0.147
ENSMUSG00000002489	Tiam1	chr16	-	89865233	89865419	89867509	89867734	89860204	89860351	89877037	89877210	139,130,140	220,208,236	323,371,311	371,313,349	350	311	0.000473089843523	0.36,0.357,0.345	0.436,0.513,0.442	-0.11
ENSMUSG00000035901	Dennd5a	chr7	-	109899723	109899869	109901059	109901181	109899043	109899162	109905169	109905298	275,359,405	198,192,232	243,242,250	286,205,215	247	271	0.00047660352462	0.604,0.672,0.657	0.482,0.564,0.561	0.109
ENSMUSG00000039671	Zmynd8	chr2	-	165815316	165815469	165820541	165820688	165812348	165812858	165828207	165828689	440,531,514	386,421,339	388,285,381	462,507,393	272	278	0.000477090850599	0.538,0.563,0.608	0.462,0.365,0.498	0.128
ENSMUSG00000028760	Eif4g3	chr4	+	138084256	138084370	138087532	138087565	138082892	138082988	138096751	138096931	43,42,30	73,95,106	33,41,37	45,34,32	239	158	0.000482023541782	0.28,0.226,0.158	0.327,0.444,0.433	-0.18
ENSMUSG00000033706	Smyd5	chr6	+	85441737	85441808	85442110	85442217	85441559	85441622	85442598	85442655	139,141,122	363,366,382	193,167,157	327,289,292	196	232	0.000487272968984	0.312,0.313,0.274	0.411,0.406,0.389	-0.102
ENSMUSG00000039599	Fam149b	chr14	+	20358023	20358140	20363262	20363450	20356354	20356497	20374329	20374454	177,181,178	158,198,234	316,247,267	206,196,157	242	313	0.000505954109049	0.592,0.542,0.496	0.665,0.62,0.687	-0.114
ENSMUSG00000012609	Ttll5	chr12	+	85956565	85956720	85996000	85996196	85939388	85939510	86012647	86012862	137,145,172	75,83,51	67,63,86	63,64,71	280	321	0.000509680403554	0.677,0.667,0.795	0.549,0.53,0.581	0.16
ENSMUSG00000052299	Ltn1	chr16	-	87423397	87423578	87424828	87424881	87420808	87420982	87425567	87425798	47,89,72	51,63,86	69,61,47	145,107,88	178	306	0.000524121638089	0.613,0.708,0.59	0.45,0.495,0.479	0.162
ENSMUSG00000024909	Efemp2	chr19	+	5475060	5475178	5475407	5475456	5474706	5474774	5476065	5476272	65,80,84	150,204,224	57,63,66	95,82,83	243	174	0.000525541336827	0.237,0.219,0.212	0.301,0.355,0.363	-0.117
ENSMUSG00000028886	Eya3	chr4	+	132656692	132656788	132661894	132661938	132639045	132639155	132667154	132667234	203,328,349	88,133,178	235,220,209	65,59,55	221	169	0.000528767205662	0.638,0.653,0.6	0.734,0.74,0.744	-0.109
ENSMUSG00000025199	Chuk	chr19	-	44090932	44091127	44096223	44096359	44088674	44088777	44096908	44097016	283,369,487	144,233,229	284,210,223	221,177,193	261	320	0.000531916840256	0.707,0.66,0.723	0.612,0.593,0.586	0.1
ENSMUSG00000022477	Aco2	chr15	+	81889297	81889434	81895169	81895428	81872308	81872548	81899128	81899221	686,525,571	365,457,456	504,429,350	570,417,462	262	384	0.000532663799644	0.734,0.627,0.647	0.564,0.601,0.526	0.106
ENSMUSG00000038664	Herc1	chr9	+	66460407	66460532	66461699	66461920	66458193	66458425	66462828	66463097	183,194,165	30,68,44	115,121,107	55,62,51	250	346	0.000532663799644	0.894,0.798,0.838	0.743,0.73,0.744	0.104
ENSMUSG00000025495	Ptdss2	chr7	+	141147080	141147148	141154352	141154467	141143092	141143175	141154556	141154702	76,109,136	294,335,420	117,89,118	236,201,215	193	240	0.000537506750692	0.243,0.288,0.287	0.381,0.355,0.406	-0.108
ENSMUSG00000027620	Rbm39	chr2	-	156177335	156177385	156179176	156179240	156172827	156173022	156179886	156180238	597,624,517	980,1166,1171	429,564,438	678,496,452	189	175	0.000538989408886	0.361,0.331,0.29	0.369,0.513,0.473	-0.124
ENSMUSG00000022382	Wnt7b	chr15	-	85543668	85543940	85558902	85559129	85535438	85537868	85581379	85581821	43,30,60	132,88,109	2222,1948,1886	3187,2685,2534	352	397	0.000538989408886	0.269,0.278,0.383	0.44,0.45,0.456	-0.139
ENSMUSG00000027326	Casc5	chr2	+	119088798	119088886	119094005	119094083	119087475	119087592	119094265	119094305	74,132,77	124,175,156	102,105,91	93,98,82	213	203	0.000540129305222	0.363,0.418,0.32	0.511,0.505,0.514	-0.143
ENSMUSG00000041236	Vps41	chr13	+	18745261	18745339	18782646	18782721	18739441	18739546	18791586	18791649	260,358,335	343,343,343	380,300,298	273,192,230	203	200	0.000543898866801	0.428,0.507,0.49	0.578,0.606,0.561	-0.107
ENSMUSG00000034560	A230046K03Rik	chr10	+	83556802	83556923	83558597	83558721	83556012	83556116	83558817	83558945	63,92,81	112,146,145	133,100,109	116,109,114	246	249	0.000545948744013	0.363,0.389,0.361	0.537,0.481,0.492	-0.132
ENSMUSG00000051674	Dcun1d4	chr5	+	73534605	73534697	73544046	73544155	73531503	73531574	73555358	73555463	215,227,295	82,127,125	283,214,196	175,173,155	217	234	0.000555335262479	0.739,0.658,0.718	0.636,0.572,0.577	0.11
ENSMUSG00000005907	Pex1	chr5	+	3607666	3607786	3609853	3609977	3605646	3606410	3610178	3610288	72,123,82	26,49,38	65,48,61	48,54,46	245	249	0.000559134728664	0.738,0.718,0.687	0.579,0.475,0.574	0.172
ENSMUSG00000034290	Nek9	chr12	-	85305462	85305624	85306136	85306366	85303466	85303673	85307929	85307989	60,61,49	126,140,130	130,125,141	198,160,181	355	287	0.000559619385504	0.278,0.26,0.234	0.347,0.387,0.386	-0.116
ENSMUSG00000023147	Wrb	chr16	+	96151812	96151978	96154080	96154195	96145406	96145578	96155878	96157852	199,242,226	88,136,143	100,89,101	105,91,78	291	240	0.000565743952127	0.651,0.595,0.566	0.44,0.446,0.516	0.137
ENSMUSG00000022436	Sh3bp1	chr15	+	78903058	78903135	78903552	78903697	78902853	78902965	78904269	78904338	80,101,79	195,322,322	293,245,220	553,426,478	202	270	0.000565743952127	0.354,0.295,0.247	0.415,0.435,0.381	-0.112
ENSMUSG00000068115	Ninl	chr2	-	150952484	150952792	150953305	150953412	150949338	150950379	150955571	150955704	113,109,109	38,54,88	68,57,64	72,55,80	232	433	0.000568371892038	0.847,0.79,0.698	0.638,0.659,0.599	0.146
ENSMUSG00000066406	Akap13	chr7	+	75679819	75679873	75683393	75683459	75677105	75677479	75685116	75685309	6,6,10	0,0,0	13,14,20	6,3,0	179	191	0.000568647158763	1.0,1.0,1.0	0.698,0.833,1.0	0.156
ENSMUSG00000020634	Ubxn2a	chr12	-	4885720	4885858	4891314	4891421	4883822	4883981	4894537	4894679	90,154,124	165,200,182	82,79,53	197,175,193	232	263	0.000569962522083	0.382,0.466,0.436	0.321,0.339,0.237	0.129
ENSMUSG00000033335	Dnm2	chr9	+	21465581	21465731	21467531	21467735	21457502	21457576	21471342	21471441	185,244,221	217,240,292	237,209,202	412,354,379	275	329	0.000576157274937	0.505,0.549,0.475	0.408,0.414,0.389	0.106
ENSMUSG00000024259	Slc25a46	chr18	-	31594576	31594634	31600131	31600232	31580167	31583769	31602722	31602800	286,391,408	98,142,185	282,236,260	194,134,149	226	183	0.000582645141082	0.703,0.69,0.641	0.541,0.588,0.586	0.106
ENSMUSG00000026958	Dpp7	chr2	-	25354892	25355028	25355557	25355721	25354740	25354822	25355813	25355953	18,13,18	59,54,59	31,34,25	43,35,47	289	261	0.000585624661604	0.216,0.179,0.216	0.394,0.467,0.324	-0.191
ENSMUSG00000011877	Git1	chr11	+	77505322	77505376	77505503	77505590	77504867	77505251	77505679	77505753	200,207,204	170,226,245	203,142,148	304,241,269	179	212	0.000593110397443	0.582,0.52,0.497	0.442,0.411,0.395	0.117
ENSMUSG00000020700	Map3k3	chr11	+	106151008	106151140	106152216	106152394	106150269	106150418	106153965	106155446	93,81,106	203,247,234	169,123,152	222,207,234	257	303	0.000598509932892	0.351,0.279,0.348	0.473,0.412,0.434	-0.114
ENSMUSG00000026482	Rgl1	chr1	-	152586406	152586615	152623817	152623928	152571597	152571675	152674859	152675023	12,5,18	50,45,51	3,6,3	64,71,64	236	334	0.00060184488247	0.254,0.136,0.333	0.062,0.107,0.062	0.164
ENSMUSG00000048402	Gli2	chr1	-	118853257	118853380	118854440	118854657	118848461	118848517	118855435	118855637	271,346,311	162,187,200	219,241,201	211,191,205	342	248	0.000606439799613	0.548,0.573,0.53	0.429,0.478,0.416	0.109
ENSMUSG00000036138	Acaa1a	chr9	+	119348920	119349100	119349353	119349409	119348580	119348771	119349491	119349637	91,84,92	140,149,146	202,148,148	152,125,182	305	181	0.000613070085222	0.278,0.251,0.272	0.441,0.413,0.326	-0.126
ENSMUSG00000030034	Ino80b	chr6	-	83124306	83124425	83124584	83124777	83123993	83124163	83125010	83125431	289,363,397	222,217,233	256,241,214	249,209,243	318	244	0.000614776964026	0.5,0.562,0.567	0.441,0.469,0.403	0.105
ENSMUSG00000054662	Ano9	chr7	-	141102257	141102351	141102424	141102526	141102018	141102131	141103086	141103234	35,40,50	33,40,19	19,5,10	33,24,28	227	219	0.000618324430705	0.506,0.491,0.717	0.357,0.167,0.256	0.311
ENSMUSG00000028886	Eya3	chr4	+	132709944	132710059	132711841	132711963	132706962	132707123	132719211	132719312	140,229,211	247,449,385	287,233,260	354,318,278	240	247	0.000618324430705	0.368,0.344,0.361	0.455,0.43,0.49	-0.101
ENSMUSG00000022685	Parn	chr16	-	13647242	13647299	13648418	13648499	13640252	13640330	13650634	13650677	152,208,192	102,112,96	133,131,132	135,121,114	206	182	0.000624269815339	0.568,0.621,0.639	0.465,0.489,0.506	0.123
ENSMUSG00000031107	Rbmx2	chrX	+	48697400	48697452	48706304	48706434	48695319	48695435	48708889	48709073	114,147,147	142,152,188	93,83,77	167,160,169	177	255	0.000628057827444	0.536,0.582,0.53	0.445,0.428,0.396	0.126
ENSMUSG00000034297	Med13	chr11	-	86306983	86307062	86308698	86308912	86303533	86303655	86319347	86320031	133,157,169	124,189,179	249,212,221	171,153,132	339	204	0.000633679397953	0.392,0.333,0.362	0.467,0.455,0.502	-0.112
ENSMUSG00000026767	Fam188a	chr2	-	12400022	12400137	12403997	12404168	12397492	12397566	12405859	12405920	69,84,63	117,161,193	104,80,86	129,84,104	296	240	0.000634307122567	0.323,0.297,0.209	0.395,0.436,0.401	-0.134
ENSMUSG00000040274	Cdk6	chr5	+	3473118	3473228	3515453	3515504	3428990	3429158	3519358	3519494	151,183,150	16,39,20	104,104,84	41,27,28	235	176	0.000657194101623	0.876,0.778,0.849	0.655,0.743,0.692	0.138
ENSMUSG00000028411	Aptx	chr4	-	40694851	40695136	40695376	40695423	40693389	40693449	40697216	40697353	136,158,189	198,270,251	135,113,103	315,231,284	172	410	0.000669801040028	0.621,0.582,0.642	0.505,0.538,0.464	0.113
ENSMUSG00000001576	Ergic1	chr17	+	26608592	26608654	26614355	26614428	26561488	26561632	26624589	26624684	491,407,319	371,455,438	238,320,290	501,512,507	187	198	0.000671814580025	0.584,0.486,0.435	0.335,0.398,0.377	0.132
ENSMUSG00000047879	Usp14	chr18	-	10017990	10018095	10022817	10022850	10016540	10016644	10024533	10024679	274,304,309	218,383,400	290,224,210	479,411,427	158	230	0.000679940277308	0.647,0.536,0.529	0.468,0.442,0.417	0.128
ENSMUSG00000047766	Lrrc49	chr9	-	60598085	60598195	60601302	60601488	60593605	60593759	60602578	60602816	116,111,159	189,262,233	127,131,117	140,116,138	311	235	0.000681635536871	0.317,0.243,0.34	0.407,0.46,0.39	-0.119
ENSMUSG00000022240	Ctnnd2	chr15	+	31009032	31009164	31020700	31020774	31004948	31005075	31027411	31029311	235,326,274	153,245,159	380,365,397	199,136,146	257	199	0.000685256485396	0.543,0.507,0.572	0.597,0.675,0.678	-0.109
ENSMUSG00000097451	Rian	chr12	+	109637838	109637926	109640266	109640328	109627047	109627153	109642564	109642652	15,23,22	104,167,150	8,7,12	11,16,27	213	187	0.000685256485396	0.112,0.108,0.114	0.39,0.278,0.281	-0.205
ENSMUSG00000028883	Sema3a	chr5	+	13230366	13230448	13291499	13291577	13125592	13125773	13399875	13400069	76,130,132	24,23,41	657,492,527	318,223,250	207	203	0.000686400323999	0.756,0.847,0.759	0.67,0.684,0.674	0.111
ENSMUSG00000067995	Gtf2f2	chr14	-	75995420	75995565	76007704	76007778	75949437	75949519	76010679	76010865	163,162,169	294,335,335	137,121,151	405,381,451	199	270	0.000696167441464	0.429,0.396,0.406	0.315,0.301,0.312	0.101
ENSMUSG00000026429	Ube2t	chr1	+	134971249	134971355	134971900	134971999	134969240	134969310	134972105	134972189	209,302,277	101,136,188	241,202,208	219,170,178	231	224	0.000696167441464	0.667,0.683,0.588	0.516,0.535,0.531	0.119
ENSMUSG00000022680	Pdxdc1	chr16	-	13869802	13869881	13872454	13872523	13859953	13860038	13875977	13876167	213,313,360	140,232,249	401,285,304	349,374,374	194	204	0.000699009802769	0.615,0.587,0.603	0.547,0.445,0.461	0.117
ENSMUSG00000034342	Cbl	chr9	-	44154189	44154330	44156615	44156710	44153760	44153858	44158513	44158891	177,226,212	105,170,132	234,203,166	247,180,199	220	266	0.000701786608314	0.671,0.616,0.66	0.534,0.577,0.502	0.111
ENSMUSG00000014075	Tctex1d2	chr16	+	32422819	32422953	32426857	32426921	32419745	32419927	32428755	32429095	184,244,258	31,44,60	238,138,151	72,58,53	259	189	0.000708896817784	0.812,0.802,0.758	0.707,0.635,0.675	0.118
ENSMUSG00000036863	Syde2	chr3	+	146007015	146007142	146014257	146014439	146001322	146002413	146015595	146015827	159,185,202	93,153,143	228,208,223	269,211,259	252	307	0.000714690916441	0.676,0.596,0.632	0.508,0.546,0.512	0.113
ENSMUSG00000036737	Oxsr1	chr9	-	119251188	119251224	119254762	119254885	119246981	119247128	119259201	119259267	187,316,224	179,268,275	224,185,184	148,105,117	248	161	0.000715202577169	0.404,0.434,0.346	0.496,0.534,0.505	-0.117
ENSMUSG00000025409	Mbd6	chr10	-	127283391	127283444	127283525	127283939	127283024	127283088	127284042	127284212	240,257,291	103,130,141	187,140,209	155,120,130	539	178	0.000715918450861	0.435,0.395,0.405	0.285,0.278,0.347	0.108
ENSMUSG00000020528	Prpsap2	chr11	-	61731424	61731571	61735007	61735078	61729649	61730302	61736915	61737064	353,350,378	322,356,418	172,136,192	253,244,268	196	272	0.000718217816735	0.603,0.577,0.557	0.485,0.436,0.499	0.106
ENSMUSG00000020388	Pdlim4	chr11	-	54059937	54060016	54063634	54063786	54056142	54056324	54068839	54068932	118,117,103	138,157,169	391,331,399	377,314,288	277	204	0.000726726031295	0.386,0.354,0.31	0.433,0.437,0.505	-0.108
ENSMUSG00000021629	Slc30a5	chr13	-	100821118	100821206	100824915	100825001	100818125	100818213	100826451	100826518	86,155,174	192,308,328	137,131,143	182,182,136	211	213	0.000739630767881	0.311,0.337,0.349	0.432,0.421,0.515	-0.124
ENSMUSG00000025232	Hexa	chr9	+	59555338	59555404	59556871	59556918	59554132	59554225	59557287	59557398	83,89,140	96,102,124	84,95,109	59,46,62	191	172	0.000749328574729	0.438,0.44,0.504	0.562,0.65,0.613	-0.148
ENSMUSG00000015846	Rxra	chr2	+	27756198	27756290	27757760	27757866	27754222	27754355	27759540	27762957	135,177,186	225,280,338	392,342,359	426,364,432	217	231	0.000755565175984	0.39,0.402,0.369	0.495,0.5,0.469	-0.101
ENSMUSG00000030835	Nomo1	chr7	+	46072497	46072639	46076074	46076158	46070774	46070902	46078025	46078136	408,421,377	132,169,173	369,299,364	238,188,193	267	209	0.000755565175984	0.708,0.661,0.63	0.548,0.555,0.596	0.1
ENSMUSG00000071266	Zfp946	chr17	+	22446796	22446893	22451096	22451152	22444167	22444291	22453451	22453578	87,89,115	34,37,44	99,82,69	62,70,55	222	181	0.000755565175984	0.676,0.662,0.681	0.566,0.489,0.506	0.153
ENSMUSG00000020691	Mettl2	chr11	+	105135337	105135444	105137718	105137784	105132440	105132580	105139560	105140394	200,208,279	175,211,230	355,277,317	216,171,168	232	191	0.00076845652624	0.485,0.448,0.5	0.575,0.571,0.608	-0.107
ENSMUSG00000038497	Tmco3	chr8	+	13298212	13298305	13303727	13303914	13295979	13296108	13308345	13308466	57,67,56	102,58,84	123,110,106	79,65,67	218	312	0.000772947415551	0.444,0.623,0.488	0.69,0.708,0.694	-0.179
ENSMUSG00000060098	Prmt7	chr8	+	106212375	106212571	106217243	106217280	106210935	106211082	106219919	106220069	197,238,226	39,35,53	171,155,116	50,58,57	321	162	0.000775221044001	0.718,0.774,0.683	0.633,0.574,0.507	0.154
ENSMUSG00000037172	E330009J07Rik	chr6	-	40411605	40411744	40418491	40418645	40409341	40409473	40422725	40422884	132,150,159	119,154,184	100,72,83	150,143,140	279	264	0.00078825217041	0.512,0.48,0.45	0.387,0.323,0.359	0.124
ENSMUSG00000032352	Lrrc1	chr9	-	77442176	77442292	77451357	77451441	77435046	77435219	77452602	77452721	229,262,211	357,451,527	398,344,376	445,431,453	209	241	0.00078825217041	0.425,0.401,0.316	0.508,0.479,0.489	-0.111
ENSMUSG00000052942	Glis3	chr19	-	28298777	28298946	28317253	28317413	28283651	28283827	28354205	28354316	35,49,37	96,122,101	12,18,13	13,15,14	285	294	0.000798687806146	0.273,0.293,0.274	0.488,0.553,0.489	-0.23
ENSMUSG00000060073	Psma3	chr12	+	70984492	70984745	70988423	70988489	70978732	70978815	70993012	70993080	8,13,3	6,1,1	2,4,4	0,1,0	378	191	0.000806557168561	0.403,0.868,0.603	1.0,0.669,1.0	-0.265
ENSMUSG00000035392	Dennd1a	chr2	-	38039151	38039205	38043338	38043419	38021355	38021466	38048724	38048794	33,44,40	68,51,52	70,46,61	55,26,38	206	179	0.000827586936531	0.297,0.428,0.401	0.525,0.606,0.582	-0.196
ENSMUSG00000039463	Slc9a8	chr2	+	167465340	167465457	167467684	167467767	167451206	167451350	167468963	167469075	18,31,17	45,76,79	7,12,2	60,55,66	242	208	0.000828510773551	0.256,0.26,0.156	0.091,0.158,0.025	0.133
ENSMUSG00000019841	Rev3l	chr10	+	39799880	39799977	39804951	39805046	39794863	39795024	39805599	39805704	26,40,42	81,127,88	44,52,42	73,63,52	222	220	0.000830082076696	0.241,0.238,0.321	0.374,0.45,0.445	-0.156
ENSMUSG00000063884	Ptcd3	chr6	-	71905097	71905143	71907652	71907689	71903425	71903494	71907793	71907846	60,64,69	64,118,90	59,38,45	137,126,123	162	171	0.000831637964054	0.497,0.364,0.447	0.313,0.241,0.279	0.158
ENSMUSG00000063524	Eno1	chr4	+	150241044	150241140	150242121	150242180	150239472	150239566	150244004	150244074	72,100,75	2,4,1	51,49,31	6,3,10	221	184	0.000836243121232	0.968,0.954,0.984	0.876,0.932,0.721	0.126
ENSMUSG00000056268	Dennd1b	chr1	+	139062860	139062971	139081172	139081273	139060274	139060328	139085882	139085928	30,64,51	12,15,10	23,18,16	18,17,10	236	226	0.000838179600633	0.705,0.803,0.83	0.55,0.503,0.605	0.227
ENSMUSG00000032295	Man2c1	chr9	+	57140198	57140303	57140381	57140538	57139869	57139964	57140634	57140728	54,89,60	103,129,103	191,166,197	202,174,175	230	282	0.000838344028183	0.391,0.458,0.417	0.537,0.539,0.58	-0.13
ENSMUSG00000037426	Depdc5	chr5	+	32917924	32918145	32924161	32924365	32913099	32913220	32926889	32927025	168,228,207	149,214,150	174,109,121	216,167,157	346	329	0.000850720901399	0.517,0.503,0.568	0.434,0.383,0.423	0.116
ENSMUSG00000034401	Spata6	chr4	+	111747754	111747803	111774798	111774879	111746140	111746278	111778999	111779293	12,19,16	87,98,135	25,21,23	55,61,83	174	206	0.00085577201351	0.14,0.187,0.123	0.35,0.29,0.247	-0.146
ENSMUSG00000038773	Kdm3b	chr18	+	34794449	34794563	34799284	34799359	34793003	34793171	34803449	34804049	183,164,151	192,300,261	307,231,244	261,217,197	239	200	0.000861807785952	0.444,0.314,0.326	0.496,0.471,0.509	-0.131
ENSMUSG00000029554	Mad1l1	chr5	-	140143919	140144060	140193913	140194058	140132768	140132825	140261497	140261584	303,413,416	221,210,180	280,210,283	210,237,264	270	266	0.000876557552256	0.575,0.66,0.695	0.568,0.466,0.514	0.127
ENSMUSG00000021114	Atp6v1d	chr12	-	78847766	78847833	78848395	78848499	78845225	78845304	78849739	78849784	396,652,576	379,439,416	673,594,596	372,277,317	229	192	0.00089199218075	0.467,0.555,0.537	0.603,0.643,0.612	-0.1
ENSMUSG00000003810	Mast2	chr4	-	116337421	116337497	116352972	116353064	116330390	116330469	116391602	116391634	291,428,373	164,208,190	202,207,181	175,145,152	217	201	0.000893018805455	0.622,0.656,0.645	0.517,0.569,0.524	0.104
ENSMUSG00000029505	Ep400	chr5	-	110695952	110696047	110697208	110697367	110695272	110695538	110698751	110698916	166,163,148	88,67,88	151,173,164	146,132,136	284	220	0.000899358047889	0.594,0.653,0.566	0.445,0.504,0.483	0.127
ENSMUSG00000020329	Polrmt	chr10	-	79738681	79738804	79739142	79739931	79738030	79738210	79740578	79740749	3,1,5	1,1,7	0,1,0	3,7,6	914	248	0.000905711005582	0.449,0.213,0.162	0.0,0.037,0.0	0.262
ENSMUSG00000034112	Atp2c2	chr8	+	119726325	119726387	119730169	119730278	119726186	119726222	119734287	119734437	16,13,7	107,86,93	52,34,60	169,162,213	187	234	0.000908104612016	0.158,0.159,0.086	0.278,0.208,0.261	-0.115
ENSMUSG00000034401	Spata6	chr4	+	111747754	111747803	111768715	111768840	111746140	111746278	111774798	111774879	16,25,20	98,135,101	33,23,25	63,67,68	174	250	0.000910314415677	0.19,0.21,0.221	0.429,0.33,0.346	-0.161
ENSMUSG00000028549	Itgb3bp	chr4	-	99769493	99769541	99781876	99781970	99767330	99767576	99789600	99789679	195,285,285	72,94,120	237,161,182	120,114,116	219	173	0.000916143450075	0.681,0.705,0.652	0.609,0.527,0.553	0.116
ENSMUSG00000035640	Cbarp	chr10	-	80136349	80136494	80136689	80136743	80135374	80135546	80136873	80136938	23,28,32	277,359,336	38,44,19	181,165,189	179	270	0.000919397182077	0.111,0.105,0.126	0.241,0.287,0.132	-0.106
ENSMUSG00000021969	Zdhhc20	chr14	-	57837590	57837667	57839089	57839205	57832701	57836646	57840828	57840918	260,322,314	81,128,123	450,334,349	241,180,222	241	202	0.000925243329671	0.729,0.678,0.682	0.61,0.609,0.569	0.1
ENSMUSG00000003200	Sh3gl1	chr17	-	56019925	56019998	56020122	56020191	56019315	56019459	56036414	56036637	292,258,306	189,227,217	279,315,306	416,311,329	194	198	0.000932104825483	0.612,0.537,0.59	0.406,0.508,0.487	0.113
ENSMUSG00000026082	Rev1	chr1	-	38055290	38055524	38056263	38056466	38054744	38054865	38056716	38056882	93,186,212	248,322,322	137,112,161	156,139,138	328	359	0.000947985253712	0.291,0.387,0.419	0.49,0.469,0.561	-0.141
ENSMUSG00000034135	Sik3	chr9	+	46201999	46202070	46204205	46204349	46198551	46198707	46207921	46208072	75,73,100	98,170,113	109,96,111	74,84,74	196	269	0.000948006990352	0.512,0.371,0.548	0.669,0.611,0.673	-0.174
ENSMUSG00000030104	Edem1	chr6	+	108852489	108852586	108854244	108854448	108851209	108851283	108855466	108859348	111,140,82	266,348,402	168,133,136	254,220,247	222	329	0.000973385498372	0.382,0.374,0.232	0.495,0.473,0.449	-0.143
ENSMUSG00000028438	Kif24	chr4	-	41414901	41414999	41423451	41423635	41413547	41414044	41428344	41428982	41,40,37	56,60,58	70,74,46	45,38,44	309	223	0.000975392297635	0.346,0.325,0.315	0.529,0.584,0.43	-0.186
ENSMUSG00000035890	Rnf126	chr10	-	79761429	79761499	79761564	79761633	79760988	79761082	79762084	79762329	361,425,408	203,288,300	328,259,410	358,296,332	194	195	0.000991199978595	0.641,0.597,0.578	0.479,0.468,0.554	0.105
ENSMUSG00000060073	Psma3	chr12	+	70986862	70986935	70988423	70988489	70978732	70978815	70990484	70990531	3,2,4	9,6,8	8,14,8	4,6,4	198	191	0.000998423211181	0.243,0.243,0.325	0.659,0.692,0.659	-0.4
ENSMUSG00000028702	Rad54l	chr4	-	116118837	116118957	116122895	116122982	116112480	116112541	116123061	116123659	117,152,116	277,389,429	136,94,107	226,172,186	212	245	0.000998423211181	0.328,0.311,0.238	0.41,0.387,0.399	-0.106
ENSMUSG00000028841	Cnksr1	chr4	-	134232040	134232213	134232637	134232668	134230411	134230485	134232746	134232853	6,6,13	70,88,63	19,32,17	77,73,54	156	298	0.00100995689423	0.141,0.115,0.283	0.32,0.456,0.376	-0.204
ENSMUSG00000022614	Lmf2	chr15	-	89354082	89354297	89354426	89354455	89353828	89354007	89354563	89354817	8,14,11	150,218,177	28,26,28	227,180,199	154	340	0.00101746726201	0.105,0.124,0.121	0.214,0.242,0.237	-0.114
ENSMUSG00000052533	Nup188	chr2	+	30341691	30341829	30342372	30342447	30340588	30340747	30342532	30342790	513,585,439	237,358,361	531,580,547	222,176,217	263	200	0.00102109512079	0.622,0.554,0.48	0.645,0.715,0.657	-0.12
ENSMUSG00000034401	Spata6	chr4	+	111746140	111746278	111768715	111768840	111720037	111720257	111774798	111774879	38,37,27	98,137,99	36,34,56	64,67,68	263	250	0.00102514532544	0.269,0.204,0.206	0.348,0.325,0.439	-0.144
ENSMUSG00000107476	Zfp862-ps	chr6	+	48515236	48515356	48525023	48525122	48514151	48514326	48527444	48527549	23,42,59	11,7,13	48,36,49	49,31,25	245	224	0.00102551786926	0.657,0.846,0.806	0.472,0.515,0.642	0.227
ENSMUSG00000042705	Commd10	chr18	+	46963659	46963770	46967739	46967895	46960415	46960506	46990478	46990589	236,312,322	336,417,398	307,222,265	266,234,200	236	281	0.00102790680223	0.455,0.471,0.491	0.579,0.53,0.612	-0.101
ENSMUSG00000037262	Kin	chr2	+	10085729	10085824	10090240	10090363	10080623	10080744	10091717	10092806	121,118,107	183,332,355	118,94,129	152,136,134	220	248	0.00104932798024	0.427,0.286,0.254	0.467,0.438,0.52	-0.153
ENSMUSG00000018442	Derl2	chr11	-	71015726	71015800	71018311	71018377	71014549	71014643	71019143	71019242	83,105,102	41,56,75	98,72,54	82,101,92	191	199	0.00105763147908	0.678,0.661,0.586	0.555,0.426,0.379	0.188
ENSMUSG00000001918	Slc1a5	chr7	+	16785675	16785718	16786348	16786393	16782397	16782475	16786870	16787179	60,68,96	42,53,80	37,54,42	73,67,62	168	170	0.00106044851411	0.591,0.565,0.548	0.339,0.449,0.407	0.17
ENSMUSG00000052609	Plekhg3	chr12	+	76572394	76572658	76573246	76573360	76572049	76572069	76575856	76577276	157,145,145	107,137,146	177,123,125	218,196,192	389	239	0.00107090365731	0.474,0.394,0.379	0.333,0.278,0.286	0.117
ENSMUSG00000031756	Cenpn	chr8	+	116928535	116928581	116931077	116931137	116926081	116926262	116931593	116931670	69,123,143	130,170,178	109,97,100	94,80,83	171	185	0.00108945933754	0.365,0.439,0.465	0.556,0.567,0.566	-0.14
ENSMUSG00000028608	0610037L13Rik	chr4	+	107891464	107891521	107891954	107892036	107890118	107890202	107892221	107892253	318,280,422	158,224,209	237,195,218	223,198,203	182	207	0.00109091874966	0.696,0.587,0.697	0.547,0.528,0.55	0.118
ENSMUSG00000028456	Unc13b	chr4	+	43258650	43258707	43258868	43258949	43258420	43258544	43259461	43259609	60,60,65	189,214,222	44,62,47	96,102,92	182	206	0.00116810022796	0.264,0.241,0.249	0.342,0.408,0.366	-0.121
ENSMUSG00000029635	Cdk8	chr5	+	146259504	146259580	146268214	146268325	146231287	146231820	146271594	146271735	206,235,217	71,117,81	175,139,149	109,96,101	201	236	0.00116883708921	0.773,0.702,0.759	0.653,0.63,0.634	0.106
ENSMUSG00000025217	Btrc	chr19	+	45471014	45471104	45502931	45503163	45456532	45456610	45507683	45507870	45,65,67	165,274,234	106,90,98	261,208,206	215	357	0.00117592930523	0.312,0.283,0.322	0.403,0.418,0.441	-0.115
ENSMUSG00000035325	Sec31a	chr5	-	100407156	100407280	100408033	100408113	100405443	100405642	100416102	100416175	311,313,299	386,576,475	195,269,174	484,529,468	205	249	0.0011863350657	0.495,0.398,0.433	0.329,0.382,0.311	0.101
ENSMUSG00000052137	Rbm12b2	chr4	+	12089662	12089727	12092522	12092572	12089440	12089523	12093114	12096243	5,6,6	60,46,35	12,23,4	28,22,18	190	175	0.00118821293102	0.071,0.107,0.136	0.283,0.491,0.17	-0.21
ENSMUSG00000031634	Ufsp2	chr8	+	45980572	45980639	45983522	45983680	45980314	45980492	45984040	45984233	227,297,237	280,306,308	142,98,120	264,221,184	192	283	0.00120195070223	0.544,0.589,0.531	0.442,0.395,0.49	0.112
ENSMUSG00000063160	Numbl	chr7	+	27268778	27268919	27273954	27274144	27266726	27266801	27276626	27276932	251,306,368	238,234,357	290,231,278	120,142,188	266	315	0.00120507185332	0.555,0.608,0.55	0.741,0.658,0.637	-0.108
ENSMUSG00000034863	Ano8	chr8	-	71483447	71483564	71484267	71484364	71483239	71483367	71484433	71484572	217,200,244	194,229,233	162,109,136	234,199,188	222	242	0.0012421975014	0.549,0.488,0.533	0.43,0.374,0.441	0.108
ENSMUSG00000078484	Klhl17	chr4	-	156230504	156230686	156230900	156230974	156229043	156230262	156231084	156231173	37,49,27	153,148,146	54,36,45	103,71,102	199	307	0.00124270063497	0.272,0.338,0.222	0.447,0.439,0.405	-0.153
ENSMUSG00000027134	Lpcat4	chr2	+	112241450	112241593	112241924	112242145	112239467	112240057	112242475	112242588	80,95,84	56,63,69	108,95,135	144,125,148	268	346	0.00124270994414	0.648,0.661,0.611	0.492,0.495,0.541	0.131
ENSMUSG00000051278	Zgrf1	chr3	+	127606368	127606446	127611783	127611911	127602397	127602557	127613342	127613466	21,28,27	58,80,88	38,39,38	46,55,65	203	253	0.00124270994414	0.311,0.304,0.277	0.507,0.469,0.422	-0.169
ENSMUSG00000034687	Fras1	chr5	+	96588078	96588222	96596782	96596923	96572910	96573045	96598888	96599029	20,39,36	147,162,132	74,87,84	184,274,130	269	266	0.00124270994414	0.119,0.192,0.212	0.285,0.239,0.39	-0.13
ENSMUSG00000005150	Wdr83	chr8	-	85079788	85079837	85080119	85080225	85079580	85079707	85080312	85080433	338,360,358	132,133,164	287,218,234	163,141,155	231	174	0.00124579374996	0.659,0.671,0.622	0.57,0.538,0.532	0.104
ENSMUSG00000044712	Slc38a6	chr12	+	73293698	73293799	73310144	73310197	73292159	73292233	73318976	73319016	8,40,32	7,8,14	15,10,13	28,13,19	226	178	0.00124766507386	0.474,0.797,0.643	0.297,0.377,0.35	0.297
ENSMUSG00000020859	Spag9	chr11	+	94092337	94092427	94092814	94092982	94091763	94091893	94093486	94093658	207,251,229	122,195,173	149,137,125	172,130,155	215	293	0.00126926954698	0.698,0.637,0.643	0.541,0.59,0.524	0.108
ENSMUSG00000029086	Prom1	chr5	-	44000776	44000845	44001269	44001293	43995074	43995114	44001785	44001901	111,144,151	126,130,154	92,94,52	173,134,178	149	194	0.00126945992405	0.534,0.591,0.561	0.409,0.477,0.276	0.175
ENSMUSG00000041406	BC055324	chr1	-	163959287	163959401	163961963	163962086	163957492	163957597	163964469	163964655	202,316,262	190,220,185	257,222,248	304,277,267	248	239	0.00129188879154	0.506,0.581,0.577	0.449,0.436,0.472	0.102
ENSMUSG00000027163	Commd9	chr2	+	101895134	101895260	101897039	101897179	101886252	101886319	101898867	101898902	245,249,271	156,248,253	233,234,229	325,297,322	251	265	0.00129433964827	0.624,0.515,0.531	0.431,0.454,0.429	0.119
ENSMUSG00000031652	N4bp1	chr8	-	86848446	86848554	86853158	86853289	86846814	86846922	86860425	86862110	210,359,329	241,332,399	258,244,252	201,172,174	256	233	0.00129799328506	0.442,0.496,0.429	0.539,0.564,0.569	-0.102
ENSMUSG00000029461	Fam168a	chr7	+	100786803	100786891	100812919	100813000	100706698	100706893	100824131	100824474	186,307,255	97,169,157	183,155,164	144,173,136	213	206	0.00130244159827	0.65,0.637,0.611	0.551,0.464,0.538	0.115
ENSMUSG00000073563	Csnk1g3	chr18	+	53902852	53902893	53906599	53906669	53895530	53895954	53916974	53917123	111,114,167	132,189,164	102,111,81	282,201,171	166	195	0.00131643454802	0.497,0.415,0.545	0.298,0.393,0.358	0.136
ENSMUSG00000017631	Abr	chr11	-	76423047	76423182	76424033	76424173	76422152	76422258	76424913	76425023	425,605,495	571,755,692	214,157,178	198,133,159	265	260	0.0013171124534	0.422,0.44,0.412	0.515,0.537,0.523	-0.1
ENSMUSG00000015377	Dennd6b	chr15	-	89187331	89187454	89188152	89188208	89187147	89187243	89188458	89188521	20,26,21	123,171,137	22,38,30	94,55,75	181	248	0.00131880950353	0.182,0.172,0.174	0.243,0.486,0.354	-0.185
ENSMUSG00000033706	Smyd5	chr6	+	85441737	85441808	85442598	85442655	85441559	85441622	85444242	85444337	139,141,122	98,111,119	194,167,156	81,76,95	196	182	0.00133574911851	0.568,0.541,0.488	0.69,0.671,0.604	-0.123
ENSMUSG00000037720	Tmem33	chr5	+	67263729	67263824	67264269	67264457	67260963	67261033	67267301	67267369	188,215,256	362,755,767	340,301,314	630,478,492	220	313	0.00134090911273	0.425,0.288,0.322	0.434,0.473,0.476	-0.116
ENSMUSG00000024539	Ptpn2	chr18	-	67695623	67695724	67711836	67711927	67688890	67688989	67724441	67724573	409,519,467	178,332,317	490,313,340	383,282,345	216	226	0.00134505032337	0.706,0.621,0.607	0.572,0.537,0.508	0.106
ENSMUSG00000057691	Zfp746	chr6	-	48067168	48067360	48082153	48082267	48066428	48066554	48083092	48083174	98,130,164	275,417,340	221,134,191	373,263,274	239	317	0.00134597178768	0.321,0.293,0.39	0.44,0.403,0.48	-0.106
ENSMUSG00000004591	Pkn2	chr3	-	142810360	142810487	142810690	142810865	142809823	142809954	142811526	142811602	459,941,812	342,383,359	385,310,264	307,244,295	300	252	0.00135272140117	0.53,0.674,0.655	0.513,0.516,0.429	0.134
ENSMUSG00000012114	Med15	chr16	-	17663376	17663496	17671544	17671673	17655677	17655805	17673068	17673398	115,118,147	187,301,246	174,149,211	203,187,238	254	245	0.00135755964432	0.372,0.274,0.366	0.453,0.435,0.461	-0.112
ENSMUSG00000040365	Trim41	chr11	-	48808464	48808487	48809049	48809280	48808124	48808252	48812299	48812395	271,308,320	41,51,55	390,312,381	35,30,34	356	148	0.00136171435088	0.733,0.715,0.707	0.822,0.812,0.823	-0.101
ENSMUSG00000079109	Pms2	chr5	+	143928098	143928266	143928941	143929042	143925220	143926073	143929180	143929350	116,171,116	167,241,225	172,124,162	178,132,149	293	226	0.00137506603152	0.349,0.354,0.285	0.427,0.42,0.456	-0.105
ENSMUSG00000020776	Fbf1	chr11	-	116150788	116150847	116151018	116151113	116149366	116149522	116151421	116151517	156,211,198	33,48,31	234,191,193	63,75,77	220	184	0.00137506603152	0.798,0.786,0.842	0.756,0.681,0.677	0.104
ENSMUSG00000020776	Fbf1	chr11	-	116144432	116144542	116145424	116145542	116142285	116143466	116145622	116145760	72,71,71	188,225,225	87,105,154	203,170,197	243	235	0.00137890084324	0.27,0.234,0.234	0.293,0.374,0.431	-0.12
ENSMUSG00000012114	Med15	chr16	-	17680548	17680761	17685452	17685504	17674404	17674658	17697606	17697694	31,44,32	217,213,223	66,60,62	233,209,212	177	338	0.00138435993042	0.214,0.283,0.215	0.351,0.354,0.358	-0.117
ENSMUSG00000021686	Ap3b1	chr13	+	94493668	94493741	94528164	94528396	94483212	94483360	94531981	94532066	226,371,362	210,323,223	296,182,195	287,279,291	198	357	0.00138508067507	0.66,0.674,0.745	0.65,0.54,0.547	0.114
ENSMUSG00000020580	Rock2	chr12	+	16928933	16929034	16940402	16940540	16926938	16927020	16942693	16942954	52,57,49	189,177,180	71,48,64	129,118,112	226	263	0.00138554020039	0.243,0.273,0.241	0.39,0.321,0.399	-0.118
ENSMUSG00000014791	Elmo3	chr8	+	105306114	105306187	105306377	105306428	105305966	105306007	105306595	105306765	36,42,32	10,9,10	67,64,46	34,40,50	198	176	0.00139999241228	0.762,0.806,0.74	0.637,0.587,0.45	0.211
ENSMUSG00000042700	Sipa1l1	chr12	+	82311348	82311409	82340661	82342499	82234462	82234528	82357232	82357363	23,33,36	320,355,365	45,33,41	224,256,225	186	1963	0.00140408305042	0.431,0.495,0.51	0.68,0.576,0.658	-0.159
ENSMUSG00000028702	Rad54l	chr4	-	116105757	116105908	116112480	116112541	116101828	116101955	116118837	116118957	213,296,335	302,352,329	147,114,119	290,206,198	186	276	0.00140683386959	0.511,0.555,0.602	0.429,0.451,0.471	0.106
ENSMUSG00000005899	Smpd4	chr16	+	17621441	17621525	17623904	17623991	17619356	17619434	17625719	17625862	161,190,225	170,166,111	169,165,182	231,275,248	209	212	0.00145125357632	0.49,0.537,0.673	0.426,0.378,0.427	0.156
ENSMUSG00000016940	Kctd2	chr11	+	115421982	115422091	115424483	115424575	115420127	115420506	115427432	115427528	140,201,165	83,137,130	174,169,142	217,157,154	234	217	0.00145844619625	0.61,0.576,0.541	0.426,0.5,0.461	0.113
ENSMUSG00000020700	Map3k3	chr11	+	106096990	106097112	106110743	106110784	106084612	106084933	106114183	106114283	95,98,124	27,9,17	98,94,90	49,28,35	247	166	0.00146625026975	0.703,0.88,0.831	0.573,0.693,0.633	0.172
ENSMUSG00000030720	Cln3	chr7	-	126575489	126575536	126577808	126577921	126575343	126575412	126579172	126579316	43,74,55	37,45,67	85,70,85	31,33,31	238	172	0.00146625026975	0.456,0.543,0.372	0.665,0.605,0.665	-0.188
ENSMUSG00000026688	Mgst3	chr1	-	167375451	167375509	167377260	167377334	167373792	167373865	167378291	167378415	435,418,422	173,232,238	268,221,229	191,153,205	199	183	0.00148660722647	0.698,0.624,0.62	0.563,0.571,0.507	0.1
ENSMUSG00000039842	Mcph1	chr8	+	18627117	18627240	18631515	18632643	18622606	18622694	18641564	18641665	0,1,3	113,178,132	4,5,6	134,104,85	248	1253	0.0015009327599	0.0,0.028,0.103	0.131,0.195,0.263	-0.153
ENSMUSG00000026433	Rab29	chr1	+	131870679	131870861	131872066	131872188	131869949	131870004	131872465	131872502	74,83,78	26,40,57	100,84,70	96,83,87	307	247	0.00154606937438	0.696,0.625,0.524	0.456,0.449,0.393	0.182
ENSMUSG00000038535	Zfp280d	chr9	+	72301700	72301766	72301866	72302006	72298701	72298848	72307950	72308068	56,122,103	221,271,254	135,113,125	214,199,179	191	265	0.00155592478855	0.26,0.384,0.36	0.467,0.441,0.492	-0.132
ENSMUSG00000108621	Gm37494	chr7	+	39564001	39564062	39564866	39565081	39563701	39563828	39565187	39580589	65,79,79	65,70,94	78,76,59	120,132,124	186	340	0.00155636120426	0.646,0.674,0.606	0.543,0.513,0.465	0.135
ENSMUSG00000061859	Inadl	chr4	+	98535509	98535587	98538958	98539058	98523390	98523501	98568938	98569135	100,202,184	202,275,284	181,122,170	141,142,174	203	225	0.00155636120426	0.354,0.449,0.418	0.587,0.488,0.52	-0.125
ENSMUSG00000028797	Tmem234	chr4	+	129601406	129601533	129601869	129601961	129600982	129601243	129602194	129602261	187,235,211	122,149,175	244,165,242	267,203,224	252	217	0.00155940435055	0.569,0.576,0.509	0.44,0.412,0.482	0.107
ENSMUSG00000019979	Apaf1	chr10	-	91020655	91020781	91023719	91023848	91018965	91019085	91031548	91031710	127,308,244	117,143,139	188,158,160	188,210,167	254	251	0.00158167106005	0.518,0.68,0.634	0.497,0.426,0.486	0.141
ENSMUSG00000037262	Kin	chr2	+	10085729	10085824	10090112	10090363	10080592	10080744	10091717	10091819	121,118,107	191,336,357	118,94,129	153,142,141	220	376	0.00160974650529	0.52,0.375,0.339	0.569,0.531,0.61	-0.159
ENSMUSG00000030671	Pde3b	chr7	+	114521663	114521775	114523332	114523446	114519511	114519649	114526780	114526980	132,236,237	92,185,137	67,56,67	65,69,84	237	239	0.00165728156105	0.591,0.563,0.636	0.51,0.45,0.446	0.128
ENSMUSG00000021611	Tert	chr13	+	73634151	73634347	73641975	73642089	73627350	73628674	73642364	73642436	23,24,36	55,116,109	64,50,36	85,85,78	321	239	0.00167593569602	0.237,0.133,0.197	0.359,0.305,0.256	-0.118
ENSMUSG00000032579	Hemk1	chr9	-	107330772	107330822	107331444	107331579	107329323	107329432	107336178	107336272	32,34,47	9,10,9	29,18,30	19,14,19	260	175	0.00168174328724	0.705,0.696,0.779	0.507,0.464,0.515	0.231
ENSMUSG00000031681	Smad1	chr8	-	79356211	79356469	79371783	79372364	79349590	79349812	79399252	79399518	103,64,71	2,10,14	57,101,119	5,1,1	706	383	0.00171131492262	0.965,0.776,0.733	0.861,0.982,0.985	-0.118
ENSMUSG00000035834	Polr3g	chr13	-	81687125	81687176	81689196	81689256	81682111	81682194	81694647	81694777	58,91,107	70,142,104	187,160,166	138,114,115	185	176	0.00173298491451	0.441,0.379,0.495	0.563,0.572,0.579	-0.133
ENSMUSG00000020422	Tns3	chr11	-	8518198	8518303	8519122	8519188	8492092	8493337	8519440	8519570	89,91,87	150,204,189	163,148,169	221,200,198	191	230	0.0017360979431	0.417,0.349,0.357	0.47,0.471,0.507	-0.108
ENSMUSG00000021131	Erh	chr12	-	80637489	80637610	80640956	80641044	80634021	80634527	80643763	80644341	1019,821,1027	618,916,894	1056,811,916	1482,991,1279	213	246	0.00173767065838	0.656,0.509,0.57	0.451,0.486,0.453	0.115
ENSMUSG00000036503	Rnf13	chr3	+	57769039	57769120	57779382	57779508	57764256	57764382	57796197	57796285	36,70,82	197,223,242	119,88,92	253,189,184	206	251	0.00176675447659	0.182,0.277,0.292	0.364,0.362,0.379	-0.118
ENSMUSG00000004317	Clcn5	chrX	-	7178300	7178488	7183790	7183890	7171143	7171266	7186183	7186335	165,227,183	93,115,96	153,142,108	118,113,109	225	313	0.00178400142174	0.712,0.733,0.726	0.643,0.636,0.58	0.104
ENSMUSG00000037300	Ttc13	chr8	-	124695635	124695752	124699655	124699721	124690276	124690359	124709902	124709973	29,14,25	89,74,86	12,8,14	102,89,100	191	242	0.0018378742057	0.292,0.193,0.269	0.13,0.102,0.151	0.124
ENSMUSG00000027244	Atg13	chr2	-	91685781	91685878	91686500	91686541	91685150	91685249	91688640	91688781	48,54,44	164,199,203	101,82,84	238,188,197	166	222	0.0018517257871	0.281,0.266,0.225	0.362,0.368,0.363	-0.107
ENSMUSG00000068328	Aup1	chr6	+	83054910	83055048	83055505	83055690	83054754	83054832	83055897	83055970	500,537,456	323,428,388	188,249,345	368,319,330	263	310	0.00187639540592	0.646,0.597,0.581	0.376,0.479,0.552	0.139
ENSMUSG00000019966	Kitl	chr10	+	100051845	100051959	100064083	100064146	100015629	100016035	100076734	100076905	108,138,132	92,108,126	210,170,164	297,204,234	239	188	0.00188882369912	0.48,0.501,0.452	0.357,0.396,0.355	0.108
ENSMUSG00000027326	Casc5	chr2	+	119077897	119077996	119081509	119081625	119076935	119077003	119086559	119086650	159,239,195	131,113,147	109,110,108	158,138,100	224	241	0.00191636047624	0.566,0.695,0.588	0.426,0.462,0.537	0.141
ENSMUSG00000028549	Itgb3bp	chr4	-	99769493	99769541	99780761	99780821	99767330	99767576	99781876	99781970	151,238,249	72,93,121	153,143,198	120,114,117	185	173	0.00192424549716	0.662,0.705,0.658	0.544,0.54,0.613	0.109
ENSMUSG00000085396	Firre	chrX	-	50603438	50603525	50608477	50608604	50600743	50600898	50608686	50608814	39,47,46	22,23,33	56,39,50	55,55,66	252	212	0.00193056880011	0.599,0.632,0.54	0.461,0.374,0.389	0.182
ENSMUSG00000051169	Rpusd3	chr6	-	113416306	113416446	113416788	113416912	113415318	113415722	113417140	113417225	92,122,109	208,265,246	111,64,91	115,101,133	249	265	0.00196859886362	0.32,0.329,0.32	0.507,0.403,0.421	-0.121
ENSMUSG00000028973	Abcb8	chr5	+	24406667	24406801	24408567	24408818	24406399	24406494	24409353	24410054	165,228,258	335,423,336	240,225,264	301,240,247	259	376	0.00197194134649	0.417,0.439,0.527	0.537,0.576,0.608	-0.113
ENSMUSG00000041718	Alg13	chrX	+	144363864	144364107	144367898	144367939	144356795	144356961	144369560	144369861	83,118,102	49,48,45	46,61,54	4,12,14	368	166	0.00197744622519	0.433,0.526,0.506	0.838,0.696,0.635	-0.235
ENSMUSG00000026975	Dph7	chr2	+	24963455	24963543	24965559	24965654	24963022	24963156	24966501	24966674	72,81,72	148,195,170	119,119,132	168,170,189	213	220	0.0020143602452	0.334,0.3,0.304	0.423,0.42,0.419	-0.108
ENSMUSG00000044433	Camsap3	chr8	+	3602185	3602279	3602370	3602425	3601965	3602105	3602553	3602627	163,216,173	123,210,162	263,254,296	149,177,147	219	180	0.0020143602452	0.521,0.458,0.467	0.592,0.541,0.623	-0.103
ENSMUSG00000022246	Rai14	chr15	-	10587837	10587924	10591586	10591615	10583781	10583836	10592071	10592250	81,133,138	61,95,57	49,44,59	58,52,66	154	212	0.00202259884914	0.646,0.658,0.769	0.538,0.538,0.552	0.148
ENSMUSG00000051674	Dcun1d4	chr5	+	73531503	73531574	73534605	73534697	73522652	73522744	73544046	73544155	86,86,121	166,223,248	157,127,148	233,177,194	196	217	0.00204467715137	0.365,0.299,0.351	0.427,0.443,0.458	-0.104
ENSMUSG00000040929	Rfx3	chr19	-	27867512	27867610	27900778	27900903	27849710	27849969	28010971	28011140	35,31,44	79,149,114	47,52,38	81,82,50	250	223	0.00208456486769	0.283,0.157,0.256	0.341,0.361,0.404	-0.137
ENSMUSG00000030432	Rpl28	chr7	+	4793320	4793409	4793502	4793626	4792873	4792998	4794063	4794182	55,41,54	48,63,79	41,22,31	98,74,73	214	249	0.00208456486769	0.571,0.431,0.443	0.327,0.257,0.331	0.177
ENSMUSG00000034667	Xpot	chr10	-	121596183	121596255	121599586	121599634	121593666	121593723	121600791	121600907	84,180,131	75,88,56	110,73,72	97,110,89	173	197	0.00211294638681	0.561,0.7,0.727	0.564,0.43,0.479	0.172
ENSMUSG00000024251	Thada	chr17	-	84222673	84222805	84225887	84226041	84193299	84193469	84229136	84229209	49,82,84	54,86,65	66,56,73	109,104,116	279	257	0.00211642300955	0.455,0.468,0.543	0.358,0.332,0.367	0.136
ENSMUSG00000025019	Lcor	chr19	+	41545874	41546007	41552448	41552736	41528560	41528640	41555607	41555701	48,54,61	100,125,130	87,66,62	122,74,77	258	413	0.00211655719351	0.435,0.409,0.429	0.533,0.588,0.563	-0.137
ENSMUSG00000025437	Usp33	chr3	+	152358635	152358698	152360282	152360435	152358145	152358199	152361899	152362002	114,132,132	145,285,291	102,100,85	343,324,260	188	278	0.00214539497249	0.538,0.406,0.401	0.305,0.313,0.326	0.134
ENSMUSG00000073968	Trim68	chr7	-	102680136	102680397	102681662	102681758	102679673	102679696	102684047	102684511	28,39,32	47,87,63	46,53,56	58,51,51	221	386	0.00216767004819	0.51,0.439,0.47	0.581,0.645,0.657	-0.155
ENSMUSG00000027281	Slx4ip	chr2	+	137043999	137044077	137066129	137066230	137004933	137005054	137067592	137069778	19,24,16	56,86,78	46,41,29	86,68,59	203	226	0.00219630091436	0.274,0.237,0.186	0.373,0.402,0.354	-0.144
ENSMUSG00000041720	Pi4ka	chr16	-	17281848	17282008	17282285	17282406	17281019	17281109	17282616	17282742	213,209,213	122,160,119	203,175,168	179,165,182	246	285	0.00219738518073	0.669,0.602,0.675	0.568,0.551,0.517	0.103
ENSMUSG00000032590	Apeh	chr9	-	108093621	108093748	108094226	108094359	108092806	108093074	108094434	108094476	168,145,129	177,197,200	84,118,96	249,188,234	258	252	0.00219738518073	0.481,0.418,0.387	0.248,0.38,0.286	0.124
ENSMUSG00000028926	Cdk14	chr5	-	4922126	4922175	4949531	4949595	4894027	4894167	5010832	5010926	33,49,64	90,84,94	81,57,58	77,59,54	189	174	0.00220335722831	0.252,0.349,0.385	0.492,0.471,0.497	-0.158
ENSMUSG00000020189	Osbpl8	chr10	+	111224671	111224708	111233552	111233690	111204734	111204840	111255687	111255758	28,30,16	69,77,90	19,36,13	211,175,146	162	263	0.00222497358361	0.397,0.387,0.224	0.128,0.25,0.126	0.168
ENSMUSG00000026836	Acvr1	chr2	-	58500483	58500557	58537777	58537873	58479664	58479928	58566786	58566826	9,22,15	106,75,97	30,31,25	92,76,65	221	199	0.00226121602899	0.071,0.209,0.122	0.227,0.269,0.257	-0.117
ENSMUSG00000014547	Wdfy2	chr14	+	62951914	62952016	62953011	62953142	62948642	62948748	62954860	62954969	91,167,117	171,180,191	168,122,107	121,93,113	227	256	0.00230172922784	0.375,0.511,0.409	0.61,0.597,0.516	-0.143
ENSMUSG00000017550	Atad5	chr11	+	80127256	80127437	80131203	80131382	80124066	80124131	80132464	80133306	75,124,79	140,214,225	121,164,128	190,161,145	306	304	0.00233650727019	0.347,0.365,0.259	0.388,0.503,0.467	-0.129
ENSMUSG00000022610	Mapk12	chr15	-	89135122	89135170	89135576	89135688	89134611	89134726	89137400	89137459	419,495,469	105,125,100	20,16,11	15,9,6	237	173	0.00234321092508	0.744,0.743,0.774	0.493,0.565,0.572	0.21
ENSMUSG00000056310	Tyw1	chr5	+	130258932	130259054	130262818	130262941	130257034	130257193	130266982	130267084	43,68,75	129,170,158	86,84,80	141,74,120	247	248	0.00234407588811	0.251,0.287,0.323	0.38,0.533,0.401	-0.151
ENSMUSG00000027168	Pax6	chr2	+	105683827	105683958	105684886	105685102	105680246	105680307	105685777	105685943	308,327,333	288,353,366	4,4,4	13,10,14	256	341	0.00234407588811	0.588,0.552,0.548	0.291,0.348,0.276	0.258
ENSMUSG00000029056	Pank4	chr4	+	154972148	154972230	154972468	154972569	154971372	154971554	154974629	154974785	174,194,145	104,104,115	145,132,147	162,108,173	207	226	0.0024015888688	0.646,0.671,0.579	0.494,0.572,0.481	0.116
ENSMUSG00000019796	Lrp11	chr10	+	7598706	7598848	7608543	7608639	7596183	7596264	7623629	7623752	14,13,17	33,45,55	20,27,9	21,22,16	267	221	0.00241661497139	0.26,0.193,0.204	0.441,0.504,0.318	-0.202
ENSMUSG00000038685	Rtel1	chr2	+	181351026	181351173	181351575	181351699	181350634	181350712	181351802	181351953	126,173,148	59,74,81	141,134,145	99,96,131	272	249	0.00242587157483	0.662,0.682,0.626	0.566,0.561,0.503	0.113
ENSMUSG00000018076	Med13l	chr5	+	118671012	118671097	118680887	118680971	118593332	118593570	118718482	118720114	34,40,57	72,91,117	126,107,101	169,136,119	210	209	0.00243051806212	0.32,0.304,0.327	0.426,0.439,0.458	-0.124
ENSMUSG00000043067	Dpy19l1	chr9	-	24481928	24482066	24485013	24485101	24475332	24475453	24485704	24485729	37,38,36	113,126,150	16,15,22	142,120,105	213	263	0.00243074859305	0.288,0.271,0.229	0.122,0.134,0.206	0.109
ENSMUSG00000034112	Atp2c2	chr8	+	119730169	119730278	119734287	119734437	119726325	119726387	119734509	119734578	24,47,24	110,115,95	73,88,136	171,158,177	234	275	0.00243271380091	0.204,0.324,0.229	0.334,0.396,0.475	-0.149
ENSMUSG00000034940	Synrg	chr11	+	83985248	83985551	83986813	83987047	83982195	83982307	83987912	83987990	66,78,89	31,64,51	93,87,76	116,93,86	428	359	0.00250574863355	0.641,0.506,0.594	0.402,0.44,0.426	0.158
ENSMUSG00000040591	1110051M20Rik	chr2	-	91284234	91284320	91304748	91304833	91282464	91282660	91383728	91383859	138,172,149	178,277,241	165,151,156	184,123,161	210	211	0.00255972717446	0.438,0.384,0.383	0.474,0.552,0.493	-0.105
ENSMUSG00000025437	Usp33	chr3	+	152384115	152384224	152389740	152389843	152382910	152382992	152391649	152391718	245,277,296	126,199,135	323,241,281	227,264,273	234	228	0.00256131376058	0.655,0.576,0.681	0.581,0.471,0.501	0.12
ENSMUSG00000044348	Slc25a53	chrX	-	137027989	137028154	137032350	137032500	137015256	137015382	137038165	137038272	7,5,12	1,2,4	12,6,13	0,1,0	275	290	0.0025905322083	0.881,0.725,0.76	1.0,0.864,1.0	-0.166
ENSMUSG00000074358	Ccdc61	chr7	-	18892038	18892199	18892273	18892352	18891314	18891387	18892437	18892546	55,86,99	49,65,48	63,62,59	83,66,90	204	286	0.002599546542	0.611,0.65,0.743	0.516,0.568,0.479	0.147
ENSMUSG00000021458	2010111I01Rik	chr13	+	63068039	63068285	63156545	63156735	63061034	63061194	63170940	63171047	13,11,25	7,3,7	13,10,6	13,16,8	371	315	0.00263111002683	0.612,0.757,0.752	0.459,0.347,0.389	0.309
ENSMUSG00000066621	Tecpr1	chr5	-	144199729	144199786	144200814	144200894	144199128	144199309	144201011	144201108	37,32,34	30,40,33	107,60,95	51,36,43	205	182	0.00264063620509	0.523,0.415,0.478	0.651,0.597,0.662	-0.165
ENSMUSG00000023051	Tarbp2	chr15	+	102519121	102519291	102520474	102520577	102518801	102518844	102521120	102521213	77,157,124	78,141,110	73,65,57	118,80,103	295	228	0.00267186585959	0.433,0.463,0.466	0.323,0.386,0.3	0.118
ENSMUSG00000024799	Tm7sf2	chr19	-	6066498	6066693	6066967	6067022	6066310	6066414	6067122	6067319	95,112,118	254,224,291	48,30,37	175,114,160	180	320	0.00269914518264	0.399,0.471,0.419	0.328,0.319,0.291	0.117
ENSMUSG00000002109	Ddb2	chr2	-	91216665	91216808	91217052	91217230	91212449	91212614	91217306	91217406	86,84,75	24,27,42	76,67,59	54,46,55	303	268	0.0027117187225	0.76,0.733,0.612	0.555,0.563,0.487	0.167
ENSMUSG00000020926	Adam11	chr11	+	102774631	102774724	102775030	102775111	102774441	102774513	102775649	102775700	27,32,27	19,16,19	27,12,13	26,30,40	218	206	0.00272471501749	0.573,0.654,0.573	0.495,0.274,0.235	0.265
ENSMUSG00000071454	Dtnb	chr12	+	3617605	3617691	3632809	3632964	3596648	3596862	3643916	3644022	247,302,283	291,526,529	359,305,367	389,341,323	211	280	0.00277939593768	0.53,0.432,0.415	0.55,0.543,0.601	-0.106
ENSMUSG00000022422	Dscc1	chr15	-	55087601	55087736	55088954	55089123	55086752	55086843	55090225	55090491	165,158,174	153,172,167	93,106,139	211,151,188	294	260	0.00278876865268	0.488,0.448,0.48	0.28,0.383,0.395	0.119
ENSMUSG00000027115	Kif18a	chr2	+	109294938	109295136	109296619	109296796	109292970	109293081	109298074	109298149	338,410,563	242,219,256	255,216,191	210,187,166	323	302	0.00290478909305	0.566,0.636,0.673	0.532,0.519,0.518	0.102
ENSMUSG00000015377	Dennd6b	chr15	-	89188152	89188208	89188458	89188521	89187331	89187454	89188610	89188690	20,23,15	45,65,85	29,20,27	40,34,34	188	181	0.00290898140163	0.3,0.254,0.145	0.411,0.362,0.433	-0.169
ENSMUSG00000042439	Zfp532	chr18	+	65644192	65644369	65656350	65656632	65622983	65625334	65682894	65683007	33,40,36	159,236,207	37,52,62	158,119,170	302	407	0.00292093363658	0.219,0.186,0.19	0.24,0.371,0.33	-0.115
ENSMUSG00000034154	Ino80	chr2	-	119454055	119454217	119456384	119456452	119451329	119451450	119456571	119456741	25,43,74	65,102,138	77,79,73	123,81,65	193	287	0.00292467472265	0.364,0.385,0.444	0.482,0.592,0.625	-0.169
ENSMUSG00000032527	Pccb	chr9	-	101012704	101012815	101027079	101027136	100999164	100999273	101030174	101030243	86,107,96	139,208,156	116,93,90	303,212,312	182	236	0.00293627978573	0.445,0.4,0.444	0.332,0.363,0.272	0.107
ENSMUSG00000026174	Cnot9	chr1	+	74517069	74517249	74522317	74522427	74506057	74506461	74523503	74523613	530,521,501	346,604,579	501,465,419	782,684,712	305	235	0.0029468229781	0.541,0.399,0.4	0.33,0.344,0.312	0.118
ENSMUSG00000023809	Rps6ka2	chr17	+	7227912	7228029	7236045	7236127	7170114	7170443	7246701	7246782	232,202,226	95,123,120	155,141,170	108,118,150	242	207	0.00294875187943	0.676,0.584,0.617	0.551,0.505,0.492	0.11
ENSMUSG00000020333	Acsl6	chr11	+	54336935	54337013	54337070	54337148	54335051	54335125	54338411	54338546	6,10,5	31,16,35	0,0,2	8,5,10	203	203	0.00297920682761	0.162,0.385,0.125	0.0,0.0,0.167	0.168
ENSMUSG00000058392	Rrp1b	chr17	+	32047673	32047731	32048552	32048638	32045928	32046011	32049425	32049487	65,88,111	123,154,153	78,71,63	201,175,184	183	211	0.0029934471428	0.379,0.397,0.455	0.309,0.319,0.283	0.107
ENSMUSG00000028096	Gpr89	chr3	-	96889908	96889989	96890802	96890923	96882518	96882628	96892865	96892967	296,261,285	49,90,73	162,171,185	72,73,76	246	206	0.0030120628325	0.835,0.708,0.766	0.653,0.662,0.671	0.108
ENSMUSG00000001249	Hpn	chr7	-	31109090	31109192	31110713	31110773	31108964	31109006	31114677	31114744	51,47,36	59,65,51	23,21,25	56,60,60	185	227	0.00302103208035	0.515,0.47,0.464	0.335,0.3,0.338	0.159
ENSMUSG00000032599	Ip6k2	chr9	+	108796540	108796572	108796670	108796783	108796130	108796396	108797206	108797994	4,16,6	125,196,192	8,9,13	73,59,81	157	238	0.00304945895648	0.046,0.11,0.045	0.142,0.188,0.196	-0.108
ENSMUSG00000020289	Nprl3	chr11	-	32241797	32241935	32248144	32248226	32239796	32239953	32250124	32250278	121,137,102	101,92,117	112,71,106	162,129,136	207	263	0.00304945895648	0.604,0.654,0.526	0.468,0.412,0.498	0.135
ENSMUSG00000028573	Fggy	chr4	+	95837584	95837659	95844072	95844193	95821977	95822125	95849581	95849676	19,15,15	41,35,36	45,44,39	54,48,37	200	246	0.00307731830874	0.363,0.345,0.339	0.506,0.53,0.565	-0.185
ENSMUSG00000079184	Mphosph8	chr14	+	56695620	56695748	56696658	56696742	56693423	56693578	56697130	56697430	228,326,283	77,138,129	255,227,186	158,120,156	253	209	0.00309810267398	0.71,0.661,0.644	0.571,0.61,0.496	0.113
ENSMUSG00000035236	Scai	chr2	-	39102320	39102399	39103202	39103304	39099375	39099475	39103663	39103765	96,99,134	19,34,16	94,85,81	42,38,33	227	204	0.00314845496166	0.82,0.724,0.883	0.668,0.668,0.688	0.134
ENSMUSG00000029922	Mkrn1	chr6	-	39401209	39401424	39405730	39405960	39400394	39400505	39410087	39410216	372,458,714	709,867,820	543,500,543	534,560,547	355	340	0.00315136667456	0.334,0.336,0.455	0.493,0.461,0.487	-0.105
ENSMUSG00000026014	Raph1	chr1	-	60510416	60510491	60518979	60519060	60503517	60503595	60525591	60526100	10,9,4	6,9,9	2,4,3	15,18,14	206	200	0.00316021037256	0.618,0.493,0.301	0.115,0.177,0.172	0.316
ENSMUSG00000017707	Serinc3	chr2	-	163634434	163634514	163639165	163639327	163632105	163632243	163644997	163645131	546,569,652	225,393,450	510,392,467	435,408,420	287	205	0.00316532035716	0.634,0.508,0.509	0.456,0.407,0.443	0.115
ENSMUSG00000026103	Gls	chr1	-	52200617	52200651	52204345	52204516	52199854	52199887	52207300	52207359	17,10,35	2,1,0	35,18,31	7,3,6	296	159	0.00316671998052	0.82,0.843,1.0	0.729,0.763,0.735	0.145
ENSMUSG00000037896	Rcor1	chr12	+	111081723	111081807	111093080	111093133	111039961	111040021	111097454	111097616	62,61,64	76,75,99	64,34,65	156,124,114	209	178	0.0032273331938	0.41,0.409,0.355	0.259,0.189,0.327	0.133
ENSMUSG00000034055	Phka1	chrX	-	102586076	102586211	102592626	102592705	102574964	102575074	102597401	102597509	43,39,37	88,81,109	45,39,33	48,57,39	204	260	0.00327692761357	0.384,0.38,0.302	0.544,0.466,0.519	-0.154
ENSMUSG00000043207	Zmpste24	chr4	-	121087308	121087395	121095551	121095698	121083308	121083425	121097876	121098241	237,248,268	86,130,112	235,210,244	178,142,136	272	212	0.00327768706009	0.682,0.598,0.651	0.507,0.535,0.583	0.102
ENSMUSG00000027582	Zgpat	chr2	+	181380374	181381394	181382193	181382314	181379773	181380179	181382486	181382544	257,317,363	68,124,130	347,285,268	176,154,140	1145	246	0.00329020007424	0.448,0.355,0.375	0.298,0.284,0.291	0.102
ENSMUSG00000024055	Cyp4f13	chr17	-	32932412	32932540	32932628	32932682	32930540	32930662	32941055	32941200	1,0,2	5,1,13	11,12,11	17,13,21	179	253	0.00329056940674	0.22,0.0,0.179	0.478,0.566,0.425	-0.357
ENSMUSG00000020747	Tmem94	chr11	+	115787361	115787564	115788238	115788390	115786175	115786312	115788662	115788765	73,109,141	155,182,187	235,202,233	274,220,215	328	277	0.00333889202291	0.285,0.336,0.389	0.42,0.437,0.478	-0.108
ENSMUSG00000043535	Setx	chr2	+	29125851	29125963	29130179	29130390	29124991	29125549	29133921	29134031	43,75,50	128,159,165	81,64,42	120,93,78	237	336	0.00335341757446	0.323,0.401,0.301	0.489,0.494,0.433	-0.13
ENSMUSG00000004383	Large	chr8	-	72859189	72859345	72883207	72883333	72852124	72852288	72885690	72885803	58,90,94	147,204,190	88,76,58	114,94,97	251	281	0.00337648568166	0.306,0.331,0.356	0.464,0.475,0.401	-0.116
ENSMUSG00000021987	Mtmr6	chr14	+	60277128	60277245	60280082	60280245	60265204	60265361	60281936	60282094	131,240,248	88,158,164	169,121,123	172,136,111	242	288	0.0034061624057	0.639,0.644,0.643	0.539,0.514,0.569	0.101
ENSMUSG00000025404	R3hdm2	chr10	+	127462187	127462283	127464981	127465013	127459466	127459575	127471767	127472000	462,502,478	77,78,133	320,359,327	165,90,107	221	157	0.00345890831934	0.81,0.821,0.719	0.579,0.739,0.685	0.116
ENSMUSG00000052707	Tnrc6a	chr7	+	123124667	123124715	123162493	123162877	123124255	123124332	123169535	123172118	82,87,60	70,122,107	32,53,49	106,122,106	173	509	0.00347996539923	0.775,0.677,0.623	0.47,0.561,0.576	0.156
ENSMUSG00000041734	Kirrel	chr3	-	87092104	87092262	87095636	87095786	87090457	87090608	87097741	87097906	69,91,111	153,165,207	171,121,138	180,187,159	275	283	0.0035150100249	0.317,0.362,0.356	0.494,0.4,0.472	-0.11
ENSMUSG00000027287	Snap23	chr2	+	120585150	120585192	120585555	120585604	120584268	120584365	120586158	120586276	165,161,159	109,153,154	95,90,114	158,143,125	167	174	0.00355909176864	0.612,0.523,0.518	0.385,0.396,0.487	0.128
ENSMUSG00000034908	Sidt2	chr9	-	45945143	45945210	45945285	45945359	45944615	45944689	45945665	45945784	93,149,149	119,151,141	262,251,273	202,182,168	199	192	0.00358778354179	0.43,0.488,0.505	0.556,0.571,0.611	-0.105
ENSMUSG00000011831	Evi5	chr5	-	107820431	107820656	107821704	107821894	107819603	107819678	107842070	107842300	73,115,80	75,119,93	67,46,43	116,82,82	315	350	0.00360756583652	0.52,0.518,0.489	0.391,0.384,0.368	0.128
ENSMUSG00000025583	Rptor	chr11	+	119780542	119780602	119798768	119798869	119756238	119756414	119799321	119799466	41,57,35	132,239,171	61,53,57	142,155,96	185	226	0.00361891909784	0.275,0.226,0.2	0.344,0.295,0.42	-0.119
ENSMUSG00000031788	Kifc3	chr8	-	95126525	95126707	95129195	95129334	95110693	95110759	95134716	95134859	32,37,38	58,65,92	80,90,81	107,84,93	264	307	0.00362733820672	0.391,0.398,0.324	0.465,0.555,0.503	-0.137
ENSMUSG00000039206	Daglb	chr5	+	143472946	143473118	143474612	143474871	143466952	143467104	143478413	143478536	33,34,40	86,110,153	29,34,37	49,57,67	297	384	0.00368589005203	0.332,0.286,0.253	0.433,0.435,0.417	-0.138
ENSMUSG00000031508	Ankrd10	chr8	-	11615814	11615910	11628438	11628530	11611582	11612947	11632865	11633018	230,257,285	143,193,188	253,280,238	299,223,285	217	221	0.0037203725314	0.621,0.576,0.607	0.463,0.561,0.46	0.107
ENSMUSG00000024352	Spata24	chr18	-	35660443	35660574	35660791	35660857	35660016	35660353	35662011	35662186	28,42,20	138,195,273	48,21,30	132,88,104	191	256	0.00374374733276	0.214,0.224,0.089	0.328,0.242,0.279	-0.107
ENSMUSG00000001998	Ap4e1	chr2	+	127037785	127037859	127043420	127043543	127035043	127035210	127043646	127043756	24,32,30	114,146,157	38,31,34	100,97,69	199	248	0.00377450592908	0.208,0.215,0.192	0.321,0.285,0.38	-0.124
ENSMUSG00000042348	Arl15	chr13	+	113922246	113922391	113934063	113934123	113794504	113794696	113967581	113967790	71,57,55	57,72,97	127,94,114	79,65,67	270	185	0.00380983248101	0.46,0.352,0.28	0.524,0.498,0.538	-0.156
ENSMUSG00000040760	Appl1	chr14	-	26960950	26961038	26962805	26962877	26959424	26959466	26963646	26963706	170,245,229	140,184,191	148,184,143	232,185,175	197	213	0.0038806850558	0.568,0.59,0.565	0.408,0.518,0.469	0.109
ENSMUSG00000049606	Zfp644	chr5	-	106681903	106682013	106690670	106690877	106666784	106666845	106695642	106695699	29,16,8	1,2,0	15,16,16	6,2,4	332	235	0.0039009352058	0.954,0.85,1.0	0.639,0.85,0.739	0.192
ENSMUSG00000060798	Intu	chr3	+	40653705	40654253	40664259	40664345	40540766	40541009	40672570	40672774	37,40,45	36,53,60	39,42,38	21,24,27	673	211	0.00390941381147	0.244,0.191,0.19	0.368,0.354,0.306	-0.134
ENSMUSG00000024766	Lipo3	chr19	-	33559511	33559655	33579361	33579498	33558264	33558336	33580464	33580574	26,40,56	14,15,32	69,47,43	59,46,57	262	269	0.00394936318791	0.656,0.732,0.642	0.546,0.512,0.436	0.179
ENSMUSG00000032410	Xrn1	chr9	+	95995099	95995203	95998215	95998347	95991188	95991287	95999413	95999576	42,42,43	70,126,106	91,70,73	98,116,74	229	257	0.00396739459431	0.402,0.272,0.313	0.51,0.404,0.525	-0.151
ENSMUSG00000107476	Zfp862-ps	chr6	+	48515236	48515356	48525023	48525122	48511814	48512512	48527444	48527549	13,23,33	15,19,21	22,16,20	60,34,28	245	224	0.00408910550571	0.442,0.525,0.59	0.251,0.301,0.395	0.203
ENSMUSG00000074519	Zfp971	chr2	+	178031254	178031381	178031589	178031650	178023378	178023381	178032800	178034022	39,46,41	13,12,8	74,76,81	9,8,5	252	186	0.0041620374764	0.689,0.739,0.791	0.859,0.875,0.923	-0.146
ENSMUSG00000022914	Brwd1	chr16	-	96066024	96066185	96066495	96066594	96064749	96064971	96068476	96068627	72,124,75	36,32,37	60,60,50	36,83,38	224	286	0.00419424020462	0.719,0.832,0.721	0.68,0.48,0.627	0.162
ENSMUSG00000055322	Tns1	chr1	-	74016144	74016186	74068608	74068646	74003516	74003558	74079198	74079313	3,0,1	0,5,0	1,0,0	12,10,5	163	167	0.00420491489934	1.0,0.0,1.0	0.079,0.0,0.0	0.64
ENSMUSG00000022704	Qtrtd1	chr16	-	43876628	43876841	43877956	43878033	43871620	43871820	43880298	43880354	133,174,167	264,305,330	105,59,76	241,205,268	202	338	0.00423493712199	0.457,0.488,0.459	0.422,0.325,0.322	0.112
ENSMUSG00000047454	Gphn	chr12	+	78680290	78680394	78682717	78682814	78669823	78669888	78683777	78684767	129,162,162	100,135,87	95,76,68	104,79,116	229	222	0.00425483071508	0.556,0.538,0.644	0.47,0.483,0.362	0.141
ENSMUSG00000069755	Zfp125	chr12	-	20902532	20902659	20914758	20914841	20902269	20902330	20920841	20921262	23,35,24	95,92,101	17,23,20	155,121,145	208	252	0.00425483071508	0.227,0.315,0.224	0.117,0.187,0.143	0.106
ENSMUSG00000021302	Ggps1	chr13	-	14055149	14055220	14057795	14057888	14052448	14054455	14063205	14063401	214,225,256	146,207,182	176,141,145	201,157,169	218	196	0.00427682801455	0.569,0.494,0.558	0.44,0.447,0.435	0.1
ENSMUSG00000025927	Tfap2b	chr1	+	19228441	19228560	19231012	19231154	19226435	19226655	19234049	19234624	302,311,254	306,370,519	2128,1801,1779	1763,1403,1485	244	267	0.00430127646884	0.519,0.479,0.349	0.569,0.584,0.567	-0.124
ENSMUSG00000024236	Svil	chr18	+	5054017	5054098	5057274	5057439	5048884	5049494	5058124	5058159	0,0,0	7,4,4	1,3,2	9,15,5	206	290	0.00430272159834	0.0,0.0,0.0	0.135,0.22,0.36	-0.238
ENSMUSG00000071645	Tut1	chr19	+	8959086	8959402	8962343	8962822	8955386	8955577	8964019	8964129	178,193,215	76,112,109	169,152,167	156,91,152	441	604	0.00432516155024	0.762,0.702,0.73	0.597,0.696,0.601	0.1
ENSMUSG00000038371	Sbf2	chr7	-	110464587	110464707	110489220	110489358	110462855	110462966	110560257	110560346	133,201,185	112,150,156	166,127,100	223,129,131	263	245	0.00434433238514	0.525,0.555,0.525	0.409,0.478,0.416	0.101
ENSMUSG00000030029	Lrig1	chr6	-	94607291	94607438	94608039	94608165	94606102	94606363	94608708	94609128	148,211,223	318,405,356	69,44,91	71,64,60	251	272	0.00434624380879	0.335,0.361,0.404	0.513,0.427,0.622	-0.154
ENSMUSG00000058997	Vwa8	chr14	+	79086619	79086819	79092290	79092401	79082772	79082911	79093725	79093790	35,31,22	64,55,62	74,46,65	83,58,66	325	236	0.00436914096134	0.284,0.29,0.205	0.393,0.365,0.417	-0.132
ENSMUSG00000036104	Rab3gap1	chr1	+	127915638	127915720	127918220	127918289	127909850	127909950	127919567	127919641	49,41,51	45,56,72	102,90,97	84,54,55	207	194	0.00442851794584	0.505,0.407,0.399	0.532,0.61,0.623	-0.151
ENSMUSG00000057637	Prdm2	chr4	-	143142123	143142234	143162055	143162182	143131709	143136099	143170035	143170188	67,92,76	84,125,147	56,78,53	166,154,154	252	236	0.00446041456961	0.428,0.408,0.326	0.24,0.322,0.244	0.119
ENSMUSG00000049411	Tmem241	chr18	-	12113394	12113472	12118403	12118450	12104098	12104180	12121380	12121514	10,27,38	8,10,15	15,13,14	15,23,18	172	203	0.00447439114866	0.596,0.761,0.749	0.541,0.4,0.479	0.229
ENSMUSG00000056342	Usp34	chr11	+	23333438	23333859	23343319	23343370	23320660	23320748	23343510	23343660	136,165,164	63,75,112	116,110,102	89,127,76	546	176	0.00454108398022	0.41,0.415,0.321	0.296,0.218,0.302	0.11
ENSMUSG00000022556	Hsf1	chr15	+	76497618	76497694	76497767	76497829	76496835	76496960	76497951	76498048	166,165,208	157,251,225	267,157,210	155,142,150	201	187	0.00461913992897	0.496,0.379,0.462	0.616,0.507,0.566	-0.117
ENSMUSG00000028028	Alpk1	chr3	-	127724374	127724529	127729270	127729501	127695553	127695752	127780160	127780527	2,5,2	1,1,0	14,17,8	15,7,3	356	280	0.00461913992897	0.611,0.797,1.0	0.423,0.656,0.677	0.217
ENSMUSG00000020432	Tcn2	chr11	-	3919289	3919405	3922010	3922176	3917191	3917709	3923395	3923582	111,98,72	155,211,191	362,261,322	434,332,399	291	241	0.00462857387469	0.372,0.278,0.238	0.409,0.394,0.401	-0.105
ENSMUSG00000025545	Clybl	chr14	+	122375881	122375983	122377783	122377877	122371240	122371429	122379202	122379370	114,102,145	40,79,82	62,85,74	81,69,87	227	219	0.00466300173987	0.733,0.555,0.63	0.425,0.543,0.451	0.166
ENSMUSG00000035933	Cog5	chr12	+	31900896	31900973	31919650	31919777	31893970	31894208	31920553	31920633	41,55,65	129,150,182	130,106,101	214,203,195	202	252	0.00468003430454	0.284,0.314,0.308	0.431,0.394,0.393	-0.104
ENSMUSG00000028801	Stpg1	chr4	+	135529491	135529657	135533638	135533829	135525419	135525531	135536576	135537803	4,11,13	4,7,2	5,8,8	13,20,13	291	316	0.00469602292011	0.521,0.631,0.876	0.295,0.303,0.401	0.343
ENSMUSG00000040272	Accs	chr2	-	93841308	93841386	93841864	93841962	93840022	93840123	93842918	93842988	27,42,36	27,40,29	11,22,17	33,29,46	223	203	0.0047231759349	0.477,0.489,0.531	0.233,0.408,0.252	0.201
ENSMUSG00000054942	Fam73a	chr3	-	152289055	152289142	152290459	152290532	152287504	152287603	152290790	152290909	65,64,89	233,245,269	97,63,61	130,144,152	198	212	0.00474069342663	0.23,0.219,0.262	0.444,0.319,0.301	-0.118
ENSMUSG00000009733	Tfcp2	chr15	-	100520562	100520715	100522388	100522495	100518569	100518680	100525566	100525672	133,126,111	228,269,249	95,107,118	149,114,153	232	278	0.00475803815892	0.411,0.359,0.348	0.433,0.529,0.48	-0.108
ENSMUSG00000048402	Gli2	chr1	-	118867978	118868181	118890295	118890401	118866571	118866757	119002039	119002206	94,126,97	247,361,289	131,86,92	189,192,169	231	328	0.00477647977061	0.351,0.331,0.323	0.496,0.389,0.436	-0.105
ENSMUSG00000028207	Asph	chr4	-	9602468	9602501	9604515	9604629	9601306	9601363	9610842	9610938	4,7,4	9,13,8	2,0,2	13,8,15	239	158	0.00478212042167	0.227,0.263,0.248	0.092,0.0,0.081	0.188
ENSMUSG00000001150	Mcm3ap	chr10	+	76506297	76506688	76507289	76507547	76504629	76504727	76508297	76508427	163,266,201	100,113,139	224,161,195	170,144,211	516	383	0.00479104648768	0.547,0.636,0.518	0.494,0.454,0.407	0.115
ENSMUSG00000024219	Anks1	chr17	+	28050565	28050664	28051496	28051649	28042569	28042676	28051724	28051832	62,59,83	167,169,202	92,85,83	168,119,150	224	278	0.00483324462776	0.315,0.302,0.338	0.405,0.47,0.407	-0.109
ENSMUSG00000021044	Adck1	chr12	+	88455478	88455628	88459009	88459203	88446640	88446757	88461014	88461719	126,165,100	67,61,74	160,159,155	145,126,155	275	319	0.00484183178419	0.686,0.758,0.611	0.561,0.594,0.537	0.121
ENSMUSG00000028403	Zdhhc21	chr4	-	82820329	82820446	82835445	82835584	82807012	82807056	82838275	82838387	85,189,149	54,95,68	121,101,87	98,94,65	264	242	0.00485565395413	0.591,0.646,0.668	0.531,0.496,0.551	0.109
ENSMUSG00000026803	Ttf1	chr2	+	29081011	29081077	29083532	29083618	29079388	29079478	29084636	29084814	46,52,55	67,125,137	58,41,53	55,60,47	191	211	0.0049319633437	0.431,0.315,0.307	0.538,0.43,0.555	-0.157
ENSMUSG00000037031	Tspan15	chr10	-	62188642	62188759	62189813	62189861	62185395	62188162	62191467	62191584	62,103,146	79,141,140	87,69,95	163,171,150	173	242	0.00494489464355	0.523,0.505,0.593	0.427,0.361,0.47	0.121
ENSMUSG00000026455	Klhl12	chr1	+	134463826	134463980	134467650	134467868	134458427	134458666	134472393	134472543	76,103,81	144,149,159	168,113,153	181,154,154	279	343	0.00496515340955	0.394,0.459,0.385	0.533,0.474,0.55	-0.106
ENSMUSG00000039419	Cntnap2	chr6	+	47271139	47271379	47296718	47296799	47244386	47244549	47298414	47304209	310,506,643	202,286,241	397,324,393	284,292,318	365	206	0.00497357780355	0.464,0.5,0.601	0.441,0.385,0.411	0.109
ENSMUSG00000036053	Fmnl2	chr2	+	53118363	53118444	53119959	53120089	53118186	53118255	53122487	53122651	274,280,258	366,604,563	322,296,249	392,329,318	206	255	0.00498220498184	0.481,0.365,0.362	0.504,0.527,0.492	-0.105
ENSMUSG00000068101	Cenpm	chr15	-	82239292	82239384	82239878	82239958	82233778	82234509	82241326	82241419	145,199,222	174,211,208	191,136,209	150,88,144	205	217	0.00498576606304	0.469,0.5,0.53	0.574,0.621,0.606	-0.101
ENSMUSG00000057335	Cep170	chr1	-	176761350	176761500	176769232	176769526	176758396	176758517	176769712	176769870	97,150,131	86,109,119	97,100,85	148,114,106	419	275	0.00499462850604	0.425,0.475,0.419	0.301,0.365,0.345	0.103
ENSMUSG00000000881	Dlg3	chrX	+	100811501	100811543	100812725	100812776	100807999	100808152	100813336	100813438	141,186,279	219,340,331	193,167,182	202,164,168	167	176	0.00505518783346	0.404,0.366,0.47	0.502,0.518,0.533	-0.104
ENSMUSG00000023764	Sfi1	chr11	-	3134625	3134730	3135282	3135542	3134317	3134501	3135653	3135830	24,44,43	30,26,27	55,21,29	66,69,53	385	230	0.00507022389748	0.323,0.503,0.488	0.332,0.154,0.246	0.194
ENSMUSG00000069755	Zfp125	chr12	-	20902269	20902330	20914758	20914841	20877083	20877095	20920841	20921262	22,36,22	4,7,5	16,23,26	14,10,15	208	186	0.00508426887534	0.831,0.821,0.797	0.505,0.673,0.608	0.221
ENSMUSG00000032352	Lrrc1	chr9	-	77458070	77458127	77468557	77468647	77457830	77457894	77472151	77472230	50,75,66	110,115,140	168,123,140	190,176,158	215	182	0.00508878529238	0.278,0.356,0.285	0.428,0.372,0.429	-0.103
ENSMUSG00000029074	Ttll10	chr4	-	156047562	156047643	156048291	156048704	156047349	156047482	156050200	156050266	19,31,19	0,1,2	47,41,23	7,4,6	538	206	0.00509625883199	1.0,0.922,0.784	0.72,0.797,0.595	0.198
ENSMUSG00000027378	Nphp1	chr2	-	127753972	127754072	127756091	127756168	127747999	127748112	127757678	127757761	133,209,221	234,328,315	107,136,96	117,83,108	202	225	0.00518736584492	0.388,0.415,0.439	0.505,0.646,0.498	-0.136
ENSMUSG00000020697	Lig3	chr11	+	82788763	82788915	82789546	82789713	82787627	82787828	82789816	82790304	169,272,228	266,322,348	268,255,282	309,247,208	277	292	0.00519710656465	0.401,0.471,0.409	0.478,0.521,0.588	-0.102
ENSMUSG00000002274	Metrn	chr17	-	25795373	25795433	25796240	25796641	25794948	25795291	25796864	25796976	738,713,848	321,393,458	127,127,180	133,111,102	526	185	0.00519900296751	0.447,0.39,0.394	0.251,0.287,0.383	0.103
ENSMUSG00000042439	Zfp532	chr18	+	65638749	65638931	65644192	65644369	65622983	65625334	65651559	65651722	284,345,320	119,202,209	235,174,158	173,152,144	307	302	0.00522224989366	0.701,0.627,0.601	0.572,0.53,0.519	0.103
ENSMUSG00000060510	Zfp266	chr9	-	20508018	20508185	20521019	20521119	20505976	20506065	20521343	20521417	85,77,84	70,72,81	99,99,103	65,56,33	225	292	0.00525308362752	0.612,0.581,0.574	0.664,0.696,0.802	-0.132
ENSMUSG00000019087	Atp6ap1	chrX	+	74301935	74302021	74302361	74302600	74301323	74301364	74303221	74303269	262,315,318	458,531,577	315,218,257	628,739,702	211	364	0.00525891764821	0.497,0.506,0.487	0.464,0.337,0.387	0.101
ENSMUSG00000006526	Tmem110	chr14	+	30870750	30870863	30871480	30871558	30866622	30866744	30872549	30872699	153,204,199	107,147,138	170,140,140	156,157,160	238	203	0.00530353220216	0.549,0.542,0.552	0.482,0.432,0.427	0.101
ENSMUSG00000108273	Zfand4	chr6	+	116313844	116315017	116328206	116328324	116305616	116305761	116329348	116329484	17,43,15	7,23,17	15,14,10	19,16,32	1298	243	0.00538212886921	0.313,0.259,0.142	0.129,0.141,0.055	0.13
ENSMUSG00000030562	Nox4	chr7	+	87323932	87323995	87338956	87339017	87323632	87323797	87360727	87360809	35,50,97	24,10,32	86,70,69	62,61,65	188	186	0.00540230766798	0.591,0.832,0.75	0.578,0.532,0.512	0.184
ENSMUSG00000005102	Eif2ak4	chr2	+	118400534	118400647	118405046	118405149	118388617	118388852	118408351	118408504	69,64,80	149,226,167	78,76,61	120,91,109	238	228	0.00541750326484	0.307,0.213,0.315	0.384,0.444,0.349	-0.114
ENSMUSG00000034055	Phka1	chrX	-	102528066	102528117	102532076	102532115	102520753	102520924	102532402	102532518	4,14,7	54,62,53	13,15,16	53,33,26	164	176	0.00541858665704	0.074,0.195,0.124	0.208,0.328,0.398	-0.18
ENSMUSG00000034206	Polq	chr16	+	37086507	37086692	37089269	37089381	37082715	37082837	37091030	37091155	42,33,45	68,69,78	48,45,40	42,47,42	310	237	0.00541976138142	0.321,0.268,0.306	0.466,0.423,0.421	-0.138
ENSMUSG00000033721	Vav3	chr3	+	109574105	109574131	109578318	109578364	109563103	109563204	109628030	109628167	3,5,3	22,14,17	2,1,1	41,30,34	151	171	0.00545994963394	0.134,0.288,0.167	0.052,0.036,0.032	0.156
ENSMUSG00000004798	Ulk2	chr11	-	61782005	61782124	61783536	61783715	61781591	61781749	61787428	61787637	133,182,131	48,45,65	184,161,224	138,102,113	304	244	0.00547167148836	0.69,0.764,0.618	0.517,0.559,0.614	0.127
ENSMUSG00000018372	Cep95	chr11	+	106804992	106805121	106806235	106806429	106801462	106801578	106809191	106809301	39,48,51	73,100,93	72,65,59	87,68,68	254	319	0.00564368459802	0.402,0.376,0.408	0.51,0.546,0.521	-0.13
ENSMUSG00000000753	Serpinf1	chr11	-	75414920	75415124	75415574	75415730	75413906	75414049	75416229	75416428	362,475,437	210,274,249	59,52,51	57,48,46	281	329	0.00564704362212	0.669,0.67,0.673	0.548,0.559,0.565	0.113
ENSMUSG00000033400	Agl	chr3	-	116746616	116746704	116750397	116750495	116746379	116746513	116751984	116752196	82,98,87	46,52,47	151,137,111	128,125,97	223	213	0.00565000214978	0.63,0.643,0.639	0.53,0.511,0.522	0.116
ENSMUSG00000055725	Paqr3	chr5	-	97103359	97103515	97108165	97108328	97099545	97099743	97111258	97111573	56,132,108	72,131,118	101,89,70	65,56,54	288	281	0.00572791519841	0.431,0.496,0.472	0.603,0.608,0.558	-0.123
ENSMUSG00000047213	Ythdf3	chr3	+	16183921	16183946	16189477	16189563	16183235	16183520	16203186	16203219	86,52,48	52,47,65	41,64,49	118,91,88	150	211	0.00573405877045	0.699,0.609,0.51	0.328,0.497,0.439	0.185
ENSMUSG00000068250	Amn1	chr6	-	149183393	149183538	149184991	149185124	149170832	149171050	149188235	149188685	26,51,54	68,55,48	36,31,35	117,86,116	258	270	0.005781603563	0.286,0.492,0.541	0.244,0.274,0.24	0.187
ENSMUSG00000067995	Gtf2f2	chr14	-	75949437	75949519	76007704	76007778	75917633	75917733	76010679	76010865	164,162,170	141,194,181	137,121,152	271,165,216	199	207	0.00579339960115	0.547,0.465,0.494	0.345,0.433,0.423	0.102
ENSMUSG00000027315	Spint1	chr2	+	119248010	119248181	119248355	119248403	119246596	119246647	119248756	119249195	377,410,502	167,457,338	898,754,804	335,263,343	296	173	0.00582999667126	0.569,0.344,0.465	0.61,0.626,0.578	-0.145
ENSMUSG00000026942	Traf2	chr2	-	25537070	25537149	25538865	25539084	25536675	25536774	25546861	25546940	50,51,57	107,118,143	53,39,57	79,61,60	344	204	0.00593074670176	0.217,0.204,0.191	0.285,0.275,0.36	-0.103
ENSMUSG00000043872	Zmym1	chr4	-	127054207	127054382	127058792	127059031	127051274	127051425	127059509	127059659	88,132,173	116,217,217	131,122,108	121,115,97	364	300	0.00595940549545	0.385,0.334,0.397	0.472,0.466,0.479	-0.1
ENSMUSG00000040722	Scamp5	chr9	-	57447076	57447233	57451355	57451484	57446071	57446173	57451979	57452034	81,127,118	52,44,53	65,79,64	57,56,58	254	282	0.00611143935818	0.634,0.762,0.712	0.559,0.61,0.551	0.129
ENSMUSG00000021870	Slmap	chr14	-	26453537	26453600	26459409	26459460	26438947	26439028	26459903	26459954	31,29,28	2,14,8	36,27,24	3,1,2	176	188	0.00614400235647	0.943,0.689,0.789	0.928,0.966,0.928	-0.134
ENSMUSG00000034401	Spata6	chr4	+	111746140	111746278	111774798	111774879	111720102	111720257	111778999	111779596	39,39,27	87,98,135	35,34,53	54,61,81	263	206	0.00620279556526	0.26,0.238,0.135	0.337,0.304,0.339	-0.116
ENSMUSG00000020282	Rhbdf1	chr11	-	32210657	32210758	32210826	32210902	32210398	32210551	32211110	32211270	61,83,62	66,97,93	95,90,89	206,173,166	201	226	0.00620723647473	0.51,0.49,0.428	0.341,0.369,0.376	0.114
ENSMUSG00000036817	Sun1	chr5	+	139233470	139233569	139233900	139233994	139231126	139231237	139234514	139234573	105,108,105	151,239,234	179,153,182	238,192,213	224	219	0.00620847147734	0.405,0.306,0.305	0.424,0.438,0.455	-0.1
ENSMUSG00000034343	Ube2f	chr1	+	91254214	91254393	91262266	91262296	91250303	91250437	91265217	91265283	37,57,58	47,57,50	57,48,37	27,31,18	304	155	0.00623648861758	0.286,0.338,0.372	0.518,0.441,0.512	-0.158
ENSMUSG00000040177	2310057M21Rik	chr7	-	131350650	131351102	131357459	131357666	131338219	131343804	131360888	131360961	37,62,41	102,182,139	77,67,107	153,140,117	332	577	0.00636769751088	0.387,0.372,0.339	0.467,0.454,0.614	-0.146
ENSMUSG00000055116	Arntl	chr7	+	113234623	113234696	113274625	113274753	113207464	113207644	113279456	113279582	8,2,2	29,37,39	8,17,21	41,33,51	198	253	0.00639086826051	0.261,0.065,0.061	0.2,0.397,0.345	-0.185
ENSMUSG00000044499	Hs3st5	chr10	+	36628244	36628410	36701929	36702034	36506813	36507615	36828670	36828809	68,91,109	16,12,29	25,15,14	15,7,8	291	230	0.00639086826051	0.771,0.857,0.748	0.568,0.629,0.58	0.2
ENSMUSG00000056267	Cep70	chr9	+	99297578	99297693	99298502	99298582	99296275	99296444	99299727	99300404	87,75,82	82,98,90	135,127,120	87,83,97	240	205	0.00641838338535	0.475,0.395,0.438	0.57,0.567,0.514	-0.114
ENSMUSG00000022035	Ccdc25	chr14	+	65846295	65846335	65851616	65851668	65840447	65840495	65854101	65854177	77,103,124	58,110,96	57,52,64	95,76,77	165	177	0.0064379107613	0.587,0.501,0.581	0.392,0.423,0.471	0.128
ENSMUSG00000029676	Pot1a	chr6	-	25798008	25798055	25800283	25800510	25794559	25794674	25805874	25805941	104,123,138	65,111,113	137,86,100	55,43,56	352	172	0.00654661315551	0.439,0.351,0.374	0.549,0.494,0.466	-0.115
ENSMUSG00000044348	Slc25a53	chrX	-	137027989	137028154	137032350	137032500	137015256	137015382	137037929	137038032	7,10,8	1,2,4	14,12,19	0,0,2	275	290	0.00662976017122	0.881,0.841,0.678	1.0,1.0,0.909	-0.17
ENSMUSG00000023764	Sfi1	chr11	-	3165575	3165678	3177426	3177521	3164556	3164713	3179396	3179507	63,60,56	9,8,11	68,57,58	29,18,16	220	228	0.00664086607884	0.879,0.886,0.841	0.708,0.766,0.79	0.114
ENSMUSG00000004233	Wars2	chr3	+	99187480	99187738	99205224	99205310	99141067	99141188	99214655	99214774	100,86,77	46,65,46	75,42,57	61,58,71	383	211	0.00665433750359	0.545,0.422,0.48	0.404,0.285,0.307	0.15
ENSMUSG00000063550	Nup98	chr7	-	102127763	102127907	102128943	102129101	102126449	102126592	102129815	102130082	115,115,136	188,277,195	153,148,179	197,175,179	283	269	0.00675024873824	0.368,0.283,0.399	0.425,0.446,0.487	-0.103
ENSMUSG00000021870	Slmap	chr14	-	26453537	26453600	26459903	26459954	26438947	26439028	26460041	26460210	30,32,61	12,18,27	37,47,28	6,9,7	176	188	0.00677109349348	0.728,0.655,0.707	0.868,0.848,0.81	-0.145
ENSMUSG00000027242	Wdr76	chr2	+	121528810	121528964	121531285	121531441	121527001	121527045	121534107	121534322	127,161,139	192,291,314	92,57,90	95,86,84	279	281	0.00689303484721	0.4,0.358,0.308	0.494,0.4,0.519	-0.116
ENSMUSG00000014547	Wdfy2	chr14	+	62953011	62953142	62954860	62954969	62951914	62952016	62956279	62956886	143,189,133	104,108,109	102,88,106	107,102,110	256	234	0.00690496107739	0.557,0.615,0.527	0.466,0.441,0.468	0.108
ENSMUSG00000027778	Ift80	chr3	-	68930821	68930985	68935846	68935921	68927726	68927791	68940085	68940204	117,96,138	100,99,143	99,76,72	142,125,104	200	289	0.0070810731132	0.628,0.584,0.582	0.502,0.468,0.5	0.108
ENSMUSG00000025404	R3hdm2	chr10	+	127464981	127465013	127471767	127472000	127462187	127462283	127476519	127476698	42,34,26	290,477,430	48,54,37	319,230,314	157	358	0.00708216662838	0.248,0.14,0.121	0.255,0.349,0.212	-0.102
ENSMUSG00000002249	Tead3	chr17	-	28335484	28335496	28336510	28336573	28334898	28335036	28340153	28340218	64,101,97	51,40,60	269,233,251	79,78,83	188	137	0.00709295517208	0.478,0.648,0.541	0.713,0.685,0.688	-0.14
ENSMUSG00000040929	Rfx3	chr19	-	27849710	27849969	27867512	27867610	27837406	27837481	27900778	27900903	91,104,75	75,71,81	60,59,45	91,74,68	223	384	0.00709488982876	0.676,0.716,0.615	0.532,0.579,0.533	0.121
ENSMUSG00000021686	Ap3b1	chr13	+	94501917	94502024	94531981	94532066	94493668	94493741	94542778	94542876	369,634,600	234,280,224	410,324,324	234,292,245	232	210	0.00735413575133	0.588,0.672,0.708	0.613,0.501,0.545	0.103
ENSMUSG00000037112	Sik2	chr9	-	50917013	50917137	50917527	50917652	50915441	50915662	50935415	50935577	61,65,63	41,46,40	73,50,42	72,67,52	250	249	0.00735574851617	0.597,0.585,0.611	0.502,0.426,0.446	0.14
ENSMUSG00000068758	Il3ra	chr14	+	14351049	14351164	14351916	14352019	14350034	14350267	14355006	14355073	1,2,3	20,26,37	5,11,7	32,27,34	240	228	0.00738205254498	0.045,0.068,0.072	0.129,0.279,0.164	-0.129
ENSMUSG00000006471	Ndor1	chr2	-	25250279	25250378	25251720	25251818	25250095	25250197	25254863	25254941	29,50,25	59,82,82	77,55,71	91,69,80	223	224	0.00740898679116	0.331,0.38,0.234	0.459,0.445,0.471	-0.143
ENSMUSG00000053870	Fpgt	chr3	-	155090111	155090204	155091390	155091558	155087718	155088069	155092934	155093197	15,11,21	54,69,75	32,39,35	86,71,78	293	218	0.00740898679116	0.171,0.106,0.172	0.217,0.29,0.25	-0.103
ENSMUSG00000045751	Mms22l	chr4	+	24500036	24500086	24502747	24502835	24497837	24497963	24502931	24503413	52,72,72	159,182,145	92,91,94	172,131,136	175	213	0.00750708391924	0.285,0.325,0.377	0.394,0.458,0.457	-0.107
ENSMUSG00000062202	Btbd9	chr17	-	30228799	30228878	30274853	30274961	30220344	30220570	30299530	30299720	93,128,111	136,164,141	151,130,163	136,133,125	233	204	0.00751148196062	0.374,0.406,0.408	0.493,0.461,0.533	-0.1
ENSMUSG00000052748	Swt1	chr1	-	151388619	151388768	151391435	151391574	151384316	151384504	151394608	151394772	51,98,86	90,129,126	117,82,64	95,87,62	264	274	0.00751148196062	0.37,0.441,0.415	0.561,0.494,0.517	-0.115
ENSMUSG00000001120	Pcbp3	chr10	-	76785139	76785214	76788390	76788519	76781831	76781873	76789737	76789869	96,100,97	131,169,169	67,46,60	38,55,54	254	200	0.00761281987887	0.366,0.318,0.311	0.581,0.397,0.467	-0.15
ENSMUSG00000021972	Hmbox1	chr14	-	64861515	64861626	64887574	64887660	64851884	64852038	64896649	64897126	152,137,128	257,362,386	168,163,151	274,267,199	211	236	0.00765235123573	0.398,0.297,0.271	0.407,0.406,0.459	-0.102
ENSMUSG00000019856	Fam184a	chr10	-	53694694	53694876	53698488	53699343	53689950	53690148	53750712	53750880	17,17,12	23,49,31	20,18,23	23,19,11	980	307	0.00767709019047	0.188,0.098,0.108	0.214,0.229,0.396	-0.148
ENSMUSG00000039345	Mettl22	chr16	+	8477966	8478329	8482126	8482167	8473830	8473966	8482255	8482400	67,55,63	17,16,23	73,57,64	7,12,3	488	166	0.00770531897778	0.573,0.539,0.482	0.78,0.618,0.879	-0.228
ENSMUSG00000029149	Krtcap3	chr5	+	31252191	31252571	31252654	31252789	31251926	31252103	31252894	31252996	205,190,178	124,159,178	85,52,63	100,70,88	505	260	0.00776602305152	0.46,0.381,0.34	0.304,0.277,0.269	0.11
ENSMUSG00000034401	Spata6	chr4	+	111799069	111799254	111805930	111806030	111784802	111784843	111822740	111822832	98,90,122	53,57,62	62,69,64	76,48,71	310	225	0.00776632548954	0.573,0.534,0.588	0.372,0.511,0.395	0.139
ENSMUSG00000030269	Mtmr14	chr6	+	113269500	113269559	113270521	113270701	113268627	113268695	113280602	113281196	87,90,96	99,96,88	91,73,91	55,54,55	184	305	0.00776632548954	0.593,0.608,0.644	0.733,0.691,0.733	-0.104
ENSMUSG00000056486	Chn1	chr2	-	73659679	73659757	73679614	73679903	73631745	73631830	73706918	73707032	254,341,340	113,158,168	100,98,124	89,60,83	414	203	0.00778960182236	0.524,0.514,0.498	0.355,0.445,0.423	0.104
ENSMUSG00000041769	Ppp2r2d	chr7	+	138868409	138868507	138870389	138870502	138846619	138846704	138872873	138873051	158,119,116	187,239,219	123,106,120	328,258,329	223	238	0.00781935525053	0.474,0.347,0.361	0.286,0.305,0.28	0.104
ENSMUSG00000052616	Terb1	chr8	-	104482172	104482327	104484276	104484402	104472685	104473038	104485356	104485491	1,6,4	7,12,10	13,15,11	10,8,10	251	280	0.0079167165909	0.137,0.358,0.309	0.592,0.677,0.551	-0.339
ENSMUSG00000023923	Tbc1d5	chr17	-	50813755	50813841	50852532	50852639	50799866	50800195	50874565	50874708	60,99,56	59,73,58	109,92,89	64,43,48	232	211	0.00799774395608	0.48,0.552,0.468	0.608,0.661,0.628	-0.132
ENSMUSG00000026029	Casp8	chr1	+	58831605	58831667	58833632	58833774	58829095	58829149	58844343	58844845	27,65,70	141,272,207	111,75,120	254,218,269	187	267	0.0080746733624	0.215,0.254,0.326	0.384,0.329,0.389	-0.102
ENSMUSG00000034021	Pds5b	chr5	+	150723244	150723371	150728893	150728974	150722477	150722575	150736278	150736419	136,156,187	134,260,228	196,234,205	209,151,116	252	206	0.00811885113213	0.453,0.329,0.401	0.434,0.559,0.591	-0.134
ENSMUSG00000035365	Parpbp	chr10	-	88111595	88111774	88114520	88114701	88110298	88110380	88124807	88124962	121,174,129	62,133,116	83,55,64	92,76,76	306	304	0.0082191685618	0.66,0.565,0.525	0.473,0.418,0.456	0.134
ENSMUSG00000029386	Tctn2	chr5	+	124615150	124615285	124616468	124616546	124612643	124612709	124619030	124619108	166,228,255	47,71,61	140,140,109	74,48,54	260	203	0.00822202205122	0.734,0.715,0.765	0.596,0.695,0.612	0.104
ENSMUSG00000030583	Sipa1l3	chr7	-	29354054	29354182	29364170	29364308	29350692	29350811	29366550	29366802	170,262,184	133,136,139	182,134,186	173,149,186	263	253	0.00822229132266	0.551,0.65,0.56	0.503,0.464,0.49	0.101
ENSMUSG00000027953	Slc50a1	chr3	-	89269049	89269211	89269826	89269950	89268672	89268792	89270061	89270139	79,108,105	176,216,183	89,45,82	80,74,89	249	287	0.00822353147206	0.341,0.366,0.398	0.562,0.412,0.515	-0.128
ENSMUSG00000024030	Abcg1	chr17	+	31064384	31064628	31092308	31092426	31057697	31057856	31094645	31094778	129,98,96	123,131,126	94,79,78	69,56,61	369	243	0.00832097297674	0.409,0.33,0.334	0.473,0.482,0.457	-0.113
ENSMUSG00000031516	Dctn6	chr8	-	34098918	34099101	34104985	34105098	34097188	34097294	34106341	34106406	51,53,38	23,25,20	85,60,67	77,50,56	238	308	0.00838551147018	0.742,0.733,0.711	0.588,0.608,0.608	0.127
ENSMUSG00000036959	Bcorl1	chrX	+	48389075	48389297	48391870	48392037	48383921	48384145	48393153	48393299	89,133,133	44,65,56	105,89,84	76,65,67	347	292	0.00838551147018	0.63,0.633,0.667	0.538,0.535,0.513	0.115
ENSMUSG00000022422	Dscc1	chr15	-	55086752	55086843	55087601	55087736	55084048	55084187	55088954	55089123	151,206,175	62,91,84	154,163,153	120,88,118	260	216	0.00845604442121	0.669,0.653,0.634	0.516,0.606,0.519	0.105
ENSMUSG00000038497	Tmco3	chr8	+	13303727	13303914	13308345	13308466	13298212	13298305	13310144	13310340	63,100,103	110,136,143	146,111,147	164,110,114	312	246	0.00848828018092	0.311,0.367,0.362	0.412,0.443,0.504	-0.106
ENSMUSG00000073888	Ccl27a	chr4	-	41771137	41771290	41773464	41773524	41769902	41769976	41773735	41773937	106,113,107	78,79,47	161,95,118	124,139,137	185	278	0.00848927514406	0.671,0.682,0.774	0.661,0.507,0.564	0.132
ENSMUSG00000010721	Lmbr1	chr5	-	29292822	29292949	29346766	29346906	29292151	29292220	29361047	29361090	44,53,45	25,38,24	81,51,57	84,56,64	265	252	0.00854497227174	0.626,0.57,0.641	0.478,0.464,0.459	0.145
ENSMUSG00000032295	Man2c1	chr9	+	57139245	57139401	57139610	57139708	57139068	57139154	57139869	57139993	80,92,77	41,50,44	141,85,97	95,89,129	281	223	0.0085591425616	0.608,0.594,0.581	0.541,0.431,0.374	0.146
ENSMUSG00000052632	Asap2	chr12	+	21185097	21185243	21199543	21199618	21168203	21168276	21200879	21200929	105,79,100	106,155,109	123,132,102	110,94,66	271	200	0.00866175334586	0.422,0.273,0.404	0.452,0.509,0.533	-0.132
ENSMUSG00000032278	Paqr5	chr9	-	61972625	61972831	61976071	61976199	61968780	61968907	61988992	61989138	0,1,1	1,1,4	37,38,20	43,35,33	253	331	0.00869204954567	0.0,0.567,0.246	0.53,0.587,0.442	-0.249
ENSMUSG00000039988	Ankrd13c	chr3	+	157972231	157972317	157972999	157973045	157962277	157962382	157975227	157975294	73,88,119	104,137,112	226,185,183	195,149,133	211	171	0.00871218852554	0.363,0.342,0.463	0.484,0.502,0.527	-0.115
ENSMUSG00000022701	Ccdc191	chr16	+	43943503	43943964	43944638	43944730	43938913	43939163	43946668	43946751	30,46,30	42,57,44	81,53,72	70,45,43	586	217	0.00873004108488	0.209,0.23,0.202	0.3,0.304,0.383	-0.115
ENSMUSG00000024542	Cep192	chr18	+	67850111	67850237	67850409	67850553	67847351	67847582	67850674	67850735	83,137,125	188,229,224	123,96,142	161,138,121	251	269	0.00891278928378	0.321,0.391,0.374	0.45,0.427,0.557	-0.116
ENSMUSG00000035273	Hpse	chr5	-	100691298	100691413	100692182	100692289	100688820	100688939	100692884	100692978	4,12,11	9,1,18	0,3,0	4,4,4	232	240	0.00891278928378	0.315,0.925,0.387	0.0,0.437,0.0	0.397
ENSMUSG00000031626	Sorbs2	chr8	+	45783542	45783626	45785268	45785325	45782801	45782960	45789975	45790025	25,41,30	65,79,65	2,9,3	27,21,30	209	182	0.00891278928378	0.251,0.311,0.287	0.061,0.272,0.08	0.145
ENSMUSG00000049357	4933408B17Rik	chr18	-	34584837	34584906	34586241	34586331	34580799	34580977	34592914	34593060	5,6,1	0,0,2	7,4,9	7,1,7	215	194	0.00891723687665	1.0,1.0,0.311	0.474,0.783,0.537	0.172
ENSMUSG00000040272	Accs	chr2	-	93840022	93840123	93841308	93841386	93839147	93839237	93841864	93841962	30,38,41	41,70,60	36,39,50	34,38,33	203	226	0.00895742273552	0.449,0.377,0.432	0.541,0.533,0.628	-0.148
ENSMUSG00000032411	Tfdp2	chr9	+	96287600	96287722	96290579	96290627	96247049	96247088	96294964	96295127	121,134,147	68,81,70	108,92,75	84,74,76	247	173	0.00901451184448	0.555,0.537,0.595	0.474,0.465,0.409	0.113
ENSMUSG00000025217	Btrc	chr19	+	45456532	45456610	45471014	45471104	45423132	45423240	45502931	45503163	95,96,108	109,143,147	88,81,51	193,132,141	203	215	0.00901975949942	0.48,0.416,0.438	0.326,0.394,0.277	0.112
[truncated: 242 more rows]
