# Supplementary material for: An Alternative Splicing Program for Mouse Craniofacial Development
Source: Front Physiol. 2020 Sep 4;11:1099. doi: 10.3389/fphys.2020.01099 (PMC7498679; doi:10.3389/fphys.2020.01099)
Supplement: Supplementary file 12 [file Data_Sheet_1.zip › Filtered rMATS results/MXE/E10.5_Mes_MXP_vs_FNP_MXE_filtered_output.txt]

GeneID	geneSymbol	chr	strand	1stExonStart_0base	1stExonEnd	2stExonStart_0base	2stExonEnd	upstreamES	upstreamEE	downstreamES	downstreamEE	IC_SAMPLE_1	SC_SAMPLE_1	IC_SAMPLE_2	SC_SAMPLE_2	IncFormLen	SkipFormLen	FDR	IncLevel1	IncLevel2	DeltaPSI
ENSMUSG00000026492	Tfb2m	chr1	-	179531303	179531464	179532064	179532127	179528054	179529354	179533632	179533722	0,0,0	1,5,13	6,20,8	1,0,6	188	286	4.21137199187e-12	0.0,0.0,0.0	0.901,1.0,0.67	-0.857
ENSMUSG00000028437	Ubap1	chr4	+	41371724	41371849	41378946	41379870	41348995	41349231	41387174	41387357	14,49,31	246,555,531	12,0,6	413,462,628	250	1049	5.13391018587e-10	0.193,0.27,0.197	0.109,0.0,0.039	0.171
ENSMUSG00000026927	Sdccag3	chr2	-	26385989	26386063	26386903	26387311	26384681	26384821	26387555	26387671	463,812,824	0,3,18	688,400,586	19,49,18	533	199	8.21091527563e-07	1.0,0.99,0.945	0.931,0.753,0.924	0.109
ENSMUSG00000025968	Ndufs1	chr1	-	63170049	63170141	63170848	63170914	63166290	63166367	63176585	63176667	62,53,56	26,7,4	62,43,64	2,0,0	191	217	2.39622489567e-06	0.73,0.896,0.941	0.972,1.0,1.0	-0.135
ENSMUSG00000031523	Dlc1	chr8	-	36857925	36858075	36937559	36938758	36849125	36850295	36952120	36952357	68,43,29	13,32,17	21,9,41	88,65,51	1324	275	4.47433737431e-06	0.521,0.218,0.262	0.047,0.028,0.143	0.261
ENSMUSG00000032411	Tfdp2	chr9	+	96232681	96232748	96247049	96247088	96223093	96223198	96273838	96273942	47,96,123	15,7,8	111,56,128	0,0,3	192	164	1.30085672739e-05	0.728,0.921,0.929	1.0,1.0,0.973	-0.132
ENSMUSG00000057841	Rpl32	chr6	-	115806985	115807167	115807801	115807902	115805504	115805688	115808697	115808747	3757,6975,7002	10812,19705,17661	4182,4271,4656	16918,27516,17411	226	307	1.36393750531e-05	0.321,0.325,0.35	0.251,0.174,0.266	0.102
ENSMUSG00000021268	Meg3	chr12	+	109546429	109546542	109549478	109549552	109544026	109544742	109549652	109549810	5,23,14	134,102,87	32,43,33	84,89,80	238	199	1.85330195896e-05	0.03,0.159,0.119	0.242,0.288,0.256	-0.159
ENSMUSG00000032872	Cyb5r4	chr9	+	87047473	87047506	87049101	87049224	87042779	87042873	87055764	87055905	0,26,19	134,252,363	41,72,69	275,154,353	158	248	2.03252753401e-05	0.0,0.139,0.076	0.19,0.423,0.235	-0.211
ENSMUSG00000030815	Phkg2	chr7	+	127577534	127578029	127579666	127579732	127573641	127573966	127579809	127579973	157,170,150	82,128,134	107,41,91	112,168,153	620	191	2.67558629116e-05	0.371,0.29,0.256	0.227,0.07,0.155	0.155
ENSMUSG00000026305	Lrrfip1	chr1	+	91084945	91085005	91093559	91093637	91068562	91068649	91100576	91100612	0,1,0	20,13,13	5,12,6	20,0,16	185	203	5.88302250772e-05	0.0,0.078,0.0	0.215,1.0,0.292	-0.476
ENSMUSG00000027763	Mbnl1	chr3	+	60615619	60615773	60625123	60625198	60613262	60613520	60626379	60629731	0,32,11	23,166,188	48,8,45	125,40,97	279	200	6.26037552195e-05	0.0,0.121,0.04	0.216,0.125,0.25	-0.143
ENSMUSG00000029192	Tbc1d14	chr5	-	36543176	36543297	36571295	36572037	36520443	36520561	36582354	36582397	37,32,44	0,0,0	34,4,52	4,0,8	867	246	7.13272101266e-05	1.0,1.0,1.0	0.707,1.0,0.648	0.215
ENSMUSG00000027394	Ttl	chr2	+	129068854	129068933	129075855	129076088	129065941	129066303	129081209	129081345	119,119,138	225,326,316	80,32,43	330,133,284	204	358	7.93117928381e-05	0.481,0.39,0.434	0.298,0.297,0.21	0.167
ENSMUSG00000031105	Slc25a14	chrX	+	48623961	48624206	48628135	48628183	48623577	48623828	48629251	48629345	0,7,7	4,8,5	0,0,1	14,34,11	370	173	0.000106847051919	0.0,0.29,0.396	0.0,0.0,0.041	0.215
ENSMUSG00000034164	Emid1	chr11	-	5109543	5109634	5110689	5110774	5106264	5106969	5116879	5116924	50,26,19	0,0,1	4,0,5	5,18,0	210	216	0.000122211146481	1.0,1.0,0.951	0.451,0.0,1.0	0.5
ENSMUSG00000086370	Ftx	chrX	-	103613022	103613195	103615064	103615192	103609303	103609416	103623546	103623754	9,13,15	10,24,22	4,8,1	36,43,31	253	298	0.00012268080257	0.515,0.39,0.445	0.116,0.18,0.037	0.339
ENSMUSG00000032534	Cep63	chr9	-	102588707	102588987	102590327	102590533	102586577	102587012	102594507	102594594	14,3,1	0,1,0	20,26,4	15,16,2	331	405	0.000134308496344	1.0,0.786,1.0	0.62,0.665,0.71	0.264
ENSMUSG00000056531	Ccdc18	chr5	+	108155758	108155855	108158524	108158646	108148910	108149039	108161466	108161493	0,17,13	55,62,74	27,31,34	50,17,48	222	247	0.000140785859527	0.0,0.234,0.164	0.375,0.67,0.441	-0.363
ENSMUSG00000021458	2010111I01Rik	chr13	+	63068039	63068285	63156545	63156735	63061034	63061194	63170940	63171047	44,9,20	5,7,5	12,1,2	17,12,11	371	315	0.000140785859527	0.882,0.522,0.773	0.375,0.066,0.134	0.534
ENSMUSG00000029861	Fam131b	chr6	-	42321249	42321343	42321590	42321626	42320787	42320985	42321906	42322016	7,2,4	57,22,45	15,6,23	27,7,50	161	219	0.000144155473846	0.143,0.11,0.108	0.43,0.538,0.385	-0.331
ENSMUSG00000079109	Pms2	chr5	+	143917579	143917677	143925220	143925501	143914619	143914803	143928098	143928266	0,0,0	20,14,4	4,0,8	6,8,2	223	406	0.00020107694376	0.0,0.0,0.0	0.548,0.0,0.879	-0.476
ENSMUSG00000078485	Plekhn1	chr4	-	156223297	156223438	156223565	156223714	156222940	156223081	156223856	156223932	25,20,19	20,15,21	10,0,2	27,1,40	274	266	0.000201665081861	0.548,0.564,0.468	0.264,0.0,0.046	0.423
ENSMUSG00000038533	Cbfa2t2	chr2	+	154515816	154515998	154517708	154517962	154510507	154510597	154521150	154521236	21,14,19	102,177,166	9,0,5	198,63,172	307	379	0.00023965478402	0.203,0.089,0.124	0.053,0.0,0.035	0.109
ENSMUSG00000026014	Raph1	chr1	-	60510416	60510491	60518979	60519060	60503517	60503595	60525591	60526100	0,2,6	10,16,5	11,11,31	9,0,2	206	200	0.000296761507057	0.0,0.108,0.538	0.543,1.0,0.938	-0.612
ENSMUSG00000019088	Dnase1l1	chrX	-	74274367	74274468	74276478	74276556	74273216	74273691	74276645	74276734	0,4,20	22,4,0	2,24,3	0,0,0	203	226	0.000305370936581	0.0,0.527,1.0	1.0,1.0,1.0	-0.491
ENSMUSG00000026946	Nmi	chr2	-	51958896	51958992	51960570	51960660	51955925	51956088	51972587	51972627	0,5,3	39,17,25	26,23,12	30,38,31	215	221	0.000306989198427	0.0,0.232,0.11	0.471,0.384,0.285	-0.266
ENSMUSG00000045078	Rnf216	chr5	-	143089742	143089819	143092994	143093125	143087518	143087621	143098378	143098505	437,492,448	212,328,284	312,56,379	312,96,389	256	202	0.000352369411485	0.619,0.542,0.555	0.441,0.315,0.435	0.175
ENSMUSG00000097039	Pvt1	chr15	+	62159996	62160128	62175466	62175548	62107147	62107465	62242173	62242301	1,0,1	15,37,85	10,8,0	23,47,28	257	207	0.000382102208454	0.051,0.0,0.009	0.259,0.121,0.0	-0.107
ENSMUSG00000062822	4833420G17Rik	chr13	+	119479427	119479522	119480934	119481030	119477683	119477854	119484452	119484493	469,468,466	182,269,262	295,304,304	229,317,237	220	221	0.000382102208454	0.721,0.636,0.641	0.564,0.491,0.563	0.127
ENSMUSG00000027881	Prpf38b	chr3	-	108905917	108905988	108906071	108906125	108905110	108905334	108907786	108907847	0,11,8	2,20,37	1,0,0	29,5,12	179	196	0.00038537566179	0.0,0.376,0.191	0.036,0.0,0.0	0.177
ENSMUSG00000029823	Luc7l2	chr6	+	38559203	38559304	38568846	38568917	38551513	38551908	38570509	38570604	11,16,8	22,47,14	2,0,1	20,11,14	226	196	0.000436473013633	0.302,0.228,0.331	0.08,0.0,0.058	0.241
ENSMUSG00000030213	Atf7ip	chr6	+	136575244	136575318	136582377	136582466	136571472	136571538	136587044	136587668	109,214,148	228,249,219	202,25,245	159,12,165	199	214	0.000448138701746	0.34,0.48,0.421	0.577,0.691,0.615	-0.214
ENSMUSG00000021140	Pcnx	chr12	+	81917664	81919380	81928241	81928374	81913385	81913475	81933530	81933715	51,211,189	3,11,11	184,32,168	36,11,25	1841	258	0.000451720138112	0.704,0.729,0.707	0.417,0.29,0.485	0.316
ENSMUSG00000033029	1700088E04Rik	chr15	-	79136306	79136489	79139237	79139300	79135636	79135765	79140880	79140992	2,12,6	33,49,29	13,39,28	24,53,26	188	308	0.00045210754326	0.09,0.286,0.253	0.47,0.547,0.638	-0.342
ENSMUSG00000018995	Nars2	chr7	+	97031545	97031583	97039898	97040036	97031337	97031436	97057447	97057545	32,71,31	115,109,70	18,9,28	107,95,164	163	263	0.000479324086209	0.31,0.512,0.417	0.213,0.133,0.216	0.226
ENSMUSG00000026404	Ddx59	chr1	+	136419409	136419577	136424794	136424884	136416581	136417396	136432311	136432563	144,340,296	37,77,67	310,79,232	129,52,100	293	215	0.000510700155649	0.741,0.764,0.764	0.638,0.527,0.63	0.158
ENSMUSG00000060073	Psma3	chr12	+	70990484	70990531	70993012	70993080	70986862	70986935	70993505	70993570	25,7,3	9,28,27	2,0,0	16,17,32	172	193	0.000527710159801	0.757,0.219,0.111	0.123,0.0,0.0	0.321
ENSMUSG00000018160	Med1	chr11	-	98163799	98164001	98166255	98166374	98161143	98161239	98166698	98166823	214,551,457	94,144,187	540,210,511	117,13,127	244	327	0.000554698548407	0.753,0.837,0.766	0.861,0.956,0.844	-0.102
ENSMUSG00000029629	Phf14	chr6	+	11987575	11987682	11988721	11988817	11987003	11987274	11990028	11990132	476,711,650	443,695,757	519,411,442	666,769,820	232	221	0.000630594776717	0.506,0.494,0.45	0.426,0.337,0.339	0.116
ENSMUSG00000040760	Appl1	chr14	-	26960950	26961038	26962805	26962877	26959424	26959466	26963646	26963706	276,282,246	161,226,258	159,96,205	247,144,303	197	213	0.000634852026514	0.65,0.574,0.508	0.41,0.419,0.422	0.16
ENSMUSG00000022827	Rabl3	chr16	+	37567319	37567391	37570387	37570426	37563615	37563766	37571029	37572385	120,144,215	6,43,40	146,97,127	70,50,49	197	164	0.000634852026514	0.943,0.736,0.817	0.635,0.618,0.683	0.187
ENSMUSG00000046753	Ccdc66	chr14	-	27500240	27500682	27505637	27505663	27498723	27498889	27506650	27506715	0,1,0	55,197,156	12,0,3	124,40,171	151	567	0.000634852026514	0.0,0.019,0.0	0.267,0.0,0.062	-0.103
ENSMUSG00000027942	4933434E20Rik	chr3	+	90056206	90056324	90056528	90056582	90053507	90053609	90058484	90058651	534,531,588	134,174,155	407,348,460	182,187,178	243	179	0.000830970806624	0.746,0.692,0.736	0.622,0.578,0.656	0.106
ENSMUSG00000067369	Trmt2b	chrX	-	134240976	134241071	134243014	134243161	134240354	134240569	134261576	134261647	121,78,100	20,11,21	27,0,56	21,16,39	272	220	0.000830970806624	0.83,0.852,0.794	0.51,0.0,0.537	0.476
ENSMUSG00000029833	Trim24	chr6	+	37960780	37960855	37964702	37964852	37958561	37958694	37965500	37965932	376,710,712	346,458,636	642,650,578	294,287,371	200	275	0.000841530412187	0.599,0.681,0.606	0.75,0.757,0.682	-0.101
ENSMUSG00000068663	Clec16a	chr16	+	10638786	10638915	10644760	10644881	10635245	10635296	10688479	10688631	8,18,23	1,23,8	11,0,6	20,51,19	254	246	0.000918001455275	0.886,0.431,0.736	0.348,0.0,0.234	0.49
ENSMUSG00000097039	Pvt1	chr15	+	62149238	62149352	62175466	62175548	62107147	62107465	62242173	62242301	0,8,3	15,37,85	8,14,15	23,47,28	239	207	0.00096009304321	0.0,0.158,0.03	0.232,0.205,0.317	-0.189
ENSMUSG00000029141	Slc4a1ap	chr5	+	31540385	31540497	31543669	31543913	31536137	31536324	31548610	31548681	158,428,381	79,241,123	232,269,279	181,234,185	237	369	0.00102436502953	0.757,0.734,0.828	0.666,0.642,0.701	0.103
ENSMUSG00000024758	Rtn3	chr19	-	7429750	7429809	7430985	7431032	7427027	7427875	7431965	7432035	202,492,467	233,415,464	414,279,399	593,552,543	172	184	0.00102554766999	0.481,0.559,0.518	0.428,0.351,0.44	0.113
ENSMUSG00000049580	Tsku	chr7	-	98353476	98353616	98359357	98359467	98350667	98353130	98361241	98361288	20,1,12	0,0,2	5,4,5	1,6,4	235	265	0.00104114770388	1.0,1.0,0.871	0.849,0.429,0.585	0.336
ENSMUSG00000031536	Polb	chr8	-	22650488	22650555	22653059	22653117	22648181	22648256	22653313	22653418	343,599,648	90,114,95	385,283,432	117,173,129	183	192	0.00111879789669	0.8,0.846,0.877	0.775,0.632,0.778	0.113
ENSMUSG00000059049	Frem1	chr4	-	82913532	82913697	82913966	82914014	82903493	82903579	82914619	82914840	40,125,126	0,10,12	29,18,76	3,29,29	173	290	0.00140751203238	1.0,0.954,0.946	0.942,0.51,0.815	0.211
ENSMUSG00000032388	Spg21	chr9	+	65481860	65481968	65484441	65484582	65480378	65480487	65486832	65488470	516,596,780	367,625,488	407,262,482	637,530,527	233	266	0.00140751203238	0.616,0.521,0.646	0.422,0.361,0.511	0.163
ENSMUSG00000022022	Mtrf1	chr14	+	79412986	79413104	79415877	79416014	79411641	79411814	79419187	79419286	97,132,77	56,130,94	55,50,65	105,142,113	243	262	0.00140751203238	0.651,0.523,0.469	0.361,0.275,0.383	0.208
ENSMUSG00000021552	Gkap1	chr13	-	58238648	58238712	58243801	58243954	58236986	58237057	58251130	58251153	50,55,78	14,10,24	99,32,105	6,0,12	278	189	0.00140751203238	0.708,0.789,0.688	0.918,1.0,0.856	-0.196
ENSMUSG00000042523	Dnal1	chr12	+	84121282	84121321	84124474	84124584	84114365	84114399	84126961	84127017	28,0,0	74,53,44	0,0,0	66,13,72	164	235	0.00147472711022	0.352,0.0,0.0	0.0,0.0,0.0	0.117
ENSMUSG00000028073	Pear1	chr3	-	87762211	87762281	87763224	87763358	87760223	87760385	87768877	87768943	0,5,6	18,33,75	30,17,17	91,44,77	259	195	0.00149456266093	0.0,0.102,0.057	0.199,0.225,0.143	-0.136
ENSMUSG00000020053	Igf1	chr10	+	87864730	87864887	87913618	87913800	87859067	87859412	87930674	87937042	262,644,562	467,690,777	861,385,1034	688,375,788	282	307	0.00156299362899	0.379,0.504,0.441	0.577,0.528,0.588	-0.123
ENSMUSG00000005362	Crbn	chr6	-	106790831	106790991	106794187	106794337	106784416	106784479	106794994	106795197	299,409,346	67,85,135	269,148,258	106,72,167	275	285	0.00170175134153	0.822,0.833,0.726	0.725,0.681,0.616	0.12
ENSMUSG00000024908	Ppp6r3	chr19	-	3459360	3459480	3464544	3464695	3454932	3457051	3466492	3466599	774,927,810	719,1216,1202	850,290,650	1472,691,1218	276	245	0.00171129702925	0.489,0.404,0.374	0.339,0.271,0.321	0.112
ENSMUSG00000012609	Ttll5	chr12	+	86020520	86020603	86024219	86024342	86012647	86012862	86053142	86053759	48,121,77	34,54,40	111,136,74	34,30,14	208	248	0.00182123594633	0.627,0.728,0.697	0.796,0.844,0.863	-0.15
ENSMUSG00000030166	Rad52	chr6	+	119911047	119911141	119915966	119916042	119902733	119902835	119918586	119919168	38,57,89	73,100,136	33,3,53	135,93,122	219	201	0.00198739778436	0.323,0.343,0.375	0.183,0.029,0.285	0.181
ENSMUSG00000054405	Dnajc8	chr4	+	132538186	132538288	132541781	132541838	132535580	132535663	132544055	132544122	245,449,475	428,533,656	471,459,488	431,429,450	227	182	0.00215062470372	0.315,0.403,0.367	0.467,0.462,0.465	-0.103
ENSMUSG00000027323	Rad51	chr2	+	119131503	119131617	119134386	119134508	119123802	119123875	119147241	119147445	6,5,8	15,3,6	14,26,22	4,0,5	239	247	0.0025504250831	0.292,0.633,0.579	0.783,1.0,0.82	-0.366
ENSMUSG00000092544	Gm20422	chr8	-	69766641	69766777	69767632	69767693	69744460	69744587	69769120	69769247	77,53,63	0,4,7	63,1,50	19,28,13	186	261	0.00261696096115	1.0,0.949,0.927	0.823,0.048,0.844	0.387
ENSMUSG00000035133	Arhgap5	chr12	+	52542488	52542636	52557488	52557566	52516076	52519967	52559967	52560099	274,527,509	519,668,614	503,338,575	396,304,586	273	203	0.00275070679561	0.282,0.37,0.381	0.486,0.453,0.422	-0.109
ENSMUSG00000030505	Prmt3	chr7	+	49791972	49792038	49798305	49798427	49787232	49787374	49806526	49806626	81,182,130	269,356,327	204,147,197	268,256,276	191	247	0.0028042778365	0.28,0.398,0.34	0.496,0.426,0.48	-0.128
ENSMUSG00000020534	Shmt1	chr11	-	60801915	60802031	60804262	60804408	60801427	60801588	60806945	60807021	533,568,563	501,805,668	389,263,499	771,522,740	271	241	0.00292908292043	0.486,0.386,0.428	0.31,0.309,0.375	0.102
ENSMUSG00000030815	Phkg2	chr7	+	127577534	127577646	127579666	127579732	127573582	127573966	127579809	127579973	136,160,144	82,128,134	101,40,89	112,168,153	237	191	0.00334038494437	0.572,0.502,0.464	0.421,0.161,0.319	0.212
ENSMUSG00000044252	Osbpl1a	chr18	-	12841183	12841346	12882195	12882277	12819504	12819661	12892166	12892289	88,98,112	155,144,185	130,161,169	146,62,136	207	288	0.00334038494437	0.441,0.486,0.457	0.553,0.783,0.634	-0.195
ENSMUSG00000002279	Lmf1	chr17	+	25631734	25631800	25645148	25645316	25612295	25612444	25654419	25654606	122,96,84	21,68,42	77,72,118	121,73,93	191	293	0.00335194670413	0.899,0.684,0.754	0.494,0.602,0.661	0.193
ENSMUSG00000039156	Stim2	chr5	+	54075279	54075394	54102574	54102686	54053375	54053506	54103572	54103688	40,116,125	48,137,117	108,21,99	176,50,209	240	237	0.00335194670413	0.451,0.455,0.513	0.377,0.293,0.319	0.143
ENSMUSG00000039187	Fanci	chr7	+	79395892	79395995	79399135	79399208	79392307	79392391	79401824	79401955	21,48,28	57,62,74	22,0,24	104,59,92	228	198	0.00335194670413	0.242,0.402,0.247	0.155,0.0,0.185	0.184
ENSMUSG00000055491	Pprc1	chr19	+	46067228	46067286	46068017	46068088	46065663	46065717	46069038	46069768	175,162,153	318,530,466	121,60,119	554,344,469	183	196	0.00342146045133	0.371,0.247,0.26	0.19,0.157,0.214	0.106
ENSMUSG00000028902	Sf3a3	chr4	+	124729458	124729549	124731370	124731426	124728318	124728429	124732187	124732460	579,778,882	450,858,757	600,562,601	794,1504,769	216	181	0.00343118773979	0.519,0.432,0.494	0.388,0.238,0.396	0.141
ENSMUSG00000053414	Hunk	chr16	+	90453679	90453815	90464140	90464268	90447309	90447365	90472443	90472579	240,337,340	59,170,174	314,161,309	209,151,234	261	253	0.00343300418839	0.798,0.658,0.654	0.593,0.508,0.561	0.149
ENSMUSG00000058586	Serhl	chr15	+	83102624	83102644	83102933	83103008	83102298	83102340	83104308	83104421	0,0,1	18,82,79	4,6,0	32,22,57	145	200	0.00345164161066	0.0,0.0,0.017	0.147,0.273,0.0	-0.134
ENSMUSG00000024491	Rbm27	chr18	+	42324054	42324198	42325904	42326024	42321911	42322208	42327163	42327238	166,360,307	147,281,344	243,141,292	136,63,191	269	245	0.00345164161066	0.507,0.538,0.448	0.619,0.671,0.582	-0.126
ENSMUSG00000024830	Rps6kb2	chr19	-	4157481	4157594	4157681	4157789	4156794	4157199	4157878	4157956	162,276,195	219,313,281	179,121,218	415,402,353	233	238	0.00345164161066	0.43,0.474,0.415	0.306,0.235,0.387	0.13
ENSMUSG00000022827	Rabl3	chr16	+	37563615	37563766	37570387	37570426	37559994	37560109	37571029	37572385	196,329,302	6,54,38	187,145,281	68,50,44	276	164	0.00347173753328	0.951,0.784,0.825	0.62,0.633,0.791	0.172
ENSMUSG00000049044	Rapgef4	chr2	+	72141152	72141172	72174422	72174476	72137241	72137314	72174801	72174908	19,2,0	0,13,9	0,0,0	11,22,7	145	179	0.00360531518584	1.0,0.16,0.0	0.0,0.0,0.0	0.387
ENSMUSG00000039842	Mcph1	chr8	+	18629545	18629635	18631515	18632643	18627117	18627240	18641564	18641665	218,141,114	89,144,127	113,31,97	179,126,117	215	1253	0.00371235275832	0.935,0.851,0.84	0.786,0.589,0.829	0.141
ENSMUSG00000030638	Sh3gl3	chr7	+	82260131	82260200	82268279	82268352	82174795	82175019	82270772	82270916	10,6,4	33,29,32	8,1,1	79,51,90	194	198	0.00389444174028	0.236,0.174,0.113	0.094,0.02,0.011	0.133
ENSMUSG00000007646	Rad51c	chr11	-	87395265	87395397	87397623	87397757	87380831	87380892	87402597	87402856	0,1,0	18,16,6	0,18,0	5,30,6	259	257	0.00399759628886	0.0,0.058,0.0	0.0,0.373,0.0	-0.105
ENSMUSG00000030768	Disp1	chr1	-	183098551	183098649	183098919	183099047	183096243	183096341	183099916	183100040	107,119,122	27,85,56	46,19,74	67,46,62	253	223	0.00399759628886	0.777,0.552,0.658	0.377,0.267,0.513	0.277
ENSMUSG00000002835	Chaf1a	chr17	+	56056420	56056477	56057717	56057920	56046822	56047634	56058983	56059065	430,453,398	773,1147,910	298,161,333	982,968,971	182	328	0.00419528017905	0.501,0.416,0.441	0.354,0.231,0.382	0.13
ENSMUSG00000055491	Pprc1	chr19	+	46067228	46067286	46068020	46068088	46065663	46065717	46069038	46069768	175,162,153	320,535,470	121,60,119	549,341,472	183	193	0.00419528017905	0.366,0.242,0.256	0.189,0.157,0.21	0.103
ENSMUSG00000053291	Rab4b	chr7	-	27174421	27174576	27174715	27174778	27172863	27172959	27175778	27175893	84,119,109	196,257,222	77,68,78	276,299,229	188	280	0.00425138341145	0.39,0.408,0.422	0.294,0.253,0.337	0.112
ENSMUSG00000028577	Plaa	chr4	-	94575165	94575234	94578386	94578455	94573981	94574083	94582480	94582700	319,589,634	407,834,840	474,292,555	901,890,953	194	194	0.00432303546223	0.439,0.414,0.43	0.345,0.247,0.368	0.108
ENSMUSG00000031105	Slc25a14	chrX	+	48623961	48624197	48628135	48628183	48623577	48623828	48629251	48629345	0,7,6	4,8,5	0,3,1	14,34,11	361	173	0.00439958748109	0.0,0.295,0.365	0.0,0.041,0.042	0.192
ENSMUSG00000002871	Tpra1	chr6	+	88910150	88910261	88910340	88910401	88909680	88909760	88910547	88910650	137,144,150	16,33,52	96,68,124	64,52,44	236	186	0.00460408550324	0.871,0.775,0.695	0.542,0.508,0.69	0.2
ENSMUSG00000038369	Ncoa6	chr2	-	155399654	155399691	155402671	155402740	155395719	155395871	155405474	155408450	217,299,212	115,112,126	277,402,254	72,121,78	194	162	0.00460408550324	0.612,0.69,0.584	0.763,0.735,0.731	-0.114
ENSMUSG00000075376	Rc3h2	chr2	-	37389856	37389890	37398243	37398356	37389584	37389774	37399586	37399705	41,78,110	12,0,3	82,14,81	0,0,1	238	159	0.00468110162159	0.695,1.0,0.961	1.0,1.0,0.982	-0.109
ENSMUSG00000042410	Agps	chr2	+	75851493	75851583	75852721	75852812	75832176	75832511	75854169	75854290	125,155,122	155,230,147	102,20,94	184,62,245	215	216	0.00490899166714	0.448,0.404,0.455	0.358,0.245,0.278	0.142
ENSMUSG00000017376	Nlk	chr11	-	78583322	78583424	78586868	78587078	78574840	78574927	78589304	78589390	146,217,224	142,174,178	190,96,204	276,144,224	335	227	0.00531695120102	0.411,0.458,0.46	0.318,0.311,0.382	0.106
ENSMUSG00000068874	Selenbp1	chr3	+	94936696	94936753	94936894	94937007	94933055	94933162	94937207	94937393	2,22,16	32,40,38	12,32,20	25,0,7	182	238	0.00536039494533	0.076,0.418,0.355	0.386,1.0,0.789	-0.442
ENSMUSG00000058761	Rnf169	chr7	-	99942958	99943105	99955466	99955540	99927092	99927192	99979971	99980448	7,12,6	0,0,0	13,2,10	2,0,6	199	272	0.0056382416086	1.0,1.0,1.0	0.899,1.0,0.695	0.135
ENSMUSG00000028718	Stil	chr4	+	115021474	115021589	115023481	115024417	115016171	115016287	115029868	115030037	96,217,220	37,101,127	163,26,153	161,54,100	240	1061	0.00577780518674	0.92,0.905,0.885	0.817,0.68,0.871	0.114
ENSMUSG00000079109	Pms2	chr5	+	143925220	143926073	143928098	143928266	143923476	143923632	143928941	143929042	142,217,244	68,146,142	202,82,164	143,151,163	978	293	0.00578692561798	0.385,0.308,0.34	0.297,0.14,0.232	0.121
ENSMUSG00000057863	Rpl36	chr17	+	56613585	56613680	56613906	56614041	56613394	56613448	56614123	56614243	17,84,73	399,872,1335	73,183,81	896,381,689	220	260	0.00582572414198	0.048,0.102,0.061	0.088,0.362,0.122	-0.12
ENSMUSG00000026199	Ankzf1	chr1	+	75195800	75195948	75196152	75196381	75194840	75195712	75196513	75196669	99,72,94	73,119,98	55,26,62	127,95,123	273	354	0.00584642219822	0.637,0.44,0.554	0.36,0.262,0.395	0.205
ENSMUSG00000040451	Sgms1	chr19	-	32142745	32142863	32159523	32160363	32129540	32129694	32223508	32223590	54,85,116	38,77,75	83,18,59	73,45,110	965	243	0.00600810262355	0.264,0.218,0.28	0.223,0.092,0.119	0.109
ENSMUSG00000037410	Tbc1d2b	chr9	-	90241009	90241178	90249790	90249944	90229052	90229101	90270351	90270498	42,71,55	108,87,128	110,29,81	94,33,72	279	294	0.00646382415251	0.291,0.462,0.312	0.552,0.481,0.542	-0.17
ENSMUSG00000023977	Ubr2	chr17	-	46980319	46980418	46980488	46980587	46975926	46976090	46981353	46981442	5,55,85	115,185,177	78,24,102	134,34,165	224	224	0.00648516877283	0.042,0.229,0.324	0.368,0.414,0.382	-0.19
ENSMUSG00000002763	Pex6	chr17	+	46722243	46722439	46722621	46722698	46721669	46721878	46723111	46723244	197,182,152	93,124,96	113,165,147	119,241,114	321	202	0.00675525089087	0.571,0.48,0.499	0.374,0.301,0.448	0.142
ENSMUSG00000039069	Mtg2	chr2	+	180083344	180083460	180084063	180084282	180082085	180082233	180084450	180084589	42,119,153	67,141,109	170,136,156	88,56,99	241	344	0.00678435559009	0.472,0.546,0.667	0.734,0.776,0.692	-0.172
ENSMUSG00000025145	Lrrc45	chr11	+	120718649	120718720	120719039	120719132	120718441	120718553	120719465	120719558	137,146,126	133,260,182	79,92,90	217,240,185	196	218	0.0070134235867	0.534,0.384,0.435	0.288,0.299,0.351	0.138
ENSMUSG00000035778	Ggta1	chr2	-	35414218	35414284	35416471	35416507	35413325	35413427	35422179	35422268	0,18,15	24,44,27	2,0,3	43,42,20	161	191	0.0071309635083	0.0,0.327,0.397	0.052,0.0,0.151	0.174
ENSMUSG00000029036	Atad3a	chr4	-	155750131	155750256	155750472	155750598	155749156	155749208	155750867	155750924	132,207,227	700,594,536	250,224,241	610,301,432	251	250	0.00726938017859	0.158,0.258,0.297	0.29,0.426,0.357	-0.12
ENSMUSG00000090115	Usp49	chr17	+	47649949	47650023	47672043	47673418	47630689	47630915	47674715	47674920	30,67,63	41,111,188	30,11,44	134,59,157	199	1500	0.00730072244643	0.847,0.82,0.716	0.628,0.584,0.679	0.164
ENSMUSG00000033411	Ctdspl2	chr2	+	121969069	121969279	121977330	121977469	121956485	121956617	121978891	121979041	492,567,569	103,223,168	472,142,470	210,57,265	335	264	0.00740974517321	0.79,0.667,0.727	0.639,0.663,0.583	0.1
ENSMUSG00000039801	2410089E03Rik	chr15	+	8233763	8233868	8242269	8242341	8232045	8232100	8243802	8243912	90,123,116	7,52,56	73,66,81	68,47,60	230	197	0.0079696607977	0.917,0.67,0.64	0.479,0.546,0.536	0.222
ENSMUSG00000032579	Hemk1	chr9	-	107331444	107331579	107336178	107336272	107330772	107330822	107336571	107336663	12,24,25	0,3,1	35,20,10	15,1,18	219	260	0.008054697976	1.0,0.905,0.967	0.735,0.96,0.397	0.26
ENSMUSG00000070371	Prss36	chr7	-	127933370	127933492	127934138	127934280	127932637	127933114	127934389	127934627	1,1,10	68,96,108	4,10,10	65,35,46	267	247	0.00845794809335	0.013,0.01,0.079	0.054,0.209,0.167	-0.109
ENSMUSG00000019088	Dnase1l1	chrX	-	74273777	74274026	74274367	74274468	74273216	74273691	74276478	74276556	19,35,24	20,6,9	5,0,7	18,16,7	226	374	0.00845794809335	0.611,0.906,0.815	0.315,0.0,0.623	0.465
ENSMUSG00000051331	Cacna1c	chr6	-	118630398	118630431	118637729	118637813	118627441	118627570	118638426	118638510	8,7,4	6,20,25	1,0,3	26,16,15	209	158	0.00858025457828	0.502,0.209,0.108	0.028,0.0,0.131	0.22
ENSMUSG00000030613	Ccdc90b	chr7	+	92572538	92572640	92575328	92575382	92568471	92568575	92578423	92578538	209,527,627	67,218,178	309,285,441	162,236,199	227	179	0.00858025457828	0.711,0.656,0.735	0.601,0.488,0.636	0.126
ENSMUSG00000029192	Tbc1d14	chr5	-	36524929	36525048	36571295	36572037	36520443	36520561	36582354	36582397	37,32,44	16,2,1	34,4,52	2,0,0	867	244	0.00881974371356	0.394,0.818,0.925	0.827,1.0,1.0	-0.23
ENSMUSG00000032409	Atr	chr9	+	95921652	95921832	95922747	95922907	95920666	95920844	95927168	95927348	163,279,223	90,93,114	246,117,234	53,36,67	305	285	0.00916584484592	0.629,0.737,0.646	0.813,0.752,0.765	-0.106
ENSMUSG00000034343	Ube2f	chr1	+	91254259	91254393	91265217	91265283	91250318	91250437	91275249	91275317	277,302,288	153,186,129	212,286,310	90,65,105	259	191	0.00988557857662	0.572,0.545,0.622	0.635,0.764,0.685	-0.115
ENSMUSG00000053332	Gas5	chr1	+	161036819	161036852	161037287	161037315	161036207	161036244	161037504	161037547	13,1,2	19,27,37	3,0,0	25,40,45	158	153	0.0099763654912	0.399,0.035,0.05	0.104,0.0,0.0	0.127
ENSMUSG00000023923	Tbc1d5	chr17	-	51025073	51025204	51143358	51143421	50984604	50984674	51179099	51179349	14,15,17	40,118,134	8,0,7	60,63,164	188	256	0.0100559942587	0.323,0.148,0.147	0.154,0.0,0.055	0.136
ENSMUSG00000020661	Dnmt3a	chr12	+	3895989	3896148	3896577	3896685	3895542	3895758	3896885	3897042	645,695,469	612,1167,1164	376,119,396	1161,429,1001	284	233	0.0100777283768	0.464,0.328,0.248	0.21,0.185,0.245	0.133
ENSMUSG00000022914	Brwd1	chr16	-	96017580	96017724	96019418	96019460	96016107	96016260	96019678	96019754	31,34,22	109,125,98	14,0,11	88,20,137	167	269	0.0102616495019	0.314,0.305,0.266	0.204,0.0,0.115	0.189
ENSMUSG00000071454	Dtnb	chr12	+	3632809	3632964	3643916	3644022	3617605	3617691	3648222	3648389	68,130,130	72,148,165	94,44,134	199,77,235	280	231	0.0102616495019	0.438,0.42,0.394	0.28,0.32,0.32	0.111
ENSMUSG00000027942	4933434E20Rik	chr3	+	90053507	90053609	90056206	90056324	90052841	90053119	90056528	90056582	189,329,243	92,211,219	215,209,231	227,224,277	227	243	0.0103165870913	0.687,0.625,0.543	0.503,0.5,0.472	0.127
ENSMUSG00000028232	Tmem68	chr4	-	3569630	3569752	3570320	3570372	3569361	3569463	3574703	3574804	29,31,40	2,7,16	34,13,39	14,12,45	177	247	0.0103972222421	0.953,0.861,0.777	0.772,0.602,0.547	0.223
ENSMUSG00000032113	Chek1	chr9	-	36712041	36712143	36713320	36713452	36710156	36710430	36713682	36713860	501,915,915	88,167,180	615,457,713	173,241,164	257	227	0.0107710659058	0.834,0.829,0.818	0.758,0.626,0.793	0.101
ENSMUSG00000051786	Tubgcp6	chr15	-	89116044	89116255	89120509	89120673	89111115	89111289	89122076	89122886	157,226,199	27,35,23	178,63,124	57,9,77	289	336	0.0111626761538	0.871,0.882,0.91	0.784,0.891,0.652	0.112
ENSMUSG00000001247	Lsr	chr7	-	30962097	30962244	30965968	30966088	30959152	30959314	30971867	30972212	60,41,33	87,46,75	15,14,37	64,100,81	245	272	0.0114851355984	0.434,0.497,0.328	0.206,0.135,0.336	0.194
ENSMUSG00000035765	Dym	chr18	+	75199162	75199265	75229989	75230172	75126824	75126919	75243284	75243398	89,148,160	126,272,243	148,217,162	193,194,140	228	308	0.0115669681493	0.488,0.424,0.471	0.509,0.602,0.61	-0.113
ENSMUSG00000024317	Rnf138	chr18	+	21020887	21020999	21024408	21024516	21010676	21010792	21026085	21028223	116,281,312	276,280,337	272,342,312	186,216,246	237	233	0.012126578003	0.292,0.497,0.476	0.59,0.609,0.555	-0.163
ENSMUSG00000024962	Vegfb	chr19	-	6986289	6986486	6986773	6986816	6985804	6985840	6987351	6987629	33,24,26	1,13,25	17,4,20	49,19,16	168	322	0.0122065751516	0.984,0.78,0.666	0.399,0.287,0.706	0.346
ENSMUSG00000035376	Hacd2	chr16	+	35048719	35048738	35075605	35075694	35025824	35025942	35099755	35099877	37,43,25	162,203,291	26,8,12	214,132,251	144	214	0.0122600514801	0.253,0.239,0.113	0.153,0.083,0.066	0.101
ENSMUSG00000001870	Ltbp1	chr17	+	75296223	75296343	75310155	75310278	75292755	75292878	75312975	75313098	0,18,6	60,43,58	43,9,47	75,42,91	245	248	0.0130020342633	0.0,0.298,0.095	0.367,0.178,0.343	-0.165
ENSMUSG00000001127	Araf	chrX	+	20858741	20858873	20859684	20859819	20858393	20858512	20859978	20860519	134,85,100	215,229,243	75,29,86	240,211,265	257	260	0.0132913747516	0.387,0.273,0.294	0.24,0.122,0.247	0.115
ENSMUSG00000028743	Akr7a5	chr4	+	139316709	139316806	139316933	139317033	139314466	139314571	139317569	139317699	623,737,737	468,791,566	791,581,675	911,1165,784	222	225	0.0133777493024	0.574,0.486,0.569	0.468,0.336,0.466	0.12
ENSMUSG00000026743	Mllt10	chr2	+	18126133	18126229	18146776	18146872	18123718	18123812	18159455	18159711	152,245,242	145,291,266	139,29,169	214,113,293	221	221	0.0133777493024	0.512,0.457,0.476	0.394,0.204,0.366	0.16
ENSMUSG00000057367	Birc2	chr9	-	7819020	7819062	7819306	7819561	7818235	7818943	7820973	7821219	226,270,236	6,41,25	189,323,291	57,68,40	380	167	0.0144035677652	0.943,0.743,0.806	0.593,0.676,0.762	0.154
ENSMUSG00000018363	Smurf2	chr11	-	106824608	106824810	106830919	106831057	106823019	106823095	106833744	106833923	258,392,466	244,410,593	328,104,400	522,218,548	263	327	0.0154107586826	0.568,0.543,0.494	0.439,0.372,0.476	0.106
ENSMUSG00000017858	Ift52	chr2	+	163022374	163022499	163025887	163025963	163017353	163017533	163028030	163028102	166,207,185	253,453,416	153,29,138	353,259,389	250	201	0.0155733343294	0.345,0.269,0.263	0.258,0.083,0.222	0.105
ENSMUSG00000030714	Sgf29	chr7	+	126664915	126664988	126670629	126670694	126663928	126664004	126671537	126671660	173,227,240	67,131,64	178,155,157	124,116,100	198	190	0.0157425501681	0.712,0.624,0.783	0.579,0.562,0.601	0.126
ENSMUSG00000039046	Usp6nl	chr2	+	6391054	6391122	6400279	6400319	6336367	6336459	6408928	6409009	26,58,43	33,37,72	73,15,71	36,9,23	193	165	0.0157425501681	0.402,0.573,0.338	0.634,0.588,0.725	-0.211
ENSMUSG00000044348	Slc25a53	chrX	-	137027989	137028154	137032350	137032500	137016248	137016339	137038165	137038272	0,22,9	8,59,36	13,7,18	21,0,9	275	290	0.0158668628685	0.0,0.282,0.209	0.395,1.0,0.678	-0.527
ENSMUSG00000000738	Spg7	chr8	+	123088944	123089047	123090123	123090234	123087327	123087452	123091634	123091750	203,205,146	79,104,51	152,200,187	103,112,136	228	236	0.0161806587562	0.727,0.671,0.748	0.604,0.649,0.587	0.102
ENSMUSG00000020326	Ccng1	chr11	-	40751439	40751518	40752103	40752357	40751260	40751359	40753807	40754068	235,217,236	72,88,111	237,21,296	145,69,211	379	204	0.0165059381472	0.637,0.57,0.534	0.468,0.141,0.43	0.234
ENSMUSG00000031902	Nfatc3	chr8	+	106100933	106100989	106104024	106104151	106099071	106099212	106108124	106109129	219,336,327	222,483,438	252,71,247	410,332,526	181	252	0.0176516185205	0.579,0.492,0.51	0.461,0.229,0.395	0.165
ENSMUSG00000041308	Sntb2	chr8	+	106997065	106997208	107001509	107001706	106991395	106991606	107009780	107009965	72,44,37	98,68,53	26,0,44	119,47,72	268	322	0.0176904712485	0.469,0.437,0.456	0.208,0.0,0.423	0.244
ENSMUSG00000027244	Atg13	chr2	-	91685781	91685878	91686500	91686541	91685150	91685249	91688640	91688781	31,77,71	46,163,115	53,16,51	161,142,128	166	222	0.0177069891857	0.474,0.387,0.452	0.306,0.131,0.348	0.176
ENSMUSG00000038544	Inip	chr4	-	59773915	59774006	59775446	59775549	59769636	59772459	59782253	59782334	215,355,336	138,346,298	301,106,297	374,286,349	228	216	0.0182034914307	0.596,0.493,0.516	0.433,0.26,0.446	0.155
ENSMUSG00000032998	Foxj3	chr4	+	119585749	119585824	119602408	119602492	119573475	119573800	119616507	119616636	64,126,94	2,28,73	114,24,85	87,20,63	200	209	0.0184424925946	0.971,0.825,0.574	0.578,0.556,0.585	0.217
ENSMUSG00000040481	Bptf	chr11	-	107086711	107086897	107095001	107095190	107082512	107082700	107095715	107095925	145,199,204	35,46,32	243,18,230	35,0,18	314	311	0.0186590904654	0.804,0.811,0.863	0.873,1.0,0.927	-0.107
ENSMUSG00000045205	Dpy19l4	chr4	-	11281003	11281124	11285053	11285173	11277928	11277985	11287474	11287633	100,185,199	19,101,70	135,68,151	107,48,87	245	246	0.0186590904654	0.841,0.648,0.741	0.559,0.587,0.635	0.15
ENSMUSG00000074513	Arfip1	chr3	-	84519481	84519703	84527685	84527798	84515632	84515790	84534586	84534695	129,245,188	213,276,272	274,186,250	235,159,266	238	347	0.0189661911793	0.469,0.564,0.502	0.63,0.63,0.578	-0.101
ENSMUSG00000018906	P4ha2	chr11	+	54126237	54126297	54126345	54126411	54125762	54125816	54129047	54129116	38,75,64	1,33,19	75,94,41	39,63,35	185	191	0.0192585883948	0.975,0.701,0.777	0.665,0.606,0.547	0.212
ENSMUSG00000030166	Rad52	chr6	+	119911047	119911141	119915233	119915352	119902727	119902835	119915966	119916042	46,57,92	66,97,127	33,3,57	93,69,117	219	244	0.0200316319284	0.437,0.396,0.447	0.283,0.046,0.352	0.2
ENSMUSG00000024542	Cep192	chr18	+	67851956	67852049	67852903	67853022	67851664	67851804	67854050	67854227	75,130,143	169,317,246	80,17,75	239,110,233	218	244	0.0210422029498	0.332,0.315,0.394	0.273,0.147,0.265	0.119
ENSMUSG00000035351	Nup37	chr10	+	88171994	88172085	88174385	88174567	88160875	88160970	88174882	88174933	738,606,850	149,504,473	500,426,608	389,469,498	216	307	0.0214898566818	0.876,0.631,0.719	0.646,0.564,0.634	0.127
ENSMUSG00000058239	Usf2	chr7	-	30955289	30955440	30956148	30956267	30954743	30954802	30956695	30956757	6,5,6	11,1,0	9,23,7	0,0,2	244	276	0.0222595442953	0.382,0.85,1.0	1.0,1.0,0.798	-0.189
ENSMUSG00000031381	Piga	chrX	+	164427931	164428064	164428539	164428672	164422583	164422986	164428810	164429017	11,41,59	83,195,242	58,19,68	160,44,202	258	258	0.0223500686172	0.117,0.174,0.196	0.266,0.302,0.252	-0.111
ENSMUSG00000063052	Lrrc40	chr3	+	158040440	158040622	158041585	158041659	158036661	158036876	158043560	158043690	358,420,423	30,137,117	342,112,356	118,99,147	307	199	0.0225124073812	0.886,0.665,0.701	0.653,0.423,0.611	0.188
ENSMUSG00000002602	Axl	chr7	-	25773098	25773125	25773342	25773493	25770632	25770765	25774514	25774725	0,2,3	39,34,22	8,6,0	29,8,13	276	152	0.0247023098109	0.0,0.031,0.07	0.132,0.292,0.0	-0.108
ENSMUSG00000038383	Pigu	chr2	-	155314501	155314599	155335360	155335423	155301200	155301355	155336681	155336741	15,124,106	170,291,280	100,92,132	176,151,254	188	223	0.0252599864704	0.095,0.336,0.31	0.403,0.42,0.381	-0.154
ENSMUSG00000079553	Kifc1	chr17	-	33881987	33882061	33882156	33882447	33881428	33881504	33883098	33883878	360,476,448	8,80,42	378,350,522	83,57,70	416	199	0.0252786385314	0.956,0.74,0.836	0.685,0.746,0.781	0.107
ENSMUSG00000038535	Zfp280d	chr9	+	72339615	72340339	72351524	72351570	72339011	72339048	72360285	72360341	6,34,16	79,79,111	19,56,41	90,13,84	849	171	0.0252786385314	0.015,0.08,0.028	0.041,0.465,0.09	-0.158
ENSMUSG00000022843	Clcn2	chr16	-	20709101	20709315	20709569	20709724	20708633	20708767	20709879	20709949	8,7,20	11,28,19	10,0,3	48,18,17	280	339	0.0253154483766	0.468,0.232,0.56	0.201,0.0,0.176	0.294
ENSMUSG00000039599	Fam149b	chr14	+	20358023	20358140	20363262	20363450	20352703	20352839	20374329	20374454	59,31,34	153,136,142	22,0,40	137,98,178	242	313	0.0255024107679	0.333,0.228,0.236	0.172,0.0,0.225	0.133
ENSMUSG00000018995	Nars2	chr7	+	97035230	97035297	97039898	97040036	97031337	97031436	97057447	97057545	52,3,3	115,109,70	5,1,5	107,95,164	192	263	0.0257323441706	0.382,0.036,0.055	0.06,0.014,0.04	0.12
ENSMUSG00000031358	Msl3	chrX	-	168669489	168669615	168670219	168670311	168668630	168668791	168671142	168671243	321,301,345	134,409,459	261,122,229	454,265,511	217	251	0.0268638079369	0.735,0.46,0.465	0.399,0.347,0.341	0.191
ENSMUSG00000030313	Dennd5b	chr6	-	149054899	149055087	149080805	149080915	149044482	149045019	149101182	149101538	24,57,19	6,19,18	11,0,33	31,22,20	235	313	0.0268638079369	0.842,0.8,0.584	0.321,0.0,0.687	0.406
ENSMUSG00000039000	Ube3c	chr5	+	29635630	29635728	29637637	29637770	29632749	29632837	29646409	29646657	268,251,280	308,437,352	202,120,173	327,324,380	223	258	0.0268638079369	0.502,0.399,0.479	0.417,0.3,0.345	0.106
ENSMUSG00000030741	Spns1	chr7	-	126370734	126370906	126371177	126371276	126370066	126370413	126371540	126371606	135,257,199	77,142,109	217,149,134	159,174,104	224	297	0.0273276640351	0.699,0.706,0.708	0.644,0.532,0.631	0.102
ENSMUSG00000036285	Noa1	chr5	-	77304185	77304317	77306273	77306476	77299657	77299774	77307552	77307717	319,435,479	156,323,310	338,294,378	277,360,314	328	257	0.0279628548176	0.616,0.513,0.548	0.489,0.39,0.485	0.104
ENSMUSG00000033819	Ppp1r16a	chr15	+	76693226	76693352	76693438	76693514	76692836	76693138	76693594	76693724	142,198,200	116,105,124	232,226,189	84,101,83	251	201	0.0279628548176	0.495,0.602,0.564	0.689,0.642,0.646	-0.105
ENSMUSG00000038773	Kdm3b	chr18	+	34799284	34799359	34803449	34804049	34794449	34794563	34808240	34809489	2,25,5	183,223,219	12,24,27	169,41,183	200	725	0.0280681761784	0.038,0.289,0.076	0.205,0.68,0.348	-0.277
ENSMUSG00000038685	Rtel1	chr2	+	181330792	181330877	181334911	181334977	181328602	181328678	181335892	181336046	243,248,206	192,221,164	236,109,217	152,28,110	210	191	0.0288431986701	0.535,0.505,0.533	0.585,0.78,0.642	-0.145
ENSMUSG00000030890	Ilk	chr7	+	105741373	105741483	105741579	105741707	105741147	105741233	105741786	105741908	744,963,885	314,675,769	758,598,750	726,713,671	235	253	0.0289320445075	0.718,0.606,0.553	0.529,0.475,0.546	0.109
ENSMUSG00000073079	Srp54a	chr12	+	55095814	55095919	55097108	55097175	55091248	55091333	55097255	55097313	29,93,48	107,224,160	96,64,90	135,121,204	230	192	0.028990587277	0.185,0.257,0.2	0.372,0.306,0.269	-0.102
ENSMUSG00000021870	Slmap	chr14	-	26459409	26459460	26459903	26459954	26453537	26453600	26460041	26460210	56,76,65	69,20,25	55,2,48	13,0,4	176	176	0.030398981741	0.448,0.792,0.722	0.809,1.0,0.923	-0.257
ENSMUSG00000060073	Psma3	chr12	+	70993012	70993080	70993505	70993570	70978732	70978815	70994350	70994501	0,0,3	9,38,56	0,22,2	57,21,31	193	190	0.030398981741	0.0,0.0,0.05	0.0,0.508,0.06	-0.173
ENSMUSG00000040524	Zfp609	chr9	-	65706090	65706178	65730975	65731201	65702271	65704618	65794621	65795495	112,184,162	89,161,115	76,11,138	129,41,131	351	213	0.031200841019	0.433,0.41,0.461	0.263,0.14,0.39	0.17
ENSMUSG00000015542	Nat9	chr11	-	115185006	115185116	115186748	115186837	115184482	115184626	115187118	115187390	57,55,36	49,38,68	28,19,41	70,89,67	214	235	0.031200841019	0.561,0.614,0.368	0.305,0.19,0.402	0.215
ENSMUSG00000063849	Ppcdc	chr9	-	57415085	57415254	57420162	57420291	57412667	57414726	57421125	57421221	48,70,24	23,46,35	35,17,17	63,54,23	254	294	0.0313429995382	0.707,0.638,0.442	0.391,0.267,0.461	0.223
ENSMUSG00000014353	Tmem87b	chr2	+	128826256	128826388	128828405	128828456	128824415	128824510	128830509	128830600	41,74,110	34,23,19	48,31,97	12,0,7	257	176	0.0313429995382	0.452,0.688,0.799	0.733,1.0,0.905	-0.233
ENSMUSG00000027200	Sema6d	chr2	+	124660282	124660344	124662203	124662371	124659806	124659884	124664020	124667769	4,27,13	43,17,7	29,7,15	6,0,6	187	293	0.0315915661566	0.127,0.713,0.744	0.883,1.0,0.797	-0.365
ENSMUSG00000028064	Sema4a	chr3	-	88440697	88440878	88447990	88448141	88438442	88438561	88449679	88450038	0,31,1	10,7,8	28,5,19	3,0,12	276	306	0.032183513562	0.0,0.831,0.122	0.912,1.0,0.637	-0.532
ENSMUSG00000097431	Gm26782	chr14	+	50871750	50871826	50874913	50874962	50870363	50870556	50876671	50877326	0,11,0	15,10,13	0,0,0	9,3,13	201	174	0.0334800218408	0.0,0.488,0.0	0.0,0.0,0.0	0.163
ENSMUSG00000020516	Rps6kb1	chr11	-	86511824	86511887	86512805	86512913	86511588	86511666	86513299	86513390	135,182,253	131,105,120	251,185,332	85,75,127	233	188	0.0342412774128	0.454,0.583,0.63	0.704,0.666,0.678	-0.127
ENSMUSG00000031993	Snx19	chr9	+	30440095	30440225	30462230	30462415	30437349	30437530	30463219	30463307	66,133,166	36,57,56	173,79,116	49,0,39	255	310	0.0344562762045	0.69,0.739,0.783	0.811,1.0,0.783	-0.127
ENSMUSG00000017548	Suz12	chr11	+	79999056	79999125	80007512	80007562	79995744	79995809	80010557	80010643	128,210,216	82,179,182	169,24,195	202,112,222	194	175	0.0349880036182	0.585,0.514,0.517	0.43,0.162,0.442	0.194
ENSMUSG00000041420	Meis3	chr7	+	16177708	16177868	16178744	16178795	16177391	16177573	16178950	16179100	41,70,78	0,12,11	73,12,56	21,15,14	285	176	0.0350745488136	1.0,0.783,0.814	0.682,0.331,0.712	0.291
ENSMUSG00000024104	Fam21	chr6	+	116254412	116254493	116255048	116255168	116254089	116254218	116256226	116256289	104,180,181	194,214,220	101,87,121	254,260,196	206	245	0.0355148256728	0.389,0.5,0.495	0.321,0.285,0.423	0.118
ENSMUSG00000041119	Pde9a	chr17	+	31469793	31469898	31470680	31470809	31466354	31466468	31471758	31471854	22,34,38	20,76,48	42,25,12	75,124,80	230	254	0.0356801641934	0.548,0.331,0.466	0.382,0.182,0.142	0.213
ENSMUSG00000024566	Atp9b	chr18	-	80847171	80847252	80858543	80858638	80844526	80844602	80869741	80869793	51,175,141	58,79,79	131,21,123	29,5,51	220	206	0.0359636257227	0.452,0.675,0.626	0.809,0.797,0.693	-0.182
ENSMUSG00000038383	Pigu	chr2	-	155331148	155331258	155336681	155336741	155314501	155314599	155345647	155345712	15,82,52	11,1,0	43,10,57	0,0,0	185	235	0.0359636257227	0.634,0.99,1.0	1.0,1.0,1.0	-0.125
ENSMUSG00000055320	Tead1	chr7	+	112841887	112841950	112842039	112842102	112839415	112839480	112856052	112856064	15,0,6	8,34,48	1,0,3	44,12,71	188	188	0.0359636257227	0.652,0.0,0.111	0.022,0.0,0.041	0.233
ENSMUSG00000037339	Fam53a	chr5	-	33610431	33610486	33614602	33614834	33607463	33608227	33628852	33628977	244,298,194	73,59,67	230,95,237	42,6,39	357	180	0.0366608259373	0.628,0.718,0.593	0.734,0.889,0.754	-0.146
ENSMUSG00000038777	Sema6c	chr3	+	95168586	95168706	95168808	95168897	95168298	95168389	95169163	95169381	17,96,84	122,204,182	71,53,62	101,73,115	245	214	0.0372014473299	0.109,0.291,0.287	0.38,0.388,0.32	-0.134
ENSMUSG00000031791	Tmem38a	chr8	+	72579959	72580144	72581184	72581272	72579562	72579719	72584699	72584817	40,53,42	28,35,28	80,30,67	26,15,16	310	213	0.0381978854616	0.495,0.51,0.508	0.679,0.579,0.742	-0.162
ENSMUSG00000053070	9230110C19Rik	chr9	-	8027100	8027267	8037459	8037535	8025961	8026134	8042408	8042490	31,111,98	272,230,131	108,78,86	102,31,142	201	292	0.0388346523773	0.142,0.412,0.521	0.606,0.785,0.468	-0.261
ENSMUSG00000034653	Ythdc2	chr18	+	44833021	44833218	44834458	44834658	44830151	44830242	44837340	44837507	43,61,45	19,49,42	50,0,27	31,27,118	322	325	0.039738986555	0.696,0.557,0.52	0.619,0.0,0.188	0.322
ENSMUSG00000037426	Depdc5	chr5	+	32973816	32973925	32975316	32975544	32968638	32968771	32979384	32979554	43,115,96	116,252,230	101,154,143	213,193,164	234	353	0.039738986555	0.359,0.408,0.386	0.417,0.546,0.568	-0.126
ENSMUSG00000000167	Pih1d2	chr9	+	50619754	50619878	50620944	50621190	50618445	50618649	50621620	50621778	3,13,11	11,9,17	19,1,23	8,0,7	249	371	0.0398095690834	0.289,0.683,0.491	0.78,1.0,0.83	-0.382
ENSMUSG00000034601	2700049A03Rik	chr12	+	71216041	71216196	71219190	71219299	71194291	71194466	71242943	71243303	18,43,44	5,49,52	57,42,69	17,8,22	280	234	0.0407452622004	0.751,0.423,0.414	0.737,0.814,0.724	-0.229
ENSMUSG00000021432	Slc35b3	chr13	-	38944499	38944654	38954108	38954230	38943058	38943166	38955648	38955936	41,93,67	2,19,14	38,12,44	38,2,19	247	280	0.0407452622004	0.959,0.847,0.844	0.531,0.872,0.724	0.174
ENSMUSG00000026150	Mff	chr1	+	82735418	82735507	82750519	82750604	82731112	82731282	82751584	82752350	402,552,528	339,649,837	359,319,376	621,549,694	214	210	0.042661306354	0.538,0.455,0.382	0.362,0.363,0.347	0.101
ENSMUSG00000060044	Tmem26	chr10	+	68740918	68740997	68751107	68751328	68723745	68724090	68775307	68775384	29,40,25	17,21,55	44,10,17	15,0,6	204	346	0.0426946786867	0.743,0.764,0.435	0.833,1.0,0.828	-0.24
ENSMUSG00000029475	Kdm2b	chr5	-	122883318	122883462	122888529	122888754	122881963	122882224	122921384	122921471	26,48,32	0,0,5	16,17,27	3,0,15	350	269	0.0432661970026	1.0,1.0,0.831	0.804,1.0,0.58	0.149
ENSMUSG00000007603	Dus3l	chr17	+	56768347	56768413	56768517	56768628	56768033	56768150	56768805	56768902	37,57,52	80,160,108	49,21,22	141,107,119	191	236	0.0436297221064	0.364,0.306,0.373	0.3,0.195,0.186	0.121
ENSMUSG00000043384	Gprasp1	chrX	+	135743441	135743522	135743562	135743614	135742732	135742978	135744498	135744575	71,84,77	61,87,40	102,34,109	58,11,32	206	177	0.0446267781161	0.5,0.453,0.623	0.602,0.726,0.745	-0.166
ENSMUSG00000058486	Wdr91	chr6	-	34886065	34886178	34886807	34886916	34884183	34884381	34888953	34889122	169,121,99	64,84,87	74,59,97	102,68,87	234	238	0.0447751488392	0.729,0.594,0.536	0.425,0.469,0.531	0.145
ENSMUSG00000047712	Ust	chr10	-	8307407	8307487	8330067	8330223	8298055	8298209	8390887	8390931	0,25,24	13,65,74	33,5,42	30,10,67	281	205	0.0447751488392	0.0,0.219,0.191	0.445,0.267,0.314	-0.205
ENSMUSG00000024050	Wiz	chr17	-	32378839	32379118	32381055	32381156	32367823	32368147	32387572	32387817	24,5,3	4,7,3	5,3,11	0,0,3	226	404	0.0452000343694	0.915,0.561,0.641	1.0,1.0,0.868	-0.25
ENSMUSG00000038371	Sbf2	chr7	-	110489220	110489358	110560257	110560346	110464587	110464707	110614706	110614761	50,15,37	104,302,256	23,0,16	250,65,275	214	263	0.0452586638075	0.371,0.058,0.151	0.102,0.0,0.067	0.137
ENSMUSG00000040710	St8sia4	chr1	-	95653512	95653770	95660863	95660995	95627506	95627800	95667148	95667571	37,85,97	61,102,83	11,0,24	61,15,35	257	383	0.0455059921355	0.475,0.554,0.635	0.212,0.0,0.505	0.316
ENSMUSG00000041528	Rnf123	chr9	-	108052213	108052308	108052444	108052587	108052034	108052120	108056036	108056121	49,65,74	65,132,102	121,115,89	109,102,110	268	220	0.045510831387	0.382,0.288,0.373	0.477,0.481,0.399	-0.105
ENSMUSG00000029992	Gfpt1	chr6	+	87073381	87073479	87076256	87076377	87067683	87067779	87077082	87077240	93,179,118	256,465,410	150,86,147	238,73,366	223	246	0.0459379273486	0.286,0.298,0.241	0.41,0.565,0.307	-0.152
ENSMUSG00000037339	Fam53a	chr5	-	33607463	33608227	33610431	33610486	33600355	33600880	33614602	33614834	108,107,151	303,339,369	68,49,93	339,364,296	180	889	0.0461198222676	0.638,0.609,0.669	0.498,0.399,0.608	0.137
ENSMUSG00000058997	Vwa8	chr14	+	78995085	78995163	79009163	79009279	78994399	78994568	79018606	79018713	18,43,35	23,57,43	54,22,46	23,0,51	203	241	0.0462750005485	0.482,0.472,0.491	0.736,1.0,0.517	-0.269
ENSMUSG00000022361	Zhx1	chr15	-	58052223	58055082	58064054	58064180	58047002	58048785	58069318	58069429	13,62,72	305,596,516	18,0,39	529,359,601	251	2984	0.0464139402913	0.336,0.553,0.624	0.288,0.0,0.435	0.263
ENSMUSG00000028437	Ubap1	chr4	+	41366889	41366930	41378946	41379870	41348995	41349231	41387174	41387357	84,105,123	246,555,531	80,65,83	413,462,628	166	1049	0.046935796878	0.683,0.545,0.594	0.55,0.471,0.455	0.115
ENSMUSG00000017548	Suz12	chr11	+	80010557	80010643	80013363	80013595	80007512	80007562	80015142	80015236	187,295,359	869,1109,1166	259,155,403	831,197,985	211	357	0.046935796878	0.267,0.31,0.343	0.345,0.571,0.409	-0.135
ENSMUSG00000038773	Kdm3b	chr18	+	34803449	34804049	34808240	34809489	34799284	34799359	34810258	34810460	279,450,411	145,282,194	423,70,273	275,141,244	725	1374	0.0469894025698	0.785,0.752,0.801	0.745,0.485,0.68	0.143
ENSMUSG00000056531	Ccdc18	chr5	+	108195995	108196159	108197756	108197970	108193700	108193843	108201324	108201424	40,47,46	125,126,95	47,85,61	82,132,99	289	339	0.0470948305076	0.273,0.304,0.362	0.402,0.43,0.42	-0.104
ENSMUSG00000030022	Adamts9	chr6	-	92816469	92816643	92823346	92823514	92807014	92807185	92849291	92849468	21,59,29	135,65,70	21,16,44	37,5,20	293	299	0.0470948305076	0.137,0.481,0.297	0.367,0.766,0.692	-0.303
ENSMUSG00000040860	Crocc	chr4	-	141046943	141047129	141051040	141051195	141046771	141046855	141052949	141053091	58,69,66	16,102,67	59,5,51	100,34,102	280	311	0.0470948305076	0.801,0.429,0.522	0.396,0.14,0.357	0.286
ENSMUSG00000035401	Emsy	chr7	-	98639730	98639883	98645166	98645208	98637260	98637520	98646448	98646523	6,7,9	40,80,84	0,0,9	114,12,113	167	278	0.0476010129287	0.2,0.127,0.151	0.0,0.0,0.117	0.12
ENSMUSG00000024420	Zfp521	chr18	-	13938961	13939141	13971363	13971404	13817237	13817322	13972500	13972733	72,92,79	4,39,20	71,25,72	26,21,35	166	305	0.0480787229743	0.971,0.813,0.879	0.834,0.686,0.791	0.117
ENSMUSG00000061751	Kalrn	chr16	-	34187414	34187504	34189667	34189737	34182657	34182750	34198392	34198502	37,88,65	42,56,90	49,11,32	63,78,70	195	215	0.0484409080612	0.493,0.634,0.443	0.462,0.135,0.335	0.213
ENSMUSG00000033943	Mga	chr2	+	119960339	119960451	119960725	119960959	119958156	119958363	119961793	119961970	338,335,304	42,190,223	243,142,220	190,79,203	237	359	0.0484503453173	0.924,0.728,0.674	0.66,0.731,0.621	0.105
ENSMUSG00000089872	Rps6kc1	chr1	-	190885333	190885427	190888648	190888764	190871591	190871951	190899450	190899571	109,216,175	38,48,65	152,83,216	43,0,38	241	219	0.0484503453173	0.723,0.804,0.71	0.763,1.0,0.838	-0.121
ENSMUSG00000030890	Ilk	chr7	+	105741373	105741539	105741579	105741707	105741147	105741233	105741786	105741908	747,1012,905	314,675,769	798,600,810	726,713,671	291	253	0.0484503453173	0.674,0.566,0.506	0.489,0.423,0.512	0.107
ENSMUSG00000019254	Ppp1r12c	chr7	-	4482972	4483013	4483102	4483188	4482790	4482893	4483340	4483401	15,39,36	0,44,39	16,5,24	53,21,40	211	166	0.0489934762963	1.0,0.411,0.421	0.192,0.158,0.321	0.387
ENSMUSG00000041921	Metap1d	chr2	+	71515636	71515800	71522532	71522630	71512125	71512168	71523801	71523849	168,169,144	162,150,143	91,85,60	94,140,142	289	223	0.0490085247178	0.445,0.465,0.437	0.428,0.319,0.246	0.118
ENSMUSG00000025404	R3hdm2	chr10	+	127400125	127400193	127444275	127444475	127390310	127390427	127451991	127452033	88,129,57	183,239,292	60,12,51	274,62,295	193	325	0.0490874445731	0.447,0.476,0.247	0.269,0.246,0.225	0.143
ENSMUSG00000027001	Dusp19	chr2	+	80621193	80621240	80624207	80624360	80617044	80617606	80630791	80631661	19,64,43	70,182,139	45,84,50	115,85,87	172	278	0.0490874445731	0.305,0.362,0.333	0.387,0.615,0.482	-0.161
ENSMUSG00000020776	Fbf1	chr11	-	116144432	116144542	116145424	116145542	116142285	116143466	116145622	116145760	57,34,28	73,198,87	43,25,34	229,180,219	243	235	0.0490874445731	0.43,0.142,0.237	0.154,0.118,0.131	0.135
ENSMUSG00000001415	Smg5	chr3	+	88346444	88346534	88347517	88347596	88345362	88345452	88349110	88349267	173,222,218	5,24,39	151,74,189	22,46,30	215	204	0.0490874445731	0.97,0.898,0.841	0.867,0.604,0.857	0.127
ENSMUSG00000040451	Sgms1	chr19	-	32247993	32248036	32289540	32289631	32223508	32223590	32351944	32352023	11,39,71	23,26,43	57,50,37	16,5,22	216	168	0.0493305435488	0.271,0.538,0.562	0.735,0.886,0.567	-0.272
ENSMUSG00000052748	Swt1	chr1	-	151379382	151379514	151384316	151384504	151372307	151372374	151388619	151388768	72,129,155	86,107,165	130,77,124	101,40,78	313	257	0.0493716005896	0.407,0.497,0.435	0.514,0.612,0.566	-0.118
ENSMUSG00000030660	Pik3c2a	chr7	-	116346118	116346243	116348119	116348327	116342974	116343092	116350032	116350142	251,391,467	303,237,255	426,168,453	176,29,247	333	250	0.0499766623027	0.383,0.553,0.579	0.645,0.813,0.579	-0.174
ENSMUSG00000039187	Fanci	chr7	+	79439617	79439694	79440630	79440747	79438233	79438400	79443740	79443792	22,108,54	18,64,65	94,124,101	40,29,65	202	242	0.0499766623027	0.594,0.669,0.499	0.738,0.837,0.651	-0.155
