# Supplementary material for: An Alternative Splicing Program for Mouse Craniofacial Development
Source: Front Physiol. 2020 Sep 4;11:1099. doi: 10.3389/fphys.2020.01099 (PMC7498679; doi:10.3389/fphys.2020.01099)
Supplement: Supplementary file 12 [file Data_Sheet_1.zip › Filtered rMATS results/MXE/E11.5_Mes_MXP_vs_MNP_MXE_filtered_output.txt]

GeneID	geneSymbol	chr	strand	1stExonStart_0base	1stExonEnd	2stExonStart_0base	2stExonEnd	upstreamES	upstreamEE	downstreamES	downstreamEE	IC_SAMPLE_1	SC_SAMPLE_1	IC_SAMPLE_2	SC_SAMPLE_2	IncFormLen	SkipFormLen	FDR	IncLevel1	IncLevel2	DeltaPSI
ENSMUSG00000020524	Gria1	chr11	+	57309768	57309883	57310607	57310722	57289247	57289495	57317665	57317800	8,8,10	54,67,46	18,12,8	19,16,17	240	240	0.00531071148671	0.129,0.107,0.179	0.486,0.429,0.32	-0.273
ENSMUSG00000032366	Tpm1	chr9	-	67031950	67032026	67032465	67032541	67031451	67031514	67032793	67032864	2164,2033,1840	1471,1149,1115	1824,1434,1538	1898,1273,1341	201	201	0.00531071148671	0.595,0.639,0.623	0.49,0.53,0.534	0.101
ENSMUSG00000063524	Eno1	chr4	+	150241766	150241825	150242121	150242180	150241044	150241140	150244004	150244074	1,0,0	8,15,8	8,5,1	9,7,10	184	184	0.00581812688858	0.111,0.0,0.0	0.471,0.417,0.091	-0.289
ENSMUSG00000024206	Rfx2	chr17	-	56805357	56805447	56808233	56808325	56803477	56803739	56830882	56831008	11,11,6	8,8,3	13,15,9	0,2,1	217	215	0.00638434821872	0.577,0.577,0.665	1.0,0.881,0.899	-0.32
ENSMUSG00000000275	Trim25	chr11	+	89015166	89015190	89015532	89015631	89013475	89013538	89015718	89015817	1,0,1	18,7,15	3,2,5	10,4,7	149	224	0.0130736892734	0.077,0.0,0.091	0.311,0.429,0.518	-0.363
ENSMUSG00000027109	Sp3	chr2	-	72970154	72971514	72978897	72979029	72946545	72946738	72979486	72979632	54,104,95	1019,962,998	46,32,53	1118,972,1130	257	1485	0.0264325138798	0.234,0.384,0.355	0.192,0.16,0.213	0.136
ENSMUSG00000002107	Celf2	chr2	-	6664114	6664197	6721416	6721613	6624670	6624719	6962378	6962414	22,21,13	30,30,16	13,9,13	55,45,38	322	208	0.0497239851343	0.321,0.311,0.344	0.132,0.114,0.181	0.183
ENSMUSG00000027674	Pex5l	chr3	-	33007121	33007316	33014964	33015076	33005919	33006043	33080464	33080536	6,6,3	12,26,22	0,1,0	5,7,8	237	320	0.0498183191088	0.403,0.238,0.155	0.0,0.162,0.0	0.211
