# Supplementary material for: An Alternative Splicing Program for Mouse Craniofacial Development
Source: Front Physiol. 2020 Sep 4;11:1099. doi: 10.3389/fphys.2020.01099 (PMC7498679; doi:10.3389/fphys.2020.01099)
Supplement: Supplementary file 12 [file Data_Sheet_1.zip › Filtered rMATS results/MXE/MXP_Ect_E10.5_vs_E11.5_MXE_filtered_output.txt]

GeneID	geneSymbol	chr	strand	1stExonStart_0base	1stExonEnd	2stExonStart_0base	2stExonEnd	upstreamES	upstreamEE	downstreamES	downstreamEE	IC_SAMPLE_1	SC_SAMPLE_1	IC_SAMPLE_2	SC_SAMPLE_2	IncFormLen	SkipFormLen	FDR	IncLevel1	IncLevel2	DeltaPSI
ENSMUSG00000021144	Mta1	chr12	+	113133540	113133576	113135796	113135828	113133184	113133337	113136280	113136432	123,105,122	1154,1099,1202	234,210,198	636,580,550	161	157	0.0	0.094,0.085,0.09	0.264,0.261,0.26	-0.172
ENSMUSG00000029578	Wipi2	chr5	+	142638201	142638284	142655847	142656017	142629541	142629832	142658191	142658288	89,154,111	1289,1121,1423	205,138,142	708,634,612	208	295	0.0	0.089,0.163,0.1	0.291,0.236,0.248	-0.141
ENSMUSG00000055320	Tead1	chr7	+	112841887	112841950	112842039	112842102	112839415	112839480	112856797	112856932	21,14,11	210,225,260	73,42,35	188,142,131	188	188	0.0	0.091,0.059,0.041	0.28,0.228,0.211	-0.176
ENSMUSG00000012535	Tnpo3	chr6	-	29543262	29543360	29551851	29551964	29540826	29541866	29554794	29554962	561,639,561	1200,1100,1339	768,674,596	719,521,529	238	223	0.0	0.305,0.352,0.282	0.5,0.548,0.514	-0.208
ENSMUSG00000026074	Map4k4	chr1	+	40014105	40014223	40014526	40014697	40010556	40010677	40017109	40017253	343,296,346	803,826,818	183,152,188	1182,1049,1061	243	296	0.0	0.342,0.304,0.34	0.159,0.15,0.178	0.166
ENSMUSG00000039367	Sec24c	chr14	+	20689271	20689463	20689633	20689727	20688998	20689123	20689903	20690020	124,194,172	776,766,713	682,484,443	821,802,713	317	219	0.0	0.099,0.149,0.143	0.365,0.294,0.3	-0.189
ENSMUSG00000056758	Hmga2	chr10	-	120374667	120374700	120462663	120462714	120361274	120364296	120473251	120473338	1220,1322,1129	231,272,217	1028,752,923	497,414,504	176	158	0.0	0.826,0.814,0.824	0.65,0.62,0.622	0.191
ENSMUSG00000056758	Hmga2	chr10	-	120462663	120462714	120473251	120473338	120374667	120374700	120475952	120476469	3443,3279,3391	322,348,325	2111,1780,1841	488,397,457	212	176	0.0	0.899,0.887,0.897	0.782,0.788,0.77	0.114
ENSMUSG00000057113	Npm1	chr11	-	33156002	33156104	33161547	33161627	33153985	33154060	33162921	33163072	6951,8385,7164	1374,1560,1318	6180,5586,6503	3166,2768,2881	205	227	0.0	0.849,0.856,0.858	0.684,0.691,0.714	0.158
ENSMUSG00000027699	Ect2	chr3	-	27146836	27147019	27148794	27148887	27145955	27146045	27148992	27149072	183,214,156	384,411,445	99,64,75	723,618,665	218	308	0.0	0.402,0.424,0.331	0.162,0.128,0.137	0.243
ENSMUSG00000027620	Rbm39	chr2	-	156159036	156159241	156161567	156161633	156158399	156158477	156161827	156161965	2613,2688,2729	1033,1130,1083	2111,1701,1685	2590,2001,1941	191	330	0.0	0.814,0.804,0.813	0.585,0.595,0.6	0.217
ENSMUSG00000027620	Rbm39	chr2	-	156162728	156162881	156164805	156164923	156161828	156161965	156167537	156167588	1168,1351,1190	4333,4138,4306	2125,1668,1683	2950,2342,2481	243	278	0.0	0.236,0.272,0.24	0.452,0.449,0.437	-0.197
ENSMUSG00000020740	Gga3	chr11	-	115591629	115591753	115592431	115592530	115591262	115591366	115594705	115594781	48,43,51	220,214,267	103,94,109	152,141,113	224	249	0.0	0.195,0.183,0.175	0.43,0.426,0.517	-0.273
ENSMUSG00000035064	Eef2k	chr7	+	120876431	120876492	120880304	120880476	120873308	120873409	120884657	120884807	44,53,34	392,411,483	90,84,97	305,262,265	186	297	0.0	0.152,0.171,0.101	0.32,0.339,0.369	-0.201
ENSMUSG00000058076	Sdhc	chr1	-	171138693	171138755	171143557	171143659	171135992	171136156	171145755	171145812	784,739,752	890,760,1102	2383,1992,1816	1165,886,962	227	187	0.0	0.421,0.445,0.36	0.628,0.649,0.609	-0.22
ENSMUSG00000029405	G3bp2	chr5	-	92055383	92055502	92056268	92056397	92053716	92055053	92057967	92058070	897,1056,999	2686,3047,2470	1667,1422,1437	1980,1635,1959	254	244	0.0	0.243,0.25,0.28	0.447,0.455,0.413	-0.181
ENSMUSG00000028645	Slc2a1	chr4	+	119132442	119132683	119133096	119133259	119132122	119132283	119133351	119133539	540,519,458	1371,1399,1267	1572,1152,1149	1652,1285,1442	366	288	0.0	0.237,0.226,0.221	0.428,0.414,0.385	-0.181
ENSMUSG00000033047	Eif3l	chr15	+	79085556	79085711	79086433	79086604	79084111	79084283	79089463	79089961	1168,1218,1350	2730,2759,2924	2337,1906,1873	2123,1689,1810	280	296	0.0	0.311,0.318,0.328	0.538,0.544,0.522	-0.216
ENSMUSG00000021175	Cdca7l	chr12	+	117865029	117865164	117870005	117870137	117843514	117843957	117872083	117872437	130,134,143	852,1079,910	351,211,216	770,621,654	260	257	0.0	0.131,0.109,0.134	0.311,0.251,0.246	-0.145
ENSMUSG00000032883	Acsl3	chr1	+	78681592	78682010	78688236	78688414	78657882	78658103	78690268	78690378	448,406,588	604,645,564	207,231,159	735,697,679	543	303	0.0	0.293,0.26,0.368	0.136,0.156,0.116	0.171
ENSMUSG00000032883	Acsl3	chr1	+	78681592	78682010	78688236	78688414	78663140	78663280	78690268	78690378	569,522,596	604,644,563	269,209,254	733,699,682	543	303	0.0	0.345,0.311,0.371	0.17,0.143,0.172	0.181
ENSMUSG00000027423	Snx5	chr2	-	144261919	144262024	144270376	144270459	144260724	144260835	144270700	144270906	46,55,31	2669,2624,2472	174,300,232	2219,1672,1787	208	230	0.0	0.019,0.023,0.014	0.08,0.166,0.126	-0.105
ENSMUSG00000029017	Pmpcb	chr5	+	21745977	21746090	21746977	21747121	21743378	21743458	21748748	21748909	207,219,198	1198,1277,1214	460,378,399	959,691,793	238	269	0.0	0.163,0.162,0.156	0.352,0.382,0.363	-0.205
ENSMUSG00000000028	Cdc45	chr16	-	18786768	18786852	18786929	18787068	18785072	18785191	18793177	18793339	1221,1170,1195	261,238,247	632,475,488	341,300,303	264	209	0.0	0.787,0.796,0.793	0.595,0.556,0.56	0.222
ENSMUSG00000056076	Eif3b	chr5	+	140438315	140438394	140439912	140440051	140437284	140437407	140440985	140441111	1239,1152,1068	4059,4250,4112	1646,1347,1409	2716,2424,2504	204	264	0.0	0.283,0.26,0.252	0.44,0.418,0.421	-0.161
ENSMUSG00000041879	Ipo9	chr1	-	135389312	135389588	135390537	135390666	135388510	135388677	135391495	135391644	1526,1449,1788	479,539,446	1177,953,873	827,668,660	254	401	0.0	0.834,0.809,0.864	0.692,0.693,0.676	0.149
ENSMUSG00000020160	Meis1	chr11	-	19011241	19011388	19014249	19014391	18988267	18988379	19016132	19016359	291,270,229	1613,1514,1514	455,362,412	1058,968,978	267	272	0.0	0.155,0.154,0.134	0.305,0.276,0.3	-0.146
ENSMUSG00000044533	Rps2	chr17	+	24720533	24720731	24720968	24721302	24720272	24720452	24721622	24721720	9307,9882,9136	44751,43466,48695	19504,17558,20111	31244,25435,28028	323	459	0.0	0.228,0.244,0.21	0.47,0.495,0.505	-0.263
ENSMUSG00000001910	Nacc1	chr8	-	84674998	84675104	84676084	84676258	84674764	84674862	84676340	84677252	519,473,520	1487,1376,1668	802,606,533	872,831,710	299	231	0.0	0.212,0.21,0.194	0.415,0.36,0.367	-0.175
ENSMUSG00000020456	Ogdh	chr11	+	6346514	6346694	6347097	6347250	6342494	6342623	6347828	6347931	757,752,919	224,274,261	530,485,390	437,350,331	305	278	0.0	0.755,0.714,0.762	0.525,0.558,0.518	0.21
ENSMUSG00000031796	Cfap20	chr8	-	95421135	95421246	95422057	95422246	95420248	95420669	95422782	95422894	416,474,430	1275,1468,1319	815,650,686	909,817,1026	314	236	0.0	0.197,0.195,0.197	0.403,0.374,0.334	-0.174
ENSMUSG00000026174	Cnot9	chr1	+	74518900	74519016	74523503	74523613	74517069	74517249	74526991	74527090	1408,1194,1734	432,444,427	795,710,569	694,661,641	241	235	0.0	0.761,0.724,0.798	0.528,0.512,0.464	0.26
ENSMUSG00000029629	Phf14	chr6	+	11997025	11997194	12047826	12047944	11991985	11992117	12080996	12081205	1197,1180,1165	242,340,250	1049,900,1055	582,486,531	294	243	0.0	0.803,0.742,0.794	0.598,0.605,0.622	0.171
ENSMUSG00000021149	Gtpbp4	chr13	-	8991931	8992035	8992644	8992815	8991714	8991851	8995948	8996017	256,282,264	917,970,957	516,387,531	779,609,658	296	229	0.0	0.178,0.184,0.176	0.339,0.33,0.384	-0.172
ENSMUSG00000093930	Hmgcs1	chr13	+	119699663	119700121	119700507	119700633	119690461	119690513	119701075	119701240	250,240,214	1998,1909,2174	556,479,474	1457,1185,1114	583	251	0.0	0.051,0.051,0.041	0.141,0.148,0.155	-0.1
ENSMUSG00000040857	Erf	chr7	-	25245633	25245749	25246087	25246322	25242560	25245531	25250578	25250761	428,399,421	3277,2616,4081	1034,804,847	2350,1869,1897	360	241	0.0	0.08,0.093,0.065	0.228,0.224,0.23	-0.148
ENSMUSG00000040728	Esrp1	chr4	-	11384348	11384462	11385646	11385775	11379290	11379405	11386304	11386679	1097,1056,1083	443,497,486	1080,844,914	1258,963,887	254	239	0.0	0.7,0.667,0.677	0.447,0.452,0.492	0.218
ENSMUSG00000028962	Slc4a2	chr5	+	24438694	24438949	24439231	24439398	24436076	24436271	24439736	24439990	622,647,664	174,137,144	749,567,595	441,359,288	380	292	0.0	0.733,0.784,0.78	0.566,0.548,0.614	0.19
ENSMUSG00000008999	Bmp7	chr2	-	172872871	172872982	172875214	172875291	172868011	172870286	172879325	172879523	409,433,452	1908,1672,2184	888,642,690	1616,1233,1129	202	236	0.0	0.2,0.232,0.195	0.391,0.378,0.417	-0.186
ENSMUSG00000025001	Hells	chr19	+	38964596	38964693	38965406	38965483	38959668	38959828	38967732	38971051	717,762,617	133,135,140	635,496,628	379,322,324	222	202	0.0	0.831,0.837,0.8	0.604,0.584,0.638	0.214
ENSMUSG00000020074	Ccar1	chr10	-	62780440	62780634	62783233	62783266	62776848	62776963	62783882	62783927	469,373,503	702,755,845	218,166,124	811,756,602	158	319	0.0	0.574,0.499,0.546	0.352,0.307,0.294	0.222
ENSMUSG00000032586	Traip	chr9	+	107962830	107962920	107963328	107963417	107962171	107962341	107968593	107968644	103,90,98	326,342,480	170,150,123	199,193,163	215	214	0.0	0.239,0.208,0.169	0.46,0.436,0.429	-0.236
ENSMUSG00000021262	Evl	chr12	+	108681490	108681554	108683194	108683261	108679828	108679889	108683347	108683410	1382,1240,1522	277,318,278	913,741,720	398,330,415	189	192	0.0	0.835,0.798,0.848	0.7,0.695,0.638	0.149
ENSMUSG00000061410	Zcchc14	chr8	-	121610116	121610226	121618634	121618708	121609220	121609315	121628565	121628689	31,24,41	363,426,585	104,77,58	289,254,212	199	235	0.0	0.092,0.062,0.076	0.298,0.264,0.244	-0.192
ENSMUSG00000047187	Rab2a	chr4	+	8578470	8578563	8582381	8582493	8577954	8578037	8604373	8604442	415,484,423	1606,1781,1683	855,631,666	1322,1051,1051	218	237	0.0	0.219,0.228,0.215	0.413,0.395,0.408	-0.185
ENSMUSG00000024359	Hspa9	chr18	-	34952395	34952483	34952676	34952735	34951223	34951405	34954169	34954357	184,184,222	1077,1029,1014	625,608,554	1602,1324,1178	184	213	0.0	0.165,0.171,0.202	0.311,0.347,0.353	-0.158
ENSMUSG00000040549	Ckap5	chr2	+	91564319	91564448	91565620	91565803	91562948	91563113	91568136	91568250	203,215,147	1002,1004,893	354,324,240	659,492,506	254	308	0.0	0.197,0.206,0.166	0.394,0.444,0.365	-0.211
ENSMUSG00000019927	Ube2d1	chr10	-	71262083	71262115	71262198	71262262	71259741	71259819	71285100	71285262	159,187,178	441,369,557	218,212,189	153,158,164	189	157	0.0	0.23,0.296,0.21	0.542,0.527,0.489	-0.274
ENSMUSG00000024966	Stip1	chr19	-	7032480	7032649	7035495	7035705	7029107	7029234	7039879	7040026	898,1006,886	5427,5057,5885	1138,958,971	3154,2692,2620	335	294	0.0	0.127,0.149,0.117	0.24,0.238,0.245	-0.11
ENSMUSG00000021051	Ppp2r5e	chr12	-	75485131	75485224	75493413	75493515	75469731	75469862	75515601	75515798	932,800,1037	203,276,193	674,519,483	421,300,365	227	218	0.0	0.815,0.736,0.838	0.606,0.624,0.56	0.2
ENSMUSG00000030499	Kctd15	chr7	-	34650746	34650839	34652583	34652682	34649955	34650131	34654246	34654398	61,88,56	755,670,922	190,162,201	709,600,554	224	218	0.0	0.073,0.113,0.056	0.207,0.208,0.261	-0.145
ENSMUSG00000006369	Fbln1	chr15	+	85240619	85240739	85244182	85244306	85239293	85239419	85251444	85251885	491,500,560	1408,1139,1438	1255,1050,979	1354,1144,1101	245	249	0.0	0.262,0.309,0.284	0.485,0.483,0.475	-0.196
ENSMUSG00000045128	Rpl18a	chr8	-	70895915	70896045	70896132	70896312	70895378	70895709	70897358	70897396	2116,2522,2314	8711,8959,10910	5007,4234,4408	9939,8175,8018	305	255	0.0	0.169,0.191,0.151	0.296,0.302,0.315	-0.134
ENSMUSG00000031311	Nono	chrX	+	101437208	101437377	101439486	101439680	101430492	101430552	101441515	101441817	3317,2937,4337	3027,3063,3310	1763,1563,1348	3216,2714,2718	294	319	0.0	0.543,0.51,0.587	0.373,0.385,0.35	0.177
ENSMUSG00000034152	Exoc3	chr13	-	74173295	74173423	74173986	74174148	74169804	74172244	74180434	74180557	267,323,292	794,790,954	449,355,421	571,474,425	287	253	0.0	0.229,0.265,0.212	0.409,0.398,0.466	-0.189
ENSMUSG00000035299	Mid1	chrX	+	169984998	169985142	169985935	169986097	169983955	169984083	169987558	169987766	758,618,1063	59,61,95	515,404,495	164,143,175	269	287	0.0	0.932,0.915,0.923	0.77,0.751,0.751	0.166
ENSMUSG00000031575	Ash2l	chr8	-	25827173	25827391	25828765	25828859	25823138	25823306	25831272	25831348	1150,1209,1111	814,694,652	1033,866,884	1399,1183,1162	219	343	0.0	0.689,0.732,0.727	0.536,0.534,0.544	0.178
ENSMUSG00000021796	Bmpr1a	chr14	-	34429655	34429800	34434378	34434478	34424945	34425138	34434637	34434734	400,401,417	1308,1312,1285	775,667,588	1067,992,856	225	270	0.0	0.268,0.268,0.28	0.466,0.447,0.452	-0.183
ENSMUSG00000017754	Pltp	chr2	-	164846593	164846653	164846739	164846916	164844594	164844759	164851512	164851604	684,617,597	892,789,965	1455,1284,1368	930,767,782	302	185	0.0	0.32,0.324,0.275	0.489,0.506,0.517	-0.198
ENSMUSG00000052139	Bre	chr5	+	31820477	31820672	31831084	31831159	31785577	31785672	31901054	31901164	83,86,51	340,300,368	170,125,113	249,194,166	320	200	0.0	0.132,0.152,0.08	0.299,0.287,0.298	-0.173
ENSMUSG00000060261	Gtf2i	chr5	-	134274538	134274595	134279436	134279514	134272523	134272586	134282786	134282830	491,518,573	968,825,1064	773,603,672	545,397,439	203	182	0.0	0.313,0.36,0.326	0.56,0.577,0.578	-0.239
ENSMUSG00000014349	Ube2z	chr11	-	96055837	96055950	96060936	96061124	96051733	96051824	96062994	96063067	1529,1372,1761	451,552,503	1139,859,843	858,646,703	313	238	0.0	0.721,0.654,0.727	0.502,0.503,0.477	0.207
ENSMUSG00000029148	Nrbp1	chr5	+	31244457	31244559	31244876	31244966	31244165	31244288	31245362	31245403	519,605,441	1468,1383,1394	635,579,514	734,600,662	227	215	0.0	0.251,0.293,0.231	0.45,0.478,0.424	-0.192
ENSMUSG00000026020	Nop58	chr1	+	59704062	59704208	59704623	59704750	59702812	59702947	59705592	59705756	1085,1344,1053	3860,3738,4079	1663,1383,1331	2285,2025,1839	271	252	0.0	0.207,0.251,0.194	0.404,0.388,0.402	-0.181
ENSMUSG00000001127	Araf	chrX	+	20858741	20858873	20859684	20859819	20858393	20858512	20859978	20860519	151,134,171	307,316,402	269,240,192	205,175,186	257	260	0.0	0.332,0.3,0.301	0.57,0.581,0.511	-0.243
ENSMUSG00000015165	Hnrnpl	chr7	+	28821215	28821273	28821391	28821487	28820544	28820746	28821847	28822240	3323,2930,3347	2264,1960,1992	3324,2832,2616	4796,3514,3744	183	221	0.0	0.639,0.644,0.67	0.456,0.493,0.458	0.182
ENSMUSG00000006333	Rps9	chr7	+	3704326	3704448	3705732	3705919	3703992	3704064	3706650	3706897	2852,3182,2645	5746,6964,5803	2794,2286,2685	12189,10734,11183	247	312	0.0	0.385,0.366,0.365	0.225,0.212,0.233	0.149
ENSMUSG00000029064	Gnb1	chr4	+	155527412	155527509	155533696	155533735	155491363	155491580	155535357	155535464	255,283,292	1766,1702,2003	613,648,686	1285,919,1181	222	164	0.0	0.096,0.109,0.097	0.261,0.342,0.3	-0.2
ENSMUSG00000015749	Anp32e	chr3	+	95937881	95938039	95944306	95944361	95937119	95937195	95945179	95945442	8023,9162,8752	410,470,526	5542,4555,5563	1139,796,982	283	180	0.0	0.926,0.925,0.914	0.756,0.784,0.783	0.147
ENSMUSG00000015749	Anp32e	chr3	+	95937881	95938003	95944306	95944361	95937023	95937195	95945179	95945565	8011,9159,8741	410,470,526	5509,4537,5547	1139,796,982	247	180	0.0	0.934,0.934,0.924	0.779,0.806,0.805	0.134
ENSMUSG00000063200	Nol7	chr13	+	43400852	43400934	43401296	43401418	43400592	43400621	43401499	43401577	304,328,293	2106,2270,1943	502,420,478	1557,1284,1482	207	247	0.0	0.147,0.147,0.152	0.278,0.281,0.278	-0.13
ENSMUSG00000060572	Mfap2	chr4	+	141014982	141015070	141015214	141015288	141014394	141014448	141015476	141015814	1774,1294,2010	458,442,471	1207,1122,973	820,690,739	213	199	0.0	0.783,0.732,0.799	0.579,0.603,0.552	0.193
ENSMUSG00000060572	Mfap2	chr4	+	141014394	141014448	141014982	141015070	141014188	141014269	141015214	141015288	769,629,895	395,332,406	632,529,510	860,720,732	179	213	0.0	0.698,0.693,0.724	0.467,0.466,0.453	0.243
ENSMUSG00000022724	Mina	chr16	+	59483004	59483108	59486532	59486635	59480290	59480419	59487427	59487599	521,542,717	214,192,184	387,334,339	354,251,353	229	228	0.0	0.708,0.738,0.795	0.521,0.57,0.489	0.22
ENSMUSG00000037503	Fam168b	chr1	-	34828766	34828847	34836732	34836813	34819866	34820009	34842827	34842964	155,186,230	1726,1620,2330	446,403,332	1376,1045,1049	206	206	0.0	0.082,0.103,0.09	0.245,0.278,0.24	-0.163
ENSMUSG00000031715	Smarca5	chr8	-	80730094	80730195	80733689	80733856	80728472	80728573	80736688	80736763	836,813,868	259,302,245	377,245,356	380,395,390	292	226	0.0	0.714,0.676,0.733	0.434,0.324,0.414	0.317
ENSMUSG00000028693	Nasp	chr4	-	116614329	116614410	116618869	116618980	116611971	116612081	116622766	116622814	2274,2289,2063	3168,3705,3522	3286,2750,2696	2470,1866,2310	236	206	0.0	0.385,0.35,0.338	0.537,0.563,0.505	-0.177
ENSMUSG00000028693	Nasp	chr4	-	116614329	116614410	116622766	116622814	116611971	116612081	116627331	116627497	929,909,735	3160,3704,3520	1405,1169,1119	2468,1863,2307	173	206	0.0	0.259,0.226,0.199	0.404,0.428,0.366	-0.171
ENSMUSG00000028693	Nasp	chr4	-	116604740	116604814	116604908	116604994	116604162	116604351	116605683	116605763	3988,4128,3923	1850,1851,1629	3166,2395,2533	2736,2252,2374	211	199	0.0	0.67,0.678,0.694	0.522,0.501,0.502	0.172
ENSMUSG00000020166	Cnot2	chr10	-	116501191	116501317	116517316	116517383	116499341	116499466	116527826	116527949	691,609,658	857,786,772	396,308,336	1133,883,906	192	251	0.0	0.513,0.503,0.527	0.314,0.313,0.327	0.196
ENSMUSG00000019188	H13	chr2	+	152689843	152689901	152691792	152691876	152688836	152688962	152694486	152694523	212,262,238	890,885,1138	496,326,325	731,516,603	183	209	0.0	0.214,0.253,0.193	0.437,0.419,0.381	-0.192
ENSMUSG00000062127	Cttnbp2nl	chr3	-	105032652	105032760	105038864	105038987	105011192	105011423	105052899	105052951	181,149,229	343,365,439	98,69,72	535,386,410	248	233	0.0	0.331,0.277,0.329	0.147,0.144,0.142	0.168
ENSMUSG00000062127	Cttnbp2nl	chr3	-	105032652	105032752	105038864	105038987	105011192	105011423	105052899	105052954	181,149,229	332,356,419	98,69,72	514,372,399	248	225	0.0	0.331,0.275,0.331	0.147,0.144,0.141	0.168
ENSMUSG00000036693	Nop14	chr5	-	34640869	34641017	34643925	34644079	34639184	34639303	34644712	34644814	181,168,195	431,482,698	292,235,253	323,269,316	279	273	0.0	0.291,0.254,0.215	0.469,0.461,0.439	-0.203
ENSMUSG00000033029	1700088E04Rik	chr15	-	79136306	79136489	79139237	79139300	79135636	79135765	79140880	79140992	35,24,31	62,62,59	15,11,16	244,191,201	188	308	0.0	0.48,0.388,0.463	0.091,0.086,0.115	0.346
ENSMUSG00000030849	Fgfr2	chr7	-	130218997	130219121	130241199	130241277	130200982	130201173	130261748	130261857	337,296,366	1031,1092,1257	303,337,304	2798,2249,2199	203	249	0.0	0.286,0.25,0.263	0.117,0.155,0.145	0.127
ENSMUSG00000030849	Fgfr2	chr7	-	130218997	130219121	130228622	130228792	130200982	130201173	130241199	130241277	1378,1333,1560	1034,1093,1258	1640,1378,1350	2795,2250,2190	295	249	0.0	0.529,0.507,0.511	0.331,0.341,0.342	0.178
ENSMUSG00000062432	Cyp26c1	chr19	+	37687118	37687394	37688829	37688985	37686436	37686661	37690709	37691027	373,269,332	1727,1588,1977	296,315,322	549,473,443	401	281	0.0	0.131,0.106,0.105	0.274,0.318,0.337	-0.196
ENSMUSG00000003184	Irf3	chr7	+	45000371	45000546	45000644	45001022	45000153	45000224	45001672	45001788	553,558,628	153,143,146	481,409,354	296,276,290	300	503	0.0	0.858,0.867,0.878	0.732,0.713,0.672	0.162
ENSMUSG00000020780	Srp68	chr11	-	116265356	116265552	116268273	116268387	116263214	116263297	116271912	116271979	997,1050,1168	397,505,444	641,486,461	588,468,500	239	321	0.0	0.771,0.736,0.779	0.594,0.582,0.553	0.186
ENSMUSG00000109336	Samd4b	chr7	-	28403619	28403743	28403863	28404062	28401823	28401907	28405488	28405607	163,156,211	568,556,706	433,336,262	509,403,440	324	249	0.0	0.181,0.177,0.187	0.395,0.391,0.314	-0.185
ENSMUSG00000007739	Cct4	chr11	+	22994297	22994387	22995929	22996038	22993266	22993319	22996314	22996457	723,797,700	3565,3057,3473	1457,1113,1384	3179,2364,2763	215	234	0.0	0.181,0.221,0.18	0.333,0.339,0.353	-0.148
ENSMUSG00000000568	Hnrnpd	chr5	-	99964669	99964801	99966021	99966183	99963983	99964083	99967218	99967387	5740,6776,5126	9819,10203,10274	7357,5981,7355	6452,5377,5761	287	257	0.0	0.344,0.373,0.309	0.505,0.499,0.533	-0.17
ENSMUSG00000046434	Hnrnpa1	chr15	+	103242643	103242718	103242921	103243080	103242379	103242472	103243624	103243780	48,84,95	1419,1544,1520	274,280,335	1900,1577,1851	200	284	0.0	0.046,0.072,0.082	0.17,0.201,0.204	-0.125
ENSMUSG00000046434	Hnrnpa1	chr15	+	103242379	103242472	103242921	103243080	103242205	103242298	103243624	103243780	53,94,69	1420,1544,1520	207,272,381	1908,1582,1853	218	284	0.0	0.046,0.073,0.056	0.124,0.183,0.211	-0.114
ENSMUSG00000052752	Traf7	chr17	-	24514712	24514866	24516504	24516599	24514124	24514217	24518741	24518799	333,334,378	318,262,229	277,246,201	622,554,519	220	279	0.0	0.57,0.618,0.677	0.361,0.36,0.329	0.272
ENSMUSG00000052752	Traf7	chr17	-	24514712	24514866	24516504	24516596	24514124	24514217	24518741	24518799	354,375,430	318,262,229	356,236,257	622,554,519	217	279	0.0	0.589,0.648,0.707	0.424,0.354,0.389	0.259
ENSMUSG00000052752	Traf7	chr17	-	24514124	24514217	24516504	24516599	24513898	24513932	24518741	24518799	309,310,359	236,276,255	222,210,165	599,514,405	220	218	0.0	0.565,0.527,0.582	0.269,0.288,0.288	0.276
ENSMUSG00000052752	Traf7	chr17	-	24514124	24514217	24516504	24516596	24513898	24513932	24518741	24518799	331,356,412	236,276,255	294,199,214	599,514,405	217	218	0.0	0.585,0.564,0.619	0.33,0.28,0.347	0.27
ENSMUSG00000052752	Traf7	chr17	-	24514124	24514217	24514712	24514829	24513898	24513932	24516504	24516599	777,864,922	264,300,274	611,503,569	660,554,447	242	218	0.0	0.726,0.722,0.752	0.455,0.45,0.534	0.254
ENSMUSG00000052752	Traf7	chr17	-	24514124	24514217	24514712	24514866	24513898	24513932	24516504	24516599	150,110,190	264,300,274	84,66,54	660,554,447	279	218	0.0	0.307,0.223,0.351	0.09,0.085,0.086	0.207
ENSMUSG00000052752	Traf7	chr17	-	24514712	24514829	24516504	24516599	24514124	24514217	24518741	24518799	333,334,378	416,340,334	277,246,201	712,615,582	220	242	0.0	0.468,0.519,0.555	0.3,0.306,0.275	0.22
ENSMUSG00000025220	Mgea5	chr19	-	45770050	45770209	45771681	45771966	45767393	45768007	45773661	45773760	356,378,279	1100,1199,1096	780,598,701	1127,931,914	410	284	0.0	0.183,0.179,0.15	0.324,0.308,0.347	-0.156
ENSMUSG00000032178	Ilf3	chr9	+	21394830	21394942	21395370	21395468	21394194	21394290	21396019	21396131	495,632,516	1474,1506,1630	1015,899,1016	1119,870,852	237	223	0.0	0.24,0.283,0.23	0.46,0.493,0.529	-0.243
ENSMUSG00000032178	Ilf3	chr9	+	21394830	21394942	21396019	21396131	21394194	21394290	21396216	21396327	372,564,403	2079,2012,1934	938,834,955	1589,1189,1452	237	237	0.0	0.152,0.219,0.172	0.371,0.412,0.397	-0.212
ENSMUSG00000022185	Acin1	chr14	-	54644447	54644555	54644683	54644791	54644254	54644265	54645210	54645356	811,911,916	1058,980,1210	1433,1163,1318	704,658,541	233	233	0.0	0.434,0.482,0.431	0.671,0.639,0.709	-0.224
ENSMUSG00000003423	Pih1d1	chr7	+	45156305	45156399	45156731	45156798	45154302	45154420	45157602	45157782	120,113,133	1006,887,1199	237,159,179	516,494,440	219	192	0.0	0.095,0.1,0.089	0.287,0.22,0.263	-0.162
ENSMUSG00000061887	Ssbp3	chr4	+	107027216	107027297	107028192	107028252	107009678	107009768	107030861	107030928	1535,1387,1815	851,873,1145	786,696,602	1220,893,859	206	185	0.0	0.618,0.588,0.587	0.367,0.412,0.386	0.209
ENSMUSG00000001507	Itga3	chr11	-	95046448	95046590	95046920	95047046	95044473	95045763	95051451	95051550	542,636,623	1049,1015,1229	913,705,705	682,557,617	251	267	0.0	0.355,0.4,0.35	0.587,0.574,0.549	-0.202
ENSMUSG00000025903	Lypla1	chr1	+	4828583	4828649	4830267	4830315	4808454	4808486	4832310	4832381	1094,903,1276	205,166,226	604,487,565	310,236,227	191	173	0.0	0.829,0.831,0.836	0.638,0.651,0.693	0.171
ENSMUSG00000026159	Agfg1	chr1	+	82880007	82880127	82882227	82882437	82876170	82876324	82883180	82883361	617,517,670	188,193,201	414,375,338	401,322,294	245	335	0.0	0.818,0.786,0.82	0.585,0.614,0.611	0.205
ENSMUSG00000025871	4833439L19Rik	chr13	-	54556526	54556651	54559197	54559324	54553197	54553304	54561692	54561871	364,380,391	1246,1166,1385	504,445,439	803,692,584	252	250	0.0	0.225,0.244,0.219	0.384,0.389,0.427	-0.171
ENSMUSG00000057406	Whsc1	chr5	+	33864659	33864778	33867573	33867658	33861033	33861178	33868753	33868878	1208,1317,1366	316,364,320	610,483,545	459,422,389	244	210	0.0	0.767,0.757,0.786	0.534,0.496,0.547	0.244
ENSMUSG00000036620	Mgat4b	chr11	+	50232944	50233075	50233275	50233383	50232563	50232678	50233463	50233657	377,373,314	671,602,660	488,402,399	392,267,309	256	233	0.0	0.338,0.361,0.302	0.531,0.578,0.54	-0.216
ENSMUSG00000030779	Rbbp6	chr7	+	122978575	122978612	122982962	122983007	122975935	122976035	122984992	122985081	126,140,131	190,258,223	179,148,132	98,76,80	162	170	0.0	0.41,0.363,0.381	0.657,0.671,0.634	-0.269
ENSMUSG00000020697	Lig3	chr11	+	82795364	82795452	82795708	82795786	82794503	82794583	82796027	82796151	95,129,81	361,421,382	197,188,211	310,248,307	213	203	0.0	0.201,0.226,0.168	0.377,0.419,0.396	-0.199
ENSMUSG00000032059	Alg9	chr9	+	50783257	50783328	50788152	50788241	50778969	50779104	50789496	50789632	12,24,29	262,232,259	108,72,68	266,228,211	196	214	0.0	0.048,0.101,0.109	0.307,0.256,0.26	-0.188
ENSMUSG00000061731	Ext1	chr15	-	53075768	53075929	53083084	53083174	53073292	53073464	53088054	53088150	215,231,240	825,871,907	591,462,478	958,734,698	215	286	0.0	0.257,0.261,0.26	0.451,0.456,0.477	-0.202
ENSMUSG00000026355	Mcm6	chr1	-	128351432	128351682	128353459	128353570	128349303	128349469	128355512	128355659	2396,2011,2202	891,998,935	1928,1577,1527	1829,1522,1532	236	375	0.0	0.81,0.762,0.789	0.626,0.622,0.613	0.167
ENSMUSG00000089911	Mfsd14a	chr3	-	116641709	116641928	116645365	116645480	116641246	116641360	116647781	116647909	299,341,305	572,582,716	638,564,516	505,406,427	240	344	0.0	0.428,0.456,0.379	0.644,0.666,0.634	-0.227
ENSMUSG00000030774	Pak1	chr7	+	97883471	97883588	97893964	97894013	97871574	97871612	97898524	97898637	1081,1006,1269	135,160,118	606,527,533	234,210,200	242	174	0.0	0.852,0.819,0.885	0.651,0.643,0.657	0.202
ENSMUSG00000022808	Snx4	chr16	+	33290098	33290198	33291740	33291886	33287691	33287781	33294640	33294755	91,126,129	834,799,829	185,155,121	443,400,357	225	271	0.0	0.116,0.16,0.158	0.335,0.318,0.29	-0.17
ENSMUSG00000024212	Mllt1	chr17	-	56899768	56900296	56902562	56902688	56897379	56897467	56905711	56905855	1188,1111,1469	658,626,705	883,694,642	1178,952,865	251	653	0.0	0.824,0.822,0.844	0.661,0.655,0.659	0.172
ENSMUSG00000024212	Mllt1	chr17	-	56919899	56919982	56926991	56927172	56905711	56905855	56935262	56935388	101,85,128	791,683,960	206,216,156	635,466,469	306	208	0.0	0.08,0.078,0.083	0.181,0.24,0.184	-0.121
ENSMUSG00000024991	Eif3a	chr19	-	60781353	60781517	60781884	60782021	60779357	60779557	60782167	60782358	784,846,740	2650,2572,2540	1055,884,866	1620,1222,1308	262	289	0.0	0.246,0.266,0.243	0.418,0.444,0.422	-0.176
ENSMUSG00000027828	Ssr3	chr3	-	65387731	65387830	65391324	65391451	65382991	65383123	65392404	65392623	1110,968,872	1889,1769,2077	1733,1236,1365	1653,1185,1167	252	224	0.0	0.343,0.327,0.272	0.482,0.481,0.51	-0.177
ENSMUSG00000002477	Snrpd1	chr18	+	10623630	10623707	10626825	10627017	10617795	10617926	10627793	10628230	2429,2981,2604	6060,6209,6116	3696,3023,3689	4158,3345,4257	202	317	0.0	0.386,0.43,0.401	0.582,0.586,0.576	-0.176
ENSMUSG00000021131	Erh	chr12	-	80637489	80637610	80640956	80641044	80634356	80634527	80642788	80642845	550,582,579	661,755,671	457,343,447	1673,1317,1508	213	246	0.0	0.49,0.471,0.499	0.24,0.231,0.255	0.245
ENSMUSG00000038383	Pigu	chr2	-	155297082	155297207	155299045	155299189	155292689	155292832	155301200	155301355	341,292,355	963,904,1123	494,460,438	655,619,602	269	250	0.0	0.248,0.231,0.227	0.412,0.409,0.403	-0.173
ENSMUSG00000038383	Pigu	chr2	-	155314501	155314599	155328580	155328681	155301200	155301355	155331148	155331258	856,868,978	213,230,240	580,477,523	386,301,351	226	223	0.0	0.799,0.788,0.801	0.597,0.61,0.595	0.195
ENSMUSG00000033712	Ccar2	chr14	-	70151560	70151675	70151879	70151971	70151273	70151403	70152372	70152464	353,464,357	1152,1123,1396	614,480,574	763,656,578	217	240	0.0	0.253,0.314,0.22	0.471,0.447,0.523	-0.218
ENSMUSG00000031536	Polb	chr8	-	22648181	22648256	22650488	22650555	22647412	22647471	22653059	22653117	643,638,786	112,182,175	298,262,280	209,192,206	192	200	0.0	0.857,0.785,0.824	0.598,0.587,0.586	0.232
ENSMUSG00000031536	Polb	chr8	-	22650488	22650555	22653059	22653117	22648181	22648256	22653313	22653418	429,478,525	67,79,79	324,260,342	175,127,139	183	192	0.0	0.87,0.864,0.875	0.66,0.682,0.721	0.182
ENSMUSG00000024962	Vegfb	chr19	-	6986020	6986094	6986773	6986816	6985804	6985840	6987351	6987651	24,7,25	327,261,348	42,44,33	118,93,74	168	199	0.0	0.08,0.031,0.078	0.297,0.359,0.346	-0.271
ENSMUSG00000024962	Vegfb	chr19	-	6986020	6986094	6986289	6986486	6985804	6985840	6986773	6986816	134,104,104	329,261,349	151,109,92	119,93,76	322	199	0.0	0.201,0.198,0.156	0.44,0.42,0.428	-0.244
ENSMUSG00000074643	Cpne1	chr2	-	156076236	156076288	156077398	156077453	156074175	156074309	156077555	156077689	133,172,138	567,586,585	269,207,174	291,272,219	180	177	0.0	0.187,0.224,0.188	0.476,0.428,0.439	-0.248
ENSMUSG00000032400	Zwilch	chr9	-	64156012	64156106	64158694	64158766	64155163	64155219	64160820	64160976	69,84,61	138,161,176	151,144,134	76,87,87	197	219	0.0	0.357,0.367,0.278	0.688,0.648,0.631	-0.322
ENSMUSG00000028883	Sema3a	chr5	+	13557264	13557334	13561763	13561908	13557009	13557124	13565750	13565970	100,142,130	967,927,1116	476,422,368	1354,1149,1211	195	270	0.0	0.125,0.175,0.139	0.327,0.337,0.296	-0.174
ENSMUSG00000027327	1700037H04Rik	chr2	-	131151617	131151760	131153593	131153710	131148155	131148294	131159952	131160034	133,143,127	651,688,773	380,321,278	723,606,547	242	268	0.0	0.185,0.187,0.154	0.368,0.37,0.36	-0.191
ENSMUSG00000031987	Egln1	chr8	-	124911740	124911808	124914016	124914153	124908586	124910763	124915660	124915780	966,691,986	262,255,272	641,510,520	498,374,381	262	193	0.0	0.731,0.666,0.728	0.487,0.501,0.501	0.212
ENSMUSG00000028909	Ptpru	chr4	-	131803378	131803488	131808211	131808520	131802942	131803144	131818793	131819087	112,193,162	606,528,685	384,296,280	547,427,420	434	235	0.0	0.091,0.165,0.114	0.275,0.273,0.265	-0.148
ENSMUSG00000019132	BC005537	chr13	+	24805861	24805984	24809885	24810020	24804781	24804958	24812636	24814013	664,680,596	1849,1842,1917	1206,1124,1047	1526,1309,1104	248	260	0.0	0.274,0.279,0.246	0.453,0.474,0.499	-0.209
ENSMUSG00000017707	Serinc3	chr2	-	163627871	163628052	163629126	163629217	163626252	163626477	163630925	163631095	682,675,941	401,460,411	463,407,377	634,569,587	216	306	0.0	0.707,0.675,0.764	0.508,0.503,0.476	0.22
ENSMUSG00000021111	Papola	chr12	+	105799650	105799824	105800683	105800750	105784715	105784914	105804926	105805008	1878,1645,1779	511,477,474	1444,1028,1130	915,736,620	299	192	0.0	0.702,0.689,0.707	0.503,0.473,0.539	0.194
ENSMUSG00000069094	Pde7a	chr3	-	19233099	19233191	19233675	19233807	19230956	19231101	19235912	19236013	1175,1138,1309	313,416,319	571,513,421	413,335,338	257	217	0.0	0.76,0.698,0.776	0.539,0.564,0.513	0.206
ENSMUSG00000002249	Tead3	chr17	-	28336510	28336573	28340153	28340218	28335484	28335496	28341348	28341600	218,212,217	369,309,481	372,289,309	225,221,197	190	188	0.0	0.369,0.404,0.309	0.621,0.564,0.608	-0.237
ENSMUSG00000052698	Tln2	chr9	-	67338209	67338323	67340281	67340395	67334189	67334324	67342034	67342163	211,194,189	74,58,66	104,82,61	119,96,63	239	239	0.0	0.74,0.77,0.741	0.466,0.461,0.492	0.277
ENSMUSG00000014601	Strip1	chr3	-	107615760	107615827	107616507	107616608	107615314	107615419	107616811	107616938	615,525,631	146,197,156	379,362,306	329,276,271	226	192	0.0	0.782,0.694,0.775	0.495,0.527,0.49	0.246
ENSMUSG00000015647	Lama5	chr2	-	180177734	180177899	180178008	180178204	180177490	180177644	180178276	180178422	1174,1159,1125	491,396,443	1115,1066,949	988,910,793	321	290	0.0	0.684,0.726,0.696	0.505,0.514,0.519	0.189
ENSMUSG00000039356	Exosc2	chr2	+	31674514	31674560	31674694	31674784	31672471	31672573	31675838	31675904	508,574,497	244,271,243	283,283,290	442,306,375	171	215	0.0	0.724,0.727,0.72	0.446,0.538,0.493	0.231
ENSMUSG00000016918	Sulf1	chr1	+	12848330	12848454	12850759	12850793	12848094	12848237	12858811	12861192	1700,1852,1657	128,163,126	936,936,1033	210,191,180	249	159	0.0	0.895,0.879,0.894	0.74,0.758,0.786	0.128
ENSMUSG00000021807	2700060E02Rik	chr14	-	19812348	19812397	19814536	19814605	19811401	19812237	19816184	19816273	2272,2396,2182	402,448,358	1581,1316,1691	713,646,552	194	174	0.0	0.835,0.827,0.845	0.665,0.646,0.733	0.154
ENSMUSG00000001247	Lsr	chr7	-	30965968	30966088	30971867	30972212	30959152	30959314	30973079	30973426	791,774,1062	9,14,28	649,515,656	94,70,41	470	245	0.0	0.979,0.966,0.952	0.783,0.793,0.893	0.143
ENSMUSG00000001247	Lsr	chr7	-	30962097	30962244	30965968	30966088	30959152	30959314	30971867	30972212	760,732,757	1454,1156,1829	1086,865,893	894,800,635	245	272	0.0	0.367,0.413,0.315	0.574,0.546,0.61	-0.212
ENSMUSG00000048234	Rnf149	chr1	-	39555477	39555670	39560692	39560775	39552468	39552515	39564047	39564116	214,210,230	1519,1457,1493	572,443,422	1219,1001,1079	208	318	0.0	0.177,0.181,0.191	0.418,0.404,0.374	-0.216
ENSMUSG00000015575	Atp6v0e	chr17	+	26682677	26682725	26695354	26695484	26676395	26676578	26699211	26699644	130,102,145	1185,974,1305	259,209,174	889,662,728	173	255	0.0	0.139,0.134,0.141	0.3,0.318,0.261	-0.155
ENSMUSG00000018160	Med1	chr11	-	98163799	98164001	98166255	98166374	98161143	98161239	98166698	98166823	428,391,373	103,95,95	258,196,193	186,151,152	244	327	0.0	0.848,0.847,0.84	0.65,0.635,0.63	0.207
ENSMUSG00000028416	Bag1	chr4	-	40939076	40939184	40941524	40941638	40937131	40937194	40943624	40943707	1312,1412,1046	2733,2656,2846	1971,1582,1763	2041,1657,1796	239	233	0.0	0.319,0.341,0.264	0.485,0.482,0.489	-0.177
ENSMUSG00000030180	Kdm5a	chr6	+	120374816	120374987	120381534	120381669	120368931	120369054	120382916	120383022	212,245,206	385,413,425	426,362,354	302,266,280	296	260	0.0	0.326,0.343,0.299	0.553,0.544,0.526	-0.218
ENSMUSG00000020362	Cnot6	chr11	-	49685086	49685352	49686846	49686932	49683124	49683282	49689164	49689351	458,544,432	1283,1373,1233	851,661,696	928,744,856	211	391	0.0	0.398,0.423,0.394	0.63,0.622,0.601	-0.213
ENSMUSG00000020362	Cnot6	chr11	-	49682038	49682193	49683124	49683282	49681140	49681295	49685086	49685155	1532,1648,1511	864,774,719	1103,894,1008	1250,1031,1019	283	280	0.0	0.637,0.678,0.675	0.466,0.462,0.495	0.189
ENSMUSG00000035666	Gtf3c4	chr2	-	28830501	28830632	28833549	28835373	28827477	28827566	28839882	28840286	376,347,411	252,211,202	280,210,207	406,318,304	1949	256	0.0	0.164,0.178,0.211	0.083,0.08,0.082	0.103
ENSMUSG00000017677	Wsb1	chr11	-	79246169	79246301	79248390	79248659	79244462	79244563	79250980	79251149	444,483,436	1085,931,993	1010,735,914	886,729,932	394	257	0.0	0.211,0.253,0.223	0.426,0.397,0.39	-0.175
ENSMUSG00000024151	Msh2	chr17	+	87678207	87678362	87679799	87680078	87672329	87672806	87682530	87682677	226,177,165	1484,1673,1391	446,355,389	1286,1043,1241	280	404	0.0	0.18,0.132,0.146	0.334,0.329,0.311	-0.172
ENSMUSG00000029673	Auts2	chr5	-	131446806	131446884	131451883	131452025	131445398	131445482	131457838	131457910	506,470,630	113,137,175	393,373,260	248,218,200	267	203	6.6792636237e-15	0.773,0.723,0.732	0.546,0.565,0.497	0.207
ENSMUSG00000020078	Vps26a	chr10	-	62471059	62471135	62480557	62480707	62469900	62470057	62486657	62486805	376,338,427	154,134,128	297,218,248	240,220,243	275	201	6.6792636237e-15	0.641,0.648,0.709	0.475,0.42,0.427	0.225
ENSMUSG00000037669	Ldah	chr12	+	8268363	8268598	8275807	8275890	8238442	8238615	8283899	8285758	738,662,632	210,159,152	475,373,383	270,230,256	360	208	6.6792636237e-15	0.67,0.706,0.706	0.504,0.484,0.464	0.21
ENSMUSG00000041974	Spidr	chr16	-	15897223	15897317	15902908	15903055	15895525	15895640	15904056	15904261	288,268,226	48,60,67	245,247,259	194,155,171	272	219	6.6792636237e-15	0.828,0.782,0.731	0.504,0.562,0.549	0.242
ENSMUSG00000019731	Slc35e1	chr8	-	72484660	72484906	72488120	72488246	72480640	72483993	72489451	72489589	148,145,154	491,455,500	336,286,246	454,342,355	251	371	6.6792636237e-15	0.308,0.32,0.313	0.522,0.553,0.506	-0.213
ENSMUSG00000025626	Phf6	chrX	+	52916552	52916736	52917165	52917267	52912294	52912436	52931572	52931706	224,233,189	597,702,624	524,437,382	628,558,545	309	227	6.6792636237e-15	0.216,0.196,0.182	0.38,0.365,0.34	-0.164
ENSMUSG00000022110	Sucla2	chr14	+	73568861	73569024	73579355	73579484	73568633	73568733	73581678	73581817	1177,1060,1018	385,431,398	914,794,866	830,662,607	288	254	6.6792636237e-15	0.729,0.684,0.693	0.493,0.514,0.557	0.181
ENSMUSG00000031592	Pcm1	chr8	+	41330632	41330725	41330805	41330920	41328768	41329025	41331982	41332344	342,325,269	610,666,579	620,525,598	508,450,578	218	240	6.6792636237e-15	0.382,0.349,0.338	0.573,0.562,0.532	-0.199
ENSMUSG00000059586	Nsmce2	chr15	+	59416024	59416131	59455312	59455466	59378867	59379038	59591696	59591797	266,284,253	931,917,919	496,430,438	773,646,680	232	279	6.6792636237e-15	0.256,0.271,0.249	0.436,0.445,0.436	-0.18
ENSMUSG00000042688	Mapk6	chr9	-	75393364	75393529	75395509	75395654	75390166	75390368	75397578	75398751	827,899,932	1829,1849,2184	1306,1037,1078	1298,1178,1136	270	290	6.6792636237e-15	0.327,0.343,0.314	0.519,0.486,0.505	-0.175
ENSMUSG00000032239	Rp9	chr9	-	22449801	22449863	22453778	22453870	22448310	22448854	22457372	22457502	242,264,255	482,474,431	394,301,403	297,255,300	217	187	1.26972140173e-14	0.302,0.324,0.338	0.533,0.504,0.537	-0.203
ENSMUSG00000020571	Pdia6	chr12	+	17273944	17274002	17274383	17274510	17270395	17270537	17277197	17277304	1250,1272,1075	3775,4180,4147	1818,1487,1532	3026,2470,2559	183	252	1.26972140173e-14	0.313,0.295,0.263	0.453,0.453,0.452	-0.162
ENSMUSG00000028426	Rad23b	chr4	+	55382479	55382615	55383586	55383714	55380988	55381116	55385409	55385601	3615,3572,4145	1871,1878,1610	2591,2029,1991	2265,1990,2012	261	253	1.26972140173e-14	0.652,0.648,0.714	0.526,0.497,0.49	0.167
ENSMUSG00000029814	Igf2bp3	chr6	-	49107341	49107464	49108925	49109060	49105569	49105705	49117151	49117433	1086,1153,1043	3901,4499,3756	1233,1033,1091	2089,1799,2214	260	248	1.26972140173e-14	0.21,0.196,0.209	0.36,0.354,0.32	-0.14
ENSMUSG00000031328	Flna	chrX	-	74239651	74239845	74239945	74240082	74239333	74239447	74240204	74240328	2050,2342,2021	781,965,751	2074,1680,1734	1679,1382,1311	262	319	1.26972140173e-14	0.762,0.747,0.766	0.601,0.597,0.617	0.153
ENSMUSG00000036678	Aaas	chr15	-	102344088	102344232	102345576	102345675	102340330	102340451	102346486	102346533	529,582,650	311,389,350	460,385,367	614,490,511	224	269	1.26972140173e-14	0.671,0.642,0.69	0.474,0.485,0.463	0.194
ENSMUSG00000034610	Zcchc11	chr4	+	108491347	108491464	108495149	108495327	108486453	108486617	108496966	108497055	862,841,842	222,211,242	524,479,432	355,259,269	242	303	1.26972140173e-14	0.829,0.833,0.813	0.649,0.698,0.668	0.153
ENSMUSG00000041958	Pigs	chr11	+	78333666	78333758	78336687	78336830	78332949	78333039	78337788	78337903	157,188,163	902,868,1089	241,234,205	608,526,480	217	268	1.26972140173e-14	0.177,0.211,0.156	0.329,0.355,0.345	-0.162
ENSMUSG00000002957	Ap2a2	chr7	+	141623617	141623781	141626107	141626190	141621114	141621288	141627893	141627983	193,224,293	668,645,662	425,354,278	468,418,395	289	208	1.26972140173e-14	0.172,0.2,0.242	0.395,0.379,0.336	-0.165
ENSMUSG00000002949	Timm44	chr8	-	4268299	4268380	4269854	4270025	4267863	4268013	4274136	4274232	415,416,445	838,857,857	471,406,459	451,341,417	296	206	1.26972140173e-14	0.256,0.253,0.265	0.421,0.453,0.434	-0.178
ENSMUSG00000032867	Fbxw8	chr5	-	118095532	118095729	118113611	118113769	118092495	118092702	118124935	118125024	294,308,292	961,976,973	612,454,523	836,732,795	283	322	1.84079227141e-14	0.258,0.264,0.255	0.454,0.414,0.428	-0.173
ENSMUSG00000044783	Hjurp	chr1	-	88270201	88270299	88275041	88275097	88269320	88269413	88277218	88277285	523,642,620	432,474,516	291,287,286	581,513,452	181	223	1.84079227141e-14	0.599,0.625,0.597	0.382,0.408,0.438	0.198
ENSMUSG00000043909	Trp53bp1	chr2	-	121243893	121244096	121247500	121247595	121235572	121236869	121248163	121248290	489,390,378	207,273,146	305,279,261	463,366,344	220	328	1.84079227141e-14	0.779,0.68,0.794	0.495,0.532,0.531	0.232
ENSMUSG00000033335	Dnm2	chr9	+	21478898	21479037	21480406	21480545	21478280	21478348	21481332	21481419	50,89,88	562,669,605	224,158,125	575,478,495	264	264	1.84079227141e-14	0.082,0.117,0.127	0.28,0.248,0.202	-0.135
ENSMUSG00000020167	Tcf3	chr10	-	80420020	80420088	80421087	80421166	80419466	80419599	80421331	80421405	2112,1738,2126	3070,2838,3813	2425,1987,2086	1918,1645,1681	204	193	1.84079227141e-14	0.394,0.367,0.345	0.545,0.533,0.54	-0.171
ENSMUSG00000053414	Hunk	chr16	+	90481249	90481333	90487858	90487906	90475819	90475982	90493412	90493593	653,673,636	612,577,710	719,693,694	330,331,269	209	173	1.84079227141e-14	0.469,0.491,0.426	0.643,0.634,0.681	-0.191
ENSMUSG00000029920	Smarcad1	chr6	+	65110369	65110552	65111775	65111885	65108651	65108770	65114300	65116061	414,385,358	959,938,933	991,770,783	1080,925,922	308	235	2.4311253379e-14	0.248,0.238,0.226	0.412,0.388,0.393	-0.16
ENSMUSG00000003644	Rps6ka1	chr4	-	133864005	133864070	133865024	133865113	133863647	133863750	133865360	133865431	120,161,141	345,346,370	206,140,170	185,142,172	214	190	2.4311253379e-14	0.236,0.292,0.253	0.497,0.467,0.467	-0.217
ENSMUSG00000025607	Copg2	chr6	-	30890600	30890672	30894846	30894927	30885579	30885659	30895541	30895594	559,541,585	244,318,251	473,380,339	488,376,455	206	197	3.02457220695e-14	0.687,0.619,0.69	0.481,0.491,0.416	0.203
ENSMUSG00000020250	Txnrd1	chr10	+	82874612	82874735	82875623	82875696	82860523	82860630	82877265	82877385	378,281,356	993,1052,1010	664,529,529	884,747,786	248	198	3.56227393262e-14	0.233,0.176,0.22	0.375,0.361,0.35	-0.152
ENSMUSG00000029823	Luc7l2	chr6	+	38570509	38570604	38585040	38585139	38551464	38551908	38589175	38589286	493,372,537	588,556,489	347,199,224	875,702,796	220	224	3.56227393262e-14	0.461,0.405,0.528	0.288,0.224,0.223	0.22
ENSMUSG00000028961	Pgd	chr4	-	149161628	149161694	149165049	149165229	149160834	149160953	149166006	149166082	425,447,444	998,1153,875	456,365,479	469,408,487	305	191	3.56227393262e-14	0.211,0.195,0.241	0.378,0.359,0.381	-0.157
ENSMUSG00000032254	Kif23	chr9	-	61927036	61927163	61927347	61927467	61926359	61926518	61927553	61927633	360,405,331	764,836,839	413,393,400	490,384,347	245	252	3.56227393262e-14	0.326,0.333,0.289	0.464,0.513,0.542	-0.19
ENSMUSG00000027306	Nusap1	chr2	+	119643783	119643900	119647089	119647198	119639576	119639734	119648892	119650160	1683,1831,1724	579,751,506	1398,1098,1276	953,826,911	242	234	4.11785794047e-14	0.738,0.702,0.767	0.587,0.562,0.575	0.161
ENSMUSG00000029169	Dhx15	chr5	-	52157454	52157577	52160229	52160421	52153725	52154227	52160892	52161001	1116,1102,1078	3409,3377,3668	2125,1606,1669	3229,2609,2705	317	248	4.11785794047e-14	0.204,0.203,0.187	0.34,0.325,0.326	-0.132
ENSMUSG00000054693	Adam10	chr9	+	70754161	70754325	70761582	70761766	70748082	70748266	70765951	70766102	403,457,348	939,1189,1061	760,713,666	970,810,898	289	309	4.66334042089e-14	0.315,0.291,0.26	0.456,0.485,0.442	-0.172
ENSMUSG00000022246	Rai14	chr15	-	10587837	10587924	10589258	10589345	10583781	10583836	10591586	10591615	265,295,261	144,177,130	65,56,57	117,85,91	212	212	4.66334042089e-14	0.648,0.625,0.668	0.357,0.397,0.385	0.267
ENSMUSG00000027304	Rtf1	chr2	+	119728394	119728516	119728678	119728736	119727537	119727615	119729893	119729971	894,863,971	114,143,138	625,510,526	201,166,207	247	183	5.75075612444e-14	0.853,0.817,0.839	0.697,0.695,0.653	0.155
ENSMUSG00000036893	Ehmt1	chr2	-	24824944	24825067	24877454	24877626	24815730	24815832	24884145	24884702	772,821,967	300,399,339	539,443,409	445,429,357	297	248	5.75075612444e-14	0.682,0.632,0.704	0.503,0.463,0.489	0.188
ENSMUSG00000017897	Eya2	chr2	+	165682836	165682882	165685548	165685691	165664785	165664886	165687618	165687735	57,72,88	1336,1167,1672	83,79,78	593,529,532	171	268	5.75075612444e-14	0.063,0.088,0.076	0.18,0.19,0.187	-0.11
ENSMUSG00000005469	Prkaca	chr8	+	83990427	83990554	83990641	83990737	83988282	83988365	83990862	83990985	1225,1145,1269	363,317,353	1184,893,1031	688,603,567	252	221	6.26960212143e-14	0.747,0.76,0.759	0.601,0.565,0.615	0.162
ENSMUSG00000037643	Prkci	chr3	+	31025129	31025219	31026252	31026303	31018549	31018671	31029485	31029571	400,498,398	565,524,547	569,444,511	372,236,271	215	176	6.26960212143e-14	0.367,0.438,0.373	0.556,0.606,0.607	-0.197
ENSMUSG00000031586	Rbpms	chr8	-	33795081	33795150	33834303	33834454	33782642	33784186	33862985	33863048	1767,1512,2239	137,137,104	613,544,533	98,88,112	276	194	7.31203596695e-14	0.901,0.886,0.938	0.815,0.813,0.77	0.109
ENSMUSG00000093930	Hmgcs1	chr13	+	119700507	119700633	119701075	119701240	119699663	119700121	119702534	119702700	2092,2406,2230	920,1018,952	1662,1336,1210	1381,1051,1201	251	290	7.31203596695e-14	0.724,0.732,0.73	0.582,0.595,0.538	0.157
ENSMUSG00000024381	Bin1	chr18	+	32426223	32426352	32431982	32432093	32424819	32424967	32432323	32432425	275,245,267	598,594,646	117,119,85	705,567,519	254	236	7.31203596695e-14	0.299,0.277,0.277	0.134,0.163,0.132	0.141
ENSMUSG00000071659	Hnrnpul2	chr19	+	8824220	8824311	8824405	8824518	8823529	8823669	8824859	8825123	441,465,416	2492,2447,2764	897,644,686	2395,1925,1962	216	238	7.77223403484e-14	0.163,0.173,0.142	0.292,0.269,0.278	-0.12
ENSMUSG00000009470	Tnpo1	chr13	-	98859762	98859988	98860640	98860793	98858385	98858557	98863707	98863876	636,630,726	1296,1443,1398	999,777,734	987,793,750	278	351	7.77223403484e-14	0.383,0.355,0.396	0.561,0.553,0.553	-0.178
ENSMUSG00000022312	Eif3h	chr15	-	51789992	51790113	51796387	51796537	51787905	51788038	51797612	51797712	3833,3787,3780	6932,6008,7405	6255,4815,5385	5905,4632,4573	275	246	9.35670234662e-14	0.331,0.361,0.313	0.487,0.482,0.513	-0.159
ENSMUSG00000030316	Tamm41	chr6	-	115012157	115012323	115016082	115016228	115010806	115010869	115025273	115025424	1232,1294,1249	449,458,458	833,711,894	719,561,566	271	291	9.35670234662e-14	0.747,0.752,0.745	0.554,0.576,0.629	0.162
ENSMUSG00000005610	Eif4g2	chr7	-	111075586	111075712	111076695	111076856	111075336	111075441	111076937	111077076	7979,8888,8277	22429,21408,24928	9367,7722,8380	13637,11145,11408	286	251	9.82278088658e-14	0.238,0.267,0.226	0.376,0.378,0.392	-0.138
ENSMUSG00000017897	Eya2	chr2	+	165664785	165664886	165682836	165682882	165595031	165595264	165685548	165685691	169,160,149	326,325,395	241,176,171	201,156,156	226	171	9.82278088658e-14	0.282,0.271,0.222	0.476,0.461,0.453	-0.205
ENSMUSG00000002068	Ccne1	chr7	-	38103045	38103194	38106278	38106347	38102785	38102921	38106595	38106683	470,503,414	399,561,405	218,188,221	479,439,454	194	274	1.14113520892e-13	0.625,0.559,0.591	0.391,0.377,0.407	0.2
ENSMUSG00000028790	Khdrbs1	chr4	-	129720651	129720853	129722644	129722778	129720038	129720106	129725575	129725722	1415,1630,1264	4585,4962,4849	2474,2046,2374	4096,3599,4101	259	327	1.18046901868e-13	0.28,0.293,0.248	0.433,0.418,0.422	-0.151
ENSMUSG00000019831	Wasf1	chr10	+	40933112	40933285	40934476	40934656	40931915	40932033	40936109	40936738	218,221,222	534,427,713	267,238,188	252,214,198	298	305	1.18046901868e-13	0.295,0.346,0.242	0.52,0.532,0.493	-0.221
ENSMUSG00000029924	Slc37a3	chr6	-	39359949	39360042	39364502	39364611	39357399	39357483	39366888	39367046	364,332,365	131,99,111	366,299,274	259,220,255	234	218	1.18046901868e-13	0.721,0.758,0.754	0.568,0.559,0.5	0.202
ENSMUSG00000022336	Eif3e	chr15	-	43266133	43266259	43270878	43270983	43265500	43265625	43272275	43272318	1243,1157,1310	5313,4673,6401	2123,1652,1837	5005,3956,3634	230	251	1.22898450676e-13	0.203,0.213,0.183	0.316,0.313,0.356	-0.129
ENSMUSG00000021495	Fam193b	chr13	-	55550223	55550407	55552961	55553349	55549117	55549357	55554216	55554448	494,408,597	225,212,226	230,238,185	241,229,214	513	309	1.32481261957e-13	0.569,0.537,0.614	0.365,0.385,0.342	0.209
ENSMUSG00000010205	Raver1	chr9	-	21080083	21080171	21080704	21080817	21079600	21079812	21080974	21081104	501,478,641	1028,923,1216	912,819,560	782,636,617	238	213	1.32481261957e-13	0.304,0.317,0.321	0.511,0.535,0.448	-0.184
ENSMUSG00000062203	Gspt1	chr16	-	11222584	11222753	11224419	11224593	11219291	11220879	11228114	11228195	798,965,737	1560,1578,1885	1237,1054,1138	1169,1000,980	299	294	1.36651163973e-13	0.335,0.376,0.278	0.51,0.509,0.533	-0.188
ENSMUSG00000020076	Ddx50	chr10	-	62640744	62640862	62642775	62642954	62640446	62640632	62643296	62643372	1064,1091,1074	343,362,287	836,740,680	603,403,472	304	243	1.36651163973e-13	0.713,0.707,0.749	0.526,0.595,0.535	0.171
ENSMUSG00000026743	Mllt10	chr2	+	18146776	18146872	18162316	18162886	18126133	18126229	18170253	18170298	217,292,242	192,146,199	125,130,134	280,230,218	221	695	1.45966346507e-13	0.78,0.863,0.793	0.584,0.64,0.659	0.184
ENSMUSG00000042831	Alkbh6	chr7	+	30312236	30312388	30312590	30312707	30311839	30311900	30313918	30314154	334,361,363	821,605,821	623,460,453	539,431,496	277	242	1.913285838e-13	0.262,0.343,0.279	0.502,0.483,0.444	-0.182
ENSMUSG00000057363	Uxs1	chr1	-	43771680	43771802	43774816	43774876	43764889	43765009	43780064	43780169	10,35,16	390,494,468	60,54,63	389,347,349	185	247	1.95710471479e-13	0.033,0.086,0.044	0.171,0.172,0.194	-0.125
ENSMUSG00000031565	Fgfr1	chr8	+	25532249	25532428	25555507	25555774	25518794	25519429	25557730	25557814	117,102,106	448,439,465	198,174,167	326,289,294	304	392	2.00057304056e-13	0.252,0.231,0.227	0.439,0.437,0.423	-0.196
ENSMUSG00000029505	Ep400	chr5	-	110727528	110727578	110729233	110729312	110726890	110726948	110729822	110729963	65,82,66	209,232,204	137,97,74	102,100,83	204	175	2.14587975543e-13	0.211,0.233,0.217	0.535,0.454,0.433	-0.254
ENSMUSG00000059208	Hnrnpm	chr17	-	33658869	33658914	33660212	33660314	33658387	33658465	33663224	33663285	2604,2920,2588	1631,1825,1680	3122,2646,2744	1018,860,865	227	170	2.2900332424e-13	0.545,0.545,0.536	0.697,0.697,0.704	-0.157
ENSMUSG00000026608	Kctd3	chr1	-	188983009	188983126	188983206	188983294	188981224	188981395	188987515	188987631	264,285,293	161,164,149	249,216,224	372,285,273	213	242	2.33167021045e-13	0.651,0.664,0.691	0.432,0.463,0.482	0.21
ENSMUSG00000030796	Tead2	chr7	+	45225652	45225795	45228638	45228812	45223680	45223745	45231308	45231470	1780,1597,2714	1785,2020,1959	500,518,580	1393,1243,1440	268	299	2.40453490452e-13	0.527,0.469,0.607	0.286,0.317,0.31	0.23
ENSMUSG00000035683	Melk	chr4	+	44325640	44325739	44332879	44332966	44324199	44324268	44340625	44340745	196,240,212	686,570,616	260,261,224	366,262,290	224	212	2.40453490452e-13	0.213,0.285,0.246	0.402,0.485,0.422	-0.188
ENSMUSG00000035949	Fbxw2	chr2	-	34822557	34822975	34825961	34826070	34812814	34813009	34826171	34826235	12,8,11	407,377,331	51,80,80	580,450,556	234	543	2.40453490452e-13	0.064,0.047,0.072	0.169,0.292,0.25	-0.176
ENSMUSG00000026991	Pkp4	chr2	+	59344797	59344993	59347719	59347804	59342196	59342243	59347923	59348256	368,316,373	730,710,871	808,690,643	906,680,658	321	210	2.43560124696e-13	0.248,0.226,0.219	0.368,0.399,0.39	-0.155
ENSMUSG00000039748	Exo1	chr1	+	175888723	175888861	175891933	175892146	175887577	175887701	175892873	175893061	165,150,121	749,646,828	213,158,151	429,346,340	263	338	2.43560124696e-13	0.221,0.23,0.158	0.39,0.37,0.363	-0.171
ENSMUSG00000038241	Cep250	chr2	+	155995318	155995420	155996271	155996334	155994844	155994991	155998167	155998900	286,288,288	26,35,24	183,178,172	61,62,59	227	188	2.47571161341e-13	0.901,0.872,0.909	0.713,0.704,0.707	0.186
ENSMUSG00000056671	Prelid2	chr18	-	41932600	41932761	41935167	41935241	41912369	41912475	41937633	41937691	70,79,54	464,558,590	112,102,90	300,298,289	199	286	2.51551343858e-13	0.178,0.169,0.116	0.349,0.33,0.309	-0.175
ENSMUSG00000026991	Pkp4	chr2	+	59347719	59347804	59347923	59348041	59344797	59344993	59350493	59350622	416,414,470	549,528,563	746,674,676	454,405,389	210	243	2.60414508178e-13	0.467,0.476,0.491	0.655,0.658,0.668	-0.182
ENSMUSG00000052752	Traf7	chr17	-	24514712	24514829	24516504	24516596	24514124	24514217	24518741	24518799	354,375,430	416,340,334	356,236,257	712,615,582	217	242	2.69210014756e-13	0.487,0.552,0.589	0.358,0.3,0.33	0.213
ENSMUSG00000025793	Hgs	chr11	+	120478694	120478754	120479089	120479297	120478461	120478605	120479552	120479725	275,286,338	197,216,212	239,166,159	358,297,268	185	333	2.77938635351e-13	0.715,0.704,0.742	0.546,0.502,0.516	0.199
ENSMUSG00000001157	Gmcl1	chr6	-	86714174	86714259	86726072	86726196	86711588	86711679	86732910	86733383	210,193,200	114,135,123	188,129,119	254,204,225	249	210	2.96316422577e-13	0.608,0.547,0.578	0.384,0.348,0.308	0.231
ENSMUSG00000052681	Rap1b	chr10	-	117817343	117817460	117818465	117818609	117814470	117815780	117820461	117820602	600,557,600	1502,1423,1534	947,782,821	1180,997,1029	269	242	3.33912771647e-13	0.264,0.26,0.26	0.419,0.414,0.418	-0.156
ENSMUSG00000034377	Tulp4	chr17	+	6185136	6185298	6198671	6198852	6176828	6176957	6201699	6201834	93,109,103	353,396,409	246,233,158	363,327,295	287	306	3.56763073553e-13	0.219,0.227,0.212	0.419,0.432,0.363	-0.185
ENSMUSG00000026356	Dars	chr1	-	128368364	128368445	128369492	128369535	128366920	128367032	128372139	128372286	175,167,135	822,980,797	474,338,424	1213,885,981	168	206	3.65033014219e-13	0.207,0.173,0.172	0.324,0.319,0.346	-0.146
ENSMUSG00000020808	Fam64a	chr11	+	72045678	72045774	72046339	72046393	72044980	72045258	72046686	72047370	662,666,599	695,702,719	1040,848,875	534,459,479	221	179	3.82811527088e-13	0.436,0.435,0.403	0.612,0.599,0.597	-0.178
ENSMUSG00000006369	Fbln1	chr15	+	85240619	85240739	85242010	85242142	85239293	85239419	85244182	85244306	492,502,556	1184,989,1287	1255,1050,979	1412,1155,1062	245	257	3.86155791358e-13	0.304,0.347,0.312	0.482,0.488,0.492	-0.166
ENSMUSG00000032280	Tle3	chr9	+	61373952	61374053	61374514	61374578	61373384	61373461	61375528	61375573	241,271,236	753,770,761	348,292,283	519,381,394	226	189	4.70220159107e-13	0.211,0.227,0.206	0.359,0.391,0.375	-0.16
ENSMUSG00000062270	Morf4l1	chr9	-	90095120	90095209	90096502	90096604	90094354	90094527	90097371	90097460	1268,1339,1222	225,303,286	1444,1133,1370	622,507,604	227	214	4.87413717422e-13	0.842,0.806,0.801	0.686,0.678,0.681	0.135
ENSMUSG00000028911	Srsf4	chr4	+	131886130	131886304	131891206	131891349	131885308	131885492	131892080	131892193	66,53,58	552,654,580	175,113,143	630,503,535	299	268	4.95051303873e-13	0.097,0.068,0.082	0.199,0.168,0.193	-0.104
ENSMUSG00000029203	Ube2k	chr5	+	65581385	65581468	65591875	65591975	65571531	65571590	65594419	65594548	1405,1133,1499	983,905,903	943,767,838	1363,1054,1115	208	225	5.02632937307e-13	0.607,0.575,0.642	0.428,0.44,0.448	0.169
ENSMUSG00000033581	Igf2bp2	chr16	-	22070306	22070375	22076016	22076145	22068142	22068259	22078615	22078751	2350,2169,2789	699,892,759	1781,1450,1298	1055,988,988	254	194	5.24200310085e-13	0.72,0.65,0.737	0.563,0.529,0.501	0.171
ENSMUSG00000027349	Fam98b	chr2	+	117262838	117262919	117263822	117263939	117260174	117260353	117267779	117267947	749,795,758	1939,1622,2159	956,777,803	1260,933,967	206	242	5.68927531347e-13	0.312,0.365,0.292	0.471,0.495,0.494	-0.164
ENSMUSG00000029017	Pmpcb	chr5	+	21742757	21742956	21743378	21743458	21740484	21740614	21745977	21746090	818,837,783	107,139,131	830,751,782	299,255,270	324	205	5.71512643974e-13	0.829,0.792,0.791	0.637,0.651,0.647	0.159
ENSMUSG00000033543	Gtf2a2	chr9	+	70015291	70015410	70016818	70016923	70012549	70012661	70019388	70019515	770,792,736	695,691,570	739,546,656	1207,1050,1062	244	230	6.71302163478e-13	0.511,0.519,0.549	0.366,0.329,0.368	0.172
ENSMUSG00000033565	Rbfox2	chr15	-	77113604	77113658	77116920	77117067	77105576	77105669	77132716	77132941	1190,970,1090	113,117,126	978,783,759	227,207,196	272	179	7.24243606733e-13	0.874,0.845,0.851	0.739,0.713,0.718	0.133
ENSMUSG00000035949	Fbxw2	chr2	-	34822557	34823067	34825961	34826070	34812814	34813009	34826171	34826201	12,8,11	409,378,330	51,80,80	580,450,557	234	635	7.40033681488e-13	0.074,0.054,0.083	0.193,0.325,0.28	-0.196
ENSMUSG00000038252	Ncapd2	chr6	-	125174224	125174358	125176142	125176227	125173779	125173912	125176651	125176738	403,398,373	1147,1172,1070	889,739,691	1238,1037,1021	210	259	7.9235150187e-13	0.302,0.295,0.301	0.47,0.468,0.455	-0.165
ENSMUSG00000004099	Dnmt1	chr9	-	20907870	20907961	20908471	20908752	20907205	20907561	20909089	20909285	786,742,743	1269,1085,1333	1130,994,1020	958,862,747	406	216	8.59493327573e-13	0.248,0.267,0.229	0.386,0.38,0.421	-0.148
ENSMUSG00000041420	Meis3	chr7	+	16177708	16177868	16178744	16179100	16177391	16177573	16182040	16182152	94,140,122	314,334,409	260,239,222	295,249,318	285	481	9.5614956863e-13	0.336,0.414,0.335	0.598,0.618,0.541	-0.224
ENSMUSG00000026174	Cnot9	chr1	+	74522317	74522427	74523503	74523613	74518900	74519016	74526991	74527090	1071,935,1105	432,443,427	880,781,689	695,662,641	235	235	9.57298403304e-13	0.713,0.679,0.721	0.559,0.541,0.518	0.165
ENSMUSG00000005882	Uqcc1	chr2	-	155910356	155910464	155911740	155911836	155909352	155909425	155921634	155921727	428,362,387	130,149,107	309,245,277	233,212,197	221	233	1.00343632039e-12	0.776,0.719,0.792	0.583,0.549,0.597	0.186
ENSMUSG00000026918	Brd3	chr2	-	27462420	27462568	27463454	27463592	27461528	27461743	27463888	27464193	916,951,1025	1851,1526,2604	1062,859,897	1048,884,684	263	273	1.15686714287e-12	0.339,0.393,0.29	0.513,0.502,0.576	-0.19
ENSMUSG00000069769	Msi2	chr11	-	88347052	88347125	88348783	88348992	88343888	88344660	88366784	88366847	151,154,233	576,493,676	333,250,262	517,358,371	334	198	1.2198616101e-12	0.135,0.156,0.17	0.276,0.293,0.295	-0.134
ENSMUSG00000030374	Strn4	chr7	+	16823005	16823079	16824138	16824217	16822495	16822599	16826463	16826661	350,462,397	181,228,192	326,270,321	341,342,332	199	204	1.27351293091e-12	0.665,0.675,0.679	0.495,0.447,0.498	0.193
ENSMUSG00000016018	Skiv2l2	chr13	-	112908894	112908997	112909815	112909914	112906984	112907116	112910909	112911034	822,760,919	244,280,316	590,423,480	398,313,349	224	228	1.33123039697e-12	0.774,0.734,0.747	0.601,0.579,0.583	0.164
ENSMUSG00000040029	Ipo8	chr6	-	148789796	148789922	148791440	148791507	148789070	148789168	148796640	148796766	233,184,214	121,134,93	125,118,136	199,203,185	192	251	1.33970879445e-12	0.716,0.642,0.751	0.451,0.432,0.49	0.245
ENSMUSG00000028330	Ncbp1	chr4	+	46161260	46161323	46162091	46162166	46159658	46159723	46162960	46163064	200,230,180	974,826,935	380,316,315	778,693,645	188	200	1.33970879445e-12	0.179,0.229,0.17	0.342,0.327,0.342	-0.144
ENSMUSG00000017723	Wfdc2	chr2	+	164564056	164564212	164565791	164565938	164563307	164563451	164568334	164568510	1954,1869,2112	1345,1182,1379	755,723,930	1236,964,1049	281	272	1.44052502043e-12	0.584,0.605,0.597	0.372,0.421,0.462	0.177
ENSMUSG00000036707	Cab39	chr1	+	85844592	85844652	85847409	85847475	85842197	85842366	85848276	85848420	380,507,428	805,817,909	626,476,567	593,450,528	185	191	1.61068276653e-12	0.328,0.391,0.327	0.522,0.522,0.526	-0.175
ENSMUSG00000022013	Dnajc15	chr14	-	77852897	77852971	77856938	77856990	77844395	77844472	77874797	77874917	134,110,131	626,567,662	222,171,180	496,351,386	177	199	1.99970360421e-12	0.194,0.179,0.182	0.335,0.354,0.344	-0.159
ENSMUSG00000035203	Epn1	chr7	+	5095887	5095974	5097153	5097411	5095642	5095753	5097571	5098176	134,167,151	1464,1348,1907	200,184,160	952,812,771	212	383	2.21390511029e-12	0.142,0.183,0.125	0.275,0.29,0.273	-0.129
ENSMUSG00000004789	Dlst	chr12	+	85129791	85129865	85130459	85130543	85128310	85128441	85130896	85131064	329,322,335	1041,1011,1117	505,338,407	769,552,619	199	209	2.27985531688e-12	0.249,0.251,0.24	0.408,0.391,0.408	-0.156
ENSMUSG00000037935	Smarce1	chr11	-	99225037	99225142	99228274	99228318	99220654	99220735	99228496	99228548	931,805,991	326,531,436	716,586,606	791,669,711	169	230	2.32384581377e-12	0.795,0.674,0.756	0.552,0.544,0.537	0.197
ENSMUSG00000021131	Erh	chr12	-	80637489	80637610	80640956	80641044	80634021	80634527	80643763	80644341	987,1020,877	661,758,672	1123,931,1110	1674,1317,1508	213	246	2.37612011078e-12	0.633,0.608,0.601	0.437,0.449,0.459	0.166
ENSMUSG00000037572	Wdhd1	chr14	-	47263438	47263623	47265673	47265858	47261339	47261581	47266980	47267173	513,546,563	201,206,186	340,247,247	249,215,215	310	310	2.76508199873e-12	0.718,0.726,0.752	0.577,0.535,0.535	0.183
ENSMUSG00000027671	Actl6a	chr3	+	32720185	32720300	32720434	32720515	32719900	32719962	32722619	32722715	2099,1967,1880	521,519,482	1723,1427,1699	883,742,807	240	206	2.82301391651e-12	0.776,0.765,0.77	0.626,0.623,0.644	0.139
ENSMUSG00000053436	Mapk14	chr17	+	28728356	28728471	28741787	28741866	28725796	28725844	28744982	28745156	635,576,455	1103,1019,1165	661,614,613	652,542,600	240	204	2.97824849577e-12	0.329,0.325,0.249	0.463,0.491,0.465	-0.172
ENSMUSG00000024078	Ttc27	chr17	+	74770242	74770356	74777643	74777739	74751061	74751128	74780782	74780905	428,370,441	122,90,82	286,215,251	145,122,183	239	221	3.0147349098e-12	0.764,0.792,0.833	0.646,0.62,0.559	0.188
ENSMUSG00000031024	St5	chr7	-	109556210	109557461	109570006	109570111	109552974	109553111	109617057	109617147	48,54,77	42,62,47	44,37,39	145,94,122	230	1376	3.12876724167e-12	0.872,0.839,0.907	0.645,0.702,0.657	0.205
ENSMUSG00000032977	Fam207a	chr10	-	77497362	77497513	77503845	77503914	77489997	77490066	77514305	77514414	118,154,151	632,636,811	178,137,158	411,291,306	194	276	3.12876724167e-12	0.21,0.256,0.209	0.381,0.401,0.423	-0.177
ENSMUSG00000002825	Qtrt1	chr9	+	21419290	21419366	21419438	21419548	21418283	21418422	21419624	21419712	138,125,144	557,496,659	180,158,143	352,247,269	201	235	3.15001854158e-12	0.225,0.228,0.203	0.374,0.428,0.383	-0.176
ENSMUSG00000025001	Hells	chr19	+	38946724	38946868	38951834	38951931	38945390	38945573	38953542	38953704	762,918,781	1377,1209,1594	708,576,610	569,463,445	269	222	3.15001854158e-12	0.314,0.385,0.288	0.507,0.507,0.531	-0.186
ENSMUSG00000021901	Bap1	chr14	+	31252927	31253060	31253455	31253575	31251899	31251954	31254032	31254094	246,221,245	941,1178,1170	419,273,329	803,717,706	258	245	3.21845704209e-12	0.199,0.151,0.166	0.331,0.266,0.307	-0.129
ENSMUSG00000003948	Mmd	chr11	+	90264502	90264577	90266044	90266146	90259826	90259987	90267511	90267581	284,266,346	213,217,200	163,128,135	262,224,229	200	227	3.4060378669e-12	0.602,0.582,0.663	0.414,0.393,0.401	0.213
ENSMUSG00000015937	H2afy	chr13	-	56084195	56084285	56089757	56089857	56083119	56083294	56096123	56096234	3300,3111,3468	1727,1958,1829	2535,2052,2228	2668,2292,2207	225	215	3.41156234317e-12	0.646,0.603,0.644	0.476,0.461,0.491	0.155
ENSMUSG00000027315	Spint1	chr2	+	119248010	119248181	119248355	119248403	119246596	119246647	119248756	119249195	552,553,504	509,365,479	735,716,710	295,265,246	296	173	3.58913325046e-12	0.388,0.47,0.381	0.593,0.612,0.628	-0.198
ENSMUSG00000001847	Rac1	chr5	-	143508095	143508158	143514668	143514786	143507326	143507486	143517157	143517229	2124,2055,2265	1217,1217,1086	2169,1561,1787	2168,1706,1829	243	188	4.05146263319e-12	0.575,0.566,0.617	0.436,0.414,0.43	0.159
ENSMUSG00000022702	Hira	chr16	+	18925647	18925863	18927437	18927523	18922853	18922959	18932867	18933062	366,423,387	741,564,904	650,482,507	530,404,368	341	211	4.29366739068e-12	0.234,0.317,0.209	0.431,0.425,0.46	-0.185
ENSMUSG00000020321	Mdh1	chr11	-	21559698	21559875	21562864	21562987	21559191	21559305	21564040	21564216	4190,4029,4178	1664,1695,1665	5840,4435,4909	4570,3538,3417	248	302	4.29366739068e-12	0.754,0.743,0.753	0.609,0.604,0.636	0.134
ENSMUSG00000054874	Pcnx3	chr19	-	5679967	5680000	5680242	5680396	5679569	5679741	5681431	5681574	184,205,192	141,130,184	320,242,248	92,75,66	279	158	4.31653205995e-12	0.425,0.472,0.371	0.663,0.646,0.68	-0.24
ENSMUSG00000029208	Guf1	chr5	+	69566360	69566504	69567127	69567261	69565429	69565562	69568395	69568497	205,277,243	74,105,69	165,164,139	155,126,131	269	259	4.35538397802e-12	0.727,0.718,0.772	0.506,0.556,0.505	0.217
ENSMUSG00000032178	Ilf3	chr9	+	21393710	21393802	21394194	21394290	21392294	21392442	21394830	21394942	1064,1011,996	364,524,402	1052,863,957	836,749,860	217	221	4.78394405245e-12	0.749,0.663,0.716	0.562,0.54,0.531	0.165
ENSMUSG00000043535	Setx	chr2	+	29126873	29127063	29130179	29130390	29125851	29125963	29133921	29134031	63,55,49	178,149,157	109,98,88	118,73,89	315	336	4.96536457783e-12	0.274,0.283,0.25	0.496,0.589,0.513	-0.264
ENSMUSG00000021144	Mta1	chr12	+	113130533	113130592	113130884	113131000	113130119	113130194	113131315	113131467	527,468,591	430,467,531	385,323,338	726,625,584	184	241	5.15763997796e-12	0.616,0.568,0.593	0.41,0.404,0.431	0.177
ENSMUSG00000029128	Rab28	chr5	-	41635805	41635909	41687720	41687850	41633172	41633250	41698389	41698478	227,242,267	726,674,811	432,330,393	597,544,517	255	229	5.39651311906e-12	0.219,0.244,0.228	0.394,0.353,0.406	-0.154
ENSMUSG00000066568	Lsm14a	chr7	-	34365614	34365737	34371054	34371184	34357765	34357942	34375228	34375392	963,988,962	1929,1876,2069	1406,1103,1398	1512,1300,1298	255	248	5.60611481557e-12	0.327,0.339,0.311	0.475,0.452,0.512	-0.154
ENSMUSG00000021595	Nsun2	chr13	+	69618105	69618190	69619445	69619638	69617405	69617477	69621604	69621679	1142,1155,1111	516,533,451	908,817,744	830,661,654	210	318	5.93858466675e-12	0.77,0.766,0.789	0.624,0.652,0.633	0.139
ENSMUSG00000031703	Itfg1	chr8	-	85810544	85810639	85831182	85831257	85780515	85780577	85835020	85835078	483,462,391	256,240,221	391,279,362	416,346,417	200	220	5.93858466675e-12	0.675,0.679,0.661	0.508,0.47,0.488	0.183
ENSMUSG00000024833	Pola2	chr19	-	5946469	5946543	5947703	5947742	5943554	5943663	5948401	5948526	103,130,163	622,596,670	188,152,157	379,354,308	164	199	5.96363994315e-12	0.167,0.209,0.228	0.376,0.343,0.382	-0.166
ENSMUSG00000027751	Supt20	chr3	+	54706859	54706976	54707087	54707141	54703070	54703174	54708256	54708396	255,318,339	258,243,301	502,440,388	197,166,167	242	179	6.31404884206e-12	0.422,0.492,0.454	0.653,0.662,0.632	-0.193
ENSMUSG00000015749	Anp32e	chr3	+	95934775	95934898	95937023	95937195	95933908	95934058	95937881	95938039	2798,2996,3066	7998,9143,8731	3723,3040,3109	5498,4531,5545	248	297	6.7209682941e-12	0.295,0.282,0.296	0.448,0.446,0.402	-0.141
ENSMUSG00000035351	Nup37	chr10	+	88171994	88172085	88174385	88174567	88160875	88160970	88174882	88174933	418,426,434	337,325,317	363,286,367	610,476,538	216	307	6.79409011319e-12	0.638,0.651,0.661	0.458,0.461,0.492	0.18
ENSMUSG00000020048	Hsp90b1	chr10	-	86695659	86695737	86695825	86695963	86695476	86695542	86696718	86696835	6781,5821,6032	1741,1919,1399	6023,5178,4017	2753,2384,2442	263	203	7.05907904703e-12	0.75,0.701,0.769	0.628,0.626,0.559	0.136
ENSMUSG00000030779	Rbbp6	chr7	+	122984992	122985081	122985200	122985300	122982962	122983007	122985659	122985799	304,360,349	244,253,207	169,128,129	249,186,244	214	225	7.05907904703e-12	0.567,0.599,0.639	0.416,0.42,0.357	0.204
ENSMUSG00000040818	Dennd6a	chr14	+	26599615	26599728	26600443	26600524	26592394	26592437	26603047	26603153	83,92,98	300,296,285	236,165,147	235,218,220	238	206	7.05907904703e-12	0.193,0.212,0.229	0.465,0.396,0.366	-0.198
ENSMUSG00000031328	Flna	chrX	-	74228759	74228921	74229018	74229192	74228320	74228524	74229380	74229509	984,983,881	2143,2301,2059	2045,1726,1618	2379,2077,2041	299	287	7.13009392048e-12	0.306,0.291,0.291	0.452,0.444,0.432	-0.147
ENSMUSG00000028975	Pex14	chr4	-	148970549	148970635	148984036	148984165	148967523	148967626	149041720	149041805	511,399,503	119,123,173	350,246,285	247,140,205	254	211	7.37009031846e-12	0.781,0.729,0.707	0.541,0.593,0.536	0.182
ENSMUSG00000040624	Plekhg1	chr10	+	3919135	3919205	3930206	3930253	3903585	3903657	3933596	3933747	52,70,51	177,173,162	152,108,104	145,113,132	195	172	7.37009031846e-12	0.206,0.263,0.217	0.48,0.457,0.41	-0.22
ENSMUSG00000041936	Agrn	chr4	-	156185087	156185135	156195243	156195505	156179392	156179608	156197213	156197488	982,832,977	365,369,288	896,699,643	677,593,511	387	173	7.39007997559e-12	0.546,0.502,0.603	0.372,0.345,0.36	0.191
ENSMUSG00000020230	Prmt2	chr10	-	76208411	76208583	76209337	76209474	76207231	76207793	76210397	76210527	146,169,180	361,411,432	315,287,257	380,290,281	262	297	7.47445169531e-12	0.314,0.318,0.321	0.484,0.529,0.509	-0.19
ENSMUSG00000055320	Tead1	chr7	+	112842039	112842102	112856052	112856064	112839415	112839480	112856797	112856932	210,225,260	4,6,22	188,142,131	37,37,25	188	137	7.56210859256e-12	0.975,0.965,0.896	0.787,0.737,0.792	0.173
ENSMUSG00000039671	Zmynd8	chr2	-	165851999	165852148	165875704	165875775	165846020	165846164	165898915	165899016	32,34,32	142,129,122	8,8,10	197,167,160	196	274	7.56249801342e-12	0.24,0.269,0.268	0.054,0.063,0.08	0.193
ENSMUSG00000025001	Hells	chr19	+	38938405	38938462	38940470	38940507	38935413	38935536	38940596	38940661	526,585,563	52,71,44	300,243,249	89,100,54	182	162	7.68322941926e-12	0.9,0.88,0.919	0.75,0.684,0.804	0.154
ENSMUSG00000024962	Vegfb	chr19	-	6986289	6986486	6986773	6986816	6986020	6986094	6987351	6987629	26,7,24	452,506,460	44,44,35	320,254,254	168	322	7.77700645921e-12	0.099,0.026,0.091	0.209,0.249,0.209	-0.15
ENSMUSG00000024286	Ccny	chr18	-	9332783	9332950	9386734	9386809	9319408	9319571	9449517	9450150	411,426,512	240,279,233	332,283,300	441,323,331	200	292	8.41610584268e-12	0.714,0.69,0.762	0.524,0.561,0.57	0.17
ENSMUSG00000035297	Cops4	chr5	+	100541536	100541652	100543838	100543923	100537297	100537468	100547303	100547780	702,664,773	1356,1286,1388	1054,802,850	971,830,829	241	210	8.64514177301e-12	0.311,0.31,0.327	0.486,0.457,0.472	-0.156
ENSMUSG00000021645	Smn1	chr13	+	100131079	100131175	100132355	100132466	100128214	100128361	100135688	100135739	867,562,1149	259,325,236	354,321,268	394,311,368	221	236	8.9174558237e-12	0.781,0.649,0.839	0.49,0.524,0.437	0.273
ENSMUSG00000058407	Txndc9	chr1	-	37993991	37994110	37995632	37995841	37990202	37990457	37997108	37997315	264,292,237	959,985,902	600,541,521	1149,946,884	334	244	9.00658160769e-12	0.167,0.178,0.161	0.276,0.295,0.301	-0.122
ENSMUSG00000024608	Rps14	chr18	+	60776400	60776551	60776929	60777091	60774509	60774686	60777812	60777889	6330,6606,6212	21147,20282,20478	17482,13136,15539	30427,24110,27086	276	287	9.36867778359e-12	0.237,0.253,0.24	0.374,0.362,0.374	-0.127
ENSMUSG00000005899	Smpd4	chr16	+	17639744	17639845	17640125	17640289	17639273	17639364	17640864	17641061	199,146,208	801,811,988	333,299,230	683,593,626	226	289	9.73237805801e-12	0.241,0.187,0.212	0.384,0.392,0.32	-0.152
ENSMUSG00000052752	Traf7	chr17	-	24514124	24514217	24514712	24514829	24513898	24513932	24518741	24518799	107,94,110	236,276,255	98,74,74	599,514,405	242	218	1.09701752444e-11	0.29,0.235,0.28	0.128,0.115,0.141	0.14
ENSMUSG00000018189	Uchl5	chr1	+	143786129	143786235	143794276	143794402	143783965	143784029	143794482	143794544	176,206,193	890,870,845	346,303,256	727,538,660	231	251	1.19253970421e-11	0.177,0.205,0.199	0.341,0.38,0.296	-0.145
ENSMUSG00000021972	Hmbox1	chr14	-	64861515	64861626	64887574	64887660	64851884	64852038	64896649	64897126	144,132,112	355,417,403	210,168,177	251,237,242	211	236	1.27476782287e-11	0.312,0.261,0.237	0.483,0.442,0.45	-0.188
ENSMUSG00000018565	Elp5	chr11	-	69970560	69970742	69975039	69975260	69969492	69969588	69979829	69979910	374,421,461	1299,1167,1304	773,609,593	1129,922,974	346	307	1.29222748334e-11	0.203,0.242,0.239	0.378,0.37,0.351	-0.138
ENSMUSG00000029591	Ung	chr5	+	114135863	114135961	114136346	114136435	114132180	114132276	114137152	114137331	884,704,967	242,338,348	564,497,440	441,412,395	223	214	1.31709810507e-11	0.778,0.667,0.727	0.551,0.537,0.517	0.189
ENSMUSG00000062169	Cnih4	chr1	+	181155858	181155971	181162074	181162215	181153734	181153803	181166180	181168994	543,467,598	1360,1171,1736	670,440,553	849,692,682	238	266	1.35842713482e-11	0.309,0.308,0.278	0.469,0.415,0.475	-0.155
ENSMUSG00000055320	Tead1	chr7	+	112842039	112842102	112856052	112856064	112841887	112841950	112856797	112856932	88,102,124	4,6,18	72,55,53	36,25,28	188	137	1.38551501427e-11	0.941,0.925,0.834	0.593,0.616,0.58	0.304
ENSMUSG00000025812	Pard3	chr8	+	127161209	127161311	127277020	127277201	127064294	127064473	127306329	127306508	168,160,133	671,683,720	320,230,278	666,548,527	227	306	1.38558525299e-11	0.252,0.24,0.199	0.393,0.361,0.416	-0.16
ENSMUSG00000034274	Thoc5	chr11	+	4922138	4922226	4924747	4924863	4921921	4922025	4926045	4926236	416,463,387	293,284,214	371,316,370	518,427,431	213	241	1.39744334952e-11	0.616,0.648,0.672	0.448,0.456,0.493	0.18
ENSMUSG00000028101	Pias3	chr3	+	96704058	96704192	96704348	96704386	96703738	96703907	96704848	96705962	312,266,375	11,15,12	251,186,156	41,26,34	259	163	1.44272094271e-11	0.947,0.918,0.952	0.794,0.818,0.743	0.154
ENSMUSG00000027531	Impa1	chr3	-	10316102	10316254	10321611	10321720	10311955	10315301	10322903	10323012	344,326,307	695,728,751	543,456,435	610,466,505	234	277	1.44867122299e-11	0.369,0.346,0.326	0.513,0.537,0.505	-0.171
ENSMUSG00000035236	Scai	chr2	-	39102320	39102399	39103202	39103304	39099375	39099475	39103663	39103765	141,137,161	3,22,28	100,107,66	58,48,40	227	204	1.55165567319e-11	0.977,0.848,0.838	0.608,0.667,0.597	0.264
ENSMUSG00000021958	Pinx1	chr14	+	63872301	63872394	63878111	63878188	63868518	63868597	63919096	63919859	120,177,109	463,384,534	217,173,197	252,227,218	218	202	1.56045262417e-11	0.194,0.299,0.159	0.444,0.414,0.456	-0.221
ENSMUSG00000038383	Pigu	chr2	-	155331148	155331258	155335360	155335423	155328580	155328681	155336681	155336741	112,133,129	855,867,973	194,157,142	580,479,531	188	235	1.58012293726e-11	0.141,0.161,0.142	0.295,0.291,0.251	-0.131
ENSMUSG00000034667	Xpot	chr10	-	121619092	121619175	121622857	121622991	121617131	121617188	121626104	121626316	241,279,216	57,59,58	230,164,188	121,113,125	259	208	1.59792872998e-11	0.772,0.792,0.749	0.604,0.538,0.547	0.208
ENSMUSG00000020974	Pole2	chr12	-	69204090	69204267	69206409	69206518	69202906	69202974	69207858	69207936	168,138,167	57,78,44	159,165,157	218,161,231	234	302	1.66015554316e-11	0.792,0.695,0.83	0.485,0.569,0.467	0.265
ENSMUSG00000024908	Ppp6r3	chr19	-	3526701	3526934	3544107	3544255	3521733	3521920	3575640	3575749	194,192,203	663,670,934	373,335,306	702,621,541	273	358	1.66015554316e-11	0.277,0.273,0.222	0.411,0.414,0.426	-0.16
ENSMUSG00000021000	Ctage5	chr12	+	59172524	59172592	59176330	59176459	59170956	59170992	59179849	59180008	156,163,212	376,444,429	84,78,68	475,374,431	193	254	1.66540178387e-11	0.353,0.326,0.394	0.189,0.215,0.172	0.166
ENSMUSG00000034290	Nek9	chr12	-	85310386	85310548	85311337	85311446	85308818	85308989	85312945	85313101	701,672,816	284,262,272	576,416,443	442,329,332	234	287	1.67479005671e-11	0.752,0.759,0.786	0.615,0.608,0.621	0.151
ENSMUSG00000032216	Nedd4	chr9	+	72686060	72686114	72709111	72709162	72677492	72677531	72710477	72710539	3161,3489,3618	1451,1853,1595	3386,2895,2403	3082,2312,2239	179	176	1.67650239037e-11	0.682,0.649,0.69	0.519,0.552,0.513	0.146
ENSMUSG00000019854	Reps1	chr10	+	18096181	18096336	18107670	18107748	18094844	18094908	18114398	18114486	512,500,555	811,651,729	741,545,554	532,414,349	280	203	1.68961245115e-11	0.314,0.358,0.356	0.502,0.488,0.535	-0.166
ENSMUSG00000037499	Nenf	chr1	-	191309918	191310022	191311459	191311520	191306788	191307089	191317918	191318194	76,91,96	735,703,827	202,182,189	786,672,728	186	229	1.77504662701e-11	0.113,0.137,0.125	0.24,0.25,0.242	-0.119
ENSMUSG00000003226	Ranbp2	chr10	+	58488572	58488674	58490609	58490755	58485679	58485881	58492410	58492684	397,367,331	660,877,685	602,531,588	605,480,618	227	271	1.84180067682e-11	0.418,0.333,0.366	0.543,0.569,0.532	-0.176
ENSMUSG00000075703	Ept1	chr5	+	30248411	30248520	30252709	30252784	30247462	30247531	30256077	30256340	323,242,288	46,66,53	244,178,159	122,92,101	234	200	1.86327881229e-11	0.857,0.758,0.823	0.631,0.623,0.574	0.203
ENSMUSG00000021495	Fam193b	chr13	-	55550223	55550407	55552961	55553349	55542783	55543789	55554216	55554448	494,408,599	21,19,23	231,242,185	43,32,28	513	309	1.87506700537e-11	0.934,0.928,0.94	0.764,0.82,0.799	0.14
ENSMUSG00000034863	Ano8	chr8	-	71478720	71478831	71478926	71479058	71476018	71476921	71479150	71479342	101,88,100	138,166,186	219,192,160	131,120,127	257	236	1.9522017071e-11	0.402,0.327,0.331	0.606,0.595,0.536	-0.226
ENSMUSG00000027455	Nsfl1c	chr2	+	151505352	151505462	151506246	151506384	151504110	151504203	151509508	151509673	865,816,831	2963,3018,3366	1066,924,799	2157,1622,1738	235	263	2.07052931532e-11	0.246,0.232,0.216	0.356,0.389,0.34	-0.13
ENSMUSG00000062762	Ei24	chr9	-	36788192	36788253	36789779	36789925	36786482	36786549	36793239	36793349	820,765,713	160,219,178	729,616,655	436,336,276	271	186	2.10316652982e-11	0.779,0.706,0.733	0.534,0.557,0.62	0.169
ENSMUSG00000030505	Prmt3	chr7	+	49806526	49806626	49818031	49818110	49798389	49798427	49826707	49827090	200,255,189	343,379,314	491,338,437	322,295,340	225	204	2.10316652982e-11	0.346,0.379,0.353	0.58,0.51,0.538	-0.183
ENSMUSG00000000378	Ccm2	chr11	+	6585033	6585217	6589431	6589568	6584519	6584603	6590752	6590888	159,180,175	637,522,756	225,188,214	380,352,262	309	262	2.14914510801e-11	0.175,0.226,0.164	0.334,0.312,0.409	-0.163
ENSMUSG00000005882	Uqcc1	chr2	-	155887108	155887217	155901297	155901355	155858111	155858189	155909352	155909425	30,21,10	277,269,295	56,53,43	217,184,207	183	234	2.31305347185e-11	0.122,0.091,0.042	0.248,0.269,0.21	-0.157
ENSMUSG00000061613	U2af1	chr17	-	31652501	31652568	31654978	31655066	31648844	31648894	31658652	31658754	755,600,687	247,225,209	400,281,334	265,201,250	213	192	2.64164876316e-11	0.734,0.706,0.748	0.576,0.558,0.546	0.169
ENSMUSG00000001729	Akt1	chr12	-	112657666	112657735	112658397	112658463	112657093	112657393	112658545	112658677	1258,1207,1490	461,559,443	1302,1045,1052	854,762,868	191	194	2.64311473141e-11	0.735,0.687,0.774	0.608,0.582,0.552	0.151
ENSMUSG00000027787	Nmd3	chr3	+	69726360	69726457	69729337	69729418	69724256	69724391	69730404	69730533	724,673,640	208,189,194	539,465,439	321,263,290	222	206	2.75221653182e-11	0.764,0.768,0.754	0.609,0.621,0.584	0.157
ENSMUSG00000026037	Orc2	chr1	-	58467650	58467712	58469667	58469839	58465994	58466113	58470939	58471086	430,383,437	618,734,757	618,425,419	397,317,405	297	187	2.80110712116e-11	0.305,0.247,0.267	0.495,0.458,0.394	-0.176
ENSMUSG00000029554	Mad1l1	chr5	-	140261497	140261584	140295786	140295848	140193913	140194058	140300214	140300329	66,71,72	332,293,289	121,109,112	237,157,202	187	212	2.83154074309e-11	0.184,0.216,0.22	0.367,0.44,0.386	-0.191
ENSMUSG00000041225	Arhgap12	chr18	-	6031729	6031828	6033140	6033257	6028193	6028271	6034449	6034552	226,199,214	89,96,89	203,185,152	219,161,179	242	224	2.94561691278e-11	0.702,0.657,0.69	0.462,0.515,0.44	0.211
ENSMUSG00000030199	Etv6	chr6	+	134222864	134223029	134233518	134233653	134137284	134137417	134248273	134248804	191,234,190	477,388,459	314,256,216	272,236,228	290	260	3.06829313308e-11	0.264,0.351,0.271	0.509,0.493,0.459	-0.192
ENSMUSG00000040774	Cept1	chr3	-	106505720	106505852	106512802	106512887	106505149	106505308	106531136	106531278	219,220,245	114,103,112	257,191,223	305,218,224	210	257	3.08434762992e-11	0.702,0.723,0.728	0.508,0.517,0.549	0.193
ENSMUSG00000027523	Gnas	chr2	+	174336746	174336791	174343199	174343297	174334211	174334284	174345074	174345129	3095,2675,3000	8349,7811,8238	1977,1548,1592	9624,8063,8171	170	223	3.27653061596e-11	0.327,0.31,0.323	0.212,0.201,0.204	0.114
ENSMUSG00000028541	B4galt2	chr4	-	117877096	117877219	117877438	117877629	117876879	117876984	117880867	117881103	178,208,199	478,523,506	381,383,373	541,435,442	316	248	3.40394261001e-11	0.226,0.238,0.236	0.356,0.409,0.398	-0.154
ENSMUSG00000022200	Golph3	chr15	+	12339627	12339759	12343036	12343151	12321495	12321956	12349367	12351265	289,314,292	1277,1337,1463	493,367,458	1145,918,975	257	240	3.44272582312e-11	0.174,0.18,0.157	0.287,0.272,0.305	-0.118
ENSMUSG00000004642	Slbp	chr5	-	33641900	33641982	33643736	33643886	33640054	33640928	33645499	33645637	1381,1257,1336	666,759,630	1136,1027,1123	1171,977,1062	275	207	3.46868328113e-11	0.61,0.555,0.615	0.422,0.442,0.443	0.158
ENSMUSG00000042608	Stk40	chr4	+	126129697	126129750	126135011	126135127	126128818	126129046	126136769	126136914	188,193,168	146,135,129	144,124,153	299,255,225	178	241	3.50258565504e-11	0.635,0.659,0.638	0.395,0.397,0.479	0.22
ENSMUSG00000021824	Ap3m1	chr14	-	21037112	21037257	21037977	21038185	21036013	21036703	21039127	21039261	200,177,155	940,994,837	324,313,276	943,680,703	333	270	3.5060293864e-11	0.147,0.126,0.131	0.218,0.272,0.241	-0.109
ENSMUSG00000018040	Rrp7a	chr15	-	83119891	83120017	83121831	83121974	83119184	83119302	83122661	83122801	674,697,798	314,357,314	491,432,436	457,369,417	268	251	3.59752169574e-11	0.668,0.646,0.704	0.502,0.523,0.495	0.166
ENSMUSG00000041408	Wapl	chr14	+	34722263	34722359	34724705	34724858	34694986	34695105	34725127	34725264	493,470,528	337,269,332	471,337,333	587,434,430	221	278	3.65008398508e-11	0.648,0.687,0.667	0.502,0.494,0.493	0.171
ENSMUSG00000026457	Adipor1	chr1	+	134428081	134428269	134431056	134431250	134425908	134426095	134431529	134433348	1355,1195,1315	467,421,503	1288,1019,1079	993,623,735	313	319	4.41241104863e-11	0.747,0.743,0.727	0.569,0.625,0.599	0.141
ENSMUSG00000021193	Pitrm1	chr13	+	6575016	6575129	6577389	6577515	6574359	6574431	6578440	6578586	1125,990,1113	637,506,595	986,760,759	950,768,839	238	251	4.56837941861e-11	0.651,0.674,0.664	0.523,0.511,0.488	0.156
ENSMUSG00000053414	Hunk	chr16	+	90453679	90453815	90464140	90464268	90447309	90447365	90472443	90472579	976,935,949	480,594,525	796,656,682	813,758,711	261	253	4.58456777865e-11	0.663,0.604,0.637	0.487,0.456,0.482	0.16
ENSMUSG00000021796	Bmpr1a	chr14	-	34424945	34425138	34429655	34429800	34422559	34422857	34434378	34434478	496,456,449	866,861,937	958,853,681	915,821,720	270	318	4.62896542993e-11	0.403,0.384,0.361	0.552,0.55,0.527	-0.16
ENSMUSG00000037896	Rcor1	chr12	+	111093080	111093133	111097454	111097616	111081723	111081807	111099919	111100038	149,157,176	134,163,128	121,86,115	265,210,212	178	287	4.66342593445e-11	0.642,0.608,0.689	0.424,0.398,0.467	0.217
ENSMUSG00000027569	Mrgbp	chr2	+	180584405	180584487	180584796	180584871	180583400	180583522	180585300	180586287	113,140,92	283,408,414	182,163,191	241,216,236	207	200	4.72805848672e-11	0.278,0.249,0.177	0.422,0.422,0.439	-0.193
ENSMUSG00000025220	Mgea5	chr19	-	45771681	45771966	45773661	45773760	45770050	45770209	45776047	45776219	357,408,325	933,1068,918	803,685,740	1129,964,1004	224	410	4.83543583654e-11	0.412,0.412,0.393	0.566,0.565,0.574	-0.163
ENSMUSG00000024969	Mark2	chr19	-	7278041	7278086	7281797	7281959	7277444	7277450	7282725	7282823	545,470,582	184,206,149	375,262,272	315,229,217	287	170	4.83646127461e-11	0.637,0.575,0.698	0.414,0.404,0.426	0.222
ENSMUSG00000025217	Btrc	chr19	+	45456532	45456610	45471014	45471104	45423132	45423240	45502931	45503163	148,127,163	152,122,159	95,66,69	219,161,189	203	215	4.88623228507e-11	0.508,0.524,0.521	0.315,0.303,0.279	0.219
ENSMUSG00000015094	Npdc1	chr2	+	25406214	25406361	25407595	25407736	25403070	25403365	25407840	25408014	19,33,32	183,151,218	76,70,44	171,123,96	272	266	4.94629479618e-11	0.092,0.176,0.126	0.303,0.358,0.309	-0.192
ENSMUSG00000031921	Terf2	chr8	-	107094821	107094952	107095928	107096024	107082982	107083069	107096121	107096514	113,143,138	317,307,431	224,208,171	282,223,203	221	256	4.96682274961e-11	0.292,0.35,0.271	0.479,0.519,0.494	-0.193
ENSMUSG00000024515	Smad4	chr18	-	73657194	73657245	73662657	73662867	73649725	73649909	73675160	73675190	852,812,999	182,192,186	691,619,585	330,259,238	335	176	5.07233555372e-11	0.711,0.69,0.738	0.524,0.557,0.564	0.165
ENSMUSG00000000194	Gpr107	chr2	+	31184797	31184871	31185488	31185606	31183579	31183655	31188682	31188813	204,188,221	174,162,178	182,157,173	408,295,276	199	243	5.17857243898e-11	0.589,0.586,0.603	0.353,0.394,0.434	0.199
ENSMUSG00000020167	Tcf3	chr10	-	80419466	80419599	80420020	80420088	80418765	80418818	80421087	80421166	913,930,1085	686,686,901	1624,1389,1348	701,591,496	193	258	5.41951943412e-11	0.64,0.644,0.617	0.756,0.759,0.784	-0.133
ENSMUSG00000021262	Evl	chr12	+	108673288	108673352	108674406	108674465	108652921	108653099	108675396	108675626	555,621,567	915,608,1435	918,659,732	403,329,298	189	184	5.42066135365e-11	0.371,0.499,0.278	0.689,0.661,0.705	-0.302
ENSMUSG00000039630	Hnrnpu	chr1	-	178330164	178330346	178330591	178330846	178329867	178329939	178331092	178331261	3950,4476,3793	10723,11093,9553	5651,4598,4942	8090,6392,7291	380	307	5.59024855965e-11	0.229,0.246,0.243	0.361,0.368,0.354	-0.122
ENSMUSG00000018921	Pelp1	chr11	-	70405626	70405732	70406256	70406321	70401916	70402066	70409763	70410028	80,95,109	641,644,679	140,122,134	430,423,348	190	231	5.73654412544e-11	0.132,0.152,0.163	0.284,0.26,0.319	-0.139
ENSMUSG00000020664	Dld	chr12	-	31342743	31342813	31343374	31343443	31341377	31341478	31344822	31344902	374,380,375	899,994,1008	587,441,420	708,582,601	194	195	5.89760977117e-11	0.295,0.278,0.272	0.455,0.432,0.413	-0.152
ENSMUSG00000027560	Dok5	chr2	+	170832881	170833071	170870810	170870931	170830068	170830188	170879173	170879769	298,349,352	858,827,1056	378,343,433	540,547,495	315	246	6.15289364556e-11	0.213,0.248,0.207	0.353,0.329,0.406	-0.14
ENSMUSG00000038644	Pold1	chr7	-	44537991	44538105	44538326	44538443	44537607	44537755	44538603	44538692	619,494,596	291,277,281	435,351,333	410,394,325	242	239	6.68784318484e-11	0.678,0.638,0.677	0.512,0.468,0.503	0.17
ENSMUSG00000030849	Fgfr2	chr7	-	130167702	130167808	130171611	130171682	130162450	130164123	130172816	130172939	443,477,552	2014,1834,2246	1033,767,908	2197,1914,1853	196	231	6.85598411245e-11	0.206,0.235,0.225	0.357,0.321,0.366	-0.126
ENSMUSG00000029003	Mad2l2	chr4	+	148144263	148144358	148144653	148144727	148143541	148143642	148145103	148145196	246,285,272	467,382,478	332,254,251	233,188,218	220	199	6.8607901282e-11	0.323,0.403,0.34	0.563,0.55,0.51	-0.186
ENSMUSG00000024220	Zfp523	chr17	+	28202434	28202598	28203085	28203250	28201260	28202348	28204454	28204568	638,546,807	496,439,487	407,345,328	580,452,505	289	290	6.8607901282e-11	0.563,0.555,0.624	0.413,0.434,0.395	0.167
ENSMUSG00000029433	Diablo	chr5	-	123517954	123518065	123520040	123520172	123517804	123517833	123523254	123523381	1237,1108,1154	522,650,491	882,673,752	745,635,749	257	236	6.88300912389e-11	0.685,0.61,0.683	0.521,0.493,0.48	0.161
ENSMUSG00000022607	Ptk2	chr15	-	73231854	73231992	73236151	73236238	73229860	73229992	73242365	73242477	806,755,866	474,583,452	563,474,488	668,559,681	212	263	7.27913898272e-11	0.678,0.616,0.704	0.511,0.513,0.471	0.168
ENSMUSG00000073435	Nme3	chr17	+	24896627	24896758	24896851	24896953	24896499	24896559	24897027	24897140	89,113,91	646,642,617	203,145,176	569,460,507	256	227	7.52560053884e-11	0.109,0.135,0.116	0.24,0.218,0.235	-0.111
ENSMUSG00000002981	Clptm1	chr7	-	19637468	19637713	19638931	19639017	19637077	19637171	19643051	19643169	796,696,838	569,537,499	619,478,491	847,630,638	211	370	7.67614911844e-11	0.71,0.694,0.747	0.562,0.571,0.574	0.148
ENSMUSG00000032560	Dnajc13	chr9	-	104228874	104229041	104230009	104230101	104228680	104228760	104230640	104230736	170,188,183	119,129,110	118,123,118	202,203,164	217	292	7.74592663435e-11	0.658,0.662,0.691	0.44,0.449,0.492	0.21
ENSMUSG00000066037	Hnrnpr	chr4	+	136329365	136329501	136332397	136332603	136327235	136327412	136336297	136336447	962,1111,1007	1777,2041,2036	2015,1662,1570	1942,1604,1883	261	331	8.08012170582e-11	0.407,0.408,0.385	0.568,0.568,0.514	-0.15
ENSMUSG00000030138	Bms1	chr6	-	118389238	118389386	118391157	118391280	118388755	118388931	118392317	118392376	126,117,109	384,406,387	288,258,232	449,373,380	248	273	8.23483348279e-11	0.265,0.241,0.237	0.414,0.432,0.402	-0.168
ENSMUSG00000017897	Eya2	chr2	+	165731552	165731636	165754440	165754530	165724673	165724816	165761903	165761962	500,509,458	243,217,289	406,335,423	446,388,409	209	215	8.24181391835e-11	0.679,0.707,0.62	0.484,0.47,0.515	0.179
ENSMUSG00000039703	Nploc4	chr11	-	120409611	120409683	120411657	120411744	120408772	120408899	120413559	120413739	234,245,231	532,639,654	396,290,267	478,377,338	212	197	8.34421190185e-11	0.29,0.263,0.247	0.435,0.417,0.423	-0.158
ENSMUSG00000040254	Sema3d	chr5	+	12463215	12463376	12484954	12485017	12447991	12448179	12497487	12497607	349,329,229	347,325,346	768,610,554	356,297,314	286	188	9.13029472327e-11	0.398,0.4,0.303	0.586,0.574,0.537	-0.199
ENSMUSG00000025404	R3hdm2	chr10	+	127462187	127462283	127464981	127465013	127459466	127459575	127471767	127472000	602,728,642	90,124,99	435,285,372	151,124,115	221	157	9.23749445624e-11	0.826,0.807,0.822	0.672,0.62,0.697	0.155
ENSMUSG00000006411	Nectin4	chr1	+	171385097	171385251	171385662	171385738	171384683	171384832	171386580	171388285	96,106,124	101,73,81	572,450,456	136,115,153	279	201	9.58847823514e-11	0.406,0.511,0.524	0.752,0.738,0.682	-0.244
ENSMUSG00000029422	Rsrc2	chr5	-	123730454	123730544	123731036	123731269	123729083	123729356	123733555	123733630	492,471,427	737,898,852	707,618,553	633,514,596	358	215	1.06353703119e-10	0.286,0.24,0.231	0.401,0.419,0.358	-0.14
ENSMUSG00000024908	Ppp6r3	chr19	-	3459360	3459480	3464544	3464695	3454932	3457051	3466492	3466599	802,849,713	1363,1054,1471	994,897,871	792,711,585	276	245	1.13096005598e-10	0.343,0.417,0.301	0.527,0.528,0.569	-0.188
ENSMUSG00000027523	Gnas	chr2	+	174334211	174334284	174341809	174341929	174330096	174330434	174343199	174343297	6803,6342,6778	9619,8881,9167	5509,4699,4491	13613,10926,11687	198	245	1.15244375604e-10	0.467,0.469,0.478	0.334,0.347,0.322	0.137
ENSMUSG00000027782	Kpna4	chr3	-	69076749	69076844	69079376	69079539	69067148	69074187	69081158	69081230	696,629,622	991,902,1060	895,691,763	648,591,638	288	220	1.24334087096e-10	0.349,0.348,0.31	0.513,0.472,0.477	-0.152
ENSMUSG00000070493	Chchd2	chr5	-	129882428	129882579	129883933	129884183	129881155	129881396	129887197	129887470	2909,2184,3019	5293,4660,5504	6563,5466,5237	7388,5705,5574	375	276	1.24837413949e-10	0.288,0.256,0.288	0.395,0.414,0.409	-0.129
ENSMUSG00000035960	Apex1	chr14	+	50925516	50925704	50926160	50926353	50925212	50925324	50926455	50926551	3804,4030,3609	2904,3018,2722	2417,2084,2502	3466,2756,3270	313	318	1.27099707495e-10	0.571,0.576,0.574	0.415,0.434,0.437	0.145
ENSMUSG00000004895	Prcc	chr3	-	87867314	87867410	87869582	87870149	87862130	87862274	87872209	87872257	772,667,843	459,574,469	592,498,428	726,653,687	692	221	1.27099707495e-10	0.349,0.271,0.365	0.207,0.196,0.166	0.139
ENSMUSG00000031388	Naa10	chrX	-	73917842	73917927	73919501	73919546	73916874	73917286	73919753	73919869	629,527,602	397,373,332	322,308,327	412,356,431	170	210	1.27839142143e-10	0.662,0.636,0.691	0.491,0.517,0.484	0.166
ENSMUSG00000029141	Slc4a1ap	chr5	+	31540385	31540497	31543669	31543913	31536137	31536324	31548610	31548681	203,266,245	197,208,240	299,214,236	121,93,85	237	369	1.29768821212e-10	0.616,0.666,0.614	0.794,0.782,0.812	-0.164
ENSMUSG00000001418	Glmp	chr3	+	88325676	88325931	88326114	88326312	88325081	88325201	88326410	88326629	134,197,180	595,486,587	311,308,294	490,423,461	380	323	1.30220692948e-10	0.161,0.256,0.207	0.35,0.382,0.352	-0.153
ENSMUSG00000028809	Srrm1	chr4	-	135329372	135329517	135332157	135332238	135327091	135327223	135337803	135338078	578,680,615	308,249,372	933,718,825	232,160,171	206	270	1.38399520918e-10	0.711,0.782,0.684	0.841,0.855,0.863	-0.127
ENSMUSG00000026083	Eif5b	chr1	+	38049175	38049340	38050186	38050325	38049016	38049093	38051122	38051284	1294,1458,1328	606,671,537	957,823,860	821,692,684	290	264	1.38690050165e-10	0.66,0.664,0.692	0.515,0.52,0.534	0.149
ENSMUSG00000074578	Zfas1	chr2	+	167065158	167065217	167065433	167065480	167063635	167063727	167065686	167065862	850,837,736	187,204,219	790,609,785	466,287,354	184	172	1.4087762219e-10	0.809,0.793,0.759	0.613,0.665,0.675	0.136
ENSMUSG00000005610	Eif4g2	chr7	-	111076279	111076393	111076695	111076856	111075586	111075712	111076937	111077076	8495,9338,8955	15589,13306,19049	9846,8096,8762	10419,8134,7336	286	239	1.46111537165e-10	0.313,0.37,0.282	0.441,0.454,0.5	-0.143
ENSMUSG00000040720	1110037F02Rik	chr4	+	11534188	11534321	11542106	11542203	11530827	11531045	11544830	11544997	138,128,79	229,273,234	311,238,231	255,208,210	258	222	1.5137859743e-10	0.341,0.287,0.225	0.512,0.496,0.486	-0.214
ENSMUSG00000039599	Fam149b	chr14	+	20352703	20352839	20356354	20356497	20351311	20351416	20358023	20358140	523,576,570	142,171,162	483,431,446	315,241,249	261	268	1.52183136342e-10	0.791,0.776,0.783	0.612,0.647,0.648	0.148
ENSMUSG00000032030	Cul5	chr9	-	53622781	53622943	53623634	53623810	53621857	53621976	53624157	53624281	163,136,167	535,561,516	248,228,214	447,327,368	301	287	1.603497207e-10	0.225,0.188,0.236	0.346,0.399,0.357	-0.151
ENSMUSG00000034781	Gna11	chr10	-	81531321	81531451	81532395	81532524	81531091	81531245	81533251	81533406	286,311,356	844,825,791	516,320,387	661,497,430	254	255	1.63356764365e-10	0.254,0.275,0.311	0.439,0.393,0.475	-0.156
ENSMUSG00000028926	Cdk14	chr5	-	4894027	4894167	4922126	4922175	4888836	4888980	4949531	4949595	28,25,26	243,195,225	57,50,60	164,148,123	174	265	1.64693639198e-10	0.149,0.163,0.15	0.346,0.34,0.426	-0.217
ENSMUSG00000003131	Pafah1b2	chr9	-	45976040	45976130	45978641	45978729	45975080	45975197	45984704	45984871	688,640,642	1893,1962,1925	832,766,776	1462,1191,1131	213	215	1.664540586e-10	0.268,0.248,0.252	0.365,0.394,0.409	-0.133
ENSMUSG00000030881	Arfip2	chr7	-	105637120	105637278	105637818	105638040	105636810	105636985	105638208	105638327	309,299,368	1012,895,1095	554,401,430	839,634,729	347	283	1.6991493892e-10	0.199,0.214,0.215	0.35,0.34,0.325	-0.129
ENSMUSG00000064326	Siva1	chr12	+	112646837	112647032	112647824	112647981	112644827	112645084	112648979	112649152	1279,1406,1396	3445,3302,3826	2399,2007,2392	3604,2993,3209	320	282	1.75914739406e-10	0.247,0.273,0.243	0.37,0.371,0.396	-0.125
ENSMUSG00000030796	Tead2	chr7	+	45219143	45219206	45220437	45220545	45218080	45218145	45220642	45220977	887,836,820	2727,2533,3532	617,534,704	1155,1065,1205	188	233	1.77901183294e-10	0.287,0.29,0.223	0.398,0.383,0.42	-0.134
ENSMUSG00000017548	Suz12	chr11	+	80010557	80010643	80013363	80013595	80007512	80007562	80015142	80015236	239,220,247	940,931,946	407,314,355	852,619,715	211	357	1.80804548349e-10	0.301,0.286,0.306	0.447,0.462,0.457	-0.158
ENSMUSG00000000811	Txnrd3	chr6	+	89656027	89656147	89661458	89661601	89654348	89654421	89663076	89663192	44,65,53	105,185,161	76,77,84	87,64,81	245	268	1.81667749932e-10	0.314,0.278,0.265	0.489,0.568,0.531	-0.244
ENSMUSG00000037669	Ldah	chr12	+	8227219	8227363	8238442	8238615	8220599	8220755	8268363	8268598	269,213,270	762,664,645	329,272,321	489,384,397	269	298	1.8309328467e-10	0.281,0.262,0.317	0.427,0.44,0.472	-0.16
ENSMUSG00000028790	Khdrbs1	chr4	-	129720038	129720106	129720651	129720853	129719082	129719141	129722644	129722778	2058,2142,2256	1216,1492,1399	3520,2935,3098	1107,1095,1143	327	193	1.84179870173e-10	0.5,0.459,0.488	0.652,0.613,0.615	-0.144
ENSMUSG00000001016	Ilf2	chr3	+	90486850	90486912	90486982	90487097	90486184	90486272	90487226	90487317	2624,2333,2881	2204,2583,2434	1644,1524,1442	2810,2352,2476	187	240	1.89612807644e-10	0.604,0.537,0.603	0.429,0.454,0.428	0.144
ENSMUSG00000063229	Ldha	chr7	+	46847595	46847745	46848972	46849090	46845838	46845917	46850177	46850351	3665,3997,3087	10816,10359,10166	5719,4522,5474	9152,7856,9003	275	243	1.9035765478e-10	0.23,0.254,0.212	0.356,0.337,0.349	-0.115
ENSMUSG00000015647	Lama5	chr2	-	180192862	180193002	180193403	180193530	180192388	180192504	180193691	180193893	146,131,178	456,448,540	318,299,216	459,447,363	252	265	2.03717484038e-10	0.252,0.235,0.257	0.421,0.413,0.385	-0.158
ENSMUSG00000024614	Tmx3	chr18	+	90519104	90519150	90520956	90521037	90517393	90517517	90523529	90523629	179,182,180	87,95,110	181,119,113	226,175,128	171	206	2.07970501872e-10	0.713,0.698,0.663	0.491,0.45,0.515	0.206
ENSMUSG00000054405	Dnajc8	chr4	+	132538186	132538288	132541781	132541838	132535580	132535663	132544055	132544122	337,372,329	323,346,338	620,574,563	278,278,296	227	182	2.07970501872e-10	0.455,0.463,0.438	0.641,0.623,0.604	-0.171
ENSMUSG00000022678	Nde1	chr16	+	14185693	14185873	14188312	14188404	14183475	14183612	14190086	14190232	1645,1642,1846	668,707,620	1267,1094,1127	891,794,815	305	217	2.12000500954e-10	0.637,0.623,0.679	0.503,0.495,0.496	0.148
ENSMUSG00000052139	Bre	chr5	+	31901054	31901164	32001360	32001460	31831084	31831159	32004709	32004780	458,379,473	159,150,104	316,259,236	251,173,182	235	225	2.20524920244e-10	0.734,0.708,0.813	0.547,0.589,0.554	0.188
ENSMUSG00000034620	Tmem5	chr10	-	122088878	122089049	122094589	122094692	122078113	122081689	122095938	122096094	366,333,313	181,235,186	230,195,210	314,228,258	228	296	2.2109648143e-10	0.724,0.648,0.686	0.487,0.526,0.514	0.177
ENSMUSG00000040771	Oard1	chr17	+	48410827	48410904	48411263	48411408	48410013	48410372	48414225	48414284	262,288,294	1265,1376,1130	308,231,287	633,531,707	202	270	2.28168776844e-10	0.217,0.219,0.258	0.394,0.368,0.352	-0.14
ENSMUSG00000007670	Khsrp	chr17	-	57023826	57023936	57024010	57024171	57023504	57023593	57024246	57024492	734,696,666	1308,1220,1744	852,793,814	987,880,712	286	235	2.40464177274e-10	0.316,0.319,0.239	0.415,0.425,0.484	-0.15
ENSMUSG00000022706	Mrpl40	chr16	-	18873536	18873695	18875323	18875407	18872017	18872662	18876470	18876767	214,213,249	1586,1423,1255	382,269,271	1122,866,952	209	284	2.43926152088e-10	0.155,0.169,0.212	0.316,0.297,0.279	-0.119
ENSMUSG00000020776	Fbf1	chr11	-	116144432	116144542	116145424	116145542	116142285	116143466	116145622	116145760	74,52,65	221,211,262	133,143,149	240,201,201	243	235	2.44739748522e-10	0.245,0.192,0.193	0.349,0.408,0.418	-0.182
ENSMUSG00000041815	Poldip3	chr15	-	83135293	83135389	83137467	83137554	83133146	83133326	83138131	83138522	317,326,347	1472,1284,1410	511,419,331	1069,862,827	212	221	2.64459676611e-10	0.183,0.209,0.204	0.333,0.336,0.294	-0.122
ENSMUSG00000029076	Sdf4	chr4	+	156000669	156000783	156008786	156008945	155999397	155999534	156009143	156009319	1243,1355,1257	626,804,589	1246,977,1108	1198,991,994	239	284	2.64745254643e-10	0.702,0.667,0.717	0.553,0.539,0.57	0.141
ENSMUSG00000027699	Ect2	chr3	-	27145955	27146045	27146836	27147019	27144951	27145059	27148992	27149072	118,89,138	340,407,346	299,223,240	385,328,383	308	215	2.70268403907e-10	0.195,0.132,0.218	0.352,0.322,0.304	-0.144
ENSMUSG00000027509	Rae1	chr2	+	173002658	173002753	173003506	173003611	173000116	173000376	173005159	173005252	189,215,236	1137,1178,1209	310,309,284	914,851,773	220	230	3.15777809331e-10	0.148,0.16,0.169	0.262,0.275,0.278	-0.113
ENSMUSG00000037461	Ints7	chr1	+	191586523	191586661	191594426	191594473	191575761	191575951	191596172	191596372	28,11,25	246,228,297	53,29,34	172,125,111	263	172	3.259603284e-10	0.069,0.031,0.052	0.168,0.132,0.167	-0.105
ENSMUSG00000006471	Ndor1	chr2	-	25250095	25250197	25251720	25251818	25249793	25250003	25254863	25254941	56,39,45	237,204,254	68,70,71	139,128,114	223	227	3.47844903755e-10	0.194,0.163,0.153	0.332,0.358,0.388	-0.189
ENSMUSG00000032393	Dpp8	chr9	+	65043685	65043859	65045619	65045788	65042263	65042376	65051389	65051500	436,451,490	194,223,206	405,294,313	364,281,283	299	294	3.52612775713e-10	0.688,0.665,0.7	0.522,0.507,0.521	0.168
ENSMUSG00000034160	Ogt	chrX	+	101673042	101673213	101673322	101673439	101672447	101672573	101673541	101673712	204,198,259	736,933,871	434,331,288	764,639,645	296	242	3.6772504955e-10	0.185,0.148,0.196	0.317,0.298,0.267	-0.118
ENSMUSG00000029686	Cul1	chr6	+	47523077	47523125	47523203	47523286	47520792	47520885	47523698	47523804	252,343,255	1311,1381,1296	354,309,291	860,680,793	173	208	3.83976423341e-10	0.188,0.23,0.191	0.331,0.353,0.306	-0.127
ENSMUSG00000020456	Ogdh	chr11	+	6349841	6349913	6350605	6350734	6349314	6349493	6352125	6352198	98,94,147	825,794,829	205,159,161	698,542,565	197	254	3.88822055524e-10	0.133,0.132,0.186	0.275,0.274,0.269	-0.122
ENSMUSG00000033379	Atp6v0b	chr4	-	117885103	117885294	117885628	117885680	117884329	117884641	117885803	117885894	358,321,414	355,342,390	311,256,287	616,494,573	177	316	3.94394243863e-10	0.643,0.626,0.655	0.474,0.481,0.472	0.166
ENSMUSG00000022770	Dlg1	chr16	+	31743105	31743270	31781781	31781835	31684127	31684294	31788081	31788132	405,349,360	423,399,451	499,398,412	289,225,240	290	179	4.04724592774e-10	0.371,0.351,0.33	0.516,0.522,0.514	-0.167
ENSMUSG00000020869	Lrrc59	chr11	+	94634911	94635016	94638530	94638603	94634544	94634703	94641219	94641393	807,885,725	742,890,857	1287,1100,966	677,583,604	230	198	4.2222989139e-10	0.484,0.461,0.421	0.621,0.619,0.579	-0.151
ENSMUSG00000022607	Ptk2	chr15	-	73209327	73209408	73210741	73210897	73205104	73206260	73215978	73216085	464,392,425	189,229,167	347,308,245	371,260,281	281	206	4.32303572365e-10	0.643,0.557,0.651	0.407,0.465,0.39	0.196
ENSMUSG00000023883	Phf10	chr17	-	14955032	14955166	14955983	14956067	14954791	14954941	14956733	14956864	658,772,608	1744,1996,2027	749,624,637	1143,978,985	209	259	4.41685489961e-10	0.319,0.324,0.271	0.448,0.442,0.445	-0.14
ENSMUSG00000074781	Ube2n	chr10	+	95541204	95541451	95541637	95541778	95515161	95515237	95542271	95545658	758,630,713	87,97,56	891,670,726	210,158,195	372	266	4.77658699021e-10	0.862,0.823,0.901	0.752,0.752,0.727	0.118
ENSMUSG00000025724	Sec11a	chr7	-	80927736	80927886	80935026	80935136	80923100	80923220	80947401	80947780	752,720,664	2582,2654,2503	1107,835,926	2034,1721,1983	235	275	4.90062734527e-10	0.254,0.241,0.237	0.389,0.362,0.353	-0.124
ENSMUSG00000063884	Ptcd3	chr6	-	71884539	71884625	71885308	71885399	71883443	71883592	71885497	71885576	275,273,305	598,487,566	612,458,481	543,523,476	216	211	4.91232617871e-10	0.31,0.354,0.345	0.524,0.461,0.497	-0.158
ENSMUSG00000037343	Taf2	chr15	-	55031045	55031155	55036517	55036657	55028317	55028547	55038238	55038432	393,448,433	199,158,163	460,367,306	386,312,259	265	235	5.01802262e-10	0.637,0.715,0.702	0.514,0.511,0.512	0.172
ENSMUSG00000065979	Cpped1	chr16	-	11828174	11828597	11887577	11887796	11803720	11805583	11909265	11909423	66,99,101	22,37,42	100,97,100	122,104,100	344	548	5.04211010888e-10	0.827,0.81,0.793	0.566,0.598,0.614	0.217
ENSMUSG00000038252	Ncapd2	chr6	-	125179694	125179829	125180978	125181176	125179512	125179600	125183913	125184061	612,759,691	898,964,877	1267,962,963	880,665,764	323	260	5.04211010888e-10	0.354,0.388,0.388	0.537,0.538,0.504	-0.15
ENSMUSG00000022515	Anks3	chr16	-	4941898	4941987	4942210	4942294	4941414	4941797	4942692	4942778	128,99,114	182,164,193	186,146,139	126,92,98	209	214	5.15953037771e-10	0.419,0.382,0.377	0.602,0.619,0.592	-0.212
ENSMUSG00000074578	Zfas1	chr2	+	167063635	167063727	167065158	167065217	167062933	167063297	167065433	167065480	846,792,744	191,215,193	944,781,924	515,379,404	217	184	5.15953037771e-10	0.79,0.757,0.766	0.608,0.636,0.66	0.136
ENSMUSG00000014349	Ube2z	chr11	-	96055837	96055950	96058315	96058427	96051733	96051824	96060936	96061124	1361,1291,1473	451,552,505	1300,958,1028	857,646,702	237	238	5.40954346678e-10	0.752,0.701,0.745	0.604,0.598,0.595	0.134
ENSMUSG00000020464	Pnpt1	chr11	+	29153231	29153338	29154143	29154215	29148277	29148331	29154301	29154365	159,163,121	253,244,238	260,180,196	171,143,167	232	197	5.5644419796e-10	0.348,0.362,0.302	0.564,0.517,0.499	-0.189
ENSMUSG00000063273	Naa15	chr3	+	51448552	51448659	51451309	51451382	51448340	51448436	51455833	51456003	251,248,231	559,513,616	511,402,396	640,460,457	232	198	5.63395051749e-10	0.277,0.292,0.242	0.405,0.427,0.425	-0.149
ENSMUSG00000005610	Eif4g2	chr7	-	111078421	111078553	111079292	111079395	111078272	111078339	111080181	111080322	3083,3409,2969	9169,9134,9149	5413,4281,4624	8790,7094,7969	228	257	5.63496739632e-10	0.275,0.296,0.268	0.41,0.405,0.395	-0.124
ENSMUSG00000023150	Ivns1abp	chr1	+	151350980	151351109	151351553	151351723	151349375	151349603	151351829	151351905	685,685,650	1302,1341,1327	1265,1021,1024	1397,1048,1145	254	295	5.65114978376e-10	0.379,0.372,0.363	0.513,0.531,0.509	-0.146
ENSMUSG00000025508	Rplp2	chr7	+	141448725	141448774	141451003	141451102	141447907	141448031	141451231	141451585	3465,3536,3027	3530,4479,3781	9143,6869,8749	6006,5076,5478	174	224	5.82355008876e-10	0.558,0.504,0.508	0.662,0.635,0.673	-0.133
ENSMUSG00000029174	Tbc1d1	chr5	+	64311058	64311244	64316353	64316515	64285944	64286084	64324450	64324609	295,276,279	712,589,635	291,228,301	346,267,246	311	287	5.84629097766e-10	0.277,0.302,0.288	0.437,0.441,0.53	-0.18
ENSMUSG00000033808	Tmem87a	chr2	-	120362878	120362940	120363361	120363435	120360038	120360094	120369243	120369347	83,91,90	82,99,95	147,136,153	54,58,59	199	187	5.84629097766e-10	0.487,0.463,0.471	0.719,0.688,0.709	-0.232
ENSMUSG00000021928	Ebpl	chr14	-	61342087	61342226	61347371	61347441	61339762	61341404	61360219	61360445	27,26,41	447,393,466	76,70,74	442,344,357	195	264	5.90459695509e-10	0.076,0.082,0.106	0.189,0.216,0.219	-0.12
ENSMUSG00000058239	Usf2	chr7	-	30955289	30955440	30955799	30956000	30955105	30955193	30956148	30956267	303,327,311	1347,1250,1436	401,370,430	994,747,989	326	276	5.94842091447e-10	0.16,0.181,0.155	0.255,0.295,0.269	-0.108
ENSMUSG00000026608	Kctd3	chr1	-	188987515	188987631	188995741	188995832	188983206	188983294	188996399	188996540	111,128,104	318,332,347	328,208,199	323,283,297	216	241	6.52340012249e-10	0.28,0.301,0.251	0.531,0.451,0.428	-0.193
ENSMUSG00000022817	Itgb5	chr16	+	33910464	33910599	33919784	33920214	33902793	33902883	33940489	33940712	1478,1439,1537	2568,2490,2678	4238,3441,3387	4175,3339,3413	260	555	6.62020357861e-10	0.551,0.552,0.551	0.684,0.687,0.679	-0.132
ENSMUSG00000026020	Nop58	chr1	+	59690485	59690562	59692336	59692389	59684976	59685226	59695977	59696099	604,712,551	1295,1473,1331	722,570,649	928,649,761	202	178	7.05614675675e-10	0.291,0.299,0.267	0.407,0.436,0.429	-0.138
ENSMUSG00000000378	Ccm2	chr11	+	6569963	6570137	6585033	6585217	6546886	6547029	6589431	6589568	137,174,182	205,220,231	102,105,87	339,276,260	299	309	7.1645595436e-10	0.409,0.45,0.449	0.237,0.282,0.257	0.177
ENSMUSG00000023021	Cers5	chr15	-	99745888	99745946	99747036	99747167	99741608	99741659	99751235	99751341	147,206,192	211,250,228	334,288,295	178,172,200	256	183	7.21701228304e-10	0.332,0.371,0.376	0.573,0.545,0.513	-0.184
ENSMUSG00000032637	Atxn2l	chr7	-	126500722	126500873	126501102	126501174	126500128	126500253	126501255	126501312	248,248,239	518,500,526	182,150,145	723,683,611	197	276	7.30622654478e-10	0.401,0.41,0.389	0.261,0.235,0.25	0.151
ENSMUSG00000028693	Nasp	chr4	-	116618869	116618980	116622766	116622814	116614329	116614410	116627331	116627429	937,910,739	3926,4320,3956	1408,1172,1121	3703,3038,3115	173	236	7.38629320895e-10	0.246,0.223,0.203	0.342,0.345,0.329	-0.115
ENSMUSG00000019854	Reps1	chr10	+	18121032	18121218	18122434	18122530	18120164	18120229	18123024	18123173	1212,1234,1238	407,426,368	951,844,885	593,493,538	311	221	7.4184273686e-10	0.679,0.673,0.705	0.533,0.549,0.539	0.145
ENSMUSG00000028780	Sema3c	chr5	+	17655002	17655065	17662919	17663039	17653707	17653868	17670449	17670540	395,414,393	324,295,317	281,270,230	449,370,385	188	245	7.46328846654e-10	0.614,0.647,0.618	0.449,0.487,0.438	0.168
ENSMUSG00000057113	Npm1	chr11	-	33160333	33160440	33160827	33160921	33159933	33159995	33161105	33161225	13398,14906,13203	35317,37261,39853	16258,13699,13950	24963,20521,23561	219	232	7.47197576976e-10	0.287,0.298,0.26	0.408,0.414,0.385	-0.121
ENSMUSG00000105340	Gm42878	chr5	-	121535853	121535943	121540501	121540575	121534334	121534430	121545164	121545482	79,64,60	561,396,586	125,103,76	370,294,317	199	215	7.75986201152e-10	0.132,0.149,0.1	0.267,0.275,0.206	-0.122
ENSMUSG00000041303	Gtf3c3	chr1	-	54423500	54423573	54424008	54424156	54420395	54420499	54427399	54427565	149,169,198	248,278,285	256,194,193	191,143,137	273	198	7.75986201152e-10	0.303,0.306,0.335	0.493,0.496,0.505	-0.183
ENSMUSG00000075229	Ccdc58	chr16	+	36082690	36082816	36085016	36085163	36071659	36072137	36089900	36089960	920,853,849	913,1000,811	564,473,531	1065,870,1043	251	272	8.59627093085e-10	0.522,0.48,0.531	0.365,0.371,0.356	0.147
ENSMUSG00000020023	Tmcc3	chr10	+	94578422	94579339	94582273	94582409	94514856	94515104	94586727	94590956	91,80,123	43,38,48	112,85,81	141,101,98	1042	261	8.63050917666e-10	0.346,0.345,0.391	0.166,0.174,0.172	0.19
ENSMUSG00000030007	Cct7	chr6	+	85459941	85460048	85461086	85461170	85459114	85459268	85461507	85461560	4721,5045,5079	1215,1210,1266	4160,3569,3693	1912,1450,1651	232	209	8.74398556054e-10	0.778,0.79,0.783	0.662,0.689,0.668	0.111
ENSMUSG00000025130	P4hb	chr11	-	120563815	120563920	120567917	120568055	120563602	120563728	120568173	120568307	1794,1834,1696	5118,5054,5394	2724,2204,2202	4577,3698,3657	263	230	8.75147824647e-10	0.235,0.241,0.216	0.342,0.343,0.345	-0.113
ENSMUSG00000024393	Prrc2a	chr17	-	35150227	35150326	35150497	35150708	35149908	35150121	35150816	35150905	1980,2001,2118	1740,1411,2355	2362,2142,1847	1037,924,840	336	224	8.76147443029e-10	0.431,0.486,0.375	0.603,0.607,0.594	-0.171
ENSMUSG00000020697	Lig3	chr11	+	82795708	82795786	82796027	82796151	82795364	82795452	82797305	82797448	204,275,268	180,178,176	204,210,225	376,314,296	203	249	9.37369346745e-10	0.582,0.655,0.651	0.4,0.451,0.483	0.185
ENSMUSG00000025393	Atp5b	chr10	+	128084296	128084471	128085090	128085212	128083891	128084074	128085441	128085626	14347,14724,14122	8323,8435,8259	13299,10786,11236	13275,10383,11598	300	247	9.3872328896e-10	0.587,0.59,0.585	0.452,0.461,0.444	0.135
ENSMUSG00000025968	Ndufs1	chr1	-	63166290	63166367	63169228	63169336	63164948	63165030	63170049	63170141	235,311,283	672,671,574	529,368,395	588,478,484	233	202	9.40027094436e-10	0.233,0.287,0.299	0.438,0.4,0.414	-0.144
ENSMUSG00000030613	Ccdc90b	chr7	+	92572538	92572640	92574621	92574663	92568471	92568575	92574743	92574815	423,431,326	346,381,391	372,371,380	174,147,181	227	167	9.74893685254e-10	0.474,0.454,0.38	0.611,0.65,0.607	-0.187
ENSMUSG00000068328	Aup1	chr6	+	83056066	83056140	83056367	83056434	83055897	83055970	83056541	83056644	161,191,204	498,401,627	252,182,233	315,269,233	199	192	9.79397031043e-10	0.238,0.315,0.239	0.436,0.395,0.491	-0.177
ENSMUSG00000041491	Cep78	chr19	-	15962371	15962449	15969071	15969200	15960942	15961109	15970532	15970578	493,516,430	80,78,87	348,321,369	165,123,117	254	203	9.82030914103e-10	0.831,0.841,0.798	0.628,0.676,0.716	0.15
ENSMUSG00000026074	Map4k4	chr1	+	40014105	40014223	40014526	40014697	40011649	40011841	40017109	40017253	1969,2030,2370	805,826,819	1863,1340,1612	1182,1049,1060	243	296	1.05513511903e-09	0.749,0.75,0.779	0.658,0.609,0.649	0.121
ENSMUSG00000038116	Phf20	chr2	+	156254225	156254310	156267154	156267542	156251775	156251947	156272541	156272655	74,47,55	274,364,349	109,101,84	195,173,162	210	513	1.05513511903e-09	0.397,0.24,0.278	0.577,0.588,0.559	-0.27
ENSMUSG00000024177	Nme4	chr17	-	26093616	26093729	26093858	26093960	26091733	26092152	26094136	26094270	862,844,893	738,704,740	1026,798,860	1568,1253,1254	227	238	1.05513511903e-09	0.55,0.557,0.559	0.407,0.4,0.418	0.147
ENSMUSG00000059743	Fdps	chr3	-	89094230	89094365	89094451	89094529	89093587	89093843	89094859	89094932	923,1149,984	970,947,978	828,630,766	1413,1121,1272	203	260	1.06775624859e-09	0.549,0.608,0.563	0.429,0.419,0.435	0.146
ENSMUSG00000025203	Scd2	chr19	+	44294903	44295186	44298039	44298170	44293675	44294411	44299608	44299814	6252,5710,7153	1986,2025,2150	4337,3662,3523	2283,2058,2125	408	256	1.13034105371e-09	0.664,0.639,0.676	0.544,0.528,0.51	0.132
ENSMUSG00000046364	Rpl27a	chr7	+	109519917	109519993	109520467	109520642	109519584	109519648	109521600	109522367	225,172,195	144,111,101	179,136,141	232,207,169	201	300	1.17656311986e-09	0.7,0.698,0.742	0.535,0.495,0.555	0.185
ENSMUSG00000005899	Smpd4	chr16	+	17625719	17625862	17625943	17626019	17623904	17623991	17626429	17626538	271,332,182	489,515,614	374,400,398	352,305,324	268	201	1.18410528589e-09	0.294,0.326,0.182	0.443,0.496,0.48	-0.206
ENSMUSG00000035248	Zcchc6	chr13	-	59794446	59794504	59796819	59796920	59791775	59791879	59797669	59797756	83,96,94	180,166,136	197,157,145	157,109,103	226	183	1.19769782137e-09	0.272,0.319,0.359	0.504,0.538,0.533	-0.208
ENSMUSG00000020167	Tcf3	chr10	-	80427670	80427743	80430936	80431068	80421331	80421405	80433319	80433621	640,604,662	2150,1846,2354	1161,948,995	2110,1774,1878	257	198	1.19769782137e-09	0.187,0.201,0.178	0.298,0.292,0.29	-0.105
ENSMUSG00000071054	Safb	chr17	+	56597787	56597815	56598643	56599220	56595651	56595714	56599622	56599672	202,216,174	435,404,322	165,107,117	613,436,521	153	702	1.20866334149e-09	0.681,0.71,0.713	0.553,0.53,0.507	0.171
ENSMUSG00000025130	P4hb	chr11	-	120563815	120563920	120568173	120568307	120563602	120563728	120571520	120571727	2663,2314,2572	5117,5054,5394	3956,3224,2872	4577,3698,3658	259	230	1.21018494305e-09	0.316,0.289,0.297	0.434,0.436,0.411	-0.126
ENSMUSG00000020048	Hsp90b1	chr10	-	86695825	86695963	86696718	86696835	86695659	86695737	86698318	86698438	5931,5568,5073	8714,6778,8757	5880,5240,4247	4858,4275,3500	242	263	1.28269309023e-09	0.425,0.472,0.386	0.568,0.571,0.569	-0.142
ENSMUSG00000035293	G2e3	chr12	+	51363416	51363546	51365254	51365559	51363185	51363310	51367774	51367956	274,319,277	83,91,92	379,270,344	241,216,195	255	430	1.2933145775e-09	0.848,0.855,0.835	0.726,0.678,0.748	0.129
ENSMUSG00000038383	Pigu	chr2	-	155335360	155335423	155336681	155336741	155331148	155331258	155345647	155345712	75,90,94	359,347,424	163,141,113	316,257,246	185	188	1.2933145775e-09	0.175,0.209,0.184	0.344,0.358,0.318	-0.151
ENSMUSG00000107283	Mpv17	chr5	-	31144699	31144752	31145494	31145590	31141515	31141850	31145683	31145776	341,326,403	50,90,77	358,286,281	184,137,125	221	178	1.29840181878e-09	0.846,0.745,0.808	0.61,0.627,0.644	0.173
ENSMUSG00000029192	Tbc1d14	chr5	-	36512453	36512548	36514038	36514119	36508359	36508431	36519272	36519379	405,407,338	142,130,134	423,350,306	303,230,248	206	220	1.35542487551e-09	0.753,0.77,0.729	0.599,0.619,0.569	0.155
ENSMUSG00000020167	Tcf3	chr10	-	80419466	80419599	80420020	80420088	80418765	80418815	80421087	80421166	917,933,1097	1689,1567,2054	1629,1394,1353	1656,1401,1384	193	258	1.36034897765e-09	0.421,0.443,0.417	0.568,0.571,0.567	-0.142
ENSMUSG00000032113	Chek1	chr9	-	36712041	36712143	36713320	36713452	36710156	36710430	36713682	36713860	548,554,499	106,126,100	566,400,474	245,193,179	257	227	1.38504176949e-09	0.82,0.795,0.815	0.671,0.647,0.701	0.137
ENSMUSG00000020463	Smek2	chr11	+	29202866	29202908	29205545	29205704	29200700	29200803	29209316	29209486	426,389,478	423,466,461	267,255,228	571,471,473	167	284	1.39978839197e-09	0.631,0.587,0.638	0.443,0.479,0.45	0.161
ENSMUSG00000025453	Nnt	chr13	-	119396746	119396976	119404551	119404754	119394610	119394828	119408902	119408997	78,57,54	276,287,308	155,143,118	357,251,233	328	355	1.42343472859e-09	0.234,0.177,0.159	0.32,0.381,0.354	-0.162
ENSMUSG00000013495	Tmem175	chr5	+	108638666	108638705	108641821	108641873	108638272	108638490	108642116	108642152	61,51,38	12,2,7	63,54,59	46,37,45	164	177	1.42343472859e-09	0.846,0.965,0.854	0.596,0.612,0.586	0.29
ENSMUSG00000038296	Galnt18	chr7	-	111485034	111485199	111508052	111508148	111471660	111472083	111513497	111513635	300,197,264	217,210,208	298,247,192	503,441,376	221	290	1.52790661885e-09	0.645,0.552,0.625	0.437,0.424,0.401	0.187
ENSMUSG00000038005	Hpf1	chr8	+	60895460	60895650	60896737	60896836	60893700	60893860	60900083	60900234	371,404,336	660,657,692	785,535,655	739,589,587	315	224	1.54448888912e-09	0.286,0.304,0.257	0.43,0.392,0.442	-0.139
ENSMUSG00000028127	Abcd3	chr3	-	121761414	121761471	121765000	121765105	121759755	121760309	121768621	121768741	324,333,378	61,93,69	519,427,414	239,182,216	230	182	1.73766820909e-09	0.808,0.739,0.813	0.632,0.65,0.603	0.158
ENSMUSG00000003269	Cyth2	chr7	-	45812179	45812298	45812846	45812913	45811528	45811609	45813008	45813156	587,475,622	478,560,646	430,329,381	817,668,729	192	244	1.77181430794e-09	0.609,0.519,0.55	0.401,0.385,0.399	0.164
ENSMUSG00000093930	Hmgcs1	chr13	+	119701075	119701240	119702534	119702700	119700507	119700633	119703519	119703690	1997,1906,2174	1404,1781,1388	1457,1187,1113	1989,1574,1708	290	291	1.82613266598e-09	0.588,0.518,0.611	0.424,0.431,0.395	0.156
ENSMUSG00000032740	Ccdc88a	chr11	+	29485824	29486011	29489581	29489727	29482597	29482741	29493699	29493792	30,63,62	191,224,173	85,83,84	123,101,119	312	271	1.83312773158e-09	0.12,0.196,0.237	0.375,0.416,0.38	-0.206
ENSMUSG00000031161	Hdac6	chrX	-	7934171	7934321	7936069	7936262	7932062	7932237	7936381	7936450	134,130,161	355,422,449	311,275,243	428,372,382	318	275	1.87582929469e-09	0.246,0.21,0.237	0.386,0.39,0.355	-0.146
ENSMUSG00000024068	Spast	chr17	+	74356085	74356169	74359253	74359349	74351949	74352036	74367247	74367435	131,164,139	432,471,560	304,238,253	515,376,445	209	221	1.9155670066e-09	0.243,0.269,0.208	0.384,0.401,0.375	-0.147
ENSMUSG00000005981	Trap1	chr16	-	4049350	4049498	4052864	4052934	4045879	4046065	4053480	4053601	288,284,264	721,686,901	405,374,334	656,428,471	195	273	1.94699247565e-09	0.359,0.367,0.291	0.464,0.55,0.498	-0.165
ENSMUSG00000057666	Gapdh	chr6	-	125162211	125162393	125162842	125163040	125161853	125162101	125163138	125163436	118,128,153	33,38,39	291,336,374	32,32,25	323	307	1.9574717524e-09	0.773,0.762,0.789	0.896,0.909,0.934	-0.138
ENSMUSG00000035203	Epn1	chr7	+	5095890	5095974	5097153	5097411	5095642	5095753	5097571	5098176	217,182,225	1464,1348,1907	244,204,204	952,812,771	209	383	2.01474409965e-09	0.214,0.198,0.178	0.32,0.315,0.327	-0.124
ENSMUSG00000008999	Bmp7	chr2	-	172893447	172893596	172916466	172916659	172879325	172879523	172939654	172940321	633,730,617	1321,1483,1612	1224,940,1136	1572,1327,1232	318	274	2.01909933025e-09	0.292,0.298,0.248	0.402,0.379,0.443	-0.129
ENSMUSG00000089872	Rps6kc1	chr1	-	190885333	190885427	190888648	190888764	190871591	190871951	190899450	190899571	236,210,216	66,51,44	166,144,151	132,78,85	241	219	2.04941126247e-09	0.765,0.789,0.817	0.533,0.627,0.617	0.198
ENSMUSG00000058835	Abi1	chr2	-	22971082	22971259	22994522	22994690	22962400	22962501	23039948	23040219	231,222,286	664,532,732	424,267,329	543,395,436	293	302	2.12063837792e-09	0.264,0.301,0.287	0.446,0.411,0.437	-0.147
ENSMUSG00000060126	Tpt1	chr14	+	75846693	75846799	75847243	75847360	75846202	75846393	75848098	75848415	177,261,180	56,55,75	524,717,775	89,75,62	231	242	2.12519057964e-09	0.768,0.833,0.715	0.86,0.909,0.929	-0.127
ENSMUSG00000022957	Itsn1	chr16	+	91858208	91858375	91863256	91863378	91854572	91854655	91868019	91868137	283,329,297	727,683,824	391,335,372	523,460,440	292	247	2.1792787357e-09	0.248,0.29,0.234	0.387,0.381,0.417	-0.138
ENSMUSG00000019189	Rnf145	chr11	+	44524927	44525143	44531275	44531384	44518963	44519274	44542628	44542720	293,211,281	1033,944,1079	403,311,296	827,629,633	341	234	2.20342614917e-09	0.163,0.133,0.152	0.251,0.253,0.243	-0.1
ENSMUSG00000028837	Psmb2	chr4	+	126684121	126684244	126687028	126687099	126677629	126677845	126706057	126706220	1438,1457,1392	2207,2203,2524	1925,1532,1731	1776,1514,1505	248	196	2.23104167238e-09	0.34,0.343,0.304	0.461,0.444,0.476	-0.131
ENSMUSG00000058655	Eif4b	chr15	+	102088615	102088753	102088856	102089030	102086504	102086639	102089865	102090094	4030,4165,4515	2022,2027,2185	3211,2531,2910	2851,2073,2430	263	299	2.2363539237e-09	0.694,0.7,0.701	0.561,0.581,0.577	0.125
ENSMUSG00000040268	Plekha1	chr7	+	130900516	130900660	130902176	130902245	130896990	130897450	130904869	130904934	222,226,248	221,292,311	377,307,285	236,156,173	269	194	2.29742012368e-09	0.42,0.358,0.365	0.535,0.587,0.543	-0.174
ENSMUSG00000061751	Kalrn	chr16	-	34332123	34332246	34356884	34357397	34314168	34314360	34360816	34361009	27,20,15	139,119,118	65,22,43	88,62,68	638	248	2.38827200132e-09	0.07,0.061,0.047	0.223,0.121,0.197	-0.121
ENSMUSG00000105852	Gm42890	chr3	+	105964622	105964677	105965080	105965152	105964441	105964512	105965764	105965873	65,92,82	638,476,629	120,93,89	411,297,274	180	197	2.52282057395e-09	0.1,0.175,0.125	0.242,0.255,0.262	-0.12
ENSMUSG00000014195	Dnajc7	chr11	-	100590886	100591051	100591411	100591565	100589897	100589989	100592854	100592973	1024,1150,1024	2179,2155,2174	1874,1388,1638	1969,1767,1956	279	290	2.72061414226e-09	0.328,0.357,0.329	0.497,0.449,0.465	-0.132
ENSMUSG00000021114	Atp6v1d	chr12	-	78850471	78850539	78852264	78852344	78849739	78849784	78857226	78857344	1132,1106,1111	443,508,445	672,596,676	578,413,498	205	193	2.72858972021e-09	0.706,0.672,0.702	0.523,0.576,0.561	0.14
ENSMUSG00000002980	Bcam	chr7	-	19766835	19767061	19768451	19768573	19766688	19766759	19770406	19770475	1025,847,1012	2092,2457,2597	2283,1950,1565	3040,2478,2528	247	351	2.781158723e-09	0.41,0.329,0.356	0.516,0.528,0.468	-0.139
ENSMUSG00000028413	B4galt1	chr4	-	40807732	40807837	40809678	40809801	40804601	40807317	40812684	40812872	231,251,244	398,365,335	399,330,360	282,295,262	248	230	2.8870351934e-09	0.35,0.389,0.403	0.568,0.509,0.56	-0.165
ENSMUSG00000025218	Poll	chr19	-	45558624	45558919	45559579	45559716	45558255	45558415	45560485	45560531	18,29,13	351,315,407	32,45,37	211,239,187	262	420	3.13372329354e-09	0.076,0.129,0.049	0.196,0.232,0.241	-0.138
ENSMUSG00000063884	Ptcd3	chr6	-	71902855	71902960	71903425	71903494	71901195	71901319	71905097	71905143	179,154,178	292,307,261	162,128,109	562,409,417	194	230	3.139743134e-09	0.421,0.373,0.447	0.255,0.271,0.237	0.159
ENSMUSG00000026775	Yme1l1	chr2	+	23168284	23168394	23175168	23175252	23164498	23164597	23181025	23181108	1566,1725,1550	419,518,390	1576,1255,1456	806,648,642	235	209	3.4310703965e-09	0.769,0.748,0.779	0.635,0.633,0.669	0.12
ENSMUSG00000063884	Ptcd3	chr6	-	71903425	71903494	71905097	71905143	71902855	71902960	71907652	71907689	115,82,95	241,226,227	58,33,42	304,217,249	171	194	3.45335702187e-09	0.351,0.292,0.322	0.178,0.147,0.161	0.16
ENSMUSG00000056851	Pcbp2	chr15	+	102478615	102478747	102483159	102483288	102474574	102474691	102484165	102484240	3325,3533,3438	4157,3428,4693	5636,4662,4842	3976,3175,3022	257	254	3.51562921005e-09	0.442,0.505,0.42	0.583,0.592,0.613	-0.14
ENSMUSG00000027620	Rbm39	chr2	-	156177335	156177385	156179176	156179240	156172827	156173022	156179886	156180167	509,465,538	1059,1226,1167	544,489,481	729,530,652	189	175	3.67200898359e-09	0.308,0.26,0.299	0.409,0.461,0.406	-0.136
ENSMUSG00000047879	Usp14	chr18	-	10017990	10018095	10022817	10022850	10016540	10016644	10024533	10024679	390,392,312	245,294,308	290,205,271	595,434,373	158	230	3.68933363826e-09	0.699,0.66,0.596	0.415,0.407,0.514	0.206
ENSMUSG00000026433	Rab29	chr1	+	131870679	131870861	131872066	131872188	131869949	131870004	131872465	131872502	93,79,131	18,30,43	131,80,73	105,83,85	307	247	3.8003840817e-09	0.806,0.679,0.71	0.501,0.437,0.409	0.283
ENSMUSG00000056851	Pcbp2	chr15	+	102485947	102486040	102487087	102487129	102484165	102484240	102488204	102488277	3509,3372,3674	2125,2327,2290	3380,2683,2717	3574,2864,3145	218	167	3.8003840817e-09	0.558,0.526,0.551	0.42,0.418,0.398	0.133
ENSMUSG00000025041	Nt5c2	chr19	-	46892504	46892612	46893518	46893560	46892234	46892301	46894520	46894604	38,33,36	398,364,361	92,65,64	368,276,269	167	233	3.99297488094e-09	0.118,0.112,0.122	0.259,0.247,0.249	-0.134
ENSMUSG00000035671	Zswim4	chr8	-	84217244	84217408	84219825	84219980	84214022	84214104	84223219	84223355	459,465,646	246,229,321	337,294,263	317,293,267	280	289	4.0526365573e-09	0.658,0.677,0.675	0.523,0.509,0.504	0.158
ENSMUSG00000004535	Tax1bp1	chr6	+	52727198	52727301	52733190	52733349	52721297	52721466	52736849	52736998	356,458,403	772,747,733	812,671,658	857,673,662	228	284	4.07811432365e-09	0.365,0.433,0.406	0.541,0.554,0.553	-0.148
ENSMUSG00000054252	Fgfr3	chr5	+	33731280	33731431	33732116	33732261	33730143	33730334	33732721	33732912	31,40,40	75,36,38	178,135,106	34,36,33	276	270	4.17277818827e-09	0.288,0.521,0.507	0.837,0.786,0.759	-0.355
ENSMUSG00000029141	Slc4a1ap	chr5	+	31540385	31540497	31543669	31543913	31536137	31536324	31546179	31546266	199,252,236	147,114,131	299,205,226	76,44,54	237	369	4.32776743317e-09	0.678,0.775,0.737	0.86,0.879,0.867	-0.139
ENSMUSG00000053110	Yap1	chr9	-	7938407	7938538	7952952	7953134	7936514	7936627	7962288	7962402	1504,1466,1633	3742,3816,3965	2316,1921,1875	3470,2818,2655	307	256	4.42238926695e-09	0.251,0.243,0.256	0.358,0.362,0.371	-0.114
ENSMUSG00000020694	Tlk2	chr11	+	105209793	105209837	105210544	105210640	105208851	105208921	105221185	105221353	464,484,511	214,209,274	241,189,228	247,203,180	169	221	4.51612994823e-09	0.739,0.752,0.709	0.561,0.549,0.624	0.155
ENSMUSG00000024835	Coro1b	chr19	+	4150706	4150826	4151394	4151499	4150542	4150621	4151579	4151725	781,753,726	1264,1172,1446	1313,926,1003	1152,940,1038	245	230	4.51963458939e-09	0.367,0.376,0.32	0.517,0.48,0.476	-0.137
ENSMUSG00000066043	Phactr4	chr4	-	132386891	132387065	132413069	132413123	132378404	132378563	132422344	132422489	100,95,88	181,135,203	176,154,156	126,102,122	179	299	4.59158241989e-09	0.48,0.54,0.42	0.7,0.716,0.681	-0.219
ENSMUSG00000015363	Trabd	chr15	+	89084697	89084808	89084902	89085042	89082650	89082791	89085273	89085446	148,147,148	576,543,595	238,222,167	448,385,381	236	265	4.97436692825e-09	0.224,0.233,0.218	0.374,0.393,0.33	-0.141
ENSMUSG00000040029	Ipo8	chr6	-	148791440	148791507	148796640	148796766	148789796	148789922	148798622	148798801	266,212,306	396,391,382	233,248,246	189,175,170	251	192	5.14402346351e-09	0.339,0.293,0.38	0.485,0.52,0.525	-0.173
ENSMUSG00000006288	Ttc5	chr14	-	50775290	50775382	50777261	50777412	50773276	50773333	50777756	50777968	492,380,454	42,55,46	583,476,490	136,109,135	276	217	5.17880350646e-09	0.902,0.845,0.886	0.771,0.774,0.741	0.116
ENSMUSG00000004535	Tax1bp1	chr6	+	52729280	52729468	52733190	52733349	52727198	52727301	52736849	52736998	346,427,348	773,743,735	701,598,670	856,674,662	313	284	5.24260577444e-09	0.289,0.343,0.301	0.426,0.446,0.479	-0.139
ENSMUSG00000020290	Xpo1	chr11	+	23282528	23282726	23284241	23284380	23281305	23281464	23284547	23284729	767,838,720	981,911,919	1995,1659,1582	1509,1072,1062	323	264	5.27931333484e-09	0.39,0.429,0.39	0.519,0.558,0.549	-0.139
ENSMUSG00000032411	Tfdp2	chr9	+	96297626	96297770	96300371	96300440	96294964	96295127	96306799	96306951	145,160,164	264,252,270	270,155,194	211,143,141	269	194	5.32520316197e-09	0.284,0.314,0.305	0.48,0.439,0.498	-0.171
ENSMUSG00000071646	Mta2	chr19	+	8947251	8947440	8947524	8947599	8947036	8947136	8947726	8947785	844,946,839	739,709,818	1576,1304,1202	780,615,592	314	200	5.38528474396e-09	0.421,0.459,0.395	0.563,0.575,0.564	-0.142
ENSMUSG00000008855	Hdac5	chr11	-	102197338	102197436	102197665	102197785	102197058	102197177	102198796	102198884	443,324,433	107,95,127	514,394,375	285,216,212	245	223	5.59761567872e-09	0.79,0.756,0.756	0.621,0.624,0.617	0.147
ENSMUSG00000024976	Shoc2	chr19	+	54003008	54003146	54017548	54017679	53987453	53988383	54026349	54026538	675,693,752	415,404,372	629,530,470	633,507,530	263	256	5.63262839139e-09	0.613,0.625,0.663	0.492,0.504,0.463	0.147
ENSMUSG00000017299	Dnttip1	chr2	+	164763220	164763281	164765160	164765232	164763068	164763127	164767706	164767762	581,536,614	189,154,142	332,222,287	189,152,138	186	197	5.63977436399e-09	0.765,0.787,0.821	0.65,0.607,0.688	0.143
ENSMUSG00000027285	Haus2	chr2	+	120612337	120612430	120615854	120615987	120609382	120609545	120617872	120617981	55,35,56	326,317,316	135,94,111	366,307,293	218	258	5.74835275635e-09	0.166,0.116,0.173	0.304,0.266,0.31	-0.142
ENSMUSG00000022203	Efs	chr14	-	54919328	54919418	54919694	54920414	54916542	54917532	54920504	54920645	901,878,1197	342,313,420	727,589,575	433,396,420	845	215	5.76465284484e-09	0.401,0.416,0.42	0.299,0.275,0.258	0.135
ENSMUSG00000024968	Rcor2	chr19	+	7270697	7270859	7270969	7271094	7270553	7270606	7271192	7271262	713,660,629	1066,1221,1182	698,603,625	702,520,654	287	250	5.87930809847e-09	0.368,0.32,0.317	0.464,0.503,0.454	-0.139
ENSMUSG00000024589	Nedd4l	chr18	+	65174044	65174242	65178918	65178996	65172915	65173035	65181327	65181382	365,333,416	74,95,97	305,236,232	147,123,127	323	203	5.92841834624e-09	0.756,0.688,0.729	0.566,0.547,0.534	0.175
ENSMUSG00000071659	Hnrnpul2	chr19	+	8824859	8825123	8825270	8825393	8824405	8824518	8825971	8826100	2497,2449,2773	1228,1494,1236	2408,1932,1972	2094,1708,1768	389	248	6.18121315726e-09	0.565,0.511,0.589	0.423,0.419,0.416	0.136
ENSMUSG00000020691	Mettl2	chr11	+	105126775	105126867	105128740	105129075	105126424	105126606	105130446	105130496	355,419,416	275,254,283	283,215,235	354,286,329	217	460	6.1964808864e-09	0.732,0.778,0.757	0.629,0.614,0.602	0.141
ENSMUSG00000030868	Dctn5	chr7	+	122138247	122138359	122143784	122143887	122135051	122135170	122148056	122149044	449,487,526	913,927,990	697,640,575	784,606,678	237	228	6.49124557133e-09	0.321,0.336,0.338	0.461,0.504,0.449	-0.14
ENSMUSG00000004056	Akt2	chr7	+	27608622	27608753	27616240	27616369	27591745	27591879	27618207	27618319	303,267,351	926,918,945	518,392,395	829,653,678	256	254	6.53393292912e-09	0.245,0.224,0.269	0.383,0.373,0.366	-0.128
ENSMUSG00000093456	Gm20662	chr9	+	108031998	108032209	108040904	108041086	108024102	108024450	108044724	108044900	290,262,336	160,136,176	339,264,275	353,292,282	336	307	6.82728667495e-09	0.624,0.638,0.636	0.467,0.452,0.471	0.169
ENSMUSG00000075528	Aarsd1	chr11	-	101408130	101408225	101409652	101409707	101406838	101407024	101410113	101410205	91,160,97	375,420,375	230,178,264	414,298,365	180	220	6.92451780867e-09	0.229,0.318,0.24	0.404,0.422,0.469	-0.169
ENSMUSG00000053453	Thoc7	chr14	-	13950298	13950365	13951205	13951263	13950131	13950201	13953075	13953162	2173,1828,2227	920,860,838	1073,903,985	780,638,770	183	192	7.16231599659e-09	0.712,0.69,0.736	0.591,0.598,0.573	0.125
ENSMUSG00000005899	Smpd4	chr16	+	17639273	17639364	17639744	17639845	17638495	17638641	17640125	17640289	95,111,156	487,328,438	306,233,206	444,376,345	216	226	7.17281378269e-09	0.17,0.261,0.271	0.419,0.393,0.385	-0.165
ENSMUSG00000037400	Atp11b	chr3	+	35814043	35814225	35819908	35820112	35812212	35812316	35826944	35827098	209,208,196	412,498,456	255,217,228	291,226,277	307	329	7.21895045856e-09	0.352,0.309,0.315	0.484,0.507,0.469	-0.161
ENSMUSG00000052712	BC004004	chr17	+	29277856	29277947	29282677	29282891	29268787	29269002	29294006	29294161	81,53,58	354,281,315	118,125,112	294,247,249	216	339	7.63204472414e-09	0.264,0.228,0.224	0.386,0.443,0.414	-0.176
ENSMUSG00000027248	Pdia3	chr2	+	121424524	121424642	121426594	121426702	121422448	121422527	121429453	121429583	4590,4503,4291	9840,8738,9313	4905,4246,3796	5852,5102,5032	243	233	7.7299168193e-09	0.309,0.331,0.306	0.446,0.444,0.42	-0.121
ENSMUSG00000035437	Rabgap1	chr2	+	37469515	37469576	37472294	37472514	37443295	37443456	37473578	37473783	31,23,21	166,185,241	15,5,18	507,391,303	186	345	7.76870678019e-09	0.257,0.187,0.139	0.052,0.023,0.099	0.136
ENSMUSG00000020978	Klhdc2	chr12	+	69307189	69307299	69307617	69307690	69305782	69305841	69308957	69309045	2130,2099,1873	415,452,415	1714,1392,1688	709,491,594	235	198	7.84408544648e-09	0.812,0.796,0.792	0.671,0.705,0.705	0.106
ENSMUSG00000022914	Brwd1	chr16	-	96066024	96066185	96066495	96066594	96064749	96064971	96068476	96068627	86,85,152	36,28,45	46,41,44	43,47,48	224	286	7.87235099676e-09	0.753,0.795,0.812	0.577,0.527,0.539	0.239
ENSMUSG00000020388	Pdlim4	chr11	-	54059937	54060016	54063634	54063786	54056142	54056324	54068839	54068932	364,338,402	511,502,570	644,454,495	463,375,395	277	204	7.91749594771e-09	0.344,0.331,0.342	0.506,0.471,0.48	-0.147
ENSMUSG00000030357	Fkbp4	chr6	-	128433702	128433793	128434304	128434461	128433525	128433609	128434751	128434872	9860,10118,9499	12700,11705,13145	7474,6126,7091	5587,5046,5052	282	216	8.0848894205e-09	0.373,0.398,0.356	0.506,0.482,0.518	-0.126
ENSMUSG00000066306	Numa1	chr7	+	102013168	102013345	102013529	102013646	102012741	102012878	102013737	102013941	547,545,596	989,917,1090	801,751,665	849,762,612	302	242	8.08734477314e-09	0.307,0.323,0.305	0.431,0.441,0.465	-0.134
ENSMUSG00000030980	Knop1	chr7	-	118848448	118848574	118850620	118850689	118842221	118846094	118852402	118853340	723,880,810	753,841,748	568,455,494	941,780,900	194	251	8.11496151593e-09	0.554,0.575,0.584	0.439,0.43,0.415	0.143
ENSMUSG00000059119	Nap1l4	chr7	-	143529417	143529557	143532308	143532380	143527165	143527311	143534285	143534417	1167,1171,1176	2573,2837,2722	1633,1400,1421	2173,1775,2069	197	265	8.15438188827e-09	0.379,0.357,0.368	0.503,0.515,0.48	-0.131
ENSMUSG00000024589	Nedd4l	chr18	+	65172915	65173035	65174044	65174242	65172274	65172406	65178918	65178996	310,216,388	162,168,192	194,148,139	240,198,182	245	323	8.22005156376e-09	0.716,0.629,0.727	0.516,0.496,0.502	0.186
ENSMUSG00000022255	Mtdh	chr15	+	34136686	34136827	34139740	34139897	34134290	34134398	34140691	34140710	1319,1425,1450	619,815,587	1166,857,925	902,722,841	266	282	8.296180089e-09	0.693,0.65,0.724	0.578,0.557,0.538	0.131
ENSMUSG00000029817	Tra2a	chr6	-	49248985	49249174	49252381	49252515	49245475	49246964	49263837	49264033	998,1053,1091	3387,3563,3904	1340,1084,1108	2690,2189,2226	259	314	8.41265631486e-09	0.263,0.264,0.253	0.377,0.375,0.376	-0.116
ENSMUSG00000021495	Fam193b	chr13	-	55541623	55541721	55542581	55542657	55539318	55539712	55542783	55543789	285,219,334	814,744,1094	281,281,241	534,477,353	201	223	8.61099596448e-09	0.28,0.246,0.253	0.369,0.395,0.431	-0.139
ENSMUSG00000040225	Prrc2c	chr1	-	162688115	162688217	162691140	162691233	162684054	162684256	162692372	162692624	882,804,915	415,465,387	662,553,538	541,517,479	218	227	9.42148520597e-09	0.689,0.643,0.711	0.56,0.527,0.539	0.139
ENSMUSG00000028134	Ptbp2	chr3	-	119752943	119753116	119761702	119761778	119751863	119752007	119781503	119781534	371,481,418	1024,1212,1182	491,401,461	727,632,665	201	298	9.42683545353e-09	0.349,0.37,0.344	0.5,0.485,0.507	-0.143
ENSMUSG00000037286	Stag1	chr9	+	100737977	100738142	100776755	100776832	100712437	100712540	100786491	100786696	386,443,379	102,85,102	323,274,308	171,146,136	290	202	9.46006403617e-09	0.725,0.784,0.721	0.568,0.567,0.612	0.161
ENSMUSG00000022814	Umps	chr16	-	33959052	33959167	33960176	33960352	33954793	33956935	33961568	33962240	440,529,420	917,983,981	801,555,646	860,671,796	301	240	9.57305513428e-09	0.277,0.3,0.254	0.426,0.397,0.393	-0.128
ENSMUSG00000029924	Slc37a3	chr6	-	39357399	39357483	39359949	39360042	39354976	39355122	39364502	39364611	234,204,215	68,50,38	290,236,234	148,130,133	218	209	9.64924698686e-09	0.767,0.796,0.844	0.653,0.635,0.628	0.164
ENSMUSG00000034687	Fras1	chr5	+	96588078	96588222	96596782	96596923	96572910	96573045	96598888	96599029	31,39,22	156,166,250	76,94,56	170,195,124	269	266	9.67504766951e-09	0.164,0.189,0.08	0.307,0.323,0.309	-0.169
ENSMUSG00000033931	Rbm34	chr8	-	126969982	126970128	126970737	126970909	126965381	126965622	126970989	126971071	112,138,114	632,716,734	172,161,144	491,397,473	297	271	9.73159027548e-09	0.139,0.15,0.124	0.242,0.27,0.217	-0.105
ENSMUSG00000032582	Rbm6	chr9	-	107791751	107792018	107796476	107796537	107791004	107791165	107800698	107800773	306,321,384	425,416,432	270,234,256	707,590,512	186	392	9.73159027548e-09	0.603,0.619,0.652	0.446,0.455,0.513	0.153
ENSMUSG00000030562	Nox4	chr7	+	87323932	87323995	87338956	87339017	87323632	87323797	87360727	87360809	123,106,151	51,48,46	76,57,64	82,52,71	188	186	9.82188820816e-09	0.705,0.686,0.765	0.478,0.52,0.471	0.229
ENSMUSG00000026083	Eif5b	chr1	+	38046611	38046743	38048792	38048924	38045647	38045809	38049016	38049093	703,646,654	1362,1495,1472	734,688,716	989,849,804	257	257	1.06389409966e-08	0.34,0.302,0.308	0.426,0.448,0.471	-0.132
ENSMUSG00000024908	Ppp6r3	chr19	-	3521733	3521920	3526701	3526934	3518244	3518382	3544107	3544255	655,554,581	411,428,372	542,413,460	648,542,547	358	312	1.06407639921e-08	0.581,0.53,0.576	0.422,0.399,0.423	0.148
ENSMUSG00000034194	R3hcc1	chr14	-	69698583	69698679	69699959	69700030	69697306	69697602	69703953	69704126	262,206,284	571,523,696	332,274,300	442,343,362	196	221	1.07303851116e-08	0.341,0.308,0.315	0.459,0.474,0.483	-0.151
ENSMUSG00000010663	Fads1	chr19	+	10191439	10191500	10192911	10192988	10186754	10186883	10193700	10193798	422,404,479	196,195,188	255,193,221	212,190,187	186	202	1.07486613868e-08	0.7,0.692,0.735	0.566,0.525,0.562	0.158
ENSMUSG00000039671	Zmynd8	chr2	-	165828207	165828689	165833308	165833424	165820541	165820688	165834889	165834967	411,407,448	657,578,804	505,369,388	421,337,340	241	607	1.09757438419e-08	0.612,0.639,0.584	0.751,0.734,0.742	-0.131
ENSMUSG00000074088	Snrnp40	chr4	+	130368188	130368354	130378045	130378168	130365074	130365168	130383393	130383514	1647,1734,1753	1438,1373,1314	1248,1130,1139	1798,1463,1590	291	248	1.1205406098e-08	0.494,0.518,0.532	0.372,0.397,0.379	0.132
ENSMUSG00000041530	Ago1	chr4	-	126460366	126460503	126460905	126461087	126460000	126460135	126461684	126461805	228,200,221	513,543,693	509,390,318	661,542,533	307	262	1.1601919444e-08	0.275,0.239,0.214	0.397,0.38,0.337	-0.129
ENSMUSG00000042198	Chchd7	chr4	+	3939378	3939526	3941245	3941311	3938913	3939131	3942720	3942819	94,149,96	547,526,550	178,127,141	403,326,322	273	191	1.17057005383e-08	0.107,0.165,0.109	0.236,0.214,0.235	-0.101
ENSMUSG00000032411	Tfdp2	chr9	+	96297623	96297770	96300371	96300440	96294964	96295127	96306799	96306951	69,65,43	264,252,270	93,75,92	211,143,141	272	194	1.18605054798e-08	0.157,0.155,0.102	0.239,0.272,0.318	-0.138
ENSMUSG00000003037	Rab8a	chr8	+	72176322	72176388	72177619	72177670	72175839	72175929	72180044	72183904	884,800,907	125,102,156	712,585,562	210,149,179	191	176	1.18829325674e-08	0.867,0.878,0.843	0.758,0.783,0.743	0.101
ENSMUSG00000002052	Supt6	chr11	-	78208049	78208237	78208851	78209018	78207027	78207769	78209101	78209179	343,347,349	823,749,768	590,483,433	699,560,610	292	313	1.21166107405e-08	0.309,0.332,0.328	0.475,0.48,0.432	-0.139
ENSMUSG00000026361	Cdc73	chr1	-	143609369	143609511	143615302	143615403	143598799	143608557	143617278	143617440	250,220,230	743,631,686	367,298,326	593,476,497	226	267	1.22148201159e-08	0.284,0.292,0.284	0.422,0.425,0.437	-0.141
ENSMUSG00000003534	Ddr1	chr17	-	35691127	35691230	35691446	35691594	35689993	35690180	35692855	35693084	342,398,338	544,525,543	1496,1145,1109	1191,973,977	273	228	1.22181584956e-08	0.344,0.388,0.342	0.512,0.496,0.487	-0.14
ENSMUSG00000052917	Senp7	chr16	+	56158467	56158614	56162374	56162408	56155223	56155375	56165832	56166012	39,41,35	67,64,56	101,88,70	60,37,42	272	159	1.2750144843e-08	0.254,0.272,0.268	0.496,0.582,0.493	-0.259
ENSMUSG00000033712	Ccar2	chr14	-	70140464	70140547	70140867	70141012	70139986	70140133	70141610	70141847	935,934,894	411,431,329	694,584,618	556,452,434	270	208	1.30605347801e-08	0.637,0.625,0.677	0.49,0.499,0.523	0.142
ENSMUSG00000072946	Ptgr2	chr12	+	84307775	84307897	84308344	84308432	84305925	84306135	84310918	84310958	238,197,224	38,37,41	128,130,115	76,48,82	247	213	1.3286771263e-08	0.844,0.821,0.825	0.592,0.7,0.547	0.217
ENSMUSG00000039068	Zzz3	chr3	+	152422617	152422771	152446798	152446937	152420014	152420140	152448778	152448926	147,175,185	528,539,650	297,241,275	544,427,472	279	264	1.33831519346e-08	0.209,0.235,0.212	0.341,0.348,0.355	-0.129
ENSMUSG00000026496	Parp1	chr1	+	180588649	180588782	180589397	180589593	180588358	180588427	180591217	180591346	1845,1876,1639	1246,1435,1121	1623,1440,1483	2121,1640,1742	258	321	1.34436430246e-08	0.648,0.619,0.645	0.488,0.522,0.514	0.129
ENSMUSG00000029086	Prom1	chr5	-	44047497	44047618	44055877	44056083	44045519	44045583	44063125	44063184	373,328,304	677,773,789	385,300,344	439,368,436	331	246	1.34928571701e-08	0.291,0.24,0.223	0.395,0.377,0.37	-0.129
ENSMUSG00000041571	Sepw1	chr7	-	15920042	15920117	15920304	15920358	15919847	15919946	15920448	15920473	3406,3348,3161	1514,1508,1564	5084,4342,4677	4335,3415,3279	179	200	1.37409343984e-08	0.715,0.713,0.693	0.567,0.587,0.614	0.118
ENSMUSG00000063382	Bcl9l	chr9	+	44505052	44505263	44505415	44505500	44501801	44501921	44505583	44507870	202,153,188	334,291,397	317,208,202	265,218,203	336	210	1.4120521252e-08	0.274,0.247,0.228	0.428,0.374,0.383	-0.145
ENSMUSG00000038116	Phf20	chr2	+	156264280	156264360	156267154	156267542	156254225	156254310	156272541	156272655	55,52,42	276,365,352	101,55,73	193,174,162	205	513	1.44399963878e-08	0.333,0.263,0.23	0.567,0.442,0.53	-0.238
ENSMUSG00000041164	Zmiz2	chr11	+	6396231	6396434	6396664	6396848	6395757	6395872	6397028	6397289	130,137,167	363,270,395	278,224,236	346,294,244	328	309	1.45229194277e-08	0.252,0.323,0.285	0.431,0.418,0.477	-0.155
ENSMUSG00000038708	Golga4	chr9	+	118514179	118514269	118522517	118522583	118506450	118506557	118527009	118527321	185,137,146	80,90,82	98,64,57	120,122,74	215	191	1.45229194277e-08	0.673,0.575,0.613	0.42,0.318,0.406	0.239
ENSMUSG00000022241	Tars	chr15	-	11389575	11389742	11390311	11390410	11388297	11388460	11391060	11391207	810,901,855	305,351,346	768,585,605	549,414,417	224	292	1.50229446144e-08	0.776,0.77,0.763	0.646,0.648,0.654	0.12
ENSMUSG00000028416	Bag1	chr4	-	40937131	40937194	40939076	40939184	40936400	40936676	40941524	40941638	1459,1535,1542	531,445,403	1611,1346,1472	892,740,712	233	188	1.50233440272e-08	0.689,0.736,0.755	0.593,0.595,0.625	0.122
ENSMUSG00000105340	Gm42878	chr5	-	121538392	121538490	121540501	121540575	121537111	121537220	121545164	121545482	80,64,60	515,503,513	125,101,76	367,319,340	199	223	1.50994326289e-08	0.148,0.125,0.116	0.276,0.262,0.2	-0.116
ENSMUSG00000031403	Dkc1	chrX	+	75100989	75101120	75102421	75102565	75100432	75100559	75104339	75104460	716,850,753	1553,1756,1623	963,695,735	1078,919,925	256	269	1.55260713142e-08	0.326,0.337,0.328	0.484,0.443,0.455	-0.13
ENSMUSG00000057236	Rbbp4	chr4	-	129322695	129322869	129328587	129328733	129322352	129322468	129334496	129334644	2031,2142,2110	5512,5457,5534	4470,3536,3734	6937,5645,5863	271	299	1.55889048184e-08	0.289,0.302,0.296	0.416,0.409,0.413	-0.117
ENSMUSG00000019818	Cd164	chr10	+	41521917	41522007	41523172	41523244	41519413	41519700	41524106	41524145	1176,1056,1419	1662,1425,2091	1237,886,1034	1010,820,758	215	197	1.55889048184e-08	0.393,0.404,0.383	0.529,0.497,0.556	-0.134
ENSMUSG00000033763	Mtss1l	chr8	+	110732057	110732178	110737145	110737220	110730022	110730120	110737571	110737748	618,610,869	281,374,360	505,423,371	417,392,406	246	200	1.57154657002e-08	0.641,0.57,0.662	0.496,0.467,0.426	0.161
ENSMUSG00000052833	Sae1	chr7	-	16336693	16336838	16359035	16359141	16330612	16330682	16366806	16366906	2847,2542,2883	1593,1470,1475	2770,2232,2009	2355,2099,1998	231	270	1.62638922915e-08	0.676,0.669,0.696	0.579,0.554,0.54	0.123
ENSMUSG00000031987	Egln1	chr8	-	124911740	124911808	124915660	124915780	124908586	124910763	124948232	124949324	629,662,741	224,226,232	669,612,551	456,353,331	245	193	1.62819515872e-08	0.689,0.698,0.716	0.536,0.577,0.567	0.141
ENSMUSG00000024826	Dpf2	chr19	-	5904239	5904318	5904453	5904546	5902630	5902768	5905388	5905552	510,458,430	770,668,921	869,647,725	774,636,598	218	204	1.64389599118e-08	0.383,0.391,0.304	0.512,0.488,0.532	-0.151
ENSMUSG00000030796	Tead2	chr7	+	45223680	45223745	45225652	45225795	45220642	45220701	45228638	45228812	1787,1592,2290	1733,1951,1821	636,638,642	1247,1034,1250	190	268	1.70596474004e-08	0.593,0.535,0.639	0.418,0.465,0.42	0.155
ENSMUSG00000061306	Slc38a10	chr11	-	120140592	120140686	120141599	120141645	120138985	120139129	120147720	120147838	41,47,40	340,316,393	106,138,129	491,422,344	171	219	1.71362969554e-08	0.134,0.16,0.115	0.217,0.295,0.324	-0.142
ENSMUSG00000024104	Fam21	chr6	+	116255048	116255168	116256226	116256289	116254412	116254493	116256615	116256828	396,461,326	40,50,52	247,162,246	111,54,57	245	188	1.7147658272e-08	0.884,0.876,0.828	0.631,0.697,0.768	0.164
ENSMUSG00000039735	Fnbp1l	chr3	-	122559019	122559166	122560832	122560961	122557902	122558106	122563834	122563881	867,868,940	1642,1692,1910	1153,890,829	1200,1018,1032	254	272	1.73397433114e-08	0.361,0.355,0.345	0.507,0.484,0.462	-0.131
ENSMUSG00000033808	Tmem87a	chr2	-	120377892	120377992	120379590	120379774	120375418	120375512	120380766	120380828	162,101,114	182,209,229	308,239,218	190,182,130	309	225	1.73463487156e-08	0.393,0.26,0.266	0.541,0.489,0.55	-0.22
ENSMUSG00000039630	Hnrnpu	chr1	-	178329867	178329939	178330164	178330346	178324342	178329407	178330591	178330846	6066,6658,5785	2445,2558,2109	6230,5246,5618	4086,3480,3377	307	197	1.74328988294e-08	0.614,0.625,0.638	0.495,0.492,0.516	0.125
ENSMUSG00000028560	Usp1	chr4	+	98928863	98928968	98929693	98929854	98928233	98928354	98930859	98931548	385,411,369	344,374,349	988,735,746	452,375,408	230	286	1.7462304695e-08	0.582,0.577,0.568	0.731,0.709,0.695	-0.136
ENSMUSG00000056305	Usp39	chr6	-	72329449	72329517	72333109	72333187	72328517	72328706	72336259	72336485	288,235,232	472,316,534	375,311,309	290,227,276	203	193	1.75993529249e-08	0.367,0.414,0.292	0.551,0.566,0.516	-0.187
ENSMUSG00000030374	Strn4	chr7	+	16822495	16822599	16824138	16824217	16816316	16816634	16826463	16826661	301,393,375	178,229,191	362,256,316	339,333,332	229	204	1.80273566591e-08	0.601,0.605,0.636	0.488,0.406,0.459	0.163
ENSMUSG00000035765	Dym	chr18	+	75229989	75230172	75243284	75243398	75199162	75199265	75286619	75286966	325,326,319	144,178,163	265,186,192	240,215,182	308	239	1.80273566591e-08	0.637,0.587,0.603	0.461,0.402,0.45	0.171
ENSMUSG00000003345	Csnk1g2	chr10	+	80639579	80639663	80639767	80639874	80639084	80639233	80640021	80640771	2250,2173,2737	1096,1251,1393	1616,1286,1421	1366,1173,1292	209	232	1.80757674057e-08	0.695,0.658,0.686	0.568,0.549,0.55	0.124
ENSMUSG00000032394	Igdcc3	chr9	+	65181524	65181772	65181955	65182120	65181135	65181301	65182701	65182893	684,725,722	1496,1388,1706	125,134,133	134,159,135	373	290	1.84361376609e-08	0.262,0.289,0.248	0.42,0.396,0.434	-0.15
ENSMUSG00000027469	Tpx2	chr2	+	152854920	152855002	152873089	152873216	152847977	152848109	152875540	152875672	335,379,359	1989,1607,2290	392,329,379	1293,1068,1007	207	252	1.87585140022e-08	0.17,0.223,0.16	0.27,0.273,0.314	-0.101
ENSMUSG00000020454	Eif4enif1	chr11	+	3215591	3215719	3221092	3221294	3213259	3213333	3224631	3224807	253,319,261	722,784,666	520,381,459	745,591,621	253	327	1.90389883178e-08	0.312,0.345,0.336	0.474,0.455,0.489	-0.142
ENSMUSG00000018882	Mrpl45	chr11	+	97325708	97325757	97326781	97326931	97323850	97323949	97328085	97328259	343,305,341	632,540,575	231,168,186	679,621,613	174	275	1.92798085438e-08	0.462,0.472,0.484	0.35,0.3,0.324	0.148
ENSMUSG00000078765	U2af1l4	chr7	+	30564081	30564131	30564202	30564301	30563929	30563996	30564473	30564607	27,36,35	352,314,336	79,81,65	359,249,308	175	224	1.92798085438e-08	0.089,0.128,0.118	0.22,0.294,0.213	-0.131
ENSMUSG00000061887	Ssbp3	chr4	+	107028192	107028252	107030861	107030928	107027216	107027297	107031014	107031091	438,418,504	1593,1438,2056	536,417,418	1201,880,824	185	192	1.96120509813e-08	0.222,0.232,0.203	0.317,0.33,0.345	-0.112
ENSMUSG00000025658	Cnksr2	chrX	-	157945296	157945416	157961253	157961295	157939995	157940055	157990107	157990195	17,28,18	224,254,238	36,35,24	121,99,109	167	245	1.96877916924e-08	0.1,0.139,0.1	0.304,0.342,0.244	-0.184
ENSMUSG00000022477	Aco2	chr15	+	81889297	81889434	81895169	81895428	81872308	81872548	81899128	81899221	537,534,550	298,387,334	414,366,500	615,450,494	262	384	2.01626460138e-08	0.725,0.669,0.707	0.497,0.544,0.597	0.154
ENSMUSG00000037896	Rcor1	chr12	+	111099919	111100038	111101629	111101708	111097454	111097616	111103610	111103805	134,163,128	216,239,190	265,209,212	199,157,154	244	204	2.016857284e-08	0.342,0.363,0.36	0.527,0.527,0.535	-0.175
ENSMUSG00000035297	Cops4	chr5	+	100537297	100537468	100541536	100541652	100533511	100533662	100543838	100543923	574,606,502	1549,1623,1586	932,778,615	1247,932,1191	296	241	2.02522370177e-08	0.232,0.233,0.205	0.378,0.405,0.296	-0.136
ENSMUSG00000027667	Zfp639	chr3	+	32514383	32514454	32515283	32515352	32513000	32513192	32517028	32517139	63,89,107	186,184,200	147,131,129	128,130,132	196	194	2.05889314099e-08	0.251,0.324,0.346	0.532,0.499,0.492	-0.201
ENSMUSG00000005656	Snx6	chr12	-	54770718	54770840	54783402	54783513	54768018	54768142	54784014	54784119	1240,1250,1320	873,901,763	1245,1077,1169	1553,1172,1266	236	247	2.13397584653e-08	0.598,0.592,0.644	0.456,0.49,0.491	0.132
ENSMUSG00000024968	Rcor2	chr19	+	7270100	7270181	7270553	7270606	7269763	7269821	7270697	7270859	789,805,894	302,278,240	470,395,451	292,246,263	206	178	2.21407153027e-08	0.693,0.714,0.763	0.582,0.581,0.597	0.137
ENSMUSG00000038718	Pbx3	chr2	-	34213251	34213442	34224404	34224646	34204779	34204915	34370823	34370897	199,218,176	518,584,700	279,208,245	421,395,348	367	316	2.21601130909e-08	0.249,0.243,0.178	0.363,0.312,0.377	-0.127
ENSMUSG00000028690	Mmachc	chr4	-	116704506	116704659	116705880	116706075	116702278	116703867	116708237	116708406	668,585,813	253,328,293	384,328,361	345,305,273	320	278	2.24746399253e-08	0.696,0.608,0.707	0.492,0.483,0.535	0.167
ENSMUSG00000020321	Mdh1	chr11	-	21558461	21558551	21559191	21559305	21556786	21557568	21559698	21559875	1648,1684,1647	3439,3673,3235	4568,3539,3416	5263,4319,4695	239	215	2.25776122037e-08	0.301,0.292,0.314	0.438,0.424,0.396	-0.117
ENSMUSG00000052833	Sae1	chr7	-	16330612	16330682	16336693	16336838	16327049	16327929	16359035	16359141	2182,2159,1989	756,866,770	2564,2144,2013	1590,1280,1427	270	195	2.33544534313e-08	0.676,0.643,0.651	0.538,0.547,0.505	0.127
ENSMUSG00000022510	Trp63	chr16	+	25882526	25882684	25884810	25884955	25870996	25871133	25886205	25886299	2132,1654,2526	1376,1422,1580	1807,1577,1226	2085,1745,1725	283	270	2.48722518736e-08	0.596,0.526,0.604	0.453,0.463,0.404	0.135
ENSMUSG00000044700	Tmem201	chr4	-	149718019	149718157	149718650	149718944	149715374	149717077	149719511	149719583	174,124,155	107,96,101	128,111,109	222,151,143	419	263	2.48722518736e-08	0.505,0.448,0.491	0.266,0.316,0.324	0.179
ENSMUSG00000059495	Arhgef12	chr9	-	43027196	43027295	43040539	43040596	43022814	43022872	43042590	43042676	19,5,12	150,114,116	21,36,28	78,80,67	182	224	2.50373015775e-08	0.135,0.051,0.113	0.249,0.356,0.34	-0.215
ENSMUSG00000059923	Grb2	chr11	-	115655357	115655455	115699151	115699356	115649770	115649893	115708393	115708597	79,78,90	295,304,329	188,150,162	334,270,303	330	223	2.50373015775e-08	0.153,0.148,0.156	0.276,0.273,0.265	-0.119
ENSMUSG00000003039	Fam32a	chr8	+	72219940	72220082	72221927	72221981	72219729	72219860	72222181	72224418	1826,2141,2045	527,407,526	1290,922,1302	585,438,475	267	179	2.56238661778e-08	0.699,0.779,0.723	0.597,0.585,0.648	0.124
ENSMUSG00000036501	Fam13b	chr18	-	34465155	34465220	34473549	34473685	34462960	34463009	34486978	34487139	110,97,107	170,162,176	229,167,142	143,122,127	261	190	2.66099356693e-08	0.32,0.304,0.307	0.538,0.499,0.449	-0.185
ENSMUSG00000027002	Nckap1	chr2	-	80544989	80545146	80547900	80547949	80541462	80541519	80548829	80548967	89,77,71	680,608,557	191,163,115	638,516,556	174	282	2.70214819181e-08	0.175,0.17,0.171	0.327,0.339,0.251	-0.134
ENSMUSG00000075528	Aarsd1	chr11	-	101408130	101408225	101410113	101410205	101406838	101407024	101410353	101410420	252,315,281	372,413,371	568,465,411	410,295,360	217	220	2.73838380566e-08	0.407,0.436,0.434	0.584,0.615,0.536	-0.153
ENSMUSG00000001700	Gramd3	chr18	+	56469532	56469652	56474018	56474130	56432131	56432357	56476602	56476669	183,150,185	50,55,58	308,199,232	197,163,151	245	237	2.91511860143e-08	0.78,0.725,0.755	0.602,0.541,0.598	0.173
ENSMUSG00000024381	Bin1	chr18	+	32426223	32426352	32431670	32431742	32424819	32424967	32431982	32432093	279,258,287	245,301,284	130,130,99	254,219,255	254	197	3.00475701324e-08	0.469,0.399,0.439	0.284,0.315,0.231	0.159
ENSMUSG00000013465	Nelfb	chr2	-	25206159	25206345	25209853	25210084	25205126	25205239	25210437	25210537	785,672,611	959,846,903	945,789,797	697,604,613	356	311	3.03052325966e-08	0.417,0.41,0.372	0.542,0.533,0.532	-0.136
ENSMUSG00000029510	Gpc2	chr5	-	138276583	138276746	138278214	138278537	138276207	138276338	138278838	138278997	475,550,630	540,502,579	532,436,435	875,728,831	448	288	3.1193360104e-08	0.361,0.413,0.412	0.281,0.278,0.252	0.125
ENSMUSG00000027641	Rbl1	chr2	-	157174774	157174907	157175527	157175692	157169866	157170130	157177218	157177356	158,157,149	373,341,341	252,240,242	332,265,267	290	258	3.19717079855e-08	0.274,0.291,0.28	0.403,0.446,0.446	-0.15
ENSMUSG00000022234	Cct5	chr15	-	31594096	31594246	31594333	31594526	31593514	31593634	31595644	31595843	7309,7280,7211	4603,4474,4366	5713,4551,5571	6084,4899,5081	318	275	3.20127887921e-08	0.579,0.585,0.588	0.448,0.445,0.487	0.124
ENSMUSG00000021143	Pacs2	chr12	+	113061848	113061955	113062446	113062601	113061639	113061744	113063331	113063442	449,404,455	234,200,252	330,307,288	326,300,282	232	280	3.27651885298e-08	0.698,0.709,0.685	0.55,0.553,0.552	0.146
ENSMUSG00000026309	Ilkap	chr1	-	91381850	91381972	91383303	91383391	91378465	91378585	91384564	91384658	717,749,885	665,667,697	561,472,508	874,713,744	213	247	3.28763527198e-08	0.556,0.566,0.596	0.427,0.434,0.442	0.138
ENSMUSG00000034893	Cog3	chr14	-	75722101	75722191	75724710	75724835	75719691	75719812	75727707	75727813	141,135,149	204,234,246	241,171,185	172,152,145	250	215	3.3178341537e-08	0.373,0.332,0.342	0.546,0.492,0.523	-0.171
ENSMUSG00000028013	Ppa2	chr3	+	133373622	133373692	133376548	133376588	133370379	133370465	133377846	133378078	349,369,273	45,44,42	375,306,407	124,100,100	195	165	3.32252004447e-08	0.868,0.876,0.846	0.719,0.721,0.775	0.125
ENSMUSG00000027201	Myef2	chr2	-	125097976	125098075	125098449	125098518	125095911	125096120	125098796	125098847	49,78,82	574,543,581	126,86,117	483,369,415	194	224	3.33234289048e-08	0.09,0.142,0.14	0.231,0.212,0.246	-0.106
ENSMUSG00000030779	Rbbp6	chr7	+	122982962	122983007	122984992	122985081	122978575	122978612	122985200	122985300	142,156,129	174,232,206	80,82,54	262,208,194	170	214	3.37571221631e-08	0.507,0.458,0.441	0.278,0.332,0.259	0.179
ENSMUSG00000063888	Rpl7l1	chr17	-	46780390	46780551	46781782	46781891	46779284	46779422	46782618	46782656	560,527,474	1415,1339,1358	348,233,346	1583,1260,1415	234	286	3.48305860388e-08	0.326,0.325,0.299	0.212,0.184,0.23	0.108
ENSMUSG00000040624	Plekhg1	chr10	+	3802739	3802800	3872926	3873441	3740664	3741007	3903556	3903657	33,32,35	258,240,250	6,9,13	318,223,234	186	640	3.50848917197e-08	0.306,0.314,0.325	0.061,0.122,0.16	0.201
ENSMUSG00000009741	Ubp1	chr9	+	113944847	113944999	113951607	113951684	113931528	113931766	113955962	113956068	423,411,527	219,248,253	360,285,274	373,287,254	277	202	3.54528569634e-08	0.585,0.547,0.603	0.413,0.42,0.44	0.154
ENSMUSG00000016541	Atxn10	chr15	+	85359453	85359645	85365276	85365359	85336380	85336580	85375321	85375418	1060,954,985	2223,2157,2117	2942,2218,2207	3525,2877,3102	317	208	3.54528569634e-08	0.238,0.225,0.234	0.354,0.336,0.318	-0.104
ENSMUSG00000020078	Vps26a	chr10	-	62469900	62470057	62480557	62480707	62468289	62468454	62486657	62486805	374,339,427	374,388,309	288,215,243	539,482,422	275	282	3.70158908065e-08	0.506,0.473,0.586	0.354,0.314,0.371	0.175
ENSMUSG00000029148	Nrbp1	chr5	+	31245750	31245845	31247341	31247425	31245362	31245403	31247683	31247742	1474,1363,1398	537,554,462	800,620,714	493,407,463	220	209	3.71855211327e-08	0.723,0.7,0.742	0.607,0.591,0.594	0.124
ENSMUSG00000021458	2010111I01Rik	chr13	+	63282141	63282258	63296857	63296944	63240256	63240331	63298711	63298856	98,70,93	317,265,305	251,199,198	457,321,324	242	212	3.74067712463e-08	0.213,0.188,0.211	0.325,0.352,0.349	-0.138
ENSMUSG00000034163	Zfc3h1	chr10	+	115409092	115409242	115410528	115410703	115408870	115408992	115411198	115411330	58,74,59	201,200,256	160,87,103	123,143,116	275	300	3.84529349529e-08	0.239,0.288,0.201	0.587,0.399,0.492	-0.25
ENSMUSG00000031734	Irx3	chr8	-	91799410	91799477	91799672	91800798	91798524	91798976	91800964	91802067	594,510,695	185,193,227	788,712,621	488,396,418	1251	192	3.85038203559e-08	0.33,0.289,0.32	0.199,0.216,0.186	0.113
ENSMUSG00000042203	Tbc1d22b	chr17	+	29564431	29564488	29568391	29568699	29549787	29549994	29570586	29570766	55,55,43	539,508,602	85,59,76	388,335,318	182	433	3.87074214191e-08	0.195,0.205,0.145	0.343,0.295,0.362	-0.152
ENSMUSG00000053768	Chchd3	chr6	-	32892291	32892375	32968200	32968318	32852144	32852215	33008482	33008564	1421,1452,1344	418,384,369	1078,894,880	580,434,383	243	209	3.87074214191e-08	0.745,0.765,0.758	0.615,0.639,0.664	0.117
ENSMUSG00000003500	Impdh1	chr6	-	29206305	29206512	29206922	29206997	29206065	29206153	29207094	29207196	263,309,280	124,120,99	200,172,224	189,164,149	200	332	3.89819771712e-08	0.779,0.81,0.824	0.637,0.635,0.714	0.142
ENSMUSG00000022556	Hsf1	chr15	+	76496452	76496589	76497767	76497829	76495969	76496078	76497951	76498048	226,249,243	214,214,267	365,282,267	173,137,140	262	187	3.95162690194e-08	0.43,0.454,0.394	0.601,0.595,0.576	-0.165
ENSMUSG00000031967	Afg3l1	chr8	+	123480348	123480436	123481070	123481145	123477902	123478047	123484602	123484688	102,111,91	259,282,266	164,145,149	221,163,207	213	200	4.06222263993e-08	0.27,0.27,0.243	0.411,0.455,0.403	-0.162
ENSMUSG00000029512	Ulk1	chr5	-	110789341	110789535	110790211	110790480	110788947	110789057	110790849	110790954	661,600,920	420,436,433	477,456,396	578,514,456	394	319	4.069858137e-08	0.56,0.527,0.632	0.401,0.418,0.413	0.162
ENSMUSG00000029432	Gbas	chr5	+	129748001	129748033	129753225	129753320	129746326	129746467	129754841	129754925	184,197,177	145,155,185	166,148,163	313,246,273	157	220	4.09569533832e-08	0.64,0.64,0.573	0.426,0.457,0.456	0.171
ENSMUSG00000056305	Usp39	chr6	-	72336259	72336485	72337701	72337854	72333109	72333187	72338392	72338529	1255,1163,1241	434,347,362	1017,871,851	549,460,483	278	351	4.09831132766e-08	0.785,0.809,0.812	0.7,0.705,0.69	0.104
ENSMUSG00000035529	Prdm4	chr10	-	85910222	85910408	85912837	85912971	85907275	85908070	85916523	85916729	155,133,180	777,740,1006	181,166,156	517,448,451	259	311	4.10016832412e-08	0.193,0.178,0.177	0.296,0.308,0.293	-0.116
ENSMUSG00000020849	Ywhae	chr11	+	75756816	75757023	75759291	75759428	75755573	75755680	75764619	75765845	7472,7341,8216	14664,12205,16855	9107,6895,6548	9969,7994,7917	332	262	4.13046543875e-08	0.287,0.322,0.278	0.419,0.405,0.395	-0.111
ENSMUSG00000053414	Hunk	chr16	+	90447309	90447365	90453679	90453815	90432513	90432806	90464140	90464268	302,256,239	1064,1051,1072	353,290,327	761,694,707	181	261	4.16240089687e-08	0.29,0.26,0.243	0.401,0.376,0.4	-0.128
ENSMUSG00000000001	Gnai3	chr3	-	108115762	108115891	108118300	108118458	108112472	108112602	108123541	108123683	1656,1825,1683	1109,1146,961	1703,1429,1511	1786,1509,1551	283	254	4.17042204169e-08	0.573,0.588,0.611	0.461,0.459,0.466	0.129
ENSMUSG00000024909	Efemp2	chr19	+	5475060	5475178	5475407	5475456	5473972	5474323	5476065	5476272	8,12,12	196,173,183	23,26,17	100,93,94	243	174	4.23947444424e-08	0.028,0.047,0.045	0.141,0.167,0.115	-0.101
ENSMUSG00000044791	Setd2	chr9	+	110553102	110553234	110556287	110556416	110551295	110551494	110561115	110561248	139,145,188	534,551,472	223,233,219	423,356,364	257	254	4.274315879e-08	0.205,0.206,0.282	0.343,0.393,0.373	-0.139
ENSMUSG00000029814	Igf2bp3	chr6	-	49134846	49134898	49168469	49168518	49134694	49134758	49213266	49213327	678,778,731	373,347,326	458,330,391	395,321,301	174	177	4.38457036399e-08	0.649,0.695,0.695	0.541,0.511,0.569	0.139
ENSMUSG00000061887	Ssbp3	chr4	+	106915644	106915729	107009678	107009768	106913204	106913266	107027216	107027297	650,583,746	1500,1373,1753	709,535,540	928,795,696	210	215	4.40815049144e-08	0.307,0.303,0.303	0.439,0.408,0.443	-0.126
ENSMUSG00000026211	Obsl1	chr1	-	75499901	75500174	75501958	75502255	75498074	75498347	75502912	75503215	461,400,434	1023,905,1005	437,405,411	565,542,501	422	398	4.44643916696e-08	0.298,0.294,0.289	0.422,0.413,0.436	-0.13
ENSMUSG00000041958	Pigs	chr11	+	78333666	78333758	78335426	78335634	78332949	78333039	78336687	78336830	157,188,161	618,505,665	241,235,205	426,383,382	217	333	4.46752247395e-08	0.28,0.364,0.271	0.465,0.485,0.452	-0.162
ENSMUSG00000042167	Papd4	chr13	-	93154924	93155061	93159644	93159688	93150683	93150775	93167925	93168054	157,102,191	416,491,479	111,83,68	715,626,687	169	262	4.59885918022e-08	0.369,0.244,0.382	0.194,0.171,0.133	0.166
ENSMUSG00000029513	Prkab1	chr5	-	116017947	116018081	116020003	116020118	116014913	116014982	116020373	116020467	274,286,337	839,755,782	307,258,258	427,377,393	240	259	4.63162516728e-08	0.261,0.29,0.317	0.437,0.425,0.415	-0.136
ENSMUSG00000038383	Pigu	chr2	-	155301200	155301355	155314501	155314599	155299045	155299189	155328580	155328681	489,502,610	341,292,356	494,356,411	495,460,439	223	280	4.64740978043e-08	0.643,0.683,0.683	0.556,0.493,0.54	0.14
ENSMUSG00000006288	Ttc5	chr14	-	50773276	50773333	50775290	50775382	50772473	50772620	50777261	50777412	252,273,301	161,178,181	230,145,181	246,218,224	217	182	4.68793430423e-08	0.568,0.563,0.582	0.44,0.358,0.404	0.17
ENSMUSG00000018809	Smyd4	chr11	+	75403108	75403225	75403416	75403540	75402117	75402250	75404765	75405705	88,82,82	27,22,33	75,70,50	63,64,54	242	249	4.74200613336e-08	0.77,0.793,0.719	0.551,0.529,0.488	0.238
ENSMUSG00000047248	C2cd3	chr7	+	100435757	100436096	100440172	100440311	100431970	100432573	100441031	100441096	436,462,496	359,349,364	317,267,210	432,338,344	464	264	4.74200613336e-08	0.409,0.43,0.437	0.295,0.31,0.258	0.138
ENSMUSG00000052337	Immt	chr6	+	71844638	71844712	71846285	71846475	71831379	71831515	71851771	71851880	252,220,216	1207,1144,1086	362,280,313	978,794,885	199	315	5.08768879086e-08	0.248,0.233,0.239	0.369,0.358,0.359	-0.122
ENSMUSG00000039069	Mtg2	chr2	+	180073139	180073233	180078003	180078142	180071793	180071886	180078618	180080607	257,234,262	107,112,103	201,123,135	175,116,119	219	264	5.09429687287e-08	0.743,0.716,0.754	0.581,0.561,0.578	0.164
ENSMUSG00000024645	Timm21	chr18	-	84949193	84949291	84949389	84949452	84948022	84948096	84951002	84951524	150,121,126	309,341,306	199,176,203	288,183,223	188	223	5.13051280574e-08	0.365,0.296,0.328	0.45,0.533,0.519	-0.171
ENSMUSG00000018849	Wwc1	chr11	-	35869096	35869183	35870473	35870554	35867234	35867427	35870915	35871024	150,174,156	364,453,406	462,332,356	632,475,471	206	212	5.48045584826e-08	0.298,0.283,0.283	0.429,0.418,0.438	-0.14
ENSMUSG00000027523	Gnas	chr2	+	174341809	174341929	174343199	174343297	174341652	174341707	174345074	174345129	16111,13101,16840	8358,7814,8239	11539,9259,9126	9631,8067,8173	245	223	5.51102333463e-08	0.637,0.604,0.65	0.522,0.511,0.504	0.118
ENSMUSG00000028822	Tmem50a	chr4	-	134900699	134900760	134903649	134903742	134897848	134898476	134905343	134905411	248,255,219	410,418,551	338,322,302	373,275,283	218	186	5.52933515605e-08	0.34,0.342,0.253	0.436,0.5,0.477	-0.159
ENSMUSG00000030067	Foxp1	chr6	-	98935273	98935440	98939718	98939788	98925341	98930234	98941535	98941657	207,143,170	726,660,711	327,258,259	738,586,538	195	292	5.52933515605e-08	0.299,0.245,0.264	0.399,0.397,0.419	-0.136
ENSMUSG00000003352	Cacnb3	chr15	+	98641399	98641458	98641615	98641725	98641176	98641257	98641938	98642090	297,287,313	1009,776,1071	444,378,388	830,695,642	184	235	5.5641503369e-08	0.273,0.321,0.272	0.406,0.41,0.436	-0.129
ENSMUSG00000039048	Foxred1	chr9	-	35209415	35209529	35209944	35210165	35209037	35209156	35210806	35211055	208,201,178	107,100,117	215,199,218	262,215,229	346	239	5.79104194877e-08	0.573,0.581,0.512	0.362,0.39,0.397	0.172
ENSMUSG00000030774	Pak1	chr7	+	97893964	97894013	97898524	97898637	97888956	97889020	97900339	97900457	209,264,243	469,555,448	186,152,185	758,644,597	174	238	6.18645752711e-08	0.379,0.394,0.426	0.251,0.244,0.298	0.135
ENSMUSG00000040720	1110037F02Rik	chr4	+	11526594	11527139	11527647	11527883	11526346	11526440	11528537	11528790	166,245,181	344,341,414	300,252,226	294,203,239	670	361	6.22370530436e-08	0.206,0.279,0.191	0.355,0.401,0.338	-0.139
ENSMUSG00000026098	Pms1	chr1	-	53216230	53216347	53256628	53256792	53207962	53208085	53267827	53267930	80,98,88	228,245,200	135,108,114	149,144,128	289	242	6.37668139637e-08	0.227,0.251,0.269	0.431,0.386,0.427	-0.166
ENSMUSG00000000326	Comt	chr16	-	18411126	18411320	18411689	18411957	18410682	18410814	18424303	18424360	142,97,74	439,428,433	165,150,123	352,245,298	393	319	6.43521824456e-08	0.208,0.155,0.122	0.276,0.332,0.251	-0.125
ENSMUSG00000034724	Cnot6l	chr5	-	96094160	96094318	96098244	96098313	96091583	96091738	96106215	96106305	198,271,238	143,156,148	189,132,161	239,200,176	194	283	6.64483230345e-08	0.669,0.717,0.701	0.536,0.491,0.572	0.163
ENSMUSG00000030357	Fkbp4	chr6	-	128435713	128435856	128436569	128436714	128434751	128434872	128438405	128438677	7049,6635,7019	4559,5285,4599	5372,4204,4725	5906,4741,5557	270	268	6.66503328512e-08	0.605,0.555,0.602	0.474,0.468,0.458	0.121
ENSMUSG00000027699	Ect2	chr3	-	27146836	27146882	27148794	27148887	27145955	27146045	27148992	27149072	183,214,156	102,147,142	99,64,75	136,123,152	218	171	6.78966969612e-08	0.585,0.533,0.463	0.363,0.29,0.279	0.216
ENSMUSG00000031392	Irak1	chrX	-	74021848	74021963	74022184	74022249	74020942	74021061	74022472	74022664	116,139,95	496,500,510	188,132,175	396,355,341	190	240	6.84332427309e-08	0.228,0.26,0.19	0.375,0.32,0.393	-0.137
ENSMUSG00000008206	Cers4	chr8	+	4520215	4520308	4520553	4520682	4519462	4519513	4521173	4521280	87,97,81	286,230,277	101,93,102	133,145,105	218	254	6.91229460183e-08	0.262,0.329,0.254	0.469,0.428,0.531	-0.194
ENSMUSG00000058594	Fbxo18	chr2	-	11759928	11760023	11762830	11763021	11758279	11758448	11763869	11764005	470,446,479	183,254,188	405,333,314	341,297,288	316	220	6.91229460183e-08	0.641,0.55,0.639	0.453,0.438,0.432	0.169
ENSMUSG00000028889	Yrdc	chr4	+	124851692	124851807	124851899	124852019	124850678	124851166	124853873	124854016	218,186,197	183,214,152	265,237,260	536,434,447	240	245	7.21551316119e-08	0.549,0.47,0.57	0.335,0.358,0.373	0.174
ENSMUSG00000031820	Babam1	chr8	+	71399728	71399807	71402745	71402875	71399525	71399646	71402975	71403062	722,692,853	357,423,428	765,635,615	743,577,554	204	255	7.28279577795e-08	0.717,0.672,0.714	0.563,0.579,0.581	0.127
ENSMUSG00000028790	Khdrbs1	chr4	-	129727554	129727671	129730200	129730325	129725575	129725722	129741778	129742296	2432,2451,2286	2140,1971,1925	2449,1989,2044	3376,2775,2813	250	242	7.48979020393e-08	0.524,0.546,0.535	0.413,0.41,0.413	0.123
ENSMUSG00000066568	Lsm14a	chr7	-	34357765	34357942	34371054	34371184	34357433	34357496	34375228	34375392	963,985,955	1657,1880,1581	1405,1102,1397	1556,1159,1402	255	302	7.54444467108e-08	0.408,0.383,0.417	0.517,0.53,0.541	-0.127
ENSMUSG00000029086	Prom1	chr5	-	44000776	44000845	44001269	44001293	43995074	43995114	44001785	44001901	131,82,86	103,90,92	77,79,80	209,160,159	149	194	7.54444467108e-08	0.623,0.543,0.549	0.324,0.391,0.396	0.201
ENSMUSG00000027002	Nckap1	chr2	-	80523375	80523507	80524537	80524677	80520371	80520590	80525558	80525678	1456,1455,1276	544,667,610	1031,850,979	758,699,654	265	257	7.54444467108e-08	0.722,0.679,0.67	0.569,0.541,0.592	0.123
ENSMUSG00000041977	Arhgef11	chr3	+	87729484	87729652	87730408	87730499	87729204	87729280	87731175	87731301	118,106,78	245,227,244	183,167,137	211,166,188	293	216	7.6074763887e-08	0.262,0.256,0.191	0.39,0.426,0.349	-0.152
ENSMUSG00000040565	Btaf1	chr19	+	36969913	36970038	36972897	36973018	36969055	36969196	36978314	36978419	347,391,479	69,82,54	393,299,266	139,99,103	250	246	7.6074763887e-08	0.832,0.824,0.897	0.736,0.748,0.718	0.117
ENSMUSG00000029446	Psph	chr5	-	129771475	129771632	129779021	129779248	129770605	129770740	129779361	129779444	144,175,192	196,140,151	146,108,122	351,254,276	352	282	7.66715703208e-08	0.371,0.5,0.505	0.25,0.254,0.262	0.203
ENSMUSG00000039901	9130011E15Rik	chr19	-	45946001	45946103	45950661	45950755	45940444	45940503	45952624	45952700	284,219,294	63,68,100	168,131,141	124,77,79	219	227	7.74113668191e-08	0.824,0.769,0.753	0.584,0.638,0.649	0.158
ENSMUSG00000022884	Eif4a2	chr16	+	23108718	23108851	23109984	23110153	23108587	23108633	23110233	23110343	488,562,517	2020,2080,1896	1031,709,787	2144,1824,1727	258	294	7.75101543355e-08	0.216,0.235,0.237	0.354,0.307,0.342	-0.105
ENSMUSG00000019558	Slc6a8	chrX	+	73679684	73679797	73679918	73680056	73679093	73679188	73680131	73680234	150,172,215	72,106,122	218,171,162	269,196,166	238	263	8.07836922843e-08	0.697,0.642,0.661	0.472,0.491,0.519	0.173
ENSMUSG00000028373	Astn2	chr4	-	65992287	65992434	66059129	66059237	65950126	65950294	66119056	66119212	83,49,82	29,42,41	90,63,68	136,141,125	233	272	8.66277826318e-08	0.77,0.577,0.7	0.436,0.343,0.388	0.293
ENSMUSG00000032352	Lrrc1	chr9	-	77442176	77442292	77451357	77451441	77435046	77435219	77452602	77452721	239,290,248	493,505,500	428,360,338	431,368,405	209	241	8.78780967132e-08	0.359,0.398,0.364	0.534,0.53,0.49	-0.144
ENSMUSG00000024908	Ppp6r3	chr19	-	3478277	3478364	3484830	3484916	3473768	3473866	3486975	3487091	809,1013,822	259,251,214	701,563,589	345,287,278	211	212	9.00483449573e-08	0.758,0.802,0.794	0.671,0.663,0.68	0.113
ENSMUSG00000029017	Pmpcb	chr5	+	21743378	21743458	21745977	21746090	21742757	21742956	21746977	21747121	813,758,785	604,635,606	511,454,472	655,633,652	205	238	9.10687409345e-08	0.61,0.581,0.601	0.475,0.454,0.457	0.135
ENSMUSG00000063884	Ptcd3	chr6	-	71885308	71885399	71885497	71885576	71883443	71884625	71888556	71888663	161,153,191	434,445,436	424,333,301	572,439,490	204	216	9.25761980104e-08	0.282,0.267,0.317	0.44,0.445,0.394	-0.138
ENSMUSG00000097195	Snhg5	chr9	-	88522306	88522381	88522483	88522586	88521917	88521975	88522850	88522929	73,79,64	244,269,216	36,26,20	272,192,219	228	200	9.56764748272e-08	0.208,0.205,0.206	0.104,0.106,0.074	0.112
ENSMUSG00000006127	Inpp5k	chr11	+	75645427	75645617	75646785	75646923	75639136	75639565	75647192	75647276	112,141,122	70,72,83	113,94,83	151,137,103	315	263	9.5728917435e-08	0.572,0.621,0.551	0.385,0.364,0.402	0.198
ENSMUSG00000020380	Rad50	chr11	-	53686149	53686307	53688094	53688277	53684125	53684301	53692112	53692319	159,163,207	69,90,64	133,87,85	126,95,95	308	283	9.58080841218e-08	0.679,0.625,0.748	0.492,0.457,0.451	0.217
ENSMUSG00000078773	Rad54b	chr4	+	11569820	11569932	11593620	11593815	11563326	11563477	11595666	11595939	218,254,234	247,282,305	219,202,196	161,108,100	237	320	9.70319946644e-08	0.544,0.549,0.509	0.647,0.716,0.726	-0.162
ENSMUSG00000071266	Zfp946	chr17	+	22446796	22446893	22451096	22451152	22444167	22444291	22453451	22453578	105,116,96	23,38,23	91,87,78	72,55,56	222	181	9.91303893753e-08	0.788,0.713,0.773	0.508,0.563,0.532	0.224
ENSMUSG00000031402	Mpp1	chrX	-	75111926	75112001	75112198	75112401	75110647	75110843	75113585	75113666	214,208,252	25,30,8	203,157,169	75,44,40	328	200	1.00169150675e-07	0.839,0.809,0.951	0.623,0.685,0.72	0.19
ENSMUSG00000057113	Npm1	chr11	-	33159933	33159995	33160827	33160921	33156990	33157048	33161105	33161225	13398,14904,13204	13717,14439,16092	16258,13699,13950	10597,8464,10029	219	187	1.0057632464e-07	0.455,0.468,0.412	0.567,0.58,0.543	-0.118
ENSMUSG00000020166	Cnot2	chr10	-	116504034	116504114	116517316	116517383	116501191	116501317	116527826	116527949	746,657,763	359,367,439	513,411,420	452,390,424	192	205	1.01497318938e-07	0.689,0.657,0.65	0.548,0.529,0.514	0.135
ENSMUSG00000026229	Psmd1	chr1	+	86126455	86126558	86128135	86128305	86118509	86118626	86130636	86130731	741,759,724	1334,1277,1416	1140,865,934	1249,901,1024	228	295	1.01568320447e-07	0.418,0.435,0.398	0.541,0.554,0.541	-0.128
ENSMUSG00000020116	Pno1	chr11	-	17208788	17208906	17209076	17209137	17204500	17204571	17209310	17209394	529,501,558	569,647,589	499,407,484	996,873,855	186	243	1.024137058e-07	0.548,0.503,0.553	0.396,0.379,0.425	0.135
ENSMUSG00000020898	Ctc1	chr11	+	69022708	69022920	69024161	69024306	69022392	69022614	69026073	69026352	190,187,162	527,628,642	254,194,233	434,407,381	337	270	1.03754352911e-07	0.224,0.193,0.168	0.319,0.276,0.329	-0.113
ENSMUSG00000032594	Ip6k1	chr9	+	108024102	108024450	108031998	108032209	108002642	108002822	108040904	108041086	102,78,129	468,356,492	227,190,181	521,407,401	473	336	1.04023601023e-07	0.134,0.135,0.157	0.236,0.249,0.243	-0.101
ENSMUSG00000035834	Polr3g	chr13	-	81687125	81687176	81689196	81689256	81682111	81682194	81694647	81694777	137,152,161	204,188,213	198,162,206	143,113,121	185	176	1.05040963865e-07	0.39,0.435,0.418	0.568,0.577,0.618	-0.173
ENSMUSG00000039176	Polg	chr7	-	79456434	79456512	79456707	79456828	79456040	79456148	79458173	79458410	164,145,149	237,232,266	237,213,189	183,185,155	246	203	1.06110304013e-07	0.363,0.34,0.316	0.517,0.487,0.502	-0.162
ENSMUSG00000012114	Med15	chr16	-	17663376	17663496	17685452	17685504	17655677	17655805	17697606	17697694	39,32,38	286,264,364	69,63,54	216,233,199	177	245	1.09353356337e-07	0.159,0.144,0.126	0.307,0.272,0.273	-0.141
ENSMUSG00000069769	Msi2	chr11	-	88347052	88347125	88348783	88348938	88339381	88344660	88366784	88366847	254,232,246	576,493,676	328,284,334	517,358,371	280	198	1.10455366448e-07	0.238,0.25,0.205	0.31,0.359,0.389	-0.122
ENSMUSG00000035107	Dcbld2	chr16	+	58445340	58445392	58448451	58448524	58433325	58433463	58448815	58448949	50,37,31	351,342,327	71,73,36	215,197,181	177	198	1.10613676164e-07	0.137,0.108,0.096	0.27,0.293,0.182	-0.135
ENSMUSG00000026925	Inpp5e	chr2	-	26400372	26400492	26400885	26401010	26400035	26400143	26401600	26401698	73,74,86	245,187,209	161,152,165	219,223,194	250	245	1.12538160181e-07	0.226,0.279,0.287	0.419,0.4,0.455	-0.161
ENSMUSG00000026000	Lancl1	chr1	-	67009227	67009374	67009910	67010046	67006867	67007050	67020857	67021065	560,549,634	506,563,517	482,416,423	759,645,680	261	272	1.12733598933e-07	0.536,0.504,0.561	0.398,0.402,0.393	0.136
ENSMUSG00000026020	Nop58	chr1	+	59705592	59705756	59706632	59706767	59704623	59704750	59707002	59707064	3860,3739,4079	2135,2452,2195	2285,2024,1838	2159,1645,2044	289	260	1.1610929132e-07	0.619,0.578,0.626	0.488,0.525,0.447	0.121
ENSMUSG00000024542	Cep192	chr18	+	67866430	67866554	67868440	67868546	67865589	67865780	67869329	67869537	94,79,108	383,362,420	120,90,107	240,202,197	249	231	1.17380195846e-07	0.185,0.168,0.193	0.317,0.292,0.335	-0.133
ENSMUSG00000024442	0610009O20Rik	chr18	+	38258027	38258186	38258269	38258362	38257257	38257400	38259896	38260056	250,238,252	336,254,282	490,376,360	287,241,251	284	218	1.17380195846e-07	0.364,0.418,0.407	0.567,0.545,0.524	-0.149
ENSMUSG00000021733	Slc4a7	chr14	+	14775176	14775428	14778825	14778894	14774890	14775052	14782048	14782222	85,110,68	117,126,149	200,179,138	95,100,104	377	194	1.17428046256e-07	0.272,0.31,0.19	0.52,0.479,0.406	-0.211
ENSMUSG00000033565	Rbfox2	chr15	-	77105576	77105669	77132716	77132941	77102878	77102939	77231386	77231437	180,181,209	183,192,202	206,141,135	335,316,288	350	218	1.18235494498e-07	0.38,0.37,0.392	0.277,0.217,0.226	0.141
ENSMUSG00000078970	Wdr92	chr11	+	17219013	17219114	17222196	17222327	17211959	17212146	17224548	17224650	107,106,121	454,409,448	174,148,139	322,283,321	226	256	1.21285528034e-07	0.211,0.227,0.234	0.38,0.372,0.329	-0.136
ENSMUSG00000015149	Sirt2	chr7	+	28787582	28787653	28787761	28787828	28785964	28786016	28787916	28788260	98,85,50	295,318,306	142,125,125	263,218,229	196	192	1.21366282033e-07	0.246,0.208,0.138	0.346,0.36,0.348	-0.154
ENSMUSG00000028700	Pomgnt1	chr4	+	116153550	116153668	116153841	116153940	116152862	116152976	116154091	116154219	183,198,232	313,295,326	302,258,298	274,223,205	243	224	1.22013196257e-07	0.35,0.382,0.396	0.504,0.516,0.573	-0.155
ENSMUSG00000028809	Srrm1	chr4	-	135327091	135327223	135329003	135329045	135324818	135325280	135329372	135329517	137,119,105	876,685,1195	161,151,141	681,532,491	167	257	1.22366106452e-07	0.194,0.211,0.119	0.267,0.304,0.306	-0.118
ENSMUSG00000030671	Pde3b	chr7	+	114519511	114519649	114521663	114521775	114518280	114518420	114523332	114523446	82,112,73	269,275,214	85,70,106	92,111,109	263	237	1.24475784317e-07	0.215,0.268,0.235	0.454,0.362,0.467	-0.188
ENSMUSG00000028955	Vamp3	chr4	-	151050916	151051075	151056161	151056243	151049994	151050046	151057873	151057953	25,44,31	360,352,288	101,84,85	468,354,362	207	284	1.24475784317e-07	0.087,0.146,0.129	0.228,0.246,0.244	-0.119
ENSMUSG00000055013	Agap1	chr1	+	89743727	89743896	89766305	89766464	89725960	89726065	89789162	89789324	233,201,271	304,330,354	241,185,219	163,149,162	294	284	1.2733462479e-07	0.425,0.37,0.425	0.588,0.545,0.566	-0.16
ENSMUSG00000015714	Cers2	chr3	+	95320641	95320759	95320941	95321060	95320061	95320235	95321189	95321323	450,456,554	116,150,129	441,378,372	250,186,176	243	244	1.2875678014e-07	0.796,0.753,0.812	0.639,0.671,0.68	0.124
ENSMUSG00000002679	Med6	chr12	-	81574524	81574552	81579569	81579685	81573556	81573960	81581800	81581909	671,778,667	278,196,244	788,636,725	124,118,112	241	153	1.33572801546e-07	0.605,0.716,0.634	0.801,0.774,0.804	-0.141
ENSMUSG00000028975	Pex14	chr4	-	148984036	148984165	149041720	149041805	148967523	148970635	149076019	149076067	238,157,210	179,168,206	186,127,165	327,260,284	210	254	1.35347027046e-07	0.617,0.531,0.552	0.408,0.371,0.413	0.169
ENSMUSG00000060510	Zfp266	chr9	-	20508018	20508185	20521019	20521119	20505976	20506065	20521343	20521417	50,59,66	47,79,84	124,109,106	54,51,51	225	292	1.35569607469e-07	0.58,0.492,0.505	0.749,0.735,0.73	-0.212
ENSMUSG00000024384	Iws1	chr18	+	32084178	32084236	32084652	32084750	32083265	32083458	32086272	32086423	321,287,339	905,870,846	248,213,201	337,332,346	183	223	1.39036563325e-07	0.302,0.287,0.328	0.473,0.439,0.414	-0.136
ENSMUSG00000028458	Tesk1	chr4	+	43445040	43445123	43445283	43445374	43444572	43444719	43445522	43445606	178,218,171	600,468,644	338,258,301	502,445,387	208	216	1.42246188666e-07	0.236,0.326,0.216	0.411,0.376,0.447	-0.152
ENSMUSG00000058486	Wdr91	chr6	-	34886807	34886916	34888953	34889122	34886065	34886178	34889236	34889331	212,169,189	54,66,81	130,140,115	125,96,109	294	234	1.43405062837e-07	0.758,0.671,0.65	0.453,0.537,0.456	0.211
ENSMUSG00000036940	Kdm1a	chr4	-	136568572	136568667	136577070	136577204	136561017	136561160	136592964	136593130	731,761,696	953,1028,855	667,514,529	1461,1141,1127	259	220	1.45297385751e-07	0.395,0.386,0.409	0.279,0.277,0.285	0.116
ENSMUSG00000033352	Map2k4	chr11	-	65719483	65719603	65756268	65756371	65712177	65712297	65788135	65788285	173,138,191	257,254,287	156,156,116	468,398,440	228	245	1.45297385751e-07	0.42,0.369,0.417	0.264,0.296,0.221	0.142
ENSMUSG00000028093	Acp6	chr3	+	97171641	97171742	97173802	97173898	97168440	97168573	97175627	97175793	199,173,180	363,305,442	251,258,267	316,266,251	226	221	1.46204995967e-07	0.349,0.357,0.285	0.437,0.487,0.51	-0.148
ENSMUSG00000033128	Gga1	chr15	+	78891436	78891501	78891913	78892086	78889715	78889868	78892452	78892640	118,142,159	629,430,617	201,195,206	431,390,310	190	298	1.51279299698e-07	0.227,0.341,0.288	0.422,0.44,0.51	-0.172
ENSMUSG00000029833	Trim24	chr6	+	37903532	37903651	37908216	37908364	37870810	37871474	37915164	37915297	22,40,44	309,261,262	52,59,60	181,172,187	244	273	1.57253450386e-07	0.074,0.146,0.158	0.243,0.277,0.264	-0.135
ENSMUSG00000022477	Aco2	chr15	+	81895169	81895428	81899128	81899221	81889297	81889434	81903475	81903634	1188,1153,1182	421,446,540	1092,805,914	720,583,586	384	218	1.59546309134e-07	0.616,0.595,0.554	0.463,0.439,0.47	0.131
ENSMUSG00000028549	Itgb3bp	chr4	-	99789600	99789679	99802096	99802232	99769493	99769541	99814057	99814100	358,392,436	100,101,118	192,155,191	119,89,89	261	204	1.63552716662e-07	0.737,0.752,0.743	0.558,0.576,0.627	0.157
ENSMUSG00000040174	Alkbh3	chr2	-	93996182	93996392	94003052	94003156	93981515	93981614	94004732	94004780	30,51,44	195,174,224	82,66,73	154,125,134	229	335	1.65306593395e-07	0.184,0.3,0.223	0.438,0.436,0.443	-0.203
ENSMUSG00000030374	Strn4	chr7	+	16831485	16831580	16832925	16833101	16831024	16831138	16833177	16833225	498,557,577	470,473,431	506,440,404	704,653,605	220	301	1.66900738189e-07	0.592,0.617,0.647	0.496,0.48,0.477	0.134
ENSMUSG00000001416	Cct3	chr3	+	88299341	88299403	88300799	88300991	88297125	88297266	88302767	88302864	788,881,737	2111,2178,2238	966,864,931	1686,1435,1425	187	317	1.68258523144e-07	0.388,0.407,0.358	0.493,0.505,0.526	-0.124
ENSMUSG00000024151	Msh2	chr17	+	87718600	87718805	87719287	87719535	87717454	87717700	87720882	87721058	641,715,640	374,497,369	845,739,759	871,740,856	330	373	1.73896229473e-07	0.66,0.619,0.662	0.523,0.53,0.501	0.129
ENSMUSG00000023150	Ivns1abp	chr1	+	151353919	151354093	151354633	151354759	151351829	151351905	151356128	151356236	1072,1257,1041	1740,1584,1864	1571,1211,1193	1485,1180,1008	299	251	1.75209437416e-07	0.341,0.4,0.319	0.47,0.463,0.498	-0.124
ENSMUSG00000030286	Emc3	chr6	-	113522313	113522407	113522749	113522807	113520476	113520581	113531327	113531652	125,158,104	381,425,439	202,146,164	347,243,253	183	219	1.78610444178e-07	0.282,0.308,0.221	0.411,0.418,0.437	-0.152
ENSMUSG00000001158	Snrnp27	chr6	-	86676221	86676286	86681590	86681703	86675150	86675580	86682855	86682976	1362,1356,1522	532,519,494	970,756,1103	642,488,603	238	190	1.81962103306e-07	0.671,0.676,0.711	0.547,0.553,0.594	0.121
ENSMUSG00000029147	Ppm1g	chr5	-	31204029	31204159	31204452	31204687	31203571	31203674	31204997	31205129	1049,1090,965	1724,2100,1910	1729,1164,1407	1666,1448,1674	360	255	1.84006953237e-07	0.301,0.269,0.264	0.424,0.363,0.373	-0.109
ENSMUSG00000035596	Mboat7	chr7	-	3691261	3691388	3691805	3691935	3688522	3688682	3692039	3692118	242,187,168	159,120,133	201,145,178	281,211,217	255	252	1.84458184227e-07	0.601,0.606,0.555	0.414,0.404,0.448	0.165
ENSMUSG00000022702	Hira	chr16	+	18927437	18927523	18932867	18933062	18925576	18925863	18935017	18935135	321,340,353	1193,1079,1425	424,318,308	872,697,631	211	320	1.84854183923e-07	0.29,0.323,0.273	0.424,0.409,0.425	-0.124
ENSMUSG00000032480	Dhx30	chr9	-	110112970	110113090	110115035	110115161	110109025	110109121	110115490	110115582	256,305,327	737,597,862	372,297,308	504,420,418	251	245	1.99598269996e-07	0.253,0.333,0.27	0.419,0.408,0.418	-0.13
ENSMUSG00000060038	Dhps	chr8	+	85072451	85072616	85073294	85073416	85071756	85072053	85073502	85073599	265,291,319	270,306,261	237,180,223	427,346,346	290	247	2.06500558762e-07	0.455,0.448,0.51	0.321,0.307,0.354	0.144
ENSMUSG00000027366	Sppl2a	chr2	-	126908105	126908180	126912642	126912745	126904909	126905070	126913531	126913588	231,215,259	142,139,133	280,256,233	357,268,239	228	200	2.07108308656e-07	0.588,0.576,0.631	0.408,0.456,0.461	0.157
ENSMUSG00000024948	Map4k2	chr19	+	6343971	6344079	6344406	6344485	6343801	6343883	6344589	6344648	196,219,182	37,44,32	92,65,52	39,38,33	233	204	2.07108308656e-07	0.823,0.813,0.833	0.674,0.6,0.58	0.205
ENSMUSG00000040860	Crocc	chr4	-	141046943	141047129	141051040	141051195	141046771	141046855	141052949	141053091	52,69,55	121,96,148	105,91,70	75,52,60	280	311	2.08668163051e-07	0.323,0.444,0.292	0.609,0.66,0.564	-0.258
ENSMUSG00000033287	Kctd17	chr15	+	78436900	78436994	78437157	78437232	78435584	78435710	78437583	78437671	109,100,100	47,23,46	126,114,101	16,13,6	219	200	2.10493468761e-07	0.679,0.799,0.665	0.878,0.889,0.939	-0.188
ENSMUSG00000001120	Pcbp3	chr10	-	76785139	76785214	76788390	76788519	76781831	76781873	76789737	76789869	70,72,65	118,91,134	97,94,79	67,53,58	254	200	2.10493468761e-07	0.318,0.384,0.276	0.533,0.583,0.517	-0.218
ENSMUSG00000001576	Ergic1	chr17	+	26614355	26614428	26624589	26624684	26608592	26608654	26629554	26629679	396,402,393	1381,1269,1454	633,522,520	1283,1031,1099	198	220	2.16871019175e-07	0.242,0.26,0.231	0.354,0.36,0.345	-0.109
ENSMUSG00000074247	Dda1	chr8	+	71472036	71472117	71473774	71473836	71469198	71469325	71474487	71476098	60,67,77	168,186,201	113,113,120	173,124,123	206	187	2.19878209064e-07	0.245,0.246,0.258	0.372,0.453,0.47	-0.182
ENSMUSG00000061306	Slc38a10	chr11	-	120129200	120129312	120132676	120132859	120128422	120128529	120134779	120134882	469,510,552	737,647,884	823,619,651	702,580,535	308	237	2.19878209064e-07	0.329,0.378,0.325	0.474,0.451,0.484	-0.126
ENSMUSG00000049659	Aftph	chr11	-	20708680	20708737	20712163	20712315	20703710	20703833	20725684	20727607	127,175,147	125,131,144	293,229,237	124,120,92	277	182	2.19878209064e-07	0.4,0.467,0.401	0.608,0.556,0.629	-0.175
ENSMUSG00000021958	Pinx1	chr14	+	63868518	63868597	63878111	63878188	63866102	63866195	63919096	63919859	178,156,214	457,382,526	214,143,152	242,214,211	204	202	2.21353960589e-07	0.278,0.288,0.287	0.467,0.398,0.416	-0.143
ENSMUSG00000032245	Cln6	chr9	+	62846965	62847154	62847584	62847640	62845953	62846052	62849108	62849231	213,183,227	40,35,41	156,167,147	99,61,72	314	181	2.23060155518e-07	0.754,0.751,0.761	0.476,0.612,0.541	0.212
ENSMUSG00000002963	Pnkp	chr7	+	44858452	44858749	44859722	44859802	44858162	44858209	44859887	44859945	38,86,87	148,249,236	129,96,89	154,121,162	422	205	2.25125987886e-07	0.111,0.144,0.152	0.289,0.278,0.211	-0.124
ENSMUSG00000027108	Ola1	chr2	-	73199400	73199528	73203324	73203468	73156737	73156913	73212859	73212960	773,723,665	1553,1584,1532	1023,738,858	1233,1107,1063	269	253	2.30365562845e-07	0.319,0.3,0.29	0.438,0.385,0.432	-0.115
ENSMUSG00000023286	Ube2j2	chr4	+	155955233	155955336	155956367	155956448	155951471	155951512	155957080	155959604	15,44,35	197,228,217	69,52,60	197,146,161	228	206	2.37920584177e-07	0.064,0.148,0.127	0.24,0.243,0.252	-0.132
ENSMUSG00000036672	Cenpt	chr8	-	105846647	105846800	105846983	105847178	105846315	105846391	105848750	105848899	169,188,148	402,358,468	241,204,171	282,255,223	320	278	2.4000192161e-07	0.268,0.313,0.216	0.426,0.41,0.4	-0.146
ENSMUSG00000026074	Map4k4	chr1	+	40011649	40011841	40014105	40014223	40010556	40010677	40014526	40014697	1268,1253,1678	1354,1438,1382	1088,918,838	1808,1381,1595	317	243	2.42092582974e-07	0.418,0.4,0.482	0.316,0.338,0.287	0.12
ENSMUSG00000036890	Gtdc1	chr2	-	44752046	44752220	44756267	44756435	44635263	44635316	44825350	44825543	65,72,67	192,193,176	169,125,117	209,168,162	293	299	2.4374123716e-07	0.257,0.276,0.28	0.452,0.432,0.424	-0.165
ENSMUSG00000026764	Kif5c	chr2	+	49671751	49671842	49680164	49680238	49619297	49619787	49688652	49688757	177,175,198	51,95,58	107,69,112	107,75,92	216	199	2.47794657276e-07	0.762,0.629,0.759	0.48,0.459,0.529	0.227
ENSMUSG00000025001	Hells	chr19	+	38942453	38942492	38943713	38943941	38940596	38940661	38945390	38945573	44,70,39	879,926,984	85,98,50	625,514,588	164	353	2.50927067688e-07	0.097,0.14,0.079	0.226,0.291,0.155	-0.119
ENSMUSG00000026384	Ptpn4	chr1	-	119684466	119684633	119687609	119687766	119682704	119682795	119691600	119691657	64,52,61	157,121,155	122,106,96	131,121,106	282	292	2.51550422358e-07	0.297,0.308,0.29	0.491,0.476,0.484	-0.185
ENSMUSG00000031691	Tnpo2	chr8	+	85055178	85055253	85055339	85055467	85055001	85055101	85055550	85057583	96,99,94	502,469,512	270,220,205	673,610,616	200	253	2.60437050349e-07	0.195,0.211,0.188	0.337,0.313,0.296	-0.117
ENSMUSG00000041528	Rnf123	chr9	-	108052213	108052308	108052444	108052587	108052034	108052120	108056036	108056121	92,82,118	112,104,189	187,123,152	112,95,79	268	220	2.63942040318e-07	0.403,0.393,0.339	0.578,0.515,0.612	-0.19
ENSMUSG00000036940	Kdm1a	chr4	-	136552460	136552588	136554212	136554400	136551871	136552018	136555172	136555305	582,641,537	870,783,942	1251,1029,1037	1177,896,838	313	253	2.68650913606e-07	0.351,0.398,0.315	0.462,0.481,0.5	-0.126
ENSMUSG00000024740	Ddb1	chr19	+	10624723	10624847	10625166	10625331	10623526	10623638	10625895	10625990	5514,5186,5900	3347,4058,3116	4226,3647,3343	4309,3658,3797	249	290	2.69141196274e-07	0.657,0.598,0.688	0.533,0.537,0.506	0.122
ENSMUSG00000027374	Mrps5	chr2	+	127598185	127598276	127600011	127600058	127596899	127596934	127600828	127600886	173,216,221	34,41,35	135,117,144	49,58,66	216	172	2.75890060798e-07	0.802,0.808,0.834	0.687,0.616,0.635	0.169
ENSMUSG00000071644	Eef1g	chr19	+	8972506	8972636	8972903	8973108	8969843	8969987	8977317	8977490	2437,3238,2910	3559,3536,3559	2557,2272,2971	5632,4699,5218	255	330	2.77277674291e-07	0.47,0.542,0.514	0.37,0.385,0.424	0.116
ENSMUSG00000038346	Zfp384	chr6	+	125025847	125025940	125030797	125031022	125024745	125025082	125033239	125033318	52,59,86	202,277,312	120,85,97	193,194,177	218	350	2.93696366136e-07	0.292,0.255,0.307	0.5,0.413,0.468	-0.176
ENSMUSG00000058318	Phf21a	chr2	+	92320228	92320459	92326912	92327164	92230658	92230724	92328311	92328401	324,344,327	328,296,432	330,286,249	188,166,109	356	377	2.96456848064e-07	0.511,0.552,0.445	0.65,0.646,0.708	-0.165
ENSMUSG00000021268	Meg3	chr12	+	109546429	109546542	109549290	109549371	109544026	109544742	109549478	109549552	84,109,144	201,183,249	13,23,30	101,124,100	238	206	3.0226051242e-07	0.266,0.34,0.334	0.1,0.138,0.206	0.165
ENSMUSG00000052752	Traf7	chr17	-	24516504	24516599	24518741	24518794	24514124	24514217	24519130	24519246	34,30,41	28,19,19	13,12,19	56,35,36	178	220	3.13303399892e-07	0.6,0.661,0.727	0.223,0.298,0.395	0.357
ENSMUSG00000020257	Wdr82	chr9	+	106184682	106184838	106185248	106185318	106184179	106184296	106186369	106186502	948,978,927	407,394,435	966,788,828	732,580,574	281	195	3.13303399892e-07	0.618,0.633,0.597	0.478,0.485,0.5	0.128
ENSMUSG00000006673	Qrich1	chr9	+	108555961	108556070	108556957	108557048	108544862	108544977	108559245	108559992	624,665,565	1020,1072,1005	906,768,770	842,781,830	234	216	3.13303399892e-07	0.361,0.364,0.342	0.498,0.476,0.461	-0.123
ENSMUSG00000034112	Atp2c2	chr8	+	119749023	119749194	119749772	119749870	119748154	119748311	119749960	119750011	180,179,167	338,380,360	113,127,105	121,118,116	296	223	3.13682992163e-07	0.286,0.262,0.259	0.413,0.448,0.405	-0.153
ENSMUSG00000022297	Fzd6	chr15	+	39033849	39033998	39034807	39035227	39030814	39031832	39036385	39038186	146,125,154	338,274,357	356,286,304	464,400,316	274	545	3.17872746058e-07	0.462,0.476,0.462	0.604,0.587,0.657	-0.149
ENSMUSG00000045983	Eif4g1	chr16	+	20673598	20673655	20673867	20673961	20672748	20672876	20674227	20674314	603,499,585	902,822,1115	249,202,201	775,604,518	182	219	3.24113481012e-07	0.446,0.422,0.387	0.279,0.287,0.318	0.124
ENSMUSG00000029913	Prdm5	chr6	+	65831248	65831371	65927916	65928021	65794299	65794383	65935969	65936298	68,47,63	275,210,227	60,34,44	88,66,71	248	230	3.24113481012e-07	0.187,0.172,0.205	0.387,0.323,0.365	-0.17
ENSMUSG00000038301	Snx10	chr6	+	51575902	51575989	51579849	51579950	51562017	51562064	51580301	51580400	95,133,112	297,268,316	112,90,119	113,128,95	212	226	3.24113481012e-07	0.254,0.346,0.274	0.514,0.428,0.572	-0.213
ENSMUSG00000022370	Mrpl13	chr15	-	55543323	55543384	55548141	55548235	55540122	55540209	55555319	55555443	1409,1363,1432	365,440,412	1408,1158,1243	679,524,640	219	186	3.310469085e-07	0.766,0.725,0.747	0.638,0.652,0.623	0.108
ENSMUSG00000038648	Creb3l2	chr6	-	37363967	37364143	37379811	37380028	37362357	37362445	37441698	37442146	99,90,129	325,312,345	196,189,136	328,235,248	342	301	3.32513067822e-07	0.211,0.202,0.248	0.345,0.414,0.326	-0.141
ENSMUSG00000000563	Atp5f1	chr3	-	105951590	105951716	105955895	105956041	105943686	105943866	105958861	105958898	2722,2122,2791	4254,4257,4844	4091,3035,2951	4295,3274,3485	271	251	3.34319530193e-07	0.372,0.316,0.348	0.469,0.462,0.44	-0.112
ENSMUSG00000029625	Cpsf4	chr5	+	145175556	145175652	145176110	145176204	145173306	145173459	145177229	145177302	439,388,494	684,590,792	509,454,375	420,393,398	221	219	3.50954786316e-07	0.389,0.395,0.382	0.546,0.534,0.483	-0.132
ENSMUSG00000022791	Tnk2	chr16	+	32665885	32665956	32668220	32668442	32663738	32663919	32669386	32669539	61,71,56	256,266,353	177,119,139	372,286,277	196	347	3.55307428774e-07	0.297,0.321,0.219	0.457,0.424,0.47	-0.171
ENSMUSG00000009863	Sdhb	chr4	+	140976114	140976216	140977377	140977500	140973663	140973780	140979024	140979193	810,850,712	1845,1931,1849	1346,1168,1105	1986,1539,1764	227	248	3.55429977224e-07	0.324,0.325,0.296	0.425,0.453,0.406	-0.113
ENSMUSG00000071054	Safb	chr17	+	56598643	56599220	56599622	56599672	56597787	56597815	56600337	56600432	541,572,528	158,155,175	486,409,414	293,206,210	702	175	3.58586399896e-07	0.461,0.479,0.429	0.293,0.331,0.33	0.138
ENSMUSG00000022607	Ptk2	chr15	-	73330848	73331015	73343132	73343359	73325748	73325836	73394647	73394744	294,291,265	330,380,321	232,203,205	534,420,438	352	292	3.59652333146e-07	0.425,0.388,0.406	0.265,0.286,0.28	0.129
ENSMUSG00000054942	Fam73a	chr3	-	152289055	152289142	152290459	152290532	152287504	152287603	152290790	152290909	72,50,47	223,254,237	121,62,73	172,128,152	198	212	3.62740047531e-07	0.257,0.174,0.175	0.43,0.342,0.34	-0.169
ENSMUSG00000035623	Rsf1	chr7	+	97639304	97639510	97653052	97653207	97636376	97636469	97660812	97662581	294,328,288	172,198,187	225,168,158	235,190,205	331	280	3.62820073434e-07	0.591,0.584,0.566	0.447,0.428,0.395	0.157
ENSMUSG00000030849	Fgfr2	chr7	-	130228622	130228792	130241199	130241277	130218997	130219121	130242377	130242644	436,438,466	934,1114,1151	491,452,424	2139,1669,1664	203	295	3.64272379315e-07	0.404,0.364,0.37	0.25,0.282,0.27	0.112
ENSMUSG00000029247	Paics	chr5	+	76956545	76956743	76959314	76959493	76951768	76951835	76961109	76961289	1450,1508,1314	3550,3465,3666	2245,1730,1862	3423,2698,2973	323	304	3.66194224435e-07	0.278,0.291,0.252	0.382,0.376,0.371	-0.103
ENSMUSG00000026274	Pask	chr1	-	93312795	93312929	93314280	93314480	93310767	93310914	93316784	93316919	150,163,131	72,92,64	195,163,178	209,176,176	325	259	3.7764676584e-07	0.624,0.585,0.62	0.426,0.425,0.446	0.177
ENSMUSG00000068922	Msto1	chr3	-	88912236	88912300	88912623	88912778	88912025	88912113	88912857	88912927	184,242,241	106,120,116	169,128,136	162,126,155	280	189	3.80019621909e-07	0.54,0.576,0.584	0.413,0.407,0.372	0.169
ENSMUSG00000025995	Wdr75	chr1	+	45818821	45818917	45819488	45819658	45817262	45818264	45820130	45820190	528,472,506	1047,929,1192	539,418,462	697,529,542	221	295	3.8904165311e-07	0.402,0.404,0.362	0.508,0.513,0.532	-0.128
ENSMUSG00000062054	Iah1	chr12	+	21319769	21319931	21321333	21321455	21317897	21318046	21323288	21323605	501,443,582	222,166,247	457,395,410	394,265,277	287	247	3.93739875181e-07	0.66,0.697,0.67	0.5,0.562,0.56	0.135
ENSMUSG00000040242	Fgfr1op2	chr6	+	146585681	146585818	146589893	146590036	146577858	146578208	146595175	146595289	285,301,303	419,334,323	521,423,398	352,254,293	262	268	4.18792490991e-07	0.41,0.48,0.49	0.602,0.63,0.581	-0.144
ENSMUSG00000037151	Lrrc20	chr10	+	61482335	61482482	61527059	61527209	61475832	61475889	61548047	61548215	19,23,22	116,140,155	51,30,53	106,92,93	272	275	4.21672686215e-07	0.142,0.142,0.125	0.327,0.248,0.366	-0.177
ENSMUSG00000028104	Polr3gl	chr3	-	96580834	96580903	96581643	96581773	96580449	96580506	96582087	96582255	29,50,47	138,131,120	89,81,70	107,84,107	255	194	4.46955138682e-07	0.138,0.225,0.23	0.388,0.423,0.332	-0.183
ENSMUSG00000022255	Mtdh	chr15	+	34123667	34123766	34131163	34131288	34117879	34118110	34134290	34134398	491,582,470	826,878,901	851,700,698	892,652,750	224	250	4.51391120358e-07	0.399,0.425,0.368	0.516,0.545,0.509	-0.126
ENSMUSG00000021686	Ap3b1	chr13	+	94501917	94502024	94528164	94528396	94493668	94493741	94531981	94532066	594,590,728	353,270,311	431,307,339	336,284,295	232	357	4.5186789643e-07	0.721,0.771,0.783	0.664,0.625,0.639	0.116
ENSMUSG00000024590	Lmnb1	chr18	+	56728400	56728557	56729286	56729412	56707812	56708474	56730969	56731140	2891,2892,2769	2822,3240,2754	2032,1755,1826	3608,2750,2887	282	251	4.67972449661e-07	0.477,0.443,0.472	0.334,0.362,0.36	0.112
ENSMUSG00000044783	Hjurp	chr1	-	88272728	88272765	88275041	88275097	88270201	88270299	88277218	88277285	533,647,631	80,60,74	293,297,295	98,78,54	181	162	4.72673438258e-07	0.856,0.906,0.884	0.728,0.773,0.83	0.105
ENSMUSG00000025060	Slk	chr19	+	47615195	47615268	47615405	47615600	47611901	47612051	47616521	47616603	261,227,259	99,91,98	218,202,193	184,156,126	198	320	4.72673438258e-07	0.81,0.801,0.81	0.657,0.677,0.712	0.125
ENSMUSG00000035726	Supt16	chr14	-	52183011	52183182	52183927	52184020	52182156	52182309	52197084	52197239	254,338,287	1265,1419,1120	489,382,447	1203,1015,1156	218	296	4.73540786866e-07	0.214,0.244,0.258	0.356,0.338,0.344	-0.107
ENSMUSG00000062270	Morf4l1	chr9	-	90103654	90103771	90107234	90107302	90102299	90102386	90110125	90110172	70,65,78	431,387,341	89,96,100	264,206,289	193	242	4.8240331169e-07	0.169,0.174,0.223	0.297,0.369,0.303	-0.134
ENSMUSG00000002748	Baz1b	chr5	+	135198170	135198315	135209042	135209164	135196471	135196588	135210740	135210938	781,768,861	562,629,561	646,513,487	711,613,666	270	247	4.95924518956e-07	0.56,0.528,0.584	0.454,0.434,0.401	0.128
ENSMUSG00000001918	Slc1a5	chr7	+	16785675	16785718	16786348	16786393	16782397	16782475	16786870	16787179	85,67,69	27,42,49	43,37,47	86,78,64	168	170	4.97444314804e-07	0.761,0.617,0.588	0.336,0.324,0.426	0.293
ENSMUSG00000043940	Wdfy3	chr5	-	101844547	101844659	101844920	101845244	101844016	101844214	101847102	101847199	282,279,278	122,103,131	153,174,173	177,138,129	449	237	5.0687100164e-07	0.55,0.588,0.528	0.313,0.4,0.414	0.18
ENSMUSG00000018548	Trim37	chr11	+	87140484	87140601	87145463	87145586	87137589	87137630	87146933	87147057	324,362,303	180,244,228	277,205,235	313,258,280	242	248	5.11126447831e-07	0.648,0.603,0.577	0.476,0.449,0.462	0.147
ENSMUSG00000017132	Cyth1	chr11	-	118177219	118177296	118182219	118182331	118170825	118170897	118182764	118182913	290,307,387	103,84,57	209,200,211	139,99,126	237	202	5.11515571765e-07	0.706,0.757,0.853	0.562,0.633,0.588	0.178
ENSMUSG00000038773	Kdm3b	chr18	+	34829167	34829298	34830128	34830248	34828938	34829029	34831423	34831563	347,307,279	672,775,601	467,419,448	578,581,553	256	245	5.11515571765e-07	0.331,0.275,0.308	0.436,0.408,0.437	-0.122
ENSMUSG00000015134	Aldh1a3	chr7	-	66412357	66412419	66412900	66413030	66411501	66411630	66419102	66419243	712,847,734	191,272,278	593,382,450	299,230,266	255	187	5.13706507676e-07	0.732,0.695,0.659	0.593,0.549,0.554	0.13
ENSMUSG00000013160	Atp6v0d1	chr8	-	105529173	105529253	105530814	105530993	105525623	105525701	105539320	105539492	373,305,286	477,440,546	487,375,375	387,339,332	304	205	5.36879275083e-07	0.345,0.319,0.261	0.459,0.427,0.432	-0.131
ENSMUSG00000024873	Cnih2	chr19	-	5093671	5093815	5093919	5094032	5092870	5093497	5094283	5094331	246,213,373	117,115,152	336,214,228	247,201,231	238	269	5.36879275083e-07	0.704,0.677,0.735	0.606,0.546,0.527	0.146
ENSMUSG00000022763	Aifm3	chr16	+	17505683	17505759	17506229	17506334	17504917	17505016	17507126	17507485	5,2,2	0,5,0	0,1,0	2,11,2	201	230	5.37764059603e-07	1.0,0.314,1.0	0.0,0.094,0.0	0.74
ENSMUSG00000024665	Fads2	chr19	-	10066514	10066612	10070271	10070348	10066251	10066348	10070563	10070624	1231,1267,1199	872,1074,991	649,557,561	795,692,815	202	223	5.37764059603e-07	0.609,0.566,0.572	0.474,0.471,0.432	0.123
ENSMUSG00000022817	Itgb5	chr16	+	33940489	33940712	33944103	33944204	33919784	33920214	33946490	33946610	2567,2485,2676	546,552,673	4170,3335,3413	1591,1336,1119	348	226	5.41830485711e-07	0.753,0.745,0.721	0.63,0.618,0.665	0.102
ENSMUSG00000004865	Srpk1	chr17	-	28592217	28592287	28594169	28594277	28591200	28591293	28598901	28599002	494,489,623	331,291,278	493,374,368	457,408,396	233	195	5.56036326918e-07	0.555,0.584,0.652	0.474,0.434,0.437	0.149
ENSMUSG00000014349	Ube2z	chr11	-	96058315	96058427	96060936	96061124	96055837	96055950	96062994	96063067	1529,1372,1763	971,971,1034	1134,860,843	1161,882,907	313	237	5.71143412775e-07	0.544,0.517,0.564	0.425,0.425,0.413	0.121
ENSMUSG00000005897	Nr2c1	chr10	+	94181493	94181615	94190618	94190756	94171977	94172137	94192834	94192940	102,102,101	370,275,322	154,160,136	272,257,211	247	263	5.7672880454e-07	0.227,0.283,0.25	0.376,0.399,0.407	-0.141
ENSMUSG00000001017	Chtop	chr3	-	90503095	90503282	90507544	90507626	90502115	90502253	90509190	90509452	402,365,402	1169,1137,1215	733,723,612	1415,1184,1169	207	312	5.82423093445e-07	0.341,0.326,0.333	0.438,0.479,0.441	-0.119
ENSMUSG00000026667	Uhmk1	chr1	-	170205114	170205203	170207113	170207212	170193419	170200013	170207345	170207422	131,140,88	272,271,256	234,143,146	239,167,188	224	214	5.85304004496e-07	0.315,0.33,0.247	0.483,0.45,0.426	-0.156
ENSMUSG00000061559	Wdr61	chr9	-	54720259	54720352	54722833	54722927	54719250	54719329	54724050	54724144	798,631,795	1340,1402,1286	1046,844,903	1145,898,1069	219	218	5.85304004496e-07	0.372,0.309,0.381	0.476,0.483,0.457	-0.118
ENSMUSG00000029056	Pank4	chr4	+	154979491	154979592	154979725	154979794	154978920	154979025	154980494	154980938	110,106,121	187,185,217	205,161,148	167,160,130	226	194	5.95671246602e-07	0.336,0.33,0.324	0.513,0.463,0.494	-0.16
ENSMUSG00000030082	Sec61a1	chr6	-	88512495	88512605	88514312	88514444	88512101	88512255	88515343	88515422	969,1002,910	1336,1274,1263	1550,1394,1480	1360,1135,1193	257	235	6.013467676e-07	0.399,0.418,0.397	0.51,0.529,0.531	-0.119
ENSMUSG00000033632	AW554918	chr18	+	25344863	25344962	25399925	25400107	25339713	25340384	25419966	25420075	35,44,45	192,167,163	61,51,45	102,94,76	224	307	6.03543567284e-07	0.2,0.265,0.275	0.45,0.426,0.448	-0.195
ENSMUSG00000055531	Cpsf6	chr10	-	117362013	117362187	117362974	117363120	117361773	117361884	117366080	117366184	545,536,562	265,282,248	824,654,620	226,187,165	271	299	6.13064254309e-07	0.694,0.677,0.714	0.801,0.794,0.806	-0.105
ENSMUSG00000064302	Clasp1	chr1	+	118551086	118551165	118552012	118552156	118547864	118548028	118559985	118560129	164,203,163	390,407,502	255,226,251	387,288,280	204	269	6.19950551783e-07	0.357,0.397,0.3	0.465,0.509,0.542	-0.154
ENSMUSG00000031862	Atp13a1	chr8	+	69805219	69805377	69805447	69805562	69803739	69803836	69805645	69805842	185,200,197	358,310,388	269,262,226	270,280,209	283	240	6.19950551783e-07	0.305,0.354,0.301	0.458,0.442,0.478	-0.139
ENSMUSG00000020716	Nf1	chr11	+	79564823	79564946	79565417	79565551	79559404	79559562	79565919	79566020	155,139,176	80,44,49	118,103,63	94,97,87	248	259	6.22356298675e-07	0.669,0.767,0.79	0.567,0.526,0.431	0.234
ENSMUSG00000036940	Kdm1a	chr4	-	136553795	136553910	136554212	136554400	136552460	136552588	136555172	136555305	580,639,537	1092,1059,947	1252,1028,1038	1265,1136,1176	313	240	6.24913646551e-07	0.289,0.316,0.303	0.431,0.41,0.404	-0.112
ENSMUSG00000053646	Plxnb1	chr9	+	109102826	109102927	109103214	109103347	109102573	109102702	109103612	109103769	242,242,222	446,548,555	524,382,361	603,479,512	226	258	6.27584777312e-07	0.382,0.335,0.313	0.498,0.477,0.446	-0.13
ENSMUSG00000020691	Mettl2	chr11	+	105135337	105135444	105137718	105137784	105132440	105132580	105139560	105140394	222,265,217	208,224,236	445,339,370	213,203,186	232	191	6.31567118111e-07	0.468,0.493,0.431	0.632,0.579,0.621	-0.147
ENSMUSG00000020680	Taf15	chr11	+	83488924	83489045	83497261	83497296	83487222	83487413	83497893	83497926	966,1012,968	505,451,449	1200,956,1026	321,256,326	246	160	6.35185375063e-07	0.554,0.593,0.584	0.709,0.708,0.672	-0.119
ENSMUSG00000015846	Rxra	chr2	+	27756198	27756290	27757760	27757866	27754222	27754355	27759540	27762957	193,163,184	290,278,403	501,449,385	541,436,345	217	231	6.6593773732e-07	0.415,0.384,0.327	0.496,0.523,0.543	-0.145
ENSMUSG00000091228	Gm20390	chr11	-	93951899	93952012	93952799	93952901	93949818	93950046	93955494	93955624	3851,4088,4003	3674,3428,3404	5288,4067,4699	7602,5572,6320	227	238	6.6593773732e-07	0.524,0.556,0.552	0.422,0.434,0.438	0.113
ENSMUSG00000012114	Med15	chr16	-	17663376	17663496	17671544	17671673	17655677	17655805	17673068	17673398	114,115,176	290,268,372	233,181,151	220,233,206	254	245	6.69090610416e-07	0.275,0.293,0.313	0.505,0.428,0.414	-0.155
ENSMUSG00000001151	Pcnt	chr10	-	76357034	76357154	76367307	76367481	76356163	76356396	76368730	76368833	192,226,174	93,61,65	159,183,138	146,127,154	299	245	6.81822267542e-07	0.628,0.752,0.687	0.472,0.541,0.423	0.21
ENSMUSG00000037373	Ctbp1	chr5	-	33249106	33249224	33249586	33249714	33247722	33248686	33250370	33250501	1999,1856,2006	753,605,818	1917,1469,1456	1132,924,833	253	243	6.89455680927e-07	0.718,0.747,0.702	0.619,0.604,0.627	0.106
ENSMUSG00000032295	Man2c1	chr9	+	57139610	57139708	57139869	57139964	57139245	57139401	57140198	57140303	137,143,172	45,80,46	131,147,128	155,114,131	223	220	6.96633448388e-07	0.75,0.638,0.787	0.455,0.56,0.491	0.223
ENSMUSG00000051786	Tubgcp6	chr15	-	89116044	89116255	89120509	89120673	89111115	89111289	89122076	89122886	200,167,165	21,40,60	140,112,117	86,88,57	289	336	6.98062536895e-07	0.917,0.829,0.762	0.654,0.597,0.705	0.184
ENSMUSG00000032393	Dpp8	chr9	+	65066350	65066496	65074438	65074585	65063818	65063954	65075735	65075888	567,522,672	195,236,252	503,397,361	350,241,266	271	272	7.08620993054e-07	0.745,0.689,0.728	0.591,0.623,0.577	0.124
ENSMUSG00000027353	Mcm8	chr2	+	132817704	132817788	132819602	132819685	132817073	132817245	132819978	132820128	114,133,140	298,250,275	227,166,155	232,213,170	209	208	7.1828776606e-07	0.276,0.346,0.336	0.493,0.437,0.476	-0.149
ENSMUSG00000020817	Rabep1	chr11	+	70887010	70887171	70893568	70893688	70884764	70884968	70900471	70900607	362,362,416	200,189,226	268,198,205	243,223,189	286	245	7.28408391872e-07	0.608,0.621,0.612	0.486,0.432,0.482	0.147
ENSMUSG00000030034	Ino80b	chr6	-	83124306	83124425	83124584	83124777	83123993	83124163	83125010	83125431	379,387,335	228,218,230	280,228,224	266,267,270	318	244	7.32970024421e-07	0.561,0.577,0.528	0.447,0.396,0.389	0.145
ENSMUSG00000029550	Sppl3	chr5	+	115074814	115074903	115082220	115082340	115061561	115061639	115083424	115083503	482,400,463	1518,1445,1848	635,475,541	1403,1153,1027	214	245	7.40182212236e-07	0.267,0.241,0.223	0.341,0.32,0.376	-0.102
ENSMUSG00000063801	Ap3s2	chr7	-	79882465	79882573	79909834	79909906	79875324	79880612	79915146	79915258	193,211,152	659,662,695	409,356,355	873,747,744	197	233	7.61529214524e-07	0.257,0.274,0.206	0.357,0.36,0.361	-0.114
ENSMUSG00000042705	Commd10	chr18	+	46963659	46963770	46967739	46967895	46960415	46960506	46990478	46990589	223,273,229	318,332,334	358,271,254	260,204,205	236	281	7.62243332477e-07	0.455,0.495,0.449	0.621,0.613,0.596	-0.144
ENSMUSG00000026743	Mllt10	chr2	+	18065034	18065194	18071124	18071204	18064683	18064864	18109781	18109891	37,27,49	48,52,66	73,52,50	36,24,30	285	205	7.76312367533e-07	0.357,0.272,0.348	0.593,0.609,0.545	-0.257
ENSMUSG00000022678	Nde1	chr16	+	14183475	14183612	14185693	14185873	14175126	14175439	14188312	14188397	851,844,783	1314,1308,1441	1267,1038,1068	1157,1067,1190	262	305	7.81347157541e-07	0.43,0.429,0.387	0.56,0.531,0.511	-0.119
ENSMUSG00000022791	Tnk2	chr16	+	32669386	32669539	32669952	32670230	32668220	32668442	32670791	32670918	258,266,352	119,130,127	372,287,277	287,217,237	278	403	7.99994061608e-07	0.759,0.748,0.801	0.653,0.657,0.629	0.123
ENSMUSG00000019795	Pcmt1	chr10	-	7638055	7638225	7644324	7644429	7629372	7630976	7647589	7647621	295,284,308	383,290,332	593,454,354	357,278,265	230	295	8.03125955607e-07	0.497,0.557,0.543	0.681,0.677,0.631	-0.131
ENSMUSG00000035620	Ric8b	chr10	+	84980047	84980192	84992119	84992264	84970728	84970824	85015075	85016446	153,170,156	253,211,224	238,196,183	192,133,146	270	270	8.03125955607e-07	0.377,0.446,0.411	0.553,0.596,0.556	-0.157
ENSMUSG00000035683	Melk	chr4	+	44324199	44324268	44325640	44325739	44318023	44318122	44332879	44332966	72,63,85	476,346,410	129,121,97	365,318,304	194	224	8.04729372555e-07	0.149,0.174,0.193	0.29,0.305,0.269	-0.116
ENSMUSG00000024527	Afg3l2	chr18	-	67428980	67429254	67431653	67431778	67425888	67426026	67434154	67434229	357,412,391	198,198,204	384,265,297	351,249,269	250	399	8.1356295668e-07	0.742,0.769,0.754	0.636,0.629,0.638	0.121
ENSMUSG00000031295	Phka2	chrX	+	160541368	160541515	160544211	160544334	160532978	160533077	160549174	160549270	159,181,185	71,60,61	117,108,109	97,89,77	272	248	8.15094904708e-07	0.671,0.733,0.734	0.524,0.525,0.563	0.175
ENSMUSG00000021686	Ap3b1	chr13	+	94501917	94502024	94531981	94532066	94493668	94493741	94542778	94542876	594,592,728	233,309,246	430,307,340	287,238,278	232	210	8.22354862813e-07	0.698,0.634,0.728	0.576,0.539,0.525	0.14
ENSMUSG00000029823	Luc7l2	chr6	+	38570509	38570604	38603276	38603468	38551464	38551908	38608152	38609470	492,372,537	342,365,345	347,199,226	433,315,324	220	317	8.46208815146e-07	0.675,0.595,0.692	0.536,0.477,0.501	0.149
ENSMUSG00000034543	Morc2a	chr11	+	3685384	3685526	3685657	3685882	3684837	3684892	3685975	3686069	465,538,410	181,207,153	533,435,402	353,267,300	267	350	8.55382632257e-07	0.771,0.773,0.778	0.664,0.681,0.637	0.113
ENSMUSG00000027751	Supt20	chr3	+	54720405	54720461	54722556	54722640	54718233	54718391	54725969	54726075	180,172,223	130,137,170	177,120,120	254,189,164	181	209	8.6395815109e-07	0.615,0.592,0.602	0.446,0.423,0.458	0.161
ENSMUSG00000060992	Copz1	chr15	+	103296733	103296785	103297886	103297925	103296532	103296610	103298692	103299862	557,547,561	1270,1058,1465	505,421,476	748,593,581	177	164	8.6395815109e-07	0.289,0.324,0.262	0.385,0.397,0.432	-0.113
ENSMUSG00000041645	Ddx24	chr12	-	103411128	103411317	103416195	103416271	103409927	103410057	103417277	103417793	129,170,138	737,704,667	278,241,218	705,610,702	201	314	8.78217579477e-07	0.215,0.274,0.244	0.381,0.382,0.327	-0.119
ENSMUSG00000018569	Cldn7	chr11	+	69966942	69967107	69967219	69967304	69965395	69966149	69967554	69967885	1449,1495,1613	534,548,466	814,823,997	521,444,503	290	210	8.93426595852e-07	0.663,0.664,0.715	0.531,0.573,0.589	0.116
ENSMUSG00000039852	Rere	chr4	+	150431522	150431593	150500002	150500051	150406195	150406664	150508829	150508954	248,287,286	88,109,79	197,158,150	132,115,90	196	174	8.93711159445e-07	0.714,0.7,0.763	0.57,0.549,0.597	0.154
ENSMUSG00000021048	Mthfd1	chr12	+	76293390	76293437	76294139	76294247	76290980	76291117	76294354	76294429	285,284,324	1256,1225,1269	368,326,288	925,759,764	172	233	9.02750480209e-07	0.235,0.239,0.257	0.35,0.368,0.338	-0.108
ENSMUSG00000039968	Rsbn1l	chr5	-	20902287	20902455	20905779	20905922	20895590	20896901	20908106	20908244	146,150,159	61,83,75	130,127,124	128,125,125	268	293	9.20442656511e-07	0.724,0.664,0.699	0.526,0.526,0.52	0.172
ENSMUSG00000046985	Tapt1	chr5	-	44184580	44184649	44184954	44185014	44182697	44182774	44186231	44186341	177,164,169	36,29,44	97,70,65	48,34,46	185	194	9.20596485787e-07	0.838,0.856,0.801	0.679,0.683,0.597	0.179
ENSMUSG00000032998	Foxj3	chr4	+	119621600	119621702	119623220	119623412	119619934	119620348	119624896	119625004	101,74,70	292,374,344	150,125,130	278,223,278	227	317	9.24969131266e-07	0.326,0.216,0.221	0.43,0.439,0.395	-0.167
ENSMUSG00000060261	Gtf2i	chr5	-	134272523	134272586	134279436	134279514	134266542	134266656	134282786	134282830	536,563,645	370,372,347	822,630,696	284,213,294	203	188	9.34952779481e-07	0.573,0.584,0.633	0.728,0.733,0.687	-0.119
ENSMUSG00000018171	Vmp1	chr11	-	86607175	86607292	86611341	86611422	86602007	86602069	86635174	86635306	332,336,393	282,228,200	276,209,237	375,272,296	206	242	9.58401221725e-07	0.58,0.634,0.698	0.464,0.474,0.485	0.163
ENSMUSG00000058355	Abce1	chr8	-	79689307	79689367	79690236	79690458	79689124	79689183	79693423	79693545	732,774,711	559,529,596	1144,833,871	515,423,369	347	185	9.64213347459e-07	0.411,0.438,0.389	0.542,0.512,0.557	-0.124
ENSMUSG00000017724	Etv4	chr11	-	101774080	101774227	101775317	101775444	101773830	101773877	101777092	101777146	413,309,520	286,283,311	199,158,176	234,242,254	252	272	9.73945320392e-07	0.609,0.541,0.643	0.479,0.413,0.428	0.158
ENSMUSG00000021629	Slc30a5	chr13	-	100821118	100821206	100824915	100825001	100818125	100818213	100826451	100826518	109,152,113	224,270,267	203,146,149	212,163,159	211	213	9.8850746499e-07	0.329,0.362,0.299	0.492,0.475,0.486	-0.154
ENSMUSG00000025925	Terf1	chr1	+	15815885	15815972	15818933	15819083	15813040	15813162	15819650	15819763	150,160,182	504,513,477	257,213,226	443,354,394	212	275	9.88667592869e-07	0.279,0.288,0.331	0.429,0.438,0.427	-0.132
ENSMUSG00000021318	Gli3	chr13	+	15548399	15548642	15613778	15613884	15477999	15478164	15641068	15641274	306,351,277	627,584,691	219,255,218	287,215,250	368	231	9.96958921911e-07	0.235,0.274,0.201	0.324,0.427,0.354	-0.132
ENSMUSG00000020290	Xpo1	chr11	+	23261834	23261966	23267661	23267763	23256645	23256717	23271132	23271205	1282,1271,1262	708,790,655	1567,1233,1024	1326,1014,1101	257	227	1.00237922773e-06	0.615,0.587,0.63	0.511,0.518,0.451	0.117
ENSMUSG00000022996	Wnt10b	chr15	-	98774123	98774497	98776517	98776780	98772199	98772934	98776889	98777003	58,36,55	128,111,142	647,421,395	743,579,544	388	499	1.02152717845e-06	0.368,0.294,0.333	0.528,0.483,0.483	-0.166
ENSMUSG00000030291	Med21	chr6	+	146648164	146648279	146649149	146649250	146642546	146642652	146650110	146650602	801,669,999	530,563,472	482,453,405	637,545,516	240	226	1.05518710069e-06	0.587,0.528,0.666	0.416,0.439,0.425	0.167
ENSMUSG00000006589	Aprt	chr8	-	122575136	122575215	122575401	122575535	122574636	122575027	122576514	122576621	1039,992,990	1546,1715,1439	2039,1612,1780	2095,1662,1560	259	204	1.07300608732e-06	0.346,0.313,0.351	0.434,0.433,0.473	-0.11
ENSMUSG00000022286	Grhl2	chr15	+	37274642	37274710	37279333	37279727	37270589	37270785	37287241	37287297	234,292,193	462,523,465	370,271,290	450,296,347	193	519	1.09130034817e-06	0.577,0.6,0.527	0.689,0.711,0.692	-0.129
ENSMUSG00000026240	Cops7b	chr1	+	86592290	86592366	86596750	86596839	86589163	86589341	86599002	86599205	444,431,456	324,366,343	333,241,247	408,326,360	201	214	1.10064997802e-06	0.593,0.556,0.586	0.465,0.44,0.422	0.136
ENSMUSG00000021318	Gli3	chr13	+	15477999	15478164	15548399	15548642	15463979	15464111	15613778	15613884	105,99,81	598,590,773	79,83,108	334,273,249	290	368	1.13254153428e-06	0.182,0.176,0.117	0.231,0.278,0.355	-0.13
ENSMUSG00000028431	Ikbkap	chr4	-	56759800	56759914	56762248	56762309	56758963	56759075	56762840	56762903	307,285,248	257,255,275	240,199,223	414,352,334	186	239	1.13367254487e-06	0.606,0.59,0.537	0.427,0.421,0.462	0.141
ENSMUSG00000029346	Srrd	chr5	-	112339896	112340123	112341095	112341136	112339718	112339817	112342874	112343018	2,1,1	118,109,150	10,14,12	160,153,163	166	352	1.19574979995e-06	0.035,0.019,0.014	0.117,0.163,0.135	-0.116
ENSMUSG00000031819	Emc8	chr8	-	120659004	120659074	120660783	120660860	120658527	120658622	120667756	120668573	285,319,318	445,477,591	478,384,403	442,373,399	202	195	1.21238139808e-06	0.382,0.392,0.342	0.511,0.498,0.494	-0.129
ENSMUSG00000061751	Kalrn	chr16	-	34009269	34009329	34010521	34010645	33993635	33993663	34013957	34014214	23,22,24	0,0,1	12,17,20	3,11,3	249	185	1.22067310269e-06	1.0,1.0,0.947	0.748,0.535,0.832	0.277
ENSMUSG00000075225	Gm29096	chr10	-	41615832	41615984	41623380	41623518	41614780	41614892	41624581	41624675	11,1,4	1,0,0	9,7,12	8,9,9	263	277	1.253150979e-06	0.921,1.0,1.0	0.542,0.45,0.584	0.448
ENSMUSG00000061887	Ssbp3	chr4	+	107037601	107037650	107038221	107038257	107036935	107037000	107038725	107038742	570,497,756	397,439,462	458,396,382	541,463,539	174	161	1.253150979e-06	0.571,0.512,0.602	0.439,0.442,0.396	0.136
ENSMUSG00000030120	Mlf2	chr6	+	124934585	124934745	124935232	124935445	124934290	124934419	124935622	124936145	2161,2368,2429	2306,2041,2698	2837,2215,2384	1808,1527,1426	285	338	1.25715292651e-06	0.526,0.579,0.516	0.65,0.632,0.665	-0.109
ENSMUSG00000092558	Med20	chr17	+	47612962	47613117	47618808	47619062	47611581	47611692	47622884	47624418	566,593,519	161,181,171	477,401,461	242,231,245	280	379	1.25715292651e-06	0.826,0.816,0.804	0.727,0.701,0.718	0.1
ENSMUSG00000078441	Scamp4	chr10	+	80609640	80609797	80611027	80611129	80609329	80609458	80612341	80612459	91,90,100	309,291,346	187,187,204	357,339,350	282	227	1.26115850118e-06	0.192,0.199,0.189	0.297,0.307,0.319	-0.114
ENSMUSG00000057751	Megf6	chr4	+	154249426	154249552	154250821	154250944	154242401	154242524	154252128	154252251	191,223,242	351,384,308	619,457,453	526,416,414	251	248	1.28733520017e-06	0.35,0.365,0.437	0.538,0.52,0.519	-0.142
ENSMUSG00000022475	Hdac7	chr15	-	97799556	97799644	97800694	97800802	97798223	97798343	97802075	97802125	80,86,92	313,269,372	166,167,123	301,233,284	233	213	1.29247762358e-06	0.189,0.226,0.184	0.335,0.396,0.284	-0.139
ENSMUSG00000061273	Mmgt1	chrX	-	56591077	56591181	56595389	56595442	56585511	56589303	56597784	56598069	112,112,132	101,106,110	89,86,87	179,141,158	178	229	1.30293370799e-06	0.588,0.576,0.607	0.39,0.44,0.415	0.175
ENSMUSG00000048402	Gli2	chr1	-	118867978	118868181	118890295	118890401	118866571	118866757	119002039	119002206	51,63,93	283,230,281	117,94,99	192,168,189	231	328	1.31738759341e-06	0.204,0.28,0.32	0.464,0.443,0.427	-0.177
ENSMUSG00000043671	Dpy19l3	chr7	-	35725290	35725436	35729685	35729776	35722706	35722830	35749739	35749873	59,58,65	110,118,156	93,78,79	88,73,77	216	271	1.34378356445e-06	0.402,0.381,0.343	0.57,0.573,0.563	-0.193
ENSMUSG00000005262	Ufd1l	chr16	+	18815328	18815361	18817902	18818024	18814829	18814962	18821038	18821169	183,176,239	429,492,483	130,134,128	641,502,516	158	247	1.36642621242e-06	0.4,0.359,0.436	0.241,0.294,0.279	0.127
ENSMUSG00000041408	Wapl	chr14	+	34694986	34695105	34722263	34722359	34691681	34692734	34724705	34724858	478,481,484	839,654,1028	457,407,396	497,371,363	244	221	1.37458618454e-06	0.34,0.4,0.299	0.454,0.498,0.497	-0.137
ENSMUSG00000041135	Ripk2	chr4	-	16151916	16152074	16155034	16155190	16139204	16139254	16158276	16158430	119,100,113	45,61,65	81,59,56	98,74,71	281	283	1.37469977244e-06	0.727,0.623,0.636	0.454,0.445,0.443	0.215
ENSMUSG00000033396	Spg11	chr2	-	122084894	122085040	122086862	122086969	122083399	122083561	122088132	122088336	55,63,69	94,96,117	115,90,130	88,71,93	232	271	1.38417214928e-06	0.406,0.434,0.408	0.604,0.597,0.62	-0.191
ENSMUSG00000029577	Ube3b	chr5	+	114392097	114392183	114393076	114393159	114390389	114390486	114398407	114398513	536,523,542	251,231,236	405,377,375	385,249,295	211	208	1.38417214928e-06	0.678,0.691,0.694	0.509,0.599,0.556	0.133
ENSMUSG00000024966	Stip1	chr19	-	7034162	7034304	7034646	7034788	7032480	7032649	7035495	7035705	3083,3098,3191	4039,3349,4895	2749,2336,2241	2274,1884,1779	267	267	1.38587580802e-06	0.433,0.481,0.395	0.547,0.554,0.557	-0.116
ENSMUSG00000033106	Slc7a6os	chr8	-	106202230	106202351	106204330	106204540	106200716	106201149	106210364	106210631	780,803,761	455,494,443	603,510,549	596,509,523	335	246	1.400245205e-06	0.557,0.544,0.558	0.426,0.424,0.435	0.125
ENSMUSG00000029458	Brap	chr5	+	121663295	121663491	121665098	121665288	121661999	121662161	121672084	121672198	210,199,246	54,101,80	308,192,213	209,180,164	321	315	1.40792648032e-06	0.792,0.659,0.751	0.591,0.511,0.56	0.18
ENSMUSG00000037286	Stag1	chr9	+	100908636	100908717	100928022	100928115	100891048	100891136	100929840	100930015	133,164,145	381,364,365	225,195,220	314,278,302	206	218	1.42110082929e-06	0.27,0.323,0.296	0.431,0.426,0.435	-0.134
ENSMUSG00000040850	Psme4	chr11	+	30874117	30874280	30876745	30876879	30865433	30865589	30878378	30878517	1049,1108,1166	890,1055,1040	769,770,717	1201,1088,967	288	259	1.44073659475e-06	0.515,0.486,0.502	0.365,0.389,0.4	0.116
ENSMUSG00000026383	Epb41l5	chr1	-	119620166	119620219	119620674	119620719	119617553	119617674	119621885	119621964	46,60,31	149,212,164	89,68,67	141,114,133	170	178	1.47246518564e-06	0.244,0.229,0.165	0.398,0.384,0.345	-0.163
ENSMUSG00000039671	Zmynd8	chr2	-	165842763	165842877	165846020	165846164	165839997	165840090	165851999	165852148	142,129,124	463,505,492	199,167,160	415,343,319	269	239	1.50973477555e-06	0.214,0.185,0.183	0.299,0.302,0.308	-0.109
ENSMUSG00000030774	Pak1	chr7	+	97871574	97871612	97893964	97894013	97866061	97866209	97898524	97898637	125,142,175	135,159,119	107,92,111	234,210,200	163	174	1.51916687174e-06	0.497,0.488,0.611	0.328,0.319,0.372	0.192
ENSMUSG00000025470	Zfp511	chr7	+	140037219	140037421	140037515	140037640	140036819	140036893	140039325	140039445	115,122,122	349,276,452	127,121,96	185,162,180	327	250	1.5464470554e-06	0.201,0.253,0.171	0.344,0.363,0.29	-0.124
ENSMUSG00000019188	H13	chr2	+	152686097	152686186	152688662	152688748	152681050	152681133	152688836	152688962	669,702,737	494,525,510	554,510,525	686,598,613	214	211	1.5464470554e-06	0.572,0.569,0.588	0.443,0.457,0.458	0.124
ENSMUSG00000040648	Ppip5k2	chr1	-	97756843	97756934	97761424	97761821	97755885	97755971	97769854	97770411	456,401,473	289,352,302	298,217,247	342,280,323	522	216	1.62925642723e-06	0.395,0.32,0.393	0.265,0.243,0.24	0.12
ENSMUSG00000028745	Capzb	chr4	+	139287028	139287094	139287755	139287832	139280467	139280584	139291002	139291818	1144,1138,1105	2476,2383,2659	1610,1414,1381	2272,1915,2020	191	202	1.65700450657e-06	0.328,0.336,0.305	0.428,0.438,0.42	-0.106
ENSMUSG00000032216	Nedd4	chr9	+	72721496	72721661	72725016	72725082	72721300	72721418	72726410	72726530	6755,7156,6174	7418,7107,7397	8196,6738,6636	5652,4986,4607	290	191	1.66454635526e-06	0.375,0.399,0.355	0.489,0.471,0.487	-0.106
ENSMUSG00000025510	Cd151	chr7	+	141469465	141469657	141469936	141470011	141469254	141469345	141470120	141470225	1446,1348,1687	473,534,536	1415,1117,1180	797,647,622	317	200	1.71550325049e-06	0.659,0.614,0.665	0.528,0.521,0.545	0.115
ENSMUSG00000028232	Tmem68	chr4	-	3554353	3554414	3560498	3560692	3551751	3551891	3564092	3564257	58,61,67	79,96,118	99,73,84	71,52,38	319	186	1.72046046789e-06	0.3,0.27,0.249	0.448,0.45,0.563	-0.214
ENSMUSG00000000031	H19	chr7	-	142576202	142576330	142576408	142576530	142575557	142576114	142576612	142576747	47826,44050,54194	84773,73317,101784	37718,31347,30761	43963,36412,34827	247	253	1.78046945979e-06	0.366,0.381,0.353	0.468,0.469,0.475	-0.104
ENSMUSG00000001774	Chordc1	chr9	+	18302025	18302183	18305292	18305351	18301005	18301062	18308749	18308820	548,710,564	540,668,463	624,456,502	305,256,302	283	184	1.79342406155e-06	0.398,0.409,0.442	0.571,0.537,0.519	-0.126
ENSMUSG00000028409	Smu1	chr4	-	40739518	40739686	40743014	40743141	40738289	40738442	40744030	40744158	1766,1765,1546	1080,1187,901	1592,1373,1426	1564,1276,1476	252	293	1.82855034634e-06	0.655,0.634,0.666	0.542,0.556,0.529	0.109
ENSMUSG00000040506	Ambra1	chr2	+	91805023	91805110	91810029	91810209	91772710	91773747	91824459	91824540	302,245,249	291,382,366	151,99,117	364,296,308	212	305	1.82872016508e-06	0.599,0.48,0.495	0.374,0.325,0.353	0.174
ENSMUSG00000014353	Tmem87b	chr2	+	128839147	128839219	128840731	128840803	128837301	128837395	128841234	128841343	48,37,35	68,109,80	94,76,67	50,59,58	197	197	1.85310525178e-06	0.414,0.253,0.304	0.653,0.563,0.536	-0.26
ENSMUSG00000031934	Panx1	chr9	-	15010035	15010256	15021381	15021521	15007360	15008019	15044856	15045478	316,267,341	212,188,179	292,221,188	317,220,243	265	346	1.91102433082e-06	0.661,0.65,0.713	0.546,0.567,0.503	0.136
ENSMUSG00000040998	Npnt	chr3	-	132904657	132905053	132917460	132917553	132891401	132891488	132948046	132948147	289,265,298	1619,1605,1556	343,299,293	1097,982,1082	218	521	1.91137506131e-06	0.299,0.283,0.314	0.428,0.421,0.393	-0.115
ENSMUSG00000039463	Slc9a8	chr2	+	167465340	167465457	167467684	167467767	167459648	167459754	167468963	167469076	195,221,193	76,63,67	98,82,93	69,60,70	242	208	1.94984071147e-06	0.688,0.751,0.712	0.55,0.54,0.533	0.176
ENSMUSG00000053399	Adamts18	chr8	-	113767045	113767183	113771035	113771141	113764219	113764373	113773064	113773224	165,146,135	273,261,261	256,227,224	250,197,253	231	263	1.95539752123e-06	0.408,0.389,0.371	0.538,0.567,0.502	-0.146
ENSMUSG00000022111	Uchl3	chr14	+	101668528	101668576	101690571	101690647	101666991	101667077	101695158	101695217	384,398,425	145,180,183	288,227,300	258,184,186	173	201	1.96917341055e-06	0.755,0.72,0.73	0.565,0.589,0.652	0.133
ENSMUSG00000030060	Hmces	chr6	+	87925631	87925810	87933241	87933434	87921525	87921651	87936089	87936629	336,408,313	203,169,178	363,337,313	339,306,299	304	318	1.97047944353e-06	0.634,0.716,0.648	0.528,0.535,0.523	0.137
ENSMUSG00000024811	Tnks2	chr19	+	36873796	36874016	36876184	36876373	36872422	36872588	36879234	36879487	1187,1385,1100	1441,1283,1671	1707,1466,1271	1196,937,841	345	314	2.00617546587e-06	0.428,0.496,0.375	0.565,0.587,0.579	-0.144
ENSMUSG00000026035	Ppil3	chr1	-	58434330	58434449	58438343	58438411	58430993	58431330	58440842	58440936	399,446,455	433,449,428	405,309,380	652,584,597	193	244	2.01439346011e-06	0.538,0.557,0.573	0.44,0.401,0.446	0.127
ENSMUSG00000024769	Cdc42bpg	chr19	+	6316828	6316934	6317160	6317294	6316518	6316578	6317374	6317514	189,124,193	66,77,95	104,74,68	92,98,88	231	259	2.04059367825e-06	0.763,0.644,0.695	0.559,0.458,0.464	0.207
ENSMUSG00000029833	Trim24	chr6	+	37960780	37960855	37964702	37964852	37958561	37958694	37965500	37965932	409,373,307	186,194,169	237,204,250	196,186,243	200	275	2.04535033748e-06	0.751,0.726,0.714	0.624,0.601,0.586	0.127
ENSMUSG00000037013	Ss18	chr18	-	14636495	14636618	14651022	14651244	14633542	14633676	14655026	14655180	436,435,451	800,846,1007	619,538,494	788,654,584	347	248	2.0560569875e-06	0.28,0.269,0.242	0.36,0.37,0.377	-0.105
ENSMUSG00000007850	Hnrnph1	chr11	+	50379820	50379964	50381458	50381597	50379467	50379623	50382536	50382715	6250,6042,6039	7961,7803,8781	7305,5951,5387	6252,4943,4967	269	264	2.06103956078e-06	0.435,0.432,0.403	0.534,0.542,0.516	-0.107
ENSMUSG00000027618	Nfs1	chr2	-	156125280	156125370	156126318	156126402	156123638	156124327	156127010	156127092	198,165,176	73,80,52	153,145,156	118,134,107	209	215	2.07143412199e-06	0.736,0.68,0.777	0.572,0.527,0.6	0.165
ENSMUSG00000041482	Piezo2	chr18	-	63030274	63030527	63032840	63033023	63029054	63029187	63041546	63041805	8,15,24	35,54,81	160,130,138	199,210,190	308	378	2.08563401522e-06	0.219,0.254,0.267	0.497,0.432,0.471	-0.22
ENSMUSG00000020803	Txndc17	chr11	+	72208252	72208334	72208729	72208805	72207546	72207768	72209414	72210015	1385,1406,1467	995,1166,910	2840,2287,2443	3329,2542,2674	207	201	2.10420258804e-06	0.575,0.539,0.61	0.453,0.466,0.47	0.112
ENSMUSG00000022556	Hsf1	chr15	+	76497618	76497694	76497767	76497829	76496835	76496960	76497951	76498048	200,189,250	206,218,268	292,242,224	175,138,140	201	187	2.12165126151e-06	0.475,0.446,0.465	0.608,0.62,0.598	-0.147
ENSMUSG00000020873	Slc35b1	chr11	+	95389079	95389206	95390277	95390384	95387769	95387927	95390524	95390678	583,500,546	1010,881,903	817,708,721	857,721,812	252	232	2.22316307976e-06	0.347,0.343,0.358	0.467,0.475,0.45	-0.115
ENSMUSG00000028693	Nasp	chr4	-	116611971	116612081	116614329	116614410	116610402	116611377	116618869	116618980	2821,3099,2882	3815,4524,4121	2663,2153,2252	2343,1832,2275	206	235	2.22316307976e-06	0.458,0.439,0.444	0.565,0.573,0.53	-0.109
ENSMUSG00000039197	Adk	chr14	+	21369070	21369106	21381502	21381617	21318012	21318183	21423502	21423589	277,273,285	418,461,323	422,299,329	947,853,858	161	240	2.26698194416e-06	0.497,0.469,0.568	0.399,0.343,0.364	0.143
ENSMUSG00000024234	Mtpap	chr18	+	4379568	4379741	4380653	4380887	4375591	4375778	4383188	4383413	301,316,317	107,84,115	265,213,191	163,110,145	298	359	2.3167518905e-06	0.772,0.819,0.769	0.662,0.7,0.613	0.128
ENSMUSG00000027715	Ccna2	chr3	-	36568587	36568811	36568979	36569089	36567723	36567931	36570735	36570979	1454,1443,1117	2047,1808,1767	1673,1263,1538	1512,1291,1201	235	349	2.33439260487e-06	0.513,0.542,0.484	0.622,0.592,0.655	-0.11
ENSMUSG00000038535	Zfp280d	chr9	+	72301700	72301766	72301866	72302006	72298701	72298848	72307950	72308068	74,82,106	338,213,252	165,171,138	254,211,186	191	265	2.33502026516e-06	0.233,0.348,0.369	0.474,0.529,0.507	-0.187
ENSMUSG00000029199	Lias	chr5	+	65395364	65395445	65397602	65397759	65393940	65394034	65397830	65397888	353,291,346	270,326,357	237,195,196	419,288,421	206	282	2.42412325185e-06	0.642,0.55,0.57	0.436,0.481,0.389	0.152
ENSMUSG00000031239	Itm2a	chrX	-	107398095	107398246	107398770	107398881	107397098	107397979	107399095	107399293	790,815,799	420,336,306	1556,1266,1294	1098,891,928	236	276	2.44646538311e-06	0.687,0.739,0.753	0.624,0.624,0.62	0.104
ENSMUSG00000026640	Plxna2	chr1	+	194799509	194799576	194799774	194799921	194797539	194797808	194800500	194800660	120,131,123	587,654,777	253,214,200	734,660,653	192	272	2.4872707669e-06	0.225,0.221,0.183	0.328,0.315,0.303	-0.106
ENSMUSG00000034349	Smc4	chr3	+	69027492	69027718	69027818	69027898	69025823	69025985	69028444	69028597	701,763,650	1119,1146,1146	844,637,619	781,655,668	351	205	2.55264250611e-06	0.268,0.28,0.249	0.387,0.362,0.351	-0.101
ENSMUSG00000045975	C2cd2	chr16	-	97890013	97890118	97892189	97892309	97886087	97886210	97912605	97912704	19,26,22	52,47,57	53,46,48	47,38,26	245	230	2.55496730319e-06	0.255,0.342,0.266	0.514,0.532,0.634	-0.272
ENSMUSG00000069094	Pde7a	chr3	-	19236443	19236539	19256777	19256861	19235912	19236013	19260231	19260292	118,112,117	675,704,687	131,90,135	426,344,291	209	221	2.63385986512e-06	0.156,0.144,0.153	0.245,0.217,0.329	-0.113
ENSMUSG00000034064	Poglut1	chr16	-	38548437	38548581	38549342	38549433	38545748	38545884	38550082	38550258	213,164,225	238,256,215	152,142,140	386,300,345	216	269	2.65474023573e-06	0.527,0.444,0.566	0.329,0.371,0.336	0.167
ENSMUSG00000040945	Rcc2	chr4	+	140717624	140717730	140718339	140718412	140717019	140717200	140720544	140720622	2326,2456,2577	2442,2378,2365	4080,3393,3426	2471,2106,2295	231	198	2.65474023573e-06	0.449,0.47,0.483	0.586,0.58,0.561	-0.108
ENSMUSG00000038990	Cables2	chr2	-	180261515	180261681	180262116	180262225	180261076	180261180	180263077	180263155	71,66,79	249,211,254	126,116,138	201,209,238	234	291	2.665165609e-06	0.262,0.28,0.279	0.438,0.408,0.419	-0.148
ENSMUSG00000037296	Lsm1	chr8	+	25792156	25792225	25793676	25793792	25785287	25785717	25801927	25803975	131,142,185	751,786,879	207,146,199	619,500,552	194	241	2.665165609e-06	0.178,0.183,0.207	0.293,0.266,0.309	-0.1
ENSMUSG00000024948	Map4k2	chr19	+	6343103	6343176	6343254	6343386	6342743	6342786	6343460	6343523	21,29,20	102,101,133	35,31,32	71,44,43	198	257	2.72472549979e-06	0.211,0.272,0.163	0.39,0.478,0.491	-0.238
ENSMUSG00000025474	Tubgcp2	chr7	-	140029826	140029986	140031010	140031187	140007886	140008094	140032118	140032247	420,386,438	227,223,208	442,327,318	406,279,300	302	285	2.77827478714e-06	0.636,0.62,0.665	0.507,0.525,0.5	0.13
ENSMUSG00000064061	Dzip3	chr16	-	48928295	48928416	48929615	48929755	48927729	48927855	48931167	48931293	313,319,240	547,534,605	318,208,260	341,240,273	265	246	2.79566763473e-06	0.347,0.357,0.269	0.464,0.446,0.469	-0.135
ENSMUSG00000025470	Zfp511	chr7	+	140036819	140036893	140037515	140037640	140036527	140036606	140039325	140040602	65,72,77	349,277,454	78,64,72	185,163,180	199	250	2.80192102473e-06	0.19,0.246,0.176	0.346,0.33,0.334	-0.133
ENSMUSG00000030172	Erc1	chr6	-	119630602	119630747	119694570	119694731	119620310	119620409	119713679	119713811	151,139,116	233,250,298	142,114,143	153,106,118	286	270	2.80944387752e-06	0.38,0.344,0.269	0.467,0.504,0.534	-0.171
ENSMUSG00000031913	Vps4a	chr8	+	107036842	107036990	107038927	107038989	107036636	107036748	107039089	107039209	505,472,514	135,92,93	491,398,400	192,147,157	273	187	2.8133532143e-06	0.719,0.778,0.791	0.637,0.65,0.636	0.122
ENSMUSG00000005371	Fbxo11	chr17	-	87992257	87992356	87992818	87992927	87990858	87992175	87993146	87993254	580,567,617	940,951,1232	604,520,471	671,544,522	234	224	2.86719964635e-06	0.371,0.363,0.324	0.463,0.478,0.463	-0.115
ENSMUSG00000032067	Pts	chr9	-	50522528	50522599	50524722	50524779	50521617	50522336	50525261	50525284	114,149,163	587,633,640	183,160,166	489,350,431	182	196	2.87832024813e-06	0.173,0.202,0.215	0.287,0.33,0.293	-0.107
ENSMUSG00000034121	Mks1	chr11	+	87861268	87861376	87861984	87862118	87861109	87861179	87862567	87862650	23,31,21	98,100,91	69,55,64	105,95,98	233	259	2.88319094319e-06	0.207,0.256,0.204	0.422,0.392,0.421	-0.189
ENSMUSG00000020393	Kremen1	chr11	-	5201696	5202029	5215406	5215531	5199501	5199711	5238410	5238502	336,333,388	552,455,594	584,439,448	512,411,417	250	458	3.03080307343e-06	0.527,0.573,0.545	0.676,0.662,0.663	-0.119
ENSMUSG00000039069	Mtg2	chr2	+	180073139	180073233	180082085	180082233	180071793	180071886	180083344	180083460	222,208,231	118,115,136	168,108,119	169,101,149	219	273	3.12396349862e-06	0.701,0.693,0.679	0.553,0.571,0.499	0.15
ENSMUSG00000006390	Elovl1	chr4	+	118430714	118430905	118431062	118431143	118430495	118430555	118431265	118431322	267,265,249	74,84,58	283,237,220	148,111,132	316	206	3.13231399613e-06	0.702,0.673,0.737	0.555,0.582,0.521	0.151
ENSMUSG00000078484	Klhl17	chr4	-	156230504	156230686	156230900	156230974	156229043	156230262	156231084	156231173	27,32,46	193,182,142	78,62,45	134,105,101	199	307	3.19418057485e-06	0.178,0.213,0.333	0.473,0.477,0.407	-0.211
ENSMUSG00000033282	Rpgrip1l	chr8	-	91280717	91280857	91286233	91286307	91275629	91275736	91287585	91287732	58,38,56	30,28,28	18,33,32	65,58,47	199	265	3.19418057485e-06	0.72,0.644,0.727	0.269,0.431,0.476	0.305
ENSMUSG00000039128	Cdc123	chr2	-	5821275	5821382	5833080	5833113	5810795	5810844	5833655	5833713	957,863,899	1773,1972,1506	734,537,642	2162,1657,1965	158	232	3.23624518213e-06	0.442,0.391,0.467	0.333,0.322,0.324	0.107
ENSMUSG00000031671	Setd6	chr8	+	95716920	95717041	95717920	95718101	95716606	95716801	95718192	95718335	156,172,192	117,155,109	95,110,100	162,167,126	246	306	3.33487210065e-06	0.624,0.58,0.687	0.422,0.45,0.497	0.174
ENSMUSG00000022000	Zc3h13	chr14	+	75327543	75328144	75329673	75329777	75324412	75324604	75330068	75331259	404,652,516	94,167,147	377,289,359	187,134,152	726	229	3.38537818674e-06	0.575,0.552,0.525	0.389,0.405,0.427	0.144
ENSMUSG00000001150	Mcm3ap	chr10	+	76507289	76507547	76508297	76508427	76506297	76506688	76511019	76511223	427,346,364	199,157,110	304,251,239	223,187,201	383	255	3.42846717243e-06	0.588,0.595,0.688	0.476,0.472,0.442	0.16
ENSMUSG00000005362	Crbn	chr6	-	106790831	106790991	106794187	106794337	106784416	106784479	106794994	106795197	349,392,267	126,126,101	343,299,310	255,175,174	275	285	3.44217495774e-06	0.742,0.763,0.733	0.582,0.639,0.649	0.123
ENSMUSG00000034088	Hdlbp	chr1	-	93421342	93421429	93423263	93423377	93421083	93421215	93423769	93423874	1402,1300,1360	731,732,787	1120,866,868	942,792,761	239	212	3.44370179459e-06	0.63,0.612,0.605	0.513,0.492,0.503	0.113
ENSMUSG00000022477	Aco2	chr15	+	81889297	81889434	81899128	81899221	81872308	81872548	81903475	81903634	537,534,546	421,446,537	415,366,498	719,583,584	262	218	3.45498639116e-06	0.515,0.499,0.458	0.324,0.343,0.415	0.13
ENSMUSG00000031826	Usp10	chr8	+	119953179	119953345	119956197	119956263	119951920	119952098	119956582	119957560	403,408,479	416,493,448	713,644,623	467,389,415	291	191	3.45748480495e-06	0.389,0.352,0.412	0.501,0.521,0.496	-0.122
ENSMUSG00000038160	Atg5	chr10	+	44289862	44289990	44294595	44294674	44286031	44286197	44303566	44303729	635,623,750	247,236,229	580,468,527	364,285,290	253	204	3.47760474428e-06	0.675,0.68,0.725	0.562,0.57,0.594	0.118
ENSMUSG00000052997	Uba2	chr7	-	34157242	34157364	34157978	34158046	34155884	34155984	34158817	34158939	854,1012,773	2097,1913,2107	1219,1018,1206	1870,1534,1599	193	247	3.50214638526e-06	0.343,0.404,0.32	0.455,0.459,0.491	-0.113
ENSMUSG00000042208	0610010F05Rik	chr11	-	23622435	23622529	23624935	23625122	23620228	23620467	23628872	23629027	95,126,89	185,197,186	186,132,119	155,122,138	312	219	3.59705150046e-06	0.265,0.31,0.251	0.457,0.432,0.377	-0.147
ENSMUSG00000025702	March8	chr6	+	116392523	116392574	116403419	116403600	116376692	116376863	116405634	116405782	127,106,134	95,85,96	103,85,112	180,125,145	176	306	3.6707945101e-06	0.699,0.684,0.708	0.499,0.542,0.573	0.159
ENSMUSG00000025860	Xiap	chrX	+	42068356	42068482	42094366	42095272	42067835	42068056	42096612	42096712	87,95,103	244,226,244	186,144,152	231,205,210	251	1031	3.72933979628e-06	0.594,0.633,0.634	0.768,0.743,0.748	-0.133
ENSMUSG00000006304	Arpc2	chr1	+	74254827	74255014	74255957	74256051	74251253	74251299	74262458	74262585	1283,1275,1238	1988,1740,2148	2027,1698,1715	2146,1621,1667	312	219	3.73811019544e-06	0.312,0.34,0.288	0.399,0.424,0.419	-0.101
ENSMUSG00000041718	Alg13	chrX	+	144336111	144336463	144337091	144337175	144322011	144322150	144338963	144339014	158,106,143	23,19,30	78,55,55	37,30,23	477	209	3.73857045727e-06	0.751,0.71,0.676	0.48,0.445,0.512	0.233
ENSMUSG00000024007	Ppil1	chr17	-	29252249	29252318	29261736	29261891	29250802	29251725	29263871	29264158	632,736,708	729,630,696	1382,1126,1112	858,736,662	280	194	3.89598729322e-06	0.375,0.447,0.413	0.527,0.515,0.538	-0.115
ENSMUSG00000037016	Frem2	chr3	-	53539163	53539322	53540970	53541101	53537222	53537526	53544274	53544457	732,1057,714	1381,1584,1343	585,500,584	662,579,582	256	284	3.96063629516e-06	0.37,0.425,0.371	0.495,0.489,0.527	-0.115
ENSMUSG00000040697	Dnajc16	chr4	-	141784687	141784754	141788888	141789073	141782772	141783106	141790589	141790891	1,14,17	22,48,51	32,38,29	39,29,31	310	192	3.96071539161e-06	0.027,0.153,0.171	0.337,0.448,0.367	-0.267
ENSMUSG00000019984	Med23	chr10	+	24898409	24898573	24900695	24900820	24897184	24897359	24902002	24902208	272,163,253	135,143,104	206,194,150	289,221,249	289	250	3.99827080791e-06	0.635,0.496,0.678	0.381,0.432,0.343	0.218
ENSMUSG00000026429	Ube2t	chr1	+	134971249	134971355	134971900	134971999	134969240	134969310	134972105	134972189	218,196,244	136,115,109	262,225,192	263,207,207	231	224	4.00585231584e-06	0.609,0.623,0.685	0.491,0.513,0.474	0.146
ENSMUSG00000068328	Aup1	chr6	+	83055897	83055970	83056367	83056434	83055505	83055690	83056541	83056644	290,232,263	492,403,627	286,230,252	341,272,246	198	192	4.05918144201e-06	0.364,0.358,0.289	0.449,0.451,0.498	-0.129
ENSMUSG00000006498	Ptbp1	chr10	+	79862013	79862047	79862448	79862541	79860823	79860969	79862652	79862869	1372,1233,1526	2367,2466,2616	1042,939,838	3174,2542,2235	159	218	4.13262604755e-06	0.443,0.407,0.444	0.31,0.336,0.34	0.103
ENSMUSG00000026429	Ube2t	chr1	+	134969240	134969310	134971249	134971355	134967726	134967898	134971900	134971999	94,93,79	456,371,437	145,128,109	352,318,310	195	231	4.15027928502e-06	0.196,0.229,0.176	0.328,0.323,0.294	-0.115
ENSMUSG00000034112	Atp2c2	chr8	+	119730169	119730278	119734287	119734437	119726325	119726387	119734509	119734578	57,63,82	276,305,285	71,69,59	158,87,121	234	275	4.16500888535e-06	0.195,0.195,0.253	0.346,0.482,0.364	-0.183
ENSMUSG00000037787	Apopt1	chr12	+	111724339	111724403	111730021	111730112	111722611	111722809	111733666	111734220	227,253,228	651,593,635	291,228,259	495,373,361	189	216	4.24592234397e-06	0.285,0.328,0.291	0.402,0.411,0.451	-0.12
ENSMUSG00000024642	Tle4	chr19	-	14544787	14544862	14564388	14564451	14517771	14517973	14594383	14594428	100,87,108	244,211,271	125,100,123	172,131,108	188	200	4.24592234397e-06	0.304,0.305,0.298	0.436,0.448,0.548	-0.175
ENSMUSG00000020642	Rnf144a	chr12	-	26327502	26327607	26339305	26339451	26327277	26327338	26389393	26389575	558,451,607	212,213,213	426,361,347	290,251,224	271	230	4.34509809708e-06	0.691,0.642,0.707	0.555,0.55,0.568	0.122
ENSMUSG00000020453	Patz1	chr11	+	3293279	3293343	3299033	3299205	3290438	3291884	3307647	3309083	408,417,423	982,940,1049	533,481,497	819,644,778	189	297	4.41493351804e-06	0.395,0.411,0.388	0.506,0.54,0.501	-0.118
ENSMUSG00000008763	Man1a2	chr3	-	100581984	100582157	100587717	100587937	100578475	100578591	100591832	100591948	639,704,687	219,178,215	524,359,423	297,244,181	345	298	4.54963013972e-06	0.716,0.774,0.734	0.604,0.56,0.669	0.13
ENSMUSG00000029101	Rgs12	chr5	+	34975216	34975333	34999207	34999229	34964772	34966755	35019342	35020094	170,173,140	31,18,37	202,153,143	90,65,72	242	147	4.59364670963e-06	0.769,0.854,0.697	0.577,0.588,0.547	0.203
ENSMUSG00000028580	Pum1	chr4	+	130668924	130669298	130701041	130701110	130663385	130663467	130718153	130718262	738,653,755	211,208,228	592,469,334	294,219,193	499	194	4.59716937437e-06	0.576,0.55,0.563	0.439,0.454,0.402	0.131
ENSMUSG00000027699	Ect2	chr3	-	27145955	27146045	27146836	27147019	27144951	27145059	27148794	27148887	230,197,153	340,407,346	115,93,106	380,326,381	308	215	4.62334967568e-06	0.321,0.253,0.236	0.174,0.166,0.163	0.102
ENSMUSG00000025404	R3hdm2	chr10	+	127471767	127472000	127476519	127476698	127464981	127465013	127483975	127484218	298,282,322	409,474,615	426,300,290	359,335,298	358	304	4.67695273277e-06	0.382,0.336,0.308	0.502,0.432,0.452	-0.12
ENSMUSG00000035439	Haus8	chr8	-	71255406	71255565	71255646	71255712	71254520	71254662	71256007	71256120	144,119,130	490,381,498	130,131,106	277,208,217	191	284	4.67913762972e-06	0.304,0.317,0.28	0.411,0.484,0.421	-0.138
ENSMUSG00000037570	Mcrs1	chr15	-	99249367	99249506	99250462	99250582	99248701	99248860	99251861	99251961	315,297,228	166,159,185	512,481,496	178,127,174	245	264	4.84287709352e-06	0.672,0.668,0.57	0.756,0.803,0.754	-0.134
ENSMUSG00000026309	Ilkap	chr1	-	91378465	91378585	91384564	91384658	91376317	91376399	91385239	91385346	343,435,326	780,770,875	597,512,532	896,652,628	219	245	4.84287709352e-06	0.33,0.387,0.294	0.427,0.468,0.487	-0.124
ENSMUSG00000084128	Esrp2	chr8	-	106133008	106133310	106133778	106133889	106132694	106132907	106133959	106134014	187,180,180	399,308,441	343,273,242	408,340,270	236	427	4.85707879678e-06	0.459,0.514,0.425	0.603,0.592,0.619	-0.139
ENSMUSG00000039197	Adk	chr14	+	21318012	21318183	21381502	21381617	21240462	21240571	21423502	21423589	559,576,735	414,461,323	818,612,645	947,851,856	296	240	4.86800987715e-06	0.523,0.503,0.649	0.412,0.368,0.379	0.172
ENSMUSG00000005873	Reep5	chr18	-	34357091	34357230	34372404	34372498	34349634	34349803	34373203	34373415	435,379,370	380,374,410	553,473,508	961,736,770	219	264	4.9097294721e-06	0.58,0.55,0.521	0.41,0.437,0.443	0.12
ENSMUSG00000034311	Kif4	chrX	+	100715580	100715751	100716270	100716378	100713877	100714007	100717330	100717408	258,360,306	528,482,655	282,261,272	307,271,213	296	233	4.92951323147e-06	0.278,0.37,0.269	0.42,0.431,0.501	-0.145
ENSMUSG00000038369	Ncoa6	chr2	-	155399654	155399691	155402671	155402740	155395719	155395871	155405474	155408450	326,265,310	86,74,70	200,174,206	98,84,104	194	162	4.99631582155e-06	0.76,0.749,0.787	0.63,0.634,0.623	0.136
ENSMUSG00000034908	Sidt2	chr9	-	45944615	45944689	45945143	45945359	45944362	45944486	45945665	45945784	161,129,143	237,184,219	334,250,300	295,233,212	341	199	5.01914086889e-06	0.284,0.29,0.276	0.398,0.385,0.452	-0.128
ENSMUSG00000071454	Dtnb	chr12	+	3617605	3617691	3632809	3632964	3596648	3596862	3643916	3644022	360,315,238	532,540,532	386,329,282	396,297,311	211	280	5.11443419071e-06	0.473,0.436,0.373	0.564,0.595,0.546	-0.141
ENSMUSG00000012535	Tnpo3	chr6	-	29571035	29571127	29572585	29572693	29568853	29568993	29575005	29575152	338,436,386	416,491,453	868,696,711	618,486,544	233	217	5.11993909311e-06	0.431,0.453,0.442	0.567,0.572,0.549	-0.121
ENSMUSG00000042439	Zfp532	chr18	+	65638749	65638931	65644192	65644369	65622983	65625334	65651559	65651722	333,331,367	195,194,215	262,182,185	240,192,208	307	302	5.20263127058e-06	0.627,0.627,0.627	0.518,0.483,0.467	0.138
ENSMUSG00000030512	Snrpa1	chr7	+	66069423	66069526	66070118	66070198	66069166	66069213	66070589	66070665	1128,1190,1047	994,1038,900	1613,1137,1432	864,681,773	228	205	5.20643857719e-06	0.505,0.508,0.511	0.627,0.6,0.625	-0.109
ENSMUSG00000029669	Tspan12	chr6	-	21795577	21795721	21799878	21799986	21771394	21772936	21806238	21806313	224,238,222	350,296,307	320,239,245	229,205,211	233	269	5.26179102562e-06	0.425,0.481,0.455	0.617,0.574,0.573	-0.134
ENSMUSG00000032423	Syncrip	chr9	-	88477073	88477187	88479570	88479678	88476788	88476965	88479793	88479912	766,951,813	1093,1171,975	857,730,694	1758,1316,1515	233	239	5.34822681977e-06	0.418,0.454,0.461	0.333,0.363,0.32	0.106
ENSMUSG00000058756	Thra	chr11	+	98756922	98757023	98760875	98761023	98756107	98756175	98761720	98761926	272,254,298	194,180,169	363,265,252	390,309,296	226	273	5.37039648544e-06	0.629,0.63,0.681	0.529,0.509,0.507	0.132
ENSMUSG00000025665	Rps6ka6	chrX	-	111408644	111408734	111409332	111409455	111407455	111407614	111409849	111409980	457,505,499	1067,1076,859	583,458,434	671,557,649	248	215	5.43441893355e-06	0.271,0.289,0.335	0.43,0.416,0.367	-0.106
ENSMUSG00000061306	Slc38a10	chr11	-	120138985	120139129	120140592	120140686	120137856	120137981	120141599	120141645	190,195,188	526,523,594	408,397,264	736,567,517	219	269	5.53018664475e-06	0.307,0.314,0.28	0.405,0.462,0.385	-0.117
ENSMUSG00000029657	Hsph1	chr5	-	149631386	149631509	149632033	149632174	149630759	149630859	149633829	149633887	689,603,681	457,493,577	781,648,496	967,775,629	266	248	5.57890928261e-06	0.584,0.533,0.524	0.43,0.438,0.424	0.116
ENSMUSG00000020694	Tlk2	chr11	+	105267152	105267242	105269625	105269795	105260260	105260352	105271098	105271237	575,471,520	496,480,468	437,349,291	582,536,582	215	295	5.66427027318e-06	0.614,0.574,0.604	0.507,0.472,0.407	0.135
ENSMUSG00000027423	Snx5	chr2	-	144259056	144259178	144260724	144260835	144257869	144257993	144261919	144262024	2970,2911,2751	2496,2431,2455	2396,1843,1894	2998,2383,2614	236	247	5.74449042295e-06	0.555,0.556,0.54	0.455,0.447,0.431	0.106
ENSMUSG00000029141	Slc4a1ap	chr5	+	31536137	31536324	31540385	31540497	31534857	31534927	31543669	31543913	370,410,343	112,132,104	322,285,324	195,164,154	312	237	5.80469871615e-06	0.715,0.702,0.715	0.556,0.569,0.615	0.131
ENSMUSG00000036817	Sun1	chr5	+	139230772	139230838	139231126	139231237	139226705	139226885	139233470	139233569	49,55,65	90,149,118	60,36,34	254,172,190	191	236	5.82057714631e-06	0.402,0.313,0.405	0.226,0.205,0.181	0.169
ENSMUSG00000089917	Uckl1	chr2	-	181570132	181570195	181570308	181570402	181569908	181570031	181570499	181570598	60,45,34	159,137,145	64,33,45	42,53,46	219	188	5.97241428914e-06	0.245,0.22,0.168	0.567,0.348,0.456	-0.246
ENSMUSG00000000001	Gnai3	chr3	-	108109402	108109612	108111934	108112088	108107279	108109316	108112472	108112602	659,905,671	1280,1277,1253	1287,1184,1155	1466,1190,1287	279	335	6.03784630956e-06	0.382,0.46,0.391	0.513,0.544,0.519	-0.114
ENSMUSG00000034573	Ptpn13	chr5	+	103582738	103582776	103586705	103586809	103580669	103580752	103588042	103588191	250,302,264	380,330,384	257,231,281	696,537,545	163	229	6.05185390962e-06	0.48,0.562,0.491	0.342,0.377,0.42	0.131
ENSMUSG00000030660	Pik3c2a	chr7	-	116350772	116350929	116351797	116351967	116350032	116350142	116353977	116354114	178,204,220	379,372,356	314,259,264	348,272,286	295	282	6.12362457756e-06	0.31,0.344,0.371	0.463,0.477,0.469	-0.128
ENSMUSG00000038515	Grtp1	chr8	-	13179322	13179508	13179582	13179755	13176869	13177142	13186882	13186979	74,67,81	115,134,139	82,67,64	62,51,60	298	311	6.28723997135e-06	0.402,0.343,0.378	0.58,0.578,0.527	-0.187
ENSMUSG00000031835	Mbtps1	chr8	-	119510253	119510384	119513873	119514000	119508155	119508975	119515577	119515709	1682,1531,1709	934,936,941	1568,1343,1406	1396,1206,1217	252	256	6.30478769392e-06	0.647,0.624,0.649	0.533,0.531,0.54	0.105
ENSMUSG00000026280	Atg4b	chr1	+	93768252	93768324	93773769	93773868	93768052	93768154	93775132	93775234	462,463,430	369,321,424	323,232,313	486,387,363	197	224	6.33624300262e-06	0.587,0.621,0.536	0.43,0.405,0.495	0.138
ENSMUSG00000032435	Dync1li1	chr9	+	114705053	114705170	114706006	114706237	114689208	114689282	114709144	114709314	403,427,458	267,348,271	389,305,367	450,400,354	242	356	6.33907149339e-06	0.689,0.643,0.713	0.56,0.529,0.604	0.117
ENSMUSG00000027326	Casc5	chr2	+	119077897	119077996	119081509	119081625	119076935	119077003	119086559	119086650	179,158,192	97,120,90	130,101,105	162,126,112	224	241	6.33907149339e-06	0.665,0.586,0.697	0.463,0.463,0.502	0.173
ENSMUSG00000005981	Trap1	chr16	-	4056329	4056439	4060756	4060917	4055796	4055870	4062329	4062401	372,388,352	481,537,515	652,503,531	498,480,449	286	235	6.35454339898e-06	0.389,0.373,0.36	0.518,0.463,0.493	-0.117
ENSMUSG00000035781	R3hdm4	chr10	-	79913224	79913346	79913556	79913711	79912648	79912769	79916822	79916930	415,330,318	776,841,786	629,555,512	905,713,787	280	247	6.35558284055e-06	0.321,0.257,0.263	0.38,0.407,0.365	-0.104
ENSMUSG00000043241	Upf2	chr2	+	6027212	6027488	6029361	6029545	6026114	6026318	6034111	6034251	170,154,157	456,467,430	269,175,229	379,347,369	401	309	6.38071803545e-06	0.223,0.203,0.22	0.354,0.28,0.324	-0.104
ENSMUSG00000084128	Esrp2	chr8	-	106133008	106133310	106133778	106133886	106132694	106132907	106133959	106134014	28,36,35	399,308,441	75,63,49	408,340,270	233	427	6.39943664965e-06	0.114,0.176,0.127	0.252,0.253,0.25	-0.113
ENSMUSG00000022142	Nup155	chr15	+	8139850	8139948	8142967	8143159	8137853	8137969	8144050	8144189	236,261,205	583,657,548	300,209,218	393,327,377	223	317	6.45943897091e-06	0.365,0.361,0.347	0.52,0.476,0.451	-0.125
ENSMUSG00000045751	Mms22l	chr4	+	24529043	24529163	24532902	24533129	24521240	24521303	24535938	24536448	167,141,178	80,71,95	162,99,125	167,91,122	245	352	6.46836743815e-06	0.75,0.74,0.729	0.582,0.61,0.595	0.144
ENSMUSG00000028173	Wls	chr3	+	159897330	159897455	159901381	159901543	159872908	159873181	159907114	159907251	1896,1708,2089	1255,1473,1406	3220,2827,2524	3533,3026,2946	250	287	6.57005636559e-06	0.634,0.571,0.63	0.511,0.517,0.496	0.104
ENSMUSG00000001016	Ilf2	chr3	+	90485689	90485768	90486850	90486912	90484453	90484570	90486982	90487097	1349,1120,1260	1661,1648,1615	1915,1673,1682	1586,1440,1504	204	187	6.61368744222e-06	0.427,0.384,0.417	0.525,0.516,0.506	-0.106
ENSMUSG00000041669	Prima1	chr12	-	103202648	103202778	103235585	103235721	103196907	103197351	103241339	103241462	0,0,0	6,2,1	5,4,2	7,9,9	261	255	6.64800498612e-06	0.0,0.0,0.0	0.411,0.303,0.178	-0.297
ENSMUSG00000026496	Parp1	chr1	+	180587260	180587401	180587920	180588160	180585842	180585990	180588358	180588427	1258,1566,1281	1573,1725,1464	1886,1476,1776	1413,1146,1317	266	365	6.65413684024e-06	0.523,0.555,0.546	0.647,0.639,0.649	-0.104
ENSMUSG00000029221	Slc30a9	chr5	+	67347919	67348085	67349781	67349911	67346125	67346233	67352651	67352765	620,617,672	481,609,502	451,369,357	575,501,497	291	255	6.75256375535e-06	0.53,0.47,0.54	0.407,0.392,0.386	0.118
ENSMUSG00000029554	Mad1l1	chr5	-	140143919	140144060	140193913	140194058	140132768	140132825	140261497	140261584	440,413,389	207,242,211	343,231,278	314,208,247	270	266	6.83981218749e-06	0.677,0.627,0.645	0.518,0.522,0.526	0.128
ENSMUSG00000038456	Dennd2a	chr6	-	39483012	39483153	39485558	39485636	39480200	39480349	39487819	39487889	60,73,45	200,221,228	85,65,76	129,128,134	203	266	7.01667572471e-06	0.282,0.302,0.205	0.463,0.4,0.426	-0.167
ENSMUSG00000028292	Rars2	chr4	+	34646507	34646614	34647785	34647881	34645696	34645855	34650190	34650251	213,205,228	411,321,416	291,236,286	300,284,263	232	221	7.0266593805e-06	0.331,0.378,0.343	0.48,0.442,0.509	-0.126
ENSMUSG00000032527	Pccb	chr9	-	101012704	101012815	101023135	101023249	100999164	100999273	101027079	101027136	411,373,378	138,178,183	426,357,399	356,237,285	239	236	7.23056627881e-06	0.746,0.674,0.671	0.542,0.598,0.58	0.124
ENSMUSG00000029538	Srsf9	chr5	+	115330497	115330658	115332116	115332289	115327176	115327499	115332575	115333080	1364,1181,1175	2546,2484,2594	1855,1408,1579	2532,1965,2002	286	298	7.28650717015e-06	0.358,0.331,0.321	0.433,0.427,0.451	-0.1
ENSMUSG00000042605	Atxn2	chr5	+	121781332	121781542	121783856	121784039	121779417	121779596	121785214	121785412	446,405,615	231,215,293	302,237,205	260,211,171	335	308	7.43764988194e-06	0.64,0.634,0.659	0.516,0.508,0.524	0.128
ENSMUSG00000090100	Ttbk2	chr2	-	120783694	120783799	120785978	120786119	120777533	120777599	120790281	120790355	102,117,96	21,59,54	67,37,42	72,51,58	266	230	7.52894158087e-06	0.808,0.632,0.606	0.446,0.385,0.385	0.277
ENSMUSG00000028683	Eif2b3	chr4	+	117052723	117052835	117058763	117058853	117044435	117044595	117065340	117065468	273,257,267	114,159,116	171,153,132	182,119,181	237	215	7.64484674036e-06	0.685,0.595,0.676	0.46,0.538,0.398	0.187
ENSMUSG00000021294	Kif26a	chr12	+	112157247	112157673	112163350	112163541	112146713	112146956	112168767	112168957	50,68,90	91,105,159	112,76,63	89,70,44	551	316	7.67380779757e-06	0.24,0.271,0.245	0.419,0.384,0.451	-0.166
ENSMUSG00000027109	Sp3	chr2	-	72970154	72971514	72978897	72979029	72946545	72946738	72979486	72979632	33,14,26	972,1046,1028	47,62,45	1104,845,832	257	1485	7.6764146554e-06	0.164,0.072,0.128	0.197,0.298,0.238	-0.123
ENSMUSG00000026499	Acbd3	chr1	+	180738462	180738637	180745070	180745257	180736691	180736850	180746793	180747078	397,340,427	288,283,269	286,239,212	359,270,269	300	312	7.68058453464e-06	0.589,0.555,0.623	0.453,0.479,0.45	0.128
ENSMUSG00000026356	Dars	chr1	-	128372139	128372286	128373936	128374084	128369492	128369535	128376177	128376312	1118,1028,1035	571,653,539	1367,1072,1090	1148,916,977	273	272	7.68058453464e-06	0.661,0.611,0.657	0.543,0.538,0.526	0.107
ENSMUSG00000031561	Tenm3	chr8	-	48395435	48395674	48417007	48417245	48367310	48367433	48555152	48555313	143,158,201	380,479,412	75,77,46	359,316,248	363	364	7.74438081047e-06	0.274,0.249,0.329	0.173,0.196,0.157	0.109
ENSMUSG00000025184	R3hcc1l	chr19	+	42576025	42576201	42581919	42581990	42562551	42564341	42582824	42582920	129,110,98	164,127,166	202,204,141	116,135,121	301	196	7.88885259766e-06	0.339,0.361,0.278	0.531,0.496,0.431	-0.16
ENSMUSG00000005087	Cd44	chr2	-	102837812	102837938	102839357	102839477	102834233	102834335	102842260	102842377	5,9,4	90,85,75	11,7,11	31,18,30	245	251	7.97034567726e-06	0.054,0.098,0.052	0.267,0.285,0.273	-0.207
ENSMUSG00000022962	Gart	chr16	-	91638726	91638795	91639339	91639451	91637929	91638055	91641211	91641386	511,679,574	508,572,496	944,718,762	483,443,431	237	194	7.99566777384e-06	0.452,0.493,0.486	0.615,0.57,0.591	-0.115
ENSMUSG00000028886	Eya3	chr4	+	132672895	132673032	132689704	132689790	132670188	132670255	132692961	132693145	583,596,698	222,239,321	422,338,279	288,231,198	262	211	8.01459885681e-06	0.679,0.668,0.637	0.541,0.541,0.532	0.123
ENSMUSG00000040451	Sgms1	chr19	-	32142745	32142863	32159523	32160363	32129540	32129694	32223508	32223590	62,50,79	56,34,55	68,46,45	112,82,82	965	243	8.08395669259e-06	0.218,0.27,0.266	0.133,0.124,0.121	0.125
ENSMUSG00000004462	Tbccd1	chr16	-	22818380	22818528	22825765	22826132	22813214	22813956	22833877	22834033	214,197,265	98,98,112	185,127,124	142,101,128	492	273	8.16176973869e-06	0.548,0.527,0.568	0.42,0.411,0.35	0.154
ENSMUSG00000060373	Hnrnpc	chr14	-	52081788	52081903	52084114	52084391	52081259	52081307	52098014	52098040	3118,3296,3245	2811,2660,3020	3945,2992,3808	2358,1836,2025	402	240	8.20643224292e-06	0.398,0.425,0.391	0.5,0.493,0.529	-0.103
ENSMUSG00000024539	Ptpn2	chr18	-	67688890	67688989	67711836	67711927	67681442	67681577	67724441	67724573	505,428,500	273,348,310	490,375,429	556,405,478	216	224	8.20643224292e-06	0.657,0.561,0.626	0.478,0.49,0.482	0.131
ENSMUSG00000003355	Fkbp11	chr15	-	98726899	98726933	98727210	98727298	98726483	98726554	98727682	98727748	65,69,63	1,4,11	66,57,69	38,21,16	213	159	8.26600673129e-06	0.98,0.928,0.81	0.565,0.67,0.763	0.24
ENSMUSG00000021917	Spcs1	chr14	-	31000677	31000764	31000843	31000903	30999826	31000222	31001204	31001363	559,680,567	1385,1550,1407	807,716,843	1408,1049,1220	185	212	8.32442774274e-06	0.316,0.335,0.316	0.396,0.439,0.442	-0.103
ENSMUSG00000043962	Thrap3	chr4	-	126179911	126180814	126186434	126186588	126177861	126178557	126202569	126202589	292,254,319	1817,1986,1649	426,376,315	1569,1251,1391	279	1028	8.47539181498e-06	0.372,0.32,0.416	0.5,0.525,0.455	-0.124
ENSMUSG00000029781	Fkbp9	chr6	+	56860655	56860801	56873366	56873512	56856232	56856422	56875668	56875832	1123,1215,1267	629,558,550	1185,944,1060	1015,711,694	271	271	8.54213976358e-06	0.641,0.685,0.697	0.539,0.57,0.604	0.103
ENSMUSG00000026748	Plxdc2	chr2	+	16713669	16713708	16729252	16729413	16712081	16712229	16751190	16751857	263,232,323	294,296,322	208,194,212	430,358,375	164	286	8.59019639612e-06	0.609,0.577,0.636	0.458,0.486,0.496	0.127
ENSMUSG00000025016	Tm9sf3	chr19	-	41238677	41238844	41240576	41240708	41234680	41234775	41245443	41245521	844,847,872	1365,1585,1409	1297,1088,1064	1418,1144,1233	257	292	8.60086323949e-06	0.413,0.378,0.413	0.51,0.519,0.495	-0.107
ENSMUSG00000031458	Coprs	chr8	-	13885665	13885881	13887759	13887826	13884793	13885201	13890166	13890268	115,86,104	442,343,524	107,115,131	295,239,212	192	341	8.67727572879e-06	0.316,0.308,0.261	0.392,0.461,0.523	-0.164
ENSMUSG00000028180	Zranb2	chr3	+	157536477	157536586	157537586	157537669	157536333	157536386	157540632	157540709	1028,1166,1118	1171,1484,1287	990,773,936	727,571,770	234	208	8.98308964062e-06	0.438,0.411,0.436	0.548,0.546,0.519	-0.109
ENSMUSG00000032883	Acsl3	chr1	+	78692081	78692220	78694195	78694346	78690268	78690378	78696080	78696204	703,608,563	1080,1174,1144	799,732,673	955,805,806	264	276	8.98516459405e-06	0.405,0.351,0.34	0.467,0.487,0.466	-0.108
ENSMUSG00000037938	Chchd5	chr2	+	129130177	129130318	129130400	129130566	129129699	129129857	129133274	129134134	123,78,130	492,426,589	140,114,116	347,296,304	266	291	9.02704136362e-06	0.215,0.167,0.194	0.306,0.296,0.295	-0.107
ENSMUSG00000052707	Tnrc6a	chr7	+	123124667	123124715	123162493	123162877	123124180	123124332	123169535	123172118	65,68,69	81,96,89	42,38,47	151,93,132	173	509	9.17458941342e-06	0.702,0.676,0.695	0.45,0.546,0.512	0.188
ENSMUSG00000004633	Chn2	chr6	+	54273075	54273153	54286093	54286178	54220416	54220702	54290266	54290440	127,126,143	60,91,68	73,54,41	79,68,72	203	210	9.4169408865e-06	0.686,0.589,0.685	0.489,0.451,0.371	0.216
ENSMUSG00000020198	Ap3d1	chr10	-	80716473	80716619	80717698	80717930	80715870	80716012	80719008	80719388	113,128,146	307,356,345	240,223,156	329,322,272	357	271	9.48761349843e-06	0.218,0.214,0.243	0.356,0.345,0.303	-0.11
ENSMUSG00000029769	Ccdc136	chr6	+	29414785	29414980	29415430	29415655	29412901	29413087	29417071	29417578	302,230,285	70,75,79	109,125,110	65,73,53	320	350	9.51492953108e-06	0.825,0.77,0.798	0.647,0.652,0.694	0.133
ENSMUSG00000039130	Zc3hc1	chr6	-	30372737	30372950	30373242	30373483	30370264	30370471	30374764	30374919	210,234,275	408,360,475	424,367,400	471,429,344	366	338	9.57229438556e-06	0.322,0.375,0.348	0.454,0.441,0.518	-0.123
ENSMUSG00000021893	Capn7	chr14	+	31352366	31352493	31354094	31354180	31349798	31349885	31355264	31355358	238,240,167	67,73,70	249,235,179	160,128,158	252	211	9.62273661228e-06	0.748,0.734,0.666	0.566,0.606,0.487	0.163
ENSMUSG00000021910	Nisch	chr14	-	31188638	31188794	31189730	31189826	31187649	31187718	31190995	31191091	1125,1104,999	2118,2187,2376	1594,1184,1193	2093,1754,1525	221	281	9.73773636867e-06	0.403,0.391,0.348	0.492,0.462,0.499	-0.104
ENSMUSG00000025199	Chuk	chr19	-	44090932	44091127	44096223	44096359	44088674	44088777	44096908	44097016	384,344,381	204,193,175	270,210,223	243,167,214	261	320	9.87718865167e-06	0.698,0.686,0.727	0.577,0.607,0.561	0.122
ENSMUSG00000028232	Tmem68	chr4	-	3564092	3564257	3569363	3569752	3560498	3560692	3570320	3570372	112,96,112	48,54,56	77,64,82	88,69,78	514	290	9.88672682261e-06	0.568,0.501,0.53	0.331,0.344,0.372	0.184
ENSMUSG00000029276	Glmn	chr5	-	107570129	107570317	107572279	107572382	107562750	107562804	107573684	107573922	213,169,230	305,272,279	362,323,275	272,258,263	228	313	1.00740830276e-05	0.489,0.46,0.531	0.646,0.632,0.589	-0.129
ENSMUSG00000036167	Pphln1	chr15	+	93410691	93410783	93420283	93420490	93398349	93398461	93424013	93424075	189,303,275	148,180,173	344,229,302	124,88,111	217	332	1.01710259559e-05	0.661,0.72,0.709	0.809,0.799,0.806	-0.108
ENSMUSG00000036817	Sun1	chr5	+	139230772	139230838	139231126	139231237	139229752	139229944	139233470	139233569	167,166,158	88,149,117	168,122,140	254,170,190	191	236	1.02959699463e-05	0.701,0.579,0.625	0.45,0.47,0.477	0.169
ENSMUSG00000061887	Ssbp3	chr4	+	107009678	107009768	107028192	107028252	106915644	106915729	107030861	107030928	1352,1219,1552	528,565,654	1020,821,746	666,540,507	215	185	1.03410418681e-05	0.688,0.65,0.671	0.569,0.567,0.559	0.105
ENSMUSG00000010277	2610507B11Rik	chr11	+	78273681	78273902	78274464	78274655	78273440	78273559	78274787	78274887	514,506,587	954,1026,1035	639,571,582	838,648,667	346	316	1.0540336471e-05	0.33,0.311,0.341	0.411,0.446,0.443	-0.106
ENSMUSG00000032480	Dhx30	chr9	-	110086119	110086326	110086530	110086706	110085949	110086031	110086931	110087036	727,677,873	314,366,338	708,517,567	543,376,375	301	332	1.06453241067e-05	0.719,0.671,0.74	0.59,0.603,0.625	0.104
ENSMUSG00000020454	Eif4enif1	chr11	+	3236213	3236353	3239400	3239485	3235580	3235660	3240894	3241027	779,774,742	288,269,327	633,609,562	445,341,337	265	210	1.06904885284e-05	0.682,0.695,0.643	0.53,0.586,0.569	0.112
ENSMUSG00000000441	Raf1	chr6	-	115623463	115623548	115626290	115626408	115622876	115623053	115626711	115627029	1071,1077,987	535,525,430	1076,922,1036	814,709,720	243	210	1.08588126011e-05	0.634,0.639,0.665	0.533,0.529,0.554	0.107
ENSMUSG00000004947	Dtx2	chr5	+	136010013	136010356	136012010	136012647	135996289	135996452	136021754	136021858	105,126,94	235,206,279	186,189,163	203,210,160	468	762	1.09337761615e-05	0.421,0.499,0.354	0.599,0.594,0.624	-0.181
ENSMUSG00000008206	Cers4	chr8	+	4519462	4519513	4520215	4520308	4518602	4518660	4520553	4520682	124,77,91	78,83,66	64,49,51	108,89,100	176	218	1.09823273171e-05	0.663,0.535,0.631	0.423,0.405,0.387	0.205
ENSMUSG00000035064	Eef2k	chr7	+	120887858	120887926	120889189	120889267	120886585	120886787	120889688	120889751	262,265,259	119,165,144	254,228,280	255,232,228	193	203	1.11463640427e-05	0.698,0.628,0.654	0.512,0.508,0.564	0.132
ENSMUSG00000027465	Tbc1d20	chr2	+	152304945	152305026	152307988	152308175	152302151	152302337	152308329	152308428	135,132,147	572,491,574	204,165,165	492,358,386	206	312	1.1155350063e-05	0.263,0.289,0.279	0.386,0.411,0.393	-0.12
ENSMUSG00000021115	Vrk1	chr12	+	106051759	106051847	106055801	106055910	106050934	106051004	106056020	106056113	221,251,248	622,585,535	372,329,329	562,487,479	213	234	1.12324482736e-05	0.281,0.32,0.337	0.421,0.426,0.43	-0.113
ENSMUSG00000031351	Zfp185	chrX	+	72998668	72998746	72999250	72999337	72998535	72998574	73000016	73000100	31,61,43	59,73,61	118,67,89	63,49,54	203	212	1.12840062181e-05	0.354,0.466,0.424	0.662,0.588,0.633	-0.213
ENSMUSG00000027405	Nop56	chr2	+	130275975	130276174	130276435	130276623	130275662	130275824	130276706	130276858	1783,1631,2078	887,831,887	1479,1116,1339	1123,956,825	324	313	1.16614688052e-05	0.66,0.655,0.694	0.56,0.53,0.611	0.103
ENSMUSG00000037098	Rab11fip3	chr17	-	26008854	26008890	26011996	26012131	26004550	26004644	26013773	26013917	51,52,46	158,165,136	119,82,79	166,141,121	260	161	1.18098379873e-05	0.167,0.163,0.173	0.307,0.265,0.288	-0.119
ENSMUSG00000021177	Tdp1	chr12	+	99935004	99935107	99945239	99945348	99915449	99915557	99954962	99955219	276,287,250	520,503,558	378,239,322	424,293,393	228	234	1.18519203292e-05	0.353,0.369,0.315	0.478,0.456,0.457	-0.118
ENSMUSG00000032254	Kif23	chr9	-	61931800	61931922	61932074	61932187	61929663	61929766	61935379	61935550	229,216,234	765,822,716	209,190,178	396,393,383	238	247	1.18809847307e-05	0.237,0.214,0.253	0.354,0.334,0.325	-0.103
ENSMUSG00000039210	Gpatch2	chr1	+	187322283	187322354	187341486	187341575	187316523	187316563	187348356	187350723	119,144,163	74,78,82	48,46,44	50,64,52	196	214	1.22133440007e-05	0.637,0.668,0.685	0.512,0.44,0.48	0.186
ENSMUSG00000029053	Prkcz	chr4	-	155268183	155268263	155269032	155269152	155267694	155267784	155271198	155271286	17,15,9	35,41,30	33,18,29	27,13,10	245	205	1.22133440007e-05	0.289,0.234,0.201	0.506,0.537,0.708	-0.342
ENSMUSG00000057751	Megf6	chr4	+	154270401	154270530	154270724	154270751	154269892	154270021	154271610	154271739	221,299,223	152,113,123	668,509,537	167,145,124	254	152	1.22792495079e-05	0.465,0.613,0.52	0.705,0.677,0.722	-0.169
ENSMUSG00000057530	Ece1	chr4	+	137921020	137921162	137926218	137926431	137913767	137913854	137935260	137935382	155,129,185	647,622,596	437,247,254	829,639,693	267	338	1.24967139427e-05	0.233,0.208,0.282	0.4,0.329,0.317	-0.108
ENSMUSG00000033706	Smyd5	chr6	+	85441737	85441808	85442110	85442217	85441559	85441622	85442598	85442655	154,131,137	456,430,416	186,180,194	380,334,277	196	232	1.25646632387e-05	0.286,0.265,0.28	0.367,0.389,0.453	-0.126
ENSMUSG00000029534	St7	chr6	+	17886003	17886118	17904896	17904969	17854930	17855028	17906407	17906510	138,142,139	173,140,200	179,112,134	94,85,83	240	198	1.2944634858e-05	0.397,0.456,0.364	0.611,0.521,0.571	-0.162
ENSMUSG00000027822	Slc33a1	chr3	-	63948071	63948256	63953813	63954004	63947568	63947686	63963415	63964768	105,105,85	19,32,26	145,122,119	89,80,61	316	310	1.29796727223e-05	0.844,0.763,0.762	0.615,0.599,0.657	0.166
ENSMUSG00000018363	Smurf2	chr11	-	106856180	106856264	106859711	106859796	106852446	106852649	106864711	106864777	210,229,244	420,362,459	332,297,277	415,269,309	210	209	1.29945964281e-05	0.332,0.386,0.346	0.443,0.524,0.472	-0.125
ENSMUSG00000021686	Ap3b1	chr13	+	94493668	94493741	94528164	94528396	94483212	94483360	94531981	94532066	432,332,503	351,267,300	296,225,226	329,278,291	198	357	1.29945964281e-05	0.689,0.692,0.751	0.619,0.593,0.583	0.112
ENSMUSG00000063358	Mapk1	chr16	+	17026357	17026489	17035441	17035551	17026025	17026140	17038313	17038439	1194,1044,1375	1099,1228,1170	1153,864,850	1630,1260,1425	257	235	1.31031784122e-05	0.498,0.437,0.518	0.393,0.385,0.353	0.107
ENSMUSG00000029012	Orc5	chr5	-	22537521	22537596	22546397	22546598	22533762	22533874	22547923	22548016	424,491,419	148,162,175	391,340,338	248,226,184	326	200	1.33231985117e-05	0.637,0.65,0.595	0.492,0.48,0.53	0.127
ENSMUSG00000036863	Syde2	chr3	+	146007015	146007142	146015595	146015827	146001322	146002413	146019802	146020299	240,267,269	170,211,224	208,235,212	300,264,302	252	357	1.33340834084e-05	0.667,0.642,0.63	0.496,0.558,0.499	0.129
ENSMUSG00000020706	Ftsj3	chr11	-	106253288	106253404	106253481	106253676	106253080	106253185	106253761	106253861	345,271,295	571,626,585	517,441,437	607,536,564	320	241	1.34696250079e-05	0.313,0.246,0.275	0.391,0.383,0.369	-0.103
ENSMUSG00000003575	Crtc1	chr8	-	70392921	70393055	70397745	70397954	70391860	70392163	70398295	70398336	321,297,369	113,83,133	174,140,150	100,95,89	334	259	1.34696250079e-05	0.688,0.735,0.683	0.574,0.533,0.567	0.144
ENSMUSG00000024999	Noc3l	chr19	-	38794971	38795153	38795485	38795557	38794104	38794233	38795637	38795701	217,233,209	282,225,197	96,90,96	206,158,183	197	307	1.34696250079e-05	0.545,0.617,0.623	0.421,0.47,0.45	0.148
ENSMUSG00000028468	Rgp1	chr4	+	43579886	43580023	43580295	43580379	43579374	43579424	43580476	43580626	69,105,91	120,109,153	57,41,54	191,126,172	262	209	1.35012578735e-05	0.314,0.435,0.322	0.192,0.206,0.2	0.158
ENSMUSG00000021466	Ptch1	chr13	-	63540681	63540837	63541156	63541288	63539813	63539912	63542164	63542312	554,476,575	195,158,241	262,226,280	207,147,147	257	281	1.36513966992e-05	0.756,0.767,0.723	0.581,0.627,0.676	0.121
ENSMUSG00000006010	BC003331	chr1	-	150381498	150381594	150382267	150382408	150380311	150380377	150383057	150383094	100,111,93	157,149,153	143,99,110	112,87,79	266	221	1.42400840815e-05	0.346,0.382,0.336	0.515,0.486,0.536	-0.158
ENSMUSG00000032295	Man2c1	chr9	+	57139245	57139401	57139610	57139708	57139068	57139154	57139869	57139993	93,95,171	46,59,53	102,110,97	178,94,121	281	223	1.43533442717e-05	0.616,0.561,0.719	0.313,0.482,0.389	0.237
ENSMUSG00000027333	Smox	chr2	+	131520411	131520646	131520921	131521171	131520094	131520268	131522058	131522219	231,211,241	402,386,484	455,365,350	495,371,467	360	375	1.44089742733e-05	0.374,0.363,0.342	0.489,0.506,0.438	-0.118
ENSMUSG00000023991	Foxp4	chr17	-	47875354	47875431	47875519	47875688	47874634	47874736	47875839	47875923	1072,901,1473	650,619,780	620,563,412	571,484,536	294	202	1.44089742733e-05	0.531,0.5,0.565	0.427,0.444,0.346	0.126
ENSMUSG00000030815	Phkg2	chr7	+	127577534	127577646	127579666	127579732	127573582	127573966	127579809	127579973	102,146,117	185,159,164	249,211,190	186,139,144	237	191	1.44914297389e-05	0.308,0.425,0.365	0.519,0.55,0.515	-0.162
ENSMUSG00000045636	Mtus1	chr8	-	41002304	41002519	41022379	41022594	41000760	41000866	41048047	41048086	78,81,74	125,141,105	49,52,51	197,141,153	340	340	1.45029747874e-05	0.384,0.365,0.413	0.199,0.269,0.25	0.148
ENSMUSG00000020516	Rps6kb1	chr11	-	86504265	86504378	86506790	86506898	86498870	86502962	86511588	86511666	281,288,321	418,437,429	453,320,399	380,309,347	233	238	1.45834660936e-05	0.407,0.402,0.433	0.549,0.514,0.54	-0.12
ENSMUSG00000003233	Dvl3	chr16	+	20526266	20526416	20526948	20527080	20526088	20526156	20527251	20527419	787,732,1012	390,424,475	559,561,461	588,382,440	275	257	1.46281548199e-05	0.653,0.617,0.666	0.47,0.578,0.495	0.131
ENSMUSG00000020198	Ap3d1	chr10	-	80727881	80727989	80729977	80730058	80727053	80727183	80730873	80730954	248,250,313	146,192,136	279,255,197	295,266,246	206	233	1.49003877901e-05	0.658,0.596,0.722	0.517,0.52,0.475	0.155
ENSMUSG00000028653	Trit1	chr4	+	123046874	123047017	123048768	123048880	123044490	123044636	123049151	123049264	33,44,44	156,179,163	88,58,80	161,143,148	268	237	1.5186471321e-05	0.158,0.179,0.193	0.326,0.264,0.323	-0.128
ENSMUSG00000020687	Cdc27	chr11	-	104512900	104513018	104517375	104517528	104510170	104510299	104520663	104520836	291,329,269	590,619,602	437,352,397	530,472,504	278	243	1.53438318517e-05	0.301,0.317,0.281	0.419,0.395,0.408	-0.108
ENSMUSG00000020128	Vps54	chr11	+	21271703	21271738	21274997	21275129	21268784	21268863	21277674	21278060	35,36,47	432,408,374	49,60,64	341,219,246	160	257	1.53482780243e-05	0.115,0.124,0.168	0.188,0.306,0.295	-0.127
ENSMUSG00000002428	Hltf	chr3	+	20082910	20082955	20083749	20083830	20082751	20082831	20086095	20086193	19,19,10	84,97,92	55,37,43	115,88,92	170	206	1.53851754606e-05	0.215,0.192,0.116	0.367,0.338,0.362	-0.181
ENSMUSG00000026496	Parp1	chr1	+	180583729	180583906	180585842	180585990	180582757	180582874	180587260	180587401	2407,2403,2255	1257,1566,1281	2191,1842,1849	1886,1477,1777	302	273	1.56114535801e-05	0.634,0.581,0.614	0.512,0.53,0.485	0.101
ENSMUSG00000025534	Gusb	chr5	-	129998409	129998553	129999340	129999528	129998016	129998195	129999926	130000069	242,232,202	76,73,87	177,139,163	119,95,100	313	269	1.56474666862e-05	0.732,0.732,0.666	0.561,0.557,0.583	0.143
ENSMUSG00000026790	Odf2	chr2	+	29922212	29922371	29923538	29923639	29921003	29921108	29925939	29926102	363,441,438	737,888,761	352,291,288	390,327,397	284	226	1.59986353027e-05	0.282,0.283,0.314	0.418,0.415,0.366	-0.107
ENSMUSG00000085396	Firre	chrX	-	50562679	50562954	50564812	50564967	50559659	50561006	50567539	50567693	173,197,164	146,214,161	268,227,170	118,92,120	280	400	1.60074780357e-05	0.629,0.568,0.593	0.764,0.779,0.669	-0.141
ENSMUSG00000027333	Smox	chr2	+	131520411	131520646	131521054	131521171	131520094	131520268	131522058	131522219	231,211,241	399,387,485	455,365,350	500,370,466	360	242	1.61533458599e-05	0.28,0.268,0.25	0.38,0.399,0.335	-0.105
ENSMUSG00000017548	Suz12	chr11	+	80022091	80022269	80024909	80025001	80019678	80019784	80025167	80025311	868,884,947	354,306,288	788,643,658	485,348,337	303	217	1.6788736265e-05	0.637,0.674,0.702	0.538,0.57,0.583	0.107
ENSMUSG00000043909	Trp53bp1	chr2	-	121215666	121216171	121223704	121223762	121211269	121211422	121227644	121227848	130,135,166	575,618,577	198,192,172	525,402,452	183	630	1.69071120372e-05	0.438,0.429,0.498	0.565,0.622,0.567	-0.13
ENSMUSG00000027751	Supt20	chr3	+	54703070	54703174	54706859	54706976	54701489	54701616	54707087	54707141	185,220,225	567,545,618	389,301,292	639,508,514	229	242	1.75004568075e-05	0.256,0.299,0.278	0.391,0.385,0.375	-0.106
ENSMUSG00000028702	Rad54l	chr4	-	116112480	116112541	116118837	116118957	116111190	116111326	116122895	116122982	416,298,457	61,78,79	244,189,200	71,96,84	245	186	1.76444900565e-05	0.838,0.744,0.815	0.723,0.599,0.644	0.144
ENSMUSG00000022836	Mylk	chr16	+	34899360	34899513	34912146	34912284	34880090	34880297	34913963	34914161	5,6,7	31,32,17	0,0,0	7,5,20	278	263	1.78105243252e-05	0.132,0.151,0.28	0.0,0.0,0.0	0.188
ENSMUSG00000030180	Kdm5a	chr6	+	120368931	120369054	120374816	120374987	120366569	120366647	120381534	120381669	176,194,199	285,314,312	332,240,280	315,234,265	248	296	1.80092435888e-05	0.424,0.424,0.432	0.557,0.55,0.558	-0.128
ENSMUSG00000038844	Kif16b	chr2	-	142837516	142837582	142846928	142847104	142834076	142834136	142847990	142848122	236,226,230	46,48,26	212,176,128	76,61,53	301	191	1.83145579221e-05	0.765,0.749,0.849	0.639,0.647,0.605	0.157
ENSMUSG00000036167	Pphln1	chr15	+	93410691	93410783	93424013	93424075	93398349	93398461	93441500	93441712	61,86,85	225,249,234	122,79,121	198,153,146	217	187	1.8539956956e-05	0.189,0.229,0.238	0.347,0.308,0.417	-0.139
ENSMUSG00000030268	Bcat1	chr6	-	145039434	145039635	145047291	145047363	145034540	145034651	145075888	145076184	69,52,62	216,236,296	31,20,32	282,222,231	197	326	1.86699432735e-05	0.346,0.267,0.257	0.154,0.13,0.186	0.133
ENSMUSG00000031608	Galnt7	chr8	-	57552443	57552610	57583766	57584227	57545668	57545799	57652852	57653003	130,156,125	242,298,246	197,155,157	226,162,169	586	292	1.87863917868e-05	0.211,0.207,0.202	0.303,0.323,0.316	-0.107
ENSMUSG00000038677	Scube3	chr17	+	28165426	28165642	28165986	28166148	28165062	28165221	28166356	28166524	498,523,478	388,428,459	877,650,618	483,348,323	341	287	1.88462514049e-05	0.519,0.507,0.467	0.604,0.611,0.617	-0.113
ENSMUSG00000066278	Vps37b	chr5	-	124007608	124007691	124010687	124010859	124004640	124006738	124032101	124032270	201,161,204	105,123,113	176,133,150	185,156,178	297	208	1.89006150871e-05	0.573,0.478,0.558	0.4,0.374,0.371	0.155
ENSMUSG00000010277	2610507B11Rik	chr11	+	78265178	78265239	78265572	78265762	78264463	78264582	78266350	78266474	202,241,179	569,569,660	336,278,281	617,499,403	186	315	1.90230246823e-05	0.375,0.418,0.315	0.48,0.485,0.541	-0.133
ENSMUSG00000022332	Khdrbs3	chr15	+	68995051	68995170	69049378	69049461	68928419	68928833	69091133	69091192	748,845,868	794,765,719	357,244,344	518,404,450	244	208	1.94987744084e-05	0.445,0.485,0.507	0.37,0.34,0.395	0.111
ENSMUSG00000009418	Nav1	chr1	-	135464705	135464758	135465838	135466009	135463721	135463799	135467640	135467789	257,232,280	44,40,37	81,91,86	35,27,33	296	178	1.9588260757e-05	0.778,0.777,0.82	0.582,0.67,0.61	0.171
ENSMUSG00000031505	Carkd	chr8	+	11505430	11505519	11506706	11506815	11504884	11504930	11509321	11509372	328,289,329	793,592,776	494,354,369	633,598,505	214	234	1.97075833233e-05	0.311,0.348,0.317	0.46,0.393,0.444	-0.107
ENSMUSG00000069089	Cdk7	chr13	-	100720585	100720653	100722679	100722713	100719301	100719370	100730457	100730517	942,919,768	492,450,447	466,434,448	433,340,358	159	193	2.02763473174e-05	0.699,0.713,0.676	0.566,0.608,0.603	0.104
ENSMUSG00000026456	Cyb5r1	chr1	+	134406312	134406462	134406598	134406671	134405780	134406053	134407045	134407152	164,173,137	117,158,115	121,100,123	182,155,175	275	198	2.02763473174e-05	0.502,0.441,0.462	0.324,0.317,0.336	0.143
ENSMUSG00000027002	Nckap1	chr2	-	80525558	80525678	80528534	80528667	80524537	80524677	80530157	80530303	833,691,675	1455,1455,1273	898,746,658	1029,851,977	258	245	2.04008674145e-05	0.352,0.311,0.335	0.453,0.454,0.39	-0.1
ENSMUSG00000022231	Sema5a	chr15	+	32417311	32417509	32460218	32460318	32347219	32347316	32474377	32474423	32,23,37	77,77,71	103,80,95	107,104,96	323	225	2.06942007056e-05	0.225,0.172,0.266	0.401,0.349,0.408	-0.165
ENSMUSG00000056091	St3gal5	chr6	+	72147068	72147255	72149018	72149177	72142139	72142483	72153430	72154571	160,172,151	266,354,311	197,145,170	191,185,192	312	284	2.06992117177e-05	0.354,0.307,0.306	0.484,0.416,0.446	-0.126
ENSMUSG00000029401	Rilpl2	chr5	-	124468586	124468691	124469697	124469849	124463264	124463811	124477779	124478366	122,125,145	95,80,87	99,89,96	132,115,116	277	230	2.11020113818e-05	0.516,0.565,0.581	0.384,0.391,0.407	0.16
ENSMUSG00000053293	Pom121	chr5	-	135383070	135383244	135383626	135383729	135380919	135382536	135383838	135383963	367,369,412	627,543,694	478,405,352	470,409,378	228	299	2.12818504586e-05	0.434,0.471,0.438	0.572,0.565,0.55	-0.115
ENSMUSG00000028292	Rars2	chr4	+	34633657	34633713	34639244	34639321	34630476	34630570	34645696	34645855	64,99,69	346,329,365	102,95,93	276,187,237	181	202	2.13221668654e-05	0.171,0.251,0.174	0.292,0.362,0.305	-0.121
ENSMUSG00000039219	Arid4b	chr13	+	14132435	14132515	14136167	14136259	14129174	14129265	14142979	14143118	147,213,161	182,170,121	171,143,160	308,274,263	205	217	2.14543963899e-05	0.461,0.57,0.585	0.37,0.356,0.392	0.166
ENSMUSG00000030590	Fam98c	chr7	-	29154615	29154693	29155151	29155357	29154418	29154535	29155674	29155809	7,3,10	37,59,59	17,27,29	57,52,55	331	203	2.1460934587e-05	0.104,0.03,0.094	0.155,0.242,0.244	-0.138
ENSMUSG00000084883	Ccdc85c	chr12	-	108207833	108207929	108211514	108211622	108207121	108207220	108221708	108221782	377,398,484	320,336,349	282,228,221	347,266,342	233	221	2.19194723184e-05	0.528,0.529,0.568	0.435,0.448,0.38	0.121
ENSMUSG00000020230	Prmt2	chr10	-	76226189	76226315	76236711	76236821	76225287	76225470	76237749	76237857	144,160,135	408,351,415	174,118,141	262,193,213	235	251	2.20221985401e-05	0.274,0.327,0.258	0.415,0.395,0.414	-0.122
ENSMUSG00000039285	Azi2	chr9	+	118049309	118049435	118049896	118049996	118047412	118047633	118051353	118051502	173,191,195	377,451,416	312,256,310	459,382,351	251	225	2.24625552021e-05	0.291,0.275,0.296	0.379,0.375,0.442	-0.111
ENSMUSG00000030629	Zfand6	chr7	-	84632655	84632756	84633884	84633993	84620451	84620912	84634238	84634409	828,798,844	780,807,667	626,538,517	918,722,724	234	226	2.27348830326e-05	0.506,0.489,0.55	0.397,0.418,0.408	0.107
ENSMUSG00000057751	Megf6	chr4	+	154270401	154270530	154270622	154270751	154269892	154270021	154271610	154271739	221,299,223	511,469,475	668,509,537	837,639,591	254	254	2.30436610491e-05	0.302,0.389,0.319	0.444,0.443,0.476	-0.118
ENSMUSG00000001435	Col18a1	chr10	-	77063978	77064041	77064536	77064579	77060368	77060412	77065234	77065303	1695,1934,1799	3217,3345,2857	1996,1736,1559	2077,1839,2167	168	188	2.30685942795e-05	0.371,0.393,0.413	0.518,0.514,0.446	-0.1
ENSMUSG00000042423	Fbrs	chr7	+	127485352	127485397	127485593	127485689	127485039	127485242	127485927	127485996	94,117,109	154,146,174	97,63,78	247,213,192	170	221	2.30685942795e-05	0.442,0.51,0.449	0.338,0.278,0.346	0.146
ENSMUSG00000028232	Tmem68	chr4	-	3551751	3551891	3560498	3560692	3549040	3550579	3564092	3564257	48,54,56	158,170,160	87,69,81	155,92,124	319	265	2.34384162124e-05	0.202,0.209,0.225	0.318,0.384,0.352	-0.139
ENSMUSG00000036565	Ttyh3	chr5	-	140633563	140633636	140634758	140634854	140633264	140633340	140635181	140635402	253,209,225	406,390,422	637,481,455	705,516,524	221	198	2.34451635316e-05	0.358,0.324,0.323	0.447,0.455,0.438	-0.112
ENSMUSG00000028107	Tars2	chr3	-	95750866	95750984	95751505	95751630	95750700	95750765	95753006	95753130	275,307,284	111,116,137	277,200,228	211,158,145	250	243	2.34951852465e-05	0.707,0.72,0.668	0.561,0.552,0.604	0.126
ENSMUSG00000024908	Ppp6r3	chr19	-	3526701	3526934	3544107	3544255	3518244	3518382	3575640	3575749	194,194,202	68,108,97	371,335,305	86,72,90	273	358	2.39666898664e-05	0.789,0.702,0.732	0.85,0.859,0.816	-0.101
ENSMUSG00000038024	Dennd4c	chr4	+	86781541	86781711	86786047	86786286	86779834	86779904	86788824	86788891	57,56,69	135,134,120	88,78,66	77,63,85	295	364	2.40252103143e-05	0.343,0.34,0.415	0.585,0.604,0.489	-0.193
ENSMUSG00000031729	Ist1	chr8	-	109676757	109676850	109677485	109677686	109675375	109675424	109678854	109678965	1132,1202,1073	960,895,1125	1486,1132,1338	802,713,712	326	218	2.40815711969e-05	0.441,0.473,0.389	0.553,0.515,0.557	-0.107
ENSMUSG00000021144	Mta1	chr12	+	113121022	113121086	113123116	113123234	113120826	113120953	113126774	113126877	459,536,536	494,553,556	559,442,435	848,730,760	189	243	2.44155622792e-05	0.544,0.555,0.553	0.459,0.438,0.424	0.11
ENSMUSG00000042705	Commd10	chr18	+	46963659	46963770	46990478	46990589	46960415	46960506	47086251	47086311	180,230,195	351,322,346	326,243,226	302,240,259	236	236	2.45548552269e-05	0.339,0.417,0.36	0.519,0.503,0.466	-0.124
ENSMUSG00000069089	Cdk7	chr13	-	100719301	100719370	100722679	100722713	100717571	100717682	100730457	100730517	944,920,771	583,654,551	465,437,448	505,424,503	159	194	2.4681060061e-05	0.664,0.632,0.631	0.529,0.557,0.521	0.107
ENSMUSG00000057367	Birc2	chr9	-	7819020	7819062	7819306	7819561	7818235	7818943	7820973	7821219	269,257,289	46,51,45	238,197,184	76,71,64	380	167	2.49662042809e-05	0.72,0.689,0.738	0.579,0.549,0.558	0.154
ENSMUSG00000041895	Wipi1	chr11	-	109582371	109582479	109583126	109583197	109579626	109579791	109584074	109584167	45,42,67	226,204,289	75,57,81	190,154,143	196	233	2.52368457773e-05	0.191,0.197,0.216	0.319,0.306,0.402	-0.141
ENSMUSG00000092470	Gm20518	chr16	-	17844982	17845135	17849590	17849794	17843971	17844208	17856751	17856928	456,519,527	628,638,802	927,651,707	867,574,597	329	278	2.5362771348e-05	0.38,0.407,0.357	0.475,0.489,0.5	-0.107
ENSMUSG00000084128	Esrp2	chr8	-	106133778	106133889	106133959	106134014	106133450	106133493	106134233	106134332	33,65,63	12,17,14	156,105,129	5,9,16	180	236	2.56988435111e-05	0.783,0.834,0.855	0.976,0.939,0.914	-0.119
ENSMUSG00000026918	Brd3	chr2	-	27461528	27461743	27463454	27463592	27459456	27459828	27463888	27464193	916,952,1027	1810,1735,2206	1062,859,898	1341,1194,1156	263	340	2.63789732007e-05	0.395,0.415,0.376	0.506,0.482,0.501	-0.101
ENSMUSG00000020821	Kif1c	chr11	+	70703267	70703344	70703698	70703878	70702771	70702905	70704457	70704523	477,460,473	425,369,401	475,396,343	624,512,483	202	305	2.66025078188e-05	0.629,0.653,0.64	0.535,0.539,0.517	0.11
ENSMUSG00000006369	Fbln1	chr15	+	85231416	85231554	85232538	85232676	85230798	85230900	85237607	85237751	595,551,648	343,420,486	1087,768,710	1128,805,803	263	263	2.66444747502e-05	0.634,0.567,0.571	0.491,0.488,0.469	0.108
ENSMUSG00000035437	Rabgap1	chr2	+	37555705	37555798	37556195	37556306	37543102	37543231	37560474	37560579	441,469,518	896,1024,1021	551,445,544	810,617,628	218	236	2.68239308756e-05	0.348,0.331,0.355	0.424,0.438,0.484	-0.104
ENSMUSG00000067713	Prkag1	chr15	-	98815658	98815740	98815875	98815985	98815496	98815555	98825687	98825733	225,215,203	650,619,567	340,277,225	554,399,487	235	207	2.68239308756e-05	0.234,0.234,0.24	0.351,0.379,0.289	-0.104
ENSMUSG00000036990	Otud4	chr8	+	79663921	79664111	79664980	79665143	79663724	79663825	79666715	79666839	538,516,499	309,353,277	234,239,234	267,232,200	315	288	2.76602165945e-05	0.614,0.572,0.622	0.445,0.485,0.517	0.12
ENSMUSG00000044707	Ccnjl	chr11	+	43556554	43556768	43579683	43579986	43529354	43529459	43583179	43583339	610,475,688	383,309,359	182,181,161	203,148,186	339	428	2.83567012802e-05	0.668,0.66,0.708	0.531,0.607,0.522	0.125
ENSMUSG00000010362	Rdm1	chr11	+	101630819	101630979	101633801	101633900	101630237	101630360	101634787	101634873	71,60,47	188,162,214	157,139,134	282,222,222	285	224	2.85397964867e-05	0.229,0.225,0.147	0.304,0.33,0.322	-0.118
ENSMUSG00000022680	Pdxdc1	chr16	-	13881877	13881958	13884565	13884631	13879425	13879572	13887696	13887770	233,268,261	349,356,302	185,160,171	450,313,368	191	206	2.88411169758e-05	0.419,0.448,0.482	0.307,0.355,0.334	0.118
ENSMUSG00000024908	Ppp6r3	chr19	-	3526701	3526934	3544107	3544255	3507241	3507355	3575640	3575749	196,192,202	67,106,97	371,335,305	84,72,89	273	358	2.9147032302e-05	0.793,0.704,0.732	0.853,0.859,0.818	-0.1
ENSMUSG00000070002	Ell	chr8	+	70581554	70581820	70583871	70583996	70579092	70579256	70585156	70585235	62,64,90	95,82,144	94,78,55	68,49,45	391	250	2.91881845479e-05	0.294,0.333,0.286	0.469,0.504,0.439	-0.166
ENSMUSG00000029149	Krtcap3	chr5	+	31251918	31252103	31252191	31252251	31251705	31251814	31252364	31252571	34,22,35	48,50,61	66,48,43	29,33,35	310	185	3.00916408657e-05	0.297,0.208,0.255	0.576,0.465,0.423	-0.235
ENSMUSG00000002107	Celf2	chr2	-	6664114	6664197	6721416	6721613	6624670	6624719	6872355	6872597	181,185,201	86,90,94	174,163,184	193,146,132	322	208	3.01246707039e-05	0.576,0.57,0.58	0.368,0.419,0.474	0.155
ENSMUSG00000043909	Trp53bp1	chr2	-	121208354	121208504	121209080	121209352	121207698	121208129	121211269	121211422	406,404,348	641,504,644	495,430,492	551,404,420	397	275	3.02087251882e-05	0.305,0.357,0.272	0.384,0.424,0.448	-0.107
ENSMUSG00000028433	Ubap2	chr4	-	41227198	41227276	41229694	41229848	41226279	41226334	41233603	41233714	1000,991,1088	223,316,286	619,618,526	295,228,227	279	203	3.04253099252e-05	0.765,0.695,0.735	0.604,0.664,0.628	0.1
ENSMUSG00000032782	Cntrob	chr11	-	69321355	69321419	69321848	69321933	69320817	69320974	69322689	69323775	81,80,104	187,191,270	110,89,92	162,90,123	210	189	3.04871881191e-05	0.28,0.274,0.257	0.379,0.471,0.402	-0.147
ENSMUSG00000003526	Prodh	chr16	-	18081530	18081565	18084546	18084755	18080925	18081075	18088887	18089292	26,20,19	28,29,29	73,44,49	17,22,24	334	160	3.05565134695e-05	0.308,0.248,0.239	0.673,0.489,0.494	-0.287
ENSMUSG00000030086	Chchd6	chr6	-	89419747	89419818	89467389	89467473	89384603	89384739	89567586	89567731	444,378,450	231,164,206	320,269,276	244,207,220	209	196	3.06759028819e-05	0.643,0.684,0.672	0.552,0.549,0.541	0.119
ENSMUSG00000035754	Wdr18	chr10	+	79965209	79965351	79965979	79966123	79964925	79965059	79966205	79966270	1021,1068,1114	643,572,615	979,801,810	803,739,708	267	269	3.06776874937e-05	0.615,0.653,0.646	0.551,0.522,0.535	0.102
ENSMUSG00000034032	Rpap1	chr2	-	119771195	119771354	119771738	119771896	119770889	119771091	119772487	119772658	171,166,213	251,307,295	294,237,228	281,214,212	283	284	3.0913686307e-05	0.406,0.352,0.42	0.512,0.526,0.519	-0.126
ENSMUSG00000058388	Phtf1	chr3	+	103981885	103981955	103982945	103983104	103969753	103969810	103985752	103985909	108,139,117	191,162,173	138,140,130	411,322,353	195	284	3.10292042292e-05	0.452,0.555,0.496	0.328,0.388,0.349	0.146
ENSMUSG00000024875	Yif1a	chr19	+	5091540	5091696	5092128	5092222	5091367	5091425	5092301	5092879	137,160,127	220,242,297	278,212,224	294,210,223	281	219	3.12014639448e-05	0.327,0.34,0.25	0.424,0.44,0.439	-0.129
ENSMUSG00000015968	Cacna1d	chr14	-	30048970	30049120	30050233	30050260	30047207	30047371	30051369	30051734	0,0,0	17,10,26	3,2,3	10,8,15	152	275	3.13928291693e-05	0.0,0.0,0.0	0.352,0.311,0.266	-0.31
ENSMUSG00000040021	Lats1	chr10	+	7701609	7703120	7705459	7706042	7697501	7697649	7710464	7710647	175,159,212	149,143,103	185,158,119	253,203,246	1636	708	3.19961906402e-05	0.337,0.325,0.471	0.24,0.252,0.173	0.156
ENSMUSG00000023118	Sympk	chr7	+	19030678	19030752	19034406	19034533	19030542	19030596	19035825	19036075	421,414,422	554,509,525	457,389,362	840,797,737	199	252	3.2062154273e-05	0.49,0.507,0.504	0.408,0.382,0.383	0.109
ENSMUSG00000040473	Cfap69	chr5	-	5619166	5619215	5621919	5622043	5618947	5619069	5625749	5625927	8,5,15	5,1,2	7,1,9	0,0,0	249	174	3.25525351784e-05	0.528,0.777,0.84	1.0,1.0,1.0	-0.285
ENSMUSG00000028246	Faxc	chr4	+	21936632	21936768	21982385	21982502	21931328	21931829	21993297	21994146	171,146,137	398,471,408	137,145,126	249,199,224	261	242	3.2712618007e-05	0.285,0.223,0.237	0.338,0.403,0.343	-0.113
ENSMUSG00000063145	Bbs5	chr2	+	69661035	69661098	69663025	69663160	69656896	69656992	69665025	69665109	17,12,7	95,101,79	33,29,28	83,80,88	188	260	3.33545101551e-05	0.198,0.141,0.109	0.355,0.334,0.306	-0.182
ENSMUSG00000006005	Tpr	chr1	+	150446084	150446241	150447511	150447630	150445867	150445963	150449142	150449238	948,1024,1007	720,881,595	752,648,752	863,767,850	282	244	3.39072298033e-05	0.533,0.501,0.594	0.43,0.422,0.434	0.114
ENSMUSG00000033658	Ddx19b	chr8	-	111015564	111015667	111020628	111020721	111012753	111012868	111020959	111021095	268,177,219	104,95,99	159,144,105	148,112,77	218	228	3.44918981807e-05	0.729,0.661,0.698	0.529,0.574,0.588	0.132
ENSMUSG00000024831	Ighmbp2	chr19	-	3271525	3271700	3279806	3279996	3268659	3268842	3281418	3281588	78,86,111	31,45,44	91,69,69	71,67,93	315	300	3.47901412976e-05	0.706,0.645,0.706	0.55,0.495,0.414	0.199
ENSMUSG00000021156	Zmynd11	chr13	-	9720772	9720932	9735331	9735466	9710145	9710307	9764727	9764956	167,124,149	273,253,280	155,130,144	514,407,417	260	285	3.50081099587e-05	0.401,0.349,0.368	0.248,0.259,0.275	0.112
ENSMUSG00000043872	Zmym1	chr4	-	127054207	127054382	127058792	127059031	127051274	127051425	127059509	127059659	113,80,119	196,181,174	167,147,113	139,155,116	364	300	3.53490232471e-05	0.322,0.267,0.36	0.498,0.439,0.445	-0.144
ENSMUSG00000001416	Cct3	chr3	+	88299341	88299403	88300799	88300850	88297115	88297266	88300928	88300991	791,882,737	1075,1250,1215	965,863,934	972,854,863	187	176	3.54497204517e-05	0.409,0.399,0.363	0.483,0.487,0.505	-0.101
ENSMUSG00000001120	Pcbp3	chr10	-	76825859	76825992	76892556	76892656	76800759	76800914	76961747	76961788	24,17,21	78,85,73	50,57,39	83,75,73	225	258	3.56542252422e-05	0.261,0.187,0.248	0.409,0.466,0.38	-0.186
ENSMUSG00000027936	Crtc2	chr3	+	90260696	90261103	90262450	90262714	90260125	90260370	90263170	90263357	459,387,534	224,193,194	346,287,274	244,228,194	532	389	3.58752205021e-05	0.6,0.595,0.668	0.509,0.479,0.508	0.122
ENSMUSG00000027787	Nmd3	chr3	+	69724256	69724391	69726360	69726457	69722408	69722466	69729337	69729418	334,327,441	236,224,179	396,288,294	396,336,343	260	222	3.58800907341e-05	0.547,0.555,0.678	0.461,0.423,0.423	0.158
ENSMUSG00000046434	Hnrnpa1	chr15	+	103242379	103242472	103243624	103243780	103242205	103242298	103243958	103244028	53,94,68	527,611,524	197,268,381	1211,1067,1108	218	281	3.63017321438e-05	0.115,0.165,0.143	0.173,0.245,0.307	-0.101
ENSMUSG00000021686	Ap3b1	chr13	+	94390791	94390867	94394718	94394793	94358959	94359231	94403337	94403433	101,100,95	251,220,238	142,145,136	200,177,198	201	200	3.68458587352e-05	0.286,0.311,0.284	0.414,0.449,0.406	-0.129
ENSMUSG00000024078	Ttc27	chr17	+	74777643	74777739	74780782	74780905	74770242	74770356	74799183	74799411	217,198,241	113,95,120	207,173,182	169,134,190	221	248	3.70421975628e-05	0.683,0.7,0.693	0.579,0.592,0.518	0.129
ENSMUSG00000043015	Nemp2	chr1	+	52641170	52641243	52645260	52645486	52640828	52641060	52648749	52648926	62,45,54	36,30,46	37,37,36	70,70,47	198	351	3.70920269369e-05	0.753,0.727,0.675	0.484,0.484,0.576	0.204
ENSMUSG00000034021	Pds5b	chr5	+	150788314	150788519	150790504	150790619	150783018	150783142	150792113	150792246	231,283,213	436,475,414	366,342,285	433,357,343	330	240	3.71656665898e-05	0.278,0.302,0.272	0.381,0.411,0.377	-0.106
ENSMUSG00000039599	Fam149b	chr14	+	20358023	20358140	20363262	20363450	20356354	20356497	20374329	20374454	152,172,165	166,210,178	316,243,248	208,156,172	242	313	3.71656665898e-05	0.542,0.514,0.545	0.663,0.668,0.651	-0.127
ENSMUSG00000020608	Smc6	chr12	+	11273993	11274111	11276259	11276365	11271728	11271871	11279604	11279741	308,286,270	475,467,438	440,393,376	519,354,358	243	231	3.74517869918e-05	0.381,0.368,0.369	0.446,0.513,0.5	-0.114
ENSMUSG00000023118	Sympk	chr7	+	19045847	19045961	19047449	19047610	19045631	19045713	19048448	19048557	405,448,410	682,674,699	841,679,704	911,761,692	239	286	3.86594898299e-05	0.415,0.443,0.412	0.525,0.516,0.549	-0.107
ENSMUSG00000022884	Eif4a2	chr16	+	23111125	23111263	23111502	23111592	23110579	23110723	23111816	23111896	1149,1157,1129	1236,1279,1340	1626,1294,1276	1192,935,1018	263	215	3.88348285842e-05	0.432,0.425,0.408	0.527,0.531,0.506	-0.1
ENSMUSG00000039108	Lsm14b	chr2	+	180028957	180029074	180031360	180031528	180027899	180028035	180031793	180031871	558,511,764	719,780,669	366,371,334	827,702,787	242	293	3.98398854547e-05	0.484,0.442,0.58	0.349,0.39,0.339	0.143
ENSMUSG00000026975	Dph7	chr2	+	24963455	24963543	24965559	24965654	24963022	24963156	24966501	24966674	61,54,58	157,217,133	136,117,131	204,176,188	213	220	4.07146348603e-05	0.286,0.204,0.311	0.408,0.407,0.419	-0.144
ENSMUSG00000000538	Tom1l2	chr11	-	60262648	60262783	60270317	60270467	60261054	60261213	60274923	60275002	89,79,54	194,192,194	118,59,88	114,101,90	275	260	4.11988412436e-05	0.303,0.28,0.208	0.495,0.356,0.48	-0.18
ENSMUSG00000058290	Espl1	chr15	+	102317049	102317211	102319411	102319625	102316518	102316891	102319702	102319893	230,286,221	85,102,149	252,243,222	252,223,168	287	339	4.22080991084e-05	0.762,0.768,0.637	0.542,0.563,0.61	0.151
ENSMUSG00000038765	Lmx1b	chr2	-	33569049	33569282	33639488	33639675	33567147	33567329	33640441	33640480	118,101,129	410,335,367	199,170,145	371,308,293	312	358	4.25109412168e-05	0.248,0.257,0.287	0.381,0.388,0.362	-0.113
ENSMUSG00000030199	Etv6	chr6	+	134261689	134261832	134263018	134263119	134248273	134248804	134266257	134270155	217,256,256	350,327,435	365,253,264	296,234,293	268	226	4.29427273968e-05	0.343,0.398,0.332	0.51,0.477,0.432	-0.115
ENSMUSG00000022817	Itgb5	chr16	+	33844985	33845071	33865447	33865652	33829676	33830030	33875801	33876051	507,401,482	737,853,954	842,706,646	2475,2025,1912	211	330	4.34763844896e-05	0.518,0.424,0.441	0.347,0.353,0.346	0.112
ENSMUSG00000032126	Hmbs	chr9	-	44337117	44337171	44337355	44337475	44336925	44337012	44337651	44337690	221,251,237	95,104,108	422,323,333	100,82,81	245	179	4.37012060281e-05	0.63,0.638,0.616	0.755,0.742,0.75	-0.121
ENSMUSG00000021254	Gpatch2l	chr12	+	86265181	86265249	86281448	86281543	86261615	86261695	86288799	86291414	91,78,98	45,47,53	68,64,57	86,65,64	193	220	4.53084668935e-05	0.697,0.654,0.678	0.474,0.529,0.504	0.174
ENSMUSG00000034290	Nek9	chr12	-	85303466	85303673	85305462	85305624	85299513	85301926	85306136	85306366	171,181,236	392,360,428	376,259,245	416,352,321	287	332	4.61352448156e-05	0.335,0.368,0.389	0.511,0.46,0.469	-0.116
ENSMUSG00000022681	Ntan1	chr16	+	13832336	13832434	13834680	13834794	13831606	13831660	13835134	13835448	579,690,688	786,644,918	887,742,721	688,499,547	223	239	4.61352448156e-05	0.441,0.535,0.445	0.58,0.614,0.586	-0.12
ENSMUSG00000026384	Ptpn4	chr1	-	119682483	119682545	119682704	119682795	119680048	119680195	119684466	119684633	93,81,108	11,19,18	102,97,86	63,31,39	216	187	4.63272533654e-05	0.88,0.787,0.839	0.584,0.73,0.656	0.179
ENSMUSG00000020898	Ctc1	chr11	+	69033366	69033541	69033958	69034036	69033182	69033271	69034634	69034779	481,470,550	276,220,291	435,380,383	354,313,326	300	203	4.67914822432e-05	0.541,0.591,0.561	0.454,0.451,0.443	0.115
ENSMUSG00000022177	Haus4	chr14	-	54545725	54545822	54548865	54549000	54544204	54544350	54549668	54549800	211,247,214	102,88,102	230,180,189	155,139,160	260	222	4.74763614545e-05	0.639,0.706,0.642	0.559,0.525,0.502	0.134
ENSMUSG00000019518	Ap4m1	chr5	+	138172786	138172893	138172971	138173068	138172348	138172437	138174749	138174860	135,151,147	74,69,52	173,125,135	151,98,122	232	222	4.75094091379e-05	0.636,0.677,0.73	0.523,0.55,0.514	0.152
ENSMUSG00000037461	Ints7	chr1	+	191586523	191586661	191594426	191594473	191583178	191583325	191596172	191596372	445,429,443	246,228,296	405,370,390	172,125,112	263	172	4.76610546203e-05	0.542,0.552,0.495	0.606,0.659,0.695	-0.124
ENSMUSG00000035266	Helq	chr5	-	100768281	100768455	100770397	100770496	100766687	100766801	100771733	100771891	92,99,86	154,161,117	131,127,110	88,115,104	224	299	4.85977052082e-05	0.444,0.451,0.495	0.665,0.596,0.585	-0.152
ENSMUSG00000024968	Rcor2	chr19	+	7270553	7270606	7270697	7270859	7270100	7270181	7270969	7271094	556,495,570	1126,1115,1156	249,206,243	838,702,727	178	287	4.8784606826e-05	0.443,0.417,0.443	0.324,0.321,0.35	0.103
ENSMUSG00000019948	Actr6	chr10	-	89728153	89728222	89728899	89729017	89726636	89726760	89732173	89732295	281,233,250	69,61,54	193,145,188	94,67,76	243	194	4.891769243e-05	0.765,0.753,0.787	0.621,0.633,0.664	0.129
ENSMUSG00000020189	Osbpl8	chr10	+	111224671	111224708	111233552	111233690	111204734	111204840	111255687	111255758	13,25,36	42,57,67	25,19,17	149,123,113	162	263	4.891769243e-05	0.334,0.416,0.466	0.214,0.2,0.196	0.202
ENSMUSG00000028883	Sema3a	chr5	+	13291499	13291577	13399875	13400069	13230366	13230448	13451103	13451261	43,85,70	425,394,371	259,239,237	928,740,752	203	319	4.90466193584e-05	0.137,0.253,0.229	0.305,0.337,0.331	-0.118
ENSMUSG00000020982	Nemf	chr12	-	69320526	69320569	69322100	69322350	69320372	69320422	69324231	69324352	562,630,603	122,159,123	338,310,350	139,103,136	375	168	4.90959371427e-05	0.674,0.64,0.687	0.521,0.574,0.536	0.123
ENSMUSG00000036676	Tmtc3	chr10	-	100471914	100472030	100474374	100474474	100471328	100471501	100476556	100476775	170,153,178	123,129,131	188,102,116	235,200,148	225	241	4.95524074178e-05	0.597,0.56,0.593	0.461,0.353,0.456	0.16
ENSMUSG00000024352	Spata24	chr18	-	35660443	35660574	35660791	35660857	35660016	35660353	35662011	35662186	31,59,58	228,290,366	54,43,59	180,142,126	191	256	4.99799251306e-05	0.154,0.214,0.175	0.287,0.289,0.386	-0.14
ENSMUSG00000105852	Gm42890	chr3	+	105964441	105964512	105964622	105964677	105962014	105962064	105965080	105965152	470,366,444	130,128,120	450,394,370	216,189,189	196	180	5.04934384802e-05	0.769,0.724,0.773	0.657,0.657,0.643	0.103
ENSMUSG00000022360	Atad2	chr15	-	58105476	58105662	58106724	58106911	58104430	58104566	58108080	58108195	304,355,339	707,688,561	457,300,345	454,416,459	312	311	5.07226713451e-05	0.3,0.34,0.376	0.501,0.418,0.428	-0.11
ENSMUSG00000002147	Stat6	chr10	+	127658196	127658260	127658356	127658461	127657555	127657702	127658628	127658700	10,23,16	100,82,106	45,57,36	110,108,92	189	230	5.10562308329e-05	0.108,0.254,0.155	0.332,0.391,0.323	-0.176
ENSMUSG00000024997	Prdx3	chr19	-	60871419	60871561	60873127	60873263	60870003	60870139	60874431	60874556	304,243,339	263,229,218	250,195,188	304,273,285	261	267	5.14070850584e-05	0.542,0.521,0.614	0.457,0.422,0.403	0.132
ENSMUSG00000041308	Sntb2	chr8	+	106991395	106991606	106997065	106997208	106981125	106981339	107001509	107001706	175,135,182	84,51,66	118,125,109	119,77,101	336	268	5.16696969209e-05	0.624,0.679,0.687	0.442,0.564,0.463	0.174
ENSMUSG00000019917	Sept10	chr10	-	59170813	59170946	59176847	59177016	59166503	59166691	59178760	59178857	817,787,702	415,476,432	592,467,521	455,417,523	294	258	5.20005915444e-05	0.633,0.592,0.588	0.533,0.496,0.466	0.106
ENSMUSG00000042831	Alkbh6	chr7	+	30311839	30311900	30312505	30312707	30310027	30310054	30313918	30314161	166,146,130	825,599,824	178,143,160	540,433,496	186	327	5.20419863766e-05	0.261,0.3,0.217	0.367,0.367,0.362	-0.106
ENSMUSG00000020898	Ctc1	chr11	+	69033958	69034036	69034634	69034779	69033366	69033541	69034883	69034948	287,317,371	428,454,395	272,196,272	544,476,553	203	270	5.31413108502e-05	0.471,0.482,0.555	0.399,0.354,0.395	0.12
ENSMUSG00000040565	Btaf1	chr19	+	36972897	36973018	36978314	36978419	36969913	36970038	36980576	36980726	225,243,202	58,76,67	202,175,138	105,86,98	246	230	5.32443478698e-05	0.784,0.749,0.738	0.643,0.655,0.568	0.135
ENSMUSG00000032307	Ube2q2	chr9	+	55162967	55163069	55176190	55176247	55148853	55149826	55180472	55180613	82,100,105	305,370,243	153,101,117	257,193,207	227	182	5.33341524415e-05	0.177,0.178,0.257	0.323,0.296,0.312	-0.106
ENSMUSG00000019302	Atp6v0a1	chr11	+	101011756	101011937	101018563	101018642	101009486	101009564	101020472	101020570	23,44,39	105,125,102	66,51,49	58,66,89	306	204	5.42544101962e-05	0.127,0.19,0.203	0.431,0.34,0.268	-0.173
ENSMUSG00000055320	Tead1	chr7	+	112841887	112841950	112842039	112842102	112839415	112839480	112856052	112856064	14,12,9	72,79,85	63,37,35	155,114,92	188	188	5.47195508379e-05	0.163,0.132,0.096	0.289,0.245,0.276	-0.14
ENSMUSG00000024253	Dync2li1	chr17	+	84628284	84628402	84631635	84631670	84626495	84626576	84633518	84633588	362,381,304	93,115,66	302,261,244	139,110,115	243	160	5.48069102506e-05	0.719,0.686,0.752	0.589,0.61,0.583	0.125
ENSMUSG00000049659	Aftph	chr11	-	20708680	20708737	20709619	20709746	20703710	20703833	20712163	20712315	220,181,208	125,132,144	347,300,243	123,124,93	252	182	5.50506637611e-05	0.56,0.498,0.511	0.671,0.636,0.654	-0.131
ENSMUSG00000033257	Ttll4	chr1	+	74687203	74687395	74687477	74687560	74686316	74686393	74687722	74687851	82,101,121	237,200,223	195,139,130	238,168,170	317	208	5.63090947065e-05	0.185,0.249,0.263	0.35,0.352,0.334	-0.113
ENSMUSG00000031505	Carkd	chr8	+	11506706	11506815	11509321	11509557	11505430	11505519	11510226	11510236	462,501,476	393,372,361	504,425,491	665,543,515	234	361	5.68553092251e-05	0.645,0.675,0.67	0.539,0.547,0.595	0.103
ENSMUSG00000022201	Zfr	chr15	+	12146148	12146396	12149527	12149719	12140433	12140652	12150172	12150464	516,517,580	450,468,427	483,332,362	569,498,444	373	317	5.74473922163e-05	0.494,0.484,0.536	0.419,0.362,0.409	0.108
ENSMUSG00000036948	BC037034	chr5	-	138262413	138262534	138262657	138262744	138262169	138262317	138262846	138262976	261,247,290	210,198,236	250,197,170	336,253,228	212	246	5.83229362435e-05	0.591,0.591,0.588	0.463,0.475,0.464	0.123
ENSMUSG00000038146	Notch3	chr17	-	32150602	32150716	32151285	32151437	32149974	32150130	32151515	32151708	137,131,119	268,293,326	264,180,195	291,289,272	277	239	5.90495429735e-05	0.306,0.278,0.24	0.439,0.35,0.382	-0.116
ENSMUSG00000021000	Ctage5	chr12	+	59184186	59184303	59185728	59185787	59179512	59180008	59188310	59188519	408,440,450	443,336,392	561,454,537	298,302,240	242	184	5.90899911514e-05	0.412,0.499,0.466	0.589,0.533,0.63	-0.125
ENSMUSG00000032803	Cdv3	chr9	-	103356279	103356439	103359875	103360018	103355949	103356026	103363974	103364051	94,132,100	224,296,221	146,135,156	218,169,190	268	285	5.98265894655e-05	0.309,0.322,0.325	0.416,0.459,0.466	-0.128
ENSMUSG00000071647	Eml3	chr19	+	8939416	8939504	8940902	8941033	8939187	8939285	8941129	8941563	51,45,58	151,159,216	82,60,59	136,88,123	213	256	5.98987996618e-05	0.289,0.254,0.244	0.42,0.45,0.366	-0.15
ENSMUSG00000038902	Pogz	chr3	+	94856042	94856201	94860795	94860971	94853949	94854074	94862421	94862530	230,221,267	193,183,198	188,155,184	286,210,209	284	301	5.99004980554e-05	0.558,0.561,0.588	0.411,0.439,0.483	0.125
ENSMUSG00000075528	Aarsd1	chr11	-	101409652	101409707	101410113	101410205	101408130	101408225	101410353	101410420	253,320,280	175,167,159	570,464,414	198,141,179	217	180	6.00150057906e-05	0.545,0.614,0.594	0.705,0.732,0.657	-0.114
ENSMUSG00000039678	Tbc1d13	chr2	+	30142261	30142421	30146651	30146862	30140474	30140557	30147361	30147525	399,439,404	213,266,263	350,299,338	320,316,299	285	336	6.05541352076e-05	0.688,0.661,0.644	0.563,0.527,0.571	0.111
ENSMUSG00000023572	Ccndbp1	chr2	+	121008717	121008777	121009042	121009122	121008466	121008609	121009826	121009908	181,210,205	82,85,57	185,145,166	130,102,111	185	205	6.09187372618e-05	0.71,0.732,0.799	0.612,0.612,0.624	0.131
ENSMUSG00000028413	B4galt1	chr4	-	40812684	40812872	40823438	40823674	40809678	40809801	40853390	40854005	155,183,166	228,255,242	193,120,139	390,327,358	361	313	6.12938416572e-05	0.371,0.384,0.373	0.3,0.241,0.252	0.112
ENSMUSG00000031753	Cog4	chr8	+	110874145	110874208	110879005	110879122	110868201	110868367	110879632	110879725	124,108,93	377,404,364	188,185,185	442,385,360	188	242	6.21427340936e-05	0.297,0.256,0.247	0.354,0.382,0.398	-0.111
ENSMUSG00000022377	Asap1	chr15	-	64094008	64094508	64099531	64099590	64092047	64092170	64102402	64102472	123,148,128	572,631,559	169,147,154	447,376,439	184	625	6.22905323164e-05	0.422,0.443,0.438	0.562,0.57,0.544	-0.124
ENSMUSG00000036959	Bcorl1	chrX	+	48383921	48384145	48389075	48389297	48378943	48379330	48391870	48392037	118,179,183	45,49,46	121,101,69	68,54,53	349	347	6.24663276137e-05	0.723,0.784,0.798	0.639,0.65,0.564	0.151
ENSMUSG00000037720	Tmem33	chr5	+	67263729	67263824	67264269	67264457	67260963	67261033	67267301	67267369	166,171,176	472,408,536	439,313,292	688,623,491	220	313	6.41747780449e-05	0.333,0.374,0.318	0.476,0.417,0.458	-0.109
ENSMUSG00000033102	Cdc14b	chr13	-	64201331	64201448	64209106	64209204	64195359	64196675	64209925	64210085	415,331,389	156,153,131	164,131,187	124,87,112	223	242	6.43698030874e-05	0.743,0.701,0.763	0.589,0.62,0.644	0.118
ENSMUSG00000027936	Crtc2	chr3	+	90257116	90257218	90259153	90259222	90254295	90254558	90259385	90259492	88,55,87	161,115,143	95,103,90	97,83,99	227	194	6.47590896811e-05	0.318,0.29,0.342	0.456,0.515,0.437	-0.153
ENSMUSG00000053333	Dis3l2	chr1	+	86745340	86745498	86754226	86754280	86744680	86744828	86760287	86760389	297,315,231	15,42,32	256,201,225	54,40,61	283	179	6.55275492415e-05	0.926,0.826,0.82	0.75,0.761,0.7	0.12
ENSMUSG00000029676	Pot1a	chr6	-	25798008	25798055	25800283	25800510	25794559	25794674	25805874	25805941	81,92,76	107,50,91	161,146,128	71,48,40	352	172	6.59615688177e-05	0.27,0.473,0.29	0.526,0.598,0.61	-0.234
ENSMUSG00000019731	Slc35e1	chr8	-	72488120	72488246	72489451	72489589	72484573	72484906	72491841	72491912	193,129,155	347,364,376	329,248,191	371,358,298	263	251	6.60015456481e-05	0.347,0.253,0.282	0.458,0.398,0.38	-0.118
ENSMUSG00000036086	Zranb3	chr1	-	127987996	127988146	127992799	127992979	127976138	127976544	127996852	127996972	53,86,93	195,211,169	104,68,117	107,106,114	305	275	6.66568745048e-05	0.197,0.269,0.332	0.467,0.366,0.481	-0.172
ENSMUSG00000027367	Stard7	chr2	+	127284531	127284581	127290771	127290882	127284094	127284303	127290957	127291040	385,327,426	497,471,500	331,295,266	701,527,571	175	236	6.69931961054e-05	0.511,0.484,0.535	0.389,0.43,0.386	0.108
ENSMUSG00000031862	Atp13a1	chr8	+	69805447	69805562	69805645	69805842	69805219	69805377	69806760	69806903	233,191,220	594,535,770	258,204,201	450,397,369	240	322	6.70049272326e-05	0.345,0.324,0.277	0.435,0.408,0.422	-0.106
ENSMUSG00000023018	Smarcd1	chr15	+	99703105	99703293	99703590	99703633	99702286	99702498	99703737	99703860	355,360,397	396,450,390	462,413,468	354,262,343	313	168	6.71904737445e-05	0.325,0.3,0.353	0.412,0.458,0.423	-0.105
ENSMUSG00000040774	Cept1	chr3	-	106512802	106512870	106531136	106531278	106505720	106505852	106533354	106533502	310,321,312	84,83,104	374,274,311	162,150,154	267	193	6.74928880447e-05	0.727,0.737,0.684	0.625,0.569,0.593	0.12
ENSMUSG00000044477	Zfand3	chr17	+	30135322	30135505	30192562	30192730	30060809	30060850	30208017	30210019	977,846,997	643,615,786	525,452,545	680,557,497	308	293	6.87599439319e-05	0.591,0.567,0.547	0.423,0.436,0.511	0.112
ENSMUSG00000021911	Parg	chr14	+	32271629	32271708	32274849	32274958	32262683	32262831	32284098	32284204	361,458,450	214,279,265	325,287,291	309,276,273	204	234	6.8766994212e-05	0.659,0.653,0.661	0.547,0.544,0.55	0.111
ENSMUSG00000021222	Dcaf4	chr12	+	83530823	83530906	83532278	83532381	83529976	83530134	83533866	83534010	90,99,67	322,218,291	209,191,156	354,300,287	208	228	6.8882264386e-05	0.235,0.332,0.202	0.393,0.411,0.373	-0.136
ENSMUSG00000039000	Ube3c	chr5	+	29632749	29632837	29637637	29637770	29631191	29631296	29646409	29646657	186,183,178	306,305,317	320,249,231	300,253,280	213	258	6.90778129126e-05	0.424,0.421,0.405	0.564,0.544,0.5	-0.119
ENSMUSG00000069601	Ank3	chr10	+	69927694	69927818	69932393	69932496	69925494	69926191	69950951	69951058	236,286,275	216,240,238	243,211,258	347,327,326	249	228	6.99741306715e-05	0.5,0.522,0.514	0.391,0.371,0.42	0.118
ENSMUSG00000063550	Nup98	chr7	-	102127763	102127907	102128943	102129101	102126449	102126592	102129815	102130082	95,127,85	247,235,234	154,154,151	247,159,183	283	269	7.06470249619e-05	0.268,0.339,0.257	0.372,0.479,0.44	-0.142
ENSMUSG00000035064	Eef2k	chr7	+	120886585	120886787	120895183	120895308	120885809	120885937	120899367	120899546	280,345,353	622,544,562	394,335,384	456,401,404	327	250	7.18184698744e-05	0.256,0.327,0.324	0.398,0.39,0.421	-0.101
ENSMUSG00000063884	Ptcd3	chr6	-	71905097	71905143	71907652	71907689	71903425	71903494	71907793	71907846	77,72,62	98,80,71	78,46,52	183,109,115	162	171	7.23532972243e-05	0.453,0.487,0.48	0.31,0.308,0.323	0.16
ENSMUSG00000034252	Senp6	chr9	+	80123719	80123946	80126142	80126252	80121863	80122058	80126335	80126452	450,471,398	689,729,662	712,584,492	605,561,614	352	235	7.24366394023e-05	0.304,0.301,0.286	0.44,0.41,0.349	-0.103
ENSMUSG00000027900	Dram2	chr3	+	106555163	106555308	106561748	106561816	106552155	106552280	106566044	106566184	153,154,211	62,48,40	178,130,122	105,82,82	270	193	7.26718552113e-05	0.638,0.696,0.79	0.548,0.531,0.515	0.177
ENSMUSG00000032560	Dnajc13	chr9	-	104156813	104156913	104160478	104160622	104152316	104152423	104162272	104162413	144,162,141	336,367,424	262,246,205	414,332,360	269	225	7.26718552113e-05	0.264,0.27,0.218	0.346,0.383,0.323	-0.1
ENSMUSG00000015127	Unkl	chr17	+	25210803	25210886	25213046	25213106	25209553	25209638	25218577	25218755	20,10,25	84,49,73	30,24,20	41,33,28	208	185	7.34721810517e-05	0.175,0.154,0.233	0.394,0.393,0.388	-0.204
ENSMUSG00000097487	Ptges3l	chr11	-	101419674	101419728	101421864	101421954	101418811	101419186	101423779	101423878	38,33,21	1,1,1	26,35,23	9,3,8	215	179	7.34721810517e-05	0.969,0.965,0.946	0.706,0.907,0.705	0.187
ENSMUSG00000031112	Stk26	chrX	+	50870255	50870486	50879488	50879545	50841678	50841835	50885588	50885697	548,537,496	525,388,477	602,480,546	329,291,301	356	182	7.4086537356e-05	0.348,0.414,0.347	0.483,0.457,0.481	-0.104
ENSMUSG00000003199	Mpnd	chr17	+	56011865	56011962	56012415	56012492	56011617	56011699	56014940	56015109	649,645,740	814,788,812	1050,874,794	799,658,695	222	202	7.58493957207e-05	0.42,0.427,0.453	0.545,0.547,0.51	-0.101
ENSMUSG00000041303	Gtf3c3	chr1	-	54403510	54403635	54404979	54405170	54399128	54399281	54405836	54406074	181,193,184	346,432,355	318,236,259	408,282,339	316	250	7.58493957207e-05	0.293,0.261,0.291	0.381,0.398,0.377	-0.104
ENSMUSG00000032228	Tcf12	chr9	-	72000415	72000518	72015637	72015711	71943953	71944018	72109675	72109748	447,501,441	563,648,720	409,284,309	862,619,644	199	228	7.66753655366e-05	0.476,0.47,0.412	0.352,0.345,0.355	0.102
ENSMUSG00000003559	As3mt	chr19	+	46708967	46709118	46712220	46712290	46708069	46708197	46715188	46715270	91,122,122	76,130,105	103,71,105	45,41,40	276	195	7.67440203955e-05	0.458,0.399,0.451	0.618,0.55,0.65	-0.17
ENSMUSG00000015363	Trabd	chr15	+	89081950	89082117	89082650	89082791	89081352	89081453	89084697	89084808	56,104,122	150,145,148	60,53,54	237,218,169	292	266	7.68869119514e-05	0.254,0.395,0.429	0.187,0.181,0.225	0.162
ENSMUSG00000030102	Itpr1	chr6	+	108499107	108499230	108505876	108506052	108493700	108493893	108510694	108510859	159,158,166	76,84,64	47,45,40	47,65,32	248	301	7.98893628355e-05	0.717,0.695,0.759	0.548,0.457,0.603	0.188
ENSMUSG00000030880	Polr3e	chr7	+	120928427	120928510	120930878	120930986	120927887	120928003	120931260	120931310	316,383,448	214,224,171	282,249,207	259,224,218	208	233	8.05794071664e-05	0.623,0.657,0.746	0.549,0.555,0.515	0.136
ENSMUSG00000025232	Hexa	chr9	+	59558033	59558135	59559323	59559456	59557287	59557398	59560896	59561077	220,217,182	565,458,467	236,207,208	334,310,334	227	258	8.17864811904e-05	0.307,0.35,0.307	0.445,0.431,0.414	-0.109
ENSMUSG00000022701	Ccdc191	chr16	+	43943503	43943964	43944638	43944730	43938913	43939163	43946668	43946751	47,54,22	102,80,59	70,65,59	67,53,61	586	217	8.18384689921e-05	0.146,0.2,0.121	0.279,0.312,0.264	-0.129
ENSMUSG00000054199	Gon4l	chr3	+	88892517	88892668	88894441	88894558	88890434	88890957	88894819	88896571	67,109,97	101,143,97	134,136,132	85,92,87	276	242	8.23321261059e-05	0.368,0.401,0.467	0.58,0.564,0.571	-0.16
ENSMUSG00000029003	Mad2l2	chr4	+	148144653	148144727	148145103	148145196	148144263	148144358	148145371	148145699	208,185,217	107,84,121	301,240,261	237,224,224	199	218	8.24622816682e-05	0.68,0.707,0.663	0.582,0.54,0.561	0.122
ENSMUSG00000020700	Map3k3	chr11	+	106117489	106117603	106123785	106123906	106114183	106114283	106142424	106142558	111,140,145	319,338,323	222,142,154	288,220,261	239	246	8.26525056087e-05	0.264,0.299,0.316	0.442,0.399,0.378	-0.113
ENSMUSG00000036097	Fam178a	chr19	+	44960733	44960875	44966966	44967069	44959004	44959080	44967502	44967679	255,235,244	98,132,121	336,282,286	269,225,232	267	228	8.2840315505e-05	0.69,0.603,0.633	0.516,0.517,0.513	0.127
ENSMUSG00000033128	Gga1	chr15	+	78891913	78892086	78892452	78892640	78891436	78891501	78893166	78893336	511,480,644	311,261,341	404,362,407	382,317,323	298	313	8.42344229141e-05	0.633,0.659,0.665	0.526,0.545,0.57	0.105
ENSMUSG00000042599	Kdm7a	chr6	-	39173277	39173438	39175362	39175480	39170768	39170910	39181527	39181613	69,60,64	145,153,137	63,59,59	73,76,58	243	286	8.52825690051e-05	0.359,0.316,0.355	0.504,0.477,0.545	-0.165
ENSMUSG00000037989	Wnk2	chr13	-	49044373	49044418	49052558	49052773	49042627	49042866	49056834	49057514	195,168,128	83,69,62	202,163,171	44,37,40	340	170	8.52825690051e-05	0.54,0.549,0.508	0.697,0.688,0.681	-0.156
ENSMUSG00000003033	Ap1m1	chr8	+	72251742	72251869	72252834	72252977	72250680	72250828	72253208	72253280	240,292,260	567,554,636	369,269,308	461,425,455	252	268	8.53451576591e-05	0.31,0.359,0.303	0.46,0.402,0.419	-0.103
ENSMUSG00000040913	Fbxw4	chr19	-	45579120	45579262	45579652	45579793	45578840	45578925	45591728	45591842	177,140,177	283,218,243	234,186,191	196,152,207	266	267	8.54085036833e-05	0.386,0.392,0.422	0.545,0.551,0.481	-0.126
ENSMUSG00000010554	Mettl16	chr11	+	74773521	74773649	74784057	74784257	74770829	74770984	74787554	74787695	292,283,270	424,451,343	212,191,149	454,416,384	253	325	8.56516273185e-05	0.469,0.446,0.503	0.375,0.371,0.333	0.113
ENSMUSG00000030204	Ddx47	chr6	+	135012301	135012395	135015194	135015383	135011631	135011728	135015575	135015647	191,220,176	446,456,457	464,414,413	771,590,571	219	314	8.6098848793e-05	0.38,0.409,0.356	0.463,0.502,0.509	-0.11
ENSMUSG00000018583	G3bp1	chr11	+	55485625	55485738	55489018	55489192	55469684	55469801	55491963	55492054	2772,2354,2722	1647,2088,1376	2119,1671,1899	2136,1767,2191	238	299	8.67921294693e-05	0.679,0.586,0.713	0.555,0.543,0.521	0.12
ENSMUSG00000004677	Myo9b	chr8	+	71330707	71330829	71333253	71333395	71328545	71328680	71333626	71333831	284,329,426	141,149,120	330,308,277	237,215,189	247	267	8.68849250947e-05	0.685,0.705,0.793	0.601,0.608,0.613	0.12
ENSMUSG00000026918	Brd3	chr2	-	27454312	27454504	27456908	27457037	27452832	27453074	27459456	27459828	473,569,572	644,598,641	841,667,679	588,508,595	254	317	8.70486767049e-05	0.478,0.543,0.527	0.641,0.621,0.587	-0.1
ENSMUSG00000073639	Rab18	chr18	+	6770053	6770109	6778494	6778556	6765204	6765332	6783119	6783192	330,411,426	384,343,329	524,357,401	733,603,567	181	187	8.8361656505e-05	0.47,0.553,0.572	0.425,0.38,0.422	0.123
ENSMUSG00000048402	Gli2	chr1	-	118866571	118866757	119002039	119002206	118855435	118855637	119053301	119053339	89,58,94	243,282,290	125,116,132	252,224,158	292	311	8.84884020853e-05	0.281,0.18,0.257	0.346,0.355,0.471	-0.151
ENSMUSG00000022789	Dnm1l	chr16	-	16329802	16330009	16333828	16333949	16323974	16324095	16336852	16337015	438,462,321	670,750,670	694,598,555	788,636,669	246	332	8.89237165338e-05	0.469,0.454,0.393	0.543,0.559,0.528	-0.105
ENSMUSG00000054733	Msra	chr14	-	64210427	64210534	64233828	64233933	64122910	64123353	64285063	64285183	31,46,51	164,176,186	54,33,47	90,77,100	230	232	8.90749103541e-05	0.16,0.209,0.217	0.377,0.302,0.322	-0.138
ENSMUSG00000019854	Reps1	chr10	+	18104153	18104275	18107667	18107748	18096181	18096336	18114398	18114486	808,818,933	843,681,785	816,742,699	549,448,369	247	206	8.9232810083e-05	0.444,0.5,0.498	0.553,0.58,0.612	-0.101
ENSMUSG00000062822	4833420G17Rik	chr13	+	119479427	119479522	119480934	119481030	119477683	119477854	119484452	119484493	334,335,276	166,198,204	411,335,354	448,314,327	220	221	8.95282695728e-05	0.669,0.63,0.576	0.48,0.517,0.521	0.119
ENSMUSG00000034543	Morc2a	chr11	+	3650307	3650447	3658671	3658725	3649493	3650146	3661828	3661863	123,137,156	58,64,57	114,131,100	83,100,95	265	179	9.09312832906e-05	0.589,0.591,0.649	0.481,0.469,0.416	0.154
ENSMUSG00000025495	Ptdss2	chr7	+	141152191	141152242	141152774	141152888	141151649	141151784	141152974	141153093	93,113,91	343,303,317	107,140,140	230,255,251	176	239	9.11275891297e-05	0.269,0.336,0.28	0.387,0.427,0.431	-0.12
ENSMUSG00000018474	Chd3	chr11	-	69345135	69345262	69345470	69345634	69344350	69344478	69346617	69346813	691,582,830	636,655,604	1064,904,831	1591,1281,1195	289	252	9.15978902572e-05	0.486,0.437,0.545	0.368,0.381,0.377	0.114
ENSMUSG00000019854	Reps1	chr10	+	18104153	18104275	18107670	18107748	18096181	18096336	18114398	18114486	808,818,933	811,651,728	816,742,699	532,414,350	247	203	9.15978902572e-05	0.45,0.508,0.513	0.558,0.596,0.621	-0.101
ENSMUSG00000044148	1810030O07Rik	chrX	-	12662649	12662829	12664499	12664649	12657861	12658024	12669526	12669646	141,153,111	285,259,231	281,245,235	354,269,273	275	305	9.40677068741e-05	0.354,0.396,0.348	0.468,0.503,0.488	-0.12
ENSMUSG00000006517	Mvd	chr8	-	122439637	122439752	122440181	122440252	122439376	122439523	122443293	122443396	266,325,260	188,226,206	190,168,155	212,199,202	196	240	9.50400937181e-05	0.634,0.638,0.607	0.523,0.508,0.484	0.121
ENSMUSG00000027378	Nphp1	chr2	-	127757678	127757761	127759575	127759686	127756091	127756168	127761161	127761236	122,116,157	149,158,176	212,154,182	129,120,141	236	208	9.54443868627e-05	0.419,0.393,0.44	0.592,0.531,0.532	-0.134
ENSMUSG00000064138	Fam172a	chr13	+	77825322	77825388	77834509	77834701	77761837	77761938	77902653	77902875	27,35,26	142,129,143	123,95,91	281,198,261	191	317	9.55423343053e-05	0.24,0.31,0.232	0.421,0.443,0.367	-0.15
ENSMUSG00000032479	Map4	chr9	+	110071025	110071139	110072612	110072705	110068692	110068985	110078002	110078084	175,180,208	62,60,64	183,180,157	102,96,118	239	218	9.65644573228e-05	0.72,0.732,0.748	0.621,0.631,0.548	0.133
ENSMUSG00000041961	Znrf3	chr11	-	5286093	5286261	5287372	5287483	5283337	5283440	5289025	5289157	199,211,149	271,239,277	493,382,465	425,335,327	236	293	9.67501008313e-05	0.477,0.523,0.4	0.59,0.586,0.638	-0.138
ENSMUSG00000020794	Ube2g1	chr11	+	72677704	72677883	72679368	72679492	72672959	72673057	72683523	72686481	469,583,371	795,691,792	1009,823,973	1034,863,783	304	249	9.87515006346e-05	0.326,0.409,0.277	0.444,0.439,0.504	-0.125
ENSMUSG00000034135	Sik3	chr9	+	46201999	46202070	46204205	46204349	46198551	46198707	46207921	46208072	51,66,77	135,91,153	118,78,94	78,91,57	196	269	9.95408778307e-05	0.341,0.499,0.409	0.675,0.541,0.694	-0.22
ENSMUSG00000053289	Ddx10	chr9	-	53204058	53204530	53213235	53213337	53159897	53160017	53223659	53223744	152,201,132	272,309,288	283,187,249	276,225,284	227	597	0.00010036127527	0.595,0.631,0.547	0.729,0.686,0.698	-0.113
ENSMUSG00000038535	Zfp280d	chr9	+	72307950	72308068	72312077	72312248	72301866	72302006	72312650	72312760	324,211,251	157,194,154	251,213,183	313,230,248	243	296	0.000101050893158	0.715,0.57,0.665	0.494,0.53,0.473	0.151
ENSMUSG00000037134	Prmt9	chr8	+	77560806	77560974	77562413	77562516	77558878	77559115	77563975	77564082	94,74,105	132,153,167	172,125,117	159,111,114	293	228	0.000101942616642	0.357,0.273,0.329	0.457,0.467,0.444	-0.136
ENSMUSG00000040782	Rfwd2	chr1	+	159308882	159308964	159319723	159319840	159308434	159308518	159324916	159325106	0,2,0	4,6,7	6,5,10	10,6,9	207	242	0.000102955547575	0.0,0.28,0.0	0.412,0.493,0.565	-0.397
ENSMUSG00000022141	Nipbl	chr15	-	8296731	8296878	8300694	8300895	8295510	8295785	8301289	8301397	325,365,377	347,388,343	285,212,221	379,385,367	326	272	0.000103646288707	0.439,0.44,0.478	0.386,0.315,0.334	0.107
ENSMUSG00000022681	Ntan1	chr16	+	13829004	13829078	13831117	13831171	13827387	13827496	13831606	13831660	230,230,216	280,372,319	600,468,424	501,392,467	199	179	0.000106158109128	0.425,0.357,0.379	0.519,0.518,0.45	-0.109
ENSMUSG00000040177	2310057M21Rik	chr7	-	131357459	131357666	131360888	131360961	131348691	131351102	131361732	131361936	68,77,77	110,135,116	61,48,39	168,145,144	198	332	0.00010786704858	0.509,0.489,0.527	0.378,0.357,0.312	0.159
ENSMUSG00000029705	Cux1	chr5	-	136254066	136254183	136256231	136256344	136252542	136252626	136256799	136256866	472,446,463	221,206,209	603,561,432	448,362,330	238	242	0.000108530012307	0.685,0.688,0.693	0.578,0.612,0.571	0.102
ENSMUSG00000020700	Map3k3	chr11	+	106096990	106097112	106110743	106110784	106084612	106084933	106114183	106114283	125,118,133	17,32,30	101,79,80	49,39,37	247	166	0.000108890592124	0.832,0.712,0.749	0.581,0.577,0.592	0.181
ENSMUSG00000026958	Dpp7	chr2	-	25354892	25355028	25355557	25355721	25354740	25354822	25355813	25355953	25,18,12	76,67,67	37,31,25	38,55,39	289	261	0.0001094782599	0.229,0.195,0.139	0.468,0.337,0.367	-0.203
ENSMUSG00000030815	Phkg2	chr7	+	127577534	127577710	127579666	127579732	127573528	127573966	127579809	127579973	112,163,126	185,159,164	254,214,196	186,139,144	301	191	0.000111035943706	0.278,0.394,0.328	0.464,0.494,0.463	-0.14
ENSMUSG00000031987	Egln1	chr8	-	124914016	124914153	124915660	124915780	124911740	124911808	124948232	124949324	667,692,783	723,638,601	711,632,598	1032,869,796	245	262	0.000111062422541	0.497,0.537,0.582	0.424,0.437,0.445	0.103
ENSMUSG00000056531	Ccdc18	chr5	+	108197756	108197970	108201324	108201424	108195995	108196159	108202064	108202181	67,94,86	124,163,137	67,70,64	53,52,69	339	225	0.000112512521992	0.264,0.277,0.294	0.456,0.472,0.381	-0.158
ENSMUSG00000041477	Dcp1b	chr6	+	119214769	119215606	119217802	119217979	119206469	119206598	119220002	119221616	157,112,188	66,79,80	129,138,100	126,119,118	962	302	0.000113577393346	0.428,0.308,0.425	0.243,0.267,0.21	0.147
ENSMUSG00000041236	Vps41	chr13	+	18782646	18782721	18791586	18791649	18745261	18745339	18794326	18794392	170,225,202	331,350,270	240,178,191	212,191,182	200	188	0.000113763497684	0.326,0.377,0.413	0.516,0.467,0.497	-0.121
ENSMUSG00000032384	Csnk1g1	chr9	+	66012746	66012854	66019801	66019912	66010421	66010570	66032238	66032345	143,200,178	75,104,87	121,116,122	121,113,93	233	236	0.000113990997096	0.659,0.661,0.675	0.503,0.51,0.571	0.137
ENSMUSG00000044906	4930503L19Rik	chr18	-	70458316	70458448	70463961	70464064	70456473	70456544	70467334	70467485	44,70,60	93,108,117	95,83,75	91,75,75	228	257	0.000114203604769	0.348,0.422,0.366	0.541,0.555,0.53	-0.163
ENSMUSG00000037544	Dlgap5	chr14	-	47389411	47389458	47390442	47390662	47387778	47388123	47391721	47391779	169,160,143	170,161,183	228,204,191	141,152,111	345	172	0.000114340228078	0.331,0.331,0.28	0.446,0.401,0.462	-0.122
ENSMUSG00000031565	Fgfr1	chr8	+	25563373	25563524	25564339	25564484	25562137	25562328	25566710	25566913	395,374,383	554,578,481	511,354,311	278,246,331	276	270	0.000114688901576	0.411,0.388,0.438	0.643,0.585,0.479	-0.157
ENSMUSG00000046707	Csnk2a2	chr8	-	95465650	95465710	95473370	95473421	95461545	95461629	95477211	95477313	117,105,103	350,374,370	163,124,116	294,241,274	176	185	0.000114976433405	0.26,0.228,0.226	0.368,0.351,0.308	-0.104
ENSMUSG00000030172	Erc1	chr6	-	119694570	119694731	119713679	119713811	119630602	119630747	119722172	119722308	106,107,127	167,218,178	162,125,114	151,112,111	257	286	0.000115178361463	0.414,0.353,0.443	0.544,0.554,0.533	-0.14
ENSMUSG00000027942	4933434E20Rik	chr3	+	90056206	90056324	90056528	90056582	90053507	90053609	90058484	90058651	516,657,615	222,217,192	398,297,326	213,180,179	243	179	0.000115244567175	0.631,0.69,0.702	0.579,0.549,0.573	0.107
ENSMUSG00000021192	Golga5	chr12	+	102489418	102489517	102493753	102493859	102487119	102487248	102495699	102495763	384,374,456	209,145,169	306,265,296	233,195,183	224	231	0.000116809318594	0.655,0.727,0.736	0.575,0.584,0.625	0.111
ENSMUSG00000045410	Akr1e1	chr13	-	4602680	4602797	4607390	4607558	4601217	4601295	4609084	4609174	245,213,215	204,169,195	247,147,172	283,222,268	293	242	0.000118043726986	0.498,0.51,0.477	0.419,0.354,0.346	0.122
ENSMUSG00000033323	Ctdp1	chr18	-	80420442	80420630	80434165	80434328	80407958	80408781	80445885	80446095	193,230,182	302,387,360	282,228,275	322,263,271	288	313	0.000119066005362	0.41,0.392,0.355	0.488,0.485,0.524	-0.113
ENSMUSG00000032267	Usp28	chr9	+	49037176	49037256	49037767	49037891	49035881	49035960	49038981	49039177	58,62,58	225,223,269	82,51,72	167,136,119	205	249	0.000122342156481	0.238,0.252,0.208	0.374,0.313,0.424	-0.138
ENSMUSG00000015647	Lama5	chr2	-	180184400	180184571	180185328	180185440	180184017	180184214	180185622	180185733	325,364,377	577,566,554	548,506,410	549,488,494	237	296	0.000125034335702	0.413,0.445,0.459	0.555,0.564,0.509	-0.104
ENSMUSG00000027422	Rrbp1	chr2	-	143949671	143949755	143952191	143952275	143949269	143949368	143953233	143953329	338,396,350	504,547,474	518,392,340	426,350,364	209	209	0.000125587602176	0.401,0.42,0.425	0.549,0.528,0.483	-0.105
ENSMUSG00000060121	Gemin2	chr12	+	59020388	59020433	59021667	59021736	59018011	59018125	59025002	59025113	44,27,25	135,106,109	93,68,66	170,137,114	170	194	0.000126607739878	0.271,0.225,0.207	0.384,0.362,0.398	-0.147
ENSMUSG00000041530	Ago1	chr4	-	126461684	126461805	126463671	126463855	126460905	126461087	126468396	126468583	227,251,279	228,199,225	357,277,256	510,390,319	309	246	0.000126801413884	0.442,0.501,0.497	0.358,0.361,0.39	0.11
ENSMUSG00000037860	Aim2	chr1	+	173393962	173394033	173427758	173427898	173350878	173350973	173452827	173452948	9,1,4	35,13,18	1,0,0	16,8,15	196	265	0.000126913158748	0.258,0.094,0.231	0.078,0.0,0.0	0.168
ENSMUSG00000039801	2410089E03Rik	chr15	+	8188796	8188877	8194323	8194488	8188386	8188595	8199180	8199339	21,31,20	82,84,121	42,64,38	79,73,66	206	290	0.000127323673569	0.265,0.342,0.189	0.428,0.552,0.448	-0.211
ENSMUSG00000026116	Tmem131	chr1	-	36794803	36794901	36795100	36795197	36794043	36794198	36795294	36795416	110,86,139	404,369,475	124,120,94	305,224,226	222	223	0.000127431066074	0.215,0.19,0.227	0.29,0.35,0.295	-0.101
ENSMUSG00000022191	Drosha	chr15	+	12905598	12905701	12912510	12912555	12902584	12902684	12913898	12914056	679,676,550	416,404,341	854,726,697	326,240,336	228	170	0.000129979379862	0.549,0.555,0.546	0.661,0.693,0.607	-0.104
ENSMUSG00000054199	Gon4l	chr3	+	88875906	88875930	88880070	88880174	88869802	88869843	88886905	88887104	1,5,9	117,136,125	20,12,12	105,102,116	149	229	0.000130739041585	0.013,0.053,0.1	0.226,0.153,0.137	-0.117
ENSMUSG00000042350	Arel1	chr12	-	84934953	84935123	84940159	84940397	84934569	84934750	84941730	84941957	47,58,58	126,141,131	161,113,99	186,125,167	363	295	0.000131359987902	0.233,0.251,0.265	0.413,0.424,0.325	-0.138
ENSMUSG00000033059	Pygb	chr2	+	150801537	150801639	150806192	150806271	150786734	150787110	150808796	150808900	317,291,316	128,134,126	535,381,327	335,249,246	227	204	0.000134329422629	0.69,0.661,0.693	0.589,0.579,0.544	0.111
ENSMUSG00000021552	Gkap1	chr13	-	58243801	58243954	58251130	58251153	58238648	58238712	58255746	58255870	63,87,75	40,63,63	35,26,42	54,43,66	148	278	0.000134544965746	0.747,0.722,0.691	0.549,0.532,0.544	0.178
ENSMUSG00000013415	Igf2bp1	chr11	-	95967548	95967623	95968362	95968482	95966650	95966782	95968798	95968921	610,525,569	367,422,336	371,342,298	366,343,327	245	200	0.000134544965746	0.576,0.504,0.58	0.453,0.449,0.427	0.11
ENSMUSG00000034377	Tulp4	chr17	+	6206890	6207057	6213383	6213608	6201699	6201834	6214634	6214869	159,187,171	442,526,585	256,238,178	425,434,408	292	350	0.000136372603515	0.301,0.299,0.259	0.419,0.397,0.343	-0.1
ENSMUSG00000063273	Naa15	chr3	+	51455833	51456003	51457297	51457450	51451309	51451382	51458621	51458750	740,678,817	586,578,507	769,601,587	794,676,715	295	278	0.000136861853541	0.543,0.525,0.603	0.477,0.456,0.436	0.101
ENSMUSG00000038305	Spats2l	chr1	+	57799304	57799354	57832052	57832137	57774860	57775024	57855463	57855524	13,8,7	80,86,76	48,49,51	208,149,169	175	210	0.000136948150395	0.163,0.1,0.1	0.217,0.283,0.266	-0.134
ENSMUSG00000004865	Srpk1	chr17	-	28600242	28600456	28600868	28600894	28599470	28599869	28602687	28602853	160,168,186	794,745,847	174,157,174	538,478,466	151	339	0.000136948150395	0.311,0.336,0.33	0.421,0.424,0.456	-0.108
ENSMUSG00000038290	Smg6	chr11	+	75053761	75053963	75139192	75139369	75041867	75042036	75142756	75142903	202,212,202	396,411,328	323,227,252	300,263,341	327	302	0.00013719720273	0.32,0.323,0.363	0.499,0.444,0.406	-0.114
ENSMUSG00000018906	P4ha2	chr11	+	54125762	54125816	54126237	54126297	54124945	54125045	54129047	54129116	83,87,124	15,14,19	61,68,59	24,23,31	179	185	0.000138154803226	0.851,0.865,0.871	0.724,0.753,0.663	0.149
ENSMUSG00000041477	Dcp1b	chr6	+	119214769	119215606	119217901	119217979	119206469	119206598	119220002	119220185	157,112,188	44,61,54	129,138,100	96,90,96	962	203	0.000138154803226	0.43,0.279,0.424	0.221,0.244,0.18	0.163
ENSMUSG00000020393	Kremen1	chr11	-	5201696	5202029	5209938	5210092	5199501	5199711	5215406	5215531	255,360,336	553,453,592	505,416,448	510,407,415	279	458	0.000140720469076	0.431,0.566,0.482	0.619,0.627,0.639	-0.135
ENSMUSG00000030521	Mphosph10	chr7	-	64384301	64384369	64385678	64385820	64382890	64383028	64387448	64387617	607,568,525	110,163,157	478,417,390	182,170,187	267	193	0.000140720469076	0.8,0.716,0.707	0.655,0.639,0.601	0.109
ENSMUSG00000026388	3110009E18Rik	chr1	+	120160605	120160656	120166134	120166172	120150602	120150747	120188040	120188189	66,60,75	2,2,3	44,42,33	12,3,8	176	163	0.000141799902986	0.968,0.965,0.959	0.773,0.928,0.793	0.133
ENSMUSG00000014077	Chp1	chr2	+	119566649	119566730	119571767	119571895	119560730	119560803	119580694	119580756	347,390,324	258,250,238	411,314,351	477,378,325	206	253	0.00014330472038	0.623,0.657,0.626	0.514,0.505,0.57	0.106
ENSMUSG00000003072	Atp5d	chr10	+	80139704	80139925	80140478	80140546	80138631	80138855	80142040	80142400	5,6,12	13,5,8	6,2,8	0,1,1	346	193	0.00014360202518	0.177,0.401,0.456	1.0,0.527,0.817	-0.437
ENSMUSG00000037315	Jade3	chrX	+	20429022	20429131	20435210	20435298	20425787	20425830	20460515	20460572	60,67,53	35,48,53	58,52,40	104,71,82	234	213	0.00014360202518	0.609,0.56,0.477	0.337,0.4,0.307	0.201
ENSMUSG00000029029	Wrap73	chr4	+	154154534	154154640	154155240	154155366	154152792	154152870	154156100	154156292	189,148,172	125,103,122	293,213,207	317,255,236	231	251	0.000143614009716	0.622,0.61,0.605	0.501,0.476,0.488	0.124
ENSMUSG00000028886	Eya3	chr4	+	132709944	132710059	132711841	132711963	132706962	132707123	132719211	132719312	181,186,213	376,372,351	345,301,257	412,333,345	240	247	0.000143624255584	0.331,0.34,0.384	0.463,0.482,0.434	-0.108
ENSMUSG00000036698	Ago2	chr15	-	73130860	73131042	73137992	73138113	73128323	73128460	73146369	73146565	251,301,275	110,115,125	326,200,254	226,154,162	246	307	0.000143665992386	0.74,0.766,0.733	0.643,0.618,0.662	0.105
ENSMUSG00000033487	Fndc3a	chr14	-	72599065	72599142	72652015	72652091	72589753	72589991	72683633	72683771	54,58,69	127,136,193	105,85,110	146,138,126	201	202	0.000143963590587	0.299,0.3,0.264	0.42,0.382,0.467	-0.135
ENSMUSG00000002963	Pnkp	chr7	+	44860862	44860911	44860988	44861059	44860359	44860431	44861146	44861239	37,24,23	108,92,88	40,29,40	63,52,51	174	196	0.0001439643805	0.278,0.227,0.227	0.417,0.386,0.469	-0.18
ENSMUSG00000066839	Ecsit	chr9	-	22076227	22076645	22084022	22084208	22074590	22074814	22085348	22085427	16,14,20	185,141,209	47,18,43	188,122,173	311	543	0.000144368723155	0.131,0.148,0.143	0.304,0.205,0.303	-0.13
ENSMUSG00000030815	Phkg2	chr7	+	127577534	127577688	127579666	127579732	127573853	127573966	127579809	127579973	109,163,126	185,159,164	252,215,196	186,139,144	279	191	0.000145195535336	0.287,0.412,0.345	0.481,0.514,0.482	-0.144
ENSMUSG00000063952	Brpf3	chr17	+	28823972	28824066	28831313	28831411	28821085	28821592	28835761	28835916	146,189,158	79,89,93	184,107,127	161,136,108	219	223	0.000145577835627	0.653,0.684,0.634	0.538,0.445,0.545	0.148
ENSMUSG00000022035	Ccdc25	chr14	+	65840447	65840495	65846295	65846335	65837301	65837484	65851616	65851668	190,180,122	80,91,103	137,69,108	173,115,106	173	165	0.000147425422387	0.694,0.654,0.53	0.43,0.364,0.493	0.197
ENSMUSG00000018076	Med13l	chr5	+	118671012	118671097	118680887	118680971	118593332	118593570	118718482	118720114	40,55,59	129,128,112	110,92,117	143,128,126	210	209	0.000148519404088	0.236,0.3,0.344	0.434,0.417,0.48	-0.15
ENSMUSG00000010554	Mettl16	chr11	+	74787554	74787695	74792202	74792318	74773521	74773649	74795751	74795817	2,12,3	38,21,27	0,1,0	15,19,24	266	241	0.000148922549073	0.046,0.341,0.091	0.0,0.046,0.0	0.144
ENSMUSG00000054580	Pla2r1	chr2	-	60424258	60424375	60425351	60425492	60422604	60422781	60427626	60427795	72,41,44	105,133,138	198,165,169	207,179,201	266	242	0.000149580339993	0.384,0.219,0.225	0.465,0.456,0.433	-0.175
ENSMUSG00000020882	Cacnb1	chr11	-	98010626	98010646	98011342	98011497	98010295	98010376	98011865	98011942	3,6,15	0,0,1	10,13,13	4,2,4	280	145	0.000151870247709	1.0,1.0,0.886	0.564,0.771,0.627	0.308
ENSMUSG00000028252	Ccnc	chr4	+	21742612	21742704	21743246	21743314	21741954	21741990	21746349	21746429	172,153,204	97,116,123	121,102,101	139,108,112	217	193	0.000154597173959	0.612,0.54,0.596	0.436,0.457,0.445	0.137
ENSMUSG00000004798	Ulk2	chr11	-	61782005	61782124	61783536	61783715	61781591	61781749	61787428	61787637	156,137,109	60,43,40	207,165,145	130,97,108	304	244	0.000156312974952	0.676,0.719,0.686	0.561,0.577,0.519	0.141
ENSMUSG00000054051	Ercc6	chr14	+	32518942	32519063	32526148	32526878	32516946	32517378	32541225	32541354	110,152,136	56,104,85	80,64,58	73,80,80	246	855	0.000157004342198	0.872,0.836,0.848	0.792,0.735,0.716	0.104
ENSMUSG00000024566	Atp9b	chr18	-	80808611	80808772	80836354	80836431	80795289	80795432	80844526	80844602	65,54,43	240,266,217	101,86,81	261,199,211	202	286	0.000157271107051	0.277,0.223,0.219	0.354,0.38,0.352	-0.122
ENSMUSG00000060227	Casc4	chr2	+	121906697	121906778	121910798	121910897	121905929	121906071	121911870	121912041	217,196,242	520,502,472	201,131,160	257,185,260	206	224	0.000160795123908	0.312,0.298,0.358	0.46,0.435,0.401	-0.109
ENSMUSG00000019907	Ppp1r12a	chr10	+	108252756	108252924	108253324	108253495	108251839	108251944	108259755	108259846	313,325,289	265,357,298	276,260,200	420,361,348	293	296	0.000161742621154	0.544,0.479,0.495	0.399,0.421,0.367	0.11
ENSMUSG00000005883	Spo11	chr2	+	172984871	172984938	172985396	172985505	172984015	172984104	172985903	172985990	10,8,11	2,1,2	19,15,23	24,14,16	192	234	0.000162861378914	0.859,0.907,0.87	0.491,0.566,0.637	0.314
ENSMUSG00000058704	Memo1	chr17	-	74241904	74242016	74244974	74245087	74225431	74225574	74255227	74255296	322,308,302	403,456,518	619,486,448	573,454,477	238	237	0.000164326790117	0.443,0.402,0.367	0.518,0.516,0.483	-0.102
ENSMUSG00000040549	Ckap5	chr2	+	91565620	91565803	91568136	91568250	91564319	91564448	91568636	91568747	392,464,362	525,543,464	537,462,454	476,384,356	308	239	0.000165739019533	0.367,0.399,0.377	0.467,0.483,0.497	-0.101
ENSMUSG00000019467	Arhgef25	chr10	-	127185082	127185172	127185286	127185356	127184886	127184979	127185574	127185678	135,107,128	198,227,204	219,172,171	208,180,176	195	215	0.000167335579427	0.429,0.342,0.409	0.537,0.513,0.517	-0.129
ENSMUSG00000028163	Nfkb1	chr3	-	135590779	135590846	135591553	135591678	135590315	135590488	135593830	135593933	249,268,274	64,65,60	268,244,283	129,92,109	250	192	0.000167871127388	0.749,0.76,0.778	0.615,0.671,0.666	0.112
ENSMUSG00000005882	Uqcc1	chr2	-	155887108	155887217	155909352	155909425	155858111	155858189	155910356	155910464	170,210,152	274,267,295	227,197,219	213,183,206	198	234	0.000168420295907	0.423,0.482,0.378	0.557,0.56,0.557	-0.13
ENSMUSG00000004069	Dnaja3	chr16	+	4693211	4693412	4694363	4694516	4689980	4690064	4696388	4696536	313,306,317	534,456,578	401,304,271	410,304,345	326	278	0.000169869164055	0.333,0.364,0.319	0.455,0.46,0.401	-0.1
ENSMUSG00000055897	Ppp4r1l-ps	chr2	-	173589787	173589948	173592116	173592221	173589504	173589674	173592801	173593014	10,13,12	25,65,32	54,51,32	58,42,51	230	286	0.000169896871413	0.332,0.199,0.318	0.537,0.602,0.438	-0.243
ENSMUSG00000024251	Thada	chr17	-	84336792	84336882	84386510	84386602	84334025	84334157	84393359	84393482	29,27,27	92,95,116	49,27,36	81,50,54	217	215	0.000170494729964	0.238,0.22,0.187	0.375,0.349,0.398	-0.159
ENSMUSG00000020128	Vps54	chr11	+	21264665	21264871	21268784	21268863	21263198	21263354	21271703	21271738	299,305,374	177,242,198	236,169,226	238,201,223	331	204	0.00017070202324	0.51,0.437,0.538	0.379,0.341,0.384	0.127
ENSMUSG00000021501	Caml	chr13	+	55624710	55625171	55628576	55628642	55623004	55623256	55631808	55632411	310,317,281	50,60,60	196,201,231	92,74,64	586	191	0.000171448192143	0.669,0.633,0.604	0.41,0.47,0.541	0.162
ENSMUSG00000053070	9230110C19Rik	chr9	-	8027100	8027267	8037459	8037535	8025961	8026134	8042408	8042490	97,104,121	123,133,84	72,52,47	137,116,133	201	292	0.000172666450649	0.534,0.532,0.677	0.433,0.394,0.339	0.192
ENSMUSG00000037262	Kin	chr2	+	10085729	10085824	10090112	10090156	10080623	10080744	10090240	10090363	106,158,118	114,128,114	159,146,127	88,57,75	220	169	0.000173618822318	0.417,0.487,0.443	0.581,0.663,0.565	-0.154
ENSMUSG00000019977	Hbs1l	chr10	+	21347261	21347408	21349311	21349386	21345076	21345194	21351926	21352044	203,200,179	214,223,257	420,286,279	232,195,248	272	200	0.000173642836495	0.411,0.397,0.339	0.571,0.519,0.453	-0.132
ENSMUSG00000038286	Bphl	chr13	+	34046785	34046952	34050280	34050434	34044423	34044527	34060433	34060565	309,276,306	213,258,195	285,197,222	333,240,287	292	279	0.000174338252713	0.581,0.505,0.6	0.45,0.44,0.425	0.124
ENSMUSG00000020697	Lig3	chr11	+	82796027	82796151	82797305	82797448	82795708	82795786	82797773	82797848	483,581,489	310,314,276	482,393,454	487,360,336	249	268	0.000174500971107	0.626,0.666,0.656	0.516,0.54,0.593	0.1
ENSMUSG00000054199	Gon4l	chr3	+	88889670	88889839	88890812	88890957	88887558	88887645	88892517	88892668	270,186,360	69,109,97	215,171,161	133,136,132	294	270	0.000174768318574	0.782,0.61,0.773	0.598,0.536,0.528	0.168
ENSMUSG00000017686	Rhot1	chr11	+	80227279	80227332	80233928	80234030	80226062	80226116	80242020	80242119	149,134,142	218,200,233	117,105,110	331,256,259	178	227	0.000176792348882	0.466,0.461,0.437	0.311,0.343,0.351	0.12
ENSMUSG00000030960	Mettl10	chr7	-	132837099	132837207	132850594	132850709	132831359	132831576	132851425	132851491	358,393,355	298,312,282	273,257,295	352,360,317	240	233	0.000177043733962	0.538,0.55,0.55	0.43,0.409,0.475	0.108
ENSMUSG00000022475	Hdac7	chr15	-	97799760	97799816	97800694	97800802	97799556	97799644	97802075	97802125	80,86,86	154,74,142	167,167,123	95,106,86	233	181	0.000178835848344	0.288,0.474,0.32	0.577,0.55,0.526	-0.19
ENSMUSG00000029290	Zfp326	chr5	+	105878748	105878793	105886186	105886222	105876567	105876698	105886316	105886428	152,159,165	56,51,32	182,140,161	98,67,111	170	161	0.000178953570637	0.72,0.747,0.83	0.638,0.664,0.579	0.139
ENSMUSG00000039187	Fanci	chr7	+	79405142	79405184	79406166	79406290	79402510	79402568	79407323	79407409	20,24,17	127,161,146	39,45,34	135,96,129	167	249	0.000180230466583	0.19,0.182,0.148	0.301,0.411,0.282	-0.158
ENSMUSG00000028358	Zfp618	chr4	+	63121330	63121408	63131107	63131209	63118545	63118629	63132328	63139708	84,79,97	124,133,100	74,51,60	189,163,143	203	227	0.000180901285846	0.431,0.399,0.52	0.305,0.259,0.319	0.156
ENSMUSG00000033233	Trim45	chr3	+	100928054	100928169	100929816	100929943	100927224	100927354	100931430	100931605	172,148,144	54,51,55	128,119,152	105,62,98	240	252	0.000181437567187	0.77,0.753,0.733	0.561,0.668,0.62	0.136
ENSMUSG00000035248	Zcchc6	chr13	-	59784764	59784880	59785720	59785812	59782017	59782343	59785894	59785942	102,122,115	343,406,395	147,120,137	284,271,274	217	241	0.000181481303579	0.248,0.25,0.244	0.365,0.33,0.357	-0.103
ENSMUSG00000031107	Rbmx2	chrX	+	48697400	48697452	48706304	48706434	48695319	48695435	48708889	48709073	142,122,132	145,159,170	100,77,90	211,167,170	177	255	0.00018290533887	0.585,0.525,0.528	0.406,0.399,0.433	0.133
ENSMUSG00000001844	Zdhhc4	chr5	-	143324131	143324398	143324884	143324958	143321768	143321894	143326098	143326223	190,127,203	221,174,174	143,132,103	297,225,204	199	392	0.000183361607994	0.629,0.59,0.697	0.487,0.536,0.499	0.131
ENSMUSG00000000532	Acvr1b	chr15	+	101201977	101202145	101202937	101203094	101198783	101199014	101204452	101204577	388,377,414	250,262,221	732,619,597	695,586,552	293	282	0.00019074248825	0.599,0.581,0.643	0.503,0.504,0.51	0.102
ENSMUSG00000036678	Aaas	chr15	-	102346486	102346533	102346677	102346769	102345576	102345675	102347035	102347091	303,264,327	285,263,376	316,217,250	196,160,152	217	172	0.000195764304754	0.457,0.443,0.408	0.561,0.518,0.566	-0.112
ENSMUSG00000036636	Clcn7	chr17	+	25153731	25153825	25155367	25155537	25153015	25153154	25156800	25156852	104,107,146	42,86,69	102,84,76	112,108,76	219	295	0.000196237688803	0.769,0.626,0.74	0.551,0.512,0.574	0.166
ENSMUSG00000029432	Gbas	chr5	+	129746326	129746467	129748001	129748033	129745215	129745286	129753225	129753320	574,543,634	54,82,49	539,393,384	78,76,105	266	157	0.000197147984459	0.863,0.796,0.884	0.803,0.753,0.683	0.101
ENSMUSG00000022210	Dhrs4	chr14	+	55486116	55486218	55487259	55487311	55480025	55480203	55487583	55487718	480,453,452	346,448,409	747,577,614	413,318,376	227	177	0.000197760590701	0.52,0.441,0.463	0.585,0.586,0.56	-0.102
ENSMUSG00000002221	Paxip1	chr5	-	27758430	27758615	27759369	27759491	27756952	27756996	27759972	27760110	279,268,294	474,587,548	470,417,372	564,523,500	247	310	0.0002031880679	0.425,0.364,0.402	0.511,0.5,0.483	-0.101
ENSMUSG00000033610	Pank1	chr19	-	34821712	34821889	34827119	34827373	34821099	34821223	34840756	34841109	342,289,432	240,161,208	335,262,279	302,255,249	379	302	0.000204265626329	0.532,0.589,0.623	0.469,0.45,0.472	0.118
ENSMUSG00000037022	Mmaa	chr8	-	79274103	79274274	79278201	79278324	79270889	79270975	79281180	79281654	13,7,13	90,109,128	39,31,28	143,131,127	248	296	0.000204265626329	0.147,0.071,0.108	0.246,0.22,0.208	-0.116
ENSMUSG00000037486	Asxl2	chr12	+	3457061	3457209	3469477	3469593	3451661	3451770	3474489	3474613	38,35,38	97,136,153	70,49,41	118,99,57	273	241	0.000206958704264	0.257,0.185,0.18	0.344,0.304,0.388	-0.138
ENSMUSG00000032293	Ireb2	chr9	+	54883896	54884115	54886489	54886673	54882318	54882456	54887267	54887407	297,342,333	144,183,158	447,352,338	371,246,274	344	309	0.000209023731739	0.649,0.627,0.654	0.52,0.562,0.526	0.107
ENSMUSG00000022436	Sh3bp1	chr15	+	78903058	78903135	78903552	78903697	78902853	78902965	78904269	78904338	191,131,203	447,450,588	406,261,247	642,537,467	202	270	0.000211361020661	0.364,0.28,0.316	0.458,0.394,0.414	-0.102
ENSMUSG00000026925	Inpp5e	chr2	-	26400035	26400143	26400372	26400492	26399412	26399574	26400885	26401010	230,203,311	89,89,70	219,239,210	181,132,122	245	233	0.000211390545225	0.711,0.684,0.809	0.535,0.633,0.621	0.138
ENSMUSG00000042572	Ube2q1	chr3	+	89781367	89781463	89781770	89781837	89781046	89781095	89782256	89784000	1113,1110,1027	931,775,1104	1060,911,945	591,510,505	221	192	0.00021190507085	0.509,0.554,0.447	0.609,0.608,0.619	-0.109
ENSMUSG00000030815	Phkg2	chr7	+	127577534	127577710	127579809	127579973	127573528	127573966	127582122	127582213	109,163,126	252,253,237	252,214,196	274,233,249	301	289	0.000212024017077	0.293,0.382,0.338	0.469,0.469,0.43	-0.118
ENSMUSG00000036820	Amdhd2	chr17	-	24158639	24158694	24162975	24163115	24158309	24158522	24163195	24163332	68,97,77	141,112,99	154,124,121	113,92,95	265	180	0.000214256096169	0.247,0.37,0.346	0.481,0.478,0.464	-0.153
ENSMUSG00000055932	Fto	chr8	+	91401806	91401884	91409222	91409841	91313534	91313620	91441662	91444766	199,185,204	647,658,537	241,164,148	1020,839,786	203	744	0.000216118707265	0.53,0.507,0.582	0.464,0.417,0.408	0.11
ENSMUSG00000030660	Pik3c2a	chr7	-	116346118	116346243	116348119	116348327	116342974	116343092	116350032	116350142	456,545,522	315,317,304	360,305,360	330,317,313	333	250	0.000217740152883	0.521,0.563,0.563	0.45,0.419,0.463	0.105
ENSMUSG00000019813	Cep57l1	chr10	-	41721556	41721701	41722883	41723005	41719224	41719907	41723860	41723938	106,87,76	293,274,281	123,91,81	177,154,185	247	270	0.000220355575084	0.283,0.258,0.228	0.432,0.392,0.324	-0.126
ENSMUSG00000020687	Cdc27	chr11	-	104515371	104515580	104517375	104517528	104512900	104513018	104520663	104520836	291,329,269	436,419,432	437,354,397	404,387,342	278	334	0.000220518718036	0.445,0.485,0.428	0.565,0.524,0.582	-0.104
ENSMUSG00000059820	AU019823	chr9	-	50609371	50609425	50612376	50612477	50605243	50607936	50615482	50615559	116,125,115	169,224,211	195,99,140	144,110,151	226	179	0.00022459202608	0.352,0.307,0.302	0.518,0.416,0.423	-0.132
ENSMUSG00000021268	Meg3	chr12	+	109546429	109546542	109549290	109549371	109544947	109545041	109549478	109549552	119,82,100	200,180,244	17,32,30	100,119,98	238	206	0.000228602541099	0.34,0.283,0.262	0.128,0.189,0.209	0.12
ENSMUSG00000019088	Dnase1l1	chrX	-	74274105	74274218	74274367	74274468	74273777	74274026	74276478	74276556	44,34,18	13,10,11	23,12,18	24,17,23	226	238	0.000228633700162	0.781,0.782,0.633	0.502,0.426,0.452	0.272
ENSMUSG00000008855	Hdac5	chr11	-	102197665	102197785	102198796	102198884	102196538	102197436	102199004	102199060	135,105,128	171,157,167	176,138,119	382,280,299	213	245	0.000228661155936	0.476,0.435,0.469	0.346,0.362,0.314	0.119
ENSMUSG00000027366	Sppl2a	chr2	-	126912642	126912745	126913531	126913588	126908105	126908180	126917210	126917285	125,104,96	125,101,113	181,140,159	371,240,239	182	228	0.000232835846538	0.556,0.563,0.516	0.379,0.422,0.455	0.126
ENSMUSG00000026082	Rev1	chr1	-	38098852	38099021	38107567	38107694	38092062	38092215	38108403	38108467	28,18,22	141,135,159	47,27,47	120,114,107	252	294	0.000233834578392	0.188,0.135,0.139	0.314,0.216,0.339	-0.136
ENSMUSG00000031791	Tmem38a	chr8	+	72579562	72579719	72584699	72584817	72572090	72572227	72585861	72586181	90,60,86	207,197,193	148,119,117	245,151,181	282	243	0.000234507069176	0.273,0.208,0.277	0.342,0.404,0.358	-0.115
ENSMUSG00000052593	Adam17	chr12	-	21326118	21326169	21328044	21328133	21323508	21325626	21329053	21329132	103,92,149	139,128,132	272,198,195	167,145,119	214	176	0.000236755138701	0.379,0.372,0.481	0.573,0.529,0.574	-0.148
ENSMUSG00000028381	Ugcg	chr4	+	59217035	59217214	59218494	59218581	59213864	59213977	59219488	59219678	527,555,483	215,197,222	510,419,454	332,253,275	304	212	0.000239351034818	0.631,0.663,0.603	0.517,0.536,0.535	0.103
ENSMUSG00000001249	Hpn	chr7	-	31109090	31109192	31110713	31110773	31108964	31109006	31114677	31114744	88,100,60	144,99,81	26,32,37	93,94,80	185	227	0.000240789329087	0.429,0.553,0.476	0.255,0.295,0.362	0.182
ENSMUSG00000005882	Uqcc1	chr2	-	155909352	155909425	155910364	155910464	155901297	155901355	155911740	155911836	276,247,263	94,67,71	239,212,213	110,110,111	225	198	0.000241619888148	0.721,0.764,0.765	0.657,0.629,0.628	0.112
ENSMUSG00000022074	Tnfrsf10b	chr14	+	69773376	69773487	69775085	69775194	69770780	69770877	69776071	69776268	60,57,99	36,26,25	51,47,41	69,37,46	236	234	0.000242781491646	0.623,0.685,0.797	0.423,0.557,0.469	0.219
ENSMUSG00000033554	Dph5	chr3	+	115892711	115892836	115899694	115899803	115888439	115888597	115915039	115915160	146,187,144	230,250,244	199,135,179	159,141,178	250	234	0.000245846472997	0.373,0.412,0.356	0.539,0.473,0.485	-0.119
ENSMUSG00000064145	Arih2	chr9	-	108613725	108613835	108616677	108616828	108611632	108611750	108617371	108617435	274,246,291	334,253,389	291,302,216	264,204,155	276	235	0.000246965002775	0.411,0.453,0.389	0.484,0.558,0.543	-0.111
ENSMUSG00000022070	Bora	chr14	+	99049992	99050099	99053517	99053563	99047300	99047468	99056738	99056820	236,228,191	71,40,56	273,241,275	26,36,39	232	171	0.000249000664201	0.71,0.808,0.715	0.886,0.831,0.839	-0.108
ENSMUSG00000038383	Pigu	chr2	-	155299045	155299189	155301200	155301355	155297082	155297207	155314501	155314599	255,264,277	437,423,441	471,364,425	525,434,404	280	269	0.000250537492518	0.359,0.375,0.376	0.463,0.446,0.503	-0.101
ENSMUSG00000033021	Gmppa	chr1	+	75441984	75442031	75442184	75442277	75441619	75441827	75442443	75442612	65,87,93	91,88,98	65,46,58	131,113,115	172	218	0.000250571929172	0.475,0.556,0.546	0.386,0.34,0.39	0.154
ENSMUSG00000027932	Slc27a3	chr3	-	90387635	90387760	90388327	90388486	90387254	90387449	90388689	90388921	208,206,194	347,403,417	208,197,216	265,235,259	284	250	0.00025259416481	0.345,0.31,0.291	0.409,0.425,0.423	-0.104
ENSMUSG00000026753	Ppp6c	chr2	-	39204832	39204974	39206651	39206717	39200041	39200121	39210957	39211053	203,215,197	340,306,325	243,163,184	524,460,456	191	267	0.000254876886266	0.455,0.496,0.459	0.393,0.331,0.361	0.108
ENSMUSG00000029673	Auts2	chr5	-	131445398	131445482	131446806	131446884	131443455	131443678	131451883	131452025	444,411,587	295,271,316	350,329,262	311,309,262	203	209	0.000260723921042	0.608,0.61,0.657	0.537,0.523,0.507	0.103
ENSMUSG00000022614	Lmf2	chr15	-	89354082	89354297	89354426	89354455	89353828	89354007	89354563	89354817	11,10,11	183,192,222	43,29,18	274,217,199	154	340	0.000262470244355	0.117,0.103,0.099	0.257,0.228,0.166	-0.111
ENSMUSG00000029071	Dvl1	chr4	+	155853636	155853758	155853982	155854086	155853417	155853487	155854329	155854468	206,185,184	93,76,95	186,177,162	161,114,132	247	229	0.00026831665104	0.673,0.693,0.642	0.517,0.59,0.532	0.123
ENSMUSG00000034981	Parm1	chr5	+	91593817	91594501	91612997	91613076	91517614	91517957	91622932	91626894	200,196,202	74,92,68	486,353,255	295,227,180	809	204	0.000269164200664	0.405,0.349,0.428	0.293,0.282,0.263	0.115
ENSMUSG00000021820	Camk2g	chr14	-	20744603	20744648	20755658	20755702	20742704	20742753	20760143	20760186	84,72,81	117,126,120	140,92,100	119,81,86	169	170	0.000269264642158	0.419,0.365,0.404	0.542,0.533,0.539	-0.142
ENSMUSG00000039959	Hip1	chr5	-	135444734	135444792	135449683	135449824	135440248	135440324	135451573	135451635	213,192,188	262,227,250	116,96,98	82,65,79	266	183	0.000270044903522	0.359,0.368,0.341	0.493,0.504,0.46	-0.13
ENSMUSG00000022246	Rai14	chr15	-	10599719	10599784	10610004	10610093	10595834	10595892	10633135	10633266	183,195,202	229,206,255	117,101,78	73,67,63	214	190	0.000270865141856	0.415,0.457,0.413	0.587,0.572,0.524	-0.133
ENSMUSG00000035620	Ric8b	chr10	+	84980047	84980192	84992119	84992264	84970728	84970824	85001781	85001901	149,168,152	53,61,68	237,194,180	41,38,48	270	270	0.000278425258229	0.738,0.734,0.691	0.853,0.836,0.789	-0.105
ENSMUSG00000020781	Tsen54	chr11	+	115821655	115821716	115821998	115822115	115820378	115821007	115822582	115823094	164,102,117	158,141,159	89,109,97	246,224,175	186	242	0.000280914838306	0.575,0.485,0.489	0.32,0.388,0.419	0.141
ENSMUSG00000039988	Ankrd13c	chr3	+	157994596	157994758	157999656	157999736	157991680	157991812	158001073	158001172	454,450,434	171,172,174	402,324,408	277,196,209	287	205	0.000281317221282	0.655,0.651,0.64	0.509,0.541,0.582	0.105
ENSMUSG00000022791	Tnk2	chr16	+	32663738	32663919	32665885	32665956	32644642	32645108	32668220	32668442	226,233,291	85,92,93	289,259,218	166,143,145	306	196	0.000282509411623	0.63,0.619,0.667	0.527,0.537,0.491	0.12
ENSMUSG00000028549	Itgb3bp	chr4	-	99798695	99798762	99802096	99802232	99789600	99789679	99814057	99814100	379,416,465	152,149,151	211,178,208	131,101,117	261	192	0.000283441914076	0.647,0.673,0.694	0.542,0.565,0.567	0.113
ENSMUSG00000019891	Dcbld1	chr10	+	52284102	52284237	52286347	52286399	52261726	52261939	52290850	52290923	76,102,99	70,53,82	250,210,196	105,75,61	260	177	0.000285448584862	0.425,0.567,0.451	0.618,0.656,0.686	-0.172
ENSMUSG00000034863	Ano8	chr8	-	71483447	71483564	71484267	71484364	71483239	71483367	71484433	71484572	194,164,176	183,176,181	146,125,115	236,201,199	222	242	0.000285675291313	0.536,0.504,0.515	0.403,0.404,0.386	0.121
ENSMUSG00000022404	Slc25a17	chr15	-	81339973	81340040	81344100	81344161	81337935	81338087	81360676	81360765	185,223,177	401,342,417	357,282,325	442,370,375	186	192	0.00028628247164	0.323,0.402,0.305	0.455,0.44,0.472	-0.112
ENSMUSG00000058881	Zfp516	chr18	+	82993069	82993189	82994469	82994537	82986743	82988198	83001272	83005314	560,456,497	155,192,175	457,329,350	212,188,217	245	193	0.000289266279382	0.74,0.652,0.691	0.629,0.58,0.56	0.105
ENSMUSG00000026767	Fam188a	chr2	-	12400022	12400137	12403997	12404168	12397492	12397566	12405859	12405920	50,39,48	125,187,157	70,62,112	145,121,137	296	240	0.000289334878709	0.245,0.145,0.199	0.281,0.294,0.399	-0.128
ENSMUSG00000030177	Ccdc77	chr6	-	120339134	120339198	120348387	120348530	120338068	120338160	120350206	120350444	227,306,270	38,50,61	171,139,148	43,65,70	268	189	0.000289347218859	0.808,0.812,0.757	0.737,0.601,0.599	0.147
ENSMUSG00000027454	Gins1	chr2	+	150912780	150912845	150916135	150916234	150909616	150909793	150917868	150917959	261,283,228	243,275,231	270,227,257	441,362,331	190	224	0.000290299313682	0.559,0.548,0.538	0.419,0.425,0.478	0.108
ENSMUSG00000035632	Cnot3	chr7	+	3651267	3651342	3651493	3651583	3650980	3651048	3651807	3651851	529,463,533	503,639,461	374,283,295	586,508,524	200	215	0.00029115275627	0.531,0.438,0.554	0.407,0.375,0.377	0.121
ENSMUSG00000031969	Acad8	chr9	-	26990582	26990692	26991239	26991409	26990119	26990196	26992159	26992288	316,370,307	223,269,219	232,215,219	275,217,251	295	235	0.000294394456731	0.53,0.523,0.528	0.402,0.441,0.41	0.109
ENSMUSG00000020706	Ftsj3	chr11	-	106253481	106253676	106253761	106253861	106253288	106253404	106254606	106254686	163,138,182	453,517,439	384,304,327	690,518,669	225	320	0.000294561338605	0.339,0.275,0.371	0.442,0.455,0.41	-0.107
ENSMUSG00000001844	Zdhhc4	chr5	-	143324131	143324310	143324884	143324958	143321768	143321894	143326098	143326223	190,127,203	221,175,174	143,132,103	297,225,204	199	304	0.000300483018689	0.568,0.526,0.641	0.424,0.473,0.435	0.134
ENSMUSG00000022105	Rb1	chr14	-	73282867	73282978	73287602	73287670	73280121	73280264	73288708	73288747	25,55,65	211,200,197	143,89,114	253,241,206	193	236	0.000302465614415	0.127,0.252,0.287	0.409,0.311,0.404	-0.153
ENSMUSG00000024566	Atp9b	chr18	-	80847171	80847252	80858543	80858638	80844526	80844602	80869741	80869793	114,157,119	85,79,63	124,104,77	120,104,105	220	206	0.000304300113909	0.557,0.65,0.639	0.492,0.484,0.407	0.154
ENSMUSG00000003184	Irf3	chr7	+	45000153	45000224	45000371	45000546	44999891	45000063	45000644	45001022	233,238,251	214,179,213	275,211,215	310,295,309	196	300	0.000304672095821	0.625,0.671,0.643	0.576,0.523,0.516	0.108
ENSMUSG00000078786	BC024978	chr7	+	27196905	27197366	27200553	27200622	27195780	27196107	27201019	27201144	57,71,65	10,10,9	62,40,29	25,15,16	586	194	0.000310775116864	0.654,0.702,0.705	0.451,0.469,0.375	0.255
ENSMUSG00000037847	Nmrk1	chr19	+	18636078	18636142	18639517	18639608	18631958	18632081	18639885	18639934	38,24,29	15,11,12	35,19,16	41,18,31	189	216	0.000313137138934	0.743,0.714,0.734	0.494,0.547,0.371	0.26
ENSMUSG00000040506	Ambra1	chr2	+	91900497	91900637	91910296	91910389	91886823	91886978	91911413	91911607	144,119,160	169,203,207	276,224,225	219,199,189	265	218	0.000314774597954	0.412,0.325,0.389	0.509,0.481,0.495	-0.12
ENSMUSG00000078671	Chd2	chr7	-	73504987	73505128	73507805	73507913	73503380	73503514	73514089	73514151	149,190,162	150,179,167	100,99,86	171,137,168	233	266	0.000324551313454	0.531,0.548,0.525	0.4,0.452,0.369	0.128
ENSMUSG00000020467	Efemp1	chr11	+	28867652	28868039	28910609	28910732	28867465	28867514	28914587	28914707	27,25,16	7,6,10	46,24,23	49,41,30	512	248	0.000324551313454	0.651,0.669,0.437	0.313,0.221,0.271	0.317
ENSMUSG00000052406	Rexo4	chr2	-	26958478	26958567	26960223	26960417	26956288	26956363	26960602	26960740	298,258,269	275,235,272	414,353,318	246,213,207	319	214	0.000329343998998	0.421,0.424,0.399	0.53,0.526,0.508	-0.107
ENSMUSG00000006276	Eps15l1	chr8	-	72373025	72373076	72373822	72373946	72371685	72371822	72378990	72379155	583,491,612	449,427,457	413,322,334	206,175,177	249	176	0.00032950556136	0.479,0.448,0.486	0.586,0.565,0.572	-0.103
ENSMUSG00000017692	Rhbdl3	chr11	+	80331794	80331907	80346825	80346886	80330556	80330705	80353411	80355955	46,24,42	6,4,8	252,228,129	102,99,54	238	186	0.000330787285358	0.857,0.824,0.804	0.659,0.643,0.651	0.177
ENSMUSG00000038535	Zfp280d	chr9	+	72301866	72302006	72307950	72308068	72301700	72301766	72312077	72312248	137,127,98	229,286,263	284,177,186	307,273,242	265	243	0.000335434676012	0.354,0.289,0.255	0.459,0.373,0.413	-0.116
ENSMUSG00000006345	Ggt1	chr10	+	75584819	75585007	75585157	75585285	75581296	75581433	75585386	75585499	116,122,171	58,46,66	13,12,19	20,15,16	313	253	0.000335651537395	0.618,0.682,0.677	0.344,0.393,0.49	0.25
ENSMUSG00000036826	Igflr1	chr7	+	30566163	30566381	30566748	30566936	30565426	30565466	30567142	30567500	0,3,3	13,7,19	16,15,14	8,12,27	343	313	0.000335651537395	0.0,0.281,0.126	0.646,0.533,0.321	-0.364
ENSMUSG00000037466	4930427A07Rik	chr12	+	113157577	113157727	113158068	113158167	113157160	113157363	113161302	113161389	196,207,220	88,94,106	214,163,174	167,121,134	275	224	0.000335651537395	0.645,0.642,0.628	0.511,0.523,0.514	0.122
ENSMUSG00000056342	Usp34	chr11	+	23393751	23393961	23401452	23401578	23392841	23392942	23403559	23403682	349,379,319	258,321,181	265,236,202	313,247,247	335	251	0.000335651537395	0.503,0.469,0.569	0.388,0.417,0.38	0.119
ENSMUSG00000024013	Fgd2	chr17	+	29373217	29373297	29376827	29376974	29369244	29369337	29378312	29378459	84,107,112	303,248,248	207,199,177	345,289,264	205	272	0.000339677618649	0.269,0.364,0.375	0.443,0.477,0.471	-0.128
ENSMUSG00000022680	Pdxdc1	chr16	-	13884565	13884631	13887696	13887770	13881877	13881958	13902914	13903021	193,187,205	185,196,221	187,123,134	306,193,230	199	191	0.000350133795835	0.5,0.478,0.471	0.37,0.38,0.359	0.113
ENSMUSG00000029056	Pank4	chr4	+	154972148	154972230	154972468	154972569	154971372	154971554	154974629	154974785	260,230,194	147,130,127	183,133,195	194,143,156	207	226	0.000350396526618	0.659,0.659,0.625	0.507,0.504,0.577	0.118
ENSMUSG00000008429	Herpud2	chr9	-	25130535	25130649	25133194	25133272	25124871	25125023	25150819	25151781	98,172,123	375,320,328	208,191,179	331,259,251	203	239	0.000358696339505	0.235,0.388,0.306	0.425,0.465,0.456	-0.139
ENSMUSG00000020246	Hcfc2	chr10	+	82724343	82724396	82728252	82728427	82723618	82723786	82732602	82732676	20,24,30	83,64,70	62,49,37	70,71,50	178	300	0.000361248636679	0.289,0.387,0.419	0.599,0.538,0.555	-0.199
ENSMUSG00000025086	Trub1	chr19	+	57458089	57458188	57464369	57464425	57452905	57453196	57472698	57472780	122,133,153	124,135,131	163,136,139	86,83,77	224	181	0.000369888011756	0.443,0.443,0.486	0.605,0.57,0.593	-0.132
ENSMUSG00000020687	Cdc27	chr11	-	104528577	104528732	104529340	104529438	104528262	104528474	104531729	104531855	284,322,341	459,486,571	370,273,330	442,292,309	223	280	0.000376013460248	0.437,0.454,0.429	0.512,0.54,0.573	-0.102
ENSMUSG00000019891	Dcbld1	chr10	+	52284102	52284237	52290850	52290923	52261726	52261939	52304586	52304720	76,102,99	96,92,102	250,211,200	158,123,126	260	198	0.000377358442535	0.376,0.458,0.425	0.546,0.566,0.547	-0.133
ENSMUSG00000030741	Spns1	chr7	-	126372411	126372567	126372744	126372890	126371957	126372147	126373769	126373836	229,187,250	449,370,414	342,304,301	423,358,379	271	281	0.000378482329485	0.346,0.344,0.385	0.456,0.468,0.452	-0.1
ENSMUSG00000009828	Ick	chr9	+	78131294	78131571	78135595	78135650	78113314	78113455	78139975	78140097	88,103,90	34,53,29	132,82,122	103,105,84	402	180	0.000378493813003	0.537,0.465,0.582	0.365,0.259,0.394	0.189
ENSMUSG00000054836	Elp6	chr9	+	110313975	110314094	110315750	110315952	110312568	110312639	110319569	110319716	157,111,73	239,210,163	173,134,179	206,157,144	244	327	0.000378542570338	0.468,0.415,0.375	0.53,0.534,0.625	-0.144
ENSMUSG00000040591	1110051M20Rik	chr2	-	91284234	91284320	91304748	91304833	91282464	91282660	91383728	91383859	114,143,149	234,206,288	220,177,177	224,180,229	210	211	0.000380547369487	0.329,0.411,0.342	0.497,0.497,0.437	-0.116
ENSMUSG00000040250	Asun	chr6	-	146574701	146574776	146576224	146576460	146566492	146566695	146577300	146577835	121,131,143	153,183,216	264,208,213	265,173,163	361	200	0.000381571469469	0.305,0.284,0.268	0.356,0.4,0.42	-0.106
ENSMUSG00000029156	Sgcb	chr5	-	73639788	73639980	73640682	73640868	73639382	73639514	73644271	73644481	45,73,56	100,92,135	106,104,93	105,78,92	311	317	0.000382137876434	0.314,0.447,0.297	0.507,0.576,0.507	-0.177
ENSMUSG00000066191	Anks6	chr4	-	47046009	47046054	47049068	47049571	47044819	47045024	47056948	47057306	0,6,6	5,10,8	16,30,21	6,6,12	628	170	0.000386544417665	0.0,0.14,0.169	0.419,0.575,0.321	-0.335
ENSMUSG00000029993	Nfu1	chr6	+	87012906	87013007	87015565	87015701	87009835	87009959	87019364	87019431	307,190,302	236,216,261	205,170,138	286,238,225	226	261	0.000386544417665	0.6,0.504,0.572	0.453,0.452,0.415	0.119
ENSMUSG00000042439	Zfp532	chr18	+	65638749	65638931	65651559	65651722	65622983	65625334	65656350	65656632	327,328,365	313,313,329	261,182,187	322,265,310	307	288	0.00038811532167	0.495,0.496,0.51	0.432,0.392,0.361	0.105
ENSMUSG00000034341	Wbp2	chr11	-	116081231	116081324	116082275	116082411	116080545	116080680	116083838	116083947	397,383,329	305,259,398	481,419,467	266,202,201	261	218	0.000390822427657	0.521,0.553,0.408	0.602,0.634,0.66	-0.138
ENSMUSG00000019143	Hars2	chr18	+	36788576	36788670	36790133	36790250	36788165	36788264	36790468	36790615	221,217,234	191,163,146	293,212,295	363,261,301	219	242	0.000394784080129	0.561,0.595,0.639	0.471,0.473,0.52	0.11
ENSMUSG00000033703	Fuk	chr8	-	110895883	110896009	110899198	110899249	110895269	110895342	110899394	110899546	42,41,58	70,56,61	58,45,30	145,112,114	176	251	0.000397797403626	0.461,0.511,0.576	0.363,0.364,0.273	0.183
ENSMUSG00000017146	Brca1	chr11	-	101507949	101508230	101509920	101510099	101505316	101505404	101512719	101512849	121,158,137	266,250,341	193,147,144	206,175,204	304	406	0.000406087461925	0.378,0.458,0.349	0.556,0.529,0.485	-0.128
ENSMUSG00000039599	Fam149b	chr14	+	20356354	20356497	20363262	20363450	20352703	20352839	20367845	20368563	280,260,339	227,231,240	265,312,275	137,115,166	268	313	0.000409824417812	0.59,0.568,0.623	0.693,0.76,0.659	-0.11
ENSMUSG00000020708	Psmc5	chr11	+	106260852	106260922	106261184	106261282	106256847	106256919	106261422	106261710	1503,1499,1641	1336,1389,1358	1553,1073,1306	1878,1812,1477	195	223	0.000410774698503	0.563,0.552,0.58	0.486,0.404,0.503	0.101
ENSMUSG00000032582	Rbm6	chr9	-	107800698	107800773	107833433	107833507	107796476	107796537	107847267	107847337	149,176,169	335,406,354	250,162,210	295,254,330	199	200	0.000412320442741	0.309,0.303,0.324	0.46,0.391,0.39	-0.102
ENSMUSG00000000148	Brat1	chr5	+	140716928	140717027	140717143	140717319	140716691	140716794	140717901	140719173	68,59,56	34,52,34	88,90,69	131,99,100	224	301	0.000413968380629	0.729,0.604,0.689	0.474,0.55,0.481	0.172
ENSMUSG00000026388	3110009E18Rik	chr1	+	120160605	120160656	120166134	120166172	120150602	120150747	120171400	120171482	66,60,75	6,12,9	42,42,35	25,11,15	176	163	0.000419455098037	0.911,0.822,0.885	0.609,0.78,0.684	0.182
ENSMUSG00000041688	Amot	chrX	-	145486764	145487656	145489823	145489972	145480004	145480458	145496988	145497051	341,269,274	886,772,920	124,153,140	277,266,249	274	1017	0.000419796759071	0.588,0.564,0.525	0.624,0.681,0.676	-0.101
ENSMUSG00000025019	Lcor	chr19	+	41552448	41552736	41555607	41555701	41545874	41546007	41558310	41562246	111,106,152	31,58,56	98,62,63	98,44,48	413	219	0.0004287086593	0.655,0.492,0.59	0.347,0.428,0.41	0.184
ENSMUSG00000031969	Acad8	chr9	-	26990119	26990196	26992159	26992260	26985462	26985600	26999393	26999549	202,192,194	93,93,72	180,154,154	139,119,100	226	202	0.00043160557928	0.66,0.649,0.707	0.536,0.536,0.579	0.122
ENSMUSG00000021981	Cab39l	chr14	+	59461634	59461702	59496802	59496944	59459093	59459241	59499543	59499708	125,130,111	379,321,381	148,127,124	301,224,214	193	267	0.000436919242507	0.313,0.359,0.287	0.405,0.44,0.445	-0.11
ENSMUSG00000059288	Cdyl	chr13	+	35856662	35856919	35858075	35858248	35815908	35816575	35863198	35863409	228,214,194	72,78,59	169,139,138	86,77,89	382	298	0.000440041922384	0.712,0.682,0.72	0.605,0.585,0.547	0.126
ENSMUSG00000019338	Zfp687	chr3	-	95009075	95009238	95009342	95009519	95008584	95008917	95010043	95010222	408,321,470	349,391,330	217,154,159	281,253,281	302	288	0.000440301314013	0.527,0.439,0.576	0.424,0.367,0.35	0.134
ENSMUSG00000027177	Hipk3	chr2	-	104440205	104440292	104446511	104446635	104439229	104439414	104470748	104471847	93,81,111	88,68,121	276,254,231	180,131,128	249	212	0.000441440528872	0.474,0.504,0.439	0.566,0.623,0.606	-0.126
ENSMUSG00000039254	Pomt1	chr2	+	32245546	32245677	32246014	32246110	32244233	32244389	32247536	32247629	65,48,61	112,78,146	66,70,50	65,43,57	256	221	0.000443633206969	0.334,0.347,0.265	0.467,0.584,0.431	-0.179
ENSMUSG00000039678	Tbc1d13	chr2	+	30134796	30134870	30136672	30136713	30133745	30133912	30137120	30137182	60,68,84	57,76,102	139,132,99	70,64,76	199	166	0.000443633206969	0.468,0.427,0.407	0.624,0.632,0.521	-0.158
ENSMUSG00000061778	Mospd2	chrX	-	164956478	164956517	164958755	164958816	164951850	164951975	164962051	164962206	36,25,24	38,44,31	74,45,49	31,32,27	186	164	0.000450028833369	0.455,0.334,0.406	0.678,0.554,0.615	-0.217
ENSMUSG00000024889	Rce1	chr19	-	4625012	4625096	4625192	4625295	4624684	4624763	4625432	4625617	59,61,72	140,117,138	130,114,98	163,148,98	228	209	0.000455322099613	0.279,0.323,0.324	0.422,0.414,0.478	-0.129
ENSMUSG00000027272	Ubr1	chr2	-	120868225	120868303	120870988	120871045	120866389	120866560	120873123	120873232	19,15,18	111,108,95	35,33,24	92,85,72	182	203	0.000456260565064	0.16,0.134,0.174	0.298,0.302,0.271	-0.134
ENSMUSG00000021294	Kif26a	chr12	+	112173340	112173434	112173737	112174000	112172570	112172783	112174100	112174284	31,37,34	58,67,54	91,69,71	83,67,54	219	388	0.00046229100178	0.486,0.495,0.527	0.66,0.646,0.7	-0.166
ENSMUSG00000057375	Yipf1	chr4	+	107318941	107319105	107336113	107336194	107315762	107315842	107336436	107336524	221,247,249	82,84,65	292,211,254	175,108,120	289	206	0.000465759150128	0.658,0.677,0.732	0.543,0.582,0.601	0.114
ENSMUSG00000041215	Yeats2	chr16	+	20150441	20150560	20152908	20153006	20141062	20141235	20154136	20154229	217,256,215	121,115,147	193,154,153	212,205,114	244	223	0.000465759150128	0.621,0.67,0.572	0.454,0.407,0.551	0.15
ENSMUSG00000033434	Gtpbp6	chr5	-	110106652	110106783	110107059	110107197	110106265	110106336	110107855	110108197	82,71,81	196,201,272	126,119,114	248,175,196	263	256	0.000474141919565	0.289,0.256,0.225	0.331,0.398,0.361	-0.107
ENSMUSG00000032763	Ilvbl	chr10	+	78583629	78583701	78583877	78583983	78583463	78583534	78584069	78584498	31,55,42	234,213,234	86,72,67	244,202,214	197	231	0.000474141919565	0.134,0.232,0.174	0.292,0.295,0.269	-0.105
ENSMUSG00000031921	Terf2	chr8	-	107081092	107081239	107094821	107094952	107079368	107079469	107095928	107096024	136,157,142	394,383,480	259,184,138	327,295,315	256	272	0.000476977093825	0.268,0.303,0.239	0.457,0.399,0.318	-0.121
ENSMUSG00000053510	Nrd1	chr4	+	109032449	109032507	109033289	109033363	109028750	109028873	109034680	109034750	428,502,519	488,482,390	485,356,420	707,550,560	183	199	0.000488452715941	0.488,0.531,0.591	0.427,0.413,0.449	0.107
ENSMUSG00000004056	Akt2	chr7	+	27634561	27634684	27636038	27636167	27633198	27633267	27636263	27636478	263,270,275	123,168,127	452,356,341	328,288,292	248	254	0.000489573743263	0.687,0.622,0.689	0.585,0.559,0.545	0.103
ENSMUSG00000028175	Depdc1a	chr3	+	159515504	159515626	159516013	159516144	159514174	159514331	159516902	159516950	9,12,9	13,29,12	34,26,25	21,10,14	247	256	0.000494561426894	0.418,0.3,0.437	0.627,0.729,0.649	-0.283
ENSMUSG00000025932	Eya1	chr1	-	14283120	14283198	14302769	14302897	14274533	14274603	14304424	14304474	139,125,147	261,225,298	57,62,59	74,59,55	253	203	0.000494705528593	0.299,0.308,0.284	0.382,0.457,0.463	-0.137
ENSMUSG00000036636	Clcn7	chr17	+	25151115	25151232	25151703	25151758	25150541	25150606	25152347	25152408	93,93,96	5,6,7	143,90,75	21,19,15	242	180	0.000496435912712	0.933,0.92,0.911	0.835,0.779,0.788	0.121
ENSMUSG00000027030	Stk39	chr2	-	68308991	68309054	68314363	68314393	68307040	68307108	68314480	68314603	54,56,61	35,41,46	50,38,36	65,56,59	155	188	0.00050319847459	0.652,0.624,0.617	0.483,0.451,0.425	0.178
ENSMUSG00000039345	Mettl22	chr16	+	8477966	8478329	8482126	8482167	8473830	8473966	8482255	8482400	77,43,61	23,13,18	112,81,76	7,11,10	488	166	0.000510245250312	0.532,0.529,0.535	0.845,0.715,0.721	-0.228
ENSMUSG00000026683	Nuf2	chr1	-	169513444	169513541	169514911	169514985	169512166	169512229	169516560	169516658	115,187,197	315,375,288	302,255,271	354,316,279	199	222	0.000511185764052	0.289,0.357,0.433	0.488,0.474,0.52	-0.134
ENSMUSG00000029686	Cul1	chr6	+	47520792	47520885	47523077	47523125	47519647	47519779	47523203	47523286	707,722,722	451,616,415	860,670,716	361,287,354	218	173	0.000511185764052	0.554,0.482,0.58	0.654,0.649,0.616	-0.101
ENSMUSG00000028669	Pithd1	chr4	-	135978796	135978901	135985940	135986018	135977206	135977257	135986391	135986466	271,302,291	348,373,382	204,157,182	378,307,367	203	230	0.00051786892647	0.469,0.478,0.463	0.379,0.367,0.36	0.101
ENSMUSG00000030083	Abtb1	chr6	-	88839184	88839230	88839330	88839490	88838844	88838961	88839626	88839771	96,136,115	17,31,17	104,95,91	47,33,33	285	171	0.000520007911855	0.772,0.725,0.802	0.57,0.633,0.623	0.158
ENSMUSG00000026799	Med27	chr2	+	29509422	29509464	29522773	29522851	29500218	29500326	29524366	29524793	34,42,48	140,152,209	73,58,75	155,147,157	167	203	0.000530854980191	0.228,0.251,0.218	0.364,0.324,0.367	-0.119
ENSMUSG00000030323	Ift122	chr6	+	115899478	115899619	115902857	115902911	115894221	115894419	115905794	115905956	119,104,92	92,81,72	160,177,159	80,77,65	266	179	0.000534370035868	0.465,0.464,0.462	0.574,0.607,0.622	-0.137
ENSMUSG00000011306	Sugp1	chr8	+	70052590	70052691	70056385	70056604	70048508	70048680	70059281	70059405	401,258,352	237,255,295	282,234,179	319,289,278	226	344	0.000534800636896	0.72,0.606,0.645	0.574,0.552,0.495	0.117
ENSMUSG00000037474	Dtl	chr1	-	191568494	191568556	191569666	191569765	191568290	191568411	191570578	191570704	212,207,156	153,200,191	336,268,264	175,153,148	224	187	0.000536290649467	0.536,0.464,0.405	0.616,0.594,0.598	-0.134
ENSMUSG00000034453	Polr3b	chr10	+	84695554	84695713	84696948	84697066	84692796	84693006	84699398	84699541	114,140,128	388,296,312	136,108,135	224,170,211	284	243	0.000539220052093	0.201,0.288,0.26	0.342,0.352,0.354	-0.1
ENSMUSG00000029505	Ep400	chr5	-	110695952	110696047	110697208	110697367	110695272	110695538	110698751	110698916	121,140,151	59,74,66	180,170,125	160,136,95	284	220	0.00054374976317	0.614,0.594,0.639	0.466,0.492,0.505	0.128
ENSMUSG00000068758	Il3ra	chr14	+	14347913	14348068	14348820	14348944	14347009	14347188	14349242	14349372	42,23,45	36,24,44	20,14,24	50,44,40	280	249	0.000544199071872	0.509,0.46,0.476	0.262,0.221,0.348	0.205
ENSMUSG00000041415	Dicer1	chr12	-	104692302	104692465	104694477	104694746	104692126	104692202	104696273	104697144	667,775,734	362,449,431	770,537,610	531,551,558	394	288	0.000552981441108	0.574,0.558,0.555	0.515,0.416,0.444	0.104
ENSMUSG00000042705	Commd10	chr18	+	46967739	46967895	46990478	46990589	46963659	46963770	47086251	47086311	246,275,318	389,338,362	375,312,302	322,253,277	281	236	0.000553397480527	0.347,0.406,0.425	0.494,0.509,0.478	-0.101
ENSMUSG00000028920	Fbxo42	chr4	+	141167712	141167977	141170823	141170940	141147912	141148179	141180397	141180532	237,235,207	143,179,147	207,162,150	220,176,169	390	242	0.000557977415184	0.507,0.449,0.466	0.369,0.364,0.355	0.111
ENSMUSG00000018882	Mrpl45	chr11	+	97323850	97323949	97325708	97325757	97321442	97321560	97326781	97326931	433,338,427	152,120,101	466,348,383	229,156,204	224	174	0.000568532849625	0.689,0.686,0.767	0.613,0.634,0.593	0.101
ENSMUSG00000027620	Rbm39	chr2	-	156174096	156174168	156178879	156178952	156172827	156173022	156179176	156179240	111,124,167	145,192,156	151,113,123	79,78,99	198	197	0.000569627788871	0.432,0.391,0.516	0.655,0.59,0.553	-0.153
ENSMUSG00000040524	Zfp609	chr9	-	65706090	65706178	65730975	65731201	65702271	65704618	65794621	65795495	151,156,151	154,164,178	245,187,186	181,125,114	351	213	0.000579482770843	0.373,0.366,0.34	0.451,0.476,0.498	-0.115
ENSMUSG00000041852	Tcf20	chr15	-	82815610	82815660	82825230	82825324	82808628	82809787	82851512	82857284	266,307,266	143,119,179	544,378,421	164,116,128	219	175	0.000582849410475	0.598,0.673,0.543	0.726,0.723,0.724	-0.12
ENSMUSG00000057181	5730455P16Rik	chr11	-	80364835	80364939	80368527	80368592	80360491	80364018	80370330	80370450	85,108,93	57,59,70	103,64,59	99,86,95	190	229	0.000584911103614	0.643,0.688,0.616	0.556,0.473,0.428	0.163
ENSMUSG00000003847	Nfat5	chr8	+	107347666	107347857	107351426	107351599	107344785	107344978	107355514	107355649	73,135,146	17,42,39	159,117,112	67,68,65	316	298	0.000601475624542	0.802,0.752,0.779	0.691,0.619,0.619	0.135
ENSMUSG00000028152	Tspan5	chr3	+	138890734	138890881	138894347	138894518	138868345	138868396	138896788	138896871	47,74,59	112,82,124	226,161,186	186,155,141	272	296	0.000604925941553	0.314,0.495,0.341	0.569,0.531,0.589	-0.18
ENSMUSG00000037031	Tspan15	chr10	-	62188642	62188759	62189813	62189861	62185395	62188162	62191467	62191584	126,101,121	141,128,117	112,89,73	197,166,143	173	242	0.000608558519029	0.556,0.525,0.591	0.443,0.429,0.417	0.128
ENSMUSG00000000916	Nsun5	chr5	+	135374183	135374299	135374926	135375105	135373953	135374092	135375274	135375485	132,115,139	79,60,49	127,107,104	120,101,76	241	304	0.000611124737814	0.678,0.707,0.782	0.572,0.572,0.633	0.13
ENSMUSG00000025571	Tnrc6c	chr11	+	117752976	117753144	117755330	117755522	117749576	117749817	117755962	117756106	130,142,139	318,283,340	176,128,159	250,199,223	293	317	0.000612246194146	0.307,0.352,0.307	0.432,0.41,0.435	-0.104
ENSMUSG00000030029	Lrig1	chr6	-	94607291	94607438	94608039	94608165	94606102	94606363	94608708	94609128	137,156,166	267,235,336	146,146,131	186,154,145	251	272	0.000624679252654	0.357,0.418,0.349	0.46,0.507,0.495	-0.113
ENSMUSG00000006335	Tfpt	chr7	-	3620776	3620983	3624598	3624669	3620323	3620474	3628827	3629086	59,67,56	92,67,106	85,79,97	70,59,48	196	332	0.000625233904319	0.521,0.629,0.472	0.673,0.694,0.774	-0.173
ENSMUSG00000041763	Tpp2	chr1	+	43957435	43957512	43973443	43973520	43956470	43956625	43975415	43975522	137,140,117	282,270,285	238,177,184	304,255,257	202	202	0.000625233904319	0.327,0.341,0.291	0.439,0.41,0.417	-0.102
ENSMUSG00000026921	Egfl7	chr2	+	26589329	26589446	26590379	26590495	26589044	26589169	26590656	26590752	271,179,209	125,122,105	98,86,112	94,96,87	242	241	0.000629785181928	0.683,0.594,0.665	0.509,0.471,0.562	0.133
ENSMUSG00000016757	Ttll12	chr15	-	83588502	83588701	83591378	83591548	83587073	83587233	83594948	83595157	85,90,60	376,377,403	102,189,168	444,398,352	295	324	0.00064501396458	0.199,0.208,0.141	0.201,0.343,0.344	-0.113
ENSMUSG00000038535	Zfp280d	chr9	+	72298701	72298848	72301700	72301766	72295974	72296035	72301866	72302006	149,205,147	49,59,42	268,199,173	153,86,91	272	191	0.000652970993542	0.681,0.709,0.711	0.552,0.619,0.572	0.119
ENSMUSG00000028580	Pum1	chr4	+	130719172	130719351	130730277	130730548	130718153	130718262	130741462	130741556	494,569,435	513,423,542	733,567,531	471,361,302	304	396	0.000671381438595	0.556,0.637,0.511	0.67,0.672,0.696	-0.111
ENSMUSG00000044477	Zfand3	chr17	+	30060809	30060850	30135322	30135505	30005086	30005308	30192562	30192730	27,41,44	336,318,422	42,56,46	255,198,268	166	308	0.000675257149393	0.13,0.193,0.162	0.234,0.344,0.242	-0.112
ENSMUSG00000061436	Hipk2	chr6	-	38745663	38745750	38747873	38747997	38743075	38743260	38818229	38819313	171,165,142	287,250,294	207,169,144	228,184,166	249	212	0.000686308304319	0.337,0.36,0.291	0.436,0.439,0.425	-0.104
ENSMUSG00000032396	Dis3l	chr9	-	64311445	64311979	64313933	64314026	64310441	64310596	64314552	64314800	130,88,113	180,188,222	180,126,173	167,173,160	218	659	0.000690960958405	0.686,0.586,0.606	0.765,0.688,0.766	-0.114
ENSMUSG00000002249	Tead3	chr17	-	28335484	28335496	28336510	28336573	28334898	28335036	28340153	28340218	154,131,161	58,109,84	324,216,259	70,57,85	188	137	0.000705718630922	0.659,0.467,0.583	0.771,0.734,0.689	-0.162
ENSMUSG00000028514	Usp24	chr4	+	106372687	106372764	106373658	106373799	106370983	106371095	106373990	106374044	55,69,66	197,192,207	92,72,75	180,146,112	202	266	0.000706873205864	0.269,0.321,0.296	0.402,0.394,0.469	-0.126
ENSMUSG00000024050	Wiz	chr17	-	32361460	32361964	32362792	32362963	32358942	32359494	32367823	32368147	66,53,60	421,405,414	99,114,98	468,416,435	296	629	0.000706873205864	0.25,0.218,0.235	0.31,0.368,0.324	-0.1
ENSMUSG00000037791	Phf12	chr11	+	78006726	78006799	78009400	78009794	77984015	77984197	78013170	78013291	144,128,152	487,457,493	140,164,168	374,274,328	198	519	0.000711314853669	0.437,0.423,0.447	0.495,0.611,0.573	-0.124
ENSMUSG00000038518	Jarid2	chr13	+	44874282	44874452	44884703	44884880	44848279	44848421	44896253	44896489	310,268,339	376,380,306	236,184,204	439,343,371	295	302	0.000712009959193	0.458,0.419,0.531	0.355,0.354,0.36	0.113
ENSMUSG00000027082	Tfpi	chr2	-	84453799	84453997	84458095	84458133	84452556	84452595	84473698	84473799	0,1,0	6,7,11	0,4,4	10,18,11	163	323	0.000712177847392	0.0,0.221,0.0	0.0,0.306,0.419	-0.168
ENSMUSG00000026384	Ptpn4	chr1	-	119706154	119706313	119707775	119707901	119692749	119692909	119715946	119716015	24,67,53	143,105,160	99,90,69	122,98,87	251	284	0.000715419429655	0.16,0.419,0.273	0.479,0.51,0.473	-0.203
ENSMUSG00000040860	Crocc	chr4	-	141019162	141019312	141019707	141019932	141018667	141018868	141020273	141020489	167,199,187	72,54,63	117,147,117	77,77,76	350	275	0.00072081460984	0.646,0.743,0.7	0.544,0.6,0.547	0.133
ENSMUSG00000004633	Chn2	chr6	+	54293037	54293115	54298044	54298150	54290266	54290440	54300072	54300244	45,76,71	140,126,185	70,50,61	79,63,73	203	231	0.000734429077567	0.268,0.407,0.304	0.502,0.475,0.487	-0.162
ENSMUSG00000039200	Atf7ip2	chr16	+	10201299	10201454	10209133	10209268	10192946	10193025	10211004	10211103	14,22,7	2,0,1	23,9,11	5,5,6	280	260	0.000735564413588	0.867,1.0,0.867	0.81,0.626,0.63	0.223
ENSMUSG00000005882	Uqcc1	chr2	-	155909352	155909425	155910356	155910464	155901297	155901355	155911740	155911836	297,267,290	94,67,71	269,241,243	110,110,111	233	198	0.000746896574402	0.729,0.772,0.776	0.675,0.651,0.65	0.1
ENSMUSG00000011158	Brf1	chr12	-	112979684	112979757	112987916	112988092	112973471	112973621	112993063	112993144	296,229,258	83,93,98	293,256,189	148,153,117	301	198	0.000749575570029	0.701,0.618,0.634	0.566,0.524,0.515	0.116
ENSMUSG00000007411	Mark3	chr12	+	111604510	111604564	111615395	111615444	111592576	111592768	111618317	111618383	145,155,147	343,352,262	243,242,188	313,278,318	179	174	0.000750155899731	0.291,0.3,0.353	0.43,0.458,0.365	-0.103
ENSMUSG00000042439	Zfp532	chr18	+	65638749	65638931	65656350	65656632	65622983	65625334	65682894	65683007	327,330,367	245,157,235	260,184,189	239,213,163	307	407	0.000757887924577	0.639,0.736,0.674	0.591,0.534,0.606	0.106
ENSMUSG00000037415	Ranbp10	chr8	-	105786626	105786794	105805531	105805584	105782279	105782302	105826077	105826189	20,25,24	183,199,221	42,40,29	179,155,155	178	293	0.000760597735612	0.152,0.171,0.152	0.279,0.298,0.235	-0.112
ENSMUSG00000028438	Kif24	chr4	-	41413828	41414044	41414901	41414999	41409731	41409819	41423451	41423635	97,51,59	54,39,54	36,34,30	61,48,41	223	341	0.000767893613041	0.733,0.667,0.626	0.474,0.52,0.528	0.168
ENSMUSG00000034687	Fras1	chr5	+	96712376	96712565	96713977	96714097	96709864	96710128	96714352	96714532	173,199,203	276,227,219	284,251,203	239,199,147	314	245	0.000767893613041	0.328,0.406,0.42	0.481,0.496,0.519	-0.114
ENSMUSG00000063108	Zfp26	chr9	-	20441328	20441455	20442179	20442265	20440191	20440275	20444258	20444985	78,102,109	176,213,167	164,143,134	186,172,153	211	252	0.000769949266116	0.346,0.364,0.438	0.513,0.498,0.511	-0.125
ENSMUSG00000052512	Nav2	chr7	+	49551596	49552049	49552839	49552905	49547838	49548541	49554214	49554259	210,137,236	10,19,9	185,155,127	33,22,27	578	191	0.00077567295074	0.874,0.704,0.897	0.649,0.7,0.609	0.172
ENSMUSG00000029414	Kntc1	chr5	+	123818995	123819141	123819869	123819960	123818450	123818540	123821380	123821593	155,124,131	46,53,28	176,130,146	109,80,77	271	216	0.00077569221387	0.729,0.651,0.789	0.563,0.564,0.602	0.147
ENSMUSG00000029089	5730480H06Rik	chr5	+	48375542	48375610	48379329	48379464	48374372	48374538	48380123	48380205	166,151,173	79,86,66	147,118,118	114,100,89	193	260	0.000785954826328	0.739,0.703,0.779	0.635,0.614,0.641	0.11
ENSMUSG00000002210	Smg9	chr7	+	24406034	24406132	24407520	24407633	24405687	24405952	24414938	24415050	106,84,101	263,238,287	116,104,82	174,119,165	223	238	0.000786725242914	0.301,0.274,0.273	0.416,0.483,0.347	-0.133
ENSMUSG00000002733	Plekha3	chr2	+	76687281	76687446	76690444	76690488	76686618	76686755	76692648	76692764	532,362,512	96,92,114	314,237,239	92,88,93	290	169	0.0007875544667	0.764,0.696,0.724	0.665,0.611,0.6	0.103
ENSMUSG00000059495	Arhgef12	chr9	-	43026179	43026229	43027196	43027295	43022814	43022872	43040539	43040596	41,60,43	57,61,72	124,98,101	68,85,42	224	175	0.000790075171575	0.36,0.435,0.318	0.588,0.474,0.653	-0.201
ENSMUSG00000021969	Zdhhc20	chr14	-	57865520	57865641	57873892	57873996	57858539	57858609	57878432	57878459	101,97,71	244,255,263	179,125,146	302,266,222	229	246	0.000792569077385	0.308,0.29,0.225	0.389,0.335,0.414	-0.105
ENSMUSG00000034601	2700049A03Rik	chr12	+	71142049	71142119	71148243	71148418	71140864	71140934	71150242	71150464	29,41,38	94,138,104	64,43,45	79,83,75	195	300	0.000792855227512	0.322,0.314,0.36	0.555,0.444,0.48	-0.161
ENSMUSG00000054387	Mdm4	chr1	-	133009136	133009192	133011064	133011198	133004653	133004721	133012636	133012714	107,131,113	90,91,60	153,143,115	58,46,48	259	181	0.000796202464123	0.454,0.502,0.568	0.648,0.685,0.626	-0.145
ENSMUSG00000023286	Ube2j2	chr4	+	155949006	155949137	155951471	155951512	155943830	155944150	155955233	155955336	219,230,281	20,35,25	251,176,189	46,41,41	256	166	0.00079699976428	0.877,0.81,0.879	0.78,0.736,0.749	0.1
ENSMUSG00000030629	Zfand6	chr7	-	84620867	84620912	84632655	84632756	84617849	84617963	84633884	84633993	363,437,488	434,475,364	720,540,616	456,339,380	226	170	0.000804752617076	0.386,0.409,0.502	0.543,0.545,0.549	-0.113
ENSMUSG00000023353	Agap3	chr5	+	24496732	24496903	24498069	24498207	24492957	24493126	24499657	24499812	98,66,111	126,99,111	224,166,177	165,123,124	296	263	0.00080587819259	0.409,0.372,0.47	0.547,0.545,0.559	-0.133
ENSMUSG00000068394	Cep152	chr2	-	125571668	125571833	125576713	125576855	125569554	125569651	125579373	125580024	108,107,78	104,127,105	106,100,109	82,63,64	267	290	0.000808863855054	0.53,0.478,0.447	0.584,0.633,0.649	-0.137
ENSMUSG00000026718	Stam	chr2	+	14137486	14137574	14138135	14138190	14134352	14134441	14138955	14139109	370,311,369	139,161,165	295,200,248	198,158,150	213	180	0.000809929685191	0.692,0.62,0.654	0.557,0.517,0.583	0.103
ENSMUSG00000020744	Slc25a19	chr11	-	115617517	115617701	115620876	115621047	115616520	115616651	115623871	115624027	255,201,220	87,114,126	146,125,139	145,90,113	296	309	0.000810266641344	0.754,0.648,0.646	0.512,0.592,0.562	0.127
ENSMUSG00000000976	Heatr6	chr11	+	83772244	83772600	83773869	83773992	83769667	83769767	83774421	83774508	165,167,143	39,40,57	176,158,160	111,78,79	481	248	0.000820201507131	0.686,0.683,0.564	0.45,0.511,0.511	0.154
ENSMUSG00000054874	Pcnx3	chr19	-	5680242	5680396	5681431	5681553	5679967	5680000	5683276	5683412	99,119,159	321,263,342	191,170,160	354,244,205	247	279	0.000821545761657	0.258,0.338,0.344	0.379,0.44,0.469	-0.116
ENSMUSG00000029428	Stx2	chr5	-	128991202	128991276	128992179	128992288	128990640	128991101	128993494	128993568	185,116,151	54,63,54	102,88,89	68,67,70	234	199	0.000833239379191	0.744,0.61,0.704	0.561,0.528,0.52	0.15
ENSMUSG00000026017	Carf	chr1	+	60139199	60139343	60141334	60141568	60136263	60136384	60143993	60144156	53,34,33	8,7,13	30,21,39	17,27,23	269	359	0.000834751425137	0.898,0.866,0.772	0.702,0.509,0.694	0.21
ENSMUSG00000026469	Xpr1	chr1	-	155293108	155293275	155307621	155307816	155290194	155290331	155308950	155309122	221,191,271	110,151,161	162,122,123	153,128,140	320	292	0.000835496764565	0.647,0.536,0.606	0.491,0.465,0.445	0.129
ENSMUSG00000028578	Caap1	chr4	-	94521061	94521135	94549118	94549194	94500080	94501416	94550421	94550506	191,147,182	263,307,324	212,189,132	182,156,178	201	199	0.000840166631076	0.418,0.322,0.357	0.536,0.545,0.423	-0.136
ENSMUSG00000046169	Adamts6	chr13	+	104314237	104314383	104347347	104347391	104313635	104313719	104352757	104352863	73,54,58	7,12,1	27,18,18	13,10,5	271	169	0.000855664433155	0.867,0.737,0.973	0.564,0.529,0.692	0.264
ENSMUSG00000021697	Depdc1b	chr13	+	108357393	108357529	108362234	108362362	108323905	108324171	108363532	108363663	146,153,188	86,74,84	110,100,82	80,87,86	261	253	0.000860929792955	0.622,0.667,0.684	0.571,0.527,0.48	0.132
ENSMUSG00000025871	4833439L19Rik	chr13	-	54559197	54559324	54561692	54561871	54556526	54556651	54564184	54564272	240,240,294	304,356,351	421,321,396	319,345,302	304	252	0.000875270088913	0.396,0.358,0.41	0.522,0.435,0.521	-0.105
ENSMUSG00000064127	Med14	chrX	-	12744716	12744828	12745745	12745896	12728013	12728139	12746624	12746757	219,289,263	118,137,116	377,323,327	322,231,211	276	237	0.000884669960101	0.614,0.644,0.661	0.501,0.546,0.571	0.1
ENSMUSG00000025158	Rfng	chr11	-	120782628	120782717	120783006	120783160	120782382	120782548	120783267	120783370	187,203,217	86,61,69	216,147,123	116,87,97	279	214	0.000890067556719	0.625,0.719,0.707	0.588,0.564,0.493	0.135
ENSMUSG00000030849	Fgfr2	chr7	-	130200982	130201173	130218997	130219121	130196171	130196374	130261748	130261857	1,1,2	19,28,13	11,3,12	27,21,32	249	316	0.000930393459525	0.063,0.043,0.163	0.341,0.153,0.322	-0.182
ENSMUSG00000024212	Mllt1	chr17	-	56894666	56894738	56894830	56894902	56892611	56894590	56894998	56895098	320,321,337	257,164,165	558,428,463	561,440,389	197	197	0.000949439716799	0.555,0.662,0.671	0.499,0.493,0.543	0.118
ENSMUSG00000041720	Pi4ka	chr16	-	17281019	17281109	17281848	17282008	17280716	17280800	17282285	17282406	151,223,187	91,109,100	135,139,138	117,138,105	285	215	0.000953192077469	0.556,0.607,0.585	0.465,0.432,0.498	0.118
ENSMUSG00000029415	Sdad1	chr5	-	92296010	92296068	92297119	92297223	92293962	92294021	92298191	92298258	122,135,149	201,227,179	156,148,138	137,137,136	229	183	0.000954202377413	0.327,0.322,0.399	0.476,0.463,0.448	-0.113
ENSMUSG00000031732	Phlpp2	chr8	+	109876802	109877083	109895507	109895641	109868541	109868717	109904239	109904971	46,51,46	29,27,27	22,24,27	36,30,30	406	259	0.00095674588214	0.503,0.546,0.521	0.28,0.338,0.365	0.196
ENSMUSG00000025742	Prps2	chrX	-	167352135	167352309	167363544	167363669	167350514	167350674	167365118	167365217	186,274,255	534,470,501	447,328,425	636,474,505	250	299	0.000967132134176	0.294,0.411,0.378	0.457,0.453,0.502	-0.11
ENSMUSG00000039607	Rbms3	chr9	-	116586017	116586095	116636368	116636479	116582737	116582865	116678646	116678697	18,29,39	17,27,18	44,37,30	87,75,49	236	203	0.000969464432759	0.477,0.48,0.651	0.303,0.298,0.345	0.221
ENSMUSG00000053091	Lins1	chr7	+	66708638	66708728	66709293	66709435	66708039	66708553	66710229	66710746	72,73,65	71,54,59	142,75,100	38,45,50	215	267	0.000975710676013	0.557,0.627,0.578	0.823,0.674,0.713	-0.149
ENSMUSG00000027010	Slc25a12	chr2	-	71333604	71333720	71343889	71344032	71323975	71324115	71366526	71366580	329,293,386	242,281,330	202,177,156	279,200,205	268	241	0.000989837628913	0.55,0.484,0.513	0.394,0.443,0.406	0.101
ENSMUSG00000032316	Clk3	chr9	-	57758283	57758350	57758626	57758723	57755251	57755368	57760823	57761040	291,292,333	121,135,104	391,339,351	331,210,181	222	192	0.000997177434971	0.675,0.652,0.735	0.505,0.583,0.626	0.116
ENSMUSG00000047804	Akap10	chr11	-	61903906	61904030	61904774	61904859	61900309	61900446	61909847	61909946	49,74,54	148,114,137	105,110,79	134,107,102	210	249	0.00101747567709	0.282,0.435,0.319	0.482,0.549,0.479	-0.158
ENSMUSG00000021981	Cab39l	chr14	+	59519565	59519734	59528841	59528907	59506264	59506383	59539061	59539205	255,308,324	353,396,298	288,230,285	210,177,223	294	191	0.00102178141101	0.319,0.336,0.414	0.471,0.458,0.454	-0.105
ENSMUSG00000005883	Spo11	chr2	+	172984871	172984938	172985357	172985505	172984015	172984104	172985903	172985990	10,8,11	3,1,2	19,15,23	24,10,17	192	273	0.00102178970776	0.826,0.919,0.887	0.53,0.681,0.658	0.254
ENSMUSG00000035620	Ric8b	chr10	+	84970728	84970824	84980047	84980192	84969862	84970091	84992119	84992264	79,108,118	222,222,252	143,125,154	229,196,186	221	270	0.00102178970776	0.303,0.373,0.364	0.433,0.438,0.503	-0.111
ENSMUSG00000038437	Mllt6	chr11	+	97674773	97674882	97676138	97676205	97674437	97674619	97676369	97676512	443,410,739	249,220,244	368,346,345	274,268,254	234	192	0.00103543686402	0.593,0.605,0.713	0.524,0.514,0.527	0.115
ENSMUSG00000029020	Mfn2	chr4	-	147883217	147883322	147883626	147883753	147882880	147882983	147885452	147885574	212,188,156	56,68,81	229,178,141	159,104,101	252	230	0.00103734643587	0.776,0.716,0.637	0.568,0.61,0.56	0.13
ENSMUSG00000021704	Mtx3	chr13	+	92845205	92845275	92845620	92845697	92844786	92844867	92846860	92846953	33,20,44	29,36,40	18,13,15	47,49,39	195	202	0.00104982126861	0.541,0.365,0.533	0.284,0.216,0.285	0.218
ENSMUSG00000031024	St5	chr7	-	109525538	109525778	109526225	109526337	109525262	109525349	109527343	109527385	50,49,49	84,109,108	162,112,127	168,138,168	237	365	0.00105037994748	0.478,0.409,0.411	0.598,0.556,0.538	-0.131
ENSMUSG00000020528	Prpsap2	chr11	-	61731424	61731571	61735007	61735078	61729649	61730302	61736915	61737064	229,201,224	237,214,240	196,166,183	329,289,256	196	272	0.00105572796735	0.573,0.566,0.564	0.453,0.444,0.498	0.103
ENSMUSG00000029647	Pan3	chr5	+	147488110	147488258	147519504	147519752	147455117	147455188	147521829	147521934	165,166,160	373,278,318	192,165,162	234,205,228	273	373	0.00106034056988	0.377,0.449,0.407	0.529,0.524,0.493	-0.104
ENSMUSG00000041688	Amot	chrX	-	145480004	145480458	145496988	145497051	145476194	145476339	145504770	145505181	242,246,234	866,972,874	162,158,126	354,377,381	188	579	0.00106401928467	0.463,0.438,0.452	0.585,0.563,0.505	-0.1
ENSMUSG00000075600	Zc3h3	chr15	-	75779279	75779438	75779513	75779556	75779065	75779135	75785452	75785637	0,0,1	13,2,3	1,3,3	9,3,9	168	284	0.00106430043136	0.0,0.0,0.36	0.158,0.628,0.36	-0.262
ENSMUSG00000032470	Mras	chr9	-	99394468	99394622	99411392	99411602	99392945	99393045	99436309	99437381	28,23,36	102,63,81	141,106,87	201,174,143	335	279	0.00107265892628	0.186,0.233,0.27	0.369,0.337,0.336	-0.118
ENSMUSG00000036959	Bcorl1	chrX	+	48389075	48389297	48391870	48392037	48383921	48384145	48393153	48393299	151,135,140	56,64,46	93,77,90	60,66,56	347	292	0.00108455158606	0.694,0.64,0.719	0.566,0.495,0.575	0.139
ENSMUSG00000002781	Tmem143	chr7	+	45899631	45899736	45906917	45907112	45897080	45897101	45909321	45909601	2,1,2	2,2,3	0,0,0	1,9,5	230	320	0.00109208652665	0.582,0.41,0.481	0.0,0.0,0.0	0.491
ENSMUSG00000028854	Slc9a1	chr4	+	133420785	133420887	133421501	133421574	133420504	133420619	133421986	133423702	158,136,145	63,73,68	109,99,105	87,87,74	227	198	0.00109428823337	0.686,0.619,0.65	0.522,0.498,0.553	0.127
ENSMUSG00000027361	Gabpb1	chr2	-	126639228	126639344	126646562	126646748	126627441	126630382	126650067	126650181	381,543,396	567,518,601	474,330,429	382,314,309	311	241	0.00110728977636	0.342,0.448,0.338	0.49,0.449,0.518	-0.11
ENSMUSG00000042492	Tbc1d10b	chr7	-	127199732	127199922	127200094	127200160	127199297	127199452	127200284	127200399	239,155,160	170,186,121	252,212,185	364,293,279	191	315	0.00113354083679	0.699,0.579,0.686	0.533,0.544,0.522	0.122
ENSMUSG00000047126	Cltc	chr11	-	86730717	86730831	86732504	86732666	86730210	86730384	86733575	86733844	396,646,367	743,748,641	698,606,542	660,607,592	287	239	0.00113851730724	0.307,0.418,0.323	0.468,0.454,0.433	-0.102
ENSMUSG00000037533	Rapgef6	chr11	+	54552789	54552873	54568352	54568496	54546372	54546429	54610787	54610919	26,5,12	121,110,89	42,24,28	116,103,85	209	269	0.00114662628963	0.217,0.055,0.148	0.318,0.231,0.298	-0.142
ENSMUSG00000035506	Slc12a8	chr16	+	33624553	33625175	33658196	33658257	33617107	33617254	33662924	33664135	12,5,2	7,5,8	10,10,7	1,0,2	747	186	0.00115333953394	0.299,0.199,0.059	0.713,1.0,0.466	-0.541
ENSMUSG00000056531	Ccdc18	chr5	+	108155758	108155855	108158524	108158646	108148910	108149039	108161466	108161493	25,36,30	84,96,92	53,28,25	69,45,42	222	247	0.00115872593604	0.249,0.294,0.266	0.461,0.409,0.398	-0.153
ENSMUSG00000041921	Metap1d	chr2	+	71515636	71515800	71522532	71522630	71512125	71512168	71523801	71523849	108,137,114	128,170,148	223,157,183	194,124,126	289	223	0.00116055612596	0.394,0.383,0.373	0.47,0.494,0.528	-0.114
ENSMUSG00000021013	Ttc8	chr12	+	98946568	98946613	98957280	98957366	98943824	98943914	98961401	98961492	92,99,119	112,147,128	54,59,59	137,105,126	170	211	0.00116095908644	0.505,0.455,0.536	0.329,0.411,0.368	0.129
ENSMUSG00000029822	Osbpl3	chr6	-	50346010	50346103	50346327	50346431	50344873	50345030	50347365	50347489	149,168,140	134,111,94	326,276,244	159,115,118	229	218	0.00116207896577	0.514,0.59,0.586	0.661,0.696,0.663	-0.11
ENSMUSG00000006289	Osgep	chr14	-	50916799	50916865	50917231	50917310	50916613	50916704	50917453	50917503	311,364,302	405,390,404	477,433,537	484,342,368	204	191	0.0011665680083	0.418,0.466,0.412	0.48,0.542,0.577	-0.101
ENSMUSG00000031536	Polb	chr8	-	22642304	22642356	22645044	22645094	22640512	22640567	22647412	22647471	71,108,97	154,269,230	126,112,150	200,174,199	175	177	0.00117787259109	0.318,0.289,0.299	0.389,0.394,0.433	-0.103
ENSMUSG00000030619	Eed	chr7	-	89956254	89956413	89964728	89964862	89955530	89955604	89967712	89967804	444,402,329	444,467,520	666,535,626	602,416,449	259	284	0.00118003707109	0.523,0.486,0.41	0.548,0.585,0.605	-0.106
ENSMUSG00000029461	Fam168a	chr7	+	100786803	100786891	100812919	100813000	100706698	100706893	100824131	100824474	221,217,283	120,112,116	217,175,142	169,126,112	213	206	0.00118563722683	0.64,0.652,0.702	0.554,0.573,0.551	0.105
ENSMUSG00000062906	Hdac10	chr15	-	89123818	89124001	89124531	89124588	89123673	89123724	89124712	89124804	12,14,29	11,25,16	17,6,10	42,54,30	182	308	0.00120986684226	0.649,0.487,0.754	0.407,0.158,0.361	0.321
ENSMUSG00000034485	Uaca	chr9	+	60874032	60874185	60876361	60876427	60869574	60872283	60880173	60880370	209,143,126	32,19,33	148,122,124	50,47,40	278	191	0.00121895191551	0.818,0.838,0.724	0.67,0.641,0.68	0.13
ENSMUSG00000026620	Mark1	chr1	-	184929321	184929370	184943205	184943259	184928033	184928099	184944796	184945000	48,35,57	50,70,84	139,117,111	123,73,73	179	174	0.00122594586537	0.483,0.327,0.397	0.523,0.609,0.596	-0.174
ENSMUSG00000089872	Rps6kc1	chr1	-	190871591	190871951	190885333	190885427	190844486	190844602	190888648	190888764	73,91,119	119,127,154	120,107,127	122,95,89	219	485	0.00125292231835	0.576,0.613,0.631	0.685,0.714,0.76	-0.113
ENSMUSG00000020993	Trappc6b	chr12	-	59044252	59044346	59048122	59048206	59043092	59043676	59050267	59050385	370,295,292	256,296,242	265,221,243	345,301,270	209	219	0.00127326224995	0.602,0.511,0.558	0.446,0.435,0.485	0.102
ENSMUSG00000030166	Rad52	chr6	+	119911047	119911141	119915966	119916042	119902733	119902835	119918586	119919168	38,51,60	111,85,126	74,53,60	81,67,66	219	201	0.00127809478453	0.239,0.355,0.304	0.456,0.421,0.455	-0.145
ENSMUSG00000047181	Samd14	chr11	+	95014351	95014406	95019360	95019527	95009878	95010576	95019929	95020218	122,107,102	55,58,68	179,140,164	184,147,118	180	292	0.00128504050715	0.783,0.75,0.709	0.612,0.607,0.693	0.11
ENSMUSG00000005899	Smpd4	chr16	+	17638495	17638641	17639273	17639364	17631985	17632057	17639744	17639845	278,234,274	176,130,165	287,275,243	277,245,205	271	216	0.00128844712297	0.557,0.589,0.57	0.452,0.472,0.486	0.102
ENSMUSG00000035944	Ttc38	chr15	+	85834489	85834571	85838705	85838879	85833146	85833224	85841464	85841540	9,14,13	28,36,41	59,57,40	67,55,67	207	299	0.00129281212271	0.317,0.36,0.314	0.56,0.6,0.463	-0.211
ENSMUSG00000028538	St3gal3	chr4	-	118014704	118014797	118031839	118031882	117964329	117964424	118107548	118107693	17,10,15	56,81,96	10,4,5	116,97,92	168	218	0.00129758703408	0.283,0.138,0.169	0.101,0.051,0.066	0.124
ENSMUSG00000052102	Gnpda1	chr18	-	38330485	38330660	38331967	38332152	38327557	38328973	38333153	38333336	36,60,42	114,152,153	92,86,91	178,165,139	310	300	0.00130490600177	0.234,0.276,0.21	0.333,0.335,0.388	-0.112
ENSMUSG00000036834	Plch1	chr3	-	63722749	63722911	63731616	63731724	63721172	63721244	63740622	63740794	99,107,87	37,45,36	39,40,39	42,23,45	233	287	0.00131799965553	0.767,0.745,0.749	0.534,0.682,0.516	0.176
ENSMUSG00000028373	Astn2	chr4	-	66059129	66059237	66119056	66119212	65992287	65992434	66185123	66185508	47,41,61	61,74,103	78,74,74	196,247,194	281	233	0.00134204407508	0.39,0.315,0.329	0.248,0.199,0.24	0.116
ENSMUSG00000022369	Mtbp	chr15	+	55588655	55588763	55597341	55597503	55586310	55586484	55603183	55603301	225,195,157	105,131,94	150,140,142	142,129,123	233	287	0.00134333883422	0.725,0.647,0.673	0.565,0.572,0.587	0.107
ENSMUSG00000024180	Tmem8	chr17	+	26120538	26120685	26121539	26121656	26120283	26120462	26121937	26123254	18,8,22	17,6,18	6,5,3	19,16,7	272	242	0.00135003559462	0.485,0.543,0.521	0.219,0.218,0.276	0.279
ENSMUSG00000061589	Dot1l	chr10	+	80781367	80781474	80782142	80782184	80780842	80780911	80783183	80783291	274,277,369	14,51,35	257,141,157	48,36,32	232	167	0.00137240686483	0.934,0.796,0.884	0.794,0.738,0.779	0.101
ENSMUSG00000028801	Stpg1	chr4	+	135525419	135525531	135529491	135529657	135519271	135519442	135533638	135533829	0,0,0	11,4,5	2,0,5	10,10,9	237	291	0.0014245731567	0.0,0.0,0.0	0.197,0.0,0.406	-0.201
ENSMUSG00000031627	Irf2	chr8	+	46818790	46818908	46837673	46837838	46807704	46807751	46844820	46844867	55,48,67	159,168,203	73,84,75	149,144,137	243	290	0.00142837616724	0.292,0.254,0.283	0.369,0.41,0.395	-0.115
ENSMUSG00000036568	Gltscr1l	chr17	-	46809567	46809626	46811923	46812024	46808348	46808494	46813932	46814038	40,50,39	36,23,38	63,60,49	16,20,15	226	184	0.00143924609281	0.475,0.639,0.455	0.762,0.71,0.727	-0.21
ENSMUSG00000006576	Slc4a3	chr1	+	75546771	75546921	75547232	75547398	75546265	75546382	75547943	75548221	7,3,13	25,16,38	12,20,16	18,20,16	275	291	0.00144727016937	0.229,0.166,0.266	0.414,0.514,0.514	-0.26
ENSMUSG00000027678	Ncoa3	chr2	+	166067561	166067645	166068328	166068548	166065757	166066051	166069204	166069379	68,73,99	252,198,287	102,89,104	186,182,196	209	345	0.00146992415077	0.308,0.378,0.363	0.475,0.447,0.467	-0.113
ENSMUSG00000007646	Rad51c	chr11	-	87397623	87397757	87401389	87401556	87395265	87395397	87402597	87402856	162,208,151	123,106,114	109,106,126	150,116,119	292	259	0.00147646989267	0.539,0.635,0.54	0.392,0.448,0.484	0.13
ENSMUSG00000012609	Ttll5	chr12	+	85878386	85878478	85879367	85879475	85876490	85876592	85889158	85889240	82,87,95	56,33,31	89,57,72	84,62,55	217	233	0.00150334802687	0.611,0.739,0.767	0.532,0.497,0.584	0.168
ENSMUSG00000024566	Atp9b	chr18	-	80891814	80891923	80909591	80909705	80877314	80877373	80912796	80912947	144,154,188	81,108,93	163,137,135	154,116,136	239	234	0.00152082001256	0.635,0.583,0.664	0.509,0.536,0.493	0.115
ENSMUSG00000025105	Bnc1	chr7	-	81973189	81975045	81977208	81977444	81966671	81969027	81978417	81978517	26,47,44	115,107,151	104,83,62	138,118,140	361	1981	0.00152082001256	0.554,0.707,0.615	0.805,0.794,0.708	-0.144
ENSMUSG00000027678	Ncoa3	chr2	+	166067561	166067645	166068331	166068548	166065757	166066051	166069204	166069379	68,73,99	251,198,287	102,89,104	186,183,195	209	342	0.00152337790251	0.307,0.376,0.361	0.473,0.443,0.466	-0.113
[truncated: 484 more rows]
