# Supplementary material for: An Alternative Splicing Program for Mouse Craniofacial Development
Source: Front Physiol. 2020 Sep 4;11:1099. doi: 10.3389/fphys.2020.01099 (PMC7498679; doi:10.3389/fphys.2020.01099)
Supplement: Supplementary file 12 [file Data_Sheet_1.zip › Filtered rMATS results/MXE/E12.5_Mes_FNP_vs_MNP_MXE_filtered_output.txt]

GeneID	geneSymbol	chr	strand	1stExonStart_0base	1stExonEnd	2stExonStart_0base	2stExonEnd	upstreamES	upstreamEE	downstreamES	downstreamEE	IC_SAMPLE_1	SC_SAMPLE_1	IC_SAMPLE_2	SC_SAMPLE_2	IncFormLen	SkipFormLen	FDR	IncLevel1	IncLevel2	DeltaPSI
ENSMUSG00000027750	Postn	chr3	+	54384483	54384573	54385207	54385285	54383387	54383477	54385670	54385754	1133,1168,1546	858,642,1107	2005,1910,2092	642,617,712	215	203	4.20135778019e-11	0.555,0.632,0.569	0.747,0.745,0.735	-0.157
ENSMUSG00000008658	Rbfox1	chr16	+	7363864	7363904	7375904	7375969	7352931	7353064	7407963	7408039	1,1,1	0,0,0	2,1,0	5,3,7	165	190	1.30216781802e-09	1.0,1.0,1.0	0.315,0.277,0.0	0.803
ENSMUSG00000074272	Ceacam1	chr7	-	25465467	25465520	25466316	25466437	25464848	25464880	25471797	25472073	6,1,1	3,3,3	15,10,2	0,0,0	246	178	1.39912381698e-06	0.591,0.194,0.194	1.0,1.0,1.0	-0.674
ENSMUSG00000036602	Alx1	chr10	-	103025134	103025439	103028380	103028847	103007845	103009508	103028929	103029054	67,97,69	23,12,56	41,20,21	0,1,0	592	430	2.33702627201e-06	0.679,0.854,0.472	1.0,0.936,1.0	-0.31
ENSMUSG00000063524	Eno1	chr4	+	150241766	150241825	150242121	150242180	150241044	150241140	150244004	150244074	0,0,0	2,1,4	4,13,10	9,6,6	184	184	2.86039128359e-05	0.0,0.0,0.0	0.308,0.684,0.625	-0.539
ENSMUSG00000032735	Ablim3	chr18	-	61816921	61816969	61818988	61819087	61814197	61814332	61819790	61819917	0,0,0	4,1,5	2,20,6	1,10,12	224	173	3.11532432836e-05	0.0,0.0,0.0	0.607,0.607,0.279	-0.498
ENSMUSG00000078441	Scamp4	chr10	+	80608802	80608850	80609329	80609458	80602881	80602949	80609640	80609797	9,7,6	68,93,78	0,0,2	117,88,74	173	254	0.000179134264188	0.163,0.1,0.101	0.0,0.0,0.038	0.109
ENSMUSG00000026039	Sgol2a	chr1	+	58001217	58001295	58002893	58002979	57999963	58000139	58013506	58013742	32,23,31	227,178,163	97,59,38	270,197,102	203	211	0.000429784550168	0.128,0.118,0.165	0.272,0.237,0.279	-0.126
ENSMUSG00000048924	Ccdc125	chr13	+	100684285	100684371	100687108	100687191	100681780	100681867	100690318	100690419	0,0,0	13,11,13	4,2,3	6,8,6	211	208	0.000502299299389	0.0,0.0,0.0	0.397,0.198,0.33	-0.308
ENSMUSG00000020524	Gria1	chr11	+	57309768	57309883	57310607	57310722	57289247	57289495	57317665	57317800	0,0,0	17,9,22	3,1,7	14,9,3	240	240	0.00272413281111	0.0,0.0,0.0	0.176,0.1,0.7	-0.325
ENSMUSG00000020166	Cnot2	chr10	-	116517316	116517383	116549032	116549105	116501191	116501317	116581452	116581496	20,24,24	78,71,74	17,8,6	123,119,54	198	192	0.00334337693618	0.199,0.247,0.239	0.118,0.061,0.097	0.136
ENSMUSG00000000301	Pemt	chr11	-	59983442	59983558	60031712	60031820	59976838	59976984	60046343	60046477	1,1,1	33,30,20	8,9,3	29,27,19	233	241	0.00339674902139	0.03,0.033,0.049	0.222,0.256,0.14	-0.169
ENSMUSG00000043687	1190005I06Rik	chr8	-	120611193	120611337	120628471	120628517	120608601	120609030	120634267	120634492	5,2,0	90,92,121	11,8,25	164,115,117	171	269	0.00353932071675	0.08,0.033,0.0	0.095,0.099,0.252	-0.111
ENSMUSG00000094002	Gm9866	chr12	-	27142574	27142718	27153316	27153605	27140795	27142162	27160229	27160311	25,9,12	44,36,46	2,2,1	0,0,1	414	269	0.00576687777156	0.27,0.14,0.145	1.0,1.0,0.394	-0.613
ENSMUSG00000034413	Neurl1b	chr17	+	26431786	26432332	26438666	26439359	26414828	26414995	26441077	26441203	1,0,0	12,11,3	5,2,2	3,13,4	671	818	0.00736380508452	0.092,0.0,0.0	0.67,0.158,0.379	-0.372
ENSMUSG00000020166	Cnot2	chr10	-	116517316	116517383	116549032	116549105	116510159	116510457	116581452	116581483	18,12,18	0,0,1	12,2,5	8,3,0	198	192	0.00820615478064	1.0,1.0,0.946	0.593,0.393,1.0	0.32
ENSMUSG00000097431	Gm26782	chr14	+	50871750	50871826	50874913	50874962	50870363	50870556	50876671	50877326	3,5,4	4,0,4	2,1,0	8,9,9	201	174	0.0110497555117	0.394,1.0,0.464	0.178,0.088,0.0	0.531
ENSMUSG00000087516	Tbx3os1	chr5	-	119571452	119571539	119574521	119575661	119570132	119570370	119580260	119580356	80,83,93	17,14,25	350,215,188	34,17,18	1265	212	0.0259872783995	0.441,0.498,0.384	0.633,0.679,0.636	-0.208
ENSMUSG00000062604	Srpk2	chr5	-	23565113	23565265	23675719	23675774	23548454	23548563	23675857	23675967	78,94,29	530,396,357	183,110,67	594,436,236	180	277	0.027426484797	0.185,0.268,0.111	0.322,0.28,0.304	-0.114
ENSMUSG00000011832	Evi5l	chr8	+	4187575	4187650	4188286	4188412	4187240	4187465	4191236	4191380	102,91,86	308,275,334	171,151,89	285,364,179	200	251	0.027426484797	0.294,0.293,0.244	0.43,0.342,0.384	-0.108
ENSMUSG00000074829	2010315B03Rik	chr9	-	124295097	124295158	124295357	124295484	124293640	124294101	124304655	124304718	1,2,1	30,21,22	2,3,7	5,12,7	252	186	0.027426484797	0.024,0.066,0.032	0.228,0.156,0.425	-0.229
ENSMUSG00000020166	Cnot2	chr10	-	116507040	116507188	116549032	116549105	116504034	116504114	116581452	116581496	18,12,18	2,2,1	13,2,3	4,10,4	198	273	0.0294796464455	0.925,0.892,0.961	0.818,0.216,0.508	0.412
ENSMUSG00000041757	Plekha6	chr1	+	133274792	133274879	133279372	133279453	133273857	133274374	133280338	133280407	5,12,3	4,0,3	6,2,4	0,0,0	212	206	0.0338347414938	0.548,1.0,0.493	1.0,1.0,1.0	-0.32
ENSMUSG00000041144	Dnah7b	chr1	+	46083704	46083813	46085554	46085702	46081434	46081497	46097997	46098085	7,5,3	3,6,0	3,7,4	1,0,0	234	273	0.0354125326409	0.731,0.493,1.0	0.778,1.0,1.0	-0.185
ENSMUSG00000025081	Tdrd1	chr19	+	56861673	56861790	56864271	56864439	56860265	56860385	56865774	56866002	2,4,9	1,2,3	2,0,3	7,10,4	242	293	0.0354125326409	0.708,0.708,0.784	0.257,0.0,0.476	0.489
ENSMUSG00000037606	Osbpl5	chr7	-	143694197	143694383	143694808	143694945	143693771	143693898	143695039	143695129	211,267,235	118,125,134	142,175,185	155,135,143	262	311	0.0399846845444	0.68,0.717,0.676	0.521,0.606,0.606	0.113
ENSMUSG00000017692	Rhbdl3	chr11	+	80302663	80302687	80319557	80319716	80300911	80301271	80323358	80323583	0,0,0	16,19,18	1,4,3	34,30,22	149	284	0.041803586829	0.0,0.0,0.0	0.053,0.203,0.206	-0.154
