# Supplementary material for: An Alternative Splicing Program for Mouse Craniofacial Development
Source: Front Physiol. 2020 Sep 4;11:1099. doi: 10.3389/fphys.2020.01099 (PMC7498679; doi:10.3389/fphys.2020.01099)
Supplement: Supplementary file 12 [file Data_Sheet_1.zip › Filtered rMATS results/MXE/E12.5_MNP_Ect_vs_Mes_MXE_filtered_output.txt]

GeneID	geneSymbol	chr	strand	1stExonStart_0base	1stExonEnd	2stExonStart_0base	2stExonEnd	upstreamES	upstreamEE	downstreamES	downstreamEE	IC_SAMPLE_1	SC_SAMPLE_1	IC_SAMPLE_2	SC_SAMPLE_2	IncFormLen	SkipFormLen	FDR	IncLevel1	IncLevel2	DeltaPSI
ENSMUSG00000025812	Pard3	chr8	+	127415569	127415797	127426521	127426753	127410728	127410773	127460273	127460384	131,219,146	451,609,414	28,20,24	598,546,478	353	357	0.0	0.227,0.267,0.263	0.045,0.036,0.048	0.209
ENSMUSG00000025812	Pard3	chr8	+	127415569	127415797	127426521	127426753	127409555	127409707	127460273	127460384	12,36,22	450,610,415	223,179,156	604,551,491	353	357	0.0	0.026,0.056,0.051	0.272,0.247,0.243	-0.21
ENSMUSG00000014353	Tmem87b	chr2	+	128839147	128839219	128840731	128840803	128837301	128837395	128841234	128841343	57,108,76	16,30,13	25,28,16	50,56,34	197	197	0.0	0.781,0.783,0.854	0.333,0.333,0.32	0.477
ENSMUSG00000026921	Egfl7	chr2	+	26585584	26585675	26589044	26589169	26583863	26584048	26589329	26589446	0,1,0	122,133,103	380,378,260	720,732,558	216	250	0.0	0.0,0.009,0.0	0.379,0.374,0.35	-0.365
ENSMUSG00000054252	Fgfr3	chr5	+	33732721	33732912	33733256	33733402	33731280	33731431	33733659	33733781	135,115,68	181,174,126	1,0,0	139,100,50	316	271	0.0	0.39,0.362,0.316	0.006,0.0,0.0	0.354
ENSMUSG00000054252	Fgfr3	chr5	+	33731280	33731431	33732116	33732261	33730143	33730334	33732721	33732912	217,206,144	15,28,28	11,9,2	254,203,102	276	270	0.0	0.934,0.878,0.834	0.041,0.042,0.019	0.848
ENSMUSG00000054252	Fgfr3	chr5	+	33731280	33731431	33732721	33732912	33730143	33730334	33733256	33733402	84,91,78	119,137,91	11,9,2	107,58,47	276	316	0.0	0.447,0.432,0.495	0.105,0.151,0.046	0.357
ENSMUSG00000055320	Tead1	chr7	+	112841887	112841950	112842039	112842102	112839415	112839480	112856797	112856932	46,67,31	13,33,25	7,7,1	57,43,12	188	188	0.0	0.78,0.67,0.554	0.109,0.14,0.077	0.559
ENSMUSG00000039153	Runx2	chr17	-	44724744	44724901	44735232	44735618	44717191	44717296	44814168	44814292	3,8,3	61,65,42	299,256,119	530,411,203	511	282	0.0	0.026,0.064,0.038	0.237,0.256,0.244	-0.203
ENSMUSG00000030704	Rab6a	chr7	+	100629665	100629771	100629837	100629943	100628403	100628457	100631741	100631853	86,101,91	1420,1558,1123	309,294,203	1241,1150,709	231	231	0.0	0.057,0.061,0.075	0.199,0.204,0.223	-0.144
ENSMUSG00000022246	Rai14	chr15	-	10589258	10589345	10591586	10591615	10587837	10587924	10592071	10592250	88,127,123	57,58,48	1751,1588,1031	146,132,62	154	212	0.0	0.68,0.751,0.779	0.943,0.943,0.958	-0.211
ENSMUSG00000030268	Bcat1	chr6	-	145039434	145039635	145047291	145047363	145034540	145034651	145075888	145076184	9,6,7	129,102,95	80,69,51	193,192,101	197	326	0.0	0.104,0.089,0.109	0.407,0.373,0.455	-0.311
ENSMUSG00000027455	Nsfl1c	chr2	+	151503013	151503179	151504110	151504203	151500714	151500789	151505352	151505462	383,451,376	599,705,534	83,84,56	928,810,730	291	218	0.0	0.324,0.324,0.345	0.063,0.072,0.054	0.268
ENSMUSG00000025404	R3hdm2	chr10	+	127471767	127472000	127476519	127476698	127464981	127465013	127481692	127481755	192,262,244	103,137,126	312,331,233	45,28,27	358	304	0.0	0.613,0.619,0.622	0.855,0.909,0.88	-0.263
ENSMUSG00000025404	R3hdm2	chr10	+	127476519	127476698	127481692	127481794	127471767	127472000	127483975	127484218	472,578,500	94,155,114	934,933,590	50,42,26	304	227	0.0	0.789,0.736,0.766	0.933,0.943,0.944	-0.176
ENSMUSG00000031511	Arhgef7	chr8	+	11758430	11758517	11785712	11785914	11728104	11728416	11791455	11791544	3,2,8	315,369,235	124,83,59	762,712,425	212	327	0.0	0.014,0.008,0.05	0.201,0.152,0.176	-0.152
ENSMUSG00000031511	Arhgef7	chr8	+	11758430	11758517	11781154	11781239	11728104	11728416	11782524	11782655	2,2,4	72,119,60	123,83,59	195,203,109	212	210	0.0	0.027,0.016,0.062	0.385,0.288,0.349	-0.306
ENSMUSG00000025558	Dock9	chr14	-	121591310	121591354	121591811	121591948	121586226	121586342	121594335	121594383	93,113,93	0,3,0	23,30,12	26,15,11	262	169	0.0	1.0,0.96,1.0	0.363,0.563,0.413	0.54
ENSMUSG00000025558	Dock9	chr14	-	121591310	121591354	121591811	121591879	121586226	121586342	121594335	121594383	77,80,59	0,3,0	15,21,5	26,15,11	193	169	0.0	1.0,0.959,1.0	0.336,0.551,0.285	0.596
ENSMUSG00000030315	Vgll4	chr6	-	114890616	114890806	114957935	114958011	114863883	114864079	114969712	114969994	51,79,56	412,582,525	16,14,17	628,620,509	201	315	0.0	0.162,0.175,0.143	0.038,0.034,0.05	0.119
ENSMUSG00000029864	Gstk1	chr6	+	42246810	42246939	42247483	42247584	42246549	42246631	42249378	42249495	142,191,111	49,71,51	160,148,155	15,3,3	254	226	0.0	0.721,0.705,0.659	0.905,0.978,0.979	-0.259
ENSMUSG00000031565	Fgfr1	chr8	+	25563373	25563524	25564339	25564484	25562137	25562328	25566710	25566913	428,395,374	200,165,156	23,13,2	6091,4681,3593	276	270	0.0	0.677,0.701,0.701	0.004,0.003,0.001	0.69
ENSMUSG00000034101	Ctnnd1	chr2	-	84622010	84622082	84624269	84624558	84620834	84620987	84650405	84650740	201,294,187	817,1086,782	573,500,242	590,493,237	414	197	0.0	0.105,0.114,0.102	0.316,0.326,0.327	-0.216
ENSMUSG00000030849	Fgfr2	chr7	-	130198418	130198563	130199757	130199905	130196177	130196374	130200982	130201173	1364,1710,1575	18,29,12	26,6,7	1056,874,624	273	270	0.0	0.987,0.983,0.992	0.024,0.007,0.011	0.973
ENSMUSG00000032366	Tpm1	chr9	-	67031950	67032026	67032465	67032541	67031451	67031514	67032793	67032864	4355,5133,4034	964,1133,786	1714,1602,1443	3274,3546,2646	201	201	0.0	0.819,0.819,0.837	0.344,0.311,0.353	0.489
ENSMUSG00000007411	Mark3	chr12	+	111604510	111604564	111647470	111647728	111574509	111575101	111653389	111653434	3,5,6	117,117,109	17,19,23	19,16,11	179	383	0.0	0.052,0.084,0.105	0.657,0.718,0.817	-0.65
ENSMUSG00000039108	Lsm14b	chr2	+	180027899	180028035	180031793	180031871	180026397	180026798	180032060	180032222	482,641,532	56,57,55	1097,970,757	542,377,416	261	203	0.0	0.87,0.897,0.883	0.612,0.667,0.586	0.262
ENSMUSG00000039108	Lsm14b	chr2	+	180027899	180028035	180031360	180031528	180026397	180026798	180031793	180031871	480,640,531	130,136,121	1054,932,731	1368,1086,1014	261	293	0.0	0.806,0.841,0.831	0.464,0.491,0.447	0.359
ENSMUSG00000039108	Lsm14b	chr2	+	180031360	180031528	180031793	180031871	180026397	180026798	180032060	180032222	502,660,705	56,57,55	12,11,5	542,377,416	293	203	0.0	0.861,0.889,0.899	0.015,0.02,0.008	0.869
ENSMUSG00000039108	Lsm14b	chr2	+	180031360	180031528	180031793	180031871	180028957	180029074	180032060	180032222	674,853,924	56,57,55	569,467,404	546,381,416	293	203	0.0	0.893,0.912,0.921	0.419,0.459,0.402	0.482
ENSMUSG00000039108	Lsm14b	chr2	+	180031360	180031528	180031793	180031871	180027899	180028035	180032060	180032222	723,948,975	56,57,55	283,250,184	547,380,420	293	203	0.0	0.899,0.92,0.925	0.264,0.313,0.233	0.645
ENSMUSG00000039108	Lsm14b	chr2	+	180026634	180026798	180031360	180031528	180024986	180025312	180031793	180031871	349,553,475	128,135,119	729,680,516	1370,1084,1013	289	293	0.0	0.734,0.806,0.802	0.35,0.389,0.341	0.421
ENSMUSG00000039108	Lsm14b	chr2	+	180028957	180029074	180031793	180031871	180027899	180028035	180032060	180032222	209,269,284	56,57,55	831,662,582	547,380,420	242	203	0.0	0.758,0.798,0.812	0.56,0.594,0.538	0.225
ENSMUSG00000020954	Strn3	chr12	-	51629373	51629507	51643103	51643214	51627704	51627880	51647993	51648135	349,389,275	719,950,535	194,185,100	1157,1231,548	236	259	0.0	0.348,0.31,0.361	0.155,0.142,0.167	0.185
ENSMUSG00000022382	Wnt7b	chr15	-	85543668	85543940	85558902	85559129	85535438	85537868	85577507	85578070	39,36,45	1886,2178,1514	13,14,6	41,13,6	352	397	0.0	0.023,0.018,0.032	0.263,0.548,0.53	-0.423
ENSMUSG00000028906	Epb41	chr4	-	131929693	131929795	131935738	131935867	131928491	131928572	131957642	131957819	181,179,170	638,746,539	1506,1285,882	1309,1117,779	254	227	0.0	0.202,0.177,0.22	0.507,0.507,0.503	-0.306
ENSMUSG00000001288	Rarg	chr15	-	102241057	102241199	102241835	102241984	102240127	102240288	102246059	102246500	79,129,121	1130,1497,1105	627,598,486	2251,2136,1602	274	267	0.0	0.064,0.077,0.096	0.213,0.214,0.228	-0.139
ENSMUSG00000018417	Myo1b	chr1	-	51766821	51766908	51768649	51768736	51763889	51763964	51769003	51769090	9,13,8	227,275,201	371,335,160	312,261,170	212	212	0.0	0.038,0.045,0.038	0.543,0.562,0.485	-0.49
ENSMUSG00000013076	Amotl1	chr9	-	14592753	14593711	14596450	14596600	14575150	14575439	14614733	14615006	99,128,83	344,558,368	384,317,94	530,470,131	275	1083	0.0	0.531,0.475,0.47	0.74,0.726,0.739	-0.243
ENSMUSG00000033335	Dnm2	chr9	+	21478898	21479037	21480406	21480545	21478280	21478348	21481332	21481419	302,386,281	282,443,355	236,209,201	843,816,703	264	264	0.0	0.517,0.466,0.442	0.219,0.204,0.222	0.26
ENSMUSG00000033335	Dnm2	chr9	+	21485650	21485721	21489742	21489794	21481332	21481419	21494503	21494617	155,191,153	20,21,16	246,224,230	160,172,127	196	177	0.0	0.875,0.891,0.896	0.581,0.54,0.621	0.307
ENSMUSG00000025026	Add3	chr19	+	53216800	53217015	53226590	53226729	53140444	53140714	53231179	53231331	0,3,6	156,209,129	60,86,28	382,283,129	340	264	0.0	0.0,0.011,0.035	0.109,0.191,0.144	-0.133
ENSMUSG00000025812	Pard3	chr8	+	127410728	127410773	127415569	127415797	127409555	127409707	127426521	127426753	88,141,78	327,396,320	20,18,8	617,489,488	170	353	0.0	0.358,0.425,0.336	0.063,0.071,0.033	0.317
ENSMUSG00000055322	Tns1	chr1	-	74068608	74068646	74079198	74079313	74016144	74016186	74091172	74091351	0,0,0	4,9,2	119,83,17	19,11,6	240	163	2.84353039982e-14	0.0,0.0,0.0	0.81,0.837,0.658	-0.768
ENSMUSG00000022770	Dlg1	chr16	+	31846833	31846933	31847635	31847669	31842769	31842839	31853842	31853884	272,347,217	43,61,51	582,508,387	23,23,25	225	159	5.57331958362e-14	0.817,0.801,0.75	0.947,0.94,0.916	-0.145
ENSMUSG00000022995	Enah	chr1	-	181913306	181913373	181917198	181917247	181908297	181908376	181918257	181918315	247,301,252	96,121,86	401,478,243	538,402,299	174	192	1.63921164224e-13	0.74,0.733,0.764	0.451,0.567,0.473	0.249
ENSMUSG00000001247	Lsr	chr7	-	30965968	30966088	30971867	30972212	30959152	30959314	30973079	30973322	569,750,778	127,182,168	43,49,31	0,0,0	470	245	5.89485725192e-13	0.7,0.682,0.707	1.0,1.0,1.0	-0.304
ENSMUSG00000020954	Strn3	chr12	-	51633578	51633719	51643103	51643214	51629373	51629507	51647993	51648135	444,493,345	147,169,111	230,215,128	207,177,97	236	266	9.46412759482e-13	0.773,0.767,0.778	0.556,0.578,0.598	0.195
ENSMUSG00000018819	Lsp1	chr7	+	142484478	142484625	142486346	142486505	142472150	142472364	142488418	142488515	0,0,0	8,7,12	287,338,224	315,263,206	272	284	1.19826371048e-11	0.0,0.0,0.0	0.488,0.573,0.532	-0.531
ENSMUSG00000055320	Tead1	chr7	+	112841887	112841950	112842039	112842102	112839415	112839480	112856052	112856064	51,60,31	18,44,27	7,8,1	56,34,6	188	188	7.25998208919e-11	0.739,0.577,0.534	0.111,0.19,0.143	0.469
ENSMUSG00000020456	Ogdh	chr11	+	6316764	6316855	6316977	6317080	6313787	6313979	6334532	6334648	188,239,160	499,751,508	174,144,94	1025,999,667	216	228	7.25998208919e-11	0.285,0.251,0.25	0.152,0.132,0.129	0.124
ENSMUSG00000066043	Phactr4	chr4	-	132386891	132387065	132413069	132413123	132378404	132378563	132422344	132422489	105,113,130	38,58,58	154,147,77	182,168,112	179	299	9.62358545344e-11	0.822,0.765,0.789	0.586,0.594,0.535	0.22
ENSMUSG00000040407	Akap9	chr5	+	4003560	4003782	4004802	4004943	3992045	3992138	4005409	4005513	27,22,26	29,32,37	8,11,6	74,80,44	347	266	2.49360368419e-10	0.416,0.345,0.35	0.077,0.095,0.095	0.281
ENSMUSG00000029864	Gstk1	chr6	+	42246810	42246939	42247483	42247584	42246549	42246631	42247733	42247769	142,188,109	218,272,194	160,148,155	115,101,86	254	226	4.28238837689e-10	0.367,0.381,0.333	0.553,0.566,0.616	-0.218
ENSMUSG00000020121	Srgap1	chr10	-	121828728	121828762	121829226	121829329	121825633	121825694	121831884	121831912	27,43,33	0,0,0	46,45,19	28,30,2	228	159	7.12492304738e-10	1.0,1.0,1.0	0.534,0.511,0.869	0.362
ENSMUSG00000029673	Auts2	chr5	-	131466031	131466127	131470413	131470458	131461281	131461353	131472258	131472479	40,70,57	165,220,214	43,42,23	507,420,216	170	221	9.20862446126e-10	0.24,0.293,0.257	0.099,0.115,0.122	0.151
ENSMUSG00000004562	Arhgef40	chr14	+	52003653	52003758	52003972	52004116	52002284	52002462	52004611	52004742	248,222,267	224,287,318	1031,969,1196	529,489,687	230	269	9.37288798763e-10	0.564,0.475,0.495	0.695,0.699,0.671	-0.177
ENSMUSG00000026883	Dab2ip	chr2	+	35661491	35661625	35707647	35707801	35643887	35643991	35708813	35708912	85,80,61	217,261,172	327,275,120	402,327,159	259	279	1.12678796642e-09	0.297,0.248,0.276	0.467,0.475,0.448	-0.19
ENSMUSG00000014353	Tmem87b	chr2	+	128839147	128839221	128840731	128840803	128837301	128837395	128841234	128841343	16,32,21	16,30,13	7,11,6	50,56,34	199	197	1.77582924211e-09	0.497,0.514,0.615	0.122,0.163,0.149	0.397
ENSMUSG00000017631	Abr	chr11	-	76486437	76486536	76508887	76509072	76478994	76479180	76571030	76571535	25,24,20	174,243,189	176,124,61	468,419,217	310	224	2.34515083409e-09	0.094,0.067,0.071	0.214,0.176,0.169	-0.109
ENSMUSG00000026319	2310035C23Rik	chr1	+	105740434	105740517	105741012	105741095	105735922	105736022	105741296	105741360	129,116,108	19,13,17	152,116,97	3,1,1	208	208	3.03864814792e-09	0.872,0.899,0.864	0.981,0.991,0.99	-0.109
ENSMUSG00000022139	Mbnl2	chr14	+	120385390	120385591	120388899	120389163	120379149	120379314	120396450	120396604	291,387,342	29,56,72	369,369,191	148,125,129	326	389	3.03864814792e-09	0.923,0.892,0.85	0.748,0.779,0.639	0.166
ENSMUSG00000059248	Sept9	chr11	+	117351428	117351620	117352148	117352277	117290397	117291036	117352606	117352688	401,417,271	1065,1218,937	1978,1463,974	2812,2315,1852	317	254	3.03864814792e-09	0.232,0.215,0.188	0.36,0.336,0.296	-0.119
ENSMUSG00000040785	Ttc3	chr16	+	94384783	94384934	94385335	94385423	94384345	94384388	94388264	94388385	197,290,196	57,91,48	208,184,54	19,15,1	276	213	3.35341506025e-09	0.727,0.711,0.759	0.894,0.904,0.977	-0.193
ENSMUSG00000029149	Krtcap3	chr5	+	31252364	31252571	31252654	31252789	31251724	31251814	31252894	31253002	7,9,8	130,108,104	19,17,12	10,28,22	332	260	4.36117685976e-09	0.04,0.061,0.057	0.598,0.322,0.299	-0.354
ENSMUSG00000023353	Agap3	chr5	+	24476377	24476436	24476632	24476720	24452206	24452534	24476903	24476989	167,195,108	515,505,422	272,244,147	413,317,249	184	213	4.69380688164e-09	0.273,0.309,0.229	0.433,0.471,0.406	-0.166
ENSMUSG00000003992	Ssbp2	chr13	+	91642301	91642391	91664117	91664177	91564609	91564694	91669675	91669742	329,382,361	370,444,363	288,239,103	548,519,299	215	185	5.11695994999e-09	0.433,0.425,0.461	0.311,0.284,0.229	0.165
ENSMUSG00000042323	Pbrm1	chr14	+	31110414	31110579	31113848	31114004	31107108	31107310	31117012	31117083	200,179,156	400,363,317	294,197,99	272,187,97	290	281	5.99819919385e-09	0.326,0.323,0.323	0.512,0.505,0.497	-0.181
ENSMUSG00000033808	Tmem87a	chr2	-	120373910	120373979	120374487	120374559	120371523	120371632	120375418	120375512	74,117,75	145,161,170	33,39,36	216,219,143	197	194	6.21292597315e-09	0.334,0.417,0.303	0.131,0.149,0.199	0.192
ENSMUSG00000027624	Epb41l1	chr2	+	156526888	156526993	156529389	156529470	156514027	156514210	156533780	156533867	48,52,71	120,164,151	38,28,33	291,256,177	230	206	6.85694573411e-09	0.264,0.221,0.296	0.105,0.089,0.143	0.148
ENSMUSG00000029149	Krtcap3	chr5	+	31252364	31252571	31252654	31252789	31251918	31252103	31252894	31253007	6,10,9	131,108,103	19,17,12	10,28,22	332	260	7.42724453368e-09	0.035,0.068,0.064	0.598,0.322,0.299	-0.351
ENSMUSG00000079334	Nat6	chr9	+	107579099	107579385	107580456	107580935	107578886	107578970	107582816	107583519	53,89,80	148,148,171	19,26,14	133,178,110	411	604	9.4407607875e-09	0.345,0.469,0.407	0.174,0.177,0.158	0.237
ENSMUSG00000032702	Kank1	chr19	+	25318304	25318432	25409085	25411764	25274747	25274834	25422143	25422341	128,179,132	176,230,198	6,9,5	59,47,49	253	2804	1.17783781451e-08	0.89,0.896,0.881	0.53,0.68,0.531	0.309
ENSMUSG00000029149	Krtcap3	chr5	+	31252364	31252571	31252894	31253002	31251724	31251814	31253093	31253197	5,9,9	37,37,49	19,17,12	16,9,5	332	233	1.29314789306e-08	0.087,0.146,0.114	0.455,0.57,0.627	-0.435
ENSMUSG00000024426	Atat1	chr17	-	35902355	35902438	35904107	35904176	35901982	35902054	35904289	35904335	237,306,269	65,54,79	604,484,514	76,50,32	194	208	1.30605265055e-08	0.796,0.859,0.785	0.895,0.912,0.945	-0.104
ENSMUSG00000024392	Bag6	chr17	+	35142306	35142384	35142497	35142605	35141829	35142082	35142726	35142839	483,583,563	375,492,420	1029,964,838	504,375,330	203	233	1.39690456116e-08	0.597,0.576,0.606	0.701,0.747,0.745	-0.138
ENSMUSG00000024044	Epb41l3	chr17	+	69274703	69274895	69283884	69284007	69262125	69262346	69284538	69284916	253,368,274	62,64,57	541,541,530	43,40,49	317	248	3.22116897074e-08	0.761,0.818,0.79	0.908,0.914,0.894	-0.116
ENSMUSG00000022094	Slc39a14	chr14	-	70313600	70313770	70315663	70315833	70310855	70310975	70316437	70316624	2,1,0	41,46,25	34,12,14	76,66,44	295	295	4.07794220613e-08	0.047,0.021,0.0	0.309,0.154,0.241	-0.212
ENSMUSG00000024426	Atat1	chr17	-	35901367	35901611	35901982	35902054	35898387	35898467	35902355	35902438	47,32,46	129,134,140	37,29,19	320,232,310	197	369	4.15301714314e-08	0.406,0.309,0.381	0.178,0.19,0.103	0.208
ENSMUSG00000033565	Rbfox2	chr15	-	77116920	77117067	77132716	77132941	77113604	77113658	77153529	77153812	160,241,183	430,549,396	240,228,97	1134,968,489	350	272	4.63129067742e-08	0.224,0.254,0.264	0.141,0.155,0.134	0.104
ENSMUSG00000035299	Mid1	chrX	+	169976921	169977029	169981884	169982033	169966062	169966158	169983955	169984083	277,274,233	162,168,139	122,103,87	179,131,100	233	274	5.61429912198e-08	0.668,0.657,0.663	0.445,0.48,0.506	0.186
ENSMUSG00000029673	Auts2	chr5	-	131466031	131466127	131470413	131470458	131461281	131461353	131472237	131472479	35,72,44	152,195,188	43,25,20	404,340,183	170	221	6.15817538074e-08	0.23,0.324,0.233	0.122,0.087,0.124	0.151
ENSMUSG00000024426	Atat1	chr17	-	35902355	35902438	35904107	35904176	35901982	35902054	35908562	35908664	34,65,49	33,35,45	136,120,112	31,24,19	194	208	6.15817538074e-08	0.525,0.666,0.539	0.825,0.843,0.863	-0.267
ENSMUSG00000061887	Ssbp3	chr4	+	107027216	107027297	107028192	107028252	107009678	107009768	107030861	107030928	430,733,758	959,1386,1272	1551,1457,1094	1698,1529,1296	206	185	1.17875640893e-07	0.287,0.322,0.349	0.451,0.461,0.431	-0.128
ENSMUSG00000031024	St5	chr7	-	109556210	109557461	109570006	109570111	109552974	109553111	109617057	109617147	45,44,25	105,125,94	196,202,97	203,203,125	230	1376	1.25325411267e-07	0.719,0.678,0.614	0.852,0.856,0.823	-0.173
ENSMUSG00000031708	Tecr	chr8	-	83573870	83573922	83574477	83574528	83573219	83573323	83594339	83594484	863,869,971	156,200,183	1188,968,1077	434,351,398	176	177	1.29849879139e-07	0.848,0.814,0.842	0.734,0.735,0.731	0.101
ENSMUSG00000032198	Dock6	chr9	-	21825782	21825875	21829473	21829578	21825434	21825530	21830213	21830377	16,14,25	17,23,30	90,49,66	21,19,7	230	218	1.4111424907e-07	0.471,0.366,0.441	0.802,0.71,0.899	-0.378
ENSMUSG00000034164	Emid1	chr11	-	5109543	5109634	5110689	5110774	5106264	5106969	5116879	5116924	90,111,98	54,69,70	172,190,141	45,30,44	210	216	1.59504081903e-07	0.632,0.623,0.59	0.797,0.867,0.767	-0.195
ENSMUSG00000051674	Dcun1d4	chr5	+	73502631	73502768	73510597	73510764	73492846	73493076	73510885	73510956	36,46,45	6,0,0	0,0,0	2,1,1	262	292	2.06314911811e-07	0.87,1.0,1.0	0.0,0.0,0.0	0.957
ENSMUSG00000026883	Dab2ip	chr2	+	35643887	35644124	35661491	35661625	35621980	35622283	35707647	35707801	45,35,65	173,178,154	236,199,125	345,298,176	362	259	2.06314911811e-07	0.157,0.123,0.232	0.329,0.323,0.337	-0.159
ENSMUSG00000020166	Cnot2	chr10	-	116504034	116504114	116517316	116517383	116501191	116501317	116549032	116549175	151,177,116	322,446,345	308,321,178	418,339,262	192	205	2.23514549243e-07	0.334,0.298,0.264	0.44,0.503,0.42	-0.156
ENSMUSG00000028364	Tnc	chr4	-	63984459	63984732	63999912	64000185	63982650	63982923	64000697	64000970	0,0,0	3,1,2	102,104,121	33,28,33	398	398	3.68856072712e-07	0.0,0.0,0.0	0.756,0.788,0.786	-0.777
ENSMUSG00000054400	Cklf	chr8	+	104261473	104261569	104262167	104262281	104257284	104257443	104263270	104263447	73,73,49	4,9,4	105,63,51	29,32,31	221	239	6.05461117402e-07	0.952,0.898,0.93	0.797,0.68,0.64	0.221
ENSMUSG00000031608	Galnt7	chr8	-	57542511	57542694	57542834	57543017	57540019	57540137	57545328	57545408	60,47,20	140,125,116	68,39,28	43,37,30	308	308	6.3167588585e-07	0.3,0.273,0.147	0.613,0.513,0.483	-0.296
ENSMUSG00000008575	Nfib	chr4	-	82310302	82310391	82320473	82320556	82290172	82296811	82327728	82327913	15,8,14	59,38,26	52,45,25	41,26,10	208	214	6.63582611752e-07	0.207,0.178,0.356	0.566,0.64,0.72	-0.395
ENSMUSG00000039361	Picalm	chr7	+	90189149	90189257	90191140	90191272	90177499	90177603	90191358	90191389	192,286,208	778,850,672	689,606,411	1280,1177,833	233	257	1.21751884479e-06	0.214,0.271,0.255	0.373,0.362,0.352	-0.116
ENSMUSG00000026883	Dab2ip	chr2	+	35643887	35643991	35661491	35661625	35622036	35622283	35707647	35707801	50,38,62	173,178,154	241,194,128	345,298,176	229	259	1.32280239349e-06	0.246,0.194,0.313	0.441,0.424,0.451	-0.188
ENSMUSG00000020166	Cnot2	chr10	-	116517316	116517383	116527826	116527949	116501191	116501317	116549032	116549175	668,741,442	151,177,116	738,750,369	308,321,178	248	192	1.68880714876e-06	0.774,0.764,0.747	0.65,0.644,0.616	0.125
ENSMUSG00000026150	Mff	chr1	+	82741817	82741976	82747082	82747142	82735418	82735507	82750519	82750604	211,220,181	202,230,222	290,228,144	492,484,326	284	185	1.784226177e-06	0.405,0.384,0.347	0.277,0.235,0.223	0.134
ENSMUSG00000053617	Sh3pxd2a	chr19	-	47314034	47314166	47343439	47343468	47286604	47286718	47364622	47364714	21,16,15	107,147,115	14,15,5	442,332,158	154	257	3.03851079159e-06	0.247,0.154,0.179	0.05,0.07,0.05	0.137
ENSMUSG00000030654	Arl6ip1	chr7	-	118121925	118122043	118126395	118126515	118120299	118120410	118129468	118129576	0,1,0	3,6,2	8,7,3	2,6,0	245	243	3.76311389765e-06	0.0,0.142,0.0	0.799,0.536,1.0	-0.731
ENSMUSG00000022607	Ptk2	chr15	-	73209327	73209408	73210741	73210897	73205104	73206260	73215978	73216085	239,294,260	151,164,127	664,607,485	214,165,151	281	206	4.80165383179e-06	0.537,0.568,0.6	0.695,0.73,0.702	-0.141
ENSMUSG00000032702	Kank1	chr19	+	25378410	25378530	25409085	25411764	25274747	25274834	25422143	25422341	9,12,7	176,230,198	0,0,0	59,47,49	245	2804	4.88792315339e-06	0.369,0.374,0.288	0.0,0.0,0.0	0.344
ENSMUSG00000026825	Dnm1	chr2	-	32309892	32310027	32310450	32310487	32308470	32309064	32312126	32312342	0,0,0	1,1,1	19,11,12	0,4,4	162	260	5.14440124922e-06	0.0,0.0,0.0	1.0,0.815,0.828	-0.881
ENSMUSG00000027699	Ect2	chr3	-	27146836	27147019	27148794	27148887	27145955	27146045	27148992	27149072	75,80,65	331,415,300	134,117,71	326,292,120	218	308	6.11388233113e-06	0.242,0.214,0.234	0.367,0.361,0.455	-0.164
ENSMUSG00000028364	Tnc	chr4	-	63982650	63982923	63993026	63993299	63976445	63976568	63995540	63995813	1,0,0	11,3,12	190,168,186	312,333,592	398	398	6.11509126322e-06	0.083,0.0,0.0	0.378,0.335,0.239	-0.29
ENSMUSG00000000301	Pemt	chr11	-	59983442	59983558	60031712	60031820	59976838	59976984	60046343	60046477	0,0,0	18,15,17	8,9,3	29,27,19	233	241	6.11560011657e-06	0.0,0.0,0.0	0.222,0.256,0.14	-0.206
ENSMUSG00000040785	Ttc3	chr16	+	94385335	94385423	94387336	94387390	94384783	94384934	94388264	94388385	203,276,154	55,72,37	148,99,40	107,69,18	213	179	7.22492811118e-06	0.756,0.763,0.778	0.538,0.547,0.651	0.187
ENSMUSG00000022330	Osr2	chr15	+	35300188	35300955	35301911	35302011	35296097	35296467	35302818	35303304	3,3,4	0,0,0	734,550,481	440,409,426	892	225	8.13849595228e-06	1.0,1.0,1.0	0.296,0.253,0.222	0.743
ENSMUSG00000031708	Tecr	chr8	-	83573410	83573455	83573870	83573922	83573219	83573323	83574477	83574528	805,980,964	394,499,510	1356,1149,1226	404,358,388	177	170	9.40615618044e-06	0.662,0.654,0.645	0.763,0.755,0.752	-0.103
ENSMUSG00000029673	Auts2	chr5	-	131460126	131460156	131466031	131466127	131457838	131457910	131472258	131472479	31,40,54	27,40,33	204,191,82	49,54,29	221	155	1.17791057386e-05	0.446,0.412,0.534	0.745,0.713,0.665	-0.244
ENSMUSG00000037151	Lrrc20	chr10	+	61527059	61527209	61548047	61548215	61475832	61475889	61580129	61582226	2,4,3	41,70,38	41,32,30	151,123,109	275	293	1.60361669239e-05	0.049,0.057,0.078	0.224,0.217,0.227	-0.161
ENSMUSG00000024985	Tcf7l2	chr19	+	55755013	55755082	55817763	55817865	55743072	55743197	55908422	55908555	33,68,63	221,257,235	40,39,41	463,451,310	194	227	1.67026353448e-05	0.149,0.236,0.239	0.092,0.092,0.134	0.102
ENSMUSG00000055320	Tead1	chr7	+	112841887	112841950	112856052	112856064	112839415	112839480	112856797	112856932	46,67,31	15,13,13	7,7,1	17,10,4	188	137	1.73119985665e-05	0.691,0.79,0.635	0.231,0.338,0.154	0.464
ENSMUSG00000030663	1110004F10Rik	chr7	+	116093024	116093256	116097761	116097953	116088273	116088414	116099439	116099523	0,1,0	16,31,21	5,15,6	38,46,28	357	317	1.97488190935e-05	0.0,0.028,0.0	0.105,0.225,0.16	-0.154
ENSMUSG00000028464	Tpm2	chr4	-	43518643	43518719	43519002	43519078	43518401	43518464	43519226	43519297	150,133,105	102,153,153	644,558,635	1501,1806,1420	201	201	2.03209992322e-05	0.595,0.465,0.407	0.3,0.236,0.309	0.207
ENSMUSG00000019864	Rtn4ip1	chr10	+	43907758	43907910	43921386	43921435	43901806	43902536	43928322	43928459	78,66,55	70,87,50	71,56,39	14,24,14	277	174	2.65119556596e-05	0.412,0.323,0.409	0.761,0.594,0.636	-0.282
ENSMUSG00000030064	Frmd4b	chr6	-	97412487	97412580	97423458	97423524	97396192	97396277	97528729	97528851	85,71,56	318,323,296	4,3,2	75,58,26	191	218	2.95999423129e-05	0.234,0.201,0.178	0.057,0.056,0.081	0.14
ENSMUSG00000022139	Mbnl2	chr14	+	120388899	120389163	120395711	120395765	120385390	120385591	120396450	120396604	426,454,434	84,110,92	629,565,362	71,60,43	389	179	3.12849232738e-05	0.7,0.655,0.685	0.803,0.812,0.795	-0.123
ENSMUSG00000025404	R3hdm2	chr10	+	127462187	127462283	127476519	127476698	127459466	127459575	127483975	127484218	397,522,333	256,287,254	513,511,380	572,562,374	221	304	3.6519327006e-05	0.681,0.714,0.643	0.552,0.556,0.583	0.116
ENSMUSG00000055322	Tns1	chr1	-	74016144	74016186	74068608	74068646	74003516	74003558	74079198	74079313	0,1,1	3,3,6	48,52,29	32,29,5	163	167	3.67682964188e-05	0.0,0.255,0.146	0.606,0.648,0.856	-0.57
ENSMUSG00000020166	Cnot2	chr10	-	116517316	116517383	116527826	116527949	116501191	116501317	116537220	116537448	90,79,73	58,61,33	67,75,46	117,120,56	248	192	3.68675004726e-05	0.546,0.501,0.631	0.307,0.326,0.389	0.219
ENSMUSG00000028392	Bspry	chr4	+	62494732	62494857	62495997	62496571	62488185	62488211	62496981	62497298	70,69,61	15,19,4	0,0,1	4,2,2	250	699	3.72812466507e-05	0.929,0.91,0.977	0.0,0.0,0.583	0.744
ENSMUSG00000024381	Bin1	chr18	+	32426223	32426352	32431982	32432093	32424819	32424967	32432323	32432425	88,88,111	284,381,318	495,487,395	1013,822,882	254	236	3.93651250498e-05	0.224,0.177,0.245	0.312,0.355,0.294	-0.105
ENSMUSG00000033029	1700088E04Rik	chr15	-	79136306	79136489	79139237	79139300	79135636	79135765	79140880	79140992	13,15,13	167,132,142	24,28,14	69,30,49	188	308	4.23506608504e-05	0.113,0.157,0.13	0.363,0.605,0.319	-0.296
ENSMUSG00000052512	Nav2	chr7	+	49551596	49552049	49552839	49552905	49547838	49548541	49554214	49554259	87,120,138	22,43,10	3,11,7	0,0,0	578	191	4.23868570298e-05	0.566,0.48,0.82	1.0,1.0,1.0	-0.378
ENSMUSG00000022139	Mbnl2	chr14	+	120385390	120385591	120388899	120389163	120379149	120379314	120395711	120395765	291,387,344	200,220,261	367,369,190	140,133,77	326	389	5.80614901695e-05	0.635,0.677,0.611	0.758,0.768,0.746	-0.116
ENSMUSG00000024921	Smarca2	chr19	+	26751823	26752041	26770937	26771043	26720728	26720947	26771507	26771609	248,373,381	402,503,442	837,795,1009	775,629,843	343	231	8.32511294689e-05	0.294,0.333,0.367	0.421,0.46,0.446	-0.111
ENSMUSG00000032599	Ip6k2	chr9	+	108796540	108796572	108796670	108796783	108796130	108796396	108797206	108797994	19,28,20	70,79,93	28,20,34	279,262,272	157	238	9.61629280662e-05	0.292,0.35,0.246	0.132,0.104,0.159	0.164
ENSMUSG00000020166	Cnot2	chr10	-	116507040	116507188	116517316	116517383	116506228	116506411	116549032	116549175	93,113,79	627,641,511	171,186,113	711,616,370	192	273	0.000101985587711	0.174,0.2,0.18	0.255,0.3,0.303	-0.101
ENSMUSG00000027699	Ect2	chr3	-	27145955	27146045	27146836	27147019	27144951	27145059	27148992	27149072	135,153,127	211,311,174	90,80,32	271,237,116	308	215	0.000116443812023	0.309,0.256,0.338	0.188,0.191,0.161	0.121
ENSMUSG00000019856	Fam184a	chr10	-	53640944	53641062	53646982	53647129	53635231	53635434	53647571	53647756	47,43,33	7,13,7	43,48,47	37,28,36	272	243	0.000135350657188	0.857,0.747,0.808	0.509,0.605,0.538	0.253
ENSMUSG00000052504	Epha3	chr16	-	63772909	63773570	63844102	63844167	63653422	63653578	63863959	63864158	0,0,0	8,5,2	56,65,21	494,501,129	190	786	0.00017375884259	0.0,0.0,0.0	0.319,0.349,0.402	-0.357
ENSMUSG00000087174	5530601H04Rik	chrX	-	105042603	105042817	105043129	105043304	105038816	105039812	105044001	105044111	63,75,37	71,83,44	84,99,57	50,37,31	300	339	0.00020360554471	0.501,0.505,0.487	0.655,0.751,0.675	-0.196
ENSMUSG00000020758	Itgb4	chr11	+	115991885	115991909	115993054	115993203	115991657	115991716	115993276	115993456	57,54,64	212,235,287	0,0,0	4,2,2	149	274	0.000231180055199	0.331,0.297,0.291	0.0,0.0,0.0	0.306
ENSMUSG00000020069	Hnrnph3	chr10	-	63018085	63018225	63019392	63019527	63017523	63017610	63023719	63023894	383,387,456	324,363,338	672,522,643	392,298,265	260	265	0.000231180055199	0.546,0.521,0.579	0.636,0.641,0.712	-0.114
ENSMUSG00000026743	Mllt10	chr2	+	18146776	18146872	18159455	18159711	18123718	18123812	18162316	18162886	30,35,24	281,336,236	77,59,42	351,297,107	221	381	0.000308203244162	0.155,0.152,0.149	0.274,0.255,0.404	-0.159
ENSMUSG00000037188	Grhl3	chr4	-	135549238	135549327	135550295	135550330	135548412	135548498	135551745	135551882	116,169,177	392,442,422	0,0,0	1,1,2	160	214	0.000308203244162	0.284,0.338,0.359	0.0,0.0,0.0	0.327
ENSMUSG00000063894	Zkscan8	chr13	-	21521785	21521909	21522223	21522315	21513221	21520962	21525137	21525306	60,74,52	36,50,48	41,45,7	77,76,11	217	249	0.000373903126986	0.657,0.629,0.554	0.379,0.405,0.422	0.211
ENSMUSG00000008489	Elavl2	chr4	-	91254140	91254179	91260760	91260986	91253239	91253567	91263991	91264145	28,32,17	0,0,0	32,27,14	9,0,2	351	164	0.000430008232309	1.0,1.0,1.0	0.624,1.0,0.766	0.203
ENSMUSG00000062232	Rapgef2	chr3	-	79081061	79081285	79082623	79082647	79079005	79079212	79083198	79083322	4,4,8	105,59,83	46,36,31	260,183,121	149	349	0.000436108323485	0.082,0.137,0.184	0.293,0.315,0.375	-0.193
ENSMUSG00000021235	Coq6	chr12	+	84368585	84368709	84370255	84370386	84366884	84367019	84370923	84371031	21,16,12	134,142,98	40,47,30	156,133,87	249	256	0.000436184948638	0.139,0.104,0.112	0.209,0.266,0.262	-0.127
ENSMUSG00000020166	Cnot2	chr10	-	116517316	116517383	116549032	116549105	116510159	116510457	116581452	116581483	8,19,6	0,0,0	12,2,5	8,3,0	198	192	0.000502517173048	1.0,1.0,1.0	0.593,0.393,1.0	0.338
ENSMUSG00000042286	Stab1	chr14	-	31141262	31141456	31141532	31141640	31141030	31141175	31141788	31141893	0,0,1	1,5,4	40,34,56	67,70,80	233	319	0.000527444002328	0.0,0.0,0.255	0.45,0.399,0.489	-0.361
ENSMUSG00000024505	Dtwd2	chr18	-	49729169	49729326	49733070	49733161	49728368	49728459	49733979	49734106	4,4,0	5,7,7	0,0,0	4,10,10	216	282	0.00056503878464	0.511,0.427,0.0	0.0,0.0,0.0	0.313
ENSMUSG00000020473	Aebp1	chr11	+	5867097	5867151	5867639	5867749	5866919	5867000	5867819	5867959	1,0,0	8,13,7	32,23,32	170,139,116	179	235	0.000594065312824	0.141,0.0,0.0	0.198,0.178,0.266	-0.167
ENSMUSG00000023868	Pde10a	chr17	+	8920503	8920532	8929091	8929212	8898860	8898989	8941140	8941281	3,4,2	0,0,0	16,19,12	5,9,3	154	246	0.000711490207666	1.0,1.0,1.0	0.836,0.771,0.865	0.176
ENSMUSG00000030313	Dennd5b	chr6	-	149068049	149068716	149080805	149080915	149054899	149055087	149101182	149101680	0,0,4	32,39,21	9,24,16	46,52,20	235	792	0.000745996064753	0.0,0.0,0.391	0.397,0.609,0.729	-0.448
ENSMUSG00000063052	Lrrc40	chr3	+	158041619	158041659	158041862	158041933	158040440	158040622	158043560	158043690	21,38,18	3,7,4	22,21,31	0,0,1	165	196	0.000804171470412	0.893,0.866,0.842	1.0,1.0,0.974	-0.124
ENSMUSG00000041734	Kirrel	chr3	-	87097741	87097906	87140976	87141122	87092104	87092262	87174395	87174747	32,53,37	3,1,2	112,131,50	31,13,18	271	290	0.000832055048182	0.919,0.983,0.952	0.795,0.915,0.748	0.132
ENSMUSG00000022629	Kif21a	chr15	-	90943764	90943901	90952710	90952818	90942113	90942294	90956294	90956509	115,140,108	150,201,146	14,12,3	32,51,45	233	262	0.000950746644281	0.463,0.439,0.454	0.33,0.209,0.07	0.249
ENSMUSG00000049357	4933408B17Rik	chr18	-	34584837	34584906	34586241	34586331	34580799	34580977	34592914	34593060	3,8,1	0,1,1	7,2,0	6,3,8	215	194	0.000958361614571	1.0,0.878,0.474	0.513,0.376,0.0	0.488
ENSMUSG00000032579	Hemk1	chr9	-	107331444	107331579	107336178	107336272	107329323	107329432	107336571	107336663	43,47,46	6,7,3	42,49,29	20,19,10	219	260	0.00107492730522	0.895,0.889,0.948	0.714,0.754,0.775	0.163
ENSMUSG00000027624	Epb41l1	chr2	+	156524880	156525288	156526888	156526993	156514027	156514210	156529389	156529470	165,285,200	187,248,255	503,457,327	384,293,199	533	230	0.00107492730522	0.276,0.332,0.253	0.361,0.402,0.415	-0.106
ENSMUSG00000024381	Bin1	chr18	+	32426223	32426352	32431670	32431742	32424819	32424967	32431982	32432093	95,93,122	105,105,102	549,533,451	353,263,299	254	197	0.00115193072711	0.412,0.407,0.481	0.547,0.611,0.539	-0.132
ENSMUSG00000028782	Adgrb2	chr4	+	130005389	130005554	130006751	130006916	130005024	130005108	130007561	130007726	17,17,17	0,3,0	153,124,89	48,21,27	290	290	0.00116448620174	1.0,0.85,1.0	0.761,0.855,0.767	0.156
ENSMUSG00000030166	Rad52	chr6	+	119913898	119913992	119914169	119914237	119913001	119913103	119915233	119915352	53,49,56	90,87,63	49,36,25	151,108,98	219	193	0.00120467884081	0.342,0.332,0.439	0.222,0.227,0.184	0.16
ENSMUSG00000026014	Raph1	chr1	-	60510416	60510491	60518979	60519060	60503517	60503595	60525591	60526100	4,5,5	5,0,1	0,2,2	8,8,6	206	200	0.00120918214817	0.437,1.0,0.829	0.0,0.195,0.244	0.609
ENSMUSG00000003992	Ssbp2	chr13	+	91564609	91564694	91642301	91642391	91539334	91539396	91664117	91664177	435,488,444	360,508,360	616,558,320	329,342,196	210	215	0.0013435294273	0.553,0.496,0.558	0.657,0.626,0.626	-0.101
ENSMUSG00000002885	Adgre5	chr8	-	83730110	83730257	83731902	83732037	83729381	83729525	83733413	83733566	1,0,0	2,2,7	73,74,30	171,145,76	260	272	0.0013435294273	0.343,0.0,0.0	0.309,0.348,0.292	-0.202
ENSMUSG00000030720	Cln3	chr7	-	126582763	126582842	126582999	126583096	126581645	126581742	126583302	126583523	3,0,0	22,19,34	13,6,12	58,59,35	222	204	0.00135533461267	0.111,0.0,0.0	0.171,0.085,0.24	-0.128
ENSMUSG00000026147	Col9a1	chr1	+	24222421	24222475	24223574	24223619	24221944	24221998	24224503	24224557	1,1,4	0,0,0	379,346,188	59,63,50	179	170	0.00137282388613	1.0,1.0,1.0	0.859,0.839,0.781	0.174
ENSMUSG00000028760	Eif4g3	chr4	+	138084256	138084370	138087532	138087565	138082892	138082988	138096751	138096931	31,57,46	31,26,37	42,44,44	126,95,57	239	158	0.00138226191557	0.398,0.592,0.451	0.181,0.234,0.338	0.229
ENSMUSG00000030852	Tacc2	chr7	+	130621720	130626841	130663015	130663141	130601836	130601937	130716702	130716839	20,9,12	3,2,0	0,0,0	3,7,2	5246	251	0.00139846279202	0.242,0.177,1.0	0.0,0.0,0.0	0.473
ENSMUSG00000053024	Cntn2	chr1	-	132526287	132526463	132527694	132527794	132525817	132525954	132528075	132528285	50,49,66	25,35,33	7,5,4	2,0,0	225	301	0.00147270916677	0.728,0.652,0.728	0.824,1.0,1.0	-0.239
ENSMUSG00000027940	Tpm3	chr3	+	90088400	90088476	90089047	90089123	90087673	90087744	90089796	90089859	43,64,84	5,13,17	79,71,68	44,26,31	201	201	0.00153479062557	0.896,0.831,0.832	0.642,0.732,0.687	0.166
ENSMUSG00000031024	St5	chr7	-	109552974	109553111	109570006	109570111	109545076	109545228	109617057	109617147	46,42,25	111,141,78	178,196,94	240,254,191	230	262	0.00176060952273	0.321,0.253,0.267	0.458,0.468,0.359	-0.148
ENSMUSG00000025939	Ube2w	chr1	-	16597950	16598053	16602261	16602353	16584157	16585431	16619236	16619284	33,26,17	154,204,139	61,53,48	200,209,119	217	228	0.00177917885375	0.184,0.118,0.114	0.243,0.21,0.298	-0.112
ENSMUSG00000011831	Evi5	chr5	-	107812357	107812411	107813545	107813606	107810289	107810322	107815610	107815708	33,38,47	20,20,15	126,104,50	166,121,44	186	179	0.00186035527119	0.614,0.646,0.751	0.422,0.453,0.522	0.205
ENSMUSG00000038879	Nipal2	chr15	-	34624971	34625031	34648665	34648837	34609172	34609294	34650381	34650450	38,35,38	6,3,9	12,14,9	1,0,0	297	185	0.00190825693385	0.798,0.879,0.725	0.882,1.0,1.0	-0.16
ENSMUSG00000032497	Lrrfip2	chr9	+	111207796	111207889	111213812	111213914	111205754	111205847	111214140	111214273	0,0,0	6,5,3	0,5,4	5,23,8	218	227	0.00196622358699	0.0,0.0,0.0	0.0,0.185,0.342	-0.176
ENSMUSG00000049550	Clip1	chr5	-	123635173	123635278	123638955	123638988	123630224	123631169	123640493	123640554	1,0,0	3,2,2	2,5,3	5,7,3	158	230	0.00209265736654	0.327,0.0,0.0	0.368,0.51,0.593	-0.381
ENSMUSG00000028883	Sema3a	chr5	+	13291499	13291577	13399875	13400069	13230366	13230448	13451103	13451261	82,117,70	376,427,313	32,35,14	264,261,107	203	319	0.00212206418208	0.255,0.301,0.26	0.16,0.174,0.171	0.104
ENSMUSG00000043410	Hfm1	chr5	-	106918376	106918489	106920962	106921076	106917323	106917627	106922812	106922910	6,4,4	64,45,46	11,16,5	26,26,26	239	238	0.00214554513706	0.085,0.081,0.08	0.296,0.38,0.161	-0.197
ENSMUSG00000031380	Vegfd	chrX	+	164385803	164386029	164391601	164391792	164373377	164373919	164394432	164394581	0,0,0	2,2,1	29,9,12	92,85,68	351	316	0.00229636006472	0.0,0.0,0.0	0.221,0.087,0.137	-0.148
ENSMUSG00000037736	Limch1	chr5	+	66997119	66997246	66998979	66999388	66974409	66974662	67002427	67002649	44,67,46	112,115,107	176,118,69	624,450,333	252	534	0.00230895835776	0.454,0.552,0.477	0.374,0.357,0.305	0.149
ENSMUSG00000035778	Ggta1	chr2	-	35414218	35414284	35416471	35416507	35413325	35413427	35423231	35423412	6,6,3	24,43,28	0,1,0	15,18,9	161	191	0.00237545066296	0.229,0.142,0.113	0.0,0.062,0.0	0.141
ENSMUSG00000040451	Sgms1	chr19	-	32159523	32160363	32223508	32223590	32142745	32142863	32247993	32248036	54,61,37	96,133,96	74,68,26	78,76,29	207	965	0.00240514421689	0.724,0.681,0.642	0.816,0.807,0.807	-0.128
ENSMUSG00000108585	Nova2	chr7	+	18942215	18942359	18950452	18950619	18926079	18926164	18957535	18958618	0,0,1	2,6,4	12,20,11	56,52,31	269	292	0.00266482567264	0.0,0.0,0.213	0.189,0.295,0.278	-0.183
ENSMUSG00000022710	Usp7	chr16	-	8712132	8712192	8715744	8715919	8710038	8710177	8716514	8716619	56,64,41	77,94,60	48,29,17	144,95,36	300	185	0.00276382293226	0.31,0.296,0.296	0.171,0.158,0.226	0.116
ENSMUSG00000002546	Golga2	chr2	+	32297753	32297834	32298599	32298638	32297520	32297577	32298885	32298948	86,108,73	119,140,115	105,84,59	236,221,146	206	164	0.00276382293226	0.365,0.38,0.336	0.262,0.232,0.243	0.115
ENSMUSG00000038371	Sbf2	chr7	-	110341289	110341364	110347886	110347982	110339889	110340074	110348854	110348995	12,9,17	67,59,58	17,13,5	17,16,11	221	200	0.00289100101489	0.139,0.121,0.21	0.475,0.424,0.291	-0.24
ENSMUSG00000031012	Cask	chrX	-	13550946	13550982	13552372	13552441	13549164	13549361	13554877	13554946	172,214,131	26,39,17	398,362,217	98,107,76	194	161	0.00292707968163	0.846,0.82,0.865	0.771,0.737,0.703	0.107
ENSMUSG00000032307	Ube2q2	chr9	+	55191841	55191900	55194986	55195035	55184903	55184964	55195423	55195519	3,1,3	7,5,7	0,0,0	6,9,5	184	174	0.00360075561258	0.288,0.159,0.288	0.0,0.0,0.0	0.245
ENSMUSG00000031608	Galnt7	chr8	-	57542511	57542694	57542834	57543017	57540019	57540137	57545668	57545799	26,14,8	80,88,70	29,19,9	27,26,25	308	308	0.00386036667493	0.245,0.137,0.103	0.518,0.422,0.265	-0.24
ENSMUSG00000020289	Nprl3	chr11	-	32253874	32253949	32255438	32255568	32250124	32250278	32263024	32263094	64,92,70	59,62,60	72,62,64	113,121,76	255	200	0.00418670675872	0.46,0.538,0.478	0.333,0.287,0.398	0.153
ENSMUSG00000020099	Unc5b	chr10	-	60777184	60777217	60777389	60777554	60774965	60775160	60778167	60778335	106,135,93	60,51,50	241,158,46	53,44,7	290	158	0.0042285740341	0.49,0.591,0.503	0.712,0.662,0.782	-0.191
ENSMUSG00000028573	Fggy	chr4	+	95837584	95837659	95849581	95849676	95769425	95769529	95922924	95922986	0,1,0	24,15,20	1,5,3	22,13,14	200	220	0.00462452552488	0.0,0.068,0.0	0.048,0.297,0.191	-0.156
ENSMUSG00000019864	Rtn4ip1	chr10	+	43910792	43910917	43928322	43928459	43909906	43909975	43932362	43932546	84,90,48	182,220,158	85,65,33	65,71,59	250	262	0.00485712740141	0.326,0.3,0.241	0.578,0.49,0.37	-0.19
ENSMUSG00000019864	Rtn4ip1	chr10	+	43921386	43921435	43928322	43928459	43910792	43910917	43932362	43932546	37,24,17	191,223,160	34,26,12	76,78,57	174	262	0.00502617973974	0.226,0.139,0.138	0.402,0.334,0.241	-0.158
ENSMUSG00000008575	Nfib	chr4	-	82310302	82310391	82323571	82323710	82296047	82296811	82327728	82327913	54,55,41	59,38,26	87,95,53	41,26,10	264	214	0.00566811198672	0.426,0.54,0.561	0.632,0.748,0.811	-0.221
ENSMUSG00000028702	Rad54l	chr4	-	116118837	116118957	116122895	116122982	116105757	116105908	116123061	116123659	56,73,47	3,10,5	95,85,20	17,34,10	212	245	0.00582898544977	0.956,0.894,0.916	0.866,0.743,0.698	0.153
ENSMUSG00000032740	Ccdc88a	chr11	+	29500975	29501056	29503851	29504311	29499334	29499406	29507124	29507223	66,43,46	62,47,52	170,120,106	320,210,199	206	585	0.00630705857047	0.751,0.722,0.715	0.601,0.619,0.602	0.122
ENSMUSG00000020166	Cnot2	chr10	-	116517316	116517383	116549032	116549105	116501191	116501317	116581452	116581496	10,25,11	57,60,35	17,8,6	123,119,54	198	192	0.00648179027156	0.145,0.288,0.234	0.118,0.061,0.097	0.13
ENSMUSG00000027806	Tsc22d2	chr3	+	58428227	58428299	58437316	58437475	58417483	58417613	58459330	58459382	51,48,56	26,36,26	65,49,29	75,55,39	197	284	0.00714058808635	0.739,0.658,0.756	0.555,0.562,0.517	0.173
ENSMUSG00000033852	Gm28042	chr2	+	120031306	120031402	120031501	120031651	120030815	120030872	120031840	120032000	82,91,81	48,43,49	97,76,85	103,81,73	221	275	0.00725110217695	0.68,0.725,0.673	0.54,0.539,0.592	0.136
ENSMUSG00000030126	Tmcc1	chr6	-	116042870	116043805	116133766	116134457	116024801	116024937	116138194	116138250	46,82,70	139,187,131	54,55,25	223,192,167	816	1060	0.0075905112588	0.301,0.363,0.41	0.239,0.271,0.163	0.134
ENSMUSG00000019856	Fam184a	chr10	-	53640944	53641062	53646982	53647129	53633144	53633715	53647571	53647756	46,43,32	6,8,2	42,50,47	24,16,16	272	243	0.00765434460801	0.873,0.828,0.935	0.61,0.736,0.724	0.189
ENSMUSG00000047221	Fam185a	chr5	+	21433690	21433783	21447315	21447357	21424957	21425576	21455781	21455877	14,14,7	10,12,7	4,2,1	12,7,8	218	167	0.00836745555214	0.517,0.472,0.434	0.203,0.18,0.087	0.318
ENSMUSG00000056342	Usp34	chr11	+	23405866	23405953	23412214	23412415	23403811	23403895	23414735	23414818	61,77,52	73,88,56	80,57,22	181,99,51	212	326	0.00853216132472	0.562,0.574,0.588	0.405,0.47,0.399	0.15
ENSMUSG00000023033	Scn8a	chr15	+	100959339	100959431	100959602	100959694	100957460	100957589	100969020	100969242	15,12,6	6,9,1	4,1,7	13,13,9	217	217	0.00917067725534	0.714,0.571,0.857	0.235,0.071,0.438	0.466
ENSMUSG00000028134	Ptbp2	chr3	-	119761702	119761778	119781503	119781534	119747789	119747954	119783201	119783804	5,4,2	0,0,0	16,8,7	4,3,1	156	201	0.00917067725534	1.0,1.0,1.0	0.838,0.775,0.9	0.162
ENSMUSG00000022377	Asap1	chr15	-	64208483	64208556	64312348	64312475	64191483	64191629	64349827	64349913	118,142,94	115,133,129	343,326,154	237,197,106	252	198	0.00917067725534	0.446,0.456,0.364	0.532,0.565,0.533	-0.121
ENSMUSG00000025217	Btrc	chr19	+	45423132	45423240	45471014	45471104	45363733	45363886	45502931	45503163	49,88,55	87,100,77	51,66,36	167,144,83	233	215	0.0100459386318	0.342,0.448,0.397	0.22,0.297,0.286	0.128
ENSMUSG00000008575	Nfib	chr4	-	82310302	82310391	82323544	82323710	82296047	82296811	82327728	82327913	54,57,41	59,38,26	85,95,53	41,26,10	291	214	0.01014214685	0.402,0.525,0.537	0.604,0.729,0.796	-0.222
ENSMUSG00000038453	Srcin1	chr11	-	97542533	97542557	97548879	97548978	97537043	97537239	97551676	97551978	9,12,12	4,13,6	6,5,1	2,0,0	224	149	0.010395795308	0.599,0.38,0.571	0.666,1.0,1.0	-0.372
ENSMUSG00000040728	Esrp1	chr4	-	11344111	11344262	11353294	11353463	11331932	11333473	11357471	11357658	817,944,697	99,178,102	11,2,1	1,0,0	294	276	0.0106824522966	0.886,0.833,0.865	0.912,1.0,1.0	-0.109
ENSMUSG00000060044	Tmem26	chr10	+	68740918	68740997	68748375	68748489	68723745	68724090	68751107	68751328	0,1,1	1,3,7	412,285,119	706,499,231	204	239	0.0110940647385	0.0,0.281,0.143	0.406,0.401,0.376	-0.253
ENSMUSG00000020385	Clk4	chr11	+	51268164	51268231	51270536	51270595	51267170	51267331	51271799	51272022	64,74,47	116,165,107	90,107,68	129,125,58	192	184	0.0113842638927	0.346,0.301,0.296	0.401,0.451,0.529	-0.146
ENSMUSG00000035919	Bbs9	chr9	+	22812320	22812543	22887580	22887688	22793750	22793933	22887861	22887996	57,74,60	44,52,49	133,88,104	49,45,37	348	233	0.0118827300751	0.464,0.488,0.451	0.645,0.567,0.653	-0.154
ENSMUSG00000032198	Dock6	chr9	-	21825782	21825875	21829473	21829578	21824396	21824537	21830213	21830377	8,2,14	9,17,15	43,20,30	14,13,5	230	218	0.0123668960658	0.457,0.1,0.469	0.744,0.593,0.85	-0.387
ENSMUSG00000037892	Pcdh18	chr3	-	49753283	49753447	49753539	49753625	49743295	49745274	49754377	49757316	91,131,122	79,138,126	921,843,814	1399,1210,1235	211	289	0.0139171193918	0.612,0.565,0.57	0.474,0.488,0.474	0.104
ENSMUSG00000056342	Usp34	chr11	+	23473169	23473294	23484101	23484181	23472949	23473054	23486817	23486958	187,181,211	150,157,158	222,150,232	248,197,285	250	205	0.0149719080139	0.506,0.486,0.523	0.423,0.384,0.4	0.103
ENSMUSG00000030753	Prkrir	chr7	+	98710125	98710233	98712858	98712953	98703327	98703478	98714981	98715113	16,16,13	73,77,75	26,37,19	76,76,38	233	220	0.0157741053666	0.171,0.164,0.141	0.244,0.315,0.321	-0.135
ENSMUSG00000041734	Kirrel	chr3	-	87097741	87097906	87140976	87141119	87092104	87092262	87174395	87174700	17,19,12	3,1,2	60,50,32	31,13,18	268	290	0.0158180692681	0.86,0.954,0.867	0.677,0.806,0.658	0.18
ENSMUSG00000036570	Fxyd1	chr7	-	31053024	31053061	31053399	31053474	31052127	31052177	31053892	31053925	2,3,1	5,7,4	68,55,40	26,38,30	200	162	0.0160306756219	0.245,0.258,0.168	0.679,0.54,0.519	-0.356
ENSMUSG00000055660	Mettl4	chr17	-	94740385	94740755	94743931	94743994	94739453	94739523	94747616	94748417	25,34,14	118,149,134	9,7,8	145,91,103	188	495	0.0160554794489	0.358,0.375,0.216	0.14,0.168,0.17	0.157
ENSMUSG00000020166	Cnot2	chr10	-	116517316	116517383	116549032	116549105	116504034	116504114	116581452	116581496	8,19,9	3,7,3	13,2,3	18,2,11	198	192	0.0164021081728	0.721,0.725,0.744	0.412,0.492,0.209	0.359
ENSMUSG00000034771	Tle2	chr10	+	81588808	81588959	81589419	81589496	81587873	81588021	81590352	81590473	21,8,11	1,2,0	149,76,124	44,19,23	276	202	0.0167862315257	0.939,0.745,1.0	0.713,0.745,0.798	0.143
ENSMUSG00000024330	Col11a2	chr17	+	34046439	34046502	34047097	34047277	34045770	34045848	34049618	34049678	0,0,0	3,9,6	1,2,3	9,11,9	188	305	0.0167862315257	0.0,0.0,0.0	0.153,0.228,0.351	-0.244
ENSMUSG00000032740	Ccdc88a	chr11	+	29497342	29497426	29498408	29498612	29493878	29494093	29499334	29499406	25,15,16	149,116,123	110,111,50	419,327,252	209	329	0.0170579208235	0.209,0.169,0.17	0.292,0.348,0.238	-0.11
ENSMUSG00000057092	Fxyd3	chr7	-	31072074	31072098	31072180	31072213	31071291	31071366	31073581	31073635	79,84,55	78,120,117	2,3,1	1,0,1	158	149	0.0188421814925	0.489,0.398,0.307	0.654,1.0,0.485	-0.315
ENSMUSG00000023286	Ube2j2	chr4	+	155946254	155946417	155951471	155951512	155943849	155944150	155955233	155955336	111,91,136	22,30,33	237,217,228	38,27,23	288	166	0.0189502541737	0.744,0.636,0.704	0.782,0.822,0.851	-0.124
ENSMUSG00000033653	Vps8	chr16	+	21581532	21581698	21608167	21608221	21576624	21576794	21640678	21640759	36,51,36	7,5,8	167,136,121	6,6,7	291	179	0.0199372743251	0.76,0.863,0.735	0.945,0.933,0.914	-0.145
ENSMUSG00000042790	Rnf214	chr9	-	45866946	45867051	45867499	45867632	45866565	45866661	45869178	45869277	54,52,78	19,32,24	136,132,110	31,15,23	258	230	0.0200083969829	0.717,0.592,0.743	0.796,0.887,0.81	-0.147
ENSMUSG00000074852	Hpse2	chr19	-	42806289	42806436	42812879	42813025	42788946	42789112	42908618	42908733	0,0,1	3,1,0	175,127,80	156,113,77	271	272	0.0215229655261	0.0,0.0,1.0	0.53,0.53,0.51	-0.19
ENSMUSG00000035642	Aamdc	chr7	-	97558130	97558226	97565150	97565300	97550330	97550741	97575587	97575653	101,110,92	63,91,59	220,240,192	282,240,196	275	221	0.0220150891714	0.563,0.493,0.556	0.385,0.446,0.44	0.114
ENSMUSG00000037098	Rab11fip3	chr17	-	26008854	26008890	26011996	26012131	26004550	26004644	26013773	26013917	92,124,64	58,69,60	162,103,83	175,127,111	260	161	0.0220669382121	0.496,0.527,0.398	0.364,0.334,0.316	0.136
ENSMUSG00000041769	Ppp2r2d	chr7	+	138868409	138868507	138870389	138870502	138846594	138846704	138872873	138873051	115,141,117	205,251,168	193,179,153	231,201,152	223	238	0.0225103832003	0.374,0.375,0.426	0.471,0.487,0.518	-0.1
ENSMUSG00000002107	Celf2	chr2	-	6664114	6664197	6721416	6721613	6624670	6624719	6962378	6962414	41,58,34	88,113,72	29,48,20	41,32,16	322	208	0.0225103832003	0.231,0.249,0.234	0.314,0.492,0.447	-0.18
ENSMUSG00000024436	Mrps18b	chr17	-	35914333	35914402	35914695	35914804	35912337	35912404	35916291	35916330	219,175,163	91,101,86	173,176,153	144,126,119	234	194	0.0227732290182	0.666,0.59,0.611	0.499,0.537,0.516	0.105
ENSMUSG00000020166	Cnot2	chr10	-	116517316	116517383	116549032	116549105	116499341	116499466	116581452	116581496	8,20,8	2,0,0	12,2,3	7,1,0	198	192	0.0227732290182	0.795,1.0,1.0	0.624,0.66,1.0	0.17
ENSMUSG00000056091	St3gal5	chr6	+	72128263	72128387	72132051	72132163	72097591	72097782	72142139	72142483	52,56,54	135,150,115	109,129,88	203,180,105	249	237	0.0228895359408	0.268,0.262,0.309	0.338,0.406,0.444	-0.116
ENSMUSG00000030166	Rad52	chr6	+	119913898	119913992	119915233	119915352	119913001	119913103	119915966	119916042	52,50,52	36,72,58	49,35,25	113,66,60	219	244	0.0230358535	0.617,0.436,0.5	0.326,0.371,0.317	0.18
ENSMUSG00000021636	Marveld2	chr13	-	100597801	100597852	100600460	100600632	100597229	100597411	100600888	100601037	119,107,81	35,49,30	8,5,2	1,0,1	297	176	0.0231353079909	0.668,0.564,0.615	0.826,1.0,0.542	-0.174
ENSMUSG00000061527	Krt5	chr15	-	101710738	101710799	101711528	101711743	101710535	101710631	101712273	101712891	9062,12787,10185	6593,9044,6854	58,4,3	74,6,5	340	186	0.0245071072306	0.429,0.436,0.448	0.3,0.267,0.247	0.166
ENSMUSG00000029822	Osbpl3	chr6	-	50346010	50346103	50346327	50346431	50344873	50345030	50347365	50347489	203,224,181	108,66,47	45,44,23	36,27,18	229	218	0.0246436142757	0.641,0.764,0.786	0.543,0.608,0.549	0.164
ENSMUSG00000028041	Adam15	chr3	-	89340400	89340472	89340862	89340937	89340054	89340179	89341507	89341577	10,22,16	32,39,45	7,9,9	56,51,50	200	197	0.0250840865327	0.235,0.357,0.259	0.11,0.148,0.151	0.147
ENSMUSG00000030495	Slc7a10	chr7	+	35199224	35199321	35199539	35199689	35198835	35198939	35200275	35200453	66,60,68	44,40,45	4,2,2	0,2,0	222	275	0.0250840865327	0.65,0.65,0.652	1.0,0.553,1.0	-0.2
ENSMUSG00000043866	Taf10	chr7	-	105743427	105743492	105743829	105743984	105739392	105743063	105744086	105744361	94,93,236	17,18,11	155,159,251	6,10,10	280	190	0.0264122635269	0.79,0.778,0.936	0.946,0.915,0.945	-0.101
ENSMUSG00000022469	Rapgef3	chr15	-	97756600	97756640	97757178	97757261	97754237	97754319	97757349	97757509	2,2,4	1,1,0	43,23,20	28,23,11	208	165	0.0288841346033	0.613,0.613,1.0	0.549,0.442,0.591	0.215
ENSMUSG00000045095	Magi1	chr6	-	93792346	93792553	93815705	93815825	93785444	93785646	93943203	93943320	83,103,98	223,293,194	225,190,64	300,282,133	245	332	0.0305206103643	0.335,0.323,0.406	0.504,0.477,0.395	-0.104
ENSMUSG00000040451	Sgms1	chr19	-	32142745	32142863	32159523	32160363	32129540	32129694	32223508	32223590	79,109,104	111,139,76	130,107,45	56,69,38	965	243	0.0307266152232	0.152,0.165,0.256	0.369,0.281,0.23	-0.102
ENSMUSG00000039463	Slc9a8	chr2	+	167465340	167465457	167467684	167467767	167451154	167451350	167468963	167469075	8,21,10	38,82,43	32,30,28	71,68,39	242	208	0.032129721784	0.153,0.18,0.167	0.279,0.275,0.382	-0.145
ENSMUSG00000029330	Cds1	chr5	+	101806562	101806621	101812494	101812563	101798376	101798516	101814399	101814552	43,56,34	50,62,40	29,17,15	7,14,3	184	194	0.0321704885513	0.476,0.488,0.473	0.814,0.561,0.841	-0.26
ENSMUSG00000051043	Gprc5c	chr11	+	114866624	114866719	114868495	114868645	114863466	114864546	114870320	114872617	127,143,114	243,290,262	153,162,89	252,164,118	220	275	0.0322024188907	0.395,0.381,0.352	0.431,0.553,0.485	-0.114
ENSMUSG00000028538	St3gal3	chr4	-	118031839	118031882	118054649	118054697	118014704	118014797	118107548	118107693	72,62,52	73,103,68	91,75,77	238,187,133	173	168	0.0344981769965	0.489,0.369,0.426	0.271,0.28,0.36	0.124
ENSMUSG00000039046	Usp6nl	chr2	+	6394472	6394555	6400279	6400319	6336367	6336459	6408928	6409009	1,1,1	28,33,34	1,4,6	37,27,6	208	165	0.0355246728279	0.028,0.023,0.023	0.021,0.105,0.442	-0.165
ENSMUSG00000037669	Ldah	chr12	+	8238442	8238615	8268363	8268598	8220599	8220755	8283899	8285758	28,19,12	31,25,17	27,20,18	61,81,42	298	360	0.0359206939027	0.522,0.479,0.46	0.348,0.23,0.341	0.181
ENSMUSG00000027109	Sp3	chr2	-	72970154	72971514	72978897	72979029	72946545	72946738	72979486	72979632	34,21,60	663,908,657	38,15,34	1469,1395,924	257	1485	0.037347498722	0.229,0.118,0.345	0.13,0.058,0.175	0.11
ENSMUSG00000059022	Kcp	chr6	-	29502777	29502874	29504232	29504309	29502584	29502667	29504398	29504567	1,2,1	0,0,2	66,48,36	103,68,63	202	222	0.0377130866106	1.0,1.0,0.355	0.413,0.437,0.386	0.373
ENSMUSG00000026098	Pms1	chr1	-	53216230	53216347	53256628	53256792	53207962	53208085	53267827	53267930	95,107,79	128,194,115	80,75,36	175,164,126	289	242	0.0385021836476	0.383,0.316,0.365	0.277,0.277,0.193	0.106
ENSMUSG00000068758	Il3ra	chr14	+	14350687	14350806	14350937	14350967	14350034	14350267	14351049	14351164	15,14,16	5,8,3	58,35,66	4,5,4	244	155	0.039586723306	0.656,0.526,0.772	0.902,0.816,0.913	-0.226
ENSMUSG00000027699	Ect2	chr3	-	27146836	27146882	27148794	27148887	27145955	27146045	27148992	27149072	75,80,65	75,102,62	134,117,71	84,91,39	218	171	0.0398051059462	0.44,0.381,0.451	0.556,0.502,0.588	-0.125
ENSMUSG00000060044	Tmem26	chr10	+	68740918	68740997	68751107	68751328	68723745	68724090	68775307	68775384	0,1,1	2,1,5	410,285,120	473,297,141	204	346	0.0398051059462	0.0,0.629,0.253	0.595,0.619,0.591	-0.308
ENSMUSG00000035401	Emsy	chr7	-	98639730	98639883	98641492	98641668	98637260	98637520	98647804	98647904	85,98,86	42,53,47	202,209,103	73,61,29	301	278	0.0398051059462	0.651,0.631,0.628	0.719,0.76,0.766	-0.112
ENSMUSG00000098789	Jmjd7	chr2	+	120031306	120031402	120031574	120031651	120030815	120030872	120031840	120032000	82,91,81	62,63,61	97,76,85	118,107,84	221	202	0.0405801542631	0.547,0.569,0.548	0.429,0.394,0.48	0.12
ENSMUSG00000024726	Carnmt1	chr19	+	18693648	18693762	18703360	18703464	18679103	18679267	18704019	18704788	19,23,13	3,2,2	27,24,21	14,8,8	239	229	0.0405801542631	0.859,0.917,0.862	0.649,0.742,0.716	0.177
ENSMUSG00000040594	Ranbp17	chr11	-	33337854	33337914	33404037	33404199	33329470	33329544	33441802	33441938	9,20,9	3,2,3	17,15,5	0,1,1	287	185	0.0405857209849	0.659,0.866,0.659	1.0,0.906,0.763	-0.162
ENSMUSG00000030166	Rad52	chr6	+	119913898	119913992	119914169	119914237	119913001	119913103	119915966	119916042	52,50,52	41,34,25	49,35,25	57,48,31	219	193	0.0420024510613	0.528,0.564,0.647	0.431,0.391,0.415	0.167
ENSMUSG00000008575	Nfib	chr4	-	82320473	82320556	82323544	82323710	82290172	82296811	82327728	82327913	54,57,41	15,8,14	85,95,53	52,45,25	291	208	0.0420877704045	0.72,0.836,0.677	0.539,0.601,0.602	0.164
ENSMUSG00000056486	Chn1	chr2	-	73624876	73625050	73631745	73631830	73624114	73624192	73659679	73659757	42,49,39	42,46,33	213,145,134	316,261,182	210	299	0.0431792949491	0.587,0.603,0.627	0.49,0.442,0.512	0.124
ENSMUSG00000008575	Nfib	chr4	-	82320473	82320556	82323571	82323710	82290172	82296811	82327728	82327913	54,55,41	15,8,14	87,95,53	52,45,25	264	208	0.0441436271073	0.739,0.844,0.698	0.569,0.625,0.626	0.154
ENSMUSG00000037795	N4bp2	chr5	+	65786105	65786361	65788052	65788141	65775584	65775663	65790017	65791170	39,67,49	25,23,10	52,38,9	37,45,12	381	214	0.0457425877443	0.467,0.621,0.733	0.441,0.322,0.296	0.254
ENSMUSG00000053332	Gas5	chr1	+	161035982	161036014	161036207	161036579	161035751	161035804	161036819	161036852	38,22,28	309,175,274	18,15,19	299,226,298	157	497	0.0458984971249	0.28,0.285,0.244	0.16,0.174,0.168	0.102
ENSMUSG00000039159	Ube2h	chr6	-	30221667	30221796	30241371	30241424	30214808	30215083	30242537	30242577	0,1,0	4,10,11	4,1,2	23,14,13	178	254	0.0465243257307	0.0,0.125,0.0	0.199,0.092,0.18	-0.115
ENSMUSG00000098789	Jmjd7	chr2	+	120031306	120031402	120031574	120031651	120030288	120030542	120031840	120032000	18,6,21	38,35,45	19,6,8	86,70,69	221	202	0.0472801090489	0.302,0.135,0.299	0.168,0.073,0.096	0.133
ENSMUSG00000062866	Phactr2	chr10	-	13255309	13255321	13257576	13257816	13253341	13253879	13261765	13261924	6,7,7	12,22,14	32,25,5	22,25,7	365	137	0.0474740592698	0.158,0.107,0.158	0.353,0.273,0.211	-0.138
ENSMUSG00000059049	Frem1	chr4	-	82903493	82903579	82912531	82912647	82897926	82900598	82913203	82913332	40,44,49	43,49,67	570,425,387	431,338,271	241	211	0.0476342964757	0.449,0.44,0.39	0.537,0.524,0.556	-0.113
ENSMUSG00000057363	Uxs1	chr1	-	43774816	43774876	43780064	43780169	43764889	43765009	43790463	43790550	13,14,12	0,0,0	15,25,20	4,1,2	230	185	0.0485443659671	1.0,1.0,1.0	0.751,0.953,0.889	0.136
ENSMUSG00000058239	Usf2	chr7	-	30955289	30955440	30956148	30956267	30954743	30954802	30956695	30956757	5,17,14	6,6,7	31,16,37	3,4,4	244	276	0.0489615536869	0.485,0.762,0.693	0.921,0.819,0.913	-0.238
