# Supplementary material for: An Alternative Splicing Program for Mouse Craniofacial Development
Source: Front Physiol. 2020 Sep 4;11:1099. doi: 10.3389/fphys.2020.01099 (PMC7498679; doi:10.3389/fphys.2020.01099)
Supplement: Supplementary file 12 [file Data_Sheet_1.zip › Filtered rMATS results/MXE/MNP_Ect_E11.5_vs_E12.5_MXE_filtered_output.txt]

GeneID	geneSymbol	chr	strand	1stExonStart_0base	1stExonEnd	2stExonStart_0base	2stExonEnd	upstreamES	upstreamEE	downstreamES	downstreamEE	IC_SAMPLE_1	SC_SAMPLE_1	IC_SAMPLE_2	SC_SAMPLE_2	IncFormLen	SkipFormLen	FDR	IncLevel1	IncLevel2	DeltaPSI
ENSMUSG00000062604	Srpk2	chr5	-	23548454	23548563	23565113	23565265	23546979	23547067	23616326	23616534	176,126,120	309,287,227	182,232,160	128,117,78	277	234	0.0	0.325,0.271,0.309	0.546,0.626,0.634	-0.3
ENSMUSG00000057113	Npm1	chr11	-	33156002	33156104	33156663	33156747	33153985	33154060	33156990	33157048	15136,11537,11701	2937,3442,2436	15090,17759,11805	1122,1314,1162	209	227	0.0	0.848,0.785,0.839	0.936,0.936,0.917	-0.106
ENSMUSG00000027620	Rbm39	chr2	-	156159036	156159241	156161567	156161633	156158399	156158477	156161827	156161965	2161,1735,1684	2354,1955,1903	1780,2380,1678	1092,1173,852	191	330	0.0	0.613,0.605,0.605	0.738,0.778,0.773	-0.155
ENSMUSG00000056758	Hmga2	chr10	-	120374667	120374700	120462663	120462714	120361274	120364296	120473251	120473338	829,761,746	418,352,427	789,798,712	161,162,108	176	158	0.0	0.64,0.66,0.611	0.815,0.816,0.855	-0.192
ENSMUSG00000056758	Hmga2	chr10	-	120462663	120462714	120473251	120473338	120374667	120374700	120475952	120476469	1631,2097,1450	429,382,321	1776,2034,2161	164,166,151	212	176	0.0	0.759,0.82,0.789	0.9,0.91,0.922	-0.121
ENSMUSG00000033047	Eif3l	chr15	+	79085556	79085711	79086433	79086604	79084111	79084283	79089463	79089961	2049,1779,1675	1837,1975,1568	952,1086,924	1877,2571,2434	280	296	0.0	0.541,0.488,0.53	0.349,0.309,0.286	0.205
ENSMUSG00000097195	Snhg5	chr9	-	88522306	88522381	88522483	88522586	88521917	88521975	88522850	88522929	31,20,15	368,253,213	75,87,50	235,240,196	228	200	0.0	0.069,0.065,0.058	0.219,0.241,0.183	-0.15
ENSMUSG00000029017	Pmpcb	chr5	+	21745977	21746090	21746977	21747121	21743378	21743458	21748748	21748909	469,392,381	770,836,694	202,204,187	827,1092,1043	238	269	0.0	0.408,0.346,0.383	0.216,0.174,0.168	0.193
ENSMUSG00000022677	Fopnl	chr16	-	14311046	14311131	14313815	14314013	14304453	14304587	14317293	14317375	361,269,247	322,310,239	528,589,382	188,231,152	323	210	0.0	0.422,0.361,0.402	0.646,0.624,0.62	-0.235
ENSMUSG00000008999	Bmp7	chr2	-	172872871	172872982	172875214	172875291	172868011	172870286	172879325	172879523	770,628,696	1317,1216,916	320,394,306	1142,1573,1320	202	236	0.0	0.406,0.376,0.47	0.247,0.226,0.213	0.189
ENSMUSG00000027011	Ube2e3	chr2	+	78913673	78913806	78918686	78918834	78872421	78872472	78919957	78920297	2014,1778,2325	4642,4031,4680	655,800,567	3369,3853,2884	258	273	0.0	0.315,0.318,0.345	0.171,0.18,0.172	0.152
ENSMUSG00000047187	Rab2a	chr4	+	8578470	8578563	8582381	8582493	8577954	8578037	8604373	8604442	722,690,655	1160,1038,1138	425,523,393	1372,2015,1525	218	237	0.0	0.404,0.42,0.385	0.252,0.22,0.219	0.173
ENSMUSG00000028693	Nasp	chr4	-	116611971	116612081	116618869	116618980	116605683	116605763	116622766	116622814	3086,2651,2513	889,790,683	1348,1596,1168	1191,1581,1072	236	235	0.0	0.776,0.77,0.786	0.53,0.501,0.52	0.26
ENSMUSG00000028693	Nasp	chr4	-	116611971	116612081	116614329	116614410	116605683	116605763	116618869	116618980	2453,2039,2133	907,804,704	1671,1897,1472	1196,1602,1082	206	235	0.0	0.755,0.743,0.776	0.614,0.575,0.608	0.159
ENSMUSG00000028693	Nasp	chr4	-	116614329	116614410	116618869	116618980	116611971	116612081	116622766	116622814	3105,2665,2532	2155,1789,2039	1353,1616,1176	2162,2453,1704	236	206	0.0	0.557,0.565,0.52	0.353,0.365,0.376	0.183
ENSMUSG00000033581	Igf2bp2	chr16	-	22068142	22068259	22070306	22070375	22063581	22065167	22076016	22076145	979,910,844	1365,1156,1359	847,1094,906	506,499,444	194	242	0.0	0.472,0.495,0.437	0.676,0.732,0.718	-0.241
ENSMUSG00000037149	Ddx1	chr12	-	13223675	13223718	13223792	13223865	13220737	13220833	13223941	13224014	745,652,650	174,164,148	283,324,219	178,218,157	198	168	0.0	0.784,0.771,0.788	0.574,0.558,0.542	0.223
ENSMUSG00000021361	Tmem14c	chr13	+	41017705	41017782	41018355	41018457	41017114	41017173	41021118	41021206	399,339,334	1075,1023,1015	209,234,222	1472,1897,1452	202	227	0.0	0.294,0.271,0.27	0.138,0.122,0.147	0.143
ENSMUSG00000026309	Ilkap	chr1	-	91383303	91383391	91384564	91384658	91381850	91381972	91385239	91385346	592,528,617	832,729,762	308,340,232	903,1108,817	219	213	0.0	0.409,0.413,0.441	0.249,0.23,0.216	0.189
ENSMUSG00000052707	Tnrc6a	chr7	+	123162493	123162877	123169535	123172118	123152163	123152185	123173232	123173409	139,135,93	187,184,156	130,164,155	56,87,65	509	2708	0.0	0.798,0.796,0.76	0.925,0.909,0.927	-0.136
ENSMUSG00000063882	Uqcrh	chr4	-	116069862	116069919	116070736	116070757	116066964	116067172	116074915	116075031	725,472,718	2024,1654,1588	1323,1371,914	1270,1263,1129	146	182	0.0	0.309,0.262,0.36	0.565,0.575,0.502	-0.237
ENSMUSG00000025903	Lypla1	chr1	+	4828583	4828649	4830267	4830315	4808454	4808486	4832310	4832381	556,598,411	303,259,222	415,577,446	94,88,74	191	173	0.0	0.624,0.677,0.626	0.8,0.856,0.845	-0.191
ENSMUSG00000018379	Srsf1	chr11	+	88049042	88049215	88049976	88050095	88048566	88048674	88050976	88051472	1867,3731,1857	187,186,190	1686,1741,1693	412,258,360	298	244	0.0	0.891,0.943,0.889	0.77,0.847,0.794	0.104
ENSMUSG00000057406	Whsc1	chr5	+	33864659	33864778	33867573	33867658	33861033	33861178	33868753	33868878	583,566,467	480,368,345	490,592,428	147,168,113	244	210	0.0	0.511,0.57,0.538	0.742,0.752,0.765	-0.213
ENSMUSG00000075229	Ccdc58	chr16	+	36082690	36082816	36085016	36085163	36071659	36072137	36089900	36089960	504,446,430	965,796,925	795,889,736	730,752,660	251	272	0.0	0.361,0.378,0.335	0.541,0.562,0.547	-0.192
ENSMUSG00000032485	Scap	chr9	+	110373996	110374169	110374509	110374636	110373389	110373495	110376562	110376675	403,289,281	471,381,338	302,415,325	148,174,148	298	252	0.0	0.42,0.391,0.413	0.633,0.669,0.65	-0.243
ENSMUSG00000061731	Ext1	chr15	-	53088054	53088150	53089930	53090049	53083084	53083174	53092282	53092415	762,642,622	494,409,365	747,881,713	177,202,154	244	221	0.0	0.583,0.587,0.607	0.793,0.798,0.807	-0.207
ENSMUSG00000036427	Gpi1	chr7	-	34219030	34219102	34220613	34220760	34218297	34218342	34220842	34220926	2026,1893,1528	708,611,661	1391,1885,1484	227,272,257	272	197	0.0	0.675,0.692,0.626	0.816,0.834,0.807	-0.155
ENSMUSG00000021131	Erh	chr12	-	80637489	80637610	80640956	80641044	80634021	80634527	80643763	80644341	1102,1008,950	1443,1442,1180	994,952,764	434,577,496	213	246	0.0	0.469,0.447,0.482	0.726,0.656,0.64	-0.208
ENSMUSG00000021131	Erh	chr12	-	80637489	80637610	80640956	80641044	80634356	80634527	80642788	80642845	376,328,366	1443,1442,1176	346,451,340	433,576,493	213	246	0.0	0.231,0.208,0.264	0.48,0.475,0.443	-0.232
ENSMUSG00000074643	Cpne1	chr2	-	156076236	156076288	156077398	156077453	156074175	156074309	156077555	156077689	255,204,175	292,253,238	83,123,93	275,442,338	180	177	0.0	0.462,0.442,0.42	0.229,0.215,0.213	0.222
ENSMUSG00000039356	Exosc2	chr2	+	31674514	31674560	31674694	31674784	31672471	31672573	31675838	31675904	246,195,295	345,316,369	378,400,277	230,174,174	171	215	0.0	0.473,0.437,0.501	0.674,0.743,0.667	-0.224
ENSMUSG00000036606	Plxnb2	chr15	-	89162922	89163004	89163277	89163370	89162686	89162847	89164011	89164113	944,930,846	419,456,371	1005,1252,1050	209,231,192	218	207	0.0	0.681,0.659,0.684	0.82,0.837,0.839	-0.157
ENSMUSG00000027620	Rbm39	chr2	-	156162728	156162881	156164805	156164923	156161827	156161965	156167537	156167591	1983,1695,1648	2775,2276,2458	1067,1272,820	3066,3562,2418	243	278	2.9872569065e-14	0.45,0.46,0.434	0.285,0.29,0.28	0.163
ENSMUSG00000029169	Dhx15	chr5	-	52157454	52157577	52160229	52160421	52154036	52154227	52160892	52161001	1869,1613,1621	2901,2355,2264	849,1049,746	2519,2928,2440	317	248	2.9872569065e-14	0.335,0.349,0.359	0.209,0.219,0.193	0.141
ENSMUSG00000052752	Traf7	chr17	-	24514124	24514217	24514712	24514829	24513898	24513932	24516504	24516599	528,475,458	584,508,482	560,578,446	269,268,210	242	218	2.9872569065e-14	0.449,0.457,0.461	0.652,0.66,0.657	-0.201
ENSMUSG00000042079	Hnrnpf	chr6	+	117917469	117917598	117919098	117919159	117906794	117906839	117923707	117925619	396,382,338	55,70,79	357,480,362	14,24,18	254	186	5.71475234284e-14	0.841,0.8,0.758	0.949,0.936,0.936	-0.141
ENSMUSG00000035469	Rcbtb1	chr14	+	59228254	59228381	59229886	59230038	59226307	59226498	59230409	59230540	301,357,294	491,465,455	102,110,78	369,457,261	252	277	5.71475234284e-14	0.403,0.458,0.415	0.233,0.209,0.247	0.196
ENSMUSG00000025220	Mgea5	chr19	-	45771681	45771966	45773661	45773760	45770050	45770209	45776047	45776219	813,659,759	1064,884,947	306,314,232	746,984,671	224	410	1.07297390927e-13	0.583,0.577,0.595	0.429,0.369,0.388	0.19
ENSMUSG00000059586	Nsmce2	chr15	+	59416024	59416131	59455312	59455466	59378867	59379038	59591696	59591797	450,424,437	614,629,627	164,224,148	545,677,515	232	279	1.07297390927e-13	0.468,0.448,0.456	0.266,0.285,0.257	0.188
ENSMUSG00000020166	Cnot2	chr10	-	116501191	116501317	116517316	116517383	116499341	116499466	116527826	116527949	324,266,260	1140,874,889	467,537,365	745,787,594	192	251	1.54634475159e-13	0.271,0.285,0.277	0.45,0.471,0.445	-0.178
ENSMUSG00000040183	Ankrd6	chr4	-	32817418	32817550	32818604	32818709	32816910	32817096	32821256	32821334	174,144,144	227,216,188	131,131,93	413,516,327	230	257	1.98398949261e-13	0.461,0.427,0.461	0.262,0.221,0.241	0.208
ENSMUSG00000058076	Sdhc	chr1	-	171138693	171138755	171143557	171143659	171135992	171136156	171145755	171145812	2177,1710,1889	1061,877,855	944,988,749	866,1004,779	227	187	2.19065506476e-13	0.628,0.616,0.645	0.473,0.448,0.442	0.175
ENSMUSG00000026277	Stk25	chr1	-	93624552	93624624	93625780	93625966	93623395	93623532	93626050	93627133	842,679,705	331,275,234	779,959,815	140,149,125	311	197	2.34713042653e-13	0.617,0.61,0.656	0.779,0.803,0.805	-0.168
ENSMUSG00000041879	Ipo9	chr1	-	135389312	135389588	135390537	135390666	135388510	135388677	135391495	135391644	957,949,725	658,746,620	722,994,785	311,330,260	254	401	2.71943387349e-13	0.697,0.668,0.649	0.786,0.826,0.827	-0.142
ENSMUSG00000021807	2700060E02Rik	chr14	-	19812348	19812397	19814536	19814605	19811401	19812237	19816184	19816273	1349,1175,1827	531,511,623	1780,1848,1479	281,361,295	194	174	2.71943387349e-13	0.695,0.673,0.725	0.85,0.821,0.818	-0.132
ENSMUSG00000004789	Dlst	chr12	+	85129791	85129865	85130459	85130543	85128310	85128441	85130896	85131064	456,465,366	649,575,562	261,335,259	776,991,820	199	209	3.11889873627e-13	0.425,0.459,0.406	0.261,0.262,0.249	0.173
ENSMUSG00000027185	Nat10	chr2	-	103725663	103725762	103726119	103726239	103725088	103725162	103726715	103726888	221,196,202	232,224,202	144,135,116	312,385,347	245	224	3.94317911657e-13	0.466,0.444,0.478	0.297,0.243,0.234	0.205
ENSMUSG00000018583	G3bp1	chr11	+	55497650	55497762	55497912	55498041	55496143	55496245	55498557	55498667	3402,2922,2582	2538,2244,2357	3497,4283,3044	1425,1588,1394	237	254	4.45197642192e-13	0.59,0.583,0.54	0.725,0.743,0.701	-0.152
ENSMUSG00000020167	Tcf3	chr10	-	80418765	80418815	80420020	80420088	80417537	80417640	80421087	80421166	1517,1236,1277	1119,891,787	610,737,629	965,998,821	193	175	4.7985777609e-13	0.551,0.557,0.595	0.364,0.401,0.41	0.176
ENSMUSG00000020167	Tcf3	chr10	-	80418765	80418818	80420020	80420088	80417537	80417640	80421087	80421166	1517,1236,1277	1145,901,799	610,737,629	978,1026,825	193	178	4.9289738957e-13	0.55,0.559,0.596	0.365,0.398,0.413	0.176
ENSMUSG00000035297	Cops4	chr5	+	100541536	100541652	100543838	100543923	100537297	100537468	100547303	100547780	851,831,843	814,820,593	452,566,450	828,1004,996	241	210	5.05535784174e-13	0.477,0.469,0.553	0.322,0.329,0.282	0.189
ENSMUSG00000029253	Cenpc1	chr5	-	86022378	86022483	86029133	86029190	86020828	86020951	86032388	86032471	75,73,55	257,251,306	21,32,28	366,425,364	182	230	5.17791197125e-13	0.269,0.269,0.185	0.068,0.087,0.089	0.16
ENSMUSG00000063200	Nol7	chr13	+	43400852	43400934	43401296	43401418	43400592	43400621	43401499	43401577	496,387,414	1466,1262,1370	230,278,235	1663,1861,1479	207	247	6.86623229252e-13	0.288,0.268,0.265	0.142,0.151,0.159	0.123
ENSMUSG00000021782	Dlg5	chr14	-	24157734	24158754	24160244	24160337	24156945	24157069	24164030	24164134	349,400,205	602,605,447	105,110,136	487,523,473	218	1145	8.11830994587e-13	0.753,0.776,0.707	0.531,0.525,0.602	0.193
ENSMUSG00000052752	Traf7	chr17	-	24514712	24514866	24516504	24516596	24514124	24514217	24518741	24518799	277,209,208	563,462,647	292,371,228	261,222,231	217	279	8.19114502474e-13	0.387,0.368,0.292	0.59,0.682,0.559	-0.261
ENSMUSG00000062997	Rpl35	chr2	-	39004106	39004188	39004731	39004868	39001579	39001765	39005083	39005624	1811,2195,1703	2323,3223,2095	3280,3516,3603	2147,2127,2868	262	207	8.26189910137e-13	0.381,0.35,0.391	0.547,0.566,0.498	-0.163
ENSMUSG00000022677	Fopnl	chr16	-	14304453	14304587	14313815	14314013	14299243	14300209	14317293	14317375	356,280,259	860,777,757	536,595,392	587,749,574	323	259	8.51578588554e-13	0.249,0.224,0.215	0.423,0.389,0.354	-0.159
ENSMUSG00000062270	Morf4l1	chr9	-	90095120	90095209	90096502	90096604	90094354	90094527	90097371	90097460	1283,1141,1367	565,524,621	1083,1294,926	216,284,205	227	214	8.76262025902e-13	0.682,0.672,0.675	0.825,0.811,0.81	-0.139
ENSMUSG00000058793	Cds2	chr2	+	132301231	132301300	132302079	132302232	132300553	132300641	132304358	132304478	108,95,76	311,255,230	37,33,39	304,404,252	194	278	8.88103404632e-13	0.332,0.348,0.321	0.149,0.105,0.182	0.188
ENSMUSG00000029686	Cul1	chr6	+	47523077	47523125	47523203	47523286	47520792	47520885	47523698	47523804	327,293,263	712,696,588	181,208,149	797,993,911	173	208	8.88103404632e-13	0.356,0.336,0.35	0.214,0.201,0.164	0.154
ENSMUSG00000073423	Zfp414	chr17	+	33630575	33630681	33631128	33631463	33630366	33630474	33631541	33631779	243,201,184	176,151,168	199,225,219	52,63,72	231	460	1.12161539316e-12	0.733,0.726,0.686	0.884,0.877,0.858	-0.158
ENSMUSG00000004056	Akt2	chr7	+	27636263	27636478	27636922	27637010	27636038	27636167	27637091	27637194	266,252,232	438,381,273	129,148,101	370,551,371	340	213	1.14144658637e-12	0.276,0.293,0.347	0.179,0.144,0.146	0.149
ENSMUSG00000055044	Pdlim1	chr19	-	40230506	40230658	40243405	40243599	40223050	40223168	40249618	40249703	2135,2015,1675	875,795,783	1976,2666,2027	409,558,433	319	277	1.21197280206e-12	0.679,0.688,0.65	0.808,0.806,0.803	-0.133
ENSMUSG00000025220	Mgea5	chr19	-	45773661	45773760	45776047	45776219	45771681	45771966	45776886	45777017	803,619,834	675,498,750	628,646,473	244,222,223	297	224	1.33082295184e-12	0.473,0.484,0.456	0.66,0.687,0.615	-0.183
ENSMUSG00000033335	Dnm2	chr9	+	21478898	21479037	21480406	21480545	21478280	21478348	21481332	21481419	203,172,181	510,434,451	302,386,281	282,443,355	264	264	1.33082295184e-12	0.285,0.284,0.286	0.517,0.466,0.442	-0.19
ENSMUSG00000022110	Sucla2	chr14	+	73568861	73569024	73579355	73579484	73568633	73568733	73581678	73581817	747,679,811	726,647,646	895,1075,623	394,382,320	288	254	1.37930133707e-12	0.476,0.481,0.525	0.667,0.713,0.632	-0.177
ENSMUSG00000024104	Fam21	chr6	+	116255048	116255168	116256226	116256289	116254412	116254493	116256615	116256828	240,191,221	99,79,74	234,335,243	35,31,33	245	188	1.53880160646e-12	0.65,0.65,0.696	0.837,0.892,0.85	-0.194
ENSMUSG00000039630	Hnrnpu	chr1	-	178330164	178330346	178330591	178330846	178329867	178329939	178331092	178331261	5008,4829,4707	6894,6596,5639	2740,3385,2817	7074,8104,7084	380	307	1.67862243516e-12	0.37,0.372,0.403	0.238,0.252,0.243	0.137
ENSMUSG00000021111	Papola	chr12	+	105799650	105799824	105800683	105800750	105784715	105784914	105804926	105805008	1144,1380,997	841,778,694	1126,1466,1243	397,502,353	299	192	1.86205680504e-12	0.466,0.532,0.48	0.646,0.652,0.693	-0.171
ENSMUSG00000022680	Pdxdc1	chr16	-	13847725	13847789	13854394	13854445	13845334	13845423	13857376	13857502	359,293,396	260,207,212	335,365,235	97,83,65	176	189	2.35044402242e-12	0.597,0.603,0.667	0.788,0.825,0.795	-0.18
ENSMUSG00000030726	Pold3	chr7	-	100093371	100093481	100100419	100100681	100089651	100089755	100106562	100106695	360,337,303	462,478,436	211,302,175	633,782,620	387	235	2.9803097974e-12	0.321,0.3,0.297	0.168,0.19,0.146	0.138
ENSMUSG00000034518	Hmgxb4	chr8	+	75021802	75021867	75023198	75023304	75020243	75020325	75023997	75024167	154,161,128	433,318,293	73,64,57	376,488,321	190	231	2.99137726084e-12	0.302,0.381,0.347	0.191,0.138,0.178	0.174
ENSMUSG00000030774	Pak1	chr7	+	97883471	97883588	97893964	97894013	97871574	97871612	97898524	97898637	567,521,497	221,185,199	485,659,444	82,96,73	242	174	3.226237459e-12	0.648,0.669,0.642	0.81,0.832,0.814	-0.166
ENSMUSG00000020321	Mdh1	chr11	-	21558461	21558551	21559191	21559305	21556786	21557568	21559698	21559875	3641,3085,3271	4375,3607,4108	2292,2290,1826	5294,5311,4113	239	215	3.47058836102e-12	0.428,0.435,0.417	0.28,0.279,0.285	0.145
ENSMUSG00000067148	Polr1c	chr17	-	46246106	46246214	46247728	46247800	46245615	46245748	46247894	46247968	403,329,333	795,684,696	424,468,337	432,456,304	197	233	3.56346557201e-12	0.375,0.363,0.361	0.537,0.548,0.567	-0.184
ENSMUSG00000029122	Evc	chr5	-	37301557	37301651	37303184	37303311	37300811	37300923	37307212	37307324	180,154,130	141,155,99	115,130,101	250,279,223	252	219	4.27538834616e-12	0.526,0.463,0.533	0.286,0.288,0.282	0.222
ENSMUSG00000021686	Ap3b1	chr13	+	94450952	94451085	94455395	94455505	94448452	94448515	94462395	94462572	363,370,321	284,277,233	380,527,386	136,177,114	258	235	4.60744226523e-12	0.538,0.549,0.557	0.718,0.731,0.755	-0.187
ENSMUSG00000019942	Cdk1	chr10	-	69346074	69346231	69350095	69350158	69345060	69345184	69352835	69352938	213,274,235	1675,1664,1348	321,372,416	1075,1211,957	188	282	5.60714477214e-12	0.16,0.198,0.207	0.309,0.315,0.395	-0.151
ENSMUSG00000020780	Srp68	chr11	-	116265356	116265552	116268273	116268387	116263214	116263297	116271912	116271979	568,570,444	547,426,519	723,953,781	330,375,291	239	321	5.70031507377e-12	0.582,0.642,0.535	0.746,0.773,0.783	-0.181
ENSMUSG00000021273	Fdft1	chr14	-	63151149	63151302	63152326	63152503	63145152	63146968	63156558	63156750	767,727,643	947,862,615	419,450,394	845,1061,960	302	278	6.00284655889e-12	0.427,0.437,0.49	0.313,0.281,0.274	0.162
ENSMUSG00000002957	Ap2a2	chr7	+	141623617	141623781	141626107	141626190	141621114	141621288	141627893	141627983	380,389,342	414,384,363	221,193,191	480,495,404	289	208	6.65243823746e-12	0.398,0.422,0.404	0.249,0.219,0.254	0.167
ENSMUSG00000058388	Phtf1	chr3	+	103981885	103981955	103982945	103983104	103969753	103969810	103985752	103985909	140,132,138	411,283,314	220,207,150	179,247,141	195	284	7.52788740434e-12	0.332,0.405,0.39	0.642,0.55,0.608	-0.224
ENSMUSG00000026176	Ctdsp1	chr1	+	74393796	74393901	74394018	74394075	74393277	74393426	74394639	74394732	745,680,532	322,259,246	646,787,596	123,151,113	230	182	7.5709039038e-12	0.647,0.675,0.631	0.806,0.805,0.807	-0.155
ENSMUSG00000037643	Prkci	chr3	+	31025129	31025219	31026252	31026303	31018549	31018671	31029485	31029571	564,517,547	333,273,231	259,338,236	294,398,245	215	176	7.91238581805e-12	0.581,0.608,0.66	0.419,0.41,0.441	0.193
ENSMUSG00000005610	Eif4g2	chr7	-	111078024	111078176	111078272	111078339	111077636	111077747	111078421	111078553	4299,3514,4128	7971,6569,7532	3433,4405,3001	3675,4412,2706	192	277	8.47336871649e-12	0.438,0.436,0.442	0.574,0.59,0.615	-0.154
ENSMUSG00000020212	Mdm1	chr10	+	118152001	118152096	118152174	118152274	118150788	118150956	118156833	118156863	179,151,169	35,33,17	124,126,99	61,88,86	220	225	8.47336871649e-12	0.839,0.824,0.91	0.675,0.594,0.541	0.254
ENSMUSG00000025724	Sec11a	chr7	-	80927736	80927886	80935026	80935136	80923100	80923220	80947401	80947780	927,832,945	1904,1536,1875	532,579,444	1945,2285,1724	235	275	9.57990311011e-12	0.363,0.388,0.371	0.242,0.229,0.232	0.14
ENSMUSG00000022771	Ppil2	chr16	-	17090101	17090158	17091174	17091292	17089580	17089653	17091855	17091889	909,760,870	174,151,152	837,992,798	64,80,61	243	182	1.01145673847e-11	0.796,0.79,0.811	0.907,0.903,0.907	-0.107
ENSMUSG00000036450	Hif1an	chr19	+	44565877	44566026	44568334	44568480	44563289	44563540	44569403	44569510	439,469,439	451,353,410	332,539,294	166,178,106	274	271	1.20752182916e-11	0.491,0.568,0.514	0.664,0.75,0.733	-0.191
ENSMUSG00000028822	Tmem50a	chr4	-	134900699	134900760	134903649	134903742	134897848	134898476	134905343	134905411	344,335,305	298,307,257	222,246,227	382,493,452	218	186	1.27179696815e-11	0.496,0.482,0.503	0.331,0.299,0.3	0.184
ENSMUSG00000028986	Klhl7	chr5	+	24134963	24135139	24138305	24138480	24127979	24128104	24141150	24141293	287,263,269	458,396,323	96,118,96	347,398,278	301	300	1.39136200058e-11	0.384,0.398,0.454	0.216,0.228,0.256	0.179
ENSMUSG00000028173	Wls	chr3	+	159872908	159873181	159897330	159897455	159839738	159840047	159901381	159901543	2934,2590,2851	3938,3165,3879	1781,2332,1413	4191,5497,3730	398	250	1.39136200058e-11	0.319,0.34,0.316	0.211,0.21,0.192	0.121
ENSMUSG00000042133	Ppig	chr2	+	69733188	69733233	69734290	69734378	69732881	69732925	69735867	69735897	181,146,185	152,125,180	206,225,131	61,79,48	170	213	1.39136200058e-11	0.599,0.594,0.563	0.809,0.781,0.774	-0.203
ENSMUSG00000032867	Fbxw8	chr5	-	118095532	118095729	118113611	118113769	118092495	118092702	118124935	118125024	484,395,400	769,628,720	198,228,183	680,783,642	283	322	1.73922364605e-11	0.417,0.417,0.387	0.249,0.249,0.245	0.159
ENSMUSG00000019923	Zwint	chr10	+	72657045	72657185	72657265	72657388	72656816	72656873	72673965	72674964	1545,1269,1442	1100,1003,950	1253,1392,1010	417,501,421	265	248	1.74593270028e-11	0.568,0.542,0.587	0.738,0.722,0.692	-0.152
ENSMUSG00000040857	Erf	chr7	-	25245633	25245749	25246087	25246322	25242560	25245531	25250578	25250761	759,1061,780	2012,1705,1622	306,322,421	1196,1785,1528	360	241	2.08245575373e-11	0.202,0.294,0.244	0.146,0.108,0.156	0.11
ENSMUSG00000003039	Fam32a	chr8	+	72219940	72220082	72221927	72221981	72219729	72219860	72222181	72224418	1014,945,1028	491,423,417	1357,1656,1158	312,355,254	267	179	2.08245575373e-11	0.581,0.6,0.623	0.745,0.758,0.753	-0.151
ENSMUSG00000058407	Txndc9	chr1	-	37993991	37994110	37995632	37995841	37990202	37990457	37997108	37997315	569,427,571	1021,905,809	206,251,162	745,850,673	334	244	2.10642815451e-11	0.289,0.256,0.34	0.168,0.177,0.15	0.13
ENSMUSG00000018583	G3bp1	chr11	+	55485625	55485738	55489018	55489192	55469684	55469801	55491963	55492054	1799,1487,1457	1932,1657,1917	2141,2358,1690	1309,1503,1014	238	299	2.21424673469e-11	0.539,0.53,0.488	0.673,0.663,0.677	-0.152
ENSMUSG00000023971	Rrp36	chr17	-	46670110	46670185	46672335	46672440	46669904	46670022	46672524	46672591	399,368,343	231,236,230	414,481,437	116,159,100	230	200	2.52519408397e-11	0.6,0.576,0.565	0.756,0.725,0.792	-0.177
ENSMUSG00000002825	Qtrt1	chr9	+	21419290	21419366	21419438	21419548	21418283	21418422	21419624	21419712	194,143,114	322,284,213	66,103,80	330,410,361	201	235	2.59454558677e-11	0.413,0.371,0.385	0.19,0.227,0.206	0.182
ENSMUSG00000024962	Vegfb	chr19	-	6986020	6986094	6986773	6986816	6985804	6985840	6987351	6987651	31,52,25	78,91,38	23,14,33	169,238,201	168	199	2.98617063124e-11	0.32,0.404,0.438	0.139,0.065,0.163	0.265
ENSMUSG00000027365	Trpm7	chr2	-	126846073	126846245	126848496	126848621	126844299	126844474	126849898	126850112	169,130,123	209,202,173	41,44,38	162,227,115	250	297	3.01556238996e-11	0.49,0.433,0.458	0.231,0.187,0.282	0.227
ENSMUSG00000006307	Kmt2b	chr7	-	30582407	30582506	30582787	30582882	30582167	30582281	30583183	30583462	155,169,108	180,152,117	153,159,129	49,61,59	220	224	3.05516235616e-11	0.467,0.531,0.484	0.761,0.726,0.69	-0.232
ENSMUSG00000036112	Metap2	chr10	-	93879539	93879642	93880072	93880138	93871487	93871649	93886993	93887101	849,717,720	1663,1406,1706	785,978,647	897,1023,687	191	228	3.08034368622e-11	0.379,0.378,0.335	0.511,0.533,0.529	-0.16
ENSMUSG00000052681	Rap1b	chr10	-	117817343	117817460	117818465	117818609	117814470	117815780	117820461	117820602	927,796,864	1199,1048,1053	471,530,343	1020,1205,1082	269	242	3.44686430509e-11	0.41,0.406,0.425	0.293,0.284,0.222	0.147
ENSMUSG00000028826	Tmem57	chr4	-	134830548	134830727	134833197	134833321	134828006	134828508	134836322	134836449	237,219,235	378,400,365	104,117,87	335,444,379	249	304	4.28429540522e-11	0.434,0.401,0.44	0.275,0.243,0.219	0.179
ENSMUSG00000021969	Zdhhc20	chr14	-	57865520	57865641	57873892	57873996	57858539	57858609	57878432	57878459	211,168,139	294,254,215	39,45,37	183,185,119	229	246	4.56001238519e-11	0.435,0.415,0.41	0.186,0.207,0.25	0.206
ENSMUSG00000017677	Wsb1	chr11	-	79246169	79246301	79248390	79248659	79244462	79244563	79250980	79251149	934,739,913	805,643,926	397,431,323	675,780,613	394	257	4.90535589578e-11	0.431,0.428,0.391	0.277,0.265,0.256	0.151
ENSMUSG00000078765	U2af1l4	chr7	+	30564081	30564131	30564202	30564301	30563929	30563996	30564473	30564607	77,78,67	300,239,264	20,29,26	299,277,261	175	224	5.40114431812e-11	0.247,0.295,0.245	0.079,0.118,0.113	0.159
ENSMUSG00000056076	Eif3b	chr5	+	140438315	140438394	140439912	140440051	140437284	140437407	140440985	140441111	1585,1227,1146	2484,2092,2326	800,929,763	2742,2846,2584	204	264	5.45422943451e-11	0.452,0.432,0.389	0.274,0.297,0.276	0.142
ENSMUSG00000037351	Actr1b	chr1	-	36701684	36701901	36702058	36702183	36701420	36701513	36702474	36702600	824,682,657	636,585,584	706,896,590	313,316,282	250	342	5.53737855232e-11	0.639,0.615,0.606	0.755,0.795,0.741	-0.144
ENSMUSG00000026361	Cdc73	chr1	-	143609369	143609511	143615302	143615403	143598799	143608557	143617278	143617440	341,326,295	515,515,477	140,143,132	450,559,398	226	267	5.69504924148e-11	0.439,0.428,0.422	0.269,0.232,0.282	0.169
ENSMUSG00000057113	Npm1	chr11	-	33160827	33160921	33161105	33161225	33160333	33160440	33161547	33161627	18269,15141,16976	12993,10594,12649	20655,24064,16276	7958,9329,6839	245	219	5.69504924148e-11	0.557,0.561,0.545	0.699,0.697,0.68	-0.138
ENSMUSG00000026020	Nop58	chr1	+	59704062	59704208	59704623	59704750	59702812	59702947	59705592	59705756	1573,1295,1321	2262,1796,1968	937,1129,740	2429,2795,2242	271	252	6.24916572738e-11	0.393,0.401,0.384	0.264,0.273,0.235	0.135
ENSMUSG00000000171	Sdhd	chr9	-	50598760	50598905	50600547	50600664	50596337	50597250	50603737	50603849	1057,805,779	1063,875,876	1217,1431,963	638,757,610	242	270	6.24916572738e-11	0.526,0.507,0.498	0.68,0.678,0.638	-0.155
ENSMUSG00000025809	Itgb1	chr8	+	128707073	128707159	128710252	128710475	128705412	128705479	128713207	128713378	572,665,715	1367,1187,1376	872,907,697	874,1068,686	211	348	7.02288835359e-11	0.408,0.48,0.461	0.622,0.583,0.626	-0.161
ENSMUSG00000017999	Ddx27	chr2	+	167034035	167034123	167034472	167034544	167033733	167033854	167034638	167034947	341,337,349	152,177,108	347,367,367	39,62,65	213	197	7.38346002695e-11	0.675,0.638,0.749	0.892,0.846,0.839	-0.172
ENSMUSG00000031536	Polb	chr8	-	22650488	22650555	22653059	22653117	22648181	22648256	22653313	22653435	284,226,280	140,133,117	319,390,321	85,56,63	183	192	7.49014910846e-11	0.68,0.641,0.715	0.797,0.88,0.842	-0.161
ENSMUSG00000062604	Srpk2	chr5	-	23548454	23548563	23565113	23565265	23546979	23547067	23675719	23675774	55,62,55	309,286,226	68,75,52	128,118,78	277	234	8.13703176268e-11	0.131,0.155,0.171	0.31,0.349,0.36	-0.187
ENSMUSG00000053332	Gas5	chr1	+	161035982	161036244	161037504	161038037	161035751	161035804	161038224	161038272	100,72,83	241,222,192	245,114,151	138,135,103	387	658	8.18093142481e-11	0.414,0.355,0.424	0.751,0.589,0.714	-0.287
ENSMUSG00000053453	Thoc7	chr14	-	13950131	13950201	13951205	13951263	13949013	13949327	13953075	13953162	952,893,803	1547,1393,1373	1092,1257,1010	1066,1042,805	183	195	8.62501009584e-11	0.396,0.406,0.384	0.522,0.562,0.572	-0.157
ENSMUSG00000060261	Gtf2i	chr5	-	134274538	134274595	134279436	134279514	134272523	134272586	134282786	134282830	676,722,620	379,515,377	321,409,372	385,588,423	203	182	8.74668822216e-11	0.615,0.557,0.596	0.428,0.384,0.441	0.172
ENSMUSG00000052752	Traf7	chr17	-	24514712	24514829	24516504	24516596	24514124	24514217	24518741	24518799	277,209,208	619,500,694	292,371,228	336,264,264	217	242	1.02595678866e-10	0.333,0.318,0.251	0.492,0.61,0.491	-0.23
ENSMUSG00000005899	Smpd4	chr16	+	17639744	17639845	17640125	17640289	17639273	17639364	17640864	17641061	325,249,206	600,537,369	146,148,136	564,652,553	226	289	1.14887016375e-10	0.409,0.372,0.417	0.249,0.225,0.239	0.162
ENSMUSG00000058355	Abce1	chr8	-	79701114	79701252	79701773	79701891	79700912	79700982	79703003	79703101	785,638,830	1203,918,937	421,497,346	1085,1288,936	243	263	1.33725987665e-10	0.414,0.429,0.489	0.296,0.295,0.286	0.152
ENSMUSG00000026355	Mcm6	chr1	-	128351432	128351682	128353459	128353570	128349303	128349469	128355512	128355659	1730,1389,1301	1601,1431,1294	1318,1515,1154	696,842,568	236	375	1.36205096332e-10	0.632,0.607,0.615	0.751,0.741,0.763	-0.134
ENSMUSG00000031796	Cfap20	chr8	-	95421135	95421246	95422057	95422246	95420248	95420669	95422782	95422894	662,703,591	857,735,856	438,465,314	980,1111,837	314	236	1.66270719415e-10	0.367,0.418,0.342	0.251,0.239,0.22	0.139
ENSMUSG00000055320	Tead1	chr7	+	112841887	112841950	112842039	112842102	112839415	112839480	112876074	112876248	52,26,29	89,69,66	45,52,27	10,21,15	188	188	1.66980844513e-10	0.369,0.274,0.305	0.818,0.712,0.643	-0.408
ENSMUSG00000038014	Fam120a	chr13	-	48889123	48889261	48889754	48889938	48885736	48885878	48891880	48892090	732,632,554	488,462,387	678,750,643	210,255,258	309	263	1.7117778676e-10	0.561,0.538,0.549	0.733,0.715,0.68	-0.16
ENSMUSG00000061731	Ext1	chr15	-	53075768	53075929	53083084	53083174	53073292	53073464	53088054	53088150	491,378,356	754,697,610	201,215,155	611,690,650	215	286	1.72864446083e-10	0.464,0.419,0.437	0.304,0.293,0.241	0.161
ENSMUSG00000015605	Srf	chr17	-	46549844	46550036	46551530	46551792	46549435	46549512	46553559	46553826	776,576,505	331,270,260	783,911,675	175,188,172	387	317	1.78267777446e-10	0.658,0.636,0.614	0.786,0.799,0.763	-0.147
ENSMUSG00000055320	Tead1	chr7	+	112841887	112841950	112842039	112842102	112839415	112839480	112856797	112856932	71,40,35	146,158,124	46,67,31	13,33,25	188	188	2.23166978087e-10	0.327,0.202,0.22	0.78,0.67,0.554	-0.418
ENSMUSG00000071547	Nt5dc2	chr14	+	31135917	31135978	31136064	31136167	31135685	31135814	31136267	31136369	1579,1548,1618	2305,1936,1883	662,697,612	1448,1810,1440	186	228	2.51167028771e-10	0.456,0.495,0.513	0.359,0.321,0.343	0.147
ENSMUSG00000020993	Trappc6b	chr12	-	59048122	59048206	59051640	59051708	59044252	59044346	59061155	59061461	144,131,128	268,247,292	180,186,127	158,162,107	193	209	3.07243532304e-10	0.368,0.365,0.322	0.552,0.554,0.562	-0.204
ENSMUSG00000055320	Tead1	chr7	+	112841887	112841950	112842039	112842102	112839415	112839480	112891718	112891859	53,26,29	89,70,63	45,52,27	10,21,15	188	188	3.29714253803e-10	0.373,0.271,0.315	0.818,0.712,0.643	-0.405
ENSMUSG00000028034	Fubp1	chr3	+	152232394	152234570	152235467	152235604	152231876	152232022	152236606	152236826	1592,1999,1331	37,21,22	1253,1708,1939	69,75,81	2301	262	3.42933358794e-10	0.83,0.916,0.873	0.674,0.722,0.732	0.164
ENSMUSG00000057841	Rpl32	chr6	-	115806985	115807167	115807801	115807902	115805504	115805688	115808697	115808747	4105,2927,5374	23676,22076,20138	6332,6443,4739	14580,17045,14528	226	307	3.76781785896e-10	0.191,0.153,0.266	0.371,0.339,0.307	-0.136
ENSMUSG00000059263	Usp47	chr7	+	112108435	112108483	112108573	112108704	112106778	112106909	112109944	112111661	369,284,280	868,908,935	133,177,123	806,990,840	173	256	3.92954837393e-10	0.386,0.316,0.307	0.196,0.209,0.178	0.142
ENSMUSG00000026037	Orc2	chr1	-	58467650	58467712	58469667	58469839	58465994	58466113	58470939	58471086	496,396,412	405,289,365	274,331,204	461,482,367	297	187	4.285562474e-10	0.435,0.463,0.415	0.272,0.302,0.259	0.16
ENSMUSG00000024962	Vegfb	chr19	-	6986020	6986094	6986289	6986486	6985804	6985840	6986773	6986816	112,130,101	83,94,44	91,133,89	169,243,205	322	199	4.285562474e-10	0.455,0.461,0.587	0.25,0.253,0.212	0.263
ENSMUSG00000071659	Hnrnpul2	chr19	+	8822803	8822939	8823229	8823306	8819400	8820813	8823529	8823669	1227,1370,1048	1479,1308,1273	1516,1902,1472	959,1179,853	261	202	4.42647745394e-10	0.391,0.448,0.389	0.55,0.555,0.572	-0.15
ENSMUSG00000052752	Traf7	chr17	-	24514712	24514866	24516504	24516599	24514124	24514217	24518741	24518799	257,198,190	563,462,647	224,288,196	261,222,231	220	279	4.52230385669e-10	0.367,0.352,0.271	0.521,0.622,0.518	-0.224
ENSMUSG00000029017	Pmpcb	chr5	+	21743378	21743458	21745977	21746090	21742757	21742956	21746977	21747121	549,479,471	637,578,527	684,909,679	463,474,428	205	238	5.12196142452e-10	0.5,0.49,0.509	0.632,0.69,0.648	-0.157
ENSMUSG00000032178	Ilf3	chr9	+	21394830	21394942	21395370	21395468	21394194	21394290	21396019	21396131	1057,853,925	908,851,847	518,587,460	743,1190,943	237	223	5.64664814245e-10	0.523,0.485,0.507	0.396,0.317,0.315	0.162
ENSMUSG00000018565	Elp5	chr11	-	69970560	69970742	69975039	69975260	69969492	69969588	69979829	69979910	615,479,510	901,812,741	355,409,290	996,1129,943	346	307	6.16102407654e-10	0.377,0.344,0.379	0.24,0.243,0.214	0.134
ENSMUSG00000021764	Ndufs4	chr13	-	114307816	114307890	114351447	114351526	114287794	114288866	114387958	114388094	1105,915,947	942,746,950	1137,1111,781	558,521,362	204	199	6.33025442788e-10	0.534,0.545,0.493	0.665,0.675,0.678	-0.149
ENSMUSG00000001435	Col18a1	chr10	-	77055578	77055827	77057368	77057401	77054783	77054981	77058698	77058830	791,698,625	4260,4119,5079	258,284,296	3157,3562,3448	158	374	6.33025442788e-10	0.305,0.286,0.226	0.162,0.159,0.169	0.109
ENSMUSG00000019132	BC005537	chr13	+	24805861	24805984	24809885	24810020	24804781	24804958	24812636	24814013	1137,1075,886	1336,1225,971	700,730,621	1331,1620,1344	248	260	6.59498606657e-10	0.472,0.479,0.489	0.355,0.321,0.326	0.146
ENSMUSG00000030613	Ccdc90b	chr7	+	92574743	92574815	92575328	92575382	92574621	92574663	92578423	92578538	231,216,267	128,146,147	296,357,247	76,79,71	197	179	7.07679787695e-10	0.621,0.573,0.623	0.78,0.804,0.76	-0.176
ENSMUSG00000022336	Eif3e	chr15	-	43266133	43266259	43270878	43270983	43265500	43265625	43272275	43272318	1951,1713,1729	4581,3776,3445	848,1117,739	3182,4404,2984	230	251	7.23670453737e-10	0.317,0.331,0.354	0.225,0.217,0.213	0.116
ENSMUSG00000001847	Rac1	chr5	-	143508095	143508158	143514668	143514786	143507326	143507486	143517157	143517229	1819,1616,1364	1761,1522,1755	1763,2222,1649	1118,1208,893	243	188	7.23670453737e-10	0.444,0.451,0.376	0.55,0.587,0.588	-0.151
ENSMUSG00000039356	Exosc2	chr2	+	31674514	31674560	31674694	31674784	31672471	31672586	31675838	31675904	13,10,12	344,315,369	32,36,17	232,173,172	171	215	7.44882129611e-10	0.045,0.038,0.039	0.148,0.207,0.111	-0.115
ENSMUSG00000032113	Chek1	chr9	-	36712041	36712143	36713320	36713452	36710156	36710430	36713682	36713860	490,425,390	246,209,180	307,451,245	67,94,55	257	227	7.68048588522e-10	0.638,0.642,0.657	0.802,0.809,0.797	-0.157
ENSMUSG00000029920	Smarcad1	chr6	+	65110369	65110552	65111775	65111885	65108651	65108770	65114300	65116061	847,763,691	953,873,901	424,513,355	831,1062,972	308	235	7.88900170518e-10	0.404,0.4,0.369	0.28,0.269,0.218	0.135
ENSMUSG00000015647	Lama5	chr2	-	180177734	180177899	180178008	180178204	180177490	180177644	180178276	180178422	1076,1082,976	884,955,853	1042,890,1335	481,396,645	321	290	9.30582969324e-10	0.524,0.506,0.508	0.662,0.67,0.652	-0.149
ENSMUSG00000020869	Lrrc59	chr11	+	94634911	94635016	94638530	94638603	94634544	94634703	94641219	94641393	1152,980,1030	544,507,513	685,709,572	534,704,589	230	198	1.05241489924e-09	0.646,0.625,0.633	0.525,0.464,0.455	0.153
ENSMUSG00000021109	Hif1a	chr12	+	73932273	73932476	73937652	73937800	73930656	73930769	73939528	73939749	831,751,577	1197,992,881	667,917,642	498,739,477	328	273	1.06589331317e-09	0.366,0.387,0.353	0.527,0.508,0.528	-0.152
ENSMUSG00000029422	Rsrc2	chr5	-	123730454	123730544	123731036	123731269	123728966	123729356	123733555	123733635	665,646,491	654,506,561	352,344,316	664,738,538	358	215	1.09351754852e-09	0.379,0.434,0.345	0.241,0.219,0.261	0.146
ENSMUSG00000003868	Ruvbl2	chr7	-	45429908	45429964	45431319	45431374	45429453	45429595	45434251	45434356	148,164,130	565,469,511	64,82,67	581,580,508	180	181	1.14093601837e-09	0.208,0.26,0.204	0.1,0.124,0.117	0.11
ENSMUSG00000019854	Reps1	chr10	+	18089447	18089571	18104153	18104275	18055939	18056115	18107667	18107748	271,309,279	397,388,352	121,128,127	289,425,336	249	247	1.2561831893e-09	0.404,0.441,0.44	0.293,0.23,0.273	0.163
ENSMUSG00000052752	Traf7	chr17	-	24513192	24513376	24513898	24513932	24512949	24513084	24514124	24514217	99,81,110	728,615,569	47,42,40	650,886,565	159	309	1.37072114054e-09	0.209,0.204,0.273	0.123,0.084,0.121	0.119
ENSMUSG00000027002	Nckap1	chr2	-	80544989	80545146	80547900	80547949	80541462	80541519	80548829	80548967	160,144,135	588,650,565	54,61,47	422,626,491	174	282	1.49425401998e-09	0.306,0.264,0.279	0.172,0.136,0.134	0.136
ENSMUSG00000024597	Slc12a2	chr18	+	57930154	57930234	57932479	57932605	57926406	57926513	57934950	57934998	384,324,292	988,887,857	252,221,172	1251,1340,853	205	251	1.58623468852e-09	0.322,0.309,0.294	0.198,0.168,0.198	0.12
ENSMUSG00000021796	Bmpr1a	chr14	-	34441098	34441201	34443818	34443981	34434637	34434734	34447771	34447978	847,749,789	836,747,697	414,453,249	725,768,491	288	228	1.61683557254e-09	0.445,0.443,0.473	0.311,0.318,0.286	0.149
ENSMUSG00000022382	Wnt7b	chr15	-	85543668	85543940	85558902	85559129	85535438	85537868	85581379	85581821	1722,1597,1478	2340,1869,1754	799,900,800	1886,2178,1513	352	397	1.6270871428e-09	0.454,0.491,0.487	0.323,0.318,0.374	0.139
ENSMUSG00000039753	Fbxl5	chr5	-	43750861	43751010	43758221	43758944	43744623	43745375	43759742	43759825	249,171,169	239,283,201	107,94,56	199,282,256	848	274	1.7886274236e-09	0.252,0.163,0.214	0.148,0.097,0.066	0.106
ENSMUSG00000057113	Npm1	chr11	-	33160333	33160440	33160827	33160921	33159933	33159995	33161105	33161225	15156,12445,13632	23153,18022,20242	9678,10295,7050	22791,27344,19122	219	232	1.8042919693e-09	0.409,0.422,0.416	0.31,0.285,0.281	0.124
ENSMUSG00000027787	Nmd3	chr3	+	69726360	69726457	69729337	69729418	69724256	69724391	69730404	69730533	551,440,446	326,229,268	582,595,400	151,160,129	222	206	1.82062504796e-09	0.611,0.641,0.607	0.781,0.775,0.742	-0.146
ENSMUSG00000022996	Wnt10b	chr15	-	98774123	98774497	98776889	98777003	98771752	98772934	98777857	98778150	259,197,204	352,272,361	275,276,275	763,925,769	239	499	2.35694385143e-09	0.606,0.602,0.541	0.429,0.384,0.427	0.17
ENSMUSG00000039599	Fam149b	chr14	+	20358023	20358140	20363262	20363450	20352703	20352839	20367845	20368563	17,16,21	150,119,151	3,3,3	189,181,137	242	313	2.67091405972e-09	0.128,0.148,0.152	0.02,0.021,0.028	0.12
ENSMUSG00000032393	Dpp8	chr9	+	65066350	65066496	65074438	65074585	65063818	65063954	65075735	65075888	459,385,301	346,263,262	341,459,361	99,182,155	271	272	2.71333642176e-09	0.571,0.595,0.536	0.776,0.717,0.7	-0.164
ENSMUSG00000026914	Psmd14	chr2	+	61720443	61720571	61722709	61722761	61711790	61711873	61760635	61760707	778,932,704	470,451,405	808,967,1007	248,323,226	253	177	2.87964263602e-09	0.537,0.591,0.549	0.695,0.677,0.757	-0.151
ENSMUSG00000037572	Wdhd1	chr14	-	47263438	47263623	47265673	47265858	47261339	47261581	47266980	47267173	299,231,239	230,173,209	257,317,253	96,108,99	310	310	3.03394938318e-09	0.565,0.572,0.533	0.728,0.746,0.719	-0.174
ENSMUSG00000017548	Suz12	chr11	+	80024909	80025001	80025167	80025311	80022091	80022269	80025796	80025954	638,634,545	699,686,768	614,727,518	447,438,301	217	269	3.26214042291e-09	0.531,0.534,0.468	0.63,0.673,0.681	-0.15
ENSMUSG00000029233	Srd5a3	chr5	+	76147685	76147828	76149202	76149238	76140270	76140548	76149752	76149950	89,104,115	99,75,95	20,20,47	84,107,85	268	161	3.40820813595e-09	0.351,0.454,0.421	0.125,0.101,0.249	0.25
ENSMUSG00000024590	Lmnb1	chr18	+	56743210	56743315	56747976	56748096	56740686	56740912	56749698	56749809	2945,2780,2287	2210,2149,1692	2210,2506,2092	963,967,982	230	245	3.48131171167e-09	0.587,0.579,0.59	0.71,0.734,0.694	-0.127
ENSMUSG00000026566	Mpzl1	chr1	-	165601749	165601855	165604609	165604742	165592239	165593677	165605608	165605822	549,547,550	506,505,492	269,342,265	428,640,465	258	231	3.48131171167e-09	0.493,0.492,0.5	0.36,0.324,0.338	0.154
ENSMUSG00000052139	Bre	chr5	+	31820477	31820672	31831084	31831159	31785577	31785672	31901054	31901164	137,159,164	215,186,161	66,96,70	203,259,228	320	200	3.69175541237e-09	0.285,0.348,0.389	0.169,0.188,0.161	0.168
ENSMUSG00000024170	Telo2	chr17	-	25101639	25101704	25102010	25102110	25101298	25101414	25102636	25102728	115,118,102	70,74,69	138,169,116	39,14,22	225	190	3.69175541237e-09	0.581,0.574,0.555	0.749,0.911,0.817	-0.256
ENSMUSG00000005442	Cic	chr7	+	25290798	25290965	25291051	25291342	25290570	25290692	25291449	25291769	562,566,480	618,463,371	284,286,294	451,621,486	292	416	3.90221176045e-09	0.564,0.635,0.648	0.473,0.396,0.463	0.172
ENSMUSG00000020166	Cnot2	chr10	-	116507040	116507188	116517316	116517383	116506228	116506411	116527826	116527949	322,266,258	789,704,667	465,539,365	643,682,519	192	273	4.21233410832e-09	0.367,0.349,0.355	0.507,0.529,0.5	-0.155
ENSMUSG00000023932	Cdc5l	chr17	-	45392992	45393205	45404593	45404791	45391891	45392304	45407795	45408038	534,470,545	939,886,992	308,325,266	1025,1083,929	323	338	4.43256519901e-09	0.373,0.357,0.365	0.239,0.239,0.231	0.129
ENSMUSG00000030035	Wbp1	chr6	-	83119867	83120044	83120184	83120287	83119043	83119720	83120771	83120876	859,757,763	1667,1460,1316	527,515,420	1527,1849,1526	228	302	4.65015437899e-09	0.406,0.407,0.434	0.314,0.27,0.267	0.132
ENSMUSG00000028961	Pgd	chr4	-	149161628	149161694	149165049	149165229	149160834	149160953	149166006	149166082	423,432,382	460,395,471	280,299,233	574,601,488	305	191	4.88873989282e-09	0.365,0.406,0.337	0.234,0.238,0.23	0.135
ENSMUSG00000048234	Rnf149	chr1	-	39555477	39555670	39560692	39560775	39552468	39552515	39564047	39564116	381,382,366	925,880,833	160,285,194	739,1150,925	208	318	5.06257519187e-09	0.386,0.399,0.402	0.249,0.275,0.243	0.14
ENSMUSG00000017692	Rhbdl3	chr11	+	80319557	80319716	80323358	80323583	80302663	80302687	80330556	80330705	111,110,93	258,209,161	169,166,115	131,168,97	284	350	5.61909109263e-09	0.346,0.393,0.416	0.614,0.549,0.594	-0.201
ENSMUSG00000018651	Tada2a	chr11	-	84084713	84084757	84085638	84085771	84082037	84082111	84087110	84087182	228,255,278	45,61,40	328,363,278	19,24,17	258	169	5.95779712331e-09	0.768,0.732,0.82	0.919,0.908,0.915	-0.141
ENSMUSG00000021477	Ctsl	chr13	-	64365204	64365322	64366478	64366641	64363213	64364200	64366867	64367092	2581,2235,2280	2490,2628,2247	1531,1715,1259	2296,3256,2583	288	243	5.95779712331e-09	0.467,0.418,0.461	0.36,0.308,0.291	0.129
ENSMUSG00000029387	Gtf2h3	chr5	+	124595552	124595688	124595802	124595839	124594762	124594831	124595917	124597680	636,599,509	144,137,117	566,663,537	64,55,62	261	162	5.95779712331e-09	0.733,0.731,0.73	0.846,0.882,0.843	-0.126
ENSMUSG00000042831	Alkbh6	chr7	+	30312236	30312388	30312590	30312707	30311839	30311900	30313918	30314154	526,410,423	438,415,348	301,304,270	511,474,491	277	242	5.95779712331e-09	0.512,0.463,0.515	0.34,0.359,0.325	0.155
ENSMUSG00000051934	Spats2	chr15	+	99185958	99186094	99199207	99199266	99180580	99180760	99205597	99205707	487,505,468	344,271,350	231,258,229	306,380,270	261	184	6.16045311845e-09	0.5,0.568,0.485	0.347,0.324,0.374	0.169
ENSMUSG00000022477	Aco2	chr15	+	81889297	81889434	81895169	81895428	81872308	81872548	81899128	81899221	452,355,397	530,534,430	517,735,548	348,441,368	262	384	6.44634929992e-09	0.556,0.494,0.575	0.685,0.71,0.686	-0.152
ENSMUSG00000038160	Atg5	chr10	+	44289862	44289990	44294595	44294674	44286031	44286197	44303566	44303729	507,400,497	288,280,334	427,555,299	129,161,117	253	204	6.48381871108e-09	0.587,0.535,0.545	0.727,0.735,0.673	-0.156
ENSMUSG00000021103	Mnat1	chr12	+	73188139	73188265	73219020	73219142	73181783	73181924	73272413	73272851	624,549,500	430,381,415	569,769,594	253,272,220	251	247	6.50087165218e-09	0.588,0.586,0.542	0.689,0.736,0.727	-0.145
ENSMUSG00000037669	Ldah	chr12	+	8220599	8220755	8227219	8227363	8208126	8208204	8238442	8238615	163,126,172	256,197,212	200,202,124	124,124,95	281	269	6.50087165218e-09	0.379,0.38,0.437	0.607,0.609,0.555	-0.192
ENSMUSG00000016918	Sulf1	chr1	+	12848330	12848454	12850759	12850793	12848094	12848237	12858811	12861192	804,836,820	186,169,201	436,444,403	44,50,34	249	159	6.79090138452e-09	0.734,0.76,0.723	0.864,0.85,0.883	-0.127
ENSMUSG00000038116	Phf20	chr2	+	156254225	156254310	156267154	156267542	156251775	156251947	156272541	156272655	129,99,107	244,174,153	54,72,51	198,336,184	210	513	7.18178616722e-09	0.564,0.582,0.631	0.4,0.344,0.404	0.21
ENSMUSG00000020362	Cnot6	chr11	-	49685086	49685352	49686846	49686932	49683124	49683282	49689164	49689351	744,549,726	818,782,999	373,481,271	816,1118,706	211	391	7.18178616722e-09	0.628,0.565,0.574	0.459,0.444,0.416	0.149
ENSMUSG00000020167	Tcf3	chr10	-	80420020	80420088	80421087	80421166	80419466	80419599	80421331	80421405	2228,2045,1836	1735,1398,1402	1342,1645,1391	1866,2181,1601	204	193	9.23390697861e-09	0.549,0.581,0.553	0.405,0.416,0.451	0.137
ENSMUSG00000019795	Pcmt1	chr10	-	7644324	7644429	7647589	7647621	7640694	7640815	7649050	7649155	92,95,99	382,403,356	105,110,116	208,203,187	157	230	1.16037676833e-08	0.261,0.257,0.289	0.425,0.443,0.476	-0.179
ENSMUSG00000031575	Ash2l	chr8	-	25827173	25827391	25828765	25828859	25823138	25823306	25831272	25831348	998,780,920	1280,1118,1205	782,974,672	606,651,556	219	343	1.16941492255e-08	0.55,0.522,0.545	0.669,0.701,0.654	-0.136
ENSMUSG00000012535	Tnpo3	chr6	-	29582165	29582309	29586037	29586194	29579520	29579696	29588022	29588096	699,527,606	584,509,469	544,615,416	264,292,168	282	269	1.30264739893e-08	0.533,0.497,0.552	0.663,0.668,0.703	-0.151
ENSMUSG00000102976	Zc3h11a	chr1	-	133625847	133625930	133626766	133627270	133624482	133624810	133633761	133633860	760,673,730	766,677,786	588,657,533	376,307,317	629	208	1.30264739893e-08	0.247,0.247,0.235	0.341,0.414,0.357	-0.128
ENSMUSG00000053453	Thoc7	chr14	-	13950298	13950365	13951205	13951263	13950131	13950201	13953075	13953162	965,902,813	760,642,779	1097,1270,1015	558,548,435	183	192	1.33079120591e-08	0.571,0.596,0.523	0.673,0.709,0.71	-0.134
ENSMUSG00000028901	Gmeb1	chr4	-	132242324	132242449	132245985	132246068	132237110	132237214	132251674	132251832	194,159,159	253,240,182	218,214,175	162,114,87	208	250	1.4134960556e-08	0.48,0.443,0.512	0.618,0.693,0.707	-0.194
ENSMUSG00000022477	Aco2	chr15	+	81895169	81895428	81899128	81899221	81889297	81889434	81903475	81903634	960,929,681	710,629,543	1200,1575,1237	495,643,514	384	218	1.46041658281e-08	0.434,0.456,0.416	0.579,0.582,0.577	-0.144
ENSMUSG00000037669	Ldah	chr12	+	8227219	8227363	8238442	8238615	8220599	8220755	8268363	8268598	283,263,259	407,395,333	171,200,155	449,540,456	269	298	1.46994458056e-08	0.435,0.424,0.463	0.297,0.291,0.274	0.153
ENSMUSG00000024735	Prpf19	chr19	+	10898982	10899124	10899369	10899432	10897816	10897893	10900174	10900216	2431,1908,2092	782,613,536	2110,2538,1973	369,412,329	267	188	1.58359552013e-08	0.686,0.687,0.733	0.801,0.813,0.809	-0.106
ENSMUSG00000029017	Pmpcb	chr5	+	21742757	21742956	21743378	21743458	21740484	21740614	21745977	21746090	782,686,819	308,266,247	625,733,500	102,127,108	324	205	1.60968806947e-08	0.616,0.62,0.677	0.795,0.785,0.745	-0.137
ENSMUSG00000038296	Galnt18	chr7	-	111485034	111485199	111508052	111508148	111471660	111472083	111513497	111513635	372,313,298	579,480,574	279,303,220	208,268,214	221	290	1.66994341665e-08	0.457,0.461,0.405	0.638,0.597,0.574	-0.162
ENSMUSG00000001016	Ilf2	chr3	+	90484453	90484570	90486184	90486272	90482776	90482842	90486850	90487097	2782,2491,2131	1070,932,904	2093,2697,2018	482,569,474	242	213	1.6747985283e-08	0.696,0.702,0.675	0.793,0.807,0.789	-0.105
ENSMUSG00000024044	Epb41l3	chr17	+	69210185	69210383	69238344	69238449	69207858	69208076	69239746	69239789	411,424,303	476,472,407	176,184,168	380,458,381	323	230	1.73451597303e-08	0.381,0.39,0.346	0.248,0.222,0.239	0.136
ENSMUSG00000037995	Igsf9	chr1	+	172492100	172492243	172493486	172493627	172491864	172492010	172494097	172494214	2036,1542,1362	1231,1272,897	1915,2431,2021	812,872,834	268	266	1.80112079573e-08	0.621,0.546,0.601	0.701,0.735,0.706	-0.125
ENSMUSG00000041936	Agrn	chr4	-	156185087	156185135	156195243	156195505	156179392	156179608	156197213	156197488	779,937,757	717,659,565	824,835,771	377,363,317	387	173	1.84464473359e-08	0.327,0.389,0.375	0.494,0.507,0.521	-0.144
ENSMUSG00000003153	Slc2a3	chr6	-	122731392	122731596	122732370	122732472	122729930	122730140	122732769	122732874	2109,2026,2040	2755,2507,2749	777,1086,956	1776,2483,2016	227	329	1.9696031288e-08	0.526,0.539,0.518	0.388,0.388,0.407	0.133
ENSMUSG00000029064	Gnb1	chr4	+	155515630	155515679	155533696	155533735	155491360	155491580	155535357	155535464	88,662,316	1096,990,876	54,7,100	886,1173,873	174	164	1.98231373859e-08	0.07,0.387,0.254	0.054,0.006,0.097	0.185
ENSMUSG00000029554	Mad1l1	chr5	-	140261497	140261584	140295786	140295848	140193913	140194058	140300214	140300329	100,92,102	176,173,192	37,56,43	162,219,225	187	212	2.0678451893e-08	0.392,0.376,0.376	0.206,0.225,0.178	0.178
ENSMUSG00000031987	Egln1	chr8	-	124911740	124911808	124914016	124914153	124908586	124910763	124915660	124915780	590,725,472	380,425,305	595,757,811	239,233,206	262	193	2.07558580177e-08	0.534,0.557,0.533	0.647,0.705,0.744	-0.157
ENSMUSG00000004980	Hnrnpa2b1	chr6	-	51466141	51466222	51466302	51466404	51465178	51465241	51466494	51466705	13926,11641,15518	7514,5654,7548	14289,14015,10545	4287,4331,3078	227	206	2.12834448936e-08	0.627,0.651,0.651	0.752,0.746,0.757	-0.109
ENSMUSG00000023505	Cdca3	chr6	+	124830502	124830650	124831361	124831488	124829687	124830273	124832145	124832439	667,580,414	1280,1113,1336	720,892,774	927,956,801	273	252	2.21077116618e-08	0.325,0.325,0.222	0.418,0.463,0.471	-0.16
ENSMUSG00000029290	Zfp326	chr5	+	105878748	105878793	105886186	105886222	105876567	105876698	105886316	105886428	146,218,141	70,74,67	196,209,214	31,30,38	170	161	2.23937540589e-08	0.664,0.736,0.666	0.857,0.868,0.842	-0.167
ENSMUSG00000019373	Cops3	chr11	-	59827845	59828025	59830146	59830239	59826289	59826430	59832883	59832933	1119,961,906	844,819,695	1032,1226,940	390,554,489	218	305	2.58755021767e-08	0.65,0.621,0.646	0.787,0.756,0.729	-0.118
ENSMUSG00000001507	Itga3	chr11	-	95046448	95046590	95046920	95047046	95044473	95045763	95051451	95051550	818,787,739	630,869,591	368,329,393	566,541,746	251	267	2.66628838097e-08	0.58,0.491,0.571	0.409,0.393,0.359	0.16
ENSMUSG00000016619	Nup50	chr15	+	84937486	84937568	84938357	84938476	84934863	84935523	84939645	84942955	305,278,298	558,540,427	119,174,159	432,619,456	207	244	2.66892091631e-08	0.392,0.378,0.451	0.245,0.249,0.291	0.145
ENSMUSG00000031826	Usp10	chr8	+	119931848	119931917	119941109	119942138	119910359	119910939	119947074	119947166	318,415,250	725,684,621	285,378,467	374,452,423	194	1154	2.66892091631e-08	0.723,0.783,0.705	0.819,0.833,0.868	-0.103
ENSMUSG00000031826	Usp10	chr8	+	119931848	119931917	119941112	119942138	119910813	119910939	119947074	119947166	318,415,250	725,684,621	285,378,467	374,452,423	194	1151	2.70521777917e-08	0.722,0.783,0.705	0.819,0.832,0.868	-0.103
ENSMUSG00000035683	Melk	chr4	+	44325640	44325739	44332879	44332966	44324199	44324268	44340625	44340745	290,228,229	334,279,218	136,172,108	284,345,288	224	212	2.79214045609e-08	0.451,0.436,0.499	0.312,0.321,0.262	0.164
ENSMUSG00000032527	Pccb	chr9	-	100994567	100994649	100999164	100999273	100987780	100987904	101012704	101012815	309,270,290	218,187,245	160,197,198	243,338,245	234	207	2.84528015648e-08	0.556,0.561,0.512	0.368,0.34,0.417	0.168
ENSMUSG00000003269	Cyth2	chr7	-	45812179	45812298	45812846	45812913	45811528	45811609	45813008	45813156	345,343,372	710,635,677	366,471,355	432,435,365	192	244	3.01946866809e-08	0.382,0.407,0.411	0.518,0.579,0.553	-0.15
ENSMUSG00000031565	Fgfr1	chr8	+	25563373	25563524	25564339	25564484	25562137	25562328	25566710	25566913	366,302,267	273,300,330	428,395,374	200,165,156	276	270	3.03482629991e-08	0.567,0.496,0.442	0.677,0.701,0.701	-0.191
ENSMUSG00000002249	Tead3	chr17	-	28336510	28336573	28340153	28340218	28335484	28335496	28341348	28341600	328,298,294	228,219,183	180,167,119	210,261,210	190	188	3.03482629991e-08	0.587,0.574,0.614	0.459,0.388,0.359	0.19
ENSMUSG00000026743	Mllt10	chr2	+	18146776	18146872	18162316	18162886	18126133	18126229	18170253	18170298	170,164,105	240,217,208	114,169,165	89,134,68	221	695	3.04960254685e-08	0.69,0.704,0.614	0.801,0.799,0.884	-0.159
ENSMUSG00000078773	Rad54b	chr4	+	11569820	11569932	11593620	11593815	11563326	11563477	11595666	11595939	293,207,157	151,112,103	175,211,127	203,238,161	237	320	3.28199380662e-08	0.724,0.714,0.673	0.538,0.545,0.516	0.171
ENSMUSG00000035376	Hacd2	chr16	+	35099755	35099877	35101945	35102124	35075605	35075694	35106314	35109175	312,250,242	356,353,314	182,236,167	466,539,424	247	304	3.30373031085e-08	0.519,0.466,0.487	0.325,0.35,0.326	0.157
ENSMUSG00000063511	Snrnp70	chr7	-	45392262	45392325	45394658	45394815	45392078	45392133	45395508	45395692	2566,2844,1907	966,797,864	2939,3393,3835	676,678,548	282	188	3.30373031085e-08	0.639,0.704,0.595	0.743,0.769,0.823	-0.132
ENSMUSG00000070738	Dgkd	chr1	+	87881858	87881939	87915099	87915204	87880367	87880478	87915491	87915624	224,159,147	262,207,189	175,284,154	115,151,96	206	230	3.38073197239e-08	0.488,0.462,0.465	0.629,0.677,0.642	-0.178
ENSMUSG00000041530	Ago1	chr4	-	126460366	126460503	126460905	126461087	126460000	126460135	126461684	126461805	453,417,381	575,556,479	146,181,155	387,476,321	307	262	3.43024951044e-08	0.402,0.39,0.404	0.244,0.245,0.292	0.138
ENSMUSG00000026970	Rbms1	chr2	-	60756435	60756546	60758803	60758854	60755415	60755496	60762052	60762146	260,266,224	1100,1019,952	314,401,363	834,701,717	176	236	3.58298601425e-08	0.241,0.259,0.24	0.335,0.434,0.404	-0.144
ENSMUSG00000028416	Bag1	chr4	-	40939076	40939184	40941524	40941638	40937131	40937194	40943624	40943707	1726,1421,1590	1696,1450,1559	1145,1129,959	1806,2079,1612	239	233	3.6182262662e-08	0.498,0.489,0.499	0.382,0.346,0.367	0.13
ENSMUSG00000038722	Bud31	chr5	+	145144898	145145021	145146442	145146609	145142447	145142567	145147834	145148074	1659,1384,1595	1223,1026,1091	1787,1945,1508	772,827,602	248	292	3.83751140644e-08	0.615,0.614,0.633	0.732,0.735,0.747	-0.117
ENSMUSG00000071649	B3gat3	chr19	+	8921805	8921980	8925537	8925898	8920373	8920648	8926081	8926372	283,309,299	420,342,345	293,339,290	194,213,186	300	486	3.85136687158e-08	0.522,0.594,0.584	0.71,0.721,0.716	-0.149
ENSMUSG00000024587	Nars	chr18	-	64504337	64504473	64504847	64505047	64503507	64503621	64505156	64505378	1116,809,819	1379,1103,1033	675,748,579	1447,1780,1248	325	261	3.93590395109e-08	0.394,0.371,0.389	0.273,0.252,0.271	0.119
ENSMUSG00000052752	Traf7	chr17	-	24514712	24514829	24516504	24516599	24514124	24514217	24518741	24518799	257,198,190	619,500,694	224,288,196	336,264,264	220	242	3.93590395109e-08	0.314,0.303,0.231	0.423,0.545,0.45	-0.19
ENSMUSG00000020454	Eif4enif1	chr11	+	3234461	3234645	3239400	3239485	3229868	3230101	3240894	3241027	277,189,222	409,379,355	210,265,205	183,204,190	309	210	4.03897544907e-08	0.315,0.253,0.298	0.438,0.469,0.423	-0.155
ENSMUSG00000000581	C1d	chr11	+	17263608	17263675	17263950	17264006	17262647	17262794	17266530	17269176	539,427,466	446,455,409	234,232,176	346,425,330	192	181	4.32283899135e-08	0.533,0.469,0.518	0.389,0.34,0.335	0.152
ENSMUSG00000020978	Klhdc2	chr12	+	69307189	69307299	69307617	69307690	69305782	69305841	69308957	69309045	1501,1309,1312	548,526,485	1069,1339,992	228,286,204	235	198	4.45701469468e-08	0.698,0.677,0.695	0.798,0.798,0.804	-0.11
ENSMUSG00000025173	Wdr45b	chr11	-	121330146	121330232	121336975	121337070	121329325	121329427	121338556	121338644	561,506,506	419,307,439	527,675,440	222,240,168	220	211	4.53550734177e-08	0.562,0.613,0.525	0.695,0.73,0.715	-0.147
ENSMUSG00000054942	Fam73a	chr3	-	152289055	152289142	152290459	152290532	152287504	152287603	152290790	152290909	76,89,83	168,154,156	32,44,30	140,218,157	198	212	4.55500425893e-08	0.326,0.382,0.363	0.197,0.178,0.17	0.175
ENSMUSG00000004980	Hnrnpa2b1	chr6	-	51464088	51464211	51464427	51464547	51463410	51463493	51465178	51465241	7646,5871,7216	14944,12628,13378	3972,4060,2960	12167,13040,10667	245	248	4.6479667045e-08	0.341,0.32,0.353	0.248,0.24,0.219	0.102
ENSMUSG00000027248	Pdia3	chr2	+	121424524	121424642	121426594	121426702	121422448	121422527	121429453	121429583	4131,3736,3263	5105,4403,4341	3141,3812,2802	6486,8077,5715	243	233	4.6479667045e-08	0.437,0.449,0.419	0.317,0.312,0.32	0.119
ENSMUSG00000021548	Ccnh	chr13	+	85206127	85206198	85208777	85208889	85202440	85202496	85211853	85211914	222,190,223	431,446,499	109,115,103	409,545,452	196	237	4.73846740596e-08	0.384,0.34,0.351	0.244,0.203,0.216	0.137
ENSMUSG00000069769	Msi2	chr11	-	88394564	88394679	88480005	88480054	88386044	88386119	88590054	88590147	425,471,392	832,715,574	357,435,375	300,413,337	174	240	4.82476700264e-08	0.413,0.476,0.485	0.621,0.592,0.605	-0.148
ENSMUSG00000032216	Nedd4	chr9	+	72669951	72670116	72671229	72671303	72662481	72662613	72677314	72677393	5818,4958,5549	4436,3820,3298	3158,3769,2625	3482,4708,3068	290	199	4.90145836472e-08	0.474,0.471,0.536	0.384,0.355,0.37	0.124
ENSMUSG00000035107	Dcbld2	chr16	+	58445340	58445392	58448451	58448524	58433325	58433463	58448815	58448949	73,63,49	152,172,140	12,24,11	122,155,81	177	198	4.958193033e-08	0.349,0.291,0.281	0.099,0.148,0.132	0.181
ENSMUSG00000037935	Smarce1	chr11	-	99225037	99225142	99228274	99228318	99220654	99220735	99228496	99228548	667,845,522	701,639,671	584,703,866	305,373,343	169	230	5.48794129251e-08	0.564,0.643,0.514	0.723,0.719,0.775	-0.165
ENSMUSG00000037669	Ldah	chr12	+	8268363	8268598	8275807	8275890	8238442	8238615	8283899	8285758	394,373,302	249,215,258	433,529,451	153,178,100	360	208	5.50443662758e-08	0.478,0.501,0.403	0.621,0.632,0.723	-0.198
ENSMUSG00000036940	Kdm1a	chr4	-	136570457	136570539	136572217	136572324	136568572	136568667	136573072	136573165	912,821,857	922,789,715	501,591,455	806,1046,690	232	207	5.53975852861e-08	0.469,0.481,0.517	0.357,0.335,0.37	0.135
ENSMUSG00000040048	Ndufb10	chr17	-	24722380	24722520	24722654	24722793	24722059	24722220	24724186	24724478	1106,1030,1105	960,771,890	1310,1576,1411	696,725,590	264	265	5.5815248987e-08	0.536,0.573,0.555	0.654,0.686,0.706	-0.127
ENSMUSG00000038644	Pold1	chr7	-	44537991	44538105	44538326	44538443	44537607	44537755	44538603	44538692	419,363,268	403,382,318	377,416,420	201,241,244	242	239	5.66770468533e-08	0.507,0.484,0.454	0.649,0.63,0.63	-0.155
ENSMUSG00000024811	Tnks2	chr19	+	36884065	36884163	36885482	36885557	36881676	36881797	36887065	36887171	1280,1216,1049	1025,937,962	539,574,394	683,820,655	223	200	5.78032736758e-08	0.528,0.538,0.494	0.414,0.386,0.35	0.137
ENSMUSG00000000538	Tom1l2	chr11	-	60231100	60231137	60232897	60232957	60226714	60230241	60241817	60241893	40,47,29	42,38,28	11,13,14	36,55,49	185	162	5.83828633455e-08	0.455,0.52,0.476	0.211,0.171,0.2	0.29
ENSMUSG00000015880	Ncapg	chr5	+	45693156	45693338	45693751	45693926	45691601	45691826	45695653	45695815	410,371,384	471,405,506	208,193,140	425,462,314	307	300	6.15517594915e-08	0.46,0.472,0.426	0.324,0.29,0.303	0.147
ENSMUSG00000026281	Dtymk	chr1	-	93794725	93794923	93798379	93798470	93792575	93792943	93800801	93800910	324,255,277	932,731,839	191,185,185	1037,1111,884	216	323	6.54723687814e-08	0.342,0.343,0.331	0.216,0.199,0.238	0.121
ENSMUSG00000008682	Rpl10	chrX	+	74271659	74271718	74271799	74271907	74270859	74271024	74272178	74272317	270,250,175	89,86,106	259,326,305	57,38,44	184	233	6.69679762615e-08	0.793,0.786,0.676	0.852,0.916,0.898	-0.137
ENSMUSG00000041958	Pigs	chr11	+	78328731	78328871	78328974	78329086	78328414	78328508	78332949	78333039	259,245,223	506,410,396	331,355,344	314,399,280	265	237	6.83771699648e-08	0.314,0.348,0.335	0.485,0.443,0.524	-0.152
ENSMUSG00000024287	Thoc1	chr18	+	9987598	9987664	9989690	9989774	9987069	9987165	9992127	9992275	211,202,230	473,444,405	128,131,97	460,534,429	191	209	7.17186830587e-08	0.328,0.332,0.383	0.233,0.212,0.198	0.133
ENSMUSG00000031161	Hdac6	chrX	-	7934171	7934321	7936069	7936262	7932062	7932237	7936381	7936450	248,233,208	328,379,295	108,146,119	255,395,501	318	275	7.45480843162e-08	0.395,0.347,0.379	0.268,0.242,0.17	0.147
ENSMUSG00000052752	Traf7	chr17	-	24514712	24514829	24516504	24516596	24514124	24514217	24519130	24519246	43,23,30	559,455,639	24,58,43	259,206,223	217	242	8.37316007181e-08	0.079,0.053,0.05	0.094,0.239,0.177	-0.109
ENSMUSG00000018882	Mrpl45	chr11	+	97325708	97325757	97326781	97326931	97323850	97323949	97328085	97328259	194,177,150	711,595,531	228,347,191	420,456,389	174	275	8.99844378367e-08	0.301,0.32,0.309	0.462,0.546,0.437	-0.172
ENSMUSG00000038482	Tfdp1	chr8	+	13372935	13373102	13373844	13373923	13372465	13372617	13377141	13377702	980,978,776	379,321,273	470,499,419	298,346,252	292	204	9.18153122276e-08	0.644,0.68,0.665	0.524,0.502,0.537	0.142
ENSMUSG00000026775	Yme1l1	chr2	+	23175168	23175252	23181025	23181108	23172955	23173106	23183212	23183303	841,600,722	665,536,628	488,527,308	751,721,492	209	208	9.21743356522e-08	0.557,0.527,0.534	0.393,0.421,0.384	0.14
ENSMUSG00000020929	Eftud2	chr11	-	102840023	102840118	102840263	102840382	102839419	102839573	102841169	102841257	1250,1078,834	1058,929,836	509,713,675	791,1107,1030	244	220	9.52881875132e-08	0.516,0.511,0.474	0.367,0.367,0.371	0.132
ENSMUSG00000001910	Nacc1	chr8	-	84674998	84675104	84676084	84676258	84674764	84674862	84676340	84677252	659,670,430	835,723,655	347,448,367	833,950,827	299	231	1.00571384233e-07	0.379,0.417,0.337	0.243,0.267,0.255	0.123
ENSMUSG00000022817	Itgb5	chr16	+	33900509	33900605	33902793	33902883	33899240	33899402	33910464	33910585	2520,2106,2090	2304,2014,1948	2202,2622,1920	1227,1375,1157	221	215	1.04362674182e-07	0.516,0.504,0.511	0.636,0.65,0.618	-0.124
ENSMUSG00000025393	Atp5b	chr10	+	128086297	128086420	128088320	128088533	128086037	128086196	128088956	128089158	12212,9609,9542	11885,10003,10686	13376,16256,12179	8531,10282,7875	248	338	1.05953703838e-07	0.583,0.567,0.549	0.681,0.683,0.678	-0.114
ENSMUSG00000039703	Nploc4	chr11	-	120389367	120389439	120404205	120404366	120385769	120385865	120408772	120408899	472,377,398	310,288,244	205,238,179	268,278,245	286	197	1.06362263629e-07	0.512,0.474,0.529	0.345,0.371,0.335	0.155
ENSMUSG00000059005	Hnrnpa3	chr2	+	75662844	75662925	75665027	75665150	75662660	75662756	75665233	75665301	10,6,12	49,62,53	1,0,0	53,55,39	206	248	1.09523011669e-07	0.197,0.104,0.214	0.022,0.0,0.0	0.164
ENSMUSG00000024165	Hn1l	chr17	-	24948637	24948780	24956017	24956166	24945579	24945628	24960567	24960636	1044,1076,851	1627,1348,1375	1059,1329,1077	1021,1154,835	274	268	1.10513389465e-07	0.386,0.438,0.377	0.504,0.53,0.558	-0.13
ENSMUSG00000026429	Ube2t	chr1	+	134969240	134969310	134971249	134971355	134967726	134967898	134971900	134971999	110,108,108	290,278,281	64,82,65	339,434,396	195	231	1.10513389465e-07	0.31,0.315,0.313	0.183,0.183,0.163	0.136
ENSMUSG00000062981	Mrpl42	chr10	-	95490245	95490412	95493630	95493715	95480805	95480977	95496823	95496887	801,645,572	1486,1385,1215	742,1022,825	1030,1142,907	210	292	1.18049336054e-07	0.428,0.393,0.396	0.5,0.554,0.558	-0.132
ENSMUSG00000003184	Irf3	chr7	+	45000371	45000546	45000644	45001022	45000153	45000224	45001672	45001788	446,406,346	275,268,241	452,657,533	164,195,216	300	503	1.18049336054e-07	0.731,0.718,0.707	0.822,0.85,0.805	-0.107
ENSMUSG00000015671	Psma2	chr13	+	14623597	14623671	14625202	14625260	14620724	14620806	14625348	14625671	2163,1622,2123	1686,1423,1449	2290,2774,1937	1135,1159,937	199	183	1.18527712503e-07	0.541,0.512,0.574	0.65,0.688,0.655	-0.122
ENSMUSG00000018363	Smurf2	chr11	-	106859711	106859796	106864711	106864777	106856180	106856264	106868534	106868668	314,275,267	374,345,277	335,436,251	216,287,112	191	210	1.18527712503e-07	0.48,0.467,0.515	0.63,0.626,0.711	-0.168
ENSMUSG00000020476	Dbnl	chr11	+	5798215	5798325	5799233	5799339	5798015	5798111	5799859	5800962	829,849,600	865,727,648	658,941,829	452,465,410	235	231	1.24279117843e-07	0.485,0.534,0.476	0.589,0.665,0.665	-0.141
ENSMUSG00000027620	Rbm39	chr2	-	156154238	156154271	156158399	156158477	156150734	156150816	156159036	156159241	1681,1344,1388	418,310,444	847,918,638	359,416,335	203	158	1.26237912075e-07	0.758,0.771,0.709	0.647,0.632,0.597	0.121
ENSMUSG00000086841	2410006H16Rik	chr11	+	62603234	62603282	62603596	62603646	62602876	62603023	62604402	62604466	821,580,658	660,409,482	1165,1142,880	430,523,411	173	175	1.26631409017e-07	0.557,0.589,0.58	0.733,0.688,0.684	-0.126
ENSMUSG00000022892	App	chr16	-	84978063	84978285	85013626	85013726	84971407	84971461	85015231	85015360	1760,1594,1570	2184,2041,2319	807,947,800	1791,2065,1815	225	347	1.28768342419e-07	0.554,0.546,0.511	0.41,0.414,0.405	0.127
ENSMUSG00000022498	Txndc11	chr16	-	11104565	11104659	11116794	11116924	11093815	11093928	11122669	11122767	216,164,149	94,101,68	272,289,162	46,66,41	255	219	1.32125278902e-07	0.664,0.582,0.653	0.835,0.79,0.772	-0.166
ENSMUSG00000022816	Fstl1	chr16	+	37826725	37826844	37828706	37828819	37822600	37822731	37829113	37829224	1405,1188,1162	1623,1442,1583	1179,1554,937	976,826,646	244	238	1.36826642839e-07	0.458,0.446,0.417	0.541,0.647,0.586	-0.151
ENSMUSG00000031229	Atrx	chrX	-	105890916	105890972	105899880	105899993	105888992	105889045	105911469	105911654	43,45,35	113,119,83	20,20,14	113,207,105	238	181	1.42023918773e-07	0.224,0.223,0.243	0.119,0.068,0.092	0.137
ENSMUSG00000055320	Tead1	chr7	+	112841887	112841950	112842039	112842102	112839415	112839480	112856052	112856064	64,32,31	131,108,85	51,60,31	18,44,27	188	188	1.51827707102e-07	0.328,0.229,0.267	0.739,0.577,0.534	-0.342
ENSMUSG00000009470	Tnpo1	chr13	-	98846420	98846563	98847327	98847402	98839018	98844620	98849154	98849254	389,311,382	357,377,342	129,152,98	273,250,239	200	268	1.56387501735e-07	0.594,0.525,0.599	0.388,0.449,0.355	0.175
ENSMUSG00000027430	Dtd1	chr2	+	144635757	144635864	144746900	144747073	144617191	144617427	144768210	144768440	347,269,255	285,305,278	191,229,163	340,418,358	232	298	1.57693799301e-07	0.61,0.531,0.541	0.419,0.413,0.369	0.16
ENSMUSG00000074088	Snrnp40	chr4	+	130378045	130378168	130383393	130383514	130368188	130368354	130384481	130384564	1792,1520,1538	1496,1192,1210	1698,1788,1329	816,832,651	248	246	1.62148083373e-07	0.543,0.558,0.558	0.674,0.681,0.669	-0.122
ENSMUSG00000022814	Umps	chr16	-	33959052	33959167	33960176	33960352	33954793	33956935	33961568	33962240	624,589,600	753,693,726	375,335,300	687,811,622	301	240	1.62148083373e-07	0.398,0.404,0.397	0.303,0.248,0.278	0.123
ENSMUSG00000059005	Hnrnpa3	chr2	+	75662844	75662925	75663672	75663714	75662660	75662756	75665027	75665150	11,6,12	13,11,21	1,0,0	10,9,15	206	167	1.62148083373e-07	0.407,0.307,0.317	0.075,0.0,0.0	0.319
ENSMUSG00000009470	Tnpo1	chr13	-	98852854	98852950	98853399	98853498	98850107	98850183	98855142	98855230	397,356,387	731,641,672	153,202,148	491,589,558	224	221	1.6588166674e-07	0.349,0.354,0.362	0.235,0.253,0.207	0.123
ENSMUSG00000024151	Msh2	chr17	+	87678207	87678362	87679799	87680078	87672329	87672806	87682530	87682677	356,461,325	1130,952,1228	156,153,173	1013,1192,865	280	404	1.70260964501e-07	0.313,0.411,0.276	0.182,0.156,0.224	0.146
ENSMUSG00000006390	Elovl1	chr4	+	118430714	118430905	118431062	118431143	118430495	118430555	118431265	118431322	274,256,232	141,145,134	261,295,274	72,82,66	316	206	1.71050199199e-07	0.559,0.535,0.53	0.703,0.701,0.73	-0.17
ENSMUSG00000054405	Dnajc8	chr4	+	132541781	132541838	132550376	132550468	132538186	132538288	132551534	132551610	351,290,322	1076,953,978	188,193,170	1037,1150,913	182	217	1.91622793129e-07	0.28,0.266,0.282	0.178,0.167,0.182	0.1
ENSMUSG00000040860	Crocc	chr4	-	141046943	141047129	141051040	141051195	141046771	141046855	141052949	141053091	90,99,82	61,70,43	40,46,50	80,82,69	280	311	1.94728567342e-07	0.621,0.611,0.679	0.357,0.384,0.446	0.241
ENSMUSG00000054611	Kdm2a	chr19	-	4328127	4328259	4328952	4329222	4326808	4326898	4331185	4331269	549,432,363	512,485,509	423,606,427	286,353,243	395	257	1.97425581211e-07	0.411,0.367,0.317	0.49,0.528,0.533	-0.152
ENSMUSG00000002980	Bcam	chr7	-	19766835	19767061	19768451	19768573	19766688	19766759	19770406	19770547	2082,2125,1757	3016,2607,2592	922,917,1013	2046,2339,2114	247	351	2.13401693973e-07	0.495,0.537,0.491	0.39,0.358,0.405	0.123
ENSMUSG00000002949	Timm44	chr8	-	4268299	4268380	4269854	4270025	4267863	4268013	4274136	4274232	438,426,446	416,387,397	345,384,286	577,593,480	296	206	2.16344155833e-07	0.423,0.434,0.439	0.294,0.311,0.293	0.133
ENSMUSG00000003226	Ranbp2	chr10	+	58488572	58488674	58490609	58490755	58485679	58485881	58492410	58492684	510,470,472	514,481,667	256,240,242	558,501,508	227	271	2.1768558851e-07	0.542,0.538,0.458	0.354,0.364,0.363	0.152
ENSMUSG00000028207	Asph	chr4	-	9610842	9610938	9635900	9635969	9607796	9607871	9639197	9639347	196,187,164	300,313,261	71,125,77	260,345,259	194	221	2.18421597026e-07	0.427,0.405,0.417	0.237,0.292,0.253	0.156
ENSMUSG00000031536	Polb	chr8	-	22648181	22648256	22650488	22650555	22647412	22647471	22653059	22653117	269,214,246	197,148,167	385,478,323	162,151,114	192	200	2.20199029599e-07	0.587,0.601,0.605	0.712,0.767,0.747	-0.144
ENSMUSG00000022185	Acin1	chr14	-	54644447	54644555	54644683	54644791	54644254	54644265	54645210	54645356	1412,1463,1202	757,669,548	809,802,853	609,694,716	233	233	2.30976885464e-07	0.651,0.686,0.687	0.571,0.536,0.544	0.124
ENSMUSG00000030849	Fgfr2	chr7	-	130218997	130219121	130228622	130228792	130200982	130201173	130241199	130241277	1381,1218,1272	2268,1981,1888	1274,1638,1226	1319,1530,1107	295	249	2.36935786243e-07	0.339,0.342,0.363	0.449,0.475,0.483	-0.121
ENSMUSG00000005610	Eif4g2	chr7	-	111078421	111078553	111079292	111079395	111078272	111078339	111080181	111080322	5002,4144,4267	7924,6478,7291	2264,2814,1595	5587,7039,4690	228	257	2.39619830183e-07	0.416,0.419,0.397	0.314,0.311,0.277	0.11
ENSMUSG00000025453	Nnt	chr13	-	119396746	119396976	119404551	119404754	119394610	119394828	119408902	119408997	177,185,166	304,314,207	68,89,80	216,297,250	328	355	2.4252889571e-07	0.387,0.389,0.465	0.254,0.245,0.257	0.162
ENSMUSG00000040771	Oard1	chr17	+	48410827	48410904	48411263	48411408	48410013	48410372	48414225	48414284	285,242,290	545,524,665	187,155,154	684,710,534	202	270	2.48848930247e-07	0.411,0.382,0.368	0.268,0.226,0.278	0.13
ENSMUSG00000020159	Gabrp	chr11	-	33554967	33555120	33556929	33557067	33554293	33554481	33563865	33563948	787,556,656	1002,676,687	407,587,453	792,1213,915	263	278	2.57403854072e-07	0.454,0.465,0.502	0.352,0.338,0.344	0.129
ENSMUSG00000026280	Atg4b	chr1	+	93768252	93768324	93773769	93773868	93768052	93768154	93775132	93775234	284,267,268	509,366,316	313,327,246	237,231,173	197	224	2.60023491926e-07	0.388,0.453,0.491	0.6,0.617,0.618	-0.168
ENSMUSG00000041815	Poldip3	chr15	-	83135293	83135389	83137467	83137554	83133146	83133326	83138131	83138522	489,388,389	992,804,836	210,269,229	837,1080,698	212	221	2.60023491926e-07	0.339,0.335,0.327	0.207,0.206,0.255	0.111
ENSMUSG00000032763	Ilvbl	chr10	+	78583629	78583701	78583877	78583983	78583463	78583534	78584069	78584498	94,72,72	210,186,224	47,45,45	230,332,256	197	231	2.65233033312e-07	0.344,0.312,0.274	0.193,0.137,0.171	0.143
ENSMUSG00000024997	Prdx3	chr19	-	60865165	60865331	60867515	60867619	60864050	60864719	60870003	60870139	318,266,273	397,344,423	200,176,153	420,542,391	229	291	2.66943350188e-07	0.504,0.496,0.451	0.377,0.292,0.332	0.15
ENSMUSG00000092203	1110038B12Rik	chr17	-	34950697	34950847	34952135	34952173	34950242	34950475	34952351	34952468	1014,718,917	1469,1220,1290	1233,1257,1028	1046,1089,1041	163	275	2.77119934245e-07	0.538,0.498,0.545	0.665,0.661,0.625	-0.123
ENSMUSG00000022678	Nde1	chr16	+	14188312	14188404	14190086	14190232	14185693	14185873	14191717	14192918	884,687,700	561,519,392	798,961,818	270,366,325	217	271	2.77119934245e-07	0.663,0.623,0.69	0.787,0.766,0.759	-0.112
ENSMUSG00000029147	Ppm1g	chr5	-	31204029	31204159	31204452	31204687	31203571	31203674	31204997	31205129	1386,1059,1005	1456,1179,1544	765,794,592	1621,1698,1254	360	255	2.77252910324e-07	0.403,0.389,0.316	0.251,0.249,0.251	0.119
ENSMUSG00000030374	Strn4	chr7	+	16831485	16831580	16832925	16833101	16831024	16831138	16833177	16833225	479,393,401	713,612,687	419,437,373	388,384,334	220	301	2.87573370609e-07	0.479,0.468,0.444	0.596,0.609,0.604	-0.139
ENSMUSG00000031392	Irak1	chrX	-	74022472	74022664	74022848	74022952	74022184	74022249	74023065	74023197	269,220,168	271,251,249	236,290,228	162,156,125	229	317	2.90468686532e-07	0.579,0.548,0.483	0.669,0.72,0.716	-0.165
ENSMUSG00000039298	Cdk5rap2	chr4	-	70337340	70337559	70352668	70352788	70317426	70317597	70353609	70353651	175,176,186	170,134,128	134,181,155	55,65,52	245	344	2.95725748073e-07	0.591,0.648,0.671	0.774,0.796,0.807	-0.156
ENSMUSG00000089872	Rps6kc1	chr1	-	190885333	190885427	190888648	190888764	190871591	190871951	190899450	190899571	172,123,100	112,85,75	157,171,104	49,40,37	241	219	3.05413921814e-07	0.583,0.568,0.548	0.744,0.795,0.719	-0.186
ENSMUSG00000018583	G3bp1	chr11	+	55485625	55485738	55487478	55487560	55469684	55469801	55489018	55489192	1923,1553,1535	1094,934,938	2202,2434,1746	656,976,664	238	207	3.08651263529e-07	0.605,0.591,0.587	0.745,0.684,0.696	-0.114
ENSMUSG00000074578	Zfas1	chr2	+	167063635	167063727	167065158	167065217	167062933	167063297	167065433	167065480	873,759,930	444,478,386	1210,1177,873	268,316,303	217	184	3.08651263529e-07	0.625,0.574,0.671	0.793,0.76,0.71	-0.131
ENSMUSG00000022817	Itgb5	chr16	+	33910464	33910599	33919784	33920214	33902793	33902883	33940489	33940712	2873,2559,2438	2603,2331,2244	1448,1637,1391	2192,2488,1998	260	555	3.15744297081e-07	0.702,0.701,0.699	0.585,0.584,0.598	0.112
ENSMUSG00000031392	Irak1	chrX	-	74022472	74022661	74022848	74022952	74022184	74022249	74023065	74023197	269,220,168	271,251,249	236,290,228	164,156,125	229	314	3.5034939154e-07	0.576,0.546,0.481	0.664,0.718,0.714	-0.164
ENSMUSG00000032586	Traip	chr9	+	107962830	107962920	107963328	107963417	107962253	107962341	107968593	107968749	156,107,102	184,192,154	65,67,62	180,223,234	215	214	3.77569532046e-07	0.458,0.357,0.397	0.264,0.23,0.209	0.17
ENSMUSG00000024735	Prpf19	chr19	+	10898925	10899124	10899369	10899432	10897816	10897893	10900174	10900216	308,258,267	782,613,536	288,326,250	369,412,329	324	188	3.86722568367e-07	0.186,0.196,0.224	0.312,0.315,0.306	-0.109
ENSMUSG00000001440	Kpnb1	chr11	-	97164952	97165096	97165375	97165483	97164724	97164830	97166046	97166129	2800,2260,2663	2977,3130,2411	1398,1336,1081	2304,2787,2608	233	269	3.86722568367e-07	0.521,0.455,0.56	0.412,0.356,0.324	0.148
ENSMUSG00000031328	Flna	chrX	-	74228759	74228921	74229018	74229192	74228320	74228524	74229380	74229509	1751,1751,1514	2156,2072,2213	755,775,739	1566,1638,1600	299	287	3.89142508039e-07	0.438,0.448,0.396	0.316,0.312,0.307	0.116
ENSMUSG00000031736	Crnde	chr8	-	92344852	92345039	92350690	92350754	92326386	92326462	92355687	92356120	65,62,82	143,132,198	123,130,145	135,148,134	189	312	3.89142508039e-07	0.429,0.437,0.406	0.601,0.592,0.641	-0.187
ENSMUSG00000025613	Cct8	chr16	-	87484803	87484923	87485579	87485744	87483987	87484065	87485833	87485905	3457,2993,2913	3344,2787,3177	2918,3914,3140	2060,2055,1966	290	245	3.90615779148e-07	0.466,0.476,0.437	0.545,0.617,0.574	-0.119
ENSMUSG00000057751	Megf6	chr4	+	154270401	154270530	154270724	154270751	154269892	154270021	154271610	154271739	528,593,515	133,141,101	379,457,447	153,202,199	254	152	3.96979245261e-07	0.704,0.716,0.753	0.597,0.575,0.573	0.143
ENSMUSG00000027422	Rrbp1	chr2	-	143949671	143949755	143952191	143952275	143949269	143949368	143953233	143953329	401,376,343	299,367,332	173,230,199	308,327,340	209	209	3.97977982835e-07	0.573,0.506,0.508	0.36,0.413,0.369	0.148
ENSMUSG00000021901	Bap1	chr14	+	31252927	31253060	31253455	31253575	31251899	31251954	31254032	31254094	357,363,256	825,645,741	154,166,144	702,822,519	258	245	4.03053613602e-07	0.291,0.348,0.247	0.172,0.161,0.209	0.115
ENSMUSG00000027011	Ube2e3	chr2	+	78870456	78870678	78872421	78872472	78869046	78869405	78913673	78913806	900,1297,1109	695,628,737	704,744,879	232,230,150	347	176	4.04966814186e-07	0.396,0.512,0.433	0.606,0.621,0.748	-0.211
ENSMUSG00000013160	Atp6v0d1	chr8	-	105529173	105529253	105539320	105539492	105525623	105525701	105565782	105566047	371,358,241	341,264,245	234,263,218	350,445,362	297	205	4.14565080149e-07	0.429,0.483,0.404	0.316,0.29,0.294	0.139
ENSMUSG00000021494	Ddx41	chr13	-	55532998	55533161	55535288	55535425	55532347	55532479	55535558	55535619	375,316,370	428,387,397	386,433,324	266,240,220	262	288	4.15852123024e-07	0.491,0.473,0.506	0.615,0.665,0.618	-0.143
ENSMUSG00000021116	Eif2s1	chr12	+	78866525	78866767	78874563	78874643	78861818	78862180	78877091	78877243	1549,1431,1641	921,828,705	1911,2179,1580	576,649,511	367	205	4.15852123024e-07	0.484,0.491,0.565	0.65,0.652,0.633	-0.132
ENSMUSG00000041328	Pcf11	chr7	-	92663966	92664155	92665739	92665865	92663461	92663656	92669428	92669934	180,174,139	259,199,183	67,99,79	167,267,213	251	314	4.29414888503e-07	0.465,0.522,0.487	0.334,0.317,0.317	0.169
ENSMUSG00000032030	Cul5	chr9	-	53622781	53622943	53623634	53623810	53621857	53621976	53624157	53624281	252,237,206	390,370,386	102,153,128	328,528,339	301	287	4.33363819212e-07	0.381,0.379,0.337	0.229,0.216,0.265	0.129
ENSMUSG00000031708	Tecr	chr8	-	83572397	83572455	83572840	83572946	83572231	83572320	83573027	83573143	2522,2349,2361	1011,925,998	2118,2473,2206	564,561,539	231	183	4.41297095183e-07	0.664,0.668,0.652	0.748,0.777,0.764	-0.102
ENSMUSG00000047731	Wbp1l	chr19	+	46644352	46644455	46652473	46652635	46606711	46606759	46653964	46657382	165,156,108	515,427,397	56,96,87	443,579,448	228	287	4.62515908387e-07	0.287,0.315,0.255	0.137,0.173,0.196	0.117
ENSMUSG00000056091	St3gal5	chr6	+	72147068	72147255	72149018	72149177	72142139	72142483	72153430	72154571	164,181,139	161,179,192	80,76,94	201,206,178	312	284	4.63534924496e-07	0.481,0.479,0.397	0.266,0.251,0.325	0.172
ENSMUSG00000053332	Gas5	chr1	+	161035982	161036244	161037504	161037547	161035751	161035804	161037994	161038037	100,73,83	216,181,234	245,114,151	184,169,158	387	168	4.64640538298e-07	0.167,0.149,0.133	0.366,0.227,0.293	-0.146
ENSMUSG00000044533	Rps2	chr17	+	24720533	24720731	24720968	24721302	24720272	24720452	24721622	24721714	15661,24324,17463	27446,23041,22083	11785,10188,13385	30587,36032,30622	323	459	4.64640538298e-07	0.448,0.6,0.529	0.354,0.287,0.383	0.184
ENSMUSG00000032411	Tfdp2	chr9	+	96297623	96297770	96300371	96300440	96294964	96295127	96306799	96306951	67,75,84	211,210,149	23,29,17	124,200,136	272	194	4.8799879787e-07	0.185,0.203,0.287	0.117,0.094,0.082	0.127
ENSMUSG00000028541	B4galt2	chr4	-	117877096	117877219	117877438	117877629	117876879	117876984	117880867	117881103	434,380,396	500,419,379	192,226,163	352,403,356	316	248	5.36537177352e-07	0.405,0.416,0.451	0.3,0.306,0.264	0.134
ENSMUSG00000033047	Eif3l	chr15	+	79089463	79089961	79093336	79093417	79086433	79086604	79094200	79094400	1834,1974,1569	1442,1198,1327	1879,2574,2435	978,961,794	623	206	5.64584803385e-07	0.296,0.353,0.281	0.388,0.47,0.503	-0.144
ENSMUSG00000039715	Wdr34	chr2	-	30034762	30034872	30038174	30038426	30033805	30033963	30048683	30048881	169,161,136	282,263,210	186,194,176	141,163,159	377	235	5.73326836959e-07	0.272,0.276,0.288	0.451,0.426,0.408	-0.15
ENSMUSG00000019849	Prep	chr10	+	45115062	45115254	45120642	45120840	45107771	45107877	45125963	45126067	982,935,910	738,639,660	1058,1197,992	408,550,439	317	323	5.83755126433e-07	0.576,0.599,0.584	0.725,0.689,0.697	-0.117
ENSMUSG00000028678	Kif2c	chr4	-	117166311	117166454	117166880	117166972	117165357	117165562	117167048	117167112	454,398,379	595,504,406	345,453,305	192,281,252	217	268	6.03880399626e-07	0.485,0.494,0.536	0.689,0.666,0.599	-0.146
ENSMUSG00000030316	Tamm41	chr6	-	115012157	115012323	115016082	115016228	115010806	115010869	115025273	115025424	788,734,859	703,572,526	552,641,553	276,252,207	271	291	6.12114246241e-07	0.546,0.579,0.637	0.682,0.732,0.742	-0.131
ENSMUSG00000014349	Ube2z	chr11	-	96055837	96055950	96058315	96058427	96051733	96051824	96060936	96061124	1205,1109,910	750,731,589	831,1045,762	313,374,311	237	238	6.2350220529e-07	0.617,0.604,0.608	0.727,0.737,0.711	-0.115
ENSMUSG00000019907	Ppp1r12a	chr10	+	108252756	108252924	108253324	108253495	108251839	108251944	108259755	108259846	269,243,208	397,311,342	226,268,208	170,228,156	293	296	6.23875004062e-07	0.406,0.441,0.381	0.573,0.543,0.574	-0.154
ENSMUSG00000002477	Snrpd1	chr18	+	10623630	10623707	10626825	10627017	10617795	10617926	10627793	10628230	3222,2670,3154	3873,3594,3726	2492,2620,2061	4920,4935,4351	202	317	6.42723410682e-07	0.566,0.538,0.571	0.443,0.454,0.426	0.117
ENSMUSG00000035064	Eef2k	chr7	+	120891864	120892053	120895183	120895308	120891595	120891730	120899367	120899546	319,250,313	469,374,385	145,128,130	344,350,338	314	250	6.60024563662e-07	0.351,0.347,0.393	0.251,0.226,0.234	0.127
ENSMUSG00000063884	Ptcd3	chr6	-	71905097	71905143	71907652	71907689	71903425	71903494	71907793	71907846	66,52,41	153,131,112	70,71,54	76,68,57	162	171	6.60024563662e-07	0.313,0.295,0.279	0.493,0.524,0.5	-0.21
ENSMUSG00000060301	2610008E11Rik	chr10	-	79092411	79092504	79094430	79094557	79088286	79088379	79097457	79097600	181,228,194	114,119,132	148,193,98	32,53,33	252	218	6.62662303534e-07	0.579,0.624,0.56	0.8,0.759,0.72	-0.172
ENSMUSG00000040268	Plekha1	chr7	+	130900516	130900660	130902176	130902245	130897324	130897450	130904869	130904934	356,336,279	200,184,171	242,333,222	296,314,226	269	194	6.80282258423e-07	0.562,0.568,0.541	0.371,0.433,0.415	0.151
ENSMUSG00000029686	Cul1	chr6	+	47520792	47520885	47523077	47523125	47519647	47519779	47523203	47523286	746,745,566	309,317,295	412,488,369	289,364,344	218	173	6.94560127399e-07	0.657,0.651,0.604	0.531,0.515,0.46	0.135
ENSMUSG00000030654	Arl6ip1	chr7	-	118121925	118122043	118126395	118126515	118120299	118120410	118129468	118129576	9,4,5	4,3,0	0,1,0	3,6,2	245	243	7.0285749343e-07	0.691,0.569,1.0	0.0,0.142,0.0	0.706
ENSMUSG00000042508	Dmtf1	chr5	-	9137125	9137240	9140385	9140480	9136065	9136142	9148899	9149022	389,314,321	380,322,370	232,253,157	401,462,335	220	240	7.14899207119e-07	0.528,0.515,0.486	0.387,0.374,0.338	0.143
ENSMUSG00000002980	Bcam	chr7	-	19766688	19766759	19766835	19767061	19765612	19765709	19768451	19768573	2812,2690,2410	1960,1552,1738	1660,1730,1648	1783,1977,1635	351	196	7.21988667884e-07	0.445,0.492,0.436	0.342,0.328,0.36	0.114
ENSMUSG00000038773	Kdm3b	chr18	+	34819780	34819888	34822371	34822499	34813408	34813561	34823431	34823711	470,440,360	405,399,317	407,471,331	184,210,201	233	253	7.23431172469e-07	0.558,0.545,0.552	0.706,0.709,0.641	-0.134
ENSMUSG00000033557	Fam20b	chr1	-	156690476	156690648	156698726	156698836	156687355	156687547	156702398	156702485	342,303,253	491,427,319	145,162,130	351,462,289	235	297	7.63140457243e-07	0.468,0.473,0.501	0.343,0.307,0.362	0.143
ENSMUSG00000022791	Tnk2	chr16	+	32663738	32663919	32665885	32665956	32644642	32645108	32668220	32668442	257,207,204	190,147,137	349,316,294	111,123,117	306	196	7.64022813849e-07	0.464,0.474,0.488	0.668,0.622,0.617	-0.16
ENSMUSG00000019942	Cdk1	chr10	-	69345060	69345184	69346074	69346231	69342539	69342710	69350095	69350158	1632,1630,1567	3065,2511,2684	2408,2545,2279	2696,2852,2172	282	249	7.75920372624e-07	0.32,0.364,0.34	0.441,0.441,0.481	-0.113
ENSMUSG00000024480	Ap3s1	chr18	+	46754370	46754462	46779187	46779259	46741916	46742081	46780660	46780768	288,331,283	356,335,457	132,191,160	395,493,328	217	197	7.94804474443e-07	0.423,0.473,0.36	0.233,0.26,0.307	0.152
ENSMUSG00000055320	Tead1	chr7	+	112841887	112841950	112876074	112876248	112839415	112839480	112891718	112891859	53,26,29	412,374,435	45,52,27	214,198,150	188	299	8.00088111304e-07	0.17,0.1,0.096	0.251,0.295,0.223	-0.134
ENSMUSG00000064210	Ano6	chr15	+	95962075	95962281	95965820	95966023	95955890	95956021	95967622	95967728	302,315,279	426,362,327	142,237,171	349,464,404	331	328	8.85208926534e-07	0.413,0.463,0.458	0.287,0.336,0.295	0.139
ENSMUSG00000039068	Zzz3	chr3	+	152422617	152422771	152446798	152446937	152420014	152420140	152448778	152448926	305,296,265	444,380,374	128,201,116	365,469,281	279	264	8.8716596993e-07	0.394,0.424,0.401	0.249,0.289,0.281	0.133
ENSMUSG00000028583	Pdpn	chr4	-	143269187	143269299	143270522	143270561	143267430	143268426	143273899	143274056	303,250,310	543,538,399	332,417,308	252,328,306	164	237	8.92185583302e-07	0.446,0.402,0.529	0.656,0.648,0.593	-0.173
ENSMUSG00000038212	Mfsd14b	chr13	-	65075483	65075702	65078353	65078468	65074985	65075099	65081399	65081527	358,266,339	454,372,461	168,181,110	366,459,286	240	344	8.99879138067e-07	0.531,0.506,0.513	0.397,0.361,0.355	0.146
ENSMUSG00000053604	Rpia	chr6	-	70774250	70774319	70775108	70775173	70773429	70773571	70777351	70777411	129,120,115	141,145,110	68,68,63	133,217,140	190	194	9.04148525873e-07	0.483,0.458,0.516	0.343,0.242,0.315	0.186
ENSMUSG00000028409	Smu1	chr4	-	40739518	40739686	40743014	40743141	40738289	40738442	40744030	40744158	1437,1230,1390	1440,1123,1472	1396,1438,1111	875,838,682	252	293	9.35064514208e-07	0.537,0.56,0.523	0.65,0.666,0.654	-0.117
ENSMUSG00000020076	Ddx50	chr10	-	62633976	62634126	62639860	62640006	62627520	62627682	62640446	62640632	689,564,690	606,459,488	613,654,376	301,259,194	271	275	9.48159285574e-07	0.536,0.555,0.589	0.674,0.719,0.663	-0.125
ENSMUSG00000021495	Fam193b	chr13	-	55541623	55541721	55542581	55542657	55539318	55539712	55542783	55543789	279,293,253	461,411,395	174,166,204	586,414,500	201	223	9.69864654242e-07	0.402,0.442,0.415	0.248,0.308,0.312	0.13
ENSMUSG00000020311	Erlec1	chr11	-	30949942	30949977	30950559	30950623	30948299	30948523	30950740	30950818	87,114,118	96,114,102	85,84,37	148,204,128	189	160	9.70520977804e-07	0.434,0.458,0.495	0.327,0.258,0.197	0.202
ENSMUSG00000031922	Cep57	chr9	-	13809859	13810004	13810626	13810862	13807794	13808840	13812632	13812710	297,238,213	465,396,427	173,207,149	534,664,447	361	270	9.78928965706e-07	0.323,0.31,0.272	0.195,0.189,0.2	0.107
ENSMUSG00000010663	Fads1	chr19	+	10191439	10191500	10192911	10192988	10186754	10186883	10193700	10193798	209,197,163	205,193,203	140,161,143	67,84,82	186	202	9.78928965706e-07	0.525,0.526,0.466	0.694,0.675,0.654	-0.169
ENSMUSG00000037313	Tacc3	chr5	+	33663820	33663902	33664266	33664855	33661520	33661645	33666692	33666745	682,581,632	1181,987,1061	334,370,242	858,1041,797	207	714	1.00946150559e-06	0.666,0.67,0.673	0.573,0.551,0.512	0.124
ENSMUSG00000023353	Agap3	chr5	+	24492957	24493126	24499914	24500005	24487788	24487893	24500122	24500345	1194,1046,863	929,804,710	980,1181,847	515,477,432	294	216	1.0160437824e-06	0.486,0.489,0.472	0.583,0.645,0.59	-0.124
ENSMUSG00000024826	Dpf2	chr19	-	5905388	5905552	5906523	5906631	5904453	5904546	5907000	5907161	764,818,508	938,759,745	538,892,830	417,537,467	233	289	1.03453070952e-06	0.503,0.572,0.458	0.615,0.673,0.688	-0.148
ENSMUSG00000027002	Nckap1	chr2	-	80523375	80523507	80524537	80524677	80520371	80520590	80525558	80525678	959,766,890	766,744,615	1091,1399,933	467,566,548	265	257	1.05899054072e-06	0.548,0.5,0.584	0.694,0.706,0.623	-0.13
ENSMUSG00000022312	Eif3h	chr15	-	51789992	51790113	51796387	51796537	51787905	51788038	51797612	51797712	5660,4754,5458	5472,4862,4376	3537,4295,2994	4580,5890,5311	275	246	1.08217803387e-06	0.481,0.467,0.527	0.409,0.395,0.335	0.112
ENSMUSG00000038671	Arfrp1	chr2	-	181359638	181359739	181361000	181361071	181359099	181359561	181361390	181361472	211,168,148	541,494,389	77,92,67	425,400,394	196	226	1.08217803387e-06	0.31,0.282,0.305	0.173,0.21,0.164	0.117
ENSMUSG00000024833	Pola2	chr19	-	5946469	5946543	5947703	5947742	5943554	5943663	5948401	5948526	146,139,161	349,296,236	80,100,74	340,428,304	164	199	1.0861778022e-06	0.337,0.363,0.453	0.222,0.221,0.228	0.161
ENSMUSG00000032512	Wdr48	chr9	+	119919648	119919754	119920556	119920644	119918461	119918557	119922617	119922694	429,355,352	242,255,257	243,218,183	246,282,245	231	213	1.11192164233e-06	0.62,0.562,0.558	0.477,0.416,0.408	0.146
ENSMUSG00000028292	Rars2	chr4	+	34633657	34633713	34639244	34639321	34630476	34630570	34645696	34645855	108,90,94	233,216,170	71,90,48	270,355,280	181	202	1.1144112549e-06	0.341,0.317,0.382	0.227,0.221,0.161	0.144
ENSMUSG00000066037	Hnrnpr	chr4	+	136329365	136329501	136332397	136332603	136327235	136327412	136336297	136336447	1816,1648,1575	1784,1986,1508	821,1130,763	1356,1735,1446	261	331	1.1198120772e-06	0.563,0.513,0.57	0.434,0.452,0.401	0.12
ENSMUSG00000084128	Esrp2	chr8	-	106133572	106133705	106133959	106134014	106133450	106133493	106134233	106134332	168,137,133	440,398,332	63,86,59	302,427,360	180	258	1.12224565046e-06	0.354,0.33,0.365	0.23,0.224,0.19	0.135
ENSMUSG00000032280	Tle3	chr9	+	61373952	61374053	61374514	61374578	61373384	61373461	61375528	61375573	305,326,320	537,531,374	189,305,205	548,807,580	226	189	1.17952259627e-06	0.322,0.339,0.417	0.224,0.24,0.228	0.129
ENSMUSG00000003778	Brd8	chr18	-	34605473	34605688	34606419	34606466	34604830	34604923	34606674	34606768	186,142,160	617,555,585	172,157,148	303,346,288	172	340	1.17952259627e-06	0.373,0.336,0.351	0.529,0.473,0.504	-0.149
ENSMUSG00000056612	Ppp1r14b	chr19	+	6976543	6976627	6976857	6976890	6975047	6975506	6976981	6977324	507,519,488	911,729,535	219,244,236	648,649,555	209	158	1.22095599459e-06	0.296,0.35,0.408	0.204,0.221,0.243	0.129
ENSMUSG00000033808	Tmem87a	chr2	-	120362878	120362940	120363361	120363435	120360038	120360094	120369243	120369347	131,111,133	57,43,53	94,117,70	96,93,93	199	187	1.23228274359e-06	0.684,0.708,0.702	0.479,0.542,0.414	0.22
ENSMUSG00000015488	Cacfd1	chr2	+	27015483	27015609	27018372	27018480	27014092	27014165	27018887	27021089	248,265,233	565,477,579	119,145,111	528,543,402	251	233	1.28451226882e-06	0.29,0.34,0.272	0.173,0.199,0.204	0.109
ENSMUSG00000032872	Cyb5r4	chr9	+	87047473	87047506	87049101	87049224	87042779	87042873	87055764	87055905	75,61,57	222,244,239	11,17,22	181,173,145	158	248	1.33544112078e-06	0.347,0.282,0.272	0.087,0.134,0.192	0.163
ENSMUSG00000026309	Ilkap	chr1	-	91381850	91381972	91383303	91383391	91378465	91378585	91384564	91384658	484,420,436	770,666,723	449,558,418	473,463,416	213	247	1.34581835582e-06	0.422,0.422,0.412	0.524,0.583,0.538	-0.13
ENSMUSG00000019854	Reps1	chr10	+	18121032	18121218	18122434	18122530	18120164	18120229	18123024	18123173	972,821,750	561,553,504	814,1092,803	319,370,337	311	221	1.40240499763e-06	0.552,0.513,0.514	0.645,0.677,0.629	-0.124
ENSMUSG00000037896	Rcor1	chr12	+	111093080	111093133	111097454	111097616	111081723	111081807	111099919	111100038	108,122,93	215,188,207	169,152,115	138,160,104	178	287	1.41722126792e-06	0.447,0.511,0.42	0.664,0.605,0.641	-0.177
ENSMUSG00000056050	Mia3	chr1	-	183328203	183328345	183329745	183329819	183326826	183327653	183329922	183329991	175,147,133	321,315,247	83,89,79	251,361,336	199	267	1.41947664214e-06	0.422,0.385,0.419	0.307,0.249,0.24	0.143
ENSMUSG00000028556	Dock7	chr4	-	98962200	98962359	98966291	98966444	98961336	98961437	98967222	98967357	249,234,239	303,269,290	95,132,105	230,265,245	278	284	1.44852589617e-06	0.456,0.471,0.457	0.297,0.337,0.305	0.148
ENSMUSG00000030423	Pop4	chr7	-	38264327	38264429	38265899	38265961	38261995	38263309	38266126	38266204	481,397,393	699,599,825	401,468,407	429,384,375	187	227	1.58656061871e-06	0.455,0.446,0.366	0.532,0.597,0.568	-0.143
ENSMUSG00000033257	Ttll4	chr1	+	74687477	74687560	74687722	74687851	74687203	74687395	74688163	74688286	194,181,181	390,343,347	73,72,78	266,320,250	208	254	1.59820258927e-06	0.378,0.392,0.389	0.251,0.216,0.276	0.139
ENSMUSG00000015112	Slc25a13	chr6	-	6042558	6042649	6042740	6042899	6041217	6042332	6052764	6052903	320,310,285	254,222,202	172,238,158	294,269,226	284	216	1.63085868598e-06	0.489,0.515,0.518	0.308,0.402,0.347	0.155
ENSMUSG00000021193	Pitrm1	chr13	+	6578440	6578586	6579417	6579520	6577389	6577515	6579649	6580139	822,716,646	995,910,848	492,481,431	964,1035,922	271	228	1.65821749323e-06	0.41,0.398,0.391	0.3,0.281,0.282	0.112
ENSMUSG00000027306	Nusap1	chr2	+	119643783	119643900	119647089	119647198	119639576	119639734	119648892	119651244	1312,997,1164	839,619,970	1453,1677,1398	727,688,517	242	234	1.74359468227e-06	0.602,0.609,0.537	0.659,0.702,0.723	-0.112
ENSMUSG00000004562	Arhgef40	chr14	+	52003653	52003758	52003972	52004116	52002284	52002462	52004611	52004742	311,355,299	192,242,138	248,222,267	224,287,318	230	269	1.81447908882e-06	0.655,0.632,0.717	0.564,0.475,0.495	0.157
ENSMUSG00000007850	Hnrnph1	chr11	+	50379467	50379623	50379820	50379964	50378290	50378427	50381458	50381597	5162,4450,4571	6239,5494,5890	5695,7027,5243	5131,5573,3672	281	269	1.84095343842e-06	0.442,0.437,0.426	0.515,0.547,0.577	-0.111
ENSMUSG00000002372	Ranbp3	chr17	+	56701022	56701088	56701448	56701541	56696717	56696789	56702762	56702890	356,281,241	612,466,441	383,359,321	325,390,351	191	218	1.86869465898e-06	0.399,0.408,0.384	0.574,0.512,0.511	-0.135
ENSMUSG00000049154	Fam183b	chr11	-	58796554	58796658	58798635	58798695	58792796	58792999	58801760	58801960	1,5,4	6,5,4	0,0,0	2,1,5	185	229	1.88528749854e-06	0.171,0.553,0.553	0.0,0.0,0.0	0.426
ENSMUSG00000025817	Nudt5	chr2	+	5861026	5861076	5862300	5862408	5855979	5856047	5863578	5863674	379,324,269	903,707,643	360,371,282	463,511,400	175	233	1.9243850454e-06	0.358,0.379,0.358	0.509,0.492,0.484	-0.13
ENSMUSG00000027012	Dync1i2	chr2	+	71235914	71236030	71246688	71246784	71228599	71228690	71247012	71247175	1497,1294,1364	1331,1119,1250	1487,1930,1445	890,1076,736	241	221	1.93369741322e-06	0.508,0.515,0.5	0.605,0.622,0.643	-0.116
ENSMUSG00000017548	Suz12	chr11	+	80010557	80010643	80013363	80013595	80007512	80007562	80015142	80015236	360,296,374	817,622,753	200,261,136	736,879,550	211	357	1.95189499801e-06	0.427,0.446,0.457	0.315,0.334,0.295	0.129
ENSMUSG00000062234	Gak	chr5	-	108613512	108613638	108616908	108617051	108609390	108609480	108623259	108623374	210,183,148	327,318,322	120,156,91	383,450,373	268	251	1.95914642352e-06	0.376,0.35,0.301	0.227,0.245,0.186	0.123
ENSMUSG00000022186	Oxct1	chr15	+	4101803	4101879	4128833	4128923	4101126	4101199	4142791	4142872	648,530,589	942,744,749	359,464,356	791,1151,766	201	215	1.96801118398e-06	0.424,0.432,0.457	0.327,0.301,0.332	0.118
ENSMUSG00000005610	Eif4g2	chr7	-	111078272	111078339	111078421	111078553	111078024	111078176	111079292	111079395	7203,6239,6400	3909,3271,3930	4264,5300,3315	1693,1708,1165	257	192	2.02020245371e-06	0.579,0.588,0.549	0.653,0.699,0.68	-0.105
ENSMUSG00000038383	Pigu	chr2	-	155314501	155314599	155328580	155328681	155301200	155301355	155331148	155331258	541,483,433	367,313,349	456,628,504	209,256,184	226	223	2.05062280731e-06	0.593,0.604,0.55	0.683,0.708,0.73	-0.125
ENSMUSG00000060098	Prmt7	chr8	+	106219919	106220069	106227210	106227319	106217243	106217280	106234847	106235389	411,456,338	345,312,250	324,330,378	145,159,130	275	234	2.09734465834e-06	0.503,0.554,0.535	0.655,0.638,0.712	-0.138
ENSMUSG00000060475	Wtap	chr17	-	12983456	12983512	12985915	12985953	12981749	12981808	12992308	12992546	4,54,12	117,152,111	0,1,2	60,76,53	163	181	2.15598441593e-06	0.037,0.283,0.107	0.0,0.014,0.04	0.124
ENSMUSG00000010277	2610507B11Rik	chr11	+	78279708	78279915	78283058	78283158	78279046	78279204	78284099	78284282	767,667,569	636,618,456	346,381,273	438,543,447	332	225	2.17366806045e-06	0.45,0.422,0.458	0.349,0.322,0.293	0.122
ENSMUSG00000033060	Lmo7	chr14	+	101794240	101794311	101807453	101807523	101729956	101730225	101840871	101840978	50,52,54	63,76,92	22,21,15	97,85,54	196	195	2.18623386289e-06	0.441,0.405,0.369	0.184,0.197,0.217	0.206
ENSMUSG00000001247	Lsr	chr7	-	30965968	30966088	30971867	30972212	30959152	30959314	30973079	30973427	551,778,567	93,69,43	569,750,778	127,182,168	470	245	2.2561516291e-06	0.755,0.855,0.873	0.7,0.682,0.707	0.131
ENSMUSG00000022241	Tars	chr15	-	11389575	11389742	11390311	11390410	11388297	11388460	11391060	11391207	629,633,562	481,396,374	587,813,605	258,284,262	224	292	2.335489884e-06	0.63,0.676,0.662	0.748,0.789,0.751	-0.107
ENSMUSG00000020290	Xpo1	chr11	+	23282528	23282726	23284241	23284380	23281305	23281464	23284547	23284729	1817,1511,1668	1273,1224,1013	637,717,527	659,810,661	323	264	2.41864331215e-06	0.538,0.502,0.574	0.441,0.42,0.395	0.119
ENSMUSG00000015697	Setdb1	chr3	-	95324304	95324393	95324629	95324841	95323524	95324190	95325717	95325883	803,664,833	480,425,543	825,930,865	293,332,367	337	214	2.41864331215e-06	0.515,0.498,0.493	0.641,0.64,0.599	-0.125
ENSMUSG00000026277	Stk25	chr1	-	93624552	93624624	93626050	93626208	93623395	93623532	93627024	93627133	669,577,688	330,275,234	610,669,488	140,150,125	283	197	2.41983039318e-06	0.585,0.594,0.672	0.752,0.756,0.731	-0.129
ENSMUSG00000020454	Eif4enif1	chr11	+	3236213	3236353	3239400	3239485	3235580	3235660	3240894	3241027	594,559,484	403,377,349	513,585,385	181,200,189	265	210	2.45912557358e-06	0.539,0.54,0.524	0.692,0.699,0.617	-0.135
ENSMUSG00000053332	Gas5	chr1	+	161036207	161036244	161037504	161038037	161035982	161036014	161038224	161038272	17,7,6	241,222,192	31,21,14	138,135,103	162	658	2.46068624625e-06	0.223,0.114,0.113	0.477,0.387,0.356	-0.257
ENSMUSG00000021728	Emb	chr13	+	117249700	117249786	117264394	117264522	117249271	117249464	117267319	117267599	1051,903,1027	1148,875,926	1199,1367,881	771,766,556	211	253	2.46299431937e-06	0.523,0.553,0.571	0.651,0.682,0.655	-0.114
ENSMUSG00000035293	G2e3	chr12	+	51363416	51363546	51365254	51365559	51363185	51363310	51367774	51367956	382,314,276	235,199,197	253,282,205	96,82,77	255	430	2.46522253777e-06	0.733,0.727,0.703	0.816,0.853,0.818	-0.108
ENSMUSG00000109336	Samd4b	chr7	-	28403619	28403743	28403863	28404062	28401823	28401907	28405488	28405607	345,303,298	542,463,337	145,133,159	390,391,323	324	249	2.49944823235e-06	0.328,0.335,0.405	0.222,0.207,0.274	0.122
ENSMUSG00000059005	Hnrnpa3	chr2	+	75662844	75662925	75663570	75663714	75662660	75662756	75665027	75665150	11,6,12	112,98,94	1,0,0	58,75,57	206	269	2.54331461054e-06	0.114,0.074,0.143	0.022,0.0,0.0	0.103
ENSMUSG00000010110	Stx5a	chr19	+	8742253	8742497	8743079	8743135	8741487	8741575	8743352	8743423	194,174,220	174,193,179	127,139,93	207,259,167	369	181	2.55936831855e-06	0.354,0.307,0.376	0.231,0.208,0.215	0.128
ENSMUSG00000038696	Mapkap1	chr2	+	34444257	34444406	34497700	34497873	34435132	34435222	34518672	34518849	497,434,408	534,484,471	426,550,352	262,346,258	274	298	2.64527878799e-06	0.503,0.494,0.485	0.639,0.634,0.597	-0.129
ENSMUSG00000026020	Nop58	chr1	+	59690485	59690562	59692336	59692389	59684976	59685226	59695977	59696099	628,691,638	828,712,786	615,640,637	1116,1478,1092	202	178	2.64527878799e-06	0.401,0.461,0.417	0.327,0.276,0.34	0.112
ENSMUSG00000020463	Smek2	chr11	+	29202866	29202908	29205545	29205704	29200700	29200803	29209316	29209486	250,251,189	533,429,448	318,447,283	366,537,328	167	284	2.70172422049e-06	0.444,0.499,0.418	0.596,0.586,0.595	-0.139
ENSMUSG00000028757	Ddost	chr4	+	138308242	138308329	138309349	138309453	138305154	138305265	138309589	138309684	1123,987,1014	1745,1484,1447	668,732,623	1485,1858,1509	212	229	2.8537534634e-06	0.41,0.418,0.431	0.327,0.299,0.308	0.108
ENSMUSG00000022974	Paxbp1	chr16	-	91019162	91019309	91022050	91022117	91016845	91017000	91022668	91022745	159,150,206	323,245,378	327,264,322	342,317,281	192	272	2.8537534634e-06	0.411,0.464,0.436	0.575,0.541,0.619	-0.141
ENSMUSG00000029550	Sppl3	chr5	+	115095050	115095250	115095845	115095955	115088822	115088986	115097125	115098790	907,823,676	981,822,723	302,327,237	541,501,463	325	235	2.9451166107e-06	0.401,0.42,0.403	0.288,0.321,0.27	0.115
ENSMUSG00000030494	Rhpn2	chr7	+	35363616	35363692	35370708	35370786	35360979	35361108	35371114	35371239	161,141,123	161,115,135	74,79,67	137,168,127	201	203	2.9958415583e-06	0.502,0.553,0.479	0.353,0.322,0.348	0.17
ENSMUSG00000031029	Eif3f	chr7	+	108938035	108938115	108938408	108938546	108937745	108937816	108940189	108940281	1704,2162,1513	4770,4477,4507	1457,2181,2104	2769,3334,2868	205	263	3.01822685721e-06	0.314,0.383,0.301	0.403,0.456,0.485	-0.115
ENSMUSG00000005362	Crbn	chr6	-	106790831	106790991	106794187	106794337	106784416	106784479	106794994	106795197	338,222,297	249,218,199	198,262,168	77,106,66	275	285	3.0206889636e-06	0.585,0.513,0.607	0.727,0.719,0.725	-0.155
ENSMUSG00000040479	Dgkz	chr2	-	91936524	91936565	91936701	91936771	91935821	91935961	91936857	91936937	155,160,144	256,179,178	91,141,120	279,319,306	195	166	3.07848200207e-06	0.34,0.432,0.408	0.217,0.273,0.25	0.147
ENSMUSG00000021671	Poc5	chr13	+	96393226	96393344	96394491	96394569	96391587	96391675	96396639	96396830	102,108,122	103,104,108	68,79,52	125,167,106	243	203	3.38997059067e-06	0.453,0.465,0.486	0.312,0.283,0.291	0.173
ENSMUSG00000053510	Nrd1	chr4	+	109032449	109032507	109034680	109034750	109028750	109028873	109037974	109038052	413,402,359	353,295,411	328,376,273	157,133,151	183	195	3.41525577613e-06	0.555,0.592,0.482	0.69,0.751,0.658	-0.157
ENSMUSG00000030061	Uba3	chr6	-	97199238	97199321	97201916	97201997	97196836	97196917	97203473	97203594	589,546,406	346,423,261	285,355,280	313,385,345	206	208	3.44921153839e-06	0.632,0.566,0.611	0.479,0.482,0.45	0.133
ENSMUSG00000031388	Naa10	chrX	-	73917842	73917927	73919501	73919546	73916874	73917286	73919753	73919869	333,286,325	453,292,436	430,540,469	343,376,319	170	210	3.46608209705e-06	0.476,0.547,0.479	0.608,0.64,0.645	-0.13
ENSMUSG00000029676	Pot1a	chr6	-	25798008	25798055	25800283	25800510	25794559	25794674	25805874	25805941	141,115,130	36,49,45	73,75,70	60,75,51	352	172	3.49227975142e-06	0.657,0.534,0.585	0.373,0.328,0.401	0.225
ENSMUSG00000038708	Golga4	chr9	+	118514179	118514269	118522517	118522583	118506450	118506557	118527009	118527321	97,104,87	121,89,118	115,108,105	56,56,46	215	191	3.50867573718e-06	0.416,0.509,0.396	0.646,0.631,0.67	-0.209
ENSMUSG00000000628	Hk2	chr6	-	82743267	82743367	82743944	82744040	82742802	82742986	82744861	82744981	145,128,146	219,195,197	72,65,60	213,235,138	221	225	3.59795793227e-06	0.403,0.401,0.43	0.256,0.22,0.307	0.15
ENSMUSG00000012114	Med15	chr16	-	17663376	17663496	17671544	17671673	17655677	17655805	17673068	17673398	179,203,129	186,213,169	89,149,98	205,267,231	254	245	3.63298841935e-06	0.481,0.479,0.424	0.295,0.35,0.29	0.15
ENSMUSG00000025207	Sema4g	chr19	+	44992733	44992882	44993119	44993182	44992137	44992638	44996468	44996567	302,226,315	156,132,152	187,189,152	186,169,157	274	188	3.74872405245e-06	0.57,0.54,0.587	0.408,0.434,0.399	0.152
ENSMUSG00000022685	Parn	chr16	-	13566569	13566738	13603027	13603102	13541054	13541248	13606147	13606234	203,163,162	366,370,400	207,299,223	299,321,261	200	294	3.77980346557e-06	0.449,0.393,0.373	0.504,0.578,0.557	-0.141
ENSMUSG00000056851	Pcbp2	chr15	+	102485947	102486040	102487087	102487129	102484165	102484240	102488204	102488277	3078,2756,2236	3141,2655,2757	2115,2578,2320	1494,1848,1453	218	167	3.79315797843e-06	0.429,0.443,0.383	0.52,0.517,0.55	-0.111
ENSMUSG00000040383	Aqr	chr2	-	114134651	114134819	114136869	114137048	114132966	114133136	114140868	114141010	470,435,355	513,503,508	200,249,216	447,506,420	304	293	3.81075846972e-06	0.469,0.455,0.402	0.301,0.322,0.331	0.124
ENSMUSG00000062270	Morf4l1	chr9	-	90103654	90103771	90107234	90107302	90102299	90102386	90110125	90110172	94,98,88	289,189,356	50,50,52	365,444,276	193	242	3.96141945044e-06	0.29,0.394,0.237	0.147,0.124,0.191	0.153
ENSMUSG00000041769	Ppp2r2d	chr7	+	138868409	138868507	138870389	138870502	138846594	138846704	138872873	138873051	165,186,167	580,561,451	115,141,117	205,251,168	223	238	3.96280933921e-06	0.233,0.261,0.283	0.374,0.375,0.426	-0.133
ENSMUSG00000036678	Aaas	chr15	-	102344088	102344232	102345576	102345675	102340330	102340451	102346486	102346533	419,367,280	537,475,496	322,432,320	283,329,259	224	269	3.96280933921e-06	0.484,0.481,0.404	0.577,0.612,0.597	-0.139
ENSMUSG00000028292	Rars2	chr4	+	34630472	34630570	34639244	34639321	34625400	34625484	34645696	34645855	154,166,177	231,214,168	109,165,95	269,353,279	223	202	4.27494825489e-06	0.377,0.413,0.488	0.268,0.297,0.236	0.159
ENSMUSG00000005610	Eif4g2	chr7	-	111077636	111077747	111078024	111078176	111077408	111077492	111078272	111078339	7525,6230,7090	8240,6898,7361	3842,4334,2853	6059,7660,4719	277	236	4.36208169154e-06	0.438,0.435,0.451	0.351,0.325,0.34	0.103
ENSMUSG00000043241	Upf2	chr2	+	5988386	5988472	6003544	6003653	5982991	5983095	6010314	6010428	214,186,186	236,156,179	235,252,180	126,131,90	211	234	4.66039724587e-06	0.501,0.569,0.535	0.674,0.681,0.689	-0.146
ENSMUSG00000018449	Rpain	chr11	+	70973801	70973913	70974899	70975040	70973014	70973075	70977657	70977833	124,122,97	193,175,159	86,87,66	230,255,234	237	266	4.73833681263e-06	0.419,0.439,0.406	0.296,0.277,0.24	0.15
ENSMUSG00000039703	Nploc4	chr11	-	120409611	120409683	120411657	120411744	120408772	120408899	120413559	120413739	267,257,251	420,359,358	182,193,120	446,488,329	212	197	4.74332524955e-06	0.371,0.399,0.394	0.275,0.269,0.253	0.122
ENSMUSG00000030868	Dctn5	chr7	+	122138247	122138359	122143784	122143887	122135051	122135170	122148056	122149044	656,627,549	690,622,559	420,490,376	604,831,825	237	228	4.78918765553e-06	0.478,0.492,0.486	0.401,0.362,0.305	0.129
ENSMUSG00000014313	Cox6c	chr15	-	35935284	35935413	35937154	35937284	35931975	35932097	35938124	35938246	2637,2148,2819	3861,3168,3538	2740,2198,1802	5016,5260,4149	255	254	4.80813230748e-06	0.405,0.403,0.442	0.352,0.294,0.302	0.101
ENSMUSG00000025159	Mms19	chr19	-	41945328	41945388	41945458	41945623	41944656	41944757	41945732	41945815	385,354,311	91,76,86	305,311,366	43,35,35	290	185	4.92862728023e-06	0.73,0.748,0.698	0.819,0.85,0.87	-0.121
ENSMUSG00000002660	Clpp	chr17	+	56991293	56991390	56992825	56993013	56990605	56990677	56993447	56993553	315,319,236	842,715,640	191,238,224	821,991,968	222	313	4.9964751903e-06	0.345,0.386,0.342	0.247,0.253,0.246	0.109
ENSMUSG00000030562	Nox4	chr7	+	87321545	87321762	87323632	87323797	87317230	87317311	87323932	87323995	75,54,51	59,64,70	30,30,32	81,104,88	342	290	5.1682403348e-06	0.519,0.417,0.382	0.239,0.197,0.236	0.215
ENSMUSG00000017843	Ppp2r5c	chr12	+	110522490	110522690	110544074	110544185	110485738	110485952	110545594	110545687	448,534,374	498,604,514	217,280,301	455,570,568	325	236	5.208449676e-06	0.395,0.391,0.346	0.257,0.263,0.278	0.111
ENSMUSG00000029703	Lrwd1	chr5	-	136130973	136131181	136131452	136131562	136130462	136130535	136132111	136132226	337,335,232	315,290,253	149,221,205	280,339,336	235	333	5.208449676e-06	0.603,0.621,0.565	0.43,0.48,0.464	0.138
ENSMUSG00000016028	Celsr1	chr15	-	85905914	85906027	85907594	85907769	85905438	85905518	85916613	85916814	380,316,321	323,305,295	257,296,233	382,441,397	300	238	5.208449676e-06	0.483,0.451,0.463	0.348,0.347,0.318	0.128
ENSMUSG00000041936	Agrn	chr4	-	156179097	156179322	156179392	156179608	156178782	156179007	156185087	156185135	1682,1543,1310	1584,1451,974	979,1058,904	1246,1463,1331	341	350	5.21837927507e-06	0.522,0.522,0.58	0.446,0.426,0.411	0.114
ENSMUSG00000019795	Pcmt1	chr10	-	7638055	7638225	7644324	7644429	7629372	7630976	7647589	7647621	483,442,436	299,283,276	253,241,222	250,319,223	230	295	5.21837927507e-06	0.674,0.667,0.67	0.565,0.492,0.561	0.131
ENSMUSG00000024750	Zfand5	chr19	+	21276977	21277089	21277654	21277758	21276425	21276585	21279624	21279750	743,621,616	896,786,812	264,363,256	544,769,520	237	229	5.38780041463e-06	0.445,0.433,0.423	0.319,0.313,0.322	0.116
ENSMUSG00000000568	Hnrnpd	chr5	-	99964669	99964801	99966021	99966183	99963983	99964083	99967218	99967387	6724,5610,6382	6132,5773,5672	4754,5100,4021	6128,7278,6595	287	257	5.49197148781e-06	0.495,0.465,0.502	0.41,0.386,0.353	0.104
ENSMUSG00000038260	Trpm4	chr7	-	45319241	45319354	45321787	45321887	45318338	45318680	45321998	45322190	101,74,93	178,141,102	32,40,25	163,117,114	225	238	5.55873868765e-06	0.375,0.357,0.491	0.172,0.266,0.188	0.199
ENSMUSG00000037876	Jmjd1c	chr10	+	67216982	67217107	67218116	67218181	67215269	67215375	67218276	67218469	71,53,43	91,108,91	12,31,18	97,107,89	250	190	5.68458223755e-06	0.372,0.272,0.264	0.086,0.18,0.133	0.17
ENSMUSG00000029550	Sppl3	chr5	+	115061561	115061639	115074814	115074903	115011136	115011615	115082220	115082340	172,410,219	1008,886,802	55,55,83	532,682,444	203	214	5.69702585256e-06	0.152,0.328,0.224	0.098,0.078,0.165	0.121
ENSMUSG00000025968	Ndufs1	chr1	-	63166290	63166367	63169228	63169336	63164948	63165030	63170049	63170141	512,373,363	612,429,412	303,307,211	619,664,340	233	202	5.73908976061e-06	0.42,0.43,0.433	0.298,0.286,0.35	0.116
ENSMUSG00000056486	Chn1	chr2	-	73624876	73625050	73631745	73631830	73624114	73624192	73659679	73659757	45,52,41	121,98,113	42,49,39	42,46,33	210	299	5.93730286831e-06	0.346,0.43,0.341	0.587,0.603,0.627	-0.233
ENSMUSG00000028274	Rngtt	chr4	+	33368572	33368737	33379368	33379437	33362879	33362951	33404152	33404253	276,197,211	134,108,95	281,289,252	79,76,54	290	194	6.07116295058e-06	0.579,0.55,0.598	0.704,0.718,0.757	-0.151
ENSMUSG00000054708	Ankrd24	chr10	+	81634864	81634995	81635687	81635752	81633708	81633755	81636368	81636426	5,2,3	5,4,4	0,0,0	4,5,7	256	190	6.07591086817e-06	0.426,0.271,0.358	0.0,0.0,0.0	0.352
ENSMUSG00000004056	Akt2	chr7	+	27608622	27608753	27616240	27616369	27591745	27591879	27618207	27618319	407,503,325	751,705,481	264,310,289	661,887,696	256	254	6.10297131183e-06	0.35,0.414,0.401	0.284,0.257,0.292	0.111
ENSMUSG00000028127	Abcd3	chr3	-	121761414	121761471	121765000	121765105	121759755	121760309	121768621	121768741	441,375,416	214,187,264	275,414,257	92,110,77	230	182	6.10844304842e-06	0.62,0.613,0.555	0.703,0.749,0.725	-0.13
ENSMUSG00000021466	Ptch1	chr13	-	63540681	63540837	63541156	63541288	63539813	63539912	63542164	63542312	491,416,318	313,227,208	298,321,327	128,97,99	257	281	6.10844304842e-06	0.632,0.667,0.626	0.718,0.783,0.783	-0.12
ENSMUSG00000093456	Gm20662	chr9	+	108031998	108032209	108040904	108041086	108024102	108024450	108044724	108044900	265,277,212	300,254,241	241,302,178	134,154,127	336	307	6.12449513912e-06	0.447,0.499,0.446	0.622,0.642,0.562	-0.145
ENSMUSG00000020257	Wdr82	chr9	+	106180565	106180632	106184179	106184296	106176676	106176710	106184682	106184838	465,420,325	1003,837,823	412,560,462	611,769,566	192	242	6.22649790263e-06	0.369,0.387,0.332	0.459,0.479,0.507	-0.119
ENSMUSG00000021114	Atp6v1d	chr12	-	78850471	78850539	78852264	78852344	78849739	78849784	78857226	78857344	624,509,561	513,498,501	684,869,646	422,467,318	205	193	6.32183234172e-06	0.534,0.49,0.513	0.604,0.637,0.657	-0.12
ENSMUSG00000026174	Cnot9	chr1	+	74518900	74519016	74523503	74523613	74517069	74517249	74526991	74527090	770,767,452	608,553,557	585,939,654	326,386,263	241	235	6.59834651579e-06	0.553,0.575,0.442	0.636,0.703,0.708	-0.159
ENSMUSG00000028608	0610037L13Rik	chr4	+	107891464	107891521	107891954	107892036	107890118	107890202	107892221	107892253	235,237,183	238,243,175	283,255,261	144,165,136	182	207	6.60589815632e-06	0.529,0.526,0.543	0.691,0.637,0.686	-0.139
ENSMUSG00000021945	Zmym2	chr14	+	56913955	56914168	56919270	56919342	56912951	56913117	56920586	56920737	469,359,459	332,280,337	140,197,137	207,222,183	338	197	6.61561623552e-06	0.452,0.428,0.443	0.283,0.341,0.304	0.132
ENSMUSG00000040720	1110037F02Rik	chr4	+	11526594	11527139	11527647	11527883	11526346	11526440	11528537	11528790	287,252,251	289,291,228	160,165,144	275,317,254	670	361	6.70400238125e-06	0.349,0.318,0.372	0.239,0.219,0.234	0.116
ENSMUSG00000031392	Irak1	chrX	-	74021848	74021963	74022184	74022249	74020942	74021061	74022472	74022664	167,157,174	391,299,324	84,86,74	316,369,237	190	240	6.95079542662e-06	0.35,0.399,0.404	0.251,0.227,0.283	0.131
ENSMUSG00000030726	Pold3	chr7	-	100093371	100093481	100099463	100099536	100089651	100089755	100100419	100100681	293,278,302	462,475,436	248,273,248	633,783,620	198	235	7.0471465774e-06	0.429,0.41,0.451	0.317,0.293,0.322	0.119
ENSMUSG00000026260	Ndufa10	chr1	-	92467380	92467467	92469862	92470078	92464360	92464482	92470816	92470862	1157,1034,878	685,691,570	924,1210,1121	392,447,446	341	212	7.07861147394e-06	0.512,0.482,0.489	0.594,0.627,0.61	-0.116
ENSMUSG00000039599	Fam149b	chr14	+	20352703	20352839	20356354	20356497	20351311	20351416	20358023	20358140	473,422,378	274,242,213	455,555,389	133,165,162	261	268	7.23887201209e-06	0.639,0.642,0.646	0.778,0.775,0.711	-0.112
ENSMUSG00000006498	Ptbp1	chr10	+	79862013	79862047	79862448	79862541	79860823	79860969	79862652	79862869	1004,936,750	2885,2800,2156	662,982,891	1249,1669,1785	159	218	7.30393418981e-06	0.323,0.314,0.323	0.421,0.447,0.406	-0.105
ENSMUSG00000005610	Eif4g2	chr7	-	111075586	111075712	111076279	111076393	111075336	111075441	111076695	111076856	9944,8261,9172	12742,11112,9891	6505,8005,5718	10900,15300,11712	239	251	7.33311455457e-06	0.45,0.438,0.493	0.385,0.355,0.339	0.101
ENSMUSG00000030613	Ccdc90b	chr7	+	92575328	92575382	92578423	92578538	92574743	92574815	92581794	92582294	156,126,189	293,272,281	150,209,155	149,173,172	179	240	7.33311455457e-06	0.417,0.383,0.474	0.574,0.618,0.547	-0.155
ENSMUSG00000043909	Trp53bp1	chr2	-	121208354	121208504	121209080	121209352	121207698	121208129	121211269	121211422	453,424,400	459,463,339	196,239,217	290,387,410	397	275	7.33387533316e-06	0.406,0.388,0.45	0.319,0.3,0.268	0.119
ENSMUSG00000030101	Sumf1	chr6	-	108118619	108118679	108144590	108144704	108108475	108108586	108152226	108152341	101,88,75	78,77,58	42,60,41	81,92,85	239	185	7.35218184853e-06	0.501,0.469,0.5	0.286,0.335,0.272	0.192
ENSMUSG00000021589	Rhobtb3	chr13	-	75892905	75893026	75902177	75902290	75878796	75878970	75910629	75910995	432,388,368	414,383,307	337,337,291	155,196,170	238	246	7.37312029725e-06	0.519,0.512,0.553	0.692,0.64,0.639	-0.129
ENSMUSG00000049690	Nckap5	chr1	-	125976925	125977062	125981382	125981697	125913636	125915021	126014570	126014649	114,85,79	76,57,53	159,225,154	48,60,57	440	262	7.37312029725e-06	0.472,0.47,0.47	0.664,0.691,0.617	-0.187
ENSMUSG00000020388	Pdlim4	chr11	-	54059937	54060016	54063634	54063786	54056142	54056324	54068839	54068932	544,502,494	447,342,473	337,383,344	508,561,395	277	204	7.41258422777e-06	0.473,0.519,0.435	0.328,0.335,0.391	0.124
ENSMUSG00000026457	Adipor1	chr1	+	134428081	134428269	134431056	134431250	134425908	134426095	134431529	134433348	1180,955,974	834,782,657	946,1163,876	458,500,404	313	319	7.4450222337e-06	0.59,0.554,0.602	0.678,0.703,0.688	-0.108
ENSMUSG00000039648	Kyat1	chr2	-	30187186	30187307	30187688	30187817	30186832	30186909	30188052	30188139	190,126,120	107,95,71	200,219,192	64,70,56	254	246	7.65035621593e-06	0.632,0.562,0.621	0.752,0.752,0.769	-0.153
ENSMUSG00000014355	Anapc1	chr2	-	128629516	128629570	128629679	128629770	128628496	128628690	128630227	128630304	425,411,317	195,204,178	269,387,300	76,104,84	216	179	7.73131320553e-06	0.644,0.625,0.596	0.746,0.755,0.747	-0.128
ENSMUSG00000022234	Cct5	chr15	-	31594096	31594246	31594333	31594526	31593514	31593634	31595644	31595843	4961,3905,5643	5449,4414,4412	5599,5660,4028	3238,3577,2435	318	275	7.87700360001e-06	0.441,0.433,0.525	0.599,0.578,0.589	-0.122
ENSMUSG00000078484	Klhl17	chr4	-	156230504	156230686	156230900	156230974	156229043	156230262	156231084	156231173	59,59,46	91,106,94	35,35,33	134,154,135	199	307	7.88049834535e-06	0.5,0.462,0.43	0.287,0.26,0.274	0.19
ENSMUSG00000034007	Scaper	chr9	-	55556084	55556276	55580206	55580356	55553470	55553522	55586218	55586453	133,116,136	202,189,217	105,117,113	69,100,102	275	317	8.02039716605e-06	0.431,0.414,0.419	0.637,0.574,0.561	-0.169
ENSMUSG00000016028	Celsr1	chr15	-	85903925	85904052	85905438	85905518	85903285	85903411	85905914	85906027	271,267,270	214,184,160	355,417,388	156,161,134	205	252	8.08611311521e-06	0.609,0.641,0.675	0.737,0.761,0.781	-0.118
ENSMUSG00000039230	Tbcd	chr11	+	121605262	121605340	121608571	121608661	121603614	121603736	121609339	121609427	273,256,242	245,230,279	208,263,292	122,164,133	203	215	8.15054787981e-06	0.541,0.541,0.479	0.644,0.629,0.699	-0.137
ENSMUSG00000026074	Map4k4	chr1	+	40021083	40021184	40022704	40022854	40019543	40019678	40023359	40023519	744,798,751	1564,1265,1374	484,545,494	1444,1669,1305	226	275	8.15731944964e-06	0.367,0.434,0.399	0.29,0.284,0.315	0.104
ENSMUSG00000000441	Raf1	chr6	-	115623463	115623548	115626290	115626408	115622876	115623053	115626711	115627029	1072,826,879	782,670,658	800,1009,706	402,437,349	243	210	8.34276183021e-06	0.542,0.516,0.536	0.632,0.666,0.636	-0.113
ENSMUSG00000017707	Serinc3	chr2	-	163626252	163626477	163627871	163628052	163623271	163625579	163629126	163629217	741,710,631	504,381,423	693,947,633	316,294,252	306	350	8.34276183021e-06	0.627,0.681,0.63	0.715,0.787,0.742	-0.102
ENSMUSG00000034807	Colgalt1	chr8	+	71619651	71619771	71620600	71620677	71618074	71618279	71620747	71620854	402,356,294	335,366,337	138,190,143	266,298,247	245	202	8.46975721653e-06	0.497,0.445,0.418	0.3,0.345,0.323	0.131
ENSMUSG00000022789	Dnm1l	chr16	-	16332000	16332132	16333828	16333949	16329802	16330009	16336852	16337015	705,575,637	633,459,546	381,410,296	497,642,384	246	257	8.51463319412e-06	0.538,0.567,0.549	0.445,0.4,0.446	0.121
ENSMUSG00000024068	Spast	chr17	+	74356085	74356169	74359253	74359349	74351949	74352036	74367247	74367435	262,250,235	489,417,379	123,156,105	367,472,311	209	221	8.54279818574e-06	0.362,0.388,0.396	0.262,0.259,0.263	0.121
ENSMUSG00000031864	Ints10	chr8	+	68794610	68794678	68796716	68796820	68793928	68794148	68797758	68797898	232,189,140	384,370,328	151,201,181	194,181,190	193	229	8.60815383671e-06	0.418,0.377,0.336	0.48,0.569,0.531	-0.15
ENSMUSG00000030374	Strn4	chr7	+	16822495	16822599	16824138	16824217	16816316	16816634	16826463	16826661	282,431,298	332,318,302	268,330,337	141,182,146	229	204	8.76115549048e-06	0.431,0.547,0.468	0.629,0.618,0.673	-0.158
ENSMUSG00000054770	Kctd18	chr1	-	57963067	57963261	57965350	57965540	57961900	57961995	57967496	57967723	86,75,70	127,141,127	39,62,33	181,182,123	315	319	8.76115549048e-06	0.407,0.35,0.358	0.179,0.256,0.214	0.155
ENSMUSG00000041974	Spidr	chr16	-	15897223	15897317	15902908	15903055	15895525	15895640	15904056	15904261	259,264,230	149,135,129	235,235,203	74,66,53	272	219	8.78563400343e-06	0.583,0.612,0.589	0.719,0.741,0.755	-0.144
ENSMUSG00000027751	Supt20	chr3	+	54706859	54706976	54707087	54707141	54703070	54703174	54708256	54708396	459,376,399	215,166,175	247,304,186	177,231,193	242	179	8.89080717514e-06	0.612,0.626,0.628	0.508,0.493,0.416	0.15
ENSMUSG00000020952	Scfd1	chr12	+	51387049	51387138	51389281	51389372	51384104	51384175	51390305	51390428	245,210,193	155,146,132	201,237,150	66,85,54	214	216	8.90372962981e-06	0.615,0.592,0.596	0.755,0.738,0.737	-0.142
ENSMUSG00000029922	Mkrn1	chr6	-	39400394	39400505	39401209	39401424	39399797	39399936	39404647	39404874	475,403,344	504,434,512	227,255,206	415,595,400	340	236	8.91337536912e-06	0.395,0.392,0.318	0.275,0.229,0.263	0.113
ENSMUSG00000040390	Map3k10	chr7	-	27657851	27658532	27658829	27658942	27656374	27656986	27659020	27659174	183,127,110	193,131,143	103,102,83	205,229,177	238	806	8.9346834051e-06	0.763,0.767,0.723	0.63,0.601,0.614	0.136
ENSMUSG00000036748	Cuedc2	chr19	-	46331051	46331113	46331289	46331466	46330919	46330980	46331545	46331673	595,537,608	516,476,381	420,388,395	501,559,551	302	187	8.94952396771e-06	0.417,0.411,0.497	0.342,0.301,0.307	0.125
ENSMUSG00000041482	Piezo2	chr18	-	63030274	63030527	63032840	63033023	63029054	63029187	63041546	63041805	96,105,92	131,169,155	33,31,27	103,97,112	308	378	9.23445363029e-06	0.474,0.433,0.421	0.282,0.282,0.228	0.179
ENSMUSG00000035933	Cog5	chr12	+	31886204	31886308	31893970	31894208	31870071	31870134	31900896	31900973	269,214,200	203,179,127	229,272,207	113,94,78	229	363	9.48900970549e-06	0.677,0.655,0.714	0.763,0.821,0.808	-0.115
ENSMUSG00000027206	Cops2	chr2	-	125848206	125848284	125849739	125849853	125844809	125844935	125858935	125859139	898,769,843	859,801,839	933,1258,760	598,765,488	239	203	9.63544743107e-06	0.47,0.449,0.46	0.57,0.583,0.569	-0.114
ENSMUSG00000036270	Edc4	chr8	+	105891495	105891715	105892266	105892430	105891218	105891405	105892669	105893208	241,228,192	347,319,319	118,123,161	359,337,353	345	289	9.63544743107e-06	0.368,0.374,0.335	0.216,0.234,0.276	0.117
ENSMUSG00000037286	Stag1	chr9	+	100737977	100738142	100776755	100776832	100712437	100712540	100786491	100786696	363,259,285	162,149,128	254,305,219	52,95,54	290	202	1.02151385078e-05	0.609,0.548,0.608	0.773,0.691,0.739	-0.146
ENSMUSG00000036202	Rif1	chr2	+	52109191	52109275	52109350	52109402	52108439	52108591	52109910	52113000	193,211,175	121,100,95	122,115,109	38,27,22	209	177	1.05863353316e-05	0.575,0.641,0.609	0.731,0.783,0.808	-0.166
ENSMUSG00000029591	Ung	chr5	+	114135863	114135961	114136346	114136435	114132180	114132276	114137152	114137331	491,459,339	436,413,363	460,525,484	277,307,257	223	214	1.07238870904e-05	0.519,0.516,0.473	0.614,0.621,0.644	-0.124
ENSMUSG00000029860	Zyx	chr6	+	42356431	42356610	42357312	42357433	42356161	42356331	42357851	42357985	359,347,247	409,356,334	214,228,217	390,467,433	304	246	1.07388825357e-05	0.415,0.441,0.374	0.307,0.283,0.289	0.117
ENSMUSG00000052139	Bre	chr5	+	31901054	31901164	32001360	32001460	31831084	31831159	32004709	32004780	286,259,262	207,154,186	271,339,282	103,129,104	235	225	1.08249946489e-05	0.569,0.617,0.574	0.716,0.716,0.722	-0.131
ENSMUSG00000024645	Timm21	chr18	-	84949193	84949291	84949389	84949452	84947833	84947939	84951002	84951524	246,179,175	30,31,18	128,127,91	26,60,41	188	223	1.10469741309e-05	0.907,0.873,0.92	0.854,0.715,0.725	0.135
ENSMUSG00000032216	Nedd4	chr9	+	72741627	72741687	72742652	72742760	72740167	72740228	72743539	72743636	3796,3229,3617	7868,6771,6072	3090,3906,2847	4021,5122,3474	185	233	1.12004869632e-05	0.378,0.375,0.429	0.492,0.49,0.508	-0.103
ENSMUSG00000022019	Tdrd3	chr14	+	87457033	87457118	87505758	87506606	87416638	87416848	87511644	87511770	124,123,114	423,451,444	45,45,43	279,380,294	210	973	1.14927148911e-05	0.576,0.558,0.543	0.428,0.354,0.404	0.164
ENSMUSG00000037475	Thoc2	chrX	-	41873881	41873952	41879885	41879937	41872564	41872686	41881908	41882000	51,59,42	122,138,136	18,25,15	125,152,95	177	196	1.16248041128e-05	0.316,0.321,0.255	0.138,0.154,0.149	0.15
ENSMUSG00000014077	Chp1	chr2	+	119560730	119560803	119571767	119571895	119547720	119547917	119580694	119580756	310,264,324	363,354,339	210,272,185	143,172,135	198	253	1.16248041128e-05	0.522,0.488,0.55	0.652,0.669,0.636	-0.132
ENSMUSG00000037876	Jmjd1c	chr10	+	67216982	67217107	67218037	67218181	67215269	67215375	67218276	67218469	71,53,43	142,148,127	12,31,18	131,141,112	250	269	1.16500710887e-05	0.35,0.278,0.267	0.09,0.191,0.147	0.156
ENSMUSG00000001247	Lsr	chr7	-	30965968	30966088	30971867	30972212	30962097	30962244	30973079	30973427	546,770,563	563,534,403	569,744,776	309,329,286	470	245	1.17828784573e-05	0.336,0.429,0.421	0.49,0.541,0.586	-0.144
ENSMUSG00000018567	Gabarap	chr11	+	69992364	69992443	69992581	69992700	69991142	69991802	69994458	69994951	1458,1249,1206	2514,2101,2430	1291,1691,1442	1712,1897,1555	204	244	1.17890787349e-05	0.41,0.416,0.372	0.474,0.516,0.526	-0.106
ENSMUSG00000020167	Tcf3	chr10	-	80419466	80419599	80420020	80420088	80418765	80418815	80421087	80421166	1532,1238,1289	1608,1313,1140	614,742,643	1055,1134,918	193	258	1.19139717088e-05	0.56,0.558,0.602	0.438,0.467,0.484	0.11
ENSMUSG00000026020	Nop58	chr1	+	59700884	59700949	59702812	59702947	59698322	59698459	59704062	59704209	1167,914,916	1568,1295,1320	946,1171,967	928,1123,741	190	260	1.20136011146e-05	0.505,0.491,0.487	0.582,0.588,0.641	-0.109
ENSMUSG00000040774	Cept1	chr3	-	106512802	106512870	106531136	106531278	106505720	106505852	106533354	106533502	315,239,283	163,138,141	288,316,177	72,85,63	267	193	1.25102651647e-05	0.583,0.556,0.592	0.743,0.729,0.67	-0.137
ENSMUSG00000024665	Fads2	chr19	-	10066514	10066612	10070563	10070624	10066251	10066348	10082564	10082690	671,511,492	660,598,577	486,560,438	349,335,323	186	223	1.28552173876e-05	0.549,0.506,0.506	0.625,0.667,0.619	-0.117
ENSMUSG00000035064	Eef2k	chr7	+	120886585	120886787	120895183	120895308	120885809	120885937	120899367	120899546	457,340,439	469,378,390	224,210,183	344,350,340	327	250	1.3376928468e-05	0.427,0.407,0.463	0.332,0.314,0.292	0.12
ENSMUSG00000024177	Nme4	chr17	-	26093616	26093729	26093858	26093960	26091733	26092152	26094136	26094270	889,742,829	1419,1145,1293	827,963,730	887,862,767	227	238	1.33793664392e-05	0.396,0.405,0.402	0.494,0.539,0.499	-0.11
ENSMUSG00000058558	Rpl5	chr5	+	107903665	107903868	107904716	107904894	107903268	107903403	107907188	107907277	15,30,33	114,119,93	11,10,10	133,158,137	328	303	1.34428861691e-05	0.108,0.189,0.247	0.071,0.055,0.063	0.118
ENSMUSG00000026761	Orc4	chr2	-	48912561	48912648	48917164	48917338	48910185	48910294	48927095	48927247	388,371,331	354,272,338	384,473,331	211,232,171	299	212	1.35038487747e-05	0.437,0.492,0.41	0.563,0.591,0.578	-0.131
ENSMUSG00000025816	Sec61a2	chr2	-	5877854	5878008	5882580	5882690	5876840	5877001	5882817	5882949	301,217,256	237,186,160	401,400,245	143,167,131	235	279	1.36663915323e-05	0.601,0.581,0.655	0.769,0.74,0.689	-0.12
ENSMUSG00000004677	Myo9b	chr8	+	71355237	71355311	71355694	71355887	71354715	71354827	71355965	71356094	140,114,110	290,290,246	47,63,67	278,286,235	199	318	1.3768008904e-05	0.435,0.386,0.417	0.213,0.26,0.313	0.151
ENSMUSG00000023015	Racgap1	chr15	-	99634241	99634295	99636131	99636201	99632714	99632795	99637637	99637774	431,494,324	307,279,237	263,346,283	286,373,329	195	179	1.38439491911e-05	0.563,0.619,0.557	0.458,0.46,0.441	0.127
ENSMUSG00000027673	Ndufb5	chr3	+	32744853	32744942	32746447	32746514	32736989	32737205	32747727	32747789	1368,1179,1094	1253,1002,1002	923,1089,918	1210,1574,1284	214	192	1.38656231498e-05	0.495,0.514,0.495	0.406,0.383,0.391	0.108
ENSMUSG00000020775	Mrpl38	chr11	-	116134907	116135116	116135190	116135325	116134432	116134505	116138441	116138775	253,356,253	415,328,340	404,378,443	245,285,251	260	334	1.40640220731e-05	0.439,0.582,0.489	0.679,0.63,0.694	-0.164
ENSMUSG00000015112	Slc25a13	chr6	-	6180970	6181113	6191263	6191317	6152407	6152523	6216995	6217173	100,100,112	242,182,269	160,177,147	188,229,112	179	268	1.42339330669e-05	0.382,0.451,0.384	0.56,0.536,0.663	-0.181
ENSMUSG00000009741	Ubp1	chr9	+	113972750	113972893	113973518	113973570	113970141	113970260	113975345	113975577	560,531,333	131,84,127	460,468,630	57,57,46	268	177	1.52584415446e-05	0.738,0.807,0.634	0.842,0.844,0.9	-0.136
ENSMUSG00000024726	Carnmt1	chr19	+	18693648	18693762	18703360	18703464	18679103	18679267	18704019	18704788	26,17,19	19,18,12	19,23,13	3,2,2	239	229	1.53190420409e-05	0.567,0.475,0.603	0.859,0.917,0.862	-0.331
ENSMUSG00000028782	Adgrb2	chr4	+	130005389	130005554	130006751	130006916	130005024	130005108	130007561	130007726	22,18,10	10,6,17	17,17,17	0,3,0	290	290	1.57996947418e-05	0.688,0.75,0.37	1.0,0.85,1.0	-0.347
ENSMUSG00000036501	Fam13b	chr18	-	34465155	34465220	34473549	34473685	34462960	34463009	34486978	34487139	179,176,177	145,122,116	72,77,72	103,122,86	261	190	1.58143152706e-05	0.473,0.512,0.526	0.337,0.315,0.379	0.16
ENSMUSG00000026083	Eif5b	chr1	+	38046611	38046743	38048792	38048924	38045647	38045809	38049016	38049093	802,669,661	904,838,796	459,536,524	944,1030,878	257	257	1.63208058767e-05	0.47,0.444,0.454	0.327,0.342,0.374	0.108
ENSMUSG00000036768	Kif15	chr9	+	122959806	122959990	122963479	122963556	122959116	122959159	122965948	122965986	273,235,204	134,93,109	213,277,179	56,66,41	309	202	1.7349527801e-05	0.571,0.623,0.55	0.713,0.733,0.741	-0.148
ENSMUSG00000007041	Clic1	chr17	+	35052780	35052906	35053032	35053139	35052434	35052544	35055226	35055408	2276,1645,1780	2331,1790,1988	1934,2148,1683	3022,3644,2767	251	232	1.75749505133e-05	0.474,0.459,0.453	0.372,0.353,0.36	0.1
ENSMUSG00000033813	Tcea1	chr1	+	4867469	4867532	4878026	4878132	4857813	4857976	4886743	4886831	350,342,285	498,341,403	223,365,260	593,769,493	188	231	1.79157270644e-05	0.463,0.552,0.465	0.316,0.368,0.393	0.134
ENSMUSG00000022436	Sh3bp1	chr15	+	78905029	78905175	78905770	78905882	78904463	78904554	78906255	78906337	766,670,540	478,398,379	783,1071,1012	377,402,357	271	237	1.82192477732e-05	0.584,0.596,0.555	0.645,0.7,0.713	-0.108
ENSMUSG00000024477	Pggt1b	chr18	-	46248870	46249055	46254278	46254324	46246561	46246670	46258084	46258217	62,65,57	139,130,115	23,24,37	132,151,134	171	310	1.87646076442e-05	0.447,0.475,0.473	0.24,0.224,0.334	0.199
ENSMUSG00000021555	Naa35	chr13	+	59608760	59608844	59609478	59609593	59608144	59608195	59612636	59612815	205,200,204	552,502,502	84,150,108	452,626,419	209	240	1.88940330755e-05	0.299,0.314,0.318	0.176,0.216,0.228	0.104
ENSMUSG00000030374	Strn4	chr7	+	16831464	16831580	16832925	16833101	16831024	16831138	16833177	16833225	198,172,140	713,612,687	173,168,138	388,384,334	241	301	1.90149083477e-05	0.258,0.26,0.203	0.358,0.353,0.34	-0.11
ENSMUSG00000021589	Rhobtb3	chr13	-	75910629	75910995	75913342	75913454	75902177	75902290	75917692	75917847	568,585,547	432,386,369	301,340,211	337,338,291	237	491	1.90388497937e-05	0.731,0.758,0.754	0.649,0.676,0.6	0.106
ENSMUSG00000030016	Zfp638	chr6	+	83954710	83954761	83958183	83958252	83953334	83953387	83959930	83959968	193,186,160	218,211,161	124,152,103	77,87,55	176	194	1.90388497937e-05	0.494,0.493,0.523	0.64,0.658,0.674	-0.154
ENSMUSG00000005470	Asf1b	chr8	+	83965030	83965146	83967833	83968010	83955506	83955937	83969133	83970197	195,197,179	461,359,404	171,183,138	609,662,513	241	302	1.9081506965e-05	0.346,0.407,0.357	0.26,0.257,0.252	0.114
ENSMUSG00000040383	Aqr	chr2	-	114145627	114145730	114146888	114146992	114142987	114143108	114148938	114149052	389,366,314	327,326,264	313,454,315	144,219,188	229	228	1.9691023408e-05	0.542,0.528,0.542	0.684,0.674,0.625	-0.124
ENSMUSG00000040591	1110051M20Rik	chr2	-	91284234	91284320	91304748	91304833	91282464	91282660	91383728	91383859	195,144,170	194,173,165	89,77,83	175,178,135	210	211	1.97775724136e-05	0.502,0.455,0.509	0.338,0.303,0.382	0.148
ENSMUSG00000003200	Sh3gl1	chr17	-	56019315	56019459	56019925	56019998	56019039	56019173	56020122	56020191	199,245,175	574,544,500	168,198,239	238,348,251	198	269	2.03482190048e-05	0.32,0.38,0.322	0.49,0.436,0.564	-0.156
ENSMUSG00000063052	Lrrc40	chr3	+	158061237	158061348	158062648	158062726	158058669	158058777	158063683	158063869	519,450,455	272,240,268	397,525,481	126,180,152	236	203	2.03586101388e-05	0.621,0.617,0.594	0.73,0.715,0.731	-0.115
ENSMUSG00000032527	Pccb	chr9	-	100995559	100995680	100999164	100999273	100994567	100994649	101012704	101012815	309,270,291	458,393,401	160,197,197	429,472,426	234	246	2.05497734412e-05	0.415,0.419,0.433	0.282,0.305,0.327	0.118
ENSMUSG00000013465	Nelfb	chr2	-	25205126	25205239	25206159	25206345	25204197	25204300	25209853	25210084	738,671,559	641,548,472	467,477,397	588,678,532	311	238	2.06378051386e-05	0.468,0.484,0.475	0.378,0.35,0.363	0.112
ENSMUSG00000028060	2810403A07Rik	chr3	+	88696564	88696776	88698848	88698909	88693420	88693584	88699950	88700008	596,479,516	267,225,174	397,412,319	247,294,310	337	186	2.06554863627e-05	0.552,0.54,0.621	0.47,0.436,0.362	0.148
ENSMUSG00000026553	Copa	chr1	+	172092244	172092354	172097673	172097783	172091163	172091240	172099667	172099767	605,590,533	855,775,600	319,439,273	636,852,602	235	235	2.073734816e-05	0.414,0.432,0.47	0.334,0.34,0.312	0.11
ENSMUSG00000045555	Mettl24	chr10	+	40729986	40730085	40737674	40737814	40683281	40683664	40746331	40746560	4,4,2	12,7,6	0,0,0	2,2,2	224	265	2.11250121199e-05	0.283,0.403,0.283	0.0,0.0,0.0	0.323
ENSMUSG00000022200	Golph3	chr15	+	12339627	12339759	12343036	12343151	12321495	12321956	12349367	12351265	417,503,509	992,861,783	346,325,327	943,1281,883	257	240	2.1279836542e-05	0.282,0.353,0.378	0.255,0.192,0.257	0.103
ENSMUSG00000025217	Btrc	chr19	+	45456532	45456610	45471014	45471104	45423132	45423240	45502931	45503163	82,83,69	200,174,154	70,114,92	98,114,95	203	215	2.15444645152e-05	0.303,0.336,0.322	0.431,0.514,0.506	-0.163
ENSMUSG00000024381	Bin1	chr18	+	32426223	32426352	32431670	32431742	32424819	32424967	32431982	32432093	129,106,93	239,221,175	95,93,122	105,105,102	254	197	2.16670149773e-05	0.295,0.271,0.292	0.412,0.407,0.481	-0.147
ENSMUSG00000069769	Msi2	chr11	-	88366784	88366847	88386044	88386119	88348783	88348938	88394564	88394679	529,480,347	138,148,121	181,247,193	106,129,101	200	188	2.16735549992e-05	0.783,0.753,0.729	0.616,0.643,0.642	0.121
ENSMUSG00000014791	Elmo3	chr8	+	105306114	105306187	105306377	105306428	105305966	105306007	105306595	105306765	46,47,51	30,30,44	60,68,60	13,21,14	198	176	2.17284680677e-05	0.577,0.582,0.507	0.804,0.742,0.792	-0.224
ENSMUSG00000046364	Rpl27a	chr7	+	109519917	109519993	109520467	109520642	109519584	109519648	109521600	109522367	149,179,122	199,207,165	202,165,184	86,134,126	201	300	2.20613788639e-05	0.528,0.563,0.525	0.778,0.648,0.685	-0.165
ENSMUSG00000029769	Ccdc136	chr6	+	29414785	29414980	29415430	29415655	29412901	29413087	29417071	29417578	119,102,112	52,74,59	107,112,93	29,20,22	320	350	2.24497596676e-05	0.715,0.601,0.675	0.801,0.86,0.822	-0.164
ENSMUSG00000030138	Bms1	chr6	-	118389238	118389386	118391157	118391280	118388755	118388931	118392317	118392376	283,265,219	424,392,350	115,116,115	250,322,339	248	273	2.28306627885e-05	0.424,0.427,0.408	0.336,0.284,0.272	0.122
ENSMUSG00000040225	Prrc2c	chr1	-	162688115	162688217	162691140	162691233	162684054	162684256	162692372	162692624	594,690,549	549,533,471	458,477,565	269,261,258	218	227	2.29562126651e-05	0.53,0.574,0.548	0.639,0.656,0.695	-0.113
ENSMUSG00000020230	Prmt2	chr10	-	76208411	76208583	76209337	76209474	76207231	76207793	76210397	76210527	305,244,250	383,311,244	107,124,120	209,264,239	262	297	2.29562126651e-05	0.474,0.471,0.537	0.367,0.347,0.363	0.135
ENSMUSG00000075703	Ept1	chr5	+	30248411	30248520	30252709	30252784	30247462	30247531	30256077	30256340	199,174,159	131,98,77	147,206,140	52,50,15	234	200	2.31626494045e-05	0.565,0.603,0.638	0.707,0.779,0.889	-0.19
ENSMUSG00000027323	Rad51	chr2	+	119131503	119131617	119134073	119134203	119127062	119127157	119134386	119134508	637,552,473	562,449,481	474,529,414	266,300,224	239	255	2.32363640034e-05	0.547,0.567,0.512	0.655,0.653,0.664	-0.115
ENSMUSG00000021266	Wars	chr12	-	108867676	108867777	108875113	108875296	108866012	108866299	108875665	108875785	461,490,441	603,629,555	216,262,240	463,589,444	308	226	2.34344249558e-05	0.359,0.364,0.368	0.255,0.246,0.284	0.102
ENSMUSG00000027349	Fam98b	chr2	+	117262838	117262919	117263822	117263939	117260174	117260353	117267779	117267947	898,719,796	1063,937,834	588,580,464	898,1156,928	206	242	2.36157006091e-05	0.498,0.474,0.529	0.435,0.371,0.37	0.108
ENSMUSG00000036503	Rnf13	chr3	+	57769039	57769120	57779382	57779508	57764256	57764382	57796197	57796285	119,84,73	233,187,187	36,71,53	236,276,198	206	251	2.40652727747e-05	0.384,0.354,0.322	0.157,0.239,0.246	0.139
ENSMUSG00000027132	Katnbl1	chr2	+	112407585	112407704	112408382	112408433	112406073	112406353	112408523	112408613	324,302,289	167,140,180	236,222,142	54,67,48	244	176	2.43830450951e-05	0.583,0.609,0.537	0.759,0.705,0.681	-0.139
ENSMUSG00000029673	Auts2	chr5	-	131466031	131466127	131470413	131470458	131461281	131461353	131472237	131472479	44,45,27	344,295,287	35,72,44	152,195,188	170	221	2.46161014316e-05	0.143,0.165,0.109	0.23,0.324,0.233	-0.123
ENSMUSG00000029192	Tbc1d14	chr5	-	36512453	36512548	36514038	36514119	36508359	36508431	36519272	36519379	302,312,336	240,239,218	351,326,258	142,155,104	206	220	2.55510334204e-05	0.573,0.582,0.622	0.725,0.692,0.726	-0.122
ENSMUSG00000025203	Scd2	chr19	+	44294903	44295186	44298039	44298170	44293675	44294411	44299608	44299814	3755,3340,3044	1956,1756,1674	2799,3311,2502	1011,1136,880	408	256	2.57942698286e-05	0.546,0.544,0.533	0.635,0.646,0.641	-0.1
ENSMUSG00000041642	Kif21b	chr1	+	136165017	136165131	136169186	136169323	136163072	136163150	136169988	136170169	129,101,99	85,91,68	83,111,84	32,40,22	239	262	2.59273764083e-05	0.625,0.549,0.615	0.74,0.753,0.807	-0.17
ENSMUSG00000034390	Cmip	chr8	+	117384957	117385008	117411260	117411422	117377074	117377200	117416214	117416256	155,144,147	594,560,477	79,71,75	444,550,467	176	287	2.61076022322e-05	0.298,0.295,0.334	0.225,0.174,0.208	0.107
ENSMUSG00000004562	Arhgef40	chr14	+	51996875	51997486	51997612	51997847	51996263	51996407	51998143	51998230	207,211,170	181,204,133	100,99,126	146,178,190	736	360	2.62101507202e-05	0.359,0.336,0.385	0.251,0.214,0.245	0.123
ENSMUSG00000025915	Sgk3	chr1	+	9868382	9868466	9877165	9877253	9865130	9865348	9879025	9879075	282,231,286	355,276,274	144,149,79	240,303,180	209	213	2.66628440852e-05	0.447,0.46,0.515	0.379,0.334,0.309	0.133
ENSMUSG00000025413	Ttc4	chr4	-	106674410	106674488	106676597	106676759	106671623	106671748	106678184	106678302	421,362,414	473,358,468	315,313,284	526,619,454	287	203	2.70295561901e-05	0.386,0.417,0.385	0.298,0.263,0.307	0.107
ENSMUSG00000021012	Zc3h14	chr12	+	98783581	98783702	98784915	98785052	98780047	98780280	98785317	98785406	683,679,579	1159,1019,804	434,504,428	961,1246,1048	246	262	2.71331803941e-05	0.386,0.415,0.434	0.325,0.301,0.303	0.102
ENSMUSG00000039382	Wdr45	chrX	+	7724186	7724291	7725930	7726036	7724023	7724098	7726197	7726292	105,122,107	168,126,99	66,67,60	137,198,158	230	231	2.71331803941e-05	0.386,0.493,0.521	0.326,0.254,0.276	0.181
ENSMUSG00000086296	D030055H07Rik	chr9	+	106151284	106151350	106152593	106152753	106148686	106148745	106152893	106153029	4,0,6	11,2,10	0,0,0	2,4,3	191	285	2.75291007683e-05	0.352,0.0,0.472	0.0,0.0,0.0	0.275
ENSMUSG00000047879	Usp14	chr18	-	10017990	10018095	10022817	10022850	10016540	10016644	10024533	10024679	267,162,270	439,397,307	275,332,198	181,246,167	158	230	2.81416636446e-05	0.47,0.373,0.561	0.689,0.663,0.633	-0.194
ENSMUSG00000026176	Ctdsp1	chr1	+	74393277	74393901	74394018	74394075	74391794	74391964	74394639	74394732	530,664,440	318,255,244	365,527,513	119,145,111	749	182	2.84514922587e-05	0.288,0.388,0.305	0.427,0.469,0.529	-0.148
ENSMUSG00000035949	Fbxw2	chr2	-	34822557	34823067	34825961	34826070	34812814	34813009	34826171	34826201	28,159,100	581,408,555	3,2,21	362,348,253	234	635	2.84514922587e-05	0.116,0.514,0.328	0.022,0.015,0.184	0.246
ENSMUSG00000028411	Aptx	chr4	-	40695376	40695423	40697216	40697353	40694851	40695136	40703136	40703194	70,50,68	92,99,70	81,88,49	44,52,27	262	172	2.84727184976e-05	0.333,0.249,0.389	0.547,0.526,0.544	-0.215
ENSMUSG00000038014	Fam120a	chr13	-	48932296	48932393	48933949	48934078	48922152	48922250	48945941	48946024	956,823,883	652,591,470	520,682,509	521,648,540	254	222	2.85754383743e-05	0.562,0.549,0.622	0.466,0.479,0.452	0.112
ENSMUSG00000026176	Ctdsp1	chr1	+	74393277	74393426	74394018	74394075	74391508	74391964	74394639	74394732	530,664,433	318,255,244	355,527,511	119,145,111	274	182	2.85754383743e-05	0.525,0.634,0.541	0.665,0.707,0.754	-0.142
ENSMUSG00000027163	Commd9	chr2	+	101897039	101897179	101898867	101898902	101886252	101886319	101899868	101899972	5,4,0	83,63,68	8,5,12	31,38,25	265	160	2.88254035752e-05	0.035,0.037,0.0	0.135,0.074,0.225	-0.121
ENSMUSG00000045273	Cenph	chr13	-	100761760	100761924	100764168	100764232	100759673	100760194	100766824	100766881	282,211,226	440,391,437	106,146,116	351,397,355	189	289	2.91807494474e-05	0.495,0.452,0.442	0.316,0.36,0.333	0.127
ENSMUSG00000032527	Pccb	chr9	-	101012704	101012815	101023135	101023249	100999164	100999273	101027079	101027136	414,361,327	310,269,286	392,487,340	162,199,199	239	236	3.02705956653e-05	0.569,0.57,0.53	0.705,0.707,0.628	-0.124
ENSMUSG00000024052	Lpin2	chr17	+	71222054	71222150	71224939	71225241	71214963	71215164	71229307	71229415	214,170,162	244,235,189	164,183,120	119,128,73	221	427	3.05680207799e-05	0.629,0.583,0.624	0.727,0.734,0.761	-0.129
ENSMUSG00000019518	Ap4m1	chr5	+	138172786	138172893	138172971	138173068	138172348	138172437	138174749	138174860	205,169,113	140,129,136	136,200,162	63,64,66	232	222	3.17335142748e-05	0.584,0.556,0.443	0.674,0.749,0.701	-0.18
ENSMUSG00000026608	Kctd3	chr1	-	188997276	188997335	189000252	189000326	188996961	188997042	189001342	189001388	137,102,108	177,152,131	136,194,134	103,116,110	199	184	3.19835210186e-05	0.417,0.383,0.433	0.55,0.607,0.53	-0.151
ENSMUSG00000020257	Wdr82	chr9	+	106184179	106184296	106184682	106184838	106183615	106183715	106185248	106185318	836,697,683	965,857,843	709,876,554	565,659,433	242	281	3.27434524388e-05	0.501,0.486,0.485	0.593,0.607,0.598	-0.109
ENSMUSG00000032547	Ryk	chr9	+	102885993	102886128	102888469	102888556	102881653	102881754	102891215	102891285	725,647,760	753,706,643	503,632,386	651,994,689	260	212	3.29727836122e-05	0.44,0.428,0.491	0.387,0.341,0.314	0.106
ENSMUSG00000063801	Ap3s2	chr7	-	79882465	79882573	79909834	79909906	79875324	79880612	79915146	79915258	348,270,386	768,663,586	140,155,107	414,613,446	197	233	3.30281763738e-05	0.349,0.325,0.438	0.286,0.23,0.221	0.125
ENSMUSG00000039294	BC017643	chr11	-	121225803	121225900	121226768	121226842	121224548	121224693	121227242	121227284	174,143,141	376,308,345	65,77,49	258,304,216	199	222	3.40210847578e-05	0.34,0.341,0.313	0.219,0.22,0.202	0.118
ENSMUSG00000056851	Pcbp2	chr15	+	102484165	102484240	102487087	102487129	102483159	102483288	102488204	102488277	2277,2145,1738	1657,1410,1533	1340,1778,1617	786,858,664	200	167	3.4087468855e-05	0.534,0.56,0.486	0.587,0.634,0.67	-0.104
ENSMUSG00000029458	Brap	chr5	+	121663295	121663491	121665098	121665288	121661999	121662161	121672084	121672198	274,222,221	224,163,153	227,310,211	106,126,86	321	315	3.41102116039e-05	0.546,0.572,0.586	0.678,0.707,0.707	-0.129
ENSMUSG00000070544	Top1	chr2	+	160670099	160670202	160682650	160682774	160646607	160646632	160684447	160684503	791,835,729	1308,1173,1184	710,939,891	834,958,779	228	249	3.41102116039e-05	0.398,0.437,0.402	0.482,0.517,0.555	-0.106
ENSMUSG00000020937	Plcd3	chr11	-	103073727	103073844	103074558	103074709	103071640	103071807	103074856	103075003	131,117,97	241,183,205	65,74,65	244,230,217	276	242	3.48187456523e-05	0.323,0.359,0.293	0.189,0.22,0.208	0.119
ENSMUSG00000059119	Nap1l4	chr7	-	143529417	143529557	143532308	143532380	143527165	143527311	143534285	143534417	1399,1225,1136	1850,1780,1720	894,1045,699	1876,2056,1716	197	265	3.5211232277e-05	0.504,0.481,0.47	0.391,0.406,0.354	0.101
ENSMUSG00000040711	Sh3pxd2b	chr11	+	32414200	32414427	32415922	32415972	32411456	32411574	32417079	32417205	151,138,87	99,75,61	62,77,56	77,92,78	352	175	3.54927062656e-05	0.431,0.478,0.415	0.286,0.294,0.263	0.16
ENSMUSG00000035351	Nup37	chr10	+	88171994	88172085	88174385	88174567	88160875	88160970	88174882	88174933	351,342,314	537,435,553	291,313,289	311,269,244	216	307	3.57426363864e-05	0.482,0.528,0.447	0.571,0.623,0.627	-0.121
ENSMUSG00000052151	Plpp2	chr10	-	79527449	79527626	79527814	79527872	79526429	79527248	79530497	79530772	75,65,62	195,194,169	41,24,20	173,197,172	183	302	3.60857570941e-05	0.388,0.356,0.377	0.281,0.167,0.161	0.171
ENSMUSG00000061731	Ext1	chr15	-	53083084	53083174	53088054	53088150	53075768	53075929	53089930	53090049	586,446,561	426,363,375	408,516,417	186,240,181	221	215	3.654925075e-05	0.572,0.544,0.593	0.681,0.677,0.691	-0.113
ENSMUSG00000033423	Eri3	chr4	+	117552967	117553043	117564620	117564898	117550364	117550730	117582599	117582716	179,220,169	671,628,556	155,135,171	802,926,785	201	403	3.67385963005e-05	0.348,0.413,0.379	0.279,0.226,0.304	0.11
ENSMUSG00000021133	Susd6	chr12	+	80868426	80868624	80870074	80870210	80828025	80828243	80874148	80874576	232,192,204	205,116,180	211,269,187	84,124,70	323	261	3.7055646146e-05	0.478,0.572,0.478	0.67,0.637,0.683	-0.154
ENSMUSG00000034906	Ncaph	chr2	-	127116531	127116654	127117505	127117612	127113559	127113670	127118076	127118225	432,432,337	772,805,871	218,322,368	931,1099,985	232	248	3.72956712696e-05	0.374,0.365,0.293	0.2,0.239,0.285	0.103
ENSMUSG00000041420	Meis3	chr7	+	16184037	16184096	16185447	16185517	16183790	16183867	16186056	16186501	124,127,94	135,125,120	62,72,71	126,146,162	184	195	3.76482425604e-05	0.493,0.518,0.454	0.343,0.343,0.317	0.154
ENSMUSG00000019891	Dcbld1	chr10	+	52284102	52284237	52286347	52286399	52261726	52261939	52290850	52290923	187,148,170	62,61,53	83,89,56	57,64,45	260	177	3.80223798782e-05	0.672,0.623,0.686	0.498,0.486,0.459	0.179
ENSMUSG00000001127	Araf	chrX	+	20858741	20858873	20859684	20859819	20858393	20858512	20859978	20860519	250,211,225	190,233,168	126,150,129	184,213,247	257	260	3.8857239574e-05	0.571,0.478,0.575	0.409,0.416,0.346	0.151
ENSMUSG00000026571	Dcaf6	chr1	-	165390413	165390533	165392138	165392232	165388657	165388915	165399653	165399868	84,74,89	116,89,93	117,112,76	65,61,55	219	245	3.88629692768e-05	0.448,0.482,0.517	0.668,0.673,0.607	-0.167
ENSMUSG00000020048	Hsp90b1	chr10	-	86695659	86695737	86695825	86695963	86695476	86695542	86696718	86696835	4861,4462,3167	2228,1939,2001	3949,4856,3627	1515,1462,1017	263	203	4.00467066451e-05	0.627,0.64,0.55	0.668,0.719,0.734	-0.101
ENSMUSG00000006411	Nectin4	chr1	+	171385097	171385251	171385662	171385738	171384683	171384832	171386159	171386234	486,413,461	179,172,161	317,331,232	181,218,158	279	201	4.00467066451e-05	0.662,0.634,0.674	0.558,0.522,0.514	0.125
ENSMUSG00000031703	Itfg1	chr8	-	85810544	85810639	85831182	85831257	85780515	85780577	85835020	85835078	325,250,377	440,305,382	283,377,209	224,253,146	200	220	4.03510142675e-05	0.448,0.474,0.521	0.582,0.621,0.612	-0.124
ENSMUSG00000032582	Rbm6	chr9	-	107800698	107800773	107833433	107833507	107796476	107796537	107847267	107847337	176,190,206	286,243,309	113,133,85	286,323,227	199	200	4.08553520199e-05	0.382,0.44,0.401	0.284,0.293,0.273	0.124
ENSMUSG00000018736	Ndel1	chr11	-	68839870	68840007	68842019	68842168	68836181	68836323	68843820	68843974	385,282,315	310,266,201	494,605,381	210,278,193	274	262	4.25446146679e-05	0.543,0.503,0.6	0.692,0.675,0.654	-0.125
ENSMUSG00000029521	Chek2	chr5	+	110849595	110849686	110855724	110855833	110848629	110848777	110858373	110858427	120,121,117	98,129,127	127,111,98	45,58,57	216	234	4.31083271706e-05	0.57,0.504,0.5	0.754,0.675,0.651	-0.169
ENSMUSG00000024646	Cyb5a	chr18	+	84873139	84873169	84877826	84877861	84871504	84871633	84879502	84879592	885,785,837	702,609,668	556,812,578	698,924,730	155	160	4.31083271706e-05	0.565,0.571,0.564	0.451,0.476,0.45	0.108
ENSMUSG00000032239	Rp9	chr9	-	22449801	22449863	22453778	22453870	22448310	22448854	22457372	22457502	341,307,313	265,217,306	229,327,213	294,416,327	217	187	4.32026313952e-05	0.526,0.549,0.468	0.402,0.404,0.36	0.126
ENSMUSG00000019143	Hars2	chr18	+	36789156	36789284	36789366	36789609	36788576	36788670	36790133	36790250	379,306,248	298,239,231	236,306,225	390,353,322	253	368	4.33352021051e-05	0.649,0.651,0.61	0.468,0.558,0.504	0.127
ENSMUSG00000001441	Npepps	chr11	-	97242602	97242803	97244427	97244535	97241950	97242047	97248201	97248323	291,346,219	548,514,323	124,126,134	288,393,356	233	326	4.3393358706e-05	0.426,0.485,0.487	0.376,0.31,0.345	0.122
ENSMUSG00000028093	Acp6	chr3	+	97171641	97171742	97173802	97173898	97168440	97168573	97175627	97175793	241,220,210	262,277,226	171,162,173	285,339,348	226	221	4.35975012954e-05	0.474,0.437,0.476	0.37,0.318,0.327	0.124
ENSMUSG00000032579	Hemk1	chr9	-	107330772	107330822	107336178	107336272	107329323	107329432	107336571	107336663	48,42,45	22,14,15	43,47,46	7,2,3	219	175	4.36505277068e-05	0.635,0.706,0.706	0.831,0.949,0.925	-0.219
ENSMUSG00000042029	Ncapg2	chr12	+	116425778	116425904	116426575	116426755	116424621	116424714	116427655	116427808	164,131,134	245,181,145	58,58,38	137,147,107	251	305	4.48989188311e-05	0.449,0.468,0.529	0.34,0.324,0.301	0.16
ENSMUSG00000032411	Tfdp2	chr9	+	96297626	96297770	96300371	96300440	96294964	96295127	96306799	96306951	227,185,181	211,210,149	77,129,59	124,200,136	269	194	4.63644020827e-05	0.437,0.389,0.467	0.309,0.317,0.238	0.143
ENSMUSG00000030254	Rad18	chr6	-	112672123	112672200	112675745	112675930	112665277	112665338	112679916	112680016	205,180,152	160,135,134	99,120,117	143,185,155	310	202	4.65637681395e-05	0.455,0.465,0.425	0.311,0.297,0.33	0.136
ENSMUSG00000017707	Serinc3	chr2	-	163627871	163628052	163629126	163629217	163626252	163626477	163630925	163631095	391,359,358	541,515,598	394,566,365	399,482,357	216	306	4.72273869998e-05	0.506,0.497,0.459	0.583,0.625,0.592	-0.113
ENSMUSG00000021037	Ahsa1	chr12	+	87272571	87272700	87273122	87273224	87271338	87271427	87273446	87273498	2254,1932,1529	1541,1253,1391	1593,1913,1603	798,882,748	254	227	4.74575057575e-05	0.567,0.579,0.496	0.641,0.66,0.657	-0.105
ENSMUSG00000032254	Kif23	chr9	-	61927036	61927163	61927347	61927467	61926359	61926518	61927553	61927633	537,354,432	475,403,361	311,368,296	436,584,458	245	252	4.86735631699e-05	0.538,0.475,0.552	0.423,0.393,0.399	0.117
ENSMUSG00000021012	Zc3h14	chr12	+	98784915	98785052	98785317	98785406	98783581	98783702	98785634	98785741	1027,897,786	1079,943,743	539,731,618	875,1111,936	262	214	4.87281093168e-05	0.437,0.437,0.464	0.335,0.35,0.35	0.101
ENSMUSG00000034543	Morc2a	chr11	+	3658671	3658725	3661828	3661863	3650252	3650447	3668770	3668839	141,140,140	57,51,64	49,48,40	40,45,40	179	160	4.87281093168e-05	0.689,0.71,0.662	0.523,0.488,0.472	0.193
ENSMUSG00000043962	Thrap3	chr4	-	126179911	126180814	126186434	126186588	126177861	126178557	126202569	126202589	410,339,367	1433,1308,1526	186,250,190	1237,1413,1118	279	1028	4.95699837966e-05	0.513,0.488,0.47	0.357,0.395,0.385	0.111
ENSMUSG00000003500	Impdh1	chr6	-	29206305	29206512	29206922	29206997	29206065	29206153	29207094	29207196	208,170,145	188,111,181	249,177,149	88,98,64	200	332	5.04262058079e-05	0.647,0.718,0.571	0.824,0.75,0.794	-0.144
ENSMUSG00000025758	Plk4	chr3	+	40810661	40810764	40811233	40811383	40810276	40810381	40811879	40812013	437,353,287	363,310,379	202,257,182	421,383,347	228	275	5.04262058079e-05	0.592,0.579,0.477	0.367,0.447,0.387	0.149
ENSMUSG00000041488	Stx3	chr19	-	11781566	11781680	11783025	11783136	11777484	11779173	11785389	11785524	306,270,214	285,240,165	292,293,233	135,140,142	236	239	5.04262058079e-05	0.521,0.533,0.568	0.687,0.679,0.624	-0.123
ENSMUSG00000038696	Mapkap1	chr2	+	34563054	34563162	34581191	34581332	34533787	34533897	34597422	34597560	459,385,396	613,620,556	296,353,286	686,887,572	233	266	5.05670967237e-05	0.461,0.415,0.448	0.33,0.312,0.363	0.106
ENSMUSG00000036023	Parp2	chr14	+	50819660	50819788	50819941	50820041	50819353	50819488	50820477	50820576	333,312,342	265,273,235	282,376,242	127,147,137	253	225	5.17785016657e-05	0.528,0.504,0.564	0.664,0.695,0.611	-0.125
ENSMUSG00000022962	Gart	chr16	-	91638726	91638795	91639339	91639451	91637929	91638055	91641211	91641386	858,728,721	548,470,360	468,502,370	446,448,349	237	194	5.18108468808e-05	0.562,0.559,0.621	0.462,0.478,0.465	0.112
ENSMUSG00000002006	Pdzd4	chrX	-	73798193	73798292	73799833	73800087	73796829	73796892	73824281	73824969	78,93,80	153,134,106	46,66,29	160,168,108	379	224	5.18108468808e-05	0.232,0.291,0.308	0.145,0.188,0.137	0.12
ENSMUSG00000016018	Skiv2l2	chr13	-	112908894	112908997	112909815	112909914	112906984	112907116	112910909	112911034	558,415,394	379,294,393	420,492,352	193,250,141	224	228	5.56741685113e-05	0.6,0.59,0.505	0.689,0.667,0.718	-0.126
ENSMUSG00000020680	Taf15	chr11	+	83487222	83487413	83497261	83497296	83484976	83485079	83497893	83497926	1284,1167,1007	233,204,284	745,898,722	315,273,259	316	160	5.60759828341e-05	0.736,0.743,0.642	0.545,0.625,0.585	0.122
ENSMUSG00000034557	Zfyve9	chr4	-	108691621	108691791	108693319	108693496	108689148	108689269	108695768	108695868	289,264,207	366,334,261	164,256,215	144,170,109	302	295	5.64104755655e-05	0.435,0.436,0.437	0.527,0.595,0.658	-0.157
ENSMUSG00000031066	Usp11	chrX	+	20713747	20713921	20714013	20714172	20713296	20713396	20714506	20714731	519,403,446	439,382,276	196,259,220	229,400,308	299	284	5.64104755655e-05	0.529,0.501,0.606	0.448,0.381,0.404	0.134
ENSMUSG00000006411	Nectin4	chr1	+	171385097	171385251	171385662	171385738	171384683	171384832	171386580	171388285	486,414,461	188,123,156	315,332,232	155,192,155	279	201	5.6599540038e-05	0.651,0.708,0.68	0.594,0.555,0.519	0.124
ENSMUSG00000062127	Cttnbp2nl	chr3	-	105032652	105032760	105038864	105038987	105011192	105011423	105052899	105052951	77,109,52	408,372,355	100,137,176	274,338,209	248	233	5.69862985067e-05	0.151,0.216,0.121	0.255,0.276,0.442	-0.162
ENSMUSG00000031681	Smad1	chr8	-	79343653	79343910	79356211	79356469	79338394	79339792	79371783	79372364	296,222,170	301,260,208	178,258,214	104,188,142	383	382	5.79542786737e-05	0.495,0.46,0.449	0.631,0.578,0.6	-0.135
ENSMUSG00000021051	Ppp2r5e	chr12	-	75485131	75485224	75493413	75493515	75469731	75469862	75515601	75515798	588,554,426	378,347,335	418,684,506	212,289,182	227	218	5.83739708024e-05	0.599,0.605,0.55	0.654,0.694,0.728	-0.107
ENSMUSG00000006288	Ttc5	chr14	-	50773276	50773333	50775290	50775382	50772473	50772620	50777261	50777412	174,200,145	223,226,190	145,165,241	113,123,124	217	182	5.83739708024e-05	0.396,0.426,0.39	0.518,0.529,0.62	-0.152
ENSMUSG00000013465	Nelfb	chr2	-	25206159	25206345	25209853	25210084	25205126	25205239	25210437	25210537	846,809,732	683,509,578	585,623,477	583,750,584	356	311	5.87788769549e-05	0.52,0.581,0.525	0.467,0.421,0.416	0.107
ENSMUSG00000027131	Emc4	chr2	-	112363791	112363952	112367401	112367516	112363010	112363354	112367818	112368027	548,507,365	845,681,629	365,333,328	773,930,739	240	286	5.94607876981e-05	0.436,0.47,0.409	0.36,0.299,0.346	0.103
ENSMUSG00000018651	Tada2a	chr11	-	84085638	84085771	84087110	84087182	84084713	84084757	84090548	84090659	182,169,202	204,215,160	239,267,221	128,175,106	197	258	6.13622798762e-05	0.539,0.507,0.623	0.71,0.666,0.732	-0.146
ENSMUSG00000062054	Iah1	chr12	+	21319769	21319931	21321333	21321455	21317897	21318046	21323288	21323605	387,340,316	302,275,222	336,449,358	185,188,158	287	247	6.21210895451e-05	0.524,0.516,0.551	0.61,0.673,0.661	-0.118
ENSMUSG00000029992	Gfpt1	chr6	+	87073381	87073479	87076256	87076377	87067683	87067779	87077082	87077240	127,109,95	165,174,174	60,59,54	182,197,133	223	246	6.25660404898e-05	0.459,0.409,0.376	0.267,0.248,0.309	0.14
ENSMUSG00000024068	Spast	chr17	+	74374122	74374202	74375082	74375125	74373662	74373754	74377040	74377120	244,246,209	188,194,151	175,208,186	84,95,61	205	168	6.33424474261e-05	0.515,0.51,0.531	0.631,0.642,0.714	-0.144
ENSMUSG00000034926	Dhcr24	chr4	+	106578189	106578333	106585789	106585987	106573727	106573991	106586344	106586523	823,790,661	850,775,693	726,929,628	518,522,467	269	323	6.50152600967e-05	0.538,0.55,0.534	0.627,0.681,0.618	-0.101
ENSMUSG00000039068	Zzz3	chr3	+	152420014	152420140	152446798	152446937	152396078	152396138	152448778	152448826	74,175,74	436,374,358	35,43,40	357,460,279	251	264	6.60676931282e-05	0.151,0.33,0.179	0.093,0.09,0.131	0.115
ENSMUSG00000020993	Trappc6b	chr12	-	59044252	59044346	59048122	59048206	59043092	59043676	59050267	59050385	255,202,189	303,302,241	246,331,208	206,225,184	209	219	6.65597138604e-05	0.469,0.412,0.451	0.556,0.607,0.542	-0.124
ENSMUSG00000039176	Polg	chr7	-	79456434	79456512	79456707	79456828	79456040	79456148	79458173	79458410	210,214,178	214,170,137	162,173,122	226,266,182	246	203	6.65597138604e-05	0.447,0.51,0.517	0.372,0.349,0.356	0.132
ENSMUSG00000044783	Hjurp	chr1	-	88270201	88270299	88275041	88275097	88269320	88269413	88277218	88277285	309,222,278	539,512,466	377,449,340	446,492,430	181	223	6.66468999341e-05	0.414,0.348,0.424	0.51,0.529,0.493	-0.115
ENSMUSG00000043411	Usp48	chr4	+	137608057	137608182	137608997	137609106	137606688	137606816	137610689	137610823	189,231,177	284,252,193	131,107,85	236,271,184	250	234	6.85479701331e-05	0.384,0.462,0.462	0.342,0.27,0.302	0.131
ENSMUSG00000026385	Dbi	chr1	-	120116385	120116448	120119894	120120012	120113279	120113533	120120944	120121078	2684,2230,2710	2125,2229,1853	2265,2314,1746	2508,2941,2463	243	188	6.8634083272e-05	0.494,0.436,0.531	0.411,0.378,0.354	0.106
ENSMUSG00000028917	Plekhm2	chr4	-	141630991	141631056	141631289	141631380	141630571	141630660	141631509	141631579	166,146,101	118,91,69	143,162,113	44,49,49	216	190	6.92825650626e-05	0.553,0.585,0.563	0.741,0.744,0.67	-0.151
ENSMUSG00000024151	Msh2	chr17	+	87718600	87718805	87719287	87719535	87717454	87717700	87720882	87721058	706,686,691	811,669,919	578,586,443	362,420,391	330	373	6.96014670405e-05	0.496,0.537,0.459	0.643,0.612,0.562	-0.108
ENSMUSG00000045576	St7l	chr3	+	104868023	104868106	104870845	104871011	104864502	104865308	104873521	104873576	69,66,58	163,145,132	95,104,104	122,138,101	208	291	7.20283853259e-05	0.372,0.389,0.381	0.521,0.513,0.59	-0.161
ENSMUSG00000028458	Tesk1	chr4	+	43445040	43445123	43445283	43445374	43444572	43444719	43445522	43445606	294,283,314	472,458,370	148,143,106	315,353,298	208	216	7.45433004865e-05	0.393,0.391,0.468	0.328,0.296,0.27	0.119
ENSMUSG00000005981	Trap1	chr16	-	4055796	4055870	4060756	4060917	4054753	4054909	4062329	4062401	558,416,569	386,280,281	407,346,274	335,436,345	286	199	7.45433004865e-05	0.501,0.508,0.585	0.458,0.356,0.356	0.141
ENSMUSG00000055320	Tead1	chr7	+	112842039	112842102	112876074	112876248	112839415	112839480	112891718	112891859	89,70,63	412,374,435	10,21,15	214,198,150	188	299	7.55614631367e-05	0.256,0.229,0.187	0.069,0.144,0.137	0.107
ENSMUSG00000063273	Naa15	chr3	+	51451309	51451382	51455833	51456003	51448552	51448659	51457297	51457450	311,281,202	587,604,421	103,102,92	298,386,327	198	295	7.5902298027e-05	0.441,0.409,0.417	0.34,0.282,0.295	0.117
ENSMUSG00000002949	Timm44	chr8	-	4261907	4261997	4265225	4265276	4260511	4260622	4266555	4266680	352,278,306	459,344,510	404,428,309	356,341,298	176	215	7.64829615854e-05	0.484,0.497,0.423	0.581,0.605,0.559	-0.114
ENSMUSG00000029203	Ube2k	chr5	+	65581385	65581468	65591875	65591975	65571531	65571590	65594419	65594548	853,843,609	1113,1054,890	775,1050,838	754,804,778	208	225	7.64829615854e-05	0.453,0.464,0.425	0.526,0.586,0.538	-0.103
ENSMUSG00000026134	Prim2	chr1	-	33464052	33464121	33480457	33480540	33453809	33454304	33484681	33484808	144,149,154	173,160,169	80,126,72	222,198,184	208	194	7.81957573347e-05	0.437,0.465,0.459	0.252,0.372,0.267	0.157
ENSMUSG00000034022	Cpsf1	chr15	-	76602508	76602648	76602790	76602937	76602320	76602431	76603033	76603185	284,277,273	445,423,348	160,214,165	403,495,369	272	265	7.90697422902e-05	0.383,0.389,0.433	0.279,0.296,0.303	0.109
ENSMUSG00000026193	Fn1	chr1	-	71593070	71593235	71595663	71595802	71590766	71590892	71597280	71597747	552,613,746	448,553,664	283,246,283	368,304,442	264	290	7.9261808532e-05	0.575,0.549,0.552	0.458,0.471,0.413	0.111
ENSMUSG00000022515	Anks3	chr16	-	4943078	4943251	4943558	4943700	4942692	4942778	4946054	4946179	179,127,167	171,159,122	116,125,109	192,234,227	267	298	8.01874827279e-05	0.539,0.471,0.604	0.403,0.374,0.349	0.163
ENSMUSG00000035725	Prkx	chrX	-	77773115	77773235	77782037	77782301	77771246	77771342	77786127	77786296	203,187,145	174,161,155	56,100,89	117,156,130	389	245	8.05418199362e-05	0.424,0.422,0.371	0.232,0.288,0.301	0.132
ENSMUSG00000003435	Supt5	chr7	-	28325949	28326201	28328702	28328771	28323892	28323982	28329019	28329050	295,269,251	913,846,788	139,208,150	811,890,761	194	377	8.07794601733e-05	0.386,0.382,0.382	0.25,0.312,0.277	0.104
ENSMUSG00000037339	Fam53a	chr5	-	33607463	33608227	33610431	33610486	33600355	33600880	33614602	33614834	185,179,147	313,328,236	87,108,66	261,277,244	180	889	8.16243477121e-05	0.745,0.729,0.755	0.622,0.658,0.572	0.126
ENSMUSG00000021555	Naa35	chr13	+	59595348	59595382	59598039	59598154	59586169	59586281	59599728	59599803	124,128,135	549,475,406	85,76,63	441,615,390	159	240	8.16243477121e-05	0.254,0.289,0.334	0.225,0.157,0.196	0.1
ENSMUSG00000042354	Gnl3	chr14	-	31013166	31013324	31013652	31013795	31012722	31012789	31014052	31014227	668,559,553	904,674,689	264,331,345	575,640,621	268	283	8.20866154472e-05	0.438,0.467,0.459	0.327,0.353,0.37	0.105
ENSMUSG00000027287	Snap23	chr2	+	120585555	120585604	120586158	120586276	120585150	120585192	120594800	120594956	104,94,120	395,395,354	40,75,38	323,382,288	174	243	8.20866154472e-05	0.269,0.249,0.321	0.147,0.215,0.156	0.107
ENSMUSG00000041594	Tmtc4	chr14	-	122963297	122963385	122971739	122971956	122950488	122950592	122973169	122973285	252,203,184	134,124,131	71,73,64	76,90,73	342	213	8.20997610434e-05	0.539,0.505,0.467	0.368,0.336,0.353	0.151
ENSMUSG00000031955	Bcar1	chr8	-	111715614	111715776	111720698	111721331	111713338	111714436	111743688	111743809	76,233,102	0,1,0	28,28,44	1,3,5	758	287	8.23030479164e-05	1.0,0.989,1.0	0.914,0.779,0.769	0.176
ENSMUSG00000014748	Tex261	chr6	-	83772241	83772309	83773709	83773863	83771446	83771549	83775017	83775097	519,405,331	328,236,246	453,547,460	208,211,169	279	193	8.30406175994e-05	0.523,0.543,0.482	0.601,0.642,0.653	-0.116
ENSMUSG00000032116	Stt3a	chr9	-	36743995	36744151	36746553	36746645	36743415	36743604	36747924	36748080	637,551,548	836,750,652	292,285,224	484,632,520	217	281	8.45460185013e-05	0.497,0.488,0.521	0.439,0.369,0.358	0.113
ENSMUSG00000037286	Stag1	chr9	+	100705152	100705254	100712437	100712540	100643447	100643796	100737977	100738142	157,187,168	336,244,274	68,88,82	243,292,204	227	228	8.46986093148e-05	0.319,0.435,0.381	0.219,0.232,0.288	0.132
ENSMUSG00000039748	Exo1	chr1	+	175888723	175888861	175891933	175892146	175887577	175887701	175892873	175893061	198,167,148	451,396,232	60,83,68	219,322,262	263	338	8.51130237467e-05	0.361,0.351,0.451	0.26,0.249,0.25	0.135
ENSMUSG00000026174	Cnot9	chr1	+	74523503	74523613	74526991	74527090	74522317	74522427	74527591	74527683	807,681,728	829,747,707	330,431,299	580,616,476	235	224	8.66735620208e-05	0.481,0.465,0.495	0.352,0.4,0.375	0.105
ENSMUSG00000022475	Hdac7	chr15	-	97799556	97799644	97800694	97800802	97798223	97798343	97802075	97802125	179,146,159	282,299,279	109,69,92	270,286,283	233	213	8.78707024114e-05	0.367,0.309,0.343	0.27,0.181,0.229	0.113
ENSMUSG00000028309	Rnf20	chr4	+	49653064	49653277	49654190	49654316	49652521	49652671	49654446	49654587	559,450,450	458,360,320	448,477,361	186,250,193	338	251	8.80932711317e-05	0.475,0.481,0.511	0.641,0.586,0.581	-0.114
ENSMUSG00000057375	Yipf1	chr4	+	107318941	107319105	107336113	107336194	107315762	107315842	107336436	107336524	219,213,257	138,123,142	276,288,203	77,98,80	289	206	8.91220762034e-05	0.531,0.552,0.563	0.719,0.677,0.644	-0.131
ENSMUSG00000031310	Zmym3	chrX	-	101411531	101411706	101411844	101411957	101411212	101411359	101412137	101412294	153,100,124	182,156,166	216,221,193	190,166,135	238	300	8.91958444414e-05	0.514,0.447,0.485	0.589,0.627,0.643	-0.138
ENSMUSG00000064138	Fam172a	chr13	+	77825322	77825388	77834509	77834701	77761837	77761938	77902653	77902875	103,90,102	227,201,198	64,64,48	232,292,168	191	317	8.92079797934e-05	0.43,0.426,0.461	0.314,0.267,0.322	0.138
ENSMUSG00000034908	Sidt2	chr9	-	45946744	45946816	45948214	45948308	45945665	45945784	45949775	45949841	286,234,245	251,197,198	174,210,150	234,295,218	219	197	8.99681262401e-05	0.506,0.517,0.527	0.401,0.39,0.382	0.126
ENSMUSG00000022000	Zc3h13	chr14	+	75327543	75328144	75329673	75329777	75324412	75324604	75330068	75331259	365,280,369	170,150,158	356,424,300	75,93,101	726	229	8.99681262401e-05	0.404,0.371,0.424	0.6,0.59,0.484	-0.158
ENSMUSG00000020808	Fam64a	chr11	+	72045678	72045774	72046339	72046393	72044980	72045258	72046686	72047370	839,740,687	498,423,421	547,509,441	419,528,425	221	179	9.11796599997e-05	0.577,0.586,0.569	0.514,0.438,0.457	0.108
ENSMUSG00000035064	Eef2k	chr7	+	120876431	120876492	120880304	120880476	120873308	120873409	120884657	120884807	105,113,97	364,351,335	42,28,18	184,262,200	186	297	9.52390099861e-05	0.315,0.34,0.316	0.267,0.146,0.126	0.144
ENSMUSG00000002068	Ccne1	chr7	-	38103045	38103194	38106278	38106347	38102785	38102921	38106595	38106683	192,168,176	502,354,475	238,274,154	323,291,274	194	274	9.59183645916e-05	0.351,0.401,0.344	0.51,0.571,0.443	-0.143
ENSMUSG00000041974	Spidr	chr16	-	15936552	15936693	15966601	15966852	15915299	15915387	15968527	15968717	213,207,152	196,159,174	222,244,245	118,145,111	376	266	9.71521212902e-05	0.435,0.479,0.382	0.571,0.543,0.61	-0.143
ENSMUSG00000053414	Hunk	chr16	+	90453679	90453815	90464140	90464268	90447309	90447365	90472443	90472579	605,616,607	671,649,696	264,424,320	215,287,203	261	253	9.74200453419e-05	0.466,0.479,0.458	0.543,0.589,0.604	-0.111
ENSMUSG00000033706	Smyd5	chr6	+	85441559	85441622	85442110	85442217	85440639	85440744	85442598	85442655	95,77,98	323,318,280	35,41,43	267,272,228	188	232	9.87671342137e-05	0.266,0.23,0.302	0.139,0.157,0.189	0.104
ENSMUSG00000026504	Sdccag8	chr1	+	176826198	176826284	176828869	176828983	176824751	176824904	176831056	176831182	45,62,44	75,68,74	24,43,20	112,112,79	211	239	9.89299283728e-05	0.405,0.508,0.402	0.195,0.303,0.223	0.198
ENSMUSG00000028538	St3gal3	chr4	-	117958427	117958614	117959074	117959170	117940353	117940500	117959997	117960061	133,123,139	149,146,117	77,85,63	139,148,149	221	312	9.99402463469e-05	0.558,0.543,0.626	0.439,0.448,0.374	0.155
ENSMUSG00000027285	Haus2	chr2	+	120612337	120612430	120615854	120615987	120609382	120609545	120617872	120617981	107,141,74	312,261,317	50,35,39	265,285,234	218	258	0.000101562263582	0.289,0.39,0.216	0.183,0.127,0.165	0.14
ENSMUSG00000024242	Map4k3	chr17	-	80624055	80624114	80630414	80630473	80618556	80618595	80636719	80636798	257,217,203	200,184,151	271,310,246	120,168,102	184	184	0.00010256556592	0.562,0.541,0.573	0.693,0.649,0.707	-0.124
ENSMUSG00000021144	Mta1	chr12	+	113133540	113133576	113135796	113135828	113133184	113133337	113136280	113136432	254,224,197	581,605,448	203,193,199	299,330,262	161	157	0.000103531428211	0.299,0.265,0.3	0.398,0.363,0.426	-0.108
ENSMUSG00000023051	Tarbp2	chr15	+	102521723	102521796	102521980	102522098	102521120	102521213	102522423	102522551	310,260,318	718,618,570	295,307,240	396,380,366	198	243	0.000103819167149	0.346,0.341,0.406	0.478,0.498,0.446	-0.11
ENSMUSG00000030268	Bcat1	chr6	-	145010049	145010135	145015448	145015591	145007729	145007756	145019191	145019355	242,235,192	175,156,183	175,184,183	81,86,59	268	211	0.000105348543571	0.521,0.543,0.452	0.63,0.627,0.709	-0.15
ENSMUSG00000024908	Ppp6r3	chr19	-	3521733	3521920	3526701	3526934	3518244	3518382	3544107	3544255	572,520,440	597,482,565	425,528,324	313,311,243	358	312	0.000105348543571	0.455,0.485,0.404	0.542,0.597,0.537	-0.111
ENSMUSG00000040331	Nsmce4a	chr7	-	130535523	130535572	130536982	130537077	130533769	130533861	130538161	130538252	1097,944,1089	478,421,637	746,814,565	604,573,398	220	174	0.000105348543571	0.645,0.639,0.575	0.494,0.529,0.529	0.102
ENSMUSG00000022957	Itsn1	chr16	+	91858208	91858375	91863256	91863378	91854572	91854655	91868019	91868137	403,416,389	524,452,346	203,305,281	406,538,435	292	247	0.000108010086424	0.394,0.438,0.487	0.297,0.324,0.353	0.115
ENSMUSG00000025081	Tdrd1	chr19	+	56831040	56831373	56837641	56837786	56826208	56826264	56839074	56839180	2,8,3	54,33,40	16,15,12	29,38,35	458	270	0.000108508153398	0.021,0.125,0.042	0.245,0.189,0.168	-0.138
ENSMUSG00000027655	Dhx35	chr2	+	158842855	158842933	158846907	158846989	158842304	158842399	158849481	158849553	101,76,109	114,103,93	47,51,53	109,142,96	203	207	0.00010878594322	0.475,0.429,0.544	0.305,0.268,0.36	0.172
ENSMUSG00000021952	Xpo4	chr14	-	57586579	57586710	57587952	57588071	57585866	57585984	57589940	57590121	152,148,111	189,170,165	67,102,76	215,203,163	244	256	0.000110634313826	0.458,0.477,0.414	0.246,0.345,0.328	0.143
ENSMUSG00000038902	Pogz	chr3	+	94856042	94856201	94860795	94860971	94853949	94854074	94862421	94862530	236,196,174	267,223,213	148,182,131	96,123,92	284	301	0.000114752118256	0.484,0.482,0.464	0.62,0.611,0.601	-0.134
ENSMUSG00000014077	Chp1	chr2	+	119566649	119566730	119571767	119571895	119560730	119560803	119580694	119580756	368,282,327	368,354,339	251,248,191	147,173,140	206	253	0.000114807037468	0.551,0.495,0.542	0.677,0.638,0.626	-0.118
ENSMUSG00000028601	Echdc2	chr4	+	108172088	108172175	108173794	108173851	108169860	108169948	108173986	108174174	161,110,156	119,104,106	143,120,112	194,151,175	212	182	0.000115769461938	0.537,0.476,0.558	0.388,0.406,0.355	0.141
ENSMUSG00000022422	Dscc1	chr15	-	55086752	55086843	55087601	55087736	55084048	55084187	55088954	55089123	200,170,142	110,93,108	129,163,160	49,46,48	260	216	0.00011590125199	0.602,0.603,0.522	0.686,0.746,0.735	-0.147
ENSMUSG00000043241	Upf2	chr2	+	5988386	5988472	6010314	6010428	5982991	5983095	6018901	6019018	208,185,178	274,240,264	233,252,177	189,208,147	211	239	0.000116274983114	0.462,0.466,0.433	0.583,0.578,0.577	-0.126
ENSMUSG00000028578	Caap1	chr4	-	94521061	94521135	94551264	94551465	94500080	94501416	94556461	94556796	103,129,105	152,137,150	80,56,76	164,191,158	326	199	0.000116666235932	0.293,0.365,0.299	0.229,0.152,0.227	0.116
ENSMUSG00000020422	Tns3	chr11	-	8450069	8450156	8453078	8453250	8448689	8448821	8478224	8478305	388,341,296	305,296,253	174,225,162	87,108,82	297	212	0.00012446312449	0.476,0.451,0.455	0.588,0.598,0.585	-0.13
ENSMUSG00000031921	Terf2	chr8	-	107082982	107083069	107094821	107094952	107081092	107081239	107095928	107096024	259,224,155	252,194,155	83,132,117	144,195,194	256	212	0.000125549941625	0.46,0.489,0.453	0.323,0.359,0.333	0.129
ENSMUSG00000029458	Brap	chr5	+	121665098	121665288	121672084	121672198	121663241	121663491	121675229	121675381	332,318,302	220,156,160	317,495,342	109,165,116	315	239	0.000125639948659	0.534,0.607,0.589	0.688,0.695,0.691	-0.115
ENSMUSG00000028578	Caap1	chr4	-	94521061	94521135	94549118	94549194	94500080	94501416	94550421	94550506	151,138,153	153,139,148	109,109,77	165,192,158	201	199	0.000125749533106	0.494,0.496,0.506	0.395,0.36,0.325	0.139
ENSMUSG00000034269	Setd5	chr6	+	113116004	113116122	113116779	113116889	113115527	113115676	113117367	113117586	407,400,378	512,568,344	143,152,107	227,400,362	243	235	0.000126107191136	0.435,0.405,0.515	0.379,0.269,0.222	0.162
ENSMUSG00000022995	Enah	chr1	-	181913306	181913373	181917198	181917247	181908297	181908376	181918257	181918315	396,327,302	228,196,221	247,301,252	96,121,86	174	192	0.000127472977714	0.657,0.648,0.601	0.74,0.733,0.764	-0.11
ENSMUSG00000027828	Ssr3	chr3	-	65387731	65387830	65391324	65391451	65382991	65383123	65392404	65392623	1393,1181,1302	1286,1287,931	641,803,516	852,1247,717	252	224	0.000128981212435	0.491,0.449,0.554	0.401,0.364,0.39	0.113
ENSMUSG00000053414	Hunk	chr16	+	90447309	90447365	90453679	90453815	90432513	90432806	90464140	90464268	277,312,294	610,569,566	103,136,114	329,491,318	181	261	0.000129104234264	0.396,0.442,0.428	0.311,0.285,0.341	0.11
ENSMUSG00000035765	Dym	chr18	+	75229989	75230172	75243284	75243398	75199162	75199265	75286619	75286966	224,236,206	233,196,211	200,261,275	135,137,151	308	239	0.00012976243402	0.427,0.483,0.431	0.535,0.597,0.586	-0.126
ENSMUSG00000041420	Meis3	chr7	+	16177708	16177868	16178744	16179100	16177391	16177573	16182040	16182152	248,247,199	302,256,283	73,81,83	161,174,161	285	481	0.00013098632551	0.581,0.62,0.543	0.434,0.44,0.465	0.135
ENSMUSG00000020821	Kif1c	chr11	+	70706940	70707086	70708441	70708611	70706680	70706759	70708778	70708858	777,618,743	744,631,879	652,790,541	478,508,386	271	295	0.00013098632551	0.532,0.516,0.479	0.598,0.629,0.604	-0.101
ENSMUSG00000027560	Dok5	chr2	+	170832881	170833071	170870810	170870931	170830068	170830188	170879173	170879769	276,312,269	423,490,340	102,107,79	217,230,252	315	246	0.000132147790817	0.338,0.332,0.382	0.269,0.266,0.197	0.107
ENSMUSG00000021266	Wars	chr12	-	108875665	108875785	108881042	108881151	108875113	108875296	108882694	108882908	377,473,272	459,487,439	254,393,321	214,260,240	234	245	0.000132804292294	0.462,0.504,0.393	0.554,0.613,0.583	-0.13
ENSMUSG00000025474	Tubgcp2	chr7	-	140029826	140029986	140031010	140031187	140007886	140008094	140032118	140032247	377,300,320	311,225,349	382,408,322	204,229,159	302	285	0.000133845269573	0.534,0.557,0.464	0.639,0.627,0.656	-0.122
ENSMUSG00000027620	Rbm39	chr2	-	156172827	156173022	156178879	156178952	156164805	156164923	156179176	156179240	111,160,108	14,18,9	126,105,81	25,82,18	198	320	0.00013698530329	0.928,0.935,0.951	0.891,0.674,0.879	0.123
ENSMUSG00000107283	Mpv17	chr5	-	31144699	31144752	31145494	31145590	31141515	31141850	31145683	31145776	306,247,286	154,124,114	224,225,192	48,69,51	221	178	0.00013698530329	0.615,0.616,0.669	0.79,0.724,0.752	-0.122
ENSMUSG00000002249	Tead3	chr17	-	28335484	28335496	28336510	28336573	28334898	28335036	28340153	28340218	249,262,226	72,84,47	121,125,82	61,60,60	188	137	0.00013698530329	0.716,0.694,0.778	0.591,0.603,0.499	0.165
ENSMUSG00000031652	N4bp1	chr8	-	86853158	86853289	86860425	86862110	86841138	86845041	86884821	86885258	120,189,115	0,0,2	89,102,100	4,4,4	1810	256	0.000137218601798	1.0,1.0,0.891	0.759,0.783,0.78	0.19
ENSMUSG00000041420	Meis3	chr7	+	16177708	16177868	16178950	16179100	16177391	16177573	16182040	16182152	248,247,199	303,254,283	73,81,83	161,174,160	285	275	0.000139573833722	0.441,0.484,0.404	0.304,0.31,0.334	0.127
ENSMUSG00000038708	Golga4	chr9	+	118566958	118566979	118567180	118567249	118565556	118565667	118568963	118569039	23,27,21	224,224,193	28,40,29	140,115,119	146	194	0.000139672577108	0.12,0.138,0.126	0.21,0.316,0.245	-0.129
ENSMUSG00000018548	Trim37	chr11	+	87201317	87201626	87205932	87206055	87196820	87197015	87206763	87206953	204,245,156	265,226,232	80,87,101	179,219,185	434	248	0.000140718858528	0.306,0.383,0.278	0.203,0.185,0.238	0.114
ENSMUSG00000024299	Adamts10	chr17	+	33530132	33530289	33531579	33531797	33528679	33529026	33537086	33537175	81,87,59	41,29,34	51,50,69	61,51,64	282	343	0.000142945951034	0.706,0.785,0.679	0.504,0.544,0.567	0.185
ENSMUSG00000033444	Specc1l	chr10	+	75230681	75230871	75241064	75241218	75212072	75212219	75245078	75246712	158,291,161	344,342,250	37,62,105	302,329,196	315	279	0.000148713773535	0.289,0.43,0.363	0.098,0.143,0.322	0.173
ENSMUSG00000071172	Srsf3	chr17	+	29036240	29036448	29038489	29038624	29032672	29032786	29040774	29040813	6096,5623,4597	4321,3622,3584	5714,6734,5938	3236,3248,2199	333	260	0.000150401119741	0.524,0.548,0.5	0.58,0.618,0.678	-0.101
ENSMUSG00000037262	Kin	chr2	+	10085729	10085824	10090240	10090363	10080623	10080744	10091717	10092806	115,100,102	176,134,130	28,43,41	88,114,99	220	248	0.000154335760822	0.424,0.457,0.469	0.264,0.298,0.318	0.157
ENSMUSG00000035232	Pdk3	chrX	-	93808870	93808942	93813926	93814068	93802208	93802393	93831846	93832201	217,242,199	318,273,207	113,117,118	201,271,234	267	197	0.000155835051609	0.335,0.395,0.415	0.293,0.242,0.271	0.113
ENSMUSG00000027641	Rbl1	chr2	-	157159659	157159738	157161379	157161451	157152895	157153044	157163538	157163715	182,140,116	182,195,144	139,206,176	96,133,129	197	204	0.000158658997078	0.509,0.426,0.455	0.6,0.616,0.586	-0.137
ENSMUSG00000030521	Mphosph10	chr7	-	64384301	64384369	64385678	64385820	64382890	64383028	64387448	64387617	483,376,367	233,191,185	332,386,297	107,94,104	267	193	0.000158658997078	0.6,0.587,0.589	0.692,0.748,0.674	-0.113
ENSMUSG00000052997	Uba2	chr7	-	34157242	34157364	34157978	34158046	34155884	34155984	34158817	34158939	1214,963,1172	1745,1675,1288	739,739,572	1359,1877,1544	193	247	0.000164768086128	0.471,0.424,0.538	0.41,0.335,0.322	0.122
ENSMUSG00000014353	Tmem87b	chr2	+	128839147	128839219	128840731	128840803	128837301	128837395	128841234	128841343	103,93,72	61,42,68	57,108,76	16,30,13	197	197	0.000166645135749	0.628,0.689,0.514	0.781,0.783,0.854	-0.196
ENSMUSG00000020758	Itgb4	chr11	+	115991885	115991909	115993054	115993203	115991657	115991716	115993276	115993456	19,19,12	163,157,133	57,54,64	212,235,287	149	274	0.000167301039848	0.177,0.182,0.142	0.331,0.297,0.291	-0.139
ENSMUSG00000034998	Foxn2	chr17	+	88479275	88479340	88484400	88484469	88475855	88475950	88486402	88490533	44,44,38	17,25,17	18,24,18	23,27,32	190	194	0.000167841576016	0.725,0.642,0.695	0.444,0.476,0.365	0.259
ENSMUSG00000006494	Pdk1	chr2	+	71885981	71886059	71887381	71887458	71883842	71883932	71888895	71888994	456,417,441	447,431,396	269,310,227	388,481,345	203	202	0.000168646093953	0.504,0.491,0.526	0.408,0.391,0.396	0.109
ENSMUSG00000028134	Ptbp2	chr3	-	119752943	119753116	119761702	119761778	119751863	119752007	119781503	119781534	405,355,419	600,570,588	206,206,165	439,547,366	201	298	0.000168914815263	0.5,0.48,0.514	0.41,0.358,0.401	0.108
ENSMUSG00000025607	Copg2	chr6	-	30890600	30890672	30894846	30894927	30885579	30885659	30895541	30895594	419,341,303	404,288,436	286,461,313	194,243,181	206	197	0.000168914815263	0.498,0.531,0.399	0.585,0.645,0.623	-0.142
ENSMUSG00000040407	Akap9	chr5	+	4003560	4003782	4004802	4004943	3992045	3992138	4005409	4005513	111,96,72	43,42,52	27,22,26	29,32,37	347	266	0.000170482333345	0.664,0.637,0.515	0.416,0.345,0.35	0.235
ENSMUSG00000027900	Dram2	chr3	+	106555163	106555308	106561748	106561816	106552155	106552280	106566044	106566184	145,145,114	97,66,73	135,131,122	33,47,30	270	193	0.000171733473828	0.517,0.611,0.527	0.745,0.666,0.744	-0.167
ENSMUSG00000058835	Abi1	chr2	-	22971082	22971259	22994522	22994690	22962400	22962501	23039948	23040219	413,424,277	557,432,409	231,349,220	503,623,480	293	302	0.000172782545214	0.433,0.503,0.411	0.321,0.366,0.321	0.113
ENSMUSG00000014402	Tsg101	chr7	-	46908904	46909068	46910744	46910810	46907050	46907177	46913377	46913462	421,560,447	1280,1110,978	266,305,379	1044,1458,1168	191	289	0.000172875335547	0.332,0.433,0.409	0.278,0.24,0.329	0.109
ENSMUSG00000026843	Fubp3	chr2	+	31605242	31605343	31608084	31608226	31604613	31604716	31611578	31611739	468,412,344	690,600,429	285,346,278	577,729,634	226	267	0.000175929583762	0.445,0.448,0.486	0.369,0.359,0.341	0.103
ENSMUSG00000002107	Celf2	chr2	-	6624670	6624719	6664114	6664197	6615687	6615822	6721416	6721613	210,205,120	135,130,95	208,322,225	92,132,73	208	174	0.00017625658678	0.565,0.569,0.514	0.654,0.671,0.721	-0.133
ENSMUSG00000024576	Csnk1a1	chr18	+	61576506	61576585	61577177	61577252	61575409	61575549	61578666	61578773	1735,1825,1281	1930,1934,1478	835,960,961	1391,1995,1322	204	200	0.000179642329243	0.468,0.481,0.459	0.37,0.321,0.416	0.1
ENSMUSG00000045410	Akr1e1	chr13	-	4602680	4602797	4607390	4607558	4601217	4601295	4609084	4609174	177,141,209	257,235,272	190,215,170	194,177,111	293	242	0.000180977369127	0.363,0.331,0.388	0.447,0.501,0.558	-0.141
ENSMUSG00000043510	Hscb	chr5	-	110834654	110834799	110836306	110836403	110830935	110830983	110839495	110839777	197,240,176	243,293,229	233,249,261	167,202,203	222	270	0.000181587533996	0.496,0.499,0.483	0.629,0.6,0.61	-0.12
ENSMUSG00000033862	Cdk10	chr8	+	123230791	123230931	123231359	123231412	123230593	123230717	123231633	123232250	52,45,40	129,105,90	27,31,38	167,157,149	265	178	0.000182350177852	0.213,0.224,0.23	0.098,0.117,0.146	0.102
ENSMUSG00000026605	Cenpf	chr1	-	189668515	189668638	189671047	189671176	189661996	189662132	189672508	189672634	195,197,128	209,173,163	157,165,120	102,102,60	254	248	0.00018408521405	0.477,0.526,0.434	0.6,0.612,0.661	-0.145
ENSMUSG00000020166	Cnot2	chr10	-	116506228	116506411	116507040	116507188	116504034	116504114	116517316	116517383	680,592,517	833,786,677	658,726,504	479,614,509	273	308	0.000184769643429	0.479,0.459,0.463	0.608,0.572,0.528	-0.102
ENSMUSG00000037325	Bbs7	chr3	-	36598265	36598368	36599338	36599423	36594367	36594560	36602828	36602959	56,43,52	81,94,75	19,40,26	103,130,85	210	228	0.000185278495321	0.429,0.332,0.429	0.167,0.25,0.249	0.175
ENSMUSG00000024056	Ndc80	chr17	-	71517543	71517633	71518737	71518840	71514188	71514282	71520759	71520932	217,186,200	265,214,232	80,136,86	173,244,178	228	215	0.000185347591906	0.436,0.45,0.448	0.304,0.345,0.313	0.124
ENSMUSG00000055116	Arntl	chr7	+	113234623	113234696	113274625	113274753	113207464	113207644	113279456	113279582	11,11,19	40,22,32	1,1,4	18,32,23	198	253	0.000188868940071	0.26,0.39,0.431	0.066,0.038,0.182	0.265
ENSMUSG00000022151	Ttc33	chr15	+	5189581	5189803	5208368	5208450	5185559	5185768	5211998	5212130	90,63,73	208,131,115	60,90,54	66,81,63	347	207	0.000193342449714	0.205,0.223,0.275	0.352,0.399,0.338	-0.129
ENSMUSG00000040174	Alkbh3	chr2	-	93996182	93996392	94003052	94003156	93981515	93981614	94004732	94004780	67,57,49	153,148,105	49,55,42	215,213,229	229	335	0.000197560478614	0.39,0.36,0.406	0.25,0.274,0.212	0.14
ENSMUSG00000020780	Srp68	chr11	-	116261744	116261827	116262859	116262969	116260793	116260934	116263214	116263297	633,563,606	421,363,349	635,730,525	219,227,268	235	208	0.000199220609661	0.571,0.579,0.606	0.72,0.74,0.634	-0.113
ENSMUSG00000036707	Cab39	chr1	+	85842197	85842366	85844592	85844652	85837285	85837404	85847409	85847475	775,538,790	300,224,282	405,409,251	202,298,183	294	185	0.000201182101064	0.619,0.602,0.638	0.558,0.463,0.463	0.125
ENSMUSG00000029673	Auts2	chr5	-	131466031	131466127	131470413	131470458	131461281	131461353	131472258	131472479	60,61,32	376,342,316	40,70,57	165,220,214	170	221	0.000203591818427	0.172,0.188,0.116	0.24,0.293,0.257	-0.105
ENSMUSG00000001052	Sec24b	chr3	-	130033830	130033974	130040673	130041447	130011791	130011872	130060568	130060907	109,195,120	142,101,77	59,52,81	102,153,91	899	269	0.000206694160086	0.187,0.366,0.318	0.148,0.092,0.21	0.14
ENSMUSG00000054836	Elp6	chr9	+	110310094	110310173	110312568	110312639	110305172	110305349	110313975	110314094	128,126,95	82,65,65	75,114,81	27,23,26	204	196	0.000207044477896	0.6,0.651,0.584	0.727,0.826,0.75	-0.156
ENSMUSG00000004446	Bid	chr6	-	120900155	120900366	120901722	120901788	120897219	120897359	120916733	120916836	54,59,32	160,149,152	20,21,26	173,184,147	191	336	0.000207295078869	0.373,0.411,0.27	0.169,0.167,0.237	0.16
ENSMUSG00000039191	Rbpj	chr5	+	53627382	53627421	53635961	53636057	53590470	53590724	53642023	53642189	7,3,3	50,50,28	0,0,0	28,20,21	164	221	0.000210286722688	0.159,0.075,0.126	0.0,0.0,0.0	0.12
ENSMUSG00000005882	Uqcc1	chr2	-	155887108	155887217	155901297	155901355	155858111	155858189	155909352	155909425	43,49,39	206,272,144	15,31,16	179,221,220	183	234	0.000211053686832	0.211,0.187,0.257	0.097,0.152,0.085	0.107
ENSMUSG00000062270	Morf4l1	chr9	-	90107234	90107302	90110125	90110172	90102299	90102386	90114535	90114715	1,1,4	22,21,18	7,6,8	11,12,7	172	193	0.000215681787558	0.049,0.051,0.2	0.417,0.359,0.562	-0.346
ENSMUSG00000027288	Zfp106	chr2	-	120513616	120513688	120514142	120514262	120512702	120512774	120515441	120515504	526,540,442	291,244,190	358,472,312	114,132,92	245	197	0.000216241913862	0.592,0.64,0.652	0.716,0.742,0.732	-0.102
ENSMUSG00000031434	Morc4	chrX	-	139837853	139837982	139840697	139840787	139836484	139836553	139849648	139849749	89,73,84	147,114,107	61,97,45	164,235,151	215	254	0.000217626498221	0.417,0.431,0.481	0.305,0.328,0.26	0.145
ENSMUSG00000032431	Crtap	chr9	-	114379909	114380055	114381585	114381714	114378039	114378123	114384695	114384867	486,463,439	622,550,496	442,510,377	308,402,335	254	271	0.000219968616901	0.455,0.473,0.486	0.605,0.575,0.546	-0.104
ENSMUSG00000028797	Tmem234	chr4	+	129601869	129601961	129602221	129602261	129600982	129601134	129607086	129607179	61,53,35	126,86,141	22,27,27	145,150,133	217	165	0.000221245664372	0.269,0.319,0.159	0.103,0.12,0.134	0.13
ENSMUSG00000024078	Ttc27	chr17	+	74829491	74829590	74835332	74835385	74799183	74799411	74840298	74840464	135,128,130	125,124,96	56,61,66	97,98,100	224	178	0.000221922016359	0.462,0.451,0.518	0.314,0.331,0.344	0.147
ENSMUSG00000034729	Mrps10	chr17	+	47375933	47376042	47377759	47377849	47374972	47375109	47378201	47378678	244,176,170	282,227,280	127,124,125	383,258,239	234	215	0.000224601314854	0.443,0.416,0.358	0.234,0.306,0.325	0.117
ENSMUSG00000019590	Cyb561	chr11	-	105935751	105935953	105936181	105936285	105935083	105935567	105936554	105936653	143,106,98	229,214,262	48,48,44	228,178,152	229	327	0.000226027399865	0.471,0.414,0.348	0.231,0.278,0.292	0.144
ENSMUSG00000106864	Gtf3c2	chr5	-	31159060	31159189	31159433	31159521	31158342	31158495	31159699	31159861	497,452,483	752,773,573	377,394,298	742,880,970	213	254	0.000226411993765	0.441,0.411,0.501	0.377,0.348,0.268	0.12
ENSMUSG00000037503	Fam168b	chr1	-	34828766	34828847	34836732	34836813	34819866	34820009	34842827	34842964	256,815,357	1252,1134,798	124,88,315	1032,1415,912	206	206	0.000230718372542	0.17,0.418,0.309	0.107,0.059,0.257	0.158
ENSMUSG00000026082	Rev1	chr1	-	38055290	38055524	38056263	38056466	38054744	38054865	38056716	38056882	202,164,159	177,173,129	118,102,89	159,156,166	328	359	0.000230718372542	0.555,0.509,0.574	0.448,0.417,0.37	0.134
ENSMUSG00000023106	Denr	chr5	+	123917199	123917284	123922179	123922263	123915190	123915210	123924730	123924847	805,751,804	1150,1038,725	568,739,512	1163,1357,1106	210	209	0.000234126636798	0.411,0.419,0.525	0.327,0.351,0.315	0.121
ENSMUSG00000024789	Jak2	chr19	+	29288673	29288801	29291166	29291301	29287900	29288087	29294855	29294943	146,97,135	113,92,108	126,121,119	69,51,43	253	260	0.000235479877488	0.57,0.52,0.562	0.652,0.709,0.74	-0.15
ENSMUSG00000027677	Ttc14	chr3	+	33804420	33804540	33804639	33804762	33803999	33804071	33806815	33806933	180,139,227	116,92,122	237,225,145	72,76,60	245	248	0.000236951436966	0.611,0.605,0.653	0.769,0.75,0.71	-0.12
ENSMUSG00000027933	Ints3	chr3	-	90404513	90404601	90406173	90406365	90403984	90404064	90408501	90408599	517,445,388	353,352,249	364,393,327	330,439,408	317	213	0.000237140719458	0.496,0.459,0.511	0.426,0.376,0.35	0.105
ENSMUSG00000035325	Sec31a	chr5	-	100405443	100405642	100407156	100407280	100404014	100404110	100408033	100408113	470,424,438	586,441,476	324,416,298	497,713,561	249	324	0.000237301879957	0.511,0.556,0.545	0.459,0.432,0.409	0.104
ENSMUSG00000059851	Suv420h2	chr7	+	4743246	4743266	4745801	4745938	4742946	4743110	4746076	4746261	58,57,36	440,431,358	47,72,68	277,265,245	145	262	0.000243624912699	0.192,0.193,0.154	0.235,0.329,0.334	-0.12
ENSMUSG00000026356	Dars	chr1	-	128389118	128389199	128391270	128391373	128387116	128387176	128405365	128405468	895,826,798	788,679,622	426,581,374	577,664,455	228	206	0.000247498584401	0.506,0.524,0.537	0.4,0.442,0.426	0.1
ENSMUSG00000022255	Mtdh	chr15	+	34123667	34123766	34131163	34131288	34117879	34118110	34134290	34134398	776,653,582	811,681,600	434,569,299	637,794,572	224	250	0.000248027619846	0.516,0.517,0.52	0.432,0.444,0.368	0.103
ENSMUSG00000029191	Rfc1	chr5	-	65287889	65288069	65291086	65291194	65284848	65284953	65293657	65293935	560,532,430	711,669,590	496,607,434	414,485,421	233	305	0.000249230318371	0.508,0.51,0.488	0.611,0.621,0.574	-0.1
ENSMUSG00000023050	Map3k12	chr15	-	102503488	102503647	102503724	102503883	102502636	102502745	102504114	102504306	127,101,94	142,157,93	76,69,66	137,204,165	284	284	0.000249701016391	0.472,0.391,0.503	0.357,0.253,0.286	0.157
ENSMUSG00000032939	Nup93	chr8	+	94308903	94309022	94309587	94309705	94307840	94307957	94310298	94310382	645,593,492	729,706,649	440,613,477	375,454,398	244	243	0.000259451962742	0.468,0.455,0.43	0.539,0.574,0.544	-0.101
ENSMUSG00000008855	Hdac5	chr11	-	102197338	102197436	102197665	102197785	102197058	102197177	102198796	102198884	411,373,323	269,257,212	385,425,395	156,178,175	245	223	0.000260449272021	0.582,0.569,0.581	0.692,0.685,0.673	-0.106
ENSMUSG00000039671	Zmynd8	chr2	-	165839997	165840090	165842763	165842877	165838811	165838899	165846020	165846164	536,448,350	243,251,173	307,394,386	217,351,287	239	218	0.000260449272021	0.668,0.619,0.649	0.563,0.506,0.551	0.105
ENSMUSG00000048285	Frmd6	chr12	+	70863876	70864142	70872490	70872581	70825513	70825573	70877159	70877263	94,122,81	25,43,39	166,133,129	25,18,21	391	216	0.000261773411682	0.675,0.61,0.534	0.786,0.803,0.772	-0.181
ENSMUSG00000021687	Scamp1	chr13	-	94233081	94233180	94252992	94253070	94232071	94232180	94285219	94285829	142,124,94	274,239,252	142,173,100	171,198,150	203	224	0.000261773411682	0.364,0.364,0.292	0.478,0.491,0.424	-0.124
ENSMUSG00000028698	Pik3r3	chr4	+	116270787	116270968	116272738	116272864	116259544	116259643	116286055	116286198	159,162,105	276,181,213	55,71,61	182,253,143	306	251	0.000262524013914	0.321,0.423,0.288	0.199,0.187,0.259	0.129
ENSMUSG00000022983	Scaf4	chr16	-	90257252	90257402	90257981	90258121	90252256	90252450	90258710	90258846	304,215,195	206,149,159	248,355,232	111,129,123	265	275	0.000267199646649	0.605,0.6,0.56	0.699,0.741,0.662	-0.112
ENSMUSG00000010362	Rdm1	chr11	+	101630819	101630979	101633801	101633900	101630237	101630360	101634787	101634873	152,106,140	232,206,226	64,64,69	194,203,176	285	224	0.000268181127541	0.34,0.288,0.327	0.206,0.199,0.236	0.105
ENSMUSG00000008604	Ubqln4	chr3	+	88559617	88559776	88563107	88563333	88556656	88556919	88564369	88564509	601,510,443	498,436,395	370,392,353	444,580,431	284	351	0.000270429751743	0.599,0.591,0.581	0.507,0.455,0.503	0.102
ENSMUSG00000021754	Map3k1	chr13	-	111763498	111763580	111764081	111764203	111763053	111763237	111767962	111768111	125,128,92	91,72,65	51,69,44	75,80,54	247	207	0.000277755950125	0.535,0.598,0.543	0.363,0.42,0.406	0.162
ENSMUSG00000001472	Tcf25	chr8	+	123381399	123381561	123382526	123382601	123373855	123374064	123383324	123383443	745,869,849	511,488,401	892,1212,986	337,455,350	287	200	0.000277937258593	0.504,0.554,0.596	0.648,0.65,0.663	-0.102
ENSMUSG00000030614	Tmem126b	chr7	-	90470764	90470958	90472597	90472719	90469569	90469681	90475894	90476001	166,181,225	257,202,228	204,273,167	126,186,134	247	319	0.000279096437085	0.455,0.536,0.56	0.676,0.655,0.617	-0.132
ENSMUSG00000002825	Qtrt1	chr9	+	21419438	21419548	21419624	21419712	21419290	21419366	21420035	21420277	239,242,178	249,209,171	234,292,228	150,164,128	235	213	0.000279618551298	0.465,0.512,0.485	0.586,0.617,0.618	-0.12
ENSMUSG00000041530	Ago1	chr4	-	126461684	126461805	126463671	126463855	126460905	126461087	126468396	126468583	327,407,267	451,416,380	194,233,195	147,179,157	309	246	0.000280205814835	0.366,0.438,0.359	0.512,0.509,0.497	-0.118
ENSMUSG00000061436	Hipk2	chr6	-	38745663	38745750	38747873	38747997	38743075	38743260	38818229	38819313	209,201,156	182,175,141	61,51,41	92,90,64	249	212	0.000282026039367	0.494,0.494,0.485	0.361,0.325,0.353	0.145
ENSMUSG00000056167	Cnot10	chr9	-	114629006	114629157	114631821	114631983	114627392	114627535	114632676	114632771	351,413,333	515,437,417	200,221,254	417,540,401	287	276	0.000285159130606	0.396,0.476,0.434	0.316,0.282,0.379	0.11
ENSMUSG00000027778	Ift80	chr3	-	68930821	68930985	68935846	68935921	68927726	68927791	68940085	68940204	78,69,63	129,133,112	78,108,74	92,90,58	200	289	0.000285159130606	0.466,0.428,0.448	0.551,0.634,0.648	-0.164
ENSMUSG00000036893	Ehmt1	chr2	-	24856605	24856726	24858172	24858250	24852664	24852802	24863222	24863411	391,384,446	392,350,262	387,538,369	171,239,192	203	246	0.000285159130606	0.547,0.571,0.674	0.733,0.732,0.7	-0.124
ENSMUSG00000024909	Efemp2	chr19	+	5475060	5475178	5475407	5475456	5474706	5474774	5476065	5476272	68,91,79	107,86,94	40,29,34	80,97,86	243	174	0.000285159130606	0.313,0.431,0.376	0.264,0.176,0.221	0.153
ENSMUSG00000041215	Yeats2	chr16	+	20150441	20150560	20152908	20153006	20141062	20141235	20154136	20154229	165,217,170	202,193,167	157,156,175	77,114,92	244	223	0.000285159130606	0.427,0.507,0.482	0.651,0.556,0.635	-0.142
ENSMUSG00000001700	Gramd3	chr18	+	56469532	56469652	56474018	56474130	56432131	56432357	56476602	56476669	235,214,190	208,169,166	214,164,150	74,104,59	245	237	0.000287711339966	0.522,0.551,0.525	0.737,0.604,0.711	-0.151
ENSMUSG00000071645	Tut1	chr19	+	8955386	8955577	8962343	8962822	8953849	8954021	8964019	8964129	120,115,121	175,161,123	130,140,116	89,103,85	316	604	0.000287873095616	0.567,0.577,0.653	0.736,0.722,0.723	-0.128
ENSMUSG00000058240	Cryzl1	chr16	-	91701071	91701205	91707224	91707293	91699176	91699288	91708828	91708873	214,172,171	369,277,337	225,218,177	231,250,202	194	259	0.000292150744064	0.436,0.453,0.404	0.565,0.538,0.539	-0.116
ENSMUSG00000023089	Ndufa5	chr6	-	24519191	24519257	24522658	24522775	24518665	24518824	24527272	24527317	613,601,592	604,520,472	840,975,957	569,551,398	242	191	0.000292217724007	0.445,0.477,0.497	0.538,0.583,0.655	-0.119
ENSMUSG00000033543	Gtf2a2	chr9	+	70015291	70015410	70016818	70016923	70012549	70012661	70019388	70019515	557,701,522	1086,868,1103	696,695,869	725,793,621	244	230	0.000293527491111	0.326,0.432,0.308	0.475,0.452,0.569	-0.143
ENSMUSG00000021000	Ctage5	chr12	+	59185728	59185787	59188310	59188545	59184186	59184303	59189635	59190173	262,222,198	331,271,303	183,174,149	323,413,336	184	360	0.000293599610552	0.608,0.616,0.561	0.526,0.452,0.465	0.114
ENSMUSG00000040297	Suco	chr1	-	161829235	161829340	161833415	161833503	161828155	161828310	161834035	161835193	352,257,314	352,316,298	257,228,205	172,162,122	213	230	0.000295439626078	0.519,0.468,0.532	0.617,0.603,0.645	-0.115
ENSMUSG00000026404	Ddx59	chr1	+	136419409	136419577	136424794	136424884	136416581	136417396	136432311	136432563	181,147,134	104,86,82	206,257,181	65,82,67	293	215	0.00029663712986	0.561,0.556,0.545	0.699,0.697,0.665	-0.133
ENSMUSG00000036817	Sun1	chr5	+	139230772	139230838	139231126	139231237	139229752	139229944	139233470	139233569	122,120,147	230,238,194	142,207,135	156,138,133	191	236	0.000304259387293	0.396,0.384,0.484	0.529,0.65,0.556	-0.157
ENSMUSG00000023284	Zfp605	chr5	+	110111896	110112066	110118418	110118550	110110335	110110542	110123759	110123880	107,83,49	12,8,10	45,61,47	2,2,0	295	257	0.000305059662384	0.886,0.9,0.81	0.951,0.964,1.0	-0.106
ENSMUSG00000056144	Trim34a	chr7	+	104249394	104249625	104259412	104259435	104248686	104248782	104260117	104260218	11,16,9	0,0,1	5,14,16	0,6,5	356	148	0.000308987750744	1.0,1.0,0.789	1.0,0.492,0.571	0.242
ENSMUSG00000056602	Fry	chr5	+	150422709	150422792	150426200	150426351	150418461	150418552	150427027	150427131	86,83,65	75,84,83	57,54,54	22,34,21	208	276	0.000312603319611	0.603,0.567,0.51	0.775,0.678,0.773	-0.182
ENSMUSG00000031016	Wee1	chr7	+	110124455	110124661	110125806	110125867	110122045	110122925	110125995	110126168	221,253,225	255,214,169	175,248,207	110,123,98	331	186	0.000314579715584	0.328,0.399,0.428	0.472,0.531,0.543	-0.13
ENSMUSG00000035683	Melk	chr4	+	44308905	44309049	44310289	44310358	44306989	44307106	44312163	44312256	380,365,295	209,168,198	299,340,241	90,112,89	269	194	0.000320061750033	0.567,0.61,0.518	0.706,0.686,0.661	-0.119
ENSMUSG00000024997	Prdx3	chr19	-	60871419	60871561	60873127	60873263	60870003	60870139	60874431	60874556	242,201,162	288,266,268	201,243,181	188,202,139	261	267	0.00032323540596	0.462,0.436,0.382	0.522,0.552,0.571	-0.122
ENSMUSG00000023923	Tbc1d5	chr17	-	51025073	51025204	51143358	51143421	50984604	50984674	51179099	51179349	36,33,20	84,76,81	9,12,6	69,63,80	188	256	0.000326573699473	0.369,0.372,0.252	0.151,0.206,0.093	0.181
ENSMUSG00000027167	Elp4	chr2	-	105865958	105866080	105896901	105896937	105842231	105842360	105904268	105904564	78,74,55	299,303,275	33,24,35	237,329,211	161	247	0.000328741271606	0.286,0.273,0.235	0.176,0.101,0.203	0.105
ENSMUSG00000057788	Ddx49	chr8	-	70297875	70297997	70300978	70301102	70297130	70297318	70302322	70302463	345,315,243	300,315,247	170,192,158	233,310,246	249	247	0.000329694126046	0.533,0.498,0.494	0.42,0.381,0.389	0.112
ENSMUSG00000033526	Ppip5k1	chr2	-	121326851	121326914	121327644	121327770	121321654	121321792	121331557	121331648	48,46,36	9,10,2	31,66,50	0,1,3	251	188	0.000336828665062	0.8,0.775,0.931	1.0,0.98,0.926	-0.133
ENSMUSG00000027465	Tbc1d20	chr2	+	152310385	152310527	152311316	152311504	152307988	152308431	152311709	152313996	336,296,265	264,280,307	250,240,195	125,159,111	267	313	0.000337461895351	0.599,0.553,0.503	0.701,0.639,0.673	-0.119
ENSMUSG00000026240	Cops7b	chr1	+	86589163	86589341	86592290	86592366	86587099	86587235	86596750	86596839	422,415,321	245,212,170	413,473,301	129,152,120	303	201	0.00033826757746	0.533,0.565,0.556	0.68,0.674,0.625	-0.108
ENSMUSG00000032384	Csnk1g1	chr9	+	66012746	66012854	66019801	66019912	66010421	66010570	66032238	66032345	125,122,138	111,98,112	119,118,81	35,55,43	233	236	0.000341105970542	0.533,0.558,0.555	0.775,0.685,0.656	-0.157
ENSMUSG00000051786	Tubgcp6	chr15	-	89116044	89116255	89120509	89120673	89111115	89111289	89122076	89122886	117,104,122	92,65,49	121,141,86	30,39,25	289	336	0.000342040945789	0.597,0.65,0.743	0.824,0.808,0.8	-0.147
ENSMUSG00000002845	Tmem39a	chr16	+	38573053	38573276	38581969	38582124	38564114	38564301	38585175	38585518	334,334,194	384,362,338	267,311,253	243,199,176	348	280	0.00034636598182	0.412,0.426,0.316	0.469,0.557,0.536	-0.136
ENSMUSG00000034908	Sidt2	chr9	-	45945143	45945210	45945285	45945359	45944615	45944689	45945665	45945784	252,220,210	158,133,141	151,211,135	160,209,147	199	192	0.000346833277971	0.606,0.615,0.59	0.477,0.493,0.47	0.124
ENSMUSG00000020740	Gga3	chr11	-	115591262	115591366	115591629	115591753	115590886	115590967	115592431	115592530	145,108,115	172,152,146	54,72,49	154,151,96	249	229	0.00035030901903	0.437,0.395,0.42	0.244,0.305,0.319	0.128
ENSMUSG00000005981	Trap1	chr16	-	4049350	4049498	4052864	4052934	4045879	4046065	4053480	4053601	381,352,318	622,527,458	233,244,218	492,644,485	195	273	0.00035030901903	0.462,0.483,0.493	0.399,0.347,0.386	0.102
ENSMUSG00000037262	Kin	chr2	+	10085729	10085824	10090112	10090363	10080592	10080744	10091717	10091819	115,100,102	180,141,131	28,43,41	87,114,99	220	376	0.000350946119957	0.522,0.548,0.571	0.355,0.392,0.414	0.16
ENSMUSG00000060227	Casc4	chr2	+	121906697	121906778	121910798	121910897	121905929	121906071	121911870	121912041	198,120,171	208,173,286	117,116,78	245,284,218	206	224	0.00035446575554	0.509,0.43,0.394	0.342,0.308,0.28	0.134
ENSMUSG00000042390	Gatad2b	chr3	+	90355674	90355785	90356130	90356248	90354307	90354510	90357868	90358120	384,361,367	305,276,308	400,397,284	194,213,148	236	243	0.000355745601234	0.565,0.574,0.551	0.68,0.657,0.664	-0.104
ENSMUSG00000021716	Srek1ip1	chr13	+	104827054	104827102	104832853	104832997	104817176	104817366	104834247	104834320	155,108,163	141,142,165	67,100,47	152,157,144	173	269	0.000358536066371	0.631,0.542,0.606	0.407,0.498,0.337	0.179
ENSMUSG00000032743	D430042O09Rik	chr7	+	125851936	125852145	125854559	125854638	125850298	125851003	125860527	125860705	127,131,124	84,90,63	84,95,50	81,111,70	334	204	0.000358779418194	0.48,0.471,0.546	0.388,0.343,0.304	0.154
ENSMUSG00000020166	Cnot2	chr10	-	116504034	116504114	116517316	116517383	116501191	116501317	116527826	116527949	437,363,338	444,416,328	557,633,423	322,446,340	192	205	0.000360583899086	0.512,0.482,0.524	0.649,0.602,0.571	-0.101
ENSMUSG00000060098	Prmt7	chr8	+	106217243	106217280	106219919	106220069	106212525	106212571	106227210	106227319	172,164,140	339,339,284	175,192,164	249,250,173	162	275	0.000361507020185	0.463,0.451,0.456	0.544,0.566,0.617	-0.119
ENSMUSG00000029202	Pds5a	chr5	-	65627998	65628122	65629918	65630055	65627559	65627764	65631712	65631781	773,663,639	591,508,336	600,662,514	248,296,218	262	249	0.000364071662974	0.554,0.554,0.644	0.697,0.68,0.691	-0.105
ENSMUSG00000059890	Ube4a	chr9	-	44942565	44942870	44944804	44944925	44941153	44941286	44946183	44946517	254,224,194	224,221,215	72,115,92	136,170,151	246	430	0.000364460959994	0.665,0.639,0.612	0.481,0.542,0.516	0.126
ENSMUSG00000040297	Suco	chr1	-	161847204	161847310	161848641	161848749	161845302	161845358	161852274	161852342	260,204,216	182,159,172	140,182,135	55,88,60	233	231	0.000372928123462	0.586,0.56,0.555	0.716,0.672,0.69	-0.126
ENSMUSG00000031711	Zfp330	chr8	-	82770800	82770871	82771338	82771358	82769319	82769399	82772879	82773011	91,71,82	134,111,121	93,74,64	66,70,50	145	196	0.000382941632454	0.479,0.464,0.478	0.656,0.588,0.634	-0.152
ENSMUSG00000038696	Mapkap1	chr2	+	34597422	34597560	34619844	34619942	34581191	34581332	34623422	34623564	591,588,528	479,442,441	661,846,540	368,360,331	263	223	0.000382941632454	0.511,0.53,0.504	0.604,0.666,0.58	-0.102
ENSMUSG00000026917	Wdr5	chr2	+	27525105	27525161	27528273	27528320	27520827	27520911	27531638	27531714	310,254,257	372,284,371	181,199,153	377,397,269	181	172	0.000385482639416	0.442,0.459,0.397	0.313,0.323,0.351	0.104
ENSMUSG00000073725	Lmbrd1	chr1	+	24685396	24685573	24692940	24693001	24678659	24678816	24704820	24704918	43,73,50	50,63,57	32,32,35	61,96,62	302	186	0.000388739274079	0.346,0.416,0.351	0.244,0.17,0.258	0.147
ENSMUSG00000027285	Haus2	chr2	+	120613050	120613120	120615854	120615987	120612337	120612430	120617872	120617981	128,132,105	366,295,343	66,80,24	294,321,257	195	258	0.000397509895607	0.316,0.372,0.288	0.229,0.248,0.11	0.13
ENSMUSG00000026667	Uhmk1	chr1	-	170205114	170205203	170207113	170207212	170193419	170200013	170207345	170207422	206,178,142	242,211,211	58,85,49	153,168,97	224	214	0.000398434576394	0.449,0.446,0.391	0.266,0.326,0.326	0.123
ENSMUSG00000032478	Nme6	chr9	+	109839607	109839710	109841475	109841515	109835317	109835414	109841926	109842087	280,274,307	122,85,85	196,223,172	110,135,103	228	165	0.000399165178578	0.624,0.7,0.723	0.563,0.545,0.547	0.131
ENSMUSG00000028580	Pum1	chr4	+	130668924	130669298	130701041	130701110	130663385	130663467	130718153	130718262	486,537,335	277,233,214	419,518,496	159,169,116	499	194	0.000402468191612	0.406,0.473,0.378	0.506,0.544,0.624	-0.139
ENSMUSG00000028232	Tmem68	chr4	-	3551751	3551891	3560498	3560692	3549040	3550579	3564092	3564257	79,57,75	111,123,107	57,40,34	155,128,130	319	265	0.000407625077672	0.372,0.278,0.368	0.234,0.206,0.178	0.133
ENSMUSG00000105852	Gm42890	chr3	+	105964441	105964512	105964622	105964677	105962014	105962064	105965080	105965152	460,349,293	203,181,204	231,296,225	68,87,80	196	180	0.000409850756469	0.675,0.639,0.569	0.757,0.758,0.721	-0.118
ENSMUSG00000017299	Dnttip1	chr2	+	164747462	164747559	164754109	164754208	164746706	164746777	164757389	164757458	192,225,163	245,253,198	113,96,98	197,201,207	222	224	0.000409975718659	0.442,0.473,0.454	0.367,0.325,0.323	0.118
ENSMUSG00000027430	Dtd1	chr2	+	144617191	144617427	144635757	144635864	144603787	144603878	144746900	144747073	322,267,294	315,250,284	184,254,173	294,327,287	361	232	0.000414544316727	0.396,0.407,0.4	0.287,0.333,0.279	0.101
ENSMUSG00000033365	Ipo13	chr4	-	117894743	117894925	117895211	117895301	117894485	117894657	117895419	117895478	184,146,151	296,265,243	117,102,77	274,278,259	215	307	0.000416897014902	0.47,0.44,0.47	0.379,0.344,0.298	0.12
ENSMUSG00000038535	Zfp280d	chr9	+	72329509	72329610	72329708	72329953	72329027	72329162	72330865	72331173	0,0,2	15,8,11	8,3,2	13,14,5	226	370	0.000419302734614	0.0,0.0,0.229	0.502,0.26,0.396	-0.31
ENSMUSG00000021972	Hmbox1	chr14	-	64826771	64826867	64828585	64828668	64825600	64825695	64851884	64852038	198,168,203	82,62,74	68,102,61	47,65,57	208	221	0.000419302734614	0.72,0.742,0.745	0.606,0.625,0.532	0.148
ENSMUSG00000037415	Ranbp10	chr8	-	105786626	105786794	105805531	105805584	105782279	105782302	105826077	105826189	32,57,30	170,168,156	16,19,15	150,188,155	178	293	0.000419302734614	0.237,0.358,0.24	0.149,0.143,0.137	0.135
ENSMUSG00000069089	Cdk7	chr13	-	100719301	100719370	100722679	100722713	100717571	100717682	100730457	100730517	471,377,438	512,474,428	347,345,259	245,238,201	159	194	0.000419561221334	0.529,0.492,0.555	0.633,0.639,0.611	-0.102
ENSMUSG00000038290	Smg6	chr11	+	75053761	75053963	75139192	75139369	75041867	75042036	75142756	75142903	294,208,234	343,285,326	173,182,174	333,404,341	327	302	0.000419561221334	0.442,0.403,0.399	0.324,0.294,0.32	0.102
ENSMUSG00000021820	Camk2g	chr14	-	20744603	20744648	20755658	20755702	20742704	20742753	20760143	20760186	142,85,92	110,96,99	74,89,56	126,158,107	169	170	0.000419561221334	0.565,0.471,0.483	0.371,0.362,0.345	0.147
ENSMUSG00000037847	Nmrk1	chr19	+	18636078	18636142	18639517	18639608	18631949	18632081	18639885	18639934	29,26,27	37,28,29	28,34,20	9,14,10	189	216	0.000424060398328	0.473,0.515,0.516	0.78,0.735,0.696	-0.236
ENSMUSG00000059923	Grb2	chr11	-	115655357	115655455	115699151	115699356	115649770	115649893	115708393	115708597	159,178,148	306,278,245	66,62,121	263,296,228	330	223	0.000425423949586	0.26,0.302,0.29	0.145,0.124,0.264	0.106
ENSMUSG00000042810	Krba1	chr6	+	48405233	48405389	48406296	48406431	48403990	48404140	48406833	48407007	170,158,116	180,203,118	161,205,173	123,122,118	281	260	0.000427317385449	0.466,0.419,0.476	0.548,0.609,0.576	-0.124
ENSMUSG00000028059	Arhgef2	chr3	+	88632912	88633042	88633257	88633367	88632275	88632333	88633499	88633646	50,60,40	251,256,267	44,46,44	128,104,130	255	235	0.000431998437579	0.155,0.178,0.121	0.241,0.29,0.238	-0.105
ENSMUSG00000002496	Tsc2	chr17	-	24597045	24597137	24597204	24597283	24596854	24596953	24597891	24598031	240,199,204	287,262,276	153,205,177	341,348,388	204	217	0.000435659845538	0.471,0.447,0.44	0.323,0.385,0.327	0.108
ENSMUSG00000022681	Ntan1	chr16	+	13829004	13829078	13831117	13831171	13827387	13827496	13831606	13831660	511,478,399	401,357,351	328,344,285	384,461,319	199	179	0.000435879484558	0.534,0.546,0.506	0.434,0.402,0.446	0.101
ENSMUSG00000027132	Katnbl1	chr2	+	112409140	112409230	112410142	112410236	112408523	112408613	112412382	112414240	328,310,429	121,99,112	161,189,144	83,93,85	215	219	0.000439439818782	0.734,0.761,0.796	0.664,0.674,0.633	0.107
ENSMUSG00000004535	Tax1bp1	chr6	+	52729280	52729468	52733190	52733349	52727198	52727301	52736849	52736998	692,544,711	803,726,744	322,412,214	525,656,537	313	284	0.00045228217845	0.439,0.405,0.464	0.358,0.363,0.266	0.107
ENSMUSG00000037343	Taf2	chr15	-	55031045	55031155	55036517	55036657	55028317	55028547	55038238	55038432	367,368,378	348,324,255	279,349,258	167,154,139	265	235	0.000453397009985	0.483,0.502,0.568	0.597,0.668,0.622	-0.111
ENSMUSG00000061613	U2af1	chr17	-	31652501	31652568	31654978	31655066	31648844	31648894	31658652	31658754	334,312,317	234,245,180	393,462,357	167,192,167	213	192	0.000459099256782	0.563,0.534,0.614	0.68,0.684,0.658	-0.104
ENSMUSG00000025423	Pias2	chr18	+	77097248	77097723	77105804	77105889	77065207	77065419	77119911	77119962	143,229,145	201,194,147	140,152,160	71,110,96	600	210	0.000460003664564	0.199,0.292,0.257	0.408,0.326,0.368	-0.118
ENSMUSG00000046138	9930021J03Rik	chr19	-	29723389	29723505	29735115	29735205	29720721	29720773	29743532	29743612	119,97,103	195,186,166	112,113,123	114,119,117	215	241	0.000461426847083	0.406,0.369,0.41	0.524,0.516,0.541	-0.132
ENSMUSG00000034893	Cog3	chr14	-	75722101	75722191	75724710	75724835	75719691	75719812	75727707	75727813	176,166,142	172,121,97	125,121,86	155,175,126	250	215	0.000465305280058	0.468,0.541,0.557	0.41,0.373,0.37	0.138
ENSMUSG00000022009	Nufip1	chr14	+	76114977	76115040	76115783	76115860	76114174	76114273	76124485	76124578	154,123,152	287,237,238	86,76,62	238,259,170	188	202	0.000473168962682	0.366,0.358,0.407	0.28,0.24,0.282	0.11
ENSMUSG00000028149	Rap1gds1	chr3	-	138956193	138956319	138957409	138957544	138955321	138955461	138958553	138958685	179,219,109	147,156,117	180,202,201	93,98,91	260	251	0.000487958477636	0.54,0.575,0.474	0.651,0.666,0.681	-0.136
ENSMUSG00000026393	Nek7	chr1	-	138498575	138498689	138502570	138502665	138482874	138487110	138515624	138515732	188,123,123	228,210,200	72,81,71	169,241,164	220	239	0.000488258058685	0.473,0.389,0.401	0.316,0.267,0.32	0.12
ENSMUSG00000004642	Slbp	chr5	-	33641900	33641982	33643736	33643886	33640054	33640928	33645499	33645637	1138,1264,871	1033,968,969	833,1092,1121	607,602,499	275	207	0.000488467901809	0.453,0.496,0.404	0.508,0.577,0.628	-0.12
ENSMUSG00000025217	Btrc	chr19	+	45423132	45423240	45471014	45471104	45363733	45363886	45502931	45503163	65,58,49	169,155,138	49,88,55	87,100,77	233	215	0.000491635205689	0.262,0.257,0.247	0.342,0.448,0.397	-0.14
ENSMUSG00000027763	Mbnl1	chr3	+	60614682	60614736	60615619	60615773	60613262	60613520	60622145	60622240	43,58,39	61,49,42	33,58,40	86,110,121	179	279	0.000492042747479	0.524,0.648,0.591	0.374,0.451,0.34	0.199
ENSMUSG00000029673	Auts2	chr5	-	131446806	131446884	131451883	131452025	131445398	131445482	131457838	131457910	362,295,202	183,182,155	249,345,314	116,98,96	267	203	0.000495792956162	0.601,0.552,0.498	0.62,0.728,0.713	-0.137
ENSMUSG00000033126	Ybey	chr10	-	76466236	76466365	76468156	76468386	76464256	76464325	76468773	76469114	47,32,27	80,64,71	50,31,43	29,38,20	355	254	0.000495792956162	0.296,0.263,0.214	0.552,0.369,0.606	-0.251
ENSMUSG00000005899	Smpd4	chr16	+	17621441	17621525	17623904	17623991	17619356	17619434	17625719	17625862	177,145,112	273,231,215	162,192,151	195,174,150	209	212	0.000495792956162	0.397,0.389,0.346	0.457,0.528,0.505	-0.119
ENSMUSG00000017692	Rhbdl3	chr11	+	80319557	80319716	80323358	80323583	80300911	80301271	80330556	80330705	38,62,57	259,200,157	57,87,64	127,156,96	284	350	0.00050369654967	0.153,0.276,0.309	0.356,0.407,0.451	-0.159
ENSMUSG00000026200	Glb1l	chr1	-	75208318	75208379	75209055	75209222	75202846	75202941	75209380	75209503	25,23,16	21,13,15	15,13,6	34,25,27	292	186	0.000505174121301	0.431,0.53,0.405	0.219,0.249,0.124	0.258
ENSMUSG00000027104	Atf2	chr2	-	73853794	73853891	73863168	73863238	73850863	73850982	73873669	73873745	223,234,187	202,188,226	202,290,190	134,125,114	195	222	0.000510408897113	0.557,0.586,0.485	0.632,0.725,0.655	-0.128
ENSMUSG00000015149	Sirt2	chr7	+	28778921	28778990	28782768	28782898	28777190	28777247	28785379	28785439	231,197,231	317,233,232	206,270,217	161,192,164	194	255	0.000513741213473	0.489,0.526,0.567	0.627,0.649,0.635	-0.11
ENSMUSG00000024174	Pot1b	chr17	-	55672830	55672893	55674051	55674140	55669739	55669896	55687788	55687958	99,79,104	74,88,86	120,139,95	48,66,50	214	188	0.000515362238222	0.54,0.441,0.515	0.687,0.649,0.625	-0.155
ENSMUSG00000029004	Kmt2e	chr5	+	23467107	23467188	23471747	23471806	23464702	23464932	23473480	23473653	198,183,187	129,118,110	76,103,74	88,112,76	206	184	0.000518777391762	0.578,0.581,0.603	0.435,0.451,0.465	0.137
ENSMUSG00000024018	Ccdc167	chr17	-	29704369	29704469	29705270	29705323	29698320	29700252	29705488	29705583	81,55,66	31,21,14	44,42,26	39,39,15	178	225	0.000521722093387	0.768,0.768,0.856	0.588,0.577,0.687	0.18
ENSMUSG00000024493	Lars	chr18	-	42251292	42251380	42257069	42257194	42250828	42250909	42261960	42262122	409,321,362	211,198,205	224,300,246	85,117,62	250	213	0.000521722093387	0.623,0.58,0.601	0.692,0.686,0.772	-0.115
ENSMUSG00000024260	Sap130	chr18	+	31650490	31650615	31653501	31653626	31649544	31649656	31666340	31666488	236,198,129	253,254,204	78,111,102	146,242,241	250	250	0.000540344989823	0.483,0.438,0.387	0.348,0.314,0.297	0.116
ENSMUSG00000045394	Epcam	chr17	+	87639895	87640003	87640287	87640528	87636457	87636894	87641433	87641499	756,1466,1016	2674,2998,2267	481,501,708	1823,2412,2715	233	366	0.00054100435263	0.308,0.434,0.413	0.293,0.246,0.291	0.108
ENSMUSG00000029782	Tmem209	chr6	-	30492596	30492722	30494737	30494834	30491086	30491184	30497166	30497238	309,280,316	273,261,283	198,196,148	240,302,221	222	251	0.00054100435263	0.561,0.548,0.558	0.483,0.423,0.431	0.11
ENSMUSG00000032400	Zwilch	chr9	-	64156012	64156106	64158694	64158766	64155163	64155219	64160820	64160976	118,104,95	83,122,88	74,65,55	129,97,134	197	219	0.000541541994816	0.612,0.487,0.545	0.389,0.427,0.313	0.172
ENSMUSG00000006050	Sra1	chr18	-	36677444	36677505	36678393	36678470	36677109	36677256	36678549	36678713	56,57,57	20,26,19	74,91,63	7,13,13	202	186	0.000557723018083	0.721,0.669,0.734	0.907,0.866,0.817	-0.155
ENSMUSG00000025968	Ndufs1	chr1	-	63156203	63156332	63157131	63157277	63152774	63152904	63159749	63159864	781,682,625	656,550,696	418,446,277	579,549,418	271	254	0.00056288639194	0.527,0.538,0.457	0.404,0.432,0.383	0.101
ENSMUSG00000061759	Armt1	chr10	+	4434827	4434933	4439491	4439736	4432466	4432711	4450646	4450809	170,141,132	196,191,172	175,220,143	148,159,109	231	370	0.000563513799874	0.581,0.542,0.551	0.654,0.689,0.678	-0.116
ENSMUSG00000028207	Asph	chr4	-	9604515	9604629	9610842	9610938	9602468	9602501	9635900	9635969	299,279,221	294,236,269	142,219,131	320,297,223	221	239	0.000565480784734	0.524,0.561,0.47	0.324,0.444,0.388	0.133
ENSMUSG00000033382	Trappc8	chr18	-	20828468	20828648	20831449	20831508	20824966	20825068	20831609	20831678	92,77,69	316,258,218	46,33,46	225,269,255	184	305	0.000568477326758	0.326,0.331,0.344	0.253,0.169,0.23	0.116
ENSMUSG00000051278	Zgrf1	chr3	+	127608484	127608632	127611783	127611911	127606368	127606446	127613342	127613466	66,64,73	84,68,73	33,26,22	62,60,63	273	253	0.000568538796739	0.421,0.466,0.481	0.33,0.287,0.244	0.169
ENSMUSG00000030592	Ryr1	chr7	-	29004782	29004847	29005494	29005651	29004424	29004525	29008383	29008518	33,27,10	9,10,5	10,9,10	13,18,10	282	190	0.0005696672708	0.712,0.645,0.574	0.341,0.252,0.403	0.312
ENSMUSG00000014077	Chp1	chr2	+	119571767	119571895	119580694	119580756	119566649	119566730	119584529	119587015	209,227,167	245,217,222	183,196,133	120,130,107	253	187	0.000572103612387	0.387,0.436,0.357	0.53,0.527,0.479	-0.119
ENSMUSG00000021264	Yy1	chr12	+	108812918	108812979	108814605	108814764	108806478	108806641	108815472	108816632	599,642,522	1015,1000,886	479,717,593	649,739,523	186	284	0.000574916429266	0.474,0.495,0.474	0.53,0.597,0.634	-0.106
ENSMUSG00000039298	Cdk5rap2	chr4	-	70337340	70337559	70349143	70349245	70317426	70317597	70352668	70352788	218,158,158	171,133,130	109,131,135	55,70,52	227	344	0.000580789428776	0.659,0.643,0.648	0.75,0.739,0.797	-0.112
ENSMUSG00000001948	Spa17	chr9	-	37607616	37607687	37611835	37612018	37605792	37605870	37613555	37613720	29,35,52	36,32,60	72,59,40	21,30,23	308	196	0.000586891936977	0.339,0.41,0.355	0.686,0.556,0.525	-0.221
ENSMUSG00000022771	Ppil2	chr16	-	17096704	17096794	17097355	17097447	17096004	17096080	17100255	17100307	339,314,271	307,298,329	195,216,169	249,377,336	217	215	0.00058889883326	0.522,0.511,0.449	0.437,0.362,0.333	0.117
ENSMUSG00000020740	Gga3	chr11	-	115591629	115591753	115592431	115592530	115591262	115591366	115594705	115594781	113,125,92	183,121,142	48,71,48	141,169,124	224	249	0.000594359533818	0.407,0.535,0.419	0.275,0.318,0.301	0.156
ENSMUSG00000020023	Tmcc3	chr10	+	94578422	94579339	94582273	94582409	94514856	94515104	94586727	94590956	106,84,62	95,75,92	86,133,100	57,75,40	1042	261	0.000597976689901	0.218,0.219,0.144	0.274,0.308,0.385	-0.129
ENSMUSG00000038775	Vill	chr9	+	119066700	119066880	119067410	119067556	119065859	119066018	119068311	119068456	215,195,192	176,137,143	269,232,196	85,110,105	305	271	0.000599891853347	0.52,0.558,0.544	0.738,0.652,0.624	-0.131
ENSMUSG00000033014	Trim33	chr3	+	103324644	103324759	103326087	103326234	103321544	103321661	103326791	103326909	387,337,333	347,352,315	337,371,253	181,250,173	240	272	0.000601175146907	0.558,0.52,0.545	0.678,0.627,0.624	-0.102
ENSMUSG00000034190	Chmp7	chr14	-	69719747	69719867	69720111	69720160	69719398	69719497	69720927	69721061	194,205,178	438,361,422	186,176,153	253,271,166	174	245	0.000611937144292	0.384,0.444,0.373	0.509,0.478,0.565	-0.117
ENSMUSG00000024317	Rnf138	chr18	+	21010676	21010792	21017818	21017875	21008724	21008890	21020887	21020999	340,263,326	158,129,137	236,315,233	73,95,44	241	182	0.000612872566268	0.619,0.606,0.642	0.709,0.715,0.8	-0.119
ENSMUSG00000042590	Ipo11	chr13	-	106848240	106848336	106856737	106856818	106847345	106847459	106857228	106857308	265,267,280	500,394,419	104,148,145	382,428,285	206	221	0.000614158762968	0.362,0.421,0.418	0.226,0.271,0.353	0.117
ENSMUSG00000046111	Cep295	chr9	-	15338194	15338419	15340873	15340981	15336552	15336645	15341440	15341624	89,108,75	120,110,87	56,82,44	116,154,108	233	350	0.000617609471598	0.527,0.596,0.564	0.42,0.444,0.38	0.148
ENSMUSG00000001632	Brpf1	chr6	+	113317547	113317676	113318411	113318721	113317059	113317191	113319040	113319361	204,180,187	182,127,170	147,163,129	77,64,77	254	435	0.000625012378603	0.657,0.708,0.653	0.766,0.813,0.742	-0.101
ENSMUSG00000057751	Megf6	chr4	+	154249426	154249552	154250821	154250944	154242401	154242524	154252128	154252251	619,570,422	458,434,427	369,422,385	475,556,431	251	248	0.000631417763625	0.572,0.565,0.494	0.434,0.429,0.469	0.1
ENSMUSG00000003992	Ssbp2	chr13	+	91524584	91524657	91539334	91539396	91461049	91461248	91564609	91564694	164,193,95	273,210,177	194,205,247	173,177,190	198	187	0.000632573493394	0.362,0.465,0.336	0.514,0.522,0.551	-0.141
ENSMUSG00000034656	Cacna1a	chr8	+	84612284	84612412	84615573	84615670	84611597	84611748	84617791	84617897	9,4,11	0,2,0	3,7,4	2,4,4	253	222	0.000632573493394	1.0,0.637,1.0	0.568,0.606,0.467	0.332
ENSMUSG00000039852	Rere	chr4	+	150431522	150431593	150439342	150439468	150406195	150406664	150468694	150468800	242,195,204	164,149,153	197,235,193	85,105,88	196	251	0.000632684631646	0.654,0.626,0.631	0.748,0.741,0.737	-0.105
ENSMUSG00000050530	Fam171a1	chr2	+	3202544	3202721	3220252	3220369	3197276	3197435	3223469	3223584	198,154,145	140,116,96	63,86,64	99,98,71	302	242	0.000641712369037	0.531,0.515,0.548	0.338,0.413,0.419	0.141
ENSMUSG00000035683	Melk	chr4	+	44324199	44324268	44325640	44325739	44318023	44318122	44332879	44332966	141,90,64	299,305,259	25,55,39	226,275,192	194	224	0.000655185676084	0.353,0.254,0.222	0.113,0.188,0.19	0.113
ENSMUSG00000032078	Zpr1	chr9	+	46278303	46278414	46279668	46279755	46277645	46277735	46279915	46279981	520,409,456	376,254,347	269,291,210	275,291,249	236	212	0.000662909548061	0.554,0.591,0.541	0.468,0.473,0.431	0.105
ENSMUSG00000022749	Tbc1d23	chr16	-	57186637	57186680	57189261	57189432	57184379	57184486	57191473	57191566	129,82,99	41,29,27	87,147,98	15,14,16	296	168	0.000682267199115	0.641,0.616,0.675	0.767,0.856,0.777	-0.156
ENSMUSG00000024078	Ttc27	chr17	+	74829491	74829590	74840298	74840464	74799183	74799411	74856408	74856606	135,126,126	341,264,265	54,58,70	211,238,232	224	291	0.000689009838773	0.34,0.383,0.382	0.25,0.24,0.282	0.111
ENSMUSG00000066043	Phactr4	chr4	-	132386891	132387065	132413069	132413123	132378404	132378563	132422344	132422489	122,108,140	122,78,97	105,113,130	38,58,58	179	299	0.000695629646126	0.626,0.698,0.707	0.822,0.765,0.789	-0.115
ENSMUSG00000030967	Zranb1	chr7	+	132972689	132972761	132973424	132973623	132971185	132971339	132981280	132981401	257,193,204	369,343,348	148,180,122	388,433,311	197	324	0.000695629646126	0.534,0.481,0.491	0.386,0.406,0.392	0.107
ENSMUSG00000030839	Sergef	chr7	-	46515667	46515704	46590606	46590773	46443153	46443535	46614617	46614776	89,54,65	35,21,22	40,46,19	41,31,22	292	162	0.000701079143512	0.585,0.588,0.621	0.351,0.452,0.324	0.222
ENSMUSG00000033852	Gm28042	chr2	+	120030815	120030872	120031306	120031402	120030288	120030542	120031501	120031651	92,100,74	23,33,35	46,54,41	46,39,26	182	221	0.000707438511119	0.829,0.786,0.72	0.548,0.627,0.657	0.168
ENSMUSG00000030034	Ino80b	chr6	-	83124306	83124425	83124584	83124777	83123993	83124163	83125010	83125431	203,304,241	276,237,297	268,343,425	180,236,194	318	244	0.000716662275855	0.361,0.496,0.384	0.533,0.527,0.627	-0.149
ENSMUSG00000028975	Pex14	chr4	-	148984036	148984165	149041720	149041805	148967523	148970635	149076019	149076067	177,222,128	336,270,249	129,181,165	141,172,125	210	254	0.000722264913383	0.389,0.499,0.383	0.525,0.56,0.615	-0.143
ENSMUSG00000074746	Pdzd8	chr19	-	59305157	59305320	59315257	59315360	59296083	59301708	59327750	59327873	271,222,237	250,186,200	228,203,116	83,123,69	228	288	0.000722264913383	0.578,0.601,0.599	0.776,0.676,0.68	-0.118
ENSMUSG00000023021	Cers5	chr15	-	99745888	99745946	99747036	99747167	99741608	99741659	99751235	99751341	331,313,250	191,168,150	222,248,164	180,213,207	256	183	0.000737488176947	0.553,0.571,0.544	0.469,0.454,0.362	0.128
ENSMUSG00000019467	Arhgef25	chr10	-	127185082	127185172	127185286	127185356	127184886	127184979	127185574	127185678	175,167,140	179,174,176	114,98,99	186,197,175	195	215	0.000740867415211	0.519,0.514,0.467	0.403,0.354,0.384	0.12
ENSMUSG00000044783	Hjurp	chr1	-	88272728	88272765	88275041	88275097	88270201	88270299	88277218	88277285	318,230,285	67,96,41	385,463,344	35,62,38	181	162	0.000740867415211	0.809,0.682,0.862	0.908,0.87,0.89	-0.105
ENSMUSG00000063605	Ccdc102a	chr8	-	94908273	94908390	94909743	94909852	94907714	94907924	94911427	94911654	273,246,331	305,276,294	205,246,189	346,364,298	234	242	0.000740867415211	0.481,0.48,0.538	0.38,0.411,0.396	0.104
ENSMUSG00000030714	Sgf29	chr7	+	126661051	126661148	126663928	126664004	126649308	126649477	126664915	126664988	209,173,112	189,179,166	133,138,128	70,84,91	222	201	0.000744600147079	0.5,0.467,0.379	0.632,0.598,0.56	-0.148
ENSMUSG00000062691	Cebpzos	chr17	+	78918356	78918472	78919055	78919100	78916499	78916525	78919758	78919843	39,42,47	106,83,155	65,75,57	81,106,89	241	170	0.000745480856087	0.206,0.263,0.176	0.361,0.333,0.311	-0.12
ENSMUSG00000004677	Myo9b	chr8	+	71330707	71330829	71333253	71333395	71328545	71328680	71333626	71333831	285,256,233	245,198,185	203,269,184	105,113,112	247	267	0.000747153560501	0.557,0.583,0.577	0.676,0.72,0.64	-0.106
ENSMUSG00000025404	R3hdm2	chr10	+	127471767	127472000	127476519	127476698	127464981	127465013	127481692	127481794	357,378,241	120,92,94	192,262,244	103,137,126	358	304	0.000754227062538	0.716,0.777,0.685	0.613,0.619,0.622	0.108
ENSMUSG00000022095	Fam160b2	chr14	-	70586074	70586218	70586356	70586447	70585618	70585759	70586569	70586698	193,146,152	232,243,212	94,147,107	253,294,233	216	269	0.000763162836683	0.509,0.428,0.472	0.316,0.384,0.364	0.115
ENSMUSG00000024236	Svil	chr18	+	5054017	5054098	5057274	5057439	5048884	5049494	5058124	5058159	1,4,2	4,8,5	0,1,0	5,9,4	206	290	0.000769103985101	0.26,0.413,0.36	0.0,0.135,0.0	0.299
ENSMUSG00000028330	Ncbp1	chr4	+	46161260	46161323	46162091	46162166	46159658	46159723	46162960	46163064	283,445,285	781,684,543	194,162,195	604,707,544	188	200	0.000769103985101	0.278,0.409,0.358	0.255,0.196,0.276	0.106
ENSMUSG00000024592	C330018D20Rik	chr18	-	56958522	56958579	56962400	56962518	56955832	56957921	56973383	56973484	151,151,140	114,88,60	79,107,60	83,119,72	243	182	0.000774860712841	0.498,0.562,0.636	0.416,0.402,0.384	0.165
ENSMUSG00000017291	Taok1	chr11	-	77550871	77551000	77553672	77553909	77549271	77549475	77555563	77555698	254,229,210	150,140,149	163,162,105	153,168,118	362	254	0.000776438986477	0.543,0.534,0.497	0.428,0.404,0.384	0.119
ENSMUSG00000044252	Osbpl1a	chr18	-	12819504	12819661	12841183	12841346	12788319	12788395	12871077	12871184	125,68,83	155,112,145	122,105,67	81,101,61	288	282	0.000784258807406	0.441,0.373,0.359	0.596,0.504,0.518	-0.148
ENSMUSG00000032590	Apeh	chr9	-	108093621	108093748	108094226	108094359	108092806	108093074	108094434	108094476	103,99,128	237,250,236	97,111,108	147,139,133	258	252	0.000806669698153	0.298,0.279,0.346	0.392,0.438,0.442	-0.116
ENSMUSG00000025217	Btrc	chr19	+	45456532	45456610	45471014	45471104	45363733	45363886	45502931	45503163	25,24,19	169,155,138	27,32,25	87,100,77	203	215	0.000811056854485	0.135,0.141,0.127	0.247,0.253,0.256	-0.118
ENSMUSG00000029121	Crmp1	chr5	+	37286367	37286547	37288804	37288970	37284027	37284198	37291116	37292101	31,45,55	30,43,22	21,19,14	33,42,48	305	291	0.000813778718727	0.496,0.5,0.705	0.378,0.301,0.218	0.268
ENSMUSG00000039233	Tbce	chr13	-	14001109	14001178	14005142	14005283	14000057	14000117	14005787	14005852	303,198,301	91,88,95	287,358,241	69,50,53	266	194	0.000814141169328	0.708,0.621,0.698	0.752,0.839,0.768	-0.111
ENSMUSG00000027751	Supt20	chr3	+	54718233	54718391	54720405	54720461	54716637	54717645	54722520	54722640	235,217,244	84,95,96	161,159,169	87,110,137	283	181	0.00082976133865	0.641,0.594,0.619	0.542,0.48,0.441	0.13
ENSMUSG00000020520	Galnt10	chr11	+	57725522	57725661	57736977	57737144	57721294	57721397	57765559	57765745	94,103,58	176,151,151	100,116,102	101,119,106	264	292	0.00083663878826	0.371,0.43,0.298	0.523,0.519,0.516	-0.153
ENSMUSG00000038379	Ttk	chr9	+	83868042	83868219	83868575	83868660	83865077	83865158	83869182	83869280	309,316,266	212,188,203	291,303,227	106,145,104	302	210	0.000866163759414	0.503,0.539,0.477	0.656,0.592,0.603	-0.111
ENSMUSG00000048677	Tpcn2	chr7	-	145255450	145255533	145256513	145256596	145254057	145254698	145256729	145256811	52,45,36	48,45,54	29,29,25	83,68,54	208	208	0.000871251320129	0.52,0.5,0.4	0.259,0.299,0.316	0.182
ENSMUSG00000020923	Ubtf	chr11	-	102311379	102311500	102311753	102311818	102310442	102310576	102313897	102314053	530,633,405	755,726,587	286,409,410	878,927,664	190	246	0.000871433247034	0.476,0.53,0.472	0.297,0.364,0.444	0.124
ENSMUSG00000078789	Dph1	chr11	-	75184167	75184289	75185784	75185848	75183468	75183626	75185962	75186115	45,45,29	177,193,91	17,17,11	109,166,95	189	247	0.000879089518725	0.249,0.234,0.294	0.169,0.118,0.131	0.12
ENSMUSG00000056870	Gulp1	chr1	+	44708616	44708678	44744473	44744545	44689143	44689215	44754342	44754441	25,21,28	34,26,32	8,10,7	26,37,25	187	197	0.000879089518725	0.436,0.46,0.48	0.245,0.222,0.228	0.227
ENSMUSG00000029064	Gnb1	chr4	+	155527412	155527509	155533696	155533735	155491363	155491580	155535357	155535464	413,1585,886	1096,990,876	237,151,489	886,1173,873	222	164	0.00090211115836	0.218,0.542,0.428	0.165,0.087,0.293	0.214
ENSMUSG00000015647	Lama5	chr2	-	180202391	180202507	180206724	180206822	180202160	180202279	180206932	180207103	316,380,214	346,344,328	145,157,176	300,275,349	223	241	0.00090912696882	0.497,0.544,0.414	0.343,0.382,0.353	0.126
ENSMUSG00000035248	Zcchc6	chr13	-	59794446	59794504	59796819	59796920	59791775	59791879	59797669	59797756	181,153,167	115,104,92	80,121,90	90,121,94	226	183	0.000912246423216	0.56,0.544,0.595	0.419,0.447,0.437	0.132
ENSMUSG00000032869	Psmf1	chr2	-	151719484	151719643	151720822	151720876	151716061	151718685	151729490	151729676	197,198,143	515,423,477	85,124,100	459,458,406	179	284	0.000912246423216	0.378,0.426,0.322	0.227,0.3,0.281	0.106
ENSMUSG00000059288	Cdyl	chr13	+	35856662	35856919	35858075	35858248	35815908	35816575	35863198	35863409	192,177,151	120,105,92	180,295,178	67,73,78	382	298	0.000912801760137	0.555,0.568,0.561	0.677,0.759,0.64	-0.131
ENSMUSG00000032478	Nme6	chr9	+	109839607	109839710	109841475	109841515	109833195	109833295	109841926	109842087	164,94,92	117,80,83	74,109,61	109,128,102	228	165	0.000916587646516	0.504,0.46,0.445	0.329,0.381,0.302	0.132
ENSMUSG00000053332	Gas5	chr1	+	161035751	161035804	161035982	161037315	161035183	161035194	161037504	161037547	5,10,10	117,129,117	2,2,5	196,135,210	178	1458	0.000930379806815	0.259,0.388,0.412	0.077,0.108,0.163	0.237
ENSMUSG00000001441	Npepps	chr11	-	97240928	97241043	97241803	97241837	97238093	97238258	97241950	97242047	118,121,82	524,482,445	79,94,71	233,274,172	159	240	0.000935252615453	0.254,0.275,0.218	0.339,0.341,0.384	-0.106
ENSMUSG00000030613	Ccdc90b	chr7	+	92568471	92568575	92572538	92572640	92567621	92567741	92574621	92574663	354,349,323	251,261,310	274,353,242	335,422,289	229	227	0.000946131293145	0.583,0.57,0.508	0.448,0.453,0.454	0.102
ENSMUSG00000039163	Cmc1	chr9	-	118075121	118075212	118115339	118115429	118064528	118065348	118150016	118150196	82,81,66	289,258,266	81,96,116	186,234,187	215	216	0.000946518307772	0.222,0.24,0.2	0.304,0.292,0.384	-0.106
ENSMUSG00000022779	Top3b	chr16	+	16879318	16879425	16880603	16880678	16878956	16879088	16882500	16882697	369,300,340	214,235,185	187,191,164	155,215,181	232	200	0.000947928293215	0.598,0.524,0.613	0.51,0.434,0.439	0.117
ENSMUSG00000063884	Ptcd3	chr6	-	71885308	71885399	71885497	71885576	71883443	71884625	71888556	71888663	403,367,318	542,419,413	152,182,177	358,327,294	204	216	0.000947928293215	0.44,0.481,0.449	0.31,0.371,0.389	0.1
ENSMUSG00000001247	Lsr	chr7	-	30965968	30966088	30971867	30972212	30962810	30962867	30973079	30973322	544,769,563	331,206,215	567,745,773	117,174,133	470	245	0.000953424555063	0.461,0.661,0.577	0.716,0.691,0.752	-0.153
ENSMUSG00000041319	Thoc6	chr17	-	23670192	23670241	23670322	23670360	23670035	23670107	23670448	23670509	74,45,69	184,137,139	72,78,61	100,103,85	163	174	0.000962513728501	0.3,0.26,0.346	0.435,0.447,0.434	-0.137
ENSMUSG00000032422	Snx14	chr9	-	88410557	88410642	88413480	88413568	88407325	88407482	88415671	88415715	126,113,105	118,84,97	70,74,67	103,115,100	213	210	0.000962704835723	0.513,0.57,0.516	0.401,0.388,0.398	0.137
ENSMUSG00000026456	Cyb5r1	chr1	+	134406312	134406462	134406598	134406671	134405780	134406053	134407045	134407152	163,115,121	199,160,230	177,155,148	154,151,122	275	198	0.000964924795153	0.371,0.341,0.275	0.453,0.425,0.466	-0.119
ENSMUSG00000024566	Atp9b	chr18	-	80847171	80847252	80858543	80858638	80844526	80844602	80869741	80869793	93,104,88	114,99,101	92,149,105	72,64,60	220	206	0.0009752525252	0.433,0.496,0.449	0.545,0.686,0.621	-0.158
ENSMUSG00000064210	Ano6	chr15	+	95955890	95956021	95965820	95966023	95949858	95949956	95967622	95967728	316,243,274	425,361,326	166,225,216	349,465,404	256	328	0.0009752525252	0.488,0.463,0.519	0.379,0.383,0.407	0.1
ENSMUSG00000057367	Birc2	chr9	-	7819020	7819062	7819306	7819561	7818235	7818943	7820973	7821219	232,199,199	88,53,47	245,263,196	38,33,37	380	167	0.000982231222689	0.537,0.623,0.65	0.739,0.778,0.7	-0.136
ENSMUSG00000026753	Ppp6c	chr2	-	39204832	39204974	39206651	39206717	39200041	39200121	39210957	39211053	211,150,190	538,403,497	151,206,133	279,313,236	191	267	0.000982694482085	0.354,0.342,0.348	0.431,0.479,0.441	-0.102
ENSMUSG00000030213	Atf7ip	chr6	+	136571472	136571538	136575244	136575318	136566647	136566785	136582377	136582466	185,205,126	190,245,133	67,77,83	109,153,150	191	199	0.000991877189997	0.504,0.466,0.497	0.39,0.344,0.366	0.122
ENSMUSG00000030774	Pak1	chr7	+	97893964	97894013	97898524	97898637	97888956	97889020	97900339	97900457	193,151,183	682,643,560	116,193,124	297,269,282	174	238	0.00100630272938	0.279,0.243,0.309	0.348,0.495,0.376	-0.129
ENSMUSG00000039988	Ankrd13c	chr3	+	157972231	157972317	157972999	157973045	157962277	157962382	157975227	157975294	220,171,209	146,122,165	67,124,77	105,153,77	211	171	0.0010104798438	0.55,0.532,0.507	0.341,0.396,0.448	0.135
ENSMUSG00000003809	Gcdh	chr8	-	84889261	84889387	84890710	84890927	84888526	84888687	84891012	84891142	381,332,374	353,299,290	280,335,324	171,210,142	342	251	0.00101194103663	0.442,0.449,0.486	0.546,0.539,0.626	-0.111
ENSMUSG00000020514	Mrpl22	chr11	+	58176131	58176209	58177216	58177286	58175276	58175342	58179277	58179565	140,104,181	200,165,139	340,303,217	137,180,160	203	195	0.00101604957061	0.402,0.377,0.556	0.704,0.618,0.566	-0.184
ENSMUSG00000029547	Ints1	chr5	-	139754073	139754201	139754906	139755099	139753460	139753573	139755176	139755310	156,198,200	244,228,199	130,145,189	108,94,132	318	253	0.00101972757622	0.337,0.409,0.444	0.489,0.551,0.533	-0.128
ENSMUSG00000002006	Pdzd4	chrX	-	73798757	73798848	73799833	73800087	73798193	73798292	73824281	73824969	80,94,80	93,100,62	47,66,28	90,93,103	379	216	0.00105179996813	0.329,0.349,0.424	0.229,0.288,0.134	0.15
ENSMUSG00000027822	Slc33a1	chr3	-	63948071	63948256	63953813	63954004	63947568	63947686	63963415	63964768	122,95,90	87,80,58	114,115,56	23,49,26	316	310	0.00105954967765	0.579,0.538,0.604	0.829,0.697,0.679	-0.161
ENSMUSG00000029864	Gstk1	chr6	+	42247483	42247584	42247733	42247769	42246810	42246939	42249378	42249495	224,206,210	200,145,151	145,176,137	164,221,173	226	161	0.00107475614202	0.444,0.503,0.498	0.386,0.362,0.361	0.112
ENSMUSG00000079109	Pms2	chr5	+	143928098	143928266	143928941	143929042	143925220	143926073	143929180	143929350	186,152,177	162,119,145	89,109,83	176,115,139	293	226	0.00107604561861	0.47,0.496,0.485	0.281,0.422,0.315	0.144
ENSMUSG00000057335	Cep170	chr1	-	176761350	176761500	176769232	176769526	176758396	176758517	176769712	176769870	107,84,82	128,98,95	93,88,72	50,69,44	419	275	0.00109292714543	0.354,0.36,0.362	0.55,0.456,0.518	-0.149
ENSMUSG00000022827	Rabl3	chr16	+	37563668	37563766	37567319	37567391	37559994	37560109	37570387	37570426	15,7,8	85,82,84	13,15,11	42,38,32	223	197	0.00109853911054	0.135,0.07,0.078	0.215,0.259,0.233	-0.141
ENSMUSG00000043535	Setx	chr2	+	29133921	29134031	29140268	29140388	29130179	29130390	29143889	29144061	109,75,90	80,85,94	72,95,41	35,46,19	235	245	0.00110505986368	0.587,0.479,0.5	0.682,0.683,0.692	-0.164
ENSMUSG00000019302	Atp6v0a1	chr11	+	101036721	101036872	101038158	101038298	101033900	101034113	101038689	101038847	120,106,123	114,115,102	102,158,144	70,74,76	276	265	0.0011071345933	0.503,0.469,0.537	0.583,0.672,0.645	-0.13
ENSMUSG00000028252	Ccnc	chr4	+	21735416	21735468	21740591	21740647	21732488	21732558	21741954	21741990	102,87,56	97,99,122	39,48,41	133,141,103	177	181	0.00113951166603	0.518,0.473,0.319	0.231,0.258,0.289	0.177
ENSMUSG00000024645	Timm21	chr18	-	84949193	84949291	84949389	84949452	84948022	84948096	84951002	84951524	246,178,175	220,190,258	129,127,91	238,230,192	188	223	0.00115235157218	0.57,0.526,0.446	0.391,0.396,0.36	0.132
ENSMUSG00000000631	Myo18a	chr11	+	77846371	77846482	77846890	77846995	77845607	77845808	77847291	77847438	167,119,153	142,104,109	148,141,129	60,65,75	236	230	0.0012148040637	0.534,0.527,0.578	0.706,0.679,0.626	-0.124
ENSMUSG00000033502	Cdc14a	chr3	-	116308139	116308299	116322081	116322220	116298436	116298549	116328478	116328709	108,125,124	135,116,107	61,56,53	100,117,86	264	285	0.00122572257021	0.463,0.538,0.556	0.397,0.341,0.4	0.14
ENSMUSG00000005534	Insr	chr8	-	3159452	3159582	3161338	3161498	3158695	3158830	3161680	3161791	148,150,115	124,144,86	112,105,112	39,61,55	285	255	0.00122572257021	0.516,0.482,0.545	0.72,0.606,0.646	-0.143
ENSMUSG00000021552	Gkap1	chr13	-	58238648	58238712	58241653	58241755	58236986	58237057	58243801	58243954	18,11,15	72,60,59	2,5,5	54,55,54	227	189	0.00123105367145	0.172,0.132,0.175	0.03,0.07,0.072	0.102
ENSMUSG00000025173	Wdr45b	chr11	-	121330146	121330232	121349231	121349306	121329325	121329427	121354226	121354445	237,262,275	419,307,439	216,244,202	224,240,164	200	211	0.00123221365151	0.374,0.474,0.398	0.504,0.518,0.565	-0.114
ENSMUSG00000027198	Ext2	chr2	-	93762552	93762684	93791009	93791103	93739569	93739759	93795634	93795774	177,171,171	388,319,273	118,126,83	282,378,315	219	257	0.00123549641692	0.349,0.386,0.424	0.329,0.281,0.236	0.104
ENSMUSG00000030815	Phkg2	chr7	+	127577534	127577646	127579809	127579973	127573582	127573966	127582122	127582213	195,179,189	241,215,217	130,122,123	271,221,210	237	289	0.00127537853909	0.497,0.504,0.515	0.369,0.402,0.417	0.109
ENSMUSG00000030058	Copg1	chr6	+	87903484	87903560	87904087	87904191	87902197	87902441	87904815	87904867	401,345,484	925,822,653	283,291,259	854,1034,845	201	229	0.00128044060039	0.331,0.323,0.458	0.274,0.243,0.259	0.112
ENSMUSG00000035236	Scai	chr2	-	39102320	39102399	39103202	39103304	39099375	39099475	39103663	39103765	152,115,62	53,42,27	97,131,94	25,16,16	227	204	0.00129245410057	0.72,0.711,0.674	0.777,0.88,0.841	-0.131
ENSMUSG00000025579	Gaa	chr11	+	119276841	119276952	119277500	119277614	119275059	119275191	119277693	119277778	192,188,183	183,168,158	164,179,178	211,284,239	236	239	0.00129245410057	0.515,0.531,0.54	0.44,0.39,0.43	0.109
ENSMUSG00000022914	Brwd1	chr16	-	96066024	96066185	96066495	96066594	96064749	96064971	96068476	96068627	49,44,66	58,48,57	38,42,26	21,18,10	224	286	0.00129245410057	0.519,0.539,0.597	0.698,0.749,0.768	-0.187
ENSMUSG00000048000	Gigyf2	chr1	+	87365183	87365279	87373996	87374111	87363801	87364233	87378971	87379002	198,212,178	130,139,121	90,134,75	88,141,96	221	240	0.00133597822985	0.623,0.624,0.615	0.526,0.508,0.459	0.123
ENSMUSG00000044201	Cdc25c	chr18	-	34734718	34734852	34735370	34735469	34733576	34733688	34738215	34738278	280,206,236	260,240,259	176,230,159	254,341,308	224	259	0.00136591600816	0.555,0.498,0.513	0.445,0.438,0.374	0.103
ENSMUSG00000034667	Xpot	chr10	-	121619092	121619175	121622857	121622991	121617131	121617188	121626104	121626316	197,254,158	109,111,99	150,190,120	45,56,40	259	208	0.00140064353542	0.592,0.648,0.562	0.728,0.732,0.707	-0.122
ENSMUSG00000022228	Zscan26	chr13	-	21448166	21448484	21449273	21449333	21447785	21447894	21449440	21449516	70,51,59	98,73,84	41,52,65	101,147,155	185	443	0.00142220091635	0.631,0.626,0.627	0.493,0.459,0.501	0.144
ENSMUSG00000021481	Zfp346	chr13	+	55113035	55113139	55122281	55122515	55105398	55105518	55132306	55132375	78,100,62	22,19,9	38,75,44	19,38,18	229	359	0.00145857041799	0.848,0.892,0.915	0.758,0.756,0.793	0.116
ENSMUSG00000026240	Cops7b	chr1	+	86592290	86592366	86596750	86596839	86589163	86589341	86599002	86599205	275,224,234	384,341,325	213,257,187	209,247,169	201	214	0.00145937966488	0.433,0.412,0.434	0.52,0.526,0.541	-0.103
ENSMUSG00000028082	Sh3d19	chr3	+	86040825	86040865	86075147	86075188	85971108	85971424	86080394	86080437	11,37,17	41,63,42	2,1,9	24,34,36	165	166	0.00148420708695	0.213,0.371,0.289	0.077,0.029,0.201	0.189
ENSMUSG00000061589	Dot1l	chr10	+	80789313	80789519	80790319	80790384	80789062	80789092	80790610	80791561	336,290,266	108,105,90	285,340,274	56,67,64	331	190	0.00148433150994	0.641,0.613,0.629	0.745,0.744,0.711	-0.106
ENSMUSG00000024816	Frmd8	chr19	-	5856584	5856789	5862250	5862394	5849701	5852742	5863223	5863347	361,244,322	322,295,246	143,150,147	229,233,205	269	330	0.00148433150994	0.579,0.504,0.616	0.434,0.441,0.468	0.119
ENSMUSG00000038217	Tlcd2	chr11	+	75468841	75468924	75469471	75469901	75468556	75468639	75470399	75470657	34,24,21	8,6,6	19,12,12	13,15,10	208	555	0.0014972286656	0.919,0.914,0.903	0.796,0.681,0.762	0.166
ENSMUSG00000040407	Akap9	chr5	+	3981117	3981214	3992045	3992138	3976127	3976326	4001404	4001758	109,86,102	119,105,88	55,45,51	100,99,83	222	218	0.00149820288487	0.474,0.446,0.532	0.351,0.309,0.376	0.139
ENSMUSG00000000420	Galnt1	chr18	+	24269447	24269565	24271585	24271766	24267527	24267698	24272661	24272801	621,542,657	552,528,369	602,654,424	280,305,227	243	306	0.00151441540864	0.586,0.564,0.692	0.73,0.73,0.702	-0.107
ENSMUSG00000023927	Satb1	chr17	-	51767891	51768047	51775205	51775418	51742645	51742849	51782611	51783066	385,334,368	332,274,277	271,322,247	133,167,152	338	281	0.00153780485301	0.491,0.503,0.525	0.629,0.616,0.575	-0.1
ENSMUSG00000019951	Uhrf1bp1l	chr10	+	89794482	89794624	89803018	89803212	89791362	89791481	89804711	89806213	156,150,151	130,135,112	126,138,99	66,72,41	267	319	0.00156429767633	0.589,0.57,0.617	0.695,0.696,0.743	-0.119
ENSMUSG00000029141	Slc4a1ap	chr5	+	31536137	31536324	31540385	31540497	31534857	31534927	31543669	31543913	301,289,279	204,160,205	258,309,217	131,90,86	312	237	0.00156576087635	0.528,0.578,0.508	0.599,0.723,0.657	-0.122
ENSMUSG00000020380	Rad50	chr11	-	53652233	53652367	53655532	53655618	53649518	53650655	53668021	53668246	144,130,104	202,185,241	111,160,166	138,96,112	211	259	0.00156637686532	0.467,0.463,0.346	0.497,0.672,0.645	-0.179
ENSMUSG00000015363	Trabd	chr15	+	89084697	89084808	89084902	89085042	89082650	89082791	89085273	89085446	253,225,144	461,400,402	82,116,99	368,351,288	236	265	0.00157109070796	0.381,0.387,0.287	0.2,0.271,0.278	0.102
ENSMUSG00000002249	Tead3	chr17	-	28335484	28335496	28340153	28340218	28334898	28335036	28341348	28341600	328,298,294	72,84,47	180,165,118	61,60,59	190	137	0.00158881774572	0.767,0.719,0.819	0.68,0.665,0.591	0.123
ENSMUSG00000040479	Dgkz	chr2	-	91940964	91941036	91942289	91942358	91940757	91940874	91942627	91942684	285,241,178	283,244,231	171,156,137	230,306,255	194	197	0.00161772117946	0.506,0.501,0.439	0.43,0.341,0.353	0.107
ENSMUSG00000035623	Rsf1	chr7	+	97636376	97636469	97653052	97653207	97616842	97616934	97660812	97662581	122,104,118	269,170,200	108,96,111	116,130,110	218	280	0.00161802802734	0.368,0.44,0.431	0.545,0.487,0.564	-0.119
ENSMUSG00000058761	Rnf169	chr7	-	99927092	99927192	99935161	99935280	99920253	99926483	99942958	99943105	119,111,103	153,91,98	59,71,38	105,113,89	244	225	0.00162866053168	0.418,0.529,0.492	0.341,0.367,0.282	0.15
ENSMUSG00000040818	Dennd6a	chr14	+	26608535	26608631	26611966	26612061	26608089	26608212	26616590	26616656	212,217,206	302,238,318	199,216,166	189,183,133	221	220	0.00163750146799	0.411,0.476,0.392	0.512,0.54,0.554	-0.109
ENSMUSG00000003865	Gys1	chr7	+	45436531	45436713	45438101	45438293	45434843	45435170	45439478	45439664	249,222,273	201,178,199	279,275,211	127,146,113	307	317	0.00164171892487	0.561,0.563,0.586	0.694,0.66,0.658	-0.101
ENSMUSG00000049804	Armcx4	chrX	+	134687147	134687225	134688016	134688106	134686518	134686637	134688449	134688532	85,109,82	174,137,135	76,86,53	66,74,18	203	215	0.00164651713878	0.341,0.457,0.391	0.549,0.552,0.757	-0.223
ENSMUSG00000037325	Bbs7	chr3	-	36590651	36590717	36592364	36592439	36582625	36582765	36594367	36594560	53,35,57	67,59,63	31,33,28	86,103,57	200	191	0.00164651713878	0.43,0.362,0.464	0.256,0.234,0.319	0.149
ENSMUSG00000031561	Tenm3	chr8	-	48310622	48310769	48335588	48335774	48300754	48300971	48340953	48341154	289,363,238	447,376,332	106,116,117	299,225,204	311	272	0.00166260084734	0.361,0.458,0.385	0.237,0.311,0.334	0.107
ENSMUSG00000068250	Amn1	chr6	-	149183393	149183538	149184991	149185124	149170832	149171050	149188235	149188685	38,30,35	103,95,120	21,30,36	36,44,28	258	270	0.00166878934649	0.279,0.248,0.234	0.379,0.416,0.574	-0.203
ENSMUSG00000029192	Tbc1d14	chr5	-	36522926	36523009	36524929	36525048	36520443	36520561	36530422	36530804	231,242,182	285,271,257	202,234,164	155,186,147	244	208	0.00168376272992	0.409,0.432,0.376	0.526,0.517,0.487	-0.104
ENSMUSG00000061666	Gdpd1	chr11	-	87059424	87059560	87063898	87063941	87056791	87056837	87073835	87074062	53,45,41	191,195,197	18,30,14	147,203,147	168	261	0.00170211759943	0.301,0.264,0.244	0.16,0.187,0.129	0.111
ENSMUSG00000068758	Il3ra	chr14	+	14347009	14347188	14347913	14348068	14346494	14346512	14348820	14348944	3,3,4	29,28,41	9,8,9	30,11,21	304	280	0.00170211759943	0.087,0.09,0.082	0.216,0.401,0.283	-0.214
ENSMUSG00000042203	Tbc1d22b	chr17	+	29564431	29564488	29568391	29568699	29549787	29549994	29570586	29570766	81,94,64	413,319,305	54,50,44	359,408,334	182	433	0.00170211759943	0.318,0.412,0.333	0.264,0.226,0.239	0.111
ENSMUSG00000068328	Aup1	chr6	+	83056066	83056140	83056367	83056434	83055897	83055970	83056541	83056644	220,212,204	262,221,202	200,189,148	270,373,251	199	192	0.00170276622382	0.448,0.481,0.494	0.417,0.328,0.363	0.105
ENSMUSG00000037989	Wnk2	chr13	-	49044373	49044418	49050483	49050582	49042627	49042866	49051356	49051527	13,28,23	61,54,83	10,4,3	51,52,47	224	170	0.00170276622382	0.139,0.282,0.174	0.13,0.055,0.046	0.121
ENSMUSG00000033581	Igf2bp2	chr16	-	22070306	22070375	22076016	22076145	22068142	22068259	22078615	22078751	1603,1429,1095	1033,901,1043	977,1365,1058	576,585,448	254	194	0.00170702339248	0.542,0.548,0.445	0.564,0.641,0.643	-0.104
ENSMUSG00000058486	Wdr91	chr6	-	34891386	34891537	34892340	34892534	34889236	34889331	34896180	34896339	93,68,62	114,116,75	35,41,39	87,120,82	319	276	0.00171055354565	0.414,0.337,0.417	0.258,0.228,0.292	0.13
ENSMUSG00000028552	Eps15	chr4	+	109305676	109305724	109309124	109309220	109304750	109304840	109312303	109312369	148,124,108	260,241,243	52,63,49	190,188,151	173	221	0.00171817875433	0.421,0.397,0.362	0.259,0.3,0.293	0.109
ENSMUSG00000032633	Flcn	chr11	-	59804520	59804791	59807799	59807915	59803748	59803895	59809659	59810016	82,103,59	104,124,84	40,44,41	74,107,120	241	396	0.00172489144138	0.564,0.577,0.536	0.47,0.403,0.36	0.148
ENSMUSG00000043535	Setx	chr2	+	29153937	29154096	29156987	29157220	29150007	29150107	29158097	29158265	175,164,133	166,177,123	97,89,69	130,162,116	284	358	0.00172868760488	0.571,0.539,0.577	0.485,0.409,0.429	0.121
ENSMUSG00000048647	Exd1	chr2	-	119530088	119530175	119533441	119533500	119528845	119528950	119538747	119538875	4,0,3	5,8,4	2,2,1	0,1,1	184	212	0.00176853510879	0.48,0.0,0.464	1.0,0.697,0.535	-0.429
ENSMUSG00000024566	Atp9b	chr18	-	80869741	80869793	80891814	80891923	80858543	80858638	80909591	80909705	185,150,157	64,73,48	120,129,83	60,125,82	234	177	0.00177356673409	0.686,0.608,0.712	0.602,0.438,0.434	0.177
ENSMUSG00000039599	Fam149b	chr14	+	20356354	20356497	20363262	20363450	20352703	20352839	20367845	20368563	266,281,209	150,119,151	191,208,154	189,181,137	268	313	0.00177550480668	0.674,0.734,0.618	0.541,0.573,0.568	0.115
ENSMUSG00000034269	Setd5	chr6	+	113104934	113105121	113109884	113109990	113077364	113077712	113110373	113110525	371,522,321	270,294,301	329,335,389	118,187,145	312	231	0.00179962865086	0.504,0.568,0.441	0.674,0.57,0.665	-0.132
ENSMUSG00000028975	Pex14	chr4	-	148970549	148970635	148984036	148984165	148967523	148967626	149041720	149041805	328,327,212	200,164,190	280,369,324	136,115,99	254	211	0.00181396499237	0.577,0.624,0.481	0.631,0.727,0.731	-0.136
ENSMUSG00000097216	4932441J04Rik	chr5	-	57661910	57662004	57709694	57709754	57601307	57601470	57717845	57717920	1,2,2	10,8,10	9,1,3	3,2,2	185	219	0.00183983629368	0.106,0.228,0.191	0.78,0.372,0.64	-0.422
ENSMUSG00000053286	Trmt1l	chr1	+	151435727	151435841	151439515	151439580	151433793	151433904	151440805	151440935	232,167,154	133,125,126	124,193,120	138,217,137	239	190	0.00184709443546	0.581,0.515,0.493	0.417,0.414,0.41	0.116
ENSMUSG00000018189	Uchl5	chr1	+	143786129	143786235	143794276	143794402	143783965	143784029	143794482	143794544	285,355,236	647,582,739	165,179,158	606,720,549	231	251	0.00184908899591	0.324,0.399,0.258	0.228,0.213,0.238	0.101
ENSMUSG00000035168	Tanc1	chr2	+	59646768	59646872	59699347	59699427	59612041	59612196	59724660	59724849	67,62,53	62,97,68	44,41,54	20,32,13	229	205	0.00189543834154	0.492,0.364,0.411	0.663,0.534,0.788	-0.239
ENSMUSG00000030172	Erc1	chr6	-	119773733	119773901	119777987	119778071	119761143	119761311	119779476	119779632	90,49,76	202,161,204	83,81,49	94,93,99	209	293	0.00193304041123	0.384,0.299,0.343	0.553,0.55,0.41	-0.162
ENSMUSG00000051007	Pddc1	chr7	-	141410777	141410885	141410985	141411091	141409845	141409940	141411797	141411874	272,254,222	263,246,226	196,221,159	92,146,116	231	233	0.00193331387082	0.511,0.51,0.498	0.682,0.604,0.58	-0.116
ENSMUSG00000045039	Megf8	chr7	+	25326379	25326543	25327469	25327676	25317163	25317693	25328484	25328665	125,140,109	139,135,118	74,110,82	48,75,33	289	332	0.00193785118353	0.508,0.544,0.515	0.639,0.628,0.741	-0.147
ENSMUSG00000020646	Mboat2	chr12	+	24882716	24882794	24924198	24924294	24878190	24878336	24934566	24934622	153,160,166	173,142,156	71,59,51	105,113,78	203	221	0.00195962549886	0.491,0.551,0.537	0.424,0.362,0.416	0.126
ENSMUSG00000036054	Sugp2	chr8	+	70258942	70259004	70259682	70259819	70257201	70257614	70260468	70264296	58,65,65	148,121,110	42,46,36	122,174,164	187	262	0.00198079966607	0.354,0.429,0.453	0.325,0.27,0.235	0.135
ENSMUSG00000002107	Celf2	chr2	-	6607881	6607961	6615687	6615822	6604023	6604182	6624670	6624719	281,274,211	213,180,133	172,231,143	244,212,144	260	205	0.00198944626064	0.51,0.545,0.556	0.357,0.462,0.439	0.118
ENSMUSG00000021911	Parg	chr14	+	32271629	32271708	32274849	32274958	32262683	32262831	32284098	32284204	282,250,302	313,309,274	272,306,218	196,241,141	204	234	0.0020106591921	0.508,0.481,0.558	0.614,0.593,0.639	-0.1
ENSMUSG00000063663	Brwd3	chrX	-	108754239	108754311	108755415	108755556	108752817	108752970	108756345	108756402	177,163,138	117,127,135	66,95,65	34,41,23	266	197	0.00203280343178	0.528,0.487,0.431	0.59,0.632,0.677	-0.151
ENSMUSG00000040029	Ipo8	chr6	-	148791440	148791507	148796640	148796766	148789796	148789922	148798622	148798801	253,225,202	181,164,172	149,145,163	219,233,150	251	192	0.0020455624927	0.517,0.512,0.473	0.342,0.323,0.454	0.128
ENSMUSG00000026740	Dnajc1	chr2	-	18231703	18231823	18293953	18294044	18222712	18222761	18306972	18307066	190,202,203	402,336,385	151,151,88	177,188,112	216	245	0.00207007999226	0.349,0.405,0.374	0.492,0.477,0.471	-0.104
ENSMUSG00000085396	Firre	chrX	-	50603438	50603525	50608477	50608604	50598133	50598288	50608686	50608814	58,37,39	30,18,20	63,47,40	12,11,8	252	212	0.00207162683151	0.619,0.634,0.621	0.815,0.782,0.808	-0.177
ENSMUSG00000035247	Hectd1	chr12	-	51794738	51794877	51797836	51798011	51794413	51794584	51798653	51798768	268,309,264	422,345,375	193,246,152	207,198,109	300	264	0.00207294730616	0.359,0.441,0.383	0.451,0.522,0.551	-0.114
ENSMUSG00000025607	Copg2	chr6	-	30894846	30894927	30895541	30895594	30890600	30890672	30896660	30896794	136,148,86	384,262,347	102,146,94	176,199,124	178	206	0.00207899797218	0.291,0.395,0.223	0.401,0.459,0.467	-0.139
ENSMUSG00000028059	Arhgef2	chr3	+	88632275	88632333	88632912	88633042	88631910	88631978	88633257	88633367	88,77,108	234,221,233	20,37,33	149,121,161	183	255	0.00208358079601	0.344,0.327,0.392	0.158,0.299,0.222	0.128
ENSMUSG00000026409	Pfkfb2	chr1	-	130705376	130705501	130706425	130706482	130702230	130702438	130706842	130706917	28,34,20	67,52,57	18,15,7	75,87,46	182	250	0.00210980112956	0.365,0.473,0.325	0.248,0.191,0.173	0.184
ENSMUSG00000032030	Cul5	chr9	-	53642517	53642598	53642680	53642826	53634971	53635065	53644486	53644628	307,248,215	190,148,136	194,315,179	84,131,58	271	206	0.00210980112956	0.551,0.56,0.546	0.637,0.646,0.701	-0.109
ENSMUSG00000038665	Dgki	chr6	-	36937320	36937400	36975146	36975247	36920353	36920423	37000041	37000241	11,12,9	4,0,7	11,14,14	0,1,1	226	205	0.00211748572878	0.714,1.0,0.538	1.0,0.927,0.927	-0.201
ENSMUSG00000023940	Sgol1	chr17	-	53687710	53687858	53687989	53688120	53687083	53687280	53689210	53689333	120,116,63	278,270,310	99,115,108	168,193,162	256	273	0.00215640442632	0.315,0.314,0.178	0.386,0.389,0.416	-0.128
ENSMUSG00000020457	Drg1	chr11	-	3252159	3252282	3252643	3252811	3249906	3250365	3254511	3254642	635,688,561	964,804,1123	409,487,446	463,500,367	293	248	0.00216589881674	0.358,0.42,0.297	0.428,0.452,0.507	-0.104
ENSMUSG00000038481	Cdk19	chr10	+	40454014	40454072	40466637	40466769	40436071	40436212	40469578	40469722	82,87,83	221,230,211	22,33,31	161,169,103	183	257	0.00219561160995	0.343,0.347,0.356	0.161,0.215,0.297	0.124
ENSMUSG00000032740	Ccdc88a	chr11	+	29500975	29501056	29503382	29503651	29499334	29499406	29503851	29504106	66,40,60	96,102,95	70,47,50	50,56,33	206	394	0.00222116674766	0.568,0.429,0.547	0.728,0.616,0.743	-0.181
ENSMUSG00000055320	Tead1	chr7	+	112842039	112842102	112856052	112856064	112839415	112839480	112856797	112856932	146,158,124	43,24,12	13,33,25	15,13,13	188	137	0.00222770728088	0.712,0.828,0.883	0.387,0.649,0.584	0.268
ENSMUSG00000022160	Mettl3	chr14	-	52296918	52296957	52297470	52297658	52296663	52296772	52297868	52298085	369,232,304	94,91,65	255,261,210	136,133,86	313	164	0.00223446333529	0.673,0.572,0.71	0.496,0.507,0.561	0.13
ENSMUSG00000017756	Slc12a7	chr13	+	73788564	73788711	73789940	73789995	73785043	73785166	73790649	73790780	154,149,136	105,74,73	57,50,70	60,56,61	272	180	0.0022425899037	0.493,0.571,0.552	0.386,0.371,0.432	0.142
ENSMUSG00000030615	Tmem126a	chr7	-	90451542	90451657	90452706	90452900	90450699	90450935	90455423	90455519	430,378,419	359,354,240	408,475,418	197,230,200	319	240	0.0022425899037	0.474,0.445,0.568	0.609,0.608,0.611	-0.114
ENSMUSG00000022475	Hdac7	chr15	-	97799760	97799816	97800694	97800802	97799556	97799644	97802075	97802125	177,145,159	90,83,101	108,68,90	83,94,96	233	181	0.00233597825126	0.604,0.576,0.55	0.503,0.36,0.421	0.149
ENSMUSG00000024131	Slc3a1	chr17	+	85048846	85048971	85051881	85052077	85046638	85046758	85059715	85059883	13,5,12	4,9,8	15,11,8	1,2,1	250	321	0.00235480585051	0.807,0.416,0.658	0.951,0.876,0.911	-0.286
ENSMUSG00000027936	Crtc2	chr3	+	90257116	90257218	90259153	90259222	90254295	90254558	90259385	90259492	88,90,60	93,73,100	63,64,58	150,150,111	227	194	0.00241002259489	0.447,0.513,0.339	0.264,0.267,0.309	0.153
ENSMUSG00000033808	Tmem87a	chr2	-	120373910	120373979	120374487	120374559	120371523	120371632	120375418	120375512	63,85,64	271,203,211	74,117,75	145,161,170	197	194	0.00246011939036	0.186,0.292,0.23	0.334,0.417,0.303	-0.115
ENSMUSG00000108273	Zfand4	chr6	+	116313844	116315017	116328206	116328324	116305616	116305761	116329348	116329484	19,23,14	21,13,19	25,40,29	10,10,10	1298	243	0.00246143790407	0.145,0.249,0.121	0.319,0.428,0.352	-0.195
ENSMUSG00000037369	Kdm6a	chrX	+	18208735	18208785	18216937	18216996	18199157	18199266	18222756	18222877	85,101,72	112,86,131	62,48,33	43,25,15	175	184	0.00249164650356	0.444,0.553,0.366	0.603,0.669,0.698	-0.202
ENSMUSG00000022257	Laptm4b	chr15	+	34258680	34258792	34272343	34272417	34238025	34238422	34273227	34273350	266,254,232	246,219,197	133,147,127	186,204,155	237	199	0.00251403742634	0.476,0.493,0.497	0.375,0.377,0.408	0.102
ENSMUSG00000056671	Prelid2	chr18	-	41881212	41881285	41912369	41912475	41875695	41875853	41932600	41932761	257,212,260	92,100,65	395,456,300	56,86,84	231	198	0.00251907698276	0.705,0.645,0.774	0.858,0.82,0.754	-0.103
ENSMUSG00000028702	Rad54l	chr4	-	116112480	116112541	116118837	116118957	116111190	116111326	116122895	116122982	261,201,203	105,100,67	175,226,140	40,49,40	245	186	0.00255364168222	0.654,0.604,0.697	0.769,0.778,0.727	-0.106
ENSMUSG00000022471	Xrcc6	chr15	+	82018980	82019093	82022444	82022583	82017109	82017198	82022806	82023061	248,208,156	252,286,180	118,163,124	200,255,264	238	264	0.00255364168222	0.522,0.447,0.49	0.396,0.415,0.343	0.102
ENSMUSG00000043535	Setx	chr2	+	29130179	29130390	29139219	29139439	29126873	29127063	29140268	29140388	136,118,84	126,94,99	92,97,72	47,59,35	336	345	0.00255409351883	0.526,0.563,0.466	0.668,0.628,0.679	-0.14
ENSMUSG00000090386	Mir99ahg	chr16	+	77360662	77360718	77501502	77501610	77329204	77329678	77555921	77555967	23,4,8	25,16,22	6,5,4	51,43,32	181	233	0.00255538060303	0.542,0.243,0.319	0.132,0.13,0.139	0.234
ENSMUSG00000027035	Cers6	chr2	+	68934514	68934620	68947226	68947357	68861440	68861805	69002746	69002804	101,74,79	74,74,43	84,120,63	30,43,27	231	256	0.00257548719712	0.602,0.526,0.671	0.756,0.756,0.721	-0.145
ENSMUSG00000033487	Fndc3a	chr14	-	72652015	72652091	72683633	72683771	72599065	72599142	72709717	72710003	91,109,69	102,110,89	62,78,58	47,44,33	263	201	0.00259030158316	0.405,0.431,0.372	0.502,0.575,0.573	-0.147
ENSMUSG00000024777	Ppp2r5b	chr19	-	6230501	6230555	6230906	6231015	6230385	6230436	6231115	6231175	120,113,73	25,26,25	78,103,78	9,13,6	234	179	0.00259830713016	0.786,0.769,0.691	0.869,0.858,0.909	-0.13
ENSMUSG00000038260	Trpm4	chr7	-	45327271	45327452	45327720	45327895	45326976	45327140	45333381	45333452	87,59,53	139,124,147	24,32,24	108,108,100	300	306	0.00260842196216	0.39,0.327,0.269	0.185,0.232,0.197	0.124
ENSMUSG00000020457	Drg1	chr11	-	3252159	3252282	3256542	3256712	3249906	3250365	3259305	3259375	827,829,706	961,802,1123	542,620,491	463,499,367	295	248	0.00260988648079	0.42,0.465,0.346	0.496,0.511,0.529	-0.102
ENSMUSG00000068015	Lrch1	chr14	-	74835648	74835775	74857976	74858121	74826597	74826703	74947383	74947877	90,100,71	101,101,92	60,76,71	45,46,25	270	252	0.00264314063167	0.454,0.48,0.419	0.554,0.607,0.726	-0.178
ENSMUSG00000018378	Cuedc1	chr11	+	88184633	88184717	88187060	88187132	88183238	88183431	88187993	88188087	373,353,275	264,223,232	270,355,328	164,135,140	209	197	0.00266328260029	0.571,0.599,0.528	0.608,0.713,0.688	-0.104
ENSMUSG00000058444	Map2k5	chr9	-	63194201	63194247	63235288	63235318	63163768	63164190	63256976	63257048	25,29,27	91,83,74	11,12,6	64,70,68	155	171	0.00267460830827	0.233,0.278,0.287	0.159,0.159,0.089	0.13
ENSMUSG00000029122	Evc	chr5	-	37303184	37303311	37307212	37307324	37301557	37301651	37309031	37309176	170,167,121	230,186,160	126,167,114	305,264,233	237	252	0.0027595724949	0.44,0.488,0.446	0.305,0.402,0.342	0.108
ENSMUSG00000000131	Xpo6	chr7	-	126115807	126115952	126120356	126120449	126113656	126113803	126124371	126124531	278,263,208	428,395,345	98,108,116	269,313,216	218	270	0.0027595724949	0.446,0.452,0.427	0.311,0.299,0.399	0.105
ENSMUSG00000090100	Ttbk2	chr2	-	120783694	120783799	120785978	120786119	120777533	120777599	120790281	120790355	38,61,29	64,56,67	43,53,33	31,27,22	266	230	0.00277320069119	0.339,0.485,0.272	0.545,0.629,0.565	-0.214
ENSMUSG00000017802	Fam134c	chr11	-	101102005	101102090	101102882	101103009	101100921	101101059	101103889	101103920	364,316,265	308,279,279	225,324,256	168,190,130	252	210	0.00277676311176	0.496,0.486,0.442	0.527,0.587,0.621	-0.104
ENSMUSG00000027236	Eif3j1	chr2	+	122047435	122047550	122050486	122050648	122041581	122041673	122051741	122051815	8,9,7	2,1,6	4,2,2	0,1,0	240	287	0.00279462245262	0.827,0.915,0.582	1.0,0.705,1.0	-0.127
ENSMUSG00000069769	Msi2	chr11	-	88348783	88348938	88366784	88366847	88347052	88347125	88386044	88386119	409,333,306	507,641,451	151,215,179	335,435,536	188	280	0.00282346980956	0.546,0.436,0.503	0.402,0.424,0.332	0.109
ENSMUSG00000020184	Mdm2	chr10	-	117691144	117691222	117692581	117692737	117688894	117690785	117694904	117695068	193,236,211	249,236,303	155,173,166	140,144,111	281	203	0.00288588492502	0.359,0.419,0.335	0.444,0.465,0.519	-0.105
ENSMUSG00000038116	Phf20	chr2	+	156264280	156264360	156267154	156267542	156254225	156254310	156272541	156272655	88,57,53	243,179,150	49,45,39	198,332,185	205	513	0.00289100897707	0.475,0.443,0.469	0.382,0.253,0.345	0.136
ENSMUSG00000045751	Mms22l	chr4	+	24508404	24508518	24517059	24517236	24507313	24507444	24521240	24521303	150,141,143	153,124,130	73,77,60	101,117,102	239	302	0.00290599668656	0.553,0.59,0.582	0.477,0.454,0.426	0.123
ENSMUSG00000021636	Marveld2	chr13	-	100600888	100601037	100607776	100607812	100600460	100600632	100611432	100612584	37,30,37	325,243,371	25,26,25	135,123,96	161	274	0.00295926599851	0.162,0.174,0.145	0.24,0.265,0.307	-0.11
ENSMUSG00000043535	Setx	chr2	+	29133921	29134031	29139219	29139439	29130179	29130390	29140268	29140388	110,77,90	126,95,100	73,95,42	47,57,35	235	345	0.00297014091669	0.562,0.543,0.569	0.695,0.71,0.638	-0.123
ENSMUSG00000025583	Rptor	chr11	+	119657663	119657766	119671277	119671360	119603148	119603971	119725009	119725168	171,131,124	177,169,118	66,81,64	117,135,117	228	208	0.00300208333483	0.468,0.414,0.489	0.34,0.354,0.333	0.115
ENSMUSG00000036501	Fam13b	chr18	-	34462960	34463009	34473549	34473685	34462060	34462208	34486978	34487139	179,175,175	85,75,94	71,78,71	67,61,51	261	174	0.00300258458346	0.584,0.609,0.554	0.414,0.46,0.481	0.131
ENSMUSG00000026856	Dolpp1	chr2	+	30396431	30396530	30397018	30397147	30396152	30396252	30397467	30397557	140,115,81	190,151,160	63,73,68	156,204,156	224	254	0.00304697049679	0.455,0.463,0.365	0.314,0.289,0.331	0.116
ENSMUSG00000046707	Csnk2a2	chr8	-	95465650	95465710	95473370	95473421	95461545	95461629	95477211	95477313	123,153,85	246,232,253	62,103,68	267,303,261	176	185	0.00312318359884	0.345,0.409,0.261	0.196,0.263,0.215	0.114
ENSMUSG00000022960	Donson	chr16	-	91683632	91683811	91684301	91684480	91682742	91682821	91686166	91686370	146,132,109	162,150,153	61,83,65	116,172,118	304	304	0.00315429672114	0.474,0.468,0.416	0.345,0.325,0.355	0.111
ENSMUSG00000022710	Usp7	chr16	-	8712132	8712192	8715744	8715919	8710038	8710177	8716514	8716619	50,52,59	140,161,111	56,64,41	77,94,60	300	185	0.00317202007958	0.18,0.166,0.247	0.31,0.296,0.296	-0.103
ENSMUSG00000029635	Cdk8	chr5	+	146268214	146268325	146271594	146271735	146259504	146259580	146283628	146283686	174,157,99	170,147,137	53,65,48	102,111,89	236	266	0.00321617386299	0.536,0.546,0.449	0.369,0.398,0.378	0.129
ENSMUSG00000010554	Mettl16	chr11	+	74773521	74773649	74787554	74787695	74770829	74770984	74792202	74792318	212,179,121	311,279,244	167,201,171	172,253,170	253	266	0.00327338489406	0.417,0.403,0.343	0.505,0.455,0.514	-0.104
ENSMUSG00000038225	Primpol	chr8	-	46586342	46586451	46586606	46586696	46581567	46581650	46590214	46590303	73,63,67	73,59,59	38,46,44	77,74,66	215	234	0.00327429574553	0.521,0.537,0.553	0.349,0.404,0.42	0.146
ENSMUSG00000039178	Tbc1d19	chr5	+	53887353	53887463	53889315	53889407	53883661	53883694	53896990	53897106	130,121,123	174,183,195	116,118,93	99,109,96	235	217	0.00331397402612	0.408,0.379,0.368	0.52,0.5,0.472	-0.112
ENSMUSG00000022685	Parn	chr16	-	13647242	13647299	13648418	13648499	13640252	13640330	13650634	13650677	122,111,134	133,100,106	155,186,135	76,117,82	206	182	0.00331872166869	0.448,0.495,0.528	0.643,0.584,0.593	-0.116
ENSMUSG00000051169	Rpusd3	chr6	-	113416306	113416446	113416788	113416912	113415318	113415722	113417140	113417225	120,87,63	122,121,86	62,68,61	141,127,125	249	265	0.00334791653055	0.511,0.433,0.438	0.319,0.363,0.342	0.119
ENSMUSG00000024268	Celf4	chr18	-	25491140	25491224	25496221	25496302	25486793	25486965	25497464	25497530	17,12,8	3,12,3	3,9,4	1,0,1	206	209	0.00335478534152	0.852,0.504,0.73	0.753,1.0,0.802	-0.156
ENSMUSG00000034724	Cnot6l	chr5	-	96094160	96094318	96098244	96098313	96091583	96091738	96106215	96106305	168,134,162	199,185,149	162,191,145	113,132,114	194	283	0.00337156755047	0.552,0.514,0.613	0.677,0.679,0.65	-0.109
ENSMUSG00000040651	Fam208a	chr14	+	27441886	27441978	27442458	27442620	27441429	27441502	27446384	27446509	79,89,108	110,89,145	70,69,57	58,44,37	217	287	0.00338803720796	0.487,0.569,0.496	0.615,0.675,0.671	-0.136
ENSMUSG00000021062	Rab15	chr12	-	76801891	76801981	76803567	76803628	76800565	76800631	76804442	76804503	386,329,341	391,418,226	310,426,277	158,231,182	186	215	0.00339187514649	0.533,0.476,0.636	0.694,0.681,0.638	-0.123
ENSMUSG00000001157	Gmcl1	chr6	-	86714174	86714259	86726072	86726196	86711588	86711679	86732910	86733383	175,231,108	274,196,219	170,172,222	128,139,86	249	210	0.00349195164304	0.35,0.498,0.294	0.528,0.511,0.685	-0.194
ENSMUSG00000069769	Msi2	chr11	-	88348783	88348992	88366784	88366847	88347052	88347125	88386044	88386119	409,333,306	507,641,452	151,215,179	335,433,536	188	334	0.00349195164304	0.589,0.48,0.546	0.445,0.469,0.372	0.11
ENSMUSG00000020128	Vps54	chr11	+	21277674	21278060	21295340	21295396	21274997	21275129	21298753	21298850	296,261,255	163,122,141	220,304,212	90,84,43	511	181	0.00349283195694	0.391,0.431,0.39	0.464,0.562,0.636	-0.15
ENSMUSG00000027560	Dok5	chr2	+	170830068	170830188	170841419	170841555	170829839	170829954	170870810	170870931	536,498,595	304,393,204	424,388,279	96,89,122	245	261	0.00352020987625	0.653,0.574,0.757	0.825,0.823,0.709	-0.124
ENSMUSG00000042410	Agps	chr2	+	75891791	75891868	75900181	75900251	75888115	75888167	75902917	75902979	192,152,159	224,166,256	87,88,74	182,183,143	202	195	0.00353467065209	0.453,0.469,0.375	0.316,0.317,0.333	0.11
ENSMUSG00000031889	D230025D16Rik	chr8	+	105239670	105239750	105240840	105240938	105238422	105238466	105241026	105241139	150,104,139	133,101,106	125,174,119	79,58,67	205	223	0.00356375139939	0.551,0.528,0.588	0.633,0.765,0.659	-0.13
ENSMUSG00000026039	Sgol2a	chr1	+	58001217	58001295	58002893	58002979	57999963	58000139	58013506	58013742	92,82,56	175,152,186	41,54,32	163,202,148	203	211	0.00356751587916	0.353,0.359,0.238	0.207,0.217,0.183	0.114
ENSMUSG00000036138	Acaa1a	chr9	+	119348920	119349100	119349353	119349409	119348580	119348771	119349491	119349637	188,161,188	208,144,180	68,84,54	107,125,90	305	181	0.00369465342167	0.349,0.399,0.383	0.274,0.285,0.263	0.103
ENSMUSG00000019823	Mical1	chr10	+	41481589	41481705	41481900	41482027	41481133	41481391	41482207	41482289	126,135,111	184,175,157	57,97,68	171,174,157	241	252	0.00373679827578	0.417,0.446,0.425	0.258,0.368,0.312	0.117
ENSMUSG00000027641	Rbl1	chr2	-	157163538	157163715	157167234	157167446	157161379	157161451	157169866	157170130	345,269,252	292,221,190	195,216,140	199,264,241	337	302	0.0037887567967	0.514,0.522,0.543	0.468,0.423,0.342	0.115
ENSMUSG00000032897	Nfyc	chr4	-	120768725	120768899	120773671	120773767	120765213	120765372	120779119	120779233	51,47,42	152,158,113	9,17,18	75,107,80	221	299	0.0037887567967	0.312,0.287,0.335	0.14,0.177,0.233	0.128
ENSMUSG00000007617	Homer1	chr13	+	93355939	93356079	93387523	93387680	93349204	93349297	93391690	93391801	232,214,194	141,152,160	199,278,172	97,75,94	265	282	0.0038450787481	0.636,0.6,0.563	0.686,0.798,0.661	-0.115
ENSMUSG00000025495	Ptdss2	chr7	+	141143092	141143175	141154352	141154467	141135308	141135410	141154556	141154702	163,134,147	248,268,233	125,210,127	110,173,178	208	240	0.00388320445731	0.431,0.366,0.421	0.567,0.583,0.452	-0.128
ENSMUSG00000005899	Smpd4	chr16	+	17625719	17625862	17625943	17626019	17623904	17623991	17626429	17626538	427,348,320	329,316,234	306,280,224	285,373,318	268	201	0.00391032892786	0.493,0.452,0.506	0.446,0.36,0.346	0.1
ENSMUSG00000043987	Cep164	chr9	-	45803172	45803328	45809703	45809908	45802642	45802777	45817977	45818089	233,195,203	120,126,124	189,208,166	70,80,61	330	281	0.0039243294099	0.623,0.569,0.582	0.697,0.689,0.699	-0.104
ENSMUSG00000026925	Inpp5e	chr2	-	26400035	26400143	26400372	26400492	26399412	26399574	26400885	26401010	248,209,209	142,119,154	151,163,166	59,70,61	245	233	0.00394196213475	0.624,0.626,0.563	0.709,0.689,0.721	-0.102
ENSMUSG00000001998	Ap4e1	chr2	+	127019285	127019359	127028171	127028293	127014169	127014293	127033529	127033689	37,26,23	81,55,59	21,12,11	65,91,70	199	247	0.00397821730413	0.362,0.37,0.326	0.286,0.141,0.163	0.156
ENSMUSG00000017550	Atad5	chr11	+	80127256	80127437	80131203	80131382	80124066	80124131	80132464	80133306	177,149,166	177,165,182	75,81,73	107,146,131	306	304	0.00402830425708	0.498,0.473,0.475	0.411,0.355,0.356	0.108
ENSMUSG00000044348	Slc25a53	chrX	-	137027989	137028154	137030025	137030099	137016248	137016339	137032350	137032500	79,44,47	61,32,52	14,26,13	40,43,21	199	290	0.00405383712317	0.654,0.667,0.568	0.338,0.468,0.474	0.203
ENSMUSG00000016940	Kctd2	chr11	+	115421982	115422091	115424483	115424575	115420127	115420506	115427432	115427528	214,168,186	182,171,214	132,137,135	80,100,81	234	217	0.00408093514421	0.522,0.477,0.446	0.605,0.56,0.607	-0.109
ENSMUSG00000032527	Pccb	chr9	-	100987780	100987904	100999164	100999273	100985778	100985886	101012704	101012815	309,271,291	266,191,195	160,197,197	196,254,177	234	249	0.00411093348614	0.553,0.602,0.614	0.465,0.452,0.542	0.103
ENSMUSG00000058761	Rnf169	chr7	-	99935161	99935280	99942958	99943105	99927092	99927192	99955466	99955540	91,95,98	128,116,107	101,125,111	88,79,89	272	244	0.00411243884063	0.389,0.424,0.451	0.507,0.587,0.528	-0.119
ENSMUSG00000024875	Yif1a	chr19	+	5091540	5091696	5092128	5092222	5091367	5091425	5092301	5092879	267,188,252	236,244,162	155,100,118	174,273,250	281	219	0.00416901824461	0.469,0.375,0.548	0.41,0.222,0.269	0.164
ENSMUSG00000000085	Scmh1	chr4	+	120453243	120453306	120462012	120462155	120447146	120447161	120463074	120463145	56,67,42	141,122,110	21,31,19	97,116,84	188	268	0.0042436032264	0.361,0.439,0.352	0.236,0.276,0.244	0.132
ENSMUSG00000025154	Arhgap19	chr19	-	41786557	41786767	41788305	41788386	41784771	41784998	41791746	41792012	154,158,111	198,249,154	98,106,75	189,247,171	206	335	0.00436639506028	0.558,0.508,0.54	0.457,0.411,0.416	0.107
ENSMUSG00000052906	Ubxn8	chr8	-	33629236	33629374	33633501	33633627	33626323	33626365	33635288	33635359	101,123,96	119,150,138	97,106,92	80,67,83	251	263	0.00442194152112	0.471,0.462,0.422	0.56,0.624,0.537	-0.122
ENSMUSG00000043987	Cep164	chr9	-	45809703	45809908	45817977	45818089	45803172	45803328	45823645	45823764	223,157,160	153,143,133	103,132,108	67,57,42	237	330	0.00443013750997	0.67,0.605,0.626	0.682,0.763,0.782	-0.109
ENSMUSG00000041236	Vps41	chr13	+	18782646	18782721	18791586	18791649	18745261	18745339	18794326	18794392	235,200,169	217,166,213	123,156,91	175,230,165	200	188	0.00445201377373	0.504,0.531,0.427	0.398,0.389,0.341	0.111
ENSMUSG00000060510	Zfp266	chr9	-	20508018	20508185	20521019	20521119	20505976	20506065	20521343	20521417	119,119,119	71,50,58	69,76,36	53,66,51	225	292	0.00463616296252	0.685,0.755,0.727	0.628,0.599,0.478	0.154
ENSMUSG00000030534	Vps33b	chr7	+	80288399	80288473	80289981	80290083	80287777	80287910	80290267	80290343	109,74,104	84,81,83	107,125,99	51,69,50	199	227	0.00465349228554	0.597,0.51,0.588	0.705,0.674,0.693	-0.126
ENSMUSG00000028411	Aptx	chr4	-	40695376	40695423	40697216	40697353	40694851	40695136	40702723	40702914	56,56,24	92,99,70	40,48,34	44,52,26	262	172	0.0047069367092	0.286,0.271,0.184	0.374,0.377,0.462	-0.157
ENSMUSG00000063550	Nup98	chr7	-	102127763	102127907	102128943	102129101	102126449	102126592	102129815	102130082	160,172,122	183,161,169	83,80,75	130,134,181	283	269	0.00473389771661	0.454,0.504,0.407	0.378,0.362,0.283	0.114
ENSMUSG00000028397	Kdm4c	chr4	+	74391376	74391496	74399346	74399439	74377629	74377800	74404820	74405860	110,104,115	107,77,78	69,107,76	114,114,109	245	218	0.00473903306207	0.478,0.546,0.567	0.35,0.455,0.383	0.134
ENSMUSG00000032594	Ip6k1	chr9	+	108024102	108024450	108031998	108032209	108002642	108002822	108040904	108041086	174,364,167	469,416,322	79,127,109	335,412,255	473	336	0.00477656401208	0.209,0.383,0.269	0.143,0.18,0.233	0.102
ENSMUSG00000020099	Unc5b	chr10	-	60777184	60777217	60777389	60777554	60774965	60775160	60778167	60778335	218,251,229	74,56,64	106,135,93	60,51,50	290	158	0.00477978645117	0.616,0.709,0.661	0.49,0.591,0.503	0.134
ENSMUSG00000022704	Qtrtd1	chr16	-	43877956	43878033	43880298	43880354	43876628	43876841	43880992	43881213	92,86,62	166,113,123	36,46,35	104,132,103	181	202	0.00478832433862	0.382,0.459,0.36	0.279,0.28,0.275	0.122
ENSMUSG00000073643	Wdfy1	chr1	-	79717202	79717315	79724644	79724757	79714873	79715000	79726565	79726716	3,4,2	1,4,4	9,17,10	0,2,2	238	238	0.00482447891091	0.75,0.5,0.333	1.0,0.895,0.833	-0.382
ENSMUSG00000054199	Gon4l	chr3	+	88887558	88887645	88889670	88889839	88886905	88887104	88890812	88890957	148,110,72	151,130,130	75,105,88	66,72,52	212	294	0.00484568903768	0.576,0.54,0.434	0.612,0.669,0.701	-0.144
ENSMUSG00000038047	Haus6	chr4	-	86601222	86601288	86604156	86604289	86600750	86600799	86605636	86605715	129,111,108	122,112,123	33,41,42	75,77,57	258	191	0.00491825720448	0.439,0.423,0.394	0.246,0.283,0.353	0.125
ENSMUSG00000085396	Firre	chrX	-	50603438	50603525	50608477	50608604	50600743	50600898	50608686	50608814	59,40,39	91,64,69	62,49,42	46,35,48	252	212	0.00493298891875	0.353,0.345,0.322	0.531,0.541,0.424	-0.159
ENSMUSG00000092595	Gm20427	chr17	-	34026395	34026470	34026662	34026705	34026033	34026225	34026850	34027101	72,54,57	100,70,79	34,34,54	106,111,95	168	200	0.00494663366111	0.462,0.479,0.462	0.276,0.267,0.404	0.152
ENSMUSG00000027305	Ndufaf1	chr2	-	119656367	119656442	119658273	119658459	119655445	119655792	119660001	119660659	287,294,283	143,153,141	221,243,173	143,180,158	311	200	0.00497229923763	0.563,0.553,0.563	0.498,0.465,0.413	0.101
ENSMUSG00000028973	Abcb8	chr5	+	24402241	24402339	24405814	24405848	24402044	24402130	24406117	24406254	200,163,202	78,67,60	148,206,157	35,43,33	223	159	0.00505933137697	0.646,0.634,0.706	0.751,0.774,0.772	-0.104
ENSMUSG00000031555	Adam9	chr8	-	24995109	24995175	24996654	24996850	24993043	24993115	24997742	24997819	105,87,84	63,48,45	87,122,63	27,43,15	321	191	0.00508583916593	0.498,0.519,0.526	0.657,0.628,0.714	-0.152
ENSMUSG00000037098	Rab11fip3	chr17	-	26008854	26008890	26011996	26012131	26004550	26004644	26013773	26013917	115,118,76	137,125,105	92,124,64	58,69,60	260	161	0.00516562821856	0.342,0.369,0.309	0.496,0.527,0.398	-0.134
ENSMUSG00000069094	Pde7a	chr3	-	19243049	19243201	19256777	19256861	19241341	19241518	19260231	19260292	134,169,131	43,39,42	49,52,47	17,39,37	209	277	0.00517871980557	0.805,0.852,0.805	0.793,0.639,0.627	0.134
ENSMUSG00000028034	Fubp1	chr3	+	152218212	152218270	152228170	152228245	152217975	152218047	152231876	152234570	1039,835,874	1307,1395,790	586,621,500	949,1205,1228	183	200	0.00526458534039	0.465,0.395,0.547	0.403,0.36,0.308	0.112
ENSMUSG00000027655	Dhx35	chr2	+	158842304	158842399	158846907	158846989	158840550	158840646	158849481	158849553	119,110,131	114,103,93	88,88,75	109,142,96	220	207	0.00528487427182	0.496,0.501,0.57	0.432,0.368,0.424	0.114
ENSMUSG00000036270	Edc4	chr8	+	105891218	105891405	105891495	105891715	105890967	105891133	105892266	105892430	278,235,295	403,369,288	131,150,196	341,289,347	312	345	0.00531793482465	0.433,0.413,0.531	0.298,0.365,0.384	0.11
ENSMUSG00000034908	Sidt2	chr9	-	45946983	45947055	45947835	45947888	45946744	45946816	45948214	45948308	100,83,67	184,137,126	40,46,48	149,123,123	178	197	0.00531793482465	0.376,0.401,0.37	0.229,0.293,0.302	0.108
ENSMUSG00000040537	Adam22	chr5	-	8094985	8095180	8107001	8107019	8092730	8092831	8111894	8111985	7,6,2	3,2,2	8,6,3	0,0,0	143	320	0.00534494424495	0.839,0.87,0.691	1.0,1.0,1.0	-0.2
ENSMUSG00000021033	Gstz1	chr12	+	87159639	87159720	87160049	87160175	87159077	87159145	87161474	87161553	164,175,168	314,241,235	110,110,85	228,281,209	206	251	0.00534494424495	0.389,0.469,0.466	0.37,0.323,0.331	0.1
ENSMUSG00000046897	Zfp740	chr15	+	102207770	102207920	102208235	102208361	102204570	102204883	102209154	102209273	247,201,221	99,82,87	182,171,114	110,112,69	275	251	0.00536656228402	0.695,0.691,0.699	0.602,0.582,0.601	0.1
ENSMUSG00000030306	Tmtc1	chr6	-	148262782	148262891	148271375	148271519	148249487	148249590	148284856	148284970	54,60,45	54,55,55	38,58,49	28,24,19	269	234	0.0054221885172	0.465,0.487,0.416	0.541,0.678,0.692	-0.181
ENSMUSG00000032478	Nme6	chr9	+	109835317	109835414	109841475	109841515	109833195	109833295	109841926	109842087	279,267,243	117,80,83	228,236,168	109,128,102	222	165	0.00542461850015	0.639,0.713,0.685	0.609,0.578,0.55	0.1
ENSMUSG00000042589	Cux2	chr5	-	121924804	121924915	122043769	122043844	121921313	121921361	122049775	122049851	0,2,0	31,40,23	2,4,2	13,26,17	200	236	0.00548027996219	0.0,0.056,0.0	0.154,0.154,0.122	-0.125
ENSMUSG00000024542	Cep192	chr18	+	67868440	67868546	67869329	67869537	67866430	67866554	67870571	67870651	168,163,141	226,188,211	99,100,108	194,200,218	231	333	0.0055004980159	0.517,0.556,0.491	0.424,0.419,0.417	0.101
ENSMUSG00000028300	3110043O21Rik	chr4	-	35196972	35197208	35205767	35205884	35194136	35194194	35211291	35211364	70,58,57	48,46,40	68,72,61	22,37,18	242	361	0.00552568692724	0.685,0.653,0.68	0.822,0.744,0.835	-0.128
ENSMUSG00000022515	Anks3	chr16	-	4941898	4941987	4942210	4942294	4941414	4941797	4942692	4942778	136,155,130	130,107,75	100,100,114	127,143,115	209	214	0.00560728024372	0.517,0.597,0.64	0.446,0.417,0.504	0.129
ENSMUSG00000032803	Cdv3	chr9	-	103356279	103356439	103359875	103360018	103355949	103356026	103363974	103364051	108,184,115	194,224,132	83,93,101	163,267,194	268	285	0.00564045142621	0.372,0.466,0.481	0.351,0.27,0.356	0.114
ENSMUSG00000028392	Bspry	chr4	+	62488185	62488211	62494732	62494857	62486412	62486643	62495997	62497298	28,22,25	60,57,47	27,45,25	24,27,38	151	250	0.00565400701449	0.436,0.39,0.468	0.651,0.734,0.521	-0.204
ENSMUSG00000002107	Celf2	chr2	-	6664114	6664197	6721416	6721613	6624670	6624719	6872355	6872597	179,139,161	162,161,125	151,204,111	89,115,72	322	208	0.00569353467448	0.416,0.358,0.454	0.523,0.534,0.499	-0.109
ENSMUSG00000020102	Slc16a7	chr10	-	125294594	125294844	125301956	125302081	125233441	125233585	125328334	125328963	0,0,1	12,7,11	0,2,4	5,8,4	250	375	0.00569353467448	0.0,0.0,0.12	0.0,0.273,0.6	-0.251
ENSMUSG00000029104	Htt	chr5	+	34782741	34782825	34790266	34790387	34761743	34762109	34794104	34794164	19,12,12	42,40,36	1,2,3	18,22,14	209	246	0.00574057704044	0.347,0.261,0.282	0.061,0.097,0.201	0.177
ENSMUSG00000041966	Dcaf17	chr2	+	71073120	71073199	71075446	71075536	71063358	71063495	71078059	71078164	110,98,76	123,121,115	52,62,38	99,126,90	204	215	0.00577855912672	0.485,0.461,0.411	0.356,0.341,0.308	0.117
ENSMUSG00000026779	Mastl	chr2	-	23132624	23133731	23136870	23137043	23131679	23131818	23139907	23140055	146,104,121	165,132,158	99,80,41	160,171,142	298	1232	0.00577929803062	0.785,0.765,0.76	0.719,0.659,0.544	0.129
ENSMUSG00000039043	Arpin	chr7	-	79929572	79929705	79931802	79931878	79928171	79928378	79935152	79935359	68,63,44	98,88,91	50,65,73	136,197,178	201	258	0.00578186274937	0.471,0.479,0.383	0.321,0.298,0.345	0.123
ENSMUSG00000061032	Rrp1	chr10	-	78410965	78411023	78411403	78411486	78409133	78409219	78412819	78413043	432,653,464	561,485,520	291,337,410	225,220,221	208	183	0.00579247342852	0.404,0.542,0.44	0.532,0.574,0.62	-0.113
ENSMUSG00000005899	Smpd4	chr16	+	17639273	17639364	17639744	17639845	17638495	17638641	17640125	17640289	274,181,210	378,297,241	137,105,106	218,261,278	216	226	0.00592609768176	0.431,0.389,0.477	0.397,0.296,0.285	0.106
ENSMUSG00000002489	Tiam1	chr16	-	89884677	89885125	89897604	89898578	89877037	89877210	89908546	89908715	315,287,216	210,202,133	174,250,174	74,114,77	1099	573	0.00593661798722	0.439,0.426,0.459	0.551,0.533,0.541	-0.1
ENSMUSG00000046822	Slc39a3	chr10	-	81033611	81033933	81034917	81035009	81028539	81031700	81037203	81037308	31,21,24	99,107,126	9,17,10	81,144,111	217	447	0.00595491718053	0.392,0.288,0.282	0.186,0.196,0.157	0.141
ENSMUSG00000023795	Pisd-ps2	chr17	-	3077292	3077446	3078999	3079138	3076577	3076782	3079354	3079591	59,44,57	47,40,40	40,31,25	52,74,33	264	279	0.00600391779105	0.57,0.538,0.601	0.448,0.307,0.445	0.17
ENSMUSG00000025237	Parp6	chr9	+	59639763	59639812	59640039	59640149	59637633	59637701	59641023	59641096	42,52,31	93,79,79	53,68,45	69,62,48	174	235	0.00608368326588	0.379,0.471,0.346	0.509,0.597,0.559	-0.156
ENSMUSG00000056752	Dnah9	chr11	-	66155416	66155547	66156819	66156978	66147192	66147404	66159856	66160053	5,2,10	1,0,2	2,4,1	3,2,3	284	256	0.0060906218435	0.818,1.0,0.818	0.375,0.643,0.231	0.462
ENSMUSG00000026925	Inpp5e	chr2	-	26400372	26400492	26400885	26401010	26400035	26400143	26401600	26401698	160,134,132	227,195,203	54,78,63	161,157,130	250	245	0.0060906218435	0.409,0.402,0.389	0.247,0.327,0.322	0.101
ENSMUSG00000026767	Fam188a	chr2	-	12386608	12386679	12405859	12405920	12382102	12382183	12410000	12410080	44,32,39	72,80,64	21,32,18	74,108,74	186	196	0.0060906218435	0.392,0.297,0.391	0.23,0.238,0.204	0.136
ENSMUSG00000005883	Spo11	chr2	+	172984871	172984938	172985357	172985505	172984015	172984104	172985903	172985990	19,10,25	14,14,10	54,41,49	6,17,8	192	273	0.0060906218435	0.659,0.504,0.78	0.928,0.774,0.897	-0.219
ENSMUSG00000050668	Gpatch11	chr17	+	78836793	78836920	78837830	78837902	78835515	78835678	78838986	78839213	139,188,130	112,112,106	110,134,92	103,167,114	252	197	0.0060906218435	0.492,0.568,0.489	0.455,0.385,0.387	0.107
ENSMUSG00000025702	March8	chr6	+	116376692	116376863	116392523	116392574	116338385	116338490	116401036	116401122	113,121,118	87,110,91	65,80,42	93,97,58	296	176	0.00610265549535	0.436,0.395,0.435	0.294,0.329,0.301	0.114
ENSMUSG00000020770	Unk	chr11	+	116051457	116051542	116053015	116053158	116050686	116050804	116053489	116053690	138,112,71	127,120,103	113,146,130	69,103,91	210	268	0.00610492466565	0.581,0.544,0.468	0.676,0.644,0.646	-0.124
ENSMUSG00000030691	Fchsd2	chr7	+	101244120	101244216	101250444	101250561	101233871	101233994	101253529	101253634	140,145,119	175,186,213	119,139,133	113,144,97	221	242	0.00621715980175	0.467,0.461,0.38	0.536,0.514,0.6	-0.114
ENSMUSG00000021645	Smn1	chr13	+	100131079	100131175	100132355	100132466	100128214	100128361	100135688	100135739	339,334,234	340,332,368	329,414,386	285,303,265	221	236	0.00623640121578	0.516,0.518,0.404	0.552,0.593,0.609	-0.105
ENSMUSG00000037262	Kin	chr2	+	10085729	10085824	10090112	10090156	10080623	10080744	10090240	10090363	140,123,109	59,61,66	31,53,51	36,54,36	220	169	0.00632241705068	0.646,0.608,0.559	0.398,0.43,0.521	0.155
ENSMUSG00000036054	Sugp2	chr8	+	70260468	70260589	70261230	70261317	70259751	70259819	70262870	70263105	162,125,116	79,72,55	130,180,164	55,48,35	246	212	0.00646307748481	0.639,0.599,0.645	0.671,0.764,0.802	-0.118
ENSMUSG00000024527	Afg3l2	chr18	-	67425888	67426026	67428980	67429254	67422944	67423098	67431653	67431778	285,253,213	281,190,181	224,289,288	159,164,134	399	263	0.00650188664206	0.401,0.467,0.437	0.481,0.537,0.586	-0.1
ENSMUSG00000050812	AI314180	chr4	-	58811851	58811943	58812643	58812710	58811708	58811775	58813991	58814081	106,82,76	160,130,107	95,82,64	73,85,65	192	217	0.0065476387129	0.428,0.416,0.445	0.595,0.522,0.527	-0.118
ENSMUSG00000030279	C2cd5	chr6	-	143072542	143072694	143078262	143078461	143067055	143067141	143079868	143080024	152,114,113	128,82,113	62,75,52	90,110,61	324	277	0.00655193677705	0.504,0.543,0.461	0.371,0.368,0.422	0.116
ENSMUSG00000029056	Pank4	chr4	+	154972148	154972230	154972468	154972569	154971372	154971554	154974629	154974785	177,167,132	215,200,120	185,180,168	96,145,136	207	226	0.00666526880917	0.473,0.477,0.546	0.678,0.575,0.574	-0.11
ENSMUSG00000032305	Fam219b	chr9	+	57538023	57538111	57538810	57538888	57537527	57537834	57540654	57543187	58,82,68	52,58,57	79,58,82	31,35,26	213	203	0.00669025665977	0.515,0.574,0.532	0.708,0.612,0.75	-0.15
ENSMUSG00000019984	Med23	chr10	+	24903660	24903831	24904260	24904477	24902292	24902473	24905821	24906058	231,215,267	286,276,201	116,145,97	188,221,236	296	342	0.00680978926044	0.483,0.474,0.605	0.416,0.431,0.322	0.131
ENSMUSG00000017897	Eya2	chr2	+	165664785	165664886	165682836	165682882	165595031	165595264	165685548	165685691	102,115,62	76,79,59	27,44,37	44,48,58	226	171	0.00691692329472	0.504,0.524,0.443	0.317,0.41,0.326	0.139
ENSMUSG00000020974	Pole2	chr12	-	69204090	69204267	69206409	69206518	69202906	69202974	69207858	69207936	212,235,163	224,188,181	162,180,166	98,143,84	234	302	0.00692603826672	0.55,0.617,0.538	0.681,0.619,0.718	-0.104
ENSMUSG00000020740	Gga3	chr11	-	115590886	115590967	115591262	115591366	115590395	115590533	115591629	115591753	183,124,139	129,110,97	147,166,124	79,50,66	229	206	0.00695370941636	0.561,0.503,0.563	0.626,0.749,0.628	-0.125
ENSMUSG00000018820	Zfyve27	chr19	+	42181501	42181597	42182658	42182771	42179288	42179490	42183427	42183564	112,110,82	108,120,113	80,55,54	145,104,95	221	238	0.00699063293036	0.528,0.497,0.439	0.373,0.363,0.38	0.116
ENSMUSG00000021483	Cdk20	chr13	+	64436765	64436828	64437388	64437512	64436492	64436614	64437876	64438032	26,33,37	79,72,56	13,19,5	54,73,58	188	249	0.00703518968849	0.304,0.378,0.467	0.242,0.256,0.102	0.183
ENSMUSG00000024999	Noc3l	chr19	-	38794971	38795153	38795485	38795557	38794104	38794233	38795637	38795701	110,99,109	217,197,198	110,138,124	167,160,147	197	307	0.00704070823463	0.441,0.439,0.462	0.507,0.573,0.568	-0.102
ENSMUSG00000052698	Tln2	chr9	-	67388569	67388712	67392451	67392604	67386556	67386684	67393574	67393704	105,106,101	120,99,82	47,80,84	36,33,38	278	268	0.00704586798094	0.458,0.508,0.543	0.557,0.7,0.681	-0.143
ENSMUSG00000038759	Nup205	chr6	+	35189095	35189255	35189854	35190083	35188623	35188768	35191873	35191959	315,297,283	279,265,173	155,164,106	182,179,142	285	354	0.00704980421085	0.584,0.582,0.67	0.514,0.532,0.481	0.103
ENSMUSG00000032384	Csnk1g1	chr9	+	66010421	66010570	66012746	66012854	66010062	66010147	66019801	66019912	121,102,79	101,85,76	84,102,69	35,59,39	274	233	0.00716566008839	0.505,0.505,0.469	0.671,0.595,0.601	-0.129
ENSMUSG00000030138	Bms1	chr6	-	118416462	118416542	118417387	118417578	118413730	118413919	118418408	118418617	325,273,344	173,136,161	246,260,253	71,110,61	316	205	0.00725446433209	0.549,0.566,0.581	0.692,0.605,0.729	-0.11
ENSMUSG00000039958	Mettl20	chr6	+	149144033	149144442	149147157	149147288	149142605	149142715	149150341	149150398	42,47,61	47,55,56	29,44,21	56,76,48	534	256	0.00735861029738	0.3,0.291,0.343	0.199,0.217,0.173	0.115
ENSMUSG00000020740	Gga3	chr11	-	115592431	115592530	115594705	115594781	115591629	115591753	115594908	115594993	97,70,55	129,97,100	63,65,61	54,66,47	201	224	0.00737089773777	0.456,0.446,0.38	0.565,0.523,0.591	-0.132
ENSMUSG00000052738	Suclg1	chr6	+	73256170	73256274	73260474	73260591	73248381	73248753	73263807	73264020	463,697,419	872,829,796	671,700,878	765,872,741	229	242	0.00738724866305	0.359,0.47,0.357	0.481,0.459,0.556	-0.103
ENSMUSG00000038775	Vill	chr9	+	119061894	119062094	119062441	119062520	119061476	119061587	119062605	119062704	173,143,260	65,88,64	91,107,98	64,88,70	325	204	0.00739454161411	0.626,0.505,0.718	0.472,0.433,0.468	0.159
ENSMUSG00000034377	Tulp4	chr17	+	6201699	6201834	6206890	6207057	6198671	6198852	6213383	6213608	339,312,248	252,237,226	254,246,166	141,155,59	260	292	0.00745245763464	0.602,0.597,0.552	0.669,0.641,0.76	-0.106
ENSMUSG00000041966	Dcaf17	chr2	+	71073120	71073199	71075367	71075536	71063358	71063495	71078059	71078164	110,98,76	126,120,115	52,62,38	99,126,88	204	294	0.00751742787641	0.557,0.541,0.488	0.431,0.415,0.384	0.119
ENSMUSG00000040423	Rc3h1	chr1	+	160959400	160959553	160962270	160962484	160955814	160955979	160963478	160963569	103,117,115	137,107,88	23,31,19	53,49,35	278	339	0.00751816723767	0.478,0.571,0.614	0.346,0.435,0.398	0.161
ENSMUSG00000042225	Ammecr1	chrX	-	142878109	142878224	142912172	142912283	142858880	142858971	142966207	142966728	117,92,96	104,107,99	67,80,65	89,144,111	236	240	0.00753565968831	0.534,0.466,0.497	0.434,0.361,0.373	0.11
ENSMUSG00000031634	Ufsp2	chr8	+	45980572	45980639	45983522	45983680	45980314	45980492	45984040	45984233	132,131,159	280,247,251	145,235,203	216,281,156	192	283	0.00765629376176	0.41,0.439,0.483	0.497,0.552,0.657	-0.125
ENSMUSG00000030067	Foxp1	chr6	-	99260344	99260419	99308343	99308438	99162838	99163029	99435215	99435345	26,54,33	34,59,40	19,29,13	42,54,53	220	200	0.00766961232689	0.41,0.454,0.429	0.291,0.328,0.182	0.164
ENSMUSG00000042303	Sgsm3	chr15	+	81003359	81003445	81003803	81003870	81002568	81002664	81006406	81006497	61,54,48	39,27,33	85,86,57	20,34,18	211	192	0.00770228370156	0.587,0.645,0.57	0.795,0.697,0.742	-0.144
ENSMUSG00000003134	Tbc1d8	chr1	-	39380227	39380357	39381276	39381562	39379994	39380093	39385120	39385238	112,80,62	94,81,87	37,66,43	89,93,85	411	255	0.00771381403067	0.425,0.38,0.307	0.205,0.306,0.239	0.121
ENSMUSG00000041341	Atg2b	chr12	-	105669263	105669426	105670674	105670777	105666596	105666776	105671475	105671628	63,61,47	79,73,63	47,52,31	95,111,73	228	288	0.00775702670645	0.502,0.514,0.485	0.385,0.372,0.349	0.132
ENSMUSG00000022701	Ccdc191	chr16	+	43943503	43943964	43944638	43944730	43938913	43939163	43946668	43946751	71,59,55	44,47,58	26,41,34	51,54,46	586	217	0.0077783853595	0.374,0.317,0.26	0.159,0.219,0.215	0.119
ENSMUSG00000020817	Rabep1	chr11	+	70887010	70887171	70893568	70893688	70884764	70884968	70900471	70900607	229,221,218	289,223,214	197,220,180	161,174,100	286	245	0.00793076664469	0.404,0.459,0.466	0.512,0.52,0.607	-0.103
ENSMUSG00000053205	Styx	chr14	+	45368306	45368346	45368420	45368471	45367681	45367718	45371018	45371091	2,0,0	9,5,8	4,0,2	5,5,5	165	176	0.00796709245257	0.192,0.0,0.0	0.46,0.0,0.299	-0.189
ENSMUSG00000056211	R3hdm1	chr1	+	128168978	128169057	128174948	128175008	128167892	128168007	128175091	128175232	132,101,109	77,59,62	122,189,170	35,83,55	204	185	0.00809445887892	0.609,0.608,0.615	0.76,0.674,0.737	-0.113
ENSMUSG00000059475	Zfp426	chr9	-	20478132	20478279	20486329	20486437	20476395	20476478	20492385	20492451	79,37,60	141,119,128	17,31,14	88,111,60	233	272	0.00820687542999	0.395,0.266,0.354	0.184,0.246,0.214	0.124
ENSMUSG00000075225	Gm29096	chr10	-	41561110	41561260	41569842	41569952	41556764	41556818	41579114	41579207	9,5,11	4,7,12	18,20,11	0,7,3	235	275	0.00823840969704	0.725,0.455,0.518	1.0,0.77,0.811	-0.294
ENSMUSG00000026433	Rab29	chr1	+	131869932	131870004	131870679	131870861	131867518	131867775	131872066	131872188	54,52,29	153,110,95	21,33,35	175,139,134	197	307	0.00830675978996	0.355,0.424,0.322	0.158,0.27,0.289	0.128
ENSMUSG00000032295	Man2c1	chr9	+	57139610	57139708	57139869	57139964	57139245	57139401	57140198	57140303	118,94,88	133,119,129	145,154,124	127,126,100	223	220	0.00831161250974	0.467,0.438,0.402	0.53,0.547,0.55	-0.107
ENSMUSG00000023764	Sfi1	chr11	-	3134625	3134730	3135282	3135542	3134317	3134501	3135653	3135830	36,44,35	91,48,45	68,35,63	48,36,38	385	230	0.00839124509223	0.191,0.354,0.317	0.458,0.367,0.498	-0.154
ENSMUSG00000097039	Pvt1	chr15	+	62107147	62107465	62149238	62149352	62038049	62038201	62242173	62242301	27,22,14	8,9,11	13,32,19	1,1,5	443	239	0.00839405465911	0.645,0.569,0.407	0.875,0.945,0.672	-0.29
ENSMUSG00000001065	Zfp276	chr8	+	123258310	123258389	123259430	123259514	123256418	123256865	123264815	123264926	82,63,71	70,61,43	46,47,21	53,76,52	204	209	0.00845805313298	0.545,0.514,0.628	0.471,0.388,0.293	0.178
ENSMUSG00000038685	Rtel1	chr2	+	181350125	181350203	181350634	181350712	181349894	181349980	181351026	181351173	128,84,88	101,78,63	43,50,49	64,61,66	203	203	0.00847433064719	0.559,0.519,0.583	0.402,0.45,0.426	0.128
ENSMUSG00000031921	Terf2	chr8	-	107094821	107094952	107095928	107096024	107082982	107083069	107096121	107096514	201,186,184	266,266,199	126,122,101	178,333,244	221	256	0.00850406565373	0.467,0.448,0.517	0.451,0.298,0.324	0.12
ENSMUSG00000033268	Duox1	chr2	+	122333010	122333236	122333401	122333495	122329541	122329727	122333702	122333878	5,4,2	0,2,0	7,9,9	7,4,2	351	219	0.00850406565373	1.0,0.555,1.0	0.384,0.584,0.737	0.283
ENSMUSG00000037486	Asxl2	chr12	+	3457061	3457209	3469477	3469593	3451661	3451770	3474489	3474613	69,54,49	128,84,69	34,33,16	70,110,66	273	241	0.00850821369214	0.322,0.362,0.385	0.3,0.209,0.176	0.128
ENSMUSG00000001998	Ap4e1	chr2	+	127052179	127052294	127056180	127056304	127049259	127049562	127060261	127060520	75,57,58	86,51,99	42,33,45	95,97,84	240	249	0.00851331842905	0.475,0.537,0.378	0.314,0.261,0.357	0.153
ENSMUSG00000030534	Vps33b	chr7	+	80274623	80274685	80276045	80276095	80274228	80274309	80276397	80276465	70,64,52	47,28,43	71,68,70	25,24,17	187	175	0.00851809832385	0.582,0.681,0.531	0.727,0.726,0.794	-0.151
ENSMUSG00000026200	Glb1l	chr1	-	75208686	75208837	75209055	75209222	75208318	75208379	75209380	75209503	25,23,18	27,22,30	15,14,6	33,40,29	292	276	0.00880031512071	0.467,0.497,0.362	0.301,0.249,0.164	0.204
ENSMUSG00000001870	Ltbp1	chr17	+	75315002	75315125	75320970	75321093	75312975	75313098	75327196	75327322	107,146,147	91,106,112	77,77,76	100,85,94	248	248	0.00883513607223	0.54,0.579,0.568	0.435,0.475,0.447	0.11
ENSMUSG00000041482	Piezo2	chr18	-	63157194	63157357	63182835	63182878	63146795	63147006	63245570	63245696	32,44,46	100,101,89	22,12,9	73,100,47	168	288	0.00884586863574	0.354,0.428,0.47	0.341,0.171,0.247	0.164
ENSMUSG00000007603	Dus3l	chr17	+	56768517	56768628	56768805	56768902	56768347	56768413	56769049	56769125	152,127,130	198,195,184	61,86,85	193,159,166	236	222	0.00886547824283	0.419,0.38,0.399	0.229,0.337,0.325	0.102
ENSMUSG00000036943	Rab8b	chr9	-	66852926	66853016	66854667	66854745	66851333	66851399	66860836	66860897	54,51,50	181,133,107	21,34,29	149,207,82	203	215	0.00897952060971	0.24,0.289,0.331	0.13,0.148,0.272	0.103
ENSMUSG00000035266	Helq	chr5	-	100766687	100766801	100770397	100770496	100764940	100765075	100771733	100771891	72,81,62	106,110,102	94,93,65	56,94,65	224	239	0.00901740897085	0.42,0.44,0.393	0.642,0.514,0.516	-0.14
ENSMUSG00000063146	Clip2	chr5	-	134522585	134523142	134535046	134535237	134517906	134518031	134552045	134552434	137,133,123	309,273,289	55,80,62	203,251,200	316	682	0.00920646066131	0.489,0.513,0.479	0.369,0.408,0.401	0.101
ENSMUSG00000054836	Elp6	chr9	+	110313975	110314094	110315750	110315952	110312568	110312639	110319569	110319716	162,129,133	149,157,161	74,48,58	112,121,95	244	327	0.00923327188152	0.593,0.524,0.525	0.47,0.347,0.45	0.125
ENSMUSG00000021843	Ktn1	chr14	+	47710841	47710901	47712473	47712508	47708801	47708892	47714631	47714722	164,169,137	165,121,199	142,185,186	109,94,83	185	160	0.00923327188152	0.462,0.547,0.373	0.53,0.63,0.66	-0.146
ENSMUSG00000039842	Mcph1	chr8	+	18641564	18641665	18688981	18689059	18631515	18632643	18788238	18788476	107,93,82	48,69,51	92,91,73	80,98,80	226	203	0.00929707001865	0.667,0.548,0.591	0.508,0.455,0.45	0.131
ENSMUSG00000000134	Tfe3	chrX	+	7770773	7770830	7770994	7771070	7769429	7769547	7772448	7772596	118,96,93	134,116,94	121,135,98	93,75,81	182	201	0.00931921741757	0.493,0.478,0.522	0.59,0.665,0.572	-0.111
ENSMUSG00000031791	Tmem38a	chr8	+	72579562	72579719	72584699	72584817	72572090	72572227	72585861	72586181	102,112,101	192,169,102	99,112,105	248,290,213	282	243	0.0094968447854	0.314,0.363,0.46	0.256,0.25,0.298	0.111
ENSMUSG00000033021	Gmppa	chr1	+	75441984	75442031	75442184	75442277	75441619	75441827	75442443	75442612	73,39,63	118,127,101	65,89,71	71,72,92	172	218	0.00950757572234	0.439,0.28,0.442	0.537,0.61,0.494	-0.16
ENSMUSG00000070738	Dgkd	chr1	+	87934393	87934501	87935337	87935451	87934105	87934202	87936283	87936418	210,159,192	196,215,179	90,104,56	142,149,123	233	239	0.00953045340134	0.524,0.431,0.524	0.394,0.417,0.318	0.117
ENSMUSG00000034543	Morc2a	chr11	+	3650307	3650447	3658671	3658725	3649493	3650146	3661828	3661863	108,106,118	109,92,89	87,95,75	56,47,35	265	179	0.00981630157806	0.401,0.438,0.472	0.512,0.577,0.591	-0.123
ENSMUSG00000044477	Zfand3	chr17	+	30060809	30060850	30135322	30135505	30005086	30005308	30192562	30192730	42,93,62	191,212,210	32,26,55	195,222,241	166	308	0.00984347138906	0.29,0.449,0.354	0.233,0.179,0.297	0.128
ENSMUSG00000028453	Fancg	chr4	-	43003226	43003344	43003782	43003932	43002342	43003092	43004558	43004605	119,104,108	84,109,67	57,57,63	61,84,95	275	243	0.00988304174058	0.556,0.457,0.588	0.452,0.375,0.369	0.135
ENSMUSG00000029097	Trmt44	chr5	-	35566421	35566528	35568760	35568832	35565360	35565544	35569870	35569978	26,28,26	79,68,101	2,11,6	45,53,37	197	232	0.00998450289838	0.279,0.327,0.233	0.05,0.196,0.16	0.144
ENSMUSG00000005883	Spo11	chr2	+	172984871	172984938	172985396	172985505	172984015	172984104	172985903	172985990	19,10,25	14,16,8	54,41,49	4,16,9	192	234	0.0100248240783	0.623,0.432,0.792	0.943,0.757,0.869	-0.241
ENSMUSG00000007783	Cpt1c	chr7	-	44963903	44964009	44965083	44965266	44962742	44962859	44965370	44965566	25,25,24	41,64,66	15,20,12	74,66,81	308	231	0.010036202663	0.314,0.227,0.214	0.132,0.185,0.1	0.113
ENSMUSG00000055320	Tead1	chr7	+	112842039	112842102	112856052	112856064	112841887	112841950	112856797	112856932	49,64,44	42,26,13	7,18,12	15,19,16	188	137	0.0101091143541	0.46,0.642,0.712	0.254,0.408,0.353	0.266
ENSMUSG00000007837	Prrg2	chr7	-	45056742	45056884	45059971	45060011	45054518	45054647	45060740	45060892	16,14,19	117,155,85	4,11,13	105,175,171	165	267	0.0102951048658	0.181,0.128,0.266	0.058,0.092,0.11	0.105
ENSMUSG00000020032	Nuak1	chr10	-	84393991	84394143	84409615	84409736	84392255	84392321	84440114	84440597	129,102,86	114,100,107	150,178,134	108,121,78	246	277	0.0104633071493	0.56,0.535,0.475	0.61,0.624,0.659	-0.108
ENSMUSG00000021420	Fars2	chr13	+	36246362	36246494	36341936	36342097	36232121	36232281	36410078	36410230	154,91,163	240,167,164	100,101,98	227,283,189	257	286	0.0106034299734	0.417,0.377,0.525	0.329,0.284,0.366	0.113
ENSMUSG00000022610	Mapk12	chr15	-	89135122	89135170	89135576	89135688	89134611	89134726	89137400	89137459	12,12,24	9,7,2	6,5,1	0,2,0	237	173	0.0107282583001	0.493,0.556,0.898	1.0,0.646,1.0	-0.233
ENSMUSG00000021118	Plek2	chr12	-	78894076	78894178	78894387	78894575	78892128	78892212	78894872	78894964	50,57,29	43,56,34	56,76,61	27,28,43	313	227	0.0108048711411	0.457,0.425,0.382	0.601,0.663,0.507	-0.169
ENSMUSG00000031262	Cenpi	chrX	+	134347224	134347360	134349159	134349284	134343075	134343170	134351066	134351115	63,44,47	145,131,82	29,26,22	110,111,92	261	250	0.0108364083703	0.294,0.243,0.354	0.202,0.183,0.186	0.107
ENSMUSG00000031672	Got2	chr8	-	95869471	95869637	95870774	95870925	95866820	95866971	95871890	95871995	234,253,203	214,236,258	104,119,109	59,82,85	276	291	0.011089197003	0.536,0.531,0.453	0.65,0.605,0.575	-0.103
ENSMUSG00000079484	Phyhd1	chr2	+	30279954	30280083	30280170	30280287	30277622	30277644	30281009	30281136	7,9,14	17,19,21	2,2,1	15,7,10	254	242	0.0110926052103	0.282,0.311,0.388	0.113,0.214,0.087	0.189
ENSMUSG00000038781	Stap2	chr17	-	55999742	55999808	55999912	56000015	55997777	55997951	56000086	56000156	56,47,65	52,43,54	28,38,24	51,52,40	228	191	0.0111230355085	0.474,0.478,0.502	0.315,0.38,0.335	0.141
ENSMUSG00000002835	Chaf1a	chr17	+	56044061	56044112	56046822	56047634	56040415	56040551	56056420	56056477	11,113,16	743,547,742	7,1,8	445,496,453	176	937	0.0111584727378	0.073,0.524,0.103	0.077,0.011,0.086	0.175
ENSMUSG00000068394	Cep152	chr2	-	125571668	125571833	125576713	125576855	125569554	125569651	125579373	125580024	85,90,49	73,56,61	70,59,35	93,97,71	267	290	0.0112323564163	0.558,0.636,0.466	0.45,0.398,0.349	0.154
ENSMUSG00000018995	Nars2	chr7	+	97031545	97031583	97035230	97035297	97031337	97031436	97039898	97040036	19,17,11	67,47,61	15,22,11	34,23,15	163	192	0.0114454118193	0.25,0.299,0.175	0.342,0.53,0.463	-0.204
ENSMUSG00000025495	Ptdss2	chr7	+	141152191	141152242	141152774	141152888	141151649	141151784	141152974	141152991	110,92,128	248,219,237	50,50,59	182,217,147	176	239	0.0114580716343	0.376,0.363,0.423	0.272,0.238,0.353	0.1
ENSMUSG00000020422	Tns3	chr11	-	8579082	8579121	8615739	8615851	8549671	8549721	8664478	8664535	24,47,40	60,59,50	5,3,9	48,15,14	237	164	0.0115036965661	0.217,0.355,0.356	0.067,0.122,0.308	0.144
ENSMUSG00000039156	Stim2	chr5	+	54053375	54053506	54075279	54075394	53998564	53999034	54102574	54102686	23,66,37	144,116,122	18,33,29	155,188,174	256	240	0.0115048929479	0.13,0.348,0.221	0.098,0.141,0.135	0.108
ENSMUSG00000033396	Spg11	chr2	-	122066244	122066459	122069868	122069976	122064908	122065656	122070864	122071065	101,125,100	103,115,79	53,69,79	94,98,97	233	340	0.0115189541027	0.589,0.613,0.649	0.451,0.507,0.543	0.117
ENSMUSG00000022607	Ptk2	chr15	-	73231854	73231992	73236151	73236238	73229860	73229992	73242365	73242477	511,448,360	620,486,683	444,477,377	425,433,311	212	263	0.0115189541027	0.506,0.533,0.395	0.564,0.577,0.601	-0.103
ENSMUSG00000027900	Dram2	chr3	+	106555166	106555308	106561748	106561816	106552155	106552280	106566044	106566414	21,37,21	97,66,73	19,32,26	33,47,30	267	193	0.0115548995381	0.135,0.288,0.172	0.294,0.33,0.385	-0.138
ENSMUSG00000024251	Thada	chr17	-	84309886	84310055	84334025	84334157	84272705	84272824	84336792	84336882	80,84,52	113,101,87	61,105,71	66,82,54	257	294	0.011703584496	0.447,0.488,0.406	0.514,0.594,0.601	-0.123
ENSMUSG00000035215	Lsm7	chr10	-	80853757	80853829	80854617	80854708	80852824	80853100	80855180	80855209	3,2,0	15,12,7	8,5,3	14,7,6	216	197	0.0118801791977	0.154,0.132,0.0	0.343,0.394,0.313	-0.255
ENSMUSG00000037533	Rapgef6	chr11	+	54552789	54552873	54561324	54561394	54546372	54546429	54568352	54568496	36,40,31	44,49,48	21,20,10	50,45,36	209	195	0.0119109471252	0.433,0.432,0.376	0.282,0.293,0.206	0.153
ENSMUSG00000054021	Sirt5	chr13	+	43383108	43383232	43385497	43385613	43380499	43380553	43394736	43395202	132,104,134	164,174,124	61,60,47	125,112,111	249	241	0.0119178574051	0.438,0.366,0.511	0.321,0.341,0.291	0.121
ENSMUSG00000048402	Gli2	chr1	-	118866571	118866757	119002039	119002206	118855435	118855637	119053301	119053339	154,105,136	224,204,143	88,61,91	200,194,179	292	311	0.0119980364862	0.423,0.354,0.503	0.319,0.251,0.351	0.12
ENSMUSG00000024170	Telo2	chr17	-	25110706	25110854	25111115	25111184	25110226	25110329	25112979	25113257	93,54,54	71,75,38	31,35,35	49,72,57	194	273	0.0120091207248	0.648,0.503,0.667	0.471,0.406,0.464	0.159
ENSMUSG00000035725	Prkx	chrX	-	77773115	77773235	77782037	77782301	77765348	77765406	77786127	77786296	197,184,143	24,9,13	58,103,89	11,19,16	389	245	0.0120792424104	0.838,0.928,0.874	0.769,0.773,0.778	0.107
ENSMUSG00000037892	Pcdh18	chr3	-	49753283	49753447	49753539	49753625	49743295	49745274	49754377	49757316	120,121,111	193,163,165	91,131,122	79,138,126	211	289	0.0121248527991	0.46,0.504,0.48	0.612,0.565,0.57	-0.101
ENSMUSG00000004631	Sgce	chr6	-	4711307	4711380	4737297	4737392	4694021	4694184	4746979	4747063	8,11,8	3,1,1	4,6,1	4,3,5	220	198	0.0122700444409	0.706,0.908,0.878	0.474,0.643,0.153	0.407
ENSMUSG00000043664	Tmem221	chr8	-	71555757	71555988	71557819	71557905	71554237	71555142	71558489	71558871	1,0,1	7,7,3	2,5,1	7,5,14	211	356	0.0123277875763	0.194,0.0,0.36	0.325,0.628,0.108	-0.169
ENSMUSG00000028653	Trit1	chr4	+	123046874	123047017	123049151	123049264	123044490	123044636	123049476	123049554	111,85,62	116,137,106	65,61,55	162,154,105	268	238	0.0123872588657	0.459,0.355,0.342	0.263,0.26,0.317	0.105
ENSMUSG00000034687	Fras1	chr5	+	96570980	96571124	96572910	96573045	96569432	96569580	96588078	96588222	143,190,121	83,97,66	92,121,76	33,18,33	269	260	0.0125670417996	0.625,0.654,0.639	0.729,0.867,0.69	-0.123
ENSMUSG00000002210	Smg9	chr7	+	24406034	24406132	24407520	24407633	24405687	24405952	24414938	24415050	98,109,98	188,162,122	86,94,70	179,208,203	223	238	0.0129647614089	0.357,0.418,0.462	0.339,0.325,0.269	0.101
ENSMUSG00000022562	Oplah	chr15	-	76300825	76301000	76302045	76302197	76298386	76298571	76302381	76302494	33,28,17	23,19,19	32,36,20	7,11,10	277	300	0.0130288146077	0.608,0.615,0.492	0.832,0.78,0.684	-0.194
ENSMUSG00000054237	Fra10ac1	chr19	-	38213360	38213445	38214373	38214457	38207262	38207308	38215830	38215907	181,165,115	125,124,141	225,204,201	103,120,110	209	210	0.0133201504117	0.593,0.572,0.45	0.687,0.631,0.647	-0.117
ENSMUSG00000006731	B4galnt1	chr10	+	127167700	127167881	127169743	127169842	127167501	127167542	127169977	127170168	37,32,21	28,36,33	22,47,27	67,80,68	306	224	0.0133561924417	0.492,0.394,0.318	0.194,0.301,0.225	0.161
ENSMUSG00000033769	Exoc6b	chr6	-	84890516	84890585	84908112	84908289	84860634	84860718	84989324	84989529	151,147,156	79,63,66	140,166,128	41,54,31	302	194	0.0133993088118	0.551,0.6,0.603	0.687,0.664,0.726	-0.108
ENSMUSG00000026116	Tmem131	chr1	-	36833495	36833557	36834615	36834672	36829565	36829674	36834761	36834912	147,144,127	122,83,115	50,80,73	87,105,72	182	187	0.0133993088118	0.553,0.641,0.532	0.371,0.439,0.51	0.135
ENSMUSG00000031273	Col4a6	chrX	-	141217835	141217928	141219111	141219153	141216443	141216497	141219351	141219387	6,9,10	30,39,25	2,2,4	26,39,28	167	218	0.0134991394932	0.207,0.232,0.343	0.091,0.063,0.157	0.157
ENSMUSG00000054199	Gon4l	chr3	+	88890812	88890957	88892517	88892668	88889670	88889839	88894441	88894558	158,136,134	159,169,113	71,75,54	94,119,112	270	276	0.0135840291386	0.504,0.451,0.548	0.436,0.392,0.33	0.115
ENSMUSG00000029833	Trim24	chr6	+	37927525	37927640	37931353	37931500	37919373	37919490	37943412	37943530	169,158,192	252,252,220	151,154,107	94,142,122	240	272	0.0135840291386	0.432,0.415,0.497	0.645,0.551,0.498	-0.117
ENSMUSG00000075415	Fnbp1	chr2	-	31096026	31096174	31105241	31105357	31084022	31084085	31141778	31141802	127,181,145	250,223,211	141,160,188	154,176,118	241	273	0.0136666484447	0.365,0.479,0.438	0.509,0.507,0.643	-0.126
ENSMUSG00000028391	Wdr31	chr4	-	62458815	62458883	62460321	62460422	62457439	62457581	62460519	62460664	77,69,58	74,46,45	44,31,31	54,52,42	226	193	0.0137250202003	0.471,0.562,0.524	0.41,0.337,0.387	0.141
ENSMUSG00000034687	Fras1	chr5	+	96596782	96596923	96614774	96614915	96588078	96588222	96618358	96618502	91,111,49	142,175,103	17,41,15	65,86,61	266	266	0.013737554894	0.391,0.388,0.322	0.207,0.323,0.197	0.125
ENSMUSG00000042599	Kdm7a	chr6	-	39173277	39173438	39175362	39175480	39170768	39170910	39181527	39181613	62,57,37	114,85,67	15,16,10	44,46,40	243	286	0.0140836380922	0.39,0.441,0.394	0.286,0.29,0.227	0.141
ENSMUSG00000017897	Eya2	chr2	+	165731552	165731636	165754440	165754530	165724673	165724816	165761903	165761962	146,158,117	171,151,156	79,82,83	62,68,45	209	215	0.0141401940862	0.468,0.518,0.436	0.567,0.554,0.655	-0.118
ENSMUSG00000078427	Sarnp	chr10	+	128851156	128851182	128853182	128853251	128848760	128848789	128872420	128872510	29,19,23	85,90,72	31,24,19	48,40,44	151	194	0.014378038705	0.305,0.213,0.291	0.453,0.435,0.357	-0.145
ENSMUSG00000036678	Aaas	chr15	-	102346486	102346533	102346677	102346769	102345576	102345675	102347035	102347091	198,239,188	193,155,110	144,165,168	169,203,160	217	172	0.0144182580254	0.448,0.55,0.575	0.403,0.392,0.454	0.108
ENSMUSG00000037846	Rtkn2	chr10	+	68035788	68035951	68040030	68040138	68026517	68026649	68041378	68042298	51,33,41	45,52,26	25,26,23	44,67,43	288	233	0.0144260900567	0.478,0.339,0.561	0.315,0.239,0.302	0.174
ENSMUSG00000024006	Stk38	chr17	-	28974281	28974377	28974545	28974669	28973044	28973139	28975818	28975936	507,382,503	223,246,163	355,396,345	203,293,282	249	221	0.0144400662133	0.669,0.58,0.733	0.608,0.545,0.521	0.103
ENSMUSG00000047888	Tnrc6b	chr15	+	80913304	80913442	80916683	80916860	80902519	80902712	80917950	80918097	97,102,90	105,115,71	41,34,35	51,76,70	263	302	0.0147245830566	0.515,0.505,0.593	0.48,0.339,0.365	0.143
ENSMUSG00000021140	Pcnx	chr12	+	81894982	81895191	81906448	81906554	81860029	81860524	81912664	81912710	98,117,90	111,104,100	79,85,73	47,65,44	334	231	0.0147616454266	0.379,0.438,0.384	0.538,0.475,0.534	-0.115
ENSMUSG00000057858	Fam204a	chr19	-	60220329	60220360	60221053	60221304	60220039	60220139	60226231	60226697	64,69,75	24,35,50	80,77,55	78,77,41	376	156	0.0149481747678	0.525,0.45,0.384	0.299,0.293,0.358	0.136
ENSMUSG00000005802	Slc30a4	chr2	-	122686950	122687056	122687863	122688068	122685997	122686132	122689398	122689552	136,125,75	87,74,103	145,182,98	53,78,49	330	231	0.0149577289775	0.523,0.542,0.338	0.657,0.62,0.583	-0.152
ENSMUSG00000005907	Pex1	chr5	+	3607666	3607786	3609853	3609977	3605646	3606410	3610178	3610288	64,57,52	43,50,50	54,69,62	27,31,29	245	249	0.0149785343565	0.602,0.537,0.514	0.67,0.693,0.685	-0.132
ENSMUSG00000026860	Sh3glb2	chr2	-	30347080	30347104	30348554	30348617	30346610	30346700	30350287	30350380	115,140,92	69,58,53	80,91,95	71,80,70	188	149	0.014980046215	0.569,0.657,0.579	0.472,0.474,0.518	0.114
ENSMUSG00000017146	Brca1	chr11	-	101539980	101540034	101549014	101549113	101535527	101535605	101551768	101551879	61,61,52	83,75,73	36,39,22	87,89,41	224	179	0.0150892203687	0.37,0.394,0.363	0.248,0.259,0.3	0.107
ENSMUSG00000026743	Mllt10	chr2	+	18082510	18082725	18092783	18092834	18071124	18071204	18101457	18101512	39,38,30	42,39,39	21,27,12	40,66,22	340	176	0.0151639339332	0.325,0.335,0.285	0.214,0.175,0.22	0.112
ENSMUSG00000058586	Serhl	chr15	+	83102933	83103008	83104308	83104421	83102624	83102644	83105610	83105690	43,36,48	148,122,114	52,57,43	92,116,73	200	238	0.0151639339332	0.257,0.26,0.334	0.402,0.369,0.412	-0.111
ENSMUSG00000028364	Tnc	chr4	-	63982650	63982923	64000697	64000970	63976445	63976568	64006245	64006509	13,8,8	23,14,13	2,1,2	12,3,13	398	398	0.0152460701543	0.361,0.364,0.381	0.143,0.25,0.133	0.193
ENSMUSG00000020652	Cenpo	chr12	-	4231515	4231682	4233530	4233657	4217207	4217322	4233751	4233965	164,127,112	149,126,127	111,119,81	134,186,158	252	292	0.0152489089061	0.561,0.539,0.505	0.49,0.426,0.373	0.105
ENSMUSG00000017146	Brca1	chr11	-	101507949	101508230	101509920	101510099	101505316	101505404	101512719	101512849	194,150,129	179,152,169	86,95,108	229,184,130	304	406	0.0152489089061	0.591,0.569,0.505	0.334,0.408,0.526	0.132
ENSMUSG00000087174	5530601H04Rik	chrX	-	105066758	105066877	105068463	105068628	105040853	105044111	105069610	105069675	272,202,236	122,124,70	149,143,94	139,83,71	290	244	0.0152858308032	0.652,0.578,0.739	0.474,0.592,0.527	0.125
ENSMUSG00000054414	Slc30a7	chr3	-	115956870	115956961	115978643	115978779	115954051	115954201	115981761	115981812	157,143,141	177,136,111	74,113,50	113,138,88	261	216	0.0153107681266	0.423,0.465,0.512	0.351,0.404,0.32	0.108
ENSMUSG00000070002	Ell	chr8	+	70583871	70583996	70585156	70585235	70581554	70581820	70585553	70586028	56,42,45	68,51,32	36,32,22	52,76,53	250	204	0.0153619941432	0.402,0.402,0.534	0.361,0.256,0.253	0.156
ENSMUSG00000013155	Enkd1	chr8	-	105704634	105704760	105706565	105706738	105704350	105704514	105707548	105708145	142,140,158	174,157,121	115,95,150	183,183,197	298	251	0.0153729345679	0.407,0.429,0.524	0.346,0.304,0.391	0.106
ENSMUSG00000031565	Fgfr1	chr8	+	25572718	25572789	25573122	25573260	25572337	25572460	25573545	25573651	238,284,154	325,324,289	198,193,223	223,186,152	196	263	0.0153833593715	0.496,0.54,0.417	0.544,0.582,0.663	-0.112
ENSMUSG00000029505	Ep400	chr5	-	110741969	110742060	110755396	110756766	110739295	110739681	110770491	110770717	113,117,60	8,5,3	51,52,62	7,11,7	1495	216	0.0154771743858	0.671,0.772,0.743	0.513,0.406,0.561	0.235
ENSMUSG00000062376	Borcs7	chr19	+	46699555	46699618	46699737	46699781	46689905	46690085	46700774	46700795	68,58,54	70,62,61	19,33,30	50,54,51	188	169	0.0156467131522	0.466,0.457,0.443	0.255,0.355,0.346	0.137
ENSMUSG00000019978	Epb41l2	chr10	+	25504136	25504259	25506174	25506273	25501823	25502387	25507776	25507857	219,243,210	219,221,242	140,191,125	217,220,270	248	224	0.015787426025	0.475,0.498,0.439	0.368,0.44,0.295	0.103
ENSMUSG00000033364	Usp37	chr1	-	74444412	74444528	74450494	74450555	74441531	74441601	74452686	74452853	140,129,97	185,164,197	51,76,60	152,176,120	186	241	0.0159548190334	0.495,0.505,0.389	0.303,0.359,0.393	0.111
ENSMUSG00000030779	Rbbp6	chr7	+	122978575	122978612	122982962	122983007	122975935	122976035	122984992	122985081	147,126,108	112,79,69	112,112,95	93,149,101	162	170	0.0161706033545	0.579,0.626,0.622	0.558,0.441,0.497	0.11
ENSMUSG00000025702	March8	chr6	+	116392523	116392574	116401036	116401122	116376692	116376863	116403419	116403600	90,108,84	172,150,123	60,81,41	55,82,45	176	211	0.0161993520893	0.385,0.463,0.45	0.567,0.542,0.522	-0.111
ENSMUSG00000100254	Trpc2	chr7	+	102094227	102094355	102094494	102094573	102093529	102093722	102095167	102095300	55,50,33	39,33,45	39,61,40	17,28,13	253	204	0.0163361878451	0.532,0.55,0.372	0.649,0.637,0.713	-0.182
ENSMUSG00000040785	Ttc3	chr16	+	94383911	94384066	94387336	94387390	94370756	94370861	94388264	94388385	146,253,123	113,120,77	140,159,144	55,71,37	280	179	0.0163721421434	0.452,0.574,0.505	0.619,0.589,0.713	-0.13
ENSMUSG00000029086	Prom1	chr5	-	44000776	44000845	44001269	44001293	43995074	43995114	44001785	44001901	72,74,99	188,172,182	54,58,41	84,65,63	149	194	0.0165670728581	0.333,0.359,0.415	0.456,0.537,0.459	-0.115
ENSMUSG00000026987	Baz2b	chr2	-	59933670	59933715	59935214	59935280	59932104	59932170	59936685	59936751	105,86,76	51,45,58	88,66,79	25,29,21	191	170	0.0165712653951	0.647,0.63,0.538	0.758,0.669,0.77	-0.127
ENSMUSG00000027953	Slc50a1	chr3	-	89269049	89269211	89269826	89269950	89268672	89268792	89270061	89270139	70,66,64	96,80,77	55,82,64	120,138,136	249	287	0.0167154557928	0.457,0.487,0.489	0.346,0.406,0.352	0.11
ENSMUSG00000039988	Ankrd13c	chr3	+	157972231	157972317	157988639	157988784	157962277	157962382	157991680	157991812	192,152,192	240,206,307	54,94,72	151,166,142	211	270	0.0169953979334	0.506,0.486,0.445	0.314,0.42,0.394	0.103
ENSMUSG00000045751	Mms22l	chr4	+	24529043	24529163	24532902	24533129	24521240	24521303	24535938	24536448	153,117,94	120,119,101	120,109,86	51,73,63	245	352	0.0170174910931	0.647,0.586,0.572	0.772,0.682,0.662	-0.104
ENSMUSG00000041420	Meis3	chr7	+	16184037	16184096	16185447	16185521	16183790	16183867	16186056	16186504	124,127,94	37,41,29	62,72,71	30,38,40	184	199	0.0172824746912	0.784,0.77,0.778	0.691,0.672,0.657	0.104
ENSMUSG00000032384	Csnk1g1	chr9	+	66012746	66012854	66032238	66032345	66010421	66010570	66039576	66041906	115,118,135	75,77,51	116,116,79	30,40,30	233	232	0.0173272785241	0.604,0.604,0.725	0.794,0.743,0.724	-0.109
ENSMUSG00000059005	Hnrnpa3	chr2	+	75662486	75662576	75662660	75662756	75661895	75662106	75662844	75662925	33,39,27	11,5,17	20,30,16	4,2,1	215	221	0.0176047471554	0.755,0.889,0.62	0.837,0.939,0.943	-0.152
ENSMUSG00000009828	Ick	chr9	+	78131294	78131571	78135595	78135650	78113314	78113455	78139975	78140097	90,112,111	119,99,71	76,65,113	34,44,23	402	180	0.0177804106394	0.253,0.336,0.412	0.5,0.398,0.687	-0.195
ENSMUSG00000029064	Gnb1	chr4	+	155527412	155527509	155540555	155540619	155491363	155491580	155543030	155543193	411,1584,884	2198,1757,1796	237,148,482	1244,1480,1156	222	189	0.0177804106394	0.137,0.434,0.295	0.14,0.078,0.262	0.129
ENSMUSG00000024251	Thada	chr17	-	84272705	84272824	84309886	84310055	84252333	84252428	84334025	84334157	90,74,51	79,85,87	62,93,67	41,59,51	294	244	0.0179024145041	0.486,0.419,0.327	0.557,0.567,0.522	-0.138
ENSMUSG00000056531	Ccdc18	chr5	+	108155758	108155855	108158524	108158646	108148910	108149039	108161466	108161758	53,34,43	51,61,44	14,22,18	50,50,34	222	247	0.0179024145041	0.536,0.383,0.521	0.238,0.329,0.371	0.167
ENSMUSG00000033981	Gria2	chr3	-	80690403	80690518	80691319	80691434	80689102	80689351	80692284	80692532	7,2,8	5,12,7	14,32,21	6,6,9	240	240	0.0179102728218	0.583,0.143,0.533	0.7,0.842,0.7	-0.328
ENSMUSG00000037287	Tbcel	chr9	-	42444406	42444588	42449923	42450063	42442818	42443075	42451612	42451762	77,64,65	94,87,65	42,40,34	77,81,66	265	307	0.017944737163	0.487,0.46,0.537	0.387,0.364,0.374	0.12
ENSMUSG00000006471	Ndor1	chr2	-	25250095	25250197	25251720	25251818	25249793	25250003	25254863	25254941	80,51,63	130,131,75	47,57,47	129,181,143	223	227	0.0180198027848	0.385,0.284,0.461	0.271,0.243,0.251	0.122
ENSMUSG00000049357	4933408B17Rik	chr18	-	34584837	34584906	34586241	34586331	34580799	34580977	34592914	34593060	6,5,7	1,4,3	3,8,1	0,1,1	215	194	0.0180828148359	0.844,0.53,0.678	1.0,0.878,0.474	-0.1
ENSMUSG00000021552	Gkap1	chr13	-	58238648	58238712	58243801	58243954	58236986	58237057	58251130	58251153	58,87,68	19,21,21	59,67,53	7,11,7	278	189	0.0181676514843	0.675,0.738,0.688	0.851,0.805,0.837	-0.131
ENSMUSG00000028681	Ptch2	chr4	+	117105029	117105099	117105934	117106130	117104732	117104922	117107898	117108020	135,114,88	225,145,195	75,46,71	167,173,187	195	321	0.0182377365781	0.497,0.564,0.426	0.425,0.304,0.385	0.124
ENSMUSG00000038119	Cdon	chr9	+	35491844	35491924	35503159	35503419	35488974	35489240	35504056	35507651	209,166,129	226,223,301	154,138,109	123,133,100	205	385	0.0183105187264	0.635,0.583,0.446	0.702,0.661,0.672	-0.124
ENSMUSG00000035354	Uvrag	chr7	-	99109062	99109097	99118187	99118305	99099311	99099473	99140833	99141132	38,71,46	20,22,34	17,22,27	21,23,27	243	160	0.018625387232	0.556,0.68,0.471	0.348,0.386,0.397	0.192
ENSMUSG00000049336	Tenm2	chr11	-	36221407	36221530	36273230	36273469	36206904	36207110	36300195	36300430	31,34,34	26,44,37	63,62,61	28,47,32	364	248	0.018721361811	0.448,0.345,0.385	0.605,0.473,0.565	-0.155
ENSMUSG00000031652	N4bp1	chr8	-	86853158	86853289	86860425	86862110	86848446	86848554	86884821	86885258	115,185,109	12,9,12	76,96,93	28,12,17	1810	256	0.0190303152785	0.575,0.744,0.562	0.277,0.531,0.436	0.212
ENSMUSG00000097039	Pvt1	chr15	+	62107147	62107465	62159996	62160128	62038046	62038201	62175466	62175548	31,29,32	8,5,8	20,39,24	1,1,4	443	257	0.0190659531426	0.692,0.771,0.699	0.921,0.958,0.777	-0.165
ENSMUSG00000034282	Evpl	chr11	-	116226988	116227139	116227557	116227751	116225483	116225567	116227841	116227980	87,82,63	96,99,57	44,55,36	57,96,115	319	276	0.0190888366119	0.439,0.417,0.489	0.4,0.331,0.213	0.134
ENSMUSG00000028159	Dapp1	chr3	-	137935581	137935669	137940860	137940908	137932682	137933189	137949646	137949777	14,17,16	16,22,21	9,14,6	26,44,14	173	213	0.0191926101117	0.519,0.488,0.484	0.299,0.281,0.345	0.189
ENSMUSG00000066278	Vps37b	chr5	-	124007608	124007691	124010687	124010859	124004640	124006738	124032101	124032270	140,149,130	190,180,143	119,164,162	126,104,125	297	208	0.0196108476515	0.34,0.367,0.389	0.398,0.525,0.476	-0.101
ENSMUSG00000025237	Parp6	chr9	+	59639763	59639812	59641023	59641096	59637633	59637701	59648829	59648909	43,52,31	51,41,43	49,68,45	22,38,33	174	198	0.0196340017482	0.49,0.591,0.451	0.717,0.671,0.608	-0.155
ENSMUSG00000022515	Anks3	chr16	-	4948225	4948363	4950612	4950768	4947648	4947758	4953818	4953954	169,133,153	133,143,103	71,112,86	107,131,103	281	263	0.020251365398	0.543,0.465,0.582	0.383,0.445,0.439	0.108
ENSMUSG00000090386	Mir99ahg	chr16	+	77596898	77596959	77679976	77680023	77555921	77555967	77691234	77691399	14,13,14	2,2,5	27,25,8	1,2,0	186	172	0.0203729350133	0.866,0.857,0.721	0.961,0.92,1.0	-0.146
ENSMUSG00000063160	Numbl	chr7	+	27266726	27266801	27268778	27268919	27266554	27266629	27273954	27274144	109,124,91	127,162,146	84,95,65	63,71,74	200	266	0.0203882176798	0.533,0.504,0.453	0.639,0.64,0.539	-0.109
ENSMUSG00000066406	Akap13	chr7	+	75679819	75679873	75683393	75683459	75677105	75677479	75685116	75685309	9,8,10	2,0,1	3,1,2	4,3,0	179	191	0.0204087337187	0.828,1.0,0.914	0.445,0.262,1.0	0.345
ENSMUSG00000020700	Map3k3	chr11	+	106096990	106097112	106110743	106110784	106084612	106084933	106114183	106114283	103,78,72	43,40,30	80,123,92	24,37,11	247	166	0.0204233867656	0.617,0.567,0.617	0.691,0.691,0.849	-0.143
ENSMUSG00000035232	Pdk3	chrX	-	93788893	93788971	93800113	93800203	93783779	93783856	93802208	93802393	378,407,240	231,183,287	199,225,182	247,286,213	215	203	0.0207313968985	0.607,0.677,0.441	0.432,0.426,0.447	0.14
ENSMUSG00000057092	Fxyd3	chr7	-	31072074	31072098	31072180	31072213	31071291	31071366	31073581	31073635	66,38,29	140,112,81	79,84,55	78,120,117	158	149	0.0207459186212	0.308,0.242,0.252	0.489,0.398,0.307	-0.131
ENSMUSG00000027650	Tti1	chr2	-	157997076	157997225	158000619	158000808	157995279	157995521	158007018	158007212	199,179,210	266,257,161	110,113,87	203,214,149	314	274	0.0208152296553	0.395,0.378,0.532	0.321,0.315,0.338	0.11
ENSMUSG00000043015	Nemp2	chr1	+	52641170	52641243	52645260	52645486	52640828	52641060	52648749	52648926	48,35,33	74,59,89	36,54,38	50,25,41	198	351	0.0212266814398	0.535,0.513,0.397	0.561,0.793,0.622	-0.177
ENSMUSG00000005981	Trap1	chr16	-	4056329	4056439	4060756	4060917	4055796	4055870	4062329	4062401	553,421,566	455,362,417	402,334,266	332,476,414	286	235	0.0212448600013	0.5,0.489,0.527	0.499,0.366,0.346	0.102
ENSMUSG00000024962	Vegfb	chr19	-	6986289	6986486	6986773	6986816	6985804	6985840	6987351	6987629	31,52,25	10,13,11	23,14,33	24,30,11	168	322	0.0215160902119	0.856,0.885,0.813	0.647,0.472,0.852	0.194
ENSMUSG00000039187	Fanci	chr7	+	79395892	79395995	79399135	79399208	79392307	79392391	79401824	79401955	39,28,23	55,51,42	31,31,23	17,38,14	228	198	0.0218739348092	0.381,0.323,0.322	0.613,0.415,0.588	-0.197
ENSMUSG00000001127	Araf	chrX	+	20853676	20853816	20853912	20854115	20853559	20853587	20857611	20857788	107,81,93	119,145,100	105,99,84	60,99,64	265	328	0.0221502928829	0.527,0.409,0.535	0.684,0.553,0.619	-0.128
ENSMUSG00000001120	Pcbp3	chr10	-	76770259	76770319	76770960	76771036	76767863	76767916	76781831	76781873	19,32,18	39,48,32	33,33,31	26,30,34	201	185	0.0221902686189	0.31,0.38,0.341	0.539,0.503,0.456	-0.156
ENSMUSG00000027326	Casc5	chr2	+	119065948	119066001	119068122	119072619	119064044	119064097	119076231	119076370	51,35,32	101,115,97	20,28,6	86,119,75	178	4622	0.0222890259521	0.929,0.888,0.895	0.858,0.859,0.675	0.107
ENSMUSG00000001127	Araf	chrX	+	20853912	20854115	20857410	20857522	20853559	20853587	20857611	20857788	119,145,100	15,16,5	60,99,64	24,15,10	328	237	0.0223951913213	0.851,0.868,0.935	0.644,0.827,0.822	0.12
ENSMUSG00000087174	5530601H04Rik	chrX	-	105042603	105042817	105043129	105043304	105038816	105039812	105044001	105044111	81,77,56	57,49,45	63,75,37	71,83,44	300	339	0.0225492658859	0.616,0.64,0.584	0.501,0.505,0.487	0.116
ENSMUSG00000026833	Olfm1	chr2	+	28214608	28214828	28222550	28222657	28212531	28212687	28229053	28230736	216,149,180	162,136,90	321,386,350	324,447,367	345	232	0.0226631658898	0.473,0.424,0.574	0.4,0.367,0.391	0.104
ENSMUSG00000038685	Rtel1	chr2	+	181340495	181340593	181341524	181341580	181339162	181339241	181346831	181346906	128,88,121	57,68,51	100,75,76	76,91,63	223	181	0.0226631658898	0.646,0.512,0.658	0.516,0.401,0.495	0.135
ENSMUSG00000062184	Hs6st2	chrX	-	51428657	51428744	51471373	51471406	51387211	51390361	51679889	51680408	16,9,3	39,37,34	3,0,1	16,21,11	158	212	0.0226964094118	0.355,0.246,0.106	0.201,0.0,0.109	0.132
ENSMUSG00000030432	Rpl28	chr7	+	4793320	4793409	4793502	4793626	4792873	4792998	4794063	4794182	25,25,17	75,101,84	32,26,32	39,78,61	214	249	0.0226995261445	0.279,0.224,0.191	0.488,0.279,0.379	-0.151
ENSMUSG00000035168	Tanc1	chr2	+	59724660	59724849	59758464	59758569	59699347	59699427	59771131	59771262	72,114,71	187,97,119	21,32,11	51,93,53	314	230	0.0228461286474	0.22,0.463,0.304	0.232,0.201,0.132	0.141
ENSMUSG00000047454	Gphn	chr12	+	78376359	78376417	78412340	78412433	78343351	78343430	78454756	78454851	52,51,29	54,80,51	39,45,22	70,113,113	183	218	0.0228692062827	0.534,0.432,0.404	0.399,0.322,0.188	0.154
ENSMUSG00000033554	Dph5	chr3	+	115892711	115892836	115899694	115899803	115888439	115888597	115915039	115915160	170,188,202	204,131,145	134,172,108	195,198,146	250	234	0.0233571682925	0.438,0.573,0.566	0.391,0.448,0.409	0.11
ENSMUSG00000039458	Mtmr12	chr15	+	12233853	12233926	12236017	12236148	12232755	12232901	12237928	12238019	121,115,78	138,92,76	35,85,45	86,110,66	198	256	0.0237011158061	0.531,0.618,0.57	0.345,0.5,0.469	0.135
ENSMUSG00000055897	Ppp4r1l-ps	chr2	-	173589787	173590796	173592116	173592221	173589504	173589674	173592801	173593014	36,45,39	43,43,32	18,23,11	35,34,32	230	1134	0.0237758443358	0.805,0.838,0.857	0.717,0.769,0.629	0.128
ENSMUSG00000054051	Ercc6	chr14	+	32546744	32546903	32552574	32552710	32541225	32541354	32557838	32558009	114,84,90	132,125,85	66,82,52	43,68,38	284	261	0.0240655139205	0.442,0.382,0.493	0.585,0.526,0.557	-0.117
ENSMUSG00000074247	Dda1	chr8	+	71472036	71472117	71473774	71473836	71469198	71469325	71474487	71476098	94,164,122	158,171,101	70,34,113	127,149,164	206	187	0.0240956832556	0.351,0.465,0.523	0.333,0.172,0.385	0.15
ENSMUSG00000018363	Smurf2	chr11	-	106856180	106856264	106859711	106859796	106852446	106852649	106864711	106864777	317,250,225	319,336,265	172,188,71	227,320,239	210	209	0.0241814655572	0.497,0.425,0.458	0.43,0.369,0.228	0.118
ENSMUSG00000019518	Ap4m1	chr5	+	138177155	138177200	138177922	138177973	138176816	138176911	138178068	138178180	40,32,35	36,33,29	54,77,52	29,28,34	170	176	0.024236733432	0.535,0.501,0.555	0.658,0.74,0.613	-0.14
ENSMUSG00000029097	Trmt44	chr5	-	35565360	35565544	35568760	35568832	35564022	35564455	35569870	35569978	24,30,19	85,64,49	2,15,6	48,50,41	197	309	0.0244369518304	0.307,0.424,0.378	0.061,0.32,0.187	0.18
ENSMUSG00000044702	Palb2	chr7	-	122117269	122117355	122121053	122121215	122114308	122114470	122123636	122123708	107,115,98	55,36,35	78,66,43	51,43,29	287	211	0.0244988057674	0.589,0.701,0.673	0.529,0.53,0.522	0.127
ENSMUSG00000029346	Srrd	chr5	-	112339896	112340123	112341095	112341136	112339718	112339817	112342874	112343018	0,58,13	162,151,131	2,1,4	63,103,82	166	352	0.0245461361974	0.0,0.449,0.174	0.063,0.02,0.094	0.149
ENSMUSG00000044348	Slc25a53	chrX	-	137027989	137028154	137032350	137032500	137015256	137015382	137037929	137038032	22,20,22	0,0,0	19,10,2	0,4,2	275	290	0.0254560473692	1.0,1.0,1.0	1.0,0.725,0.513	0.254
ENSMUSG00000000374	Trappc10	chr10	-	78196287	78196458	78197737	78197864	78193358	78193536	78199043	78199144	195,158,155	182,129,195	59,103,46	122,117,89	252	296	0.0261962931869	0.557,0.59,0.483	0.362,0.508,0.378	0.127
ENSMUSG00000032579	Hemk1	chr9	-	107330772	107330822	107331444	107331579	107329323	107329432	107336178	107336272	30,36,21	19,14,16	24,23,22	8,2,5	260	175	0.0263349535628	0.515,0.634,0.469	0.669,0.886,0.748	-0.228
ENSMUSG00000030495	Slc7a10	chr7	+	35199224	35199321	35199539	35199689	35198835	35198939	35200275	35200453	42,41,45	41,47,53	66,60,68	44,40,45	222	275	0.0263349535628	0.559,0.519,0.513	0.65,0.65,0.652	-0.12
ENSMUSG00000056124	B4galt6	chr18	-	20706404	20706529	20720028	20720142	20700738	20700855	20727961	20728078	90,67,76	96,66,77	79,83,64	52,51,46	239	250	0.0264360493796	0.495,0.515,0.508	0.614,0.63,0.593	-0.106
ENSMUSG00000022680	Pdxdc1	chr16	-	13858856	13858958	13859109	13859158	13857376	13857502	13859953	13860038	268,248,123	640,458,611	108,130,84	510,596,373	174	227	0.0274697002454	0.353,0.414,0.208	0.216,0.222,0.227	0.103
ENSMUSG00000038126	Mphosph9	chr5	-	124304173	124304277	124306952	124307046	124298621	124299079	124312704	124312831	38,36,19	68,54,55	12,11,10	40,59,29	219	229	0.0276442909287	0.369,0.411,0.265	0.239,0.163,0.265	0.126
ENSMUSG00000024186	Rgs11	chr17	+	26205706	26205775	26207395	26207457	26205107	26205189	26207545	26207659	6,12,5	0,2,2	14,6,9	8,7,3	194	187	0.0278007102782	1.0,0.853,0.707	0.628,0.452,0.743	0.246
ENSMUSG00000022682	Rrn3	chr16	+	13789532	13789592	13790620	13790684	13788959	13789089	13791919	13791989	228,187,195	182,166,183	110,105,84	113,189,102	185	189	0.0282886957908	0.561,0.535,0.521	0.499,0.362,0.457	0.1
ENSMUSG00000029179	Zcchc4	chr5	+	52783988	52784107	52785097	52785180	52783053	52783214	52795976	52796252	54,84,44	70,51,71	61,77,74	47,38,20	244	208	0.0284733449477	0.397,0.584,0.346	0.525,0.633,0.759	-0.197
ENSMUSG00000097039	Pvt1	chr15	+	62107147	62107465	62149238	62149352	62038046	62038201	62159996	62160128	26,28,14	10,7,10	19,29,20	4,2,3	443	239	0.0287438308966	0.584,0.683,0.43	0.719,0.887,0.782	-0.23
ENSMUSG00000034908	Sidt2	chr9	-	45947540	45947552	45947628	45947697	45946983	45947055	45947835	45947888	46,36,23	10,11,8	44,50,25	5,1,6	194	137	0.0289092515884	0.765,0.698,0.67	0.861,0.972,0.746	-0.149
ENSMUSG00000048000	Gigyf2	chr1	+	87354403	87354486	87373996	87374111	87327032	87327092	87403666	87403846	5,4,3	9,7,4	1,3,1	14,8,11	208	240	0.0289092515884	0.391,0.397,0.464	0.076,0.302,0.095	0.26
ENSMUSG00000026017	Carf	chr1	+	60139199	60139343	60141334	60141568	60136263	60136384	60143993	60144156	37,24,25	27,26,31	22,49,33	11,21,20	269	359	0.0289156521383	0.647,0.552,0.518	0.727,0.757,0.688	-0.152
ENSMUSG00000025583	Rptor	chr11	+	119780542	119780602	119798768	119798869	119756238	119756414	119799321	119799466	69,83,41	165,190,97	34,27,14	76,144,108	185	226	0.0291669393144	0.338,0.348,0.341	0.353,0.186,0.137	0.117
ENSMUSG00000024050	Wiz	chr17	-	32378839	32379118	32381055	32381156	32376522	32378498	32387572	32387817	34,39,32	80,52,37	22,38,24	22,29,16	226	404	0.0294838649496	0.432,0.573,0.607	0.641,0.701,0.728	-0.153
ENSMUSG00000024462	Gabbr1	chr17	+	37069312	37069420	37069980	37070074	37069111	37069228	37070653	37070781	91,91,97	76,80,73	122,85,92	66,49,47	233	219	0.029576719994	0.53,0.517,0.555	0.635,0.62,0.648	-0.1
ENSMUSG00000039852	Rere	chr4	+	150534846	150534945	150570215	150570296	150509938	150510038	150610853	150611016	213,217,140	111,213,110	89,122,104	121,108,158	224	206	0.029576719994	0.638,0.484,0.539	0.403,0.51,0.377	0.124
ENSMUSG00000024622	Hmgxb3	chr18	-	61141658	61141790	61146428	61146556	61140790	61140975	61147246	61147548	206,169,162	249,214,215	128,167,143	148,127,99	253	257	0.0296701482582	0.457,0.445,0.434	0.468,0.572,0.595	-0.1
ENSMUSG00000024588	Fech	chr18	-	64464085	64464184	64467727	64467834	64462106	64462214	64470681	64470816	232,279,156	178,178,171	126,199,209	89,99,75	232	224	0.0303861311503	0.557,0.602,0.468	0.578,0.66,0.729	-0.113
ENSMUSG00000033364	Usp37	chr1	-	74479651	74479749	74485980	74486055	74478046	74478131	74486618	74486797	155,111,101	148,131,162	96,113,67	69,97,53	200	223	0.0319710123009	0.539,0.486,0.41	0.608,0.565,0.585	-0.108
ENSMUSG00000028086	Fbxw7	chr3	+	84863963	84864011	84903500	84904079	84815477	84815769	84954874	84954957	28,31,25	78,91,79	15,9,14	69,84,68	173	704	0.032240469838	0.594,0.581,0.563	0.469,0.304,0.456	0.17
ENSMUSG00000020387	Jade2	chr11	-	51818496	51818628	51821078	51821196	51813459	51817700	51824942	51825407	103,96,108	108,81,79	116,124,70	62,42,54	243	257	0.0323025442806	0.502,0.556,0.591	0.664,0.757,0.578	-0.117
ENSMUSG00000037989	Wnk2	chr13	-	49044373	49044418	49052558	49052773	49042627	49042866	49056834	49057514	143,154,131	43,35,52	74,56,67	41,38,26	340	170	0.0323293478331	0.624,0.688,0.557	0.474,0.424,0.563	0.136
ENSMUSG00000057230	Aak1	chr6	+	86970990	86971086	86981295	86981397	86967268	86967373	86982541	86982643	10,22,12	1,2,3	4,11,3	0,0,0	221	227	0.0323934893582	0.911,0.919,0.804	1.0,1.0,1.0	-0.122
ENSMUSG00000000085	Scmh1	chr4	+	120483589	120483833	120505283	120505513	120478001	120478090	120508085	120508212	178,168,209	177,193,119	127,174,106	171,213,172	369	355	0.0323994022968	0.492,0.456,0.628	0.417,0.44,0.372	0.116
ENSMUSG00000085396	Firre	chrX	-	50600743	50600898	50608477	50608604	50598133	50598288	50608686	50608814	58,37,39	106,75,88	63,47,40	87,56,49	252	280	0.0325138907176	0.378,0.354,0.33	0.446,0.483,0.476	-0.114
ENSMUSG00000020648	Dus4l	chr12	-	31646620	31646738	31652290	31652441	31642763	31642886	31654689	31654826	113,125,78	75,83,67	92,125,136	49,68,44	276	243	0.0325328323897	0.57,0.57,0.506	0.623,0.618,0.731	-0.109
ENSMUSG00000071984	Fndc1	chr17	-	7775377	7775566	7778646	7778754	7771390	7773805	7780043	7780231	107,68,75	85,92,65	29,43,33	57,74,43	233	314	0.0325355118276	0.629,0.499,0.609	0.407,0.439,0.508	0.128
ENSMUSG00000034621	Gpatch8	chr11	-	102531312	102531330	102537111	102537146	102528093	102528166	102538281	102538356	11,5,4	17,17,12	3,2,3	19,34,8	160	143	0.0325355118276	0.366,0.208,0.23	0.124,0.05,0.251	0.126
ENSMUSG00000037337	Map4k1	chr7	+	29001606	29001669	29001919	29001990	29000934	29001109	29003096	29003276	25,36,20	2,7,10	13,15,23	20,7,11	188	196	0.0326496696844	0.929,0.843,0.676	0.404,0.691,0.686	0.222
ENSMUSG00000026764	Kif5c	chr2	+	49671751	49671842	49680164	49680238	49619297	49619787	49688652	49688757	81,94,90	62,64,59	55,30,18	12,9,12	216	199	0.0329052601538	0.546,0.575,0.584	0.809,0.754,0.58	-0.146
ENSMUSG00000029699	Ssc4d	chr5	-	135961888	135961966	135962922	135963234	135960210	135961208	135963355	135963430	51,50,59	70,46,54	59,29,52	40,18,30	437	203	0.0335302762332	0.253,0.336,0.337	0.407,0.428,0.446	-0.118
ENSMUSG00000035949	Fbxw2	chr2	-	34812814	34813009	34822557	34822975	34808513	34808600	34825961	34826070	36,86,58	11,4,11	28,20,43	11,5,20	543	320	0.0338438772079	0.659,0.927,0.757	0.6,0.702,0.559	0.161
ENSMUSG00000030562	Nox4	chr7	+	87317230	87317311	87321545	87321762	87314063	87314136	87323632	87323797	30,25,29	91,79,84	10,17,11	77,90,44	206	342	0.0339394081068	0.354,0.344,0.364	0.177,0.239,0.293	0.118
ENSMUSG00000000085	Scmh1	chr4	+	120453243	120453306	120463074	120463145	120447146	120447161	120468234	120468469	57,66,44	131,95,105	21,31,19	73,87,73	188	196	0.0352885587415	0.312,0.42,0.304	0.231,0.271,0.213	0.107
ENSMUSG00000021013	Ttc8	chr12	+	98946568	98946613	98957280	98957366	98943824	98943914	98961401	98961489	41,58,49	102,124,109	53,52,56	87,84,55	170	211	0.0353335168569	0.333,0.367,0.358	0.431,0.435,0.558	-0.122
ENSMUSG00000020752	Recql5	chr11	-	115916978	115917058	115923165	115923328	115897040	115897259	115925406	115925518	101,93,101	78,75,56	45,73,51	66,60,69	288	205	0.0356225467793	0.48,0.469,0.562	0.327,0.464,0.345	0.125
ENSMUSG00000006127	Inpp5k	chr11	+	75645427	75645617	75646785	75646923	75639136	75639565	75647192	75647276	102,141,48	119,98,88	107,138,95	63,97,56	315	263	0.0356225467793	0.417,0.546,0.313	0.586,0.543,0.586	-0.146
ENSMUSG00000032615	Nt5m	chr11	+	59852790	59852891	59860749	59860810	59848103	59848484	59874552	59874667	41,40,28	103,86,69	35,47,38	50,67,59	226	186	0.0359134612489	0.247,0.277,0.25	0.366,0.366,0.346	-0.101
ENSMUSG00000024542	Cep192	chr18	+	67804365	67804494	67807256	67807405	67802988	67803156	67810075	67810128	105,74,104	154,164,138	39,45,34	100,103,94	254	274	0.0364104725626	0.424,0.327,0.448	0.296,0.32,0.281	0.101
ENSMUSG00000087177	E130307A14Rik	chr10	-	39622902	39623091	39640275	39640511	39621411	39622727	39731737	39732007	20,12,23	32,16,35	15,28,19	13,17,16	361	314	0.0365260491187	0.352,0.395,0.364	0.501,0.589,0.508	-0.162
ENSMUSG00000043671	Dpy19l3	chr7	-	35695281	35695414	35703488	35703571	35692776	35692935	35707380	35707437	86,67,63	105,89,68	38,41,27	62,73,69	208	258	0.0368024594555	0.504,0.483,0.535	0.432,0.411,0.327	0.117
ENSMUSG00000079334	Nat6	chr9	+	107579099	107579385	107580456	107580935	107578886	107578970	107582816	107583519	103,95,72	168,101,105	53,89,80	148,148,171	411	604	0.0368474599282	0.474,0.58,0.502	0.345,0.469,0.407	0.112
ENSMUSG00000018651	Tada2a	chr11	-	84121081	84121188	84126987	84127095	84109953	84110045	84129536	84129600	30,38,26	10,3,5	34,30,27	3,1,2	233	232	0.0368708663457	0.749,0.927,0.838	0.919,0.968,0.931	-0.101
ENSMUSG00000060860	Ube2s	chr7	-	4810421	4810612	4811408	4811556	4808222	4808484	4812162	4812351	11,43,21	31,35,38	7,14,5	29,40,26	273	316	0.0371717694501	0.291,0.587,0.39	0.218,0.288,0.182	0.193
ENSMUSG00000079484	Phyhd1	chr2	+	30277622	30277644	30279954	30280083	30277147	30277210	30280170	30280287	2,4,1	17,7,11	1,0,1	5,1,8	147	254	0.0373153978194	0.169,0.497,0.136	0.257,0.0,0.178	0.122
ENSMUSG00000051427	Ccdc157	chr11	-	4152908	4153056	4158159	4158289	4149930	4150102	4160158	4160218	1,3,3	30,23,24	6,5,3	15,14,17	255	273	0.0373546350911	0.034,0.123,0.118	0.3,0.277,0.159	-0.154
ENSMUSG00000023923	Tbc1d5	chr17	-	50935455	50935558	50963692	50963760	50920514	50920603	50966551	50966626	35,50,31	104,99,90	9,22,19	75,96,57	193	228	0.0373869996643	0.284,0.374,0.289	0.124,0.213,0.283	0.109
ENSMUSG00000029053	Prkcz	chr4	-	155354653	155354704	155356426	155356516	155300929	155301015	155357480	155357602	24,15,15	18,10,13	14,21,19	5,4,8	215	176	0.0374181420571	0.522,0.551,0.486	0.696,0.811,0.66	-0.203
ENSMUSG00000041390	Mdfic	chr6	+	15740987	15741110	15770213	15770492	15721186	15721364	15799617	15802169	55,104,90	174,138,132	16,26,64	121,165,115	248	404	0.0376877375124	0.34,0.551,0.526	0.177,0.204,0.476	0.187
ENSMUSG00000024948	Map4k2	chr19	+	6343103	6343176	6343254	6343386	6342743	6342786	6343460	6343523	25,18,23	49,37,54	9,14,12	49,50,41	198	257	0.0379182969681	0.398,0.387,0.356	0.193,0.267,0.275	0.135
ENSMUSG00000043153	Ispd	chr12	+	36473101	36473206	36476699	36476745	36426288	36426438	36501977	36502072	97,81,100	28,30,43	28,52,30	26,22,28	230	171	0.0381781894133	0.72,0.667,0.634	0.445,0.637,0.443	0.165
ENSMUSG00000019088	Dnase1l1	chrX	-	74273777	74274026	74274105	74274218	74273217	74273691	74274367	74274468	22,19,29	36,18,24	14,30,14	32,57,37	238	374	0.0381781894133	0.49,0.624,0.655	0.407,0.453,0.373	0.179
ENSMUSG00000097080	1700086O06Rik	chr18	-	38239572	38239751	38240838	38240953	38238404	38239189	38249713	38250198	39,30,44	20,11,12	15,34,9	14,20,14	240	304	0.0383172376203	0.712,0.776,0.823	0.576,0.683,0.449	0.201
ENSMUSG00000044252	Osbpl1a	chr18	-	12871077	12871184	12892166	12892289	12841183	12841346	12898202	12898301	118,118,78	119,65,83	69,82,52	121,103,62	248	232	0.0386428852416	0.481,0.629,0.468	0.348,0.427,0.44	0.121
ENSMUSG00000025377	Enthd2	chr11	-	120092850	120092985	120093244	120093323	120090530	120092012	120093416	120093530	16,21,15	80,74,59	8,6,18	103,85,74	204	260	0.0388802050543	0.203,0.266,0.245	0.09,0.083,0.237	0.101
ENSMUSG00000020467	Efemp1	chr11	+	28867652	28868039	28910609	28910732	28867465	28867514	28914587	28914707	43,36,38	44,46,44	62,101,69	55,65,47	512	248	0.0389922712687	0.321,0.275,0.295	0.353,0.429,0.416	-0.102
ENSMUSG00000041654	Slc39a11	chr11	-	113591781	113591932	113613383	113613479	113562005	113562124	113649941	113650070	0,4,2	11,13,7	0,2,0	6,16,13	221	276	0.0391493949935	0.0,0.278,0.263	0.0,0.135,0.0	0.135
ENSMUSG00000032966	Fkbp1a	chr2	+	151544012	151544140	151545424	151545515	151542817	151542865	151557385	151557498	15,31,28	4,0,4	14,25,23	3,9,8	253	216	0.0397527700016	0.762,1.0,0.857	0.799,0.703,0.711	0.135
ENSMUSG00000052752	Traf7	chr17	-	24513898	24513932	24514124	24514217	24513192	24513376	24516504	24516599	45,26,31	98,97,85	22,53,33	54,74,43	218	159	0.039941667465	0.251,0.164,0.21	0.229,0.343,0.359	-0.102
ENSMUSG00000023051	Tarbp2	chr15	+	102519121	102519291	102520474	102520577	102518801	102518844	102521120	102521213	76,76,74	107,100,113	81,82,76	46,97,68	295	228	0.0399932356264	0.354,0.37,0.336	0.576,0.395,0.463	-0.125
ENSMUSG00000087174	5530601H04Rik	chrX	-	105068570	105068628	105069610	105069675	105066758	105066877	105069999	105070104	58,53,59	5,6,8	73,60,18	9,20,9	190	183	0.0400446668532	0.918,0.895,0.877	0.887,0.743,0.658	0.134
ENSMUSG00000078786	BC024978	chr7	+	27196905	27197366	27200553	27200622	27195780	27196107	27201019	27201144	42,34,31	20,28,24	28,49,43	16,9,8	586	194	0.0402246348916	0.41,0.287,0.3	0.367,0.643,0.64	-0.218
ENSMUSG00000021118	Plek2	chr12	-	78889911	78889990	78892128	78892212	78888690	78889307	78894076	78894178	32,46,24	40,48,22	24,30,43	58,68,57	209	204	0.0409384734569	0.438,0.483,0.516	0.288,0.301,0.424	0.141
ENSMUSG00000020170	Frs2	chr10	-	117099942	117099967	117100625	117100668	117085031	117085123	117102112	117102198	23,21,13	9,5,7	16,25,19	1,5,2	168	150	0.0410174558801	0.695,0.789,0.624	0.935,0.817,0.895	-0.18
ENSMUSG00000051427	Ccdc157	chr11	-	4151671	4151930	4158159	4158289	4149930	4150102	4160158	4160218	1,3,3	26,32,15	6,5,3	19,9,15	255	384	0.041461551115	0.055,0.124,0.231	0.322,0.456,0.231	-0.2
ENSMUSG00000098789	Jmjd7	chr2	+	120031306	120031402	120031574	120031651	120030288	120030542	120031840	120032000	11,12,13	70,79,57	18,6,21	38,35,45	221	202	0.0415423584714	0.126,0.122,0.173	0.302,0.135,0.299	-0.105
ENSMUSG00000022885	St6gal1	chr16	+	23256958	23257101	23317563	23317698	23224739	23225229	23321032	23321678	199,223,158	317,289,287	145,142,157	130,211,127	268	260	0.0415739074012	0.379,0.428,0.348	0.52,0.395,0.545	-0.102
ENSMUSG00000035365	Parpbp	chr10	-	88110298	88110380	88114520	88114701	88093594	88093727	88124807	88124962	79,77,75	68,64,58	84,69,67	37,41,39	306	207	0.0417961608371	0.44,0.449,0.467	0.606,0.532,0.537	-0.106
ENSMUSG00000020166	Cnot2	chr10	-	116517316	116517383	116549032	116549105	116504034	116504114	116581452	116581496	10,13,7	8,12,9	8,19,9	3,7,3	198	192	0.0419011685771	0.548,0.512,0.43	0.721,0.725,0.744	-0.233
ENSMUSG00000035314	Gdpd5	chr7	+	99424052	99424229	99438247	99438351	99410408	99410491	99441171	99441265	26,13,11	14,12,16	23,28,33	11,7,12	302	229	0.0420361839312	0.585,0.451,0.343	0.613,0.752,0.676	-0.221
ENSMUSG00000004633	Chn2	chr6	+	54293037	54293115	54298044	54298150	54290266	54290440	54300072	54300244	83,47,59	82,80,48	31,23,13	42,71,34	203	231	0.04210965439	0.535,0.401,0.583	0.456,0.269,0.303	0.164
ENSMUSG00000038126	Mphosph9	chr5	-	124316081	124316171	124320844	124320998	124315372	124315896	124324873	124325137	32,30,25	40,37,16	29,17,17	10,12,7	279	215	0.0426786621126	0.381,0.385,0.546	0.691,0.522,0.652	-0.184
ENSMUSG00000027620	Rbm39	chr2	-	156177335	156177385	156179176	156179240	156172827	156173022	156179886	156180238	517,822,624	560,497,507	394,374,722	614,826,581	189	175	0.0434027320249	0.461,0.605,0.533	0.373,0.295,0.535	0.132
ENSMUSG00000021773	Comtd1	chr14	-	21848209	21848315	21848540	21848668	21847872	21848120	21848778	21848894	74,85,105	72,68,78	55,31,56	56,65,71	253	231	0.0434027320249	0.484,0.533,0.551	0.473,0.303,0.419	0.124
ENSMUSG00000043587	Pxylp1	chr9	-	96828929	96829069	96839085	96839212	96823335	96825622	96839958	96840117	61,70,63	60,57,74	74,112,69	138,141,98	252	265	0.0434714655441	0.517,0.564,0.472	0.361,0.455,0.425	0.104
ENSMUSG00000060510	Zfp266	chr9	-	20508018	20508185	20521019	20521119	20505976	20506065	20521354	20521408	49,40,55	33,31,22	28,31,22	30,29,29	225	292	0.04434537958	0.658,0.626,0.764	0.548,0.581,0.496	0.141
ENSMUSG00000021003	Galc	chr12	-	98246253	98246292	98252009	98252149	98242641	98242772	98254164	98254278	92,74,39	34,27,26	55,112,99	23,19,12	265	164	0.0443589181352	0.626,0.629,0.481	0.597,0.785,0.836	-0.161
ENSMUSG00000029640	Usp12	chr5	-	146763200	146763414	146768936	146769017	146754369	146754599	146794614	146795006	52,64,51	223,234,212	89,67,56	139,222,162	206	339	0.0444580374376	0.277,0.31,0.284	0.513,0.332,0.363	-0.112
ENSMUSG00000043535	Setx	chr2	+	29126873	29127063	29130179	29130390	29125851	29125963	29133921	29134031	75,98,96	109,76,90	43,35,34	72,97,42	315	336	0.0444580374376	0.423,0.579,0.532	0.389,0.278,0.463	0.135
ENSMUSG00000024642	Tle4	chr19	-	14544787	14544862	14564388	14564451	14517771	14517973	14594383	14594428	120,123,59	144,146,132	62,66,77	144,169,153	188	200	0.0444580374376	0.47,0.473,0.322	0.314,0.294,0.349	0.103
ENSMUSG00000026765	Lypd6b	chr2	+	49863810	49863906	49903375	49903452	49787687	49787773	49930924	49930984	68,81,63	33,23,20	42,68,73	41,34,41	221	202	0.0444580374376	0.653,0.763,0.742	0.484,0.646,0.619	0.136
ENSMUSG00000044252	Osbpl1a	chr18	-	12905193	12905267	12905970	12906015	12905022	12905086	12906887	12906949	44,35,42	73,53,39	36,39,37	24,33,29	170	199	0.0446198336079	0.414,0.436,0.558	0.637,0.58,0.599	-0.136
ENSMUSG00000029675	Eln	chr5	-	134729270	134729432	134729644	134729746	134729127	134729190	134731064	134731100	7,4,16	11,8,10	21,17,16	5,6,10	227	287	0.0450158990595	0.446,0.387,0.669	0.842,0.782,0.669	-0.264
ENSMUSG00000063889	Crem	chr18	-	3299161	3299308	3309645	3309755	3295321	3295416	3325360	3325478	6,2,12	37,39,28	2,2,4	31,57,35	235	272	0.0452421323091	0.158,0.056,0.332	0.069,0.039,0.117	0.107
ENSMUSG00000024180	Tmem8	chr17	+	26120538	26120685	26121539	26121656	26120283	26120462	26121937	26123254	8,4,1	20,15,11	7,4,5	10,2,5	272	242	0.0455420882138	0.262,0.192,0.075	0.384,0.64,0.471	-0.322
ENSMUSG00000024206	Rfx2	chr17	-	56786608	56786728	56787578	56787760	56785296	56785412	56803477	56803739	26,28,32	57,32,32	26,30,15	55,85,42	307	245	0.0456675351207	0.267,0.411,0.444	0.274,0.22,0.222	0.135
ENSMUSG00000038879	Nipal2	chr15	-	34624971	34625031	34648665	34648837	34609172	34609294	34650381	34650450	21,28,28	16,14,5	38,35,38	6,3,9	297	185	0.0458587126776	0.45,0.555,0.777	0.798,0.879,0.725	-0.207
ENSMUSG00000025529	Zfp711	chrX	+	112624738	112624876	112627169	112627304	112623951	112624107	112628103	112628148	116,96,97	26,27,12	82,71,78	31,52,17	263	260	0.0458794755295	0.815,0.779,0.889	0.723,0.574,0.819	0.122
ENSMUSG00000044906	4930503L19Rik	chr18	-	70467334	70467485	70467758	70468517	70463961	70464064	70469448	70469777	82,93,82	80,63,79	87,108,69	64,43,37	884	276	0.0458940084801	0.242,0.315,0.245	0.298,0.44,0.368	-0.101
ENSMUSG00000032411	Tfdp2	chr9	+	96232681	96232748	96273838	96273942	96223093	96223198	96290579	96290627	36,32,47	17,6,14	27,25,27	15,22,15	192	229	0.0461212438064	0.716,0.864,0.8	0.682,0.575,0.682	0.147
ENSMUSG00000020092	Pald1	chr10	-	61340930	61341002	61341211	61341352	61339198	61339339	61342318	61342501	100,102,93	56,59,53	59,62,42	49,47,48	266	197	0.0461212438064	0.569,0.561,0.565	0.471,0.494,0.393	0.112
ENSMUSG00000037795	N4bp2	chr5	+	65786105	65786361	65788052	65788141	65775584	65775663	65790017	65791170	87,93,47	63,64,38	39,67,49	25,23,10	381	214	0.0461212438064	0.437,0.449,0.41	0.467,0.621,0.733	-0.175
ENSMUSG00000044348	Slc25a53	chrX	-	137027989	137028154	137032350	137032500	137015256	137015382	137038165	137038272	32,17,13	4,0,0	10,9,4	0,6,2	275	290	0.0464448252785	0.894,1.0,1.0	1.0,0.613,0.678	0.201
ENSMUSG00000070871	Ccnyl1	chr1	+	64708377	64708478	64711417	64711453	64702345	64702380	64713110	64713162	5,3,7	0,3,1	0,5,4	7,2,3	226	161	0.0467909658496	1.0,0.416,0.833	0.0,0.64,0.487	0.374
ENSMUSG00000030306	Tmtc1	chr6	-	148271375	148271519	148284856	148284970	148262782	148262891	148294514	148294682	41,54,35	57,49,64	42,42,29	32,33,19	239	269	0.0468463011581	0.447,0.554,0.381	0.596,0.589,0.632	-0.145
ENSMUSG00000037965	Zc3h7a	chr16	-	11153058	11153263	11156019	11156300	11151865	11151930	11156527	11156561	75,73,65	77,63,54	126,132,95	69,101,45	406	330	0.047175997115	0.442,0.485,0.495	0.597,0.515,0.632	-0.107
ENSMUSG00000035392	Dennd1a	chr2	-	38039151	38039205	38043338	38043419	38021355	38021466	38048724	38048794	76,46,69	65,50,36	35,44,35	54,86,33	206	179	0.0472382443348	0.504,0.444,0.625	0.36,0.308,0.48	0.142
ENSMUSG00000007617	Homer1	chr13	+	93349204	93349297	93355939	93356079	93346568	93346700	93387523	93387680	95,132,111	123,98,96	79,112,87	59,72,30	218	265	0.0473294791435	0.484,0.621,0.584	0.619,0.654,0.779	-0.121
ENSMUSG00000056752	Dnah9	chr11	-	66156819	66156978	66159856	66160053	66155416	66155547	66168056	66168533	2,7,3	0,0,3	4,4,9	3,5,3	322	284	0.0483881948562	1.0,1.0,0.469	0.54,0.414,0.726	0.263
ENSMUSG00000040464	Gtpbp10	chr5	-	5547926	5548000	5556064	5556156	5546352	5546405	5557212	5557406	5,9,9	31,29,29	1,1,2	8,13,16	217	199	0.0484726823772	0.129,0.222,0.222	0.103,0.066,0.103	0.1
ENSMUSG00000038578	Susd1	chr4	-	59423994	59424150	59427950	59428064	59412169	59412322	59438205	59438633	33,43,24	77,81,57	30,50,34	57,43,37	239	281	0.0489935972996	0.335,0.384,0.331	0.382,0.578,0.519	-0.143
ENSMUSG00000069255	Dusp22	chr13	+	30672392	30672475	30696235	30696285	30668804	30668838	30705625	30705700	56,68,46	28,43,34	69,56,52	12,31,16	208	175	0.0493450929944	0.627,0.571,0.532	0.829,0.603,0.732	-0.145
ENSMUSG00000032827	Ppp1r9a	chr6	+	5100431	5100587	5110999	5111053	5077479	5077615	5113600	5113830	42,50,35	44,42,42	20,34,20	15,15,9	281	179	0.0498818874465	0.378,0.431,0.347	0.459,0.591,0.586	-0.16
